# Supplementary material for: Novel Mutations in Putative Nicotinic Acid Phosphoribosyltransferases of Mycobacterium tuberculosis and Their Effect on Protein Thermodynamic Properties
Source: Polymers (Basel). 2022 Apr 18;14(8):1623. doi: 10.3390/polym14081623 (PMC9031469; doi:10.3390/polym14081623)
Supplement: Supplementary file 1 [file polymers-14-01623-s001.zip]

Archive with 81 entries (79 files):
- Supplementary file S2/
- Supplementary file S2/S2.xlsx
- Supplementary files S1/
- Supplementary files S1/724.xls
- Supplementary files S1/725.xls
- Supplementary files S1/726.xls
- Supplementary files S1/727.xls
- Supplementary files S1/728.xls
- Supplementary files S1/729.xls
- Supplementary files S1/730.xls
- Supplementary files S1/731.xls
- Supplementary files S1/732.xls
- Supplementary files S1/733.xls
- Supplementary files S1/734.xls
- Supplementary files S1/735.xls
- Supplementary files S1/736-parA.xls
- Supplementary files S1/737-parA.xls
- Supplementary files S1/738.xls
- Supplementary files S1/739.xls
- Supplementary files S1/740.xls
- Supplementary files S1/741-parA.xls
- Supplementary files S1/742.xls
- Supplementary files S1/743.xls
- Supplementary files S1/744.xls
- Supplementary files S1/745.xls
- Supplementary files S1/746.xls
- Supplementary files S1/747.xls
- Supplementary files S1/748.xls
- Supplementary files S1/750.xlsx
- Supplementary files S1/751.xlsx
- Supplementary files S1/752.xlsx
- Supplementary files S1/753.xlsx
- Supplementary files S1/754.xlsx
- Supplementary files S1/755.xlsx
- Supplementary files S1/756.xlsx
- Supplementary files S1/757.xlsx
- Supplementary files S1/758.xlsx
- Supplementary files S1/759.xlsx
- Supplementary files S1/760.xlsx
- Supplementary files S1/761.xlsx
- Supplementary files S1/762.xlsx
- Supplementary files S1/763.xlsx
- Supplementary files S1/764.xlsx
- Supplementary files S1/765.xlsx
- Supplementary files S1/766.xlsx
- Supplementary files S1/767.xlsx
- Supplementary files S1/768.xlsx
- Supplementary files S1/769.xlsx
- Supplementary files S1/770.xlsx
- Supplementary files S1/771.xlsx
- Supplementary files S1/772.xlsx
- Supplementary files S1/773.xlsx
- Supplementary files S1/774.xlsx
- Supplementary files S1/775.xlsx
- Supplementary files S1/776.xlsx
- Supplementary files S1/777.xlsx
- Supplementary files S1/778.xlsx
- Supplementary files S1/779.xlsx
- Supplementary files S1/780.xlsx
- Supplementary files S1/782.xlsx
- Supplementary files S1/783.xlsx
- Supplementary files S1/784.xlsx
- Supplementary files S1/785.xlsx
- Supplementary files S1/786.xlsx
- Supplementary files S1/787.xlsx
- Supplementary files S1/788.xlsx
- Supplementary files S1/789.xlsx
- Supplementary files S1/790.xlsx
- Supplementary files S1/791.xlsx
- Supplementary files S1/792.xlsx
- Supplementary files S1/793.xlsx
- Supplementary files S1/794.xlsx
- Supplementary files S1/795.xlsx
- Supplementary files S1/796.xlsx
- Supplementary files S1/797.xlsx
- Supplementary files S1/798.xlsx
- Supplementary files S1/799.xlsx
- Supplementary files S1/800.xlsx
- Supplementary files S1/801.xlsx
- Supplementary files S1/802.xlsx
- Supplementary files S1/803.xlsx
