# Supplementary material for: Novel Mutations in Putative Nicotinic Acid Phosphoribosyltransferases of Mycobacterium tuberculosis and Their Effect on Protein Thermodynamic Properties
Source: Polymers (Basel). 2022 Apr 18;14(8):1623. doi: 10.3390/polym14081623 (PMC9031469; doi:10.3390/polym14081623)
Supplement: Supplementary file 1 [file polymers-14-01623-s001.zip › Supplementary file S2/S2.xlsx]

## Sheet: Sheet1
Sample	Pos	PosGene	Ref	Mut	Locus	Gene	Codon	CodonNo	MutType	Locus
ERR2510337	666275	967	G	A	Rv0573c	pncB2	GCG/GTG	323	Nonsyn	Coding region		Ala323Val
ERR2510340	666631	611	A	G	Rv0573c	pncB2	TTT/TTC	204	Syn	Coding region
ERR2510358	666387	855	A	C	Rv0573c	pncB2	TTC/GTC	286	Nonsyn	Coding region		Phe286Val
ERR2510364	666631	611	A	G	Rv0573c	pncB2	TTT/TTC	204	Syn	Coding region
ERR2510377	666631	611	A	G	Rv0573c	pncB2	TTT/TTC	204	Syn	Coding region
ERR2510380	666631	611	A	G	Rv0573c	pncB2	TTT/TTC	204	Syn	Coding region
ERR2510386	666631	611	A	G	Rv0573c	pncB2	TTT/TTC	204	Syn	Coding region
ERR2510407	666631	611	A	G	Rv0573c	pncB2	TTT/TTC	204	Syn	Coding region
ERR2510428	666631	611	A	G	Rv0573c	pncB2	TTT/TTC	204	Syn	Coding region
ERR2510430	666631	611	A	G	Rv0573c	pncB2	TTT/TTC	204	Syn	Coding region
ERR2510438	666631	611	A	G	Rv0573c	pncB2	TTT/TTC	204	Syn	Coding region
ERR2510439	666631	611	A	G	Rv0573c	pncB2	TTT/TTC	204	Syn	Coding region
ERR2510547	666631	611	A	G	Rv0573c	pncB2	TTT/TTC	204	Syn	Coding region
ERR2510549	666631	611	A	G	Rv0573c	pncB2	TTT/TTC	204	Syn	Coding region
ERR2510550	666631	611	A	G	Rv0573c	pncB2	TTT/TTC	204	Syn	Coding region
ERR2510551	666631	611	A	G	Rv0573c	pncB2	TTT/TTC	204	Syn	Coding region
ERR2510556	666631	611	A	G	Rv0573c	pncB2	TTT/TTC	204	Syn	Coding region
ERR2510559	666631	611	A	G	Rv0573c	pncB2	TTT/TTC	204	Syn	Coding region
ERR2510560	666631	611	A	G	Rv0573c	pncB2	TTT/TTC	204	Syn	Coding region
ERR2510571	666631	611	A	G	Rv0573c	pncB2	TTT/TTC	204	Syn	Coding region
ERR2510572	666631	611	A	G	Rv0573c	pncB2	TTT/TTC	204	Syn	Coding region
ERR2510613	666631	611	A	G	Rv0573c	pncB2	TTT/TTC	204	Syn	Coding region
ERR2510618	666631	611	A	G	Rv0573c	pncB2	TTT/TTC	204	Syn	Coding region
ERR2510622	666631	611	A	G	Rv0573c	pncB2	TTT/TTC	204	Syn	Coding region
ERR2510627	666631	611	A	G	Rv0573c	pncB2	TTT/TTC	204	Syn	Coding region
ERR2510645	666631	611	A	G	Rv0573c	pncB2	TTT/TTC	204	Syn	Coding region
ERR2510337	1499213	1346	T	A	Rv1330c	pncB1	TGA/TGT	449	Nonsyn	Coding region
ERR2510338	1499442	1117	G	A	Rv1330c	pncB1	ACG/ATG	373	Nonsyn	Coding region
ERR2510339	1499221	1338	G	A	Rv1330c	pncB1	CCG/TCG	447	Nonsyn	Coding region
ERR2510340	1499221	1338	G	A	Rv1330c	pncB1	CCG/TCG	447	Nonsyn	Coding region
ERR2510341	1499221	1338	G	A	Rv1330c	pncB1	CCG/TCG	447	Nonsyn	Coding region
ERR2510343	1499221	1338	G	A	Rv1330c	pncB1	CCG/TCG	447	Nonsyn	Coding region
ERR2510344	1499221	1338	G	A	Rv1330c	pncB1	CCG/TCG	447	Nonsyn	Coding region
ERR2510345	1499221	1338	G	A	Rv1330c	pncB1	CCG/TCG	447	Nonsyn	Coding region
ERR2510346	1499221	1338	G	A	Rv1330c	pncB1	CCG/TCG	447	Nonsyn	Coding region
ERR2510347	1499221	1338	G	A	Rv1330c	pncB1	CCG/TCG	447	Nonsyn	Coding region
ERR2510348	1499221	1338	G	A	Rv1330c	pncB1	CCG/TCG	447	Nonsyn	Coding region
ERR2510349	1499221	1338	G	A	Rv1330c	pncB1	CCG/TCG	447	Nonsyn	Coding region
ERR2510350	1499221	1338	G	A	Rv1330c	pncB1	CCG/TCG	447	Nonsyn	Coding region
ERR2510351	1499221	1338	G	A	Rv1330c	pncB1	CCG/TCG	447	Nonsyn	Coding region
ERR2510353	1499221	1338	G	A	Rv1330c	pncB1	CCG/TCG	447	Nonsyn	Coding region
ERR2510354	1499221	1338	G	A	Rv1330c	pncB1	CCG/TCG	447	Nonsyn	Coding region
ERR2510356	1499221	1338	G	A	Rv1330c	pncB1	CCG/TCG	447	Nonsyn	Coding region
ERR2510357	1499221	1338	G	A	Rv1330c	pncB1	CCG/TCG	447	Nonsyn	Coding region
ERR2510359	1499221	1338	G	A	Rv1330c	pncB1	CCG/TCG	447	Nonsyn	Coding region
ERR2510363	1499221	1338	G	A	Rv1330c	pncB1	CCG/TCG	447	Nonsyn	Coding region
ERR2510364	1499221	1338	G	A	Rv1330c	pncB1	CCG/TCG	447	Nonsyn	Coding region
ERR2510365	1499221	1338	G	A	Rv1330c	pncB1	CCG/TCG	447	Nonsyn	Coding region
ERR2510367	1499221	1338	G	A	Rv1330c	pncB1	CCG/TCG	447	Nonsyn	Coding region
ERR2510368	1499221	1338	G	A	Rv1330c	pncB1	CCG/TCG	447	Nonsyn	Coding region
ERR2510369	1499221	1338	G	A	Rv1330c	pncB1	CCG/TCG	447	Nonsyn	Coding region
ERR2510370	1499221	1338	G	A	Rv1330c	pncB1	CCG/TCG	447	Nonsyn	Coding region
ERR2510371	1499221	1338	G	A	Rv1330c	pncB1	CCG/TCG	447	Nonsyn	Coding region
ERR2510372	1499221	1338	G	A	Rv1330c	pncB1	CCG/TCG	447	Nonsyn	Coding region
ERR2510374	1499213	1346	T	A	Rv1330c	pncB1	TGA/TGT	449	Nonsyn	Coding region
ERR2510374	1499551	1008	T	G	Rv1330c	pncB1	AAC/CAC	337	Nonsyn	Coding region
ERR2510375	1499213	1346	T	A	Rv1330c	pncB1	TGA/TGT	449	Nonsyn	Coding region
ERR2510376	1499221	1338	G	A	Rv1330c	pncB1	CCG/TCG	447	Nonsyn	Coding region
ERR2510377	1499221	1338	G	A	Rv1330c	pncB1	CCG/TCG	447	Nonsyn	Coding region
ERR2510379	1499221	1338	G	A	Rv1330c	pncB1	CCG/TCG	447	Nonsyn	Coding region
ERR2510380	1499213	1346	T	A	Rv1330c	pncB1	TGA/TGT	449	Nonsyn	Coding region
ERR2510381	1499221	1338	G	A	Rv1330c	pncB1	CCG/TCG	447	Nonsyn	Coding region
ERR2510382	1499221	1338	G	A	Rv1330c	pncB1	CCG/TCG	447	Nonsyn	Coding region
ERR2510383	1499221	1338	G	A	Rv1330c	pncB1	CCG/TCG	447	Nonsyn	Coding region
ERR2510385	1499221	1338	G	A	Rv1330c	pncB1	CCG/TCG	447	Nonsyn	Coding region
ERR2510386	1499221	1338	G	A	Rv1330c	pncB1	CCG/TCG	447	Nonsyn	Coding region
ERR2510388	1499221	1338	G	A	Rv1330c	pncB1	CCG/TCG	447	Nonsyn	Coding region
ERR2510389	1499221	1338	G	A	Rv1330c	pncB1	CCG/TCG	447	Nonsyn	Coding region
ERR2510390	1499221	1338	G	A	Rv1330c	pncB1	CCG/TCG	447	Nonsyn	Coding region
ERR2510391	1499221	1338	G	A	Rv1330c	pncB1	CCG/TCG	447	Nonsyn	Coding region
ERR2510393	1499221	1338	G	A	Rv1330c	pncB1	CCG/TCG	447	Nonsyn	Coding region
ERR2510395	1499221	1338	G	A	Rv1330c	pncB1	CCG/TCG	447	Nonsyn	Coding region
ERR2510396	1499221	1338	G	A	Rv1330c	pncB1	CCG/TCG	447	Nonsyn	Coding region
ERR2510399	1499221	1338	G	A	Rv1330c	pncB1	CCG/TCG	447	Nonsyn	Coding region
ERR2510401	1499221	1338	G	A	Rv1330c	pncB1	CCG/TCG	447	Nonsyn	Coding region
ERR2510402	1499221	1338	G	A	Rv1330c	pncB1	CCG/TCG	447	Nonsyn	Coding region
ERR2510403	1499221	1338	G	A	Rv1330c	pncB1	CCG/TCG	447	Nonsyn	Coding region
ERR2510404	1499221	1338	G	A	Rv1330c	pncB1	CCG/TCG	447	Nonsyn	Coding region
ERR2510405	1499221	1338	G	A	Rv1330c	pncB1	CCG/TCG	447	Nonsyn	Coding region
ERR2510407	1499221	1338	G	A	Rv1330c	pncB1	CCG/TCG	447	Nonsyn	Coding region
ERR2510409	1499221	1338	G	A	Rv1330c	pncB1	CCG/TCG	447	Nonsyn	Coding region
ERR2510410	1499221	1338	G	A	Rv1330c	pncB1	CCG/TCG	447	Nonsyn	Coding region
ERR2510412	1499221	1338	G	A	Rv1330c	pncB1	CCG/TCG	447	Nonsyn	Coding region
ERR2510413	1499702	857	C	T	Rv1330c	pncB1	CGG/CGA	286	Syn	Coding region
ERR2510415	1499221	1338	G	A	Rv1330c	pncB1	CCG/TCG	447	Nonsyn	Coding region
ERR2510415	1499477	1082	G	T	Rv1330c	pncB1	GGC/GGA	361	Syn	Coding region
ERR2510417	1499221	1338	G	A	Rv1330c	pncB1	CCG/TCG	447	Nonsyn	Coding region
ERR2510418	1499221	1338	G	A	Rv1330c	pncB1	CCG/TCG	447	Nonsyn	Coding region
ERR2510422	1499213	1346	T	A	Rv1330c	pncB1	TGA/TGT	449	Nonsyn	Coding region
ERR2510423	1499221	1338	G	A	Rv1330c	pncB1	CCG/TCG	447	Nonsyn	Coding region
ERR2510424	1499221	1338	G	A	Rv1330c	pncB1	CCG/TCG	447	Nonsyn	Coding region
ERR2510425	1499221	1338	G	A	Rv1330c	pncB1	CCG/TCG	447	Nonsyn	Coding region
ERR2510426	1499213	1346	T	A	Rv1330c	pncB1	TGA/TGT	449	Nonsyn	Coding region
ERR2510428	1499221	1338	G	A	Rv1330c	pncB1	CCG/TCG	447	Nonsyn	Coding region
ERR2510430	1499221	1338	G	A	Rv1330c	pncB1	CCG/TCG	447	Nonsyn	Coding region
ERR2510431	1499221	1338	G	A	Rv1330c	pncB1	CCG/TCG	447	Nonsyn	Coding region
ERR2510433	1499221	1338	G	A	Rv1330c	pncB1	CCG/TCG	447	Nonsyn	Coding region
ERR2510435	1499221	1338	G	A	Rv1330c	pncB1	CCG/TCG	447	Nonsyn	Coding region
ERR2510436	1499221	1338	G	A	Rv1330c	pncB1	CCG/TCG	447	Nonsyn	Coding region
ERR2510437	1499221	1338	G	A	Rv1330c	pncB1	CCG/TCG	447	Nonsyn	Coding region
ERR2510438	1499221	1338	G	A	Rv1330c	pncB1	CCG/TCG	447	Nonsyn	Coding region
ERR2510439	1499213	1346	T	A	Rv1330c	pncB1	TGA/TGT	449	Nonsyn	Coding region
ERR2510441	1499213	1346	T	A	Rv1330c	pncB1	TGA/TGT	449	Nonsyn	Coding region
ERR2510442	1499221	1338	G	A	Rv1330c	pncB1	CCG/TCG	447	Nonsyn	Coding region
ERR2510445	1499221	1338	G	A	Rv1330c	pncB1	CCG/TCG	447	Nonsyn	Coding region
ERR2510546	1499221	1338	G	A	Rv1330c	pncB1	CCG/TCG	447	Nonsyn	Coding region
ERR2510547	1499221	1338	G	A	Rv1330c	pncB1	CCG/TCG	447	Nonsyn	Coding region
ERR2510549	1499221	1338	G	A	Rv1330c	pncB1	CCG/TCG	447	Nonsyn	Coding region
ERR2510550	1499221	1338	G	A	Rv1330c	pncB1	CCG/TCG	447	Nonsyn	Coding region
ERR2510551	1499213	1346	T	A	Rv1330c	pncB1	TGA/TGT	449	Nonsyn	Coding region
ERR2510555	1499221	1338	G	A	Rv1330c	pncB1	CCG/TCG	447	Nonsyn	Coding region
ERR2510556	1499213	1346	T	A	Rv1330c	pncB1	TGA/TGT	449	Nonsyn	Coding region
ERR2510559	1499213	1346	T	A	Rv1330c	pncB1	TGA/TGT	449	Nonsyn	Coding region
ERR2510560	1499221	1338	G	A	Rv1330c	pncB1	CCG/TCG	447	Nonsyn	Coding region
ERR2510562	1499221	1338	G	A	Rv1330c	pncB1	CCG/TCG	447	Nonsyn	Coding region
ERR2510563	1499221	1338	G	A	Rv1330c	pncB1	CCG/TCG	447	Nonsyn	Coding region
ERR2510564	1499221	1338	G	A	Rv1330c	pncB1	CCG/TCG	447	Nonsyn	Coding region
ERR2510565	1499221	1338	G	A	Rv1330c	pncB1	CCG/TCG	447	Nonsyn	Coding region
ERR2510566	1499221	1338	G	A	Rv1330c	pncB1	CCG/TCG	447	Nonsyn	Coding region
ERR2510567	1499221	1338	G	A	Rv1330c	pncB1	CCG/TCG	447	Nonsyn	Coding region
ERR2510568	1499221	1338	G	A	Rv1330c	pncB1	CCG/TCG	447	Nonsyn	Coding region
ERR2510569	1499221	1338	G	A	Rv1330c	pncB1	CCG/TCG	447	Nonsyn	Coding region
ERR2510570	1499213	1346	T	A	Rv1330c	pncB1	TGA/TGT	449	Nonsyn	Coding region
ERR2510571	1499221	1338	G	A	Rv1330c	pncB1	CCG/TCG	447	Nonsyn	Coding region
ERR2510572	1499221	1338	G	A	Rv1330c	pncB1	CCG/TCG	447	Nonsyn	Coding region
ERR2510573	1499221	1338	G	A	Rv1330c	pncB1	CCG/TCG	447	Nonsyn	Coding region
ERR2510573	1499477	1082	G	T	Rv1330c	pncB1	GGC/GGA	361	Syn	Coding region
ERR2510575	1499221	1338	G	A	Rv1330c	pncB1	CCG/TCG	447	Nonsyn	Coding region
ERR2510576	1499221	1338	G	A	Rv1330c	pncB1	CCG/TCG	447	Nonsyn	Coding region
ERR2510577	1499221	1338	G	A	Rv1330c	pncB1	CCG/TCG	447	Nonsyn	Coding region
ERR2510578	1499213	1346	T	A	Rv1330c	pncB1	TGA/TGT	449	Nonsyn	Coding region
ERR2510581	1499221	1338	G	A	Rv1330c	pncB1	CCG/TCG	447	Nonsyn	Coding region
ERR2510581	1499477	1082	G	T	Rv1330c	pncB1	GGC/GGA	361	Syn	Coding region
ERR2510582	1499221	1338	G	A	Rv1330c	pncB1	CCG/TCG	447	Nonsyn	Coding region
ERR2510582	1499477	1082	G	T	Rv1330c	pncB1	GGC/GGA	361	Syn	Coding region
ERR2510583	1499221	1338	G	A	Rv1330c	pncB1	CCG/TCG	447	Nonsyn	Coding region
ERR2510584	1499213	1346	T	A	Rv1330c	pncB1	TGA/TGT	449	Nonsyn	Coding region
ERR2510585	1499213	1346	T	A	Rv1330c	pncB1	TGA/TGT	449	Nonsyn	Coding region
ERR2510586	1499221	1338	G	A	Rv1330c	pncB1	CCG/TCG	447	Nonsyn	Coding region
ERR2510587	1499221	1338	G	A	Rv1330c	pncB1	CCG/TCG	447	Nonsyn	Coding region
ERR2510589	1499221	1338	G	A	Rv1330c	pncB1	CCG/TCG	447	Nonsyn	Coding region
ERR2510590	1499221	1338	G	A	Rv1330c	pncB1	CCG/TCG	447	Nonsyn	Coding region
ERR2510591	1499221	1338	G	A	Rv1330c	pncB1	CCG/TCG	447	Nonsyn	Coding region
ERR2510594	1499221	1338	G	A	Rv1330c	pncB1	CCG/TCG	447	Nonsyn	Coding region
ERR2510595	1499514	1045	G	T	Rv1330c	pncB1	CCG/CAG	349	Nonsyn	Coding region
ERR2510596	1499221	1338	G	A	Rv1330c	pncB1	CCG/TCG	447	Nonsyn	Coding region
ERR2510596	1499477	1082	G	T	Rv1330c	pncB1	GGC/GGA	361	Syn	Coding region
ERR2510597	1499514	1045	G	T	Rv1330c	pncB1	CCG/CAG	349	Nonsyn	Coding region
ERR2510598	1499514	1045	G	T	Rv1330c	pncB1	CCG/CAG	349	Nonsyn	Coding region
ERR2510600	1499221	1338	G	A	Rv1330c	pncB1	CCG/TCG	447	Nonsyn	Coding region
ERR2510601	1499213	1346	T	A	Rv1330c	pncB1	TGA/TGT	449	Nonsyn	Coding region
ERR2510602	1499221	1338	G	A	Rv1330c	pncB1	CCG/TCG	447	Nonsyn	Coding region
ERR2510603	1499221	1338	G	A	Rv1330c	pncB1	CCG/TCG	447	Nonsyn	Coding region
ERR2510604	1499221	1338	G	A	Rv1330c	pncB1	CCG/TCG	447	Nonsyn	Coding region
ERR2510606	1499221	1338	G	A	Rv1330c	pncB1	CCG/TCG	447	Nonsyn	Coding region
ERR2510607	1499221	1338	G	A	Rv1330c	pncB1	CCG/TCG	447	Nonsyn	Coding region
ERR2510608	1499221	1338	G	A	Rv1330c	pncB1	CCG/TCG	447	Nonsyn	Coding region
ERR2510608	1499816	743	C	G	Rv1330c	pncB1	GTG/GTC	248	Syn	Coding region
ERR2510609	1499213	1346	T	A	Rv1330c	pncB1	TGA/TGT	449	Nonsyn	Coding region
ERR2510611	1499221	1338	G	A	Rv1330c	pncB1	CCG/TCG	447	Nonsyn	Coding region
ERR2510612	1499221	1338	G	A	Rv1330c	pncB1	CCG/TCG	447	Nonsyn	Coding region
ERR2510613	1499221	1338	G	A	Rv1330c	pncB1	CCG/TCG	447	Nonsyn	Coding region
ERR2510614	1499221	1338	G	A	Rv1330c	pncB1	CCG/TCG	447	Nonsyn	Coding region
ERR2510615	1499221	1338	G	A	Rv1330c	pncB1	CCG/TCG	447	Nonsyn	Coding region
ERR2510618	1499213	1346	T	A	Rv1330c	pncB1	TGA/TGT	449	Nonsyn	Coding region
ERR2510619	1499221	1338	G	A	Rv1330c	pncB1	CCG/TCG	447	Nonsyn	Coding region
ERR2510620	1499213	1346	T	A	Rv1330c	pncB1	TGA/TGT	449	Nonsyn	Coding region
ERR2510620	1499303	1256	C	T	Rv1330c	pncB1	CTG/CTA	419	Syn	Coding region
ERR2510621	1499221	1338	G	A	Rv1330c	pncB1	CCG/TCG	447	Nonsyn	Coding region
ERR2510622	1499213	1346	T	A	Rv1330c	pncB1	TGA/TGT	449	Nonsyn	Coding region
ERR2510623	1499221	1338	G	A	Rv1330c	pncB1	CCG/TCG	447	Nonsyn	Coding region
ERR2510624	1499221	1338	G	A	Rv1330c	pncB1	CCG/TCG	447	Nonsyn	Coding region
ERR2510625	1499221	1338	G	A	Rv1330c	pncB1	CCG/TCG	447	Nonsyn	Coding region
ERR2510626	1499221	1338	G	A	Rv1330c	pncB1	CCG/TCG	447	Nonsyn	Coding region
ERR2510627	1499221	1338	G	A	Rv1330c	pncB1	CCG/TCG	447	Nonsyn	Coding region
ERR2510629	1499221	1338	G	A	Rv1330c	pncB1	CCG/TCG	447	Nonsyn	Coding region
ERR2510630	1499221	1338	G	A	Rv1330c	pncB1	CCG/TCG	447	Nonsyn	Coding region
ERR2510631	1499221	1338	G	A	Rv1330c	pncB1	CCG/TCG	447	Nonsyn	Coding region
ERR2510632	1499221	1338	G	A	Rv1330c	pncB1	CCG/TCG	447	Nonsyn	Coding region
ERR2510633	1499221	1338	G	A	Rv1330c	pncB1	CCG/TCG	447	Nonsyn	Coding region
ERR2510634	1499221	1338	G	A	Rv1330c	pncB1	CCG/TCG	447	Nonsyn	Coding region
ERR2510635	1499221	1338	G	A	Rv1330c	pncB1	CCG/TCG	447	Nonsyn	Coding region
ERR2510637	1499221	1338	G	A	Rv1330c	pncB1	CCG/TCG	447	Nonsyn	Coding region
ERR2510638	1499221	1338	G	A	Rv1330c	pncB1	CCG/TCG	447	Nonsyn	Coding region
ERR2510639	1499221	1338	G	A	Rv1330c	pncB1	CCG/TCG	447	Nonsyn	Coding region
ERR2510640	1499221	1338	G	A	Rv1330c	pncB1	CCG/TCG	447	Nonsyn	Coding region
ERR2510642	1499221	1338	G	A	Rv1330c	pncB1	CCG/TCG	447	Nonsyn	Coding region
ERR2510644	1499221	1338	G	A	Rv1330c	pncB1	CCG/TCG	447	Nonsyn	Coding region
ERR2510645	1499221	1338	G	A	Rv1330c	pncB1	CCG/TCG	447	Nonsyn	Coding region
