# Supplementary material for: Novel Mutations in Putative Nicotinic Acid Phosphoribosyltransferases of Mycobacterium tuberculosis and Their Effect on Protein Thermodynamic Properties
Source: Polymers (Basel). 2022 Apr 18;14(8):1623. doi: 10.3390/polym14081623 (PMC9031469; doi:10.3390/polym14081623)
Supplement: Supplementary file 1 [file polymers-14-01623-s001.zip › Supplementary files S1/724.xls]

## Sheet: 724_ERR3335724.gatk_position_va
#Pos	Insindex	Ref	Type	Allel	CovFor	CovRev	Qual20	Freq	Cov	Subst	Gene	GeneName	Product	ResistanceSNP	PhyloSNP	InterestingRegion
1849	0	C	SNP	A	133	112	238	99.59	246
1977	0	A	SNP	G	130	115	237	100	245
3446	0	C	SNP	T	111	90	199	100	201	Ala56Val (gcc/gTc)	Rv0003	recF	DNA replication/repair protein RecF
4013	0	T	SNP	C	127	130	252	99.23	259	Ile245Thr (atc/aCc)	Rv0003	recF	DNA replication/repair protein RecF
7362	0	G	SNP	C	127	129	254	99.61	257	Glu21Gln (gag/Cag)	Rv0006	gyrA	DNA gyrase subunit A			fluoroquinolones (FQ)
7582	0	A	SNP	G	116	123	237	100	239	Asp94Gly (gac/gGc)	Rv0006	gyrA	DNA gyrase subunit A	fluoroquinolones (FQ)		fluoroquinolones (FQ)
7585	0	G	SNP	C	123	124	244	100	247	Ser95Thr (agc/aCc)	Rv0006	gyrA	DNA gyrase subunit A		phylo (not H37Rv)	fluoroquinolones (FQ)
9304	0	G	SNP	A	133	126	253	99.62	260	Gly668Asp (ggc/gAc)	Rv0006	gyrA	DNA gyrase subunit A			fluoroquinolones (FQ)
11637	0	C	SNP	T	107	111	216	99.09	220
11879	0	A	SNP	G	123	89	209	100	212	Ser145Pro (tcc/Ccc)	Rv0008c	-	cell wall synthesis protein CwsA
12204	0	G	SNP	A	118	119	234	100	237	Leu36Leu (ctc/ctT)	Rv0008c	-	cell wall synthesis protein CwsA
14785	0	T	SNP	C	110	113	218	100	223	Cys233Arg (tgc/Cgc)	Rv0012	-	membrane protein
15117	0	C	SNP	G	129	123	245	99.21	254	Ile68Met (atc/atG)	Rv0013	trpG	anthranilate synthase component II
21795	0	G	SNP	A	113	88	191	99.5	202	Pro463Ser (ccg/Tcg)	Rv0018c	pstP	phosphoserine/threonine phosphatase PstP
24007	0	G	SNP	T	103	98	200	99.5	202	Arg480Arg (cgg/Agg)	Rv0020c	fhaA	FHA domain-containing protein FhaA
24706	0	G	Del	GAP	66	77	142	76.06	188		Rv0020c	fhaA	FHA domain-containing protein FhaA
24707	0	C	Del	GAP	66	77	142	76.88	186		Rv0020c	fhaA	FHA domain-containing protein FhaA
24708	0	T	Del	GAP	66	77	142	77.72	184		Rv0020c	fhaA	FHA domain-containing protein FhaA
24709	0	C	Del	GAP	66	77	142	77.72	184		Rv0020c	fhaA	FHA domain-containing protein FhaA
24710	0	G	Del	GAP	66	77	142	79.01	181		Rv0020c	fhaA	FHA domain-containing protein FhaA
24711	0	G	Del	GAP	66	77	142	79.89	179		Rv0020c	fhaA	FHA domain-containing protein FhaA
24712	0	G	Del	GAP	66	77	142	80.34	178		Rv0020c	fhaA	FHA domain-containing protein FhaA
24713	0	G	Del	GAP	66	77	142	80.34	178		Rv0020c	fhaA	FHA domain-containing protein FhaA
24714	0	T	Del	GAP	66	77	142	80.34	178		Rv0020c	fhaA	FHA domain-containing protein FhaA
24715	0	A	Del	GAP	66	77	142	81.71	175		Rv0020c	fhaA	FHA domain-containing protein FhaA
24716	0	A	Del	GAP	66	77	142	83.14	172		Rv0020c	fhaA	FHA domain-containing protein FhaA
26748	0	C	Del	GAP	132	98	227	96.64	238		Rv0021c	-	hypothetical protein
26957	0	C	SNP	G	129	108	233	100	237
26959	0	C	SNP	G	129	108	232	100	237
27487	0	G	SNP	A	120	95	211	99.54	216
33372	0	T	SNP	C	116	106	221	99.11	224	Leu50Ser (ttg/tCg)	Rv0030	-	hypothetical protein
34044	0	T	SNP	C	112	144	254	100	256
34569	0	C	Del	GAP	93	109	202	96.65	209		Rv0032	bioF2	8-amino-7-oxononanoate synthase
37031	0	C	SNP	G	109	125	230	100	234	Ala55Ala (gcc/gcG)	Rv0034	-	hypothetical protein
42281	0	C	SNP	A	102	133	230	100	235	Cys24Phe (tgc/tTc)	Rv0039c	-	transmembrane protein
42967	0	G	SNP	C	120	111	227	100	231	Pro133Pro (ccc/ccG)	Rv0040c	mtc28	hypothetical protein
49360	0	C	SNP	T	124	111	229	100	235	Val194Ile (gtc/Atc)	Rv0045c	-	hydrolase
49691	0	C	Del	GAP	110	99	207	97.66	214		Rv0045c	-	hydrolase
49692	0	C	Del	GAP	110	99	207	100	209		Rv0045c	-	hydrolase
50557	0	T	SNP	C	109	108	216	100	217	Arg190Gly (agg/Ggg)	Rv0046c	ino1	inositol-3-phosphate synthase
51949	0	A	SNP	G	116	128	241	100	244	Val250Ala (gtc/gCc)	Rv0048c	-	membrane protein
53422	0	G	SNP	A	102	114	206	100	216
54394	0	A	SNP	G	112	87	197	100	199	Ala244Ala (gca/gcG)	Rv0050	ponA1	bifunctional penicillin-insensitive transglycosylase/penicillin-sensitive transpeptidase
54842	0	G	SNP	T	104	122	217	99.56	227	Ala394Ser (gcg/Tcg)	Rv0050	ponA1	bifunctional penicillin-insensitive transglycosylase/penicillin-sensitive transpeptidase
55543	1	G	Ins	C	107	107	214	90.68	214		Rv0050	ponA1	bifunctional penicillin-insensitive transglycosylase/penicillin-sensitive transpeptidase
55543	2	G	Ins	C	107	107	214	90.68	214		Rv0050	ponA1	bifunctional penicillin-insensitive transglycosylase/penicillin-sensitive transpeptidase
55543	3	G	Ins	G	107	106	213	90.25	214		Rv0050	ponA1	bifunctional penicillin-insensitive transglycosylase/penicillin-sensitive transpeptidase
55543	4	G	Ins	C	107	107	214	90.68	214		Rv0050	ponA1	bifunctional penicillin-insensitive transglycosylase/penicillin-sensitive transpeptidase
55543	5	G	Ins	C	107	107	214	90.68	214		Rv0050	ponA1	bifunctional penicillin-insensitive transglycosylase/penicillin-sensitive transpeptidase
55543	6	G	Ins	T	107	107	214	90.68	214		Rv0050	ponA1	bifunctional penicillin-insensitive transglycosylase/penicillin-sensitive transpeptidase
55553	0	C	SNP	T	108	100	203	98.58	211	Pro631Ser (ccg/Tcg)	Rv0050	ponA1	bifunctional penicillin-insensitive transglycosylase/penicillin-sensitive transpeptidase
56001	0	G	SNP	A	107	107	211	100	214	Gln102Gln (cag/caA)	Rv0051	-	transmembrane protein
57545	0	A	SNP	C	124	139	261	99.62	264	Ile46Leu (atc/Ctc)	Rv0052	-	hypothetical protein
60669	0	G	SNP	A	102	116	214	100	218	Gly92Arg (ggg/Agg)	Rv0058	dnaB	replicative DNA helicase
62049	0	A	SNP	G	105	120	224	100	225	Arg552Gly (agg/Ggg)	Rv0058	dnaB	replicative DNA helicase
65083	0	G	SNP	A	95	128	218	100	223	Pro90Ser (ccc/Tcc)	Rv0061c	-	hypothetical protein
66632	0	C	SNP	T	102	99	198	100	201	Pro361Ser (cct/Tct)	Rv0062	celA1	cellulase CelA
67012	0	C	SNP	T	109	106	210	100	215	Thr30Thr (acc/acT)	Rv0063	-	oxidoreductase
69984	0	C	SNP	A	124	101	219	99.12	227	Ala455Ala (gcc/gcA)	Rv0064	-	transmembrane protein
69989	0	G	SNP	A	127	101	222	100	228	Gly457Asp (ggt/gAt)	Rv0064	-	transmembrane protein
70267	0	G	SNP	T	111	120	226	100	231	Val550Phe (gtc/Ttc)	Rv0064	-	transmembrane protein
70816	0	A	SNP	G	103	123	223	100	226	Asn733Asp (aac/Gac)	Rv0064	-	transmembrane protein
71336	0	G	SNP	C	118	105	220	100	223	Arg906Pro (cgc/cCc)	Rv0064	-	transmembrane protein
72549	0	C	SNP	T	133	114	243	99.6	248	Gly655Ser (ggt/Agt)	Rv0066c	icd2	isocitrate dehydrogenase
75233	0	C	SNP	A	107	125	227	99.57	233
75940	0	G	SNP	C	101	92	190	100	193	Val214Leu (gtg/Ctg)	Rv0068	-	oxidoreductase
79726	0	C	SNP	T	113	135	242	99.6	249	Arg81Trp (cgg/Tgg)	Rv0071	-	maturase
80616	0	C	SNP	G	126	107	233	99.57	234
92199	0	T	SNP	G	114	103	216	100	217	Thr600Thr (act/acG)	Rv0083	-	oxidoreductase
103552	0	G	SNP	T	110	128	234	99.17	240	Arg38Ser (cgt/Agt)	Rv0093c	-	membrane protein
104712	0	C	SNP	T	123	64	186	77.27	242
104824	0	C	SNP	A	115	92	203	100	207	Ser131Ile (agc/aTc)	Rv0095c	-	hypothetical protein
105060	0	G	SNP	A	84	110	193	99.49	195	Asp52Asp (gac/gaT)	Rv0095c	-	hypothetical protein
105736	0	T	SNP	C	114	97	209	100	211	Val138Ala (gtc/gCc)	Rv0096	PPE1	PPE family protein PPE1
116000	0	T	SNP	G	115	118	229	100	233	Val2000Val (gtt/gtG)	Rv0101	nrp	peptide synthetase Nrp
117389	0	C	SNP	T	90	98	183	99.47	189	Thr2463Thr (acc/acT)	Rv0101	nrp	peptide synthetase Nrp
122109	0	A	SNP	G	108	119	225	100	227	Leu22Ser (ttg/tCg)	Rv0103c	ctpB	cation-transporter P-type ATPase B
123198	0	T	SNP	C	103	124	224	100	227	Pro294Pro (cct/ccC)	Rv0104	-	hypothetical protein
123520	0	T	SNP	C	108	89	194	100	197	Tyr402His (tat/Cat)	Rv0104	-	hypothetical protein
123745	0	G	SNP	A	121	105	222	100	226	Gly477Arg (ggg/Agg)	Rv0104	-	hypothetical protein
125830	1	G	Ins	A	96	97	193	94.15	193		Rv0107c	ctpI	cation-transporter ATPase I
129576	0	A	SNP	C	104	124	225	100	228	Ala322Ala (gct/gcG)	Rv0107c	ctpI	cation-transporter ATPase I
131174	1	T	Ins	G	134	72	206	94.5	208
132417	0	C	SNP	G	124	115	235	100	239	Arg346Gly (cgc/Ggc)	Rv0109	PE_PGRS1	PE-PGRS family protein PE_PGRS1
133839	0	C	SNP	T	130	99	227	100	229
143207	0	T	SNP	C	137	100	234	100	237	Ser224Gly (agc/Ggc)	Rv0118c	oxcA	oxalyl-CoA decarboxylase OxcA
144865	0	C	SNP	T	107	100	205	99.52	208	Leu273Leu (ctg/Ttg)	Rv0119	fadD7	fatty-acid--CoA ligase FadD7
146087	0	T	SNP	C	108	116	221	100	224	Asn562Ser (aat/aGt)	Rv0120c	fusA2	elongation factor G
154283	0	T	SNP	C	126	129	252	100	255	Ser18Pro (tcg/Ccg)	Rv0127	mak	maltokinase
155055	0	C	SNP	A	129	113	239	99.59	243	Thr275Lys (acg/aAg)	Rv0127	mak	maltokinase
157129	0	C	SNP	T	121	111	231	100	232	Gly158Ser (ggc/Agc)	Rv0129c	fbpC	diacylglycerol acyltransferase/mycolyltransferase Ag85C		phylo (Delhi/CAS)
157936	0	G	SNP	C	112	119	230	99.57	232	Glu30Asp (gag/gaC)	Rv0130	htdZ	3-hydroxyl-thioester dehydratase
158427	0	C	SNP	T	96	116	212	100	212	Arg411His (cgc/cAc)	Rv0131c	fadE1	acyl-CoA dehydrogenase FadE1
170671	0	G	SNP	A	101	105	203	100	206	Ala130Thr (gcc/Acc)	Rv0144	-	transcriptional regulator
172492	0	C	SNP	G	107	110	212	100	217	Tyr94_ (tac/taG)	Rv0146	-	S-adenosylmethionine-dependentmethyltransferase
176535	0	G	Del	GAP	98	100	200	95.65	207		Rv0149	-	quinone oxidoreductase
177058	0	T	Del	GAP	80	84	162	99.39	165
177059	0	T	Del	GAP	80	84	162	99.39	165
177060	0	C	Del	GAP	80	84	162	100	164
177061	0	G	Del	GAP	80	84	162	99.39	165
177062	0	C	Del	GAP	80	84	162	100	164
177063	0	G	Del	GAP	80	84	162	99.39	165
177064	0	G	Del	GAP	80	84	162	100	164
177321	0	T	SNP	G	113	95	205	98.11	212
177857	0	G	SNP	A	116	123	239	100	239	Leu485Leu (ctg/Ttg)	Rv0151c	PE1	PE family protein PE1
178205	0	C	SNP	G	105	133	235	100	238	Gly369Arg (ggc/Cgc)	Rv0151c	PE1	PE family protein PE1
178453	0	C	SNP	G	131	97	226	99.56	229	Gly286Ala (ggg/gCg)	Rv0151c	PE1	PE family protein PE1
181090	0	C	SNP	T	107	107	213	100	214
181636	0	G	SNP	A	99	91	188	99.48	191	Ser117Leu (tcg/tTg)	Rv0153c	ptbB	phosphotyrosine protein phosphatase
188317	0	A	SNP	G	110	124	234	99.57	235	Ser175Pro (tcc/Ccc)	Rv0159c	PE3	PE family protein PE3
188800	0	T	SNP	C	102	122	222	99.56	225	Thr14Ala (acg/Gcg)	Rv0159c	PE3	PE family protein PE3
189850	0	A	SNP	G	118	112	229	99.57	231	Phe197Ser (ttc/tCc)	Rv0160c	PE4	PE family protein PE4
194305	1	C	Ins	G	88	82	170	95.51	170		Rv0165c	mce1R	transcriptional regulator Mce1R
194305	2	C	Ins	G	88	82	170	95.51	170		Rv0165c	mce1R	transcriptional regulator Mce1R
194681	0	G	SNP	C	104	124	224	100	228	Leu45Leu (ctc/ctG)	Rv0165c	mce1R	transcriptional regulator Mce1R
196642	0	C	SNP	T	119	121	233	100	240	Asn550Asn (aac/aaT)	Rv0166	fadD5	fatty-acid--CoA ligase FadD5
199470	0	T	SNP	G	4	7	11	91.67	12	Ser313Ala (tcc/Gcc)	Rv0169	mce1A	Mce family protein Mce1A
201949	0	G	SNP	A	108	116	221	100	224	Gly340Arg (ggg/Agg)	Rv0171	mce1C	Mce family protein Mce1C
206339	0	T	SNP	C	125	121	244	99.6	247	Leu370Pro (ctg/cCg)	Rv0174	mce1F	Mce family protein Mce1F
206481	0	C	SNP	G	106	77	178	95.31	192	Pro417Pro (ccc/ccG)	Rv0174	mce1F	Mce family protein Mce1F
206484	0	G	SNP	T	100	96	186	95.61	205	Gly418Gly (ggg/ggT)	Rv0174	mce1F	Mce family protein Mce1F
207079	0	G	SNP	C	103	98	198	100	201	Arg89Pro (cgc/cCc)	Rv0175	-	Mce associated membrane protein
208830	0	T	SNP	C	110	81	187	99.48	192	Ser138Ser (agt/agC)	Rv0177	-	Mce associated protein
210624	0	C	SNP	T	117	93	209	99.06	212	Leu63Leu (ctg/ctA)	Rv0179c	lprO	lipoprotein LprO
217201	0	T	SNP	C	114	121	231	100	235	Asn311Asn (aat/aaC)	Rv0186	bglS	beta-glucosidase BglS
218599	0	T	SNP	C	86	114	197	100	200
223942	0	T	SNP	C	111	122	228	100	233	Ser127Pro (tcg/Ccg)	Rv0192	-	hypothetical protein
224338	0	C	SNP	T	107	102	205	100	209	Pro259Ser (ccg/Tcg)	Rv0192	-	hypothetical protein
225323	0	T	SNP	C	91	109	195	99.5	201	Lys417Glu (aag/Gag)	Rv0193c	-	hypothetical protein
227098	0	T	SNP	C	114	113	225	100	227	Met74Thr (atg/aCg)	Rv0194	-	multidrug ABC transporter ATPase/permease
230576	1	G	Ins	T	107	100	207	96.28	207
230921	0	C	Del	GAP	121	118	235	100	239		Rv0195	-	two component transcriptional regulator
231114	0	C	SNP	G	115	117	228	100	232	Ala72Ala (gcc/gcG)	Rv0195	-	two component transcriptional regulator
233856	0	C	SNP	T	98	118	210	99.54	217	Tyr542Tyr (tac/taT)	Rv0197	-	oxidoreductase
234477	0	T	SNP	G	95	90	183	99.46	186	Tyr749_ (tat/taG)	Rv0197	-	oxidoreductase
234496	1	C	Ins	G	94	80	174	97.75	174		Rv0197	-	oxidoreductase
234496	2	C	Ins	T	94	80	174	97.75	174		Rv0197	-	oxidoreductase
243924	0	G	Del	GAP	123	118	236	97.57	247		Rv0205	-	transmembrane protein
247656	0	C	SNP	T	112	146	255	99.61	259	Ala153Thr (gcc/Acc)	Rv0207c	-	hypothetical protein
249522	0	T	SNP	C	91	130	216	100	221	Val162Ala (gtg/gCg)	Rv0209	-	hypothetical protein
251575	0	G	SNP	A	121	136	249	100	257	Ala486Thr (gcg/Acg)	Rv0210	-	hypothetical protein
255373	0	T	SNP	C	110	104	210	100	214	Asp193Gly (gac/gGc)	Rv0213c	-	methyltransferase
257071	0	C	SNP	T	115	99	211	100	214	Tyr336Tyr (tac/taT)	Rv0214	fadD4	fatty-acid--CoA ligase FadD4
261869	0	T	SNP	C	118	116	230	99.57	235	Cys316Arg (tgt/Cgt)	Rv0218	-	transmembrane protein
262268	0	A	SNP	T	117	113	227	100	230	Ala5Ala (gca/gcT)	Rv0219	-	transmembrane protein
264992	0	T	SNP	C	114	124	231	99.58	239	Leu309Pro (ctg/cCg)	Rv0221	-	diacyglycerol O-acyltransferase
265554	0	A	SNP	C	112	98	209	99.06	212	Val16Val (gta/gtC)	Rv0222	echA1	enoyl-CoA hydratase EchA1
266405	0	C	SNP	T	122	119	237	100	241	Gly454Ser (ggc/Agc)	Rv0223c	-	aldehyde dehydrogenase
274463	0	C	SNP	A	104	111	212	99.54	216	Arg86Leu (cgt/cTt)	Rv0229c	-	hypothetical protein
276539	0	G	SNP	C	127	127	251	100	254	Gly161Ala (ggc/gCc)	Rv0231	fadE4	acyl-CoA dehydrogenase FadE4
277399	0	G	SNP	A	105	96	201	98.05	205	Glu448Lys (gag/Aag)	Rv0231	fadE4	acyl-CoA dehydrogenase FadE4
278681	0	C	SNP	G	120	114	232	100	234	His33Asp (cat/Gat)	Rv0233	nrdB	ribonucleoside-diphosphate reductase subunit beta NrdB
279395	0	A	SNP	C	100	104	201	100	204	Met271Leu (atg/Ctg)	Rv0233	nrdB	ribonucleoside-diphosphate reductase subunit beta NrdB
283503	0	G	SNP	A	113	100	207	99.07	215	His1117Tyr (cac/Tac)	Rv0236c	aftD	alpha-(1->3)-arabinofuranosyltransferase
283614	0	T	SNP	C	103	118	216	100	221	Ser1080Gly (agc/Ggc)	Rv0236c	aftD	alpha-(1->3)-arabinofuranosyltransferase
285772	0	A	SNP	C	98	131	226	100	229	Pro360Pro (cct/ccG)	Rv0236c	aftD	alpha-(1->3)-arabinofuranosyltransferase
285871	0	A	SNP	G	124	116	236	100	240	Val327Val (gtt/gtC)	Rv0236c	aftD	alpha-(1->3)-arabinofuranosyltransferase
287142	0	C	Del	GAP	115	111	222	92.24	245
289253	0	C	SNP	T	104	94	197	99.5	199	Asp50Asp (gac/gaT)	Rv0239	vapB24	antitoxin VapB24
293628	1	A	Ins	C	102	97	199	94.31	199
301341	0	C	SNP	A	118	107	223	100	225	Pro105Pro (ccg/ccT)	Rv0249c	-	succinate dehydrogenase membrane anchor subunit
304923	0	A	SNP	G	111	108	218	100	219	Lys686Lys (aaa/aaG)	Rv0252	nirB	nitrite reductase large subunit NirB
308661	0	A	SNP	G	101	67	164	99.41	169	Leu296Pro (ctg/cCg)	Rv0256c	PPE2	PPE family protein PPE2
310973	0	G	SNP	A	124	113	235	100	237	Ala182Val (gcg/gTg)	Rv0259c	-	hypothetical protein
311613	0	G	SNP	T	114	138	249	100	252	Val349Val (gtc/gtA)	Rv0260c	-	transcriptional regulator
324812	0	C	SNP	T	99	100	194	100	199	Asp82Asp (gac/gaT)	Rv0270	fadD2	fatty-acid--CoA ligase FadD2
325505	0	T	SNP	C	92	114	203	99.52	207	Val313Val (gtt/gtC)	Rv0270	fadD2	fatty-acid--CoA ligase FadD2
328569	0	G	SNP	C	114	109	220	100	223
333892	0	G	SNP	C	71	91	157	100	162	Arg807Gly (cgc/Ggc)	Rv0278c	-	PE-PGRS family protein PE_PGRS3
336694	0	A	Del	GAP	4	24	28	87.5	32		Rv0279c	PE_PGRS4	PE-PGRS family protein PE_PGRS4
336695	0	A	Del	GAP	4	24	28	87.5	32		Rv0279c	PE_PGRS4	PE-PGRS family protein PE_PGRS4
337820	0	G	SNP	A	7	78	85	97.7	87	Gly418Gly (ggc/ggT)	Rv0279c	PE_PGRS4	PE-PGRS family protein PE_PGRS4
338100	0	T	SNP	C	60	11	70	100	71	Asn325Ser (aac/aGc)	Rv0279c	PE_PGRS4	PE-PGRS family protein PE_PGRS4
338453	0	A	SNP	G	5	10	14	100	15	Ala207Ala (gct/gcC)	Rv0279c	PE_PGRS4	PE-PGRS family protein PE_PGRS4
338669	0	T	SNP	C	111	4	112	89.84	128	Leu135Leu (tta/ttG)	Rv0279c	PE_PGRS4	PE-PGRS family protein PE_PGRS4
339230	0	G	SNP	C	132	117	245	99.6	250
340372	0	T	SNP	C	7	78	84	100	85	Ser337Pro (tcg/Ccg)	Rv0280	PPE3	PPE family protein PPE3
342146	0	A	SNP	C	125	104	224	100	229	Glu6Ala (gaa/gCa)	Rv0282	eccA3	ESX-3 secretion system protein EccA
342873	0	C	SNP	T	107	100	205	99.52	208	Val248Val (gtc/gtT)	Rv0282	eccA3	ESX-3 secretion system protein EccA
346275	0	C	SNP	G	121	98	217	100	219	Pro214Arg (ccg/cGg)	Rv0284	eccC3	ESX-3 secretion system protein EccC3
350063	0	G	SNP	C	132	125	255	99.23	259	Ser43Ser (tcg/tcC)	Rv0286	PPE4	PPE family protein PPE4
350088	0	C	SNP	A	138	117	251	99.61	256	Leu52Met (ctg/Atg)	Rv0286	PPE4	PPE family protein PPE4
353197	0	C	SNP	T	119	110	224	100	229	Arg39Cys (cgc/Tgc)	Rv0290	eccD3	ESX-3 secretion system protein EccD
356528	0	A	SNP	G	124	128	249	100	252	Asn217Asp (aat/Gat)	Rv0292	eccE3	ESX-3 secretion system protein EccE
358473	0	G	SNP	C	106	86	188	99.48	193	Trp101Cys (tgg/tgC)	Rv0294	tam	trans-aconitate methyltransferase
360784	0	G	SNP	A	109	110	217	98.65	222	Phe124Phe (ttc/ttT)	Rv0296c	-	sulfatase
363563	0	G	SNP	A	134	110	241	99.19	246	Ala30Thr (gcg/Acg)	Rv0299	-	toxin
366917	0	T	SNP	C	48	54	101	100	102	Thr1950Ala (acc/Gcc)	Rv0304c	PPE5	PPE family protein PPE5
366922	0	G	SNP	C	44	51	94	100	95	Ala1948Gly (gcc/gGc)	Rv0304c	PPE5	PPE family protein PPE5
367718	0	G	SNP	T	96	123	215	100	219	Leu1683Ile (ctt/Att)	Rv0304c	PPE5	PPE family protein PPE5
368100	0	G	Del	GAP	71	81	153	75.62	201		Rv0304c	PPE5	PPE family protein PPE5
368101	0	A	Del	GAP	71	81	153	76.77	198		Rv0304c	PPE5	PPE family protein PPE5
368102	0	T	Del	GAP	71	81	153	76.38	199		Rv0304c	PPE5	PPE family protein PPE5
369886	0	C	SNP	G	97	104	196	100	201	Gly960Ala (ggg/gCg)	Rv0304c	PPE5	PPE family protein PPE5
372913	0	A	SNP	C	88	111	197	100	199	Gly933Gly (ggt/ggG)	Rv0305c	PPE6	PPE family protein PPE6
373283	0	A	Del	GAP	106	111	212	98.64	220		Rv0305c	PPE6	PPE family protein PPE6
376774	0	T	SNP	C	129	112	234	100	241	Ala94Ala (gca/gcG)	Rv0307c	-	hypothetical protein
384380	0	A	SNP	C	120	101	216	100	221	Lys260Thr (aag/aCg)	Rv0315	-	beta-1,3-glucanase
386432	0	C	SNP	G	115	88	198	100	203	Gly223Ala (ggg/gCg)	Rv0318c	-	integral membrane protein
390828	0	T	SNP	C	104	92	193	100	196	Ser142Gly (agt/Ggt)	Rv0323c	-	hypothetical protein
391853	0	A	SNP	G	112	135	241	100	247	Thr168Ala (act/Gct)	Rv0324	-	transcriptional regulator
392261	0	T	SNP	C	131	100	218	99.57	232	_75Gln (tag/Cag)	Rv0325	-	hypothetical protein
396199	0	T	SNP	C	91	128	216	100	219
402836	0	G	SNP	A	115	111	224	100	226	Tyr109Tyr (tac/taT)	Rv0337c	aspC	aspartate aminotransferase
403980	0	G	SNP	A	113	126	236	100	239	Ala621Val (gcc/gTc)	Rv0338c	-	iron-sulfur-binding reductase
404326	0	T	SNP	C	113	122	235	99.58	236	Arg506Gly (agg/Ggg)	Rv0338c	-	iron-sulfur-binding reductase
406251	0	T	SNP	C	116	97	211	100	213	Asp733Gly (gat/gGt)	Rv0339c	-	transcriptional regulator
414486	0	C	SNP	T	85	106	190	100	191	Glu152Glu (gag/gaA)	Rv0344c	lpqJ	lipoprotein LpqJ
420008	0	A	SNP	G	97	139	234	100	236	Ala58Ala (gca/gcG)	Rv0350	dnaK	chaperone protein DnaK
422678	0	G	SNP	A	122	108	221	100	230	Arg76His (cgc/cAc)	Rv0352	dnaJ1	chaperone protein DnaJ
424320	1	T	Ins	C	111	78	189	96.92	189		Rv0354c	PPE7	PPE family protein PPE7
424644	0	G	SNP	A	118	114	231	99.57	233	Val17Val (gtc/gtT)	Rv0354c	PPE7	PPE family protein PPE7
428698	0	C	SNP	T	117	117	233	99.57	235	Ala1994Ala (gcg/gcA)	Rv0355c	PPE8	PPE family protein PPE8
428921	0	G	SNP	A	136	118	249	100	254	Ser1920Phe (tcc/tTc)	Rv0355c	PPE8	PPE family protein PPE8
432459	0	C	SNP	T	107	108	213	99.54	216	Asp741Asn (gac/Aac)	Rv0355c	PPE8	PPE family protein PPE8
438470	0	C	SNP	T	113	95	207	100	208	Lys90Lys (aag/aaA)	Rv0360c	-	hypothetical protein
440365	0	G	SNP	A	86	123	208	99.52	210	Ser165Ser (tcg/tcA)	Rv0362	mgtE	Mg2+ transport transmembrane protein MgtE
440878	0	C	SNP	T	121	115	234	99.58	237	Thr336Thr (acc/acT)	Rv0362	mgtE	Mg2+ transport transmembrane protein MgtE
445780	0	C	SNP	T	134	104	237	99.58	239	Arg249His (cgt/cAt)	Rv0368c	-	hypothetical protein
447642	0	G	SNP	C	120	116	233	100	236	Leu134Leu (ctc/ctG)	Rv0370c	-	oxidoreductase
454295	0	T	SNP	C	94	101	193	100	195	Pro26Pro (cca/ccG)	Rv0376c	-	hypothetical protein
454333	0	T	SNP	G	98	102	191	100	200	Thr14Pro (acg/Ccg)	Rv0376c	-	hypothetical protein
455024	0	G	SNP	A	117	113	229	99.14	232	Val202Ile (gta/Ata)	Rv0377	-	HTH-type transcriptional regulator
455624	0	T	Del	GAP	94	96	192	100	190
456276	0	C	SNP	A	105	82	185	100	187	Ala182Ser (gcc/Tcc)	Rv0380c	-	RNA methyltransferase
457452	0	T	SNP	G	113	105	211	100	218	Thr124Thr (aca/acC)	Rv0381c	-	hypothetical protein
459399	0	A	SNP	C	85	98	179	99.46	184
466808	0	G	SNP	C	12	86	96	100	98
467497	1	C	Ins	G	112	112	224	94.12	224
467508	1	C	Ins	G	110	115	225	94.94	225
467516	0	G	SNP	C	110	118	222	100	228
467526	0	C	SNP	G	116	121	233	100	237
467546	0	G	SNP	C	105	122	226	100	227
467557	0	A	SNP	C	103	114	216	100	217
467564	0	A	SNP	C	104	113	214	100	217
467585	0	G	SNP	C	97	103	200	100	200
467590	0	T	SNP	C	95	106	196	100	201
467621	0	T	SNP	G	106	97	201	100	203
467638	0	G	SNP	T	110	93	200	100	203
473310	0	A	SNP	G	119	122	235	99.59	242	Gln177Arg (cag/cGg)	Rv0393	-	hypothetical protein
475178	0	T	SNP	C	119	107	224	99.56	227	Val80Ala (gtc/gCc)	Rv0395	-	hypothetical protein
475915	0	A	SNP	C	117	126	238	99.59	244	Ser34Arg (agc/Cgc)	Rv0397	-	hypothetical protein
476612	0	G	SNP	A	123	92	208	99.08	217	Val73Val (gtg/gtA)	Rv0397A	-	hypothetical protein
477233	0	G	SNP	A	101	104	198	100	205	Pro30Ser (ccc/Tcc)	Rv0398c	-	hypothetical protein
478383	0	C	SNP	G	119	123	238	98.78	245	Leu58Leu (ctg/ctC)	Rv0399c	lpqK	lipoprotein LpqK
481527	0	G	Del	GAP	96	95	195	94.55	202		Rv0402c	mmpL1	transmembrane transport protein MmpL1
482520	0	T	SNP	G	111	112	217	99.11	225	Thr238Pro (act/Cct)	Rv0402c	mmpL1	transmembrane transport protein MmpL1
483935	0	T	SNP	G	96	94	187	99.48	191
484504	0	C	SNP	G	113	100	212	99.53	214	Ala176Ala (gcc/gcG)	Rv0404	fadD30	long-chain-fatty-acid--AMP ligase FadD30
485561	0	A	SNP	C	98	96	190	100	194	Ile529Leu (atc/Ctc)	Rv0404	fadD30	long-chain-fatty-acid--AMP ligase FadD30
485730	0	C	SNP	T	101	118	217	100	219	Pro585Leu (cca/cTa)	Rv0404	fadD30	long-chain-fatty-acid--AMP ligase FadD30
485811	0	A	Del	GAP	91	96	183	97.91	191		Rv0405	pks6	membrane bound polyketide synthase
489935	0	G	SNP	C	143	118	258	99.62	262	Thr257Thr (acc/acG)	Rv0406c	-	beta lactamase-like protein
491742	0	T	SNP	C	122	111	233	99.57	234	Phe320Phe (ttt/ttC)	Rv0407	fgd1	F420-dependent glucose-6-phosphate dehydrogenase		phylo (not Euro-American, M. africanum, M. bovis, M. canettii, M. caprae, M. microti, M. pinipedii, Beijing, Delhi/CAS, EAI)
492150	0	G	SNP	C	113	112	223	99.12	227	Gly122Ala (ggc/gCc)	Rv0408	pta	phosphate acetyltransferase
498531	0	A	SNP	G	121	126	245	99.6	248	Ala363Ala (gct/gcC)	Rv0412c	-	membrane protein
498557	0	C	SNP	A	122	111	226	100	233	Asp355Tyr (gac/Tac)	Rv0412c	-	membrane protein
501171	0	G	SNP	A	122	115	230	99.58	238	Gly8Gly (ggg/ggA)	Rv0415	thiO	thiamine biosynthesis oxidoreductase ThiO
502589	0	C	SNP	G	111	117	226	100	228	Ser75Cys (tcc/tGc)	Rv0417	thiG	thiazole synthase
503354	0	G	SNP	C	117	96	213	100	213
503534	0	C	SNP	T	121	120	239	100	241	Ala13Ala (gcc/gcT)	Rv0418	lpqL	lipoprotein aminopeptidase LpqL
505974	0	G	SNP	A	116	121	234	100	237	Ala297Thr (gcg/Acg)	Rv0419	lpqM	lipoprotein peptidase LpqM
513257	0	T	SNP	C	99	127	219	100	226	Met689Val (atg/Gtg)	Rv0425c	ctpH	metal cation transporting ATPase H
517358	0	T	SNP	C	131	123	250	99.61	255	Asp149Gly (gac/gGc)	Rv0428c	-	GCN5-like N-acetyltransferase
517389	0	C	SNP	A	132	130	256	100	262	Val139Phe (gtc/Ttc)	Rv0428c	-	GCN5-like N-acetyltransferase
523654	0	C	SNP	T	111	124	227	99.58	236	Ala294Thr (gcc/Acc)	Rv0435c	-	ATPase
524891	0	C	SNP	A	103	93	192	100	196	Gly167Val (ggc/gTc)	Rv0436c	pssA	CDP-diacylglycerol--serineO-phosphatidyltransferase
531775	0	C	SNP	G	116	132	247	100	248	Trp147Ser (tgg/tCg)	Rv0442c	PPE10	PPE family protein PPE10
541201	0	A	SNP	G	110	99	206	100	209	Leu97Leu (ctt/ctC)	Rv0450c	mmpL4	transmembrane transport protein MmpL4
546357	0	A	SNP	G	107	102	207	100	209	Thr149Thr (act/acC)	Rv0456c	echA2	enoyl-CoA hydratase EchA2
548185	0	C	SNP	T	89	107	195	98.49	199	Gly475Ser (ggc/Agc)	Rv0457c	-	peptidase
548326	0	T	SNP	C	99	104	202	99.51	204	Thr428Ala (aca/Gca)	Rv0457c	-	peptidase
551525	0	A	SNP	C	105	110	211	100	215	Arg110Arg (aga/Cga)	Rv0459	-	hypothetical protein
555991	0	A	SNP	G	113	116	228	100	229	Cys106Arg (tgc/Cgc)	Rv0465c	-	HTH-type transcriptional regulator
560541	0	C	Del	GAP	99	102	205	100	201		Rv0469	umaA	mycolic acid synthase UmaA
560542	0	T	Del	GAP	99	102	205	100	201		Rv0469	umaA	mycolic acid synthase UmaA
560543	0	T	Del	GAP	99	102	205	100	201		Rv0469	umaA	mycolic acid synthase UmaA
560544	0	T	Del	GAP	99	102	205	100	201		Rv0469	umaA	mycolic acid synthase UmaA
560545	0	T	Del	GAP	99	102	205	100	201		Rv0469	umaA	mycolic acid synthase UmaA
560546	0	C	Del	GAP	99	102	205	100	201		Rv0469	umaA	mycolic acid synthase UmaA
562063	0	G	Del	GAP	104	116	216	96.49	228		Rv0470A	-	hypothetical protein
562064	0	C	Del	GAP	104	116	216	100	220		Rv0470A	-	hypothetical protein
562065	0	C	Del	GAP	104	116	216	100	220		Rv0470A	-	hypothetical protein
562066	0	A	Del	GAP	104	116	216	100	220		Rv0470A	-	hypothetical protein
565655	0	A	SNP	G	95	92	186	100	187
572591	0	C	SNP	T	105	106	201	100	211	Asp294Asp (gac/gaT)	Rv0483	lprQ	lipoprotein LprQ
573262	0	A	SNP	G	117	101	215	100	218	Gly180Gly (ggt/ggC)	Rv0484c	-	short-chain type oxidoreductase
576501	1	T	Ins	C	101	99	200	96.62	202		Rv0486	mshA	D-inositol 3-phosphate glycosyltransferase			ethionamide (ETH)
579284	0	T	SNP	C	116	129	242	100	245
580772	0	T	SNP	A	61	84	143	91.77	158
580774	0	G	Del	GAP	61	85	146	89.02	164
580775	0	G	Del	GAP	61	85	146	92.41	158
580776	0	G	Del	GAP	61	85	147	89.57	163
580777	0	G	Del	GAP	61	85	147	90.68	161
580778	0	C	Del	GAP	61	85	147	92.99	157
580779	0	A	Del	GAP	61	85	147	92.99	157
580780	0	C	Del	GAP	61	85	147	91.82	159
580781	0	C	Del	GAP	61	85	147	92.99	157
580782	0	A	Del	GAP	61	85	147	92.99	157
580783	0	C	Del	GAP	61	85	147	92.99	157
580784	0	C	Del	GAP	61	85	147	92.41	158
580785	0	C	Del	GAP	61	85	147	92.99	157
580786	0	G	Del	GAP	61	85	147	91.25	160
580787	0	C	Del	GAP	61	85	147	93.59	156
580788	0	T	Del	GAP	61	85	147	94.19	155
580789	0	T	Del	GAP	61	85	147	92.99	157
580790	0	G	Del	GAP	61	85	147	91.82	159
580791	0	C	Del	GAP	61	85	147	92.41	158
580792	0	G	Del	GAP	61	85	147	91.25	160
580793	0	G	Del	GAP	61	85	147	91.82	159
580794	0	G	Del	GAP	61	85	147	91.25	160
580795	0	G	Del	GAP	61	85	147	90.68	161
580796	0	G	Del	GAP	61	85	147	91.82	159
580797	0	A	Del	GAP	61	85	147	94.19	155
584171	0	T	SNP	C	128	148	275	100	276	Ser174Gly (agt/Ggt)	Rv0493c	-	hypothetical protein
586030	0	C	SNP	A	127	135	258	99.62	263	Arg95Arg (cgg/cgT)	Rv0495c	-	hypothetical protein
590436	0	T	SNP	C	123	112	233	100	235	Ala118Ala (gct/gcC)	Rv0500	proC	pyrroline-5-carboxylate reductase
597816	0	A	SNP	G	107	120	224	100	227	Ala206Ala (gca/gcG)	Rv0507	mmpL2	transmembrane transport protein MmpL2
598475	0	G	SNP	A	99	103	198	100	202	Arg426His (cgc/cAc)	Rv0507	mmpL2	transmembrane transport protein MmpL2
599868	0	A	SNP	G	118	102	217	100	220	Arg890Arg (cga/cgG)	Rv0507	mmpL2	transmembrane transport protein MmpL2
608037	0	A	SNP	C	107	97	201	100	204	His496Pro (cac/cCc)	Rv0515	-	hypothetical protein
610120	0	T	SNP	G	114	114	227	100	228
611977	0	C	SNP	T	109	119	219	100	228	Gly33Asp (ggc/gAc)	Rv0519c	-	membrane protein
617229	0	G	SNP	A	110	99	206	99.52	210	Val128Val (gtg/gtA)	Rv0526	-	thioredoxin
623163	0	C	SNP	T	30	128	152	100	158	Ala124Val (gcc/gTc)	Rv0532	PE_PGRS6	PE-PGRS family protein PE_PGRS6
623406	1	C	Ins	G	62	23	85	86.73	85		Rv0532	PE_PGRS6	PE-PGRS family protein PE_PGRS6
623406	2	C	Ins	G	62	23	85	86.73	85		Rv0532	PE_PGRS6	PE-PGRS family protein PE_PGRS6
623406	3	C	Ins	C	62	23	85	86.73	85		Rv0532	PE_PGRS6	PE-PGRS family protein PE_PGRS6
623406	4	C	Ins	C	62	23	85	86.73	85		Rv0532	PE_PGRS6	PE-PGRS family protein PE_PGRS6
623406	5	C	Ins	G	62	23	85	86.73	85		Rv0532	PE_PGRS6	PE-PGRS family protein PE_PGRS6
623406	6	C	Ins	G	62	23	85	86.73	85		Rv0532	PE_PGRS6	PE-PGRS family protein PE_PGRS6
623406	7	C	Ins	C	62	23	85	86.73	85		Rv0532	PE_PGRS6	PE-PGRS family protein PE_PGRS6
623406	8	C	Ins	G	62	23	85	86.73	85		Rv0532	PE_PGRS6	PE-PGRS family protein PE_PGRS6
623406	9	C	Ins	G	62	23	85	86.73	85		Rv0532	PE_PGRS6	PE-PGRS family protein PE_PGRS6
623472	0	A	SNP	G	81	47	127	100	128	Asp227Gly (gac/gGc)	Rv0532	PE_PGRS6	PE-PGRS family protein PE_PGRS6
623508	0	C	SNP	G	80	57	137	100	137	Ala239Gly (gcc/gGc)	Rv0532	PE_PGRS6	PE-PGRS family protein PE_PGRS6
629714	0	G	SNP	A	117	113	227	100	230	Asp6Asp (gac/gaT)	Rv0537c	-	integral membrane protein
630722	0	G	SNP	C	99	109	203	99.52	209	Arg228Pro (cgg/cCg)	Rv0538	-	membrane protein
633562	0	C	SNP	T	91	88	173	99.44	180	Val281Val (gtg/gtA)	Rv0541c	-	integral membrane protein
635139	0	G	SNP	C	109	102	208	100	211	Gly122Gly (ggc/ggG)	Rv0542c	menE	2-succinylbenzoic acid--CoA ligase
637319	0	G	SNP	A	115	124	239	100	239	Pro49Ser (cct/Tct)	Rv0545c	pitA	low-affinity inorganic phosphate transporter
648002	0	T	SNP	G	103	103	202	100	206	Leu15Arg (ctc/cGc)	Rv0556	-	transmembrane protein
648856	0	T	SNP	C	80	124	198	99.51	205	Gly107Gly (ggt/ggC)	Rv0557	mgtA	GDP-mannose-dependent alpha-mannosyltransferase		phylo (not Euro-American, M. africanum, M. bovis, M. canettii, M. caprae, M. microti, M. pinipedii, Beijing, Delhi/CAS, EAI)
652950	0	T	SNP	C	126	114	240	99.59	241	Arg60Arg (cgt/cgC)	Rv0562	grcC1	polyprenyl-diphosphate synthase GrcC
654543	0	C	SNP	T	124	117	239	100	241	Ala222Val (gcg/gTg)	Rv0563	htpX	protease HtpX
655986	0	T	SNP	G	105	108	213	100	213
657081	0	C	SNP	T	127	101	221	100	228	Val130Val (gtg/gtA)	Rv0565c	-	monooxygenase
659341	0	T	SNP	C	91	109	200	100	200
662911	0	T	SNP	C	116	118	229	99.57	235	Ala539Ala (gct/gcC)	Rv0570	nrdZ	vitamin B12-dependent ribonucleoside-diphosphate reductase
663822	0	A	SNP	C	102	113	214	98.17	219	Phe333Val (ttc/Gtc)	Rv0571c	-	hypothetical protein
665293	0	A	SNP	G	125	137	256	100	262	Phe31Leu (ttc/Ctc)	Rv0572c	-	hypothetical protein
669398	0	T	SNP	C	121	113	233	99.57	235	Gln116Gln (caa/caG)	Rv0575c	-	oxidoreductase
670545	0	G	SNP	A	121	109	229	100	230	Arg233His (cgc/cAc)	Rv0576	-	transcriptional regulator
672491	0	C	SNP	G	89	89	174	98.34	181	Gly1142Gly (ggg/ggC)	Rv0578c	PE_PGRS7	PE-PGRS family protein PE_PGRS7
673238	0	A	SNP	G	70	115	185	100	185	His893His (cat/caC)	Rv0578c	PE_PGRS7	PE-PGRS family protein PE_PGRS7
674702	0	A	SNP	T	95	124	213	99.1	221	Gly405Gly (ggt/ggA)	Rv0578c	PE_PGRS7	PE-PGRS family protein PE_PGRS7
684376	0	T	SNP	C	147	103	249	100	250
685461	0	C	SNP	G	103	103	201	100	206	Ala111Ala (gcc/gcG)	Rv0587	yrbE2A	hypothetical protein
685608	0	T	SNP	C	123	118	240	99.59	242	Leu160Leu (ctt/ctC)	Rv0587	yrbE2A	hypothetical protein
686123	0	C	SNP	A	126	135	246	100	261	Leu66Met (ctg/Atg)	Rv0588	-	hypothetical protein
686972	0	T	SNP	C	133	92	221	100	225	Phe51Ser (ttc/tCc)	Rv0589	mce2A	Mce family protein Mce2A
688792	1	T	Ins	G	111	103	214	95.96	214
690450	0	A	SNP	C	108	119	225	100	227	Ala464Ala (gca/gcC)	Rv0591	mce2C	Mce family protein Mce2C
690465	0	T	SNP	G	104	121	222	100	225	Leu469Leu (ctt/ctG)	Rv0591	mce2C	Mce family protein Mce2C
691887	1	G	Ins	C	124	85	209	91.67	209		Rv0592	mce2D	Mce family protein Mce2D
698968	0	G	SNP	A	108	125	228	100	233	Gly9Gly (ggc/ggT)	Rv0601c	-	two component sensor kinase HK2
708056	0	T	SNP	C	97	125	222	99.55	223	His487Arg (cac/cGc)	Rv0613c	-	hypothetical protein
712693	0	A	SNP	G	123	115	235	100	238
712985	1	C	Ins	G	98	96	194	95.57	194		Rv0620	galK	galactokinase
713310	0	T	SNP	C	105	94	197	100	199	Cys199Arg (tgt/Cgt)	Rv0620	galK	galactokinase
716369	0	C	SNP	G	123	118	238	99.18	243
723361	0	C	SNP	T	89	109	196	100	198	Leu551Leu (ctg/ctA)	Rv0630c	recB	exonuclease V subunit beta RecB
725190	0	G	SNP	A	64	74	137	100	138	Phe1039Phe (ttc/ttT)	Rv0631c	recC	exonuclease V subunit gamma RecC
729685	0	C	SNP	T	126	110	234	99.58	237	Arg161Gln (cga/cAa)	Rv0633c	-	hypothetical protein
739660	0	C	SNP	T	108	106	211	100	214	Leu176Leu (ctg/ctA)	Rv0645c	mmaA1	mycolic acid methyltransferase MmaA1
753174	0	C	SNP	A	125	93	216	100	218	Trp65Leu (tgg/tTg)	Rv0656c	vapC6	ribonuclease VapC6
754186	0	A	SNP	G	140	117	253	99.23	259	Leu75Pro (ctc/cCc)	Rv0658c	-	integral membrane protein
757182	0	A	SNP	G	108	93	197	99.5	202	Asp349Gly (gac/gGc)	Rv0663	atsD	arylsulfatase AtsD
759746	0	C	SNP	T	94	100	192	99.49	195							rifampicin (RMP)
761155	0	C	SNP	T	120	109	225	99.13	231	Ser450Leu (tcg/tTg)	Rv0667	rpoB	DNA-directed RNA polymerase subunit beta	rifampicin (RMP)		rifampicin (RMP)
762434	0	T	SNP	G	112	116	226	99.56	229	Gly876Gly (ggt/ggG)	Rv0667	rpoB	DNA-directed RNA polymerase subunit beta		phylo (3)	rifampicin (RMP)
763031	0	T	SNP	C	125	115	240	100	240	Ala1075Ala (gct/gcC)	Rv0667	rpoB	DNA-directed RNA polymerase subunit beta		phylo (4)	rifampicin (RMP)
764918	0	G	SNP	C	124	123	246	99.6	248	Val517Leu (gtg/Ctg)	Rv0668	rpoC	DNA-directed RNA polymerase subunit beta'
767339	0	A	SNP	G	90	95	183	100	185
767414	0	G	SNP	A	97	102	196	100	199
775639	0	T	SNP	C	100	134	228	100	234	Ile948Val (att/Gtt)	Rv0676c	mmpL5	transmembrane transport protein MmpL5
776100	0	G	SNP	A	113	94	206	99.04	209	Thr794Ile (acc/aTc)	Rv0676c	mmpL5	transmembrane transport protein MmpL5
777820	0	G	SNP	A	111	109	215	99.55	221	Leu221Leu (ctg/Ttg)	Rv0676c	mmpL5	transmembrane transport protein MmpL5
781395	0	T	SNP	C	102	110	209	100	212							streptomycin (SM)
781687	0	A	SNP	G	124	111	234	99.16	237	Lys43Arg (aag/aGg)	Rv0682	rpsL	30S ribosomal protein S12	streptomycin (SM)		streptomycin (SM)
788615	0	G	SNP	C	104	105	206	100	209	Gly226Arg (ggg/Cgg)	Rv0688	-	ferredoxin reductase
798779	0	T	SNP	C	105	118	219	100	223
798934	0	C	SNP	A	101	118	209	100	219	Arg34Arg (cgc/cgA)	Rv0698	-	hypothetical protein
807405	0	C	SNP	T	123	129	248	100	252	Ser357Ser (tcc/tcT)	Rv0711	atsA	arylsulfatase AtsA
820483	0	G	SNP	T	92	115	194	100	207	Ala6Asp (gcc/gAc)	Rv0727c	fucA	L-fuculose phosphate aldolase FucA
820734	0	A	SNP	G	97	104	199	99.5	202	Val248Ala (gtc/gCc)	Rv0728c	serA2	D-3-phosphoglycerate dehydrogenase SerA
820752	0	C	SNP	T	95	102	190	100	197	Arg242His (cgc/cAc)	Rv0728c	serA2	D-3-phosphoglycerate dehydrogenase SerA
830868	1	G	Ins	G	91	112	203	88.65	203		Rv0739	-	hypothetical protein
830868	2	G	Ins	C	91	111	202	88.21	203		Rv0739	-	hypothetical protein
834857	0	C	SNP	T	126	118	237	99.59	245	Met30Ile (atg/atA)	Rv0744c	-	transcriptional regulator
836426	0	A	SNP	C	8	73	80	100	81	Leu242Leu (cta/ctC)	Rv0746	PE_PGRS9	PE-PGRS family protein PE_PGRS9
836454	0	A	SNP	G	7	58	64	100	65	Thr252Ala (act/Gct)	Rv0746	PE_PGRS9	PE-PGRS family protein PE_PGRS9
836538	0	A	SNP	G	76	7	83	100	83	Asn280Asp (aac/Gac)	Rv0746	PE_PGRS9	PE-PGRS family protein PE_PGRS9
836658	0	A	SNP	G	132	40	167	100	172	Thr320Ala (acc/Gcc)	Rv0746	PE_PGRS9	PE-PGRS family protein PE_PGRS9
837033	0	A	SNP	G	45	146	190	100	191	Thr445Ala (acc/Gcc)	Rv0746	PE_PGRS9	PE-PGRS family protein PE_PGRS9
838990	0	C	SNP	G	22	17	36	88.64	44	Ala180Ala (gcc/gcG)	Rv0747	PE_PGRS10	PE-PGRS family protein PE_PGRS10
839123	0	A	SNP	G	33	19	51	100	52	Arg225Gly (agg/Ggg)	Rv0747	PE_PGRS10	PE-PGRS family protein PE_PGRS10
839129	0	C	SNP	G	34	21	53	100	55	Arg227Gly (cgc/Ggc)	Rv0747	PE_PGRS10	PE-PGRS family protein PE_PGRS10
839194	0	A	SNP	G	36	27	63	100	63	Thr248Thr (aca/acG)	Rv0747	PE_PGRS10	PE-PGRS family protein PE_PGRS10
839334	0	A	SNP	G	16	38	53	100	54	Lys295Arg (aaa/aGa)	Rv0747	PE_PGRS10	PE-PGRS family protein PE_PGRS10
839348	0	A	SNP	G	16	36	52	100	52	Ser300Gly (agc/Ggc)	Rv0747	PE_PGRS10	PE-PGRS family protein PE_PGRS10
840229	0	G	SNP	C	10	26	36	100	36	Ala593Ala (gcg/gcC)	Rv0747	PE_PGRS10	PE-PGRS family protein PE_PGRS10
840278	0	A	SNP	G	13	6	19	100	19	Ser610Gly (agc/Ggc)	Rv0747	PE_PGRS10	PE-PGRS family protein PE_PGRS10
840322	0	C	SNP	G	29	41	70	80.46	87	Ala624Ala (gcc/gcG)	Rv0747	PE_PGRS10	PE-PGRS family protein PE_PGRS10
840329	0	G	SNP	A	41	48	87	100	89	Asp627Asn (gac/Aac)	Rv0747	PE_PGRS10	PE-PGRS family protein PE_PGRS10
840496	0	C	SNP	G	5	36	40	89.13	46	Gly682Gly (ggc/ggG)	Rv0747	PE_PGRS10	PE-PGRS family protein PE_PGRS10
840847	0	C	SNP	T	125	106	215	100	231	Gly799Gly (ggc/ggT)	Rv0747	PE_PGRS10	PE-PGRS family protein PE_PGRS10
841290	0	A	Del	GAP	122	101	224	100	223		Rv0749	vapC31	ribonuclease VapC31
841291	0	A	Del	GAP	122	101	224	100	223		Rv0749	vapC31	ribonuclease VapC31
841764	0	G	SNP	C	115	105	216	100	220	Thr37Thr (acc/acG)	Rv0749A	-	hypothetical protein
842153	0	G	SNP	A	100	111	206	97.24	217	Glu41Lys (gag/Aag)	Rv0750	-	hypothetical protein
847295	0	C	SNP	T	107	141	243	100	248	Pro379Pro (ccc/ccT)	Rv0754	PE_PGRS11	PE-PGRS family protein PE_PGRS11
847995	0	T	SNP	C	103	120	221	100	223
852910	0	C	SNP	T	103	99	197	100	202	Pro172Leu (ccc/cTc)	Rv0758	phoR	two component system response sensor kinase PhoR
854253	0	C	Del	GAP	108	111	211	92.02	238
857643	0	C	SNP	G	123	108	230	100	231	Gly132Ala (ggc/gCc)	Rv0764c	cyp51	lanosterol 14-alpha demethylase
857696	0	A	SNP	G	123	109	229	99.57	233	Ala114Ala (gct/gcC)	Rv0764c	cyp51	lanosterol 14-alpha demethylase
858464	0	A	SNP	G	115	104	218	100	219	Val134Ala (gtg/gCg)	Rv0765c	-	oxidoreductase
874835	1	C	Ins	C	126	130	256	96.24	256
874835	2	C	Ins	G	126	130	256	96.24	256
876141	0	G	SNP	T	131	98	226	99.57	230
876249	0	C	SNP	A	121	114	234	99.16	237
880562	0	G	SNP	T	125	118	243	99.59	244	Cys408Phe (tgc/tTc)	Rv0785	-	KsdD-like steroid dehydrogenase
882257	0	T	SNP	C	106	102	203	99.52	209	Tyr267His (tac/Cac)	Rv0787	-	hypothetical protein
887511	0	C	SNP	T	130	106	228	99.16	238	Ala376Thr (gcg/Acg)	Rv0794c	-	oxidoreductase
890549	0	G	SNP	A	30	66	93	100	96	Trp54_ (tgg/tgA)	Rv0797	-	insertion sequence element IS1547 transposase
891011	0	A	SNP	G	68	51	117	100	119	Leu208Leu (cta/ctG)	Rv0797	-	insertion sequence element IS1547 transposase
893733	0	T	SNP	G	121	119	238	100	240	Leu139Arg (ctg/cGg)	Rv0800	pepC	M18 family aminopeptidase
895761	0	G	SNP	T	121	111	230	100	232
896979	0	T	SNP	C	103	108	208	99.53	212	Val387Ala (gta/gCa)	Rv0803	purL	phosphoribosylformylglycinamidine synthase 2
900221	0	T	SNP	C	105	103	203	100	208	Val370Val (gta/gtG)	Rv0806c	cpsY	exopolysaccharide phosphotransferase CpsY
903537	0	G	SNP	T	117	117	230	99.15	236	Arg476Leu (cgg/cTg)	Rv0808	purF	amidophosphoribosyltransferase
903550	0	T	SNP	C	117	116	229	99.57	234	Ala480Ala (gct/gcC)	Rv0808	purF	amidophosphoribosyltransferase
903913	0	T	SNP	C	114	123	235	99.58	238	Gly63Gly (ggt/ggC)	Rv0809	purM	phosphoribosylformylglycinamidine cyclo-ligase PurM
906742	0	T	SNP	C	118	116	232	99.57	235	Val107Ala (gtc/gCc)	Rv0812	-	amino acid aminotransferase
906857	0	A	SNP	G	102	119	220	99.55	222	Ile145Met (ata/atG)	Rv0812	-	amino acid aminotransferase
910222	0	G	SNP	T	98	115	210	99.53	214	Pro207Pro (ccc/ccA)	Rv0817c	-	hypothetical protein
913918	0	C	SNP	G	88	91	178	100	179	Gly94Gly (ggg/ggC)	Rv0821c	phoY2	phosphate-transport system transcriptional regulator PhoY2
919551	0	C	SNP	T	114	106	218	100	220	Val1Val (gtg/gtA)	Rv0825c	-	hypothetical protein
921813	0	C	SNP	G	98	126	221	99.12	226
921909	0	C	SNP	T	111	110	219	98.66	224
922504	0	A	SNP	G	105	97	200	100	202	Ser179Gly (agt/Ggt)	Rv0830	-	S-adenosylmethionine-dependentmethyltransferase
925453	0	C	SNP	T	86	84	164	98.84	172	Ala31Ala (gcc/gcT)	Rv0833	PE_PGRS13	PE-PGRS family protein PE_PGRS13
927110	0	A	SNP	G	19	17	33	100	36	Ser584Gly (agt/Ggt)	Rv0833	PE_PGRS13	PE-PGRS family protein PE_PGRS13
927385	0	A	SNP	G	40	7	47	100	47	Gly675Gly (gga/ggG)	Rv0833	PE_PGRS13	PE-PGRS family protein PE_PGRS13
931123	0	T	SNP	C	109	109	217	100	218	Tyr57Tyr (tat/taC)	Rv0835	lpqQ	lipoprotein LpqQ		phylo (not 4)
932280	0	T	SNP	C	117	122	237	100	239	_218Trp (tag/tGg)	Rv0836c	-	hypothetical protein
934230	0	C	SNP	G	101	83	182	100	184
934611	0	G	SNP	T	112	93	200	100	205
936621	0	C	Del	GAP	94	101	190	97.01	201		Rv0840c	pip	proline iminopeptidase
936622	0	C	Del	GAP	94	101	190	97.5	200		Rv0840c	pip	proline iminopeptidase
936623	0	A	Del	GAP	94	101	190	97.99	199		Rv0840c	pip	proline iminopeptidase
940929	0	G	Del	GAP	82	103	188	100	185		Rv0844c	narL	nitrate/nitrite response transcriptional regulator NarL
940930	0	C	Del	GAP	82	103	188	100	185		Rv0844c	narL	nitrate/nitrite response transcriptional regulator NarL
940931	0	A	Del	GAP	82	103	188	100	185		Rv0844c	narL	nitrate/nitrite response transcriptional regulator NarL
940932	0	A	Del	GAP	82	103	188	100	185		Rv0844c	narL	nitrate/nitrite response transcriptional regulator NarL
940933	0	T	Del	GAP	82	103	188	100	185		Rv0844c	narL	nitrate/nitrite response transcriptional regulator NarL
940934	0	G	Del	GAP	81	103	188	100	184		Rv0844c	narL	nitrate/nitrite response transcriptional regulator NarL
941845	0	C	SNP	A	103	98	193	100	201	Ala219Glu (gcg/gAg)	Rv0845	-	sensor histidine kinase NarS
942616	0	C	SNP	A	118	125	239	100	243
945214	0	G	SNP	A	123	117	235	100	240	Gly93Ser (ggt/Agt)	Rv0848	cysK2	cysteine synthase CysK
945238	0	G	SNP	T	123	113	231	100	236	Ala101Ser (gcc/Tcc)	Rv0848	cysK2	cysteine synthase CysK
949535	0	T	SNP	C	121	132	249	100	253	Ala528Ala (gca/gcG)	Rv0853c	pdc	alpha-keto-acid decarboxylase
950116	0	C	SNP	G	106	114	218	100	220	Ala335Pro (gcg/Ccg)	Rv0853c	pdc	alpha-keto-acid decarboxylase
955524	0	A	SNP	G	88	113	201	100	201	Ser150Gly (agc/Ggc)	Rv0859	-	acyltransferase
957117	0	T	SNP	C	104	116	217	100	220	Asp275Asp (gat/gaC)	Rv0860	fadB	fatty oxidation protein FadB
957306	0	C	SNP	T	109	112	217	100	221	Ala338Ala (gcc/gcT)	Rv0860	fadB	fatty oxidation protein FadB
960367	0	A	SNP	G	125	107	226	100	232	Leu749Ser (ttg/tCg)	Rv0862c	-	hypothetical protein
964969	0	T	SNP	C	105	72	170	97.25	182	Ala189Ala (gca/gcG)	Rv0867c	rpfA	resuscitation-promoting factor RpfA
964978	1	G	Ins	G	88	53	141	79.66	141		Rv0867c	rpfA	resuscitation-promoting factor RpfA
964978	2	G	Ins	C	86	53	139	78.53	141		Rv0867c	rpfA	resuscitation-promoting factor RpfA
964978	3	G	Ins	G	88	53	141	79.66	141		Rv0867c	rpfA	resuscitation-promoting factor RpfA
964978	4	G	Ins	G	88	53	141	79.66	141		Rv0867c	rpfA	resuscitation-promoting factor RpfA
964978	5	G	Ins	G	88	53	141	79.66	141		Rv0867c	rpfA	resuscitation-promoting factor RpfA
964978	6	G	Ins	C	88	53	141	79.66	141		Rv0867c	rpfA	resuscitation-promoting factor RpfA
968426	1	A	Ins	G	85	119	204	76.69	204		Rv0872c	PE_PGRS15	PE-PGRS family protein PE_PGRS15
968426	2	A	Ins	C	85	119	204	76.69	204		Rv0872c	PE_PGRS15	PE-PGRS family protein PE_PGRS15
968426	3	A	Ins	C	85	119	204	76.69	204		Rv0872c	PE_PGRS15	PE-PGRS family protein PE_PGRS15
968426	4	A	Ins	G	85	119	204	76.69	204		Rv0872c	PE_PGRS15	PE-PGRS family protein PE_PGRS15
968426	5	A	Ins	G	85	119	204	76.69	204		Rv0872c	PE_PGRS15	PE-PGRS family protein PE_PGRS15
968426	6	A	Ins	G	85	119	204	76.69	204		Rv0872c	PE_PGRS15	PE-PGRS family protein PE_PGRS15
968426	7	A	Ins	T	85	119	204	76.69	204		Rv0872c	PE_PGRS15	PE-PGRS family protein PE_PGRS15
968426	8	A	Ins	T	85	119	204	76.69	204		Rv0872c	PE_PGRS15	PE-PGRS family protein PE_PGRS15
968426	9	A	Ins	G	85	119	204	76.69	204		Rv0872c	PE_PGRS15	PE-PGRS family protein PE_PGRS15
969762	0	C	SNP	G	121	73	189	100	194	Gly161Gly (ggg/ggC)	Rv0872c	PE_PGRS15	PE-PGRS family protein PE_PGRS15
979704	0	G	SNP	C	117	104	219	100	221	Gly115Arg (ggc/Cgc)	Rv0881	-	tRNA/rRNA methyltransferase
986463	0	G	SNP	C	107	106	211	100	213
990001	0	G	SNP	C	86	102	186	100	188	Pro866Ala (ccc/Gcc)	Rv0890c	-	HTH-type transcriptional regulator
991939	0	G	SNP	A	129	116	240	100	245	Arg220Cys (cgc/Tgc)	Rv0890c	-	HTH-type transcriptional regulator
993346	0	A	SNP	C	109	130	238	100	239	Val37Gly (gtt/gGt)	Rv0891c	-	hypothetical protein
996154	0	C	SNP	A	132	103	231	100	235	Ala48Ser (gca/Tca)	Rv0893c	-	S-adenosylmethionine-dependentmethyltransferase
996263	0	G	SNP	A	128	103	228	99.57	232	Thr11Thr (acc/acT)	Rv0893c	-	S-adenosylmethionine-dependentmethyltransferase
1002172	0	G	SNP	A	127	101	226	100	228	Arg82Trp (cgg/Tgg)	Rv0897c	-	oxidoreductase
1007198	0	A	SNP	G	106	110	214	100	216	Leu328Pro (ctg/cCg)	Rv0904c	accD3	acetyl-CoAcarboxylase carboxyl transferase subunit beta
1007660	0	G	Del	GAP	114	78	193	96.97	198		Rv0904c	accD3	acetyl-CoAcarboxylase carboxyl transferase subunit beta
1008460	0	C	SNP	T	99	114	212	100	213	Ser85Phe (tcc/tTc)	Rv0905	echA6	enoyl-CoA hydratase EchA6
1009500	0	C	SNP	T	94	118	208	100	212	Pro186Leu (ccg/cTg)	Rv0906	-	hypothetical protein
1010204	1	C	Ins	G	108	108	216	96	217		Rv0907	-	hypothetical protein
1012815	0	C	SNP	G	119	91	207	100	210	Ala362Gly (gcc/gGc)	Rv0908	ctpE	metal cation transporter ATPase E
1023911	0	C	SNP	G	108	102	199	100	210
1024346	0	A	SNP	G	118	115	231	99.57	234	Ser46Gly (agt/Ggt)	Rv0918	-	hypothetical protein
1025106	0	T	SNP	C	90	114	201	99.51	205	Phe141Phe (ttt/ttC)	Rv0919	-	GCN5-like N-acetyltransferase
1026482	0	G	SNP	A	114	99	207	99.53	214	Pro112Leu (ccc/cTc)	Rv0920c	-	transposase
1029586	0	G	SNP	A	98	105	199	100	203	Pro331Leu (ccc/cTc)	Rv0923c	-	hypothetical protein
1034381	0	G	SNP	A	114	124	230	99.58	239	Ala84Val (gct/gTt)	Rv0927c	-	oxidoreductase
1037012	0	T	SNP	C	107	136	241	99.59	244	Met5Thr (atg/aCg)	Rv0930	pstA1	phosphate ABC transporter permease PstA
1037911	0	C	SNP	T	95	102	196	100	197	Arg305_ (cga/Tga)	Rv0930	pstA1	phosphate ABC transporter permease PstA
1039990	0	C	SNP	G	88	102	189	97.94	194	Pro353Pro (ccg/ccC)	Rv0932c	pstS2	phosphate ABC transporter substrate-binding lipoprotein PstS
1047165	0	T	SNP	C	98	123	213	100	221	Cys344Arg (tgc/Cgc)	Rv0938	ligD	multifunctional non-homologous end joining DNA repair protein/ATP dependent DNA ligase LigD
1054784	0	C	SNP	G	101	102	198	99.51	204	Arg180Gly (cgc/Ggc)	Rv0945	-	oxidoreductase
1068151	0	T	SNP	C	135	97	227	100	232	His197His (cat/caC)	Rv0956	purN	phosphoribosylglycinamide formyltransferase PurN
1068432	0	A	SNP	G	110	135	240	100	245	Pro76Pro (cca/ccG)	Rv0957	purH	bifunctionalphosphoribosylaminoimidazolecarboxamide formyltransferase/inosinemonophosphate cyclohydrolase
1070702	0	T	SNP	C	104	97	193	99.01	203	Ser274Pro (tcc/Ccc)	Rv0958	-	magnesium chelatase
1071349	0	G	SNP	C	100	100	197	100	200	Gly32Ala (ggc/gCc)	Rv0959	-	hypothetical protein
1074558	0	G	SNP	A	115	108	214	99.55	224	Pro186Leu (ccc/cTc)	Rv0962c	lprP	lipoprotein LprP
1075279	0	T	SNP	C	109	101	208	100	210
1076309	0	G	SNP	T	103	115	213	100	218	Pro124Thr (cct/Act)	Rv0964c	-	hypothetical protein
1077312	0	A	SNP	G	114	106	214	100	220	Val175Ala (gtg/gCg)	Rv0966c	-	hypothetical protein
1079927	0	C	SNP	A	103	142	241	100	245	Thr395Thr (acc/acA)	Rv0969	ctpV	copper-exporting ATPase
1080192	0	G	SNP	A	112	96	207	99.52	209	Asp484Asn (gat/Aat)	Rv0969	ctpV	copper-exporting ATPase
1081681	0	T	SNP	C	114	111	224	100	225	Val210Val (gtt/gtC)	Rv0970	-	integral membrane protein
1087193	0	G	SNP	C	116	104	215	100	220	Asn51Lys (aac/aaG)	Rv0974c	accD2	acetyl-/propionyl-CoA carboxylase subunit beta
1090188	1	A	Ins	G	96	98	194	95.57	194
1093406	0	A	SNP	G	92	128	217	100	220	Val317Val (gtt/gtC)	Rv0978c	PE_PGRS17	PE-PGRS family protein PE_PGRS17
1095490	0	A	SNP	G	35	98	131	100	133	Val321Ala (gtc/gCc)	Rv0980c	PE_PGRS18	PE-PGRS family protein PE_PGRS18
1095644	0	C	SNP	T	4	48	51	98.11	53	Ala270Thr (gcg/Acg)	Rv0980c	PE_PGRS18	PE-PGRS family protein PE_PGRS18
1095678	0	A	SNP	G	16	22	37	97.44	39	Gly258Gly (ggt/ggC)	Rv0980c	PE_PGRS18	PE-PGRS family protein PE_PGRS18
1095981	0	A	SNP	C	115	80	191	100	195	Gly157Gly (ggt/ggG)	Rv0980c	PE_PGRS18	PE-PGRS family protein PE_PGRS18
1096633	0	T	SNP	G	105	92	197	100	197
1097220	0	C	SNP	T	108	135	240	100	243	Ser133Ser (tcc/tcT)	Rv0981	mprA	two-component response regulator MrpA
1098523	0	T	SNP	A	125	85	207	100	210	Leu339His (ctt/cAt)	Rv0982	mprB	two component histidine-protein kinase/phosphatase MprB
1099058	0	G	SNP	A	120	97	213	100	217
1100234	0	T	SNP	C	96	104	197	100	200	Leu390Pro (ctg/cCg)	Rv0983	pepD	serine protease PepD
1100414	0	G	SNP	A	119	114	228	100	233	Gly450Asp (ggc/gAc)	Rv0983	pepD	serine protease PepD
1104690	0	T	SNP	G	118	94	208	99.53	213	Phe717Val (ttc/Gtc)	Rv0987	-	adhesion component ABC transporter permease
1106099	0	C	SNP	T	126	119	243	100	245	Ile328Ile (atc/atT)	Rv0988	-	hypothetical protein
1106422	0	T	SNP	C	113	99	207	99.53	213	Ile321Val (ata/Gta)	Rv0989c	grcC2	polyprenyl-diphosphate synthase GrcC
1107940	0	A	SNP	C	82	127	206	100	209	Ser54Ala (tcc/Gcc)	Rv0990c	-	hypothetical protein
1109975	0	A	SNP	G	110	106	214	100	216	Gln235Arg (cag/cGg)	Rv0993	galU	UTP--glucose-1-phosphate uridylyltransferase
1110721	0	T	SNP	C	109	117	221	100	226	Arg151Arg (cgt/cgC)	Rv0994	moeA1	molybdopterin molybdenumtransferase 1
1111852	0	G	SNP	T	106	117	221	99.55	224	Asp81Tyr (gat/Tat)	Rv0995	rimJ	ribosomal-protein-alanine acetyltransferase RimJ
1113733	0	C	SNP	A	110	135	244	100	245
1115509	0	C	SNP	T	130	99	223	98.71	232	Ile254Ile (atc/atT)	Rv0998	-	acetyltransferase
1121189	0	A	SNP	C	109	105	208	99.53	215	Gly320Gly (ggt/ggG)	Rv1004c	-	membrane protein
1126889	0	G	SNP	C	88	133	218	100	221	Arg39Gly (cgc/Ggc)	Rv1007c	metS	methionine--tRNA ligase
1127648	0	C	SNP	A	116	118	231	100	234	Thr187Asn (acc/aAc)	Rv1008	tatD	deoxyribonuclease TatD
1139089	0	G	SNP	C	116	119	233	100	235	Thr41Thr (acg/acC)	Rv1020	mfd	transcription-repair coupling factor
1144409	0	T	SNP	G	126	105	229	100	231	Ile225Ser (atc/aGc)	Rv1022	lpqU	lipoprotein LpqU
1144585	0	A	SNP	G	112	120	232	100	232	Arg8Gly (agg/Ggg)	Rv1023	eno	enolase
1148259	0	A	SNP	G	117	113	226	100	230
1149551	0	C	SNP	T	118	106	224	100	224	Glu712Glu (gag/gaA)	Rv1028c	kdpD	sensor protein KdpD
1150585	0	G	SNP	A	106	98	199	99.03	206	Pro368Ser (ccc/Tcc)	Rv1028c	kdpD	sensor protein KdpD
1151054	0	C	SNP	G	133	129	259	98.5	266	Ser211Ser (tcg/tcC)	Rv1028c	kdpD	sensor protein KdpD
1152805	0	T	SNP	A	107	125	230	100	232	Leu265Gln (ctg/cAg)	Rv1029	kdpA	potassium-transporting ATPase subunit A
1152863	0	A	SNP	G	99	112	208	100	211	Gln284Gln (caa/caG)	Rv1029	kdpA	potassium-transporting ATPase subunit A
1153388	0	C	SNP	T	77	104	177	100	181	Asn459Asn (aac/aaT)	Rv1029	kdpA	potassium-transporting ATPase subunit A
1160770	0	T	SNP	A	118	109	224	99.56	228	Gln20Leu (cag/cTg)	Rv1037c	esxI	ESAT-6 like protein EsxI
1163134	0	T	SNP	C	104	109	211	100	213	Gly81Gly (gga/ggG)	Rv1040c	PE8	PE family protein PE8
1164336	0	G	SNP	A	123	101	222	99.56	225
1164571	0	A	SNP	G	102	112	214	100	214
1165521	1	T	Ins	A	83	112	195	95.59	195
1168715	1	C	Ins	T	91	107	198	96.12	198
1173750	0	G	SNP	T	137	119	252	100	256	Ala290Ala (gcg/gcT)	Rv1050	-	oxidoreductase
1177184	0	C	SNP	A	112	89	199	100	201
1178116	0	T	SNP	C	99	102	199	100	201	Thr163Thr (act/acC)	Rv1056	-	hypothetical protein
1188985	0	G	SNP	A	31	49	73	98.77	81	Gly480Gly (ggc/ggT)	Rv1067c	PE_PGRS19	PE-PGRS family protein PE_PGRS19
1189197	0	C	Del	GAP	34	35	68	94.52	73		Rv1067c	PE_PGRS19	PE-PGRS family protein PE_PGRS19
1189198	0	G	Del	GAP	34	35	68	94.52	73		Rv1067c	PE_PGRS19	PE-PGRS family protein PE_PGRS19
1189199	0	C	Del	GAP	34	35	68	95.83	72		Rv1067c	PE_PGRS19	PE-PGRS family protein PE_PGRS19
1189200	0	C	Del	GAP	34	35	68	95.83	72		Rv1067c	PE_PGRS19	PE-PGRS family protein PE_PGRS19
1189201	0	G	Del	GAP	34	35	68	95.83	72		Rv1067c	PE_PGRS19	PE-PGRS family protein PE_PGRS19
1189202	0	T	Del	GAP	34	35	68	100	69		Rv1067c	PE_PGRS19	PE-PGRS family protein PE_PGRS19
1190093	0	A	SNP	C	125	65	189	93.6	203	Leu111Trp (ttg/tGg)	Rv1067c	PE_PGRS19	PE-PGRS family protein PE_PGRS19
1191741	0	G	SNP	A	135	25	156	86.49	185	Tyr136Tyr (tac/taT)	Rv1068c	PE_PGRS20	PE-PGRS family protein PE_PGRS20
1193463	0	T	SNP	A	108	137	242	97.61	251	Thr271Ser (acc/Tcc)	Rv1069c	-	hypothetical protein
1200418	0	A	SNP	G	87	112	195	100	199
1211369	0	A	SNP	C	104	119	220	99.11	225	Ser259Arg (agc/Cgc)	Rv1086	-	(2Z,6E)-farnesyl diphosphate synthase
1212348	0	C	Del	GAP	18	12	29	75	40		Rv1087	PE_PGRS21	PE-PGRS family protein PE_PGRS21
1212351	0	T	Del	GAP	18	12	29	85.71	35		Rv1087	PE_PGRS21	PE-PGRS family protein PE_PGRS21
1212352	0	G	Del	GAP	18	12	29	85.71	35		Rv1087	PE_PGRS21	PE-PGRS family protein PE_PGRS21
1212353	0	T	Del	GAP	18	12	29	90.91	33		Rv1087	PE_PGRS21	PE-PGRS family protein PE_PGRS21
1212354	0	C	Del	GAP	18	12	29	85.71	35		Rv1087	PE_PGRS21	PE-PGRS family protein PE_PGRS21
1212355	0	G	Del	GAP	18	12	29	83.33	36		Rv1087	PE_PGRS21	PE-PGRS family protein PE_PGRS21
1212356	0	G	Del	GAP	18	12	29	88.24	34		Rv1087	PE_PGRS21	PE-PGRS family protein PE_PGRS21
1212357	0	C	Del	GAP	18	12	29	85.71	35		Rv1087	PE_PGRS21	PE-PGRS family protein PE_PGRS21
1212358	0	G	Del	GAP	18	12	29	90.91	33		Rv1087	PE_PGRS21	PE-PGRS family protein PE_PGRS21
1212359	0	G	Del	GAP	18	12	29	88.24	34		Rv1087	PE_PGRS21	PE-PGRS family protein PE_PGRS21
1212360	0	T	Del	GAP	18	12	29	90.91	33		Rv1087	PE_PGRS21	PE-PGRS family protein PE_PGRS21
1212361	0	G	Del	GAP	18	12	29	88.24	34		Rv1087	PE_PGRS21	PE-PGRS family protein PE_PGRS21
1212362	0	C	Del	GAP	18	12	29	88.24	34		Rv1087	PE_PGRS21	PE-PGRS family protein PE_PGRS21
1212825	0	T	SNP	C	7	52	56	98.33	60	Gly422Gly (ggt/ggC)	Rv1087	PE_PGRS21	PE-PGRS family protein PE_PGRS21
1212827	0	T	SNP	G	7	51	58	100	58	Val423Gly (gtc/gGc)	Rv1087	PE_PGRS21	PE-PGRS family protein PE_PGRS21
1212834	0	T	SNP	G	6	53	59	98.33	60	Gly425Gly (ggt/ggG)	Rv1087	PE_PGRS21	PE-PGRS family protein PE_PGRS21
1212837	0	T	SNP	C	7	53	59	98.36	61	Ala426Ala (gct/gcC)	Rv1087	PE_PGRS21	PE-PGRS family protein PE_PGRS21
1212971	0	T	SNP	C	61	6	66	100	67	Val471Ala (gtc/gCc)	Rv1087	PE_PGRS21	PE-PGRS family protein PE_PGRS21
1215105	0	T	Del	GAP	101	112	206	99.07	215
1220680	0	T	SNP	C	130	121	250	100	251	Val36Ala (gta/gCa)	Rv1093	glyA1	serine hydroxymethyltransferase
1224367	0	T	SNP	C	74	67	138	99.3	142
1227830	0	G	SNP	T	109	96	204	100	205	Thr285Thr (acc/acA)	Rv1099c	glpX	fructose 1,6-bisphosphatase
1230778	0	G	SNP	A	115	106	220	99.55	222	Thr65Ile (acc/aTc)	Rv1102c	mazF3	mRNA interferase MazF3
1233751	0	A	SNP	G	124	86	209	100	210	Val69Ala (gtc/gCc)	Rv1106c	-	3 beta-hydroxysteroid dehydrogenase/delta 5-->4-isomerase
1236433	0	A	SNP	C	108	104	210	100	212	Glu83Asp (gaa/gaC)	Rv1110	lytB2	4-hydroxy-3-methylbut-2-enyl diphosphate reductase
1240744	0	C	SNP	A	119	110	225	99.57	230	Asn186Lys (aac/aaA)	Rv1115	-	hypothetical protein
1241572	0	A	SNP	G	92	111	201	100	203
1247391	0	A	SNP	C	91	92	177	98.92	185	Ser89Arg (agc/Cgc)	Rv1124	ephC	epoxide hydrolase EphC
1247554	0	T	SNP	C	111	101	206	98.6	215	Val143Ala (gtg/gCg)	Rv1124	ephC	epoxide hydrolase EphC
1248382	0	A	SNP	G	103	100	199	100	203	Ser101Gly (agc/Ggc)	Rv1125	-	hypothetical protein
1248936	0	G	SNP	C	108	98	205	100	206	Pro285Pro (ccg/ccC)	Rv1125	-	hypothetical protein
1248978	0	T	SNP	C	111	106	213	100	217	Ala299Ala (gct/gcC)	Rv1125	-	hypothetical protein
1250340	0	A	SNP	G	120	118	234	99.58	239	Ala355Ala (gct/gcC)	Rv1127c	ppdK	pyruvate, phosphate dikinase PpdK
1251199	0	C	SNP	T	106	98	201	100	204	Gly69Glu (gga/gAa)	Rv1127c	ppdK	pyruvate, phosphate dikinase PpdK
1252164	0	T	SNP	C	98	72	166	100	170	Glu270Gly (gaa/gGa)	Rv1128c	-	hypothetical protein
1254562	0	A	SNP	G	115	111	223	100	226	Asp3Gly (gat/gGt)	Rv1130	prpD	methylcitrate dehydratase PrpD
1262859	0	C	SNP	T	117	113	227	97.46	236	Gly424Ser (ggc/Agc)	Rv1135c	PPE16	PPE family protein PPE16
1265828	0	G	SNP	A	122	116	235	99.17	240	Leu221Leu (ctg/Ttg)	Rv1138c	-	oxidoreductase
1269028	0	G	SNP	C	112	99	208	100	211
1271187	0	C	SNP	G	120	115	233	100	235	Thr11Ser (acc/aGc)	Rv1144	-	oxidoreductase
1273250	1	G	Ins	A	92	112	204	98.08	204		Rv1145	-	transmembrane transport protein
1275957	0	T	SNP	C	113	95	205	100	208
1276432	0	C	SNP	T	93	103	194	100	196	Lys439Lys (aag/aaA)	Rv1148c	-	hypothetical protein
1276588	0	C	SNP	G	103	88	188	100	191	Ala387Ala (gcg/gcC)	Rv1148c	-	hypothetical protein
1277869	1	G	Ins	T	90	102	192	95.52	192
1281118	0	T	SNP	C	109	115	223	100	224	Thr123Ala (acg/Gcg)	Rv1154c	-	hypothetical protein
1281771	0	T	SNP	C	97	124	219	99.55	222	Ser115Pro (tcg/Ccg)	Rv1155	-	pyridoxine/pyridoxamine 5'-phosphate oxidase
1281984	0	G	SNP	A	104	96	196	100	200
1287372	0	G	SNP	C	125	102	227	100	227	Leu15Leu (ctg/ctC)	Rv1161	narG	nitrate reductase subunit alpha
1292102	0	A	SNP	G	121	111	227	100	232	Pro346Pro (cca/ccG)	Rv1162	narH	nitrate reductase subunit beta
1298233	0	C	SNP	T	117	110	226	100	227	Ala154Thr (gca/Aca)	Rv1167c	-	transcriptional regulator
1306259	0	A	SNP	G	124	137	260	100	261	Ala656Ala (gct/gcC)	Rv1175c	fadH	NADPH dependent 2,4-dienoyl-CoA reductase FadH
1307598	0	C	SNP	G	103	102	203	100	205	Cys210Ser (tgc/tCc)	Rv1175c	fadH	NADPH dependent 2,4-dienoyl-CoA reductase FadH
1308317	0	T	SNP	C	124	113	236	100	237	His159Arg (cat/cGt)	Rv1176c	-	hypothetical protein
1313337	1	A	Ins	G	24	54	78	93.98	78
1313338	0	A	SNP	C	24	56	80	98.77	81
1315191	0	A	SNP	C	114	123	233	100	237	_489Tyr (taa/taC)	Rv1180	pks3	polyketide beta-ketoacyl synthase
1315884	0	G	SNP	A	88	117	198	100	205	Ala217Ala (gcg/gcA)	Rv1181	pks4	polyketide beta-ketoacyl synthase
1321096	0	G	SNP	A	134	113	244	99.2	249	Ser354Ser (tcg/tcA)	Rv1182	papA3	acyltransferase PapA
1325650	0	G	SNP	A	120	116	234	100	236
1327890	0	G	SNP	A	116	94	204	100	210	Asp472Asp (gac/gaT)	Rv1186c	-	hypothetical protein
1328687	0	G	SNP	C	96	104	192	99.5	201	Pro207Ala (ccc/Gcc)	Rv1186c	-	hypothetical protein
1339774	0	C	SNP	G	97	98	192	99.49	196	Gly142Gly (ggc/ggG)	Rv1196	PPE18	PPE family protein PPE18
1339823	0	A	SNP	G	104	117	217	100	221	Thr159Ala (acg/Gcg)	Rv1196	PPE18	PPE family protein PPE18
1339894	0	C	SNP	T	102	105	205	100	207	Leu182Leu (ctc/ctT)	Rv1196	PPE18	PPE family protein PPE18
1339905	0	C	SNP	T	101	100	192	100	201	Ala186Val (gcc/gTc)	Rv1196	PPE18	PPE family protein PPE18
1340500	0	G	SNP	T	111	99	205	99.53	211	Met384Ile (atg/atT)	Rv1196	PPE18	PPE family protein PPE18
1340784	0	T	SNP	C	107	105	210	99.53	213	Gly42Gly (ggt/ggC)	Rv1197	esxK	ESAT-6 like protein EsxK
1341295	0	A	SNP	G	114	102	213	99.54	217
1345016	0	C	SNP	T	131	106	229	100	237	Ala52Thr (gcc/Acc)	Rv1201c	dapD	2,3,4,5-tetrahydropyridine-2,6-dicarboxylate N-succinyltransferase
1351172	0	A	SNP	G	121	108	228	99.13	231
1360209	0	T	SNP	C	90	117	203	100	207	Ala531Ala (gca/gcG)	Rv1217c	-	tetronasin ABC transporter integral membrane protein
1361190	0	G	SNP	A	109	100	207	100	209	Ser204Ser (agc/agT)	Rv1217c	-	tetronasin ABC transporter integral membrane protein
1362006	0	T	SNP	C	97	111	203	100	208	Gln243Arg (caa/cGa)	Rv1218c	-	tetronasin ABC transporter ATP-binding protein
1365837	1	C	Ins	G	104	115	219	92.8	219
1365837	2	C	Ins	G	104	115	219	92.8	219
1367484	0	T	SNP	G	125	110	234	100	235	Trp8Gly (tgg/Ggg)	Rv1224	tatB	Sec-independent protein translocase protein TatB
1371470	0	G	SNP	A	103	116	218	100	219	Arg184His (cgt/cAt)	Rv1228	lpqX	lipoprotein LpqX
1371697	0	G	SNP	A	102	97	199	99.5	200	Ala57Thr (gcc/Acc)	Rv1228a	-	hypothetical protein
1374065	0	T	SNP	C	93	105	196	100	198	Ser45Gly (agc/Ggc)	Rv1230c	-	membrane protein
1375724	0	A	SNP	C	108	121	225	100	229	Cys149Gly (tgc/Ggc)	Rv1232c	-	hypothetical protein
1376568	1	C	Ins	G	97	87	184	94.85	184		Rv1233c	-	hypothetical protein
1377568	0	A	SNP	G	104	111	211	99.08	217	Val15Val (gta/gtG)	Rv1235	lpqY	trehalose ABC transporter substrate-binding lipoprotein LpqY
1382628	0	T	SNP	C	95	95	183	100	190	Lys139Glu (aaa/Gaa)	Rv1239c	corA	magnesium and cobalt transport transmembrane protein CorA
1386011	0	C	Del	GAP	109	79	183	94.95	198		Rv1243c	PE_PGRS23	PE-PGRS family protein PE_PGRS23
1387478	0	G	SNP	C	95	84	177	100	179	Asp208His (gac/Cac)	Rv1244	lpqZ	lipoprotein LpqZ
1390763	0	C	SNP	T	116	97	213	100	213	Val764Met (gtg/Atg)	Rv1248c	-	multifunctional 2-oxoglutarate dehydrogenase E1 component /2-oxoglutarate dehydrogenase dihydrolipoyllysine-residue succinyltransferase
1393626	0	A	SNP	G	122	109	222	100	231	Leu119Leu (ctt/ctC)	Rv1249c	-	membrane protein
1396618	0	C	SNP	A	108	102	208	100	210	Glu875_ (gag/Tag)	Rv1251c	-	hypothetical protein
1396922	0	T	SNP	C	129	104	231	100	233	Thr773Thr (aca/acG)	Rv1251c	-	hypothetical protein
1401033	0	C	SNP	T	89	113	200	100	202	Ser355Leu (tcg/tTg)	Rv1253	deaD	ATP-dependent RNA helicase DeaD
1411210	0	T	SNP	G	93	114	204	100	207	Val260Val (gtt/gtG)	Rv1263	amiB2	amidase AmiB
1413148	0	C	SNP	T	66	101	159	98.24	170
1413392	0	G	Del	GAP	103	88	184	97.95	195		Rv1265	-	hypothetical protein
1414021	0	C	SNP	T	91	106	194	100	197	Arg607Gln (cgg/cAg)	Rv1266c	pknH	serine/threonine-protein kinase PknH
1422666	0	C	SNP	T	101	104	205	99.03	207	Gly462Glu (ggg/gAg)	Rv1273c	-	drug ABC transporter ATP-binding protein
1422667	0	C	SNP	T	104	105	208	99.52	210	Gly462Arg (ggg/Agg)	Rv1273c	-	drug ABC transporter ATP-binding protein
1438028	0	C	SNP	G	108	88	195	100	196	Ser40Arg (agc/agG)	Rv1285	cysD	sulfate adenylyltransferase subunit 2
1440090	0	C	SNP	T	98	78	174	99.44	177	Thr395Ile (acc/aTc)	Rv1286	-	bifunctional sulfate adenyltransferase subunit 1 CysN/adenylylsulfate kinase CysC
1440469	0	C	SNP	G	105	101	203	100	206	Pro521Pro (ccc/ccG)	Rv1286	-	bifunctional sulfate adenyltransferase subunit 1 CysN/adenylylsulfate kinase CysC
1441545	0	G	SNP	A	8	11	19	100	19	Ala66Ala (gcg/gcA)	Rv1288	-	hypothetical protein
1441576	0	T	SNP	C	8	6	13	100	14	Leu77Leu (ttg/Ctg)	Rv1288	-	hypothetical protein
1441579	0	A	SNP	T	8	7	14	100	15	Asn78Tyr (aat/Tat)	Rv1288	-	hypothetical protein
1441582	0	T	SNP	C	10	8	18	100	18	Trp79Arg (tgg/Cgg)	Rv1288	-	hypothetical protein
1445781	0	A	SNP	G	112	120	230	100	232	Ala18Ala (gct/gcC)	Rv1291c	-	hypothetical protein
1448136	0	G	SNP	A	111	112	220	100	223	Glu37Lys (gag/Aag)	Rv1293	lysA	diaminopimelate decarboxylase
1450316	0	C	SNP	T	98	87	184	99.46	186	Ala314Ala (gcc/gcT)	Rv1294	thrA	homoserine dehydrogenase
1457144	0	C	SNP	T	107	119	222	99.56	227	Arg194Cys (cgc/Tgc)	Rv1300	hemK	release factor glutamine methyltransferase
1468208	0	A	SNP	C	85	71	149	89.66	174	Leu433Arg (ctg/cGg)	Rv1313c	-	insertion sequence element IS1557 transposase
1468492	0	C	SNP	A	112	120	231	99.57	233	Leu338Leu (ctg/ctT)	Rv1313c	-	insertion sequence element IS1557 transposase
1471659	0	C	SNP	T	84	111	194	100	195
1473246	0	A	SNP	G	92	83	172	98.31	178		Rvnr01	-	rRNA	amikacin (AMK) kanamycin (KAN) capreomycin (CPR)		streptomycin (SM)
1478357	0	G	SNP	T	103	115	214	100	218	Pro254Pro (ccc/ccA)	Rv1317c	alkA	bifunctional regulatory protein/DNA repair enzyme AlkA
1479085	0	T	SNP	C	113	95	208	100	208	Ile12Val (atc/Gtc)	Rv1317c	alkA	bifunctional regulatory protein/DNA repair enzyme AlkA
1480945	0	C	SNP	G	186	206	387	100	392	Thr519Thr (acg/acC)	Rv1319c	-	adenylate cyclase
1480948	0	C	SNP	T	190	203	392	100	393	Glu518Glu (gag/gaA)	Rv1319c	-	adenylate cyclase
1481185	0	A	SNP	C	197	211	405	99.76	409	Asp439Glu (gat/gaG)	Rv1319c	-	adenylate cyclase
1481563	0	C	SNP	T	190	216	402	99.75	407	Glu313Glu (gag/gaA)	Rv1319c	-	adenylate cyclase
1482627	0	T	SNP	C	93	92	184	100	185	Thr531Ala (acg/Gcg)	Rv1320c	-	adenylate cyclase
1484708	0	A	SNP	C	101	114	212	100	215	Ser144Arg (agc/Cgc)	Rv1321	-	endonuclease NucS
1489142	0	C	SNP	T	49	87	133	97.84	139	Gly275Asp (ggc/gAc)	Rv1325c	PE_PGRS24	PE-PGRS family protein PE_PGRS24
1490905	0	A	SNP	G	96	119	215	99.54	216	Ser470Pro (tct/Cct)	Rv1326c	glgB	1,4-alpha-glucan branching protein
1495836	0	G	SNP	A	72	103	168	100	175	Val425Met (gtg/Atg)	Rv1328	glgP	glycogen phosphorylase
1498951	0	G	SNP	T	113	104	215	99.54	218	Thr80Lys (acg/aAg)	Rv1329c	dinG	ATP-dependent helicase DinG
1499213	0	T	Del	GAP	94	100	188	98.98	196		Rv1330c	pncB1	nicotinic acid phosphoribosyltransferase PncB1
1499214	0	C	Del	GAP	94	100	188	100	194		Rv1330c	pncB1	nicotinic acid phosphoribosyltransferase PncB1
1499215	0	A	Del	GAP	94	100	189	100	194		Rv1330c	pncB1	nicotinic acid phosphoribosyltransferase PncB1
1499216	0	G	Del	GAP	94	100	189	100	194		Rv1330c	pncB1	nicotinic acid phosphoribosyltransferase PncB1
1499217	0	G	Del	GAP	94	100	189	100	194		Rv1330c	pncB1	nicotinic acid phosphoribosyltransferase PncB1
1499218	0	C	Del	GAP	94	100	189	100	194		Rv1330c	pncB1	nicotinic acid phosphoribosyltransferase PncB1
1499219	0	C	Del	GAP	94	100	189	100	194		Rv1330c	pncB1	nicotinic acid phosphoribosyltransferase PncB1
1499220	0	G	Del	GAP	94	100	189	100	194		Rv1330c	pncB1	nicotinic acid phosphoribosyltransferase PncB1
1499221	0	G	SNP	A	94	99	189	100	193	Pro447Ser (ccg/Tcg)	Rv1330c	pncB1	nicotinic acid phosphoribosyltransferase PncB1
1499274	0	C	SNP	G	118	111	225	100	229	Gly429Ala (ggc/gCc)	Rv1330c	pncB1	nicotinic acid phosphoribosyltransferase PncB1
1500909	0	C	SNP	T	104	105	204	99.05	211	Val83Val (gtc/gtT)	Rv1331	-	ATP-dependent Clp protease adapter protein ClpS
1501700	0	G	SNP	A	104	94	191	99.5	199	Val34Val (gtg/gtA)	Rv1333	-	hydrolase
1505909	0	G	SNP	C	108	100	204	99.05	210
1508029	0	C	SNP	T	116	99	210	99.08	217	Arg153Cys (cgc/Tgc)	Rv1341	-	non-canonical purine NTP pyrophosphatase
1513189	0	C	SNP	T	120	102	220	100	222	Ala48Val (gct/gTt)	Rv1348	irtA	iron ABC transporter ATP-binding protein/permease IrtA
1526819	0	C	SNP	A	112	101	212	99.07	215	Arg70Arg (cgg/Agg)	Rv1358	-	transcriptional regulator
1533241	0	G	SNP	C	100	112	208	88.33	240	Thr131Thr (acc/acG)	Rv1361c	PPE19	PPE family protein PPE19
1533583	0	G	SNP	A	89	99	181	98.43	191	Tyr17Tyr (tac/taT)	Rv1361c	PPE19	PPE family protein PPE19
1533624	0	A	SNP	C	83	94	175	99.44	178	Phe4Val (ttc/Gtc)	Rv1361c	PPE19	PPE family protein PPE19
1534551	0	C	SNP	T	106	106	210	99.53	213	Glu20Glu (gag/gaA)	Rv1362c	-	membrane protein
1536251	0	G	SNP	T	110	123	227	100	233	Ala465Glu (gcg/gAg)	Rv1364c	-	sigma factor regulatory protein
1540141	0	T	SNP	C	92	108	198	100	200	Ile169Val (atc/Gtc)	Rv1367c	-	hypothetical protein
1540484	0	C	SNP	G	90	100	187	100	190	Leu54Leu (ctg/ctC)	Rv1367c	-	hypothetical protein
1544255	0	C	SNP	T	101	94	190	100	195	Arg299Arg (cgc/cgT)	Rv1371	-	membrane protein
1546703	0	C	SNP	T	131	97	225	100	228	Pro231Leu (ccg/cTg)	Rv1373	-	glycolipid sulfotransferase
1547125	0	T	SNP	C	117	112	228	100	229	Thr136Ala (aca/Gca)	Rv1374c	-	hypothetical protein
1552547	0	G	SNP	A	102	116	215	100	218	Arg37Trp (cgg/Tgg)	Rv1378c	-	hypothetical protein
1554216	0	C	SNP	T	92	88	176	100	180	Pro10Leu (ccc/cTc)	Rv1381	pyrC	dihydroorotase
1563717	0	C	SNP	T	123	127	244	100	250	Val8Val (gtc/gtT)	Rv1388	mihF	integration host factor MihF
1570566	0	C	SNP	A	110	127	235	100	237	Arg135Leu (cgg/cTg)	Rv1394c	cyp132	cytochrome P450 Cyp132
1573660	0	T	SNP	G	112	78	189	100	190	Arg66Ser (aga/agC)	Rv1396c	PE_PGRS25	PE-PGRS family protein PE_PGRS25
1583628	0	C	SNP	T	129	111	238	100	240	Asp176Asp (gac/gaT)	Rv1407	fmu	methyltransferase
1583948	0	C	SNP	T	102	128	229	100	230	Thr283Ile (acc/aTc)	Rv1407	fmu	methyltransferase
1588899	0	G	SNP	T	99	99	194	100	198	Ala111Ala (gcg/gcT)	Rv1412	ribC	riboflavin synthase
1593331	0	G	SNP	A	105	104	207	100	209
1595342	0	T	SNP	C	106	98	203	99.51	205	Val434Ala (gtg/gCg)	Rv1420	uvrC	excinuclease ABC subunit UvrC
1599557	0	C	SNP	G	108	105	213	99.53	214	Arg33Thr (agg/aCg)	Rv1424c	-	membrane protein
1608276	0	A	SNP	C	124	118	240	100	242	Asn65Thr (aac/aCc)	Rv1431	-	hypothetical protein
1609840	0	A	SNP	G	129	112	234	99.59	242	Pro586Pro (cca/ccG)	Rv1431	-	hypothetical protein
1612624	1	T	Ins	A	73	81	154	82.8	154		Rv1435c	-	hypothetical protein
1612624	2	T	Ins	T	73	81	154	82.8	154		Rv1435c	-	hypothetical protein
1612624	3	T	Ins	C	72	81	153	82.26	154		Rv1435c	-	hypothetical protein
1612624	4	T	Ins	G	73	81	154	82.8	154		Rv1435c	-	hypothetical protein
1612624	5	T	Ins	G	73	80	153	82.26	154		Rv1435c	-	hypothetical protein
1612624	6	T	Ins	T	73	81	154	82.8	154		Rv1435c	-	hypothetical protein
1612624	7	T	Ins	A	73	81	154	82.8	154		Rv1435c	-	hypothetical protein
1612624	8	T	Ins	C	73	81	154	82.8	154		Rv1435c	-	hypothetical protein
1612624	9	T	Ins	C	73	81	154	82.8	154		Rv1435c	-	hypothetical protein
1612624	10	T	Ins	G	73	81	154	82.8	154		Rv1435c	-	hypothetical protein
1612624	11	T	Ins	G	72	81	153	82.26	154		Rv1435c	-	hypothetical protein
1612624	12	T	Ins	T	73	81	154	82.8	154		Rv1435c	-	hypothetical protein
1612624	13	T	Ins	G	73	81	154	82.8	154		Rv1435c	-	hypothetical protein
1612624	14	T	Ins	C	73	81	154	82.8	154		Rv1435c	-	hypothetical protein
1612624	15	T	Ins	G	73	81	154	82.8	154		Rv1435c	-	hypothetical protein
1612624	16	T	Ins	C	73	80	153	82.26	154		Rv1435c	-	hypothetical protein
1612624	17	T	Ins	C	73	81	154	82.8	154		Rv1435c	-	hypothetical protein
1612624	18	T	Ins	A	73	81	154	82.8	154		Rv1435c	-	hypothetical protein
1612624	19	T	Ins	G	73	81	154	82.8	154		Rv1435c	-	hypothetical protein
1612624	20	T	Ins	G	73	81	154	82.8	154		Rv1435c	-	hypothetical protein
1612624	21	T	Ins	G	73	80	153	82.26	154		Rv1435c	-	hypothetical protein
1613035	0	T	SNP	C	93	92	184	100	185
1614143	0	G	SNP	A	113	109	220	100	222	Leu279Leu (ctg/ctA)	Rv1436	gap	glyceraldehyde 3-phosphate dehydrogenase
1618978	0	T	SNP	C	64	50	111	100	114	Asp236Gly (gat/gGt)	Rv1441c	PE_PGRS26	PE-PGRS family protein PE_PGRS26
1619060	0	C	SNP	T	91	49	139	95.89	146	Gly209Ser (ggt/Agt)	Rv1441c	PE_PGRS26	PE-PGRS family protein PE_PGRS26
1624791	0	C	SNP	G	108	108	215	99.54	217	Arg192Pro (cga/cCa)	Rv1446c	opcA	OXPP cycle protein OpcA
1627351	0	T	SNP	C	115	103	216	100	218	Thr244Ala (acc/Gcc)	Rv1448c	tal	transaldolase
1630148	0	A	SNP	C	109	117	220	99.56	227	Tyr18Asp (tac/Gac)	Rv1449c	tkt	transketolase
1634609	0	C	SNP	T	76	44	119	99.17	121	Ala7Thr (gcc/Acc)	Rv1450c	PE_PGRS27	PE-PGRS family protein PE_PGRS27
1634610	0	C	SNP	T	77	41	116	100	118	Val6Val (gtg/gtA)	Rv1450c	PE_PGRS27	PE-PGRS family protein PE_PGRS27
1636172	1	T	Ins	C	63	10	73	92.41	73		Rv1452c	PE_PGRS28	PE-PGRS family protein PE_PGRS28
1636172	2	T	Ins	C	63	10	73	92.41	73		Rv1452c	PE_PGRS28	PE-PGRS family protein PE_PGRS28
1636172	3	T	Ins	G	63	10	73	92.41	73		Rv1452c	PE_PGRS28	PE-PGRS family protein PE_PGRS28
1636826	0	C	SNP	A	70	121	181	98.45	194	Gly468Gly (ggg/ggT)	Rv1452c	PE_PGRS28	PE-PGRS family protein PE_PGRS28
1636918	0	C	SNP	T	51	84	131	91.22	148	Ala438Thr (gcc/Acc)	Rv1452c	PE_PGRS28	PE-PGRS family protein PE_PGRS28
1636927	0	C	SNP	T	37	53	90	85.71	105	Asp435Asn (gac/Aac)	Rv1452c	PE_PGRS28	PE-PGRS family protein PE_PGRS28
1636928	0	A	SNP	G	35	50	84	85	100	Gly434Gly (ggt/ggC)	Rv1452c	PE_PGRS28	PE-PGRS family protein PE_PGRS28
1636934	0	A	SNP	G	35	50	85	85.86	99	His432His (cat/caC)	Rv1452c	PE_PGRS28	PE-PGRS family protein PE_PGRS28
1636936	0	G	SNP	T	35	48	83	84.69	98	His432Asn (cat/Aat)	Rv1452c	PE_PGRS28	PE-PGRS family protein PE_PGRS28
1636944	0	G	SNP	T	34	49	79	81.37	102	Ala429Asp (gcc/gAc)	Rv1452c	PE_PGRS28	PE-PGRS family protein PE_PGRS28
1636945	0	C	SNP	G	34	49	80	79.05	105	Ala429Pro (gcc/Ccc)	Rv1452c	PE_PGRS28	PE-PGRS family protein PE_PGRS28
1636946	0	C	SNP	A	31	48	75	77.45	102	Gly428Gly (ggg/ggT)	Rv1452c	PE_PGRS28	PE-PGRS family protein PE_PGRS28
1636980	0	G	SNP	T	23	58	79	78.64	103	Pro417His (ccc/cAc)	Rv1452c	PE_PGRS28	PE-PGRS family protein PE_PGRS28
1636981	0	G	SNP	T	23	57	78	78.43	102	Pro417Thr (ccc/Acc)	Rv1452c	PE_PGRS28	PE-PGRS family protein PE_PGRS28
1636983	0	C	SNP	G	19	58	76	77	100	Gly416Ala (ggc/gCc)	Rv1452c	PE_PGRS28	PE-PGRS family protein PE_PGRS28
1638182	0	C	SNP	T	130	147	273	99.28	279	Ser16Ser (tcg/tcA)	Rv1452c	PE_PGRS28	PE-PGRS family protein PE_PGRS28
1638183	0	G	SNP	A	130	143	270	99.27	275	Ser16Leu (tcg/tTg)	Rv1452c	PE_PGRS28	PE-PGRS family protein PE_PGRS28
1638188	0	C	SNP	T	130	142	269	98.91	275	Ala14Ala (gcg/gcA)	Rv1452c	PE_PGRS28	PE-PGRS family protein PE_PGRS28
1638191	0	C	SNP	G	129	148	270	98.93	280	Ala13Ala (gcg/gcC)	Rv1452c	PE_PGRS28	PE-PGRS family protein PE_PGRS28
1638194	0	G	SNP	C	129	155	278	99.3	286	Ala12Ala (gcc/gcG)	Rv1452c	PE_PGRS28	PE-PGRS family protein PE_PGRS28
1639594	0	C	SNP	A	98	119	212	100	217	Pro405Gln (cca/cAa)	Rv1453	-	transcriptional activator protein
1645802	0	T	SNP	C	120	120	239	100	240	Lys113Glu (aaa/Gaa)	Rv1459c	-	alpha-(1->6)-mannopyranosyltransferase
1650072	0	A	SNP	G	109	87	188	100	196	Asn183Asp (aac/Gac)	Rv1462	-	hypothetical protein
1650406	0	C	SNP	A	102	104	206	99.52	207	Thr294Asn (acc/aAc)	Rv1462	-	hypothetical protein
1656293	0	G	SNP	A	106	15	119	98.37	123	Asn143Asn (aac/aaT)	Rv1468c	PE_PGRS29	PE-PGRS family protein PE_PGRS29
1656917	0	T	SNP	G	112	127	237	99.17	241
1676290	0	C	SNP	A	110	125	229	100	235	Lys198Asn (aag/aaT)	Rv1486c	-	hypothetical protein
1676880	0	A	SNP	G	102	112	212	99.53	215	Trp2Arg (tgg/Cgg)	Rv1486c	-	hypothetical protein
1681147	0	G	SNP	A	100	91	191	100	191
1688300	0	T	SNP	C	121	129	248	100	250	Phe120Phe (ttt/ttC)	Rv1497	lipL	esterase LipL
1689349	0	C	SNP	T	87	105	190	98.97	194	Arg191His (cgc/cAc)	Rv1498c	-	methyltransferase
1692141	0	A	SNP	C	79	101	176	100	180	Ile84Ile (ata/atC)	Rv1501	-	hypothetical protein
1692960	0	T	SNP	C	110	106	208	99.54	217	Ser13Pro (tcg/Ccg)	Rv1502	-	hypothetical protein
1693561	0	A	SNP	G	116	120	233	99.58	237	Tyr213Cys (tac/tGc)	Rv1502	-	hypothetical protein
1698850	0	C	SNP	T	101	114	211	99.08	217	Ala349Thr (gca/Aca)	Rv1508c	-	membrane protein
1698911	0	G	SNP	A	104	104	204	100	208	Gly328Gly (ggc/ggT)	Rv1508c	-	membrane protein
1699849	0	G	SNP	A	96	121	213	100	217	Pro16Ser (ccg/Tcg)	Rv1508c	-	membrane protein
1702415	0	C	SNP	T	114	120	233	99.15	236	Ala374Val (gcg/gTg)	Rv1510	-	hypothetical protein
1706119	0	T	SNP	C	94	106	196	100	200	Ser159Ser (tca/tcG)	Rv1514c	-	glycosyltransferase
1706381	0	T	SNP	G	97	95	190	99.48	193	Tyr72Ser (tac/tCc)	Rv1514c	-	glycosyltransferase
1706382	0	A	SNP	T	99	96	192	100	195	Tyr72Asn (tac/Aac)	Rv1514c	-	glycosyltransferase
1708792	0	T	SNP	C	108	105	210	100	213
1709432	0	C	SNP	T	107	134	237	100	241	Leu188Phe (ctc/Ttc)	Rv1517	-	hypothetical protein
1713192	0	A	SNP	G	96	94	180	99.48	191	Val297Val (gta/gtG)	Rv1521	fadD25	fatty-acid--CoA ligase FadD25
1713923	0	A	SNP	G	92	106	195	99.5	199	His541Arg (cac/cGc)	Rv1521	fadD25	fatty-acid--CoA ligase FadD25
1716472	0	A	SNP	G	98	90	181	100	188	Ser381Pro (tcc/Ccc)	Rv1522c	mmpL12	transmembrane transport protein MmpL12
1718932	0	C	SNP	T	124	105	226	100	229	Asn69Asn (aac/aaT)	Rv1524	-	glycosyltransferase
1727023	0	C	SNP	G	116	114	228	99.57	231	Ala463Pro (gcg/Ccg)	Rv1527c	pks5	polyketide synthase
1728161	0	G	SNP	T	96	109	198	99.51	206	Gly83Gly (ggc/ggA)	Rv1527c	pks5	polyketide synthase
1728460	0	A	SNP	C	106	97	201	100	203
1728837	0	A	SNP	G	89	91	179	100	180
1735739	0	T	SNP	C	107	132	236	100	239
1738751	0	C	SNP	A	81	95	173	98.88	178	Arg745Arg (cgg/Agg)	Rv1536	ileS	isoleucine--tRNA ligase
1748439	0	C	SNP	T	79	109	183	100	188	Thr249Ile (acc/aTc)	Rv1547	dnaE1	DNA polymerase III subunit alpha
1752561	0	T	SNP	C	114	104	216	99.54	219	Asp258Gly (gac/gGc)	Rv1548c	PPE21	PPE family protein PPE21
1753519	1	G	Ins	C	52	98	150	85.23	150
1759252	0	G	SNP	T	110	109	218	100	219	Ser524Ser (tcg/tcT)	Rv1552	frdA	fumarate reductase flavoprotein subunit		phylo (not 4,9)
1760292	0	A	SNP	G	115	115	229	100	230	Met40Val (atg/Gtg)	Rv1554	frdC	fumarate reductase membrane anchor subunit
1761765	0	G	SNP	A	109	103	211	99.53	213	Gly8Ser (ggc/Agc)	Rv1557	mmpL6	transmembrane transport protein MmpL6
1763482	0	G	SNP	A	89	118	203	99.52	208	Gly19Arg (ggg/Agg)	Rv1559	ilvA	threonine dehydratase IlvA
1764225	0	C	SNP	T	108	117	222	100	225	Ala266Ala (gcc/gcT)	Rv1559	ilvA	threonine dehydratase IlvA
1778430	0	T	SNP	C	125	128	250	100	253	Met191Thr (atg/aCg)	Rv1570	bioD	ATP-dependent dethiobiotin synthetase BioD
1789507	0	T	SNP	C	118	94	208	99.07	214	Leu110Leu (cta/ctG)	Rv1588c	-	hypothetical protein
1789509	0	G	SNP	A	120	96	214	100	216	Leu110Leu (cta/Tta)	Rv1588c	-	hypothetical protein
1789933	0	G	SNP	A	112	95	204	100	207
1792777	0	T	SNP	C	75	74	149	100	149	Ile322Val (att/Gtt)	Rv1592c	-	hypothetical protein
1792778	0	T	SNP	C	76	78	153	100	154	Glu321Glu (gaa/gaG)	Rv1592c	-	hypothetical protein
1798355	0	G	SNP	A	109	96	202	100	205	Gly21Asp (ggt/gAt)	Rv1597	-	hypothetical protein
1802047	0	C	SNP	G	92	108	193	100	200	Gln5Glu (cag/Gag)	Rv1601	hisB	imidazole glycerol-phosphate dehydratase
1803265	0	G	SNP	A	97	127	223	100	224	Ser201Asn (agc/aAc)	Rv1602	hisH	imidazole glycerol phosphate synthase subunit HisH
1804409	0	C	SNP	A	117	106	222	100	223	Pro124Gln (cca/cAa)	Rv1604	impA	inositol-monophosphatase ImpA
1810218	0	C	SNP	T	108	97	200	98.56	208
1811375	0	G	SNP	T	102	119	217	99.55	222	Gly83Gly (ggg/ggT)	Rv1612	trpB	tryptophan synthase subunit beta
1812448	0	C	SNP	T	112	110	220	100	222	Tyr30Tyr (tac/taT)	Rv1613	trpA	tryptophan synthase subunit alpha
1817976	0	A	SNP	T	118	89	197	100	207	His121Leu (cac/cTc)	Rv1618	tesB1	acyl-CoA thioesterase TesB
1818286	0	C	SNP	T	103	112	208	99.08	217	Gly224Gly (ggc/ggT)	Rv1618	tesB1	acyl-CoA thioesterase TesB
1827468	0	C	SNP	A	103	96	195	100	199	Val160Leu (gtg/Ttg)	Rv1625c	cya	adenylyl cyclase
1832509	0	C	SNP	G	102	114	210	98.63	219	Thr615Thr (acc/acG)	Rv1629	polA	DNA polymerase I
1833025	0	C	SNP	T	108	112	216	100	220	Asp787Asp (gac/gaT)	Rv1629	polA	DNA polymerase I
1836286	0	G	SNP	C	87	105	191	100	192
1836417	0	C	SNP	A	93	94	179	100	187	Gly138Gly (ggg/ggT)	Rv1632c	-	hypothetical protein
1839759	0	G	SNP	C	100	108	204	99.52	209	Gly198Arg (ggg/Cgg)	Rv1634	-	multidrug-efflux transporter
1847919	0	C	SNP	G	109	115	221	99.56	225	Thr180Thr (acg/acC)	Rv1639c	-	hypothetical protein
1849609	0	T	SNP	C	103	112	213	100	215	Arg809Arg (cga/cgG)	Rv1640c	lysX	bifunctional lysine--tRNA ligase/phosphatidylglycerol lysyltransferase
1852803	0	C	SNP	A	111	95	199	98.56	209	Ala177Ala (gcc/gcA)	Rv1641	infC	initiation factor IF-3
1852877	0	A	SNP	C	96	101	195	100	197	_202Ser (tag/tCg)	Rv1641	infC	initiation factor IF-3
1854300	0	T	SNP	C	125	99	220	99.56	225	Leu232Pro (ctg/cCg)	Rv1644	tsnR	23S rRNA methyltransferase TsnR
1856617	0	C	SNP	T	79	96	172	100	175	Thr285Ile (aca/aTa)	Rv1646	PE17	PE family protein PE17
1856777	0	G	SNP	C	102	78	176	99.45	181	Ala2Pro (gcg/Ccg)	Rv1647	-	adenylate cyclase
1859559	0	C	SNP	A	90	104	192	100	194	Ala276Asp (gcc/gAc)	Rv1649	pheS	phenylalanine--tRNA ligase subunit alpha
1863584	0	G	SNP	T	100	103	191	99.51	204	Thr600Asn (acc/aAc)	Rv1651c	PE_PGRS30	PE-PGRS family protein PE_PGRS30
1873700	0	G	SNP	A	108	112	218	100	220	Leu354Leu (ctg/ctA)	Rv1659	argH	argininosuccinate lyase
1885772	0	G	SNP	A	113	120	228	100	233	Ala1357Thr (gcc/Acc)	Rv1662	pks8	polyketide synthase
1894300	1	G	Ins	G	80	82	162	83.94	162
1894300	2	G	Ins	T	80	82	162	83.94	162
1894300	3	G	Ins	C	80	81	161	83.42	161
1894300	4	G	Ins	T	80	81	161	83.42	161
1894300	5	G	Ins	T	80	81	161	83.42	161
1894300	6	G	Ins	G	79	80	159	82.38	160
1894300	7	G	Ins	C	79	79	158	81.87	158
1894300	8	G	Ins	C	79	79	158	81.87	158
1894300	9	G	Ins	G	78	79	157	81.35	158
1894300	10	G	Ins	C	79	79	158	81.87	158
1894422	0	A	SNP	G	117	104	218	100	221
1901493	0	T	SNP	C	121	112	230	99.57	234	Ser149Ser (agt/agC)	Rv1676	-	hypothetical protein
1907296	0	G	SNP	C	111	107	215	99.54	219	Ala298Ala (gcg/gcC)	Rv1682	-	hypothetical protein
1908598	0	G	SNP	A	99	92	187	100	191	Arg335Arg (cgg/cgA)	Rv1683	-	bifunctional long-chain acyl-CoA synthase/lipase
1916137	0	A	SNP	G	134	89	223	99.55	224	Leu63Leu (cta/ctG)	Rv1691	-	hypothetical protein
1917972	0	A	SNP	G	108	102	208	100	210	Leu11Leu (cta/ctG)	Rv1694	tlyA	16S/23S rRNA (cytidine-2'-O)-methyltransferase TlyA			capreomycin (CPR)
1925136	0	G	SNP	A	92	81	169	99.43	174	Val436Val (gtg/gtA)	Rv1699	pyrG	CTP synthase
1926029	0	T	SNP	C	116	119	233	99.58	236	Tyr150His (tat/Cat)	Rv1700	-	NUDIX hydrolase
1927329	0	C	SNP	A	83	98	173	99.45	182	Arg416Leu (cgc/cTc)	Rv1702c	-	hypothetical protein
1931179	0	C	SNP	A	96	78	172	100	174	Arg93Leu (cgg/cTg)	Rv1704c	cycA	D-serine/alanine/glycine transporter protein CycA
1931718	0	G	SNP	C	95	100	190	98.98	197	Leu313Val (ctg/Gtg)	Rv1705c	PPE22	PPE family protein PPE22
1933988	0	G	SNP	A	105	90	192	100	195
1944107	0	A	SNP	G	127	107	226	100	234	Ser178Gly (agt/Ggt)	Rv1716	-	hypothetical protein
1944402	0	T	SNP	C	113	116	217	100	229	Val276Ala (gtc/gCc)	Rv1716	-	hypothetical protein
1946999	0	T	SNP	G	118	109	224	100	227
1950767	0	T	SNP	C	123	127	248	100	250	Lys95Lys (aaa/aaG)	Rv1724c	-	hypothetical protein
1952743	0	G	SNP	A	106	114	217	100	220	Val298Met (gtg/Atg)	Rv1726	-	oxidoreductase
1960284	0	C	SNP	A	119	115	232	100	234	Gln68His (cag/caT)	Rv1733c	-	transmembrane protein
1961664	0	G	SNP	T	118	98	214	99.54	217	Pro42Gln (ccg/cAg)	Rv1735c	-	membrane protein
1967237	0	C	SNP	A	113	125	237	100	238	Arg134Leu (cga/cTa)	Rv1739c	-	sulfate ABC transporter permease
1971725	0	G	SNP	C	116	99	211	100	215	Arg89Arg (cgc/cgG)	Rv1745c	idi	isopentenyl-diphosphate delta-isomerase
1972901	0	C	SNP	T	105	123	223	99.56	229	Ala255Val (gcg/gTg)	Rv1746	pknF	serine/threonine-protein kinase PknF
1974100	0	C	SNP	G	95	88	183	98.92	185	Ala157Ala (gcc/gcG)	Rv1747	-	ABC transporter ATP-binding protein/permease
1977646	0	G	SNP	A	115	102	215	100	217	Ala80Ala (gcc/gcT)	Rv1749c	-	integral membrane protein
1983195	0	A	SNP	G	17	8	24	100	25	Gly527Gly (ggt/ggC)	Rv1753c	PPE24	PPE family protein PPE24
1983198	0	C	SNP	G	20	9	29	100	29	Val526Val (gtg/gtC)	Rv1753c	PPE24	PPE family protein PPE24
1983313	0	T	SNP	G	110	125	231	97.51	241	Asn488Thr (aac/aCc)	Rv1753c	PPE24	PPE family protein PPE24
1998063	0	T	SNP	A	54	61	112	99.14	116	Glu151Asp (gaa/gaT)	Rv1765c	-	hypothetical protein
1998122	0	G	SNP	A	52	55	103	99.07	108	Leu132Leu (ctg/Ttg)	Rv1765c	-	hypothetical protein
1998141	0	G	SNP	C	51	49	99	98.04	102	Gly125Gly (ggc/ggG)	Rv1765c	-	hypothetical protein
1998300	0	T	SNP	C	35	44	78	100	79	Ser72Ser (tca/tcG)	Rv1765c	-	hypothetical protein
2003252	0	C	SNP	T	101	110	206	100	211	Ala209Ala (gcc/gcT)	Rv1769	-	hypothetical protein
2003827	0	A	SNP	C	107	104	208	99.53	212	Asp401Ala (gac/gCc)	Rv1769	-	hypothetical protein
2010614	0	G	SNP	A	102	103	197	100	205
2010880	0	T	SNP	G	95	104	199	99.5	200	Gly75Gly (ggt/ggG)	Rv1777	cyp144	cytochrome P450 Cyp144
2011568	0	G	SNP	C	101	104	204	100	205	Glu305Gln (gag/Cag)	Rv1777	cyp144	cytochrome P450 Cyp144
2022868	0	T	SNP	C	109	112	216	100	221	Ser1204Ser (agt/agC)	Rv1783	eccC5	ESX-5 type VII secretion system protein EccC5
2023628	0	C	SNP	G	125	105	226	99.57	231	Gly334Ala (gga/gCa)	Rv1785c	cyp143	cytochrome P450 Cyp143
2025977	0	C	SNP	G	91	89	179	98.9	182	Thr226Arg (acg/aGg)	Rv1787	PPE25	PPE family protein PPE25
2034676	0	C	SNP	T	109	103	209	100	212	Ile316Ile (atc/atT)	Rv1796	mycP5	membrane-anchored mycosin MycP
2042323	0	T	SNP	C	119	100	215	99.55	220	Val108Ala (gtg/gCg)	Rv1801	PPE29	PPE family protein PPE29
2045310	0	A	SNP	G	122	118	236	100	240	Ile511Ile (att/atC)	Rv1803c	PE_PGRS32	PE-PGRS family protein PE_PGRS32
2049065	0	T	SNP	C	126	120	242	99.6	247
2049097	0	G	SNP	C	118	108	221	100	226
2050822	0	G	SNP	C	121	104	219	100	225	Gly301Ala (gga/gCa)	Rv1808	PPE32	PPE family protein PPE32
2051345	0	G	SNP	A	133	98	228	100	231	Gly22Ser (ggt/Agt)	Rv1809	PPE33	PPE family protein PPE33
2051746	0	T	SNP	C	110	109	215	100	219	Ala155Ala (gct/gcC)	Rv1809	PPE33	PPE family protein PPE33
2052035	0	G	SNP	T	109	98	207	99.52	208	Val252Leu (gtg/Ttg)	Rv1809	PPE33	PPE family protein PPE33
2055271	0	A	SNP	G	100	91	190	100	191	Leu30Pro (cta/cCa)	Rv1812c	-	dehydrogenase
2056184	0	C	SNP	T	115	115	225	100	230
2057774	0	A	SNP	T	130	94	218	100	224	Ile83Phe (atc/Ttc)	Rv1815	-	hypothetical protein
2058950	0	C	Del	GAP	106	99	197	98.56	208		Rv1816	-	HTH-type transcriptional regulator
2061958	0	A	SNP	G	12	55	63	98.53	68	Ala239Ala (gct/gcC)	Rv1818c	PE_PGRS33	PE-PGRS family protein PE_PGRS33
2074754	0	C	SNP	T	102	80	180	100	182
2087652	0	C	SNP	T	99	100	197	99.5	200	Arg87Arg (cgg/cgA)	Rv1839c	vapB13	antitoxin VapB13
2089752	0	C	SNP	T	108	88	191	100	196	Val323Met (gtg/Atg)	Rv1841c	-	hypothetical protein
2094912	0	C	Del	GAP	97	95	191	87.67	219		Rv1844c	gnd1	6-phosphogluconate dehydrogenase
2094913	0	A	Del	GAP	97	95	191	88.48	217		Rv1844c	gnd1	6-phosphogluconate dehydrogenase
2094914	0	G	Del	GAP	97	95	191	89.3	215		Rv1844c	gnd1	6-phosphogluconate dehydrogenase
2094915	0	C	Del	GAP	97	95	191	89.3	215		Rv1844c	gnd1	6-phosphogluconate dehydrogenase
2094916	0	G	Del	GAP	97	95	191	92.31	208		Rv1844c	gnd1	6-phosphogluconate dehydrogenase
2094917	0	T	Del	GAP	97	95	191	93.66	205		Rv1844c	gnd1	6-phosphogluconate dehydrogenase
2096186	0	A	SNP	G	108	118	224	100	226	Thr138Thr (act/acC)	Rv1846c	blaI	transcriptional repressor BlaI
2102224	0	G	SNP	T	107	111	216	99.09	220	Cys273_ (tgc/tgA)	Rv1854c	ndh	NADH dehydrogenase			isoniazid (INH) ethionamide (ETH)
2108141	0	T	SNP	C	114	94	207	100	208	Phe136Leu (ttc/Ctc)	Rv1860	apa	hypothetical protein
2108890	0	A	SNP	C	90	97	186	100	187
2109523	1	C	Ins	G	117	86	203	96.21	203
2116903	0	C	SNP	T	75	110	179	100	185	Gly380Gly (ggc/ggT)	Rv1867	-	hypothetical protein
2122976	0	C	SNP	G	112	107	216	100	219	Gly59Ala (ggt/gCt)	Rv1872c	lldD2	L-lactate dehydrogenase
2123169	0	T	SNP	G	95	116	208	99.53	212
2128870	0	A	SNP	G	119	90	209	100	209	Leu283Leu (cta/ctG)	Rv1878	glnA3	glutamine synthetase GlnA
2133468	1	T	Ins	T	88	88	176	94.62	176		Rv1883c	-	hypothetical protein
2133468	2	T	Ins	C	88	87	175	94.09	176		Rv1883c	-	hypothetical protein
2133468	3	T	Ins	G	87	88	175	94.09	176		Rv1883c	-	hypothetical protein
2133468	4	T	Ins	C	88	88	176	94.62	176		Rv1883c	-	hypothetical protein
2133468	5	T	Ins	A	88	87	175	94.09	176		Rv1883c	-	hypothetical protein
2133468	6	T	Ins	T	88	87	175	94.09	176		Rv1883c	-	hypothetical protein
2133468	7	T	Ins	G	88	88	176	94.62	176		Rv1883c	-	hypothetical protein
2133468	8	T	Ins	C	88	87	175	94.09	175		Rv1883c	-	hypothetical protein
2133468	9	T	Ins	C	88	87	175	94.09	175		Rv1883c	-	hypothetical protein
2133468	10	T	Ins	G	88	86	174	93.55	174		Rv1883c	-	hypothetical protein
2133468	11	T	Ins	T	87	85	172	92.47	173		Rv1883c	-	hypothetical protein
2133468	12	T	Ins	C	87	86	173	93.01	173		Rv1883c	-	hypothetical protein
2135870	0	T	SNP	C	86	99	184	100	185
2137521	1	A	Ins	C	79	76	155	84.7	155
2137521	2	A	Ins	T	79	76	155	84.7	155
2137521	3	A	Ins	C	76	75	151	82.51	151
2137521	4	A	Ins	C	76	75	151	82.51	151
2137521	5	A	Ins	G	76	75	151	82.51	151
2137521	6	A	Ins	A	76	75	151	82.51	151
2137521	7	A	Ins	T	76	75	151	82.51	151
2137521	8	A	Ins	C	76	75	151	82.51	151
2137521	9	A	Ins	A	76	75	151	82.51	151
2137521	10	A	Ins	C	76	75	151	82.51	151
2138453	0	C	SNP	T	124	111	230	100	235
2142250	0	C	SNP	T	106	95	197	100	201
2143328	0	G	Del	GAP	104	105	207	99.52	210		Rv1895	-	zinc-binding alcohol dehydrogenase
2147022	0	A	SNP	C	99	94	187	100	193	Ile204Met (att/atG)	Rv1900c	lipJ	lignin peroxidase LipJ
2151780	0	G	SNP	T	118	90	207	98.58	211	Gln206Lys (caa/Aaa)	Rv1905c	aao	D-amino acid oxidase
2153184	0	T	SNP	G	90	116	205	99.52	207
2154724	0	C	SNP	A	104	105	202	100	209	Arg463Leu (cgg/cTg)	Rv1908c	katG	catalase-peroxidase		phylo (not Euro-American, M. africanum, M. bovis, M . canettii, M. caprae, M. Microti, M. pinipedii, Beijing, Delhi/CAS, EAI, 4)	isoniazid (INH)
2155168	0	C	SNP	G	105	99	202	99.51	205	Ser315Thr (agc/aCc)	Rv1908c	katG	catalase-peroxidase	isoniazid (INH)		isoniazid (INH)
2158109	0	T	SNP	C	128	100	225	100	228	Asp328Gly (gac/gGc)	Rv1912c	fadB5	oxidoreductase FadB
2158905	0	C	SNP	A	108	110	215	99.54	219	Gly63_ (gga/Tga)	Rv1912c	fadB5	oxidoreductase FadB
2160998	0	G	SNP	A	118	113	226	100	231	Gly179Asp (ggc/gAc)	Rv1915	aceAa	isocitrate lyase AceAa
2161343	1	G	Ins	T	100	103	203	97.6	203		Rv1915	aceAa	isocitrate lyase AceAa
2163790	0	A	SNP	C	65	50	115	100	115	Pro1174Pro (cct/ccG)	Rv1917c	PPE34	PPE family protein PPE34
2165286	0	A	SNP	C	103	139	239	100	242	Ser676Ala (tca/Gca)	Rv1917c	PPE34	PPE family protein PPE34
2165866	0	G	SNP	C	24	35	58	92.19	64	Pro482Pro (ccc/ccG)	Rv1917c	PPE34	PPE family protein PPE34
2165869	0	G	SNP	C	23	34	57	93.44	61	Gly481Gly (ggc/ggG)	Rv1917c	PPE34	PPE family protein PPE34
2165872	0	A	SNP	C	22	34	56	91.8	61	Val480Val (gtt/gtG)	Rv1917c	PPE34	PPE family protein PPE34
2165875	0	G	SNP	C	21	35	56	91.8	61	Leu479Leu (ctc/ctG)	Rv1917c	PPE34	PPE family protein PPE34
2165877	0	G	SNP	A	22	35	57	95	60	Leu479Phe (ctc/Ttc)	Rv1917c	PPE34	PPE family protein PPE34
2165878	0	T	SNP	C	22	35	57	95	60	Ala478Ala (gca/gcG)	Rv1917c	PPE34	PPE family protein PPE34
2165884	0	G	SNP	C	22	36	58	96.67	60	Thr476Thr (acc/acG)	Rv1917c	PPE34	PPE family protein PPE34
2165886	0	T	SNP	A	22	36	57	98.31	59	Thr476Ser (acc/Tcc)	Rv1917c	PPE34	PPE family protein PPE34
2165890	0	G	SNP	A	22	35	56	96.61	59	Asn474Asn (aac/aaT)	Rv1917c	PPE34	PPE family protein PPE34
2165891	0	T	SNP	C	22	36	56	96.67	60	Asn474Ser (aac/aGc)	Rv1917c	PPE34	PPE family protein PPE34
2165893	0	G	SNP	C	22	35	57	98.28	58	Ile473Met (atc/atG)	Rv1917c	PPE34	PPE family protein PPE34
2165895	0	T	SNP	C	22	35	57	98.28	58	Ile473Val (atc/Gtc)	Rv1917c	PPE34	PPE family protein PPE34
2165896	0	G	SNP	A	22	34	55	98.25	57	Gly472Gly (ggc/ggT)	Rv1917c	PPE34	PPE family protein PPE34
2165901	0	G	SNP	A	28	35	61	95.45	66	Leu471Leu (ctg/Ttg)	Rv1917c	PPE34	PPE family protein PPE34
2165902	0	C	SNP	A	34	35	67	95.83	72	Gly470Gly (ggg/ggT)	Rv1917c	PPE34	PPE family protein PPE34
2167310	0	A	SNP	G	116	109	223	100	225	Met1Thr (atg/aCg)	Rv1917c	PPE34	PPE family protein PPE34
2167926	0	A	SNP	G	103	108	209	100	211	Leu896Ser (ttg/tCg)	Rv1918c	PPE35	PPE family protein PPE35
2168651	0	C	SNP	A	106	108	214	99.53	215	Leu654Phe (ttg/ttT)	Rv1918c	PPE35	PPE family protein PPE35
2172348	0	A	SNP	G	106	107	209	99.07	215	Gln242Gln (caa/caG)	Rv1920	-	membrane protein
2172526	0	A	SNP	C	92	108	198	100	200	_424Gly (tga/Gga)	Rv1921c	lppF	lipoprotein LppF
2173860	0	A	SNP	C	96	111	204	99.52	208
2180911	0	G	SNP	T	108	101	208	99.52	210	Pro103Thr (ccg/Acg)	Rv1928c	-	short-chain type dehydrogenase/reductase
2186127	0	G	SNP	A	122	107	224	100	229	Ala21Val (gcc/gTc)	Rv1934c	fadE17	acyl-CoA dehydrogenase FadE17
2186236	0	C	SNP	T	112	127	238	100	239	Pro308Pro (ccg/ccA)	Rv1935c	echA13	enoyl-CoA hydratase EchA13
2187587	0	G	SNP	C	100	97	197	100	197	Gln68His (cag/caC)	Rv1936	-	monooxygenase
2207591	1	T	Ins	C	119	107	226	98.69	226
2209465	0	G	SNP	A	104	101	201	100	205	Ala47Thr (gcg/Acg)	Rv1966	mce3A	Mce family protein Mce3A
2211826	0	A	SNP	G	107	106	212	100	213	Lys67Lys (aaa/aaG)	Rv1968	mce3C	Mce family protein Mce3C
2216227	0	T	SNP	C	105	140	244	99.19	247	Leu324Pro (ctc/cCc)	Rv1971	mce3F	Mce family protein Mce3F
2216345	0	C	SNP	A	92	95	186	99.47	188	Pro363Pro (ccc/ccA)	Rv1971	mce3F	Mce family protein Mce3F
2216443	0	C	SNP	A	109	95	196	100	204	Ala396Glu (gcg/gAg)	Rv1971	mce3F	Mce family protein Mce3F
2220512	0	T	SNP	G	120	107	227	100	227	Ser253Ser (tct/tcG)	Rv1977	-	hypothetical protein
2220941	0	G	Del	GAP	98	103	198	87.77	229		Rv1978	-	hypothetical protein
2220942	0	C	Del	GAP	98	103	198	89.73	224		Rv1978	-	hypothetical protein
2220943	0	C	Del	GAP	98	103	198	90.95	221		Rv1978	-	hypothetical protein
2220944	0	A	Del	GAP	98	103	198	91.78	219		Rv1978	-	hypothetical protein
2220945	0	C	Del	GAP	98	103	198	91.78	219		Rv1978	-	hypothetical protein
2220946	0	G	Del	GAP	98	103	198	92.2	218		Rv1978	-	hypothetical protein
2220947	0	A	Del	GAP	98	103	198	100	201		Rv1978	-	hypothetical protein
2220948	0	T	Del	GAP	98	103	198	100	201		Rv1978	-	hypothetical protein
2221584	0	G	SNP	C	114	107	220	100	221	Ser226Thr (agt/aCt)	Rv1978	-	hypothetical protein
2223293	0	T	SNP	C	112	123	233	100	235
2228967	0	A	SNP	G	111	120	228	100	231
2229801	0	C	SNP	G	98	107	202	100	205	Pro34Pro (ccg/ccC)	Rv1985c	-	HTH-type transcriptional regulator
2235170	0	A	Del	GAP	20	18	37	100	38		Rv1992c	ctpG	cation transporter ATPase G
2235171	0	C	Del	GAP	20	18	37	100	38		Rv1992c	ctpG	cation transporter ATPase G
2235172	0	A	Del	GAP	20	18	37	100	38		Rv1992c	ctpG	cation transporter ATPase G
2235173	0	A	Del	GAP	20	18	37	100	38		Rv1992c	ctpG	cation transporter ATPase G
2235174	0	T	Del	GAP	20	18	37	100	38		Rv1992c	ctpG	cation transporter ATPase G
2235175	0	C	Del	GAP	20	18	37	100	38		Rv1992c	ctpG	cation transporter ATPase G
2235176	0	C	Del	GAP	20	18	37	100	38		Rv1992c	ctpG	cation transporter ATPase G
2235177	0	G	Del	GAP	20	18	37	100	38		Rv1992c	ctpG	cation transporter ATPase G
2235178	0	A	Del	GAP	20	18	37	100	38		Rv1992c	ctpG	cation transporter ATPase G
2235179	0	C	Del	GAP	20	18	37	100	38		Rv1992c	ctpG	cation transporter ATPase G
2235180	0	G	Del	GAP	20	18	37	100	38		Rv1992c	ctpG	cation transporter ATPase G
2235181	0	T	Del	GAP	20	18	37	100	38		Rv1992c	ctpG	cation transporter ATPase G
2235182	0	T	Del	GAP	20	18	37	100	38		Rv1992c	ctpG	cation transporter ATPase G
2235183	0	T	Del	GAP	20	18	37	100	38		Rv1992c	ctpG	cation transporter ATPase G
2235184	0	T	Del	GAP	20	18	37	100	38		Rv1992c	ctpG	cation transporter ATPase G
2235185	0	G	Del	GAP	20	18	37	100	38		Rv1992c	ctpG	cation transporter ATPase G
2235186	0	C	Del	GAP	20	18	37	100	38		Rv1992c	ctpG	cation transporter ATPase G
2235187	0	A	Del	GAP	20	18	37	100	38		Rv1992c	ctpG	cation transporter ATPase G
2235188	0	C	Del	GAP	20	18	37	100	38		Rv1992c	ctpG	cation transporter ATPase G
2235189	0	C	Del	GAP	20	18	37	100	38		Rv1992c	ctpG	cation transporter ATPase G
2235190	0	A	Del	GAP	20	18	37	100	38		Rv1992c	ctpG	cation transporter ATPase G
2235191	0	T	Del	GAP	20	18	37	100	38		Rv1992c	ctpG	cation transporter ATPase G
2235192	0	G	Del	GAP	20	18	37	100	38		Rv1992c	ctpG	cation transporter ATPase G
2235193	0	A	Del	GAP	20	18	37	100	38		Rv1992c	ctpG	cation transporter ATPase G
2235194	0	T	Del	GAP	20	18	37	100	38		Rv1992c	ctpG	cation transporter ATPase G
2235195	0	C	Del	GAP	20	18	37	100	38		Rv1992c	ctpG	cation transporter ATPase G
2235196	0	T	Del	GAP	20	18	37	100	38		Rv1992c	ctpG	cation transporter ATPase G
2235197	0	G	Del	GAP	20	18	37	100	38		Rv1992c	ctpG	cation transporter ATPase G
2235198	0	C	Del	GAP	20	18	37	100	38		Rv1992c	ctpG	cation transporter ATPase G
2235199	0	C	Del	GAP	20	18	37	100	38		Rv1992c	ctpG	cation transporter ATPase G
2235200	0	G	Del	GAP	20	18	37	100	38		Rv1992c	ctpG	cation transporter ATPase G
2235201	0	C	Del	GAP	20	18	37	100	38		Rv1992c	ctpG	cation transporter ATPase G
2235202	0	G	Del	GAP	20	18	37	100	38		Rv1992c	ctpG	cation transporter ATPase G
2235203	0	A	Del	GAP	20	18	37	100	38		Rv1992c	ctpG	cation transporter ATPase G
2235204	0	G	Del	GAP	20	18	37	100	38		Rv1992c	ctpG	cation transporter ATPase G
2235205	0	C	Del	GAP	20	18	37	100	38		Rv1992c	ctpG	cation transporter ATPase G
2235206	0	G	Del	GAP	20	18	37	100	38		Rv1992c	ctpG	cation transporter ATPase G
2235207	0	C	Del	GAP	20	18	37	100	38		Rv1992c	ctpG	cation transporter ATPase G
2235208	0	C	Del	GAP	20	18	37	100	38		Rv1992c	ctpG	cation transporter ATPase G
2235209	0	G	Del	GAP	20	18	37	100	38		Rv1992c	ctpG	cation transporter ATPase G
2235210	0	G	Del	GAP	20	18	37	100	38		Rv1992c	ctpG	cation transporter ATPase G
2235211	0	G	Del	GAP	20	18	37	100	38		Rv1992c	ctpG	cation transporter ATPase G
2235212	0	C	Del	GAP	20	18	37	100	38		Rv1992c	ctpG	cation transporter ATPase G
2235213	0	A	Del	GAP	20	18	37	100	38		Rv1992c	ctpG	cation transporter ATPase G
2235214	0	T	Del	GAP	20	18	37	100	38		Rv1992c	ctpG	cation transporter ATPase G
2235215	0	G	Del	GAP	20	18	37	100	38		Rv1992c	ctpG	cation transporter ATPase G
2235216	0	G	Del	GAP	20	18	37	100	38		Rv1992c	ctpG	cation transporter ATPase G
2235217	0	T	Del	GAP	20	18	37	100	38		Rv1992c	ctpG	cation transporter ATPase G
2235218	0	C	Del	GAP	20	18	37	100	38		Rv1992c	ctpG	cation transporter ATPase G
2235219	0	T	Del	GAP	20	18	37	100	38		Rv1992c	ctpG	cation transporter ATPase G
2235220	0	A	Del	GAP	20	18	37	100	38		Rv1992c	ctpG	cation transporter ATPase G
2235221	0	G	Del	GAP	20	18	37	100	38		Rv1992c	ctpG	cation transporter ATPase G
2235222	0	G	Del	GAP	20	18	37	100	38		Rv1992c	ctpG	cation transporter ATPase G
2235223	0	G	Del	GAP	20	18	37	100	38		Rv1992c	ctpG	cation transporter ATPase G
2235224	0	C	Del	GAP	20	18	37	100	38		Rv1992c	ctpG	cation transporter ATPase G
2235225	0	T	Del	GAP	20	18	37	100	38		Rv1992c	ctpG	cation transporter ATPase G
2235226	0	T	Del	GAP	20	18	37	100	38		Rv1992c	ctpG	cation transporter ATPase G
2235227	0	G	Del	GAP	20	18	37	100	38		Rv1992c	ctpG	cation transporter ATPase G
2235228	0	G	Del	GAP	20	18	37	100	38		Rv1992c	ctpG	cation transporter ATPase G
2235229	0	G	Del	GAP	20	18	37	100	38		Rv1992c	ctpG	cation transporter ATPase G
2235230	0	G	Del	GAP	20	18	37	100	38		Rv1992c	ctpG	cation transporter ATPase G
2235231	0	C	Del	GAP	20	18	37	100	38		Rv1992c	ctpG	cation transporter ATPase G
2235232	0	A	Del	GAP	20	18	37	100	38		Rv1992c	ctpG	cation transporter ATPase G
2244421	0	G	SNP	T	109	115	222	100	224	Leu240Met (ctg/Atg)	Rv1999c	-	transporter
2245916	0	T	SNP	G	94	102	191	100	196	Ala236Ala (gct/gcG)	Rv2000	-	hypothetical protein
2247677	0	A	SNP	C	100	97	192	100	197	Ile6Ile (ata/atC)	Rv2002	fabG3	20-beta-hydroxysteroid dehydrogenase
2251104	0	G	SNP	A	105	114	217	100	219	Val260Val (gtc/gtT)	Rv2005c	-	universal stress protein
2251999	0	A	SNP	G	103	81	182	100	184
2254481	0	G	SNP	A	115	118	232	99.57	234	Arg827Gln (cgg/cAg)	Rv2006	otsB1	trehalose-6-phosphate phosphatase OtsB
2260100	0	C	SNP	T	101	101	198	100	202
2260525	0	C	SNP	T	132	122	249	99.61	255
2261212	0	A	SNP	G	102	97	197	100	199
2262620	0	T	SNP	A	36	62	98	100	98	Glu151Asp (gaa/gaT)	Rv2015c	-	hypothetical protein
2262679	0	G	SNP	A	44	49	93	100	93	Leu132Leu (ctg/Ttg)	Rv2015c	-	hypothetical protein
2262698	0	G	SNP	C	47	43	89	100	90	Gly125Gly (ggc/ggG)	Rv2015c	-	hypothetical protein
2262857	0	T	SNP	C	60	39	96	100	99	Ser72Ser (tca/tcG)	Rv2015c	-	hypothetical protein
2264782	0	C	SNP	A	104	100	201	100	204	Ala262Glu (gcg/gAg)	Rv2017	-	transcriptional regulator
2265059	0	T	SNP	G	126	111	233	100	237
2269780	0	T	SNP	C	94	113	204	99.52	208	Asp154Gly (gac/gGc)	Rv2024c	-	hypothetical protein
2270102	0	A	SNP	G	102	111	209	100	213	Trp47Arg (tgg/Cgg)	Rv2024c	-	hypothetical protein
2275764	0	G	SNP	A	98	109	206	99.52	208	Leu221Phe (ctc/Ttc)	Rv2029c	pfkB	6-phosphofructokinase PfkB
2280663	0	G	SNP	A	104	97	199	99.01	203	Leu140Leu (ctc/ctT)	Rv2033c	-	hypothetical protein
2282787	0	C	SNP	T	103	111	210	100	214	Cys312Tyr (tgt/tAt)	Rv2037c	-	transmembrane protein
2284456	0	T	SNP	G	110	91	196	100	201	Glu114Ala (gag/gCg)	Rv2038c	-	sugar ABC transporter ATP-binding protein
2285251	0	C	SNP	A	99	118	216	99.54	218	Val131Phe (gtc/Ttc)	Rv2039c	-	sugar ABC transporter permease
2285558	0	G	SNP	A	101	108	206	100	209	Cys28Cys (tgc/tgT)	Rv2039c	-	sugar ABC transporter permease
2287121	0	A	SNP	G	127	117	240	100	244	Asp242Asp (gat/gaC)	Rv2041c	-	sugar ABC transporter substrate-binding lipoprotein
2288820	0	T	SNP	G	99	80	175	99.44	180	Gln141Pro (cag/cCg)	Rv2043c	pncA	pyrazinamidase/nicotinamidase PncA	pyrazinamide (PZA)		pyrazinamide (PZA)
2289047	0	G	SNP	A	101	113	213	100	214	Ser65Ser (tcc/tcT)	Rv2043c	pncA	pyrazinamidase/nicotinamidase PncA		phylo (Delhi/CAS)	pyrazinamide (PZA)
2289366	0	G	Del	GAP	110	123	235	99.15	235		Rv2044c	-	hypothetical protein
2296042	0	G	SNP	C	120	119	235	98.35	243	Pro3649Ala (ccg/Gcg)	Rv2048c	pks12	polyketide synthase
2296181	0	A	SNP	G	84	107	188	78.28	244	Gly3602Gly (ggt/ggC)	Rv2048c	pks12	polyketide synthase
2296876	0	C	SNP	G	124	96	219	100	220	Gly3371Arg (ggt/Cgt)	Rv2048c	pks12	polyketide synthase
2300546	0	A	SNP	T	111	97	202	100	208	His2147Gln (cat/caA)	Rv2048c	pks12	polyketide synthase
2300552	0	T	SNP	G	103	91	191	100	194	Pro2145Pro (cca/ccC)	Rv2048c	pks12	polyketide synthase
2300555	0	A	SNP	G	104	93	196	100	197	Asp2144Asp (gat/gaC)	Rv2048c	pks12	polyketide synthase
2301782	0	T	SNP	C	50	18	68	100	68	Val1735Val (gta/gtG)	Rv2048c	pks12	polyketide synthase
2306472	0	T	SNP	C	115	99	212	99.53	215	Tyr172Cys (tac/tGc)	Rv2048c	pks12	polyketide synthase
2307587	0	G	Del	GAP	87	77	163	93.71	175
2307588	0	T	Del	GAP	87	77	163	94.25	174
2307589	0	C	Del	GAP	87	77	163	94.8	173
2307590	0	G	Del	GAP	87	77	163	100	164
2309203	0	G	SNP	A	106	96	195	100	202	Ala518Val (gca/gTa)	Rv2051c	ppm1	polyprenol-monophosphomannose synthase
2311099	0	C	SNP	G	87	97	179	100	184	Pro473Pro (ccg/ccC)	Rv2052c	-	hypothetical protein
2311418	0	G	SNP	A	92	92	175	100	184	Ala367Val (gct/gTt)	Rv2052c	-	hypothetical protein
2311535	1	G	Ins	C	95	91	186	93.47	186		Rv2052c	-	hypothetical protein
2311535	2	G	Ins	G	95	91	186	93.47	186		Rv2052c	-	hypothetical protein
2311535	3	G	Ins	G	95	91	186	93.47	186		Rv2052c	-	hypothetical protein
2311535	4	G	Ins	C	95	91	186	93.47	186		Rv2052c	-	hypothetical protein
2325320	0	T	SNP	C	113	96	207	100	209	Asp184Gly (gat/gGt)	Rv2067c	-	hypothetical protein
2328543	0	T	SNP	C	117	106	219	99.11	225	Ile145Met (ata/atG)	Rv2071c	cobM	precorrin-4 C(11)-methyltransferase
2329533	0	A	SNP	G	104	131	233	100	235	Leu205Pro (ctc/cCc)	Rv2072c	cobL	precorrin-6Y C(5,15)-methyltransferase
2331620	0	A	SNP	C	110	110	214	100	220	Gly420Gly (ggt/ggG)	Rv2075c	-	hypothetical protein
2331789	0	G	SNP	T	126	96	220	99.11	224	Pro364Gln (ccg/cAg)	Rv2075c	-	hypothetical protein
2333215	0	C	SNP	T	114	85	190	100	199	Cys25Tyr (tgc/tAc)	Rv2076c	-	hypothetical protein
2334007	0	A	SNP	G	95	97	191	100	192	Ala96Ala (gct/gcC)	Rv2077c	-	transmembrane protein
2335075	0	A	SNP	G	102	101	201	100	203	Glu6Gly (gaa/gGa)	Rv2078	-	hypothetical protein
2335080	0	T	SNP	C	99	100	198	100	199	Leu8Leu (ttg/Ctg)	Rv2078	-	hypothetical protein
2335494	0	A	SNP	G	100	99	197	100	199	Tyr47Cys (tac/tGc)	Rv2079	-	hypothetical protein
2338195	0	C	Del	GAP	132	119	243	89.01	282		Rv2081c	-	transmembrane protein
2338990	0	G	SNP	C	192	219	400	100	411	Ala94Ala (gcg/gcC)	Rv2082	-	hypothetical protein
2338994	0	G	SNP	A	190	212	396	100	402	Ala96Thr (gcg/Acg)	Rv2082	-	hypothetical protein
2340621	0	C	SNP	G	179	212	375	100	391	Pro638Arg (ccc/cGc)	Rv2082	-	hypothetical protein
2341002	0	C	SNP	G	96	112	206	99.52	209	Gly44Gly (ggc/ggG)	Rv2083	-	hypothetical protein
2341636	0	C	SNP	G	129	108	231	100	237	Leu256Val (ctg/Gtg)	Rv2083	-	hypothetical protein
2342649	1	A	Ins	G	84	79	163	82.32	163		Rv2084	-	hypothetical protein
2342649	2	A	Ins	G	83	78	161	81.31	163		Rv2084	-	hypothetical protein
2342649	3	A	Ins	C	84	77	161	81.31	162		Rv2084	-	hypothetical protein
2342649	4	A	Ins	G	84	78	162	81.82	162		Rv2084	-	hypothetical protein
2342649	5	A	Ins	T	84	78	162	81.82	162		Rv2084	-	hypothetical protein
2342649	6	A	Ins	A	84	78	162	81.82	162		Rv2084	-	hypothetical protein
2342649	7	A	Ins	C	84	78	162	81.82	162		Rv2084	-	hypothetical protein
2342649	8	A	Ins	A	84	77	161	81.31	162		Rv2084	-	hypothetical protein
2342649	9	A	Ins	C	83	78	161	81.31	162		Rv2084	-	hypothetical protein
2342649	10	A	Ins	A	84	77	161	81.31	162		Rv2084	-	hypothetical protein
2342649	11	A	Ins	C	84	76	160	80.81	162		Rv2084	-	hypothetical protein
2344246	0	G	SNP	C	119	119	236	100	238
2345037	0	C	SNP	A	99	106	201	100	205	Leu209Leu (ctc/ctA)	Rv2088	pknJ	transmembrane serine/threonine-protein kinase PknJ
2345085	0	A	SNP	C	85	112	193	98.99	199	Ala225Ala (gca/gcC)	Rv2088	pknJ	transmembrane serine/threonine-protein kinase PknJ
2346929	0	C	SNP	T	108	95	201	99.51	204	Leu132Leu (ctg/ctA)	Rv2089c	pepE	dipeptidase PepE
2348446	0	C	SNP	G	96	116	209	100	212	Phe358Leu (ttc/ttG)	Rv2090	-	5'-3' exonuclease
2348708	0	G	SNP	A	95	104	197	99	201	Val195Val (gtc/gtT)	Rv2091c	-	membrane protein
2353385	0	G	SNP	C	134	111	241	100	245	Gln311Glu (cag/Gag)	Rv2095c	pafC	proteasome accessory factor C
2357269	0	G	Del	GAP	95	86	180	81.17	223
2357270	0	C	Del	GAP	95	86	180	83.41	217
2357271	0	C	Del	GAP	92	84	179	81.86	215
2357536	0	C	SNP	T	101	116	208	98.64	220
2358029	1	T	Ins	G	109	105	214	96.4	214
2361604	0	C	SNP	G	125	104	220	100	229	Val455Val (gtc/gtG)	Rv2101	helZ	helicase HelZ
2362041	0	C	SNP	A	117	125	238	100	242	Pro601Gln (ccg/cAg)	Rv2101	helZ	helicase HelZ
2367061	0	A	Del	GAP	106	95	199	99.01	203
2368565	0	A	Del	GAP	96	100	194	100	196
2369186	0	G	SNP	C	86	91	173	99.44	178	Arg182Gly (cgt/Ggt)	Rv2109c	prcA	proteasome subunit alpha
2369326	0	C	SNP	G	124	98	220	100	222	Arg135Pro (cgc/cCc)	Rv2109c	prcA	proteasome subunit alpha
2381100	0	G	SNP	A	115	68	181	99.46	184	Pro10Pro (ccg/ccA)	Rv2123	PPE37	PPE family protein PPE37
2382287	0	C	Del	GAP	112	75	186	91.22	205		Rv2123	PPE37	PPE family protein PPE37
2382289	0	G	SNP	T	113	76	188	97.93	193	Asp407Tyr (gac/Tac)	Rv2123	PPE37	PPE family protein PPE37
2386389	0	G	SNP	A	94	118	204	100	212	Gly33Ser (ggc/Agc)	Rv2125	-	hypothetical protein
2387733	0	T	SNP	C	122	45	163	100	167	Glu80Glu (gaa/gaG)	Rv2126c	PE_PGRS37	PE-PGRS family protein PE_PGRS37
2388641	0	G	SNP	A	124	114	232	100	238	Gly9Asp (ggc/gAc)	Rv2127	ansP1	L-asparagine permease
2402765	0	G	SNP	A	94	84	177	98.89	180
2413246	0	C	SNP	A	109	113	219	100	222	Val36Leu (gtg/Ttg)	Rv2153c	murG	UDP-N-acetylglucosamine--N-acetylmuramyl- (pentapeptide) pyrophosphoryl-undecaprenol-N-acetylglucosamine transferase
2415656	0	G	SNP	C	117	118	233	100	235	Arg247Gly (cgg/Ggg)	Rv2155c	murD	UDP-N-acetylmuramoylalanine--D-glutamate ligase
2421816	0	A	SNP	G	102	99	200	99.5	202
2421975	1	G	Ins	G	96	87	183	91.04	184
2421975	2	G	Ins	G	96	88	184	91.54	184
2421975	3	G	Ins	A	95	88	183	91.04	184
2421975	4	G	Ins	A	96	88	184	91.54	184
2423819	0	C	SNP	G	85	47	122	98.51	134	Gly340Gly (ggg/ggC)	Rv2162c	PE_PGRS38	PE-PGRS family protein PE_PGRS38
2423822	0	A	SNP	G	86	49	127	98.54	137	Gly339Gly (ggt/ggC)	Rv2162c	PE_PGRS38	PE-PGRS family protein PE_PGRS38
2424114	0	C	SNP	A	10	57	61	100	67	Arg242Leu (cgc/cTc)	Rv2162c	PE_PGRS38	PE-PGRS family protein PE_PGRS38
2424151	0	C	SNP	A	9	41	45	98.04	51	Ala230Ser (gca/Tca)	Rv2162c	PE_PGRS38	PE-PGRS family protein PE_PGRS38
2424925	0	A	SNP	G	106	91	197	100	197
2425471	0	T	SNP	C	109	126	234	100	235	Arg539Arg (cga/cgG)	Rv2163c	pbpB	penicillin-binding membrane protein PbpB
2434749	0	C	SNP	T	123	102	224	100	225
2440926	0	G	SNP	T	95	109	204	100	204	Asp265Glu (gac/gaA)	Rv2178c	aroG	phospho-2-dehydro-3-deoxyheptonate aldolase AroG
2440935	0	G	SNP	C	96	104	200	99.5	201	Ser262Ser (tcc/tcG)	Rv2178c	aroG	phospho-2-dehydro-3-deoxyheptonate aldolase AroG
2442442	0	G	SNP	A	99	118	214	100	217	Pro258Leu (cca/cTa)	Rv2180c	-	integral membrane protein
2448458	0	C	SNP	T	115	105	217	99.55	221	Thr100Ile (acc/aTc)	Rv2187	fadD15	long-chain-fatty-acid--CoA ligase FadD15
2449826	0	C	SNP	G	112	124	230	98.74	239	Ser556Trp (tcg/tGg)	Rv2187	fadD15	long-chain-fatty-acid--CoA ligase FadD15
2452452	0	G	SNP	A	133	118	251	99.6	252	Thr274Met (acg/aTg)	Rv2190c	-	endopeptidase
2462871	0	G	SNP	A	93	114	200	99.52	208	Ala59Ala (gcc/gcT)	Rv2198c	mmpS3	membrane protein MmpS3
2470591	0	A	SNP	C	109	115	224	100	224
2472029	0	T	SNP	G	99	92	189	99.48	192	Trp207Gly (tgg/Ggg)	Rv2207	cobT	nicotinate-nucleotide-dimethylbenzimidazolphosphoribosyltransferase
2477174	0	T	SNP	C	116	106	219	99.11	224	Gln3Arg (cag/cGg)	Rv2211c	gcvT	aminomethyltransferase
2477984	0	G	SNP	A	109	84	189	100	193	Ser265Ser (tcg/tcA)	Rv2212	-	adenylyl cyclase
2478619	0	G	SNP	A	83	115	194	100	198	Leu94Leu (ctg/ctA)	Rv2213	pepB	cytosol aminopeptidase
2480809	0	G	SNP	C	104	108	212	99.53	213	Ala298Gly (gcc/gGc)	Rv2214c	ephD	oxidoreductase EphD
2488343	0	G	SNP	A	120	109	223	99.57	230	Gln243Gln (cag/caA)	Rv2220	glnA1	glutamine synthetase
2494430	0	C	SNP	G	105	119	223	99.56	225	Gly324Arg (ggc/Cgc)	Rv2223c	-	carboxylesterase B
2499726	0	G	SNP	A	115	111	223	100	226	Asp299Asn (gat/Aat)	Rv2226	-	hypothetical protein
2504177	0	C	SNP	T	107	101	206	100	208	Glu144Glu (gag/gaA)	Rv2230c	-	GTP cyclohydrolase
2509140	0	G	SNP	C	111	97	205	100	208	Ser79Cys (tcc/tGc)	Rv2236c	cobD	cobalamin biosynthesis transmembrane protein CobD
2509722	0	A	SNP	G	113	93	199	100	206	Pro78Pro (cca/ccG)	Rv2237	-	hypothetical protein
2514855	0	C	SNP	T	110	98	205	100	208	Arg773Cys (cgc/Tgc)	Rv2241	aceE	pyruvate dehydrogenase E1 component
2516271	0	T	SNP	C	87	111	196	100	198	Met323Thr (atg/aCg)	Rv2242	-	hypothetical protein
2516567	0	G	SNP	C	86	99	184	100	185
2521342	0	T	SNP	C	117	113	224	100	230	Asp200Asp (gat/gaC)	Rv2247	accD6	acetyl-/propionyl-CoA carboxylase subunit beta
2523205	1	G	Ins	C	83	90	173	95.58	173
2523205	2	G	Ins	G	82	90	172	95.03	173
2523205	3	G	Ins	C	83	90	173	95.58	173
2525723	0	G	Del	GAP	94	123	216	97.31	223		Rv2251	-	flavoprotein
2526974	0	T	SNP	C	106	87	188	100	193	Pro470Pro (cct/ccC)	Rv2251	-	flavoprotein
2529680	0	A	SNP	G	146	95	239	100	241	Thr65Thr (act/acC)	Rv2256c	-	hypothetical protein
2531742	0	A	SNP	G	98	120	211	100	218	Ala52Ala (gct/gcC)	Rv2258c	-	transcriptional regulator
2533377	0	T	SNP	C	98	109	206	100	207	Asp16Asp (gat/gaC)	Rv2260	-	hypothetical protein
2533591	0	G	SNP	A	123	101	219	100	224	Gly88Ser (ggc/Agc)	Rv2260	-	hypothetical protein
2534563	0	G	Del	GAP	102	113	214	96.41	223
2534564	0	A	Del	GAP	102	113	214	100	215
2536312	0	C	SNP	T	94	110	200	100	204	Arg224Arg (cgc/cgT)	Rv2263	-	oxidoreductase
2540554	0	T	SNP	C	114	130	242	100	244	Ser151Pro (tcg/Ccg)	Rv2266	cyp124	cytochrome P450 Cyp124
2541477	0	C	SNP	G	103	109	210	100	212
2542543	0	G	SNP	A	81	84	164	100	165	Arg90Cys (cgt/Tgt)	Rv2267c	-	hypothetical protein
2558973	0	A	Del	GAP	67	73	140	100	140		Rv2286c	-	hypothetical protein
2558974	0	A	Del	GAP	67	73	140	100	140		Rv2286c	-	hypothetical protein
2558975	0	T	Del	GAP	67	73	140	100	140		Rv2286c	-	hypothetical protein
2558976	0	G	Del	GAP	67	73	140	100	140		Rv2286c	-	hypothetical protein
2558977	0	A	Del	GAP	67	73	140	100	140		Rv2286c	-	hypothetical protein
2558978	0	G	Del	GAP	67	73	140	100	140		Rv2286c	-	hypothetical protein
2558979	0	T	Del	GAP	67	73	140	100	140		Rv2286c	-	hypothetical protein
2558980	0	T	Del	GAP	67	73	140	100	140		Rv2286c	-	hypothetical protein
2558981	0	C	Del	GAP	67	73	140	100	140		Rv2286c	-	hypothetical protein
2558982	0	A	Del	GAP	67	73	140	100	140		Rv2286c	-	hypothetical protein
2558983	0	A	Del	GAP	67	73	140	100	140		Rv2286c	-	hypothetical protein
2558984	0	C	Del	GAP	67	73	140	100	140		Rv2286c	-	hypothetical protein
2558985	0	A	Del	GAP	67	73	140	100	140		Rv2286c	-	hypothetical protein
2558986	0	T	Del	GAP	67	73	140	100	140		Rv2286c	-	hypothetical protein
2562644	0	G	SNP	T	106	101	203	100	207	Ala16Ser (gcg/Tcg)	Rv2290	lppO	lipoprotein LppO
2564368	1	G	Ins	C	101	79	180	98.36	180		Rv2293c	-	hypothetical protein
2566766	1	C	Ins	G	104	111	215	92.27	215
2566768	0	A	SNP	C	106	119	224	98.68	228
2573756	0	C	SNP	A	116	88	202	100	204
2578626	0	A	SNP	G	107	110	214	100	217	Met24Thr (atg/aCg)	Rv2307c	-	hypothetical protein
2586127	0	A	SNP	G	118	107	218	100	225	Gly388Gly (ggt/ggC)	Rv2314c	-	hypothetical protein
2589216	0	G	SNP	C	103	128	227	100	231	Val127Leu (gtg/Ctg)	Rv2316	uspA	sugar ABC transporter permease UspA
2591172	0	G	SNP	A	125	99	224	100	224	Ala219Thr (gcc/Acc)	Rv2318	uspC	sugar ABC transporter substrate-binding lipoprotein UspC
2598400	0	A	SNP	G	105	117	218	100	222	Asn516Asn (aat/aaC)	Rv2326c	-	ABC transporter ATP-binding protein
2600260	0	A	SNP	G	93	90	179	100	183	Arg91Arg (cga/cgG)	Rv2327	-	hypothetical protein
2601576	0	T	SNP	G	104	115	217	100	219	Ser282Arg (agt/agG)	Rv2328	PE23	PE family protein PE23
2603171	0	C	SNP	T	107	115	221	99.55	223	Thr97Thr (acg/acA)	Rv2329c	narK1	nitrate/nitrite transporter
2604158	0	A	Del	GAP	68	78	149	75.65	193		Rv2330c	lppP	lipoprotein LppP
2604160	0	T	Del	GAP	68	78	149	75.65	193		Rv2330c	lppP	lipoprotein LppP
2604161	0	G	Del	GAP	68	78	149	76.04	192		Rv2330c	lppP	lipoprotein LppP
2604162	0	C	Del	GAP	68	78	149	77.66	188		Rv2330c	lppP	lipoprotein LppP
2604163	0	C	Del	GAP	68	78	149	77.66	188		Rv2330c	lppP	lipoprotein LppP
2604164	0	A	Del	GAP	68	78	149	78.92	185		Rv2330c	lppP	lipoprotein LppP
2604165	0	A	Del	GAP	68	78	149	80.22	182		Rv2330c	lppP	lipoprotein LppP
2608117	0	C	SNP	A	90	105	191	100	195	Asp69Tyr (gac/Tac)	Rv2333c	stp	multidrug resistance protein
2611532	0	G	SNP	T	105	111	214	99.54	217	Met232Ile (atg/atT)	Rv2336	-	hypothetical protein
2612632	0	C	SNP	A	80	122	197	99.51	203	Gly119Val (ggc/gTc)	Rv2337c	-	hypothetical protein
2615413	0	A	SNP	G	104	130	232	100	234	Thr241Ala (acc/Gcc)	Rv2339	mmpL9	transmembrane transport protein MmpL9
2619271	0	T	SNP	C	92	105	195	100	197
2624986	0	T	SNP	G	98	99	192	100	197	Val389Gly (gtg/gGg)	Rv2345	-	transmembrane protein
2625924	0	T	SNP	C	90	93	180	99.46	184	Ala83Ala (gca/gcG)	Rv2346c	esxO	ESAT-6 like protein EsxO
2626095	0	C	SNP	G	116	111	224	92.28	246	Ala26Ala (gcg/gcC)	Rv2346c	esxO	ESAT-6 like protein EsxO
2626513	0	T	SNP	A	77	71	146	99.33	149	Thr3Ser (aca/Tca)	Rv2347c	esxP	ESAT-6 like protein EsxP
2626514	0	T	SNP	G	80	70	148	99.34	151	Ala2Ala (gca/gcC)	Rv2347c	esxP	ESAT-6 like protein EsxP
2626600	0	G	SNP	A	86	69	148	100	155
2627292	0	G	SNP	A	112	106	216	99.54	219	Cys469Cys (tgc/tgT)	Rv2349c	plcC	phospholipase C
2627946	0	A	SNP	G	122	104	223	100	226	Arg251Arg (cgt/cgC)	Rv2349c	plcC	phospholipase C
2631009	1	G	Ins	G	92	93	185	84.86	185		Rv2351c	plcA	membrane-associated phospholipase A
2631009	2	G	Ins	T	92	93	185	84.86	185		Rv2351c	plcA	membrane-associated phospholipase A
2631009	3	G	Ins	G	92	93	185	84.86	185		Rv2351c	plcA	membrane-associated phospholipase A
2631009	4	G	Ins	C	92	93	185	84.86	185		Rv2351c	plcA	membrane-associated phospholipase A
2631009	5	G	Ins	C	92	93	185	84.86	185		Rv2351c	plcA	membrane-associated phospholipase A
2632341	1	C	Ins	A	112	113	225	96.15	225
2632362	0	T	SNP	C	115	115	228	100	230
2634532	0	C	SNP	T	99	126	216	98.68	228	Gly354Glu (gga/gAa)	Rv2353c	PPE39	PPE family protein PPE39
2637541	0	C	SNP	T	97	102	196	100	199
2638123	0	A	SNP	G	126	100	225	99.56	227
2642383	0	C	SNP	T	109	78	183	100	187	Ala66Thr (gcc/Acc)	Rv2360c	-	hypothetical protein
2652254	0	G	SNP	C	102	100	200	100	202	Ala191Gly (gct/gGt)	Rv2372c	-	rRNA small subunit methyltransferase E
2656225	0	A	SNP	G	105	95	197	100	200	Val69Ala (gtc/gCc)	Rv2377c	-	hypothetical protein
2656635	0	G	SNP	A	104	117	218	99.55	222	Pro357Ser (ccg/Tcg)	Rv2378c	mbtG	L-lysine N6-monooxygenase
2660319	0	C	SNP	G	108	98	201	100	206	Glu589Asp (gag/gaC)	Rv2379c	mbtF	peptide synthetase
2661039	0	G	SNP	A	107	103	207	99.53	211	Ile349Ile (atc/atT)	Rv2379c	mbtF	peptide synthetase
2680658	0	T	SNP	G	113	121	229	100	234	Thr67Thr (act/acG)	Rv2386a	-	hypothetical protein
2688700	0	C	SNP	T	105	113	212	100	218	Pro231Ser (ccg/Tcg)	Rv2394	ggtB	gamma-glutamyltranspeptidase precursor GgtB
2690160	0	A	SNP	G	111	107	217	100	218	Asn30Ser (aac/aGc)	Rv2395	-	integral membrane protein
2693648	0	G	Del	GAP	111	36	149	93.04	158		Rv2396	PE_PGRS41	acid and phagosome regulated protein AprC
2693649	0	G	Del	GAP	111	36	149	94.23	156		Rv2396	PE_PGRS41	acid and phagosome regulated protein AprC
2695378	0	C	SNP	G	88	105	192	100	193	Gly141Ala (ggc/gCc)	Rv2398c	cysW	sulfate ABC transporter permease CysW
2696728	0	G	SNP	C	106	118	221	99.12	226	Leu329Leu (ctc/ctG)	Rv2400c	subI	sulfate ABC transporter substrate-binding lipoprotein SubI
2697489	0	C	SNP	T	116	109	221	100	225	Ala76Thr (gcg/Acg)	Rv2400c	subI	sulfate ABC transporter substrate-binding lipoprotein SubI
2700222	0	T	SNP	C	123	125	244	100	248	Leu565Pro (ctg/cCg)	Rv2402	-	trehalase
2704884	1	A	Ins	C	77	88	165	98.21	165		Rv2407	-	ribonuclease Z
2704884	2	A	Ins	A	77	88	165	98.21	165		Rv2407	-	ribonuclease Z
2704884	3	A	Ins	G	75	88	163	97.02	163		Rv2407	-	ribonuclease Z
2704884	4	A	Ins	C	74	88	162	96.43	162		Rv2407	-	ribonuclease Z
2704884	5	A	Ins	G	74	87	161	95.83	161		Rv2407	-	ribonuclease Z
2704884	6	A	Ins	A	73	85	158	94.05	158		Rv2407	-	ribonuclease Z
2704884	7	A	Ins	C	73	85	158	94.05	158		Rv2407	-	ribonuclease Z
2707568	0	C	SNP	A	102	118	215	100	220	Arg248Leu (cgg/cTg)	Rv2410c	-	hypothetical protein
2710035	0	A	SNP	G	87	86	169	83.17	208
2712328	0	C	SNP	T	106	111	212	100	217	Pro183Pro (ccg/ccA)	Rv2414c	-	hypothetical protein
2713795	0	C	SNP	T	123	114	233	100	237
2718852	0	T	SNP	G	109	96	203	99.51	206
2720069	0	G	SNP	A	94	110	199	100	204	Gly158Glu (ggg/gAg)	Rv2423	-	hypothetical protein
2720444	0	C	SNP	T	88	98	182	99.47	187	Ser283Phe (tct/tTt)	Rv2423	-	hypothetical protein
2720895	0	G	SNP	A	9	65	72	100	74	His295Tyr (cac/Tac)	Rv2424c	-	transposase
2720952	0	T	SNP	C	8	42	49	100	50	Thr276Ala (acc/Gcc)	Rv2424c	-	transposase
2720954	0	G	SNP	A	9	40	48	100	49	Thr275Ile (acc/aTc)	Rv2424c	-	transposase
2721562	0	C	SNP	G	113	109	218	100	222	Ala72Ala (gcg/gcC)	Rv2424c	-	transposase
2723506	0	T	SNP	C	121	110	231	100	231	Leu226Leu (tta/ttG)	Rv2426c	-	hypothetical protein
2724195	0	C	Del	GAP	69	61	128	75.14	173
2724196	0	T	Del	GAP	69	61	128	75.14	173
2724197	0	C	Del	GAP	69	61	128	76.92	169
2724198	0	T	Del	GAP	69	61	128	79.27	164
2724199	0	A	Del	GAP	69	61	128	80.25	162
2724200	0	G	Del	GAP	69	60	128	79.63	162
2726105	0	G	SNP	A	87	99	181	100	186						phylo (Delhi/CAS, 3)	isoniazid (INH)
2729058	0	A	SNP	C	137	114	249	100	251	Leu26Arg (ctg/cGg)	Rv2433c	-	hypothetical protein
2734074	0	T	SNP	C	98	96	192	100	194	Val282Ala (gtc/gCc)	Rv2436	rbsK	ribokinase RbsK
2737572	0	C	SNP	A	98	114	209	99.53	213	Ala226Ser (gcg/Tcg)	Rv2439c	proB	glutamate 5-kinase protein
2738221	0	G	SNP	A	110	117	226	100	227	Ile9Ile (atc/atT)	Rv2439c	proB	glutamate 5-kinase protein
2740693	0	T	SNP	C	96	89	182	99.46	186
2751021	0	G	SNP	A	102	106	207	100	208	Thr184Thr (acc/acT)	Rv2449c	-	trans-acting enoyl reductase
2751804	0	C	SNP	T	103	97	198	100	200	Arg126Gln (cgg/cAg)	Rv2450c	rpfE	resuscitation-promoting factor RpfE
2752698	0	C	SNP	A	107	118	224	100	225
2753869	0	A	SNP	G	122	117	235	100	239	Val293Ala (gtg/gCg)	Rv2454c	-	2-oxoglutarate oxidoreductase subunit KorB
2760152	0	A	SNP	G	95	117	211	100	212	Tyr125Cys (tac/tGc)	Rv2458	mmuM	homocysteine S-methyltransferase MmuM
2771383	0	A	SNP	G	106	114	216	100	220	Ser800Gly (agc/Ggc)	Rv2467	pepN	aminopeptidase PepN
2779136	0	T	SNP	C	115	100	212	100	215	Ser1043Gly (agc/Ggc)	Rv2476c	gdh	NAD-dependent glutamate dehydrogenase
2782498	0	G	SNP	A	97	108	201	100	205	Asp515Asp (gac/gaT)	Rv2477c	-	macrolide ABC transporter ATP-binding protein
2786952	0	A	SNP	G	97	115	207	100	212	Cys778Arg (tgc/Cgc)	Rv2482c	plsB2	glycerol-3-phosphate acyltransferase
2791098	0	C	SNP	T	126	115	238	100	241	Gly466Asp (ggt/gAt)	Rv2484c	-	diacyglycerol O-acyltransferase
2795974	0	T	Del	GAP	44	42	89	98.85	87		Rv2487c	PE_PGRS42	PE-PGRS family protein PE_PGRS42
2795975	0	T	Del	GAP	44	42	89	98.85	87		Rv2487c	PE_PGRS42	PE-PGRS family protein PE_PGRS42
2795976	0	G	Del	GAP	44	42	89	98.85	87		Rv2487c	PE_PGRS42	PE-PGRS family protein PE_PGRS42
2795977	0	C	Del	GAP	44	42	89	98.85	87		Rv2487c	PE_PGRS42	PE-PGRS family protein PE_PGRS42
2795978	0	C	Del	GAP	44	42	89	98.85	87		Rv2487c	PE_PGRS42	PE-PGRS family protein PE_PGRS42
2795979	0	G	Del	GAP	44	42	89	98.85	87		Rv2487c	PE_PGRS42	PE-PGRS family protein PE_PGRS42
2795980	0	C	Del	GAP	44	42	89	98.85	87		Rv2487c	PE_PGRS42	PE-PGRS family protein PE_PGRS42
2795981	0	C	Del	GAP	44	42	89	98.85	87		Rv2487c	PE_PGRS42	PE-PGRS family protein PE_PGRS42
2795982	0	C	Del	GAP	44	42	89	98.85	87		Rv2487c	PE_PGRS42	PE-PGRS family protein PE_PGRS42
2795983	0	G	Del	GAP	44	42	89	98.85	87		Rv2487c	PE_PGRS42	PE-PGRS family protein PE_PGRS42
2795984	0	C	Del	GAP	44	42	89	98.85	87		Rv2487c	PE_PGRS42	PE-PGRS family protein PE_PGRS42
2795985	0	G	Del	GAP	44	42	89	98.85	87		Rv2487c	PE_PGRS42	PE-PGRS family protein PE_PGRS42
2795986	0	C	Del	GAP	44	42	89	98.85	87		Rv2487c	PE_PGRS42	PE-PGRS family protein PE_PGRS42
2795987	0	C	Del	GAP	44	42	89	98.85	87		Rv2487c	PE_PGRS42	PE-PGRS family protein PE_PGRS42
2795988	0	G	Del	GAP	44	42	89	98.85	87		Rv2487c	PE_PGRS42	PE-PGRS family protein PE_PGRS42
2795989	0	C	Del	GAP	44	42	89	98.85	87		Rv2487c	PE_PGRS42	PE-PGRS family protein PE_PGRS42
2795990	0	C	Del	GAP	44	42	89	98.85	87		Rv2487c	PE_PGRS42	PE-PGRS family protein PE_PGRS42
2795991	0	G	Del	GAP	44	42	89	98.85	87		Rv2487c	PE_PGRS42	PE-PGRS family protein PE_PGRS42
2795992	0	G	Del	GAP	44	42	89	98.85	87		Rv2487c	PE_PGRS42	PE-PGRS family protein PE_PGRS42
2795993	0	T	Del	GAP	44	42	89	98.85	87		Rv2487c	PE_PGRS42	PE-PGRS family protein PE_PGRS42
2796608	0	C	SNP	T	81	113	193	100	194	Asp260Asn (gac/Aac)	Rv2487c	PE_PGRS42	PE-PGRS family protein PE_PGRS42
2798595	0	C	SNP	T	121	110	229	100	231	Ala762Ala (gcg/gcA)	Rv2488c	-	LuxR family transcriptional regulator
2803139	0	C	Del	GAP	91	89	179	75.95	237		Rv2490c	PE_PGRS43	PE-PGRS family protein PE_PGRS43
2803140	0	C	Del	GAP	91	89	179	75.31	239		Rv2490c	PE_PGRS43	PE-PGRS family protein PE_PGRS43
2803141	0	A	Del	GAP	91	89	179	76.27	236		Rv2490c	PE_PGRS43	PE-PGRS family protein PE_PGRS43
2803142	0	C	Del	GAP	91	89	179	75.63	238		Rv2490c	PE_PGRS43	PE-PGRS family protein PE_PGRS43
2803145	0	G	Del	GAP	91	89	179	75.63	238		Rv2490c	PE_PGRS43	PE-PGRS family protein PE_PGRS43
2803146	0	C	Del	GAP	91	89	179	75.95	237		Rv2490c	PE_PGRS43	PE-PGRS family protein PE_PGRS43
2803147	0	A	Del	GAP	91	89	179	76.6	235		Rv2490c	PE_PGRS43	PE-PGRS family protein PE_PGRS43
2807486	0	C	SNP	A	106	98	200	100	204	Ala70Asp (gcc/gAc)	Rv2492	-	hypothetical protein
2809621	0	T	SNP	C	111	111	217	100	222	Thr107Ala (acc/Gcc)	Rv2495c	bkdC	branched-chain keto acid dehydrogenase E2 component
2817747	0	G	SNP	A	99	105	200	100	204	Ala243Val (gct/gTt)	Rv2502c	accD1	acetyl-/propionyl-CoA carboxylase subunit beta
2818837	0	A	SNP	G	107	129	231	99.58	237	Gly97Gly (ggt/ggC)	Rv2503c	scoB	succinyl-CoA:3-ketoacid-CoA transferase subunit B
2821342	0	C	SNP	T	110	110	215	100	220	Ala85Ala (gcg/gcA)	Rv2505c	fadD35	fatty-acid--CoA ligase FadD35
2825466	0	G	SNP	A	118	104	222	100	222	Lys263Lys (aag/aaA)	Rv2509	-	short-chain type dehydrogenase/reductase
2826928	0	C	SNP	T	119	129	241	99.6	249	Arg54Arg (cgg/cgA)	Rv2510c	-	hypothetical protein
2827984	0	G	SNP	T	102	93	192	100	195
2828019	0	T	SNP	C	98	91	186	100	189
2830525	0	C	SNP	A	115	108	219	100	223	Thr122Lys (acg/aAg)	Rv2513	-	hypothetical protein
2836773	0	C	SNP	T	100	100	198	99.01	202	Ser330Leu (tcg/tTg)	Rv2519	PE26	PE family protein PE26
2840999	0	C	SNP	G	115	111	221	100	226	Ser2778Ser (tcg/tcC)	Rv2524c	fas	fatty acid synthase
2841022	0	A	SNP	G	105	114	215	100	219	Cys2771Arg (tgc/Cgc)	Rv2524c	fas	fatty acid synthase
2844680	0	G	SNP	A	96	93	185	100	189	Gly1551Gly (ggc/ggT)	Rv2524c	fas	fatty acid synthase
2847281	0	A	SNP	G	114	108	217	100	222	Asp684Asp (gat/gaC)	Rv2524c	fas	fatty acid synthase
2855259	0	A	SNP	G	111	109	214	100	220	Ala841Ala (gct/gcC)	Rv2531c	-	amino acid decarboxylase
2860399	0	C	SNP	T	104	125	228	99.13	231	Arg7Gln (cga/cAa)	Rv2535c	pepQ	cytoplasmic peptidase PepQ
2862783	0	G	SNP	A	86	112	195	98.51	201	Arg141Trp (cgg/Tgg)	Rv2539c	aroK	shikimate kinase
2865760	0	A	SNP	G	116	104	217	100	220	Thr211Ala (acc/Gcc)	Rv2542	-	hypothetical protein
2865882	0	T	SNP	C	113	124	233	100	237	Val251Val (gtt/gtC)	Rv2542	-	hypothetical protein
2867207	0	C	SNP	G	120	99	217	100	219	Ala28Ala (gcc/gcG)	Rv2544	lppB	lipoprotein LppB
2867230	0	G	SNP	A	80	75	152	100	155	Gly36Asp (ggc/gAc)	Rv2544	lppB	lipoprotein LppB
2867231	0	C	SNP	T	79	74	151	100	153	Gly36Gly (ggc/ggT)	Rv2544	lppB	lipoprotein LppB
2867236	0	A	SNP	G	79	76	152	100	155	Asn38Ser (aac/aGc)	Rv2544	lppB	lipoprotein LppB
2867240	0	C	SNP	T	82	75	156	100	157	Pro39Pro (ccc/ccT)	Rv2544	lppB	lipoprotein LppB
2867245	0	A	SNP	C	85	78	162	100	163	Lys41Thr (aaa/aCa)	Rv2544	lppB	lipoprotein LppB
2867251	0	C	SNP	G	88	79	167	100	167	Pro43Arg (ccg/cGg)	Rv2544	lppB	lipoprotein LppB
2867254	0	A	SNP	G	90	82	170	99.42	173	His44Arg (cac/cGc)	Rv2544	lppB	lipoprotein LppB
2867263	0	G	SNP	A	97	96	191	100	193	Gly47Asp (ggc/gAc)	Rv2544	lppB	lipoprotein LppB
2877378	0	G	SNP	C	105	99	201	100	204	Ala103Pro (gcc/Ccc)	Rv2557	-	hypothetical protein
2880702	0	G	SNP	C	94	106	198	99.5	201	Val210Leu (gtc/Ctc)	Rv2560	-	hypothetical protein
2881337	0	C	SNP	T	121	105	225	99.56	227
2881569	0	A	SNP	G	119	109	223	100	228
2881598	0	G	Del	GAP	99	106	204	95.79	214
2884068	0	A	SNP	C	98	96	193	100	194	Met243Leu (atg/Ctg)	Rv2564	glnQ	glutamine ABC transporter ATP-binding protein
2886570	0	A	SNP	G	99	119	214	99.54	219	Glu66Glu (gaa/gaG)	Rv2566	-	hypothetical protein
2888201	0	T	SNP	C	94	104	193	100	198	Leu610Pro (ctc/cCc)	Rv2566	-	hypothetical protein
2889633	0	T	SNP	C	87	108	193	100	195	Ala1087Ala (gct/gcC)	Rv2566	-	hypothetical protein
2890468	0	C	SNP	G	124	93	214	100	217	Pro225Arg (ccc/cGc)	Rv2567	-	hypothetical protein
2891267	0	C	SNP	T	104	130	232	100	234	Gly491Gly (ggc/ggT)	Rv2567	-	hypothetical protein
2891728	0	A	SNP	G	108	116	221	99.56	225	Gln645Arg (cag/cGg)	Rv2567	-	hypothetical protein
2894208	0	G	SNP	A	111	100	205	100	211	Ser67Ser (agc/agT)	Rv2569c	-	hypothetical protein
2895473	0	A	SNP	G	85	92	175	100	177	Phe163Ser (ttc/tCc)	Rv2571c	-	transmembrane protein
2897660	0	T	SNP	C	116	109	220	100	225	Ala48Ala (gca/gcG)	Rv2572c	aspS	aspartate--tRNA ligase
2898522	0	T	SNP	C	92	106	193	100	198	Tyr160Tyr (tat/taC)	Rv2573	-	2-dehydropantoate 2-reductase
2903050	0	G	SNP	A	102	98	195	100	200	Thr161Ile (acc/aTc)	Rv2578c	-	hypothetical protein
2907227	0	G	SNP	A	78	129	203	99.52	208	Pro138Pro (ccg/ccA)	Rv2582	ppiB	peptidyl-prolyl cis-trans isomerase B
2910461	0	G	SNP	T	123	116	235	100	239	Ala147Glu (gcg/gAg)	Rv2584c	apt	adenine phosphoribosyltransferase
2910852	0	C	SNP	G	99	99	195	100	198	Ala17Pro (gcg/Ccg)	Rv2584c	apt	adenine phosphoribosyltransferase
2911293	0	C	SNP	G	99	103	200	100	202	Cys462Ser (tgt/tCt)	Rv2585c	-	lipoprotein
2912294	0	T	SNP	G	102	88	184	99.48	191	Ala128Ala (gca/gcC)	Rv2585c	-	lipoprotein
2914369	0	C	SNP	T	100	87	184	100	187	Ser456Ser (tcg/tcA)	Rv2587c	secD	protein translocase subunit SecD
2923391	0	T	SNP	C	104	110	209	100	214	Pro281Pro (cca/ccG)	Rv2592c	ruvB	Holliday junction ATP-dependent DNA helicase RuvB
2925462	0	T	SNP	A	125	127	249	100	252
2925962	0	T	SNP	C	100	104	200	99.51	205	Cys77Arg (tgc/Cgc)	Rv2596	vapC40	ribonuclease VapC40
2927939	0	T	SNP	C	105	121	225	100	226
2939373	0	G	SNP	C	123	125	244	100	248	Ser197Cys (tct/tGt)	Rv2611c	-	phosphatidylinositol mannoside acyltransferase
2939657	0	T	SNP	C	97	122	219	100	219	Ile102Met (ata/atG)	Rv2611c	-	phosphatidylinositol mannoside acyltransferase
2941179	0	G	SNP	A	88	112	196	100	200	Arg6Arg (cgc/cgT)	Rv2613c	-	AP-4-A phosphorylase		phylo (Delhi/CAS)
2943675	0	G	SNP	A	114	116	225	100	230	Gly437Gly (ggc/ggT)	Rv2615c	PE_PGRS45	PE-PGRS family protein PE_PGRS45
2943711	1	G	Ins	C	83	94	177	77.97	177		Rv2615c	PE_PGRS45	PE-PGRS family protein PE_PGRS45
2943711	2	G	Ins	C	83	94	177	77.97	177		Rv2615c	PE_PGRS45	PE-PGRS family protein PE_PGRS45
2943711	3	G	Ins	G	83	92	175	77.09	177		Rv2615c	PE_PGRS45	PE-PGRS family protein PE_PGRS45
2943711	4	G	Ins	C	83	94	177	77.97	177		Rv2615c	PE_PGRS45	PE-PGRS family protein PE_PGRS45
2943711	5	G	Ins	C	83	94	177	77.97	177		Rv2615c	PE_PGRS45	PE-PGRS family protein PE_PGRS45
2943711	6	G	Ins	G	83	94	177	77.97	177		Rv2615c	PE_PGRS45	PE-PGRS family protein PE_PGRS45
2943711	7	G	Ins	T	83	93	176	77.53	177		Rv2615c	PE_PGRS45	PE-PGRS family protein PE_PGRS45
2943711	8	G	Ins	T	83	92	175	77.09	177		Rv2615c	PE_PGRS45	PE-PGRS family protein PE_PGRS45
2943711	9	G	Ins	T	83	94	177	77.97	177		Rv2615c	PE_PGRS45	PE-PGRS family protein PE_PGRS45
2944515	0	A	SNP	C	99	121	216	100	220	Gly157Gly (ggt/ggG)	Rv2615c	PE_PGRS45	PE-PGRS family protein PE_PGRS45
2944524	0	C	SNP	G	75	104	171	80.63	222	Gly154Gly (ggg/ggC)	Rv2615c	PE_PGRS45	PE-PGRS family protein PE_PGRS45
2948524	0	T	SNP	A	117	119	236	100	236	Glu12Val (gag/gTg)	Rv2621c	-	transcriptional regulator
2949251	0	G	SNP	A	106	110	213	99.54	217	Val206Ile (gtt/Att)	Rv2622	-	methyltransferase
2954439	0	T	SNP	C	125	104	226	100	229	Arg104Gly (aga/Gga)	Rv2627c	-	hypothetical protein
2958693	0	G	SNP	A	107	122	225	99.57	230	Ala374Ala (gcg/gcA)	Rv2631	-	RNA-splicing ligase RtcB
2959257	0	A	Del	GAP	84	99	182	98.92	185
2959258	0	T	Del	GAP	84	97	180	98.91	183
2959259	0	C	Del	GAP	84	97	180	98.91	183
2959260	0	C	Del	GAP	84	97	180	98.91	183
2959261	0	A	Del	GAP	84	97	180	100	181
2959262	0	A	Del	GAP	84	97	180	100	181
2959263	0	T	Del	GAP	84	97	180	100	181
2959264	0	C	Del	GAP	84	97	180	100	181
2959265	0	A	SNP	T	84	98	180	100	182
2960592	0	C	SNP	T	86	82	153	97.67	172	Gly617Asp (ggc/gAc)	Rv2634c	PE_PGRS46	PE-PGRS family protein PE_PGRS46
2964594	0	G	SNP	A	110	113	220	100	223	Ala64Thr (gcc/Acc)	Rv2638	-	hypothetical protein
2970064	0	C	SNP	A	82	103	185	100	185
2974933	0	A	SNP	G	112	95	206	100	207	Ile101Thr (atc/aCc)	Rv2650c	-	prophage protein
2975227	0	T	SNP	G	92	104	195	100	196	Asn3Thr (aat/aCt)	Rv2650c	-	prophage protein
2979805	0	C	SNP	T	110	97	206	100	207	Gln338Gln (cag/caA)	Rv2659c	-	prophage integrase
2984740	0	A	SNP	G	98	103	196	100	201	His3Arg (cac/cGc)	Rv2668	-	hypothetical protein
2987038	0	A	SNP	G	117	94	207	100	211	Asp67Gly (gac/gGc)	Rv2671	ribD	bifunctionaldiaminohydroxyphosphoribosylaminopyrimidine deaminase/5-amino-6-(5-phosphoribosylamino)uracil reductase
2988630	0	C	SNP	G	122	110	230	100	232	His317Asp (cat/Gat)	Rv2672	-	protease
2990055	0	C	SNP	G	117	105	220	98.67	225	Pro255Pro (ccc/ccG)	Rv2673	aftC	alpha-(1->3)-arabinofuranosyltransferase
2994187	0	T	SNP	C	116	105	218	100	221	Leu292Leu (tta/ttG)	Rv2678c	hemE	uroporphyrinogen decarboxylase
2995548	0	C	SNP	A	79	98	175	100	177	Thr145Asn (acc/aAc)	Rv2679	echA15	enoyl-CoA hydratase EchA15
3003115	0	C	SNP	G	122	117	236	99.58	240	Ala378Gly (gca/gGa)	Rv2685	arsB1	arsenic-transport integral membrane protein ArsB
3005185	0	G	SNP	T	100	105	201	100	205	Pro156Thr (ccc/Acc)	Rv2688c	-	antibiotic ABC transporter ATP-binding protein
3009692	0	A	SNP	G	119	114	231	100	233	Thr117Ala (acc/Gcc)	Rv2691	ceoB	TRK system potassium uptake protein CeoB
3010014	0	G	SNP	A	100	119	217	100	219	Gly224Glu (ggg/gAg)	Rv2691	ceoB	TRK system potassium uptake protein CeoB
3010420	0	A	SNP	G	84	103	186	100	187	Ile133Val (atc/Gtc)	Rv2692	ceoC	TRK system potassium uptake protein CeoC
3011837	0	A	SNP	G	79	120	193	100	199
3017465	0	T	SNP	C	128	96	214	100	224	Ile203Thr (ata/aCa)	Rv2702	ppgK	polyphosphate glucokinase
3027548	0	C	SNP	T	113	124	232	100	237	Pro162Ser (ccg/Tcg)	Rv2714	-	hypothetical protein
3027798	0	T	SNP	C	109	122	229	100	231	Val245Ala (gtg/gCg)	Rv2714	-	hypothetical protein
3031168	0	A	SNP	G	104	118	215	99.55	223	Tyr124His (tat/Cat)	Rv2719c	-	membrane protein
3037377	0	T	SNP	C	112	106	209	100	218
3040344	0	C	SNP	T	84	93	171	100	177	Glu142Glu (gag/gaA)	Rv2727c	miaA	tRNA delta(2)-isopentenylpyrophosphate transferase
3041871	0	G	SNP	T	119	114	226	100	233	Ala202Glu (gcg/gAg)	Rv2729c	-	integral membrane protein
3043700	0	C	SNP	T	122	117	234	99.58	240	Ala225Ala (gcc/gcT)	Rv2731	-	hypothetical protein
3054081	0	A	SNP	G	110	127	233	100	237	Gly56Gly (gga/ggG)	Rv2741	PE_PGRS47	PE-PGRS family protein PE_PGRS47
3054321	0	A	SNP	G	63	132	191	100	195	Gly136Gly (gga/ggG)	Rv2741	PE_PGRS47	PE-PGRS family protein PE_PGRS47
3059791	0	G	SNP	C	32	64	96	100	96
3059812	0	T	Del	GAP	27	34	63	89.71	68
3059820	0	G	SNP	T	22	28	50	87.72	57
3059821	0	C	SNP	G	22	27	48	89.09	55
3059822	0	A	SNP	C	23	29	52	89.66	58
3059829	1	G	Ins	A	27	29	56	90.32	56
3059951	0	G	SNP	A	129	102	229	99.57	232	Val852Val (gtc/gtT)	Rv2748c	ftsK	DNA translocase FtsK
3069167	0	A	SNP	G	95	110	202	100	205	Leu306Pro (ctg/cCg)	Rv2756c	hsdM	type I restriction/modification system DNA methylase HsdM
3069566	0	C	SNP	T	102	82	182	100	184	Gly173Asp (ggc/gAc)	Rv2756c	hsdM	type I restriction/modification system DNA methylase HsdM
3072285	0	A	SNP	C	98	113	206	100	211	Leu119Arg (ctg/cGg)	Rv2761c	hsdS	type I restriction/modification system specificity determinant HsdS
3076172	0	C	SNP	T	113	103	216	100	216	Asp67Asn (gat/Aat)	Rv2766c	-	short-chain type dehydrogenase/reductase
3078178	0	C	SNP	T	112	98	205	100	210	Val270Met (gtg/Atg)	Rv2769c	PE27	PE family protein PE27
3079877	0	A	SNP	G	133	115	248	99.6	249	Phe194Ser (ttc/tCc)	Rv2770c	PPE44	PPE family protein PPE44
3080795	0	A	SNP	G	105	108	209	100	213	Leu80Pro (ctc/cCc)	Rv2771c	-	hypothetical protein
3086788	0	T	SNP	C	107	85	190	100	192
3089299	0	C	SNP	G	113	116	226	100	229	Gly355Arg (gga/Cga)	Rv2782c	pepR	zinc protease
3103682	0	T	SNP	C	101	108	206	100	209	Met87Val (atg/Gtg)	Rv2794c	pptT	phosphopantetheinyl transferase
3104189	0	A	SNP	G	101	99	200	100	200	Cys241Cys (tgt/tgC)	Rv2795c	-	hypothetical protein
3111280	0	G	SNP	A	107	101	204	99.52	209	Leu182Phe (ctt/Ttt)	Rv2802c	-	arginine/hypothetical protein
3112700	0	C	SNP	T	102	110	206	99.07	214	Gly132Asp (ggc/gAc)	Rv2804c	-	hypothetical protein
3112877	0	G	SNP	A	109	108	215	100	217	Gly4Asp (ggc/gAc)	Rv2805	-	hypothetical protein
3113722	0	C	SNP	G	109	111	218	99.55	221	Pro22Arg (ccg/cGg)	Rv2807	-	hypothetical protein
3113872	0	A	SNP	T	117	113	222	100	230	Glu72Val (gag/gTg)	Rv2807	-	hypothetical protein
3114516	0	A	Del	GAP	107	108	214	96.41	223		Rv2807	-	hypothetical protein
3115384	0	G	SNP	C	113	93	206	100	206
3117533	0	G	SNP	A	107	98	200	99.51	206	Arg239Gln (cgg/cAg)	Rv2812	-	transposase
3118000	0	A	SNP	G	110	111	216	99.55	222	Arg395Gly (agg/Ggg)	Rv2812	-	transposase
3130748	1	C	Ins	T	116	102	218	92.37	220		Rv2823c	-	CRISPR-associated protein Cas10/Csm1
3130748	2	C	Ins	G	116	104	220	93.22	220		Rv2823c	-	CRISPR-associated protein Cas10/Csm1
3130748	3	C	Ins	T	116	104	220	93.22	220		Rv2823c	-	CRISPR-associated protein Cas10/Csm1
3131469	1	T	Ins	T	111	86	197	95.63	198		Rv2823c	-	CRISPR-associated protein Cas10/Csm1
3131469	2	T	Ins	G	111	87	198	96.12	198		Rv2823c	-	CRISPR-associated protein Cas10/Csm1
3131469	3	T	Ins	T	111	87	198	96.12	198		Rv2823c	-	CRISPR-associated protein Cas10/Csm1
3131469	4	T	Ins	C	110	87	197	95.63	198		Rv2823c	-	CRISPR-associated protein Cas10/Csm1
3131469	5	T	Ins	G	111	85	196	95.15	196		Rv2823c	-	CRISPR-associated protein Cas10/Csm1
3131469	6	T	Ins	G	109	84	193	93.69	194		Rv2823c	-	CRISPR-associated protein Cas10/Csm1
3131469	7	T	Ins	C	109	84	193	93.69	193		Rv2823c	-	CRISPR-associated protein Cas10/Csm1
3131469	8	T	Ins	G	109	84	193	93.69	193		Rv2823c	-	CRISPR-associated protein Cas10/Csm1
3131469	9	T	Ins	A	108	84	192	93.2	192		Rv2823c	-	CRISPR-associated protein Cas10/Csm1
3133054	0	C	SNP	G	176	181	350	99.72	358	Ser162Ser (tcg/tcC)	Rv2825c	-	hypothetical protein
3133055	0	G	SNP	C	173	184	345	99.72	358	Ser162Trp (tcg/tGg)	Rv2825c	-	hypothetical protein
3133536	0	T	SNP	C	109	126	229	100	235	Lys2Glu (aaa/Gaa)	Rv2825c	-	hypothetical protein
3135272	0	G	SNP	A	115	117	228	100	232	Ala71Val (gca/gTa)	Rv2827c	-	hypothetical protein
3135950	0	C	SNP	G	11	20	27	100	31	Ser128Ser (tcg/tcC)	Rv2828c	-	hypothetical protein
3135951	0	G	SNP	C	11	19	30	100	30	Ser128Trp (tcg/tGg)	Rv2828c	-	hypothetical protein
3137058	0	G	SNP	A	94	110	198	100	204	Ala56Val (gcg/gTg)	Rv2830c	vapB22	antitoxin VapB22
3162805	0	C	SNP	G	134	121	250	100	255	Arg180Gly (cgc/Ggc)	Rv2853	PE_PGRS48	PE-PGRS family protein PE_PGRS48
3165374	0	C	Del	GAP	101	106	200	100	207		Rv2855	mtr	mycothione reductase
3165807	0	G	SNP	A	125	103	224	100	228	Val201Val (gtg/gtA)	Rv2855	mtr	mycothione reductase
3168492	0	G	SNP	A	89	105	193	100	194
3174013	0	G	SNP	A	109	108	217	99.09	219	Pro2Leu (cct/cTt)	Rv2861c	mapB	methionine aminopeptidase
3174496	0	A	SNP	G	103	105	205	100	208	Cys50Arg (tgt/Cgt)	Rv2862c	-	hypothetical protein
3177884	0	C	SNP	A	107	122	225	100	229	Arg21Arg (cgc/cgA)	Rv2866	relG	toxin RelG
3180988	0	C	SNP	A	106	113	210	99.55	220	Val259Phe (gtc/Ttc)	Rv2869c	rip	zinc metalloprotease
3186860	0	T	SNP	G	105	86	185	100	191	Tyr672Asp (tat/Gat)	Rv2874	dipZ	integral membrane C-type cytochrome biogenesis protein DipZ
3189242	0	A	SNP	G	99	103	199	100	202	Ala52Ala (gct/gcC)	Rv2878c	mpt53	soluble secreted antigen Mpt53
3190146	0	C	Del	GAP	106	108	215	97.27	220
3193255	0	G	SNP	A	106	107	208	99.07	215
3194241	1	C	Ins	G	97	81	178	93.19	178		Rv2885c	-	transposase
3199865	0	T	SNP	C	93	111	203	100	204	Ile40Val (atc/Gtc)	Rv2890c	rpsB	30S ribosomal protein S2
3200478	0	G	SNP	A	95	108	194	99.51	204	Leu71Leu (ctg/ctA)	Rv2891	-	hypothetical protein
3202731	0	A	SNP	C	102	107	208	100	209	Gly104Gly (gga/ggC)	Rv2893	-	oxidoreductase
3205673	0	C	SNP	T	108	114	216	99.11	224	Arg254Arg (cgg/cgA)	Rv2896c	-	hypothetical protein
3208600	0	G	SNP	A	102	103	199	99.51	206	Tyr269Tyr (tac/taT)	Rv2899c	fdhD	formate dehydrogenase accessory protein FdhD
3212266	0	G	SNP	A	100	115	211	99.54	216	Gln231_ (caa/Taa)	Rv2902c	rnhB	ribonuclease HII
3212723	0	C	SNP	A	91	99	188	100	190	Ala78Ala (gcg/gcT)	Rv2902c	rnhB	ribonuclease HII
3219500	0	T	SNP	A	106	100	202	99.52	207	Lys121Met (aag/aTg)	Rv2912c	-	TetR family HTH-type transcriptional regulator
3220963	0	A	SNP	C	126	90	212	100	216	Ser246Ala (tcg/Gcg)	Rv2913c	-	D-amino acid aminohydrolase
3226181	0	A	SNP	C	113	100	209	100	213	Arg35Arg (cgt/cgG)	Rv2916c	ffh	signal recognition particle protein
3228143	0	G	SNP	T	106	102	204	100	208	Arg594Leu (cgg/cTg)	Rv2917	-	hypothetical protein
3236442	0	G	SNP	A	126	138	259	100	264	His455His (cac/caT)	Rv2922c	smc	chromosome partition protein Smc
3236497	0	A	SNP	T	119	115	230	100	234	Val437Glu (gtg/gAg)	Rv2922c	smc	chromosome partition protein Smc
3244113	0	T	SNP	C	87	96	179	100	183	Pro139Pro (cct/ccC)	Rv2930	fadD26	fatty-acid--CoA ligase FadD26
3247298	0	C	SNP	A	87	110	192	100	197	Gly618Gly (ggc/ggA)	Rv2931	ppsA	phthiocerol synthesis polyketide synthase type I PpsA
3247304	0	C	SNP	G	63	77	139	98.59	142	Val620Val (gtc/gtG)	Rv2931	ppsA	phthiocerol synthesis polyketide synthase type I PpsA
3247306	0	A	Del	GAP	59	76	132	97.83	138		Rv2931	ppsA	phthiocerol synthesis polyketide synthase type I PpsA
3247307	0	C	Del	GAP	59	76	132	97.83	138		Rv2931	ppsA	phthiocerol synthesis polyketide synthase type I PpsA
3247308	0	C	Del	GAP	59	76	132	97.12	139		Rv2931	ppsA	phthiocerol synthesis polyketide synthase type I PpsA
3247309	0	C	Del	GAP	59	76	132	97.12	139		Rv2931	ppsA	phthiocerol synthesis polyketide synthase type I PpsA
3247310	0	T	Del	GAP	59	76	132	97.83	138		Rv2931	ppsA	phthiocerol synthesis polyketide synthase type I PpsA
3247313	1	C	Ins	A	58	76	134	96.4	134		Rv2931	ppsA	phthiocerol synthesis polyketide synthase type I PpsA
3247313	2	C	Ins	C	57	76	133	95.68	134		Rv2931	ppsA	phthiocerol synthesis polyketide synthase type I PpsA
3247313	3	C	Ins	C	58	76	134	96.4	134		Rv2931	ppsA	phthiocerol synthesis polyketide synthase type I PpsA
3247313	4	C	Ins	A	58	76	134	96.4	134		Rv2931	ppsA	phthiocerol synthesis polyketide synthase type I PpsA
3247313	5	C	Ins	G	58	76	134	96.4	134		Rv2931	ppsA	phthiocerol synthesis polyketide synthase type I PpsA
3247319	0	C	SNP	T	86	110	193	100	196	Gly625Gly (ggc/ggT)	Rv2931	ppsA	phthiocerol synthesis polyketide synthase type I PpsA
3247340	0	G	SNP	A	97	133	222	100	230	Val632Val (gtg/gtA)	Rv2931	ppsA	phthiocerol synthesis polyketide synthase type I PpsA
3247851	0	G	SNP	A	55	63	116	100	118	Ala803Thr (gcc/Acc)	Rv2931	ppsA	phthiocerol synthesis polyketide synthase type I PpsA
3247853	0	C	SNP	T	56	64	118	99.17	121	Ala803Ala (gcc/gcT)	Rv2931	ppsA	phthiocerol synthesis polyketide synthase type I PpsA
3247856	0	G	SNP	C	56	64	119	100	120	Arg804Arg (cgg/cgC)	Rv2931	ppsA	phthiocerol synthesis polyketide synthase type I PpsA
3247864	1	C	Ins	T	48	61	109	96.46	110		Rv2931	ppsA	phthiocerol synthesis polyketide synthase type I PpsA
3247864	2	C	Ins	A	49	61	110	97.35	110		Rv2931	ppsA	phthiocerol synthesis polyketide synthase type I PpsA
3247864	3	C	Ins	G	49	61	110	97.35	110		Rv2931	ppsA	phthiocerol synthesis polyketide synthase type I PpsA
3247864	4	C	Ins	G	49	61	110	97.35	110		Rv2931	ppsA	phthiocerol synthesis polyketide synthase type I PpsA
3247866	0	C	Del	GAP	48	62	105	98.21	112		Rv2931	ppsA	phthiocerol synthesis polyketide synthase type I PpsA
3247867	0	A	Del	GAP	48	62	105	98.21	112		Rv2931	ppsA	phthiocerol synthesis polyketide synthase type I PpsA
3247868	0	A	Del	GAP	48	62	105	99.1	111		Rv2931	ppsA	phthiocerol synthesis polyketide synthase type I PpsA
3247869	0	A	Del	GAP	48	62	105	98.21	112		Rv2931	ppsA	phthiocerol synthesis polyketide synthase type I PpsA
3247874	0	G	SNP	A	49	65	113	100	114	Arg810Arg (cgg/cgA)	Rv2931	ppsA	phthiocerol synthesis polyketide synthase type I PpsA
3247877	0	T	SNP	C	51	68	113	100	119	Phe811Phe (ttt/ttC)	Rv2931	ppsA	phthiocerol synthesis polyketide synthase type I PpsA
3247883	0	T	SNP	C	84	101	181	100	185	Ser813Ser (agt/agC)	Rv2931	ppsA	phthiocerol synthesis polyketide synthase type I PpsA
3248074	0	G	SNP	A	63	126	186	98.44	192	Arg877His (cgc/cAc)	Rv2931	ppsA	phthiocerol synthesis polyketide synthase type I PpsA
3248075	0	C	SNP	T	62	125	186	98.42	190	Arg877Arg (cgc/cgT)	Rv2931	ppsA	phthiocerol synthesis polyketide synthase type I PpsA
3251047	0	C	SNP	A	100	106	202	100	206	Ala1868Glu (gcg/gAg)	Rv2931	ppsA	phthiocerol synthesis polyketide synthase type I PpsA
3256494	0	A	SNP	G	108	109	217	100	217	Gly270Gly (gga/ggG)	Rv2933	ppsC	phthiocerol synthesis polyketide synthase type I PpsC
3266030	0	A	SNP	G	119	104	221	100	223	Ser1261Ser (tca/tcG)	Rv2934	ppsD	phthiocerol synthesis polyketide synthase type I PpsD
3269581	0	A	SNP	G	102	114	213	100	216	Ala615Ala (gca/gcG)	Rv2935	ppsE	phthiocerol synthesis polyketide synthase type I PpsE
3270784	0	A	SNP	G	105	113	216	100	218	Gln1016Gln (caa/caG)	Rv2935	ppsE	phthiocerol synthesis polyketide synthase type I PpsE
3273107	0	C	SNP	A	112	116	223	99.56	229	Ala298Ala (gcc/gcA)	Rv2936	drrA	daunorubicin ABC transporter ATP-binding protein DrrA		phylo (3)
3296371	1	G	Ins	C	79	101	180	83.72	180		Rv2947c	pks15	polyketide synthase
3296371	2	G	Ins	C	79	101	180	83.72	180		Rv2947c	pks15	polyketide synthase
3296371	3	G	Ins	G	79	101	180	83.72	180		Rv2947c	pks15	polyketide synthase
3296371	4	G	Ins	C	79	101	180	83.72	180		Rv2947c	pks15	polyketide synthase
3296371	5	G	Ins	G	79	101	180	83.72	180		Rv2947c	pks15	polyketide synthase
3296371	6	G	Ins	G	79	101	180	83.72	180		Rv2947c	pks15	polyketide synthase
3296371	7	G	Ins	C	79	101	180	83.72	180		Rv2947c	pks15	polyketide synthase
3296843	0	A	SNP	G	122	127	247	99.6	250	Val333Ala (gtg/gCg)	Rv2947c	pks15	polyketide synthase
3302589	0	A	SNP	C	117	101	214	100	218
3306441	0	G	SNP	A	111	130	237	99.59	242	Arg388Gln (cgg/cAg)	Rv2953	-	trans-acting enoyl reductase
3308606	0	G	SNP	A	108	122	227	100	230
3312620	0	C	SNP	A	110	96	202	99.52	207	Glu73Asp (gag/gaT)	Rv2959c	-	rhamnosyl O-methyltransferase
3314412	0	A	SNP	G	98	107	196	99.03	207	Ala237Ala (gct/gcC)	Rv2962c	-	PGL/p-HBAD biosynthesis rhamnosyltransferase
3315726	0	G	Del	GAP	110	105	204	98.62	218		Rv2963	-	integral membrane protein
3316955	0	A	SNP	C	92	109	199	100	201	Met143Leu (atg/Ctg)	Rv2964	purU	formyltetrahydrofolate deformylase
3326554	0	A	SNP	C	110	116	222	100	226	Asn152His (aac/Cac)	Rv2971	-	oxidoreductase		phylo (not Euro-American, M. africanum, M. bovis, M . canettii, M. caprae, M. Microti, M. pinipedii, Beijing, Delhi/CAS, EAI)
3331362	0	C	Del	GAP	88	103	188	93.17	205		Rv2975c	-	hypothetical protein
3331363	0	G	Del	GAP	88	102	188	95	200		Rv2975c	-	hypothetical protein
3335708	0	G	SNP	C	94	109	201	100	203	Pro14Arg (ccg/cGg)	Rv2979c	-	resolvase
3336825	0	T	SNP	C	117	134	245	99.6	252	Thr365Ala (aca/Gca)	Rv2981c	ddlA	D-alanine--D-alanine ligase
3338603	0	G	SNP	C	91	106	191	99.49	198	Pro133Ala (ccg/Gcg)	Rv2982c	gpdA2	glycerol-3-phosphate dehydrogenase
3348536	0	C	SNP	T	99	101	196	100	200
3349917	0	G	SNP	A	110	133	239	100	243	His121Tyr (cat/Tat)	Rv2992c	gltS	glutamate--tRNA ligase
3350236	0	T	SNP	C	110	118	224	100	228	Ser14Ser (tca/tcG)	Rv2992c	gltS	glutamate--tRNA ligase
3351406	0	G	SNP	A	109	104	211	100	213	Pro46Pro (ccg/ccA)	Rv2994	-	MFS-type transporter
3352932	0	C	SNP	G	119	104	220	99.55	224	Thr179Thr (acg/acC)	Rv2995c	leuB	3-isopropylmalate dehydrogenase
3355949	0	A	SNP	C	124	121	244	99.59	246	Asp284Ala (gac/gCc)	Rv2997	-	dehydrogenase
3357464	0	C	SNP	G	102	104	204	100	206
3358235	0	A	SNP	T	112	112	223	100	224	Met212Leu (atg/Ttg)	Rv2999	lppY	lipoprotein LppY
3363338	0	A	SNP	G	109	119	226	100	228
3367765	0	G	SNP	A	100	106	199	99.52	207	Gly343Gly (ggc/ggT)	Rv3009c	gatB	aspartyl/glutamyl-tRNA(Asn/Gln) amidotransferase subunit B
3379757	0	A	SNP	C	65	97	159	94.19	172
3379763	0	G	SNP	A	70	107	174	95.16	186
3379784	0	C	SNP	A	79	130	205	98.58	212
3379788	0	C	SNP	G	86	132	216	99.54	219
3380439	1	G	Ins	C	37	31	68	91.89	68
3380804	0	T	SNP	G	100	89	186	97.93	193	Ile64Leu (atc/Ctc)	Rv3022A	PE29	PE family protein PE29
3385218	0	C	SNP	T	104	90	193	100	194	Gly287Glu (gga/gAa)	Rv3026c	-	hypothetical protein
3392913	0	C	SNP	A	134	112	243	99.19	248	Thr34Thr (acc/acA)	Rv3032A	-	hypothetical protein
3393640	0	C	SNP	T	126	123	247	100	249	Asn87Asn (aac/aaT)	Rv3033	-	hypothetical protein
3395654	0	G	SNP	A	122	115	231	100	237	Leu92Leu (ctg/ctA)	Rv3035	-	hypothetical protein
3401871	0	A	SNP	G	92	103	193	98.98	197	Ala16Ala (gct/gcC)	Rv3041c	-	ABC transporter ATP-binding protein
3402816	0	C	SNP	T	90	107	192	100	197	Gly116Glu (gga/gAa)	Rv3042c	serB2	phosphoserine phosphatase SerB
3404376	0	C	SNP	G	99	108	202	100	207	Thr182Thr (acg/acC)	Rv3043c	ctaD	cytochrome C oxidase cytochrome 1
3413785	0	C	SNP	T	110	112	218	100	222	Val128Ile (gtc/Atc)	Rv3051c	nrdE	ribonucleoside-diphosphate reductase subunit alpha
3415181	0	C	Del	GAP	72	81	153	75	204
3415182	0	A	Del	GAP	72	81	153	75.37	203
3415183	0	C	Del	GAP	72	81	153	76.88	199
3415184	0	C	Del	GAP	72	81	153	77.66	197
3415185	0	T	Del	GAP	72	81	153	78.06	196
3415186	0	A	Del	GAP	72	81	153	78.87	194
3415187	0	G	Del	GAP	72	81	153	78.87	194
3415188	0	G	Del	GAP	72	81	153	79.69	192
3415189	0	G	Del	GAP	72	81	153	79.69	192
3415190	0	G	Del	GAP	72	81	153	79.69	192
3415191	0	G	Del	GAP	72	81	153	80.1	191
3415192	0	T	Del	GAP	72	81	153	81.82	187
3415193	0	G	Del	GAP	72	81	153	81.38	188
3415194	0	G	Del	GAP	72	81	153	81.82	187
3420825	0	A	SNP	G	120	121	239	99.59	242	Asp445Gly (gac/gGc)	Rv3059	cyp136	cytochrome P450 Cyp136
3425854	0	C	SNP	T	100	102	197	100	202	Pro91Ser (ccg/Tcg)	Rv3062	ligB	DNA ligase
3428897	0	G	SNP	C	120	109	226	100	229	Arg552Pro (cgt/cCt)	Rv3063	cstA	carbon starvation protein A
3428917	0	C	SNP	A	113	105	216	100	218	Arg559Ser (cgt/Agt)	Rv3063	cstA	carbon starvation protein A
3437007	0	G	SNP	C	104	101	201	100	205	Ala77Pro (gcc/Ccc)	Rv3074	-	hypothetical protein
3440464	0	T	SNP	G	120	102	218	100	222	Arg308Arg (cgt/cgG)	Rv3077	-	hydrolase
3440468	0	G	SNP	C	124	103	224	100	227	Gly310Arg (ggc/Cgc)	Rv3077	-	hydrolase
3450725	0	T	SNP	C	117	111	222	100	228	Val243Val (gtt/gtC)	Rv3084	lipR	acetyl-hydrolase LipR
3454263	0	C	SNP	G	106	106	207	100	212	Leu447Val (ctc/Gtc)	Rv3087	-	diacyglycerol O-acyltransferase
3455686	0	G	SNP	C	85	91	173	100	176	Leu449Leu (ctg/ctC)	Rv3088	tgs4	diacyglycerol O-acyltransferase
3456666	0	A	SNP	G	123	97	215	100	220	Ala302Ala (gca/gcG)	Rv3089	fadD13	long chain-fatty-acid--CoA ligase FadD13
3459081	0	G	SNP	C	114	121	235	99.16	237	Ala291Pro (gca/Cca)	Rv3090	-	hypothetical protein
3462135	0	G	SNP	C	114	107	215	100	221	Cys210Trp (tgc/tgG)	Rv3093c	-	oxidoreductase
3466919	0	C	SNP	G	107	98	197	100	205	Gly58Ala (ggc/gCc)	Rv3097c	lipY	triacylglycerol lipase Lip
3467329	1	A	Ins	G	72	99	171	92.43	172		Rv3098c	-	hypothetical protein
3467329	2	A	Ins	G	73	98	171	92.43	172		Rv3098c	-	hypothetical protein
3467329	3	A	Ins	C	73	99	172	92.97	172		Rv3098c	-	hypothetical protein
3467465	0	C	SNP	G	127	99	223	99.12	228	Ala66Ala (gcg/gcC)	Rv3098c	-	hypothetical protein
3473996	1	G	Ins	A	90	95	185	96.35	185
3480474	0	G	SNP	A	127	114	239	100	241	Gly134Glu (gga/gAa)	Rv3113	-	phosphatase
3480789	0	T	SNP	C	119	102	218	99.55	222	Ser11Pro (tca/Cca)	Rv3114	-	hypothetical protein
3486905	0	G	SNP	A	100	96	192	98.49	199	Val133Met (gtg/Atg)	Rv3121	cyp141	cytochrome P450 Cyp141
3486977	0	A	SNP	G	98	86	182	99.46	185	Lys157Glu (aaa/Gaa)	Rv3121	cyp141	cytochrome P450 Cyp141
3488122	0	G	SNP	A	120	123	242	100	243	Gly12Arg (ggg/Agg)	Rv3122	-	hypothetical protein
3489665	0	C	SNP	T	100	98	194	100	198	Pro54Ser (cca/Tca)	Rv3124	moaR1	transcriptional regulator MoaR
3499497	0	G	SNP	C	102	107	208	100	209	Ala140Gly (gcc/gGc)	Rv3133c	devR	two component transcriptional regulator DevR
3500243	0	G	SNP	C	121	111	228	99.57	233	Ala169Ala (gcc/gcG)	Rv3134c	-	universal stress protein
3503895	0	C	SNP	T	111	117	222	100	228	Pro168Leu (ccg/cTg)	Rv3137	-	histidinol-phosphatase
3506650	0	A	SNP	C	101	109	207	100	210	Ile430Leu (atc/Ctc)	Rv3139	fadE24	acyl-CoA dehydrogenase FadE24
3509231	0	G	SNP	A	124	104	223	100	228	Arg106Cys (cgc/Tgc)	Rv3142c	-	hypothetical protein
3509300	0	A	Del	GAP	102	118	224	98.21	224		Rv3142c	-	hypothetical protein
3509301	0	G	Del	GAP	102	118	224	100	220		Rv3142c	-	hypothetical protein
3510120	0	T	SNP	G	98	119	216	100	217	Lys400Gln (aag/Cag)	Rv3144c	PPE52	PPE family protein PPE52
3515467	0	C	SNP	T	93	86	177	100	179	Pro19Leu (ccg/cTg)	Rv3150	nuoF	NADH-quinone oxidoreductase subunit F
3518167	0	A	SNP	G	103	120	219	100	223	Ile474Met (ata/atG)	Rv3151	nuoG	NADH-quinone oxidoreductase subunit G
3518555	0	A	SNP	G	120	102	221	100	222	Thr604Ala (acg/Gcg)	Rv3151	nuoG	NADH-quinone oxidoreductase subunit G
3530955	0	C	SNP	G	97	93	188	100	190	Val62Leu (gtc/Ctc)	Rv3161c	-	dioxygenase
3539353	0	G	SNP	A	113	116	227	100	229	Gln283Gln (cag/caA)	Rv3170	aofH	flavin-containing monoamine oxidase
3556275	0	A	SNP	G	108	120	225	100	228	Leu138Pro (ctg/cCg)	Rv3190c	-	hypothetical protein
3557253	0	C	SNP	T	95	115	206	99.06	212
3561875	0	C	SNP	T	132	101	228	99.57	234	Arg433Gln (cgg/cAg)	Rv3193c	-	transmembrane protein
3562338	0	G	SNP	T	107	105	211	100	212	Leu279Met (ctg/Atg)	Rv3193c	-	transmembrane protein
3571289	0	G	SNP	A	105	106	210	99.06	213
3580606	0	C	SNP	T	94	98	189	100	192
3580637	0	T	Del	GAP	91	92	178	96.32	190
3581414	0	A	SNP	G	108	109	215	99.54	218	Thr34Ala (aca/Gca)	Rv3204	-	DNA-methyltransferase
3582694	0	C	SNP	T	92	112	198	100	204	Lys339Lys (aag/aaA)	Rv3206c	moeB1	adenylyltransferase/sulfurtransferase
3584677	0	T	SNP	C	85	92	175	99.44	178
3590686	1	G	Ins	C	89	62	151	96.79	151
3591063	0	T	SNP	C	116	110	224	100	226	Lys144Glu (aag/Gag)	Rv3213c	-	SOJ/ParA-like protein
3596775	0	C	SNP	T	91	106	195	100	197	Gly254Ser (ggc/Agc)	Rv3220c	-	two component sensor kinase
3600576	0	C	SNP	T	95	109	197	100	204	Cys242Cys (tgc/tgT)	Rv3224	-	iron-regulated short-chain dehydrogenase/reductase
3604821	0	G	SNP	C	115	109	223	100	224	Ala32Ala (gcg/gcC)	Rv3228	-	hypothetical protein
3610391	1	A	Ins	C	126	99	225	97.83	225		Rv3234c	tgs3	diacyglycerol O-acyltransferase
3611287	0	C	Del	GAP	115	110	222	97.4	231
3614982	0	T	SNP	C	127	124	250	100	251	Leu874Leu (cta/ctG)	Rv3239c	-	transmembrane transport protein
3616411	0	A	SNP	C	108	136	239	99.59	245	Leu398Arg (ctg/cGg)	Rv3239c	-	transmembrane transport protein
3620712	0	C	SNP	T	107	111	212	99.09	220	Leu181Leu (ctg/ctA)	Rv3241c	-	hypothetical protein
3621423	0	A	SNP	G	99	113	207	100	212
3622441	0	A	SNP	C	100	114	213	100	214	Val217Val (gtt/gtG)	Rv3243c	-	hypothetical protein
3625065	0	T	SNP	G	97	102	196	100	199	Met517Leu (atg/Ctg)	Rv3245c	mtrB	two component sensory histidine kinase MtrB
3631964	0	C	SNP	T	85	109	191	99.49	195	Gly9Arg (gga/Aga)	Rv3252c	alkB	transmembrane alkane 1-monooxygenase AlkB
3638093	0	G	SNP	A	120	86	203	100	206	Ser206Leu (tcg/tTg)	Rv3257c	pmmA	phosphomannomutase PmmA
3645524	0	C	SNP	T	101	112	210	100	213	Asp152Asn (gac/Aac)	Rv3264c	manB	D-alpha-D-mannose-1-phosphate guanylyltransferase ManB
3653988	0	G	SNP	A	122	125	245	99.6	248	Val181Met (gtg/Atg)	Rv3272	-	hypothetical protein
3656206	0	C	SNP	A	131	113	238	99.59	245	Arg524Ser (cgc/Agc)	Rv3273	-	transmembrane carbonic anhydrase
3658675	0	G	SNP	A	97	97	192	98.98	196	Ala417Val (gcg/gTg)	Rv3276c	purK	N5-carboxyaminoimidazole ribonucleotide synthase
3666192	0	G	SNP	A	125	134	256	99.62	260	Leu125Leu (ttg/ttA)	Rv3284	-	hypothetical protein
3670040	0	C	SNP	T	100	102	196	100	202	Ala124Ala (gcg/gcA)	Rv3289c	-	transmembrane protein
3678094	0	C	SNP	T	112	121	228	100	233	Ala440Ala (gcc/gcT)	Rv3296	lhr	ATP-dependent helicase
3679764	0	G	SNP	A	112	91	202	99.51	204	Ser997Asn (agc/aAc)	Rv3296	lhr	ATP-dependent helicase
3681548	0	A	SNP	C	97	102	195	100	199	Arg77Arg (agg/Cgg)	Rv3297	nei	endonuclease VIII
3685510	0	T	SNP	C	143	129	268	99.63	273	Ser152Gly (agt/Ggt)	Rv3299c	atsB	arylsulfatase AtsB
3689523	0	G	SNP	T	99	104	202	100	203	Cys472_ (tgc/tgA)	Rv3303c	lpdA	NAD(P)H quinone reductase LpdA
3690016	0	A	SNP	G	118	86	200	100	204	Leu308Ser (ttg/tCg)	Rv3303c	lpdA	NAD(P)H quinone reductase LpdA
3693681	0	A	SNP	C	115	128	240	99.59	244	Ala103Ala (gct/gcG)	Rv3306c	amiB1	amidase AmiB
3696692	0	G	SNP	A	102	97	192	100	199	Thr134Thr (acc/acT)	Rv3309c	upp	uracil phosphoribosyltransferase
3697585	0	C	SNP	T	117	111	225	100	228	Leu130Phe (ctc/Ttc)	Rv3310	sapM	acid phosphatase
3704596	0	G	SNP	C	125	115	239	99.59	241	Val54Leu (gtg/Ctg)	Rv3317	sdhD	succinate dehydrogenase hydrophobic membrane anchor subunit
3711910	0	G	SNP	A	99	52	149	100	151	Trp54_ (tgg/tgA)	Rv3327	-	transposase fusion protein
3712372	0	A	SNP	G	70	74	142	100	144	Leu208Leu (cta/ctG)	Rv3327	-	transposase fusion protein
3714211	0	G	SNP	T	97	108	199	100	205	Pro41Gln (ccg/cAg)	Rv3328c	sigJ	ECF RNA polymerase sigma factor SigJ
3714639	0	G	SNP	A	101	121	220	100	222	Arg83His (cgc/cAc)	Rv3329	-	aminotransferase
3714757	0	A	SNP	C	115	115	228	99.57	231	Gln122His (caa/caC)	Rv3329	-	aminotransferase
3715775	0	C	SNP	T	134	116	249	100	250
3718357	0	C	SNP	T	126	94	218	100	220	Pro423Leu (ccg/cTg)	Rv3331	sugI	sugar-transport integral membrane protein SugI
3721806	0	G	SNP	C	116	104	218	100	220	Gly265Gly (ggc/ggG)	Rv3335c	-	integral membrane protein
3729342	0	C	SNP	T	109	103	206	100	212	Ala240Val (gcg/gTg)	Rv3342	-	methyltransferase
3729597	0	G	SNP	C	105	129	229	99.57	235	Leu2447Val (ctc/Gtc)	Rv3343c	PPE54	PPE family protein PPE54
3730371	0	C	SNP	T	107	124	228	94.29	245	Gly2189Ser (ggc/Agc)	Rv3343c	PPE54	PPE family protein PPE54
3730466	0	A	SNP	G	106	115	220	86.33	256	Ile2157Thr (atc/aCc)	Rv3343c	PPE54	PPE family protein PPE54
3732310	0	G	SNP	A	184	233	409	95.86	435	Asn1542Asn (aac/aaT)	Rv3343c	PPE54	PPE family protein PPE54
3732624	0	A	SNP	G	110	104	212	89.17	240	Leu1438Leu (ttg/Ctg)	Rv3343c	PPE54	PPE family protein PPE54
3735802	0	C	SNP	G	121	134	252	87.33	292	Thr378Thr (acg/acC)	Rv3343c	PPE54	PPE family protein PPE54
3736024	0	A	SNP	G	109	105	208	99.53	215	Gly304Gly (ggt/ggC)	Rv3343c	PPE54	PPE family protein PPE54
3736628	0	T	SNP	G	118	109	223	99.56	228	Glu103Ala (gag/gCg)	Rv3343c	PPE54	PPE family protein PPE54
3737479	0	G	Del	GAP	38	35	84	93.59	78		Rv3344c	PE_PGRS49	PE-PGRS family protein PE_PGRS49
3737480	0	G	Del	GAP	40	35	85	100	75		Rv3344c	PE_PGRS49	PE-PGRS family protein PE_PGRS49
3737481	0	C	Del	GAP	40	35	85	100	75		Rv3344c	PE_PGRS49	PE-PGRS family protein PE_PGRS49
3737482	0	G	Del	GAP	40	35	85	98.68	76		Rv3344c	PE_PGRS49	PE-PGRS family protein PE_PGRS49
3737483	0	C	Del	GAP	40	35	85	98.68	76		Rv3344c	PE_PGRS49	PE-PGRS family protein PE_PGRS49
3737484	0	C	Del	GAP	40	35	85	98.68	76		Rv3344c	PE_PGRS49	PE-PGRS family protein PE_PGRS49
3737485	0	G	Del	GAP	40	35	85	98.68	76		Rv3344c	PE_PGRS49	PE-PGRS family protein PE_PGRS49
3737486	0	C	Del	GAP	40	35	85	98.68	76		Rv3344c	PE_PGRS49	PE-PGRS family protein PE_PGRS49
3737487	0	C	Del	GAP	40	35	85	98.68	76		Rv3344c	PE_PGRS49	PE-PGRS family protein PE_PGRS49
3737488	0	G	Del	GAP	40	35	85	98.68	76		Rv3344c	PE_PGRS49	PE-PGRS family protein PE_PGRS49
3737489	0	G	Del	GAP	40	35	85	98.68	76		Rv3344c	PE_PGRS49	PE-PGRS family protein PE_PGRS49
3737490	0	C	Del	GAP	40	35	85	98.68	76		Rv3344c	PE_PGRS49	PE-PGRS family protein PE_PGRS49
3737491	0	G	Del	GAP	40	35	85	98.68	76		Rv3344c	PE_PGRS49	PE-PGRS family protein PE_PGRS49
3737492	0	C	Del	GAP	40	35	85	98.68	76		Rv3344c	PE_PGRS49	PE-PGRS family protein PE_PGRS49
3737493	0	C	Del	GAP	40	35	85	98.68	76		Rv3344c	PE_PGRS49	PE-PGRS family protein PE_PGRS49
3737494	0	G	Del	GAP	40	35	85	98.68	76		Rv3344c	PE_PGRS49	PE-PGRS family protein PE_PGRS49
3737495	0	C	Del	GAP	40	35	85	98.68	76		Rv3344c	PE_PGRS49	PE-PGRS family protein PE_PGRS49
3737496	0	C	Del	GAP	40	35	85	98.68	76		Rv3344c	PE_PGRS49	PE-PGRS family protein PE_PGRS49
3737497	0	G	Del	GAP	39	35	85	97.37	76		Rv3344c	PE_PGRS49	PE-PGRS family protein PE_PGRS49
3737498	0	C	Del	GAP	39	35	85	97.37	76		Rv3344c	PE_PGRS49	PE-PGRS family protein PE_PGRS49
3737499	0	C	Del	GAP	39	35	85	97.37	76		Rv3344c	PE_PGRS49	PE-PGRS family protein PE_PGRS49
3737500	0	A	Del	GAP	39	35	85	97.37	76		Rv3344c	PE_PGRS49	PE-PGRS family protein PE_PGRS49
3737501	0	C	Del	GAP	39	35	85	98.67	75		Rv3344c	PE_PGRS49	PE-PGRS family protein PE_PGRS49
3737502	0	C	Del	GAP	39	35	85	94.87	78		Rv3344c	PE_PGRS49	PE-PGRS family protein PE_PGRS49
3738364	0	G	SNP	A	21	60	77	100	81	Arg1471Trp (cgg/Tgg)	Rv3345c	PE_PGRS50	PE-PGRS family protein PE_PGRS50
3738417	0	G	Del	GAP	5	39	43	91.67	48		Rv3345c	PE_PGRS50	PE-PGRS family protein PE_PGRS50
3739497	0	A	Del	GAP	55	47	94	92.73	110		Rv3345c	PE_PGRS50	PE-PGRS family protein PE_PGRS50
3739498	0	C	Del	GAP	55	47	94	94.44	108		Rv3345c	PE_PGRS50	PE-PGRS family protein PE_PGRS50
3739499	0	A	Del	GAP	55	47	94	95.33	107		Rv3345c	PE_PGRS50	PE-PGRS family protein PE_PGRS50
3739500	0	C	Del	GAP	55	46	93	94.39	107		Rv3345c	PE_PGRS50	PE-PGRS family protein PE_PGRS50
3739501	0	C	Del	GAP	55	46	93	94.39	107		Rv3345c	PE_PGRS50	PE-PGRS family protein PE_PGRS50
3739502	0	G	Del	GAP	55	46	93	94.39	107		Rv3345c	PE_PGRS50	PE-PGRS family protein PE_PGRS50
3739503	0	C	Del	GAP	55	46	93	94.39	107		Rv3345c	PE_PGRS50	PE-PGRS family protein PE_PGRS50
3739504	0	C	Del	GAP	55	46	93	95.28	106		Rv3345c	PE_PGRS50	PE-PGRS family protein PE_PGRS50
3739505	0	A	Del	GAP	55	46	94	98.06	103		Rv3345c	PE_PGRS50	PE-PGRS family protein PE_PGRS50
3740181	0	T	SNP	C	102	118	216	98.21	224	Asn865Ser (aat/aGt)	Rv3345c	PE_PGRS50	PE-PGRS family protein PE_PGRS50
3740549	0	G	Del	GAP	95	98	192	93.24	207		Rv3345c	PE_PGRS50	PE-PGRS family protein PE_PGRS50
3741240	0	C	SNP	T	93	108	194	100	201	Gly512Asp (ggt/gAt)	Rv3345c	PE_PGRS50	PE-PGRS family protein PE_PGRS50
3746409	0	A	SNP	G	111	115	225	100	226	Leu2259Pro (ctg/cCg)	Rv3347c	PPE55	PPE family protein PPE55
3749653	0	G	SNP	A	110	136	244	100	246	Gln1178_ (caa/Taa)	Rv3347c	PPE55	PPE family protein PPE55
3750177	0	A	SNP	T	102	82	182	99.46	185	Phe1003Tyr (ttc/tAc)	Rv3347c	PPE55	PPE family protein PPE55
3750178	0	A	SNP	C	102	84	185	98.94	188	Phe1003Val (ttc/Gtc)	Rv3347c	PPE55	PPE family protein PPE55
3750185	0	C	SNP	G	100	81	180	99.45	182	Ser1000Ser (tcg/tcC)	Rv3347c	PPE55	PPE family protein PPE55
3750187	0	A	SNP	T	101	76	176	99.44	178	Ser1000Thr (tcg/Acg)	Rv3347c	PPE55	PPE family protein PPE55
3750188	0	C	SNP	G	101	82	181	100	183	Met999Ile (atg/atC)	Rv3347c	PPE55	PPE family protein PPE55
3750193	0	G	SNP	A	107	86	190	99.48	194	Leu998Phe (ctc/Ttc)	Rv3347c	PPE55	PPE family protein PPE55
3750205	0	C	SNP	T	121	109	229	100	230	Asp994Asn (gac/Aac)	Rv3347c	PPE55	PPE family protein PPE55
3750209	0	A	SNP	G	118	105	220	100	223	Asn992Asn (aat/aaC)	Rv3347c	PPE55	PPE family protein PPE55
3750210	0	T	SNP	G	119	107	224	100	226	Asn992Thr (aat/aCt)	Rv3347c	PPE55	PPE family protein PPE55
3750407	0	G	SNP	C	130	116	242	99.19	248	Gly926Gly (ggc/ggG)	Rv3347c	PPE55	PPE family protein PPE55
3750417	0	A	SNP	T	131	116	239	100	247	Phe923Tyr (ttc/tAc)	Rv3347c	PPE55	PPE family protein PPE55
3750421	0	T	SNP	C	128	113	234	100	241	Ser922Gly (agc/Ggc)	Rv3347c	PPE55	PPE family protein PPE55
3750584	0	G	SNP	A	103	119	217	96.52	230	Asn867Asn (aac/aaT)	Rv3347c	PPE55	PPE family protein PPE55
3752003	0	G	SNP	C	77	85	162	99.39	163	Val394Val (gtc/gtG)	Rv3347c	PPE55	PPE family protein PPE55
3752006	0	G	SNP	A	79	84	162	100	163	Asn393Asn (aac/aaT)	Rv3347c	PPE55	PPE family protein PPE55
3752007	0	T	SNP	C	78	83	161	100	161	Asn393Ser (aac/aGc)	Rv3347c	PPE55	PPE family protein PPE55
3752008	0	T	SNP	C	76	84	156	99.38	161	Asn393Asp (aac/Gac)	Rv3347c	PPE55	PPE family protein PPE55
3752012	0	C	SNP	G	79	89	166	99.41	169	Pro391Pro (ccg/ccC)	Rv3347c	PPE55	PPE family protein PPE55
3752207	0	A	SNP	G	115	132	242	100	247	Ile326Ile (att/atC)	Rv3347c	PPE55	PPE family protein PPE55
3753116	0	C	SNP	T	118	136	248	98.83	257	Pro23Pro (ccg/ccA)	Rv3347c	PPE55	PPE family protein PPE55
3753164	0	T	SNP	G	105	129	232	99.57	235	Pro7Pro (cca/ccC)	Rv3347c	PPE55	PPE family protein PPE55
3753629	1	T	Ins	G	124	124	248	93.23	248
3753629	2	T	Ins	C	124	124	248	93.23	248
3758999	0	C	SNP	T	81	130	206	98.14	215	Gly2702Ser (ggt/Agt)	Rv3350c	PPE56	PPE family protein PPE56
3763724	0	A	SNP	G	107	104	211	100	211	Phe1127Leu (ttc/Ctc)	Rv3350c	PPE56	PPE family protein PPE56
3771009	0	T	SNP	G	115	123	235	98.35	242	Ser79Ser (tct/tcG)	Rv3357	relJ	antitoxin RelJ
3772834	0	A	Del	GAP	93	121	214	99.07	216		Rv3360	-	hypothetical protein
3786077	1	C	Ins	T	116	99	215	96.85	215		Rv3371	-	diacyglycerol O-acyltransferase
3787466	0	G	SNP	C	123	108	228	100	231	Glu385Gln (gag/Cag)	Rv3372	otsB2	trehalose 6-phosphate phosphatase
3794867	1	C	Ins	C	107	91	198	92.09	199		Rv3379c	dxs2	1-deoxy-D-xylulose 5-phosphate synthase
3794867	2	C	Ins	A	107	92	199	92.56	199		Rv3379c	dxs2	1-deoxy-D-xylulose 5-phosphate synthase
3798095	0	A	SNP	C	119	108	226	100	227	Val132Gly (gtc/gGc)	Rv3383c	idsB	polyprenyl synthetase IdsB
3799512	0	C	SNP	T	120	105	222	100	225	Ala42Thr (gcg/Acg)	Rv3384c	vapC46	ribonuclease VapC46
3812582	0	C	SNP	A	98	98	194	99.49	197	Arg499Arg (cgg/cgT)	Rv3396c	guaA	GMP synthase
3815477	0	G	SNP	T	130	140	269	100	270	Ala210Ala (gcc/gcA)	Rv3398c	idsA1	multifunctional dimethylallyltransferase/geranyltranstransferase/farnesylt ranstransferase
3817117	0	C	SNP	A	110	117	224	100	227	Ala330Glu (gcg/gAg)	Rv3399	-	S-adenosylmethionine-dependentmethyltransferase
3821503	0	A	SNP	C	129	115	241	100	244	Leu130Arg (cta/cGa)	Rv3402c	-	hypothetical protein
3821845	0	G	SNP	T	118	120	236	100	238	Ala16Glu (gca/gAa)	Rv3402c	-	hypothetical protein
3823159	0	A	SNP	T	96	114	207	100	210	Val235Val (gtt/gtA)	Rv3403c	-	hypothetical protein
3826684	0	C	SNP	T	110	106	214	99.54	217	Ser46Leu (tcg/tTg)	Rv3408	vapC47	ribonuclease VapC47
3829770	0	T	SNP	C	112	126	236	100	238	Pro47Pro (cca/ccG)	Rv3410c	guaB3	oxidoreductase
3830695	0	A	SNP	G	84	94	172	100	178	Ala275Ala (gct/gcC)	Rv3411c	guaB2	inosine-5'-monophosphate dehydrogenase
3838871	0	A	SNP	G	120	130	244	100	250	Ala64Ala (gct/gcC)	Rv3420c	rimI	ribosomal-protein-alanine acetyltransferase RimI
3841473	0	C	SNP	T	129	88	205	100	217
3842620	0	A	SNP	G	108	131	237	99.58	240	Thr128Ala (act/Gct)	Rv3425	PPE57	PPE family protein PPE57
3842625	0	A	SNP	G	108	132	237	99.59	241	Pro129Pro (cca/ccG)	Rv3425	PPE57	PPE family protein PPE57
3843408	0	G	Del	GAP	96	100	195	94.69	207		Rv3426	PPE58	PPE family protein PPE58
3844757	0	C	Del	GAP	115	93	201	95.85	217		Rv3428c	-	transposase
3844992	0	T	SNP	A	91	118	206	100	209	Ser327Cys (agc/Tgc)	Rv3428c	-	transposase
3845695	0	C	SNP	T	96	102	195	100	198	Arg92Arg (cgg/cgA)	Rv3428c	-	transposase
3851887	0	A	SNP	C	85	79	163	100	164	Ser443Ala (tcg/Gcg)	Rv3433c	-	bifunctional ADP-dependent (S)-NAD(P)H-hydrate dehydratase/NAD(P)H-hydrate epimerase
3851888	0	T	SNP	C	85	79	159	100	164	Ala442Ala (gca/gcG)	Rv3433c	-	bifunctional ADP-dependent (S)-NAD(P)H-hydrate dehydratase/NAD(P)H-hydrate epimerase
3859893	0	C	SNP	T	111	112	220	99.55	224	Glu28Glu (gag/gaA)	Rv3440c	-	hypothetical protein
3860216	0	G	SNP	A	136	99	231	100	235	Ala385Ala (gcc/gcT)	Rv3441c	mrsA	phosphoglucosamine mutase
3862473	0	A	Del	GAP	94	100	190	99.49	195
3864995	0	T	SNP	C	94	110	201	100	204	Ser1082Gly (agc/Ggc)	Rv3447c	eccC4	ESX-4 secretion system protein EccC4
3869355	0	T	SNP	C	117	110	225	100	227	Ile335Thr (atc/aCc)	Rv3448	eccD4	ESX-4 secretion system protein EccD4
3870010	0	A	SNP	G	122	92	210	100	214	Thr87Ala (acc/Gcc)	Rv3449	mycP4	membrane-anchored mycosin
3871246	0	T	SNP	C	104	121	225	100	225	Gly417Gly (gga/ggG)	Rv3450c	eccB4	ESX-4 secretion system protein EccB4
3874723	0	T	Del	GAP	119	111	227	99.57	231
3874745	0	G	SNP	C	117	120	235	100	237
3877421	0	A	SNP	G	92	99	188	99.48	192	Pro4Pro (cct/ccC)	Rv3456c	rplQ	50S ribosomal protein L17
3880175	0	C	SNP	A	105	118	217	100	223
3883852	0	C	SNP	T	108	110	213	99.09	220	Leu110Leu (cta/Tta)	Rv3466	-	hypothetical protein
3883854	0	A	SNP	G	109	113	213	98.67	225	Leu110Leu (cta/ctG)	Rv3466	-	hypothetical protein
3885886	0	T	SNP	C	116	130	241	100	246	Ile62Val (atc/Gtc)	Rv3468c	-	dTDP-glucose 4,6-dehydratase
3892671	0	A	SNP	G	85	102	186	100	187
3893480	0	G	SNP	A	109	85	192	100	194
3895727	0	C	SNP	A	114	120	229	99.57	235
3896340	0	T	SNP	G	97	89	182	100	186	Leu174Arg (ctc/cGc)	Rv3479	-	transmembrane protein
3898408	0	A	SNP	G	114	105	215	100	219	Ala863Ala (gca/gcG)	Rv3479	-	transmembrane protein
3898593	0	G	SNP	A	105	109	207	100	214	Gly925Glu (gga/gAa)	Rv3479	-	transmembrane protein
3906462	1	A	Ins	T	122	119	241	98.37	241		Rv3487c	lipF	carboxylesterase LipF
3908062	0	C	SNP	T	113	114	222	100	227
3909235	0	G	SNP	C	113	117	228	100	230	Val334Leu (gtg/Ctg)	Rv3490	otsA	trehalose-phosphate synthase
3909730	0	C	SNP	A	104	126	223	99.57	231	Gln499Lys (caa/Aaa)	Rv3490	otsA	trehalose-phosphate synthase
3918649	0	T	SNP	C	109	102	210	100	211	Gly184Gly (gga/ggG)	Rv3499c	mce4A	Mce family protein Mce4A
3929838	0	G	SNP	A	101	96	193	100	197	Gly1090Gly (ggg/ggA)	Rv3507	PE_PGRS53	PE-PGRS family protein PE_PGRS53
3934542	0	T	SNP	G	31	46	75	100	77	Ser1180Ala (tct/Gct)	Rv3508	PE_PGRS54	PE-PGRS family protein PE_PGRS54
3934699	0	G	SNP	A	31	49	77	100	80	Ser1232Asn (agc/aAc)	Rv3508	PE_PGRS54	PE-PGRS family protein PE_PGRS54
3934878	0	G	SNP	A	44	28	69	82.76	87	Asp1292Asn (gac/Aac)	Rv3508	PE_PGRS54	PE-PGRS family protein PE_PGRS54
3935335	0	T	SNP	C	18	11	29	100	29	Val1444Ala (gtc/gCc)	Rv3508	PE_PGRS54	PE-PGRS family protein PE_PGRS54
3935494	0	C	SNP	A	17	5	21	100	22	Ala1497Asp (gcc/gAc)	Rv3508	PE_PGRS54	PE-PGRS family protein PE_PGRS54
3935950	0	T	SNP	C	19	10	28	100	29	Val1649Ala (gtc/gCc)	Rv3508	PE_PGRS54	PE-PGRS family protein PE_PGRS54
3941568	0	A	SNP	C	34	26	60	75.95	79	Asn651Thr (aac/aCc)	Rv3511	PE_PGRS55	PE-PGRS family protein PE_PGRS55
3942481	0	C	SNP	G	108	112	214	100	220
3942640	0	T	SNP	C	63	130	186	100	193
3943019	0	C	SNP	G	21	21	40	100	42
3943079	0	C	SNP	A	24	12	34	97.3	37
3947125	0	C	SNP	G	14	22	35	97.3	37	Gly444Gly (ggc/ggG)	Rv3514	PE_PGRS57	PE-PGRS family protein PE_PGRS57
3947126	0	G	SNP	A	13	21	31	97.14	35	Ala445Thr (gcc/Acc)	Rv3514	PE_PGRS57	PE-PGRS family protein PE_PGRS57
3947127	0	C	SNP	T	14	20	32	94.44	36	Ala445Val (gcc/gTc)	Rv3514	PE_PGRS57	PE-PGRS family protein PE_PGRS57
3947128	0	C	SNP	G	14	22	35	97.3	37	Ala445Ala (gcc/gcG)	Rv3514	PE_PGRS57	PE-PGRS family protein PE_PGRS57
3949531	0	C	SNP	G	22	31	53	98.15	54	Gly1246Gly (ggc/ggG)	Rv3514	PE_PGRS57	PE-PGRS family protein PE_PGRS57
3949532	0	C	SNP	G	22	32	54	100	54	Pro1247Ala (ccc/Gcc)	Rv3514	PE_PGRS57	PE-PGRS family protein PE_PGRS57
3952800	0	G	SNP	A	97	117	212	100	214	Gly86Asp (ggc/gAc)	Rv3516	echA19	enoyl-CoA hydratase EchA19
3958403	0	A	SNP	G	133	112	244	100	245	Asn295Asp (aac/Gac)	Rv3521	-	hypothetical protein
3959418	0	C	SNP	T	102	114	214	100	216	Thr324Ile (acc/aTc)	Rv3522	ltp4	lipid transfer protein
3962295	0	C	SNP	G	114	116	226	99.57	231	Ser10Ser (tcg/tcC)	Rv3525c	-	siderophore-binding protein
3964930	0	C	SNP	T	93	102	193	100	195	Gly88Glu (gga/gAa)	Rv3528c	-	hypothetical protein
3976128	0	G	SNP	A	120	102	217	99.55	223	Glu254Lys (gag/Aag)	Rv3537	kstD	3-oxosteroid 1-dehydrogenase
3981983	0	G	SNP	A	95	115	207	100	210	Pro386Pro (ccc/ccT)	Rv3543c	fadE29	acyl-CoA dehydrogenase FadE29
3984321	0	G	SNP	A	124	114	234	100	238	His375His (cac/caT)	Rv3545c	cyp125	steroid C26-monooxygenase
3990093	0	C	SNP	T	104	109	207	99.53	214	Val66Val (gtc/gtT)	Rv3551	-	CoA-transferase subunit alpha
3994101	0	A	SNP	G	119	97	212	100	216	Ile473Val (atc/Gtc)	Rv3554	fdxB	electron transfer protein FdxB
3998042	0	T	Del	GAP	103	109	210	100	212		Rv3558	PPE64	PPE family protein PPE64
3998043	0	T	Del	GAP	103	109	210	99.53	213		Rv3558	PPE64	PPE family protein PPE64
4004896	0	G	SNP	A	109	110	218	99.55	220	Gln202Gln (cag/caA)	Rv3563	fadE32	acyl-CoA dehydrogenase FadE32
4005114	0	G	SNP	C	125	120	243	99.19	247	Trp275Ser (tgg/tCg)	Rv3563	fadE32	acyl-CoA dehydrogenase FadE32
4005607	0	T	SNP	C	119	122	240	99.18	243	Leu121Leu (ttg/Ctg)	Rv3564	fadE33	acyl-CoA dehydrogenase FadE33
4007272	0	G	SNP	A	97	74	165	99.42	172	Arg358Gln (cgg/cAg)	Rv3565	aspB	aspartate aminotransferase AspB
4008747	0	A	SNP	G	92	104	194	98.99	198	Ile179Thr (atc/aCc)	Rv3567c	hsaB	flavin-dependent monooxygenase reductase subunit HsaB
4012286	0	C	SNP	T	90	121	209	100	211
4024273	0	T	SNP	C	102	107	203	100	209	Val25Val (gta/gtG)	Rv3581c	ispF	2C-methyl-D-erythritol 2,4-cyclodiphosphate synthase
4026899	0	G	SNP	A	106	113	214	100	219	Gln152Gln (cag/caA)	Rv3585	radA	DNA repair protein RadA
4028752	0	A	SNP	G	101	107	206	99.52	209	Thr288Ala (acg/Gcg)	Rv3586	-	DNA integrity scanning protein DisA
4032227	0	G	SNP	A	93	120	209	98.16	217	Pro311Leu (cca/cTa)	Rv3590c	PE_PGRS58	PE-PGRS family protein PE_PGRS58
4033711	0	A	SNP	G	129	123	249	100	252	Val111Ala (gtg/gCg)	Rv3591c	-	hydrolase
4034827	0	C	SNP	T	118	114	228	100	232	Ala159Val (gcg/gTg)	Rv3593	lpqF	lipoprotein LpqF
4037283	0	T	SNP	G	80	104	183	100	184	Gly256Gly (gga/ggC)	Rv3595c	PE_PGRS59	PE-PGRS family protein PE_PGRS59
4044872	0	G	SNP	A	105	142	239	100	247	Gly113Gly (ggc/ggT)	Rv3602c	panC	pantothenate synthetase
4048704	0	C	SNP	T	117	109	219	98.69	229	Arg15His (cgc/cAc)	Rv3606c	folK	2-amino-4-hydroxy-6- hydroxymethyldihydropteridinepyrophosphokinase
4052349	0	T	SNP	G	106	123	225	99.57	230	Lys179Gln (aag/Cag)	Rv3610c	ftsH	zinc metalloprotease FtsH
4055801	0	G	SNP	A	127	122	247	100	249	Thr192Ile (acc/aTc)	Rv3616c	espA	ESX-1 secretion-associated protein EspA
4056416	0	C	SNP	A	102	119	217	100	221
4057036	0	A	SNP	G	110	90	198	98.52	203
4059186	0	G	SNP	T	110	84	193	100	194	Ala163Ala (gcg/gcT)	Rv3618	-	monooxygenase
4059904	0	A	SNP	G	122	127	244	100	249
4060100	0	G	SNP	A	91	104	194	85.53	228	Leu57Leu (ctg/Ttg)	Rv3619c	esxV	ESAT-6 like protein EsxV
4060201	0	G	SNP	A	84	93	171	79.73	222	Ser23Leu (tcg/tTg)	Rv3619c	esxV	ESAT-6 like protein EsxV
4060210	0	T	SNP	A	109	112	221	99.1	223	Gln20Leu (cag/cTg)	Rv3619c	esxV	ESAT-6 like protein EsxV
4060230	0	G	SNP	A	83	97	176	76.92	234	His13His (cac/caT)	Rv3619c	esxV	ESAT-6 like protein EsxV
4064291	0	T	SNP	G	86	107	191	99.48	194	Glu194Asp (gaa/gaC)	Rv3625c	mesJ	tRNA(Ile)-lysidine synthase
4069292	0	G	SNP	A	118	139	246	100	257	Ala40Thr (gcc/Acc)	Rv3630	-	integral membrane protein
4080058	0	C	Del	GAP	101	102	202	93.98	216		Rv3641c	fic	cell filamentation protein Fic
4080059	0	C	Del	GAP	101	102	202	94.86	214		Rv3641c	fic	cell filamentation protein Fic
4080060	0	A	Del	GAP	101	102	202	100	203		Rv3641c	fic	cell filamentation protein Fic
4080061	0	G	Del	GAP	101	102	202	100	203		Rv3641c	fic	cell filamentation protein Fic
4080062	0	A	Del	GAP	101	102	202	100	203		Rv3641c	fic	cell filamentation protein Fic
4080063	0	A	Del	GAP	101	102	202	100	203		Rv3641c	fic	cell filamentation protein Fic
4087480	0	C	Del	GAP	94	71	163	86.84	190
4087481	0	C	Del	GAP	94	71	163	87.3	189
4087482	0	G	Del	GAP	94	71	163	88.71	186
4087483	0	C	Del	GAP	94	71	163	89.19	185
4087484	0	A	Del	GAP	94	71	163	90.16	183
4087485	0	T	Del	GAP	94	71	163	90.66	182
4087486	0	C	Del	GAP	94	71	163	92.7	178
4087487	0	G	Del	GAP	94	71	163	94.29	175
4087488	0	T	Del	GAP	94	71	163	94.29	175
4087489	0	C	Del	GAP	94	71	163	95.38	173
4087490	0	G	Del	GAP	94	71	163	96.49	171
4087491	0	C	Del	GAP	94	71	163	96.49	171
4087492	0	C	Del	GAP	94	71	163	97.06	170
4087493	0	G	Del	GAP	94	71	163	97.63	169
4087494	0	A	Del	GAP	94	71	163	98.8	167
4087495	0	A	Del	GAP	94	71	163	99.4	166
4087496	0	C	Del	GAP	94	71	163	99.4	166
4087497	0	T	Del	GAP	94	71	163	99.4	166
4087498	0	A	Del	GAP	94	71	163	99.4	166
4087499	0	G	Del	GAP	94	71	163	99.4	166
4087500	0	G	Del	GAP	94	71	163	99.4	166
4087501	0	T	Del	GAP	94	71	163	99.4	166
4087502	0	C	Del	GAP	94	71	163	99.4	166
4087503	0	C	Del	GAP	94	71	163	99.4	166
4087504	0	G	Del	GAP	94	71	163	99.4	166
4087505	0	A	Del	GAP	94	71	163	99.4	166
4087506	0	C	Del	GAP	94	71	163	99.4	166
4087507	0	T	Del	GAP	94	71	163	99.4	166
4087508	0	G	Del	GAP	94	71	163	99.4	166
4087509	0	C	Del	GAP	94	71	163	99.4	166
4087510	0	C	Del	GAP	94	71	163	99.4	166
4087511	0	C	Del	GAP	94	71	163	99.4	166
4087512	0	G	Del	GAP	94	71	163	99.4	166
4087513	0	G	Del	GAP	94	71	163	99.4	166
4087514	0	C	Del	GAP	94	71	163	99.4	166
4087515	0	T	Del	GAP	94	71	163	100	165
4087516	0	C	Del	GAP	94	71	163	100	165
4087517	0	C	Del	GAP	94	71	163	99.4	166
4087518	0	T	Del	GAP	94	71	163	99.4	166
4087519	0	C	Del	GAP	94	71	163	99.4	166
4087520	0	A	Del	GAP	94	71	163	99.4	166
4087521	0	G	Del	GAP	94	71	163	99.4	166
4087522	0	C	Del	GAP	94	71	163	99.4	166
4087523	0	G	Del	GAP	94	71	163	99.4	166
4087524	0	G	Del	GAP	94	71	163	99.4	166
4087525	0	A	Del	GAP	94	71	163	99.4	166
4087526	0	C	Del	GAP	94	71	163	99.4	166
4087527	0	C	Del	GAP	94	71	163	99.4	166
4087528	0	C	Del	GAP	94	71	163	99.4	166
4087529	0	C	Del	GAP	94	71	163	99.4	166
4087530	0	A	Del	GAP	94	71	163	99.4	166
4087531	0	G	Del	GAP	94	71	163	99.4	166
4087532	0	C	Del	GAP	94	71	163	99.4	166
[truncated: 135 more rows]
