# Supplementary material for: Novel Mutations in Putative Nicotinic Acid Phosphoribosyltransferases of Mycobacterium tuberculosis and Their Effect on Protein Thermodynamic Properties
Source: Polymers (Basel). 2022 Apr 18;14(8):1623. doi: 10.3390/polym14081623 (PMC9031469; doi:10.3390/polym14081623)
Supplement: Supplementary file 1 [file polymers-14-01623-s001.zip › Supplementary files S1/725.xls]

## Sheet: 725_ERR3335725.gatk_position_va
#Pos	Insindex	Ref	Type	Allel	CovFor	CovRev	Qual20	Freq	Cov	Subst	Gene	GeneName	Product	ResistanceSNP	PhyloSNP	InterestingRegion
1849	0	C	SNP	A	70	60	124	100	130
1977	0	A	SNP	G	64	59	119	100	123
2695	0	C	SNP	G	89	95	180	100	184	Ala215Gly (gcc/gGc)	Rv0002	dnaN	DNA polymerase III subunit beta
3446	0	C	SNP	T	77	63	138	99.29	141	Ala56Val (gcc/gTc)	Rv0003	recF	DNA replication/repair protein RecF
4013	0	T	SNP	C	106	86	189	100	192	Ile245Thr (atc/aCc)	Rv0003	recF	DNA replication/repair protein RecF
7362	0	G	SNP	C	93	73	165	100	166	Glu21Gln (gag/Cag)	Rv0006	gyrA	DNA gyrase subunit A			fluoroquinolones (FQ)
7585	0	G	SNP	C	92	98	182	100	190	Ser95Thr (agc/aCc)	Rv0006	gyrA	DNA gyrase subunit A		phylo (not H37Rv)	fluoroquinolones (FQ)
8056	0	G	SNP	T	74	82	149	99.36	157	Arg252Leu (cga/cTa)	Rv0006	gyrA	DNA gyrase subunit A			fluoroquinolones (FQ)
9304	0	G	SNP	A	89	90	176	100	179	Gly668Asp (ggc/gAc)	Rv0006	gyrA	DNA gyrase subunit A			fluoroquinolones (FQ)
11879	0	A	SNP	G	124	64	178	100	188	Ser145Pro (tcc/Ccc)	Rv0008c	-	cell wall synthesis protein CwsA
12204	0	G	SNP	A	102	122	222	100	224	Leu36Leu (ctc/ctT)	Rv0008c	-	cell wall synthesis protein CwsA
14785	0	T	SNP	C	68	92	157	100	160	Cys233Arg (tgc/Cgc)	Rv0012	-	membrane protein
15117	0	C	SNP	G	87	94	177	100	181	Ile68Met (atc/atG)	Rv0013	trpG	anthranilate synthase component II
15953	0	G	SNP	A	60	79	131	97.89	142	Asp506Asp (gac/gaT)	Rv0014c	pknB	serine/threonine-protein kinase PknB
21795	0	G	SNP	A	125	126	235	99.6	252	Pro463Ser (ccg/Tcg)	Rv0018c	pstP	phosphoserine/threonine phosphatase PstP
24007	0	G	SNP	T	95	68	161	99.39	164	Arg480Arg (cgg/Agg)	Rv0020c	fhaA	FHA domain-containing protein FhaA
24706	0	G	Del	GAP	88	80	165	75.34	223		Rv0020c	fhaA	FHA domain-containing protein FhaA
24707	0	C	Del	GAP	88	80	165	75.34	223		Rv0020c	fhaA	FHA domain-containing protein FhaA
24708	0	T	Del	GAP	88	80	165	75.34	223		Rv0020c	fhaA	FHA domain-containing protein FhaA
24709	0	C	Del	GAP	88	80	165	75.34	223		Rv0020c	fhaA	FHA domain-containing protein FhaA
24710	0	G	Del	GAP	88	80	165	76.02	221		Rv0020c	fhaA	FHA domain-containing protein FhaA
24711	0	G	Del	GAP	88	80	165	76.71	219		Rv0020c	fhaA	FHA domain-containing protein FhaA
24712	0	G	Del	GAP	88	80	165	76.71	219		Rv0020c	fhaA	FHA domain-containing protein FhaA
24713	0	G	Del	GAP	88	80	165	77.06	218		Rv0020c	fhaA	FHA domain-containing protein FhaA
24714	0	T	Del	GAP	88	80	165	77.78	216		Rv0020c	fhaA	FHA domain-containing protein FhaA
24715	0	A	Del	GAP	88	80	165	78.87	213		Rv0020c	fhaA	FHA domain-containing protein FhaA
24716	0	A	Del	GAP	88	81	165	79.72	212		Rv0020c	fhaA	FHA domain-containing protein FhaA
26748	0	C	Del	GAP	97	104	193	97.1	207		Rv0021c	-	hypothetical protein
26957	0	C	SNP	G	92	89	179	98.91	183
26959	0	C	SNP	G	89	91	179	99.45	181
27487	0	G	SNP	A	87	95	177	100	182
28536	0	C	SNP	T	116	95	209	99.53	212	Arg59Trp (cgg/Tgg)	Rv0024	-	NLP/P60 family protein
34044	0	T	SNP	C	77	80	154	100	157
34569	0	C	Del	GAP	56	63	118	99.17	120		Rv0032	bioF2	8-amino-7-oxononanoate synthase
37031	0	C	SNP	G	93	91	181	100	184	Ala55Ala (gcc/gcG)	Rv0034	-	hypothetical protein
42281	0	C	SNP	A	119	145	264	100	264	Cys24Phe (tgc/tTc)	Rv0039c	-	transmembrane protein
42967	0	G	SNP	C	107	91	194	99.5	199	Pro133Pro (ccc/ccG)	Rv0040c	mtc28	hypothetical protein
49360	0	C	SNP	T	107	92	195	100	199	Val194Ile (gtc/Atc)	Rv0045c	-	hydrolase
49691	0	C	Del	GAP	86	82	162	96.55	174		Rv0045c	-	hydrolase
49692	0	C	Del	GAP	86	82	162	99.41	169		Rv0045c	-	hydrolase
50557	0	T	SNP	C	73	75	144	100	148	Arg190Gly (agg/Ggg)	Rv0046c	ino1	inositol-3-phosphate synthase
51949	0	A	SNP	G	74	79	148	99.35	154	Val250Ala (gtc/gCc)	Rv0048c	-	membrane protein
53422	0	G	SNP	A	138	135	265	100	273
54394	0	A	SNP	G	63	82	144	100	145	Ala244Ala (gca/gcG)	Rv0050	ponA1	bifunctional penicillin-insensitive transglycosylase/penicillin-sensitive transpeptidase
54842	0	G	SNP	T	70	63	125	97.79	136	Ala394Ser (gcg/Tcg)	Rv0050	ponA1	bifunctional penicillin-insensitive transglycosylase/penicillin-sensitive transpeptidase
55543	1	G	Ins	C	105	96	201	93.93	202		Rv0050	ponA1	bifunctional penicillin-insensitive transglycosylase/penicillin-sensitive transpeptidase
55543	2	G	Ins	C	106	96	202	94.39	202		Rv0050	ponA1	bifunctional penicillin-insensitive transglycosylase/penicillin-sensitive transpeptidase
55543	3	G	Ins	G	105	96	201	93.93	202		Rv0050	ponA1	bifunctional penicillin-insensitive transglycosylase/penicillin-sensitive transpeptidase
55543	4	G	Ins	C	106	96	202	94.39	202		Rv0050	ponA1	bifunctional penicillin-insensitive transglycosylase/penicillin-sensitive transpeptidase
55543	5	G	Ins	C	106	96	202	94.39	202		Rv0050	ponA1	bifunctional penicillin-insensitive transglycosylase/penicillin-sensitive transpeptidase
55543	6	G	Ins	T	106	96	202	94.39	202		Rv0050	ponA1	bifunctional penicillin-insensitive transglycosylase/penicillin-sensitive transpeptidase
55553	0	C	SNP	T	109	90	192	97.55	204	Pro631Ser (ccg/Tcg)	Rv0050	ponA1	bifunctional penicillin-insensitive transglycosylase/penicillin-sensitive transpeptidase
56001	0	G	SNP	A	62	98	158	100	160	Gln102Gln (cag/caA)	Rv0051	-	transmembrane protein
62049	0	A	SNP	G	91	70	154	99.38	162	Arg552Gly (agg/Ggg)	Rv0058	dnaB	replicative DNA helicase
64444	0	T	SNP	A	66	72	135	100	138	Leu179His (ctc/cAc)	Rv0060	-	hypothetical protein
65083	0	G	SNP	A	66	80	138	100	146	Pro90Ser (ccc/Tcc)	Rv0061c	-	hypothetical protein
66632	0	C	SNP	T	118	112	223	100	230	Pro361Ser (cct/Tct)	Rv0062	celA1	cellulase CelA
66975	0	T	SNP	C	92	99	187	98.96	193	Leu18Ser (ttg/tCg)	Rv0063	-	oxidoreductase
67012	0	C	SNP	T	93	99	185	100	192	Thr30Thr (acc/acT)	Rv0063	-	oxidoreductase
69984	0	C	SNP	A	100	70	167	100	170	Ala455Ala (gcc/gcA)	Rv0064	-	transmembrane protein
69989	0	G	SNP	A	103	70	172	99.43	174	Gly457Asp (ggt/gAt)	Rv0064	-	transmembrane protein
70267	0	G	SNP	T	66	93	155	100	159	Val550Phe (gtc/Ttc)	Rv0064	-	transmembrane protein
70816	0	A	SNP	G	88	73	158	99.38	162	Asn733Asp (aac/Gac)	Rv0064	-	transmembrane protein
71336	0	G	SNP	C	101	99	193	99.01	202	Arg906Pro (cgc/cCc)	Rv0064	-	transmembrane protein
72549	0	C	SNP	T	72	64	135	100	136	Gly655Ser (ggt/Agt)	Rv0066c	icd2	isocitrate dehydrogenase
75233	0	C	SNP	A	66	87	153	98.71	155
75940	0	G	SNP	C	85	82	164	100	167	Val214Leu (gtg/Ctg)	Rv0068	-	oxidoreductase
80616	0	C	SNP	G	73	82	152	100	155
92199	0	T	SNP	G	125	106	226	99.14	233	Thr600Thr (act/acG)	Rv0083	-	oxidoreductase
103836	0	G	SNP	T	68	75	139	76.47	187	Asn276Lys (aac/aaA)	Rv0094c	-	hypothetical protein
103930	0	G	SNP	C	80	93	167	77.58	223	Ala245Gly (gcc/gGc)	Rv0094c	-	hypothetical protein
104712	0	C	SNP	T	109	103	209	88.33	240
104824	0	C	SNP	A	91	105	192	100	196	Ser131Ile (agc/aTc)	Rv0095c	-	hypothetical protein
104941	0	T	SNP	C	66	100	157	99.4	167	Gln92Arg (cag/cGg)	Rv0095c	-	hypothetical protein
104942	0	G	SNP	C	68	97	159	99.4	166	Gln92Glu (cag/Gag)	Rv0095c	-	hypothetical protein
104944	0	G	SNP	A	66	97	158	99.39	164	Ala91Val (gcc/gTc)	Rv0095c	-	hypothetical protein
105736	0	T	SNP	C	104	108	203	100	212	Val138Ala (gtc/gCc)	Rv0096	PPE1	PPE family protein PPE1
114222	0	T	SNP	C	110	78	184	100	188	Phe1408Leu (ttt/Ctt)	Rv0101	nrp	peptide synthetase Nrp
116000	0	T	SNP	G	111	86	191	99.49	198	Val2000Val (gtt/gtG)	Rv0101	nrp	peptide synthetase Nrp
117389	0	C	SNP	T	64	78	136	100	142	Thr2463Thr (acc/acT)	Rv0101	nrp	peptide synthetase Nrp
122109	0	A	SNP	G	58	87	140	99.32	146	Leu22Ser (ttg/tCg)	Rv0103c	ctpB	cation-transporter P-type ATPase B
123198	0	T	SNP	C	67	82	140	100	149	Pro294Pro (cct/ccC)	Rv0104	-	hypothetical protein
123520	0	T	SNP	C	70	64	133	98.53	136	Tyr402His (tat/Cat)	Rv0104	-	hypothetical protein
123745	0	G	SNP	A	71	77	146	100	148	Gly477Arg (ggg/Agg)	Rv0104	-	hypothetical protein
125830	1	G	Ins	A	82	83	165	97.06	165		Rv0107c	ctpI	cation-transporter ATPase I
129576	0	A	SNP	C	110	113	218	100	223	Ala322Ala (gct/gcG)	Rv0107c	ctpI	cation-transporter ATPase I
131174	1	T	Ins	G	76	50	126	98.44	126
132417	0	C	SNP	G	195	181	366	99.47	378	Arg346Gly (cgc/Ggc)	Rv0109	PE_PGRS1	PE-PGRS family protein PE_PGRS1
133839	0	C	SNP	T	84	77	160	100	161
137029	0	C	SNP	A	58	54	108	98.25	114	Asp247Glu (gac/gaA)	Rv0112	gca	GDP-mannose 4,6-dehydratase
143207	0	T	SNP	C	122	113	229	100	235	Ser224Gly (agc/Ggc)	Rv0118c	oxcA	oxalyl-CoA decarboxylase OxcA
144865	0	C	SNP	T	97	97	192	100	194	Leu273Leu (ctg/Ttg)	Rv0119	fadD7	fatty-acid--CoA ligase FadD7
146087	0	T	SNP	C	70	90	158	99.38	161	Asn562Ser (aat/aGt)	Rv0120c	fusA2	elongation factor G
154283	0	T	SNP	C	82	53	132	100	135	Ser18Pro (tcg/Ccg)	Rv0127	mak	maltokinase
157129	0	C	SNP	T	80	93	171	100	173	Gly158Ser (ggc/Agc)	Rv0129c	fbpC	diacylglycerol acyltransferase/mycolyltransferase Ag85C		phylo (Delhi/CAS)
167450	0	T	SNP	C	69	73	139	99.3	143	Thr78Ala (acg/Gcg)	Rv0141c	-	hypothetical protein
168749	0	G	SNP	A	111	125	230	100	236	Thr478Thr (acc/acT)	Rv0143c	-	transmembrane protein
170671	0	G	SNP	A	67	80	144	100	147	Ala130Thr (gcc/Acc)	Rv0144	-	transcriptional regulator
172492	0	C	SNP	G	100	95	194	100	195	Tyr94_ (tac/taG)	Rv0146	-	S-adenosylmethionine-dependentmethyltransferase
176535	0	G	Del	GAP	77	84	163	93.06	173		Rv0149	-	quinone oxidoreductase
177857	0	G	SNP	A	84	80	162	100	164	Leu485Leu (ctg/Ttg)	Rv0151c	PE1	PE family protein PE1
178205	0	C	SNP	G	65	70	128	100	135	Gly369Arg (ggc/Cgc)	Rv0151c	PE1	PE family protein PE1
178453	0	C	SNP	G	68	55	121	100	123	Gly286Ala (ggg/gCg)	Rv0151c	PE1	PE family protein PE1
181090	0	C	SNP	T	71	79	146	100	150
188317	0	A	SNP	G	76	67	141	100	143	Ser175Pro (tcc/Ccc)	Rv0159c	PE3	PE family protein PE3
188800	0	T	SNP	C	64	115	172	99.44	180	Thr14Ala (acg/Gcg)	Rv0159c	PE3	PE family protein PE3
189850	0	A	SNP	G	97	91	184	100	188	Phe197Ser (ttc/tCc)	Rv0160c	PE4	PE family protein PE4
194305	1	C	Ins	G	82	97	179	96.24	181		Rv0165c	mce1R	transcriptional regulator Mce1R
194305	2	C	Ins	G	82	99	181	97.31	181		Rv0165c	mce1R	transcriptional regulator Mce1R
194681	0	G	SNP	C	93	98	186	99.48	192	Leu45Leu (ctc/ctG)	Rv0165c	mce1R	transcriptional regulator Mce1R
196642	0	C	SNP	T	70	78	146	100	148	Asn550Asn (aac/aaT)	Rv0166	fadD5	fatty-acid--CoA ligase FadD5
198401	0	G	SNP	T	76	56	126	100	132	Gly248Cys (ggc/Tgc)	Rv0168	yrbE1B	membrane protein
199470	0	T	SNP	G	83	85	166	99.41	169	Ser313Ala (tcc/Gcc)	Rv0169	mce1A	Mce family protein Mce1A
201949	0	G	SNP	A	108	79	182	98.42	190	Gly340Arg (ggg/Agg)	Rv0171	mce1C	Mce family protein Mce1C
206339	0	T	SNP	C	80	82	160	100	162	Leu370Pro (ctg/cCg)	Rv0174	mce1F	Mce family protein Mce1F
206481	0	C	SNP	G	86	57	141	96.62	148	Pro417Pro (ccc/ccG)	Rv0174	mce1F	Mce family protein Mce1F
206484	0	G	SNP	T	84	70	145	96.86	159	Gly418Gly (ggg/ggT)	Rv0174	mce1F	Mce family protein Mce1F
207079	0	G	SNP	C	67	97	158	100	164	Arg89Pro (cgc/cCc)	Rv0175	-	Mce associated membrane protein
207341	0	C	SNP	A	83	67	143	99.34	151	Val176Val (gtc/gtA)	Rv0175	-	Mce associated membrane protein
210624	0	C	SNP	T	103	78	176	100	181	Leu63Leu (ctg/ctA)	Rv0179c	lprO	lipoprotein LprO
217201	0	T	SNP	C	82	86	165	99.41	169	Asn311Asn (aat/aaC)	Rv0186	bglS	beta-glucosidase BglS
218599	0	T	SNP	C	83	82	157	100	165
223942	0	T	SNP	C	118	152	262	100	270	Ser127Pro (tcg/Ccg)	Rv0192	-	hypothetical protein
224338	0	C	SNP	T	64	76	140	100	140	Pro259Ser (ccg/Tcg)	Rv0192	-	hypothetical protein
225323	0	T	SNP	C	59	62	115	100	121	Lys417Glu (aag/Gag)	Rv0193c	-	hypothetical protein
227098	0	T	SNP	C	80	91	166	100	171	Met74Thr (atg/aCg)	Rv0194	-	multidrug ABC transporter ATPase/permease
230092	0	A	SNP	G	80	86	161	100	166	Gln1072Arg (cag/cGg)	Rv0194	-	multidrug ABC transporter ATPase/permease
230576	1	G	Ins	T	67	71	138	96.5	138
230921	0	C	Del	GAP	76	66	137	100	142		Rv0195	-	two component transcriptional regulator
231114	0	C	SNP	G	67	84	149	100	151	Ala72Ala (gcc/gcG)	Rv0195	-	two component transcriptional regulator
234477	0	T	SNP	G	70	80	134	100	150	Tyr749_ (tat/taG)	Rv0197	-	oxidoreductase
234496	1	C	Ins	G	68	73	141	98.6	141		Rv0197	-	oxidoreductase
234496	2	C	Ins	T	68	73	141	98.6	141		Rv0197	-	oxidoreductase
236075	0	T	SNP	G	74	79	150	100	153	Thr145Pro (acc/Ccc)	Rv0198c	zmp1	zinc metalloprotease
238803	0	C	SNP	T	121	89	207	99.53	211	Gln830Gln (cag/caA)	Rv0202c	mmpL11	transmembrane transport protein MmpL11
243924	0	G	Del	GAP	87	98	179	96.86	191		Rv0205	-	transmembrane protein
249522	0	T	SNP	C	110	127	229	100	237	Val162Ala (gtg/gCg)	Rv0209	-	hypothetical protein
251575	0	G	SNP	A	61	115	169	100	176	Ala486Thr (gcg/Acg)	Rv0210	-	hypothetical protein
255373	0	T	SNP	C	69	59	127	100	128	Asp193Gly (gac/gGc)	Rv0213c	-	methyltransferase
257071	0	C	SNP	T	70	75	144	100	145	Tyr336Tyr (tac/taT)	Rv0214	fadD4	fatty-acid--CoA ligase FadD4
259225	0	G	SNP	A	94	79	168	100	173	Val105Met (gtg/Atg)	Rv0216	-	hydratase
261869	0	T	SNP	C	127	138	260	99.62	266	Cys316Arg (tgt/Cgt)	Rv0218	-	transmembrane protein
262268	0	A	SNP	T	79	96	173	100	175	Ala5Ala (gca/gcT)	Rv0219	-	transmembrane protein
263216	0	C	SNP	T	90	121	211	99.06	213	Tyr135Tyr (tac/taT)	Rv0220	lipC	esterase LipC
264992	0	T	SNP	C	60	98	150	100	158	Leu309Pro (ctg/cCg)	Rv0221	-	diacyglycerol O-acyltransferase
265337	0	C	SNP	T	77	63	140	100	140	Ser424Leu (tcg/tTg)	Rv0221	-	diacyglycerol O-acyltransferase
265554	0	A	SNP	C	92	71	160	100	163	Val16Val (gta/gtC)	Rv0222	echA1	enoyl-CoA hydratase EchA1
266405	0	C	SNP	T	72	75	145	98.66	149	Gly454Ser (ggc/Agc)	Rv0223c	-	aldehyde dehydrogenase
267421	0	C	Del	GAP	88	78	156	89.25	186		Rv0223c	-	aldehyde dehydrogenase
267422	0	C	Del	GAP	88	78	156	91.21	182		Rv0223c	-	aldehyde dehydrogenase
267423	0	C	Del	GAP	88	78	156	91.71	181		Rv0223c	-	aldehyde dehydrogenase
267424	0	A	Del	GAP	88	78	156	92.22	180		Rv0223c	-	aldehyde dehydrogenase
267425	0	T	Del	GAP	88	78	156	93.79	177		Rv0223c	-	aldehyde dehydrogenase
267426	0	C	Del	GAP	88	78	156	94.32	176		Rv0223c	-	aldehyde dehydrogenase
267427	0	G	Del	GAP	88	78	156	100	166		Rv0223c	-	aldehyde dehydrogenase
267428	0	A	Del	GAP	88	78	156	100	166		Rv0223c	-	aldehyde dehydrogenase
267429	0	A	Del	GAP	88	78	156	100	166		Rv0223c	-	aldehyde dehydrogenase
274463	0	C	SNP	A	80	74	153	99.35	155	Arg86Leu (cgt/cTt)	Rv0229c	-	hypothetical protein
276539	0	G	SNP	C	76	72	147	99.33	149	Gly161Ala (ggc/gCc)	Rv0231	fadE4	acyl-CoA dehydrogenase FadE4
278681	0	C	SNP	G	72	92	162	99.39	165	His33Asp (cat/Gat)	Rv0233	nrdB	ribonucleoside-diphosphate reductase subunit beta NrdB
283503	0	G	SNP	A	116	108	221	99.56	225	His1117Tyr (cac/Tac)	Rv0236c	aftD	alpha-(1->3)-arabinofuranosyltransferase
283614	0	T	SNP	C	108	106	204	100	214	Ser1080Gly (agc/Ggc)	Rv0236c	aftD	alpha-(1->3)-arabinofuranosyltransferase
285772	0	A	SNP	C	134	124	253	100	258	Pro360Pro (cct/ccG)	Rv0236c	aftD	alpha-(1->3)-arabinofuranosyltransferase
285871	0	A	SNP	G	126	133	253	100	259	Val327Val (gtt/gtC)	Rv0236c	aftD	alpha-(1->3)-arabinofuranosyltransferase
287142	0	C	Del	GAP	103	100	198	94.42	215
289253	0	C	SNP	T	61	69	125	99.24	131	Asp50Asp (gac/gaT)	Rv0239	vapB24	antitoxin VapB24
290650	0	G	SNP	C	124	97	215	99.1	223	Thr2Ser (act/aGt)	Rv0241c	htdX	3-hydroxyacyl-thioester dehydratase HtdX
293628	1	A	Ins	C	76	80	156	91.23	156
301341	0	C	SNP	A	71	76	146	100	147	Pro105Pro (ccg/ccT)	Rv0249c	-	succinate dehydrogenase membrane anchor subunit
304923	0	A	SNP	G	72	77	140	100	149	Lys686Lys (aaa/aaG)	Rv0252	nirB	nitrite reductase large subunit NirB
308661	0	A	SNP	G	76	67	141	100	143	Leu296Pro (ctg/cCg)	Rv0256c	PPE2	PPE family protein PPE2
310973	0	G	SNP	A	85	70	152	100	155	Ala182Val (gcg/gTg)	Rv0259c	-	hypothetical protein
311613	0	G	SNP	T	77	90	164	100	167	Val349Val (gtc/gtA)	Rv0260c	-	transcriptional regulator
324812	0	C	SNP	T	83	83	163	100	166	Asp82Asp (gac/gaT)	Rv0270	fadD2	fatty-acid--CoA ligase FadD2
325505	0	T	SNP	C	60	82	137	99.3	143	Val313Val (gtt/gtC)	Rv0270	fadD2	fatty-acid--CoA ligase FadD2
328569	0	G	SNP	C	102	88	186	100	190
333892	0	G	SNP	C	84	86	158	100	170	Arg807Gly (cgc/Ggc)	Rv0278c	-	PE-PGRS family protein PE_PGRS3
336683	0	G	SNP	T	14	22	36	85.71	42	Val797Val (gtc/gtA)	Rv0279c	PE_PGRS4	PE-PGRS family protein PE_PGRS4
336684	0	A	SNP	G	14	22	35	85.71	42	Val797Ala (gtc/gCc)	Rv0279c	PE_PGRS4	PE-PGRS family protein PE_PGRS4
336688	0	A	Del	GAP	17	26	41	100	43		Rv0279c	PE_PGRS4	PE-PGRS family protein PE_PGRS4
336689	0	G	Del	GAP	17	25	41	100	42		Rv0279c	PE_PGRS4	PE-PGRS family protein PE_PGRS4
336690	0	C	Del	GAP	17	25	41	97.67	43		Rv0279c	PE_PGRS4	PE-PGRS family protein PE_PGRS4
336691	0	T	Del	GAP	16	25	40	97.62	42		Rv0279c	PE_PGRS4	PE-PGRS family protein PE_PGRS4
336692	0	C	Del	GAP	16	25	40	95.35	43		Rv0279c	PE_PGRS4	PE-PGRS family protein PE_PGRS4
336693	0	G	Del	GAP	16	25	40	95.35	43		Rv0279c	PE_PGRS4	PE-PGRS family protein PE_PGRS4
336694	0	A	Del	GAP	16	26	41	97.67	43		Rv0279c	PE_PGRS4	PE-PGRS family protein PE_PGRS4
336695	0	A	Del	GAP	16	26	41	97.67	43		Rv0279c	PE_PGRS4	PE-PGRS family protein PE_PGRS4
336696	0	T	Del	GAP	16	26	41	97.67	43		Rv0279c	PE_PGRS4	PE-PGRS family protein PE_PGRS4
336697	0	T	Del	GAP	14	23	37	86.05	43		Rv0279c	PE_PGRS4	PE-PGRS family protein PE_PGRS4
336699	1	C	Ins	G	14	23	37	88.1	37		Rv0279c	PE_PGRS4	PE-PGRS family protein PE_PGRS4
336699	2	C	Ins	G	14	23	37	88.1	37		Rv0279c	PE_PGRS4	PE-PGRS family protein PE_PGRS4
336707	0	G	Del	GAP	14	23	34	86.05	43		Rv0279c	PE_PGRS4	PE-PGRS family protein PE_PGRS4
336708	0	T	Del	GAP	16	25	38	95.35	43		Rv0279c	PE_PGRS4	PE-PGRS family protein PE_PGRS4
336709	0	C	Del	GAP	14	23	34	80.43	46		Rv0279c	PE_PGRS4	PE-PGRS family protein PE_PGRS4
336710	0	A	Del	GAP	14	23	34	80.43	46		Rv0279c	PE_PGRS4	PE-PGRS family protein PE_PGRS4
337820	0	G	SNP	A	15	99	108	99.13	115	Gly418Gly (ggc/ggT)	Rv0279c	PE_PGRS4	PE-PGRS family protein PE_PGRS4
337959	0	A	SNP	C	13	11	23	100	24	Ile372Ser (atc/aGc)	Rv0279c	PE_PGRS4	PE-PGRS family protein PE_PGRS4
338020	0	A	SNP	C	40	15	55	100	55	Cys352Gly (tgc/Ggc)	Rv0279c	PE_PGRS4	PE-PGRS family protein PE_PGRS4
338100	0	T	SNP	C	84	32	114	100	116	Asn325Ser (aac/aGc)	Rv0279c	PE_PGRS4	PE-PGRS family protein PE_PGRS4
338453	0	A	SNP	G	8	21	27	100	29	Ala207Ala (gct/gcC)	Rv0279c	PE_PGRS4	PE-PGRS family protein PE_PGRS4
338648	0	T	SNP	G	95	5	98	88.5	113	Gly142Gly (gga/ggC)	Rv0279c	PE_PGRS4	PE-PGRS family protein PE_PGRS4
338669	0	T	SNP	C	100	9	108	88.62	123	Leu135Leu (tta/ttG)	Rv0279c	PE_PGRS4	PE-PGRS family protein PE_PGRS4
338682	0	T	SNP	G	99	9	104	90	120	Asp131Ala (gac/gCc)	Rv0279c	PE_PGRS4	PE-PGRS family protein PE_PGRS4
338683	0	C	SNP	G	99	9	105	90	120	Asp131His (gac/Cac)	Rv0279c	PE_PGRS4	PE-PGRS family protein PE_PGRS4
338685	0	C	SNP	G	99	8	99	89.92	119	Gly130Ala (ggg/gCg)	Rv0279c	PE_PGRS4	PE-PGRS family protein PE_PGRS4
338690	0	A	SNP	G	102	9	103	91.74	121	Asn128Asn (aat/aaC)	Rv0279c	PE_PGRS4	PE-PGRS family protein PE_PGRS4
338692	0	T	SNP	C	100	9	105	93.16	117	Asn128Asp (aat/Gat)	Rv0279c	PE_PGRS4	PE-PGRS family protein PE_PGRS4
338903	0	G	SNP	C	177	176	340	99.72	354	Ala57Ala (gcc/gcG)	Rv0279c	PE_PGRS4	PE-PGRS family protein PE_PGRS4
339230	0	G	SNP	C	89	76	157	100	165
340372	0	T	SNP	C	12	62	69	100	74	Ser337Pro (tcg/Ccg)	Rv0280	PPE3	PPE family protein PPE3
342146	0	A	SNP	C	119	70	185	100	189	Glu6Ala (gaa/gCa)	Rv0282	eccA3	ESX-3 secretion system protein EccA
342873	0	C	SNP	T	98	79	176	99.44	178	Val248Val (gtc/gtT)	Rv0282	eccA3	ESX-3 secretion system protein EccA
346275	0	C	SNP	G	115	78	186	99.48	194	Pro214Arg (ccg/cGg)	Rv0284	eccC3	ESX-3 secretion system protein EccC3
350088	0	C	SNP	A	101	111	209	100	212	Leu52Met (ctg/Atg)	Rv0286	PPE4	PPE family protein PPE4
353197	0	C	SNP	T	88	67	153	99.36	156	Arg39Cys (cgc/Tgc)	Rv0290	eccD3	ESX-3 secretion system protein EccD
356528	0	A	SNP	G	126	123	244	100	249	Asn217Asp (aat/Gat)	Rv0292	eccE3	ESX-3 secretion system protein EccE
358473	0	G	SNP	C	85	101	180	100	186	Trp101Cys (tgg/tgC)	Rv0294	tam	trans-aconitate methyltransferase
363357	0	G	Del	GAP	80	91	166	93.44	183		Rv0298	-	antitoxin
363358	0	C	Del	GAP	80	91	166	95	180		Rv0298	-	antitoxin
363359	0	A	Del	GAP	80	91	166	99.42	172		Rv0298	-	antitoxin
363360	0	C	Del	GAP	80	91	166	99.42	172		Rv0298	-	antitoxin
363361	0	T	Del	GAP	80	91	166	98.84	173		Rv0298	-	antitoxin
363563	0	G	SNP	A	76	85	160	99.38	162	Ala30Thr (gcg/Acg)	Rv0299	-	toxin
366917	0	T	SNP	C	51	60	110	99.11	112	Thr1950Ala (acc/Gcc)	Rv0304c	PPE5	PPE family protein PPE5
366922	0	G	SNP	C	49	57	103	100	106	Ala1948Gly (gcc/gGc)	Rv0304c	PPE5	PPE family protein PPE5
367718	0	G	SNP	T	64	86	147	100	150	Leu1683Ile (ctt/Att)	Rv0304c	PPE5	PPE family protein PPE5
369886	0	C	SNP	G	98	93	186	99.48	192	Gly960Ala (ggg/gCg)	Rv0304c	PPE5	PPE family protein PPE5
372913	0	A	SNP	C	83	80	160	100	163	Gly933Gly (ggt/ggG)	Rv0305c	PPE6	PPE family protein PPE6
373283	0	A	Del	GAP	97	86	181	99.46	184		Rv0305c	PPE6	PPE family protein PPE6
376774	0	T	SNP	C	98	103	192	100	201	Ala94Ala (gca/gcG)	Rv0307c	-	hypothetical protein
384380	0	A	SNP	C	69	95	157	99.39	165	Lys260Thr (aag/aCg)	Rv0315	-	beta-1,3-glucanase
386432	0	C	SNP	G	133	70	196	99.51	204	Gly223Ala (ggg/gCg)	Rv0318c	-	integral membrane protein
387980	0	C	SNP	T	88	78	160	98.81	168	Gly31Gly (ggc/ggT)	Rv0320	-	hypothetical protein
390828	0	T	SNP	C	73	88	158	98.17	164	Ser142Gly (agt/Ggt)	Rv0323c	-	hypothetical protein
391853	0	A	SNP	G	73	121	190	99.49	195	Thr168Ala (act/Gct)	Rv0324	-	transcriptional regulator
392261	0	T	SNP	C	73	74	132	99.32	148	_75Gln (tag/Cag)	Rv0325	-	hypothetical protein
396199	0	T	SNP	C	87	75	158	99.39	163
402836	0	G	SNP	A	80	90	167	99.42	171	Tyr109Tyr (tac/taT)	Rv0337c	aspC	aspartate aminotransferase
403980	0	G	SNP	A	72	98	163	100	170	Ala621Val (gcc/gTc)	Rv0338c	-	iron-sulfur-binding reductase
404326	0	T	SNP	C	64	65	127	100	129	Arg506Gly (agg/Ggg)	Rv0338c	-	iron-sulfur-binding reductase
406251	0	T	SNP	C	94	93	186	99.47	188	Asp733Gly (gat/gGt)	Rv0339c	-	transcriptional regulator
414486	0	C	SNP	T	98	98	190	99.49	197	Glu152Glu (gag/gaA)	Rv0344c	lpqJ	lipoprotein LpqJ
420008	0	A	SNP	G	76	62	135	100	138	Ala58Ala (gca/gcG)	Rv0350	dnaK	chaperone protein DnaK
422678	0	G	SNP	A	100	89	188	100	189	Arg76His (cgc/cAc)	Rv0352	dnaJ1	chaperone protein DnaJ
424320	1	T	Ins	C	107	65	172	96.09	172		Rv0354c	PPE7	PPE family protein PPE7
428698	0	C	SNP	T	93	114	205	99.52	208	Ala1994Ala (gcg/gcA)	Rv0355c	PPE8	PPE family protein PPE8
428921	0	G	SNP	A	76	79	153	100	155	Ser1920Phe (tcc/tTc)	Rv0355c	PPE8	PPE family protein PPE8
432459	0	C	SNP	T	102	87	188	99.47	190	Asp741Asn (gac/Aac)	Rv0355c	PPE8	PPE family protein PPE8
438470	0	C	SNP	T	130	101	224	100	231	Lys90Lys (aag/aaA)	Rv0360c	-	hypothetical protein
440365	0	G	SNP	A	88	79	165	100	167	Ser165Ser (tcg/tcA)	Rv0362	mgtE	Mg2+ transport transmembrane protein MgtE
440878	0	C	SNP	T	89	73	159	99.39	163	Thr336Thr (acc/acT)	Rv0362	mgtE	Mg2+ transport transmembrane protein MgtE
445780	0	C	SNP	T	136	108	243	99.59	245	Arg249His (cgt/cAt)	Rv0368c	-	hypothetical protein
446980	0	C	SNP	G	80	74	150	96.86	159	Gly23Arg (ggg/Cgg)	Rv0369c	-	membrane oxidoreductase
447642	0	G	SNP	C	83	91	168	100	174	Leu134Leu (ctc/ctG)	Rv0370c	-	oxidoreductase
448876	0	C	SNP	T	106	121	226	99.56	228	Thr170Thr (acg/acA)	Rv0372c	-	hypothetical protein
454295	0	T	SNP	C	106	126	223	99.15	234	Pro26Pro (cca/ccG)	Rv0376c	-	hypothetical protein
454333	0	T	SNP	G	115	118	223	100	233	Thr14Pro (acg/Ccg)	Rv0376c	-	hypothetical protein
455024	0	G	SNP	A	94	79	169	100	173	Val202Ile (gta/Ata)	Rv0377	-	HTH-type transcriptional regulator
455624	0	T	Del	GAP	106	106	209	100	212
457452	0	T	SNP	G	108	99	201	100	207	Thr124Thr (aca/acC)	Rv0381c	-	hypothetical protein
459399	0	A	SNP	C	77	71	141	99.33	149
466808	0	G	SNP	C	33	79	111	100	112
467497	1	C	Ins	G	124	112	236	96.72	236
467508	1	C	Ins	G	132	111	243	96.05	243
467516	0	G	SNP	C	136	113	244	100	249
467526	0	C	SNP	G	129	117	238	100	246
467546	0	G	SNP	C	117	120	233	100	237
467557	0	A	SNP	C	113	113	223	100	226
467564	0	A	SNP	C	108	117	222	99.56	226
467585	0	G	SNP	C	104	107	206	100	211
467590	0	T	SNP	C	103	110	208	100	213
467621	0	T	SNP	G	107	109	211	100	216
467638	0	G	SNP	T	101	107	205	99.52	209
473310	0	A	SNP	G	153	119	261	100	272	Gln177Arg (cag/cGg)	Rv0393	-	hypothetical protein
475178	0	T	SNP	C	85	95	175	99.45	181	Val80Ala (gtc/gCc)	Rv0395	-	hypothetical protein
475915	0	A	SNP	C	131	103	226	96.69	242	Ser34Arg (agc/Cgc)	Rv0397	-	hypothetical protein
476612	0	G	SNP	A	107	67	168	99.43	175	Val73Val (gtg/gtA)	Rv0397A	-	hypothetical protein
481527	0	G	Del	GAP	53	67	122	91.6	131		Rv0402c	mmpL1	transmembrane transport protein MmpL1
483935	0	T	SNP	G	68	60	125	100	128
484504	0	C	SNP	G	81	69	145	99.34	151	Ala176Ala (gcc/gcG)	Rv0404	fadD30	long-chain-fatty-acid--AMP ligase FadD30
485561	0	A	SNP	C	75	61	129	99.27	137	Ile529Leu (atc/Ctc)	Rv0404	fadD30	long-chain-fatty-acid--AMP ligase FadD30
485730	0	C	SNP	T	58	81	138	99.29	140	Pro585Leu (cca/cTa)	Rv0404	fadD30	long-chain-fatty-acid--AMP ligase FadD30
485811	0	A	Del	GAP	52	63	117	98.29	117		Rv0405	pks6	membrane bound polyketide synthase
486416	0	G	SNP	A	39	69	105	99.08	109	Ser229Asn (agc/aAc)	Rv0405	pks6	membrane bound polyketide synthase
489935	0	G	SNP	C	111	50	160	100	161	Thr257Thr (acc/acG)	Rv0406c	-	beta lactamase-like protein
491742	0	T	SNP	C	70	71	138	99.3	142	Phe320Phe (ttt/ttC)	Rv0407	fgd1	F420-dependent glucose-6-phosphate dehydrogenase		phylo (not Euro-American, M. africanum, M. bovis, M. canettii, M. caprae, M. microti, M. pinipedii, Beijing, Delhi/CAS, EAI)
492150	0	G	SNP	C	101	63	158	100	164	Gly122Ala (ggc/gCc)	Rv0408	pta	phosphate acetyltransferase
498531	0	A	SNP	G	80	88	163	99.41	169	Ala363Ala (gct/gcC)	Rv0412c	-	membrane protein
498557	0	C	SNP	A	69	99	159	100	168	Asp355Tyr (gac/Tac)	Rv0412c	-	membrane protein
502589	0	C	SNP	G	105	97	194	100	202	Ser75Cys (tcc/tGc)	Rv0417	thiG	thiazole synthase
503354	0	G	SNP	C	68	114	179	100	182
505974	0	G	SNP	A	89	74	156	99.39	164	Ala297Thr (gcg/Acg)	Rv0419	lpqM	lipoprotein peptidase LpqM
512610	0	C	SNP	T	98	105	200	99.02	205	Arg904Arg (cgg/cgA)	Rv0425c	ctpH	metal cation transporting ATPase H
513257	0	T	SNP	C	105	77	176	100	182	Met689Val (atg/Gtg)	Rv0425c	ctpH	metal cation transporting ATPase H
517358	0	T	SNP	C	112	110	215	100	222	Asp149Gly (gac/gGc)	Rv0428c	-	GCN5-like N-acetyltransferase
517389	0	C	SNP	A	110	115	217	100	225	Val139Phe (gtc/Ttc)	Rv0428c	-	GCN5-like N-acetyltransferase
523654	0	C	SNP	T	128	110	230	100	238	Ala294Thr (gcc/Acc)	Rv0435c	-	ATPase
524891	0	C	SNP	A	93	90	180	99.46	184	Gly167Val (ggc/gTc)	Rv0436c	pssA	CDP-diacylglycerol--serineO-phosphatidyltransferase
531775	0	C	SNP	G	111	106	210	100	217	Trp147Ser (tgg/tCg)	Rv0442c	PPE10	PPE family protein PPE10
533736	0	C	SNP	G	107	110	211	99.09	219	Leu18Leu (ctg/ctC)	Rv0444c	rskA	anti-sigma-K factor RskA
541201	0	A	SNP	G	69	65	126	100	134	Leu97Leu (ctt/ctC)	Rv0450c	mmpL4	transmembrane transport protein MmpL4
546357	0	A	SNP	G	100	79	175	98.9	181	Thr149Thr (act/acC)	Rv0456c	echA2	enoyl-CoA hydratase EchA2
548326	0	T	SNP	C	72	93	159	100	165	Thr428Ala (aca/Gca)	Rv0457c	-	peptidase
551525	0	A	SNP	C	72	83	152	100	155	Arg110Arg (aga/Cga)	Rv0459	-	hypothetical protein
555991	0	A	SNP	G	93	94	185	100	187	Cys106Arg (tgc/Cgc)	Rv0465c	-	HTH-type transcriptional regulator
560541	0	C	Del	GAP	64	61	128	99.21	126		Rv0469	umaA	mycolic acid synthase UmaA
560542	0	T	Del	GAP	65	61	129	100	126		Rv0469	umaA	mycolic acid synthase UmaA
560543	0	T	Del	GAP	65	61	129	100	126		Rv0469	umaA	mycolic acid synthase UmaA
560544	0	T	Del	GAP	65	61	129	100	126		Rv0469	umaA	mycolic acid synthase UmaA
560545	0	T	Del	GAP	65	61	129	100	126		Rv0469	umaA	mycolic acid synthase UmaA
560546	0	C	Del	GAP	65	61	129	100	126		Rv0469	umaA	mycolic acid synthase UmaA
562063	0	G	Del	GAP	104	96	198	95.69	209		Rv0470A	-	hypothetical protein
562064	0	C	Del	GAP	104	96	198	100	200		Rv0470A	-	hypothetical protein
562065	0	C	Del	GAP	104	96	198	100	200		Rv0470A	-	hypothetical protein
562066	0	A	Del	GAP	104	96	198	100	200		Rv0470A	-	hypothetical protein
565655	0	A	SNP	G	74	86	159	100	160
569841	0	C	SNP	T	44	73	113	97.5	120
572591	0	C	SNP	T	70	76	143	100	146	Asp294Asp (gac/gaT)	Rv0483	lprQ	lipoprotein LprQ
573262	0	A	SNP	G	107	108	208	100	215	Gly180Gly (ggt/ggC)	Rv0484c	-	short-chain type oxidoreductase
579284	0	T	SNP	C	83	107	181	100	190
580772	0	T	SNP	A	59	62	117	93.8	129
580774	0	G	Del	GAP	61	64	126	93.98	133
580775	0	G	Del	GAP	61	64	126	93.98	133
580776	0	G	Del	GAP	61	64	126	94.7	132
580777	0	G	Del	GAP	61	64	126	93.98	133
580778	0	C	Del	GAP	61	64	126	93.98	133
580779	0	A	Del	GAP	61	64	126	94.7	132
580780	0	C	Del	GAP	61	64	126	94.7	132
580781	0	C	Del	GAP	61	64	126	96.15	130
580782	0	A	Del	GAP	61	64	126	96.9	129
580783	0	C	Del	GAP	61	64	126	95.42	131
580784	0	C	Del	GAP	61	64	126	94.7	132
580785	0	C	Del	GAP	61	64	126	96.15	130
580786	0	G	Del	GAP	61	64	126	94.7	132
580787	0	C	Del	GAP	61	64	126	96.15	130
580788	0	T	Del	GAP	61	64	126	96.15	130
580789	0	T	Del	GAP	61	64	126	95.42	131
580790	0	G	Del	GAP	61	64	126	95.42	131
580791	0	C	Del	GAP	61	64	126	95.42	131
580792	0	G	Del	GAP	61	64	126	94.7	132
580793	0	G	Del	GAP	61	64	126	95.42	131
580794	0	G	Del	GAP	61	64	126	94.7	132
580795	0	G	Del	GAP	61	64	126	93.98	133
580796	0	G	Del	GAP	61	64	126	93.98	133
580797	0	A	Del	GAP	61	64	126	94.7	132
582910	0	C	SNP	T	118	120	227	99.58	239	Gly157Ser (ggc/Agc)	Rv0492c	-	GMC-type oxidoreductase
584171	0	T	SNP	C	105	98	200	100	203	Ser174Gly (agt/Ggt)	Rv0493c	-	hypothetical protein
590436	0	T	SNP	C	90	84	170	100	174	Ala118Ala (gct/gcC)	Rv0500	proC	pyrroline-5-carboxylate reductase
597816	0	A	SNP	G	83	79	161	100	162	Ala206Ala (gca/gcG)	Rv0507	mmpL2	transmembrane transport protein MmpL2
598475	0	G	SNP	A	59	72	127	100	131	Arg426His (cgc/cAc)	Rv0507	mmpL2	transmembrane transport protein MmpL2
599868	0	A	SNP	G	83	62	139	100	145	Arg890Arg (cga/cgG)	Rv0507	mmpL2	transmembrane transport protein MmpL2
599881	0	A	SNP	G	86	60	141	98.65	148	Ile895Val (atc/Gtc)	Rv0507	mmpL2	transmembrane transport protein MmpL2
610120	0	T	SNP	G	80	58	135	99.28	139
611977	0	C	SNP	T	96	111	199	98.57	210	Gly33Asp (ggc/gAc)	Rv0519c	-	membrane protein
620942	0	A	SNP	G	119	84	197	100	203	Gly12Gly (gga/ggG)	Rv0530	-	hypothetical protein
623163	0	C	SNP	T	48	149	190	100	197	Ala124Val (gcc/gTc)	Rv0532	PE_PGRS6	PE-PGRS family protein PE_PGRS6
623472	0	A	SNP	G	155	77	226	100	232	Asp227Gly (gac/gGc)	Rv0532	PE_PGRS6	PE-PGRS family protein PE_PGRS6
623508	0	C	SNP	G	150	98	243	99.6	249	Ala239Gly (gcc/gGc)	Rv0532	PE_PGRS6	PE-PGRS family protein PE_PGRS6
629714	0	G	SNP	A	75	67	141	100	142	Asp6Asp (gac/gaT)	Rv0537c	-	integral membrane protein
630722	0	G	SNP	C	103	139	233	100	242	Arg228Pro (cgg/cCg)	Rv0538	-	membrane protein
633562	0	C	SNP	T	125	94	208	99.1	221	Val281Val (gtg/gtA)	Rv0541c	-	integral membrane protein
635139	0	G	SNP	C	97	117	208	98.17	218	Gly122Gly (ggc/ggG)	Rv0542c	menE	2-succinylbenzoic acid--CoA ligase
637319	0	G	SNP	A	75	71	141	100	146	Pro49Ser (cct/Tct)	Rv0545c	pitA	low-affinity inorganic phosphate transporter
645011	0	C	SNP	T	110	121	229	100	231	Leu174Leu (ctc/ctT)	Rv0553	menC	muconate cycloisomerase
646723	0	A	SNP	G	139	121	245	100	260	Ala142Ala (gca/gcG)	Rv0555	menD	bifunctional 2-succinyl-6-hydroxy-2,4-cyclohexadiene-1-carboxylate synthase/2-oxoglutarate decarboxylase
648002	0	T	SNP	G	62	64	125	100	126	Leu15Arg (ctc/cGc)	Rv0556	-	transmembrane protein
648856	0	T	SNP	C	110	86	195	100	196	Gly107Gly (ggt/ggC)	Rv0557	mgtA	GDP-mannose-dependent alpha-mannosyltransferase		phylo (not Euro-American, M. africanum, M. bovis, M. canettii, M. caprae, M. microti, M. pinipedii, Beijing, Delhi/CAS, EAI)
652950	0	T	SNP	C	116	101	214	100	217	Arg60Arg (cgt/cgC)	Rv0562	grcC1	polyprenyl-diphosphate synthase GrcC
655986	0	T	SNP	G	84	83	163	99.4	168
657081	0	C	SNP	T	61	49	109	100	110	Val130Val (gtg/gtA)	Rv0565c	-	monooxygenase
659341	0	T	SNP	C	72	60	126	100	132
660845	0	T	SNP	C	105	121	220	98.69	229	Ser466Pro (tcc/Ccc)	Rv0568	cyp135B1	cytochrome P450 Cyp135B1
662911	0	T	SNP	C	98	100	194	99.5	199	Ala539Ala (gct/gcC)	Rv0570	nrdZ	vitamin B12-dependent ribonucleoside-diphosphate reductase
665293	0	A	SNP	G	70	63	127	100	133	Phe31Leu (ttc/Ctc)	Rv0572c	-	hypothetical protein
669398	0	T	SNP	C	91	104	194	98.98	197	Gln116Gln (caa/caG)	Rv0575c	-	oxidoreductase
670545	0	G	SNP	A	117	154	267	100	271	Arg233His (cgc/cAc)	Rv0576	-	transcriptional regulator
672491	0	C	SNP	G	107	90	188	99.49	198	Gly1142Gly (ggg/ggC)	Rv0578c	PE_PGRS7	PE-PGRS family protein PE_PGRS7
673238	0	A	SNP	G	88	126	202	99.07	216	His893His (cat/caC)	Rv0578c	PE_PGRS7	PE-PGRS family protein PE_PGRS7
673833	0	C	SNP	G	131	109	226	97.17	247	Gly695Ala (ggc/gCc)	Rv0578c	PE_PGRS7	PE-PGRS family protein PE_PGRS7
674702	0	A	SNP	T	132	170	296	99.34	304	Gly405Gly (ggt/ggA)	Rv0578c	PE_PGRS7	PE-PGRS family protein PE_PGRS7
684376	0	T	SNP	C	102	85	186	100	187
685461	0	C	SNP	G	90	82	171	100	172	Ala111Ala (gcc/gcG)	Rv0587	yrbE2A	hypothetical protein
685608	0	T	SNP	C	77	98	172	100	175	Leu160Leu (ctt/ctC)	Rv0587	yrbE2A	hypothetical protein
686123	0	C	SNP	A	93	96	187	100	189	Leu66Met (ctg/Atg)	Rv0588	-	hypothetical protein
686972	0	T	SNP	C	71	71	131	99.3	143	Phe51Ser (ttc/tCc)	Rv0589	mce2A	Mce family protein Mce2A
688130	0	C	SNP	G	76	69	142	99.32	146
688792	1	T	Ins	G	73	64	137	93.2	137
690450	0	A	SNP	C	115	152	263	100	267	Ala464Ala (gca/gcC)	Rv0591	mce2C	Mce family protein Mce2C
690465	0	T	SNP	G	109	142	245	100	251	Leu469Leu (ctt/ctG)	Rv0591	mce2C	Mce family protein Mce2C
691887	1	G	Ins	C	91	60	151	85.8	151		Rv0592	mce2D	Mce family protein Mce2D
698968	0	G	SNP	A	114	122	228	100	236	Gly9Gly (ggc/ggT)	Rv0601c	-	two component sensor kinase HK2
708056	0	T	SNP	C	133	97	227	100	230	His487Arg (cac/cGc)	Rv0613c	-	hypothetical protein
712693	0	A	SNP	G	124	81	199	100	205
713310	0	T	SNP	C	100	103	199	99.51	204	Cys199Arg (tgt/Cgt)	Rv0620	galK	galactokinase
725190	0	G	SNP	A	81	101	176	100	182	Phe1039Phe (ttc/ttT)	Rv0631c	recC	exonuclease V subunit gamma RecC
729685	0	C	SNP	T	79	90	168	100	169	Arg161Gln (cga/cAa)	Rv0633c	-	hypothetical protein
732145	0	C	SNP	T	64	71	133	99.26	136	Phe72Phe (ttc/ttT)	Rv0635	hadA	(3R)-hydroxyacyl-ACP dehydratase subunit HadA
750027	1	C	Ins	A	75	73	148	95.48	148		Rv0654	-	carotenoid cleavage oxygenase
750033	0	C	SNP	G	85	76	153	99.38	162	Pro12Ala (cca/Gca)	Rv0654	-	carotenoid cleavage oxygenase
753174	0	C	SNP	A	96	68	164	100	164	Trp65Leu (tgg/tTg)	Rv0656c	vapC6	ribonuclease VapC6
754186	0	A	SNP	G	142	95	231	100	237	Leu75Pro (ctc/cCc)	Rv0658c	-	integral membrane protein
757182	0	A	SNP	G	66	77	140	100	143	Asp349Gly (gac/gGc)	Rv0663	atsD	arylsulfatase AtsD
759746	0	C	SNP	T	69	67	134	100	136							rifampicin (RMP)
761109	0	G	SNP	T	77	67	139	100	144	Asp435Tyr (gac/Tac)	Rv0667	rpoB	DNA-directed RNA polymerase subunit beta	rifampicin (RMP)		rifampicin (RMP)
762434	0	T	SNP	G	103	70	169	99.43	174	Gly876Gly (ggt/ggG)	Rv0667	rpoB	DNA-directed RNA polymerase subunit beta		phylo (3)	rifampicin (RMP)
763031	0	T	SNP	C	93	103	192	100	196	Ala1075Ala (gct/gcC)	Rv0667	rpoB	DNA-directed RNA polymerase subunit beta		phylo (4)	rifampicin (RMP)
767339	0	A	SNP	G	72	55	124	100	127
767414	0	G	SNP	A	85	71	156	100	156
775639	0	T	SNP	C	66	142	199	100	208	Ile948Val (att/Gtt)	Rv0676c	mmpL5	transmembrane transport protein MmpL5
776100	0	G	SNP	A	60	76	134	100	136	Thr794Ile (acc/aTc)	Rv0676c	mmpL5	transmembrane transport protein MmpL5
781395	0	T	SNP	C	71	91	158	100	162							streptomycin (SM)
788615	0	G	SNP	C	95	102	186	99.49	198	Gly226Arg (ggg/Cgg)	Rv0688	-	ferredoxin reductase
798779	0	T	SNP	C	87	95	176	100	182
798812	0	G	SNP	A	83	99	174	100	182
798934	0	C	SNP	A	102	96	194	100	198	Arg34Arg (cgc/cgA)	Rv0698	-	hypothetical protein
807405	0	C	SNP	T	60	81	140	99.3	142	Ser357Ser (tcc/tcT)	Rv0711	atsA	arylsulfatase AtsA
820483	0	G	SNP	T	98	106	191	100	204	Ala6Asp (gcc/gAc)	Rv0727c	fucA	L-fuculose phosphate aldolase FucA
820734	0	A	SNP	G	113	89	199	99.02	204	Val248Ala (gtc/gCc)	Rv0728c	serA2	D-3-phosphoglycerate dehydrogenase SerA
820752	0	C	SNP	T	123	91	211	100	214	Arg242His (cgc/cAc)	Rv0728c	serA2	D-3-phosphoglycerate dehydrogenase SerA
830868	1	G	Ins	G	82	76	158	86.34	159		Rv0739	-	hypothetical protein
830868	2	G	Ins	C	83	76	159	86.89	159		Rv0739	-	hypothetical protein
834857	0	C	SNP	T	80	70	147	100	150	Met30Ile (atg/atA)	Rv0744c	-	transcriptional regulator
836426	0	A	SNP	C	15	124	134	99.29	140	Leu242Leu (cta/ctC)	Rv0746	PE_PGRS9	PE-PGRS family protein PE_PGRS9
836454	0	A	SNP	G	9	94	100	100	103	Thr252Ala (act/Gct)	Rv0746	PE_PGRS9	PE-PGRS family protein PE_PGRS9
836538	0	A	SNP	G	122	24	143	100	146	Asn280Asp (aac/Gac)	Rv0746	PE_PGRS9	PE-PGRS family protein PE_PGRS9
836658	0	A	SNP	G	177	73	242	99.6	251	Thr320Ala (acc/Gcc)	Rv0746	PE_PGRS9	PE-PGRS family protein PE_PGRS9
837033	0	A	SNP	G	63	198	253	100	261	Thr445Ala (acc/Gcc)	Rv0746	PE_PGRS9	PE-PGRS family protein PE_PGRS9
838990	0	C	SNP	G	36	30	66	81.48	81	Ala180Ala (gcc/gcG)	Rv0747	PE_PGRS10	PE-PGRS family protein PE_PGRS10
839123	0	A	SNP	G	46	25	69	100	71	Arg225Gly (agg/Ggg)	Rv0747	PE_PGRS10	PE-PGRS family protein PE_PGRS10
839129	0	C	SNP	G	49	29	75	100	78	Arg227Gly (cgc/Ggc)	Rv0747	PE_PGRS10	PE-PGRS family protein PE_PGRS10
839194	0	A	SNP	G	57	53	104	100	110	Thr248Thr (aca/acG)	Rv0747	PE_PGRS10	PE-PGRS family protein PE_PGRS10
839334	0	A	SNP	G	29	45	70	98.67	75	Lys295Arg (aaa/aGa)	Rv0747	PE_PGRS10	PE-PGRS family protein PE_PGRS10
839348	0	A	SNP	G	25	41	65	100	66	Ser300Gly (agc/Ggc)	Rv0747	PE_PGRS10	PE-PGRS family protein PE_PGRS10
840195	0	G	Del	GAP	4	9	14	86.67	15		Rv0747	PE_PGRS10	PE-PGRS family protein PE_PGRS10
840196	0	G	Del	GAP	4	9	14	92.86	14		Rv0747	PE_PGRS10	PE-PGRS family protein PE_PGRS10
840197	0	G	Del	GAP	4	9	14	100	13		Rv0747	PE_PGRS10	PE-PGRS family protein PE_PGRS10
840198	0	G	Del	GAP	4	9	14	100	13		Rv0747	PE_PGRS10	PE-PGRS family protein PE_PGRS10
840199	0	A	Del	GAP	4	9	14	100	13		Rv0747	PE_PGRS10	PE-PGRS family protein PE_PGRS10
840200	0	A	Del	GAP	4	9	14	100	13		Rv0747	PE_PGRS10	PE-PGRS family protein PE_PGRS10
840201	0	G	Del	GAP	4	9	14	100	13		Rv0747	PE_PGRS10	PE-PGRS family protein PE_PGRS10
840202	0	C	Del	GAP	4	9	14	100	13		Rv0747	PE_PGRS10	PE-PGRS family protein PE_PGRS10
840203	0	A	Del	GAP	4	9	14	100	13		Rv0747	PE_PGRS10	PE-PGRS family protein PE_PGRS10
840204	0	C	Del	GAP	4	9	14	100	13		Rv0747	PE_PGRS10	PE-PGRS family protein PE_PGRS10
840205	0	C	Del	GAP	4	9	14	100	13		Rv0747	PE_PGRS10	PE-PGRS family protein PE_PGRS10
840206	0	C	Del	GAP	4	9	14	100	13		Rv0747	PE_PGRS10	PE-PGRS family protein PE_PGRS10
840207	0	T	Del	GAP	4	9	14	100	13		Rv0747	PE_PGRS10	PE-PGRS family protein PE_PGRS10
840208	0	C	Del	GAP	4	9	14	92.86	14		Rv0747	PE_PGRS10	PE-PGRS family protein PE_PGRS10
840209	0	G	Del	GAP	4	9	14	92.86	14		Rv0747	PE_PGRS10	PE-PGRS family protein PE_PGRS10
840210	0	C	Del	GAP	4	9	14	86.67	15		Rv0747	PE_PGRS10	PE-PGRS family protein PE_PGRS10
840496	0	C	SNP	G	13	24	35	82.22	45	Gly682Gly (ggc/ggG)	Rv0747	PE_PGRS10	PE-PGRS family protein PE_PGRS10
840847	0	C	SNP	T	125	112	223	100	237	Gly799Gly (ggc/ggT)	Rv0747	PE_PGRS10	PE-PGRS family protein PE_PGRS10
841290	0	A	Del	GAP	93	76	164	99.41	170		Rv0749	vapC31	ribonuclease VapC31
841291	0	A	Del	GAP	93	76	164	99.41	170		Rv0749	vapC31	ribonuclease VapC31
841764	0	G	SNP	C	75	71	142	100	146	Thr37Thr (acc/acG)	Rv0749A	-	hypothetical protein
842153	0	G	SNP	A	88	94	180	95.79	190	Glu41Lys (gag/Aag)	Rv0750	-	hypothetical protein
847995	0	T	SNP	C	65	87	150	100	152
852910	0	C	SNP	T	114	91	200	100	205	Pro172Leu (ccc/cTc)	Rv0758	phoR	two component system response sensor kinase PhoR
853260	0	C	SNP	T	111	110	218	98.66	224	Arg289Trp (cgg/Tgg)	Rv0758	phoR	two component system response sensor kinase PhoR
854253	0	C	Del	GAP	54	87	137	91.56	154
857643	0	C	SNP	G	80	79	156	100	159	Gly132Ala (ggc/gCc)	Rv0764c	cyp51	lanosterol 14-alpha demethylase
857696	0	A	SNP	G	82	76	153	100	158	Ala114Ala (gct/gcC)	Rv0764c	cyp51	lanosterol 14-alpha demethylase
858464	0	A	SNP	G	89	75	158	100	164	Val134Ala (gtg/gCg)	Rv0765c	-	oxidoreductase
863159	0	C	Del	GAP	55	67	121	88.41	138
863160	0	C	Del	GAP	55	67	121	90.37	135
863161	0	G	Del	GAP	55	67	121	89.71	136
863162	0	G	Del	GAP	55	67	121	90.37	135
863163	0	C	Del	GAP	55	67	121	93.13	131
863164	0	G	Del	GAP	55	66	121	92.37	131
874835	1	C	Ins	C	85	50	135	97.12	135
874835	2	C	Ins	G	85	50	135	97.12	135
876141	0	G	SNP	T	92	69	159	100	161
880562	0	G	SNP	T	72	73	143	100	145	Cys408Phe (tgc/tTc)	Rv0785	-	KsdD-like steroid dehydrogenase
882257	0	T	SNP	C	98	123	210	99.55	222	Tyr267His (tac/Cac)	Rv0787	-	hypothetical protein
888107	0	C	SNP	T	105	113	214	100	218	Arg177Gln (cgg/cAg)	Rv0794c	-	oxidoreductase
890549	0	G	SNP	A	23	48	69	100	71	Trp54_ (tgg/tgA)	Rv0797	-	insertion sequence element IS1547 transposase
891011	0	A	SNP	G	47	37	81	98.82	85	Leu208Leu (cta/ctG)	Rv0797	-	insertion sequence element IS1547 transposase
893733	0	T	SNP	G	121	121	235	100	242	Leu139Arg (ctg/cGg)	Rv0800	pepC	M18 family aminopeptidase
896979	0	T	SNP	C	110	98	202	99.05	210	Val387Ala (gta/gCa)	Rv0803	purL	phosphoribosylformylglycinamidine synthase 2
900221	0	T	SNP	C	75	67	137	99.3	143	Val370Val (gta/gtG)	Rv0806c	cpsY	exopolysaccharide phosphotransferase CpsY
903537	0	G	SNP	T	107	87	189	100	194	Arg476Leu (cgg/cTg)	Rv0808	purF	amidophosphoribosyltransferase
903550	0	T	SNP	C	102	89	189	100	191	Ala480Ala (gct/gcC)	Rv0808	purF	amidophosphoribosyltransferase
903913	0	T	SNP	C	98	92	188	100	190	Gly63Gly (ggt/ggC)	Rv0809	purM	phosphoribosylformylglycinamidine cyclo-ligase PurM
906742	0	T	SNP	C	109	79	181	100	188	Val107Ala (gtc/gCc)	Rv0812	-	amino acid aminotransferase
906857	0	A	SNP	G	84	125	204	99.52	210	Ile145Met (ata/atG)	Rv0812	-	amino acid aminotransferase
913918	0	C	SNP	G	67	59	122	100	126	Gly94Gly (ggg/ggC)	Rv0821c	phoY2	phosphate-transport system transcriptional regulator PhoY2
919551	0	C	SNP	T	68	73	139	99.3	142	Val1Val (gtg/gtA)	Rv0825c	-	hypothetical protein
921813	0	C	SNP	G	70	76	141	98.65	148
921909	0	C	SNP	T	57	64	115	99.18	122
925453	0	C	SNP	T	142	140	275	99.65	283	Ala31Ala (gcc/gcT)	Rv0833	PE_PGRS13	PE-PGRS family protein PE_PGRS13
927110	0	A	SNP	G	38	28	64	100	66	Ser584Gly (agt/Ggt)	Rv0833	PE_PGRS13	PE-PGRS family protein PE_PGRS13
927385	0	A	SNP	G	58	25	82	100	83	Gly675Gly (gga/ggG)	Rv0833	PE_PGRS13	PE-PGRS family protein PE_PGRS13
931123	0	T	SNP	C	71	82	147	99.35	154	Tyr57Tyr (tat/taC)	Rv0835	lpqQ	lipoprotein LpqQ		phylo (not 4)
932280	0	T	SNP	C	131	80	206	99.06	213	_218Trp (tag/tGg)	Rv0836c	-	hypothetical protein
934230	0	C	SNP	G	80	53	128	100	133
934611	0	G	SNP	T	96	88	179	98.92	186
936621	0	C	Del	GAP	55	64	111	91.54	130		Rv0840c	pip	proline iminopeptidase
936622	0	C	Del	GAP	55	64	111	92.25	129		Rv0840c	pip	proline iminopeptidase
936623	0	A	Del	GAP	55	64	111	93.7	127		Rv0840c	pip	proline iminopeptidase
941845	0	C	SNP	A	95	83	174	100	178	Ala219Glu (gcg/gAg)	Rv0845	-	sensor histidine kinase NarS
942616	0	C	SNP	A	75	93	163	100	168
945214	0	G	SNP	A	81	70	149	99.34	152	Gly93Ser (ggt/Agt)	Rv0848	cysK2	cysteine synthase CysK
945238	0	G	SNP	T	82	64	144	100	146	Ala101Ser (gcc/Tcc)	Rv0848	cysK2	cysteine synthase CysK
949535	0	T	SNP	C	98	95	191	99.48	194	Ala528Ala (gca/gcG)	Rv0853c	pdc	alpha-keto-acid decarboxylase
950116	0	C	SNP	G	107	101	201	99.05	210	Ala335Pro (gcg/Ccg)	Rv0853c	pdc	alpha-keto-acid decarboxylase
955524	0	A	SNP	G	101	97	197	100	198	Ser150Gly (agc/Ggc)	Rv0859	-	acyltransferase
957117	0	T	SNP	C	106	138	234	100	244	Asp275Asp (gat/gaC)	Rv0860	fadB	fatty oxidation protein FadB
957306	0	C	SNP	T	76	99	173	100	175	Ala338Ala (gcc/gcT)	Rv0860	fadB	fatty oxidation protein FadB
960367	0	A	SNP	G	90	95	179	100	185	Leu749Ser (ttg/tCg)	Rv0862c	-	hypothetical protein
964523	0	G	SNP	T	130	124	249	99.22	256	Pro338Gln (ccg/cAg)	Rv0867c	rpfA	resuscitation-promoting factor RpfA
964969	0	T	SNP	C	127	106	215	95.49	244	Ala189Ala (gca/gcG)	Rv0867c	rpfA	resuscitation-promoting factor RpfA
968426	1	A	Ins	G	77	101	178	75.11	179		Rv0872c	PE_PGRS15	PE-PGRS family protein PE_PGRS15
968426	2	A	Ins	C	77	102	179	75.53	179		Rv0872c	PE_PGRS15	PE-PGRS family protein PE_PGRS15
968426	3	A	Ins	C	76	102	178	75.11	179		Rv0872c	PE_PGRS15	PE-PGRS family protein PE_PGRS15
968426	4	A	Ins	G	77	102	179	75.53	179		Rv0872c	PE_PGRS15	PE-PGRS family protein PE_PGRS15
968426	5	A	Ins	G	77	101	178	75.11	179		Rv0872c	PE_PGRS15	PE-PGRS family protein PE_PGRS15
968426	6	A	Ins	G	77	102	179	75.53	179		Rv0872c	PE_PGRS15	PE-PGRS family protein PE_PGRS15
968426	7	A	Ins	T	77	102	179	75.53	179		Rv0872c	PE_PGRS15	PE-PGRS family protein PE_PGRS15
968426	8	A	Ins	T	77	102	179	75.53	179		Rv0872c	PE_PGRS15	PE-PGRS family protein PE_PGRS15
968426	9	A	Ins	G	76	102	178	75.11	179		Rv0872c	PE_PGRS15	PE-PGRS family protein PE_PGRS15
969762	0	C	SNP	G	144	117	238	99.24	263	Gly161Gly (ggg/ggC)	Rv0872c	PE_PGRS15	PE-PGRS family protein PE_PGRS15
976898	0	G	Del	GAP	64	76	134	92.11	152		Rv0878c	PPE13	PPE family protein PPE13
979704	0	G	SNP	C	87	100	181	100	187	Gly115Arg (ggc/Cgc)	Rv0881	-	tRNA/rRNA methyltransferase
981853	0	G	SNP	A	88	80	165	98.82	170	Phe234Phe (ttc/ttT)	Rv0884c	serC	phosphoserine aminotransferase
986463	0	G	SNP	C	69	78	143	100	147
990001	0	G	SNP	C	71	82	148	100	153	Pro866Ala (ccc/Gcc)	Rv0890c	-	HTH-type transcriptional regulator
991939	0	G	SNP	A	84	94	177	99.44	179	Arg220Cys (cgc/Tgc)	Rv0890c	-	HTH-type transcriptional regulator
993346	0	A	SNP	C	65	67	127	100	132	Val37Gly (gtt/gGt)	Rv0891c	-	hypothetical protein
996263	0	G	SNP	A	63	70	133	98.52	135	Thr11Thr (acc/acT)	Rv0893c	-	S-adenosylmethionine-dependentmethyltransferase
1002172	0	G	SNP	A	112	92	200	99.51	205	Arg82Trp (cgg/Tgg)	Rv0897c	-	oxidoreductase
1002530	0	G	SNP	A	81	88	167	98.83	171	Arg59_ (cga/Tga)	Rv0898c	-	hypothetical protein
1007198	0	A	SNP	G	124	118	239	99.59	243	Leu328Pro (ctg/cCg)	Rv0904c	accD3	acetyl-CoAcarboxylase carboxyl transferase subunit beta
1008460	0	C	SNP	T	69	110	178	100	179	Ser85Phe (tcc/tTc)	Rv0905	echA6	enoyl-CoA hydratase EchA6
1009500	0	C	SNP	T	83	106	184	98.95	191	Pro186Leu (ccg/cTg)	Rv0906	-	hypothetical protein
1010204	1	C	Ins	G	64	79	143	96.62	144		Rv0907	-	hypothetical protein
1012815	0	C	SNP	G	133	115	240	100	248	Ala362Gly (gcc/gGc)	Rv0908	ctpE	metal cation transporter ATPase E
1023911	0	C	SNP	G	96	72	167	99.41	169
1024346	0	A	SNP	G	97	103	195	100	200	Ser46Gly (agt/Ggt)	Rv0918	-	hypothetical protein
1024365	0	T	SNP	C	93	107	194	98.04	204	Leu52Ser (ttg/tCg)	Rv0918	-	hypothetical protein
1025106	0	T	SNP	C	72	72	139	100	144	Phe141Phe (ttt/ttC)	Rv0919	-	GCN5-like N-acetyltransferase
1026482	0	G	SNP	A	86	95	175	98.91	183	Pro112Leu (ccc/cTc)	Rv0920c	-	transposase
1029586	0	G	SNP	A	101	87	184	100	188	Pro331Leu (ccc/cTc)	Rv0923c	-	hypothetical protein
1034381	0	G	SNP	A	106	117	212	99.55	224	Ala84Val (gct/gTt)	Rv0927c	-	oxidoreductase
1035586	0	C	SNP	T	77	77	152	99.35	155	Asn228Asn (aac/aaT)	Rv0928	pstS3	phosphate ABC transporter substrate-binding lipoprotein PstS
1035806	0	C	SNP	A	66	84	146	99.34	151	Pro302Thr (ccg/Acg)	Rv0928	pstS3	phosphate ABC transporter substrate-binding lipoprotein PstS
1037012	0	T	SNP	C	90	93	179	100	183	Met5Thr (atg/aCg)	Rv0930	pstA1	phosphate ABC transporter permease PstA
1037911	0	C	SNP	T	84	84	163	100	168	Arg305_ (cga/Tga)	Rv0930	pstA1	phosphate ABC transporter permease PstA
1047165	0	T	SNP	C	75	99	167	100	174	Cys344Arg (tgc/Cgc)	Rv0938	ligD	multifunctional non-homologous end joining DNA repair protein/ATP dependent DNA ligase LigD
1054784	0	C	SNP	G	95	88	180	99.46	184	Arg180Gly (cgc/Ggc)	Rv0945	-	oxidoreductase
1068151	0	T	SNP	C	75	73	144	99.33	149	His197His (cat/caC)	Rv0956	purN	phosphoribosylglycinamide formyltransferase PurN
1068432	0	A	SNP	G	63	79	136	100	142	Pro76Pro (cca/ccG)	Rv0957	purH	bifunctionalphosphoribosylaminoimidazolecarboxamide formyltransferase/inosinemonophosphate cyclohydrolase
1070702	0	T	SNP	C	98	84	171	100	182	Ser274Pro (tcc/Ccc)	Rv0958	-	magnesium chelatase
1071349	0	G	SNP	C	136	119	249	99.61	256	Gly32Ala (ggc/gCc)	Rv0959	-	hypothetical protein
1071523	0	G	SNP	T	105	138	241	99.18	245	Arg90Leu (cgg/cTg)	Rv0959	-	hypothetical protein
1074558	0	G	SNP	A	89	69	155	100	158	Pro186Leu (ccc/cTc)	Rv0962c	lprP	lipoprotein LprP
1075279	0	T	SNP	C	65	58	120	98.4	125
1076309	0	G	SNP	T	95	69	161	99.39	165	Pro124Thr (cct/Act)	Rv0964c	-	hypothetical protein
1077312	0	A	SNP	G	85	79	162	100	164	Val175Ala (gtg/gCg)	Rv0966c	-	hypothetical protein
1077541	0	G	SNP	T	111	87	193	98.51	201	Arg99Ser (cgc/Agc)	Rv0966c	-	hypothetical protein
1079927	0	C	SNP	A	129	136	264	100	265	Thr395Thr (acc/acA)	Rv0969	ctpV	copper-exporting ATPase
1080192	0	G	SNP	A	114	106	217	100	220	Asp484Asn (gat/Aat)	Rv0969	ctpV	copper-exporting ATPase
1081681	0	T	SNP	C	81	93	168	100	174	Val210Val (gtt/gtC)	Rv0970	-	integral membrane protein
1087193	0	G	SNP	C	92	85	174	99.44	178	Asn51Lys (aac/aaG)	Rv0974c	accD2	acetyl-/propionyl-CoA carboxylase subunit beta
1090188	1	A	Ins	G	90	95	185	97.88	185
1093406	0	A	SNP	G	103	115	211	99.09	220	Val317Val (gtt/gtC)	Rv0978c	PE_PGRS17	PE-PGRS family protein PE_PGRS17
1095490	0	A	SNP	G	32	88	113	99.17	121	Val321Ala (gtc/gCc)	Rv0980c	PE_PGRS18	PE-PGRS family protein PE_PGRS18
1095644	0	C	SNP	T	6	44	50	90.91	55	Ala270Thr (gcg/Acg)	Rv0980c	PE_PGRS18	PE-PGRS family protein PE_PGRS18
1095678	0	A	SNP	G	12	26	38	97.44	39	Gly258Gly (ggt/ggC)	Rv0980c	PE_PGRS18	PE-PGRS family protein PE_PGRS18
1095981	0	A	SNP	C	153	125	269	99.64	279	Gly157Gly (ggt/ggG)	Rv0980c	PE_PGRS18	PE-PGRS family protein PE_PGRS18
1096633	0	T	SNP	G	97	96	186	98.47	196
1097220	0	C	SNP	T	98	134	229	99.57	233	Ser133Ser (tcc/tcT)	Rv0981	mprA	two-component response regulator MrpA
1098523	0	T	SNP	A	87	87	171	100	174	Leu339His (ctt/cAt)	Rv0982	mprB	two component histidine-protein kinase/phosphatase MprB
1099058	0	G	SNP	A	69	69	133	100	138
1100234	0	T	SNP	C	93	70	160	100	163	Leu390Pro (ctg/cCg)	Rv0983	pepD	serine protease PepD
1100984	0	G	SNP	A	88	100	185	100	188	Gln175Gln (cag/caA)	Rv0984	moaB2	pterin-4-alpha-carbinolamine dehydratase
1102009	0	T	SNP	A	57	70	127	100	127	Ile69Ile (att/atA)	Rv0986	-	adhesion component ABC transporter ATP-binding protein
1104690	0	T	SNP	G	69	62	126	100	131	Phe717Val (ttc/Gtc)	Rv0987	-	adhesion component ABC transporter permease
1106099	0	C	SNP	T	69	62	131	100	131	Ile328Ile (atc/atT)	Rv0988	-	hypothetical protein
1106422	0	T	SNP	C	68	66	130	99.26	135	Ile321Val (ata/Gta)	Rv0989c	grcC2	polyprenyl-diphosphate synthase GrcC
1107940	0	A	SNP	C	99	106	201	100	205	Ser54Ala (tcc/Gcc)	Rv0990c	-	hypothetical protein
1109975	0	A	SNP	G	101	77	176	100	178	Gln235Arg (cag/cGg)	Rv0993	galU	UTP--glucose-1-phosphate uridylyltransferase
1110721	0	T	SNP	C	129	137	257	99.63	267	Arg151Arg (cgt/cgC)	Rv0994	moeA1	molybdopterin molybdenumtransferase 1
1111852	0	G	SNP	T	90	117	201	100	207	Asp81Tyr (gat/Tat)	Rv0995	rimJ	ribosomal-protein-alanine acetyltransferase RimJ
1113733	0	C	SNP	A	86	97	182	100	183
1126889	0	G	SNP	C	90	92	180	100	182	Arg39Gly (cgc/Ggc)	Rv1007c	metS	methionine--tRNA ligase
1127648	0	C	SNP	A	77	103	176	100	180	Thr187Asn (acc/aAc)	Rv1008	tatD	deoxyribonuclease TatD
1127874	0	G	SNP	C	77	91	166	98.82	170	Met262Ile (atg/atC)	Rv1008	tatD	deoxyribonuclease TatD
1139089	0	G	SNP	C	133	121	249	99.22	256	Thr41Thr (acg/acC)	Rv1020	mfd	transcription-repair coupling factor
1144409	0	T	SNP	G	95	96	189	100	191	Ile225Ser (atc/aGc)	Rv1022	lpqU	lipoprotein LpqU
1144585	0	A	SNP	G	111	87	194	99.5	199	Arg8Gly (agg/Ggg)	Rv1023	eno	enolase
1148259	0	A	SNP	G	82	76	150	100	158
1149551	0	C	SNP	T	110	81	191	99.48	192	Glu712Glu (gag/gaA)	Rv1028c	kdpD	sensor protein KdpD
1150585	0	G	SNP	A	152	133	278	100	285	Pro368Ser (ccc/Tcc)	Rv1028c	kdpD	sensor protein KdpD
1151054	0	C	SNP	G	84	107	189	100	191	Ser211Ser (tcg/tcC)	Rv1028c	kdpD	sensor protein KdpD
1152805	0	T	SNP	A	82	69	151	99.34	152	Leu265Gln (ctg/cAg)	Rv1029	kdpA	potassium-transporting ATPase subunit A
1152863	0	A	SNP	G	75	60	131	99.26	136	Gln284Gln (caa/caG)	Rv1029	kdpA	potassium-transporting ATPase subunit A
1153388	0	C	SNP	T	75	85	158	100	160	Asn459Asn (aac/aaT)	Rv1029	kdpA	potassium-transporting ATPase subunit A
1159083	0	G	SNP	A	88	100	186	98.95	190
1160770	0	T	SNP	A	82	74	156	95.71	163	Gln20Leu (cag/cTg)	Rv1037c	esxI	ESAT-6 like protein EsxI
1163134	0	T	SNP	C	72	85	152	100	157	Gly81Gly (gga/ggG)	Rv1040c	PE8	PE family protein PE8
1163367	0	G	SNP	A	72	81	150	100	153	Leu4Phe (ctc/Ttc)	Rv1040c	PE8	PE family protein PE8
1164336	0	G	SNP	A	76	76	150	100	152
1164571	0	A	SNP	G	94	92	182	100	186
1165521	1	T	Ins	A	77	96	173	96.65	173
1168715	1	C	Ins	T	73	87	160	95.81	160
1173750	0	G	SNP	T	105	90	190	100	195	Ala290Ala (gcg/gcT)	Rv1050	-	oxidoreductase
1177184	0	C	SNP	A	72	67	136	100	139
1178116	0	T	SNP	C	71	76	144	100	147	Thr163Thr (act/acC)	Rv1056	-	hypothetical protein
1188985	0	G	SNP	A	44	62	104	97.25	109	Gly480Gly (ggc/ggT)	Rv1067c	PE_PGRS19	PE-PGRS family protein PE_PGRS19
1189197	0	C	Del	GAP	44	55	97	77.34	128		Rv1067c	PE_PGRS19	PE-PGRS family protein PE_PGRS19
1189198	0	G	Del	GAP	44	55	97	77.95	127		Rv1067c	PE_PGRS19	PE-PGRS family protein PE_PGRS19
1189199	0	C	Del	GAP	44	55	97	77.34	128		Rv1067c	PE_PGRS19	PE-PGRS family protein PE_PGRS19
1189200	0	C	Del	GAP	44	55	97	76.74	129		Rv1067c	PE_PGRS19	PE-PGRS family protein PE_PGRS19
1189201	0	G	Del	GAP	44	55	97	77.95	127		Rv1067c	PE_PGRS19	PE-PGRS family protein PE_PGRS19
1189202	0	T	Del	GAP	44	55	97	82.5	120		Rv1067c	PE_PGRS19	PE-PGRS family protein PE_PGRS19
1189688	0	C	SNP	T	6	9	14	100	15	Ser246Asn (agc/aAc)	Rv1067c	PE_PGRS19	PE-PGRS family protein PE_PGRS19
1189689	0	T	SNP	C	6	10	16	100	16	Ser246Gly (agc/Ggc)	Rv1067c	PE_PGRS19	PE-PGRS family protein PE_PGRS19
1189697	0	G	SNP	C	5	9	14	100	14	Ala243Gly (gcc/gGc)	Rv1067c	PE_PGRS19	PE-PGRS family protein PE_PGRS19
1189698	1	C	Ins	G	5	8	13	92.86	13		Rv1067c	PE_PGRS19	PE-PGRS family protein PE_PGRS19
1189698	2	C	Ins	A	5	8	13	92.86	13		Rv1067c	PE_PGRS19	PE-PGRS family protein PE_PGRS19
1189698	3	C	Ins	T	5	8	13	92.86	13		Rv1067c	PE_PGRS19	PE-PGRS family protein PE_PGRS19
1189705	0	A	Del	GAP	5	8	12	100	13		Rv1067c	PE_PGRS19	PE-PGRS family protein PE_PGRS19
1189706	0	C	Del	GAP	5	8	12	100	13		Rv1067c	PE_PGRS19	PE-PGRS family protein PE_PGRS19
1189707	0	C	Del	GAP	5	8	12	100	13		Rv1067c	PE_PGRS19	PE-PGRS family protein PE_PGRS19
1189708	0	G	Del	GAP	5	8	12	100	13		Rv1067c	PE_PGRS19	PE-PGRS family protein PE_PGRS19
1189709	0	T	Del	GAP	5	8	12	100	13		Rv1067c	PE_PGRS19	PE-PGRS family protein PE_PGRS19
1189710	0	T	Del	GAP	5	8	12	100	13		Rv1067c	PE_PGRS19	PE-PGRS family protein PE_PGRS19
1190093	0	A	SNP	C	111	81	188	89.3	215	Leu111Trp (ttg/tGg)	Rv1067c	PE_PGRS19	PE-PGRS family protein PE_PGRS19
1191462	0	A	SNP	C	9	7	16	100	16	Gly229Gly (ggt/ggG)	Rv1068c	PE_PGRS20	PE-PGRS family protein PE_PGRS20
1191497	0	T	SNP	A	11	11	22	95.65	23	Thr218Ser (acg/Tcg)	Rv1068c	PE_PGRS20	PE-PGRS family protein PE_PGRS20
1191741	0	G	SNP	A	118	41	155	83.68	190	Tyr136Tyr (tac/taT)	Rv1068c	PE_PGRS20	PE-PGRS family protein PE_PGRS20
1193463	0	T	SNP	A	73	99	170	100	172	Thr271Ser (acc/Tcc)	Rv1069c	-	hypothetical protein
1200418	0	A	SNP	G	62	82	141	100	144
1211369	0	A	SNP	C	79	73	150	99.35	153	Ser259Arg (agc/Cgc)	Rv1086	-	(2Z,6E)-farnesyl diphosphate synthase
1212825	0	T	SNP	C	14	59	69	100	73	Gly422Gly (ggt/ggC)	Rv1087	PE_PGRS21	PE-PGRS family protein PE_PGRS21
1212827	0	T	SNP	G	14	59	72	100	73	Val423Gly (gtc/gGc)	Rv1087	PE_PGRS21	PE-PGRS family protein PE_PGRS21
1212834	0	T	SNP	G	14	59	72	100	73	Gly425Gly (ggt/ggG)	Rv1087	PE_PGRS21	PE-PGRS family protein PE_PGRS21
1212837	0	T	SNP	C	15	63	77	96.3	81	Ala426Ala (gct/gcC)	Rv1087	PE_PGRS21	PE-PGRS family protein PE_PGRS21
1212971	0	T	SNP	C	84	27	108	100	111	Val471Ala (gtc/gCc)	Rv1087	PE_PGRS21	PE-PGRS family protein PE_PGRS21
1215105	0	T	Del	GAP	82	87	165	97.69	173
1220275	0	C	SNP	T	81	92	170	100	173
1220680	0	T	SNP	C	96	90	177	100	186	Val36Ala (gta/gCa)	Rv1093	glyA1	serine hydroxymethyltransferase
1224367	0	T	SNP	C	67	92	148	98.15	162
1227830	0	G	SNP	T	115	92	206	99.52	208	Thr285Thr (acc/acA)	Rv1099c	glpX	fructose 1,6-bisphosphatase
1230778	0	G	SNP	A	77	81	155	99.37	159	Thr65Ile (acc/aTc)	Rv1102c	mazF3	mRNA interferase MazF3
1231683	0	C	SNP	T	82	82	158	97.62	168
1236433	0	A	SNP	C	62	77	135	100	139	Glu83Asp (gaa/gaC)	Rv1110	lytB2	4-hydroxy-3-methylbut-2-enyl diphosphate reductase
1240744	0	C	SNP	A	77	95	168	98.29	175	Asn186Lys (aac/aaA)	Rv1115	-	hypothetical protein
1241572	0	A	SNP	G	78	101	175	100	179
1247391	0	A	SNP	C	117	84	197	99.01	203	Ser89Arg (agc/Cgc)	Rv1124	ephC	epoxide hydrolase EphC
1248382	0	A	SNP	G	145	81	219	100	226	Ser101Gly (agc/Ggc)	Rv1125	-	hypothetical protein
1248826	0	G	Del	GAP	88	118	207	98.1	210		Rv1125	-	hypothetical protein
1248936	0	G	SNP	C	102	93	192	99.49	196	Pro285Pro (ccg/ccC)	Rv1125	-	hypothetical protein
1248978	0	T	SNP	C	100	107	204	99.52	208	Ala299Ala (gct/gcC)	Rv1125	-	hypothetical protein
1250340	0	A	SNP	G	94	83	170	100	177	Ala355Ala (gct/gcC)	Rv1127c	ppdK	pyruvate, phosphate dikinase PpdK
1251199	0	C	SNP	T	87	77	164	100	164	Gly69Glu (gga/gAa)	Rv1127c	ppdK	pyruvate, phosphate dikinase PpdK
1252164	0	T	SNP	C	98	60	151	100	158	Glu270Gly (gaa/gGa)	Rv1128c	-	hypothetical protein
1254562	0	A	SNP	G	59	61	115	100	120	Asp3Gly (gat/gGt)	Rv1130	prpD	methylcitrate dehydratase PrpD
1262859	0	C	SNP	T	114	103	214	99.54	218	Gly424Ser (ggc/Agc)	Rv1135c	PPE16	PPE family protein PPE16
1265828	0	G	SNP	A	108	118	224	99.56	227	Leu221Leu (ctg/Ttg)	Rv1138c	-	oxidoreductase
1269028	0	G	SNP	C	83	81	160	100	164
1271187	0	C	SNP	G	107	91	195	100	198	Thr11Ser (acc/aGc)	Rv1144	-	oxidoreductase
1273250	1	G	Ins	A	86	81	167	98.24	167		Rv1145	-	transmembrane transport protein
1275957	0	T	SNP	C	68	77	142	100	145
1276432	0	C	SNP	T	70	69	136	98.58	141	Lys439Lys (aag/aaA)	Rv1148c	-	hypothetical protein
1276588	0	C	SNP	G	63	67	129	100	130	Ala387Ala (gcg/gcC)	Rv1148c	-	hypothetical protein
1276938	0	G	SNP	C	46	82	123	100	128	Leu271Val (ctc/Gtc)	Rv1148c	-	hypothetical protein
1277869	1	G	Ins	T	83	70	153	96.84	154
1281118	0	T	SNP	C	78	81	151	100	159	Thr123Ala (acg/Gcg)	Rv1154c	-	hypothetical protein
1281771	0	T	SNP	C	97	76	166	100	173	Ser115Pro (tcg/Ccg)	Rv1155	-	pyridoxine/pyridoxamine 5'-phosphate oxidase
1281984	0	G	SNP	A	86	107	189	99.48	194
1287372	0	G	SNP	C	102	126	224	100	228	Leu15Leu (ctg/ctC)	Rv1161	narG	nitrate reductase subunit alpha
1292102	0	A	SNP	G	110	97	198	100	207	Pro346Pro (cca/ccG)	Rv1162	narH	nitrate reductase subunit beta
1306259	0	A	SNP	G	98	85	177	100	183	Ala656Ala (gct/gcC)	Rv1175c	fadH	NADPH dependent 2,4-dienoyl-CoA reductase FadH
1306420	0	C	SNP	T	86	81	165	100	167	Gly603Ser (ggc/Agc)	Rv1175c	fadH	NADPH dependent 2,4-dienoyl-CoA reductase FadH
1307598	0	C	SNP	G	110	100	206	100	210	Cys210Ser (tgc/tCc)	Rv1175c	fadH	NADPH dependent 2,4-dienoyl-CoA reductase FadH
1308317	0	T	SNP	C	96	79	170	98.87	177	His159Arg (cat/cGt)	Rv1176c	-	hypothetical protein
1313337	1	A	Ins	G	21	36	57	89.06	57
1313338	0	A	SNP	C	20	39	56	100	59
1315191	0	A	SNP	C	88	80	164	100	168	_489Tyr (taa/taC)	Rv1180	pks3	polyketide beta-ketoacyl synthase
1315884	0	G	SNP	A	83	78	156	99.38	162	Ala217Ala (gcg/gcA)	Rv1181	pks4	polyketide beta-ketoacyl synthase
1318226	0	C	SNP	T	116	84	198	99.5	201	Ala998Val (gcc/gTc)	Rv1181	pks4	polyketide beta-ketoacyl synthase
1325650	0	G	SNP	A	66	70	134	100	136
1327890	0	G	SNP	A	70	71	139	100	141	Asp472Asp (gac/gaT)	Rv1186c	-	hypothetical protein
1328687	0	G	SNP	C	123	124	237	100	247	Pro207Ala (ccc/Gcc)	Rv1186c	-	hypothetical protein
1339774	0	C	SNP	G	108	99	201	99.52	208	Gly142Gly (ggc/ggG)	Rv1196	PPE18	PPE family protein PPE18
1339823	0	A	SNP	G	110	113	219	100	223	Thr159Ala (acg/Gcg)	Rv1196	PPE18	PPE family protein PPE18
1339894	0	C	SNP	T	95	111	204	100	206	Leu182Leu (ctc/ctT)	Rv1196	PPE18	PPE family protein PPE18
1339905	0	C	SNP	T	95	106	196	99.5	202	Ala186Val (gcc/gTc)	Rv1196	PPE18	PPE family protein PPE18
1340500	0	G	SNP	T	96	113	201	99.05	211	Met384Ile (atg/atT)	Rv1196	PPE18	PPE family protein PPE18
1340784	0	T	SNP	C	67	79	135	96.69	151	Gly42Gly (ggt/ggC)	Rv1197	esxK	ESAT-6 like protein EsxK
1341295	0	A	SNP	G	96	87	179	100	183
1345016	0	C	SNP	T	98	95	186	100	193	Ala52Thr (gcc/Acc)	Rv1201c	dapD	2,3,4,5-tetrahydropyridine-2,6-dicarboxylate N-succinyltransferase
1350862	0	G	SNP	A	73	85	151	99.37	159	Gly511Ser (ggc/Agc)	Rv1206	fadD6	fatty-acid--CoA ligase FadD6
1351172	0	A	SNP	G	87	69	149	99.36	157
1360209	0	T	SNP	C	107	87	191	100	194	Ala531Ala (gca/gcG)	Rv1217c	-	tetronasin ABC transporter integral membrane protein
1361190	0	G	SNP	A	105	115	219	100	220	Ser204Ser (agc/agT)	Rv1217c	-	tetronasin ABC transporter integral membrane protein
1362006	0	T	SNP	C	88	101	185	100	189	Gln243Arg (caa/cGa)	Rv1218c	-	tetronasin ABC transporter ATP-binding protein
1365837	1	C	Ins	G	79	114	193	96.02	193
1365837	2	C	Ins	G	79	113	192	95.52	193
1367484	0	T	SNP	G	86	77	159	99.39	164	Trp8Gly (tgg/Ggg)	Rv1224	tatB	Sec-independent protein translocase protein TatB
1371470	0	G	SNP	A	82	75	156	99.37	158	Arg184His (cgt/cAt)	Rv1228	lpqX	lipoprotein LpqX
1374065	0	T	SNP	C	132	106	231	100	238	Ser45Gly (agc/Ggc)	Rv1230c	-	membrane protein
1375724	0	A	SNP	C	78	110	180	100	188	Cys149Gly (tgc/Ggc)	Rv1232c	-	hypothetical protein
1377568	0	A	SNP	G	117	94	200	100	211	Val15Val (gta/gtG)	Rv1235	lpqY	trehalose ABC transporter substrate-binding lipoprotein LpqY
1382628	0	T	SNP	C	67	70	130	100	137	Lys139Glu (aaa/Gaa)	Rv1239c	corA	magnesium and cobalt transport transmembrane protein CorA
1386011	0	C	Del	GAP	155	138	288	93.91	312		Rv1243c	PE_PGRS23	PE-PGRS family protein PE_PGRS23
1390763	0	C	SNP	T	79	89	167	100	168	Val764Met (gtg/Atg)	Rv1248c	-	multifunctional 2-oxoglutarate dehydrogenase E1 component /2-oxoglutarate dehydrogenase dihydrolipoyllysine-residue succinyltransferase
1393626	0	A	SNP	G	137	116	243	100	253	Leu119Leu (ctt/ctC)	Rv1249c	-	membrane protein
1396618	0	C	SNP	A	97	82	175	100	179	Glu875_ (gag/Tag)	Rv1251c	-	hypothetical protein
1396922	0	T	SNP	C	111	108	214	100	219	Thr773Thr (aca/acG)	Rv1251c	-	hypothetical protein
1401033	0	C	SNP	T	60	72	131	100	132	Ser355Leu (tcg/tTg)	Rv1253	deaD	ATP-dependent RNA helicase DeaD
1402587	0	C	SNP	G	67	77	141	99.31	145	Ala310Ala (gcc/gcG)	Rv1254	-	acyltransferase
1411210	0	T	SNP	G	88	96	181	99.46	185	Val260Val (gtt/gtG)	Rv1263	amiB2	amidase AmiB
1413148	0	C	SNP	T	76	88	159	99.39	165
1414021	0	C	SNP	T	69	63	129	100	132	Arg607Gln (cgg/cAg)	Rv1266c	pknH	serine/threonine-protein kinase PknH
1420138	0	C	SNP	A	73	78	146	100	151	Pro55Pro (ccg/ccT)	Rv1271c	-	hypothetical protein
1422666	0	C	SNP	T	98	72	169	99.42	171	Gly462Glu (ggg/gAg)	Rv1273c	-	drug ABC transporter ATP-binding protein
1422667	0	C	SNP	T	95	73	166	98.82	170	Gly462Arg (ggg/Agg)	Rv1273c	-	drug ABC transporter ATP-binding protein
1432495	0	T	SNP	C	95	92	186	100	187	Thr316Ala (aca/Gca)	Rv1280c	oppA	oligopeptide ABC transporter substrate-binding lipoprotein OppA
1440090	0	C	SNP	T	66	86	149	98.7	154	Thr395Ile (acc/aTc)	Rv1286	-	bifunctional sulfate adenyltransferase subunit 1 CysN/adenylylsulfate kinase CysC
1440469	0	C	SNP	G	74	83	155	100	157	Pro521Pro (ccc/ccG)	Rv1286	-	bifunctional sulfate adenyltransferase subunit 1 CysN/adenylylsulfate kinase CysC
1445781	0	A	SNP	G	73	106	179	100	179	Ala18Ala (gct/gcC)	Rv1291c	-	hypothetical protein
1450316	0	C	SNP	T	95	68	160	99.39	164	Ala314Ala (gcc/gcT)	Rv1294	thrA	homoserine dehydrogenase
1457144	0	C	SNP	T	67	89	152	100	156	Arg194Cys (cgc/Tgc)	Rv1300	hemK	release factor glutamine methyltransferase
1468492	0	C	SNP	A	107	93	194	99.5	201	Leu338Leu (ctg/ctT)	Rv1313c	-	insertion sequence element IS1557 transposase
1471659	0	C	SNP	T	63	74	137	100	137
1478357	0	G	SNP	T	106	115	220	99.1	223	Pro254Pro (ccc/ccA)	Rv1317c	alkA	bifunctional regulatory protein/DNA repair enzyme AlkA
1479085	0	T	SNP	C	102	107	202	100	209	Ile12Val (atc/Gtc)	Rv1317c	alkA	bifunctional regulatory protein/DNA repair enzyme AlkA
1480945	0	C	SNP	G	153	151	299	100	304	Thr519Thr (acg/acC)	Rv1319c	-	adenylate cyclase
1480948	0	C	SNP	T	155	156	307	100	311	Glu518Glu (gag/gaA)	Rv1319c	-	adenylate cyclase
1481185	0	A	SNP	C	206	198	397	99.26	407	Asp439Glu (gat/gaG)	Rv1319c	-	adenylate cyclase
1481563	0	C	SNP	T	177	225	396	99.75	403	Glu313Glu (gag/gaA)	Rv1319c	-	adenylate cyclase
1482627	0	T	SNP	C	90	88	168	100	178	Thr531Ala (acg/Gcg)	Rv1320c	-	adenylate cyclase
1484708	0	A	SNP	C	93	78	167	100	171	Ser144Arg (agc/Cgc)	Rv1321	-	endonuclease NucS
1489142	0	C	SNP	T	93	137	216	96.23	239	Gly275Asp (ggc/gAc)	Rv1325c	PE_PGRS24	PE-PGRS family protein PE_PGRS24
1490905	0	A	SNP	G	64	72	131	99.27	137	Ser470Pro (tct/Cct)	Rv1326c	glgB	1,4-alpha-glucan branching protein
1495836	0	G	SNP	A	70	92	159	100	162	Val425Met (gtg/Atg)	Rv1328	glgP	glycogen phosphorylase
1498951	0	G	SNP	T	100	85	179	100	185	Thr80Lys (acg/aAg)	Rv1329c	dinG	ATP-dependent helicase DinG
1499213	0	T	Del	GAP	86	68	152	98.72	156		Rv1330c	pncB1	nicotinic acid phosphoribosyltransferase PncB1
1499214	0	C	Del	GAP	87	68	153	99.36	156		Rv1330c	pncB1	nicotinic acid phosphoribosyltransferase PncB1
1499215	0	A	Del	GAP	87	68	153	99.36	156		Rv1330c	pncB1	nicotinic acid phosphoribosyltransferase PncB1
1499216	0	G	Del	GAP	87	69	154	100	156		Rv1330c	pncB1	nicotinic acid phosphoribosyltransferase PncB1
1499217	0	G	Del	GAP	87	69	154	100	156		Rv1330c	pncB1	nicotinic acid phosphoribosyltransferase PncB1
1499218	0	C	Del	GAP	87	69	154	100	156		Rv1330c	pncB1	nicotinic acid phosphoribosyltransferase PncB1
1499219	0	C	Del	GAP	87	69	154	100	156		Rv1330c	pncB1	nicotinic acid phosphoribosyltransferase PncB1
1499220	0	G	Del	GAP	86	68	154	99.35	155		Rv1330c	pncB1	nicotinic acid phosphoribosyltransferase PncB1
1499221	0	G	SNP	A	87	68	154	98.73	157	Pro447Ser (ccg/Tcg)	Rv1330c	pncB1	nicotinic acid phosphoribosyltransferase PncB1
1499274	0	C	SNP	G	124	95	211	100	219	Gly429Ala (ggc/gCc)	Rv1330c	pncB1	nicotinic acid phosphoribosyltransferase PncB1
1501700	0	G	SNP	A	121	108	224	99.57	230	Val34Val (gtg/gtA)	Rv1333	-	hydrolase
1503859	0	G	Del	GAP	78	86	164	99.39	165		Rv1336	cysM	O-phosphoserine sulfhydrylase
1513189	0	C	SNP	T	75	91	163	99.4	167	Ala48Val (gct/gTt)	Rv1348	irtA	iron ABC transporter ATP-binding protein/permease IrtA
1523975	0	G	SNP	A	77	79	152	100	156	His20Tyr (cac/Tac)	Rv1355c	moeY	molybdopterin biosynthesis protein MoeY
1526819	0	C	SNP	A	90	83	170	100	173	Arg70Arg (cgg/Agg)	Rv1358	-	transcriptional regulator
1533241	0	G	SNP	C	100	90	183	89.2	213	Thr131Thr (acc/acG)	Rv1361c	PPE19	PPE family protein PPE19
1533583	0	G	SNP	A	51	104	153	97.48	159	Tyr17Tyr (tac/taT)	Rv1361c	PPE19	PPE family protein PPE19
1533624	0	A	SNP	C	48	100	144	100	148	Phe4Val (ttc/Gtc)	Rv1361c	PPE19	PPE family protein PPE19
1534551	0	C	SNP	T	75	65	138	100	140	Glu20Glu (gag/gaA)	Rv1362c	-	membrane protein
1536251	0	G	SNP	T	90	104	189	100	194	Ala465Glu (gcg/gAg)	Rv1364c	-	sigma factor regulatory protein
1540141	0	T	SNP	C	62	77	135	100	139	Ile169Val (atc/Gtc)	Rv1367c	-	hypothetical protein
1540484	0	C	SNP	G	61	82	140	98.62	145	Leu54Leu (ctg/ctC)	Rv1367c	-	hypothetical protein
1544255	0	C	SNP	T	74	50	120	100	124	Arg299Arg (cgc/cgT)	Rv1371	-	membrane protein
1546703	0	C	SNP	T	72	77	147	100	149	Pro231Leu (ccg/cTg)	Rv1373	-	glycolipid sulfotransferase
1547125	0	T	SNP	C	64	63	122	100	127	Thr136Ala (aca/Gca)	Rv1374c	-	hypothetical protein
1552547	0	G	SNP	A	88	103	184	99.48	192	Arg37Trp (cgg/Tgg)	Rv1378c	-	hypothetical protein
1554216	0	C	SNP	T	106	78	181	99.46	185	Pro10Leu (ccc/cTc)	Rv1381	pyrC	dihydroorotase
1561141	0	G	SNP	A	120	133	251	99.22	255	Gly233Arg (ggg/Agg)	Rv1385	pyrF	orotidine 5'-phosphate decarboxylase
1563717	0	C	SNP	T	72	87	159	100	159	Val8Val (gtc/gtT)	Rv1388	mihF	integration host factor MihF
1570566	0	C	SNP	A	97	95	190	99.48	193	Arg135Leu (cgg/cTg)	Rv1394c	cyp132	cytochrome P450 Cyp132
1573660	0	T	SNP	G	111	104	211	100	215	Arg66Ser (aga/agC)	Rv1396c	PE_PGRS25	PE-PGRS family protein PE_PGRS25
1579482	0	G	SNP	A	56	115	169	100	171	Ala624Thr (gcg/Acg)	Rv1402	priA	primosomal protein N'
1588899	0	G	SNP	T	69	113	179	100	182	Ala111Ala (gcg/gcT)	Rv1412	ribC	riboflavin synthase
1593331	0	G	SNP	A	76	75	149	100	151
1595342	0	T	SNP	C	75	85	155	100	160	Val434Ala (gtg/gCg)	Rv1420	uvrC	excinuclease ABC subunit UvrC
1599557	0	C	SNP	G	95	69	161	100	164	Arg33Thr (agg/aCg)	Rv1424c	-	membrane protein
1608276	0	A	SNP	C	77	100	174	100	177	Asn65Thr (aac/aCc)	Rv1431	-	hypothetical protein
1609840	0	A	SNP	G	115	83	190	100	198	Pro586Pro (cca/ccG)	Rv1431	-	hypothetical protein
1612624	1	T	Ins	A	82	73	155	82.89	155		Rv1435c	-	hypothetical protein
1612624	2	T	Ins	T	81	73	154	82.35	155		Rv1435c	-	hypothetical protein
1612624	3	T	Ins	C	82	73	155	82.89	155		Rv1435c	-	hypothetical protein
1612624	4	T	Ins	G	82	73	155	82.89	155		Rv1435c	-	hypothetical protein
1612624	5	T	Ins	G	81	72	153	81.82	155		Rv1435c	-	hypothetical protein
1612624	6	T	Ins	T	82	73	155	82.89	155		Rv1435c	-	hypothetical protein
1612624	7	T	Ins	A	82	73	155	82.89	155		Rv1435c	-	hypothetical protein
1612624	8	T	Ins	C	82	73	155	82.89	155		Rv1435c	-	hypothetical protein
1612624	9	T	Ins	C	82	73	155	82.89	155		Rv1435c	-	hypothetical protein
1612624	10	T	Ins	G	81	73	154	82.35	155		Rv1435c	-	hypothetical protein
1612624	11	T	Ins	G	82	73	155	82.89	155		Rv1435c	-	hypothetical protein
1612624	12	T	Ins	T	82	73	155	82.89	155		Rv1435c	-	hypothetical protein
1612624	13	T	Ins	G	82	73	155	82.89	155		Rv1435c	-	hypothetical protein
1612624	14	T	Ins	C	80	73	153	81.82	155		Rv1435c	-	hypothetical protein
1612624	15	T	Ins	G	82	73	155	82.89	155		Rv1435c	-	hypothetical protein
1612624	16	T	Ins	C	82	73	155	82.89	155		Rv1435c	-	hypothetical protein
1612624	17	T	Ins	C	81	73	154	82.35	155		Rv1435c	-	hypothetical protein
1612624	18	T	Ins	A	81	73	154	82.35	155		Rv1435c	-	hypothetical protein
1612624	19	T	Ins	G	81	73	154	82.35	155		Rv1435c	-	hypothetical protein
1612624	20	T	Ins	G	82	73	155	82.89	155		Rv1435c	-	hypothetical protein
1612624	21	T	Ins	G	82	73	155	82.89	155		Rv1435c	-	hypothetical protein
1613035	0	T	SNP	C	81	78	153	100	159
1614143	0	G	SNP	A	69	100	167	100	169	Leu279Leu (ctg/ctA)	Rv1436	gap	glyceraldehyde 3-phosphate dehydrogenase
1618978	0	T	SNP	C	81	62	140	100	143	Asp236Gly (gat/gGt)	Rv1441c	PE_PGRS26	PE-PGRS family protein PE_PGRS26
1624791	0	C	SNP	G	104	83	176	100	187	Arg192Pro (cga/cCa)	Rv1446c	opcA	OXPP cycle protein OpcA
1627351	0	T	SNP	C	93	90	179	99.46	184	Thr244Ala (acc/Gcc)	Rv1448c	tal	transaldolase
1630148	0	A	SNP	C	67	90	148	100	157	Tyr18Asp (tac/Gac)	Rv1449c	tkt	transketolase
1632350	0	C	Del	GAP	55	125	182	89.55	201		Rv1450c	PE_PGRS27	PE-PGRS family protein PE_PGRS27
1634609	0	C	SNP	T	45	26	70	97.26	73	Ala7Thr (gcc/Acc)	Rv1450c	PE_PGRS27	PE-PGRS family protein PE_PGRS27
1634610	0	C	SNP	T	45	26	68	97.26	73	Val6Val (gtg/gtA)	Rv1450c	PE_PGRS27	PE-PGRS family protein PE_PGRS27
1636172	1	T	Ins	C	82	12	94	86.24	94		Rv1452c	PE_PGRS28	PE-PGRS family protein PE_PGRS28
1636172	2	T	Ins	C	81	12	93	85.32	94		Rv1452c	PE_PGRS28	PE-PGRS family protein PE_PGRS28
1636172	3	T	Ins	G	81	12	93	85.32	94		Rv1452c	PE_PGRS28	PE-PGRS family protein PE_PGRS28
1636826	0	C	SNP	A	100	130	222	97.87	235	Gly468Gly (ggg/ggT)	Rv1452c	PE_PGRS28	PE-PGRS family protein PE_PGRS28
1636918	0	C	SNP	T	61	95	156	87.15	179	Ala438Thr (gcc/Acc)	Rv1452c	PE_PGRS28	PE-PGRS family protein PE_PGRS28
1636927	0	C	SNP	T	45	75	117	83.33	144	Asp435Asn (gac/Aac)	Rv1452c	PE_PGRS28	PE-PGRS family protein PE_PGRS28
1636928	0	A	SNP	G	45	75	118	84.51	142	Gly434Gly (ggt/ggC)	Rv1452c	PE_PGRS28	PE-PGRS family protein PE_PGRS28
1636934	0	A	SNP	G	42	74	114	82.27	141	His432His (cat/caC)	Rv1452c	PE_PGRS28	PE-PGRS family protein PE_PGRS28
1636936	0	G	SNP	T	42	74	113	82.86	140	His432Asn (cat/Aat)	Rv1452c	PE_PGRS28	PE-PGRS family protein PE_PGRS28
1636944	0	G	SNP	T	40	74	114	79.72	143	Ala429Asp (gcc/gAc)	Rv1452c	PE_PGRS28	PE-PGRS family protein PE_PGRS28
1636945	0	C	SNP	G	40	73	112	79.02	143	Ala429Pro (gcc/Ccc)	Rv1452c	PE_PGRS28	PE-PGRS family protein PE_PGRS28
1636946	0	C	SNP	A	41	73	114	80.28	142	Gly428Gly (ggg/ggT)	Rv1452c	PE_PGRS28	PE-PGRS family protein PE_PGRS28
1636980	0	G	SNP	T	45	85	127	81.76	159	Pro417His (ccc/cAc)	Rv1452c	PE_PGRS28	PE-PGRS family protein PE_PGRS28
1636981	0	G	SNP	T	46	84	125	82.28	158	Pro417Thr (ccc/Acc)	Rv1452c	PE_PGRS28	PE-PGRS family protein PE_PGRS28
1636983	0	C	SNP	G	47	82	125	81.13	159	Gly416Ala (ggc/gCc)	Rv1452c	PE_PGRS28	PE-PGRS family protein PE_PGRS28
1638182	0	C	SNP	T	91	110	200	100	201	Ser16Ser (tcg/tcA)	Rv1452c	PE_PGRS28	PE-PGRS family protein PE_PGRS28
1638183	0	G	SNP	A	92	104	195	100	196	Ser16Leu (tcg/tTg)	Rv1452c	PE_PGRS28	PE-PGRS family protein PE_PGRS28
1638188	0	C	SNP	T	90	106	193	99.49	197	Ala14Ala (gcg/gcA)	Rv1452c	PE_PGRS28	PE-PGRS family protein PE_PGRS28
1638191	0	C	SNP	G	92	100	190	100	192	Ala13Ala (gcg/gcC)	Rv1452c	PE_PGRS28	PE-PGRS family protein PE_PGRS28
1638194	0	G	SNP	C	91	111	196	98.54	205	Ala12Ala (gcc/gcG)	Rv1452c	PE_PGRS28	PE-PGRS family protein PE_PGRS28
1639594	0	C	SNP	A	99	73	171	100	172	Pro405Gln (cca/cAa)	Rv1453	-	transcriptional activator protein
1645802	0	T	SNP	C	121	89	202	100	210	Lys113Glu (aaa/Gaa)	Rv1459c	-	alpha-(1->6)-mannopyranosyltransferase
1650072	0	A	SNP	G	116	122	232	100	238	Asn183Asp (aac/Gac)	Rv1462	-	hypothetical protein
1650406	0	C	SNP	A	94	87	179	100	181	Thr294Asn (acc/aAc)	Rv1462	-	hypothetical protein
1652315	0	G	SNP	A	113	78	188	100	191	Val266Val (gtg/gtA)	Rv1464	csd	cysteine desulfurase
1676290	0	C	SNP	A	96	79	171	100	175	Lys198Asn (aag/aaT)	Rv1486c	-	hypothetical protein
1676880	0	A	SNP	G	109	111	219	100	220	Trp2Arg (tgg/Cgg)	Rv1486c	-	hypothetical protein
1681147	0	G	SNP	A	90	69	158	100	159
1688062	0	G	SNP	A	101	92	187	97.97	197	Ser41Asn (agc/aAc)	Rv1497	lipL	esterase LipL
1688300	0	T	SNP	C	109	86	191	100	195	Phe120Phe (ttt/ttC)	Rv1497	lipL	esterase LipL
1689349	0	C	SNP	T	82	101	181	100	183	Arg191His (cgc/cAc)	Rv1498c	-	methyltransferase
1692141	0	A	SNP	C	72	82	149	100	154	Ile84Ile (ata/atC)	Rv1501	-	hypothetical protein
1692248	0	T	Del	GAP	68	76	136	96.64	149		Rv1501	-	hypothetical protein
1692960	0	T	SNP	C	64	74	134	98.57	140	Ser13Pro (tcg/Ccg)	Rv1502	-	hypothetical protein
1693561	0	A	SNP	G	59	65	117	100	124	Tyr213Cys (tac/tGc)	Rv1502	-	hypothetical protein
1698911	0	G	SNP	A	91	69	154	100	160	Gly328Gly (ggc/ggT)	Rv1508c	-	membrane protein
1699849	0	G	SNP	A	56	61	116	100	117	Pro16Ser (ccg/Tcg)	Rv1508c	-	membrane protein
1706119	0	T	SNP	C	71	73	142	100	144	Ser159Ser (tca/tcG)	Rv1514c	-	glycosyltransferase
1708138	0	G	SNP	A	79	76	150	98.1	158	Asp134Asp (gac/gaT)	Rv1516c	-	sugar transferase
1708792	0	T	SNP	C	94	117	205	100	211
1709432	0	C	SNP	T	74	102	168	100	176	Leu188Phe (ctc/Ttc)	Rv1517	-	hypothetical protein
1710409	0	T	SNP	G	100	76	171	100	176	Trp256Gly (tgg/Ggg)	Rv1518	-	hypothetical protein
1713192	0	A	SNP	G	85	59	134	100	144	Val297Val (gta/gtG)	Rv1521	fadD25	fatty-acid--CoA ligase FadD25
1713923	0	A	SNP	G	73	60	127	99.25	134	His541Arg (cac/cGc)	Rv1521	fadD25	fatty-acid--CoA ligase FadD25
1716472	0	A	SNP	G	73	83	138	100	156	Ser381Pro (tcc/Ccc)	Rv1522c	mmpL12	transmembrane transport protein MmpL12
1720488	0	G	SNP	A	78	86	159	99.39	165	Val158Ile (gtc/Atc)	Rv1525	wbbL2	rhamnosyl transferase WbbL
1728161	0	G	SNP	T	82	79	159	99.38	162	Gly83Gly (ggc/ggA)	Rv1527c	pks5	polyketide synthase
1728837	0	A	SNP	G	73	63	134	99.27	137
1732069	0	G	Del	GAP	123	126	239	99.6	250		Rv1530	adh	alcohol dehydrogenase
1732070	0	T	Del	GAP	123	126	239	99.6	250		Rv1530	adh	alcohol dehydrogenase
1735739	0	T	SNP	C	95	73	164	99.41	169
1741224	0	G	SNP	A	118	99	212	99.09	219	Asp323Asp (gac/gaT)	Rv1538c	ansA	L-aparaginase
1748439	0	C	SNP	T	105	83	184	100	188	Thr249Ile (acc/aTc)	Rv1547	dnaE1	DNA polymerase III subunit alpha
1752561	0	T	SNP	C	95	98	184	100	193	Asp258Gly (gac/gGc)	Rv1548c	PPE21	PPE family protein PPE21
1753519	1	G	Ins	C	47	82	129	78.66	129
1759252	0	G	SNP	T	66	82	145	99.33	149	Ser524Ser (tcg/tcT)	Rv1552	frdA	fumarate reductase flavoprotein subunit		phylo (not 4,9)
1760292	0	A	SNP	G	77	95	167	99.42	173	Met40Val (atg/Gtg)	Rv1554	frdC	fumarate reductase membrane anchor subunit
1761765	0	G	SNP	A	77	75	150	100	152	Gly8Ser (ggc/Agc)	Rv1557	mmpL6	transmembrane transport protein MmpL6
1763482	0	G	SNP	A	73	88	158	100	161	Gly19Arg (ggg/Agg)	Rv1559	ilvA	threonine dehydratase IlvA
1764225	0	C	SNP	T	85	131	212	99.54	217	Ala266Ala (gcc/gcT)	Rv1559	ilvA	threonine dehydratase IlvA
1768770	0	G	SNP	C	105	78	181	99.46	184	His221Gln (cac/caG)	Rv1563c	treY	maltooligosyl trehalose synthase
1777804	0	G	SNP	A	114	137	247	99.21	253	Gly368Asp (ggc/gAc)	Rv1569	bioF1	8-amino-7-oxononanoate synthase
1778430	0	T	SNP	C	131	108	233	100	239	Met191Thr (atg/aCg)	Rv1570	bioD	ATP-dependent dethiobiotin synthetase BioD
1779370	0	G	SNP	C	105	98	201	100	203	Thr19Thr (acg/acC)	Rv1573	-	phage protein
1780586	1	C	Ins	G	67	76	143	95.33	144		Rv1575	-	phage protein
1781251	0	C	SNP	T	89	91	177	100	180	Glu272Lys (gag/Aag)	Rv1576c	-	phage capsid protein
1781811	0	T	SNP	C	113	127	233	97.96	245	Asp85Gly (gac/gGc)	Rv1576c	-	phage capsid protein
1784238	0	A	Del	GAP	86	89	167	99.43	176		Rv1581c	-	phage protein
1785127	0	C	SNP	T	85	73	153	100	158	Val262Val (gtg/gtA)	Rv1582c	-	phage protein
1788515	0	G	SNP	T	96	100	191	97.03	202	Pro217Thr (ccg/Acg)	Rv1587c	-	hypothetical protein
1788570	0	G	SNP	T	90	84	169	91.58	190	Asn198Lys (aac/aaA)	Rv1587c	-	hypothetical protein
1789650	0	C	SNP	T	83	87	168	81.73	208	Ala63Thr (gcc/Acc)	Rv1588c	-	hypothetical protein
1789654	0	A	SNP	G	83	91	165	84.88	205	Leu61Leu (ctt/ctC)	Rv1588c	-	hypothetical protein
1789671	0	C	SNP	T	76	94	169	87.18	195	Ala56Thr (gcg/Acg)	Rv1588c	-	hypothetical protein
1789675	0	A	SNP	C	71	95	165	88.3	188	Gly54Gly (ggt/ggG)	Rv1588c	-	hypothetical protein
1789678	0	C	SNP	G	75	97	168	87.31	197	Val53Val (gtg/gtC)	Rv1588c	-	hypothetical protein
1789933	0	G	SNP	A	94	84	178	100	178
1792777	0	T	SNP	C	59	70	125	100	129	Ile322Val (att/Gtt)	Rv1592c	-	hypothetical protein
1792778	0	T	SNP	C	58	70	122	100	128	Glu321Glu (gaa/gaG)	Rv1592c	-	hypothetical protein
1798355	0	G	SNP	A	88	84	167	100	172	Gly21Asp (ggt/gAt)	Rv1597	-	hypothetical protein
1802047	0	C	SNP	G	74	75	145	99.33	150	Gln5Glu (cag/Gag)	Rv1601	hisB	imidazole glycerol-phosphate dehydratase
1803265	0	G	SNP	A	90	88	176	100	178	Ser201Asn (agc/aAc)	Rv1602	hisH	imidazole glycerol phosphate synthase subunit HisH
1804409	0	C	SNP	A	92	81	169	100	173	Pro124Gln (cca/cAa)	Rv1604	impA	inositol-monophosphatase ImpA
1811375	0	G	SNP	T	84	90	167	100	174	Gly83Gly (ggg/ggT)	Rv1612	trpB	tryptophan synthase subunit beta
1812448	0	C	SNP	T	84	69	151	100	153	Tyr30Tyr (tac/taT)	Rv1613	trpA	tryptophan synthase subunit alpha
1817976	0	A	SNP	T	86	82	160	100	168	His121Leu (cac/cTc)	Rv1618	tesB1	acyl-CoA thioesterase TesB
1818286	0	C	SNP	T	57	83	134	100	140	Gly224Gly (ggc/ggT)	Rv1618	tesB1	acyl-CoA thioesterase TesB
1818620	0	C	SNP	T	128	82	206	99.06	212	Pro16Ser (ccg/Tcg)	Rv1619	-	hypothetical protein
1822281	0	C	SNP	A	101	100	198	100	201	Pro331Pro (ccg/ccT)	Rv1621c	cydD	cytochrome biosyntheisis ABC transporter ATP-binding protein/permease CydD
1827468	0	C	SNP	A	79	67	144	98.65	148	Val160Leu (gtg/Ttg)	Rv1625c	cya	adenylyl cyclase
1832509	0	C	SNP	G	113	96	204	99.52	210	Thr615Thr (acc/acG)	Rv1629	polA	DNA polymerase I
1833025	0	C	SNP	T	128	112	235	100	240	Asp787Asp (gac/gaT)	Rv1629	polA	DNA polymerase I
1833692	0	G	SNP	A	76	64	140	100	140	Val51Met (gtg/Atg)	Rv1630	rpsA	30S ribosomal protein S1			pyrazinamide (PZA)
1836286	0	G	SNP	C	138	123	255	99.62	262
1836417	0	C	SNP	A	98	115	207	99.53	214	Gly138Gly (ggg/ggT)	Rv1632c	-	hypothetical protein
1839759	0	G	SNP	C	105	109	203	100	214	Gly198Arg (ggg/Cgg)	Rv1634	-	multidrug-efflux transporter
1847919	0	C	SNP	G	120	91	206	100	211	Thr180Thr (acg/acC)	Rv1639c	-	hypothetical protein
1849609	0	T	SNP	C	88	110	189	100	198	Arg809Arg (cga/cgG)	Rv1640c	lysX	bifunctional lysine--tRNA ligase/phosphatidylglycerol lysyltransferase
1852877	0	A	SNP	C	88	115	194	99.02	205	_202Ser (tag/tCg)	Rv1641	infC	initiation factor IF-3
1854300	0	T	SNP	C	111	98	204	98.58	212	Leu232Pro (ctg/cCg)	Rv1644	tsnR	23S rRNA methyltransferase TsnR
1856617	0	C	SNP	T	64	65	127	99.23	130	Thr285Ile (aca/aTa)	Rv1646	PE17	PE family protein PE17
1856777	0	G	SNP	C	108	63	165	100	171	Ala2Pro (gcg/Ccg)	Rv1647	-	adenylate cyclase
1859559	0	C	SNP	A	69	77	138	100	146	Ala276Asp (gcc/gAc)	Rv1649	pheS	phenylalanine--tRNA ligase subunit alpha
1863584	0	G	SNP	T	138	143	267	99.29	283	Thr600Asn (acc/aAc)	Rv1651c	PE_PGRS30	PE-PGRS family protein PE_PGRS30
1865389	0	C	Del	GAP	81	98	175	95.72	187
1873700	0	G	SNP	A	117	124	236	99.59	242	Leu354Leu (ctg/ctA)	Rv1659	argH	argininosuccinate lyase
1885772	0	G	SNP	A	81	80	159	100	161	Ala1357Thr (gcc/Acc)	Rv1662	pks8	polyketide synthase
1901088	0	A	SNP	G	79	79	154	97.53	162	Thr14Thr (aca/acG)	Rv1676	-	hypothetical protein
1901493	0	T	SNP	C	78	77	152	100	155	Ser149Ser (agt/agC)	Rv1676	-	hypothetical protein
1907296	0	G	SNP	C	94	68	155	100	162	Ala298Ala (gcg/gcC)	Rv1682	-	hypothetical protein
1908598	0	G	SNP	A	111	91	199	99.51	203	Arg335Arg (cgg/cgA)	Rv1683	-	bifunctional long-chain acyl-CoA synthase/lipase
1916137	0	A	SNP	G	127	107	225	99.57	235	Leu63Leu (cta/ctG)	Rv1691	-	hypothetical protein
1917972	0	A	SNP	G	124	100	218	100	224	Leu11Leu (cta/ctG)	Rv1694	tlyA	16S/23S rRNA (cytidine-2'-O)-methyltransferase TlyA			capreomycin (CPR)
1925136	0	G	SNP	A	51	74	123	100	125	Val436Val (gtg/gtA)	Rv1699	pyrG	CTP synthase
1926029	0	T	SNP	C	99	90	182	100	189	Tyr150His (tat/Cat)	Rv1700	-	NUDIX hydrolase
1927018	0	G	SNP	A	83	104	182	100	187	Val273Ile (gtc/Atc)	Rv1701	-	tyrosine recombinase XerD
1927329	0	C	SNP	A	100	108	205	100	208	Arg416Leu (cgc/cTc)	Rv1702c	-	hypothetical protein
1931179	0	C	SNP	A	75	71	143	100	146	Arg93Leu (cgg/cTg)	Rv1704c	cycA	D-serine/alanine/glycine transporter protein CycA
1931718	0	G	SNP	C	125	110	223	100	235	Leu313Val (ctg/Gtg)	Rv1705c	PPE22	PPE family protein PPE22
1933988	0	G	SNP	A	82	67	148	100	149
1944107	0	A	SNP	G	119	96	213	99.54	216	Ser178Gly (agt/Ggt)	Rv1716	-	hypothetical protein
1944402	0	T	SNP	C	123	108	222	99.57	232	Val276Ala (gtc/gCc)	Rv1716	-	hypothetical protein
1946999	0	T	SNP	G	80	81	157	100	161
1950767	0	T	SNP	C	93	81	169	100	174	Lys95Lys (aaa/aaG)	Rv1724c	-	hypothetical protein
1952743	0	G	SNP	A	100	125	223	99.56	226	Val298Met (gtg/Atg)	Rv1726	-	oxidoreductase
1960284	0	C	SNP	A	73	97	168	100	170	Gln68His (cag/caT)	Rv1733c	-	transmembrane protein
1967237	0	C	SNP	A	100	78	177	100	178	Arg134Leu (cga/cTa)	Rv1739c	-	sulfate ABC transporter permease
1968226	0	G	SNP	A	116	88	200	99.03	206	Trp18_ (tgg/tgA)	Rv1742	-	hypothetical protein
1971725	0	G	SNP	C	89	92	175	98.37	184	Arg89Arg (cgc/cgG)	Rv1745c	idi	isopentenyl-diphosphate delta-isomerase
1972901	0	C	SNP	T	130	86	213	100	216	Ala255Val (gcg/gTg)	Rv1746	pknF	serine/threonine-protein kinase PknF
1977646	0	G	SNP	A	73	88	159	99.38	162	Ala80Ala (gcc/gcT)	Rv1749c	-	integral membrane protein
1983195	0	A	SNP	G	18	9	23	96.43	28	Gly527Gly (ggt/ggC)	Rv1753c	PPE24	PPE family protein PPE24
1983198	0	C	SNP	G	18	12	28	100	30	Val526Val (gtg/gtC)	Rv1753c	PPE24	PPE family protein PPE24
1983313	0	T	SNP	G	102	110	206	99.07	214	Asn488Thr (aac/aCc)	Rv1753c	PPE24	PPE family protein PPE24
1990883	0	G	SNP	T	6	4	9	90.91	11	Gly565Gly (ggc/ggA)	Rv1759c	wag22	PE-PGRS family protein Wag22
1990888	0	C	SNP	T	6	4	9	90.91	11	Ala564Thr (gcc/Acc)	Rv1759c	wag22	PE-PGRS family protein Wag22
1990892	0	A	SNP	C	6	4	10	90.91	11	Gly562Gly (ggt/ggG)	Rv1759c	wag22	PE-PGRS family protein Wag22
1990897	0	C	SNP	A	6	4	9	76.92	13	Ala561Ser (gcc/Tcc)	Rv1759c	wag22	PE-PGRS family protein Wag22
1990924	0	A	SNP	G	5	5	10	100	10	Leu552Leu (ttg/Ctg)	Rv1759c	wag22	PE-PGRS family protein Wag22
1990928	0	G	SNP	C	5	5	10	100	10	Gly550Gly (ggc/ggG)	Rv1759c	wag22	PE-PGRS family protein Wag22
1996100	0	C	SNP	A	36	27	62	100	63
1997852	0	C	SNP	G	48	43	89	98.91	92	Val222Leu (gtt/Ctt)	Rv1765c	-	hypothetical protein
1998122	0	G	SNP	A	34	39	71	100	73	Leu132Leu (ctg/Ttg)	Rv1765c	-	hypothetical protein
1998141	0	G	SNP	C	41	42	82	100	83	Gly125Gly (ggc/ggG)	Rv1765c	-	hypothetical protein
2003252	0	C	SNP	T	87	107	187	100	194	Ala209Ala (gcc/gcT)	Rv1769	-	hypothetical protein
2003827	0	A	SNP	C	93	72	162	100	165	Asp401Ala (gac/gCc)	Rv1769	-	hypothetical protein
2003888	0	C	SNP	A	100	77	172	100	177	Ala4Asp (gcc/gAc)	Rv1770	-	hypothetical protein
2010614	0	G	SNP	A	66	75	138	99.3	142
2010880	0	T	SNP	G	73	78	149	100	151	Gly75Gly (ggt/ggG)	Rv1777	cyp144	cytochrome P450 Cyp144
2011568	0	G	SNP	C	72	68	136	100	140	Glu305Gln (gag/Cag)	Rv1777	cyp144	cytochrome P450 Cyp144
2022868	0	T	SNP	C	121	103	220	100	224	Ser1204Ser (agt/agC)	Rv1783	eccC5	ESX-5 type VII secretion system protein EccC5
2023628	0	C	SNP	G	95	75	163	100	170	Gly334Ala (gga/gCa)	Rv1785c	cyp143	cytochrome P450 Cyp143
2025977	0	C	SNP	G	114	84	194	99.5	199	Thr226Arg (acg/aGg)	Rv1787	PPE25	PPE family protein PPE25
2030604	0	A	SNP	G	68	79	141	96.08	153
2034676	0	C	SNP	T	83	90	170	99.43	174	Ile316Ile (atc/atT)	Rv1796	mycP5	membrane-anchored mycosin MycP
2038873	0	G	SNP	A	74	88	157	99.39	163
2045310	0	A	SNP	G	139	164	298	99.67	304	Ile511Ile (att/atC)	Rv1803c	PE_PGRS32	PE-PGRS family protein PE_PGRS32
2049065	0	T	SNP	C	96	113	207	100	209
2049097	0	G	SNP	C	99	107	192	100	206
2050822	0	G	SNP	C	111	101	204	99.53	213	Gly301Ala (gga/gCa)	Rv1808	PPE32	PPE family protein PPE32
2051345	0	G	SNP	A	88	72	159	99.38	161	Gly22Ser (ggt/Agt)	Rv1809	PPE33	PPE family protein PPE33
2051746	0	T	SNP	C	95	97	187	99.48	193	Ala155Ala (gct/gcC)	Rv1809	PPE33	PPE family protein PPE33
2052035	0	G	SNP	T	89	89	178	99.44	179	Val252Leu (gtg/Ttg)	Rv1809	PPE33	PPE family protein PPE33
2055271	0	A	SNP	G	94	100	188	99.49	195	Leu30Pro (cta/cCa)	Rv1812c	-	dehydrogenase
2056184	0	C	SNP	T	57	71	126	100	128
2057774	0	A	SNP	T	67	81	142	100	148	Ile83Phe (atc/Ttc)	Rv1815	-	hypothetical protein
2058950	0	C	Del	GAP	68	68	136	98.55	138		Rv1816	-	HTH-type transcriptional regulator
2061865	0	G	Del	GAP	13	33	43	95.83	48		Rv1818c	PE_PGRS33	PE-PGRS family protein PE_PGRS33
2061866	0	G	Del	GAP	13	33	43	97.87	47		Rv1818c	PE_PGRS33	PE-PGRS family protein PE_PGRS33
2061867	0	T	Del	GAP	13	33	43	100	46		Rv1818c	PE_PGRS33	PE-PGRS family protein PE_PGRS33
2061868	0	G	Del	GAP	13	33	43	100	46		Rv1818c	PE_PGRS33	PE-PGRS family protein PE_PGRS33
2061869	0	A	Del	GAP	13	33	43	100	46		Rv1818c	PE_PGRS33	PE-PGRS family protein PE_PGRS33
2061870	0	C	Del	GAP	13	33	43	100	46		Rv1818c	PE_PGRS33	PE-PGRS family protein PE_PGRS33
2061871	0	A	Del	GAP	13	33	43	100	46		Rv1818c	PE_PGRS33	PE-PGRS family protein PE_PGRS33
2061872	0	T	Del	GAP	13	33	43	100	46		Rv1818c	PE_PGRS33	PE-PGRS family protein PE_PGRS33
2061873	0	T	Del	GAP	13	33	43	100	46		Rv1818c	PE_PGRS33	PE-PGRS family protein PE_PGRS33
2061874	0	A	Del	GAP	13	33	43	100	46		Rv1818c	PE_PGRS33	PE-PGRS family protein PE_PGRS33
2061875	0	G	Del	GAP	13	33	43	100	46		Rv1818c	PE_PGRS33	PE-PGRS family protein PE_PGRS33
2061876	0	T	Del	GAP	13	33	43	100	46		Rv1818c	PE_PGRS33	PE-PGRS family protein PE_PGRS33
2061877	0	G	Del	GAP	13	33	43	100	46		Rv1818c	PE_PGRS33	PE-PGRS family protein PE_PGRS33
2061878	0	C	Del	GAP	13	33	43	100	46		Rv1818c	PE_PGRS33	PE-PGRS family protein PE_PGRS33
2061879	0	C	Del	GAP	13	33	43	100	46		Rv1818c	PE_PGRS33	PE-PGRS family protein PE_PGRS33
2061880	0	G	Del	GAP	13	33	43	100	46		Rv1818c	PE_PGRS33	PE-PGRS family protein PE_PGRS33
2061881	0	G	Del	GAP	13	33	43	97.87	47		Rv1818c	PE_PGRS33	PE-PGRS family protein PE_PGRS33
2061958	0	A	SNP	G	40	102	133	99.3	143	Ala239Ala (gct/gcC)	Rv1818c	PE_PGRS33	PE-PGRS family protein PE_PGRS33
2074754	0	C	SNP	T	78	76	154	100	154
2084697	0	G	SNP	T	104	89	184	100	193
2087652	0	C	SNP	T	83	75	155	99.37	159	Arg87Arg (cgg/cgA)	Rv1839c	vapB13	antitoxin VapB13
2094912	0	C	Del	GAP	62	91	147	88.95	172		Rv1844c	gnd1	6-phosphogluconate dehydrogenase
2094913	0	A	Del	GAP	62	91	147	90	170		Rv1844c	gnd1	6-phosphogluconate dehydrogenase
2094914	0	G	Del	GAP	62	91	147	90	170		Rv1844c	gnd1	6-phosphogluconate dehydrogenase
2094915	0	C	Del	GAP	62	91	147	90	170		Rv1844c	gnd1	6-phosphogluconate dehydrogenase
2094916	0	G	Del	GAP	62	90	146	89.94	169		Rv1844c	gnd1	6-phosphogluconate dehydrogenase
2094917	0	T	Del	GAP	62	90	146	91.02	167		Rv1844c	gnd1	6-phosphogluconate dehydrogenase
2096186	0	A	SNP	G	101	110	204	100	211	Thr138Thr (act/acC)	Rv1846c	blaI	transcriptional repressor BlaI
2108141	0	T	SNP	C	94	121	212	100	215	Phe136Leu (ttc/Ctc)	Rv1860	apa	hypothetical protein
2108890	0	A	SNP	C	74	117	183	100	191
2109523	1	C	Ins	G	84	81	165	94.29	165
2116903	0	C	SNP	T	89	110	194	100	199	Gly380Gly (ggc/ggT)	Rv1867	-	hypothetical protein
2118936	0	G	SNP	A	107	103	205	99.53	211	Pro530Pro (ccg/ccA)	Rv1868	-	hypothetical protein
2122976	0	C	SNP	G	78	85	152	98.19	166	Gly59Ala (ggt/gCt)	Rv1872c	lldD2	L-lactate dehydrogenase
2123169	0	T	SNP	G	60	86	144	100	146
2128870	0	A	SNP	G	86	88	165	100	174	Leu283Leu (cta/ctG)	Rv1878	glnA3	glutamine synthetase GlnA
2133468	1	T	Ins	T	78	52	130	94.89	131		Rv1883c	-	hypothetical protein
2133468	2	T	Ins	C	79	52	131	95.62	131		Rv1883c	-	hypothetical protein
2133468	3	T	Ins	G	79	52	131	95.62	131		Rv1883c	-	hypothetical protein
2133468	4	T	Ins	C	79	52	131	95.62	131		Rv1883c	-	hypothetical protein
2133468	5	T	Ins	A	79	52	131	95.62	131		Rv1883c	-	hypothetical protein
2133468	6	T	Ins	T	79	52	131	95.62	131		Rv1883c	-	hypothetical protein
2133468	7	T	Ins	G	79	52	131	95.62	131		Rv1883c	-	hypothetical protein
2133468	8	T	Ins	C	79	52	131	95.62	131		Rv1883c	-	hypothetical protein
2133468	9	T	Ins	C	79	52	131	95.62	131		Rv1883c	-	hypothetical protein
2133468	10	T	Ins	G	79	52	131	95.62	131		Rv1883c	-	hypothetical protein
2133468	11	T	Ins	T	79	52	131	95.62	131		Rv1883c	-	hypothetical protein
2133468	12	T	Ins	C	79	52	131	95.62	131		Rv1883c	-	hypothetical protein
2135870	0	T	SNP	C	52	89	138	100	141
2137521	1	A	Ins	C	54	51	105	84.68	105
2137521	2	A	Ins	T	54	50	104	83.87	105
2137521	3	A	Ins	C	54	51	105	84.68	105
2137521	4	A	Ins	C	54	51	105	84.68	105
2137521	5	A	Ins	G	54	51	105	84.68	105
2137521	6	A	Ins	A	54	51	105	84.68	105
2137521	7	A	Ins	T	54	50	104	83.87	105
2137521	8	A	Ins	C	54	51	105	84.68	105
2137521	9	A	Ins	A	54	51	105	84.68	105
2137521	10	A	Ins	C	54	50	104	83.87	105
2138453	0	C	SNP	T	79	65	144	100	144
2142250	0	C	SNP	T	77	90	164	100	167
2143328	0	G	Del	GAP	83	119	195	99.51	203		Rv1895	-	zinc-binding alcohol dehydrogenase
2147022	0	A	SNP	C	82	66	145	100	148	Ile204Met (att/atG)	Rv1900c	lipJ	lignin peroxidase LipJ
2151780	0	G	SNP	T	105	68	171	98.86	175	Gln206Lys (caa/Aaa)	Rv1905c	aao	D-amino acid oxidase
2153184	0	T	SNP	G	81	73	149	100	154
2154406	0	G	SNP	A	73	68	140	99.3	142	Pro569Leu (ccg/cTg)	Rv1908c	katG	catalase-peroxidase			isoniazid (INH)
2154724	0	C	SNP	A	81	76	157	100	157	Arg463Leu (cgg/cTg)	Rv1908c	katG	catalase-peroxidase		phylo (not Euro-American, M. africanum, M. bovis, M . canettii, M. caprae, M. Microti, M. pinipedii, Beijing, Delhi/CAS, EAI, 4)	isoniazid (INH)
2155683	0	C	SNP	G	94	89	179	98.39	186	Lys143Asn (aag/aaC)	Rv1908c	katG	catalase-peroxidase			isoniazid (INH)
2158109	0	T	SNP	C	82	83	163	100	165	Asp328Gly (gac/gGc)	Rv1912c	fadB5	oxidoreductase FadB
2158905	0	C	SNP	A	89	89	176	98.89	180	Gly63_ (gga/Tga)	Rv1912c	fadB5	oxidoreductase FadB
2160998	0	G	SNP	A	114	80	187	100	194	Gly179Asp (ggc/gAc)	Rv1915	aceAa	isocitrate lyase AceAa
2161343	1	G	Ins	T	79	83	162	94.19	162		Rv1915	aceAa	isocitrate lyase AceAa
2163790	0	A	SNP	C	36	38	70	100	74	Pro1174Pro (cct/ccG)	Rv1917c	PPE34	PPE family protein PPE34
2165286	0	A	SNP	C	91	86	173	100	177	Ser676Ala (tca/Gca)	Rv1917c	PPE34	PPE family protein PPE34
2167310	0	A	SNP	G	75	118	186	100	193	Met1Thr (atg/aCg)	Rv1917c	PPE34	PPE family protein PPE34
2167926	0	A	SNP	G	83	94	172	100	177	Leu896Ser (ttg/tCg)	Rv1918c	PPE35	PPE family protein PPE35
2172526	0	A	SNP	C	63	80	140	99.31	144	_424Gly (tga/Gga)	Rv1921c	lppF	lipoprotein LppF
2173860	0	A	SNP	C	77	74	148	100	151
2186127	0	G	SNP	A	131	153	274	99.65	285	Ala21Val (gcc/gTc)	Rv1934c	fadE17	acyl-CoA dehydrogenase FadE17
2186236	0	C	SNP	T	97	138	226	100	235	Pro308Pro (ccg/ccA)	Rv1935c	echA13	enoyl-CoA hydratase EchA13
2187587	0	G	SNP	C	91	95	184	100	186	Gln68His (cag/caC)	Rv1936	-	monooxygenase
2199052	0	C	SNP	G	74	55	127	100	129	Gly5Arg (ggt/Cgt)	Rv1948c	-	hypothetical protein
2207591	1	T	Ins	C	94	84	178	96.74	180
2209465	0	G	SNP	A	107	96	197	100	203	Ala47Thr (gcg/Acg)	Rv1966	mce3A	Mce family protein Mce3A
2211826	0	A	SNP	G	78	92	169	100	170	Lys67Lys (aaa/aaG)	Rv1968	mce3C	Mce family protein Mce3C
2216345	0	C	SNP	A	80	75	155	100	155	Pro363Pro (ccc/ccA)	Rv1971	mce3F	Mce family protein Mce3F
2216443	0	C	SNP	A	95	78	168	99.43	174	Ala396Glu (gcg/gAg)	Rv1971	mce3F	Mce family protein Mce3F
2220512	0	T	SNP	G	81	68	147	100	149	Ser253Ser (tct/tcG)	Rv1977	-	hypothetical protein
2220941	0	G	Del	GAP	64	61	123	84.46	148		Rv1978	-	hypothetical protein
2220942	0	C	Del	GAP	64	61	123	91.24	137		Rv1978	-	hypothetical protein
2220943	0	C	Del	GAP	64	61	123	92.59	135		Rv1978	-	hypothetical protein
2220944	0	A	Del	GAP	64	61	123	92.59	135		Rv1978	-	hypothetical protein
2220945	0	C	Del	GAP	64	61	123	93.98	133		Rv1978	-	hypothetical protein
2220946	0	G	Del	GAP	64	61	123	93.98	133		Rv1978	-	hypothetical protein
2220947	0	A	Del	GAP	64	61	123	100	125		Rv1978	-	hypothetical protein
2220948	0	T	Del	GAP	64	61	123	100	125		Rv1978	-	hypothetical protein
2221584	0	G	SNP	C	68	91	155	100	159	Ser226Thr (agt/aCt)	Rv1978	-	hypothetical protein
2223293	0	T	SNP	C	86	85	170	99.42	172
2228967	0	A	SNP	G	97	87	178	100	184
2229801	0	C	SNP	G	72	84	152	100	156	Pro34Pro (ccg/ccC)	Rv1985c	-	HTH-type transcriptional regulator
2235170	0	A	Del	GAP	21	15	36	100	36		Rv1992c	ctpG	cation transporter ATPase G
2235171	0	C	Del	GAP	21	15	36	100	36		Rv1992c	ctpG	cation transporter ATPase G
2235172	0	A	Del	GAP	21	15	36	100	36		Rv1992c	ctpG	cation transporter ATPase G
2235173	0	A	Del	GAP	21	15	36	100	36		Rv1992c	ctpG	cation transporter ATPase G
2235174	0	T	Del	GAP	21	15	36	100	36		Rv1992c	ctpG	cation transporter ATPase G
2235175	0	C	Del	GAP	21	15	36	100	36		Rv1992c	ctpG	cation transporter ATPase G
2235176	0	C	Del	GAP	21	15	36	100	36		Rv1992c	ctpG	cation transporter ATPase G
2235177	0	G	Del	GAP	21	15	36	100	36		Rv1992c	ctpG	cation transporter ATPase G
2235178	0	A	Del	GAP	21	15	36	100	36		Rv1992c	ctpG	cation transporter ATPase G
2235179	0	C	Del	GAP	21	15	36	100	36		Rv1992c	ctpG	cation transporter ATPase G
2235180	0	G	Del	GAP	21	15	36	100	36		Rv1992c	ctpG	cation transporter ATPase G
2235181	0	T	Del	GAP	21	15	36	100	36		Rv1992c	ctpG	cation transporter ATPase G
2235182	0	T	Del	GAP	21	15	36	100	36		Rv1992c	ctpG	cation transporter ATPase G
2235183	0	T	Del	GAP	21	15	36	100	36		Rv1992c	ctpG	cation transporter ATPase G
2235184	0	T	Del	GAP	21	15	36	100	36		Rv1992c	ctpG	cation transporter ATPase G
2235185	0	G	Del	GAP	21	15	36	100	36		Rv1992c	ctpG	cation transporter ATPase G
2235186	0	C	Del	GAP	21	15	36	100	36		Rv1992c	ctpG	cation transporter ATPase G
2235187	0	A	Del	GAP	21	15	36	100	36		Rv1992c	ctpG	cation transporter ATPase G
2235188	0	C	Del	GAP	21	15	36	100	36		Rv1992c	ctpG	cation transporter ATPase G
2235189	0	C	Del	GAP	21	15	36	100	36		Rv1992c	ctpG	cation transporter ATPase G
2235190	0	A	Del	GAP	21	15	36	100	36		Rv1992c	ctpG	cation transporter ATPase G
2235191	0	T	Del	GAP	21	15	36	100	36		Rv1992c	ctpG	cation transporter ATPase G
2235192	0	G	Del	GAP	21	15	36	100	36		Rv1992c	ctpG	cation transporter ATPase G
2235193	0	A	Del	GAP	21	15	36	100	36		Rv1992c	ctpG	cation transporter ATPase G
2235194	0	T	Del	GAP	21	15	36	100	36		Rv1992c	ctpG	cation transporter ATPase G
2235195	0	C	Del	GAP	21	15	36	100	36		Rv1992c	ctpG	cation transporter ATPase G
2235196	0	T	Del	GAP	21	15	36	100	36		Rv1992c	ctpG	cation transporter ATPase G
2235197	0	G	Del	GAP	21	15	36	100	36		Rv1992c	ctpG	cation transporter ATPase G
2235198	0	C	Del	GAP	21	15	36	100	36		Rv1992c	ctpG	cation transporter ATPase G
2235199	0	C	Del	GAP	21	15	36	100	36		Rv1992c	ctpG	cation transporter ATPase G
2235200	0	G	Del	GAP	21	15	36	100	36		Rv1992c	ctpG	cation transporter ATPase G
2235201	0	C	Del	GAP	21	15	36	100	36		Rv1992c	ctpG	cation transporter ATPase G
2235202	0	G	Del	GAP	21	15	36	100	36		Rv1992c	ctpG	cation transporter ATPase G
2235203	0	A	Del	GAP	21	15	36	100	36		Rv1992c	ctpG	cation transporter ATPase G
2235204	0	G	Del	GAP	21	15	36	100	36		Rv1992c	ctpG	cation transporter ATPase G
2235205	0	C	Del	GAP	21	15	36	100	36		Rv1992c	ctpG	cation transporter ATPase G
2235206	0	G	Del	GAP	21	15	36	100	36		Rv1992c	ctpG	cation transporter ATPase G
2235207	0	C	Del	GAP	21	15	36	100	36		Rv1992c	ctpG	cation transporter ATPase G
2235208	0	C	Del	GAP	21	15	36	100	36		Rv1992c	ctpG	cation transporter ATPase G
2235209	0	G	Del	GAP	21	15	36	100	36		Rv1992c	ctpG	cation transporter ATPase G
2235210	0	G	Del	GAP	21	15	36	100	36		Rv1992c	ctpG	cation transporter ATPase G
2235211	0	G	Del	GAP	21	15	36	100	36		Rv1992c	ctpG	cation transporter ATPase G
2235212	0	C	Del	GAP	21	15	36	100	36		Rv1992c	ctpG	cation transporter ATPase G
2235213	0	A	Del	GAP	21	15	36	100	36		Rv1992c	ctpG	cation transporter ATPase G
2235214	0	T	Del	GAP	21	15	36	100	36		Rv1992c	ctpG	cation transporter ATPase G
2235215	0	G	Del	GAP	21	15	36	100	36		Rv1992c	ctpG	cation transporter ATPase G
2235216	0	G	Del	GAP	21	15	36	100	36		Rv1992c	ctpG	cation transporter ATPase G
2235217	0	T	Del	GAP	21	15	36	100	36		Rv1992c	ctpG	cation transporter ATPase G
2235218	0	C	Del	GAP	21	15	36	100	36		Rv1992c	ctpG	cation transporter ATPase G
2235219	0	T	Del	GAP	21	15	36	100	36		Rv1992c	ctpG	cation transporter ATPase G
2235220	0	A	Del	GAP	21	15	36	100	36		Rv1992c	ctpG	cation transporter ATPase G
2235221	0	G	Del	GAP	21	15	36	100	36		Rv1992c	ctpG	cation transporter ATPase G
2235222	0	G	Del	GAP	21	15	36	100	36		Rv1992c	ctpG	cation transporter ATPase G
2235223	0	G	Del	GAP	21	15	36	100	36		Rv1992c	ctpG	cation transporter ATPase G
2235224	0	C	Del	GAP	21	15	36	100	36		Rv1992c	ctpG	cation transporter ATPase G
2235225	0	T	Del	GAP	21	15	36	100	36		Rv1992c	ctpG	cation transporter ATPase G
2235226	0	T	Del	GAP	21	15	36	100	36		Rv1992c	ctpG	cation transporter ATPase G
2235227	0	G	Del	GAP	21	15	36	100	36		Rv1992c	ctpG	cation transporter ATPase G
2235228	0	G	Del	GAP	21	15	36	100	36		Rv1992c	ctpG	cation transporter ATPase G
2235229	0	G	Del	GAP	21	15	36	100	36		Rv1992c	ctpG	cation transporter ATPase G
2235230	0	G	Del	GAP	21	15	36	100	36		Rv1992c	ctpG	cation transporter ATPase G
2235231	0	C	Del	GAP	21	15	36	100	36		Rv1992c	ctpG	cation transporter ATPase G
2235232	0	A	Del	GAP	21	15	36	100	36		Rv1992c	ctpG	cation transporter ATPase G
2244421	0	G	SNP	T	122	124	243	100	246	Leu240Met (ctg/Atg)	Rv1999c	-	transporter
2245916	0	T	SNP	G	74	75	143	100	149	Ala236Ala (gct/gcG)	Rv2000	-	hypothetical protein
2247677	0	A	SNP	C	87	70	147	100	157	Ile6Ile (ata/atC)	Rv2002	fabG3	20-beta-hydroxysteroid dehydrogenase
2251999	0	A	SNP	G	92	72	161	100	164
2260100	0	C	SNP	T	88	74	157	100	162
2260525	0	C	SNP	T	133	108	238	100	241
2262409	0	C	SNP	G	46	42	88	97.78	90	Val222Leu (gtt/Ctt)	Rv2015c	-	hypothetical protein
2262679	0	G	SNP	A	42	51	93	100	93	Leu132Leu (ctg/Ttg)	Rv2015c	-	hypothetical protein
2262698	0	G	SNP	C	48	49	94	100	97	Gly125Gly (ggc/ggG)	Rv2015c	-	hypothetical protein
2264782	0	C	SNP	A	77	61	136	100	138	Ala262Glu (gcg/gAg)	Rv2017	-	transcriptional regulator
2265059	0	T	SNP	G	69	91	158	99.38	161
2269780	0	T	SNP	C	80	106	174	100	186	Asp154Gly (gac/gGc)	Rv2024c	-	hypothetical protein
2270102	0	A	SNP	G	70	73	138	100	143	Trp47Arg (tgg/Cgg)	Rv2024c	-	hypothetical protein
2275764	0	G	SNP	A	77	99	175	100	176	Leu221Phe (ctc/Ttc)	Rv2029c	pfkB	6-phosphofructokinase PfkB
2282787	0	C	SNP	T	84	88	170	100	172	Cys312Tyr (tgt/tAt)	Rv2037c	-	transmembrane protein
2284456	0	T	SNP	G	82	65	140	100	147	Glu114Ala (gag/gCg)	Rv2038c	-	sugar ABC transporter ATP-binding protein
2285251	0	C	SNP	A	64	70	133	100	134	Val131Phe (gtc/Ttc)	Rv2039c	-	sugar ABC transporter permease
2285558	0	G	SNP	A	70	54	123	99.2	125	Cys28Cys (tgc/tgT)	Rv2039c	-	sugar ABC transporter permease
2287121	0	A	SNP	G	75	90	165	100	165	Asp242Asp (gat/gaC)	Rv2041c	-	sugar ABC transporter substrate-binding lipoprotein
2289047	0	G	SNP	A	79	80	159	99.38	160	Ser65Ser (tcc/tcT)	Rv2043c	pncA	pyrazinamidase/nicotinamidase PncA		phylo (Delhi/CAS)	pyrazinamide (PZA)
2289366	0	G	Del	GAP	90	88	174	98.89	180		Rv2044c	-	hypothetical protein
2296042	0	G	SNP	C	117	136	249	97.31	260	Pro3649Ala (ccg/Gcg)	Rv2048c	pks12	polyketide synthase
2296181	0	A	SNP	G	75	110	180	76.76	241	Gly3602Gly (ggt/ggC)	Rv2048c	pks12	polyketide synthase
2296876	0	C	SNP	G	98	99	193	99.49	198	Gly3371Arg (ggt/Cgt)	Rv2048c	pks12	polyketide synthase
2300546	0	A	SNP	T	121	101	217	99.55	223	His2147Gln (cat/caA)	Rv2048c	pks12	polyketide synthase
2300552	0	T	SNP	G	107	105	197	98.15	216	Pro2145Pro (cca/ccC)	Rv2048c	pks12	polyketide synthase
2300555	0	A	SNP	G	113	103	199	99.54	217	Asp2144Asp (gat/gaC)	Rv2048c	pks12	polyketide synthase
2301782	0	T	SNP	C	45	12	53	98.28	58	Val1735Val (gta/gtG)	Rv2048c	pks12	polyketide synthase
2306257	0	T	SNP	G	4	5	9	100	9	Arg244Arg (agg/Cgg)	Rv2048c	pks12	polyketide synthase
2306472	0	T	SNP	C	100	122	215	99.55	223	Tyr172Cys (tac/tGc)	Rv2048c	pks12	polyketide synthase
2307587	0	G	Del	GAP	68	89	155	91.81	171
2307588	0	T	Del	GAP	68	89	155	92.9	169
2307589	0	C	Del	GAP	68	89	155	93.45	168
2307590	0	G	Del	GAP	68	89	155	100	157
2309203	0	G	SNP	A	72	82	150	100	154	Ala518Val (gca/gTa)	Rv2051c	ppm1	polyprenol-monophosphomannose synthase
2309619	0	G	SNP	T	101	101	197	99.02	204	Ser379Ser (tcc/tcA)	Rv2051c	ppm1	polyprenol-monophosphomannose synthase
2311099	0	C	SNP	G	126	109	231	100	235	Pro473Pro (ccg/ccC)	Rv2052c	-	hypothetical protein
2321780	0	G	SNP	C	103	107	205	99.53	211	Arg110Arg (cgg/cgC)	Rv2064	cobG	precorrin-3B synthase
2325320	0	T	SNP	C	75	73	145	100	148	Asp184Gly (gat/gGt)	Rv2067c	-	hypothetical protein
2328543	0	T	SNP	C	113	113	221	100	226	Ile145Met (ata/atG)	Rv2071c	cobM	precorrin-4 C(11)-methyltransferase
2329533	0	A	SNP	G	103	104	202	100	207	Leu205Pro (ctc/cCc)	Rv2072c	cobL	precorrin-6Y C(5,15)-methyltransferase
2331620	0	A	SNP	C	99	104	198	99.51	204	Gly420Gly (ggt/ggG)	Rv2075c	-	hypothetical protein
2331789	0	G	SNP	T	97	102	197	99.5	200	Pro364Gln (ccg/cAg)	Rv2075c	-	hypothetical protein
2333215	0	C	SNP	T	82	65	144	98.66	149	Cys25Tyr (tgc/tAc)	Rv2076c	-	hypothetical protein
2334007	0	A	SNP	G	70	84	153	100	154	Ala96Ala (gct/gcC)	Rv2077c	-	transmembrane protein
2335075	0	A	SNP	G	74	69	139	99.31	144	Glu6Gly (gaa/gGa)	Rv2078	-	hypothetical protein
2335080	0	T	SNP	C	73	69	137	100	142	Leu8Leu (ttg/Ctg)	Rv2078	-	hypothetical protein
2335494	0	A	SNP	G	96	115	203	100	211	Tyr47Cys (tac/tGc)	Rv2079	-	hypothetical protein
2338195	0	C	Del	GAP	112	133	227	88.77	276		Rv2081c	-	transmembrane protein
2338990	0	G	SNP	C	172	158	315	100	330	Ala94Ala (gcg/gcC)	Rv2082	-	hypothetical protein
2338994	0	G	SNP	A	169	154	317	99.69	324	Ala96Thr (gcg/Acg)	Rv2082	-	hypothetical protein
2340621	0	C	SNP	G	181	250	408	99.54	433	Pro638Arg (ccc/cGc)	Rv2082	-	hypothetical protein
2341636	0	C	SNP	G	115	140	247	100	255	Leu256Val (ctg/Gtg)	Rv2083	-	hypothetical protein
2342649	1	A	Ins	G	75	67	142	78.89	144		Rv2084	-	hypothetical protein
2342649	2	A	Ins	G	76	68	144	80	144		Rv2084	-	hypothetical protein
2342649	3	A	Ins	C	76	68	144	80	144		Rv2084	-	hypothetical protein
2342649	4	A	Ins	G	76	67	143	79.44	144		Rv2084	-	hypothetical protein
2342649	5	A	Ins	T	75	68	143	79.44	144		Rv2084	-	hypothetical protein
2342649	6	A	Ins	A	76	68	144	80	144		Rv2084	-	hypothetical protein
2342649	7	A	Ins	C	75	67	142	78.89	144		Rv2084	-	hypothetical protein
2342649	8	A	Ins	A	76	68	144	80	144		Rv2084	-	hypothetical protein
2342649	9	A	Ins	C	76	68	144	80	144		Rv2084	-	hypothetical protein
2342649	10	A	Ins	A	76	68	144	80	144		Rv2084	-	hypothetical protein
2342649	11	A	Ins	C	76	68	144	80	144		Rv2084	-	hypothetical protein
2344246	0	G	SNP	C	79	86	160	100	165
2345037	0	C	SNP	A	101	79	179	100	180	Leu209Leu (ctc/ctA)	Rv2088	pknJ	transmembrane serine/threonine-protein kinase PknJ
2345085	0	A	SNP	C	108	99	205	100	207	Ala225Ala (gca/gcC)	Rv2088	pknJ	transmembrane serine/threonine-protein kinase PknJ
2346929	0	C	SNP	T	93	96	185	100	189	Leu132Leu (ctg/ctA)	Rv2089c	pepE	dipeptidase PepE
2347869	0	T	SNP	G	114	98	204	99.53	213	Val166Gly (gtc/gGc)	Rv2090	-	5'-3' exonuclease
2348446	0	C	SNP	G	100	108	206	100	208	Phe358Leu (ttc/ttG)	Rv2090	-	5'-3' exonuclease
2348708	0	G	SNP	A	66	73	139	100	139	Val195Val (gtc/gtT)	Rv2091c	-	membrane protein
2353385	0	G	SNP	C	88	71	156	100	159	Gln311Glu (cag/Gag)	Rv2095c	pafC	proteasome accessory factor C
2357269	0	G	Del	GAP	126	115	231	76.75	314
2357270	0	C	Del	GAP	126	115	231	77.49	311
2357271	0	C	Del	GAP	125	115	231	78.18	307
2358029	1	T	Ins	G	115	105	220	95.24	221
2361604	0	C	SNP	G	119	109	223	99.13	230	Val455Val (gtc/gtG)	Rv2101	helZ	helicase HelZ
2362041	0	C	SNP	A	107	104	206	100	211	Pro601Gln (ccg/cAg)	Rv2101	helZ	helicase HelZ
2367061	0	A	Del	GAP	58	51	112	98.2	111
2368565	0	A	Del	GAP	75	73	145	97.37	152
2368706	0	C	SNP	T	74	74	145	99.33	149
2369186	0	G	SNP	C	69	91	155	99.38	161	Arg182Gly (cgt/Ggt)	Rv2109c	prcA	proteasome subunit alpha
2369326	0	C	SNP	G	73	91	160	100	164	Arg135Pro (cgc/cCc)	Rv2109c	prcA	proteasome subunit alpha
2381100	0	G	SNP	A	105	70	168	100	175	Pro10Pro (ccg/ccA)	Rv2123	PPE37	PPE family protein PPE37
2382287	0	C	Del	GAP	90	92	178	94.79	192		Rv2123	PPE37	PPE family protein PPE37
2382289	0	G	SNP	T	90	94	179	99.46	185	Asp407Tyr (gac/Tac)	Rv2123	PPE37	PPE family protein PPE37
2386389	0	G	SNP	A	95	75	169	100	170	Gly33Ser (ggc/Agc)	Rv2125	-	hypothetical protein
2387733	0	T	SNP	C	163	91	250	99.61	255	Glu80Glu (gaa/gaG)	Rv2126c	PE_PGRS37	PE-PGRS family protein PE_PGRS37
2388641	0	G	SNP	A	89	83	169	99.42	173	Gly9Asp (ggc/gAc)	Rv2127	ansP1	L-asparagine permease
2402765	0	G	SNP	A	60	67	126	98.45	129
2413246	0	C	SNP	A	122	139	257	100	261	Val36Leu (gtg/Ttg)	Rv2153c	murG	UDP-N-acetylglucosamine--N-acetylmuramyl- (pentapeptide) pyrophosphoryl-undecaprenol-N-acetylglucosamine transferase
2415656	0	G	SNP	C	124	124	243	100	248	Arg247Gly (cgg/Ggg)	Rv2155c	murD	UDP-N-acetylmuramoylalanine--D-glutamate ligase
2421816	0	A	SNP	G	136	107	238	100	243
2421975	1	G	Ins	G	94	132	226	92.24	227
2421975	2	G	Ins	G	95	132	227	92.65	227
2421975	3	G	Ins	A	94	132	226	92.24	227
2421975	4	G	Ins	A	95	132	227	92.65	227
2423819	0	C	SNP	G	130	81	199	98.14	215	Gly340Gly (ggg/ggC)	Rv2162c	PE_PGRS38	PE-PGRS family protein PE_PGRS38
2423822	0	A	SNP	G	131	82	201	98.61	216	Gly339Gly (ggt/ggC)	Rv2162c	PE_PGRS38	PE-PGRS family protein PE_PGRS38
2424114	0	C	SNP	A	27	97	117	97.64	127	Arg242Leu (cgc/cTc)	Rv2162c	PE_PGRS38	PE-PGRS family protein PE_PGRS38
2424151	0	C	SNP	A	13	73	82	97.73	88	Ala230Ser (gca/Tca)	Rv2162c	PE_PGRS38	PE-PGRS family protein PE_PGRS38
2424925	0	A	SNP	G	94	102	190	100	196
2425471	0	T	SNP	C	74	102	172	100	176	Arg539Arg (cga/cgG)	Rv2163c	pbpB	penicillin-binding membrane protein PbpB
2434749	0	C	SNP	T	99	77	174	98.88	178
2440323	0	C	SNP	G	74	86	158	100	160
2440926	0	G	SNP	T	91	68	157	100	159	Asp265Glu (gac/gaA)	Rv2178c	aroG	phospho-2-dehydro-3-deoxyheptonate aldolase AroG
2440935	0	G	SNP	C	96	68	160	98.8	166	Ser262Ser (tcc/tcG)	Rv2178c	aroG	phospho-2-dehydro-3-deoxyheptonate aldolase AroG
2448458	0	C	SNP	T	86	68	149	100	154	Thr100Ile (acc/aTc)	Rv2187	fadD15	long-chain-fatty-acid--CoA ligase FadD15
2449826	0	C	SNP	G	79	68	146	100	147	Ser556Trp (tcg/tGg)	Rv2187	fadD15	long-chain-fatty-acid--CoA ligase FadD15
2452452	0	G	SNP	A	104	112	215	100	216	Thr274Met (acg/aTg)	Rv2190c	-	endopeptidase
2462871	0	G	SNP	A	77	92	162	100	169	Ala59Ala (gcc/gcT)	Rv2198c	mmpS3	membrane protein MmpS3
2465263	0	C	SNP	T	86	92	175	98.89	180	Asn89Asn (aac/aaT)	Rv2201	asnB	asparagine synthetase
2470591	0	A	SNP	C	102	92	191	100	194
2472029	0	T	SNP	G	122	133	245	99.61	256	Trp207Gly (tgg/Ggg)	Rv2207	cobT	nicotinate-nucleotide-dimethylbenzimidazolphosphoribosyltransferase
2477984	0	G	SNP	A	89	94	178	100	183	Ser265Ser (tcg/tcA)	Rv2212	-	adenylyl cyclase
2478619	0	G	SNP	A	98	111	207	99.52	210	Leu94Leu (ctg/ctA)	Rv2213	pepB	cytosol aminopeptidase
2480809	0	G	SNP	C	96	116	207	100	212	Ala298Gly (gcc/gGc)	Rv2214c	ephD	oxidoreductase EphD
2481575	0	C	SNP	G	88	93	176	99.45	182	Val43Leu (gtg/Ctg)	Rv2214c	ephD	oxidoreductase EphD
2494430	0	C	SNP	G	92	95	184	100	187	Gly324Arg (ggc/Cgc)	Rv2223c	-	carboxylesterase B
2499726	0	G	SNP	A	91	88	178	100	179	Asp299Asn (gat/Aat)	Rv2226	-	hypothetical protein
2504177	0	C	SNP	T	82	93	172	100	175	Glu144Glu (gag/gaA)	Rv2230c	-	GTP cyclohydrolase
2509140	0	G	SNP	C	107	115	217	100	222	Ser79Cys (tcc/tGc)	Rv2236c	cobD	cobalamin biosynthesis transmembrane protein CobD
2509722	0	A	SNP	G	78	76	150	99.35	155	Pro78Pro (cca/ccG)	Rv2237	-	hypothetical protein
2516271	0	T	SNP	C	79	139	216	100	218	Met323Thr (atg/aCg)	Rv2242	-	hypothetical protein
2516567	0	G	SNP	C	77	79	153	98.73	158
2521342	0	T	SNP	C	98	88	180	100	186	Asp200Asp (gat/gaC)	Rv2247	accD6	acetyl-/propionyl-CoA carboxylase subunit beta
2523205	1	G	Ins	C	85	78	163	94.22	163
2523205	2	G	Ins	G	84	78	162	93.64	163
2523205	3	G	Ins	C	85	78	163	94.22	163
2525723	0	G	Del	GAP	84	96	175	93.75	192		Rv2251	-	flavoprotein
2526974	0	T	SNP	C	73	78	148	99.34	152	Pro470Pro (cct/ccC)	Rv2251	-	flavoprotein
2529680	0	A	SNP	G	103	98	199	100	201	Thr65Thr (act/acC)	Rv2256c	-	hypothetical protein
2531742	0	A	SNP	G	74	97	168	100	171	Ala52Ala (gct/gcC)	Rv2258c	-	transcriptional regulator
2531964	0	C	SNP	G	30	35	57	85.53	76
2532070	0	G	SNP	C	11	12	23	92	25
2533377	0	T	SNP	C	101	89	187	100	190	Asp16Asp (gat/gaC)	Rv2260	-	hypothetical protein
2534563	0	G	Del	GAP	90	105	190	97.5	200
2534564	0	A	Del	GAP	90	105	190	100	195
2536312	0	C	SNP	T	103	110	207	99.07	215	Arg224Arg (cgc/cgT)	Rv2263	-	oxidoreductase
2536625	1	C	Ins	G	129	84	213	86.94	216		Rv2264c	-	hypothetical protein
2536625	2	C	Ins	G	131	84	215	87.76	215		Rv2264c	-	hypothetical protein
2540554	0	T	SNP	C	64	81	143	100	145	Ser151Pro (tcg/Ccg)	Rv2266	cyp124	cytochrome P450 Cyp124
2541477	0	C	SNP	G	64	62	123	99.21	127
2541779	0	G	SNP	A	67	72	139	99.29	140	Tyr344Tyr (tac/taT)	Rv2267c	-	hypothetical protein
2542543	0	G	SNP	A	80	69	147	100	149	Arg90Cys (cgt/Tgt)	Rv2267c	-	hypothetical protein
2548191	0	A	SNP	T	67	73	137	100	140	Lys148Met (aag/aTg)	Rv2276	cyp121	cytochrome P450 Cyp121
2562488	1	G	Ins	C	78	72	150	93.17	150
2562488	2	G	Ins	G	78	72	150	93.17	150
2562488	3	G	Ins	C	78	72	150	93.17	150
2562644	0	G	SNP	T	92	69	157	100	161	Ala16Ser (gcg/Tcg)	Rv2290	lppO	lipoprotein LppO
2564368	1	G	Ins	C	68	75	143	97.95	143		Rv2293c	-	hypothetical protein
2566766	1	C	Ins	G	68	87	155	93.94	155
2566768	0	A	SNP	C	68	90	154	98.75	160
2573756	0	C	SNP	A	72	76	146	100	148
2578626	0	A	SNP	G	86	98	176	99.46	185	Met24Thr (atg/aCg)	Rv2307c	-	hypothetical protein
2586127	0	A	SNP	G	128	96	217	100	224	Gly388Gly (ggt/ggC)	Rv2314c	-	hypothetical protein
2589216	0	G	SNP	C	79	109	187	100	188	Val127Leu (gtg/Ctg)	Rv2316	uspA	sugar ABC transporter permease UspA
2591172	0	G	SNP	A	81	86	165	100	167	Ala219Thr (gcc/Acc)	Rv2318	uspC	sugar ABC transporter substrate-binding lipoprotein UspC
2598400	0	A	SNP	G	117	109	222	100	226	Asn516Asn (aat/aaC)	Rv2326c	-	ABC transporter ATP-binding protein
2600260	0	A	SNP	G	115	97	200	99.53	213	Arg91Arg (cga/cgG)	Rv2327	-	hypothetical protein
2601576	0	T	SNP	G	89	92	172	100	181	Ser282Arg (agt/agG)	Rv2328	PE23	PE family protein PE23
2604162	0	C	Del	GAP	50	56	102	75.18	141		Rv2330c	lppP	lipoprotein LppP
2604163	0	C	Del	GAP	50	56	102	76.81	138		Rv2330c	lppP	lipoprotein LppP
2604164	0	A	Del	GAP	49	56	102	76.64	137		Rv2330c	lppP	lipoprotein LppP
2604165	0	A	Del	GAP	49	56	102	76.64	137		Rv2330c	lppP	lipoprotein LppP
2608117	0	C	SNP	A	80	110	189	100	190	Asp69Tyr (gac/Tac)	Rv2333c	stp	multidrug resistance protein
2611194	0	A	SNP	G	66	67	129	98.52	135	Ile120Val (ata/Gta)	Rv2336	-	hypothetical protein
2612632	0	C	SNP	A	80	103	178	99.46	184	Gly119Val (ggc/gTc)	Rv2337c	-	hypothetical protein
2615413	0	A	SNP	G	68	73	136	99.3	142	Thr241Ala (acc/Gcc)	Rv2339	mmpL9	transmembrane transport protein MmpL9
2619271	0	T	SNP	C	75	98	165	99.43	174
2624986	0	T	SNP	G	110	119	220	99.57	230	Val389Gly (gtg/gGg)	Rv2345	-	transmembrane protein
2625924	0	T	SNP	C	87	76	156	98.19	166	Ala83Ala (gca/gcG)	Rv2346c	esxO	ESAT-6 like protein EsxO
2626095	0	C	SNP	G	76	79	148	90.64	171	Ala26Ala (gcg/gcC)	Rv2346c	esxO	ESAT-6 like protein EsxO
2626513	0	T	SNP	A	43	57	94	99.01	101	Thr3Ser (aca/Tca)	Rv2347c	esxP	ESAT-6 like protein EsxP
2626514	0	T	SNP	G	46	52	96	98.99	99	Ala2Ala (gca/gcC)	Rv2347c	esxP	ESAT-6 like protein EsxP
2626600	0	G	SNP	A	73	53	122	99.21	127
2627946	0	A	SNP	G	93	63	151	99.36	157	Arg251Arg (cgt/cgC)	Rv2349c	plcC	phospholipase C
2632922	0	G	SNP	C	8	4	12	92.31	13
2637541	0	C	SNP	T	71	78	149	100	149
2642383	0	C	SNP	T	75	75	149	100	150	Ala66Thr (gcc/Acc)	Rv2360c	-	hypothetical protein
2652254	0	G	SNP	C	114	105	214	100	219	Ala191Gly (gct/gGt)	Rv2372c	-	rRNA small subunit methyltransferase E
2656225	0	A	SNP	G	80	93	169	100	173	Val69Ala (gtc/gCc)	Rv2377c	-	hypothetical protein
2656635	0	G	SNP	A	84	74	157	100	158	Pro357Ser (ccg/Tcg)	Rv2378c	mbtG	L-lysine N6-monooxygenase
2660319	0	C	SNP	G	102	105	202	100	207	Glu589Asp (gag/gaC)	Rv2379c	mbtF	peptide synthetase
2661039	0	G	SNP	A	82	107	187	100	189	Ile349Ile (atc/atT)	Rv2379c	mbtF	peptide synthetase
2669679	0	C	SNP	T	91	106	196	98.99	199	Ala197Ala (gcg/gcA)	Rv2381c	mbtD	polyketide synthetase
2680658	0	T	SNP	G	53	66	116	100	119	Thr67Thr (act/acG)	Rv2386a	-	hypothetical protein
2688700	0	C	SNP	T	97	92	187	99.47	190	Pro231Ser (ccg/Tcg)	Rv2394	ggtB	gamma-glutamyltranspeptidase precursor GgtB
2690160	0	A	SNP	G	78	87	162	100	165	Asn30Ser (aac/aGc)	Rv2395	-	integral membrane protein
2695378	0	C	SNP	G	80	74	150	100	154	Gly141Ala (ggc/gCc)	Rv2398c	cysW	sulfate ABC transporter permease CysW
2697489	0	C	SNP	T	88	55	141	98.62	145	Ala76Thr (gcg/Acg)	Rv2400c	subI	sulfate ABC transporter substrate-binding lipoprotein SubI
2700222	0	T	SNP	C	81	97	171	99.44	179	Leu565Pro (ctg/cCg)	Rv2402	-	trehalase
2704884	1	A	Ins	C	64	89	153	95.03	153		Rv2407	-	ribonuclease Z
2704884	2	A	Ins	A	64	89	153	95.03	153		Rv2407	-	ribonuclease Z
2704884	3	A	Ins	G	62	89	151	93.79	152		Rv2407	-	ribonuclease Z
2704884	4	A	Ins	C	62	89	151	93.79	151		Rv2407	-	ribonuclease Z
2704884	5	A	Ins	G	62	88	150	93.17	150		Rv2407	-	ribonuclease Z
2704884	6	A	Ins	A	62	85	147	91.3	148		Rv2407	-	ribonuclease Z
2704884	7	A	Ins	C	61	85	146	90.68	146		Rv2407	-	ribonuclease Z
2712328	0	C	SNP	T	113	114	219	98.7	230	Pro183Pro (ccg/ccA)	Rv2414c	-	hypothetical protein
2713132	0	C	Del	GAP	61	71	127	83.54	158		Rv2415c	-	hypothetical protein
2713133	0	C	Del	GAP	61	71	127	85.16	155		Rv2415c	-	hypothetical protein
2713134	0	C	Del	GAP	61	71	127	84.08	157		Rv2415c	-	hypothetical protein
2713135	0	G	Del	GAP	61	71	127	86.27	153		Rv2415c	-	hypothetical protein
2713136	0	C	Del	GAP	61	71	127	86.84	152		Rv2415c	-	hypothetical protein
2713137	0	C	Del	GAP	61	71	127	100	132		Rv2415c	-	hypothetical protein
2713138	0	G	Del	GAP	61	71	127	100	132		Rv2415c	-	hypothetical protein
2713139	0	G	Del	GAP	61	71	127	100	132		Rv2415c	-	hypothetical protein
2713140	0	T	Del	GAP	61	71	127	100	132		Rv2415c	-	hypothetical protein
2713141	0	C	Del	GAP	61	71	127	100	132		Rv2415c	-	hypothetical protein
2713142	0	C	Del	GAP	61	71	127	100	132		Rv2415c	-	hypothetical protein
2713143	0	C	Del	GAP	61	71	127	100	132		Rv2415c	-	hypothetical protein
2713144	0	G	Del	GAP	61	71	127	100	132		Rv2415c	-	hypothetical protein
2713145	0	G	Del	GAP	61	71	127	100	132		Rv2415c	-	hypothetical protein
2713146	0	C	Del	GAP	61	71	127	100	132		Rv2415c	-	hypothetical protein
2713147	0	G	Del	GAP	61	71	127	100	132		Rv2415c	-	hypothetical protein
2713148	0	T	Del	GAP	61	71	127	100	132		Rv2415c	-	hypothetical protein
2713149	0	C	Del	GAP	61	71	127	100	132		Rv2415c	-	hypothetical protein
2713795	0	C	SNP	T	115	104	217	100	219
2718852	0	T	SNP	G	74	79	149	100	153
2720069	0	G	SNP	A	74	70	139	100	144	Gly158Glu (ggg/gAg)	Rv2423	-	hypothetical protein
2720444	0	C	SNP	T	76	87	163	100	163	Ser283Phe (tct/tTt)	Rv2423	-	hypothetical protein
2720754	0	T	SNP	C	57	74	129	94.24	139
2720895	0	G	SNP	A	9	46	54	100	55	His295Tyr (cac/Tac)	Rv2424c	-	transposase
2720952	0	T	SNP	C	8	29	37	100	37	Thr276Ala (acc/Gcc)	Rv2424c	-	transposase
2720954	0	G	SNP	A	11	28	39	100	39	Thr275Ile (acc/aTc)	Rv2424c	-	transposase
2721562	0	C	SNP	G	95	104	196	100	199	Ala72Ala (gcg/gcC)	Rv2424c	-	transposase
2723506	0	T	SNP	C	86	81	163	100	167	Leu226Leu (tta/ttG)	Rv2426c	-	hypothetical protein
2726105	0	G	SNP	A	77	93	167	100	170						phylo (Delhi/CAS, 3)	isoniazid (INH)
2726116	0	T	SNP	A	80	93	171	98.3	176							isoniazid (INH)
2729058	0	A	SNP	C	90	96	184	99.47	187	Leu26Arg (ctg/cGg)	Rv2433c	-	hypothetical protein
2730360	0	G	SNP	A	68	80	145	98.67	150	Val67Val (gtc/gtT)	Rv2434c	-	transmembrane protein
2734074	0	T	SNP	C	96	105	194	100	201	Val282Ala (gtc/gCc)	Rv2436	rbsK	ribokinase RbsK
2737572	0	C	SNP	A	115	116	224	100	231	Ala226Ser (gcg/Tcg)	Rv2439c	proB	glutamate 5-kinase protein
2738221	0	G	SNP	A	120	115	232	100	235	Ile9Ile (atc/atT)	Rv2439c	proB	glutamate 5-kinase protein
2740693	0	T	SNP	C	66	60	120	100	126
2751804	0	C	SNP	T	117	97	210	100	214	Arg126Gln (cgg/cAg)	Rv2450c	rpfE	resuscitation-promoting factor RpfE
2752427	0	G	SNP	A	83	100	177	99.46	184	Gly56Arg (ggg/Agg)	Rv2451	-	hypothetical protein
2752698	0	C	SNP	A	54	66	116	100	120
2753869	0	A	SNP	G	77	87	160	98.8	166	Val293Ala (gtg/gCg)	Rv2454c	-	2-oxoglutarate oxidoreductase subunit KorB
2760152	0	A	SNP	G	100	111	208	100	211	Tyr125Cys (tac/tGc)	Rv2458	mmuM	homocysteine S-methyltransferase MmuM
2771383	0	A	SNP	G	101	107	202	100	208	Ser800Gly (agc/Ggc)	Rv2467	pepN	aminopeptidase PepN
2777716	0	C	SNP	A	71	69	139	98.59	142	Arg1516Leu (cgg/cTg)	Rv2476c	gdh	NAD-dependent glutamate dehydrogenase
2779136	0	T	SNP	C	97	74	167	100	171	Ser1043Gly (agc/Ggc)	Rv2476c	gdh	NAD-dependent glutamate dehydrogenase
2782498	0	G	SNP	A	61	66	126	100	127	Asp515Asp (gac/gaT)	Rv2477c	-	macrolide ABC transporter ATP-binding protein
2786952	0	A	SNP	G	81	86	161	100	167	Cys778Arg (tgc/Cgc)	Rv2482c	plsB2	glycerol-3-phosphate acyltransferase
2791098	0	C	SNP	T	77	83	155	100	160	Gly466Asp (ggt/gAt)	Rv2484c	-	diacyglycerol O-acyltransferase
2795974	0	T	Del	GAP	49	53	103	91.89	111		Rv2487c	PE_PGRS42	PE-PGRS family protein PE_PGRS42
2795975	0	T	Del	GAP	49	53	103	93.58	109		Rv2487c	PE_PGRS42	PE-PGRS family protein PE_PGRS42
2795976	0	G	Del	GAP	49	53	103	93.58	109		Rv2487c	PE_PGRS42	PE-PGRS family protein PE_PGRS42
2795977	0	C	Del	GAP	49	53	103	93.58	109		Rv2487c	PE_PGRS42	PE-PGRS family protein PE_PGRS42
2795978	0	C	Del	GAP	49	53	103	93.58	109		Rv2487c	PE_PGRS42	PE-PGRS family protein PE_PGRS42
2795979	0	G	Del	GAP	49	53	103	95.33	107		Rv2487c	PE_PGRS42	PE-PGRS family protein PE_PGRS42
2795980	0	C	Del	GAP	49	53	103	95.33	107		Rv2487c	PE_PGRS42	PE-PGRS family protein PE_PGRS42
2795981	0	C	Del	GAP	49	53	103	95.33	107		Rv2487c	PE_PGRS42	PE-PGRS family protein PE_PGRS42
2795982	0	C	Del	GAP	49	53	103	99.03	103		Rv2487c	PE_PGRS42	PE-PGRS family protein PE_PGRS42
2795983	0	G	Del	GAP	49	53	103	99.03	103		Rv2487c	PE_PGRS42	PE-PGRS family protein PE_PGRS42
2795984	0	C	Del	GAP	49	53	103	99.03	103		Rv2487c	PE_PGRS42	PE-PGRS family protein PE_PGRS42
2795985	0	G	Del	GAP	49	53	103	100	102		Rv2487c	PE_PGRS42	PE-PGRS family protein PE_PGRS42
2795986	0	C	Del	GAP	49	53	103	100	102		Rv2487c	PE_PGRS42	PE-PGRS family protein PE_PGRS42
2795987	0	C	Del	GAP	49	53	103	100	102		Rv2487c	PE_PGRS42	PE-PGRS family protein PE_PGRS42
2795988	0	G	Del	GAP	49	53	103	100	102		Rv2487c	PE_PGRS42	PE-PGRS family protein PE_PGRS42
2795989	0	C	Del	GAP	49	53	103	100	102		Rv2487c	PE_PGRS42	PE-PGRS family protein PE_PGRS42
2795990	0	C	Del	GAP	49	53	103	100	102		Rv2487c	PE_PGRS42	PE-PGRS family protein PE_PGRS42
2795991	0	G	Del	GAP	49	53	103	100	102		Rv2487c	PE_PGRS42	PE-PGRS family protein PE_PGRS42
2795992	0	G	Del	GAP	49	53	103	100	102		Rv2487c	PE_PGRS42	PE-PGRS family protein PE_PGRS42
2795993	0	T	Del	GAP	49	52	103	96.19	105		Rv2487c	PE_PGRS42	PE-PGRS family protein PE_PGRS42
2798595	0	C	SNP	T	132	128	257	100	260	Ala762Ala (gcg/gcA)	Rv2488c	-	LuxR family transcriptional regulator
2799724	0	G	Del	GAP	101	113	207	99.07	216		Rv2488c	-	LuxR family transcriptional regulator
2800275	0	G	SNP	A	82	100	180	99.45	183	Asp202Asp (gac/gaT)	Rv2488c	-	LuxR family transcriptional regulator
2806638	0	T	SNP	G	81	85	158	99.4	167
2807486	0	C	SNP	A	75	59	133	100	134	Ala70Asp (gcc/gAc)	Rv2492	-	hypothetical protein
2809621	0	T	SNP	C	113	132	239	100	245	Thr107Ala (acc/Gcc)	Rv2495c	bkdC	branched-chain keto acid dehydrogenase E2 component
2812520	0	C	SNP	T	78	96	169	100	174	Lys219Lys (aag/aaA)	Rv2498c	citE	citrate (pro-3S)-lyase subunit beta
2817342	0	T	SNP	G	86	88	172	100	174	Asp378Ala (gac/gCc)	Rv2502c	accD1	acetyl-/propionyl-CoA carboxylase subunit beta
2817747	0	G	SNP	A	99	81	177	100	180	Ala243Val (gct/gTt)	Rv2502c	accD1	acetyl-/propionyl-CoA carboxylase subunit beta
2818837	0	A	SNP	G	78	77	152	100	155	Gly97Gly (ggt/ggC)	Rv2503c	scoB	succinyl-CoA:3-ketoacid-CoA transferase subunit B
2821342	0	C	SNP	T	90	84	169	100	174	Ala85Ala (gcg/gcA)	Rv2505c	fadD35	fatty-acid--CoA ligase FadD35
2825466	0	G	SNP	A	98	90	187	98.43	191	Lys263Lys (aag/aaA)	Rv2509	-	short-chain type dehydrogenase/reductase
2827984	0	G	SNP	T	82	69	150	99.34	152
2828019	0	T	SNP	C	74	64	133	100	138
2830525	0	C	SNP	A	73	83	154	100	156	Thr122Lys (acg/aAg)	Rv2513	-	hypothetical protein
2830860	0	G	SNP	A	77	64	139	99.3	142
2836773	0	C	SNP	T	84	88	167	98.85	174	Ser330Leu (tcg/tTg)	Rv2519	PE26	PE family protein PE26
2840999	0	C	SNP	G	82	121	196	99.02	205	Ser2778Ser (tcg/tcC)	Rv2524c	fas	fatty acid synthase
2841022	0	A	SNP	G	75	108	179	98.92	185	Cys2771Arg (tgc/Cgc)	Rv2524c	fas	fatty acid synthase
2847281	0	A	SNP	G	96	132	222	99.56	229	Asp684Asp (gat/gaC)	Rv2524c	fas	fatty acid synthase
2855259	0	A	SNP	G	86	77	157	100	163	Ala841Ala (gct/gcC)	Rv2531c	-	amino acid decarboxylase
2856656	0	C	SNP	T	66	79	142	99.32	146	Val376Ile (gtc/Atc)	Rv2531c	-	amino acid decarboxylase
2862433	0	C	SNP	T	112	114	224	100	226	Val82Ile (gtc/Atc)	Rv2538c	aroB	3-dehydroquinate synthase
2865760	0	A	SNP	G	92	93	179	100	185	Thr211Ala (acc/Gcc)	Rv2542	-	hypothetical protein
2865882	0	T	SNP	C	82	91	171	99.43	174	Val251Val (gtt/gtC)	Rv2542	-	hypothetical protein
2867207	0	C	SNP	G	72	55	125	99.22	128	Ala28Ala (gcc/gcG)	Rv2544	lppB	lipoprotein LppB
2867230	0	G	SNP	A	46	33	78	100	79	Gly36Asp (ggc/gAc)	Rv2544	lppB	lipoprotein LppB
2867231	0	C	SNP	T	45	33	78	100	78	Gly36Gly (ggc/ggT)	Rv2544	lppB	lipoprotein LppB
2867236	0	A	SNP	G	49	34	83	100	83	Asn38Ser (aac/aGc)	Rv2544	lppB	lipoprotein LppB
2867240	0	C	SNP	T	49	34	83	100	83	Pro39Pro (ccc/ccT)	Rv2544	lppB	lipoprotein LppB
2867245	0	A	SNP	C	51	38	89	100	89	Lys41Thr (aaa/aCa)	Rv2544	lppB	lipoprotein LppB
2867251	0	C	SNP	G	54	40	94	100	94	Pro43Arg (ccg/cGg)	Rv2544	lppB	lipoprotein LppB
2867254	0	A	SNP	G	55	42	96	100	97	His44Arg (cac/cGc)	Rv2544	lppB	lipoprotein LppB
2867263	0	G	SNP	A	69	50	118	100	119	Gly47Asp (ggc/gAc)	Rv2544	lppB	lipoprotein LppB
2877378	0	G	SNP	C	94	78	165	100	172	Ala103Pro (gcc/Ccc)	Rv2557	-	hypothetical protein
2880702	0	G	SNP	C	84	74	157	100	158	Val210Leu (gtc/Ctc)	Rv2560	-	hypothetical protein
2881337	0	C	SNP	T	83	84	164	100	167
2881569	0	A	SNP	G	70	85	152	99.36	156
2881598	0	G	Del	GAP	65	78	139	93.46	153
2883226	0	A	SNP	C	109	111	212	99.55	221	Ser313Arg (agt/Cgt)	Rv2563	-	glutamine ABC transporter permease
2884068	0	A	SNP	C	66	91	151	100	157	Met243Leu (atg/Ctg)	Rv2564	glnQ	glutamine ABC transporter ATP-binding protein
2886570	0	A	SNP	G	78	65	143	100	143	Glu66Glu (gaa/gaG)	Rv2566	-	hypothetical protein
2888201	0	T	SNP	C	121	132	240	99.22	255	Leu610Pro (ctc/cCc)	Rv2566	-	hypothetical protein
2889633	0	T	SNP	C	106	109	212	100	215	Ala1087Ala (gct/gcC)	Rv2566	-	hypothetical protein
2891267	0	C	SNP	T	82	97	176	100	179	Gly491Gly (ggc/ggT)	Rv2567	-	hypothetical protein
2891728	0	A	SNP	G	94	94	180	100	188	Gln645Arg (cag/cGg)	Rv2567	-	hypothetical protein
2894208	0	G	SNP	A	95	103	196	99.5	199	Ser67Ser (agc/agT)	Rv2569c	-	hypothetical protein
2895473	0	A	SNP	G	102	107	207	99.05	211	Phe163Ser (ttc/tCc)	Rv2571c	-	transmembrane protein
2897660	0	T	SNP	C	73	103	169	99.44	177	Ala48Ala (gca/gcG)	Rv2572c	aspS	aspartate--tRNA ligase
2898522	0	T	SNP	C	103	118	212	99.55	222	Tyr160Tyr (tat/taC)	Rv2573	-	2-dehydropantoate 2-reductase
2903050	0	G	SNP	A	106	110	210	99.54	217	Thr161Ile (acc/aTc)	Rv2578c	-	hypothetical protein
2910461	0	G	SNP	T	103	126	227	100	229	Ala147Glu (gcg/gAg)	Rv2584c	apt	adenine phosphoribosyltransferase
2910852	0	C	SNP	G	82	95	173	99.44	178	Ala17Pro (gcg/Ccg)	Rv2584c	apt	adenine phosphoribosyltransferase
2911293	0	C	SNP	G	96	92	183	100	188	Cys462Ser (tgt/tCt)	Rv2585c	-	lipoprotein
2912294	0	T	SNP	G	95	77	164	100	172	Ala128Ala (gca/gcC)	Rv2585c	-	lipoprotein
2918520	0	C	SNP	T	91	108	192	99	201	Ala217Val (gcc/gTc)	Rv2590	fadD9	fatty-acid--CoA ligase FadD9
2923391	0	T	SNP	C	130	121	247	100	251	Pro281Pro (cca/ccG)	Rv2592c	ruvB	Holliday junction ATP-dependent DNA helicase RuvB
2925462	0	T	SNP	A	79	83	160	100	162
2925962	0	T	SNP	C	81	85	158	100	166	Cys77Arg (tgc/Cgc)	Rv2596	vapC40	ribonuclease VapC40
2927939	0	T	SNP	C	75	87	157	100	162
2939373	0	G	SNP	C	100	81	177	100	181	Ser197Cys (tct/tGt)	Rv2611c	-	phosphatidylinositol mannoside acyltransferase
2939657	0	T	SNP	C	97	96	191	100	193	Ile102Met (ata/atG)	Rv2611c	-	phosphatidylinositol mannoside acyltransferase
2941179	0	G	SNP	A	89	75	160	99.39	165	Arg6Arg (cgc/cgT)	Rv2613c	-	AP-4-A phosphorylase		phylo (Delhi/CAS)
2943675	0	G	SNP	A	169	150	314	98.46	324	Gly437Gly (ggc/ggT)	Rv2615c	PE_PGRS45	PE-PGRS family protein PE_PGRS45
2943711	1	G	Ins	C	119	114	233	77.15	233		Rv2615c	PE_PGRS45	PE-PGRS family protein PE_PGRS45
2943711	2	G	Ins	C	119	114	233	77.15	233		Rv2615c	PE_PGRS45	PE-PGRS family protein PE_PGRS45
2943711	3	G	Ins	G	119	114	233	77.15	233		Rv2615c	PE_PGRS45	PE-PGRS family protein PE_PGRS45
2943711	4	G	Ins	C	119	113	232	76.82	233		Rv2615c	PE_PGRS45	PE-PGRS family protein PE_PGRS45
2943711	5	G	Ins	C	119	113	232	76.82	233		Rv2615c	PE_PGRS45	PE-PGRS family protein PE_PGRS45
2943711	6	G	Ins	G	119	114	233	77.15	233		Rv2615c	PE_PGRS45	PE-PGRS family protein PE_PGRS45
2943711	7	G	Ins	T	119	114	233	77.15	233		Rv2615c	PE_PGRS45	PE-PGRS family protein PE_PGRS45
2943711	8	G	Ins	T	119	114	233	77.15	233		Rv2615c	PE_PGRS45	PE-PGRS family protein PE_PGRS45
2943711	9	G	Ins	T	119	114	233	77.15	233		Rv2615c	PE_PGRS45	PE-PGRS family protein PE_PGRS45
2944515	0	A	SNP	C	133	163	287	100	296	Gly157Gly (ggt/ggG)	Rv2615c	PE_PGRS45	PE-PGRS family protein PE_PGRS45
2944524	0	C	SNP	G	94	135	217	78.69	291	Gly154Gly (ggg/ggC)	Rv2615c	PE_PGRS45	PE-PGRS family protein PE_PGRS45
2948524	0	T	SNP	A	103	125	225	100	228	Glu12Val (gag/gTg)	Rv2621c	-	transcriptional regulator
2949251	0	G	SNP	A	79	102	178	100	181	Val206Ile (gtt/Att)	Rv2622	-	methyltransferase
2951177	0	G	SNP	A	63	82	144	100	145	Ser44Leu (tca/tTa)	Rv2624c	-	universal stress protein
2954439	0	T	SNP	C	80	76	153	100	156	Arg104Gly (aga/Gga)	Rv2627c	-	hypothetical protein
2957764	0	C	SNP	T	94	81	166	99.43	176	Leu65Leu (ctg/Ttg)	Rv2631	-	RNA-splicing ligase RtcB
2958693	0	G	SNP	A	79	98	174	100	177	Ala374Ala (gcg/gcA)	Rv2631	-	RNA-splicing ligase RtcB
2959257	0	A	Del	GAP	66	72	138	99.28	139
2959258	0	T	Del	GAP	65	72	138	99.28	138
2959259	0	C	Del	GAP	65	72	138	99.28	138
2959260	0	C	Del	GAP	65	72	138	99.28	138
2959261	0	A	Del	GAP	65	72	138	100	137
2959262	0	A	Del	GAP	65	72	138	100	137
2959263	0	T	Del	GAP	65	72	138	100	137
2959264	0	C	Del	GAP	65	72	138	100	137
2959265	0	A	SNP	T	66	72	138	100	138
2960592	0	C	SNP	T	146	123	252	97.11	277	Gly617Asp (ggc/gAc)	Rv2634c	PE_PGRS46	PE-PGRS family protein PE_PGRS46
2964594	0	G	SNP	A	114	97	200	99.53	212	Ala64Thr (gcc/Acc)	Rv2638	-	hypothetical protein
2974933	0	A	SNP	G	130	132	258	100	262	Ile101Thr (atc/aCc)	Rv2650c	-	prophage protein
2975227	0	T	SNP	G	84	102	182	99.47	187	Asn3Thr (aat/aCt)	Rv2650c	-	prophage protein
2984740	0	A	SNP	G	130	135	254	100	265	His3Arg (cac/cGc)	Rv2668	-	hypothetical protein
2988630	0	C	SNP	G	129	125	243	100	254	His317Asp (cat/Gat)	Rv2672	-	protease
2994187	0	T	SNP	C	116	121	231	100	237	Leu292Leu (tta/ttG)	Rv2678c	hemE	uroporphyrinogen decarboxylase
2995548	0	C	SNP	A	93	92	180	100	185	Thr145Asn (acc/aAc)	Rv2679	echA15	enoyl-CoA hydratase EchA15
3003115	0	C	SNP	G	73	80	149	100	153	Ala378Gly (gca/gGa)	Rv2685	arsB1	arsenic-transport integral membrane protein ArsB
3005185	0	G	SNP	T	99	99	193	99	200	Pro156Thr (ccc/Acc)	Rv2688c	-	antibiotic ABC transporter ATP-binding protein
3009692	0	A	SNP	G	88	77	158	100	165	Thr117Ala (acc/Gcc)	Rv2691	ceoB	TRK system potassium uptake protein CeoB
3010014	0	G	SNP	A	74	60	133	99.26	135	Gly224Glu (ggg/gAg)	Rv2691	ceoB	TRK system potassium uptake protein CeoB
3010420	0	A	SNP	G	98	78	169	100	176	Ile133Val (atc/Gtc)	Rv2692	ceoC	TRK system potassium uptake protein CeoC
3011837	0	A	SNP	G	95	75	165	100	170
3017465	0	T	SNP	C	85	57	139	100	142	Ile203Thr (ata/aCa)	Rv2702	ppgK	polyphosphate glucokinase
3027548	0	C	SNP	T	69	71	136	98.59	142	Pro162Ser (ccg/Tcg)	Rv2714	-	hypothetical protein
3027798	0	T	SNP	C	70	78	145	100	148	Val245Ala (gtg/gCg)	Rv2714	-	hypothetical protein
3031168	0	A	SNP	G	114	94	203	100	208	Tyr124His (tat/Cat)	Rv2719c	-	membrane protein
3037029	0	C	SNP	T	90	78	168	100	168	Arg88Gln (cgg/cAg)	Rv2724c	fadE20	acyl-CoA dehydrogenase FadE20
3037377	0	T	SNP	C	99	73	169	100	172
3038532	0	G	SNP	A	96	113	204	99.52	210	Ala128Val (gcg/gTg)	Rv2725c	hflX	GTP-binding protein HflX
3040344	0	C	SNP	T	104	104	199	99.52	209	Glu142Glu (gag/gaA)	Rv2727c	miaA	tRNA delta(2)-isopentenylpyrophosphate transferase
3041871	0	G	SNP	T	94	97	188	100	191	Ala202Glu (gcg/gAg)	Rv2729c	-	integral membrane protein
3043700	0	C	SNP	T	83	102	183	100	185	Ala225Ala (gcc/gcT)	Rv2731	-	hypothetical protein
3054081	0	A	SNP	G	107	80	181	99.47	188	Gly56Gly (gga/ggG)	Rv2741	PE_PGRS47	PE-PGRS family protein PE_PGRS47
3054321	0	A	SNP	G	111	103	205	99.53	215	Gly136Gly (gga/ggG)	Rv2741	PE_PGRS47	PE-PGRS family protein PE_PGRS47
3054724	0	A	SNP	G	12	6	18	94.74	19	Ser271Gly (agc/Ggc)	Rv2741	PE_PGRS47	PE-PGRS family protein PE_PGRS47
3059791	0	G	SNP	C	17	38	51	98.21	56
3059812	0	T	Del	GAP	14	28	39	87.5	48
3059820	0	G	SNP	T	15	18	32	82.5	40
3059821	0	C	SNP	G	15	19	30	79.07	43
3059822	0	A	SNP	C	14	20	32	82.93	41
3059829	1	G	Ins	A	20	20	40	81.63	40
3069167	0	A	SNP	G	79	86	163	100	165	Leu306Pro (ctg/cCg)	Rv2756c	hsdM	type I restriction/modification system DNA methylase HsdM
3069566	0	C	SNP	T	59	75	130	99.26	135	Gly173Asp (ggc/gAc)	Rv2756c	hsdM	type I restriction/modification system DNA methylase HsdM
3072285	0	A	SNP	C	75	87	156	100	162	Leu119Arg (ctg/cGg)	Rv2761c	hsdS	type I restriction/modification system specificity determinant HsdS
3076172	0	C	SNP	T	95	83	176	100	178	Asp67Asn (gat/Aat)	Rv2766c	-	short-chain type dehydrogenase/reductase
3078178	0	C	SNP	T	109	93	199	100	202	Val270Met (gtg/Atg)	Rv2769c	PE27	PE family protein PE27
3079877	0	A	SNP	G	133	96	222	100	229	Phe194Ser (ttc/tCc)	Rv2770c	PPE44	PPE family protein PPE44
3080795	0	A	SNP	G	73	71	143	100	144	Leu80Pro (ctc/cCc)	Rv2771c	-	hypothetical protein
3086788	0	T	SNP	C	79	70	145	100	149
3089299	0	C	SNP	G	118	85	202	100	203	Gly355Arg (gga/Cga)	Rv2782c	pepR	zinc protease
3100313	0	C	SNP	T	82	96	173	97.8	182	Lys423Lys (aag/aaA)	Rv2791c	-	transposase
3103682	0	T	SNP	C	109	94	198	100	203	Met87Val (atg/Gtg)	Rv2794c	pptT	phosphopantetheinyl transferase
3104189	0	A	SNP	G	87	70	152	99.37	158	Cys241Cys (tgt/tgC)	Rv2795c	-	hypothetical protein
3107801	0	G	Del	GAP	109	67	174	93.12	189		Rv2799	-	membrane protein
3111280	0	G	SNP	A	98	113	208	100	211	Leu182Phe (ctt/Ttt)	Rv2802c	-	arginine/hypothetical protein
3112700	0	C	SNP	T	115	116	227	100	231	Gly132Asp (ggc/gAc)	Rv2804c	-	hypothetical protein
3112877	0	G	SNP	A	92	108	191	99.01	202	Gly4Asp (ggc/gAc)	Rv2805	-	hypothetical protein
3113872	0	A	SNP	T	91	114	202	100	205	Glu72Val (gag/gTg)	Rv2807	-	hypothetical protein
3114516	0	A	Del	GAP	76	79	153	94.51	164		Rv2807	-	hypothetical protein
3115384	0	G	SNP	C	85	68	150	99.35	154
3117533	0	G	SNP	A	82	101	182	100	183	Arg239Gln (cgg/cAg)	Rv2812	-	transposase
3118000	0	A	SNP	G	88	88	165	100	176	Arg395Gly (agg/Ggg)	Rv2812	-	transposase
3131469	1	T	Ins	T	82	89	171	95.53	171		Rv2823c	-	CRISPR-associated protein Cas10/Csm1
3131469	2	T	Ins	G	82	89	171	95.53	171		Rv2823c	-	CRISPR-associated protein Cas10/Csm1
3131469	3	T	Ins	T	82	89	171	95.53	171		Rv2823c	-	CRISPR-associated protein Cas10/Csm1
3131469	4	T	Ins	C	82	89	171	95.53	171		Rv2823c	-	CRISPR-associated protein Cas10/Csm1
3131469	5	T	Ins	G	82	88	170	94.97	170		Rv2823c	-	CRISPR-associated protein Cas10/Csm1
3131469	6	T	Ins	G	82	88	170	94.97	170		Rv2823c	-	CRISPR-associated protein Cas10/Csm1
3131469	7	T	Ins	C	80	86	166	92.74	166		Rv2823c	-	CRISPR-associated protein Cas10/Csm1
3131469	8	T	Ins	G	80	86	166	92.74	166		Rv2823c	-	CRISPR-associated protein Cas10/Csm1
3131469	9	T	Ins	A	78	85	163	91.06	163		Rv2823c	-	CRISPR-associated protein Cas10/Csm1
3133054	0	C	SNP	G	208	244	439	99.78	453	Ser162Ser (tcg/tcC)	Rv2825c	-	hypothetical protein
3133055	0	G	SNP	C	203	251	437	99.78	455	Ser162Trp (tcg/tGg)	Rv2825c	-	hypothetical protein
3133536	0	T	SNP	C	86	107	188	100	193	Lys2Glu (aaa/Gaa)	Rv2825c	-	hypothetical protein
3135272	0	G	SNP	A	91	115	202	100	206	Ala71Val (gca/gTa)	Rv2827c	-	hypothetical protein
3135388	0	T	SNP	G	88	87	171	99.43	176	Lys32Asn (aaa/aaC)	Rv2827c	-	hypothetical protein
3135950	0	C	SNP	G	5	18	22	100	23	Ser128Ser (tcg/tcC)	Rv2828c	-	hypothetical protein
3135951	0	G	SNP	C	4	18	22	100	22	Ser128Trp (tcg/tGg)	Rv2828c	-	hypothetical protein
3137058	0	G	SNP	A	90	86	171	100	176	Ala56Val (gcg/gTg)	Rv2830c	vapB22	antitoxin VapB22
3162805	0	C	SNP	G	145	141	276	100	286	Arg180Gly (cgc/Ggc)	Rv2853	PE_PGRS48	PE-PGRS family protein PE_PGRS48
3165807	0	G	SNP	A	63	63	123	100	126	Val201Val (gtg/gtA)	Rv2855	mtr	mycothione reductase
3168492	0	G	SNP	A	62	75	133	99.28	138
3174013	0	G	SNP	A	117	92	205	100	209	Pro2Leu (cct/cTt)	Rv2861c	mapB	methionine aminopeptidase
3174496	0	A	SNP	G	83	114	191	100	197	Cys50Arg (tgt/Cgt)	Rv2862c	-	hypothetical protein
3177884	0	C	SNP	A	87	84	168	99.42	172	Arg21Arg (cgc/cgA)	Rv2866	relG	toxin RelG
3180988	0	C	SNP	A	93	109	198	98.54	205	Val259Phe (gtc/Ttc)	Rv2869c	rip	zinc metalloprotease
3186860	0	T	SNP	G	81	64	139	100	145	Tyr672Asp (tat/Gat)	Rv2874	dipZ	integral membrane C-type cytochrome biogenesis protein DipZ
3189242	0	A	SNP	G	68	81	147	98.68	151	Ala52Ala (gct/gcC)	Rv2878c	mpt53	soluble secreted antigen Mpt53
3190146	0	C	Del	GAP	91	102	193	96.5	200
3194241	1	C	Ins	G	77	68	145	92.95	146		Rv2885c	-	transposase
3200478	0	G	SNP	A	125	132	247	100	257	Leu71Leu (ctg/ctA)	Rv2891	-	hypothetical protein
3202731	0	A	SNP	C	100	105	198	100	205	Gly104Gly (gga/ggC)	Rv2893	-	oxidoreductase
3208600	0	G	SNP	A	85	91	173	99.44	177	Tyr269Tyr (tac/taT)	Rv2899c	fdhD	formate dehydrogenase accessory protein FdhD
3211752	0	C	SNP	A	75	121	193	100	196
3212723	0	C	SNP	A	86	100	184	100	186	Ala78Ala (gcg/gcT)	Rv2902c	rnhB	ribonuclease HII
3218082	0	C	SNP	T	77	65	142	100	142	Pro63Pro (ccg/ccA)	Rv2910c	-	hypothetical protein
3219500	0	T	SNP	A	79	69	147	99.33	149	Lys121Met (aag/aTg)	Rv2912c	-	TetR family HTH-type transcriptional regulator
3226181	0	A	SNP	C	79	85	162	100	164	Arg35Arg (cgt/cgG)	Rv2916c	ffh	signal recognition particle protein
3228143	0	G	SNP	T	93	122	212	100	215	Arg594Leu (cgg/cTg)	Rv2917	-	hypothetical protein
3236442	0	G	SNP	A	118	111	226	100	229	His455His (cac/caT)	Rv2922c	smc	chromosome partition protein Smc
3236497	0	A	SNP	T	106	108	211	100	214	Val437Glu (gtg/gAg)	Rv2922c	smc	chromosome partition protein Smc
3237019	0	G	SNP	A	117	122	233	99.17	241	Ala263Val (gcg/gTg)	Rv2922c	smc	chromosome partition protein Smc
3244113	0	T	SNP	C	54	79	131	100	133	Pro139Pro (cct/ccC)	Rv2930	fadD26	fatty-acid--CoA ligase FadD26
3247298	0	C	SNP	A	81	107	185	98.95	190	Gly618Gly (ggc/ggA)	Rv2931	ppsA	phthiocerol synthesis polyketide synthase type I PpsA
3247304	0	C	SNP	G	58	68	121	96.92	130	Val620Val (gtc/gtG)	Rv2931	ppsA	phthiocerol synthesis polyketide synthase type I PpsA
3247306	0	A	Del	GAP	57	67	120	96.88	128		Rv2931	ppsA	phthiocerol synthesis polyketide synthase type I PpsA
3247307	0	C	Del	GAP	57	67	120	96.88	128		Rv2931	ppsA	phthiocerol synthesis polyketide synthase type I PpsA
3247308	0	C	Del	GAP	57	67	120	96.88	128		Rv2931	ppsA	phthiocerol synthesis polyketide synthase type I PpsA
3247309	0	C	Del	GAP	57	67	120	97.64	127		Rv2931	ppsA	phthiocerol synthesis polyketide synthase type I PpsA
3247310	0	T	Del	GAP	57	67	120	96.88	128		Rv2931	ppsA	phthiocerol synthesis polyketide synthase type I PpsA
3247313	1	C	Ins	A	56	68	124	96.12	124		Rv2931	ppsA	phthiocerol synthesis polyketide synthase type I PpsA
3247313	2	C	Ins	C	56	68	124	96.12	124		Rv2931	ppsA	phthiocerol synthesis polyketide synthase type I PpsA
3247313	3	C	Ins	C	56	68	124	96.12	124		Rv2931	ppsA	phthiocerol synthesis polyketide synthase type I PpsA
3247313	4	C	Ins	A	56	68	124	96.12	124		Rv2931	ppsA	phthiocerol synthesis polyketide synthase type I PpsA
3247313	5	C	Ins	G	56	68	124	96.12	124		Rv2931	ppsA	phthiocerol synthesis polyketide synthase type I PpsA
3247319	0	C	SNP	T	86	90	169	98.88	178	Gly625Gly (ggc/ggT)	Rv2931	ppsA	phthiocerol synthesis polyketide synthase type I PpsA
3247340	0	G	SNP	A	96	98	189	98.98	196	Val632Val (gtg/gtA)	Rv2931	ppsA	phthiocerol synthesis polyketide synthase type I PpsA
3247851	0	G	SNP	A	56	64	119	100	120	Ala803Thr (gcc/Acc)	Rv2931	ppsA	phthiocerol synthesis polyketide synthase type I PpsA
3247853	0	C	SNP	T	53	61	112	100	114	Ala803Ala (gcc/gcT)	Rv2931	ppsA	phthiocerol synthesis polyketide synthase type I PpsA
3247856	0	G	SNP	C	55	62	114	100	117	Arg804Arg (cgg/cgC)	Rv2931	ppsA	phthiocerol synthesis polyketide synthase type I PpsA
3247864	1	C	Ins	T	55	57	112	97.39	112		Rv2931	ppsA	phthiocerol synthesis polyketide synthase type I PpsA
3247864	2	C	Ins	A	55	57	112	97.39	112		Rv2931	ppsA	phthiocerol synthesis polyketide synthase type I PpsA
3247864	3	C	Ins	G	54	57	111	96.52	111		Rv2931	ppsA	phthiocerol synthesis polyketide synthase type I PpsA
3247864	4	C	Ins	G	54	57	111	96.52	111		Rv2931	ppsA	phthiocerol synthesis polyketide synthase type I PpsA
3247866	0	C	Del	GAP	54	56	104	97.35	113		Rv2931	ppsA	phthiocerol synthesis polyketide synthase type I PpsA
3247867	0	A	Del	GAP	55	56	105	98.23	113		Rv2931	ppsA	phthiocerol synthesis polyketide synthase type I PpsA
3247868	0	A	Del	GAP	55	56	105	98.23	113		Rv2931	ppsA	phthiocerol synthesis polyketide synthase type I PpsA
3247869	0	A	Del	GAP	54	56	104	98.21	112		Rv2931	ppsA	phthiocerol synthesis polyketide synthase type I PpsA
3247874	0	G	SNP	A	56	61	113	99.15	118	Arg810Arg (cgg/cgA)	Rv2931	ppsA	phthiocerol synthesis polyketide synthase type I PpsA
3247877	0	T	SNP	C	51	64	112	100	115	Phe811Phe (ttt/ttC)	Rv2931	ppsA	phthiocerol synthesis polyketide synthase type I PpsA
3247883	0	T	SNP	C	71	95	161	100	166	Ser813Ser (agt/agC)	Rv2931	ppsA	phthiocerol synthesis polyketide synthase type I PpsA
3248074	0	G	SNP	A	56	79	133	97.12	139	Arg877His (cgc/cAc)	Rv2931	ppsA	phthiocerol synthesis polyketide synthase type I PpsA
3248075	0	C	SNP	T	56	77	133	97.08	137	Arg877Arg (cgc/cgT)	Rv2931	ppsA	phthiocerol synthesis polyketide synthase type I PpsA
3248516	0	G	SNP	A	74	58	128	99.25	133	Gln1024Gln (cag/caA)	Rv2931	ppsA	phthiocerol synthesis polyketide synthase type I PpsA
3251047	0	C	SNP	A	77	55	130	100	132	Ala1868Glu (gcg/gAg)	Rv2931	ppsA	phthiocerol synthesis polyketide synthase type I PpsA
3256494	0	A	SNP	G	94	86	177	100	180	Gly270Gly (gga/ggG)	Rv2933	ppsC	phthiocerol synthesis polyketide synthase type I PpsC
3266030	0	A	SNP	G	114	101	209	100	215	Ser1261Ser (tca/tcG)	Rv2934	ppsD	phthiocerol synthesis polyketide synthase type I PpsD
3269581	0	A	SNP	G	85	89	167	99.43	175	Ala615Ala (gca/gcG)	Rv2935	ppsE	phthiocerol synthesis polyketide synthase type I PpsE
3270784	0	A	SNP	G	96	99	189	99.49	196	Gln1016Gln (caa/caG)	Rv2935	ppsE	phthiocerol synthesis polyketide synthase type I PpsE
3273107	0	C	SNP	A	68	67	135	99.26	136	Ala298Ala (gcc/gcA)	Rv2936	drrA	daunorubicin ABC transporter ATP-binding protein DrrA		phylo (3)
3296371	1	G	Ins	C	104	102	206	82.07	206		Rv2947c	pks15	polyketide synthase
3296371	2	G	Ins	C	104	102	206	82.07	206		Rv2947c	pks15	polyketide synthase
3296371	3	G	Ins	G	103	102	205	81.67	206		Rv2947c	pks15	polyketide synthase
3296371	4	G	Ins	C	104	102	206	82.07	206		Rv2947c	pks15	polyketide synthase
3296371	5	G	Ins	G	104	102	206	82.07	206		Rv2947c	pks15	polyketide synthase
3296371	6	G	Ins	G	103	102	205	81.67	206		Rv2947c	pks15	polyketide synthase
3296371	7	G	Ins	C	104	102	206	82.07	206		Rv2947c	pks15	polyketide synthase
3296843	0	A	SNP	G	117	104	213	100	221	Val333Ala (gtg/gCg)	Rv2947c	pks15	polyketide synthase
3302589	0	A	SNP	C	79	74	148	100	153
3306441	0	G	SNP	A	110	99	202	99.52	210	Arg388Gln (cgg/cAg)	Rv2953	-	trans-acting enoyl reductase
3308606	0	G	SNP	A	69	85	148	100	154
3312620	0	C	SNP	A	60	54	111	100	114	Glu73Asp (gag/gaT)	Rv2959c	-	rhamnosyl O-methyltransferase
3312968	0	G	SNP	T	69	58	123	100	127	Gly78Gly (ggc/ggA)	Rv2960c	-	hypothetical protein
3314412	0	A	SNP	G	76	100	171	100	176	Ala237Ala (gct/gcC)	Rv2962c	-	PGL/p-HBAD biosynthesis rhamnosyltransferase
3315726	0	G	Del	GAP	80	78	156	98.14	161		Rv2963	-	integral membrane protein
3316955	0	A	SNP	C	64	73	131	100	137	Met143Leu (atg/Ctg)	Rv2964	purU	formyltetrahydrofolate deformylase
3326554	0	A	SNP	C	67	74	138	100	141	Asn152His (aac/Cac)	Rv2971	-	oxidoreductase		phylo (not Euro-American, M. africanum, M. bovis, M . canettii, M. caprae, M. Microti, M. pinipedii, Beijing, Delhi/CAS, EAI)
3331362	0	C	Del	GAP	87	105	188	93.66	205		Rv2975c	-	hypothetical protein
3331363	0	G	Del	GAP	87	104	188	94.55	202		Rv2975c	-	hypothetical protein
3335708	0	G	SNP	C	105	97	198	99.51	203	Pro14Arg (ccg/cGg)	Rv2979c	-	resolvase
3336825	0	T	SNP	C	106	126	225	100	232	Thr365Ala (aca/Gca)	Rv2981c	ddlA	D-alanine--D-alanine ligase
3338603	0	G	SNP	C	95	106	194	100	201	Pro133Ala (ccg/Gcg)	Rv2982c	gpdA2	glycerol-3-phosphate dehydrogenase
3348536	0	C	SNP	T	73	61	131	100	134
3349917	0	G	SNP	A	99	90	185	100	189	His121Tyr (cat/Tat)	Rv2992c	gltS	glutamate--tRNA ligase
3352932	0	C	SNP	G	117	87	200	99.51	205	Thr179Thr (acg/acC)	Rv2995c	leuB	3-isopropylmalate dehydrogenase
3355949	0	A	SNP	C	127	113	232	100	240	Asp284Ala (gac/gCc)	Rv2997	-	dehydrogenase
3357464	0	C	SNP	G	84	101	181	100	185
3358235	0	A	SNP	T	74	95	165	100	169	Met212Leu (atg/Ttg)	Rv2999	lppY	lipoprotein LppY
3363338	0	A	SNP	G	68	67	132	100	135
3367765	0	G	SNP	A	85	77	157	100	162	Gly343Gly (ggc/ggT)	Rv3009c	gatB	aspartyl/glutamyl-tRNA(Asn/Gln) amidotransferase subunit B
3376382	0	G	SNP	A	69	76	143	99.32	146	Gly209Ser (ggt/Agt)	Rv3016	lpqA	lipoprotein LpqA
3380804	0	T	SNP	G	120	114	222	99.57	235	Ile64Leu (atc/Ctc)	Rv3022A	PE29	PE family protein PE29
3385218	0	C	SNP	T	124	102	222	100	226	Gly287Glu (gga/gAa)	Rv3026c	-	hypothetical protein
3391123	0	A	SNP	C	108	87	193	98.48	198	Asp401Ala (gac/gCc)	Rv3031	-	1,4-alpha-glucan branching protein
3393640	0	C	SNP	T	80	89	169	100	169	Asn87Asn (aac/aaT)	Rv3033	-	hypothetical protein
3395654	0	G	SNP	A	102	121	221	100	223	Leu92Leu (ctg/ctA)	Rv3035	-	hypothetical protein
3397701	0	G	SNP	C	88	94	178	98.38	185	Ala197Gly (gca/gGa)	Rv3037c	-	S-adenosylmethionine-dependentmethyltransferase
3398666	0	G	SNP	A	97	97	192	99.49	195	Ala248Val (gcg/gTg)	Rv3038c	-	hypothetical protein
3401871	0	A	SNP	G	92	109	195	100	201	Ala16Ala (gct/gcC)	Rv3041c	-	ABC transporter ATP-binding protein
3401897	0	G	SNP	C	91	112	196	100	203	Leu8Val (ctc/Gtc)	Rv3041c	-	ABC transporter ATP-binding protein
3402816	0	C	SNP	T	86	80	165	99.4	167	Gly116Glu (gga/gAa)	Rv3042c	serB2	phosphoserine phosphatase SerB
3404376	0	C	SNP	G	88	77	162	100	165	Thr182Thr (acg/acC)	Rv3043c	ctaD	cytochrome C oxidase cytochrome 1
3408223	0	G	SNP	A	56	80	134	99.27	137	Arg28Arg (cgc/cgT)	Rv3047c	-	hypothetical protein
3413785	0	C	SNP	T	87	58	145	98.64	147	Val128Ile (gtc/Atc)	Rv3051c	nrdE	ribonucleoside-diphosphate reductase subunit alpha
3414452	0	T	SNP	C	78	65	139	98.62	145	His78Arg (cac/cGc)	Rv3052c	nrdI	NrdI protein
3415183	0	C	Del	GAP	59	52	108	75	148
3415184	0	C	Del	GAP	59	52	108	76.55	145
3415185	0	T	Del	GAP	59	52	108	77.62	143
3415186	0	A	Del	GAP	59	52	108	77.08	144
3415187	0	G	Del	GAP	59	52	108	77.62	143
3415188	0	G	Del	GAP	59	52	108	79.86	139
3415189	0	G	Del	GAP	59	52	108	81.62	136
3415190	0	G	Del	GAP	59	52	108	83.46	133
3415191	0	G	Del	GAP	59	52	108	84.09	132
3415192	0	T	Del	GAP	59	52	108	84.09	132
3415193	0	G	Del	GAP	59	52	108	85.38	130
3415194	0	G	Del	GAP	58	52	108	86.61	127
3420825	0	A	SNP	G	94	87	178	100	181	Asp445Gly (gac/gGc)	Rv3059	cyp136	cytochrome P450 Cyp136
3425854	0	C	SNP	T	86	99	182	100	185	Pro91Ser (ccg/Tcg)	Rv3062	ligB	DNA ligase
3428897	0	G	SNP	C	83	72	152	100	155	Arg552Pro (cgt/cCt)	Rv3063	cstA	carbon starvation protein A
3428917	0	C	SNP	A	78	68	146	100	146	Arg559Ser (cgt/Agt)	Rv3063	cstA	carbon starvation protein A
3437007	0	G	SNP	C	106	123	226	99.13	231	Ala77Pro (gcc/Ccc)	Rv3074	-	hypothetical protein
3440464	0	T	SNP	G	107	97	197	100	204	Arg308Arg (cgt/cgG)	Rv3077	-	hydrolase
3440468	0	G	SNP	C	107	108	207	99.54	216	Gly310Arg (ggc/Cgc)	Rv3077	-	hydrolase
3450725	0	T	SNP	C	98	94	186	99.48	193	Val243Val (gtt/gtC)	Rv3084	lipR	acetyl-hydrolase LipR
3454263	0	C	SNP	G	96	91	182	100	187	Leu447Val (ctc/Gtc)	Rv3087	-	diacyglycerol O-acyltransferase
3455686	0	G	SNP	C	81	108	184	100	189	Leu449Leu (ctg/ctC)	Rv3088	tgs4	diacyglycerol O-acyltransferase
3456666	0	A	SNP	G	82	73	146	100	155	Ala302Ala (gca/gcG)	Rv3089	fadD13	long chain-fatty-acid--CoA ligase FadD13
3459081	0	G	SNP	C	111	89	197	99.01	202	Ala291Pro (gca/Cca)	Rv3090	-	hypothetical protein
3462135	0	G	SNP	C	115	139	248	99.61	255	Cys210Trp (tgc/tgG)	Rv3093c	-	oxidoreductase
3466919	0	C	SNP	G	78	78	153	99.36	157	Gly58Ala (ggc/gCc)	Rv3097c	lipY	triacylglycerol lipase Lip
3467465	0	C	SNP	G	77	72	146	100	149	Ala66Ala (gcg/gcC)	Rv3098c	-	hypothetical protein
3473996	1	G	Ins	A	97	90	187	97.4	187
3480474	0	G	SNP	A	69	74	142	100	143	Gly134Glu (gga/gAa)	Rv3113	-	phosphatase
3480723	0	C	Del	GAP	94	56	150	97.4	154		Rv3113	-	phosphatase
3480789	0	T	SNP	C	76	60	132	100	136	Ser11Pro (tca/Cca)	Rv3114	-	hypothetical protein
3485201	0	G	SNP	A	73	89	160	98.78	164	Glu24Lys (gaa/Aaa)	Rv3119	moaE1	molybdopterin synthase catalytic subunit 1
3486977	0	A	SNP	G	75	73	145	100	148	Lys157Glu (aaa/Gaa)	Rv3121	cyp141	cytochrome P450 Cyp141
3488122	0	G	SNP	A	87	80	165	100	167	Gly12Arg (ggg/Agg)	Rv3122	-	hypothetical protein
3489665	0	C	SNP	T	65	72	135	98.56	139	Pro54Ser (cca/Tca)	Rv3124	moaR1	transcriptional regulator MoaR
3499497	0	G	SNP	C	84	89	167	98.86	175	Ala140Gly (gcc/gGc)	Rv3133c	devR	two component transcriptional regulator DevR
3500243	0	G	SNP	C	99	111	204	100	210	Ala169Ala (gcc/gcG)	Rv3134c	-	universal stress protein
3502831	1	G	Ins	C	76	124	200	94.34	200		Rv3136	PPE51	PPE family protein PPE51
3503895	0	C	SNP	T	94	116	206	99.53	211	Pro168Leu (ccg/cTg)	Rv3137	-	histidinol-phosphatase
3506650	0	A	SNP	C	89	121	206	100	210	Ile430Leu (atc/Ctc)	Rv3139	fadE24	acyl-CoA dehydrogenase FadE24
3509231	0	G	SNP	A	57	68	121	100	125	Arg106Cys (cgc/Tgc)	Rv3142c	-	hypothetical protein
3509300	0	A	Del	GAP	60	64	123	97.64	127		Rv3142c	-	hypothetical protein
3509301	0	G	Del	GAP	60	64	123	100	124		Rv3142c	-	hypothetical protein
3510120	0	T	SNP	G	97	106	200	100	203	Lys400Gln (aag/Cag)	Rv3144c	PPE52	PPE family protein PPE52
3515467	0	C	SNP	T	102	89	190	98.96	193	Pro19Leu (ccg/cTg)	Rv3150	nuoF	NADH-quinone oxidoreductase subunit F
3518167	0	A	SNP	G	123	115	233	100	238	Ile474Met (ata/atG)	Rv3151	nuoG	NADH-quinone oxidoreductase subunit G
3518555	0	A	SNP	G	104	110	211	100	214	Thr604Ala (acg/Gcg)	Rv3151	nuoG	NADH-quinone oxidoreductase subunit G
3524923	0	G	SNP	A	83	91	168	100	174	Pro264Pro (ccg/ccA)	Rv3157	nuoM	NADH-quinone oxidoreductase subunit M
3530955	0	C	SNP	G	68	59	123	100	127	Val62Leu (gtc/Ctc)	Rv3161c	-	dioxygenase
3539353	0	G	SNP	A	91	127	214	99.54	219	Gln283Gln (cag/caA)	Rv3170	aofH	flavin-containing monoamine oxidase
3556275	0	A	SNP	G	79	63	139	99.3	143	Leu138Pro (ctg/cCg)	Rv3190c	-	hypothetical protein
3557253	0	C	SNP	T	59	83	141	100	142
3562338	0	G	SNP	T	66	60	125	99.21	127	Leu279Met (ctg/Atg)	Rv3193c	-	transmembrane protein
3575147	0	C	SNP	T	114	106	215	100	220	Ser630Ser (tcg/tcA)	Rv3201c	-	ATP-dependent DNA helicase
3580637	0	T	Del	GAP	115	93	198	98.11	212
3581414	0	A	SNP	G	96	105	199	100	201	Thr34Ala (aca/Gca)	Rv3204	-	DNA-methyltransferase
3582694	0	C	SNP	T	72	77	144	99.33	150	Lys339Lys (aag/aaA)	Rv3206c	moeB1	adenylyltransferase/sulfurtransferase
3590686	1	G	Ins	C	62	62	124	99.2	124
3591063	0	T	SNP	C	75	82	156	100	157	Lys144Glu (aag/Gag)	Rv3213c	-	SOJ/ParA-like protein
3600576	0	C	SNP	T	95	92	184	99.47	188	Cys242Cys (tgc/tgT)	Rv3224	-	iron-regulated short-chain dehydrogenase/reductase
3602074	0	A	SNP	G	79	87	157	100	166	Tyr123His (tat/Cat)	Rv3225c	-	GCN5-like N-acetyltransferase
3604821	0	G	SNP	C	140	146	279	99.31	288	Ala32Ala (gcg/gcC)	Rv3228	-	hypothetical protein
3606001	0	T	SNP	G	81	94	172	99.43	176	Gln345Pro (cag/cCg)	Rv3229c	desA3	stearoyl-CoA 9-desaturase
3610391	1	A	Ins	C	79	81	160	98.77	160		Rv3234c	tgs3	diacyglycerol O-acyltransferase
3611287	0	C	Del	GAP	82	72	151	100	154
3614982	0	T	SNP	C	74	78	147	100	152	Leu874Leu (cta/ctG)	Rv3239c	-	transmembrane transport protein
3621423	0	A	SNP	G	86	77	160	100	163
3622441	0	A	SNP	C	115	109	215	100	224	Val217Val (gtt/gtG)	Rv3243c	-	hypothetical protein
3625065	0	T	SNP	G	88	74	153	100	162	Met517Leu (atg/Ctg)	Rv3245c	mtrB	two component sensory histidine kinase MtrB
3638093	0	G	SNP	A	99	67	164	99.4	167	Ser206Leu (tcg/tTg)	Rv3257c	pmmA	phosphomannomutase PmmA
3645524	0	C	SNP	T	54	73	125	100	127	Asp152Asn (gac/Aac)	Rv3264c	manB	D-alpha-D-mannose-1-phosphate guanylyltransferase ManB
3653988	0	G	SNP	A	100	104	202	100	204	Val181Met (gtg/Atg)	Rv3272	-	hypothetical protein
3656206	0	C	SNP	A	83	82	157	100	165	Arg524Ser (cgc/Agc)	Rv3273	-	transmembrane carbonic anhydrase
3670040	0	C	SNP	T	136	93	224	100	229	Ala124Ala (gcg/gcA)	Rv3289c	-	transmembrane protein
3678094	0	C	SNP	T	112	119	224	100	231	Ala440Ala (gcc/gcT)	Rv3296	lhr	ATP-dependent helicase
3679764	0	G	SNP	A	97	112	203	100	209	Ser997Asn (agc/aAc)	Rv3296	lhr	ATP-dependent helicase
3681548	0	A	SNP	C	75	69	140	100	144	Arg77Arg (agg/Cgg)	Rv3297	nei	endonuclease VIII
3684378	0	G	SNP	A	66	79	140	98.64	147	Thr529Ile (acc/aTc)	Rv3299c	atsB	arylsulfatase AtsB
3685510	0	T	SNP	C	119	106	224	100	225	Ser152Gly (agt/Ggt)	Rv3299c	atsB	arylsulfatase AtsB
3689523	0	G	SNP	T	75	78	152	100	153	Cys472_ (tgc/tgA)	Rv3303c	lpdA	NAD(P)H quinone reductase LpdA
3690016	0	A	SNP	G	116	116	226	100	232	Leu308Ser (ttg/tCg)	Rv3303c	lpdA	NAD(P)H quinone reductase LpdA
3693681	0	A	SNP	C	123	119	238	100	242	Ala103Ala (gct/gcG)	Rv3306c	amiB1	amidase AmiB
3697585	0	C	SNP	T	73	67	134	98.59	142	Leu130Phe (ctc/Ttc)	Rv3310	sapM	acid phosphatase
3704596	0	G	SNP	C	89	82	170	100	171	Val54Leu (gtg/Ctg)	Rv3317	sdhD	succinate dehydrogenase hydrophobic membrane anchor subunit
3711910	0	G	SNP	A	55	36	91	100	91	Trp54_ (tgg/tgA)	Rv3327	-	transposase fusion protein
3712372	0	A	SNP	G	48	67	113	100	115	Leu208Leu (cta/ctG)	Rv3327	-	transposase fusion protein
3714211	0	G	SNP	T	78	98	172	99.44	177	Pro41Gln (ccg/cAg)	Rv3328c	sigJ	ECF RNA polymerase sigma factor SigJ
3714639	0	G	SNP	A	83	96	175	100	179	Arg83His (cgc/cAc)	Rv3329	-	aminotransferase
3714757	0	A	SNP	C	90	99	183	99.47	190	Gln122His (caa/caC)	Rv3329	-	aminotransferase
3715775	0	C	SNP	T	100	63	160	99.39	164
3718357	0	C	SNP	T	114	87	199	100	201	Pro423Leu (ccg/cTg)	Rv3331	sugI	sugar-transport integral membrane protein SugI
3721806	0	G	SNP	C	93	105	197	100	198	Gly265Gly (ggc/ggG)	Rv3335c	-	integral membrane protein
3723832	0	C	SNP	T	97	71	165	100	168
3724886	0	C	SNP	T	77	48	123	100	125	Arg320Gln (cgg/cAg)	Rv3339c	icd1	isocitrate dehydrogenase
3727250	0	G	SNP	A	88	95	179	99.46	184	Ser375Asn (agc/aAc)	Rv3340	metC	O-acetylhomoserine sulfhydrylase
3729342	0	C	SNP	T	108	94	197	100	202	Ala240Val (gcg/gTg)	Rv3342	-	methyltransferase
3729597	0	G	SNP	C	103	96	196	99.5	200	Leu2447Val (ctc/Gtc)	Rv3343c	PPE54	PPE family protein PPE54
3730371	0	C	SNP	T	87	78	162	95.38	173	Gly2189Ser (ggc/Agc)	Rv3343c	PPE54	PPE family protein PPE54
3730466	0	A	SNP	G	83	82	159	80.49	205	Ile2157Thr (atc/aCc)	Rv3343c	PPE54	PPE family protein PPE54
3732624	0	A	SNP	G	93	81	165	85.29	204	Leu1438Leu (ttg/Ctg)	Rv3343c	PPE54	PPE family protein PPE54
3735033	0	G	SNP	A	70	85	151	99.36	156	Pro635Ser (ccc/Tcc)	Rv3343c	PPE54	PPE family protein PPE54
3735802	0	C	SNP	G	57	69	123	87.5	144	Thr378Thr (acg/acC)	Rv3343c	PPE54	PPE family protein PPE54
3735813	0	C	SNP	G	68	76	140	99.31	145	Glu375Gln (gag/Cag)	Rv3343c	PPE54	PPE family protein PPE54
3736024	0	A	SNP	G	90	56	139	100	146	Gly304Gly (ggt/ggC)	Rv3343c	PPE54	PPE family protein PPE54
3736628	0	T	SNP	G	134	119	243	100	253	Glu103Ala (gag/gCg)	Rv3343c	PPE54	PPE family protein PPE54
3737479	0	G	Del	GAP	55	22	83	95.06	81		Rv3344c	PE_PGRS49	PE-PGRS family protein PE_PGRS49
3737480	0	G	Del	GAP	56	22	84	97.5	80		Rv3344c	PE_PGRS49	PE-PGRS family protein PE_PGRS49
3737481	0	C	Del	GAP	56	22	84	97.5	80		Rv3344c	PE_PGRS49	PE-PGRS family protein PE_PGRS49
3737482	0	G	Del	GAP	56	22	84	97.5	80		Rv3344c	PE_PGRS49	PE-PGRS family protein PE_PGRS49
3737483	0	C	Del	GAP	56	22	84	97.5	80		Rv3344c	PE_PGRS49	PE-PGRS family protein PE_PGRS49
3737484	0	C	Del	GAP	56	22	84	97.5	80		Rv3344c	PE_PGRS49	PE-PGRS family protein PE_PGRS49
3737485	0	G	Del	GAP	56	22	84	97.5	80		Rv3344c	PE_PGRS49	PE-PGRS family protein PE_PGRS49
3737486	0	C	Del	GAP	56	22	84	97.5	80		Rv3344c	PE_PGRS49	PE-PGRS family protein PE_PGRS49
3737487	0	C	Del	GAP	56	22	84	100	78		Rv3344c	PE_PGRS49	PE-PGRS family protein PE_PGRS49
3737488	0	G	Del	GAP	56	22	84	100	78		Rv3344c	PE_PGRS49	PE-PGRS family protein PE_PGRS49
3737489	0	G	Del	GAP	56	22	84	100	78		Rv3344c	PE_PGRS49	PE-PGRS family protein PE_PGRS49
3737490	0	C	Del	GAP	56	22	84	100	78		Rv3344c	PE_PGRS49	PE-PGRS family protein PE_PGRS49
3737491	0	G	Del	GAP	56	22	84	100	78		Rv3344c	PE_PGRS49	PE-PGRS family protein PE_PGRS49
3737492	0	C	Del	GAP	56	22	84	100	78		Rv3344c	PE_PGRS49	PE-PGRS family protein PE_PGRS49
3737493	0	C	Del	GAP	56	22	84	100	78		Rv3344c	PE_PGRS49	PE-PGRS family protein PE_PGRS49
3737494	0	G	Del	GAP	56	22	84	100	78		Rv3344c	PE_PGRS49	PE-PGRS family protein PE_PGRS49
3737495	0	C	Del	GAP	56	22	84	100	78		Rv3344c	PE_PGRS49	PE-PGRS family protein PE_PGRS49
3737496	0	C	Del	GAP	56	22	84	100	78		Rv3344c	PE_PGRS49	PE-PGRS family protein PE_PGRS49
3737497	0	G	Del	GAP	56	22	84	100	78		Rv3344c	PE_PGRS49	PE-PGRS family protein PE_PGRS49
3737498	0	C	Del	GAP	56	22	84	100	78		Rv3344c	PE_PGRS49	PE-PGRS family protein PE_PGRS49
3737499	0	C	Del	GAP	56	22	84	100	78		Rv3344c	PE_PGRS49	PE-PGRS family protein PE_PGRS49
3737500	0	A	Del	GAP	56	22	84	100	78		Rv3344c	PE_PGRS49	PE-PGRS family protein PE_PGRS49
3737501	0	C	Del	GAP	56	22	84	98.73	79		Rv3344c	PE_PGRS49	PE-PGRS family protein PE_PGRS49
3737502	0	C	Del	GAP	56	22	84	98.73	79		Rv3344c	PE_PGRS49	PE-PGRS family protein PE_PGRS49
3738364	0	G	SNP	A	20	55	73	96.15	78	Arg1471Trp (cgg/Tgg)	Rv3345c	PE_PGRS50	PE-PGRS family protein PE_PGRS50
3738417	0	G	Del	GAP	20	46	64	95.65	69		Rv3345c	PE_PGRS50	PE-PGRS family protein PE_PGRS50
3739497	0	A	Del	GAP	79	68	137	88.55	166		Rv3345c	PE_PGRS50	PE-PGRS family protein PE_PGRS50
3739498	0	C	Del	GAP	78	68	136	87.95	166		Rv3345c	PE_PGRS50	PE-PGRS family protein PE_PGRS50
3739499	0	A	Del	GAP	78	68	136	90.12	162		Rv3345c	PE_PGRS50	PE-PGRS family protein PE_PGRS50
3739500	0	C	Del	GAP	78	68	136	87.95	166		Rv3345c	PE_PGRS50	PE-PGRS family protein PE_PGRS50
3739501	0	C	Del	GAP	78	68	136	90.12	162		Rv3345c	PE_PGRS50	PE-PGRS family protein PE_PGRS50
3739502	0	G	Del	GAP	78	68	136	89.57	163		Rv3345c	PE_PGRS50	PE-PGRS family protein PE_PGRS50
3739503	0	C	Del	GAP	78	68	136	90.68	161		Rv3345c	PE_PGRS50	PE-PGRS family protein PE_PGRS50
3739504	0	C	Del	GAP	78	68	136	97.33	150		Rv3345c	PE_PGRS50	PE-PGRS family protein PE_PGRS50
3739505	0	A	Del	GAP	78	68	136	97.33	150		Rv3345c	PE_PGRS50	PE-PGRS family protein PE_PGRS50
3740181	0	T	SNP	C	132	119	243	98.82	254	Asn865Ser (aat/aGt)	Rv3345c	PE_PGRS50	PE-PGRS family protein PE_PGRS50
3741240	0	C	SNP	T	153	150	301	100	303	Gly512Asp (ggt/gAt)	Rv3345c	PE_PGRS50	PE-PGRS family protein PE_PGRS50
3746409	0	A	SNP	G	74	83	149	100	157	Leu2259Pro (ctg/cCg)	Rv3347c	PPE55	PPE family protein PPE55
3749653	0	G	SNP	A	72	69	141	100	141	Gln1178_ (caa/Taa)	Rv3347c	PPE55	PPE family protein PPE55
3750177	0	A	SNP	T	66	64	129	99.24	131	Phe1003Tyr (ttc/tAc)	Rv3347c	PPE55	PPE family protein PPE55
3750178	0	A	SNP	C	65	64	128	99.23	130	Phe1003Val (ttc/Gtc)	Rv3347c	PPE55	PPE family protein PPE55
3750185	0	C	SNP	G	64	60	123	98.41	126	Ser1000Ser (tcg/tcC)	Rv3347c	PPE55	PPE family protein PPE55
3750187	0	A	SNP	T	64	61	123	98.43	127	Ser1000Thr (tcg/Acg)	Rv3347c	PPE55	PPE family protein PPE55
3750188	0	C	SNP	G	64	62	124	98.44	128	Met999Ile (atg/atC)	Rv3347c	PPE55	PPE family protein PPE55
3750193	0	G	SNP	A	63	64	126	99.22	128	Leu998Phe (ctc/Ttc)	Rv3347c	PPE55	PPE family protein PPE55
3750205	0	C	SNP	T	73	78	151	98.05	154	Asp994Asn (gac/Aac)	Rv3347c	PPE55	PPE family protein PPE55
3750209	0	A	SNP	G	75	77	150	99.35	153	Asn992Asn (aat/aaC)	Rv3347c	PPE55	PPE family protein PPE55
3750210	0	T	SNP	G	76	79	153	98.73	157	Asn992Thr (aat/aCt)	Rv3347c	PPE55	PPE family protein PPE55
3750407	0	G	SNP	C	86	75	154	97.58	165	Gly926Gly (ggc/ggG)	Rv3347c	PPE55	PPE family protein PPE55
3750417	0	A	SNP	T	95	73	162	98.82	170	Phe923Tyr (ttc/tAc)	Rv3347c	PPE55	PPE family protein PPE55
3750421	0	T	SNP	C	90	74	159	96.47	170	Ser922Gly (agc/Ggc)	Rv3347c	PPE55	PPE family protein PPE55
3750584	0	G	SNP	A	97	93	186	95.48	199	Asn867Asn (aac/aaT)	Rv3347c	PPE55	PPE family protein PPE55
3752003	0	G	SNP	C	68	73	138	97.24	145	Val394Val (gtc/gtG)	Rv3347c	PPE55	PPE family protein PPE55
3752006	0	G	SNP	A	70	73	140	100	143	Asn393Asn (aac/aaT)	Rv3347c	PPE55	PPE family protein PPE55
3752007	0	T	SNP	C	68	72	137	97.9	143	Asn393Ser (aac/aGc)	Rv3347c	PPE55	PPE family protein PPE55
3752008	0	T	SNP	C	67	72	135	97.89	142	Asn393Asp (aac/Gac)	Rv3347c	PPE55	PPE family protein PPE55
3752012	0	C	SNP	G	70	73	138	97.95	146	Pro391Pro (ccg/ccC)	Rv3347c	PPE55	PPE family protein PPE55
3752207	0	A	SNP	G	93	89	180	100	182	Ile326Ile (att/atC)	Rv3347c	PPE55	PPE family protein PPE55
3753116	0	C	SNP	T	86	132	215	91.21	239	Pro23Pro (ccg/ccA)	Rv3347c	PPE55	PPE family protein PPE55
3753164	0	T	SNP	G	82	126	200	98.11	212	Pro7Pro (cca/ccC)	Rv3347c	PPE55	PPE family protein PPE55
3753629	1	T	Ins	G	82	65	147	89.09	148
3753629	2	T	Ins	C	83	65	148	89.7	148
3758999	0	C	SNP	T	123	122	243	98	250	Gly2702Ser (ggt/Agt)	Rv3350c	PPE56	PPE family protein PPE56
3761004	0	C	SNP	T	122	120	239	98.78	245	Val2033Val (gtg/gtA)	Rv3350c	PPE56	PPE family protein PPE56
3763724	0	A	SNP	G	72	73	141	99.32	146	Phe1127Leu (ttc/Ctc)	Rv3350c	PPE56	PPE family protein PPE56
3765249	0	G	SNP	C	70	84	149	100	154	Pro618Pro (ccc/ccG)	Rv3350c	PPE56	PPE family protein PPE56
3771009	0	T	SNP	G	78	79	155	100	157	Ser79Ser (tct/tcG)	Rv3357	relJ	antitoxin RelJ
3772834	0	A	Del	GAP	77	66	139	99.31	144		Rv3360	-	hypothetical protein
3779533	0	C	SNP	A	100	125	216	99.12	227	Ala322Ala (gcc/gcA)	Rv3367	PE_PGRS51	PE-PGRS family protein PE_PGRS51
3787466	0	G	SNP	C	96	101	194	100	197	Glu385Gln (gag/Cag)	Rv3372	otsB2	trehalose 6-phosphate phosphatase
3792187	0	C	SNP	A	72	71	138	100	143	Gly56Val (gga/gTa)	Rv3377c	-	type B diterpene cyclase
3794867	1	C	Ins	C	87	75	162	96.43	162		Rv3379c	dxs2	1-deoxy-D-xylulose 5-phosphate synthase
3794867	2	C	Ins	A	87	75	162	96.43	162		Rv3379c	dxs2	1-deoxy-D-xylulose 5-phosphate synthase
3798095	0	A	SNP	C	85	82	160	98.82	169	Val132Gly (gtc/gGc)	Rv3383c	idsB	polyprenyl synthetase IdsB
3799512	0	C	SNP	T	135	91	224	100	226	Ala42Thr (gcg/Acg)	Rv3384c	vapC46	ribonuclease VapC46
3815477	0	G	SNP	T	91	86	173	100	177	Ala210Ala (gcc/gcA)	Rv3398c	idsA1	multifunctional dimethylallyltransferase/geranyltranstransferase/farnesylt ranstransferase
3817117	0	C	SNP	A	75	72	145	100	147	Ala330Glu (gcg/gAg)	Rv3399	-	S-adenosylmethionine-dependentmethyltransferase
3821503	0	A	SNP	C	94	84	176	100	178	Leu130Arg (cta/cGa)	Rv3402c	-	hypothetical protein
3821845	0	G	SNP	T	79	93	169	100	172	Ala16Glu (gca/gAa)	Rv3402c	-	hypothetical protein
3823159	0	A	SNP	T	90	83	170	100	173	Val235Val (gtt/gtA)	Rv3403c	-	hypothetical protein
3826684	0	C	SNP	T	77	79	156	98.73	158	Ser46Leu (tcg/tTg)	Rv3408	vapC47	ribonuclease VapC47
3829770	0	T	SNP	C	81	114	191	100	195	Pro47Pro (cca/ccG)	Rv3410c	guaB3	oxidoreductase
3830695	0	A	SNP	G	110	115	218	100	225	Ala275Ala (gct/gcC)	Rv3411c	guaB2	inosine-5'-monophosphate dehydrogenase
3838871	0	A	SNP	G	138	114	245	100	252	Ala64Ala (gct/gcC)	Rv3420c	rimI	ribosomal-protein-alanine acetyltransferase RimI
3842620	0	A	SNP	G	77	73	144	98.68	152	Thr128Ala (act/Gct)	Rv3425	PPE57	PPE family protein PPE57
3842625	0	A	SNP	G	79	74	149	99.35	154	Pro129Pro (cca/ccG)	Rv3425	PPE57	PPE family protein PPE57
3843281	0	G	Del	GAP	68	64	125	95.65	138		Rv3426	PPE58	PPE family protein PPE58
3843282	0	C	Del	GAP	68	64	125	99.25	133		Rv3426	PPE58	PPE family protein PPE58
3843408	0	G	Del	GAP	61	45	105	91.38	116		Rv3426	PPE58	PPE family protein PPE58
3844757	0	C	Del	GAP	97	92	180	96.92	195		Rv3428c	-	transposase
3844992	0	T	SNP	A	87	95	179	100	182	Ser327Cys (agc/Tgc)	Rv3428c	-	transposase
3845695	0	C	SNP	T	98	74	170	100	172	Arg92Arg (cgg/cgA)	Rv3428c	-	transposase
3851887	0	A	SNP	C	120	76	190	98.49	199	Ser443Ala (tcg/Gcg)	Rv3433c	-	bifunctional ADP-dependent (S)-NAD(P)H-hydrate dehydratase/NAD(P)H-hydrate epimerase
3851888	0	T	SNP	C	123	77	196	99.01	202	Ala442Ala (gca/gcG)	Rv3433c	-	bifunctional ADP-dependent (S)-NAD(P)H-hydrate dehydratase/NAD(P)H-hydrate epimerase
3857724	0	A	SNP	C	99	99	192	99.5	199	Ser110Arg (agc/Cgc)	Rv3438	-	hypothetical protein
3859893	0	C	SNP	T	123	145	262	100	268	Glu28Glu (gag/gaA)	Rv3440c	-	hypothetical protein
3860216	0	G	SNP	A	94	95	186	100	189	Ala385Ala (gcc/gcT)	Rv3441c	mrsA	phosphoglucosamine mutase
3862473	0	A	Del	GAP	87	78	159	98.8	167
3864565	0	T	SNP	G	116	119	232	99.16	237	Glu1225Ala (gag/gCg)	Rv3447c	eccC4	ESX-4 secretion system protein EccC4
3864995	0	T	SNP	C	107	86	189	100	193	Ser1082Gly (agc/Ggc)	Rv3447c	eccC4	ESX-4 secretion system protein EccC4
3869355	0	T	SNP	C	86	128	211	100	214	Ile335Thr (atc/aCc)	Rv3448	eccD4	ESX-4 secretion system protein EccD4
3870010	0	A	SNP	G	111	105	210	100	216	Thr87Ala (acc/Gcc)	Rv3449	mycP4	membrane-anchored mycosin
3871246	0	T	SNP	C	131	157	285	100	288	Gly417Gly (gga/ggG)	Rv3450c	eccB4	ESX-4 secretion system protein EccB4
3874723	0	T	Del	GAP	68	90	155	98.14	161
3874745	0	G	SNP	C	73	96	162	100	169
3877421	0	A	SNP	G	82	76	152	100	158	Pro4Pro (cct/ccC)	Rv3456c	rplQ	50S ribosomal protein L17
3879375	0	C	SNP	A	72	93	152	98.8	167	Ala106Ala (gcg/gcT)	Rv3459c	rpsK	30S ribosomal protein S11
3880175	0	C	SNP	A	52	71	119	99.19	124
3884697	0	C	SNP	G	93	108	190	80.4	250	Ala245Gly (gcc/gGc)	Rv3467	-	hypothetical protein
3885886	0	T	SNP	C	96	84	177	100	180	Ile62Val (atc/Gtc)	Rv3468c	-	dTDP-glucose 4,6-dehydratase
3892671	0	A	SNP	G	53	55	105	100	108
3893480	0	G	SNP	A	81	83	163	100	164
3895727	0	C	SNP	A	76	104	179	100	180
3896340	0	T	SNP	G	90	89	174	100	179	Leu174Arg (ctc/cGc)	Rv3479	-	transmembrane protein
3898408	0	A	SNP	G	91	90	177	99.45	182	Ala863Ala (gca/gcG)	Rv3479	-	transmembrane protein
3906462	1	A	Ins	T	84	77	161	91.48	162		Rv3487c	lipF	carboxylesterase LipF
3908062	0	C	SNP	T	87	101	184	100	188
3909235	0	G	SNP	C	78	84	160	99.39	163	Val334Leu (gtg/Ctg)	Rv3490	otsA	trehalose-phosphate synthase
3918649	0	T	SNP	C	73	64	134	99.28	138	Gly184Gly (gga/ggG)	Rv3499c	mce4A	Mce family protein Mce4A
3933939	0	T	SNP	G	10	20	30	100	30	Ser979Ala (tct/Gct)	Rv3508	PE_PGRS54	PE-PGRS family protein PE_PGRS54
3934542	0	T	SNP	G	55	54	109	100	109	Ser1180Ala (tct/Gct)	Rv3508	PE_PGRS54	PE-PGRS family protein PE_PGRS54
3934699	0	G	SNP	A	41	58	95	98.02	101	Ser1232Asn (agc/aAc)	Rv3508	PE_PGRS54	PE-PGRS family protein PE_PGRS54
3934878	0	G	SNP	A	58	49	106	89.92	119	Asp1292Asn (gac/Aac)	Rv3508	PE_PGRS54	PE-PGRS family protein PE_PGRS54
3934897	0	T	SNP	C	51	46	91	87.39	111	Phe1298Ser (ttc/tCc)	Rv3508	PE_PGRS54	PE-PGRS family protein PE_PGRS54
3935335	0	T	SNP	C	23	12	35	100	35	Val1444Ala (gtc/gCc)	Rv3508	PE_PGRS54	PE-PGRS family protein PE_PGRS54
3935494	0	C	SNP	A	21	8	29	96.67	30	Ala1497Asp (gcc/gAc)	Rv3508	PE_PGRS54	PE-PGRS family protein PE_PGRS54
3935554	0	G	SNP	A	34	15	47	81.67	60	Gly1517Asp (ggc/gAc)	Rv3508	PE_PGRS54	PE-PGRS family protein PE_PGRS54
3935950	0	T	SNP	C	20	13	33	100	33	Val1649Ala (gtc/gCc)	Rv3508	PE_PGRS54	PE-PGRS family protein PE_PGRS54
3936109	0	C	SNP	A	8	4	12	92.31	13	Ala1702Asp (gcc/gAc)	Rv3508	PE_PGRS54	PE-PGRS family protein PE_PGRS54
3936169	0	G	SNP	A	13	6	19	76	25	Gly1722Asp (ggc/gAc)	Rv3508	PE_PGRS54	PE-PGRS family protein PE_PGRS54
3940802	0	A	SNP	G	11	43	54	100	54	Asn396Asp (aac/Gac)	Rv3511	PE_PGRS55	PE-PGRS family protein PE_PGRS55
3941724	0	C	Del	GAP	10	61	67	88.75	80		Rv3511	PE_PGRS55	PE-PGRS family protein PE_PGRS55
3942481	0	C	SNP	G	109	115	218	100	224
3942640	0	T	SNP	C	81	126	192	99.52	208
3943019	0	C	SNP	G	33	40	70	100	73
3943079	0	C	SNP	A	32	24	55	96.55	58
3947125	0	C	SNP	G	27	27	53	93.1	58	Gly444Gly (ggc/ggG)	Rv3514	PE_PGRS57	PE-PGRS family protein PE_PGRS57
3947126	0	G	SNP	A	26	26	49	92.86	56	Ala445Thr (gcc/Acc)	Rv3514	PE_PGRS57	PE-PGRS family protein PE_PGRS57
3947127	0	C	SNP	T	26	25	50	92.73	55	Ala445Val (gcc/gTc)	Rv3514	PE_PGRS57	PE-PGRS family protein PE_PGRS57
3947128	0	C	SNP	G	27	26	53	92.98	57	Ala445Ala (gcc/gcG)	Rv3514	PE_PGRS57	PE-PGRS family protein PE_PGRS57
3952800	0	G	SNP	A	94	72	162	100	166	Gly86Asp (ggc/gAc)	Rv3516	echA19	enoyl-CoA hydratase EchA19
3958403	0	A	SNP	G	81	71	150	100	152	Asn295Asp (aac/Gac)	Rv3521	-	hypothetical protein
3959418	0	C	SNP	T	101	81	178	100	182	Thr324Ile (acc/aTc)	Rv3522	ltp4	lipid transfer protein
3964930	0	C	SNP	T	65	58	122	99.19	124	Gly88Glu (gga/gAa)	Rv3528c	-	hypothetical protein
3972493	0	T	SNP	C	79	96	171	99.43	176
3981983	0	G	SNP	A	83	79	160	100	162	Pro386Pro (ccc/ccT)	Rv3543c	fadE29	acyl-CoA dehydrogenase FadE29
3984321	0	G	SNP	A	65	78	141	100	143	His375His (cac/caT)	Rv3545c	cyp125	steroid C26-monooxygenase
3990093	0	C	SNP	T	100	114	209	99.53	215	Val66Val (gtc/gtT)	Rv3551	-	CoA-transferase subunit alpha
3994101	0	A	SNP	G	91	105	191	99.49	197	Ile473Val (atc/Gtc)	Rv3554	fdxB	electron transfer protein FdxB
3998042	0	T	Del	GAP	117	89	195	100	206		Rv3558	PPE64	PPE family protein PPE64
3998043	0	T	Del	GAP	117	89	195	100	206		Rv3558	PPE64	PPE family protein PPE64
4004896	0	G	SNP	A	107	107	210	100	214	Gln202Gln (cag/caA)	Rv3563	fadE32	acyl-CoA dehydrogenase FadE32
4005114	0	G	SNP	C	110	119	221	100	229	Trp275Ser (tgg/tCg)	Rv3563	fadE32	acyl-CoA dehydrogenase FadE32
4005607	0	T	SNP	C	116	127	238	100	243	Leu121Leu (ttg/Ctg)	Rv3564	fadE33	acyl-CoA dehydrogenase FadE33
4007272	0	G	SNP	A	67	70	127	99.28	138	Arg358Gln (cgg/cAg)	Rv3565	aspB	aspartate aminotransferase AspB
4008747	0	A	SNP	G	75	90	161	100	165	Ile179Thr (atc/aCc)	Rv3567c	hsaB	flavin-dependent monooxygenase reductase subunit HsaB
4012142	0	C	SNP	A	70	72	140	100	142	Ala43Ala (gcg/gcT)	Rv3570c	hsaA	flavin-dependent monooxygenase oxygenase subunit HsaA
4012286	0	C	SNP	T	77	67	140	100	144
4023949	0	G	SNP	C	87	108	191	100	195	Thr133Thr (acc/acG)	Rv3581c	ispF	2C-methyl-D-erythritol 2,4-cyclodiphosphate synthase
4024273	0	T	SNP	C	84	96	178	100	180	Val25Val (gta/gtG)	Rv3581c	ispF	2C-methyl-D-erythritol 2,4-cyclodiphosphate synthase
4024761	0	C	SNP	G	95	77	167	99.42	173	Val93Val (gtg/gtC)	Rv3582c	ispD	2-C-methyl-D-erythritol 4-phosphate cytidylyltransferase
4026899	0	G	SNP	A	98	99	197	100	197	Gln152Gln (cag/caA)	Rv3585	radA	DNA repair protein RadA
4027914	0	C	SNP	T	95	91	184	98.41	189	Thr8Thr (acc/acT)	Rv3586	-	DNA integrity scanning protein DisA
4028752	0	A	SNP	G	104	67	163	100	171	Thr288Ala (acg/Gcg)	Rv3586	-	DNA integrity scanning protein DisA
4033711	0	A	SNP	G	97	93	181	99.48	191	Val111Ala (gtg/gCg)	Rv3591c	-	hydrolase
4034827	0	C	SNP	T	78	91	164	100	169	Ala159Val (gcg/gTg)	Rv3593	lpqF	lipoprotein LpqF
4037283	0	T	SNP	G	140	120	247	99.62	261	Gly256Gly (gga/ggC)	Rv3595c	PE_PGRS59	PE-PGRS family protein PE_PGRS59
4044872	0	G	SNP	A	76	97	167	100	173	Gly113Gly (ggc/ggT)	Rv3602c	panC	pantothenate synthetase
4052349	0	T	SNP	G	73	72	141	100	145	Lys179Gln (aag/Cag)	Rv3610c	ftsH	zinc metalloprotease FtsH
4055801	0	G	SNP	A	85	99	180	100	184	Thr192Ile (acc/aTc)	Rv3616c	espA	ESX-1 secretion-associated protein EspA
4056416	0	C	SNP	A	59	50	107	100	109
4057036	0	A	SNP	G	74	59	130	98.52	135
4059186	0	G	SNP	T	104	81	182	100	185	Ala163Ala (gcg/gcT)	Rv3618	-	monooxygenase
4059904	0	A	SNP	G	86	78	160	100	164
4060100	0	G	SNP	A	71	87	155	83.6	189	Leu57Leu (ctg/Ttg)	Rv3619c	esxV	ESAT-6 like protein EsxV
4060201	0	G	SNP	A	77	76	150	82.26	186	Ser23Leu (tcg/tTg)	Rv3619c	esxV	ESAT-6 like protein EsxV
4060210	0	T	SNP	A	94	86	179	99.45	181	Gln20Leu (cag/cTg)	Rv3619c	esxV	ESAT-6 like protein EsxV
4060230	0	G	SNP	A	68	75	141	83.14	172	His13His (cac/caT)	Rv3619c	esxV	ESAT-6 like protein EsxV
4069292	0	G	SNP	A	99	106	200	100	205	Ala40Thr (gcc/Acc)	Rv3630	-	integral membrane protein
4080058	0	C	Del	GAP	54	60	111	92.68	123		Rv3641c	fic	cell filamentation protein Fic
4080059	0	C	Del	GAP	54	60	111	94.21	121		Rv3641c	fic	cell filamentation protein Fic
4080060	0	A	Del	GAP	54	60	111	100	114		Rv3641c	fic	cell filamentation protein Fic
4080061	0	G	Del	GAP	54	60	111	100	114		Rv3641c	fic	cell filamentation protein Fic
4080062	0	A	Del	GAP	54	60	111	100	114		Rv3641c	fic	cell filamentation protein Fic
4080063	0	A	Del	GAP	54	60	111	100	114		Rv3641c	fic	cell filamentation protein Fic
4087480	0	C	Del	GAP	82	78	158	87.91	182
4087481	0	C	Del	GAP	82	78	158	89.89	178
4087482	0	G	Del	GAP	82	78	158	90.4	177
4087483	0	C	Del	GAP	82	78	158	90.91	176
4087484	0	A	Del	GAP	82	78	158	91.43	175
4087485	0	T	Del	GAP	82	78	158	93.57	171
4087486	0	C	Del	GAP	82	78	158	94.12	170
4087487	0	G	Del	GAP	82	78	158	94.12	170
4087488	0	T	Del	GAP	82	78	158	94.67	169
4087489	0	C	Del	GAP	82	78	158	95.81	167
4087490	0	G	Del	GAP	82	78	158	96.39	166
4087491	0	C	Del	GAP	82	78	158	96.39	166
4087492	0	C	Del	GAP	82	78	158	96.39	166
4087493	0	G	Del	GAP	82	78	158	96.39	166
4087494	0	A	Del	GAP	82	78	158	97.56	164
4087495	0	A	Del	GAP	82	78	158	98.16	163
4087496	0	C	Del	GAP	82	78	158	98.16	163
4087497	0	T	Del	GAP	82	78	158	98.16	163
4087498	0	A	Del	GAP	82	78	158	98.16	163
4087499	0	G	Del	GAP	82	78	158	98.16	163
4087500	0	G	Del	GAP	82	78	158	98.16	163
4087501	0	T	Del	GAP	82	78	158	98.16	163
4087502	0	C	Del	GAP	82	78	158	98.16	163
4087503	0	C	Del	GAP	82	78	158	98.16	163
4087504	0	G	Del	GAP	82	78	158	98.16	163
4087505	0	A	Del	GAP	82	78	158	98.16	163
4087506	0	C	Del	GAP	82	78	158	98.16	163
4087507	0	T	Del	GAP	82	78	158	98.16	163
4087508	0	G	Del	GAP	82	78	158	98.16	163
4087509	0	C	Del	GAP	82	78	158	98.16	163
4087510	0	C	Del	GAP	82	78	158	98.16	163
4087511	0	C	Del	GAP	82	78	158	98.16	163
4087512	0	G	Del	GAP	82	78	158	98.16	163
4087513	0	G	Del	GAP	82	78	158	98.16	163
4087514	0	C	Del	GAP	82	78	158	98.16	163
4087515	0	T	Del	GAP	82	78	158	98.16	163
4087516	0	C	Del	GAP	82	78	158	98.16	163
4087517	0	C	Del	GAP	82	78	158	98.16	163
4087518	0	T	Del	GAP	82	78	158	98.16	163
[truncated: 157 more rows]
