# Supplementary material for: Novel Mutations in Putative Nicotinic Acid Phosphoribosyltransferases of Mycobacterium tuberculosis and Their Effect on Protein Thermodynamic Properties
Source: Polymers (Basel). 2022 Apr 18;14(8):1623. doi: 10.3390/polym14081623 (PMC9031469; doi:10.3390/polym14081623)
Supplement: Supplementary file 1 [file polymers-14-01623-s001.zip › Supplementary files S1/726.xls]

## Sheet: 726_ERR_3335726.gatk_position_v
#Pos	Insindex	Ref	Type	Allel	CovFor	CovRev	Qual20	Freq	Cov	Subst	Gene	GeneName	Product	ResistanceSNP	PhyloSNP	InterestingRegion
1849	0	C	SNP	A	72	65	136	100	137
1977	0	A	SNP	G	71	52	123	100	123
3446	0	C	SNP	T	64	43	106	100	107	Ala56Val (gcc/gTc)	Rv0003	recF	DNA replication/repair protein RecF
4013	0	T	SNP	C	66	70	136	100	136	Ile245Thr (atc/aCc)	Rv0003	recF	DNA replication/repair protein RecF
7362	0	G	SNP	C	69	64	133	100	133	Glu21Gln (gag/Cag)	Rv0006	gyrA	DNA gyrase subunit A			fluoroquinolones (FQ)
7581	0	G	SNP	A	68	67	133	99.26	136	Asp94Asn (gac/Aac)	Rv0006	gyrA	DNA gyrase subunit A	fluoroquinolones (FQ)		fluoroquinolones (FQ)
7585	0	G	SNP	C	69	69	136	100	138	Ser95Thr (agc/aCc)	Rv0006	gyrA	DNA gyrase subunit A		phylo (not H37Rv)	fluoroquinolones (FQ)
9304	0	G	SNP	A	78	48	126	100	126	Gly668Asp (ggc/gAc)	Rv0006	gyrA	DNA gyrase subunit A			fluoroquinolones (FQ)
11637	0	C	SNP	T	87	77	164	100	164
11879	0	A	SNP	G	99	64	162	100	163	Ser145Pro (tcc/Ccc)	Rv0008c	-	cell wall synthesis protein CwsA
12204	0	G	SNP	A	86	91	176	100	177	Leu36Leu (ctc/ctT)	Rv0008c	-	cell wall synthesis protein CwsA
14785	0	T	SNP	C	85	84	169	100	169	Cys233Arg (tgc/Cgc)	Rv0012	-	membrane protein
15117	0	C	SNP	G	66	77	142	99.31	144	Ile68Met (atc/atG)	Rv0013	trpG	anthranilate synthase component II
21795	0	G	SNP	A	87	59	144	99.32	147	Pro463Ser (ccg/Tcg)	Rv0018c	pstP	phosphoserine/threonine phosphatase PstP
24007	0	G	SNP	T	74	50	123	100	124	Arg480Arg (cgg/Agg)	Rv0020c	fhaA	FHA domain-containing protein FhaA
24699	0	C	Del	GAP	45	77	122	75.78	161		Rv0020c	fhaA	FHA domain-containing protein FhaA
24700	0	C	Del	GAP	45	77	122	76.73	159		Rv0020c	fhaA	FHA domain-containing protein FhaA
24701	0	G	Del	GAP	45	77	122	78.21	156		Rv0020c	fhaA	FHA domain-containing protein FhaA
24702	0	C	Del	GAP	45	77	122	78.21	156		Rv0020c	fhaA	FHA domain-containing protein FhaA
24703	0	G	Del	GAP	45	77	122	78.71	155		Rv0020c	fhaA	FHA domain-containing protein FhaA
24704	0	T	Del	GAP	45	77	122	80.26	152		Rv0020c	fhaA	FHA domain-containing protein FhaA
24705	0	T	Del	GAP	45	77	122	81.33	150		Rv0020c	fhaA	FHA domain-containing protein FhaA
24706	0	G	Del	GAP	45	77	122	82.99	147		Rv0020c	fhaA	FHA domain-containing protein FhaA
24707	0	C	Del	GAP	45	77	122	82.99	147		Rv0020c	fhaA	FHA domain-containing protein FhaA
24708	0	T	Del	GAP	45	77	122	82.99	147		Rv0020c	fhaA	FHA domain-containing protein FhaA
24709	0	C	Del	GAP	45	77	122	84.72	144		Rv0020c	fhaA	FHA domain-containing protein FhaA
24710	0	G	Del	GAP	45	77	122	86.52	141		Rv0020c	fhaA	FHA domain-containing protein FhaA
24711	0	G	Del	GAP	45	77	122	86.52	141		Rv0020c	fhaA	FHA domain-containing protein FhaA
24712	0	G	Del	GAP	45	77	122	87.14	140		Rv0020c	fhaA	FHA domain-containing protein FhaA
24713	0	G	Del	GAP	45	77	122	87.14	140		Rv0020c	fhaA	FHA domain-containing protein FhaA
24714	0	T	Del	GAP	45	77	122	87.77	139		Rv0020c	fhaA	FHA domain-containing protein FhaA
24715	0	A	Del	GAP	45	77	122	87.77	139		Rv0020c	fhaA	FHA domain-containing protein FhaA
24716	0	A	Del	GAP	45	77	122	87.77	139		Rv0020c	fhaA	FHA domain-containing protein FhaA
24905	0	C	SNP	A	60	67	126	100	127	Ala180Ala (gcg/gcT)	Rv0020c	fhaA	FHA domain-containing protein FhaA
26748	0	C	Del	GAP	50	67	118	98.32	119		Rv0021c	-	hypothetical protein
26957	0	C	SNP	G	73	71	143	100	144
26959	0	C	SNP	G	72	71	141	100	143
27487	0	G	SNP	A	73	56	127	100	129
33372	0	T	SNP	C	54	62	116	100	116	Leu50Ser (ttg/tCg)	Rv0030	-	hypothetical protein
34044	0	T	SNP	C	78	72	148	100	150
34569	0	C	Del	GAP	41	57	97	98.99	99		Rv0032	bioF2	8-amino-7-oxononanoate synthase
37031	0	C	SNP	G	63	86	147	100	149	Ala55Ala (gcc/gcG)	Rv0034	-	hypothetical protein
37617	0	A	SNP	G	70	60	130	100	130	His120Arg (cac/cGc)	Rv0035	fadD34	fatty-acid--CoA ligase FadD34
42281	0	C	SNP	A	97	87	182	99.46	185	Cys24Phe (tgc/tTc)	Rv0039c	-	transmembrane protein
42967	0	G	SNP	C	75	48	121	100	123	Pro133Pro (ccc/ccG)	Rv0040c	mtc28	hypothetical protein
46200	0	A	SNP	C	63	78	140	99.3	142	Glu880Ala (gag/gCg)	Rv0041	leuS	leucine--tRNA ligase
49360	0	C	SNP	T	74	66	140	100	140	Val194Ile (gtc/Atc)	Rv0045c	-	hydrolase
49691	0	C	Del	GAP	69	73	143	97.93	145		Rv0045c	-	hydrolase
49692	0	C	Del	GAP	69	73	143	100	142		Rv0045c	-	hydrolase
50557	0	T	SNP	C	65	63	128	100	128	Arg190Gly (agg/Ggg)	Rv0046c	ino1	inositol-3-phosphate synthase
51949	0	A	SNP	G	57	63	120	99.17	121	Val250Ala (gtc/gCc)	Rv0048c	-	membrane protein
53422	0	G	SNP	A	93	87	177	100	180
54394	0	A	SNP	G	66	52	118	100	118	Ala244Ala (gca/gcG)	Rv0050	ponA1	bifunctional penicillin-insensitive transglycosylase/penicillin-sensitive transpeptidase
54842	0	G	SNP	T	53	67	113	98.36	122	Ala394Ser (gcg/Tcg)	Rv0050	ponA1	bifunctional penicillin-insensitive transglycosylase/penicillin-sensitive transpeptidase
55543	1	G	Ins	C	70	60	130	94.89	130		Rv0050	ponA1	bifunctional penicillin-insensitive transglycosylase/penicillin-sensitive transpeptidase
55543	2	G	Ins	C	70	60	130	94.89	130		Rv0050	ponA1	bifunctional penicillin-insensitive transglycosylase/penicillin-sensitive transpeptidase
55543	3	G	Ins	G	69	60	129	94.16	130		Rv0050	ponA1	bifunctional penicillin-insensitive transglycosylase/penicillin-sensitive transpeptidase
55543	4	G	Ins	C	70	60	130	94.89	130		Rv0050	ponA1	bifunctional penicillin-insensitive transglycosylase/penicillin-sensitive transpeptidase
55543	5	G	Ins	C	70	60	130	94.89	130		Rv0050	ponA1	bifunctional penicillin-insensitive transglycosylase/penicillin-sensitive transpeptidase
55543	6	G	Ins	T	70	60	130	94.89	130		Rv0050	ponA1	bifunctional penicillin-insensitive transglycosylase/penicillin-sensitive transpeptidase
55553	0	C	SNP	T	65	60	124	100	125	Pro631Ser (ccg/Tcg)	Rv0050	ponA1	bifunctional penicillin-insensitive transglycosylase/penicillin-sensitive transpeptidase
56001	0	G	SNP	A	44	67	110	100	111	Gln102Gln (cag/caA)	Rv0051	-	transmembrane protein
60669	0	G	SNP	A	80	57	136	100	137	Gly92Arg (ggg/Agg)	Rv0058	dnaB	replicative DNA helicase
62049	0	A	SNP	G	84	81	164	100	165	Arg552Gly (agg/Ggg)	Rv0058	dnaB	replicative DNA helicase
65083	0	G	SNP	A	62	66	126	100	128	Pro90Ser (ccc/Tcc)	Rv0061c	-	hypothetical protein
66632	0	C	SNP	T	70	81	148	100	151	Pro361Ser (cct/Tct)	Rv0062	celA1	cellulase CelA
67012	0	C	SNP	T	58	85	143	100	143	Thr30Thr (acc/acT)	Rv0063	-	oxidoreductase
69984	0	C	SNP	A	91	78	167	100	169	Ala455Ala (gcc/gcA)	Rv0064	-	transmembrane protein
69989	0	G	SNP	A	92	77	166	100	169	Gly457Asp (ggt/gAt)	Rv0064	-	transmembrane protein
70267	0	G	SNP	T	69	73	141	100	142	Val550Phe (gtc/Ttc)	Rv0064	-	transmembrane protein
70816	0	A	SNP	G	72	63	132	100	135	Asn733Asp (aac/Gac)	Rv0064	-	transmembrane protein
71336	0	G	SNP	C	63	63	126	100	126	Arg906Pro (cgc/cCc)	Rv0064	-	transmembrane protein
72549	0	C	SNP	T	56	62	118	100	118	Gly655Ser (ggt/Agt)	Rv0066c	icd2	isocitrate dehydrogenase
75233	0	C	SNP	A	55	72	125	100	127
75940	0	G	SNP	C	79	90	169	100	169	Val214Leu (gtg/Ctg)	Rv0068	-	oxidoreductase
79726	0	C	SNP	T	58	73	131	100	131	Arg81Trp (cgg/Tgg)	Rv0071	-	maturase
79822	0	T	SNP	G	52	79	131	100	131	Ser113Ala (tcc/Gcc)	Rv0071	-	maturase
80616	0	C	SNP	G	76	67	143	100	143
92199	0	T	SNP	G	92	82	174	100	174	Thr600Thr (act/acG)	Rv0083	-	oxidoreductase
103552	0	G	SNP	T	60	61	121	100	121	Arg38Ser (cgt/Agt)	Rv0093c	-	membrane protein
103930	0	G	SNP	C	58	48	106	75.18	141	Ala245Gly (gcc/gGc)	Rv0094c	-	hypothetical protein
104712	0	C	SNP	T	71	86	156	85.79	183
104824	0	C	SNP	A	81	74	154	99.36	156	Ser131Ile (agc/aTc)	Rv0095c	-	hypothetical protein
105582	0	C	SNP	T	65	64	128	100	129	His87Tyr (cac/Tac)	Rv0096	PPE1	PPE family protein PPE1
105736	0	T	SNP	C	66	54	120	100	120	Val138Ala (gtc/gCc)	Rv0096	PPE1	PPE family protein PPE1
116000	0	T	SNP	G	73	88	161	100	161	Val2000Val (gtt/gtG)	Rv0101	nrp	peptide synthetase Nrp
117389	0	C	SNP	T	79	75	153	100	154	Thr2463Thr (acc/acT)	Rv0101	nrp	peptide synthetase Nrp
122109	0	A	SNP	G	56	49	104	100	105	Leu22Ser (ttg/tCg)	Rv0103c	ctpB	cation-transporter P-type ATPase B
123198	0	T	SNP	C	54	78	132	100	132	Pro294Pro (cct/ccC)	Rv0104	-	hypothetical protein
123520	0	T	SNP	C	76	70	145	100	146	Tyr402His (tat/Cat)	Rv0104	-	hypothetical protein
123745	0	G	SNP	A	67	70	137	100	137	Gly477Arg (ggg/Agg)	Rv0104	-	hypothetical protein
125830	1	G	Ins	A	67	41	108	95.58	108		Rv0107c	ctpI	cation-transporter ATPase I
129135	0	G	SNP	T	78	86	160	99.39	165	Asp469Glu (gac/gaA)	Rv0107c	ctpI	cation-transporter ATPase I
129576	0	A	SNP	C	80	65	145	100	145	Ala322Ala (gct/gcG)	Rv0107c	ctpI	cation-transporter ATPase I
131078	0	G	SNP	A	56	57	112	100	113	Ser9Ser (tcc/tcT)	Rv0108c	-	hypothetical protein
131174	1	T	Ins	G	58	40	98	93.33	98
132417	0	C	SNP	G	87	80	166	100	167	Arg346Gly (cgc/Ggc)	Rv0109	PE_PGRS1	PE-PGRS family protein PE_PGRS1
133839	0	C	SNP	T	92	55	146	100	147
143207	0	T	SNP	C	103	87	188	100	190	Ser224Gly (agc/Ggc)	Rv0118c	oxcA	oxalyl-CoA decarboxylase OxcA
144865	0	C	SNP	T	81	79	160	100	160	Leu273Leu (ctg/Ttg)	Rv0119	fadD7	fatty-acid--CoA ligase FadD7
146087	0	T	SNP	C	62	87	148	100	149	Asn562Ser (aat/aGt)	Rv0120c	fusA2	elongation factor G
154283	0	T	SNP	C	68	71	138	100	139	Ser18Pro (tcg/Ccg)	Rv0127	mak	maltokinase
157129	0	C	SNP	T	63	75	138	99.28	139	Gly158Ser (ggc/Agc)	Rv0129c	fbpC	diacylglycerol acyltransferase/mycolyltransferase Ag85C		phylo (Delhi/CAS)
157936	0	G	SNP	C	76	56	130	100	132	Glu30Asp (gag/gaC)	Rv0130	htdZ	3-hydroxyl-thioester dehydratase
158427	0	C	SNP	T	73	62	135	99.26	136	Arg411His (cgc/cAc)	Rv0131c	fadE1	acyl-CoA dehydrogenase FadE1
170671	0	G	SNP	A	66	67	132	100	133	Ala130Thr (gcc/Acc)	Rv0144	-	transcriptional regulator
172492	0	C	SNP	G	77	70	146	99.32	148	Tyr94_ (tac/taG)	Rv0146	-	S-adenosylmethionine-dependentmethyltransferase
176535	0	G	Del	GAP	65	62	130	92.03	138		Rv0149	-	quinone oxidoreductase
177058	0	T	Del	GAP	44	63	106	100	107
177059	0	T	Del	GAP	44	63	106	100	107
177060	0	C	Del	GAP	44	63	106	100	107
177061	0	G	Del	GAP	44	63	106	100	107
177062	0	C	Del	GAP	44	63	106	100	107
177063	0	G	Del	GAP	44	63	106	100	107
177064	0	G	Del	GAP	44	63	106	100	107
177857	0	G	SNP	A	60	53	113	100	113	Leu485Leu (ctg/Ttg)	Rv0151c	PE1	PE family protein PE1
178205	0	C	SNP	G	58	63	120	100	121	Gly369Arg (ggc/Cgc)	Rv0151c	PE1	PE family protein PE1
178453	0	C	SNP	G	48	46	93	100	94	Gly286Ala (ggg/gCg)	Rv0151c	PE1	PE family protein PE1
181090	0	C	SNP	T	80	60	140	100	140
181636	0	G	SNP	A	60	81	141	100	141	Ser117Leu (tcg/tTg)	Rv0153c	ptbB	phosphotyrosine protein phosphatase
188317	0	A	SNP	G	51	81	131	100	132	Ser175Pro (tcc/Ccc)	Rv0159c	PE3	PE family protein PE3
188800	0	T	SNP	C	70	67	137	100	137	Thr14Ala (acg/Gcg)	Rv0159c	PE3	PE family protein PE3
189850	0	A	SNP	G	58	53	108	99.11	112	Phe197Ser (ttc/tCc)	Rv0160c	PE4	PE family protein PE4
193594	0	G	SNP	T	57	68	124	100	125
194305	1	C	Ins	G	79	74	153	96.84	154		Rv0165c	mce1R	transcriptional regulator Mce1R
194305	2	C	Ins	G	79	73	152	96.2	152		Rv0165c	mce1R	transcriptional regulator Mce1R
194681	0	G	SNP	C	102	81	182	100	183	Leu45Leu (ctc/ctG)	Rv0165c	mce1R	transcriptional regulator Mce1R
196642	0	C	SNP	T	44	48	92	100	92	Asn550Asn (aac/aaT)	Rv0166	fadD5	fatty-acid--CoA ligase FadD5
198401	0	G	SNP	T	51	49	98	100	100	Gly248Cys (ggc/Tgc)	Rv0168	yrbE1B	membrane protein
199470	0	T	SNP	G	50	81	130	100	131	Ser313Ala (tcc/Gcc)	Rv0169	mce1A	Mce family protein Mce1A
201949	0	G	SNP	A	78	81	158	100	159	Gly340Arg (ggg/Agg)	Rv0171	mce1C	Mce family protein Mce1C
206339	0	T	SNP	C	64	64	127	100	128	Leu370Pro (ctg/cCg)	Rv0174	mce1F	Mce family protein Mce1F
206481	0	C	SNP	G	59	56	115	95.83	120	Pro417Pro (ccc/ccG)	Rv0174	mce1F	Mce family protein Mce1F
206484	0	G	SNP	T	58	59	116	95.9	122	Gly418Gly (ggg/ggT)	Rv0174	mce1F	Mce family protein Mce1F
207079	0	G	SNP	C	47	63	109	100	110	Arg89Pro (cgc/cCc)	Rv0175	-	Mce associated membrane protein
210624	0	C	SNP	T	80	45	125	100	125	Leu63Leu (ctg/ctA)	Rv0179c	lprO	lipoprotein LprO
217201	0	T	SNP	C	67	81	147	100	148	Asn311Asn (aat/aaC)	Rv0186	bglS	beta-glucosidase BglS
218599	0	T	SNP	C	49	65	112	100	114
223942	0	T	SNP	C	71	89	157	100	160	Ser127Pro (tcg/Ccg)	Rv0192	-	hypothetical protein
224338	0	C	SNP	T	75	78	152	100	153	Pro259Ser (ccg/Tcg)	Rv0192	-	hypothetical protein
225323	0	T	SNP	C	73	46	119	100	119	Lys417Glu (aag/Gag)	Rv0193c	-	hypothetical protein
227098	0	T	SNP	C	74	56	130	100	130	Met74Thr (atg/aCg)	Rv0194	-	multidrug ABC transporter ATPase/permease
230576	1	G	Ins	T	51	50	101	95.28	101
230921	0	C	Del	GAP	60	67	125	100	127		Rv0195	-	two component transcriptional regulator
231114	0	C	SNP	G	53	90	141	99.31	144	Ala72Ala (gcc/gcG)	Rv0195	-	two component transcriptional regulator
234477	0	T	SNP	G	51	63	113	100	114	Tyr749_ (tat/taG)	Rv0197	-	oxidoreductase
234496	1	C	Ins	G	47	52	99	99	99		Rv0197	-	oxidoreductase
234496	2	C	Ins	T	47	52	99	99	99		Rv0197	-	oxidoreductase
243924	0	G	Del	GAP	68	67	134	97.83	138		Rv0205	-	transmembrane protein
249522	0	T	SNP	C	94	89	182	98.39	186	Val162Ala (gtg/gCg)	Rv0209	-	hypothetical protein
251575	0	G	SNP	A	41	84	124	100	125	Ala486Thr (gcg/Acg)	Rv0210	-	hypothetical protein
255373	0	T	SNP	C	74	49	122	100	123	Asp193Gly (gac/gGc)	Rv0213c	-	methyltransferase
257071	0	C	SNP	T	55	53	108	100	108	Tyr336Tyr (tac/taT)	Rv0214	fadD4	fatty-acid--CoA ligase FadD4
261869	0	T	SNP	C	80	92	172	100	172	Cys316Arg (tgt/Cgt)	Rv0218	-	transmembrane protein
262268	0	A	SNP	T	76	91	164	100	167	Ala5Ala (gca/gcT)	Rv0219	-	transmembrane protein
264992	0	T	SNP	C	55	55	109	100	110	Leu309Pro (ctg/cCg)	Rv0221	-	diacyglycerol O-acyltransferase
265554	0	A	SNP	C	66	66	131	100	132	Val16Val (gta/gtC)	Rv0222	echA1	enoyl-CoA hydratase EchA1
266405	0	C	SNP	T	66	44	108	100	110	Gly454Ser (ggc/Agc)	Rv0223c	-	aldehyde dehydrogenase
274463	0	C	SNP	A	79	65	143	100	144	Arg86Leu (cgt/cTt)	Rv0229c	-	hypothetical protein
276539	0	G	SNP	C	66	67	131	100	133	Gly161Ala (ggc/gCc)	Rv0231	fadE4	acyl-CoA dehydrogenase FadE4
278681	0	C	SNP	G	70	81	151	100	151	His33Asp (cat/Gat)	Rv0233	nrdB	ribonucleoside-diphosphate reductase subunit beta NrdB
283503	0	G	SNP	A	84	85	166	99.41	170	His1117Tyr (cac/Tac)	Rv0236c	aftD	alpha-(1->3)-arabinofuranosyltransferase
283614	0	T	SNP	C	72	104	172	100	176	Ser1080Gly (agc/Ggc)	Rv0236c	aftD	alpha-(1->3)-arabinofuranosyltransferase
285772	0	A	SNP	C	61	75	136	100	136	Pro360Pro (cct/ccG)	Rv0236c	aftD	alpha-(1->3)-arabinofuranosyltransferase
285871	0	A	SNP	G	72	82	154	100	154	Val327Val (gtt/gtC)	Rv0236c	aftD	alpha-(1->3)-arabinofuranosyltransferase
287142	0	C	Del	GAP	73	52	124	96.9	129
289253	0	C	SNP	T	77	47	122	100	124	Asp50Asp (gac/gaT)	Rv0239	vapB24	antitoxin VapB24
293628	1	A	Ins	C	71	76	147	93.04	147
301341	0	C	SNP	A	62	60	121	100	122	Pro105Pro (ccg/ccT)	Rv0249c	-	succinate dehydrogenase membrane anchor subunit
301903	0	G	SNP	A	60	63	120	100	123	Asp42Asp (gac/gaT)	Rv0250c	-	hypothetical protein
304923	0	A	SNP	G	66	61	124	100	127	Lys686Lys (aaa/aaG)	Rv0252	nirB	nitrite reductase large subunit NirB
308661	0	A	SNP	G	53	52	104	100	105	Leu296Pro (ctg/cCg)	Rv0256c	PPE2	PPE family protein PPE2
310973	0	G	SNP	A	64	79	142	100	143	Ala182Val (gcg/gTg)	Rv0259c	-	hypothetical protein
311613	0	G	SNP	T	75	66	140	100	141	Val349Val (gtc/gtA)	Rv0260c	-	transcriptional regulator
324812	0	C	SNP	T	71	55	124	100	126	Asp82Asp (gac/gaT)	Rv0270	fadD2	fatty-acid--CoA ligase FadD2
325505	0	T	SNP	C	48	56	104	100	104	Val313Val (gtt/gtC)	Rv0270	fadD2	fatty-acid--CoA ligase FadD2
328569	0	G	SNP	C	61	60	120	100	121
333892	0	G	SNP	C	46	54	99	100	100	Arg807Gly (cgc/Ggc)	Rv0278c	-	PE-PGRS family protein PE_PGRS3
336683	0	G	SNP	T	7	14	21	100	21	Val797Val (gtc/gtA)	Rv0279c	PE_PGRS4	PE-PGRS family protein PE_PGRS4
336684	0	A	SNP	G	7	14	21	100	21	Val797Ala (gtc/gCc)	Rv0279c	PE_PGRS4	PE-PGRS family protein PE_PGRS4
336688	0	A	Del	GAP	7	14	21	100	21		Rv0279c	PE_PGRS4	PE-PGRS family protein PE_PGRS4
336689	0	G	Del	GAP	7	14	21	100	21		Rv0279c	PE_PGRS4	PE-PGRS family protein PE_PGRS4
336690	0	C	Del	GAP	7	14	21	100	21		Rv0279c	PE_PGRS4	PE-PGRS family protein PE_PGRS4
336691	0	T	Del	GAP	7	14	21	100	21		Rv0279c	PE_PGRS4	PE-PGRS family protein PE_PGRS4
336692	0	C	Del	GAP	7	14	21	100	21		Rv0279c	PE_PGRS4	PE-PGRS family protein PE_PGRS4
336693	0	G	Del	GAP	7	14	21	100	21		Rv0279c	PE_PGRS4	PE-PGRS family protein PE_PGRS4
336694	0	A	Del	GAP	7	14	21	100	21		Rv0279c	PE_PGRS4	PE-PGRS family protein PE_PGRS4
336695	0	A	Del	GAP	7	14	21	100	21		Rv0279c	PE_PGRS4	PE-PGRS family protein PE_PGRS4
336696	0	T	Del	GAP	7	14	21	100	21		Rv0279c	PE_PGRS4	PE-PGRS family protein PE_PGRS4
336697	0	T	Del	GAP	7	14	21	100	21		Rv0279c	PE_PGRS4	PE-PGRS family protein PE_PGRS4
336699	1	C	Ins	G	7	14	21	100	21		Rv0279c	PE_PGRS4	PE-PGRS family protein PE_PGRS4
336699	2	C	Ins	G	7	14	21	100	21		Rv0279c	PE_PGRS4	PE-PGRS family protein PE_PGRS4
336707	0	G	Del	GAP	7	13	21	100	20		Rv0279c	PE_PGRS4	PE-PGRS family protein PE_PGRS4
336708	0	T	Del	GAP	7	13	21	100	20		Rv0279c	PE_PGRS4	PE-PGRS family protein PE_PGRS4
336709	0	C	Del	GAP	7	13	21	100	20		Rv0279c	PE_PGRS4	PE-PGRS family protein PE_PGRS4
336710	0	A	Del	GAP	7	13	21	95.24	21		Rv0279c	PE_PGRS4	PE-PGRS family protein PE_PGRS4
337820	0	G	SNP	A	11	64	73	100	75	Gly418Gly (ggc/ggT)	Rv0279c	PE_PGRS4	PE-PGRS family protein PE_PGRS4
338020	0	A	SNP	C	36	5	41	100	41	Cys352Gly (tgc/Ggc)	Rv0279c	PE_PGRS4	PE-PGRS family protein PE_PGRS4
338100	0	T	SNP	C	45	13	58	100	58	Asn325Ser (aac/aGc)	Rv0279c	PE_PGRS4	PE-PGRS family protein PE_PGRS4
339230	0	G	SNP	C	77	68	145	100	145
340372	0	T	SNP	C	9	56	65	100	65	Ser337Pro (tcg/Ccg)	Rv0280	PPE3	PPE family protein PPE3
342146	0	A	SNP	C	63	63	126	100	126	Glu6Ala (gaa/gCa)	Rv0282	eccA3	ESX-3 secretion system protein EccA
342873	0	C	SNP	T	70	57	127	100	127	Val248Val (gtc/gtT)	Rv0282	eccA3	ESX-3 secretion system protein EccA
346275	0	C	SNP	G	82	69	151	100	151	Pro214Arg (ccg/cGg)	Rv0284	eccC3	ESX-3 secretion system protein EccC3
350063	0	G	SNP	C	66	86	151	99.35	153	Ser43Ser (tcg/tcC)	Rv0286	PPE4	PPE family protein PPE4
350088	0	C	SNP	A	71	77	148	100	148	Leu52Met (ctg/Atg)	Rv0286	PPE4	PPE family protein PPE4
353197	0	C	SNP	T	55	54	108	100	109	Arg39Cys (cgc/Tgc)	Rv0290	eccD3	ESX-3 secretion system protein EccD
356528	0	A	SNP	G	102	68	169	100	170	Asn217Asp (aat/Gat)	Rv0292	eccE3	ESX-3 secretion system protein EccE
358473	0	G	SNP	C	67	88	155	99.36	156	Trp101Cys (tgg/tgC)	Rv0294	tam	trans-aconitate methyltransferase
362833	1	T	Ins	G	45	59	104	85.25	104		Rv0297	PE_PGRS5	PE-PGRS family protein PE_PGRS5
362833	2	T	Ins	G	45	59	104	85.25	104		Rv0297	PE_PGRS5	PE-PGRS family protein PE_PGRS5
362833	3	T	Ins	G	45	59	104	85.25	104		Rv0297	PE_PGRS5	PE-PGRS family protein PE_PGRS5
362833	4	T	Ins	G	45	59	104	85.25	104		Rv0297	PE_PGRS5	PE-PGRS family protein PE_PGRS5
362833	5	T	Ins	C	43	57	100	81.97	104		Rv0297	PE_PGRS5	PE-PGRS family protein PE_PGRS5
362833	6	T	Ins	C	45	58	103	84.43	104		Rv0297	PE_PGRS5	PE-PGRS family protein PE_PGRS5
362833	7	T	Ins	G	45	59	104	85.25	104		Rv0297	PE_PGRS5	PE-PGRS family protein PE_PGRS5
362833	8	T	Ins	G	45	59	104	85.25	104		Rv0297	PE_PGRS5	PE-PGRS family protein PE_PGRS5
362833	9	T	Ins	C	45	58	103	84.43	104		Rv0297	PE_PGRS5	PE-PGRS family protein PE_PGRS5
363563	0	G	SNP	A	77	76	152	100	153	Ala30Thr (gcg/Acg)	Rv0299	-	toxin
364498	1	T	Ins	G	55	26	81	92.05	81
366917	0	T	SNP	C	27	22	49	100	49	Thr1950Ala (acc/Gcc)	Rv0304c	PPE5	PPE family protein PPE5
366922	0	G	SNP	C	27	21	48	100	48	Ala1948Gly (gcc/gGc)	Rv0304c	PPE5	PPE family protein PPE5
367718	0	G	SNP	T	54	59	112	100	113	Leu1683Ile (ctt/Att)	Rv0304c	PPE5	PPE family protein PPE5
368101	0	A	Del	GAP	48	48	97	78.05	123		Rv0304c	PPE5	PPE family protein PPE5
368102	0	T	Del	GAP	48	48	97	77.42	124		Rv0304c	PPE5	PPE family protein PPE5
369823	0	A	SNP	C	72	63	135	100	135	Val981Gly (gtg/gGg)	Rv0304c	PPE5	PPE family protein PPE5
369886	0	C	SNP	G	71	71	142	100	142	Gly960Ala (ggg/gCg)	Rv0304c	PPE5	PPE family protein PPE5
372913	0	A	SNP	C	48	71	118	100	119	Gly933Gly (ggt/ggG)	Rv0305c	PPE6	PPE family protein PPE6
373283	0	A	Del	GAP	58	77	134	97.12	139		Rv0305c	PPE6	PPE family protein PPE6
376774	0	T	SNP	C	81	73	151	100	154	Ala94Ala (gca/gcG)	Rv0307c	-	hypothetical protein
377622	0	G	SNP	A	72	64	136	100	136	Leu170Leu (ttg/ttA)	Rv0308	-	integral membrane protein
384380	0	A	SNP	C	75	86	160	100	161	Lys260Thr (aag/aCg)	Rv0315	-	beta-1,3-glucanase
386432	0	C	SNP	G	76	70	146	99.32	147	Gly223Ala (ggg/gCg)	Rv0318c	-	integral membrane protein
390828	0	T	SNP	C	87	64	150	99.34	152	Ser142Gly (agt/Ggt)	Rv0323c	-	hypothetical protein
391853	0	A	SNP	G	68	83	149	100	151	Thr168Ala (act/Gct)	Rv0324	-	transcriptional regulator
392241	0	A	SNP	C	74	79	153	100	153	Asp68Ala (gac/gCc)	Rv0325	-	hypothetical protein
392261	0	T	SNP	C	72	70	142	100	142	_75Gln (tag/Cag)	Rv0325	-	hypothetical protein
396199	0	T	SNP	C	54	60	113	100	114
402836	0	G	SNP	A	79	71	150	100	150	Tyr109Tyr (tac/taT)	Rv0337c	aspC	aspartate aminotransferase
403980	0	G	SNP	A	45	73	117	100	118	Ala621Val (gcc/gTc)	Rv0338c	-	iron-sulfur-binding reductase
404326	0	T	SNP	C	74	65	139	100	139	Arg506Gly (agg/Ggg)	Rv0338c	-	iron-sulfur-binding reductase
406251	0	T	SNP	C	67	89	154	100	156	Asp733Gly (gat/gGt)	Rv0339c	-	transcriptional regulator
414486	0	C	SNP	T	39	63	102	100	102	Glu152Glu (gag/gaA)	Rv0344c	lpqJ	lipoprotein LpqJ
420008	0	A	SNP	G	57	54	111	100	111	Ala58Ala (gca/gcG)	Rv0350	dnaK	chaperone protein DnaK
422678	0	G	SNP	A	65	93	157	100	158	Arg76His (cgc/cAc)	Rv0352	dnaJ1	chaperone protein DnaJ
424320	1	T	Ins	C	60	72	132	95.65	132		Rv0354c	PPE7	PPE family protein PPE7
428698	0	C	SNP	T	59	70	128	100	129	Ala1994Ala (gcg/gcA)	Rv0355c	PPE8	PPE family protein PPE8
428921	0	G	SNP	A	63	49	110	100	112	Ser1920Phe (tcc/tTc)	Rv0355c	PPE8	PPE family protein PPE8
432459	0	C	SNP	T	54	63	117	100	117	Asp741Asn (gac/Aac)	Rv0355c	PPE8	PPE family protein PPE8
438470	0	C	SNP	T	79	79	157	100	158	Lys90Lys (aag/aaA)	Rv0360c	-	hypothetical protein
440365	0	G	SNP	A	65	62	127	100	127	Ser165Ser (tcg/tcA)	Rv0362	mgtE	Mg2+ transport transmembrane protein MgtE
440878	0	C	SNP	T	71	76	147	100	147	Thr336Thr (acc/acT)	Rv0362	mgtE	Mg2+ transport transmembrane protein MgtE
445780	0	C	SNP	T	71	70	141	99.3	142	Arg249His (cgt/cAt)	Rv0368c	-	hypothetical protein
447642	0	G	SNP	C	66	63	129	100	129	Leu134Leu (ctc/ctG)	Rv0370c	-	oxidoreductase
454295	0	T	SNP	C	58	72	130	100	130	Pro26Pro (cca/ccG)	Rv0376c	-	hypothetical protein
454333	0	T	SNP	G	56	84	139	100	140	Thr14Pro (acg/Ccg)	Rv0376c	-	hypothetical protein
455024	0	G	SNP	A	64	62	126	100	126	Val202Ile (gta/Ata)	Rv0377	-	HTH-type transcriptional regulator
455624	0	T	Del	GAP	60	83	144	100	143
457452	0	T	SNP	G	77	68	144	100	145	Thr124Thr (aca/acC)	Rv0381c	-	hypothetical protein
459399	0	A	SNP	C	52	58	109	100	110
466808	0	G	SNP	C	70	55	125	100	125
467497	1	C	Ins	G	61	71	132	91.67	132
467508	1	C	Ins	G	60	72	132	96.35	132
467516	0	G	SNP	C	61	78	138	100	139
467526	0	C	SNP	G	58	73	131	100	131
467546	0	G	SNP	C	55	72	127	100	127
467557	0	A	SNP	C	58	72	130	100	130
467564	0	A	SNP	C	60	73	131	100	133
467585	0	G	SNP	C	58	73	129	100	131
467590	0	T	SNP	C	61	71	130	100	132
467621	0	T	SNP	G	79	70	148	100	149
467638	0	G	SNP	T	83	71	154	100	154
473310	0	A	SNP	G	90	67	157	100	157	Gln177Arg (cag/cGg)	Rv0393	-	hypothetical protein
475178	0	T	SNP	C	74	65	138	100	139	Val80Ala (gtc/gCc)	Rv0395	-	hypothetical protein
475915	0	A	SNP	C	73	70	143	100	143	Ser34Arg (agc/Cgc)	Rv0397	-	hypothetical protein
476612	0	G	SNP	A	78	79	155	99.37	158	Val73Val (gtg/gtA)	Rv0397A	-	hypothetical protein
481527	0	G	Del	GAP	59	44	104	98.1	105		Rv0402c	mmpL1	transmembrane transport protein MmpL1
483935	0	T	SNP	G	71	66	136	100	137
484504	0	C	SNP	G	51	60	110	100	111	Ala176Ala (gcc/gcG)	Rv0404	fadD30	long-chain-fatty-acid--AMP ligase FadD30
485561	0	A	SNP	C	63	61	124	100	124	Ile529Leu (atc/Ctc)	Rv0404	fadD30	long-chain-fatty-acid--AMP ligase FadD30
485730	0	C	SNP	T	61	62	123	100	123	Pro585Leu (cca/cTa)	Rv0404	fadD30	long-chain-fatty-acid--AMP ligase FadD30
485811	0	A	Del	GAP	52	54	106	97.25	109		Rv0405	pks6	membrane bound polyketide synthase
489935	0	G	SNP	C	66	59	124	100	125	Thr257Thr (acc/acG)	Rv0406c	-	beta lactamase-like protein
491742	0	T	SNP	C	53	51	104	100	104	Phe320Phe (ttt/ttC)	Rv0407	fgd1	F420-dependent glucose-6-phosphate dehydrogenase		phylo (not Euro-American, M. africanum, M. bovis, M. canettii, M. caprae, M. microti, M. pinipedii, Beijing, Delhi/CAS, EAI)
492150	0	G	SNP	C	89	73	162	100	162	Gly122Ala (ggc/gCc)	Rv0408	pta	phosphate acetyltransferase
498531	0	A	SNP	G	48	67	115	100	115	Ala363Ala (gct/gcC)	Rv0412c	-	membrane protein
498557	0	C	SNP	A	52	68	119	99.17	121	Asp355Tyr (gac/Tac)	Rv0412c	-	membrane protein
501171	0	G	SNP	A	93	76	167	98.83	171	Gly8Gly (ggg/ggA)	Rv0415	thiO	thiamine biosynthesis oxidoreductase ThiO
502589	0	C	SNP	G	85	60	144	100	145	Ser75Cys (tcc/tGc)	Rv0417	thiG	thiazole synthase
503354	0	G	SNP	C	53	59	112	100	112
503534	0	C	SNP	T	64	79	143	100	143	Ala13Ala (gcc/gcT)	Rv0418	lpqL	lipoprotein aminopeptidase LpqL
505974	0	G	SNP	A	60	57	116	100	117	Ala297Thr (gcg/Acg)	Rv0419	lpqM	lipoprotein peptidase LpqM
513257	0	T	SNP	C	68	49	117	100	117	Met689Val (atg/Gtg)	Rv0425c	ctpH	metal cation transporting ATPase H
517358	0	T	SNP	C	65	69	134	100	134	Asp149Gly (gac/gGc)	Rv0428c	-	GCN5-like N-acetyltransferase
517389	0	C	SNP	A	65	56	121	100	121	Val139Phe (gtc/Ttc)	Rv0428c	-	GCN5-like N-acetyltransferase
523654	0	C	SNP	T	77	84	160	99.38	162	Ala294Thr (gcc/Acc)	Rv0435c	-	ATPase
524891	0	C	SNP	A	60	58	117	100	118	Gly167Val (ggc/gTc)	Rv0436c	pssA	CDP-diacylglycerol--serineO-phosphatidyltransferase
531775	0	C	SNP	G	76	76	152	100	152	Trp147Ser (tgg/tCg)	Rv0442c	PPE10	PPE family protein PPE10
541201	0	A	SNP	G	53	56	109	100	109	Leu97Leu (ctt/ctC)	Rv0450c	mmpL4	transmembrane transport protein MmpL4
546357	0	A	SNP	G	71	77	148	99.33	149	Thr149Thr (act/acC)	Rv0456c	echA2	enoyl-CoA hydratase EchA2
548185	0	C	SNP	T	66	81	147	100	147	Gly475Ser (ggc/Agc)	Rv0457c	-	peptidase
548326	0	T	SNP	C	59	89	148	100	148	Thr428Ala (aca/Gca)	Rv0457c	-	peptidase
551525	0	A	SNP	C	62	61	123	100	123	Arg110Arg (aga/Cga)	Rv0459	-	hypothetical protein
555991	0	A	SNP	G	69	73	142	100	142	Cys106Arg (tgc/Cgc)	Rv0465c	-	HTH-type transcriptional regulator
560541	0	C	Del	GAP	55	40	95	100	95		Rv0469	umaA	mycolic acid synthase UmaA
560542	0	T	Del	GAP	55	40	95	100	95		Rv0469	umaA	mycolic acid synthase UmaA
560543	0	T	Del	GAP	55	40	95	100	95		Rv0469	umaA	mycolic acid synthase UmaA
560544	0	T	Del	GAP	55	40	95	100	95		Rv0469	umaA	mycolic acid synthase UmaA
560545	0	T	Del	GAP	55	40	95	100	95		Rv0469	umaA	mycolic acid synthase UmaA
560546	0	C	Del	GAP	55	40	95	100	95		Rv0469	umaA	mycolic acid synthase UmaA
562063	0	G	Del	GAP	62	90	150	95.6	159		Rv0470A	-	hypothetical protein
562064	0	C	Del	GAP	62	90	150	100	152		Rv0470A	-	hypothetical protein
562065	0	C	Del	GAP	62	90	150	100	152		Rv0470A	-	hypothetical protein
562066	0	A	Del	GAP	62	90	150	100	152		Rv0470A	-	hypothetical protein
565655	0	A	SNP	G	61	63	122	100	124
572591	0	C	SNP	T	71	72	142	100	143	Asp294Asp (gac/gaT)	Rv0483	lprQ	lipoprotein LprQ
573262	0	A	SNP	G	72	83	155	100	155	Gly180Gly (ggt/ggC)	Rv0484c	-	short-chain type oxidoreductase
579284	0	T	SNP	C	60	78	137	100	138
580772	0	T	SNP	A	38	44	82	94.25	87
580774	0	G	Del	GAP	38	43	80	91.01	89
580775	0	G	Del	GAP	38	43	80	94.19	86
580776	0	G	Del	GAP	38	43	80	94.19	86
580777	0	G	Del	GAP	38	43	80	94.19	86
580778	0	C	Del	GAP	38	43	80	95.29	85
580779	0	A	Del	GAP	38	43	80	95.29	85
580780	0	C	Del	GAP	38	43	80	95.29	85
580781	0	C	Del	GAP	38	43	80	96.43	84
580782	0	A	Del	GAP	38	42	79	95.24	84
580783	0	C	Del	GAP	38	42	79	95.24	84
580784	0	C	Del	GAP	38	43	80	96.43	84
580785	0	C	Del	GAP	38	43	80	96.43	84
580786	0	G	Del	GAP	38	43	80	95.29	85
580787	0	C	Del	GAP	38	43	80	95.29	85
580788	0	T	Del	GAP	38	43	80	96.43	84
580789	0	T	Del	GAP	38	43	80	95.29	85
580790	0	G	Del	GAP	38	43	80	95.29	85
580791	0	C	Del	GAP	38	43	80	95.29	85
580792	0	G	Del	GAP	38	43	80	95.29	85
580793	0	G	Del	GAP	38	43	80	96.43	84
580794	0	G	Del	GAP	38	43	80	96.43	84
580795	0	G	Del	GAP	38	43	80	94.19	86
580796	0	G	Del	GAP	38	43	80	94.19	86
580797	0	A	Del	GAP	38	43	80	95.29	85
584171	0	T	SNP	C	57	85	142	100	142	Ser174Gly (agt/Ggt)	Rv0493c	-	hypothetical protein
586030	0	C	SNP	A	67	73	140	100	140	Arg95Arg (cgg/cgT)	Rv0495c	-	hypothetical protein
590436	0	T	SNP	C	62	83	142	100	145	Ala118Ala (gct/gcC)	Rv0500	proC	pyrroline-5-carboxylate reductase
597816	0	A	SNP	G	82	48	129	100	130	Ala206Ala (gca/gcG)	Rv0507	mmpL2	transmembrane transport protein MmpL2
598475	0	G	SNP	A	66	50	113	100	116	Arg426His (cgc/cAc)	Rv0507	mmpL2	transmembrane transport protein MmpL2
599868	0	A	SNP	G	67	51	118	100	118	Arg890Arg (cga/cgG)	Rv0507	mmpL2	transmembrane transport protein MmpL2
608037	0	A	SNP	C	53	63	116	100	116	His496Pro (cac/cCc)	Rv0515	-	hypothetical protein
610120	0	T	SNP	G	66	73	138	100	139
611977	0	C	SNP	T	64	75	139	100	139	Gly33Asp (ggc/gAc)	Rv0519c	-	membrane protein
623163	0	C	SNP	T	23	99	121	100	122	Ala124Val (gcc/gTc)	Rv0532	PE_PGRS6	PE-PGRS family protein PE_PGRS6
623406	1	C	Ins	G	49	39	88	85.44	88		Rv0532	PE_PGRS6	PE-PGRS family protein PE_PGRS6
623406	2	C	Ins	G	49	39	88	85.44	88		Rv0532	PE_PGRS6	PE-PGRS family protein PE_PGRS6
623406	3	C	Ins	C	49	39	88	85.44	88		Rv0532	PE_PGRS6	PE-PGRS family protein PE_PGRS6
623406	4	C	Ins	C	49	39	88	85.44	88		Rv0532	PE_PGRS6	PE-PGRS family protein PE_PGRS6
623406	5	C	Ins	G	49	39	88	85.44	88		Rv0532	PE_PGRS6	PE-PGRS family protein PE_PGRS6
623406	6	C	Ins	G	49	39	88	85.44	88		Rv0532	PE_PGRS6	PE-PGRS family protein PE_PGRS6
623406	7	C	Ins	C	49	39	88	85.44	88		Rv0532	PE_PGRS6	PE-PGRS family protein PE_PGRS6
623406	8	C	Ins	G	49	39	88	85.44	88		Rv0532	PE_PGRS6	PE-PGRS family protein PE_PGRS6
623406	9	C	Ins	G	49	39	88	85.44	88		Rv0532	PE_PGRS6	PE-PGRS family protein PE_PGRS6
623472	0	A	SNP	G	60	50	108	100	110	Asp227Gly (gac/gGc)	Rv0532	PE_PGRS6	PE-PGRS family protein PE_PGRS6
623508	0	C	SNP	G	59	41	97	100	100	Ala239Gly (gcc/gGc)	Rv0532	PE_PGRS6	PE-PGRS family protein PE_PGRS6
624871	0	C	SNP	T	81	45	126	100	126	Asp204Asn (gac/Aac)	Rv0533c	fabH	3-oxoacyl-[acyl-carrier-protein] synthase III
629714	0	G	SNP	A	57	71	128	100	128	Asp6Asp (gac/gaT)	Rv0537c	-	integral membrane protein
630722	0	G	SNP	C	65	62	127	100	127	Arg228Pro (cgg/cCg)	Rv0538	-	membrane protein
633562	0	C	SNP	T	99	71	168	100	170	Val281Val (gtg/gtA)	Rv0541c	-	integral membrane protein
635139	0	G	SNP	C	67	93	158	100	160	Gly122Gly (ggc/ggG)	Rv0542c	menE	2-succinylbenzoic acid--CoA ligase
637319	0	G	SNP	A	69	62	131	100	131	Pro49Ser (cct/Tct)	Rv0545c	pitA	low-affinity inorganic phosphate transporter
648002	0	T	SNP	G	41	75	115	100	116	Leu15Arg (ctc/cGc)	Rv0556	-	transmembrane protein
648856	0	T	SNP	C	85	94	177	100	179	Gly107Gly (ggt/ggC)	Rv0557	mgtA	GDP-mannose-dependent alpha-mannosyltransferase		phylo (not Euro-American, M. africanum, M. bovis, M. canettii, M. caprae, M. microti, M. pinipedii, Beijing, Delhi/CAS, EAI)
651422	0	G	SNP	A	73	89	162	100	162	Ala28Val (gcc/gTc)	Rv0560c	-	benzoquinone methyltransferase
652950	0	T	SNP	C	87	105	191	100	192	Arg60Arg (cgt/cgC)	Rv0562	grcC1	polyprenyl-diphosphate synthase GrcC
654543	0	C	SNP	T	91	69	155	99.38	161	Ala222Val (gcg/gTg)	Rv0563	htpX	protease HtpX
655986	0	T	SNP	G	72	70	138	100	142
657081	0	C	SNP	T	65	69	132	100	134	Val130Val (gtg/gtA)	Rv0565c	-	monooxygenase
659341	0	T	SNP	C	42	59	100	99.02	102
662911	0	T	SNP	C	67	82	149	100	149	Ala539Ala (gct/gcC)	Rv0570	nrdZ	vitamin B12-dependent ribonucleoside-diphosphate reductase
665293	0	A	SNP	G	62	54	116	100	116	Phe31Leu (ttc/Ctc)	Rv0572c	-	hypothetical protein
669398	0	T	SNP	C	71	79	150	100	150	Gln116Gln (caa/caG)	Rv0575c	-	oxidoreductase
670545	0	G	SNP	A	55	95	148	100	150	Arg233His (cgc/cAc)	Rv0576	-	transcriptional regulator
672491	0	C	SNP	G	46	63	108	100	109	Gly1142Gly (ggg/ggC)	Rv0578c	PE_PGRS7	PE-PGRS family protein PE_PGRS7
673238	0	A	SNP	G	52	88	139	100	140	His893His (cat/caC)	Rv0578c	PE_PGRS7	PE-PGRS family protein PE_PGRS7
674702	0	A	SNP	T	67	70	136	99.28	138	Gly405Gly (ggt/ggA)	Rv0578c	PE_PGRS7	PE-PGRS family protein PE_PGRS7
684376	0	T	SNP	C	95	67	162	100	162
685461	0	C	SNP	G	79	57	135	100	136	Ala111Ala (gcc/gcG)	Rv0587	yrbE2A	hypothetical protein
685608	0	T	SNP	C	64	82	143	100	146	Leu160Leu (ctt/ctC)	Rv0587	yrbE2A	hypothetical protein
686123	0	C	SNP	A	78	96	173	100	174	Leu66Met (ctg/Atg)	Rv0588	-	hypothetical protein
686972	0	T	SNP	C	64	52	115	100	116	Phe51Ser (ttc/tCc)	Rv0589	mce2A	Mce family protein Mce2A
688792	1	T	Ins	G	56	54	110	95.65	111
690450	0	A	SNP	C	68	88	156	100	156	Ala464Ala (gca/gcC)	Rv0591	mce2C	Mce family protein Mce2C
690465	0	T	SNP	G	67	83	150	100	150	Leu469Leu (ctt/ctG)	Rv0591	mce2C	Mce family protein Mce2C
691887	1	G	Ins	C	82	51	133	94.33	133		Rv0592	mce2D	Mce family protein Mce2D
698968	0	G	SNP	A	76	72	147	100	148	Gly9Gly (ggc/ggT)	Rv0601c	-	two component sensor kinase HK2
708056	0	T	SNP	C	87	80	167	100	167	His487Arg (cac/cGc)	Rv0613c	-	hypothetical protein
712693	0	A	SNP	G	64	68	132	100	132
712985	1	C	Ins	G	77	91	168	97.67	168		Rv0620	galK	galactokinase
713310	0	T	SNP	C	88	69	155	100	157	Cys199Arg (tgt/Cgt)	Rv0620	galK	galactokinase
723361	0	C	SNP	T	78	77	154	100	155	Leu551Leu (ctg/ctA)	Rv0630c	recB	exonuclease V subunit beta RecB
725190	0	G	SNP	A	35	50	85	100	85	Phe1039Phe (ttc/ttT)	Rv0631c	recC	exonuclease V subunit gamma RecC
729685	0	C	SNP	T	56	63	119	100	119	Arg161Gln (cga/cAa)	Rv0633c	-	hypothetical protein
753174	0	C	SNP	A	68	52	119	100	120	Trp65Leu (tgg/tTg)	Rv0656c	vapC6	ribonuclease VapC6
754186	0	A	SNP	G	79	60	138	100	139	Leu75Pro (ctc/cCc)	Rv0658c	-	integral membrane protein
757182	0	A	SNP	G	41	74	115	100	115	Asp349Gly (gac/gGc)	Rv0663	atsD	arylsulfatase AtsD
759746	0	C	SNP	T	57	65	122	100	122							rifampicin (RMP)
761155	0	C	SNP	T	77	86	163	100	163	Ser450Leu (tcg/tTg)	Rv0667	rpoB	DNA-directed RNA polymerase subunit beta	rifampicin (RMP)		rifampicin (RMP)
762427	0	C	SNP	A	67	67	133	99.26	135	Ser874Tyr (tcc/tAc)	Rv0667	rpoB	DNA-directed RNA polymerase subunit beta			rifampicin (RMP)
762434	0	T	SNP	G	70	66	135	100	136	Gly876Gly (ggt/ggG)	Rv0667	rpoB	DNA-directed RNA polymerase subunit beta		phylo (3)	rifampicin (RMP)
763031	0	T	SNP	C	50	74	124	99.2	125	Ala1075Ala (gct/gcC)	Rv0667	rpoB	DNA-directed RNA polymerase subunit beta		phylo (4)	rifampicin (RMP)
767339	0	A	SNP	G	65	59	122	100	124
767414	0	G	SNP	A	54	63	117	100	117
775639	0	T	SNP	C	80	91	171	100	171	Ile948Val (att/Gtt)	Rv0676c	mmpL5	transmembrane transport protein MmpL5
776100	0	G	SNP	A	52	59	109	100	111	Thr794Ile (acc/aTc)	Rv0676c	mmpL5	transmembrane transport protein MmpL5
777820	0	G	SNP	A	85	54	139	100	139	Leu221Leu (ctg/Ttg)	Rv0676c	mmpL5	transmembrane transport protein MmpL5
781395	0	T	SNP	C	60	64	124	100	124							streptomycin (SM)
781687	0	A	SNP	G	53	58	111	100	111	Lys43Arg (aag/aGg)	Rv0682	rpsL	30S ribosomal protein S12	streptomycin (SM)		streptomycin (SM)
788615	0	G	SNP	C	93	65	158	100	158	Gly226Arg (ggg/Cgg)	Rv0688	-	ferredoxin reductase
798779	0	T	SNP	C	50	76	124	100	126
798934	0	C	SNP	A	78	73	149	100	151	Arg34Arg (cgc/cgA)	Rv0698	-	hypothetical protein
805792	0	C	SNP	T	49	48	96	98.98	98	Pro13Ser (cct/Tct)	Rv0710	rpsQ	30S ribosomal protein S17
807405	0	C	SNP	T	68	78	145	100	146	Ser357Ser (tcc/tcT)	Rv0711	atsA	arylsulfatase AtsA
820483	0	G	SNP	T	86	65	145	100	151	Ala6Asp (gcc/gAc)	Rv0727c	fucA	L-fuculose phosphate aldolase FucA
820734	0	A	SNP	G	70	78	148	99.33	149	Val248Ala (gtc/gCc)	Rv0728c	serA2	D-3-phosphoglycerate dehydrogenase SerA
820752	0	C	SNP	T	83	83	166	99.4	167	Arg242His (cgc/cAc)	Rv0728c	serA2	D-3-phosphoglycerate dehydrogenase SerA
830868	1	G	Ins	G	73	74	147	92.45	147		Rv0739	-	hypothetical protein
830868	2	G	Ins	C	73	74	147	92.45	147		Rv0739	-	hypothetical protein
834857	0	C	SNP	T	45	58	101	100	103	Met30Ile (atg/atA)	Rv0744c	-	transcriptional regulator
836426	0	A	SNP	C	5	57	60	100	62	Leu242Leu (cta/ctC)	Rv0746	PE_PGRS9	PE-PGRS family protein PE_PGRS9
836454	0	A	SNP	G	4	50	54	98.18	55	Thr252Ala (act/Gct)	Rv0746	PE_PGRS9	PE-PGRS family protein PE_PGRS9
836538	0	A	SNP	G	53	10	63	100	63	Asn280Asp (aac/Gac)	Rv0746	PE_PGRS9	PE-PGRS family protein PE_PGRS9
836658	0	A	SNP	G	64	37	101	100	101	Thr320Ala (acc/Gcc)	Rv0746	PE_PGRS9	PE-PGRS family protein PE_PGRS9
837033	0	A	SNP	G	25	62	87	100	87	Thr445Ala (acc/Gcc)	Rv0746	PE_PGRS9	PE-PGRS family protein PE_PGRS9
838990	0	C	SNP	G	33	28	61	91.04	67	Ala180Ala (gcc/gcG)	Rv0747	PE_PGRS10	PE-PGRS family protein PE_PGRS10
839123	0	A	SNP	G	32	16	46	100	48	Arg225Gly (agg/Ggg)	Rv0747	PE_PGRS10	PE-PGRS family protein PE_PGRS10
839129	0	C	SNP	G	30	21	51	100	51	Arg227Gly (cgc/Ggc)	Rv0747	PE_PGRS10	PE-PGRS family protein PE_PGRS10
839194	0	A	SNP	G	47	27	74	100	74	Thr248Thr (aca/acG)	Rv0747	PE_PGRS10	PE-PGRS family protein PE_PGRS10
839334	0	A	SNP	G	44	47	91	100	91	Lys295Arg (aaa/aGa)	Rv0747	PE_PGRS10	PE-PGRS family protein PE_PGRS10
839348	0	A	SNP	G	61	51	112	100	112	Ser300Gly (agc/Ggc)	Rv0747	PE_PGRS10	PE-PGRS family protein PE_PGRS10
840179	0	A	Del	GAP	13	7	20	80	25		Rv0747	PE_PGRS10	PE-PGRS family protein PE_PGRS10
840180	0	C	Del	GAP	13	7	20	80	25		Rv0747	PE_PGRS10	PE-PGRS family protein PE_PGRS10
840181	0	C	Del	GAP	13	7	20	80	25		Rv0747	PE_PGRS10	PE-PGRS family protein PE_PGRS10
840182	0	G	Del	GAP	13	7	20	80	25		Rv0747	PE_PGRS10	PE-PGRS family protein PE_PGRS10
840183	0	G	Del	GAP	13	7	20	80	25		Rv0747	PE_PGRS10	PE-PGRS family protein PE_PGRS10
840184	0	C	Del	GAP	13	7	20	80	25		Rv0747	PE_PGRS10	PE-PGRS family protein PE_PGRS10
840185	0	G	Del	GAP	13	7	20	80	25		Rv0747	PE_PGRS10	PE-PGRS family protein PE_PGRS10
840186	0	G	Del	GAP	13	7	20	80	25		Rv0747	PE_PGRS10	PE-PGRS family protein PE_PGRS10
840187	0	G	Del	GAP	13	7	20	80	25		Rv0747	PE_PGRS10	PE-PGRS family protein PE_PGRS10
840188	0	G	Del	GAP	13	7	20	80	25		Rv0747	PE_PGRS10	PE-PGRS family protein PE_PGRS10
840189	0	C	Del	GAP	13	7	20	80	25		Rv0747	PE_PGRS10	PE-PGRS family protein PE_PGRS10
840190	0	C	Del	GAP	13	7	20	80	25		Rv0747	PE_PGRS10	PE-PGRS family protein PE_PGRS10
840191	0	G	Del	GAP	13	7	20	80	25		Rv0747	PE_PGRS10	PE-PGRS family protein PE_PGRS10
840192	0	G	Del	GAP	13	7	20	80	25		Rv0747	PE_PGRS10	PE-PGRS family protein PE_PGRS10
840193	0	C	Del	GAP	13	7	20	80	25		Rv0747	PE_PGRS10	PE-PGRS family protein PE_PGRS10
840194	0	G	Del	GAP	13	7	20	80	25		Rv0747	PE_PGRS10	PE-PGRS family protein PE_PGRS10
840195	0	G	Del	GAP	13	10	23	92	25		Rv0747	PE_PGRS10	PE-PGRS family protein PE_PGRS10
840196	0	G	Del	GAP	13	10	23	100	23		Rv0747	PE_PGRS10	PE-PGRS family protein PE_PGRS10
840197	0	G	Del	GAP	13	10	23	100	23		Rv0747	PE_PGRS10	PE-PGRS family protein PE_PGRS10
840198	0	G	Del	GAP	13	10	23	100	23		Rv0747	PE_PGRS10	PE-PGRS family protein PE_PGRS10
840199	0	A	Del	GAP	13	10	23	100	23		Rv0747	PE_PGRS10	PE-PGRS family protein PE_PGRS10
840200	0	A	Del	GAP	13	10	23	100	23		Rv0747	PE_PGRS10	PE-PGRS family protein PE_PGRS10
840201	0	G	Del	GAP	13	7	20	86.96	23		Rv0747	PE_PGRS10	PE-PGRS family protein PE_PGRS10
840202	0	C	Del	GAP	13	7	20	86.96	23		Rv0747	PE_PGRS10	PE-PGRS family protein PE_PGRS10
840203	0	A	Del	GAP	13	7	20	86.96	23		Rv0747	PE_PGRS10	PE-PGRS family protein PE_PGRS10
840204	0	C	Del	GAP	13	7	20	86.96	23		Rv0747	PE_PGRS10	PE-PGRS family protein PE_PGRS10
840205	0	C	Del	GAP	13	7	20	86.96	23		Rv0747	PE_PGRS10	PE-PGRS family protein PE_PGRS10
840206	0	C	Del	GAP	13	7	20	86.96	23		Rv0747	PE_PGRS10	PE-PGRS family protein PE_PGRS10
840207	0	T	Del	GAP	13	7	20	86.96	23		Rv0747	PE_PGRS10	PE-PGRS family protein PE_PGRS10
840208	0	C	Del	GAP	13	7	20	86.96	23		Rv0747	PE_PGRS10	PE-PGRS family protein PE_PGRS10
840209	0	G	Del	GAP	13	7	20	86.96	23		Rv0747	PE_PGRS10	PE-PGRS family protein PE_PGRS10
840210	0	C	Del	GAP	13	7	20	83.33	24		Rv0747	PE_PGRS10	PE-PGRS family protein PE_PGRS10
840496	0	C	SNP	G	23	19	42	93.33	45	Gly682Gly (ggc/ggG)	Rv0747	PE_PGRS10	PE-PGRS family protein PE_PGRS10
840847	0	C	SNP	T	80	68	141	99.33	149	Gly799Gly (ggc/ggT)	Rv0747	PE_PGRS10	PE-PGRS family protein PE_PGRS10
841290	0	A	Del	GAP	70	46	117	100	116		Rv0749	vapC31	ribonuclease VapC31
841291	0	A	Del	GAP	70	46	117	100	116		Rv0749	vapC31	ribonuclease VapC31
841764	0	G	SNP	C	60	66	125	100	126	Thr37Thr (acc/acG)	Rv0749A	-	hypothetical protein
842153	0	G	SNP	A	47	58	105	84	125	Glu41Lys (gag/Aag)	Rv0750	-	hypothetical protein
847295	0	C	SNP	T	87	71	158	99.37	159	Pro379Pro (ccc/ccT)	Rv0754	PE_PGRS11	PE-PGRS family protein PE_PGRS11
847995	0	T	SNP	C	54	68	121	100	122
852910	0	C	SNP	T	87	81	166	100	168	Pro172Leu (ccc/cTc)	Rv0758	phoR	two component system response sensor kinase PhoR
854253	0	C	Del	GAP	49	49	98	96.08	102
857643	0	C	SNP	G	70	70	139	100	140	Gly132Ala (ggc/gCc)	Rv0764c	cyp51	lanosterol 14-alpha demethylase
857696	0	A	SNP	G	63	70	131	99.25	134	Ala114Ala (gct/gcC)	Rv0764c	cyp51	lanosterol 14-alpha demethylase
858464	0	A	SNP	G	78	86	163	100	164	Val134Ala (gtg/gCg)	Rv0765c	-	oxidoreductase
874835	1	C	Ins	C	48	52	100	96.15	100
874835	2	C	Ins	G	48	52	100	96.15	100
876141	0	G	SNP	T	80	59	138	100	139
880562	0	G	SNP	T	70	51	118	100	121	Cys408Phe (tgc/tTc)	Rv0785	-	KsdD-like steroid dehydrogenase
882257	0	T	SNP	C	79	78	156	100	157	Tyr267His (tac/Cac)	Rv0787	-	hypothetical protein
890549	0	G	SNP	A	36	24	58	100	60	Trp54_ (tgg/tgA)	Rv0797	-	insertion sequence element IS1547 transposase
891011	0	A	SNP	G	44	37	81	100	81	Leu208Leu (cta/ctG)	Rv0797	-	insertion sequence element IS1547 transposase
893733	0	T	SNP	G	77	79	153	100	156	Leu139Arg (ctg/cGg)	Rv0800	pepC	M18 family aminopeptidase
895761	0	G	SNP	T	67	66	131	99.25	134
896979	0	T	SNP	C	85	92	176	100	177	Val387Ala (gta/gCa)	Rv0803	purL	phosphoribosylformylglycinamidine synthase 2
900221	0	T	SNP	C	52	57	108	100	109	Val370Val (gta/gtG)	Rv0806c	cpsY	exopolysaccharide phosphotransferase CpsY
903537	0	G	SNP	T	82	80	162	100	162	Arg476Leu (cgg/cTg)	Rv0808	purF	amidophosphoribosyltransferase
903550	0	T	SNP	C	79	82	160	100	161	Ala480Ala (gct/gcC)	Rv0808	purF	amidophosphoribosyltransferase
903913	0	T	SNP	C	63	71	131	99.26	135	Gly63Gly (ggt/ggC)	Rv0809	purM	phosphoribosylformylglycinamidine cyclo-ligase PurM
906742	0	T	SNP	C	73	63	134	100	136	Val107Ala (gtc/gCc)	Rv0812	-	amino acid aminotransferase
906857	0	A	SNP	G	79	73	151	100	152	Ile145Met (ata/atG)	Rv0812	-	amino acid aminotransferase
913918	0	C	SNP	G	46	54	99	100	100	Gly94Gly (ggg/ggC)	Rv0821c	phoY2	phosphate-transport system transcriptional regulator PhoY2
919551	0	C	SNP	T	61	71	131	100	132	Val1Val (gtg/gtA)	Rv0825c	-	hypothetical protein
921813	0	C	SNP	G	49	86	131	97.12	139
921909	0	C	SNP	T	62	86	146	100	148
925453	0	C	SNP	T	56	75	131	100	131	Ala31Ala (gcc/gcT)	Rv0833	PE_PGRS13	PE-PGRS family protein PE_PGRS13
927110	0	A	SNP	G	41	15	56	100	56	Ser584Gly (agt/Ggt)	Rv0833	PE_PGRS13	PE-PGRS family protein PE_PGRS13
927385	0	A	SNP	G	41	32	72	98.65	74	Gly675Gly (gga/ggG)	Rv0833	PE_PGRS13	PE-PGRS family protein PE_PGRS13
929310	0	G	SNP	T	64	11	75	100	75	Gly392Gly (ggc/ggA)	Rv0834c	PE_PGRS14	PE-PGRS family protein PE_PGRS14
931123	0	T	SNP	C	54	66	120	100	120	Tyr57Tyr (tat/taC)	Rv0835	lpqQ	lipoprotein LpqQ		phylo (not 4)
932280	0	T	SNP	C	59	69	128	100	128	_218Trp (tag/tGg)	Rv0836c	-	hypothetical protein
934230	0	C	SNP	G	57	50	106	100	107
934611	0	G	SNP	T	94	72	162	100	166
936621	0	C	Del	GAP	59	56	115	93.5	123		Rv0840c	pip	proline iminopeptidase
936622	0	C	Del	GAP	59	56	115	95.83	120		Rv0840c	pip	proline iminopeptidase
936623	0	A	Del	GAP	59	56	115	96.64	119		Rv0840c	pip	proline iminopeptidase
940929	0	G	Del	GAP	55	70	126	99.21	126		Rv0844c	narL	nitrate/nitrite response transcriptional regulator NarL
940930	0	C	Del	GAP	55	70	126	99.21	126		Rv0844c	narL	nitrate/nitrite response transcriptional regulator NarL
940931	0	A	Del	GAP	55	70	126	99.21	126		Rv0844c	narL	nitrate/nitrite response transcriptional regulator NarL
940932	0	A	Del	GAP	55	70	126	99.21	126		Rv0844c	narL	nitrate/nitrite response transcriptional regulator NarL
940933	0	T	Del	GAP	55	70	126	99.21	126		Rv0844c	narL	nitrate/nitrite response transcriptional regulator NarL
940934	0	G	Del	GAP	55	70	126	99.21	126		Rv0844c	narL	nitrate/nitrite response transcriptional regulator NarL
941845	0	C	SNP	A	44	79	122	100	123	Ala219Glu (gcg/gAg)	Rv0845	-	sensor histidine kinase NarS
942616	0	C	SNP	A	65	85	150	100	150
945214	0	G	SNP	A	73	58	131	100	131	Gly93Ser (ggt/Agt)	Rv0848	cysK2	cysteine synthase CysK
945238	0	G	SNP	T	73	54	126	100	127	Ala101Ser (gcc/Tcc)	Rv0848	cysK2	cysteine synthase CysK
949535	0	T	SNP	C	56	74	129	100	130	Ala528Ala (gca/gcG)	Rv0853c	pdc	alpha-keto-acid decarboxylase
950116	0	C	SNP	G	68	87	153	100	155	Ala335Pro (gcg/Ccg)	Rv0853c	pdc	alpha-keto-acid decarboxylase
955524	0	A	SNP	G	84	80	162	100	164	Ser150Gly (agc/Ggc)	Rv0859	-	acyltransferase
957117	0	T	SNP	C	57	80	134	100	137	Asp275Asp (gat/gaC)	Rv0860	fadB	fatty oxidation protein FadB
957306	0	C	SNP	T	51	58	109	100	109	Ala338Ala (gcc/gcT)	Rv0860	fadB	fatty oxidation protein FadB
960367	0	A	SNP	G	63	45	107	100	108	Leu749Ser (ttg/tCg)	Rv0862c	-	hypothetical protein
964969	0	T	SNP	C	71	70	137	95.92	147	Ala189Ala (gca/gcG)	Rv0867c	rpfA	resuscitation-promoting factor RpfA
964978	1	G	Ins	G	58	52	110	80.29	110		Rv0867c	rpfA	resuscitation-promoting factor RpfA
964978	2	G	Ins	C	58	52	110	80.29	110		Rv0867c	rpfA	resuscitation-promoting factor RpfA
964978	3	G	Ins	G	58	52	110	80.29	110		Rv0867c	rpfA	resuscitation-promoting factor RpfA
964978	4	G	Ins	G	58	52	110	80.29	110		Rv0867c	rpfA	resuscitation-promoting factor RpfA
964978	5	G	Ins	G	58	52	110	80.29	110		Rv0867c	rpfA	resuscitation-promoting factor RpfA
964978	6	G	Ins	C	58	52	110	80.29	110		Rv0867c	rpfA	resuscitation-promoting factor RpfA
969762	0	C	SNP	G	81	54	132	100	135	Gly161Gly (ggg/ggC)	Rv0872c	PE_PGRS15	PE-PGRS family protein PE_PGRS15
976897	1	T	Ins	G	35	52	87	89.69	87		Rv0878c	PPE13	PPE family protein PPE13
979704	0	G	SNP	C	60	64	124	100	124	Gly115Arg (ggc/Cgc)	Rv0881	-	tRNA/rRNA methyltransferase
986463	0	G	SNP	C	74	67	139	100	141
990001	0	G	SNP	C	66	89	154	100	155	Pro866Ala (ccc/Gcc)	Rv0890c	-	HTH-type transcriptional regulator
991939	0	G	SNP	A	74	60	133	100	134	Arg220Cys (cgc/Tgc)	Rv0890c	-	HTH-type transcriptional regulator
993346	0	A	SNP	C	77	56	133	100	133	Val37Gly (gtt/gGt)	Rv0891c	-	hypothetical protein
996154	0	C	SNP	A	70	66	136	99.27	137	Ala48Ser (gca/Tca)	Rv0893c	-	S-adenosylmethionine-dependentmethyltransferase
996263	0	G	SNP	A	56	72	125	100	128	Thr11Thr (acc/acT)	Rv0893c	-	S-adenosylmethionine-dependentmethyltransferase
1002172	0	G	SNP	A	74	101	173	100	175	Arg82Trp (cgg/Tgg)	Rv0897c	-	oxidoreductase
1007198	0	A	SNP	G	73	87	160	100	160	Leu328Pro (ctg/cCg)	Rv0904c	accD3	acetyl-CoAcarboxylase carboxyl transferase subunit beta
1007660	0	G	Del	GAP	76	72	148	97.37	152		Rv0904c	accD3	acetyl-CoAcarboxylase carboxyl transferase subunit beta
1008460	0	C	SNP	T	74	70	143	99.31	145	Ser85Phe (tcc/tTc)	Rv0905	echA6	enoyl-CoA hydratase EchA6
1009500	0	C	SNP	T	57	70	127	100	127	Pro186Leu (ccg/cTg)	Rv0906	-	hypothetical protein
1010204	1	C	Ins	G	69	61	130	96.3	130		Rv0907	-	hypothetical protein
1010541	0	G	SNP	T	59	58	117	98.32	119	Asp136Tyr (gac/Tac)	Rv0907	-	hypothetical protein
1012815	0	C	SNP	G	94	87	181	100	181	Ala362Gly (gcc/gGc)	Rv0908	ctpE	metal cation transporter ATPase E
1023911	0	C	SNP	G	76	55	129	100	131
1024346	0	A	SNP	G	93	86	176	100	179	Ser46Gly (agt/Ggt)	Rv0918	-	hypothetical protein
1025106	0	T	SNP	C	85	69	153	100	154	Phe141Phe (ttt/ttC)	Rv0919	-	GCN5-like N-acetyltransferase
1026482	0	G	SNP	A	58	69	125	100	127	Pro112Leu (ccc/cTc)	Rv0920c	-	transposase
1029586	0	G	SNP	A	81	76	155	100	157	Pro331Leu (ccc/cTc)	Rv0923c	-	hypothetical protein
1034381	0	G	SNP	A	54	82	133	100	136	Ala84Val (gct/gTt)	Rv0927c	-	oxidoreductase
1037012	0	T	SNP	C	57	70	125	100	127	Met5Thr (atg/aCg)	Rv0930	pstA1	phosphate ABC transporter permease PstA
1037911	0	C	SNP	T	68	61	129	100	129	Arg305_ (cga/Tga)	Rv0930	pstA1	phosphate ABC transporter permease PstA
1047165	0	T	SNP	C	72	80	152	100	152	Cys344Arg (tgc/Cgc)	Rv0938	ligD	multifunctional non-homologous end joining DNA repair protein/ATP dependent DNA ligase LigD
1054784	0	C	SNP	G	64	76	139	99.29	141	Arg180Gly (cgc/Ggc)	Rv0945	-	oxidoreductase
1068151	0	T	SNP	C	68	89	157	100	157	His197His (cat/caC)	Rv0956	purN	phosphoribosylglycinamide formyltransferase PurN
1068432	0	A	SNP	G	60	80	138	100	140	Pro76Pro (cca/ccG)	Rv0957	purH	bifunctionalphosphoribosylaminoimidazolecarboxamide formyltransferase/inosinemonophosphate cyclohydrolase
1070702	0	T	SNP	C	75	62	135	100	137	Ser274Pro (tcc/Ccc)	Rv0958	-	magnesium chelatase
1071349	0	G	SNP	C	94	82	174	99.44	177	Gly32Ala (ggc/gCc)	Rv0959	-	hypothetical protein
1074558	0	G	SNP	A	53	64	115	100	117	Pro186Leu (ccc/cTc)	Rv0962c	lprP	lipoprotein LprP
1075279	0	T	SNP	C	62	63	122	100	125
1076309	0	G	SNP	T	63	63	125	100	126	Pro124Thr (cct/Act)	Rv0964c	-	hypothetical protein
1077312	0	A	SNP	G	59	59	118	100	118	Val175Ala (gtg/gCg)	Rv0966c	-	hypothetical protein
1079927	0	C	SNP	A	64	77	141	100	141	Thr395Thr (acc/acA)	Rv0969	ctpV	copper-exporting ATPase
1080192	0	G	SNP	A	74	67	141	100	141	Asp484Asn (gat/Aat)	Rv0969	ctpV	copper-exporting ATPase
1081681	0	T	SNP	C	82	72	151	100	154	Val210Val (gtt/gtC)	Rv0970	-	integral membrane protein
1087193	0	G	SNP	C	57	79	135	100	136	Asn51Lys (aac/aaG)	Rv0974c	accD2	acetyl-/propionyl-CoA carboxylase subunit beta
1090188	1	A	Ins	G	62	52	114	97.44	114
1093406	0	A	SNP	G	50	67	117	100	117	Val317Val (gtt/gtC)	Rv0978c	PE_PGRS17	PE-PGRS family protein PE_PGRS17
1095490	0	A	SNP	G	23	78	100	100	101	Val321Ala (gtc/gCc)	Rv0980c	PE_PGRS18	PE-PGRS family protein PE_PGRS18
1095644	0	C	SNP	T	9	15	24	96	25	Ala270Thr (gcg/Acg)	Rv0980c	PE_PGRS18	PE-PGRS family protein PE_PGRS18
1095678	0	A	SNP	G	16	10	26	96.3	27	Gly258Gly (ggt/ggC)	Rv0980c	PE_PGRS18	PE-PGRS family protein PE_PGRS18
1095981	0	A	SNP	C	59	56	114	99.14	116	Gly157Gly (ggt/ggG)	Rv0980c	PE_PGRS18	PE-PGRS family protein PE_PGRS18
1096633	0	T	SNP	G	44	54	97	100	98
1097220	0	C	SNP	T	68	86	154	100	154	Ser133Ser (tcc/tcT)	Rv0981	mprA	two-component response regulator MrpA
1098523	0	T	SNP	A	63	61	123	100	124	Leu339His (ctt/cAt)	Rv0982	mprB	two component histidine-protein kinase/phosphatase MprB
1098949	0	G	SNP	T	59	61	120	100	120	Ser481Ile (agc/aTc)	Rv0982	mprB	two component histidine-protein kinase/phosphatase MprB
1099058	0	G	SNP	A	62	64	125	99.21	127
1100234	0	T	SNP	C	80	45	125	100	125	Leu390Pro (ctg/cCg)	Rv0983	pepD	serine protease PepD
1100414	0	G	SNP	A	66	71	137	100	137	Gly450Asp (ggc/gAc)	Rv0983	pepD	serine protease PepD
1104690	0	T	SNP	G	73	53	126	100	126	Phe717Val (ttc/Gtc)	Rv0987	-	adhesion component ABC transporter permease
1106099	0	C	SNP	T	60	47	107	100	107	Ile328Ile (atc/atT)	Rv0988	-	hypothetical protein
1106422	0	T	SNP	C	55	50	105	100	105	Ile321Val (ata/Gta)	Rv0989c	grcC2	polyprenyl-diphosphate synthase GrcC
1107940	0	A	SNP	C	79	79	157	100	158	Ser54Ala (tcc/Gcc)	Rv0990c	-	hypothetical protein
1109975	0	A	SNP	G	72	68	140	100	140	Gln235Arg (cag/cGg)	Rv0993	galU	UTP--glucose-1-phosphate uridylyltransferase
1110721	0	T	SNP	C	64	87	150	100	151	Arg151Arg (cgt/cgC)	Rv0994	moeA1	molybdopterin molybdenumtransferase 1
1111852	0	G	SNP	T	65	87	148	100	152	Asp81Tyr (gat/Tat)	Rv0995	rimJ	ribosomal-protein-alanine acetyltransferase RimJ
1113733	0	C	SNP	A	62	61	123	100	123
1115509	0	C	SNP	T	72	61	133	100	133	Ile254Ile (atc/atT)	Rv0998	-	acetyltransferase
1126889	0	G	SNP	C	61	67	128	100	128	Arg39Gly (cgc/Ggc)	Rv1007c	metS	methionine--tRNA ligase
1127648	0	C	SNP	A	62	93	155	100	155	Thr187Asn (acc/aAc)	Rv1008	tatD	deoxyribonuclease TatD
1139089	0	G	SNP	C	75	87	161	99.39	163	Thr41Thr (acg/acC)	Rv1020	mfd	transcription-repair coupling factor
1144409	0	T	SNP	G	69	75	144	100	144	Ile225Ser (atc/aGc)	Rv1022	lpqU	lipoprotein LpqU
1144585	0	A	SNP	G	69	71	140	100	140	Arg8Gly (agg/Ggg)	Rv1023	eno	enolase
1148259	0	A	SNP	G	68	57	124	100	125
1149551	0	C	SNP	T	62	85	146	100	147	Glu712Glu (gag/gaA)	Rv1028c	kdpD	sensor protein KdpD
1150585	0	G	SNP	A	86	79	162	100	165	Pro368Ser (ccc/Tcc)	Rv1028c	kdpD	sensor protein KdpD
1151054	0	C	SNP	G	60	66	125	99.21	127	Ser211Ser (tcg/tcC)	Rv1028c	kdpD	sensor protein KdpD
1152805	0	T	SNP	A	60	60	120	100	120	Leu265Gln (ctg/cAg)	Rv1029	kdpA	potassium-transporting ATPase subunit A
1152863	0	A	SNP	G	56	67	121	99.19	124	Gln284Gln (caa/caG)	Rv1029	kdpA	potassium-transporting ATPase subunit A
1153388	0	C	SNP	T	58	56	113	100	114	Asn459Asn (aac/aaT)	Rv1029	kdpA	potassium-transporting ATPase subunit A
1160770	0	T	SNP	A	66	69	135	100	135	Gln20Leu (cag/cTg)	Rv1037c	esxI	ESAT-6 like protein EsxI
1163134	0	T	SNP	C	80	75	154	100	155	Gly81Gly (gga/ggG)	Rv1040c	PE8	PE family protein PE8
1164336	0	G	SNP	A	54	59	112	100	113
1164571	0	A	SNP	G	69	65	134	100	134
1165521	1	T	Ins	A	53	55	108	96.43	108
1167040	0	C	SNP	A	75	53	127	98.46	130
1168715	1	C	Ins	T	58	53	111	97.37	111
1173750	0	G	SNP	T	78	75	153	100	153	Ala290Ala (gcg/gcT)	Rv1050	-	oxidoreductase
1177184	0	C	SNP	A	53	72	124	100	125
1178116	0	T	SNP	C	71	65	136	100	136	Thr163Thr (act/acC)	Rv1056	-	hypothetical protein
1188985	0	G	SNP	A	54	49	100	99.04	104	Gly480Gly (ggc/ggT)	Rv1067c	PE_PGRS19	PE-PGRS family protein PE_PGRS19
1189197	0	C	Del	GAP	32	43	74	86.21	87		Rv1067c	PE_PGRS19	PE-PGRS family protein PE_PGRS19
1189198	0	G	Del	GAP	32	43	74	88.24	85		Rv1067c	PE_PGRS19	PE-PGRS family protein PE_PGRS19
1189199	0	C	Del	GAP	32	43	74	89.29	84		Rv1067c	PE_PGRS19	PE-PGRS family protein PE_PGRS19
1189200	0	C	Del	GAP	32	43	74	90.36	83		Rv1067c	PE_PGRS19	PE-PGRS family protein PE_PGRS19
1189201	0	G	Del	GAP	32	43	74	90.36	83		Rv1067c	PE_PGRS19	PE-PGRS family protein PE_PGRS19
1189202	0	T	Del	GAP	32	43	74	93.75	80		Rv1067c	PE_PGRS19	PE-PGRS family protein PE_PGRS19
1190093	0	A	SNP	C	85	36	121	85.82	141	Leu111Trp (ttg/tGg)	Rv1067c	PE_PGRS19	PE-PGRS family protein PE_PGRS19
1193463	0	T	SNP	A	65	81	146	100	146	Thr271Ser (acc/Tcc)	Rv1069c	-	hypothetical protein
1200418	0	A	SNP	G	51	81	132	100	132
1211369	0	A	SNP	C	66	62	127	100	128	Ser259Arg (agc/Cgc)	Rv1086	-	(2Z,6E)-farnesyl diphosphate synthase
1212344	0	C	Del	GAP	27	10	35	75.51	49		Rv1087	PE_PGRS21	PE-PGRS family protein PE_PGRS21
1212345	0	C	Del	GAP	27	10	35	78.72	47		Rv1087	PE_PGRS21	PE-PGRS family protein PE_PGRS21
1212346	0	G	Del	GAP	27	10	35	77.08	48		Rv1087	PE_PGRS21	PE-PGRS family protein PE_PGRS21
1212347	0	G	Del	GAP	27	10	35	77.08	48		Rv1087	PE_PGRS21	PE-PGRS family protein PE_PGRS21
1212348	0	C	Del	GAP	27	10	35	78.72	47		Rv1087	PE_PGRS21	PE-PGRS family protein PE_PGRS21
1212349	0	G	Del	GAP	27	10	35	77.08	48		Rv1087	PE_PGRS21	PE-PGRS family protein PE_PGRS21
1212350	0	G	Del	GAP	27	10	35	77.08	48		Rv1087	PE_PGRS21	PE-PGRS family protein PE_PGRS21
1212351	0	T	Del	GAP	27	10	35	100	37		Rv1087	PE_PGRS21	PE-PGRS family protein PE_PGRS21
1212352	0	G	Del	GAP	27	10	35	100	37		Rv1087	PE_PGRS21	PE-PGRS family protein PE_PGRS21
1212353	0	T	Del	GAP	27	10	35	100	37		Rv1087	PE_PGRS21	PE-PGRS family protein PE_PGRS21
1212354	0	C	Del	GAP	27	10	35	100	37		Rv1087	PE_PGRS21	PE-PGRS family protein PE_PGRS21
1212355	0	G	Del	GAP	27	10	35	100	37		Rv1087	PE_PGRS21	PE-PGRS family protein PE_PGRS21
1212356	0	G	Del	GAP	27	10	35	100	37		Rv1087	PE_PGRS21	PE-PGRS family protein PE_PGRS21
1212357	0	C	Del	GAP	27	10	35	100	37		Rv1087	PE_PGRS21	PE-PGRS family protein PE_PGRS21
1212358	0	G	Del	GAP	27	10	35	100	37		Rv1087	PE_PGRS21	PE-PGRS family protein PE_PGRS21
1212359	0	G	Del	GAP	27	10	35	100	37		Rv1087	PE_PGRS21	PE-PGRS family protein PE_PGRS21
1212360	0	T	Del	GAP	27	10	35	100	37		Rv1087	PE_PGRS21	PE-PGRS family protein PE_PGRS21
1212361	0	G	Del	GAP	27	10	35	100	37		Rv1087	PE_PGRS21	PE-PGRS family protein PE_PGRS21
1212362	0	C	Del	GAP	27	10	35	97.37	38		Rv1087	PE_PGRS21	PE-PGRS family protein PE_PGRS21
1212825	0	T	SNP	C	26	26	51	94.55	55	Gly422Gly (ggt/ggC)	Rv1087	PE_PGRS21	PE-PGRS family protein PE_PGRS21
1212827	0	T	SNP	G	27	25	52	94.55	55	Val423Gly (gtc/gGc)	Rv1087	PE_PGRS21	PE-PGRS family protein PE_PGRS21
1212834	0	T	SNP	G	28	29	57	98.28	58	Gly425Gly (ggt/ggG)	Rv1087	PE_PGRS21	PE-PGRS family protein PE_PGRS21
1212837	0	T	SNP	C	30	29	59	98.33	60	Ala426Ala (gct/gcC)	Rv1087	PE_PGRS21	PE-PGRS family protein PE_PGRS21
1212971	0	T	SNP	C	71	28	99	100	99	Val471Ala (gtc/gCc)	Rv1087	PE_PGRS21	PE-PGRS family protein PE_PGRS21
1215105	0	T	Del	GAP	58	76	134	98.53	136
1220680	0	T	SNP	C	69	76	145	100	145	Val36Ala (gta/gCa)	Rv1093	glyA1	serine hydroxymethyltransferase
1224367	0	T	SNP	C	48	42	89	100	90
1227830	0	G	SNP	T	64	53	117	100	117	Thr285Thr (acc/acA)	Rv1099c	glpX	fructose 1,6-bisphosphatase
1230778	0	G	SNP	A	79	74	151	100	153	Thr65Ile (acc/aTc)	Rv1102c	mazF3	mRNA interferase MazF3
1233751	0	A	SNP	G	77	81	155	99.37	159	Val69Ala (gtc/gCc)	Rv1106c	-	3 beta-hydroxysteroid dehydrogenase/delta 5-->4-isomerase
1236433	0	A	SNP	C	44	58	101	100	102	Glu83Asp (gaa/gaC)	Rv1110	lytB2	4-hydroxy-3-methylbut-2-enyl diphosphate reductase
1240744	0	C	SNP	A	56	65	120	100	121	Asn186Lys (aac/aaA)	Rv1115	-	hypothetical protein
1241572	0	A	SNP	G	47	55	101	100	102
1247391	0	A	SNP	C	79	64	143	100	143	Ser89Arg (agc/Cgc)	Rv1124	ephC	epoxide hydrolase EphC
1248382	0	A	SNP	G	81	80	159	100	161	Ser101Gly (agc/Ggc)	Rv1125	-	hypothetical protein
1248936	0	G	SNP	C	72	70	140	100	142	Pro285Pro (ccg/ccC)	Rv1125	-	hypothetical protein
1248978	0	T	SNP	C	59	66	125	100	125	Ala299Ala (gct/gcC)	Rv1125	-	hypothetical protein
1250340	0	A	SNP	G	81	86	166	100	167	Ala355Ala (gct/gcC)	Rv1127c	ppdK	pyruvate, phosphate dikinase PpdK
1251199	0	C	SNP	T	43	66	109	100	109	Gly69Glu (gga/gAa)	Rv1127c	ppdK	pyruvate, phosphate dikinase PpdK
1252164	0	T	SNP	C	59	53	112	100	112	Glu270Gly (gaa/gGa)	Rv1128c	-	hypothetical protein
1254562	0	A	SNP	G	66	68	133	100	134	Asp3Gly (gat/gGt)	Rv1130	prpD	methylcitrate dehydratase PrpD
1262859	0	C	SNP	T	67	59	125	99.21	127	Gly424Ser (ggc/Agc)	Rv1135c	PPE16	PPE family protein PPE16
1265828	0	G	SNP	A	69	85	154	100	154	Leu221Leu (ctg/Ttg)	Rv1138c	-	oxidoreductase
1269028	0	G	SNP	C	63	68	131	100	131
1271187	0	C	SNP	G	80	72	152	100	152	Thr11Ser (acc/aGc)	Rv1144	-	oxidoreductase
1273250	1	G	Ins	A	60	70	130	98.48	130		Rv1145	-	transmembrane transport protein
1275957	0	T	SNP	C	54	54	105	100	108
1276432	0	C	SNP	T	47	54	100	100	101	Lys439Lys (aag/aaA)	Rv1148c	-	hypothetical protein
1276588	0	C	SNP	G	13	31	44	100	44	Ala387Ala (gcg/gcC)	Rv1148c	-	hypothetical protein
1277869	1	G	Ins	T	73	42	115	96.64	115
1281118	0	T	SNP	C	58	64	122	100	122	Thr123Ala (acg/Gcg)	Rv1154c	-	hypothetical protein
1281771	0	T	SNP	C	96	81	176	100	177	Ser115Pro (tcg/Ccg)	Rv1155	-	pyridoxine/pyridoxamine 5'-phosphate oxidase
1281984	0	G	SNP	A	60	94	154	100	154
1287372	0	G	SNP	C	55	65	117	100	120	Leu15Leu (ctg/ctC)	Rv1161	narG	nitrate reductase subunit alpha
1292102	0	A	SNP	G	65	69	132	100	134	Pro346Pro (cca/ccG)	Rv1162	narH	nitrate reductase subunit beta
1298233	0	C	SNP	T	70	45	114	99.14	116	Ala154Thr (gca/Aca)	Rv1167c	-	transcriptional regulator
1306259	0	A	SNP	G	49	61	108	100	110	Ala656Ala (gct/gcC)	Rv1175c	fadH	NADPH dependent 2,4-dienoyl-CoA reductase FadH
1307598	0	C	SNP	G	65	73	137	100	138	Cys210Ser (tgc/tCc)	Rv1175c	fadH	NADPH dependent 2,4-dienoyl-CoA reductase FadH
1308317	0	T	SNP	C	63	58	121	100	121	His159Arg (cat/cGt)	Rv1176c	-	hypothetical protein
1312690	0	G	SNP	C	51	81	131	100	132	His204Asp (cac/Gac)	Rv1179c	-	hypothetical protein
1313072	0	C	SNP	T	53	68	120	100	121	Trp76_ (tgg/tgA)	Rv1179c	-	hypothetical protein
1313337	1	A	Ins	G	19	38	57	93.44	57
1313338	0	A	SNP	C	19	38	56	100	57
1315191	0	A	SNP	C	62	53	115	100	115	_489Tyr (taa/taC)	Rv1180	pks3	polyketide beta-ketoacyl synthase
1315884	0	G	SNP	A	79	73	150	100	152	Ala217Ala (gcg/gcA)	Rv1181	pks4	polyketide beta-ketoacyl synthase
1321096	0	G	SNP	A	51	59	107	99.1	111	Ser354Ser (tcg/tcA)	Rv1182	papA3	acyltransferase PapA
1325650	0	G	SNP	A	49	60	109	100	109
1327890	0	G	SNP	A	62	61	123	100	123	Asp472Asp (gac/gaT)	Rv1186c	-	hypothetical protein
1328687	0	G	SNP	C	63	75	136	100	138	Pro207Ala (ccc/Gcc)	Rv1186c	-	hypothetical protein
1339774	0	C	SNP	G	50	39	89	97.8	91	Gly142Gly (ggc/ggG)	Rv1196	PPE18	PPE family protein PPE18
1339823	0	A	SNP	G	92	69	159	100	161	Thr159Ala (acg/Gcg)	Rv1196	PPE18	PPE family protein PPE18
1339894	0	C	SNP	T	100	87	187	100	187	Leu182Leu (ctc/ctT)	Rv1196	PPE18	PPE family protein PPE18
1339905	0	C	SNP	T	97	87	181	100	184	Ala186Val (gcc/gTc)	Rv1196	PPE18	PPE family protein PPE18
1340500	0	G	SNP	T	64	71	133	100	135	Met384Ile (atg/atT)	Rv1196	PPE18	PPE family protein PPE18
1340784	0	T	SNP	C	22	8	30	100	30	Gly42Gly (ggt/ggC)	Rv1197	esxK	ESAT-6 like protein EsxK
1341295	0	A	SNP	G	75	57	132	100	132
1345016	0	C	SNP	T	71	59	128	100	130	Ala52Thr (gcc/Acc)	Rv1201c	dapD	2,3,4,5-tetrahydropyridine-2,6-dicarboxylate N-succinyltransferase
1351172	0	A	SNP	G	71	75	145	100	146
1360209	0	T	SNP	C	74	63	135	100	137	Ala531Ala (gca/gcG)	Rv1217c	-	tetronasin ABC transporter integral membrane protein
1361190	0	G	SNP	A	86	72	156	99.37	159	Ser204Ser (agc/agT)	Rv1217c	-	tetronasin ABC transporter integral membrane protein
1362006	0	T	SNP	C	66	54	118	99.17	121	Gln243Arg (caa/cGa)	Rv1218c	-	tetronasin ABC transporter ATP-binding protein
1365837	1	C	Ins	G	66	68	134	91.78	136
1365837	2	C	Ins	G	68	68	136	93.15	136
1367484	0	T	SNP	G	68	68	136	100	136	Trp8Gly (tgg/Ggg)	Rv1224	tatB	Sec-independent protein translocase protein TatB
1371470	0	G	SNP	A	61	82	142	100	143	Arg184His (cgt/cAt)	Rv1228	lpqX	lipoprotein LpqX
1371697	0	G	SNP	A	57	70	127	100	127	Ala57Thr (gcc/Acc)	Rv1228a	-	hypothetical protein
1374065	0	T	SNP	C	87	70	156	100	157	Ser45Gly (agc/Ggc)	Rv1230c	-	membrane protein
1375724	0	A	SNP	C	66	70	136	100	136	Cys149Gly (tgc/Ggc)	Rv1232c	-	hypothetical protein
1376568	1	C	Ins	G	58	48	106	88.33	106		Rv1233c	-	hypothetical protein
1377568	0	A	SNP	G	76	76	152	100	152	Val15Val (gta/gtG)	Rv1235	lpqY	trehalose ABC transporter substrate-binding lipoprotein LpqY
1382628	0	T	SNP	C	58	69	127	100	127	Lys139Glu (aaa/Gaa)	Rv1239c	corA	magnesium and cobalt transport transmembrane protein CorA
1386011	0	C	Del	GAP	78	81	158	96.36	165		Rv1243c	PE_PGRS23	PE-PGRS family protein PE_PGRS23
1387478	0	G	SNP	C	82	75	155	100	157	Asp208His (gac/Cac)	Rv1244	lpqZ	lipoprotein LpqZ
1390763	0	C	SNP	T	64	84	148	100	148	Val764Met (gtg/Atg)	Rv1248c	-	multifunctional 2-oxoglutarate dehydrogenase E1 component /2-oxoglutarate dehydrogenase dihydrolipoyllysine-residue succinyltransferase
1392198	0	C	SNP	T	70	55	124	100	125	Met285Ile (atg/atA)	Rv1248c	-	multifunctional 2-oxoglutarate dehydrogenase E1 component /2-oxoglutarate dehydrogenase dihydrolipoyllysine-residue succinyltransferase
1393626	0	A	SNP	G	66	71	136	100	137	Leu119Leu (ctt/ctC)	Rv1249c	-	membrane protein
1396618	0	C	SNP	A	48	74	121	100	122	Glu875_ (gag/Tag)	Rv1251c	-	hypothetical protein
1396922	0	T	SNP	C	104	70	174	100	174	Thr773Thr (aca/acG)	Rv1251c	-	hypothetical protein
1397776	0	A	SNP	G	72	58	130	100	130	Tyr489His (tac/Cac)	Rv1251c	-	hypothetical protein
1401033	0	C	SNP	T	44	65	109	100	109	Ser355Leu (tcg/tTg)	Rv1253	deaD	ATP-dependent RNA helicase DeaD
1411210	0	T	SNP	G	70	86	155	100	156	Val260Val (gtt/gtG)	Rv1263	amiB2	amidase AmiB
1413148	0	C	SNP	T	35	62	95	100	97
1413392	0	G	Del	GAP	54	54	109	100	108		Rv1265	-	hypothetical protein
1414021	0	C	SNP	T	44	64	108	100	108	Arg607Gln (cgg/cAg)	Rv1266c	pknH	serine/threonine-protein kinase PknH
1422666	0	C	SNP	T	69	42	111	100	111	Gly462Glu (ggg/gAg)	Rv1273c	-	drug ABC transporter ATP-binding protein
1422667	0	C	SNP	T	69	42	111	100	111	Gly462Arg (ggg/Agg)	Rv1273c	-	drug ABC transporter ATP-binding protein
1438028	0	C	SNP	G	61	55	115	100	116	Ser40Arg (agc/agG)	Rv1285	cysD	sulfate adenylyltransferase subunit 2
1440090	0	C	SNP	T	66	62	125	100	128	Thr395Ile (acc/aTc)	Rv1286	-	bifunctional sulfate adenyltransferase subunit 1 CysN/adenylylsulfate kinase CysC
1440469	0	C	SNP	G	54	61	114	100	115	Pro521Pro (ccc/ccG)	Rv1286	-	bifunctional sulfate adenyltransferase subunit 1 CysN/adenylylsulfate kinase CysC
1441545	0	G	SNP	A	6	4	10	90.91	11	Ala66Ala (gcg/gcA)	Rv1288	-	hypothetical protein
1441576	0	T	SNP	C	5	4	9	100	9	Leu77Leu (ttg/Ctg)	Rv1288	-	hypothetical protein
1441579	0	A	SNP	T	5	4	9	100	9	Asn78Tyr (aat/Tat)	Rv1288	-	hypothetical protein
1441582	0	T	SNP	C	7	6	13	100	13	Trp79Arg (tgg/Cgg)	Rv1288	-	hypothetical protein
1445781	0	A	SNP	G	55	81	135	100	136	Ala18Ala (gct/gcC)	Rv1291c	-	hypothetical protein
1450316	0	C	SNP	T	52	44	96	100	96	Ala314Ala (gcc/gcT)	Rv1294	thrA	homoserine dehydrogenase
1457144	0	C	SNP	T	63	62	125	100	125	Arg194Cys (cgc/Tgc)	Rv1300	hemK	release factor glutamine methyltransferase
1468208	0	A	SNP	C	53	79	131	88	150	Leu433Arg (ctg/cGg)	Rv1313c	-	insertion sequence element IS1557 transposase
1468492	0	C	SNP	A	65	58	123	100	123	Leu338Leu (ctg/ctT)	Rv1313c	-	insertion sequence element IS1557 transposase
1471659	0	C	SNP	T	47	62	109	100	109
1478357	0	G	SNP	T	56	102	157	100	158	Pro254Pro (ccc/ccA)	Rv1317c	alkA	bifunctional regulatory protein/DNA repair enzyme AlkA
1479085	0	T	SNP	C	61	66	127	99.22	128	Ile12Val (atc/Gtc)	Rv1317c	alkA	bifunctional regulatory protein/DNA repair enzyme AlkA
1480945	0	C	SNP	G	111	118	229	100	229	Thr519Thr (acg/acC)	Rv1319c	-	adenylate cyclase
1480948	0	C	SNP	T	111	124	235	100	235	Glu518Glu (gag/gaA)	Rv1319c	-	adenylate cyclase
1481185	0	A	SNP	C	156	141	296	99.66	298	Asp439Glu (gat/gaG)	Rv1319c	-	adenylate cyclase
1481563	0	C	SNP	T	120	180	300	100	300	Glu313Glu (gag/gaA)	Rv1319c	-	adenylate cyclase
1482627	0	T	SNP	C	61	47	105	100	108	Thr531Ala (acg/Gcg)	Rv1320c	-	adenylate cyclase
1484708	0	A	SNP	C	64	59	123	100	123	Ser144Arg (agc/Cgc)	Rv1321	-	endonuclease NucS
1489142	0	C	SNP	T	34	48	81	100	82	Gly275Asp (ggc/gAc)	Rv1325c	PE_PGRS24	PE-PGRS family protein PE_PGRS24
1489392	0	A	SNP	G	6	29	35	100	35	Phe192Leu (ttc/Ctc)	Rv1325c	PE_PGRS24	PE-PGRS family protein PE_PGRS24
1490905	0	A	SNP	G	61	66	126	100	127	Ser470Pro (tct/Cct)	Rv1326c	glgB	1,4-alpha-glucan branching protein
1495836	0	G	SNP	A	44	57	101	100	101	Val425Met (gtg/Atg)	Rv1328	glgP	glycogen phosphorylase
1497937	0	A	SNP	G	72	77	148	100	149	Leu418Pro (ctg/cCg)	Rv1329c	dinG	ATP-dependent helicase DinG
1498951	0	G	SNP	T	75	71	145	100	146	Thr80Lys (acg/aAg)	Rv1329c	dinG	ATP-dependent helicase DinG
1499213	0	T	Del	GAP	44	62	105	98.15	108		Rv1330c	pncB1	nicotinic acid phosphoribosyltransferase PncB1
1499214	0	C	Del	GAP	44	62	105	99.07	107		Rv1330c	pncB1	nicotinic acid phosphoribosyltransferase PncB1
1499215	0	A	Del	GAP	44	62	105	99.07	107		Rv1330c	pncB1	nicotinic acid phosphoribosyltransferase PncB1
1499216	0	G	Del	GAP	44	62	105	99.07	107		Rv1330c	pncB1	nicotinic acid phosphoribosyltransferase PncB1
1499217	0	G	Del	GAP	44	62	105	99.07	107		Rv1330c	pncB1	nicotinic acid phosphoribosyltransferase PncB1
1499218	0	C	Del	GAP	44	62	105	99.07	107		Rv1330c	pncB1	nicotinic acid phosphoribosyltransferase PncB1
1499219	0	C	Del	GAP	44	62	105	99.07	107		Rv1330c	pncB1	nicotinic acid phosphoribosyltransferase PncB1
1499220	0	G	Del	GAP	44	62	105	99.07	107		Rv1330c	pncB1	nicotinic acid phosphoribosyltransferase PncB1
1499221	0	G	SNP	A	45	62	107	99.07	108	Pro447Ser (ccg/Tcg)	Rv1330c	pncB1	nicotinic acid phosphoribosyltransferase PncB1
1499274	0	C	SNP	G	63	73	136	100	136	Gly429Ala (ggc/gCc)	Rv1330c	pncB1	nicotinic acid phosphoribosyltransferase PncB1
1500909	0	C	SNP	T	58	59	117	100	117	Val83Val (gtc/gtT)	Rv1331	-	ATP-dependent Clp protease adapter protein ClpS
1501301	0	C	SNP	T	60	57	114	100	117	His126Tyr (cac/Tac)	Rv1332	-	transcriptional regulator
1501700	0	G	SNP	A	75	50	122	100	125	Val34Val (gtg/gtA)	Rv1333	-	hydrolase
1505909	0	G	SNP	C	52	39	91	100	91
1508029	0	C	SNP	T	68	79	146	100	147	Arg153Cys (cgc/Tgc)	Rv1341	-	non-canonical purine NTP pyrophosphatase
1513189	0	C	SNP	T	76	59	133	100	135	Ala48Val (gct/gTt)	Rv1348	irtA	iron ABC transporter ATP-binding protein/permease IrtA
1519810	0	T	SNP	C	62	56	118	100	118	Lys59Arg (aag/aGg)	Rv1353c	-	HTH-type transcriptional regulator
1522076	0	G	SNP	C	56	41	95	100	97	Arg653Gly (cgc/Ggc)	Rv1355c	moeY	molybdopterin biosynthesis protein MoeY
1526819	0	C	SNP	A	73	69	142	100	142	Arg70Arg (cgg/Agg)	Rv1358	-	transcriptional regulator
1533583	0	G	SNP	A	31	47	77	97.5	80	Tyr17Tyr (tac/taT)	Rv1361c	PPE19	PPE family protein PPE19
1533625	0	G	SNP	A	40	63	103	100	103	Asp3Asp (gac/gaT)	Rv1361c	PPE19	PPE family protein PPE19
1534551	0	C	SNP	T	69	54	121	100	123	Glu20Glu (gag/gaA)	Rv1362c	-	membrane protein
1536251	0	G	SNP	T	77	77	153	100	154	Ala465Glu (gcg/gAg)	Rv1364c	-	sigma factor regulatory protein
1540141	0	T	SNP	C	53	75	127	100	128	Ile169Val (atc/Gtc)	Rv1367c	-	hypothetical protein
1540484	0	C	SNP	G	58	81	138	100	139	Leu54Leu (ctg/ctC)	Rv1367c	-	hypothetical protein
1544255	0	C	SNP	T	55	56	110	100	111	Arg299Arg (cgc/cgT)	Rv1371	-	membrane protein
1546703	0	C	SNP	T	66	47	113	100	113	Pro231Leu (ccg/cTg)	Rv1373	-	glycolipid sulfotransferase
1547125	0	T	SNP	C	58	55	113	98.26	115	Thr136Ala (aca/Gca)	Rv1374c	-	hypothetical protein
1552547	0	G	SNP	A	57	56	110	100	113	Arg37Trp (cgg/Tgg)	Rv1378c	-	hypothetical protein
1554216	0	C	SNP	T	60	74	132	100	134	Pro10Leu (ccc/cTc)	Rv1381	pyrC	dihydroorotase
1563717	0	C	SNP	T	75	49	124	100	124	Val8Val (gtc/gtT)	Rv1388	mihF	integration host factor MihF
1570566	0	C	SNP	A	67	70	137	100	137	Arg135Leu (cgg/cTg)	Rv1394c	cyp132	cytochrome P450 Cyp132
1573660	0	T	SNP	G	96	46	139	100	142	Arg66Ser (aga/agC)	Rv1396c	PE_PGRS25	PE-PGRS family protein PE_PGRS25
1583948	0	C	SNP	T	70	83	152	100	153	Thr283Ile (acc/aTc)	Rv1407	fmu	methyltransferase
1588899	0	G	SNP	T	69	78	146	100	147	Ala111Ala (gcg/gcT)	Rv1412	ribC	riboflavin synthase
1593331	0	G	SNP	A	63	66	125	100	129
1595342	0	T	SNP	C	66	81	144	100	147	Val434Ala (gtg/gCg)	Rv1420	uvrC	excinuclease ABC subunit UvrC
1599557	0	C	SNP	G	61	60	120	100	121	Arg33Thr (agg/aCg)	Rv1424c	-	membrane protein
1608276	0	A	SNP	C	68	64	131	100	132	Asn65Thr (aac/aCc)	Rv1431	-	hypothetical protein
1609840	0	A	SNP	G	72	72	142	100	144	Pro586Pro (cca/ccG)	Rv1431	-	hypothetical protein
1612624	1	T	Ins	A	56	29	85	77.98	85		Rv1435c	-	hypothetical protein
1612624	2	T	Ins	T	56	29	85	77.98	85		Rv1435c	-	hypothetical protein
1612624	3	T	Ins	C	56	29	85	77.98	85		Rv1435c	-	hypothetical protein
1612624	4	T	Ins	G	56	29	85	77.98	85		Rv1435c	-	hypothetical protein
1612624	5	T	Ins	G	56	29	85	77.98	85		Rv1435c	-	hypothetical protein
1612624	6	T	Ins	T	56	29	85	77.98	85		Rv1435c	-	hypothetical protein
1612624	7	T	Ins	A	55	29	84	77.06	85		Rv1435c	-	hypothetical protein
1612624	8	T	Ins	C	56	29	85	77.98	85		Rv1435c	-	hypothetical protein
1612624	9	T	Ins	C	55	29	84	77.06	85		Rv1435c	-	hypothetical protein
1612624	10	T	Ins	G	55	29	84	77.06	85		Rv1435c	-	hypothetical protein
1612624	11	T	Ins	G	55	29	84	77.06	85		Rv1435c	-	hypothetical protein
1612624	12	T	Ins	T	55	29	84	77.06	85		Rv1435c	-	hypothetical protein
1612624	13	T	Ins	G	56	29	85	77.98	85		Rv1435c	-	hypothetical protein
1612624	14	T	Ins	C	54	29	83	76.15	85		Rv1435c	-	hypothetical protein
1612624	15	T	Ins	G	56	29	85	77.98	85		Rv1435c	-	hypothetical protein
1612624	16	T	Ins	C	55	29	84	77.06	84		Rv1435c	-	hypothetical protein
1612624	17	T	Ins	C	55	29	84	77.06	84		Rv1435c	-	hypothetical protein
1612624	18	T	Ins	A	55	29	84	77.06	84		Rv1435c	-	hypothetical protein
1612624	19	T	Ins	G	55	29	84	77.06	84		Rv1435c	-	hypothetical protein
1612624	20	T	Ins	G	55	29	84	77.06	84		Rv1435c	-	hypothetical protein
1612624	21	T	Ins	G	55	29	84	77.06	84		Rv1435c	-	hypothetical protein
1613035	0	T	SNP	C	58	40	96	100	98
1614143	0	G	SNP	A	67	67	133	100	134	Leu279Leu (ctg/ctA)	Rv1436	gap	glyceraldehyde 3-phosphate dehydrogenase
1618978	0	T	SNP	C	78	45	120	100	123	Asp236Gly (gat/gGt)	Rv1441c	PE_PGRS26	PE-PGRS family protein PE_PGRS26
1624791	0	C	SNP	G	89	78	164	100	167	Arg192Pro (cga/cCa)	Rv1446c	opcA	OXPP cycle protein OpcA
1627351	0	T	SNP	C	74	62	134	99.27	137	Thr244Ala (acc/Gcc)	Rv1448c	tal	transaldolase
1630148	0	A	SNP	C	48	55	103	100	103	Tyr18Asp (tac/Gac)	Rv1449c	tkt	transketolase
1634609	0	C	SNP	T	35	43	77	100	78	Ala7Thr (gcc/Acc)	Rv1450c	PE_PGRS27	PE-PGRS family protein PE_PGRS27
1634610	0	C	SNP	T	35	43	78	100	78	Val6Val (gtg/gtA)	Rv1450c	PE_PGRS27	PE-PGRS family protein PE_PGRS27
1636172	1	T	Ins	C	35	9	44	91.67	44		Rv1452c	PE_PGRS28	PE-PGRS family protein PE_PGRS28
1636172	2	T	Ins	C	35	9	44	91.67	44		Rv1452c	PE_PGRS28	PE-PGRS family protein PE_PGRS28
1636172	3	T	Ins	G	35	9	44	91.67	44		Rv1452c	PE_PGRS28	PE-PGRS family protein PE_PGRS28
1636826	0	C	SNP	A	55	96	148	98.69	153	Gly468Gly (ggg/ggT)	Rv1452c	PE_PGRS28	PE-PGRS family protein PE_PGRS28
1636918	0	C	SNP	T	40	73	111	81.29	139	Ala438Thr (gcc/Acc)	Rv1452c	PE_PGRS28	PE-PGRS family protein PE_PGRS28
1638182	0	C	SNP	T	67	73	139	100	140	Ser16Ser (tcg/tcA)	Rv1452c	PE_PGRS28	PE-PGRS family protein PE_PGRS28
1638183	0	G	SNP	A	64	74	137	100	138	Ser16Leu (tcg/tTg)	Rv1452c	PE_PGRS28	PE-PGRS family protein PE_PGRS28
1638188	0	C	SNP	T	64	70	134	100	134	Ala14Ala (gcg/gcA)	Rv1452c	PE_PGRS28	PE-PGRS family protein PE_PGRS28
1638191	0	C	SNP	G	65	70	135	100	135	Ala13Ala (gcg/gcC)	Rv1452c	PE_PGRS28	PE-PGRS family protein PE_PGRS28
1638194	0	G	SNP	C	67	71	138	100	138	Ala12Ala (gcc/gcG)	Rv1452c	PE_PGRS28	PE-PGRS family protein PE_PGRS28
1639594	0	C	SNP	A	74	51	125	100	125	Pro405Gln (cca/cAa)	Rv1453	-	transcriptional activator protein
1640329	0	G	SNP	C	65	64	129	100	129	Pro111Arg (ccc/cGc)	Rv1454c	qor	quinone reductase
1645802	0	T	SNP	C	75	70	145	99.32	146	Lys113Glu (aaa/Gaa)	Rv1459c	-	alpha-(1->6)-mannopyranosyltransferase
1650072	0	A	SNP	G	77	87	164	100	164	Asn183Asp (aac/Gac)	Rv1462	-	hypothetical protein
1650406	0	C	SNP	A	65	71	135	100	136	Thr294Asn (acc/aAc)	Rv1462	-	hypothetical protein
1656293	0	G	SNP	A	68	25	93	100	93	Asn143Asn (aac/aaT)	Rv1468c	PE_PGRS29	PE-PGRS family protein PE_PGRS29
1656917	0	T	SNP	G	55	69	123	100	124
1674135	0	C	SNP	T	62	55	117	100	117	Ile232Ile (atc/atT)	Rv1483	fabG1	3-oxoacyl-ACP reductase FabG			isoniazid (INH)
1676290	0	C	SNP	A	82	69	151	100	151	Lys198Asn (aag/aaT)	Rv1486c	-	hypothetical protein
1676880	0	A	SNP	G	76	82	158	100	158	Trp2Arg (tgg/Cgg)	Rv1486c	-	hypothetical protein
1681147	0	G	SNP	A	90	63	153	100	153
1688300	0	T	SNP	C	88	86	173	100	174	Phe120Phe (ttt/ttC)	Rv1497	lipL	esterase LipL
1689349	0	C	SNP	T	56	67	123	100	123	Arg191His (cgc/cAc)	Rv1498c	-	methyltransferase
1692141	0	A	SNP	C	55	62	115	99.15	118	Ile84Ile (ata/atC)	Rv1501	-	hypothetical protein
1692960	0	T	SNP	C	68	52	118	100	120	Ser13Pro (tcg/Ccg)	Rv1502	-	hypothetical protein
1693561	0	A	SNP	G	57	55	110	100	112	Tyr213Cys (tac/tGc)	Rv1502	-	hypothetical protein
1698850	0	C	SNP	T	48	61	109	99.09	110	Ala349Thr (gca/Aca)	Rv1508c	-	membrane protein
1698911	0	G	SNP	A	47	53	100	100	100	Gly328Gly (ggc/ggT)	Rv1508c	-	membrane protein
1699849	0	G	SNP	A	65	60	124	100	125	Pro16Ser (ccg/Tcg)	Rv1508c	-	membrane protein
1702415	0	C	SNP	T	65	103	168	99.41	169	Ala374Val (gcg/gTg)	Rv1510	-	hypothetical protein
1706119	0	T	SNP	C	58	64	122	100	122	Ser159Ser (tca/tcG)	Rv1514c	-	glycosyltransferase
1708792	0	T	SNP	C	69	76	145	100	145
1709432	0	C	SNP	T	60	72	130	100	132	Leu188Phe (ctc/Ttc)	Rv1517	-	hypothetical protein
1711717	0	C	SNP	G	73	65	136	100	138	Leu230Leu (ctc/ctG)	Rv1520	-	sugar transferase
1713192	0	A	SNP	G	49	78	127	100	127	Val297Val (gta/gtG)	Rv1521	fadD25	fatty-acid--CoA ligase FadD25
1713923	0	A	SNP	G	55	75	130	100	130	His541Arg (cac/cGc)	Rv1521	fadD25	fatty-acid--CoA ligase FadD25
1716472	0	A	SNP	G	75	56	130	100	131	Ser381Pro (tcc/Ccc)	Rv1522c	mmpL12	transmembrane transport protein MmpL12
1718932	0	C	SNP	T	76	63	139	99.29	140	Asn69Asn (aac/aaT)	Rv1524	-	glycosyltransferase
1728161	0	G	SNP	T	48	47	95	98.96	96	Gly83Gly (ggc/ggA)	Rv1527c	pks5	polyketide synthase
1728460	0	A	SNP	C	52	60	111	99.12	113
1728837	0	A	SNP	G	79	55	131	99.26	135
1735739	0	T	SNP	C	68	64	131	100	132
1738751	0	C	SNP	A	42	65	106	99.07	108	Arg745Arg (cgg/Agg)	Rv1536	ileS	isoleucine--tRNA ligase
1748439	0	C	SNP	T	50	73	121	100	123	Thr249Ile (acc/aTc)	Rv1547	dnaE1	DNA polymerase III subunit alpha
1752561	0	T	SNP	C	54	63	117	100	117	Asp258Gly (gac/gGc)	Rv1548c	PPE21	PPE family protein PPE21
1753519	1	G	Ins	C	61	75	136	96.45	136
1759252	0	G	SNP	T	70	52	122	100	122	Ser524Ser (tcg/tcT)	Rv1552	frdA	fumarate reductase flavoprotein subunit		phylo (not 4,9)
1760292	0	A	SNP	G	65	79	144	100	144	Met40Val (atg/Gtg)	Rv1554	frdC	fumarate reductase membrane anchor subunit
1761765	0	G	SNP	A	45	58	101	99.04	104	Gly8Ser (ggc/Agc)	Rv1557	mmpL6	transmembrane transport protein MmpL6
1763482	0	G	SNP	A	67	69	135	100	136	Gly19Arg (ggg/Agg)	Rv1559	ilvA	threonine dehydratase IlvA
1764225	0	C	SNP	T	76	85	161	100	161	Ala266Ala (gcc/gcT)	Rv1559	ilvA	threonine dehydratase IlvA
1778430	0	T	SNP	C	73	84	157	100	157	Met191Thr (atg/aCg)	Rv1570	bioD	ATP-dependent dethiobiotin synthetase BioD
1779370	0	G	SNP	C	62	60	121	100	122	Thr19Thr (acg/acC)	Rv1573	-	phage protein
1780586	1	C	Ins	G	56	42	98	97.03	98		Rv1575	-	phage protein
1781251	0	C	SNP	T	80	71	148	100	151	Glu272Lys (gag/Aag)	Rv1576c	-	phage capsid protein
1781811	0	T	SNP	C	83	73	155	99.36	157	Asp85Gly (gac/gGc)	Rv1576c	-	phage capsid protein
1784238	0	A	Del	GAP	57	83	138	100	140		Rv1581c	-	phage protein
1789933	0	G	SNP	A	78	71	149	100	149
1792777	0	T	SNP	C	60	56	114	100	116	Ile322Val (att/Gtt)	Rv1592c	-	hypothetical protein
1792778	0	T	SNP	C	59	57	113	100	116	Glu321Glu (gaa/gaG)	Rv1592c	-	hypothetical protein
1798355	0	G	SNP	A	53	78	130	100	131	Gly21Asp (ggt/gAt)	Rv1597	-	hypothetical protein
1802047	0	C	SNP	G	72	47	117	100	119	Gln5Glu (cag/Gag)	Rv1601	hisB	imidazole glycerol-phosphate dehydratase
1803265	0	G	SNP	A	63	61	124	100	124	Ser201Asn (agc/aAc)	Rv1602	hisH	imidazole glycerol phosphate synthase subunit HisH
1804409	0	C	SNP	A	68	57	125	100	125	Pro124Gln (cca/cAa)	Rv1604	impA	inositol-monophosphatase ImpA
1810218	0	C	SNP	T	80	79	154	100	159
1811375	0	G	SNP	T	68	64	132	100	132	Gly83Gly (ggg/ggT)	Rv1612	trpB	tryptophan synthase subunit beta
1812448	0	C	SNP	T	70	52	121	100	122	Tyr30Tyr (tac/taT)	Rv1613	trpA	tryptophan synthase subunit alpha
1817976	0	A	SNP	T	44	73	116	100	117	His121Leu (cac/cTc)	Rv1618	tesB1	acyl-CoA thioesterase TesB
1818286	0	C	SNP	T	50	47	95	100	97	Gly224Gly (ggc/ggT)	Rv1618	tesB1	acyl-CoA thioesterase TesB
1827468	0	C	SNP	A	69	63	131	99.25	133	Val160Leu (gtg/Ttg)	Rv1625c	cya	adenylyl cyclase
1832509	0	C	SNP	G	83	71	153	100	154	Thr615Thr (acc/acG)	Rv1629	polA	DNA polymerase I
1833025	0	C	SNP	T	78	83	160	100	161	Asp787Asp (gac/gaT)	Rv1629	polA	DNA polymerase I
1836286	0	G	SNP	C	71	97	166	100	168
1836417	0	C	SNP	A	61	93	151	100	154	Gly138Gly (ggg/ggT)	Rv1632c	-	hypothetical protein
1839759	0	G	SNP	C	79	57	135	100	136	Gly198Arg (ggg/Cgg)	Rv1634	-	multidrug-efflux transporter
1847919	0	C	SNP	G	71	72	141	100	143	Thr180Thr (acg/acC)	Rv1639c	-	hypothetical protein
1849609	0	T	SNP	C	52	55	106	100	107	Arg809Arg (cga/cgG)	Rv1640c	lysX	bifunctional lysine--tRNA ligase/phosphatidylglycerol lysyltransferase
1852803	0	C	SNP	A	62	62	124	99.2	125	Ala177Ala (gcc/gcA)	Rv1641	infC	initiation factor IF-3
1852877	0	A	SNP	C	54	74	126	100	128	_202Ser (tag/tCg)	Rv1641	infC	initiation factor IF-3
1854300	0	T	SNP	C	66	92	157	100	158	Leu232Pro (ctg/cCg)	Rv1644	tsnR	23S rRNA methyltransferase TsnR
1856617	0	C	SNP	T	52	54	104	99.07	107	Thr285Ile (aca/aTa)	Rv1646	PE17	PE family protein PE17
1856777	0	G	SNP	C	74	39	112	99.12	114	Ala2Pro (gcg/Ccg)	Rv1647	-	adenylate cyclase
1859559	0	C	SNP	A	74	72	145	100	146	Ala276Asp (gcc/gAc)	Rv1649	pheS	phenylalanine--tRNA ligase subunit alpha
1863584	0	G	SNP	T	83	60	142	100	143	Thr600Asn (acc/aAc)	Rv1651c	PE_PGRS30	PE-PGRS family protein PE_PGRS30
1873700	0	G	SNP	A	75	77	151	100	152	Leu354Leu (ctg/ctA)	Rv1659	argH	argininosuccinate lyase
1885772	0	G	SNP	A	44	86	129	100	130	Ala1357Thr (gcc/Acc)	Rv1662	pks8	polyketide synthase
1894300	1	G	Ins	G	53	59	112	89.6	112
1894300	2	G	Ins	T	53	59	112	89.6	112
1894300	3	G	Ins	C	53	58	111	88.8	111
1894300	4	G	Ins	T	53	58	111	88.8	111
1894300	5	G	Ins	T	53	58	111	88.8	111
1894300	6	G	Ins	G	53	57	110	88	110
1894300	7	G	Ins	C	53	56	109	87.2	109
1894300	8	G	Ins	C	53	56	109	87.2	109
1894300	9	G	Ins	G	53	56	109	87.2	109
1894300	10	G	Ins	C	53	56	109	87.2	109
1894422	0	A	SNP	G	83	74	155	98.74	159
1901493	0	T	SNP	C	59	74	133	100	133	Ser149Ser (agt/agC)	Rv1676	-	hypothetical protein
1901601	0	C	SNP	A	62	50	111	100	112	Gly185Gly (ggc/ggA)	Rv1676	-	hypothetical protein
1907296	0	G	SNP	C	77	67	143	100	144	Ala298Ala (gcg/gcC)	Rv1682	-	hypothetical protein
1908598	0	G	SNP	A	86	68	151	100	154	Arg335Arg (cgg/cgA)	Rv1683	-	bifunctional long-chain acyl-CoA synthase/lipase
1916137	0	A	SNP	G	93	83	176	100	176	Leu63Leu (cta/ctG)	Rv1691	-	hypothetical protein
1917972	0	A	SNP	G	64	70	134	100	134	Leu11Leu (cta/ctG)	Rv1694	tlyA	16S/23S rRNA (cytidine-2'-O)-methyltransferase TlyA			capreomycin (CPR)
1925136	0	G	SNP	A	52	75	127	100	127	Val436Val (gtg/gtA)	Rv1699	pyrG	CTP synthase
1926029	0	T	SNP	C	89	77	166	100	166	Tyr150His (tat/Cat)	Rv1700	-	NUDIX hydrolase
1927329	0	C	SNP	A	56	49	105	100	105	Arg416Leu (cgc/cTc)	Rv1702c	-	hypothetical protein
1927347	0	C	Del	GAP	58	51	108	98.2	111		Rv1702c	-	hypothetical protein
1928511	0	C	SNP	A	53	56	108	100	109	Arg22Leu (cgg/cTg)	Rv1702c	-	hypothetical protein
1931179	0	C	SNP	A	61	48	109	100	109	Arg93Leu (cgg/cTg)	Rv1704c	cycA	D-serine/alanine/glycine transporter protein CycA
1931718	0	G	SNP	C	80	63	139	99.31	144	Leu313Val (ctg/Gtg)	Rv1705c	PPE22	PPE family protein PPE22
1933988	0	G	SNP	A	40	39	79	100	79
1944107	0	A	SNP	G	75	68	142	100	143	Ser178Gly (agt/Ggt)	Rv1716	-	hypothetical protein
1944402	0	T	SNP	C	58	60	117	100	118	Val276Ala (gtc/gCc)	Rv1716	-	hypothetical protein
1946999	0	T	SNP	G	49	70	119	100	119
1950767	0	T	SNP	C	67	69	135	100	136	Lys95Lys (aaa/aaG)	Rv1724c	-	hypothetical protein
1952743	0	G	SNP	A	70	64	134	100	134	Val298Met (gtg/Atg)	Rv1726	-	oxidoreductase
1958137	0	T	SNP	C	69	81	149	99.34	151	Ile154Thr (atc/aCc)	Rv1731	gabD2	succinate-semialdehyde dehydrogenase
1960284	0	C	SNP	A	68	76	143	100	144	Gln68His (cag/caT)	Rv1733c	-	transmembrane protein
1964635	0	C	SNP	T	53	89	139	99.3	143	Ala246Thr (gct/Act)	Rv1737c	narK2	nitrate/nitrite transporter
1967237	0	C	SNP	A	75	65	139	100	140	Arg134Leu (cga/cTa)	Rv1739c	-	sulfate ABC transporter permease
1971725	0	G	SNP	C	65	66	131	100	131	Arg89Arg (cgc/cgG)	Rv1745c	idi	isopentenyl-diphosphate delta-isomerase
1972901	0	C	SNP	T	84	77	160	100	161	Ala255Val (gcg/gTg)	Rv1746	pknF	serine/threonine-protein kinase PknF
1974100	0	C	SNP	G	75	70	144	100	145	Ala157Ala (gcc/gcG)	Rv1747	-	ABC transporter ATP-binding protein/permease
1975676	0	C	SNP	G	55	77	132	100	132	Arg683Gly (cgg/Ggg)	Rv1747	-	ABC transporter ATP-binding protein/permease
1977646	0	G	SNP	A	75	68	142	100	143	Ala80Ala (gcc/gcT)	Rv1749c	-	integral membrane protein
1983195	0	A	SNP	G	5	7	12	92.31	13	Gly527Gly (ggt/ggC)	Rv1753c	PPE24	PPE family protein PPE24
1983198	0	C	SNP	G	7	8	14	100	15	Val526Val (gtg/gtC)	Rv1753c	PPE24	PPE family protein PPE24
1983313	0	T	SNP	G	63	69	132	98.51	134	Asn488Thr (aac/aCc)	Rv1753c	PPE24	PPE family protein PPE24
1985273	0	G	SNP	T	61	64	125	100	125	Asp466Glu (gac/gaA)	Rv1754c	-	hypothetical protein
1992161	0	A	SNP	G	5	4	9	100	9	Gly139Gly (ggt/ggC)	Rv1759c	wag22	PE-PGRS family protein Wag22
1998063	0	T	SNP	A	25	34	59	100	59	Glu151Asp (gaa/gaT)	Rv1765c	-	hypothetical protein
1998122	0	G	SNP	A	20	27	44	97.92	48	Leu132Leu (ctg/Ttg)	Rv1765c	-	hypothetical protein
1998141	0	G	SNP	C	25	25	49	98.04	51	Gly125Gly (ggc/ggG)	Rv1765c	-	hypothetical protein
1998300	0	T	SNP	C	31	28	58	100	59	Ser72Ser (tca/tcG)	Rv1765c	-	hypothetical protein
2003252	0	C	SNP	T	70	67	136	99.28	138	Ala209Ala (gcc/gcT)	Rv1769	-	hypothetical protein
2003827	0	A	SNP	C	58	74	132	100	132	Asp401Ala (gac/gCc)	Rv1769	-	hypothetical protein
2010614	0	G	SNP	A	69	58	127	100	127
2010880	0	T	SNP	G	60	70	128	100	130	Gly75Gly (ggt/ggG)	Rv1777	cyp144	cytochrome P450 Cyp144
2011568	0	G	SNP	C	59	63	121	100	122	Glu305Gln (gag/Cag)	Rv1777	cyp144	cytochrome P450 Cyp144
2022868	0	T	SNP	C	75	91	165	100	166	Ser1204Ser (agt/agC)	Rv1783	eccC5	ESX-5 type VII secretion system protein EccC5
2023628	0	C	SNP	G	58	69	127	100	127	Gly334Ala (gga/gCa)	Rv1785c	cyp143	cytochrome P450 Cyp143
2025977	0	C	SNP	G	67	37	104	98.11	106	Thr226Arg (acg/aGg)	Rv1787	PPE25	PPE family protein PPE25
2034676	0	C	SNP	T	59	50	109	100	109	Ile316Ile (atc/atT)	Rv1796	mycP5	membrane-anchored mycosin MycP
2045310	0	A	SNP	G	63	75	137	99.28	139	Ile511Ile (att/atC)	Rv1803c	PE_PGRS32	PE-PGRS family protein PE_PGRS32
2049065	0	T	SNP	C	57	94	150	100	151
2049097	0	G	SNP	C	62	84	143	100	146
2050822	0	G	SNP	C	77	103	178	100	180	Gly301Ala (gga/gCa)	Rv1808	PPE32	PPE family protein PPE32
2051345	0	G	SNP	A	79	63	140	100	142	Gly22Ser (ggt/Agt)	Rv1809	PPE33	PPE family protein PPE33
2051746	0	T	SNP	C	76	72	147	100	148	Ala155Ala (gct/gcC)	Rv1809	PPE33	PPE family protein PPE33
2052035	0	G	SNP	T	71	69	137	100	140	Val252Leu (gtg/Ttg)	Rv1809	PPE33	PPE family protein PPE33
2055271	0	A	SNP	G	80	66	146	100	146	Leu30Pro (cta/cCa)	Rv1812c	-	dehydrogenase
2056184	0	C	SNP	T	48	60	106	100	108
2057774	0	A	SNP	T	58	49	107	100	107	Ile83Phe (atc/Ttc)	Rv1815	-	hypothetical protein
2058300	0	A	SNP	G	75	60	134	99.26	136	Glu15Glu (gaa/gaG)	Rv1816	-	HTH-type transcriptional regulator
2058950	0	C	Del	GAP	55	69	124	99.2	125		Rv1816	-	HTH-type transcriptional regulator
2061433	1	T	Ins	C	18	49	67	75.28	67		Rv1818c	PE_PGRS33	PE-PGRS family protein PE_PGRS33
2061433	2	T	Ins	C	18	49	67	75.28	67		Rv1818c	PE_PGRS33	PE-PGRS family protein PE_PGRS33
2061433	3	T	Ins	G	18	49	67	75.28	67		Rv1818c	PE_PGRS33	PE-PGRS family protein PE_PGRS33
2061433	4	T	Ins	C	18	49	67	75.28	67		Rv1818c	PE_PGRS33	PE-PGRS family protein PE_PGRS33
2061433	5	T	Ins	C	18	49	67	75.28	67		Rv1818c	PE_PGRS33	PE-PGRS family protein PE_PGRS33
2061433	6	T	Ins	G	18	49	67	75.28	67		Rv1818c	PE_PGRS33	PE-PGRS family protein PE_PGRS33
2061433	7	T	Ins	G	18	49	67	75.28	67		Rv1818c	PE_PGRS33	PE-PGRS family protein PE_PGRS33
2061433	8	T	Ins	C	18	49	67	75.28	67		Rv1818c	PE_PGRS33	PE-PGRS family protein PE_PGRS33
2061433	9	T	Ins	G	18	49	67	75.28	67		Rv1818c	PE_PGRS33	PE-PGRS family protein PE_PGRS33
2061865	0	G	Del	GAP	5	6	11	84.62	13		Rv1818c	PE_PGRS33	PE-PGRS family protein PE_PGRS33
2061866	0	G	Del	GAP	5	6	11	100	11		Rv1818c	PE_PGRS33	PE-PGRS family protein PE_PGRS33
2061867	0	T	Del	GAP	5	6	11	100	11		Rv1818c	PE_PGRS33	PE-PGRS family protein PE_PGRS33
2061868	0	G	Del	GAP	5	6	11	100	11		Rv1818c	PE_PGRS33	PE-PGRS family protein PE_PGRS33
2061869	0	A	Del	GAP	5	6	11	100	11		Rv1818c	PE_PGRS33	PE-PGRS family protein PE_PGRS33
2061870	0	C	Del	GAP	5	6	11	100	11		Rv1818c	PE_PGRS33	PE-PGRS family protein PE_PGRS33
2061871	0	A	Del	GAP	5	6	11	100	11		Rv1818c	PE_PGRS33	PE-PGRS family protein PE_PGRS33
2061872	0	T	Del	GAP	5	6	11	100	11		Rv1818c	PE_PGRS33	PE-PGRS family protein PE_PGRS33
2061873	0	T	Del	GAP	5	6	11	100	11		Rv1818c	PE_PGRS33	PE-PGRS family protein PE_PGRS33
2061874	0	A	Del	GAP	5	6	11	100	11		Rv1818c	PE_PGRS33	PE-PGRS family protein PE_PGRS33
2061875	0	G	Del	GAP	5	6	11	100	11		Rv1818c	PE_PGRS33	PE-PGRS family protein PE_PGRS33
2061876	0	T	Del	GAP	5	6	11	100	11		Rv1818c	PE_PGRS33	PE-PGRS family protein PE_PGRS33
2061877	0	G	Del	GAP	5	6	11	100	11		Rv1818c	PE_PGRS33	PE-PGRS family protein PE_PGRS33
2061878	0	C	Del	GAP	5	6	11	100	11		Rv1818c	PE_PGRS33	PE-PGRS family protein PE_PGRS33
2061879	0	C	Del	GAP	5	6	11	100	11		Rv1818c	PE_PGRS33	PE-PGRS family protein PE_PGRS33
2061880	0	G	Del	GAP	5	6	11	100	11		Rv1818c	PE_PGRS33	PE-PGRS family protein PE_PGRS33
2061881	0	G	Del	GAP	5	6	11	100	11		Rv1818c	PE_PGRS33	PE-PGRS family protein PE_PGRS33
2061958	0	A	SNP	G	6	43	47	100	49	Ala239Ala (gct/gcC)	Rv1818c	PE_PGRS33	PE-PGRS family protein PE_PGRS33
2074754	0	C	SNP	T	49	58	107	100	107
2087652	0	C	SNP	T	64	61	125	100	125	Arg87Arg (cgg/cgA)	Rv1839c	vapB13	antitoxin VapB13
2089752	0	C	SNP	T	53	42	94	100	95	Val323Met (gtg/Atg)	Rv1841c	-	hypothetical protein
2094912	0	C	Del	GAP	53	64	116	87.31	134		Rv1844c	gnd1	6-phosphogluconate dehydrogenase
2094913	0	A	Del	GAP	53	64	116	87.97	133		Rv1844c	gnd1	6-phosphogluconate dehydrogenase
2094914	0	G	Del	GAP	53	64	116	87.31	134		Rv1844c	gnd1	6-phosphogluconate dehydrogenase
2094915	0	C	Del	GAP	53	64	116	87.97	133		Rv1844c	gnd1	6-phosphogluconate dehydrogenase
2094916	0	G	Del	GAP	53	64	116	88.64	132		Rv1844c	gnd1	6-phosphogluconate dehydrogenase
2094917	0	T	Del	GAP	53	64	116	90	130		Rv1844c	gnd1	6-phosphogluconate dehydrogenase
2096186	0	A	SNP	G	70	89	159	100	159	Thr138Thr (act/acC)	Rv1846c	blaI	transcriptional repressor BlaI
2108141	0	T	SNP	C	47	73	120	100	120	Phe136Leu (ttc/Ctc)	Rv1860	apa	hypothetical protein
2108890	0	A	SNP	C	69	71	140	100	140
2109523	1	C	Ins	G	65	64	129	96.99	129
2116903	0	C	SNP	T	61	72	131	100	133	Gly380Gly (ggc/ggT)	Rv1867	-	hypothetical protein
2122976	0	C	SNP	G	51	66	117	100	117	Gly59Ala (ggt/gCt)	Rv1872c	lldD2	L-lactate dehydrogenase
2123169	0	T	SNP	G	55	58	112	100	113
2128870	0	A	SNP	G	85	67	151	100	152	Leu283Leu (cta/ctG)	Rv1878	glnA3	glutamine synthetase GlnA
2133468	1	T	Ins	T	55	51	106	87.6	106		Rv1883c	-	hypothetical protein
2133468	2	T	Ins	C	55	51	106	87.6	106		Rv1883c	-	hypothetical protein
2133468	3	T	Ins	G	55	51	106	87.6	106		Rv1883c	-	hypothetical protein
2133468	4	T	Ins	C	55	51	106	87.6	106		Rv1883c	-	hypothetical protein
2133468	5	T	Ins	A	55	51	106	87.6	106		Rv1883c	-	hypothetical protein
2133468	6	T	Ins	T	55	51	106	87.6	106		Rv1883c	-	hypothetical protein
2133468	7	T	Ins	G	55	51	106	87.6	106		Rv1883c	-	hypothetical protein
2133468	8	T	Ins	C	54	51	105	86.78	105		Rv1883c	-	hypothetical protein
2133468	9	T	Ins	C	53	51	104	85.95	104		Rv1883c	-	hypothetical protein
2133468	10	T	Ins	G	53	49	102	84.3	102		Rv1883c	-	hypothetical protein
2133468	11	T	Ins	T	53	49	102	84.3	102		Rv1883c	-	hypothetical protein
2133468	12	T	Ins	C	53	49	102	84.3	102		Rv1883c	-	hypothetical protein
2135870	0	T	SNP	C	47	66	113	100	113
2137521	1	A	Ins	C	44	48	92	82.88	92
2137521	2	A	Ins	T	44	48	92	82.88	92
2137521	3	A	Ins	C	44	47	91	81.98	92
2137521	4	A	Ins	C	44	48	92	82.88	92
2137521	5	A	Ins	G	44	48	92	82.88	92
2137521	6	A	Ins	A	44	48	92	82.88	92
2137521	7	A	Ins	T	44	48	92	82.88	92
2137521	8	A	Ins	C	44	48	92	82.88	92
2137521	9	A	Ins	A	44	48	92	82.88	92
2137521	10	A	Ins	C	44	48	92	82.88	92
2138453	0	C	SNP	T	80	59	137	100	139
2142250	0	C	SNP	T	64	68	132	100	132
2143328	0	G	Del	GAP	76	81	154	100	157		Rv1895	-	zinc-binding alcohol dehydrogenase
2145401	0	G	SNP	A	81	82	163	98.19	166	Ala282Val (gcg/gTg)	Rv1899c	lppD	lipoprotein LppD
2147022	0	A	SNP	C	56	38	94	100	94	Ile204Met (att/atG)	Rv1900c	lipJ	lignin peroxidase LipJ
2151780	0	G	SNP	T	74	45	119	100	119	Gln206Lys (caa/Aaa)	Rv1905c	aao	D-amino acid oxidase
2153184	0	T	SNP	G	71	53	124	100	124
2154724	0	C	SNP	A	49	61	109	99.1	111	Arg463Leu (cgg/cTg)	Rv1908c	katG	catalase-peroxidase		phylo (not Euro-American, M. africanum, M. bovis, M . canettii, M. caprae, M. Microti, M. pinipedii, Beijing, Delhi/CAS, EAI, 4)	isoniazid (INH)
2155168	0	C	SNP	G	57	50	106	100	107	Ser315Thr (agc/aCc)	Rv1908c	katG	catalase-peroxidase	isoniazid (INH)		isoniazid (INH)
2158109	0	T	SNP	C	57	65	122	100	122	Asp328Gly (gac/gGc)	Rv1912c	fadB5	oxidoreductase FadB
2158905	0	C	SNP	A	58	65	123	100	123	Gly63_ (gga/Tga)	Rv1912c	fadB5	oxidoreductase FadB
2160998	0	G	SNP	A	77	66	142	100	143	Gly179Asp (ggc/gAc)	Rv1915	aceAa	isocitrate lyase AceAa
2161343	1	G	Ins	T	70	54	124	96.88	124		Rv1915	aceAa	isocitrate lyase AceAa
2163790	0	A	SNP	C	39	34	72	100	73	Pro1174Pro (cct/ccG)	Rv1917c	PPE34	PPE family protein PPE34
2165286	0	A	SNP	C	57	66	123	100	123	Ser676Ala (tca/Gca)	Rv1917c	PPE34	PPE family protein PPE34
2165503	0	T	SNP	A	60	44	102	77.04	135	Ala603Ala (gca/gcT)	Rv1917c	PPE34	PPE family protein PPE34
2165866	0	G	SNP	C	10	16	26	100	26	Pro482Pro (ccc/ccG)	Rv1917c	PPE34	PPE family protein PPE34
2165869	0	G	SNP	C	7	14	21	100	21	Gly481Gly (ggc/ggG)	Rv1917c	PPE34	PPE family protein PPE34
2165872	0	A	SNP	C	7	14	21	100	21	Val480Val (gtt/gtG)	Rv1917c	PPE34	PPE family protein PPE34
2165875	0	G	SNP	C	7	14	21	100	21	Leu479Leu (ctc/ctG)	Rv1917c	PPE34	PPE family protein PPE34
2165877	0	G	SNP	A	7	14	21	100	21	Leu479Phe (ctc/Ttc)	Rv1917c	PPE34	PPE family protein PPE34
2165878	0	T	SNP	C	7	14	21	100	21	Ala478Ala (gca/gcG)	Rv1917c	PPE34	PPE family protein PPE34
2165884	0	G	SNP	C	7	14	21	100	21	Thr476Thr (acc/acG)	Rv1917c	PPE34	PPE family protein PPE34
2165886	0	T	SNP	A	7	14	21	100	21	Thr476Ser (acc/Tcc)	Rv1917c	PPE34	PPE family protein PPE34
2165890	0	G	SNP	A	7	14	20	100	21	Asn474Asn (aac/aaT)	Rv1917c	PPE34	PPE family protein PPE34
2165891	0	T	SNP	C	7	14	21	100	21	Asn474Ser (aac/aGc)	Rv1917c	PPE34	PPE family protein PPE34
2165893	0	G	SNP	C	7	14	21	100	21	Ile473Met (atc/atG)	Rv1917c	PPE34	PPE family protein PPE34
2165895	0	T	SNP	C	7	14	21	100	21	Ile473Val (atc/Gtc)	Rv1917c	PPE34	PPE family protein PPE34
2165896	0	G	SNP	A	7	14	21	100	21	Gly472Gly (ggc/ggT)	Rv1917c	PPE34	PPE family protein PPE34
2165901	0	G	SNP	A	7	19	24	96.3	27	Leu471Leu (ctg/Ttg)	Rv1917c	PPE34	PPE family protein PPE34
2165902	0	C	SNP	A	12	20	32	100	32	Gly470Gly (ggg/ggT)	Rv1917c	PPE34	PPE family protein PPE34
2167310	0	A	SNP	G	69	83	151	100	152	Met1Thr (atg/aCg)	Rv1917c	PPE34	PPE family protein PPE34
2167926	0	A	SNP	G	62	78	139	100	140	Leu896Ser (ttg/tCg)	Rv1918c	PPE35	PPE family protein PPE35
2172348	0	A	SNP	G	69	63	132	99.25	133	Gln242Gln (caa/caG)	Rv1920	-	membrane protein
2172526	0	A	SNP	C	55	73	127	100	128	_424Gly (tga/Gga)	Rv1921c	lppF	lipoprotein LppF
2173860	0	A	SNP	C	65	58	120	100	123
2180911	0	G	SNP	T	51	46	97	100	97	Pro103Thr (ccg/Acg)	Rv1928c	-	short-chain type dehydrogenase/reductase
2186127	0	G	SNP	A	76	74	149	100	150	Ala21Val (gcc/gTc)	Rv1934c	fadE17	acyl-CoA dehydrogenase FadE17
2186236	0	C	SNP	T	72	76	146	100	148	Pro308Pro (ccg/ccA)	Rv1935c	echA13	enoyl-CoA hydratase EchA13
2187587	0	G	SNP	C	69	41	110	100	110	Gln68His (cag/caC)	Rv1936	-	monooxygenase
2199052	0	C	SNP	G	54	52	106	100	106	Gly5Arg (ggt/Cgt)	Rv1948c	-	hypothetical protein
2207591	1	T	Ins	C	70	61	131	98.5	131
2209465	0	G	SNP	A	65	83	146	100	148	Ala47Thr (gcg/Acg)	Rv1966	mce3A	Mce family protein Mce3A
2209992	0	A	SNP	T	55	58	112	100	113	Gln222His (caa/caT)	Rv1966	mce3A	Mce family protein Mce3A
2211826	0	A	SNP	G	65	88	152	100	153	Lys67Lys (aaa/aaG)	Rv1968	mce3C	Mce family protein Mce3C
2216227	0	T	SNP	C	57	58	113	100	115	Leu324Pro (ctc/cCc)	Rv1971	mce3F	Mce family protein Mce3F
2216345	0	C	SNP	A	63	49	110	100	112	Pro363Pro (ccc/ccA)	Rv1971	mce3F	Mce family protein Mce3F
2216443	0	C	SNP	A	64	65	129	100	129	Ala396Glu (gcg/gAg)	Rv1971	mce3F	Mce family protein Mce3F
2220512	0	T	SNP	G	58	54	111	100	112	Ser253Ser (tct/tcG)	Rv1977	-	hypothetical protein
2220941	0	G	Del	GAP	36	58	94	85.45	110		Rv1978	-	hypothetical protein
2220942	0	C	Del	GAP	36	58	94	85.45	110		Rv1978	-	hypothetical protein
2220943	0	C	Del	GAP	36	58	94	85.45	110		Rv1978	-	hypothetical protein
2220944	0	A	Del	GAP	36	58	94	87.04	108		Rv1978	-	hypothetical protein
2220945	0	C	Del	GAP	36	58	94	87.04	108		Rv1978	-	hypothetical protein
2220946	0	G	Del	GAP	36	58	94	87.85	107		Rv1978	-	hypothetical protein
2220947	0	A	Del	GAP	36	58	94	100	94		Rv1978	-	hypothetical protein
2220948	0	T	Del	GAP	36	58	94	100	94		Rv1978	-	hypothetical protein
2221584	0	G	SNP	C	73	64	135	100	137	Ser226Thr (agt/aCt)	Rv1978	-	hypothetical protein
2223293	0	T	SNP	C	52	77	129	100	129
2228967	0	A	SNP	G	70	56	125	100	126
2229801	0	C	SNP	G	40	47	86	100	87	Pro34Pro (ccg/ccC)	Rv1985c	-	HTH-type transcriptional regulator
2232110	1	T	Ins	G	40	73	113	80.14	113		Rv1988	erm(37)	23S rRNA methyltransferase
2232110	2	T	Ins	A	40	73	113	80.14	113		Rv1988	erm(37)	23S rRNA methyltransferase
2232110	3	T	Ins	C	40	73	113	80.14	113		Rv1988	erm(37)	23S rRNA methyltransferase
2232110	4	T	Ins	C	40	73	113	80.14	113		Rv1988	erm(37)	23S rRNA methyltransferase
2232110	5	T	Ins	G	40	72	112	79.43	113		Rv1988	erm(37)	23S rRNA methyltransferase
2232110	6	T	Ins	T	40	73	113	80.14	113		Rv1988	erm(37)	23S rRNA methyltransferase
2232110	7	T	Ins	C	40	73	113	80.14	113		Rv1988	erm(37)	23S rRNA methyltransferase
2235170	0	A	Del	GAP	9	8	17	100	17		Rv1992c	ctpG	cation transporter ATPase G
2235171	0	C	Del	GAP	9	8	17	100	17		Rv1992c	ctpG	cation transporter ATPase G
2235172	0	A	Del	GAP	9	8	17	100	17		Rv1992c	ctpG	cation transporter ATPase G
2235173	0	A	Del	GAP	9	8	17	100	17		Rv1992c	ctpG	cation transporter ATPase G
2235174	0	T	Del	GAP	9	8	17	100	17		Rv1992c	ctpG	cation transporter ATPase G
2235175	0	C	Del	GAP	9	8	17	100	17		Rv1992c	ctpG	cation transporter ATPase G
2235176	0	C	Del	GAP	9	8	17	100	17		Rv1992c	ctpG	cation transporter ATPase G
2235177	0	G	Del	GAP	9	8	17	100	17		Rv1992c	ctpG	cation transporter ATPase G
2235178	0	A	Del	GAP	9	8	17	100	17		Rv1992c	ctpG	cation transporter ATPase G
2235179	0	C	Del	GAP	9	8	17	100	17		Rv1992c	ctpG	cation transporter ATPase G
2235180	0	G	Del	GAP	9	8	17	100	17		Rv1992c	ctpG	cation transporter ATPase G
2235181	0	T	Del	GAP	9	8	17	100	17		Rv1992c	ctpG	cation transporter ATPase G
2235182	0	T	Del	GAP	9	8	17	100	17		Rv1992c	ctpG	cation transporter ATPase G
2235183	0	T	Del	GAP	9	8	17	100	17		Rv1992c	ctpG	cation transporter ATPase G
2235184	0	T	Del	GAP	9	8	17	100	17		Rv1992c	ctpG	cation transporter ATPase G
2235185	0	G	Del	GAP	9	8	17	100	17		Rv1992c	ctpG	cation transporter ATPase G
2235186	0	C	Del	GAP	9	8	17	100	17		Rv1992c	ctpG	cation transporter ATPase G
2235187	0	A	Del	GAP	9	8	17	100	17		Rv1992c	ctpG	cation transporter ATPase G
2235188	0	C	Del	GAP	9	8	17	100	17		Rv1992c	ctpG	cation transporter ATPase G
2235189	0	C	Del	GAP	9	8	17	100	17		Rv1992c	ctpG	cation transporter ATPase G
2235190	0	A	Del	GAP	9	8	17	100	17		Rv1992c	ctpG	cation transporter ATPase G
2235191	0	T	Del	GAP	9	8	17	100	17		Rv1992c	ctpG	cation transporter ATPase G
2235192	0	G	Del	GAP	9	8	17	100	17		Rv1992c	ctpG	cation transporter ATPase G
2235193	0	A	Del	GAP	9	8	17	100	17		Rv1992c	ctpG	cation transporter ATPase G
2235194	0	T	Del	GAP	9	8	17	100	17		Rv1992c	ctpG	cation transporter ATPase G
2235195	0	C	Del	GAP	9	8	17	100	17		Rv1992c	ctpG	cation transporter ATPase G
2235196	0	T	Del	GAP	9	8	17	100	17		Rv1992c	ctpG	cation transporter ATPase G
2235197	0	G	Del	GAP	9	8	17	100	17		Rv1992c	ctpG	cation transporter ATPase G
2235198	0	C	Del	GAP	9	8	17	100	17		Rv1992c	ctpG	cation transporter ATPase G
2235199	0	C	Del	GAP	9	8	17	100	17		Rv1992c	ctpG	cation transporter ATPase G
2235200	0	G	Del	GAP	9	8	17	100	17		Rv1992c	ctpG	cation transporter ATPase G
2235201	0	C	Del	GAP	9	8	17	100	17		Rv1992c	ctpG	cation transporter ATPase G
2235202	0	G	Del	GAP	9	8	17	100	17		Rv1992c	ctpG	cation transporter ATPase G
2235203	0	A	Del	GAP	9	8	17	100	17		Rv1992c	ctpG	cation transporter ATPase G
2235204	0	G	Del	GAP	9	8	17	100	17		Rv1992c	ctpG	cation transporter ATPase G
2235205	0	C	Del	GAP	9	8	17	100	17		Rv1992c	ctpG	cation transporter ATPase G
2235206	0	G	Del	GAP	9	8	17	100	17		Rv1992c	ctpG	cation transporter ATPase G
2235207	0	C	Del	GAP	9	8	17	100	17		Rv1992c	ctpG	cation transporter ATPase G
2235208	0	C	Del	GAP	9	8	17	100	17		Rv1992c	ctpG	cation transporter ATPase G
2235209	0	G	Del	GAP	9	8	17	100	17		Rv1992c	ctpG	cation transporter ATPase G
2235210	0	G	Del	GAP	9	8	17	100	17		Rv1992c	ctpG	cation transporter ATPase G
2235211	0	G	Del	GAP	9	8	17	100	17		Rv1992c	ctpG	cation transporter ATPase G
2235212	0	C	Del	GAP	9	8	17	100	17		Rv1992c	ctpG	cation transporter ATPase G
2235213	0	A	Del	GAP	9	8	17	100	17		Rv1992c	ctpG	cation transporter ATPase G
2235214	0	T	Del	GAP	9	8	17	100	17		Rv1992c	ctpG	cation transporter ATPase G
2235215	0	G	Del	GAP	9	8	17	100	17		Rv1992c	ctpG	cation transporter ATPase G
2235216	0	G	Del	GAP	9	8	17	100	17		Rv1992c	ctpG	cation transporter ATPase G
2235217	0	T	Del	GAP	9	8	17	100	17		Rv1992c	ctpG	cation transporter ATPase G
2235218	0	C	Del	GAP	9	8	17	100	17		Rv1992c	ctpG	cation transporter ATPase G
2235219	0	T	Del	GAP	9	8	17	100	17		Rv1992c	ctpG	cation transporter ATPase G
2235220	0	A	Del	GAP	9	8	17	100	17		Rv1992c	ctpG	cation transporter ATPase G
2235221	0	G	Del	GAP	9	8	17	100	17		Rv1992c	ctpG	cation transporter ATPase G
2235222	0	G	Del	GAP	9	8	17	100	17		Rv1992c	ctpG	cation transporter ATPase G
2235223	0	G	Del	GAP	9	8	17	100	17		Rv1992c	ctpG	cation transporter ATPase G
2235224	0	C	Del	GAP	9	8	17	100	17		Rv1992c	ctpG	cation transporter ATPase G
2235225	0	T	Del	GAP	9	8	17	100	17		Rv1992c	ctpG	cation transporter ATPase G
2235226	0	T	Del	GAP	9	8	17	100	17		Rv1992c	ctpG	cation transporter ATPase G
2235227	0	G	Del	GAP	9	8	17	100	17		Rv1992c	ctpG	cation transporter ATPase G
2235228	0	G	Del	GAP	9	8	17	100	17		Rv1992c	ctpG	cation transporter ATPase G
2235229	0	G	Del	GAP	9	8	17	100	17		Rv1992c	ctpG	cation transporter ATPase G
2235230	0	G	Del	GAP	9	8	17	100	17		Rv1992c	ctpG	cation transporter ATPase G
2235231	0	C	Del	GAP	9	8	17	100	17		Rv1992c	ctpG	cation transporter ATPase G
2235232	0	A	Del	GAP	9	8	17	100	17		Rv1992c	ctpG	cation transporter ATPase G
2244421	0	G	SNP	T	58	81	138	100	139	Leu240Met (ctg/Atg)	Rv1999c	-	transporter
2245916	0	T	SNP	G	74	62	135	100	136	Ala236Ala (gct/gcG)	Rv2000	-	hypothetical protein
2247677	0	A	SNP	C	84	64	146	100	148	Ile6Ile (ata/atC)	Rv2002	fabG3	20-beta-hydroxysteroid dehydrogenase
2251104	0	G	SNP	A	70	86	153	98.73	158	Val260Val (gtc/gtT)	Rv2005c	-	universal stress protein
2251999	0	A	SNP	G	66	39	104	100	105
2254481	0	G	SNP	A	82	77	159	100	159	Arg827Gln (cgg/cAg)	Rv2006	otsB1	trehalose-6-phosphate phosphatase OtsB
2260100	0	C	SNP	T	68	62	129	100	130
2260525	0	C	SNP	T	104	77	179	99.45	182
2262620	0	T	SNP	A	25	29	53	100	54	Glu151Asp (gaa/gaT)	Rv2015c	-	hypothetical protein
2262679	0	G	SNP	A	27	29	56	100	56	Leu132Leu (ctg/Ttg)	Rv2015c	-	hypothetical protein
2262698	0	G	SNP	C	23	31	54	100	54	Gly125Gly (ggc/ggG)	Rv2015c	-	hypothetical protein
2262857	0	T	SNP	C	34	23	57	100	57	Ser72Ser (tca/tcG)	Rv2015c	-	hypothetical protein
2264782	0	C	SNP	A	66	68	133	100	134	Ala262Glu (gcg/gAg)	Rv2017	-	transcriptional regulator
2265059	0	T	SNP	G	61	63	124	100	124
2269780	0	T	SNP	C	75	61	135	99.27	137	Asp154Gly (gac/gGc)	Rv2024c	-	hypothetical protein
2270102	0	A	SNP	G	71	75	145	100	146	Trp47Arg (tgg/Cgg)	Rv2024c	-	hypothetical protein
2275764	0	G	SNP	A	56	67	123	100	123	Leu221Phe (ctc/Ttc)	Rv2029c	pfkB	6-phosphofructokinase PfkB
2282787	0	C	SNP	T	59	66	125	100	125	Cys312Tyr (tgt/tAt)	Rv2037c	-	transmembrane protein
2284195	0	G	SNP	A	68	78	144	100	146	Thr201Met (acg/aTg)	Rv2038c	-	sugar ABC transporter ATP-binding protein
2284456	0	T	SNP	G	87	71	158	99.37	159	Glu114Ala (gag/gCg)	Rv2038c	-	sugar ABC transporter ATP-binding protein
2285251	0	C	SNP	A	64	61	125	100	125	Val131Phe (gtc/Ttc)	Rv2039c	-	sugar ABC transporter permease
2285558	0	G	SNP	A	65	65	129	100	130	Cys28Cys (tgc/tgT)	Rv2039c	-	sugar ABC transporter permease
2287121	0	A	SNP	G	62	66	128	100	128	Asp242Asp (gat/gaC)	Rv2041c	-	sugar ABC transporter substrate-binding lipoprotein
2288824	0	G	SNP	C	69	54	122	98.4	125	Arg140Gly (cgc/Ggc)	Rv2043c	pncA	pyrazinamidase/nicotinamidase PncA			pyrazinamide (PZA)
2289047	0	G	SNP	A	66	53	119	99.17	120	Ser65Ser (tcc/tcT)	Rv2043c	pncA	pyrazinamidase/nicotinamidase PncA		phylo (Delhi/CAS)	pyrazinamide (PZA)
2289366	0	G	Del	GAP	70	64	136	97.81	137		Rv2044c	-	hypothetical protein
2296042	0	G	SNP	C	56	58	114	96.61	118	Pro3649Ala (ccg/Gcg)	Rv2048c	pks12	polyketide synthase
2296876	0	C	SNP	G	65	74	138	100	139	Gly3371Arg (ggt/Cgt)	Rv2048c	pks12	polyketide synthase
2300546	0	A	SNP	T	72	83	154	99.36	156	His2147Gln (cat/caA)	Rv2048c	pks12	polyketide synthase
2300552	0	T	SNP	G	72	75	145	100	147	Pro2145Pro (cca/ccC)	Rv2048c	pks12	polyketide synthase
2300555	0	A	SNP	G	70	81	149	100	151	Asp2144Asp (gat/gaC)	Rv2048c	pks12	polyketide synthase
2306472	0	T	SNP	C	73	83	155	100	156	Tyr172Cys (tac/tGc)	Rv2048c	pks12	polyketide synthase
2307587	0	G	Del	GAP	36	66	101	91.89	111
2307588	0	T	Del	GAP	36	66	101	92.73	110
2307589	0	C	Del	GAP	36	66	101	94.44	108
2307590	0	G	Del	GAP	36	66	101	99.03	103
2309203	0	G	SNP	A	67	59	125	100	126	Ala518Val (gca/gTa)	Rv2051c	ppm1	polyprenol-monophosphomannose synthase
2311099	0	C	SNP	G	85	59	144	100	144	Pro473Pro (ccg/ccC)	Rv2052c	-	hypothetical protein
2311418	0	G	SNP	A	66	82	146	100	148	Ala367Val (gct/gTt)	Rv2052c	-	hypothetical protein
2325320	0	T	SNP	C	59	62	120	100	121	Asp184Gly (gat/gGt)	Rv2067c	-	hypothetical protein
2328543	0	T	SNP	C	70	82	152	100	152	Ile145Met (ata/atG)	Rv2071c	cobM	precorrin-4 C(11)-methyltransferase
2328761	0	C	Del	GAP	72	68	140	89.17	157		Rv2071c	cobM	precorrin-4 C(11)-methyltransferase
2328762	0	G	Del	GAP	72	68	140	89.74	156		Rv2071c	cobM	precorrin-4 C(11)-methyltransferase
2328763	0	T	Del	GAP	72	68	140	90.32	155		Rv2071c	cobM	precorrin-4 C(11)-methyltransferase
2328764	0	C	Del	GAP	72	68	140	92.11	152		Rv2071c	cobM	precorrin-4 C(11)-methyltransferase
2328765	0	G	Del	GAP	72	68	140	92.11	152		Rv2071c	cobM	precorrin-4 C(11)-methyltransferase
2328766	0	G	Del	GAP	72	68	140	92.11	152		Rv2071c	cobM	precorrin-4 C(11)-methyltransferase
2329533	0	A	SNP	G	60	65	124	100	125	Leu205Pro (ctc/cCc)	Rv2072c	cobL	precorrin-6Y C(5,15)-methyltransferase
2331620	0	A	SNP	C	76	64	140	100	140	Gly420Gly (ggt/ggG)	Rv2075c	-	hypothetical protein
2331789	0	G	SNP	T	65	96	160	100	161	Pro364Gln (ccg/cAg)	Rv2075c	-	hypothetical protein
2333215	0	C	SNP	T	43	48	90	100	91	Cys25Tyr (tgc/tAc)	Rv2076c	-	hypothetical protein
2334007	0	A	SNP	G	68	75	142	100	143	Ala96Ala (gct/gcC)	Rv2077c	-	transmembrane protein
2335075	0	A	SNP	G	70	72	142	100	142	Glu6Gly (gaa/gGa)	Rv2078	-	hypothetical protein
2335080	0	T	SNP	C	72	68	140	100	140	Leu8Leu (ttg/Ctg)	Rv2078	-	hypothetical protein
2335494	0	A	SNP	G	80	58	137	100	138	Tyr47Cys (tac/tGc)	Rv2079	-	hypothetical protein
2338195	0	C	Del	GAP	101	88	174	90	210		Rv2081c	-	transmembrane protein
2338990	0	G	SNP	C	142	141	278	99.65	284	Ala94Ala (gcg/gcC)	Rv2082	-	hypothetical protein
2338994	0	G	SNP	A	142	135	277	99.64	278	Ala96Thr (gcg/Acg)	Rv2082	-	hypothetical protein
2340621	0	C	SNP	G	124	114	235	100	238	Pro638Arg (ccc/cGc)	Rv2082	-	hypothetical protein
2341636	0	C	SNP	G	84	56	140	100	140	Leu256Val (ctg/Gtg)	Rv2083	-	hypothetical protein
2342649	1	A	Ins	G	53	45	98	79.67	98		Rv2084	-	hypothetical protein
2342649	2	A	Ins	G	53	45	98	79.67	98		Rv2084	-	hypothetical protein
2342649	3	A	Ins	C	53	45	98	79.67	98		Rv2084	-	hypothetical protein
2342649	4	A	Ins	G	53	45	98	79.67	98		Rv2084	-	hypothetical protein
2342649	5	A	Ins	T	52	45	97	78.86	97		Rv2084	-	hypothetical protein
2342649	6	A	Ins	A	52	45	97	78.86	97		Rv2084	-	hypothetical protein
2342649	7	A	Ins	C	52	45	97	78.86	97		Rv2084	-	hypothetical protein
2342649	8	A	Ins	A	52	45	97	78.86	97		Rv2084	-	hypothetical protein
2342649	9	A	Ins	C	52	45	97	78.86	97		Rv2084	-	hypothetical protein
2342649	10	A	Ins	A	52	45	97	78.86	97		Rv2084	-	hypothetical protein
2342649	11	A	Ins	C	52	45	97	78.86	97		Rv2084	-	hypothetical protein
2344246	0	G	SNP	C	51	53	104	100	104
2345037	0	C	SNP	A	50	76	125	100	126	Leu209Leu (ctc/ctA)	Rv2088	pknJ	transmembrane serine/threonine-protein kinase PknJ
2345085	0	A	SNP	C	65	78	142	100	143	Ala225Ala (gca/gcC)	Rv2088	pknJ	transmembrane serine/threonine-protein kinase PknJ
2345653	0	A	SNP	G	58	62	120	100	120	Ile415Val (atc/Gtc)	Rv2088	pknJ	transmembrane serine/threonine-protein kinase PknJ
2346929	0	C	SNP	T	72	66	137	100	138	Leu132Leu (ctg/ctA)	Rv2089c	pepE	dipeptidase PepE
2348446	0	C	SNP	G	76	99	175	100	175	Phe358Leu (ttc/ttG)	Rv2090	-	5'-3' exonuclease
2348708	0	G	SNP	A	72	59	131	100	131	Val195Val (gtc/gtT)	Rv2091c	-	membrane protein
2353385	0	G	SNP	C	85	75	159	100	160	Gln311Glu (cag/Gag)	Rv2095c	pafC	proteasome accessory factor C
2357269	0	G	Del	GAP	77	58	137	88.24	153
2357270	0	C	Del	GAP	77	58	137	88.82	152
2357271	0	C	Del	GAP	77	58	137	88.82	152
2357536	0	C	SNP	T	78	57	135	99.26	136
2358029	1	T	Ins	G	77	79	156	98.11	156
2361604	0	C	SNP	G	76	59	134	100	135	Val455Val (gtc/gtG)	Rv2101	helZ	helicase HelZ
2362041	0	C	SNP	A	77	59	135	100	136	Pro601Gln (ccg/cAg)	Rv2101	helZ	helicase HelZ
2367061	0	A	Del	GAP	56	65	121	98.37	123
2368565	0	A	Del	GAP	67	47	112	100	114
2369186	0	G	SNP	C	69	73	142	100	142	Arg182Gly (cgt/Ggt)	Rv2109c	prcA	proteasome subunit alpha
2369326	0	C	SNP	G	67	70	136	100	137	Arg135Pro (cgc/cCc)	Rv2109c	prcA	proteasome subunit alpha
2381100	0	G	SNP	A	71	73	143	100	144	Pro10Pro (ccg/ccA)	Rv2123	PPE37	PPE family protein PPE37
2382287	0	C	Del	GAP	70	54	122	94.66	131		Rv2123	PPE37	PPE family protein PPE37
2382289	0	G	SNP	T	71	53	124	97.64	127	Asp407Tyr (gac/Tac)	Rv2123	PPE37	PPE family protein PPE37
2386389	0	G	SNP	A	64	64	128	100	128	Gly33Ser (ggc/Agc)	Rv2125	-	hypothetical protein
2387733	0	T	SNP	C	66	40	103	100	106	Glu80Glu (gaa/gaG)	Rv2126c	PE_PGRS37	PE-PGRS family protein PE_PGRS37
2388641	0	G	SNP	A	71	61	131	100	132	Gly9Asp (ggc/gAc)	Rv2127	ansP1	L-asparagine permease
2402765	0	G	SNP	A	54	56	110	100	110
2405200	0	C	SNP	T	58	77	135	100	135	Gly67Ser (ggc/Agc)	Rv2145c	wag31	cell wall synthesis protein Wag31
2413246	0	C	SNP	A	64	64	127	100	128	Val36Leu (gtg/Ttg)	Rv2153c	murG	UDP-N-acetylglucosamine--N-acetylmuramyl- (pentapeptide) pyrophosphoryl-undecaprenol-N-acetylglucosamine transferase
2415656	0	G	SNP	C	68	71	136	100	139	Arg247Gly (cgg/Ggg)	Rv2155c	murD	UDP-N-acetylmuramoylalanine--D-glutamate ligase
2421816	0	A	SNP	G	80	63	143	100	143
2421975	1	G	Ins	G	60	58	118	95.16	118
2421975	2	G	Ins	G	60	57	117	94.35	117
2421975	3	G	Ins	A	60	57	117	94.35	117
2421975	4	G	Ins	A	60	57	117	94.35	117
2423819	0	C	SNP	G	63	51	111	97.44	117	Gly340Gly (ggg/ggC)	Rv2162c	PE_PGRS38	PE-PGRS family protein PE_PGRS38
2423822	0	A	SNP	G	62	52	113	97.44	117	Gly339Gly (ggt/ggC)	Rv2162c	PE_PGRS38	PE-PGRS family protein PE_PGRS38
2424114	0	C	SNP	A	8	51	58	100	59	Arg242Leu (cgc/cTc)	Rv2162c	PE_PGRS38	PE-PGRS family protein PE_PGRS38
2424151	0	C	SNP	A	10	44	51	100	54	Ala230Ser (gca/Tca)	Rv2162c	PE_PGRS38	PE-PGRS family protein PE_PGRS38
2424925	0	A	SNP	G	49	64	113	100	113
2425471	0	T	SNP	C	69	77	145	100	146	Arg539Arg (cga/cgG)	Rv2163c	pbpB	penicillin-binding membrane protein PbpB
2434749	0	C	SNP	T	76	43	118	100	119
2440926	0	G	SNP	T	55	58	113	100	113	Asp265Glu (gac/gaA)	Rv2178c	aroG	phospho-2-dehydro-3-deoxyheptonate aldolase AroG
2440935	0	G	SNP	C	59	56	114	100	115	Ser262Ser (tcc/tcG)	Rv2178c	aroG	phospho-2-dehydro-3-deoxyheptonate aldolase AroG
2448458	0	C	SNP	T	55	69	124	100	124	Thr100Ile (acc/aTc)	Rv2187	fadD15	long-chain-fatty-acid--CoA ligase FadD15
2449826	0	C	SNP	G	63	70	129	100	133	Ser556Trp (tcg/tGg)	Rv2187	fadD15	long-chain-fatty-acid--CoA ligase FadD15
2452452	0	G	SNP	A	80	80	160	99.38	161	Thr274Met (acg/aTg)	Rv2190c	-	endopeptidase
2462871	0	G	SNP	A	60	61	121	100	121	Ala59Ala (gcc/gcT)	Rv2198c	mmpS3	membrane protein MmpS3
2470591	0	A	SNP	C	83	54	137	100	137
2472029	0	T	SNP	G	73	81	151	100	154	Trp207Gly (tgg/Ggg)	Rv2207	cobT	nicotinate-nucleotide-dimethylbenzimidazolphosphoribosyltransferase
2477174	0	T	SNP	C	62	47	109	100	109	Gln3Arg (cag/cGg)	Rv2211c	gcvT	aminomethyltransferase
2477984	0	G	SNP	A	91	57	148	100	148	Ser265Ser (tcg/tcA)	Rv2212	-	adenylyl cyclase
2478619	0	G	SNP	A	70	76	145	100	146	Leu94Leu (ctg/ctA)	Rv2213	pepB	cytosol aminopeptidase
2480809	0	G	SNP	C	54	69	123	100	123	Ala298Gly (gcc/gGc)	Rv2214c	ephD	oxidoreductase EphD
2488343	0	G	SNP	A	68	56	123	100	124	Gln243Gln (cag/caA)	Rv2220	glnA1	glutamine synthetase
2494430	0	C	SNP	G	61	90	150	100	151	Gly324Arg (ggc/Cgc)	Rv2223c	-	carboxylesterase B
2499726	0	G	SNP	A	53	59	112	100	112	Asp299Asn (gat/Aat)	Rv2226	-	hypothetical protein
2504177	0	C	SNP	T	72	62	132	100	134	Glu144Glu (gag/gaA)	Rv2230c	-	GTP cyclohydrolase
2509140	0	G	SNP	C	68	62	129	100	130	Ser79Cys (tcc/tGc)	Rv2236c	cobD	cobalamin biosynthesis transmembrane protein CobD
2509722	0	A	SNP	G	49	71	119	100	120	Pro78Pro (cca/ccG)	Rv2237	-	hypothetical protein
2516271	0	T	SNP	C	79	80	158	100	159	Met323Thr (atg/aCg)	Rv2242	-	hypothetical protein
2516567	0	G	SNP	C	50	63	112	100	113
2521342	0	T	SNP	C	92	68	159	100	160	Asp200Asp (gat/gaC)	Rv2247	accD6	acetyl-/propionyl-CoA carboxylase subunit beta
2523205	1	G	Ins	C	67	64	131	94.24	131
2523205	2	G	Ins	G	66	64	130	93.53	131
2523205	3	G	Ins	C	67	64	131	94.24	131
2525723	0	G	Del	GAP	80	88	166	98.25	171		Rv2251	-	flavoprotein
2526974	0	T	SNP	C	63	57	120	100	120	Pro470Pro (cct/ccC)	Rv2251	-	flavoprotein
2529680	0	A	SNP	G	67	62	129	100	129	Thr65Thr (act/acC)	Rv2256c	-	hypothetical protein
2531742	0	A	SNP	G	72	66	136	100	138	Ala52Ala (gct/gcC)	Rv2258c	-	transcriptional regulator
2533377	0	T	SNP	C	67	71	137	100	138	Asp16Asp (gat/gaC)	Rv2260	-	hypothetical protein
2534563	0	G	Del	GAP	64	73	137	94.48	145
2534564	0	A	Del	GAP	64	73	137	100	137
2536312	0	C	SNP	T	61	75	135	100	136	Arg224Arg (cgc/cgT)	Rv2263	-	oxidoreductase
2536625	1	C	Ins	G	54	63	117	96.69	117		Rv2264c	-	hypothetical protein
2536625	2	C	Ins	G	53	63	116	95.87	116		Rv2264c	-	hypothetical protein
2540554	0	T	SNP	C	58	68	124	100	126	Ser151Pro (tcg/Ccg)	Rv2266	cyp124	cytochrome P450 Cyp124
2541477	0	C	SNP	G	61	59	120	98.36	122
2542543	0	G	SNP	A	53	79	132	99.25	133	Arg90Cys (cgt/Tgt)	Rv2267c	-	hypothetical protein
2558973	0	A	Del	GAP	62	59	123	100	121		Rv2286c	-	hypothetical protein
2558974	0	A	Del	GAP	62	59	123	100	121		Rv2286c	-	hypothetical protein
2558975	0	T	Del	GAP	62	59	123	100	121		Rv2286c	-	hypothetical protein
2558976	0	G	Del	GAP	62	59	123	100	121		Rv2286c	-	hypothetical protein
2558977	0	A	Del	GAP	62	59	123	100	121		Rv2286c	-	hypothetical protein
2558978	0	G	Del	GAP	62	59	123	100	121		Rv2286c	-	hypothetical protein
2558979	0	T	Del	GAP	62	59	123	100	121		Rv2286c	-	hypothetical protein
2558980	0	T	Del	GAP	62	59	123	100	121		Rv2286c	-	hypothetical protein
2558981	0	C	Del	GAP	62	59	123	100	121		Rv2286c	-	hypothetical protein
2558982	0	A	Del	GAP	62	59	123	100	121		Rv2286c	-	hypothetical protein
2558983	0	A	Del	GAP	62	59	123	100	121		Rv2286c	-	hypothetical protein
2558984	0	C	Del	GAP	62	59	123	100	121		Rv2286c	-	hypothetical protein
2558985	0	A	Del	GAP	62	59	123	100	121		Rv2286c	-	hypothetical protein
2558986	0	T	Del	GAP	62	59	123	100	121		Rv2286c	-	hypothetical protein
2562644	0	G	SNP	T	71	59	126	99.24	131	Ala16Ser (gcg/Tcg)	Rv2290	lppO	lipoprotein LppO
2564368	1	G	Ins	C	56	47	103	99.04	103		Rv2293c	-	hypothetical protein
2566766	1	C	Ins	G	49	67	116	95.08	116
2566768	0	A	SNP	C	49	68	117	100	117
2572337	0	C	SNP	T	74	64	137	99.28	139	Gly224Gly (ggg/ggA)	Rv2300c	-	metallo-hydrolase
2573756	0	C	SNP	A	65	63	128	100	128
2578626	0	A	SNP	G	65	83	147	99.33	149	Met24Thr (atg/aCg)	Rv2307c	-	hypothetical protein
2586127	0	A	SNP	G	71	77	147	100	148	Gly388Gly (ggt/ggC)	Rv2314c	-	hypothetical protein
2589216	0	G	SNP	C	55	96	149	100	151	Val127Leu (gtg/Ctg)	Rv2316	uspA	sugar ABC transporter permease UspA
2591172	0	G	SNP	A	58	45	103	99.04	104	Ala219Thr (gcc/Acc)	Rv2318	uspC	sugar ABC transporter substrate-binding lipoprotein UspC
2598400	0	A	SNP	G	78	70	146	100	148	Asn516Asn (aat/aaC)	Rv2326c	-	ABC transporter ATP-binding protein
2600260	0	A	SNP	G	85	80	162	98.8	167	Arg91Arg (cga/cgG)	Rv2327	-	hypothetical protein
2601576	0	T	SNP	G	66	76	142	100	142	Ser282Arg (agt/agG)	Rv2328	PE23	PE family protein PE23
2603171	0	C	SNP	T	52	80	131	98.51	134	Thr97Thr (acg/acA)	Rv2329c	narK1	nitrate/nitrite transporter
2604158	0	A	Del	GAP	47	47	94	75.81	124		Rv2330c	lppP	lipoprotein LppP
2604159	0	G	Del	GAP	47	47	94	75.81	124		Rv2330c	lppP	lipoprotein LppP
2604160	0	T	Del	GAP	47	47	94	75.81	124		Rv2330c	lppP	lipoprotein LppP
2604161	0	G	Del	GAP	47	47	94	76.42	123		Rv2330c	lppP	lipoprotein LppP
2604162	0	C	Del	GAP	47	47	94	76.42	123		Rv2330c	lppP	lipoprotein LppP
2604163	0	C	Del	GAP	47	47	94	77.69	121		Rv2330c	lppP	lipoprotein LppP
2604164	0	A	Del	GAP	47	47	94	78.99	119		Rv2330c	lppP	lipoprotein LppP
2604165	0	A	Del	GAP	47	47	94	78.33	120		Rv2330c	lppP	lipoprotein LppP
2607620	0	G	SNP	C	37	64	101	100	101	Ala234Ala (gcc/gcG)	Rv2333c	stp	multidrug resistance protein
2608117	0	C	SNP	A	69	67	135	100	136	Asp69Tyr (gac/Tac)	Rv2333c	stp	multidrug resistance protein
2612632	0	C	SNP	A	79	66	143	100	145	Gly119Val (ggc/gTc)	Rv2337c	-	hypothetical protein
2615413	0	A	SNP	G	73	63	135	100	136	Thr241Ala (acc/Gcc)	Rv2339	mmpL9	transmembrane transport protein MmpL9
2619271	0	T	SNP	C	67	78	145	100	145
2624986	0	T	SNP	G	96	62	155	100	158	Val389Gly (gtg/gGg)	Rv2345	-	transmembrane protein
2625924	0	T	SNP	C	62	47	108	100	109	Ala83Ala (gca/gcG)	Rv2346c	esxO	ESAT-6 like protein EsxO
2626095	0	C	SNP	G	61	58	119	100	119	Ala26Ala (gcg/gcC)	Rv2346c	esxO	ESAT-6 like protein EsxO
2626513	0	T	SNP	A	6	5	11	100	11	Thr3Ser (aca/Tca)	Rv2347c	esxP	ESAT-6 like protein EsxP
2626514	0	T	SNP	G	6	4	10	100	10	Ala2Ala (gca/gcC)	Rv2347c	esxP	ESAT-6 like protein EsxP
2626600	0	G	SNP	A	24	31	55	100	55
2627946	0	A	SNP	G	41	46	86	100	87	Arg251Arg (cgt/cgC)	Rv2349c	plcC	phospholipase C
2631009	1	G	Ins	G	42	49	91	83.49	91		Rv2351c	plcA	membrane-associated phospholipase A
2631009	2	G	Ins	T	42	49	91	83.49	91		Rv2351c	plcA	membrane-associated phospholipase A
2631009	3	G	Ins	G	42	49	91	83.49	91		Rv2351c	plcA	membrane-associated phospholipase A
2631009	4	G	Ins	C	42	49	91	83.49	91		Rv2351c	plcA	membrane-associated phospholipase A
2631009	5	G	Ins	C	42	49	91	83.49	91		Rv2351c	plcA	membrane-associated phospholipase A
2632341	1	C	Ins	A	64	57	121	96.8	121
2632362	0	T	SNP	C	61	68	128	100	129
2637541	0	C	SNP	T	52	40	91	100	92
2638123	0	A	SNP	G	59	69	128	100	128
2642383	0	C	SNP	T	57	53	107	100	110	Ala66Thr (gcc/Acc)	Rv2360c	-	hypothetical protein
2652254	0	G	SNP	C	76	78	153	100	154	Ala191Gly (gct/gGt)	Rv2372c	-	rRNA small subunit methyltransferase E
2656225	0	A	SNP	G	53	71	124	100	124	Val69Ala (gtc/gCc)	Rv2377c	-	hypothetical protein
2656635	0	G	SNP	A	61	65	125	99.21	127	Pro357Ser (ccg/Tcg)	Rv2378c	mbtG	L-lysine N6-monooxygenase
2660319	0	C	SNP	G	60	66	126	100	126	Glu589Asp (gag/gaC)	Rv2379c	mbtF	peptide synthetase
2661039	0	G	SNP	A	69	73	142	100	142	Ile349Ile (atc/atT)	Rv2379c	mbtF	peptide synthetase
2680658	0	T	SNP	G	58	50	107	100	108	Thr67Thr (act/acG)	Rv2386a	-	hypothetical protein
2688700	0	C	SNP	T	74	74	146	100	148	Pro231Ser (ccg/Tcg)	Rv2394	ggtB	gamma-glutamyltranspeptidase precursor GgtB
2690160	0	A	SNP	G	61	70	131	100	131	Asn30Ser (aac/aGc)	Rv2395	-	integral membrane protein
2692463	1	G	Ins	G	65	66	131	86.75	131
2692463	2	G	Ins	C	65	66	131	86.75	131
2695378	0	C	SNP	G	48	67	113	100	115	Gly141Ala (ggc/gCc)	Rv2398c	cysW	sulfate ABC transporter permease CysW
2696728	0	G	SNP	C	77	82	158	100	159	Leu329Leu (ctc/ctG)	Rv2400c	subI	sulfate ABC transporter substrate-binding lipoprotein SubI
2697489	0	C	SNP	T	49	64	110	100	113	Ala76Thr (gcg/Acg)	Rv2400c	subI	sulfate ABC transporter substrate-binding lipoprotein SubI
2700222	0	T	SNP	C	67	57	124	99.2	125	Leu565Pro (ctg/cCg)	Rv2402	-	trehalase
2704884	1	A	Ins	C	53	46	99	97.06	99		Rv2407	-	ribonuclease Z
2704884	2	A	Ins	A	53	46	99	97.06	99		Rv2407	-	ribonuclease Z
2704884	3	A	Ins	G	53	46	99	97.06	99		Rv2407	-	ribonuclease Z
2704884	4	A	Ins	C	53	46	99	97.06	99		Rv2407	-	ribonuclease Z
2704884	5	A	Ins	G	53	46	99	97.06	99		Rv2407	-	ribonuclease Z
2704884	6	A	Ins	A	53	46	99	97.06	99		Rv2407	-	ribonuclease Z
2704884	7	A	Ins	C	53	46	99	97.06	99		Rv2407	-	ribonuclease Z
2712328	0	C	SNP	T	93	84	176	100	177	Pro183Pro (ccg/ccA)	Rv2414c	-	hypothetical protein
2713795	0	C	SNP	T	59	95	154	100	154
2718852	0	T	SNP	G	71	66	136	100	137
2720069	0	G	SNP	A	51	57	108	98.18	110	Gly158Glu (ggg/gAg)	Rv2423	-	hypothetical protein
2720444	0	C	SNP	T	58	54	112	100	112	Ser283Phe (tct/tTt)	Rv2423	-	hypothetical protein
2721562	0	C	SNP	G	70	73	143	100	143	Ala72Ala (gcg/gcC)	Rv2424c	-	transposase
2723506	0	T	SNP	C	72	71	143	100	143	Leu226Leu (tta/ttG)	Rv2426c	-	hypothetical protein
2724193	0	T	Del	GAP	42	43	83	75.22	113
2724194	0	C	Del	GAP	42	43	83	75.22	113
2724195	0	C	Del	GAP	42	43	83	76.58	111
2724196	0	T	Del	GAP	42	43	83	77.98	109
2724197	0	C	Del	GAP	42	43	83	78.7	108
2724198	0	T	Del	GAP	42	43	83	80.19	106
2724199	0	A	Del	GAP	42	43	83	80.95	105
2724200	0	G	Del	GAP	42	43	83	80.95	105
2725558	0	T	SNP	G	68	97	164	99.4	166
2726105	0	G	SNP	A	50	79	128	99.23	130						phylo (Delhi/CAS, 3)	isoniazid (INH)
2729058	0	A	SNP	C	75	94	169	100	169	Leu26Arg (ctg/cGg)	Rv2433c	-	hypothetical protein
2734074	0	T	SNP	C	89	91	178	100	180	Val282Ala (gtc/gCc)	Rv2436	rbsK	ribokinase RbsK
2737572	0	C	SNP	A	67	69	132	100	136	Ala226Ser (gcg/Tcg)	Rv2439c	proB	glutamate 5-kinase protein
2738221	0	G	SNP	A	70	85	155	100	155	Ile9Ile (atc/atT)	Rv2439c	proB	glutamate 5-kinase protein
2740693	0	T	SNP	C	61	58	117	100	119
2751804	0	C	SNP	T	51	65	115	100	116	Arg126Gln (cgg/cAg)	Rv2450c	rpfE	resuscitation-promoting factor RpfE
2752698	0	C	SNP	A	66	65	131	100	131
2753869	0	A	SNP	G	78	52	130	100	130	Val293Ala (gtg/gCg)	Rv2454c	-	2-oxoglutarate oxidoreductase subunit KorB
2760152	0	A	SNP	G	59	59	117	100	118	Tyr125Cys (tac/tGc)	Rv2458	mmuM	homocysteine S-methyltransferase MmuM
2771383	0	A	SNP	G	76	58	133	100	134	Ser800Gly (agc/Ggc)	Rv2467	pepN	aminopeptidase PepN
2779136	0	T	SNP	C	64	63	127	100	127	Ser1043Gly (agc/Ggc)	Rv2476c	gdh	NAD-dependent glutamate dehydrogenase
2782498	0	G	SNP	A	73	59	132	100	132	Asp515Asp (gac/gaT)	Rv2477c	-	macrolide ABC transporter ATP-binding protein
2786952	0	A	SNP	G	64	60	123	100	124	Cys778Arg (tgc/Cgc)	Rv2482c	plsB2	glycerol-3-phosphate acyltransferase
2791098	0	C	SNP	T	52	82	132	100	134	Gly466Asp (ggt/gAt)	Rv2484c	-	diacyglycerol O-acyltransferase
2795974	0	T	Del	GAP	31	29	61	96.77	62		Rv2487c	PE_PGRS42	PE-PGRS family protein PE_PGRS42
2795975	0	T	Del	GAP	31	29	61	98.36	61		Rv2487c	PE_PGRS42	PE-PGRS family protein PE_PGRS42
2795976	0	G	Del	GAP	31	29	61	98.36	61		Rv2487c	PE_PGRS42	PE-PGRS family protein PE_PGRS42
2795977	0	C	Del	GAP	31	29	61	98.36	61		Rv2487c	PE_PGRS42	PE-PGRS family protein PE_PGRS42
2795978	0	C	Del	GAP	31	29	61	98.36	61		Rv2487c	PE_PGRS42	PE-PGRS family protein PE_PGRS42
2795979	0	G	Del	GAP	31	29	61	98.36	61		Rv2487c	PE_PGRS42	PE-PGRS family protein PE_PGRS42
2795980	0	C	Del	GAP	31	29	61	98.36	61		Rv2487c	PE_PGRS42	PE-PGRS family protein PE_PGRS42
2795981	0	C	Del	GAP	31	29	61	98.36	61		Rv2487c	PE_PGRS42	PE-PGRS family protein PE_PGRS42
2795982	0	C	Del	GAP	31	29	61	100	60		Rv2487c	PE_PGRS42	PE-PGRS family protein PE_PGRS42
2795983	0	G	Del	GAP	31	29	61	100	60		Rv2487c	PE_PGRS42	PE-PGRS family protein PE_PGRS42
2795984	0	C	Del	GAP	31	29	61	100	60		Rv2487c	PE_PGRS42	PE-PGRS family protein PE_PGRS42
2795985	0	G	Del	GAP	31	29	61	100	60		Rv2487c	PE_PGRS42	PE-PGRS family protein PE_PGRS42
2795986	0	C	Del	GAP	31	29	61	100	60		Rv2487c	PE_PGRS42	PE-PGRS family protein PE_PGRS42
2795987	0	C	Del	GAP	31	29	61	100	60		Rv2487c	PE_PGRS42	PE-PGRS family protein PE_PGRS42
2795988	0	G	Del	GAP	31	29	61	100	60		Rv2487c	PE_PGRS42	PE-PGRS family protein PE_PGRS42
2795989	0	C	Del	GAP	31	29	61	100	60		Rv2487c	PE_PGRS42	PE-PGRS family protein PE_PGRS42
2795990	0	C	Del	GAP	31	29	61	100	60		Rv2487c	PE_PGRS42	PE-PGRS family protein PE_PGRS42
2795991	0	G	Del	GAP	31	29	61	100	60		Rv2487c	PE_PGRS42	PE-PGRS family protein PE_PGRS42
2795992	0	G	Del	GAP	31	29	61	100	60		Rv2487c	PE_PGRS42	PE-PGRS family protein PE_PGRS42
2795993	0	T	Del	GAP	31	29	61	100	60		Rv2487c	PE_PGRS42	PE-PGRS family protein PE_PGRS42
2796608	0	C	SNP	T	67	78	145	98.64	147	Asp260Asn (gac/Aac)	Rv2487c	PE_PGRS42	PE-PGRS family protein PE_PGRS42
2798595	0	C	SNP	T	79	71	149	100	150	Ala762Ala (gcg/gcA)	Rv2488c	-	LuxR family transcriptional regulator
2803139	0	C	Del	GAP	65	48	109	78.47	144		Rv2490c	PE_PGRS43	PE-PGRS family protein PE_PGRS43
2803140	0	C	Del	GAP	65	48	109	78.47	144		Rv2490c	PE_PGRS43	PE-PGRS family protein PE_PGRS43
2803141	0	A	Del	GAP	65	48	109	79.58	142		Rv2490c	PE_PGRS43	PE-PGRS family protein PE_PGRS43
2803142	0	C	Del	GAP	65	48	109	82.48	137		Rv2490c	PE_PGRS43	PE-PGRS family protein PE_PGRS43
2803143	0	C	Del	GAP	65	48	109	83.09	136		Rv2490c	PE_PGRS43	PE-PGRS family protein PE_PGRS43
2803144	0	G	Del	GAP	65	48	109	84.33	134		Rv2490c	PE_PGRS43	PE-PGRS family protein PE_PGRS43
2803145	0	G	Del	GAP	65	48	109	84.33	134		Rv2490c	PE_PGRS43	PE-PGRS family protein PE_PGRS43
2803146	0	C	Del	GAP	65	48	109	86.26	131		Rv2490c	PE_PGRS43	PE-PGRS family protein PE_PGRS43
2803147	0	A	Del	GAP	65	48	109	86.26	131		Rv2490c	PE_PGRS43	PE-PGRS family protein PE_PGRS43
2807486	0	C	SNP	A	51	52	102	100	103	Ala70Asp (gcc/gAc)	Rv2492	-	hypothetical protein
2809621	0	T	SNP	C	62	70	132	100	132	Thr107Ala (acc/Gcc)	Rv2495c	bkdC	branched-chain keto acid dehydrogenase E2 component
2817747	0	G	SNP	A	75	85	159	100	160	Ala243Val (gct/gTt)	Rv2502c	accD1	acetyl-/propionyl-CoA carboxylase subunit beta
2818837	0	A	SNP	G	65	67	132	100	132	Gly97Gly (ggt/ggC)	Rv2503c	scoB	succinyl-CoA:3-ketoacid-CoA transferase subunit B
2821342	0	C	SNP	T	84	77	160	99.38	162	Ala85Ala (gcg/gcA)	Rv2505c	fadD35	fatty-acid--CoA ligase FadD35
2825466	0	G	SNP	A	78	67	144	100	145	Lys263Lys (aag/aaA)	Rv2509	-	short-chain type dehydrogenase/reductase
2826928	0	C	SNP	T	82	100	181	100	182	Arg54Arg (cgg/cgA)	Rv2510c	-	hypothetical protein
2827984	0	G	SNP	T	84	65	148	100	149
2828019	0	T	SNP	C	82	71	152	100	153
2830525	0	C	SNP	A	53	47	100	100	100	Thr122Lys (acg/aAg)	Rv2513	-	hypothetical protein
2836773	0	C	SNP	T	52	54	106	100	106	Ser330Leu (tcg/tTg)	Rv2519	PE26	PE family protein PE26
2840999	0	C	SNP	G	60	89	147	99.33	150	Ser2778Ser (tcg/tcC)	Rv2524c	fas	fatty acid synthase
2841022	0	A	SNP	G	54	93	144	100	147	Cys2771Arg (tgc/Cgc)	Rv2524c	fas	fatty acid synthase
2844680	0	G	SNP	A	56	54	107	99.1	111	Gly1551Gly (ggc/ggT)	Rv2524c	fas	fatty acid synthase
2847281	0	A	SNP	G	66	64	129	100	130	Asp684Asp (gat/gaC)	Rv2524c	fas	fatty acid synthase
2855259	0	A	SNP	G	86	69	154	100	155	Ala841Ala (gct/gcC)	Rv2531c	-	amino acid decarboxylase
2862783	0	G	SNP	A	80	79	159	97.55	163	Arg141Trp (cgg/Tgg)	Rv2539c	aroK	shikimate kinase
2865760	0	A	SNP	G	47	87	134	100	134	Thr211Ala (acc/Gcc)	Rv2542	-	hypothetical protein
2865882	0	T	SNP	C	54	61	114	100	115	Val251Val (gtt/gtC)	Rv2542	-	hypothetical protein
2867207	0	C	SNP	G	32	39	70	98.61	72	Ala28Ala (gcc/gcG)	Rv2544	lppB	lipoprotein LppB
2867230	0	G	SNP	A	11	29	40	97.56	41	Gly36Asp (ggc/gAc)	Rv2544	lppB	lipoprotein LppB
2867231	0	C	SNP	T	11	28	39	97.5	40	Gly36Gly (ggc/ggT)	Rv2544	lppB	lipoprotein LppB
2867236	0	A	SNP	G	13	31	43	97.78	45	Asn38Ser (aac/aGc)	Rv2544	lppB	lipoprotein LppB
2867240	0	C	SNP	T	14	29	43	97.73	44	Pro39Pro (ccc/ccT)	Rv2544	lppB	lipoprotein LppB
2867245	0	A	SNP	C	15	33	47	97.96	49	Lys41Thr (aaa/aCa)	Rv2544	lppB	lipoprotein LppB
2867251	0	C	SNP	G	15	35	50	98.04	51	Pro43Arg (ccg/cGg)	Rv2544	lppB	lipoprotein LppB
2867254	0	A	SNP	G	17	38	54	98.21	56	His44Arg (cac/cGc)	Rv2544	lppB	lipoprotein LppB
2867263	0	G	SNP	A	35	53	88	100	88	Gly47Asp (ggc/gAc)	Rv2544	lppB	lipoprotein LppB
2877378	0	G	SNP	C	67	60	127	100	127	Ala103Pro (gcc/Ccc)	Rv2557	-	hypothetical protein
2880702	0	G	SNP	C	53	55	108	100	108	Val210Leu (gtc/Ctc)	Rv2560	-	hypothetical protein
2881337	0	C	SNP	T	56	44	100	100	100
2881569	0	A	SNP	G	59	73	132	100	132
2881598	0	G	Del	GAP	56	68	123	98.41	126
2884068	0	A	SNP	C	50	80	129	99.24	131	Met243Leu (atg/Ctg)	Rv2564	glnQ	glutamine ABC transporter ATP-binding protein
2886570	0	A	SNP	G	64	67	129	100	131	Glu66Glu (gaa/gaG)	Rv2566	-	hypothetical protein
2888201	0	T	SNP	C	68	86	153	100	154	Leu610Pro (ctc/cCc)	Rv2566	-	hypothetical protein
2889633	0	T	SNP	C	90	84	173	100	174	Ala1087Ala (gct/gcC)	Rv2566	-	hypothetical protein
2890468	0	C	SNP	G	45	52	97	98.98	98	Pro225Arg (ccc/cGc)	Rv2567	-	hypothetical protein
2891267	0	C	SNP	T	66	81	142	100	147	Gly491Gly (ggc/ggT)	Rv2567	-	hypothetical protein
2891728	0	A	SNP	G	74	67	141	100	141	Gln645Arg (cag/cGg)	Rv2567	-	hypothetical protein
2894208	0	G	SNP	A	76	77	149	100	153	Ser67Ser (agc/agT)	Rv2569c	-	hypothetical protein
2895473	0	A	SNP	G	67	85	151	100	152	Phe163Ser (ttc/tCc)	Rv2571c	-	transmembrane protein
2897660	0	T	SNP	C	59	73	132	99.25	133	Ala48Ala (gca/gcG)	Rv2572c	aspS	aspartate--tRNA ligase
2898522	0	T	SNP	C	70	63	131	100	133	Tyr160Tyr (tat/taC)	Rv2573	-	2-dehydropantoate 2-reductase
2903050	0	G	SNP	A	76	76	148	100	152	Thr161Ile (acc/aTc)	Rv2578c	-	hypothetical protein
2910461	0	G	SNP	T	63	68	129	100	131	Ala147Glu (gcg/gAg)	Rv2584c	apt	adenine phosphoribosyltransferase
2910852	0	C	SNP	G	70	63	133	100	133	Ala17Pro (gcg/Ccg)	Rv2584c	apt	adenine phosphoribosyltransferase
2911293	0	C	SNP	G	74	76	149	100	150	Cys462Ser (tgt/tCt)	Rv2585c	-	lipoprotein
2912294	0	T	SNP	G	62	72	132	100	134	Ala128Ala (gca/gcC)	Rv2585c	-	lipoprotein
2914369	0	C	SNP	T	53	54	107	99.07	108	Ser456Ser (tcg/tcA)	Rv2587c	secD	protein translocase subunit SecD
2923391	0	T	SNP	C	69	68	136	100	137	Pro281Pro (cca/ccG)	Rv2592c	ruvB	Holliday junction ATP-dependent DNA helicase RuvB
2925462	0	T	SNP	A	56	55	110	100	111
2925962	0	T	SNP	C	66	55	121	100	121	Cys77Arg (tgc/Cgc)	Rv2596	vapC40	ribonuclease VapC40
2927939	0	T	SNP	C	61	77	137	100	138
2939373	0	G	SNP	C	67	62	128	100	129	Ser197Cys (tct/tGt)	Rv2611c	-	phosphatidylinositol mannoside acyltransferase
2939657	0	T	SNP	C	76	76	152	100	152	Ile102Met (ata/atG)	Rv2611c	-	phosphatidylinositol mannoside acyltransferase
2941179	0	G	SNP	A	74	57	130	100	131	Arg6Arg (cgc/cgT)	Rv2613c	-	AP-4-A phosphorylase		phylo (Delhi/CAS)
2943675	0	G	SNP	A	74	77	150	100	151	Gly437Gly (ggc/ggT)	Rv2615c	PE_PGRS45	PE-PGRS family protein PE_PGRS45
2943711	1	G	Ins	C	61	54	115	82.73	115		Rv2615c	PE_PGRS45	PE-PGRS family protein PE_PGRS45
2943711	2	G	Ins	C	61	54	115	82.73	115		Rv2615c	PE_PGRS45	PE-PGRS family protein PE_PGRS45
2943711	3	G	Ins	G	61	54	115	82.73	115		Rv2615c	PE_PGRS45	PE-PGRS family protein PE_PGRS45
2943711	4	G	Ins	C	61	54	115	82.73	115		Rv2615c	PE_PGRS45	PE-PGRS family protein PE_PGRS45
2943711	5	G	Ins	C	61	54	115	82.73	115		Rv2615c	PE_PGRS45	PE-PGRS family protein PE_PGRS45
2943711	6	G	Ins	G	61	54	115	82.73	115		Rv2615c	PE_PGRS45	PE-PGRS family protein PE_PGRS45
2943711	7	G	Ins	T	61	54	115	82.73	115		Rv2615c	PE_PGRS45	PE-PGRS family protein PE_PGRS45
2943711	8	G	Ins	T	61	54	115	82.73	115		Rv2615c	PE_PGRS45	PE-PGRS family protein PE_PGRS45
2943711	9	G	Ins	T	61	54	115	82.73	115		Rv2615c	PE_PGRS45	PE-PGRS family protein PE_PGRS45
2944515	0	A	SNP	C	73	71	143	99.31	145	Gly157Gly (ggt/ggG)	Rv2615c	PE_PGRS45	PE-PGRS family protein PE_PGRS45
2948524	0	T	SNP	A	63	66	128	98.47	131	Glu12Val (gag/gTg)	Rv2621c	-	transcriptional regulator
2949251	0	G	SNP	A	55	77	130	100	132	Val206Ile (gtt/Att)	Rv2622	-	methyltransferase
2954439	0	T	SNP	C	78	46	124	100	124	Arg104Gly (aga/Gga)	Rv2627c	-	hypothetical protein
2958693	0	G	SNP	A	64	64	128	100	128	Ala374Ala (gcg/gcA)	Rv2631	-	RNA-splicing ligase RtcB
2959257	0	A	Del	GAP	44	51	95	98.96	96
2959258	0	T	Del	GAP	41	48	89	93.68	95
2959259	0	C	Del	GAP	41	48	89	93.68	95
2959260	0	C	Del	GAP	41	48	89	93.68	95
2959261	0	A	Del	GAP	41	48	89	96.74	92
2959262	0	A	Del	GAP	41	48	89	100	89
2959263	0	T	Del	GAP	41	48	89	100	89
2959264	0	C	Del	GAP	41	48	89	100	89
2959265	0	A	SNP	T	41	48	89	100	89
2960592	0	C	SNP	T	67	69	129	96.45	141	Gly617Asp (ggc/gAc)	Rv2634c	PE_PGRS46	PE-PGRS family protein PE_PGRS46
2964594	0	G	SNP	A	74	82	155	99.36	157	Ala64Thr (gcc/Acc)	Rv2638	-	hypothetical protein
2967692	0	G	SNP	A	73	67	140	100	140	Leu261Leu (ctg/ctA)	Rv2643	arsC	arsenic-transport integral membrane protein ArsC
2973780	0	G	SNP	T	66	65	129	100	131
2974933	0	A	SNP	G	86	77	161	100	163	Ile101Thr (atc/aCc)	Rv2650c	-	prophage protein
2975227	0	T	SNP	G	72	57	128	100	129	Asn3Thr (aat/aCt)	Rv2650c	-	prophage protein
2979805	0	C	SNP	T	80	60	139	100	140	Gln338Gln (cag/caA)	Rv2659c	-	prophage integrase
2984740	0	A	SNP	G	59	68	127	100	127	His3Arg (cac/cGc)	Rv2668	-	hypothetical protein
2985647	0	C	SNP	A	54	63	117	100	117	Ala122Glu (gca/gAa)	Rv2669	-	GCN5-like N-acetyltransferase
2988630	0	C	SNP	G	95	77	171	100	172	His317Asp (cat/Gat)	Rv2672	-	protease
2994187	0	T	SNP	C	83	83	164	100	166	Leu292Leu (tta/ttG)	Rv2678c	hemE	uroporphyrinogen decarboxylase
2995548	0	C	SNP	A	58	97	155	100	155	Thr145Asn (acc/aAc)	Rv2679	echA15	enoyl-CoA hydratase EchA15
3003115	0	C	SNP	G	63	61	123	100	124	Ala378Gly (gca/gGa)	Rv2685	arsB1	arsenic-transport integral membrane protein ArsB
3005185	0	G	SNP	T	65	96	161	100	161	Pro156Thr (ccc/Acc)	Rv2688c	-	antibiotic ABC transporter ATP-binding protein
3009692	0	A	SNP	G	70	67	135	100	137	Thr117Ala (acc/Gcc)	Rv2691	ceoB	TRK system potassium uptake protein CeoB
3010014	0	G	SNP	A	65	55	120	100	120	Gly224Glu (ggg/gAg)	Rv2691	ceoB	TRK system potassium uptake protein CeoB
3010420	0	A	SNP	G	74	60	134	100	134	Ile133Val (atc/Gtc)	Rv2692	ceoC	TRK system potassium uptake protein CeoC
3011837	0	A	SNP	G	61	51	111	100	112
3017465	0	T	SNP	C	72	71	143	100	143	Ile203Thr (ata/aCa)	Rv2702	ppgK	polyphosphate glucokinase
3027548	0	C	SNP	T	50	47	96	100	97	Pro162Ser (ccg/Tcg)	Rv2714	-	hypothetical protein
3027798	0	T	SNP	C	62	51	112	100	113	Val245Ala (gtg/gCg)	Rv2714	-	hypothetical protein
3031168	0	A	SNP	G	63	84	147	100	147	Tyr124His (tat/Cat)	Rv2719c	-	membrane protein
3037377	0	T	SNP	C	91	58	149	100	149
3040344	0	C	SNP	T	81	71	151	100	152	Glu142Glu (gag/gaA)	Rv2727c	miaA	tRNA delta(2)-isopentenylpyrophosphate transferase
3041871	0	G	SNP	T	69	68	135	100	137	Ala202Glu (gcg/gAg)	Rv2729c	-	integral membrane protein
3042096	0	G	SNP	A	66	60	124	100	126	Ala127Val (gcg/gTg)	Rv2729c	-	integral membrane protein
3043700	0	C	SNP	T	87	74	159	100	161	Ala225Ala (gcc/gcT)	Rv2731	-	hypothetical protein
3054081	0	A	SNP	G	73	63	136	100	136	Gly56Gly (gga/ggG)	Rv2741	PE_PGRS47	PE-PGRS family protein PE_PGRS47
3054321	0	A	SNP	G	76	73	148	100	149	Gly136Gly (gga/ggG)	Rv2741	PE_PGRS47	PE-PGRS family protein PE_PGRS47
3054724	0	A	SNP	G	13	4	17	100	17	Ser271Gly (agc/Ggc)	Rv2741	PE_PGRS47	PE-PGRS family protein PE_PGRS47
3059791	0	G	SNP	C	24	34	57	98.31	59
3059812	0	T	Del	GAP	22	8	30	100	30
3059820	0	G	SNP	T	22	7	29	100	29
3059821	0	C	SNP	G	22	7	29	100	29
3059822	0	A	SNP	C	23	7	30	100	30
3059829	1	G	Ins	A	24	7	31	100	31
3064187	0	G	SNP	T	68	72	138	100	140	Glu184_ (gag/Tag)	Rv2751	-	hypothetical protein
3069167	0	A	SNP	G	59	57	116	97.48	119	Leu306Pro (ctg/cCg)	Rv2756c	hsdM	type I restriction/modification system DNA methylase HsdM
3069566	0	C	SNP	T	78	52	127	99.24	131	Gly173Asp (ggc/gAc)	Rv2756c	hsdM	type I restriction/modification system DNA methylase HsdM
3072285	0	A	SNP	C	55	71	125	100	126	Leu119Arg (ctg/cGg)	Rv2761c	hsdS	type I restriction/modification system specificity determinant HsdS
3076172	0	C	SNP	T	83	61	143	100	144	Asp67Asn (gat/Aat)	Rv2766c	-	short-chain type dehydrogenase/reductase
3078178	0	C	SNP	T	70	61	130	100	131	Val270Met (gtg/Atg)	Rv2769c	PE27	PE family protein PE27
3079877	0	A	SNP	G	95	72	167	100	167	Phe194Ser (ttc/tCc)	Rv2770c	PPE44	PPE family protein PPE44
3080795	0	A	SNP	G	61	66	127	100	127	Leu80Pro (ctc/cCc)	Rv2771c	-	hypothetical protein
3086788	0	T	SNP	C	52	79	131	100	131
3089299	0	C	SNP	G	86	72	156	100	158	Gly355Arg (gga/Cga)	Rv2782c	pepR	zinc protease
3103682	0	T	SNP	C	92	84	175	100	176	Met87Val (atg/Gtg)	Rv2794c	pptT	phosphopantetheinyl transferase
3104189	0	A	SNP	G	57	74	131	100	131	Cys241Cys (tgt/tgC)	Rv2795c	-	hypothetical protein
3111280	0	G	SNP	A	71	67	137	100	138	Leu182Phe (ctt/Ttt)	Rv2802c	-	arginine/hypothetical protein
3112700	0	C	SNP	T	77	91	167	100	168	Gly132Asp (ggc/gAc)	Rv2804c	-	hypothetical protein
3112877	0	G	SNP	A	70	94	162	100	164	Gly4Asp (ggc/gAc)	Rv2805	-	hypothetical protein
3113872	0	A	SNP	T	59	75	132	100	134	Glu72Val (gag/gTg)	Rv2807	-	hypothetical protein
3114516	0	A	Del	GAP	62	68	129	95.59	136		Rv2807	-	hypothetical protein
3115384	0	G	SNP	C	55	66	121	100	121
3117533	0	G	SNP	A	69	93	161	100	162	Arg239Gln (cgg/cAg)	Rv2812	-	transposase
3118000	0	A	SNP	G	64	74	131	100	138	Arg395Gly (agg/Ggg)	Rv2812	-	transposase
3130748	1	C	Ins	T	55	52	107	91.45	107		Rv2823c	-	CRISPR-associated protein Cas10/Csm1
3130748	2	C	Ins	G	55	52	107	91.45	107		Rv2823c	-	CRISPR-associated protein Cas10/Csm1
3130748	3	C	Ins	T	55	52	107	91.45	107		Rv2823c	-	CRISPR-associated protein Cas10/Csm1
3131469	1	T	Ins	T	60	67	127	97.69	127		Rv2823c	-	CRISPR-associated protein Cas10/Csm1
3131469	2	T	Ins	G	60	67	127	97.69	127		Rv2823c	-	CRISPR-associated protein Cas10/Csm1
3131469	3	T	Ins	T	60	67	127	97.69	127		Rv2823c	-	CRISPR-associated protein Cas10/Csm1
3131469	4	T	Ins	C	60	67	127	97.69	127		Rv2823c	-	CRISPR-associated protein Cas10/Csm1
3131469	5	T	Ins	G	60	67	127	97.69	127		Rv2823c	-	CRISPR-associated protein Cas10/Csm1
3131469	6	T	Ins	G	57	67	124	95.38	124		Rv2823c	-	CRISPR-associated protein Cas10/Csm1
3131469	7	T	Ins	C	57	65	122	93.85	122		Rv2823c	-	CRISPR-associated protein Cas10/Csm1
3131469	8	T	Ins	G	57	63	120	92.31	120		Rv2823c	-	CRISPR-associated protein Cas10/Csm1
3131469	9	T	Ins	A	57	63	120	92.31	120		Rv2823c	-	CRISPR-associated protein Cas10/Csm1
3133054	0	C	SNP	G	164	146	308	100	310	Ser162Ser (tcg/tcC)	Rv2825c	-	hypothetical protein
3133055	0	G	SNP	C	164	151	312	100	315	Ser162Trp (tcg/tGg)	Rv2825c	-	hypothetical protein
3133536	0	T	SNP	C	69	88	155	100	157	Lys2Glu (aaa/Gaa)	Rv2825c	-	hypothetical protein
3135272	0	G	SNP	A	49	76	124	100	125	Ala71Val (gca/gTa)	Rv2827c	-	hypothetical protein
3137058	0	G	SNP	A	58	63	119	100	121	Ala56Val (gcg/gTg)	Rv2830c	vapB22	antitoxin VapB22
3143499	0	T	SNP	C	75	74	147	99.33	150	Ile44Val (ata/Gta)	Rv2836c	dinF	DNA-damage-inducible protein DinF
3162805	0	C	SNP	G	68	61	127	100	129	Arg180Gly (cgc/Ggc)	Rv2853	PE_PGRS48	PE-PGRS family protein PE_PGRS48
3165374	0	C	Del	GAP	78	50	127	99.22	129		Rv2855	mtr	mycothione reductase
3165807	0	G	SNP	A	64	60	124	100	124	Val201Val (gtg/gtA)	Rv2855	mtr	mycothione reductase
3168492	0	G	SNP	A	70	65	135	100	135
3174013	0	G	SNP	A	72	65	136	100	137	Pro2Leu (cct/cTt)	Rv2861c	mapB	methionine aminopeptidase
3174496	0	A	SNP	G	49	74	123	100	123	Cys50Arg (tgt/Cgt)	Rv2862c	-	hypothetical protein
3177884	0	C	SNP	A	79	51	130	100	130	Arg21Arg (cgc/cgA)	Rv2866	relG	toxin RelG
3178780	0	C	SNP	A	69	68	136	99.28	138	Gly178Val (ggt/gTt)	Rv2867c	-	GCN5-like N-acetyltransferase
3180988	0	C	SNP	A	70	81	151	100	151	Val259Phe (gtc/Ttc)	Rv2869c	rip	zinc metalloprotease
3186860	0	T	SNP	G	85	54	137	100	139	Tyr672Asp (tat/Gat)	Rv2874	dipZ	integral membrane C-type cytochrome biogenesis protein DipZ
3189242	0	A	SNP	G	52	56	104	99.08	109	Ala52Ala (gct/gcC)	Rv2878c	mpt53	soluble secreted antigen Mpt53
3190146	0	C	Del	GAP	67	81	148	93.67	158
3200478	0	G	SNP	A	79	74	151	100	153	Leu71Leu (ctg/ctA)	Rv2891	-	hypothetical protein
3202731	0	A	SNP	C	82	81	163	100	163	Gly104Gly (gga/ggC)	Rv2893	-	oxidoreductase
3205673	0	C	SNP	T	85	68	152	100	153	Arg254Arg (cgg/cgA)	Rv2896c	-	hypothetical protein
3208600	0	G	SNP	A	49	57	106	100	106	Tyr269Tyr (tac/taT)	Rv2899c	fdhD	formate dehydrogenase accessory protein FdhD
3212723	0	C	SNP	A	84	64	145	100	148	Ala78Ala (gcg/gcT)	Rv2902c	rnhB	ribonuclease HII
3219500	0	T	SNP	A	62	63	124	100	125	Lys121Met (aag/aTg)	Rv2912c	-	TetR family HTH-type transcriptional regulator
3220963	0	A	SNP	C	85	62	147	100	147	Ser246Ala (tcg/Gcg)	Rv2913c	-	D-amino acid aminohydrolase
3226181	0	A	SNP	C	65	61	125	100	126	Arg35Arg (cgt/cgG)	Rv2916c	ffh	signal recognition particle protein
3228143	0	G	SNP	T	73	75	148	100	148	Arg594Leu (cgg/cTg)	Rv2917	-	hypothetical protein
3236442	0	G	SNP	A	70	84	154	100	154	His455His (cac/caT)	Rv2922c	smc	chromosome partition protein Smc
3236497	0	A	SNP	T	66	93	158	100	159	Val437Glu (gtg/gAg)	Rv2922c	smc	chromosome partition protein Smc
3244113	0	T	SNP	C	61	64	125	100	125	Pro139Pro (cct/ccC)	Rv2930	fadD26	fatty-acid--CoA ligase FadD26
3247298	0	C	SNP	A	47	45	90	100	92	Gly618Gly (ggc/ggA)	Rv2931	ppsA	phthiocerol synthesis polyketide synthase type I PpsA
3247304	0	C	SNP	G	27	26	51	100	53	Val620Val (gtc/gtG)	Rv2931	ppsA	phthiocerol synthesis polyketide synthase type I PpsA
3247306	0	A	Del	GAP	27	25	52	98.11	53		Rv2931	ppsA	phthiocerol synthesis polyketide synthase type I PpsA
3247307	0	C	Del	GAP	27	25	52	98.11	53		Rv2931	ppsA	phthiocerol synthesis polyketide synthase type I PpsA
3247308	0	C	Del	GAP	27	25	52	98.11	53		Rv2931	ppsA	phthiocerol synthesis polyketide synthase type I PpsA
3247309	0	C	Del	GAP	27	25	52	98.11	53		Rv2931	ppsA	phthiocerol synthesis polyketide synthase type I PpsA
3247310	0	T	Del	GAP	27	25	52	98.11	53		Rv2931	ppsA	phthiocerol synthesis polyketide synthase type I PpsA
3247313	1	C	Ins	A	26	25	51	92.73	51		Rv2931	ppsA	phthiocerol synthesis polyketide synthase type I PpsA
3247313	2	C	Ins	C	26	25	51	92.73	51		Rv2931	ppsA	phthiocerol synthesis polyketide synthase type I PpsA
3247313	3	C	Ins	C	26	25	51	92.73	51		Rv2931	ppsA	phthiocerol synthesis polyketide synthase type I PpsA
3247313	4	C	Ins	A	26	25	51	92.73	51		Rv2931	ppsA	phthiocerol synthesis polyketide synthase type I PpsA
3247313	5	C	Ins	G	26	25	51	92.73	51		Rv2931	ppsA	phthiocerol synthesis polyketide synthase type I PpsA
3247319	0	C	SNP	T	45	46	91	100	91	Gly625Gly (ggc/ggT)	Rv2931	ppsA	phthiocerol synthesis polyketide synthase type I PpsA
3247340	0	G	SNP	A	58	49	106	100	107	Val632Val (gtg/gtA)	Rv2931	ppsA	phthiocerol synthesis polyketide synthase type I PpsA
3247851	0	G	SNP	A	36	48	82	98.82	85	Ala803Thr (gcc/Acc)	Rv2931	ppsA	phthiocerol synthesis polyketide synthase type I PpsA
3247853	0	C	SNP	T	36	48	84	98.82	85	Ala803Ala (gcc/gcT)	Rv2931	ppsA	phthiocerol synthesis polyketide synthase type I PpsA
3247856	0	G	SNP	C	35	48	82	98.81	84	Arg804Arg (cgg/cgC)	Rv2931	ppsA	phthiocerol synthesis polyketide synthase type I PpsA
3247864	1	C	Ins	T	34	47	81	96.43	81		Rv2931	ppsA	phthiocerol synthesis polyketide synthase type I PpsA
3247864	2	C	Ins	A	34	47	81	96.43	81		Rv2931	ppsA	phthiocerol synthesis polyketide synthase type I PpsA
3247864	3	C	Ins	G	34	47	81	96.43	81		Rv2931	ppsA	phthiocerol synthesis polyketide synthase type I PpsA
3247864	4	C	Ins	G	34	47	81	96.43	81		Rv2931	ppsA	phthiocerol synthesis polyketide synthase type I PpsA
3247866	0	C	Del	GAP	34	47	76	96.43	84		Rv2931	ppsA	phthiocerol synthesis polyketide synthase type I PpsA
3247867	0	A	Del	GAP	34	47	76	96.43	84		Rv2931	ppsA	phthiocerol synthesis polyketide synthase type I PpsA
3247868	0	A	Del	GAP	34	47	76	96.43	84		Rv2931	ppsA	phthiocerol synthesis polyketide synthase type I PpsA
3247869	0	A	Del	GAP	34	47	76	96.43	84		Rv2931	ppsA	phthiocerol synthesis polyketide synthase type I PpsA
3247874	0	G	SNP	A	39	47	86	96.63	89	Arg810Arg (cgg/cgA)	Rv2931	ppsA	phthiocerol synthesis polyketide synthase type I PpsA
3247877	0	T	SNP	C	39	47	86	97.73	88	Phe811Phe (ttt/ttC)	Rv2931	ppsA	phthiocerol synthesis polyketide synthase type I PpsA
3247883	0	T	SNP	C	53	62	114	98.29	117	Ser813Ser (agt/agC)	Rv2931	ppsA	phthiocerol synthesis polyketide synthase type I PpsA
3248074	0	G	SNP	A	31	74	105	99.06	106	Arg877His (cgc/cAc)	Rv2931	ppsA	phthiocerol synthesis polyketide synthase type I PpsA
3248075	0	C	SNP	T	30	74	104	99.05	105	Arg877Arg (cgc/cgT)	Rv2931	ppsA	phthiocerol synthesis polyketide synthase type I PpsA
3251047	0	C	SNP	A	56	56	112	100	112	Ala1868Glu (gcg/gAg)	Rv2931	ppsA	phthiocerol synthesis polyketide synthase type I PpsA
3256494	0	A	SNP	G	77	64	141	100	141	Gly270Gly (gga/ggG)	Rv2933	ppsC	phthiocerol synthesis polyketide synthase type I PpsC
3266030	0	A	SNP	G	72	67	138	100	139	Ser1261Ser (tca/tcG)	Rv2934	ppsD	phthiocerol synthesis polyketide synthase type I PpsD
3269581	0	A	SNP	G	64	66	130	100	130	Ala615Ala (gca/gcG)	Rv2935	ppsE	phthiocerol synthesis polyketide synthase type I PpsE
3270784	0	A	SNP	G	91	78	167	100	169	Gln1016Gln (caa/caG)	Rv2935	ppsE	phthiocerol synthesis polyketide synthase type I PpsE
3273107	0	C	SNP	A	65	66	131	100	131	Ala298Ala (gcc/gcA)	Rv2936	drrA	daunorubicin ABC transporter ATP-binding protein DrrA		phylo (3)
3288085	0	G	SNP	A	82	53	134	100	135
3296371	1	G	Ins	C	55	64	119	82.64	119		Rv2947c	pks15	polyketide synthase
3296371	2	G	Ins	C	55	64	119	82.64	119		Rv2947c	pks15	polyketide synthase
3296371	3	G	Ins	G	55	64	119	82.64	119		Rv2947c	pks15	polyketide synthase
3296371	4	G	Ins	C	55	64	119	82.64	119		Rv2947c	pks15	polyketide synthase
3296371	5	G	Ins	G	55	64	119	82.64	119		Rv2947c	pks15	polyketide synthase
3296371	6	G	Ins	G	55	64	119	82.64	119		Rv2947c	pks15	polyketide synthase
3296371	7	G	Ins	C	55	64	119	82.64	119		Rv2947c	pks15	polyketide synthase
3296843	0	A	SNP	G	79	67	145	100	146	Val333Ala (gtg/gCg)	Rv2947c	pks15	polyketide synthase
3302589	0	A	SNP	C	69	65	134	100	134
3306441	0	G	SNP	A	69	63	132	100	132	Arg388Gln (cgg/cAg)	Rv2953	-	trans-acting enoyl reductase
3307394	0	G	SNP	A	80	78	158	98.14	161
3308606	0	G	SNP	A	63	63	126	100	126
3312620	0	C	SNP	A	53	55	108	100	108	Glu73Asp (gag/gaT)	Rv2959c	-	rhamnosyl O-methyltransferase
3314412	0	A	SNP	G	60	58	118	100	118	Ala237Ala (gct/gcC)	Rv2962c	-	PGL/p-HBAD biosynthesis rhamnosyltransferase
3315726	0	G	Del	GAP	63	58	121	96.8	125		Rv2963	-	integral membrane protein
3316955	0	A	SNP	C	82	51	133	100	133	Met143Leu (atg/Ctg)	Rv2964	purU	formyltetrahydrofolate deformylase
3326554	0	A	SNP	C	61	51	112	100	112	Asn152His (aac/Cac)	Rv2971	-	oxidoreductase		phylo (not Euro-American, M. africanum, M. bovis, M . canettii, M. caprae, M. Microti, M. pinipedii, Beijing, Delhi/CAS, EAI)
3331362	0	C	Del	GAP	63	78	141	94	150		Rv2975c	-	hypothetical protein
3331363	0	G	Del	GAP	63	78	141	94	150		Rv2975c	-	hypothetical protein
3335708	0	G	SNP	C	73	65	138	100	138	Pro14Arg (ccg/cGg)	Rv2979c	-	resolvase
3336825	0	T	SNP	C	66	54	118	100	120	Thr365Ala (aca/Gca)	Rv2981c	ddlA	D-alanine--D-alanine ligase
3338603	0	G	SNP	C	70	66	136	100	136	Pro133Ala (ccg/Gcg)	Rv2982c	gpdA2	glycerol-3-phosphate dehydrogenase
3348536	0	C	SNP	T	45	50	95	100	95
3349917	0	G	SNP	A	73	75	145	100	148	His121Tyr (cat/Tat)	Rv2992c	gltS	glutamate--tRNA ligase
3350236	0	T	SNP	C	68	70	138	100	138	Ser14Ser (tca/tcG)	Rv2992c	gltS	glutamate--tRNA ligase
3352932	0	C	SNP	G	75	61	135	100	136	Thr179Thr (acg/acC)	Rv2995c	leuB	3-isopropylmalate dehydrogenase
3355949	0	A	SNP	C	81	65	144	99.32	147	Asp284Ala (gac/gCc)	Rv2997	-	dehydrogenase
3357464	0	C	SNP	G	74	64	136	100	138
3358235	0	A	SNP	T	61	55	116	100	116	Met212Leu (atg/Ttg)	Rv2999	lppY	lipoprotein LppY
3363338	0	A	SNP	G	75	68	142	100	143
3367765	0	G	SNP	A	68	62	128	100	130	Gly343Gly (ggc/ggT)	Rv3009c	gatB	aspartyl/glutamyl-tRNA(Asn/Gln) amidotransferase subunit B
3379763	0	G	SNP	A	46	34	80	77.67	103
3379784	0	C	SNP	A	51	37	87	92.63	95
3379788	0	C	SNP	G	51	37	87	97.78	90
3380804	0	T	SNP	G	58	52	110	98.21	112	Ile64Leu (atc/Ctc)	Rv3022A	PE29	PE family protein PE29
3385218	0	C	SNP	T	55	75	129	99.24	131	Gly287Glu (gga/gAa)	Rv3026c	-	hypothetical protein
3393640	0	C	SNP	T	47	67	113	100	114	Asn87Asn (aac/aaT)	Rv3033	-	hypothetical protein
3395654	0	G	SNP	A	91	79	170	100	170	Leu92Leu (ctg/ctA)	Rv3035	-	hypothetical protein
3401871	0	A	SNP	G	67	80	147	100	147	Ala16Ala (gct/gcC)	Rv3041c	-	ABC transporter ATP-binding protein
3402816	0	C	SNP	T	47	68	115	100	115	Gly116Glu (gga/gAa)	Rv3042c	serB2	phosphoserine phosphatase SerB
3404376	0	C	SNP	G	78	71	148	99.33	150	Thr182Thr (acg/acC)	Rv3043c	ctaD	cytochrome C oxidase cytochrome 1
3413785	0	C	SNP	T	61	54	114	100	115	Val128Ile (gtc/Atc)	Rv3051c	nrdE	ribonucleoside-diphosphate reductase subunit alpha
3415189	0	G	Del	GAP	39	47	86	76.79	112
3415190	0	G	Del	GAP	39	47	86	77.48	111
3415191	0	G	Del	GAP	39	47	86	77.48	111
3415192	0	T	Del	GAP	39	47	86	78.18	110
3415193	0	G	Del	GAP	39	47	86	78.18	110
3415194	0	G	Del	GAP	39	47	86	78.9	109
3420825	0	A	SNP	G	67	85	149	98.7	154	Asp445Gly (gac/gGc)	Rv3059	cyp136	cytochrome P450 Cyp136
3425854	0	C	SNP	T	71	99	169	100	170	Pro91Ser (ccg/Tcg)	Rv3062	ligB	DNA ligase
3437007	0	G	SNP	C	78	57	134	100	135	Ala77Pro (gcc/Ccc)	Rv3074	-	hypothetical protein
3440464	0	T	SNP	G	57	63	119	100	120	Arg308Arg (cgt/cgG)	Rv3077	-	hydrolase
3440468	0	G	SNP	C	58	61	118	100	119	Gly310Arg (ggc/Cgc)	Rv3077	-	hydrolase
3450725	0	T	SNP	C	66	87	153	100	153	Val243Val (gtt/gtC)	Rv3084	lipR	acetyl-hydrolase LipR
3454263	0	C	SNP	G	65	86	149	100	151	Leu447Val (ctc/Gtc)	Rv3087	-	diacyglycerol O-acyltransferase
3455686	0	G	SNP	C	53	70	123	100	123	Leu449Leu (ctg/ctC)	Rv3088	tgs4	diacyglycerol O-acyltransferase
3456666	0	A	SNP	G	78	70	146	100	148	Ala302Ala (gca/gcG)	Rv3089	fadD13	long chain-fatty-acid--CoA ligase FadD13
3459081	0	G	SNP	C	71	57	128	100	128	Ala291Pro (gca/Cca)	Rv3090	-	hypothetical protein
3462135	0	G	SNP	C	103	75	177	100	178	Cys210Trp (tgc/tgG)	Rv3093c	-	oxidoreductase
3466919	0	C	SNP	G	61	69	129	100	130	Gly58Ala (ggc/gCc)	Rv3097c	lipY	triacylglycerol lipase Lip
3467465	0	C	SNP	G	66	42	106	100	108	Ala66Ala (gcg/gcC)	Rv3098c	-	hypothetical protein
3473996	1	G	Ins	A	62	69	131	97.04	131
3480474	0	G	SNP	A	91	67	157	100	158	Gly134Glu (gga/gAa)	Rv3113	-	phosphatase
3480789	0	T	SNP	C	81	87	168	100	168	Ser11Pro (tca/Cca)	Rv3114	-	hypothetical protein
3486905	0	G	SNP	A	73	61	132	99.26	135	Val133Met (gtg/Atg)	Rv3121	cyp141	cytochrome P450 Cyp141
3486977	0	A	SNP	G	93	64	157	100	157	Lys157Glu (aaa/Gaa)	Rv3121	cyp141	cytochrome P450 Cyp141
3488122	0	G	SNP	A	67	55	122	100	122	Gly12Arg (ggg/Agg)	Rv3122	-	hypothetical protein
3489665	0	C	SNP	T	60	58	116	100	118	Pro54Ser (cca/Tca)	Rv3124	moaR1	transcriptional regulator MoaR
3499497	0	G	SNP	C	71	76	147	100	147	Ala140Gly (gcc/gGc)	Rv3133c	devR	two component transcriptional regulator DevR
3500243	0	G	SNP	C	88	78	165	100	166	Ala169Ala (gcc/gcG)	Rv3134c	-	universal stress protein
3501515	0	C	SNP	A	53	56	108	99.09	110	Ala61Glu (gcg/gAg)	Rv3135	PPE50	PPE family protein PPE50
3503895	0	C	SNP	T	56	59	115	100	115	Pro168Leu (ccg/cTg)	Rv3137	-	histidinol-phosphatase
3506650	0	A	SNP	C	52	82	131	100	134	Ile430Leu (atc/Ctc)	Rv3139	fadE24	acyl-CoA dehydrogenase FadE24
3508971	0	C	SNP	T	59	65	123	99.2	125	Pro293Ser (cca/Tca)	Rv3141	fadB4	NADPH quinone oxidoreductase FadB
3509231	0	G	SNP	A	65	57	122	100	122	Arg106Cys (cgc/Tgc)	Rv3142c	-	hypothetical protein
3509300	0	A	Del	GAP	53	60	110	99.12	114		Rv3142c	-	hypothetical protein
3509301	0	G	Del	GAP	53	60	110	100	113		Rv3142c	-	hypothetical protein
3510120	0	T	SNP	G	71	91	162	100	162	Lys400Gln (aag/Cag)	Rv3144c	PPE52	PPE family protein PPE52
3515467	0	C	SNP	T	89	71	159	100	160	Pro19Leu (ccg/cTg)	Rv3150	nuoF	NADH-quinone oxidoreductase subunit F
3518167	0	A	SNP	G	74	88	162	100	162	Ile474Met (ata/atG)	Rv3151	nuoG	NADH-quinone oxidoreductase subunit G
3518555	0	A	SNP	G	65	84	149	100	149	Thr604Ala (acg/Gcg)	Rv3151	nuoG	NADH-quinone oxidoreductase subunit G
3520695	0	G	SNP	A	54	65	116	100	119	Ala63Ala (gcg/gcA)	Rv3153	nuoI	NADH-quinone oxidoreductase subunit I
3530955	0	C	SNP	G	78	57	135	100	135	Val62Leu (gtc/Ctc)	Rv3161c	-	dioxygenase
3539353	0	G	SNP	A	76	73	149	100	149	Gln283Gln (cag/caA)	Rv3170	aofH	flavin-containing monoamine oxidase
3556275	0	A	SNP	G	46	61	107	100	107	Leu138Pro (ctg/cCg)	Rv3190c	-	hypothetical protein
3557253	0	C	SNP	T	53	62	115	100	115
3561875	0	C	SNP	T	74	48	122	99.19	123	Arg433Gln (cgg/cAg)	Rv3193c	-	transmembrane protein
3562338	0	G	SNP	T	78	74	152	100	152	Leu279Met (ctg/Atg)	Rv3193c	-	transmembrane protein
3580606	0	C	SNP	T	70	67	135	100	137
3580637	0	T	Del	GAP	64	63	127	96.95	131
3581414	0	A	SNP	G	72	60	131	100	132	Thr34Ala (aca/Gca)	Rv3204	-	DNA-methyltransferase
3582694	0	C	SNP	T	65	55	116	100	120	Lys339Lys (aag/aaA)	Rv3206c	moeB1	adenylyltransferase/sulfurtransferase
3590686	1	G	Ins	C	62	45	107	97.27	107
3591063	0	T	SNP	C	67	56	123	100	123	Lys144Glu (aag/Gag)	Rv3213c	-	SOJ/ParA-like protein
3596775	0	C	SNP	T	64	53	116	100	117	Gly254Ser (ggc/Agc)	Rv3220c	-	two component sensor kinase
3600576	0	C	SNP	T	66	98	162	100	164	Cys242Cys (tgc/tgT)	Rv3224	-	iron-regulated short-chain dehydrogenase/reductase
3604821	0	G	SNP	C	80	68	147	100	148	Ala32Ala (gcg/gcC)	Rv3228	-	hypothetical protein
3610391	1	A	Ins	C	71	97	168	98.82	168		Rv3234c	tgs3	diacyglycerol O-acyltransferase
3611287	0	C	Del	GAP	65	51	118	97.48	119
3614982	0	T	SNP	C	62	68	130	100	130	Leu874Leu (cta/ctG)	Rv3239c	-	transmembrane transport protein
3616411	0	A	SNP	C	92	84	175	100	176	Leu398Arg (ctg/cGg)	Rv3239c	-	transmembrane transport protein
3620712	0	C	SNP	T	66	69	135	100	135	Leu181Leu (ctg/ctA)	Rv3241c	-	hypothetical protein
3621423	0	A	SNP	G	50	54	104	100	104
3622441	0	A	SNP	C	76	82	157	100	158	Val217Val (gtt/gtG)	Rv3243c	-	hypothetical protein
3625065	0	T	SNP	G	78	76	154	100	154	Met517Leu (atg/Ctg)	Rv3245c	mtrB	two component sensory histidine kinase MtrB
3631964	0	C	SNP	T	78	58	136	100	136	Gly9Arg (gga/Aga)	Rv3252c	alkB	transmembrane alkane 1-monooxygenase AlkB
3638093	0	G	SNP	A	75	75	149	100	150	Ser206Leu (tcg/tTg)	Rv3257c	pmmA	phosphomannomutase PmmA
3645524	0	C	SNP	T	69	65	134	100	134	Asp152Asn (gac/Aac)	Rv3264c	manB	D-alpha-D-mannose-1-phosphate guanylyltransferase ManB
3653988	0	G	SNP	A	65	77	141	100	142	Val181Met (gtg/Atg)	Rv3272	-	hypothetical protein
3656206	0	C	SNP	A	73	79	152	100	152	Arg524Ser (cgc/Agc)	Rv3273	-	transmembrane carbonic anhydrase
3666192	0	G	SNP	A	79	76	155	100	155	Leu125Leu (ttg/ttA)	Rv3284	-	hypothetical protein
3670040	0	C	SNP	T	60	55	115	100	115	Ala124Ala (gcg/gcA)	Rv3289c	-	transmembrane protein
3678094	0	C	SNP	T	92	78	170	100	170	Ala440Ala (gcc/gcT)	Rv3296	lhr	ATP-dependent helicase
3679764	0	G	SNP	A	78	80	157	99.37	159	Ser997Asn (agc/aAc)	Rv3296	lhr	ATP-dependent helicase
3681548	0	A	SNP	C	50	67	117	100	117	Arg77Arg (agg/Cgg)	Rv3297	nei	endonuclease VIII
3685510	0	T	SNP	C	74	77	150	99.34	152	Ser152Gly (agt/Ggt)	Rv3299c	atsB	arylsulfatase AtsB
3689523	0	G	SNP	T	67	54	121	100	121	Cys472_ (tgc/tgA)	Rv3303c	lpdA	NAD(P)H quinone reductase LpdA
3690016	0	A	SNP	G	79	61	140	100	140	Leu308Ser (ttg/tCg)	Rv3303c	lpdA	NAD(P)H quinone reductase LpdA
3693681	0	A	SNP	C	68	67	134	100	135	Ala103Ala (gct/gcG)	Rv3306c	amiB1	amidase AmiB
3696692	0	G	SNP	A	72	78	150	100	150	Thr134Thr (acc/acT)	Rv3309c	upp	uracil phosphoribosyltransferase
3697585	0	C	SNP	T	69	69	137	100	138	Leu130Phe (ctc/Ttc)	Rv3310	sapM	acid phosphatase
3704596	0	G	SNP	C	81	52	133	100	133	Val54Leu (gtg/Ctg)	Rv3317	sdhD	succinate dehydrogenase hydrophobic membrane anchor subunit
3709155	0	G	SNP	A	52	58	108	100	110	Ala187Val (gcg/gTg)	Rv3323c	moaX	MoaD-MoaE fusion protein MoaX
3711910	0	G	SNP	A	37	25	61	100	62	Trp54_ (tgg/tgA)	Rv3327	-	transposase fusion protein
3712372	0	A	SNP	G	34	34	68	100	68	Leu208Leu (cta/ctG)	Rv3327	-	transposase fusion protein
3714211	0	G	SNP	T	67	73	140	100	140	Pro41Gln (ccg/cAg)	Rv3328c	sigJ	ECF RNA polymerase sigma factor SigJ
3714639	0	G	SNP	A	81	79	158	100	160	Arg83His (cgc/cAc)	Rv3329	-	aminotransferase
3714757	0	A	SNP	C	56	65	121	100	121	Gln122His (caa/caC)	Rv3329	-	aminotransferase
3715775	0	C	SNP	T	56	52	108	100	108
3718357	0	C	SNP	T	90	60	150	100	150	Pro423Leu (ccg/cTg)	Rv3331	sugI	sugar-transport integral membrane protein SugI
3721806	0	G	SNP	C	53	68	120	100	121	Gly265Gly (ggc/ggG)	Rv3335c	-	integral membrane protein
3729342	0	C	SNP	T	74	63	135	100	137	Ala240Val (gcg/gTg)	Rv3342	-	methyltransferase
3729597	0	G	SNP	C	83	69	150	100	152	Leu2447Val (ctc/Gtc)	Rv3343c	PPE54	PPE family protein PPE54
3730371	0	C	SNP	T	67	71	137	97.87	141	Gly2189Ser (ggc/Agc)	Rv3343c	PPE54	PPE family protein PPE54
3732310	0	G	SNP	A	87	111	196	90.83	218	Asn1542Asn (aac/aaT)	Rv3343c	PPE54	PPE family protein PPE54
3732624	0	A	SNP	G	112	95	204	93.67	221	Leu1438Leu (ttg/Ctg)	Rv3343c	PPE54	PPE family protein PPE54
3735677	0	A	SNP	G	32	40	72	100	72	Val420Ala (gtc/gCc)	Rv3343c	PPE54	PPE family protein PPE54
3735709	0	A	SNP	G	22	26	48	100	48	Gly409Gly (ggt/ggC)	Rv3343c	PPE54	PPE family protein PPE54
3735813	0	C	SNP	G	22	43	65	100	65	Glu375Gln (gag/Cag)	Rv3343c	PPE54	PPE family protein PPE54
3736024	0	A	SNP	G	25	17	41	100	42	Gly304Gly (ggt/ggC)	Rv3343c	PPE54	PPE family protein PPE54
3736628	0	T	SNP	G	83	67	149	100	150	Glu103Ala (gag/gCg)	Rv3343c	PPE54	PPE family protein PPE54
3737479	0	G	Del	GAP	37	25	66	98.41	63		Rv3344c	PE_PGRS49	PE-PGRS family protein PE_PGRS49
3737480	0	G	Del	GAP	37	25	66	98.41	63		Rv3344c	PE_PGRS49	PE-PGRS family protein PE_PGRS49
3737481	0	C	Del	GAP	37	25	66	98.41	63		Rv3344c	PE_PGRS49	PE-PGRS family protein PE_PGRS49
3737482	0	G	Del	GAP	37	25	66	98.41	63		Rv3344c	PE_PGRS49	PE-PGRS family protein PE_PGRS49
3737483	0	C	Del	GAP	37	25	66	98.41	63		Rv3344c	PE_PGRS49	PE-PGRS family protein PE_PGRS49
3737484	0	C	Del	GAP	37	25	66	98.41	63		Rv3344c	PE_PGRS49	PE-PGRS family protein PE_PGRS49
3737485	0	G	Del	GAP	37	25	66	98.41	63		Rv3344c	PE_PGRS49	PE-PGRS family protein PE_PGRS49
3737486	0	C	Del	GAP	37	25	66	98.41	63		Rv3344c	PE_PGRS49	PE-PGRS family protein PE_PGRS49
3737487	0	C	Del	GAP	37	25	66	98.41	63		Rv3344c	PE_PGRS49	PE-PGRS family protein PE_PGRS49
3737488	0	G	Del	GAP	37	25	66	98.41	63		Rv3344c	PE_PGRS49	PE-PGRS family protein PE_PGRS49
3737489	0	G	Del	GAP	37	25	66	98.41	63		Rv3344c	PE_PGRS49	PE-PGRS family protein PE_PGRS49
3737490	0	C	Del	GAP	37	25	66	98.41	63		Rv3344c	PE_PGRS49	PE-PGRS family protein PE_PGRS49
3737491	0	G	Del	GAP	37	25	66	98.41	63		Rv3344c	PE_PGRS49	PE-PGRS family protein PE_PGRS49
3737492	0	C	Del	GAP	37	25	66	98.41	63		Rv3344c	PE_PGRS49	PE-PGRS family protein PE_PGRS49
3737493	0	C	Del	GAP	37	25	66	98.41	63		Rv3344c	PE_PGRS49	PE-PGRS family protein PE_PGRS49
3737494	0	G	Del	GAP	37	25	66	98.41	63		Rv3344c	PE_PGRS49	PE-PGRS family protein PE_PGRS49
3737495	0	C	Del	GAP	37	25	66	98.41	63		Rv3344c	PE_PGRS49	PE-PGRS family protein PE_PGRS49
3737496	0	C	Del	GAP	37	25	66	98.41	63		Rv3344c	PE_PGRS49	PE-PGRS family protein PE_PGRS49
3737497	0	G	Del	GAP	37	25	66	98.41	63		Rv3344c	PE_PGRS49	PE-PGRS family protein PE_PGRS49
3737498	0	C	Del	GAP	37	25	66	98.41	63		Rv3344c	PE_PGRS49	PE-PGRS family protein PE_PGRS49
3737499	0	C	Del	GAP	37	25	66	98.41	63		Rv3344c	PE_PGRS49	PE-PGRS family protein PE_PGRS49
3737500	0	A	Del	GAP	37	25	66	98.41	63		Rv3344c	PE_PGRS49	PE-PGRS family protein PE_PGRS49
3737501	0	C	Del	GAP	37	25	66	98.41	63		Rv3344c	PE_PGRS49	PE-PGRS family protein PE_PGRS49
3737502	0	C	Del	GAP	36	25	66	96.83	63		Rv3344c	PE_PGRS49	PE-PGRS family protein PE_PGRS49
3738364	0	G	SNP	A	13	50	63	98.44	64	Arg1471Trp (cgg/Tgg)	Rv3345c	PE_PGRS50	PE-PGRS family protein PE_PGRS50
3738417	0	G	Del	GAP	6	38	42	93.62	47		Rv3345c	PE_PGRS50	PE-PGRS family protein PE_PGRS50
3739497	0	A	Del	GAP	54	49	98	88.03	117		Rv3345c	PE_PGRS50	PE-PGRS family protein PE_PGRS50
3739498	0	C	Del	GAP	54	49	98	89.57	115		Rv3345c	PE_PGRS50	PE-PGRS family protein PE_PGRS50
3739499	0	A	Del	GAP	54	49	98	89.57	115		Rv3345c	PE_PGRS50	PE-PGRS family protein PE_PGRS50
3739500	0	C	Del	GAP	54	49	98	90.35	114		Rv3345c	PE_PGRS50	PE-PGRS family protein PE_PGRS50
3739501	0	C	Del	GAP	54	49	98	91.15	113		Rv3345c	PE_PGRS50	PE-PGRS family protein PE_PGRS50
3739502	0	G	Del	GAP	54	49	98	93.64	110		Rv3345c	PE_PGRS50	PE-PGRS family protein PE_PGRS50
3739503	0	C	Del	GAP	54	49	98	94.5	109		Rv3345c	PE_PGRS50	PE-PGRS family protein PE_PGRS50
3739504	0	C	Del	GAP	54	49	98	100	103		Rv3345c	PE_PGRS50	PE-PGRS family protein PE_PGRS50
3739505	0	A	Del	GAP	54	49	98	100	103		Rv3345c	PE_PGRS50	PE-PGRS family protein PE_PGRS50
3740181	0	T	SNP	C	73	79	151	100	152	Asn865Ser (aat/aGt)	Rv3345c	PE_PGRS50	PE-PGRS family protein PE_PGRS50
3741240	0	C	SNP	T	57	83	139	100	140	Gly512Asp (ggt/gAt)	Rv3345c	PE_PGRS50	PE-PGRS family protein PE_PGRS50
3746409	0	A	SNP	G	50	62	112	100	112	Leu2259Pro (ctg/cCg)	Rv3347c	PPE55	PPE family protein PPE55
3749653	0	G	SNP	A	80	69	149	100	149	Gln1178_ (caa/Taa)	Rv3347c	PPE55	PPE family protein PPE55
3750177	0	A	SNP	T	49	53	101	100	102	Phe1003Tyr (ttc/tAc)	Rv3347c	PPE55	PPE family protein PPE55
3750178	0	A	SNP	C	50	55	105	100	105	Phe1003Val (ttc/Gtc)	Rv3347c	PPE55	PPE family protein PPE55
3750185	0	C	SNP	G	49	52	101	100	101	Ser1000Ser (tcg/tcC)	Rv3347c	PPE55	PPE family protein PPE55
3750187	0	A	SNP	T	49	53	100	100	102	Ser1000Thr (tcg/Acg)	Rv3347c	PPE55	PPE family protein PPE55
3750188	0	C	SNP	G	49	53	101	100	102	Met999Ile (atg/atC)	Rv3347c	PPE55	PPE family protein PPE55
3750193	0	G	SNP	A	48	56	104	100	104	Leu998Phe (ctc/Ttc)	Rv3347c	PPE55	PPE family protein PPE55
3750205	0	C	SNP	T	58	72	130	100	130	Asp994Asn (gac/Aac)	Rv3347c	PPE55	PPE family protein PPE55
3750209	0	A	SNP	G	56	73	129	100	129	Asn992Asn (aat/aaC)	Rv3347c	PPE55	PPE family protein PPE55
3750210	0	T	SNP	G	57	74	131	100	131	Asn992Thr (aat/aCt)	Rv3347c	PPE55	PPE family protein PPE55
3750407	0	G	SNP	C	80	72	148	100	152	Gly926Gly (ggc/ggG)	Rv3347c	PPE55	PPE family protein PPE55
3750417	0	A	SNP	T	79	72	151	98.05	154	Phe923Tyr (ttc/tAc)	Rv3347c	PPE55	PPE family protein PPE55
3750421	0	T	SNP	C	78	76	154	98.09	157	Ser922Gly (agc/Ggc)	Rv3347c	PPE55	PPE family protein PPE55
3750584	0	G	SNP	A	60	71	129	99.24	132	Asn867Asn (aac/aaT)	Rv3347c	PPE55	PPE family protein PPE55
3752003	0	G	SNP	C	56	53	107	99.09	110	Val394Val (gtc/gtG)	Rv3347c	PPE55	PPE family protein PPE55
3752006	0	G	SNP	A	54	53	107	99.07	108	Asn393Asn (aac/aaT)	Rv3347c	PPE55	PPE family protein PPE55
3752007	0	T	SNP	C	55	53	108	100	108	Asn393Ser (aac/aGc)	Rv3347c	PPE55	PPE family protein PPE55
3752008	0	T	SNP	C	54	53	106	99.07	108	Asn393Asp (aac/Gac)	Rv3347c	PPE55	PPE family protein PPE55
3752012	0	C	SNP	G	54	56	109	99.1	111	Pro391Pro (ccg/ccC)	Rv3347c	PPE55	PPE family protein PPE55
3752207	0	A	SNP	G	67	71	136	100	138	Ile326Ile (att/atC)	Rv3347c	PPE55	PPE family protein PPE55
3753116	0	C	SNP	T	63	67	130	86.09	151	Pro23Pro (ccg/ccA)	Rv3347c	PPE55	PPE family protein PPE55
3753164	0	T	SNP	G	67	75	142	97.93	145	Pro7Pro (cca/ccC)	Rv3347c	PPE55	PPE family protein PPE55
3753629	1	T	Ins	G	63	72	135	98.54	135
3753629	2	T	Ins	C	63	72	135	98.54	135
3758999	0	C	SNP	T	60	71	129	100	131	Gly2702Ser (ggt/Agt)	Rv3350c	PPE56	PPE family protein PPE56
3763724	0	A	SNP	G	57	51	108	100	108	Phe1127Leu (ttc/Ctc)	Rv3350c	PPE56	PPE family protein PPE56
3771009	0	T	SNP	G	40	49	88	100	89	Ser79Ser (tct/tcG)	Rv3357	relJ	antitoxin RelJ
3772834	0	A	Del	GAP	69	62	130	100	131		Rv3360	-	hypothetical protein
3787466	0	G	SNP	C	88	79	165	100	167	Glu385Gln (gag/Cag)	Rv3372	otsB2	trehalose 6-phosphate phosphatase
3794259	0	G	SNP	A	61	75	136	99.27	137	Thr203Thr (acc/acT)	Rv3379c	dxs2	1-deoxy-D-xylulose 5-phosphate synthase
3794867	1	C	Ins	C	75	53	128	95.52	128		Rv3379c	dxs2	1-deoxy-D-xylulose 5-phosphate synthase
3794867	2	C	Ins	A	75	53	128	95.52	128		Rv3379c	dxs2	1-deoxy-D-xylulose 5-phosphate synthase
3797679	0	C	SNP	A	68	82	150	100	150	Ala271Ser (gcc/Tcc)	Rv3383c	idsB	polyprenyl synthetase IdsB
3798095	0	A	SNP	C	83	59	142	97.93	145	Val132Gly (gtc/gGc)	Rv3383c	idsB	polyprenyl synthetase IdsB
3799512	0	C	SNP	T	66	46	112	100	112	Ala42Thr (gcg/Acg)	Rv3384c	vapC46	ribonuclease VapC46
3812582	0	C	SNP	A	53	68	121	100	121	Arg499Arg (cgg/cgT)	Rv3396c	guaA	GMP synthase
3815477	0	G	SNP	T	75	83	158	100	158	Ala210Ala (gcc/gcA)	Rv3398c	idsA1	multifunctional dimethylallyltransferase/geranyltranstransferase/farnesylt ranstransferase
3817117	0	C	SNP	A	78	64	142	100	142	Ala330Glu (gcg/gAg)	Rv3399	-	S-adenosylmethionine-dependentmethyltransferase
3821503	0	A	SNP	C	57	77	133	100	134	Leu130Arg (cta/cGa)	Rv3402c	-	hypothetical protein
3821845	0	G	SNP	T	59	74	133	100	133	Ala16Glu (gca/gAa)	Rv3402c	-	hypothetical protein
3823159	0	A	SNP	T	67	81	148	100	148	Val235Val (gtt/gtA)	Rv3403c	-	hypothetical protein
3826684	0	C	SNP	T	70	74	144	100	144	Ser46Leu (tcg/tTg)	Rv3408	vapC47	ribonuclease VapC47
3829770	0	T	SNP	C	68	86	153	100	154	Pro47Pro (cca/ccG)	Rv3410c	guaB3	oxidoreductase
3830695	0	A	SNP	G	64	92	156	100	156	Ala275Ala (gct/gcC)	Rv3411c	guaB2	inosine-5'-monophosphate dehydrogenase
3838871	0	A	SNP	G	80	64	142	100	144	Ala64Ala (gct/gcC)	Rv3420c	rimI	ribosomal-protein-alanine acetyltransferase RimI
3841473	0	C	SNP	T	58	60	118	100	118
3842620	0	A	SNP	G	71	57	128	100	128	Thr128Ala (act/Gct)	Rv3425	PPE57	PPE family protein PPE57
3842625	0	A	SNP	G	69	58	127	100	127	Pro129Pro (cca/ccG)	Rv3425	PPE57	PPE family protein PPE57
3843408	0	G	Del	GAP	73	65	138	95.83	144		Rv3426	PPE58	PPE family protein PPE58
3844757	0	C	Del	GAP	72	54	124	97.67	129		Rv3428c	-	transposase
3844992	0	T	SNP	A	68	83	150	100	151	Ser327Cys (agc/Tgc)	Rv3428c	-	transposase
3845695	0	C	SNP	T	74	75	149	100	149	Arg92Arg (cgg/cgA)	Rv3428c	-	transposase
3851887	0	A	SNP	C	78	78	156	96.3	162	Ser443Ala (tcg/Gcg)	Rv3433c	-	bifunctional ADP-dependent (S)-NAD(P)H-hydrate dehydratase/NAD(P)H-hydrate epimerase
3851888	0	T	SNP	C	77	80	155	96.91	162	Ala442Ala (gca/gcG)	Rv3433c	-	bifunctional ADP-dependent (S)-NAD(P)H-hydrate dehydratase/NAD(P)H-hydrate epimerase
3859893	0	C	SNP	T	66	67	132	100	133	Glu28Glu (gag/gaA)	Rv3440c	-	hypothetical protein
3860216	0	G	SNP	A	76	80	155	100	156	Ala385Ala (gcc/gcT)	Rv3441c	mrsA	phosphoglucosamine mutase
3862473	0	A	Del	GAP	60	70	124	99.24	131
3864995	0	T	SNP	C	74	76	148	100	150	Ser1082Gly (agc/Ggc)	Rv3447c	eccC4	ESX-4 secretion system protein EccC4
3869355	0	T	SNP	C	63	85	148	100	148	Ile335Thr (atc/aCc)	Rv3448	eccD4	ESX-4 secretion system protein EccD4
3870010	0	A	SNP	G	83	74	156	100	157	Thr87Ala (acc/Gcc)	Rv3449	mycP4	membrane-anchored mycosin
3871246	0	T	SNP	C	88	70	157	100	158	Gly417Gly (gga/ggG)	Rv3450c	eccB4	ESX-4 secretion system protein EccB4
3874723	0	T	Del	GAP	53	47	99	98.04	102
3874745	0	G	SNP	C	56	57	112	100	113
3877421	0	A	SNP	G	75	61	136	100	136	Pro4Pro (cct/ccC)	Rv3456c	rplQ	50S ribosomal protein L17
3880175	0	C	SNP	A	54	48	101	99.03	103
3885886	0	T	SNP	C	89	70	159	100	159	Ile62Val (atc/Gtc)	Rv3468c	-	dTDP-glucose 4,6-dehydratase
3892671	0	A	SNP	G	52	57	105	100	109
3893480	0	G	SNP	A	53	64	116	100	117
3895727	0	C	SNP	A	50	86	134	100	136
3896340	0	T	SNP	G	61	77	137	100	138	Leu174Arg (ctc/cGc)	Rv3479	-	transmembrane protein
3898408	0	A	SNP	G	66	63	128	100	129	Ala863Ala (gca/gcG)	Rv3479	-	transmembrane protein
3906462	1	A	Ins	T	66	46	112	97.39	112		Rv3487c	lipF	carboxylesterase LipF
3908062	0	C	SNP	T	70	66	134	100	136
3909235	0	G	SNP	C	76	68	142	100	144	Val334Leu (gtg/Ctg)	Rv3490	otsA	trehalose-phosphate synthase
3909730	0	C	SNP	A	62	72	134	100	134	Gln499Lys (caa/Aaa)	Rv3490	otsA	trehalose-phosphate synthase
3918649	0	T	SNP	C	50	66	116	100	116	Gly184Gly (gga/ggG)	Rv3499c	mce4A	Mce family protein Mce4A
3933939	0	T	SNP	G	11	14	25	100	25	Ser979Ala (tct/Gct)	Rv3508	PE_PGRS54	PE-PGRS family protein PE_PGRS54
3934542	0	T	SNP	G	30	46	75	100	76	Ser1180Ala (tct/Gct)	Rv3508	PE_PGRS54	PE-PGRS family protein PE_PGRS54
3934699	0	G	SNP	A	66	44	110	100	110	Ser1232Asn (agc/aAc)	Rv3508	PE_PGRS54	PE-PGRS family protein PE_PGRS54
3934878	0	G	SNP	A	41	66	106	93.86	114	Asp1292Asn (gac/Aac)	Rv3508	PE_PGRS54	PE-PGRS family protein PE_PGRS54
3935335	0	T	SNP	C	36	17	52	100	53	Val1444Ala (gtc/gCc)	Rv3508	PE_PGRS54	PE-PGRS family protein PE_PGRS54
3935494	0	C	SNP	A	21	5	26	100	26	Ala1497Asp (gcc/gAc)	Rv3508	PE_PGRS54	PE-PGRS family protein PE_PGRS54
3935950	0	T	SNP	C	37	17	53	100	54	Val1649Ala (gtc/gCc)	Rv3508	PE_PGRS54	PE-PGRS family protein PE_PGRS54
3940802	0	A	SNP	G	14	17	30	100	31	Asn396Asp (aac/Gac)	Rv3511	PE_PGRS55	PE-PGRS family protein PE_PGRS55
3942481	0	C	SNP	G	64	71	135	100	135
3942640	0	T	SNP	C	54	77	128	100	131
3943019	0	C	SNP	G	39	36	74	98.68	76
3943079	0	C	SNP	A	31	27	55	98.31	59
3947125	0	C	SNP	G	19	27	45	100	46	Gly444Gly (ggc/ggG)	Rv3514	PE_PGRS57	PE-PGRS family protein PE_PGRS57
3947126	0	G	SNP	A	18	27	42	100	45	Ala445Thr (gcc/Acc)	Rv3514	PE_PGRS57	PE-PGRS family protein PE_PGRS57
3947127	0	C	SNP	T	19	26	43	100	45	Ala445Val (gcc/gTc)	Rv3514	PE_PGRS57	PE-PGRS family protein PE_PGRS57
3947128	0	C	SNP	G	19	27	46	100	46	Ala445Ala (gcc/gcG)	Rv3514	PE_PGRS57	PE-PGRS family protein PE_PGRS57
3949531	0	C	SNP	G	20	22	41	100	42	Gly1246Gly (ggc/ggG)	Rv3514	PE_PGRS57	PE-PGRS family protein PE_PGRS57
3949532	0	C	SNP	G	20	23	43	100	43	Pro1247Ala (ccc/Gcc)	Rv3514	PE_PGRS57	PE-PGRS family protein PE_PGRS57
3952800	0	G	SNP	A	62	64	126	100	126	Gly86Asp (ggc/gAc)	Rv3516	echA19	enoyl-CoA hydratase EchA19
3958403	0	A	SNP	G	61	57	118	100	118	Asn295Asp (aac/Gac)	Rv3521	-	hypothetical protein
3959418	0	C	SNP	T	75	59	130	100	134	Thr324Ile (acc/aTc)	Rv3522	ltp4	lipid transfer protein
3962295	0	C	SNP	G	74	82	156	100	156	Ser10Ser (tcg/tcC)	Rv3525c	-	siderophore-binding protein
3964930	0	C	SNP	T	38	61	99	99	100	Gly88Glu (gga/gAa)	Rv3528c	-	hypothetical protein
3976128	0	G	SNP	A	65	60	125	100	125	Glu254Lys (gag/Aag)	Rv3537	kstD	3-oxosteroid 1-dehydrogenase
3981983	0	G	SNP	A	56	62	118	100	118	Pro386Pro (ccc/ccT)	Rv3543c	fadE29	acyl-CoA dehydrogenase FadE29
3984321	0	G	SNP	A	51	57	107	100	108	His375His (cac/caT)	Rv3545c	cyp125	steroid C26-monooxygenase
3989321	0	G	SNP	A	80	79	158	98.76	161	Gly57Ser (ggc/Agc)	Rv3550	echA20	enoyl-CoA hydratase EchA20
3990093	0	C	SNP	T	60	79	137	99.29	140	Val66Val (gtc/gtT)	Rv3551	-	CoA-transferase subunit alpha
3994101	0	A	SNP	G	63	59	121	100	122	Ile473Val (atc/Gtc)	Rv3554	fdxB	electron transfer protein FdxB
3998042	0	T	Del	GAP	70	77	145	99.32	148		Rv3558	PPE64	PPE family protein PPE64
3998043	0	T	Del	GAP	70	77	145	99.32	148		Rv3558	PPE64	PPE family protein PPE64
4004896	0	G	SNP	A	60	87	147	100	147	Gln202Gln (cag/caA)	Rv3563	fadE32	acyl-CoA dehydrogenase FadE32
4005114	0	G	SNP	C	64	86	147	100	150	Trp275Ser (tgg/tCg)	Rv3563	fadE32	acyl-CoA dehydrogenase FadE32
4005607	0	T	SNP	C	77	96	171	100	173	Leu121Leu (ttg/Ctg)	Rv3564	fadE33	acyl-CoA dehydrogenase FadE33
4007272	0	G	SNP	A	73	21	90	100	94	Arg358Gln (cgg/cAg)	Rv3565	aspB	aspartate aminotransferase AspB
4008747	0	A	SNP	G	50	64	113	100	114	Ile179Thr (atc/aCc)	Rv3567c	hsaB	flavin-dependent monooxygenase reductase subunit HsaB
4012286	0	C	SNP	T	40	65	102	100	105
4021977	0	C	SNP	A	61	74	135	99.26	136	Val139Val (gtg/gtT)	Rv3579c	-	tRNA/rRNA methyltransferase
4024273	0	T	SNP	C	69	69	138	100	138	Val25Val (gta/gtG)	Rv3581c	ispF	2C-methyl-D-erythritol 2,4-cyclodiphosphate synthase
4026899	0	G	SNP	A	77	58	135	100	135	Gln152Gln (cag/caA)	Rv3585	radA	DNA repair protein RadA
4028752	0	A	SNP	G	56	70	126	100	126	Thr288Ala (acg/Gcg)	Rv3586	-	DNA integrity scanning protein DisA
4032227	0	G	SNP	A	63	72	135	99.26	136	Pro311Leu (cca/cTa)	Rv3590c	PE_PGRS58	PE-PGRS family protein PE_PGRS58
4033711	0	A	SNP	G	70	70	138	100	140	Val111Ala (gtg/gCg)	Rv3591c	-	hydrolase
4034827	0	C	SNP	T	59	61	119	100	120	Ala159Val (gcg/gTg)	Rv3593	lpqF	lipoprotein LpqF
4036349	0	G	SNP	A	59	76	133	100	135	Ala165Thr (gct/Act)	Rv3594	-	hypothetical protein
4037283	0	T	SNP	G	68	76	143	100	144	Gly256Gly (gga/ggC)	Rv3595c	PE_PGRS59	PE-PGRS family protein PE_PGRS59
4044872	0	G	SNP	A	83	62	144	100	145	Gly113Gly (ggc/ggT)	Rv3602c	panC	pantothenate synthetase
4052349	0	T	SNP	G	60	76	134	100	136	Lys179Gln (aag/Cag)	Rv3610c	ftsH	zinc metalloprotease FtsH
4055801	0	G	SNP	A	61	71	132	100	132	Thr192Ile (acc/aTc)	Rv3616c	espA	ESX-1 secretion-associated protein EspA
4056416	0	C	SNP	A	55	50	103	100	105
4057036	0	A	SNP	G	62	61	123	100	123
[truncated: 205 more rows]
