# Supplementary material for: Novel Mutations in Putative Nicotinic Acid Phosphoribosyltransferases of Mycobacterium tuberculosis and Their Effect on Protein Thermodynamic Properties
Source: Polymers (Basel). 2022 Apr 18;14(8):1623. doi: 10.3390/polym14081623 (PMC9031469; doi:10.3390/polym14081623)
Supplement: Supplementary file 1 [file polymers-14-01623-s001.zip › Supplementary files S1/727.xls]

## Sheet: 727_ERR3335.gatk_position_varia
#Pos	Insindex	Ref	Type	Allel	CovFor	CovRev	Qual20	Freq	Cov	Subst	Gene	GeneName	Product	ResistanceSNP	PhyloSNP	InterestingRegion
1849	0	C	SNP	A	151	138	284	100	289
1977	0	A	SNP	G	147	132	275	100	279
3446	0	C	SNP	T	100	113	204	100	213	Ala56Val (gcc/gTc)	Rv0003	recF	DNA replication/repair protein RecF
4013	0	T	SNP	C	145	113	254	100	258	Ile245Thr (atc/aCc)	Rv0003	recF	DNA replication/repair protein RecF
7362	0	G	SNP	C	130	115	242	100	245	Glu21Gln (gag/Cag)	Rv0006	gyrA	DNA gyrase subunit A			fluoroquinolones (FQ)
7585	0	G	SNP	C	136	132	268	100	268	Ser95Thr (agc/aCc)	Rv0006	gyrA	DNA gyrase subunit A		phylo (not H37Rv)	fluoroquinolones (FQ)
9304	0	G	SNP	A	136	136	265	99.63	273	Gly668Asp (ggc/gAc)	Rv0006	gyrA	DNA gyrase subunit A			fluoroquinolones (FQ)
11637	0	C	SNP	T	107	135	235	100	242
11879	0	A	SNP	G	192	121	305	100	313	Ser145Pro (tcc/Ccc)	Rv0008c	-	cell wall synthesis protein CwsA
12204	0	G	SNP	A	138	188	323	99.69	327	Leu36Leu (ctc/ctT)	Rv0008c	-	cell wall synthesis protein CwsA
14785	0	T	SNP	C	109	138	245	100	247	Cys233Arg (tgc/Cgc)	Rv0012	-	membrane protein
15117	0	C	SNP	G	114	134	247	99.6	249	Ile68Met (atc/atG)	Rv0013	trpG	anthranilate synthase component II
21795	0	G	SNP	A	159	148	292	100	307	Pro463Ser (ccg/Tcg)	Rv0018c	pstP	phosphoserine/threonine phosphatase PstP
24007	0	G	SNP	T	140	114	251	99.22	256	Arg480Arg (cgg/Agg)	Rv0020c	fhaA	FHA domain-containing protein FhaA
24699	0	C	Del	GAP	97	101	196	75.29	263		Rv0020c	fhaA	FHA domain-containing protein FhaA
24700	0	C	Del	GAP	97	101	196	76.74	258		Rv0020c	fhaA	FHA domain-containing protein FhaA
24701	0	G	Del	GAP	97	101	196	77.34	256		Rv0020c	fhaA	FHA domain-containing protein FhaA
24702	0	C	Del	GAP	97	101	196	79.52	249		Rv0020c	fhaA	FHA domain-containing protein FhaA
24703	0	G	Del	GAP	97	101	196	79.2	250		Rv0020c	fhaA	FHA domain-containing protein FhaA
24704	0	T	Del	GAP	97	101	196	80.49	246		Rv0020c	fhaA	FHA domain-containing protein FhaA
24705	0	T	Del	GAP	97	101	196	81.15	244		Rv0020c	fhaA	FHA domain-containing protein FhaA
24706	0	G	Del	GAP	97	101	196	81.82	242		Rv0020c	fhaA	FHA domain-containing protein FhaA
24707	0	C	Del	GAP	97	101	196	83.9	236		Rv0020c	fhaA	FHA domain-containing protein FhaA
24708	0	T	Del	GAP	97	101	196	83.19	238		Rv0020c	fhaA	FHA domain-containing protein FhaA
24709	0	C	Del	GAP	97	101	196	83.9	236		Rv0020c	fhaA	FHA domain-containing protein FhaA
24710	0	G	Del	GAP	97	101	196	83.9	236		Rv0020c	fhaA	FHA domain-containing protein FhaA
24711	0	G	Del	GAP	97	101	196	83.9	236		Rv0020c	fhaA	FHA domain-containing protein FhaA
24712	0	G	Del	GAP	97	101	196	84.98	233		Rv0020c	fhaA	FHA domain-containing protein FhaA
24713	0	G	Del	GAP	97	101	196	84.98	233		Rv0020c	fhaA	FHA domain-containing protein FhaA
24714	0	T	Del	GAP	97	101	196	86.09	230		Rv0020c	fhaA	FHA domain-containing protein FhaA
24715	0	A	Del	GAP	97	101	196	87.61	226		Rv0020c	fhaA	FHA domain-containing protein FhaA
24716	0	A	Del	GAP	97	101	196	88.79	223		Rv0020c	fhaA	FHA domain-containing protein FhaA
26099	0	G	SNP	A	126	101	226	99.56	228	Asp261Asp (gac/gaT)	Rv0021c	-	hypothetical protein
26748	0	C	Del	GAP	92	135	230	93.8	242		Rv0021c	-	hypothetical protein
26957	0	C	SNP	G	102	91	190	100	193
26959	0	C	SNP	G	103	95	197	100	198
27487	0	G	SNP	A	140	120	257	99.62	261
33372	0	T	SNP	C	117	113	225	99.14	232	Leu50Ser (ttg/tCg)	Rv0030	-	hypothetical protein
34044	0	T	SNP	C	119	132	246	100	251
34569	0	C	Del	GAP	102	92	193	99.49	195		Rv0032	bioF2	8-amino-7-oxononanoate synthase
37031	0	C	SNP	G	131	132	263	99.62	264	Ala55Ala (gcc/gcG)	Rv0034	-	hypothetical protein
42281	0	C	SNP	A	159	176	329	99.7	336	Cys24Phe (tgc/tTc)	Rv0039c	-	transmembrane protein
42967	0	G	SNP	C	143	109	252	100	252	Pro133Pro (ccc/ccG)	Rv0040c	mtc28	hypothetical protein
49360	0	C	SNP	T	119	127	240	100	246	Val194Ile (gtc/Atc)	Rv0045c	-	hydrolase
49691	0	C	Del	GAP	120	123	242	95.29	255		Rv0045c	-	hydrolase
49692	0	C	Del	GAP	120	123	242	99.18	245		Rv0045c	-	hydrolase
50557	0	T	SNP	C	90	108	197	100	198	Arg190Gly (agg/Ggg)	Rv0046c	ino1	inositol-3-phosphate synthase
51949	0	A	SNP	G	112	102	210	100	214	Val250Ala (gtc/gCc)	Rv0048c	-	membrane protein
53422	0	G	SNP	A	165	184	340	100	349
54394	0	A	SNP	G	117	93	204	100	210	Ala244Ala (gca/gcG)	Rv0050	ponA1	bifunctional penicillin-insensitive transglycosylase/penicillin-sensitive transpeptidase
54842	0	G	SNP	T	113	108	205	99.1	223	Ala394Ser (gcg/Tcg)	Rv0050	ponA1	bifunctional penicillin-insensitive transglycosylase/penicillin-sensitive transpeptidase
55543	1	G	Ins	C	106	110	216	89.63	216		Rv0050	ponA1	bifunctional penicillin-insensitive transglycosylase/penicillin-sensitive transpeptidase
55543	2	G	Ins	C	106	110	216	89.63	216		Rv0050	ponA1	bifunctional penicillin-insensitive transglycosylase/penicillin-sensitive transpeptidase
55543	3	G	Ins	G	106	110	216	89.63	216		Rv0050	ponA1	bifunctional penicillin-insensitive transglycosylase/penicillin-sensitive transpeptidase
55543	4	G	Ins	C	105	109	214	88.8	216		Rv0050	ponA1	bifunctional penicillin-insensitive transglycosylase/penicillin-sensitive transpeptidase
55543	5	G	Ins	C	106	110	216	89.63	216		Rv0050	ponA1	bifunctional penicillin-insensitive transglycosylase/penicillin-sensitive transpeptidase
55543	6	G	Ins	T	106	110	216	89.63	216		Rv0050	ponA1	bifunctional penicillin-insensitive transglycosylase/penicillin-sensitive transpeptidase
55553	0	C	SNP	T	101	110	206	98.6	214	Pro631Ser (ccg/Tcg)	Rv0050	ponA1	bifunctional penicillin-insensitive transglycosylase/penicillin-sensitive transpeptidase
56001	0	G	SNP	A	102	135	236	100	237	Gln102Gln (cag/caA)	Rv0051	-	transmembrane protein
60669	0	G	SNP	A	151	122	268	100	273	Gly92Arg (ggg/Agg)	Rv0058	dnaB	replicative DNA helicase
62049	0	A	SNP	G	141	167	306	100	308	Arg552Gly (agg/Ggg)	Rv0058	dnaB	replicative DNA helicase
65083	0	G	SNP	A	110	126	230	99.58	237	Pro90Ser (ccc/Tcc)	Rv0061c	-	hypothetical protein
66632	0	C	SNP	T	148	180	316	99.39	330	Pro361Ser (cct/Tct)	Rv0062	celA1	cellulase CelA
67012	0	C	SNP	T	143	181	320	100	324	Thr30Thr (acc/acT)	Rv0063	-	oxidoreductase
69984	0	C	SNP	A	117	97	212	100	214	Ala455Ala (gcc/gcA)	Rv0064	-	transmembrane protein
69989	0	G	SNP	A	117	94	210	100	211	Gly457Asp (ggt/gAt)	Rv0064	-	transmembrane protein
70267	0	G	SNP	T	115	122	236	100	237	Val550Phe (gtc/Ttc)	Rv0064	-	transmembrane protein
70816	0	A	SNP	G	114	93	203	100	207	Asn733Asp (aac/Gac)	Rv0064	-	transmembrane protein
71336	0	G	SNP	C	164	141	297	100	305	Arg906Pro (cgc/cCc)	Rv0064	-	transmembrane protein
72549	0	C	SNP	T	120	127	247	98.41	251	Gly655Ser (ggt/Agt)	Rv0066c	icd2	isocitrate dehydrogenase
75233	0	C	SNP	A	98	118	213	99.54	217
75940	0	G	SNP	C	124	126	248	100	250	Val214Leu (gtg/Ctg)	Rv0068	-	oxidoreductase
79726	0	C	SNP	T	124	129	247	100	253	Arg81Trp (cgg/Tgg)	Rv0071	-	maturase
80616	0	C	SNP	G	129	106	230	100	235
87084	0	A	SNP	C	121	125	243	99.19	248	Glu186Ala (gag/gCg)	Rv0078	-	transcriptional regulator
92199	0	T	SNP	G	162	155	309	100	317	Thr600Thr (act/acG)	Rv0083	-	oxidoreductase
103552	0	G	SNP	T	122	131	248	99.61	254	Arg38Ser (cgt/Agt)	Rv0093c	-	membrane protein
103930	0	G	SNP	C	157	111	264	99.26	270	Ala245Gly (gcc/gGc)	Rv0094c	-	hypothetical protein
104712	0	C	SNP	T	137	109	244	88.81	277
104824	0	C	SNP	A	150	140	287	100	290	Ser131Ile (agc/aTc)	Rv0095c	-	hypothetical protein
105736	0	T	SNP	C	180	150	326	99.7	331	Val138Ala (gtc/gCc)	Rv0096	PPE1	PPE family protein PPE1
113633	0	G	SNP	A	110	141	250	100	251	Pro1211Pro (ccg/ccA)	Rv0101	nrp	peptide synthetase Nrp
116000	0	T	SNP	G	134	132	261	100	266	Val2000Val (gtt/gtG)	Rv0101	nrp	peptide synthetase Nrp
117389	0	C	SNP	T	116	119	235	100	235	Thr2463Thr (acc/acT)	Rv0101	nrp	peptide synthetase Nrp
121038	0	G	SNP	C	127	103	230	98.71	233	Ala379Gly (gcc/gGc)	Rv0103c	ctpB	cation-transporter P-type ATPase B
122109	0	A	SNP	G	124	127	246	100	251	Leu22Ser (ttg/tCg)	Rv0103c	ctpB	cation-transporter P-type ATPase B
123198	0	T	SNP	C	135	106	239	100	241	Pro294Pro (cct/ccC)	Rv0104	-	hypothetical protein
123520	0	T	SNP	C	112	122	227	99.57	235	Tyr402His (tat/Cat)	Rv0104	-	hypothetical protein
123745	0	G	SNP	A	115	129	242	99.59	245	Gly477Arg (ggg/Agg)	Rv0104	-	hypothetical protein
124292	1	T	Ins	G	108	143	251	98.05	252
125830	1	G	Ins	A	108	87	195	95.12	195		Rv0107c	ctpI	cation-transporter ATPase I
129576	0	A	SNP	C	168	185	344	100	353	Ala322Ala (gct/gcG)	Rv0107c	ctpI	cation-transporter ATPase I
131174	1	T	Ins	G	135	111	246	94.62	246
132417	0	C	SNP	G	185	177	354	100	362	Arg346Gly (cgc/Ggc)	Rv0109	PE_PGRS1	PE-PGRS family protein PE_PGRS1
133839	0	C	SNP	T	132	107	239	100	239
140708	0	G	SNP	A	109	96	192	98.56	208	His105His (cac/caT)	Rv0116c	ldtA	L,D-transpeptidase LdtA
143207	0	T	SNP	C	166	165	325	100	331	Ser224Gly (agc/Ggc)	Rv0118c	oxcA	oxalyl-CoA decarboxylase OxcA
143362	0	G	SNP	A	138	173	308	99.68	312	Pro172Leu (ccc/cTc)	Rv0118c	oxcA	oxalyl-CoA decarboxylase OxcA
144865	0	C	SNP	T	108	121	227	100	229	Leu273Leu (ctg/Ttg)	Rv0119	fadD7	fatty-acid--CoA ligase FadD7
146087	0	T	SNP	C	104	122	224	100	226	Asn562Ser (aat/aGt)	Rv0120c	fusA2	elongation factor G
154283	0	T	SNP	C	127	126	249	100	253	Ser18Pro (tcg/Ccg)	Rv0127	mak	maltokinase
157129	0	C	SNP	T	88	105	190	100	193	Gly158Ser (ggc/Agc)	Rv0129c	fbpC	diacylglycerol acyltransferase/mycolyltransferase Ag85C		phylo (Delhi/CAS)
157936	0	G	SNP	C	134	133	267	99.63	268	Glu30Asp (gag/gaC)	Rv0130	htdZ	3-hydroxyl-thioester dehydratase
158427	0	C	SNP	T	113	121	233	99.57	235	Arg411His (cgc/cAc)	Rv0131c	fadE1	acyl-CoA dehydrogenase FadE1
170671	0	G	SNP	A	113	129	237	100	242	Ala130Thr (gcc/Acc)	Rv0144	-	transcriptional regulator
172492	0	C	SNP	G	132	134	264	100	266	Tyr94_ (tac/taG)	Rv0146	-	S-adenosylmethionine-dependentmethyltransferase
176535	0	G	Del	GAP	126	102	223	95	240		Rv0149	-	quinone oxidoreductase
177058	0	T	Del	GAP	78	103	180	99.45	182
177059	0	T	Del	GAP	78	103	180	99.45	182
177060	0	C	Del	GAP	78	103	180	99.45	182
177061	0	G	Del	GAP	78	103	180	99.45	182
177062	0	C	Del	GAP	78	103	180	99.45	182
177063	0	G	Del	GAP	78	103	180	99.45	182
177064	0	G	Del	GAP	78	103	180	99.45	182
177857	0	G	SNP	A	125	101	222	100	226	Leu485Leu (ctg/Ttg)	Rv0151c	PE1	PE family protein PE1
178205	0	C	SNP	G	102	118	219	99.55	221	Gly369Arg (ggc/Cgc)	Rv0151c	PE1	PE family protein PE1
178453	0	C	SNP	G	95	106	200	98.53	204	Gly286Ala (ggg/gCg)	Rv0151c	PE1	PE family protein PE1
181090	0	C	SNP	T	142	158	290	99.67	301
182515	0	G	SNP	A	126	129	250	99.61	256	Val228Val (gtc/gtT)	Rv0154c	fadE2	acyl-CoA dehydrogenase FadE2
188317	0	A	SNP	G	117	117	231	100	234	Ser175Pro (tcc/Ccc)	Rv0159c	PE3	PE family protein PE3
188800	0	T	SNP	C	124	148	269	100	272	Thr14Ala (acg/Gcg)	Rv0159c	PE3	PE family protein PE3
189850	0	A	SNP	G	115	122	234	100	237	Phe197Ser (ttc/tCc)	Rv0160c	PE4	PE family protein PE4
194305	1	C	Ins	G	97	122	219	93.99	221		Rv0165c	mce1R	transcriptional regulator Mce1R
194305	2	C	Ins	G	96	124	220	94.42	220		Rv0165c	mce1R	transcriptional regulator Mce1R
194681	0	G	SNP	C	127	111	235	100	238	Leu45Leu (ctc/ctG)	Rv0165c	mce1R	transcriptional regulator Mce1R
196642	0	C	SNP	T	103	111	211	100	214	Asn550Asn (aac/aaT)	Rv0166	fadD5	fatty-acid--CoA ligase FadD5
198401	0	G	SNP	T	127	110	230	99.58	238	Gly248Cys (ggc/Tgc)	Rv0168	yrbE1B	membrane protein
199470	0	T	SNP	G	121	140	260	98.49	265	Ser313Ala (tcc/Gcc)	Rv0169	mce1A	Mce family protein Mce1A
201949	0	G	SNP	A	151	121	269	99.63	273	Gly340Arg (ggg/Agg)	Rv0171	mce1C	Mce family protein Mce1C
206339	0	T	SNP	C	121	113	230	100	234	Leu370Pro (ctg/cCg)	Rv0174	mce1F	Mce family protein Mce1F
206481	0	C	SNP	G	123	90	211	96.82	220	Pro417Pro (ccc/ccG)	Rv0174	mce1F	Mce family protein Mce1F
206484	0	G	SNP	T	119	101	207	96.49	228	Gly418Gly (ggg/ggT)	Rv0174	mce1F	Mce family protein Mce1F
207079	0	G	SNP	C	110	110	216	99.1	222	Arg89Pro (cgc/cCc)	Rv0175	-	Mce associated membrane protein
210624	0	C	SNP	T	132	104	232	100	236	Leu63Leu (ctg/ctA)	Rv0179c	lprO	lipoprotein LprO
217201	0	T	SNP	C	137	146	281	99.65	284	Asn311Asn (aat/aaC)	Rv0186	bglS	beta-glucosidase BglS
218599	0	T	SNP	C	113	116	228	100	229
223942	0	T	SNP	C	162	202	364	100	364	Ser127Pro (tcg/Ccg)	Rv0192	-	hypothetical protein
224338	0	C	SNP	T	104	123	225	100	227	Pro259Ser (ccg/Tcg)	Rv0192	-	hypothetical protein
225323	0	T	SNP	C	92	115	204	100	207	Lys417Glu (aag/Gag)	Rv0193c	-	hypothetical protein
227098	0	T	SNP	C	112	107	219	100	219	Met74Thr (atg/aCg)	Rv0194	-	multidrug ABC transporter ATPase/permease
230576	1	G	Ins	T	91	94	185	94.39	185
230921	0	C	Del	GAP	114	111	221	100	225		Rv0195	-	two component transcriptional regulator
231114	0	C	SNP	G	108	100	201	100	208	Ala72Ala (gcc/gcG)	Rv0195	-	two component transcriptional regulator
234477	0	T	SNP	G	102	111	210	99.53	214	Tyr749_ (tat/taG)	Rv0197	-	oxidoreductase
234496	1	C	Ins	G	97	92	189	96.92	190		Rv0197	-	oxidoreductase
234496	2	C	Ins	T	95	93	188	96.41	188		Rv0197	-	oxidoreductase
243924	0	G	Del	GAP	137	107	240	96.83	252		Rv0205	-	transmembrane protein
249522	0	T	SNP	C	167	154	315	100	321	Val162Ala (gtg/gCg)	Rv0209	-	hypothetical protein
251575	0	G	SNP	A	89	178	262	100	267	Ala486Thr (gcg/Acg)	Rv0210	-	hypothetical protein
255373	0	T	SNP	C	118	105	223	99.11	225	Asp193Gly (gac/gGc)	Rv0213c	-	methyltransferase
257071	0	C	SNP	T	102	89	189	98.96	193	Tyr336Tyr (tac/taT)	Rv0214	fadD4	fatty-acid--CoA ligase FadD4
261869	0	T	SNP	C	173	177	344	99.72	351	Cys316Arg (tgt/Cgt)	Rv0218	-	transmembrane protein
262268	0	A	SNP	T	149	132	277	99.65	282	Ala5Ala (gca/gcT)	Rv0219	-	transmembrane protein
264992	0	T	SNP	C	140	116	255	100	256	Leu309Pro (ctg/cCg)	Rv0221	-	diacyglycerol O-acyltransferase
265554	0	A	SNP	C	132	115	246	99.6	248	Val16Val (gta/gtC)	Rv0222	echA1	enoyl-CoA hydratase EchA1
266405	0	C	SNP	T	107	109	214	100	216	Gly454Ser (ggc/Agc)	Rv0223c	-	aldehyde dehydrogenase
274463	0	C	SNP	A	125	116	240	99.59	242	Arg86Leu (cgt/cTt)	Rv0229c	-	hypothetical protein
276539	0	G	SNP	C	127	131	256	100	258	Gly161Ala (ggc/gCc)	Rv0231	fadE4	acyl-CoA dehydrogenase FadE4
278681	0	C	SNP	G	113	108	218	100	221	His33Asp (cat/Gat)	Rv0233	nrdB	ribonucleoside-diphosphate reductase subunit beta NrdB
279837	0	T	SNP	G	141	123	260	100	264	Glu435Ala (gag/gCg)	Rv0234c	gabD1	succinate-semialdehyde dehydrogenase
283503	0	G	SNP	A	160	125	281	100	285	His1117Tyr (cac/Tac)	Rv0236c	aftD	alpha-(1->3)-arabinofuranosyltransferase
283614	0	T	SNP	C	155	158	310	100	313	Ser1080Gly (agc/Ggc)	Rv0236c	aftD	alpha-(1->3)-arabinofuranosyltransferase
285772	0	A	SNP	C	179	184	361	99.45	365	Pro360Pro (cct/ccG)	Rv0236c	aftD	alpha-(1->3)-arabinofuranosyltransferase
285871	0	A	SNP	G	152	187	338	100	339	Val327Val (gtt/gtC)	Rv0236c	aftD	alpha-(1->3)-arabinofuranosyltransferase
287142	0	C	Del	GAP	148	131	276	95.88	291
289253	0	C	SNP	T	114	126	235	99.17	242	Asp50Asp (gac/gaT)	Rv0239	vapB24	antitoxin VapB24
293628	1	A	Ins	C	99	112	211	92.95	211
301341	0	C	SNP	A	110	121	230	99.57	232	Pro105Pro (ccg/ccT)	Rv0249c	-	succinate dehydrogenase membrane anchor subunit
302621	0	A	SNP	G	94	139	233	99.15	235	Val11Ala (gtg/gCg)	Rv0251c	hsp	heat shock protein
304923	0	A	SNP	G	131	117	245	100	248	Lys686Lys (aaa/aaG)	Rv0252	nirB	nitrite reductase large subunit NirB
308661	0	A	SNP	G	128	108	233	100	236	Leu296Pro (ctg/cCg)	Rv0256c	PPE2	PPE family protein PPE2
310973	0	G	SNP	A	124	119	241	99.59	244	Ala182Val (gcg/gTg)	Rv0259c	-	hypothetical protein
311613	0	G	SNP	T	126	138	260	100	264	Val349Val (gtc/gtA)	Rv0260c	-	transcriptional regulator
322814	1	G	Ins	A	110	110	220	96.92	220		Rv0268c	-	hypothetical protein
324812	0	C	SNP	T	114	114	226	100	228	Asp82Asp (gac/gaT)	Rv0270	fadD2	fatty-acid--CoA ligase FadD2
325505	0	T	SNP	C	74	115	184	98.95	191	Val313Val (gtt/gtC)	Rv0270	fadD2	fatty-acid--CoA ligase FadD2
328569	0	G	SNP	C	120	129	247	99.6	250
333892	0	G	SNP	C	135	119	245	98.83	257	Arg807Gly (cgc/Ggc)	Rv0278c	-	PE-PGRS family protein PE_PGRS3
336683	0	G	SNP	T	17	30	46	90.38	52	Val797Val (gtc/gtA)	Rv0279c	PE_PGRS4	PE-PGRS family protein PE_PGRS4
336684	0	A	SNP	G	16	32	48	92.31	52	Val797Ala (gtc/gCc)	Rv0279c	PE_PGRS4	PE-PGRS family protein PE_PGRS4
336688	0	A	Del	GAP	16	35	54	98.08	52		Rv0279c	PE_PGRS4	PE-PGRS family protein PE_PGRS4
336689	0	G	Del	GAP	16	35	54	98.08	52		Rv0279c	PE_PGRS4	PE-PGRS family protein PE_PGRS4
336690	0	C	Del	GAP	16	35	54	98.08	52		Rv0279c	PE_PGRS4	PE-PGRS family protein PE_PGRS4
336691	0	T	Del	GAP	16	34	52	94.34	53		Rv0279c	PE_PGRS4	PE-PGRS family protein PE_PGRS4
336692	0	C	Del	GAP	16	33	51	92.45	53		Rv0279c	PE_PGRS4	PE-PGRS family protein PE_PGRS4
336693	0	G	Del	GAP	16	33	51	94.23	52		Rv0279c	PE_PGRS4	PE-PGRS family protein PE_PGRS4
336694	0	A	Del	GAP	16	34	52	96.15	52		Rv0279c	PE_PGRS4	PE-PGRS family protein PE_PGRS4
336695	0	A	Del	GAP	16	34	52	96.15	52		Rv0279c	PE_PGRS4	PE-PGRS family protein PE_PGRS4
336696	0	T	Del	GAP	16	34	52	94.34	53		Rv0279c	PE_PGRS4	PE-PGRS family protein PE_PGRS4
336697	0	T	Del	GAP	16	33	51	92.45	53		Rv0279c	PE_PGRS4	PE-PGRS family protein PE_PGRS4
336699	1	C	Ins	G	17	35	52	92.86	52		Rv0279c	PE_PGRS4	PE-PGRS family protein PE_PGRS4
336699	2	C	Ins	G	17	35	52	92.86	52		Rv0279c	PE_PGRS4	PE-PGRS family protein PE_PGRS4
336707	0	G	Del	GAP	16	34	49	92.59	54		Rv0279c	PE_PGRS4	PE-PGRS family protein PE_PGRS4
336708	0	T	Del	GAP	16	34	49	96.15	52		Rv0279c	PE_PGRS4	PE-PGRS family protein PE_PGRS4
336709	0	C	Del	GAP	16	34	49	87.72	57		Rv0279c	PE_PGRS4	PE-PGRS family protein PE_PGRS4
336710	0	A	Del	GAP	16	34	49	86.21	58		Rv0279c	PE_PGRS4	PE-PGRS family protein PE_PGRS4
337820	0	G	SNP	A	18	93	108	98.23	113	Gly418Gly (ggc/ggT)	Rv0279c	PE_PGRS4	PE-PGRS family protein PE_PGRS4
337959	0	A	SNP	C	44	10	53	100	54	Ile372Ser (atc/aGc)	Rv0279c	PE_PGRS4	PE-PGRS family protein PE_PGRS4
338020	0	A	SNP	C	84	12	91	98.97	97	Cys352Gly (tgc/Ggc)	Rv0279c	PE_PGRS4	PE-PGRS family protein PE_PGRS4
338100	0	T	SNP	C	120	45	163	100	165	Asn325Ser (aac/aGc)	Rv0279c	PE_PGRS4	PE-PGRS family protein PE_PGRS4
338453	0	A	SNP	G	10	68	78	100	78	Ala207Ala (gct/gcC)	Rv0279c	PE_PGRS4	PE-PGRS family protein PE_PGRS4
338648	0	T	SNP	G	117	19	134	87.18	156	Gly142Gly (gga/ggC)	Rv0279c	PE_PGRS4	PE-PGRS family protein PE_PGRS4
338669	0	T	SNP	C	135	22	153	89.2	176	Leu135Leu (tta/ttG)	Rv0279c	PE_PGRS4	PE-PGRS family protein PE_PGRS4
338682	0	T	SNP	G	121	20	139	88.68	159	Asp131Ala (gac/gCc)	Rv0279c	PE_PGRS4	PE-PGRS family protein PE_PGRS4
338683	0	C	SNP	G	123	19	142	89.31	159	Asp131His (gac/Cac)	Rv0279c	PE_PGRS4	PE-PGRS family protein PE_PGRS4
338685	0	C	SNP	G	125	19	142	89.44	161	Gly130Ala (ggg/gCg)	Rv0279c	PE_PGRS4	PE-PGRS family protein PE_PGRS4
338690	0	A	SNP	G	126	19	142	89.51	162	Asn128Asn (aat/aaC)	Rv0279c	PE_PGRS4	PE-PGRS family protein PE_PGRS4
338692	0	T	SNP	C	124	20	142	90	160	Asn128Asp (aat/Gat)	Rv0279c	PE_PGRS4	PE-PGRS family protein PE_PGRS4
339230	0	G	SNP	C	131	103	231	99.57	235
340372	0	T	SNP	C	34	113	147	100	147	Ser337Pro (tcg/Ccg)	Rv0280	PPE3	PPE family protein PPE3
340692	0	C	SNP	T	124	78	199	98.54	205	Arg443Arg (cgc/cgT)	Rv0280	PPE3	PPE family protein PPE3
342146	0	A	SNP	C	118	121	236	99.58	240	Glu6Ala (gaa/gCa)	Rv0282	eccA3	ESX-3 secretion system protein EccA
342873	0	C	SNP	T	125	111	233	100	236	Val248Val (gtc/gtT)	Rv0282	eccA3	ESX-3 secretion system protein EccA
346275	0	C	SNP	G	140	122	255	100	262	Pro214Arg (ccg/cGg)	Rv0284	eccC3	ESX-3 secretion system protein EccC3
350088	0	C	SNP	A	130	146	270	100	276	Leu52Met (ctg/Atg)	Rv0286	PPE4	PPE family protein PPE4
353197	0	C	SNP	T	142	127	263	100	269	Arg39Cys (cgc/Tgc)	Rv0290	eccD3	ESX-3 secretion system protein EccD
356528	0	A	SNP	G	143	135	276	99.29	280	Asn217Asp (aat/Gat)	Rv0292	eccE3	ESX-3 secretion system protein EccE
358473	0	G	SNP	C	123	124	241	100	247	Trp101Cys (tgg/tgC)	Rv0294	tam	trans-aconitate methyltransferase
362068	0	G	SNP	A	174	193	360	100	367	Pro245Pro (ccg/ccA)	Rv0297	PE_PGRS5	PE-PGRS family protein PE_PGRS5
362833	1	T	Ins	G	95	97	192	75.89	192		Rv0297	PE_PGRS5	PE-PGRS family protein PE_PGRS5
362833	2	T	Ins	G	94	97	191	75.49	192		Rv0297	PE_PGRS5	PE-PGRS family protein PE_PGRS5
362833	3	T	Ins	G	95	97	192	75.89	192		Rv0297	PE_PGRS5	PE-PGRS family protein PE_PGRS5
362833	4	T	Ins	G	95	97	192	75.89	192		Rv0297	PE_PGRS5	PE-PGRS family protein PE_PGRS5
362833	5	T	Ins	C	95	97	192	75.89	192		Rv0297	PE_PGRS5	PE-PGRS family protein PE_PGRS5
362833	6	T	Ins	C	95	97	192	75.89	192		Rv0297	PE_PGRS5	PE-PGRS family protein PE_PGRS5
362833	7	T	Ins	G	95	97	192	75.89	192		Rv0297	PE_PGRS5	PE-PGRS family protein PE_PGRS5
362833	8	T	Ins	G	95	97	192	75.89	192		Rv0297	PE_PGRS5	PE-PGRS family protein PE_PGRS5
362833	9	T	Ins	C	95	97	192	75.89	192		Rv0297	PE_PGRS5	PE-PGRS family protein PE_PGRS5
363563	0	G	SNP	A	121	121	237	100	242	Ala30Thr (gcg/Acg)	Rv0299	-	toxin
366917	0	T	SNP	C	55	58	112	99.12	114	Thr1950Ala (acc/Gcc)	Rv0304c	PPE5	PPE family protein PPE5
366922	0	G	SNP	C	46	56	102	99.03	103	Ala1948Gly (gcc/gGc)	Rv0304c	PPE5	PPE family protein PPE5
367718	0	G	SNP	T	99	109	202	99.52	209	Leu1683Ile (ctt/Att)	Rv0304c	PPE5	PPE family protein PPE5
369886	0	C	SNP	G	86	121	204	100	207	Gly960Ala (ggg/gCg)	Rv0304c	PPE5	PPE family protein PPE5
372913	0	A	SNP	C	109	123	227	99.57	233	Gly933Gly (ggt/ggG)	Rv0305c	PPE6	PPE family protein PPE6
373283	0	A	Del	GAP	102	114	213	98.18	220		Rv0305c	PPE6	PPE family protein PPE6
376774	0	T	SNP	C	125	150	268	100	275	Ala94Ala (gca/gcG)	Rv0307c	-	hypothetical protein
384380	0	A	SNP	C	124	126	248	99.6	251	Lys260Thr (aag/aCg)	Rv0315	-	beta-1,3-glucanase
386432	0	C	SNP	G	111	100	209	100	211	Gly223Ala (ggg/gCg)	Rv0318c	-	integral membrane protein
390828	0	T	SNP	C	109	107	216	99.08	218	Ser142Gly (agt/Ggt)	Rv0323c	-	hypothetical protein
391282	0	G	Del	GAP	104	109	213	97.71	218
391283	0	G	Del	GAP	104	109	213	100	213
391853	0	A	SNP	G	105	134	238	100	239	Thr168Ala (act/Gct)	Rv0324	-	transcriptional regulator
392261	0	T	SNP	C	129	130	248	99.62	260	_75Gln (tag/Cag)	Rv0325	-	hypothetical protein
396199	0	T	SNP	C	114	129	241	99.18	245
402836	0	G	SNP	A	127	124	248	99.21	253	Tyr109Tyr (tac/taT)	Rv0337c	aspC	aspartate aminotransferase
403980	0	G	SNP	A	108	135	237	100	243	Ala621Val (gcc/gTc)	Rv0338c	-	iron-sulfur-binding reductase
404326	0	T	SNP	C	107	124	230	100	231	Arg506Gly (agg/Ggg)	Rv0338c	-	iron-sulfur-binding reductase
406251	0	T	SNP	C	120	126	244	98.8	249	Asp733Gly (gat/gGt)	Rv0339c	-	transcriptional regulator
414486	0	C	SNP	T	120	123	240	100	243	Glu152Glu (gag/gaA)	Rv0344c	lpqJ	lipoprotein LpqJ
420008	0	A	SNP	G	114	123	233	100	237	Ala58Ala (gca/gcG)	Rv0350	dnaK	chaperone protein DnaK
422678	0	G	SNP	A	135	117	248	100	252	Arg76His (cgc/cAc)	Rv0352	dnaJ1	chaperone protein DnaJ
424320	1	T	Ins	C	121	92	213	97.26	213		Rv0354c	PPE7	PPE family protein PPE7
428698	0	C	SNP	T	125	123	246	99.6	249	Ala1994Ala (gcg/gcA)	Rv0355c	PPE8	PPE family protein PPE8
428921	0	G	SNP	A	115	94	209	100	209	Ser1920Phe (tcc/tTc)	Rv0355c	PPE8	PPE family protein PPE8
432459	0	C	SNP	T	110	113	222	99.11	225	Asp741Asn (gac/Aac)	Rv0355c	PPE8	PPE family protein PPE8
438470	0	C	SNP	T	134	146	276	100	280	Lys90Lys (aag/aaA)	Rv0360c	-	hypothetical protein
440365	0	G	SNP	A	127	107	234	99.15	236	Ser165Ser (tcg/tcA)	Rv0362	mgtE	Mg2+ transport transmembrane protein MgtE
440878	0	C	SNP	T	121	87	207	99.05	210	Thr336Thr (acc/acT)	Rv0362	mgtE	Mg2+ transport transmembrane protein MgtE
445780	0	C	SNP	T	194	158	351	100	352	Arg249His (cgt/cAt)	Rv0368c	-	hypothetical protein
447642	0	G	SNP	C	142	118	258	99.62	261	Leu134Leu (ctc/ctG)	Rv0370c	-	oxidoreductase
454295	0	T	SNP	C	142	146	285	100	288	Pro26Pro (cca/ccG)	Rv0376c	-	hypothetical protein
454333	0	T	SNP	G	140	148	283	100	288	Thr14Pro (acg/Ccg)	Rv0376c	-	hypothetical protein
455024	0	G	SNP	A	118	119	236	100	237	Val202Ile (gta/Ata)	Rv0377	-	HTH-type transcriptional regulator
455624	0	T	Del	GAP	145	119	264	99.62	265
457452	0	T	SNP	G	165	119	280	100	284	Thr124Thr (aca/acC)	Rv0381c	-	hypothetical protein
459399	0	A	SNP	C	102	103	194	100	205
466808	0	G	SNP	C	168	153	316	100	321
467497	1	C	Ins	G	152	149	301	94.36	301
467508	1	C	Ins	G	146	155	301	97.73	301
467516	0	G	SNP	C	155	162	315	100	317
467526	0	C	SNP	G	151	162	308	100	313
467546	0	G	SNP	C	138	174	310	99.68	313
467557	0	A	SNP	C	133	169	299	100	302
467564	0	A	SNP	C	119	166	281	100	285
467585	0	G	SNP	C	132	161	292	99.66	294
467590	0	T	SNP	C	133	157	286	100	290
467621	0	T	SNP	G	145	147	290	99.66	293
467638	0	G	SNP	T	158	149	303	100	307
473310	0	A	SNP	G	175	152	326	99.7	328	Gln177Arg (cag/cGg)	Rv0393	-	hypothetical protein
475178	0	T	SNP	C	122	115	235	100	237	Val80Ala (gtc/gCc)	Rv0395	-	hypothetical protein
475915	0	A	SNP	C	140	114	249	100	254	Ser34Arg (agc/Cgc)	Rv0397	-	hypothetical protein
476612	0	G	SNP	A	138	105	236	99.59	244	Val73Val (gtg/gtA)	Rv0397A	-	hypothetical protein
481527	0	G	Del	GAP	92	102	198	97.49	199		Rv0402c	mmpL1	transmembrane transport protein MmpL1
483935	0	T	SNP	G	129	105	232	100	234
484504	0	C	SNP	G	130	127	256	100	257	Ala176Ala (gcc/gcG)	Rv0404	fadD30	long-chain-fatty-acid--AMP ligase FadD30
485561	0	A	SNP	C	148	117	264	99.25	267	Ile529Leu (atc/Ctc)	Rv0404	fadD30	long-chain-fatty-acid--AMP ligase FadD30
485730	0	C	SNP	T	130	163	286	99.66	294	Pro585Leu (cca/cTa)	Rv0404	fadD30	long-chain-fatty-acid--AMP ligase FadD30
485811	0	A	Del	GAP	107	153	257	98.11	265		Rv0405	pks6	membrane bound polyketide synthase
489935	0	G	SNP	C	122	87	207	100	209	Thr257Thr (acc/acG)	Rv0406c	-	beta lactamase-like protein
491742	0	T	SNP	C	143	113	254	100	256	Phe320Phe (ttt/ttC)	Rv0407	fgd1	F420-dependent glucose-6-phosphate dehydrogenase		phylo (not Euro-American, M. africanum, M. bovis, M. canettii, M. caprae, M. microti, M. pinipedii, Beijing, Delhi/CAS, EAI)
492150	0	G	SNP	C	113	116	229	100	229	Gly122Ala (ggc/gCc)	Rv0408	pta	phosphate acetyltransferase
498531	0	A	SNP	G	111	132	242	100	243	Ala363Ala (gct/gcC)	Rv0412c	-	membrane protein
498557	0	C	SNP	A	112	124	234	100	236	Asp355Tyr (gac/Tac)	Rv0412c	-	membrane protein
502589	0	C	SNP	G	135	138	265	100	273	Ser75Cys (tcc/tGc)	Rv0417	thiG	thiazole synthase
503354	0	G	SNP	C	97	110	206	100	207
503534	0	C	SNP	T	158	97	252	100	255	Ala13Ala (gcc/gcT)	Rv0418	lpqL	lipoprotein aminopeptidase LpqL
505974	0	G	SNP	A	107	118	221	100	225	Ala297Thr (gcg/Acg)	Rv0419	lpqM	lipoprotein peptidase LpqM
513257	0	T	SNP	C	158	135	286	99.66	294	Met689Val (atg/Gtg)	Rv0425c	ctpH	metal cation transporting ATPase H
517358	0	T	SNP	C	143	143	283	100	286	Asp149Gly (gac/gGc)	Rv0428c	-	GCN5-like N-acetyltransferase
517389	0	C	SNP	A	139	138	275	99.64	278	Val139Phe (gtc/Ttc)	Rv0428c	-	GCN5-like N-acetyltransferase
523654	0	C	SNP	T	127	128	248	100	255	Ala294Thr (gcc/Acc)	Rv0435c	-	ATPase
524891	0	C	SNP	A	123	108	229	100	231	Gly167Val (ggc/gTc)	Rv0436c	pssA	CDP-diacylglycerol--serineO-phosphatidyltransferase
531775	0	C	SNP	G	138	137	273	99.64	276	Trp147Ser (tgg/tCg)	Rv0442c	PPE10	PPE family protein PPE10
541201	0	A	SNP	G	102	95	195	100	197	Leu97Leu (ctt/ctC)	Rv0450c	mmpL4	transmembrane transport protein MmpL4
546357	0	A	SNP	G	126	125	251	99.6	252	Thr149Thr (act/acC)	Rv0456c	echA2	enoyl-CoA hydratase EchA2
548185	0	C	SNP	T	147	154	292	100	301	Gly475Ser (ggc/Agc)	Rv0457c	-	peptidase
548326	0	T	SNP	C	115	156	265	100	271	Thr428Ala (aca/Gca)	Rv0457c	-	peptidase
551525	0	A	SNP	C	92	107	195	100	199	Arg110Arg (aga/Cga)	Rv0459	-	hypothetical protein
555991	0	A	SNP	G	130	142	269	100	272	Cys106Arg (tgc/Cgc)	Rv0465c	-	HTH-type transcriptional regulator
560541	0	C	Del	GAP	89	112	202	100	201		Rv0469	umaA	mycolic acid synthase UmaA
560542	0	T	Del	GAP	89	112	202	100	201		Rv0469	umaA	mycolic acid synthase UmaA
560543	0	T	Del	GAP	89	112	202	100	201		Rv0469	umaA	mycolic acid synthase UmaA
560544	0	T	Del	GAP	89	112	202	100	201		Rv0469	umaA	mycolic acid synthase UmaA
560545	0	T	Del	GAP	89	112	202	100	201		Rv0469	umaA	mycolic acid synthase UmaA
560546	0	C	Del	GAP	89	112	202	100	201		Rv0469	umaA	mycolic acid synthase UmaA
562063	0	G	Del	GAP	144	140	279	94.35	301		Rv0470A	-	hypothetical protein
562064	0	C	Del	GAP	144	140	279	99.3	286		Rv0470A	-	hypothetical protein
562065	0	C	Del	GAP	144	140	280	99.3	286		Rv0470A	-	hypothetical protein
562066	0	A	Del	GAP	144	140	280	99.3	286		Rv0470A	-	hypothetical protein
565655	0	A	SNP	G	103	111	211	100	214
572591	0	C	SNP	T	97	112	202	99.52	210	Asp294Asp (gac/gaT)	Rv0483	lprQ	lipoprotein LprQ
573262	0	A	SNP	G	109	119	220	99.13	230	Gly180Gly (ggt/ggC)	Rv0484c	-	short-chain type oxidoreductase
579284	0	T	SNP	C	143	126	266	99.26	271
580772	0	T	SNP	A	71	68	137	95.86	145
580774	0	G	Del	GAP	73	65	140	93.88	147
580775	0	G	Del	GAP	73	65	140	97.18	142
580776	0	G	Del	GAP	73	65	140	96.5	143
580777	0	G	Del	GAP	73	65	140	97.18	142
580778	0	C	Del	GAP	73	65	140	97.87	141
580779	0	A	Del	GAP	73	65	140	97.18	142
580780	0	C	Del	GAP	73	65	140	97.18	142
580781	0	C	Del	GAP	73	65	140	97.87	141
580782	0	A	Del	GAP	73	65	140	97.87	141
580783	0	C	Del	GAP	73	65	140	97.18	142
580784	0	C	Del	GAP	73	65	140	97.18	142
580785	0	C	Del	GAP	73	65	140	97.87	141
580786	0	G	Del	GAP	73	65	140	97.18	142
580787	0	C	Del	GAP	73	65	140	97.87	141
580788	0	T	Del	GAP	73	65	140	97.87	141
580789	0	T	Del	GAP	73	65	140	97.18	142
580790	0	G	Del	GAP	73	65	140	97.18	142
580791	0	C	Del	GAP	73	65	140	97.87	141
580792	0	G	Del	GAP	73	65	140	96.5	143
580793	0	G	Del	GAP	73	65	140	95.83	144
580794	0	G	Del	GAP	73	64	139	95.8	143
580795	0	G	Del	GAP	73	64	139	94.48	145
580796	0	G	Del	GAP	73	64	139	93.2	147
580797	0	A	Del	GAP	73	64	139	95.14	144
584171	0	T	SNP	C	134	152	283	100	286	Ser174Gly (agt/Ggt)	Rv0493c	-	hypothetical protein
586030	0	C	SNP	A	112	125	232	100	237	Arg95Arg (cgg/cgT)	Rv0495c	-	hypothetical protein
590436	0	T	SNP	C	123	127	248	100	250	Ala118Ala (gct/gcC)	Rv0500	proC	pyrroline-5-carboxylate reductase
597816	0	A	SNP	G	121	110	225	100	231	Ala206Ala (gca/gcG)	Rv0507	mmpL2	transmembrane transport protein MmpL2
598475	0	G	SNP	A	91	116	201	100	207	Arg426His (cgc/cAc)	Rv0507	mmpL2	transmembrane transport protein MmpL2
599868	0	A	SNP	G	98	116	214	100	214	Arg890Arg (cga/cgG)	Rv0507	mmpL2	transmembrane transport protein MmpL2
608037	0	A	SNP	C	99	125	221	100	224	His496Pro (cac/cCc)	Rv0515	-	hypothetical protein
610120	0	T	SNP	G	114	125	236	100	239
611977	0	C	SNP	T	143	156	292	99.67	300	Gly33Asp (ggc/gAc)	Rv0519c	-	membrane protein
623163	0	C	SNP	T	88	191	275	99.64	280	Ala124Val (gcc/gTc)	Rv0532	PE_PGRS6	PE-PGRS family protein PE_PGRS6
623472	0	A	SNP	G	117	93	209	100	210	Asp227Gly (gac/gGc)	Rv0532	PE_PGRS6	PE-PGRS family protein PE_PGRS6
623508	0	C	SNP	G	120	103	219	100	223	Ala239Gly (gcc/gGc)	Rv0532	PE_PGRS6	PE-PGRS family protein PE_PGRS6
629714	0	G	SNP	A	117	106	219	99.11	225	Asp6Asp (gac/gaT)	Rv0537c	-	integral membrane protein
630722	0	G	SNP	C	140	148	283	100	288	Arg228Pro (cgg/cCg)	Rv0538	-	membrane protein
633562	0	C	SNP	T	143	128	268	99.27	273	Val281Val (gtg/gtA)	Rv0541c	-	integral membrane protein
635139	0	G	SNP	C	152	167	317	99.69	320	Gly122Gly (ggc/ggG)	Rv0542c	menE	2-succinylbenzoic acid--CoA ligase
637319	0	G	SNP	A	113	103	212	100	216	Pro49Ser (cct/Tct)	Rv0545c	pitA	low-affinity inorganic phosphate transporter
648002	0	T	SNP	G	117	123	232	100	240	Leu15Arg (ctc/cGc)	Rv0556	-	transmembrane protein
648856	0	T	SNP	C	111	130	237	100	241	Gly107Gly (ggt/ggC)	Rv0557	mgtA	GDP-mannose-dependent alpha-mannosyltransferase		phylo (not Euro-American, M. africanum, M. bovis, M. canettii, M. caprae, M. microti, M. pinipedii, Beijing, Delhi/CAS, EAI)
652950	0	T	SNP	C	155	166	319	99.69	322	Arg60Arg (cgt/cgC)	Rv0562	grcC1	polyprenyl-diphosphate synthase GrcC
654543	0	C	SNP	T	128	142	266	98.9	273	Ala222Val (gcg/gTg)	Rv0563	htpX	protease HtpX
655986	0	T	SNP	G	143	125	265	100	268
657081	0	C	SNP	T	99	82	178	100	181	Val130Val (gtg/gtA)	Rv0565c	-	monooxygenase
659341	0	T	SNP	C	132	128	256	99.62	261
662911	0	T	SNP	C	166	142	308	99.35	310	Ala539Ala (gct/gcC)	Rv0570	nrdZ	vitamin B12-dependent ribonucleoside-diphosphate reductase
665293	0	A	SNP	G	134	130	261	99.62	265	Phe31Leu (ttc/Ctc)	Rv0572c	-	hypothetical protein
669398	0	T	SNP	C	127	131	257	99.61	259	Gln116Gln (caa/caG)	Rv0575c	-	oxidoreductase
670545	0	G	SNP	A	144	160	300	100	304	Arg233His (cgc/cAc)	Rv0576	-	transcriptional regulator
672491	0	C	SNP	G	134	173	297	99.35	309	Gly1142Gly (ggg/ggC)	Rv0578c	PE_PGRS7	PE-PGRS family protein PE_PGRS7
673238	0	A	SNP	G	97	191	283	99.65	289	His893His (cat/caC)	Rv0578c	PE_PGRS7	PE-PGRS family protein PE_PGRS7
674654	0	T	SNP	C	185	180	358	99.73	366	Gly421Gly (gga/ggG)	Rv0578c	PE_PGRS7	PE-PGRS family protein PE_PGRS7
674702	0	A	SNP	T	183	184	357	99.73	368	Gly405Gly (ggt/ggA)	Rv0578c	PE_PGRS7	PE-PGRS family protein PE_PGRS7
684376	0	T	SNP	C	154	134	284	100	288
685461	0	C	SNP	G	148	124	269	99.63	273	Ala111Ala (gcc/gcG)	Rv0587	yrbE2A	hypothetical protein
685608	0	T	SNP	C	121	126	245	100	247	Leu160Leu (ctt/ctC)	Rv0587	yrbE2A	hypothetical protein
686123	0	C	SNP	A	132	133	263	100	265	Leu66Met (ctg/Atg)	Rv0588	-	hypothetical protein
686972	0	T	SNP	C	103	87	188	98.96	192	Phe51Ser (ttc/tCc)	Rv0589	mce2A	Mce family protein Mce2A
688792	1	T	Ins	G	90	104	194	96.04	195
690450	0	A	SNP	C	153	193	343	100	346	Ala464Ala (gca/gcC)	Rv0591	mce2C	Mce family protein Mce2C
690465	0	T	SNP	G	139	192	329	100	331	Leu469Leu (ctt/ctG)	Rv0591	mce2C	Mce family protein Mce2C
691887	1	G	Ins	C	138	112	250	92.25	250		Rv0592	mce2D	Mce family protein Mce2D
698968	0	G	SNP	A	146	151	293	100	297	Gly9Gly (ggc/ggT)	Rv0601c	-	two component sensor kinase HK2
708056	0	T	SNP	C	160	154	313	100	314	His487Arg (cac/cGc)	Rv0613c	-	hypothetical protein
712693	0	A	SNP	G	153	126	275	99.64	280
712985	1	C	Ins	G	163	135	298	96.13	298		Rv0620	galK	galactokinase
713310	0	T	SNP	C	181	140	321	100	321	Cys199Arg (tgt/Cgt)	Rv0620	galK	galactokinase
723361	0	C	SNP	T	157	161	315	100	318	Leu551Leu (ctg/ctA)	Rv0630c	recB	exonuclease V subunit beta RecB
725190	0	G	SNP	A	111	117	224	100	228	Phe1039Phe (ttc/ttT)	Rv0631c	recC	exonuclease V subunit gamma RecC
729685	0	C	SNP	T	113	92	200	100	205	Arg161Gln (cga/cAa)	Rv0633c	-	hypothetical protein
753174	0	C	SNP	A	101	105	203	100	206	Trp65Leu (tgg/tTg)	Rv0656c	vapC6	ribonuclease VapC6
754186	0	A	SNP	G	120	125	242	100	245	Leu75Pro (ctc/cCc)	Rv0658c	-	integral membrane protein
757182	0	A	SNP	G	115	140	253	100	255	Asp349Gly (gac/gGc)	Rv0663	atsD	arylsulfatase AtsD
759746	0	C	SNP	T	101	101	199	99.51	203							rifampicin (RMP)
760640	0	C	SNP	T	102	109	204	99.53	212	Gly278Gly (ggc/ggT)	Rv0667	rpoB	DNA-directed RNA polymerase subunit beta			rifampicin (RMP)
761139	0	C	SNP	T	107	102	207	98.58	212	His445Tyr (cac/Tac)	Rv0667	rpoB	DNA-directed RNA polymerase subunit beta	rifampicin (RMP)		rifampicin (RMP)
762434	0	T	SNP	G	129	121	248	100	250	Gly876Gly (ggt/ggG)	Rv0667	rpoB	DNA-directed RNA polymerase subunit beta		phylo (3)	rifampicin (RMP)
763031	0	T	SNP	C	109	125	226	100	234	Ala1075Ala (gct/gcC)	Rv0667	rpoB	DNA-directed RNA polymerase subunit beta		phylo (4)	rifampicin (RMP)
766582	0	C	SNP	A	99	102	197	99.01	203	Gly1071Gly (ggc/ggA)	Rv0668	rpoC	DNA-directed RNA polymerase subunit beta'
767339	0	A	SNP	G	110	98	207	99.05	210
767414	0	G	SNP	A	124	92	215	99.54	217
775639	0	T	SNP	C	109	171	278	100	280	Ile948Val (att/Gtt)	Rv0676c	mmpL5	transmembrane transport protein MmpL5
776100	0	G	SNP	A	108	100	205	100	208	Thr794Ile (acc/aTc)	Rv0676c	mmpL5	transmembrane transport protein MmpL5
781395	0	T	SNP	C	110	114	221	100	224							streptomycin (SM)
788615	0	G	SNP	C	120	112	227	100	232	Gly226Arg (ggg/Cgg)	Rv0688	-	ferredoxin reductase
798779	0	T	SNP	C	111	109	218	100	220
798934	0	C	SNP	A	111	108	217	99.1	221	Arg34Arg (cgc/cgA)	Rv0698	-	hypothetical protein
807405	0	C	SNP	T	111	124	228	98.74	238	Ser357Ser (tcc/tcT)	Rv0711	atsA	arylsulfatase AtsA
815782	0	G	SNP	A	141	99	232	99.59	241	Leu40Leu (ctg/ctA)	Rv0724	sppA	protease IV SppA
820483	0	G	SNP	T	133	130	255	99.62	264	Ala6Asp (gcc/gAc)	Rv0727c	fucA	L-fuculose phosphate aldolase FucA
820734	0	A	SNP	G	145	132	275	100	277	Val248Ala (gtc/gCc)	Rv0728c	serA2	D-3-phosphoglycerate dehydrogenase SerA
820752	0	C	SNP	T	143	132	272	100	275	Arg242His (cgc/cAc)	Rv0728c	serA2	D-3-phosphoglycerate dehydrogenase SerA
822142	0	C	SNP	A	130	143	270	99.64	274	Ala212Ala (gcc/gcA)	Rv0729	xylB	D-xylulose kinase XylB
830868	1	G	Ins	G	110	112	222	88.45	222		Rv0739	-	hypothetical protein
830868	2	G	Ins	C	109	112	221	88.05	222		Rv0739	-	hypothetical protein
834857	0	C	SNP	T	108	138	242	99.19	248	Met30Ile (atg/atA)	Rv0744c	-	transcriptional regulator
836426	0	A	SNP	C	10	123	131	100	133	Leu242Leu (cta/ctC)	Rv0746	PE_PGRS9	PE-PGRS family protein PE_PGRS9
836454	0	A	SNP	G	8	111	116	100	119	Thr252Ala (act/Gct)	Rv0746	PE_PGRS9	PE-PGRS family protein PE_PGRS9
836538	0	A	SNP	G	121	13	133	100	134	Asn280Asp (aac/Gac)	Rv0746	PE_PGRS9	PE-PGRS family protein PE_PGRS9
836658	0	A	SNP	G	170	90	257	100	260	Thr320Ala (acc/Gcc)	Rv0746	PE_PGRS9	PE-PGRS family protein PE_PGRS9
837033	0	A	SNP	G	77	183	255	100	260	Thr445Ala (acc/Gcc)	Rv0746	PE_PGRS9	PE-PGRS family protein PE_PGRS9
838990	0	C	SNP	G	46	78	121	87.94	141	Ala180Ala (gcc/gcG)	Rv0747	PE_PGRS10	PE-PGRS family protein PE_PGRS10
839123	0	A	SNP	G	89	41	126	100	130	Arg225Gly (agg/Ggg)	Rv0747	PE_PGRS10	PE-PGRS family protein PE_PGRS10
839129	0	C	SNP	G	94	41	132	98.54	137	Arg227Gly (cgc/Ggc)	Rv0747	PE_PGRS10	PE-PGRS family protein PE_PGRS10
839194	0	A	SNP	G	109	54	152	100	163	Thr248Thr (aca/acG)	Rv0747	PE_PGRS10	PE-PGRS family protein PE_PGRS10
839334	0	A	SNP	G	148	102	245	99.6	251	Lys295Arg (aaa/aGa)	Rv0747	PE_PGRS10	PE-PGRS family protein PE_PGRS10
839348	0	A	SNP	G	143	106	242	99.6	250	Ser300Gly (agc/Ggc)	Rv0747	PE_PGRS10	PE-PGRS family protein PE_PGRS10
840189	0	C	Del	GAP	32	28	54	77.92	77		Rv0747	PE_PGRS10	PE-PGRS family protein PE_PGRS10
840190	0	C	Del	GAP	32	28	54	75	80		Rv0747	PE_PGRS10	PE-PGRS family protein PE_PGRS10
840191	0	G	Del	GAP	32	28	54	75	80		Rv0747	PE_PGRS10	PE-PGRS family protein PE_PGRS10
840192	0	G	Del	GAP	32	28	54	75	80		Rv0747	PE_PGRS10	PE-PGRS family protein PE_PGRS10
840193	0	C	Del	GAP	32	28	54	75.95	79		Rv0747	PE_PGRS10	PE-PGRS family protein PE_PGRS10
840194	0	G	Del	GAP	32	28	54	75.95	79		Rv0747	PE_PGRS10	PE-PGRS family protein PE_PGRS10
840195	0	G	Del	GAP	33	32	60	95.59	68		Rv0747	PE_PGRS10	PE-PGRS family protein PE_PGRS10
840196	0	G	Del	GAP	33	32	60	98.48	66		Rv0747	PE_PGRS10	PE-PGRS family protein PE_PGRS10
840197	0	G	Del	GAP	33	32	60	98.48	66		Rv0747	PE_PGRS10	PE-PGRS family protein PE_PGRS10
840198	0	G	Del	GAP	33	32	60	100	65		Rv0747	PE_PGRS10	PE-PGRS family protein PE_PGRS10
840199	0	A	Del	GAP	33	32	60	100	65		Rv0747	PE_PGRS10	PE-PGRS family protein PE_PGRS10
840200	0	A	Del	GAP	33	32	60	100	65		Rv0747	PE_PGRS10	PE-PGRS family protein PE_PGRS10
840201	0	G	Del	GAP	32	28	54	90.91	66		Rv0747	PE_PGRS10	PE-PGRS family protein PE_PGRS10
840202	0	C	Del	GAP	32	28	54	90.91	66		Rv0747	PE_PGRS10	PE-PGRS family protein PE_PGRS10
840203	0	A	Del	GAP	32	28	54	92.31	65		Rv0747	PE_PGRS10	PE-PGRS family protein PE_PGRS10
840204	0	C	Del	GAP	32	28	54	90.91	66		Rv0747	PE_PGRS10	PE-PGRS family protein PE_PGRS10
840205	0	C	Del	GAP	32	28	54	90.91	66		Rv0747	PE_PGRS10	PE-PGRS family protein PE_PGRS10
840206	0	C	Del	GAP	32	28	54	90.91	66		Rv0747	PE_PGRS10	PE-PGRS family protein PE_PGRS10
840207	0	T	Del	GAP	32	28	54	90.91	66		Rv0747	PE_PGRS10	PE-PGRS family protein PE_PGRS10
840208	0	C	Del	GAP	32	28	54	90.91	66		Rv0747	PE_PGRS10	PE-PGRS family protein PE_PGRS10
840209	0	G	Del	GAP	32	28	54	90.91	66		Rv0747	PE_PGRS10	PE-PGRS family protein PE_PGRS10
840210	0	C	Del	GAP	32	28	54	88.24	68		Rv0747	PE_PGRS10	PE-PGRS family protein PE_PGRS10
840213	0	G	Del	GAP	33	33	60	75	88		Rv0747	PE_PGRS10	PE-PGRS family protein PE_PGRS10
840496	0	C	SNP	G	81	81	156	91.01	178	Gly682Gly (ggc/ggG)	Rv0747	PE_PGRS10	PE-PGRS family protein PE_PGRS10
840847	0	C	SNP	T	151	158	301	100	309	Gly799Gly (ggc/ggT)	Rv0747	PE_PGRS10	PE-PGRS family protein PE_PGRS10
841290	0	A	Del	GAP	123	121	238	99.19	246		Rv0749	vapC31	ribonuclease VapC31
841291	0	A	Del	GAP	123	120	237	98.78	246		Rv0749	vapC31	ribonuclease VapC31
841764	0	G	SNP	C	125	121	242	100	246	Thr37Thr (acc/acG)	Rv0749A	-	hypothetical protein
842153	0	G	SNP	A	112	103	215	95.98	224	Glu41Lys (gag/Aag)	Rv0750	-	hypothetical protein
847995	0	T	SNP	C	118	115	230	100	233
852910	0	C	SNP	T	116	91	200	100	207	Pro172Leu (ccc/cTc)	Rv0758	phoR	two component system response sensor kinase PhoR
853564	0	C	SNP	A	130	136	263	100	266	Thr390Asn (acc/aAc)	Rv0758	phoR	two component system response sensor kinase PhoR
854253	0	C	Del	GAP	95	93	187	92.61	203
857643	0	C	SNP	G	101	103	204	99.51	205	Gly132Ala (ggc/gCc)	Rv0764c	cyp51	lanosterol 14-alpha demethylase
857696	0	A	SNP	G	113	110	220	100	223	Ala114Ala (gct/gcC)	Rv0764c	cyp51	lanosterol 14-alpha demethylase
858464	0	A	SNP	G	144	138	279	100	282	Val134Ala (gtg/gCg)	Rv0765c	-	oxidoreductase
874835	1	C	Ins	C	120	118	238	97.14	238
874835	2	C	Ins	G	120	117	237	96.73	238
874908	0	C	SNP	T	106	116	215	100	222
876141	0	G	SNP	T	141	105	243	100	246
880562	0	G	SNP	T	98	126	219	100	224	Cys408Phe (tgc/tTc)	Rv0785	-	KsdD-like steroid dehydrogenase
882257	0	T	SNP	C	121	164	282	100	285	Tyr267His (tac/Cac)	Rv0787	-	hypothetical protein
888774	0	G	SNP	A	73	115	187	99.47	189
890549	0	G	SNP	A	27	54	78	100	81	Trp54_ (tgg/tgA)	Rv0797	-	insertion sequence element IS1547 transposase
891011	0	A	SNP	G	55	41	96	100	96	Leu208Leu (cta/ctG)	Rv0797	-	insertion sequence element IS1547 transposase
893733	0	T	SNP	G	134	132	262	99.63	267	Leu139Arg (ctg/cGg)	Rv0800	pepC	M18 family aminopeptidase
895761	0	G	SNP	T	120	117	234	99.58	238
896979	0	T	SNP	C	156	158	309	100	314	Val387Ala (gta/gCa)	Rv0803	purL	phosphoribosylformylglycinamidine synthase 2
900221	0	T	SNP	C	104	143	244	100	247	Val370Val (gta/gtG)	Rv0806c	cpsY	exopolysaccharide phosphotransferase CpsY
903537	0	G	SNP	T	119	120	239	100	239	Arg476Leu (cgg/cTg)	Rv0808	purF	amidophosphoribosyltransferase
903550	0	T	SNP	C	125	117	237	99.59	243	Ala480Ala (gct/gcC)	Rv0808	purF	amidophosphoribosyltransferase
903913	0	T	SNP	C	104	119	219	100	223	Gly63Gly (ggt/ggC)	Rv0809	purM	phosphoribosylformylglycinamidine cyclo-ligase PurM
906742	0	T	SNP	C	164	130	293	98.99	297	Val107Ala (gtc/gCc)	Rv0812	-	amino acid aminotransferase
906857	0	A	SNP	G	127	136	261	99.62	264	Ile145Met (ata/atG)	Rv0812	-	amino acid aminotransferase
911414	0	T	SNP	G	108	97	202	99.03	207	Leu148Arg (ctg/cGg)	Rv0818	-	transcriptional regulator
913918	0	C	SNP	G	86	89	174	98.87	177	Gly94Gly (ggg/ggC)	Rv0821c	phoY2	phosphate-transport system transcriptional regulator PhoY2
919551	0	C	SNP	T	98	107	199	100	205	Val1Val (gtg/gtA)	Rv0825c	-	hypothetical protein
921813	0	C	SNP	G	101	110	208	98.6	214
921909	0	C	SNP	T	80	103	179	100	183
925453	0	C	SNP	T	139	151	278	100	290	Ala31Ala (gcc/gcT)	Rv0833	PE_PGRS13	PE-PGRS family protein PE_PGRS13
927110	0	A	SNP	G	100	45	140	100	145	Ser584Gly (agt/Ggt)	Rv0833	PE_PGRS13	PE-PGRS family protein PE_PGRS13
927385	0	A	SNP	G	136	79	208	99.08	217	Gly675Gly (gga/ggG)	Rv0833	PE_PGRS13	PE-PGRS family protein PE_PGRS13
931123	0	T	SNP	C	112	129	238	99.18	243	Tyr57Tyr (tat/taC)	Rv0835	lpqQ	lipoprotein LpqQ		phylo (not 4)
932280	0	T	SNP	C	153	110	258	100	263	_218Trp (tag/tGg)	Rv0836c	-	hypothetical protein
933962	0	G	SNP	A	67	105	171	98.29	175	Leu24Phe (ctc/Ttc)	Rv0837c	-	hypothetical protein
934230	0	C	SNP	G	132	87	217	100	219
934611	0	G	SNP	T	131	118	239	99.6	250
936621	0	C	Del	GAP	95	106	201	94.81	212		Rv0840c	pip	proline iminopeptidase
936622	0	C	Del	GAP	95	106	201	94.81	212		Rv0840c	pip	proline iminopeptidase
936623	0	A	Del	GAP	95	106	201	95.26	211		Rv0840c	pip	proline iminopeptidase
940929	0	G	Del	GAP	122	116	242	100	238		Rv0844c	narL	nitrate/nitrite response transcriptional regulator NarL
940930	0	C	Del	GAP	122	116	242	100	238		Rv0844c	narL	nitrate/nitrite response transcriptional regulator NarL
940931	0	A	Del	GAP	122	116	242	100	238		Rv0844c	narL	nitrate/nitrite response transcriptional regulator NarL
940932	0	A	Del	GAP	122	116	242	100	238		Rv0844c	narL	nitrate/nitrite response transcriptional regulator NarL
940933	0	T	Del	GAP	122	116	242	100	238		Rv0844c	narL	nitrate/nitrite response transcriptional regulator NarL
940934	0	G	Del	GAP	122	116	242	100	238		Rv0844c	narL	nitrate/nitrite response transcriptional regulator NarL
941845	0	C	SNP	A	83	106	189	100	189	Ala219Glu (gcg/gAg)	Rv0845	-	sensor histidine kinase NarS
942616	0	C	SNP	A	107	113	218	100	220
945214	0	G	SNP	A	120	119	234	100	239	Gly93Ser (ggt/Agt)	Rv0848	cysK2	cysteine synthase CysK
945238	0	G	SNP	T	118	112	226	99.14	232	Ala101Ser (gcc/Tcc)	Rv0848	cysK2	cysteine synthase CysK
949535	0	T	SNP	C	145	119	261	100	264	Ala528Ala (gca/gcG)	Rv0853c	pdc	alpha-keto-acid decarboxylase
950116	0	C	SNP	G	127	130	257	100	257	Ala335Pro (gcg/Ccg)	Rv0853c	pdc	alpha-keto-acid decarboxylase
955524	0	A	SNP	G	139	160	292	100	299	Ser150Gly (agc/Ggc)	Rv0859	-	acyltransferase
957117	0	T	SNP	C	91	115	203	100	206	Asp275Asp (gat/gaC)	Rv0860	fadB	fatty oxidation protein FadB
957306	0	C	SNP	T	122	118	236	99.17	242	Ala338Ala (gcc/gcT)	Rv0860	fadB	fatty oxidation protein FadB
960367	0	A	SNP	G	131	120	243	99.6	252	Leu749Ser (ttg/tCg)	Rv0862c	-	hypothetical protein
964969	0	T	SNP	C	160	121	262	96.23	292	Ala189Ala (gca/gcG)	Rv0867c	rpfA	resuscitation-promoting factor RpfA
964978	1	G	Ins	G	135	88	223	77.16	224		Rv0867c	rpfA	resuscitation-promoting factor RpfA
964978	2	G	Ins	C	133	87	220	76.12	224		Rv0867c	rpfA	resuscitation-promoting factor RpfA
964978	3	G	Ins	G	134	89	223	77.16	224		Rv0867c	rpfA	resuscitation-promoting factor RpfA
964978	4	G	Ins	G	134	89	223	77.16	224		Rv0867c	rpfA	resuscitation-promoting factor RpfA
964978	5	G	Ins	G	135	88	223	77.16	224		Rv0867c	rpfA	resuscitation-promoting factor RpfA
964978	6	G	Ins	C	135	89	224	77.51	224		Rv0867c	rpfA	resuscitation-promoting factor RpfA
968426	1	A	Ins	G	106	123	229	75.83	229		Rv0872c	PE_PGRS15	PE-PGRS family protein PE_PGRS15
968426	2	A	Ins	C	105	123	228	75.5	229		Rv0872c	PE_PGRS15	PE-PGRS family protein PE_PGRS15
968426	3	A	Ins	C	106	122	228	75.5	229		Rv0872c	PE_PGRS15	PE-PGRS family protein PE_PGRS15
968426	4	A	Ins	G	106	123	229	75.83	229		Rv0872c	PE_PGRS15	PE-PGRS family protein PE_PGRS15
968426	5	A	Ins	G	106	123	229	75.83	229		Rv0872c	PE_PGRS15	PE-PGRS family protein PE_PGRS15
968426	6	A	Ins	G	105	123	228	75.5	229		Rv0872c	PE_PGRS15	PE-PGRS family protein PE_PGRS15
968426	7	A	Ins	T	106	123	229	75.83	229		Rv0872c	PE_PGRS15	PE-PGRS family protein PE_PGRS15
968426	8	A	Ins	T	106	122	228	75.5	229		Rv0872c	PE_PGRS15	PE-PGRS family protein PE_PGRS15
968426	9	A	Ins	G	106	122	228	75.5	229		Rv0872c	PE_PGRS15	PE-PGRS family protein PE_PGRS15
969762	0	C	SNP	G	147	109	247	100	256	Gly161Gly (ggg/ggC)	Rv0872c	PE_PGRS15	PE-PGRS family protein PE_PGRS15
972882	0	C	SNP	G	168	146	310	99.37	316	Gly275Gly (ggg/ggC)	Rv0874c	-	hypothetical protein
976897	1	T	Ins	G	76	86	162	89.01	164		Rv0878c	PPE13	PPE family protein PPE13
979704	0	G	SNP	C	133	126	255	100	259	Gly115Arg (ggc/Cgc)	Rv0881	-	tRNA/rRNA methyltransferase
986463	0	G	SNP	C	100	130	226	100	230
990001	0	G	SNP	C	119	135	249	100	254	Pro866Ala (ccc/Gcc)	Rv0890c	-	HTH-type transcriptional regulator
991939	0	G	SNP	A	156	120	273	99.64	277	Arg220Cys (cgc/Tgc)	Rv0890c	-	HTH-type transcriptional regulator
993346	0	A	SNP	C	115	119	230	100	234	Val37Gly (gtt/gGt)	Rv0891c	-	hypothetical protein
996154	0	C	SNP	A	130	114	239	99.19	246	Ala48Ser (gca/Tca)	Rv0893c	-	S-adenosylmethionine-dependentmethyltransferase
996263	0	G	SNP	A	101	120	220	99.55	222	Thr11Thr (acc/acT)	Rv0893c	-	S-adenosylmethionine-dependentmethyltransferase
1002172	0	G	SNP	A	124	159	276	100	283	Arg82Trp (cgg/Tgg)	Rv0897c	-	oxidoreductase
1007198	0	A	SNP	G	129	170	293	100	299	Leu328Pro (ctg/cCg)	Rv0904c	accD3	acetyl-CoAcarboxylase carboxyl transferase subunit beta
1007660	0	G	Del	GAP	155	111	266	97.44	273		Rv0904c	accD3	acetyl-CoAcarboxylase carboxyl transferase subunit beta
1008460	0	C	SNP	T	135	145	276	100	280	Ser85Phe (tcc/tTc)	Rv0905	echA6	enoyl-CoA hydratase EchA6
1009500	0	C	SNP	T	130	140	263	99.63	271	Pro186Leu (ccg/cTg)	Rv0906	-	hypothetical protein
1010204	1	C	Ins	G	105	102	207	96.28	207		Rv0907	-	hypothetical protein
1012815	0	C	SNP	G	133	139	266	100	272	Ala362Gly (gcc/gGc)	Rv0908	ctpE	metal cation transporter ATPase E
1023911	0	C	SNP	G	126	108	230	99.15	236
1024346	0	A	SNP	G	101	139	239	99.59	241	Ser46Gly (agt/Ggt)	Rv0918	-	hypothetical protein
1025106	0	T	SNP	C	94	107	197	100	201	Phe141Phe (ttt/ttC)	Rv0919	-	GCN5-like N-acetyltransferase
1026482	0	G	SNP	A	109	115	217	100	224	Pro112Leu (ccc/cTc)	Rv0920c	-	transposase
1029586	0	G	SNP	A	111	121	229	99.57	233	Pro331Leu (ccc/cTc)	Rv0923c	-	hypothetical protein
1034381	0	G	SNP	A	133	138	263	99.63	272	Ala84Val (gct/gTt)	Rv0927c	-	oxidoreductase
1037012	0	T	SNP	C	141	105	245	100	246	Met5Thr (atg/aCg)	Rv0930	pstA1	phosphate ABC transporter permease PstA
1037911	0	C	SNP	T	110	103	205	100	213	Arg305_ (cga/Tga)	Rv0930	pstA1	phosphate ABC transporter permease PstA
1047165	0	T	SNP	C	114	109	221	100	223	Cys344Arg (tgc/Cgc)	Rv0938	ligD	multifunctional non-homologous end joining DNA repair protein/ATP dependent DNA ligase LigD
1054784	0	C	SNP	G	148	108	249	100	256	Arg180Gly (cgc/Ggc)	Rv0945	-	oxidoreductase
1068151	0	T	SNP	C	135	91	224	100	226	His197His (cat/caC)	Rv0956	purN	phosphoribosylglycinamide formyltransferase PurN
1068432	0	A	SNP	G	117	143	258	100	260	Pro76Pro (cca/ccG)	Rv0957	purH	bifunctionalphosphoribosylaminoimidazolecarboxamide formyltransferase/inosinemonophosphate cyclohydrolase
1070702	0	T	SNP	C	134	117	249	100	251	Ser274Pro (tcc/Ccc)	Rv0958	-	magnesium chelatase
1071349	0	G	SNP	C	165	165	326	99.7	331	Gly32Ala (ggc/gCc)	Rv0959	-	hypothetical protein
1074558	0	G	SNP	A	97	126	223	100	223	Pro186Leu (ccc/cTc)	Rv0962c	lprP	lipoprotein LprP
1075279	0	T	SNP	C	111	125	232	100	236
1076309	0	G	SNP	T	126	95	215	100	221	Pro124Thr (cct/Act)	Rv0964c	-	hypothetical protein
1077312	0	A	SNP	G	108	114	218	100	222	Val175Ala (gtg/gCg)	Rv0966c	-	hypothetical protein
1079927	0	C	SNP	A	171	163	329	100	334	Thr395Thr (acc/acA)	Rv0969	ctpV	copper-exporting ATPase
1080192	0	G	SNP	A	162	150	308	100	312	Asp484Asn (gat/Aat)	Rv0969	ctpV	copper-exporting ATPase
1081681	0	T	SNP	C	140	114	252	100	254	Val210Val (gtt/gtC)	Rv0970	-	integral membrane protein
1087193	0	G	SNP	C	122	111	232	100	233	Asn51Lys (aac/aaG)	Rv0974c	accD2	acetyl-/propionyl-CoA carboxylase subunit beta
1088977	0	C	SNP	T	152	159	303	100	311	Gly400Asp (ggc/gAc)	Rv0976c	-	hypothetical protein
1090188	1	A	Ins	G	127	134	261	97.39	261
1093406	0	A	SNP	G	124	113	232	100	237	Val317Val (gtt/gtC)	Rv0978c	PE_PGRS17	PE-PGRS family protein PE_PGRS17
1095490	0	A	SNP	G	51	116	163	100	167	Val321Ala (gtc/gCc)	Rv0980c	PE_PGRS18	PE-PGRS family protein PE_PGRS18
1095644	0	C	SNP	T	36	82	113	98.33	120	Ala270Thr (gcg/Acg)	Rv0980c	PE_PGRS18	PE-PGRS family protein PE_PGRS18
1095678	0	A	SNP	G	66	64	129	100	130	Gly258Gly (ggt/ggC)	Rv0980c	PE_PGRS18	PE-PGRS family protein PE_PGRS18
1095981	0	A	SNP	C	164	137	298	99.67	302	Gly157Gly (ggt/ggG)	Rv0980c	PE_PGRS18	PE-PGRS family protein PE_PGRS18
1096633	0	T	SNP	G	103	121	222	99.56	225
1097220	0	C	SNP	T	121	140	259	99.24	263	Ser133Ser (tcc/tcT)	Rv0981	mprA	two-component response regulator MrpA
1098523	0	T	SNP	A	114	111	221	99.56	226	Leu339His (ctt/cAt)	Rv0982	mprB	two component histidine-protein kinase/phosphatase MprB
1099058	0	G	SNP	A	127	102	224	100	229
1100234	0	T	SNP	C	143	119	262	100	262	Leu390Pro (ctg/cCg)	Rv0983	pepD	serine protease PepD
1100414	0	G	SNP	A	119	131	245	99.6	251	Gly450Asp (ggc/gAc)	Rv0983	pepD	serine protease PepD
1104690	0	T	SNP	G	108	113	219	99.1	223	Phe717Val (ttc/Gtc)	Rv0987	-	adhesion component ABC transporter permease
1106099	0	C	SNP	T	133	116	248	100	249	Ile328Ile (atc/atT)	Rv0988	-	hypothetical protein
1106422	0	T	SNP	C	106	103	206	100	209	Ile321Val (ata/Gta)	Rv0989c	grcC2	polyprenyl-diphosphate synthase GrcC
1107940	0	A	SNP	C	163	139	296	100	302	Ser54Ala (tcc/Gcc)	Rv0990c	-	hypothetical protein
1109975	0	A	SNP	G	133	120	250	100	253	Gln235Arg (cag/cGg)	Rv0993	galU	UTP--glucose-1-phosphate uridylyltransferase
1110721	0	T	SNP	C	150	162	301	100	312	Arg151Arg (cgt/cgC)	Rv0994	moeA1	molybdopterin molybdenumtransferase 1
1111852	0	G	SNP	T	116	126	239	98.37	246	Asp81Tyr (gat/Tat)	Rv0995	rimJ	ribosomal-protein-alanine acetyltransferase RimJ
1113733	0	C	SNP	A	111	124	234	99.58	236
1115509	0	C	SNP	T	107	107	210	100	214	Ile254Ile (atc/atT)	Rv0998	-	acetyltransferase
1126889	0	G	SNP	C	103	121	218	100	224	Arg39Gly (cgc/Ggc)	Rv1007c	metS	methionine--tRNA ligase
1127648	0	C	SNP	A	128	132	258	100	260	Thr187Asn (acc/aAc)	Rv1008	tatD	deoxyribonuclease TatD
1139089	0	G	SNP	C	146	144	288	100	290	Thr41Thr (acg/acC)	Rv1020	mfd	transcription-repair coupling factor
1144409	0	T	SNP	G	121	137	256	99.61	259	Ile225Ser (atc/aGc)	Rv1022	lpqU	lipoprotein LpqU
1144585	0	A	SNP	G	131	121	250	100	252	Arg8Gly (agg/Ggg)	Rv1023	eno	enolase
1148259	0	A	SNP	G	119	109	227	100	228
1149551	0	C	SNP	T	125	127	247	100	252	Glu712Glu (gag/gaA)	Rv1028c	kdpD	sensor protein KdpD
1150585	0	G	SNP	A	162	128	284	99.66	291	Pro368Ser (ccc/Tcc)	Rv1028c	kdpD	sensor protein KdpD
1151054	0	C	SNP	G	109	155	262	100	264	Ser211Ser (tcg/tcC)	Rv1028c	kdpD	sensor protein KdpD
1152805	0	T	SNP	A	116	104	217	99.55	221	Leu265Gln (ctg/cAg)	Rv1029	kdpA	potassium-transporting ATPase subunit A
1152863	0	A	SNP	G	117	101	212	99.54	219	Gln284Gln (caa/caG)	Rv1029	kdpA	potassium-transporting ATPase subunit A
1153388	0	C	SNP	T	89	104	187	100	193	Asn459Asn (aac/aaT)	Rv1029	kdpA	potassium-transporting ATPase subunit A
1160770	0	T	SNP	A	135	134	264	99.63	270	Gln20Leu (cag/cTg)	Rv1037c	esxI	ESAT-6 like protein EsxI
1163134	0	T	SNP	C	122	116	237	100	238	Gly81Gly (gga/ggG)	Rv1040c	PE8	PE family protein PE8
1164336	0	G	SNP	A	91	108	198	100	199
1164571	0	A	SNP	G	113	105	217	100	218
1165521	1	T	Ins	A	96	108	204	94.01	204
1168715	1	C	Ins	T	106	121	227	96.19	228
1171057	0	C	SNP	T	122	129	251	100	251	Arg366His (cgc/cAc)	Rv1048c	-	hypothetical protein
1173750	0	G	SNP	T	133	115	246	100	248	Ala290Ala (gcg/gcT)	Rv1050	-	oxidoreductase
1177184	0	C	SNP	A	136	118	246	98.83	257
1178116	0	T	SNP	C	122	120	239	99.59	243	Thr163Thr (act/acC)	Rv1056	-	hypothetical protein
1188985	0	G	SNP	A	127	113	228	98.77	243	Gly480Gly (ggc/ggT)	Rv1067c	PE_PGRS19	PE-PGRS family protein PE_PGRS19
1189197	0	C	Del	GAP	71	93	161	75.58	217		Rv1067c	PE_PGRS19	PE-PGRS family protein PE_PGRS19
1189198	0	G	Del	GAP	71	93	161	77	213		Rv1067c	PE_PGRS19	PE-PGRS family protein PE_PGRS19
1189199	0	C	Del	GAP	71	93	161	77.73	211		Rv1067c	PE_PGRS19	PE-PGRS family protein PE_PGRS19
1189200	0	C	Del	GAP	71	93	161	75.23	218		Rv1067c	PE_PGRS19	PE-PGRS family protein PE_PGRS19
1189201	0	G	Del	GAP	71	93	161	76.64	214		Rv1067c	PE_PGRS19	PE-PGRS family protein PE_PGRS19
1189202	0	T	Del	GAP	71	93	161	80.39	204		Rv1067c	PE_PGRS19	PE-PGRS family protein PE_PGRS19
1190093	0	A	SNP	C	175	122	295	95.81	310	Leu111Trp (ttg/tGg)	Rv1067c	PE_PGRS19	PE-PGRS family protein PE_PGRS19
1191462	0	A	SNP	C	25	7	30	100	32	Gly229Gly (ggt/ggG)	Rv1068c	PE_PGRS20	PE-PGRS family protein PE_PGRS20
1191497	0	T	SNP	A	37	10	46	79.66	59	Thr218Ser (acg/Tcg)	Rv1068c	PE_PGRS20	PE-PGRS family protein PE_PGRS20
1191741	0	G	SNP	A	135	54	186	79.08	239	Tyr136Tyr (tac/taT)	Rv1068c	PE_PGRS20	PE-PGRS family protein PE_PGRS20
1193463	0	T	SNP	A	134	156	284	100	290	Thr271Ser (acc/Tcc)	Rv1069c	-	hypothetical protein
1200418	0	A	SNP	G	88	127	215	100	215
1211369	0	A	SNP	C	123	100	219	100	223	Ser259Arg (agc/Cgc)	Rv1086	-	(2Z,6E)-farnesyl diphosphate synthase
1212351	0	T	Del	GAP	47	23	70	94.59	74		Rv1087	PE_PGRS21	PE-PGRS family protein PE_PGRS21
1212352	0	G	Del	GAP	47	23	70	94.59	74		Rv1087	PE_PGRS21	PE-PGRS family protein PE_PGRS21
1212353	0	T	Del	GAP	47	23	70	94.59	74		Rv1087	PE_PGRS21	PE-PGRS family protein PE_PGRS21
1212354	0	C	Del	GAP	47	23	70	94.59	74		Rv1087	PE_PGRS21	PE-PGRS family protein PE_PGRS21
1212355	0	G	Del	GAP	47	23	70	94.59	74		Rv1087	PE_PGRS21	PE-PGRS family protein PE_PGRS21
1212356	0	G	Del	GAP	47	23	70	94.59	74		Rv1087	PE_PGRS21	PE-PGRS family protein PE_PGRS21
1212357	0	C	Del	GAP	47	23	70	94.59	74		Rv1087	PE_PGRS21	PE-PGRS family protein PE_PGRS21
1212358	0	G	Del	GAP	47	23	70	94.59	74		Rv1087	PE_PGRS21	PE-PGRS family protein PE_PGRS21
1212359	0	G	Del	GAP	47	23	70	94.59	74		Rv1087	PE_PGRS21	PE-PGRS family protein PE_PGRS21
1212360	0	T	Del	GAP	47	23	70	94.59	74		Rv1087	PE_PGRS21	PE-PGRS family protein PE_PGRS21
1212361	0	G	Del	GAP	47	23	70	94.59	74		Rv1087	PE_PGRS21	PE-PGRS family protein PE_PGRS21
1212362	0	C	Del	GAP	47	23	70	92.11	76		Rv1087	PE_PGRS21	PE-PGRS family protein PE_PGRS21
1212624	0	C	SNP	T	9	5	12	100	14	Gly355Gly (ggc/ggT)	Rv1087	PE_PGRS21	PE-PGRS family protein PE_PGRS21
1212626	0	A	SNP	C	6	4	10	100	10	Asp356Ala (gac/gCc)	Rv1087	PE_PGRS21	PE-PGRS family protein PE_PGRS21
1212825	0	T	SNP	C	52	86	134	91.39	151	Gly422Gly (ggt/ggC)	Rv1087	PE_PGRS21	PE-PGRS family protein PE_PGRS21
1212827	0	T	SNP	G	57	85	142	91.03	156	Val423Gly (gtc/gGc)	Rv1087	PE_PGRS21	PE-PGRS family protein PE_PGRS21
1212834	0	T	SNP	G	75	97	171	100	172	Gly425Gly (ggt/ggG)	Rv1087	PE_PGRS21	PE-PGRS family protein PE_PGRS21
1212837	0	T	SNP	C	77	99	174	100	176	Ala426Ala (gct/gcC)	Rv1087	PE_PGRS21	PE-PGRS family protein PE_PGRS21
1212971	0	T	SNP	C	144	103	241	100	247	Val471Ala (gtc/gCc)	Rv1087	PE_PGRS21	PE-PGRS family protein PE_PGRS21
1215105	0	T	Del	GAP	91	120	206	99.06	213
1220680	0	T	SNP	C	109	136	243	100	245	Val36Ala (gta/gCa)	Rv1093	glyA1	serine hydroxymethyltransferase
1224253	0	C	Del	GAP	75	76	150	92.07	164		Rv1095	phoH2	phosphate starvation-inducible protein PsiH
1224254	0	G	Del	GAP	75	76	150	93.79	161		Rv1095	phoH2	phosphate starvation-inducible protein PsiH
1224367	0	T	SNP	C	93	67	155	99.38	161
1227830	0	G	SNP	T	145	117	259	100	262	Thr285Thr (acc/acA)	Rv1099c	glpX	fructose 1,6-bisphosphatase
1230778	0	G	SNP	A	107	111	215	100	218	Thr65Ile (acc/aTc)	Rv1102c	mazF3	mRNA interferase MazF3
1233751	0	A	SNP	G	107	126	227	99.57	234	Val69Ala (gtc/gCc)	Rv1106c	-	3 beta-hydroxysteroid dehydrogenase/delta 5-->4-isomerase
1236433	0	A	SNP	C	104	106	206	99.53	211	Glu83Asp (gaa/gaC)	Rv1110	lytB2	4-hydroxy-3-methylbut-2-enyl diphosphate reductase
1240744	0	C	SNP	A	103	128	225	100	231	Asn186Lys (aac/aaA)	Rv1115	-	hypothetical protein
1241572	0	A	SNP	G	104	124	226	100	228
1247391	0	A	SNP	C	166	156	314	100	322	Ser89Arg (agc/Cgc)	Rv1124	ephC	epoxide hydrolase EphC
1248382	0	A	SNP	G	159	154	312	100	313	Ser101Gly (agc/Ggc)	Rv1125	-	hypothetical protein
1248936	0	G	SNP	C	139	148	284	100	287	Pro285Pro (ccg/ccC)	Rv1125	-	hypothetical protein
1248978	0	T	SNP	C	127	148	268	100	275	Ala299Ala (gct/gcC)	Rv1125	-	hypothetical protein
1250340	0	A	SNP	G	126	122	238	99.6	249	Ala355Ala (gct/gcC)	Rv1127c	ppdK	pyruvate, phosphate dikinase PpdK
1251199	0	C	SNP	T	128	105	229	100	233	Gly69Glu (gga/gAa)	Rv1127c	ppdK	pyruvate, phosphate dikinase PpdK
1252164	0	T	SNP	C	112	94	202	99.04	208	Glu270Gly (gaa/gGa)	Rv1128c	-	hypothetical protein
1254562	0	A	SNP	G	106	112	215	99.54	219	Asp3Gly (gat/gGt)	Rv1130	prpD	methylcitrate dehydratase PrpD
1262608	0	C	SNP	T	108	99	204	99.52	208	Pro507Pro (ccg/ccA)	Rv1135c	PPE16	PPE family protein PPE16
1262859	0	C	SNP	T	105	93	197	99.5	199	Gly424Ser (ggc/Agc)	Rv1135c	PPE16	PPE family protein PPE16
1265828	0	G	SNP	A	125	109	233	99.15	236	Leu221Leu (ctg/Ttg)	Rv1138c	-	oxidoreductase
1269028	0	G	SNP	C	104	111	214	99.54	216
1271187	0	C	SNP	G	136	124	258	100	260	Thr11Ser (acc/aGc)	Rv1144	-	oxidoreductase
1273250	1	G	Ins	A	120	128	248	97.25	248		Rv1145	-	transmembrane transport protein
1274289	0	T	SNP	C	103	88	189	99.48	192	Met312Thr (atg/aCg)	Rv1146	-	transmembrane transport protein
1275957	0	T	SNP	C	87	109	193	100	196
1276432	0	C	SNP	T	99	107	205	99.52	207	Lys439Lys (aag/aaA)	Rv1148c	-	hypothetical protein
1276588	0	C	SNP	G	78	106	181	100	184	Ala387Ala (gcg/gcC)	Rv1148c	-	hypothetical protein
1277869	1	G	Ins	T	98	111	209	95	209
1281118	0	T	SNP	C	124	97	219	100	221	Thr123Ala (acg/Gcg)	Rv1154c	-	hypothetical protein
1281771	0	T	SNP	C	97	130	225	100	227	Ser115Pro (tcg/Ccg)	Rv1155	-	pyridoxine/pyridoxamine 5'-phosphate oxidase
1281984	0	G	SNP	A	86	108	190	100	194
1287372	0	G	SNP	C	109	143	246	99.6	253	Leu15Leu (ctg/ctC)	Rv1161	narG	nitrate reductase subunit alpha
1292102	0	A	SNP	G	117	117	228	100	234	Pro346Pro (cca/ccG)	Rv1162	narH	nitrate reductase subunit beta
1298233	0	C	SNP	T	130	133	260	98.5	267	Ala154Thr (gca/Aca)	Rv1167c	-	transcriptional regulator
1303878	0	G	SNP	A	188	131	317	100	319	Ala316Ala (gcg/gcA)	Rv1173	fbiC	FO synthase
1306259	0	A	SNP	G	132	105	233	98.75	240	Ala656Ala (gct/gcC)	Rv1175c	fadH	NADPH dependent 2,4-dienoyl-CoA reductase FadH
1307598	0	C	SNP	G	135	129	260	100	264	Cys210Ser (tgc/tCc)	Rv1175c	fadH	NADPH dependent 2,4-dienoyl-CoA reductase FadH
1308317	0	T	SNP	C	132	124	254	100	256	His159Arg (cat/cGt)	Rv1176c	-	hypothetical protein
1313337	1	A	Ins	G	25	67	92	91.09	92
1313338	0	A	SNP	C	25	66	89	100	91
1315191	0	A	SNP	C	105	142	241	100	247	_489Tyr (taa/taC)	Rv1180	pks3	polyketide beta-ketoacyl synthase
1315884	0	G	SNP	A	103	115	211	100	218	Ala217Ala (gcg/gcA)	Rv1181	pks4	polyketide beta-ketoacyl synthase
1321096	0	G	SNP	A	123	130	247	98.83	256	Ser354Ser (tcg/tcA)	Rv1182	papA3	acyltransferase PapA
1325650	0	G	SNP	A	101	112	210	100	213
1327890	0	G	SNP	A	119	124	243	100	243	Asp472Asp (gac/gaT)	Rv1186c	-	hypothetical protein
1328687	0	G	SNP	C	121	133	246	100	254	Pro207Ala (ccc/Gcc)	Rv1186c	-	hypothetical protein
1339774	0	C	SNP	G	129	98	225	99.13	229	Gly142Gly (ggc/ggG)	Rv1196	PPE18	PPE family protein PPE18
1339823	0	A	SNP	G	153	113	265	99.63	267	Thr159Ala (acg/Gcg)	Rv1196	PPE18	PPE family protein PPE18
1339894	0	C	SNP	T	139	132	268	100	271	Leu182Leu (ctc/ctT)	Rv1196	PPE18	PPE family protein PPE18
1339905	0	C	SNP	T	132	127	247	99.62	260	Ala186Val (gcc/gTc)	Rv1196	PPE18	PPE family protein PPE18
1340500	0	G	SNP	T	132	149	274	99.29	283	Met384Ile (atg/atT)	Rv1196	PPE18	PPE family protein PPE18
1340784	0	T	SNP	C	85	100	180	96.35	192	Gly42Gly (ggt/ggC)	Rv1197	esxK	ESAT-6 like protein EsxK
1341295	0	A	SNP	G	127	133	256	99.62	261
1345016	0	C	SNP	T	101	122	220	100	223	Ala52Thr (gcc/Acc)	Rv1201c	dapD	2,3,4,5-tetrahydropyridine-2,6-dicarboxylate N-succinyltransferase
1351172	0	A	SNP	G	140	112	248	100	252
1360209	0	T	SNP	C	130	122	247	100	252	Ala531Ala (gca/gcG)	Rv1217c	-	tetronasin ABC transporter integral membrane protein
1361190	0	G	SNP	A	150	166	312	100	316	Ser204Ser (agc/agT)	Rv1217c	-	tetronasin ABC transporter integral membrane protein
1362006	0	T	SNP	C	92	118	208	99.53	211	Gln243Arg (caa/cGa)	Rv1218c	-	tetronasin ABC transporter ATP-binding protein
1365837	1	C	Ins	G	112	103	215	88.84	215
1365837	2	C	Ins	G	112	103	215	88.84	215
1367484	0	T	SNP	G	124	122	245	100	246	Trp8Gly (tgg/Ggg)	Rv1224	tatB	Sec-independent protein translocase protein TatB
1370905	0	C	SNP	T	132	122	254	99.22	256
1371470	0	G	SNP	A	107	120	227	100	227	Arg184His (cgt/cAt)	Rv1228	lpqX	lipoprotein LpqX
1371697	0	G	SNP	A	119	113	229	99.57	233	Ala57Thr (gcc/Acc)	Rv1228a	-	hypothetical protein
1373242	0	C	SNP	A	109	129	232	98.76	241	Gly319Val (ggc/gTc)	Rv1230c	-	membrane protein
1374065	0	T	SNP	C	133	139	262	99.63	273	Ser45Gly (agc/Ggc)	Rv1230c	-	membrane protein
1375724	0	A	SNP	C	144	136	279	99.64	281	Cys149Gly (tgc/Ggc)	Rv1232c	-	hypothetical protein
1376568	1	C	Ins	G	110	85	195	94.2	195		Rv1233c	-	hypothetical protein
1377568	0	A	SNP	G	129	112	235	99.59	242	Val15Val (gta/gtG)	Rv1235	lpqY	trehalose ABC transporter substrate-binding lipoprotein LpqY
1382628	0	T	SNP	C	109	88	194	98.99	199	Lys139Glu (aaa/Gaa)	Rv1239c	corA	magnesium and cobalt transport transmembrane protein CorA
1386011	0	C	Del	GAP	144	142	293	92.86	308		Rv1243c	PE_PGRS23	PE-PGRS family protein PE_PGRS23
1387478	0	G	SNP	C	146	156	295	99.67	303	Asp208His (gac/Cac)	Rv1244	lpqZ	lipoprotein LpqZ
1390763	0	C	SNP	T	79	100	175	100	179	Val764Met (gtg/Atg)	Rv1248c	-	multifunctional 2-oxoglutarate dehydrogenase E1 component /2-oxoglutarate dehydrogenase dihydrolipoyllysine-residue succinyltransferase
1393626	0	A	SNP	G	124	94	213	100	218	Leu119Leu (ctt/ctC)	Rv1249c	-	membrane protein
1396618	0	C	SNP	A	145	110	252	100	255	Glu875_ (gag/Tag)	Rv1251c	-	hypothetical protein
1396922	0	T	SNP	C	149	136	282	100	285	Thr773Thr (aca/acG)	Rv1251c	-	hypothetical protein
1401033	0	C	SNP	T	96	116	211	100	212	Ser355Leu (tcg/tTg)	Rv1253	deaD	ATP-dependent RNA helicase DeaD
1411210	0	T	SNP	G	142	137	277	99.64	280	Val260Val (gtt/gtG)	Rv1263	amiB2	amidase AmiB
1413148	0	C	SNP	T	76	116	184	100	192
1414021	0	C	SNP	T	116	125	239	100	241	Arg607Gln (cgg/cAg)	Rv1266c	pknH	serine/threonine-protein kinase PknH
1417837	0	C	SNP	G	129	123	249	99.21	254	Asp174His (gac/Cac)	Rv1268c	-	hypothetical protein
1422666	0	C	SNP	T	106	112	215	100	218	Gly462Glu (ggg/gAg)	Rv1273c	-	drug ABC transporter ATP-binding protein
1422667	0	C	SNP	T	104	113	214	100	217	Gly462Arg (ggg/Agg)	Rv1273c	-	drug ABC transporter ATP-binding protein
1431735	0	G	SNP	A	116	131	247	100	247	Thr569Met (acg/aTg)	Rv1280c	oppA	oligopeptide ABC transporter substrate-binding lipoprotein OppA
1438028	0	C	SNP	G	103	101	201	100	204	Ser40Arg (agc/agG)	Rv1285	cysD	sulfate adenylyltransferase subunit 2
1440090	0	C	SNP	T	111	128	235	100	239	Thr395Ile (acc/aTc)	Rv1286	-	bifunctional sulfate adenyltransferase subunit 1 CysN/adenylylsulfate kinase CysC
1440469	0	C	SNP	G	109	114	219	100	223	Pro521Pro (ccc/ccG)	Rv1286	-	bifunctional sulfate adenyltransferase subunit 1 CysN/adenylylsulfate kinase CysC
1441545	0	G	SNP	A	12	9	19	100	21	Ala66Ala (gcg/gcA)	Rv1288	-	hypothetical protein
1441576	0	T	SNP	C	4	6	10	100	10	Leu77Leu (ttg/Ctg)	Rv1288	-	hypothetical protein
1441579	0	A	SNP	T	4	7	11	100	11	Asn78Tyr (aat/Tat)	Rv1288	-	hypothetical protein
1441582	0	T	SNP	C	8	10	17	100	18	Trp79Arg (tgg/Cgg)	Rv1288	-	hypothetical protein
1445781	0	A	SNP	G	89	139	227	100	228	Ala18Ala (gct/gcC)	Rv1291c	-	hypothetical protein
1450316	0	C	SNP	T	118	92	205	100	210	Ala314Ala (gcc/gcT)	Rv1294	thrA	homoserine dehydrogenase
1457144	0	C	SNP	T	110	130	239	100	240	Arg194Cys (cgc/Tgc)	Rv1300	hemK	release factor glutamine methyltransferase
1468208	0	A	SNP	C	112	108	214	89.07	247	Leu433Arg (ctg/cGg)	Rv1313c	-	insertion sequence element IS1557 transposase
1468492	0	C	SNP	A	127	148	273	100	275	Leu338Leu (ctg/ctT)	Rv1313c	-	insertion sequence element IS1557 transposase
1471659	0	C	SNP	T	100	96	193	100	196
1472751	0	A	SNP	G	71	72	141	95.97	149		Rvnr01	-	rRNA	streptomycin (SM)		streptomycin (SM)
1478357	0	G	SNP	T	130	132	260	100	262	Pro254Pro (ccc/ccA)	Rv1317c	alkA	bifunctional regulatory protein/DNA repair enzyme AlkA
1479085	0	T	SNP	C	118	135	252	100	253	Ile12Val (atc/Gtc)	Rv1317c	alkA	bifunctional regulatory protein/DNA repair enzyme AlkA
1480945	0	C	SNP	G	213	245	449	99.57	460	Thr519Thr (acg/acC)	Rv1319c	-	adenylate cyclase
1480948	0	C	SNP	T	211	250	456	99.57	463	Glu518Glu (gag/gaA)	Rv1319c	-	adenylate cyclase
1481185	0	A	SNP	C	283	243	520	99.43	529	Asp439Glu (gat/gaG)	Rv1319c	-	adenylate cyclase
1481563	0	C	SNP	T	221	267	484	99.59	490	Glu313Glu (gag/gaA)	Rv1319c	-	adenylate cyclase
1482627	0	T	SNP	C	109	103	207	98.6	215	Thr531Ala (acg/Gcg)	Rv1320c	-	adenylate cyclase
1484708	0	A	SNP	C	106	110	212	99.54	217	Ser144Arg (agc/Cgc)	Rv1321	-	endonuclease NucS
1489142	0	C	SNP	T	119	144	245	96.69	272	Gly275Asp (ggc/gAc)	Rv1325c	PE_PGRS24	PE-PGRS family protein PE_PGRS24
1490905	0	A	SNP	G	101	87	186	100	188	Ser470Pro (tct/Cct)	Rv1326c	glgB	1,4-alpha-glucan branching protein
1492841	0	G	SNP	T	96	92	185	98.95	190	Pro529Thr (cca/Aca)	Rv1327c	glgE	alpha-1,4-glucan:maltose-1-phosphate maltosyltransferase
1495836	0	G	SNP	A	104	141	240	99.19	247	Val425Met (gtg/Atg)	Rv1328	glgP	glycogen phosphorylase
1498951	0	G	SNP	T	116	105	218	99.55	222	Thr80Lys (acg/aAg)	Rv1329c	dinG	ATP-dependent helicase DinG
1499213	0	T	Del	GAP	118	105	220	97.81	228		Rv1330c	pncB1	nicotinic acid phosphoribosyltransferase PncB1
1499214	0	C	Del	GAP	119	105	221	100	224		Rv1330c	pncB1	nicotinic acid phosphoribosyltransferase PncB1
1499215	0	A	Del	GAP	119	105	221	100	224		Rv1330c	pncB1	nicotinic acid phosphoribosyltransferase PncB1
1499216	0	G	Del	GAP	119	105	221	100	224		Rv1330c	pncB1	nicotinic acid phosphoribosyltransferase PncB1
1499217	0	G	Del	GAP	119	105	221	100	224		Rv1330c	pncB1	nicotinic acid phosphoribosyltransferase PncB1
1499218	0	C	Del	GAP	119	105	221	100	224		Rv1330c	pncB1	nicotinic acid phosphoribosyltransferase PncB1
1499219	0	C	Del	GAP	119	105	221	100	224		Rv1330c	pncB1	nicotinic acid phosphoribosyltransferase PncB1
1499220	0	G	Del	GAP	118	105	221	100	223		Rv1330c	pncB1	nicotinic acid phosphoribosyltransferase PncB1
1499221	0	G	SNP	A	119	104	222	99.55	224	Pro447Ser (ccg/Tcg)	Rv1330c	pncB1	nicotinic acid phosphoribosyltransferase PncB1
1499274	0	C	SNP	G	145	140	283	99.65	286	Gly429Ala (ggc/gCc)	Rv1330c	pncB1	nicotinic acid phosphoribosyltransferase PncB1
1500909	0	C	SNP	T	115	108	222	99.55	224	Val83Val (gtc/gtT)	Rv1331	-	ATP-dependent Clp protease adapter protein ClpS
1501700	0	G	SNP	A	146	145	289	100	291	Val34Val (gtg/gtA)	Rv1333	-	hydrolase
1505909	0	G	SNP	C	112	113	223	99.56	226
1508029	0	C	SNP	T	137	131	261	99.26	270	Arg153Cys (cgc/Tgc)	Rv1341	-	non-canonical purine NTP pyrophosphatase
1513189	0	C	SNP	T	113	109	221	99.11	224	Ala48Val (gct/gTt)	Rv1348	irtA	iron ABC transporter ATP-binding protein/permease IrtA
1526819	0	C	SNP	A	136	127	262	100	263	Arg70Arg (cgg/Agg)	Rv1358	-	transcriptional regulator
1533241	0	G	SNP	C	115	145	250	89.35	291	Thr131Thr (acc/acG)	Rv1361c	PPE19	PPE family protein PPE19
1533583	0	G	SNP	A	94	130	219	97.82	229	Tyr17Tyr (tac/taT)	Rv1361c	PPE19	PPE family protein PPE19
1533624	0	A	SNP	C	90	134	221	97.82	229	Phe4Val (ttc/Gtc)	Rv1361c	PPE19	PPE family protein PPE19
1534551	0	C	SNP	T	124	112	235	100	236	Glu20Glu (gag/gaA)	Rv1362c	-	membrane protein
1536251	0	G	SNP	T	138	173	301	100	311	Ala465Glu (gcg/gAg)	Rv1364c	-	sigma factor regulatory protein
1537484	0	G	SNP	A	112	130	237	99.18	244	Thr54Ile (acc/aTc)	Rv1364c	-	sigma factor regulatory protein
1540141	0	T	SNP	C	100	113	210	100	213	Ile169Val (atc/Gtc)	Rv1367c	-	hypothetical protein
1540484	0	C	SNP	G	127	137	264	100	264	Leu54Leu (ctg/ctC)	Rv1367c	-	hypothetical protein
1544255	0	C	SNP	T	125	85	205	100	210	Arg299Arg (cgc/cgT)	Rv1371	-	membrane protein
1546703	0	C	SNP	T	104	122	225	100	226	Pro231Leu (ccg/cTg)	Rv1373	-	glycolipid sulfotransferase
1547125	0	T	SNP	C	107	95	201	100	202	Thr136Ala (aca/Gca)	Rv1374c	-	hypothetical protein
1549278	0	G	SNP	A	136	135	267	99.63	272	Arg44Gln (cgg/cAg)	Rv1376	-	hypothetical protein
1552547	0	G	SNP	A	122	147	266	100	269	Arg37Trp (cgg/Tgg)	Rv1378c	-	hypothetical protein
1554216	0	C	SNP	T	116	112	223	99.56	229	Pro10Leu (ccc/cTc)	Rv1381	pyrC	dihydroorotase
1563717	0	C	SNP	T	119	122	238	100	241	Val8Val (gtc/gtT)	Rv1388	mihF	integration host factor MihF
1568797	0	C	SNP	T	93	101	192	99.49	195	Arg264Gln (cgg/cAg)	Rv1393c	-	monoxygenase
1569754	0	G	SNP	T	130	94	222	100	224	Arg406Arg (cga/Aga)	Rv1394c	cyp132	cytochrome P450 Cyp132
1570566	0	C	SNP	A	115	113	222	99.56	229	Arg135Leu (cgg/cTg)	Rv1394c	cyp132	cytochrome P450 Cyp132
1573660	0	T	SNP	G	154	138	290	100	292	Arg66Ser (aga/agC)	Rv1396c	PE_PGRS25	PE-PGRS family protein PE_PGRS25
1574232	0	C	SNP	T	109	100	207	98.58	212	Leu94Leu (ctg/ctA)	Rv1397c	vapC10	ribonuclease VapC10
1583948	0	C	SNP	T	162	157	317	99.07	322	Thr283Ile (acc/aTc)	Rv1407	fmu	methyltransferase
1588899	0	G	SNP	T	99	116	209	100	215	Ala111Ala (gcg/gcT)	Rv1412	ribC	riboflavin synthase
1592075	0	C	SNP	A	115	103	214	99.54	219	Ala135Ala (gcc/gcA)	Rv1416	ribH	6,7-dimethyl-8-ribityllumazine synthase
1593331	0	G	SNP	A	107	112	216	100	219
1595342	0	T	SNP	C	128	88	213	100	216	Val434Ala (gtg/gCg)	Rv1420	uvrC	excinuclease ABC subunit UvrC
1599557	0	C	SNP	G	113	98	210	100	211	Arg33Thr (agg/aCg)	Rv1424c	-	membrane protein
1608276	0	A	SNP	C	125	103	227	100	228	Asn65Thr (aac/aCc)	Rv1431	-	hypothetical protein
1609840	0	A	SNP	G	126	118	241	100	244	Pro586Pro (cca/ccG)	Rv1431	-	hypothetical protein
1613035	0	T	SNP	C	123	111	234	100	234
1614143	0	G	SNP	A	112	114	223	99.56	227	Leu279Leu (ctg/ctA)	Rv1436	gap	glyceraldehyde 3-phosphate dehydrogenase
1618978	0	T	SNP	C	168	117	279	100	285	Asp236Gly (gat/gGt)	Rv1441c	PE_PGRS26	PE-PGRS family protein PE_PGRS26
1624791	0	C	SNP	G	140	117	249	100	257	Arg192Pro (cga/cCa)	Rv1446c	opcA	OXPP cycle protein OpcA
1627351	0	T	SNP	C	126	100	224	100	226	Thr244Ala (acc/Gcc)	Rv1448c	tal	transaldolase
1630148	0	A	SNP	C	110	141	248	100	251	Tyr18Asp (tac/Gac)	Rv1449c	tkt	transketolase
1634550	0	G	SNP	A	21	4	24	100	25	Gly26Gly (ggc/ggT)	Rv1450c	PE_PGRS27	PE-PGRS family protein PE_PGRS27
1634609	0	C	SNP	T	70	42	108	100	112	Ala7Thr (gcc/Acc)	Rv1450c	PE_PGRS27	PE-PGRS family protein PE_PGRS27
1634610	0	C	SNP	T	71	41	112	100	112	Val6Val (gtg/gtA)	Rv1450c	PE_PGRS27	PE-PGRS family protein PE_PGRS27
1636172	1	T	Ins	C	88	16	104	90.43	104		Rv1452c	PE_PGRS28	PE-PGRS family protein PE_PGRS28
1636172	2	T	Ins	C	88	16	104	90.43	104		Rv1452c	PE_PGRS28	PE-PGRS family protein PE_PGRS28
1636172	3	T	Ins	G	88	16	104	90.43	104		Rv1452c	PE_PGRS28	PE-PGRS family protein PE_PGRS28
1636826	0	C	SNP	A	135	157	284	98.65	296	Gly468Gly (ggg/ggT)	Rv1452c	PE_PGRS28	PE-PGRS family protein PE_PGRS28
1638182	0	C	SNP	T	124	159	282	99.65	284	Ser16Ser (tcg/tcA)	Rv1452c	PE_PGRS28	PE-PGRS family protein PE_PGRS28
1638183	0	G	SNP	A	121	154	270	98.92	278	Ser16Leu (tcg/tTg)	Rv1452c	PE_PGRS28	PE-PGRS family protein PE_PGRS28
1638188	0	C	SNP	T	121	155	273	99.64	277	Ala14Ala (gcg/gcA)	Rv1452c	PE_PGRS28	PE-PGRS family protein PE_PGRS28
1638191	0	C	SNP	G	123	153	274	99.28	278	Ala13Ala (gcg/gcC)	Rv1452c	PE_PGRS28	PE-PGRS family protein PE_PGRS28
1638194	0	G	SNP	C	126	161	284	99.65	288	Ala12Ala (gcc/gcG)	Rv1452c	PE_PGRS28	PE-PGRS family protein PE_PGRS28
1639594	0	C	SNP	A	113	84	194	100	197	Pro405Gln (cca/cAa)	Rv1453	-	transcriptional activator protein
1644201	0	T	SNP	C	112	132	243	99.59	245	Arg20Arg (cga/cgG)	Rv1458c	-	antibiotic ABC transporter ATP-binding protein
1645802	0	T	SNP	C	122	129	250	100	251	Lys113Glu (aaa/Gaa)	Rv1459c	-	alpha-(1->6)-mannopyranosyltransferase
1650072	0	A	SNP	G	129	142	266	100	271	Asn183Asp (aac/Gac)	Rv1462	-	hypothetical protein
1650406	0	C	SNP	A	124	127	245	99.6	252	Thr294Asn (acc/aAc)	Rv1462	-	hypothetical protein
1656293	0	G	SNP	A	146	103	248	99.2	251	Asn143Asn (aac/aaT)	Rv1468c	PE_PGRS29	PE-PGRS family protein PE_PGRS29
1656917	0	T	SNP	G	98	91	186	97.93	193
1676290	0	C	SNP	A	118	155	266	100	273	Lys198Asn (aag/aaT)	Rv1486c	-	hypothetical protein
1676880	0	A	SNP	G	135	137	272	99.63	273	Trp2Arg (tgg/Cgg)	Rv1486c	-	hypothetical protein
1681147	0	G	SNP	A	145	133	277	100	278
1688300	0	T	SNP	C	146	152	294	100	298	Phe120Phe (ttt/ttC)	Rv1497	lipL	esterase LipL
1689349	0	C	SNP	T	114	142	255	100	256	Arg191His (cgc/cAc)	Rv1498c	-	methyltransferase
1692141	0	A	SNP	C	103	121	224	99.56	225	Ile84Ile (ata/atC)	Rv1501	-	hypothetical protein
1692960	0	T	SNP	C	122	144	263	100	266	Ser13Pro (tcg/Ccg)	Rv1502	-	hypothetical protein
1693561	0	A	SNP	G	126	130	255	100	256	Tyr213Cys (tac/tGc)	Rv1502	-	hypothetical protein
1698850	0	C	SNP	T	128	112	236	98.36	244	Ala349Thr (gca/Aca)	Rv1508c	-	membrane protein
1698911	0	G	SNP	A	139	112	250	100	251	Gly328Gly (ggc/ggT)	Rv1508c	-	membrane protein
1699849	0	G	SNP	A	92	119	208	100	211	Pro16Ser (ccg/Tcg)	Rv1508c	-	membrane protein
1702415	0	C	SNP	T	135	140	267	100	275	Ala374Val (gcg/gTg)	Rv1510	-	hypothetical protein
1706119	0	T	SNP	C	104	123	225	100	227	Ser159Ser (tca/tcG)	Rv1514c	-	glycosyltransferase
1708792	0	T	SNP	C	94	154	245	100	248
1709432	0	C	SNP	T	105	125	224	100	230	Leu188Phe (ctc/Ttc)	Rv1517	-	hypothetical protein
1713192	0	A	SNP	G	111	96	197	100	207	Val297Val (gta/gtG)	Rv1521	fadD25	fatty-acid--CoA ligase FadD25
1713923	0	A	SNP	G	134	106	235	98.77	243	His541Arg (cac/cGc)	Rv1521	fadD25	fatty-acid--CoA ligase FadD25
1716472	0	A	SNP	G	107	104	207	100	211	Ser381Pro (tcc/Ccc)	Rv1522c	mmpL12	transmembrane transport protein MmpL12
1718932	0	C	SNP	T	99	104	202	99.51	204	Asn69Asn (aac/aaT)	Rv1524	-	glycosyltransferase
1728161	0	G	SNP	T	104	104	202	99.52	209	Gly83Gly (ggc/ggA)	Rv1527c	pks5	polyketide synthase
1728460	0	A	SNP	C	101	91	190	100	192
1728837	0	A	SNP	G	101	99	199	100	200
1733256	0	C	SNP	T	129	135	261	98.88	267	Gly99Ser (ggc/Agc)	Rv1532c	-	hypothetical protein
1735739	0	T	SNP	C	124	122	240	99.19	248
1738751	0	C	SNP	A	87	92	175	100	179	Arg745Arg (cgg/Agg)	Rv1536	ileS	isoleucine--tRNA ligase
1748439	0	C	SNP	T	91	145	223	99.58	237	Thr249Ile (acc/aTc)	Rv1547	dnaE1	DNA polymerase III subunit alpha
1752561	0	T	SNP	C	91	99	188	100	190	Asp258Gly (gac/gGc)	Rv1548c	PPE21	PPE family protein PPE21
1753519	1	G	Ins	C	70	124	194	83.62	194
1759252	0	G	SNP	T	113	125	236	100	238	Ser524Ser (tcg/tcT)	Rv1552	frdA	fumarate reductase flavoprotein subunit		phylo (not 4,9)
1760292	0	A	SNP	G	121	125	244	100	246	Met40Val (atg/Gtg)	Rv1554	frdC	fumarate reductase membrane anchor subunit
1761765	0	G	SNP	A	96	99	192	99.49	196	Gly8Ser (ggc/Agc)	Rv1557	mmpL6	transmembrane transport protein MmpL6
1762172	0	C	SNP	T	116	99	211	98.62	218	Ala143Ala (gcc/gcT)	Rv1557	mmpL6	transmembrane transport protein MmpL6
1763482	0	G	SNP	A	109	111	219	100	220	Gly19Arg (ggg/Agg)	Rv1559	ilvA	threonine dehydratase IlvA
1764225	0	C	SNP	T	137	170	300	100	307	Ala266Ala (gcc/gcT)	Rv1559	ilvA	threonine dehydratase IlvA
1778430	0	T	SNP	C	178	152	325	100	330	Met191Thr (atg/aCg)	Rv1570	bioD	ATP-dependent dethiobiotin synthetase BioD
1779370	0	G	SNP	C	139	115	253	100	254	Thr19Thr (acg/acC)	Rv1573	-	phage protein
1780586	1	C	Ins	G	104	86	190	97.94	190		Rv1575	-	phage protein
1781251	0	C	SNP	T	135	130	260	100	265	Glu272Lys (gag/Aag)	Rv1576c	-	phage capsid protein
1781594	0	C	SNP	T	187	139	323	99.09	329	Ala157Ala (gcg/gcA)	Rv1576c	-	phage capsid protein
1781811	0	T	SNP	C	150	177	323	99.7	328	Asp85Gly (gac/gGc)	Rv1576c	-	phage capsid protein
1784238	0	A	Del	GAP	118	107	224	100	225		Rv1581c	-	phage protein
1788664	0	G	SNP	C	155	112	265	100	267	Ala167Gly (gcc/gGc)	Rv1587c	-	hypothetical protein
1789735	0	C	SNP	T	71	39	106	98.21	112	Pro34Pro (ccg/ccA)	Rv1588c	-	hypothetical protein
1789933	0	G	SNP	A	99	102	200	100	201
1792777	0	T	SNP	C	96	98	194	100	194	Ile322Val (att/Gtt)	Rv1592c	-	hypothetical protein
1792778	0	T	SNP	C	90	101	190	100	191	Glu321Glu (gaa/gaG)	Rv1592c	-	hypothetical protein
1798355	0	G	SNP	A	103	124	223	100	227	Gly21Asp (ggt/gAt)	Rv1597	-	hypothetical protein
1802047	0	C	SNP	G	116	119	230	100	235	Gln5Glu (cag/Gag)	Rv1601	hisB	imidazole glycerol-phosphate dehydratase
1803265	0	G	SNP	A	99	108	207	100	207	Ser201Asn (agc/aAc)	Rv1602	hisH	imidazole glycerol phosphate synthase subunit HisH
1804409	0	C	SNP	A	119	108	225	100	227	Pro124Gln (cca/cAa)	Rv1604	impA	inositol-monophosphatase ImpA
1811375	0	G	SNP	T	102	112	212	100	214	Gly83Gly (ggg/ggT)	Rv1612	trpB	tryptophan synthase subunit beta
1812448	0	C	SNP	T	110	92	198	100	202	Tyr30Tyr (tac/taT)	Rv1613	trpA	tryptophan synthase subunit alpha
1817976	0	A	SNP	T	129	101	227	100	230	His121Leu (cac/cTc)	Rv1618	tesB1	acyl-CoA thioesterase TesB
1818286	0	C	SNP	T	123	124	245	100	247	Gly224Gly (ggc/ggT)	Rv1618	tesB1	acyl-CoA thioesterase TesB
1827468	0	C	SNP	A	105	100	203	99.03	207	Val160Leu (gtg/Ttg)	Rv1625c	cya	adenylyl cyclase
1832509	0	C	SNP	G	117	121	235	100	238	Thr615Thr (acc/acG)	Rv1629	polA	DNA polymerase I
1833025	0	C	SNP	T	134	117	248	99.6	252	Asp787Asp (gac/gaT)	Rv1629	polA	DNA polymerase I
1836286	0	G	SNP	C	161	159	316	99.69	321
1836417	0	C	SNP	A	157	147	293	100	304	Gly138Gly (ggg/ggT)	Rv1632c	-	hypothetical protein
1839759	0	G	SNP	C	156	129	282	100	285	Gly198Arg (ggg/Cgg)	Rv1634	-	multidrug-efflux transporter
1847919	0	C	SNP	G	151	121	269	100	272	Thr180Thr (acg/acC)	Rv1639c	-	hypothetical protein
1849609	0	T	SNP	C	108	117	223	99.12	227	Arg809Arg (cga/cgG)	Rv1640c	lysX	bifunctional lysine--tRNA ligase/phosphatidylglycerol lysyltransferase
1852803	0	C	SNP	A	106	108	210	99.53	215	Ala177Ala (gcc/gcA)	Rv1641	infC	initiation factor IF-3
1852877	0	A	SNP	C	104	116	216	99.1	222	_202Ser (tag/tCg)	Rv1641	infC	initiation factor IF-3
1854300	0	T	SNP	C	109	141	249	100	250	Leu232Pro (ctg/cCg)	Rv1644	tsnR	23S rRNA methyltransferase TsnR
1856617	0	C	SNP	T	85	96	176	100	181	Thr285Ile (aca/aTa)	Rv1646	PE17	PE family protein PE17
1856777	0	G	SNP	C	131	97	223	99.56	229	Ala2Pro (gcg/Ccg)	Rv1647	-	adenylate cyclase
1859559	0	C	SNP	A	101	116	216	100	217	Ala276Asp (gcc/gAc)	Rv1649	pheS	phenylalanine--tRNA ligase subunit alpha
1863417	0	G	SNP	A	157	144	287	99.67	302	His656Tyr (cac/Tac)	Rv1651c	PE_PGRS30	PE-PGRS family protein PE_PGRS30
1863584	0	G	SNP	T	164	155	307	99.69	320	Thr600Asn (acc/aAc)	Rv1651c	PE_PGRS30	PE-PGRS family protein PE_PGRS30
1873700	0	G	SNP	A	154	131	281	99.3	287	Leu354Leu (ctg/ctA)	Rv1659	argH	argininosuccinate lyase
1880177	0	T	SNP	C	115	135	246	99.21	252	Val1625Ala (gtc/gCc)	Rv1661	pks7	polyketide synthase
1885772	0	G	SNP	A	111	120	227	100	231	Ala1357Thr (gcc/Acc)	Rv1662	pks8	polyketide synthase
1894300	1	G	Ins	G	113	104	217	86.45	217
1894300	2	G	Ins	T	113	103	216	86.06	217
1894300	3	G	Ins	C	111	100	211	84.06	213
1894300	4	G	Ins	T	111	102	213	84.86	213
1894300	5	G	Ins	T	111	101	212	84.46	213
1894300	6	G	Ins	G	111	102	213	84.86	213
1894300	7	G	Ins	C	110	101	211	84.06	211
1894300	8	G	Ins	C	110	101	211	84.06	211
1894300	9	G	Ins	G	109	100	209	83.27	210
1894300	10	G	Ins	C	109	101	210	83.67	210
1894422	0	A	SNP	G	189	142	326	100	331
1901493	0	T	SNP	C	92	117	207	100	209	Ser149Ser (agt/agC)	Rv1676	-	hypothetical protein
1907296	0	G	SNP	C	102	107	205	100	209	Ala298Ala (gcg/gcC)	Rv1682	-	hypothetical protein
1908598	0	G	SNP	A	120	104	217	99.12	226	Arg335Arg (cgg/cgA)	Rv1683	-	bifunctional long-chain acyl-CoA synthase/lipase
1916137	0	A	SNP	G	170	157	325	99.7	328	Leu63Leu (cta/ctG)	Rv1691	-	hypothetical protein
1917972	0	A	SNP	G	154	125	276	99.29	281	Leu11Leu (cta/ctG)	Rv1694	tlyA	16S/23S rRNA (cytidine-2'-O)-methyltransferase TlyA			capreomycin (CPR)
1925136	0	G	SNP	A	104	100	199	100	204	Val436Val (gtg/gtA)	Rv1699	pyrG	CTP synthase
1926029	0	T	SNP	C	139	140	278	99.64	280	Tyr150His (tat/Cat)	Rv1700	-	NUDIX hydrolase
1927329	0	C	SNP	A	113	103	206	100	216	Arg416Leu (cgc/cTc)	Rv1702c	-	hypothetical protein
1931179	0	C	SNP	A	91	77	165	100	168	Arg93Leu (cgg/cTg)	Rv1704c	cycA	D-serine/alanine/glycine transporter protein CycA
1931718	0	G	SNP	C	140	139	274	100	279	Leu313Val (ctg/Gtg)	Rv1705c	PPE22	PPE family protein PPE22
1933988	0	G	SNP	A	89	94	179	100	183
1944107	0	A	SNP	G	116	116	229	99.57	233	Ser178Gly (agt/Ggt)	Rv1716	-	hypothetical protein
1944402	0	T	SNP	C	120	122	235	100	242	Val276Ala (gtc/gCc)	Rv1716	-	hypothetical protein
1946999	0	T	SNP	G	93	95	187	100	188
1950767	0	T	SNP	C	108	113	217	100	221	Lys95Lys (aaa/aaG)	Rv1724c	-	hypothetical protein
1952743	0	G	SNP	A	141	110	249	99.21	253	Val298Met (gtg/Atg)	Rv1726	-	oxidoreductase
1960284	0	C	SNP	A	113	116	225	100	229	Gln68His (cag/caT)	Rv1733c	-	transmembrane protein
1967237	0	C	SNP	A	114	119	231	100	233	Arg134Leu (cga/cTa)	Rv1739c	-	sulfate ABC transporter permease
1971725	0	G	SNP	C	126	121	243	99.6	248	Arg89Arg (cgc/cgG)	Rv1745c	idi	isopentenyl-diphosphate delta-isomerase
1972901	0	C	SNP	T	143	116	257	100	259	Ala255Val (gcg/gTg)	Rv1746	pknF	serine/threonine-protein kinase PknF
1974100	0	C	SNP	G	141	137	268	99.29	280	Ala157Ala (gcc/gcG)	Rv1747	-	ABC transporter ATP-binding protein/permease
1977646	0	G	SNP	A	127	103	228	99.14	232	Ala80Ala (gcc/gcT)	Rv1749c	-	integral membrane protein
1983195	0	A	SNP	G	12	12	24	96	25	Gly527Gly (ggt/ggC)	Rv1753c	PPE24	PPE family protein PPE24
1983198	0	C	SNP	G	17	10	27	93.1	29	Val526Val (gtg/gtC)	Rv1753c	PPE24	PPE family protein PPE24
1983313	0	T	SNP	G	108	121	224	96.62	237	Asn488Thr (aac/aCc)	Rv1753c	PPE24	PPE family protein PPE24
1990748	0	G	SNP	C	12	4	15	100	16	Ile610Met (atc/atG)	Rv1759c	wag22	PE-PGRS family protein Wag22
1990760	0	G	SNP	C	12	4	16	100	16	Ser606Ser (tcc/tcG)	Rv1759c	wag22	PE-PGRS family protein Wag22
1990762	0	A	SNP	C	12	4	16	100	16	Ser606Ala (tcc/Gcc)	Rv1759c	wag22	PE-PGRS family protein Wag22
1990763	0	T	SNP	C	12	4	16	100	16	Gly605Gly (gga/ggG)	Rv1759c	wag22	PE-PGRS family protein Wag22
1990775	0	A	SNP	G	12	4	16	100	16	Gly601Gly (ggt/ggC)	Rv1759c	wag22	PE-PGRS family protein Wag22
1990790	0	A	SNP	G	11	4	14	100	15	Gly596Gly (ggt/ggC)	Rv1759c	wag22	PE-PGRS family protein Wag22
1990822	0	C	SNP	T	10	4	13	100	14	Ala586Thr (gcc/Acc)	Rv1759c	wag22	PE-PGRS family protein Wag22
1990826	0	A	SNP	G	10	4	14	100	14	Gly584Gly (ggt/ggC)	Rv1759c	wag22	PE-PGRS family protein Wag22
1990883	0	G	SNP	T	9	11	20	90.91	22	Gly565Gly (ggc/ggA)	Rv1759c	wag22	PE-PGRS family protein Wag22
1990888	0	C	SNP	T	9	11	19	90.91	22	Ala564Thr (gcc/Acc)	Rv1759c	wag22	PE-PGRS family protein Wag22
1990892	0	A	SNP	C	9	14	23	92	25	Gly562Gly (ggt/ggG)	Rv1759c	wag22	PE-PGRS family protein Wag22
1990897	0	C	SNP	A	9	10	18	86.36	22	Ala561Ser (gcc/Tcc)	Rv1759c	wag22	PE-PGRS family protein Wag22
1990924	0	A	SNP	G	7	6	13	86.67	15	Leu552Leu (ttg/Ctg)	Rv1759c	wag22	PE-PGRS family protein Wag22
1990928	0	G	SNP	C	7	6	13	86.67	15	Gly550Gly (ggc/ggG)	Rv1759c	wag22	PE-PGRS family protein Wag22
1998063	0	T	SNP	A	47	76	122	100	123	Glu151Asp (gaa/gaT)	Rv1765c	-	hypothetical protein
1998122	0	G	SNP	A	46	58	104	100	104	Leu132Leu (ctg/Ttg)	Rv1765c	-	hypothetical protein
1998141	0	G	SNP	C	46	53	98	100	99	Gly125Gly (ggc/ggG)	Rv1765c	-	hypothetical protein
1998300	0	T	SNP	C	45	58	103	97.17	106	Ser72Ser (tca/tcG)	Rv1765c	-	hypothetical protein
2003252	0	C	SNP	T	125	118	239	100	243	Ala209Ala (gcc/gcT)	Rv1769	-	hypothetical protein
2003827	0	A	SNP	C	132	116	246	99.2	250	Asp401Ala (gac/gCc)	Rv1769	-	hypothetical protein
2010565	0	G	SNP	A	97	127	220	98.25	228
2010614	0	G	SNP	A	97	114	207	100	211
2010880	0	T	SNP	G	109	121	230	99.57	231	Gly75Gly (ggt/ggG)	Rv1777	cyp144	cytochrome P450 Cyp144
2011568	0	G	SNP	C	122	96	213	100	218	Glu305Gln (gag/Cag)	Rv1777	cyp144	cytochrome P450 Cyp144
2018774	0	G	SNP	C	103	91	191	98.48	197	Ala345Ala (gcg/gcC)	Rv1782	eccB5	ESX-5 type VII secretion system protein EccB5
2020342	0	G	SNP	A	100	93	190	99.48	194	Glu362Glu (gag/gaA)	Rv1783	eccC5	ESX-5 type VII secretion system protein EccC5
2022868	0	T	SNP	C	136	140	275	100	276	Ser1204Ser (agt/agC)	Rv1783	eccC5	ESX-5 type VII secretion system protein EccC5
2023628	0	C	SNP	G	109	109	216	99.54	219	Gly334Ala (gga/gCa)	Rv1785c	cyp143	cytochrome P450 Cyp143
2024389	0	C	SNP	T	112	117	228	99.57	230	Pro80Pro (ccg/ccA)	Rv1785c	cyp143	cytochrome P450 Cyp143
2025977	0	C	SNP	G	114	113	226	99.13	229	Thr226Arg (acg/aGg)	Rv1787	PPE25	PPE family protein PPE25
2030355	0	A	SNP	G	138	128	259	99.25	268
2034676	0	C	SNP	T	115	146	259	100	261	Ile316Ile (atc/atT)	Rv1796	mycP5	membrane-anchored mycosin MycP
2045310	0	A	SNP	G	132	178	302	99.68	311	Ile511Ile (att/atC)	Rv1803c	PE_PGRS32	PE-PGRS family protein PE_PGRS32
2049065	0	T	SNP	C	130	167	293	100	297
2049097	0	G	SNP	C	146	161	302	100	307
2050822	0	G	SNP	C	146	128	272	100	274	Gly301Ala (gga/gCa)	Rv1808	PPE32	PPE family protein PPE32
2051345	0	G	SNP	A	137	110	244	100	247	Gly22Ser (ggt/Agt)	Rv1809	PPE33	PPE family protein PPE33
2051746	0	T	SNP	C	144	122	263	99.63	267	Ala155Ala (gct/gcC)	Rv1809	PPE33	PPE family protein PPE33
2052035	0	G	SNP	T	113	96	208	99.05	211	Val252Leu (gtg/Ttg)	Rv1809	PPE33	PPE family protein PPE33
2055271	0	A	SNP	G	112	126	234	99.58	239	Leu30Pro (cta/cCa)	Rv1812c	-	dehydrogenase
2056184	0	C	SNP	T	96	111	204	97.64	212
2057774	0	A	SNP	T	103	96	196	100	199	Ile83Phe (atc/Ttc)	Rv1815	-	hypothetical protein
2058950	0	C	Del	GAP	107	125	232	98.72	235		Rv1816	-	HTH-type transcriptional regulator
2061865	0	G	Del	GAP	17	21	33	92.68	41		Rv1818c	PE_PGRS33	PE-PGRS family protein PE_PGRS33
2061866	0	G	Del	GAP	17	21	33	97.44	39		Rv1818c	PE_PGRS33	PE-PGRS family protein PE_PGRS33
2061867	0	T	Del	GAP	17	21	33	97.44	39		Rv1818c	PE_PGRS33	PE-PGRS family protein PE_PGRS33
2061868	0	G	Del	GAP	17	21	33	100	38		Rv1818c	PE_PGRS33	PE-PGRS family protein PE_PGRS33
2061869	0	A	Del	GAP	17	21	33	97.44	39		Rv1818c	PE_PGRS33	PE-PGRS family protein PE_PGRS33
2061870	0	C	Del	GAP	17	21	33	97.44	39		Rv1818c	PE_PGRS33	PE-PGRS family protein PE_PGRS33
2061871	0	A	Del	GAP	17	21	33	97.44	39		Rv1818c	PE_PGRS33	PE-PGRS family protein PE_PGRS33
2061872	0	T	Del	GAP	17	21	33	97.44	39		Rv1818c	PE_PGRS33	PE-PGRS family protein PE_PGRS33
2061873	0	T	Del	GAP	17	21	33	100	38		Rv1818c	PE_PGRS33	PE-PGRS family protein PE_PGRS33
2061874	0	A	Del	GAP	17	21	33	100	38		Rv1818c	PE_PGRS33	PE-PGRS family protein PE_PGRS33
2061875	0	G	Del	GAP	17	21	33	97.44	39		Rv1818c	PE_PGRS33	PE-PGRS family protein PE_PGRS33
2061876	0	T	Del	GAP	17	21	33	100	38		Rv1818c	PE_PGRS33	PE-PGRS family protein PE_PGRS33
2061877	0	G	Del	GAP	17	21	33	97.44	39		Rv1818c	PE_PGRS33	PE-PGRS family protein PE_PGRS33
2061878	0	C	Del	GAP	17	21	33	97.44	39		Rv1818c	PE_PGRS33	PE-PGRS family protein PE_PGRS33
2061879	0	C	Del	GAP	17	21	33	97.44	39		Rv1818c	PE_PGRS33	PE-PGRS family protein PE_PGRS33
2061880	0	G	Del	GAP	17	21	33	97.44	39		Rv1818c	PE_PGRS33	PE-PGRS family protein PE_PGRS33
2061881	0	G	Del	GAP	17	21	33	100	38		Rv1818c	PE_PGRS33	PE-PGRS family protein PE_PGRS33
2061958	0	A	SNP	G	50	107	136	98.74	159	Ala239Ala (gct/gcC)	Rv1818c	PE_PGRS33	PE-PGRS family protein PE_PGRS33
2074754	0	C	SNP	T	109	103	210	100	212
2074936	0	C	SNP	A	114	109	221	98.67	226	Gly32Gly (ggc/ggA)	Rv1830	-	HTH-type transcriptional regulator
2087652	0	C	SNP	T	106	124	225	100	230	Arg87Arg (cgg/cgA)	Rv1839c	vapB13	antitoxin VapB13
2089752	0	C	SNP	T	124	121	245	99.59	246	Val323Met (gtg/Atg)	Rv1841c	-	hypothetical protein
2090405	0	A	SNP	G	104	107	209	99.53	212	Leu105Ser (ttg/tCg)	Rv1841c	-	hypothetical protein
2094891	0	C	SNP	T	99	105	201	99.51	205	Ala100Thr (gcc/Acc)	Rv1844c	gnd1	6-phosphogluconate dehydrogenase
2094912	0	C	Del	GAP	89	88	177	86.34	205		Rv1844c	gnd1	6-phosphogluconate dehydrogenase
2094913	0	A	Del	GAP	89	88	177	87.62	202		Rv1844c	gnd1	6-phosphogluconate dehydrogenase
2094914	0	G	Del	GAP	89	88	177	88.06	201		Rv1844c	gnd1	6-phosphogluconate dehydrogenase
2094915	0	C	Del	GAP	89	88	177	88.5	200		Rv1844c	gnd1	6-phosphogluconate dehydrogenase
2094916	0	G	Del	GAP	89	88	177	88.94	199		Rv1844c	gnd1	6-phosphogluconate dehydrogenase
2094917	0	T	Del	GAP	89	88	177	88.94	199		Rv1844c	gnd1	6-phosphogluconate dehydrogenase
2096186	0	A	SNP	G	121	142	261	100	263	Thr138Thr (act/acC)	Rv1846c	blaI	transcriptional repressor BlaI
2108141	0	T	SNP	C	130	131	259	100	261	Phe136Leu (ttc/Ctc)	Rv1860	apa	hypothetical protein
2108890	0	A	SNP	C	108	141	246	100	249
2109523	1	C	Ins	G	117	93	210	95.89	210
2116903	0	C	SNP	T	91	111	194	100	202	Gly380Gly (ggc/ggT)	Rv1867	-	hypothetical protein
2120836	0	A	SNP	C	121	148	263	99.63	270	Ser199Ala (tcc/Gcc)	Rv1870c	-	hypothetical protein
2122976	0	C	SNP	G	114	121	231	99.58	236	Gly59Ala (ggt/gCt)	Rv1872c	lldD2	L-lactate dehydrogenase
2123169	0	T	SNP	G	109	121	224	100	230
2128870	0	A	SNP	G	122	121	237	100	243	Leu283Leu (cta/ctG)	Rv1878	glnA3	glutamine synthetase GlnA
2133468	1	T	Ins	T	98	92	190	94.53	192		Rv1883c	-	hypothetical protein
2133468	2	T	Ins	C	98	94	192	95.52	192		Rv1883c	-	hypothetical protein
2133468	3	T	Ins	G	98	93	191	95.02	192		Rv1883c	-	hypothetical protein
2133468	4	T	Ins	C	98	94	192	95.52	192		Rv1883c	-	hypothetical protein
2133468	5	T	Ins	A	98	94	192	95.52	192		Rv1883c	-	hypothetical protein
2133468	6	T	Ins	T	98	94	192	95.52	192		Rv1883c	-	hypothetical protein
2133468	7	T	Ins	G	97	94	191	95.02	192		Rv1883c	-	hypothetical protein
2133468	8	T	Ins	C	98	93	191	95.02	191		Rv1883c	-	hypothetical protein
2133468	9	T	Ins	C	96	92	188	93.53	188		Rv1883c	-	hypothetical protein
2133468	10	T	Ins	G	96	88	184	91.54	184		Rv1883c	-	hypothetical protein
2133468	11	T	Ins	T	94	86	180	89.55	181		Rv1883c	-	hypothetical protein
2133468	12	T	Ins	C	93	85	178	88.56	179		Rv1883c	-	hypothetical protein
2135870	0	T	SNP	C	108	127	234	100	235
2137521	1	A	Ins	C	86	79	165	83.76	166
2137521	2	A	Ins	T	86	80	166	84.26	166
2137521	3	A	Ins	C	86	79	165	83.76	165
2137521	4	A	Ins	C	85	79	164	83.25	165
2137521	5	A	Ins	G	86	78	164	83.25	165
2137521	6	A	Ins	A	86	79	165	83.76	165
2137521	7	A	Ins	T	86	79	165	83.76	165
2137521	8	A	Ins	C	86	79	165	83.76	165
2137521	9	A	Ins	A	86	79	165	83.76	165
2137521	10	A	Ins	C	86	79	165	83.76	165
2138453	0	C	SNP	T	136	114	247	100	250
2142250	0	C	SNP	T	93	120	209	99.53	214
2143328	0	G	Del	GAP	124	102	222	100	226		Rv1895	-	zinc-binding alcohol dehydrogenase
2147022	0	A	SNP	C	117	111	225	100	228	Ile204Met (att/atG)	Rv1900c	lipJ	lignin peroxidase LipJ
2151780	0	G	SNP	T	133	113	244	98.4	250	Gln206Lys (caa/Aaa)	Rv1905c	aao	D-amino acid oxidase
2153184	0	T	SNP	G	118	107	222	99.12	227
2154724	0	C	SNP	A	124	134	254	100	258	Arg463Leu (cgg/cTg)	Rv1908c	katG	catalase-peroxidase		phylo (not Euro-American, M. africanum, M. bovis, M . canettii, M. caprae, M. Microti, M. pinipedii, Beijing, Delhi/CAS, EAI, 4)	isoniazid (INH)
2155168	0	C	SNP	G	120	111	229	100	231	Ser315Thr (agc/aCc)	Rv1908c	katG	catalase-peroxidase	isoniazid (INH)		isoniazid (INH)
2158109	0	T	SNP	C	107	115	220	100	222	Asp328Gly (gac/gGc)	Rv1912c	fadB5	oxidoreductase FadB
2158905	0	C	SNP	A	124	99	221	100	223	Gly63_ (gga/Tga)	Rv1912c	fadB5	oxidoreductase FadB
2160998	0	G	SNP	A	113	116	222	100	229	Gly179Asp (ggc/gAc)	Rv1915	aceAa	isocitrate lyase AceAa
2161343	1	G	Ins	T	133	107	240	94.86	240		Rv1915	aceAa	isocitrate lyase AceAa
2163493	0	A	SNP	G	17	18	35	100	35	Ala1273Ala (gct/gcC)	Rv1917c	PPE34	PPE family protein PPE34
2163494	0	G	SNP	C	16	17	33	100	33	Ala1273Gly (gct/gGt)	Rv1917c	PPE34	PPE family protein PPE34
2163496	0	A	SNP	C	16	17	32	100	33	Gly1272Gly (ggt/ggG)	Rv1917c	PPE34	PPE family protein PPE34
2163504	0	G	SNP	A	16	17	32	100	33	Leu1270Leu (ctg/Ttg)	Rv1917c	PPE34	PPE family protein PPE34
2163510	0	T	SNP	C	15	16	31	100	31	Ile1268Val (att/Gtt)	Rv1917c	PPE34	PPE family protein PPE34
2163517	0	A	SNP	C	13	15	28	100	28	Gly1265Gly (ggt/ggG)	Rv1917c	PPE34	PPE family protein PPE34
2163520	0	G	SNP	A	12	11	23	95.83	24	Phe1264Phe (ttc/ttT)	Rv1917c	PPE34	PPE family protein PPE34
2167310	0	A	SNP	G	109	122	227	100	231	Met1Thr (atg/aCg)	Rv1917c	PPE34	PPE family protein PPE34
2167926	0	A	SNP	G	116	118	230	100	234	Leu896Ser (ttg/tCg)	Rv1918c	PPE35	PPE family protein PPE35
2172526	0	A	SNP	C	109	135	244	100	244	_424Gly (tga/Gga)	Rv1921c	lppF	lipoprotein LppF
2173860	0	A	SNP	C	125	127	250	100	252
2180911	0	G	SNP	T	78	101	175	100	179	Pro103Thr (ccg/Acg)	Rv1928c	-	short-chain type dehydrogenase/reductase
2186127	0	G	SNP	A	144	178	317	99.69	323	Ala21Val (gcc/gTc)	Rv1934c	fadE17	acyl-CoA dehydrogenase FadE17
2186236	0	C	SNP	T	128	151	272	99.29	281	Pro308Pro (ccg/ccA)	Rv1935c	echA13	enoyl-CoA hydratase EchA13
2187587	0	G	SNP	C	108	118	226	100	226	Gln68His (cag/caC)	Rv1936	-	monooxygenase
2199052	0	C	SNP	G	93	103	190	100	196	Gly5Arg (ggt/Cgt)	Rv1948c	-	hypothetical protein
2207591	1	T	Ins	C	116	113	229	98.28	229
2209465	0	G	SNP	A	130	134	256	100	264	Ala47Thr (gcg/Acg)	Rv1966	mce3A	Mce family protein Mce3A
2211826	0	A	SNP	G	134	133	265	100	267	Lys67Lys (aaa/aaG)	Rv1968	mce3C	Mce family protein Mce3C
2216227	0	T	SNP	C	129	126	253	99.61	256	Leu324Pro (ctc/cCc)	Rv1971	mce3F	Mce family protein Mce3F
2216345	0	C	SNP	A	125	126	246	99.6	252	Pro363Pro (ccc/ccA)	Rv1971	mce3F	Mce family protein Mce3F
2216443	0	C	SNP	A	110	115	217	100	225	Ala396Glu (gcg/gAg)	Rv1971	mce3F	Mce family protein Mce3F
2220512	0	T	SNP	G	128	108	232	100	236	Ser253Ser (tct/tcG)	Rv1977	-	hypothetical protein
2220941	0	G	Del	GAP	94	89	176	84.72	216		Rv1978	-	hypothetical protein
2220942	0	C	Del	GAP	94	89	176	84.72	216		Rv1978	-	hypothetical protein
2220943	0	C	Del	GAP	94	89	176	85.92	213		Rv1978	-	hypothetical protein
2220944	0	A	Del	GAP	94	89	176	87.56	209		Rv1978	-	hypothetical protein
2220945	0	C	Del	GAP	94	89	176	87.56	209		Rv1978	-	hypothetical protein
2220946	0	G	Del	GAP	94	89	176	88.41	207		Rv1978	-	hypothetical protein
2220947	0	A	Del	GAP	94	89	176	98.92	185		Rv1978	-	hypothetical protein
2220948	0	T	Del	GAP	94	89	177	99.46	184		Rv1978	-	hypothetical protein
2221584	0	G	SNP	C	103	141	241	100	244	Ser226Thr (agt/aCt)	Rv1978	-	hypothetical protein
2222089	0	A	SNP	C	114	108	220	98.23	226	Leu359Trp (ttg/tGg)	Rv1979c	-	permease
2223293	0	T	SNP	C	118	115	229	100	233
2228967	0	A	SNP	G	127	102	227	100	229
2229801	0	C	SNP	G	98	132	225	100	230	Pro34Pro (ccg/ccC)	Rv1985c	-	HTH-type transcriptional regulator
2230815	1	C	Ins	C	121	130	251	95.8	252
2230815	2	C	Ins	G	122	130	252	96.18	252
2233810	0	A	SNP	G	115	101	212	99.08	218
2234247	1	C	Ins	G	113	115	228	94.61	229
2235170	0	A	Del	GAP	19	22	41	97.62	42		Rv1992c	ctpG	cation transporter ATPase G
2235171	0	C	Del	GAP	19	22	41	97.62	42		Rv1992c	ctpG	cation transporter ATPase G
2235172	0	A	Del	GAP	19	22	41	97.62	42		Rv1992c	ctpG	cation transporter ATPase G
2235173	0	A	Del	GAP	19	22	41	97.62	42		Rv1992c	ctpG	cation transporter ATPase G
2235174	0	T	Del	GAP	19	22	41	97.62	42		Rv1992c	ctpG	cation transporter ATPase G
2235175	0	C	Del	GAP	19	22	41	97.62	42		Rv1992c	ctpG	cation transporter ATPase G
2235176	0	C	Del	GAP	19	22	41	97.62	42		Rv1992c	ctpG	cation transporter ATPase G
2235177	0	G	Del	GAP	19	22	41	100	41		Rv1992c	ctpG	cation transporter ATPase G
2235178	0	A	Del	GAP	19	22	41	97.62	42		Rv1992c	ctpG	cation transporter ATPase G
2235179	0	C	Del	GAP	19	22	41	97.62	42		Rv1992c	ctpG	cation transporter ATPase G
2235180	0	G	Del	GAP	19	22	41	97.62	42		Rv1992c	ctpG	cation transporter ATPase G
2235181	0	T	Del	GAP	19	22	41	97.62	42		Rv1992c	ctpG	cation transporter ATPase G
2235182	0	T	Del	GAP	19	22	41	97.62	42		Rv1992c	ctpG	cation transporter ATPase G
2235183	0	T	Del	GAP	19	22	41	100	41		Rv1992c	ctpG	cation transporter ATPase G
2235184	0	T	Del	GAP	19	22	41	97.62	42		Rv1992c	ctpG	cation transporter ATPase G
2235185	0	G	Del	GAP	19	22	41	97.62	42		Rv1992c	ctpG	cation transporter ATPase G
2235186	0	C	Del	GAP	19	22	41	97.62	42		Rv1992c	ctpG	cation transporter ATPase G
2235187	0	A	Del	GAP	19	22	41	95.35	43		Rv1992c	ctpG	cation transporter ATPase G
2235188	0	C	Del	GAP	19	22	41	95.35	43		Rv1992c	ctpG	cation transporter ATPase G
2235189	0	C	Del	GAP	19	22	41	95.35	43		Rv1992c	ctpG	cation transporter ATPase G
2235190	0	A	Del	GAP	19	22	41	95.35	43		Rv1992c	ctpG	cation transporter ATPase G
2235191	0	T	Del	GAP	19	22	41	95.35	43		Rv1992c	ctpG	cation transporter ATPase G
2235192	0	G	Del	GAP	19	22	41	95.35	43		Rv1992c	ctpG	cation transporter ATPase G
2235193	0	A	Del	GAP	19	22	41	95.35	43		Rv1992c	ctpG	cation transporter ATPase G
2235194	0	T	Del	GAP	19	22	41	95.35	43		Rv1992c	ctpG	cation transporter ATPase G
2235195	0	C	Del	GAP	19	22	41	95.35	43		Rv1992c	ctpG	cation transporter ATPase G
2235196	0	T	Del	GAP	19	22	41	97.62	42		Rv1992c	ctpG	cation transporter ATPase G
2235197	0	G	Del	GAP	19	22	41	95.35	43		Rv1992c	ctpG	cation transporter ATPase G
2235198	0	C	Del	GAP	19	22	41	95.35	43		Rv1992c	ctpG	cation transporter ATPase G
2235199	0	C	Del	GAP	19	22	41	95.35	43		Rv1992c	ctpG	cation transporter ATPase G
2235200	0	G	Del	GAP	19	22	41	95.35	43		Rv1992c	ctpG	cation transporter ATPase G
2235201	0	C	Del	GAP	19	22	41	95.35	43		Rv1992c	ctpG	cation transporter ATPase G
2235202	0	G	Del	GAP	19	22	41	95.35	43		Rv1992c	ctpG	cation transporter ATPase G
2235203	0	A	Del	GAP	19	22	41	95.35	43		Rv1992c	ctpG	cation transporter ATPase G
2235204	0	G	Del	GAP	19	22	41	95.35	43		Rv1992c	ctpG	cation transporter ATPase G
2235205	0	C	Del	GAP	19	22	41	95.35	43		Rv1992c	ctpG	cation transporter ATPase G
2235206	0	G	Del	GAP	19	22	41	95.35	43		Rv1992c	ctpG	cation transporter ATPase G
2235207	0	C	Del	GAP	19	22	41	95.35	43		Rv1992c	ctpG	cation transporter ATPase G
2235208	0	C	Del	GAP	19	22	41	95.35	43		Rv1992c	ctpG	cation transporter ATPase G
2235209	0	G	Del	GAP	19	22	41	97.62	42		Rv1992c	ctpG	cation transporter ATPase G
2235210	0	G	Del	GAP	19	22	41	95.35	43		Rv1992c	ctpG	cation transporter ATPase G
2235211	0	G	Del	GAP	19	22	41	95.35	43		Rv1992c	ctpG	cation transporter ATPase G
2235212	0	C	Del	GAP	19	22	41	95.35	43		Rv1992c	ctpG	cation transporter ATPase G
2235213	0	A	Del	GAP	19	22	41	95.35	43		Rv1992c	ctpG	cation transporter ATPase G
2235214	0	T	Del	GAP	19	22	41	95.35	43		Rv1992c	ctpG	cation transporter ATPase G
2235215	0	G	Del	GAP	19	22	41	95.35	43		Rv1992c	ctpG	cation transporter ATPase G
2235216	0	G	Del	GAP	19	22	41	95.35	43		Rv1992c	ctpG	cation transporter ATPase G
2235217	0	T	Del	GAP	19	22	41	95.35	43		Rv1992c	ctpG	cation transporter ATPase G
2235218	0	C	Del	GAP	19	22	41	95.35	43		Rv1992c	ctpG	cation transporter ATPase G
2235219	0	T	Del	GAP	19	22	41	95.35	43		Rv1992c	ctpG	cation transporter ATPase G
2235220	0	A	Del	GAP	19	22	41	95.35	43		Rv1992c	ctpG	cation transporter ATPase G
2235221	0	G	Del	GAP	19	22	41	95.35	43		Rv1992c	ctpG	cation transporter ATPase G
2235222	0	G	Del	GAP	19	22	41	95.35	43		Rv1992c	ctpG	cation transporter ATPase G
2235223	0	G	Del	GAP	19	22	41	95.35	43		Rv1992c	ctpG	cation transporter ATPase G
2235224	0	C	Del	GAP	19	22	41	95.35	43		Rv1992c	ctpG	cation transporter ATPase G
2235225	0	T	Del	GAP	19	22	41	95.35	43		Rv1992c	ctpG	cation transporter ATPase G
2235226	0	T	Del	GAP	19	22	41	95.35	43		Rv1992c	ctpG	cation transporter ATPase G
2235227	0	G	Del	GAP	19	22	41	95.35	43		Rv1992c	ctpG	cation transporter ATPase G
2235228	0	G	Del	GAP	19	22	41	95.35	43		Rv1992c	ctpG	cation transporter ATPase G
2235229	0	G	Del	GAP	19	22	41	95.35	43		Rv1992c	ctpG	cation transporter ATPase G
2235230	0	G	Del	GAP	19	22	41	95.35	43		Rv1992c	ctpG	cation transporter ATPase G
2235231	0	C	Del	GAP	19	22	41	95.35	43		Rv1992c	ctpG	cation transporter ATPase G
2235232	0	A	Del	GAP	19	22	41	95.35	43		Rv1992c	ctpG	cation transporter ATPase G
2236404	0	G	SNP	A	126	129	253	99.61	256	Gly301Gly (ggc/ggT)	Rv1992c	ctpG	cation transporter ATPase G
2244421	0	G	SNP	T	150	146	292	100	296	Leu240Met (ctg/Atg)	Rv1999c	-	transporter
2245916	0	T	SNP	G	114	117	226	99.57	232	Ala236Ala (gct/gcG)	Rv2000	-	hypothetical protein
2247677	0	A	SNP	C	89	134	217	100	223	Ile6Ile (ata/atC)	Rv2002	fabG3	20-beta-hydroxysteroid dehydrogenase
2251104	0	G	SNP	A	122	118	236	99.59	241	Val260Val (gtc/gtT)	Rv2005c	-	universal stress protein
2251999	0	A	SNP	G	130	77	201	100	207
2254481	0	G	SNP	A	113	112	221	98.25	229	Arg827Gln (cgg/cAg)	Rv2006	otsB1	trehalose-6-phosphate phosphatase OtsB
2260100	0	C	SNP	T	119	81	193	100	200
2260525	0	C	SNP	T	172	154	320	100	326
2262620	0	T	SNP	A	54	75	125	100	129	Glu151Asp (gaa/gaT)	Rv2015c	-	hypothetical protein
2262679	0	G	SNP	A	46	70	115	100	116	Leu132Leu (ctg/Ttg)	Rv2015c	-	hypothetical protein
2262698	0	G	SNP	C	49	62	108	100	111	Gly125Gly (ggc/ggG)	Rv2015c	-	hypothetical protein
2262857	0	T	SNP	C	66	56	119	97.6	125	Ser72Ser (tca/tcG)	Rv2015c	-	hypothetical protein
2264782	0	C	SNP	A	114	97	209	100	211	Ala262Glu (gcg/gAg)	Rv2017	-	transcriptional regulator
2265059	0	T	SNP	G	116	135	250	100	251
2269780	0	T	SNP	C	124	127	248	99.6	252	Asp154Gly (gac/gGc)	Rv2024c	-	hypothetical protein
2270102	0	A	SNP	G	98	123	218	100	221	Trp47Arg (tgg/Cgg)	Rv2024c	-	hypothetical protein
2275764	0	G	SNP	A	129	158	283	100	287	Leu221Phe (ctc/Ttc)	Rv2029c	pfkB	6-phosphofructokinase PfkB
2282787	0	C	SNP	T	101	116	212	99.54	218	Cys312Tyr (tgt/tAt)	Rv2037c	-	transmembrane protein
2284456	0	T	SNP	G	129	108	234	100	237	Glu114Ala (gag/gCg)	Rv2038c	-	sugar ABC transporter ATP-binding protein
2285251	0	C	SNP	A	93	93	184	100	186	Val131Phe (gtc/Ttc)	Rv2039c	-	sugar ABC transporter permease
2285558	0	G	SNP	A	96	101	196	100	197	Cys28Cys (tgc/tgT)	Rv2039c	-	sugar ABC transporter permease
2287121	0	A	SNP	G	107	101	205	100	208	Asp242Asp (gat/gaC)	Rv2041c	-	sugar ABC transporter substrate-binding lipoprotein
2289047	0	G	SNP	A	118	114	226	99.57	233	Ser65Ser (tcc/tcT)	Rv2043c	pncA	pyrazinamidase/nicotinamidase PncA		phylo (Delhi/CAS)	pyrazinamide (PZA)
2289366	0	G	Del	GAP	115	141	254	98.46	260		Rv2044c	-	hypothetical protein
2295943	0	A	SNP	G	99	96	192	98.48	198	Cys3682Arg (tgc/Cgc)	Rv2048c	pks12	polyketide synthase
2296042	0	G	SNP	C	124	126	249	97.28	257	Pro3649Ala (ccg/Gcg)	Rv2048c	pks12	polyketide synthase
2296181	0	A	SNP	G	108	90	196	81.15	244	Gly3602Gly (ggt/ggC)	Rv2048c	pks12	polyketide synthase
2296876	0	C	SNP	G	127	127	251	100	254	Gly3371Arg (ggt/Cgt)	Rv2048c	pks12	polyketide synthase
2300546	0	A	SNP	T	107	109	214	99.54	217	His2147Gln (cat/caA)	Rv2048c	pks12	polyketide synthase
2300552	0	T	SNP	G	108	104	206	99.53	213	Pro2145Pro (cca/ccC)	Rv2048c	pks12	polyketide synthase
2300555	0	A	SNP	G	109	98	200	100	207	Asp2144Asp (gat/gaC)	Rv2048c	pks12	polyketide synthase
2301782	0	T	SNP	C	85	15	99	100	100	Val1735Val (gta/gtG)	Rv2048c	pks12	polyketide synthase
2306472	0	T	SNP	C	132	101	228	99.15	235	Tyr172Cys (tac/tGc)	Rv2048c	pks12	polyketide synthase
2307587	0	G	Del	GAP	100	111	208	92.14	229
2307588	0	T	Del	GAP	100	111	208	92.14	229
2307589	0	C	Del	GAP	100	111	208	92.14	229
2307590	0	G	Del	GAP	100	111	208	99.53	212
2309203	0	G	SNP	A	99	125	220	100	224	Ala518Val (gca/gTa)	Rv2051c	ppm1	polyprenol-monophosphomannose synthase
2311099	0	C	SNP	G	178	152	325	100	330	Pro473Pro (ccg/ccC)	Rv2052c	-	hypothetical protein
2311418	0	G	SNP	A	135	144	267	99.64	280	Ala367Val (gct/gTt)	Rv2052c	-	hypothetical protein
2325320	0	T	SNP	C	102	114	214	99.08	218	Asp184Gly (gat/gGt)	Rv2067c	-	hypothetical protein
2328543	0	T	SNP	C	140	151	289	100	291	Ile145Met (ata/atG)	Rv2071c	cobM	precorrin-4 C(11)-methyltransferase
2329533	0	A	SNP	G	159	167	324	100	326	Leu205Pro (ctc/cCc)	Rv2072c	cobL	precorrin-6Y C(5,15)-methyltransferase
2331620	0	A	SNP	C	125	141	261	100	266	Gly420Gly (ggt/ggG)	Rv2075c	-	hypothetical protein
2331789	0	G	SNP	T	117	136	250	99.61	254	Pro364Gln (ccg/cAg)	Rv2075c	-	hypothetical protein
2333215	0	C	SNP	T	124	105	225	100	229	Cys25Tyr (tgc/tAc)	Rv2076c	-	hypothetical protein
2334007	0	A	SNP	G	101	120	218	100	221	Ala96Ala (gct/gcC)	Rv2077c	-	transmembrane protein
2335075	0	A	SNP	G	109	121	229	100	230	Glu6Gly (gaa/gGa)	Rv2078	-	hypothetical protein
2335080	0	T	SNP	C	112	118	227	99.57	231	Leu8Leu (ttg/Ctg)	Rv2078	-	hypothetical protein
2335494	0	A	SNP	G	127	123	246	100	250	Tyr47Cys (tac/tGc)	Rv2079	-	hypothetical protein
2338195	0	C	Del	GAP	147	164	298	91.74	339		Rv2081c	-	transmembrane protein
2338990	0	G	SNP	C	215	225	431	99.32	443	Ala94Ala (gcg/gcC)	Rv2082	-	hypothetical protein
2338994	0	G	SNP	A	220	230	440	100	450	Ala96Thr (gcg/Acg)	Rv2082	-	hypothetical protein
2339444	0	A	SNP	C	43	87	129	100	130	Thr246Pro (aca/Cca)	Rv2082	-	hypothetical protein
2340621	0	C	SNP	G	197	240	429	100	437	Pro638Arg (ccc/cGc)	Rv2082	-	hypothetical protein
2341636	0	C	SNP	G	115	153	259	100	268	Leu256Val (ctg/Gtg)	Rv2083	-	hypothetical protein
2342649	1	A	Ins	G	113	85	198	82.16	199		Rv2084	-	hypothetical protein
2342649	2	A	Ins	G	114	85	199	82.57	199		Rv2084	-	hypothetical protein
2342649	3	A	Ins	C	112	84	196	81.33	197		Rv2084	-	hypothetical protein
2342649	4	A	Ins	G	112	85	197	81.74	197		Rv2084	-	hypothetical protein
2342649	5	A	Ins	T	111	84	195	80.91	195		Rv2084	-	hypothetical protein
2342649	6	A	Ins	A	111	84	195	80.91	195		Rv2084	-	hypothetical protein
2342649	7	A	Ins	C	111	84	195	80.91	195		Rv2084	-	hypothetical protein
2342649	8	A	Ins	A	111	84	195	80.91	195		Rv2084	-	hypothetical protein
2342649	9	A	Ins	C	111	84	195	80.91	195		Rv2084	-	hypothetical protein
2342649	10	A	Ins	A	111	84	195	80.91	195		Rv2084	-	hypothetical protein
2342649	11	A	Ins	C	111	84	195	80.91	195		Rv2084	-	hypothetical protein
2344246	0	G	SNP	C	110	113	221	100	223
2345037	0	C	SNP	A	134	135	266	100	269	Leu209Leu (ctc/ctA)	Rv2088	pknJ	transmembrane serine/threonine-protein kinase PknJ
2345085	0	A	SNP	C	147	139	282	99.31	288	Ala225Ala (gca/gcC)	Rv2088	pknJ	transmembrane serine/threonine-protein kinase PknJ
2346929	0	C	SNP	T	124	146	267	99.63	271	Leu132Leu (ctg/ctA)	Rv2089c	pepE	dipeptidase PepE
2348446	0	C	SNP	G	138	136	274	100	274	Phe358Leu (ttc/ttG)	Rv2090	-	5'-3' exonuclease
2348708	0	G	SNP	A	105	117	220	99.55	223	Val195Val (gtc/gtT)	Rv2091c	-	membrane protein
2349641	0	A	SNP	C	116	115	225	99.57	232	Leu805Arg (ctg/cGg)	Rv2092c	helY	ATP-dependent DNA helicase HelY
2353385	0	G	SNP	C	139	120	257	100	259	Gln311Glu (cag/Gag)	Rv2095c	pafC	proteasome accessory factor C
2357269	0	G	Del	GAP	129	125	266	84.67	300
2357270	0	C	Del	GAP	129	125	266	84.67	300
2357271	0	C	Del	GAP	129	125	266	84.95	299
2357536	0	C	SNP	T	141	159	286	99.34	302
2358029	1	T	Ins	G	124	143	267	95.36	267
2361604	0	C	SNP	G	152	169	317	99.69	322	Val455Val (gtc/gtG)	Rv2101	helZ	helicase HelZ
2362041	0	C	SNP	A	147	159	306	100	306	Pro601Gln (ccg/cAg)	Rv2101	helZ	helicase HelZ
2367061	0	A	Del	GAP	83	79	162	98.18	165
2368565	0	A	Del	GAP	103	106	208	99.05	211
2369186	0	G	SNP	C	106	118	222	99.56	225	Arg182Gly (cgt/Ggt)	Rv2109c	prcA	proteasome subunit alpha
2369326	0	C	SNP	G	99	118	216	100	217	Arg135Pro (cgc/cCc)	Rv2109c	prcA	proteasome subunit alpha
2381100	0	G	SNP	A	94	92	179	98.94	188	Pro10Pro (ccg/ccA)	Rv2123	PPE37	PPE family protein PPE37
2382287	0	C	Del	GAP	117	104	218	92.08	240		Rv2123	PPE37	PPE family protein PPE37
2382289	0	G	SNP	T	115	108	222	96.96	230	Asp407Tyr (gac/Tac)	Rv2123	PPE37	PPE family protein PPE37
2386389	0	G	SNP	A	129	128	255	100	257	Gly33Ser (ggc/Agc)	Rv2125	-	hypothetical protein
2387733	0	T	SNP	C	194	101	291	99.66	296	Glu80Glu (gaa/gaG)	Rv2126c	PE_PGRS37	PE-PGRS family protein PE_PGRS37
2388641	0	G	SNP	A	104	116	214	100	220	Gly9Asp (ggc/gAc)	Rv2127	ansP1	L-asparagine permease
2402765	0	G	SNP	A	83	102	184	99.46	186
2413246	0	C	SNP	A	145	132	271	99.64	278	Val36Leu (gtg/Ttg)	Rv2153c	murG	UDP-N-acetylglucosamine--N-acetylmuramyl- (pentapeptide) pyrophosphoryl-undecaprenol-N-acetylglucosamine transferase
2415656	0	G	SNP	C	155	161	316	100	316	Arg247Gly (cgg/Ggg)	Rv2155c	murD	UDP-N-acetylmuramoylalanine--D-glutamate ligase
2421816	0	A	SNP	G	154	150	298	99.67	305
2421975	1	G	Ins	G	165	134	299	94.92	302
2421975	2	G	Ins	G	164	134	298	94.6	300
2421975	3	G	Ins	A	163	135	298	94.6	300
2421975	4	G	Ins	A	165	135	300	95.24	300
2423819	0	C	SNP	G	147	129	259	96.84	285	Gly340Gly (ggg/ggC)	Rv2162c	PE_PGRS38	PE-PGRS family protein PE_PGRS38
2423822	0	A	SNP	G	149	137	276	98.62	290	Gly339Gly (ggt/ggC)	Rv2162c	PE_PGRS38	PE-PGRS family protein PE_PGRS38
2424114	0	C	SNP	A	27	101	120	100	128	Arg242Leu (cgc/cTc)	Rv2162c	PE_PGRS38	PE-PGRS family protein PE_PGRS38
2424151	0	C	SNP	A	23	79	96	97.14	105	Ala230Ser (gca/Tca)	Rv2162c	PE_PGRS38	PE-PGRS family protein PE_PGRS38
2424925	0	A	SNP	G	111	115	226	100	226
2425471	0	T	SNP	C	110	127	235	100	237	Arg539Arg (cga/cgG)	Rv2163c	pbpB	penicillin-binding membrane protein PbpB
2434749	0	C	SNP	T	123	88	208	100	211
2440926	0	G	SNP	T	107	123	228	99.57	231	Asp265Glu (gac/gaA)	Rv2178c	aroG	phospho-2-dehydro-3-deoxyheptonate aldolase AroG
2440935	0	G	SNP	C	109	121	229	100	230	Ser262Ser (tcc/tcG)	Rv2178c	aroG	phospho-2-dehydro-3-deoxyheptonate aldolase AroG
2447932	0	G	SNP	A	110	129	238	100	239	Ala21Ala (gcc/gcT)	Rv2186c	-	hypothetical protein
2448458	0	C	SNP	T	136	96	228	100	232	Thr100Ile (acc/aTc)	Rv2187	fadD15	long-chain-fatty-acid--CoA ligase FadD15
2449826	0	C	SNP	G	101	110	203	100	211	Ser556Trp (tcg/tGg)	Rv2187	fadD15	long-chain-fatty-acid--CoA ligase FadD15
2452452	0	G	SNP	A	146	142	284	99.31	290	Thr274Met (acg/aTg)	Rv2190c	-	endopeptidase
2462871	0	G	SNP	A	113	107	217	99.55	221	Ala59Ala (gcc/gcT)	Rv2198c	mmpS3	membrane protein MmpS3
2470591	0	A	SNP	C	136	105	241	99.59	242
2472029	0	T	SNP	G	190	164	346	99.72	355	Trp207Gly (tgg/Ggg)	Rv2207	cobT	nicotinate-nucleotide-dimethylbenzimidazolphosphoribosyltransferase
2477174	0	T	SNP	C	103	113	215	100	216	Gln3Arg (cag/cGg)	Rv2211c	gcvT	aminomethyltransferase
2477984	0	G	SNP	A	117	138	249	100	255	Ser265Ser (tcg/tcA)	Rv2212	-	adenylyl cyclase
2478619	0	G	SNP	A	116	160	272	99.64	277	Leu94Leu (ctg/ctA)	Rv2213	pepB	cytosol aminopeptidase
2480809	0	G	SNP	C	127	153	279	98.94	283	Ala298Gly (gcc/gGc)	Rv2214c	ephD	oxidoreductase EphD
2488343	0	G	SNP	A	103	89	191	99.48	193	Gln243Gln (cag/caA)	Rv2220	glnA1	glutamine synthetase
2494430	0	C	SNP	G	114	137	249	100	251	Gly324Arg (ggc/Cgc)	Rv2223c	-	carboxylesterase B
2495969	0	T	SNP	C	121	121	239	98.78	245	Asp352Gly (gac/gGc)	Rv2224c	caeA	carboxylesterase A
2499726	0	G	SNP	A	128	121	246	100	249	Asp299Asn (gat/Aat)	Rv2226	-	hypothetical protein
2504177	0	C	SNP	T	121	137	257	100	258	Glu144Glu (gag/gaA)	Rv2230c	-	GTP cyclohydrolase
2509140	0	G	SNP	C	147	171	314	100	318	Ser79Cys (tcc/tGc)	Rv2236c	cobD	cobalamin biosynthesis transmembrane protein CobD
2509722	0	A	SNP	G	114	109	216	100	223	Pro78Pro (cca/ccG)	Rv2237	-	hypothetical protein
2516271	0	T	SNP	C	111	158	268	99.63	270	Met323Thr (atg/aCg)	Rv2242	-	hypothetical protein
2516567	0	G	SNP	C	106	104	205	100	210
2521342	0	T	SNP	C	119	127	243	100	246	Asp200Asp (gat/gaC)	Rv2247	accD6	acetyl-/propionyl-CoA carboxylase subunit beta
2523205	1	G	Ins	C	99	120	219	95.63	220
2523205	2	G	Ins	G	98	121	219	95.63	220
2523205	3	G	Ins	C	99	121	220	96.07	220
2525723	0	G	Del	GAP	121	164	283	96.61	295		Rv2251	-	flavoprotein
2526974	0	T	SNP	C	106	128	230	99.57	235	Pro470Pro (cct/ccC)	Rv2251	-	flavoprotein
2527434	0	T	SNP	C	113	102	214	99.08	217	Val149Ala (gtg/gCg)	Rv2252	-	diacylglycerol kinase
2529680	0	A	SNP	G	114	125	237	100	239	Thr65Thr (act/acC)	Rv2256c	-	hypothetical protein
2531742	0	A	SNP	G	111	126	236	99.58	238	Ala52Ala (gct/gcC)	Rv2258c	-	transcriptional regulator
2531964	0	C	SNP	G	42	56	93	76.56	128
2533377	0	T	SNP	C	112	107	218	100	219	Asp16Asp (gat/gaC)	Rv2260	-	hypothetical protein
2534563	0	G	Del	GAP	121	116	232	97.53	243
2534564	0	A	Del	GAP	121	116	232	100	237
2536312	0	C	SNP	T	134	121	248	100	255	Arg224Arg (cgc/cgT)	Rv2263	-	oxidoreductase
2536625	1	C	Ins	G	129	135	264	89.8	264		Rv2264c	-	hypothetical protein
2540554	0	T	SNP	C	115	144	259	98.85	262	Ser151Pro (tcg/Ccg)	Rv2266	cyp124	cytochrome P450 Cyp124
2541477	0	C	SNP	G	137	135	266	100	272
2542543	0	G	SNP	A	114	118	228	100	232	Arg90Cys (cgt/Tgt)	Rv2267c	-	hypothetical protein
2554006	0	C	SNP	T	115	122	233	100	237	Thr278Thr (acc/acT)	Rv2281	pitB	phosphate permease
2558973	0	A	Del	GAP	83	96	180	98.35	182		Rv2286c	-	hypothetical protein
2558974	0	A	Del	GAP	83	96	180	98.9	181		Rv2286c	-	hypothetical protein
2558975	0	T	Del	GAP	83	96	180	98.9	181		Rv2286c	-	hypothetical protein
2558976	0	G	Del	GAP	83	96	180	98.9	181		Rv2286c	-	hypothetical protein
2558977	0	A	Del	GAP	83	96	180	99.44	180		Rv2286c	-	hypothetical protein
2558978	0	G	Del	GAP	83	96	180	99.44	180		Rv2286c	-	hypothetical protein
2558979	0	T	Del	GAP	83	96	180	100	179		Rv2286c	-	hypothetical protein
2558980	0	T	Del	GAP	83	96	180	99.44	180		Rv2286c	-	hypothetical protein
2558981	0	C	Del	GAP	83	96	180	100	179		Rv2286c	-	hypothetical protein
2558982	0	A	Del	GAP	83	96	180	99.44	180		Rv2286c	-	hypothetical protein
2558983	0	A	Del	GAP	83	96	180	99.44	180		Rv2286c	-	hypothetical protein
2558984	0	C	Del	GAP	83	96	180	99.44	180		Rv2286c	-	hypothetical protein
2558985	0	A	Del	GAP	83	96	180	99.44	180		Rv2286c	-	hypothetical protein
2558986	0	T	Del	GAP	83	95	180	99.44	179		Rv2286c	-	hypothetical protein
2562644	0	G	SNP	T	128	97	221	100	225	Ala16Ser (gcg/Tcg)	Rv2290	lppO	lipoprotein LppO
2564368	1	G	Ins	C	105	94	199	99	199		Rv2293c	-	hypothetical protein
2566766	1	C	Ins	G	111	114	225	92.98	225
2566768	0	A	SNP	C	113	117	229	99.14	232
2573756	0	C	SNP	A	99	91	189	100	190
2578626	0	A	SNP	G	116	130	240	100	246	Met24Thr (atg/aCg)	Rv2307c	-	hypothetical protein
2584442	0	C	SNP	A	94	115	208	100	209
2586127	0	A	SNP	G	120	117	234	99.58	238	Gly388Gly (ggt/ggC)	Rv2314c	-	hypothetical protein
2589216	0	G	SNP	C	120	117	234	100	237	Val127Leu (gtg/Ctg)	Rv2316	uspA	sugar ABC transporter permease UspA
2591172	0	G	SNP	A	116	118	227	99.15	236	Ala219Thr (gcc/Acc)	Rv2318	uspC	sugar ABC transporter substrate-binding lipoprotein UspC
2598400	0	A	SNP	G	121	125	242	100	246	Asn516Asn (aat/aaC)	Rv2326c	-	ABC transporter ATP-binding protein
2600260	0	A	SNP	G	171	131	299	100	302	Arg91Arg (cga/cgG)	Rv2327	-	hypothetical protein
2601576	0	T	SNP	G	142	137	275	99.64	280	Ser282Arg (agt/agG)	Rv2328	PE23	PE family protein PE23
2603171	0	C	SNP	T	95	113	204	99.05	210	Thr97Thr (acg/acA)	Rv2329c	narK1	nitrate/nitrite transporter
2604162	0	C	Del	GAP	74	65	139	75.96	183		Rv2330c	lppP	lipoprotein LppP
2604163	0	C	Del	GAP	74	65	139	77.22	180		Rv2330c	lppP	lipoprotein LppP
2604164	0	A	Del	GAP	74	65	139	76.8	181		Rv2330c	lppP	lipoprotein LppP
2604165	0	A	Del	GAP	74	65	139	76.8	181		Rv2330c	lppP	lipoprotein LppP
2608117	0	C	SNP	A	122	112	232	98.73	237	Asp69Tyr (gac/Tac)	Rv2333c	stp	multidrug resistance protein
2612632	0	C	SNP	A	101	128	224	100	229	Gly119Val (ggc/gTc)	Rv2337c	-	hypothetical protein
2615413	0	A	SNP	G	125	122	245	99.2	249	Thr241Ala (acc/Gcc)	Rv2339	mmpL9	transmembrane transport protein MmpL9
2619271	0	T	SNP	C	108	123	227	100	231
2624986	0	T	SNP	G	156	151	302	99.68	308	Val389Gly (gtg/gGg)	Rv2345	-	transmembrane protein
2625924	0	T	SNP	C	93	116	206	99.05	211	Ala83Ala (gca/gcG)	Rv2346c	esxO	ESAT-6 like protein EsxO
2626095	0	C	SNP	G	104	110	211	89.92	238	Ala26Ala (gcg/gcC)	Rv2346c	esxO	ESAT-6 like protein EsxO
2626513	0	T	SNP	A	78	50	125	100	128	Thr3Ser (aca/Tca)	Rv2347c	esxP	ESAT-6 like protein EsxP
2626514	0	T	SNP	G	78	50	124	100	128	Ala2Ala (gca/gcC)	Rv2347c	esxP	ESAT-6 like protein EsxP
2626600	0	G	SNP	A	109	61	167	99.42	171
2627946	0	A	SNP	G	112	118	229	100	230	Arg251Arg (cgt/cgC)	Rv2349c	plcC	phospholipase C
2631009	1	G	Ins	G	118	93	211	85.08	212		Rv2351c	plcA	membrane-associated phospholipase A
2631009	2	G	Ins	T	119	93	212	85.48	212		Rv2351c	plcA	membrane-associated phospholipase A
2631009	3	G	Ins	G	119	93	212	85.48	212		Rv2351c	plcA	membrane-associated phospholipase A
2631009	4	G	Ins	C	119	93	212	85.48	212		Rv2351c	plcA	membrane-associated phospholipase A
2631009	5	G	Ins	C	118	92	210	84.68	212		Rv2351c	plcA	membrane-associated phospholipase A
2632341	1	C	Ins	A	90	83	173	94.54	173
2632362	0	T	SNP	C	104	99	199	99.51	204
2637541	0	C	SNP	T	113	121	232	100	234
2638123	0	A	SNP	G	120	112	229	100	232
2642383	0	C	SNP	T	116	116	231	100	232	Ala66Thr (gcc/Acc)	Rv2360c	-	hypothetical protein
2652254	0	G	SNP	C	153	153	302	99.67	307	Ala191Gly (gct/gGt)	Rv2372c	-	rRNA small subunit methyltransferase E
2652651	0	G	SNP	T	144	138	278	99.65	283	Arg59Ser (cgt/Agt)	Rv2372c	-	rRNA small subunit methyltransferase E
2653561	0	C	SNP	T	112	104	214	100	216	Val143Met (gtg/Atg)	Rv2373c	dnaJ2	chaperone protein DnaJ
2656225	0	A	SNP	G	119	107	223	100	226	Val69Ala (gtc/gCc)	Rv2377c	-	hypothetical protein
2656635	0	G	SNP	A	116	102	214	100	218	Pro357Ser (ccg/Tcg)	Rv2378c	mbtG	L-lysine N6-monooxygenase
2660319	0	C	SNP	G	137	142	276	100	279	Glu589Asp (gag/gaC)	Rv2379c	mbtF	peptide synthetase
2661039	0	G	SNP	A	105	120	220	99.56	226	Ile349Ile (atc/atT)	Rv2379c	mbtF	peptide synthetase
2680658	0	T	SNP	G	93	103	195	99.49	197	Thr67Thr (act/acG)	Rv2386a	-	hypothetical protein
2688700	0	C	SNP	T	116	128	243	100	244	Pro231Ser (ccg/Tcg)	Rv2394	ggtB	gamma-glutamyltranspeptidase precursor GgtB
2690160	0	A	SNP	G	108	120	224	99.13	230	Asn30Ser (aac/aGc)	Rv2395	-	integral membrane protein
2695378	0	C	SNP	G	103	114	214	100	217	Gly141Ala (ggc/gCc)	Rv2398c	cysW	sulfate ABC transporter permease CysW
2697489	0	C	SNP	T	106	109	211	99.08	217	Ala76Thr (gcg/Acg)	Rv2400c	subI	sulfate ABC transporter substrate-binding lipoprotein SubI
2700222	0	T	SNP	C	114	102	215	100	216	Leu565Pro (ctg/cCg)	Rv2402	-	trehalase
2704884	1	A	Ins	C	81	109	190	98.45	190		Rv2407	-	ribonuclease Z
2704884	2	A	Ins	A	81	109	190	98.45	190		Rv2407	-	ribonuclease Z
2704884	3	A	Ins	G	80	108	188	97.41	188		Rv2407	-	ribonuclease Z
2704884	4	A	Ins	C	80	107	187	96.89	187		Rv2407	-	ribonuclease Z
2704884	5	A	Ins	G	78	104	182	94.3	182		Rv2407	-	ribonuclease Z
2704884	6	A	Ins	A	77	101	178	92.23	178		Rv2407	-	ribonuclease Z
2704884	7	A	Ins	C	76	100	176	91.19	177		Rv2407	-	ribonuclease Z
2705146	0	G	SNP	A	113	114	225	98.7	230	Thr150Thr (acg/acA)	Rv2407	-	ribonuclease Z
2712328	0	C	SNP	T	149	162	309	100	311	Pro183Pro (ccg/ccA)	Rv2414c	-	hypothetical protein
2713795	0	C	SNP	T	110	115	219	100	225
2718852	0	T	SNP	G	124	118	242	100	242
2720069	0	G	SNP	A	108	112	217	100	220	Gly158Glu (ggg/gAg)	Rv2423	-	hypothetical protein
2720444	0	C	SNP	T	99	101	199	99.5	201	Ser283Phe (tct/tTt)	Rv2423	-	hypothetical protein
2720952	0	T	SNP	C	6	35	38	100	41	Thr276Ala (acc/Gcc)	Rv2424c	-	transposase
2720954	0	G	SNP	A	13	32	44	100	45	Thr275Ile (acc/aTc)	Rv2424c	-	transposase
2721562	0	C	SNP	G	116	121	235	100	237	Ala72Ala (gcg/gcC)	Rv2424c	-	transposase
2723506	0	T	SNP	C	140	120	256	99.62	261	Leu226Leu (tta/ttG)	Rv2426c	-	hypothetical protein
2724193	0	T	Del	GAP	64	99	163	75.12	217
2724194	0	C	Del	GAP	64	99	163	75.12	217
2724195	0	C	Del	GAP	64	99	163	75.46	216
2724196	0	T	Del	GAP	64	99	163	76.89	212
2724197	0	C	Del	GAP	64	99	163	77.99	209
2724198	0	T	Del	GAP	64	99	163	78.37	208
2724199	0	A	Del	GAP	64	99	163	79.51	205
2724200	0	G	Del	GAP	64	99	163	79.13	206
2726105	0	G	SNP	A	107	129	234	99.58	237						phylo (Delhi/CAS, 3)	isoniazid (INH)
2729058	0	A	SNP	C	122	135	255	100	257	Leu26Arg (ctg/cGg)	Rv2433c	-	hypothetical protein
2734074	0	T	SNP	C	168	158	320	100	326	Val282Ala (gtc/gCc)	Rv2436	rbsK	ribokinase RbsK
2737572	0	C	SNP	A	165	155	314	100	320	Ala226Ser (gcg/Tcg)	Rv2439c	proB	glutamate 5-kinase protein
2738221	0	G	SNP	A	136	157	290	99.66	294	Ile9Ile (atc/atT)	Rv2439c	proB	glutamate 5-kinase protein
2740693	0	T	SNP	C	102	85	185	100	187
2751804	0	C	SNP	T	144	135	274	99.64	280	Arg126Gln (cgg/cAg)	Rv2450c	rpfE	resuscitation-promoting factor RpfE
2752698	0	C	SNP	A	107	112	216	100	219
2753869	0	A	SNP	G	124	106	224	100	230	Val293Ala (gtg/gCg)	Rv2454c	-	2-oxoglutarate oxidoreductase subunit KorB
2756789	0	C	SNP	T	107	148	250	99.61	256
2760152	0	A	SNP	G	146	167	312	100	313	Tyr125Cys (tac/tGc)	Rv2458	mmuM	homocysteine S-methyltransferase MmuM
2771383	0	A	SNP	G	163	147	306	100	310	Ser800Gly (agc/Ggc)	Rv2467	pepN	aminopeptidase PepN
2774930	0	C	SNP	G	121	116	233	100	237	Thr456Ser (acc/aGc)	Rv2471	aglA	alpha-glucosidase AglA
2779136	0	T	SNP	C	123	119	240	100	242	Ser1043Gly (agc/Ggc)	Rv2476c	gdh	NAD-dependent glutamate dehydrogenase
2782498	0	G	SNP	A	111	128	234	100	239	Asp515Asp (gac/gaT)	Rv2477c	-	macrolide ABC transporter ATP-binding protein
2786952	0	A	SNP	G	122	114	231	100	236	Cys778Arg (tgc/Cgc)	Rv2482c	plsB2	glycerol-3-phosphate acyltransferase
2791098	0	C	SNP	T	116	139	245	99.22	257	Gly466Asp (ggt/gAt)	Rv2484c	-	diacyglycerol O-acyltransferase
2795974	0	T	Del	GAP	43	55	101	97.03	101		Rv2487c	PE_PGRS42	PE-PGRS family protein PE_PGRS42
2795975	0	T	Del	GAP	43	55	101	97.03	101		Rv2487c	PE_PGRS42	PE-PGRS family protein PE_PGRS42
2795976	0	G	Del	GAP	43	55	101	96.08	102		Rv2487c	PE_PGRS42	PE-PGRS family protein PE_PGRS42
2795977	0	C	Del	GAP	43	55	101	98	100		Rv2487c	PE_PGRS42	PE-PGRS family protein PE_PGRS42
2795978	0	C	Del	GAP	43	55	101	97.03	101		Rv2487c	PE_PGRS42	PE-PGRS family protein PE_PGRS42
2795979	0	G	Del	GAP	43	55	101	98	100		Rv2487c	PE_PGRS42	PE-PGRS family protein PE_PGRS42
2795980	0	C	Del	GAP	43	55	101	97.03	101		Rv2487c	PE_PGRS42	PE-PGRS family protein PE_PGRS42
2795981	0	C	Del	GAP	43	55	101	97.03	101		Rv2487c	PE_PGRS42	PE-PGRS family protein PE_PGRS42
2795982	0	C	Del	GAP	43	55	101	100	98		Rv2487c	PE_PGRS42	PE-PGRS family protein PE_PGRS42
2795983	0	G	Del	GAP	42	55	101	100	97		Rv2487c	PE_PGRS42	PE-PGRS family protein PE_PGRS42
2795984	0	C	Del	GAP	42	55	101	98.98	98		Rv2487c	PE_PGRS42	PE-PGRS family protein PE_PGRS42
2795985	0	G	Del	GAP	42	55	101	98.98	98		Rv2487c	PE_PGRS42	PE-PGRS family protein PE_PGRS42
2795986	0	C	Del	GAP	42	55	101	98.98	98		Rv2487c	PE_PGRS42	PE-PGRS family protein PE_PGRS42
2795987	0	C	Del	GAP	43	55	102	100	98		Rv2487c	PE_PGRS42	PE-PGRS family protein PE_PGRS42
2795988	0	G	Del	GAP	43	55	102	100	98		Rv2487c	PE_PGRS42	PE-PGRS family protein PE_PGRS42
2795989	0	C	Del	GAP	43	55	102	100	98		Rv2487c	PE_PGRS42	PE-PGRS family protein PE_PGRS42
2795990	0	C	Del	GAP	43	55	102	100	98		Rv2487c	PE_PGRS42	PE-PGRS family protein PE_PGRS42
2795991	0	G	Del	GAP	43	55	102	100	98		Rv2487c	PE_PGRS42	PE-PGRS family protein PE_PGRS42
2795992	0	G	Del	GAP	43	55	102	100	98		Rv2487c	PE_PGRS42	PE-PGRS family protein PE_PGRS42
2795993	0	T	Del	GAP	43	55	102	100	98		Rv2487c	PE_PGRS42	PE-PGRS family protein PE_PGRS42
2796608	0	C	SNP	T	116	165	278	99.29	283	Asp260Asn (gac/Aac)	Rv2487c	PE_PGRS42	PE-PGRS family protein PE_PGRS42
2798595	0	C	SNP	T	184	161	338	100	345	Ala762Ala (gcg/gcA)	Rv2488c	-	LuxR family transcriptional regulator
2801956	0	G	SNP	A	168	159	314	98.49	332	Gly1427Gly (ggc/ggT)	Rv2490c	PE_PGRS43	PE-PGRS family protein PE_PGRS43
2803139	0	C	Del	GAP	149	112	258	83.65	312		Rv2490c	PE_PGRS43	PE-PGRS family protein PE_PGRS43
2803140	0	C	Del	GAP	149	112	258	84.47	309		Rv2490c	PE_PGRS43	PE-PGRS family protein PE_PGRS43
2803141	0	A	Del	GAP	149	112	258	84.47	309		Rv2490c	PE_PGRS43	PE-PGRS family protein PE_PGRS43
2803142	0	C	Del	GAP	149	112	258	84.19	310		Rv2490c	PE_PGRS43	PE-PGRS family protein PE_PGRS43
2803143	0	C	Del	GAP	149	112	258	85.29	306		Rv2490c	PE_PGRS43	PE-PGRS family protein PE_PGRS43
2803144	0	G	Del	GAP	149	112	258	86.14	303		Rv2490c	PE_PGRS43	PE-PGRS family protein PE_PGRS43
2803145	0	G	Del	GAP	149	112	258	87.58	298		Rv2490c	PE_PGRS43	PE-PGRS family protein PE_PGRS43
2803146	0	C	Del	GAP	149	112	258	87	300		Rv2490c	PE_PGRS43	PE-PGRS family protein PE_PGRS43
2803147	0	A	Del	GAP	149	112	258	90.62	288		Rv2490c	PE_PGRS43	PE-PGRS family protein PE_PGRS43
2806742	0	C	SNP	T	91	114	203	99.51	206	Pro26Pro (ccc/ccT)	Rv2491	-	hypothetical protein
2807486	0	C	SNP	A	109	97	203	99.52	207	Ala70Asp (gcc/gAc)	Rv2492	-	hypothetical protein
2809621	0	T	SNP	C	121	156	271	99.64	278	Thr107Ala (acc/Gcc)	Rv2495c	bkdC	branched-chain keto acid dehydrogenase E2 component
2817747	0	G	SNP	A	118	121	236	100	239	Ala243Val (gct/gTt)	Rv2502c	accD1	acetyl-/propionyl-CoA carboxylase subunit beta
2818296	0	G	SNP	A	118	132	244	99.6	251	Pro60Leu (ccg/cTg)	Rv2502c	accD1	acetyl-/propionyl-CoA carboxylase subunit beta
2818837	0	A	SNP	G	117	111	225	100	228	Gly97Gly (ggt/ggC)	Rv2503c	scoB	succinyl-CoA:3-ketoacid-CoA transferase subunit B
2818868	0	C	SNP	A	106	114	216	99.55	221	Ser87Ile (agc/aTc)	Rv2503c	scoB	succinyl-CoA:3-ketoacid-CoA transferase subunit B
2821342	0	C	SNP	T	136	105	234	100	241	Ala85Ala (gcg/gcA)	Rv2505c	fadD35	fatty-acid--CoA ligase FadD35
2824446	0	G	SNP	T	156	135	287	99.66	292	Leu50Met (ctg/Atg)	Rv2508c	-	integral membrane protein
2825466	0	G	SNP	A	131	104	232	99.58	236	Lys263Lys (aag/aaA)	Rv2509	-	short-chain type dehydrogenase/reductase
2826928	0	C	SNP	T	144	135	273	99.64	280	Arg54Arg (cgg/cgA)	Rv2510c	-	hypothetical protein
2827984	0	G	SNP	T	122	112	230	100	234
2828019	0	T	SNP	C	113	106	214	100	219
2830525	0	C	SNP	A	96	96	192	100	192	Thr122Lys (acg/aAg)	Rv2513	-	hypothetical protein
2836773	0	C	SNP	T	116	116	231	100	232	Ser330Leu (tcg/tTg)	Rv2519	PE26	PE family protein PE26
2840999	0	C	SNP	G	118	160	268	99.64	279	Ser2778Ser (tcg/tcC)	Rv2524c	fas	fatty acid synthase
2841022	0	A	SNP	G	126	148	271	100	274	Cys2771Arg (tgc/Cgc)	Rv2524c	fas	fatty acid synthase
2847281	0	A	SNP	G	115	121	231	100	236	Asp684Asp (gat/gaC)	Rv2524c	fas	fatty acid synthase
2855259	0	A	SNP	G	130	102	229	100	232	Ala841Ala (gct/gcC)	Rv2531c	-	amino acid decarboxylase
2865760	0	A	SNP	G	122	119	238	100	241	Thr211Ala (acc/Gcc)	Rv2542	-	hypothetical protein
2865882	0	T	SNP	C	109	114	217	100	223	Val251Val (gtt/gtC)	Rv2542	-	hypothetical protein
2867207	0	C	SNP	G	82	99	180	98.91	183	Ala28Ala (gcc/gcG)	Rv2544	lppB	lipoprotein LppB
2867230	0	G	SNP	A	60	67	126	99.22	128	Gly36Asp (ggc/gAc)	Rv2544	lppB	lipoprotein LppB
2867231	0	C	SNP	T	60	65	124	99.21	126	Gly36Gly (ggc/ggT)	Rv2544	lppB	lipoprotein LppB
2867236	0	A	SNP	G	60	68	127	99.22	129	Asn38Ser (aac/aGc)	Rv2544	lppB	lipoprotein LppB
2867240	0	C	SNP	T	63	68	127	98.5	133	Pro39Pro (ccc/ccT)	Rv2544	lppB	lipoprotein LppB
2867245	0	A	SNP	C	63	72	132	99.26	136	Lys41Thr (aaa/aCa)	Rv2544	lppB	lipoprotein LppB
2867251	0	C	SNP	G	63	72	132	99.26	136	Pro43Arg (ccg/cGg)	Rv2544	lppB	lipoprotein LppB
2867254	0	A	SNP	G	65	75	138	99.29	141	His44Arg (cac/cGc)	Rv2544	lppB	lipoprotein LppB
2867263	0	G	SNP	A	78	86	161	98.2	167	Gly47Asp (ggc/gAc)	Rv2544	lppB	lipoprotein LppB
2877378	0	G	SNP	C	122	104	225	98.69	229	Ala103Pro (gcc/Ccc)	Rv2557	-	hypothetical protein
2880702	0	G	SNP	C	106	120	223	99.56	227	Val210Leu (gtc/Ctc)	Rv2560	-	hypothetical protein
2881337	0	C	SNP	T	94	117	210	98.6	214
2881569	0	A	SNP	G	87	102	187	99.47	190
2881598	0	G	Del	GAP	81	102	178	96.83	189
2884068	0	A	SNP	C	109	108	215	100	217	Met243Leu (atg/Ctg)	Rv2564	glnQ	glutamine ABC transporter ATP-binding protein
2886570	0	A	SNP	G	108	94	197	100	202	Glu66Glu (gaa/gaG)	Rv2566	-	hypothetical protein
2888201	0	T	SNP	C	133	148	280	99.65	282	Leu610Pro (ctc/cCc)	Rv2566	-	hypothetical protein
2889633	0	T	SNP	C	104	142	245	100	246	Ala1087Ala (gct/gcC)	Rv2566	-	hypothetical protein
2890468	0	C	SNP	G	118	120	236	99.58	239	Pro225Arg (ccc/cGc)	Rv2567	-	hypothetical protein
2891267	0	C	SNP	T	102	107	206	100	209	Gly491Gly (ggc/ggT)	Rv2567	-	hypothetical protein
2891728	0	A	SNP	G	124	120	242	100	244	Gln645Arg (cag/cGg)	Rv2567	-	hypothetical protein
2894208	0	G	SNP	A	132	130	257	100	262	Ser67Ser (agc/agT)	Rv2569c	-	hypothetical protein
2895473	0	A	SNP	G	131	115	245	99.19	248	Phe163Ser (ttc/tCc)	Rv2571c	-	transmembrane protein
2897660	0	T	SNP	C	120	104	224	99.56	225	Ala48Ala (gca/gcG)	Rv2572c	aspS	aspartate--tRNA ligase
2898522	0	T	SNP	C	163	183	341	99.71	347	Tyr160Tyr (tat/taC)	Rv2573	-	2-dehydropantoate 2-reductase
2903050	0	G	SNP	A	113	135	246	100	248	Thr161Ile (acc/aTc)	Rv2578c	-	hypothetical protein
2910461	0	G	SNP	T	143	142	276	100	285	Ala147Glu (gcg/gAg)	Rv2584c	apt	adenine phosphoribosyltransferase
2910852	0	C	SNP	G	95	105	197	99.5	201	Ala17Pro (gcg/Ccg)	Rv2584c	apt	adenine phosphoribosyltransferase
2911293	0	C	SNP	G	127	108	233	99.16	237	Cys462Ser (tgt/tCt)	Rv2585c	-	lipoprotein
2912294	0	T	SNP	G	134	123	248	99.61	258	Ala128Ala (gca/gcC)	Rv2585c	-	lipoprotein
2914369	0	C	SNP	T	87	89	169	100	176	Ser456Ser (tcg/tcA)	Rv2587c	secD	protein translocase subunit SecD
2923391	0	T	SNP	C	152	172	324	100	324	Pro281Pro (cca/ccG)	Rv2592c	ruvB	Holliday junction ATP-dependent DNA helicase RuvB
2925462	0	T	SNP	A	130	91	219	99.55	222
2925962	0	T	SNP	C	119	102	218	100	221	Cys77Arg (tgc/Cgc)	Rv2596	vapC40	ribonuclease VapC40
2927159	0	A	SNP	G	148	161	306	99.36	311	Gly58Gly (gga/ggG)	Rv2598	-	hypothetical protein
2927939	0	T	SNP	C	129	107	233	100	236
2939373	0	G	SNP	C	143	111	252	99.61	255	Ser197Cys (tct/tGt)	Rv2611c	-	phosphatidylinositol mannoside acyltransferase
2939657	0	T	SNP	C	149	135	283	99.65	285	Ile102Met (ata/atG)	Rv2611c	-	phosphatidylinositol mannoside acyltransferase
2941179	0	G	SNP	A	126	98	216	100	224	Arg6Arg (cgc/cgT)	Rv2613c	-	AP-4-A phosphorylase		phylo (Delhi/CAS)
2943675	0	G	SNP	A	170	147	310	99.69	318	Gly437Gly (ggc/ggT)	Rv2615c	PE_PGRS45	PE-PGRS family protein PE_PGRS45
2943711	1	G	Ins	C	136	125	261	83.39	261		Rv2615c	PE_PGRS45	PE-PGRS family protein PE_PGRS45
2943711	2	G	Ins	C	136	125	261	83.39	261		Rv2615c	PE_PGRS45	PE-PGRS family protein PE_PGRS45
2943711	3	G	Ins	G	136	125	261	83.39	261		Rv2615c	PE_PGRS45	PE-PGRS family protein PE_PGRS45
2943711	4	G	Ins	C	136	125	261	83.39	261		Rv2615c	PE_PGRS45	PE-PGRS family protein PE_PGRS45
2943711	5	G	Ins	C	136	124	260	83.07	261		Rv2615c	PE_PGRS45	PE-PGRS family protein PE_PGRS45
2943711	6	G	Ins	G	136	125	261	83.39	261		Rv2615c	PE_PGRS45	PE-PGRS family protein PE_PGRS45
2943711	7	G	Ins	T	136	125	261	83.39	261		Rv2615c	PE_PGRS45	PE-PGRS family protein PE_PGRS45
2943711	8	G	Ins	T	136	124	260	83.07	261		Rv2615c	PE_PGRS45	PE-PGRS family protein PE_PGRS45
2943711	9	G	Ins	T	136	125	261	83.39	261		Rv2615c	PE_PGRS45	PE-PGRS family protein PE_PGRS45
2944515	0	A	SNP	C	148	181	322	100	329	Gly157Gly (ggt/ggG)	Rv2615c	PE_PGRS45	PE-PGRS family protein PE_PGRS45
2944524	0	C	SNP	G	99	150	243	76.15	327	Gly154Gly (ggg/ggC)	Rv2615c	PE_PGRS45	PE-PGRS family protein PE_PGRS45
2948524	0	T	SNP	A	134	133	264	99.26	269	Glu12Val (gag/gTg)	Rv2621c	-	transcriptional regulator
2949251	0	G	SNP	A	101	120	220	100	221	Val206Ile (gtt/Att)	Rv2622	-	methyltransferase
2954439	0	T	SNP	C	127	91	213	99.54	219	Arg104Gly (aga/Gga)	Rv2627c	-	hypothetical protein
2958693	0	G	SNP	A	104	112	214	99.54	217	Ala374Ala (gcg/gcA)	Rv2631	-	RNA-splicing ligase RtcB
2959257	0	A	Del	GAP	96	94	190	99.48	191
2959258	0	T	Del	GAP	93	92	185	97.37	190
2959259	0	C	Del	GAP	93	92	185	97.37	190
2959260	0	C	Del	GAP	93	92	185	97.37	190
2959261	0	A	Del	GAP	93	92	185	98.4	188
2959262	0	A	Del	GAP	93	92	185	100	185
2959263	0	T	Del	GAP	93	92	185	100	185
2959264	0	C	Del	GAP	93	92	185	100	185
2959265	0	A	SNP	T	94	96	187	100	190
2960592	0	C	SNP	T	139	160	270	98.03	305	Gly617Asp (ggc/gAc)	Rv2634c	PE_PGRS46	PE-PGRS family protein PE_PGRS46
2964594	0	G	SNP	A	145	133	271	99.64	279	Ala64Thr (gcc/Acc)	Rv2638	-	hypothetical protein
2969650	0	G	SNP	C	115	90	203	98.09	209
2974933	0	A	SNP	G	153	156	307	99.68	310	Ile101Thr (atc/aCc)	Rv2650c	-	prophage protein
2975227	0	T	SNP	G	115	128	240	99.59	244	Asn3Thr (aat/aCt)	Rv2650c	-	prophage protein
2979805	0	C	SNP	T	94	106	199	99.5	201	Gln338Gln (cag/caA)	Rv2659c	-	prophage integrase
2984740	0	A	SNP	G	157	139	289	100	296	His3Arg (cac/cGc)	Rv2668	-	hypothetical protein
2988630	0	C	SNP	G	159	119	275	99.64	279	His317Asp (cat/Gat)	Rv2672	-	protease
2994187	0	T	SNP	C	167	160	326	99.7	328	Leu292Leu (tta/ttG)	Rv2678c	hemE	uroporphyrinogen decarboxylase
2995548	0	C	SNP	A	119	133	252	99.6	253	Thr145Asn (acc/aAc)	Rv2679	echA15	enoyl-CoA hydratase EchA15
3003115	0	C	SNP	G	118	116	231	99.57	235	Ala378Gly (gca/gGa)	Rv2685	arsB1	arsenic-transport integral membrane protein ArsB
3005185	0	G	SNP	T	123	116	237	100	239	Pro156Thr (ccc/Acc)	Rv2688c	-	antibiotic ABC transporter ATP-binding protein
3009692	0	A	SNP	G	128	109	232	100	237	Thr117Ala (acc/Gcc)	Rv2691	ceoB	TRK system potassium uptake protein CeoB
3010014	0	G	SNP	A	110	114	223	100	224	Gly224Glu (ggg/gAg)	Rv2691	ceoB	TRK system potassium uptake protein CeoB
3010420	0	A	SNP	G	117	82	199	100	199	Ile133Val (atc/Gtc)	Rv2692	ceoC	TRK system potassium uptake protein CeoC
3011837	0	A	SNP	G	122	100	219	99.55	223
3017465	0	T	SNP	C	107	106	211	100	213	Ile203Thr (ata/aCa)	Rv2702	ppgK	polyphosphate glucokinase
3027548	0	C	SNP	T	95	120	215	100	215	Pro162Ser (ccg/Tcg)	Rv2714	-	hypothetical protein
3027798	0	T	SNP	C	126	108	232	100	234	Val245Ala (gtg/gCg)	Rv2714	-	hypothetical protein
3031168	0	A	SNP	G	146	152	295	100	298	Tyr124His (tat/Cat)	Rv2719c	-	membrane protein
3032624	0	G	SNP	A	131	118	247	100	249	Leu666Leu (ctg/Ttg)	Rv2721c	-	hypothetical protein
3037377	0	T	SNP	C	160	125	281	100	285
3040344	0	C	SNP	T	140	142	275	100	282	Glu142Glu (gag/gaA)	Rv2727c	miaA	tRNA delta(2)-isopentenylpyrophosphate transferase
3041871	0	G	SNP	T	107	116	214	100	223	Ala202Glu (gcg/gAg)	Rv2729c	-	integral membrane protein
3043700	0	C	SNP	T	143	142	281	99.3	287	Ala225Ala (gcc/gcT)	Rv2731	-	hypothetical protein
3054081	0	A	SNP	G	117	127	243	100	244	Gly56Gly (gga/ggG)	Rv2741	PE_PGRS47	PE-PGRS family protein PE_PGRS47
3054321	0	A	SNP	G	112	115	225	99.56	228	Gly136Gly (gga/ggG)	Rv2741	PE_PGRS47	PE-PGRS family protein PE_PGRS47
3054724	0	A	SNP	G	35	16	51	100	51	Ser271Gly (agc/Ggc)	Rv2741	PE_PGRS47	PE-PGRS family protein PE_PGRS47
3059791	0	G	SNP	C	26	38	64	96.97	66
3059812	0	T	Del	GAP	29	26	55	77.46	71
3059829	1	G	Ins	A	34	17	51	75	51
3069167	0	A	SNP	G	93	102	190	100	195	Leu306Pro (ctg/cCg)	Rv2756c	hsdM	type I restriction/modification system DNA methylase HsdM
3069566	0	C	SNP	T	98	107	201	99.51	206	Gly173Asp (ggc/gAc)	Rv2756c	hsdM	type I restriction/modification system DNA methylase HsdM
3072285	0	A	SNP	C	130	152	280	100	282	Leu119Arg (ctg/cGg)	Rv2761c	hsdS	type I restriction/modification system specificity determinant HsdS
3076172	0	C	SNP	T	108	120	227	100	228	Asp67Asn (gat/Aat)	Rv2766c	-	short-chain type dehydrogenase/reductase
3078178	0	C	SNP	T	145	131	272	100	276	Val270Met (gtg/Atg)	Rv2769c	PE27	PE family protein PE27
3079877	0	A	SNP	G	117	125	239	100	242	Phe194Ser (ttc/tCc)	Rv2770c	PPE44	PPE family protein PPE44
3080795	0	A	SNP	G	103	106	206	99.52	210	Leu80Pro (ctc/cCc)	Rv2771c	-	hypothetical protein
3086788	0	T	SNP	C	108	108	214	100	216
3089299	0	C	SNP	G	132	126	253	99.61	259	Gly355Arg (gga/Cga)	Rv2782c	pepR	zinc protease
3103682	0	T	SNP	C	122	145	262	99.63	268	Met87Val (atg/Gtg)	Rv2794c	pptT	phosphopantetheinyl transferase
3104189	0	A	SNP	G	111	116	224	100	227	Cys241Cys (tgt/tgC)	Rv2795c	-	hypothetical protein
3111280	0	G	SNP	A	149	163	307	99.68	313	Leu182Phe (ctt/Ttt)	Rv2802c	-	arginine/hypothetical protein
3112700	0	C	SNP	T	132	155	276	99.65	288	Gly132Asp (ggc/gAc)	Rv2804c	-	hypothetical protein
3112877	0	G	SNP	A	123	118	239	100	241	Gly4Asp (ggc/gAc)	Rv2805	-	hypothetical protein
3113872	0	A	SNP	T	119	127	239	100	246	Glu72Val (gag/gTg)	Rv2807	-	hypothetical protein
3114516	0	A	Del	GAP	109	101	208	94.59	222		Rv2807	-	hypothetical protein
3115384	0	G	SNP	C	103	87	189	99.48	191
3117533	0	G	SNP	A	130	138	261	99.26	270	Arg239Gln (cgg/cAg)	Rv2812	-	transposase
3118000	0	A	SNP	G	114	123	233	100	237	Arg395Gly (agg/Ggg)	Rv2812	-	transposase
3130605	0	C	SNP	G	103	127	230	99.14	232	Arg390Pro (cgc/cCc)	Rv2823c	-	CRISPR-associated protein Cas10/Csm1
3130748	1	C	Ins	T	77	90	167	85.2	168		Rv2823c	-	CRISPR-associated protein Cas10/Csm1
3130748	2	C	Ins	G	78	90	168	85.71	168		Rv2823c	-	CRISPR-associated protein Cas10/Csm1
3130748	3	C	Ins	T	78	90	168	85.71	168		Rv2823c	-	CRISPR-associated protein Cas10/Csm1
3131469	1	T	Ins	T	116	106	222	94.47	222		Rv2823c	-	CRISPR-associated protein Cas10/Csm1
3131469	2	T	Ins	G	116	106	222	94.47	222		Rv2823c	-	CRISPR-associated protein Cas10/Csm1
3131469	3	T	Ins	T	116	105	221	94.04	222		Rv2823c	-	CRISPR-associated protein Cas10/Csm1
3131469	4	T	Ins	C	116	106	222	94.47	222		Rv2823c	-	CRISPR-associated protein Cas10/Csm1
3131469	5	T	Ins	G	115	105	220	93.62	221		Rv2823c	-	CRISPR-associated protein Cas10/Csm1
3131469	6	T	Ins	G	114	105	219	93.19	219		Rv2823c	-	CRISPR-associated protein Cas10/Csm1
3131469	7	T	Ins	C	113	102	215	91.49	215		Rv2823c	-	CRISPR-associated protein Cas10/Csm1
3131469	8	T	Ins	G	111	101	212	90.21	212		Rv2823c	-	CRISPR-associated protein Cas10/Csm1
3131469	9	T	Ins	A	109	100	209	88.94	211		Rv2823c	-	CRISPR-associated protein Cas10/Csm1
3132589	0	C	SNP	T	147	122	266	99.26	271	Leu42Leu (ctg/ctA)	Rv2824c	-	CRISPR-associated endoribonuclease Cas6
3133054	0	C	SNP	G	301	289	576	100	590	Ser162Ser (tcg/tcC)	Rv2825c	-	hypothetical protein
3133055	0	G	SNP	C	297	288	574	100	585	Ser162Trp (tcg/tGg)	Rv2825c	-	hypothetical protein
3133536	0	T	SNP	C	94	133	221	99.56	228	Lys2Glu (aaa/Gaa)	Rv2825c	-	hypothetical protein
3135272	0	G	SNP	A	138	135	271	100	273	Ala71Val (gca/gTa)	Rv2827c	-	hypothetical protein
3135950	0	C	SNP	G	6	33	39	100	39	Ser128Ser (tcg/tcC)	Rv2828c	-	hypothetical protein
3135951	0	G	SNP	C	6	31	36	100	37	Ser128Trp (tcg/tGg)	Rv2828c	-	hypothetical protein
3137058	0	G	SNP	A	105	133	229	100	238	Ala56Val (gcg/gTg)	Rv2830c	vapB22	antitoxin VapB22
3162805	0	C	SNP	G	156	154	306	99.68	311	Arg180Gly (cgc/Ggc)	Rv2853	PE_PGRS48	PE-PGRS family protein PE_PGRS48
3165374	0	C	Del	GAP	147	113	258	99.62	261		Rv2855	mtr	mycothione reductase
3165807	0	G	SNP	A	108	117	221	100	225	Val201Val (gtg/gtA)	Rv2855	mtr	mycothione reductase
3168492	0	G	SNP	A	108	96	201	100	204
3174013	0	G	SNP	A	134	116	243	100	250	Pro2Leu (cct/cTt)	Rv2861c	mapB	methionine aminopeptidase
3174496	0	A	SNP	G	116	122	236	100	238	Cys50Arg (tgt/Cgt)	Rv2862c	-	hypothetical protein
3177884	0	C	SNP	A	96	103	197	100	199	Arg21Arg (cgc/cgA)	Rv2866	relG	toxin RelG
3180988	0	C	SNP	A	111	131	240	99.59	243	Val259Phe (gtc/Ttc)	Rv2869c	rip	zinc metalloprotease
3186860	0	T	SNP	G	108	95	200	99.51	204	Tyr672Asp (tat/Gat)	Rv2874	dipZ	integral membrane C-type cytochrome biogenesis protein DipZ
3189242	0	A	SNP	G	120	103	220	100	223	Ala52Ala (gct/gcC)	Rv2878c	mpt53	soluble secreted antigen Mpt53
3190146	0	C	Del	GAP	118	105	222	93.31	239
3194131	0	A	SNP	C	101	94	192	98.48	198	Ile247Leu (ata/Cta)	Rv2884	-	transcriptional regulator
3194241	1	C	Ins	G	98	100	198	95.65	198		Rv2885c	-	transposase
3200478	0	G	SNP	A	157	158	306	100	315	Leu71Leu (ctg/ctA)	Rv2891	-	hypothetical protein
3202731	0	A	SNP	C	160	138	297	99.33	300	Gly104Gly (gga/ggC)	Rv2893	-	oxidoreductase
3205673	0	C	SNP	T	161	152	304	100	313	Arg254Arg (cgg/cgA)	Rv2896c	-	hypothetical protein
3208600	0	G	SNP	A	121	96	214	100	217	Tyr269Tyr (tac/taT)	Rv2899c	fdhD	formate dehydrogenase accessory protein FdhD
3212723	0	C	SNP	A	119	135	248	99.61	255	Ala78Ala (gcg/gcT)	Rv2902c	rnhB	ribonuclease HII
3219500	0	T	SNP	A	115	109	221	100	224	Lys121Met (aag/aTg)	Rv2912c	-	TetR family HTH-type transcriptional regulator
3220963	0	A	SNP	C	120	121	238	99.59	242	Ser246Ala (tcg/Gcg)	Rv2913c	-	D-amino acid aminohydrolase
3226181	0	A	SNP	C	116	115	230	100	231	Arg35Arg (cgt/cgG)	Rv2916c	ffh	signal recognition particle protein
3228143	0	G	SNP	T	126	124	250	100	250	Arg594Leu (cgg/cTg)	Rv2917	-	hypothetical protein
3236442	0	G	SNP	A	152	167	317	100	319	His455His (cac/caT)	Rv2922c	smc	chromosome partition protein Smc
3236497	0	A	SNP	T	164	154	314	100	318	Val437Glu (gtg/gAg)	Rv2922c	smc	chromosome partition protein Smc
3241875	0	C	SNP	T	99	106	204	99.51	206	Val29Ile (gtc/Atc)	Rv2927c	-	hypothetical protein
3244113	0	T	SNP	C	110	88	195	99	200	Pro139Pro (cct/ccC)	Rv2930	fadD26	fatty-acid--CoA ligase FadD26
3247298	0	C	SNP	A	103	107	205	100	210	Gly618Gly (ggc/ggA)	Rv2931	ppsA	phthiocerol synthesis polyketide synthase type I PpsA
3247304	0	C	SNP	G	76	78	152	99.35	155	Val620Val (gtc/gtG)	Rv2931	ppsA	phthiocerol synthesis polyketide synthase type I PpsA
3247306	0	A	Del	GAP	73	73	146	100	146		Rv2931	ppsA	phthiocerol synthesis polyketide synthase type I PpsA
3247307	0	C	Del	GAP	73	73	146	100	146		Rv2931	ppsA	phthiocerol synthesis polyketide synthase type I PpsA
3247308	0	C	Del	GAP	73	72	145	99.32	146		Rv2931	ppsA	phthiocerol synthesis polyketide synthase type I PpsA
3247309	0	C	Del	GAP	73	72	145	99.32	146		Rv2931	ppsA	phthiocerol synthesis polyketide synthase type I PpsA
3247310	0	T	Del	GAP	73	72	145	99.32	146		Rv2931	ppsA	phthiocerol synthesis polyketide synthase type I PpsA
3247313	1	C	Ins	A	74	73	147	96.08	147		Rv2931	ppsA	phthiocerol synthesis polyketide synthase type I PpsA
3247313	2	C	Ins	C	74	73	147	96.08	147		Rv2931	ppsA	phthiocerol synthesis polyketide synthase type I PpsA
3247313	3	C	Ins	C	74	73	147	96.08	147		Rv2931	ppsA	phthiocerol synthesis polyketide synthase type I PpsA
3247313	4	C	Ins	A	74	73	147	96.08	147		Rv2931	ppsA	phthiocerol synthesis polyketide synthase type I PpsA
3247313	5	C	Ins	G	74	73	147	96.08	147		Rv2931	ppsA	phthiocerol synthesis polyketide synthase type I PpsA
3247319	0	C	SNP	T	108	109	213	100	217	Gly625Gly (ggc/ggT)	Rv2931	ppsA	phthiocerol synthesis polyketide synthase type I PpsA
3247340	0	G	SNP	A	128	128	252	100	256	Val632Val (gtg/gtA)	Rv2931	ppsA	phthiocerol synthesis polyketide synthase type I PpsA
3247851	0	G	SNP	A	57	87	142	100	144	Ala803Thr (gcc/Acc)	Rv2931	ppsA	phthiocerol synthesis polyketide synthase type I PpsA
3247853	0	C	SNP	T	54	84	136	100	138	Ala803Ala (gcc/gcT)	Rv2931	ppsA	phthiocerol synthesis polyketide synthase type I PpsA
3247856	0	G	SNP	C	53	84	133	99.28	138	Arg804Arg (cgg/cgC)	Rv2931	ppsA	phthiocerol synthesis polyketide synthase type I PpsA
3247864	1	C	Ins	T	52	78	130	95.59	130		Rv2931	ppsA	phthiocerol synthesis polyketide synthase type I PpsA
3247864	2	C	Ins	A	52	78	130	95.59	130		Rv2931	ppsA	phthiocerol synthesis polyketide synthase type I PpsA
3247864	3	C	Ins	G	52	78	130	95.59	130		Rv2931	ppsA	phthiocerol synthesis polyketide synthase type I PpsA
3247864	4	C	Ins	G	52	78	130	95.59	130		Rv2931	ppsA	phthiocerol synthesis polyketide synthase type I PpsA
3247866	0	C	Del	GAP	51	80	127	99.24	132		Rv2931	ppsA	phthiocerol synthesis polyketide synthase type I PpsA
3247867	0	A	Del	GAP	51	78	126	97.73	132		Rv2931	ppsA	phthiocerol synthesis polyketide synthase type I PpsA
3247868	0	A	Del	GAP	51	78	126	97.73	132		Rv2931	ppsA	phthiocerol synthesis polyketide synthase type I PpsA
3247869	0	A	Del	GAP	51	78	126	97.73	132		Rv2931	ppsA	phthiocerol synthesis polyketide synthase type I PpsA
3247874	0	G	SNP	A	51	83	129	99.26	135	Arg810Arg (cgg/cgA)	Rv2931	ppsA	phthiocerol synthesis polyketide synthase type I PpsA
3247877	0	T	SNP	C	50	83	130	99.25	134	Phe811Phe (ttt/ttC)	Rv2931	ppsA	phthiocerol synthesis polyketide synthase type I PpsA
3247883	0	T	SNP	C	75	121	194	99.49	197	Ser813Ser (agt/agC)	Rv2931	ppsA	phthiocerol synthesis polyketide synthase type I PpsA
3248074	0	G	SNP	A	73	86	157	99.38	160	Arg877His (cgc/cAc)	Rv2931	ppsA	phthiocerol synthesis polyketide synthase type I PpsA
3248075	0	C	SNP	T	76	85	157	99.38	162	Arg877Arg (cgc/cgT)	Rv2931	ppsA	phthiocerol synthesis polyketide synthase type I PpsA
3251047	0	C	SNP	A	122	99	218	100	221	Ala1868Glu (gcg/gAg)	Rv2931	ppsA	phthiocerol synthesis polyketide synthase type I PpsA
3256494	0	A	SNP	G	135	106	241	100	241	Gly270Gly (gga/ggG)	Rv2933	ppsC	phthiocerol synthesis polyketide synthase type I PpsC
3259509	0	C	SNP	T	124	130	250	98.45	258	Thr1275Thr (acc/acT)	Rv2933	ppsC	phthiocerol synthesis polyketide synthase type I PpsC
3266030	0	A	SNP	G	123	110	230	100	233	Ser1261Ser (tca/tcG)	Rv2934	ppsD	phthiocerol synthesis polyketide synthase type I PpsD
3269581	0	A	SNP	G	131	141	266	100	272	Ala615Ala (gca/gcG)	Rv2935	ppsE	phthiocerol synthesis polyketide synthase type I PpsE
3270784	0	A	SNP	G	134	111	243	100	245	Gln1016Gln (caa/caG)	Rv2935	ppsE	phthiocerol synthesis polyketide synthase type I PpsE
3273107	0	C	SNP	A	107	103	205	100	210	Ala298Ala (gcc/gcA)	Rv2936	drrA	daunorubicin ABC transporter ATP-binding protein DrrA		phylo (3)
3296371	1	G	Ins	C	95	114	209	81.32	209		Rv2947c	pks15	polyketide synthase
3296371	2	G	Ins	C	95	114	209	81.32	209		Rv2947c	pks15	polyketide synthase
3296371	3	G	Ins	G	95	114	209	81.32	209		Rv2947c	pks15	polyketide synthase
3296371	4	G	Ins	C	95	113	208	80.93	209		Rv2947c	pks15	polyketide synthase
3296371	5	G	Ins	G	94	114	208	80.93	209		Rv2947c	pks15	polyketide synthase
3296371	6	G	Ins	G	95	114	209	81.32	209		Rv2947c	pks15	polyketide synthase
3296371	7	G	Ins	C	95	114	209	81.32	209		Rv2947c	pks15	polyketide synthase
3296843	0	A	SNP	G	131	157	282	100	288	Val333Ala (gtg/gCg)	Rv2947c	pks15	polyketide synthase
3300757	0	C	SNP	G	105	115	219	98.65	223	Val567Leu (gtc/Ctc)	Rv2950c	fadD29	long-chain-fatty-acid--AMP ligase FadD29
3302589	0	A	SNP	C	122	154	272	100	276
3306441	0	G	SNP	A	117	150	262	99.26	269	Arg388Gln (cgg/cAg)	Rv2953	-	trans-acting enoyl reductase
3308606	0	G	SNP	A	128	119	243	100	247
3312620	0	C	SNP	A	99	118	211	99.54	218	Glu73Asp (gag/gaT)	Rv2959c	-	rhamnosyl O-methyltransferase
3314412	0	A	SNP	G	120	125	244	99.59	246	Ala237Ala (gct/gcC)	Rv2962c	-	PGL/p-HBAD biosynthesis rhamnosyltransferase
3315726	0	G	Del	GAP	118	119	236	98.34	241		Rv2963	-	integral membrane protein
3316955	0	A	SNP	C	116	127	241	99.59	244	Met143Leu (atg/Ctg)	Rv2964	purU	formyltetrahydrofolate deformylase
3326554	0	A	SNP	C	97	116	211	100	213	Asn152His (aac/Cac)	Rv2971	-	oxidoreductase		phylo (not Euro-American, M. africanum, M. bovis, M . canettii, M. caprae, M. Microti, M. pinipedii, Beijing, Delhi/CAS, EAI)
3326835	0	C	SNP	A	138	111	248	99.6	250	Ala245Ala (gcc/gcA)	Rv2971	-	oxidoreductase
3331362	0	C	Del	GAP	114	135	249	94.68	263		Rv2975c	-	hypothetical protein
3331363	0	G	Del	GAP	114	135	249	95.77	260		Rv2975c	-	hypothetical protein
3335708	0	G	SNP	C	116	135	251	100	251	Pro14Arg (ccg/cGg)	Rv2979c	-	resolvase
3336764	0	A	SNP	T	84	153	232	82.58	287
3336825	0	T	SNP	C	111	126	234	100	237	Thr365Ala (aca/Gca)	Rv2981c	ddlA	D-alanine--D-alanine ligase
3338603	0	G	SNP	C	125	119	241	100	244	Pro133Ala (ccg/Gcg)	Rv2982c	gpdA2	glycerol-3-phosphate dehydrogenase
3348536	0	C	SNP	T	82	103	185	100	185
3349917	0	G	SNP	A	126	113	233	100	239	His121Tyr (cat/Tat)	Rv2992c	gltS	glutamate--tRNA ligase
3350236	0	T	SNP	C	117	124	240	99.59	242	Ser14Ser (tca/tcG)	Rv2992c	gltS	glutamate--tRNA ligase
3352932	0	C	SNP	G	122	117	237	100	239	Thr179Thr (acg/acC)	Rv2995c	leuB	3-isopropylmalate dehydrogenase
3355949	0	A	SNP	C	176	142	313	99.69	319	Asp284Ala (gac/gCc)	Rv2997	-	dehydrogenase
3357464	0	C	SNP	G	113	125	235	99.58	239
3358235	0	A	SNP	T	130	122	250	100	252	Met212Leu (atg/Ttg)	Rv2999	lppY	lipoprotein LppY
3363338	0	A	SNP	G	141	120	259	100	261
3367765	0	G	SNP	A	99	108	202	100	207	Gly343Gly (ggc/ggT)	Rv3009c	gatB	aspartyl/glutamyl-tRNA(Asn/Gln) amidotransferase subunit B
3379757	0	A	SNP	C	58	80	137	89.61	154
3379763	0	G	SNP	A	58	84	141	90.45	157
3379784	0	C	SNP	A	73	99	170	96.09	179
3379788	0	C	SNP	G	76	98	170	98.86	176
3380439	1	G	Ins	C	49	23	72	96	72
3380804	0	T	SNP	G	135	113	241	99.6	249	Ile64Leu (atc/Ctc)	Rv3022A	PE29	PE family protein PE29
3385218	0	C	SNP	T	163	110	271	98.91	276	Gly287Glu (gga/gAa)	Rv3026c	-	hypothetical protein
3393640	0	C	SNP	T	89	94	183	100	183	Asn87Asn (aac/aaT)	Rv3033	-	hypothetical protein
3395654	0	G	SNP	A	172	135	304	100	307	Leu92Leu (ctg/ctA)	Rv3035	-	hypothetical protein
3401871	0	A	SNP	G	107	121	227	100	228	Ala16Ala (gct/gcC)	Rv3041c	-	ABC transporter ATP-binding protein
3402622	0	G	SNP	A	105	114	214	99.55	220	Leu181Leu (ctg/Ttg)	Rv3042c	serB2	phosphoserine phosphatase SerB
3402816	0	C	SNP	T	123	114	236	98.75	240	Gly116Glu (gga/gAa)	Rv3042c	serB2	phosphoserine phosphatase SerB
3404376	0	C	SNP	G	125	120	245	100	245	Thr182Thr (acg/acC)	Rv3043c	ctaD	cytochrome C oxidase cytochrome 1
3413785	0	C	SNP	T	125	90	211	99.08	217	Val128Ile (gtc/Atc)	Rv3051c	nrdE	ribonucleoside-diphosphate reductase subunit alpha
3415184	0	C	Del	GAP	91	72	160	75.46	216
3415185	0	T	Del	GAP	91	72	160	77.25	211
3415186	0	A	Del	GAP	91	72	160	79.51	205
3415187	0	G	Del	GAP	91	72	160	79.51	205
3415188	0	G	Del	GAP	91	72	160	79.51	205
3415189	0	G	Del	GAP	91	72	160	79.9	204
3415190	0	G	Del	GAP	91	72	160	81.91	199
3415191	0	G	Del	GAP	91	72	160	81.91	199
3415192	0	T	Del	GAP	91	72	160	84.46	193
3415193	0	G	Del	GAP	91	72	160	85.34	191
3415194	0	G	Del	GAP	91	72	160	86.7	188
3420825	0	A	SNP	G	115	139	252	99.22	256	Asp445Gly (gac/gGc)	Rv3059	cyp136	cytochrome P450 Cyp136
3424611	0	C	SNP	A	134	125	254	99.23	261	Ala273Ser (gcg/Tcg)	Rv3061c	fadE22	acyl-CoA dehydrogenase FadE22
3425854	0	C	SNP	T	146	121	261	100	267	Pro91Ser (ccg/Tcg)	Rv3062	ligB	DNA ligase
3428897	0	G	SNP	C	141	102	240	99.59	244	Arg552Pro (cgt/cCt)	Rv3063	cstA	carbon starvation protein A
3428917	0	C	SNP	A	128	114	239	100	242	Arg559Ser (cgt/Agt)	Rv3063	cstA	carbon starvation protein A
3437007	0	G	SNP	C	142	154	292	100	296	Ala77Pro (gcc/Ccc)	Rv3074	-	hypothetical protein
3440464	0	T	SNP	G	135	145	276	100	280	Arg308Arg (cgt/cgG)	Rv3077	-	hydrolase
3440468	0	G	SNP	C	135	144	275	100	279	Gly310Arg (ggc/Cgc)	Rv3077	-	hydrolase
3450725	0	T	SNP	C	129	125	249	100	254	Val243Val (gtt/gtC)	Rv3084	lipR	acetyl-hydrolase LipR
3454263	0	C	SNP	G	128	152	280	100	280	Leu447Val (ctc/Gtc)	Rv3087	-	diacyglycerol O-acyltransferase
3454606	0	G	SNP	A	110	107	216	99.09	219	Pro89Pro (ccg/ccA)	Rv3088	tgs4	diacyglycerol O-acyltransferase
3455686	0	G	SNP	C	97	123	218	100	220	Leu449Leu (ctg/ctC)	Rv3088	tgs4	diacyglycerol O-acyltransferase
3456666	0	A	SNP	G	138	106	240	99.19	246	Ala302Ala (gca/gcG)	Rv3089	fadD13	long chain-fatty-acid--CoA ligase FadD13
3459081	0	G	SNP	C	122	117	238	99.58	240	Ala291Pro (gca/Cca)	Rv3090	-	hypothetical protein
3462135	0	G	SNP	C	186	153	339	99.71	340	Cys210Trp (tgc/tgG)	Rv3093c	-	oxidoreductase
3466919	0	C	SNP	G	142	108	249	100	250	Gly58Ala (ggc/gCc)	Rv3097c	lipY	triacylglycerol lipase Lip
3467465	0	C	SNP	G	99	105	202	99.51	205	Ala66Ala (gcg/gcC)	Rv3098c	-	hypothetical protein
3473996	1	G	Ins	A	122	123	245	96.84	245
3480474	0	G	SNP	A	160	124	282	100	284	Gly134Glu (gga/gAa)	Rv3113	-	phosphatase
3480789	0	T	SNP	C	125	126	245	100	251	Ser11Pro (tca/Cca)	Rv3114	-	hypothetical protein
3486977	0	A	SNP	G	136	122	254	100	258	Lys157Glu (aaa/Gaa)	Rv3121	cyp141	cytochrome P450 Cyp141
3488122	0	G	SNP	A	116	121	234	99.58	238	Gly12Arg (ggg/Agg)	Rv3122	-	hypothetical protein
3489665	0	C	SNP	T	113	108	217	99.1	223	Pro54Ser (cca/Tca)	Rv3124	moaR1	transcriptional regulator MoaR
3499497	0	G	SNP	C	121	106	226	100	227	Ala140Gly (gcc/gGc)	Rv3133c	devR	two component transcriptional regulator DevR
3500243	0	G	SNP	C	118	146	261	100	264	Ala169Ala (gcc/gcG)	Rv3134c	-	universal stress protein
3500270	0	C	SNP	T	110	136	241	100	246	Val160Val (gtg/gtA)	Rv3134c	-	universal stress protein
3503895	0	C	SNP	T	111	135	244	100	246	Pro168Leu (ccg/cTg)	Rv3137	-	histidinol-phosphatase
3506402	0	C	SNP	T	130	126	256	100	256	Ala347Val (gcg/gTg)	Rv3139	fadE24	acyl-CoA dehydrogenase FadE24
3506650	0	A	SNP	C	111	136	245	98.8	250	Ile430Leu (atc/Ctc)	Rv3139	fadE24	acyl-CoA dehydrogenase FadE24
3509231	0	G	SNP	A	98	110	205	100	208	Arg106Cys (cgc/Tgc)	Rv3142c	-	hypothetical protein
3509300	0	A	Del	GAP	91	104	194	97.99	199		Rv3142c	-	hypothetical protein
3509301	0	G	Del	GAP	91	104	194	100	195		Rv3142c	-	hypothetical protein
3510120	0	T	SNP	G	142	162	302	99.67	305	Lys400Gln (aag/Cag)	Rv3144c	PPE52	PPE family protein PPE52
3515467	0	C	SNP	T	134	118	248	100	252	Pro19Leu (ccg/cTg)	Rv3150	nuoF	NADH-quinone oxidoreductase subunit F
3518167	0	A	SNP	G	181	142	317	100	323	Ile474Met (ata/atG)	Rv3151	nuoG	NADH-quinone oxidoreductase subunit G
3518555	0	A	SNP	G	149	155	300	99.35	306	Thr604Ala (acg/Gcg)	Rv3151	nuoG	NADH-quinone oxidoreductase subunit G
3530955	0	C	SNP	G	90	100	186	100	190	Val62Leu (gtc/Ctc)	Rv3161c	-	dioxygenase
3539353	0	G	SNP	A	147	142	287	100	289	Gln283Gln (cag/caA)	Rv3170	aofH	flavin-containing monoamine oxidase
3546945	0	C	SNP	T	131	122	250	98.44	257
3556275	0	A	SNP	G	106	105	211	100	211	Leu138Pro (ctg/cCg)	Rv3190c	-	hypothetical protein
3557253	0	C	SNP	T	94	119	210	99.53	214
3561875	0	C	SNP	T	128	101	227	99.13	231	Arg433Gln (cgg/cAg)	Rv3193c	-	transmembrane protein
3562338	0	G	SNP	T	137	102	239	99.17	241	Leu279Met (ctg/Atg)	Rv3193c	-	transmembrane protein
3580606	0	C	SNP	T	115	135	249	100	250
3580637	0	T	Del	GAP	120	123	238	98.38	247
3581414	0	A	SNP	G	120	135	251	100	255	Thr34Ala (aca/Gca)	Rv3204	-	DNA-methyltransferase
3582694	0	C	SNP	T	109	100	206	100	209	Lys339Lys (aag/aaA)	Rv3206c	moeB1	adenylyltransferase/sulfurtransferase
3590686	1	G	Ins	C	84	68	152	96.82	152
3591063	0	T	SNP	C	136	110	244	100	246	Lys144Glu (aag/Gag)	Rv3213c	-	SOJ/ParA-like protein
3596775	0	C	SNP	T	91	109	199	99.01	202	Gly254Ser (ggc/Agc)	Rv3220c	-	two component sensor kinase
3600576	0	C	SNP	T	154	147	299	100	301	Cys242Cys (tgc/tgT)	Rv3224	-	iron-regulated short-chain dehydrogenase/reductase
3602831	0	C	SNP	T	136	131	265	100	267	Pro164Pro (ccg/ccA)	Rv3226c	-	hypothetical protein
3604821	0	G	SNP	C	184	161	341	100	345	Ala32Ala (gcg/gcC)	Rv3228	-	hypothetical protein
3610391	1	A	Ins	C	121	140	261	98.49	261		Rv3234c	tgs3	diacyglycerol O-acyltransferase
3611287	0	C	Del	GAP	142	133	272	98.92	278
3614982	0	T	SNP	C	138	133	268	100	271	Leu874Leu (cta/ctG)	Rv3239c	-	transmembrane transport protein
3616411	0	A	SNP	C	163	170	328	99.11	336	Leu398Arg (ctg/cGg)	Rv3239c	-	transmembrane transport protein
3620712	0	C	SNP	T	116	97	208	100	213	Leu181Leu (ctg/ctA)	Rv3241c	-	hypothetical protein
3621423	0	A	SNP	G	125	105	228	99.14	232
3622441	0	A	SNP	C	131	149	275	100	280	Val217Val (gtt/gtG)	Rv3243c	-	hypothetical protein
3625065	0	T	SNP	G	137	112	248	100	249	Met517Leu (atg/Ctg)	Rv3245c	mtrB	two component sensory histidine kinase MtrB
3631964	0	C	SNP	T	79	116	192	99.49	196	Gly9Arg (gga/Aga)	Rv3252c	alkB	transmembrane alkane 1-monooxygenase AlkB
3638093	0	G	SNP	A	149	125	269	100	274	Ser206Leu (tcg/tTg)	Rv3257c	pmmA	phosphomannomutase PmmA
3645524	0	C	SNP	T	109	110	216	99.1	221	Asp152Asn (gac/Aac)	Rv3264c	manB	D-alpha-D-mannose-1-phosphate guanylyltransferase ManB
3653988	0	G	SNP	A	105	121	224	100	226	Val181Met (gtg/Atg)	Rv3272	-	hypothetical protein
3656206	0	C	SNP	A	100	113	211	100	213	Arg524Ser (cgc/Agc)	Rv3273	-	transmembrane carbonic anhydrase
3666192	0	G	SNP	A	117	126	238	99.59	244	Leu125Leu (ttg/ttA)	Rv3284	-	hypothetical protein
3670040	0	C	SNP	T	112	106	216	100	218	Ala124Ala (gcg/gcA)	Rv3289c	-	transmembrane protein
3678094	0	C	SNP	T	152	139	289	99.66	292	Ala440Ala (gcc/gcT)	Rv3296	lhr	ATP-dependent helicase
3679764	0	G	SNP	A	150	166	310	100	316	Ser997Asn (agc/aAc)	Rv3296	lhr	ATP-dependent helicase
3681548	0	A	SNP	C	106	115	214	100	221	Arg77Arg (agg/Cgg)	Rv3297	nei	endonuclease VIII
3685510	0	T	SNP	C	132	126	257	100	258	Ser152Gly (agt/Ggt)	Rv3299c	atsB	arylsulfatase AtsB
3689523	0	G	SNP	T	104	119	221	100	223	Cys472_ (tgc/tgA)	Rv3303c	lpdA	NAD(P)H quinone reductase LpdA
3690016	0	A	SNP	G	127	124	249	100	251	Leu308Ser (ttg/tCg)	Rv3303c	lpdA	NAD(P)H quinone reductase LpdA
3693681	0	A	SNP	C	116	134	247	100	250	Ala103Ala (gct/gcG)	Rv3306c	amiB1	amidase AmiB
3696692	0	G	SNP	A	116	120	231	99.58	237	Thr134Thr (acc/acT)	Rv3309c	upp	uracil phosphoribosyltransferase
3697585	0	C	SNP	T	119	129	247	99.2	250	Leu130Phe (ctc/Ttc)	Rv3310	sapM	acid phosphatase
3704596	0	G	SNP	C	115	123	235	100	238	Val54Leu (gtg/Ctg)	Rv3317	sdhD	succinate dehydrogenase hydrophobic membrane anchor subunit
3711910	0	G	SNP	A	93	58	150	100	151	Trp54_ (tgg/tgA)	Rv3327	-	transposase fusion protein
3712372	0	A	SNP	G	85	74	156	100	159	Leu208Leu (cta/ctG)	Rv3327	-	transposase fusion protein
3714211	0	G	SNP	T	113	160	270	100	273	Pro41Gln (ccg/cAg)	Rv3328c	sigJ	ECF RNA polymerase sigma factor SigJ
3714639	0	G	SNP	A	92	137	226	99.13	231	Arg83His (cgc/cAc)	Rv3329	-	aminotransferase
3714757	0	A	SNP	C	116	109	220	100	225	Gln122His (caa/caC)	Rv3329	-	aminotransferase
3715775	0	C	SNP	T	171	128	294	99.67	300
3718357	0	C	SNP	T	145	129	270	100	274	Pro423Leu (ccg/cTg)	Rv3331	sugI	sugar-transport integral membrane protein SugI
3721806	0	G	SNP	C	126	137	261	100	263	Gly265Gly (ggc/ggG)	Rv3335c	-	integral membrane protein
3729342	0	C	SNP	T	106	123	221	100	229	Ala240Val (gcg/gTg)	Rv3342	-	methyltransferase
3729597	0	G	SNP	C	108	142	248	99.6	251	Leu2447Val (ctc/Gtc)	Rv3343c	PPE54	PPE family protein PPE54
3730371	0	C	SNP	T	88	104	192	91	211	Gly2189Ser (ggc/Agc)	Rv3343c	PPE54	PPE family protein PPE54
3730466	0	A	SNP	G	77	104	177	82.27	220	Ile2157Thr (atc/aCc)	Rv3343c	PPE54	PPE family protein PPE54
3732624	0	A	SNP	G	112	75	185	85.39	219	Leu1438Leu (ttg/Ctg)	Rv3343c	PPE54	PPE family protein PPE54
3735802	0	C	SNP	G	147	125	270	96.8	281	Thr378Thr (acg/acC)	Rv3343c	PPE54	PPE family protein PPE54
3736024	0	A	SNP	G	109	149	248	100	258	Gly304Gly (ggt/ggC)	Rv3343c	PPE54	PPE family protein PPE54
3736628	0	T	SNP	G	178	160	330	100	338	Glu103Ala (gag/gCg)	Rv3343c	PPE54	PPE family protein PPE54
3737479	0	G	Del	GAP	45	64	115	95.61	114		Rv3344c	PE_PGRS49	PE-PGRS family protein PE_PGRS49
3737480	0	G	Del	GAP	45	64	115	98.2	111		Rv3344c	PE_PGRS49	PE-PGRS family protein PE_PGRS49
3737481	0	C	Del	GAP	45	64	115	98.2	111		Rv3344c	PE_PGRS49	PE-PGRS family protein PE_PGRS49
3737482	0	G	Del	GAP	45	64	115	99.09	110		Rv3344c	PE_PGRS49	PE-PGRS family protein PE_PGRS49
3737483	0	C	Del	GAP	45	64	115	99.09	110		Rv3344c	PE_PGRS49	PE-PGRS family protein PE_PGRS49
3737484	0	C	Del	GAP	45	64	115	97.32	112		Rv3344c	PE_PGRS49	PE-PGRS family protein PE_PGRS49
3737485	0	G	Del	GAP	45	64	115	97.32	112		Rv3344c	PE_PGRS49	PE-PGRS family protein PE_PGRS49
3737486	0	C	Del	GAP	45	64	115	97.32	112		Rv3344c	PE_PGRS49	PE-PGRS family protein PE_PGRS49
3737487	0	C	Del	GAP	45	64	115	97.32	112		Rv3344c	PE_PGRS49	PE-PGRS family protein PE_PGRS49
3737488	0	G	Del	GAP	45	64	115	99.09	110		Rv3344c	PE_PGRS49	PE-PGRS family protein PE_PGRS49
3737489	0	G	Del	GAP	45	64	115	99.09	110		Rv3344c	PE_PGRS49	PE-PGRS family protein PE_PGRS49
3737490	0	C	Del	GAP	45	64	115	98.2	111		Rv3344c	PE_PGRS49	PE-PGRS family protein PE_PGRS49
3737491	0	G	Del	GAP	45	64	115	97.32	112		Rv3344c	PE_PGRS49	PE-PGRS family protein PE_PGRS49
3737492	0	C	Del	GAP	45	64	115	99.09	110		Rv3344c	PE_PGRS49	PE-PGRS family protein PE_PGRS49
3737493	0	C	Del	GAP	45	64	115	97.32	112		Rv3344c	PE_PGRS49	PE-PGRS family protein PE_PGRS49
3737494	0	G	Del	GAP	45	64	115	99.09	110		Rv3344c	PE_PGRS49	PE-PGRS family protein PE_PGRS49
3737495	0	C	Del	GAP	45	64	115	98.2	111		Rv3344c	PE_PGRS49	PE-PGRS family protein PE_PGRS49
3737496	0	C	Del	GAP	45	64	115	97.32	112		Rv3344c	PE_PGRS49	PE-PGRS family protein PE_PGRS49
3737497	0	G	Del	GAP	45	64	115	97.32	112		Rv3344c	PE_PGRS49	PE-PGRS family protein PE_PGRS49
3737498	0	C	Del	GAP	45	64	115	99.09	110		Rv3344c	PE_PGRS49	PE-PGRS family protein PE_PGRS49
3737499	0	C	Del	GAP	45	64	115	98.2	111		Rv3344c	PE_PGRS49	PE-PGRS family protein PE_PGRS49
3737500	0	A	Del	GAP	45	64	115	99.09	110		Rv3344c	PE_PGRS49	PE-PGRS family protein PE_PGRS49
3737501	0	C	Del	GAP	45	64	115	99.09	110		Rv3344c	PE_PGRS49	PE-PGRS family protein PE_PGRS49
3737502	0	C	Del	GAP	44	64	115	96.43	112		Rv3344c	PE_PGRS49	PE-PGRS family protein PE_PGRS49
3738364	0	G	SNP	A	36	115	140	98.05	154	Arg1471Trp (cgg/Tgg)	Rv3345c	PE_PGRS50	PE-PGRS family protein PE_PGRS50
3738417	0	G	Del	GAP	17	95	110	97.39	115		Rv3345c	PE_PGRS50	PE-PGRS family protein PE_PGRS50
3739497	0	A	Del	GAP	115	104	204	86.22	254		Rv3345c	PE_PGRS50	PE-PGRS family protein PE_PGRS50
3739498	0	C	Del	GAP	115	103	204	85.16	256		Rv3345c	PE_PGRS50	PE-PGRS family protein PE_PGRS50
3739499	0	A	Del	GAP	115	103	204	86.17	253		Rv3345c	PE_PGRS50	PE-PGRS family protein PE_PGRS50
3739500	0	C	Del	GAP	115	103	203	82.89	263		Rv3345c	PE_PGRS50	PE-PGRS family protein PE_PGRS50
3739501	0	C	Del	GAP	115	103	203	82.89	263		Rv3345c	PE_PGRS50	PE-PGRS family protein PE_PGRS50
3739502	0	G	Del	GAP	115	103	204	82.89	263		Rv3345c	PE_PGRS50	PE-PGRS family protein PE_PGRS50
3739503	0	C	Del	GAP	115	103	204	83.52	261		Rv3345c	PE_PGRS50	PE-PGRS family protein PE_PGRS50
3739504	0	C	Del	GAP	115	103	204	88.98	245		Rv3345c	PE_PGRS50	PE-PGRS family protein PE_PGRS50
3739505	0	A	Del	GAP	115	103	204	90.46	241		Rv3345c	PE_PGRS50	PE-PGRS family protein PE_PGRS50
3740181	0	T	SNP	C	161	183	331	97.45	353	Asn865Ser (aat/aGt)	Rv3345c	PE_PGRS50	PE-PGRS family protein PE_PGRS50
3740802	0	T	SNP	C	159	140	296	99.01	302	Asn658Ser (aat/aGt)	Rv3345c	PE_PGRS50	PE-PGRS family protein PE_PGRS50
3741240	0	C	SNP	T	149	132	272	99.65	282	Gly512Asp (ggt/gAt)	Rv3345c	PE_PGRS50	PE-PGRS family protein PE_PGRS50
3746409	0	A	SNP	G	126	124	247	100	250	Leu2259Pro (ctg/cCg)	Rv3347c	PPE55	PPE family protein PPE55
3753116	0	C	SNP	T	109	110	212	96.48	227	Pro23Pro (ccg/ccA)	Rv3347c	PPE55	PPE family protein PPE55
3753164	0	T	SNP	G	100	116	216	99.08	218	Pro7Pro (cca/ccC)	Rv3347c	PPE55	PPE family protein PPE55
3753629	1	T	Ins	G	112	93	205	91.93	205
3753629	2	T	Ins	C	111	93	204	91.48	205
3758999	0	C	SNP	T	100	136	230	100	236	Gly2702Ser (ggt/Agt)	Rv3350c	PPE56	PPE family protein PPE56
3763724	0	A	SNP	G	97	86	182	99.46	184	Phe1127Leu (ttc/Ctc)	Rv3350c	PPE56	PPE family protein PPE56
3771009	0	T	SNP	G	137	101	236	100	238	Ser79Ser (tct/tcG)	Rv3357	relJ	antitoxin RelJ
3772834	0	A	Del	GAP	112	130	240	97.58	248		Rv3360	-	hypothetical protein
3787466	0	G	SNP	C	140	133	269	100	273	Glu385Gln (gag/Cag)	Rv3372	otsB2	trehalose 6-phosphate phosphatase
3793102	0	G	SNP	C	121	140	259	98.12	266	Asp49Glu (gac/gaG)	Rv3378c	-	diterpene synthase
3794867	1	C	Ins	C	141	141	282	96.58	284		Rv3379c	dxs2	1-deoxy-D-xylulose 5-phosphate synthase
3794867	2	C	Ins	A	142	142	284	97.26	284		Rv3379c	dxs2	1-deoxy-D-xylulose 5-phosphate synthase
3798095	0	A	SNP	C	138	140	275	100	278	Val132Gly (gtc/gGc)	Rv3383c	idsB	polyprenyl synthetase IdsB
3799512	0	C	SNP	T	160	150	305	100	310	Ala42Thr (gcg/Acg)	Rv3384c	vapC46	ribonuclease VapC46
3812582	0	C	SNP	A	121	125	244	99.6	247	Arg499Arg (cgg/cgT)	Rv3396c	guaA	GMP synthase
3815477	0	G	SNP	T	138	117	254	99.61	256	Ala210Ala (gcc/gcA)	Rv3398c	idsA1	multifunctional dimethylallyltransferase/geranyltranstransferase/farnesylt ranstransferase
3817117	0	C	SNP	A	149	119	265	100	268	Ala330Glu (gcg/gAg)	Rv3399	-	S-adenosylmethionine-dependentmethyltransferase
3821503	0	A	SNP	C	118	119	235	99.58	238	Leu130Arg (cta/cGa)	Rv3402c	-	hypothetical protein
3821845	0	G	SNP	T	93	111	202	100	204	Ala16Glu (gca/gAa)	Rv3402c	-	hypothetical protein
3823159	0	A	SNP	T	122	140	261	100	262	Val235Val (gtt/gtA)	Rv3403c	-	hypothetical protein
3826684	0	C	SNP	T	131	111	235	100	242	Ser46Leu (tcg/tTg)	Rv3408	vapC47	ribonuclease VapC47
3829770	0	T	SNP	C	126	141	265	100	267	Pro47Pro (cca/ccG)	Rv3410c	guaB3	oxidoreductase
3830695	0	A	SNP	G	139	164	301	99.67	304	Ala275Ala (gct/gcC)	Rv3411c	guaB2	inosine-5'-monophosphate dehydrogenase
3832284	0	G	Del	GAP	116	125	237	97.57	247		Rv3413c	-	anti-sigma-D factor RsdA
3838871	0	A	SNP	G	162	134	293	99.33	298	Ala64Ala (gct/gcC)	Rv3420c	rimI	ribosomal-protein-alanine acetyltransferase RimI
3841473	0	C	SNP	T	119	130	239	99.6	250
3842405	0	A	SNP	C	110	115	222	98.25	229	Lys56Thr (aaa/aCa)	Rv3425	PPE57	PPE family protein PPE57
3842620	0	A	SNP	G	109	107	215	99.08	218	Thr128Ala (act/Gct)	Rv3425	PPE57	PPE family protein PPE57
3842625	0	A	SNP	G	107	113	218	99.1	222	Pro129Pro (cca/ccG)	Rv3425	PPE57	PPE family protein PPE57
3843408	0	G	Del	GAP	120	85	204	94.91	216		Rv3426	PPE58	PPE family protein PPE58
3844757	0	C	Del	GAP	143	135	278	97.89	284		Rv3428c	-	transposase
3844992	0	T	SNP	A	115	133	244	100	248	Ser327Cys (agc/Tgc)	Rv3428c	-	transposase
3845695	0	C	SNP	T	130	128	252	99.61	259	Arg92Arg (cgg/cgA)	Rv3428c	-	transposase
3851887	0	A	SNP	C	166	160	317	99.69	327	Ser443Ala (tcg/Gcg)	Rv3433c	-	bifunctional ADP-dependent (S)-NAD(P)H-hydrate dehydratase/NAD(P)H-hydrate epimerase
3851888	0	T	SNP	C	167	160	323	99.7	328	Ala442Ala (gca/gcG)	Rv3433c	-	bifunctional ADP-dependent (S)-NAD(P)H-hydrate dehydratase/NAD(P)H-hydrate epimerase
3859893	0	C	SNP	T	144	166	307	99.68	311	Glu28Glu (gag/gaA)	Rv3440c	-	hypothetical protein
3860216	0	G	SNP	A	116	161	275	100	277	Ala385Ala (gcc/gcT)	Rv3441c	mrsA	phosphoglucosamine mutase
3862473	0	A	Del	GAP	95	93	183	98.43	191
3864995	0	T	SNP	C	120	104	220	100	224	Ser1082Gly (agc/Ggc)	Rv3447c	eccC4	ESX-4 secretion system protein EccC4
3869355	0	T	SNP	C	131	106	234	99.16	239	Ile335Thr (atc/aCc)	Rv3448	eccD4	ESX-4 secretion system protein EccD4
3870010	0	A	SNP	G	156	150	297	99.67	307	Thr87Ala (acc/Gcc)	Rv3449	mycP4	membrane-anchored mycosin
3871246	0	T	SNP	C	179	189	366	99.46	370	Gly417Gly (gga/ggG)	Rv3450c	eccB4	ESX-4 secretion system protein EccB4
3874723	0	T	Del	GAP	97	120	215	96.88	224
3874745	0	G	SNP	C	103	112	213	100	215
3877421	0	A	SNP	G	94	119	209	100	213	Pro4Pro (cct/ccC)	Rv3456c	rplQ	50S ribosomal protein L17
3880175	0	C	SNP	A	82	94	174	100	176
3884697	0	C	SNP	G	103	148	245	100	251	Ala245Gly (gcc/gGc)	Rv3467	-	hypothetical protein
3885886	0	T	SNP	C	130	127	254	100	257	Ile62Val (atc/Gtc)	Rv3468c	-	dTDP-glucose 4,6-dehydratase
3888173	0	G	Del	GAP	113	87	196	95.69	209		Rv3470c	ilvB2	acetolactate synthase large subunit
3892671	0	A	SNP	G	102	125	224	99.56	228
3893480	0	G	SNP	A	103	115	217	100	218
3895727	0	C	SNP	A	124	148	266	100	272
3896340	0	T	SNP	G	119	123	240	99.59	243	Leu174Arg (ctc/cGc)	Rv3479	-	transmembrane protein
3898408	0	A	SNP	G	116	118	231	100	234	Ala863Ala (gca/gcG)	Rv3479	-	transmembrane protein
3906462	1	A	Ins	T	108	126	234	97.1	234		Rv3487c	lipF	carboxylesterase LipF
3908062	0	C	SNP	T	118	149	264	100	267
3909235	0	G	SNP	C	111	118	226	100	229	Val334Leu (gtg/Ctg)	Rv3490	otsA	trehalose-phosphate synthase
3918649	0	T	SNP	C	92	81	168	98.3	176	Gly184Gly (gga/ggG)	Rv3499c	mce4A	Mce family protein Mce4A
3934542	0	T	SNP	G	143	129	266	99.27	274	Ser1180Ala (tct/Gct)	Rv3508	PE_PGRS54	PE-PGRS family protein PE_PGRS54
3934699	0	G	SNP	A	197	165	346	99.18	365	Ser1232Asn (agc/aAc)	Rv3508	PE_PGRS54	PE-PGRS family protein PE_PGRS54
3934878	0	G	SNP	A	131	169	290	82.19	365	Asp1292Asn (gac/Aac)	Rv3508	PE_PGRS54	PE-PGRS family protein PE_PGRS54
3935335	0	T	SNP	C	88	84	172	97.73	176	Val1444Ala (gtc/gCc)	Rv3508	PE_PGRS54	PE-PGRS family protein PE_PGRS54
3935494	0	C	SNP	A	59	15	71	96.1	77	Ala1497Asp (gcc/gAc)	Rv3508	PE_PGRS54	PE-PGRS family protein PE_PGRS54
3935950	0	T	SNP	C	153	80	230	98.73	236	Val1649Ala (gtc/gCc)	Rv3508	PE_PGRS54	PE-PGRS family protein PE_PGRS54
3936109	0	C	SNP	A	22	16	38	100	38	Ala1702Asp (gcc/gAc)	Rv3508	PE_PGRS54	PE-PGRS family protein PE_PGRS54
3940802	0	A	SNP	G	52	72	122	100	124	Asn396Asp (aac/Gac)	Rv3511	PE_PGRS55	PE-PGRS family protein PE_PGRS55
3941724	0	C	Del	GAP	26	86	110	92.56	121		Rv3511	PE_PGRS55	PE-PGRS family protein PE_PGRS55
3942481	0	C	SNP	G	159	152	308	99.04	314
3942640	0	T	SNP	C	136	148	274	100	284
3943019	0	C	SNP	G	154	109	254	100	263
3943079	0	C	SNP	A	114	65	171	95.72	187
3943160	0	C	SNP	T	14	10	24	80	30
3947125	0	C	SNP	G	65	87	150	99.35	153	Gly444Gly (ggc/ggG)	Rv3514	PE_PGRS57	PE-PGRS family protein PE_PGRS57
3947126	0	G	SNP	A	58	84	137	98.61	144	Ala445Thr (gcc/Acc)	Rv3514	PE_PGRS57	PE-PGRS family protein PE_PGRS57
3947127	0	C	SNP	T	63	78	131	99.3	142	Ala445Val (gcc/gTc)	Rv3514	PE_PGRS57	PE-PGRS family protein PE_PGRS57
3947128	0	C	SNP	G	64	87	150	99.34	152	Ala445Ala (gcc/gcG)	Rv3514	PE_PGRS57	PE-PGRS family protein PE_PGRS57
3947395	0	G	SNP	A	37	36	67	87.95	83	Gly534Gly (ggg/ggA)	Rv3514	PE_PGRS57	PE-PGRS family protein PE_PGRS57
3948337	0	G	SNP	A	27	9	35	92.31	39	Gly848Gly (ggg/ggA)	Rv3514	PE_PGRS57	PE-PGRS family protein PE_PGRS57
3948347	0	T	SNP	G	29	7	36	97.3	37	Ser852Ala (tcc/Gcc)	Rv3514	PE_PGRS57	PE-PGRS family protein PE_PGRS57
3948362	0	T	SNP	G	30	5	35	100	35	Cys857Gly (tgt/Ggt)	Rv3514	PE_PGRS57	PE-PGRS family protein PE_PGRS57
3948404	0	T	SNP	G	42	7	47	100	49	Cys871Gly (tgc/Ggc)	Rv3514	PE_PGRS57	PE-PGRS family protein PE_PGRS57
3948414	0	T	SNP	G	43	8	50	100	51	Val874Gly (gtc/gGc)	Rv3514	PE_PGRS57	PE-PGRS family protein PE_PGRS57
3948417	0	T	SNP	G	46	8	53	100	54	Val875Gly (gtc/gGc)	Rv3514	PE_PGRS57	PE-PGRS family protein PE_PGRS57
3949531	0	C	SNP	G	70	80	147	98.04	153	Gly1246Gly (ggc/ggG)	Rv3514	PE_PGRS57	PE-PGRS family protein PE_PGRS57
3949532	0	C	SNP	G	70	85	152	98.73	157	Pro1247Ala (ccc/Gcc)	Rv3514	PE_PGRS57	PE-PGRS family protein PE_PGRS57
3952800	0	G	SNP	A	122	106	223	100	228	Gly86Asp (ggc/gAc)	Rv3516	echA19	enoyl-CoA hydratase EchA19
3955159	0	G	SNP	T	116	104	214	99.1	222	Gly121Gly (ggc/ggA)	Rv3518c	cyp142	cytochrome P450 monooxygenase Cyp142
3958403	0	A	SNP	G	127	104	231	100	231	Asn295Asp (aac/Gac)	Rv3521	-	hypothetical protein
3959418	0	C	SNP	T	138	121	255	100	259	Thr324Ile (acc/aTc)	Rv3522	ltp4	lipid transfer protein
3960212	0	G	SNP	T	145	124	266	99.26	271	Leu228Leu (ctg/ctT)	Rv3523	ltp3	lipid carrier protein
3962295	0	C	SNP	G	100	95	193	99.49	196	Ser10Ser (tcg/tcC)	Rv3525c	-	siderophore-binding protein
3962756	0	G	SNP	A	109	130	236	98.76	242	Arg106Arg (agg/agA)	Rv3526	kshA	3-ketosteroid-9-alpha-hydroxylase oxygenase subunit
3963540	0	G	SNP	C	123	101	222	97.82	229	Val368Leu (gta/Cta)	Rv3526	kshA	3-ketosteroid-9-alpha-hydroxylase oxygenase subunit
3964930	0	C	SNP	T	104	94	195	100	198	Gly88Glu (gga/gAa)	Rv3528c	-	hypothetical protein
3976128	0	G	SNP	A	129	109	235	99.17	240	Glu254Lys (gag/Aag)	Rv3537	kstD	3-oxosteroid 1-dehydrogenase
3981983	0	G	SNP	A	97	129	221	100	226	Pro386Pro (ccc/ccT)	Rv3543c	fadE29	acyl-CoA dehydrogenase FadE29
3984321	0	G	SNP	A	107	127	233	100	234	His375His (cac/caT)	Rv3545c	cyp125	steroid C26-monooxygenase
3990093	0	C	SNP	T	132	109	234	100	241	Val66Val (gtc/gtT)	Rv3551	-	CoA-transferase subunit alpha
3994101	0	A	SNP	G	97	141	238	99.58	239	Ile473Val (atc/Gtc)	Rv3554	fdxB	electron transfer protein FdxB
3998042	0	T	Del	GAP	137	95	227	99.57	233		Rv3558	PPE64	PPE family protein PPE64
3998043	0	T	Del	GAP	137	95	227	99.57	233		Rv3558	PPE64	PPE family protein PPE64
4004896	0	G	SNP	A	167	167	332	99.11	337	Gln202Gln (cag/caA)	Rv3563	fadE32	acyl-CoA dehydrogenase FadE32
4005114	0	G	SNP	C	138	164	300	99.67	303	Trp275Ser (tgg/tCg)	Rv3563	fadE32	acyl-CoA dehydrogenase FadE32
4005607	0	T	SNP	C	178	177	355	100	355	Leu121Leu (ttg/Ctg)	Rv3564	fadE33	acyl-CoA dehydrogenase FadE33
4007272	0	G	SNP	A	88	80	163	99.41	169	Arg358Gln (cgg/cAg)	Rv3565	aspB	aspartate aminotransferase AspB
4008747	0	A	SNP	G	108	101	205	100	209	Ile179Thr (atc/aCc)	Rv3567c	hsaB	flavin-dependent monooxygenase reductase subunit HsaB
4012286	0	C	SNP	T	98	93	189	100	191
4024273	0	T	SNP	C	140	115	253	100	255	Val25Val (gta/gtG)	Rv3581c	ispF	2C-methyl-D-erythritol 2,4-cyclodiphosphate synthase
4026899	0	G	SNP	A	106	111	216	100	217	Gln152Gln (cag/caA)	Rv3585	radA	DNA repair protein RadA
4028752	0	A	SNP	G	122	131	250	100	253	Thr288Ala (acg/Gcg)	Rv3586	-	DNA integrity scanning protein DisA
4032647	0	T	SNP	C	147	60	195	99.52	208	His171Arg (cac/cGc)	Rv3590c	PE_PGRS58	PE-PGRS family protein PE_PGRS58
4033711	0	A	SNP	G	113	119	227	100	232	Val111Ala (gtg/gCg)	Rv3591c	-	hydrolase
4034827	0	C	SNP	T	110	133	240	100	243	Ala159Val (gcg/gTg)	Rv3593	lpqF	lipoprotein LpqF
4037283	0	T	SNP	G	176	149	318	100	325	Gly256Gly (gga/ggC)	Rv3595c	PE_PGRS59	PE-PGRS family protein PE_PGRS59
4044872	0	G	SNP	A	147	150	289	99.66	298	Gly113Gly (ggc/ggT)	Rv3602c	panC	pantothenate synthetase
4050161	0	T	SNP	C	104	107	209	98.6	214	Asp142Gly (gat/gGt)	Rv3609c	folE	GTP cyclohydrolase I
4052349	0	T	SNP	G	108	123	227	100	231	Lys179Gln (aag/Cag)	Rv3610c	ftsH	zinc metalloprotease FtsH
4055801	0	G	SNP	A	107	128	232	100	235	Thr192Ile (acc/aTc)	Rv3616c	espA	ESX-1 secretion-associated protein EspA
4056416	0	C	SNP	A	105	133	232	100	238
4057036	0	A	SNP	G	103	105	205	99.05	210
4059186	0	G	SNP	T	122	109	225	100	231	Ala163Ala (gcg/gcT)	Rv3618	-	monooxygenase
4059904	0	A	SNP	G	116	142	256	99.61	259
4060100	0	G	SNP	A	87	108	194	79.92	244	Leu57Leu (ctg/Ttg)	Rv3619c	esxV	ESAT-6 like protein EsxV
4060210	0	T	SNP	A	122	140	260	99.24	264	Gln20Leu (cag/cTg)	Rv3619c	esxV	ESAT-6 like protein EsxV
4064291	0	T	SNP	G	165	144	303	100	309	Glu194Asp (gaa/gaC)	Rv3625c	mesJ	tRNA(Ile)-lysidine synthase
4069292	0	G	SNP	A	120	136	248	99.61	257	Ala40Thr (gcc/Acc)	Rv3630	-	integral membrane protein
4080058	0	C	Del	GAP	93	107	195	91.74	218		Rv3641c	fic	cell filamentation protein Fic
4080059	0	C	Del	GAP	93	107	195	93.02	215		Rv3641c	fic	cell filamentation protein Fic
4080060	0	A	Del	GAP	93	107	195	100	200		Rv3641c	fic	cell filamentation protein Fic
4080061	0	G	Del	GAP	93	107	195	100	200		Rv3641c	fic	cell filamentation protein Fic
4080062	0	A	Del	GAP	93	107	195	100	200		Rv3641c	fic	cell filamentation protein Fic
4080063	0	A	Del	GAP	93	107	195	100	200		Rv3641c	fic	cell filamentation protein Fic
4087480	0	C	Del	GAP	86	79	164	81.68	202
4087481	0	C	Del	GAP	86	79	164	81.68	202
4087482	0	G	Del	GAP	86	79	164	83.33	198
4087483	0	C	Del	GAP	86	79	164	84.18	196
4087484	0	A	Del	GAP	86	79	164	84.62	195
[truncated: 189 more rows]
