# Supplementary material for: Novel Mutations in Putative Nicotinic Acid Phosphoribosyltransferases of Mycobacterium tuberculosis and Their Effect on Protein Thermodynamic Properties
Source: Polymers (Basel). 2022 Apr 18;14(8):1623. doi: 10.3390/polym14081623 (PMC9031469; doi:10.3390/polym14081623)
Supplement: Supplementary file 1 [file polymers-14-01623-s001.zip › Supplementary files S1/728.xls]

## Sheet: 728_ERR3335.gatk_position_varia
#Pos	Insindex	Ref	Type	Allel	CovFor	CovRev	Qual20	Freq	Cov	Subst	Gene	GeneName	Product	ResistanceSNP	PhyloSNP	InterestingRegion
1849	0	C	SNP	A	124	100	217	100	224
1977	0	A	SNP	G	148	127	270	100	275
3446	0	C	SNP	T	119	136	250	100	255	Ala56Val (gcc/gTc)	Rv0003	recF	DNA replication/repair protein RecF
4013	0	T	SNP	C	139	119	253	100	258	Ile245Thr (atc/aCc)	Rv0003	recF	DNA replication/repair protein RecF
7362	0	G	SNP	C	137	108	242	100	245	Glu21Gln (gag/Cag)	Rv0006	gyrA	DNA gyrase subunit A			fluoroquinolones (FQ)
7582	0	A	SNP	C	135	125	257	98.86	263	Asp94Ala (gac/gCc)	Rv0006	gyrA	DNA gyrase subunit A	fluoroquinolones (FQ)		fluoroquinolones (FQ)
7585	0	G	SNP	C	139	126	264	100	265	Ser95Thr (agc/aCc)	Rv0006	gyrA	DNA gyrase subunit A		phylo (not H37Rv)	fluoroquinolones (FQ)
9304	0	G	SNP	A	148	143	281	100	291	Gly668Asp (ggc/gAc)	Rv0006	gyrA	DNA gyrase subunit A			fluoroquinolones (FQ)
11637	0	C	SNP	T	106	138	241	99.59	245
11879	0	A	SNP	G	154	94	240	100	248	Ser145Pro (tcc/Ccc)	Rv0008c	-	cell wall synthesis protein CwsA
12204	0	G	SNP	A	131	144	272	100	275	Leu36Leu (ctc/ctT)	Rv0008c	-	cell wall synthesis protein CwsA
14785	0	T	SNP	C	106	101	204	100	207	Cys233Arg (tgc/Cgc)	Rv0012	-	membrane protein
15117	0	C	SNP	G	135	121	250	100	256	Ile68Met (atc/atG)	Rv0013	trpG	anthranilate synthase component II
21795	0	G	SNP	A	116	102	210	100	218	Pro463Ser (ccg/Tcg)	Rv0018c	pstP	phosphoserine/threonine phosphatase PstP
24007	0	G	SNP	T	127	88	212	100	215	Arg480Arg (cgg/Agg)	Rv0020c	fhaA	FHA domain-containing protein FhaA
24703	0	G	Del	GAP	82	71	152	75	204		Rv0020c	fhaA	FHA domain-containing protein FhaA
24704	0	T	Del	GAP	82	71	152	75.37	203		Rv0020c	fhaA	FHA domain-containing protein FhaA
24705	0	T	Del	GAP	82	71	152	75.74	202		Rv0020c	fhaA	FHA domain-containing protein FhaA
24706	0	G	Del	GAP	82	71	152	75.37	203		Rv0020c	fhaA	FHA domain-containing protein FhaA
24707	0	C	Del	GAP	82	71	152	76.5	200		Rv0020c	fhaA	FHA domain-containing protein FhaA
24708	0	T	Del	GAP	82	71	152	78.06	196		Rv0020c	fhaA	FHA domain-containing protein FhaA
24709	0	C	Del	GAP	82	71	152	76.88	199		Rv0020c	fhaA	FHA domain-containing protein FhaA
24710	0	G	Del	GAP	82	71	152	78.46	195		Rv0020c	fhaA	FHA domain-containing protein FhaA
24711	0	G	Del	GAP	82	71	152	78.87	194		Rv0020c	fhaA	FHA domain-containing protein FhaA
24712	0	G	Del	GAP	82	71	152	80.1	191		Rv0020c	fhaA	FHA domain-containing protein FhaA
24713	0	G	Del	GAP	82	71	152	80.95	189		Rv0020c	fhaA	FHA domain-containing protein FhaA
24714	0	T	Del	GAP	82	71	152	82.7	185		Rv0020c	fhaA	FHA domain-containing protein FhaA
24715	0	A	Del	GAP	82	71	152	83.15	184		Rv0020c	fhaA	FHA domain-containing protein FhaA
24716	0	A	Del	GAP	82	71	152	84.53	181		Rv0020c	fhaA	FHA domain-containing protein FhaA
24905	0	C	SNP	A	85	104	182	98.95	191	Ala180Ala (gcg/gcT)	Rv0020c	fhaA	FHA domain-containing protein FhaA
26748	0	C	Del	GAP	107	107	214	95.54	224		Rv0021c	-	hypothetical protein
26957	0	C	SNP	G	123	106	223	98.71	232
26959	0	C	SNP	G	123	109	227	100	232
27487	0	G	SNP	A	111	103	210	99.53	215
33372	0	T	SNP	C	109	108	212	99.54	218	Leu50Ser (ttg/tCg)	Rv0030	-	hypothetical protein
34044	0	T	SNP	C	108	114	217	100	222
34569	0	C	Del	GAP	123	110	231	99.15	235		Rv0032	bioF2	8-amino-7-oxononanoate synthase
37031	0	C	SNP	G	97	111	205	100	208	Ala55Ala (gcc/gcG)	Rv0034	-	hypothetical protein
37617	0	A	SNP	G	120	129	238	98.42	253	His120Arg (cac/cGc)	Rv0035	fadD34	fatty-acid--CoA ligase FadD34
42281	0	C	SNP	A	135	148	280	99.65	284	Cys24Phe (tgc/tTc)	Rv0039c	-	transmembrane protein
42967	0	G	SNP	C	128	99	224	100	227	Pro133Pro (ccc/ccG)	Rv0040c	mtc28	hypothetical protein
46200	0	A	SNP	C	119	124	234	99.59	244	Glu880Ala (gag/gCg)	Rv0041	leuS	leucine--tRNA ligase
49360	0	C	SNP	T	141	140	271	100	281	Val194Ile (gtc/Atc)	Rv0045c	-	hydrolase
49691	0	C	Del	GAP	111	105	216	97.3	222		Rv0045c	-	hydrolase
49692	0	C	Del	GAP	110	105	216	100	215		Rv0045c	-	hydrolase
50557	0	T	SNP	C	103	120	215	99.55	224	Arg190Gly (agg/Ggg)	Rv0046c	ino1	inositol-3-phosphate synthase
51949	0	A	SNP	G	114	99	207	99.53	214	Val250Ala (gtc/gCc)	Rv0048c	-	membrane protein
53422	0	G	SNP	A	172	145	312	100	317
54394	0	A	SNP	G	106	121	221	100	227	Ala244Ala (gca/gcG)	Rv0050	ponA1	bifunctional penicillin-insensitive transglycosylase/penicillin-sensitive transpeptidase
54842	0	G	SNP	T	108	95	195	99.02	205	Ala394Ser (gcg/Tcg)	Rv0050	ponA1	bifunctional penicillin-insensitive transglycosylase/penicillin-sensitive transpeptidase
55543	1	G	Ins	C	100	103	203	92.69	205		Rv0050	ponA1	bifunctional penicillin-insensitive transglycosylase/penicillin-sensitive transpeptidase
55543	2	G	Ins	C	100	104	204	93.15	205		Rv0050	ponA1	bifunctional penicillin-insensitive transglycosylase/penicillin-sensitive transpeptidase
55543	3	G	Ins	G	100	105	205	93.61	205		Rv0050	ponA1	bifunctional penicillin-insensitive transglycosylase/penicillin-sensitive transpeptidase
55543	4	G	Ins	C	100	104	204	93.15	205		Rv0050	ponA1	bifunctional penicillin-insensitive transglycosylase/penicillin-sensitive transpeptidase
55543	5	G	Ins	C	100	104	204	93.15	205		Rv0050	ponA1	bifunctional penicillin-insensitive transglycosylase/penicillin-sensitive transpeptidase
55543	6	G	Ins	T	100	105	205	93.61	205		Rv0050	ponA1	bifunctional penicillin-insensitive transglycosylase/penicillin-sensitive transpeptidase
55553	0	C	SNP	T	100	104	199	99.51	205	Pro631Ser (ccg/Tcg)	Rv0050	ponA1	bifunctional penicillin-insensitive transglycosylase/penicillin-sensitive transpeptidase
56001	0	G	SNP	A	102	99	200	100	201	Gln102Gln (cag/caA)	Rv0051	-	transmembrane protein
60669	0	G	SNP	A	135	116	246	99.21	253	Gly92Arg (ggg/Agg)	Rv0058	dnaB	replicative DNA helicase
62049	0	A	SNP	G	127	104	223	100	231	Arg552Gly (agg/Ggg)	Rv0058	dnaB	replicative DNA helicase
65083	0	G	SNP	A	93	113	192	100	206	Pro90Ser (ccc/Tcc)	Rv0061c	-	hypothetical protein
66632	0	C	SNP	T	111	104	208	100	215	Pro361Ser (cct/Tct)	Rv0062	celA1	cellulase CelA
67012	0	C	SNP	T	118	138	253	99.61	257	Thr30Thr (acc/acT)	Rv0063	-	oxidoreductase
69984	0	C	SNP	A	117	128	244	100	245	Ala455Ala (gcc/gcA)	Rv0064	-	transmembrane protein
69989	0	G	SNP	A	120	128	247	100	248	Gly457Asp (ggt/gAt)	Rv0064	-	transmembrane protein
70267	0	G	SNP	T	111	125	234	100	236	Val550Phe (gtc/Ttc)	Rv0064	-	transmembrane protein
70816	0	A	SNP	G	155	111	256	99.63	267	Asn733Asp (aac/Gac)	Rv0064	-	transmembrane protein
71336	0	G	SNP	C	165	133	284	100	298	Arg906Pro (cgc/cCc)	Rv0064	-	transmembrane protein
72549	0	C	SNP	T	120	108	224	100	228	Gly655Ser (ggt/Agt)	Rv0066c	icd2	isocitrate dehydrogenase
75233	0	C	SNP	A	90	102	188	100	192
75940	0	G	SNP	C	139	119	255	100	258	Val214Leu (gtg/Ctg)	Rv0068	-	oxidoreductase
79726	0	C	SNP	T	114	122	232	100	236	Arg81Trp (cgg/Tgg)	Rv0071	-	maturase
79822	0	T	SNP	G	135	118	249	100	253	Ser113Ala (tcc/Gcc)	Rv0071	-	maturase
80616	0	C	SNP	G	113	119	228	100	232
92199	0	T	SNP	G	151	139	281	100	290	Thr600Thr (act/acG)	Rv0083	-	oxidoreductase
103552	0	G	SNP	T	101	122	222	100	223	Arg38Ser (cgt/Agt)	Rv0093c	-	membrane protein
103930	0	G	SNP	C	96	105	193	79.45	253	Ala245Gly (gcc/gGc)	Rv0094c	-	hypothetical protein
104712	0	C	SNP	T	148	116	258	88	300
104824	0	C	SNP	A	126	129	252	99.61	256	Ser131Ile (agc/aTc)	Rv0095c	-	hypothetical protein
105582	0	C	SNP	T	120	112	224	100	232	His87Tyr (cac/Tac)	Rv0096	PPE1	PPE family protein PPE1
105736	0	T	SNP	C	133	115	245	100	248	Val138Ala (gtc/gCc)	Rv0096	PPE1	PPE family protein PPE1
116000	0	T	SNP	G	124	120	237	99.59	245	Val2000Val (gtt/gtG)	Rv0101	nrp	peptide synthetase Nrp
117389	0	C	SNP	T	107	118	220	100	225	Thr2463Thr (acc/acT)	Rv0101	nrp	peptide synthetase Nrp
122109	0	A	SNP	G	111	123	229	100	234	Leu22Ser (ttg/tCg)	Rv0103c	ctpB	cation-transporter P-type ATPase B
123198	0	T	SNP	C	106	131	231	99.16	239	Pro294Pro (cct/ccC)	Rv0104	-	hypothetical protein
123520	0	T	SNP	C	116	105	215	98.66	224	Tyr402His (tat/Cat)	Rv0104	-	hypothetical protein
123745	0	G	SNP	A	113	122	233	99.58	236	Gly477Arg (ggg/Agg)	Rv0104	-	hypothetical protein
125830	1	G	Ins	A	107	94	201	98.05	201		Rv0107c	ctpI	cation-transporter ATPase I
129135	0	G	SNP	T	106	117	216	99.55	224	Asp469Glu (gac/gaA)	Rv0107c	ctpI	cation-transporter ATPase I
129576	0	A	SNP	C	140	125	257	100	265	Ala322Ala (gct/gcG)	Rv0107c	ctpI	cation-transporter ATPase I
131078	0	G	SNP	A	103	97	197	100	200	Ser9Ser (tcc/tcT)	Rv0108c	-	hypothetical protein
131174	1	T	Ins	G	127	79	206	94.06	207
132417	0	C	SNP	G	196	197	381	99.75	394	Arg346Gly (cgc/Ggc)	Rv0109	PE_PGRS1	PE-PGRS family protein PE_PGRS1
133839	0	C	SNP	T	116	101	217	100	217
143207	0	T	SNP	C	118	128	242	100	246	Ser224Gly (agc/Ggc)	Rv0118c	oxcA	oxalyl-CoA decarboxylase OxcA
144865	0	C	SNP	T	129	141	265	99.26	272	Leu273Leu (ctg/Ttg)	Rv0119	fadD7	fatty-acid--CoA ligase FadD7
146087	0	T	SNP	C	117	123	233	100	240	Asn562Ser (aat/aGt)	Rv0120c	fusA2	elongation factor G
154283	0	T	SNP	C	108	102	206	100	210	Ser18Pro (tcg/Ccg)	Rv0127	mak	maltokinase
157129	0	C	SNP	T	106	108	213	100	214	Gly158Ser (ggc/Agc)	Rv0129c	fbpC	diacylglycerol acyltransferase/mycolyltransferase Ag85C		phylo (Delhi/CAS)
157936	0	G	SNP	C	101	116	215	100	217	Glu30Asp (gag/gaC)	Rv0130	htdZ	3-hydroxyl-thioester dehydratase
158427	0	C	SNP	T	116	126	239	100	242	Arg411His (cgc/cAc)	Rv0131c	fadE1	acyl-CoA dehydrogenase FadE1
170671	0	G	SNP	A	102	117	213	100	219	Ala130Thr (gcc/Acc)	Rv0144	-	transcriptional regulator
172492	0	C	SNP	G	107	148	253	100	255	Tyr94_ (tac/taG)	Rv0146	-	S-adenosylmethionine-dependentmethyltransferase
176535	0	G	Del	GAP	112	88	196	91.74	218		Rv0149	-	quinone oxidoreductase
177058	0	T	Del	GAP	90	101	186	99.48	192
177059	0	T	Del	GAP	90	101	186	99.48	192
177060	0	C	Del	GAP	90	101	186	99.48	192
177061	0	G	Del	GAP	90	101	186	99.48	192
177062	0	C	Del	GAP	90	101	186	99.48	192
177063	0	G	Del	GAP	90	101	186	99.48	192
177064	0	G	Del	GAP	90	100	186	99.48	191
177857	0	G	SNP	A	112	94	202	100	206	Leu485Leu (ctg/Ttg)	Rv0151c	PE1	PE family protein PE1
178205	0	C	SNP	G	102	99	197	100	201	Gly369Arg (ggc/Cgc)	Rv0151c	PE1	PE family protein PE1
178453	0	C	SNP	G	100	104	196	100	204	Gly286Ala (ggg/gCg)	Rv0151c	PE1	PE family protein PE1
181090	0	C	SNP	T	111	109	212	99.1	222
181636	0	G	SNP	A	127	129	255	99.61	257	Ser117Leu (tcg/tTg)	Rv0153c	ptbB	phosphotyrosine protein phosphatase
188317	0	A	SNP	G	113	109	220	100	222	Ser175Pro (tcc/Ccc)	Rv0159c	PE3	PE family protein PE3
188800	0	T	SNP	C	103	116	215	100	219	Thr14Ala (acg/Gcg)	Rv0159c	PE3	PE family protein PE3
189850	0	A	SNP	G	120	118	233	100	238	Phe197Ser (ttc/tCc)	Rv0160c	PE4	PE family protein PE4
193594	0	G	SNP	T	117	96	212	98.61	216
194305	1	C	Ins	G	129	112	241	95.63	241		Rv0165c	mce1R	transcriptional regulator Mce1R
194305	2	C	Ins	G	128	111	239	94.84	239		Rv0165c	mce1R	transcriptional regulator Mce1R
194681	0	G	SNP	C	121	113	233	100	234	Leu45Leu (ctc/ctG)	Rv0165c	mce1R	transcriptional regulator Mce1R
196642	0	C	SNP	T	103	105	206	100	208	Asn550Asn (aac/aaT)	Rv0166	fadD5	fatty-acid--CoA ligase FadD5
198401	0	G	SNP	T	137	92	224	100	229	Gly248Cys (ggc/Tgc)	Rv0168	yrbE1B	membrane protein
199470	0	T	SNP	G	101	110	207	99.53	212	Ser313Ala (tcc/Gcc)	Rv0169	mce1A	Mce family protein Mce1A
201949	0	G	SNP	A	177	105	275	99.65	283	Gly340Arg (ggg/Agg)	Rv0171	mce1C	Mce family protein Mce1C
206339	0	T	SNP	C	104	115	212	100	219	Leu370Pro (ctg/cCg)	Rv0174	mce1F	Mce family protein Mce1F
206481	0	C	SNP	G	112	72	176	95.34	193	Pro417Pro (ccc/ccG)	Rv0174	mce1F	Mce family protein Mce1F
206484	0	G	SNP	T	106	86	186	95.52	201	Gly418Gly (ggg/ggT)	Rv0174	mce1F	Mce family protein Mce1F
207079	0	G	SNP	C	95	109	196	100	204	Arg89Pro (cgc/cCc)	Rv0175	-	Mce associated membrane protein
210624	0	C	SNP	T	130	85	211	100	215	Leu63Leu (ctg/ctA)	Rv0179c	lprO	lipoprotein LprO
217201	0	T	SNP	C	114	118	223	99.57	233	Asn311Asn (aat/aaC)	Rv0186	bglS	beta-glucosidase BglS
218599	0	T	SNP	C	99	115	207	99.53	215
223942	0	T	SNP	C	135	196	328	100	331	Ser127Pro (tcg/Ccg)	Rv0192	-	hypothetical protein
224338	0	C	SNP	T	135	132	258	100	267	Pro259Ser (ccg/Tcg)	Rv0192	-	hypothetical protein
225323	0	T	SNP	C	118	108	215	100	226	Lys417Glu (aag/Gag)	Rv0193c	-	hypothetical protein
227098	0	T	SNP	C	103	123	221	100	226	Met74Thr (atg/aCg)	Rv0194	-	multidrug ABC transporter ATPase/permease
230576	1	G	Ins	T	88	106	194	94.63	195
230921	0	C	Del	GAP	120	98	214	100	218		Rv0195	-	two component transcriptional regulator
231114	0	C	SNP	G	100	116	213	99.54	217	Ala72Ala (gcc/gcG)	Rv0195	-	two component transcriptional regulator
234477	0	T	SNP	G	105	81	179	99.47	187	Tyr749_ (tat/taG)	Rv0197	-	oxidoreductase
234496	1	C	Ins	G	90	79	169	96.02	170		Rv0197	-	oxidoreductase
234496	2	C	Ins	T	89	79	168	95.45	168		Rv0197	-	oxidoreductase
243924	0	G	Del	GAP	98	99	189	95.17	207		Rv0205	-	transmembrane protein
249522	0	T	SNP	C	136	124	253	100	260	Val162Ala (gtg/gCg)	Rv0209	-	hypothetical protein
251575	0	G	SNP	A	95	140	229	99.58	236	Ala486Thr (gcg/Acg)	Rv0210	-	hypothetical protein
255373	0	T	SNP	C	94	88	181	100	182	Asp193Gly (gac/gGc)	Rv0213c	-	methyltransferase
257071	0	C	SNP	T	89	102	188	100	191	Tyr336Tyr (tac/taT)	Rv0214	fadD4	fatty-acid--CoA ligase FadD4
261869	0	T	SNP	C	186	147	329	100	333	Cys316Arg (tgt/Cgt)	Rv0218	-	transmembrane protein
262268	0	A	SNP	T	117	151	258	99.63	269	Ala5Ala (gca/gcT)	Rv0219	-	transmembrane protein
264992	0	T	SNP	C	134	119	247	99.61	254	Leu309Pro (ctg/cCg)	Rv0221	-	diacyglycerol O-acyltransferase
265554	0	A	SNP	C	110	102	206	100	212	Val16Val (gta/gtC)	Rv0222	echA1	enoyl-CoA hydratase EchA1
266405	0	C	SNP	T	109	91	196	100	200	Gly454Ser (ggc/Agc)	Rv0223c	-	aldehyde dehydrogenase
274463	0	C	SNP	A	105	94	195	100	199	Arg86Leu (cgt/cTt)	Rv0229c	-	hypothetical protein
276539	0	G	SNP	C	115	117	229	100	232	Gly161Ala (ggc/gCc)	Rv0231	fadE4	acyl-CoA dehydrogenase FadE4
278681	0	C	SNP	G	115	116	228	100	231	His33Asp (cat/Gat)	Rv0233	nrdB	ribonucleoside-diphosphate reductase subunit beta NrdB
283503	0	G	SNP	A	137	132	267	100	269	His1117Tyr (cac/Tac)	Rv0236c	aftD	alpha-(1->3)-arabinofuranosyltransferase
283614	0	T	SNP	C	133	160	285	99.66	294	Ser1080Gly (agc/Ggc)	Rv0236c	aftD	alpha-(1->3)-arabinofuranosyltransferase
285772	0	A	SNP	C	164	182	343	100	346	Pro360Pro (cct/ccG)	Rv0236c	aftD	alpha-(1->3)-arabinofuranosyltransferase
285871	0	A	SNP	G	173	170	336	100	343	Val327Val (gtt/gtC)	Rv0236c	aftD	alpha-(1->3)-arabinofuranosyltransferase
287142	0	C	Del	GAP	113	112	222	96.98	232
289253	0	C	SNP	T	102	105	204	100	207	Asp50Asp (gac/gaT)	Rv0239	vapB24	antitoxin VapB24
293628	1	A	Ins	C	89	99	188	91.71	189
301341	0	C	SNP	A	106	90	195	100	196	Pro105Pro (ccg/ccT)	Rv0249c	-	succinate dehydrogenase membrane anchor subunit
301903	0	G	SNP	A	120	105	221	99.12	227	Asp42Asp (gac/gaT)	Rv0250c	-	hypothetical protein
304923	0	A	SNP	G	134	113	238	100	247	Lys686Lys (aaa/aaG)	Rv0252	nirB	nitrite reductase large subunit NirB
308661	0	A	SNP	G	97	98	190	99.49	196	Leu296Pro (ctg/cCg)	Rv0256c	PPE2	PPE family protein PPE2
310973	0	G	SNP	A	142	128	263	100	270	Ala182Val (gcg/gTg)	Rv0259c	-	hypothetical protein
311613	0	G	SNP	T	128	121	246	100	249	Val349Val (gtc/gtA)	Rv0260c	-	transcriptional regulator
324812	0	C	SNP	T	111	111	219	100	222	Asp82Asp (gac/gaT)	Rv0270	fadD2	fatty-acid--CoA ligase FadD2
325505	0	T	SNP	C	99	92	190	100	191	Val313Val (gtt/gtC)	Rv0270	fadD2	fatty-acid--CoA ligase FadD2
328569	0	G	SNP	C	126	109	227	99.58	236
333892	0	G	SNP	C	134	159	275	100	293	Arg807Gly (cgc/Ggc)	Rv0278c	-	PE-PGRS family protein PE_PGRS3
335811	0	C	Del	GAP	84	12	93	75.59	127		Rv0278c	-	PE-PGRS family protein PE_PGRS3
335812	0	C	Del	GAP	84	12	93	75	128		Rv0278c	-	PE-PGRS family protein PE_PGRS3
335814	0	C	Del	GAP	84	12	93	75.59	127		Rv0278c	-	PE-PGRS family protein PE_PGRS3
335815	0	C	Del	GAP	84	12	93	76.19	126		Rv0278c	-	PE-PGRS family protein PE_PGRS3
335816	0	G	Del	GAP	84	12	93	75.59	127		Rv0278c	-	PE-PGRS family protein PE_PGRS3
335817	0	G	Del	GAP	84	12	93	76.8	125		Rv0278c	-	PE-PGRS family protein PE_PGRS3
335818	0	C	Del	GAP	84	12	93	78.69	122		Rv0278c	-	PE-PGRS family protein PE_PGRS3
335819	0	G	Del	GAP	84	12	93	76.8	125		Rv0278c	-	PE-PGRS family protein PE_PGRS3
335820	0	C	Del	GAP	84	12	93	79.34	121		Rv0278c	-	PE-PGRS family protein PE_PGRS3
335821	0	C	Del	GAP	84	12	93	78.05	123		Rv0278c	-	PE-PGRS family protein PE_PGRS3
335822	0	G	Del	GAP	84	12	93	76.8	125		Rv0278c	-	PE-PGRS family protein PE_PGRS3
335823	0	C	Del	GAP	84	12	93	82.76	116		Rv0278c	-	PE-PGRS family protein PE_PGRS3
335824	0	C	Del	GAP	84	12	93	83.48	115		Rv0278c	-	PE-PGRS family protein PE_PGRS3
335825	0	G	Del	GAP	84	12	93	82.05	117		Rv0278c	-	PE-PGRS family protein PE_PGRS3
335826	0	T	Del	GAP	84	12	93	82.76	116		Rv0278c	-	PE-PGRS family protein PE_PGRS3
335827	0	T	Del	GAP	84	12	93	85.71	112		Rv0278c	-	PE-PGRS family protein PE_PGRS3
335828	0	G	Del	GAP	84	12	93	83.48	115		Rv0278c	-	PE-PGRS family protein PE_PGRS3
336683	0	G	SNP	T	20	25	42	83.33	54	Val797Val (gtc/gtA)	Rv0279c	PE_PGRS4	PE-PGRS family protein PE_PGRS4
336684	0	A	SNP	G	20	27	44	83.93	56	Val797Ala (gtc/gCc)	Rv0279c	PE_PGRS4	PE-PGRS family protein PE_PGRS4
336688	0	A	Del	GAP	22	30	52	98.11	53		Rv0279c	PE_PGRS4	PE-PGRS family protein PE_PGRS4
336689	0	G	Del	GAP	22	30	52	98.11	53		Rv0279c	PE_PGRS4	PE-PGRS family protein PE_PGRS4
336690	0	C	Del	GAP	22	30	52	98.11	53		Rv0279c	PE_PGRS4	PE-PGRS family protein PE_PGRS4
336691	0	T	Del	GAP	22	27	49	92.45	53		Rv0279c	PE_PGRS4	PE-PGRS family protein PE_PGRS4
336692	0	C	Del	GAP	22	26	48	90.57	53		Rv0279c	PE_PGRS4	PE-PGRS family protein PE_PGRS4
336693	0	G	Del	GAP	22	26	48	90.57	53		Rv0279c	PE_PGRS4	PE-PGRS family protein PE_PGRS4
336694	0	A	Del	GAP	22	27	49	92.45	53		Rv0279c	PE_PGRS4	PE-PGRS family protein PE_PGRS4
336695	0	A	Del	GAP	22	27	49	92.45	53		Rv0279c	PE_PGRS4	PE-PGRS family protein PE_PGRS4
336696	0	T	Del	GAP	22	27	49	92.45	53		Rv0279c	PE_PGRS4	PE-PGRS family protein PE_PGRS4
336697	0	T	Del	GAP	21	26	48	90.38	52		Rv0279c	PE_PGRS4	PE-PGRS family protein PE_PGRS4
336699	1	C	Ins	G	19	28	47	85.45	47		Rv0279c	PE_PGRS4	PE-PGRS family protein PE_PGRS4
336699	2	C	Ins	G	19	28	47	85.45	47		Rv0279c	PE_PGRS4	PE-PGRS family protein PE_PGRS4
336707	0	G	Del	GAP	21	28	49	87.5	56		Rv0279c	PE_PGRS4	PE-PGRS family protein PE_PGRS4
336708	0	T	Del	GAP	21	29	50	90.91	55		Rv0279c	PE_PGRS4	PE-PGRS family protein PE_PGRS4
336709	0	C	Del	GAP	21	28	49	81.67	60		Rv0279c	PE_PGRS4	PE-PGRS family protein PE_PGRS4
336710	0	A	Del	GAP	21	28	49	80.33	61		Rv0279c	PE_PGRS4	PE-PGRS family protein PE_PGRS4
337820	0	G	SNP	A	18	126	137	99.31	145	Gly418Gly (ggc/ggT)	Rv0279c	PE_PGRS4	PE-PGRS family protein PE_PGRS4
337959	0	A	SNP	C	40	7	45	100	47	Ile372Ser (atc/aGc)	Rv0279c	PE_PGRS4	PE-PGRS family protein PE_PGRS4
338020	0	A	SNP	C	90	17	105	100	107	Cys352Gly (tgc/Ggc)	Rv0279c	PE_PGRS4	PE-PGRS family protein PE_PGRS4
338100	0	T	SNP	C	137	43	168	100	180	Asn325Ser (aac/aGc)	Rv0279c	PE_PGRS4	PE-PGRS family protein PE_PGRS4
338453	0	A	SNP	G	11	75	86	100	86	Ala207Ala (gct/gcC)	Rv0279c	PE_PGRS4	PE-PGRS family protein PE_PGRS4
338648	0	T	SNP	G	136	26	161	92.05	176	Gly142Gly (gga/ggC)	Rv0279c	PE_PGRS4	PE-PGRS family protein PE_PGRS4
338669	0	T	SNP	C	154	25	175	92.27	194	Leu135Leu (tta/ttG)	Rv0279c	PE_PGRS4	PE-PGRS family protein PE_PGRS4
338682	0	T	SNP	G	141	21	160	91.53	177	Asp131Ala (gac/gCc)	Rv0279c	PE_PGRS4	PE-PGRS family protein PE_PGRS4
338683	0	C	SNP	G	140	21	159	91.48	176	Asp131His (gac/Cac)	Rv0279c	PE_PGRS4	PE-PGRS family protein PE_PGRS4
338685	0	C	SNP	G	141	21	158	91.53	177	Gly130Ala (ggg/gCg)	Rv0279c	PE_PGRS4	PE-PGRS family protein PE_PGRS4
338690	0	A	SNP	G	141	21	157	92.05	176	Asn128Asn (aat/aaC)	Rv0279c	PE_PGRS4	PE-PGRS family protein PE_PGRS4
338692	0	T	SNP	C	138	22	158	91.43	175	Asn128Asp (aat/Gat)	Rv0279c	PE_PGRS4	PE-PGRS family protein PE_PGRS4
339230	0	G	SNP	C	116	130	236	99.6	247
340372	0	T	SNP	C	32	117	146	100	149	Ser337Pro (tcg/Ccg)	Rv0280	PPE3	PPE family protein PPE3
342146	0	A	SNP	C	139	105	239	99.19	246	Glu6Ala (gaa/gCa)	Rv0282	eccA3	ESX-3 secretion system protein EccA
342873	0	C	SNP	T	107	89	193	100	196	Val248Val (gtc/gtT)	Rv0282	eccA3	ESX-3 secretion system protein EccA
346275	0	C	SNP	G	131	112	239	99.18	245	Pro214Arg (ccg/cGg)	Rv0284	eccC3	ESX-3 secretion system protein EccC3
350063	0	G	SNP	C	111	150	249	98.49	265	Ser43Ser (tcg/tcC)	Rv0286	PPE4	PPE family protein PPE4
350088	0	C	SNP	A	117	153	267	100	270	Leu52Met (ctg/Atg)	Rv0286	PPE4	PPE family protein PPE4
353197	0	C	SNP	T	109	110	214	99.1	221	Arg39Cys (cgc/Tgc)	Rv0290	eccD3	ESX-3 secretion system protein EccD
356528	0	A	SNP	G	141	129	263	99.63	271	Asn217Asp (aat/Gat)	Rv0292	eccE3	ESX-3 secretion system protein EccE
358473	0	G	SNP	C	93	115	198	100	208	Trp101Cys (tgg/tgC)	Rv0294	tam	trans-aconitate methyltransferase
363563	0	G	SNP	A	102	130	230	99.15	234	Ala30Thr (gcg/Acg)	Rv0299	-	toxin
364498	1	T	Ins	G	104	94	198	90.41	198
366917	0	T	SNP	C	57	52	109	98.2	111	Thr1950Ala (acc/Gcc)	Rv0304c	PPE5	PPE family protein PPE5
366922	0	G	SNP	C	52	42	94	98.95	95	Ala1948Gly (gcc/gGc)	Rv0304c	PPE5	PPE family protein PPE5
367718	0	G	SNP	T	93	100	192	100	193	Leu1683Ile (ctt/Att)	Rv0304c	PPE5	PPE family protein PPE5
369823	0	A	SNP	C	91	128	213	98.65	222	Val981Gly (gtg/gGg)	Rv0304c	PPE5	PPE family protein PPE5
369886	0	C	SNP	G	101	110	202	99.53	212	Gly960Ala (ggg/gCg)	Rv0304c	PPE5	PPE family protein PPE5
372913	0	A	SNP	C	106	121	222	99.13	229	Gly933Gly (ggt/ggG)	Rv0305c	PPE6	PPE family protein PPE6
373283	0	A	Del	GAP	117	107	220	94.92	236		Rv0305c	PPE6	PPE family protein PPE6
376774	0	T	SNP	C	132	124	247	99.61	257	Ala94Ala (gca/gcG)	Rv0307c	-	hypothetical protein
377622	0	G	SNP	A	122	128	247	99.6	251	Leu170Leu (ttg/ttA)	Rv0308	-	integral membrane protein
384380	0	A	SNP	C	116	132	243	100	248	Lys260Thr (aag/aCg)	Rv0315	-	beta-1,3-glucanase
386432	0	C	SNP	G	126	109	231	98.74	238	Gly223Ala (ggg/gCg)	Rv0318c	-	integral membrane protein
390828	0	T	SNP	C	112	133	240	100	245	Ser142Gly (agt/Ggt)	Rv0323c	-	hypothetical protein
391853	0	A	SNP	G	119	114	231	100	233	Thr168Ala (act/Gct)	Rv0324	-	transcriptional regulator
392241	0	A	SNP	C	112	112	214	100	224	Asp68Ala (gac/gCc)	Rv0325	-	hypothetical protein
392261	0	T	SNP	C	110	116	211	100	226	_75Gln (tag/Cag)	Rv0325	-	hypothetical protein
396199	0	T	SNP	C	99	131	226	99.57	231
402836	0	G	SNP	A	135	108	239	100	243	Tyr109Tyr (tac/taT)	Rv0337c	aspC	aspartate aminotransferase
403980	0	G	SNP	A	92	124	209	100	216	Ala621Val (gcc/gTc)	Rv0338c	-	iron-sulfur-binding reductase
404326	0	T	SNP	C	76	122	194	100	198	Arg506Gly (agg/Ggg)	Rv0338c	-	iron-sulfur-binding reductase
406251	0	T	SNP	C	114	122	231	100	236	Asp733Gly (gat/gGt)	Rv0339c	-	transcriptional regulator
414486	0	C	SNP	T	112	120	229	100	232	Glu152Glu (gag/gaA)	Rv0344c	lpqJ	lipoprotein LpqJ
420008	0	A	SNP	G	111	113	221	100	224	Ala58Ala (gca/gcG)	Rv0350	dnaK	chaperone protein DnaK
422678	0	G	SNP	A	137	113	245	100	250	Arg76His (cgc/cAc)	Rv0352	dnaJ1	chaperone protein DnaJ
424320	1	T	Ins	C	127	93	220	96.92	220		Rv0354c	PPE7	PPE family protein PPE7
428698	0	C	SNP	T	94	123	211	99.54	218	Ala1994Ala (gcg/gcA)	Rv0355c	PPE8	PPE family protein PPE8
428921	0	G	SNP	A	105	95	196	100	200	Ser1920Phe (tcc/tTc)	Rv0355c	PPE8	PPE family protein PPE8
432459	0	C	SNP	T	120	113	232	100	233	Asp741Asn (gac/Aac)	Rv0355c	PPE8	PPE family protein PPE8
438470	0	C	SNP	T	144	116	256	100	260	Lys90Lys (aag/aaA)	Rv0360c	-	hypothetical protein
440365	0	G	SNP	A	104	122	223	99.56	227	Ser165Ser (tcg/tcA)	Rv0362	mgtE	Mg2+ transport transmembrane protein MgtE
440878	0	C	SNP	T	126	100	222	99.12	228	Thr336Thr (acc/acT)	Rv0362	mgtE	Mg2+ transport transmembrane protein MgtE
445780	0	C	SNP	T	123	97	215	99.55	221	Arg249His (cgt/cAt)	Rv0368c	-	hypothetical protein
447642	0	G	SNP	C	110	129	234	100	239	Leu134Leu (ctc/ctG)	Rv0370c	-	oxidoreductase
454295	0	T	SNP	C	104	111	207	100	215	Pro26Pro (cca/ccG)	Rv0376c	-	hypothetical protein
454333	0	T	SNP	G	107	116	214	100	223	Thr14Pro (acg/Ccg)	Rv0376c	-	hypothetical protein
455024	0	G	SNP	A	116	114	229	99.14	232	Val202Ile (gta/Ata)	Rv0377	-	HTH-type transcriptional regulator
455624	0	T	Del	GAP	100	113	213	100	213
457452	0	T	SNP	G	133	108	239	99.59	242	Thr124Thr (aca/acC)	Rv0381c	-	hypothetical protein
459399	0	A	SNP	C	84	98	172	99.45	183
466808	0	G	SNP	C	159	132	281	100	291
467497	1	C	Ins	G	117	134	251	93.31	251
467508	1	C	Ins	G	115	133	248	95.02	248
467516	0	G	SNP	C	124	139	258	99.25	265
467526	0	C	SNP	G	137	122	253	99.62	260
467546	0	G	SNP	C	138	135	262	100	273
467557	0	A	SNP	C	131	137	263	99.63	269
467564	0	A	SNP	C	137	134	265	99.63	272
467585	0	G	SNP	C	140	136	274	100	276
467590	0	T	SNP	C	137	135	267	100	272
467621	0	T	SNP	G	145	128	269	100	273
467638	0	G	SNP	T	147	126	269	100	273
473310	0	A	SNP	G	179	154	316	100	333	Gln177Arg (cag/cGg)	Rv0393	-	hypothetical protein
475178	0	T	SNP	C	115	110	218	98.68	228	Val80Ala (gtc/gCc)	Rv0395	-	hypothetical protein
475915	0	A	SNP	C	157	133	283	100	290	Ser34Arg (agc/Cgc)	Rv0397	-	hypothetical protein
476612	0	G	SNP	A	128	114	236	99.18	244	Val73Val (gtg/gtA)	Rv0397A	-	hypothetical protein
481527	0	G	Del	GAP	101	92	198	95.54	202		Rv0402c	mmpL1	transmembrane transport protein MmpL1
483935	0	T	SNP	G	131	97	220	100	228
484504	0	C	SNP	G	132	96	222	100	228	Ala176Ala (gcc/gcG)	Rv0404	fadD30	long-chain-fatty-acid--AMP ligase FadD30
485561	0	A	SNP	C	130	110	232	99.17	242	Ile529Leu (atc/Ctc)	Rv0404	fadD30	long-chain-fatty-acid--AMP ligase FadD30
485730	0	C	SNP	T	111	125	231	99.58	237	Pro585Leu (cca/cTa)	Rv0404	fadD30	long-chain-fatty-acid--AMP ligase FadD30
485811	0	A	Del	GAP	104	125	230	98.28	233		Rv0405	pks6	membrane bound polyketide synthase
489935	0	G	SNP	C	124	104	221	100	228	Thr257Thr (acc/acG)	Rv0406c	-	beta lactamase-like protein
491742	0	T	SNP	C	112	129	238	100	241	Phe320Phe (ttt/ttC)	Rv0407	fgd1	F420-dependent glucose-6-phosphate dehydrogenase		phylo (not Euro-American, M. africanum, M. bovis, M. canettii, M. caprae, M. microti, M. pinipedii, Beijing, Delhi/CAS, EAI)
492150	0	G	SNP	C	133	113	243	100	246	Gly122Ala (ggc/gCc)	Rv0408	pta	phosphate acetyltransferase
498531	0	A	SNP	G	102	118	212	100	220	Ala363Ala (gct/gcC)	Rv0412c	-	membrane protein
498557	0	C	SNP	A	94	104	194	100	198	Asp355Tyr (gac/Tac)	Rv0412c	-	membrane protein
501171	0	G	SNP	A	149	114	256	99.25	265	Gly8Gly (ggg/ggA)	Rv0415	thiO	thiamine biosynthesis oxidoreductase ThiO
502589	0	C	SNP	G	107	123	227	100	230	Ser75Cys (tcc/tGc)	Rv0417	thiG	thiazole synthase
503354	0	G	SNP	C	116	116	225	99.57	233
503534	0	C	SNP	T	114	105	211	99.55	220	Ala13Ala (gcc/gcT)	Rv0418	lpqL	lipoprotein aminopeptidase LpqL
505974	0	G	SNP	A	110	134	241	100	244	Ala297Thr (gcg/Acg)	Rv0419	lpqM	lipoprotein peptidase LpqM
513257	0	T	SNP	C	108	115	215	99.11	225	Met689Val (atg/Gtg)	Rv0425c	ctpH	metal cation transporting ATPase H
517358	0	T	SNP	C	112	113	222	100	225	Asp149Gly (gac/gGc)	Rv0428c	-	GCN5-like N-acetyltransferase
517389	0	C	SNP	A	112	116	223	100	228	Val139Phe (gtc/Ttc)	Rv0428c	-	GCN5-like N-acetyltransferase
523654	0	C	SNP	T	138	127	263	100	265	Ala294Thr (gcc/Acc)	Rv0435c	-	ATPase
524891	0	C	SNP	A	128	129	254	100	257	Gly167Val (ggc/gTc)	Rv0436c	pssA	CDP-diacylglycerol--serineO-phosphatidyltransferase
531775	0	C	SNP	G	127	97	220	98.25	228	Trp147Ser (tgg/tCg)	Rv0442c	PPE10	PPE family protein PPE10
541201	0	A	SNP	G	115	115	225	100	230	Leu97Leu (ctt/ctC)	Rv0450c	mmpL4	transmembrane transport protein MmpL4
546357	0	A	SNP	G	119	137	251	99.61	257	Thr149Thr (act/acC)	Rv0456c	echA2	enoyl-CoA hydratase EchA2
548185	0	C	SNP	T	109	111	219	99.55	221	Gly475Ser (ggc/Agc)	Rv0457c	-	peptidase
548326	0	T	SNP	C	99	117	208	99.54	217	Thr428Ala (aca/Gca)	Rv0457c	-	peptidase
551525	0	A	SNP	C	111	106	211	100	217	Arg110Arg (aga/Cga)	Rv0459	-	hypothetical protein
555991	0	A	SNP	G	131	126	255	100	257	Cys106Arg (tgc/Cgc)	Rv0465c	-	HTH-type transcriptional regulator
560541	0	C	Del	GAP	99	88	187	100	187		Rv0469	umaA	mycolic acid synthase UmaA
560542	0	T	Del	GAP	99	88	187	99.47	188		Rv0469	umaA	mycolic acid synthase UmaA
560543	0	T	Del	GAP	99	88	187	99.47	188		Rv0469	umaA	mycolic acid synthase UmaA
560544	0	T	Del	GAP	99	88	187	100	187		Rv0469	umaA	mycolic acid synthase UmaA
560545	0	T	Del	GAP	99	88	187	100	187		Rv0469	umaA	mycolic acid synthase UmaA
560546	0	C	Del	GAP	99	88	187	99.47	188		Rv0469	umaA	mycolic acid synthase UmaA
562063	0	G	Del	GAP	114	97	209	94.62	223		Rv0470A	-	hypothetical protein
562064	0	C	Del	GAP	114	97	209	100	211		Rv0470A	-	hypothetical protein
562065	0	C	Del	GAP	114	97	209	100	211		Rv0470A	-	hypothetical protein
562066	0	A	Del	GAP	114	97	209	100	211		Rv0470A	-	hypothetical protein
565655	0	A	SNP	G	103	115	211	100	218
572591	0	C	SNP	T	92	135	222	100	227	Asp294Asp (gac/gaT)	Rv0483	lprQ	lipoprotein LprQ
573262	0	A	SNP	G	98	133	219	99.57	232	Gly180Gly (ggt/ggC)	Rv0484c	-	short-chain type oxidoreductase
579284	0	T	SNP	C	122	115	225	99.58	238
580772	0	T	SNP	A	54	78	132	90.41	146
580774	0	G	Del	GAP	61	73	139	87.58	153
580775	0	G	Del	GAP	61	73	139	92.41	145
580776	0	G	Del	GAP	61	73	139	90.54	148
580777	0	G	Del	GAP	61	73	139	89.93	149
580778	0	C	Del	GAP	61	73	139	92.41	145
580779	0	A	Del	GAP	61	73	139	93.71	143
580780	0	C	Del	GAP	61	73	139	91.16	147
580781	0	C	Del	GAP	61	73	139	92.41	145
580782	0	A	Del	GAP	61	73	139	92.41	145
580783	0	C	Del	GAP	61	73	139	91.78	146
580784	0	C	Del	GAP	61	73	139	92.41	145
580785	0	C	Del	GAP	61	73	139	91.78	146
580786	0	G	Del	GAP	61	73	139	91.78	146
580787	0	C	Del	GAP	61	73	139	92.41	145
580788	0	T	Del	GAP	61	73	139	92.41	145
580789	0	T	Del	GAP	61	73	139	93.06	144
580790	0	G	Del	GAP	61	73	139	91.16	147
580791	0	C	Del	GAP	61	73	139	91.16	147
580792	0	G	Del	GAP	61	73	139	91.16	147
580793	0	G	Del	GAP	61	73	139	92.41	145
580794	0	G	Del	GAP	61	73	139	91.16	147
580795	0	G	Del	GAP	61	73	139	90.54	148
580796	0	G	Del	GAP	61	73	139	89.93	149
580797	0	A	Del	GAP	61	73	139	91.78	146
584171	0	T	SNP	C	103	125	225	100	228	Ser174Gly (agt/Ggt)	Rv0493c	-	hypothetical protein
586030	0	C	SNP	A	122	116	236	100	238	Arg95Arg (cgg/cgT)	Rv0495c	-	hypothetical protein
590436	0	T	SNP	C	120	115	229	100	235	Ala118Ala (gct/gcC)	Rv0500	proC	pyrroline-5-carboxylate reductase
597816	0	A	SNP	G	120	98	215	100	218	Ala206Ala (gca/gcG)	Rv0507	mmpL2	transmembrane transport protein MmpL2
598475	0	G	SNP	A	99	132	226	100	231	Arg426His (cgc/cAc)	Rv0507	mmpL2	transmembrane transport protein MmpL2
599868	0	A	SNP	G	108	99	203	100	207	Arg890Arg (cga/cgG)	Rv0507	mmpL2	transmembrane transport protein MmpL2
608037	0	A	SNP	C	101	99	195	99.5	201	His496Pro (cac/cCc)	Rv0515	-	hypothetical protein
610120	0	T	SNP	G	104	123	217	100	227
611977	0	C	SNP	T	112	115	218	100	227	Gly33Asp (ggc/gAc)	Rv0519c	-	membrane protein
623163	0	C	SNP	T	83	169	249	100	252	Ala124Val (gcc/gTc)	Rv0532	PE_PGRS6	PE-PGRS family protein PE_PGRS6
623406	1	C	Ins	G	110	60	170	79.81	170		Rv0532	PE_PGRS6	PE-PGRS family protein PE_PGRS6
623406	2	C	Ins	G	110	60	170	79.81	170		Rv0532	PE_PGRS6	PE-PGRS family protein PE_PGRS6
623406	3	C	Ins	C	110	60	170	79.81	170		Rv0532	PE_PGRS6	PE-PGRS family protein PE_PGRS6
623406	4	C	Ins	C	110	60	170	79.81	170		Rv0532	PE_PGRS6	PE-PGRS family protein PE_PGRS6
623406	5	C	Ins	G	109	60	169	79.34	170		Rv0532	PE_PGRS6	PE-PGRS family protein PE_PGRS6
623406	6	C	Ins	G	110	60	170	79.81	170		Rv0532	PE_PGRS6	PE-PGRS family protein PE_PGRS6
623406	7	C	Ins	C	110	60	170	79.81	170		Rv0532	PE_PGRS6	PE-PGRS family protein PE_PGRS6
623406	8	C	Ins	G	109	60	169	79.34	170		Rv0532	PE_PGRS6	PE-PGRS family protein PE_PGRS6
623406	9	C	Ins	G	110	60	170	79.81	170		Rv0532	PE_PGRS6	PE-PGRS family protein PE_PGRS6
623472	0	A	SNP	G	140	101	233	99.59	242	Asp227Gly (gac/gGc)	Rv0532	PE_PGRS6	PE-PGRS family protein PE_PGRS6
623508	0	C	SNP	G	126	126	248	99.6	253	Ala239Gly (gcc/gGc)	Rv0532	PE_PGRS6	PE-PGRS family protein PE_PGRS6
624871	0	C	SNP	T	108	145	248	100	253	Asp204Asn (gac/Aac)	Rv0533c	fabH	3-oxoacyl-[acyl-carrier-protein] synthase III
629714	0	G	SNP	A	104	110	210	100	214	Asp6Asp (gac/gaT)	Rv0537c	-	integral membrane protein
630722	0	G	SNP	C	125	130	245	99.61	256	Arg228Pro (cgg/cCg)	Rv0538	-	membrane protein
633562	0	C	SNP	T	90	138	222	100	228	Val281Val (gtg/gtA)	Rv0541c	-	integral membrane protein
635139	0	G	SNP	C	101	155	246	100	256	Gly122Gly (ggc/ggG)	Rv0542c	menE	2-succinylbenzoic acid--CoA ligase
637319	0	G	SNP	A	87	97	184	100	184	Pro49Ser (cct/Tct)	Rv0545c	pitA	low-affinity inorganic phosphate transporter
648002	0	T	SNP	G	113	115	220	100	228	Leu15Arg (ctc/cGc)	Rv0556	-	transmembrane protein
648856	0	T	SNP	C	97	136	227	100	233	Gly107Gly (ggt/ggC)	Rv0557	mgtA	GDP-mannose-dependent alpha-mannosyltransferase		phylo (not Euro-American, M. africanum, M. bovis, M. canettii, M. caprae, M. microti, M. pinipedii, Beijing, Delhi/CAS, EAI)
651422	0	G	SNP	A	93	122	211	99.54	216	Ala28Val (gcc/gTc)	Rv0560c	-	benzoquinone methyltransferase
652950	0	T	SNP	C	125	110	232	100	235	Arg60Arg (cgt/cgC)	Rv0562	grcC1	polyprenyl-diphosphate synthase GrcC
654543	0	C	SNP	T	124	90	207	98.62	217	Ala222Val (gcg/gTg)	Rv0563	htpX	protease HtpX
655986	0	T	SNP	G	108	129	233	99.58	238
657081	0	C	SNP	T	101	110	202	100	211	Val130Val (gtg/gtA)	Rv0565c	-	monooxygenase
659341	0	T	SNP	C	102	112	212	100	214
662911	0	T	SNP	C	128	155	277	99.65	284	Ala539Ala (gct/gcC)	Rv0570	nrdZ	vitamin B12-dependent ribonucleoside-diphosphate reductase
665293	0	A	SNP	G	110	123	231	100	233	Phe31Leu (ttc/Ctc)	Rv0572c	-	hypothetical protein
669398	0	T	SNP	C	119	120	238	100	239	Gln116Gln (caa/caG)	Rv0575c	-	oxidoreductase
670545	0	G	SNP	A	119	134	248	100	253	Arg233His (cgc/cAc)	Rv0576	-	transcriptional regulator
672491	0	C	SNP	G	152	163	303	99.37	317	Gly1142Gly (ggg/ggC)	Rv0578c	PE_PGRS7	PE-PGRS family protein PE_PGRS7
673238	0	A	SNP	G	85	182	251	99.63	268	His893His (cat/caC)	Rv0578c	PE_PGRS7	PE-PGRS family protein PE_PGRS7
674702	0	A	SNP	T	195	188	373	99.74	384	Gly405Gly (ggt/ggA)	Rv0578c	PE_PGRS7	PE-PGRS family protein PE_PGRS7
684376	0	T	SNP	C	130	124	247	100	254
685461	0	C	SNP	G	121	111	229	99.57	233	Ala111Ala (gcc/gcG)	Rv0587	yrbE2A	hypothetical protein
685608	0	T	SNP	C	114	111	215	99.56	226	Leu160Leu (ctt/ctC)	Rv0587	yrbE2A	hypothetical protein
686123	0	C	SNP	A	105	128	233	100	233	Leu66Met (ctg/Atg)	Rv0588	-	hypothetical protein
686972	0	T	SNP	C	134	118	242	100	252	Phe51Ser (ttc/tCc)	Rv0589	mce2A	Mce family protein Mce2A
688792	1	T	Ins	G	108	104	212	92.98	212
690450	0	A	SNP	C	136	157	285	100	293	Ala464Ala (gca/gcC)	Rv0591	mce2C	Mce family protein Mce2C
690465	0	T	SNP	G	136	157	290	100	293	Leu469Leu (ctt/ctG)	Rv0591	mce2C	Mce family protein Mce2C
691887	1	G	Ins	C	159	92	251	91.61	251		Rv0592	mce2D	Mce family protein Mce2D
698968	0	G	SNP	A	125	123	245	99.6	249	Gly9Gly (ggc/ggT)	Rv0601c	-	two component sensor kinase HK2
708056	0	T	SNP	C	169	145	305	100	314	His487Arg (cac/cGc)	Rv0613c	-	hypothetical protein
712693	0	A	SNP	G	129	80	201	100	209
712985	1	C	Ins	G	164	162	326	95.32	327		Rv0620	galK	galactokinase
713310	0	T	SNP	C	132	134	263	99.63	267	Cys199Arg (tgt/Cgt)	Rv0620	galK	galactokinase
723361	0	C	SNP	T	164	139	301	99.67	304	Leu551Leu (ctg/ctA)	Rv0630c	recB	exonuclease V subunit beta RecB
725068	0	C	SNP	T	99	143	237	99.59	243	Gly1080Glu (ggg/gAg)	Rv0631c	recC	exonuclease V subunit gamma RecC
725190	0	G	SNP	A	59	90	148	100	149	Phe1039Phe (ttc/ttT)	Rv0631c	recC	exonuclease V subunit gamma RecC
729685	0	C	SNP	T	113	92	203	99.51	206	Arg161Gln (cga/cAa)	Rv0633c	-	hypothetical protein
753174	0	C	SNP	A	124	106	230	100	230	Trp65Leu (tgg/tTg)	Rv0656c	vapC6	ribonuclease VapC6
754186	0	A	SNP	G	145	131	265	100	276	Leu75Pro (ctc/cCc)	Rv0658c	-	integral membrane protein
757182	0	A	SNP	G	117	111	222	100	228	Asp349Gly (gac/gGc)	Rv0663	atsD	arylsulfatase AtsD
759746	0	C	SNP	T	101	122	214	100	223							rifampicin (RMP)
761155	0	C	SNP	T	112	101	210	100	213	Ser450Leu (tcg/tTg)	Rv0667	rpoB	DNA-directed RNA polymerase subunit beta	rifampicin (RMP)		rifampicin (RMP)
762427	0	C	SNP	A	124	113	235	99.16	239	Ser874Tyr (tcc/tAc)	Rv0667	rpoB	DNA-directed RNA polymerase subunit beta			rifampicin (RMP)
762434	0	T	SNP	G	127	111	233	99.58	239	Gly876Gly (ggt/ggG)	Rv0667	rpoB	DNA-directed RNA polymerase subunit beta		phylo (3)	rifampicin (RMP)
763031	0	T	SNP	C	115	116	220	100	231	Ala1075Ala (gct/gcC)	Rv0667	rpoB	DNA-directed RNA polymerase subunit beta		phylo (4)	rifampicin (RMP)
767339	0	A	SNP	G	104	94	194	100	198
767414	0	G	SNP	A	112	103	213	99.54	216
775639	0	T	SNP	C	104	135	234	99.58	240	Ile948Val (att/Gtt)	Rv0676c	mmpL5	transmembrane transport protein MmpL5
776100	0	G	SNP	A	101	108	206	99.05	211	Thr794Ile (acc/aTc)	Rv0676c	mmpL5	transmembrane transport protein MmpL5
777820	0	G	SNP	A	118	107	223	100	225	Leu221Leu (ctg/Ttg)	Rv0676c	mmpL5	transmembrane transport protein MmpL5
781395	0	T	SNP	C	114	102	212	100	216							streptomycin (SM)
781687	0	A	SNP	G	94	99	191	100	193	Lys43Arg (aag/aGg)	Rv0682	rpsL	30S ribosomal protein S12	streptomycin (SM)		streptomycin (SM)
788615	0	G	SNP	C	120	115	219	100	235	Gly226Arg (ggg/Cgg)	Rv0688	-	ferredoxin reductase
798779	0	T	SNP	C	113	119	225	100	232
798934	0	C	SNP	A	142	119	255	100	261	Arg34Arg (cgc/cgA)	Rv0698	-	hypothetical protein
807405	0	C	SNP	T	104	112	215	100	216	Ser357Ser (tcc/tcT)	Rv0711	atsA	arylsulfatase AtsA
820483	0	G	SNP	T	107	98	195	100	205	Ala6Asp (gcc/gAc)	Rv0727c	fucA	L-fuculose phosphate aldolase FucA
820734	0	A	SNP	G	104	114	214	100	218	Val248Ala (gtc/gCc)	Rv0728c	serA2	D-3-phosphoglycerate dehydrogenase SerA
820752	0	C	SNP	T	96	99	187	100	195	Arg242His (cgc/cAc)	Rv0728c	serA2	D-3-phosphoglycerate dehydrogenase SerA
830868	1	G	Ins	G	97	101	198	85.71	198		Rv0739	-	hypothetical protein
830868	2	G	Ins	C	97	101	198	85.71	198		Rv0739	-	hypothetical protein
834857	0	C	SNP	T	109	103	210	99.53	213	Met30Ile (atg/atA)	Rv0744c	-	transcriptional regulator
836426	0	A	SNP	C	9	144	141	98.71	155	Leu242Leu (cta/ctC)	Rv0746	PE_PGRS9	PE-PGRS family protein PE_PGRS9
836454	0	A	SNP	G	7	104	108	100	111	Thr252Ala (act/Gct)	Rv0746	PE_PGRS9	PE-PGRS family protein PE_PGRS9
836538	0	A	SNP	G	161	16	170	100	177	Asn280Asp (aac/Gac)	Rv0746	PE_PGRS9	PE-PGRS family protein PE_PGRS9
836658	0	A	SNP	G	217	114	318	99.7	332	Thr320Ala (acc/Gcc)	Rv0746	PE_PGRS9	PE-PGRS family protein PE_PGRS9
837033	0	A	SNP	G	78	178	250	100	256	Thr445Ala (acc/Gcc)	Rv0746	PE_PGRS9	PE-PGRS family protein PE_PGRS9
838990	0	C	SNP	G	62	80	135	86.59	164	Ala180Ala (gcc/gcG)	Rv0747	PE_PGRS10	PE-PGRS family protein PE_PGRS10
839123	0	A	SNP	G	97	41	132	98.57	140	Arg225Gly (agg/Ggg)	Rv0747	PE_PGRS10	PE-PGRS family protein PE_PGRS10
839129	0	C	SNP	G	100	44	137	100	144	Arg227Gly (cgc/Ggc)	Rv0747	PE_PGRS10	PE-PGRS family protein PE_PGRS10
839194	0	A	SNP	G	113	52	158	99.4	166	Thr248Thr (aca/acG)	Rv0747	PE_PGRS10	PE-PGRS family protein PE_PGRS10
839334	0	A	SNP	G	141	104	236	99.19	247	Lys295Arg (aaa/aGa)	Rv0747	PE_PGRS10	PE-PGRS family protein PE_PGRS10
839348	0	A	SNP	G	146	110	248	99.61	257	Ser300Gly (agc/Ggc)	Rv0747	PE_PGRS10	PE-PGRS family protein PE_PGRS10
840195	0	G	Del	GAP	29	34	62	95.45	66		Rv0747	PE_PGRS10	PE-PGRS family protein PE_PGRS10
840196	0	G	Del	GAP	29	34	62	100	63		Rv0747	PE_PGRS10	PE-PGRS family protein PE_PGRS10
840197	0	G	Del	GAP	29	34	62	100	63		Rv0747	PE_PGRS10	PE-PGRS family protein PE_PGRS10
840198	0	G	Del	GAP	29	34	62	100	63		Rv0747	PE_PGRS10	PE-PGRS family protein PE_PGRS10
840199	0	A	Del	GAP	29	34	62	100	63		Rv0747	PE_PGRS10	PE-PGRS family protein PE_PGRS10
840200	0	A	Del	GAP	29	34	62	100	63		Rv0747	PE_PGRS10	PE-PGRS family protein PE_PGRS10
840201	0	G	Del	GAP	28	27	54	87.3	63		Rv0747	PE_PGRS10	PE-PGRS family protein PE_PGRS10
840202	0	C	Del	GAP	28	27	54	85.94	64		Rv0747	PE_PGRS10	PE-PGRS family protein PE_PGRS10
840203	0	A	Del	GAP	28	27	54	85.94	64		Rv0747	PE_PGRS10	PE-PGRS family protein PE_PGRS10
840204	0	C	Del	GAP	28	27	54	87.3	63		Rv0747	PE_PGRS10	PE-PGRS family protein PE_PGRS10
840205	0	C	Del	GAP	28	27	54	85.94	64		Rv0747	PE_PGRS10	PE-PGRS family protein PE_PGRS10
840206	0	C	Del	GAP	28	27	54	87.3	63		Rv0747	PE_PGRS10	PE-PGRS family protein PE_PGRS10
840207	0	T	Del	GAP	28	27	54	84.62	65		Rv0747	PE_PGRS10	PE-PGRS family protein PE_PGRS10
840208	0	C	Del	GAP	28	27	54	84.62	65		Rv0747	PE_PGRS10	PE-PGRS family protein PE_PGRS10
840209	0	G	Del	GAP	28	27	54	84.62	65		Rv0747	PE_PGRS10	PE-PGRS family protein PE_PGRS10
840210	0	C	Del	GAP	28	27	54	84.62	65		Rv0747	PE_PGRS10	PE-PGRS family protein PE_PGRS10
840213	0	G	Del	GAP	29	34	62	75	84		Rv0747	PE_PGRS10	PE-PGRS family protein PE_PGRS10
840496	0	C	SNP	G	66	75	136	87.04	162	Gly682Gly (ggc/ggG)	Rv0747	PE_PGRS10	PE-PGRS family protein PE_PGRS10
840847	0	C	SNP	T	130	151	269	100	281	Gly799Gly (ggc/ggT)	Rv0747	PE_PGRS10	PE-PGRS family protein PE_PGRS10
841290	0	A	Del	GAP	112	87	194	99	201		Rv0749	vapC31	ribonuclease VapC31
841291	0	A	Del	GAP	112	87	194	99	201		Rv0749	vapC31	ribonuclease VapC31
841764	0	G	SNP	C	93	117	207	99.53	211	Thr37Thr (acc/acG)	Rv0749A	-	hypothetical protein
842153	0	G	SNP	A	94	106	199	95.69	209	Glu41Lys (gag/Aag)	Rv0750	-	hypothetical protein
847295	0	C	SNP	T	103	127	226	99.14	232	Pro379Pro (ccc/ccT)	Rv0754	PE_PGRS11	PE-PGRS family protein PE_PGRS11
847995	0	T	SNP	C	107	131	234	100	238
852910	0	C	SNP	T	115	97	209	100	212	Pro172Leu (ccc/cTc)	Rv0758	phoR	two component system response sensor kinase PhoR
854253	0	C	Del	GAP	102	90	191	95.05	202
857643	0	C	SNP	G	117	113	227	99.57	231	Gly132Ala (ggc/gCc)	Rv0764c	cyp51	lanosterol 14-alpha demethylase
857696	0	A	SNP	G	111	119	229	100	230	Ala114Ala (gct/gcC)	Rv0764c	cyp51	lanosterol 14-alpha demethylase
858464	0	A	SNP	G	106	98	198	100	204	Val134Ala (gtg/gCg)	Rv0765c	-	oxidoreductase
874835	1	C	Ins	C	109	85	194	95.57	195
874835	2	C	Ins	G	108	86	194	95.57	195
876141	0	G	SNP	T	100	103	200	100	203
880562	0	G	SNP	T	117	121	238	100	238	Cys408Phe (tgc/tTc)	Rv0785	-	KsdD-like steroid dehydrogenase
882257	0	T	SNP	C	109	133	235	100	242	Tyr267His (tac/Cac)	Rv0787	-	hypothetical protein
890549	0	G	SNP	A	31	41	71	100	72	Trp54_ (tgg/tgA)	Rv0797	-	insertion sequence element IS1547 transposase
891011	0	A	SNP	G	45	33	77	100	78	Leu208Leu (cta/ctG)	Rv0797	-	insertion sequence element IS1547 transposase
893733	0	T	SNP	G	127	97	217	100	224	Leu139Arg (ctg/cGg)	Rv0800	pepC	M18 family aminopeptidase
895761	0	G	SNP	T	123	102	216	100	225
896979	0	T	SNP	C	129	131	252	100	260	Val387Ala (gta/gCa)	Rv0803	purL	phosphoribosylformylglycinamidine synthase 2
900221	0	T	SNP	C	100	115	211	100	215	Val370Val (gta/gtG)	Rv0806c	cpsY	exopolysaccharide phosphotransferase CpsY
903537	0	G	SNP	T	105	99	203	99.51	205	Arg476Leu (cgg/cTg)	Rv0808	purF	amidophosphoribosyltransferase
903550	0	T	SNP	C	110	106	206	99.54	217	Ala480Ala (gct/gcC)	Rv0808	purF	amidophosphoribosyltransferase
903913	0	T	SNP	C	118	93	207	100	211	Gly63Gly (ggt/ggC)	Rv0809	purM	phosphoribosylformylglycinamidine cyclo-ligase PurM
906742	0	T	SNP	C	116	113	228	100	229	Val107Ala (gtc/gCc)	Rv0812	-	amino acid aminotransferase
906857	0	A	SNP	G	97	130	220	100	227	Ile145Met (ata/atG)	Rv0812	-	amino acid aminotransferase
913918	0	C	SNP	G	71	88	150	100	159	Gly94Gly (ggg/ggC)	Rv0821c	phoY2	phosphate-transport system transcriptional regulator PhoY2
919551	0	C	SNP	T	115	110	224	100	225	Val1Val (gtg/gtA)	Rv0825c	-	hypothetical protein
921813	0	C	SNP	G	79	117	190	98.49	199
921909	0	C	SNP	T	68	93	158	99.38	162
925453	0	C	SNP	T	177	182	347	99.72	360	Ala31Ala (gcc/gcT)	Rv0833	PE_PGRS13	PE-PGRS family protein PE_PGRS13
927110	0	A	SNP	G	106	51	151	100	157	Ser584Gly (agt/Ggt)	Rv0833	PE_PGRS13	PE-PGRS family protein PE_PGRS13
927385	0	A	SNP	G	122	79	195	100	201	Gly675Gly (gga/ggG)	Rv0833	PE_PGRS13	PE-PGRS family protein PE_PGRS13
929310	0	G	SNP	T	143	36	175	97.81	183	Gly392Gly (ggc/ggA)	Rv0834c	PE_PGRS14	PE-PGRS family protein PE_PGRS14
931123	0	T	SNP	C	106	114	215	99.55	221	Tyr57Tyr (tat/taC)	Rv0835	lpqQ	lipoprotein LpqQ		phylo (not 4)
932280	0	T	SNP	C	126	96	220	100	222	_218Trp (tag/tGg)	Rv0836c	-	hypothetical protein
934230	0	C	SNP	G	118	95	209	100	213
934611	0	G	SNP	T	103	109	209	100	212
936621	0	C	Del	GAP	96	100	182	93.33	210		Rv0840c	pip	proline iminopeptidase
936622	0	C	Del	GAP	96	100	182	93.78	209		Rv0840c	pip	proline iminopeptidase
936623	0	A	Del	GAP	96	100	182	94.69	207		Rv0840c	pip	proline iminopeptidase
940929	0	G	Del	GAP	105	100	204	100	205		Rv0844c	narL	nitrate/nitrite response transcriptional regulator NarL
940930	0	C	Del	GAP	105	100	204	100	205		Rv0844c	narL	nitrate/nitrite response transcriptional regulator NarL
940931	0	A	Del	GAP	105	100	204	100	205		Rv0844c	narL	nitrate/nitrite response transcriptional regulator NarL
940932	0	A	Del	GAP	105	100	204	100	205		Rv0844c	narL	nitrate/nitrite response transcriptional regulator NarL
940933	0	T	Del	GAP	105	100	204	100	205		Rv0844c	narL	nitrate/nitrite response transcriptional regulator NarL
940934	0	G	Del	GAP	105	100	204	100	205		Rv0844c	narL	nitrate/nitrite response transcriptional regulator NarL
941845	0	C	SNP	A	105	110	210	100	215	Ala219Glu (gcg/gAg)	Rv0845	-	sensor histidine kinase NarS
942616	0	C	SNP	A	130	103	227	100	233
945214	0	G	SNP	A	109	110	215	100	219	Gly93Ser (ggt/Agt)	Rv0848	cysK2	cysteine synthase CysK
945238	0	G	SNP	T	107	112	216	100	219	Ala101Ser (gcc/Tcc)	Rv0848	cysK2	cysteine synthase CysK
949535	0	T	SNP	C	107	137	241	100	244	Ala528Ala (gca/gcG)	Rv0853c	pdc	alpha-keto-acid decarboxylase
950116	0	C	SNP	G	120	99	214	100	219	Ala335Pro (gcg/Ccg)	Rv0853c	pdc	alpha-keto-acid decarboxylase
955524	0	A	SNP	G	87	116	197	100	203	Ser150Gly (agc/Ggc)	Rv0859	-	acyltransferase
957117	0	T	SNP	C	89	120	202	100	209	Asp275Asp (gat/gaC)	Rv0860	fadB	fatty oxidation protein FadB
957306	0	C	SNP	T	106	91	194	98.5	200	Ala338Ala (gcc/gcT)	Rv0860	fadB	fatty oxidation protein FadB
960367	0	A	SNP	G	114	92	199	100	206	Leu749Ser (ttg/tCg)	Rv0862c	-	hypothetical protein
964969	0	T	SNP	C	158	119	253	97.54	284	Ala189Ala (gca/gcG)	Rv0867c	rpfA	resuscitation-promoting factor RpfA
964978	1	G	Ins	G	125	93	218	77.03	219		Rv0867c	rpfA	resuscitation-promoting factor RpfA
964978	2	G	Ins	C	126	89	215	75.97	219		Rv0867c	rpfA	resuscitation-promoting factor RpfA
964978	3	G	Ins	G	124	93	217	76.68	219		Rv0867c	rpfA	resuscitation-promoting factor RpfA
964978	4	G	Ins	G	126	93	219	77.39	219		Rv0867c	rpfA	resuscitation-promoting factor RpfA
964978	5	G	Ins	G	126	93	219	77.39	219		Rv0867c	rpfA	resuscitation-promoting factor RpfA
964978	6	G	Ins	C	126	93	219	77.39	219		Rv0867c	rpfA	resuscitation-promoting factor RpfA
969762	0	C	SNP	G	146	120	254	100	266	Gly161Gly (ggg/ggC)	Rv0872c	PE_PGRS15	PE-PGRS family protein PE_PGRS15
976897	1	T	Ins	G	69	85	154	80.63	158		Rv0878c	PPE13	PPE family protein PPE13
979704	0	G	SNP	C	116	108	214	100	224	Gly115Arg (ggc/Cgc)	Rv0881	-	tRNA/rRNA methyltransferase
986463	0	G	SNP	C	96	111	204	100	207
990001	0	G	SNP	C	93	107	197	100	200	Pro866Ala (ccc/Gcc)	Rv0890c	-	HTH-type transcriptional regulator
991939	0	G	SNP	A	126	130	256	100	256	Arg220Cys (cgc/Tgc)	Rv0890c	-	HTH-type transcriptional regulator
993346	0	A	SNP	C	112	99	207	100	211	Val37Gly (gtt/gGt)	Rv0891c	-	hypothetical protein
996154	0	C	SNP	A	129	126	251	99.61	256	Ala48Ser (gca/Tca)	Rv0893c	-	S-adenosylmethionine-dependentmethyltransferase
996263	0	G	SNP	A	131	144	269	98.57	279	Thr11Thr (acc/acT)	Rv0893c	-	S-adenosylmethionine-dependentmethyltransferase
1002172	0	G	SNP	A	161	168	321	100	329	Arg82Trp (cgg/Tgg)	Rv0897c	-	oxidoreductase
1007198	0	A	SNP	G	159	161	309	99.07	323	Leu328Pro (ctg/cCg)	Rv0904c	accD3	acetyl-CoAcarboxylase carboxyl transferase subunit beta
1007660	0	G	Del	GAP	97	101	195	98.51	201		Rv0904c	accD3	acetyl-CoAcarboxylase carboxyl transferase subunit beta
1008460	0	C	SNP	T	139	151	286	99.32	292	Ser85Phe (tcc/tTc)	Rv0905	echA6	enoyl-CoA hydratase EchA6
1009500	0	C	SNP	T	113	115	226	100	228	Pro186Leu (ccg/cTg)	Rv0906	-	hypothetical protein
1010204	1	C	Ins	G	99	117	216	96.43	218		Rv0907	-	hypothetical protein
1010541	0	G	SNP	T	103	108	206	99.06	213	Asp136Tyr (gac/Tac)	Rv0907	-	hypothetical protein
1012815	0	C	SNP	G	135	114	243	100	249	Ala362Gly (gcc/gGc)	Rv0908	ctpE	metal cation transporter ATPase E
1023911	0	C	SNP	G	133	98	226	100	231
1024346	0	A	SNP	G	115	117	231	100	232	Ser46Gly (agt/Ggt)	Rv0918	-	hypothetical protein
1025106	0	T	SNP	C	86	132	216	100	218	Phe141Phe (ttt/ttC)	Rv0919	-	GCN5-like N-acetyltransferase
1026482	0	G	SNP	A	101	102	196	99.02	205	Pro112Leu (ccc/cTc)	Rv0920c	-	transposase
1029586	0	G	SNP	A	99	118	213	99.54	218	Pro331Leu (ccc/cTc)	Rv0923c	-	hypothetical protein
1034381	0	G	SNP	A	132	113	240	98.39	249	Ala84Val (gct/gTt)	Rv0927c	-	oxidoreductase
1037012	0	T	SNP	C	118	119	232	99.58	238	Met5Thr (atg/aCg)	Rv0930	pstA1	phosphate ABC transporter permease PstA
1037911	0	C	SNP	T	102	91	187	100	193	Arg305_ (cga/Tga)	Rv0930	pstA1	phosphate ABC transporter permease PstA
1047165	0	T	SNP	C	119	135	248	100	254	Cys344Arg (tgc/Cgc)	Rv0938	ligD	multifunctional non-homologous end joining DNA repair protein/ATP dependent DNA ligase LigD
1054784	0	C	SNP	G	138	122	255	100	260	Arg180Gly (cgc/Ggc)	Rv0945	-	oxidoreductase
1068151	0	T	SNP	C	88	91	172	100	179	His197His (cat/caC)	Rv0956	purN	phosphoribosylglycinamide formyltransferase PurN
1068432	0	A	SNP	G	109	113	214	100	222	Pro76Pro (cca/ccG)	Rv0957	purH	bifunctionalphosphoribosylaminoimidazolecarboxamide formyltransferase/inosinemonophosphate cyclohydrolase
1070702	0	T	SNP	C	108	96	200	99.51	205	Ser274Pro (tcc/Ccc)	Rv0958	-	magnesium chelatase
1071349	0	G	SNP	C	133	116	245	100	249	Gly32Ala (ggc/gCc)	Rv0959	-	hypothetical protein
1074558	0	G	SNP	A	112	115	222	99.56	228	Pro186Leu (ccc/cTc)	Rv0962c	lprP	lipoprotein LprP
1075279	0	T	SNP	C	113	99	206	100	212
1076309	0	G	SNP	T	115	91	197	100	206	Pro124Thr (cct/Act)	Rv0964c	-	hypothetical protein
1077312	0	A	SNP	G	94	107	196	100	201	Val175Ala (gtg/gCg)	Rv0966c	-	hypothetical protein
1079927	0	C	SNP	A	117	150	263	100	267	Thr395Thr (acc/acA)	Rv0969	ctpV	copper-exporting ATPase
1080192	0	G	SNP	A	156	111	265	100	267	Asp484Asn (gat/Aat)	Rv0969	ctpV	copper-exporting ATPase
1081681	0	T	SNP	C	115	90	198	100	205	Val210Val (gtt/gtC)	Rv0970	-	integral membrane protein
1087193	0	G	SNP	C	103	112	210	100	215	Asn51Lys (aac/aaG)	Rv0974c	accD2	acetyl-/propionyl-CoA carboxylase subunit beta
1090188	1	A	Ins	G	116	117	233	96.28	233
1093406	0	A	SNP	G	114	118	224	98.72	235	Val317Val (gtt/gtC)	Rv0978c	PE_PGRS17	PE-PGRS family protein PE_PGRS17
1095490	0	A	SNP	G	62	139	197	100	201	Val321Ala (gtc/gCc)	Rv0980c	PE_PGRS18	PE-PGRS family protein PE_PGRS18
1095644	0	C	SNP	T	41	82	120	99.19	124	Ala270Thr (gcg/Acg)	Rv0980c	PE_PGRS18	PE-PGRS family protein PE_PGRS18
1095678	0	A	SNP	G	52	56	106	98.18	110	Gly258Gly (ggt/ggC)	Rv0980c	PE_PGRS18	PE-PGRS family protein PE_PGRS18
1095981	0	A	SNP	C	158	129	281	99.65	288	Gly157Gly (ggt/ggG)	Rv0980c	PE_PGRS18	PE-PGRS family protein PE_PGRS18
1096633	0	T	SNP	G	117	122	236	98.76	242
1097220	0	C	SNP	T	125	159	282	100	284	Ser133Ser (tcc/tcT)	Rv0981	mprA	two-component response regulator MrpA
1098523	0	T	SNP	A	116	99	213	100	215	Leu339His (ctt/cAt)	Rv0982	mprB	two component histidine-protein kinase/phosphatase MprB
1098949	0	G	SNP	T	92	94	179	100	186	Ser481Ile (agc/aTc)	Rv0982	mprB	two component histidine-protein kinase/phosphatase MprB
1099058	0	G	SNP	A	90	88	174	100	178
1100234	0	T	SNP	C	114	110	221	98.68	227	Leu390Pro (ctg/cCg)	Rv0983	pepD	serine protease PepD
1100414	0	G	SNP	A	124	108	230	99.57	233	Gly450Asp (ggc/gAc)	Rv0983	pepD	serine protease PepD
1104690	0	T	SNP	G	112	96	205	100	208	Phe717Val (ttc/Gtc)	Rv0987	-	adhesion component ABC transporter permease
1106099	0	C	SNP	T	118	122	238	100	240	Ile328Ile (atc/atT)	Rv0988	-	hypothetical protein
1106422	0	T	SNP	C	93	84	173	99.44	178	Ile321Val (ata/Gta)	Rv0989c	grcC2	polyprenyl-diphosphate synthase GrcC
1107940	0	A	SNP	C	144	138	276	99.65	283	Ser54Ala (tcc/Gcc)	Rv0990c	-	hypothetical protein
1109975	0	A	SNP	G	113	110	221	99.55	224	Gln235Arg (cag/cGg)	Rv0993	galU	UTP--glucose-1-phosphate uridylyltransferase
1110721	0	T	SNP	C	139	140	270	99.64	280	Arg151Arg (cgt/cgC)	Rv0994	moeA1	molybdopterin molybdenumtransferase 1
1111852	0	G	SNP	T	108	120	220	99.56	229	Asp81Tyr (gat/Tat)	Rv0995	rimJ	ribosomal-protein-alanine acetyltransferase RimJ
1113733	0	C	SNP	A	106	98	199	99.03	206
1115509	0	C	SNP	T	114	102	216	100	216	Ile254Ile (atc/atT)	Rv0998	-	acetyltransferase
1126889	0	G	SNP	C	92	93	180	100	185	Arg39Gly (cgc/Ggc)	Rv1007c	metS	methionine--tRNA ligase
1127648	0	C	SNP	A	108	114	216	100	222	Thr187Asn (acc/aAc)	Rv1008	tatD	deoxyribonuclease TatD
1139089	0	G	SNP	C	102	109	208	100	211	Thr41Thr (acg/acC)	Rv1020	mfd	transcription-repair coupling factor
1144409	0	T	SNP	G	123	114	234	99.58	238	Ile225Ser (atc/aGc)	Rv1022	lpqU	lipoprotein LpqU
1144585	0	A	SNP	G	122	110	229	100	232	Arg8Gly (agg/Ggg)	Rv1023	eno	enolase
1148259	0	A	SNP	G	105	86	188	99.48	192
1149551	0	C	SNP	T	128	116	240	99.59	245	Glu712Glu (gag/gaA)	Rv1028c	kdpD	sensor protein KdpD
1150585	0	G	SNP	A	133	116	240	100	249	Pro368Ser (ccc/Tcc)	Rv1028c	kdpD	sensor protein KdpD
1151054	0	C	SNP	G	118	120	236	98.76	241	Ser211Ser (tcg/tcC)	Rv1028c	kdpD	sensor protein KdpD
1152805	0	T	SNP	A	101	99	198	100	200	Leu265Gln (ctg/cAg)	Rv1029	kdpA	potassium-transporting ATPase subunit A
1152863	0	A	SNP	G	106	90	191	99.49	197	Gln284Gln (caa/caG)	Rv1029	kdpA	potassium-transporting ATPase subunit A
1153388	0	C	SNP	T	98	111	206	99.52	210	Asn459Asn (aac/aaT)	Rv1029	kdpA	potassium-transporting ATPase subunit A
1160770	0	T	SNP	A	120	127	244	100	247	Gln20Leu (cag/cTg)	Rv1037c	esxI	ESAT-6 like protein EsxI
1163134	0	T	SNP	C	122	116	230	99.58	239	Gly81Gly (gga/ggG)	Rv1040c	PE8	PE family protein PE8
1164336	0	G	SNP	A	120	133	247	100	253
1164571	0	A	SNP	G	94	117	209	100	211
1165521	1	T	Ins	A	113	111	224	96.14	224
1167040	0	C	SNP	A	109	126	233	100	235
1168715	1	C	Ins	T	109	106	215	96.41	215
1173750	0	G	SNP	T	115	117	225	100	232	Ala290Ala (gcg/gcT)	Rv1050	-	oxidoreductase
1177184	0	C	SNP	A	122	90	203	98.6	215
1178116	0	T	SNP	C	105	130	229	100	235	Thr163Thr (act/acC)	Rv1056	-	hypothetical protein
1188985	0	G	SNP	A	155	125	270	97.9	286	Gly480Gly (ggc/ggT)	Rv1067c	PE_PGRS19	PE-PGRS family protein PE_PGRS19
1189197	0	C	Del	GAP	69	112	174	75.1	241		Rv1067c	PE_PGRS19	PE-PGRS family protein PE_PGRS19
1189198	0	G	Del	GAP	69	112	174	76.37	237		Rv1067c	PE_PGRS19	PE-PGRS family protein PE_PGRS19
1189199	0	C	Del	GAP	69	112	174	76.05	238		Rv1067c	PE_PGRS19	PE-PGRS family protein PE_PGRS19
1189200	0	C	Del	GAP	69	112	174	76.05	238		Rv1067c	PE_PGRS19	PE-PGRS family protein PE_PGRS19
1189201	0	G	Del	GAP	69	112	174	78.7	230		Rv1067c	PE_PGRS19	PE-PGRS family protein PE_PGRS19
1189202	0	T	Del	GAP	69	112	174	84.98	213		Rv1067c	PE_PGRS19	PE-PGRS family protein PE_PGRS19
1190093	0	A	SNP	C	139	99	235	94.07	253	Leu111Trp (ttg/tGg)	Rv1067c	PE_PGRS19	PE-PGRS family protein PE_PGRS19
1191462	0	A	SNP	C	21	4	23	100	25	Gly229Gly (ggt/ggG)	Rv1068c	PE_PGRS20	PE-PGRS family protein PE_PGRS20
1191497	0	T	SNP	A	35	11	44	85.19	54	Thr218Ser (acg/Tcg)	Rv1068c	PE_PGRS20	PE-PGRS family protein PE_PGRS20
1191741	0	G	SNP	A	132	57	187	85.14	222	Tyr136Tyr (tac/taT)	Rv1068c	PE_PGRS20	PE-PGRS family protein PE_PGRS20
1193463	0	T	SNP	A	119	157	270	100	276	Thr271Ser (acc/Tcc)	Rv1069c	-	hypothetical protein
1200418	0	A	SNP	G	115	98	209	99.53	214
1211369	0	A	SNP	C	117	113	220	100	230	Ser259Arg (agc/Cgc)	Rv1086	-	(2Z,6E)-farnesyl diphosphate synthase
1212336	0	C	Del	GAP	82	34	114	75.82	153		Rv1087	PE_PGRS21	PE-PGRS family protein PE_PGRS21
1212337	0	G	Del	GAP	82	34	114	75.32	154		Rv1087	PE_PGRS21	PE-PGRS family protein PE_PGRS21
1212338	0	G	Del	GAP	82	34	114	75.82	153		Rv1087	PE_PGRS21	PE-PGRS family protein PE_PGRS21
1212339	0	C	Del	GAP	82	34	114	76.32	152		Rv1087	PE_PGRS21	PE-PGRS family protein PE_PGRS21
1212340	0	G	Del	GAP	82	34	114	75.82	153		Rv1087	PE_PGRS21	PE-PGRS family protein PE_PGRS21
1212341	0	G	Del	GAP	82	34	114	77.33	150		Rv1087	PE_PGRS21	PE-PGRS family protein PE_PGRS21
1212342	0	T	Del	GAP	82	34	114	78.38	148		Rv1087	PE_PGRS21	PE-PGRS family protein PE_PGRS21
1212343	0	G	Del	GAP	82	34	114	80	145		Rv1087	PE_PGRS21	PE-PGRS family protein PE_PGRS21
1212344	0	C	Del	GAP	82	34	114	84.06	138		Rv1087	PE_PGRS21	PE-PGRS family protein PE_PGRS21
1212345	0	C	Del	GAP	82	34	114	81.12	143		Rv1087	PE_PGRS21	PE-PGRS family protein PE_PGRS21
1212346	0	G	Del	GAP	82	34	114	79.45	146		Rv1087	PE_PGRS21	PE-PGRS family protein PE_PGRS21
1212347	0	G	Del	GAP	82	34	114	81.69	142		Rv1087	PE_PGRS21	PE-PGRS family protein PE_PGRS21
1212348	0	C	Del	GAP	82	34	114	82.86	140		Rv1087	PE_PGRS21	PE-PGRS family protein PE_PGRS21
1212349	0	G	Del	GAP	82	34	114	82.27	141		Rv1087	PE_PGRS21	PE-PGRS family protein PE_PGRS21
1212350	0	G	Del	GAP	82	34	114	84.67	137		Rv1087	PE_PGRS21	PE-PGRS family protein PE_PGRS21
1212351	0	T	Del	GAP	82	34	114	98.31	118		Rv1087	PE_PGRS21	PE-PGRS family protein PE_PGRS21
1212352	0	G	Del	GAP	82	34	114	99.15	117		Rv1087	PE_PGRS21	PE-PGRS family protein PE_PGRS21
1212353	0	T	Del	GAP	82	34	114	98.31	118		Rv1087	PE_PGRS21	PE-PGRS family protein PE_PGRS21
1212354	0	C	Del	GAP	82	34	114	98.31	118		Rv1087	PE_PGRS21	PE-PGRS family protein PE_PGRS21
1212355	0	G	Del	GAP	82	34	114	97.48	119		Rv1087	PE_PGRS21	PE-PGRS family protein PE_PGRS21
1212356	0	G	Del	GAP	82	34	114	97.48	119		Rv1087	PE_PGRS21	PE-PGRS family protein PE_PGRS21
1212357	0	C	Del	GAP	82	34	114	97.48	119		Rv1087	PE_PGRS21	PE-PGRS family protein PE_PGRS21
1212358	0	G	Del	GAP	82	34	114	97.48	119		Rv1087	PE_PGRS21	PE-PGRS family protein PE_PGRS21
1212359	0	G	Del	GAP	82	34	114	97.48	119		Rv1087	PE_PGRS21	PE-PGRS family protein PE_PGRS21
1212360	0	T	Del	GAP	82	34	114	97.48	119		Rv1087	PE_PGRS21	PE-PGRS family protein PE_PGRS21
1212361	0	G	Del	GAP	82	34	114	96.67	120		Rv1087	PE_PGRS21	PE-PGRS family protein PE_PGRS21
1212362	0	C	Del	GAP	82	34	114	96.67	120		Rv1087	PE_PGRS21	PE-PGRS family protein PE_PGRS21
1212624	0	C	SNP	T	9	11	19	100	20	Gly355Gly (ggc/ggT)	Rv1087	PE_PGRS21	PE-PGRS family protein PE_PGRS21
1212626	0	A	SNP	C	4	9	13	100	13	Asp356Ala (gac/gCc)	Rv1087	PE_PGRS21	PE-PGRS family protein PE_PGRS21
1212825	0	T	SNP	C	46	86	126	96.35	137	Gly422Gly (ggt/ggC)	Rv1087	PE_PGRS21	PE-PGRS family protein PE_PGRS21
1212827	0	T	SNP	G	51	84	132	97.12	139	Val423Gly (gtc/gGc)	Rv1087	PE_PGRS21	PE-PGRS family protein PE_PGRS21
1212834	0	T	SNP	G	57	91	146	100	148	Gly425Gly (ggt/ggG)	Rv1087	PE_PGRS21	PE-PGRS family protein PE_PGRS21
1212837	0	T	SNP	C	60	101	157	99.38	162	Ala426Ala (gct/gcC)	Rv1087	PE_PGRS21	PE-PGRS family protein PE_PGRS21
1212971	0	T	SNP	C	150	99	245	100	249	Val471Ala (gtc/gCc)	Rv1087	PE_PGRS21	PE-PGRS family protein PE_PGRS21
1215105	0	T	Del	GAP	105	111	211	99.54	217
1220680	0	T	SNP	C	115	109	220	100	224	Val36Ala (gta/gCa)	Rv1093	glyA1	serine hydroxymethyltransferase
1224367	0	T	SNP	C	84	83	157	100	167
1227830	0	G	SNP	T	123	116	237	99.17	241	Thr285Thr (acc/acA)	Rv1099c	glpX	fructose 1,6-bisphosphatase
1230778	0	G	SNP	A	103	112	207	99.54	216	Thr65Ile (acc/aTc)	Rv1102c	mazF3	mRNA interferase MazF3
1233751	0	A	SNP	G	98	108	203	99.52	207	Val69Ala (gtc/gCc)	Rv1106c	-	3 beta-hydroxysteroid dehydrogenase/delta 5-->4-isomerase
1236433	0	A	SNP	C	88	90	177	98.34	181	Glu83Asp (gaa/gaC)	Rv1110	lytB2	4-hydroxy-3-methylbut-2-enyl diphosphate reductase
1240744	0	C	SNP	A	126	108	230	100	234	Asn186Lys (aac/aaA)	Rv1115	-	hypothetical protein
1241572	0	A	SNP	G	114	116	225	100	230
1247391	0	A	SNP	C	116	104	216	100	220	Ser89Arg (agc/Cgc)	Rv1124	ephC	epoxide hydrolase EphC
1248382	0	A	SNP	G	134	117	245	100	251	Ser101Gly (agc/Ggc)	Rv1125	-	hypothetical protein
1248936	0	G	SNP	C	131	123	247	99.22	256	Pro285Pro (ccg/ccC)	Rv1125	-	hypothetical protein
1248978	0	T	SNP	C	135	122	254	100	257	Ala299Ala (gct/gcC)	Rv1125	-	hypothetical protein
1250340	0	A	SNP	G	111	97	201	100	208	Ala355Ala (gct/gcC)	Rv1127c	ppdK	pyruvate, phosphate dikinase PpdK
1251199	0	C	SNP	T	110	108	213	100	218	Gly69Glu (gga/gAa)	Rv1127c	ppdK	pyruvate, phosphate dikinase PpdK
1252164	0	T	SNP	C	129	80	202	100	209	Glu270Gly (gaa/gGa)	Rv1128c	-	hypothetical protein
1254562	0	A	SNP	G	97	123	216	100	220	Asp3Gly (gat/gGt)	Rv1130	prpD	methylcitrate dehydratase PrpD
1262859	0	C	SNP	T	124	119	237	98.38	247	Gly424Ser (ggc/Agc)	Rv1135c	PPE16	PPE family protein PPE16
1265828	0	G	SNP	A	119	125	241	100	244	Leu221Leu (ctg/Ttg)	Rv1138c	-	oxidoreductase
1269028	0	G	SNP	C	98	116	206	100	214
1271187	0	C	SNP	G	107	99	199	100	206	Thr11Ser (acc/aGc)	Rv1144	-	oxidoreductase
1273250	1	G	Ins	A	96	115	211	99.53	211		Rv1145	-	transmembrane transport protein
1275957	0	T	SNP	C	113	117	224	100	230
1276432	0	C	SNP	T	91	95	184	100	186	Lys439Lys (aag/aaA)	Rv1148c	-	hypothetical protein
1276588	0	C	SNP	G	104	82	180	100	186	Ala387Ala (gcg/gcC)	Rv1148c	-	hypothetical protein
1277869	1	G	Ins	T	108	89	197	96.57	198
1281118	0	T	SNP	C	116	92	204	99.52	209	Thr123Ala (acg/Gcg)	Rv1154c	-	hypothetical protein
1281771	0	T	SNP	C	98	100	196	99.5	199	Ser115Pro (tcg/Ccg)	Rv1155	-	pyridoxine/pyridoxamine 5'-phosphate oxidase
1281984	0	G	SNP	A	97	113	204	99.53	211
1287372	0	G	SNP	C	131	122	247	100	253	Leu15Leu (ctg/ctC)	Rv1161	narG	nitrate reductase subunit alpha
1292102	0	A	SNP	G	103	114	213	100	217	Pro346Pro (cca/ccG)	Rv1162	narH	nitrate reductase subunit beta
1298233	0	C	SNP	T	106	106	209	100	212	Ala154Thr (gca/Aca)	Rv1167c	-	transcriptional regulator
1306259	0	A	SNP	G	102	91	189	99.48	194	Ala656Ala (gct/gcC)	Rv1175c	fadH	NADPH dependent 2,4-dienoyl-CoA reductase FadH
1307598	0	C	SNP	G	104	118	219	100	222	Cys210Ser (tgc/tCc)	Rv1175c	fadH	NADPH dependent 2,4-dienoyl-CoA reductase FadH
1308317	0	T	SNP	C	126	105	225	100	231	His159Arg (cat/cGt)	Rv1176c	-	hypothetical protein
1312690	0	G	SNP	C	118	122	235	99.59	241	His204Asp (cac/Gac)	Rv1179c	-	hypothetical protein
1313072	0	C	SNP	T	97	91	184	100	188	Trp76_ (tgg/tgA)	Rv1179c	-	hypothetical protein
1313337	1	A	Ins	G	26	73	99	83.19	99
1313338	0	A	SNP	C	25	75	95	100	100
1315191	0	A	SNP	C	119	108	225	99.56	228	_489Tyr (taa/taC)	Rv1180	pks3	polyketide beta-ketoacyl synthase
1315884	0	G	SNP	A	107	106	206	100	213	Ala217Ala (gcg/gcA)	Rv1181	pks4	polyketide beta-ketoacyl synthase
1321096	0	G	SNP	A	104	128	229	100	232	Ser354Ser (tcg/tcA)	Rv1182	papA3	acyltransferase PapA
1325650	0	G	SNP	A	85	125	207	100	210
1327890	0	G	SNP	A	118	126	241	99.59	245	Asp472Asp (gac/gaT)	Rv1186c	-	hypothetical protein
1328687	0	G	SNP	C	117	111	222	100	228	Pro207Ala (ccc/Gcc)	Rv1186c	-	hypothetical protein
1339774	0	C	SNP	G	125	96	213	100	221	Gly142Gly (ggc/ggG)	Rv1196	PPE18	PPE family protein PPE18
1339823	0	A	SNP	G	129	103	228	99.57	233	Thr159Ala (acg/Gcg)	Rv1196	PPE18	PPE family protein PPE18
1339894	0	C	SNP	T	101	123	222	100	224	Leu182Leu (ctc/ctT)	Rv1196	PPE18	PPE family protein PPE18
1339905	0	C	SNP	T	99	112	206	100	211	Ala186Val (gcc/gTc)	Rv1196	PPE18	PPE family protein PPE18
1340500	0	G	SNP	T	100	104	201	99.51	205	Met384Ile (atg/atT)	Rv1196	PPE18	PPE family protein PPE18
1340784	0	T	SNP	C	74	109	173	97.34	188	Gly42Gly (ggt/ggC)	Rv1197	esxK	ESAT-6 like protein EsxK
1341295	0	A	SNP	G	117	107	220	99.12	226
1345016	0	C	SNP	T	104	109	208	100	213	Ala52Thr (gcc/Acc)	Rv1201c	dapD	2,3,4,5-tetrahydropyridine-2,6-dicarboxylate N-succinyltransferase
1351172	0	A	SNP	G	104	98	198	100	202
1360209	0	T	SNP	C	113	91	197	100	204	Ala531Ala (gca/gcG)	Rv1217c	-	tetronasin ABC transporter integral membrane protein
1361190	0	G	SNP	A	118	146	258	100	264	Ser204Ser (agc/agT)	Rv1217c	-	tetronasin ABC transporter integral membrane protein
1362006	0	T	SNP	C	86	86	170	99.42	173	Gln243Arg (caa/cGa)	Rv1218c	-	tetronasin ABC transporter ATP-binding protein
1365837	1	C	Ins	G	130	110	240	93.02	241
1365837	2	C	Ins	G	131	110	241	93.41	241
1367484	0	T	SNP	G	99	114	210	99.53	214	Trp8Gly (tgg/Ggg)	Rv1224	tatB	Sec-independent protein translocase protein TatB
1371470	0	G	SNP	A	99	106	202	100	205	Arg184His (cgt/cAt)	Rv1228	lpqX	lipoprotein LpqX
1371697	0	G	SNP	A	103	95	190	99.5	199	Ala57Thr (gcc/Acc)	Rv1228a	-	hypothetical protein
1374065	0	T	SNP	C	114	105	215	99.55	220	Ser45Gly (agc/Ggc)	Rv1230c	-	membrane protein
1375724	0	A	SNP	C	120	131	246	100	251	Cys149Gly (tgc/Ggc)	Rv1232c	-	hypothetical protein
1376568	1	C	Ins	G	91	93	184	91.54	185		Rv1233c	-	hypothetical protein
1377568	0	A	SNP	G	120	102	211	100	222	Val15Val (gta/gtG)	Rv1235	lpqY	trehalose ABC transporter substrate-binding lipoprotein LpqY
1382628	0	T	SNP	C	115	88	198	100	203	Lys139Glu (aaa/Gaa)	Rv1239c	corA	magnesium and cobalt transport transmembrane protein CorA
1386011	0	C	Del	GAP	182	149	328	91.94	360		Rv1243c	PE_PGRS23	PE-PGRS family protein PE_PGRS23
1387478	0	G	SNP	C	110	143	248	100	253	Asp208His (gac/Cac)	Rv1244	lpqZ	lipoprotein LpqZ
1390763	0	C	SNP	T	103	105	201	100	208	Val764Met (gtg/Atg)	Rv1248c	-	multifunctional 2-oxoglutarate dehydrogenase E1 component /2-oxoglutarate dehydrogenase dihydrolipoyllysine-residue succinyltransferase
1392198	0	C	SNP	T	116	85	200	98.53	204	Met285Ile (atg/atA)	Rv1248c	-	multifunctional 2-oxoglutarate dehydrogenase E1 component /2-oxoglutarate dehydrogenase dihydrolipoyllysine-residue succinyltransferase
1393626	0	A	SNP	G	123	127	240	100	250	Leu119Leu (ctt/ctC)	Rv1249c	-	membrane protein
1396618	0	C	SNP	A	125	120	243	100	245	Glu875_ (gag/Tag)	Rv1251c	-	hypothetical protein
1396922	0	T	SNP	C	116	115	228	100	231	Thr773Thr (aca/acG)	Rv1251c	-	hypothetical protein
1397776	0	A	SNP	G	136	112	241	99.2	250	Tyr489His (tac/Cac)	Rv1251c	-	hypothetical protein
1401033	0	C	SNP	T	100	119	215	100	219	Ser355Leu (tcg/tTg)	Rv1253	deaD	ATP-dependent RNA helicase DeaD
1411210	0	T	SNP	G	117	116	223	98.73	236	Val260Val (gtt/gtG)	Rv1263	amiB2	amidase AmiB
1413148	0	C	SNP	T	77	110	174	100	187
1413392	0	G	Del	GAP	86	99	182	97.37	190		Rv1265	-	hypothetical protein
1414021	0	C	SNP	T	103	122	223	100	225	Arg607Gln (cgg/cAg)	Rv1266c	pknH	serine/threonine-protein kinase PknH
1422666	0	C	SNP	T	97	109	205	99.04	208	Gly462Glu (ggg/gAg)	Rv1273c	-	drug ABC transporter ATP-binding protein
1422667	0	C	SNP	T	94	112	204	99.04	208	Gly462Arg (ggg/Agg)	Rv1273c	-	drug ABC transporter ATP-binding protein
1438028	0	C	SNP	G	123	95	215	100	218	Ser40Arg (agc/agG)	Rv1285	cysD	sulfate adenylyltransferase subunit 2
1440090	0	C	SNP	T	107	103	209	99.53	211	Thr395Ile (acc/aTc)	Rv1286	-	bifunctional sulfate adenyltransferase subunit 1 CysN/adenylylsulfate kinase CysC
1440469	0	C	SNP	G	89	122	208	100	211	Pro521Pro (ccc/ccG)	Rv1286	-	bifunctional sulfate adenyltransferase subunit 1 CysN/adenylylsulfate kinase CysC
1441545	0	G	SNP	A	7	15	21	100	22	Ala66Ala (gcg/gcA)	Rv1288	-	hypothetical protein
1441576	0	T	SNP	C	7	11	18	100	18	Leu77Leu (ttg/Ctg)	Rv1288	-	hypothetical protein
1441579	0	A	SNP	T	7	11	18	100	18	Asn78Tyr (aat/Tat)	Rv1288	-	hypothetical protein
1441582	0	T	SNP	C	9	13	22	100	22	Trp79Arg (tgg/Cgg)	Rv1288	-	hypothetical protein
1445781	0	A	SNP	G	87	127	208	99.53	215	Ala18Ala (gct/gcC)	Rv1291c	-	hypothetical protein
1450316	0	C	SNP	T	114	82	188	99.49	197	Ala314Ala (gcc/gcT)	Rv1294	thrA	homoserine dehydrogenase
1457144	0	C	SNP	T	101	108	206	100	209	Arg194Cys (cgc/Tgc)	Rv1300	hemK	release factor glutamine methyltransferase
1468208	0	A	SNP	C	105	121	223	90.4	250	Leu433Arg (ctg/cGg)	Rv1313c	-	insertion sequence element IS1557 transposase
1468492	0	C	SNP	A	135	135	268	99.63	271	Leu338Leu (ctg/ctT)	Rv1313c	-	insertion sequence element IS1557 transposase
1471659	0	C	SNP	T	131	114	241	100	245
1478357	0	G	SNP	T	106	115	218	99.55	222	Pro254Pro (ccc/ccA)	Rv1317c	alkA	bifunctional regulatory protein/DNA repair enzyme AlkA
1479085	0	T	SNP	C	104	118	217	100	222	Ile12Val (atc/Gtc)	Rv1317c	alkA	bifunctional regulatory protein/DNA repair enzyme AlkA
1480945	0	C	SNP	G	217	193	404	99.51	412	Thr519Thr (acg/acC)	Rv1319c	-	adenylate cyclase
1480948	0	C	SNP	T	215	193	398	99.51	410	Glu518Glu (gag/gaA)	Rv1319c	-	adenylate cyclase
1481185	0	A	SNP	C	224	239	452	99.57	465	Asp439Glu (gat/gaG)	Rv1319c	-	adenylate cyclase
1481563	0	C	SNP	T	175	280	446	100	455	Glu313Glu (gag/gaA)	Rv1319c	-	adenylate cyclase
1482627	0	T	SNP	C	108	102	205	100	210	Thr531Ala (acg/Gcg)	Rv1320c	-	adenylate cyclase
1484708	0	A	SNP	C	118	105	215	100	223	Ser144Arg (agc/Cgc)	Rv1321	-	endonuclease NucS
1488428	0	C	SNP	T	98	138	223	77.38	305	Gly513Asp (ggc/gAc)	Rv1325c	PE_PGRS24	PE-PGRS family protein PE_PGRS24
1489142	0	C	SNP	T	103	158	250	98.86	264	Gly275Asp (ggc/gAc)	Rv1325c	PE_PGRS24	PE-PGRS family protein PE_PGRS24
1489392	0	A	SNP	G	26	65	89	100	91	Phe192Leu (ttc/Ctc)	Rv1325c	PE_PGRS24	PE-PGRS family protein PE_PGRS24
1490905	0	A	SNP	G	118	103	215	100	221	Ser470Pro (tct/Cct)	Rv1326c	glgB	1,4-alpha-glucan branching protein
1495836	0	G	SNP	A	84	97	176	99.45	182	Val425Met (gtg/Atg)	Rv1328	glgP	glycogen phosphorylase
1497937	0	A	SNP	G	94	107	199	100	201	Leu418Pro (ctg/cCg)	Rv1329c	dinG	ATP-dependent helicase DinG
1498951	0	G	SNP	T	85	114	193	100	199	Thr80Lys (acg/aAg)	Rv1329c	dinG	ATP-dependent helicase DinG
1499213	0	T	Del	GAP	92	80	163	100	172		Rv1330c	pncB1	nicotinic acid phosphoribosyltransferase PncB1
1499214	0	C	Del	GAP	92	80	163	100	172		Rv1330c	pncB1	nicotinic acid phosphoribosyltransferase PncB1
1499215	0	A	Del	GAP	92	80	163	100	172		Rv1330c	pncB1	nicotinic acid phosphoribosyltransferase PncB1
1499216	0	G	Del	GAP	92	80	163	100	172		Rv1330c	pncB1	nicotinic acid phosphoribosyltransferase PncB1
1499217	0	G	Del	GAP	92	80	163	100	172		Rv1330c	pncB1	nicotinic acid phosphoribosyltransferase PncB1
1499218	0	C	Del	GAP	92	80	163	100	172		Rv1330c	pncB1	nicotinic acid phosphoribosyltransferase PncB1
1499219	0	C	Del	GAP	92	80	163	100	172		Rv1330c	pncB1	nicotinic acid phosphoribosyltransferase PncB1
1499220	0	G	Del	GAP	92	80	163	100	172		Rv1330c	pncB1	nicotinic acid phosphoribosyltransferase PncB1
1499221	0	G	SNP	A	89	79	165	100	168	Pro447Ser (ccg/Tcg)	Rv1330c	pncB1	nicotinic acid phosphoribosyltransferase PncB1
1499274	0	C	SNP	G	103	95	191	100	198	Gly429Ala (ggc/gCc)	Rv1330c	pncB1	nicotinic acid phosphoribosyltransferase PncB1
1500909	0	C	SNP	T	127	87	213	99.07	216	Val83Val (gtc/gtT)	Rv1331	-	ATP-dependent Clp protease adapter protein ClpS
1501301	0	C	SNP	T	84	107	185	100	191	His126Tyr (cac/Tac)	Rv1332	-	transcriptional regulator
1501700	0	G	SNP	A	118	98	211	100	216	Val34Val (gtg/gtA)	Rv1333	-	hydrolase
1505909	0	G	SNP	C	105	106	205	99.53	212
1508029	0	C	SNP	T	101	82	182	99.46	184	Arg153Cys (cgc/Tgc)	Rv1341	-	non-canonical purine NTP pyrophosphatase
1513189	0	C	SNP	T	126	134	253	99.24	262	Ala48Val (gct/gTt)	Rv1348	irtA	iron ABC transporter ATP-binding protein/permease IrtA
1519810	0	T	SNP	C	103	112	210	98.62	218	Lys59Arg (aag/aGg)	Rv1353c	-	HTH-type transcriptional regulator
1522076	0	G	SNP	C	137	95	227	99.57	233	Arg653Gly (cgc/Ggc)	Rv1355c	moeY	molybdopterin biosynthesis protein MoeY
1526819	0	C	SNP	A	132	123	253	100	255	Arg70Arg (cgg/Agg)	Rv1358	-	transcriptional regulator
1533241	0	G	SNP	C	84	125	206	87.08	240	Thr131Thr (acc/acG)	Rv1361c	PPE19	PPE family protein PPE19
1533466	0	T	SNP	C	71	35	106	98.15	108	Gly56Gly (gga/ggG)	Rv1361c	PPE19	PPE family protein PPE19
1533470	0	G	SNP	A	65	32	94	98.98	98	Thr55Met (acg/aTg)	Rv1361c	PPE19	PPE family protein PPE19
1533471	0	T	SNP	C	67	34	99	99.02	102	Thr55Ala (acg/Gcg)	Rv1361c	PPE19	PPE family protein PPE19
1533583	0	G	SNP	A	103	88	187	96.46	198	Tyr17Tyr (tac/taT)	Rv1361c	PPE19	PPE family protein PPE19
1533625	0	G	SNP	A	104	113	211	100	217	Asp3Asp (gac/gaT)	Rv1361c	PPE19	PPE family protein PPE19
1534551	0	C	SNP	T	99	114	208	99.53	214	Glu20Glu (gag/gaA)	Rv1362c	-	membrane protein
1536251	0	G	SNP	T	108	131	234	99.58	240	Ala465Glu (gcg/gAg)	Rv1364c	-	sigma factor regulatory protein
1540141	0	T	SNP	C	92	97	187	100	189	Ile169Val (atc/Gtc)	Rv1367c	-	hypothetical protein
1540484	0	C	SNP	G	119	99	214	99.54	219	Leu54Leu (ctg/ctC)	Rv1367c	-	hypothetical protein
1544255	0	C	SNP	T	112	111	219	99.55	224	Arg299Arg (cgc/cgT)	Rv1371	-	membrane protein
1546703	0	C	SNP	T	121	95	214	100	216	Pro231Leu (ccg/cTg)	Rv1373	-	glycolipid sulfotransferase
1547125	0	T	SNP	C	100	113	209	100	213	Thr136Ala (aca/Gca)	Rv1374c	-	hypothetical protein
1552547	0	G	SNP	A	97	129	223	100	226	Arg37Trp (cgg/Tgg)	Rv1378c	-	hypothetical protein
1554216	0	C	SNP	T	122	122	239	99.19	246	Pro10Leu (ccc/cTc)	Rv1381	pyrC	dihydroorotase
1563717	0	C	SNP	T	130	131	259	99.62	262	Val8Val (gtc/gtT)	Rv1388	mihF	integration host factor MihF
1570566	0	C	SNP	A	98	112	206	100	210	Arg135Leu (cgg/cTg)	Rv1394c	cyp132	cytochrome P450 Cyp132
1573660	0	T	SNP	G	135	146	277	99.65	282	Arg66Ser (aga/agC)	Rv1396c	PE_PGRS25	PE-PGRS family protein PE_PGRS25
1583948	0	C	SNP	T	114	101	214	100	215	Thr283Ile (acc/aTc)	Rv1407	fmu	methyltransferase
1588899	0	G	SNP	T	107	101	204	99.52	209	Ala111Ala (gcg/gcT)	Rv1412	ribC	riboflavin synthase
1593331	0	G	SNP	A	115	99	211	100	214
1595342	0	T	SNP	C	105	104	201	100	209	Val434Ala (gtg/gCg)	Rv1420	uvrC	excinuclease ABC subunit UvrC
1599557	0	C	SNP	G	117	87	198	100	204	Arg33Thr (agg/aCg)	Rv1424c	-	membrane protein
1608276	0	A	SNP	C	101	107	204	100	208	Asn65Thr (aac/aCc)	Rv1431	-	hypothetical protein
1609840	0	A	SNP	G	132	98	224	100	230	Pro586Pro (cca/ccG)	Rv1431	-	hypothetical protein
1612624	1	T	Ins	A	87	90	177	78.67	178		Rv1435c	-	hypothetical protein
1612624	2	T	Ins	T	88	90	178	79.11	178		Rv1435c	-	hypothetical protein
1612624	3	T	Ins	C	88	89	177	78.67	178		Rv1435c	-	hypothetical protein
1612624	4	T	Ins	G	88	90	178	79.11	178		Rv1435c	-	hypothetical protein
1612624	5	T	Ins	G	88	90	178	79.11	178		Rv1435c	-	hypothetical protein
1612624	6	T	Ins	T	88	89	177	78.67	178		Rv1435c	-	hypothetical protein
1612624	7	T	Ins	A	88	90	178	79.11	178		Rv1435c	-	hypothetical protein
1612624	8	T	Ins	C	88	89	177	78.67	178		Rv1435c	-	hypothetical protein
1612624	9	T	Ins	C	88	89	177	78.67	178		Rv1435c	-	hypothetical protein
1612624	10	T	Ins	G	88	90	178	79.11	178		Rv1435c	-	hypothetical protein
1612624	11	T	Ins	G	87	90	177	78.67	178		Rv1435c	-	hypothetical protein
1612624	12	T	Ins	T	88	90	178	79.11	178		Rv1435c	-	hypothetical protein
1612624	13	T	Ins	G	88	90	178	79.11	178		Rv1435c	-	hypothetical protein
1612624	14	T	Ins	C	88	90	178	79.11	178		Rv1435c	-	hypothetical protein
1612624	15	T	Ins	G	87	90	177	78.67	178		Rv1435c	-	hypothetical protein
1612624	16	T	Ins	C	88	90	178	79.11	178		Rv1435c	-	hypothetical protein
1612624	17	T	Ins	C	88	90	178	79.11	178		Rv1435c	-	hypothetical protein
1612624	18	T	Ins	A	87	90	177	78.67	178		Rv1435c	-	hypothetical protein
1612624	19	T	Ins	G	88	90	178	79.11	178		Rv1435c	-	hypothetical protein
1612624	20	T	Ins	G	88	90	178	79.11	178		Rv1435c	-	hypothetical protein
1612624	21	T	Ins	G	87	90	177	78.67	178		Rv1435c	-	hypothetical protein
1613035	0	T	SNP	C	91	92	180	100	183
1614143	0	G	SNP	A	116	90	203	100	206	Leu279Leu (ctg/ctA)	Rv1436	gap	glyceraldehyde 3-phosphate dehydrogenase
1618978	0	T	SNP	C	160	125	276	100	285	Asp236Gly (gat/gGt)	Rv1441c	PE_PGRS26	PE-PGRS family protein PE_PGRS26
1624791	0	C	SNP	G	106	102	204	100	208	Arg192Pro (cga/cCa)	Rv1446c	opcA	OXPP cycle protein OpcA
1627351	0	T	SNP	C	129	117	241	100	246	Thr244Ala (acc/Gcc)	Rv1448c	tal	transaldolase
1630148	0	A	SNP	C	103	102	203	100	205	Tyr18Asp (tac/Gac)	Rv1449c	tkt	transketolase
1634550	0	G	SNP	A	18	5	23	100	23	Gly26Gly (ggc/ggT)	Rv1450c	PE_PGRS27	PE-PGRS family protein PE_PGRS27
1634609	0	C	SNP	T	88	60	144	100	148	Ala7Thr (gcc/Acc)	Rv1450c	PE_PGRS27	PE-PGRS family protein PE_PGRS27
1634610	0	C	SNP	T	89	58	145	100	147	Val6Val (gtg/gtA)	Rv1450c	PE_PGRS27	PE-PGRS family protein PE_PGRS27
1636172	1	T	Ins	C	88	13	101	87.07	101		Rv1452c	PE_PGRS28	PE-PGRS family protein PE_PGRS28
1636172	2	T	Ins	C	88	13	101	87.07	101		Rv1452c	PE_PGRS28	PE-PGRS family protein PE_PGRS28
1636172	3	T	Ins	G	88	13	101	87.07	101		Rv1452c	PE_PGRS28	PE-PGRS family protein PE_PGRS28
1636826	0	C	SNP	A	146	213	341	98.63	364	Gly468Gly (ggg/ggT)	Rv1452c	PE_PGRS28	PE-PGRS family protein PE_PGRS28
1636918	0	C	SNP	T	109	167	268	76.88	359	Ala438Thr (gcc/Acc)	Rv1452c	PE_PGRS28	PE-PGRS family protein PE_PGRS28
1638182	0	C	SNP	T	127	162	288	100	289	Ser16Ser (tcg/tcA)	Rv1452c	PE_PGRS28	PE-PGRS family protein PE_PGRS28
1638183	0	G	SNP	A	123	162	278	99.65	286	Ser16Leu (tcg/tTg)	Rv1452c	PE_PGRS28	PE-PGRS family protein PE_PGRS28
1638188	0	C	SNP	T	120	160	277	100	280	Ala14Ala (gcg/gcA)	Rv1452c	PE_PGRS28	PE-PGRS family protein PE_PGRS28
1638191	0	C	SNP	G	120	161	274	99.65	282	Ala13Ala (gcg/gcC)	Rv1452c	PE_PGRS28	PE-PGRS family protein PE_PGRS28
1638194	0	G	SNP	C	119	170	280	100	289	Ala12Ala (gcc/gcG)	Rv1452c	PE_PGRS28	PE-PGRS family protein PE_PGRS28
1639594	0	C	SNP	A	110	99	208	100	209	Pro405Gln (cca/cAa)	Rv1453	-	transcriptional activator protein
1640329	0	G	SNP	C	124	115	235	99.58	240	Pro111Arg (ccc/cGc)	Rv1454c	qor	quinone reductase
1645802	0	T	SNP	C	126	107	226	99.57	234	Lys113Glu (aaa/Gaa)	Rv1459c	-	alpha-(1->6)-mannopyranosyltransferase
1650072	0	A	SNP	G	113	101	209	100	214	Asn183Asp (aac/Gac)	Rv1462	-	hypothetical protein
1650406	0	C	SNP	A	114	140	248	100	254	Thr294Asn (acc/aAc)	Rv1462	-	hypothetical protein
1656293	0	G	SNP	A	149	79	224	99.13	230	Asn143Asn (aac/aaT)	Rv1468c	PE_PGRS29	PE-PGRS family protein PE_PGRS29
1656917	0	T	SNP	G	107	87	191	98.98	196
1674135	0	C	SNP	T	88	95	180	99.46	184	Ile232Ile (atc/atT)	Rv1483	fabG1	3-oxoacyl-ACP reductase FabG			isoniazid (INH)
1676290	0	C	SNP	A	107	129	231	100	236	Lys198Asn (aag/aaT)	Rv1486c	-	hypothetical protein
1676880	0	A	SNP	G	117	123	231	99.17	242	Trp2Arg (tgg/Cgg)	Rv1486c	-	hypothetical protein
1681147	0	G	SNP	A	107	104	209	100	211
1688300	0	T	SNP	C	128	111	233	100	239	Phe120Phe (ttt/ttC)	Rv1497	lipL	esterase LipL
1689349	0	C	SNP	T	121	123	239	100	244	Arg191His (cgc/cAc)	Rv1498c	-	methyltransferase
1692141	0	A	SNP	C	107	112	212	99.1	221	Ile84Ile (ata/atC)	Rv1501	-	hypothetical protein
1692960	0	T	SNP	C	102	107	203	99.05	211	Ser13Pro (tcg/Ccg)	Rv1502	-	hypothetical protein
1693561	0	A	SNP	G	112	124	224	100	236	Tyr213Cys (tac/tGc)	Rv1502	-	hypothetical protein
1698850	0	C	SNP	T	115	102	216	100	217	Ala349Thr (gca/Aca)	Rv1508c	-	membrane protein
1698911	0	G	SNP	A	126	118	236	100	244	Gly328Gly (ggc/ggT)	Rv1508c	-	membrane protein
1699849	0	G	SNP	A	119	108	220	100	227	Pro16Ser (ccg/Tcg)	Rv1508c	-	membrane protein
1702415	0	C	SNP	T	151	108	253	99.23	261	Ala374Val (gcg/gTg)	Rv1510	-	hypothetical protein
1706119	0	T	SNP	C	112	112	218	100	224	Ser159Ser (tca/tcG)	Rv1514c	-	glycosyltransferase
1708792	0	T	SNP	C	106	118	222	100	224
1709432	0	C	SNP	T	101	108	200	100	209	Leu188Phe (ctc/Ttc)	Rv1517	-	hypothetical protein
1711717	0	C	SNP	G	133	102	232	98.33	239	Leu230Leu (ctc/ctG)	Rv1520	-	sugar transferase
1713192	0	A	SNP	G	105	95	192	100	200	Val297Val (gta/gtG)	Rv1521	fadD25	fatty-acid--CoA ligase FadD25
1713923	0	A	SNP	G	121	107	222	99.56	229	His541Arg (cac/cGc)	Rv1521	fadD25	fatty-acid--CoA ligase FadD25
1716472	0	A	SNP	G	99	82	174	99.45	182	Ser381Pro (tcc/Ccc)	Rv1522c	mmpL12	transmembrane transport protein MmpL12
1718932	0	C	SNP	T	106	108	211	99.53	215	Asn69Asn (aac/aaT)	Rv1524	-	glycosyltransferase
1728161	0	G	SNP	T	101	110	207	100	211	Gly83Gly (ggc/ggA)	Rv1527c	pks5	polyketide synthase
1728460	0	A	SNP	C	101	104	201	99.03	207
1728837	0	A	SNP	G	105	107	208	100	212
1735739	0	T	SNP	C	92	109	191	99.01	203
1738751	0	C	SNP	A	79	104	175	100	183	Arg745Arg (cgg/Agg)	Rv1536	ileS	isoleucine--tRNA ligase
1748439	0	C	SNP	T	113	123	231	99.58	237	Thr249Ile (acc/aTc)	Rv1547	dnaE1	DNA polymerase III subunit alpha
1752561	0	T	SNP	C	111	108	212	99.1	221	Asp258Gly (gac/gGc)	Rv1548c	PPE21	PPE family protein PPE21
1753519	1	G	Ins	C	53	88	141	78.33	142
1759252	0	G	SNP	T	106	127	230	100	233	Ser524Ser (tcg/tcT)	Rv1552	frdA	fumarate reductase flavoprotein subunit		phylo (not 4,9)
1760292	0	A	SNP	G	120	124	239	100	244	Met40Val (atg/Gtg)	Rv1554	frdC	fumarate reductase membrane anchor subunit
1761765	0	G	SNP	A	110	115	218	99.56	226	Gly8Ser (ggc/Agc)	Rv1557	mmpL6	transmembrane transport protein MmpL6
1763482	0	G	SNP	A	87	107	192	100	194	Gly19Arg (ggg/Agg)	Rv1559	ilvA	threonine dehydratase IlvA
1764225	0	C	SNP	T	90	127	212	100	217	Ala266Ala (gcc/gcT)	Rv1559	ilvA	threonine dehydratase IlvA
1778430	0	T	SNP	C	147	152	289	100	299	Met191Thr (atg/aCg)	Rv1570	bioD	ATP-dependent dethiobiotin synthetase BioD
1779370	0	G	SNP	C	130	114	239	100	244	Thr19Thr (acg/acC)	Rv1573	-	phage protein
1780586	1	C	Ins	G	92	111	203	96.21	205		Rv1575	-	phage protein
1781251	0	C	SNP	T	133	128	258	100	261	Glu272Lys (gag/Aag)	Rv1576c	-	phage capsid protein
1781811	0	T	SNP	C	150	140	287	99.66	291	Asp85Gly (gac/gGc)	Rv1576c	-	phage capsid protein
1784238	0	A	Del	GAP	119	97	210	100	216		Rv1581c	-	phage protein
1788570	0	G	SNP	T	78	99	166	76.29	232	Asn198Lys (aac/aaA)	Rv1587c	-	hypothetical protein
1789654	0	A	SNP	G	73	63	133	75.14	181	Leu61Leu (ctt/ctC)	Rv1588c	-	hypothetical protein
1789671	0	C	SNP	T	68	60	127	77.11	166	Ala56Thr (gcg/Acg)	Rv1588c	-	hypothetical protein
1789675	0	A	SNP	C	67	60	126	78.88	161	Gly54Gly (ggt/ggG)	Rv1588c	-	hypothetical protein
1789678	0	C	SNP	G	70	59	128	78.18	165	Val53Val (gtg/gtC)	Rv1588c	-	hypothetical protein
1789933	0	G	SNP	A	98	86	183	100	184
1792777	0	T	SNP	C	89	89	175	99.44	179	Ile322Val (att/Gtt)	Rv1592c	-	hypothetical protein
1792778	0	T	SNP	C	88	90	176	100	178	Glu321Glu (gaa/gaG)	Rv1592c	-	hypothetical protein
1798355	0	G	SNP	A	95	109	199	100	204	Gly21Asp (ggt/gAt)	Rv1597	-	hypothetical protein
1802047	0	C	SNP	G	119	110	222	99.57	230	Gln5Glu (cag/Gag)	Rv1601	hisB	imidazole glycerol-phosphate dehydratase
1803265	0	G	SNP	A	93	95	186	99.47	189	Ser201Asn (agc/aAc)	Rv1602	hisH	imidazole glycerol phosphate synthase subunit HisH
1804409	0	C	SNP	A	127	120	246	100	247	Pro124Gln (cca/cAa)	Rv1604	impA	inositol-monophosphatase ImpA
1810218	0	C	SNP	T	109	96	198	99.03	207
1811375	0	G	SNP	T	126	104	227	100	230	Gly83Gly (ggg/ggT)	Rv1612	trpB	tryptophan synthase subunit beta
1812448	0	C	SNP	T	117	105	219	100	222	Tyr30Tyr (tac/taT)	Rv1613	trpA	tryptophan synthase subunit alpha
1817976	0	A	SNP	T	107	110	212	100	217	His121Leu (cac/cTc)	Rv1618	tesB1	acyl-CoA thioesterase TesB
1818286	0	C	SNP	T	111	98	204	99.05	211	Gly224Gly (ggc/ggT)	Rv1618	tesB1	acyl-CoA thioesterase TesB
1827468	0	C	SNP	A	105	86	186	99.48	192	Val160Leu (gtg/Ttg)	Rv1625c	cya	adenylyl cyclase
1832509	0	C	SNP	G	114	102	212	100	216	Thr615Thr (acc/acG)	Rv1629	polA	DNA polymerase I
1833025	0	C	SNP	T	146	118	261	100	264	Asp787Asp (gac/gaT)	Rv1629	polA	DNA polymerase I
1836286	0	G	SNP	C	110	134	240	100	244
1836417	0	C	SNP	A	99	120	213	100	219	Gly138Gly (ggg/ggT)	Rv1632c	-	hypothetical protein
1839759	0	G	SNP	C	126	119	239	100	245	Gly198Arg (ggg/Cgg)	Rv1634	-	multidrug-efflux transporter
1847919	0	C	SNP	G	129	138	264	100	267	Thr180Thr (acg/acC)	Rv1639c	-	hypothetical protein
1849609	0	T	SNP	C	105	107	207	100	212	Arg809Arg (cga/cgG)	Rv1640c	lysX	bifunctional lysine--tRNA ligase/phosphatidylglycerol lysyltransferase
1852803	0	C	SNP	A	107	90	194	100	197	Ala177Ala (gcc/gcA)	Rv1641	infC	initiation factor IF-3
1852877	0	A	SNP	C	126	111	233	99.58	238	_202Ser (tag/tCg)	Rv1641	infC	initiation factor IF-3
1854300	0	T	SNP	C	114	115	226	99.57	230	Leu232Pro (ctg/cCg)	Rv1644	tsnR	23S rRNA methyltransferase TsnR
1856617	0	C	SNP	T	92	90	176	99.45	183	Thr285Ile (aca/aTa)	Rv1646	PE17	PE family protein PE17
1856777	0	G	SNP	C	108	88	191	100	196	Ala2Pro (gcg/Ccg)	Rv1647	-	adenylate cyclase
1859559	0	C	SNP	A	105	88	190	98.97	195	Ala276Asp (gcc/gAc)	Rv1649	pheS	phenylalanine--tRNA ligase subunit alpha
1863584	0	G	SNP	T	142	174	300	99.68	317	Thr600Asn (acc/aAc)	Rv1651c	PE_PGRS30	PE-PGRS family protein PE_PGRS30
1873700	0	G	SNP	A	130	105	233	100	235	Leu354Leu (ctg/ctA)	Rv1659	argH	argininosuccinate lyase
1885772	0	G	SNP	A	95	99	190	99.49	195	Ala1357Thr (gcc/Acc)	Rv1662	pks8	polyketide synthase
1894300	1	G	Ins	G	92	80	172	80.37	172
1894300	2	G	Ins	T	92	80	172	80.37	172
1894300	3	G	Ins	C	91	80	171	79.91	171
1894300	4	G	Ins	T	91	79	170	79.44	171
1894300	5	G	Ins	T	91	80	171	79.91	171
1894300	6	G	Ins	G	91	80	171	79.91	171
1894300	7	G	Ins	C	88	79	167	78.04	168
1894300	8	G	Ins	C	88	79	167	78.04	168
1894300	9	G	Ins	G	88	80	168	78.5	168
1894300	10	G	Ins	C	88	80	168	78.5	168
1894422	0	A	SNP	G	113	134	241	100	247
1901493	0	T	SNP	C	114	116	226	100	230	Ser149Ser (agt/agC)	Rv1676	-	hypothetical protein
1901601	0	C	SNP	A	118	108	226	100	226	Gly185Gly (ggc/ggA)	Rv1676	-	hypothetical protein
1907296	0	G	SNP	C	112	110	215	100	222	Ala298Ala (gcg/gcC)	Rv1682	-	hypothetical protein
1908598	0	G	SNP	A	118	98	211	99.54	217	Arg335Arg (cgg/cgA)	Rv1683	-	bifunctional long-chain acyl-CoA synthase/lipase
1916137	0	A	SNP	G	120	119	235	100	239	Leu63Leu (cta/ctG)	Rv1691	-	hypothetical protein
1917972	0	A	SNP	G	140	116	255	100	256	Leu11Leu (cta/ctG)	Rv1694	tlyA	16S/23S rRNA (cytidine-2'-O)-methyltransferase TlyA			capreomycin (CPR)
1925136	0	G	SNP	A	101	110	198	99.06	213	Val436Val (gtg/gtA)	Rv1699	pyrG	CTP synthase
1926029	0	T	SNP	C	108	115	216	100	223	Tyr150His (tat/Cat)	Rv1700	-	NUDIX hydrolase
1927329	0	C	SNP	A	103	110	207	100	213	Arg416Leu (cgc/cTc)	Rv1702c	-	hypothetical protein
1927347	0	C	Del	GAP	110	104	206	97.27	220		Rv1702c	-	hypothetical protein
1928511	0	C	SNP	A	89	109	197	98.02	202	Arg22Leu (cgg/cTg)	Rv1702c	-	hypothetical protein
1931179	0	C	SNP	A	87	74	157	100	161	Arg93Leu (cgg/cTg)	Rv1704c	cycA	D-serine/alanine/glycine transporter protein CycA
1931718	0	G	SNP	C	100	105	198	100	205	Leu313Val (ctg/Gtg)	Rv1705c	PPE22	PPE family protein PPE22
1933988	0	G	SNP	A	103	73	176	100	176
1944107	0	A	SNP	G	113	98	208	99.53	212	Ser178Gly (agt/Ggt)	Rv1716	-	hypothetical protein
1944402	0	T	SNP	C	110	110	211	99.55	221	Val276Ala (gtc/gCc)	Rv1716	-	hypothetical protein
1946999	0	T	SNP	G	91	85	175	98.88	178
1950767	0	T	SNP	C	89	106	192	100	195	Lys95Lys (aaa/aaG)	Rv1724c	-	hypothetical protein
1952743	0	G	SNP	A	103	134	232	100	237	Val298Met (gtg/Atg)	Rv1726	-	oxidoreductase
1958137	0	T	SNP	C	111	127	232	99.58	239	Ile154Thr (atc/aCc)	Rv1731	gabD2	succinate-semialdehyde dehydrogenase
1960284	0	C	SNP	A	116	114	223	100	230	Gln68His (cag/caT)	Rv1733c	-	transmembrane protein
1964635	0	C	SNP	T	117	188	301	99.35	307	Ala246Thr (gct/Act)	Rv1737c	narK2	nitrate/nitrite transporter
1967237	0	C	SNP	A	127	107	232	100	234	Arg134Leu (cga/cTa)	Rv1739c	-	sulfate ABC transporter permease
1971725	0	G	SNP	C	135	125	252	99.62	261	Arg89Arg (cgc/cgG)	Rv1745c	idi	isopentenyl-diphosphate delta-isomerase
1972901	0	C	SNP	T	135	128	259	100	263	Ala255Val (gcg/gTg)	Rv1746	pknF	serine/threonine-protein kinase PknF
1974100	0	C	SNP	G	122	113	225	100	235	Ala157Ala (gcc/gcG)	Rv1747	-	ABC transporter ATP-binding protein/permease
1975676	0	C	SNP	G	88	86	170	100	174	Arg683Gly (cgg/Ggg)	Rv1747	-	ABC transporter ATP-binding protein/permease
1977646	0	G	SNP	A	110	104	207	100	214	Ala80Ala (gcc/gcT)	Rv1749c	-	integral membrane protein
1983195	0	A	SNP	G	13	9	21	100	22	Gly527Gly (ggt/ggC)	Rv1753c	PPE24	PPE family protein PPE24
1983198	0	C	SNP	G	12	10	19	95.65	23	Val526Val (gtg/gtC)	Rv1753c	PPE24	PPE family protein PPE24
1983313	0	T	SNP	G	100	123	215	97.81	228	Asn488Thr (aac/aCc)	Rv1753c	PPE24	PPE family protein PPE24
1985273	0	G	SNP	T	106	116	220	99.55	223	Asp466Glu (gac/gaA)	Rv1754c	-	hypothetical protein
1990745	0	A	SNP	G	11	4	15	93.75	16	Gly611Gly (ggt/ggC)	Rv1759c	wag22	PE-PGRS family protein Wag22
1990748	0	G	SNP	C	11	5	15	94.12	17	Ile610Met (atc/atG)	Rv1759c	wag22	PE-PGRS family protein Wag22
1990760	0	G	SNP	C	11	5	14	94.12	17	Ser606Ser (tcc/tcG)	Rv1759c	wag22	PE-PGRS family protein Wag22
1990762	0	A	SNP	C	11	5	15	94.12	17	Ser606Ala (tcc/Gcc)	Rv1759c	wag22	PE-PGRS family protein Wag22
1990763	0	T	SNP	C	11	5	16	94.12	17	Gly605Gly (gga/ggG)	Rv1759c	wag22	PE-PGRS family protein Wag22
1990775	0	A	SNP	G	9	7	16	80	20	Gly601Gly (ggt/ggC)	Rv1759c	wag22	PE-PGRS family protein Wag22
1990779	0	G	SNP	T	11	4	14	88.24	17	Ala600Asp (gcc/gAc)	Rv1759c	wag22	PE-PGRS family protein Wag22
1990789	0	C	SNP	T	11	5	16	94.12	17	Ala597Thr (gcc/Acc)	Rv1759c	wag22	PE-PGRS family protein Wag22
1990790	0	A	SNP	G	11	7	17	94.74	19	Gly596Gly (ggt/ggC)	Rv1759c	wag22	PE-PGRS family protein Wag22
1990795	0	C	SNP	T	11	6	17	100	17	Ala595Thr (gcg/Acg)	Rv1759c	wag22	PE-PGRS family protein Wag22
1990799	0	T	SNP	G	11	8	19	100	19	Gly593Gly (gga/ggC)	Rv1759c	wag22	PE-PGRS family protein Wag22
1990822	0	C	SNP	T	10	6	16	94.12	17	Ala586Thr (gcc/Acc)	Rv1759c	wag22	PE-PGRS family protein Wag22
1990826	0	A	SNP	G	10	6	16	94.12	17	Gly584Gly (ggt/ggC)	Rv1759c	wag22	PE-PGRS family protein Wag22
1998063	0	T	SNP	A	52	68	120	99.17	121	Glu151Asp (gaa/gaT)	Rv1765c	-	hypothetical protein
1998122	0	G	SNP	A	36	61	96	98.98	98	Leu132Leu (ctg/Ttg)	Rv1765c	-	hypothetical protein
1998141	0	G	SNP	C	31	56	86	100	87	Gly125Gly (ggc/ggG)	Rv1765c	-	hypothetical protein
1998300	0	T	SNP	C	36	46	82	100	82	Ser72Ser (tca/tcG)	Rv1765c	-	hypothetical protein
2003252	0	C	SNP	T	101	107	204	99.52	209	Ala209Ala (gcc/gcT)	Rv1769	-	hypothetical protein
2003827	0	A	SNP	C	116	108	217	100	224	Asp401Ala (gac/gCc)	Rv1769	-	hypothetical protein
2010614	0	G	SNP	A	125	130	245	100	255
2010880	0	T	SNP	G	113	107	213	99.55	221	Gly75Gly (ggt/ggG)	Rv1777	cyp144	cytochrome P450 Cyp144
2011568	0	G	SNP	C	97	109	200	100	206	Glu305Gln (gag/Cag)	Rv1777	cyp144	cytochrome P450 Cyp144
2022868	0	T	SNP	C	138	141	276	100	279	Ser1204Ser (agt/agC)	Rv1783	eccC5	ESX-5 type VII secretion system protein EccC5
2023628	0	C	SNP	G	130	115	235	99.59	246	Gly334Ala (gga/gCa)	Rv1785c	cyp143	cytochrome P450 Cyp143
2025977	0	C	SNP	G	110	85	190	98.48	198	Thr226Arg (acg/aGg)	Rv1787	PPE25	PPE family protein PPE25
2034676	0	C	SNP	T	90	96	185	100	186	Ile316Ile (atc/atT)	Rv1796	mycP5	membrane-anchored mycosin MycP
2045310	0	A	SNP	G	160	203	355	99.73	364	Ile511Ile (att/atC)	Rv1803c	PE_PGRS32	PE-PGRS family protein PE_PGRS32
2049065	0	T	SNP	C	96	141	232	99.58	238
2049097	0	G	SNP	C	107	133	238	99.17	242
2050822	0	G	SNP	C	109	101	197	100	210	Gly301Ala (gga/gCa)	Rv1808	PPE32	PPE family protein PPE32
2051345	0	G	SNP	A	120	106	223	100	226	Gly22Ser (ggt/Agt)	Rv1809	PPE33	PPE family protein PPE33
2051746	0	T	SNP	C	126	126	248	100	252	Ala155Ala (gct/gcC)	Rv1809	PPE33	PPE family protein PPE33
2052035	0	G	SNP	T	81	104	184	100	185	Val252Leu (gtg/Ttg)	Rv1809	PPE33	PPE family protein PPE33
2055271	0	A	SNP	G	100	114	209	100	214	Leu30Pro (cta/cCa)	Rv1812c	-	dehydrogenase
2056184	0	C	SNP	T	107	103	201	99.06	212
2057774	0	A	SNP	T	122	110	232	100	232	Ile83Phe (atc/Ttc)	Rv1815	-	hypothetical protein
2058300	0	A	SNP	G	100	96	195	98.49	199	Glu15Glu (gaa/gaG)	Rv1816	-	HTH-type transcriptional regulator
2058950	0	C	Del	GAP	101	98	193	97.55	204		Rv1816	-	HTH-type transcriptional regulator
2061865	0	G	Del	GAP	10	34	36	97.78	45		Rv1818c	PE_PGRS33	PE-PGRS family protein PE_PGRS33
2061866	0	G	Del	GAP	10	34	36	100	44		Rv1818c	PE_PGRS33	PE-PGRS family protein PE_PGRS33
2061867	0	T	Del	GAP	10	34	36	100	44		Rv1818c	PE_PGRS33	PE-PGRS family protein PE_PGRS33
2061868	0	G	Del	GAP	10	34	36	100	44		Rv1818c	PE_PGRS33	PE-PGRS family protein PE_PGRS33
2061869	0	A	Del	GAP	10	34	36	100	44		Rv1818c	PE_PGRS33	PE-PGRS family protein PE_PGRS33
2061870	0	C	Del	GAP	10	34	36	100	44		Rv1818c	PE_PGRS33	PE-PGRS family protein PE_PGRS33
2061871	0	A	Del	GAP	10	34	36	100	44		Rv1818c	PE_PGRS33	PE-PGRS family protein PE_PGRS33
2061872	0	T	Del	GAP	10	34	36	100	44		Rv1818c	PE_PGRS33	PE-PGRS family protein PE_PGRS33
2061873	0	T	Del	GAP	10	34	36	100	44		Rv1818c	PE_PGRS33	PE-PGRS family protein PE_PGRS33
2061874	0	A	Del	GAP	10	34	36	100	44		Rv1818c	PE_PGRS33	PE-PGRS family protein PE_PGRS33
2061875	0	G	Del	GAP	10	34	36	100	44		Rv1818c	PE_PGRS33	PE-PGRS family protein PE_PGRS33
2061876	0	T	Del	GAP	10	34	36	100	44		Rv1818c	PE_PGRS33	PE-PGRS family protein PE_PGRS33
2061877	0	G	Del	GAP	10	34	36	100	44		Rv1818c	PE_PGRS33	PE-PGRS family protein PE_PGRS33
2061878	0	C	Del	GAP	10	34	36	100	44		Rv1818c	PE_PGRS33	PE-PGRS family protein PE_PGRS33
2061879	0	C	Del	GAP	10	34	36	100	44		Rv1818c	PE_PGRS33	PE-PGRS family protein PE_PGRS33
2061880	0	G	Del	GAP	10	34	36	100	44		Rv1818c	PE_PGRS33	PE-PGRS family protein PE_PGRS33
2061881	0	G	Del	GAP	10	33	36	100	43		Rv1818c	PE_PGRS33	PE-PGRS family protein PE_PGRS33
2061958	0	A	SNP	G	37	121	147	98.75	160	Ala239Ala (gct/gcC)	Rv1818c	PE_PGRS33	PE-PGRS family protein PE_PGRS33
2074754	0	C	SNP	T	123	112	231	99.58	236
2087652	0	C	SNP	T	125	117	240	100	242	Arg87Arg (cgg/cgA)	Rv1839c	vapB13	antitoxin VapB13
2089752	0	C	SNP	T	115	103	217	99.54	219	Val323Met (gtg/Atg)	Rv1841c	-	hypothetical protein
2094912	0	C	Del	GAP	76	71	144	88.02	167		Rv1844c	gnd1	6-phosphogluconate dehydrogenase
2094913	0	A	Del	GAP	76	71	144	88.55	166		Rv1844c	gnd1	6-phosphogluconate dehydrogenase
2094914	0	G	Del	GAP	76	71	144	89.63	164		Rv1844c	gnd1	6-phosphogluconate dehydrogenase
2094915	0	C	Del	GAP	76	71	144	89.63	164		Rv1844c	gnd1	6-phosphogluconate dehydrogenase
2094916	0	G	Del	GAP	76	71	144	90.74	162		Rv1844c	gnd1	6-phosphogluconate dehydrogenase
2094917	0	T	Del	GAP	76	71	144	90.74	162		Rv1844c	gnd1	6-phosphogluconate dehydrogenase
2096186	0	A	SNP	G	103	111	210	100	214	Thr138Thr (act/acC)	Rv1846c	blaI	transcriptional repressor BlaI
2108141	0	T	SNP	C	115	146	258	100	261	Phe136Leu (ttc/Ctc)	Rv1860	apa	hypothetical protein
2108890	0	A	SNP	C	118	148	256	98.88	269
2109523	1	C	Ins	G	128	107	235	96.71	235
2116903	0	C	SNP	T	98	123	214	100	221	Gly380Gly (ggc/ggT)	Rv1867	-	hypothetical protein
2122976	0	C	SNP	G	113	103	211	100	216	Gly59Ala (ggt/gCt)	Rv1872c	lldD2	L-lactate dehydrogenase
2123169	0	T	SNP	G	115	118	227	100	233
2128870	0	A	SNP	G	113	118	227	100	231	Leu283Leu (cta/ctG)	Rv1878	glnA3	glutamine synthetase GlnA
2133468	1	T	Ins	T	113	101	214	93.45	215		Rv1883c	-	hypothetical protein
2133468	2	T	Ins	C	113	101	214	93.45	215		Rv1883c	-	hypothetical protein
2133468	3	T	Ins	G	113	102	215	93.89	215		Rv1883c	-	hypothetical protein
2133468	4	T	Ins	C	113	102	215	93.89	215		Rv1883c	-	hypothetical protein
2133468	5	T	Ins	A	113	102	215	93.89	215		Rv1883c	-	hypothetical protein
2133468	6	T	Ins	T	113	102	215	93.89	215		Rv1883c	-	hypothetical protein
2133468	7	T	Ins	G	113	102	215	93.89	215		Rv1883c	-	hypothetical protein
2133468	8	T	Ins	C	112	102	214	93.45	214		Rv1883c	-	hypothetical protein
2133468	9	T	Ins	C	111	100	211	92.14	211		Rv1883c	-	hypothetical protein
2133468	10	T	Ins	G	110	99	209	91.27	209		Rv1883c	-	hypothetical protein
2133468	11	T	Ins	T	110	99	209	91.27	209		Rv1883c	-	hypothetical protein
2133468	12	T	Ins	C	110	98	208	90.83	208		Rv1883c	-	hypothetical protein
2135870	0	T	SNP	C	83	105	188	100	188
2137521	1	A	Ins	C	68	78	146	84.88	146
2137521	2	A	Ins	T	68	78	146	84.88	146
2137521	3	A	Ins	C	68	78	146	84.88	146
2137521	4	A	Ins	C	68	78	146	84.88	146
2137521	5	A	Ins	G	68	78	146	84.88	146
2137521	6	A	Ins	A	68	78	146	84.88	146
2137521	7	A	Ins	T	68	78	146	84.88	146
2137521	8	A	Ins	C	68	78	146	84.88	146
2137521	9	A	Ins	A	68	77	145	84.3	146
2137521	10	A	Ins	C	68	78	146	84.88	146
2138453	0	C	SNP	T	105	106	208	99.06	213
2142250	0	C	SNP	T	107	90	189	99.49	198
2143328	0	G	Del	GAP	94	107	194	99.5	202		Rv1895	-	zinc-binding alcohol dehydrogenase
2145401	0	G	SNP	A	144	171	314	99.06	318	Ala282Val (gcg/gTg)	Rv1899c	lppD	lipoprotein LppD
2147022	0	A	SNP	C	99	102	194	99.5	202	Ile204Met (att/atG)	Rv1900c	lipJ	lignin peroxidase LipJ
2151780	0	G	SNP	T	111	113	222	100	224	Gln206Lys (caa/Aaa)	Rv1905c	aao	D-amino acid oxidase
2153184	0	T	SNP	G	105	123	220	100	228
2154724	0	C	SNP	A	107	99	204	100	206	Arg463Leu (cgg/cTg)	Rv1908c	katG	catalase-peroxidase		phylo (not Euro-American, M. africanum, M. bovis, M . canettii, M. caprae, M. Microti, M. pinipedii, Beijing, Delhi/CAS, EAI, 4)	isoniazid (INH)
2155168	0	C	SNP	G	129	97	222	98.69	229	Ser315Thr (agc/aCc)	Rv1908c	katG	catalase-peroxidase	isoniazid (INH)		isoniazid (INH)
2158109	0	T	SNP	C	113	106	213	99.55	220	Asp328Gly (gac/gGc)	Rv1912c	fadB5	oxidoreductase FadB
2158905	0	C	SNP	A	125	120	242	99.59	246	Gly63_ (gga/Tga)	Rv1912c	fadB5	oxidoreductase FadB
2160998	0	G	SNP	A	142	109	249	99.6	252	Gly179Asp (ggc/gAc)	Rv1915	aceAa	isocitrate lyase AceAa
2161343	1	G	Ins	T	100	107	207	93.24	207		Rv1915	aceAa	isocitrate lyase AceAa
2163790	0	A	SNP	C	48	52	97	100	100	Pro1174Pro (cct/ccG)	Rv1917c	PPE34	PPE family protein PPE34
2165286	0	A	SNP	C	101	101	198	100	202	Ser676Ala (tca/Gca)	Rv1917c	PPE34	PPE family protein PPE34
2165866	0	G	SNP	C	18	36	54	98.18	55	Pro482Pro (ccc/ccG)	Rv1917c	PPE34	PPE family protein PPE34
2165869	0	G	SNP	C	17	35	49	98.11	53	Gly481Gly (ggc/ggG)	Rv1917c	PPE34	PPE family protein PPE34
2165872	0	A	SNP	C	16	35	50	98.08	52	Val480Val (gtt/gtG)	Rv1917c	PPE34	PPE family protein PPE34
2165875	0	G	SNP	C	15	35	50	98.04	51	Leu479Leu (ctc/ctG)	Rv1917c	PPE34	PPE family protein PPE34
2165877	0	G	SNP	A	16	35	51	100	51	Leu479Phe (ctc/Ttc)	Rv1917c	PPE34	PPE family protein PPE34
2165878	0	T	SNP	C	16	35	51	100	51	Ala478Ala (gca/gcG)	Rv1917c	PPE34	PPE family protein PPE34
2165884	0	G	SNP	C	16	35	51	98.08	52	Thr476Thr (acc/acG)	Rv1917c	PPE34	PPE family protein PPE34
2165886	0	T	SNP	A	16	34	50	100	50	Thr476Ser (acc/Tcc)	Rv1917c	PPE34	PPE family protein PPE34
2165890	0	G	SNP	A	16	34	50	98.04	51	Asn474Asn (aac/aaT)	Rv1917c	PPE34	PPE family protein PPE34
2165891	0	T	SNP	C	16	35	51	98.08	52	Asn474Ser (aac/aGc)	Rv1917c	PPE34	PPE family protein PPE34
2165893	0	G	SNP	C	16	35	51	98.08	52	Ile473Met (atc/atG)	Rv1917c	PPE34	PPE family protein PPE34
2165895	0	T	SNP	C	16	35	50	98.08	52	Ile473Val (atc/Gtc)	Rv1917c	PPE34	PPE family protein PPE34
2165896	0	G	SNP	A	16	34	48	98.04	51	Gly472Gly (ggc/ggT)	Rv1917c	PPE34	PPE family protein PPE34
2165901	0	G	SNP	A	20	37	57	93.44	61	Leu471Leu (ctg/Ttg)	Rv1917c	PPE34	PPE family protein PPE34
2165902	0	C	SNP	A	26	37	62	92.65	68	Gly470Gly (ggg/ggT)	Rv1917c	PPE34	PPE family protein PPE34
2167310	0	A	SNP	G	121	114	231	99.58	236	Met1Thr (atg/aCg)	Rv1917c	PPE34	PPE family protein PPE34
2167926	0	A	SNP	G	135	114	245	100	249	Leu896Ser (ttg/tCg)	Rv1918c	PPE35	PPE family protein PPE35
2172348	0	A	SNP	G	102	89	189	100	191	Gln242Gln (caa/caG)	Rv1920	-	membrane protein
2172526	0	A	SNP	C	134	120	251	100	254	_424Gly (tga/Gga)	Rv1921c	lppF	lipoprotein LppF
2173860	0	A	SNP	C	115	97	210	100	212
2180911	0	G	SNP	T	90	84	171	99.43	175	Pro103Thr (ccg/Acg)	Rv1928c	-	short-chain type dehydrogenase/reductase
2186127	0	G	SNP	A	101	136	232	100	237	Ala21Val (gcc/gTc)	Rv1934c	fadE17	acyl-CoA dehydrogenase FadE17
2186236	0	C	SNP	T	115	130	241	100	245	Pro308Pro (ccg/ccA)	Rv1935c	echA13	enoyl-CoA hydratase EchA13
2187587	0	G	SNP	C	104	99	200	100	203	Gln68His (cag/caC)	Rv1936	-	monooxygenase
2199052	0	C	SNP	G	115	88	196	100	203	Gly5Arg (ggt/Cgt)	Rv1948c	-	hypothetical protein
2207591	1	T	Ins	C	105	98	203	97.6	203
2209465	0	G	SNP	A	120	118	234	100	238	Ala47Thr (gcg/Acg)	Rv1966	mce3A	Mce family protein Mce3A
2209992	0	A	SNP	T	100	92	188	98.97	194	Gln222His (caa/caT)	Rv1966	mce3A	Mce family protein Mce3A
2211826	0	A	SNP	G	136	108	241	100	244	Lys67Lys (aaa/aaG)	Rv1968	mce3C	Mce family protein Mce3C
2216227	0	T	SNP	C	124	125	246	100	249	Leu324Pro (ctc/cCc)	Rv1971	mce3F	Mce family protein Mce3F
2216345	0	C	SNP	A	116	118	229	99.57	235	Pro363Pro (ccc/ccA)	Rv1971	mce3F	Mce family protein Mce3F
2216443	0	C	SNP	A	120	113	226	100	233	Ala396Glu (gcg/gAg)	Rv1971	mce3F	Mce family protein Mce3F
2220512	0	T	SNP	G	132	101	227	100	233	Ser253Ser (tct/tcG)	Rv1977	-	hypothetical protein
2220941	0	G	Del	GAP	97	98	192	89.45	218		Rv1978	-	hypothetical protein
2220942	0	C	Del	GAP	97	98	192	89.45	218		Rv1978	-	hypothetical protein
2220943	0	C	Del	GAP	97	98	192	90.7	215		Rv1978	-	hypothetical protein
2220944	0	A	Del	GAP	97	98	192	91.55	213		Rv1978	-	hypothetical protein
2220945	0	C	Del	GAP	97	98	192	91.98	212		Rv1978	-	hypothetical protein
2220946	0	G	Del	GAP	97	98	192	92.42	211		Rv1978	-	hypothetical protein
2220947	0	A	Del	GAP	97	98	192	99.49	196		Rv1978	-	hypothetical protein
2220948	0	T	Del	GAP	97	98	193	99.49	196		Rv1978	-	hypothetical protein
2221584	0	G	SNP	C	100	91	188	100	191	Ser226Thr (agt/aCt)	Rv1978	-	hypothetical protein
2223293	0	T	SNP	C	110	113	222	100	223
2228967	0	A	SNP	G	114	115	224	100	229
2229801	0	C	SNP	G	107	118	221	100	225	Pro34Pro (ccg/ccC)	Rv1985c	-	HTH-type transcriptional regulator
2232110	1	T	Ins	G	78	94	172	80.37	172		Rv1988	erm(37)	23S rRNA methyltransferase
2232110	2	T	Ins	A	78	94	172	80.37	172		Rv1988	erm(37)	23S rRNA methyltransferase
2232110	3	T	Ins	C	78	94	172	80.37	172		Rv1988	erm(37)	23S rRNA methyltransferase
2232110	4	T	Ins	C	78	94	172	80.37	172		Rv1988	erm(37)	23S rRNA methyltransferase
2232110	5	T	Ins	G	78	94	172	80.37	172		Rv1988	erm(37)	23S rRNA methyltransferase
2232110	6	T	Ins	T	78	93	171	79.91	172		Rv1988	erm(37)	23S rRNA methyltransferase
2232110	7	T	Ins	C	78	94	172	80.37	172		Rv1988	erm(37)	23S rRNA methyltransferase
2235170	0	A	Del	GAP	15	17	32	94.12	34		Rv1992c	ctpG	cation transporter ATPase G
2235171	0	C	Del	GAP	15	17	32	94.12	34		Rv1992c	ctpG	cation transporter ATPase G
2235172	0	A	Del	GAP	15	17	32	94.12	34		Rv1992c	ctpG	cation transporter ATPase G
2235173	0	A	Del	GAP	15	17	32	96.97	33		Rv1992c	ctpG	cation transporter ATPase G
2235174	0	T	Del	GAP	15	17	32	94.12	34		Rv1992c	ctpG	cation transporter ATPase G
2235175	0	C	Del	GAP	15	17	32	94.12	34		Rv1992c	ctpG	cation transporter ATPase G
2235176	0	C	Del	GAP	15	17	32	94.12	34		Rv1992c	ctpG	cation transporter ATPase G
2235177	0	G	Del	GAP	15	17	32	94.12	34		Rv1992c	ctpG	cation transporter ATPase G
2235178	0	A	Del	GAP	15	17	32	94.12	34		Rv1992c	ctpG	cation transporter ATPase G
2235179	0	C	Del	GAP	15	17	32	94.12	34		Rv1992c	ctpG	cation transporter ATPase G
2235180	0	G	Del	GAP	15	17	32	94.12	34		Rv1992c	ctpG	cation transporter ATPase G
2235181	0	T	Del	GAP	15	17	32	94.12	34		Rv1992c	ctpG	cation transporter ATPase G
2235182	0	T	Del	GAP	15	17	32	94.12	34		Rv1992c	ctpG	cation transporter ATPase G
2235183	0	T	Del	GAP	15	17	32	94.12	34		Rv1992c	ctpG	cation transporter ATPase G
2235184	0	T	Del	GAP	15	17	32	94.12	34		Rv1992c	ctpG	cation transporter ATPase G
2235185	0	G	Del	GAP	15	17	32	94.12	34		Rv1992c	ctpG	cation transporter ATPase G
2235186	0	C	Del	GAP	15	17	32	94.12	34		Rv1992c	ctpG	cation transporter ATPase G
2235187	0	A	Del	GAP	15	17	32	94.12	34		Rv1992c	ctpG	cation transporter ATPase G
2235188	0	C	Del	GAP	15	17	32	94.12	34		Rv1992c	ctpG	cation transporter ATPase G
2235189	0	C	Del	GAP	15	17	32	94.12	34		Rv1992c	ctpG	cation transporter ATPase G
2235190	0	A	Del	GAP	15	17	32	94.12	34		Rv1992c	ctpG	cation transporter ATPase G
2235191	0	T	Del	GAP	15	17	32	94.12	34		Rv1992c	ctpG	cation transporter ATPase G
2235192	0	G	Del	GAP	15	17	32	94.12	34		Rv1992c	ctpG	cation transporter ATPase G
2235193	0	A	Del	GAP	15	17	32	94.12	34		Rv1992c	ctpG	cation transporter ATPase G
2235194	0	T	Del	GAP	15	17	32	94.12	34		Rv1992c	ctpG	cation transporter ATPase G
2235195	0	C	Del	GAP	15	17	32	94.12	34		Rv1992c	ctpG	cation transporter ATPase G
2235196	0	T	Del	GAP	15	17	32	94.12	34		Rv1992c	ctpG	cation transporter ATPase G
2235197	0	G	Del	GAP	15	17	32	94.12	34		Rv1992c	ctpG	cation transporter ATPase G
2235198	0	C	Del	GAP	15	17	32	94.12	34		Rv1992c	ctpG	cation transporter ATPase G
2235199	0	C	Del	GAP	15	17	32	94.12	34		Rv1992c	ctpG	cation transporter ATPase G
2235200	0	G	Del	GAP	15	17	32	94.12	34		Rv1992c	ctpG	cation transporter ATPase G
2235201	0	C	Del	GAP	15	17	32	94.12	34		Rv1992c	ctpG	cation transporter ATPase G
2235202	0	G	Del	GAP	15	17	32	94.12	34		Rv1992c	ctpG	cation transporter ATPase G
2235203	0	A	Del	GAP	15	17	32	96.97	33		Rv1992c	ctpG	cation transporter ATPase G
2235204	0	G	Del	GAP	15	17	32	94.12	34		Rv1992c	ctpG	cation transporter ATPase G
2235205	0	C	Del	GAP	15	17	32	94.12	34		Rv1992c	ctpG	cation transporter ATPase G
2235206	0	G	Del	GAP	15	17	32	94.12	34		Rv1992c	ctpG	cation transporter ATPase G
2235207	0	C	Del	GAP	15	17	32	96.97	33		Rv1992c	ctpG	cation transporter ATPase G
2235208	0	C	Del	GAP	15	17	32	94.12	34		Rv1992c	ctpG	cation transporter ATPase G
2235209	0	G	Del	GAP	15	17	32	94.12	34		Rv1992c	ctpG	cation transporter ATPase G
2235210	0	G	Del	GAP	15	17	32	94.12	34		Rv1992c	ctpG	cation transporter ATPase G
2235211	0	G	Del	GAP	15	17	32	94.12	34		Rv1992c	ctpG	cation transporter ATPase G
2235212	0	C	Del	GAP	15	17	32	94.12	34		Rv1992c	ctpG	cation transporter ATPase G
2235213	0	A	Del	GAP	15	17	32	96.97	33		Rv1992c	ctpG	cation transporter ATPase G
2235214	0	T	Del	GAP	15	17	32	94.12	34		Rv1992c	ctpG	cation transporter ATPase G
2235215	0	G	Del	GAP	15	17	32	94.12	34		Rv1992c	ctpG	cation transporter ATPase G
2235216	0	G	Del	GAP	15	17	32	94.12	34		Rv1992c	ctpG	cation transporter ATPase G
2235217	0	T	Del	GAP	15	17	32	94.12	34		Rv1992c	ctpG	cation transporter ATPase G
2235218	0	C	Del	GAP	15	17	32	94.12	34		Rv1992c	ctpG	cation transporter ATPase G
2235219	0	T	Del	GAP	15	17	32	94.12	34		Rv1992c	ctpG	cation transporter ATPase G
2235220	0	A	Del	GAP	15	17	32	94.12	34		Rv1992c	ctpG	cation transporter ATPase G
2235221	0	G	Del	GAP	15	17	32	94.12	34		Rv1992c	ctpG	cation transporter ATPase G
2235222	0	G	Del	GAP	15	17	32	96.97	33		Rv1992c	ctpG	cation transporter ATPase G
2235223	0	G	Del	GAP	15	17	32	96.97	33		Rv1992c	ctpG	cation transporter ATPase G
2235224	0	C	Del	GAP	15	17	32	96.97	33		Rv1992c	ctpG	cation transporter ATPase G
2235225	0	T	Del	GAP	15	17	32	96.97	33		Rv1992c	ctpG	cation transporter ATPase G
2235226	0	T	Del	GAP	15	17	32	96.97	33		Rv1992c	ctpG	cation transporter ATPase G
2235227	0	G	Del	GAP	15	17	32	96.97	33		Rv1992c	ctpG	cation transporter ATPase G
2235228	0	G	Del	GAP	15	17	32	96.97	33		Rv1992c	ctpG	cation transporter ATPase G
2235229	0	G	Del	GAP	15	17	32	96.97	33		Rv1992c	ctpG	cation transporter ATPase G
2235230	0	G	Del	GAP	15	17	32	96.97	33		Rv1992c	ctpG	cation transporter ATPase G
2235231	0	C	Del	GAP	15	17	32	96.97	33		Rv1992c	ctpG	cation transporter ATPase G
2235232	0	A	Del	GAP	15	17	32	94.12	34		Rv1992c	ctpG	cation transporter ATPase G
2244421	0	G	SNP	T	109	104	207	100	213	Leu240Met (ctg/Atg)	Rv1999c	-	transporter
2245916	0	T	SNP	G	120	102	213	100	222	Ala236Ala (gct/gcG)	Rv2000	-	hypothetical protein
2247677	0	A	SNP	C	125	122	238	99.2	249	Ile6Ile (ata/atC)	Rv2002	fabG3	20-beta-hydroxysteroid dehydrogenase
2251104	0	G	SNP	A	109	91	198	100	200	Val260Val (gtc/gtT)	Rv2005c	-	universal stress protein
2251999	0	A	SNP	G	107	92	193	100	199
2254481	0	G	SNP	A	112	99	201	100	211	Arg827Gln (cgg/cAg)	Rv2006	otsB1	trehalose-6-phosphate phosphatase OtsB
2260100	0	C	SNP	T	114	84	189	100	198
2260525	0	C	SNP	T	123	107	225	100	230
2262620	0	T	SNP	A	45	48	92	100	93	Glu151Asp (gaa/gaT)	Rv2015c	-	hypothetical protein
2262679	0	G	SNP	A	47	51	96	100	98	Leu132Leu (ctg/Ttg)	Rv2015c	-	hypothetical protein
2262698	0	G	SNP	C	54	55	107	100	109	Gly125Gly (ggc/ggG)	Rv2015c	-	hypothetical protein
2262857	0	T	SNP	C	79	56	134	100	135	Ser72Ser (tca/tcG)	Rv2015c	-	hypothetical protein
2264782	0	C	SNP	A	103	111	205	99.53	215	Ala262Glu (gcg/gAg)	Rv2017	-	transcriptional regulator
2265059	0	T	SNP	G	108	105	209	100	213
2269780	0	T	SNP	C	120	111	228	99.14	233	Asp154Gly (gac/gGc)	Rv2024c	-	hypothetical protein
2270102	0	A	SNP	G	107	118	218	100	225	Trp47Arg (tgg/Cgg)	Rv2024c	-	hypothetical protein
2275764	0	G	SNP	A	95	120	210	99.08	217	Leu221Phe (ctc/Ttc)	Rv2029c	pfkB	6-phosphofructokinase PfkB
2282787	0	C	SNP	T	128	132	256	100	260	Cys312Tyr (tgt/tAt)	Rv2037c	-	transmembrane protein
2284456	0	T	SNP	G	116	106	216	99.55	223	Glu114Ala (gag/gCg)	Rv2038c	-	sugar ABC transporter ATP-binding protein
2285251	0	C	SNP	A	94	109	201	100	203	Val131Phe (gtc/Ttc)	Rv2039c	-	sugar ABC transporter permease
2285558	0	G	SNP	A	105	121	222	99.56	227	Cys28Cys (tgc/tgT)	Rv2039c	-	sugar ABC transporter permease
2287121	0	A	SNP	G	105	110	214	100	215	Asp242Asp (gat/gaC)	Rv2041c	-	sugar ABC transporter substrate-binding lipoprotein
2288824	0	G	SNP	C	81	99	175	98.36	183	Arg140Gly (cgc/Ggc)	Rv2043c	pncA	pyrazinamidase/nicotinamidase PncA			pyrazinamide (PZA)
2289047	0	G	SNP	A	106	97	201	100	203	Ser65Ser (tcc/tcT)	Rv2043c	pncA	pyrazinamidase/nicotinamidase PncA		phylo (Delhi/CAS)	pyrazinamide (PZA)
2289366	0	G	Del	GAP	113	111	220	100	224		Rv2044c	-	hypothetical protein
2296042	0	G	SNP	C	107	128	231	98.74	238	Pro3649Ala (ccg/Gcg)	Rv2048c	pks12	polyketide synthase
2296181	0	A	SNP	G	81	90	166	80.66	212	Gly3602Gly (ggt/ggC)	Rv2048c	pks12	polyketide synthase
2296876	0	C	SNP	G	100	115	213	98.62	218	Gly3371Arg (ggt/Cgt)	Rv2048c	pks12	polyketide synthase
2300546	0	A	SNP	T	122	120	238	98.78	245	His2147Gln (cat/caA)	Rv2048c	pks12	polyketide synthase
2300552	0	T	SNP	G	114	109	219	98.24	227	Pro2145Pro (cca/ccC)	Rv2048c	pks12	polyketide synthase
2300555	0	A	SNP	G	115	111	216	98.69	229	Asp2144Asp (gat/gaC)	Rv2048c	pks12	polyketide synthase
2301782	0	T	SNP	C	49	16	63	97.01	67	Val1735Val (gta/gtG)	Rv2048c	pks12	polyketide synthase
2306472	0	T	SNP	C	99	119	213	99.54	219	Tyr172Cys (tac/tGc)	Rv2048c	pks12	polyketide synthase
2307587	0	G	Del	GAP	80	101	179	94.27	192
2307588	0	T	Del	GAP	80	101	179	94.76	191
2307589	0	C	Del	GAP	80	101	179	95.26	190
2307590	0	G	Del	GAP	80	101	179	99.45	182
2309203	0	G	SNP	A	95	115	200	100	210	Ala518Val (gca/gTa)	Rv2051c	ppm1	polyprenol-monophosphomannose synthase
2311099	0	C	SNP	G	176	151	316	100	327	Pro473Pro (ccg/ccC)	Rv2052c	-	hypothetical protein
2311418	0	G	SNP	A	150	141	278	100	291	Ala367Val (gct/gTt)	Rv2052c	-	hypothetical protein
2325320	0	T	SNP	C	90	91	178	100	181	Asp184Gly (gat/gGt)	Rv2067c	-	hypothetical protein
2328543	0	T	SNP	C	122	128	240	100	250	Ile145Met (ata/atG)	Rv2071c	cobM	precorrin-4 C(11)-methyltransferase
2328761	0	C	Del	GAP	102	119	222	85.66	258		Rv2071c	cobM	precorrin-4 C(11)-methyltransferase
2328762	0	G	Del	GAP	102	119	222	86.33	256		Rv2071c	cobM	precorrin-4 C(11)-methyltransferase
2328763	0	T	Del	GAP	102	119	222	86.67	255		Rv2071c	cobM	precorrin-4 C(11)-methyltransferase
2328764	0	C	Del	GAP	102	119	222	87.01	254		Rv2071c	cobM	precorrin-4 C(11)-methyltransferase
2328765	0	G	Del	GAP	102	118	221	88.35	249		Rv2071c	cobM	precorrin-4 C(11)-methyltransferase
2328766	0	G	Del	GAP	102	118	221	89.07	247		Rv2071c	cobM	precorrin-4 C(11)-methyltransferase
2329533	0	A	SNP	G	118	95	207	99.53	214	Leu205Pro (ctc/cCc)	Rv2072c	cobL	precorrin-6Y C(5,15)-methyltransferase
2331620	0	A	SNP	C	92	91	182	100	183	Gly420Gly (ggt/ggG)	Rv2075c	-	hypothetical protein
2331789	0	G	SNP	T	117	101	214	100	218	Pro364Gln (ccg/cAg)	Rv2075c	-	hypothetical protein
2333215	0	C	SNP	T	106	79	179	99.46	186	Cys25Tyr (tgc/tAc)	Rv2076c	-	hypothetical protein
2334007	0	A	SNP	G	110	115	223	100	225	Ala96Ala (gct/gcC)	Rv2077c	-	transmembrane protein
2335075	0	A	SNP	G	93	96	182	100	189	Glu6Gly (gaa/gGa)	Rv2078	-	hypothetical protein
2335080	0	T	SNP	C	91	97	186	100	188	Leu8Leu (ttg/Ctg)	Rv2078	-	hypothetical protein
2335494	0	A	SNP	G	124	117	235	99.59	242	Tyr47Cys (tac/tGc)	Rv2079	-	hypothetical protein
2338195	0	C	Del	GAP	134	151	270	91.05	313		Rv2081c	-	transmembrane protein
2338990	0	G	SNP	C	224	227	431	100	451	Ala94Ala (gcg/gcC)	Rv2082	-	hypothetical protein
2338994	0	G	SNP	A	230	225	443	100	455	Ala96Thr (gcg/Acg)	Rv2082	-	hypothetical protein
2340621	0	C	SNP	G	217	252	454	99.58	471	Pro638Arg (ccc/cGc)	Rv2082	-	hypothetical protein
2341636	0	C	SNP	G	116	128	241	100	244	Leu256Val (ctg/Gtg)	Rv2083	-	hypothetical protein
2342649	1	A	Ins	G	87	98	185	80.79	187		Rv2084	-	hypothetical protein
2342649	2	A	Ins	G	87	99	186	81.22	187		Rv2084	-	hypothetical protein
2342649	3	A	Ins	C	86	98	184	80.35	184		Rv2084	-	hypothetical protein
2342649	4	A	Ins	G	85	98	183	79.91	184		Rv2084	-	hypothetical protein
2342649	5	A	Ins	T	85	97	182	79.48	182		Rv2084	-	hypothetical protein
2342649	6	A	Ins	A	85	97	182	79.48	182		Rv2084	-	hypothetical protein
2342649	7	A	Ins	C	85	97	182	79.48	182		Rv2084	-	hypothetical protein
2342649	8	A	Ins	A	85	97	182	79.48	182		Rv2084	-	hypothetical protein
2342649	9	A	Ins	C	85	97	182	79.48	182		Rv2084	-	hypothetical protein
2342649	10	A	Ins	A	85	97	182	79.48	182		Rv2084	-	hypothetical protein
2342649	11	A	Ins	C	85	97	182	79.48	182		Rv2084	-	hypothetical protein
2344246	0	G	SNP	C	113	103	210	99.54	217
2345037	0	C	SNP	A	130	104	229	100	234	Leu209Leu (ctc/ctA)	Rv2088	pknJ	transmembrane serine/threonine-protein kinase PknJ
2345085	0	A	SNP	C	145	118	256	100	263	Ala225Ala (gca/gcC)	Rv2088	pknJ	transmembrane serine/threonine-protein kinase PknJ
2345653	0	A	SNP	G	112	148	249	98.86	263	Ile415Val (atc/Gtc)	Rv2088	pknJ	transmembrane serine/threonine-protein kinase PknJ
2346929	0	C	SNP	T	103	118	220	99.55	222	Leu132Leu (ctg/ctA)	Rv2089c	pepE	dipeptidase PepE
2348446	0	C	SNP	G	100	116	214	100	216	Phe358Leu (ttc/ttG)	Rv2090	-	5'-3' exonuclease
2348708	0	G	SNP	A	97	107	204	99.51	205	Val195Val (gtc/gtT)	Rv2091c	-	membrane protein
2353385	0	G	SNP	C	126	95	216	100	221	Gln311Glu (cag/Gag)	Rv2095c	pafC	proteasome accessory factor C
2357269	0	G	Del	GAP	156	135	294	85.59	340
2357270	0	C	Del	GAP	156	135	294	86.09	338
2357271	0	C	Del	GAP	155	135	294	86.05	337
2357536	0	C	SNP	T	158	179	329	99.41	339
2358029	1	T	Ins	G	117	116	233	96.68	234
2361604	0	C	SNP	G	143	115	255	100	258	Val455Val (gtc/gtG)	Rv2101	helZ	helicase HelZ
2362041	0	C	SNP	A	117	112	222	100	229	Pro601Gln (ccg/cAg)	Rv2101	helZ	helicase HelZ
2367061	0	A	Del	GAP	88	105	190	96.02	201
2368565	0	A	Del	GAP	105	103	206	98.58	211
2369186	0	G	SNP	C	106	119	221	100	225	Arg182Gly (cgt/Ggt)	Rv2109c	prcA	proteasome subunit alpha
2369326	0	C	SNP	G	108	104	205	100	212	Arg135Pro (cgc/cCc)	Rv2109c	prcA	proteasome subunit alpha
2381100	0	G	SNP	A	113	88	198	99.5	202	Pro10Pro (ccg/ccA)	Rv2123	PPE37	PPE family protein PPE37
2382288	0	C	SNP	T	117	93	205	94.59	222	Ala406Ala (gcc/gcT)	Rv2123	PPE37	PPE family protein PPE37
2382289	0	G	Del	GAP	118	92	204	94.59	222		Rv2123	PPE37	PPE family protein PPE37
2386389	0	G	SNP	A	104	97	199	100	201	Gly33Ser (ggc/Agc)	Rv2125	-	hypothetical protein
2387733	0	T	SNP	C	167	104	259	100	271	Glu80Glu (gaa/gaG)	Rv2126c	PE_PGRS37	PE-PGRS family protein PE_PGRS37
2388641	0	G	SNP	A	101	110	205	100	211	Gly9Asp (ggc/gAc)	Rv2127	ansP1	L-asparagine permease
2402765	0	G	SNP	A	81	88	168	100	169
2405200	0	C	SNP	T	102	123	220	100	225	Gly67Ser (ggc/Agc)	Rv2145c	wag31	cell wall synthesis protein Wag31
2413246	0	C	SNP	A	144	172	311	100	316	Val36Leu (gtg/Ttg)	Rv2153c	murG	UDP-N-acetylglucosamine--N-acetylmuramyl- (pentapeptide) pyrophosphoryl-undecaprenol-N-acetylglucosamine transferase
2415656	0	G	SNP	C	130	141	267	100	271	Arg247Gly (cgg/Ggg)	Rv2155c	murD	UDP-N-acetylmuramoylalanine--D-glutamate ligase
2421816	0	A	SNP	G	140	146	281	99.65	287
2421975	1	G	Ins	G	115	119	234	91.76	234
2421975	2	G	Ins	G	115	119	234	91.76	234
2421975	3	G	Ins	A	114	119	233	91.37	234
2421975	4	G	Ins	A	115	118	233	91.37	234
2423819	0	C	SNP	G	140	136	258	98.92	279	Gly340Gly (ggg/ggC)	Rv2162c	PE_PGRS38	PE-PGRS family protein PE_PGRS38
2423822	0	A	SNP	G	143	139	269	98.95	285	Gly339Gly (ggt/ggC)	Rv2162c	PE_PGRS38	PE-PGRS family protein PE_PGRS38
2424114	0	C	SNP	A	28	137	154	98.21	168	Arg242Leu (cgc/cTc)	Rv2162c	PE_PGRS38	PE-PGRS family protein PE_PGRS38
2424151	0	C	SNP	A	21	100	112	98.37	123	Ala230Ser (gca/Tca)	Rv2162c	PE_PGRS38	PE-PGRS family protein PE_PGRS38
2424925	0	A	SNP	G	101	102	197	100	203
2425471	0	T	SNP	C	108	104	210	99.53	213	Arg539Arg (cga/cgG)	Rv2163c	pbpB	penicillin-binding membrane protein PbpB
2434749	0	C	SNP	T	113	95	206	99.05	210
2440926	0	G	SNP	T	107	96	196	99.51	204	Asp265Glu (gac/gaA)	Rv2178c	aroG	phospho-2-dehydro-3-deoxyheptonate aldolase AroG
2440935	0	G	SNP	C	106	95	196	99.01	203	Ser262Ser (tcc/tcG)	Rv2178c	aroG	phospho-2-dehydro-3-deoxyheptonate aldolase AroG
2448458	0	C	SNP	T	106	111	216	100	217	Thr100Ile (acc/aTc)	Rv2187	fadD15	long-chain-fatty-acid--CoA ligase FadD15
2449826	0	C	SNP	G	115	106	216	100	221	Ser556Trp (tcg/tGg)	Rv2187	fadD15	long-chain-fatty-acid--CoA ligase FadD15
2452452	0	G	SNP	A	184	144	325	100	328	Thr274Met (acg/aTg)	Rv2190c	-	endopeptidase
2462871	0	G	SNP	A	122	88	200	99.53	211	Ala59Ala (gcc/gcT)	Rv2198c	mmpS3	membrane protein MmpS3
2470591	0	A	SNP	C	104	116	218	100	220
2472029	0	T	SNP	G	162	132	283	100	294	Trp207Gly (tgg/Ggg)	Rv2207	cobT	nicotinate-nucleotide-dimethylbenzimidazolphosphoribosyltransferase
2477174	0	T	SNP	C	100	91	189	99.48	192	Gln3Arg (cag/cGg)	Rv2211c	gcvT	aminomethyltransferase
2477984	0	G	SNP	A	120	89	205	99.05	211	Ser265Ser (tcg/tcA)	Rv2212	-	adenylyl cyclase
2478619	0	G	SNP	A	116	127	234	100	243	Leu94Leu (ctg/ctA)	Rv2213	pepB	cytosol aminopeptidase
2480809	0	G	SNP	C	109	134	238	99.18	245	Ala298Gly (gcc/gGc)	Rv2214c	ephD	oxidoreductase EphD
2488343	0	G	SNP	A	101	94	195	100	195	Gln243Gln (cag/caA)	Rv2220	glnA1	glutamine synthetase
2494430	0	C	SNP	G	116	118	229	100	234	Gly324Arg (ggc/Cgc)	Rv2223c	-	carboxylesterase B
2499726	0	G	SNP	A	106	116	218	100	222	Asp299Asn (gat/Aat)	Rv2226	-	hypothetical protein
2504177	0	C	SNP	T	124	126	248	100	250	Glu144Glu (gag/gaA)	Rv2230c	-	GTP cyclohydrolase
2509140	0	G	SNP	C	157	172	318	100	329	Ser79Cys (tcc/tGc)	Rv2236c	cobD	cobalamin biosynthesis transmembrane protein CobD
2509722	0	A	SNP	G	123	105	220	99.56	229	Pro78Pro (cca/ccG)	Rv2237	-	hypothetical protein
2516271	0	T	SNP	C	97	117	210	100	214	Met323Thr (atg/aCg)	Rv2242	-	hypothetical protein
2516567	0	G	SNP	C	84	114	195	100	198
2521342	0	T	SNP	C	131	132	259	100	263	Asp200Asp (gat/gaC)	Rv2247	accD6	acetyl-/propionyl-CoA carboxylase subunit beta
2523205	1	G	Ins	C	99	97	196	96.08	196
2523205	2	G	Ins	G	99	97	196	96.08	196
2523205	3	G	Ins	C	99	97	196	96.08	196
2525723	0	G	Del	GAP	125	100	219	96.98	232		Rv2251	-	flavoprotein
2526974	0	T	SNP	C	114	105	215	100	219	Pro470Pro (cct/ccC)	Rv2251	-	flavoprotein
2529680	0	A	SNP	G	114	109	219	100	223	Thr65Thr (act/acC)	Rv2256c	-	hypothetical protein
2531742	0	A	SNP	G	114	109	218	99.55	224	Ala52Ala (gct/gcC)	Rv2258c	-	transcriptional regulator
2533377	0	T	SNP	C	109	88	194	100	197	Asp16Asp (gat/gaC)	Rv2260	-	hypothetical protein
2534563	0	G	Del	GAP	117	101	212	96.89	225
2534564	0	A	Del	GAP	117	101	212	99.54	219
2536312	0	C	SNP	T	128	128	248	100	256	Arg224Arg (cgc/cgT)	Rv2263	-	oxidoreductase
2536625	1	C	Ins	G	141	87	228	90.84	229		Rv2264c	-	hypothetical protein
2536625	2	C	Ins	G	141	85	226	90.04	226		Rv2264c	-	hypothetical protein
2540554	0	T	SNP	C	88	111	198	99.5	200	Ser151Pro (tcg/Ccg)	Rv2266	cyp124	cytochrome P450 Cyp124
2541477	0	C	SNP	G	104	111	211	98.62	218
2542543	0	G	SNP	A	110	97	205	99.04	209	Arg90Cys (cgt/Tgt)	Rv2267c	-	hypothetical protein
2558973	0	A	Del	GAP	88	89	168	100	177		Rv2286c	-	hypothetical protein
2558974	0	A	Del	GAP	88	89	168	100	177		Rv2286c	-	hypothetical protein
2558975	0	T	Del	GAP	88	89	168	100	177		Rv2286c	-	hypothetical protein
2558976	0	G	Del	GAP	88	89	168	100	177		Rv2286c	-	hypothetical protein
2558977	0	A	Del	GAP	88	89	168	100	177		Rv2286c	-	hypothetical protein
2558978	0	G	Del	GAP	88	89	168	100	177		Rv2286c	-	hypothetical protein
2558979	0	T	Del	GAP	88	89	168	100	177		Rv2286c	-	hypothetical protein
2558980	0	T	Del	GAP	88	89	168	100	177		Rv2286c	-	hypothetical protein
2558981	0	C	Del	GAP	88	89	168	100	177		Rv2286c	-	hypothetical protein
2558982	0	A	Del	GAP	88	89	168	100	177		Rv2286c	-	hypothetical protein
2558983	0	A	Del	GAP	88	89	168	100	177		Rv2286c	-	hypothetical protein
2558984	0	C	Del	GAP	88	89	168	100	177		Rv2286c	-	hypothetical protein
2558985	0	A	Del	GAP	88	89	168	100	177		Rv2286c	-	hypothetical protein
2558986	0	T	Del	GAP	88	89	168	100	177		Rv2286c	-	hypothetical protein
2562644	0	G	SNP	T	115	91	200	100	206	Ala16Ser (gcg/Tcg)	Rv2290	lppO	lipoprotein LppO
2564368	1	G	Ins	C	100	105	205	96.7	205		Rv2293c	-	hypothetical protein
2566766	1	C	Ins	G	80	112	192	92.75	193
2566768	0	A	SNP	C	82	114	191	98.99	198
2572337	0	C	SNP	T	104	97	198	99.5	202	Gly224Gly (ggg/ggA)	Rv2300c	-	metallo-hydrolase
2573756	0	C	SNP	A	109	111	220	100	220
2578626	0	A	SNP	G	111	107	215	100	218	Met24Thr (atg/aCg)	Rv2307c	-	hypothetical protein
2586127	0	A	SNP	G	101	115	210	100	216	Gly388Gly (ggt/ggC)	Rv2314c	-	hypothetical protein
2589216	0	G	SNP	C	108	105	210	100	213	Val127Leu (gtg/Ctg)	Rv2316	uspA	sugar ABC transporter permease UspA
2591172	0	G	SNP	A	97	122	218	100	219	Ala219Thr (gcc/Acc)	Rv2318	uspC	sugar ABC transporter substrate-binding lipoprotein UspC
2598400	0	A	SNP	G	117	112	224	100	229	Asn516Asn (aat/aaC)	Rv2326c	-	ABC transporter ATP-binding protein
2600260	0	A	SNP	G	118	103	210	100	221	Arg91Arg (cga/cgG)	Rv2327	-	hypothetical protein
2601576	0	T	SNP	G	122	126	242	100	248	Ser282Arg (agt/agG)	Rv2328	PE23	PE family protein PE23
2603171	0	C	SNP	T	111	99	201	99.06	212	Thr97Thr (acg/acA)	Rv2329c	narK1	nitrate/nitrite transporter
2607620	0	G	SNP	C	104	105	206	99.52	210	Ala234Ala (gcc/gcG)	Rv2333c	stp	multidrug resistance protein
2608117	0	C	SNP	A	98	116	211	100	214	Asp69Tyr (gac/Tac)	Rv2333c	stp	multidrug resistance protein
2612632	0	C	SNP	A	125	118	236	99.59	244	Gly119Val (ggc/gTc)	Rv2337c	-	hypothetical protein
2615413	0	A	SNP	G	105	117	211	100	222	Thr241Ala (acc/Gcc)	Rv2339	mmpL9	transmembrane transport protein MmpL9
2619271	0	T	SNP	C	93	129	216	100	222
2624986	0	T	SNP	G	136	102	229	100	238	Val389Gly (gtg/gGg)	Rv2345	-	transmembrane protein
2625924	0	T	SNP	C	91	98	187	97.42	194	Ala83Ala (gca/gcG)	Rv2346c	esxO	ESAT-6 like protein EsxO
2626095	0	C	SNP	G	100	101	192	88.94	226	Ala26Ala (gcg/gcC)	Rv2346c	esxO	ESAT-6 like protein EsxO
2626513	0	T	SNP	A	64	55	112	98.35	121	Thr3Ser (aca/Tca)	Rv2347c	esxP	ESAT-6 like protein EsxP
2626514	0	T	SNP	G	65	54	116	98.35	121	Ala2Ala (gca/gcC)	Rv2347c	esxP	ESAT-6 like protein EsxP
2626600	0	G	SNP	A	87	48	131	99.26	136
2627946	0	A	SNP	G	94	97	185	100	191	Arg251Arg (cgt/cgC)	Rv2349c	plcC	phospholipase C
2631009	1	G	Ins	G	96	81	177	86.76	177		Rv2351c	plcA	membrane-associated phospholipase A
2631009	2	G	Ins	T	95	81	176	86.27	177		Rv2351c	plcA	membrane-associated phospholipase A
2631009	3	G	Ins	G	96	81	177	86.76	177		Rv2351c	plcA	membrane-associated phospholipase A
2631009	4	G	Ins	C	95	81	176	86.27	177		Rv2351c	plcA	membrane-associated phospholipase A
2631009	5	G	Ins	C	96	80	176	86.27	177		Rv2351c	plcA	membrane-associated phospholipase A
2632341	1	C	Ins	A	89	115	204	95.33	204
2632362	0	T	SNP	C	83	115	193	99.5	199
2637541	0	C	SNP	T	106	112	216	100	218
2638123	0	A	SNP	G	106	88	190	97.98	198
2642383	0	C	SNP	T	88	103	186	100	191	Ala66Thr (gcc/Acc)	Rv2360c	-	hypothetical protein
2652254	0	G	SNP	C	126	127	250	100	253	Ala191Gly (gct/gGt)	Rv2372c	-	rRNA small subunit methyltransferase E
2656225	0	A	SNP	G	92	90	177	100	182	Val69Ala (gtc/gCc)	Rv2377c	-	hypothetical protein
2656635	0	G	SNP	A	111	100	207	100	211	Pro357Ser (ccg/Tcg)	Rv2378c	mbtG	L-lysine N6-monooxygenase
2660319	0	C	SNP	G	125	113	228	99.58	239	Glu589Asp (gag/gaC)	Rv2379c	mbtF	peptide synthetase
2661039	0	G	SNP	A	104	115	217	99.1	221	Ile349Ile (atc/atT)	Rv2379c	mbtF	peptide synthetase
2680658	0	T	SNP	G	86	102	187	100	188	Thr67Thr (act/acG)	Rv2386a	-	hypothetical protein
2688700	0	C	SNP	T	115	115	223	99.57	231	Pro231Ser (ccg/Tcg)	Rv2394	ggtB	gamma-glutamyltranspeptidase precursor GgtB
2690160	0	A	SNP	G	84	89	169	100	173	Asn30Ser (aac/aGc)	Rv2395	-	integral membrane protein
2692463	1	G	Ins	G	123	125	248	95.38	249
2692463	2	G	Ins	C	123	126	249	95.77	249
2695378	0	C	SNP	G	101	95	195	99.49	197	Gly141Ala (ggc/gCc)	Rv2398c	cysW	sulfate ABC transporter permease CysW
2696728	0	G	SNP	C	98	124	218	98.67	225	Leu329Leu (ctc/ctG)	Rv2400c	subI	sulfate ABC transporter substrate-binding lipoprotein SubI
2697489	0	C	SNP	T	134	113	240	99.6	248	Ala76Thr (gcg/Acg)	Rv2400c	subI	sulfate ABC transporter substrate-binding lipoprotein SubI
2700222	0	T	SNP	C	104	116	213	100	220	Leu565Pro (ctg/cCg)	Rv2402	-	trehalase
2704884	1	A	Ins	C	87	97	184	96.84	185		Rv2407	-	ribonuclease Z
2704884	2	A	Ins	A	87	98	185	97.37	185		Rv2407	-	ribonuclease Z
2704884	3	A	Ins	G	87	98	185	97.37	185		Rv2407	-	ribonuclease Z
2704884	4	A	Ins	C	86	95	181	95.26	182		Rv2407	-	ribonuclease Z
2704884	5	A	Ins	G	85	95	180	94.74	180		Rv2407	-	ribonuclease Z
2704884	6	A	Ins	A	84	94	178	93.68	178		Rv2407	-	ribonuclease Z
2704884	7	A	Ins	C	84	94	178	93.68	178		Rv2407	-	ribonuclease Z
2712328	0	C	SNP	T	107	106	211	100	213	Pro183Pro (ccg/ccA)	Rv2414c	-	hypothetical protein
2713795	0	C	SNP	T	120	126	237	100	246
2718852	0	T	SNP	G	119	113	227	100	232
2720069	0	G	SNP	A	90	93	181	99.46	184	Gly158Glu (ggg/gAg)	Rv2423	-	hypothetical protein
2720444	0	C	SNP	T	97	109	204	100	206	Ser283Phe (tct/tTt)	Rv2423	-	hypothetical protein
2720895	0	G	SNP	A	4	53	57	98.28	58	His295Tyr (cac/Tac)	Rv2424c	-	transposase
2720952	0	T	SNP	C	6	34	38	97.56	41	Thr276Ala (acc/Gcc)	Rv2424c	-	transposase
2720954	0	G	SNP	A	9	33	40	95.45	44	Thr275Ile (acc/aTc)	Rv2424c	-	transposase
2721562	0	C	SNP	G	122	115	234	100	237	Ala72Ala (gcg/gcC)	Rv2424c	-	transposase
2723506	0	T	SNP	C	108	108	209	100	216	Leu226Leu (tta/ttG)	Rv2426c	-	hypothetical protein
2724193	0	T	Del	GAP	61	93	152	75.12	205
2724195	0	C	Del	GAP	61	93	152	75.12	205
2724196	0	T	Del	GAP	61	94	152	77.5	200
2724197	0	C	Del	GAP	61	94	152	78.68	197
2724198	0	T	Del	GAP	61	94	152	80.31	193
2724199	0	A	Del	GAP	61	94	152	80.31	193
2724200	0	G	Del	GAP	61	94	152	80.73	192
2725558	0	T	SNP	G	117	118	231	99.16	237
2726105	0	G	SNP	A	98	110	206	99.52	209						phylo (Delhi/CAS, 3)	isoniazid (INH)
2729058	0	A	SNP	C	144	132	271	99.64	277	Leu26Arg (ctg/cGg)	Rv2433c	-	hypothetical protein
2734074	0	T	SNP	C	132	131	258	100	263	Val282Ala (gtc/gCc)	Rv2436	rbsK	ribokinase RbsK
2737572	0	C	SNP	A	142	150	284	100	292	Ala226Ser (gcg/Tcg)	Rv2439c	proB	glutamate 5-kinase protein
2738221	0	G	SNP	A	128	130	257	100	258	Ile9Ile (atc/atT)	Rv2439c	proB	glutamate 5-kinase protein
2740693	0	T	SNP	C	97	96	188	100	193
2751804	0	C	SNP	T	116	128	242	100	244	Arg126Gln (cgg/cAg)	Rv2450c	rpfE	resuscitation-promoting factor RpfE
2752698	0	C	SNP	A	100	113	212	100	213
2753869	0	A	SNP	G	114	111	223	100	225	Val293Ala (gtg/gCg)	Rv2454c	-	2-oxoglutarate oxidoreductase subunit KorB
2760152	0	A	SNP	G	108	110	211	99.54	219	Tyr125Cys (tac/tGc)	Rv2458	mmuM	homocysteine S-methyltransferase MmuM
2771383	0	A	SNP	G	122	126	245	99.6	249	Ser800Gly (agc/Ggc)	Rv2467	pepN	aminopeptidase PepN
2779136	0	T	SNP	C	126	120	243	100	246	Ser1043Gly (agc/Ggc)	Rv2476c	gdh	NAD-dependent glutamate dehydrogenase
2782498	0	G	SNP	A	95	106	200	99.01	203	Asp515Asp (gac/gaT)	Rv2477c	-	macrolide ABC transporter ATP-binding protein
2786952	0	A	SNP	G	117	109	222	100	226	Cys778Arg (tgc/Cgc)	Rv2482c	plsB2	glycerol-3-phosphate acyltransferase
2791098	0	C	SNP	T	117	105	214	99.55	223	Gly466Asp (ggt/gAt)	Rv2484c	-	diacyglycerol O-acyltransferase
2795974	0	T	Del	GAP	49	49	101	97.03	101		Rv2487c	PE_PGRS42	PE-PGRS family protein PE_PGRS42
2795975	0	T	Del	GAP	49	49	101	98	100		Rv2487c	PE_PGRS42	PE-PGRS family protein PE_PGRS42
2795976	0	G	Del	GAP	49	49	101	98	100		Rv2487c	PE_PGRS42	PE-PGRS family protein PE_PGRS42
2795977	0	C	Del	GAP	49	49	101	98	100		Rv2487c	PE_PGRS42	PE-PGRS family protein PE_PGRS42
2795978	0	C	Del	GAP	49	49	101	98	100		Rv2487c	PE_PGRS42	PE-PGRS family protein PE_PGRS42
2795979	0	G	Del	GAP	49	49	101	98.99	99		Rv2487c	PE_PGRS42	PE-PGRS family protein PE_PGRS42
2795980	0	C	Del	GAP	49	49	101	98.99	99		Rv2487c	PE_PGRS42	PE-PGRS family protein PE_PGRS42
2795981	0	C	Del	GAP	49	49	101	98.99	99		Rv2487c	PE_PGRS42	PE-PGRS family protein PE_PGRS42
2795982	0	C	Del	GAP	49	49	101	100	98		Rv2487c	PE_PGRS42	PE-PGRS family protein PE_PGRS42
2795983	0	G	Del	GAP	49	49	101	100	98		Rv2487c	PE_PGRS42	PE-PGRS family protein PE_PGRS42
2795984	0	C	Del	GAP	49	49	101	100	98		Rv2487c	PE_PGRS42	PE-PGRS family protein PE_PGRS42
2795985	0	G	Del	GAP	49	49	101	100	98		Rv2487c	PE_PGRS42	PE-PGRS family protein PE_PGRS42
2795986	0	C	Del	GAP	49	49	101	100	98		Rv2487c	PE_PGRS42	PE-PGRS family protein PE_PGRS42
2795987	0	C	Del	GAP	49	49	101	100	98		Rv2487c	PE_PGRS42	PE-PGRS family protein PE_PGRS42
2795988	0	G	Del	GAP	49	49	101	100	98		Rv2487c	PE_PGRS42	PE-PGRS family protein PE_PGRS42
2795989	0	C	Del	GAP	49	49	101	100	98		Rv2487c	PE_PGRS42	PE-PGRS family protein PE_PGRS42
2795990	0	C	Del	GAP	49	49	101	100	98		Rv2487c	PE_PGRS42	PE-PGRS family protein PE_PGRS42
2795991	0	G	Del	GAP	49	49	101	100	98		Rv2487c	PE_PGRS42	PE-PGRS family protein PE_PGRS42
2795992	0	G	Del	GAP	49	49	101	100	98		Rv2487c	PE_PGRS42	PE-PGRS family protein PE_PGRS42
2795993	0	T	Del	GAP	49	48	101	98.98	98		Rv2487c	PE_PGRS42	PE-PGRS family protein PE_PGRS42
2796608	0	C	SNP	T	116	161	276	99.28	279	Asp260Asn (gac/Aac)	Rv2487c	PE_PGRS42	PE-PGRS family protein PE_PGRS42
2798595	0	C	SNP	T	141	153	289	100	294	Ala762Ala (gcg/gcA)	Rv2488c	-	LuxR family transcriptional regulator
2803139	0	C	Del	GAP	174	156	319	86.84	380		Rv2490c	PE_PGRS43	PE-PGRS family protein PE_PGRS43
2803140	0	C	Del	GAP	174	156	319	87.07	379		Rv2490c	PE_PGRS43	PE-PGRS family protein PE_PGRS43
2803141	0	A	Del	GAP	174	156	319	88.47	373		Rv2490c	PE_PGRS43	PE-PGRS family protein PE_PGRS43
2803142	0	C	Del	GAP	174	156	319	89.19	370		Rv2490c	PE_PGRS43	PE-PGRS family protein PE_PGRS43
2803143	0	C	Del	GAP	174	156	319	89.92	367		Rv2490c	PE_PGRS43	PE-PGRS family protein PE_PGRS43
2803144	0	G	Del	GAP	174	156	319	89.43	369		Rv2490c	PE_PGRS43	PE-PGRS family protein PE_PGRS43
2803145	0	G	Del	GAP	175	156	319	89.95	368		Rv2490c	PE_PGRS43	PE-PGRS family protein PE_PGRS43
2803146	0	C	Del	GAP	175	156	319	89.95	368		Rv2490c	PE_PGRS43	PE-PGRS family protein PE_PGRS43
2803147	0	A	Del	GAP	175	156	319	89.95	368		Rv2490c	PE_PGRS43	PE-PGRS family protein PE_PGRS43
2807486	0	C	SNP	A	97	94	190	100	191	Ala70Asp (gcc/gAc)	Rv2492	-	hypothetical protein
2809621	0	T	SNP	C	138	143	272	100	281	Thr107Ala (acc/Gcc)	Rv2495c	bkdC	branched-chain keto acid dehydrogenase E2 component
2817747	0	G	SNP	A	128	117	242	99.59	246	Ala243Val (gct/gTt)	Rv2502c	accD1	acetyl-/propionyl-CoA carboxylase subunit beta
2818837	0	A	SNP	G	105	121	222	100	226	Gly97Gly (ggt/ggC)	Rv2503c	scoB	succinyl-CoA:3-ketoacid-CoA transferase subunit B
2821342	0	C	SNP	T	132	118	240	100	250	Ala85Ala (gcg/gcA)	Rv2505c	fadD35	fatty-acid--CoA ligase FadD35
2825466	0	G	SNP	A	107	123	224	100	230	Lys263Lys (aag/aaA)	Rv2509	-	short-chain type dehydrogenase/reductase
2826928	0	C	SNP	T	139	121	256	99.24	262	Arg54Arg (cgg/cgA)	Rv2510c	-	hypothetical protein
2827984	0	G	SNP	T	111	86	194	100	197
2828019	0	T	SNP	C	112	103	211	100	215
2830525	0	C	SNP	A	104	100	197	100	204	Thr122Lys (acg/aAg)	Rv2513	-	hypothetical protein
2836773	0	C	SNP	T	114	98	209	100	212	Ser330Leu (tcg/tTg)	Rv2519	PE26	PE family protein PE26
2840999	0	C	SNP	G	125	144	260	100	269	Ser2778Ser (tcg/tcC)	Rv2524c	fas	fatty acid synthase
2841022	0	A	SNP	G	125	151	268	100	276	Cys2771Arg (tgc/Cgc)	Rv2524c	fas	fatty acid synthase
2844680	0	G	SNP	A	114	107	213	100	221	Gly1551Gly (ggc/ggT)	Rv2524c	fas	fatty acid synthase
2847281	0	A	SNP	G	101	122	220	100	223	Asp684Asp (gat/gaC)	Rv2524c	fas	fatty acid synthase
2855259	0	A	SNP	G	133	121	246	100	254	Ala841Ala (gct/gcC)	Rv2531c	-	amino acid decarboxylase
2862783	0	G	SNP	A	194	149	340	98.85	347	Arg141Trp (cgg/Tgg)	Rv2539c	aroK	shikimate kinase
2865760	0	A	SNP	G	116	116	221	100	232	Thr211Ala (acc/Gcc)	Rv2542	-	hypothetical protein
2865882	0	T	SNP	C	135	111	241	99.19	248	Val251Val (gtt/gtC)	Rv2542	-	hypothetical protein
2867207	0	C	SNP	G	99	100	194	100	199	Ala28Ala (gcc/gcG)	Rv2544	lppB	lipoprotein LppB
2867230	0	G	SNP	A	72	66	136	100	138	Gly36Asp (ggc/gAc)	Rv2544	lppB	lipoprotein LppB
2867231	0	C	SNP	T	70	65	133	100	135	Gly36Gly (ggc/ggT)	Rv2544	lppB	lipoprotein LppB
2867236	0	A	SNP	G	73	65	136	100	138	Asn38Ser (aac/aGc)	Rv2544	lppB	lipoprotein LppB
2867240	0	C	SNP	T	70	66	133	100	136	Pro39Pro (ccc/ccT)	Rv2544	lppB	lipoprotein LppB
2867245	0	A	SNP	C	73	69	139	100	142	Lys41Thr (aaa/aCa)	Rv2544	lppB	lipoprotein LppB
2867251	0	C	SNP	G	77	73	149	100	150	Pro43Arg (ccg/cGg)	Rv2544	lppB	lipoprotein LppB
2867254	0	A	SNP	G	81	72	150	100	153	His44Arg (cac/cGc)	Rv2544	lppB	lipoprotein LppB
2867263	0	G	SNP	A	94	91	179	98.93	187	Gly47Asp (ggc/gAc)	Rv2544	lppB	lipoprotein LppB
2877378	0	G	SNP	C	97	109	201	100	206	Ala103Pro (gcc/Ccc)	Rv2557	-	hypothetical protein
2880702	0	G	SNP	C	110	114	222	100	224	Val210Leu (gtc/Ctc)	Rv2560	-	hypothetical protein
2881337	0	C	SNP	T	125	114	235	100	239
2881569	0	A	SNP	G	89	108	190	100	197
2881598	0	G	Del	GAP	86	106	191	96.97	198
2884068	0	A	SNP	C	110	103	209	100	213	Met243Leu (atg/Ctg)	Rv2564	glnQ	glutamine ABC transporter ATP-binding protein
2886570	0	A	SNP	G	91	87	170	100	178	Glu66Glu (gaa/gaG)	Rv2566	-	hypothetical protein
2888201	0	T	SNP	C	136	127	259	100	263	Leu610Pro (ctc/cCc)	Rv2566	-	hypothetical protein
2889633	0	T	SNP	C	105	133	235	100	238	Ala1087Ala (gct/gcC)	Rv2566	-	hypothetical protein
2890468	0	C	SNP	G	93	113	201	99.04	208	Pro225Arg (ccc/cGc)	Rv2567	-	hypothetical protein
2891267	0	C	SNP	T	103	110	205	99.53	214	Gly491Gly (ggc/ggT)	Rv2567	-	hypothetical protein
2891728	0	A	SNP	G	118	95	201	100	213	Gln645Arg (cag/cGg)	Rv2567	-	hypothetical protein
2894208	0	G	SNP	A	119	105	219	100	224	Ser67Ser (agc/agT)	Rv2569c	-	hypothetical protein
2895473	0	A	SNP	G	105	110	215	99.08	217	Phe163Ser (ttc/tCc)	Rv2571c	-	transmembrane protein
2897660	0	T	SNP	C	124	99	218	100	223	Ala48Ala (gca/gcG)	Rv2572c	aspS	aspartate--tRNA ligase
2898522	0	T	SNP	C	107	122	219	99.57	230	Tyr160Tyr (tat/taC)	Rv2573	-	2-dehydropantoate 2-reductase
2903050	0	G	SNP	A	88	125	210	99.53	214	Thr161Ile (acc/aTc)	Rv2578c	-	hypothetical protein
2910461	0	G	SNP	T	112	120	231	100	232	Ala147Glu (gcg/gAg)	Rv2584c	apt	adenine phosphoribosyltransferase
2910852	0	C	SNP	G	106	134	233	100	240	Ala17Pro (gcg/Ccg)	Rv2584c	apt	adenine phosphoribosyltransferase
2911293	0	C	SNP	G	137	120	245	100	257	Cys462Ser (tgt/tCt)	Rv2585c	-	lipoprotein
2912294	0	T	SNP	G	128	104	222	100	232	Ala128Ala (gca/gcC)	Rv2585c	-	lipoprotein
2914369	0	C	SNP	T	95	112	205	99.52	208	Ser456Ser (tcg/tcA)	Rv2587c	secD	protein translocase subunit SecD
2923391	0	T	SNP	C	111	125	229	100	236	Pro281Pro (cca/ccG)	Rv2592c	ruvB	Holliday junction ATP-dependent DNA helicase RuvB
2925462	0	T	SNP	A	106	106	208	100	212
2925962	0	T	SNP	C	119	108	219	100	227	Cys77Arg (tgc/Cgc)	Rv2596	vapC40	ribonuclease VapC40
2927939	0	T	SNP	C	93	106	193	99.5	200
2939373	0	G	SNP	C	104	106	202	99.53	211	Ser197Cys (tct/tGt)	Rv2611c	-	phosphatidylinositol mannoside acyltransferase
2939657	0	T	SNP	C	122	110	230	100	232	Ile102Met (ata/atG)	Rv2611c	-	phosphatidylinositol mannoside acyltransferase
2941179	0	G	SNP	A	90	98	185	100	188	Arg6Arg (cgc/cgT)	Rv2613c	-	AP-4-A phosphorylase		phylo (Delhi/CAS)
2943675	0	G	SNP	A	133	110	240	100	243	Gly437Gly (ggc/ggT)	Rv2615c	PE_PGRS45	PE-PGRS family protein PE_PGRS45
2944515	0	A	SNP	C	136	183	311	99.69	320	Gly157Gly (ggt/ggG)	Rv2615c	PE_PGRS45	PE-PGRS family protein PE_PGRS45
2944524	0	C	SNP	G	102	160	245	83.44	314	Gly154Gly (ggg/ggC)	Rv2615c	PE_PGRS45	PE-PGRS family protein PE_PGRS45
2948524	0	T	SNP	A	117	141	257	100	258	Glu12Val (gag/gTg)	Rv2621c	-	transcriptional regulator
2949251	0	G	SNP	A	122	156	274	100	278	Val206Ile (gtt/Att)	Rv2622	-	methyltransferase
2954439	0	T	SNP	C	92	89	177	99.45	182	Arg104Gly (aga/Gga)	Rv2627c	-	hypothetical protein
2958693	0	G	SNP	A	98	108	205	100	206	Ala374Ala (gcg/gcA)	Rv2631	-	RNA-splicing ligase RtcB
2959257	0	A	Del	GAP	75	86	159	100	161
2959258	0	T	Del	GAP	72	86	156	98.14	161
2959259	0	C	Del	GAP	72	86	156	98.14	161
2959260	0	C	Del	GAP	72	86	156	98.14	161
2959261	0	A	Del	GAP	72	86	156	98.14	161
2959262	0	A	Del	GAP	72	85	156	99.37	158
2959263	0	T	Del	GAP	73	85	157	99.37	159
2959264	0	C	Del	GAP	73	86	158	100	159
2959265	0	A	SNP	T	71	86	157	98.74	159
2960592	0	C	SNP	T	152	171	305	100	323	Gly617Asp (ggc/gAc)	Rv2634c	PE_PGRS46	PE-PGRS family protein PE_PGRS46
2964594	0	G	SNP	A	115	118	227	100	233	Ala64Thr (gcc/Acc)	Rv2638	-	hypothetical protein
2967692	0	G	SNP	A	126	100	217	99.56	227	Leu261Leu (ctg/ctA)	Rv2643	arsC	arsenic-transport integral membrane protein ArsC
2973780	0	G	SNP	T	118	114	228	99.57	233
2974933	0	A	SNP	G	162	176	330	100	338	Ile101Thr (atc/aCc)	Rv2650c	-	prophage protein
2975227	0	T	SNP	G	130	124	249	100	254	Asn3Thr (aat/aCt)	Rv2650c	-	prophage protein
2979805	0	C	SNP	T	114	103	214	99.09	219	Gln338Gln (cag/caA)	Rv2659c	-	prophage integrase
2984740	0	A	SNP	G	123	108	218	100	231	His3Arg (cac/cGc)	Rv2668	-	hypothetical protein
2985647	0	C	SNP	A	105	100	204	99.03	207	Ala122Glu (gca/gAa)	Rv2669	-	GCN5-like N-acetyltransferase
2988630	0	C	SNP	G	127	114	237	100	241	His317Asp (cat/Gat)	Rv2672	-	protease
2994187	0	T	SNP	C	183	170	349	99.44	355	Leu292Leu (tta/ttG)	Rv2678c	hemE	uroporphyrinogen decarboxylase
2995548	0	C	SNP	A	116	126	238	100	242	Thr145Asn (acc/aAc)	Rv2679	echA15	enoyl-CoA hydratase EchA15
3003115	0	C	SNP	G	112	104	214	100	216	Ala378Gly (gca/gGa)	Rv2685	arsB1	arsenic-transport integral membrane protein ArsB
3005185	0	G	SNP	T	105	105	203	100	210	Pro156Thr (ccc/Acc)	Rv2688c	-	antibiotic ABC transporter ATP-binding protein
3009692	0	A	SNP	G	89	111	194	100	200	Thr117Ala (acc/Gcc)	Rv2691	ceoB	TRK system potassium uptake protein CeoB
3010014	0	G	SNP	A	91	81	166	100	172	Gly224Glu (ggg/gAg)	Rv2691	ceoB	TRK system potassium uptake protein CeoB
3010420	0	A	SNP	G	119	107	222	100	226	Ile133Val (atc/Gtc)	Rv2692	ceoC	TRK system potassium uptake protein CeoC
3011837	0	A	SNP	G	107	103	204	100	210
3017465	0	T	SNP	C	118	87	198	100	205	Ile203Thr (ata/aCa)	Rv2702	ppgK	polyphosphate glucokinase
3027548	0	C	SNP	T	86	102	187	100	188	Pro162Ser (ccg/Tcg)	Rv2714	-	hypothetical protein
3027798	0	T	SNP	C	116	107	218	100	223	Val245Ala (gtg/gCg)	Rv2714	-	hypothetical protein
3031168	0	A	SNP	G	118	117	229	99.58	236	Tyr124His (tat/Cat)	Rv2719c	-	membrane protein
3037377	0	T	SNP	C	131	112	237	100	243
3040344	0	C	SNP	T	96	123	215	99.55	220	Glu142Glu (gag/gaA)	Rv2727c	miaA	tRNA delta(2)-isopentenylpyrophosphate transferase
3041871	0	G	SNP	T	98	103	195	100	201	Ala202Glu (gcg/gAg)	Rv2729c	-	integral membrane protein
3042096	0	G	SNP	A	104	95	193	100	199	Ala127Val (gcg/gTg)	Rv2729c	-	integral membrane protein
3043700	0	C	SNP	T	117	126	237	100	243	Ala225Ala (gcc/gcT)	Rv2731	-	hypothetical protein
3054081	0	A	SNP	G	88	107	190	99.49	196	Gly56Gly (gga/ggG)	Rv2741	PE_PGRS47	PE-PGRS family protein PE_PGRS47
3054321	0	A	SNP	G	126	113	232	99.58	240	Gly136Gly (gga/ggG)	Rv2741	PE_PGRS47	PE-PGRS family protein PE_PGRS47
3054724	0	A	SNP	G	25	15	40	100	40	Ser271Gly (agc/Ggc)	Rv2741	PE_PGRS47	PE-PGRS family protein PE_PGRS47
3059791	0	G	SNP	C	28	62	89	98.9	91
3059812	0	T	Del	GAP	30	32	61	91.18	68
3059820	0	G	SNP	T	30	26	55	90.32	62
3059821	0	C	SNP	G	32	25	53	91.94	62
3059822	0	A	SNP	C	29	25	51	90	60
3059829	1	G	Ins	A	38	25	63	91.3	63
3064187	0	G	SNP	T	93	91	177	100	184	Glu184_ (gag/Tag)	Rv2751	-	hypothetical protein
3069167	0	A	SNP	G	97	103	198	99.5	201	Leu306Pro (ctg/cCg)	Rv2756c	hsdM	type I restriction/modification system DNA methylase HsdM
3069566	0	C	SNP	T	100	97	194	100	197	Gly173Asp (ggc/gAc)	Rv2756c	hsdM	type I restriction/modification system DNA methylase HsdM
3072285	0	A	SNP	C	104	113	212	100	217	Leu119Arg (ctg/cGg)	Rv2761c	hsdS	type I restriction/modification system specificity determinant HsdS
3076172	0	C	SNP	T	121	110	228	100	231	Asp67Asn (gat/Aat)	Rv2766c	-	short-chain type dehydrogenase/reductase
3078178	0	C	SNP	T	106	100	204	99.52	207	Val270Met (gtg/Atg)	Rv2769c	PE27	PE family protein PE27
3079877	0	A	SNP	G	120	106	222	100	226	Phe194Ser (ttc/tCc)	Rv2770c	PPE44	PPE family protein PPE44
3080795	0	A	SNP	G	106	93	195	100	199	Leu80Pro (ctc/cCc)	Rv2771c	-	hypothetical protein
3086788	0	T	SNP	C	81	84	159	99.4	166
3089299	0	C	SNP	G	129	137	260	99.63	267	Gly355Arg (gga/Cga)	Rv2782c	pepR	zinc protease
3103682	0	T	SNP	C	134	124	251	100	258	Met87Val (atg/Gtg)	Rv2794c	pptT	phosphopantetheinyl transferase
3104189	0	A	SNP	G	103	117	215	100	220	Cys241Cys (tgt/tgC)	Rv2795c	-	hypothetical protein
3111280	0	G	SNP	A	141	154	289	100	295	Leu182Phe (ctt/Ttt)	Rv2802c	-	arginine/hypothetical protein
3112700	0	C	SNP	T	132	143	268	100	275	Gly132Asp (ggc/gAc)	Rv2804c	-	hypothetical protein
3112877	0	G	SNP	A	123	118	234	99.18	243	Gly4Asp (ggc/gAc)	Rv2805	-	hypothetical protein
3113872	0	A	SNP	T	107	108	214	100	215	Glu72Val (gag/gTg)	Rv2807	-	hypothetical protein
3114516	0	A	Del	GAP	114	124	228	96.36	247		Rv2807	-	hypothetical protein
3115384	0	G	SNP	C	121	97	213	99.54	219
3117533	0	G	SNP	A	123	118	237	99.59	242	Arg239Gln (cgg/cAg)	Rv2812	-	transposase
3118000	0	A	SNP	G	106	116	215	100	222	Arg395Gly (agg/Ggg)	Rv2812	-	transposase
3130748	1	C	Ins	T	86	109	195	88.24	195		Rv2823c	-	CRISPR-associated protein Cas10/Csm1
3130748	2	C	Ins	G	86	108	194	87.78	195		Rv2823c	-	CRISPR-associated protein Cas10/Csm1
3130748	3	C	Ins	T	86	109	195	88.24	195		Rv2823c	-	CRISPR-associated protein Cas10/Csm1
3131469	1	T	Ins	T	129	108	237	96.73	237		Rv2823c	-	CRISPR-associated protein Cas10/Csm1
3131469	2	T	Ins	G	129	107	236	96.33	237		Rv2823c	-	CRISPR-associated protein Cas10/Csm1
3131469	3	T	Ins	T	129	107	236	96.33	237		Rv2823c	-	CRISPR-associated protein Cas10/Csm1
3131469	4	T	Ins	C	129	108	237	96.73	237		Rv2823c	-	CRISPR-associated protein Cas10/Csm1
3131469	5	T	Ins	G	127	108	235	95.92	236		Rv2823c	-	CRISPR-associated protein Cas10/Csm1
3131469	6	T	Ins	G	126	108	234	95.51	234		Rv2823c	-	CRISPR-associated protein Cas10/Csm1
3131469	7	T	Ins	C	123	107	230	93.88	232		Rv2823c	-	CRISPR-associated protein Cas10/Csm1
3131469	8	T	Ins	G	123	107	230	93.88	230		Rv2823c	-	CRISPR-associated protein Cas10/Csm1
3131469	9	T	Ins	A	122	104	226	92.24	226		Rv2823c	-	CRISPR-associated protein Cas10/Csm1
3133054	0	C	SNP	G	226	245	462	100	471	Ser162Ser (tcg/tcC)	Rv2825c	-	hypothetical protein
3133055	0	G	SNP	C	224	246	450	100	470	Ser162Trp (tcg/tGg)	Rv2825c	-	hypothetical protein
3133536	0	T	SNP	C	93	118	206	100	211	Lys2Glu (aaa/Gaa)	Rv2825c	-	hypothetical protein
3135272	0	G	SNP	A	126	141	261	98.89	270	Ala71Val (gca/gTa)	Rv2827c	-	hypothetical protein
3135950	0	C	SNP	G	8	26	31	100	34	Ser128Ser (tcg/tcC)	Rv2828c	-	hypothetical protein
3135951	0	G	SNP	C	6	25	31	100	31	Ser128Trp (tcg/tGg)	Rv2828c	-	hypothetical protein
3137058	0	G	SNP	A	86	127	208	99.53	214	Ala56Val (gcg/gTg)	Rv2830c	vapB22	antitoxin VapB22
3143499	0	T	SNP	C	122	113	233	97.92	240	Ile44Val (ata/Gta)	Rv2836c	dinF	DNA-damage-inducible protein DinF
3162805	0	C	SNP	G	143	176	304	99.69	320	Arg180Gly (cgc/Ggc)	Rv2853	PE_PGRS48	PE-PGRS family protein PE_PGRS48
3165374	0	C	Del	GAP	93	100	184	99.48	194		Rv2855	mtr	mycothione reductase
3165807	0	G	SNP	A	121	115	234	100	236	Val201Val (gtg/gtA)	Rv2855	mtr	mycothione reductase
3168492	0	G	SNP	A	100	108	207	99.52	209
3174013	0	G	SNP	A	106	117	219	100	223	Pro2Leu (cct/cTt)	Rv2861c	mapB	methionine aminopeptidase
3174496	0	A	SNP	G	88	114	196	100	202	Cys50Arg (tgt/Cgt)	Rv2862c	-	hypothetical protein
3177884	0	C	SNP	A	109	123	228	100	232	Arg21Arg (cgc/cgA)	Rv2866	relG	toxin RelG
3178780	0	C	SNP	A	126	121	242	98.8	250	Gly178Val (ggt/gTt)	Rv2867c	-	GCN5-like N-acetyltransferase
3180988	0	C	SNP	A	101	142	240	99.59	244	Val259Phe (gtc/Ttc)	Rv2869c	rip	zinc metalloprotease
3186860	0	T	SNP	G	101	100	194	100	201	Tyr672Asp (tat/Gat)	Rv2874	dipZ	integral membrane C-type cytochrome biogenesis protein DipZ
3189242	0	A	SNP	G	88	97	180	100	185	Ala52Ala (gct/gcC)	Rv2878c	mpt53	soluble secreted antigen Mpt53
3190146	0	C	Del	GAP	91	80	169	92.93	184
3194241	1	C	Ins	G	83	83	166	91.71	167		Rv2885c	-	transposase
3199625	0	T	SNP	A	87	94	176	100	181	Met120Leu (atg/Ttg)	Rv2890c	rpsB	30S ribosomal protein S2
3200478	0	G	SNP	A	122	137	250	99.62	260	Leu71Leu (ctg/ctA)	Rv2891	-	hypothetical protein
3202731	0	A	SNP	C	123	109	226	100	232	Gly104Gly (gga/ggC)	Rv2893	-	oxidoreductase
3205673	0	C	SNP	T	137	119	250	100	256	Arg254Arg (cgg/cgA)	Rv2896c	-	hypothetical protein
3208600	0	G	SNP	A	107	98	205	100	205	Tyr269Tyr (tac/taT)	Rv2899c	fdhD	formate dehydrogenase accessory protein FdhD
3212723	0	C	SNP	A	111	100	206	99.06	213	Ala78Ala (gcg/gcT)	Rv2902c	rnhB	ribonuclease HII
3219500	0	T	SNP	A	110	100	208	100	210	Lys121Met (aag/aTg)	Rv2912c	-	TetR family HTH-type transcriptional regulator
3220963	0	A	SNP	C	122	119	232	100	241	Ser246Ala (tcg/Gcg)	Rv2913c	-	D-amino acid aminohydrolase
3226181	0	A	SNP	C	108	119	220	100	227	Arg35Arg (cgt/cgG)	Rv2916c	ffh	signal recognition particle protein
3228143	0	G	SNP	T	117	113	228	99.57	231	Arg594Leu (cgg/cTg)	Rv2917	-	hypothetical protein
3236442	0	G	SNP	A	121	143	260	99.62	265	His455His (cac/caT)	Rv2922c	smc	chromosome partition protein Smc
3236497	0	A	SNP	T	131	130	253	99.62	262	Val437Glu (gtg/gAg)	Rv2922c	smc	chromosome partition protein Smc
3244113	0	T	SNP	C	92	114	203	100	206	Pro139Pro (cct/ccC)	Rv2930	fadD26	fatty-acid--CoA ligase FadD26
3247298	0	C	SNP	A	108	114	219	100	222	Gly618Gly (ggc/ggA)	Rv2931	ppsA	phthiocerol synthesis polyketide synthase type I PpsA
3247304	0	C	SNP	G	74	87	159	100	161	Val620Val (gtc/gtG)	Rv2931	ppsA	phthiocerol synthesis polyketide synthase type I PpsA
3247306	0	A	Del	GAP	73	84	153	99.37	158		Rv2931	ppsA	phthiocerol synthesis polyketide synthase type I PpsA
3247307	0	C	Del	GAP	73	84	153	99.37	158		Rv2931	ppsA	phthiocerol synthesis polyketide synthase type I PpsA
3247308	0	C	Del	GAP	73	84	153	99.37	158		Rv2931	ppsA	phthiocerol synthesis polyketide synthase type I PpsA
3247309	0	C	Del	GAP	73	84	153	99.37	158		Rv2931	ppsA	phthiocerol synthesis polyketide synthase type I PpsA
3247310	0	T	Del	GAP	73	84	153	99.37	158		Rv2931	ppsA	phthiocerol synthesis polyketide synthase type I PpsA
3247313	1	C	Ins	A	73	84	157	96.91	157		Rv2931	ppsA	phthiocerol synthesis polyketide synthase type I PpsA
3247313	2	C	Ins	C	73	83	156	96.3	157		Rv2931	ppsA	phthiocerol synthesis polyketide synthase type I PpsA
3247313	3	C	Ins	C	73	84	157	96.91	157		Rv2931	ppsA	phthiocerol synthesis polyketide synthase type I PpsA
3247313	4	C	Ins	A	73	84	157	96.91	157		Rv2931	ppsA	phthiocerol synthesis polyketide synthase type I PpsA
3247313	5	C	Ins	G	73	84	157	96.91	157		Rv2931	ppsA	phthiocerol synthesis polyketide synthase type I PpsA
3247319	0	C	SNP	T	94	119	205	100	213	Gly625Gly (ggc/ggT)	Rv2931	ppsA	phthiocerol synthesis polyketide synthase type I PpsA
3247340	0	G	SNP	A	114	146	252	100	260	Val632Val (gtg/gtA)	Rv2931	ppsA	phthiocerol synthesis polyketide synthase type I PpsA
3247851	0	G	SNP	A	54	52	101	99.07	107	Ala803Thr (gcc/Acc)	Rv2931	ppsA	phthiocerol synthesis polyketide synthase type I PpsA
3247853	0	C	SNP	T	50	48	96	98.99	99	Ala803Ala (gcc/gcT)	Rv2931	ppsA	phthiocerol synthesis polyketide synthase type I PpsA
3247856	0	G	SNP	C	53	52	102	99.06	106	Arg804Arg (cgg/cgC)	Rv2931	ppsA	phthiocerol synthesis polyketide synthase type I PpsA
3247864	1	C	Ins	T	47	49	96	96	96		Rv2931	ppsA	phthiocerol synthesis polyketide synthase type I PpsA
3247864	2	C	Ins	A	47	49	96	96	96		Rv2931	ppsA	phthiocerol synthesis polyketide synthase type I PpsA
3247864	3	C	Ins	G	47	49	96	96	96		Rv2931	ppsA	phthiocerol synthesis polyketide synthase type I PpsA
3247864	4	C	Ins	G	47	49	96	96	96		Rv2931	ppsA	phthiocerol synthesis polyketide synthase type I PpsA
3247866	0	C	Del	GAP	49	48	92	96.04	101		Rv2931	ppsA	phthiocerol synthesis polyketide synthase type I PpsA
3247867	0	A	Del	GAP	49	48	92	97	100		Rv2931	ppsA	phthiocerol synthesis polyketide synthase type I PpsA
3247868	0	A	Del	GAP	49	48	92	97.98	99		Rv2931	ppsA	phthiocerol synthesis polyketide synthase type I PpsA
3247869	0	A	Del	GAP	49	48	92	97	100		Rv2931	ppsA	phthiocerol synthesis polyketide synthase type I PpsA
3247874	0	G	SNP	A	46	52	95	98.99	99	Arg810Arg (cgg/cgA)	Rv2931	ppsA	phthiocerol synthesis polyketide synthase type I PpsA
3247877	0	T	SNP	C	45	55	97	99.01	101	Phe811Phe (ttt/ttC)	Rv2931	ppsA	phthiocerol synthesis polyketide synthase type I PpsA
3247883	0	T	SNP	C	75	82	153	99.37	158	Ser813Ser (agt/agC)	Rv2931	ppsA	phthiocerol synthesis polyketide synthase type I PpsA
3248074	0	G	SNP	A	62	102	161	98.2	167	Arg877His (cgc/cAc)	Rv2931	ppsA	phthiocerol synthesis polyketide synthase type I PpsA
3248075	0	C	SNP	T	62	102	160	98.2	167	Arg877Arg (cgc/cgT)	Rv2931	ppsA	phthiocerol synthesis polyketide synthase type I PpsA
3251047	0	C	SNP	A	131	109	235	100	240	Ala1868Glu (gcg/gAg)	Rv2931	ppsA	phthiocerol synthesis polyketide synthase type I PpsA
3256494	0	A	SNP	G	126	110	233	100	236	Gly270Gly (gga/ggG)	Rv2933	ppsC	phthiocerol synthesis polyketide synthase type I PpsC
3266030	0	A	SNP	G	134	107	235	100	241	Ser1261Ser (tca/tcG)	Rv2934	ppsD	phthiocerol synthesis polyketide synthase type I PpsD
3269581	0	A	SNP	G	105	96	197	99.5	202	Ala615Ala (gca/gcG)	Rv2935	ppsE	phthiocerol synthesis polyketide synthase type I PpsE
3270784	0	A	SNP	G	120	119	235	100	239	Gln1016Gln (caa/caG)	Rv2935	ppsE	phthiocerol synthesis polyketide synthase type I PpsE
3273107	0	C	SNP	A	102	111	211	100	213	Ala298Ala (gcc/gcA)	Rv2936	drrA	daunorubicin ABC transporter ATP-binding protein DrrA		phylo (3)
3288085	0	G	SNP	A	102	103	200	99.51	206
3296371	1	G	Ins	C	86	81	167	78.4	168		Rv2947c	pks15	polyketide synthase
3296371	2	G	Ins	C	87	80	167	78.4	168		Rv2947c	pks15	polyketide synthase
3296371	3	G	Ins	G	87	81	168	78.87	168		Rv2947c	pks15	polyketide synthase
3296371	4	G	Ins	C	87	81	168	78.87	168		Rv2947c	pks15	polyketide synthase
3296371	5	G	Ins	G	87	81	168	78.87	168		Rv2947c	pks15	polyketide synthase
3296371	6	G	Ins	G	87	81	168	78.87	168		Rv2947c	pks15	polyketide synthase
3296371	7	G	Ins	C	87	80	167	78.4	168		Rv2947c	pks15	polyketide synthase
3296843	0	A	SNP	G	124	109	224	100	233	Val333Ala (gtg/gCg)	Rv2947c	pks15	polyketide synthase
3302589	0	A	SNP	C	110	113	217	100	223
3306441	0	G	SNP	A	121	139	254	100	260	Arg388Gln (cgg/cAg)	Rv2953	-	trans-acting enoyl reductase
3307394	0	G	SNP	A	120	105	221	99.12	227
3308606	0	G	SNP	A	102	113	209	100	215
3312620	0	C	SNP	A	87	115	198	100	202	Glu73Asp (gag/gaT)	Rv2959c	-	rhamnosyl O-methyltransferase
3314412	0	A	SNP	G	101	79	177	100	180	Ala237Ala (gct/gcC)	Rv2962c	-	PGL/p-HBAD biosynthesis rhamnosyltransferase
3315726	0	G	Del	GAP	96	122	209	95.61	228		Rv2963	-	integral membrane protein
3316955	0	A	SNP	C	120	118	236	100	238	Met143Leu (atg/Ctg)	Rv2964	purU	formyltetrahydrofolate deformylase
3326554	0	A	SNP	C	88	99	182	100	187	Asn152His (aac/Cac)	Rv2971	-	oxidoreductase		phylo (not Euro-American, M. africanum, M. bovis, M . canettii, M. caprae, M. Microti, M. pinipedii, Beijing, Delhi/CAS, EAI)
3331362	0	C	Del	GAP	121	168	293	95.38	303		Rv2975c	-	hypothetical protein
3331363	0	G	Del	GAP	121	168	293	95.38	303		Rv2975c	-	hypothetical protein
3335708	0	G	SNP	C	110	138	241	100	248	Pro14Arg (ccg/cGg)	Rv2979c	-	resolvase
3336825	0	T	SNP	C	135	160	286	100	295	Thr365Ala (aca/Gca)	Rv2981c	ddlA	D-alanine--D-alanine ligase
3338603	0	G	SNP	C	97	121	211	100	218	Pro133Ala (ccg/Gcg)	Rv2982c	gpdA2	glycerol-3-phosphate dehydrogenase
3348536	0	C	SNP	T	92	104	191	100	196
3349917	0	G	SNP	A	121	107	222	100	228	His121Tyr (cat/Tat)	Rv2992c	gltS	glutamate--tRNA ligase
3350236	0	T	SNP	C	92	120	203	99.53	213	Ser14Ser (tca/tcG)	Rv2992c	gltS	glutamate--tRNA ligase
3352932	0	C	SNP	G	121	95	210	100	216	Thr179Thr (acg/acC)	Rv2995c	leuB	3-isopropylmalate dehydrogenase
3355949	0	A	SNP	C	165	121	281	99.31	288	Asp284Ala (gac/gCc)	Rv2997	-	dehydrogenase
3357464	0	C	SNP	G	107	139	243	100	246
3358235	0	A	SNP	T	123	113	233	100	236	Met212Leu (atg/Ttg)	Rv2999	lppY	lipoprotein LppY
3363338	0	A	SNP	G	113	107	217	100	220
3367765	0	G	SNP	A	110	124	231	100	234	Gly343Gly (ggc/ggT)	Rv3009c	gatB	aspartyl/glutamyl-tRNA(Asn/Gln) amidotransferase subunit B
3379757	0	A	SNP	C	55	92	144	89.09	165
3379763	0	G	SNP	A	60	101	159	92.53	174
3379784	0	C	SNP	A	76	108	180	95.83	192
3379788	0	C	SNP	G	80	108	185	96.91	194
3380439	1	G	Ins	C	33	13	46	93.88	46
3380804	0	T	SNP	G	110	120	219	100	230	Ile64Leu (atc/Ctc)	Rv3022A	PE29	PE family protein PE29
3385218	0	C	SNP	T	116	111	224	99.13	229	Gly287Glu (gga/gAa)	Rv3026c	-	hypothetical protein
3393640	0	C	SNP	T	113	90	203	99.51	204	Asn87Asn (aac/aaT)	Rv3033	-	hypothetical protein
3395654	0	G	SNP	A	128	113	232	100	241	Leu92Leu (ctg/ctA)	Rv3035	-	hypothetical protein
3401871	0	A	SNP	G	107	103	204	100	210	Ala16Ala (gct/gcC)	Rv3041c	-	ABC transporter ATP-binding protein
3402816	0	C	SNP	T	110	104	214	100	214	Gly116Glu (gga/gAa)	Rv3042c	serB2	phosphoserine phosphatase SerB
3404376	0	C	SNP	G	107	125	226	100	232	Thr182Thr (acg/acC)	Rv3043c	ctaD	cytochrome C oxidase cytochrome 1
3413785	0	C	SNP	T	99	104	200	99.02	205	Val128Ile (gtc/Atc)	Rv3051c	nrdE	ribonucleoside-diphosphate reductase subunit alpha
3415185	0	T	Del	GAP	58	72	129	75.58	172
3415186	0	A	Del	GAP	58	72	129	75.58	172
3415187	0	G	Del	GAP	58	72	129	76.02	171
3415188	0	G	Del	GAP	58	72	129	76.92	169
3415189	0	G	Del	GAP	58	72	129	78.31	166
3415190	0	G	Del	GAP	58	72	129	80.75	161
3415191	0	G	Del	GAP	58	72	129	81.25	160
3415192	0	T	Del	GAP	58	72	129	81.25	160
3415193	0	G	Del	GAP	58	72	129	81.76	159
3415194	0	G	Del	GAP	58	72	129	82.8	157
3420825	0	A	SNP	G	98	100	195	99	200	Asp445Gly (gac/gGc)	Rv3059	cyp136	cytochrome P450 Cyp136
3425854	0	C	SNP	T	133	123	251	100	256	Pro91Ser (ccg/Tcg)	Rv3062	ligB	DNA ligase
3437007	0	G	SNP	C	122	141	257	100	263	Ala77Pro (gcc/Ccc)	Rv3074	-	hypothetical protein
3440464	0	T	SNP	G	104	112	214	100	216	Arg308Arg (cgt/cgG)	Rv3077	-	hydrolase
3440468	0	G	SNP	C	98	120	214	100	218	Gly310Arg (ggc/Cgc)	Rv3077	-	hydrolase
3450725	0	T	SNP	C	137	139	265	100	276	Val243Val (gtt/gtC)	Rv3084	lipR	acetyl-hydrolase LipR
3454263	0	C	SNP	G	107	113	212	100	220	Leu447Val (ctc/Gtc)	Rv3087	-	diacyglycerol O-acyltransferase
3455686	0	G	SNP	C	100	110	209	100	210	Leu449Leu (ctg/ctC)	Rv3088	tgs4	diacyglycerol O-acyltransferase
3456666	0	A	SNP	G	108	91	191	100	199	Ala302Ala (gca/gcG)	Rv3089	fadD13	long chain-fatty-acid--CoA ligase FadD13
3459081	0	G	SNP	C	117	121	234	98.76	241	Ala291Pro (gca/Cca)	Rv3090	-	hypothetical protein
3462135	0	G	SNP	C	146	155	295	100	301	Cys210Trp (tgc/tgG)	Rv3093c	-	oxidoreductase
3466919	0	C	SNP	G	109	117	219	100	226	Gly58Ala (ggc/gCc)	Rv3097c	lipY	triacylglycerol lipase Lip
3467465	0	C	SNP	G	124	86	207	100	210	Ala66Ala (gcg/gcC)	Rv3098c	-	hypothetical protein
3473996	1	G	Ins	A	114	119	233	97.9	233
3480474	0	G	SNP	A	145	152	296	100	297	Gly134Glu (gga/gAa)	Rv3113	-	phosphatase
3480789	0	T	SNP	C	124	150	267	100	274	Ser11Pro (tca/Cca)	Rv3114	-	hypothetical protein
3486905	0	G	SNP	A	106	135	236	99.18	243	Val133Met (gtg/Atg)	Rv3121	cyp141	cytochrome P450 Cyp141
3486977	0	A	SNP	G	129	105	225	100	234	Lys157Glu (aaa/Gaa)	Rv3121	cyp141	cytochrome P450 Cyp141
3488122	0	G	SNP	A	120	112	232	100	232	Gly12Arg (ggg/Agg)	Rv3122	-	hypothetical protein
3489665	0	C	SNP	T	95	98	192	100	193	Pro54Ser (cca/Tca)	Rv3124	moaR1	transcriptional regulator MoaR
3499497	0	G	SNP	C	117	108	217	99.56	226	Ala140Gly (gcc/gGc)	Rv3133c	devR	two component transcriptional regulator DevR
3500243	0	G	SNP	C	122	114	230	100	236	Ala169Ala (gcc/gcG)	Rv3134c	-	universal stress protein
3501515	0	C	SNP	A	95	89	176	99.46	185	Ala61Glu (gcg/gAg)	Rv3135	PPE50	PPE family protein PPE50
3503895	0	C	SNP	T	99	115	209	99.53	215	Pro168Leu (ccg/cTg)	Rv3137	-	histidinol-phosphatase
3506650	0	A	SNP	C	121	107	223	99.56	229	Ile430Leu (atc/Ctc)	Rv3139	fadE24	acyl-CoA dehydrogenase FadE24
3509231	0	G	SNP	A	106	101	206	99.04	209	Arg106Cys (cgc/Tgc)	Rv3142c	-	hypothetical protein
3509300	0	A	Del	GAP	99	98	196	98.01	201		Rv3142c	-	hypothetical protein
3509301	0	G	Del	GAP	99	97	196	98.49	199		Rv3142c	-	hypothetical protein
3510120	0	T	SNP	G	123	137	257	100	260	Lys400Gln (aag/Cag)	Rv3144c	PPE52	PPE family protein PPE52
3515467	0	C	SNP	T	122	110	224	99.57	233	Pro19Leu (ccg/cTg)	Rv3150	nuoF	NADH-quinone oxidoreductase subunit F
3518167	0	A	SNP	G	153	124	269	100	277	Ile474Met (ata/atG)	Rv3151	nuoG	NADH-quinone oxidoreductase subunit G
3518555	0	A	SNP	G	126	143	265	100	269	Thr604Ala (acg/Gcg)	Rv3151	nuoG	NADH-quinone oxidoreductase subunit G
3520695	0	G	SNP	A	140	117	254	99.61	258	Ala63Ala (gcg/gcA)	Rv3153	nuoI	NADH-quinone oxidoreductase subunit I
3530955	0	C	SNP	G	94	109	199	100	203	Val62Leu (gtc/Ctc)	Rv3161c	-	dioxygenase
3539353	0	G	SNP	A	121	119	238	100	240	Gln283Gln (cag/caA)	Rv3170	aofH	flavin-containing monoamine oxidase
3556275	0	A	SNP	G	97	108	201	99.51	206	Leu138Pro (ctg/cCg)	Rv3190c	-	hypothetical protein
3557253	0	C	SNP	T	86	110	193	100	196
3561875	0	C	SNP	T	118	129	243	99.2	249	Arg433Gln (cgg/cAg)	Rv3193c	-	transmembrane protein
3562338	0	G	SNP	T	104	111	214	99.08	217	Leu279Met (ctg/Atg)	Rv3193c	-	transmembrane protein
3580606	0	C	SNP	T	102	107	206	99.52	210
3580637	0	T	Del	GAP	106	98	198	96.68	211
3581414	0	A	SNP	G	99	114	211	100	213	Thr34Ala (aca/Gca)	Rv3204	-	DNA-methyltransferase
3582694	0	C	SNP	T	88	101	179	100	189	Lys339Lys (aag/aaA)	Rv3206c	moeB1	adenylyltransferase/sulfurtransferase
3590686	1	G	Ins	C	84	79	163	98.79	164
3591063	0	T	SNP	C	124	108	226	100	232	Lys144Glu (aag/Gag)	Rv3213c	-	SOJ/ParA-like protein
3596775	0	C	SNP	T	99	130	219	100	229	Gly254Ser (ggc/Agc)	Rv3220c	-	two component sensor kinase
3600576	0	C	SNP	T	102	135	234	100	237	Cys242Cys (tgc/tgT)	Rv3224	-	iron-regulated short-chain dehydrogenase/reductase
3604821	0	G	SNP	C	193	158	344	100	351	Ala32Ala (gcg/gcC)	Rv3228	-	hypothetical protein
3610391	1	A	Ins	C	105	96	201	99.01	201		Rv3234c	tgs3	diacyglycerol O-acyltransferase
3611287	0	C	Del	GAP	113	99	206	96.36	220
3614982	0	T	SNP	C	134	117	247	100	251	Leu874Leu (cta/ctG)	Rv3239c	-	transmembrane transport protein
3616411	0	A	SNP	C	104	132	223	99.16	238	Leu398Arg (ctg/cGg)	Rv3239c	-	transmembrane transport protein
3620712	0	C	SNP	T	113	119	229	100	232	Leu181Leu (ctg/ctA)	Rv3241c	-	hypothetical protein
3621423	0	A	SNP	G	104	110	204	100	214
3622441	0	A	SNP	C	123	109	226	100	232	Val217Val (gtt/gtG)	Rv3243c	-	hypothetical protein
3625065	0	T	SNP	G	113	128	237	100	241	Met517Leu (atg/Ctg)	Rv3245c	mtrB	two component sensory histidine kinase MtrB
3631964	0	C	SNP	T	100	116	208	99.54	217	Gly9Arg (gga/Aga)	Rv3252c	alkB	transmembrane alkane 1-monooxygenase AlkB
3638093	0	G	SNP	A	129	114	240	100	243	Ser206Leu (tcg/tTg)	Rv3257c	pmmA	phosphomannomutase PmmA
3645524	0	C	SNP	T	105	107	210	100	212	Asp152Asn (gac/Aac)	Rv3264c	manB	D-alpha-D-mannose-1-phosphate guanylyltransferase ManB
3653988	0	G	SNP	A	112	120	230	99.15	234	Val181Met (gtg/Atg)	Rv3272	-	hypothetical protein
3656206	0	C	SNP	A	117	121	231	100	238	Arg524Ser (cgc/Agc)	Rv3273	-	transmembrane carbonic anhydrase
3666192	0	G	SNP	A	105	119	222	99.56	225	Leu125Leu (ttg/ttA)	Rv3284	-	hypothetical protein
3670040	0	C	SNP	T	132	88	216	99.1	222	Ala124Ala (gcg/gcA)	Rv3289c	-	transmembrane protein
3678094	0	C	SNP	T	115	127	238	99.18	244	Ala440Ala (gcc/gcT)	Rv3296	lhr	ATP-dependent helicase
3679764	0	G	SNP	A	181	142	311	100	323	Ser997Asn (agc/aAc)	Rv3296	lhr	ATP-dependent helicase
3681548	0	A	SNP	C	106	131	227	100	237	Arg77Arg (agg/Cgg)	Rv3297	nei	endonuclease VIII
3685510	0	T	SNP	C	129	123	251	100	252	Ser152Gly (agt/Ggt)	Rv3299c	atsB	arylsulfatase AtsB
3689523	0	G	SNP	T	100	107	204	100	207	Cys472_ (tgc/tgA)	Rv3303c	lpdA	NAD(P)H quinone reductase LpdA
3690016	0	A	SNP	G	91	110	194	100	201	Leu308Ser (ttg/tCg)	Rv3303c	lpdA	NAD(P)H quinone reductase LpdA
3693681	0	A	SNP	C	123	113	229	99.58	237	Ala103Ala (gct/gcG)	Rv3306c	amiB1	amidase AmiB
3696692	0	G	SNP	A	93	105	196	99	200	Thr134Thr (acc/acT)	Rv3309c	upp	uracil phosphoribosyltransferase
3697585	0	C	SNP	T	106	102	200	100	208	Leu130Phe (ctc/Ttc)	Rv3310	sapM	acid phosphatase
3704596	0	G	SNP	C	103	106	198	100	209	Val54Leu (gtg/Ctg)	Rv3317	sdhD	succinate dehydrogenase hydrophobic membrane anchor subunit
3709155	0	G	SNP	A	115	99	212	99.53	215	Ala187Val (gcg/gTg)	Rv3323c	moaX	MoaD-MoaE fusion protein MoaX
3711910	0	G	SNP	A	86	45	129	100	131	Trp54_ (tgg/tgA)	Rv3327	-	transposase fusion protein
3712372	0	A	SNP	G	60	75	130	100	135	Leu208Leu (cta/ctG)	Rv3327	-	transposase fusion protein
3714211	0	G	SNP	T	111	131	239	100	242	Pro41Gln (ccg/cAg)	Rv3328c	sigJ	ECF RNA polymerase sigma factor SigJ
3714639	0	G	SNP	A	114	112	223	100	226	Arg83His (cgc/cAc)	Rv3329	-	aminotransferase
3714757	0	A	SNP	C	121	119	234	99.59	241	Gln122His (caa/caC)	Rv3329	-	aminotransferase
3715775	0	C	SNP	T	130	110	240	100	240
3718357	0	C	SNP	T	129	94	215	100	223	Pro423Leu (ccg/cTg)	Rv3331	sugI	sugar-transport integral membrane protein SugI
3721806	0	G	SNP	C	116	106	218	99.55	223	Gly265Gly (ggc/ggG)	Rv3335c	-	integral membrane protein
3729342	0	C	SNP	T	107	115	213	100	222	Ala240Val (gcg/gTg)	Rv3342	-	methyltransferase
3729597	0	G	SNP	C	113	119	230	100	232	Leu2447Val (ctc/Gtc)	Rv3343c	PPE54	PPE family protein PPE54
3730371	0	C	SNP	T	97	109	200	92.79	222	Gly2189Ser (ggc/Agc)	Rv3343c	PPE54	PPE family protein PPE54
3730466	0	A	SNP	G	115	95	204	82.35	255	Ile2157Thr (atc/aCc)	Rv3343c	PPE54	PPE family protein PPE54
3732310	0	G	SNP	A	174	217	387	92	425	Asn1542Asn (aac/aaT)	Rv3343c	PPE54	PPE family protein PPE54
3732553	0	A	SNP	G	209	127	321	76.89	437	Ile1461Ile (att/atC)	Rv3343c	PPE54	PPE family protein PPE54
3732624	0	A	SNP	G	195	183	361	94.26	401	Leu1438Leu (ttg/Ctg)	Rv3343c	PPE54	PPE family protein PPE54
3735802	0	C	SNP	G	101	126	223	88.67	256	Thr378Thr (acg/acC)	Rv3343c	PPE54	PPE family protein PPE54
3736024	0	A	SNP	G	85	102	178	100	187	Gly304Gly (ggt/ggC)	Rv3343c	PPE54	PPE family protein PPE54
3736628	0	T	SNP	G	167	125	278	99.66	293	Glu103Ala (gag/gCg)	Rv3343c	PPE54	PPE family protein PPE54
3737479	0	G	Del	GAP	68	66	142	95.04	141		Rv3344c	PE_PGRS49	PE-PGRS family protein PE_PGRS49
3737480	0	G	Del	GAP	69	66	143	97.12	139		Rv3344c	PE_PGRS49	PE-PGRS family protein PE_PGRS49
3737481	0	C	Del	GAP	69	66	143	97.12	139		Rv3344c	PE_PGRS49	PE-PGRS family protein PE_PGRS49
3737482	0	G	Del	GAP	69	66	143	97.12	139		Rv3344c	PE_PGRS49	PE-PGRS family protein PE_PGRS49
3737483	0	C	Del	GAP	69	66	143	97.12	139		Rv3344c	PE_PGRS49	PE-PGRS family protein PE_PGRS49
3737484	0	C	Del	GAP	69	66	143	97.12	139		Rv3344c	PE_PGRS49	PE-PGRS family protein PE_PGRS49
3737485	0	G	Del	GAP	69	66	143	97.12	139		Rv3344c	PE_PGRS49	PE-PGRS family protein PE_PGRS49
3737486	0	C	Del	GAP	69	66	143	97.12	139		Rv3344c	PE_PGRS49	PE-PGRS family protein PE_PGRS49
3737487	0	C	Del	GAP	69	66	143	97.12	139		Rv3344c	PE_PGRS49	PE-PGRS family protein PE_PGRS49
3737488	0	G	Del	GAP	69	66	143	97.83	138		Rv3344c	PE_PGRS49	PE-PGRS family protein PE_PGRS49
3737489	0	G	Del	GAP	69	66	143	97.12	139		Rv3344c	PE_PGRS49	PE-PGRS family protein PE_PGRS49
3737490	0	C	Del	GAP	69	66	143	97.83	138		Rv3344c	PE_PGRS49	PE-PGRS family protein PE_PGRS49
3737491	0	G	Del	GAP	69	66	143	97.83	138		Rv3344c	PE_PGRS49	PE-PGRS family protein PE_PGRS49
3737492	0	C	Del	GAP	69	66	143	97.83	138		Rv3344c	PE_PGRS49	PE-PGRS family protein PE_PGRS49
3737493	0	C	Del	GAP	69	66	143	97.83	138		Rv3344c	PE_PGRS49	PE-PGRS family protein PE_PGRS49
3737494	0	G	Del	GAP	69	66	143	97.83	138		Rv3344c	PE_PGRS49	PE-PGRS family protein PE_PGRS49
3737495	0	C	Del	GAP	69	66	143	97.83	138		Rv3344c	PE_PGRS49	PE-PGRS family protein PE_PGRS49
3737496	0	C	Del	GAP	69	66	143	97.83	138		Rv3344c	PE_PGRS49	PE-PGRS family protein PE_PGRS49
3737497	0	G	Del	GAP	69	66	143	97.83	138		Rv3344c	PE_PGRS49	PE-PGRS family protein PE_PGRS49
3737498	0	C	Del	GAP	69	66	143	97.83	138		Rv3344c	PE_PGRS49	PE-PGRS family protein PE_PGRS49
3737499	0	C	Del	GAP	68	66	143	98.53	136		Rv3344c	PE_PGRS49	PE-PGRS family protein PE_PGRS49
3737500	0	A	Del	GAP	68	66	143	98.53	136		Rv3344c	PE_PGRS49	PE-PGRS family protein PE_PGRS49
3737501	0	C	Del	GAP	68	66	143	99.26	135		Rv3344c	PE_PGRS49	PE-PGRS family protein PE_PGRS49
3737502	0	C	Del	GAP	68	66	143	97.81	137		Rv3344c	PE_PGRS49	PE-PGRS family protein PE_PGRS49
3738364	0	G	SNP	A	39	156	190	98.98	197	Arg1471Trp (cgg/Tgg)	Rv3345c	PE_PGRS50	PE-PGRS family protein PE_PGRS50
3738417	0	G	Del	GAP	20	127	141	99.32	148		Rv3345c	PE_PGRS50	PE-PGRS family protein PE_PGRS50
3739497	0	A	Del	GAP	155	132	255	90.82	316		Rv3345c	PE_PGRS50	PE-PGRS family protein PE_PGRS50
3739498	0	C	Del	GAP	155	132	255	91.11	315		Rv3345c	PE_PGRS50	PE-PGRS family protein PE_PGRS50
3739499	0	A	Del	GAP	155	132	255	91.69	313		Rv3345c	PE_PGRS50	PE-PGRS family protein PE_PGRS50
3739500	0	C	Del	GAP	155	132	255	90.82	316		Rv3345c	PE_PGRS50	PE-PGRS family protein PE_PGRS50
3739501	0	C	Del	GAP	155	132	255	90.82	316		Rv3345c	PE_PGRS50	PE-PGRS family protein PE_PGRS50
3739502	0	G	Del	GAP	155	132	255	91.11	315		Rv3345c	PE_PGRS50	PE-PGRS family protein PE_PGRS50
3739503	0	C	Del	GAP	155	132	255	92.88	309		Rv3345c	PE_PGRS50	PE-PGRS family protein PE_PGRS50
3739504	0	C	Del	GAP	155	132	255	99.31	289		Rv3345c	PE_PGRS50	PE-PGRS family protein PE_PGRS50
3739505	0	A	Del	GAP	155	132	256	99.65	288		Rv3345c	PE_PGRS50	PE-PGRS family protein PE_PGRS50
3740181	0	T	SNP	C	173	189	348	99.45	364	Asn865Ser (aat/aGt)	Rv3345c	PE_PGRS50	PE-PGRS family protein PE_PGRS50
3741240	0	C	SNP	T	166	164	324	99.7	331	Gly512Asp (ggt/gAt)	Rv3345c	PE_PGRS50	PE-PGRS family protein PE_PGRS50
3746409	0	A	SNP	G	98	120	213	100	218	Leu2259Pro (ctg/cCg)	Rv3347c	PPE55	PPE family protein PPE55
3749653	0	G	SNP	A	86	113	194	99.5	200	Gln1178_ (caa/Taa)	Rv3347c	PPE55	PPE family protein PPE55
3750177	0	A	SNP	T	103	84	185	99.47	188	Phe1003Tyr (ttc/tAc)	Rv3347c	PPE55	PPE family protein PPE55
3750178	0	A	SNP	C	103	84	184	99.47	188	Phe1003Val (ttc/Gtc)	Rv3347c	PPE55	PPE family protein PPE55
3750185	0	C	SNP	G	100	80	178	98.36	183	Ser1000Ser (tcg/tcC)	Rv3347c	PPE55	PPE family protein PPE55
3750187	0	A	SNP	T	98	81	175	98.35	182	Ser1000Thr (tcg/Acg)	Rv3347c	PPE55	PPE family protein PPE55
3750188	0	C	SNP	G	101	81	181	98.38	185	Met999Ile (atg/atC)	Rv3347c	PPE55	PPE family protein PPE55
3750193	0	G	SNP	A	105	81	183	97.38	191	Leu998Phe (ctc/Ttc)	Rv3347c	PPE55	PPE family protein PPE55
3750205	0	C	SNP	T	125	105	228	99.14	232	Asp994Asn (gac/Aac)	Rv3347c	PPE55	PPE family protein PPE55
3750209	0	A	SNP	G	121	102	218	98.24	227	Asn992Asn (aat/aaC)	Rv3347c	PPE55	PPE family protein PPE55
3750210	0	T	SNP	G	122	105	224	98.7	230	Asn992Thr (aat/aCt)	Rv3347c	PPE55	PPE family protein PPE55
3750407	0	G	SNP	C	107	114	216	99.1	223	Gly926Gly (ggc/ggG)	Rv3347c	PPE55	PPE family protein PPE55
3750417	0	A	SNP	T	104	113	213	99.09	219	Phe923Tyr (ttc/tAc)	Rv3347c	PPE55	PPE family protein PPE55
3750421	0	T	SNP	C	102	121	215	98.67	226	Ser922Gly (agc/Ggc)	Rv3347c	PPE55	PPE family protein PPE55
3750584	0	G	SNP	A	108	104	202	98.15	216	Asn867Asn (aac/aaT)	Rv3347c	PPE55	PPE family protein PPE55
3752003	0	G	SNP	C	86	99	182	98.93	187	Val394Val (gtc/gtG)	Rv3347c	PPE55	PPE family protein PPE55
3752006	0	G	SNP	A	82	97	173	99.44	180	Asn393Asn (aac/aaT)	Rv3347c	PPE55	PPE family protein PPE55
3752007	0	T	SNP	C	83	96	176	98.9	181	Asn393Ser (aac/aGc)	Rv3347c	PPE55	PPE family protein PPE55
3752008	0	T	SNP	C	82	99	178	100	181	Asn393Asp (aac/Gac)	Rv3347c	PPE55	PPE family protein PPE55
3752012	0	C	SNP	G	87	98	178	98.93	187	Pro391Pro (ccg/ccC)	Rv3347c	PPE55	PPE family protein PPE55
3752207	0	A	SNP	G	130	110	238	99.59	241	Ile326Ile (att/atC)	Rv3347c	PPE55	PPE family protein PPE55
3753116	0	C	SNP	T	119	192	308	98.11	317	Pro23Pro (ccg/ccA)	Rv3347c	PPE55	PPE family protein PPE55
3753164	0	T	SNP	G	104	168	267	98.55	276	Pro7Pro (cca/ccC)	Rv3347c	PPE55	PPE family protein PPE55
3753629	1	T	Ins	G	120	104	224	94.51	225
3753629	2	T	Ins	C	120	104	224	94.51	225
3758999	0	C	SNP	T	109	112	218	99.55	222	Gly2702Ser (ggt/Agt)	Rv3350c	PPE56	PPE family protein PPE56
3763724	0	A	SNP	G	100	79	179	100	179	Phe1127Leu (ttc/Ctc)	Rv3350c	PPE56	PPE family protein PPE56
3771009	0	T	SNP	G	132	105	235	100	237	Ser79Ser (tct/tcG)	Rv3357	relJ	antitoxin RelJ
3772834	0	A	Del	GAP	109	120	225	98.71	232		Rv3360	-	hypothetical protein
3787466	0	G	SNP	C	96	130	220	100	226	Glu385Gln (gag/Cag)	Rv3372	otsB2	trehalose 6-phosphate phosphatase
3794259	0	G	SNP	A	113	129	241	98.78	245	Thr203Thr (acc/acT)	Rv3379c	dxs2	1-deoxy-D-xylulose 5-phosphate synthase
3794867	1	C	Ins	C	117	114	231	94.29	232		Rv3379c	dxs2	1-deoxy-D-xylulose 5-phosphate synthase
3794867	2	C	Ins	A	117	114	231	94.29	232		Rv3379c	dxs2	1-deoxy-D-xylulose 5-phosphate synthase
3797679	0	C	SNP	A	130	143	273	99.64	274	Ala271Ser (gcc/Tcc)	Rv3383c	idsB	polyprenyl synthetase IdsB
3798095	0	A	SNP	C	108	118	219	99.56	227	Val132Gly (gtc/gGc)	Rv3383c	idsB	polyprenyl synthetase IdsB
3799512	0	C	SNP	T	120	138	253	99.61	259	Ala42Thr (gcg/Acg)	Rv3384c	vapC46	ribonuclease VapC46
3812582	0	C	SNP	A	95	99	194	100	194	Arg499Arg (cgg/cgT)	Rv3396c	guaA	GMP synthase
3815477	0	G	SNP	T	128	123	248	100	251	Ala210Ala (gcc/gcA)	Rv3398c	idsA1	multifunctional dimethylallyltransferase/geranyltranstransferase/farnesylt ranstransferase
3817117	0	C	SNP	A	112	116	224	100	228	Ala330Glu (gcg/gAg)	Rv3399	-	S-adenosylmethionine-dependentmethyltransferase
3821503	0	A	SNP	C	112	114	222	100	226	Leu130Arg (cta/cGa)	Rv3402c	-	hypothetical protein
3821845	0	G	SNP	T	109	116	222	100	225	Ala16Glu (gca/gAa)	Rv3402c	-	hypothetical protein
3823159	0	A	SNP	T	112	123	229	100	235	Val235Val (gtt/gtA)	Rv3403c	-	hypothetical protein
3826684	0	C	SNP	T	92	110	200	100	202	Ser46Leu (tcg/tTg)	Rv3408	vapC47	ribonuclease VapC47
3829770	0	T	SNP	C	111	136	244	100	247	Pro47Pro (cca/ccG)	Rv3410c	guaB3	oxidoreductase
3830695	0	A	SNP	G	132	125	250	100	257	Ala275Ala (gct/gcC)	Rv3411c	guaB2	inosine-5'-monophosphate dehydrogenase
3838871	0	A	SNP	G	137	126	258	100	263	Ala64Ala (gct/gcC)	Rv3420c	rimI	ribosomal-protein-alanine acetyltransferase RimI
3841473	0	C	SNP	T	104	134	223	100	238
3842620	0	A	SNP	G	100	84	179	99.46	185	Thr128Ala (act/Gct)	Rv3425	PPE57	PPE family protein PPE57
3842625	0	A	SNP	G	100	88	184	99.47	189	Pro129Pro (cca/ccG)	Rv3425	PPE57	PPE family protein PPE57
3843408	0	G	Del	GAP	103	96	198	97.07	205		Rv3426	PPE58	PPE family protein PPE58
3844757	0	C	Del	GAP	123	109	229	97.89	237		Rv3428c	-	transposase
3844992	0	T	SNP	A	158	117	270	100	275	Ser327Cys (agc/Tgc)	Rv3428c	-	transposase
3845695	0	C	SNP	T	111	122	232	100	233	Arg92Arg (cgg/cgA)	Rv3428c	-	transposase
3851887	0	A	SNP	C	166	148	308	99.05	317	Ser443Ala (tcg/Gcg)	Rv3433c	-	bifunctional ADP-dependent (S)-NAD(P)H-hydrate dehydratase/NAD(P)H-hydrate epimerase
3851888	0	T	SNP	C	167	148	303	97.83	322	Ala442Ala (gca/gcG)	Rv3433c	-	bifunctional ADP-dependent (S)-NAD(P)H-hydrate dehydratase/NAD(P)H-hydrate epimerase
3859893	0	C	SNP	T	94	153	245	100	247	Glu28Glu (gag/gaA)	Rv3440c	-	hypothetical protein
3860216	0	G	SNP	A	113	106	213	100	219	Ala385Ala (gcc/gcT)	Rv3441c	mrsA	phosphoglucosamine mutase
3862473	0	A	Del	GAP	102	131	216	100	233
3864995	0	T	SNP	C	125	98	216	100	223	Ser1082Gly (agc/Ggc)	Rv3447c	eccC4	ESX-4 secretion system protein EccC4
3869355	0	T	SNP	C	127	134	255	99.62	262	Ile335Thr (atc/aCc)	Rv3448	eccD4	ESX-4 secretion system protein EccD4
3870010	0	A	SNP	G	122	108	224	100	230	Thr87Ala (acc/Gcc)	Rv3449	mycP4	membrane-anchored mycosin
3871246	0	T	SNP	C	148	152	296	100	300	Gly417Gly (gga/ggG)	Rv3450c	eccB4	ESX-4 secretion system protein EccB4
3874723	0	T	Del	GAP	101	95	191	99.49	197
3874745	0	G	SNP	C	109	100	202	99.52	210
3877421	0	A	SNP	G	96	98	186	99.49	195	Pro4Pro (cct/ccC)	Rv3456c	rplQ	50S ribosomal protein L17
3880175	0	C	SNP	A	102	109	207	100	211
3884697	0	C	SNP	G	115	82	188	80.08	246	Ala245Gly (gcc/gGc)	Rv3467	-	hypothetical protein
3885886	0	T	SNP	C	140	123	259	99.62	264	Ile62Val (atc/Gtc)	Rv3468c	-	dTDP-glucose 4,6-dehydratase
3892671	0	A	SNP	G	86	91	171	100	177
3893480	0	G	SNP	A	112	113	221	99.12	227
3895727	0	C	SNP	A	108	111	215	99.55	220
3896340	0	T	SNP	G	130	97	218	100	227	Leu174Arg (ctc/cGc)	Rv3479	-	transmembrane protein
3898408	0	A	SNP	G	109	122	227	100	231	Ala863Ala (gca/gcG)	Rv3479	-	transmembrane protein
3906462	1	A	Ins	T	92	110	202	97.12	203		Rv3487c	lipF	carboxylesterase LipF
3908062	0	C	SNP	T	113	118	227	100	231
3909235	0	G	SNP	C	110	112	220	100	222	Val334Leu (gtg/Ctg)	Rv3490	otsA	trehalose-phosphate synthase
3909730	0	C	SNP	A	103	104	200	99.52	208	Gln499Lys (caa/Aaa)	Rv3490	otsA	trehalose-phosphate synthase
3918649	0	T	SNP	C	116	91	201	99.04	209	Gly184Gly (gga/ggG)	Rv3499c	mce4A	Mce family protein Mce4A
3933939	0	T	SNP	G	6	40	45	100	46	Ser979Ala (tct/Gct)	Rv3508	PE_PGRS54	PE-PGRS family protein PE_PGRS54
3934542	0	T	SNP	G	155	151	294	99.03	309	Ser1180Ala (tct/Gct)	Rv3508	PE_PGRS54	PE-PGRS family protein PE_PGRS54
3934699	0	G	SNP	A	177	187	349	99.45	366	Ser1232Asn (agc/aAc)	Rv3508	PE_PGRS54	PE-PGRS family protein PE_PGRS54
3934878	0	G	SNP	A	148	180	322	87.7	374	Asp1292Asn (gac/Aac)	Rv3508	PE_PGRS54	PE-PGRS family protein PE_PGRS54
3935335	0	T	SNP	C	84	72	144	98.73	158	Val1444Ala (gtc/gCc)	Rv3508	PE_PGRS54	PE-PGRS family protein PE_PGRS54
3935494	0	C	SNP	A	62	22	82	98.82	85	Ala1497Asp (gcc/gAc)	Rv3508	PE_PGRS54	PE-PGRS family protein PE_PGRS54
3935950	0	T	SNP	C	120	78	187	99.5	199	Val1649Ala (gtc/gCc)	Rv3508	PE_PGRS54	PE-PGRS family protein PE_PGRS54
3936109	0	C	SNP	A	26	16	42	97.67	43	Ala1702Asp (gcc/gAc)	Rv3508	PE_PGRS54	PE-PGRS family protein PE_PGRS54
3940802	0	A	SNP	G	44	71	114	100	115	Asn396Asp (aac/Gac)	Rv3511	PE_PGRS55	PE-PGRS family protein PE_PGRS55
3941724	0	C	Del	GAP	29	125	143	90.59	170		Rv3511	PE_PGRS55	PE-PGRS family protein PE_PGRS55
3942481	0	C	SNP	G	168	173	333	100	341
3942640	0	T	SNP	C	122	168	281	100	290
3943019	0	C	SNP	G	130	104	224	99.15	236
3943079	0	C	SNP	A	105	65	161	98.27	173
3943160	0	C	SNP	T	17	11	28	87.5	32
3947125	0	C	SNP	G	67	80	145	98.66	149	Gly444Gly (ggc/ggG)	Rv3514	PE_PGRS57	PE-PGRS family protein PE_PGRS57
3947126	0	G	SNP	A	63	79	138	99.3	143	Ala445Thr (gcc/Acc)	Rv3514	PE_PGRS57	PE-PGRS family protein PE_PGRS57
3947127	0	C	SNP	T	60	77	131	97.86	140	Ala445Val (gcc/gTc)	Rv3514	PE_PGRS57	PE-PGRS family protein PE_PGRS57
3947128	0	C	SNP	G	66	79	142	97.97	148	Ala445Ala (gcc/gcG)	Rv3514	PE_PGRS57	PE-PGRS family protein PE_PGRS57
3948337	0	G	SNP	A	20	8	28	84.85	33	Gly848Gly (ggg/ggA)	Rv3514	PE_PGRS57	PE-PGRS family protein PE_PGRS57
3948347	0	T	SNP	G	21	9	29	100	30	Ser852Ala (tcc/Gcc)	Rv3514	PE_PGRS57	PE-PGRS family protein PE_PGRS57
3948414	0	T	SNP	G	31	4	34	100	35	Val874Gly (gtc/gGc)	Rv3514	PE_PGRS57	PE-PGRS family protein PE_PGRS57
3948417	0	T	SNP	G	34	6	39	100	40	Val875Gly (gtc/gGc)	Rv3514	PE_PGRS57	PE-PGRS family protein PE_PGRS57
3949531	0	C	SNP	G	83	80	153	94.22	173	Gly1246Gly (ggc/ggG)	Rv3514	PE_PGRS57	PE-PGRS family protein PE_PGRS57
3949532	0	C	SNP	G	82	84	159	97.65	170	Pro1247Ala (ccc/Gcc)	Rv3514	PE_PGRS57	PE-PGRS family protein PE_PGRS57
3952800	0	G	SNP	A	91	90	179	100	181	Gly86Asp (ggc/gAc)	Rv3516	echA19	enoyl-CoA hydratase EchA19
3958403	0	A	SNP	G	106	119	221	99.56	226	Asn295Asp (aac/Gac)	Rv3521	-	hypothetical protein
3959418	0	C	SNP	T	128	123	249	99.21	253	Thr324Ile (acc/aTc)	Rv3522	ltp4	lipid transfer protein
3962295	0	C	SNP	G	89	103	187	98.97	194	Ser10Ser (tcg/tcC)	Rv3525c	-	siderophore-binding protein
3964930	0	C	SNP	T	107	117	222	100	224	Gly88Glu (gga/gAa)	Rv3528c	-	hypothetical protein
3976128	0	G	SNP	A	106	120	222	100	226	Glu254Lys (gag/Aag)	Rv3537	kstD	3-oxosteroid 1-dehydrogenase
3981983	0	G	SNP	A	104	116	217	100	220	Pro386Pro (ccc/ccT)	Rv3543c	fadE29	acyl-CoA dehydrogenase FadE29
[truncated: 177 more rows]
