# Supplementary material for: Novel Mutations in Putative Nicotinic Acid Phosphoribosyltransferases of Mycobacterium tuberculosis and Their Effect on Protein Thermodynamic Properties
Source: Polymers (Basel). 2022 Apr 18;14(8):1623. doi: 10.3390/polym14081623 (PMC9031469; doi:10.3390/polym14081623)
Supplement: Supplementary file 1 [file polymers-14-01623-s001.zip › Supplementary files S1/729.xls]

## Sheet: 729_ERR3335.gatk_position_varia
#Pos	Insindex	Ref	Type	Allel	CovFor	CovRev	Qual20	Freq	Cov	Subst	Gene	GeneName	Product	ResistanceSNP	PhyloSNP	InterestingRegion
1849	0	C	SNP	A	111	92	199	100	203
1977	0	A	SNP	G	124	85	207	100	209
3446	0	C	SNP	T	75	82	150	100	157	Ala56Val (gcc/gTc)	Rv0003	recF	DNA replication/repair protein RecF
4013	0	T	SNP	C	98	78	174	100	176	Ile245Thr (atc/aCc)	Rv0003	recF	DNA replication/repair protein RecF
7362	0	G	SNP	C	108	101	207	100	209	Glu21Gln (gag/Cag)	Rv0006	gyrA	DNA gyrase subunit A			fluoroquinolones (FQ)
7585	0	G	SNP	C	106	117	220	99.11	225	Ser95Thr (agc/aCc)	Rv0006	gyrA	DNA gyrase subunit A		phylo (not H37Rv)	fluoroquinolones (FQ)
9304	0	G	SNP	A	134	126	251	100	260	Gly668Asp (ggc/gAc)	Rv0006	gyrA	DNA gyrase subunit A			fluoroquinolones (FQ)
11879	0	A	SNP	G	148	89	226	99.58	238	Ser145Pro (tcc/Ccc)	Rv0008c	-	cell wall synthesis protein CwsA
12204	0	G	SNP	A	103	145	244	99.2	250	Leu36Leu (ctc/ctT)	Rv0008c	-	cell wall synthesis protein CwsA
12950	0	G	SNP	C	110	104	214	99.53	215	Lys161Asn (aag/aaC)	Rv0009	ppiA	iron-regulated peptidyl-prolyl cis-trans isomerase PpiA
14785	0	T	SNP	C	97	93	188	100	190	Cys233Arg (tgc/Cgc)	Rv0012	-	membrane protein
15117	0	C	SNP	G	102	85	187	99.47	188	Ile68Met (atc/atG)	Rv0013	trpG	anthranilate synthase component II
21469	0	C	SNP	T	134	106	228	100	240	Ala58Thr (gcc/Acc)	Rv0017c	rodA	cell division protein RodA
21795	0	G	SNP	A	138	135	255	99.64	274	Pro463Ser (ccg/Tcg)	Rv0018c	pstP	phosphoserine/threonine phosphatase PstP
22452	0	C	SNP	T	73	89	156	100	162	Gly244Ser (ggc/Agc)	Rv0018c	pstP	phosphoserine/threonine phosphatase PstP
24007	0	G	SNP	T	95	78	172	100	173	Arg480Arg (cgg/Agg)	Rv0020c	fhaA	FHA domain-containing protein FhaA
24699	0	C	Del	GAP	91	91	183	75.52	241		Rv0020c	fhaA	FHA domain-containing protein FhaA
24700	0	C	Del	GAP	91	91	183	76.47	238		Rv0020c	fhaA	FHA domain-containing protein FhaA
24701	0	G	Del	GAP	91	91	183	77.12	236		Rv0020c	fhaA	FHA domain-containing protein FhaA
24702	0	C	Del	GAP	91	91	183	78.11	233		Rv0020c	fhaA	FHA domain-containing protein FhaA
24703	0	G	Del	GAP	92	91	183	78.88	232		Rv0020c	fhaA	FHA domain-containing protein FhaA
24704	0	T	Del	GAP	92	91	183	79.91	229		Rv0020c	fhaA	FHA domain-containing protein FhaA
24705	0	T	Del	GAP	92	91	183	80.26	228		Rv0020c	fhaA	FHA domain-containing protein FhaA
24706	0	G	Del	GAP	92	91	183	81.7	224		Rv0020c	fhaA	FHA domain-containing protein FhaA
24707	0	C	Del	GAP	92	91	183	82.81	221		Rv0020c	fhaA	FHA domain-containing protein FhaA
24708	0	T	Del	GAP	93	91	184	83.26	221		Rv0020c	fhaA	FHA domain-containing protein FhaA
24709	0	C	Del	GAP	93	91	184	83.64	220		Rv0020c	fhaA	FHA domain-containing protein FhaA
24710	0	G	Del	GAP	93	91	184	84.02	219		Rv0020c	fhaA	FHA domain-containing protein FhaA
24711	0	G	Del	GAP	92	91	183	83.18	220		Rv0020c	fhaA	FHA domain-containing protein FhaA
24712	0	G	Del	GAP	92	91	183	83.94	218		Rv0020c	fhaA	FHA domain-containing protein FhaA
24713	0	G	Del	GAP	92	91	183	83.94	218		Rv0020c	fhaA	FHA domain-containing protein FhaA
24714	0	T	Del	GAP	92	91	183	83.94	218		Rv0020c	fhaA	FHA domain-containing protein FhaA
24715	0	A	Del	GAP	92	91	183	84.72	216		Rv0020c	fhaA	FHA domain-containing protein FhaA
24716	0	A	Del	GAP	92	91	183	84.72	216		Rv0020c	fhaA	FHA domain-containing protein FhaA
26748	0	C	Del	GAP	97	103	199	94.79	211		Rv0021c	-	hypothetical protein
26957	0	C	SNP	G	114	102	212	100	216
26959	0	C	SNP	G	118	102	219	100	220
27487	0	G	SNP	A	104	100	203	99.51	205
34044	0	T	SNP	C	71	111	180	100	182
34557	0	T	SNP	G	70	70	138	98.59	142	Leu88Arg (ctg/cGg)	Rv0032	bioF2	8-amino-7-oxononanoate synthase
34569	0	C	Del	GAP	67	66	130	97.79	136		Rv0032	bioF2	8-amino-7-oxononanoate synthase
34878	0	C	SNP	T	91	79	170	98.27	173	Ala195Val (gcc/gTc)	Rv0032	bioF2	8-amino-7-oxononanoate synthase
37031	0	C	SNP	G	97	96	192	100	193	Ala55Ala (gcc/gcG)	Rv0034	-	hypothetical protein
40136	0	A	SNP	C	99	90	188	98.95	191	Val356Gly (gtg/gGg)	Rv0037c	-	MFS-type transporter
42281	0	C	SNP	A	153	167	318	99.69	321	Cys24Phe (tgc/tTc)	Rv0039c	-	transmembrane protein
42967	0	G	SNP	C	134	107	241	100	241	Pro133Pro (ccc/ccG)	Rv0040c	mtc28	hypothetical protein
49360	0	C	SNP	T	99	113	206	99.53	213	Val194Ile (gtc/Atc)	Rv0045c	-	hydrolase
49691	0	C	Del	GAP	99	100	199	98.03	203		Rv0045c	-	hydrolase
49692	0	C	Del	GAP	99	100	199	100	199		Rv0045c	-	hydrolase
50056	0	C	SNP	T	87	98	180	100	185	Ala357Thr (gcg/Acg)	Rv0046c	ino1	inositol-3-phosphate synthase
50557	0	T	SNP	C	84	95	177	100	179	Arg190Gly (agg/Ggg)	Rv0046c	ino1	inositol-3-phosphate synthase
51949	0	A	SNP	G	84	97	180	100	181	Val250Ala (gtc/gCc)	Rv0048c	-	membrane protein
53422	0	G	SNP	A	167	191	346	99.72	359
54394	0	A	SNP	G	101	105	200	100	206	Ala244Ala (gca/gcG)	Rv0050	ponA1	bifunctional penicillin-insensitive transglycosylase/penicillin-sensitive transpeptidase
54842	0	G	SNP	T	95	98	185	98.47	196	Ala394Ser (gcg/Tcg)	Rv0050	ponA1	bifunctional penicillin-insensitive transglycosylase/penicillin-sensitive transpeptidase
55543	1	G	Ins	C	98	91	189	93.56	189		Rv0050	ponA1	bifunctional penicillin-insensitive transglycosylase/penicillin-sensitive transpeptidase
55543	2	G	Ins	C	98	91	189	93.56	189		Rv0050	ponA1	bifunctional penicillin-insensitive transglycosylase/penicillin-sensitive transpeptidase
55543	3	G	Ins	G	98	91	189	93.56	189		Rv0050	ponA1	bifunctional penicillin-insensitive transglycosylase/penicillin-sensitive transpeptidase
55543	4	G	Ins	C	98	91	189	93.56	189		Rv0050	ponA1	bifunctional penicillin-insensitive transglycosylase/penicillin-sensitive transpeptidase
55543	5	G	Ins	C	98	91	189	93.56	189		Rv0050	ponA1	bifunctional penicillin-insensitive transglycosylase/penicillin-sensitive transpeptidase
55543	6	G	Ins	T	98	91	189	93.56	189		Rv0050	ponA1	bifunctional penicillin-insensitive transglycosylase/penicillin-sensitive transpeptidase
55553	0	C	SNP	T	90	86	172	99.44	177	Pro631Ser (ccg/Tcg)	Rv0050	ponA1	bifunctional penicillin-insensitive transglycosylase/penicillin-sensitive transpeptidase
56001	0	G	SNP	A	78	88	165	100	166	Gln102Gln (cag/caA)	Rv0051	-	transmembrane protein
62049	0	A	SNP	G	108	117	220	100	225	Arg552Gly (agg/Ggg)	Rv0058	dnaB	replicative DNA helicase
65083	0	G	SNP	A	93	109	199	100	202	Pro90Ser (ccc/Tcc)	Rv0061c	-	hypothetical protein
66632	0	C	SNP	T	150	162	296	100	312	Pro361Ser (cct/Tct)	Rv0062	celA1	cellulase CelA
67012	0	C	SNP	T	110	158	264	100	268	Thr30Thr (acc/acT)	Rv0063	-	oxidoreductase
69984	0	C	SNP	A	104	96	197	100	200	Ala455Ala (gcc/gcA)	Rv0064	-	transmembrane protein
69989	0	G	SNP	A	110	100	207	100	210	Gly457Asp (ggt/gAt)	Rv0064	-	transmembrane protein
70267	0	G	SNP	T	83	108	188	100	191	Val550Phe (gtc/Ttc)	Rv0064	-	transmembrane protein
70816	0	A	SNP	G	94	83	174	100	177	Asn733Asp (aac/Gac)	Rv0064	-	transmembrane protein
71336	0	G	SNP	C	161	124	277	100	285	Arg906Pro (cgc/cCc)	Rv0064	-	transmembrane protein
72549	0	C	SNP	T	84	94	174	99.44	179	Gly655Ser (ggt/Agt)	Rv0066c	icd2	isocitrate dehydrogenase
75233	0	C	SNP	A	104	99	202	100	203
75940	0	G	SNP	C	114	107	220	100	221	Val214Leu (gtg/Ctg)	Rv0068	-	oxidoreductase
80616	0	C	SNP	G	73	93	165	100	166
92199	0	T	SNP	G	152	145	294	100	297	Thr600Thr (act/acG)	Rv0083	-	oxidoreductase
104712	0	C	SNP	T	134	130	259	100	264
104824	0	C	SNP	A	108	114	216	100	222	Ser131Ile (agc/aTc)	Rv0095c	-	hypothetical protein
105736	0	T	SNP	C	113	112	222	100	225	Val138Ala (gtc/gCc)	Rv0096	PPE1	PPE family protein PPE1
111511	0	A	SNP	G	91	81	167	100	172	His504Arg (cac/cGc)	Rv0101	nrp	peptide synthetase Nrp
115353	0	C	SNP	A	101	95	189	98.99	198	Arg1785Arg (cga/Aga)	Rv0101	nrp	peptide synthetase Nrp
116000	0	T	SNP	G	109	102	208	99.53	212	Val2000Val (gtt/gtG)	Rv0101	nrp	peptide synthetase Nrp
117389	0	C	SNP	T	105	104	205	100	209	Thr2463Thr (acc/acT)	Rv0101	nrp	peptide synthetase Nrp
122109	0	A	SNP	G	86	106	187	100	192	Leu22Ser (ttg/tCg)	Rv0103c	ctpB	cation-transporter P-type ATPase B
123198	0	T	SNP	C	108	109	214	99.54	218	Pro294Pro (cct/ccC)	Rv0104	-	hypothetical protein
123520	0	T	SNP	C	91	95	183	100	186	Tyr402His (tat/Cat)	Rv0104	-	hypothetical protein
123745	0	G	SNP	A	84	91	173	100	175	Gly477Arg (ggg/Agg)	Rv0104	-	hypothetical protein
125499	0	G	SNP	A	85	93	177	98.89	180	Asp376Asn (gac/Aac)	Rv0106	-	hypothetical protein
125830	1	G	Ins	A	114	86	200	94.79	200		Rv0107c	ctpI	cation-transporter ATPase I
129576	0	A	SNP	C	138	174	310	99.68	313	Ala322Ala (gct/gcG)	Rv0107c	ctpI	cation-transporter ATPase I
131174	1	T	Ins	G	107	75	182	94.79	183
132350	0	T	SNP	C	8	10	17	94.74	19	Gly323Gly (ggt/ggC)	Rv0109	PE_PGRS1	PE-PGRS family protein PE_PGRS1
132354	0	A	SNP	G	4	5	9	90	10	Thr325Ala (acc/Gcc)	Rv0109	PE_PGRS1	PE-PGRS family protein PE_PGRS1
132594	0	C	SNP	G	119	196	312	99.06	318	Gln405Glu (cag/Gag)	Rv0109	PE_PGRS1	PE-PGRS family protein PE_PGRS1
132596	0	G	SNP	T	120	190	300	98.73	314	Gln405His (cag/caT)	Rv0109	PE_PGRS1	PE-PGRS family protein PE_PGRS1
133839	0	C	SNP	T	109	93	198	100	202
143207	0	T	SNP	C	145	136	277	100	281	Ser224Gly (agc/Ggc)	Rv0118c	oxcA	oxalyl-CoA decarboxylase OxcA
144865	0	C	SNP	T	115	125	237	99.59	241	Leu273Leu (ctg/Ttg)	Rv0119	fadD7	fatty-acid--CoA ligase FadD7
146087	0	T	SNP	C	100	97	197	98.99	199	Asn562Ser (aat/aGt)	Rv0120c	fusA2	elongation factor G
154283	0	T	SNP	C	86	90	174	100	176	Ser18Pro (tcg/Ccg)	Rv0127	mak	maltokinase
157129	0	C	SNP	T	79	107	185	100	186	Gly158Ser (ggc/Agc)	Rv0129c	fbpC	diacylglycerol acyltransferase/mycolyltransferase Ag85C		phylo (Delhi/CAS)
170671	0	G	SNP	A	77	101	170	99.44	179	Ala130Thr (gcc/Acc)	Rv0144	-	transcriptional regulator
172492	0	C	SNP	G	107	119	224	99.12	228	Tyr94_ (tac/taG)	Rv0146	-	S-adenosylmethionine-dependentmethyltransferase
172641	0	T	SNP	C	131	91	218	99.11	224	Leu144Pro (ctg/cCg)	Rv0146	-	S-adenosylmethionine-dependentmethyltransferase
176535	0	G	Del	GAP	98	88	185	95.88	194		Rv0149	-	quinone oxidoreductase
177857	0	G	SNP	A	100	91	190	100	191	Leu485Leu (ctg/Ttg)	Rv0151c	PE1	PE family protein PE1
178205	0	C	SNP	G	81	95	176	98.88	178	Gly369Arg (ggc/Cgc)	Rv0151c	PE1	PE family protein PE1
178453	0	C	SNP	G	72	60	130	99.25	133	Gly286Ala (ggg/gCg)	Rv0151c	PE1	PE family protein PE1
181090	0	C	SNP	T	133	149	279	99.65	283
187224	0	G	SNP	C	77	89	163	98.22	169	Ser147Thr (agc/aCc)	Rv0158	-	transcriptional regulator
188317	0	A	SNP	G	88	89	175	100	177	Ser175Pro (tcc/Ccc)	Rv0159c	PE3	PE family protein PE3
188800	0	T	SNP	C	98	104	199	100	202	Thr14Ala (acg/Gcg)	Rv0159c	PE3	PE family protein PE3
189850	0	A	SNP	G	102	110	211	99.53	213	Phe197Ser (ttc/tCc)	Rv0160c	PE4	PE family protein PE4
194305	1	C	Ins	G	90	101	191	94.09	191		Rv0165c	mce1R	transcriptional regulator Mce1R
194305	2	C	Ins	G	90	99	189	93.1	190		Rv0165c	mce1R	transcriptional regulator Mce1R
194681	0	G	SNP	C	108	109	214	100	217	Leu45Leu (ctc/ctG)	Rv0165c	mce1R	transcriptional regulator Mce1R
196642	0	C	SNP	T	93	107	200	100	200	Asn550Asn (aac/aaT)	Rv0166	fadD5	fatty-acid--CoA ligase FadD5
198401	0	G	SNP	T	85	64	145	98.68	151	Gly248Cys (ggc/Tgc)	Rv0168	yrbE1B	membrane protein
199470	0	T	SNP	G	99	109	206	99.52	209	Ser313Ala (tcc/Gcc)	Rv0169	mce1A	Mce family protein Mce1A
201949	0	G	SNP	A	173	116	287	99.66	290	Gly340Arg (ggg/Agg)	Rv0171	mce1C	Mce family protein Mce1C
206339	0	T	SNP	C	93	103	193	99.49	197	Leu370Pro (ctg/cCg)	Rv0174	mce1F	Mce family protein Mce1F
206481	0	C	SNP	G	107	75	178	93.81	194	Pro417Pro (ccc/ccG)	Rv0174	mce1F	Mce family protein Mce1F
206484	0	G	SNP	T	106	89	190	93.75	208	Gly418Gly (ggg/ggT)	Rv0174	mce1F	Mce family protein Mce1F
207079	0	G	SNP	C	90	82	169	100	172	Arg89Pro (cgc/cCc)	Rv0175	-	Mce associated membrane protein
210624	0	C	SNP	T	137	104	238	100	241	Leu63Leu (ctg/ctA)	Rv0179c	lprO	lipoprotein LprO
217201	0	T	SNP	C	109	96	203	100	205	Asn311Asn (aat/aaC)	Rv0186	bglS	beta-glucosidase BglS
218599	0	T	SNP	C	111	93	204	100	204
223942	0	T	SNP	C	152	190	337	100	342	Ser127Pro (tcg/Ccg)	Rv0192	-	hypothetical protein
224338	0	C	SNP	T	86	129	214	100	215	Pro259Ser (ccg/Tcg)	Rv0192	-	hypothetical protein
225323	0	T	SNP	C	78	87	161	100	165	Lys417Glu (aag/Gag)	Rv0193c	-	hypothetical protein
227098	0	T	SNP	C	99	111	207	100	210	Met74Thr (atg/aCg)	Rv0194	-	multidrug ABC transporter ATPase/permease
230576	1	G	Ins	T	102	116	218	96.46	218
230921	0	C	Del	GAP	102	87	186	100	189		Rv0195	-	two component transcriptional regulator
231114	0	C	SNP	G	81	96	174	100	177	Ala72Ala (gcc/gcG)	Rv0195	-	two component transcriptional regulator
234477	0	T	SNP	G	97	91	186	100	188	Tyr749_ (tat/taG)	Rv0197	-	oxidoreductase
234496	1	C	Ins	G	84	78	162	95.86	163		Rv0197	-	oxidoreductase
234496	2	C	Ins	T	84	79	163	96.45	163		Rv0197	-	oxidoreductase
243924	0	G	Del	GAP	113	110	218	96.12	232		Rv0205	-	transmembrane protein
249522	0	T	SNP	C	132	140	266	100	272	Val162Ala (gtg/gCg)	Rv0209	-	hypothetical protein
251575	0	G	SNP	A	80	140	216	99.55	221	Ala486Thr (gcg/Acg)	Rv0210	-	hypothetical protein
255373	0	T	SNP	C	74	67	139	100	141	Asp193Gly (gac/gGc)	Rv0213c	-	methyltransferase
256857	0	C	SNP	A	80	89	165	97.69	173	Ala265Asp (gcc/gAc)	Rv0214	fadD4	fatty-acid--CoA ligase FadD4
257071	0	C	SNP	T	103	97	199	99.5	201	Tyr336Tyr (tac/taT)	Rv0214	fadD4	fatty-acid--CoA ligase FadD4
259483	0	G	SNP	T	95	135	227	98.29	234	Asp191Tyr (gac/Tac)	Rv0216	-	hydratase
261869	0	T	SNP	C	160	150	307	99.36	312	Cys316Arg (tgt/Cgt)	Rv0218	-	transmembrane protein
262268	0	A	SNP	T	143	140	278	100	283	Ala5Ala (gca/gcT)	Rv0219	-	transmembrane protein
264992	0	T	SNP	C	99	88	181	100	187	Leu309Pro (ctg/cCg)	Rv0221	-	diacyglycerol O-acyltransferase
265554	0	A	SNP	C	109	78	184	99.47	188	Val16Val (gta/gtC)	Rv0222	echA1	enoyl-CoA hydratase EchA1
266405	0	C	SNP	T	93	92	185	99.46	186	Gly454Ser (ggc/Agc)	Rv0223c	-	aldehyde dehydrogenase
274463	0	C	SNP	A	106	105	210	100	211	Arg86Leu (cgt/cTt)	Rv0229c	-	hypothetical protein
276539	0	G	SNP	C	91	94	185	100	185	Gly161Ala (ggc/gCc)	Rv0231	fadE4	acyl-CoA dehydrogenase FadE4
278681	0	C	SNP	G	97	113	209	100	210	His33Asp (cat/Gat)	Rv0233	nrdB	ribonucleoside-diphosphate reductase subunit beta NrdB
283503	0	G	SNP	A	170	139	304	100	309	His1117Tyr (cac/Tac)	Rv0236c	aftD	alpha-(1->3)-arabinofuranosyltransferase
283614	0	T	SNP	C	161	174	332	99.7	336	Ser1080Gly (agc/Ggc)	Rv0236c	aftD	alpha-(1->3)-arabinofuranosyltransferase
285772	0	A	SNP	C	182	191	370	100	373	Pro360Pro (cct/ccG)	Rv0236c	aftD	alpha-(1->3)-arabinofuranosyltransferase
285871	0	A	SNP	G	174	175	344	100	349	Val327Val (gtt/gtC)	Rv0236c	aftD	alpha-(1->3)-arabinofuranosyltransferase
287142	0	C	Del	GAP	104	103	204	94.95	218
289253	0	C	SNP	T	101	83	179	100	184	Asp50Asp (gac/gaT)	Rv0239	vapB24	antitoxin VapB24
293628	1	A	Ins	C	83	110	193	90.61	194
301341	0	C	SNP	A	65	64	129	100	129	Pro105Pro (ccg/ccT)	Rv0249c	-	succinate dehydrogenase membrane anchor subunit
304923	0	A	SNP	G	104	71	172	100	175	Lys686Lys (aaa/aaG)	Rv0252	nirB	nitrite reductase large subunit NirB
308661	0	A	SNP	G	111	111	220	100	222	Leu296Pro (ctg/cCg)	Rv0256c	PPE2	PPE family protein PPE2
310973	0	G	SNP	A	102	93	189	100	195	Ala182Val (gcg/gTg)	Rv0259c	-	hypothetical protein
311613	0	G	SNP	T	105	103	204	100	208	Val349Val (gtc/gtA)	Rv0260c	-	transcriptional regulator
324812	0	C	SNP	T	100	91	188	99.48	192	Asp82Asp (gac/gaT)	Rv0270	fadD2	fatty-acid--CoA ligase FadD2
325505	0	T	SNP	C	73	79	152	100	152	Val313Val (gtt/gtC)	Rv0270	fadD2	fatty-acid--CoA ligase FadD2
328569	0	G	SNP	C	105	81	185	98.94	188
329350	0	C	SNP	A	85	93	177	98.34	181	Gly120Val (ggt/gTt)	Rv0272c	-	hypothetical protein
329894	0	G	SNP	T	105	87	189	99.48	193	His144Gln (cac/caA)	Rv0273c	-	transcriptional regulator
331916	0	A	SNP	G	94	136	228	98.71	233	Met57Val (atg/Gtg)	Rv0276	-	hypothetical protein
333892	0	G	SNP	C	166	149	305	99.68	316	Arg807Gly (cgc/Ggc)	Rv0278c	-	PE-PGRS family protein PE_PGRS3
335812	0	C	Del	GAP	80	13	89	75.61	123		Rv0278c	-	PE-PGRS family protein PE_PGRS3
335814	0	C	Del	GAP	80	13	89	76.23	122		Rv0278c	-	PE-PGRS family protein PE_PGRS3
335815	0	C	Del	GAP	80	13	89	77.5	120		Rv0278c	-	PE-PGRS family protein PE_PGRS3
335816	0	G	Del	GAP	80	13	89	76.23	122		Rv0278c	-	PE-PGRS family protein PE_PGRS3
335817	0	G	Del	GAP	80	13	89	78.81	118		Rv0278c	-	PE-PGRS family protein PE_PGRS3
335818	0	C	Del	GAP	80	13	89	77.5	120		Rv0278c	-	PE-PGRS family protein PE_PGRS3
335819	0	G	Del	GAP	80	13	89	77.5	120		Rv0278c	-	PE-PGRS family protein PE_PGRS3
335820	0	C	Del	GAP	80	13	89	78.81	118		Rv0278c	-	PE-PGRS family protein PE_PGRS3
335821	0	C	Del	GAP	80	13	89	78.81	118		Rv0278c	-	PE-PGRS family protein PE_PGRS3
335822	0	G	Del	GAP	80	13	89	79.49	117		Rv0278c	-	PE-PGRS family protein PE_PGRS3
335823	0	C	Del	GAP	80	13	89	80.17	116		Rv0278c	-	PE-PGRS family protein PE_PGRS3
335824	0	C	Del	GAP	80	13	89	81.58	114		Rv0278c	-	PE-PGRS family protein PE_PGRS3
335825	0	G	Del	GAP	80	13	89	83.78	111		Rv0278c	-	PE-PGRS family protein PE_PGRS3
335826	0	T	Del	GAP	80	13	89	86.11	108		Rv0278c	-	PE-PGRS family protein PE_PGRS3
335827	0	T	Del	GAP	80	13	89	86.11	108		Rv0278c	-	PE-PGRS family protein PE_PGRS3
335828	0	G	Del	GAP	80	13	89	84.55	110		Rv0278c	-	PE-PGRS family protein PE_PGRS3
336683	0	G	SNP	T	30	27	56	91.94	62	Val797Val (gtc/gtA)	Rv0279c	PE_PGRS4	PE-PGRS family protein PE_PGRS4
336684	0	A	SNP	G	30	26	56	93.33	60	Val797Ala (gtc/gCc)	Rv0279c	PE_PGRS4	PE-PGRS family protein PE_PGRS4
336688	0	A	Del	GAP	33	28	61	98.39	62		Rv0279c	PE_PGRS4	PE-PGRS family protein PE_PGRS4
336689	0	G	Del	GAP	33	28	61	98.39	62		Rv0279c	PE_PGRS4	PE-PGRS family protein PE_PGRS4
336690	0	C	Del	GAP	33	28	61	98.39	62		Rv0279c	PE_PGRS4	PE-PGRS family protein PE_PGRS4
336691	0	T	Del	GAP	32	27	59	95.16	62		Rv0279c	PE_PGRS4	PE-PGRS family protein PE_PGRS4
336692	0	C	Del	GAP	32	27	59	95.16	62		Rv0279c	PE_PGRS4	PE-PGRS family protein PE_PGRS4
336693	0	G	Del	GAP	32	27	59	95.16	62		Rv0279c	PE_PGRS4	PE-PGRS family protein PE_PGRS4
336694	0	A	Del	GAP	33	27	59	96.77	62		Rv0279c	PE_PGRS4	PE-PGRS family protein PE_PGRS4
336695	0	A	Del	GAP	33	28	60	98.39	62		Rv0279c	PE_PGRS4	PE-PGRS family protein PE_PGRS4
336696	0	T	Del	GAP	32	28	60	98.36	61		Rv0279c	PE_PGRS4	PE-PGRS family protein PE_PGRS4
336697	0	T	Del	GAP	29	28	57	91.94	62		Rv0279c	PE_PGRS4	PE-PGRS family protein PE_PGRS4
336699	1	C	Ins	G	28	27	55	90.16	55		Rv0279c	PE_PGRS4	PE-PGRS family protein PE_PGRS4
336699	2	C	Ins	G	28	27	55	90.16	55		Rv0279c	PE_PGRS4	PE-PGRS family protein PE_PGRS4
336707	0	G	Del	GAP	28	28	55	93.33	60		Rv0279c	PE_PGRS4	PE-PGRS family protein PE_PGRS4
336708	0	T	Del	GAP	30	28	57	95.08	61		Rv0279c	PE_PGRS4	PE-PGRS family protein PE_PGRS4
336709	0	C	Del	GAP	28	28	55	88.89	63		Rv0279c	PE_PGRS4	PE-PGRS family protein PE_PGRS4
336710	0	A	Del	GAP	28	28	55	88.89	63		Rv0279c	PE_PGRS4	PE-PGRS family protein PE_PGRS4
338020	0	A	SNP	C	146	204	344	99.72	351	Cys352Gly (tgc/Ggc)	Rv0279c	PE_PGRS4	PE-PGRS family protein PE_PGRS4
338100	0	T	SNP	C	154	170	321	99.39	326	Asn325Ser (aac/aGc)	Rv0279c	PE_PGRS4	PE-PGRS family protein PE_PGRS4
338453	0	A	SNP	G	21	109	127	100	130	Ala207Ala (gct/gcC)	Rv0279c	PE_PGRS4	PE-PGRS family protein PE_PGRS4
338648	0	T	SNP	G	134	27	159	81.31	198	Gly142Gly (gga/ggC)	Rv0279c	PE_PGRS4	PE-PGRS family protein PE_PGRS4
338669	0	T	SNP	C	155	33	187	84.68	222	Leu135Leu (tta/ttG)	Rv0279c	PE_PGRS4	PE-PGRS family protein PE_PGRS4
338682	0	T	SNP	G	139	25	163	83.25	197	Asp131Ala (gac/gCc)	Rv0279c	PE_PGRS4	PE-PGRS family protein PE_PGRS4
338683	0	C	SNP	G	137	25	160	81.82	198	Asp131His (gac/Cac)	Rv0279c	PE_PGRS4	PE-PGRS family protein PE_PGRS4
338685	0	C	SNP	G	137	25	160	82.23	197	Gly130Ala (ggg/gCg)	Rv0279c	PE_PGRS4	PE-PGRS family protein PE_PGRS4
338690	0	A	SNP	G	142	25	165	84.77	197	Asn128Asn (aat/aaC)	Rv0279c	PE_PGRS4	PE-PGRS family protein PE_PGRS4
338692	0	T	SNP	C	144	27	170	84.24	203	Asn128Asp (aat/Gat)	Rv0279c	PE_PGRS4	PE-PGRS family protein PE_PGRS4
339230	0	G	SNP	C	151	120	267	99.63	272
340372	0	T	SNP	C	30	119	148	100	149	Ser337Pro (tcg/Ccg)	Rv0280	PPE3	PPE family protein PPE3
341546	0	G	SNP	A	109	119	227	97.44	234	Leu183Leu (ctg/ctA)	Rv0281	-	S-adenosylmethionine-dependentmethyltransferase
342146	0	A	SNP	C	102	108	207	100	210	Glu6Ala (gaa/gCa)	Rv0282	eccA3	ESX-3 secretion system protein EccA
342873	0	C	SNP	T	108	93	198	99.5	202	Val248Val (gtc/gtT)	Rv0282	eccA3	ESX-3 secretion system protein EccA
346275	0	C	SNP	G	123	107	228	100	230	Pro214Arg (ccg/cGg)	Rv0284	eccC3	ESX-3 secretion system protein EccC3
347926	0	C	SNP	T	150	102	251	99.6	253	Tyr764Tyr (tac/taT)	Rv0284	eccC3	ESX-3 secretion system protein EccC3
350088	0	C	SNP	A	116	119	232	100	235	Leu52Met (ctg/Atg)	Rv0286	PPE4	PPE family protein PPE4
353197	0	C	SNP	T	108	92	197	99.5	201	Arg39Cys (cgc/Tgc)	Rv0290	eccD3	ESX-3 secretion system protein EccD
356528	0	A	SNP	G	137	113	246	99.6	251	Asn217Asp (aat/Gat)	Rv0292	eccE3	ESX-3 secretion system protein EccE
358473	0	G	SNP	C	114	108	215	100	222	Trp101Cys (tgg/tgC)	Rv0294	tam	trans-aconitate methyltransferase
358839	0	G	SNP	C	92	95	187	99.47	188	Glu223Asp (gag/gaC)	Rv0294	tam	trans-aconitate methyltransferase
363563	0	G	SNP	A	106	109	214	99.54	216	Ala30Thr (gcg/Acg)	Rv0299	-	toxin
366917	0	T	SNP	C	53	45	97	95.15	103	Thr1950Ala (acc/Gcc)	Rv0304c	PPE5	PPE family protein PPE5
366922	0	G	SNP	C	49	42	90	97.85	93	Ala1948Gly (gcc/gGc)	Rv0304c	PPE5	PPE family protein PPE5
367718	0	G	SNP	T	67	88	151	98.1	158	Leu1683Ile (ctt/Att)	Rv0304c	PPE5	PPE family protein PPE5
368102	0	T	Del	GAP	81	71	155	75.25	202		Rv0304c	PPE5	PPE family protein PPE5
369886	0	C	SNP	G	88	107	195	97.5	200	Gly960Ala (ggg/gCg)	Rv0304c	PPE5	PPE family protein PPE5
372913	0	A	SNP	C	79	77	156	99.36	157	Gly933Gly (ggt/ggG)	Rv0305c	PPE6	PPE family protein PPE6
373283	0	A	Del	GAP	115	102	215	97.31	223		Rv0305c	PPE6	PPE family protein PPE6
376774	0	T	SNP	C	100	128	221	100	228	Ala94Ala (gca/gcG)	Rv0307c	-	hypothetical protein
378798	0	G	SNP	A	79	73	149	98.7	154	Ala117Ala (gcc/gcT)	Rv0310c	-	hypothetical protein
384380	0	A	SNP	C	146	110	253	100	256	Lys260Thr (aag/aCg)	Rv0315	-	beta-1,3-glucanase
386432	0	C	SNP	G	122	108	229	99.57	231	Gly223Ala (ggg/gCg)	Rv0318c	-	integral membrane protein
390828	0	T	SNP	C	76	94	167	100	170	Ser142Gly (agt/Ggt)	Rv0323c	-	hypothetical protein
391853	0	A	SNP	G	108	130	232	99.17	240	Thr168Ala (act/Gct)	Rv0324	-	transcriptional regulator
392261	0	T	SNP	C	89	114	190	100	203	_75Gln (tag/Cag)	Rv0325	-	hypothetical protein
396199	0	T	SNP	C	80	106	185	100	186
402836	0	G	SNP	A	113	98	210	99.53	212	Tyr109Tyr (tac/taT)	Rv0337c	aspC	aspartate aminotransferase
403117	0	G	SNP	A	152	128	273	99.29	282	Pro16Ser (ccc/Tcc)	Rv0337c	aspC	aspartate aminotransferase
403980	0	G	SNP	A	91	119	204	100	210	Ala621Val (gcc/gTc)	Rv0338c	-	iron-sulfur-binding reductase
404326	0	T	SNP	C	82	95	173	99.44	178	Arg506Gly (agg/Ggg)	Rv0338c	-	iron-sulfur-binding reductase
406251	0	T	SNP	C	123	108	231	100	231	Asp733Gly (gat/gGt)	Rv0339c	-	transcriptional regulator
409201	0	T	Del	GAP	104	78	181	97.85	186
414486	0	C	SNP	T	83	112	189	99.49	196	Glu152Glu (gag/gaA)	Rv0344c	lpqJ	lipoprotein LpqJ
419671	0	A	SNP	G	95	90	184	99.46	186
420008	0	A	SNP	G	98	94	187	100	192	Ala58Ala (gca/gcG)	Rv0350	dnaK	chaperone protein DnaK
421274	0	C	SNP	T	76	80	149	100	156	Gly480Gly (ggc/ggT)	Rv0350	dnaK	chaperone protein DnaK
422678	0	G	SNP	A	104	95	193	99.5	200	Arg76His (cgc/cAc)	Rv0352	dnaJ1	chaperone protein DnaJ
424320	1	T	Ins	C	111	116	227	95.38	228		Rv0354c	PPE7	PPE family protein PPE7
428698	0	C	SNP	T	87	101	185	96.91	194	Ala1994Ala (gcg/gcA)	Rv0355c	PPE8	PPE family protein PPE8
428921	0	G	SNP	A	83	97	177	100	180	Ser1920Phe (tcc/tTc)	Rv0355c	PPE8	PPE family protein PPE8
432459	0	C	SNP	T	84	97	176	98.91	183	Asp741Asn (gac/Aac)	Rv0355c	PPE8	PPE family protein PPE8
438470	0	C	SNP	T	134	118	250	99.6	253	Lys90Lys (aag/aaA)	Rv0360c	-	hypothetical protein
440365	0	G	SNP	A	115	119	230	99.57	235	Ser165Ser (tcg/tcA)	Rv0362	mgtE	Mg2+ transport transmembrane protein MgtE
440878	0	C	SNP	T	109	114	218	99.55	224	Thr336Thr (acc/acT)	Rv0362	mgtE	Mg2+ transport transmembrane protein MgtE
445780	0	C	SNP	T	161	125	285	100	286	Arg249His (cgt/cAt)	Rv0368c	-	hypothetical protein
447642	0	G	SNP	C	90	111	198	99.5	202	Leu134Leu (ctc/ctG)	Rv0370c	-	oxidoreductase
454295	0	T	SNP	C	132	139	263	100	271	Pro26Pro (cca/ccG)	Rv0376c	-	hypothetical protein
454333	0	T	SNP	G	131	144	270	99.64	276	Thr14Pro (acg/Ccg)	Rv0376c	-	hypothetical protein
455024	0	G	SNP	A	113	101	213	100	214	Val202Ile (gta/Ata)	Rv0377	-	HTH-type transcriptional regulator
455624	0	T	Del	GAP	143	130	273	96.81	282
457452	0	T	SNP	G	121	114	229	100	235	Thr124Thr (aca/acC)	Rv0381c	-	hypothetical protein
459399	0	A	SNP	C	113	85	194	100	198
462680	0	C	SNP	G	96	96	190	99.48	193	Asn182Lys (aac/aaG)	Rv0385	-	monooxygenase
466808	0	G	SNP	C	130	125	248	100	255
467497	1	C	Ins	G	137	149	286	91.37	286
467508	1	C	Ins	G	137	146	283	93.09	284
467516	0	G	SNP	C	139	149	283	100	288
467526	0	C	SNP	G	140	148	283	100	288
467546	0	G	SNP	C	133	147	277	100	280
467557	0	A	SNP	C	131	141	269	99.63	273
467564	0	A	SNP	C	129	141	267	99.63	271
467585	0	G	SNP	C	137	137	273	100	274
467590	0	T	SNP	C	139	140	275	100	279
467621	0	T	SNP	G	146	137	279	98.95	286
467638	0	G	SNP	T	150	138	287	99.65	289
473113	0	C	SNP	T	156	140	294	99	299	Ile111Ile (atc/atT)	Rv0393	-	hypothetical protein
473310	0	A	SNP	G	188	166	349	99.44	356	Gln177Arg (cag/cGg)	Rv0393	-	hypothetical protein
475178	0	T	SNP	C	114	106	218	100	220	Val80Ala (gtc/gCc)	Rv0395	-	hypothetical protein
475915	0	A	SNP	C	175	118	290	98.65	297	Ser34Arg (agc/Cgc)	Rv0397	-	hypothetical protein
476612	0	G	SNP	A	121	102	216	99.55	224	Val73Val (gtg/gtA)	Rv0397A	-	hypothetical protein
481527	0	G	Del	GAP	78	60	141	95.83	144		Rv0402c	mmpL1	transmembrane transport protein MmpL1
483935	0	T	SNP	G	86	72	155	99.37	159
484504	0	C	SNP	G	101	74	173	99.43	176	Ala176Ala (gcc/gcG)	Rv0404	fadD30	long-chain-fatty-acid--AMP ligase FadD30
485561	0	A	SNP	C	94	80	173	99.43	175	Ile529Leu (atc/Ctc)	Rv0404	fadD30	long-chain-fatty-acid--AMP ligase FadD30
485730	0	C	SNP	T	85	80	162	100	165	Pro585Leu (cca/cTa)	Rv0404	fadD30	long-chain-fatty-acid--AMP ligase FadD30
485811	0	A	Del	GAP	91	84	176	99.43	176		Rv0405	pks6	membrane bound polyketide synthase
486606	0	C	SNP	T	94	89	183	98.92	185	Val292Val (gtc/gtT)	Rv0405	pks6	membrane bound polyketide synthase
489935	0	G	SNP	C	98	78	173	100	176	Thr257Thr (acc/acG)	Rv0406c	-	beta lactamase-like protein
491742	0	T	SNP	C	90	79	168	99.41	170	Phe320Phe (ttt/ttC)	Rv0407	fgd1	F420-dependent glucose-6-phosphate dehydrogenase		phylo (not Euro-American, M. africanum, M. bovis, M. canettii, M. caprae, M. microti, M. pinipedii, Beijing, Delhi/CAS, EAI)
492150	0	G	SNP	C	85	82	160	100	167	Gly122Ala (ggc/gCc)	Rv0408	pta	phosphate acetyltransferase
498531	0	A	SNP	G	104	119	220	99.55	224	Ala363Ala (gct/gcC)	Rv0412c	-	membrane protein
498557	0	C	SNP	A	99	123	221	100	222	Asp355Tyr (gac/Tac)	Rv0412c	-	membrane protein
502589	0	C	SNP	G	91	107	193	100	198	Ser75Cys (tcc/tGc)	Rv0417	thiG	thiazole synthase
503354	0	G	SNP	C	87	116	202	100	203
505974	0	G	SNP	A	120	114	229	99.57	235	Ala297Thr (gcg/Acg)	Rv0419	lpqM	lipoprotein peptidase LpqM
513257	0	T	SNP	C	144	98	239	100	242	Met689Val (atg/Gtg)	Rv0425c	ctpH	metal cation transporting ATPase H
517358	0	T	SNP	C	113	96	204	100	209	Asp149Gly (gac/gGc)	Rv0428c	-	GCN5-like N-acetyltransferase
517389	0	C	SNP	A	113	87	199	100	200	Val139Phe (gtc/Ttc)	Rv0428c	-	GCN5-like N-acetyltransferase
523654	0	C	SNP	T	154	125	270	100	279	Ala294Thr (gcc/Acc)	Rv0435c	-	ATPase
524891	0	C	SNP	A	95	124	214	100	219	Gly167Val (ggc/gTc)	Rv0436c	pssA	CDP-diacylglycerol--serineO-phosphatidyltransferase
531775	0	C	SNP	G	125	100	224	100	225	Trp147Ser (tgg/tCg)	Rv0442c	PPE10	PPE family protein PPE10
541201	0	A	SNP	G	73	75	148	100	148	Leu97Leu (ctt/ctC)	Rv0450c	mmpL4	transmembrane transport protein MmpL4
546357	0	A	SNP	G	104	120	221	99.56	225	Thr149Thr (act/acC)	Rv0456c	echA2	enoyl-CoA hydratase EchA2
548326	0	T	SNP	C	95	112	206	100	207	Thr428Ala (aca/Gca)	Rv0457c	-	peptidase
549022	0	G	SNP	A	104	130	228	98.73	237	Arg196_ (cga/Tga)	Rv0457c	-	peptidase
551525	0	A	SNP	C	92	86	177	98.89	180	Arg110Arg (aga/Cga)	Rv0459	-	hypothetical protein
555991	0	A	SNP	G	96	106	198	100	202	Cys106Arg (tgc/Cgc)	Rv0465c	-	HTH-type transcriptional regulator
560541	0	C	Del	GAP	84	66	147	99.34	151		Rv0469	umaA	mycolic acid synthase UmaA
560542	0	T	Del	GAP	84	66	147	99.34	151		Rv0469	umaA	mycolic acid synthase UmaA
560543	0	T	Del	GAP	84	66	147	99.34	151		Rv0469	umaA	mycolic acid synthase UmaA
560544	0	T	Del	GAP	84	66	147	99.34	151		Rv0469	umaA	mycolic acid synthase UmaA
560545	0	T	Del	GAP	84	66	147	99.34	151		Rv0469	umaA	mycolic acid synthase UmaA
560546	0	C	Del	GAP	83	66	147	99.33	150		Rv0469	umaA	mycolic acid synthase UmaA
562063	0	G	Del	GAP	113	92	205	94.47	217		Rv0470A	-	hypothetical protein
562064	0	C	Del	GAP	113	92	205	99.03	207		Rv0470A	-	hypothetical protein
562065	0	C	Del	GAP	112	92	204	98.08	208		Rv0470A	-	hypothetical protein
562066	0	A	Del	GAP	112	92	204	98.08	208		Rv0470A	-	hypothetical protein
565655	0	A	SNP	G	84	90	173	100	174
570422	0	T	SNP	G	107	113	215	100	220	Arg31Arg (aga/Cga)	Rv0481c	-	hypothetical protein
572591	0	C	SNP	T	83	85	163	98.82	170	Asp294Asp (gac/gaT)	Rv0483	lprQ	lipoprotein LprQ
573262	0	A	SNP	G	123	114	231	100	237	Gly180Gly (ggt/ggC)	Rv0484c	-	short-chain type oxidoreductase
579284	0	T	SNP	C	102	94	193	100	196
580772	0	T	SNP	A	82	66	143	93.67	158
580774	0	G	Del	GAP	84	68	148	91.57	166
580775	0	G	Del	GAP	84	68	148	94.41	161
580776	0	G	Del	GAP	84	68	148	92.12	165
580777	0	G	Del	GAP	84	68	148	93.25	163
580778	0	C	Del	GAP	84	68	148	96.2	158
580779	0	A	Del	GAP	84	68	148	97.44	156
580780	0	C	Del	GAP	84	68	148	93.25	163
580781	0	C	Del	GAP	84	68	148	95	160
580782	0	A	Del	GAP	84	68	148	95.6	159
580783	0	C	Del	GAP	84	68	148	95.6	159
580784	0	C	Del	GAP	84	68	148	95.6	159
580785	0	C	Del	GAP	84	68	148	96.2	158
580786	0	G	Del	GAP	84	68	148	95	160
580787	0	C	Del	GAP	84	68	148	96.2	158
580788	0	T	Del	GAP	84	68	148	96.82	157
580789	0	T	Del	GAP	84	68	148	96.2	158
580790	0	G	Del	GAP	84	68	148	95	160
580791	0	C	Del	GAP	84	68	148	96.2	158
580792	0	G	Del	GAP	84	68	148	93.83	162
580793	0	G	Del	GAP	84	68	148	93.83	162
580794	0	G	Del	GAP	84	68	148	94.41	161
580795	0	G	Del	GAP	84	68	148	95	160
580796	0	G	Del	GAP	84	68	148	93.25	163
580797	0	A	Del	GAP	84	68	148	95	160
584171	0	T	SNP	C	117	141	257	100	258	Ser174Gly (agt/Ggt)	Rv0493c	-	hypothetical protein
585040	0	T	SNP	C	153	143	295	99.66	297	Leu116Leu (tta/Cta)	Rv0494	-	HTH-type transcriptional regulator
590436	0	T	SNP	C	121	103	219	100	224	Ala118Ala (gct/gcC)	Rv0500	proC	pyrroline-5-carboxylate reductase
597816	0	A	SNP	G	96	91	186	100	187	Ala206Ala (gca/gcG)	Rv0507	mmpL2	transmembrane transport protein MmpL2
598475	0	G	SNP	A	74	91	164	100	165	Arg426His (cgc/cAc)	Rv0507	mmpL2	transmembrane transport protein MmpL2
599868	0	A	SNP	G	98	73	171	100	171	Arg890Arg (cga/cgG)	Rv0507	mmpL2	transmembrane transport protein MmpL2
610120	0	T	SNP	G	91	80	171	100	171
611977	0	C	SNP	T	115	143	254	100	258	Gly33Asp (ggc/gAc)	Rv0519c	-	membrane protein
623163	0	C	SNP	T	94	193	284	99.65	288	Ala124Val (gcc/gTc)	Rv0532	PE_PGRS6	PE-PGRS family protein PE_PGRS6
623472	0	A	SNP	G	158	148	299	100	306	Asp227Gly (gac/gGc)	Rv0532	PE_PGRS6	PE-PGRS family protein PE_PGRS6
623508	0	C	SNP	G	162	154	314	99.37	318	Ala239Gly (gcc/gGc)	Rv0532	PE_PGRS6	PE-PGRS family protein PE_PGRS6
629714	0	G	SNP	A	111	117	227	99.13	230	Asp6Asp (gac/gaT)	Rv0537c	-	integral membrane protein
630722	0	G	SNP	C	123	169	291	99.66	293	Arg228Pro (cgg/cCg)	Rv0538	-	membrane protein
633562	0	C	SNP	T	149	135	268	98.95	287	Val281Val (gtg/gtA)	Rv0541c	-	integral membrane protein
635139	0	G	SNP	C	144	126	267	98.9	273	Gly122Gly (ggc/ggG)	Rv0542c	menE	2-succinylbenzoic acid--CoA ligase
637319	0	G	SNP	A	90	107	194	100	197	Pro49Ser (cct/Tct)	Rv0545c	pitA	low-affinity inorganic phosphate transporter
648002	0	T	SNP	G	89	87	172	99.44	177	Leu15Arg (ctc/cGc)	Rv0556	-	transmembrane protein
648856	0	T	SNP	C	117	115	231	100	232	Gly107Gly (ggt/ggC)	Rv0557	mgtA	GDP-mannose-dependent alpha-mannosyltransferase		phylo (not Euro-American, M. africanum, M. bovis, M. canettii, M. caprae, M. microti, M. pinipedii, Beijing, Delhi/CAS, EAI)
652950	0	T	SNP	C	123	146	268	100	269	Arg60Arg (cgt/cgC)	Rv0562	grcC1	polyprenyl-diphosphate synthase GrcC
655986	0	T	SNP	G	101	97	195	99.5	199
657081	0	C	SNP	T	86	76	158	100	162	Val130Val (gtg/gtA)	Rv0565c	-	monooxygenase
659341	0	T	SNP	C	98	104	201	100	202
662911	0	T	SNP	C	111	132	238	99.59	244	Ala539Ala (gct/gcC)	Rv0570	nrdZ	vitamin B12-dependent ribonucleoside-diphosphate reductase
665293	0	A	SNP	G	113	108	220	100	221	Phe31Leu (ttc/Ctc)	Rv0572c	-	hypothetical protein
669398	0	T	SNP	C	110	112	221	100	222	Gln116Gln (caa/caG)	Rv0575c	-	oxidoreductase
670545	0	G	SNP	A	131	189	313	100	320	Arg233His (cgc/cAc)	Rv0576	-	transcriptional regulator
672491	0	C	SNP	G	155	169	315	98.18	330	Gly1142Gly (ggg/ggC)	Rv0578c	PE_PGRS7	PE-PGRS family protein PE_PGRS7
673238	0	A	SNP	G	128	182	303	100	310	His893His (cat/caC)	Rv0578c	PE_PGRS7	PE-PGRS family protein PE_PGRS7
674702	0	A	SNP	T	201	227	419	99.77	429	Gly405Gly (ggt/ggA)	Rv0578c	PE_PGRS7	PE-PGRS family protein PE_PGRS7
684376	0	T	SNP	C	112	95	206	100	207
685461	0	C	SNP	G	106	106	210	100	212	Ala111Ala (gcc/gcG)	Rv0587	yrbE2A	hypothetical protein
685608	0	T	SNP	C	105	102	207	99.04	209	Leu160Leu (ctt/ctC)	Rv0587	yrbE2A	hypothetical protein
686123	0	C	SNP	A	120	120	237	99.59	241	Leu66Met (ctg/Atg)	Rv0588	-	hypothetical protein
686972	0	T	SNP	C	99	77	176	98.88	178	Phe51Ser (ttc/tCc)	Rv0589	mce2A	Mce family protein Mce2A
688792	1	T	Ins	G	100	94	194	94.17	194
690450	0	A	SNP	C	143	205	342	99.43	350	Ala464Ala (gca/gcC)	Rv0591	mce2C	Mce family protein Mce2C
690465	0	T	SNP	G	137	205	339	100	342	Leu469Leu (ctt/ctG)	Rv0591	mce2C	Mce family protein Mce2C
691887	1	G	Ins	C	100	76	176	88.44	177		Rv0592	mce2D	Mce family protein Mce2D
698968	0	G	SNP	A	173	181	344	99.72	355	Gly9Gly (ggc/ggT)	Rv0601c	-	two component sensor kinase HK2
708056	0	T	SNP	C	177	136	309	100	313	His487Arg (cac/cGc)	Rv0613c	-	hypothetical protein
712693	0	A	SNP	G	137	106	236	99.18	245
713310	0	T	SNP	C	150	132	276	99.3	284	Cys199Arg (tgt/Cgt)	Rv0620	galK	galactokinase
721250	0	G	SNP	A	146	187	330	99.11	336	Leu161Leu (ctc/ctT)	Rv0629c	recD	exonuclease V subunit alpha RecD
725190	0	G	SNP	A	103	98	199	100	201	Phe1039Phe (ttc/ttT)	Rv0631c	recC	exonuclease V subunit gamma RecC
729685	0	C	SNP	T	109	91	197	100	200	Arg161Gln (cga/cAa)	Rv0633c	-	hypothetical protein
734155	0	T	SNP	C	77	96	172	99.43	174	Phe140Ser (ttc/tCc)	Rv0638	secE1	preprotein translocase SecE
753174	0	C	SNP	A	103	85	187	99.47	189	Trp65Leu (tgg/tTg)	Rv0656c	vapC6	ribonuclease VapC6
754186	0	A	SNP	G	120	114	229	99.57	235	Leu75Pro (ctc/cCc)	Rv0658c	-	integral membrane protein
757182	0	A	SNP	G	111	105	216	100	216	Asp349Gly (gac/gGc)	Rv0663	atsD	arylsulfatase AtsD
759746	0	C	SNP	T	75	77	150	100	152							rifampicin (RMP)
761095	0	T	SNP	C	94	86	175	100	180	Leu430Pro (ctg/cCg)	Rv0667	rpoB	DNA-directed RNA polymerase subunit beta	rifampicin (RMP)		rifampicin (RMP)
761110	0	A	SNP	G	89	92	178	100	181	Asp435Gly (gac/gGc)	Rv0667	rpoB	DNA-directed RNA polymerase subunit beta	rifampicin (RMP)		rifampicin (RMP)
762434	0	T	SNP	G	95	93	185	98.95	190	Gly876Gly (ggt/ggG)	Rv0667	rpoB	DNA-directed RNA polymerase subunit beta		phylo (3)	rifampicin (RMP)
763031	0	T	SNP	C	74	85	157	100	159	Ala1075Ala (gct/gcC)	Rv0667	rpoB	DNA-directed RNA polymerase subunit beta		phylo (4)	rifampicin (RMP)
767339	0	A	SNP	G	108	92	196	100	200
767414	0	G	SNP	A	101	112	211	100	213
775639	0	T	SNP	C	124	149	270	100	273	Ile948Val (att/Gtt)	Rv0676c	mmpL5	transmembrane transport protein MmpL5
776100	0	G	SNP	A	90	116	203	100	206	Thr794Ile (acc/aTc)	Rv0676c	mmpL5	transmembrane transport protein MmpL5
780113	0	T	SNP	G	109	113	219	100	222	Asn102His (aat/Cat)	Rv0680c	-	transmembrane protein
780915	0	C	SNP	T	100	94	193	100	194	Asp65Asp (gac/gaT)	Rv0681	-	transcriptional regulator
781395	0	T	SNP	C	87	87	173	100	174							streptomycin (SM)
783492	0	C	SNP	T	53	81	132	99.26	135	Tyr336Tyr (tac/taT)	Rv0684	fusA1	elongation factor G
788615	0	G	SNP	C	128	100	222	99.56	229	Gly226Arg (ggg/Cgg)	Rv0688	-	ferredoxin reductase
798779	0	T	SNP	C	98	90	183	99.47	189
798934	0	C	SNP	A	92	102	192	99.49	195	Arg34Arg (cgc/cgA)	Rv0698	-	hypothetical protein
806970	0	G	SNP	A	84	89	171	98.86	175	Glu212Glu (gag/gaA)	Rv0711	atsA	arylsulfatase AtsA
807405	0	C	SNP	T	81	88	167	100	169	Ser357Ser (tcc/tcT)	Rv0711	atsA	arylsulfatase AtsA
808709	0	G	SNP	A	70	82	148	98.7	154
820483	0	G	SNP	T	135	121	246	100	256	Ala6Asp (gcc/gAc)	Rv0727c	fucA	L-fuculose phosphate aldolase FucA
820734	0	A	SNP	G	136	130	263	98.52	270	Val248Ala (gtc/gCc)	Rv0728c	serA2	D-3-phosphoglycerate dehydrogenase SerA
820752	0	C	SNP	T	133	129	258	99.24	264	Arg242His (cgc/cAc)	Rv0728c	serA2	D-3-phosphoglycerate dehydrogenase SerA
830868	1	G	Ins	G	99	120	219	90.87	220		Rv0739	-	hypothetical protein
830868	2	G	Ins	C	99	121	220	91.29	220		Rv0739	-	hypothetical protein
833229	0	C	SNP	T	157	150	300	99.03	310	Gly83Gly (ggc/ggT)	Rv0742	-	hypothetical protein
834857	0	C	SNP	T	92	80	169	100	172	Met30Ile (atg/atA)	Rv0744c	-	transcriptional regulator
836426	0	A	SNP	C	18	156	170	99.43	175	Leu242Leu (cta/ctC)	Rv0746	PE_PGRS9	PE-PGRS family protein PE_PGRS9
836454	0	A	SNP	G	17	138	152	100	155	Thr252Ala (act/Gct)	Rv0746	PE_PGRS9	PE-PGRS family protein PE_PGRS9
836538	0	A	SNP	G	157	29	184	99.47	187	Asn280Asp (aac/Gac)	Rv0746	PE_PGRS9	PE-PGRS family protein PE_PGRS9
836658	0	A	SNP	G	202	103	301	100	305	Thr320Ala (acc/Gcc)	Rv0746	PE_PGRS9	PE-PGRS family protein PE_PGRS9
837033	0	A	SNP	G	88	206	289	99.66	295	Thr445Ala (acc/Gcc)	Rv0746	PE_PGRS9	PE-PGRS family protein PE_PGRS9
838990	0	C	SNP	G	98	96	185	91.51	212	Ala180Ala (gcc/gcG)	Rv0747	PE_PGRS10	PE-PGRS family protein PE_PGRS10
839123	0	A	SNP	G	117	68	176	100	185	Arg225Gly (agg/Ggg)	Rv0747	PE_PGRS10	PE-PGRS family protein PE_PGRS10
839129	0	C	SNP	G	119	65	181	100	184	Arg227Gly (cgc/Ggc)	Rv0747	PE_PGRS10	PE-PGRS family protein PE_PGRS10
839194	0	A	SNP	G	144	102	235	100	246	Thr248Thr (aca/acG)	Rv0747	PE_PGRS10	PE-PGRS family protein PE_PGRS10
839334	0	A	SNP	G	160	126	279	100	286	Lys295Arg (aaa/aGa)	Rv0747	PE_PGRS10	PE-PGRS family protein PE_PGRS10
839348	0	A	SNP	G	160	125	269	98.96	288	Ser300Gly (agc/Ggc)	Rv0747	PE_PGRS10	PE-PGRS family protein PE_PGRS10
840195	0	G	Del	GAP	26	32	58	95.08	61		Rv0747	PE_PGRS10	PE-PGRS family protein PE_PGRS10
840196	0	G	Del	GAP	26	32	58	98.31	59		Rv0747	PE_PGRS10	PE-PGRS family protein PE_PGRS10
840197	0	G	Del	GAP	26	32	58	98.31	59		Rv0747	PE_PGRS10	PE-PGRS family protein PE_PGRS10
840198	0	G	Del	GAP	26	32	58	98.31	59		Rv0747	PE_PGRS10	PE-PGRS family protein PE_PGRS10
840199	0	A	Del	GAP	26	32	58	100	58		Rv0747	PE_PGRS10	PE-PGRS family protein PE_PGRS10
840200	0	A	Del	GAP	26	32	58	100	58		Rv0747	PE_PGRS10	PE-PGRS family protein PE_PGRS10
840201	0	G	Del	GAP	26	26	52	89.66	58		Rv0747	PE_PGRS10	PE-PGRS family protein PE_PGRS10
840202	0	C	Del	GAP	26	26	52	89.66	58		Rv0747	PE_PGRS10	PE-PGRS family protein PE_PGRS10
840203	0	A	Del	GAP	26	26	52	89.66	58		Rv0747	PE_PGRS10	PE-PGRS family protein PE_PGRS10
840204	0	C	Del	GAP	26	26	52	92.86	56		Rv0747	PE_PGRS10	PE-PGRS family protein PE_PGRS10
840205	0	C	Del	GAP	26	26	52	89.66	58		Rv0747	PE_PGRS10	PE-PGRS family protein PE_PGRS10
840206	0	C	Del	GAP	26	26	52	89.66	58		Rv0747	PE_PGRS10	PE-PGRS family protein PE_PGRS10
840207	0	T	Del	GAP	26	26	52	91.23	57		Rv0747	PE_PGRS10	PE-PGRS family protein PE_PGRS10
840208	0	C	Del	GAP	26	26	52	89.66	58		Rv0747	PE_PGRS10	PE-PGRS family protein PE_PGRS10
840209	0	G	Del	GAP	26	26	52	89.66	58		Rv0747	PE_PGRS10	PE-PGRS family protein PE_PGRS10
840210	0	C	Del	GAP	26	26	52	92.86	56		Rv0747	PE_PGRS10	PE-PGRS family protein PE_PGRS10
840496	0	C	SNP	G	94	92	178	93	200	Gly682Gly (ggc/ggG)	Rv0747	PE_PGRS10	PE-PGRS family protein PE_PGRS10
840847	0	C	SNP	T	149	151	285	99.34	302	Gly799Gly (ggc/ggT)	Rv0747	PE_PGRS10	PE-PGRS family protein PE_PGRS10
841290	0	A	Del	GAP	117	103	216	97.78	225		Rv0749	vapC31	ribonuclease VapC31
841291	0	A	Del	GAP	117	103	216	98.65	223		Rv0749	vapC31	ribonuclease VapC31
841764	0	G	SNP	C	98	94	190	100	192	Thr37Thr (acc/acG)	Rv0749A	-	hypothetical protein
842153	0	G	SNP	A	99	88	184	97.91	191	Glu41Lys (gag/Aag)	Rv0750	-	hypothetical protein
847995	0	T	SNP	C	90	105	193	100	195
852910	0	C	SNP	T	115	102	211	100	217	Pro172Leu (ccc/cTc)	Rv0758	phoR	two component system response sensor kinase PhoR
854253	0	C	Del	GAP	55	81	134	90.67	150
857643	0	C	SNP	G	98	93	189	100	191	Gly132Ala (ggc/gCc)	Rv0764c	cyp51	lanosterol 14-alpha demethylase
857696	0	A	SNP	G	98	100	195	99.5	199	Ala114Ala (gct/gcC)	Rv0764c	cyp51	lanosterol 14-alpha demethylase
858464	0	A	SNP	G	121	110	229	100	231	Val134Ala (gtg/gCg)	Rv0765c	-	oxidoreductase
874835	1	C	Ins	C	105	80	185	95.36	185
874835	2	C	Ins	G	105	80	185	95.36	185
876141	0	G	SNP	T	119	90	204	100	209
879676	0	G	SNP	A	97	112	199	99.05	211	Ala113Thr (gct/Act)	Rv0785	-	KsdD-like steroid dehydrogenase
880562	0	G	SNP	T	121	92	211	100	213	Cys408Phe (tgc/tTc)	Rv0785	-	KsdD-like steroid dehydrogenase
882250	0	C	SNP	T	118	147	258	99.25	267	Val264Val (gtc/gtT)	Rv0787	-	hypothetical protein
882257	0	T	SNP	C	121	149	265	99.63	271	Tyr267His (tac/Cac)	Rv0787	-	hypothetical protein
887265	0	T	SNP	C	109	110	218	99.1	221	Thr458Ala (acc/Gcc)	Rv0794c	-	oxidoreductase
890549	0	G	SNP	A	30	46	76	98.7	77	Trp54_ (tgg/tgA)	Rv0797	-	insertion sequence element IS1547 transposase
891011	0	A	SNP	G	62	34	94	100	96	Leu208Leu (cta/ctG)	Rv0797	-	insertion sequence element IS1547 transposase
893733	0	T	SNP	G	117	117	228	99.57	235	Leu139Arg (ctg/cGg)	Rv0800	pepC	M18 family aminopeptidase
896979	0	T	SNP	C	164	142	303	100	306	Val387Ala (gta/gCa)	Rv0803	purL	phosphoribosylformylglycinamidine synthase 2
900221	0	T	SNP	C	77	99	174	100	176	Val370Val (gta/gtG)	Rv0806c	cpsY	exopolysaccharide phosphotransferase CpsY
903537	0	G	SNP	T	127	101	226	99.56	229	Arg476Leu (cgg/cTg)	Rv0808	purF	amidophosphoribosyltransferase
903550	0	T	SNP	C	128	109	233	100	237	Ala480Ala (gct/gcC)	Rv0808	purF	amidophosphoribosyltransferase
903913	0	T	SNP	C	116	114	225	99.57	231	Gly63Gly (ggt/ggC)	Rv0809	purM	phosphoribosylformylglycinamidine cyclo-ligase PurM
906742	0	T	SNP	C	126	131	250	99.61	258	Val107Ala (gtc/gCc)	Rv0812	-	amino acid aminotransferase
906857	0	A	SNP	G	104	122	221	100	226	Ile145Met (ata/atG)	Rv0812	-	amino acid aminotransferase
909636	0	G	SNP	T	93	71	162	98.2	167	Ser133Tyr (tct/tAt)	Rv0816c	thiX	thioredoxin ThiX
913918	0	C	SNP	G	92	68	157	99.38	161	Gly94Gly (ggg/ggC)	Rv0821c	phoY2	phosphate-transport system transcriptional regulator PhoY2
914528	0	G	SNP	C	104	95	194	98.51	202	Ser595Trp (tcg/tGg)	Rv0822c	-	hypothetical protein
919551	0	C	SNP	T	86	90	174	100	176	Val1Val (gtg/gtA)	Rv0825c	-	hypothetical protein
921788	1	G	Ins	C	40	39	79	95.18	79
921829	0	T	SNP	C	56	38	91	100	94
921855	0	T	SNP	A	58	46	102	100	104
921860	0	G	SNP	A	57	46	103	99.04	104
921861	0	C	SNP	A	58	45	98	98.1	105
921909	0	C	SNP	T	93	64	150	99.37	158
925453	0	C	SNP	T	188	187	355	99.47	377	Ala31Ala (gcc/gcT)	Rv0833	PE_PGRS13	PE-PGRS family protein PE_PGRS13
927110	0	A	SNP	G	137	82	211	100	219	Ser584Gly (agt/Ggt)	Rv0833	PE_PGRS13	PE-PGRS family protein PE_PGRS13
927385	0	A	SNP	G	166	96	262	99.24	264	Gly675Gly (gga/ggG)	Rv0833	PE_PGRS13	PE-PGRS family protein PE_PGRS13
928902	0	G	SNP	A	145	202	339	98.86	351	Thr528Thr (acc/acT)	Rv0834c	PE_PGRS14	PE-PGRS family protein PE_PGRS14
930906	0	C	SNP	G	97	99	195	100	196
931123	0	T	SNP	C	95	94	188	99.47	190	Tyr57Tyr (tat/taC)	Rv0835	lpqQ	lipoprotein LpqQ		phylo (not 4)
932280	0	T	SNP	C	148	111	256	99.62	260	_218Trp (tag/tGg)	Rv0836c	-	hypothetical protein
934230	0	C	SNP	G	78	91	166	100	169
934611	0	G	SNP	T	124	85	202	100	209
936621	0	C	Del	GAP	97	91	188	90.82	207		Rv0840c	pip	proline iminopeptidase
936622	0	C	Del	GAP	97	91	188	91.26	206		Rv0840c	pip	proline iminopeptidase
936623	0	A	Del	GAP	97	91	188	91.71	205		Rv0840c	pip	proline iminopeptidase
941845	0	C	SNP	A	103	100	199	100	203	Ala219Glu (gcg/gAg)	Rv0845	-	sensor histidine kinase NarS
942616	0	C	SNP	A	96	114	205	100	210
945214	0	G	SNP	A	118	105	219	100	223	Gly93Ser (ggt/Agt)	Rv0848	cysK2	cysteine synthase CysK
945238	0	G	SNP	T	122	113	230	100	235	Ala101Ser (gcc/Tcc)	Rv0848	cysK2	cysteine synthase CysK
949535	0	T	SNP	C	88	108	193	100	196	Ala528Ala (gca/gcG)	Rv0853c	pdc	alpha-keto-acid decarboxylase
950116	0	C	SNP	G	120	112	229	100	232	Ala335Pro (gcg/Ccg)	Rv0853c	pdc	alpha-keto-acid decarboxylase
955524	0	A	SNP	G	126	117	238	100	243	Ser150Gly (agc/Ggc)	Rv0859	-	acyltransferase
957117	0	T	SNP	C	87	105	192	100	192	Asp275Asp (gat/gaC)	Rv0860	fadB	fatty oxidation protein FadB
957306	0	C	SNP	T	84	84	167	100	168	Ala338Ala (gcc/gcT)	Rv0860	fadB	fatty oxidation protein FadB
960367	0	A	SNP	G	111	111	219	100	222	Leu749Ser (ttg/tCg)	Rv0862c	-	hypothetical protein
964969	0	T	SNP	C	164	126	270	95.39	304	Ala189Ala (gca/gcG)	Rv0867c	rpfA	resuscitation-promoting factor RpfA
968426	1	A	Ins	G	174	123	297	77.95	298		Rv0872c	PE_PGRS15	PE-PGRS family protein PE_PGRS15
968426	2	A	Ins	C	174	122	296	77.69	298		Rv0872c	PE_PGRS15	PE-PGRS family protein PE_PGRS15
968426	3	A	Ins	C	175	123	298	78.22	298		Rv0872c	PE_PGRS15	PE-PGRS family protein PE_PGRS15
968426	4	A	Ins	G	175	123	298	78.22	298		Rv0872c	PE_PGRS15	PE-PGRS family protein PE_PGRS15
968426	5	A	Ins	G	175	123	298	78.22	298		Rv0872c	PE_PGRS15	PE-PGRS family protein PE_PGRS15
968426	6	A	Ins	G	175	123	298	78.22	298		Rv0872c	PE_PGRS15	PE-PGRS family protein PE_PGRS15
968426	7	A	Ins	T	175	123	298	78.22	298		Rv0872c	PE_PGRS15	PE-PGRS family protein PE_PGRS15
968426	8	A	Ins	T	175	123	298	78.22	298		Rv0872c	PE_PGRS15	PE-PGRS family protein PE_PGRS15
968426	9	A	Ins	G	175	123	298	78.22	298		Rv0872c	PE_PGRS15	PE-PGRS family protein PE_PGRS15
969762	0	C	SNP	G	165	163	318	99.39	330	Gly161Gly (ggg/ggC)	Rv0872c	PE_PGRS15	PE-PGRS family protein PE_PGRS15
977329	0	A	SNP	C	129	102	227	99.14	233	Leu292Arg (ctc/cGc)	Rv0878c	PPE13	PPE family protein PPE13
979704	0	G	SNP	C	116	122	233	100	238	Gly115Arg (ggc/Cgc)	Rv0881	-	tRNA/rRNA methyltransferase
986463	0	G	SNP	C	77	102	179	100	179
990001	0	G	SNP	C	115	108	219	100	223	Pro866Ala (ccc/Gcc)	Rv0890c	-	HTH-type transcriptional regulator
991939	0	G	SNP	A	137	134	271	99.63	272	Arg220Cys (cgc/Tgc)	Rv0890c	-	HTH-type transcriptional regulator
993346	0	A	SNP	C	77	89	164	100	166	Val37Gly (gtt/gGt)	Rv0891c	-	hypothetical protein
996263	0	G	SNP	A	75	83	158	99.37	159	Thr11Thr (acc/acT)	Rv0893c	-	S-adenosylmethionine-dependentmethyltransferase
1002172	0	G	SNP	A	120	144	258	100	264	Arg82Trp (cgg/Tgg)	Rv0897c	-	oxidoreductase
1007198	0	A	SNP	G	163	167	325	99.7	331	Leu328Pro (ctg/cCg)	Rv0904c	accD3	acetyl-CoAcarboxylase carboxyl transferase subunit beta
1008460	0	C	SNP	T	107	148	252	100	255	Ser85Phe (tcc/tTc)	Rv0905	echA6	enoyl-CoA hydratase EchA6
1009500	0	C	SNP	T	98	120	213	100	218	Pro186Leu (ccg/cTg)	Rv0906	-	hypothetical protein
1010204	1	C	Ins	G	74	101	175	94.59	175		Rv0907	-	hypothetical protein
1012815	0	C	SNP	G	117	116	230	100	233	Ala362Gly (gcc/gGc)	Rv0908	ctpE	metal cation transporter ATPase E
1023911	0	C	SNP	G	99	90	187	100	189
1024346	0	A	SNP	G	79	93	169	99.42	173	Ser46Gly (agt/Ggt)	Rv0918	-	hypothetical protein
1025106	0	T	SNP	C	79	86	163	100	165	Phe141Phe (ttt/ttC)	Rv0919	-	GCN5-like N-acetyltransferase
1026482	0	G	SNP	A	82	72	153	99.35	155	Pro112Leu (ccc/cTc)	Rv0920c	-	transposase
1029586	0	G	SNP	A	99	83	179	100	182	Pro331Leu (ccc/cTc)	Rv0923c	-	hypothetical protein
1034381	0	G	SNP	A	102	106	200	100	208	Ala84Val (gct/gTt)	Rv0927c	-	oxidoreductase
1037012	0	T	SNP	C	78	81	159	99.38	160	Met5Thr (atg/aCg)	Rv0930	pstA1	phosphate ABC transporter permease PstA
1037911	0	C	SNP	T	98	98	189	100	196	Arg305_ (cga/Tga)	Rv0930	pstA1	phosphate ABC transporter permease PstA
1047165	0	T	SNP	C	90	103	191	100	193	Cys344Arg (tgc/Cgc)	Rv0938	ligD	multifunctional non-homologous end joining DNA repair protein/ATP dependent DNA ligase LigD
1054784	0	C	SNP	G	133	103	232	100	236	Arg180Gly (cgc/Ggc)	Rv0945	-	oxidoreductase
1064440	0	G	SNP	C	87	89	172	98.88	178	Gln175Glu (cag/Gag)	Rv0953c	-	oxidoreductase
1068151	0	T	SNP	C	100	81	177	100	181	His197His (cat/caC)	Rv0956	purN	phosphoribosylglycinamide formyltransferase PurN
1068432	0	A	SNP	G	100	105	203	100	205	Pro76Pro (cca/ccG)	Rv0957	purH	bifunctionalphosphoribosylaminoimidazolecarboxamide formyltransferase/inosinemonophosphate cyclohydrolase
1069242	0	C	SNP	A	106	115	216	99.55	222	Pro346Pro (ccc/ccA)	Rv0957	purH	bifunctionalphosphoribosylaminoimidazolecarboxamide formyltransferase/inosinemonophosphate cyclohydrolase
1070519	0	C	SNP	T	106	110	215	99.08	218	Leu213Leu (ctg/Ttg)	Rv0958	-	magnesium chelatase
1070702	0	T	SNP	C	133	96	226	99.57	230	Ser274Pro (tcc/Ccc)	Rv0958	-	magnesium chelatase
1071349	0	G	SNP	C	141	136	273	99.64	278	Gly32Ala (ggc/gCc)	Rv0959	-	hypothetical protein
1074558	0	G	SNP	A	96	98	191	100	194	Pro186Leu (ccc/cTc)	Rv0962c	lprP	lipoprotein LprP
1075279	0	T	SNP	C	84	96	179	100	180
1076309	0	G	SNP	T	105	71	167	100	176	Pro124Thr (cct/Act)	Rv0964c	-	hypothetical protein
1077312	0	A	SNP	G	93	93	180	99.47	187	Val175Ala (gtg/gCg)	Rv0966c	-	hypothetical protein
1077940	0	G	SNP	A	81	104	185	98.93	187
1079927	0	C	SNP	A	142	156	291	100	298	Thr395Thr (acc/acA)	Rv0969	ctpV	copper-exporting ATPase
1080192	0	G	SNP	A	176	139	310	100	315	Asp484Asn (gat/Aat)	Rv0969	ctpV	copper-exporting ATPase
1081681	0	T	SNP	C	112	105	212	99.54	218	Val210Val (gtt/gtC)	Rv0970	-	integral membrane protein
1087193	0	G	SNP	C	119	110	228	100	229	Asn51Lys (aac/aaG)	Rv0974c	accD2	acetyl-/propionyl-CoA carboxylase subunit beta
1090188	1	A	Ins	G	91	117	208	94.55	209
1093406	0	A	SNP	G	117	126	241	98.78	246	Val317Val (gtt/gtC)	Rv0978c	PE_PGRS17	PE-PGRS family protein PE_PGRS17
1095490	0	A	SNP	G	77	115	192	98.97	194	Val321Ala (gtc/gCc)	Rv0980c	PE_PGRS18	PE-PGRS family protein PE_PGRS18
1095644	0	C	SNP	T	45	98	141	100	143	Ala270Thr (gcg/Acg)	Rv0980c	PE_PGRS18	PE-PGRS family protein PE_PGRS18
1095678	0	A	SNP	G	59	71	127	99.24	131	Gly258Gly (ggt/ggC)	Rv0980c	PE_PGRS18	PE-PGRS family protein PE_PGRS18
1095981	0	A	SNP	C	220	186	401	99.51	408	Gly157Gly (ggt/ggG)	Rv0980c	PE_PGRS18	PE-PGRS family protein PE_PGRS18
1096633	0	T	SNP	G	95	116	209	99.06	213
1097220	0	C	SNP	T	114	123	235	99.58	238	Ser133Ser (tcc/tcT)	Rv0981	mprA	two-component response regulator MrpA
1098523	0	T	SNP	A	91	97	186	100	188	Leu339His (ctt/cAt)	Rv0982	mprB	two component histidine-protein kinase/phosphatase MprB
1099058	0	G	SNP	A	91	112	197	100	203
1100234	0	T	SNP	C	92	95	187	100	187	Leu390Pro (ctg/cCg)	Rv0983	pepD	serine protease PepD
1104690	0	T	SNP	G	94	79	171	98.3	176	Phe717Val (ttc/Gtc)	Rv0987	-	adhesion component ABC transporter permease
1105781	0	G	SNP	A	81	91	167	99.42	173	Ser222Ser (tcg/tcA)	Rv0988	-	hypothetical protein
1106099	0	C	SNP	T	94	82	175	100	176	Ile328Ile (atc/atT)	Rv0988	-	hypothetical protein
1106422	0	T	SNP	C	96	80	175	100	176	Ile321Val (ata/Gta)	Rv0989c	grcC2	polyprenyl-diphosphate synthase GrcC
1106759	0	C	SNP	T	126	103	226	100	229	Met208Ile (atg/atA)	Rv0989c	grcC2	polyprenyl-diphosphate synthase GrcC
1107940	0	A	SNP	C	134	126	254	99.62	261	Ser54Ala (tcc/Gcc)	Rv0990c	-	hypothetical protein
1109975	0	A	SNP	G	103	113	213	99.08	218	Gln235Arg (cag/cGg)	Rv0993	galU	UTP--glucose-1-phosphate uridylyltransferase
1110721	0	T	SNP	C	138	147	272	100	285	Arg151Arg (cgt/cgC)	Rv0994	moeA1	molybdopterin molybdenumtransferase 1
1111852	0	G	SNP	T	101	128	220	100	229	Asp81Tyr (gat/Tat)	Rv0995	rimJ	ribosomal-protein-alanine acetyltransferase RimJ
1113733	0	C	SNP	A	88	90	176	100	178
1114812	0	A	SNP	G	78	120	196	100	198	Gln22Arg (cag/cGg)	Rv0998	-	acetyltransferase
1126889	0	G	SNP	C	123	102	215	100	225	Arg39Gly (cgc/Ggc)	Rv1007c	metS	methionine--tRNA ligase
1127648	0	C	SNP	A	98	108	202	100	206	Thr187Asn (acc/aAc)	Rv1008	tatD	deoxyribonuclease TatD
1137820	0	C	SNP	T	97	99	192	98	200	Ala81Thr (gcc/Acc)	Rv1018c	glmU	bifunctional UDP-N-acetylglucosamine pyrophosphorylase/glucosamine-1-phosphate N-acetyltransferase
1139089	0	G	SNP	C	109	124	232	100	233	Thr41Thr (acg/acC)	Rv1020	mfd	transcription-repair coupling factor
1144409	0	T	SNP	G	107	104	210	99.53	212	Ile225Ser (atc/aGc)	Rv1022	lpqU	lipoprotein LpqU
1144585	0	A	SNP	G	113	90	202	99.51	204	Arg8Gly (agg/Ggg)	Rv1023	eno	enolase
1148259	0	A	SNP	G	113	90	201	99.02	205
1149551	0	C	SNP	T	124	126	242	100	250	Glu712Glu (gag/gaA)	Rv1028c	kdpD	sensor protein KdpD
1150585	0	G	SNP	A	140	127	260	100	267	Pro368Ser (ccc/Tcc)	Rv1028c	kdpD	sensor protein KdpD
1151054	0	C	SNP	G	98	115	212	100	213	Ser211Ser (tcg/tcC)	Rv1028c	kdpD	sensor protein KdpD
1152805	0	T	SNP	A	87	73	159	100	160	Leu265Gln (ctg/cAg)	Rv1029	kdpA	potassium-transporting ATPase subunit A
1152863	0	A	SNP	G	91	61	149	100	152	Gln284Gln (caa/caG)	Rv1029	kdpA	potassium-transporting ATPase subunit A
1153388	0	C	SNP	T	74	96	168	99.42	171	Asn459Asn (aac/aaT)	Rv1029	kdpA	potassium-transporting ATPase subunit A
1160770	0	T	SNP	A	108	107	210	98.62	218	Gln20Leu (cag/cTg)	Rv1037c	esxI	ESAT-6 like protein EsxI
1163134	0	T	SNP	C	105	117	217	99.55	223	Gly81Gly (gga/ggG)	Rv1040c	PE8	PE family protein PE8
1164336	0	G	SNP	A	86	77	161	100	163
1164571	0	A	SNP	G	86	89	174	100	175
1165521	1	T	Ins	A	85	86	171	96.07	172
1168715	1	C	Ins	T	86	99	185	94.87	186
1173750	0	G	SNP	T	116	123	237	100	239	Ala290Ala (gcg/gcT)	Rv1050	-	oxidoreductase
1177184	0	C	SNP	A	95	85	179	98.9	182
1178116	0	T	SNP	C	104	105	205	100	209	Thr163Thr (act/acC)	Rv1056	-	hypothetical protein
1188985	0	G	SNP	A	169	162	310	99.4	333	Gly480Gly (ggc/ggT)	Rv1067c	PE_PGRS19	PE-PGRS family protein PE_PGRS19
1189202	0	T	Del	GAP	65	107	169	76.11	226		Rv1067c	PE_PGRS19	PE-PGRS family protein PE_PGRS19
1189613	0	G	SNP	A	76	35	109	97.37	114	Ala271Val (gcc/gTc)	Rv1067c	PE_PGRS19	PE-PGRS family protein PE_PGRS19
1189688	0	C	SNP	T	12	8	18	90.91	22	Ser246Asn (agc/aAc)	Rv1067c	PE_PGRS19	PE-PGRS family protein PE_PGRS19
1189689	0	T	SNP	C	13	11	23	100	24	Ser246Gly (agc/Ggc)	Rv1067c	PE_PGRS19	PE-PGRS family protein PE_PGRS19
1189697	0	G	SNP	C	12	11	22	100	23	Ala243Gly (gcc/gGc)	Rv1067c	PE_PGRS19	PE-PGRS family protein PE_PGRS19
1189698	1	C	Ins	G	12	11	23	100	23		Rv1067c	PE_PGRS19	PE-PGRS family protein PE_PGRS19
1189698	2	C	Ins	A	12	11	23	100	23		Rv1067c	PE_PGRS19	PE-PGRS family protein PE_PGRS19
1189698	3	C	Ins	T	12	11	23	100	23		Rv1067c	PE_PGRS19	PE-PGRS family protein PE_PGRS19
1189705	0	A	Del	GAP	12	12	22	100	24		Rv1067c	PE_PGRS19	PE-PGRS family protein PE_PGRS19
1189706	0	C	Del	GAP	12	12	22	100	24		Rv1067c	PE_PGRS19	PE-PGRS family protein PE_PGRS19
1189707	0	C	Del	GAP	12	12	22	100	24		Rv1067c	PE_PGRS19	PE-PGRS family protein PE_PGRS19
1189708	0	G	Del	GAP	12	12	22	100	24		Rv1067c	PE_PGRS19	PE-PGRS family protein PE_PGRS19
1189709	0	T	Del	GAP	12	12	22	100	24		Rv1067c	PE_PGRS19	PE-PGRS family protein PE_PGRS19
1189710	0	T	Del	GAP	12	12	22	100	24		Rv1067c	PE_PGRS19	PE-PGRS family protein PE_PGRS19
1190093	0	A	SNP	C	162	135	295	90	330	Leu111Trp (ttg/tGg)	Rv1067c	PE_PGRS19	PE-PGRS family protein PE_PGRS19
1191462	0	A	SNP	C	43	14	56	96.61	59	Gly229Gly (ggt/ggG)	Rv1068c	PE_PGRS20	PE-PGRS family protein PE_PGRS20
1191497	0	T	SNP	A	56	21	70	81.05	95	Thr218Ser (acg/Tcg)	Rv1068c	PE_PGRS20	PE-PGRS family protein PE_PGRS20
1193463	0	T	SNP	A	95	113	204	99.52	209	Thr271Ser (acc/Tcc)	Rv1069c	-	hypothetical protein
1200418	0	A	SNP	G	98	99	197	99.49	198
1211369	0	A	SNP	C	108	92	193	100	200	Ser259Arg (agc/Cgc)	Rv1086	-	(2Z,6E)-farnesyl diphosphate synthase
1212624	0	C	SNP	T	8	7	15	100	15	Gly355Gly (ggc/ggT)	Rv1087	PE_PGRS21	PE-PGRS family protein PE_PGRS21
1212626	0	A	SNP	C	8	7	15	100	15	Asp356Ala (gac/gCc)	Rv1087	PE_PGRS21	PE-PGRS family protein PE_PGRS21
1212634	0	G	SNP	A	4	5	9	90	10	Ala359Thr (gcc/Acc)	Rv1087	PE_PGRS21	PE-PGRS family protein PE_PGRS21
1212825	0	T	SNP	C	42	81	119	98.4	125	Gly422Gly (ggt/ggC)	Rv1087	PE_PGRS21	PE-PGRS family protein PE_PGRS21
1212827	0	T	SNP	G	43	83	124	96.92	130	Val423Gly (gtc/gGc)	Rv1087	PE_PGRS21	PE-PGRS family protein PE_PGRS21
1212834	0	T	SNP	G	53	87	134	97.9	143	Gly425Gly (ggt/ggG)	Rv1087	PE_PGRS21	PE-PGRS family protein PE_PGRS21
1212837	0	T	SNP	C	59	98	154	99.37	158	Ala426Ala (gct/gcC)	Rv1087	PE_PGRS21	PE-PGRS family protein PE_PGRS21
1212971	0	T	SNP	C	171	96	264	99.26	269	Val471Ala (gtc/gCc)	Rv1087	PE_PGRS21	PE-PGRS family protein PE_PGRS21
1215105	0	T	Del	GAP	65	94	157	98.15	162
1220680	0	T	SNP	C	96	87	179	99.46	184	Val36Ala (gta/gCa)	Rv1093	glyA1	serine hydroxymethyltransferase
1224367	0	T	SNP	C	72	67	136	100	139
1224803	0	T	SNP	C	91	117	206	99.52	209	Leu140Ser (ttg/tCg)	Rv1096	-	glycosyl hydrolase
1227830	0	G	SNP	T	136	102	236	99.58	239	Thr285Thr (acc/acA)	Rv1099c	glpX	fructose 1,6-bisphosphatase
1230778	0	G	SNP	A	90	105	191	100	195	Thr65Ile (acc/aTc)	Rv1102c	mazF3	mRNA interferase MazF3
1236433	0	A	SNP	C	89	91	179	98.9	182	Glu83Asp (gaa/gaC)	Rv1110	lytB2	4-hydroxy-3-methylbut-2-enyl diphosphate reductase
1240744	0	C	SNP	A	98	112	206	99.53	211	Asn186Lys (aac/aaA)	Rv1115	-	hypothetical protein
1241572	0	A	SNP	G	98	87	181	100	185
1247391	0	A	SNP	C	150	139	287	99.66	290	Ser89Arg (agc/Cgc)	Rv1124	ephC	epoxide hydrolase EphC
1248382	0	A	SNP	G	151	126	275	99.64	278	Ser101Gly (agc/Ggc)	Rv1125	-	hypothetical protein
1248936	0	G	SNP	C	125	127	251	99.6	253	Pro285Pro (ccg/ccC)	Rv1125	-	hypothetical protein
1248978	0	T	SNP	C	137	144	275	100	281	Ala299Ala (gct/gcC)	Rv1125	-	hypothetical protein
1250340	0	A	SNP	G	114	85	195	99.5	200	Ala355Ala (gct/gcC)	Rv1127c	ppdK	pyruvate, phosphate dikinase PpdK
1251199	0	C	SNP	T	96	78	170	99.43	175	Gly69Glu (gga/gAa)	Rv1127c	ppdK	pyruvate, phosphate dikinase PpdK
1252164	0	T	SNP	C	95	82	174	100	177	Glu270Gly (gaa/gGa)	Rv1128c	-	hypothetical protein
1254562	0	A	SNP	G	75	84	157	100	159	Asp3Gly (gat/gGt)	Rv1130	prpD	methylcitrate dehydratase PrpD
1262859	0	C	SNP	T	104	100	200	96.68	211	Gly424Ser (ggc/Agc)	Rv1135c	PPE16	PPE family protein PPE16
1265828	0	G	SNP	A	105	94	198	100	199	Leu221Leu (ctg/Ttg)	Rv1138c	-	oxidoreductase
1269028	0	G	SNP	C	100	86	184	100	186
1271187	0	C	SNP	G	82	99	179	98.91	183	Thr11Ser (acc/aGc)	Rv1144	-	oxidoreductase
1273250	1	G	Ins	A	85	75	160	96.39	160		Rv1145	-	transmembrane transport protein
1275957	0	T	SNP	C	70	73	139	100	143
1276432	0	C	SNP	T	89	67	154	98.11	159	Lys439Lys (aag/aaA)	Rv1148c	-	hypothetical protein
1276588	0	C	SNP	G	92	69	159	100	161	Ala387Ala (gcg/gcC)	Rv1148c	-	hypothetical protein
1277869	1	G	Ins	T	76	86	162	94.19	162
1281118	0	T	SNP	C	84	70	153	100	154	Thr123Ala (acg/Gcg)	Rv1154c	-	hypothetical protein
1281771	0	T	SNP	C	94	96	188	100	190	Ser115Pro (tcg/Ccg)	Rv1155	-	pyridoxine/pyridoxamine 5'-phosphate oxidase
1281984	0	G	SNP	A	95	95	185	100	190
1287372	0	G	SNP	C	103	108	210	100	211	Leu15Leu (ctg/ctC)	Rv1161	narG	nitrate reductase subunit alpha
1292102	0	A	SNP	G	119	107	222	100	226	Pro346Pro (cca/ccG)	Rv1162	narH	nitrate reductase subunit beta
1306259	0	A	SNP	G	122	113	232	100	235	Ala656Ala (gct/gcC)	Rv1175c	fadH	NADPH dependent 2,4-dienoyl-CoA reductase FadH
1307598	0	C	SNP	G	115	103	218	99.09	220	Cys210Ser (tgc/tCc)	Rv1175c	fadH	NADPH dependent 2,4-dienoyl-CoA reductase FadH
1308317	0	T	SNP	C	88	90	175	100	178	His159Arg (cat/cGt)	Rv1176c	-	hypothetical protein
1313337	1	A	Ins	G	24	56	80	86.96	80
1313338	0	A	SNP	C	24	56	78	100	80
1315191	0	A	SNP	C	122	102	223	100	224	_489Tyr (taa/taC)	Rv1180	pks3	polyketide beta-ketoacyl synthase
1315884	0	G	SNP	A	106	96	197	100	202	Ala217Ala (gcg/gcA)	Rv1181	pks4	polyketide beta-ketoacyl synthase
1316128	0	G	SNP	A	99	91	187	98.96	192	Gly299Ser (ggc/Agc)	Rv1181	pks4	polyketide beta-ketoacyl synthase
1316550	0	G	SNP	T	84	104	186	99.47	189	Ala439Ala (gcg/gcT)	Rv1181	pks4	polyketide beta-ketoacyl synthase
1318932	0	A	SNP	G	144	143	283	99.65	288	Glu1233Glu (gaa/gaG)	Rv1181	pks4	polyketide beta-ketoacyl synthase
1325650	0	G	SNP	A	89	98	186	100	187
1327890	0	G	SNP	A	102	85	184	100	187	Asp472Asp (gac/gaT)	Rv1186c	-	hypothetical protein
1328687	0	G	SNP	C	133	109	239	100	242	Pro207Ala (ccc/Gcc)	Rv1186c	-	hypothetical protein
1337327	0	A	SNP	G	98	105	202	99.02	205	Leu396Pro (ctg/cCg)	Rv1194c	-	hypothetical protein
1339774	0	C	SNP	G	123	101	222	99.12	226	Gly142Gly (ggc/ggG)	Rv1196	PPE18	PPE family protein PPE18
1339823	0	A	SNP	G	150	121	269	99.27	273	Thr159Ala (acg/Gcg)	Rv1196	PPE18	PPE family protein PPE18
1339894	0	C	SNP	T	139	143	279	100	282	Leu182Leu (ctc/ctT)	Rv1196	PPE18	PPE family protein PPE18
1339905	0	C	SNP	T	141	139	273	100	280	Ala186Val (gcc/gTc)	Rv1196	PPE18	PPE family protein PPE18
1340500	0	G	SNP	T	111	154	261	100	265	Met384Ile (atg/atT)	Rv1196	PPE18	PPE family protein PPE18
1340784	0	T	SNP	C	78	107	177	95.85	193	Gly42Gly (ggt/ggC)	Rv1197	esxK	ESAT-6 like protein EsxK
1341157	0	A	SNP	T	88	117	203	94.47	217	Gln51Leu (cag/cTg)	Rv1198	esxL	ESAT-6 like protein EsxL
1341295	0	A	SNP	G	109	105	209	100	214
1345016	0	C	SNP	T	104	93	194	100	197	Ala52Thr (gcc/Acc)	Rv1201c	dapD	2,3,4,5-tetrahydropyridine-2,6-dicarboxylate N-succinyltransferase
1351090	0	G	SNP	A	99	88	184	99.47	188	Glu587Lys (gag/Aag)	Rv1206	fadD6	fatty-acid--CoA ligase FadD6
1351172	0	A	SNP	G	114	77	188	99.48	192
1360209	0	T	SNP	C	110	97	206	99.52	208	Ala531Ala (gca/gcG)	Rv1217c	-	tetronasin ABC transporter integral membrane protein
1361190	0	G	SNP	A	152	165	312	100	317	Ser204Ser (agc/agT)	Rv1217c	-	tetronasin ABC transporter integral membrane protein
1362006	0	T	SNP	C	96	112	204	100	208	Gln243Arg (caa/cGa)	Rv1218c	-	tetronasin ABC transporter ATP-binding protein
1365837	1	C	Ins	G	132	77	209	92.48	209
1365837	2	C	Ins	G	132	76	208	92.04	209
1367484	0	T	SNP	G	114	85	198	99.5	200	Trp8Gly (tgg/Ggg)	Rv1224	tatB	Sec-independent protein translocase protein TatB
1370804	0	G	SNP	A	120	135	249	98.84	258	Pro8Ser (cca/Tca)	Rv1227c	-	transmembrane protein
1371470	0	G	SNP	A	83	102	184	100	185	Arg184His (cgt/cAt)	Rv1228	lpqX	lipoprotein LpqX
1374065	0	T	SNP	C	114	126	236	100	240	Ser45Gly (agc/Ggc)	Rv1230c	-	membrane protein
1375724	0	A	SNP	C	104	123	222	100	227	Cys149Gly (tgc/Ggc)	Rv1232c	-	hypothetical protein
1376622	0	A	SNP	G	106	87	191	97.97	197	Tyr69His (tat/Cat)	Rv1233c	-	hypothetical protein
1377568	0	A	SNP	G	122	98	219	99.1	222	Val15Val (gta/gtG)	Rv1235	lpqY	trehalose ABC transporter substrate-binding lipoprotein LpqY
1382628	0	T	SNP	C	97	79	175	100	176	Lys139Glu (aaa/Gaa)	Rv1239c	corA	magnesium and cobalt transport transmembrane protein CorA
1386011	0	C	Del	GAP	184	160	349	91.25	377		Rv1243c	PE_PGRS23	PE-PGRS family protein PE_PGRS23
1390763	0	C	SNP	T	75	81	152	100	156	Val764Met (gtg/Atg)	Rv1248c	-	multifunctional 2-oxoglutarate dehydrogenase E1 component /2-oxoglutarate dehydrogenase dihydrolipoyllysine-residue succinyltransferase
1393626	0	A	SNP	G	126	112	234	99.58	239	Leu119Leu (ctt/ctC)	Rv1249c	-	membrane protein
1396618	0	C	SNP	A	93	94	185	99.47	188	Glu875_ (gag/Tag)	Rv1251c	-	hypothetical protein
1396922	0	T	SNP	C	133	103	234	100	236	Thr773Thr (aca/acG)	Rv1251c	-	hypothetical protein
1401033	0	C	SNP	T	75	92	167	98.82	169	Ser355Leu (tcg/tTg)	Rv1253	deaD	ATP-dependent RNA helicase DeaD
1411210	0	T	SNP	G	107	97	199	99.51	205	Val260Val (gtt/gtG)	Rv1263	amiB2	amidase AmiB
1413148	0	C	SNP	T	79	99	156	98.89	180
1414021	0	C	SNP	T	95	86	180	100	181	Arg607Gln (cgg/cAg)	Rv1266c	pknH	serine/threonine-protein kinase PknH
1416960	0	G	SNP	A	96	110	200	100	206	Arg130Trp (cgg/Tgg)	Rv1267c	embR	transcriptional regulator EmbR
1419974	0	C	SNP	T	79	74	152	100	153	Ser110Asn (agc/aAc)	Rv1271c	-	hypothetical protein
1422666	0	C	SNP	T	117	94	207	100	211	Gly462Glu (ggg/gAg)	Rv1273c	-	drug ABC transporter ATP-binding protein
1422667	0	C	SNP	T	119	98	214	100	217	Gly462Arg (ggg/Agg)	Rv1273c	-	drug ABC transporter ATP-binding protein
1424110	0	G	SNP	T	89	88	173	99.44	178
1439525	0	G	SNP	C	80	71	150	98.69	153	Glu207Gln (gaa/Caa)	Rv1286	-	bifunctional sulfate adenyltransferase subunit 1 CysN/adenylylsulfate kinase CysC
1440090	0	C	SNP	T	72	69	138	99.3	142	Thr395Ile (acc/aTc)	Rv1286	-	bifunctional sulfate adenyltransferase subunit 1 CysN/adenylylsulfate kinase CysC
1440469	0	C	SNP	G	80	71	148	100	151	Pro521Pro (ccc/ccG)	Rv1286	-	bifunctional sulfate adenyltransferase subunit 1 CysN/adenylylsulfate kinase CysC
1441545	0	G	SNP	A	8	11	19	100	19	Ala66Ala (gcg/gcA)	Rv1288	-	hypothetical protein
1441582	0	T	SNP	C	4	4	8	100	8	Trp79Arg (tgg/Cgg)	Rv1288	-	hypothetical protein
1443526	0	G	SNP	C	138	108	243	99.6	247	Gln508Glu (cag/Gag)	Rv1290c	-	hypothetical protein
1445781	0	A	SNP	G	83	111	190	100	194	Ala18Ala (gct/gcC)	Rv1291c	-	hypothetical protein
1450316	0	C	SNP	T	96	87	180	100	183	Ala314Ala (gcc/gcT)	Rv1294	thrA	homoserine dehydrogenase
1457144	0	C	SNP	T	76	95	171	100	171	Arg194Cys (cgc/Tgc)	Rv1300	hemK	release factor glutamine methyltransferase
1468492	0	C	SNP	A	156	156	310	100	312	Leu338Leu (ctg/ctT)	Rv1313c	-	insertion sequence element IS1557 transposase
1471659	0	C	SNP	T	110	93	201	99.51	204
1478357	0	G	SNP	T	101	107	208	99.52	209	Pro254Pro (ccc/ccA)	Rv1317c	alkA	bifunctional regulatory protein/DNA repair enzyme AlkA
1479085	0	T	SNP	C	93	101	192	100	194	Ile12Val (atc/Gtc)	Rv1317c	alkA	bifunctional regulatory protein/DNA repair enzyme AlkA
1480945	0	C	SNP	G	194	189	378	99.48	385	Thr519Thr (acg/acC)	Rv1319c	-	adenylate cyclase
1480948	0	C	SNP	T	193	194	383	99.49	389	Glu518Glu (gag/gaA)	Rv1319c	-	adenylate cyclase
1481185	0	A	SNP	C	179	209	385	99.49	390	Asp439Glu (gat/gaG)	Rv1319c	-	adenylate cyclase
1481563	0	C	SNP	T	189	230	408	100	419	Glu313Glu (gag/gaA)	Rv1319c	-	adenylate cyclase
1482106	0	G	SNP	C	76	81	155	98.12	160	Asp132Glu (gac/gaG)	Rv1319c	-	adenylate cyclase
1482627	0	T	SNP	C	84	81	163	100	165	Thr531Ala (acg/Gcg)	Rv1320c	-	adenylate cyclase
1484708	0	A	SNP	C	83	74	156	100	157	Ser144Arg (agc/Cgc)	Rv1321	-	endonuclease NucS
1489142	0	C	SNP	T	148	148	278	98.01	302	Gly275Asp (ggc/gAc)	Rv1325c	PE_PGRS24	PE-PGRS family protein PE_PGRS24
1490905	0	A	SNP	G	89	90	174	99.44	180	Ser470Pro (tct/Cct)	Rv1326c	glgB	1,4-alpha-glucan branching protein
1495836	0	G	SNP	A	83	96	172	99.44	180	Val425Met (gtg/Atg)	Rv1328	glgP	glycogen phosphorylase
1498322	0	C	SNP	T	85	120	202	99.51	206	Ala290Thr (gct/Act)	Rv1329c	dinG	ATP-dependent helicase DinG
1498951	0	G	SNP	T	106	100	204	99.52	207	Thr80Lys (acg/aAg)	Rv1329c	dinG	ATP-dependent helicase DinG
1499213	0	T	Del	GAP	93	76	165	98.83	171		Rv1330c	pncB1	nicotinic acid phosphoribosyltransferase PncB1
1499214	0	C	Del	GAP	93	76	165	100	169		Rv1330c	pncB1	nicotinic acid phosphoribosyltransferase PncB1
1499215	0	A	Del	GAP	93	76	165	100	169		Rv1330c	pncB1	nicotinic acid phosphoribosyltransferase PncB1
1499216	0	G	Del	GAP	93	76	165	100	169		Rv1330c	pncB1	nicotinic acid phosphoribosyltransferase PncB1
1499217	0	G	Del	GAP	93	76	165	100	169		Rv1330c	pncB1	nicotinic acid phosphoribosyltransferase PncB1
1499218	0	C	Del	GAP	93	76	165	100	169		Rv1330c	pncB1	nicotinic acid phosphoribosyltransferase PncB1
1499219	0	C	Del	GAP	93	76	165	100	169		Rv1330c	pncB1	nicotinic acid phosphoribosyltransferase PncB1
1499220	0	G	Del	GAP	93	76	165	100	169		Rv1330c	pncB1	nicotinic acid phosphoribosyltransferase PncB1
1499221	0	G	SNP	A	92	76	165	100	168	Pro447Ser (ccg/Tcg)	Rv1330c	pncB1	nicotinic acid phosphoribosyltransferase PncB1
1499274	0	C	SNP	G	108	93	198	100	201	Gly429Ala (ggc/gCc)	Rv1330c	pncB1	nicotinic acid phosphoribosyltransferase PncB1
1501700	0	G	SNP	A	148	123	268	100	271	Val34Val (gtg/gtA)	Rv1333	-	hydrolase
1513189	0	C	SNP	T	99	111	208	100	210	Ala48Val (gct/gTt)	Rv1348	irtA	iron ABC transporter ATP-binding protein/permease IrtA
1517041	0	C	SNP	T	92	100	190	99.48	193	Gly473Gly (ggc/ggT)	Rv1349	irtB	iron ABC transporter ATP-binding protein/permease IrtB
1521755	0	A	SNP	C	74	88	161	100	162	Val41Gly (gtg/gGg)	Rv1354c	-	hypothetical protein
1526819	0	C	SNP	A	107	80	186	100	187	Arg70Arg (cgg/Agg)	Rv1358	-	transcriptional regulator
1530562	0	C	SNP	T	71	77	146	98.67	150	Val130Val (gtc/gtT)	Rv1359	-	transcriptional regulator
1533241	0	G	SNP	C	114	114	225	81.72	279	Thr131Thr (acc/acG)	Rv1361c	PPE19	PPE family protein PPE19
1533583	0	G	SNP	A	96	116	210	95.5	222	Tyr17Tyr (tac/taT)	Rv1361c	PPE19	PPE family protein PPE19
1533624	0	A	SNP	C	91	117	205	97.65	213	Phe4Val (ttc/Gtc)	Rv1361c	PPE19	PPE family protein PPE19
1534551	0	C	SNP	T	84	89	172	98.86	175	Glu20Glu (gag/gaA)	Rv1362c	-	membrane protein
1536251	0	G	SNP	T	102	132	232	100	234	Ala465Glu (gcg/gAg)	Rv1364c	-	sigma factor regulatory protein
1537197	0	G	SNP	A	105	125	224	99.57	231	Arg150Cys (cgc/Tgc)	Rv1364c	-	sigma factor regulatory protein
1540141	0	T	SNP	C	88	99	183	100	187	Ile169Val (atc/Gtc)	Rv1367c	-	hypothetical protein
1540484	0	C	SNP	G	107	96	202	100	203	Leu54Leu (ctg/ctC)	Rv1367c	-	hypothetical protein
1544255	0	C	SNP	T	81	88	168	98.83	171	Arg299Arg (cgc/cgT)	Rv1371	-	membrane protein
1546703	0	C	SNP	T	95	103	196	100	198	Pro231Leu (ccg/cTg)	Rv1373	-	glycolipid sulfotransferase
1547125	0	T	SNP	C	92	88	178	100	180	Thr136Ala (aca/Gca)	Rv1374c	-	hypothetical protein
1552547	0	G	SNP	A	122	152	264	100	274	Arg37Trp (cgg/Tgg)	Rv1378c	-	hypothetical protein
1554216	0	C	SNP	T	124	98	215	99.55	223	Pro10Leu (ccc/cTc)	Rv1381	pyrC	dihydroorotase
1563717	0	C	SNP	T	108	135	243	100	243	Val8Val (gtc/gtT)	Rv1388	mihF	integration host factor MihF
1570566	0	C	SNP	A	104	111	209	100	215	Arg135Leu (cgg/cTg)	Rv1394c	cyp132	cytochrome P450 Cyp132
1573427	0	C	Del	GAP	123	52	175	76.09	230		Rv1396c	PE_PGRS25	PE-PGRS family protein PE_PGRS25
1573428	0	C	Del	GAP	123	52	175	75.43	232		Rv1396c	PE_PGRS25	PE-PGRS family protein PE_PGRS25
1573429	0	G	Del	GAP	123	52	175	76.75	228		Rv1396c	PE_PGRS25	PE-PGRS family protein PE_PGRS25
1573430	0	C	Del	GAP	123	52	175	76.09	230		Rv1396c	PE_PGRS25	PE-PGRS family protein PE_PGRS25
1573431	0	C	Del	GAP	123	52	175	77.09	227		Rv1396c	PE_PGRS25	PE-PGRS family protein PE_PGRS25
1573432	0	G	Del	GAP	123	52	175	77.78	225		Rv1396c	PE_PGRS25	PE-PGRS family protein PE_PGRS25
1573433	0	T	Del	GAP	123	52	175	78.48	223		Rv1396c	PE_PGRS25	PE-PGRS family protein PE_PGRS25
1573434	0	T	Del	GAP	123	52	175	78.83	222		Rv1396c	PE_PGRS25	PE-PGRS family protein PE_PGRS25
1573435	0	G	Del	GAP	123	52	175	78.83	222		Rv1396c	PE_PGRS25	PE-PGRS family protein PE_PGRS25
1573660	0	T	SNP	G	146	152	292	99.67	299	Arg66Ser (aga/agC)	Rv1396c	PE_PGRS25	PE-PGRS family protein PE_PGRS25
1587034	0	C	SNP	T	106	100	199	100	206	Ala245Thr (gcc/Acc)	Rv1410c	-	aminoglycosides/tetracycline-transport integral membrane protein
1588899	0	G	SNP	T	89	94	176	100	183	Ala111Ala (gcg/gcT)	Rv1412	ribC	riboflavin synthase
1589083	0	C	SNP	G	85	88	172	98.86	175	Leu173Val (ctg/Gtg)	Rv1412	ribC	riboflavin synthase
1589707	0	C	SNP	T	115	90	203	100	205	Pro108Ser (ccc/Tcc)	Rv1413	-	hypothetical protein
1593331	0	G	SNP	A	80	81	158	100	161
1595342	0	T	SNP	C	88	119	204	100	207	Val434Ala (gtg/gCg)	Rv1420	uvrC	excinuclease ABC subunit UvrC
1599557	0	C	SNP	G	93	60	153	100	153	Arg33Thr (agg/aCg)	Rv1424c	-	membrane protein
1608276	0	A	SNP	C	69	71	139	100	140	Asn65Thr (aac/aCc)	Rv1431	-	hypothetical protein
1609840	0	A	SNP	G	149	94	239	99.59	244	Pro586Pro (cca/ccG)	Rv1431	-	hypothetical protein
1612470	0	T	SNP	G	98	102	199	97.56	205	Ser161Arg (agt/Cgt)	Rv1435c	-	hypothetical protein
1612624	1	T	Ins	A	89	67	156	78.79	156		Rv1435c	-	hypothetical protein
1612624	2	T	Ins	T	89	67	156	78.79	156		Rv1435c	-	hypothetical protein
1612624	3	T	Ins	C	89	66	155	78.28	156		Rv1435c	-	hypothetical protein
1612624	4	T	Ins	G	89	67	156	78.79	156		Rv1435c	-	hypothetical protein
1612624	5	T	Ins	G	89	66	155	78.28	156		Rv1435c	-	hypothetical protein
1612624	6	T	Ins	T	89	67	156	78.79	156		Rv1435c	-	hypothetical protein
1612624	7	T	Ins	A	89	67	156	78.79	156		Rv1435c	-	hypothetical protein
1612624	8	T	Ins	C	89	67	156	78.79	156		Rv1435c	-	hypothetical protein
1612624	9	T	Ins	C	89	67	156	78.79	156		Rv1435c	-	hypothetical protein
1612624	10	T	Ins	G	89	67	156	78.79	156		Rv1435c	-	hypothetical protein
1612624	11	T	Ins	G	89	67	156	78.79	156		Rv1435c	-	hypothetical protein
1612624	12	T	Ins	T	89	67	156	78.79	156		Rv1435c	-	hypothetical protein
1612624	13	T	Ins	G	88	66	154	77.78	156		Rv1435c	-	hypothetical protein
1612624	14	T	Ins	C	89	67	156	78.79	156		Rv1435c	-	hypothetical protein
1612624	15	T	Ins	G	89	66	155	78.28	156		Rv1435c	-	hypothetical protein
1612624	16	T	Ins	C	89	66	155	78.28	156		Rv1435c	-	hypothetical protein
1612624	17	T	Ins	C	89	67	156	78.79	156		Rv1435c	-	hypothetical protein
1612624	18	T	Ins	A	89	67	156	78.79	156		Rv1435c	-	hypothetical protein
1612624	19	T	Ins	G	88	67	155	78.28	156		Rv1435c	-	hypothetical protein
1612624	20	T	Ins	G	89	67	156	78.79	156		Rv1435c	-	hypothetical protein
1612624	21	T	Ins	G	89	67	156	78.79	156		Rv1435c	-	hypothetical protein
1613035	0	T	SNP	C	90	100	189	100	190
1614143	0	G	SNP	A	92	122	211	99.53	215	Leu279Leu (ctg/ctA)	Rv1436	gap	glyceraldehyde 3-phosphate dehydrogenase
1618978	0	T	SNP	C	187	130	308	98.45	322	Asp236Gly (gat/gGt)	Rv1441c	PE_PGRS26	PE-PGRS family protein PE_PGRS26
1624791	0	C	SNP	G	95	100	194	100	195	Arg192Pro (cga/cCa)	Rv1446c	opcA	OXPP cycle protein OpcA
1627351	0	T	SNP	C	101	89	188	100	190	Thr244Ala (acc/Gcc)	Rv1448c	tal	transaldolase
1630148	0	A	SNP	C	87	113	196	100	200	Tyr18Asp (tac/Gac)	Rv1449c	tkt	transketolase
1634609	0	C	SNP	T	62	52	112	100	114	Ala7Thr (gcc/Acc)	Rv1450c	PE_PGRS27	PE-PGRS family protein PE_PGRS27
1634610	0	C	SNP	T	63	53	114	100	116	Val6Val (gtg/gtA)	Rv1450c	PE_PGRS27	PE-PGRS family protein PE_PGRS27
1636172	1	T	Ins	C	120	24	144	79.56	145		Rv1452c	PE_PGRS28	PE-PGRS family protein PE_PGRS28
1636172	2	T	Ins	C	121	24	145	80.11	145		Rv1452c	PE_PGRS28	PE-PGRS family protein PE_PGRS28
1636172	3	T	Ins	G	120	24	144	79.56	145		Rv1452c	PE_PGRS28	PE-PGRS family protein PE_PGRS28
1636826	0	C	SNP	A	148	176	306	97.89	331	Gly468Gly (ggg/ggT)	Rv1452c	PE_PGRS28	PE-PGRS family protein PE_PGRS28
1638182	0	C	SNP	T	119	174	293	99.66	294	Ser16Ser (tcg/tcA)	Rv1452c	PE_PGRS28	PE-PGRS family protein PE_PGRS28
1638183	0	G	SNP	A	116	174	285	100	290	Ser16Leu (tcg/tTg)	Rv1452c	PE_PGRS28	PE-PGRS family protein PE_PGRS28
1638188	0	C	SNP	T	114	173	287	100	287	Ala14Ala (gcg/gcA)	Rv1452c	PE_PGRS28	PE-PGRS family protein PE_PGRS28
1638191	0	C	SNP	G	118	174	291	99.66	293	Ala13Ala (gcg/gcC)	Rv1452c	PE_PGRS28	PE-PGRS family protein PE_PGRS28
1638194	0	G	SNP	C	115	179	290	100	294	Ala12Ala (gcc/gcG)	Rv1452c	PE_PGRS28	PE-PGRS family protein PE_PGRS28
1639594	0	C	SNP	A	109	82	190	100	191	Pro405Gln (cca/cAa)	Rv1453	-	transcriptional activator protein
1645802	0	T	SNP	C	125	102	224	99.56	228	Lys113Glu (aaa/Gaa)	Rv1459c	-	alpha-(1->6)-mannopyranosyltransferase
1650072	0	A	SNP	G	104	114	211	99.54	219	Asn183Asp (aac/Gac)	Rv1462	-	hypothetical protein
1650406	0	C	SNP	A	101	112	208	100	213	Thr294Asn (acc/aAc)	Rv1462	-	hypothetical protein
1676290	0	C	SNP	A	95	93	185	100	188	Lys198Asn (aag/aaT)	Rv1486c	-	hypothetical protein
1676880	0	A	SNP	G	118	118	234	100	236	Trp2Arg (tgg/Cgg)	Rv1486c	-	hypothetical protein
1681147	0	G	SNP	A	102	89	191	98.96	193
1688300	0	T	SNP	C	113	112	224	99.12	227	Phe120Phe (ttt/ttC)	Rv1497	lipL	esterase LipL
1689349	0	C	SNP	T	87	103	183	100	190	Arg191His (cgc/cAc)	Rv1498c	-	methyltransferase
1692141	0	A	SNP	C	65	109	173	100	174	Ile84Ile (ata/atC)	Rv1501	-	hypothetical protein
1692960	0	T	SNP	C	100	84	181	100	184	Ser13Pro (tcg/Ccg)	Rv1502	-	hypothetical protein
1693561	0	A	SNP	G	70	96	166	100	166	Tyr213Cys (tac/tGc)	Rv1502	-	hypothetical protein
1698911	0	G	SNP	A	100	82	175	99.45	183	Gly328Gly (ggc/ggT)	Rv1508c	-	membrane protein
1699849	0	G	SNP	A	95	93	186	100	188	Pro16Ser (ccg/Tcg)	Rv1508c	-	membrane protein
1701740	0	T	SNP	A	135	145	273	99.64	281	Val149Asp (gtt/gAt)	Rv1510	-	hypothetical protein
1706119	0	T	SNP	C	87	87	171	100	174	Ser159Ser (tca/tcG)	Rv1514c	-	glycosyltransferase
1708792	0	T	SNP	C	116	106	218	99.55	223
1709432	0	C	SNP	T	76	110	181	100	186	Leu188Phe (ctc/Ttc)	Rv1517	-	hypothetical protein
1713192	0	A	SNP	G	93	71	158	100	164	Val297Val (gta/gtG)	Rv1521	fadD25	fatty-acid--CoA ligase FadD25
1713923	0	A	SNP	G	100	106	204	100	206	His541Arg (cac/cGc)	Rv1521	fadD25	fatty-acid--CoA ligase FadD25
1716472	0	A	SNP	G	101	74	173	100	175	Ser381Pro (tcc/Ccc)	Rv1522c	mmpL12	transmembrane transport protein MmpL12
1720237	0	C	SNP	T	87	71	157	100	158	Ala74Val (gcg/gTg)	Rv1525	wbbL2	rhamnosyl transferase WbbL
1728161	0	G	SNP	T	99	71	166	100	170	Gly83Gly (ggc/ggA)	Rv1527c	pks5	polyketide synthase
1728837	0	A	SNP	G	77	86	163	100	163
1735739	0	T	SNP	C	92	72	161	99.39	165
1748439	0	C	SNP	T	89	94	181	99.46	184	Thr249Ile (acc/aTc)	Rv1547	dnaE1	DNA polymerase III subunit alpha
1752561	0	T	SNP	C	108	110	214	100	218	Asp258Gly (gac/gGc)	Rv1548c	PPE21	PPE family protein PPE21
1753519	1	G	Ins	C	66	121	187	83.48	187
1759252	0	G	SNP	T	88	110	196	100	198	Ser524Ser (tcg/tcT)	Rv1552	frdA	fumarate reductase flavoprotein subunit		phylo (not 4,9)
1760292	0	A	SNP	G	108	100	201	100	208	Met40Val (atg/Gtg)	Rv1554	frdC	fumarate reductase membrane anchor subunit
1761765	0	G	SNP	A	75	68	141	98.62	145	Gly8Ser (ggc/Agc)	Rv1557	mmpL6	transmembrane transport protein MmpL6
1763482	0	G	SNP	A	87	113	195	100	200	Gly19Arg (ggg/Agg)	Rv1559	ilvA	threonine dehydratase IlvA
1764225	0	C	SNP	T	136	130	261	100	266	Ala266Ala (gcc/gcT)	Rv1559	ilvA	threonine dehydratase IlvA
1776652	0	C	SNP	G	117	133	244	99.21	252	Gln421Glu (cag/Gag)	Rv1568	bioA	adenosylmethionine-8-amino-7-oxononanoate aminotransferase
1778430	0	T	SNP	C	207	174	377	100	381	Met191Thr (atg/aCg)	Rv1570	bioD	ATP-dependent dethiobiotin synthetase BioD
1778616	0	C	SNP	T	188	181	363	98.93	373	Ala26Ala (gcc/gcT)	Rv1571	-	hypothetical protein
1779370	0	G	SNP	C	149	111	258	100	260	Thr19Thr (acg/acC)	Rv1573	-	phage protein
1780586	1	C	Ins	G	85	107	192	97.46	192		Rv1575	-	phage protein
1781251	0	C	SNP	T	128	132	256	100	260	Glu272Lys (gag/Aag)	Rv1576c	-	phage capsid protein
1781811	0	T	SNP	C	157	168	323	99.69	326	Asp85Gly (gac/gGc)	Rv1576c	-	phage capsid protein
1783066	0	C	SNP	T	121	117	234	99.58	239	Val55Ile (gtc/Atc)	Rv1578c	-	phage protein
1784238	0	A	Del	GAP	115	106	218	100	221		Rv1581c	-	phage protein
1788570	0	G	SNP	T	98	93	185	82.68	231	Asn198Lys (aac/aaA)	Rv1587c	-	hypothetical protein
1788574	0	T	SNP	C	96	94	187	82.61	230	His197Arg (cac/cGc)	Rv1587c	-	hypothetical protein
1789446	0	C	SNP	T	131	120	249	100	251	Val131Ile (gtc/Atc)	Rv1588c	-	hypothetical protein
1789507	0	T	SNP	C	115	125	236	100	240	Leu110Leu (cta/ctG)	Rv1588c	-	hypothetical protein
1789509	0	G	SNP	A	115	125	233	100	240	Leu110Leu (cta/Tta)	Rv1588c	-	hypothetical protein
1789650	0	C	SNP	T	75	80	153	81.58	190	Ala63Thr (gcc/Acc)	Rv1588c	-	hypothetical protein
1789654	0	A	SNP	G	79	79	158	85.87	184	Leu61Leu (ctt/ctC)	Rv1588c	-	hypothetical protein
1789671	0	C	SNP	T	77	73	147	86.71	173	Ala56Thr (gcg/Acg)	Rv1588c	-	hypothetical protein
1789675	0	A	SNP	C	71	66	135	86.16	159	Gly54Gly (ggt/ggG)	Rv1588c	-	hypothetical protein
1789678	0	C	SNP	G	70	68	137	87.34	158	Val53Val (gtg/gtC)	Rv1588c	-	hypothetical protein
1789933	0	G	SNP	A	107	78	185	100	185
1792777	0	T	SNP	C	59	86	144	100	145	Ile322Val (att/Gtt)	Rv1592c	-	hypothetical protein
1792778	0	T	SNP	C	56	83	134	100	139	Glu321Glu (gaa/gaG)	Rv1592c	-	hypothetical protein
1798140	0	C	SNP	T	76	106	179	99.45	183	Leu251Leu (ctc/ctT)	Rv1596	nadC	nicotinate-nucleotide pyrophosphatase
1798355	0	G	SNP	A	90	75	161	99.4	166	Gly21Asp (ggt/gAt)	Rv1597	-	hypothetical protein
1802047	0	C	SNP	G	82	81	161	100	163	Gln5Glu (cag/Gag)	Rv1601	hisB	imidazole glycerol-phosphate dehydratase
1803265	0	G	SNP	A	100	88	186	100	188	Ser201Asn (agc/aAc)	Rv1602	hisH	imidazole glycerol phosphate synthase subunit HisH
1804409	0	C	SNP	A	111	99	206	100	210	Pro124Gln (cca/cAa)	Rv1604	impA	inositol-monophosphatase ImpA
1809462	0	G	SNP	C	186	135	314	99.07	324	Ser7Thr (agt/aCt)	Rv1610	-	membrane protein
1810418	0	G	SNP	A	100	135	231	99.16	237	Arg60His (cgc/cAc)	Rv1611	trpC	indole-3-glycerol phosphate synthase
1811375	0	G	SNP	T	101	105	205	100	206	Gly83Gly (ggg/ggT)	Rv1612	trpB	tryptophan synthase subunit beta
1812448	0	C	SNP	T	104	82	186	100	186	Tyr30Tyr (tac/taT)	Rv1613	trpA	tryptophan synthase subunit alpha
1817976	0	A	SNP	T	112	101	209	99.53	214	His121Leu (cac/cTc)	Rv1618	tesB1	acyl-CoA thioesterase TesB
1818286	0	C	SNP	T	84	94	171	98.89	180	Gly224Gly (ggc/ggT)	Rv1618	tesB1	acyl-CoA thioesterase TesB
1821400	0	G	SNP	A	183	162	341	98.57	350	Ala98Ala (gcc/gcT)	Rv1620c	cydC	cytochrome biosyntheisis ABC transporter ATP-binding protein/permease CydC
1827468	0	C	SNP	A	84	89	172	100	173	Val160Leu (gtg/Ttg)	Rv1625c	cya	adenylyl cyclase
1832509	0	C	SNP	G	121	112	227	100	233	Thr615Thr (acc/acG)	Rv1629	polA	DNA polymerase I
1833025	0	C	SNP	T	118	119	230	100	237	Asp787Asp (gac/gaT)	Rv1629	polA	DNA polymerase I
1836286	0	G	SNP	C	144	136	275	100	280
1836417	0	C	SNP	A	133	120	247	100	253	Gly138Gly (ggg/ggT)	Rv1632c	-	hypothetical protein
1839071	0	C	SNP	G	118	125	242	98.38	247	Ala666Gly (gcc/gGc)	Rv1633	uvrB	excinuclease ABC subunit UvrB
1839759	0	G	SNP	C	128	138	259	100	266	Gly198Arg (ggg/Cgg)	Rv1634	-	multidrug-efflux transporter
1843615	0	G	SNP	T	66	87	152	96.23	159	Asp26Glu (gac/gaA)	Rv1637c	-	hypothetical protein
1847919	0	C	SNP	G	138	108	244	99.6	247	Thr180Thr (acg/acC)	Rv1639c	-	hypothetical protein
1849609	0	T	SNP	C	85	89	173	100	174	Arg809Arg (cga/cgG)	Rv1640c	lysX	bifunctional lysine--tRNA ligase/phosphatidylglycerol lysyltransferase
1852877	0	A	SNP	C	104	103	204	100	207	_202Ser (tag/tCg)	Rv1641	infC	initiation factor IF-3
1854300	0	T	SNP	C	120	126	242	100	246	Leu232Pro (ctg/cCg)	Rv1644	tsnR	23S rRNA methyltransferase TsnR
1856617	0	C	SNP	T	81	80	153	100	161	Thr285Ile (aca/aTa)	Rv1646	PE17	PE family protein PE17
1856777	0	G	SNP	C	112	69	178	99.45	182	Ala2Pro (gcg/Ccg)	Rv1647	-	adenylate cyclase
1859559	0	C	SNP	A	92	114	201	100	206	Ala276Asp (gcc/gAc)	Rv1649	pheS	phenylalanine--tRNA ligase subunit alpha
1863584	0	G	SNP	T	188	170	343	100	358	Thr600Asn (acc/aAc)	Rv1651c	PE_PGRS30	PE-PGRS family protein PE_PGRS30
1873700	0	G	SNP	A	128	147	271	100	275	Leu354Leu (ctg/ctA)	Rv1659	argH	argininosuccinate lyase
1885772	0	G	SNP	A	97	88	183	99.46	186	Ala1357Thr (gcc/Acc)	Rv1662	pks8	polyketide synthase
1891290	0	C	SNP	T	73	78	149	100	151	Thr22Ile (act/aTt)	Rv1665	pks11	chalcone synthase
1894300	1	G	Ins	G	106	92	198	84.62	199
1894300	2	G	Ins	T	107	92	199	85.04	199
1894300	3	G	Ins	C	106	91	197	84.19	197
1894300	4	G	Ins	T	105	90	195	83.33	197
1894300	5	G	Ins	T	106	91	197	84.19	197
1894300	6	G	Ins	G	103	89	192	82.05	192
1894300	7	G	Ins	C	103	87	190	81.2	190
1894300	8	G	Ins	C	103	87	190	81.2	190
1894300	9	G	Ins	G	103	87	190	81.2	190
1894300	10	G	Ins	C	103	87	190	81.2	190
1894422	0	A	SNP	G	123	115	234	99.58	239
1901493	0	T	SNP	C	100	66	163	100	166	Ser149Ser (agt/agC)	Rv1676	-	hypothetical protein
1907296	0	G	SNP	C	74	75	147	100	149	Ala298Ala (gcg/gcC)	Rv1682	-	hypothetical protein
1908598	0	G	SNP	A	107	81	185	100	188	Arg335Arg (cgg/cgA)	Rv1683	-	bifunctional long-chain acyl-CoA synthase/lipase
1916137	0	A	SNP	G	144	139	282	99.65	284	Leu63Leu (cta/ctG)	Rv1691	-	hypothetical protein
1917972	0	A	SNP	G	127	115	240	100	242	Leu11Leu (cta/ctG)	Rv1694	tlyA	16S/23S rRNA (cytidine-2'-O)-methyltransferase TlyA			capreomycin (CPR)
1918223	0	G	SNP	A	131	123	249	98.83	257	Gly95Glu (ggg/gAg)	Rv1694	tlyA	16S/23S rRNA (cytidine-2'-O)-methyltransferase TlyA			capreomycin (CPR)
1925136	0	G	SNP	A	86	84	164	100	170	Val436Val (gtg/gtA)	Rv1699	pyrG	CTP synthase
1926029	0	T	SNP	C	94	112	201	100	206	Tyr150His (tat/Cat)	Rv1700	-	NUDIX hydrolase
1927329	0	C	SNP	A	103	110	208	100	213	Arg416Leu (cgc/cTc)	Rv1702c	-	hypothetical protein
1931179	0	C	SNP	A	95	77	169	100	172	Arg93Leu (cgg/cTg)	Rv1704c	cycA	D-serine/alanine/glycine transporter protein CycA
1931718	0	G	SNP	C	134	149	277	99.3	285	Leu313Val (ctg/Gtg)	Rv1705c	PPE22	PPE family protein PPE22
1933988	0	G	SNP	A	72	76	148	100	148
1934452	0	T	Del	GAP	97	82	179	96.76	185
1944107	0	A	SNP	G	115	103	214	100	218	Ser178Gly (agt/Ggt)	Rv1716	-	hypothetical protein
1944402	0	T	SNP	C	119	108	224	100	227	Val276Ala (gtc/gCc)	Rv1716	-	hypothetical protein
1946999	0	T	SNP	G	75	76	148	98.69	153
1950767	0	T	SNP	C	89	77	163	100	166	Lys95Lys (aaa/aaG)	Rv1724c	-	hypothetical protein
1952743	0	G	SNP	A	108	127	234	100	235	Val298Met (gtg/Atg)	Rv1726	-	oxidoreductase
1960284	0	C	SNP	A	88	111	193	100	199	Gln68His (cag/caT)	Rv1733c	-	transmembrane protein
1967237	0	C	SNP	A	92	95	185	100	187	Arg134Leu (cga/cTa)	Rv1739c	-	sulfate ABC transporter permease
1969895	0	C	Del	GAP	133	121	254	98.07	259		Rv1743	pknE	serine/threonine-protein kinase PknE
1971725	0	G	SNP	C	109	108	213	100	217	Arg89Arg (cgc/cgG)	Rv1745c	idi	isopentenyl-diphosphate delta-isomerase
1972901	0	C	SNP	T	146	101	239	99.2	249	Ala255Val (gcg/gTg)	Rv1746	pknF	serine/threonine-protein kinase PknF
1977646	0	G	SNP	A	101	92	192	100	193	Ala80Ala (gcc/gcT)	Rv1749c	-	integral membrane protein
1983195	0	A	SNP	G	5	9	14	87.5	16	Gly527Gly (ggt/ggC)	Rv1753c	PPE24	PPE family protein PPE24
1983198	0	C	SNP	G	8	8	16	84.21	19	Val526Val (gtg/gtC)	Rv1753c	PPE24	PPE family protein PPE24
1983313	0	T	SNP	G	79	118	196	98.01	201	Asn488Thr (aac/aCc)	Rv1753c	PPE24	PPE family protein PPE24
1989060	0	G	Del	GAP	63	57	121	93.02	129		Rv1758	cut1	cutinase
1989061	0	A	Del	GAP	63	57	121	98.36	122		Rv1758	cut1	cutinase
1989062	0	G	Del	GAP	63	57	121	100	120		Rv1758	cut1	cutinase
1989063	0	G	Del	GAP	63	57	121	100	120		Rv1758	cut1	cutinase
1989064	0	A	Del	GAP	63	57	121	100	120		Rv1758	cut1	cutinase
1989065	0	C	Del	GAP	63	57	121	100	120		Rv1758	cut1	cutinase
1989066	0	T	Del	GAP	63	57	121	100	120		Rv1758	cut1	cutinase
1989067	0	T	Del	GAP	63	57	121	100	120		Rv1758	cut1	cutinase
1989068	0	C	Del	GAP	63	57	121	100	120		Rv1758	cut1	cutinase
1989069	0	A	Del	GAP	63	57	121	100	120		Rv1758	cut1	cutinase
1989070	0	T	Del	GAP	63	57	121	100	120		Rv1758	cut1	cutinase
1989071	0	C	Del	GAP	63	57	121	100	120		Rv1758	cut1	cutinase
1989072	0	G	Del	GAP	63	57	121	100	120		Rv1758	cut1	cutinase
1989073	0	A	Del	GAP	63	57	121	100	120		Rv1758	cut1	cutinase
1989074	0	T	Del	GAP	63	57	121	100	120		Rv1758	cut1	cutinase
1989075	0	G	Del	GAP	63	57	121	100	120		Rv1758	cut1	cutinase
1989076	0	C	Del	GAP	63	57	121	100	120		Rv1758	cut1	cutinase
1989077	0	G	Del	GAP	63	57	121	100	120		Rv1758	cut1	cutinase
1989237	0	T	SNP	C	107	82	187	100	189	Phe66Leu (ttt/Ctt)	Rv1758	cut1	cutinase
1991894	0	G	SNP	A	151	158	294	99.68	310	Gly228Gly (ggc/ggT)	Rv1759c	wag22	PE-PGRS family protein Wag22
1992751	0	T	SNP	A	101	120	215	100	221
1993561	0	T	SNP	C	103	71	174	100	174	Cys137Arg (tgt/Cgt)	Rv1760	-	diacylglycerol acyltransferase
1993808	0	A	SNP	T	105	116	216	99.55	222	Glu219Val (gag/gTg)	Rv1760	-	diacylglycerol acyltransferase
1995528	0	A	SNP	G	95	97	184	99.48	193	His105His (cat/caC)	Rv1762c	-	hypothetical protein
1998063	0	T	SNP	A	104	109	208	100	213	Glu151Asp (gaa/gaT)	Rv1765c	-	hypothetical protein
1998122	0	G	SNP	A	98	103	201	99.5	202	Leu132Leu (ctg/Ttg)	Rv1765c	-	hypothetical protein
1998141	0	G	SNP	C	85	106	187	100	191	Gly125Gly (ggc/ggG)	Rv1765c	-	hypothetical protein
2003252	0	C	SNP	T	109	107	208	99.54	217	Ala209Ala (gcc/gcT)	Rv1769	-	hypothetical protein
2003827	0	A	SNP	C	129	103	232	99.57	233	Asp401Ala (gac/gCc)	Rv1769	-	hypothetical protein
2004611	0	A	SNP	G	127	141	267	98.89	271	Asp245Gly (gac/gGc)	Rv1770	-	hypothetical protein
2010614	0	G	SNP	A	98	87	177	100	185
2010880	0	T	SNP	G	69	92	160	99.38	162	Gly75Gly (ggt/ggG)	Rv1777	cyp144	cytochrome P450 Cyp144
2011568	0	G	SNP	C	85	93	174	98.89	180	Glu305Gln (gag/Cag)	Rv1777	cyp144	cytochrome P450 Cyp144
2020654	0	G	SNP	A	90	85	168	98.87	177	Arg466Arg (cgg/cgA)	Rv1783	eccC5	ESX-5 type VII secretion system protein EccC5
2022868	0	T	SNP	C	128	124	248	100	252	Ser1204Ser (agt/agC)	Rv1783	eccC5	ESX-5 type VII secretion system protein EccC5
2023628	0	C	SNP	G	110	109	217	100	219	Gly334Ala (gga/gCa)	Rv1785c	cyp143	cytochrome P450 Cyp143
2025977	0	C	SNP	G	102	104	203	99.04	208	Thr226Arg (acg/aGg)	Rv1787	PPE25	PPE family protein PPE25
2031360	0	A	SNP	G	83	90	172	99.43	174	Ile99Val (ata/Gta)	Rv1794	-	hypothetical protein
2034676	0	C	SNP	T	89	83	168	100	172	Ile316Ile (atc/atT)	Rv1796	mycP5	membrane-anchored mycosin MycP
2035437	0	C	SNP	G	112	99	209	100	211	Ala570Gly (gcg/gGg)	Rv1796	mycP5	membrane-anchored mycosin MycP
2039718	0	C	SNP	T	112	117	223	97.03	236	Ala89Val (gcc/gTc)	Rv1800	PPE28	PPE family protein PPE28
2045310	0	A	SNP	G	147	169	307	99.68	317	Ile511Ile (att/atC)	Rv1803c	PE_PGRS32	PE-PGRS family protein PE_PGRS32
2049065	0	T	SNP	C	119	143	262	100	262
2049097	0	G	SNP	C	118	119	236	100	237
2050822	0	G	SNP	C	123	133	255	100	256	Gly301Ala (gga/gCa)	Rv1808	PPE32	PPE family protein PPE32
2051345	0	G	SNP	A	115	98	210	100	213	Gly22Ser (ggt/Agt)	Rv1809	PPE33	PPE family protein PPE33
2051746	0	T	SNP	C	123	120	237	100	243	Ala155Ala (gct/gcC)	Rv1809	PPE33	PPE family protein PPE33
2052035	0	G	SNP	T	106	94	199	100	200	Val252Leu (gtg/Ttg)	Rv1809	PPE33	PPE family protein PPE33
2055271	0	A	SNP	G	89	98	183	100	187	Leu30Pro (cta/cCa)	Rv1812c	-	dehydrogenase
2056184	0	C	SNP	T	83	87	165	100	170
2057774	0	A	SNP	T	98	98	195	98.99	198	Ile83Phe (atc/Ttc)	Rv1815	-	hypothetical protein
2058950	0	C	Del	GAP	94	81	173	98.31	178		Rv1816	-	HTH-type transcriptional regulator
2061865	0	G	Del	GAP	23	33	49	91.8	61		Rv1818c	PE_PGRS33	PE-PGRS family protein PE_PGRS33
2061866	0	G	Del	GAP	23	33	49	98.25	57		Rv1818c	PE_PGRS33	PE-PGRS family protein PE_PGRS33
2061867	0	T	Del	GAP	23	33	49	98.25	57		Rv1818c	PE_PGRS33	PE-PGRS family protein PE_PGRS33
2061868	0	G	Del	GAP	23	33	49	98.25	57		Rv1818c	PE_PGRS33	PE-PGRS family protein PE_PGRS33
2061869	0	A	Del	GAP	23	33	49	98.25	57		Rv1818c	PE_PGRS33	PE-PGRS family protein PE_PGRS33
2061870	0	C	Del	GAP	23	33	49	98.25	57		Rv1818c	PE_PGRS33	PE-PGRS family protein PE_PGRS33
2061871	0	A	Del	GAP	23	33	49	100	56		Rv1818c	PE_PGRS33	PE-PGRS family protein PE_PGRS33
2061872	0	T	Del	GAP	23	33	49	100	56		Rv1818c	PE_PGRS33	PE-PGRS family protein PE_PGRS33
2061873	0	T	Del	GAP	23	33	49	100	56		Rv1818c	PE_PGRS33	PE-PGRS family protein PE_PGRS33
2061874	0	A	Del	GAP	23	33	49	100	56		Rv1818c	PE_PGRS33	PE-PGRS family protein PE_PGRS33
2061875	0	G	Del	GAP	23	33	49	100	56		Rv1818c	PE_PGRS33	PE-PGRS family protein PE_PGRS33
2061876	0	T	Del	GAP	23	33	49	100	56		Rv1818c	PE_PGRS33	PE-PGRS family protein PE_PGRS33
2061877	0	G	Del	GAP	23	33	49	98.25	57		Rv1818c	PE_PGRS33	PE-PGRS family protein PE_PGRS33
2061878	0	C	Del	GAP	23	33	49	98.25	57		Rv1818c	PE_PGRS33	PE-PGRS family protein PE_PGRS33
2061879	0	C	Del	GAP	23	33	49	96.55	58		Rv1818c	PE_PGRS33	PE-PGRS family protein PE_PGRS33
2061880	0	G	Del	GAP	23	33	49	96.55	58		Rv1818c	PE_PGRS33	PE-PGRS family protein PE_PGRS33
2061881	0	G	Del	GAP	23	33	49	96.55	58		Rv1818c	PE_PGRS33	PE-PGRS family protein PE_PGRS33
2061958	0	A	SNP	G	67	161	214	99.13	230	Ala239Ala (gct/gcC)	Rv1818c	PE_PGRS33	PE-PGRS family protein PE_PGRS33
2068773	0	G	SNP	A	91	92	180	100	183	Asp773Asn (gac/Aac)	Rv1821	secA2	protein translocase subunit SecA
2074754	0	C	SNP	T	92	108	198	99.5	201
2087652	0	C	SNP	T	99	80	177	100	179	Arg87Arg (cgg/cgA)	Rv1839c	vapB13	antitoxin VapB13
2094912	0	C	Del	GAP	80	96	176	86.7	203		Rv1844c	gnd1	6-phosphogluconate dehydrogenase
2094913	0	A	Del	GAP	80	96	176	87.56	201		Rv1844c	gnd1	6-phosphogluconate dehydrogenase
2094914	0	G	Del	GAP	80	96	176	88	200		Rv1844c	gnd1	6-phosphogluconate dehydrogenase
2094915	0	C	Del	GAP	80	96	176	90.26	195		Rv1844c	gnd1	6-phosphogluconate dehydrogenase
2094916	0	G	Del	GAP	80	96	176	91.19	193		Rv1844c	gnd1	6-phosphogluconate dehydrogenase
2094917	0	T	Del	GAP	80	96	176	91.67	192		Rv1844c	gnd1	6-phosphogluconate dehydrogenase
2096186	0	A	SNP	G	110	156	260	99.63	267	Thr138Thr (act/acC)	Rv1846c	blaI	transcriptional repressor BlaI
2108141	0	T	SNP	C	118	157	272	99.64	276	Phe136Leu (ttc/Ctc)	Rv1860	apa	hypothetical protein
2108890	0	A	SNP	C	106	146	247	99.6	253
2109523	1	C	Ins	G	103	97	200	96.15	200
2113076	0	A	SNP	C	85	92	175	99.44	178
2116903	0	C	SNP	T	105	121	221	100	226	Gly380Gly (ggc/ggT)	Rv1867	-	hypothetical protein
2122976	0	C	SNP	G	83	116	197	100	199	Gly59Ala (ggt/gCt)	Rv1872c	lldD2	L-lactate dehydrogenase
2123169	0	T	SNP	G	94	77	168	100	171
2128870	0	A	SNP	G	87	87	169	100	174	Leu283Leu (cta/ctG)	Rv1878	glnA3	glutamine synthetase GlnA
2131583	0	C	SNP	A	117	92	208	100	209	Arg92Leu (cgc/cTc)	Rv1880c	cyp140	cytochrome P450 Cyp140
2133468	1	T	Ins	T	98	74	172	93.99	173		Rv1883c	-	hypothetical protein
2133468	2	T	Ins	C	99	73	172	93.99	173		Rv1883c	-	hypothetical protein
2133468	3	T	Ins	G	99	74	173	94.54	173		Rv1883c	-	hypothetical protein
2133468	4	T	Ins	C	99	74	173	94.54	173		Rv1883c	-	hypothetical protein
2133468	5	T	Ins	A	99	74	173	94.54	173		Rv1883c	-	hypothetical protein
2133468	6	T	Ins	T	98	74	172	93.99	173		Rv1883c	-	hypothetical protein
2133468	7	T	Ins	G	99	74	173	94.54	173		Rv1883c	-	hypothetical protein
2133468	8	T	Ins	C	99	73	172	93.99	172		Rv1883c	-	hypothetical protein
2133468	9	T	Ins	C	96	73	169	92.35	170		Rv1883c	-	hypothetical protein
2133468	10	T	Ins	G	96	72	168	91.8	168		Rv1883c	-	hypothetical protein
2133468	11	T	Ins	T	96	72	168	91.8	168		Rv1883c	-	hypothetical protein
2133468	12	T	Ins	C	95	71	166	90.71	166		Rv1883c	-	hypothetical protein
2135870	0	T	SNP	C	72	120	190	100	192
2137521	1	A	Ins	C	72	81	153	85.96	153
2137521	2	A	Ins	T	72	81	153	85.96	153
2137521	3	A	Ins	C	71	81	152	85.39	152
2137521	4	A	Ins	C	71	81	152	85.39	152
2137521	5	A	Ins	G	71	81	152	85.39	152
2137521	6	A	Ins	A	71	81	152	85.39	152
2137521	7	A	Ins	T	71	81	152	85.39	152
2137521	8	A	Ins	C	71	81	152	85.39	152
2137521	9	A	Ins	A	71	81	152	85.39	152
2137521	10	A	Ins	C	71	81	152	85.39	152
2138453	0	C	SNP	T	99	92	187	100	191
2140136	0	T	SNP	A	77	104	177	99.45	182	Pro132Pro (cct/ccA)	Rv1891	-	hypothetical protein
2142250	0	C	SNP	T	92	93	182	100	185
2143328	0	G	Del	GAP	68	116	179	100	184		Rv1895	-	zinc-binding alcohol dehydrogenase
2147022	0	A	SNP	C	75	88	161	100	163	Ile204Met (att/atG)	Rv1900c	lipJ	lignin peroxidase LipJ
2151780	0	G	SNP	T	105	88	190	100	193	Gln206Lys (caa/Aaa)	Rv1905c	aao	D-amino acid oxidase
2153184	0	T	SNP	G	91	101	187	99.48	193
2153323	0	C	SNP	T	91	102	192	100	193	Arg187His (cgt/cAt)	Rv1907c	-	hypothetical protein
2154724	0	C	SNP	A	120	94	212	100	214	Arg463Leu (cgg/cTg)	Rv1908c	katG	catalase-peroxidase		phylo (not Euro-American, M. africanum, M. bovis, M . canettii, M. caprae, M. Microti, M. pinipedii, Beijing, Delhi/CAS, EAI, 4)	isoniazid (INH)
2155168	0	C	SNP	G	117	101	217	100	218	Ser315Thr (agc/aCc)	Rv1908c	katG	catalase-peroxidase	isoniazid (INH)		isoniazid (INH)
2158109	0	T	SNP	C	107	91	197	100	198	Asp328Gly (gac/gGc)	Rv1912c	fadB5	oxidoreductase FadB
2158905	0	C	SNP	A	109	96	201	99.51	206	Gly63_ (gga/Tga)	Rv1912c	fadB5	oxidoreductase FadB
2160998	0	G	SNP	A	117	106	218	99.55	224	Gly179Asp (ggc/gAc)	Rv1915	aceAa	isocitrate lyase AceAa
2161343	1	G	Ins	T	101	99	200	95.24	200		Rv1915	aceAa	isocitrate lyase AceAa
2163790	0	A	SNP	C	42	43	83	100	85	Pro1174Pro (cct/ccG)	Rv1917c	PPE34	PPE family protein PPE34
2165286	0	A	SNP	C	84	83	164	100	167	Ser676Ala (tca/Gca)	Rv1917c	PPE34	PPE family protein PPE34
2167310	0	A	SNP	G	98	133	229	99.57	232	Met1Thr (atg/aCg)	Rv1917c	PPE34	PPE family protein PPE34
2167926	0	A	SNP	G	101	95	195	100	196	Leu896Ser (ttg/tCg)	Rv1918c	PPE35	PPE family protein PPE35
2172526	0	A	SNP	C	106	101	205	100	207	_424Gly (tga/Gga)	Rv1921c	lppF	lipoprotein LppF
2173860	0	A	SNP	C	88	98	182	100	186
2181985	0	G	SNP	A	158	136	286	100	294	Ala153Val (gcg/gTg)	Rv1930c	-	hypothetical protein
2186127	0	G	SNP	A	118	183	295	100	301	Ala21Val (gcc/gTc)	Rv1934c	fadE17	acyl-CoA dehydrogenase FadE17
2186236	0	C	SNP	T	103	162	259	100	265	Pro308Pro (ccg/ccA)	Rv1935c	echA13	enoyl-CoA hydratase EchA13
2187587	0	G	SNP	C	92	98	189	100	190	Gln68His (cag/caC)	Rv1936	-	monooxygenase
2199052	0	C	SNP	G	73	60	133	100	133	Gly5Arg (ggt/Cgt)	Rv1948c	-	hypothetical protein
2207591	1	T	Ins	C	117	86	203	99.51	203
2209465	0	G	SNP	A	94	92	178	100	186	Ala47Thr (gcg/Acg)	Rv1966	mce3A	Mce family protein Mce3A
2211826	0	A	SNP	G	100	111	209	100	211	Lys67Lys (aaa/aaG)	Rv1968	mce3C	Mce family protein Mce3C
2216345	0	C	SNP	A	91	93	182	100	184	Pro363Pro (ccc/ccA)	Rv1971	mce3F	Mce family protein Mce3F
2216443	0	C	SNP	A	96	86	178	100	182	Ala396Glu (gcg/gAg)	Rv1971	mce3F	Mce family protein Mce3F
2220512	0	T	SNP	G	91	97	185	100	188	Ser253Ser (tct/tcG)	Rv1977	-	hypothetical protein
2220941	0	G	Del	GAP	61	96	152	81.77	192		Rv1978	-	hypothetical protein
2220942	0	C	Del	GAP	61	96	152	83.51	188		Rv1978	-	hypothetical protein
2220943	0	C	Del	GAP	61	96	152	85.33	184		Rv1978	-	hypothetical protein
2220944	0	A	Del	GAP	61	96	152	86.26	182		Rv1978	-	hypothetical protein
2220945	0	C	Del	GAP	61	96	152	87.22	180		Rv1978	-	hypothetical protein
2220946	0	G	Del	GAP	61	96	152	87.71	179		Rv1978	-	hypothetical protein
2220947	0	A	Del	GAP	61	96	152	99.37	158		Rv1978	-	hypothetical protein
2220948	0	T	Del	GAP	61	96	152	99.37	158		Rv1978	-	hypothetical protein
2221584	0	G	SNP	C	78	102	177	100	180	Ser226Thr (agt/aCt)	Rv1978	-	hypothetical protein
2223293	0	T	SNP	C	99	95	194	99.49	195
2228967	0	A	SNP	G	95	105	200	100	200
2229801	0	C	SNP	G	98	106	200	99.51	205	Pro34Pro (ccg/ccC)	Rv1985c	-	HTH-type transcriptional regulator
2232426	0	A	Del	GAP	86	82	168	100	168
2232427	0	G	Del	GAP	86	82	168	100	168
2232428	0	C	Del	GAP	86	82	168	100	168
2232429	0	G	Del	GAP	86	82	168	100	168
2232430	0	T	Del	GAP	86	82	168	100	168
2232431	0	C	Del	GAP	86	82	168	100	168
2232432	0	G	Del	GAP	86	82	168	100	168
2232433	0	T	Del	GAP	86	82	168	100	168
2232434	0	T	Del	GAP	86	82	168	100	168
2232435	0	G	Del	GAP	86	82	168	100	168
2233448	0	C	SNP	G	86	78	161	97.62	168	Ala64Pro (gcg/Ccg)	Rv1990c	-	transcriptional regulator
2233956	0	C	SNP	T	84	94	175	99.44	179
2235170	0	A	Del	GAP	23	12	35	92.11	38		Rv1992c	ctpG	cation transporter ATPase G
2235171	0	C	Del	GAP	23	12	35	97.22	36		Rv1992c	ctpG	cation transporter ATPase G
2235172	0	A	Del	GAP	23	12	35	97.22	36		Rv1992c	ctpG	cation transporter ATPase G
2235173	0	A	Del	GAP	23	12	35	97.22	36		Rv1992c	ctpG	cation transporter ATPase G
2235174	0	T	Del	GAP	23	12	35	97.22	36		Rv1992c	ctpG	cation transporter ATPase G
2235175	0	C	Del	GAP	23	12	35	97.22	36		Rv1992c	ctpG	cation transporter ATPase G
2235176	0	C	Del	GAP	23	12	35	100	35		Rv1992c	ctpG	cation transporter ATPase G
2235177	0	G	Del	GAP	23	12	35	97.22	36		Rv1992c	ctpG	cation transporter ATPase G
2235178	0	A	Del	GAP	23	12	35	97.22	36		Rv1992c	ctpG	cation transporter ATPase G
2235179	0	C	Del	GAP	23	12	35	97.22	36		Rv1992c	ctpG	cation transporter ATPase G
2235180	0	G	Del	GAP	23	12	35	97.22	36		Rv1992c	ctpG	cation transporter ATPase G
2235181	0	T	Del	GAP	23	12	35	97.22	36		Rv1992c	ctpG	cation transporter ATPase G
2235182	0	T	Del	GAP	23	12	35	100	35		Rv1992c	ctpG	cation transporter ATPase G
2235183	0	T	Del	GAP	23	12	35	97.22	36		Rv1992c	ctpG	cation transporter ATPase G
2235184	0	T	Del	GAP	23	12	35	97.22	36		Rv1992c	ctpG	cation transporter ATPase G
2235185	0	G	Del	GAP	23	12	35	97.22	36		Rv1992c	ctpG	cation transporter ATPase G
2235186	0	C	Del	GAP	23	12	35	100	35		Rv1992c	ctpG	cation transporter ATPase G
2235187	0	A	Del	GAP	23	12	35	97.22	36		Rv1992c	ctpG	cation transporter ATPase G
2235188	0	C	Del	GAP	23	12	35	97.22	36		Rv1992c	ctpG	cation transporter ATPase G
2235189	0	C	Del	GAP	23	12	35	97.22	36		Rv1992c	ctpG	cation transporter ATPase G
2235190	0	A	Del	GAP	23	12	35	97.22	36		Rv1992c	ctpG	cation transporter ATPase G
2235191	0	T	Del	GAP	23	12	35	97.22	36		Rv1992c	ctpG	cation transporter ATPase G
2235192	0	G	Del	GAP	23	12	35	97.22	36		Rv1992c	ctpG	cation transporter ATPase G
2235193	0	A	Del	GAP	23	12	35	97.22	36		Rv1992c	ctpG	cation transporter ATPase G
2235194	0	T	Del	GAP	23	12	35	97.22	36		Rv1992c	ctpG	cation transporter ATPase G
2235195	0	C	Del	GAP	23	12	35	97.22	36		Rv1992c	ctpG	cation transporter ATPase G
2235196	0	T	Del	GAP	23	12	35	97.22	36		Rv1992c	ctpG	cation transporter ATPase G
2235197	0	G	Del	GAP	23	12	35	97.22	36		Rv1992c	ctpG	cation transporter ATPase G
2235198	0	C	Del	GAP	23	12	35	97.22	36		Rv1992c	ctpG	cation transporter ATPase G
2235199	0	C	Del	GAP	23	12	35	97.22	36		Rv1992c	ctpG	cation transporter ATPase G
2235200	0	G	Del	GAP	23	12	35	97.22	36		Rv1992c	ctpG	cation transporter ATPase G
2235201	0	C	Del	GAP	23	12	35	97.22	36		Rv1992c	ctpG	cation transporter ATPase G
2235202	0	G	Del	GAP	23	12	35	97.22	36		Rv1992c	ctpG	cation transporter ATPase G
2235203	0	A	Del	GAP	23	12	35	97.22	36		Rv1992c	ctpG	cation transporter ATPase G
2235204	0	G	Del	GAP	23	12	35	97.22	36		Rv1992c	ctpG	cation transporter ATPase G
2235205	0	C	Del	GAP	23	12	35	97.22	36		Rv1992c	ctpG	cation transporter ATPase G
2235206	0	G	Del	GAP	23	12	35	97.22	36		Rv1992c	ctpG	cation transporter ATPase G
2235207	0	C	Del	GAP	23	12	35	97.22	36		Rv1992c	ctpG	cation transporter ATPase G
2235208	0	C	Del	GAP	23	12	35	97.22	36		Rv1992c	ctpG	cation transporter ATPase G
2235209	0	G	Del	GAP	23	12	35	97.22	36		Rv1992c	ctpG	cation transporter ATPase G
2235210	0	G	Del	GAP	23	12	35	97.22	36		Rv1992c	ctpG	cation transporter ATPase G
2235211	0	G	Del	GAP	23	12	35	97.22	36		Rv1992c	ctpG	cation transporter ATPase G
2235212	0	C	Del	GAP	23	12	35	97.22	36		Rv1992c	ctpG	cation transporter ATPase G
2235213	0	A	Del	GAP	23	12	35	97.22	36		Rv1992c	ctpG	cation transporter ATPase G
2235214	0	T	Del	GAP	23	12	35	97.22	36		Rv1992c	ctpG	cation transporter ATPase G
2235215	0	G	Del	GAP	23	12	35	97.22	36		Rv1992c	ctpG	cation transporter ATPase G
2235216	0	G	Del	GAP	23	12	35	97.22	36		Rv1992c	ctpG	cation transporter ATPase G
2235217	0	T	Del	GAP	23	12	35	97.22	36		Rv1992c	ctpG	cation transporter ATPase G
2235218	0	C	Del	GAP	23	12	35	100	35		Rv1992c	ctpG	cation transporter ATPase G
2235219	0	T	Del	GAP	23	12	35	97.22	36		Rv1992c	ctpG	cation transporter ATPase G
2235220	0	A	Del	GAP	23	12	35	97.22	36		Rv1992c	ctpG	cation transporter ATPase G
2235221	0	G	Del	GAP	23	12	35	97.22	36		Rv1992c	ctpG	cation transporter ATPase G
2235222	0	G	Del	GAP	23	12	35	97.22	36		Rv1992c	ctpG	cation transporter ATPase G
2235223	0	G	Del	GAP	23	12	35	97.22	36		Rv1992c	ctpG	cation transporter ATPase G
2235224	0	C	Del	GAP	23	12	35	100	35		Rv1992c	ctpG	cation transporter ATPase G
2235225	0	T	Del	GAP	23	12	35	97.22	36		Rv1992c	ctpG	cation transporter ATPase G
2235226	0	T	Del	GAP	23	12	35	100	35		Rv1992c	ctpG	cation transporter ATPase G
2235227	0	G	Del	GAP	23	12	35	97.22	36		Rv1992c	ctpG	cation transporter ATPase G
2235228	0	G	Del	GAP	23	12	35	97.22	36		Rv1992c	ctpG	cation transporter ATPase G
2235229	0	G	Del	GAP	23	12	35	100	35		Rv1992c	ctpG	cation transporter ATPase G
2235230	0	G	Del	GAP	23	12	35	100	35		Rv1992c	ctpG	cation transporter ATPase G
2235231	0	C	Del	GAP	23	12	35	97.22	36		Rv1992c	ctpG	cation transporter ATPase G
2235232	0	A	Del	GAP	23	12	35	97.22	36		Rv1992c	ctpG	cation transporter ATPase G
2244421	0	G	SNP	T	123	124	240	100	247	Leu240Met (ctg/Atg)	Rv1999c	-	transporter
2245916	0	T	SNP	G	83	88	170	100	171	Ala236Ala (gct/gcG)	Rv2000	-	hypothetical protein
2246783	0	G	SNP	T	104	104	205	98.58	211	Lys525Asn (aag/aaT)	Rv2000	-	hypothetical protein
2247677	0	A	SNP	C	114	92	204	100	206	Ile6Ile (ata/atC)	Rv2002	fabG3	20-beta-hydroxysteroid dehydrogenase
2251999	0	A	SNP	G	106	80	184	100	186
2260100	0	C	SNP	T	110	75	183	100	185
2260525	0	C	SNP	T	165	118	279	100	283
2262620	0	T	SNP	A	113	115	224	100	228	Glu151Asp (gaa/gaT)	Rv2015c	-	hypothetical protein
2262679	0	G	SNP	A	110	103	210	100	213	Leu132Leu (ctg/Ttg)	Rv2015c	-	hypothetical protein
2262698	0	G	SNP	C	105	109	212	100	214	Gly125Gly (ggc/ggG)	Rv2015c	-	hypothetical protein
2264782	0	C	SNP	A	79	74	150	100	153	Ala262Glu (gcg/gAg)	Rv2017	-	transcriptional regulator
2265059	0	T	SNP	G	96	93	188	100	189
2269780	0	T	SNP	C	110	133	241	100	243	Asp154Gly (gac/gGc)	Rv2024c	-	hypothetical protein
2270102	0	A	SNP	G	99	98	195	98.01	201	Trp47Arg (tgg/Cgg)	Rv2024c	-	hypothetical protein
2275764	0	G	SNP	A	101	106	205	100	207	Leu221Phe (ctc/Ttc)	Rv2029c	pfkB	6-phosphofructokinase PfkB
2282787	0	C	SNP	T	71	105	173	100	176	Cys312Tyr (tgt/tAt)	Rv2037c	-	transmembrane protein
2284447	0	A	SNP	C	86	94	178	99.45	181	Leu117Arg (ctt/cGt)	Rv2038c	-	sugar ABC transporter ATP-binding protein
2284456	0	T	SNP	G	88	98	182	100	186	Glu114Ala (gag/gCg)	Rv2038c	-	sugar ABC transporter ATP-binding protein
2285251	0	C	SNP	A	78	67	143	100	145	Val131Phe (gtc/Ttc)	Rv2039c	-	sugar ABC transporter permease
2285558	0	G	SNP	A	78	86	162	100	164	Cys28Cys (tgc/tgT)	Rv2039c	-	sugar ABC transporter permease
2287121	0	A	SNP	G	92	93	183	98.93	187	Asp242Asp (gat/gaC)	Rv2041c	-	sugar ABC transporter substrate-binding lipoprotein
2289047	0	G	SNP	A	96	103	197	99.5	200	Ser65Ser (tcc/tcT)	Rv2043c	pncA	pyrazinamidase/nicotinamidase PncA		phylo (Delhi/CAS)	pyrazinamide (PZA)
2289366	0	G	Del	GAP	89	93	178	99.45	183		Rv2044c	-	hypothetical protein
2294991	0	T	SNP	A	90	88	176	98.34	181	Asp3999Val (gac/gTc)	Rv2048c	pks12	polyketide synthase
2296042	0	G	SNP	C	108	152	257	99.24	262	Pro3649Ala (ccg/Gcg)	Rv2048c	pks12	polyketide synthase
2296181	0	A	SNP	G	96	100	195	81.67	240	Gly3602Gly (ggt/ggC)	Rv2048c	pks12	polyketide synthase
2296335	0	A	SNP	T	112	90	200	87.07	232	Phe3551Tyr (ttc/tAc)	Rv2048c	pks12	polyketide synthase
2296876	0	C	SNP	G	121	123	241	100	244	Gly3371Arg (ggt/Cgt)	Rv2048c	pks12	polyketide synthase
2300546	0	A	SNP	T	117	126	239	100	243	His2147Gln (cat/caA)	Rv2048c	pks12	polyketide synthase
2300552	0	T	SNP	G	105	127	228	99.57	233	Pro2145Pro (cca/ccC)	Rv2048c	pks12	polyketide synthase
2300555	0	A	SNP	G	106	125	227	100	231	Asp2144Asp (gat/gaC)	Rv2048c	pks12	polyketide synthase
2301782	0	T	SNP	C	49	13	62	96.88	64	Val1735Val (gta/gtG)	Rv2048c	pks12	polyketide synthase
2306472	0	T	SNP	C	119	120	236	100	239	Tyr172Cys (tac/tGc)	Rv2048c	pks12	polyketide synthase
2307587	0	G	Del	GAP	79	108	189	92.12	203
2307588	0	T	Del	GAP	79	108	189	93.03	201
2307589	0	C	Del	GAP	79	108	189	94.44	198
2307590	0	G	Del	GAP	79	108	189	100	187
2309203	0	G	SNP	A	83	114	193	100	197	Ala518Val (gca/gTa)	Rv2051c	ppm1	polyprenol-monophosphomannose synthase
2311099	0	C	SNP	G	152	165	312	100	317	Pro473Pro (ccg/ccC)	Rv2052c	-	hypothetical protein
2318633	0	G	SNP	C	157	145	292	100	302	Ala707Ala (gcc/gcG)	Rv2062c	cobN	cobalamin biosynthesis protein CobN
2325226	0	G	SNP	A	85	64	148	99.33	150	Ser215Ser (tcc/tcT)	Rv2067c	-	hypothetical protein
2325320	0	T	SNP	C	83	71	153	99.35	155	Asp184Gly (gat/gGt)	Rv2067c	-	hypothetical protein
2328543	0	T	SNP	C	147	126	272	98.91	276	Ile145Met (ata/atG)	Rv2071c	cobM	precorrin-4 C(11)-methyltransferase
2329533	0	A	SNP	G	135	120	251	100	255	Leu205Pro (ctc/cCc)	Rv2072c	cobL	precorrin-6Y C(5,15)-methyltransferase
2331620	0	A	SNP	C	120	137	253	99.61	258	Gly420Gly (ggt/ggG)	Rv2075c	-	hypothetical protein
2331789	0	G	SNP	T	133	113	243	100	246	Pro364Gln (ccg/cAg)	Rv2075c	-	hypothetical protein
2333215	0	C	SNP	T	101	77	171	99.44	179	Cys25Tyr (tgc/tAc)	Rv2076c	-	hypothetical protein
2334007	0	A	SNP	G	85	100	183	100	185	Ala96Ala (gct/gcC)	Rv2077c	-	transmembrane protein
2335075	0	A	SNP	G	83	87	169	99.42	171	Glu6Gly (gaa/gGa)	Rv2078	-	hypothetical protein
2335080	0	T	SNP	C	91	81	170	99.42	173	Leu8Leu (ttg/Ctg)	Rv2078	-	hypothetical protein
2335494	0	A	SNP	G	110	88	196	99	200	Tyr47Cys (tac/tGc)	Rv2079	-	hypothetical protein
2338181	0	G	SNP	T	144	182	321	100	326	Arg109Ser (cgt/Agt)	Rv2081c	-	transmembrane protein
2338195	0	C	Del	GAP	124	153	274	90.52	306		Rv2081c	-	transmembrane protein
2338990	0	G	SNP	C	196	199	384	99.75	396	Ala94Ala (gcg/gcC)	Rv2082	-	hypothetical protein
2338994	0	G	SNP	A	200	201	391	99.26	404	Ala96Thr (gcg/Acg)	Rv2082	-	hypothetical protein
2340621	0	C	SNP	G	204	253	441	99.35	460	Pro638Arg (ccc/cGc)	Rv2082	-	hypothetical protein
2341636	0	C	SNP	G	130	161	290	99.66	292	Leu256Val (ctg/Gtg)	Rv2083	-	hypothetical protein
2342649	1	A	Ins	G	101	58	159	76.44	161		Rv2084	-	hypothetical protein
2342649	2	A	Ins	G	102	59	161	77.4	161		Rv2084	-	hypothetical protein
2342649	3	A	Ins	C	102	59	161	77.4	161		Rv2084	-	hypothetical protein
2342649	4	A	Ins	G	102	59	161	77.4	161		Rv2084	-	hypothetical protein
2342649	5	A	Ins	T	102	59	161	77.4	161		Rv2084	-	hypothetical protein
2342649	6	A	Ins	A	102	59	161	77.4	161		Rv2084	-	hypothetical protein
2342649	7	A	Ins	C	102	59	161	77.4	161		Rv2084	-	hypothetical protein
2342649	8	A	Ins	A	101	59	160	76.92	161		Rv2084	-	hypothetical protein
2342649	9	A	Ins	C	101	59	160	76.92	161		Rv2084	-	hypothetical protein
2342649	10	A	Ins	A	102	59	161	77.4	161		Rv2084	-	hypothetical protein
2342649	11	A	Ins	C	101	59	160	76.92	161		Rv2084	-	hypothetical protein
2344246	0	G	SNP	C	106	87	193	100	193
2345037	0	C	SNP	A	144	119	261	100	263	Leu209Leu (ctc/ctA)	Rv2088	pknJ	transmembrane serine/threonine-protein kinase PknJ
2345085	0	A	SNP	C	142	123	260	99.62	266	Ala225Ala (gca/gcC)	Rv2088	pknJ	transmembrane serine/threonine-protein kinase PknJ
2346929	0	C	SNP	T	122	97	213	100	219	Leu132Leu (ctg/ctA)	Rv2089c	pepE	dipeptidase PepE
2348446	0	C	SNP	G	111	137	246	100	248	Phe358Leu (ttc/ttG)	Rv2090	-	5'-3' exonuclease
2348708	0	G	SNP	A	68	94	160	100	162	Val195Val (gtc/gtT)	Rv2091c	-	membrane protein
2353385	0	G	SNP	C	117	103	218	99.55	221	Gln311Glu (cag/Gag)	Rv2095c	pafC	proteasome accessory factor C
2357269	0	G	Del	GAP	165	137	305	80.32	376
2357270	0	C	Del	GAP	165	137	305	80.53	375
2357271	0	C	Del	GAP	165	136	305	79.63	378
2358029	1	T	Ins	G	143	149	292	95.42	292
2359427	0	C	Del	GAP	120	132	251	94.74	266		Rv2100	-	hypothetical protein
2361604	0	C	SNP	G	158	157	313	100	315	Val455Val (gtc/gtG)	Rv2101	helZ	helicase HelZ
2362041	0	C	SNP	A	140	131	270	100	271	Pro601Gln (ccg/cAg)	Rv2101	helZ	helicase HelZ
2364108	1	T	Ins	C	89	105	194	88.99	195		Rv2103c	vapC37	ribonuclease VapC37
2367061	0	A	Del	GAP	92	74	165	99.4	167
2368565	0	A	Del	GAP	90	88	173	100	178
2369186	0	G	SNP	C	97	127	218	100	224	Arg182Gly (cgt/Ggt)	Rv2109c	prcA	proteasome subunit alpha
2369326	0	C	SNP	G	95	106	197	99.5	202	Arg135Pro (cgc/cCc)	Rv2109c	prcA	proteasome subunit alpha
2381100	0	G	SNP	A	113	73	183	98.94	188	Pro10Pro (ccg/ccA)	Rv2123	PPE37	PPE family protein PPE37
2382287	0	C	Del	GAP	87	99	184	93.47	199		Rv2123	PPE37	PPE family protein PPE37
2382289	0	G	SNP	T	88	98	186	98.94	188	Asp407Tyr (gac/Tac)	Rv2123	PPE37	PPE family protein PPE37
2386389	0	G	SNP	A	111	109	217	100	220	Gly33Ser (ggc/Agc)	Rv2125	-	hypothetical protein
2387733	0	T	SNP	C	173	107	278	100	280	Glu80Glu (gaa/gaG)	Rv2126c	PE_PGRS37	PE-PGRS family protein PE_PGRS37
2388641	0	G	SNP	A	111	101	208	99.07	214	Gly9Asp (ggc/gAc)	Rv2127	ansP1	L-asparagine permease
2401711	0	C	SNP	G	107	81	186	98.43	191	Glu4Asp (gag/gaC)	Rv2141c	-	hypothetical protein
2402765	0	G	SNP	A	88	87	172	100	175
2410430	0	G	SNP	A	157	153	300	99.36	312	Ala71Val (gcg/gTg)	Rv2151c	ftsQ	cell division protein FtsQ
2413246	0	C	SNP	A	186	180	364	100	366	Val36Leu (gtg/Ttg)	Rv2153c	murG	UDP-N-acetylglucosamine--N-acetylmuramyl- (pentapeptide) pyrophosphoryl-undecaprenol-N-acetylglucosamine transferase
2415656	0	G	SNP	C	144	161	303	100	305	Arg247Gly (cgg/Ggg)	Rv2155c	murD	UDP-N-acetylmuramoylalanine--D-glutamate ligase
2421816	0	A	SNP	G	165	151	310	100	316
2421975	1	G	Ins	G	135	135	270	94.74	270
2421975	2	G	Ins	G	134	135	269	94.39	269
2421975	3	G	Ins	A	134	135	269	94.39	269
2421975	4	G	Ins	A	134	135	269	94.39	269
2423819	0	C	SNP	G	166	134	274	98.68	304	Gly340Gly (ggg/ggC)	Rv2162c	PE_PGRS38	PE-PGRS family protein PE_PGRS38
2423822	0	A	SNP	G	163	135	290	98.03	304	Gly339Gly (ggt/ggC)	Rv2162c	PE_PGRS38	PE-PGRS family protein PE_PGRS38
2424114	0	C	SNP	A	32	139	159	98.84	173	Arg242Leu (cgc/cTc)	Rv2162c	PE_PGRS38	PE-PGRS family protein PE_PGRS38
2424151	0	C	SNP	A	27	112	124	97.89	142	Ala230Ser (gca/Tca)	Rv2162c	PE_PGRS38	PE-PGRS family protein PE_PGRS38
2424925	0	A	SNP	G	103	113	213	100	216
2425471	0	T	SNP	C	88	109	195	100	197	Arg539Arg (cga/cgG)	Rv2163c	pbpB	penicillin-binding membrane protein PbpB
2434749	0	C	SNP	T	94	74	163	100	168
2439519	0	G	SNP	A	126	144	262	100	270	Arg143Arg (cgc/cgT)	Rv2177c	-	transposase
2440926	0	G	SNP	T	84	86	168	100	170	Asp265Glu (gac/gaA)	Rv2178c	aroG	phospho-2-dehydro-3-deoxyheptonate aldolase AroG
2440935	0	G	SNP	C	86	86	169	100	172	Ser262Ser (tcc/tcG)	Rv2178c	aroG	phospho-2-dehydro-3-deoxyheptonate aldolase AroG
2448458	0	C	SNP	T	97	66	161	100	163	Thr100Ile (acc/aTc)	Rv2187	fadD15	long-chain-fatty-acid--CoA ligase FadD15
2449826	0	C	SNP	G	96	96	189	100	192	Ser556Trp (tcg/tGg)	Rv2187	fadD15	long-chain-fatty-acid--CoA ligase FadD15
2452452	0	G	SNP	A	198	144	338	99.71	343	Thr274Met (acg/aTg)	Rv2190c	-	endopeptidase
2462871	0	G	SNP	A	93	106	195	99.5	200	Ala59Ala (gcc/gcT)	Rv2198c	mmpS3	membrane protein MmpS3
2469966	0	G	SNP	A	121	178	293	100	299	Ile166Ile (atc/atT)	Rv2205c	-	hypothetical protein
2470591	0	A	SNP	C	100	119	218	100	219
2472029	0	T	SNP	G	167	151	311	99.69	319	Trp207Gly (tgg/Ggg)	Rv2207	cobT	nicotinate-nucleotide-dimethylbenzimidazolphosphoribosyltransferase
2475779	0	A	SNP	G	98	100	195	99.5	199	Asp64Asp (gat/gaC)	Rv2210c	ilvE	branched-chain amino acid aminotransferase
2477984	0	G	SNP	A	97	119	213	100	216	Ser265Ser (tcg/tcA)	Rv2212	-	adenylyl cyclase
2478619	0	G	SNP	A	115	149	258	98.51	268	Leu94Leu (ctg/ctA)	Rv2213	pepB	cytosol aminopeptidase
2480809	0	G	SNP	C	101	109	209	100	210	Ala298Gly (gcc/gGc)	Rv2214c	ephD	oxidoreductase EphD
2494430	0	C	SNP	G	99	131	225	99.57	231	Gly324Arg (ggc/Cgc)	Rv2223c	-	carboxylesterase B
2494839	0	C	SNP	T	104	76	177	100	180	Arg187Arg (cgg/cgA)	Rv2223c	-	carboxylesterase B
2499726	0	G	SNP	A	102	95	194	100	197	Asp299Asn (gat/Aat)	Rv2226	-	hypothetical protein
2504177	0	C	SNP	T	123	125	244	100	248	Glu144Glu (gag/gaA)	Rv2230c	-	GTP cyclohydrolase
2505763	0	G	SNP	A	98	99	193	99.49	198	His133His (cac/caT)	Rv2231A	vapC16	ribonuclease VapC16
2509140	0	G	SNP	C	145	186	328	100	331	Ser79Cys (tcc/tGc)	Rv2236c	cobD	cobalamin biosynthesis transmembrane protein CobD
2509722	0	A	SNP	G	99	121	209	99.1	222	Pro78Pro (cca/ccG)	Rv2237	-	hypothetical protein
2516271	0	T	SNP	C	112	155	265	100	267	Met323Thr (atg/aCg)	Rv2242	-	hypothetical protein
2516567	0	G	SNP	C	84	115	197	100	199
2521342	0	T	SNP	C	112	118	226	100	230	Asp200Asp (gat/gaC)	Rv2247	accD6	acetyl-/propionyl-CoA carboxylase subunit beta
2523205	1	G	Ins	C	89	131	220	95.24	220
2523205	2	G	Ins	G	89	131	220	95.24	220
2523205	3	G	Ins	C	89	131	220	95.24	220
2525723	0	G	Del	GAP	110	128	235	97.54	244		Rv2251	-	flavoprotein
2526974	0	T	SNP	C	95	95	187	100	190	Pro470Pro (cct/ccC)	Rv2251	-	flavoprotein
2529680	0	A	SNP	G	101	109	206	100	210	Thr65Thr (act/acC)	Rv2256c	-	hypothetical protein
2531742	0	A	SNP	G	101	128	223	99.57	230	Ala52Ala (gct/gcC)	Rv2258c	-	transcriptional regulator
2533377	0	T	SNP	C	118	94	212	100	212	Asp16Asp (gat/gaC)	Rv2260	-	hypothetical protein
2534563	0	G	Del	GAP	112	110	215	98.67	225
2534564	0	A	Del	GAP	112	110	215	100	222
2536312	0	C	SNP	T	111	92	198	99.02	205	Arg224Arg (cgc/cgT)	Rv2263	-	oxidoreductase
2540554	0	T	SNP	C	104	105	207	100	209	Ser151Pro (tcg/Ccg)	Rv2266	cyp124	cytochrome P450 Cyp124
2541477	0	C	SNP	G	91	82	171	100	173
2542543	0	G	SNP	A	85	81	164	98.81	168	Arg90Cys (cgt/Tgt)	Rv2267c	-	hypothetical protein
2562644	0	G	SNP	T	82	83	161	100	165	Ala16Ser (gcg/Tcg)	Rv2290	lppO	lipoprotein LppO
2564368	1	G	Ins	C	75	70	145	97.97	145		Rv2293c	-	hypothetical protein
2566766	1	C	Ins	G	76	92	168	91.3	168
2566768	0	A	SNP	C	76	93	166	97.69	173
2573756	0	C	SNP	A	90	86	176	100	176
2578626	0	A	SNP	G	88	116	202	100	204	Met24Thr (atg/aCg)	Rv2307c	-	hypothetical protein
2585951	0	T	SNP	C	108	119	224	99.13	229	Asp447Gly (gac/gGc)	Rv2314c	-	hypothetical protein
2586127	0	A	SNP	G	106	93	191	100	199	Gly388Gly (ggt/ggC)	Rv2314c	-	hypothetical protein
2589216	0	G	SNP	C	95	113	206	100	208	Val127Leu (gtg/Ctg)	Rv2316	uspA	sugar ABC transporter permease UspA
2591172	0	G	SNP	A	86	84	166	100	170	Ala219Thr (gcc/Acc)	Rv2318	uspC	sugar ABC transporter substrate-binding lipoprotein UspC
2594477	0	T	SNP	C	93	100	189	97.97	197
2595579	0	C	SNP	T	106	98	202	98.08	208	Ala231Thr (gcg/Acg)	Rv2323c	-	hypothetical protein
2598400	0	A	SNP	G	127	115	242	100	242	Asn516Asn (aat/aaC)	Rv2326c	-	ABC transporter ATP-binding protein
2600260	0	A	SNP	G	145	131	272	100	276	Arg91Arg (cga/cgG)	Rv2327	-	hypothetical protein
2601576	0	T	SNP	G	88	107	192	99.49	196	Ser282Arg (agt/agG)	Rv2328	PE23	PE family protein PE23
2604157	0	C	Del	GAP	64	78	142	75.53	188		Rv2330c	lppP	lipoprotein LppP
2604158	0	A	Del	GAP	64	78	142	75.94	187		Rv2330c	lppP	lipoprotein LppP
2604159	0	G	Del	GAP	64	78	142	77.17	184		Rv2330c	lppP	lipoprotein LppP
2604160	0	T	Del	GAP	64	78	142	78.02	182		Rv2330c	lppP	lipoprotein LppP
2604161	0	G	Del	GAP	64	78	142	78.45	181		Rv2330c	lppP	lipoprotein LppP
2604162	0	C	Del	GAP	64	78	142	79.33	179		Rv2330c	lppP	lipoprotein LppP
2604163	0	C	Del	GAP	64	78	142	79.33	179		Rv2330c	lppP	lipoprotein LppP
2604164	0	A	Del	GAP	64	78	142	80.68	176		Rv2330c	lppP	lipoprotein LppP
2604165	0	A	Del	GAP	64	78	142	80.68	176		Rv2330c	lppP	lipoprotein LppP
2608117	0	C	SNP	A	74	98	172	100	172	Asp69Tyr (gac/Tac)	Rv2333c	stp	multidrug resistance protein
2612632	0	C	SNP	A	92	89	175	100	181	Gly119Val (ggc/gTc)	Rv2337c	-	hypothetical protein
2615413	0	A	SNP	G	87	71	154	98.14	161	Thr241Ala (acc/Gcc)	Rv2339	mmpL9	transmembrane transport protein MmpL9
2619271	0	T	SNP	C	91	105	195	99.49	197
2624986	0	T	SNP	G	142	124	262	98.88	269	Val389Gly (gtg/gGg)	Rv2345	-	transmembrane protein
2625924	0	T	SNP	C	106	100	203	96.71	213	Ala83Ala (gca/gcG)	Rv2346c	esxO	ESAT-6 like protein EsxO
2626095	0	C	SNP	G	87	98	181	89.37	207	Ala26Ala (gcg/gcC)	Rv2346c	esxO	ESAT-6 like protein EsxO
2626513	0	T	SNP	A	48	45	91	100	93	Thr3Ser (aca/Tca)	Rv2347c	esxP	ESAT-6 like protein EsxP
2626514	0	T	SNP	G	45	46	90	100	91	Ala2Ala (gca/gcC)	Rv2347c	esxP	ESAT-6 like protein EsxP
2626600	0	G	SNP	A	78	45	114	100	123
2627946	0	A	SNP	G	81	69	149	100	150	Arg251Arg (cgt/cgC)	Rv2349c	plcC	phospholipase C
2631009	1	G	Ins	G	80	81	161	87.03	161		Rv2351c	plcA	membrane-associated phospholipase A
2631009	2	G	Ins	T	80	80	160	86.49	161		Rv2351c	plcA	membrane-associated phospholipase A
2631009	3	G	Ins	G	80	81	161	87.03	161		Rv2351c	plcA	membrane-associated phospholipase A
2631009	4	G	Ins	C	80	81	161	87.03	161		Rv2351c	plcA	membrane-associated phospholipase A
2631009	5	G	Ins	C	80	81	161	87.03	161		Rv2351c	plcA	membrane-associated phospholipase A
2631385	0	C	SNP	T	73	85	157	97.53	162	Val231Ile (gtc/Atc)	Rv2351c	plcA	membrane-associated phospholipase A
2632341	1	C	Ins	A	55	68	123	93.18	123
2632362	0	T	SNP	C	61	68	124	99.23	130
2637541	0	C	SNP	T	109	101	206	99.53	211
2637839	0	A	Del	GAP	89	92	181	98.91	183
2637840	0	T	Del	GAP	89	92	181	98.91	183
2642383	0	C	SNP	T	89	108	195	100	197	Ala66Thr (gcc/Acc)	Rv2360c	-	hypothetical protein
2652254	0	G	SNP	C	137	136	271	100	273	Ala191Gly (gct/gGt)	Rv2372c	-	rRNA small subunit methyltransferase E
2656225	0	A	SNP	G	89	89	177	99.44	179	Val69Ala (gtc/gCc)	Rv2377c	-	hypothetical protein
2656635	0	G	SNP	A	98	80	176	98.89	180	Pro357Ser (ccg/Tcg)	Rv2378c	mbtG	L-lysine N6-monooxygenase
2660319	0	C	SNP	G	132	139	269	100	271	Glu589Asp (gag/gaC)	Rv2379c	mbtF	peptide synthetase
2661039	0	G	SNP	A	100	98	194	100	198	Ile349Ile (atc/atT)	Rv2379c	mbtF	peptide synthetase
2680658	0	T	SNP	G	66	71	137	100	137	Thr67Thr (act/acG)	Rv2386a	-	hypothetical protein
2688700	0	C	SNP	T	115	103	214	99.54	219	Pro231Ser (ccg/Tcg)	Rv2394	ggtB	gamma-glutamyltranspeptidase precursor GgtB
2690160	0	A	SNP	G	79	88	166	100	167	Asn30Ser (aac/aGc)	Rv2395	-	integral membrane protein
2695378	0	C	SNP	G	69	83	152	100	152	Gly141Ala (ggc/gCc)	Rv2398c	cysW	sulfate ABC transporter permease CysW
2697489	0	C	SNP	T	86	93	176	99.44	180	Ala76Thr (gcg/Acg)	Rv2400c	subI	sulfate ABC transporter substrate-binding lipoprotein SubI
2700222	0	T	SNP	C	100	85	182	99.46	186	Leu565Pro (ctg/cCg)	Rv2402	-	trehalase
2700291	0	T	SNP	G	95	99	189	100	194	Leu588Arg (ctg/cGg)	Rv2402	-	trehalase
2704884	1	A	Ins	C	72	96	168	97.67	168		Rv2407	-	ribonuclease Z
2704884	2	A	Ins	A	72	96	168	97.67	168		Rv2407	-	ribonuclease Z
2704884	3	A	Ins	G	71	96	167	97.09	167		Rv2407	-	ribonuclease Z
2704884	4	A	Ins	C	71	95	166	96.51	166		Rv2407	-	ribonuclease Z
2704884	5	A	Ins	G	71	95	166	96.51	166		Rv2407	-	ribonuclease Z
2704884	6	A	Ins	A	71	95	166	96.51	166		Rv2407	-	ribonuclease Z
2704884	7	A	Ins	C	69	95	164	95.35	164		Rv2407	-	ribonuclease Z
2706301	0	T	SNP	G	125	127	251	97.67	258	Asn180Lys (aat/aaG)	Rv2408	PE24	PE family protein PE24
2707421	0	G	SNP	A	79	93	168	100	172	Ala297Val (gcg/gTg)	Rv2410c	-	hypothetical protein
2712328	0	C	SNP	T	118	143	258	99.62	262	Pro183Pro (ccg/ccA)	Rv2414c	-	hypothetical protein
2713795	0	C	SNP	T	145	104	243	100	249
2715012	0	G	SNP	A	111	111	218	99.55	223	Arg107Arg (cgc/cgT)	Rv2416c	eis	enhanced intracellular survival protein			kanamycin (KAN)
2718852	0	T	SNP	G	83	96	176	100	179
2720069	0	G	SNP	A	87	94	177	100	181	Gly158Glu (ggg/gAg)	Rv2423	-	hypothetical protein
2720444	0	C	SNP	T	72	79	150	97.42	155	Ser283Phe (tct/tTt)	Rv2423	-	hypothetical protein
2720952	0	T	SNP	C	7	34	39	97.62	42	Thr276Ala (acc/Gcc)	Rv2424c	-	transposase
2720954	0	G	SNP	A	12	34	45	97.87	47	Thr275Ile (acc/aTc)	Rv2424c	-	transposase
2721562	0	C	SNP	G	109	109	216	100	218	Ala72Ala (gcg/gcC)	Rv2424c	-	transposase
2723506	0	T	SNP	C	101	112	212	100	213	Leu226Leu (tta/ttG)	Rv2426c	-	hypothetical protein
2724189	0	G	Del	GAP	87	79	166	75.45	220
2724190	0	G	Del	GAP	87	79	166	75.8	219
2724191	0	T	Del	GAP	87	79	166	77.57	214
2724192	0	C	Del	GAP	87	79	166	77.21	215
2724193	0	T	Del	GAP	87	79	166	77.57	214
2724194	0	C	Del	GAP	87	79	166	79.43	209
2724195	0	C	Del	GAP	87	79	166	80.19	207
2724196	0	T	Del	GAP	87	79	166	80.98	205
2724197	0	C	Del	GAP	87	79	166	80.98	205
2724198	0	T	Del	GAP	87	79	166	82.18	202
2724199	0	A	Del	GAP	87	79	166	83	200
2724200	0	G	Del	GAP	87	79	166	83.42	199
2726105	0	G	SNP	A	78	114	190	100	192						phylo (Delhi/CAS, 3)	isoniazid (INH)
2729058	0	A	SNP	C	123	116	238	99.58	240	Leu26Arg (ctg/cGg)	Rv2433c	-	hypothetical protein
2734074	0	T	SNP	C	134	146	278	100	280	Val282Ala (gtc/gCc)	Rv2436	rbsK	ribokinase RbsK
2737572	0	C	SNP	A	159	163	314	100	322	Ala226Ser (gcg/Tcg)	Rv2439c	proB	glutamate 5-kinase protein
2738221	0	G	SNP	A	139	147	285	100	286	Ile9Ile (atc/atT)	Rv2439c	proB	glutamate 5-kinase protein
2740693	0	T	SNP	C	91	105	196	100	196
2751804	0	C	SNP	T	121	136	254	100	257	Arg126Gln (cgg/cAg)	Rv2450c	rpfE	resuscitation-promoting factor RpfE
2752698	0	C	SNP	A	65	94	158	100	159
2753869	0	A	SNP	G	112	101	211	100	213	Val293Ala (gtg/gCg)	Rv2454c	-	2-oxoglutarate oxidoreductase subunit KorB
2760152	0	A	SNP	G	100	121	221	100	221	Tyr125Cys (tac/tGc)	Rv2458	mmuM	homocysteine S-methyltransferase MmuM
2760796	0	G	SNP	A	79	70	148	99.33	150
2769532	0	C	Del	GAP	54	91	144	86.83	167		Rv2467	pepN	aminopeptidase PepN
2769533	0	C	Del	GAP	54	91	144	98.64	147		Rv2467	pepN	aminopeptidase PepN
2769534	0	G	Del	GAP	54	91	144	99.32	146		Rv2467	pepN	aminopeptidase PepN
2769535	0	C	Del	GAP	54	91	144	98.64	147		Rv2467	pepN	aminopeptidase PepN
2769536	0	G	Del	GAP	54	91	144	98.64	147		Rv2467	pepN	aminopeptidase PepN
2769537	0	G	Del	GAP	54	91	144	98.64	147		Rv2467	pepN	aminopeptidase PepN
2769538	0	A	Del	GAP	54	91	144	98.64	147		Rv2467	pepN	aminopeptidase PepN
2769539	0	T	Del	GAP	54	91	144	98.64	147		Rv2467	pepN	aminopeptidase PepN
2769540	0	G	Del	GAP	54	91	144	98.64	147		Rv2467	pepN	aminopeptidase PepN
2769541	0	A	Del	GAP	54	91	144	98.64	147		Rv2467	pepN	aminopeptidase PepN
2769542	0	G	Del	GAP	54	91	144	98.64	147		Rv2467	pepN	aminopeptidase PepN
2771383	0	A	SNP	G	118	136	252	100	254	Ser800Gly (agc/Ggc)	Rv2467	pepN	aminopeptidase PepN
2773206	0	G	SNP	A	102	96	190	97.54	203	Gly10Asp (ggc/gAc)	Rv2470	glbO	hemoglobin GlbO
2779136	0	T	SNP	C	89	114	201	100	203	Ser1043Gly (agc/Ggc)	Rv2476c	gdh	NAD-dependent glutamate dehydrogenase
2782498	0	G	SNP	A	90	74	162	100	164	Asp515Asp (gac/gaT)	Rv2477c	-	macrolide ABC transporter ATP-binding protein
2786952	0	A	SNP	G	93	106	194	100	199	Cys778Arg (tgc/Cgc)	Rv2482c	plsB2	glycerol-3-phosphate acyltransferase
2791098	0	C	SNP	T	99	87	179	100	186	Gly466Asp (ggt/gAt)	Rv2484c	-	diacyglycerol O-acyltransferase
2795974	0	T	Del	GAP	65	83	146	94.87	156		Rv2487c	PE_PGRS42	PE-PGRS family protein PE_PGRS42
2795975	0	T	Del	GAP	65	83	146	96.73	153		Rv2487c	PE_PGRS42	PE-PGRS family protein PE_PGRS42
2795976	0	G	Del	GAP	65	83	146	95.48	155		Rv2487c	PE_PGRS42	PE-PGRS family protein PE_PGRS42
2795977	0	C	Del	GAP	65	83	146	96.73	153		Rv2487c	PE_PGRS42	PE-PGRS family protein PE_PGRS42
2795978	0	C	Del	GAP	65	83	146	96.1	154		Rv2487c	PE_PGRS42	PE-PGRS family protein PE_PGRS42
2795979	0	G	Del	GAP	65	83	146	97.37	152		Rv2487c	PE_PGRS42	PE-PGRS family protein PE_PGRS42
2795980	0	C	Del	GAP	65	83	146	98.67	150		Rv2487c	PE_PGRS42	PE-PGRS family protein PE_PGRS42
2795981	0	C	Del	GAP	65	83	146	97.37	152		Rv2487c	PE_PGRS42	PE-PGRS family protein PE_PGRS42
2795982	0	C	Del	GAP	65	83	146	99.33	149		Rv2487c	PE_PGRS42	PE-PGRS family protein PE_PGRS42
2795983	0	G	Del	GAP	65	83	146	98.67	150		Rv2487c	PE_PGRS42	PE-PGRS family protein PE_PGRS42
2795984	0	C	Del	GAP	65	83	146	98.67	150		Rv2487c	PE_PGRS42	PE-PGRS family protein PE_PGRS42
2795985	0	G	Del	GAP	65	83	146	98.67	150		Rv2487c	PE_PGRS42	PE-PGRS family protein PE_PGRS42
2795986	0	C	Del	GAP	65	83	146	98.67	150		Rv2487c	PE_PGRS42	PE-PGRS family protein PE_PGRS42
2795987	0	C	Del	GAP	65	83	146	98.67	150		Rv2487c	PE_PGRS42	PE-PGRS family protein PE_PGRS42
2795988	0	G	Del	GAP	65	83	146	98.67	150		Rv2487c	PE_PGRS42	PE-PGRS family protein PE_PGRS42
2795989	0	C	Del	GAP	65	83	146	99.33	149		Rv2487c	PE_PGRS42	PE-PGRS family protein PE_PGRS42
2795990	0	C	Del	GAP	65	83	146	99.33	149		Rv2487c	PE_PGRS42	PE-PGRS family protein PE_PGRS42
2795991	0	G	Del	GAP	65	83	146	99.33	149		Rv2487c	PE_PGRS42	PE-PGRS family protein PE_PGRS42
2795992	0	G	Del	GAP	65	83	146	99.33	149		Rv2487c	PE_PGRS42	PE-PGRS family protein PE_PGRS42
2795993	0	T	Del	GAP	65	80	146	94.77	153		Rv2487c	PE_PGRS42	PE-PGRS family protein PE_PGRS42
2798595	0	C	SNP	T	186	173	351	99.72	360	Ala762Ala (gcg/gcA)	Rv2488c	-	LuxR family transcriptional regulator
2803147	0	A	Del	GAP	133	125	254	75.22	343		Rv2490c	PE_PGRS43	PE-PGRS family protein PE_PGRS43
2806862	0	C	SNP	G	70	80	148	97.4	154	Gly66Gly (ggc/ggG)	Rv2491	-	hypothetical protein
2807486	0	C	SNP	A	70	79	145	98.68	151	Ala70Asp (gcc/gAc)	Rv2492	-	hypothetical protein
2809621	0	T	SNP	C	124	156	278	99.64	281	Thr107Ala (acc/Gcc)	Rv2495c	bkdC	branched-chain keto acid dehydrogenase E2 component
2817747	0	G	SNP	A	123	110	232	100	233	Ala243Val (gct/gTt)	Rv2502c	accD1	acetyl-/propionyl-CoA carboxylase subunit beta
2818837	0	A	SNP	G	94	76	169	99.42	171	Gly97Gly (ggt/ggC)	Rv2503c	scoB	succinyl-CoA:3-ketoacid-CoA transferase subunit B
2821342	0	C	SNP	T	93	101	190	100	194	Ala85Ala (gcg/gcA)	Rv2505c	fadD35	fatty-acid--CoA ligase FadD35
2825466	0	G	SNP	A	108	100	205	100	208	Lys263Lys (aag/aaA)	Rv2509	-	short-chain type dehydrogenase/reductase
2827984	0	G	SNP	T	99	100	198	99.5	200
2828019	0	T	SNP	C	101	98	196	100	199
2830525	0	C	SNP	A	94	96	187	100	190	Thr122Lys (acg/aAg)	Rv2513	-	hypothetical protein
2836773	0	C	SNP	T	82	103	183	100	185	Ser330Leu (tcg/tTg)	Rv2519	PE26	PE family protein PE26
2840999	0	C	SNP	G	105	135	237	99.59	241	Ser2778Ser (tcg/tcC)	Rv2524c	fas	fatty acid synthase
2841022	0	A	SNP	G	101	140	238	100	241	Cys2771Arg (tgc/Cgc)	Rv2524c	fas	fatty acid synthase
2847281	0	A	SNP	G	109	110	215	100	219	Asp684Asp (gat/gaC)	Rv2524c	fas	fatty acid synthase
2854206	0	C	SNP	A	129	157	281	99.31	288	Ser444Ser (tcc/tcA)	Rv2529	-	hypothetical protein
2855259	0	A	SNP	G	102	91	186	100	193	Ala841Ala (gct/gcC)	Rv2531c	-	amino acid decarboxylase
2865760	0	A	SNP	G	103	112	215	100	215	Thr211Ala (acc/Gcc)	Rv2542	-	hypothetical protein
2865882	0	T	SNP	C	103	123	222	100	226	Val251Val (gtt/gtC)	Rv2542	-	hypothetical protein
2867207	0	C	SNP	G	83	76	155	98.76	161	Ala28Ala (gcc/gcG)	Rv2544	lppB	lipoprotein LppB
2867230	0	G	SNP	A	60	52	112	100	112	Gly36Asp (ggc/gAc)	Rv2544	lppB	lipoprotein LppB
2867231	0	C	SNP	T	60	52	112	100	112	Gly36Gly (ggc/ggT)	Rv2544	lppB	lipoprotein LppB
2867236	0	A	SNP	G	61	53	113	100	114	Asn38Ser (aac/aGc)	Rv2544	lppB	lipoprotein LppB
2867240	0	C	SNP	T	62	54	116	100	116	Pro39Pro (ccc/ccT)	Rv2544	lppB	lipoprotein LppB
2867245	0	A	SNP	C	64	55	118	100	119	Lys41Thr (aaa/aCa)	Rv2544	lppB	lipoprotein LppB
2867251	0	C	SNP	G	66	60	125	100	126	Pro43Arg (ccg/cGg)	Rv2544	lppB	lipoprotein LppB
2867254	0	A	SNP	G	67	65	132	100	132	His44Arg (cac/cGc)	Rv2544	lppB	lipoprotein LppB
2867263	0	G	SNP	A	79	81	159	100	160	Gly47Asp (ggc/gAc)	Rv2544	lppB	lipoprotein LppB
2877378	0	G	SNP	C	105	84	187	99.47	190	Ala103Pro (gcc/Ccc)	Rv2557	-	hypothetical protein
2880702	0	G	SNP	C	78	111	186	100	189	Val210Leu (gtc/Ctc)	Rv2560	-	hypothetical protein
2881337	0	C	SNP	T	92	83	175	100	175
2881569	0	A	SNP	G	73	90	157	100	163
2881598	0	G	Del	GAP	59	81	140	93.33	150
2884068	0	A	SNP	C	94	105	197	100	199	Met243Leu (atg/Ctg)	Rv2564	glnQ	glutamine ABC transporter ATP-binding protein
2886570	0	A	SNP	G	109	101	208	99.53	211	Glu66Glu (gaa/gaG)	Rv2566	-	hypothetical protein
2888201	0	T	SNP	C	143	191	331	99.7	335	Leu610Pro (ctc/cCc)	Rv2566	-	hypothetical protein
2889633	0	T	SNP	C	121	105	223	100	226	Ala1087Ala (gct/gcC)	Rv2566	-	hypothetical protein
2891267	0	C	SNP	T	102	87	185	100	189	Gly491Gly (ggc/ggT)	Rv2567	-	hypothetical protein
2891728	0	A	SNP	G	101	96	194	100	197	Gln645Arg (cag/cGg)	Rv2567	-	hypothetical protein
2894208	0	G	SNP	A	107	115	220	99.55	223	Ser67Ser (agc/agT)	Rv2569c	-	hypothetical protein
2895473	0	A	SNP	G	88	119	206	99.52	208	Phe163Ser (ttc/tCc)	Rv2571c	-	transmembrane protein
2897660	0	T	SNP	C	113	139	246	100	252	Ala48Ala (gca/gcG)	Rv2572c	aspS	aspartate--tRNA ligase
2898522	0	T	SNP	C	117	164	280	100	281	Tyr160Tyr (tat/taC)	Rv2573	-	2-dehydropantoate 2-reductase
2903050	0	G	SNP	A	104	123	224	99.56	228	Thr161Ile (acc/aTc)	Rv2578c	-	hypothetical protein
2910461	0	G	SNP	T	136	132	263	100	268	Ala147Glu (gcg/gAg)	Rv2584c	apt	adenine phosphoribosyltransferase
2910852	0	C	SNP	G	96	111	203	100	207	Ala17Pro (gcg/Ccg)	Rv2584c	apt	adenine phosphoribosyltransferase
2911293	0	C	SNP	G	133	121	249	99.61	255	Cys462Ser (tgt/tCt)	Rv2585c	-	lipoprotein
2912294	0	T	SNP	G	95	85	179	100	180	Ala128Ala (gca/gcC)	Rv2585c	-	lipoprotein
2914041	0	C	SNP	A	112	101	203	98.61	216	Ala566Ser (gcc/Tcc)	Rv2587c	secD	protein translocase subunit SecD
2923391	0	T	SNP	C	156	160	312	100	316	Pro281Pro (cca/ccG)	Rv2592c	ruvB	Holliday junction ATP-dependent DNA helicase RuvB
2925462	0	T	SNP	A	92	116	207	100	208
2925962	0	T	SNP	C	109	96	203	99.51	206	Cys77Arg (tgc/Cgc)	Rv2596	vapC40	ribonuclease VapC40
2927939	0	T	SNP	C	90	95	185	98.93	187
2939373	0	G	SNP	C	132	137	266	100	269	Ser197Cys (tct/tGt)	Rv2611c	-	phosphatidylinositol mannoside acyltransferase
2939657	0	T	SNP	C	149	122	268	100	271	Ile102Met (ata/atG)	Rv2611c	-	phosphatidylinositol mannoside acyltransferase
2939847	0	T	SNP	G	135	163	298	100	298	Glu39Ala (gag/gCg)	Rv2611c	-	phosphatidylinositol mannoside acyltransferase
2941179	0	G	SNP	A	96	89	183	100	185	Arg6Arg (cgc/cgT)	Rv2613c	-	AP-4-A phosphorylase		phylo (Delhi/CAS)
2943675	0	G	SNP	A	190	151	334	98.84	345	Gly437Gly (ggc/ggT)	Rv2615c	PE_PGRS45	PE-PGRS family protein PE_PGRS45
2943711	1	G	Ins	C	154	126	280	76.09	280		Rv2615c	PE_PGRS45	PE-PGRS family protein PE_PGRS45
2943711	2	G	Ins	C	154	125	279	75.82	280		Rv2615c	PE_PGRS45	PE-PGRS family protein PE_PGRS45
2943711	3	G	Ins	G	154	126	280	76.09	280		Rv2615c	PE_PGRS45	PE-PGRS family protein PE_PGRS45
2943711	4	G	Ins	C	154	126	280	76.09	280		Rv2615c	PE_PGRS45	PE-PGRS family protein PE_PGRS45
2943711	5	G	Ins	C	154	126	280	76.09	280		Rv2615c	PE_PGRS45	PE-PGRS family protein PE_PGRS45
2943711	6	G	Ins	G	154	126	280	76.09	280		Rv2615c	PE_PGRS45	PE-PGRS family protein PE_PGRS45
2943711	7	G	Ins	T	153	126	279	75.82	280		Rv2615c	PE_PGRS45	PE-PGRS family protein PE_PGRS45
2943711	8	G	Ins	T	154	126	280	76.09	280		Rv2615c	PE_PGRS45	PE-PGRS family protein PE_PGRS45
2943711	9	G	Ins	T	153	126	279	75.82	280		Rv2615c	PE_PGRS45	PE-PGRS family protein PE_PGRS45
2944515	0	A	SNP	C	141	225	355	99.73	367	Gly157Gly (ggt/ggG)	Rv2615c	PE_PGRS45	PE-PGRS family protein PE_PGRS45
2944524	0	C	SNP	G	100	180	267	77.35	362	Gly154Gly (ggg/ggC)	Rv2615c	PE_PGRS45	PE-PGRS family protein PE_PGRS45
2948524	0	T	SNP	A	113	134	239	100	247	Glu12Val (gag/gTg)	Rv2621c	-	transcriptional regulator
2949251	0	G	SNP	A	89	113	199	100	202	Val206Ile (gtt/Att)	Rv2622	-	methyltransferase
2954439	0	T	SNP	C	92	81	169	100	173	Arg104Gly (aga/Gga)	Rv2627c	-	hypothetical protein
2954621	0	T	SNP	C	90	95	184	100	185	Tyr43Cys (tat/tGt)	Rv2627c	-	hypothetical protein
2958693	0	G	SNP	A	86	104	188	100	190	Ala374Ala (gcg/gcA)	Rv2631	-	RNA-splicing ligase RtcB
2959257	0	A	Del	GAP	81	88	168	97.13	174
2959258	0	T	Del	GAP	81	85	165	97.65	170
2959259	0	C	Del	GAP	81	85	165	97.65	170
2959260	0	C	Del	GAP	81	85	165	97.65	170
2959261	0	A	Del	GAP	81	85	165	98.22	169
2959262	0	A	Del	GAP	81	85	165	99.4	167
2959263	0	T	Del	GAP	81	85	165	99.4	167
2959264	0	C	Del	GAP	81	85	165	99.4	167
2959265	0	A	SNP	T	81	85	165	99.4	167
2960592	0	C	SNP	T	171	169	306	98.55	345	Gly617Asp (ggc/gAc)	Rv2634c	PE_PGRS46	PE-PGRS family protein PE_PGRS46
2964594	0	G	SNP	A	108	102	201	100	210	Ala64Thr (gcc/Acc)	Rv2638	-	hypothetical protein
2967143	0	C	SNP	T	126	95	214	99.55	222	Tyr78Tyr (tac/taT)	Rv2643	arsC	arsenic-transport integral membrane protein ArsC
2984740	0	A	SNP	G	127	133	258	100	260	His3Arg (cac/cGc)	Rv2668	-	hypothetical protein
2987187	0	C	SNP	T	113	112	225	99.12	227	Leu117Leu (ctg/Ttg)	Rv2671	ribD	bifunctionaldiaminohydroxyphosphoribosylaminopyrimidine deaminase/5-amino-6-(5-phosphoribosylamino)uracil reductase
2988630	0	C	SNP	G	147	133	280	99.64	281	His317Asp (cat/Gat)	Rv2672	-	protease
2994187	0	T	SNP	C	150	165	311	100	315	Leu292Leu (tta/ttG)	Rv2678c	hemE	uroporphyrinogen decarboxylase
2995548	0	C	SNP	A	116	126	239	99.18	244	Thr145Asn (acc/aAc)	Rv2679	echA15	enoyl-CoA hydratase EchA15
3003115	0	C	SNP	G	116	96	209	98.6	215	Ala378Gly (gca/gGa)	Rv2685	arsB1	arsenic-transport integral membrane protein ArsB
3005185	0	G	SNP	T	107	115	216	100	222	Pro156Thr (ccc/Acc)	Rv2688c	-	antibiotic ABC transporter ATP-binding protein
3009692	0	A	SNP	G	83	90	172	100	173	Thr117Ala (acc/Gcc)	Rv2691	ceoB	TRK system potassium uptake protein CeoB
3010014	0	G	SNP	A	103	86	186	100	189	Gly224Glu (ggg/gAg)	Rv2691	ceoB	TRK system potassium uptake protein CeoB
3010420	0	A	SNP	G	97	104	201	100	201	Ile133Val (atc/Gtc)	Rv2692	ceoC	TRK system potassium uptake protein CeoC
3011837	0	A	SNP	G	109	117	217	100	226
3015098	0	G	SNP	A	91	83	164	98.86	176
3016081	0	C	SNP	T	105	103	206	98.11	212	Ala219Thr (gcg/Acg)	Rv2701c	suhB	inositol-1-monophosphatase SuhB
3017465	0	T	SNP	C	98	86	179	100	184	Ile203Thr (ata/aCa)	Rv2702	ppgK	polyphosphate glucokinase
3027548	0	C	SNP	T	80	82	159	100	162	Pro162Ser (ccg/Tcg)	Rv2714	-	hypothetical protein
3027798	0	T	SNP	C	116	80	193	100	196	Val245Ala (gtg/gCg)	Rv2714	-	hypothetical protein
3031168	0	A	SNP	G	136	108	240	99.59	245	Tyr124His (tat/Cat)	Rv2719c	-	membrane protein
3037377	0	T	SNP	C	150	95	239	99.19	247
3040344	0	C	SNP	T	136	101	232	99.58	238	Glu142Glu (gag/gaA)	Rv2727c	miaA	tRNA delta(2)-isopentenylpyrophosphate transferase
3041871	0	G	SNP	T	80	118	192	99.5	199	Ala202Glu (gcg/gAg)	Rv2729c	-	integral membrane protein
3043700	0	C	SNP	T	119	150	263	100	269	Ala225Ala (gcc/gcT)	Rv2731	-	hypothetical protein
3054081	0	A	SNP	G	114	116	225	99.57	231	Gly56Gly (gga/ggG)	Rv2741	PE_PGRS47	PE-PGRS family protein PE_PGRS47
3054321	0	A	SNP	G	153	116	266	98.53	273	Gly136Gly (gga/ggG)	Rv2741	PE_PGRS47	PE-PGRS family protein PE_PGRS47
3054724	0	A	SNP	G	39	27	65	98.51	67	Ser271Gly (agc/Ggc)	Rv2741	PE_PGRS47	PE-PGRS family protein PE_PGRS47
3059418	0	G	SNP	A	85	85	165	99.42	171	Ala53Thr (gcc/Acc)	Rv2747	argA	L-glutamate alpha-N-acetyltranferase
3059791	0	G	SNP	C	35	41	76	100	76
3059812	0	T	Del	GAP	32	21	54	91.38	58
3059820	0	G	SNP	T	35	16	49	96.23	53
3059821	0	C	SNP	G	33	15	44	96	50
3059822	0	A	SNP	C	34	15	48	96.08	51
3059829	1	G	Ins	A	38	16	54	94.74	54
3069167	0	A	SNP	G	85	77	160	100	162	Leu306Pro (ctg/cCg)	Rv2756c	hsdM	type I restriction/modification system DNA methylase HsdM
3069566	0	C	SNP	T	85	82	163	100	167	Gly173Asp (ggc/gAc)	Rv2756c	hsdM	type I restriction/modification system DNA methylase HsdM
3072285	0	A	SNP	C	116	110	221	99.56	227	Leu119Arg (ctg/cGg)	Rv2761c	hsdS	type I restriction/modification system specificity determinant HsdS
3076172	0	C	SNP	T	130	96	225	99.56	227	Asp67Asn (gat/Aat)	Rv2766c	-	short-chain type dehydrogenase/reductase
3078178	0	C	SNP	T	149	101	245	100	250	Val270Met (gtg/Atg)	Rv2769c	PE27	PE family protein PE27
3079877	0	A	SNP	G	116	89	203	100	205	Phe194Ser (ttc/tCc)	Rv2770c	PPE44	PPE family protein PPE44
3080795	0	A	SNP	G	92	93	185	100	185	Leu80Pro (ctc/cCc)	Rv2771c	-	hypothetical protein
3086788	0	T	SNP	C	82	61	142	99.31	144
3087390	0	G	SNP	A	98	114	207	99.07	214	Gly191Ser (ggc/Agc)	Rv2780	ald	L-alanine dehydrogenase
3089299	0	C	SNP	G	124	120	241	99.59	245	Gly355Arg (gga/Cga)	Rv2782c	pepR	zinc protease
3103682	0	T	SNP	C	114	143	257	99.61	258	Met87Val (atg/Gtg)	Rv2794c	pptT	phosphopantetheinyl transferase
3104189	0	A	SNP	G	89	97	181	100	186	Cys241Cys (tgt/tgC)	Rv2795c	-	hypothetical protein
3111280	0	G	SNP	A	144	137	273	100	281	Leu182Phe (ctt/Ttt)	Rv2802c	-	arginine/hypothetical protein
3112700	0	C	SNP	T	115	114	224	100	229	Gly132Asp (ggc/gAc)	Rv2804c	-	hypothetical protein
3112877	0	G	SNP	A	120	120	237	99.59	241	Gly4Asp (ggc/gAc)	Rv2805	-	hypothetical protein
3113872	0	A	SNP	T	114	112	223	100	226	Glu72Val (gag/gTg)	Rv2807	-	hypothetical protein
3114516	0	A	Del	GAP	90	85	171	94.09	186		Rv2807	-	hypothetical protein
3115384	0	G	SNP	C	92	78	170	100	170
3117533	0	G	SNP	A	101	137	237	99.58	239	Arg239Gln (cgg/cAg)	Rv2812	-	transposase
3118000	0	A	SNP	G	125	126	244	100	251	Arg395Gly (agg/Ggg)	Rv2812	-	transposase
3131469	1	T	Ins	T	90	87	177	92.67	177		Rv2823c	-	CRISPR-associated protein Cas10/Csm1
3131469	2	T	Ins	G	90	87	177	92.67	177		Rv2823c	-	CRISPR-associated protein Cas10/Csm1
3131469	3	T	Ins	T	90	87	177	92.67	177		Rv2823c	-	CRISPR-associated protein Cas10/Csm1
3131469	4	T	Ins	C	90	87	177	92.67	177		Rv2823c	-	CRISPR-associated protein Cas10/Csm1
3131469	5	T	Ins	G	90	87	177	92.67	177		Rv2823c	-	CRISPR-associated protein Cas10/Csm1
3131469	6	T	Ins	G	89	84	173	90.58	174		Rv2823c	-	CRISPR-associated protein Cas10/Csm1
3131469	7	T	Ins	C	87	82	169	88.48	171		Rv2823c	-	CRISPR-associated protein Cas10/Csm1
3131469	8	T	Ins	G	87	82	169	88.48	169		Rv2823c	-	CRISPR-associated protein Cas10/Csm1
3131469	9	T	Ins	A	86	82	168	87.96	169		Rv2823c	-	CRISPR-associated protein Cas10/Csm1
3133054	0	C	SNP	G	276	293	561	99.82	570	Ser162Ser (tcg/tcC)	Rv2825c	-	hypothetical protein
3133055	0	G	SNP	C	271	295	563	99.65	568	Ser162Trp (tcg/tGg)	Rv2825c	-	hypothetical protein
3133536	0	T	SNP	C	113	136	246	100	249	Lys2Glu (aaa/Gaa)	Rv2825c	-	hypothetical protein
3135272	0	G	SNP	A	86	97	180	99.46	184	Ala71Val (gca/gTa)	Rv2827c	-	hypothetical protein
3135950	0	C	SNP	G	6	28	33	100	34	Ser128Ser (tcg/tcC)	Rv2828c	-	hypothetical protein
3135951	0	G	SNP	C	6	26	31	100	32	Ser128Trp (tcg/tGg)	Rv2828c	-	hypothetical protein
3137058	0	G	SNP	A	104	123	222	100	227	Ala56Val (gcg/gTg)	Rv2830c	vapB22	antitoxin VapB22
3162805	0	C	SNP	G	173	162	331	98.82	339	Arg180Gly (cgc/Ggc)	Rv2853	PE_PGRS48	PE-PGRS family protein PE_PGRS48
3163847	0	A	Del	GAP	59	56	111	89.15	129		Rv2853	PE_PGRS48	PE-PGRS family protein PE_PGRS48
3163848	0	C	Del	GAP	59	56	111	89.15	129		Rv2853	PE_PGRS48	PE-PGRS family protein PE_PGRS48
3163849	0	G	Del	GAP	59	56	111	91.27	126		Rv2853	PE_PGRS48	PE-PGRS family protein PE_PGRS48
3163850	0	G	Del	GAP	59	56	111	92.74	124		Rv2853	PE_PGRS48	PE-PGRS family protein PE_PGRS48
3163851	0	A	Del	GAP	59	56	111	92.74	124		Rv2853	PE_PGRS48	PE-PGRS family protein PE_PGRS48
3163852	0	G	Del	GAP	59	56	111	92.74	124		Rv2853	PE_PGRS48	PE-PGRS family protein PE_PGRS48
3163853	0	G	Del	GAP	59	56	111	94.26	122		Rv2853	PE_PGRS48	PE-PGRS family protein PE_PGRS48
3163854	0	G	Del	GAP	59	56	111	99.14	116		Rv2853	PE_PGRS48	PE-PGRS family protein PE_PGRS48
3163855	0	G	Del	GAP	59	56	111	99.14	116		Rv2853	PE_PGRS48	PE-PGRS family protein PE_PGRS48
3163856	0	C	Del	GAP	59	56	111	99.14	116		Rv2853	PE_PGRS48	PE-PGRS family protein PE_PGRS48
3163857	0	G	Del	GAP	59	56	111	99.14	116		Rv2853	PE_PGRS48	PE-PGRS family protein PE_PGRS48
3163858	0	G	Del	GAP	59	56	111	99.14	116		Rv2853	PE_PGRS48	PE-PGRS family protein PE_PGRS48
3163859	0	G	Del	GAP	59	56	111	99.14	116		Rv2853	PE_PGRS48	PE-PGRS family protein PE_PGRS48
3163860	0	C	Del	GAP	59	56	111	99.14	116		Rv2853	PE_PGRS48	PE-PGRS family protein PE_PGRS48
3163861	0	G	Del	GAP	59	56	111	99.14	116		Rv2853	PE_PGRS48	PE-PGRS family protein PE_PGRS48
3163862	0	G	Del	GAP	59	56	111	99.14	116		Rv2853	PE_PGRS48	PE-PGRS family protein PE_PGRS48
3163863	0	T	Del	GAP	59	56	111	99.14	116		Rv2853	PE_PGRS48	PE-PGRS family protein PE_PGRS48
3163864	0	A	Del	GAP	59	56	111	99.14	116		Rv2853	PE_PGRS48	PE-PGRS family protein PE_PGRS48
3163865	0	C	Del	GAP	59	56	111	99.14	116		Rv2853	PE_PGRS48	PE-PGRS family protein PE_PGRS48
3163866	0	T	Del	GAP	59	56	111	99.14	116		Rv2853	PE_PGRS48	PE-PGRS family protein PE_PGRS48
3163867	0	G	Del	GAP	59	56	111	99.14	116		Rv2853	PE_PGRS48	PE-PGRS family protein PE_PGRS48
3163868	0	G	Del	GAP	59	56	111	99.14	116		Rv2853	PE_PGRS48	PE-PGRS family protein PE_PGRS48
3163869	0	C	Del	GAP	59	56	111	99.14	116		Rv2853	PE_PGRS48	PE-PGRS family protein PE_PGRS48
3163870	0	G	Del	GAP	59	56	111	99.14	116		Rv2853	PE_PGRS48	PE-PGRS family protein PE_PGRS48
3163871	0	G	Del	GAP	59	56	111	99.14	116		Rv2853	PE_PGRS48	PE-PGRS family protein PE_PGRS48
3163872	0	C	Del	GAP	59	56	111	99.14	116		Rv2853	PE_PGRS48	PE-PGRS family protein PE_PGRS48
3163873	0	A	Del	GAP	59	56	111	99.14	116		Rv2853	PE_PGRS48	PE-PGRS family protein PE_PGRS48
3163874	0	A	Del	GAP	59	56	111	99.14	116		Rv2853	PE_PGRS48	PE-PGRS family protein PE_PGRS48
3163875	0	T	Del	GAP	59	56	111	99.14	116		Rv2853	PE_PGRS48	PE-PGRS family protein PE_PGRS48
3163876	0	G	Del	GAP	59	56	111	99.14	116		Rv2853	PE_PGRS48	PE-PGRS family protein PE_PGRS48
3163877	0	G	Del	GAP	59	56	111	99.14	116		Rv2853	PE_PGRS48	PE-PGRS family protein PE_PGRS48
3163878	0	C	Del	GAP	59	56	111	99.14	116		Rv2853	PE_PGRS48	PE-PGRS family protein PE_PGRS48
3163879	0	G	Del	GAP	59	56	111	99.14	116		Rv2853	PE_PGRS48	PE-PGRS family protein PE_PGRS48
3163880	0	G	Del	GAP	59	56	111	99.14	116		Rv2853	PE_PGRS48	PE-PGRS family protein PE_PGRS48
3163881	0	T	Del	GAP	59	56	111	99.14	116		Rv2853	PE_PGRS48	PE-PGRS family protein PE_PGRS48
3163882	0	G	Del	GAP	59	55	110	98.28	116		Rv2853	PE_PGRS48	PE-PGRS family protein PE_PGRS48
3163883	0	A	Del	GAP	58	55	109	98.26	115		Rv2853	PE_PGRS48	PE-PGRS family protein PE_PGRS48
3165807	0	G	SNP	A	81	72	149	100	153	Val201Val (gtg/gtA)	Rv2855	mtr	mycothione reductase
3168492	0	G	SNP	A	75	103	177	100	178
3174013	0	G	SNP	A	94	109	202	99.02	205	Pro2Leu (cct/cTt)	Rv2861c	mapB	methionine aminopeptidase
3174496	0	A	SNP	G	92	96	185	99.47	189	Cys50Arg (tgt/Cgt)	Rv2862c	-	hypothetical protein
3177884	0	C	SNP	A	91	106	195	100	197	Arg21Arg (cgc/cgA)	Rv2866	relG	toxin RelG
3180988	0	C	SNP	A	129	123	243	100	252	Val259Phe (gtc/Ttc)	Rv2869c	rip	zinc metalloprotease
3186860	0	T	SNP	G	98	69	165	100	167	Tyr672Asp (tat/Gat)	Rv2874	dipZ	integral membrane C-type cytochrome biogenesis protein DipZ
3189242	0	A	SNP	G	103	96	198	100	199	Ala52Ala (gct/gcC)	Rv2878c	mpt53	soluble secreted antigen Mpt53
3190146	0	C	Del	GAP	94	84	176	95.7	186
3194241	1	C	Ins	G	110	106	216	95.58	218		Rv2885c	-	transposase
3200478	0	G	SNP	A	147	134	275	100	281	Leu71Leu (ctg/ctA)	Rv2891	-	hypothetical protein
3202731	0	A	SNP	C	142	129	266	99.63	272	Gly104Gly (gga/ggC)	Rv2893	-	oxidoreductase
3208600	0	G	SNP	A	98	84	180	99.45	183	Tyr269Tyr (tac/taT)	Rv2899c	fdhD	formate dehydrogenase accessory protein FdhD
3212723	0	C	SNP	A	104	116	215	99.1	222	Ala78Ala (gcg/gcT)	Rv2902c	rnhB	ribonuclease HII
3219500	0	T	SNP	A	83	114	192	100	197	Lys121Met (aag/aTg)	Rv2912c	-	TetR family HTH-type transcriptional regulator
3222398	0	G	SNP	A	133	114	245	99.2	249	Thr376Met (acg/aTg)	Rv2914c	pknI	serine/threonine-protein kinase PknI
3226181	0	A	SNP	C	114	115	226	100	229	Arg35Arg (cgt/cgG)	Rv2916c	ffh	signal recognition particle protein
3228143	0	G	SNP	T	118	118	233	100	236	Arg594Leu (cgg/cTg)	Rv2917	-	hypothetical protein
3236442	0	G	SNP	A	129	129	256	100	258	His455His (cac/caT)	Rv2922c	smc	chromosome partition protein Smc
3236497	0	A	SNP	T	124	144	267	100	268	Val437Glu (gtg/gAg)	Rv2922c	smc	chromosome partition protein Smc
3244113	0	T	SNP	C	76	68	142	100	144	Pro139Pro (cct/ccC)	Rv2930	fadD26	fatty-acid--CoA ligase FadD26
3247298	0	C	SNP	A	103	100	198	99.51	204	Gly618Gly (ggc/ggA)	Rv2931	ppsA	phthiocerol synthesis polyketide synthase type I PpsA
3247304	0	C	SNP	G	79	72	151	98.69	153	Val620Val (gtc/gtG)	Rv2931	ppsA	phthiocerol synthesis polyketide synthase type I PpsA
3247306	0	A	Del	GAP	78	72	149	98.04	153		Rv2931	ppsA	phthiocerol synthesis polyketide synthase type I PpsA
3247307	0	C	Del	GAP	78	72	149	98.04	153		Rv2931	ppsA	phthiocerol synthesis polyketide synthase type I PpsA
3247308	0	C	Del	GAP	78	72	149	98.04	153		Rv2931	ppsA	phthiocerol synthesis polyketide synthase type I PpsA
3247309	0	C	Del	GAP	78	73	150	98.69	153		Rv2931	ppsA	phthiocerol synthesis polyketide synthase type I PpsA
3247310	0	T	Del	GAP	78	73	150	98.69	153		Rv2931	ppsA	phthiocerol synthesis polyketide synthase type I PpsA
3247313	1	C	Ins	A	76	73	149	96.75	149		Rv2931	ppsA	phthiocerol synthesis polyketide synthase type I PpsA
3247313	2	C	Ins	C	75	73	148	96.1	149		Rv2931	ppsA	phthiocerol synthesis polyketide synthase type I PpsA
3247313	3	C	Ins	C	75	73	148	96.1	148		Rv2931	ppsA	phthiocerol synthesis polyketide synthase type I PpsA
3247313	4	C	Ins	A	75	73	148	96.1	148		Rv2931	ppsA	phthiocerol synthesis polyketide synthase type I PpsA
3247313	5	C	Ins	G	75	73	148	96.1	148		Rv2931	ppsA	phthiocerol synthesis polyketide synthase type I PpsA
3247319	0	C	SNP	T	96	101	193	98.99	199	Gly625Gly (ggc/ggT)	Rv2931	ppsA	phthiocerol synthesis polyketide synthase type I PpsA
3247340	0	G	SNP	A	102	122	219	99.56	225	Val632Val (gtg/gtA)	Rv2931	ppsA	phthiocerol synthesis polyketide synthase type I PpsA
3247851	0	G	SNP	A	50	62	111	100	112	Ala803Thr (gcc/Acc)	Rv2931	ppsA	phthiocerol synthesis polyketide synthase type I PpsA
3247853	0	C	SNP	T	49	61	108	100	110	Ala803Ala (gcc/gcT)	Rv2931	ppsA	phthiocerol synthesis polyketide synthase type I PpsA
3247856	0	G	SNP	C	49	62	109	100	111	Arg804Arg (cgg/cgC)	Rv2931	ppsA	phthiocerol synthesis polyketide synthase type I PpsA
3247864	1	C	Ins	T	46	59	105	97.22	105		Rv2931	ppsA	phthiocerol synthesis polyketide synthase type I PpsA
3247864	2	C	Ins	A	46	59	105	97.22	105		Rv2931	ppsA	phthiocerol synthesis polyketide synthase type I PpsA
3247864	3	C	Ins	G	46	59	105	97.22	105		Rv2931	ppsA	phthiocerol synthesis polyketide synthase type I PpsA
3247864	4	C	Ins	G	46	59	105	97.22	105		Rv2931	ppsA	phthiocerol synthesis polyketide synthase type I PpsA
3247866	0	C	Del	GAP	44	60	105	98.11	106		Rv2931	ppsA	phthiocerol synthesis polyketide synthase type I PpsA
3247867	0	A	Del	GAP	44	60	105	98.11	106		Rv2931	ppsA	phthiocerol synthesis polyketide synthase type I PpsA
3247868	0	A	Del	GAP	44	60	105	98.11	106		Rv2931	ppsA	phthiocerol synthesis polyketide synthase type I PpsA
3247869	0	A	Del	GAP	44	60	105	98.11	106		Rv2931	ppsA	phthiocerol synthesis polyketide synthase type I PpsA
3247874	0	G	SNP	A	49	61	109	100	110	Arg810Arg (cgg/cgA)	Rv2931	ppsA	phthiocerol synthesis polyketide synthase type I PpsA
3247877	0	T	SNP	C	50	62	110	100	112	Phe811Phe (ttt/ttC)	Rv2931	ppsA	phthiocerol synthesis polyketide synthase type I PpsA
3247883	0	T	SNP	C	76	89	165	100	165	Ser813Ser (agt/agC)	Rv2931	ppsA	phthiocerol synthesis polyketide synthase type I PpsA
3248074	0	G	SNP	A	72	103	174	99.43	176	Arg877His (cgc/cAc)	Rv2931	ppsA	phthiocerol synthesis polyketide synthase type I PpsA
3248075	0	C	SNP	T	75	102	174	99.44	178	Arg877Arg (cgc/cgT)	Rv2931	ppsA	phthiocerol synthesis polyketide synthase type I PpsA
3251028	0	T	SNP	C	84	87	171	97.71	175	Phe1862Leu (ttc/Ctc)	Rv2931	ppsA	phthiocerol synthesis polyketide synthase type I PpsA
3251047	0	C	SNP	A	88	86	170	99.43	175	Ala1868Glu (gcg/gAg)	Rv2931	ppsA	phthiocerol synthesis polyketide synthase type I PpsA
3256494	0	A	SNP	G	121	105	225	100	226	Gly270Gly (gga/ggG)	Rv2933	ppsC	phthiocerol synthesis polyketide synthase type I PpsC
3262874	0	G	SNP	T	119	113	229	98.31	236	Ser209Ser (tcg/tcT)	Rv2934	ppsD	phthiocerol synthesis polyketide synthase type I PpsD
3266030	0	A	SNP	G	110	113	221	99.11	225	Ser1261Ser (tca/tcG)	Rv2934	ppsD	phthiocerol synthesis polyketide synthase type I PpsD
3269581	0	A	SNP	G	130	101	229	100	231	Ala615Ala (gca/gcG)	Rv2935	ppsE	phthiocerol synthesis polyketide synthase type I PpsE
3270784	0	A	SNP	G	105	101	204	100	206	Gln1016Gln (caa/caG)	Rv2935	ppsE	phthiocerol synthesis polyketide synthase type I PpsE
3273107	0	C	SNP	A	99	73	170	100	172	Ala298Ala (gcc/gcA)	Rv2936	drrA	daunorubicin ABC transporter ATP-binding protein DrrA		phylo (3)
3275456	0	C	SNP	A	71	90	161	97.58	165	Gln170Lys (cag/Aag)	Rv2939	papA5	phthiocerol/phthiodiolone dimycocerosyl transferase
3280620	0	G	SNP	A	80	109	185	99.47	190	Thr699Met (acg/aTg)	Rv2940c	mas	multifunctional mycocerosic acid synthase
3284214	0	C	SNP	T	89	80	168	97.13	174	Leu294Leu (ctg/Ttg)	Rv2941	fadD28	long-chain-fatty-acid--AMP ligase FadD28
3288235	0	G	SNP	T	88	123	202	99.06	213
3296371	1	G	Ins	C	86	104	190	82.61	191		Rv2947c	pks15	polyketide synthase
3296371	2	G	Ins	C	86	104	190	82.61	191		Rv2947c	pks15	polyketide synthase
3296371	3	G	Ins	G	87	104	191	83.04	191		Rv2947c	pks15	polyketide synthase
3296371	4	G	Ins	C	87	104	191	83.04	191		Rv2947c	pks15	polyketide synthase
3296371	5	G	Ins	G	87	104	191	83.04	191		Rv2947c	pks15	polyketide synthase
3296371	6	G	Ins	G	84	103	187	81.3	191		Rv2947c	pks15	polyketide synthase
3296371	7	G	Ins	C	87	103	190	82.61	191		Rv2947c	pks15	polyketide synthase
3296843	0	A	SNP	G	101	118	213	100	219	Val333Ala (gtg/gCg)	Rv2947c	pks15	polyketide synthase
3302589	0	A	SNP	C	94	88	179	100	182
3306441	0	G	SNP	A	92	104	192	98	200	Arg388Gln (cgg/cAg)	Rv2953	-	trans-acting enoyl reductase
3308606	0	G	SNP	A	89	95	180	100	184
3312620	0	C	SNP	A	70	74	143	100	144	Glu73Asp (gag/gaT)	Rv2959c	-	rhamnosyl O-methyltransferase
3314412	0	A	SNP	G	83	102	183	100	185	Ala237Ala (gct/gcC)	Rv2962c	-	PGL/p-HBAD biosynthesis rhamnosyltransferase
3315726	0	G	Del	GAP	89	96	181	97.88	189		Rv2963	-	integral membrane protein
3316955	0	A	SNP	C	90	93	182	100	183	Met143Leu (atg/Ctg)	Rv2964	purU	formyltetrahydrofolate deformylase
3326554	0	A	SNP	C	83	97	176	100	180	Asn152His (aac/Cac)	Rv2971	-	oxidoreductase		phylo (not Euro-American, M. africanum, M. bovis, M . canettii, M. caprae, M. Microti, M. pinipedii, Beijing, Delhi/CAS, EAI)
3331362	0	C	Del	GAP	109	138	248	91.82	269		Rv2975c	-	hypothetical protein
3331363	0	G	Del	GAP	109	138	248	92.86	266		Rv2975c	-	hypothetical protein
3335708	0	G	SNP	C	117	114	229	100	231	Pro14Arg (ccg/cGg)	Rv2979c	-	resolvase
3336825	0	T	SNP	C	109	131	237	99.59	241	Thr365Ala (aca/Gca)	Rv2981c	ddlA	D-alanine--D-alanine ligase
3338603	0	G	SNP	C	83	106	186	100	189	Pro133Ala (ccg/Gcg)	Rv2982c	gpdA2	glycerol-3-phosphate dehydrogenase
3340350	0	A	SNP	C	98	95	189	100	193	Gln166Pro (cag/cCg)	Rv2984	ppk1	polyphosphate kinase
3348536	0	C	SNP	T	85	95	178	100	180
3349917	0	G	SNP	A	98	94	190	100	192	His121Tyr (cat/Tat)	Rv2992c	gltS	glutamate--tRNA ligase
3352932	0	C	SNP	G	92	98	187	99.48	191	Thr179Thr (acg/acC)	Rv2995c	leuB	3-isopropylmalate dehydrogenase
3355949	0	A	SNP	C	165	135	296	99.67	301	Asp284Ala (gac/gCc)	Rv2997	-	dehydrogenase
3357464	0	C	SNP	G	113	98	207	98.6	214
3358235	0	A	SNP	T	101	85	186	100	186	Met212Leu (atg/Ttg)	Rv2999	lppY	lipoprotein LppY
3363338	0	A	SNP	G	99	80	178	99.44	180
3367765	0	G	SNP	A	101	105	201	100	206	Gly343Gly (ggc/ggT)	Rv3009c	gatB	aspartyl/glutamyl-tRNA(Asn/Gln) amidotransferase subunit B
3379757	0	A	SNP	C	53	59	111	80.58	139
3379763	0	G	SNP	A	57	66	121	84.25	146
3379784	0	C	SNP	A	65	82	145	96.71	152
3379788	0	C	SNP	G	70	83	149	98.08	156
3380439	1	G	Ins	C	44	19	63	92.65	64
3380804	0	T	SNP	G	135	139	262	100	274	Ile64Leu (atc/Ctc)	Rv3022A	PE29	PE family protein PE29
3383157	0	C	SNP	A	103	114	211	99.54	218	Gly244Gly (ggg/ggT)	Rv3024c	trmU	tRNA-specific 2-thiouridylase
3385218	0	C	SNP	T	135	125	257	100	260	Gly287Glu (gga/gAa)	Rv3026c	-	hypothetical protein
3393640	0	C	SNP	T	86	88	172	100	174	Asn87Asn (aac/aaT)	Rv3033	-	hypothetical protein
3395654	0	G	SNP	A	110	129	232	100	239	Leu92Leu (ctg/ctA)	Rv3035	-	hypothetical protein
3401871	0	A	SNP	G	83	95	174	100	178	Ala16Ala (gct/gcC)	Rv3041c	-	ABC transporter ATP-binding protein
3402816	0	C	SNP	T	81	98	170	100	179	Gly116Glu (gga/gAa)	Rv3042c	serB2	phosphoserine phosphatase SerB
3404376	0	C	SNP	G	105	118	220	100	223	Thr182Thr (acg/acC)	Rv3043c	ctaD	cytochrome C oxidase cytochrome 1
3413785	0	C	SNP	T	82	74	154	99.36	157	Val128Ile (gtc/Atc)	Rv3051c	nrdE	ribonucleoside-diphosphate reductase subunit alpha
3415184	0	C	Del	GAP	53	68	125	75.16	161
3415185	0	T	Del	GAP	53	68	125	75.62	160
3415186	0	A	Del	GAP	53	68	125	77.07	157
3415187	0	G	Del	GAP	53	68	125	78.06	155
3415188	0	G	Del	GAP	53	68	125	78.57	154
3415189	0	G	Del	GAP	53	68	125	79.61	152
3415190	0	G	Del	GAP	53	68	125	79.61	152
3415191	0	G	Del	GAP	53	68	125	80.13	151
3415192	0	T	Del	GAP	53	68	125	80.13	151
3415193	0	G	Del	GAP	53	68	125	80.67	150
3415194	0	G	Del	GAP	53	68	125	80.13	151
3420825	0	A	SNP	G	97	84	181	100	181	Asp445Gly (gac/gGc)	Rv3059	cyp136	cytochrome P450 Cyp136
3425854	0	C	SNP	T	158	145	295	100	303	Pro91Ser (ccg/Tcg)	Rv3062	ligB	DNA ligase
3428897	0	G	SNP	C	121	106	223	99.13	229	Arg552Pro (cgt/cCt)	Rv3063	cstA	carbon starvation protein A
3428917	0	C	SNP	A	114	106	219	100	220	Arg559Ser (cgt/Agt)	Rv3063	cstA	carbon starvation protein A
3437007	0	G	SNP	C	134	143	276	99.64	278	Ala77Pro (gcc/Ccc)	Rv3074	-	hypothetical protein
3440464	0	T	SNP	G	115	120	234	100	235	Arg308Arg (cgt/cgG)	Rv3077	-	hydrolase
3440468	0	G	SNP	C	115	118	230	100	233	Gly310Arg (ggc/Cgc)	Rv3077	-	hydrolase
3447158	0	G	SNP	A	108	103	202	99.53	212	Leu373Leu (ctg/ctA)	Rv3081	-	hypothetical protein
3450725	0	T	SNP	C	109	131	238	100	240	Val243Val (gtt/gtC)	Rv3084	lipR	acetyl-hydrolase LipR
3454263	0	C	SNP	G	97	99	195	100	196	Leu447Val (ctc/Gtc)	Rv3087	-	diacyglycerol O-acyltransferase
3455686	0	G	SNP	C	88	91	177	99.44	180	Leu449Leu (ctg/ctC)	Rv3088	tgs4	diacyglycerol O-acyltransferase
3456666	0	A	SNP	G	112	96	207	99.05	210	Ala302Ala (gca/gcG)	Rv3089	fadD13	long chain-fatty-acid--CoA ligase FadD13
3459081	0	G	SNP	C	129	109	232	100	238	Ala291Pro (gca/Cca)	Rv3090	-	hypothetical protein
3462135	0	G	SNP	C	154	167	320	99.69	322	Cys210Trp (tgc/tgG)	Rv3093c	-	oxidoreductase
3466212	0	G	SNP	C	83	86	166	98.83	171	Gln294Glu (caa/Gaa)	Rv3097c	lipY	triacylglycerol lipase Lip
3466919	0	C	SNP	G	90	95	182	100	185	Gly58Ala (ggc/gCc)	Rv3097c	lipY	triacylglycerol lipase Lip
3467465	0	C	SNP	G	89	61	149	100	150	Ala66Ala (gcg/gcC)	Rv3098c	-	hypothetical protein
3473996	1	G	Ins	A	94	108	202	97.58	202
3479373	0	C	SNP	T	93	84	175	97.79	181	Ala68Val (gcg/gTg)	Rv3111	moaC1	cyclic pyranopterin monophosphate synthase accessory protein
3480474	0	G	SNP	A	96	86	181	100	182	Gly134Glu (gga/gAa)	Rv3113	-	phosphatase
3480789	0	T	SNP	C	107	111	217	99.09	220	Ser11Pro (tca/Cca)	Rv3114	-	hypothetical protein
3486977	0	A	SNP	G	99	91	187	100	190	Lys157Glu (aaa/Gaa)	Rv3121	cyp141	cytochrome P450 Cyp141
3487721	0	C	SNP	G	78	68	145	99.32	147
3488122	0	G	SNP	A	109	99	207	100	208	Gly12Arg (ggg/Agg)	Rv3122	-	hypothetical protein
3489665	0	C	SNP	T	75	95	168	100	170	Pro54Ser (cca/Tca)	Rv3124	moaR1	transcriptional regulator MoaR
3499497	0	G	SNP	C	74	92	165	99.4	167	Ala140Gly (gcc/gGc)	Rv3133c	devR	two component transcriptional regulator DevR
3500243	0	G	SNP	C	116	122	237	100	238	Ala169Ala (gcc/gcG)	Rv3134c	-	universal stress protein
3503895	0	C	SNP	T	100	112	206	99.53	213	Pro168Leu (ccg/cTg)	Rv3137	-	histidinol-phosphatase
3506650	0	A	SNP	C	91	91	179	97.85	186	Ile430Leu (atc/Ctc)	Rv3139	fadE24	acyl-CoA dehydrogenase FadE24
3509231	0	G	SNP	A	75	81	155	100	156	Arg106Cys (cgc/Tgc)	Rv3142c	-	hypothetical protein
3509300	0	A	Del	GAP	72	82	154	97.47	158		Rv3142c	-	hypothetical protein
3509301	0	G	Del	GAP	72	81	153	99.35	154		Rv3142c	-	hypothetical protein
3510120	0	T	SNP	G	106	129	232	100	235	Lys400Gln (aag/Cag)	Rv3144c	PPE52	PPE family protein PPE52
3513945	0	C	SNP	T	94	92	180	98.94	188	Thr203Ile (acc/aTc)	Rv3148	nuoD	NADH-quinone oxidoreductase subunit D
3515467	0	C	SNP	T	127	122	243	100	249	Pro19Leu (ccg/cTg)	Rv3150	nuoF	NADH-quinone oxidoreductase subunit F
3518167	0	A	SNP	G	166	141	299	99.68	308	Ile474Met (ata/atG)	Rv3151	nuoG	NADH-quinone oxidoreductase subunit G
3518555	0	A	SNP	G	127	152	277	100	279	Thr604Ala (acg/Gcg)	Rv3151	nuoG	NADH-quinone oxidoreductase subunit G
3519306	0	T	SNP	C	90	117	206	100	207	Trp9Arg (tgg/Cgg)	Rv3152	nuoH	NADH-quinone oxidoreductase subunit H
3524057	0	C	SNP	A	101	110	207	100	211	Phe608Leu (ttc/ttA)	Rv3156	nuoL	NADH-quinone oxidoreductase subunit L
3530955	0	C	SNP	G	97	83	178	100	180	Val62Leu (gtc/Ctc)	Rv3161c	-	dioxygenase
3539353	0	G	SNP	A	99	134	231	99.15	235	Gln283Gln (cag/caA)	Rv3170	aofH	flavin-containing monoamine oxidase
3547707	0	G	SNP	T	94	93	186	99.47	188	Leu30Leu (ctg/ctT)	Rv3179	-	hypothetical protein
3556275	0	A	SNP	G	83	126	209	99.52	210	Leu138Pro (ctg/cCg)	Rv3190c	-	hypothetical protein
3557253	0	C	SNP	T	79	76	150	99.36	156
3557997	0	G	SNP	T	118	100	215	99.09	220	His117Asn (cac/Aac)	Rv3191c	-	transposase
3562338	0	G	SNP	T	81	67	146	99.33	149	Leu279Met (ctg/Atg)	Rv3193c	-	transmembrane protein
3571194	0	G	SNP	C	89	156	244	99.59	246	Asp6Glu (gac/gaG)	Rv3198c	uvrD2	ATP-dependent DNA helicase UvrD
3575564	0	T	SNP	G	181	179	357	99.72	361	Pro491Pro (cca/ccC)	Rv3201c	-	ATP-dependent DNA helicase
3580637	0	T	Del	GAP	107	100	205	97.18	213
3581414	0	A	SNP	G	101	109	207	100	210	Thr34Ala (aca/Gca)	Rv3204	-	DNA-methyltransferase
3582694	0	C	SNP	T	86	70	152	100	156	Lys339Lys (aag/aaA)	Rv3206c	moeB1	adenylyltransferase/sulfurtransferase
3583288	0	G	SNP	A	91	89	178	98.36	183	Asp141Asp (gac/gaT)	Rv3206c	moeB1	adenylyltransferase/sulfurtransferase
3585573	0	C	SNP	T	107	106	211	100	213	Val190Val (gtc/gtT)	Rv3208	-	TetR family transcriptional regulator
3590686	1	G	Ins	C	96	65	161	96.41	161
3591063	0	T	SNP	C	123	102	222	100	225	Lys144Glu (aag/Gag)	Rv3213c	-	SOJ/ParA-like protein
3600576	0	C	SNP	T	106	111	213	99.54	218	Cys242Cys (tgc/tgT)	Rv3224	-	iron-regulated short-chain dehydrogenase/reductase
3603103	0	C	SNP	T	117	109	219	100	226	Ala74Thr (gcc/Acc)	Rv3226c	-	hypothetical protein
3604821	0	G	SNP	C	167	181	344	100	348	Ala32Ala (gcg/gcC)	Rv3228	-	hypothetical protein
3605711	0	A	SNP	C	102	114	211	98.63	219	Gln329Pro (cag/cCg)	Rv3228	-	hypothetical protein
3607155	0	G	SNP	A	90	78	164	100	168	Thr367Ile (acc/aTc)	Rv3230c	-	stearoyl-CoA 9-desaturase electron transfer protein
3610391	1	A	Ins	C	99	103	202	99.51	202		Rv3234c	tgs3	diacyglycerol O-acyltransferase
3611287	0	C	Del	GAP	112	97	205	96.76	216
3612673	0	C	SNP	A	104	112	215	99.54	217	Thr148Thr (acg/acT)	Rv3236c	-	integral membrane transport protein
3614982	0	T	SNP	C	136	118	253	100	254	Leu874Leu (cta/ctG)	Rv3239c	-	transmembrane transport protein
3621423	0	A	SNP	G	107	105	208	98.6	215
3622441	0	A	SNP	C	118	135	251	99.61	254	Val217Val (gtt/gtG)	Rv3243c	-	hypothetical protein
3625065	0	T	SNP	G	90	90	180	100	180	Met517Leu (atg/Ctg)	Rv3245c	mtrB	two component sensory histidine kinase MtrB
3631314	0	G	SNP	A	94	78	169	99.42	173	Gly225Gly (ggc/ggT)	Rv3252c	alkB	transmembrane alkane 1-monooxygenase AlkB
3638093	0	G	SNP	A	108	91	198	100	199	Ser206Leu (tcg/tTg)	Rv3257c	pmmA	phosphomannomutase PmmA
3645524	0	C	SNP	T	88	101	187	100	189	Asp152Asn (gac/Aac)	Rv3264c	manB	D-alpha-D-mannose-1-phosphate guanylyltransferase ManB
3653988	0	G	SNP	A	114	119	230	100	233	Val181Met (gtg/Atg)	Rv3272	-	hypothetical protein
3656206	0	C	SNP	A	80	98	177	100	178	Arg524Ser (cgc/Agc)	Rv3273	-	transmembrane carbonic anhydrase
3670040	0	C	SNP	T	105	112	214	99.09	219	Ala124Ala (gcg/gcA)	Rv3289c	-	transmembrane protein
3671941	0	C	SNP	T	77	79	152	98.73	158	Glu119Glu (gag/gaA)	Rv3291c	lrpA	transcriptional regulator LrpA
3674219	0	G	SNP	A	164	160	319	99.39	326	Leu206Leu (ctg/ctA)	Rv3293	pcd	piperideine-6-carboxylic acid dehydrogenase
3678094	0	C	SNP	T	134	114	243	100	248	Ala440Ala (gcc/gcT)	Rv3296	lhr	ATP-dependent helicase
3679764	0	G	SNP	A	168	161	323	99.4	331	Ser997Asn (agc/aAc)	Rv3296	lhr	ATP-dependent helicase
3681548	0	A	SNP	C	113	119	231	100	232	Arg77Arg (agg/Cgg)	Rv3297	nei	endonuclease VIII
3682627	0	C	SNP	G	97	115	204	99.07	214	Gly133Ala (ggg/gCg)	Rv3298c	lpqC	esterase LpqC
3685510	0	T	SNP	C	137	110	244	99.6	248	Ser152Gly (agt/Ggt)	Rv3299c	atsB	arylsulfatase AtsB
3687386	0	G	Del	GAP	82	107	183	98.44	192		Rv3301c	phoY1	phosphate transport system transcriptional regulator PhoY
3687387	0	A	Del	GAP	81	107	182	97.92	192		Rv3301c	phoY1	phosphate transport system transcriptional regulator PhoY
3688329	0	C	SNP	T	98	101	197	99.5	200	Ala372Thr (gcc/Acc)	Rv3302c	glpD2	glycerol-3-phosphate dehydrogenase
3689523	0	G	SNP	T	99	88	185	100	187	Cys472_ (tgc/tgA)	Rv3303c	lpdA	NAD(P)H quinone reductase LpdA
3690016	0	A	SNP	G	127	115	236	100	242	Leu308Ser (ttg/tCg)	Rv3303c	lpdA	NAD(P)H quinone reductase LpdA
3693681	0	A	SNP	C	114	113	225	98.7	230	Ala103Ala (gct/gcG)	Rv3306c	amiB1	amidase AmiB
3696390	0	C	SNP	T	115	93	206	100	208	Thr509Thr (acc/acT)	Rv3308	pmmB	phosphomannomutase PmmB
3697585	0	C	SNP	T	75	92	165	99.4	168	Leu130Phe (ctc/Ttc)	Rv3310	sapM	acid phosphatase
3702586	0	C	SNP	A	144	144	284	98.63	292	Pro294Pro (ccg/ccT)	Rv3314c	deoA	thymidine phosphorylase
3704596	0	G	SNP	C	101	93	193	99.49	195	Val54Leu (gtg/Ctg)	Rv3317	sdhD	succinate dehydrogenase hydrophobic membrane anchor subunit
3711910	0	G	SNP	A	69	46	114	100	115	Trp54_ (tgg/tgA)	Rv3327	-	transposase fusion protein
3712372	0	A	SNP	G	76	63	136	100	139	Leu208Leu (cta/ctG)	Rv3327	-	transposase fusion protein
3714211	0	G	SNP	T	132	134	261	99.63	267	Pro41Gln (ccg/cAg)	Rv3328c	sigJ	ECF RNA polymerase sigma factor SigJ
3714639	0	G	SNP	A	106	122	225	99.56	229	Arg83His (cgc/cAc)	Rv3329	-	aminotransferase
3714757	0	A	SNP	C	107	129	236	100	236	Gln122His (caa/caC)	Rv3329	-	aminotransferase
3715775	0	C	SNP	T	128	108	235	99.58	237
3718357	0	C	SNP	T	125	104	225	100	229	Pro423Leu (ccg/cTg)	Rv3331	sugI	sugar-transport integral membrane protein SugI
3721806	0	G	SNP	C	114	106	216	99.1	222	Gly265Gly (ggc/ggG)	Rv3335c	-	integral membrane protein
3729342	0	C	SNP	T	126	116	233	100	242	Ala240Val (gcg/gTg)	Rv3342	-	methyltransferase
3729597	0	G	SNP	C	89	125	210	100	214	Leu2447Val (ctc/Gtc)	Rv3343c	PPE54	PPE family protein PPE54
3730371	0	C	SNP	T	103	92	191	98.48	198	Gly2189Ser (ggc/Agc)	Rv3343c	PPE54	PPE family protein PPE54
3730466	0	A	SNP	G	93	106	199	99.5	200	Ile2157Thr (atc/aCc)	Rv3343c	PPE54	PPE family protein PPE54
3730676	0	C	Del	GAP	37	54	91	78.45	116		Rv3343c	PPE54	PPE family protein PPE54
3730677	0	C	Del	GAP	37	54	91	77.78	117		Rv3343c	PPE54	PPE family protein PPE54
3730678	0	G	Del	GAP	37	54	91	78.45	116		Rv3343c	PPE54	PPE family protein PPE54
3730679	0	G	Del	GAP	37	54	91	79.82	114		Rv3343c	PPE54	PPE family protein PPE54
3730680	0	T	Del	GAP	37	54	91	80.53	113		Rv3343c	PPE54	PPE family protein PPE54
3730681	0	G	Del	GAP	37	54	91	85.85	106		Rv3343c	PPE54	PPE family protein PPE54
3730682	0	C	Del	GAP	37	54	91	85.85	106		Rv3343c	PPE54	PPE family protein PPE54
3730683	0	C	Del	GAP	37	54	91	85.85	106		Rv3343c	PPE54	PPE family protein PPE54
3730684	0	A	Del	GAP	37	54	91	85.85	106		Rv3343c	PPE54	PPE family protein PPE54
3730685	0	G	Del	GAP	37	54	91	85.85	106		Rv3343c	PPE54	PPE family protein PPE54
3730686	0	A	Del	GAP	37	54	91	85.85	106		Rv3343c	PPE54	PPE family protein PPE54
3730687	0	G	Del	GAP	37	54	91	85.85	106		Rv3343c	PPE54	PPE family protein PPE54
3730688	0	T	Del	GAP	37	54	91	87.5	104		Rv3343c	PPE54	PPE family protein PPE54
3730689	0	T	Del	GAP	37	54	91	85.85	106		Rv3343c	PPE54	PPE family protein PPE54
3730690	0	A	Del	GAP	37	54	91	85.85	106		Rv3343c	PPE54	PPE family protein PPE54
3730691	0	A	Del	GAP	37	54	91	85.85	106		Rv3343c	PPE54	PPE family protein PPE54
3730692	0	A	Del	GAP	37	54	91	85.05	107		Rv3343c	PPE54	PPE family protein PPE54
3730693	0	G	Del	GAP	37	54	91	84.26	108		Rv3343c	PPE54	PPE family protein PPE54
3730694	0	A	Del	GAP	37	54	91	82.73	110		Rv3343c	PPE54	PPE family protein PPE54
3730695	0	A	Del	GAP	37	53	90	81.82	110		Rv3343c	PPE54	PPE family protein PPE54
3730696	0	C	Del	GAP	37	53	90	81.82	110		Rv3343c	PPE54	PPE family protein PPE54
3730697	0	C	Del	GAP	37	53	90	81.82	110		Rv3343c	PPE54	PPE family protein PPE54
3730698	0	C	Del	GAP	37	53	90	81.82	110		Rv3343c	PPE54	PPE family protein PPE54
3730699	0	C	Del	GAP	37	53	90	82.57	109		Rv3343c	PPE54	PPE family protein PPE54
3730700	0	A	Del	GAP	37	53	90	82.57	109		Rv3343c	PPE54	PPE family protein PPE54
3730701	0	C	Del	GAP	37	53	90	82.57	109		Rv3343c	PPE54	PPE family protein PPE54
3730702	0	A	Del	GAP	37	53	90	82.57	109		Rv3343c	PPE54	PPE family protein PPE54
3730703	0	T	Del	GAP	37	53	90	82.57	109		Rv3343c	PPE54	PPE family protein PPE54
3730704	0	T	Del	GAP	37	53	90	82.57	109		Rv3343c	PPE54	PPE family protein PPE54
3730705	0	A	Del	GAP	37	53	90	85.71	105		Rv3343c	PPE54	PPE family protein PPE54
3732194	0	A	SNP	G	15	5	20	86.96	23	Ile1581Thr (atc/aCc)	Rv3343c	PPE54	PPE family protein PPE54
3732624	0	A	SNP	G	88	79	164	100	167	Leu1438Leu (ttg/Ctg)	Rv3343c	PPE54	PPE family protein PPE54
3735802	0	C	SNP	G	106	107	210	98.61	216	Thr378Thr (acg/acC)	Rv3343c	PPE54	PPE family protein PPE54
3736024	0	A	SNP	G	86	78	159	100	164	Gly304Gly (ggt/ggC)	Rv3343c	PPE54	PPE family protein PPE54
3736628	0	T	SNP	G	181	164	338	99.71	346	Glu103Ala (gag/gCg)	Rv3343c	PPE54	PPE family protein PPE54
3737479	0	G	Del	GAP	46	60	108	91.38	116		Rv3344c	PE_PGRS49	PE-PGRS family protein PE_PGRS49
3737480	0	G	Del	GAP	47	60	109	99.07	108		Rv3344c	PE_PGRS49	PE-PGRS family protein PE_PGRS49
3737481	0	C	Del	GAP	47	60	109	99.07	108		Rv3344c	PE_PGRS49	PE-PGRS family protein PE_PGRS49
3737482	0	G	Del	GAP	47	60	109	99.07	108		Rv3344c	PE_PGRS49	PE-PGRS family protein PE_PGRS49
3737483	0	C	Del	GAP	47	60	109	99.07	108		Rv3344c	PE_PGRS49	PE-PGRS family protein PE_PGRS49
3737484	0	C	Del	GAP	47	60	109	99.07	108		Rv3344c	PE_PGRS49	PE-PGRS family protein PE_PGRS49
3737485	0	G	Del	GAP	47	60	109	99.07	108		Rv3344c	PE_PGRS49	PE-PGRS family protein PE_PGRS49
3737486	0	C	Del	GAP	47	60	109	99.07	108		Rv3344c	PE_PGRS49	PE-PGRS family protein PE_PGRS49
3737487	0	C	Del	GAP	47	60	109	99.07	108		Rv3344c	PE_PGRS49	PE-PGRS family protein PE_PGRS49
3737488	0	G	Del	GAP	47	60	109	99.07	108		Rv3344c	PE_PGRS49	PE-PGRS family protein PE_PGRS49
3737489	0	G	Del	GAP	47	60	109	99.07	108		Rv3344c	PE_PGRS49	PE-PGRS family protein PE_PGRS49
3737490	0	C	Del	GAP	47	60	109	99.07	108		Rv3344c	PE_PGRS49	PE-PGRS family protein PE_PGRS49
3737491	0	G	Del	GAP	47	60	109	98.17	109		Rv3344c	PE_PGRS49	PE-PGRS family protein PE_PGRS49
3737492	0	C	Del	GAP	47	60	109	99.07	108		Rv3344c	PE_PGRS49	PE-PGRS family protein PE_PGRS49
3737493	0	C	Del	GAP	47	60	109	98.17	109		Rv3344c	PE_PGRS49	PE-PGRS family protein PE_PGRS49
3737494	0	G	Del	GAP	47	60	109	98.17	109		Rv3344c	PE_PGRS49	PE-PGRS family protein PE_PGRS49
3737495	0	C	Del	GAP	47	60	109	99.07	108		Rv3344c	PE_PGRS49	PE-PGRS family protein PE_PGRS49
3737496	0	C	Del	GAP	47	60	109	99.07	108		Rv3344c	PE_PGRS49	PE-PGRS family protein PE_PGRS49
3737497	0	G	Del	GAP	47	60	109	98.17	109		Rv3344c	PE_PGRS49	PE-PGRS family protein PE_PGRS49
3737498	0	C	Del	GAP	47	60	109	99.07	108		Rv3344c	PE_PGRS49	PE-PGRS family protein PE_PGRS49
3737499	0	C	Del	GAP	47	60	109	99.07	108		Rv3344c	PE_PGRS49	PE-PGRS family protein PE_PGRS49
3737500	0	A	Del	GAP	47	59	109	98.15	108		Rv3344c	PE_PGRS49	PE-PGRS family protein PE_PGRS49
3737501	0	C	Del	GAP	47	59	109	98.15	108		Rv3344c	PE_PGRS49	PE-PGRS family protein PE_PGRS49
3737502	0	C	Del	GAP	46	58	109	92.04	113		Rv3344c	PE_PGRS49	PE-PGRS family protein PE_PGRS49
3738364	0	G	SNP	A	68	167	221	98.74	238	Arg1471Trp (cgg/Tgg)	Rv3345c	PE_PGRS50	PE-PGRS family protein PE_PGRS50
3738417	0	G	Del	GAP	38	127	162	94.83	174		Rv3345c	PE_PGRS50	PE-PGRS family protein PE_PGRS50
3739497	0	A	Del	GAP	165	126	262	85.09	342		Rv3345c	PE_PGRS50	PE-PGRS family protein PE_PGRS50
3739498	0	C	Del	GAP	165	126	262	83.62	348		Rv3345c	PE_PGRS50	PE-PGRS family protein PE_PGRS50
3739499	0	A	Del	GAP	165	126	262	84.59	344		Rv3345c	PE_PGRS50	PE-PGRS family protein PE_PGRS50
3739500	0	C	Del	GAP	166	125	262	80.17	363		Rv3345c	PE_PGRS50	PE-PGRS family protein PE_PGRS50
3739501	0	C	Del	GAP	166	125	262	79.29	367		Rv3345c	PE_PGRS50	PE-PGRS family protein PE_PGRS50
3739502	0	G	Del	GAP	166	125	262	81.28	358		Rv3345c	PE_PGRS50	PE-PGRS family protein PE_PGRS50
3739503	0	C	Del	GAP	167	125	263	80.89	361		Rv3345c	PE_PGRS50	PE-PGRS family protein PE_PGRS50
3739504	0	C	Del	GAP	167	125	263	85.88	340		Rv3345c	PE_PGRS50	PE-PGRS family protein PE_PGRS50
3739505	0	A	Del	GAP	167	126	264	85.17	344		Rv3345c	PE_PGRS50	PE-PGRS family protein PE_PGRS50
3740181	0	T	SNP	C	177	186	356	98.37	369	Asn865Ser (aat/aGt)	Rv3345c	PE_PGRS50	PE-PGRS family protein PE_PGRS50
3740328	0	T	Del	GAP	169	167	324	96.55	348		Rv3345c	PE_PGRS50	PE-PGRS family protein PE_PGRS50
3740571	0	T	SNP	A	156	205	345	96.27	375	Asn735Ile (aac/aTc)	Rv3345c	PE_PGRS50	PE-PGRS family protein PE_PGRS50
3741240	0	C	SNP	T	151	162	300	99.05	316	Gly512Asp (ggt/gAt)	Rv3345c	PE_PGRS50	PE-PGRS family protein PE_PGRS50
3746409	0	A	SNP	G	108	95	197	99.51	204	Leu2259Pro (ctg/cCg)	Rv3347c	PPE55	PPE family protein PPE55
3749653	0	G	SNP	A	73	67	137	99.29	141	Gln1178_ (caa/Taa)	Rv3347c	PPE55	PPE family protein PPE55
3750177	0	A	SNP	T	72	69	139	99.3	142	Phe1003Tyr (ttc/tAc)	Rv3347c	PPE55	PPE family protein PPE55
3750178	0	A	SNP	C	69	73	141	97.93	145	Phe1003Val (ttc/Gtc)	Rv3347c	PPE55	PPE family protein PPE55
3750185	0	C	SNP	G	70	71	141	100	141	Ser1000Ser (tcg/tcC)	Rv3347c	PPE55	PPE family protein PPE55
3750187	0	A	SNP	T	70	71	135	100	141	Ser1000Thr (tcg/Acg)	Rv3347c	PPE55	PPE family protein PPE55
3750188	0	C	SNP	G	70	72	141	100	142	Met999Ile (atg/atC)	Rv3347c	PPE55	PPE family protein PPE55
3750193	0	G	SNP	A	71	75	145	100	146	Leu998Phe (ctc/Ttc)	Rv3347c	PPE55	PPE family protein PPE55
3750205	0	C	SNP	T	89	98	184	100	187	Asp994Asn (gac/Aac)	Rv3347c	PPE55	PPE family protein PPE55
3750209	0	A	SNP	G	89	94	180	99.46	184	Asn992Asn (aat/aaC)	Rv3347c	PPE55	PPE family protein PPE55
3750210	0	T	SNP	G	89	96	182	100	185	Asn992Thr (aat/aCt)	Rv3347c	PPE55	PPE family protein PPE55
3750407	0	G	SNP	C	110	107	216	97.75	222	Gly926Gly (ggc/ggG)	Rv3347c	PPE55	PPE family protein PPE55
3750417	0	A	SNP	T	108	96	199	97.14	210	Phe923Tyr (ttc/tAc)	Rv3347c	PPE55	PPE family protein PPE55
3750421	0	T	SNP	C	113	99	209	95.93	221	Ser922Gly (agc/Ggc)	Rv3347c	PPE55	PPE family protein PPE55
3750584	0	G	SNP	A	111	119	224	95.04	242	Asn867Asn (aac/aaT)	Rv3347c	PPE55	PPE family protein PPE55
3752003	0	G	SNP	C	82	93	173	98.31	178	Val394Val (gtc/gtG)	Rv3347c	PPE55	PPE family protein PPE55
3752006	0	G	SNP	A	80	92	168	99.42	173	Asn393Asn (aac/aaT)	Rv3347c	PPE55	PPE family protein PPE55
3752007	0	T	SNP	C	79	90	169	98.83	171	Asn393Ser (aac/aGc)	Rv3347c	PPE55	PPE family protein PPE55
3752008	0	T	SNP	C	81	92	170	99.43	174	Asn393Asp (aac/Gac)	Rv3347c	PPE55	PPE family protein PPE55
3752012	0	C	SNP	G	83	94	176	98.33	180	Pro391Pro (ccg/ccC)	Rv3347c	PPE55	PPE family protein PPE55
3752207	0	A	SNP	G	117	95	209	99.53	213	Ile326Ile (att/atC)	Rv3347c	PPE55	PPE family protein PPE55
3752546	0	G	SNP	A	117	90	205	99.04	209	Val213Val (gtc/gtT)	Rv3347c	PPE55	PPE family protein PPE55
3753116	0	C	SNP	T	109	178	283	91.69	313	Pro23Pro (ccg/ccA)	Rv3347c	PPE55	PPE family protein PPE55
3753164	0	T	SNP	G	113	152	263	98.51	269	Pro7Pro (cca/ccC)	Rv3347c	PPE55	PPE family protein PPE55
3753629	1	T	Ins	G	103	100	203	90.62	203
3753629	2	T	Ins	C	103	100	203	90.62	203
3753855	0	G	SNP	C	171	134	302	99.67	306	Asp31His (gat/Cat)	Rv3348	-	transposase
3754169	0	G	SNP	C	160	144	302	100	304	Leu135Phe (ttg/ttC)	Rv3348	-	transposase
3758999	0	C	SNP	T	136	123	254	96.64	268	Gly2702Ser (ggt/Agt)	Rv3350c	PPE56	PPE family protein PPE56
3763724	0	A	SNP	G	93	78	168	99.42	172	Phe1127Leu (ttc/Ctc)	Rv3350c	PPE56	PPE family protein PPE56
3771009	0	T	SNP	G	95	95	188	99.48	191	Ser79Ser (tct/tcG)	Rv3357	relJ	antitoxin RelJ
3772834	0	A	Del	GAP	102	86	187	99.47	189		Rv3360	-	hypothetical protein
3787466	0	G	SNP	C	99	105	201	99.51	205	Glu385Gln (gag/Cag)	Rv3372	otsB2	trehalose 6-phosphate phosphatase
3794867	1	C	Ins	C	79	87	166	92.22	166		Rv3379c	dxs2	1-deoxy-D-xylulose 5-phosphate synthase
[truncated: 340 more rows]
