# Supplementary material for: Novel Mutations in Putative Nicotinic Acid Phosphoribosyltransferases of Mycobacterium tuberculosis and Their Effect on Protein Thermodynamic Properties
Source: Polymers (Basel). 2022 Apr 18;14(8):1623. doi: 10.3390/polym14081623 (PMC9031469; doi:10.3390/polym14081623)
Supplement: Supplementary file 1 [file polymers-14-01623-s001.zip › Supplementary files S1/730.xls]

## Sheet: 731_ERR3335.gatk_position_varia
#Pos	Insindex	Ref	Type	Allel	CovFor	CovRev	Qual20	Freq	Cov	Subst	Gene	GeneName	Product	ResistanceSNP	PhyloSNP	InterestingRegion
1849	0	C	SNP	A	86	68	149	100	154
1977	0	A	SNP	G	91	78	167	98.26	172
3446	0	C	SNP	T	69	68	133	99.28	138	Ala56Val (gcc/gTc)	Rv0003	recF	DNA replication/repair protein RecF
4013	0	T	SNP	C	89	91	178	100	180	Ile245Thr (atc/aCc)	Rv0003	recF	DNA replication/repair protein RecF
7362	0	G	SNP	C	113	99	207	100	212	Glu21Gln (gag/Cag)	Rv0006	gyrA	DNA gyrase subunit A			fluoroquinolones (FQ)
7585	0	G	SNP	C	105	119	221	100	224	Ser95Thr (agc/aCc)	Rv0006	gyrA	DNA gyrase subunit A		phylo (not H37Rv)	fluoroquinolones (FQ)
7623	0	C	SNP	G	97	130	225	100	227	Pro108Ala (ccg/Gcg)	Rv0006	gyrA	DNA gyrase subunit A			fluoroquinolones (FQ)
9304	0	G	SNP	A	104	98	195	100	202	Gly668Asp (ggc/gAc)	Rv0006	gyrA	DNA gyrase subunit A			fluoroquinolones (FQ)
11637	0	C	SNP	T	95	103	195	99.5	199
11879	0	A	SNP	G	146	94	233	100	240	Ser145Pro (tcc/Ccc)	Rv0008c	-	cell wall synthesis protein CwsA
12204	0	G	SNP	A	99	149	244	98.8	251	Leu36Leu (ctc/ctT)	Rv0008c	-	cell wall synthesis protein CwsA
14785	0	T	SNP	C	87	97	178	100	184	Cys233Arg (tgc/Cgc)	Rv0012	-	membrane protein
15117	0	C	SNP	G	97	106	199	99.51	204	Ile68Met (atc/atG)	Rv0013	trpG	anthranilate synthase component II
21795	0	G	SNP	A	129	132	246	100	261	Pro463Ser (ccg/Tcg)	Rv0018c	pstP	phosphoserine/threonine phosphatase PstP
24007	0	G	SNP	T	96	88	182	100	184	Arg480Arg (cgg/Agg)	Rv0020c	fhaA	FHA domain-containing protein FhaA
24699	0	C	Del	GAP	95	105	197	75.19	266		Rv0020c	fhaA	FHA domain-containing protein FhaA
24700	0	C	Del	GAP	95	105	197	75.47	265		Rv0020c	fhaA	FHA domain-containing protein FhaA
24701	0	G	Del	GAP	95	105	197	76.34	262		Rv0020c	fhaA	FHA domain-containing protein FhaA
24702	0	C	Del	GAP	95	105	197	77.22	259		Rv0020c	fhaA	FHA domain-containing protein FhaA
24703	0	G	Del	GAP	95	105	197	78.43	255		Rv0020c	fhaA	FHA domain-containing protein FhaA
24704	0	T	Del	GAP	95	105	197	78.74	254		Rv0020c	fhaA	FHA domain-containing protein FhaA
24705	0	T	Del	GAP	95	105	197	79.68	251		Rv0020c	fhaA	FHA domain-containing protein FhaA
24706	0	G	Del	GAP	95	105	197	80	250		Rv0020c	fhaA	FHA domain-containing protein FhaA
24707	0	C	Del	GAP	95	105	197	80.97	247		Rv0020c	fhaA	FHA domain-containing protein FhaA
24708	0	T	Del	GAP	95	105	197	81.63	245		Rv0020c	fhaA	FHA domain-containing protein FhaA
24709	0	C	Del	GAP	95	105	197	81.63	245		Rv0020c	fhaA	FHA domain-containing protein FhaA
24710	0	G	Del	GAP	95	105	197	81.63	245		Rv0020c	fhaA	FHA domain-containing protein FhaA
24711	0	G	Del	GAP	95	105	197	83.33	240		Rv0020c	fhaA	FHA domain-containing protein FhaA
24712	0	G	Del	GAP	95	105	197	83.33	240		Rv0020c	fhaA	FHA domain-containing protein FhaA
24713	0	G	Del	GAP	95	105	197	83.68	239		Rv0020c	fhaA	FHA domain-containing protein FhaA
24714	0	T	Del	GAP	95	105	197	84.75	236		Rv0020c	fhaA	FHA domain-containing protein FhaA
24715	0	A	Del	GAP	95	105	197	85.11	235		Rv0020c	fhaA	FHA domain-containing protein FhaA
24716	0	A	Del	GAP	95	105	197	85.84	233		Rv0020c	fhaA	FHA domain-containing protein FhaA
26748	0	C	Del	GAP	82	89	171	96.61	177		Rv0021c	-	hypothetical protein
26957	0	C	SNP	G	104	83	180	100	187
26959	0	C	SNP	G	103	83	184	100	186
27487	0	G	SNP	A	85	82	162	98.82	169
33372	0	T	SNP	C	94	95	183	98.95	191	Leu50Ser (ttg/tCg)	Rv0030	-	hypothetical protein
34044	0	T	SNP	C	73	98	166	100	171
34569	0	C	Del	GAP	64	54	116	97.52	121		Rv0032	bioF2	8-amino-7-oxononanoate synthase
37031	0	C	SNP	G	98	109	204	100	207	Ala55Ala (gcc/gcG)	Rv0034	-	hypothetical protein
42281	0	C	SNP	A	131	125	254	100	256	Cys24Phe (tgc/tTc)	Rv0039c	-	transmembrane protein
42967	0	G	SNP	C	103	87	185	100	190	Pro133Pro (ccc/ccG)	Rv0040c	mtc28	hypothetical protein
49360	0	C	SNP	T	108	109	217	99.54	218	Val194Ile (gtc/Atc)	Rv0045c	-	hydrolase
49691	0	C	Del	GAP	106	108	214	97.72	219		Rv0045c	-	hydrolase
49692	0	C	Del	GAP	106	108	214	99.07	216		Rv0045c	-	hydrolase
50557	0	T	SNP	C	84	94	174	98.89	180	Arg190Gly (agg/Ggg)	Rv0046c	ino1	inositol-3-phosphate synthase
51949	0	A	SNP	G	83	91	172	99.43	175	Val250Ala (gtc/gCc)	Rv0048c	-	membrane protein
53422	0	G	SNP	A	121	161	275	100	282
54394	0	A	SNP	G	85	89	169	98.31	177	Ala244Ala (gca/gcG)	Rv0050	ponA1	bifunctional penicillin-insensitive transglycosylase/penicillin-sensitive transpeptidase
54842	0	G	SNP	T	80	83	154	100	163	Ala394Ser (gcg/Tcg)	Rv0050	ponA1	bifunctional penicillin-insensitive transglycosylase/penicillin-sensitive transpeptidase
55543	1	G	Ins	C	69	102	171	94.48	171		Rv0050	ponA1	bifunctional penicillin-insensitive transglycosylase/penicillin-sensitive transpeptidase
55543	2	G	Ins	C	69	102	171	94.48	171		Rv0050	ponA1	bifunctional penicillin-insensitive transglycosylase/penicillin-sensitive transpeptidase
55543	3	G	Ins	G	69	102	171	94.48	171		Rv0050	ponA1	bifunctional penicillin-insensitive transglycosylase/penicillin-sensitive transpeptidase
55543	4	G	Ins	C	69	102	171	94.48	171		Rv0050	ponA1	bifunctional penicillin-insensitive transglycosylase/penicillin-sensitive transpeptidase
55543	5	G	Ins	C	69	102	171	94.48	171		Rv0050	ponA1	bifunctional penicillin-insensitive transglycosylase/penicillin-sensitive transpeptidase
55543	6	G	Ins	T	69	102	171	94.48	171		Rv0050	ponA1	bifunctional penicillin-insensitive transglycosylase/penicillin-sensitive transpeptidase
55553	0	C	SNP	T	71	99	165	98.84	172	Pro631Ser (ccg/Tcg)	Rv0050	ponA1	bifunctional penicillin-insensitive transglycosylase/penicillin-sensitive transpeptidase
56001	0	G	SNP	A	69	109	178	99.44	179	Gln102Gln (cag/caA)	Rv0051	-	transmembrane protein
60373	0	T	SNP	A	82	61	142	97.28	147	Cys160Ser (tgt/Agt)	Rv0057	-	hypothetical protein
60669	0	G	SNP	A	93	98	187	99.48	192	Gly92Arg (ggg/Agg)	Rv0058	dnaB	replicative DNA helicase
62049	0	A	SNP	G	103	99	201	100	202	Arg552Gly (agg/Ggg)	Rv0058	dnaB	replicative DNA helicase
65083	0	G	SNP	A	84	90	173	98.86	176	Pro90Ser (ccc/Tcc)	Rv0061c	-	hypothetical protein
66632	0	C	SNP	T	114	120	226	99.15	236	Pro361Ser (cct/Tct)	Rv0062	celA1	cellulase CelA
67012	0	C	SNP	T	78	135	211	99.53	214	Thr30Thr (acc/acT)	Rv0063	-	oxidoreductase
69984	0	C	SNP	A	90	70	154	99.38	161	Ala455Ala (gcc/gcA)	Rv0064	-	transmembrane protein
69989	0	G	SNP	A	87	71	154	99.37	159	Gly457Asp (ggt/gAt)	Rv0064	-	transmembrane protein
70267	0	G	SNP	T	82	92	170	100	174	Val550Phe (gtc/Ttc)	Rv0064	-	transmembrane protein
70816	0	A	SNP	G	87	85	170	100	172	Asn733Asp (aac/Gac)	Rv0064	-	transmembrane protein
71336	0	G	SNP	C	112	101	210	99.53	214	Arg906Pro (cgc/cCc)	Rv0064	-	transmembrane protein
72549	0	C	SNP	T	73	92	163	99.4	166	Gly655Ser (ggt/Agt)	Rv0066c	icd2	isocitrate dehydrogenase
75233	0	C	SNP	A	78	87	164	99.4	166
75940	0	G	SNP	C	112	84	194	100	196	Val214Leu (gtg/Ctg)	Rv0068	-	oxidoreductase
79726	0	C	SNP	T	93	87	176	97.83	184	Arg81Trp (cgg/Tgg)	Rv0071	-	maturase
80616	0	C	SNP	G	102	70	170	100	172
92199	0	T	SNP	G	149	108	252	99.61	258	Thr600Thr (act/acG)	Rv0083	-	oxidoreductase
100530	0	C	SNP	T	102	88	186	98.96	192
103552	0	G	SNP	T	92	119	210	99.53	212	Arg38Ser (cgt/Agt)	Rv0093c	-	membrane protein
103930	0	G	SNP	C	83	98	174	81.17	223	Ala245Gly (gcc/gGc)	Rv0094c	-	hypothetical protein
104712	0	C	SNP	T	120	101	216	88.76	249
104824	0	C	SNP	A	110	127	234	100	237	Ser131Ile (agc/aTc)	Rv0095c	-	hypothetical protein
105736	0	T	SNP	C	97	94	190	100	191	Val138Ala (gtc/gCc)	Rv0096	PPE1	PPE family protein PPE1
116000	0	T	SNP	G	89	84	168	100	173	Val2000Val (gtt/gtG)	Rv0101	nrp	peptide synthetase Nrp
117389	0	C	SNP	T	96	107	200	100	203	Thr2463Thr (acc/acT)	Rv0101	nrp	peptide synthetase Nrp
122109	0	A	SNP	G	73	95	161	100	168	Leu22Ser (ttg/tCg)	Rv0103c	ctpB	cation-transporter P-type ATPase B
123198	0	T	SNP	C	85	91	173	100	176	Pro294Pro (cct/ccC)	Rv0104	-	hypothetical protein
123520	0	T	SNP	C	79	76	153	100	155	Tyr402His (tat/Cat)	Rv0104	-	hypothetical protein
123745	0	G	SNP	A	71	76	145	99.32	148	Gly477Arg (ggg/Agg)	Rv0104	-	hypothetical protein
125830	1	G	Ins	A	99	77	176	95.65	177		Rv0107c	ctpI	cation-transporter ATPase I
127575	0	C	SNP	T	122	116	233	98.76	241	Leu989Leu (ctg/ctA)	Rv0107c	ctpI	cation-transporter ATPase I
129576	0	A	SNP	C	133	104	233	99.58	238	Ala322Ala (gct/gcG)	Rv0107c	ctpI	cation-transporter ATPase I
131174	1	T	Ins	G	90	57	147	96.08	147
132417	0	C	SNP	G	139	136	270	100	275	Arg346Gly (cgc/Ggc)	Rv0109	PE_PGRS1	PE-PGRS family protein PE_PGRS1
133839	0	C	SNP	T	95	76	171	100	171
143207	0	T	SNP	C	127	126	252	100	253	Ser224Gly (agc/Ggc)	Rv0118c	oxcA	oxalyl-CoA decarboxylase OxcA
144865	0	C	SNP	T	100	128	225	99.56	229	Leu273Leu (ctg/Ttg)	Rv0119	fadD7	fatty-acid--CoA ligase FadD7
146087	0	T	SNP	C	87	104	190	100	191	Asn562Ser (aat/aGt)	Rv0120c	fusA2	elongation factor G
154283	0	T	SNP	C	99	67	164	99.4	167	Ser18Pro (tcg/Ccg)	Rv0127	mak	maltokinase
157129	0	C	SNP	T	93	98	186	99.48	192	Gly158Ser (ggc/Agc)	Rv0129c	fbpC	diacylglycerol acyltransferase/mycolyltransferase Ag85C		phylo (Delhi/CAS)
157936	0	G	SNP	C	90	84	174	99.43	175	Glu30Asp (gag/gaC)	Rv0130	htdZ	3-hydroxyl-thioester dehydratase
158427	0	C	SNP	T	92	89	181	98.37	184	Arg411His (cgc/cAc)	Rv0131c	fadE1	acyl-CoA dehydrogenase FadE1
163253	0	C	SNP	T	90	87	175	98.33	180
167456	0	C	SNP	T	70	84	152	99.35	155	Gly76Ser (ggt/Agt)	Rv0141c	-	hypothetical protein
170671	0	G	SNP	A	81	86	164	99.4	168	Ala130Thr (gcc/Acc)	Rv0144	-	transcriptional regulator
171375	0	C	SNP	T	87	87	170	99.43	175	Ala54Val (gcc/gTc)	Rv0145	-	S-adenosylmethionine-dependentmethyltransferase
172492	0	C	SNP	G	96	114	206	99.53	211	Tyr94_ (tac/taG)	Rv0146	-	S-adenosylmethionine-dependentmethyltransferase
176535	0	G	Del	GAP	107	83	190	95.48	199		Rv0149	-	quinone oxidoreductase
177058	0	T	Del	GAP	71	76	145	99.32	148
177059	0	T	Del	GAP	71	76	145	99.32	148
177060	0	C	Del	GAP	71	76	145	99.32	148
177061	0	G	Del	GAP	71	76	145	99.32	148
177062	0	C	Del	GAP	71	76	145	99.32	148
177063	0	G	Del	GAP	71	76	145	99.32	148
177064	0	G	Del	GAP	71	76	145	99.32	148
177857	0	G	SNP	A	93	67	159	100	160	Leu485Leu (ctg/Ttg)	Rv0151c	PE1	PE family protein PE1
178205	0	C	SNP	G	66	68	132	99.26	135	Gly369Arg (ggc/Cgc)	Rv0151c	PE1	PE family protein PE1
178453	0	C	SNP	G	69	64	130	97.79	136	Gly286Ala (ggg/gCg)	Rv0151c	PE1	PE family protein PE1
181090	0	C	SNP	T	117	107	221	98.68	227
188317	0	A	SNP	G	88	65	153	99.35	154	Ser175Pro (tcc/Ccc)	Rv0159c	PE3	PE family protein PE3
188645	0	G	SNP	A	105	97	202	100	202	Val65Val (gtc/gtT)	Rv0159c	PE3	PE family protein PE3
188800	0	T	SNP	C	110	111	220	100	221	Thr14Ala (acg/Gcg)	Rv0159c	PE3	PE family protein PE3
189457	0	A	SNP	G	85	84	169	100	169	Val328Ala (gtg/gCg)	Rv0160c	PE4	PE family protein PE4
189850	0	A	SNP	G	79	75	152	100	154	Phe197Ser (ttc/tCc)	Rv0160c	PE4	PE family protein PE4
194305	1	C	Ins	G	92	103	195	95.12	195		Rv0165c	mce1R	transcriptional regulator Mce1R
194305	2	C	Ins	G	92	101	193	94.15	193		Rv0165c	mce1R	transcriptional regulator Mce1R
194681	0	G	SNP	C	109	94	199	99.51	204	Leu45Leu (ctc/ctG)	Rv0165c	mce1R	transcriptional regulator Mce1R
196642	0	C	SNP	T	63	88	150	100	151	Asn550Asn (aac/aaT)	Rv0166	fadD5	fatty-acid--CoA ligase FadD5
198401	0	G	SNP	T	84	68	146	100	152	Gly248Cys (ggc/Tgc)	Rv0168	yrbE1B	membrane protein
198784	0	G	SNP	C	79	62	141	98.6	143	Gly84Ala (ggc/gCc)	Rv0169	mce1A	Mce family protein Mce1A
199470	0	T	SNP	G	86	96	182	100	182	Ser313Ala (tcc/Gcc)	Rv0169	mce1A	Mce family protein Mce1A
201949	0	G	SNP	A	127	89	209	99.08	218	Gly340Arg (ggg/Agg)	Rv0171	mce1C	Mce family protein Mce1C
206339	0	T	SNP	C	105	83	186	100	188	Leu370Pro (ctg/cCg)	Rv0174	mce1F	Mce family protein Mce1F
206481	0	C	SNP	G	97	83	175	96.26	187	Pro417Pro (ccc/ccG)	Rv0174	mce1F	Mce family protein Mce1F
206484	0	G	SNP	T	96	97	189	95.54	202	Gly418Gly (ggg/ggT)	Rv0174	mce1F	Mce family protein Mce1F
207079	0	G	SNP	C	74	100	170	100	174	Arg89Pro (cgc/cCc)	Rv0175	-	Mce associated membrane protein
210624	0	C	SNP	T	115	77	190	100	192	Leu63Leu (ctg/ctA)	Rv0179c	lprO	lipoprotein LprO
217201	0	T	SNP	C	117	101	212	100	218	Asn311Asn (aat/aaC)	Rv0186	bglS	beta-glucosidase BglS
218599	0	T	SNP	C	120	90	209	98.59	213
223942	0	T	SNP	C	105	135	237	100	240	Ser127Pro (tcg/Ccg)	Rv0192	-	hypothetical protein
224338	0	C	SNP	T	89	93	178	98.91	184	Pro259Ser (ccg/Tcg)	Rv0192	-	hypothetical protein
225323	0	T	SNP	C	68	74	139	100	142	Lys417Glu (aag/Gag)	Rv0193c	-	hypothetical protein
227098	0	T	SNP	C	78	78	154	99.36	157	Met74Thr (atg/aCg)	Rv0194	-	multidrug ABC transporter ATPase/permease
230576	1	G	Ins	T	71	60	131	92.91	133
230921	0	C	Del	GAP	78	79	156	99.37	158		Rv0195	-	two component transcriptional regulator
231114	0	C	SNP	G	79	64	142	99.31	144	Ala72Ala (gcc/gcG)	Rv0195	-	two component transcriptional regulator
234477	0	T	SNP	G	80	89	168	99.41	170	Tyr749_ (tat/taG)	Rv0197	-	oxidoreductase
234496	1	C	Ins	G	83	65	148	96.73	149		Rv0197	-	oxidoreductase
234496	2	C	Ins	T	83	66	149	97.39	149		Rv0197	-	oxidoreductase
243924	0	G	Del	GAP	90	100	190	95.48	199		Rv0205	-	transmembrane protein
244523	0	C	SNP	T	109	87	189	100	196	Leu932Leu (ctg/ctA)	Rv0206c	mmpL3	transmembrane transport protein MmpL3
246329	0	C	SNP	T	76	73	147	97.39	153	Pro330Pro (ccg/ccA)	Rv0206c	mmpL3	transmembrane transport protein MmpL3
249522	0	T	SNP	C	134	124	257	100	258	Val162Ala (gtg/gCg)	Rv0209	-	hypothetical protein
251575	0	G	SNP	A	75	127	201	100	202	Ala486Thr (gcg/Acg)	Rv0210	-	hypothetical protein
255373	0	T	SNP	C	94	55	148	98.68	151	Asp193Gly (gac/gGc)	Rv0213c	-	methyltransferase
257071	0	C	SNP	T	73	73	145	100	146	Tyr336Tyr (tac/taT)	Rv0214	fadD4	fatty-acid--CoA ligase FadD4
261869	0	T	SNP	C	132	134	261	100	266	Cys316Arg (tgt/Cgt)	Rv0218	-	transmembrane protein
262268	0	A	SNP	T	106	117	219	99.55	224	Ala5Ala (gca/gcT)	Rv0219	-	transmembrane protein
264486	0	G	SNP	A	65	88	152	99.35	154	Ala140Ala (gcg/gcA)	Rv0221	-	diacyglycerol O-acyltransferase
264992	0	T	SNP	C	78	88	162	100	166	Leu309Pro (ctg/cCg)	Rv0221	-	diacyglycerol O-acyltransferase
265554	0	A	SNP	C	89	75	160	98.2	167	Val16Val (gta/gtC)	Rv0222	echA1	enoyl-CoA hydratase EchA1
266405	0	C	SNP	T	67	85	151	99.35	153	Gly454Ser (ggc/Agc)	Rv0223c	-	aldehyde dehydrogenase
268856	0	C	SNP	T	112	109	214	99.1	223	Ala65Val (gcc/gTc)	Rv0225	-	hypothetical protein
273347	0	A	SNP	G	104	103	206	100	207	Asp98Gly (gat/gGt)	Rv0228	-	acyltransferase
274463	0	C	SNP	A	92	91	183	98.39	186	Arg86Leu (cgt/cTt)	Rv0229c	-	hypothetical protein
276539	0	G	SNP	C	69	96	165	100	165	Gly161Ala (ggc/gCc)	Rv0231	fadE4	acyl-CoA dehydrogenase FadE4
278681	0	C	SNP	G	96	115	210	100	211	His33Asp (cat/Gat)	Rv0233	nrdB	ribonucleoside-diphosphate reductase subunit beta NrdB
283503	0	G	SNP	A	139	135	265	99.28	276	His1117Tyr (cac/Tac)	Rv0236c	aftD	alpha-(1->3)-arabinofuranosyltransferase
283614	0	T	SNP	C	130	152	278	98.95	285	Ser1080Gly (agc/Ggc)	Rv0236c	aftD	alpha-(1->3)-arabinofuranosyltransferase
285772	0	A	SNP	C	122	145	262	100	267	Pro360Pro (cct/ccG)	Rv0236c	aftD	alpha-(1->3)-arabinofuranosyltransferase
285871	0	A	SNP	G	134	121	252	100	255	Val327Val (gtt/gtC)	Rv0236c	aftD	alpha-(1->3)-arabinofuranosyltransferase
287142	0	C	Del	GAP	121	106	220	96.19	236
289253	0	C	SNP	T	90	65	151	98.73	157	Asp50Asp (gac/gaT)	Rv0239	vapB24	antitoxin VapB24
293628	1	A	Ins	C	89	90	179	92.75	180
301341	0	C	SNP	A	60	59	119	99.17	120	Pro105Pro (ccg/ccT)	Rv0249c	-	succinate dehydrogenase membrane anchor subunit
304923	0	A	SNP	G	93	95	187	100	188	Lys686Lys (aaa/aaG)	Rv0252	nirB	nitrite reductase large subunit NirB
308661	0	A	SNP	G	94	79	170	99.43	174	Leu296Pro (ctg/cCg)	Rv0256c	PPE2	PPE family protein PPE2
310973	0	G	SNP	A	89	105	191	99.49	195	Ala182Val (gcg/gTg)	Rv0259c	-	hypothetical protein
311613	0	G	SNP	T	96	105	200	100	201	Val349Val (gtc/gtA)	Rv0260c	-	transcriptional regulator
321120	0	C	SNP	T	104	132	231	99.58	237	Arg12Gln (cgg/cAg)	Rv0266c	oplA	5-oxoprolinase OplA
324812	0	C	SNP	T	87	95	180	100	182	Asp82Asp (gac/gaT)	Rv0270	fadD2	fatty-acid--CoA ligase FadD2
325505	0	T	SNP	C	64	86	144	100	150	Val313Val (gtt/gtC)	Rv0270	fadD2	fatty-acid--CoA ligase FadD2
328569	0	G	SNP	C	88	84	169	99.42	173
333892	0	G	SNP	C	64	68	129	100	132	Arg807Gly (cgc/Ggc)	Rv0278c	-	PE-PGRS family protein PE_PGRS3
336683	0	G	SNP	T	6	20	26	96.3	27	Val797Val (gtc/gtA)	Rv0279c	PE_PGRS4	PE-PGRS family protein PE_PGRS4
336684	0	A	SNP	G	6	19	25	96.15	26	Val797Ala (gtc/gCc)	Rv0279c	PE_PGRS4	PE-PGRS family protein PE_PGRS4
336688	0	A	Del	GAP	6	21	26	100	27		Rv0279c	PE_PGRS4	PE-PGRS family protein PE_PGRS4
336689	0	G	Del	GAP	6	21	26	100	27		Rv0279c	PE_PGRS4	PE-PGRS family protein PE_PGRS4
336690	0	C	Del	GAP	6	21	26	100	27		Rv0279c	PE_PGRS4	PE-PGRS family protein PE_PGRS4
336691	0	T	Del	GAP	6	20	26	100	26		Rv0279c	PE_PGRS4	PE-PGRS family protein PE_PGRS4
336692	0	C	Del	GAP	6	19	25	92.59	27		Rv0279c	PE_PGRS4	PE-PGRS family protein PE_PGRS4
336693	0	G	Del	GAP	6	19	25	100	25		Rv0279c	PE_PGRS4	PE-PGRS family protein PE_PGRS4
336694	0	A	Del	GAP	6	19	25	96.15	26		Rv0279c	PE_PGRS4	PE-PGRS family protein PE_PGRS4
336695	0	A	Del	GAP	6	19	25	96.15	26		Rv0279c	PE_PGRS4	PE-PGRS family protein PE_PGRS4
336696	0	T	Del	GAP	6	19	25	96.15	26		Rv0279c	PE_PGRS4	PE-PGRS family protein PE_PGRS4
336697	0	T	Del	GAP	6	19	25	92.59	27		Rv0279c	PE_PGRS4	PE-PGRS family protein PE_PGRS4
336699	1	C	Ins	G	6	20	26	100	26		Rv0279c	PE_PGRS4	PE-PGRS family protein PE_PGRS4
336699	2	C	Ins	G	6	19	25	96.15	26		Rv0279c	PE_PGRS4	PE-PGRS family protein PE_PGRS4
336707	0	G	Del	GAP	6	20	26	96.3	27		Rv0279c	PE_PGRS4	PE-PGRS family protein PE_PGRS4
336708	0	T	Del	GAP	6	20	26	96.3	27		Rv0279c	PE_PGRS4	PE-PGRS family protein PE_PGRS4
336709	0	C	Del	GAP	6	20	26	92.86	28		Rv0279c	PE_PGRS4	PE-PGRS family protein PE_PGRS4
336710	0	A	Del	GAP	6	20	26	89.66	29		Rv0279c	PE_PGRS4	PE-PGRS family protein PE_PGRS4
337820	0	G	SNP	A	9	58	67	100	67	Gly418Gly (ggc/ggT)	Rv0279c	PE_PGRS4	PE-PGRS family protein PE_PGRS4
338020	0	A	SNP	C	21	9	29	96.77	31	Cys352Gly (tgc/Ggc)	Rv0279c	PE_PGRS4	PE-PGRS family protein PE_PGRS4
338100	0	T	SNP	C	59	13	71	98.63	73	Asn325Ser (aac/aGc)	Rv0279c	PE_PGRS4	PE-PGRS family protein PE_PGRS4
339230	0	G	SNP	C	98	100	196	100	198
342146	0	A	SNP	C	122	91	212	100	213	Glu6Ala (gaa/gCa)	Rv0282	eccA3	ESX-3 secretion system protein EccA
342873	0	C	SNP	T	118	99	215	99.54	218	Val248Val (gtc/gtT)	Rv0282	eccA3	ESX-3 secretion system protein EccA
346275	0	C	SNP	G	124	104	226	100	228	Pro214Arg (ccg/cGg)	Rv0284	eccC3	ESX-3 secretion system protein EccC3
350088	0	C	SNP	A	95	104	196	99.5	200	Leu52Met (ctg/Atg)	Rv0286	PPE4	PPE family protein PPE4
353197	0	C	SNP	T	117	97	212	99.53	215	Arg39Cys (cgc/Tgc)	Rv0290	eccD3	ESX-3 secretion system protein EccD
356528	0	A	SNP	G	125	130	250	100	255	Asn217Asp (aat/Gat)	Rv0292	eccE3	ESX-3 secretion system protein EccE
358473	0	G	SNP	C	99	91	187	98.96	192	Trp101Cys (tgg/tgC)	Rv0294	tam	trans-aconitate methyltransferase
363563	0	G	SNP	A	83	90	173	100	173	Ala30Thr (gcg/Acg)	Rv0299	-	toxin
364753	0	C	SNP	T	95	65	157	98.77	162	Ser50Phe (tct/tTt)	Rv0302	-	transcriptional regulator
366917	0	T	SNP	C	47	35	81	97.62	84	Thr1950Ala (acc/Gcc)	Rv0304c	PPE5	PPE family protein PPE5
366922	0	G	SNP	C	42	34	75	96.2	79	Ala1948Gly (gcc/gGc)	Rv0304c	PPE5	PPE family protein PPE5
367718	0	G	SNP	T	67	79	138	100	146	Leu1683Ile (ctt/Att)	Rv0304c	PPE5	PPE family protein PPE5
369886	0	C	SNP	G	66	91	156	99.37	158	Gly960Ala (ggg/gCg)	Rv0304c	PPE5	PPE family protein PPE5
372913	0	A	SNP	C	58	60	114	100	118	Gly933Gly (ggt/ggG)	Rv0305c	PPE6	PPE family protein PPE6
373283	0	A	Del	GAP	70	71	138	97.92	144		Rv0305c	PPE6	PPE family protein PPE6
376774	0	T	SNP	C	99	104	195	100	203	Ala94Ala (gca/gcG)	Rv0307c	-	hypothetical protein
384380	0	A	SNP	C	102	110	209	100	212	Lys260Thr (aag/aCg)	Rv0315	-	beta-1,3-glucanase
386432	0	C	SNP	G	100	64	163	100	164	Gly223Ala (ggg/gCg)	Rv0318c	-	integral membrane protein
390828	0	T	SNP	C	87	100	184	100	187	Ser142Gly (agt/Ggt)	Rv0323c	-	hypothetical protein
391853	0	A	SNP	G	107	129	235	100	236	Thr168Ala (act/Gct)	Rv0324	-	transcriptional regulator
392261	0	T	SNP	C	103	85	177	100	188	_75Gln (tag/Cag)	Rv0325	-	hypothetical protein
396199	0	T	SNP	C	84	83	165	100	167
402077	0	C	SNP	G	101	100	198	100	201	Arg362Arg (cgg/cgC)	Rv0337c	aspC	aspartate aminotransferase
402836	0	G	SNP	A	102	82	181	100	184	Tyr109Tyr (tac/taT)	Rv0337c	aspC	aspartate aminotransferase
403980	0	G	SNP	A	83	120	198	100	203	Ala621Val (gcc/gTc)	Rv0338c	-	iron-sulfur-binding reductase
404326	0	T	SNP	C	74	74	147	100	148	Arg506Gly (agg/Ggg)	Rv0338c	-	iron-sulfur-binding reductase
406251	0	T	SNP	C	122	105	227	100	227	Asp733Gly (gat/gGt)	Rv0339c	-	transcriptional regulator
409242	0	T	Del	GAP	85	78	163	93.14	175
409243	0	A	Del	GAP	85	78	163	100	163
409244	0	G	Del	GAP	85	78	163	99.39	164
409245	0	G	Del	GAP	85	78	163	99.39	164
409246	0	T	Del	GAP	85	78	163	99.39	164
409247	0	G	Del	GAP	85	78	163	99.39	164
409248	0	T	Del	GAP	85	78	163	98.79	165
409249	0	T	Del	GAP	85	78	163	98.79	165
414486	0	C	SNP	T	92	92	181	99.46	185	Glu152Glu (gag/gaA)	Rv0344c	lpqJ	lipoprotein LpqJ
418142	0	G	SNP	T	72	76	146	99.33	149	Ser280Ile (agc/aTc)	Rv0347	-	membrane protein
420008	0	A	SNP	G	77	89	164	100	166	Ala58Ala (gca/gcG)	Rv0350	dnaK	chaperone protein DnaK
422678	0	G	SNP	A	98	105	201	100	203	Arg76His (cgc/cAc)	Rv0352	dnaJ1	chaperone protein DnaJ
424320	1	T	Ins	C	98	82	180	93.26	180		Rv0354c	PPE7	PPE family protein PPE7
428698	0	C	SNP	T	77	77	152	96.25	160	Ala1994Ala (gcg/gcA)	Rv0355c	PPE8	PPE family protein PPE8
428921	0	G	SNP	A	56	74	129	98.48	132	Ser1920Phe (tcc/tTc)	Rv0355c	PPE8	PPE family protein PPE8
432459	0	C	SNP	T	80	85	160	99.4	166	Asp741Asn (gac/Aac)	Rv0355c	PPE8	PPE family protein PPE8
438470	0	C	SNP	T	124	113	232	100	237	Lys90Lys (aag/aaA)	Rv0360c	-	hypothetical protein
440365	0	G	SNP	A	94	89	181	98.92	185	Ser165Ser (tcg/tcA)	Rv0362	mgtE	Mg2+ transport transmembrane protein MgtE
440878	0	C	SNP	T	102	91	190	98.97	195	Thr336Thr (acc/acT)	Rv0362	mgtE	Mg2+ transport transmembrane protein MgtE
443132	0	G	SNP	C	102	98	196	99.01	202	Gln356Glu (cag/Gag)	Rv0365c	-	hypothetical protein
445780	0	C	SNP	T	125	114	237	100	239	Arg249His (cgt/cAt)	Rv0368c	-	hypothetical protein
447642	0	G	SNP	C	98	101	197	98.51	202	Leu134Leu (ctc/ctG)	Rv0370c	-	oxidoreductase
447940	0	C	SNP	T	92	86	175	97.8	182	Gly35Asp (ggc/gAc)	Rv0370c	-	oxidoreductase
454295	0	T	SNP	C	102	109	209	100	211	Pro26Pro (cca/ccG)	Rv0376c	-	hypothetical protein
454333	0	T	SNP	G	106	99	204	100	205	Thr14Pro (acg/Ccg)	Rv0376c	-	hypothetical protein
455024	0	G	SNP	A	108	95	201	99.51	204	Val202Ile (gta/Ata)	Rv0377	-	HTH-type transcriptional regulator
455624	0	T	Del	GAP	113	89	204	98.54	205
457452	0	T	SNP	G	141	92	228	100	233	Thr124Thr (aca/acC)	Rv0381c	-	hypothetical protein
459399	0	A	SNP	C	79	77	152	100	156
466808	0	G	SNP	C	19	100	119	99.17	120
467497	1	C	Ins	G	129	117	246	95.35	246
467508	1	C	Ins	G	135	123	258	96.27	258
467516	0	G	SNP	C	139	131	270	100	270
467526	0	C	SNP	G	139	123	257	100	262
467546	0	G	SNP	C	123	120	241	100	243
467557	0	A	SNP	C	120	123	243	99.18	245
467564	0	A	SNP	C	123	121	244	100	244
467585	0	G	SNP	C	113	124	235	99.58	238
467590	0	T	SNP	C	115	128	240	100	243
467621	0	T	SNP	G	120	127	247	100	247
467638	0	G	SNP	T	127	123	248	100	250
473310	0	A	SNP	G	144	131	272	99.64	276	Gln177Arg (cag/cGg)	Rv0393	-	hypothetical protein
475178	0	T	SNP	C	107	100	202	100	207	Val80Ala (gtc/gCc)	Rv0395	-	hypothetical protein
475915	0	A	SNP	C	113	106	215	99.1	221	Ser34Arg (agc/Cgc)	Rv0397	-	hypothetical protein
476612	0	G	SNP	A	125	71	185	98.49	199	Val73Val (gtg/gtA)	Rv0397A	-	hypothetical protein
481527	0	G	Del	GAP	54	67	118	93.8	129		Rv0402c	mmpL1	transmembrane transport protein MmpL1
483935	0	T	SNP	G	64	77	133	100	141
484504	0	C	SNP	G	82	66	147	98.67	150	Ala176Ala (gcc/gcG)	Rv0404	fadD30	long-chain-fatty-acid--AMP ligase FadD30
485561	0	A	SNP	C	65	71	134	100	136	Ile529Leu (atc/Ctc)	Rv0404	fadD30	long-chain-fatty-acid--AMP ligase FadD30
485730	0	C	SNP	T	62	75	135	100	137	Pro585Leu (cca/cTa)	Rv0404	fadD30	long-chain-fatty-acid--AMP ligase FadD30
485811	0	A	Del	GAP	74	73	148	99.32	148		Rv0405	pks6	membrane bound polyketide synthase
489935	0	G	SNP	C	119	96	209	100	215	Thr257Thr (acc/acG)	Rv0406c	-	beta lactamase-like protein
491742	0	T	SNP	C	94	92	186	98.94	188	Phe320Phe (ttt/ttC)	Rv0407	fgd1	F420-dependent glucose-6-phosphate dehydrogenase		phylo (not Euro-American, M. africanum, M. bovis, M. canettii, M. caprae, M. microti, M. pinipedii, Beijing, Delhi/CAS, EAI)
492150	0	G	SNP	C	89	94	181	100	183	Gly122Ala (ggc/gCc)	Rv0408	pta	phosphate acetyltransferase
498531	0	A	SNP	G	96	78	171	100	174	Ala363Ala (gct/gcC)	Rv0412c	-	membrane protein
498557	0	C	SNP	A	108	90	190	100	198	Asp355Tyr (gac/Tac)	Rv0412c	-	membrane protein
502589	0	C	SNP	G	111	103	210	99.53	215	Ser75Cys (tcc/tGc)	Rv0417	thiG	thiazole synthase
503354	0	G	SNP	C	82	101	182	99.46	184
503534	0	C	SNP	T	68	85	153	99.35	154	Ala13Ala (gcc/gcT)	Rv0418	lpqL	lipoprotein aminopeptidase LpqL
505974	0	G	SNP	A	93	96	185	100	189	Ala297Thr (gcg/Acg)	Rv0419	lpqM	lipoprotein peptidase LpqM
513257	0	T	SNP	C	117	103	212	99.55	221	Met689Val (atg/Gtg)	Rv0425c	ctpH	metal cation transporting ATPase H
517358	0	T	SNP	C	92	93	183	100	185	Asp149Gly (gac/gGc)	Rv0428c	-	GCN5-like N-acetyltransferase
517389	0	C	SNP	A	105	84	187	100	189	Val139Phe (gtc/Ttc)	Rv0428c	-	GCN5-like N-acetyltransferase
523654	0	C	SNP	T	117	124	239	99.18	243	Ala294Thr (gcc/Acc)	Rv0435c	-	ATPase
524891	0	C	SNP	A	78	87	162	100	165	Gly167Val (ggc/gTc)	Rv0436c	pssA	CDP-diacylglycerol--serineO-phosphatidyltransferase
531775	0	C	SNP	G	94	96	188	99.48	191	Trp147Ser (tgg/tCg)	Rv0442c	PPE10	PPE family protein PPE10
541201	0	A	SNP	G	67	73	136	100	140	Leu97Leu (ctt/ctC)	Rv0450c	mmpL4	transmembrane transport protein MmpL4
546357	0	A	SNP	G	119	107	224	99.56	227	Thr149Thr (act/acC)	Rv0456c	echA2	enoyl-CoA hydratase EchA2
548185	0	C	SNP	T	93	103	190	99.49	197	Gly475Ser (ggc/Agc)	Rv0457c	-	peptidase
548326	0	T	SNP	C	74	121	193	99.49	196	Thr428Ala (aca/Gca)	Rv0457c	-	peptidase
551525	0	A	SNP	C	94	82	172	100	176	Arg110Arg (aga/Cga)	Rv0459	-	hypothetical protein
553347	0	T	SNP	C	76	77	150	99.35	154	Val245Ala (gtc/gCc)	Rv0462	lpdC	dihydrolipoamide dehydrogenase
555991	0	A	SNP	G	80	105	184	100	185	Cys106Arg (tgc/Cgc)	Rv0465c	-	HTH-type transcriptional regulator
560541	0	C	Del	GAP	53	66	122	99.17	120		Rv0469	umaA	mycolic acid synthase UmaA
560542	0	T	Del	GAP	53	66	122	99.17	120		Rv0469	umaA	mycolic acid synthase UmaA
560543	0	T	Del	GAP	53	66	122	99.17	120		Rv0469	umaA	mycolic acid synthase UmaA
560544	0	T	Del	GAP	53	66	122	99.17	120		Rv0469	umaA	mycolic acid synthase UmaA
560545	0	T	Del	GAP	53	66	122	99.17	120		Rv0469	umaA	mycolic acid synthase UmaA
560546	0	C	Del	GAP	53	66	122	99.17	120		Rv0469	umaA	mycolic acid synthase UmaA
562063	0	G	Del	GAP	84	117	194	95.71	210		Rv0470A	-	hypothetical protein
562064	0	C	Del	GAP	84	117	194	99.5	202		Rv0470A	-	hypothetical protein
562065	0	C	Del	GAP	84	117	194	99.5	202		Rv0470A	-	hypothetical protein
562066	0	A	Del	GAP	84	117	194	99.5	202		Rv0470A	-	hypothetical protein
565655	0	A	SNP	G	68	102	167	100	170
572591	0	C	SNP	T	84	102	184	99.47	187	Asp294Asp (gac/gaT)	Rv0483	lprQ	lipoprotein LprQ
573262	0	A	SNP	G	108	105	205	100	213	Gly180Gly (ggt/ggC)	Rv0484c	-	short-chain type oxidoreductase
579284	0	T	SNP	C	84	87	166	97.71	175
580772	0	T	SNP	A	40	54	92	87.85	107
580774	0	G	Del	GAP	43	52	93	85.59	111
580775	0	G	Del	GAP	43	52	93	89.62	106
580776	0	G	Del	GAP	44	52	93	86.49	111
580777	0	G	Del	GAP	44	52	93	88.89	108
580778	0	C	Del	GAP	44	52	93	91.43	105
580779	0	A	Del	GAP	44	52	93	91.43	105
580780	0	C	Del	GAP	44	52	93	89.72	107
580781	0	C	Del	GAP	44	52	93	92.31	104
580782	0	A	Del	GAP	44	52	93	92.31	104
580783	0	C	Del	GAP	44	52	93	89.72	107
580784	0	C	Del	GAP	44	52	93	91.43	105
580785	0	C	Del	GAP	44	52	93	92.31	104
580786	0	G	Del	GAP	44	52	93	89.72	107
580787	0	C	Del	GAP	44	52	93	92.31	104
580788	0	T	Del	GAP	44	52	93	91.43	105
580789	0	T	Del	GAP	44	52	93	92.31	104
580790	0	G	Del	GAP	44	52	93	90.57	106
580791	0	C	Del	GAP	44	52	93	93.2	103
580792	0	G	Del	GAP	44	52	93	88.89	108
580793	0	G	Del	GAP	44	52	93	91.43	105
580794	0	G	Del	GAP	44	52	93	89.72	107
580795	0	G	Del	GAP	43	52	92	89.62	106
580796	0	G	Del	GAP	43	52	92	89.62	106
580797	0	A	Del	GAP	43	52	92	89.62	106
584171	0	T	SNP	C	114	127	238	99.59	242	Ser174Gly (agt/Ggt)	Rv0493c	-	hypothetical protein
586030	0	C	SNP	A	96	108	201	100	204	Arg95Arg (cgg/cgT)	Rv0495c	-	hypothetical protein
590436	0	T	SNP	C	111	100	206	100	211	Ala118Ala (gct/gcC)	Rv0500	proC	pyrroline-5-carboxylate reductase
596211	0	G	SNP	A	124	88	210	100	212	Phe125Phe (ttc/ttT)	Rv0505c	serB1	phosphoserine phosphatase SerB
597816	0	A	SNP	G	87	86	170	99.43	174	Ala206Ala (gca/gcG)	Rv0507	mmpL2	transmembrane transport protein MmpL2
598475	0	G	SNP	A	57	69	124	100	126	Arg426His (cgc/cAc)	Rv0507	mmpL2	transmembrane transport protein MmpL2
599868	0	A	SNP	G	76	72	147	99.33	149	Arg890Arg (cga/cgG)	Rv0507	mmpL2	transmembrane transport protein MmpL2
608037	0	A	SNP	C	101	99	193	99.5	201	His496Pro (cac/cCc)	Rv0515	-	hypothetical protein
610120	0	T	SNP	G	83	103	183	100	186
611977	0	C	SNP	T	120	121	235	99.59	242	Gly33Asp (ggc/gAc)	Rv0519c	-	membrane protein
619813	0	C	SNP	T	142	128	268	98.9	273	Thr503Thr (acc/acT)	Rv0528	-	transmembrane protein
623163	0	C	SNP	T	27	146	169	98.3	176	Ala124Val (gcc/gTc)	Rv0532	PE_PGRS6	PE-PGRS family protein PE_PGRS6
623406	1	C	Ins	G	84	19	103	83.74	103		Rv0532	PE_PGRS6	PE-PGRS family protein PE_PGRS6
623406	2	C	Ins	G	84	19	103	83.74	103		Rv0532	PE_PGRS6	PE-PGRS family protein PE_PGRS6
623406	3	C	Ins	C	84	19	103	83.74	103		Rv0532	PE_PGRS6	PE-PGRS family protein PE_PGRS6
623406	4	C	Ins	C	84	19	103	83.74	103		Rv0532	PE_PGRS6	PE-PGRS family protein PE_PGRS6
623406	5	C	Ins	G	84	19	103	83.74	103		Rv0532	PE_PGRS6	PE-PGRS family protein PE_PGRS6
623406	6	C	Ins	G	84	19	103	83.74	103		Rv0532	PE_PGRS6	PE-PGRS family protein PE_PGRS6
623406	7	C	Ins	C	84	19	103	83.74	103		Rv0532	PE_PGRS6	PE-PGRS family protein PE_PGRS6
623406	8	C	Ins	G	84	18	102	82.93	103		Rv0532	PE_PGRS6	PE-PGRS family protein PE_PGRS6
623406	9	C	Ins	G	84	19	103	83.74	103		Rv0532	PE_PGRS6	PE-PGRS family protein PE_PGRS6
623472	0	A	SNP	G	94	50	142	100	144	Asp227Gly (gac/gGc)	Rv0532	PE_PGRS6	PE-PGRS family protein PE_PGRS6
623508	0	C	SNP	G	103	63	165	100	166	Ala239Gly (gcc/gGc)	Rv0532	PE_PGRS6	PE-PGRS family protein PE_PGRS6
629714	0	G	SNP	A	110	90	195	99.5	201	Asp6Asp (gac/gaT)	Rv0537c	-	integral membrane protein
630722	0	G	SNP	C	109	130	238	100	239	Arg228Pro (cgg/cCg)	Rv0538	-	membrane protein
633562	0	C	SNP	T	124	107	228	98.72	234	Val281Val (gtg/gtA)	Rv0541c	-	integral membrane protein
635139	0	G	SNP	C	91	108	196	99	201	Gly122Gly (ggc/ggG)	Rv0542c	menE	2-succinylbenzoic acid--CoA ligase
637319	0	G	SNP	A	76	94	169	100	170	Pro49Ser (cct/Tct)	Rv0545c	pitA	low-affinity inorganic phosphate transporter
648002	0	T	SNP	G	91	96	186	100	187	Leu15Arg (ctc/cGc)	Rv0556	-	transmembrane protein
648856	0	T	SNP	C	104	100	202	99.51	205	Gly107Gly (ggt/ggC)	Rv0557	mgtA	GDP-mannose-dependent alpha-mannosyltransferase		phylo (not Euro-American, M. africanum, M. bovis, M. canettii, M. caprae, M. microti, M. pinipedii, Beijing, Delhi/CAS, EAI)
652950	0	T	SNP	C	117	125	239	99.59	243	Arg60Arg (cgt/cgC)	Rv0562	grcC1	polyprenyl-diphosphate synthase GrcC
654543	0	C	SNP	T	135	118	247	99.22	255	Ala222Val (gcg/gTg)	Rv0563	htpX	protease HtpX
655986	0	T	SNP	G	93	91	182	100	184
657081	0	C	SNP	T	85	71	156	99.36	157	Val130Val (gtg/gtA)	Rv0565c	-	monooxygenase
659341	0	T	SNP	C	89	84	169	98.86	175
662911	0	T	SNP	C	105	100	202	100	205	Ala539Ala (gct/gcC)	Rv0570	nrdZ	vitamin B12-dependent ribonucleoside-diphosphate reductase
663242	0	A	SNP	G	72	107	176	99.44	180	Lys650Glu (aag/Gag)	Rv0570	nrdZ	vitamin B12-dependent ribonucleoside-diphosphate reductase
665293	0	A	SNP	G	90	110	199	100	200	Phe31Leu (ttc/Ctc)	Rv0572c	-	hypothetical protein
669398	0	T	SNP	C	101	91	192	100	192	Gln116Gln (caa/caG)	Rv0575c	-	oxidoreductase
670545	0	G	SNP	A	104	142	243	100	246	Arg233His (cgc/cAc)	Rv0576	-	transcriptional regulator
672491	0	C	SNP	G	73	106	173	100	179	Gly1142Gly (ggg/ggC)	Rv0578c	PE_PGRS7	PE-PGRS family protein PE_PGRS7
673238	0	A	SNP	G	51	103	149	98.72	156	His893His (cat/caC)	Rv0578c	PE_PGRS7	PE-PGRS family protein PE_PGRS7
674702	0	A	SNP	T	93	124	213	98.64	220	Gly405Gly (ggt/ggA)	Rv0578c	PE_PGRS7	PE-PGRS family protein PE_PGRS7
684376	0	T	SNP	C	119	96	213	98.62	218
685134	0	C	SNP	G	86	96	174	97.33	187	Thr2Thr (acc/acG)	Rv0587	yrbE2A	hypothetical protein
685461	0	C	SNP	G	116	101	213	100	217	Ala111Ala (gcc/gcG)	Rv0587	yrbE2A	hypothetical protein
685608	0	T	SNP	C	78	111	178	100	189	Leu160Leu (ctt/ctC)	Rv0587	yrbE2A	hypothetical protein
686123	0	C	SNP	A	100	96	193	99.49	197	Leu66Met (ctg/Atg)	Rv0588	-	hypothetical protein
686972	0	T	SNP	C	88	73	160	100	161	Phe51Ser (ttc/tCc)	Rv0589	mce2A	Mce family protein Mce2A
688792	1	T	Ins	G	79	77	156	91.76	156
690450	0	A	SNP	C	94	132	220	99.56	227	Ala464Ala (gca/gcC)	Rv0591	mce2C	Mce family protein Mce2C
690465	0	T	SNP	G	98	128	221	99.56	227	Leu469Leu (ctt/ctG)	Rv0591	mce2C	Mce family protein Mce2C
691887	1	G	Ins	C	118	68	186	93.47	186		Rv0592	mce2D	Mce family protein Mce2D
698968	0	G	SNP	A	108	116	221	99.56	225	Gly9Gly (ggc/ggT)	Rv0601c	-	two component sensor kinase HK2
708056	0	T	SNP	C	119	122	235	99.59	242	His487Arg (cac/cGc)	Rv0613c	-	hypothetical protein
712693	0	A	SNP	G	134	88	219	100	222
712909	0	C	SNP	T	119	127	242	99.19	248	Pro65Leu (ccg/cTg)	Rv0620	galK	galactokinase
713310	0	T	SNP	C	125	114	235	100	239	Cys199Arg (tgt/Cgt)	Rv0620	galK	galactokinase
723361	0	C	SNP	T	135	115	248	99.6	251	Leu551Leu (ctg/ctA)	Rv0630c	recB	exonuclease V subunit beta RecB
725190	0	G	SNP	A	81	110	189	98.45	194	Phe1039Phe (ttc/ttT)	Rv0631c	recC	exonuclease V subunit gamma RecC
729685	0	C	SNP	T	80	71	149	99.34	152	Arg161Gln (cga/cAa)	Rv0633c	-	hypothetical protein
753174	0	C	SNP	A	97	85	180	100	182	Trp65Leu (tgg/tTg)	Rv0656c	vapC6	ribonuclease VapC6
754186	0	A	SNP	G	96	105	198	99.5	202	Leu75Pro (ctc/cCc)	Rv0658c	-	integral membrane protein
757182	0	A	SNP	G	82	95	175	100	177	Asp349Gly (gac/gGc)	Rv0663	atsD	arylsulfatase AtsD
759746	0	C	SNP	T	68	70	134	98.57	140							rifampicin (RMP)
761139	0	C	SNP	T	90	94	182	98.92	186	His445Tyr (cac/Tac)	Rv0667	rpoB	DNA-directed RNA polymerase subunit beta	rifampicin (RMP)		rifampicin (RMP)
762434	0	T	SNP	G	81	85	164	99.4	167	Gly876Gly (ggt/ggG)	Rv0667	rpoB	DNA-directed RNA polymerase subunit beta		phylo (3)	rifampicin (RMP)
763031	0	T	SNP	C	61	88	148	100	149	Ala1075Ala (gct/gcC)	Rv0667	rpoB	DNA-directed RNA polymerase subunit beta		phylo (4)	rifampicin (RMP)
766620	0	A	SNP	G	95	79	170	99.43	175	Gln1084Arg (cag/cGg)	Rv0668	rpoC	DNA-directed RNA polymerase subunit beta'
767339	0	A	SNP	G	79	95	170	99.43	175
767414	0	G	SNP	A	74	86	160	98.77	162
775639	0	T	SNP	C	103	144	245	100	247	Ile948Val (att/Gtt)	Rv0676c	mmpL5	transmembrane transport protein MmpL5
776100	0	G	SNP	A	85	93	176	99.44	179	Thr794Ile (acc/aTc)	Rv0676c	mmpL5	transmembrane transport protein MmpL5
781395	0	T	SNP	C	81	82	161	100	163							streptomycin (SM)
788615	0	G	SNP	C	99	94	188	99.48	194	Gly226Arg (ggg/Cgg)	Rv0688	-	ferredoxin reductase
798779	0	T	SNP	C	96	86	178	99.45	183
798934	0	C	SNP	A	89	79	165	100	168	Arg34Arg (cgc/cgA)	Rv0698	-	hypothetical protein
807405	0	C	SNP	T	86	76	160	98.78	164	Ser357Ser (tcc/tcT)	Rv0711	atsA	arylsulfatase AtsA
820483	0	G	SNP	T	94	98	183	100	192	Ala6Asp (gcc/gAc)	Rv0727c	fucA	L-fuculose phosphate aldolase FucA
820734	0	A	SNP	G	127	99	220	100	226	Val248Ala (gtc/gCc)	Rv0728c	serA2	D-3-phosphoglycerate dehydrogenase SerA
820752	0	C	SNP	T	126	97	218	99.55	224	Arg242His (cgc/cAc)	Rv0728c	serA2	D-3-phosphoglycerate dehydrogenase SerA
830868	1	G	Ins	G	90	82	172	88.21	172		Rv0739	-	hypothetical protein
830868	2	G	Ins	C	90	82	172	88.21	172		Rv0739	-	hypothetical protein
834857	0	C	SNP	T	91	90	177	100	181	Met30Ile (atg/atA)	Rv0744c	-	transcriptional regulator
836426	0	A	SNP	C	11	70	77	100	81	Leu242Leu (cta/ctC)	Rv0746	PE_PGRS9	PE-PGRS family protein PE_PGRS9
836454	0	A	SNP	G	8	53	61	100	61	Thr252Ala (act/Gct)	Rv0746	PE_PGRS9	PE-PGRS family protein PE_PGRS9
836538	0	A	SNP	G	79	14	90	100	93	Asn280Asp (aac/Gac)	Rv0746	PE_PGRS9	PE-PGRS family protein PE_PGRS9
836658	0	A	SNP	G	147	43	187	100	190	Thr320Ala (acc/Gcc)	Rv0746	PE_PGRS9	PE-PGRS family protein PE_PGRS9
837033	0	A	SNP	G	42	162	202	100	204	Thr445Ala (acc/Gcc)	Rv0746	PE_PGRS9	PE-PGRS family protein PE_PGRS9
838990	0	C	SNP	G	16	14	28	81.08	37	Ala180Ala (gcc/gcG)	Rv0747	PE_PGRS10	PE-PGRS family protein PE_PGRS10
839123	0	A	SNP	G	37	13	50	100	50	Arg225Gly (agg/Ggg)	Rv0747	PE_PGRS10	PE-PGRS family protein PE_PGRS10
839129	0	C	SNP	G	37	12	47	100	49	Arg227Gly (cgc/Ggc)	Rv0747	PE_PGRS10	PE-PGRS family protein PE_PGRS10
839194	0	A	SNP	G	44	24	66	100	68	Thr248Thr (aca/acG)	Rv0747	PE_PGRS10	PE-PGRS family protein PE_PGRS10
839334	0	A	SNP	G	17	35	52	98.11	53	Lys295Arg (aaa/aGa)	Rv0747	PE_PGRS10	PE-PGRS family protein PE_PGRS10
839348	0	A	SNP	G	16	35	49	100	51	Ser300Gly (agc/Ggc)	Rv0747	PE_PGRS10	PE-PGRS family protein PE_PGRS10
840496	0	C	SNP	G	7	5	12	75	16	Gly682Gly (ggc/ggG)	Rv0747	PE_PGRS10	PE-PGRS family protein PE_PGRS10
840847	0	C	SNP	T	116	91	199	99.52	208	Gly799Gly (ggc/ggT)	Rv0747	PE_PGRS10	PE-PGRS family protein PE_PGRS10
841290	0	A	Del	GAP	77	88	162	99.4	166		Rv0749	vapC31	ribonuclease VapC31
841291	0	A	Del	GAP	77	88	163	99.4	166		Rv0749	vapC31	ribonuclease VapC31
841764	0	G	SNP	C	83	61	140	100	144	Thr37Thr (acc/acG)	Rv0749A	-	hypothetical protein
842153	0	G	SNP	A	85	92	177	99.44	178	Glu41Lys (gag/Aag)	Rv0750	-	hypothetical protein
847995	0	T	SNP	C	81	96	173	100	177
852738	0	C	SNP	T	97	100	193	100	197	Pro115Ser (ccg/Tcg)	Rv0758	phoR	two component system response sensor kinase PhoR
852910	0	C	SNP	T	94	77	163	99.42	172	Pro172Leu (ccc/cTc)	Rv0758	phoR	two component system response sensor kinase PhoR
854253	0	C	Del	GAP	69	70	137	92.67	150
857643	0	C	SNP	G	100	90	187	100	190	Gly132Ala (ggc/gCc)	Rv0764c	cyp51	lanosterol 14-alpha demethylase
857696	0	A	SNP	G	86	82	166	100	168	Ala114Ala (gct/gcC)	Rv0764c	cyp51	lanosterol 14-alpha demethylase
858464	0	A	SNP	G	114	107	218	100	221	Val134Ala (gtg/gCg)	Rv0765c	-	oxidoreductase
863211	0	C	SNP	T	93	93	184	100	186
874835	1	C	Ins	C	80	77	157	96.32	158
874835	2	C	Ins	G	81	77	158	96.93	158
876141	0	G	SNP	T	108	54	162	99.39	163
880562	0	G	SNP	T	84	97	180	100	181	Cys408Phe (tgc/tTc)	Rv0785	-	KsdD-like steroid dehydrogenase
882257	0	T	SNP	C	108	131	239	100	239	Tyr267His (tac/Cac)	Rv0787	-	hypothetical protein
890549	0	G	SNP	A	16	39	54	100	55	Trp54_ (tgg/tgA)	Rv0797	-	insertion sequence element IS1547 transposase
891011	0	A	SNP	G	45	40	84	100	85	Leu208Leu (cta/ctG)	Rv0797	-	insertion sequence element IS1547 transposase
893733	0	T	SNP	G	120	138	253	100	258	Leu139Arg (ctg/cGg)	Rv0800	pepC	M18 family aminopeptidase
895761	0	G	SNP	T	100	76	173	98.32	179
896979	0	T	SNP	C	149	134	279	99.3	285	Val387Ala (gta/gCa)	Rv0803	purL	phosphoribosylformylglycinamidine synthase 2
900221	0	T	SNP	C	75	85	158	100	160	Val370Val (gta/gtG)	Rv0806c	cpsY	exopolysaccharide phosphotransferase CpsY
903537	0	G	SNP	T	76	87	162	99.39	164	Arg476Leu (cgg/cTg)	Rv0808	purF	amidophosphoribosyltransferase
903550	0	T	SNP	C	82	82	160	100	164	Ala480Ala (gct/gcC)	Rv0808	purF	amidophosphoribosyltransferase
903913	0	T	SNP	C	101	99	197	100	200	Gly63Gly (ggt/ggC)	Rv0809	purM	phosphoribosylformylglycinamidine cyclo-ligase PurM
906742	0	T	SNP	C	95	106	199	99.01	203	Val107Ala (gtc/gCc)	Rv0812	-	amino acid aminotransferase
906857	0	A	SNP	G	106	98	202	100	204	Ile145Met (ata/atG)	Rv0812	-	amino acid aminotransferase
913918	0	C	SNP	G	54	62	113	97.48	119	Gly94Gly (ggg/ggC)	Rv0821c	phoY2	phosphate-transport system transcriptional regulator PhoY2
919551	0	C	SNP	T	79	99	175	100	178	Val1Val (gtg/gtA)	Rv0825c	-	hypothetical protein
921813	0	C	SNP	G	74	85	157	98.76	161
921909	0	C	SNP	T	64	85	147	100	149
925453	0	C	SNP	T	81	81	150	99.39	163	Ala31Ala (gcc/gcT)	Rv0833	PE_PGRS13	PE-PGRS family protein PE_PGRS13
927110	0	A	SNP	G	26	18	42	100	44	Ser584Gly (agt/Ggt)	Rv0833	PE_PGRS13	PE-PGRS family protein PE_PGRS13
927385	0	A	SNP	G	30	15	45	97.83	46	Gly675Gly (gga/ggG)	Rv0833	PE_PGRS13	PE-PGRS family protein PE_PGRS13
931123	0	T	SNP	C	79	100	177	100	179	Tyr57Tyr (tat/taC)	Rv0835	lpqQ	lipoprotein LpqQ		phylo (not 4)
932280	0	T	SNP	C	113	73	179	100	186	_218Trp (tag/tGg)	Rv0836c	-	hypothetical protein
934230	0	C	SNP	G	72	68	137	100	140
934611	0	G	SNP	T	104	86	188	100	190
936621	0	C	Del	GAP	68	75	143	94.7	151		Rv0840c	pip	proline iminopeptidase
936622	0	C	Del	GAP	68	75	143	95.33	150		Rv0840c	pip	proline iminopeptidase
936623	0	A	Del	GAP	67	74	143	95.27	148		Rv0840c	pip	proline iminopeptidase
940929	0	G	Del	GAP	76	117	194	97.97	197		Rv0844c	narL	nitrate/nitrite response transcriptional regulator NarL
940930	0	C	Del	GAP	76	117	194	98.47	196		Rv0844c	narL	nitrate/nitrite response transcriptional regulator NarL
940931	0	A	Del	GAP	76	117	194	97.97	197		Rv0844c	narL	nitrate/nitrite response transcriptional regulator NarL
940932	0	A	Del	GAP	76	117	194	97.97	197		Rv0844c	narL	nitrate/nitrite response transcriptional regulator NarL
940933	0	T	Del	GAP	76	117	194	97.97	197		Rv0844c	narL	nitrate/nitrite response transcriptional regulator NarL
940934	0	G	Del	GAP	76	116	194	97.96	196		Rv0844c	narL	nitrate/nitrite response transcriptional regulator NarL
941845	0	C	SNP	A	93	82	172	100	175	Ala219Glu (gcg/gAg)	Rv0845	-	sensor histidine kinase NarS
942616	0	C	SNP	A	82	83	163	98.21	168
945214	0	G	SNP	A	89	81	167	100	170	Gly93Ser (ggt/Agt)	Rv0848	cysK2	cysteine synthase CysK
945238	0	G	SNP	T	78	77	150	99.36	156	Ala101Ser (gcc/Tcc)	Rv0848	cysK2	cysteine synthase CysK
949535	0	T	SNP	C	94	86	179	100	180	Ala528Ala (gca/gcG)	Rv0853c	pdc	alpha-keto-acid decarboxylase
950116	0	C	SNP	G	116	118	230	100	234	Ala335Pro (gcg/Ccg)	Rv0853c	pdc	alpha-keto-acid decarboxylase
955524	0	A	SNP	G	91	120	210	100	211	Ser150Gly (agc/Ggc)	Rv0859	-	acyltransferase
957117	0	T	SNP	C	74	122	194	100	196	Asp275Asp (gat/gaC)	Rv0860	fadB	fatty oxidation protein FadB
957306	0	C	SNP	T	93	78	170	99.42	172	Ala338Ala (gcc/gcT)	Rv0860	fadB	fatty oxidation protein FadB
960367	0	A	SNP	G	116	88	198	100	204	Leu749Ser (ttg/tCg)	Rv0862c	-	hypothetical protein
964969	0	T	SNP	C	110	80	172	95.96	198	Ala189Ala (gca/gcG)	Rv0867c	rpfA	resuscitation-promoting factor RpfA
964978	1	G	Ins	G	97	67	164	79.61	164		Rv0867c	rpfA	resuscitation-promoting factor RpfA
964978	2	G	Ins	C	95	65	160	77.67	164		Rv0867c	rpfA	resuscitation-promoting factor RpfA
964978	3	G	Ins	G	97	66	163	79.13	164		Rv0867c	rpfA	resuscitation-promoting factor RpfA
964978	4	G	Ins	G	96	67	163	79.13	164		Rv0867c	rpfA	resuscitation-promoting factor RpfA
964978	5	G	Ins	G	96	67	163	79.13	164		Rv0867c	rpfA	resuscitation-promoting factor RpfA
964978	6	G	Ins	C	97	66	163	79.13	164		Rv0867c	rpfA	resuscitation-promoting factor RpfA
968426	1	A	Ins	G	67	101	168	75.68	169		Rv0872c	PE_PGRS15	PE-PGRS family protein PE_PGRS15
968426	2	A	Ins	C	67	102	169	76.13	169		Rv0872c	PE_PGRS15	PE-PGRS family protein PE_PGRS15
968426	3	A	Ins	C	67	102	169	76.13	169		Rv0872c	PE_PGRS15	PE-PGRS family protein PE_PGRS15
968426	4	A	Ins	G	67	102	169	76.13	169		Rv0872c	PE_PGRS15	PE-PGRS family protein PE_PGRS15
968426	5	A	Ins	G	67	101	168	75.68	169		Rv0872c	PE_PGRS15	PE-PGRS family protein PE_PGRS15
968426	6	A	Ins	G	67	102	169	76.13	169		Rv0872c	PE_PGRS15	PE-PGRS family protein PE_PGRS15
968426	7	A	Ins	T	67	102	169	76.13	169		Rv0872c	PE_PGRS15	PE-PGRS family protein PE_PGRS15
968426	8	A	Ins	T	67	102	169	76.13	169		Rv0872c	PE_PGRS15	PE-PGRS family protein PE_PGRS15
968426	9	A	Ins	G	67	102	169	76.13	169		Rv0872c	PE_PGRS15	PE-PGRS family protein PE_PGRS15
969762	0	C	SNP	G	112	96	204	97.2	214	Gly161Gly (ggg/ggC)	Rv0872c	PE_PGRS15	PE-PGRS family protein PE_PGRS15
979704	0	G	SNP	C	108	100	204	100	208	Gly115Arg (ggc/Cgc)	Rv0881	-	tRNA/rRNA methyltransferase
986463	0	G	SNP	C	59	76	131	100	135
990001	0	G	SNP	C	89	98	181	100	187	Pro866Ala (ccc/Gcc)	Rv0890c	-	HTH-type transcriptional regulator
991939	0	G	SNP	A	102	102	201	98.55	207	Arg220Cys (cgc/Tgc)	Rv0890c	-	HTH-type transcriptional regulator
993346	0	A	SNP	C	72	81	153	100	153	Val37Gly (gtt/gGt)	Rv0891c	-	hypothetical protein
996263	0	G	SNP	A	71	72	140	99.31	144	Thr11Thr (acc/acT)	Rv0893c	-	S-adenosylmethionine-dependentmethyltransferase
1002172	0	G	SNP	A	121	137	251	99.23	260	Arg82Trp (cgg/Tgg)	Rv0897c	-	oxidoreductase
1007198	0	A	SNP	G	126	153	277	97.89	285	Leu328Pro (ctg/cCg)	Rv0904c	accD3	acetyl-CoAcarboxylase carboxyl transferase subunit beta
1007660	0	G	Del	GAP	95	79	172	98.31	177		Rv0904c	accD3	acetyl-CoAcarboxylase carboxyl transferase subunit beta
1008460	0	C	SNP	T	96	104	200	99.01	202	Ser85Phe (tcc/tTc)	Rv0905	echA6	enoyl-CoA hydratase EchA6
1009500	0	C	SNP	T	108	113	219	99.1	223	Pro186Leu (ccg/cTg)	Rv0906	-	hypothetical protein
1010204	1	C	Ins	G	97	91	188	95.92	188		Rv0907	-	hypothetical protein
1012815	0	C	SNP	G	115	113	224	99.13	230	Ala362Gly (gcc/gGc)	Rv0908	ctpE	metal cation transporter ATPase E
1023911	0	C	SNP	G	109	81	187	98.96	192
1024346	0	A	SNP	G	107	106	213	100	213	Ser46Gly (agt/Ggt)	Rv0918	-	hypothetical protein
1025106	0	T	SNP	C	75	107	179	100	182	Phe141Phe (ttt/ttC)	Rv0919	-	GCN5-like N-acetyltransferase
1026482	0	G	SNP	A	68	89	154	99.37	158	Pro112Leu (ccc/cTc)	Rv0920c	-	transposase
1029586	0	G	SNP	A	108	80	185	98.43	191	Pro331Leu (ccc/cTc)	Rv0923c	-	hypothetical protein
1034381	0	G	SNP	A	93	91	178	98.4	187	Ala84Val (gct/gTt)	Rv0927c	-	oxidoreductase
1037012	0	T	SNP	C	97	77	174	100	174	Met5Thr (atg/aCg)	Rv0930	pstA1	phosphate ABC transporter permease PstA
1037911	0	C	SNP	T	82	79	157	100	161	Arg305_ (cga/Tga)	Rv0930	pstA1	phosphate ABC transporter permease PstA
1047165	0	T	SNP	C	82	102	179	100	184	Cys344Arg (tgc/Cgc)	Rv0938	ligD	multifunctional non-homologous end joining DNA repair protein/ATP dependent DNA ligase LigD
1054784	0	C	SNP	G	117	100	214	100	217	Arg180Gly (cgc/Ggc)	Rv0945	-	oxidoreductase
1054971	0	G	SNP	A	97	108	199	99.51	206	Trp242_ (tgg/tAg)	Rv0945	-	oxidoreductase
1068151	0	T	SNP	C	96	81	172	100	177	His197His (cat/caC)	Rv0956	purN	phosphoribosylglycinamide formyltransferase PurN
1068432	0	A	SNP	G	101	92	188	100	193	Pro76Pro (cca/ccG)	Rv0957	purH	bifunctionalphosphoribosylaminoimidazolecarboxamide formyltransferase/inosinemonophosphate cyclohydrolase
1070702	0	T	SNP	C	111	100	209	100	211	Ser274Pro (tcc/Ccc)	Rv0958	-	magnesium chelatase
1071349	0	G	SNP	C	118	128	243	99.19	248	Gly32Ala (ggc/gCc)	Rv0959	-	hypothetical protein
1074558	0	G	SNP	A	94	79	171	100	173	Pro186Leu (ccc/cTc)	Rv0962c	lprP	lipoprotein LprP
1075279	0	T	SNP	C	96	83	176	100	179
1076309	0	G	SNP	T	112	82	193	100	194	Pro124Thr (cct/Act)	Rv0964c	-	hypothetical protein
1077312	0	A	SNP	G	102	97	196	100	199	Val175Ala (gtg/gCg)	Rv0966c	-	hypothetical protein
1079927	0	C	SNP	A	136	124	257	100	260	Thr395Thr (acc/acA)	Rv0969	ctpV	copper-exporting ATPase
1080192	0	G	SNP	A	119	123	237	100	242	Asp484Asn (gat/Aat)	Rv0969	ctpV	copper-exporting ATPase
1081681	0	T	SNP	C	110	82	191	100	192	Val210Val (gtt/gtC)	Rv0970	-	integral membrane protein
1087193	0	G	SNP	C	95	129	224	100	224	Asn51Lys (aac/aaG)	Rv0974c	accD2	acetyl-/propionyl-CoA carboxylase subunit beta
1090188	1	A	Ins	G	97	102	199	97.07	199
1093406	0	A	SNP	G	91	96	183	100	187	Val317Val (gtt/gtC)	Rv0978c	PE_PGRS17	PE-PGRS family protein PE_PGRS17
1095490	0	A	SNP	G	35	111	142	97.99	149	Val321Ala (gtc/gCc)	Rv0980c	PE_PGRS18	PE-PGRS family protein PE_PGRS18
1095644	0	C	SNP	T	5	37	39	100	42	Ala270Thr (gcg/Acg)	Rv0980c	PE_PGRS18	PE-PGRS family protein PE_PGRS18
1095678	0	A	SNP	G	17	20	36	100	37	Gly258Gly (ggt/ggC)	Rv0980c	PE_PGRS18	PE-PGRS family protein PE_PGRS18
1095981	0	A	SNP	C	148	75	223	100	223	Gly157Gly (ggt/ggG)	Rv0980c	PE_PGRS18	PE-PGRS family protein PE_PGRS18
1096633	0	T	SNP	G	68	84	151	99.35	153
1097220	0	C	SNP	T	76	109	184	100	185	Ser133Ser (tcc/tcT)	Rv0981	mprA	two-component response regulator MrpA
1097894	0	C	SNP	T	84	94	175	100	178	Thr129Thr (acc/acT)	Rv0982	mprB	two component histidine-protein kinase/phosphatase MprB
1098523	0	T	SNP	A	94	104	197	100	198	Leu339His (ctt/cAt)	Rv0982	mprB	two component histidine-protein kinase/phosphatase MprB
1099058	0	G	SNP	A	75	89	161	99.39	165
1100234	0	T	SNP	C	106	97	198	99.02	205	Leu390Pro (ctg/cCg)	Rv0983	pepD	serine protease PepD
1100414	0	G	SNP	A	95	95	187	100	190	Gly450Asp (ggc/gAc)	Rv0983	pepD	serine protease PepD
1104690	0	T	SNP	G	73	61	131	99.26	135	Phe717Val (ttc/Gtc)	Rv0987	-	adhesion component ABC transporter permease
1106099	0	C	SNP	T	60	72	132	99.25	133	Ile328Ile (atc/atT)	Rv0988	-	hypothetical protein
1106422	0	T	SNP	C	85	84	167	100	169	Ile321Val (ata/Gta)	Rv0989c	grcC2	polyprenyl-diphosphate synthase GrcC
1107940	0	A	SNP	C	112	134	245	100	246	Ser54Ala (tcc/Gcc)	Rv0990c	-	hypothetical protein
1109975	0	A	SNP	G	100	93	189	100	193	Gln235Arg (cag/cGg)	Rv0993	galU	UTP--glucose-1-phosphate uridylyltransferase
1110721	0	T	SNP	C	141	121	254	100	262	Arg151Arg (cgt/cgC)	Rv0994	moeA1	molybdopterin molybdenumtransferase 1
1111852	0	G	SNP	T	97	96	190	99.48	194	Asp81Tyr (gat/Tat)	Rv0995	rimJ	ribosomal-protein-alanine acetyltransferase RimJ
1113733	0	C	SNP	A	77	91	166	99.41	169
1115509	0	C	SNP	T	87	104	186	100	191	Ile254Ile (atc/atT)	Rv0998	-	acetyltransferase
1126889	0	G	SNP	C	90	89	179	100	179	Arg39Gly (cgc/Ggc)	Rv1007c	metS	methionine--tRNA ligase
1127648	0	C	SNP	A	89	111	195	100	200	Thr187Asn (acc/aAc)	Rv1008	tatD	deoxyribonuclease TatD
1139089	0	G	SNP	C	117	112	227	100	229	Thr41Thr (acg/acC)	Rv1020	mfd	transcription-repair coupling factor
1144409	0	T	SNP	G	94	80	173	98.86	176	Ile225Ser (atc/aGc)	Rv1022	lpqU	lipoprotein LpqU
1144585	0	A	SNP	G	92	79	168	100	171	Arg8Gly (agg/Ggg)	Rv1023	eno	enolase
1148259	0	A	SNP	G	85	84	169	99.41	170
1149551	0	C	SNP	T	111	104	212	100	215	Glu712Glu (gag/gaA)	Rv1028c	kdpD	sensor protein KdpD
1150585	0	G	SNP	A	139	125	257	100	264	Pro368Ser (ccc/Tcc)	Rv1028c	kdpD	sensor protein KdpD
1151054	0	C	SNP	G	91	121	209	100	212	Ser211Ser (tcg/tcC)	Rv1028c	kdpD	sensor protein KdpD
1152805	0	T	SNP	A	71	85	155	100	156	Leu265Gln (ctg/cAg)	Rv1029	kdpA	potassium-transporting ATPase subunit A
1152863	0	A	SNP	G	81	82	161	100	163	Gln284Gln (caa/caG)	Rv1029	kdpA	potassium-transporting ATPase subunit A
1153009	0	A	SNP	T	98	65	160	99.39	164	Glu333Val (gag/gTg)	Rv1029	kdpA	potassium-transporting ATPase subunit A
1153388	0	C	SNP	T	78	94	170	100	172	Asn459Asn (aac/aaT)	Rv1029	kdpA	potassium-transporting ATPase subunit A
1160770	0	T	SNP	A	108	104	211	99.53	213	Gln20Leu (cag/cTg)	Rv1037c	esxI	ESAT-6 like protein EsxI
1163134	0	T	SNP	C	88	88	174	100	176	Gly81Gly (gga/ggG)	Rv1040c	PE8	PE family protein PE8
1164336	0	G	SNP	A	89	81	166	100	170
1164571	0	A	SNP	G	95	85	178	98.9	182
1165521	1	T	Ins	A	85	80	165	97.06	165
1168715	1	C	Ins	T	78	97	175	96.69	175
1173750	0	G	SNP	T	93	84	175	99.44	178	Ala290Ala (gcg/gcT)	Rv1050	-	oxidoreductase
1177184	0	C	SNP	A	86	88	171	100	174
1178116	0	T	SNP	C	79	95	173	100	174	Thr163Thr (act/acC)	Rv1056	-	hypothetical protein
1188985	0	G	SNP	A	38	42	76	100	80	Gly480Gly (ggc/ggT)	Rv1067c	PE_PGRS19	PE-PGRS family protein PE_PGRS19
1189194	0	C	Del	GAP	21	36	57	82.61	69		Rv1067c	PE_PGRS19	PE-PGRS family protein PE_PGRS19
1189195	0	G	Del	GAP	21	36	57	80.28	71		Rv1067c	PE_PGRS19	PE-PGRS family protein PE_PGRS19
1189196	0	C	Del	GAP	21	36	57	81.43	70		Rv1067c	PE_PGRS19	PE-PGRS family protein PE_PGRS19
1189197	0	C	Del	GAP	21	37	58	86.57	67		Rv1067c	PE_PGRS19	PE-PGRS family protein PE_PGRS19
1189198	0	G	Del	GAP	21	37	58	86.57	67		Rv1067c	PE_PGRS19	PE-PGRS family protein PE_PGRS19
1189199	0	C	Del	GAP	21	37	58	86.57	67		Rv1067c	PE_PGRS19	PE-PGRS family protein PE_PGRS19
1189200	0	C	Del	GAP	21	37	58	87.88	66		Rv1067c	PE_PGRS19	PE-PGRS family protein PE_PGRS19
1189201	0	G	Del	GAP	21	37	58	89.23	65		Rv1067c	PE_PGRS19	PE-PGRS family protein PE_PGRS19
1189202	0	T	Del	GAP	21	37	58	93.55	62		Rv1067c	PE_PGRS19	PE-PGRS family protein PE_PGRS19
1190093	0	A	SNP	C	103	75	178	100	178	Leu111Trp (ttg/tGg)	Rv1067c	PE_PGRS19	PE-PGRS family protein PE_PGRS19
1191741	0	G	SNP	A	106	15	117	85.21	142	Tyr136Tyr (tac/taT)	Rv1068c	PE_PGRS20	PE-PGRS family protein PE_PGRS20
1191817	0	A	SNP	C	109	65	173	99.43	175	Leu111Trp (ttg/tGg)	Rv1068c	PE_PGRS20	PE-PGRS family protein PE_PGRS20
1193463	0	T	SNP	A	101	112	211	98.16	217	Thr271Ser (acc/Tcc)	Rv1069c	-	hypothetical protein
1200418	0	A	SNP	G	65	83	148	99.33	149
1211369	0	A	SNP	C	101	94	192	100	195	Ser259Arg (agc/Cgc)	Rv1086	-	(2Z,6E)-farnesyl diphosphate synthase
1212351	0	T	Del	GAP	20	16	39	81.82	44		Rv1087	PE_PGRS21	PE-PGRS family protein PE_PGRS21
1212352	0	G	Del	GAP	20	16	39	83.72	43		Rv1087	PE_PGRS21	PE-PGRS family protein PE_PGRS21
1212353	0	T	Del	GAP	20	16	39	83.72	43		Rv1087	PE_PGRS21	PE-PGRS family protein PE_PGRS21
1212354	0	C	Del	GAP	20	16	39	81.82	44		Rv1087	PE_PGRS21	PE-PGRS family protein PE_PGRS21
1212355	0	G	Del	GAP	20	16	39	81.82	44		Rv1087	PE_PGRS21	PE-PGRS family protein PE_PGRS21
1212356	0	G	Del	GAP	20	16	39	83.72	43		Rv1087	PE_PGRS21	PE-PGRS family protein PE_PGRS21
1212357	0	C	Del	GAP	20	16	39	81.82	44		Rv1087	PE_PGRS21	PE-PGRS family protein PE_PGRS21
1212358	0	G	Del	GAP	20	16	39	81.82	44		Rv1087	PE_PGRS21	PE-PGRS family protein PE_PGRS21
1212359	0	G	Del	GAP	20	16	39	81.82	44		Rv1087	PE_PGRS21	PE-PGRS family protein PE_PGRS21
1212360	0	T	Del	GAP	20	16	39	81.82	44		Rv1087	PE_PGRS21	PE-PGRS family protein PE_PGRS21
1212361	0	G	Del	GAP	20	16	39	81.82	44		Rv1087	PE_PGRS21	PE-PGRS family protein PE_PGRS21
1212362	0	C	Del	GAP	20	16	39	83.72	43		Rv1087	PE_PGRS21	PE-PGRS family protein PE_PGRS21
1213630	0	G	Del	GAP	27	42	66	86.25	80		Rv1087	PE_PGRS21	PE-PGRS family protein PE_PGRS21
1213631	0	G	Del	GAP	27	42	66	86.25	80		Rv1087	PE_PGRS21	PE-PGRS family protein PE_PGRS21
1213632	0	T	Del	GAP	27	42	66	88.46	78		Rv1087	PE_PGRS21	PE-PGRS family protein PE_PGRS21
1215105	0	T	Del	GAP	75	94	167	100	169
1220680	0	T	SNP	C	108	90	196	100	198	Val36Ala (gta/gCa)	Rv1093	glyA1	serine hydroxymethyltransferase
1224367	0	T	SNP	C	64	70	131	100	134
1227830	0	G	SNP	T	101	80	180	98.91	183	Thr285Thr (acc/acA)	Rv1099c	glpX	fructose 1,6-bisphosphatase
1230778	0	G	SNP	A	64	82	141	99.32	147	Thr65Ile (acc/aTc)	Rv1102c	mazF3	mRNA interferase MazF3
1233751	0	A	SNP	G	97	94	187	98.45	194	Val69Ala (gtc/gCc)	Rv1106c	-	3 beta-hydroxysteroid dehydrogenase/delta 5-->4-isomerase
1236433	0	A	SNP	C	71	90	158	99.38	162	Glu83Asp (gaa/gaC)	Rv1110	lytB2	4-hydroxy-3-methylbut-2-enyl diphosphate reductase
1240744	0	C	SNP	A	88	89	174	100	177	Asn186Lys (aac/aaA)	Rv1115	-	hypothetical protein
1241572	0	A	SNP	G	78	73	150	99.34	152
1247391	0	A	SNP	C	125	102	226	100	227	Ser89Arg (agc/Cgc)	Rv1124	ephC	epoxide hydrolase EphC
1248382	0	A	SNP	G	115	100	212	98.62	218	Ser101Gly (agc/Ggc)	Rv1125	-	hypothetical protein
1248936	0	G	SNP	C	109	94	200	99.51	204	Pro285Pro (ccg/ccC)	Rv1125	-	hypothetical protein
1248978	0	T	SNP	C	116	113	225	100	229	Ala299Ala (gct/gcC)	Rv1125	-	hypothetical protein
1250340	0	A	SNP	G	87	91	171	98.89	180	Ala355Ala (gct/gcC)	Rv1127c	ppdK	pyruvate, phosphate dikinase PpdK
1251199	0	C	SNP	T	83	99	182	99.45	183	Gly69Glu (gga/gAa)	Rv1127c	ppdK	pyruvate, phosphate dikinase PpdK
1252164	0	T	SNP	C	84	68	151	99.35	153	Glu270Gly (gaa/gGa)	Rv1128c	-	hypothetical protein
1254562	0	A	SNP	G	84	76	158	100	160	Asp3Gly (gat/gGt)	Rv1130	prpD	methylcitrate dehydratase PrpD
1262859	0	C	SNP	T	79	94	170	98.86	175	Gly424Ser (ggc/Agc)	Rv1135c	PPE16	PPE family protein PPE16
1265828	0	G	SNP	A	98	97	194	99.49	196	Leu221Leu (ctg/Ttg)	Rv1138c	-	oxidoreductase
1269028	0	G	SNP	C	91	73	161	100	164
1271187	0	C	SNP	G	106	96	201	99.02	204	Thr11Ser (acc/aGc)	Rv1144	-	oxidoreductase
1273250	1	G	Ins	A	89	93	182	98.38	183		Rv1145	-	transmembrane transport protein
1275957	0	T	SNP	C	77	90	167	100	167
1276432	0	C	SNP	T	79	63	141	99.3	143	Lys439Lys (aag/aaA)	Rv1148c	-	hypothetical protein
1276588	0	C	SNP	G	67	65	132	97.78	135	Ala387Ala (gcg/gcC)	Rv1148c	-	hypothetical protein
1277869	1	G	Ins	T	117	72	189	97.93	189
1281118	0	T	SNP	C	77	82	158	100	159	Thr123Ala (acg/Gcg)	Rv1154c	-	hypothetical protein
1281193	0	C	SNP	T	63	69	127	98.51	134	Ala98Thr (gcc/Acc)	Rv1154c	-	hypothetical protein
1281771	0	T	SNP	C	97	97	193	99.49	195	Ser115Pro (tcg/Ccg)	Rv1155	-	pyridoxine/pyridoxamine 5'-phosphate oxidase
1281984	0	G	SNP	A	83	100	180	99.46	184
1287372	0	G	SNP	C	107	122	228	100	229	Leu15Leu (ctg/ctC)	Rv1161	narG	nitrate reductase subunit alpha
1292102	0	A	SNP	G	100	94	192	100	194	Pro346Pro (cca/ccG)	Rv1162	narH	nitrate reductase subunit beta
1306259	0	A	SNP	G	92	78	167	100	170	Ala656Ala (gct/gcC)	Rv1175c	fadH	NADPH dependent 2,4-dienoyl-CoA reductase FadH
1307598	0	C	SNP	G	88	99	186	99.47	188	Cys210Ser (tgc/tCc)	Rv1175c	fadH	NADPH dependent 2,4-dienoyl-CoA reductase FadH
1308317	0	T	SNP	C	118	66	181	97.35	189	His159Arg (cat/cGt)	Rv1176c	-	hypothetical protein
1313337	1	A	Ins	G	12	48	60	90.91	60
1313338	0	A	SNP	C	11	47	58	98.31	59
1315191	0	A	SNP	C	82	103	182	100	185	_489Tyr (taa/taC)	Rv1180	pks3	polyketide beta-ketoacyl synthase
1315884	0	G	SNP	A	82	96	173	100	178	Ala217Ala (gcg/gcA)	Rv1181	pks4	polyketide beta-ketoacyl synthase
1321096	0	G	SNP	A	91	73	160	100	164	Ser354Ser (tcg/tcA)	Rv1182	papA3	acyltransferase PapA
1324171	0	G	SNP	C	83	76	159	100	159	Arg884Arg (cgg/cgC)	Rv1183	mmpL10	transmembrane transport protein MmpL10
1325650	0	G	SNP	A	65	93	158	100	158
1327890	0	G	SNP	A	77	101	171	100	178	Asp472Asp (gac/gaT)	Rv1186c	-	hypothetical protein
1328687	0	G	SNP	C	106	104	209	100	210	Pro207Ala (ccc/Gcc)	Rv1186c	-	hypothetical protein
1339774	0	C	SNP	G	99	71	169	98.84	172	Gly142Gly (ggc/ggG)	Rv1196	PPE18	PPE family protein PPE18
1339823	0	A	SNP	G	110	80	188	100	190	Thr159Ala (acg/Gcg)	Rv1196	PPE18	PPE family protein PPE18
1339894	0	C	SNP	T	98	93	189	98.45	194	Leu182Leu (ctc/ctT)	Rv1196	PPE18	PPE family protein PPE18
1339905	0	C	SNP	T	106	88	190	98.48	197	Ala186Val (gcc/gTc)	Rv1196	PPE18	PPE family protein PPE18
1340500	0	G	SNP	T	85	123	203	99.52	209	Met384Ile (atg/atT)	Rv1196	PPE18	PPE family protein PPE18
1340784	0	T	SNP	C	85	96	181	97.31	186	Gly42Gly (ggt/ggC)	Rv1197	esxK	ESAT-6 like protein EsxK
1341295	0	A	SNP	G	92	84	173	99.44	177
1345016	0	C	SNP	T	90	77	164	98.24	170	Ala52Thr (gcc/Acc)	Rv1201c	dapD	2,3,4,5-tetrahydropyridine-2,6-dicarboxylate N-succinyltransferase
1351172	0	A	SNP	G	80	71	147	100	151
1353980	0	G	SNP	A	81	106	185	99.47	188	Ser153Ser (tcg/tcA)	Rv1210	tagA	DNA-3-methyladenine glycosylase I TagA
1354489	0	T	SNP	C	95	91	184	98.94	188
1360209	0	T	SNP	C	103	92	187	99.49	196	Ala531Ala (gca/gcG)	Rv1217c	-	tetronasin ABC transporter integral membrane protein
1361190	0	G	SNP	A	147	122	264	99.26	271	Ser204Ser (agc/agT)	Rv1217c	-	tetronasin ABC transporter integral membrane protein
1362006	0	T	SNP	C	73	78	149	100	151	Gln243Arg (caa/cGa)	Rv1218c	-	tetronasin ABC transporter ATP-binding protein
1365837	1	C	Ins	G	115	81	196	92.45	196
1365837	2	C	Ins	G	115	81	196	92.45	196
1367484	0	T	SNP	G	99	80	179	100	179	Trp8Gly (tgg/Ggg)	Rv1224	tatB	Sec-independent protein translocase protein TatB
1371470	0	G	SNP	A	81	94	172	98.87	177	Arg184His (cgt/cAt)	Rv1228	lpqX	lipoprotein LpqX
1371697	0	G	SNP	A	91	96	187	99.47	188	Ala57Thr (gcc/Acc)	Rv1228a	-	hypothetical protein
1374065	0	T	SNP	C	99	104	201	99.51	204	Ser45Gly (agc/Ggc)	Rv1230c	-	membrane protein
1375724	0	A	SNP	C	99	105	202	100	204	Cys149Gly (tgc/Ggc)	Rv1232c	-	hypothetical protein
1376568	1	C	Ins	G	72	73	145	92.95	145		Rv1233c	-	hypothetical protein
1377568	0	A	SNP	G	113	77	184	100	190	Val15Val (gta/gtG)	Rv1235	lpqY	trehalose ABC transporter substrate-binding lipoprotein LpqY
1382628	0	T	SNP	C	87	74	157	100	161	Lys139Glu (aaa/Gaa)	Rv1239c	corA	magnesium and cobalt transport transmembrane protein CorA
1386011	0	C	Del	GAP	144	92	233	92.91	254		Rv1243c	PE_PGRS23	PE-PGRS family protein PE_PGRS23
1387478	0	G	SNP	C	123	131	250	99.22	256	Asp208His (gac/Cac)	Rv1244	lpqZ	lipoprotein LpqZ
1390763	0	C	SNP	T	78	76	148	100	154	Val764Met (gtg/Atg)	Rv1248c	-	multifunctional 2-oxoglutarate dehydrogenase E1 component /2-oxoglutarate dehydrogenase dihydrolipoyllysine-residue succinyltransferase
1393626	0	A	SNP	G	127	102	225	99.57	230	Leu119Leu (ctt/ctC)	Rv1249c	-	membrane protein
1396618	0	C	SNP	A	101	111	208	100	212	Glu875_ (gag/Tag)	Rv1251c	-	hypothetical protein
1396922	0	T	SNP	C	120	106	225	100	226	Thr773Thr (aca/acG)	Rv1251c	-	hypothetical protein
1401033	0	C	SNP	T	70	99	167	100	169	Ser355Leu (tcg/tTg)	Rv1253	deaD	ATP-dependent RNA helicase DeaD
1411210	0	T	SNP	G	107	106	208	99.53	214	Val260Val (gtt/gtG)	Rv1263	amiB2	amidase AmiB
1413148	0	C	SNP	T	61	84	137	100	145
1414021	0	C	SNP	T	91	71	161	100	162	Arg607Gln (cgg/cAg)	Rv1266c	pknH	serine/threonine-protein kinase PknH
1418238	0	T	SNP	G	94	104	197	100	198	Asp40Ala (gac/gCc)	Rv1268c	-	hypothetical protein
1422666	0	C	SNP	T	94	70	163	100	164	Gly462Glu (ggg/gAg)	Rv1273c	-	drug ABC transporter ATP-binding protein
1422667	0	C	SNP	T	94	73	167	100	167	Gly462Arg (ggg/Agg)	Rv1273c	-	drug ABC transporter ATP-binding protein
1438028	0	C	SNP	G	101	70	167	98.28	174	Ser40Arg (agc/agG)	Rv1285	cysD	sulfate adenylyltransferase subunit 2
1440090	0	C	SNP	T	76	86	158	100	162	Thr395Ile (acc/aTc)	Rv1286	-	bifunctional sulfate adenyltransferase subunit 1 CysN/adenylylsulfate kinase CysC
1440469	0	C	SNP	G	73	81	152	100	154	Pro521Pro (ccc/ccG)	Rv1286	-	bifunctional sulfate adenyltransferase subunit 1 CysN/adenylylsulfate kinase CysC
1441545	0	G	SNP	A	7	4	11	91.67	12	Ala66Ala (gcg/gcA)	Rv1288	-	hypothetical protein
1441576	0	T	SNP	C	6	4	9	90.91	11	Leu77Leu (ttg/Ctg)	Rv1288	-	hypothetical protein
1441579	0	A	SNP	T	7	6	12	92.86	14	Asn78Tyr (aat/Tat)	Rv1288	-	hypothetical protein
1441582	0	T	SNP	C	9	7	16	94.12	17	Trp79Arg (tgg/Cgg)	Rv1288	-	hypothetical protein
1445781	0	A	SNP	G	79	98	177	100	177	Ala18Ala (gct/gcC)	Rv1291c	-	hypothetical protein
1450316	0	C	SNP	T	78	62	140	100	140	Ala314Ala (gcc/gcT)	Rv1294	thrA	homoserine dehydrogenase
1457144	0	C	SNP	T	105	96	199	100	201	Arg194Cys (cgc/Tgc)	Rv1300	hemK	release factor glutamine methyltransferase
1468208	0	A	SNP	C	68	92	158	93.57	171	Leu433Arg (ctg/cGg)	Rv1313c	-	insertion sequence element IS1557 transposase
1468492	0	C	SNP	A	103	74	176	99.44	178	Leu338Leu (ctg/ctT)	Rv1313c	-	insertion sequence element IS1557 transposase
1471659	0	C	SNP	T	75	84	157	100	159
1472193	0	A	SNP	T	42	69	106	99.11	112		Rvnr01	-	rRNA			streptomycin (SM)
1478357	0	G	SNP	T	112	126	234	99.58	239	Pro254Pro (ccc/ccA)	Rv1317c	alkA	bifunctional regulatory protein/DNA repair enzyme AlkA
1479085	0	T	SNP	C	109	113	221	100	222	Ile12Val (atc/Gtc)	Rv1317c	alkA	bifunctional regulatory protein/DNA repair enzyme AlkA
1480945	0	C	SNP	G	164	172	334	99.41	338	Thr519Thr (acg/acC)	Rv1319c	-	adenylate cyclase
1480948	0	C	SNP	T	162	165	326	99.7	328	Glu518Glu (gag/gaA)	Rv1319c	-	adenylate cyclase
1481185	0	A	SNP	C	232	200	419	99.77	433	Asp439Glu (gat/gaG)	Rv1319c	-	adenylate cyclase
1481563	0	C	SNP	T	171	239	403	99.27	413	Glu313Glu (gag/gaA)	Rv1319c	-	adenylate cyclase
1482627	0	T	SNP	C	81	88	165	100	169	Thr531Ala (acg/Gcg)	Rv1320c	-	adenylate cyclase
1484708	0	A	SNP	C	68	94	159	100	162	Ser144Arg (agc/Cgc)	Rv1321	-	endonuclease NucS
1489142	0	C	SNP	T	53	110	157	98.19	166	Gly275Asp (ggc/gAc)	Rv1325c	PE_PGRS24	PE-PGRS family protein PE_PGRS24
1490905	0	A	SNP	G	83	60	140	100	143	Ser470Pro (tct/Cct)	Rv1326c	glgB	1,4-alpha-glucan branching protein
1495836	0	G	SNP	A	83	90	169	97.19	178	Val425Met (gtg/Atg)	Rv1328	glgP	glycogen phosphorylase
1496436	0	C	SNP	T	97	98	188	97.99	199	Leu625Leu (ctg/Ttg)	Rv1328	glgP	glycogen phosphorylase
1498951	0	G	SNP	T	92	92	182	100	184	Thr80Lys (acg/aAg)	Rv1329c	dinG	ATP-dependent helicase DinG
1499213	0	T	Del	GAP	98	79	177	98.88	179		Rv1330c	pncB1	nicotinic acid phosphoribosyltransferase PncB1
1499214	0	C	Del	GAP	98	78	176	98.88	178		Rv1330c	pncB1	nicotinic acid phosphoribosyltransferase PncB1
1499215	0	A	Del	GAP	98	78	176	99.44	177		Rv1330c	pncB1	nicotinic acid phosphoribosyltransferase PncB1
1499216	0	G	Del	GAP	98	78	176	99.44	177		Rv1330c	pncB1	nicotinic acid phosphoribosyltransferase PncB1
1499217	0	G	Del	GAP	98	78	176	99.44	177		Rv1330c	pncB1	nicotinic acid phosphoribosyltransferase PncB1
1499218	0	C	Del	GAP	98	78	177	99.44	177		Rv1330c	pncB1	nicotinic acid phosphoribosyltransferase PncB1
1499219	0	C	Del	GAP	98	78	177	99.44	177		Rv1330c	pncB1	nicotinic acid phosphoribosyltransferase PncB1
1499220	0	G	Del	GAP	98	78	177	99.44	177		Rv1330c	pncB1	nicotinic acid phosphoribosyltransferase PncB1
1499221	0	G	SNP	A	101	79	179	99.45	181	Pro447Ser (ccg/Tcg)	Rv1330c	pncB1	nicotinic acid phosphoribosyltransferase PncB1
1499274	0	C	SNP	G	122	98	217	100	220	Gly429Ala (ggc/gCc)	Rv1330c	pncB1	nicotinic acid phosphoribosyltransferase PncB1
1500909	0	C	SNP	T	88	82	170	99.42	171	Val83Val (gtc/gtT)	Rv1331	-	ATP-dependent Clp protease adapter protein ClpS
1501700	0	G	SNP	A	136	105	236	100	241	Val34Val (gtg/gtA)	Rv1333	-	hydrolase
1503832	0	G	SNP	A	105	70	168	98.31	178	Val147Met (gtg/Atg)	Rv1336	cysM	O-phosphoserine sulfhydrylase
1505909	0	G	SNP	C	94	67	160	99.38	162
1508029	0	C	SNP	T	105	108	208	100	213	Arg153Cys (cgc/Tgc)	Rv1341	-	non-canonical purine NTP pyrophosphatase
1513189	0	C	SNP	T	78	91	168	100	169	Ala48Val (gct/gTt)	Rv1348	irtA	iron ABC transporter ATP-binding protein/permease IrtA
1526819	0	C	SNP	A	92	78	168	99.42	171	Arg70Arg (cgg/Agg)	Rv1358	-	transcriptional regulator
1533241	0	G	SNP	C	75	101	169	88.44	199	Thr131Thr (acc/acG)	Rv1361c	PPE19	PPE family protein PPE19
1533583	0	G	SNP	A	67	90	157	95.73	164	Tyr17Tyr (tac/taT)	Rv1361c	PPE19	PPE family protein PPE19
1533624	0	A	SNP	C	60	87	147	97.35	151	Phe4Val (ttc/Gtc)	Rv1361c	PPE19	PPE family protein PPE19
1534551	0	C	SNP	T	81	85	165	98.81	168	Glu20Glu (gag/gaA)	Rv1362c	-	membrane protein
1536251	0	G	SNP	T	122	109	227	100	231	Ala465Glu (gcg/gAg)	Rv1364c	-	sigma factor regulatory protein
1540141	0	T	SNP	C	99	98	194	99.49	198	Ile169Val (atc/Gtc)	Rv1367c	-	hypothetical protein
1540484	0	C	SNP	G	107	104	208	98.6	214	Leu54Leu (ctg/ctC)	Rv1367c	-	hypothetical protein
1544255	0	C	SNP	T	69	55	121	100	124	Arg299Arg (cgc/cgT)	Rv1371	-	membrane protein
1546703	0	C	SNP	T	89	67	155	100	156	Pro231Leu (ccg/cTg)	Rv1373	-	glycolipid sulfotransferase
1547125	0	T	SNP	C	75	74	148	100	149	Thr136Ala (aca/Gca)	Rv1374c	-	hypothetical protein
1552547	0	G	SNP	A	110	124	227	99.57	235	Arg37Trp (cgg/Tgg)	Rv1378c	-	hypothetical protein
1554216	0	C	SNP	T	131	87	216	99.09	220	Pro10Leu (ccc/cTc)	Rv1381	pyrC	dihydroorotase
1563717	0	C	SNP	T	77	83	156	100	160	Val8Val (gtc/gtT)	Rv1388	mihF	integration host factor MihF
1563972	0	C	SNP	T	93	94	184	98.94	189	Asp93Asp (gac/gaT)	Rv1388	mihF	integration host factor MihF
1570566	0	C	SNP	A	97	95	188	100	192	Arg135Leu (cgg/cTg)	Rv1394c	cyp132	cytochrome P450 Cyp132
1573660	0	T	SNP	G	90	65	154	100	155	Arg66Ser (aga/agC)	Rv1396c	PE_PGRS25	PE-PGRS family protein PE_PGRS25
1583948	0	C	SNP	T	115	136	246	99.6	252	Thr283Ile (acc/aTc)	Rv1407	fmu	methyltransferase
1588899	0	G	SNP	T	91	104	190	99.49	196	Ala111Ala (gcg/gcT)	Rv1412	ribC	riboflavin synthase
1593331	0	G	SNP	A	81	86	162	100	167
1595342	0	T	SNP	C	85	104	185	98.95	191	Val434Ala (gtg/gCg)	Rv1420	uvrC	excinuclease ABC subunit UvrC
1599557	0	C	SNP	G	83	63	141	97.99	149	Arg33Thr (agg/aCg)	Rv1424c	-	membrane protein
1608276	0	A	SNP	C	82	93	174	100	175	Asn65Thr (aac/aCc)	Rv1431	-	hypothetical protein
1609840	0	A	SNP	G	137	83	220	100	220	Pro586Pro (cca/ccG)	Rv1431	-	hypothetical protein
1612624	1	T	Ins	A	80	78	158	79.8	158		Rv1435c	-	hypothetical protein
1612624	2	T	Ins	T	80	78	158	79.8	158		Rv1435c	-	hypothetical protein
1612624	3	T	Ins	C	80	78	158	79.8	158		Rv1435c	-	hypothetical protein
1612624	4	T	Ins	G	80	78	158	79.8	158		Rv1435c	-	hypothetical protein
1612624	5	T	Ins	G	80	78	158	79.8	158		Rv1435c	-	hypothetical protein
1612624	6	T	Ins	T	78	78	156	78.79	158		Rv1435c	-	hypothetical protein
1612624	7	T	Ins	A	80	78	158	79.8	158		Rv1435c	-	hypothetical protein
1612624	8	T	Ins	C	80	78	158	79.8	158		Rv1435c	-	hypothetical protein
1612624	9	T	Ins	C	80	78	158	79.8	158		Rv1435c	-	hypothetical protein
1612624	10	T	Ins	G	80	77	157	79.29	158		Rv1435c	-	hypothetical protein
1612624	11	T	Ins	G	79	78	157	79.29	158		Rv1435c	-	hypothetical protein
1612624	12	T	Ins	T	80	78	158	79.8	158		Rv1435c	-	hypothetical protein
1612624	13	T	Ins	G	80	78	158	79.8	158		Rv1435c	-	hypothetical protein
1612624	14	T	Ins	C	80	78	158	79.8	158		Rv1435c	-	hypothetical protein
1612624	15	T	Ins	G	80	78	158	79.8	158		Rv1435c	-	hypothetical protein
1612624	16	T	Ins	C	80	77	157	79.29	158		Rv1435c	-	hypothetical protein
1612624	17	T	Ins	C	80	78	158	79.8	158		Rv1435c	-	hypothetical protein
1612624	18	T	Ins	A	80	78	158	79.8	158		Rv1435c	-	hypothetical protein
1612624	19	T	Ins	G	79	78	157	79.29	158		Rv1435c	-	hypothetical protein
1612624	20	T	Ins	G	79	77	156	78.79	158		Rv1435c	-	hypothetical protein
1612624	21	T	Ins	G	80	78	158	79.8	158		Rv1435c	-	hypothetical protein
1613035	0	T	SNP	C	72	73	143	100	145
1614143	0	G	SNP	A	68	79	145	99.32	148	Leu279Leu (ctg/ctA)	Rv1436	gap	glyceraldehyde 3-phosphate dehydrogenase
1618978	0	T	SNP	C	52	69	120	100	121	Asp236Gly (gat/gGt)	Rv1441c	PE_PGRS26	PE-PGRS family protein PE_PGRS26
1624791	0	C	SNP	G	105	85	187	99.48	191	Arg192Pro (cga/cCa)	Rv1446c	opcA	OXPP cycle protein OpcA
1627351	0	T	SNP	C	81	82	160	100	163	Thr244Ala (acc/Gcc)	Rv1448c	tal	transaldolase
1628477	0	C	SNP	G	122	94	208	98.63	219	Asp575His (gac/Cac)	Rv1449c	tkt	transketolase
1630148	0	A	SNP	C	93	77	167	99.42	171	Tyr18Asp (tac/Gac)	Rv1449c	tkt	transketolase
1634609	0	C	SNP	T	58	40	96	98	100	Ala7Thr (gcc/Acc)	Rv1450c	PE_PGRS27	PE-PGRS family protein PE_PGRS27
1634610	0	C	SNP	T	58	42	99	98.04	102	Val6Val (gtg/gtA)	Rv1450c	PE_PGRS27	PE-PGRS family protein PE_PGRS27
1636172	1	T	Ins	C	48	4	52	89.66	52		Rv1452c	PE_PGRS28	PE-PGRS family protein PE_PGRS28
1636172	2	T	Ins	C	48	4	52	89.66	52		Rv1452c	PE_PGRS28	PE-PGRS family protein PE_PGRS28
1636172	3	T	Ins	G	48	4	52	89.66	52		Rv1452c	PE_PGRS28	PE-PGRS family protein PE_PGRS28
1636826	0	C	SNP	A	55	96	142	96.18	157	Gly468Gly (ggg/ggT)	Rv1452c	PE_PGRS28	PE-PGRS family protein PE_PGRS28
1636918	0	C	SNP	T	55	72	126	89.44	142	Ala438Thr (gcc/Acc)	Rv1452c	PE_PGRS28	PE-PGRS family protein PE_PGRS28
1636927	0	C	SNP	T	36	51	86	85.29	102	Asp435Asn (gac/Aac)	Rv1452c	PE_PGRS28	PE-PGRS family protein PE_PGRS28
1636928	0	A	SNP	G	39	50	88	87.25	102	Gly434Gly (ggt/ggC)	Rv1452c	PE_PGRS28	PE-PGRS family protein PE_PGRS28
1636934	0	A	SNP	G	38	51	87	86.41	103	His432His (cat/caC)	Rv1452c	PE_PGRS28	PE-PGRS family protein PE_PGRS28
1636936	0	G	SNP	T	38	50	87	85.44	103	His432Asn (cat/Aat)	Rv1452c	PE_PGRS28	PE-PGRS family protein PE_PGRS28
1636944	0	G	SNP	T	36	48	83	81.55	103	Ala429Asp (gcc/gAc)	Rv1452c	PE_PGRS28	PE-PGRS family protein PE_PGRS28
1636945	0	C	SNP	G	39	48	85	81.31	107	Ala429Pro (gcc/Ccc)	Rv1452c	PE_PGRS28	PE-PGRS family protein PE_PGRS28
1636946	0	C	SNP	A	39	49	83	82.24	107	Gly428Gly (ggg/ggT)	Rv1452c	PE_PGRS28	PE-PGRS family protein PE_PGRS28
1636980	0	G	SNP	T	34	54	87	82.24	107	Pro417His (ccc/cAc)	Rv1452c	PE_PGRS28	PE-PGRS family protein PE_PGRS28
1636981	0	G	SNP	T	35	54	87	81.65	109	Pro417Thr (ccc/Acc)	Rv1452c	PE_PGRS28	PE-PGRS family protein PE_PGRS28
1636983	0	C	SNP	G	33	53	84	80.37	107	Gly416Ala (ggc/gCc)	Rv1452c	PE_PGRS28	PE-PGRS family protein PE_PGRS28
1638182	0	C	SNP	T	82	127	206	99.52	210	Ser16Ser (tcg/tcA)	Rv1452c	PE_PGRS28	PE-PGRS family protein PE_PGRS28
1638183	0	G	SNP	A	78	124	200	99.51	203	Ser16Leu (tcg/tTg)	Rv1452c	PE_PGRS28	PE-PGRS family protein PE_PGRS28
1638188	0	C	SNP	T	84	120	201	99.51	205	Ala14Ala (gcg/gcA)	Rv1452c	PE_PGRS28	PE-PGRS family protein PE_PGRS28
1638191	0	C	SNP	G	84	123	198	99.52	208	Ala13Ala (gcg/gcC)	Rv1452c	PE_PGRS28	PE-PGRS family protein PE_PGRS28
1638194	0	G	SNP	C	85	127	209	99.07	214	Ala12Ala (gcc/gcG)	Rv1452c	PE_PGRS28	PE-PGRS family protein PE_PGRS28
1639594	0	C	SNP	A	85	82	164	100	167	Pro405Gln (cca/cAa)	Rv1453	-	transcriptional activator protein
1645802	0	T	SNP	C	106	92	195	100	198	Lys113Glu (aaa/Gaa)	Rv1459c	-	alpha-(1->6)-mannopyranosyltransferase
1650072	0	A	SNP	G	116	111	223	99.56	228	Asn183Asp (aac/Gac)	Rv1462	-	hypothetical protein
1650406	0	C	SNP	A	98	96	190	99.49	195	Thr294Asn (acc/aAc)	Rv1462	-	hypothetical protein
1656293	0	G	SNP	A	104	14	114	100	118	Asn143Asn (aac/aaT)	Rv1468c	PE_PGRS29	PE-PGRS family protein PE_PGRS29
1676290	0	C	SNP	A	105	113	213	100	218	Lys198Asn (aag/aaT)	Rv1486c	-	hypothetical protein
1676880	0	A	SNP	G	95	97	191	99.48	193	Trp2Arg (tgg/Cgg)	Rv1486c	-	hypothetical protein
1681147	0	G	SNP	A	89	63	150	99.35	153
1688300	0	T	SNP	C	109	119	222	99.56	229	Phe120Phe (ttt/ttC)	Rv1497	lipL	esterase LipL
1689349	0	C	SNP	T	67	126	192	100	193	Arg191His (cgc/cAc)	Rv1498c	-	methyltransferase
1692141	0	A	SNP	C	63	63	121	100	126	Ile84Ile (ata/atC)	Rv1501	-	hypothetical protein
1692960	0	T	SNP	C	78	68	142	98.65	148	Ser13Pro (tcg/Ccg)	Rv1502	-	hypothetical protein
1693561	0	A	SNP	G	64	67	127	100	131	Tyr213Cys (tac/tGc)	Rv1502	-	hypothetical protein
1698850	0	C	SNP	T	74	70	142	99.31	145	Ala349Thr (gca/Aca)	Rv1508c	-	membrane protein
1698911	0	G	SNP	A	96	72	163	100	168	Gly328Gly (ggc/ggT)	Rv1508c	-	membrane protein
1699849	0	G	SNP	A	85	98	181	100	183	Pro16Ser (ccg/Tcg)	Rv1508c	-	membrane protein
1702415	0	C	SNP	T	108	111	217	99.1	221	Ala374Val (gcg/gTg)	Rv1510	-	hypothetical protein
1702573	0	T	SNP	C	91	114	200	98.56	208	Leu427Leu (ttg/Ctg)	Rv1510	-	hypothetical protein
1706119	0	T	SNP	C	93	94	184	100	187	Ser159Ser (tca/tcG)	Rv1514c	-	glycosyltransferase
1708290	0	C	SNP	T	99	86	175	100	185	Ala84Thr (gcc/Acc)	Rv1516c	-	sugar transferase
1708792	0	T	SNP	C	85	109	191	100	194
1709432	0	C	SNP	T	77	106	181	100	183	Leu188Phe (ctc/Ttc)	Rv1517	-	hypothetical protein
1713192	0	A	SNP	G	87	74	145	99.38	162	Val297Val (gta/gtG)	Rv1521	fadD25	fatty-acid--CoA ligase FadD25
1713923	0	A	SNP	G	98	73	170	99.42	172	His541Arg (cac/cGc)	Rv1521	fadD25	fatty-acid--CoA ligase FadD25
1716472	0	A	SNP	G	75	48	121	100	123	Ser381Pro (tcc/Ccc)	Rv1522c	mmpL12	transmembrane transport protein MmpL12
1718932	0	C	SNP	T	88	82	166	100	170	Asn69Asn (aac/aaT)	Rv1524	-	glycosyltransferase
1728161	0	G	SNP	T	69	59	125	97.71	131	Gly83Gly (ggc/ggA)	Rv1527c	pks5	polyketide synthase
1728460	0	A	SNP	C	81	81	157	99.39	163
1728837	0	A	SNP	G	82	84	165	100	166
1735739	0	T	SNP	C	95	77	166	98.85	174
1738751	0	C	SNP	A	71	73	138	98.63	146	Arg745Arg (cgg/Agg)	Rv1536	ileS	isoleucine--tRNA ligase
1748439	0	C	SNP	T	72	67	135	100	139	Thr249Ile (acc/aTc)	Rv1547	dnaE1	DNA polymerase III subunit alpha
1752561	0	T	SNP	C	99	80	178	100	179	Asp258Gly (gac/gGc)	Rv1548c	PPE21	PPE family protein PPE21
1753519	1	G	Ins	C	43	92	135	85.44	135
1759252	0	G	SNP	T	88	76	162	100	164	Ser524Ser (tcg/tcT)	Rv1552	frdA	fumarate reductase flavoprotein subunit		phylo (not 4,9)
1760292	0	A	SNP	G	89	96	183	100	185	Met40Val (atg/Gtg)	Rv1554	frdC	fumarate reductase membrane anchor subunit
1761765	0	G	SNP	A	70	87	154	100	157	Gly8Ser (ggc/Agc)	Rv1557	mmpL6	transmembrane transport protein MmpL6
1763482	0	G	SNP	A	82	87	165	100	169	Gly19Arg (ggg/Agg)	Rv1559	ilvA	threonine dehydratase IlvA
1764225	0	C	SNP	T	117	121	234	100	238	Ala266Ala (gcc/gcT)	Rv1559	ilvA	threonine dehydratase IlvA
1778264	1	T	Ins	T	104	106	210	83.67	210		Rv1570	bioD	ATP-dependent dethiobiotin synthetase BioD
1778264	2	T	Ins	G	104	106	210	83.67	210		Rv1570	bioD	ATP-dependent dethiobiotin synthetase BioD
1778264	3	T	Ins	G	103	106	209	83.27	210		Rv1570	bioD	ATP-dependent dethiobiotin synthetase BioD
1778430	0	T	SNP	C	127	128	250	99.61	256	Met191Thr (atg/aCg)	Rv1570	bioD	ATP-dependent dethiobiotin synthetase BioD
1779370	0	G	SNP	C	101	79	179	100	180	Thr19Thr (acg/acC)	Rv1573	-	phage protein
1780586	1	C	Ins	G	82	67	149	91.98	150		Rv1575	-	phage protein
1781251	0	C	SNP	T	110	98	206	99.52	209	Glu272Lys (gag/Aag)	Rv1576c	-	phage capsid protein
1781811	0	T	SNP	C	127	124	249	99.6	252	Asp85Gly (gac/gGc)	Rv1576c	-	phage capsid protein
1784238	0	A	Del	GAP	80	85	166	100	165		Rv1581c	-	phage protein
1789650	0	C	SNP	T	72	74	141	82.95	176	Ala63Thr (gcc/Acc)	Rv1588c	-	hypothetical protein
1789654	0	A	SNP	G	72	75	142	83.52	176	Leu61Leu (ctt/ctC)	Rv1588c	-	hypothetical protein
1789671	0	C	SNP	T	60	69	129	88.36	146	Ala56Thr (gcg/Acg)	Rv1588c	-	hypothetical protein
1789675	0	A	SNP	C	58	71	127	88.97	145	Gly54Gly (ggt/ggG)	Rv1588c	-	hypothetical protein
1789678	0	C	SNP	G	59	75	132	88.16	152	Val53Val (gtg/gtC)	Rv1588c	-	hypothetical protein
1789933	0	G	SNP	A	78	67	145	98.64	147
1792777	0	T	SNP	C	73	85	158	100	158	Ile322Val (att/Gtt)	Rv1592c	-	hypothetical protein
1792778	0	T	SNP	C	71	89	157	100	160	Glu321Glu (gaa/gaG)	Rv1592c	-	hypothetical protein
1798355	0	G	SNP	A	93	86	176	100	179	Gly21Asp (ggt/gAt)	Rv1597	-	hypothetical protein
1802047	0	C	SNP	G	86	76	158	98.78	164	Gln5Glu (cag/Gag)	Rv1601	hisB	imidazole glycerol-phosphate dehydratase
1803265	0	G	SNP	A	72	97	169	100	169	Ser201Asn (agc/aAc)	Rv1602	hisH	imidazole glycerol phosphate synthase subunit HisH
1804409	0	C	SNP	A	79	84	161	100	163	Pro124Gln (cca/cAa)	Rv1604	impA	inositol-monophosphatase ImpA
1811375	0	G	SNP	T	89	77	163	98.81	168	Gly83Gly (ggg/ggT)	Rv1612	trpB	tryptophan synthase subunit beta
1812448	0	C	SNP	T	102	93	192	100	195	Tyr30Tyr (tac/taT)	Rv1613	trpA	tryptophan synthase subunit alpha
1817976	0	A	SNP	T	93	80	167	98.86	175	His121Leu (cac/cTc)	Rv1618	tesB1	acyl-CoA thioesterase TesB
1818286	0	C	SNP	T	92	99	189	100	191	Gly224Gly (ggc/ggT)	Rv1618	tesB1	acyl-CoA thioesterase TesB
1827468	0	C	SNP	A	96	100	195	99.49	197	Val160Leu (gtg/Ttg)	Rv1625c	cya	adenylyl cyclase
1832509	0	C	SNP	G	86	104	186	99.48	191	Thr615Thr (acc/acG)	Rv1629	polA	DNA polymerase I
1833025	0	C	SNP	T	126	100	224	100	226	Asp787Asp (gac/gaT)	Rv1629	polA	DNA polymerase I
1836286	0	G	SNP	C	123	135	251	100	258
1836417	0	C	SNP	A	83	123	202	100	206	Gly138Gly (ggg/ggT)	Rv1632c	-	hypothetical protein
1839759	0	G	SNP	C	118	125	239	99.59	244	Gly198Arg (ggg/Cgg)	Rv1634	-	multidrug-efflux transporter
1847919	0	C	SNP	G	110	111	216	99.55	222	Thr180Thr (acg/acC)	Rv1639c	-	hypothetical protein
1849609	0	T	SNP	C	68	78	146	100	146	Arg809Arg (cga/cgG)	Rv1640c	lysX	bifunctional lysine--tRNA ligase/phosphatidylglycerol lysyltransferase
1852877	0	A	SNP	C	90	86	172	100	176	_202Ser (tag/tCg)	Rv1641	infC	initiation factor IF-3
1854300	0	T	SNP	C	103	105	204	100	208	Leu232Pro (ctg/cCg)	Rv1644	tsnR	23S rRNA methyltransferase TsnR
1856617	0	C	SNP	T	71	56	126	99.22	128	Thr285Ile (aca/aTa)	Rv1646	PE17	PE family protein PE17
1856777	0	G	SNP	C	122	78	198	100	200	Ala2Pro (gcg/Ccg)	Rv1647	-	adenylate cyclase
1859559	0	C	SNP	A	95	87	181	100	182	Ala276Asp (gcc/gAc)	Rv1649	pheS	phenylalanine--tRNA ligase subunit alpha
1863584	0	G	SNP	T	139	117	247	99.61	257	Thr600Asn (acc/aAc)	Rv1651c	PE_PGRS30	PE-PGRS family protein PE_PGRS30
1873700	0	G	SNP	A	111	102	210	98.61	216	Leu354Leu (ctg/ctA)	Rv1659	argH	argininosuccinate lyase
1885772	0	G	SNP	A	80	90	167	100	170	Ala1357Thr (gcc/Acc)	Rv1662	pks8	polyketide synthase
1894300	1	G	Ins	G	85	75	160	86.02	160
1894300	2	G	Ins	T	85	75	160	86.02	160
1894300	3	G	Ins	C	85	75	160	86.02	160
1894300	4	G	Ins	T	85	74	159	85.48	160
1894300	5	G	Ins	T	85	75	160	86.02	160
1894300	6	G	Ins	G	85	75	160	86.02	160
1894300	7	G	Ins	C	85	75	160	86.02	160
1894300	8	G	Ins	C	83	75	158	84.95	160
1894300	9	G	Ins	G	85	75	160	86.02	160
1894300	10	G	Ins	C	85	74	159	85.48	160
1894422	0	A	SNP	G	110	112	215	100	222
1901493	0	T	SNP	C	92	100	190	100	192	Ser149Ser (agt/agC)	Rv1676	-	hypothetical protein
1907296	0	G	SNP	C	85	83	163	100	168	Ala298Ala (gcg/gcC)	Rv1682	-	hypothetical protein
1908598	0	G	SNP	A	96	97	189	100	193	Arg335Arg (cgg/cgA)	Rv1683	-	bifunctional long-chain acyl-CoA synthase/lipase
1916137	0	A	SNP	G	136	113	247	100	249	Leu63Leu (cta/ctG)	Rv1691	-	hypothetical protein
1916175	0	C	SNP	G	133	123	255	99.22	258	Ala76Gly (gcc/gGc)	Rv1691	-	hypothetical protein
1917972	0	A	SNP	G	145	95	236	100	240	Leu11Leu (cta/ctG)	Rv1694	tlyA	16S/23S rRNA (cytidine-2'-O)-methyltransferase TlyA			capreomycin (CPR)
1925136	0	G	SNP	A	72	76	147	98.01	151	Val436Val (gtg/gtA)	Rv1699	pyrG	CTP synthase
1926029	0	T	SNP	C	93	88	179	99.45	182	Tyr150His (tat/Cat)	Rv1700	-	NUDIX hydrolase
1927329	0	C	SNP	A	99	82	175	100	181	Arg416Leu (cgc/cTc)	Rv1702c	-	hypothetical protein
1931179	0	C	SNP	A	67	71	137	100	138	Arg93Leu (cgg/cTg)	Rv1704c	cycA	D-serine/alanine/glycine transporter protein CycA
1931718	0	G	SNP	C	84	79	160	100	163	Leu313Val (ctg/Gtg)	Rv1705c	PPE22	PPE family protein PPE22
1933988	0	G	SNP	A	66	80	143	100	146
1944107	0	A	SNP	G	106	99	204	100	205	Ser178Gly (agt/Ggt)	Rv1716	-	hypothetical protein
1944402	0	T	SNP	C	123	128	246	100	251	Val276Ala (gtc/gCc)	Rv1716	-	hypothetical protein
1946999	0	T	SNP	G	68	74	139	99.3	143
1950767	0	T	SNP	C	64	77	140	100	141	Lys95Lys (aaa/aaG)	Rv1724c	-	hypothetical protein
1952313	0	C	Del	GAP	92	95	186	87.79	213		Rv1726	-	oxidoreductase
1952314	0	G	Del	GAP	92	95	186	98.94	189		Rv1726	-	oxidoreductase
1952315	0	G	Del	GAP	92	95	188	98.94	189		Rv1726	-	oxidoreductase
1952316	0	A	Del	GAP	92	95	188	98.94	189		Rv1726	-	oxidoreductase
1952317	0	C	Del	GAP	92	95	188	98.94	189		Rv1726	-	oxidoreductase
1952318	0	T	Del	GAP	92	95	188	98.94	189		Rv1726	-	oxidoreductase
1952319	0	G	Del	GAP	92	95	188	98.94	189		Rv1726	-	oxidoreductase
1952320	0	A	Del	GAP	92	95	188	98.94	189		Rv1726	-	oxidoreductase
1952321	0	G	Del	GAP	92	95	188	98.94	189		Rv1726	-	oxidoreductase
1952743	0	G	SNP	A	104	104	205	99.05	210	Val298Met (gtg/Atg)	Rv1726	-	oxidoreductase
1960284	0	C	SNP	A	89	103	190	100	192	Gln68His (cag/caT)	Rv1733c	-	transmembrane protein
1965665	0	C	SNP	T	60	87	144	98.66	149	Gly3Gly (ggc/ggT)	Rv1738	-	hypothetical protein
1967237	0	C	SNP	A	76	69	142	99.32	146	Arg134Leu (cga/cTa)	Rv1739c	-	sulfate ABC transporter permease
1971725	0	G	SNP	C	105	91	194	98.99	198	Arg89Arg (cgc/cgG)	Rv1745c	idi	isopentenyl-diphosphate delta-isomerase
1972901	0	C	SNP	T	95	73	168	99.41	169	Ala255Val (gcg/gTg)	Rv1746	pknF	serine/threonine-protein kinase PknF
1974100	0	C	SNP	G	113	125	229	99.17	240	Ala157Ala (gcc/gcG)	Rv1747	-	ABC transporter ATP-binding protein/permease
1977646	0	G	SNP	A	86	78	161	99.39	165	Ala80Ala (gcc/gcT)	Rv1749c	-	integral membrane protein
1983195	0	A	SNP	G	14	11	24	92.59	27	Gly527Gly (ggt/ggC)	Rv1753c	PPE24	PPE family protein PPE24
1983198	0	C	SNP	G	18	11	27	100	29	Val526Val (gtg/gtC)	Rv1753c	PPE24	PPE family protein PPE24
1983313	0	T	SNP	G	78	96	171	95.6	182	Asn488Thr (aac/aCc)	Rv1753c	PPE24	PPE family protein PPE24
1992161	0	A	SNP	G	4	5	9	100	9	Gly139Gly (ggt/ggC)	Rv1759c	wag22	PE-PGRS family protein Wag22
1997852	0	C	SNP	G	50	36	85	97.73	88	Val222Leu (gtt/Ctt)	Rv1765c	-	hypothetical protein
1998063	0	T	SNP	A	41	47	88	100	88	Glu151Asp (gaa/gaT)	Rv1765c	-	hypothetical protein
1998122	0	G	SNP	A	41	47	86	100	88	Leu132Leu (ctg/Ttg)	Rv1765c	-	hypothetical protein
1998141	0	G	SNP	C	41	47	85	98.88	89	Gly125Gly (ggc/ggG)	Rv1765c	-	hypothetical protein
1998300	0	T	SNP	C	27	41	67	100	68	Ser72Ser (tca/tcG)	Rv1765c	-	hypothetical protein
2003252	0	C	SNP	T	103	102	203	98.09	209	Ala209Ala (gcc/gcT)	Rv1769	-	hypothetical protein
2003827	0	A	SNP	C	125	102	225	99.56	228	Asp401Ala (gac/gCc)	Rv1769	-	hypothetical protein
2010614	0	G	SNP	A	87	80	164	100	167
2010880	0	T	SNP	G	83	79	162	99.39	163	Gly75Gly (ggt/ggG)	Rv1777	cyp144	cytochrome P450 Cyp144
2011568	0	G	SNP	C	78	83	161	100	161	Glu305Gln (gag/Cag)	Rv1777	cyp144	cytochrome P450 Cyp144
2022868	0	T	SNP	C	114	112	221	100	226	Ser1204Ser (agt/agC)	Rv1783	eccC5	ESX-5 type VII secretion system protein EccC5
2023628	0	C	SNP	G	76	86	159	98.18	165	Gly334Ala (gga/gCa)	Rv1785c	cyp143	cytochrome P450 Cyp143
2025977	0	C	SNP	G	106	92	193	98.02	202	Thr226Arg (acg/aGg)	Rv1787	PPE25	PPE family protein PPE25
2034676	0	C	SNP	T	89	92	179	100	181	Ile316Ile (atc/atT)	Rv1796	mycP5	membrane-anchored mycosin MycP
2045310	0	A	SNP	G	124	124	242	99.6	249	Ile511Ile (att/atC)	Rv1803c	PE_PGRS32	PE-PGRS family protein PE_PGRS32
2049065	0	T	SNP	C	94	133	226	99.56	228
2049097	0	G	SNP	C	97	137	229	100	234
2050822	0	G	SNP	C	115	106	217	100	221	Gly301Ala (gga/gCa)	Rv1808	PPE32	PPE family protein PPE32
2051345	0	G	SNP	A	94	91	182	98.93	187	Gly22Ser (ggt/Agt)	Rv1809	PPE33	PPE family protein PPE33
2051746	0	T	SNP	C	107	91	194	100	198	Ala155Ala (gct/gcC)	Rv1809	PPE33	PPE family protein PPE33
2052035	0	G	SNP	T	87	86	172	100	173	Val252Leu (gtg/Ttg)	Rv1809	PPE33	PPE family protein PPE33
2055271	0	A	SNP	G	80	95	169	100	175	Leu30Pro (cta/cCa)	Rv1812c	-	dehydrogenase
2056184	0	C	SNP	T	71	80	151	100	151
2057774	0	A	SNP	T	100	88	184	100	188	Ile83Phe (atc/Ttc)	Rv1815	-	hypothetical protein
2058950	0	C	Del	GAP	85	72	155	97.52	161		Rv1816	-	HTH-type transcriptional regulator
2061865	0	G	Del	GAP	5	16	18	95.45	22		Rv1818c	PE_PGRS33	PE-PGRS family protein PE_PGRS33
2061866	0	G	Del	GAP	5	16	18	95.45	22		Rv1818c	PE_PGRS33	PE-PGRS family protein PE_PGRS33
2061867	0	T	Del	GAP	5	16	18	95.45	22		Rv1818c	PE_PGRS33	PE-PGRS family protein PE_PGRS33
2061868	0	G	Del	GAP	5	16	18	95.45	22		Rv1818c	PE_PGRS33	PE-PGRS family protein PE_PGRS33
2061869	0	A	Del	GAP	5	16	18	95.45	22		Rv1818c	PE_PGRS33	PE-PGRS family protein PE_PGRS33
2061870	0	C	Del	GAP	5	16	18	95.45	22		Rv1818c	PE_PGRS33	PE-PGRS family protein PE_PGRS33
2061871	0	A	Del	GAP	5	16	18	95.45	22		Rv1818c	PE_PGRS33	PE-PGRS family protein PE_PGRS33
2061872	0	T	Del	GAP	5	16	18	95.45	22		Rv1818c	PE_PGRS33	PE-PGRS family protein PE_PGRS33
2061873	0	T	Del	GAP	5	16	18	95.45	22		Rv1818c	PE_PGRS33	PE-PGRS family protein PE_PGRS33
2061874	0	A	Del	GAP	5	16	18	95.45	22		Rv1818c	PE_PGRS33	PE-PGRS family protein PE_PGRS33
2061875	0	G	Del	GAP	5	16	18	95.45	22		Rv1818c	PE_PGRS33	PE-PGRS family protein PE_PGRS33
2061876	0	T	Del	GAP	5	16	18	95.45	22		Rv1818c	PE_PGRS33	PE-PGRS family protein PE_PGRS33
2061877	0	G	Del	GAP	5	16	18	95.45	22		Rv1818c	PE_PGRS33	PE-PGRS family protein PE_PGRS33
2061878	0	C	Del	GAP	5	16	18	95.45	22		Rv1818c	PE_PGRS33	PE-PGRS family protein PE_PGRS33
2061879	0	C	Del	GAP	5	16	18	95.45	22		Rv1818c	PE_PGRS33	PE-PGRS family protein PE_PGRS33
2061880	0	G	Del	GAP	5	16	18	95.45	22		Rv1818c	PE_PGRS33	PE-PGRS family protein PE_PGRS33
2061881	0	G	Del	GAP	5	16	18	95.45	22		Rv1818c	PE_PGRS33	PE-PGRS family protein PE_PGRS33
2061958	0	A	SNP	G	16	48	60	100	64	Ala239Ala (gct/gcC)	Rv1818c	PE_PGRS33	PE-PGRS family protein PE_PGRS33
2067212	0	G	SNP	A	81	69	147	98.04	153	Leu252Leu (ctg/ctA)	Rv1821	secA2	protein translocase subunit SecA
2074754	0	C	SNP	T	81	76	157	100	157
2076599	0	A	SNP	G	107	122	226	98.71	232	Ala241Ala (gca/gcG)	Rv1832	gcvB	glycine dehydrogenase
2087652	0	C	SNP	T	68	74	142	100	142	Arg87Arg (cgg/cgA)	Rv1839c	vapB13	antitoxin VapB13
2088622	0	G	Del	GAP	68	84	152	75.25	202		Rv1840c	PE_PGRS34	PE-PGRS family protein PE_PGRS34
2088623	0	C	Del	GAP	68	84	152	75.62	201		Rv1840c	PE_PGRS34	PE-PGRS family protein PE_PGRS34
2088624	0	C	Del	GAP	68	84	152	76	200		Rv1840c	PE_PGRS34	PE-PGRS family protein PE_PGRS34
2088625	0	G	Del	GAP	68	85	152	78.06	196		Rv1840c	PE_PGRS34	PE-PGRS family protein PE_PGRS34
2088626	0	T	Del	GAP	68	85	152	77.66	197		Rv1840c	PE_PGRS34	PE-PGRS family protein PE_PGRS34
2088627	0	T	Del	GAP	68	84	152	77.95	195		Rv1840c	PE_PGRS34	PE-PGRS family protein PE_PGRS34
2088628	0	G	Del	GAP	68	84	152	77.16	197		Rv1840c	PE_PGRS34	PE-PGRS family protein PE_PGRS34
2089752	0	C	SNP	T	109	90	199	98.03	203	Val323Met (gtg/Atg)	Rv1841c	-	hypothetical protein
2094912	0	C	Del	GAP	89	76	162	91.16	181		Rv1844c	gnd1	6-phosphogluconate dehydrogenase
2094913	0	A	Del	GAP	89	76	162	91.16	181		Rv1844c	gnd1	6-phosphogluconate dehydrogenase
2094914	0	G	Del	GAP	89	76	162	91.67	180		Rv1844c	gnd1	6-phosphogluconate dehydrogenase
2094915	0	C	Del	GAP	89	76	162	92.7	178		Rv1844c	gnd1	6-phosphogluconate dehydrogenase
2094916	0	G	Del	GAP	89	76	162	93.22	177		Rv1844c	gnd1	6-phosphogluconate dehydrogenase
2094917	0	T	Del	GAP	89	76	162	93.22	177		Rv1844c	gnd1	6-phosphogluconate dehydrogenase
2096186	0	A	SNP	G	115	141	253	99.22	258	Thr138Thr (act/acC)	Rv1846c	blaI	transcriptional repressor BlaI
2108141	0	T	SNP	C	110	103	211	100	213	Phe136Leu (ttc/Ctc)	Rv1860	apa	hypothetical protein
2108890	0	A	SNP	C	94	112	203	100	206
2109523	1	C	Ins	G	98	85	183	95.81	183
2116903	0	C	SNP	T	85	96	175	100	181	Gly380Gly (ggc/ggT)	Rv1867	-	hypothetical protein
2122976	0	C	SNP	G	84	111	192	99.49	196	Gly59Ala (ggt/gCt)	Rv1872c	lldD2	L-lactate dehydrogenase
2123169	0	T	SNP	G	76	96	170	99.42	173
2128870	0	A	SNP	G	102	84	183	100	186	Leu283Leu (cta/ctG)	Rv1878	glnA3	glutamine synthetase GlnA
2133468	1	T	Ins	T	75	83	158	96.93	158		Rv1883c	-	hypothetical protein
2133468	2	T	Ins	C	75	83	158	96.93	158		Rv1883c	-	hypothetical protein
2133468	3	T	Ins	G	75	83	158	96.93	158		Rv1883c	-	hypothetical protein
2133468	4	T	Ins	C	75	83	158	96.93	158		Rv1883c	-	hypothetical protein
2133468	5	T	Ins	A	75	83	158	96.93	158		Rv1883c	-	hypothetical protein
2133468	6	T	Ins	T	74	83	157	96.32	158		Rv1883c	-	hypothetical protein
2133468	7	T	Ins	G	74	82	156	95.71	158		Rv1883c	-	hypothetical protein
2133468	8	T	Ins	C	74	82	156	95.71	156		Rv1883c	-	hypothetical protein
2133468	9	T	Ins	C	73	82	155	95.09	155		Rv1883c	-	hypothetical protein
2133468	10	T	Ins	G	72	82	154	94.48	154		Rv1883c	-	hypothetical protein
2133468	11	T	Ins	T	71	82	153	93.87	153		Rv1883c	-	hypothetical protein
2133468	12	T	Ins	C	70	82	152	93.25	152		Rv1883c	-	hypothetical protein
2135870	0	T	SNP	C	66	81	147	100	147
2137521	1	A	Ins	C	71	45	116	83.45	116
2137521	2	A	Ins	T	71	44	115	82.73	116
2137521	3	A	Ins	C	70	44	114	82.01	115
2137521	4	A	Ins	C	70	45	115	82.73	115
2137521	5	A	Ins	G	70	45	115	82.73	115
2137521	6	A	Ins	A	70	45	115	82.73	115
2137521	7	A	Ins	T	70	45	115	82.73	115
2137521	8	A	Ins	C	70	45	115	82.73	115
2137521	9	A	Ins	A	70	45	115	82.73	115
2137521	10	A	Ins	C	70	44	114	82.01	115
2138453	0	C	SNP	T	98	87	184	100	185
2142244	0	A	SNP	T	77	78	149	98.73	157
2142250	0	C	SNP	T	77	81	155	99.37	159
2143328	0	G	Del	GAP	73	96	169	99.41	170		Rv1895	-	zinc-binding alcohol dehydrogenase
2147022	0	A	SNP	C	85	76	153	100	161	Ile204Met (att/atG)	Rv1900c	lipJ	lignin peroxidase LipJ
2150344	0	G	SNP	T	78	67	144	99.32	146
2151780	0	G	SNP	T	90	95	185	98.93	187	Gln206Lys (caa/Aaa)	Rv1905c	aao	D-amino acid oxidase
2153184	0	T	SNP	G	82	86	162	99.41	169
2154724	0	C	SNP	A	86	103	186	100	189	Arg463Leu (cgg/cTg)	Rv1908c	katG	catalase-peroxidase		phylo (not Euro-American, M. africanum, M. bovis, M . canettii, M. caprae, M. Microti, M. pinipedii, Beijing, Delhi/CAS, EAI, 4)	isoniazid (INH)
2155168	0	C	SNP	G	96	81	173	99.44	178	Ser315Thr (agc/aCc)	Rv1908c	katG	catalase-peroxidase	isoniazid (INH)		isoniazid (INH)
2158109	0	T	SNP	C	82	89	170	100	171	Asp328Gly (gac/gGc)	Rv1912c	fadB5	oxidoreductase FadB
2158905	0	C	SNP	A	101	96	194	100	197	Gly63_ (gga/Tga)	Rv1912c	fadB5	oxidoreductase FadB
2160682	0	C	SNP	T	96	86	179	98.91	184	Leu74Phe (ctc/Ttc)	Rv1915	aceAa	isocitrate lyase AceAa
2160998	0	G	SNP	A	99	91	186	99.48	191	Gly179Asp (ggc/gAc)	Rv1915	aceAa	isocitrate lyase AceAa
2161343	1	G	Ins	T	76	95	171	93.96	172		Rv1915	aceAa	isocitrate lyase AceAa
2163790	0	A	SNP	C	43	39	81	100	82	Pro1174Pro (cct/ccG)	Rv1917c	PPE34	PPE family protein PPE34
2165286	0	A	SNP	C	70	78	147	100	148	Ser676Ala (tca/Gca)	Rv1917c	PPE34	PPE family protein PPE34
2165503	0	T	SNP	A	56	54	103	90.91	121	Ala603Ala (gca/gcT)	Rv1917c	PPE34	PPE family protein PPE34
2165866	0	G	SNP	C	9	20	28	96.67	30	Pro482Pro (ccc/ccG)	Rv1917c	PPE34	PPE family protein PPE34
2165869	0	G	SNP	C	8	16	24	96	25	Gly481Gly (ggc/ggG)	Rv1917c	PPE34	PPE family protein PPE34
2165872	0	A	SNP	C	8	16	24	96	25	Val480Val (gtt/gtG)	Rv1917c	PPE34	PPE family protein PPE34
2165875	0	G	SNP	C	8	16	24	96	25	Leu479Leu (ctc/ctG)	Rv1917c	PPE34	PPE family protein PPE34
2165877	0	G	SNP	A	8	15	23	95.83	24	Leu479Phe (ctc/Ttc)	Rv1917c	PPE34	PPE family protein PPE34
2165878	0	T	SNP	C	8	16	24	96	25	Ala478Ala (gca/gcG)	Rv1917c	PPE34	PPE family protein PPE34
2165884	0	G	SNP	C	8	16	24	96	25	Thr476Thr (acc/acG)	Rv1917c	PPE34	PPE family protein PPE34
2165886	0	T	SNP	A	8	16	24	96	25	Thr476Ser (acc/Tcc)	Rv1917c	PPE34	PPE family protein PPE34
2165890	0	G	SNP	A	8	15	22	95.83	24	Asn474Asn (aac/aaT)	Rv1917c	PPE34	PPE family protein PPE34
2165891	0	T	SNP	C	8	16	24	96	25	Asn474Ser (aac/aGc)	Rv1917c	PPE34	PPE family protein PPE34
2165893	0	G	SNP	C	7	16	23	95.83	24	Ile473Met (atc/atG)	Rv1917c	PPE34	PPE family protein PPE34
2165895	0	T	SNP	C	8	15	23	95.83	24	Ile473Val (atc/Gtc)	Rv1917c	PPE34	PPE family protein PPE34
2165896	0	G	SNP	A	8	15	22	95.83	24	Gly472Gly (ggc/ggT)	Rv1917c	PPE34	PPE family protein PPE34
2165901	0	G	SNP	A	9	19	27	87.5	32	Leu471Leu (ctg/Ttg)	Rv1917c	PPE34	PPE family protein PPE34
2165902	0	C	SNP	A	11	19	28	85.71	35	Gly470Gly (ggg/ggT)	Rv1917c	PPE34	PPE family protein PPE34
2167310	0	A	SNP	G	88	92	174	98.9	182	Met1Thr (atg/aCg)	Rv1917c	PPE34	PPE family protein PPE34
2167926	0	A	SNP	G	74	93	166	99.4	168	Leu896Ser (ttg/tCg)	Rv1918c	PPE35	PPE family protein PPE35
2172526	0	A	SNP	C	82	100	181	98.91	184	_424Gly (tga/Gga)	Rv1921c	lppF	lipoprotein LppF
2173860	0	A	SNP	C	82	80	161	98.18	165
2180911	0	G	SNP	T	65	72	135	100	137	Pro103Thr (ccg/Acg)	Rv1928c	-	short-chain type dehydrogenase/reductase
2181307	0	T	SNP	G	73	70	142	98.62	145	Pro200Pro (cca/ccC)	Rv1929c	-	hypothetical protein
2186127	0	G	SNP	A	100	121	218	100	221	Ala21Val (gcc/gTc)	Rv1934c	fadE17	acyl-CoA dehydrogenase FadE17
2186236	0	C	SNP	T	98	129	226	100	227	Pro308Pro (ccg/ccA)	Rv1935c	echA13	enoyl-CoA hydratase EchA13
2187587	0	G	SNP	C	77	79	154	99.36	157	Gln68His (cag/caC)	Rv1936	-	monooxygenase
2191718	0	G	SNP	A	88	97	183	98.4	188	Gly231Asp (ggc/gAc)	Rv1938	ephB	epoxide hydrolase EphB
2199052	0	C	SNP	G	65	63	127	100	128	Gly5Arg (ggt/Cgt)	Rv1948c	-	hypothetical protein
2207591	1	T	Ins	C	85	87	172	98.29	172
2209465	0	G	SNP	A	87	95	179	100	182	Ala47Thr (gcg/Acg)	Rv1966	mce3A	Mce family protein Mce3A
2211826	0	A	SNP	G	99	94	191	100	193	Lys67Lys (aaa/aaG)	Rv1968	mce3C	Mce family protein Mce3C
2216345	0	C	SNP	A	90	93	181	100	183	Pro363Pro (ccc/ccA)	Rv1971	mce3F	Mce family protein Mce3F
2216443	0	C	SNP	A	107	88	193	100	195	Ala396Glu (gcg/gAg)	Rv1971	mce3F	Mce family protein Mce3F
2220512	0	T	SNP	G	94	87	176	100	181	Ser253Ser (tct/tcG)	Rv1977	-	hypothetical protein
2220941	0	G	Del	GAP	64	86	145	88.76	169		Rv1978	-	hypothetical protein
2220942	0	C	Del	GAP	64	86	145	89.82	167		Rv1978	-	hypothetical protein
2220943	0	C	Del	GAP	64	86	145	89.82	167		Rv1978	-	hypothetical protein
2220944	0	A	Del	GAP	64	86	145	88.76	169		Rv1978	-	hypothetical protein
2220945	0	C	Del	GAP	64	86	145	89.29	168		Rv1978	-	hypothetical protein
2220946	0	G	Del	GAP	64	86	145	90.36	166		Rv1978	-	hypothetical protein
2220947	0	A	Del	GAP	64	86	145	99.34	151		Rv1978	-	hypothetical protein
2220948	0	T	Del	GAP	63	86	145	99.33	150		Rv1978	-	hypothetical protein
2221584	0	G	SNP	C	75	87	162	98.78	164	Ser226Thr (agt/aCt)	Rv1978	-	hypothetical protein
2223293	0	T	SNP	C	68	78	145	100	146
2228967	0	A	SNP	G	88	89	176	100	177
2229801	0	C	SNP	G	82	103	183	99.46	186	Pro34Pro (ccg/ccC)	Rv1985c	-	HTH-type transcriptional regulator
2235170	0	A	Del	GAP	8	10	18	94.74	19		Rv1992c	ctpG	cation transporter ATPase G
2235171	0	C	Del	GAP	8	10	18	94.74	19		Rv1992c	ctpG	cation transporter ATPase G
2235172	0	A	Del	GAP	8	10	18	94.74	19		Rv1992c	ctpG	cation transporter ATPase G
2235173	0	A	Del	GAP	8	10	18	94.74	19		Rv1992c	ctpG	cation transporter ATPase G
2235174	0	T	Del	GAP	8	10	18	94.74	19		Rv1992c	ctpG	cation transporter ATPase G
2235175	0	C	Del	GAP	8	10	18	94.74	19		Rv1992c	ctpG	cation transporter ATPase G
2235176	0	C	Del	GAP	8	10	18	94.74	19		Rv1992c	ctpG	cation transporter ATPase G
2235177	0	G	Del	GAP	8	10	18	94.74	19		Rv1992c	ctpG	cation transporter ATPase G
2235178	0	A	Del	GAP	8	10	18	94.74	19		Rv1992c	ctpG	cation transporter ATPase G
2235179	0	C	Del	GAP	8	10	18	94.74	19		Rv1992c	ctpG	cation transporter ATPase G
2235180	0	G	Del	GAP	8	10	18	94.74	19		Rv1992c	ctpG	cation transporter ATPase G
2235181	0	T	Del	GAP	8	10	18	94.74	19		Rv1992c	ctpG	cation transporter ATPase G
2235182	0	T	Del	GAP	8	10	18	100	18		Rv1992c	ctpG	cation transporter ATPase G
2235183	0	T	Del	GAP	8	10	18	100	18		Rv1992c	ctpG	cation transporter ATPase G
2235184	0	T	Del	GAP	8	10	18	100	18		Rv1992c	ctpG	cation transporter ATPase G
2235185	0	G	Del	GAP	8	10	18	100	18		Rv1992c	ctpG	cation transporter ATPase G
2235186	0	C	Del	GAP	8	10	18	100	18		Rv1992c	ctpG	cation transporter ATPase G
2235187	0	A	Del	GAP	8	10	18	100	18		Rv1992c	ctpG	cation transporter ATPase G
2235188	0	C	Del	GAP	8	10	18	100	18		Rv1992c	ctpG	cation transporter ATPase G
2235189	0	C	Del	GAP	8	10	18	100	18		Rv1992c	ctpG	cation transporter ATPase G
2235190	0	A	Del	GAP	8	10	18	100	18		Rv1992c	ctpG	cation transporter ATPase G
2235191	0	T	Del	GAP	8	10	18	100	18		Rv1992c	ctpG	cation transporter ATPase G
2235192	0	G	Del	GAP	8	10	18	100	18		Rv1992c	ctpG	cation transporter ATPase G
2235193	0	A	Del	GAP	8	10	18	100	18		Rv1992c	ctpG	cation transporter ATPase G
2235194	0	T	Del	GAP	8	10	18	100	18		Rv1992c	ctpG	cation transporter ATPase G
2235195	0	C	Del	GAP	8	10	18	100	18		Rv1992c	ctpG	cation transporter ATPase G
2235196	0	T	Del	GAP	8	10	18	100	18		Rv1992c	ctpG	cation transporter ATPase G
2235197	0	G	Del	GAP	8	10	18	100	18		Rv1992c	ctpG	cation transporter ATPase G
2235198	0	C	Del	GAP	8	10	18	100	18		Rv1992c	ctpG	cation transporter ATPase G
2235199	0	C	Del	GAP	8	10	18	100	18		Rv1992c	ctpG	cation transporter ATPase G
2235200	0	G	Del	GAP	8	10	18	100	18		Rv1992c	ctpG	cation transporter ATPase G
2235201	0	C	Del	GAP	8	10	18	100	18		Rv1992c	ctpG	cation transporter ATPase G
2235202	0	G	Del	GAP	8	10	18	100	18		Rv1992c	ctpG	cation transporter ATPase G
2235203	0	A	Del	GAP	8	10	18	100	18		Rv1992c	ctpG	cation transporter ATPase G
2235204	0	G	Del	GAP	8	10	18	100	18		Rv1992c	ctpG	cation transporter ATPase G
2235205	0	C	Del	GAP	8	10	18	100	18		Rv1992c	ctpG	cation transporter ATPase G
2235206	0	G	Del	GAP	8	10	18	100	18		Rv1992c	ctpG	cation transporter ATPase G
2235207	0	C	Del	GAP	8	10	18	100	18		Rv1992c	ctpG	cation transporter ATPase G
2235208	0	C	Del	GAP	8	10	18	100	18		Rv1992c	ctpG	cation transporter ATPase G
2235209	0	G	Del	GAP	8	10	18	100	18		Rv1992c	ctpG	cation transporter ATPase G
2235210	0	G	Del	GAP	8	10	18	100	18		Rv1992c	ctpG	cation transporter ATPase G
2235211	0	G	Del	GAP	8	10	18	100	18		Rv1992c	ctpG	cation transporter ATPase G
2235212	0	C	Del	GAP	8	10	18	100	18		Rv1992c	ctpG	cation transporter ATPase G
2235213	0	A	Del	GAP	8	10	18	100	18		Rv1992c	ctpG	cation transporter ATPase G
2235214	0	T	Del	GAP	8	10	18	100	18		Rv1992c	ctpG	cation transporter ATPase G
2235215	0	G	Del	GAP	8	10	18	100	18		Rv1992c	ctpG	cation transporter ATPase G
2235216	0	G	Del	GAP	8	10	18	100	18		Rv1992c	ctpG	cation transporter ATPase G
2235217	0	T	Del	GAP	8	10	18	100	18		Rv1992c	ctpG	cation transporter ATPase G
2235218	0	C	Del	GAP	8	10	18	100	18		Rv1992c	ctpG	cation transporter ATPase G
2235219	0	T	Del	GAP	8	10	18	100	18		Rv1992c	ctpG	cation transporter ATPase G
2235220	0	A	Del	GAP	8	10	18	100	18		Rv1992c	ctpG	cation transporter ATPase G
2235221	0	G	Del	GAP	8	10	18	100	18		Rv1992c	ctpG	cation transporter ATPase G
2235222	0	G	Del	GAP	8	10	18	100	18		Rv1992c	ctpG	cation transporter ATPase G
2235223	0	G	Del	GAP	8	10	18	100	18		Rv1992c	ctpG	cation transporter ATPase G
2235224	0	C	Del	GAP	8	10	18	100	18		Rv1992c	ctpG	cation transporter ATPase G
2235225	0	T	Del	GAP	8	10	18	100	18		Rv1992c	ctpG	cation transporter ATPase G
2235226	0	T	Del	GAP	8	10	18	100	18		Rv1992c	ctpG	cation transporter ATPase G
2235227	0	G	Del	GAP	8	10	18	100	18		Rv1992c	ctpG	cation transporter ATPase G
2235228	0	G	Del	GAP	8	10	18	94.74	19		Rv1992c	ctpG	cation transporter ATPase G
2235229	0	G	Del	GAP	8	10	18	94.74	19		Rv1992c	ctpG	cation transporter ATPase G
2235230	0	G	Del	GAP	8	10	18	94.74	19		Rv1992c	ctpG	cation transporter ATPase G
2235231	0	C	Del	GAP	8	10	18	94.74	19		Rv1992c	ctpG	cation transporter ATPase G
2235232	0	A	Del	GAP	8	10	18	94.74	19		Rv1992c	ctpG	cation transporter ATPase G
2235290	0	T	SNP	C	115	92	204	99.52	208	Thr673Ala (acc/Gcc)	Rv1992c	ctpG	cation transporter ATPase G
2244421	0	G	SNP	T	124	138	256	100	262	Leu240Met (ctg/Atg)	Rv1999c	-	transporter
2245916	0	T	SNP	G	80	83	163	99.39	164	Ala236Ala (gct/gcG)	Rv2000	-	hypothetical protein
2247677	0	A	SNP	C	81	82	163	100	163	Ile6Ile (ata/atC)	Rv2002	fabG3	20-beta-hydroxysteroid dehydrogenase
2251104	0	G	SNP	A	84	96	177	100	180	Val260Val (gtc/gtT)	Rv2005c	-	universal stress protein
2251999	0	A	SNP	G	94	59	150	100	153
2254481	0	G	SNP	A	102	68	166	98.84	172	Arg827Gln (cgg/cAg)	Rv2006	otsB1	trehalose-6-phosphate phosphatase OtsB
2260100	0	C	SNP	T	91	76	162	98.82	169
2260525	0	C	SNP	T	155	122	272	100	277
2262409	0	C	SNP	G	56	49	104	98.13	107	Val222Leu (gtt/Ctt)	Rv2015c	-	hypothetical protein
2262620	0	T	SNP	A	43	53	94	100	96	Glu151Asp (gaa/gaT)	Rv2015c	-	hypothetical protein
2262679	0	G	SNP	A	40	60	97	100	100	Leu132Leu (ctg/Ttg)	Rv2015c	-	hypothetical protein
2262698	0	G	SNP	C	36	56	91	98.92	93	Gly125Gly (ggc/ggG)	Rv2015c	-	hypothetical protein
2262857	0	T	SNP	C	54	40	91	100	94	Ser72Ser (tca/tcG)	Rv2015c	-	hypothetical protein
2264782	0	C	SNP	A	86	95	178	100	181	Ala262Glu (gcg/gAg)	Rv2017	-	transcriptional regulator
2265059	0	T	SNP	G	93	99	192	100	192
2269780	0	T	SNP	C	101	106	202	100	207	Asp154Gly (gac/gGc)	Rv2024c	-	hypothetical protein
2270102	0	A	SNP	G	94	103	192	99.49	198	Trp47Arg (tgg/Cgg)	Rv2024c	-	hypothetical protein
2275764	0	G	SNP	A	88	104	191	99.48	193	Leu221Phe (ctc/Ttc)	Rv2029c	pfkB	6-phosphofructokinase PfkB
2277419	0	T	SNP	C	101	94	190	100	195	Thr356Thr (aca/acG)	Rv2030c	-	hypothetical protein
2282787	0	C	SNP	T	96	96	191	100	192	Cys312Tyr (tgt/tAt)	Rv2037c	-	transmembrane protein
2284456	0	T	SNP	G	90	83	169	98.86	175	Glu114Ala (gag/gCg)	Rv2038c	-	sugar ABC transporter ATP-binding protein
2285251	0	C	SNP	A	78	66	140	100	144	Val131Phe (gtc/Ttc)	Rv2039c	-	sugar ABC transporter permease
2285558	0	G	SNP	A	65	83	147	98.67	150	Cys28Cys (tgc/tgT)	Rv2039c	-	sugar ABC transporter permease
2287121	0	A	SNP	G	81	82	162	100	163	Asp242Asp (gat/gaC)	Rv2041c	-	sugar ABC transporter substrate-binding lipoprotein
2289047	0	G	SNP	A	84	94	174	99.44	179	Ser65Ser (tcc/tcT)	Rv2043c	pncA	pyrazinamidase/nicotinamidase PncA		phylo (Delhi/CAS)	pyrazinamide (PZA)
2289366	0	G	Del	GAP	88	83	168	97.16	176		Rv2044c	-	hypothetical protein
2296042	0	G	SNP	C	116	118	232	97.91	239	Pro3649Ala (ccg/Gcg)	Rv2048c	pks12	polyketide synthase
2296181	0	A	SNP	G	91	110	195	86.27	233	Gly3602Gly (ggt/ggC)	Rv2048c	pks12	polyketide synthase
2296876	0	C	SNP	G	103	113	213	99.54	217	Gly3371Arg (ggt/Cgt)	Rv2048c	pks12	polyketide synthase
2300546	0	A	SNP	T	105	101	202	98.1	210	His2147Gln (cat/caA)	Rv2048c	pks12	polyketide synthase
2300552	0	T	SNP	G	98	97	193	97.99	199	Pro2145Pro (cca/ccC)	Rv2048c	pks12	polyketide synthase
2300555	0	A	SNP	G	97	94	191	97.95	195	Asp2144Asp (gat/gaC)	Rv2048c	pks12	polyketide synthase
2301782	0	T	SNP	C	54	17	71	100	71	Val1735Val (gta/gtG)	Rv2048c	pks12	polyketide synthase
2306472	0	T	SNP	C	93	108	197	99.5	202	Tyr172Cys (tac/tGc)	Rv2048c	pks12	polyketide synthase
2307587	0	G	Del	GAP	87	101	186	92.61	203
2307588	0	T	Del	GAP	87	101	186	93.53	201
2307589	0	C	Del	GAP	87	101	186	94	200
2307590	0	G	Del	GAP	87	101	186	99.47	189
2309203	0	G	SNP	A	80	96	169	99.44	177	Ala518Val (gca/gTa)	Rv2051c	ppm1	polyprenol-monophosphomannose synthase
2311099	0	C	SNP	G	132	99	230	100	231	Pro473Pro (ccg/ccC)	Rv2052c	-	hypothetical protein
2311418	0	G	SNP	A	114	94	201	99.52	209	Ala367Val (gct/gTt)	Rv2052c	-	hypothetical protein
2318136	0	G	SNP	T	126	111	234	99.16	239	Pro873Gln (ccg/cAg)	Rv2062c	cobN	cobalamin biosynthesis protein CobN
2325320	0	T	SNP	C	62	47	109	98.2	111	Asp184Gly (gat/gGt)	Rv2067c	-	hypothetical protein
2328543	0	T	SNP	C	105	108	210	100	213	Ile145Met (ata/atG)	Rv2071c	cobM	precorrin-4 C(11)-methyltransferase
2329533	0	A	SNP	G	123	116	235	100	239	Leu205Pro (ctc/cCc)	Rv2072c	cobL	precorrin-6Y C(5,15)-methyltransferase
2331620	0	A	SNP	C	114	131	242	100	245	Gly420Gly (ggt/ggG)	Rv2075c	-	hypothetical protein
2331789	0	G	SNP	T	111	125	232	100	236	Pro364Gln (ccg/cAg)	Rv2075c	-	hypothetical protein
2333215	0	C	SNP	T	104	79	177	100	183	Cys25Tyr (tgc/tAc)	Rv2076c	-	hypothetical protein
2334007	0	A	SNP	G	100	104	202	100	204	Ala96Ala (gct/gcC)	Rv2077c	-	transmembrane protein
2335075	0	A	SNP	G	107	84	189	100	191	Glu6Gly (gaa/gGa)	Rv2078	-	hypothetical protein
2335080	0	T	SNP	C	103	76	178	99.44	180	Leu8Leu (ttg/Ctg)	Rv2078	-	hypothetical protein
2335494	0	A	SNP	G	109	83	187	99.48	193	Tyr47Cys (tac/tGc)	Rv2079	-	hypothetical protein
2338195	0	C	Del	GAP	116	99	206	85.32	252		Rv2081c	-	transmembrane protein
2338990	0	G	SNP	C	169	176	339	100	345	Ala94Ala (gcg/gcC)	Rv2082	-	hypothetical protein
2338994	0	G	SNP	A	163	172	329	100	335	Ala96Thr (gcg/Acg)	Rv2082	-	hypothetical protein
2340621	0	C	SNP	G	147	219	353	99.73	367	Pro638Arg (ccc/cGc)	Rv2082	-	hypothetical protein
2341636	0	C	SNP	G	113	129	233	100	242	Leu256Val (ctg/Gtg)	Rv2083	-	hypothetical protein
2342649	1	A	Ins	G	76	90	166	78.67	166		Rv2084	-	hypothetical protein
2342649	2	A	Ins	G	76	90	166	78.67	166		Rv2084	-	hypothetical protein
2342649	3	A	Ins	C	76	90	166	78.67	166		Rv2084	-	hypothetical protein
2342649	4	A	Ins	G	76	90	166	78.67	166		Rv2084	-	hypothetical protein
2342649	5	A	Ins	T	76	90	166	78.67	166		Rv2084	-	hypothetical protein
2342649	6	A	Ins	A	76	90	166	78.67	166		Rv2084	-	hypothetical protein
2342649	7	A	Ins	C	76	90	166	78.67	166		Rv2084	-	hypothetical protein
2342649	8	A	Ins	A	76	89	165	78.2	166		Rv2084	-	hypothetical protein
2342649	9	A	Ins	C	76	90	166	78.67	166		Rv2084	-	hypothetical protein
2342649	10	A	Ins	A	76	89	165	78.2	166		Rv2084	-	hypothetical protein
2342649	11	A	Ins	C	76	90	166	78.67	166		Rv2084	-	hypothetical protein
2344246	0	G	SNP	C	77	77	153	98.72	156
2345037	0	C	SNP	A	130	99	225	100	229	Leu209Leu (ctc/ctA)	Rv2088	pknJ	transmembrane serine/threonine-protein kinase PknJ
2345085	0	A	SNP	C	127	115	240	99.59	243	Ala225Ala (gca/gcC)	Rv2088	pknJ	transmembrane serine/threonine-protein kinase PknJ
2346929	0	C	SNP	T	103	98	196	100	201	Leu132Leu (ctg/ctA)	Rv2089c	pepE	dipeptidase PepE
2348446	0	C	SNP	G	88	118	203	100	206	Phe358Leu (ttc/ttG)	Rv2090	-	5'-3' exonuclease
2348708	0	G	SNP	A	83	77	157	100	160	Val195Val (gtc/gtT)	Rv2091c	-	membrane protein
2353385	0	G	SNP	C	97	86	179	97.34	188	Gln311Glu (cag/Gag)	Rv2095c	pafC	proteasome accessory factor C
2357269	0	G	Del	GAP	105	99	200	85.36	239
2357270	0	C	Del	GAP	105	99	200	86.44	236
2357271	0	C	Del	GAP	104	98	199	85.23	237
2357536	0	C	SNP	T	111	135	240	98.01	251
2358029	1	T	Ins	G	103	98	201	97.1	201
2361604	0	C	SNP	G	136	140	272	100	276	Val455Val (gtc/gtG)	Rv2101	helZ	helicase HelZ
2362041	0	C	SNP	A	104	116	218	100	220	Pro601Gln (ccg/cAg)	Rv2101	helZ	helicase HelZ
2364965	0	C	SNP	A	90	97	183	98.42	190	Arg30Arg (cgg/cgT)	Rv2104a	-	hypothetical protein
2367061	0	A	Del	GAP	78	68	145	97.33	150
2368565	0	A	Del	GAP	84	74	155	99.37	159
2369186	0	G	SNP	C	108	115	223	99.55	224	Arg182Gly (cgt/Ggt)	Rv2109c	prcA	proteasome subunit alpha
2369326	0	C	SNP	G	109	92	199	100	201	Arg135Pro (cgc/cCc)	Rv2109c	prcA	proteasome subunit alpha
2381100	0	G	SNP	A	99	80	176	99.44	180	Pro10Pro (ccg/ccA)	Rv2123	PPE37	PPE family protein PPE37
2382287	0	C	Del	GAP	92	85	176	93.16	190		Rv2123	PPE37	PPE family protein PPE37
2382289	0	G	SNP	T	91	84	174	98.87	177	Asp407Tyr (gac/Tac)	Rv2123	PPE37	PPE family protein PPE37
2386389	0	G	SNP	A	114	112	223	100	226	Gly33Ser (ggc/Agc)	Rv2125	-	hypothetical protein
2387733	0	T	SNP	C	131	40	169	100	171	Glu80Glu (gaa/gaG)	Rv2126c	PE_PGRS37	PE-PGRS family protein PE_PGRS37
2388641	0	G	SNP	A	82	104	183	100	186	Gly9Asp (ggc/gAc)	Rv2127	ansP1	L-asparagine permease
2390005	0	A	SNP	C	79	66	143	99.32	146	Met464Leu (atg/Ctg)	Rv2127	ansP1	L-asparagine permease
2402765	0	G	SNP	A	70	70	139	100	140
2408601	0	G	SNP	A	86	91	172	99.44	178	Ile308Ile (atc/atT)	Rv2150c	ftsZ	cell division protein FtsZ
2413246	0	C	SNP	A	121	108	225	99.57	230	Val36Leu (gtg/Ttg)	Rv2153c	murG	UDP-N-acetylglucosamine--N-acetylmuramyl- (pentapeptide) pyrophosphoryl-undecaprenol-N-acetylglucosamine transferase
2415656	0	G	SNP	C	102	142	243	100	244	Arg247Gly (cgg/Ggg)	Rv2155c	murD	UDP-N-acetylmuramoylalanine--D-glutamate ligase
2421816	0	A	SNP	G	127	138	260	100	265
2421975	1	G	Ins	G	110	126	236	93.65	236
2421975	2	G	Ins	G	109	123	232	92.06	233
2421975	3	G	Ins	A	109	124	233	92.46	233
2421975	4	G	Ins	A	109	124	233	92.46	233
2423819	0	C	SNP	G	91	47	124	98.57	140	Gly340Gly (ggg/ggC)	Rv2162c	PE_PGRS38	PE-PGRS family protein PE_PGRS38
2423822	0	A	SNP	G	90	47	133	97.86	140	Gly339Gly (ggt/ggC)	Rv2162c	PE_PGRS38	PE-PGRS family protein PE_PGRS38
2424114	0	C	SNP	A	11	73	77	98.82	85	Arg242Leu (cgc/cTc)	Rv2162c	PE_PGRS38	PE-PGRS family protein PE_PGRS38
2424151	0	C	SNP	A	4	42	44	97.87	47	Ala230Ser (gca/Tca)	Rv2162c	PE_PGRS38	PE-PGRS family protein PE_PGRS38
2424925	0	A	SNP	G	87	82	167	99.41	170
2425471	0	T	SNP	C	88	93	177	99.45	182	Arg539Arg (cga/cgG)	Rv2163c	pbpB	penicillin-binding membrane protein PbpB
2434749	0	C	SNP	T	117	85	200	100	202
2440926	0	G	SNP	T	94	76	169	100	170	Asp265Glu (gac/gaA)	Rv2178c	aroG	phospho-2-dehydro-3-deoxyheptonate aldolase AroG
2440935	0	G	SNP	C	99	78	175	100	177	Ser262Ser (tcc/tcG)	Rv2178c	aroG	phospho-2-dehydro-3-deoxyheptonate aldolase AroG
2445735	0	C	SNP	T	87	85	170	99.42	173	Ala26Thr (gcg/Acg)	Rv2183c	-	hypothetical protein
2448458	0	C	SNP	T	96	78	170	98.86	176	Thr100Ile (acc/aTc)	Rv2187	fadD15	long-chain-fatty-acid--CoA ligase FadD15
2449826	0	C	SNP	G	85	94	176	99.44	180	Ser556Trp (tcg/tGg)	Rv2187	fadD15	long-chain-fatty-acid--CoA ligase FadD15
2452452	0	G	SNP	A	127	107	234	100	234	Thr274Met (acg/aTg)	Rv2190c	-	endopeptidase
2462871	0	G	SNP	A	89	84	168	99.43	174	Ala59Ala (gcc/gcT)	Rv2198c	mmpS3	membrane protein MmpS3
2470591	0	A	SNP	C	112	104	213	99.54	217
2472029	0	T	SNP	G	144	120	260	99.62	265	Trp207Gly (tgg/Ggg)	Rv2207	cobT	nicotinate-nucleotide-dimethylbenzimidazolphosphoribosyltransferase
2477174	0	T	SNP	C	100	82	180	100	182	Gln3Arg (cag/cGg)	Rv2211c	gcvT	aminomethyltransferase
2477984	0	G	SNP	A	106	97	199	100	203	Ser265Ser (tcg/tcA)	Rv2212	-	adenylyl cyclase
2478619	0	G	SNP	A	100	115	212	100	215	Leu94Leu (ctg/ctA)	Rv2213	pepB	cytosol aminopeptidase
2480809	0	G	SNP	C	91	105	195	98	200	Ala298Gly (gcc/gGc)	Rv2214c	ephD	oxidoreductase EphD
2488343	0	G	SNP	A	89	71	159	99.38	161	Gln243Gln (cag/caA)	Rv2220	glnA1	glutamine synthetase
2494430	0	C	SNP	G	84	102	184	99.47	187	Gly324Arg (ggc/Cgc)	Rv2223c	-	carboxylesterase B
2499726	0	G	SNP	A	89	105	194	100	194	Asp299Asn (gat/Aat)	Rv2226	-	hypothetical protein
2504177	0	C	SNP	T	111	130	239	99.59	242	Glu144Glu (gag/gaA)	Rv2230c	-	GTP cyclohydrolase
2509140	0	G	SNP	C	129	136	261	100	265	Ser79Cys (tcc/tGc)	Rv2236c	cobD	cobalamin biosynthesis transmembrane protein CobD
2509722	0	A	SNP	G	94	76	165	100	170	Pro78Pro (cca/ccG)	Rv2237	-	hypothetical protein
2516271	0	T	SNP	C	83	125	205	99.05	210	Met323Thr (atg/aCg)	Rv2242	-	hypothetical protein
2516567	0	G	SNP	C	73	95	166	99.41	169
2521342	0	T	SNP	C	110	109	210	100	219	Asp200Asp (gat/gaC)	Rv2247	accD6	acetyl-/propionyl-CoA carboxylase subunit beta
2523205	1	G	Ins	C	75	97	172	91.98	172
2523205	2	G	Ins	G	75	97	172	91.98	172
2523205	3	G	Ins	C	75	97	172	91.98	172
2525723	0	G	Del	GAP	101	130	227	96.25	240		Rv2251	-	flavoprotein
2526974	0	T	SNP	C	80	83	159	100	163	Pro470Pro (cct/ccC)	Rv2251	-	flavoprotein
2529680	0	A	SNP	G	78	90	164	100	168	Thr65Thr (act/acC)	Rv2256c	-	hypothetical protein
2531742	0	A	SNP	G	78	96	170	100	174	Ala52Ala (gct/gcC)	Rv2258c	-	transcriptional regulator
2533377	0	T	SNP	C	80	90	168	100	170	Asp16Asp (gat/gaC)	Rv2260	-	hypothetical protein
2534563	0	G	Del	GAP	121	106	220	97.84	232
2534564	0	A	Del	GAP	121	106	220	100	227
2536312	0	C	SNP	T	76	98	173	98.86	176	Arg224Arg (cgc/cgT)	Rv2263	-	oxidoreductase
2536625	1	C	Ins	G	110	80	190	91.79	190		Rv2264c	-	hypothetical protein
2538197	0	G	SNP	A	78	90	166	97.67	172	Leu52Leu (ctg/Ttg)	Rv2264c	-	hypothetical protein
2540554	0	T	SNP	C	88	88	176	99.44	177	Ser151Pro (tcg/Ccg)	Rv2266	cyp124	cytochrome P450 Cyp124
2541477	0	C	SNP	G	94	84	176	100	178
2542543	0	G	SNP	A	71	64	132	99.26	136	Arg90Cys (cgt/Tgt)	Rv2267c	-	hypothetical protein
2552745	0	C	SNP	A	85	114	193	98.51	202
2562644	0	G	SNP	T	84	78	159	99.39	163	Ala16Ser (gcg/Tcg)	Rv2290	lppO	lipoprotein LppO
2564368	1	G	Ins	C	79	86	165	95.38	167		Rv2293c	-	hypothetical protein
2566642	1	A	Ins	C	63	77	140	90.32	140
2566648	0	C	SNP	G	72	81	151	98.71	155
2566766	1	C	Ins	G	64	86	150	92.02	150
2566768	0	A	SNP	C	66	86	150	98.06	155
2573756	0	C	SNP	A	72	84	154	100	156
2578626	0	A	SNP	G	100	96	194	99.49	197	Met24Thr (atg/aCg)	Rv2307c	-	hypothetical protein
2585517	0	G	SNP	T	103	97	198	98.04	204	Asn130Lys (aac/aaA)	Rv2313c	-	hypothetical protein
2586127	0	A	SNP	G	101	117	216	100	218	Gly388Gly (ggt/ggC)	Rv2314c	-	hypothetical protein
2589216	0	G	SNP	C	89	132	218	100	221	Val127Leu (gtg/Ctg)	Rv2316	uspA	sugar ABC transporter permease UspA
2591172	0	G	SNP	A	97	86	182	100	183	Ala219Thr (gcc/Acc)	Rv2318	uspC	sugar ABC transporter substrate-binding lipoprotein UspC
2598400	0	A	SNP	G	101	113	211	100	214	Asn516Asn (aat/aaC)	Rv2326c	-	ABC transporter ATP-binding protein
2600260	0	A	SNP	G	131	125	253	98.46	260	Arg91Arg (cga/cgG)	Rv2327	-	hypothetical protein
2601576	0	T	SNP	G	84	93	175	100	177	Ser282Arg (agt/agG)	Rv2328	PE23	PE family protein PE23
2604160	0	T	Del	GAP	54	52	106	75.71	140		Rv2330c	lppP	lipoprotein LppP
2604161	0	G	Del	GAP	54	52	106	75.71	140		Rv2330c	lppP	lipoprotein LppP
2604162	0	C	Del	GAP	54	52	106	76.81	138		Rv2330c	lppP	lipoprotein LppP
2604163	0	C	Del	GAP	54	52	106	77.37	137		Rv2330c	lppP	lipoprotein LppP
2604164	0	A	Del	GAP	53	52	105	77.78	135		Rv2330c	lppP	lipoprotein LppP
2604165	0	A	Del	GAP	53	52	105	78.36	134		Rv2330c	lppP	lipoprotein LppP
2608117	0	C	SNP	A	83	105	185	100	188	Asp69Tyr (gac/Tac)	Rv2333c	stp	multidrug resistance protein
2612632	0	C	SNP	A	78	107	181	100	185	Gly119Val (ggc/gTc)	Rv2337c	-	hypothetical protein
2615413	0	A	SNP	G	86	78	161	97.62	168	Thr241Ala (acc/Gcc)	Rv2339	mmpL9	transmembrane transport protein MmpL9
2619271	0	T	SNP	C	65	98	159	100	163
2624986	0	T	SNP	G	115	97	211	99.07	214	Val389Gly (gtg/gGg)	Rv2345	-	transmembrane protein
2625924	0	T	SNP	C	91	92	182	100	183	Ala83Ala (gca/gcG)	Rv2346c	esxO	ESAT-6 like protein EsxO
2626095	0	C	SNP	G	78	101	176	93.72	191	Ala26Ala (gcg/gcC)	Rv2346c	esxO	ESAT-6 like protein EsxO
2626513	0	T	SNP	A	51	46	95	100	97	Thr3Ser (aca/Tca)	Rv2347c	esxP	ESAT-6 like protein EsxP
2626514	0	T	SNP	G	52	47	95	100	99	Ala2Ala (gca/gcC)	Rv2347c	esxP	ESAT-6 like protein EsxP
2626600	0	G	SNP	A	71	42	111	98.26	115
2627946	0	A	SNP	G	63	73	135	99.27	137	Arg251Arg (cgt/cgC)	Rv2349c	plcC	phospholipase C
2631009	1	G	Ins	G	79	66	145	85.29	145		Rv2351c	plcA	membrane-associated phospholipase A
2631009	2	G	Ins	T	79	66	145	85.29	145		Rv2351c	plcA	membrane-associated phospholipase A
2631009	3	G	Ins	G	79	66	145	85.29	145		Rv2351c	plcA	membrane-associated phospholipase A
2631009	4	G	Ins	C	79	66	145	85.29	145		Rv2351c	plcA	membrane-associated phospholipase A
2631009	5	G	Ins	C	79	66	145	85.29	145		Rv2351c	plcA	membrane-associated phospholipase A
2632341	1	C	Ins	A	66	64	130	97.01	130
2632362	0	T	SNP	C	63	66	128	98.47	131
2637541	0	C	SNP	T	89	93	179	100	182
2642383	0	C	SNP	T	85	86	169	100	171	Ala66Thr (gcc/Acc)	Rv2360c	-	hypothetical protein
2652254	0	G	SNP	C	105	96	197	99.5	202	Ala191Gly (gct/gGt)	Rv2372c	-	rRNA small subunit methyltransferase E
2656225	0	A	SNP	G	96	90	184	99.47	187	Val69Ala (gtc/gCc)	Rv2377c	-	hypothetical protein
2656635	0	G	SNP	A	96	88	184	100	184	Pro357Ser (ccg/Tcg)	Rv2378c	mbtG	L-lysine N6-monooxygenase
2660319	0	C	SNP	G	140	125	263	100	265	Glu589Asp (gag/gaC)	Rv2379c	mbtF	peptide synthetase
2661039	0	G	SNP	A	93	97	184	99.48	191	Ile349Ile (atc/atT)	Rv2379c	mbtF	peptide synthetase
2680658	0	T	SNP	G	60	74	131	100	134	Thr67Thr (act/acG)	Rv2386a	-	hypothetical protein
2688700	0	C	SNP	T	88	113	200	100	201	Pro231Ser (ccg/Tcg)	Rv2394	ggtB	gamma-glutamyltranspeptidase precursor GgtB
2690160	0	A	SNP	G	80	83	163	98.79	165	Asn30Ser (aac/aGc)	Rv2395	-	integral membrane protein
2695378	0	C	SNP	G	82	69	149	100	151	Gly141Ala (ggc/gCc)	Rv2398c	cysW	sulfate ABC transporter permease CysW
2697489	0	C	SNP	T	65	85	143	99.34	151	Ala76Thr (gcg/Acg)	Rv2400c	subI	sulfate ABC transporter substrate-binding lipoprotein SubI
2700222	0	T	SNP	C	83	94	174	100	177	Leu565Pro (ctg/cCg)	Rv2402	-	trehalase
2702570	0	C	SNP	T	74	74	144	99.33	149	Val227Met (gtg/Atg)	Rv2404c	lepA	GTP-binding protein LepA
2704884	1	A	Ins	C	83	96	179	96.76	179		Rv2407	-	ribonuclease Z
2704884	2	A	Ins	A	83	96	179	96.76	179		Rv2407	-	ribonuclease Z
2704884	3	A	Ins	G	83	95	178	96.22	178		Rv2407	-	ribonuclease Z
2704884	4	A	Ins	C	83	93	176	95.14	176		Rv2407	-	ribonuclease Z
2704884	5	A	Ins	G	83	92	175	94.59	175		Rv2407	-	ribonuclease Z
2704884	6	A	Ins	A	82	91	173	93.51	173		Rv2407	-	ribonuclease Z
2704884	7	A	Ins	C	80	90	170	91.89	170		Rv2407	-	ribonuclease Z
2712328	0	C	SNP	T	103	115	215	99.54	219	Pro183Pro (ccg/ccA)	Rv2414c	-	hypothetical protein
2713795	0	C	SNP	T	119	97	210	100	216
2718852	0	T	SNP	G	70	74	142	100	144
2720069	0	G	SNP	A	71	93	160	98.8	166	Gly158Glu (ggg/gAg)	Rv2423	-	hypothetical protein
2720444	0	C	SNP	T	88	82	168	98.84	172	Ser283Phe (tct/tTt)	Rv2423	-	hypothetical protein
2720895	0	G	SNP	A	8	54	62	98.41	63	His295Tyr (cac/Tac)	Rv2424c	-	transposase
2720952	0	T	SNP	C	6	36	42	97.67	43	Thr276Ala (acc/Gcc)	Rv2424c	-	transposase
2720954	0	G	SNP	A	5	34	39	97.5	40	Thr275Ile (acc/aTc)	Rv2424c	-	transposase
2721562	0	C	SNP	G	110	106	212	100	216	Ala72Ala (gcg/gcC)	Rv2424c	-	transposase
2723506	0	T	SNP	C	96	103	197	100	199	Leu226Leu (tta/ttG)	Rv2426c	-	hypothetical protein
2724197	0	C	Del	GAP	71	80	147	75.88	199
2724198	0	T	Del	GAP	71	80	147	76.65	197
2724199	0	A	Del	GAP	71	80	147	77.84	194
2724200	0	G	Del	GAP	69	79	147	78.72	188
2726105	0	G	SNP	A	79	118	192	99.49	198						phylo (Delhi/CAS, 3)	isoniazid (INH)
2729058	0	A	SNP	C	91	108	198	100	199	Leu26Arg (ctg/cGg)	Rv2433c	-	hypothetical protein
2734074	0	T	SNP	C	103	135	233	100	238	Val282Ala (gtc/gCc)	Rv2436	rbsK	ribokinase RbsK
2737572	0	C	SNP	A	114	118	226	100	232	Ala226Ser (gcg/Tcg)	Rv2439c	proB	glutamate 5-kinase protein
2738221	0	G	SNP	A	105	116	220	99.1	223	Ile9Ile (atc/atT)	Rv2439c	proB	glutamate 5-kinase protein
2740693	0	T	SNP	C	67	56	122	100	123
2751804	0	C	SNP	T	121	102	220	100	223	Arg126Gln (cgg/cAg)	Rv2450c	rpfE	resuscitation-promoting factor RpfE
2752698	0	C	SNP	A	64	92	155	100	156
2753869	0	A	SNP	G	96	107	199	100	203	Val293Ala (gtg/gCg)	Rv2454c	-	2-oxoglutarate oxidoreductase subunit KorB
2760152	0	A	SNP	G	109	124	230	100	233	Tyr125Cys (tac/tGc)	Rv2458	mmuM	homocysteine S-methyltransferase MmuM
2771383	0	A	SNP	G	121	118	237	100	239	Ser800Gly (agc/Ggc)	Rv2467	pepN	aminopeptidase PepN
2779136	0	T	SNP	C	104	95	197	100	199	Ser1043Gly (agc/Ggc)	Rv2476c	gdh	NAD-dependent glutamate dehydrogenase
2782498	0	G	SNP	A	80	77	156	98.74	159	Asp515Asp (gac/gaT)	Rv2477c	-	macrolide ABC transporter ATP-binding protein
2786952	0	A	SNP	G	80	92	169	100	172	Cys778Arg (tgc/Cgc)	Rv2482c	plsB2	glycerol-3-phosphate acyltransferase
2791098	0	C	SNP	T	84	95	176	100	179	Gly466Asp (ggt/gAt)	Rv2484c	-	diacyglycerol O-acyltransferase
2795974	0	T	Del	GAP	46	37	86	96.51	86		Rv2487c	PE_PGRS42	PE-PGRS family protein PE_PGRS42
2795975	0	T	Del	GAP	46	37	86	95.4	87		Rv2487c	PE_PGRS42	PE-PGRS family protein PE_PGRS42
2795976	0	G	Del	GAP	46	37	86	94.32	88		Rv2487c	PE_PGRS42	PE-PGRS family protein PE_PGRS42
2795977	0	C	Del	GAP	46	37	86	94.32	88		Rv2487c	PE_PGRS42	PE-PGRS family protein PE_PGRS42
2795978	0	C	Del	GAP	46	37	86	94.32	88		Rv2487c	PE_PGRS42	PE-PGRS family protein PE_PGRS42
2795979	0	G	Del	GAP	46	37	86	95.4	87		Rv2487c	PE_PGRS42	PE-PGRS family protein PE_PGRS42
2795980	0	C	Del	GAP	46	37	86	94.32	88		Rv2487c	PE_PGRS42	PE-PGRS family protein PE_PGRS42
2795981	0	C	Del	GAP	46	37	86	95.4	87		Rv2487c	PE_PGRS42	PE-PGRS family protein PE_PGRS42
2795982	0	C	Del	GAP	46	37	86	100	83		Rv2487c	PE_PGRS42	PE-PGRS family protein PE_PGRS42
2795983	0	G	Del	GAP	46	37	86	100	83		Rv2487c	PE_PGRS42	PE-PGRS family protein PE_PGRS42
2795984	0	C	Del	GAP	46	37	86	98.81	84		Rv2487c	PE_PGRS42	PE-PGRS family protein PE_PGRS42
2795985	0	G	Del	GAP	46	37	86	98.81	84		Rv2487c	PE_PGRS42	PE-PGRS family protein PE_PGRS42
2795986	0	C	Del	GAP	46	37	86	98.81	84		Rv2487c	PE_PGRS42	PE-PGRS family protein PE_PGRS42
2795987	0	C	Del	GAP	46	37	86	98.81	84		Rv2487c	PE_PGRS42	PE-PGRS family protein PE_PGRS42
2795988	0	G	Del	GAP	46	37	86	98.81	84		Rv2487c	PE_PGRS42	PE-PGRS family protein PE_PGRS42
2795989	0	C	Del	GAP	46	37	86	100	83		Rv2487c	PE_PGRS42	PE-PGRS family protein PE_PGRS42
2795990	0	C	Del	GAP	46	37	86	98.81	84		Rv2487c	PE_PGRS42	PE-PGRS family protein PE_PGRS42
2795991	0	G	Del	GAP	46	37	86	98.81	84		Rv2487c	PE_PGRS42	PE-PGRS family protein PE_PGRS42
2795992	0	G	Del	GAP	46	37	86	98.81	84		Rv2487c	PE_PGRS42	PE-PGRS family protein PE_PGRS42
2795993	0	T	Del	GAP	46	37	86	100	83		Rv2487c	PE_PGRS42	PE-PGRS family protein PE_PGRS42
2798595	0	C	SNP	T	148	130	271	99.29	280	Ala762Ala (gcg/gcA)	Rv2488c	-	LuxR family transcriptional regulator
2803139	0	C	Del	GAP	119	90	209	86.72	241		Rv2490c	PE_PGRS43	PE-PGRS family protein PE_PGRS43
2803140	0	C	Del	GAP	119	90	209	87.45	239		Rv2490c	PE_PGRS43	PE-PGRS family protein PE_PGRS43
2803141	0	A	Del	GAP	119	90	209	86.72	241		Rv2490c	PE_PGRS43	PE-PGRS family protein PE_PGRS43
2803142	0	C	Del	GAP	119	90	209	87.08	240		Rv2490c	PE_PGRS43	PE-PGRS family protein PE_PGRS43
2803143	0	C	Del	GAP	119	90	209	86.36	242		Rv2490c	PE_PGRS43	PE-PGRS family protein PE_PGRS43
2803144	0	G	Del	GAP	119	90	209	87.08	240		Rv2490c	PE_PGRS43	PE-PGRS family protein PE_PGRS43
2803145	0	G	Del	GAP	119	90	209	89.7	233		Rv2490c	PE_PGRS43	PE-PGRS family protein PE_PGRS43
2803146	0	C	Del	GAP	119	90	209	88.19	237		Rv2490c	PE_PGRS43	PE-PGRS family protein PE_PGRS43
2803147	0	A	Del	GAP	119	90	209	89.32	234		Rv2490c	PE_PGRS43	PE-PGRS family protein PE_PGRS43
2807486	0	C	SNP	A	56	58	110	100	114	Ala70Asp (gcc/gAc)	Rv2492	-	hypothetical protein
2809621	0	T	SNP	C	107	127	232	100	234	Thr107Ala (acc/Gcc)	Rv2495c	bkdC	branched-chain keto acid dehydrogenase E2 component
2817747	0	G	SNP	A	104	105	205	99.52	210	Ala243Val (gct/gTt)	Rv2502c	accD1	acetyl-/propionyl-CoA carboxylase subunit beta
2818837	0	A	SNP	G	78	87	164	100	165	Gly97Gly (ggt/ggC)	Rv2503c	scoB	succinyl-CoA:3-ketoacid-CoA transferase subunit B
2821342	0	C	SNP	T	92	85	174	99.44	178	Ala85Ala (gcg/gcA)	Rv2505c	fadD35	fatty-acid--CoA ligase FadD35
2825466	0	G	SNP	A	107	103	208	100	210	Lys263Lys (aag/aaA)	Rv2509	-	short-chain type dehydrogenase/reductase
2827984	0	G	SNP	T	91	87	174	100	178
2828019	0	T	SNP	C	84	94	175	100	178
2830525	0	C	SNP	A	87	69	155	100	156	Thr122Lys (acg/aAg)	Rv2513	-	hypothetical protein
2836773	0	C	SNP	T	82	90	170	100	172	Ser330Leu (tcg/tTg)	Rv2519	PE26	PE family protein PE26
2840999	0	C	SNP	G	103	145	241	99.2	250	Ser2778Ser (tcg/tcC)	Rv2524c	fas	fatty acid synthase
2841022	0	A	SNP	G	101	140	238	99.59	242	Cys2771Arg (tgc/Cgc)	Rv2524c	fas	fatty acid synthase
2847281	0	A	SNP	G	90	90	177	100	180	Asp684Asp (gat/gaC)	Rv2524c	fas	fatty acid synthase
2855259	0	A	SNP	G	73	72	143	100	145	Ala841Ala (gct/gcC)	Rv2531c	-	amino acid decarboxylase
2859312	0	C	SNP	T	94	64	158	97.53	162	Leu369Leu (ctg/ctA)	Rv2535c	pepQ	cytoplasmic peptidase PepQ
2865760	0	A	SNP	G	96	97	191	100	193	Thr211Ala (acc/Gcc)	Rv2542	-	hypothetical protein
2865882	0	T	SNP	C	86	93	176	100	179	Val251Val (gtt/gtC)	Rv2542	-	hypothetical protein
2867207	0	C	SNP	G	62	62	121	98.41	126	Ala28Ala (gcc/gcG)	Rv2544	lppB	lipoprotein LppB
2867230	0	G	SNP	A	49	58	107	99.07	108	Gly36Asp (ggc/gAc)	Rv2544	lppB	lipoprotein LppB
2867231	0	C	SNP	T	48	55	101	99.04	104	Gly36Gly (ggc/ggT)	Rv2544	lppB	lipoprotein LppB
2867236	0	A	SNP	G	50	61	109	99.11	112	Asn38Ser (aac/aGc)	Rv2544	lppB	lipoprotein LppB
2867240	0	C	SNP	T	52	60	109	99.12	113	Pro39Pro (ccc/ccT)	Rv2544	lppB	lipoprotein LppB
2867245	0	A	SNP	C	55	60	114	99.14	116	Lys41Thr (aaa/aCa)	Rv2544	lppB	lipoprotein LppB
2867251	0	C	SNP	G	54	63	116	99.15	118	Pro43Arg (ccg/cGg)	Rv2544	lppB	lipoprotein LppB
2867254	0	A	SNP	G	56	68	122	99.2	125	His44Arg (cac/cGc)	Rv2544	lppB	lipoprotein LppB
2867263	0	G	SNP	A	64	83	144	99.32	148	Gly47Asp (ggc/gAc)	Rv2544	lppB	lipoprotein LppB
2868534	0	T	SNP	G	86	83	167	100	169	Pro127Pro (cct/ccG)	Rv2546	vapC18	ribonuclease VapC18
2877378	0	G	SNP	C	106	80	184	99.47	187	Ala103Pro (gcc/Ccc)	Rv2557	-	hypothetical protein
2880702	0	G	SNP	C	90	104	192	99.49	195	Val210Leu (gtc/Ctc)	Rv2560	-	hypothetical protein
2881337	0	C	SNP	T	88	77	164	99.4	166
2881569	0	A	SNP	G	59	72	130	99.24	132
2881598	0	G	Del	GAP	64	68	122	97.78	135
2884068	0	A	SNP	C	89	88	174	100	177	Met243Leu (atg/Ctg)	Rv2564	glnQ	glutamine ABC transporter ATP-binding protein
2886570	0	A	SNP	G	90	99	184	100	189	Glu66Glu (gaa/gaG)	Rv2566	-	hypothetical protein
2888201	0	T	SNP	C	105	128	231	100	233	Leu610Pro (ctc/cCc)	Rv2566	-	hypothetical protein
2889633	0	T	SNP	C	112	109	218	100	221	Ala1087Ala (gct/gcC)	Rv2566	-	hypothetical protein
2890468	0	C	SNP	G	101	111	207	100	212	Pro225Arg (ccc/cGc)	Rv2567	-	hypothetical protein
2891267	0	C	SNP	T	94	110	197	100	204	Gly491Gly (ggc/ggT)	Rv2567	-	hypothetical protein
2891728	0	A	SNP	G	95	74	162	100	169	Gln645Arg (cag/cGg)	Rv2567	-	hypothetical protein
2894208	0	G	SNP	A	77	101	172	100	178	Ser67Ser (agc/agT)	Rv2569c	-	hypothetical protein
2895473	0	A	SNP	G	94	102	192	100	196	Phe163Ser (ttc/tCc)	Rv2571c	-	transmembrane protein
2897343	0	G	SNP	C	113	103	214	99.54	217	Ala154Gly (gcg/gGg)	Rv2572c	aspS	aspartate--tRNA ligase
2897660	0	T	SNP	C	82	85	166	100	167	Ala48Ala (gca/gcG)	Rv2572c	aspS	aspartate--tRNA ligase
2898522	0	T	SNP	C	120	128	242	99.6	249	Tyr160Tyr (tat/taC)	Rv2573	-	2-dehydropantoate 2-reductase
2903050	0	G	SNP	A	119	96	212	100	215	Thr161Ile (acc/aTc)	Rv2578c	-	hypothetical protein
2910461	0	G	SNP	T	98	106	200	100	204	Ala147Glu (gcg/gAg)	Rv2584c	apt	adenine phosphoribosyltransferase
2910852	0	C	SNP	G	69	117	184	100	186	Ala17Pro (gcg/Ccg)	Rv2584c	apt	adenine phosphoribosyltransferase
2911293	0	C	SNP	G	99	91	188	100	190	Cys462Ser (tgt/tCt)	Rv2585c	-	lipoprotein
2912294	0	T	SNP	G	101	108	200	100	209	Ala128Ala (gca/gcC)	Rv2585c	-	lipoprotein
2914369	0	C	SNP	T	55	82	135	98.56	139	Ser456Ser (tcg/tcA)	Rv2587c	secD	protein translocase subunit SecD
2923391	0	T	SNP	C	123	125	244	100	248	Pro281Pro (cca/ccG)	Rv2592c	ruvB	Holliday junction ATP-dependent DNA helicase RuvB
2925462	0	T	SNP	A	83	73	155	96.3	162
2925962	0	T	SNP	C	89	85	166	100	174	Cys77Arg (tgc/Cgc)	Rv2596	vapC40	ribonuclease VapC40
2927939	0	T	SNP	C	87	85	171	100	172
2934299	0	C	SNP	T	89	77	163	98.22	169	Phe34Phe (ttc/ttT)	Rv2607	pdxH	pyridoxine/pyridoxamine 5'-phosphate oxidase
2937062	0	G	SNP	A	107	111	213	99.54	219	Ser268Ser (agc/agT)	Rv2609c	-	membrane protein
2939373	0	G	SNP	C	98	112	205	99.53	211	Ser197Cys (tct/tGt)	Rv2611c	-	phosphatidylinositol mannoside acyltransferase
2939657	0	T	SNP	C	114	118	230	100	232	Ile102Met (ata/atG)	Rv2611c	-	phosphatidylinositol mannoside acyltransferase
2941179	0	G	SNP	A	75	89	156	98.8	166	Arg6Arg (cgc/cgT)	Rv2613c	-	AP-4-A phosphorylase		phylo (Delhi/CAS)
2943675	0	G	SNP	A	121	143	256	98.88	267	Gly437Gly (ggc/ggT)	Rv2615c	PE_PGRS45	PE-PGRS family protein PE_PGRS45
2943711	1	G	Ins	C	88	104	192	78.37	192		Rv2615c	PE_PGRS45	PE-PGRS family protein PE_PGRS45
2943711	2	G	Ins	C	88	104	192	78.37	192		Rv2615c	PE_PGRS45	PE-PGRS family protein PE_PGRS45
2943711	3	G	Ins	G	88	104	192	78.37	192		Rv2615c	PE_PGRS45	PE-PGRS family protein PE_PGRS45
2943711	4	G	Ins	C	88	104	192	78.37	192		Rv2615c	PE_PGRS45	PE-PGRS family protein PE_PGRS45
2943711	5	G	Ins	C	88	103	191	77.96	192		Rv2615c	PE_PGRS45	PE-PGRS family protein PE_PGRS45
2943711	6	G	Ins	G	88	104	192	78.37	192		Rv2615c	PE_PGRS45	PE-PGRS family protein PE_PGRS45
2943711	7	G	Ins	T	88	104	192	78.37	192		Rv2615c	PE_PGRS45	PE-PGRS family protein PE_PGRS45
2943711	8	G	Ins	T	88	104	192	78.37	192		Rv2615c	PE_PGRS45	PE-PGRS family protein PE_PGRS45
2943711	9	G	Ins	T	87	104	191	77.96	192		Rv2615c	PE_PGRS45	PE-PGRS family protein PE_PGRS45
2944515	0	A	SNP	C	111	102	212	100	213	Gly157Gly (ggt/ggG)	Rv2615c	PE_PGRS45	PE-PGRS family protein PE_PGRS45
2944524	0	C	SNP	G	77	77	148	76.24	202	Gly154Gly (ggg/ggC)	Rv2615c	PE_PGRS45	PE-PGRS family protein PE_PGRS45
2948524	0	T	SNP	A	100	115	212	100	215	Glu12Val (gag/gTg)	Rv2621c	-	transcriptional regulator
2949251	0	G	SNP	A	87	106	185	99.48	194	Val206Ile (gtt/Att)	Rv2622	-	methyltransferase
2954439	0	T	SNP	C	84	68	149	100	152	Arg104Gly (aga/Gga)	Rv2627c	-	hypothetical protein
2956898	0	G	SNP	C	100	111	211	100	211	Leu2Leu (ctg/ctC)	Rv2630	-	hypothetical protein
2958693	0	G	SNP	A	93	75	166	98.25	171	Ala374Ala (gcg/gcA)	Rv2631	-	RNA-splicing ligase RtcB
2959257	0	A	Del	GAP	51	69	118	98.36	122
2959258	0	T	Del	GAP	50	69	117	99.17	120
2959259	0	C	Del	GAP	50	69	117	98.35	121
2959260	0	C	Del	GAP	50	69	117	99.17	120
2959261	0	A	Del	GAP	50	69	117	100	119
2959262	0	A	Del	GAP	50	69	117	99.17	120
2959263	0	T	Del	GAP	50	69	117	100	119
2959264	0	C	Del	GAP	50	69	117	100	119
2959265	0	A	SNP	T	52	68	119	99.17	121
2960592	0	C	SNP	T	100	97	184	99.49	198	Gly617Asp (ggc/gAc)	Rv2634c	PE_PGRS46	PE-PGRS family protein PE_PGRS46
2964594	0	G	SNP	A	144	106	248	99.6	251	Ala64Thr (gcc/Acc)	Rv2638	-	hypothetical protein
2974933	0	A	SNP	G	117	126	241	100	243	Ile101Thr (atc/aCc)	Rv2650c	-	prophage protein
2975227	0	T	SNP	G	103	89	191	100	192	Asn3Thr (aat/aCt)	Rv2650c	-	prophage protein
2976538	0	G	SNP	A	80	85	163	99.4	166	Thr6Ile (acc/aTc)	Rv2652c	-	prophage protein
2976553	0	A	SNP	G	92	88	175	100	180	Leu1Ser (ttg/tCg)	Rv2652c	-	prophage protein
2984740	0	A	SNP	G	120	115	230	100	235	His3Arg (cac/cGc)	Rv2668	-	hypothetical protein
2988630	0	C	SNP	G	126	121	243	100	247	His317Asp (cat/Gat)	Rv2672	-	protease
2994187	0	T	SNP	C	140	130	265	100	270	Leu292Leu (tta/ttG)	Rv2678c	hemE	uroporphyrinogen decarboxylase
2995548	0	C	SNP	A	106	110	213	99.08	218	Thr145Asn (acc/aAc)	Rv2679	echA15	enoyl-CoA hydratase EchA15
3003115	0	C	SNP	G	98	110	206	100	208	Ala378Gly (gca/gGa)	Rv2685	arsB1	arsenic-transport integral membrane protein ArsB
3005185	0	G	SNP	T	73	86	158	100	159	Pro156Thr (ccc/Acc)	Rv2688c	-	antibiotic ABC transporter ATP-binding protein
3009692	0	A	SNP	G	95	89	177	100	184	Thr117Ala (acc/Gcc)	Rv2691	ceoB	TRK system potassium uptake protein CeoB
3010014	0	G	SNP	A	81	81	162	98.78	164	Gly224Glu (ggg/gAg)	Rv2691	ceoB	TRK system potassium uptake protein CeoB
3010420	0	A	SNP	G	111	89	199	99.5	201	Ile133Val (atc/Gtc)	Rv2692	ceoC	TRK system potassium uptake protein CeoC
3011837	0	A	SNP	G	110	88	197	98.51	201
3017465	0	T	SNP	C	99	83	178	100	182	Ile203Thr (ata/aCa)	Rv2702	ppgK	polyphosphate glucokinase
3027548	0	C	SNP	T	56	74	128	100	130	Pro162Ser (ccg/Tcg)	Rv2714	-	hypothetical protein
3027798	0	T	SNP	C	97	56	152	100	153	Val245Ala (gtg/gCg)	Rv2714	-	hypothetical protein
3031168	0	A	SNP	G	123	92	209	100	215	Tyr124His (tat/Cat)	Rv2719c	-	membrane protein
3037377	0	T	SNP	C	102	85	182	100	187
3040344	0	C	SNP	T	119	101	218	98.65	223	Glu142Glu (gag/gaA)	Rv2727c	miaA	tRNA delta(2)-isopentenylpyrophosphate transferase
3041871	0	G	SNP	T	86	78	161	100	164	Ala202Glu (gcg/gAg)	Rv2729c	-	integral membrane protein
3043700	0	C	SNP	T	103	95	195	99	200	Ala225Ala (gcc/gcT)	Rv2731	-	hypothetical protein
3054081	0	A	SNP	G	93	97	189	100	190	Gly56Gly (gga/ggG)	Rv2741	PE_PGRS47	PE-PGRS family protein PE_PGRS47
3054321	0	A	SNP	G	76	102	177	100	178	Gly136Gly (gga/ggG)	Rv2741	PE_PGRS47	PE-PGRS family protein PE_PGRS47
3059791	0	G	SNP	C	18	41	58	98.33	60
3059812	0	T	Del	GAP	23	23	47	86.79	53
3059820	0	G	SNP	T	23	21	43	84.62	52
3059821	0	C	SNP	G	23	20	43	86	50
3059822	0	A	SNP	C	25	23	48	85.71	56
3059829	1	G	Ins	A	28	22	50	84.75	50
3067282	0	C	SNP	T	143	128	266	98.19	276	Val222Met (gtg/Atg)	Rv2754c	thyX	thymidylate synthase ThyX
3069167	0	A	SNP	G	81	85	159	99.4	167	Leu306Pro (ctg/cCg)	Rv2756c	hsdM	type I restriction/modification system DNA methylase HsdM
3069566	0	C	SNP	T	79	85	162	100	164	Gly173Asp (ggc/gAc)	Rv2756c	hsdM	type I restriction/modification system DNA methylase HsdM
3072285	0	A	SNP	C	103	79	179	100	182	Leu119Arg (ctg/cGg)	Rv2761c	hsdS	type I restriction/modification system specificity determinant HsdS
3073385	0	C	SNP	G	82	92	171	99.43	175	Gly75Gly (ggg/ggC)	Rv2763c	dfrA	dihydrofolate reductase
3076172	0	C	SNP	T	93	94	184	98.42	190	Asp67Asn (gat/Aat)	Rv2766c	-	short-chain type dehydrogenase/reductase
3078178	0	C	SNP	T	126	77	203	100	203	Val270Met (gtg/Atg)	Rv2769c	PE27	PE family protein PE27
3079877	0	A	SNP	G	117	87	203	99.51	205	Phe194Ser (ttc/tCc)	Rv2770c	PPE44	PPE family protein PPE44
3080795	0	A	SNP	G	79	92	169	99.42	172	Leu80Pro (ctc/cCc)	Rv2771c	-	hypothetical protein
3086788	0	T	SNP	C	68	62	129	100	130
3089299	0	C	SNP	G	104	96	199	100	200	Gly355Arg (gga/Cga)	Rv2782c	pepR	zinc protease
3093560	0	C	SNP	T	71	101	168	99.42	173	Arg63Arg (cgg/cgA)	Rv2785c	rpsO	30S ribosomal protein S15
3103682	0	T	SNP	C	116	113	226	100	229	Met87Val (atg/Gtg)	Rv2794c	pptT	phosphopantetheinyl transferase
3104189	0	A	SNP	G	88	92	173	100	180	Cys241Cys (tgt/tgC)	Rv2795c	-	hypothetical protein
3111280	0	G	SNP	A	122	123	235	98.79	248	Leu182Phe (ctt/Ttt)	Rv2802c	-	arginine/hypothetical protein
3112700	0	C	SNP	T	94	105	191	99.5	200	Gly132Asp (ggc/gAc)	Rv2804c	-	hypothetical protein
3112877	0	G	SNP	A	132	108	236	100	240	Gly4Asp (ggc/gAc)	Rv2805	-	hypothetical protein
3113872	0	A	SNP	T	89	100	188	100	189	Glu72Val (gag/gTg)	Rv2807	-	hypothetical protein
3114516	0	A	Del	GAP	76	56	127	94.96	139		Rv2807	-	hypothetical protein
3115384	0	G	SNP	C	69	64	131	100	133
3117533	0	G	SNP	A	94	107	195	100	201	Arg239Gln (cgg/cAg)	Rv2812	-	transposase
3118000	0	A	SNP	G	96	98	190	99.49	195	Arg395Gly (agg/Ggg)	Rv2812	-	transposase
3130748	1	C	Ins	T	65	79	144	85.71	144		Rv2823c	-	CRISPR-associated protein Cas10/Csm1
3130748	2	C	Ins	G	65	79	144	85.71	144		Rv2823c	-	CRISPR-associated protein Cas10/Csm1
3130748	3	C	Ins	T	65	79	144	85.71	144		Rv2823c	-	CRISPR-associated protein Cas10/Csm1
3131469	1	T	Ins	T	73	79	152	96.82	152		Rv2823c	-	CRISPR-associated protein Cas10/Csm1
3131469	2	T	Ins	G	73	79	152	96.82	152		Rv2823c	-	CRISPR-associated protein Cas10/Csm1
3131469	3	T	Ins	T	71	79	150	95.54	152		Rv2823c	-	CRISPR-associated protein Cas10/Csm1
3131469	4	T	Ins	C	72	79	151	96.18	152		Rv2823c	-	CRISPR-associated protein Cas10/Csm1
3131469	5	T	Ins	G	73	79	152	96.82	152		Rv2823c	-	CRISPR-associated protein Cas10/Csm1
3131469	6	T	Ins	G	71	75	146	92.99	148		Rv2823c	-	CRISPR-associated protein Cas10/Csm1
3131469	7	T	Ins	C	71	76	147	93.63	147		Rv2823c	-	CRISPR-associated protein Cas10/Csm1
3131469	8	T	Ins	G	70	76	146	92.99	146		Rv2823c	-	CRISPR-associated protein Cas10/Csm1
3131469	9	T	Ins	A	69	76	145	92.36	146		Rv2823c	-	CRISPR-associated protein Cas10/Csm1
3133054	0	C	SNP	G	211	231	431	99.77	443	Ser162Ser (tcg/tcC)	Rv2825c	-	hypothetical protein
3133055	0	G	SNP	C	212	232	435	100	444	Ser162Trp (tcg/tGg)	Rv2825c	-	hypothetical protein
3133536	0	T	SNP	C	99	94	186	100	193	Lys2Glu (aaa/Gaa)	Rv2825c	-	hypothetical protein
3135272	0	G	SNP	A	80	109	184	100	189	Ala71Val (gca/gTa)	Rv2827c	-	hypothetical protein
3135950	0	C	SNP	G	7	29	34	94.74	38	Ser128Ser (tcg/tcC)	Rv2828c	-	hypothetical protein
3135951	0	G	SNP	C	6	27	32	97.06	34	Ser128Trp (tcg/tGg)	Rv2828c	-	hypothetical protein
3137058	0	G	SNP	A	85	114	197	100	199	Ala56Val (gcg/gTg)	Rv2830c	vapB22	antitoxin VapB22
3162805	0	C	SNP	G	122	127	245	100	249	Arg180Gly (cgc/Ggc)	Rv2853	PE_PGRS48	PE-PGRS family protein PE_PGRS48
3165374	0	C	Del	GAP	67	62	129	97.73	132		Rv2855	mtr	mycothione reductase
3165807	0	G	SNP	A	75	90	159	100	165	Val201Val (gtg/gtA)	Rv2855	mtr	mycothione reductase
3168492	0	G	SNP	A	64	68	132	99.25	133
3174013	0	G	SNP	A	102	106	206	99.52	209	Pro2Leu (cct/cTt)	Rv2861c	mapB	methionine aminopeptidase
3174496	0	A	SNP	G	80	86	163	100	166	Cys50Arg (tgt/Cgt)	Rv2862c	-	hypothetical protein
3177884	0	C	SNP	A	80	88	166	100	168	Arg21Arg (cgc/cgA)	Rv2866	relG	toxin RelG
3180988	0	C	SNP	A	111	109	218	100	220	Val259Phe (gtc/Ttc)	Rv2869c	rip	zinc metalloprotease
3186860	0	T	SNP	G	96	85	176	100	181	Tyr672Asp (tat/Gat)	Rv2874	dipZ	integral membrane C-type cytochrome biogenesis protein DipZ
3189242	0	A	SNP	G	78	85	162	100	163	Ala52Ala (gct/gcC)	Rv2878c	mpt53	soluble secreted antigen Mpt53
3190146	0	C	Del	GAP	98	88	191	95.38	195
3194241	1	C	Ins	G	70	72	142	92.81	143		Rv2885c	-	transposase
3194484	0	G	SNP	A	78	77	152	98.1	158	Tyr355Tyr (tac/taT)	Rv2885c	-	transposase
3200478	0	G	SNP	A	111	112	216	99.55	224	Leu71Leu (ctg/ctA)	Rv2891	-	hypothetical protein
3202731	0	A	SNP	C	124	116	239	99.59	241	Gly104Gly (gga/ggC)	Rv2893	-	oxidoreductase
3205673	0	C	SNP	T	135	126	258	100	261	Arg254Arg (cgg/cgA)	Rv2896c	-	hypothetical protein
3208600	0	G	SNP	A	92	80	168	99.42	173	Tyr269Tyr (tac/taT)	Rv2899c	fdhD	formate dehydrogenase accessory protein FdhD
3212723	0	C	SNP	A	118	115	227	99.57	234	Ala78Ala (gcg/gcT)	Rv2902c	rnhB	ribonuclease HII
3219500	0	T	SNP	A	85	99	180	99.46	185	Lys121Met (aag/aTg)	Rv2912c	-	TetR family HTH-type transcriptional regulator
3220963	0	A	SNP	C	90	82	170	98.85	174	Ser246Ala (tcg/Gcg)	Rv2913c	-	D-amino acid aminohydrolase
3226181	0	A	SNP	C	99	106	203	100	205	Arg35Arg (cgt/cgG)	Rv2916c	ffh	signal recognition particle protein
3228143	0	G	SNP	T	118	111	227	99.57	230	Arg594Leu (cgg/cTg)	Rv2917	-	hypothetical protein
3236442	0	G	SNP	A	107	143	246	98.81	253	His455His (cac/caT)	Rv2922c	smc	chromosome partition protein Smc
3236497	0	A	SNP	T	127	121	243	99.2	250	Val437Glu (gtg/gAg)	Rv2922c	smc	chromosome partition protein Smc
3244113	0	T	SNP	C	76	70	140	100	146	Pro139Pro (cct/ccC)	Rv2930	fadD26	fatty-acid--CoA ligase FadD26
3247298	0	C	SNP	A	97	96	189	99.48	194	Gly618Gly (ggc/ggA)	Rv2931	ppsA	phthiocerol synthesis polyketide synthase type I PpsA
3247304	0	C	SNP	G	62	75	136	99.28	138	Val620Val (gtc/gtG)	Rv2931	ppsA	phthiocerol synthesis polyketide synthase type I PpsA
3247306	0	A	Del	GAP	58	73	129	98.5	133		Rv2931	ppsA	phthiocerol synthesis polyketide synthase type I PpsA
3247307	0	C	Del	GAP	58	73	129	96.32	136		Rv2931	ppsA	phthiocerol synthesis polyketide synthase type I PpsA
3247308	0	C	Del	GAP	58	73	129	97.76	134		Rv2931	ppsA	phthiocerol synthesis polyketide synthase type I PpsA
3247309	0	C	Del	GAP	58	73	129	97.76	134		Rv2931	ppsA	phthiocerol synthesis polyketide synthase type I PpsA
3247310	0	T	Del	GAP	58	73	129	98.5	133		Rv2931	ppsA	phthiocerol synthesis polyketide synthase type I PpsA
3247313	1	C	Ins	A	60	73	133	95	133		Rv2931	ppsA	phthiocerol synthesis polyketide synthase type I PpsA
3247313	2	C	Ins	C	60	73	133	95	133		Rv2931	ppsA	phthiocerol synthesis polyketide synthase type I PpsA
3247313	3	C	Ins	C	60	73	133	95	133		Rv2931	ppsA	phthiocerol synthesis polyketide synthase type I PpsA
3247313	4	C	Ins	A	60	73	133	95	133		Rv2931	ppsA	phthiocerol synthesis polyketide synthase type I PpsA
3247313	5	C	Ins	G	60	73	133	95	133		Rv2931	ppsA	phthiocerol synthesis polyketide synthase type I PpsA
3247319	0	C	SNP	T	95	108	199	99.51	204	Gly625Gly (ggc/ggT)	Rv2931	ppsA	phthiocerol synthesis polyketide synthase type I PpsA
3247340	0	G	SNP	A	105	123	223	99.56	229	Val632Val (gtg/gtA)	Rv2931	ppsA	phthiocerol synthesis polyketide synthase type I PpsA
3247851	0	G	SNP	A	47	65	112	98.25	114	Ala803Thr (gcc/Acc)	Rv2931	ppsA	phthiocerol synthesis polyketide synthase type I PpsA
3247853	0	C	SNP	T	46	65	110	98.23	113	Ala803Ala (gcc/gcT)	Rv2931	ppsA	phthiocerol synthesis polyketide synthase type I PpsA
3247856	0	G	SNP	C	44	66	110	98.21	112	Arg804Arg (cgg/cgC)	Rv2931	ppsA	phthiocerol synthesis polyketide synthase type I PpsA
3247864	1	C	Ins	T	43	63	106	95.5	106		Rv2931	ppsA	phthiocerol synthesis polyketide synthase type I PpsA
3247864	2	C	Ins	A	43	63	106	95.5	106		Rv2931	ppsA	phthiocerol synthesis polyketide synthase type I PpsA
3247864	3	C	Ins	G	43	63	106	95.5	106		Rv2931	ppsA	phthiocerol synthesis polyketide synthase type I PpsA
3247864	4	C	Ins	G	42	63	105	94.59	105		Rv2931	ppsA	phthiocerol synthesis polyketide synthase type I PpsA
3247866	0	C	Del	GAP	40	64	101	99.05	105		Rv2931	ppsA	phthiocerol synthesis polyketide synthase type I PpsA
3247867	0	A	Del	GAP	40	64	102	98.11	106		Rv2931	ppsA	phthiocerol synthesis polyketide synthase type I PpsA
3247868	0	A	Del	GAP	40	64	102	98.11	106		Rv2931	ppsA	phthiocerol synthesis polyketide synthase type I PpsA
3247869	0	A	Del	GAP	40	64	102	98.11	106		Rv2931	ppsA	phthiocerol synthesis polyketide synthase type I PpsA
3247874	0	G	SNP	A	43	67	108	99.1	111	Arg810Arg (cgg/cgA)	Rv2931	ppsA	phthiocerol synthesis polyketide synthase type I PpsA
3247877	0	T	SNP	C	46	67	113	100	113	Phe811Phe (ttt/ttC)	Rv2931	ppsA	phthiocerol synthesis polyketide synthase type I PpsA
3247883	0	T	SNP	C	78	98	174	100	176	Ser813Ser (agt/agC)	Rv2931	ppsA	phthiocerol synthesis polyketide synthase type I PpsA
3248074	0	G	SNP	A	41	95	136	99.27	137	Arg877His (cgc/cAc)	Rv2931	ppsA	phthiocerol synthesis polyketide synthase type I PpsA
3248075	0	C	SNP	T	42	93	134	98.54	137	Arg877Arg (cgc/cgT)	Rv2931	ppsA	phthiocerol synthesis polyketide synthase type I PpsA
3251047	0	C	SNP	A	92	78	168	99.42	171	Ala1868Glu (gcg/gAg)	Rv2931	ppsA	phthiocerol synthesis polyketide synthase type I PpsA
3256494	0	A	SNP	G	94	88	178	100	182	Gly270Gly (gga/ggG)	Rv2933	ppsC	phthiocerol synthesis polyketide synthase type I PpsC
3266030	0	A	SNP	G	127	102	224	100	229	Ser1261Ser (tca/tcG)	Rv2934	ppsD	phthiocerol synthesis polyketide synthase type I PpsD
3269581	0	A	SNP	G	94	87	180	100	181	Ala615Ala (gca/gcG)	Rv2935	ppsE	phthiocerol synthesis polyketide synthase type I PpsE
3270784	0	A	SNP	G	103	94	195	100	197	Gln1016Gln (caa/caG)	Rv2935	ppsE	phthiocerol synthesis polyketide synthase type I PpsE
3273107	0	C	SNP	A	67	82	148	98.68	151	Ala298Ala (gcc/gcA)	Rv2936	drrA	daunorubicin ABC transporter ATP-binding protein DrrA		phylo (3)
3296371	1	G	Ins	C	88	92	180	80.36	180		Rv2947c	pks15	polyketide synthase
3296371	2	G	Ins	C	88	92	180	80.36	180		Rv2947c	pks15	polyketide synthase
3296371	3	G	Ins	G	88	92	180	80.36	180		Rv2947c	pks15	polyketide synthase
3296371	4	G	Ins	C	87	92	179	79.91	180		Rv2947c	pks15	polyketide synthase
3296371	5	G	Ins	G	88	92	180	80.36	180		Rv2947c	pks15	polyketide synthase
3296371	6	G	Ins	G	87	91	178	79.46	180		Rv2947c	pks15	polyketide synthase
3296371	7	G	Ins	C	88	92	180	80.36	180		Rv2947c	pks15	polyketide synthase
3296843	0	A	SNP	G	96	103	193	100	199	Val333Ala (gtg/gCg)	Rv2947c	pks15	polyketide synthase
3302589	0	A	SNP	C	73	81	154	100	154
3304645	0	C	SNP	T	84	76	160	98.16	163	Leu69Leu (ctg/Ttg)	Rv2952	-	phthiotriol/phenolphthiotriol dimycocerosates methyltransferase
3306441	0	G	SNP	A	96	109	203	99.51	206	Arg388Gln (cgg/cAg)	Rv2953	-	trans-acting enoyl reductase
3308606	0	G	SNP	A	72	81	152	100	153
3312620	0	C	SNP	A	43	72	115	100	115	Glu73Asp (gag/gaT)	Rv2959c	-	rhamnosyl O-methyltransferase
3314412	0	A	SNP	G	83	95	177	99.44	179	Ala237Ala (gct/gcC)	Rv2962c	-	PGL/p-HBAD biosynthesis rhamnosyltransferase
3315726	0	G	Del	GAP	77	80	155	96.32	163		Rv2963	-	integral membrane protein
3316955	0	A	SNP	C	72	75	146	99.32	148	Met143Leu (atg/Ctg)	Rv2964	purU	formyltetrahydrofolate deformylase
3326554	0	A	SNP	C	92	78	169	100	170	Asn152His (aac/Cac)	Rv2971	-	oxidoreductase		phylo (not Euro-American, M. africanum, M. bovis, M . canettii, M. caprae, M. Microti, M. pinipedii, Beijing, Delhi/CAS, EAI)
3331362	0	C	Del	GAP	102	124	225	92.62	244		Rv2975c	-	hypothetical protein
3331363	0	G	Del	GAP	102	124	225	94.17	240		Rv2975c	-	hypothetical protein
3333741	0	C	SNP	T	98	102	197	98.52	203	Gln16Gln (cag/caA)	Rv2977c	thiL	thiamine-monophosphate kinase
3335708	0	G	SNP	C	77	105	182	100	182	Pro14Arg (ccg/cGg)	Rv2979c	-	resolvase
3335775	0	A	SNP	C	92	107	194	99	201
3336825	0	T	SNP	C	82	118	197	99.5	201	Thr365Ala (aca/Gca)	Rv2981c	ddlA	D-alanine--D-alanine ligase
3338603	0	G	SNP	C	100	118	215	100	218	Pro133Ala (ccg/Gcg)	Rv2982c	gpdA2	glycerol-3-phosphate dehydrogenase
3338978	0	C	SNP	T	112	108	218	97.78	225	Val8Ile (gtc/Atc)	Rv2982c	gpdA2	glycerol-3-phosphate dehydrogenase
3342421	0	C	SNP	A	97	98	191	98.98	197	Thr86Lys (acg/aAg)	Rv2985	mutT1	8-oxo-dGTP diphosphatase
3348536	0	C	SNP	T	80	66	143	100	146
3349917	0	G	SNP	A	80	83	161	99.39	164	His121Tyr (cat/Tat)	Rv2992c	gltS	glutamate--tRNA ligase
3350236	0	T	SNP	C	74	84	155	100	158	Ser14Ser (tca/tcG)	Rv2992c	gltS	glutamate--tRNA ligase
3352932	0	C	SNP	G	93	87	177	100	180	Thr179Thr (acg/acC)	Rv2995c	leuB	3-isopropylmalate dehydrogenase
3355949	0	A	SNP	C	141	109	245	99.21	252	Asp284Ala (gac/gCc)	Rv2997	-	dehydrogenase
3357464	0	C	SNP	G	106	101	204	98.1	211
3358235	0	A	SNP	T	92	93	183	100	185	Met212Leu (atg/Ttg)	Rv2999	lppY	lipoprotein LppY
3363338	0	A	SNP	G	82	91	172	99.43	174
3367765	0	G	SNP	A	86	88	169	100	174	Gly343Gly (ggc/ggT)	Rv3009c	gatB	aspartyl/glutamyl-tRNA(Asn/Gln) amidotransferase subunit B
3379757	0	A	SNP	C	39	70	106	90.08	121
3379763	0	G	SNP	A	41	75	114	90.62	128
3379784	0	C	SNP	A	49	89	136	96.5	143
3379788	0	C	SNP	G	50	90	137	97.9	143
3380439	1	G	Ins	C	50	16	66	95.65	66
3380804	0	T	SNP	G	77	111	187	98.95	190	Ile64Leu (atc/Ctc)	Rv3022A	PE29	PE family protein PE29
3385218	0	C	SNP	T	109	97	205	99.52	207	Gly287Glu (gga/gAa)	Rv3026c	-	hypothetical protein
3393640	0	C	SNP	T	73	69	139	99.3	143	Asn87Asn (aac/aaT)	Rv3033	-	hypothetical protein
3395654	0	G	SNP	A	107	97	199	99.51	205	Leu92Leu (ctg/ctA)	Rv3035	-	hypothetical protein
3397651	0	T	SNP	G	95	118	211	98.61	216	Ser214Arg (agc/Cgc)	Rv3037c	-	S-adenosylmethionine-dependentmethyltransferase
3401871	0	A	SNP	G	104	104	204	99.52	209	Ala16Ala (gct/gcC)	Rv3041c	-	ABC transporter ATP-binding protein
3402816	0	C	SNP	T	87	89	175	100	176	Gly116Glu (gga/gAa)	Rv3042c	serB2	phosphoserine phosphatase SerB
3404376	0	C	SNP	G	89	90	175	100	179	Thr182Thr (acg/acC)	Rv3043c	ctaD	cytochrome C oxidase cytochrome 1
3413785	0	C	SNP	T	75	71	144	100	146	Val128Ile (gtc/Atc)	Rv3051c	nrdE	ribonucleoside-diphosphate reductase subunit alpha
3415181	0	C	Del	GAP	51	48	98	77.34	128
3415182	0	A	Del	GAP	51	48	98	81.15	122
3415183	0	C	Del	GAP	51	48	98	81.15	122
3415184	0	C	Del	GAP	51	48	98	81.82	121
3415185	0	T	Del	GAP	51	48	98	81.15	122
3415186	0	A	Del	GAP	51	48	98	81.82	121
3415187	0	G	Del	GAP	51	48	98	81.82	121
3415188	0	G	Del	GAP	51	48	98	83.9	118
3415189	0	G	Del	GAP	51	48	98	83.9	118
3415190	0	G	Del	GAP	51	48	98	85.34	116
3415191	0	G	Del	GAP	51	48	98	83.9	118
3415192	0	T	Del	GAP	51	48	98	86.09	115
3415193	0	G	Del	GAP	51	48	98	86.09	115
3415194	0	G	Del	GAP	51	48	98	86.84	114
3420825	0	A	SNP	G	69	101	167	100	170	Asp445Gly (gac/gGc)	Rv3059	cyp136	cytochrome P450 Cyp136
3425854	0	C	SNP	T	115	104	215	100	219	Pro91Ser (ccg/Tcg)	Rv3062	ligB	DNA ligase
3428897	0	G	SNP	C	98	85	182	100	183	Arg552Pro (cgt/cCt)	Rv3063	cstA	carbon starvation protein A
3428917	0	C	SNP	A	97	91	187	100	188	Arg559Ser (cgt/Agt)	Rv3063	cstA	carbon starvation protein A
3437007	0	G	SNP	C	115	109	222	100	224	Ala77Pro (gcc/Ccc)	Rv3074	-	hypothetical protein
3440464	0	T	SNP	G	127	109	234	100	236	Arg308Arg (cgt/cgG)	Rv3077	-	hydrolase
3440468	0	G	SNP	C	123	109	229	100	232	Gly310Arg (ggc/Cgc)	Rv3077	-	hydrolase
3450725	0	T	SNP	C	87	133	216	100	220	Val243Val (gtt/gtC)	Rv3084	lipR	acetyl-hydrolase LipR
3454263	0	C	SNP	G	90	111	195	99.01	203	Leu447Val (ctc/Gtc)	Rv3087	-	diacyglycerol O-acyltransferase
3455686	0	G	SNP	C	83	106	187	100	189	Leu449Leu (ctg/ctC)	Rv3088	tgs4	diacyglycerol O-acyltransferase
3456666	0	A	SNP	G	86	91	173	98.88	179	Ala302Ala (gca/gcG)	Rv3089	fadD13	long chain-fatty-acid--CoA ligase FadD13
3462135	0	G	SNP	C	141	120	260	99.62	262	Cys210Trp (tgc/tgG)	Rv3093c	-	oxidoreductase
3466919	0	C	SNP	G	75	93	165	99.41	169	Gly58Ala (ggc/gCc)	Rv3097c	lipY	triacylglycerol lipase Lip
3467465	0	C	SNP	G	84	74	156	99.37	159	Ala66Ala (gcg/gcC)	Rv3098c	-	hypothetical protein
3473996	1	G	Ins	A	90	108	198	99	198
3480474	0	G	SNP	A	91	80	171	100	171	Gly134Glu (gga/gAa)	Rv3113	-	phosphatase
3480789	0	T	SNP	C	100	84	182	99.46	185	Ser11Pro (tca/Cca)	Rv3114	-	hypothetical protein
3486977	0	A	SNP	G	81	96	173	100	177	Lys157Glu (aaa/Gaa)	Rv3121	cyp141	cytochrome P450 Cyp141
3488122	0	G	SNP	A	117	85	199	99.51	203	Gly12Arg (ggg/Agg)	Rv3122	-	hypothetical protein
3489665	0	C	SNP	T	73	67	139	99.29	141	Pro54Ser (cca/Tca)	Rv3124	moaR1	transcriptional regulator MoaR
3499497	0	G	SNP	C	97	66	162	98.79	165	Ala140Gly (gcc/gGc)	Rv3133c	devR	two component transcriptional regulator DevR
3500243	0	G	SNP	C	120	109	223	99.57	230	Ala169Ala (gcc/gcG)	Rv3134c	-	universal stress protein
3502457	0	G	SNP	A	107	103	209	99.53	211	Ala222Thr (gcc/Acc)	Rv3136	PPE51	PPE family protein PPE51
3503895	0	C	SNP	T	90	92	179	100	182	Pro168Leu (ccg/cTg)	Rv3137	-	histidinol-phosphatase
3506369	0	C	SNP	A	98	101	197	98.51	202	Ser336Tyr (tcc/tAc)	Rv3139	fadE24	acyl-CoA dehydrogenase FadE24
3506650	0	A	SNP	C	89	105	194	99.49	195	Ile430Leu (atc/Ctc)	Rv3139	fadE24	acyl-CoA dehydrogenase FadE24
3509231	0	G	SNP	A	72	82	152	100	154	Arg106Cys (cgc/Tgc)	Rv3142c	-	hypothetical protein
3509300	0	A	Del	GAP	77	68	143	98.64	147		Rv3142c	-	hypothetical protein
3509301	0	G	Del	GAP	77	68	143	99.32	146		Rv3142c	-	hypothetical protein
3510120	0	T	SNP	G	84	117	198	100	201	Lys400Gln (aag/Cag)	Rv3144c	PPE52	PPE family protein PPE52
3515467	0	C	SNP	T	123	98	220	99.55	222	Pro19Leu (ccg/cTg)	Rv3150	nuoF	NADH-quinone oxidoreductase subunit F
3518167	0	A	SNP	G	137	115	248	100	252	Ile474Met (ata/atG)	Rv3151	nuoG	NADH-quinone oxidoreductase subunit G
3518555	0	A	SNP	G	124	139	259	100	263	Thr604Ala (acg/Gcg)	Rv3151	nuoG	NADH-quinone oxidoreductase subunit G
3530955	0	C	SNP	G	82	80	160	100	162	Val62Leu (gtc/Ctc)	Rv3161c	-	dioxygenase
3539353	0	G	SNP	A	119	140	256	100	259	Gln283Gln (cag/caA)	Rv3170	aofH	flavin-containing monoamine oxidase
3556275	0	A	SNP	G	92	87	177	100	179	Leu138Pro (ctg/cCg)	Rv3190c	-	hypothetical protein
3557253	0	C	SNP	T	88	78	164	100	166
3561875	0	C	SNP	T	77	94	169	100	171	Arg433Gln (cgg/cAg)	Rv3193c	-	transmembrane protein
3562338	0	G	SNP	T	85	100	185	99.46	186	Leu279Met (ctg/Atg)	Rv3193c	-	transmembrane protein
3580606	0	C	SNP	T	111	109	217	99.55	221
3580637	0	T	Del	GAP	113	99	208	96.36	220
3581414	0	A	SNP	G	103	88	187	100	191	Thr34Ala (aca/Gca)	Rv3204	-	DNA-methyltransferase
3582694	0	C	SNP	T	73	73	145	100	146	Lys339Lys (aag/aaA)	Rv3206c	moeB1	adenylyltransferase/sulfurtransferase
3590686	1	G	Ins	C	59	43	102	97.14	102
3591063	0	T	SNP	C	67	72	137	97.89	142	Lys144Glu (aag/Gag)	Rv3213c	-	SOJ/ParA-like protein
3593959	0	C	SNP	A	126	102	224	99.13	230	Val93Leu (gtg/Ttg)	Rv3217c	-	integral membrane protein
3596775	0	C	SNP	T	79	81	158	98.16	163	Gly254Ser (ggc/Agc)	Rv3220c	-	two component sensor kinase
3600576	0	C	SNP	T	100	93	185	99.48	194	Cys242Cys (tgc/tgT)	Rv3224	-	iron-regulated short-chain dehydrogenase/reductase
3604821	0	G	SNP	C	129	125	251	100	254	Ala32Ala (gcg/gcC)	Rv3228	-	hypothetical protein
3610391	1	A	Ins	C	91	66	157	99.37	157		Rv3234c	tgs3	diacyglycerol O-acyltransferase
3611287	0	C	Del	GAP	103	75	176	95.19	187
3614982	0	T	SNP	C	106	89	194	100	195	Leu874Leu (cta/ctG)	Rv3239c	-	transmembrane transport protein
3616411	0	A	SNP	C	135	133	267	100	268	Leu398Arg (ctg/cGg)	Rv3239c	-	transmembrane transport protein
3620712	0	C	SNP	T	92	80	170	97.73	176	Leu181Leu (ctg/ctA)	Rv3241c	-	hypothetical protein
3621423	0	A	SNP	G	72	68	138	100	140
3622441	0	A	SNP	C	111	119	226	100	230	Val217Val (gtt/gtG)	Rv3243c	-	hypothetical protein
3625065	0	T	SNP	G	93	89	180	100	182	Met517Leu (atg/Ctg)	Rv3245c	mtrB	two component sensory histidine kinase MtrB
3631964	0	C	SNP	T	58	78	134	100	136	Gly9Arg (gga/Aga)	Rv3252c	alkB	transmembrane alkane 1-monooxygenase AlkB
3638093	0	G	SNP	A	103	103	205	100	206	Ser206Leu (tcg/tTg)	Rv3257c	pmmA	phosphomannomutase PmmA
3645524	0	C	SNP	T	90	79	169	98.26	172	Asp152Asn (gac/Aac)	Rv3264c	manB	D-alpha-D-mannose-1-phosphate guanylyltransferase ManB
3653988	0	G	SNP	A	88	95	182	99.46	184	Val181Met (gtg/Atg)	Rv3272	-	hypothetical protein
3656206	0	C	SNP	A	87	100	181	98.94	189	Arg524Ser (cgc/Agc)	Rv3273	-	transmembrane carbonic anhydrase
3670040	0	C	SNP	T	99	95	187	100	194	Ala124Ala (gcg/gcA)	Rv3289c	-	transmembrane protein
3678094	0	C	SNP	T	102	109	205	98.14	215	Ala440Ala (gcc/gcT)	Rv3296	lhr	ATP-dependent helicase
3679764	0	G	SNP	A	118	117	231	98.74	238	Ser997Asn (agc/aAc)	Rv3296	lhr	ATP-dependent helicase
3681548	0	A	SNP	C	103	110	212	100	213	Arg77Arg (agg/Cgg)	Rv3297	nei	endonuclease VIII
3685510	0	T	SNP	C	102	118	219	99.55	221	Ser152Gly (agt/Ggt)	Rv3299c	atsB	arylsulfatase AtsB
3689523	0	G	SNP	T	80	99	177	100	179	Cys472_ (tgc/tgA)	Rv3303c	lpdA	NAD(P)H quinone reductase LpdA
3690016	0	A	SNP	G	116	112	223	99.13	230	Leu308Ser (ttg/tCg)	Rv3303c	lpdA	NAD(P)H quinone reductase LpdA
3693681	0	A	SNP	C	102	115	214	100	217	Ala103Ala (gct/gcG)	Rv3306c	amiB1	amidase AmiB
3696692	0	G	SNP	A	86	86	169	99.42	173	Thr134Thr (acc/acT)	Rv3309c	upp	uracil phosphoribosyltransferase
3697585	0	C	SNP	T	74	79	152	100	153	Leu130Phe (ctc/Ttc)	Rv3310	sapM	acid phosphatase
3704596	0	G	SNP	C	67	79	144	100	146	Val54Leu (gtg/Ctg)	Rv3317	sdhD	succinate dehydrogenase hydrophobic membrane anchor subunit
3711910	0	G	SNP	A	68	49	114	99.15	118	Trp54_ (tgg/tgA)	Rv3327	-	transposase fusion protein
3712372	0	A	SNP	G	57	72	126	99.23	130	Leu208Leu (cta/ctG)	Rv3327	-	transposase fusion protein
3714211	0	G	SNP	T	109	115	221	100	224	Pro41Gln (ccg/cAg)	Rv3328c	sigJ	ECF RNA polymerase sigma factor SigJ
3714639	0	G	SNP	A	89	95	183	99.46	185	Arg83His (cgc/cAc)	Rv3329	-	aminotransferase
3714757	0	A	SNP	C	99	94	190	99.48	194	Gln122His (caa/caC)	Rv3329	-	aminotransferase
3715290	0	C	SNP	T	79	111	189	99.48	191	Thr300Met (acg/aTg)	Rv3329	-	aminotransferase
3715775	0	C	SNP	T	102	87	188	100	189
3718357	0	C	SNP	T	111	98	206	100	209	Pro423Leu (ccg/cTg)	Rv3331	sugI	sugar-transport integral membrane protein SugI
3721806	0	G	SNP	C	87	72	157	100	159	Gly265Gly (ggc/ggG)	Rv3335c	-	integral membrane protein
3729342	0	C	SNP	T	118	102	215	100	220	Ala240Val (gcg/gTg)	Rv3342	-	methyltransferase
3729597	0	G	SNP	C	103	121	218	99.56	225	Leu2447Val (ctc/Gtc)	Rv3343c	PPE54	PPE family protein PPE54
3730371	0	C	SNP	T	54	72	125	92.65	136	Gly2189Ser (ggc/Agc)	Rv3343c	PPE54	PPE family protein PPE54
3730466	0	A	SNP	G	41	69	110	77.46	142	Ile2157Thr (atc/aCc)	Rv3343c	PPE54	PPE family protein PPE54
3730642	0	G	SNP	A	41	34	73	94.94	79	Asn2098Asn (aac/aaT)	Rv3343c	PPE54	PPE family protein PPE54
3731461	0	C	SNP	G	82	85	166	98.24	170	Thr1825Thr (acg/acC)	Rv3343c	PPE54	PPE family protein PPE54
3732624	0	A	SNP	G	78	57	130	82.82	163	Leu1438Leu (ttg/Ctg)	Rv3343c	PPE54	PPE family protein PPE54
3735802	0	C	SNP	G	72	84	153	94.55	165	Thr378Thr (acg/acC)	Rv3343c	PPE54	PPE family protein PPE54
3736024	0	A	SNP	G	64	44	106	100	108	Gly304Gly (ggt/ggC)	Rv3343c	PPE54	PPE family protein PPE54
3736628	0	T	SNP	G	119	88	196	100	207	Glu103Ala (gag/gCg)	Rv3343c	PPE54	PPE family protein PPE54
3737479	0	G	Del	GAP	95	52	149	98	150		Rv3344c	PE_PGRS49	PE-PGRS family protein PE_PGRS49
3737480	0	G	Del	GAP	95	52	149	99.32	148		Rv3344c	PE_PGRS49	PE-PGRS family protein PE_PGRS49
3737481	0	C	Del	GAP	95	52	149	99.32	148		Rv3344c	PE_PGRS49	PE-PGRS family protein PE_PGRS49
3737482	0	G	Del	GAP	95	52	149	99.32	148		Rv3344c	PE_PGRS49	PE-PGRS family protein PE_PGRS49
3737483	0	C	Del	GAP	95	52	149	99.32	148		Rv3344c	PE_PGRS49	PE-PGRS family protein PE_PGRS49
3737484	0	C	Del	GAP	95	52	149	99.32	148		Rv3344c	PE_PGRS49	PE-PGRS family protein PE_PGRS49
3737485	0	G	Del	GAP	95	52	149	99.32	148		Rv3344c	PE_PGRS49	PE-PGRS family protein PE_PGRS49
3737486	0	C	Del	GAP	95	52	149	99.32	148		Rv3344c	PE_PGRS49	PE-PGRS family protein PE_PGRS49
3737487	0	C	Del	GAP	95	52	149	99.32	148		Rv3344c	PE_PGRS49	PE-PGRS family protein PE_PGRS49
3737488	0	G	Del	GAP	95	52	149	99.32	148		Rv3344c	PE_PGRS49	PE-PGRS family protein PE_PGRS49
3737489	0	G	Del	GAP	95	52	149	99.32	148		Rv3344c	PE_PGRS49	PE-PGRS family protein PE_PGRS49
3737490	0	C	Del	GAP	95	52	149	98.66	149		Rv3344c	PE_PGRS49	PE-PGRS family protein PE_PGRS49
3737491	0	G	Del	GAP	95	52	149	96.71	152		Rv3344c	PE_PGRS49	PE-PGRS family protein PE_PGRS49
3737492	0	C	Del	GAP	95	52	149	96.71	152		Rv3344c	PE_PGRS49	PE-PGRS family protein PE_PGRS49
3737493	0	C	Del	GAP	95	52	149	96.71	152		Rv3344c	PE_PGRS49	PE-PGRS family protein PE_PGRS49
3737494	0	G	Del	GAP	95	52	149	96.71	152		Rv3344c	PE_PGRS49	PE-PGRS family protein PE_PGRS49
3737495	0	C	Del	GAP	95	52	149	96.71	152		Rv3344c	PE_PGRS49	PE-PGRS family protein PE_PGRS49
3737496	0	C	Del	GAP	95	52	149	96.71	152		Rv3344c	PE_PGRS49	PE-PGRS family protein PE_PGRS49
3737497	0	G	Del	GAP	95	52	149	96.71	152		Rv3344c	PE_PGRS49	PE-PGRS family protein PE_PGRS49
3737498	0	C	Del	GAP	95	52	149	98	150		Rv3344c	PE_PGRS49	PE-PGRS family protein PE_PGRS49
3737499	0	C	Del	GAP	95	52	149	98	150		Rv3344c	PE_PGRS49	PE-PGRS family protein PE_PGRS49
3737500	0	A	Del	GAP	95	52	149	97.35	151		Rv3344c	PE_PGRS49	PE-PGRS family protein PE_PGRS49
3737501	0	C	Del	GAP	95	52	149	98	150		Rv3344c	PE_PGRS49	PE-PGRS family protein PE_PGRS49
3737502	0	C	Del	GAP	95	52	149	98	150		Rv3344c	PE_PGRS49	PE-PGRS family protein PE_PGRS49
3737503	0	G	Del	GAP	95	52	149	92.45	159		Rv3344c	PE_PGRS49	PE-PGRS family protein PE_PGRS49
3737504	0	C	Del	GAP	95	52	149	92.45	159		Rv3344c	PE_PGRS49	PE-PGRS family protein PE_PGRS49
3737505	0	C	Del	GAP	95	52	149	91.3	161		Rv3344c	PE_PGRS49	PE-PGRS family protein PE_PGRS49
3737506	0	G	Del	GAP	95	52	149	93.04	158		Rv3344c	PE_PGRS49	PE-PGRS family protein PE_PGRS49
3737507	0	C	Del	GAP	95	52	149	92.45	159		Rv3344c	PE_PGRS49	PE-PGRS family protein PE_PGRS49
3737508	0	T	Del	GAP	95	52	149	93.04	158		Rv3344c	PE_PGRS49	PE-PGRS family protein PE_PGRS49
3737509	0	G	Del	GAP	95	52	149	91.3	161		Rv3344c	PE_PGRS49	PE-PGRS family protein PE_PGRS49
3737510	0	C	Del	GAP	95	52	149	91.88	160		Rv3344c	PE_PGRS49	PE-PGRS family protein PE_PGRS49
3737511	0	C	Del	GAP	95	52	149	91.3	161		Rv3344c	PE_PGRS49	PE-PGRS family protein PE_PGRS49
3737512	0	G	Del	GAP	95	52	149	92.45	159		Rv3344c	PE_PGRS49	PE-PGRS family protein PE_PGRS49
3738364	0	G	SNP	A	10	47	57	100	57	Arg1471Trp (cgg/Tgg)	Rv3345c	PE_PGRS50	PE-PGRS family protein PE_PGRS50
3738417	0	G	Del	GAP	5	28	34	97.06	34		Rv3345c	PE_PGRS50	PE-PGRS family protein PE_PGRS50
3739497	0	A	Del	GAP	37	38	71	87.21	86		Rv3345c	PE_PGRS50	PE-PGRS family protein PE_PGRS50
3739498	0	C	Del	GAP	37	38	71	87.21	86		Rv3345c	PE_PGRS50	PE-PGRS family protein PE_PGRS50
3739499	0	A	Del	GAP	37	38	71	89.29	84		Rv3345c	PE_PGRS50	PE-PGRS family protein PE_PGRS50
3739500	0	C	Del	GAP	37	38	71	89.29	84		Rv3345c	PE_PGRS50	PE-PGRS family protein PE_PGRS50
3739501	0	C	Del	GAP	37	38	71	89.29	84		Rv3345c	PE_PGRS50	PE-PGRS family protein PE_PGRS50
3739502	0	G	Del	GAP	37	38	71	88.24	85		Rv3345c	PE_PGRS50	PE-PGRS family protein PE_PGRS50
3739503	0	C	Del	GAP	37	38	71	89.29	84		Rv3345c	PE_PGRS50	PE-PGRS family protein PE_PGRS50
3739504	0	C	Del	GAP	37	38	71	97.4	77		Rv3345c	PE_PGRS50	PE-PGRS family protein PE_PGRS50
3739505	0	A	Del	GAP	37	38	71	100	75		Rv3345c	PE_PGRS50	PE-PGRS family protein PE_PGRS50
3740181	0	T	SNP	C	106	96	200	98.54	205	Asn865Ser (aat/aGt)	Rv3345c	PE_PGRS50	PE-PGRS family protein PE_PGRS50
3741240	0	C	SNP	T	93	107	198	99.5	201	Gly512Asp (ggt/gAt)	Rv3345c	PE_PGRS50	PE-PGRS family protein PE_PGRS50
3746409	0	A	SNP	G	70	75	144	100	145	Leu2259Pro (ctg/cCg)	Rv3347c	PPE55	PPE family protein PPE55
3749653	0	G	SNP	A	54	83	134	99.28	138	Gln1178_ (caa/Taa)	Rv3347c	PPE55	PPE family protein PPE55
3750177	0	A	SNP	T	88	60	146	99.33	149	Phe1003Tyr (ttc/tAc)	Rv3347c	PPE55	PPE family protein PPE55
3750178	0	A	SNP	C	86	62	147	99.33	149	Phe1003Val (ttc/Gtc)	Rv3347c	PPE55	PPE family protein PPE55
3750185	0	C	SNP	G	87	59	145	99.32	147	Ser1000Ser (tcg/tcC)	Rv3347c	PPE55	PPE family protein PPE55
3750187	0	A	SNP	T	85	60	144	99.32	146	Ser1000Thr (tcg/Acg)	Rv3347c	PPE55	PPE family protein PPE55
3750188	0	C	SNP	G	86	60	145	99.32	147	Met999Ile (atg/atC)	Rv3347c	PPE55	PPE family protein PPE55
3750193	0	G	SNP	A	86	64	147	100	150	Leu998Phe (ctc/Ttc)	Rv3347c	PPE55	PPE family protein PPE55
3750205	0	C	SNP	T	95	83	177	99.44	179	Asp994Asn (gac/Aac)	Rv3347c	PPE55	PPE family protein PPE55
3750209	0	A	SNP	G	95	83	174	100	178	Asn992Asn (aat/aaC)	Rv3347c	PPE55	PPE family protein PPE55
3750210	0	T	SNP	G	93	84	174	99.44	178	Asn992Thr (aat/aCt)	Rv3347c	PPE55	PPE family protein PPE55
3750407	0	G	SNP	C	102	79	179	98.91	183	Gly926Gly (ggc/ggG)	Rv3347c	PPE55	PPE family protein PPE55
3750417	0	A	SNP	T	108	80	185	98.95	190	Phe923Tyr (ttc/tAc)	Rv3347c	PPE55	PPE family protein PPE55
3750421	0	T	SNP	C	104	78	179	98.38	185	Ser922Gly (agc/Ggc)	Rv3347c	PPE55	PPE family protein PPE55
3750584	0	G	SNP	A	88	123	207	96.79	218	Asn867Asn (aac/aaT)	Rv3347c	PPE55	PPE family protein PPE55
3752003	0	G	SNP	C	68	81	147	97.39	153	Val394Val (gtc/gtG)	Rv3347c	PPE55	PPE family protein PPE55
3752006	0	G	SNP	A	64	79	142	97.95	146	Asn393Asn (aac/aaT)	Rv3347c	PPE55	PPE family protein PPE55
3752007	0	T	SNP	C	62	80	140	98.61	144	Asn393Ser (aac/aGc)	Rv3347c	PPE55	PPE family protein PPE55
3752008	0	T	SNP	C	63	80	139	96.62	148	Asn393Asp (aac/Gac)	Rv3347c	PPE55	PPE family protein PPE55
3752012	0	C	SNP	G	63	83	146	96.69	151	Pro391Pro (ccg/ccC)	Rv3347c	PPE55	PPE family protein PPE55
3752207	0	A	SNP	G	73	67	139	98.59	142	Ile326Ile (att/atC)	Rv3347c	PPE55	PPE family protein PPE55
3753116	0	C	SNP	T	69	108	176	93.16	190	Pro23Pro (ccg/ccA)	Rv3347c	PPE55	PPE family protein PPE55
3753164	0	T	SNP	G	60	110	168	96.05	177	Pro7Pro (cca/ccC)	Rv3347c	PPE55	PPE family protein PPE55
3753629	1	T	Ins	G	85	80	165	93.75	165
3753629	2	T	Ins	C	85	80	165	93.75	165
3758999	0	C	SNP	T	89	107	193	99.49	197	Gly2702Ser (ggt/Agt)	Rv3350c	PPE56	PPE family protein PPE56
3763724	0	A	SNP	G	75	73	147	98.67	150	Phe1127Leu (ttc/Ctc)	Rv3350c	PPE56	PPE family protein PPE56
3771009	0	T	SNP	G	77	84	158	99.38	162	Ser79Ser (tct/tcG)	Rv3357	relJ	antitoxin RelJ
3772834	0	A	Del	GAP	85	91	172	97.24	181		Rv3360	-	hypothetical protein
3787466	0	G	SNP	C	90	129	218	99.55	220	Glu385Gln (gag/Cag)	Rv3372	otsB2	trehalose 6-phosphate phosphatase
3794867	1	C	Ins	C	101	87	188	93.07	189		Rv3379c	dxs2	1-deoxy-D-xylulose 5-phosphate synthase
3794867	2	C	Ins	A	101	88	189	93.56	189		Rv3379c	dxs2	1-deoxy-D-xylulose 5-phosphate synthase
3798095	0	A	SNP	C	102	100	199	100	202	Val132Gly (gtc/gGc)	Rv3383c	idsB	polyprenyl synthetase IdsB
3799512	0	C	SNP	T	133	137	269	99.26	272	Ala42Thr (gcg/Acg)	Rv3384c	vapC46	ribonuclease VapC46
3800921	0	G	SNP	A	115	93	203	99.52	209	Ala46Thr (gcc/Acc)	Rv3387	-	transposase
3801618	0	G	SNP	A	104	100	199	99.03	206
3812582	0	C	SNP	A	110	89	195	99.5	200	Arg499Arg (cgg/cgT)	Rv3396c	guaA	GMP synthase
3813488	0	G	SNP	C	114	133	245	99.6	248	His197Gln (cac/caG)	Rv3396c	guaA	GMP synthase
3815477	0	G	SNP	T	104	113	213	100	217	Ala210Ala (gcc/gcA)	Rv3398c	idsA1	multifunctional dimethylallyltransferase/geranyltranstransferase/farnesylt ranstransferase
3817117	0	C	SNP	A	105	101	204	100	206	Ala330Glu (gcg/gAg)	Rv3399	-	S-adenosylmethionine-dependentmethyltransferase
3821503	0	A	SNP	C	106	93	194	99.5	200	Leu130Arg (cta/cGa)	Rv3402c	-	hypothetical protein
3821845	0	G	SNP	T	68	82	146	97.4	154	Ala16Glu (gca/gAa)	Rv3402c	-	hypothetical protein
3823159	0	A	SNP	T	74	93	165	100	167	Val235Val (gtt/gtA)	Rv3403c	-	hypothetical protein
3826684	0	C	SNP	T	93	89	180	98.91	184	Ser46Leu (tcg/tTg)	Rv3408	vapC47	ribonuclease VapC47
3829770	0	T	SNP	C	110	111	220	99.55	222	Pro47Pro (cca/ccG)	Rv3410c	guaB3	oxidoreductase
3830695	0	A	SNP	G	121	113	230	100	234	Ala275Ala (gct/gcC)	Rv3411c	guaB2	inosine-5'-monophosphate dehydrogenase
3838871	0	A	SNP	G	147	109	252	100	256	Ala64Ala (gct/gcC)	Rv3420c	rimI	ribosomal-protein-alanine acetyltransferase RimI
3841473	0	C	SNP	T	94	77	164	98.84	173
3842620	0	A	SNP	G	75	101	176	99.44	177	Thr128Ala (act/Gct)	Rv3425	PPE57	PPE family protein PPE57
3842625	0	A	SNP	G	73	99	169	100	172	Pro129Pro (cca/ccG)	Rv3425	PPE57	PPE family protein PPE57
3843408	0	G	Del	GAP	79	66	145	96.03	151		Rv3426	PPE58	PPE family protein PPE58
3844757	0	C	Del	GAP	88	96	181	96.34	191		Rv3428c	-	transposase
3844992	0	T	SNP	A	97	105	199	100	202	Ser327Cys (agc/Tgc)	Rv3428c	-	transposase
3845695	0	C	SNP	T	101	92	190	100	193	Arg92Arg (cgg/cgA)	Rv3428c	-	transposase
3851887	0	A	SNP	C	83	66	148	99.33	150	Ser443Ala (tcg/Gcg)	Rv3433c	-	bifunctional ADP-dependent (S)-NAD(P)H-hydrate dehydratase/NAD(P)H-hydrate epimerase
3851888	0	T	SNP	C	84	66	149	99.34	151	Ala442Ala (gca/gcG)	Rv3433c	-	bifunctional ADP-dependent (S)-NAD(P)H-hydrate dehydratase/NAD(P)H-hydrate epimerase
3859893	0	C	SNP	T	120	147	264	99.63	268	Glu28Glu (gag/gaA)	Rv3440c	-	hypothetical protein
3860216	0	G	SNP	A	112	109	214	100	221	Ala385Ala (gcc/gcT)	Rv3441c	mrsA	phosphoglucosamine mutase
3862473	0	A	Del	GAP	80	90	165	100	170
3864204	0	C	SNP	T	120	119	232	99.58	240	Ala110Thr (gcg/Acg)	Rv3446c	-	hypothetical protein
3864995	0	T	SNP	C	102	99	200	99.5	202	Ser1082Gly (agc/Ggc)	Rv3447c	eccC4	ESX-4 secretion system protein EccC4
3869355	0	T	SNP	C	93	112	202	100	205	Ile335Thr (atc/aCc)	Rv3448	eccD4	ESX-4 secretion system protein EccD4
3870010	0	A	SNP	G	116	101	217	99.54	218	Thr87Ala (acc/Gcc)	Rv3449	mycP4	membrane-anchored mycosin
3871246	0	T	SNP	C	145	151	293	100	296	Gly417Gly (gga/ggG)	Rv3450c	eccB4	ESX-4 secretion system protein EccB4
3874723	0	T	Del	GAP	80	79	151	96.36	165
3874745	0	G	SNP	C	78	79	153	97.52	161
3877421	0	A	SNP	G	108	85	189	98.97	195	Pro4Pro (cct/ccC)	Rv3456c	rplQ	50S ribosomal protein L17
3880175	0	C	SNP	A	68	75	140	98.62	145
3885886	0	T	SNP	C	99	79	178	100	178	Ile62Val (atc/Gtc)	Rv3468c	-	dTDP-glucose 4,6-dehydratase
3892671	0	A	SNP	G	61	72	128	100	133
3893480	0	G	SNP	A	61	82	142	100	143
3895269	0	G	SNP	C	129	97	222	99.12	228	Glu282Gln (gaa/Caa)	Rv3478	PPE60	PE family protein PPE60
3895399	0	C	SNP	A	110	90	198	100	200	Pro325Gln (cca/cAa)	Rv3478	PPE60	PE family protein PPE60
3895400	0	A	SNP	G	113	85	196	100	198	Pro325Pro (cca/ccG)	Rv3478	PPE60	PE family protein PPE60
3895403	0	A	SNP	C	115	90	203	99.51	206	Ala326Ala (gca/gcC)	Rv3478	PPE60	PE family protein PPE60
3895727	0	C	SNP	A	91	140	228	99.57	232
3896340	0	T	SNP	G	111	67	174	100	178	Leu174Arg (ctc/cGc)	Rv3479	-	transmembrane protein
3898408	0	A	SNP	G	90	79	165	100	169	Ala863Ala (gca/gcG)	Rv3479	-	transmembrane protein
3906462	1	A	Ins	T	85	80	165	95.38	166		Rv3487c	lipF	carboxylesterase LipF
3906848	0	G	SNP	A	82	90	170	98.85	174	Leu54Leu (ctg/Ttg)	Rv3487c	lipF	carboxylesterase LipF
3908062	0	C	SNP	T	87	100	186	98.94	189
3909235	0	G	SNP	C	81	89	168	100	170	Val334Leu (gtg/Ctg)	Rv3490	otsA	trehalose-phosphate synthase
3918649	0	T	SNP	C	74	59	131	99.25	134	Gly184Gly (gga/ggG)	Rv3499c	mce4A	Mce family protein Mce4A
3930188	0	A	SNP	C	6	30	36	97.3	37	Asp1207Ala (gac/gCc)	Rv3507	PE_PGRS53	PE-PGRS family protein PE_PGRS53
3933939	0	T	SNP	G	8	17	25	100	25	Ser979Ala (tct/Gct)	Rv3508	PE_PGRS54	PE-PGRS family protein PE_PGRS54
3934542	0	T	SNP	G	28	27	54	100	55	Ser1180Ala (tct/Gct)	Rv3508	PE_PGRS54	PE-PGRS family protein PE_PGRS54
3934699	0	G	SNP	A	23	31	53	98.18	55	Ser1232Asn (agc/aAc)	Rv3508	PE_PGRS54	PE-PGRS family protein PE_PGRS54
3934878	0	G	SNP	A	42	41	79	90.22	92	Asp1292Asn (gac/Aac)	Rv3508	PE_PGRS54	PE-PGRS family protein PE_PGRS54
3935335	0	T	SNP	C	22	18	39	100	40	Val1444Ala (gtc/gCc)	Rv3508	PE_PGRS54	PE-PGRS family protein PE_PGRS54
3935494	0	C	SNP	A	11	6	16	94.44	18	Ala1497Asp (gcc/gAc)	Rv3508	PE_PGRS54	PE-PGRS family protein PE_PGRS54
3935950	0	T	SNP	C	23	11	34	100	34	Val1649Ala (gtc/gCc)	Rv3508	PE_PGRS54	PE-PGRS family protein PE_PGRS54
3936109	0	C	SNP	A	11	5	16	94.12	17	Ala1702Asp (gcc/gAc)	Rv3508	PE_PGRS54	PE-PGRS family protein PE_PGRS54
3940802	0	A	SNP	G	7	27	33	100	34	Asn396Asp (aac/Gac)	Rv3511	PE_PGRS55	PE-PGRS family protein PE_PGRS55
3941724	0	C	Del	GAP	6	45	50	92.73	55		Rv3511	PE_PGRS55	PE-PGRS family protein PE_PGRS55
3942481	0	C	SNP	G	117	98	208	100	215
3942640	0	T	SNP	C	59	133	182	99.48	193
3943019	0	C	SNP	G	22	27	49	100	49
3943079	0	C	SNP	A	20	13	32	86.84	38
3943548	0	G	SNP	C	56	34	87	97.83	92
3947125	0	C	SNP	G	20	21	40	87.23	47	Gly444Gly (ggc/ggG)	Rv3514	PE_PGRS57	PE-PGRS family protein PE_PGRS57
3947126	0	G	SNP	A	19	20	38	86.67	45	Ala445Thr (gcc/Acc)	Rv3514	PE_PGRS57	PE-PGRS family protein PE_PGRS57
3947127	0	C	SNP	T	20	20	40	86.96	46	Ala445Val (gcc/gTc)	Rv3514	PE_PGRS57	PE-PGRS family protein PE_PGRS57
3947128	0	C	SNP	G	20	21	41	87.23	47	Ala445Ala (gcc/gcG)	Rv3514	PE_PGRS57	PE-PGRS family protein PE_PGRS57
3949531	0	C	SNP	G	17	20	37	100	37	Gly1246Gly (ggc/ggG)	Rv3514	PE_PGRS57	PE-PGRS family protein PE_PGRS57
3949532	0	C	SNP	G	20	21	41	100	41	Pro1247Ala (ccc/Gcc)	Rv3514	PE_PGRS57	PE-PGRS family protein PE_PGRS57
3952800	0	G	SNP	A	99	80	173	99.44	180	Gly86Asp (ggc/gAc)	Rv3516	echA19	enoyl-CoA hydratase EchA19
3958403	0	A	SNP	G	124	102	222	100	226	Asn295Asp (aac/Gac)	Rv3521	-	hypothetical protein
3959418	0	C	SNP	T	99	103	198	99.51	203	Thr324Ile (acc/aTc)	Rv3522	ltp4	lipid transfer protein
3964930	0	C	SNP	T	73	64	134	97.86	140	Gly88Glu (gga/gAa)	Rv3528c	-	hypothetical protein
3968153	0	G	SNP	A	98	80	176	100	178	Tyr264Tyr (tac/taT)	Rv3531c	-	hypothetical protein
3976128	0	G	SNP	A	74	95	166	97.13	174	Glu254Lys (gag/Aag)	Rv3537	kstD	3-oxosteroid 1-dehydrogenase
3981983	0	G	SNP	A	78	99	176	99.44	178	Pro386Pro (ccc/ccT)	Rv3543c	fadE29	acyl-CoA dehydrogenase FadE29
3984321	0	G	SNP	A	104	73	177	100	177	His375His (cac/caT)	Rv3545c	cyp125	steroid C26-monooxygenase
3990093	0	C	SNP	T	98	94	184	100	192	Val66Val (gtc/gtT)	Rv3551	-	CoA-transferase subunit alpha
3994101	0	A	SNP	G	101	97	197	99	200	Ile473Val (atc/Gtc)	Rv3554	fdxB	electron transfer protein FdxB
3998042	0	T	Del	GAP	131	91	213	99.11	224		Rv3558	PPE64	PPE family protein PPE64
3998043	0	T	Del	GAP	131	91	213	100	222		Rv3558	PPE64	PPE family protein PPE64
4004896	0	G	SNP	A	125	128	248	99.61	254	Gln202Gln (cag/caA)	Rv3563	fadE32	acyl-CoA dehydrogenase FadE32
4005114	0	G	SNP	C	123	107	227	100	230	Trp275Ser (tgg/tCg)	Rv3563	fadE32	acyl-CoA dehydrogenase FadE32
4005607	0	T	SNP	C	111	138	244	100	249	Leu121Leu (ttg/Ctg)	Rv3564	fadE33	acyl-CoA dehydrogenase FadE33
4007272	0	G	SNP	A	62	71	129	100	133	Arg358Gln (cgg/cAg)	Rv3565	aspB	aspartate aminotransferase AspB
4008747	0	A	SNP	G	74	72	146	99.32	147	Ile179Thr (atc/aCc)	Rv3567c	hsaB	flavin-dependent monooxygenase reductase subunit HsaB
4012286	0	C	SNP	T	70	83	150	100	153
4024273	0	T	SNP	C	101	111	208	100	212	Val25Val (gta/gtG)	Rv3581c	ispF	2C-methyl-D-erythritol 2,4-cyclodiphosphate synthase
4026899	0	G	SNP	A	106	86	190	99.48	193	Gln152Gln (cag/caA)	Rv3585	radA	DNA repair protein RadA
4028752	0	A	SNP	G	88	76	160	100	164	Thr288Ala (acg/Gcg)	Rv3586	-	DNA integrity scanning protein DisA
4033711	0	A	SNP	G	115	121	231	100	236	Val111Ala (gtg/gCg)	Rv3591c	-	hydrolase
4034827	0	C	SNP	T	82	105	181	100	187	Ala159Val (gcg/gTg)	Rv3593	lpqF	lipoprotein LpqF
4037283	0	T	SNP	G	99	107	203	100	206	Gly256Gly (gga/ggC)	Rv3595c	PE_PGRS59	PE-PGRS family protein PE_PGRS59
4044872	0	G	SNP	A	87	112	197	100	199	Gly113Gly (ggc/ggT)	Rv3602c	panC	pantothenate synthetase
4052349	0	T	SNP	G	75	108	179	99.46	184	Lys179Gln (aag/Cag)	Rv3610c	ftsH	zinc metalloprotease FtsH
4055801	0	G	SNP	A	88	78	165	100	166	Thr192Ile (acc/aTc)	Rv3616c	espA	ESX-1 secretion-associated protein EspA
4056416	0	C	SNP	A	63	61	120	100	124
4057036	0	A	SNP	G	71	73	144	98.63	146
4059186	0	G	SNP	T	98	92	186	99.48	191	Ala163Ala (gcg/gcT)	Rv3618	-	monooxygenase
4059904	0	A	SNP	G	98	102	199	100	200
4060100	0	G	SNP	A	72	90	159	80.6	201	Leu57Leu (ctg/Ttg)	Rv3619c	esxV	ESAT-6 like protein EsxV
4060201	0	G	SNP	A	77	85	161	78.26	207	Ser23Leu (tcg/tTg)	Rv3619c	esxV	ESAT-6 like protein EsxV
4060210	0	T	SNP	A	107	102	209	98.12	213	Gln20Leu (cag/cTg)	Rv3619c	esxV	ESAT-6 like protein EsxV
[truncated: 149 more rows]
