# Supplementary material for: Novel Mutations in Putative Nicotinic Acid Phosphoribosyltransferases of Mycobacterium tuberculosis and Their Effect on Protein Thermodynamic Properties
Source: Polymers (Basel). 2022 Apr 18;14(8):1623. doi: 10.3390/polym14081623 (PMC9031469; doi:10.3390/polym14081623)
Supplement: Supplementary file 1 [file polymers-14-01623-s001.zip › Supplementary files S1/732.xls]

## Sheet: 732_ERR3335.gatk_position_varia
#Pos	Insindex	Ref	Type	Allel	CovFor	CovRev	Qual20	Freq	Cov	Subst	Gene	GeneName	Product	ResistanceSNP	PhyloSNP	InterestingRegion
1849	0	C	SNP	A	82	83	160	98.8	167
1977	0	A	SNP	G	102	90	187	100	192
3446	0	C	SNP	T	74	75	148	99.33	150	Ala56Val (gcc/gTc)	Rv0003	recF	DNA replication/repair protein RecF
4013	0	T	SNP	C	93	82	171	100	175	Ile245Thr (atc/aCc)	Rv0003	recF	DNA replication/repair protein RecF
7362	0	G	SNP	C	116	90	206	99.52	207	Glu21Gln (gag/Cag)	Rv0006	gyrA	DNA gyrase subunit A			fluoroquinolones (FQ)
7582	0	A	SNP	G	94	104	196	100	198	Asp94Gly (gac/gGc)	Rv0006	gyrA	DNA gyrase subunit A	fluoroquinolones (FQ)		fluoroquinolones (FQ)
7585	0	G	SNP	C	94	102	195	100	196	Ser95Thr (agc/aCc)	Rv0006	gyrA	DNA gyrase subunit A		phylo (not H37Rv)	fluoroquinolones (FQ)
9304	0	G	SNP	A	92	106	193	100	198	Gly668Asp (ggc/gAc)	Rv0006	gyrA	DNA gyrase subunit A			fluoroquinolones (FQ)
9813	0	A	SNP	G	106	87	193	99.48	194	Asn838Asp (aat/Gat)	Rv0006	gyrA	DNA gyrase subunit A			fluoroquinolones (FQ)
11879	0	A	SNP	G	117	78	194	99.49	196	Ser145Pro (tcc/Ccc)	Rv0008c	-	cell wall synthesis protein CwsA
12204	0	G	SNP	A	109	116	224	99.56	226	Leu36Leu (ctc/ctT)	Rv0008c	-	cell wall synthesis protein CwsA
14785	0	T	SNP	C	86	86	167	100	172	Cys233Arg (tgc/Cgc)	Rv0012	-	membrane protein
15117	0	C	SNP	G	101	96	196	98.99	199	Ile68Met (atc/atG)	Rv0013	trpG	anthranilate synthase component II
21795	0	G	SNP	A	97	102	192	100	199	Pro463Ser (ccg/Tcg)	Rv0018c	pstP	phosphoserine/threonine phosphatase PstP
24007	0	G	SNP	T	85	66	150	98.69	153	Arg480Arg (cgg/Agg)	Rv0020c	fhaA	FHA domain-containing protein FhaA
24702	0	C	Del	GAP	76	83	159	75	212		Rv0020c	fhaA	FHA domain-containing protein FhaA
24703	0	G	Del	GAP	76	83	159	76.08	209		Rv0020c	fhaA	FHA domain-containing protein FhaA
24704	0	T	Del	GAP	76	83	159	77.18	206		Rv0020c	fhaA	FHA domain-containing protein FhaA
24705	0	T	Del	GAP	76	83	159	77.94	204		Rv0020c	fhaA	FHA domain-containing protein FhaA
24706	0	G	Del	GAP	76	83	159	77.94	204		Rv0020c	fhaA	FHA domain-containing protein FhaA
24707	0	C	Del	GAP	76	83	159	78.71	202		Rv0020c	fhaA	FHA domain-containing protein FhaA
24708	0	T	Del	GAP	76	83	159	79.5	200		Rv0020c	fhaA	FHA domain-containing protein FhaA
24709	0	C	Del	GAP	76	83	159	79.5	200		Rv0020c	fhaA	FHA domain-containing protein FhaA
24710	0	G	Del	GAP	76	83	159	81.12	196		Rv0020c	fhaA	FHA domain-containing protein FhaA
24711	0	G	Del	GAP	76	83	159	81.54	195		Rv0020c	fhaA	FHA domain-containing protein FhaA
24712	0	G	Del	GAP	76	83	159	82.38	193		Rv0020c	fhaA	FHA domain-containing protein FhaA
24713	0	G	Del	GAP	76	83	159	82.38	193		Rv0020c	fhaA	FHA domain-containing protein FhaA
24714	0	T	Del	GAP	76	83	159	84.13	189		Rv0020c	fhaA	FHA domain-containing protein FhaA
24715	0	A	Del	GAP	76	83	159	85.48	186		Rv0020c	fhaA	FHA domain-containing protein FhaA
24716	0	A	Del	GAP	76	83	159	86.41	184		Rv0020c	fhaA	FHA domain-containing protein FhaA
26748	0	C	Del	GAP	84	98	179	95.79	190		Rv0021c	-	hypothetical protein
26957	0	C	SNP	G	101	97	196	99.5	199
26959	0	C	SNP	G	103	99	197	100	202
27487	0	G	SNP	A	89	98	185	100	187
34044	0	T	SNP	C	78	85	160	100	163
34569	0	C	Del	GAP	65	74	137	97.2	143		Rv0032	bioF2	8-amino-7-oxononanoate synthase
34605	0	C	SNP	A	64	71	132	98.54	137	Ala104Asp (gcc/gAc)	Rv0032	bioF2	8-amino-7-oxononanoate synthase
37031	0	C	SNP	G	103	92	193	99.49	196	Ala55Ala (gcc/gcG)	Rv0034	-	hypothetical protein
40740	0	G	SNP	A	88	100	182	97.41	193	Pro155Ser (ccg/Tcg)	Rv0037c	-	MFS-type transporter
42281	0	C	SNP	A	93	104	194	100	197	Cys24Phe (tgc/tTc)	Rv0039c	-	transmembrane protein
42967	0	G	SNP	C	118	93	208	100	211	Pro133Pro (ccc/ccG)	Rv0040c	mtc28	hypothetical protein
49360	0	C	SNP	T	104	86	187	98.45	193	Val194Ile (gtc/Atc)	Rv0045c	-	hydrolase
49691	0	C	Del	GAP	94	86	170	95.74	188		Rv0045c	-	hydrolase
49692	0	C	Del	GAP	94	86	170	98.36	183		Rv0045c	-	hydrolase
50557	0	T	SNP	C	88	81	167	98.83	171	Arg190Gly (agg/Ggg)	Rv0046c	ino1	inositol-3-phosphate synthase
51949	0	A	SNP	G	79	83	160	100	162	Val250Ala (gtc/gCc)	Rv0048c	-	membrane protein
53422	0	G	SNP	A	113	105	211	99.09	220
54394	0	A	SNP	G	75	90	163	99.4	166	Ala244Ala (gca/gcG)	Rv0050	ponA1	bifunctional penicillin-insensitive transglycosylase/penicillin-sensitive transpeptidase
54842	0	G	SNP	T	92	83	164	99.43	176	Ala394Ser (gcg/Tcg)	Rv0050	ponA1	bifunctional penicillin-insensitive transglycosylase/penicillin-sensitive transpeptidase
55543	1	G	Ins	C	103	82	185	93.91	185		Rv0050	ponA1	bifunctional penicillin-insensitive transglycosylase/penicillin-sensitive transpeptidase
55543	2	G	Ins	C	103	82	185	93.91	185		Rv0050	ponA1	bifunctional penicillin-insensitive transglycosylase/penicillin-sensitive transpeptidase
55543	3	G	Ins	G	103	82	185	93.91	185		Rv0050	ponA1	bifunctional penicillin-insensitive transglycosylase/penicillin-sensitive transpeptidase
55543	4	G	Ins	C	103	82	185	93.91	185		Rv0050	ponA1	bifunctional penicillin-insensitive transglycosylase/penicillin-sensitive transpeptidase
55543	5	G	Ins	C	103	82	185	93.91	185		Rv0050	ponA1	bifunctional penicillin-insensitive transglycosylase/penicillin-sensitive transpeptidase
55543	6	G	Ins	T	103	82	185	93.91	185		Rv0050	ponA1	bifunctional penicillin-insensitive transglycosylase/penicillin-sensitive transpeptidase
55553	0	C	SNP	T	100	78	173	97.27	183	Pro631Ser (ccg/Tcg)	Rv0050	ponA1	bifunctional penicillin-insensitive transglycosylase/penicillin-sensitive transpeptidase
56001	0	G	SNP	A	60	103	162	98.79	165	Gln102Gln (cag/caA)	Rv0051	-	transmembrane protein
60838	0	A	SNP	G	105	99	203	99.03	206	Glu148Gly (gaa/gGa)	Rv0058	dnaB	replicative DNA helicase
62049	0	A	SNP	G	113	99	205	100	212	Arg552Gly (agg/Ggg)	Rv0058	dnaB	replicative DNA helicase
65083	0	G	SNP	A	80	109	187	98.44	192	Pro90Ser (ccc/Tcc)	Rv0061c	-	hypothetical protein
66632	0	C	SNP	T	108	99	204	99.04	209	Pro361Ser (cct/Tct)	Rv0062	celA1	cellulase CelA
67012	0	C	SNP	T	87	121	202	98.58	211	Thr30Thr (acc/acT)	Rv0063	-	oxidoreductase
69984	0	C	SNP	A	101	84	182	100	185	Ala455Ala (gcc/gcA)	Rv0064	-	transmembrane protein
69989	0	G	SNP	A	100	84	182	100	184	Gly457Asp (ggt/gAt)	Rv0064	-	transmembrane protein
70267	0	G	SNP	T	73	98	168	100	171	Val550Phe (gtc/Ttc)	Rv0064	-	transmembrane protein
70816	0	A	SNP	G	88	84	169	100	172	Asn733Asp (aac/Gac)	Rv0064	-	transmembrane protein
71336	0	G	SNP	C	90	89	176	100	179	Arg906Pro (cgc/cCc)	Rv0064	-	transmembrane protein
72549	0	C	SNP	T	91	80	169	100	171	Gly655Ser (ggt/Agt)	Rv0066c	icd2	isocitrate dehydrogenase
75233	0	C	SNP	A	73	97	166	100	170
75940	0	G	SNP	C	106	88	193	100	194	Val214Leu (gtg/Ctg)	Rv0068	-	oxidoreductase
80616	0	C	SNP	G	95	94	186	99.47	190
90538	0	A	SNP	G	95	127	220	99.11	224	Ile47Val (atc/Gtc)	Rv0083	-	oxidoreductase
92199	0	T	SNP	G	96	103	197	100	199	Thr600Thr (act/acG)	Rv0083	-	oxidoreductase
101499	1	C	Ins	G	104	71	175	87.06	175		Rv0092	ctpA	cation transporter ATPase A
101499	2	C	Ins	G	104	71	175	87.06	175		Rv0092	ctpA	cation transporter ATPase A
101499	3	C	Ins	G	102	69	171	85.07	171		Rv0092	ctpA	cation transporter ATPase A
103930	0	G	SNP	C	84	80	159	80	205	Ala245Gly (gcc/gGc)	Rv0094c	-	hypothetical protein
104712	0	C	SNP	T	112	77	186	87.91	215
104824	0	C	SNP	A	105	111	211	100	216	Ser131Ile (agc/aTc)	Rv0095c	-	hypothetical protein
105730	0	A	SNP	G	94	85	177	99.44	180	Asp136Gly (gat/gGt)	Rv0096	PPE1	PPE family protein PPE1
105736	0	T	SNP	C	93	90	181	100	183	Val138Ala (gtc/gCc)	Rv0096	PPE1	PPE family protein PPE1
106628	0	G	SNP	A	53	99	149	99.35	153	Ala435Ala (gcg/gcA)	Rv0096	PPE1	PPE family protein PPE1
116000	0	T	SNP	G	99	104	199	100	203	Val2000Val (gtt/gtG)	Rv0101	nrp	peptide synthetase Nrp
117389	0	C	SNP	T	96	107	199	99.02	205	Thr2463Thr (acc/acT)	Rv0101	nrp	peptide synthetase Nrp
122109	0	A	SNP	G	80	75	153	100	155	Leu22Ser (ttg/tCg)	Rv0103c	ctpB	cation-transporter P-type ATPase B
123198	0	T	SNP	C	81	82	159	100	163	Pro294Pro (cct/ccC)	Rv0104	-	hypothetical protein
123520	0	T	SNP	C	86	88	173	100	174	Tyr402His (tat/Cat)	Rv0104	-	hypothetical protein
123745	0	G	SNP	A	112	85	195	100	197	Gly477Arg (ggg/Agg)	Rv0104	-	hypothetical protein
125830	1	G	Ins	A	75	70	145	91.77	145		Rv0107c	ctpI	cation-transporter ATPase I
129576	0	A	SNP	C	97	118	212	99.54	216	Ala322Ala (gct/gcG)	Rv0107c	ctpI	cation-transporter ATPase I
131174	1	T	Ins	G	100	64	164	98.8	164
132417	0	C	SNP	G	139	135	266	100	274	Arg346Gly (cgc/Ggc)	Rv0109	PE_PGRS1	PE-PGRS family protein PE_PGRS1
133839	0	C	SNP	T	99	72	170	100	171
138704	0	C	SNP	T	110	100	204	98.59	213	Gly64Gly (ggc/ggT)	Rv0115	hddA	D-alpha-D-heptose-7-phosphate kinase HddA
143207	0	T	SNP	C	115	123	236	100	238	Ser224Gly (agc/Ggc)	Rv0118c	oxcA	oxalyl-CoA decarboxylase OxcA
144865	0	C	SNP	T	81	80	160	99.38	162	Leu273Leu (ctg/Ttg)	Rv0119	fadD7	fatty-acid--CoA ligase FadD7
146087	0	T	SNP	C	94	91	185	100	185	Asn562Ser (aat/aGt)	Rv0120c	fusA2	elongation factor G
154191	0	A	SNP	G	35	23	58	98.31	59
154283	0	T	SNP	C	96	91	186	100	187	Ser18Pro (tcg/Ccg)	Rv0127	mak	maltokinase
157129	0	C	SNP	T	86	86	170	100	172	Gly158Ser (ggc/Agc)	Rv0129c	fbpC	diacylglycerol acyltransferase/mycolyltransferase Ag85C		phylo (Delhi/CAS)
170671	0	G	SNP	A	90	79	168	98.83	171	Ala130Thr (gcc/Acc)	Rv0144	-	transcriptional regulator
172492	0	C	SNP	G	90	103	191	98.97	195	Tyr94_ (tac/taG)	Rv0146	-	S-adenosylmethionine-dependentmethyltransferase
176535	0	G	Del	GAP	82	88	171	97.14	175		Rv0149	-	quinone oxidoreductase
177857	0	G	SNP	A	99	86	181	100	185	Leu485Leu (ctg/Ttg)	Rv0151c	PE1	PE family protein PE1
178205	0	C	SNP	G	78	70	145	100	148	Gly369Arg (ggc/Cgc)	Rv0151c	PE1	PE family protein PE1
178453	0	C	SNP	G	74	79	150	100	153	Gly286Ala (ggg/gCg)	Rv0151c	PE1	PE family protein PE1
181090	0	C	SNP	T	91	99	189	100	190
181171	0	C	SNP	G	81	88	167	100	169	Gly272Ala (ggg/gCg)	Rv0153c	ptbB	phosphotyrosine protein phosphatase
188317	0	A	SNP	G	87	69	154	99.36	157	Ser175Pro (tcc/Ccc)	Rv0159c	PE3	PE family protein PE3
188800	0	T	SNP	C	81	112	193	100	193	Thr14Ala (acg/Gcg)	Rv0159c	PE3	PE family protein PE3
189850	0	A	SNP	G	90	90	178	98.9	182	Phe197Ser (ttc/tCc)	Rv0160c	PE4	PE family protein PE4
194305	1	C	Ins	G	93	79	172	97.18	173		Rv0165c	mce1R	transcriptional regulator Mce1R
194305	2	C	Ins	G	92	78	170	96.05	171		Rv0165c	mce1R	transcriptional regulator Mce1R
194681	0	G	SNP	C	78	78	155	100	156	Leu45Leu (ctc/ctG)	Rv0165c	mce1R	transcriptional regulator Mce1R
196642	0	C	SNP	T	75	86	157	100	161	Asn550Asn (aac/aaT)	Rv0166	fadD5	fatty-acid--CoA ligase FadD5
198401	0	G	SNP	T	95	79	172	98.31	177	Gly248Cys (ggc/Tgc)	Rv0168	yrbE1B	membrane protein
199470	0	T	SNP	G	89	86	174	100	175	Ser313Ala (tcc/Gcc)	Rv0169	mce1A	Mce family protein Mce1A
201949	0	G	SNP	A	109	75	182	98.92	186	Gly340Arg (ggg/Agg)	Rv0171	mce1C	Mce family protein Mce1C
206339	0	T	SNP	C	115	91	204	100	206	Leu370Pro (ctg/cCg)	Rv0174	mce1F	Mce family protein Mce1F
206481	0	C	SNP	G	99	74	170	98.86	175	Pro417Pro (ccc/ccG)	Rv0174	mce1F	Mce family protein Mce1F
206484	0	G	SNP	T	95	88	179	98.39	186	Gly418Gly (ggg/ggT)	Rv0174	mce1F	Mce family protein Mce1F
207057	0	C	SNP	G	82	81	159	100	163	Gln82Glu (cag/Gag)	Rv0175	-	Mce associated membrane protein
207079	0	G	SNP	C	83	81	160	98.8	166	Arg89Pro (cgc/cCc)	Rv0175	-	Mce associated membrane protein
210624	0	C	SNP	T	94	77	168	100	171	Leu63Leu (ctg/ctA)	Rv0179c	lprO	lipoprotein LprO
217201	0	T	SNP	C	112	110	221	99.55	223	Asn311Asn (aat/aaC)	Rv0186	bglS	beta-glucosidase BglS
218599	0	T	SNP	C	71	68	136	100	139
219166	0	G	SNP	C	63	101	164	98.8	166	Arg154Arg (cgg/cgC)	Rv0187	-	O-methyltransferase
223942	0	T	SNP	C	124	131	254	99.61	256	Ser127Pro (tcg/Ccg)	Rv0192	-	hypothetical protein
224338	0	C	SNP	T	83	83	165	100	166	Pro259Ser (ccg/Tcg)	Rv0192	-	hypothetical protein
225323	0	T	SNP	C	73	95	168	100	168	Lys417Glu (aag/Gag)	Rv0193c	-	hypothetical protein
226756	0	G	SNP	C	83	83	163	100	166
227098	0	T	SNP	C	106	89	193	100	195	Met74Thr (atg/aCg)	Rv0194	-	multidrug ABC transporter ATPase/permease
228139	0	C	SNP	T	80	77	155	100	157	Ser421Phe (tcc/tTc)	Rv0194	-	multidrug ABC transporter ATPase/permease
230576	1	G	Ins	T	66	62	128	95.52	128
230921	0	C	Del	GAP	78	75	149	98.08	156		Rv0195	-	two component transcriptional regulator
231114	0	C	SNP	G	84	83	165	100	167	Ala72Ala (gcc/gcG)	Rv0195	-	two component transcriptional regulator
234477	0	T	SNP	G	93	77	168	100	170	Tyr749_ (tat/taG)	Rv0197	-	oxidoreductase
234496	1	C	Ins	G	85	63	148	98.67	148		Rv0197	-	oxidoreductase
234496	2	C	Ins	T	85	63	148	98.67	148		Rv0197	-	oxidoreductase
243924	0	G	Del	GAP	94	93	182	95.9	195		Rv0205	-	transmembrane protein
249522	0	T	SNP	C	107	101	201	100	208	Val162Ala (gtg/gCg)	Rv0209	-	hypothetical protein
251575	0	G	SNP	A	72	108	173	100	180	Ala486Thr (gcg/Acg)	Rv0210	-	hypothetical protein
255373	0	T	SNP	C	94	92	181	99.47	187	Asp193Gly (gac/gGc)	Rv0213c	-	methyltransferase
257071	0	C	SNP	T	83	73	154	99.36	157	Tyr336Tyr (tac/taT)	Rv0214	fadD4	fatty-acid--CoA ligase FadD4
261869	0	T	SNP	C	130	101	227	100	231	Cys316Arg (tgt/Cgt)	Rv0218	-	transmembrane protein
262268	0	A	SNP	T	113	90	199	100	203	Ala5Ala (gca/gcT)	Rv0219	-	transmembrane protein
263180	0	C	Del	GAP	93	91	179	86.38	213		Rv0220	lipC	esterase LipC
263181	0	C	Del	GAP	93	91	179	87.2	211		Rv0220	lipC	esterase LipC
263182	0	A	Del	GAP	93	91	179	87.2	211		Rv0220	lipC	esterase LipC
263183	0	C	Del	GAP	93	91	179	87.62	210		Rv0220	lipC	esterase LipC
263184	0	C	Del	GAP	93	91	179	88.04	209		Rv0220	lipC	esterase LipC
263185	0	G	Del	GAP	93	91	179	88.89	207		Rv0220	lipC	esterase LipC
263186	0	C	Del	GAP	93	91	179	89.32	206		Rv0220	lipC	esterase LipC
263187	0	C	Del	GAP	93	91	179	89.76	205		Rv0220	lipC	esterase LipC
263188	0	G	Del	GAP	93	91	179	90.64	203		Rv0220	lipC	esterase LipC
263189	0	T	Del	GAP	93	91	179	91.54	201		Rv0220	lipC	esterase LipC
263190	0	T	Del	GAP	93	91	179	98.4	187		Rv0220	lipC	esterase LipC
263191	0	A	Del	GAP	93	91	179	98.4	187		Rv0220	lipC	esterase LipC
263192	0	C	Del	GAP	93	91	179	98.4	187		Rv0220	lipC	esterase LipC
263193	0	G	Del	GAP	93	91	179	98.4	187		Rv0220	lipC	esterase LipC
263194	0	T	Del	GAP	93	91	179	98.4	187		Rv0220	lipC	esterase LipC
264992	0	T	SNP	C	84	81	164	99.4	166	Leu309Pro (ctg/cCg)	Rv0221	-	diacyglycerol O-acyltransferase
265554	0	A	SNP	C	106	103	207	100	209	Val16Val (gta/gtC)	Rv0222	echA1	enoyl-CoA hydratase EchA1
266405	0	C	SNP	T	91	97	186	100	188	Gly454Ser (ggc/Agc)	Rv0223c	-	aldehyde dehydrogenase
274463	0	C	SNP	A	95	94	186	98.44	192	Arg86Leu (cgt/cTt)	Rv0229c	-	hypothetical protein
276506	0	T	SNP	C	82	84	165	98.81	168	Leu150Pro (ctt/cCt)	Rv0231	fadE4	acyl-CoA dehydrogenase FadE4
276539	0	G	SNP	C	86	84	169	100	170	Gly161Ala (ggc/gCc)	Rv0231	fadE4	acyl-CoA dehydrogenase FadE4
278681	0	C	SNP	G	89	90	178	100	179	His33Asp (cat/Gat)	Rv0233	nrdB	ribonucleoside-diphosphate reductase subunit beta NrdB
283503	0	G	SNP	A	97	91	181	99.47	189	His1117Tyr (cac/Tac)	Rv0236c	aftD	alpha-(1->3)-arabinofuranosyltransferase
283614	0	T	SNP	C	88	84	171	100	172	Ser1080Gly (agc/Ggc)	Rv0236c	aftD	alpha-(1->3)-arabinofuranosyltransferase
285772	0	A	SNP	C	117	141	256	100	258	Pro360Pro (cct/ccG)	Rv0236c	aftD	alpha-(1->3)-arabinofuranosyltransferase
285871	0	A	SNP	G	104	110	211	99.07	216	Val327Val (gtt/gtC)	Rv0236c	aftD	alpha-(1->3)-arabinofuranosyltransferase
287142	0	C	Del	GAP	104	78	178	94.3	193
289253	0	C	SNP	T	108	85	191	98.97	195	Asp50Asp (gac/gaT)	Rv0239	vapB24	antitoxin VapB24
293628	1	A	Ins	C	71	88	159	96.95	159
301341	0	C	SNP	A	65	81	144	97.99	149	Pro105Pro (ccg/ccT)	Rv0249c	-	succinate dehydrogenase membrane anchor subunit
304923	0	A	SNP	G	88	78	163	100	166	Lys686Lys (aaa/aaG)	Rv0252	nirB	nitrite reductase large subunit NirB
308661	0	A	SNP	G	67	65	132	100	132	Leu296Pro (ctg/cCg)	Rv0256c	PPE2	PPE family protein PPE2
310973	0	G	SNP	A	105	97	197	100	202	Ala182Val (gcg/gTg)	Rv0259c	-	hypothetical protein
311613	0	G	SNP	T	86	98	177	100	184	Val349Val (gtc/gtA)	Rv0260c	-	transcriptional regulator
324812	0	C	SNP	T	100	83	178	99.46	184	Asp82Asp (gac/gaT)	Rv0270	fadD2	fatty-acid--CoA ligase FadD2
325505	0	T	SNP	C	60	86	144	100	146	Val313Val (gtt/gtC)	Rv0270	fadD2	fatty-acid--CoA ligase FadD2
328569	0	G	SNP	C	79	77	150	100	156
333892	0	G	SNP	C	76	78	147	98.72	156	Arg807Gly (cgc/Ggc)	Rv0278c	-	PE-PGRS family protein PE_PGRS3
336683	0	G	SNP	T	8	15	21	88.46	26	Val797Val (gtc/gtA)	Rv0279c	PE_PGRS4	PE-PGRS family protein PE_PGRS4
336684	0	A	SNP	G	9	15	24	88.89	27	Val797Ala (gtc/gCc)	Rv0279c	PE_PGRS4	PE-PGRS family protein PE_PGRS4
336688	0	A	Del	GAP	10	16	26	96.3	27		Rv0279c	PE_PGRS4	PE-PGRS family protein PE_PGRS4
336689	0	G	Del	GAP	10	16	26	96.3	27		Rv0279c	PE_PGRS4	PE-PGRS family protein PE_PGRS4
336690	0	C	Del	GAP	10	16	26	96.3	27		Rv0279c	PE_PGRS4	PE-PGRS family protein PE_PGRS4
336691	0	T	Del	GAP	9	14	23	85.19	27		Rv0279c	PE_PGRS4	PE-PGRS family protein PE_PGRS4
336692	0	C	Del	GAP	9	14	23	85.19	27		Rv0279c	PE_PGRS4	PE-PGRS family protein PE_PGRS4
336693	0	G	Del	GAP	9	14	23	85.19	27		Rv0279c	PE_PGRS4	PE-PGRS family protein PE_PGRS4
336694	0	A	Del	GAP	10	15	24	92.59	27		Rv0279c	PE_PGRS4	PE-PGRS family protein PE_PGRS4
336695	0	A	Del	GAP	10	15	24	92.59	27		Rv0279c	PE_PGRS4	PE-PGRS family protein PE_PGRS4
336696	0	T	Del	GAP	9	15	24	92.31	26		Rv0279c	PE_PGRS4	PE-PGRS family protein PE_PGRS4
336697	0	T	Del	GAP	8	15	23	85.19	27		Rv0279c	PE_PGRS4	PE-PGRS family protein PE_PGRS4
336699	1	C	Ins	G	8	15	23	85.19	23		Rv0279c	PE_PGRS4	PE-PGRS family protein PE_PGRS4
336699	2	C	Ins	G	8	15	23	85.19	23		Rv0279c	PE_PGRS4	PE-PGRS family protein PE_PGRS4
336707	0	G	Del	GAP	8	14	22	88	25		Rv0279c	PE_PGRS4	PE-PGRS family protein PE_PGRS4
336708	0	T	Del	GAP	9	14	22	88.46	26		Rv0279c	PE_PGRS4	PE-PGRS family protein PE_PGRS4
336709	0	C	Del	GAP	8	14	22	81.48	27		Rv0279c	PE_PGRS4	PE-PGRS family protein PE_PGRS4
336710	0	A	Del	GAP	8	14	22	88	25		Rv0279c	PE_PGRS4	PE-PGRS family protein PE_PGRS4
337820	0	G	SNP	A	10	65	75	97.4	77	Gly418Gly (ggc/ggT)	Rv0279c	PE_PGRS4	PE-PGRS family protein PE_PGRS4
337959	0	A	SNP	C	9	6	15	100	15	Ile372Ser (atc/aGc)	Rv0279c	PE_PGRS4	PE-PGRS family protein PE_PGRS4
338020	0	A	SNP	C	35	11	46	100	46	Cys352Gly (tgc/Ggc)	Rv0279c	PE_PGRS4	PE-PGRS family protein PE_PGRS4
338100	0	T	SNP	C	70	19	86	100	89	Asn325Ser (aac/aGc)	Rv0279c	PE_PGRS4	PE-PGRS family protein PE_PGRS4
338453	0	A	SNP	G	5	13	17	100	18	Ala207Ala (gct/gcC)	Rv0279c	PE_PGRS4	PE-PGRS family protein PE_PGRS4
338648	0	T	SNP	G	77	5	81	85.42	96	Gly142Gly (gga/ggC)	Rv0279c	PE_PGRS4	PE-PGRS family protein PE_PGRS4
338669	0	T	SNP	C	91	7	98	85.96	114	Leu135Leu (tta/ttG)	Rv0279c	PE_PGRS4	PE-PGRS family protein PE_PGRS4
338682	0	T	SNP	G	88	7	94	87.16	109	Asp131Ala (gac/gCc)	Rv0279c	PE_PGRS4	PE-PGRS family protein PE_PGRS4
338683	0	C	SNP	G	88	7	95	87.16	109	Asp131His (gac/Cac)	Rv0279c	PE_PGRS4	PE-PGRS family protein PE_PGRS4
338685	0	C	SNP	G	88	7	94	87.16	109	Gly130Ala (ggg/gCg)	Rv0279c	PE_PGRS4	PE-PGRS family protein PE_PGRS4
338690	0	A	SNP	G	89	7	94	88.07	109	Asn128Asn (aat/aaC)	Rv0279c	PE_PGRS4	PE-PGRS family protein PE_PGRS4
338692	0	T	SNP	C	89	7	96	87.27	110	Asn128Asp (aat/Gat)	Rv0279c	PE_PGRS4	PE-PGRS family protein PE_PGRS4
339230	0	G	SNP	C	91	76	165	100	167
340372	0	T	SNP	C	10	67	77	100	77	Ser337Pro (tcg/Ccg)	Rv0280	PPE3	PPE family protein PPE3
342146	0	A	SNP	C	84	82	164	100	166	Glu6Ala (gaa/gCa)	Rv0282	eccA3	ESX-3 secretion system protein EccA
342873	0	C	SNP	T	105	90	194	98.98	197	Val248Val (gtc/gtT)	Rv0282	eccA3	ESX-3 secretion system protein EccA
346275	0	C	SNP	G	100	105	202	100	205	Pro214Arg (ccg/cGg)	Rv0284	eccC3	ESX-3 secretion system protein EccC3
350088	0	C	SNP	A	96	106	201	100	202	Leu52Met (ctg/Atg)	Rv0286	PPE4	PPE family protein PPE4
353197	0	C	SNP	T	97	80	176	100	177	Arg39Cys (cgc/Tgc)	Rv0290	eccD3	ESX-3 secretion system protein EccD
356528	0	A	SNP	G	91	98	188	100	189	Asn217Asp (aat/Gat)	Rv0292	eccE3	ESX-3 secretion system protein EccE
358473	0	G	SNP	C	97	73	163	99.42	171	Trp101Cys (tgg/tgC)	Rv0294	tam	trans-aconitate methyltransferase
363563	0	G	SNP	A	101	93	193	100	194	Ala30Thr (gcg/Acg)	Rv0299	-	toxin
366917	0	T	SNP	C	42	47	87	94.68	94	Thr1950Ala (acc/Gcc)	Rv0304c	PPE5	PPE family protein PPE5
366922	0	G	SNP	C	37	41	77	97.5	80	Ala1948Gly (gcc/gGc)	Rv0304c	PPE5	PPE family protein PPE5
367718	0	G	SNP	T	74	80	152	100	154	Leu1683Ile (ctt/Att)	Rv0304c	PPE5	PPE family protein PPE5
369886	0	C	SNP	G	102	85	186	98.94	189	Gly960Ala (ggg/gCg)	Rv0304c	PPE5	PPE family protein PPE5
372913	0	A	SNP	C	85	89	174	100	174	Gly933Gly (ggt/ggG)	Rv0305c	PPE6	PPE family protein PPE6
373283	0	A	Del	GAP	88	82	168	96.05	177		Rv0305c	PPE6	PPE family protein PPE6
373343	0	A	Del	GAP	52	62	114	76	150		Rv0305c	PPE6	PPE family protein PPE6
373344	0	C	Del	GAP	52	62	114	76.51	149		Rv0305c	PPE6	PPE family protein PPE6
373345	0	G	Del	GAP	52	62	114	75	152		Rv0305c	PPE6	PPE family protein PPE6
373346	0	C	Del	GAP	52	62	114	76.51	149		Rv0305c	PPE6	PPE family protein PPE6
373347	0	T	Del	GAP	52	62	114	75.5	151		Rv0305c	PPE6	PPE family protein PPE6
376774	0	T	SNP	C	101	124	219	100	225	Ala94Ala (gca/gcG)	Rv0307c	-	hypothetical protein
384380	0	A	SNP	C	89	106	192	99.49	196	Lys260Thr (aag/aCg)	Rv0315	-	beta-1,3-glucanase
386432	0	C	SNP	G	98	90	183	100	188	Gly223Ala (ggg/gCg)	Rv0318c	-	integral membrane protein
390828	0	T	SNP	C	82	89	169	100	171	Ser142Gly (agt/Ggt)	Rv0323c	-	hypothetical protein
391853	0	A	SNP	G	96	97	189	100	193	Thr168Ala (act/Gct)	Rv0324	-	transcriptional regulator
392261	0	T	SNP	C	104	100	199	100	204	_75Gln (tag/Cag)	Rv0325	-	hypothetical protein
395156	0	C	SNP	T	121	90	204	98.6	214	Glu55Glu (gag/gaA)	Rv0329c	-	hypothetical protein
396199	0	T	SNP	C	85	74	155	98.76	161
402836	0	G	SNP	A	77	70	147	100	147	Tyr109Tyr (tac/taT)	Rv0337c	aspC	aspartate aminotransferase
403980	0	G	SNP	A	71	86	156	100	157	Ala621Val (gcc/gTc)	Rv0338c	-	iron-sulfur-binding reductase
404326	0	T	SNP	C	79	112	190	100	191	Arg506Gly (agg/Ggg)	Rv0338c	-	iron-sulfur-binding reductase
406251	0	T	SNP	C	105	102	207	99.04	209	Asp733Gly (gat/gGt)	Rv0339c	-	transcriptional regulator
414486	0	C	SNP	T	74	71	141	100	145	Glu152Glu (gag/gaA)	Rv0344c	lpqJ	lipoprotein LpqJ
420008	0	A	SNP	G	89	85	174	99.43	175	Ala58Ala (gca/gcG)	Rv0350	dnaK	chaperone protein DnaK
422678	0	G	SNP	A	98	105	197	99.51	204	Arg76His (cgc/cAc)	Rv0352	dnaJ1	chaperone protein DnaJ
423387	0	G	SNP	T	94	117	209	99.06	213	Thr312Thr (acg/acT)	Rv0352	dnaJ1	chaperone protein DnaJ
424320	1	T	Ins	C	89	80	169	94.41	170		Rv0354c	PPE7	PPE family protein PPE7
428698	0	C	SNP	T	105	99	201	98.08	208	Ala1994Ala (gcg/gcA)	Rv0355c	PPE8	PPE family protein PPE8
428921	0	G	SNP	A	74	96	165	98.84	172	Ser1920Phe (tcc/tTc)	Rv0355c	PPE8	PPE family protein PPE8
432459	0	C	SNP	T	103	93	196	100	196	Asp741Asn (gac/Aac)	Rv0355c	PPE8	PPE family protein PPE8
438470	0	C	SNP	T	102	99	201	100	201	Lys90Lys (aag/aaA)	Rv0360c	-	hypothetical protein
440365	0	G	SNP	A	98	108	205	98.56	209	Ser165Ser (tcg/tcA)	Rv0362	mgtE	Mg2+ transport transmembrane protein MgtE
440878	0	C	SNP	T	90	109	196	99.5	200	Thr336Thr (acc/acT)	Rv0362	mgtE	Mg2+ transport transmembrane protein MgtE
445780	0	C	SNP	T	91	110	200	100	201	Arg249His (cgt/cAt)	Rv0368c	-	hypothetical protein
447642	0	G	SNP	C	83	95	177	100	178	Leu134Leu (ctc/ctG)	Rv0370c	-	oxidoreductase
450153	0	C	SNP	G	101	97	194	99.5	199	Gly551Arg (ggg/Cgg)	Rv0373c	-	carbon monoxyde dehydrogenase large subunit
454295	0	T	SNP	C	94	84	176	99.44	179	Pro26Pro (cca/ccG)	Rv0376c	-	hypothetical protein
454333	0	T	SNP	G	95	73	168	99.41	169	Thr14Pro (acg/Ccg)	Rv0376c	-	hypothetical protein
455024	0	G	SNP	A	84	81	165	98.8	167	Val202Ile (gta/Ata)	Rv0377	-	HTH-type transcriptional regulator
455624	0	T	Del	GAP	88	95	180	100	183
457452	0	T	SNP	G	102	88	189	100	190	Thr124Thr (aca/acC)	Rv0381c	-	hypothetical protein
459399	0	A	SNP	C	69	65	131	100	134
466808	0	G	SNP	C	40	73	111	99.12	114
467497	1	C	Ins	G	107	91	198	92.52	198
467508	1	C	Ins	G	107	96	203	96.21	205
467516	0	G	SNP	C	105	105	205	99.53	211
467526	0	C	SNP	G	105	99	199	100	204
467546	0	G	SNP	C	89	97	184	100	186
467557	0	A	SNP	C	87	99	185	100	186
467564	0	A	SNP	C	83	93	172	100	176
467585	0	G	SNP	C	81	101	180	100	182
467590	0	T	SNP	C	80	97	177	100	177
467621	0	T	SNP	G	80	101	179	100	181
467638	0	G	SNP	T	84	101	185	100	185
473310	0	A	SNP	G	131	103	232	100	234	Gln177Arg (cag/cGg)	Rv0393	-	hypothetical protein
475178	0	T	SNP	C	106	99	203	99.51	206	Val80Ala (gtc/gCc)	Rv0395	-	hypothetical protein
475915	0	A	SNP	C	128	91	211	100	219	Ser34Arg (agc/Cgc)	Rv0397	-	hypothetical protein
476612	0	G	SNP	A	104	82	180	98.94	188	Val73Val (gtg/gtA)	Rv0397A	-	hypothetical protein
481527	0	G	Del	GAP	84	84	170	98.25	171		Rv0402c	mmpL1	transmembrane transport protein MmpL1
483935	0	T	SNP	G	77	69	144	100	146
484504	0	C	SNP	G	86	59	144	99.32	146	Ala176Ala (gcc/gcG)	Rv0404	fadD30	long-chain-fatty-acid--AMP ligase FadD30
485561	0	A	SNP	C	55	56	107	100	111	Ile529Leu (atc/Ctc)	Rv0404	fadD30	long-chain-fatty-acid--AMP ligase FadD30
485730	0	C	SNP	T	60	50	109	100	110	Pro585Leu (cca/cTa)	Rv0404	fadD30	long-chain-fatty-acid--AMP ligase FadD30
485811	0	A	Del	GAP	53	56	108	96.46	113		Rv0405	pks6	membrane bound polyketide synthase
489935	0	G	SNP	C	103	61	160	100	164	Thr257Thr (acc/acG)	Rv0406c	-	beta lactamase-like protein
491742	0	T	SNP	C	99	73	172	99.42	173	Phe320Phe (ttt/ttC)	Rv0407	fgd1	F420-dependent glucose-6-phosphate dehydrogenase		phylo (not Euro-American, M. africanum, M. bovis, M. canettii, M. caprae, M. microti, M. pinipedii, Beijing, Delhi/CAS, EAI)
492150	0	G	SNP	C	113	84	194	100	197	Gly122Ala (ggc/gCc)	Rv0408	pta	phosphate acetyltransferase
498531	0	A	SNP	G	92	93	182	100	185	Ala363Ala (gct/gcC)	Rv0412c	-	membrane protein
498557	0	C	SNP	A	92	101	191	100	193	Asp355Tyr (gac/Tac)	Rv0412c	-	membrane protein
502589	0	C	SNP	G	94	81	173	100	175	Ser75Cys (tcc/tGc)	Rv0417	thiG	thiazole synthase
503354	0	G	SNP	C	83	83	164	99.4	167
505974	0	G	SNP	A	95	87	181	100	182	Ala297Thr (gcg/Acg)	Rv0419	lpqM	lipoprotein peptidase LpqM
513257	0	T	SNP	C	113	87	198	100	200	Met689Val (atg/Gtg)	Rv0425c	ctpH	metal cation transporting ATPase H
517358	0	T	SNP	C	91	107	197	99.5	199	Asp149Gly (gac/gGc)	Rv0428c	-	GCN5-like N-acetyltransferase
517389	0	C	SNP	A	101	102	201	100	203	Val139Phe (gtc/Ttc)	Rv0428c	-	GCN5-like N-acetyltransferase
523654	0	C	SNP	T	113	110	219	97.81	228	Ala294Thr (gcc/Acc)	Rv0435c	-	ATPase
524891	0	C	SNP	A	91	73	162	98.8	166	Gly167Val (ggc/gTc)	Rv0436c	pssA	CDP-diacylglycerol--serineO-phosphatidyltransferase
531775	0	C	SNP	G	110	117	224	100	227	Trp147Ser (tgg/tCg)	Rv0442c	PPE10	PPE family protein PPE10
541201	0	A	SNP	G	92	71	162	99.39	164	Leu97Leu (ctt/ctC)	Rv0450c	mmpL4	transmembrane transport protein MmpL4
546357	0	A	SNP	G	88	92	177	100	180	Thr149Thr (act/acC)	Rv0456c	echA2	enoyl-CoA hydratase EchA2
548326	0	T	SNP	C	81	94	170	99.43	176	Thr428Ala (aca/Gca)	Rv0457c	-	peptidase
551525	0	A	SNP	C	96	94	187	100	190	Arg110Arg (aga/Cga)	Rv0459	-	hypothetical protein
553727	0	G	SNP	T	100	90	189	98.45	193	Val372Leu (gtg/Ttg)	Rv0462	lpdC	dihydrolipoamide dehydrogenase
555991	0	A	SNP	G	82	82	158	100	164	Cys106Arg (tgc/Cgc)	Rv0465c	-	HTH-type transcriptional regulator
560541	0	C	Del	GAP	55	68	123	99.19	124		Rv0469	umaA	mycolic acid synthase UmaA
560542	0	T	Del	GAP	55	68	123	99.19	124		Rv0469	umaA	mycolic acid synthase UmaA
560543	0	T	Del	GAP	55	68	123	100	123		Rv0469	umaA	mycolic acid synthase UmaA
560544	0	T	Del	GAP	55	68	123	100	123		Rv0469	umaA	mycolic acid synthase UmaA
560545	0	T	Del	GAP	55	68	123	100	123		Rv0469	umaA	mycolic acid synthase UmaA
560546	0	C	Del	GAP	55	68	123	100	123		Rv0469	umaA	mycolic acid synthase UmaA
562063	0	G	Del	GAP	99	102	196	93.49	215		Rv0470A	-	hypothetical protein
562064	0	C	Del	GAP	99	102	196	100	201		Rv0470A	-	hypothetical protein
562065	0	C	Del	GAP	99	102	196	100	201		Rv0470A	-	hypothetical protein
562066	0	A	Del	GAP	99	102	196	100	201		Rv0470A	-	hypothetical protein
565655	0	A	SNP	G	55	84	138	100	139
566368	0	C	SNP	T	73	84	154	99.37	158	Ala191Val (gcg/gTg)	Rv0475	hbhA	heparin binding hemagglutinin HbhA
572591	0	C	SNP	T	65	97	162	98.18	165	Asp294Asp (gac/gaT)	Rv0483	lprQ	lipoprotein LprQ
573262	0	A	SNP	G	96	88	178	100	184	Gly180Gly (ggt/ggC)	Rv0484c	-	short-chain type oxidoreductase
579284	0	T	SNP	C	79	94	169	98.86	175
580772	0	T	SNP	A	51	53	104	95.41	109
580774	0	G	Del	GAP	53	58	108	93.28	119
580775	0	G	Del	GAP	53	58	108	95.69	116
580776	0	G	Del	GAP	53	58	108	93.28	119
580777	0	G	Del	GAP	53	58	108	93.28	119
580778	0	C	Del	GAP	53	58	108	97.37	114
580779	0	A	Del	GAP	53	58	108	96.52	115
580780	0	C	Del	GAP	53	58	108	95.69	116
580781	0	C	Del	GAP	53	58	108	96.52	115
580782	0	A	Del	GAP	53	58	108	97.37	114
580783	0	C	Del	GAP	53	58	108	97.37	114
580784	0	C	Del	GAP	53	58	108	97.37	114
580785	0	C	Del	GAP	53	58	108	97.37	114
580786	0	G	Del	GAP	53	58	108	95.69	116
580787	0	C	Del	GAP	53	58	108	97.37	114
580788	0	T	Del	GAP	53	58	108	98.23	113
580789	0	T	Del	GAP	53	58	108	98.23	113
580790	0	G	Del	GAP	53	58	108	96.52	115
580791	0	C	Del	GAP	53	58	108	98.23	113
580792	0	G	Del	GAP	53	57	108	94.83	116
580793	0	G	Del	GAP	53	57	108	96.49	114
580794	0	G	Del	GAP	53	57	108	94.83	116
580795	0	G	Del	GAP	53	57	108	94.83	116
580796	0	G	Del	GAP	53	57	108	95.65	115
580797	0	A	Del	GAP	53	57	108	97.35	113
584171	0	T	SNP	C	74	82	155	100	156	Ser174Gly (agt/Ggt)	Rv0493c	-	hypothetical protein
584931	0	C	SNP	T	94	98	188	97.46	197	Gly79Gly (ggc/ggT)	Rv0494	-	HTH-type transcriptional regulator
590436	0	T	SNP	C	83	108	188	100	191	Ala118Ala (gct/gcC)	Rv0500	proC	pyrroline-5-carboxylate reductase
597816	0	A	SNP	G	91	85	171	99.44	177	Ala206Ala (gca/gcG)	Rv0507	mmpL2	transmembrane transport protein MmpL2
598475	0	G	SNP	A	67	75	142	100	142	Arg426His (cgc/cAc)	Rv0507	mmpL2	transmembrane transport protein MmpL2
599868	0	A	SNP	G	115	84	197	99.5	200	Arg890Arg (cga/cgG)	Rv0507	mmpL2	transmembrane transport protein MmpL2
610120	0	T	SNP	G	77	90	166	100	167
611977	0	C	SNP	T	108	107	204	99.08	217	Gly33Asp (ggc/gAc)	Rv0519c	-	membrane protein
623163	0	C	SNP	T	31	126	152	98.74	159	Ala124Val (gcc/gTc)	Rv0532	PE_PGRS6	PE-PGRS family protein PE_PGRS6
623406	1	C	Ins	G	70	26	96	80	96		Rv0532	PE_PGRS6	PE-PGRS family protein PE_PGRS6
623406	2	C	Ins	G	70	26	96	80	96		Rv0532	PE_PGRS6	PE-PGRS family protein PE_PGRS6
623406	3	C	Ins	C	69	26	95	79.17	96		Rv0532	PE_PGRS6	PE-PGRS family protein PE_PGRS6
623406	4	C	Ins	C	70	26	96	80	96		Rv0532	PE_PGRS6	PE-PGRS family protein PE_PGRS6
623406	5	C	Ins	G	70	26	96	80	96		Rv0532	PE_PGRS6	PE-PGRS family protein PE_PGRS6
623406	6	C	Ins	G	70	26	96	80	96		Rv0532	PE_PGRS6	PE-PGRS family protein PE_PGRS6
623406	7	C	Ins	C	70	26	96	80	96		Rv0532	PE_PGRS6	PE-PGRS family protein PE_PGRS6
623406	8	C	Ins	G	70	26	96	80	96		Rv0532	PE_PGRS6	PE-PGRS family protein PE_PGRS6
623406	9	C	Ins	G	70	26	96	80	96		Rv0532	PE_PGRS6	PE-PGRS family protein PE_PGRS6
623472	0	A	SNP	G	99	61	159	100	160	Asp227Gly (gac/gGc)	Rv0532	PE_PGRS6	PE-PGRS family protein PE_PGRS6
623508	0	C	SNP	G	97	73	166	100	170	Ala239Gly (gcc/gGc)	Rv0532	PE_PGRS6	PE-PGRS family protein PE_PGRS6
629714	0	G	SNP	A	89	101	186	100	190	Asp6Asp (gac/gaT)	Rv0537c	-	integral membrane protein
630722	0	G	SNP	C	100	105	203	100	205	Arg228Pro (cgg/cCg)	Rv0538	-	membrane protein
633562	0	C	SNP	T	103	97	196	100	200	Val281Val (gtg/gtA)	Rv0541c	-	integral membrane protein
635139	0	G	SNP	C	80	83	162	100	163	Gly122Gly (ggc/ggG)	Rv0542c	menE	2-succinylbenzoic acid--CoA ligase
637319	0	G	SNP	A	87	77	162	100	164	Pro49Ser (cct/Tct)	Rv0545c	pitA	low-affinity inorganic phosphate transporter
648002	0	T	SNP	G	88	84	170	99.42	173	Leu15Arg (ctc/cGc)	Rv0556	-	transmembrane protein
648856	0	T	SNP	C	103	93	194	100	196	Gly107Gly (ggt/ggC)	Rv0557	mgtA	GDP-mannose-dependent alpha-mannosyltransferase		phylo (not Euro-American, M. africanum, M. bovis, M. canettii, M. caprae, M. microti, M. pinipedii, Beijing, Delhi/CAS, EAI)
652950	0	T	SNP	C	115	102	216	99.09	219	Arg60Arg (cgt/cgC)	Rv0562	grcC1	polyprenyl-diphosphate synthase GrcC
655986	0	T	SNP	G	92	86	175	100	178
657081	0	C	SNP	T	87	80	160	100	167	Val130Val (gtg/gtA)	Rv0565c	-	monooxygenase
657980	0	T	SNP	C	78	70	145	98.67	150	Ala20Ala (gca/gcG)	Rv0566c	-	hypothetical protein
659341	0	T	SNP	C	76	85	160	100	161
662911	0	T	SNP	C	96	128	221	100	224	Ala539Ala (gct/gcC)	Rv0570	nrdZ	vitamin B12-dependent ribonucleoside-diphosphate reductase
663519	0	C	SNP	G	83	87	168	99.42	171	Asp434His (gac/Cac)	Rv0571c	-	hypothetical protein
665293	0	A	SNP	G	112	99	210	100	211	Phe31Leu (ttc/Ctc)	Rv0572c	-	hypothetical protein
669398	0	T	SNP	C	86	106	190	100	192	Gln116Gln (caa/caG)	Rv0575c	-	oxidoreductase
670545	0	G	SNP	A	95	129	217	100	224	Arg233His (cgc/cAc)	Rv0576	-	transcriptional regulator
672491	0	C	SNP	G	68	72	137	97.9	143	Gly1142Gly (ggg/ggC)	Rv0578c	PE_PGRS7	PE-PGRS family protein PE_PGRS7
673238	0	A	SNP	G	67	102	164	100	169	His893His (cat/caC)	Rv0578c	PE_PGRS7	PE-PGRS family protein PE_PGRS7
674702	0	A	SNP	T	99	109	198	99.52	209	Gly405Gly (ggt/ggA)	Rv0578c	PE_PGRS7	PE-PGRS family protein PE_PGRS7
676063	0	C	SNP	T	86	76	159	99.39	163
684376	0	T	SNP	C	85	86	171	100	171
685461	0	C	SNP	G	98	96	191	100	194	Ala111Ala (gcc/gcG)	Rv0587	yrbE2A	hypothetical protein
685608	0	T	SNP	C	83	90	168	100	173	Leu160Leu (ctt/ctC)	Rv0587	yrbE2A	hypothetical protein
686123	0	C	SNP	A	102	98	199	99.01	202	Leu66Met (ctg/Atg)	Rv0588	-	hypothetical protein
686972	0	T	SNP	C	102	80	175	100	182	Phe51Ser (ttc/tCc)	Rv0589	mce2A	Mce family protein Mce2A
688792	1	T	Ins	G	68	89	157	93.45	157
690450	0	A	SNP	C	116	118	232	100	234	Ala464Ala (gca/gcC)	Rv0591	mce2C	Mce family protein Mce2C
690465	0	T	SNP	G	111	122	232	100	233	Leu469Leu (ctt/ctG)	Rv0591	mce2C	Mce family protein Mce2C
691887	1	G	Ins	C	119	103	222	86.72	223		Rv0592	mce2D	Mce family protein Mce2D
698968	0	G	SNP	A	90	118	203	100	208	Gly9Gly (ggc/ggT)	Rv0601c	-	two component sensor kinase HK2
708056	0	T	SNP	C	93	99	191	99.48	193	His487Arg (cac/cGc)	Rv0613c	-	hypothetical protein
712693	0	A	SNP	G	87	84	167	100	171
713310	0	T	SNP	C	99	105	201	100	204	Cys199Arg (tgt/Cgt)	Rv0620	galK	galactokinase
725190	0	G	SNP	A	53	69	122	99.19	123	Phe1039Phe (ttc/ttT)	Rv0631c	recC	exonuclease V subunit gamma RecC
729685	0	C	SNP	T	100	97	196	100	197	Arg161Gln (cga/cAa)	Rv0633c	-	hypothetical protein
739268	0	C	SNP	T	86	83	168	98.26	172
750027	1	C	Ins	A	78	66	144	92.31	145		Rv0654	-	carotenoid cleavage oxygenase
750033	0	C	SNP	G	81	65	141	99.32	147	Pro12Ala (cca/Gca)	Rv0654	-	carotenoid cleavage oxygenase
753174	0	C	SNP	A	91	84	172	100	175	Trp65Leu (tgg/tTg)	Rv0656c	vapC6	ribonuclease VapC6
754186	0	A	SNP	G	104	105	208	100	209	Leu75Pro (ctc/cCc)	Rv0658c	-	integral membrane protein
757182	0	A	SNP	G	100	87	186	100	187	Asp349Gly (gac/gGc)	Rv0663	atsD	arylsulfatase AtsD
759746	0	C	SNP	T	78	67	139	98.64	147							rifampicin (RMP)
761155	0	C	SNP	G	75	88	161	98.79	165	Ser450Trp (tcg/tGg)	Rv0667	rpoB	DNA-directed RNA polymerase subunit beta	rifampicin (RMP)		rifampicin (RMP)
762434	0	T	SNP	G	109	74	181	98.92	185	Gly876Gly (ggt/ggG)	Rv0667	rpoB	DNA-directed RNA polymerase subunit beta		phylo (3)	rifampicin (RMP)
763031	0	T	SNP	C	67	89	153	100	156	Ala1075Ala (gct/gcC)	Rv0667	rpoB	DNA-directed RNA polymerase subunit beta		phylo (4)	rifampicin (RMP)
767339	0	A	SNP	G	81	59	140	98.59	142
767414	0	G	SNP	A	105	66	169	99.42	172
775639	0	T	SNP	C	94	113	203	100	207	Ile948Val (att/Gtt)	Rv0676c	mmpL5	transmembrane transport protein MmpL5
776100	0	G	SNP	A	86	87	171	100	173	Thr794Ile (acc/aTc)	Rv0676c	mmpL5	transmembrane transport protein MmpL5
781395	0	T	SNP	C	72	87	156	100	159							streptomycin (SM)
788615	0	G	SNP	C	99	97	190	100	196	Gly226Arg (ggg/Cgg)	Rv0688	-	ferredoxin reductase
798779	0	T	SNP	C	117	113	226	99.14	232
798934	0	C	SNP	A	77	110	185	100	187	Arg34Arg (cgc/cgA)	Rv0698	-	hypothetical protein
807405	0	C	SNP	T	94	80	174	100	174	Ser357Ser (tcc/tcT)	Rv0711	atsA	arylsulfatase AtsA
807653	0	T	SNP	G	102	94	193	98	200	Ile440Ser (att/aGt)	Rv0711	atsA	arylsulfatase AtsA
820483	0	G	SNP	T	76	112	185	100	188	Ala6Asp (gcc/gAc)	Rv0727c	fucA	L-fuculose phosphate aldolase FucA
820734	0	A	SNP	G	94	78	169	100	172	Val248Ala (gtc/gCc)	Rv0728c	serA2	D-3-phosphoglycerate dehydrogenase SerA
820752	0	C	SNP	T	103	84	186	100	187	Arg242His (cgc/cAc)	Rv0728c	serA2	D-3-phosphoglycerate dehydrogenase SerA
822152	0	C	SNP	G	82	117	195	98.03	203	Leu216Val (ctg/Gtg)	Rv0729	xylB	D-xylulose kinase XylB
830868	1	G	Ins	G	87	66	153	87.43	153		Rv0739	-	hypothetical protein
830868	2	G	Ins	C	87	65	152	86.86	153		Rv0739	-	hypothetical protein
834857	0	C	SNP	T	89	95	183	100	184	Met30Ile (atg/atA)	Rv0744c	-	transcriptional regulator
836426	0	A	SNP	C	13	88	97	100	101	Leu242Leu (cta/ctC)	Rv0746	PE_PGRS9	PE-PGRS family protein PE_PGRS9
836454	0	A	SNP	G	12	52	62	100	64	Thr252Ala (act/Gct)	Rv0746	PE_PGRS9	PE-PGRS family protein PE_PGRS9
836538	0	A	SNP	G	80	11	91	98.91	92	Asn280Asp (aac/Gac)	Rv0746	PE_PGRS9	PE-PGRS family protein PE_PGRS9
836658	0	A	SNP	G	124	47	167	100	171	Thr320Ala (acc/Gcc)	Rv0746	PE_PGRS9	PE-PGRS family protein PE_PGRS9
837033	0	A	SNP	G	39	115	150	100	154	Thr445Ala (acc/Gcc)	Rv0746	PE_PGRS9	PE-PGRS family protein PE_PGRS9
838990	0	C	SNP	G	22	29	51	86.44	59	Ala180Ala (gcc/gcG)	Rv0747	PE_PGRS10	PE-PGRS family protein PE_PGRS10
839123	0	A	SNP	G	46	22	68	98.55	69	Arg225Gly (agg/Ggg)	Rv0747	PE_PGRS10	PE-PGRS family protein PE_PGRS10
839129	0	C	SNP	G	50	23	71	100	73	Arg227Gly (cgc/Ggc)	Rv0747	PE_PGRS10	PE-PGRS family protein PE_PGRS10
839194	0	A	SNP	G	63	41	99	99.05	105	Thr248Thr (aca/acG)	Rv0747	PE_PGRS10	PE-PGRS family protein PE_PGRS10
839334	0	A	SNP	G	43	66	104	100	109	Lys295Arg (aaa/aGa)	Rv0747	PE_PGRS10	PE-PGRS family protein PE_PGRS10
839348	0	A	SNP	G	47	57	102	100	104	Ser300Gly (agc/Ggc)	Rv0747	PE_PGRS10	PE-PGRS family protein PE_PGRS10
840004	0	C	Del	GAP	53	50	104	81.1	127		Rv0747	PE_PGRS10	PE-PGRS family protein PE_PGRS10
840005	0	G	Del	GAP	53	50	104	81.75	126		Rv0747	PE_PGRS10	PE-PGRS family protein PE_PGRS10
840006	0	G	Del	GAP	53	50	104	83.74	123		Rv0747	PE_PGRS10	PE-PGRS family protein PE_PGRS10
840007	0	G	Del	GAP	53	50	104	82.4	125		Rv0747	PE_PGRS10	PE-PGRS family protein PE_PGRS10
840008	0	G	Del	GAP	51	49	101	81.3	123		Rv0747	PE_PGRS10	PE-PGRS family protein PE_PGRS10
840009	0	C	Del	GAP	51	49	101	81.3	123		Rv0747	PE_PGRS10	PE-PGRS family protein PE_PGRS10
840010	0	C	Del	GAP	51	49	101	81.3	123		Rv0747	PE_PGRS10	PE-PGRS family protein PE_PGRS10
840011	0	G	Del	GAP	51	49	102	80.65	124		Rv0747	PE_PGRS10	PE-PGRS family protein PE_PGRS10
840012	0	G	Del	GAP	51	49	102	82.64	121		Rv0747	PE_PGRS10	PE-PGRS family protein PE_PGRS10
840195	0	G	Del	GAP	8	10	21	85.71	21		Rv0747	PE_PGRS10	PE-PGRS family protein PE_PGRS10
840196	0	G	Del	GAP	8	10	21	100	18		Rv0747	PE_PGRS10	PE-PGRS family protein PE_PGRS10
840197	0	G	Del	GAP	8	10	21	100	18		Rv0747	PE_PGRS10	PE-PGRS family protein PE_PGRS10
840198	0	G	Del	GAP	8	10	21	100	18		Rv0747	PE_PGRS10	PE-PGRS family protein PE_PGRS10
840199	0	A	Del	GAP	8	10	21	100	18		Rv0747	PE_PGRS10	PE-PGRS family protein PE_PGRS10
840200	0	A	Del	GAP	8	10	21	100	18		Rv0747	PE_PGRS10	PE-PGRS family protein PE_PGRS10
840201	0	G	Del	GAP	7	10	20	94.44	18		Rv0747	PE_PGRS10	PE-PGRS family protein PE_PGRS10
840202	0	C	Del	GAP	7	10	20	94.44	18		Rv0747	PE_PGRS10	PE-PGRS family protein PE_PGRS10
840203	0	A	Del	GAP	7	10	20	94.44	18		Rv0747	PE_PGRS10	PE-PGRS family protein PE_PGRS10
840204	0	C	Del	GAP	7	10	20	94.44	18		Rv0747	PE_PGRS10	PE-PGRS family protein PE_PGRS10
840205	0	C	Del	GAP	7	10	20	94.44	18		Rv0747	PE_PGRS10	PE-PGRS family protein PE_PGRS10
840206	0	C	Del	GAP	7	10	20	94.44	18		Rv0747	PE_PGRS10	PE-PGRS family protein PE_PGRS10
840207	0	T	Del	GAP	7	10	20	94.44	18		Rv0747	PE_PGRS10	PE-PGRS family protein PE_PGRS10
840208	0	C	Del	GAP	7	10	20	89.47	19		Rv0747	PE_PGRS10	PE-PGRS family protein PE_PGRS10
840209	0	G	Del	GAP	7	10	20	89.47	19		Rv0747	PE_PGRS10	PE-PGRS family protein PE_PGRS10
840210	0	C	Del	GAP	7	10	20	89.47	19		Rv0747	PE_PGRS10	PE-PGRS family protein PE_PGRS10
840496	0	C	SNP	G	16	26	41	80.77	52	Gly682Gly (ggc/ggG)	Rv0747	PE_PGRS10	PE-PGRS family protein PE_PGRS10
840847	0	C	SNP	T	100	94	186	99.49	195	Gly799Gly (ggc/ggT)	Rv0747	PE_PGRS10	PE-PGRS family protein PE_PGRS10
841290	0	A	Del	GAP	82	97	172	98.9	181		Rv0749	vapC31	ribonuclease VapC31
841291	0	A	Del	GAP	82	97	172	98.9	181		Rv0749	vapC31	ribonuclease VapC31
841764	0	G	SNP	C	68	75	139	100	143	Thr37Thr (acc/acG)	Rv0749A	-	hypothetical protein
842153	0	G	SNP	A	84	80	163	98.2	167	Glu41Lys (gag/Aag)	Rv0750	-	hypothetical protein
845795	0	C	SNP	T	99	96	195	100	195	Glu53Glu (gag/gaA)	Rv0753c	mmsA	methylmalonate-semialdehyde dehydrogenase
847995	0	T	SNP	C	93	110	201	100	203
852910	0	C	SNP	T	97	91	183	99.47	189	Pro172Leu (ccc/cTc)	Rv0758	phoR	two component system response sensor kinase PhoR
854253	0	C	Del	GAP	72	77	149	93.12	160
857643	0	C	SNP	G	91	88	178	100	179	Gly132Ala (ggc/gCc)	Rv0764c	cyp51	lanosterol 14-alpha demethylase
857696	0	A	SNP	G	100	91	188	100	191	Ala114Ala (gct/gcC)	Rv0764c	cyp51	lanosterol 14-alpha demethylase
858464	0	A	SNP	G	97	94	185	100	191	Val134Ala (gtg/gCg)	Rv0765c	-	oxidoreductase
866564	0	T	SNP	C	87	90	177	99.44	178	Ile276Val (atc/Gtc)	Rv0773c	ggtA	bifunctional cephalosporin acylase/gamma-glutamyltranspeptidase
873006	0	G	SNP	A	96	116	207	99.53	213	Ala96Val (gcc/gTc)	Rv0779c	-	transmembrane protein
874835	1	C	Ins	C	102	67	169	98.26	169
874835	2	C	Ins	G	102	67	169	98.26	169
876141	0	G	SNP	T	109	76	182	97.88	189
879141	0	G	SNP	T	94	107	198	99.01	203	Val168Val (gtg/gtT)	Rv0784	-	hypothetical protein
880562	0	G	SNP	T	88	89	177	100	177	Cys408Phe (tgc/tTc)	Rv0785	-	KsdD-like steroid dehydrogenase
882257	0	T	SNP	C	81	111	188	100	192	Tyr267His (tac/Cac)	Rv0787	-	hypothetical protein
890549	0	G	SNP	A	26	40	65	100	66	Trp54_ (tgg/tgA)	Rv0797	-	insertion sequence element IS1547 transposase
891011	0	A	SNP	G	52	34	84	100	86	Leu208Leu (cta/ctG)	Rv0797	-	insertion sequence element IS1547 transposase
893733	0	T	SNP	G	103	99	200	100	202	Leu139Arg (ctg/cGg)	Rv0800	pepC	M18 family aminopeptidase
896979	0	T	SNP	C	100	104	202	99.03	206	Val387Ala (gta/gCa)	Rv0803	purL	phosphoribosylformylglycinamidine synthase 2
900221	0	T	SNP	C	93	87	178	100	180	Val370Val (gta/gtG)	Rv0806c	cpsY	exopolysaccharide phosphotransferase CpsY
903537	0	G	SNP	T	98	91	188	99.47	190	Arg476Leu (cgg/cTg)	Rv0808	purF	amidophosphoribosyltransferase
903550	0	T	SNP	C	105	88	190	98.97	195	Ala480Ala (gct/gcC)	Rv0808	purF	amidophosphoribosyltransferase
903913	0	T	SNP	C	93	98	188	100	191	Gly63Gly (ggt/ggC)	Rv0809	purM	phosphoribosylformylglycinamidine cyclo-ligase PurM
906742	0	T	SNP	C	103	104	205	100	207	Val107Ala (gtc/gCc)	Rv0812	-	amino acid aminotransferase
906857	0	A	SNP	G	101	114	211	99.54	216	Ile145Met (ata/atG)	Rv0812	-	amino acid aminotransferase
913077	1	C	Ins	G	79	62	141	83.43	141		Rv0820	phoT	phosphate ABC transporter ATP-binding protein PhoT
913918	0	C	SNP	G	77	63	137	97.9	143	Gly94Gly (ggg/ggC)	Rv0821c	phoY2	phosphate-transport system transcriptional regulator PhoY2
919551	0	C	SNP	T	66	81	144	100	147	Val1Val (gtg/gtA)	Rv0825c	-	hypothetical protein
921813	0	C	SNP	G	75	82	157	98.74	159
921909	0	C	SNP	T	66	71	129	99.28	138
925453	0	C	SNP	T	94	110	192	98.55	207	Ala31Ala (gcc/gcT)	Rv0833	PE_PGRS13	PE-PGRS family protein PE_PGRS13
927070	0	G	SNP	T	14	6	19	95.24	21	Gly570Gly (ggg/ggT)	Rv0833	PE_PGRS13	PE-PGRS family protein PE_PGRS13
927385	0	A	SNP	G	53	24	76	100	77	Gly675Gly (gga/ggG)	Rv0833	PE_PGRS13	PE-PGRS family protein PE_PGRS13
931123	0	T	SNP	C	100	93	189	100	193	Tyr57Tyr (tat/taC)	Rv0835	lpqQ	lipoprotein LpqQ		phylo (not 4)
932280	0	T	SNP	C	114	76	187	100	190	_218Trp (tag/tGg)	Rv0836c	-	hypothetical protein
934230	0	C	SNP	G	95	70	162	99.4	166
934611	0	G	SNP	T	105	94	195	100	199
936621	0	C	Del	GAP	72	74	145	94.19	155		Rv0840c	pip	proline iminopeptidase
936622	0	C	Del	GAP	72	74	145	93.59	156		Rv0840c	pip	proline iminopeptidase
936623	0	A	Del	GAP	72	74	145	94.81	154		Rv0840c	pip	proline iminopeptidase
941845	0	C	SNP	A	99	87	183	100	186	Ala219Glu (gcg/gAg)	Rv0845	-	sensor histidine kinase NarS
942616	0	C	SNP	A	90	108	194	98.02	202
945214	0	G	SNP	A	111	87	193	100	198	Gly93Ser (ggt/Agt)	Rv0848	cysK2	cysteine synthase CysK
945238	0	G	SNP	T	100	92	191	98.97	194	Ala101Ser (gcc/Tcc)	Rv0848	cysK2	cysteine synthase CysK
949535	0	T	SNP	C	81	96	174	100	177	Ala528Ala (gca/gcG)	Rv0853c	pdc	alpha-keto-acid decarboxylase
950116	0	C	SNP	G	99	104	200	100	203	Ala335Pro (gcg/Ccg)	Rv0853c	pdc	alpha-keto-acid decarboxylase
955524	0	A	SNP	G	91	83	171	100	174	Ser150Gly (agc/Ggc)	Rv0859	-	acyltransferase
956538	0	C	SNP	T	112	91	201	99.51	204	Gly82Gly (ggc/ggT)	Rv0860	fadB	fatty oxidation protein FadB
957117	0	T	SNP	C	85	106	191	100	191	Asp275Asp (gat/gaC)	Rv0860	fadB	fatty oxidation protein FadB
957306	0	C	SNP	T	76	88	164	98.8	166	Ala338Ala (gcc/gcT)	Rv0860	fadB	fatty oxidation protein FadB
958362	0	C	SNP	G	92	95	184	98.42	190	Ala690Ala (gcc/gcG)	Rv0860	fadB	fatty oxidation protein FadB
960367	0	A	SNP	G	98	74	167	100	172	Leu749Ser (ttg/tCg)	Rv0862c	-	hypothetical protein
962827	0	G	SNP	T	84	83	163	100	167	Val50Leu (gta/Tta)	Rv0863	-	hypothetical protein
964969	0	T	SNP	C	109	64	157	95.58	181	Ala189Ala (gca/gcG)	Rv0867c	rpfA	resuscitation-promoting factor RpfA
964978	1	G	Ins	G	91	46	137	80.12	137		Rv0867c	rpfA	resuscitation-promoting factor RpfA
964978	2	G	Ins	C	90	46	136	79.53	137		Rv0867c	rpfA	resuscitation-promoting factor RpfA
964978	3	G	Ins	G	91	46	137	80.12	137		Rv0867c	rpfA	resuscitation-promoting factor RpfA
964978	4	G	Ins	G	89	46	135	78.95	137		Rv0867c	rpfA	resuscitation-promoting factor RpfA
964978	5	G	Ins	G	91	46	137	80.12	137		Rv0867c	rpfA	resuscitation-promoting factor RpfA
964978	6	G	Ins	C	91	46	137	80.12	137		Rv0867c	rpfA	resuscitation-promoting factor RpfA
969762	0	C	SNP	G	104	83	181	99.47	188	Gly161Gly (ggg/ggC)	Rv0872c	PE_PGRS15	PE-PGRS family protein PE_PGRS15
976938	0	C	SNP	A	93	83	173	99.44	177	Arg422Arg (cgg/cgT)	Rv0878c	PPE13	PPE family protein PPE13
979704	0	G	SNP	C	108	85	184	99.48	194	Gly115Arg (ggc/Cgc)	Rv0881	-	tRNA/rRNA methyltransferase
980815	0	G	SNP	A	103	109	209	98.6	215	Arg151Arg (cgc/cgT)	Rv0883c	-	hypothetical protein
986463	0	G	SNP	C	78	98	172	100	176
990001	0	G	SNP	C	96	85	180	100	181	Pro866Ala (ccc/Gcc)	Rv0890c	-	HTH-type transcriptional regulator
991939	0	G	SNP	A	126	95	219	100	221	Arg220Cys (cgc/Tgc)	Rv0890c	-	HTH-type transcriptional regulator
993016	0	G	SNP	A	94	99	187	98.97	195	Ala147Val (gct/gTt)	Rv0891c	-	hypothetical protein
993346	0	A	SNP	C	101	99	200	100	200	Val37Gly (gtt/gGt)	Rv0891c	-	hypothetical protein
996263	0	G	SNP	A	81	78	158	98.76	161	Thr11Thr (acc/acT)	Rv0893c	-	S-adenosylmethionine-dependentmethyltransferase
1002172	0	G	SNP	A	100	105	199	99.51	206	Arg82Trp (cgg/Tgg)	Rv0897c	-	oxidoreductase
1007198	0	A	SNP	G	96	135	231	100	231	Leu328Pro (ctg/cCg)	Rv0904c	accD3	acetyl-CoAcarboxylase carboxyl transferase subunit beta
1008460	0	C	SNP	T	107	99	203	99.52	207	Ser85Phe (tcc/tTc)	Rv0905	echA6	enoyl-CoA hydratase EchA6
1009500	0	C	SNP	T	86	99	181	100	185	Pro186Leu (ccg/cTg)	Rv0906	-	hypothetical protein
1010204	1	C	Ins	G	76	84	160	97.56	160		Rv0907	-	hypothetical protein
1012815	0	C	SNP	G	119	122	240	99.18	243	Ala362Gly (gcc/gGc)	Rv0908	ctpE	metal cation transporter ATPase E
1015944	0	G	SNP	A	73	85	157	98.75	160	Asp183Asn (gat/Aat)	Rv0911	-	hypothetical protein
1016052	0	G	SNP	C	87	75	158	98.78	164	Val219Leu (gtg/Ctg)	Rv0911	-	hypothetical protein
1023911	0	C	SNP	G	113	94	204	99.52	208
1024346	0	A	SNP	G	89	100	186	100	189	Ser46Gly (agt/Ggt)	Rv0918	-	hypothetical protein
1024620	0	C	SNP	T	89	110	196	99	201	Pro137Leu (ccc/cTc)	Rv0918	-	hypothetical protein
1025106	0	T	SNP	C	86	97	180	100	183	Phe141Phe (ttt/ttC)	Rv0919	-	GCN5-like N-acetyltransferase
1026482	0	G	SNP	A	79	81	157	100	160	Pro112Leu (ccc/cTc)	Rv0920c	-	transposase
1026916	0	C	SNP	G	50	64	114	78.08	146
1029586	0	G	SNP	A	75	89	160	100	164	Pro331Leu (ccc/cTc)	Rv0923c	-	hypothetical protein
1034381	0	G	SNP	A	98	86	180	98.92	186	Ala84Val (gct/gTt)	Rv0927c	-	oxidoreductase
1037012	0	T	SNP	C	98	96	192	100	194	Met5Thr (atg/aCg)	Rv0930	pstA1	phosphate ABC transporter permease PstA
1037911	0	C	SNP	T	91	86	171	100	177	Arg305_ (cga/Tga)	Rv0930	pstA1	phosphate ABC transporter permease PstA
1047165	0	T	SNP	C	85	101	183	100	186	Cys344Arg (tgc/Cgc)	Rv0938	ligD	multifunctional non-homologous end joining DNA repair protein/ATP dependent DNA ligase LigD
1054784	0	C	SNP	G	96	87	179	99.46	184	Arg180Gly (cgc/Ggc)	Rv0945	-	oxidoreductase
1060289	0	A	SNP	G	101	89	185	100	190	Gln677Arg (cag/cGg)	Rv0949	uvrD1	ATP-dependent DNA helicase UvrD
1068151	0	T	SNP	C	82	93	173	100	175	His197His (cat/caC)	Rv0956	purN	phosphoribosylglycinamide formyltransferase PurN
1068432	0	A	SNP	G	73	92	161	100	165	Pro76Pro (cca/ccG)	Rv0957	purH	bifunctionalphosphoribosylaminoimidazolecarboxamide formyltransferase/inosinemonophosphate cyclohydrolase
1070702	0	T	SNP	C	98	82	178	100	180	Ser274Pro (tcc/Ccc)	Rv0958	-	magnesium chelatase
1071349	0	G	SNP	C	93	106	194	98.51	202	Gly32Ala (ggc/gCc)	Rv0959	-	hypothetical protein
1074558	0	G	SNP	A	106	94	196	100	200	Pro186Leu (ccc/cTc)	Rv0962c	lprP	lipoprotein LprP
1075279	0	T	SNP	C	94	91	181	100	185
1076309	0	G	SNP	T	93	96	186	100	189	Pro124Thr (cct/Act)	Rv0964c	-	hypothetical protein
1077312	0	A	SNP	G	93	86	174	100	179	Val175Ala (gtg/gCg)	Rv0966c	-	hypothetical protein
1079927	0	C	SNP	A	98	132	226	100	230	Thr395Thr (acc/acA)	Rv0969	ctpV	copper-exporting ATPase
1080192	0	G	SNP	A	111	91	198	100	202	Asp484Asn (gat/Aat)	Rv0969	ctpV	copper-exporting ATPase
1081681	0	T	SNP	C	74	85	159	100	159	Val210Val (gtt/gtC)	Rv0970	-	integral membrane protein
1087193	0	G	SNP	C	92	110	201	100	202	Asn51Lys (aac/aaG)	Rv0974c	accD2	acetyl-/propionyl-CoA carboxylase subunit beta
1090188	1	A	Ins	G	93	91	184	96.84	184
1093406	0	A	SNP	G	104	106	208	99.06	212	Val317Val (gtt/gtC)	Rv0978c	PE_PGRS17	PE-PGRS family protein PE_PGRS17
1095490	0	A	SNP	G	34	85	117	98.35	121	Val321Ala (gtc/gCc)	Rv0980c	PE_PGRS18	PE-PGRS family protein PE_PGRS18
1095644	0	C	SNP	T	11	47	55	98.31	59	Ala270Thr (gcg/Acg)	Rv0980c	PE_PGRS18	PE-PGRS family protein PE_PGRS18
1095678	0	A	SNP	G	19	30	48	96.08	51	Gly258Gly (ggt/ggC)	Rv0980c	PE_PGRS18	PE-PGRS family protein PE_PGRS18
1095981	0	A	SNP	C	135	79	211	99.53	215	Gly157Gly (ggt/ggG)	Rv0980c	PE_PGRS18	PE-PGRS family protein PE_PGRS18
1096633	0	T	SNP	G	86	85	170	100	171
1097220	0	C	SNP	T	110	104	213	100	214	Ser133Ser (tcc/tcT)	Rv0981	mprA	two-component response regulator MrpA
1098523	0	T	SNP	A	82	72	151	99.35	155	Leu339His (ctt/cAt)	Rv0982	mprB	two component histidine-protein kinase/phosphatase MprB
1099058	0	G	SNP	A	66	87	150	99.35	154
1100234	0	T	SNP	C	94	95	186	99.47	190	Leu390Pro (ctg/cCg)	Rv0983	pepD	serine protease PepD
1102031	0	A	Del	GAP	82	66	145	98.01	151		Rv0986	-	adhesion component ABC transporter ATP-binding protein
1104690	0	T	SNP	G	82	83	162	100	165	Phe717Val (ttc/Gtc)	Rv0987	-	adhesion component ABC transporter permease
1106099	0	C	SNP	T	58	67	125	99.21	126	Ile328Ile (atc/atT)	Rv0988	-	hypothetical protein
1106422	0	T	SNP	C	97	62	156	100	159	Ile321Val (ata/Gta)	Rv0989c	grcC2	polyprenyl-diphosphate synthase GrcC
1107940	0	A	SNP	C	84	100	177	100	184	Ser54Ala (tcc/Gcc)	Rv0990c	-	hypothetical protein
1109975	0	A	SNP	G	97	89	185	100	186	Gln235Arg (cag/cGg)	Rv0993	galU	UTP--glucose-1-phosphate uridylyltransferase
1110721	0	T	SNP	C	117	107	221	99.12	226	Arg151Arg (cgt/cgC)	Rv0994	moeA1	molybdopterin molybdenumtransferase 1
1111852	0	G	SNP	T	89	101	186	99.48	191	Asp81Tyr (gat/Tat)	Rv0995	rimJ	ribosomal-protein-alanine acetyltransferase RimJ
1112498	0	G	SNP	A	95	92	183	98.42	190	Ala39Thr (gct/Act)	Rv0996	-	transmembrane protein
1113733	0	C	SNP	A	75	86	158	100	161
1126889	0	G	SNP	C	85	80	161	100	165	Arg39Gly (cgc/Ggc)	Rv1007c	metS	methionine--tRNA ligase
1127648	0	C	SNP	A	88	105	190	100	193	Thr187Asn (acc/aAc)	Rv1008	tatD	deoxyribonuclease TatD
1139089	0	G	SNP	C	93	97	187	100	190	Thr41Thr (acg/acC)	Rv1020	mfd	transcription-repair coupling factor
1144409	0	T	SNP	G	91	93	182	100	184	Ile225Ser (atc/aGc)	Rv1022	lpqU	lipoprotein LpqU
1144585	0	A	SNP	G	104	94	195	100	198	Arg8Gly (agg/Ggg)	Rv1023	eno	enolase
1148259	0	A	SNP	G	95	75	169	99.42	171
1149551	0	C	SNP	T	85	89	172	100	174	Glu712Glu (gag/gaA)	Rv1028c	kdpD	sensor protein KdpD
1150585	0	G	SNP	A	122	98	215	99.55	221	Pro368Ser (ccc/Tcc)	Rv1028c	kdpD	sensor protein KdpD
1151054	0	C	SNP	G	85	110	192	98.98	197	Ser211Ser (tcg/tcC)	Rv1028c	kdpD	sensor protein KdpD
1152805	0	T	SNP	A	92	90	181	100	182	Leu265Gln (ctg/cAg)	Rv1029	kdpA	potassium-transporting ATPase subunit A
1152863	0	A	SNP	G	82	87	166	100	169	Gln284Gln (caa/caG)	Rv1029	kdpA	potassium-transporting ATPase subunit A
1153388	0	C	SNP	T	89	84	167	99.43	174	Asn459Asn (aac/aaT)	Rv1029	kdpA	potassium-transporting ATPase subunit A
1160770	0	T	SNP	A	97	80	175	98.88	179	Gln20Leu (cag/cTg)	Rv1037c	esxI	ESAT-6 like protein EsxI
1163134	0	T	SNP	C	104	96	195	100	200	Gly81Gly (gga/ggG)	Rv1040c	PE8	PE family protein PE8
1164336	0	G	SNP	A	80	86	164	99.4	167
1164571	0	A	SNP	G	93	91	182	98.92	186
1165521	1	T	Ins	A	101	104	205	98.56	205
1168715	1	C	Ins	T	92	111	203	96.21	203
1173750	0	G	SNP	T	98	93	188	98.96	193	Ala290Ala (gcg/gcT)	Rv1050	-	oxidoreductase
1177184	0	C	SNP	A	78	77	151	98.73	157
1178116	0	T	SNP	C	102	96	195	100	198	Thr163Thr (act/acC)	Rv1056	-	hypothetical protein
1188985	0	G	SNP	A	55	73	124	100	128	Gly480Gly (ggc/ggT)	Rv1067c	PE_PGRS19	PE-PGRS family protein PE_PGRS19
1189197	0	C	Del	GAP	37	43	75	84.21	95		Rv1067c	PE_PGRS19	PE-PGRS family protein PE_PGRS19
1189198	0	G	Del	GAP	37	44	75	83.51	97		Rv1067c	PE_PGRS19	PE-PGRS family protein PE_PGRS19
1189199	0	C	Del	GAP	37	44	75	87.1	93		Rv1067c	PE_PGRS19	PE-PGRS family protein PE_PGRS19
1189200	0	C	Del	GAP	37	44	75	85.26	95		Rv1067c	PE_PGRS19	PE-PGRS family protein PE_PGRS19
1189201	0	G	Del	GAP	37	44	75	88.04	92		Rv1067c	PE_PGRS19	PE-PGRS family protein PE_PGRS19
1189202	0	T	Del	GAP	37	43	75	91.95	87		Rv1067c	PE_PGRS19	PE-PGRS family protein PE_PGRS19
1190093	0	A	SNP	C	109	61	170	88.54	192	Leu111Trp (ttg/tGg)	Rv1067c	PE_PGRS19	PE-PGRS family protein PE_PGRS19
1191462	0	A	SNP	C	7	5	12	100	12	Gly229Gly (ggt/ggG)	Rv1068c	PE_PGRS20	PE-PGRS family protein PE_PGRS20
1191497	0	T	SNP	A	9	8	17	77.27	22	Thr218Ser (acg/Tcg)	Rv1068c	PE_PGRS20	PE-PGRS family protein PE_PGRS20
1191741	0	G	SNP	A	85	27	111	82.35	136	Tyr136Tyr (tac/taT)	Rv1068c	PE_PGRS20	PE-PGRS family protein PE_PGRS20
1193463	0	T	SNP	A	95	111	202	100	206	Thr271Ser (acc/Tcc)	Rv1069c	-	hypothetical protein
1200418	0	A	SNP	G	70	102	172	100	172
1211369	0	A	SNP	C	77	90	166	99.4	168	Ser259Arg (agc/Cgc)	Rv1086	-	(2Z,6E)-farnesyl diphosphate synthase
1212351	0	T	Del	GAP	25	14	38	90.7	43		Rv1087	PE_PGRS21	PE-PGRS family protein PE_PGRS21
1212352	0	G	Del	GAP	25	14	38	90.7	43		Rv1087	PE_PGRS21	PE-PGRS family protein PE_PGRS21
1212353	0	T	Del	GAP	25	14	38	88.64	44		Rv1087	PE_PGRS21	PE-PGRS family protein PE_PGRS21
1212354	0	C	Del	GAP	25	14	38	86.67	45		Rv1087	PE_PGRS21	PE-PGRS family protein PE_PGRS21
1212355	0	G	Del	GAP	25	14	38	86.67	45		Rv1087	PE_PGRS21	PE-PGRS family protein PE_PGRS21
1212356	0	G	Del	GAP	25	14	38	86.67	45		Rv1087	PE_PGRS21	PE-PGRS family protein PE_PGRS21
1212357	0	C	Del	GAP	25	14	38	84.78	46		Rv1087	PE_PGRS21	PE-PGRS family protein PE_PGRS21
1212358	0	G	Del	GAP	25	14	38	84.78	46		Rv1087	PE_PGRS21	PE-PGRS family protein PE_PGRS21
1212359	0	G	Del	GAP	25	14	38	84.78	46		Rv1087	PE_PGRS21	PE-PGRS family protein PE_PGRS21
1212360	0	T	Del	GAP	25	14	38	86.67	45		Rv1087	PE_PGRS21	PE-PGRS family protein PE_PGRS21
1212361	0	G	Del	GAP	25	14	38	86.67	45		Rv1087	PE_PGRS21	PE-PGRS family protein PE_PGRS21
1212362	0	C	Del	GAP	25	14	38	84.78	46		Rv1087	PE_PGRS21	PE-PGRS family protein PE_PGRS21
1212825	0	T	SNP	C	10	49	55	98.33	60	Gly422Gly (ggt/ggC)	Rv1087	PE_PGRS21	PE-PGRS family protein PE_PGRS21
1212827	0	T	SNP	G	11	45	55	98.25	57	Val423Gly (gtc/gGc)	Rv1087	PE_PGRS21	PE-PGRS family protein PE_PGRS21
1212834	0	T	SNP	G	13	51	63	100	64	Gly425Gly (ggt/ggG)	Rv1087	PE_PGRS21	PE-PGRS family protein PE_PGRS21
1212837	0	T	SNP	C	13	54	64	100	67	Ala426Ala (gct/gcC)	Rv1087	PE_PGRS21	PE-PGRS family protein PE_PGRS21
1212971	0	T	SNP	C	56	30	86	100	86	Val471Ala (gtc/gCc)	Rv1087	PE_PGRS21	PE-PGRS family protein PE_PGRS21
1215105	0	T	Del	GAP	85	76	160	97.58	165
1220680	0	T	SNP	C	93	90	179	100	183	Val36Ala (gta/gCa)	Rv1093	glyA1	serine hydroxymethyltransferase
1224367	0	T	SNP	C	69	64	130	100	133
1226847	0	T	SNP	C	121	96	213	100	217	Asp240Gly (gac/gGc)	Rv1098c	fum	fumarate hydratase
1227830	0	G	SNP	T	82	82	160	99.39	165	Thr285Thr (acc/acA)	Rv1099c	glpX	fructose 1,6-bisphosphatase
1230778	0	G	SNP	A	92	101	189	100	193	Thr65Ile (acc/aTc)	Rv1102c	mazF3	mRNA interferase MazF3
1236433	0	A	SNP	C	91	85	175	99.44	177	Glu83Asp (gaa/gaC)	Rv1110	lytB2	4-hydroxy-3-methylbut-2-enyl diphosphate reductase
1240744	0	C	SNP	A	81	101	180	98.91	184	Asn186Lys (aac/aaA)	Rv1115	-	hypothetical protein
1241572	0	A	SNP	G	88	95	182	98.39	186
1247391	0	A	SNP	C	106	81	183	100	187	Ser89Arg (agc/Cgc)	Rv1124	ephC	epoxide hydrolase EphC
1248382	0	A	SNP	G	135	86	216	100	221	Ser101Gly (agc/Ggc)	Rv1125	-	hypothetical protein
1248936	0	G	SNP	C	84	103	184	99.47	188	Pro285Pro (ccg/ccC)	Rv1125	-	hypothetical protein
1248978	0	T	SNP	C	104	91	189	100	195	Ala299Ala (gct/gcC)	Rv1125	-	hypothetical protein
1250340	0	A	SNP	G	113	91	201	99.51	205	Ala355Ala (gct/gcC)	Rv1127c	ppdK	pyruvate, phosphate dikinase PpdK
1251199	0	C	SNP	T	88	93	176	99.45	182	Gly69Glu (gga/gAa)	Rv1127c	ppdK	pyruvate, phosphate dikinase PpdK
1252164	0	T	SNP	C	96	65	161	100	161	Glu270Gly (gaa/gGa)	Rv1128c	-	hypothetical protein
1252699	0	C	SNP	G	88	85	173	100	173	Val92Leu (gtg/Ctg)	Rv1128c	-	hypothetical protein
1254562	0	A	SNP	G	81	76	156	100	157	Asp3Gly (gat/gGt)	Rv1130	prpD	methylcitrate dehydratase PrpD
1262859	0	C	SNP	T	118	89	201	99.52	208	Gly424Ser (ggc/Agc)	Rv1135c	PPE16	PPE family protein PPE16
1263062	0	A	SNP	G	99	102	201	98.53	204	Ile356Thr (atc/aCc)	Rv1135c	PPE16	PPE family protein PPE16
1265828	0	G	SNP	A	103	115	217	100	218	Leu221Leu (ctg/Ttg)	Rv1138c	-	oxidoreductase
1269028	0	G	SNP	C	95	109	197	100	204
1271187	0	C	SNP	G	114	77	189	99.48	192	Thr11Ser (acc/aGc)	Rv1144	-	oxidoreductase
1273250	1	G	Ins	A	75	104	179	96.76	179		Rv1145	-	transmembrane transport protein
1275957	0	T	SNP	C	93	78	169	100	171
1276432	0	C	SNP	T	88	85	169	99.43	174	Lys439Lys (aag/aaA)	Rv1148c	-	hypothetical protein
1276588	0	C	SNP	G	80	86	162	99.4	167	Ala387Ala (gcg/gcC)	Rv1148c	-	hypothetical protein
1277869	1	G	Ins	T	66	79	145	94.16	145
1281118	0	T	SNP	C	112	78	189	100	190	Thr123Ala (acg/Gcg)	Rv1154c	-	hypothetical protein
1281771	0	T	SNP	C	80	79	158	100	159	Ser115Pro (tcg/Ccg)	Rv1155	-	pyridoxine/pyridoxamine 5'-phosphate oxidase
1281984	0	G	SNP	A	91	99	188	100	190
1287372	0	G	SNP	C	92	128	214	100	220	Leu15Leu (ctg/ctC)	Rv1161	narG	nitrate reductase subunit alpha
1289187	0	C	SNP	T	102	96	197	100	198	Asp620Asp (gac/gaT)	Rv1161	narG	nitrate reductase subunit alpha
1291265	0	G	SNP	T	80	103	183	100	183	Val67Val (gtg/gtT)	Rv1162	narH	nitrate reductase subunit beta
1292102	0	A	SNP	G	103	102	198	99.51	206	Pro346Pro (cca/ccG)	Rv1162	narH	nitrate reductase subunit beta
1298947	0	G	Del	GAP	92	98	188	95	200		Rv1168c	PPE17	PPE family protein PPE17
1306259	0	A	SNP	G	91	86	175	100	177	Ala656Ala (gct/gcC)	Rv1175c	fadH	NADPH dependent 2,4-dienoyl-CoA reductase FadH
1307598	0	C	SNP	G	102	111	212	100	213	Cys210Ser (tgc/tCc)	Rv1175c	fadH	NADPH dependent 2,4-dienoyl-CoA reductase FadH
1308317	0	T	SNP	C	95	83	178	100	178	His159Arg (cat/cGt)	Rv1176c	-	hypothetical protein
1308703	0	G	SNP	T	83	88	170	98.28	174	Gly30Gly (ggc/ggA)	Rv1176c	-	hypothetical protein
1313337	1	A	Ins	G	11	50	61	93.85	61
1313338	0	A	SNP	C	11	49	59	100	60
1315191	0	A	SNP	C	84	107	189	100	191	_489Tyr (taa/taC)	Rv1180	pks3	polyketide beta-ketoacyl synthase
1315884	0	G	SNP	A	107	86	190	100	193	Ala217Ala (gcg/gcA)	Rv1181	pks4	polyketide beta-ketoacyl synthase
1318244	0	T	SNP	G	111	110	217	99.55	222	Leu1004Arg (ctc/cGc)	Rv1181	pks4	polyketide beta-ketoacyl synthase
1325650	0	G	SNP	A	91	103	191	100	194
1327890	0	G	SNP	A	112	100	204	100	212	Asp472Asp (gac/gaT)	Rv1186c	-	hypothetical protein
1328687	0	G	SNP	C	102	110	209	99.53	213	Pro207Ala (ccc/Gcc)	Rv1186c	-	hypothetical protein
1339774	0	C	SNP	G	112	77	187	100	189	Gly142Gly (ggc/ggG)	Rv1196	PPE18	PPE family protein PPE18
1339823	0	A	SNP	G	111	94	204	100	205	Thr159Ala (acg/Gcg)	Rv1196	PPE18	PPE family protein PPE18
1339894	0	C	SNP	T	94	104	192	100	198	Leu182Leu (ctc/ctT)	Rv1196	PPE18	PPE family protein PPE18
1339905	0	C	SNP	T	98	100	192	100	198	Ala186Val (gcc/gTc)	Rv1196	PPE18	PPE family protein PPE18
1340500	0	G	SNP	T	92	99	188	99.48	192	Met384Ile (atg/atT)	Rv1196	PPE18	PPE family protein PPE18
1340784	0	T	SNP	C	67	81	144	99.33	149	Gly42Gly (ggt/ggC)	Rv1197	esxK	ESAT-6 like protein EsxK
1341295	0	A	SNP	G	86	88	173	99.43	175
1343179	1	G	Ins	C	92	84	176	97.24	176		Rv1200	-	integral membrane transport protein
1345016	0	C	SNP	T	99	86	181	98.93	187	Ala52Thr (gcc/Acc)	Rv1201c	dapD	2,3,4,5-tetrahydropyridine-2,6-dicarboxylate N-succinyltransferase
1351172	0	A	SNP	G	88	77	165	99.4	166
1359880	0	C	SNP	T	66	71	135	100	137	Ala89Ala (gcg/gcA)	Rv1216c	-	integral membrane protein
1360209	0	T	SNP	C	109	83	190	99.48	193	Ala531Ala (gca/gcG)	Rv1217c	-	tetronasin ABC transporter integral membrane protein
1361190	0	G	SNP	A	102	119	219	99.1	223	Ser204Ser (agc/agT)	Rv1217c	-	tetronasin ABC transporter integral membrane protein
1362006	0	T	SNP	C	75	75	148	100	150	Gln243Arg (caa/cGa)	Rv1218c	-	tetronasin ABC transporter ATP-binding protein
1365837	1	C	Ins	G	80	93	173	93.51	173
1365837	2	C	Ins	G	80	93	173	93.51	173
1367484	0	T	SNP	G	95	94	185	100	189	Trp8Gly (tgg/Ggg)	Rv1224	tatB	Sec-independent protein translocase protein TatB
1371470	0	G	SNP	A	67	77	144	99.31	145	Arg184His (cgt/cAt)	Rv1228	lpqX	lipoprotein LpqX
1374065	0	T	SNP	C	91	116	202	100	207	Ser45Gly (agc/Ggc)	Rv1230c	-	membrane protein
1375724	0	A	SNP	C	97	109	205	100	206	Cys149Gly (tgc/Ggc)	Rv1232c	-	hypothetical protein
1377568	0	A	SNP	G	123	97	213	100	220	Val15Val (gta/gtG)	Rv1235	lpqY	trehalose ABC transporter substrate-binding lipoprotein LpqY
1382628	0	T	SNP	C	88	91	175	100	179	Lys139Glu (aaa/Gaa)	Rv1239c	corA	magnesium and cobalt transport transmembrane protein CorA
1386011	0	C	Del	GAP	120	106	220	93.78	241		Rv1243c	PE_PGRS23	PE-PGRS family protein PE_PGRS23
1388627	0	A	SNP	G	85	102	183	100	187	Met1Thr (atg/aCg)	Rv1245c	-	short-chain type dehydrogenase/reductase
1390763	0	C	SNP	T	73	95	167	100	168	Val764Met (gtg/Atg)	Rv1248c	-	multifunctional 2-oxoglutarate dehydrogenase E1 component /2-oxoglutarate dehydrogenase dihydrolipoyllysine-residue succinyltransferase
1393626	0	A	SNP	G	99	98	194	100	197	Leu119Leu (ctt/ctC)	Rv1249c	-	membrane protein
1396618	0	C	SNP	A	91	70	159	100	161	Glu875_ (gag/Tag)	Rv1251c	-	hypothetical protein
1396922	0	T	SNP	C	107	92	196	100	199	Thr773Thr (aca/acG)	Rv1251c	-	hypothetical protein
1400102	0	C	SNP	T	93	91	183	98.92	186	Pro45Ser (ccg/Tcg)	Rv1253	deaD	ATP-dependent RNA helicase DeaD
1401033	0	C	SNP	T	88	93	181	100	181	Ser355Leu (tcg/tTg)	Rv1253	deaD	ATP-dependent RNA helicase DeaD
1408594	0	G	SNP	T	88	100	187	100	188	Val119Phe (gtt/Ttt)	Rv1260	-	oxidoreductase
1411210	0	T	SNP	G	109	106	211	100	215	Val260Val (gtt/gtG)	Rv1263	amiB2	amidase AmiB
1413148	0	C	SNP	T	71	94	162	100	165
1414021	0	C	SNP	T	82	85	167	100	167	Arg607Gln (cgg/cAg)	Rv1266c	pknH	serine/threonine-protein kinase PknH
1422666	0	C	SNP	T	91	60	151	99.34	152	Gly462Glu (ggg/gAg)	Rv1273c	-	drug ABC transporter ATP-binding protein
1422667	0	C	SNP	T	89	61	150	99.34	151	Gly462Arg (ggg/Agg)	Rv1273c	-	drug ABC transporter ATP-binding protein
1440090	0	C	SNP	T	75	79	147	98.09	157	Thr395Ile (acc/aTc)	Rv1286	-	bifunctional sulfate adenyltransferase subunit 1 CysN/adenylylsulfate kinase CysC
1440469	0	C	SNP	G	72	93	164	100	165	Pro521Pro (ccc/ccG)	Rv1286	-	bifunctional sulfate adenyltransferase subunit 1 CysN/adenylylsulfate kinase CysC
1441545	0	G	SNP	A	6	6	12	80	15	Ala66Ala (gcg/gcA)	Rv1288	-	hypothetical protein
1441576	0	T	SNP	C	5	5	10	83.33	12	Leu77Leu (ttg/Ctg)	Rv1288	-	hypothetical protein
1441579	0	A	SNP	T	6	5	11	84.62	13	Asn78Tyr (aat/Tat)	Rv1288	-	hypothetical protein
1441582	0	T	SNP	C	7	8	15	88.24	17	Trp79Arg (tgg/Cgg)	Rv1288	-	hypothetical protein
1445781	0	A	SNP	G	81	84	164	100	165	Ala18Ala (gct/gcC)	Rv1291c	-	hypothetical protein
1450316	0	C	SNP	T	97	79	175	99.44	177	Ala314Ala (gcc/gcT)	Rv1294	thrA	homoserine dehydrogenase
1457144	0	C	SNP	T	96	109	203	100	205	Arg194Cys (cgc/Tgc)	Rv1300	hemK	release factor glutamine methyltransferase
1468156	0	C	Del	GAP	83	80	161	92.61	176
1468208	0	A	SNP	C	96	93	184	98.44	192	Leu433Arg (ctg/cGg)	Rv1313c	-	insertion sequence element IS1557 transposase
1468492	0	C	SNP	A	79	84	162	99.39	164	Leu338Leu (ctg/ctT)	Rv1313c	-	insertion sequence element IS1557 transposase
1471659	0	C	SNP	T	79	87	165	100	166
1478357	0	G	SNP	T	100	96	194	99.49	197	Pro254Pro (ccc/ccA)	Rv1317c	alkA	bifunctional regulatory protein/DNA repair enzyme AlkA
1479085	0	T	SNP	C	102	106	205	99.52	209	Ile12Val (atc/Gtc)	Rv1317c	alkA	bifunctional regulatory protein/DNA repair enzyme AlkA
1480945	0	C	SNP	G	182	187	364	99.73	370	Thr519Thr (acg/acC)	Rv1319c	-	adenylate cyclase
1480948	0	C	SNP	T	181	184	363	99.73	366	Glu518Glu (gag/gaA)	Rv1319c	-	adenylate cyclase
1481185	0	A	SNP	C	182	195	368	99.21	380	Asp439Glu (gat/gaG)	Rv1319c	-	adenylate cyclase
1481563	0	C	SNP	T	161	212	366	99.73	374	Glu313Glu (gag/gaA)	Rv1319c	-	adenylate cyclase
1482627	0	T	SNP	C	106	90	194	100	196	Thr531Ala (acg/Gcg)	Rv1320c	-	adenylate cyclase
1484708	0	A	SNP	C	88	84	170	98.85	174	Ser144Arg (agc/Cgc)	Rv1321	-	endonuclease NucS
1489142	0	C	SNP	T	57	94	142	99.34	152	Gly275Asp (ggc/gAc)	Rv1325c	PE_PGRS24	PE-PGRS family protein PE_PGRS24
1490905	0	A	SNP	G	97	116	210	99.53	214	Ser470Pro (tct/Cct)	Rv1326c	glgB	1,4-alpha-glucan branching protein
1495836	0	G	SNP	A	82	107	187	100	189	Val425Met (gtg/Atg)	Rv1328	glgP	glycogen phosphorylase
1498951	0	G	SNP	T	104	67	170	99.42	172	Thr80Lys (acg/aAg)	Rv1329c	dinG	ATP-dependent helicase DinG
1499213	0	T	Del	GAP	99	82	178	99.45	182		Rv1330c	pncB1	nicotinic acid phosphoribosyltransferase PncB1
1499214	0	C	Del	GAP	99	81	178	99.45	181		Rv1330c	pncB1	nicotinic acid phosphoribosyltransferase PncB1
1499215	0	A	Del	GAP	99	81	178	100	180		Rv1330c	pncB1	nicotinic acid phosphoribosyltransferase PncB1
1499216	0	G	Del	GAP	99	81	178	99.45	181		Rv1330c	pncB1	nicotinic acid phosphoribosyltransferase PncB1
1499217	0	G	Del	GAP	99	81	178	100	180		Rv1330c	pncB1	nicotinic acid phosphoribosyltransferase PncB1
1499218	0	C	Del	GAP	99	81	179	100	180		Rv1330c	pncB1	nicotinic acid phosphoribosyltransferase PncB1
1499219	0	C	Del	GAP	99	81	179	100	180		Rv1330c	pncB1	nicotinic acid phosphoribosyltransferase PncB1
1499220	0	G	Del	GAP	99	81	179	100	180		Rv1330c	pncB1	nicotinic acid phosphoribosyltransferase PncB1
1499221	0	G	SNP	A	98	80	177	100	178	Pro447Ser (ccg/Tcg)	Rv1330c	pncB1	nicotinic acid phosphoribosyltransferase PncB1
1499274	0	C	SNP	G	115	102	215	100	217	Gly429Ala (ggc/gCc)	Rv1330c	pncB1	nicotinic acid phosphoribosyltransferase PncB1
1501700	0	G	SNP	A	125	104	226	99.57	230	Val34Val (gtg/gtA)	Rv1333	-	hydrolase
1513189	0	C	SNP	T	100	86	184	99.47	187	Ala48Val (gct/gTt)	Rv1348	irtA	iron ABC transporter ATP-binding protein/permease IrtA
1526819	0	C	SNP	A	105	119	223	100	224	Arg70Arg (cgg/Agg)	Rv1358	-	transcriptional regulator
1533241	0	G	SNP	C	112	90	199	91.82	220	Thr131Thr (acc/acG)	Rv1361c	PPE19	PPE family protein PPE19
1533583	0	G	SNP	A	63	99	161	99.39	163	Tyr17Tyr (tac/taT)	Rv1361c	PPE19	PPE family protein PPE19
1533624	0	A	SNP	C	57	79	133	98.55	138	Phe4Val (ttc/Gtc)	Rv1361c	PPE19	PPE family protein PPE19
1534551	0	C	SNP	T	89	87	175	98.32	179	Glu20Glu (gag/gaA)	Rv1362c	-	membrane protein
1536251	0	G	SNP	T	82	99	175	100	181	Ala465Glu (gcg/gAg)	Rv1364c	-	sigma factor regulatory protein
1540141	0	T	SNP	C	88	88	173	100	176	Ile169Val (atc/Gtc)	Rv1367c	-	hypothetical protein
1540484	0	C	SNP	G	99	100	191	99.5	200	Leu54Leu (ctg/ctC)	Rv1367c	-	hypothetical protein
1544255	0	C	SNP	T	90	84	172	100	174	Arg299Arg (cgc/cgT)	Rv1371	-	membrane protein
1546703	0	C	SNP	T	105	88	189	100	193	Pro231Leu (ccg/cTg)	Rv1373	-	glycolipid sulfotransferase
1547125	0	T	SNP	C	82	81	162	100	163	Thr136Ala (aca/Gca)	Rv1374c	-	hypothetical protein
1549819	0	G	SNP	A	98	109	203	100	207	Pro224Pro (ccg/ccA)	Rv1376	-	hypothetical protein
1552547	0	G	SNP	A	79	87	163	100	166	Arg37Trp (cgg/Tgg)	Rv1378c	-	hypothetical protein
1554216	0	C	SNP	T	113	84	191	98.99	199	Pro10Leu (ccc/cTc)	Rv1381	pyrC	dihydroorotase
1563717	0	C	SNP	T	93	97	189	99.48	191	Val8Val (gtc/gtT)	Rv1388	mihF	integration host factor MihF
1570566	0	C	SNP	A	85	69	153	100	154	Arg135Leu (cgg/cTg)	Rv1394c	cyp132	cytochrome P450 Cyp132
1573557	0	C	SNP	T	121	48	165	99.41	170	Gly101Ser (ggt/Agt)	Rv1396c	PE_PGRS25	PE-PGRS family protein PE_PGRS25
1573660	0	T	SNP	G	90	73	163	100	163	Arg66Ser (aga/agC)	Rv1396c	PE_PGRS25	PE-PGRS family protein PE_PGRS25
1588899	0	G	SNP	T	107	101	203	100	208	Ala111Ala (gcg/gcT)	Rv1412	ribC	riboflavin synthase
1588986	0	C	SNP	T	105	96	199	100	201	Thr140Thr (acc/acT)	Rv1412	ribC	riboflavin synthase
1593331	0	G	SNP	A	98	84	178	100	182
1595342	0	T	SNP	C	90	102	188	99.48	193	Val434Ala (gtg/gCg)	Rv1420	uvrC	excinuclease ABC subunit UvrC
1599557	0	C	SNP	G	95	97	190	100	192	Arg33Thr (agg/aCg)	Rv1424c	-	membrane protein
1608276	0	A	SNP	C	95	104	198	100	199	Asn65Thr (aac/aCc)	Rv1431	-	hypothetical protein
1609840	0	A	SNP	G	127	95	219	100	222	Pro586Pro (cca/ccG)	Rv1431	-	hypothetical protein
1612624	1	T	Ins	A	75	45	120	75.47	121		Rv1435c	-	hypothetical protein
1612624	2	T	Ins	T	76	45	121	76.1	121		Rv1435c	-	hypothetical protein
1612624	3	T	Ins	C	76	45	121	76.1	121		Rv1435c	-	hypothetical protein
1612624	4	T	Ins	G	76	45	121	76.1	121		Rv1435c	-	hypothetical protein
1612624	5	T	Ins	G	76	45	121	76.1	121		Rv1435c	-	hypothetical protein
1612624	6	T	Ins	T	76	45	121	76.1	121		Rv1435c	-	hypothetical protein
1612624	7	T	Ins	A	76	45	121	76.1	121		Rv1435c	-	hypothetical protein
1612624	8	T	Ins	C	76	45	121	76.1	121		Rv1435c	-	hypothetical protein
1612624	9	T	Ins	C	75	45	120	75.47	121		Rv1435c	-	hypothetical protein
1612624	10	T	Ins	G	75	45	120	75.47	121		Rv1435c	-	hypothetical protein
1612624	11	T	Ins	G	76	45	121	76.1	121		Rv1435c	-	hypothetical protein
1612624	12	T	Ins	T	76	45	121	76.1	121		Rv1435c	-	hypothetical protein
1612624	13	T	Ins	G	76	45	121	76.1	121		Rv1435c	-	hypothetical protein
1612624	14	T	Ins	C	76	45	121	76.1	121		Rv1435c	-	hypothetical protein
1612624	15	T	Ins	G	76	45	121	76.1	121		Rv1435c	-	hypothetical protein
1612624	16	T	Ins	C	76	45	121	76.1	121		Rv1435c	-	hypothetical protein
1612624	17	T	Ins	C	76	45	121	76.1	121		Rv1435c	-	hypothetical protein
1612624	18	T	Ins	A	76	45	121	76.1	121		Rv1435c	-	hypothetical protein
1612624	19	T	Ins	G	76	45	121	76.1	121		Rv1435c	-	hypothetical protein
1612624	20	T	Ins	G	76	45	121	76.1	121		Rv1435c	-	hypothetical protein
1612624	21	T	Ins	G	76	45	121	76.1	121		Rv1435c	-	hypothetical protein
1613035	0	T	SNP	C	68	72	138	100	140
1614143	0	G	SNP	A	75	104	177	98.9	181	Leu279Leu (ctg/ctA)	Rv1436	gap	glyceraldehyde 3-phosphate dehydrogenase
1618406	0	C	Del	GAP	28	81	107	76.76	142		Rv1441c	PE_PGRS26	PE-PGRS family protein PE_PGRS26
1618407	0	G	Del	GAP	28	81	107	75.69	144		Rv1441c	PE_PGRS26	PE-PGRS family protein PE_PGRS26
1618408	0	C	Del	GAP	28	81	107	77.3	141		Rv1441c	PE_PGRS26	PE-PGRS family protein PE_PGRS26
1618409	0	C	Del	GAP	28	81	107	76.76	142		Rv1441c	PE_PGRS26	PE-PGRS family protein PE_PGRS26
1618410	0	G	Del	GAP	28	81	107	76.76	142		Rv1441c	PE_PGRS26	PE-PGRS family protein PE_PGRS26
1618411	0	T	Del	GAP	28	81	107	78.42	139		Rv1441c	PE_PGRS26	PE-PGRS family protein PE_PGRS26
1618412	0	T	Del	GAP	28	81	107	79.56	137		Rv1441c	PE_PGRS26	PE-PGRS family protein PE_PGRS26
1618413	0	G	Del	GAP	28	81	107	78.99	138		Rv1441c	PE_PGRS26	PE-PGRS family protein PE_PGRS26
1618414	0	C	Del	GAP	28	81	107	78.99	138		Rv1441c	PE_PGRS26	PE-PGRS family protein PE_PGRS26
1618634	0	C	SNP	T	5	16	21	91.3	23	Ala351Thr (gcc/Acc)	Rv1441c	PE_PGRS26	PE-PGRS family protein PE_PGRS26
1618641	0	G	SNP	T	5	13	17	100	18	Asp348Glu (gac/gaA)	Rv1441c	PE_PGRS26	PE-PGRS family protein PE_PGRS26
1618642	0	T	SNP	G	5	19	22	92.31	26	Asp348Ala (gac/gCc)	Rv1441c	PE_PGRS26	PE-PGRS family protein PE_PGRS26
1618650	0	G	SNP	A	9	19	27	90.32	31	Ala345Ala (gcc/gcT)	Rv1441c	PE_PGRS26	PE-PGRS family protein PE_PGRS26
1618978	0	T	SNP	C	70	70	135	100	140	Asp236Gly (gat/gGt)	Rv1441c	PE_PGRS26	PE-PGRS family protein PE_PGRS26
1624791	0	C	SNP	G	94	90	182	100	184	Arg192Pro (cga/cCa)	Rv1446c	opcA	OXPP cycle protein OpcA
1627351	0	T	SNP	C	90	91	179	100	181	Thr244Ala (acc/Gcc)	Rv1448c	tal	transaldolase
1630148	0	A	SNP	C	86	99	179	100	185	Tyr18Asp (tac/Gac)	Rv1449c	tkt	transketolase
1634609	0	C	SNP	T	46	40	86	100	86	Ala7Thr (gcc/Acc)	Rv1450c	PE_PGRS27	PE-PGRS family protein PE_PGRS27
1634610	0	C	SNP	T	46	40	85	100	86	Val6Val (gtg/gtA)	Rv1450c	PE_PGRS27	PE-PGRS family protein PE_PGRS27
1636172	1	T	Ins	C	73	9	82	94.25	82		Rv1452c	PE_PGRS28	PE-PGRS family protein PE_PGRS28
1636172	2	T	Ins	C	73	9	82	94.25	82		Rv1452c	PE_PGRS28	PE-PGRS family protein PE_PGRS28
1636172	3	T	Ins	G	73	9	82	94.25	82		Rv1452c	PE_PGRS28	PE-PGRS family protein PE_PGRS28
1636826	0	C	SNP	A	80	101	172	100	181	Gly468Gly (ggg/ggT)	Rv1452c	PE_PGRS28	PE-PGRS family protein PE_PGRS28
1636918	0	C	SNP	T	64	83	135	80.77	182	Ala438Thr (gcc/Acc)	Rv1452c	PE_PGRS28	PE-PGRS family protein PE_PGRS28
1636927	0	C	SNP	T	41	66	104	76.43	140	Asp435Asn (gac/Aac)	Rv1452c	PE_PGRS28	PE-PGRS family protein PE_PGRS28
1636928	0	A	SNP	G	42	65	106	75.89	141	Gly434Gly (ggt/ggC)	Rv1452c	PE_PGRS28	PE-PGRS family protein PE_PGRS28
1636934	0	A	SNP	G	43	66	108	76.76	142	His432His (cat/caC)	Rv1452c	PE_PGRS28	PE-PGRS family protein PE_PGRS28
1636936	0	G	SNP	T	40	65	102	75.54	139	His432Asn (cat/Aat)	Rv1452c	PE_PGRS28	PE-PGRS family protein PE_PGRS28
1636981	0	G	SNP	T	48	70	118	75.16	157	Pro417Thr (ccc/Acc)	Rv1452c	PE_PGRS28	PE-PGRS family protein PE_PGRS28
1638182	0	C	SNP	T	102	128	228	100	230	Ser16Ser (tcg/tcA)	Rv1452c	PE_PGRS28	PE-PGRS family protein PE_PGRS28
1638183	0	G	SNP	A	99	128	225	100	227	Ser16Leu (tcg/tTg)	Rv1452c	PE_PGRS28	PE-PGRS family protein PE_PGRS28
1638188	0	C	SNP	T	101	130	228	100	231	Ala14Ala (gcg/gcA)	Rv1452c	PE_PGRS28	PE-PGRS family protein PE_PGRS28
1638191	0	C	SNP	G	102	129	229	100	231	Ala13Ala (gcg/gcC)	Rv1452c	PE_PGRS28	PE-PGRS family protein PE_PGRS28
1638194	0	G	SNP	C	100	135	234	100	235	Ala12Ala (gcc/gcG)	Rv1452c	PE_PGRS28	PE-PGRS family protein PE_PGRS28
1639594	0	C	SNP	A	102	84	186	100	186	Pro405Gln (cca/cAa)	Rv1453	-	transcriptional activator protein
1645802	0	T	SNP	C	111	94	201	100	205	Lys113Glu (aaa/Gaa)	Rv1459c	-	alpha-(1->6)-mannopyranosyltransferase
1650072	0	A	SNP	G	100	102	196	100	202	Asn183Asp (aac/Gac)	Rv1462	-	hypothetical protein
1650406	0	C	SNP	A	78	114	191	100	192	Thr294Asn (acc/aAc)	Rv1462	-	hypothetical protein
1676290	0	C	SNP	A	83	120	198	99.51	204	Lys198Asn (aag/aaT)	Rv1486c	-	hypothetical protein
1676880	0	A	SNP	G	99	116	211	100	215	Trp2Arg (tgg/Cgg)	Rv1486c	-	hypothetical protein
1679306	0	G	SNP	A	64	100	164	99.39	165
1681147	0	G	SNP	A	85	69	152	99.35	155
1688300	0	T	SNP	C	98	95	189	100	193	Phe120Phe (ttt/ttC)	Rv1497	lipL	esterase LipL
1689349	0	C	SNP	T	93	115	206	100	208	Arg191His (cgc/cAc)	Rv1498c	-	methyltransferase
1692141	0	A	SNP	C	64	53	114	100	117	Ile84Ile (ata/atC)	Rv1501	-	hypothetical protein
1692960	0	T	SNP	C	81	83	161	98.8	166	Ser13Pro (tcg/Ccg)	Rv1502	-	hypothetical protein
1693561	0	A	SNP	G	85	95	175	100	180	Tyr213Cys (tac/tGc)	Rv1502	-	hypothetical protein
1698911	0	G	SNP	A	89	78	167	100	167	Gly328Gly (ggc/ggT)	Rv1508c	-	membrane protein
1699849	0	G	SNP	A	77	84	159	100	161	Pro16Ser (ccg/Tcg)	Rv1508c	-	membrane protein
1702329	0	C	SNP	G	108	102	206	100	210	Pro345Pro (ccc/ccG)	Rv1510	-	hypothetical protein
1706119	0	T	SNP	C	74	81	151	100	155	Ser159Ser (tca/tcG)	Rv1514c	-	glycosyltransferase
1708792	0	T	SNP	C	95	104	196	100	199
1709432	0	C	SNP	T	89	111	197	100	200	Leu188Phe (ctc/Ttc)	Rv1517	-	hypothetical protein
1713192	0	A	SNP	G	89	80	161	100	169	Val297Val (gta/gtG)	Rv1521	fadD25	fatty-acid--CoA ligase FadD25
1713923	0	A	SNP	G	84	102	185	100	186	His541Arg (cac/cGc)	Rv1521	fadD25	fatty-acid--CoA ligase FadD25
1716472	0	A	SNP	G	91	107	190	99.5	199	Ser381Pro (tcc/Ccc)	Rv1522c	mmpL12	transmembrane transport protein MmpL12
1728161	0	G	SNP	T	86	74	155	98.77	162	Gly83Gly (ggc/ggA)	Rv1527c	pks5	polyketide synthase
1728837	0	A	SNP	G	83	68	151	100	151
1735739	0	T	SNP	C	81	81	156	100	162
1748439	0	C	SNP	T	66	56	121	100	122	Thr249Ile (acc/aTc)	Rv1547	dnaE1	DNA polymerase III subunit alpha
1751209	0	C	SNP	T	87	96	183	98.92	185	Asp1172Asp (gac/gaT)	Rv1547	dnaE1	DNA polymerase III subunit alpha
1752561	0	T	SNP	C	90	92	181	100	182	Asp258Gly (gac/gGc)	Rv1548c	PPE21	PPE family protein PPE21
1753519	1	G	Ins	C	37	102	139	81.29	140
1759252	0	G	SNP	T	101	101	200	100	202	Ser524Ser (tcg/tcT)	Rv1552	frdA	fumarate reductase flavoprotein subunit		phylo (not 4,9)
1760292	0	A	SNP	G	80	88	165	100	168	Met40Val (atg/Gtg)	Rv1554	frdC	fumarate reductase membrane anchor subunit
1761765	0	G	SNP	A	101	80	178	99.45	182	Gly8Ser (ggc/Agc)	Rv1557	mmpL6	transmembrane transport protein MmpL6
1763482	0	G	SNP	A	95	92	187	100	187	Gly19Arg (ggg/Agg)	Rv1559	ilvA	threonine dehydratase IlvA
1764225	0	C	SNP	T	103	110	211	99.53	214	Ala266Ala (gcc/gcT)	Rv1559	ilvA	threonine dehydratase IlvA
1778430	0	T	SNP	C	126	112	234	99.58	239	Met191Thr (atg/aCg)	Rv1570	bioD	ATP-dependent dethiobiotin synthetase BioD
1779370	0	G	SNP	C	92	72	164	100	164	Thr19Thr (acg/acC)	Rv1573	-	phage protein
1780586	1	C	Ins	G	77	91	168	98.25	168		Rv1575	-	phage protein
1781251	0	C	SNP	T	98	106	203	99.51	205	Glu272Lys (gag/Aag)	Rv1576c	-	phage capsid protein
1781811	0	T	SNP	C	101	124	219	99.56	226	Asp85Gly (gac/gGc)	Rv1576c	-	phage capsid protein
1784238	0	A	Del	GAP	104	97	199	99.5	202		Rv1581c	-	phage protein
1788570	0	G	SNP	T	64	80	141	77.42	186	Asn198Lys (aac/aaA)	Rv1587c	-	hypothetical protein
1789650	0	C	SNP	T	80	69	147	76.02	196	Ala63Thr (gcc/Acc)	Rv1588c	-	hypothetical protein
1789654	0	A	SNP	G	81	67	145	77.49	191	Leu61Leu (ctt/ctC)	Rv1588c	-	hypothetical protein
1789671	0	C	SNP	T	83	71	152	83.7	184	Ala56Thr (gcg/Acg)	Rv1588c	-	hypothetical protein
1789675	0	A	SNP	C	81	69	150	86.21	174	Gly54Gly (ggt/ggG)	Rv1588c	-	hypothetical protein
1789678	0	C	SNP	G	82	71	147	86.93	176	Val53Val (gtg/gtC)	Rv1588c	-	hypothetical protein
1789933	0	G	SNP	A	86	88	172	99.43	175
1792777	0	T	SNP	C	80	88	167	99.41	169	Ile322Val (att/Gtt)	Rv1592c	-	hypothetical protein
1792778	0	T	SNP	C	78	85	163	99.39	164	Glu321Glu (gaa/gaG)	Rv1592c	-	hypothetical protein
1798355	0	G	SNP	A	75	102	170	100	177	Gly21Asp (ggt/gAt)	Rv1597	-	hypothetical protein
1800934	0	G	SNP	C	95	94	184	98.95	191	Leu13Phe (ttg/ttC)	Rv1600	hisC1	histidinol-phosphate aminotransferase
1802047	0	C	SNP	G	101	99	199	99.5	201	Gln5Glu (cag/Gag)	Rv1601	hisB	imidazole glycerol-phosphate dehydratase
1803265	0	G	SNP	A	67	86	151	100	153	Ser201Asn (agc/aAc)	Rv1602	hisH	imidazole glycerol phosphate synthase subunit HisH
1803573	0	C	SNP	T	107	72	177	98.9	181	Leu94Leu (ctg/Ttg)	Rv1603	hisA	phosphoribosyl isomerase A
1804409	0	C	SNP	A	107	109	215	100	216	Pro124Gln (cca/cAa)	Rv1604	impA	inositol-monophosphatase ImpA
1811375	0	G	SNP	T	100	96	195	99.49	197	Gly83Gly (ggg/ggT)	Rv1612	trpB	tryptophan synthase subunit beta
1812448	0	C	SNP	T	95	80	170	100	175	Tyr30Tyr (tac/taT)	Rv1613	trpA	tryptophan synthase subunit alpha
1817976	0	A	SNP	T	97	87	178	100	184	His121Leu (cac/cTc)	Rv1618	tesB1	acyl-CoA thioesterase TesB
1818286	0	C	SNP	T	80	100	179	99.45	181	Gly224Gly (ggc/ggT)	Rv1618	tesB1	acyl-CoA thioesterase TesB
1827468	0	C	SNP	A	87	94	180	99.45	182	Val160Leu (gtg/Ttg)	Rv1625c	cya	adenylyl cyclase
1832509	0	C	SNP	G	109	97	203	99.52	207	Thr615Thr (acc/acG)	Rv1629	polA	DNA polymerase I
1833025	0	C	SNP	T	107	112	216	99.1	221	Asp787Asp (gac/gaT)	Rv1629	polA	DNA polymerase I
1836286	0	G	SNP	C	128	108	233	100	236
1836417	0	C	SNP	A	97	124	211	98.22	225	Gly138Gly (ggg/ggT)	Rv1632c	-	hypothetical protein
1839759	0	G	SNP	C	111	97	205	100	208	Gly198Arg (ggg/Cgg)	Rv1634	-	multidrug-efflux transporter
1847919	0	C	SNP	G	107	105	206	100	212	Thr180Thr (acg/acC)	Rv1639c	-	hypothetical protein
1849609	0	T	SNP	C	67	81	147	100	148	Arg809Arg (cga/cgG)	Rv1640c	lysX	bifunctional lysine--tRNA ligase/phosphatidylglycerol lysyltransferase
1852289	0	G	SNP	A	84	102	181	99.47	187	Arg6His (cgc/cAc)	Rv1641	infC	initiation factor IF-3
1852877	0	A	SNP	C	84	91	171	99.43	176	_202Ser (tag/tCg)	Rv1641	infC	initiation factor IF-3
1854300	0	T	SNP	C	102	92	192	100	194	Leu232Pro (ctg/cCg)	Rv1644	tsnR	23S rRNA methyltransferase TsnR
1855540	0	C	SNP	T	79	94	170	98.86	175
1856617	0	C	SNP	T	74	70	138	98.63	146	Thr285Ile (aca/aTa)	Rv1646	PE17	PE family protein PE17
1856777	0	G	SNP	C	111	80	190	100	191	Ala2Pro (gcg/Ccg)	Rv1647	-	adenylate cyclase
1859559	0	C	SNP	A	75	96	170	99.42	172	Ala276Asp (gcc/gAc)	Rv1649	pheS	phenylalanine--tRNA ligase subunit alpha
1860252	0	C	SNP	T	111	85	196	99.49	197	Phe165Phe (ttc/ttT)	Rv1650	pheT	phenylalanine--tRNA ligase subunit beta
1862089	0	G	SNP	A	93	105	195	99.5	199	Asp778Asn (gac/Aac)	Rv1650	pheT	phenylalanine--tRNA ligase subunit beta
1863584	0	G	SNP	T	110	105	207	100	215	Thr600Asn (acc/aAc)	Rv1651c	PE_PGRS30	PE-PGRS family protein PE_PGRS30
1873700	0	G	SNP	A	97	102	196	99.5	200	Leu354Leu (ctg/ctA)	Rv1659	argH	argininosuccinate lyase
1877893	0	C	SNP	T	109	83	192	98.46	195	Arg864Cys (cgc/Tgc)	Rv1661	pks7	polyketide synthase
1885772	0	G	SNP	A	87	94	177	100	181	Ala1357Thr (gcc/Acc)	Rv1662	pks8	polyketide synthase
1894300	1	G	Ins	G	77	87	164	84.1	165
1894300	2	G	Ins	T	77	88	165	84.62	165
1894300	3	G	Ins	C	76	88	164	84.1	164
1894300	4	G	Ins	T	76	88	164	84.1	164
1894300	5	G	Ins	T	76	88	164	84.1	164
1894300	6	G	Ins	G	75	87	162	83.08	162
1894300	7	G	Ins	C	73	87	160	82.05	160
1894300	8	G	Ins	C	73	87	160	82.05	160
1894300	9	G	Ins	G	73	87	160	82.05	160
1894300	10	G	Ins	C	73	87	160	82.05	160
1894422	0	A	SNP	G	97	85	176	100	182
1900382	0	G	SNP	A	100	83	181	99.46	184	Arg198Arg (cgc/cgT)	Rv1675c	cmr	HTH-type transcriptional regulator Cmr
1901493	0	T	SNP	C	73	79	151	100	152	Ser149Ser (agt/agC)	Rv1676	-	hypothetical protein
1907296	0	G	SNP	C	89	86	166	100	175	Ala298Ala (gcg/gcC)	Rv1682	-	hypothetical protein
1908598	0	G	SNP	A	70	107	173	99.44	178	Arg335Arg (cgg/cgA)	Rv1683	-	bifunctional long-chain acyl-CoA synthase/lipase
1909626	0	C	SNP	G	105	104	204	99.52	210	Thr678Ser (acc/aGc)	Rv1683	-	bifunctional long-chain acyl-CoA synthase/lipase
1914005	0	A	SNP	C	79	91	167	98.84	172	Glu135Ala (gag/gCg)	Rv1689	tyrS	tyrosine--tRNA ligase
1914217	0	C	SNP	A	87	80	163	98.82	169	Arg206Arg (cgg/Agg)	Rv1689	tyrS	tyrosine--tRNA ligase
1916137	0	A	SNP	G	100	99	197	100	199	Leu63Leu (cta/ctG)	Rv1691	-	hypothetical protein
1917972	0	A	SNP	G	95	99	194	100	194	Leu11Leu (cta/ctG)	Rv1694	tlyA	16S/23S rRNA (cytidine-2'-O)-methyltransferase TlyA			capreomycin (CPR)
1918104	0	G	SNP	A	111	93	201	98.08	208	Val55Val (gtg/gtA)	Rv1694	tlyA	16S/23S rRNA (cytidine-2'-O)-methyltransferase TlyA			capreomycin (CPR)
1925136	0	G	SNP	A	69	93	161	99.39	163	Val436Val (gtg/gtA)	Rv1699	pyrG	CTP synthase
1926029	0	T	SNP	C	88	106	190	99.49	195	Tyr150His (tat/Cat)	Rv1700	-	NUDIX hydrolase
1927329	0	C	SNP	A	80	84	159	99.39	165	Arg416Leu (cgc/cTc)	Rv1702c	-	hypothetical protein
1931179	0	C	SNP	A	67	90	152	100	157	Arg93Leu (cgg/cTg)	Rv1704c	cycA	D-serine/alanine/glycine transporter protein CycA
1931718	0	G	SNP	C	92	93	181	100	185	Leu313Val (ctg/Gtg)	Rv1705c	PPE22	PPE family protein PPE22
1933988	0	G	SNP	A	62	82	143	100	144
1944107	0	A	SNP	G	110	110	216	100	220	Ser178Gly (agt/Ggt)	Rv1716	-	hypothetical protein
1944402	0	T	SNP	C	112	92	200	100	204	Val276Ala (gtc/gCc)	Rv1716	-	hypothetical protein
1946999	0	T	SNP	G	67	78	143	100	145
1947646	0	T	SNP	G	91	113	201	99.51	205
1950767	0	T	SNP	C	61	74	133	100	135	Lys95Lys (aaa/aaG)	Rv1724c	-	hypothetical protein
1952743	0	G	SNP	A	98	108	205	99.52	207	Val298Met (gtg/Atg)	Rv1726	-	oxidoreductase
1960284	0	C	SNP	A	85	88	172	100	173	Gln68His (cag/caT)	Rv1733c	-	transmembrane protein
1967237	0	C	SNP	A	89	97	185	100	186	Arg134Leu (cga/cTa)	Rv1739c	-	sulfate ABC transporter permease
1971725	0	G	SNP	C	96	101	192	100	197	Arg89Arg (cgc/cgG)	Rv1745c	idi	isopentenyl-diphosphate delta-isomerase
1972901	0	C	SNP	T	114	87	200	100	201	Ala255Val (gcg/gTg)	Rv1746	pknF	serine/threonine-protein kinase PknF
1977646	0	G	SNP	A	98	88	180	99.47	187	Ala80Ala (gcc/gcT)	Rv1749c	-	integral membrane protein
1982371	0	G	SNP	C	77	63	140	99.29	141	Thr802Ser (acc/aGc)	Rv1753c	PPE24	PPE family protein PPE24
1983195	0	A	SNP	G	11	4	14	88.24	17	Gly527Gly (ggt/ggC)	Rv1753c	PPE24	PPE family protein PPE24
1983313	0	T	SNP	G	65	107	170	97.73	176	Asn488Thr (aac/aCc)	Rv1753c	PPE24	PPE family protein PPE24
1989060	0	G	Del	GAP	72	70	144	94.04	151		Rv1758	cut1	cutinase
1989061	0	A	Del	GAP	72	70	144	100	142		Rv1758	cut1	cutinase
1989062	0	G	Del	GAP	72	70	144	100	142		Rv1758	cut1	cutinase
1989063	0	G	Del	GAP	72	70	144	100	142		Rv1758	cut1	cutinase
1989064	0	A	Del	GAP	72	70	144	100	142		Rv1758	cut1	cutinase
1989065	0	C	Del	GAP	72	70	144	100	142		Rv1758	cut1	cutinase
1989066	0	T	Del	GAP	72	70	144	100	142		Rv1758	cut1	cutinase
1989067	0	T	Del	GAP	72	70	144	100	142		Rv1758	cut1	cutinase
1989068	0	C	Del	GAP	72	70	144	100	142		Rv1758	cut1	cutinase
1989069	0	A	Del	GAP	72	70	144	100	142		Rv1758	cut1	cutinase
1989070	0	T	Del	GAP	72	70	144	100	142		Rv1758	cut1	cutinase
1989071	0	C	Del	GAP	72	70	144	100	142		Rv1758	cut1	cutinase
1989072	0	G	Del	GAP	72	70	144	100	142		Rv1758	cut1	cutinase
1989073	0	A	Del	GAP	72	70	144	100	142		Rv1758	cut1	cutinase
1989074	0	T	Del	GAP	72	70	144	100	142		Rv1758	cut1	cutinase
1989075	0	G	Del	GAP	72	70	144	100	142		Rv1758	cut1	cutinase
1989076	0	C	Del	GAP	72	70	144	100	142		Rv1758	cut1	cutinase
1989077	0	G	Del	GAP	72	70	144	100	142		Rv1758	cut1	cutinase
1989237	0	T	SNP	C	119	87	206	100	206	Phe66Leu (ttt/Ctt)	Rv1758	cut1	cutinase
1991894	0	G	SNP	A	98	80	171	98.89	180	Gly228Gly (ggc/ggT)	Rv1759c	wag22	PE-PGRS family protein Wag22
1992323	1	G	Ins	C	116	100	216	94.32	216		Rv1759c	wag22	PE-PGRS family protein Wag22
1992751	0	T	SNP	A	91	76	161	98.82	169
1993561	0	T	SNP	C	104	91	194	99.49	196	Cys137Arg (tgt/Cgt)	Rv1760	-	diacylglycerol acyltransferase
1993808	0	A	SNP	T	113	114	222	99.56	228	Glu219Val (gag/gTg)	Rv1760	-	diacylglycerol acyltransferase
1995528	0	A	SNP	G	107	116	220	100	223	His105His (cat/caC)	Rv1762c	-	hypothetical protein
1998300	0	T	SNP	C	84	98	180	100	182	Ser72Ser (tca/tcG)	Rv1765c	-	hypothetical protein
2003252	0	C	SNP	T	99	95	193	100	194	Ala209Ala (gcc/gcT)	Rv1769	-	hypothetical protein
2003827	0	A	SNP	C	101	97	197	100	198	Asp401Ala (gac/gCc)	Rv1769	-	hypothetical protein
2010614	0	G	SNP	A	82	89	165	100	171
2010880	0	T	SNP	G	79	89	167	100	168	Gly75Gly (ggt/ggG)	Rv1777	cyp144	cytochrome P450 Cyp144
2011568	0	G	SNP	C	88	83	169	99.42	172	Glu305Gln (gag/Cag)	Rv1777	cyp144	cytochrome P450 Cyp144
2022868	0	T	SNP	C	93	102	191	100	195	Ser1204Ser (agt/agC)	Rv1783	eccC5	ESX-5 type VII secretion system protein EccC5
2023628	0	C	SNP	G	93	100	191	99.48	194	Gly334Ala (gga/gCa)	Rv1785c	cyp143	cytochrome P450 Cyp143
2025977	0	C	SNP	G	113	75	188	100	188	Thr226Arg (acg/aGg)	Rv1787	PPE25	PPE family protein PPE25
2034676	0	C	SNP	T	91	107	197	99.5	199	Ile316Ile (atc/atT)	Rv1796	mycP5	membrane-anchored mycosin MycP
2045310	0	A	SNP	G	112	110	217	100	222	Ile511Ile (att/atC)	Rv1803c	PE_PGRS32	PE-PGRS family protein PE_PGRS32
2049065	0	T	SNP	C	94	117	211	100	211
2049097	0	G	SNP	C	95	112	205	100	207
2049128	0	T	SNP	G	97	103	198	99.5	201
2050822	0	G	SNP	C	92	81	170	100	173	Gly301Ala (gga/gCa)	Rv1808	PPE32	PPE family protein PPE32
2051345	0	G	SNP	A	82	90	170	100	172	Gly22Ser (ggt/Agt)	Rv1809	PPE33	PPE family protein PPE33
2051746	0	T	SNP	C	107	103	207	100	210	Ala155Ala (gct/gcC)	Rv1809	PPE33	PPE family protein PPE33
2052035	0	G	SNP	T	83	87	168	100	170	Val252Leu (gtg/Ttg)	Rv1809	PPE33	PPE family protein PPE33
2055271	0	A	SNP	G	106	101	202	100	207	Leu30Pro (cta/cCa)	Rv1812c	-	dehydrogenase
2056184	0	C	SNP	T	74	80	150	99.35	155
2057774	0	A	SNP	T	92	92	182	100	184	Ile83Phe (atc/Ttc)	Rv1815	-	hypothetical protein
2058950	0	C	Del	GAP	71	77	147	95.48	155		Rv1816	-	HTH-type transcriptional regulator
2061865	0	G	Del	GAP	4	10	14	87.5	16		Rv1818c	PE_PGRS33	PE-PGRS family protein PE_PGRS33
2061866	0	G	Del	GAP	4	10	14	100	14		Rv1818c	PE_PGRS33	PE-PGRS family protein PE_PGRS33
2061867	0	T	Del	GAP	4	10	14	100	14		Rv1818c	PE_PGRS33	PE-PGRS family protein PE_PGRS33
2061868	0	G	Del	GAP	4	10	14	100	14		Rv1818c	PE_PGRS33	PE-PGRS family protein PE_PGRS33
2061869	0	A	Del	GAP	4	10	14	100	14		Rv1818c	PE_PGRS33	PE-PGRS family protein PE_PGRS33
2061870	0	C	Del	GAP	4	10	14	100	14		Rv1818c	PE_PGRS33	PE-PGRS family protein PE_PGRS33
2061871	0	A	Del	GAP	4	10	14	100	14		Rv1818c	PE_PGRS33	PE-PGRS family protein PE_PGRS33
2061872	0	T	Del	GAP	4	10	14	100	14		Rv1818c	PE_PGRS33	PE-PGRS family protein PE_PGRS33
2061873	0	T	Del	GAP	4	10	14	100	14		Rv1818c	PE_PGRS33	PE-PGRS family protein PE_PGRS33
2061874	0	A	Del	GAP	4	10	14	100	14		Rv1818c	PE_PGRS33	PE-PGRS family protein PE_PGRS33
2061875	0	G	Del	GAP	4	10	14	100	14		Rv1818c	PE_PGRS33	PE-PGRS family protein PE_PGRS33
2061876	0	T	Del	GAP	4	10	14	100	14		Rv1818c	PE_PGRS33	PE-PGRS family protein PE_PGRS33
2061877	0	G	Del	GAP	4	10	14	100	14		Rv1818c	PE_PGRS33	PE-PGRS family protein PE_PGRS33
2061878	0	C	Del	GAP	4	10	14	100	14		Rv1818c	PE_PGRS33	PE-PGRS family protein PE_PGRS33
2061879	0	C	Del	GAP	4	10	14	100	14		Rv1818c	PE_PGRS33	PE-PGRS family protein PE_PGRS33
2061880	0	G	Del	GAP	4	10	14	100	14		Rv1818c	PE_PGRS33	PE-PGRS family protein PE_PGRS33
2061881	0	G	Del	GAP	4	10	14	100	14		Rv1818c	PE_PGRS33	PE-PGRS family protein PE_PGRS33
2061958	0	A	SNP	G	21	61	79	98.8	83	Ala239Ala (gct/gcC)	Rv1818c	PE_PGRS33	PE-PGRS family protein PE_PGRS33
2068611	0	A	SNP	G	84	78	156	98.18	165	Ile719Val (atc/Gtc)	Rv1821	secA2	protein translocase subunit SecA
2074754	0	C	SNP	T	77	61	136	100	138
2084697	0	G	SNP	T	100	79	178	99.44	180
2087652	0	C	SNP	T	75	95	167	99.42	171	Arg87Arg (cgg/cgA)	Rv1839c	vapB13	antitoxin VapB13
2094912	0	C	Del	GAP	74	75	149	89.22	167		Rv1844c	gnd1	6-phosphogluconate dehydrogenase
2094913	0	A	Del	GAP	74	75	149	89.76	166		Rv1844c	gnd1	6-phosphogluconate dehydrogenase
2094914	0	G	Del	GAP	74	75	149	89.76	166		Rv1844c	gnd1	6-phosphogluconate dehydrogenase
2094915	0	C	Del	GAP	74	75	149	89.76	166		Rv1844c	gnd1	6-phosphogluconate dehydrogenase
2094916	0	G	Del	GAP	74	75	149	90.3	165		Rv1844c	gnd1	6-phosphogluconate dehydrogenase
2094917	0	T	Del	GAP	74	75	149	90.85	164		Rv1844c	gnd1	6-phosphogluconate dehydrogenase
2096186	0	A	SNP	G	108	103	205	100	211	Thr138Thr (act/acC)	Rv1846c	blaI	transcriptional repressor BlaI
2097590	0	G	SNP	A	86	87	170	100	173	Gln81Gln (cag/caA)	Rv1848	ureA	urease subunit gamma
2108141	0	T	SNP	C	102	97	196	100	199	Phe136Leu (ttc/Ctc)	Rv1860	apa	hypothetical protein
2108890	0	A	SNP	C	70	94	163	100	164
2109523	1	C	Ins	G	108	90	198	96.12	198
2116903	0	C	SNP	T	72	85	153	99.37	158	Gly380Gly (ggc/ggT)	Rv1867	-	hypothetical protein
2118936	0	G	SNP	A	103	97	195	99.5	201	Pro530Pro (ccg/ccA)	Rv1868	-	hypothetical protein
2122976	0	C	SNP	G	95	111	202	100	206	Gly59Ala (ggt/gCt)	Rv1872c	lldD2	L-lactate dehydrogenase
2123169	0	T	SNP	G	82	97	178	100	179
2124491	0	A	SNP	C	87	86	172	97.74	177	Gly37Gly (gga/ggC)	Rv1875	-	hypothetical protein
2126405	0	C	SNP	T	82	77	159	99.38	160	Pro168Ser (ccg/Tcg)	Rv1877	-	MFS-type transporter
2127681	0	T	SNP	C	80	85	159	99.4	166	Val593Ala (gtc/gCc)	Rv1877	-	MFS-type transporter
2128870	0	A	SNP	G	99	95	193	100	194	Leu283Leu (cta/ctG)	Rv1878	glnA3	glutamine synthetase GlnA
2133468	1	T	Ins	T	83	74	157	93.45	157		Rv1883c	-	hypothetical protein
2133468	2	T	Ins	C	83	74	157	93.45	157		Rv1883c	-	hypothetical protein
2133468	3	T	Ins	G	83	74	157	93.45	157		Rv1883c	-	hypothetical protein
2133468	4	T	Ins	C	83	74	157	93.45	157		Rv1883c	-	hypothetical protein
2133468	5	T	Ins	A	83	74	157	93.45	157		Rv1883c	-	hypothetical protein
2133468	6	T	Ins	T	83	74	157	93.45	157		Rv1883c	-	hypothetical protein
2133468	7	T	Ins	G	83	74	157	93.45	157		Rv1883c	-	hypothetical protein
2133468	8	T	Ins	C	81	74	155	92.26	155		Rv1883c	-	hypothetical protein
2133468	9	T	Ins	C	80	73	153	91.07	153		Rv1883c	-	hypothetical protein
2133468	10	T	Ins	G	79	73	152	90.48	152		Rv1883c	-	hypothetical protein
2133468	11	T	Ins	T	77	73	150	89.29	151		Rv1883c	-	hypothetical protein
2133468	12	T	Ins	C	78	73	151	89.88	151		Rv1883c	-	hypothetical protein
2135870	0	T	SNP	C	69	89	156	99.37	159
2137521	1	A	Ins	C	56	66	122	79.22	122
2137521	2	A	Ins	T	56	66	122	79.22	122
2137521	3	A	Ins	C	56	66	122	79.22	122
2137521	4	A	Ins	C	56	66	122	79.22	122
2137521	5	A	Ins	G	56	66	122	79.22	122
2137521	6	A	Ins	A	56	66	122	79.22	122
2137521	7	A	Ins	T	56	66	122	79.22	122
2137521	8	A	Ins	C	56	66	122	79.22	122
2137521	9	A	Ins	A	56	66	122	79.22	122
2137521	10	A	Ins	C	56	66	122	79.22	122
2138453	0	C	SNP	T	97	84	178	100	181
2142250	0	C	SNP	T	69	72	140	100	141
2143328	0	G	Del	GAP	88	102	189	100	190		Rv1895	-	zinc-binding alcohol dehydrogenase
2147022	0	A	SNP	C	89	78	162	100	167	Ile204Met (att/atG)	Rv1900c	lipJ	lignin peroxidase LipJ
2151780	0	G	SNP	T	115	95	209	100	210	Gln206Lys (caa/Aaa)	Rv1905c	aao	D-amino acid oxidase
2153184	0	T	SNP	G	101	73	169	99.43	175
2154724	0	C	SNP	A	85	91	173	100	176	Arg463Leu (cgg/cTg)	Rv1908c	katG	catalase-peroxidase		phylo (not Euro-American, M. africanum, M. bovis, M . canettii, M. caprae, M. Microti, M. pinipedii, Beijing, Delhi/CAS, EAI, 4)	isoniazid (INH)
2155516	0	C	Del	GAP	73	85	155	92.94	170		Rv1908c	katG	catalase-peroxidase			isoniazid (INH)
2158109	0	T	SNP	C	89	85	171	98.31	177	Asp328Gly (gac/gGc)	Rv1912c	fadB5	oxidoreductase FadB
2158905	0	C	SNP	A	93	91	183	100	184	Gly63_ (gga/Tga)	Rv1912c	fadB5	oxidoreductase FadB
2160998	0	G	SNP	A	100	77	174	100	177	Gly179Asp (ggc/gAc)	Rv1915	aceAa	isocitrate lyase AceAa
2161343	1	G	Ins	T	86	95	181	91.41	181		Rv1915	aceAa	isocitrate lyase AceAa
2163790	0	A	SNP	C	44	43	85	98.86	88	Pro1174Pro (cct/ccG)	Rv1917c	PPE34	PPE family protein PPE34
2165286	0	A	SNP	C	78	90	167	99.41	169	Ser676Ala (tca/Gca)	Rv1917c	PPE34	PPE family protein PPE34
2167310	0	A	SNP	G	102	100	200	99.51	203	Met1Thr (atg/aCg)	Rv1917c	PPE34	PPE family protein PPE34
2167926	0	A	SNP	G	102	87	186	100	189	Leu896Ser (ttg/tCg)	Rv1918c	PPE35	PPE family protein PPE35
2168604	0	G	SNP	A	52	70	120	98.39	124	Pro670Leu (ccc/cTc)	Rv1918c	PPE35	PPE family protein PPE35
2172526	0	A	SNP	C	82	95	177	98.33	180	_424Gly (tga/Gga)	Rv1921c	lppF	lipoprotein LppF
2173860	0	A	SNP	C	98	92	188	98.45	193
2186127	0	G	SNP	A	131	114	241	99.59	246	Ala21Val (gcc/gTc)	Rv1934c	fadE17	acyl-CoA dehydrogenase FadE17
2186236	0	C	SNP	T	93	141	232	99.57	235	Pro308Pro (ccg/ccA)	Rv1935c	echA13	enoyl-CoA hydratase EchA13
2187587	0	G	SNP	C	85	86	168	100	171	Gln68His (cag/caC)	Rv1936	-	monooxygenase
2189220	0	G	SNP	A	93	80	170	97.74	177	Gly242Glu (ggg/gAg)	Rv1937	-	oxygenase
2192958	0	C	SNP	T	104	112	208	100	216	Pro118Leu (ccg/cTg)	Rv1940	ribA1	riboflavin biosynthesis protein RibA
2199052	0	C	SNP	G	72	66	136	100	138	Gly5Arg (ggt/Cgt)	Rv1948c	-	hypothetical protein
2207591	1	T	Ins	C	103	68	171	96.07	171
2209465	0	G	SNP	A	103	108	207	99.53	212	Ala47Thr (gcg/Acg)	Rv1966	mce3A	Mce family protein Mce3A
2211826	0	A	SNP	G	70	86	154	100	156	Lys67Lys (aaa/aaG)	Rv1968	mce3C	Mce family protein Mce3C
2216345	0	C	SNP	A	99	106	201	100	205	Pro363Pro (ccc/ccA)	Rv1971	mce3F	Mce family protein Mce3F
2216443	0	C	SNP	A	105	94	194	100	199	Ala396Glu (gcg/gAg)	Rv1971	mce3F	Mce family protein Mce3F
2223293	0	T	SNP	C	105	95	199	100	200
2228967	0	A	SNP	G	92	100	188	100	192
2229700	0	A	Del	GAP	78	93	167	99.42	172		Rv1985c	-	HTH-type transcriptional regulator
2229701	0	G	Del	GAP	78	93	167	99.42	172		Rv1985c	-	HTH-type transcriptional regulator
2229702	0	C	Del	GAP	78	93	167	100	171		Rv1985c	-	HTH-type transcriptional regulator
2229703	0	G	Del	GAP	78	93	167	100	171		Rv1985c	-	HTH-type transcriptional regulator
2229704	0	G	Del	GAP	78	93	167	100	171		Rv1985c	-	HTH-type transcriptional regulator
2229801	0	C	SNP	G	85	74	158	100	159	Pro34Pro (ccg/ccC)	Rv1985c	-	HTH-type transcriptional regulator
2235170	0	A	Del	GAP	20	8	28	96.55	29		Rv1992c	ctpG	cation transporter ATPase G
2235171	0	C	Del	GAP	20	8	28	96.55	29		Rv1992c	ctpG	cation transporter ATPase G
2235172	0	A	Del	GAP	20	8	28	96.55	29		Rv1992c	ctpG	cation transporter ATPase G
2235173	0	A	Del	GAP	20	8	28	96.55	29		Rv1992c	ctpG	cation transporter ATPase G
2235174	0	T	Del	GAP	20	8	28	96.55	29		Rv1992c	ctpG	cation transporter ATPase G
2235175	0	C	Del	GAP	20	8	28	96.55	29		Rv1992c	ctpG	cation transporter ATPase G
2235176	0	C	Del	GAP	20	8	28	96.55	29		Rv1992c	ctpG	cation transporter ATPase G
2235177	0	G	Del	GAP	20	8	28	96.55	29		Rv1992c	ctpG	cation transporter ATPase G
2235178	0	A	Del	GAP	20	8	28	96.55	29		Rv1992c	ctpG	cation transporter ATPase G
2235179	0	C	Del	GAP	20	8	28	96.55	29		Rv1992c	ctpG	cation transporter ATPase G
2235180	0	G	Del	GAP	20	8	28	96.55	29		Rv1992c	ctpG	cation transporter ATPase G
2235181	0	T	Del	GAP	20	8	28	96.55	29		Rv1992c	ctpG	cation transporter ATPase G
2235182	0	T	Del	GAP	20	8	28	96.55	29		Rv1992c	ctpG	cation transporter ATPase G
2235183	0	T	Del	GAP	20	8	28	96.55	29		Rv1992c	ctpG	cation transporter ATPase G
2235184	0	T	Del	GAP	20	8	28	96.55	29		Rv1992c	ctpG	cation transporter ATPase G
2235185	0	G	Del	GAP	20	8	28	96.55	29		Rv1992c	ctpG	cation transporter ATPase G
2235186	0	C	Del	GAP	20	8	28	96.55	29		Rv1992c	ctpG	cation transporter ATPase G
2235187	0	A	Del	GAP	20	8	28	96.55	29		Rv1992c	ctpG	cation transporter ATPase G
2235188	0	C	Del	GAP	20	8	28	96.55	29		Rv1992c	ctpG	cation transporter ATPase G
2235189	0	C	Del	GAP	20	8	28	96.55	29		Rv1992c	ctpG	cation transporter ATPase G
2235190	0	A	Del	GAP	20	8	28	96.55	29		Rv1992c	ctpG	cation transporter ATPase G
2235191	0	T	Del	GAP	20	8	28	96.55	29		Rv1992c	ctpG	cation transporter ATPase G
2235192	0	G	Del	GAP	20	8	28	96.55	29		Rv1992c	ctpG	cation transporter ATPase G
2235193	0	A	Del	GAP	20	8	28	96.55	29		Rv1992c	ctpG	cation transporter ATPase G
2235194	0	T	Del	GAP	20	8	28	96.55	29		Rv1992c	ctpG	cation transporter ATPase G
2235195	0	C	Del	GAP	20	8	28	96.55	29		Rv1992c	ctpG	cation transporter ATPase G
2235196	0	T	Del	GAP	20	8	28	96.55	29		Rv1992c	ctpG	cation transporter ATPase G
2235197	0	G	Del	GAP	20	8	28	96.55	29		Rv1992c	ctpG	cation transporter ATPase G
2235198	0	C	Del	GAP	20	8	28	96.55	29		Rv1992c	ctpG	cation transporter ATPase G
2235199	0	C	Del	GAP	20	8	28	96.55	29		Rv1992c	ctpG	cation transporter ATPase G
2235200	0	G	Del	GAP	20	8	28	96.55	29		Rv1992c	ctpG	cation transporter ATPase G
2235201	0	C	Del	GAP	20	8	28	96.55	29		Rv1992c	ctpG	cation transporter ATPase G
2235202	0	G	Del	GAP	20	8	28	96.55	29		Rv1992c	ctpG	cation transporter ATPase G
2235203	0	A	Del	GAP	20	8	28	96.55	29		Rv1992c	ctpG	cation transporter ATPase G
2235204	0	G	Del	GAP	20	8	28	96.55	29		Rv1992c	ctpG	cation transporter ATPase G
2235205	0	C	Del	GAP	20	8	28	96.55	29		Rv1992c	ctpG	cation transporter ATPase G
2235206	0	G	Del	GAP	20	8	28	96.55	29		Rv1992c	ctpG	cation transporter ATPase G
2235207	0	C	Del	GAP	20	8	28	96.55	29		Rv1992c	ctpG	cation transporter ATPase G
2235208	0	C	Del	GAP	20	8	28	96.55	29		Rv1992c	ctpG	cation transporter ATPase G
2235209	0	G	Del	GAP	20	8	28	96.55	29		Rv1992c	ctpG	cation transporter ATPase G
2235210	0	G	Del	GAP	20	8	28	96.55	29		Rv1992c	ctpG	cation transporter ATPase G
2235211	0	G	Del	GAP	20	8	28	96.55	29		Rv1992c	ctpG	cation transporter ATPase G
2235212	0	C	Del	GAP	20	8	28	96.55	29		Rv1992c	ctpG	cation transporter ATPase G
2235213	0	A	Del	GAP	20	8	28	96.55	29		Rv1992c	ctpG	cation transporter ATPase G
2235214	0	T	Del	GAP	20	8	28	96.55	29		Rv1992c	ctpG	cation transporter ATPase G
2235215	0	G	Del	GAP	20	8	28	96.55	29		Rv1992c	ctpG	cation transporter ATPase G
2235216	0	G	Del	GAP	20	8	28	96.55	29		Rv1992c	ctpG	cation transporter ATPase G
2235217	0	T	Del	GAP	20	8	28	96.55	29		Rv1992c	ctpG	cation transporter ATPase G
2235218	0	C	Del	GAP	20	8	28	96.55	29		Rv1992c	ctpG	cation transporter ATPase G
2235219	0	T	Del	GAP	20	8	28	100	28		Rv1992c	ctpG	cation transporter ATPase G
2235220	0	A	Del	GAP	20	8	28	100	28		Rv1992c	ctpG	cation transporter ATPase G
2235221	0	G	Del	GAP	20	8	28	100	28		Rv1992c	ctpG	cation transporter ATPase G
2235222	0	G	Del	GAP	20	8	28	100	28		Rv1992c	ctpG	cation transporter ATPase G
2235223	0	G	Del	GAP	20	8	28	100	28		Rv1992c	ctpG	cation transporter ATPase G
2235224	0	C	Del	GAP	20	8	28	100	28		Rv1992c	ctpG	cation transporter ATPase G
2235225	0	T	Del	GAP	20	8	28	100	28		Rv1992c	ctpG	cation transporter ATPase G
2235226	0	T	Del	GAP	20	8	28	100	28		Rv1992c	ctpG	cation transporter ATPase G
2235227	0	G	Del	GAP	20	8	28	100	28		Rv1992c	ctpG	cation transporter ATPase G
2235228	0	G	Del	GAP	20	8	28	100	28		Rv1992c	ctpG	cation transporter ATPase G
2235229	0	G	Del	GAP	20	8	28	100	28		Rv1992c	ctpG	cation transporter ATPase G
2235230	0	G	Del	GAP	20	8	28	100	28		Rv1992c	ctpG	cation transporter ATPase G
2235231	0	C	Del	GAP	20	8	28	100	28		Rv1992c	ctpG	cation transporter ATPase G
2235232	0	A	Del	GAP	20	8	28	96.55	29		Rv1992c	ctpG	cation transporter ATPase G
2238862	0	A	Del	GAP	68	74	139	95.3	149		Rv1995	-	hypothetical protein
2244421	0	G	SNP	T	100	108	203	99.05	210	Leu240Met (ctg/Atg)	Rv1999c	-	transporter
2245916	0	T	SNP	G	103	91	188	100	194	Ala236Ala (gct/gcG)	Rv2000	-	hypothetical protein
2247677	0	A	SNP	C	99	71	168	100	170	Ile6Ile (ata/atC)	Rv2002	fabG3	20-beta-hydroxysteroid dehydrogenase
2251999	0	A	SNP	G	105	80	182	100	185
2260100	0	C	SNP	T	71	82	150	100	153
2260525	0	C	SNP	T	139	102	233	100	241
2262857	0	T	SNP	C	105	102	206	99.52	208	Ser72Ser (tca/tcG)	Rv2015c	-	hypothetical protein
2264782	0	C	SNP	A	96	75	164	100	171	Ala262Glu (gcg/gAg)	Rv2017	-	transcriptional regulator
2265059	0	T	SNP	G	78	107	180	100	185
2269780	0	T	SNP	C	89	109	196	100	198	Asp154Gly (gac/gGc)	Rv2024c	-	hypothetical protein
2270102	0	A	SNP	G	84	74	156	100	158	Trp47Arg (tgg/Cgg)	Rv2024c	-	hypothetical protein
2275764	0	G	SNP	A	88	101	188	100	189	Leu221Phe (ctc/Ttc)	Rv2029c	pfkB	6-phosphofructokinase PfkB
2280703	0	C	SNP	T	106	102	205	100	208	Gly127Glu (gga/gAa)	Rv2033c	-	hypothetical protein
2282325	0	C	SNP	A	91	59	148	99.34	151	Ala76Asp (gcc/gAc)	Rv2036	-	hypothetical protein
2282787	0	C	SNP	T	75	99	173	100	174	Cys312Tyr (tgt/tAt)	Rv2037c	-	transmembrane protein
2284456	0	T	SNP	G	96	91	185	99.47	188	Glu114Ala (gag/gCg)	Rv2038c	-	sugar ABC transporter ATP-binding protein
2285251	0	C	SNP	A	85	77	158	100	162	Val131Phe (gtc/Ttc)	Rv2039c	-	sugar ABC transporter permease
2285558	0	G	SNP	A	86	106	189	100	192	Cys28Cys (tgc/tgT)	Rv2039c	-	sugar ABC transporter permease
2287121	0	A	SNP	G	87	105	190	100	192	Asp242Asp (gat/gaC)	Rv2041c	-	sugar ABC transporter substrate-binding lipoprotein
2289047	0	G	SNP	A	106	79	181	98.93	187	Ser65Ser (tcc/tcT)	Rv2043c	pncA	pyrazinamidase/nicotinamidase PncA		phylo (Delhi/CAS)	pyrazinamide (PZA)
2289366	0	G	Del	GAP	95	94	182	98.44	192		Rv2044c	-	hypothetical protein
2296042	0	G	SNP	C	109	142	250	98.82	254	Pro3649Ala (ccg/Gcg)	Rv2048c	pks12	polyketide synthase
2296181	0	A	SNP	G	79	94	171	81.22	213	Gly3602Gly (ggt/ggC)	Rv2048c	pks12	polyketide synthase
2296876	0	C	SNP	G	91	105	195	99.49	197	Gly3371Arg (ggt/Cgt)	Rv2048c	pks12	polyketide synthase
2300546	0	A	SNP	T	118	100	217	99.09	220	His2147Gln (cat/caA)	Rv2048c	pks12	polyketide synthase
2300552	0	T	SNP	G	109	94	201	99.51	204	Pro2145Pro (cca/ccC)	Rv2048c	pks12	polyketide synthase
2300555	0	A	SNP	G	106	97	202	99.51	204	Asp2144Asp (gat/gaC)	Rv2048c	pks12	polyketide synthase
2301782	0	T	SNP	C	52	18	70	98.59	71	Val1735Val (gta/gtG)	Rv2048c	pks12	polyketide synthase
2306472	0	T	SNP	C	105	116	220	100	221	Tyr172Cys (tac/tGc)	Rv2048c	pks12	polyketide synthase
2307587	0	G	Del	GAP	83	87	170	94.44	180
2307588	0	T	Del	GAP	84	87	170	95.53	179
2307589	0	C	Del	GAP	84	87	170	95.53	179
2307590	0	G	Del	GAP	83	87	170	100	170
2309203	0	G	SNP	A	103	102	201	99.51	206	Ala518Val (gca/gTa)	Rv2051c	ppm1	polyprenol-monophosphomannose synthase
2311099	0	C	SNP	G	100	86	182	100	186	Pro473Pro (ccg/ccC)	Rv2052c	-	hypothetical protein
2325320	0	T	SNP	C	71	54	123	97.66	128	Asp184Gly (gat/gGt)	Rv2067c	-	hypothetical protein
2328543	0	T	SNP	C	123	91	211	99.53	215	Ile145Met (ata/atG)	Rv2071c	cobM	precorrin-4 C(11)-methyltransferase
2329533	0	A	SNP	G	90	100	187	100	190	Leu205Pro (ctc/cCc)	Rv2072c	cobL	precorrin-6Y C(5,15)-methyltransferase
2331620	0	A	SNP	C	104	89	192	99.48	194	Gly420Gly (ggt/ggG)	Rv2075c	-	hypothetical protein
2331789	0	G	SNP	T	75	96	171	100	171	Pro364Gln (ccg/cAg)	Rv2075c	-	hypothetical protein
2333215	0	C	SNP	T	98	68	156	99.4	167	Cys25Tyr (tgc/tAc)	Rv2076c	-	hypothetical protein
2334007	0	A	SNP	G	90	78	167	100	168	Ala96Ala (gct/gcC)	Rv2077c	-	transmembrane protein
2335075	0	A	SNP	G	77	86	161	100	163	Glu6Gly (gaa/gGa)	Rv2078	-	hypothetical protein
2335080	0	T	SNP	C	80	87	165	99.4	168	Leu8Leu (ttg/Ctg)	Rv2078	-	hypothetical protein
2335494	0	A	SNP	G	111	93	202	100	204	Tyr47Cys (tac/tGc)	Rv2079	-	hypothetical protein
2338195	0	C	Del	GAP	139	105	237	90.37	270		Rv2081c	-	transmembrane protein
2338275	0	G	SNP	C	178	148	324	100	326	Thr77Thr (acc/acG)	Rv2081c	-	transmembrane protein
2338422	0	C	SNP	T	129	144	270	100	273	Trp28_ (tgg/tgA)	Rv2081c	-	transmembrane protein
2338425	0	A	SNP	G	127	135	262	100	262	Phe27Phe (ttt/ttC)	Rv2081c	-	transmembrane protein
2338428	0	G	SNP	A	126	136	256	100	262	Asn26Asn (aac/aaT)	Rv2081c	-	transmembrane protein
2338431	0	A	SNP	G	124	138	256	100	262	His25His (cat/caC)	Rv2081c	-	transmembrane protein
2338434	0	C	SNP	T	124	137	259	99.62	262	Ser24Ser (tcg/tcA)	Rv2081c	-	transmembrane protein
2338692	0	C	SNP	G	183	156	337	99.12	342
2338701	0	C	SNP	T	152	141	289	99.32	295
2338702	0	A	SNP	G	159	139	292	99.33	300
2338704	0	C	SNP	G	158	139	293	99.33	299
2338707	0	C	SNP	T	162	139	297	98.69	305
2338866	0	T	SNP	G	173	206	378	100	379	Leu53Arg (ctg/cGg)	Rv2082	-	hypothetical protein
2338990	0	G	SNP	C	177	177	345	99.44	356	Ala94Ala (gcg/gcC)	Rv2082	-	hypothetical protein
2338994	0	G	SNP	A	177	176	346	99.44	355	Ala96Thr (gcg/Acg)	Rv2082	-	hypothetical protein
2340621	0	C	SNP	G	141	200	332	99.71	342	Pro638Arg (ccc/cGc)	Rv2082	-	hypothetical protein
2341636	0	C	SNP	G	83	113	194	100	196	Leu256Val (ctg/Gtg)	Rv2083	-	hypothetical protein
2342649	1	A	Ins	G	72	88	160	82.47	160		Rv2084	-	hypothetical protein
2342649	2	A	Ins	G	72	88	160	82.47	160		Rv2084	-	hypothetical protein
2342649	3	A	Ins	C	72	88	160	82.47	160		Rv2084	-	hypothetical protein
2342649	4	A	Ins	G	72	88	160	82.47	160		Rv2084	-	hypothetical protein
2342649	5	A	Ins	T	70	85	155	79.9	156		Rv2084	-	hypothetical protein
2342649	6	A	Ins	A	70	85	155	79.9	156		Rv2084	-	hypothetical protein
2342649	7	A	Ins	C	70	86	156	80.41	156		Rv2084	-	hypothetical protein
2342649	8	A	Ins	A	70	86	156	80.41	156		Rv2084	-	hypothetical protein
2342649	9	A	Ins	C	70	86	156	80.41	156		Rv2084	-	hypothetical protein
2342649	10	A	Ins	A	70	86	156	80.41	156		Rv2084	-	hypothetical protein
2342649	11	A	Ins	C	70	86	156	80.41	156		Rv2084	-	hypothetical protein
2344246	0	G	SNP	C	83	84	165	100	167
2345037	0	C	SNP	A	86	96	178	100	182	Leu209Leu (ctc/ctA)	Rv2088	pknJ	transmembrane serine/threonine-protein kinase PknJ
2345085	0	A	SNP	C	94	99	188	99.48	194	Ala225Ala (gca/gcC)	Rv2088	pknJ	transmembrane serine/threonine-protein kinase PknJ
2345311	0	G	SNP	T	103	81	181	98.92	186	Ala301Ser (gcc/Tcc)	Rv2088	pknJ	transmembrane serine/threonine-protein kinase PknJ
2346929	0	C	SNP	T	91	101	186	99.48	193	Leu132Leu (ctg/ctA)	Rv2089c	pepE	dipeptidase PepE
2348446	0	C	SNP	G	84	100	182	100	184	Phe358Leu (ttc/ttG)	Rv2090	-	5'-3' exonuclease
2348708	0	G	SNP	A	77	73	150	100	150	Val195Val (gtc/gtT)	Rv2091c	-	membrane protein
2353385	0	G	SNP	C	89	75	161	98.8	166	Gln311Glu (cag/Gag)	Rv2095c	pafC	proteasome accessory factor C
2357269	0	G	Del	GAP	89	102	195	79.58	240
2357270	0	C	Del	GAP	90	102	195	80	240
2357271	0	C	Del	GAP	90	102	195	80	240
2358029	1	T	Ins	G	86	97	183	96.83	183
2359947	0	G	SNP	C	86	78	162	99.39	165	Arg520Pro (cgg/cCg)	Rv2100	-	hypothetical protein
2361604	0	C	SNP	G	97	98	190	100	195	Val455Val (gtc/gtG)	Rv2101	helZ	helicase HelZ
2362041	0	C	SNP	A	121	114	230	100	235	Pro601Gln (ccg/cAg)	Rv2101	helZ	helicase HelZ
2367061	0	A	Del	GAP	82	62	144	97.3	148
2368565	0	A	Del	GAP	81	66	147	99.32	148
2369186	0	G	SNP	C	104	112	215	100	216	Arg182Gly (cgt/Ggt)	Rv2109c	prcA	proteasome subunit alpha
2369326	0	C	SNP	G	84	107	191	100	191	Arg135Pro (cgc/cCc)	Rv2109c	prcA	proteasome subunit alpha
2375909	0	G	SNP	C	71	92	160	100	163	Pro128Ala (ccg/Gcg)	Rv2115c	mpa	proteasome-associated ATPase
2381100	0	G	SNP	A	111	77	182	99.47	189	Pro10Pro (ccg/ccA)	Rv2123	PPE37	PPE family protein PPE37
2381912	0	G	SNP	T	93	69	159	99.39	163	Gly281Val (ggg/gTg)	Rv2123	PPE37	PPE family protein PPE37
2382260	0	T	SNP	G	88	94	181	100	182	Leu397Arg (ctc/cGc)	Rv2123	PPE37	PPE family protein PPE37
2382287	0	C	Del	GAP	76	71	144	93.04	158		Rv2123	PPE37	PPE family protein PPE37
2382289	0	G	SNP	T	79	73	151	97.44	156	Asp407Tyr (gac/Tac)	Rv2123	PPE37	PPE family protein PPE37
2386389	0	G	SNP	A	101	103	200	100	204	Gly33Ser (ggc/Agc)	Rv2125	-	hypothetical protein
2386793	0	C	SNP	T	92	112	202	99.03	206	Pro167Pro (ccc/ccT)	Rv2125	-	hypothetical protein
2387733	0	T	SNP	C	108	55	161	99.39	164	Glu80Glu (gaa/gaG)	Rv2126c	PE_PGRS37	PE-PGRS family protein PE_PGRS37
2388641	0	G	SNP	A	88	89	176	100	177	Gly9Asp (ggc/gAc)	Rv2127	ansP1	L-asparagine permease
2402765	0	G	SNP	A	90	76	165	99.4	167
2413246	0	C	SNP	A	110	100	206	99.53	211	Val36Leu (gtg/Ttg)	Rv2153c	murG	UDP-N-acetylglucosamine--N-acetylmuramyl- (pentapeptide) pyrophosphoryl-undecaprenol-N-acetylglucosamine transferase
2415656	0	G	SNP	C	116	111	225	100	227	Arg247Gly (cgg/Ggg)	Rv2155c	murD	UDP-N-acetylmuramoylalanine--D-glutamate ligase
2421812	0	G	SNP	A	95	107	199	100	202
2421816	0	A	SNP	G	98	106	200	100	204
2421975	1	G	Ins	G	98	98	196	94.23	196
2421975	2	G	Ins	G	95	97	192	92.31	192
2421975	3	G	Ins	A	94	97	191	91.83	192
2421975	4	G	Ins	A	95	96	191	91.83	192
2423819	0	C	SNP	G	69	61	121	99.24	131	Gly340Gly (ggg/ggC)	Rv2162c	PE_PGRS38	PE-PGRS family protein PE_PGRS38
2423822	0	A	SNP	G	75	66	135	100	141	Gly339Gly (ggt/ggC)	Rv2162c	PE_PGRS38	PE-PGRS family protein PE_PGRS38
2424114	0	C	SNP	A	12	67	78	98.75	80	Arg242Leu (cgc/cTc)	Rv2162c	PE_PGRS38	PE-PGRS family protein PE_PGRS38
2424151	0	C	SNP	A	6	47	50	98.15	54	Ala230Ser (gca/Tca)	Rv2162c	PE_PGRS38	PE-PGRS family protein PE_PGRS38
2424925	0	A	SNP	G	79	84	161	99.39	164
2425471	0	T	SNP	C	64	103	165	100	167	Arg539Arg (cga/cgG)	Rv2163c	pbpB	penicillin-binding membrane protein PbpB
2432853	0	T	SNP	G	85	79	159	98.8	166	_207Glu (taa/Gaa)	Rv2170	-	GCN5-like N-acetyltransferase
2434749	0	C	SNP	T	116	74	189	100	190
2440926	0	G	SNP	T	97	92	189	98.95	191	Asp265Glu (gac/gaA)	Rv2178c	aroG	phospho-2-dehydro-3-deoxyheptonate aldolase AroG
2440935	0	G	SNP	C	96	91	182	98.42	190	Ser262Ser (tcc/tcG)	Rv2178c	aroG	phospho-2-dehydro-3-deoxyheptonate aldolase AroG
2448458	0	C	SNP	T	86	83	169	100	169	Thr100Ile (acc/aTc)	Rv2187	fadD15	long-chain-fatty-acid--CoA ligase FadD15
2449826	0	C	SNP	G	93	100	189	100	193	Ser556Trp (tcg/tGg)	Rv2187	fadD15	long-chain-fatty-acid--CoA ligase FadD15
2452452	0	G	SNP	A	118	106	221	100	224	Thr274Met (acg/aTg)	Rv2190c	-	endopeptidase
2462871	0	G	SNP	A	74	76	147	100	150	Ala59Ala (gcc/gcT)	Rv2198c	mmpS3	membrane protein MmpS3
2463906	0	G	SNP	T	57	72	128	100	129	Ile282Ile (atc/atA)	Rv2200c	ctaC	cytochrome C oxidase subunit II
2464330	0	T	SNP	C	71	62	130	99.25	134	Lys141Arg (aag/aGg)	Rv2200c	ctaC	cytochrome C oxidase subunit II
2470591	0	A	SNP	C	105	96	200	100	201
2472029	0	T	SNP	G	117	103	219	98.65	223	Trp207Gly (tgg/Ggg)	Rv2207	cobT	nicotinate-nucleotide-dimethylbenzimidazolphosphoribosyltransferase
2477984	0	G	SNP	A	87	82	168	100	169	Ser265Ser (tcg/tcA)	Rv2212	-	adenylyl cyclase
2478619	0	G	SNP	A	95	108	202	99.51	204	Leu94Leu (ctg/ctA)	Rv2213	pepB	cytosol aminopeptidase
2479099	0	G	SNP	A	75	79	148	97.47	158	Leu254Leu (ctg/ctA)	Rv2213	pepB	cytosol aminopeptidase
2480809	0	G	SNP	C	99	123	219	99.11	224	Ala298Gly (gcc/gGc)	Rv2214c	ephD	oxidoreductase EphD
2494430	0	C	SNP	G	88	88	171	99.44	177	Gly324Arg (ggc/Cgc)	Rv2223c	-	carboxylesterase B
2495916	0	C	SNP	T	87	73	158	99.38	161	Asp370Asn (gac/Aac)	Rv2224c	caeA	carboxylesterase A
2499726	0	G	SNP	A	88	90	178	100	178	Asp299Asn (gat/Aat)	Rv2226	-	hypothetical protein
2501331	0	A	SNP	G	80	93	172	100	173	Asn134Ser (aac/aGc)	Rv2227	-	hypothetical protein
2504177	0	C	SNP	T	106	109	213	99.54	216	Glu144Glu (gag/gaA)	Rv2230c	-	GTP cyclohydrolase
2509140	0	G	SNP	C	99	122	218	100	221	Ser79Cys (tcc/tGc)	Rv2236c	cobD	cobalamin biosynthesis transmembrane protein CobD
2509722	0	A	SNP	G	104	87	189	100	191	Pro78Pro (cca/ccG)	Rv2237	-	hypothetical protein
2516271	0	T	SNP	C	91	109	198	100	200	Met323Thr (atg/aCg)	Rv2242	-	hypothetical protein
2516567	0	G	SNP	C	62	89	147	100	151
2521342	0	T	SNP	C	109	116	223	100	225	Asp200Asp (gat/gaC)	Rv2247	accD6	acetyl-/propionyl-CoA carboxylase subunit beta
2523205	1	G	Ins	C	66	76	142	91.61	142
2523205	2	G	Ins	G	65	76	141	90.97	142
2523205	3	G	Ins	C	66	76	142	91.61	142
2525723	0	G	Del	GAP	99	102	196	96.63	208		Rv2251	-	flavoprotein
2526974	0	T	SNP	C	96	88	181	100	184	Pro470Pro (cct/ccC)	Rv2251	-	flavoprotein
2529680	0	A	SNP	G	85	92	176	100	177	Thr65Thr (act/acC)	Rv2256c	-	hypothetical protein
2531742	0	A	SNP	G	98	86	184	100	184	Ala52Ala (gct/gcC)	Rv2258c	-	transcriptional regulator
2533377	0	T	SNP	C	96	78	169	99.43	175	Asp16Asp (gat/gaC)	Rv2260	-	hypothetical protein
2534563	0	G	Del	GAP	91	91	178	96.3	189
2534564	0	A	Del	GAP	91	91	178	100	182
2536312	0	C	SNP	T	82	106	185	100	188	Arg224Arg (cgc/cgT)	Rv2263	-	oxidoreductase
2536625	1	C	Ins	G	94	78	172	94.51	172		Rv2264c	-	hypothetical protein
2540554	0	T	SNP	C	113	95	207	99.52	209	Ser151Pro (tcg/Ccg)	Rv2266	cyp124	cytochrome P450 Cyp124
2541477	0	C	SNP	G	87	87	171	99.43	175
2541779	0	G	SNP	A	78	85	162	98.79	165	Tyr344Tyr (tac/taT)	Rv2267c	-	hypothetical protein
2542543	0	G	SNP	A	85	69	153	100	154	Arg90Cys (cgt/Tgt)	Rv2267c	-	hypothetical protein
2543369	0	G	SNP	A	85	82	165	98.24	170	Thr303Ile (acc/aTc)	Rv2268c	cyp128	cytochrome P450 Cyp128
2549509	0	T	SNP	C	85	99	182	100	184	Tyr174Cys (tat/tGt)	Rv2277c	-	glycerolphosphodiesterase
2558943	0	C	Del	GAP	78	82	160	96.39	166		Rv2286c	-	hypothetical protein
2562644	0	G	SNP	T	90	93	182	99.46	184	Ala16Ser (gcg/Tcg)	Rv2290	lppO	lipoprotein LppO
2564368	1	G	Ins	C	77	92	169	97.13	170		Rv2293c	-	hypothetical protein
2566766	1	C	Ins	G	71	108	179	94.21	180
2566768	0	A	SNP	C	73	110	181	99.46	184
2573756	0	C	SNP	A	82	94	173	100	176
2578626	0	A	SNP	G	93	90	181	100	183	Met24Thr (atg/aCg)	Rv2307c	-	hypothetical protein
2586127	0	A	SNP	G	104	97	197	100	201	Gly388Gly (ggt/ggC)	Rv2314c	-	hypothetical protein
2589216	0	G	SNP	C	92	111	200	100	203	Val127Leu (gtg/Ctg)	Rv2316	uspA	sugar ABC transporter permease UspA
2591172	0	G	SNP	A	87	88	174	98.31	178	Ala219Thr (gcc/Acc)	Rv2318	uspC	sugar ABC transporter substrate-binding lipoprotein UspC
2596290	0	G	SNP	A	63	73	135	99.27	137
2598400	0	A	SNP	G	105	101	204	100	206	Asn516Asn (aat/aaC)	Rv2326c	-	ABC transporter ATP-binding protein
2600260	0	A	SNP	G	113	98	209	99.53	212	Arg91Arg (cga/cgG)	Rv2327	-	hypothetical protein
2601576	0	T	SNP	G	92	92	182	99.46	185	Ser282Arg (agt/agG)	Rv2328	PE23	PE family protein PE23
2604158	0	A	Del	GAP	68	76	146	75	192		Rv2330c	lppP	lipoprotein LppP
2604159	0	G	Del	GAP	68	76	146	75	192		Rv2330c	lppP	lipoprotein LppP
2604160	0	T	Del	GAP	68	76	146	75.39	191		Rv2330c	lppP	lipoprotein LppP
2604161	0	G	Del	GAP	68	76	146	76.6	188		Rv2330c	lppP	lipoprotein LppP
2604162	0	C	Del	GAP	68	76	146	77.84	185		Rv2330c	lppP	lipoprotein LppP
2604163	0	C	Del	GAP	68	76	146	77.01	187		Rv2330c	lppP	lipoprotein LppP
2604164	0	A	Del	GAP	68	76	146	78.26	184		Rv2330c	lppP	lipoprotein LppP
2604165	0	A	Del	GAP	68	76	146	80	180		Rv2330c	lppP	lipoprotein LppP
2608117	0	C	SNP	A	63	106	166	100	169	Asp69Tyr (gac/Tac)	Rv2333c	stp	multidrug resistance protein
2612632	0	C	SNP	A	111	103	211	100	214	Gly119Val (ggc/gTc)	Rv2337c	-	hypothetical protein
2615413	0	A	SNP	G	96	87	181	100	183	Thr241Ala (acc/Gcc)	Rv2339	mmpL9	transmembrane transport protein MmpL9
2619271	0	T	SNP	C	72	95	166	99.4	168
2624986	0	T	SNP	G	117	102	216	100	219	Val389Gly (gtg/gGg)	Rv2345	-	transmembrane protein
2625924	0	T	SNP	C	79	66	142	100	145	Ala83Ala (gca/gcG)	Rv2346c	esxO	ESAT-6 like protein EsxO
2626095	0	C	SNP	G	79	84	160	90.06	181	Ala26Ala (gcg/gcC)	Rv2346c	esxO	ESAT-6 like protein EsxO
2626513	0	T	SNP	A	52	37	89	100	89	Thr3Ser (aca/Tca)	Rv2347c	esxP	ESAT-6 like protein EsxP
2626514	0	T	SNP	G	58	36	93	98.95	95	Ala2Ala (gca/gcC)	Rv2347c	esxP	ESAT-6 like protein EsxP
2626600	0	G	SNP	A	79	42	119	97.58	124
2627946	0	A	SNP	G	83	95	176	100	178	Arg251Arg (cgt/cgC)	Rv2349c	plcC	phospholipase C
2631009	1	G	Ins	G	78	65	143	83.63	143		Rv2351c	plcA	membrane-associated phospholipase A
2631009	2	G	Ins	T	78	65	143	83.63	143		Rv2351c	plcA	membrane-associated phospholipase A
2631009	3	G	Ins	G	78	65	143	83.63	143		Rv2351c	plcA	membrane-associated phospholipase A
2631009	4	G	Ins	C	78	65	143	83.63	143		Rv2351c	plcA	membrane-associated phospholipase A
2631009	5	G	Ins	C	78	65	143	83.63	143		Rv2351c	plcA	membrane-associated phospholipase A
2632341	1	C	Ins	A	82	76	158	96.34	158
2632362	0	T	SNP	C	90	75	161	100	165
2637541	0	C	SNP	T	92	97	189	100	189
2642383	0	C	SNP	T	66	82	141	100	148	Ala66Thr (gcc/Acc)	Rv2360c	-	hypothetical protein
2652254	0	G	SNP	C	120	103	222	100	223	Ala191Gly (gct/gGt)	Rv2372c	-	rRNA small subunit methyltransferase E
2656225	0	A	SNP	G	80	81	159	100	161	Val69Ala (gtc/gCc)	Rv2377c	-	hypothetical protein
2656635	0	G	SNP	A	87	78	162	100	165	Pro357Ser (ccg/Tcg)	Rv2378c	mbtG	L-lysine N6-monooxygenase
2660319	0	C	SNP	G	101	103	196	100	204	Glu589Asp (gag/gaC)	Rv2379c	mbtF	peptide synthetase
2661039	0	G	SNP	A	84	102	184	100	186	Ile349Ile (atc/atT)	Rv2379c	mbtF	peptide synthetase
2680658	0	T	SNP	G	67	83	149	100	150	Thr67Thr (act/acG)	Rv2386a	-	hypothetical protein
2681346	0	C	SNP	T	75	83	157	98.75	160	His194His (cac/caT)	Rv2387	-	hypothetical protein
2688700	0	C	SNP	T	92	91	181	99.46	184	Pro231Ser (ccg/Tcg)	Rv2394	ggtB	gamma-glutamyltranspeptidase precursor GgtB
2690160	0	A	SNP	G	88	87	171	100	175	Asn30Ser (aac/aGc)	Rv2395	-	integral membrane protein
2695378	0	C	SNP	G	72	84	154	100	156	Gly141Ala (ggc/gCc)	Rv2398c	cysW	sulfate ABC transporter permease CysW
2697489	0	C	SNP	T	74	74	145	99.33	149	Ala76Thr (gcg/Acg)	Rv2400c	subI	sulfate ABC transporter substrate-binding lipoprotein SubI
2700222	0	T	SNP	C	99	91	188	98.96	192	Leu565Pro (ctg/cCg)	Rv2402	-	trehalase
2704884	1	A	Ins	C	87	75	162	99.39	162		Rv2407	-	ribonuclease Z
2704884	2	A	Ins	A	87	75	162	99.39	162		Rv2407	-	ribonuclease Z
2704884	3	A	Ins	G	87	75	162	99.39	162		Rv2407	-	ribonuclease Z
2704884	4	A	Ins	C	87	74	161	98.77	161		Rv2407	-	ribonuclease Z
2704884	5	A	Ins	G	87	74	161	98.77	161		Rv2407	-	ribonuclease Z
2704884	6	A	Ins	A	87	73	160	98.16	160		Rv2407	-	ribonuclease Z
2704884	7	A	Ins	C	87	73	160	98.16	160		Rv2407	-	ribonuclease Z
2708527	0	C	SNP	T	90	84	170	98.31	177	Gly480Asp (ggt/gAt)	Rv2411c	-	hypothetical protein
2712328	0	C	SNP	T	122	106	226	100	228	Pro183Pro (ccg/ccA)	Rv2414c	-	hypothetical protein
2713795	0	C	SNP	T	102	80	180	100	182
2718852	0	T	SNP	G	87	94	180	100	181
2720069	0	G	SNP	A	77	100	174	99.44	178	Gly158Glu (ggg/gAg)	Rv2423	-	hypothetical protein
2720444	0	C	SNP	T	92	76	166	99.41	169	Ser283Phe (tct/tTt)	Rv2423	-	hypothetical protein
2720895	0	G	SNP	A	8	44	50	98.11	53	His295Tyr (cac/Tac)	Rv2424c	-	transposase
2720952	0	T	SNP	C	7	31	37	97.44	39	Thr276Ala (acc/Gcc)	Rv2424c	-	transposase
2720954	0	G	SNP	A	7	28	35	97.22	36	Thr275Ile (acc/aTc)	Rv2424c	-	transposase
2721562	0	C	SNP	G	96	88	181	100	184	Ala72Ala (gcg/gcC)	Rv2424c	-	transposase
2723506	0	T	SNP	C	80	83	160	100	163	Leu226Leu (tta/ttG)	Rv2426c	-	hypothetical protein
2724199	0	A	Del	GAP	64	55	119	75.32	158
2724200	0	G	Del	GAP	63	55	119	75.64	156
2726105	0	G	SNP	A	76	111	186	100	187						phylo (Delhi/CAS, 3)	isoniazid (INH)
2726116	0	T	Del	GAP	78	96	173	90.62	192							isoniazid (INH)
2729058	0	A	SNP	C	103	113	211	99.08	218	Leu26Arg (ctg/cGg)	Rv2433c	-	hypothetical protein
2729454	0	C	SNP	T	120	99	217	98.65	222	Met369Ile (atg/atA)	Rv2434c	-	transmembrane protein
2734074	0	T	SNP	C	101	119	215	99.55	221	Val282Ala (gtc/gCc)	Rv2436	rbsK	ribokinase RbsK
2737572	0	C	SNP	A	83	111	193	100	194	Ala226Ser (gcg/Tcg)	Rv2439c	proB	glutamate 5-kinase protein
2738221	0	G	SNP	A	120	107	226	98.7	230	Ile9Ile (atc/atT)	Rv2439c	proB	glutamate 5-kinase protein
2740693	0	T	SNP	C	73	67	139	99.29	141
2751804	0	C	SNP	T	96	98	191	100	194	Arg126Gln (cgg/cAg)	Rv2450c	rpfE	resuscitation-promoting factor RpfE
2752698	0	C	SNP	A	59	89	145	100	148
2753869	0	A	SNP	G	108	83	186	98.45	194	Val293Ala (gtg/gCg)	Rv2454c	-	2-oxoglutarate oxidoreductase subunit KorB
2760152	0	A	SNP	G	85	107	188	100	192	Tyr125Cys (tac/tGc)	Rv2458	mmuM	homocysteine S-methyltransferase MmuM
2764519	0	C	SNP	T	88	86	173	98.86	176	Ser258Asn (agc/aAc)	Rv2462c	tig	trigger factor
2771383	0	A	SNP	G	94	97	187	98.96	193	Ser800Gly (agc/Ggc)	Rv2467	pepN	aminopeptidase PepN
2778631	0	A	SNP	G	97	82	176	99.44	180	Met1211Thr (atg/aCg)	Rv2476c	gdh	NAD-dependent glutamate dehydrogenase
2779136	0	T	SNP	C	93	109	201	99.51	203	Ser1043Gly (agc/Ggc)	Rv2476c	gdh	NAD-dependent glutamate dehydrogenase
2782498	0	G	SNP	A	91	74	163	100	165	Asp515Asp (gac/gaT)	Rv2477c	-	macrolide ABC transporter ATP-binding protein
2786952	0	A	SNP	G	78	90	165	100	168	Cys778Arg (tgc/Cgc)	Rv2482c	plsB2	glycerol-3-phosphate acyltransferase
2791098	0	C	SNP	T	83	99	179	100	182	Gly466Asp (ggt/gAt)	Rv2484c	-	diacyglycerol O-acyltransferase
2795974	0	T	Del	GAP	26	37	71	92.65	68		Rv2487c	PE_PGRS42	PE-PGRS family protein PE_PGRS42
2795975	0	T	Del	GAP	26	37	71	94.03	67		Rv2487c	PE_PGRS42	PE-PGRS family protein PE_PGRS42
2795976	0	G	Del	GAP	26	37	71	92.65	68		Rv2487c	PE_PGRS42	PE-PGRS family protein PE_PGRS42
2795977	0	C	Del	GAP	26	37	71	91.3	69		Rv2487c	PE_PGRS42	PE-PGRS family protein PE_PGRS42
2795978	0	C	Del	GAP	26	37	71	91.3	69		Rv2487c	PE_PGRS42	PE-PGRS family protein PE_PGRS42
2795979	0	G	Del	GAP	26	37	71	92.65	68		Rv2487c	PE_PGRS42	PE-PGRS family protein PE_PGRS42
2795980	0	C	Del	GAP	26	37	71	94.03	67		Rv2487c	PE_PGRS42	PE-PGRS family protein PE_PGRS42
2795981	0	C	Del	GAP	26	37	71	94.03	67		Rv2487c	PE_PGRS42	PE-PGRS family protein PE_PGRS42
2795982	0	C	Del	GAP	26	37	71	95.45	66		Rv2487c	PE_PGRS42	PE-PGRS family protein PE_PGRS42
2795983	0	G	Del	GAP	26	37	71	96.92	65		Rv2487c	PE_PGRS42	PE-PGRS family protein PE_PGRS42
2795984	0	C	Del	GAP	26	37	71	95.45	66		Rv2487c	PE_PGRS42	PE-PGRS family protein PE_PGRS42
2795985	0	G	Del	GAP	26	37	71	96.92	65		Rv2487c	PE_PGRS42	PE-PGRS family protein PE_PGRS42
2795986	0	C	Del	GAP	26	37	71	96.92	65		Rv2487c	PE_PGRS42	PE-PGRS family protein PE_PGRS42
2795987	0	C	Del	GAP	26	37	71	96.92	65		Rv2487c	PE_PGRS42	PE-PGRS family protein PE_PGRS42
2795988	0	G	Del	GAP	26	37	71	96.92	65		Rv2487c	PE_PGRS42	PE-PGRS family protein PE_PGRS42
2795989	0	C	Del	GAP	26	37	71	96.92	65		Rv2487c	PE_PGRS42	PE-PGRS family protein PE_PGRS42
2795990	0	C	Del	GAP	26	37	71	96.92	65		Rv2487c	PE_PGRS42	PE-PGRS family protein PE_PGRS42
2795991	0	G	Del	GAP	26	37	71	96.92	65		Rv2487c	PE_PGRS42	PE-PGRS family protein PE_PGRS42
2795992	0	G	Del	GAP	26	37	71	96.92	65		Rv2487c	PE_PGRS42	PE-PGRS family protein PE_PGRS42
2795993	0	T	Del	GAP	26	37	71	95.45	66		Rv2487c	PE_PGRS42	PE-PGRS family protein PE_PGRS42
2798496	0	G	SNP	A	107	119	222	99.56	227	Gly795Gly (ggc/ggT)	Rv2488c	-	LuxR family transcriptional regulator
2798595	0	C	SNP	T	98	114	209	99.53	213	Ala762Ala (gcg/gcA)	Rv2488c	-	LuxR family transcriptional regulator
2803139	0	C	Del	GAP	102	90	190	84.96	226		Rv2490c	PE_PGRS43	PE-PGRS family protein PE_PGRS43
2803140	0	C	Del	GAP	102	90	190	85.71	224		Rv2490c	PE_PGRS43	PE-PGRS family protein PE_PGRS43
2803141	0	A	Del	GAP	102	90	190	86.1	223		Rv2490c	PE_PGRS43	PE-PGRS family protein PE_PGRS43
2803142	0	C	Del	GAP	102	90	190	88.07	218		Rv2490c	PE_PGRS43	PE-PGRS family protein PE_PGRS43
2803143	0	C	Del	GAP	102	90	190	87.67	219		Rv2490c	PE_PGRS43	PE-PGRS family protein PE_PGRS43
2803144	0	G	Del	GAP	102	90	190	87.67	219		Rv2490c	PE_PGRS43	PE-PGRS family protein PE_PGRS43
2803145	0	G	Del	GAP	102	90	190	89.72	214		Rv2490c	PE_PGRS43	PE-PGRS family protein PE_PGRS43
2803146	0	C	Del	GAP	102	90	190	90.14	213		Rv2490c	PE_PGRS43	PE-PGRS family protein PE_PGRS43
2803147	0	A	Del	GAP	103	90	191	90.61	213		Rv2490c	PE_PGRS43	PE-PGRS family protein PE_PGRS43
2807486	0	C	SNP	A	49	74	122	100	123	Ala70Asp (gcc/gAc)	Rv2492	-	hypothetical protein
2809621	0	T	SNP	C	114	125	236	100	239	Thr107Ala (acc/Gcc)	Rv2495c	bkdC	branched-chain keto acid dehydrogenase E2 component
2817747	0	G	SNP	A	98	104	199	97.58	207	Ala243Val (gct/gTt)	Rv2502c	accD1	acetyl-/propionyl-CoA carboxylase subunit beta
2818837	0	A	SNP	G	100	89	187	100	189	Gly97Gly (ggt/ggC)	Rv2503c	scoB	succinyl-CoA:3-ketoacid-CoA transferase subunit B
2821342	0	C	SNP	T	89	104	184	98.97	195	Ala85Ala (gcg/gcA)	Rv2505c	fadD35	fatty-acid--CoA ligase FadD35
2825466	0	G	SNP	A	121	117	238	100	238	Lys263Lys (aag/aaA)	Rv2509	-	short-chain type dehydrogenase/reductase
2827984	0	G	SNP	T	84	85	168	100	169
2828019	0	T	SNP	C	76	92	166	98.82	170
2830525	0	C	SNP	A	65	87	151	100	152	Thr122Lys (acg/aAg)	Rv2513	-	hypothetical protein
2836773	0	C	SNP	T	89	100	186	99.47	190	Ser330Leu (tcg/tTg)	Rv2519	PE26	PE family protein PE26
2840999	0	C	SNP	G	84	124	204	100	208	Ser2778Ser (tcg/tcC)	Rv2524c	fas	fatty acid synthase
2841022	0	A	SNP	G	84	122	205	100	206	Cys2771Arg (tgc/Cgc)	Rv2524c	fas	fatty acid synthase
2847281	0	A	SNP	G	91	108	198	100	199	Asp684Asp (gat/gaC)	Rv2524c	fas	fatty acid synthase
2855259	0	A	SNP	G	83	88	164	100	171	Ala841Ala (gct/gcC)	Rv2531c	-	amino acid decarboxylase
2865760	0	A	SNP	G	87	76	162	100	163	Thr211Ala (acc/Gcc)	Rv2542	-	hypothetical protein
2865882	0	T	SNP	C	99	86	185	100	185	Val251Val (gtt/gtC)	Rv2542	-	hypothetical protein
2867207	0	C	SNP	G	72	64	134	98.55	138	Ala28Ala (gcc/gcG)	Rv2544	lppB	lipoprotein LppB
2867230	0	G	SNP	A	47	51	98	98.99	99	Gly36Asp (ggc/gAc)	Rv2544	lppB	lipoprotein LppB
2867231	0	C	SNP	T	48	49	96	98.98	98	Gly36Gly (ggc/ggT)	Rv2544	lppB	lipoprotein LppB
2867236	0	A	SNP	G	53	50	103	99.04	104	Asn38Ser (aac/aGc)	Rv2544	lppB	lipoprotein LppB
2867240	0	C	SNP	T	53	52	103	99.06	106	Pro39Pro (ccc/ccT)	Rv2544	lppB	lipoprotein LppB
2867245	0	A	SNP	C	55	56	111	99.11	112	Lys41Thr (aaa/aCa)	Rv2544	lppB	lipoprotein LppB
2867251	0	C	SNP	G	57	56	113	99.12	114	Pro43Arg (ccg/cGg)	Rv2544	lppB	lipoprotein LppB
2867254	0	A	SNP	G	58	57	113	99.14	116	His44Arg (cac/cGc)	Rv2544	lppB	lipoprotein LppB
2867263	0	G	SNP	A	65	64	127	99.23	130	Gly47Asp (ggc/gAc)	Rv2544	lppB	lipoprotein LppB
2877378	0	G	SNP	C	110	89	194	100	199	Ala103Pro (gcc/Ccc)	Rv2557	-	hypothetical protein
2880702	0	G	SNP	C	91	72	161	100	163	Val210Leu (gtc/Ctc)	Rv2560	-	hypothetical protein
2881337	0	C	SNP	T	85	84	168	98.83	171
2881569	0	A	SNP	G	99	101	199	99.5	201
2881598	0	G	Del	GAP	84	101	177	94.87	195
2884068	0	A	SNP	C	84	109	193	98.47	196	Met243Leu (atg/Ctg)	Rv2564	glnQ	glutamine ABC transporter ATP-binding protein
2886570	0	A	SNP	G	90	90	175	100	180	Glu66Glu (gaa/gaG)	Rv2566	-	hypothetical protein
2888201	0	T	SNP	C	105	120	223	99.56	226	Leu610Pro (ctc/cCc)	Rv2566	-	hypothetical protein
2889633	0	T	SNP	C	76	94	163	100	170	Ala1087Ala (gct/gcC)	Rv2566	-	hypothetical protein
2891267	0	C	SNP	T	96	84	177	98.9	182	Gly491Gly (ggc/ggT)	Rv2567	-	hypothetical protein
2891728	0	A	SNP	G	107	99	205	100	206	Gln645Arg (cag/cGg)	Rv2567	-	hypothetical protein
2894208	0	G	SNP	A	76	73	148	100	149	Ser67Ser (agc/agT)	Rv2569c	-	hypothetical protein
2895473	0	A	SNP	G	96	103	197	99	201	Phe163Ser (ttc/tCc)	Rv2571c	-	transmembrane protein
2897660	0	T	SNP	C	96	89	185	100	185	Ala48Ala (gca/gcG)	Rv2572c	aspS	aspartate--tRNA ligase
2898522	0	T	SNP	C	104	114	216	99.54	219	Tyr160Tyr (tat/taC)	Rv2573	-	2-dehydropantoate 2-reductase
2903050	0	G	SNP	A	92	85	172	100	177	Thr161Ile (acc/aTc)	Rv2578c	-	hypothetical protein
2910461	0	G	SNP	T	108	115	216	100	223	Ala147Glu (gcg/gAg)	Rv2584c	apt	adenine phosphoribosyltransferase
2910852	0	C	SNP	G	90	97	183	100	187	Ala17Pro (gcg/Ccg)	Rv2584c	apt	adenine phosphoribosyltransferase
2911293	0	C	SNP	G	88	91	176	98.9	181	Cys462Ser (tgt/tCt)	Rv2585c	-	lipoprotein
2912294	0	T	SNP	G	92	78	168	100	170	Ala128Ala (gca/gcC)	Rv2585c	-	lipoprotein
2922470	0	C	SNP	T	69	106	165	98.31	178	Ala307Val (gcg/gTg)	Rv2591	PE_PGRS44	PE-PGRS family protein PE_PGRS44
2923391	0	T	SNP	C	99	101	195	99.5	201	Pro281Pro (cca/ccG)	Rv2592c	ruvB	Holliday junction ATP-dependent DNA helicase RuvB
2925462	0	T	SNP	A	93	83	173	99.44	177
2925962	0	T	SNP	C	88	105	191	100	193	Cys77Arg (tgc/Cgc)	Rv2596	vapC40	ribonuclease VapC40
2927939	0	T	SNP	C	94	83	173	100	177
2931933	0	C	SNP	T	108	80	184	99.47	189	Gln119Gln (cag/caA)	Rv2604c	snoP	glutamine amidotransferase SnoP
2939373	0	G	SNP	C	90	99	186	99.47	190	Ser197Cys (tct/tGt)	Rv2611c	-	phosphatidylinositol mannoside acyltransferase
2939657	0	T	SNP	C	100	96	192	100	196	Ile102Met (ata/atG)	Rv2611c	-	phosphatidylinositol mannoside acyltransferase
2941179	0	G	SNP	A	65	79	139	99.31	145	Arg6Arg (cgc/cgT)	Rv2613c	-	AP-4-A phosphorylase		phylo (Delhi/CAS)
2943675	0	G	SNP	A	109	128	229	98.75	240	Gly437Gly (ggc/ggT)	Rv2615c	PE_PGRS45	PE-PGRS family protein PE_PGRS45
2943711	1	G	Ins	C	85	94	179	78.51	179		Rv2615c	PE_PGRS45	PE-PGRS family protein PE_PGRS45
2943711	2	G	Ins	C	85	94	179	78.51	179		Rv2615c	PE_PGRS45	PE-PGRS family protein PE_PGRS45
2943711	3	G	Ins	G	85	93	178	78.07	179		Rv2615c	PE_PGRS45	PE-PGRS family protein PE_PGRS45
2943711	4	G	Ins	C	85	93	178	78.07	179		Rv2615c	PE_PGRS45	PE-PGRS family protein PE_PGRS45
2943711	5	G	Ins	C	85	94	179	78.51	179		Rv2615c	PE_PGRS45	PE-PGRS family protein PE_PGRS45
2943711	6	G	Ins	G	85	94	179	78.51	179		Rv2615c	PE_PGRS45	PE-PGRS family protein PE_PGRS45
2943711	7	G	Ins	T	85	94	179	78.51	179		Rv2615c	PE_PGRS45	PE-PGRS family protein PE_PGRS45
2943711	8	G	Ins	T	85	94	179	78.51	179		Rv2615c	PE_PGRS45	PE-PGRS family protein PE_PGRS45
2943711	9	G	Ins	T	85	94	179	78.51	179		Rv2615c	PE_PGRS45	PE-PGRS family protein PE_PGRS45
2944515	0	A	SNP	C	90	122	210	99.53	213	Gly157Gly (ggt/ggG)	Rv2615c	PE_PGRS45	PE-PGRS family protein PE_PGRS45
2944524	0	C	SNP	G	65	106	164	82.61	207	Gly154Gly (ggg/ggC)	Rv2615c	PE_PGRS45	PE-PGRS family protein PE_PGRS45
2948524	0	T	SNP	A	87	110	195	100	197	Glu12Val (gag/gTg)	Rv2621c	-	transcriptional regulator
2949251	0	G	SNP	A	76	103	175	100	179	Val206Ile (gtt/Att)	Rv2622	-	methyltransferase
2953252	0	G	SNP	T	100	77	174	99.44	178
2954439	0	T	SNP	C	101	96	195	100	197	Arg104Gly (aga/Gga)	Rv2627c	-	hypothetical protein
2957361	0	G	SNP	T	83	82	163	99.4	166	Val157Leu (gtg/Ttg)	Rv2630	-	hypothetical protein
2958693	0	G	SNP	A	78	90	167	99.41	169	Ala374Ala (gcg/gcA)	Rv2631	-	RNA-splicing ligase RtcB
2959257	0	A	Del	GAP	74	79	150	98.08	156
2959258	0	T	Del	GAP	73	77	147	96.77	155
2959259	0	C	Del	GAP	73	77	147	96.77	155
2959260	0	C	Del	GAP	73	77	147	96.77	155
2959261	0	A	Del	GAP	73	77	147	98.04	153
2959262	0	A	Del	GAP	73	77	147	98.68	152
2959263	0	T	Del	GAP	73	77	147	98.68	152
2959264	0	C	Del	GAP	73	77	147	98.04	153
2959265	0	A	SNP	T	72	78	148	98.04	153
2960592	0	C	SNP	T	97	89	174	97.38	191	Gly617Asp (ggc/gAc)	Rv2634c	PE_PGRS46	PE-PGRS family protein PE_PGRS46
2964594	0	G	SNP	A	97	97	192	100	194	Ala64Thr (gcc/Acc)	Rv2638	-	hypothetical protein
2965811	0	G	SNP	A	84	111	194	99.49	196	Asp9Asp (gac/gaT)	Rv2640c	-	ArsR family transcriptional regulator
2974404	0	G	SNP	T	95	104	193	99.5	200	Leu277Leu (ctc/ctA)	Rv2650c	-	prophage protein
2974933	0	A	SNP	G	110	95	203	99.51	206	Ile101Thr (atc/aCc)	Rv2650c	-	prophage protein
2975227	0	T	SNP	G	75	94	167	100	169	Asn3Thr (aat/aCt)	Rv2650c	-	prophage protein
2976582	0	G	SNP	A	97	87	182	99.46	185
2984740	0	A	SNP	G	97	107	200	100	204	His3Arg (cac/cGc)	Rv2668	-	hypothetical protein
2988630	0	C	SNP	G	120	109	226	100	229	His317Asp (cat/Gat)	Rv2672	-	protease
2994187	0	T	SNP	C	111	103	212	100	214	Leu292Leu (tta/ttG)	Rv2678c	hemE	uroporphyrinogen decarboxylase
2994842	0	G	SNP	A	102	107	203	99.05	211	Ala74Val (gcc/gTc)	Rv2678c	hemE	uroporphyrinogen decarboxylase
2995548	0	C	SNP	A	108	108	216	99.54	217	Thr145Asn (acc/aAc)	Rv2679	echA15	enoyl-CoA hydratase EchA15
3003115	0	C	SNP	G	97	80	175	98.88	179	Ala378Gly (gca/gGa)	Rv2685	arsB1	arsenic-transport integral membrane protein ArsB
3005185	0	G	SNP	T	90	92	178	100	182	Pro156Thr (ccc/Acc)	Rv2688c	-	antibiotic ABC transporter ATP-binding protein
3009692	0	A	SNP	G	90	82	168	100	172	Thr117Ala (acc/Gcc)	Rv2691	ceoB	TRK system potassium uptake protein CeoB
3010014	0	G	SNP	A	75	83	154	100	158	Gly224Glu (ggg/gAg)	Rv2691	ceoB	TRK system potassium uptake protein CeoB
3010420	0	A	SNP	G	103	77	179	100	180	Ile133Val (atc/Gtc)	Rv2692	ceoC	TRK system potassium uptake protein CeoC
3011837	0	A	SNP	G	69	76	143	100	145
3017465	0	T	SNP	C	82	73	151	100	155	Ile203Thr (ata/aCa)	Rv2702	ppgK	polyphosphate glucokinase
3024806	0	A	SNP	C	120	96	211	100	216	Ser175Ala (tcc/Gcc)	Rv2712c	-	hypothetical protein
3027548	0	C	SNP	T	91	83	172	100	174	Pro162Ser (ccg/Tcg)	Rv2714	-	hypothetical protein
3027798	0	T	SNP	C	94	88	182	99.45	183	Val245Ala (gtg/gCg)	Rv2714	-	hypothetical protein
3031168	0	A	SNP	G	102	84	183	100	186	Tyr124His (tat/Cat)	Rv2719c	-	membrane protein
3037377	0	T	SNP	C	93	79	167	100	172
3040344	0	C	SNP	T	89	100	188	100	189	Glu142Glu (gag/gaA)	Rv2727c	miaA	tRNA delta(2)-isopentenylpyrophosphate transferase
3041871	0	G	SNP	T	91	100	184	100	191	Ala202Glu (gcg/gAg)	Rv2729c	-	integral membrane protein
3043700	0	C	SNP	T	94	92	183	100	186	Ala225Ala (gcc/gcT)	Rv2731	-	hypothetical protein
3054081	0	A	SNP	G	80	89	168	99.41	170	Gly56Gly (gga/ggG)	Rv2741	PE_PGRS47	PE-PGRS family protein PE_PGRS47
3054321	0	A	SNP	G	74	82	152	99.36	157	Gly136Gly (gga/ggG)	Rv2741	PE_PGRS47	PE-PGRS family protein PE_PGRS47
3054724	0	A	SNP	G	6	6	12	85.71	14	Ser271Gly (agc/Ggc)	Rv2741	PE_PGRS47	PE-PGRS family protein PE_PGRS47
3059791	0	G	SNP	C	20	47	67	100	67
3059812	0	T	Del	GAP	21	20	42	97.62	42
3059820	0	G	SNP	T	21	19	40	97.56	41
3059821	0	C	SNP	G	21	20	38	97.62	42
3059822	0	A	SNP	C	20	20	39	97.56	41
3059829	1	G	Ins	A	29	21	50	98.04	50
3069167	0	A	SNP	G	91	84	168	100	175	Leu306Pro (ctg/cCg)	Rv2756c	hsdM	type I restriction/modification system DNA methylase HsdM
3069566	0	C	SNP	T	84	89	173	100	173	Gly173Asp (ggc/gAc)	Rv2756c	hsdM	type I restriction/modification system DNA methylase HsdM
3071300	1	G	Ins	A	88	88	176	97.24	176		Rv2760c	vapB42	antitoxin VapB42
3072285	0	A	SNP	C	89	93	178	100	182	Leu119Arg (ctg/cGg)	Rv2761c	hsdS	type I restriction/modification system specificity determinant HsdS
3076172	0	C	SNP	T	94	95	187	98.95	191	Asp67Asn (gat/Aat)	Rv2766c	-	short-chain type dehydrogenase/reductase
3078178	0	C	SNP	T	118	80	194	100	198	Val270Met (gtg/Atg)	Rv2769c	PE27	PE family protein PE27
3079877	0	A	SNP	G	108	104	211	99.53	213	Phe194Ser (ttc/tCc)	Rv2770c	PPE44	PPE family protein PPE44
3080795	0	A	SNP	G	100	79	177	100	179	Leu80Pro (ctc/cCc)	Rv2771c	-	hypothetical protein
3086788	0	T	SNP	C	68	63	128	100	131
3089299	0	C	SNP	G	89	87	173	100	176	Gly355Arg (gga/Cga)	Rv2782c	pepR	zinc protease
3089817	0	G	SNP	A	102	77	171	98.35	182	Ala182Val (gct/gTt)	Rv2782c	pepR	zinc protease
3096219	0	A	SNP	T	86	78	160	99.39	165	Glu370Val (gag/gTg)	Rv2787	-	hypothetical protein
3103682	0	T	SNP	C	116	107	222	100	223	Met87Val (atg/Gtg)	Rv2794c	pptT	phosphopantetheinyl transferase
3104189	0	A	SNP	G	84	102	182	100	186	Cys241Cys (tgt/tgC)	Rv2795c	-	hypothetical protein
3111280	0	G	SNP	A	104	101	200	100	205	Leu182Phe (ctt/Ttt)	Rv2802c	-	arginine/hypothetical protein
3112700	0	C	SNP	T	105	107	208	100	212	Gly132Asp (ggc/gAc)	Rv2804c	-	hypothetical protein
3112877	0	G	SNP	A	83	100	181	100	183	Gly4Asp (ggc/gAc)	Rv2805	-	hypothetical protein
3113872	0	A	SNP	T	85	104	186	100	189	Glu72Val (gag/gTg)	Rv2807	-	hypothetical protein
3114516	0	A	Del	GAP	86	97	177	96.32	190		Rv2807	-	hypothetical protein
3115384	0	G	SNP	C	72	53	125	100	125
3117533	0	G	SNP	A	95	106	198	99.5	202	Arg239Gln (cgg/cAg)	Rv2812	-	transposase
3118000	0	A	SNP	G	109	138	242	99.6	248	Arg395Gly (agg/Ggg)	Rv2812	-	transposase
3119776	0	G	SNP	A	73	81	142	90.06	171
3127007	0	T	SNP	C	90	86	173	99.44	177	Asn121Asp (aac/Gac)	Rv2819c	-	CRISPR type III-associated RAMP protein Csm5
3131469	1	T	Ins	T	98	110	208	96.3	208		Rv2823c	-	CRISPR-associated protein Cas10/Csm1
3131469	2	T	Ins	G	98	110	208	96.3	208		Rv2823c	-	CRISPR-associated protein Cas10/Csm1
3131469	3	T	Ins	T	98	110	208	96.3	208		Rv2823c	-	CRISPR-associated protein Cas10/Csm1
3131469	4	T	Ins	C	98	109	207	95.83	208		Rv2823c	-	CRISPR-associated protein Cas10/Csm1
3131469	5	T	Ins	G	98	110	208	96.3	208		Rv2823c	-	CRISPR-associated protein Cas10/Csm1
3131469	6	T	Ins	G	98	109	207	95.83	207		Rv2823c	-	CRISPR-associated protein Cas10/Csm1
3131469	7	T	Ins	C	97	109	206	95.37	206		Rv2823c	-	CRISPR-associated protein Cas10/Csm1
3131469	8	T	Ins	G	96	109	205	94.91	205		Rv2823c	-	CRISPR-associated protein Cas10/Csm1
3131469	9	T	Ins	A	94	109	203	93.98	204		Rv2823c	-	CRISPR-associated protein Cas10/Csm1
3133054	0	C	SNP	G	183	164	342	100	347	Ser162Ser (tcg/tcC)	Rv2825c	-	hypothetical protein
3133055	0	G	SNP	C	183	163	334	100	346	Ser162Trp (tcg/tGg)	Rv2825c	-	hypothetical protein
3133536	0	T	SNP	C	77	108	181	99.46	186	Lys2Glu (aaa/Gaa)	Rv2825c	-	hypothetical protein
3135272	0	G	SNP	A	92	96	183	98.43	191	Ala71Val (gca/gTa)	Rv2827c	-	hypothetical protein
3135950	0	C	SNP	G	5	23	27	100	28	Ser128Ser (tcg/tcC)	Rv2828c	-	hypothetical protein
3135951	0	G	SNP	C	4	23	26	100	27	Ser128Trp (tcg/tGg)	Rv2828c	-	hypothetical protein
3137058	0	G	SNP	A	89	100	186	100	189	Ala56Val (gcg/gTg)	Rv2830c	vapB22	antitoxin VapB22
3162805	0	C	SNP	G	128	107	230	100	235	Arg180Gly (cgc/Ggc)	Rv2853	PE_PGRS48	PE-PGRS family protein PE_PGRS48
3165807	0	G	SNP	A	78	71	148	99.33	150	Val201Val (gtg/gtA)	Rv2855	mtr	mycothione reductase
3168309	0	T	SNP	C	88	88	173	99.44	177
3168492	0	G	SNP	A	70	83	150	99.35	154
3174013	0	G	SNP	A	100	104	204	100	204	Pro2Leu (cct/cTt)	Rv2861c	mapB	methionine aminopeptidase
3174496	0	A	SNP	G	95	117	210	99.07	214	Cys50Arg (tgt/Cgt)	Rv2862c	-	hypothetical protein
3177884	0	C	SNP	A	88	98	185	100	186	Arg21Arg (cgc/cgA)	Rv2866	relG	toxin RelG
3180988	0	C	SNP	A	101	85	182	99.47	187	Val259Phe (gtc/Ttc)	Rv2869c	rip	zinc metalloprotease
3186860	0	T	SNP	G	92	68	153	100	160	Tyr672Asp (tat/Gat)	Rv2874	dipZ	integral membrane C-type cytochrome biogenesis protein DipZ
3189242	0	A	SNP	G	93	99	190	98.97	194	Ala52Ala (gct/gcC)	Rv2878c	mpt53	soluble secreted antigen Mpt53
3190146	0	C	Del	GAP	102	87	189	94.97	199
3194241	1	C	Ins	G	79	70	149	91.98	151		Rv2885c	-	transposase
3200478	0	G	SNP	A	107	111	215	99.54	219	Leu71Leu (ctg/ctA)	Rv2891	-	hypothetical protein
3202731	0	A	SNP	C	96	97	191	98.47	196	Gly104Gly (gga/ggC)	Rv2893	-	oxidoreductase
3208600	0	G	SNP	A	97	84	176	99.45	182	Tyr269Tyr (tac/taT)	Rv2899c	fdhD	formate dehydrogenase accessory protein FdhD
3212723	0	C	SNP	A	106	101	200	98.57	210	Ala78Ala (gcg/gcT)	Rv2902c	rnhB	ribonuclease HII
3219500	0	T	SNP	A	100	97	195	99.49	198	Lys121Met (aag/aTg)	Rv2912c	-	TetR family HTH-type transcriptional regulator
3220780	0	C	SNP	T	98	90	186	98.43	191	Gly307Ser (ggc/Agc)	Rv2913c	-	D-amino acid aminohydrolase
3226181	0	A	SNP	C	89	78	166	99.4	168	Arg35Arg (cgt/cgG)	Rv2916c	ffh	signal recognition particle protein
3228143	0	G	SNP	T	105	102	206	100	207	Arg594Leu (cgg/cTg)	Rv2917	-	hypothetical protein
3232759	0	G	SNP	A	231	172	396	79.49	507
3236442	0	G	SNP	A	100	104	203	99.03	206	His455His (cac/caT)	Rv2922c	smc	chromosome partition protein Smc
3236497	0	A	SNP	T	97	90	185	100	187	Val437Glu (gtg/gAg)	Rv2922c	smc	chromosome partition protein Smc
3244113	0	T	SNP	C	65	83	146	98.67	150	Pro139Pro (cct/ccC)	Rv2930	fadD26	fatty-acid--CoA ligase FadD26
3247298	0	C	SNP	A	95	90	182	100	185	Gly618Gly (ggc/ggA)	Rv2931	ppsA	phthiocerol synthesis polyketide synthase type I PpsA
3247304	0	C	SNP	G	75	68	141	99.31	144	Val620Val (gtc/gtG)	Rv2931	ppsA	phthiocerol synthesis polyketide synthase type I PpsA
3247306	0	A	Del	GAP	71	62	133	97.79	136		Rv2931	ppsA	phthiocerol synthesis polyketide synthase type I PpsA
3247307	0	C	Del	GAP	71	62	134	97.79	136		Rv2931	ppsA	phthiocerol synthesis polyketide synthase type I PpsA
3247308	0	C	Del	GAP	71	62	134	97.79	136		Rv2931	ppsA	phthiocerol synthesis polyketide synthase type I PpsA
3247309	0	C	Del	GAP	71	63	134	99.26	135		Rv2931	ppsA	phthiocerol synthesis polyketide synthase type I PpsA
3247310	0	T	Del	GAP	71	63	134	99.26	135		Rv2931	ppsA	phthiocerol synthesis polyketide synthase type I PpsA
3247313	1	C	Ins	A	72	65	137	97.16	137		Rv2931	ppsA	phthiocerol synthesis polyketide synthase type I PpsA
3247313	2	C	Ins	C	72	64	136	96.45	137		Rv2931	ppsA	phthiocerol synthesis polyketide synthase type I PpsA
3247313	3	C	Ins	C	72	64	136	96.45	136		Rv2931	ppsA	phthiocerol synthesis polyketide synthase type I PpsA
3247313	4	C	Ins	A	72	64	136	96.45	136		Rv2931	ppsA	phthiocerol synthesis polyketide synthase type I PpsA
3247313	5	C	Ins	G	72	64	136	96.45	136		Rv2931	ppsA	phthiocerol synthesis polyketide synthase type I PpsA
3247319	0	C	SNP	T	93	99	188	100	192	Gly625Gly (ggc/ggT)	Rv2931	ppsA	phthiocerol synthesis polyketide synthase type I PpsA
3247340	0	G	SNP	A	102	123	214	100	225	Val632Val (gtg/gtA)	Rv2931	ppsA	phthiocerol synthesis polyketide synthase type I PpsA
3247851	0	G	SNP	A	57	51	107	98.18	110	Ala803Thr (gcc/Acc)	Rv2931	ppsA	phthiocerol synthesis polyketide synthase type I PpsA
3247853	0	C	SNP	T	57	53	109	99.1	111	Ala803Ala (gcc/gcT)	Rv2931	ppsA	phthiocerol synthesis polyketide synthase type I PpsA
3247856	0	G	SNP	C	56	54	107	99.1	111	Arg804Arg (cgg/cgC)	Rv2931	ppsA	phthiocerol synthesis polyketide synthase type I PpsA
3247864	1	C	Ins	T	52	49	101	98.06	101		Rv2931	ppsA	phthiocerol synthesis polyketide synthase type I PpsA
3247864	2	C	Ins	A	52	49	101	98.06	101		Rv2931	ppsA	phthiocerol synthesis polyketide synthase type I PpsA
3247864	3	C	Ins	G	52	49	101	98.06	101		Rv2931	ppsA	phthiocerol synthesis polyketide synthase type I PpsA
3247864	4	C	Ins	G	52	49	101	98.06	101		Rv2931	ppsA	phthiocerol synthesis polyketide synthase type I PpsA
3247866	0	C	Del	GAP	53	52	96	98.13	107		Rv2931	ppsA	phthiocerol synthesis polyketide synthase type I PpsA
3247867	0	A	Del	GAP	53	52	96	98.13	107		Rv2931	ppsA	phthiocerol synthesis polyketide synthase type I PpsA
3247868	0	A	Del	GAP	53	52	96	98.13	107		Rv2931	ppsA	phthiocerol synthesis polyketide synthase type I PpsA
3247869	0	A	Del	GAP	53	52	96	98.13	107		Rv2931	ppsA	phthiocerol synthesis polyketide synthase type I PpsA
3247874	0	G	SNP	A	56	56	109	98.25	114	Arg810Arg (cgg/cgA)	Rv2931	ppsA	phthiocerol synthesis polyketide synthase type I PpsA
3247877	0	T	SNP	C	56	57	111	98.26	115	Phe811Phe (ttt/ttC)	Rv2931	ppsA	phthiocerol synthesis polyketide synthase type I PpsA
3247883	0	T	SNP	C	76	85	158	99.38	162	Ser813Ser (agt/agC)	Rv2931	ppsA	phthiocerol synthesis polyketide synthase type I PpsA
3248074	0	G	SNP	A	54	100	152	99.35	155	Arg877His (cgc/cAc)	Rv2931	ppsA	phthiocerol synthesis polyketide synthase type I PpsA
3248075	0	C	SNP	T	55	100	155	99.36	156	Arg877Arg (cgc/cgT)	Rv2931	ppsA	phthiocerol synthesis polyketide synthase type I PpsA
3251047	0	C	SNP	A	73	68	138	99.3	142	Ala1868Glu (gcg/gAg)	Rv2931	ppsA	phthiocerol synthesis polyketide synthase type I PpsA
3256494	0	A	SNP	G	98	87	183	100	185	Gly270Gly (gga/ggG)	Rv2933	ppsC	phthiocerol synthesis polyketide synthase type I PpsC
3266030	0	A	SNP	G	118	102	219	100	220	Ser1261Ser (tca/tcG)	Rv2934	ppsD	phthiocerol synthesis polyketide synthase type I PpsD
3269581	0	A	SNP	G	75	82	156	100	157	Ala615Ala (gca/gcG)	Rv2935	ppsE	phthiocerol synthesis polyketide synthase type I PpsE
3270784	0	A	SNP	G	91	115	201	100	206	Gln1016Gln (caa/caG)	Rv2935	ppsE	phthiocerol synthesis polyketide synthase type I PpsE
3273107	0	C	SNP	A	79	73	151	99.35	153	Ala298Ala (gcc/gcA)	Rv2936	drrA	daunorubicin ABC transporter ATP-binding protein DrrA		phylo (3)
3274540	0	G	SNP	A	97	81	175	98.89	180	Gly157Ser (ggc/Agc)	Rv2938	drrC	daunorubicin ABC transporter permease DrrC
3276613	0	G	SNP	A	76	76	149	100	152	Leu2035Leu (ctg/Ttg)	Rv2940c	mas	multifunctional mycocerosic acid synthase
3284924	0	C	SNP	G	97	103	200	100	200	Val530Val (gtc/gtG)	Rv2941	fadD28	long-chain-fatty-acid--AMP ligase FadD28
3296371	1	G	Ins	C	75	80	155	79.08	155		Rv2947c	pks15	polyketide synthase
3296371	2	G	Ins	C	74	80	154	78.57	155		Rv2947c	pks15	polyketide synthase
3296371	3	G	Ins	G	74	80	154	78.57	155		Rv2947c	pks15	polyketide synthase
3296371	4	G	Ins	C	75	80	155	79.08	155		Rv2947c	pks15	polyketide synthase
3296371	5	G	Ins	G	75	80	155	79.08	155		Rv2947c	pks15	polyketide synthase
3296371	6	G	Ins	G	74	80	154	78.57	155		Rv2947c	pks15	polyketide synthase
3296371	7	G	Ins	C	75	80	155	79.08	155		Rv2947c	pks15	polyketide synthase
3296843	0	A	SNP	G	106	110	205	100	216	Val333Ala (gtg/gCg)	Rv2947c	pks15	polyketide synthase
3300026	0	G	SNP	C	78	77	155	98.73	157	Pro182Arg (ccg/cGg)	Rv2949c	-	chorismate pyruvate-lyase
3302589	0	A	SNP	C	84	77	160	99.38	162
3306441	0	G	SNP	A	97	103	196	99.5	201	Arg388Gln (cgg/cAg)	Rv2953	-	trans-acting enoyl reductase
3308606	0	G	SNP	A	93	101	185	100	194
3312620	0	C	SNP	A	53	61	114	99.13	115	Glu73Asp (gag/gaT)	Rv2959c	-	rhamnosyl O-methyltransferase
3314412	0	A	SNP	G	99	100	197	100	199	Ala237Ala (gct/gcC)	Rv2962c	-	PGL/p-HBAD biosynthesis rhamnosyltransferase
3315726	0	G	Del	GAP	85	92	171	96.72	183		Rv2963	-	integral membrane protein
3316955	0	A	SNP	C	79	89	166	100	168	Met143Leu (atg/Ctg)	Rv2964	purU	formyltetrahydrofolate deformylase
3326554	0	A	SNP	C	99	107	202	100	206	Asn152His (aac/Cac)	Rv2971	-	oxidoreductase		phylo (not Euro-American, M. africanum, M. bovis, M . canettii, M. caprae, M. Microti, M. pinipedii, Beijing, Delhi/CAS, EAI)
3331362	0	C	Del	GAP	80	113	193	94.15	205		Rv2975c	-	hypothetical protein
3331363	0	G	Del	GAP	80	113	193	95.07	203		Rv2975c	-	hypothetical protein
3335708	0	G	SNP	C	76	93	167	100	169	Pro14Arg (ccg/cGg)	Rv2979c	-	resolvase
3336587	0	T	SNP	A	72	52	112	89.21	139
3336825	0	T	SNP	C	79	91	166	100	170	Thr365Ala (aca/Gca)	Rv2981c	ddlA	D-alanine--D-alanine ligase
3338603	0	G	SNP	C	79	83	161	100	162	Pro133Ala (ccg/Gcg)	Rv2982c	gpdA2	glycerol-3-phosphate dehydrogenase
3345136	0	G	SNP	T	90	89	176	99.44	180	Pro314Thr (ccg/Acg)	Rv2988c	leuC	3-isopropylmalate dehydratase large subunit
3348536	0	C	SNP	T	81	75	152	100	156
3349917	0	G	SNP	A	99	101	199	99.5	201	His121Tyr (cat/Tat)	Rv2992c	gltS	glutamate--tRNA ligase
3352932	0	C	SNP	G	100	89	187	99.47	190	Thr179Thr (acg/acC)	Rv2995c	leuB	3-isopropylmalate dehydrogenase
3355949	0	A	SNP	C	110	90	197	99.5	201	Asp284Ala (gac/gCc)	Rv2997	-	dehydrogenase
3357464	0	C	SNP	G	85	99	179	98.4	187
3358235	0	A	SNP	T	88	96	183	100	184	Met212Leu (atg/Ttg)	Rv2999	lppY	lipoprotein LppY
3363338	0	A	SNP	G	98	92	185	100	190
3367765	0	G	SNP	A	79	85	159	100	164	Gly343Gly (ggc/ggT)	Rv3009c	gatB	aspartyl/glutamyl-tRNA(Asn/Gln) amidotransferase subunit B
3380804	0	T	SNP	G	92	89	175	100	181	Ile64Leu (atc/Ctc)	Rv3022A	PE29	PE family protein PE29
3385218	0	C	SNP	T	98	83	176	100	181	Gly287Glu (gga/gAa)	Rv3026c	-	hypothetical protein
3393640	0	C	SNP	T	73	78	151	100	151	Asn87Asn (aac/aaT)	Rv3033	-	hypothetical protein
3395654	0	G	SNP	A	103	115	216	97.76	223	Leu92Leu (ctg/ctA)	Rv3035	-	hypothetical protein
3401871	0	A	SNP	G	86	113	193	100	199	Ala16Ala (gct/gcC)	Rv3041c	-	ABC transporter ATP-binding protein
3402816	0	C	SNP	T	90	84	172	99.43	175	Gly116Glu (gga/gAa)	Rv3042c	serB2	phosphoserine phosphatase SerB
3404376	0	C	SNP	G	110	95	204	99.51	206	Thr182Thr (acg/acC)	Rv3043c	ctaD	cytochrome C oxidase cytochrome 1
3413785	0	C	SNP	T	86	91	177	98.33	180	Val128Ile (gtc/Atc)	Rv3051c	nrdE	ribonucleoside-diphosphate reductase subunit alpha
3415184	0	C	Del	GAP	51	49	99	75.19	133
3415185	0	T	Del	GAP	51	49	99	76.92	130
3415186	0	A	Del	GAP	51	49	99	76.92	130
3415187	0	G	Del	GAP	51	49	99	76.34	131
3415188	0	G	Del	GAP	51	49	99	78.74	127
3415189	0	G	Del	GAP	51	49	99	79.37	126
3415190	0	G	Del	GAP	51	49	99	80.65	124
3415191	0	G	Del	GAP	51	49	99	81.97	122
3415192	0	T	Del	GAP	51	49	99	82.64	121
3415193	0	G	Del	GAP	51	49	99	83.33	120
3415194	0	G	Del	GAP	51	49	99	84.03	119
3420825	0	A	SNP	G	102	86	186	100	188	Asp445Gly (gac/gGc)	Rv3059	cyp136	cytochrome P450 Cyp136
3425854	0	C	SNP	T	107	78	183	100	185	Pro91Ser (ccg/Tcg)	Rv3062	ligB	DNA ligase
3428741	0	G	SNP	A	87	85	168	98.85	174	Gly500Asp (ggc/gAc)	Rv3063	cstA	carbon starvation protein A
3428897	0	G	SNP	C	107	105	208	99.53	213	Arg552Pro (cgt/cCt)	Rv3063	cstA	carbon starvation protein A
3428917	0	C	SNP	A	101	101	200	100	202	Arg559Ser (cgt/Agt)	Rv3063	cstA	carbon starvation protein A
3437007	0	G	SNP	C	102	103	203	99.03	207	Ala77Pro (gcc/Ccc)	Rv3074	-	hypothetical protein
3440464	0	T	SNP	G	104	92	194	100	196	Arg308Arg (cgt/cgG)	Rv3077	-	hydrolase
3440468	0	G	SNP	C	103	97	199	100	200	Gly310Arg (ggc/Cgc)	Rv3077	-	hydrolase
3445935	0	G	SNP	C	77	100	175	98.33	180	Pro18Pro (ccc/ccG)	Rv3080c	pknK	serine/threonine-protein kinase PknK
3450065	0	G	SNP	C	97	85	176	99.45	183	Arg23Arg (cgg/cgC)	Rv3084	lipR	acetyl-hydrolase LipR
3450725	0	T	SNP	C	87	112	194	100	199	Val243Val (gtt/gtC)	Rv3084	lipR	acetyl-hydrolase LipR
3454263	0	C	SNP	G	78	87	162	100	165	Leu447Val (ctc/Gtc)	Rv3087	-	diacyglycerol O-acyltransferase
3455686	0	G	SNP	C	86	71	153	100	157	Leu449Leu (ctg/ctC)	Rv3088	tgs4	diacyglycerol O-acyltransferase
3456666	0	A	SNP	G	80	70	148	99.34	151	Ala302Ala (gca/gcG)	Rv3089	fadD13	long chain-fatty-acid--CoA ligase FadD13
3459081	0	G	SNP	C	97	94	191	99.48	192	Ala291Pro (gca/Cca)	Rv3090	-	hypothetical protein
3462135	0	G	SNP	C	125	113	237	99.58	239	Cys210Trp (tgc/tgG)	Rv3093c	-	oxidoreductase
3466919	0	C	SNP	G	70	95	164	100	165	Gly58Ala (ggc/gCc)	Rv3097c	lipY	triacylglycerol lipase Lip
3467465	0	C	SNP	G	92	63	151	100	155	Ala66Ala (gcg/gcC)	Rv3098c	-	hypothetical protein
3473996	1	G	Ins	A	92	110	202	98.06	202
3480474	0	G	SNP	A	90	104	193	100	194	Gly134Glu (gga/gAa)	Rv3113	-	phosphatase
3480789	0	T	SNP	C	105	104	205	99.52	210	Ser11Pro (tca/Cca)	Rv3114	-	hypothetical protein
3486977	0	A	SNP	G	110	89	191	99.5	200	Lys157Glu (aaa/Gaa)	Rv3121	cyp141	cytochrome P450 Cyp141
3488122	0	G	SNP	A	100	96	192	99.49	197	Gly12Arg (ggg/Agg)	Rv3122	-	hypothetical protein
3489665	0	C	SNP	T	77	85	160	100	162	Pro54Ser (cca/Tca)	Rv3124	moaR1	transcriptional regulator MoaR
3499497	0	G	SNP	C	81	73	152	99.35	155	Ala140Gly (gcc/gGc)	Rv3133c	devR	two component transcriptional regulator DevR
3500243	0	G	SNP	C	123	113	232	99.58	237	Ala169Ala (gcc/gcG)	Rv3134c	-	universal stress protein
3503895	0	C	SNP	T	90	107	190	100	197	Pro168Leu (ccg/cTg)	Rv3137	-	histidinol-phosphatase
3506650	0	A	SNP	C	76	113	187	97.93	193	Ile430Leu (atc/Ctc)	Rv3139	fadE24	acyl-CoA dehydrogenase FadE24
3509231	0	G	SNP	A	78	109	185	99.47	188	Arg106Cys (cgc/Tgc)	Rv3142c	-	hypothetical protein
3509300	0	A	Del	GAP	73	90	163	97.6	167		Rv3142c	-	hypothetical protein
3509301	0	G	Del	GAP	73	90	163	99.39	164		Rv3142c	-	hypothetical protein
3510120	0	T	SNP	G	79	126	204	100	205	Lys400Gln (aag/Cag)	Rv3144c	PPE52	PPE family protein PPE52
3515467	0	C	SNP	T	69	101	168	98.84	172	Pro19Leu (ccg/cTg)	Rv3150	nuoF	NADH-quinone oxidoreductase subunit F
3518167	0	A	SNP	G	106	90	192	100	196	Ile474Met (ata/atG)	Rv3151	nuoG	NADH-quinone oxidoreductase subunit G
3518555	0	A	SNP	G	90	102	191	99.48	193	Thr604Ala (acg/Gcg)	Rv3151	nuoG	NADH-quinone oxidoreductase subunit G
3530955	0	C	SNP	G	71	75	145	100	146	Val62Leu (gtc/Ctc)	Rv3161c	-	dioxygenase
3539353	0	G	SNP	A	86	99	182	98.93	187	Gln283Gln (cag/caA)	Rv3170	aofH	flavin-containing monoamine oxidase
3541713	0	A	SNP	G	87	107	192	99.49	195	Cys111Cys (tgt/tgC)	Rv3173c	-	TetR/Acr family transcriptional regulator
3556275	0	A	SNP	G	93	89	181	100	182	Leu138Pro (ctg/cCg)	Rv3190c	-	hypothetical protein
3557253	0	C	SNP	T	85	83	166	98.82	170
3562338	0	G	SNP	T	92	83	173	100	175	Leu279Met (ctg/Atg)	Rv3193c	-	transmembrane protein
3579788	0	G	SNP	A	95	116	207	99.06	213	Pro138Leu (ccg/cTg)	Rv3202c	-	ATP-dependent DNA helicase
3580637	0	T	Del	GAP	98	88	182	98.41	189
3581414	0	A	SNP	G	83	83	161	99.4	167	Thr34Ala (aca/Gca)	Rv3204	-	DNA-methyltransferase
3582694	0	C	SNP	T	69	89	155	100	158	Lys339Lys (aag/aaA)	Rv3206c	moeB1	adenylyltransferase/sulfurtransferase
3590686	1	G	Ins	C	70	52	122	96.06	122
3591063	0	T	SNP	C	85	76	160	99.38	162	Lys144Glu (aag/Gag)	Rv3213c	-	SOJ/ParA-like protein
3593456	0	C	SNP	T	83	102	182	98.4	188
3600576	0	C	SNP	T	107	93	195	99.5	201	Cys242Cys (tgc/tgT)	Rv3224	-	iron-regulated short-chain dehydrogenase/reductase
3602139	0	T	SNP	C	71	95	165	100	166	Tyr101Cys (tat/tGt)	Rv3225c	-	GCN5-like N-acetyltransferase
3604821	0	G	SNP	C	108	110	213	100	218	Ala32Ala (gcg/gcC)	Rv3228	-	hypothetical protein
3610391	1	A	Ins	C	106	109	215	99.54	215		Rv3234c	tgs3	diacyglycerol O-acyltransferase
3611287	0	C	Del	GAP	92	84	174	97.24	181
3614982	0	T	SNP	C	97	93	187	100	190	Leu874Leu (cta/ctG)	Rv3239c	-	transmembrane transport protein
3621423	0	A	SNP	G	73	65	137	100	138
3622441	0	A	SNP	C	97	84	176	100	181	Val217Val (gtt/gtG)	Rv3243c	-	hypothetical protein
3625065	0	T	SNP	G	89	92	180	100	181	Met517Leu (atg/Ctg)	Rv3245c	mtrB	two component sensory histidine kinase MtrB
3630339	0	C	SNP	G	97	101	195	98.02	202	Ala17Pro (gcc/Ccc)	Rv3249c	-	TetR family transcriptional regulator
3638093	0	G	SNP	A	82	86	164	99.41	169	Ser206Leu (tcg/tTg)	Rv3257c	pmmA	phosphomannomutase PmmA
3645524	0	C	SNP	T	97	91	185	99.47	189	Asp152Asn (gac/Aac)	Rv3264c	manB	D-alpha-D-mannose-1-phosphate guanylyltransferase ManB
3653988	0	G	SNP	A	100	102	199	99.51	203	Val181Met (gtg/Atg)	Rv3272	-	hypothetical protein
3656206	0	C	SNP	A	85	97	174	100	182	Arg524Ser (cgc/Agc)	Rv3273	-	transmembrane carbonic anhydrase
3670040	0	C	SNP	T	74	83	156	100	157	Ala124Ala (gcg/gcA)	Rv3289c	-	transmembrane protein
3675035	0	C	SNP	T	80	95	173	98.31	178	Thr478Thr (acc/acT)	Rv3293	pcd	piperideine-6-carboxylic acid dehydrogenase
3678094	0	C	SNP	T	96	99	188	100	195	Ala440Ala (gcc/gcT)	Rv3296	lhr	ATP-dependent helicase
3679764	0	G	SNP	A	124	112	233	99.16	238	Ser997Asn (agc/aAc)	Rv3296	lhr	ATP-dependent helicase
3681548	0	A	SNP	C	79	75	150	99.35	155	Arg77Arg (agg/Cgg)	Rv3297	nei	endonuclease VIII
3685510	0	T	SNP	C	108	109	215	99.09	219	Ser152Gly (agt/Ggt)	Rv3299c	atsB	arylsulfatase AtsB
3689523	0	G	SNP	T	88	107	194	100	195	Cys472_ (tgc/tgA)	Rv3303c	lpdA	NAD(P)H quinone reductase LpdA
3690016	0	A	SNP	G	98	128	219	100	226	Leu308Ser (ttg/tCg)	Rv3303c	lpdA	NAD(P)H quinone reductase LpdA
3693681	0	A	SNP	C	98	92	188	100	190	Ala103Ala (gct/gcG)	Rv3306c	amiB1	amidase AmiB
3697585	0	C	SNP	T	79	90	169	100	169	Leu130Phe (ctc/Ttc)	Rv3310	sapM	acid phosphatase
3704596	0	G	SNP	C	62	86	145	100	148	Val54Leu (gtg/Ctg)	Rv3317	sdhD	succinate dehydrogenase hydrophobic membrane anchor subunit
3711910	0	G	SNP	A	75	37	109	100	112	Trp54_ (tgg/tgA)	Rv3327	-	transposase fusion protein
3712372	0	A	SNP	G	67	60	125	100	127	Leu208Leu (cta/ctG)	Rv3327	-	transposase fusion protein
3714211	0	G	SNP	T	115	95	209	100	210	Pro41Gln (ccg/cAg)	Rv3328c	sigJ	ECF RNA polymerase sigma factor SigJ
3714639	0	G	SNP	A	104	111	210	99.54	216	Arg83His (cgc/cAc)	Rv3329	-	aminotransferase
3714757	0	A	SNP	C	80	116	193	100	196	Gln122His (caa/caC)	Rv3329	-	aminotransferase
3715775	0	C	SNP	T	100	84	184	98.92	186
3718357	0	C	SNP	T	111	72	182	99.46	184	Pro423Leu (ccg/cTg)	Rv3331	sugI	sugar-transport integral membrane protein SugI
3720717	0	G	SNP	A	74	76	147	98.68	152	Ala22Ala (gcc/gcT)	Rv3333c	-	hypothetical protein
3721806	0	G	SNP	C	95	91	185	100	186	Gly265Gly (ggc/ggG)	Rv3335c	-	integral membrane protein
3722702	0	G	SNP	C	85	93	177	99.44	179	Leu310Leu (ctc/ctG)	Rv3336c	trpS	tryptophan--tRNA ligase		phylo (3,1,2)
3729342	0	C	SNP	T	109	101	205	98.13	214	Ala240Val (gcg/gTg)	Rv3342	-	methyltransferase
3729597	0	G	SNP	C	84	97	179	99.45	182	Leu2447Val (ctc/Gtc)	Rv3343c	PPE54	PPE family protein PPE54
3730371	0	C	SNP	T	96	85	179	95.26	190	Gly2189Ser (ggc/Agc)	Rv3343c	PPE54	PPE family protein PPE54
3730466	0	A	SNP	G	86	101	184	84.62	221	Ile2157Thr (atc/aCc)	Rv3343c	PPE54	PPE family protein PPE54
3732624	0	A	SNP	G	70	58	126	88.89	144	Leu1438Leu (ttg/Ctg)	Rv3343c	PPE54	PPE family protein PPE54
3735802	0	C	SNP	G	70	77	145	92.45	159	Thr378Thr (acg/acC)	Rv3343c	PPE54	PPE family protein PPE54
3736024	0	A	SNP	G	66	70	131	98.55	138	Gly304Gly (ggt/ggC)	Rv3343c	PPE54	PPE family protein PPE54
3736628	0	T	SNP	G	94	93	179	100	187	Glu103Ala (gag/gCg)	Rv3343c	PPE54	PPE family protein PPE54
3737479	0	G	Del	GAP	41	29	71	92.11	76		Rv3344c	PE_PGRS49	PE-PGRS family protein PE_PGRS49
3737480	0	G	Del	GAP	41	29	71	95.89	73		Rv3344c	PE_PGRS49	PE-PGRS family protein PE_PGRS49
3737481	0	C	Del	GAP	41	29	71	97.22	72		Rv3344c	PE_PGRS49	PE-PGRS family protein PE_PGRS49
3737482	0	G	Del	GAP	41	29	71	95.89	73		Rv3344c	PE_PGRS49	PE-PGRS family protein PE_PGRS49
3737483	0	C	Del	GAP	41	29	71	97.22	72		Rv3344c	PE_PGRS49	PE-PGRS family protein PE_PGRS49
3737484	0	C	Del	GAP	41	29	71	97.22	72		Rv3344c	PE_PGRS49	PE-PGRS family protein PE_PGRS49
3737485	0	G	Del	GAP	41	29	71	95.89	73		Rv3344c	PE_PGRS49	PE-PGRS family protein PE_PGRS49
3737486	0	C	Del	GAP	41	29	71	95.89	73		Rv3344c	PE_PGRS49	PE-PGRS family protein PE_PGRS49
3737487	0	C	Del	GAP	41	29	71	97.22	72		Rv3344c	PE_PGRS49	PE-PGRS family protein PE_PGRS49
3737488	0	G	Del	GAP	41	29	71	95.89	73		Rv3344c	PE_PGRS49	PE-PGRS family protein PE_PGRS49
3737489	0	G	Del	GAP	41	29	71	98.59	71		Rv3344c	PE_PGRS49	PE-PGRS family protein PE_PGRS49
3737490	0	C	Del	GAP	41	29	71	97.22	72		Rv3344c	PE_PGRS49	PE-PGRS family protein PE_PGRS49
3737491	0	G	Del	GAP	41	29	71	94.59	74		Rv3344c	PE_PGRS49	PE-PGRS family protein PE_PGRS49
3737492	0	C	Del	GAP	41	29	71	94.59	74		Rv3344c	PE_PGRS49	PE-PGRS family protein PE_PGRS49
3737493	0	C	Del	GAP	41	29	71	94.59	74		Rv3344c	PE_PGRS49	PE-PGRS family protein PE_PGRS49
3737494	0	G	Del	GAP	41	29	71	94.59	74		Rv3344c	PE_PGRS49	PE-PGRS family protein PE_PGRS49
3737495	0	C	Del	GAP	41	29	71	97.22	72		Rv3344c	PE_PGRS49	PE-PGRS family protein PE_PGRS49
3737496	0	C	Del	GAP	41	29	71	97.22	72		Rv3344c	PE_PGRS49	PE-PGRS family protein PE_PGRS49
3737497	0	G	Del	GAP	41	29	71	94.59	74		Rv3344c	PE_PGRS49	PE-PGRS family protein PE_PGRS49
3737498	0	C	Del	GAP	41	29	71	95.89	73		Rv3344c	PE_PGRS49	PE-PGRS family protein PE_PGRS49
3737499	0	C	Del	GAP	41	29	71	95.89	73		Rv3344c	PE_PGRS49	PE-PGRS family protein PE_PGRS49
3737500	0	A	Del	GAP	41	29	71	95.89	73		Rv3344c	PE_PGRS49	PE-PGRS family protein PE_PGRS49
3737501	0	C	Del	GAP	41	29	71	97.22	72		Rv3344c	PE_PGRS49	PE-PGRS family protein PE_PGRS49
3737502	0	C	Del	GAP	41	29	71	89.74	78		Rv3344c	PE_PGRS49	PE-PGRS family protein PE_PGRS49
3738364	0	G	SNP	A	24	61	84	98.84	86	Arg1471Trp (cgg/Tgg)	Rv3345c	PE_PGRS50	PE-PGRS family protein PE_PGRS50
3738417	0	G	Del	GAP	12	39	49	96.23	53		Rv3345c	PE_PGRS50	PE-PGRS family protein PE_PGRS50
3739497	0	A	Del	GAP	67	66	118	92.36	144		Rv3345c	PE_PGRS50	PE-PGRS family protein PE_PGRS50
3739498	0	C	Del	GAP	67	66	118	91.1	146		Rv3345c	PE_PGRS50	PE-PGRS family protein PE_PGRS50
3739499	0	A	Del	GAP	67	66	118	91.72	145		Rv3345c	PE_PGRS50	PE-PGRS family protein PE_PGRS50
3739500	0	C	Del	GAP	67	66	118	91.72	145		Rv3345c	PE_PGRS50	PE-PGRS family protein PE_PGRS50
3739501	0	C	Del	GAP	67	66	118	91.1	146		Rv3345c	PE_PGRS50	PE-PGRS family protein PE_PGRS50
3739502	0	G	Del	GAP	67	66	118	93.01	143		Rv3345c	PE_PGRS50	PE-PGRS family protein PE_PGRS50
3739503	0	C	Del	GAP	67	66	118	93.66	142		Rv3345c	PE_PGRS50	PE-PGRS family protein PE_PGRS50
3739504	0	C	Del	GAP	67	66	118	98.52	135		Rv3345c	PE_PGRS50	PE-PGRS family protein PE_PGRS50
3739505	0	A	Del	GAP	67	66	118	97.79	136		Rv3345c	PE_PGRS50	PE-PGRS family protein PE_PGRS50
3740181	0	T	SNP	C	101	125	217	97	233	Asn865Ser (aat/aGt)	Rv3345c	PE_PGRS50	PE-PGRS family protein PE_PGRS50
3741240	0	C	SNP	T	93	107	194	98.04	204	Gly512Asp (ggt/gAt)	Rv3345c	PE_PGRS50	PE-PGRS family protein PE_PGRS50
3746409	0	A	SNP	G	91	88	175	100	179	Leu2259Pro (ctg/cCg)	Rv3347c	PPE55	PPE family protein PPE55
3749653	0	G	SNP	A	91	95	180	98.94	188	Gln1178_ (caa/Taa)	Rv3347c	PPE55	PPE family protein PPE55
3750177	0	A	SNP	T	79	69	147	100	148	Phe1003Tyr (ttc/tAc)	Rv3347c	PPE55	PPE family protein PPE55
3750178	0	A	SNP	C	78	70	147	99.33	149	Phe1003Val (ttc/Gtc)	Rv3347c	PPE55	PPE family protein PPE55
3750185	0	C	SNP	G	74	66	139	100	140	Ser1000Ser (tcg/tcC)	Rv3347c	PPE55	PPE family protein PPE55
3750187	0	A	SNP	T	73	67	140	100	140	Ser1000Thr (tcg/Acg)	Rv3347c	PPE55	PPE family protein PPE55
3750188	0	C	SNP	G	74	65	138	100	139	Met999Ile (atg/atC)	Rv3347c	PPE55	PPE family protein PPE55
3750193	0	G	SNP	A	77	67	143	100	144	Leu998Phe (ctc/Ttc)	Rv3347c	PPE55	PPE family protein PPE55
3750205	0	C	SNP	T	97	76	171	100	173	Asp994Asn (gac/Aac)	Rv3347c	PPE55	PPE family protein PPE55
3750209	0	A	SNP	G	94	76	169	99.42	171	Asn992Asn (aat/aaC)	Rv3347c	PPE55	PPE family protein PPE55
3750210	0	T	SNP	G	93	78	171	98.84	173	Asn992Thr (aat/aCt)	Rv3347c	PPE55	PPE family protein PPE55
3750407	0	G	SNP	C	92	107	197	99.5	200	Gly926Gly (ggc/ggG)	Rv3347c	PPE55	PPE family protein PPE55
3750417	0	A	SNP	T	88	103	188	98.96	193	Phe923Tyr (ttc/tAc)	Rv3347c	PPE55	PPE family protein PPE55
3750421	0	T	SNP	C	87	104	189	98.45	194	Ser922Gly (agc/Ggc)	Rv3347c	PPE55	PPE family protein PPE55
3750584	0	G	SNP	A	84	89	165	97.74	177	Asn867Asn (aac/aaT)	Rv3347c	PPE55	PPE family protein PPE55
3752003	0	G	SNP	C	56	78	130	93.06	144	Val394Val (gtc/gtG)	Rv3347c	PPE55	PPE family protein PPE55
3752006	0	G	SNP	A	58	78	135	97.84	139	Asn393Asn (aac/aaT)	Rv3347c	PPE55	PPE family protein PPE55
3752007	0	T	SNP	C	57	77	133	95.71	140	Asn393Ser (aac/aGc)	Rv3347c	PPE55	PPE family protein PPE55
3752008	0	T	SNP	C	58	79	135	97.86	140	Asn393Asp (aac/Gac)	Rv3347c	PPE55	PPE family protein PPE55
3752012	0	C	SNP	G	58	82	136	98.59	142	Pro391Pro (ccg/ccC)	Rv3347c	PPE55	PPE family protein PPE55
3752207	0	A	SNP	G	82	77	157	100	159	Ile326Ile (att/atC)	Rv3347c	PPE55	PPE family protein PPE55
3753116	0	C	SNP	T	78	110	183	96.41	195	Pro23Pro (ccg/ccA)	Rv3347c	PPE55	PPE family protein PPE55
3753164	0	T	SNP	G	85	88	169	100	173	Pro7Pro (cca/ccC)	Rv3347c	PPE55	PPE family protein PPE55
3753629	1	T	Ins	G	80	96	176	93.62	177
3753629	2	T	Ins	C	80	97	177	94.15	177
3758999	0	C	SNP	T	99	114	210	99.07	215	Gly2702Ser (ggt/Agt)	Rv3350c	PPE56	PPE family protein PPE56
3763724	0	A	SNP	G	64	75	136	98.58	141	Phe1127Leu (ttc/Ctc)	Rv3350c	PPE56	PPE family protein PPE56
3771009	0	T	SNP	G	74	103	176	98.88	179	Ser79Ser (tct/tcG)	Rv3357	relJ	antitoxin RelJ
3772834	0	A	Del	GAP	77	93	165	95.51	178		Rv3360	-	hypothetical protein
3773229	0	G	SNP	A	104	97	199	99.5	202	Ser113Ser (agc/agT)	Rv3361c	-	hypothetical protein
3787466	0	G	SNP	C	88	98	184	99.47	187	Glu385Gln (gag/Cag)	Rv3372	otsB2	trehalose 6-phosphate phosphatase
3794867	1	C	Ins	C	72	102	174	95.08	175		Rv3379c	dxs2	1-deoxy-D-xylulose 5-phosphate synthase
3794867	2	C	Ins	A	73	102	175	95.63	175		Rv3379c	dxs2	1-deoxy-D-xylulose 5-phosphate synthase
3798095	0	A	SNP	C	86	83	168	100	169	Val132Gly (gtc/gGc)	Rv3383c	idsB	polyprenyl synthetase IdsB
3799512	0	C	SNP	T	89	87	175	100	176	Ala42Thr (gcg/Acg)	Rv3384c	vapC46	ribonuclease VapC46
3813838	0	C	SNP	T	114	95	206	100	209	Ala81Thr (gcg/Acg)	Rv3396c	guaA	GMP synthase
3815477	0	G	SNP	T	63	99	160	100	162	Ala210Ala (gcc/gcA)	Rv3398c	idsA1	multifunctional dimethylallyltransferase/geranyltranstransferase/farnesylt ranstransferase
3817117	0	C	SNP	A	89	104	189	100	193	Ala330Glu (gcg/gAg)	Rv3399	-	S-adenosylmethionine-dependentmethyltransferase
3821503	0	A	SNP	C	96	96	189	99.48	193	Leu130Arg (cta/cGa)	Rv3402c	-	hypothetical protein
3821845	0	G	SNP	T	92	86	176	100	178	Ala16Glu (gca/gAa)	Rv3402c	-	hypothetical protein
3823159	0	A	SNP	T	90	108	191	100	198	Val235Val (gtt/gtA)	Rv3403c	-	hypothetical protein
3826684	0	C	SNP	T	79	78	156	100	157	Ser46Leu (tcg/tTg)	Rv3408	vapC47	ribonuclease VapC47
3829770	0	T	SNP	C	78	111	188	100	189	Pro47Pro (cca/ccG)	Rv3410c	guaB3	oxidoreductase
3830695	0	A	SNP	G	101	107	203	99.52	209	Ala275Ala (gct/gcC)	Rv3411c	guaB2	inosine-5'-monophosphate dehydrogenase
3838871	0	A	SNP	G	100	101	200	100	201	Ala64Ala (gct/gcC)	Rv3420c	rimI	ribosomal-protein-alanine acetyltransferase RimI
3842620	0	A	SNP	G	84	87	167	98.28	174	Thr128Ala (act/Gct)	Rv3425	PPE57	PPE family protein PPE57
3842625	0	A	SNP	G	79	90	166	99.41	170	Pro129Pro (cca/ccG)	Rv3425	PPE57	PPE family protein PPE57
3843408	0	G	Del	GAP	81	82	161	95.88	170		Rv3426	PPE58	PPE family protein PPE58
3844757	0	C	Del	GAP	110	88	193	95.65	207		Rv3428c	-	transposase
3844992	0	T	SNP	A	100	105	202	100	205	Ser327Cys (agc/Tgc)	Rv3428c	-	transposase
3845695	0	C	SNP	T	113	88	194	99.5	202	Arg92Arg (cgg/cgA)	Rv3428c	-	transposase
3851887	0	A	SNP	C	90	87	173	100	177	Ser443Ala (tcg/Gcg)	Rv3433c	-	bifunctional ADP-dependent (S)-NAD(P)H-hydrate dehydratase/NAD(P)H-hydrate epimerase
3851888	0	T	SNP	C	89	87	174	100	176	Ala442Ala (gca/gcG)	Rv3433c	-	bifunctional ADP-dependent (S)-NAD(P)H-hydrate dehydratase/NAD(P)H-hydrate epimerase
3859893	0	C	SNP	T	88	110	194	100	198	Glu28Glu (gag/gaA)	Rv3440c	-	hypothetical protein
3860216	0	G	SNP	A	109	102	201	99.53	212	Ala385Ala (gcc/gcT)	Rv3441c	mrsA	phosphoglucosamine mutase
3862473	0	A	Del	GAP	75	87	152	99.39	163
3864565	0	T	SNP	G	96	103	195	99.5	200	Glu1225Ala (gag/gCg)	Rv3447c	eccC4	ESX-4 secretion system protein EccC4
3864995	0	T	SNP	C	91	85	172	100	176	Ser1082Gly (agc/Ggc)	Rv3447c	eccC4	ESX-4 secretion system protein EccC4
3869355	0	T	SNP	C	90	104	193	99.49	195	Ile335Thr (atc/aCc)	Rv3448	eccD4	ESX-4 secretion system protein EccD4
3870010	0	A	SNP	G	110	91	199	99.5	202	Thr87Ala (acc/Gcc)	Rv3449	mycP4	membrane-anchored mycosin
3871246	0	T	SNP	C	96	112	207	100	208	Gly417Gly (gga/ggG)	Rv3450c	eccB4	ESX-4 secretion system protein EccB4
3874723	0	T	Del	GAP	89	80	167	98.83	171
3874745	0	G	SNP	C	94	87	178	98.91	183
3877421	0	A	SNP	G	96	96	188	100	192	Pro4Pro (cct/ccC)	Rv3456c	rplQ	50S ribosomal protein L17
3880175	0	C	SNP	A	74	77	149	99.34	152
3884697	0	C	SNP	G	102	84	180	78.81	236	Ala245Gly (gcc/gGc)	Rv3467	-	hypothetical protein
3885886	0	T	SNP	C	104	100	200	100	204	Ile62Val (atc/Gtc)	Rv3468c	-	dTDP-glucose 4,6-dehydratase
3886127	0	C	Del	GAP	95	104	195	94.76	210		Rv3469c	mhpE	4-hydroxy-2-oxovalerate aldolase MhpE
3888445	0	C	SNP	T	90	95	183	100	185	Gly120Ser (ggc/Agc)	Rv3470c	ilvB2	acetolactate synthase large subunit
3892671	0	A	SNP	G	74	80	148	100	154
3893480	0	G	SNP	A	74	90	164	100	164
3895727	0	C	SNP	A	89	100	188	100	189
3896340	0	T	SNP	G	94	73	165	99.4	168	Leu174Arg (ctc/cGc)	Rv3479	-	transmembrane protein
3897566	0	T	SNP	C	76	95	169	100	171	Tyr583His (tac/Cac)	Rv3479	-	transmembrane protein
3898408	0	A	SNP	G	94	70	164	100	164	Ala863Ala (gca/gcG)	Rv3479	-	transmembrane protein
3906462	1	A	Ins	T	99	106	205	97.16	205		Rv3487c	lipF	carboxylesterase LipF
3908062	0	C	SNP	T	91	94	180	99.46	186
3909235	0	G	SNP	C	110	107	215	99.54	218	Val334Leu (gtg/Ctg)	Rv3490	otsA	trehalose-phosphate synthase
3918649	0	T	SNP	C	95	95	187	100	190	Gly184Gly (gga/ggG)	Rv3499c	mce4A	Mce family protein Mce4A
3933939	0	T	SNP	G	5	17	21	100	22	Ser979Ala (tct/Gct)	Rv3508	PE_PGRS54	PE-PGRS family protein PE_PGRS54
3934542	0	T	SNP	G	56	70	121	100	126	Ser1180Ala (tct/Gct)	Rv3508	PE_PGRS54	PE-PGRS family protein PE_PGRS54
3934699	0	G	SNP	A	50	59	108	97.32	112	Ser1232Asn (agc/aAc)	Rv3508	PE_PGRS54	PE-PGRS family protein PE_PGRS54
3934878	0	G	SNP	A	46	48	94	89.52	105	Asp1292Asn (gac/Aac)	Rv3508	PE_PGRS54	PE-PGRS family protein PE_PGRS54
3934897	0	T	SNP	C	40	51	86	87.5	104	Phe1298Ser (ttc/tCc)	Rv3508	PE_PGRS54	PE-PGRS family protein PE_PGRS54
3935335	0	T	SNP	C	24	11	34	100	35	Val1444Ala (gtc/gCc)	Rv3508	PE_PGRS54	PE-PGRS family protein PE_PGRS54
3935950	0	T	SNP	C	37	9	46	100	46	Val1649Ala (gtc/gCc)	Rv3508	PE_PGRS54	PE-PGRS family protein PE_PGRS54
3936109	0	C	SNP	A	5	5	9	100	10	Ala1702Asp (gcc/gAc)	Rv3508	PE_PGRS54	PE-PGRS family protein PE_PGRS54
3938706	0	C	SNP	T	99	88	187	98.94	189	Pro184Pro (ccg/ccA)	Rv3510c	-	hypothetical protein
3940377	0	G	Del	GAP	101	98	205	93.43	213		Rv3511	PE_PGRS55	PE-PGRS family protein PE_PGRS55
3940802	0	A	SNP	G	14	31	45	100	45	Asn396Asp (aac/Gac)	Rv3511	PE_PGRS55	PE-PGRS family protein PE_PGRS55
3941724	0	C	Del	GAP	6	50	56	91.8	61		Rv3511	PE_PGRS55	PE-PGRS family protein PE_PGRS55
3942481	0	C	SNP	G	103	90	188	99.48	194
3942640	0	T	SNP	C	52	114	160	97.65	170
3943019	0	C	SNP	G	38	40	76	100	78
3943079	0	C	SNP	A	38	24	60	95.38	65
3943697	0	C	Del	GAP	15	56	69	86.59	82
3943698	0	G	Del	GAP	15	56	69	88.75	80
3943699	0	G	Del	GAP	15	56	69	88.75	80
3943700	0	C	Del	GAP	15	56	69	87.65	81
3943701	0	G	Del	GAP	15	56	69	86.59	82
3943702	0	G	Del	GAP	15	57	69	90	80
3943703	0	C	Del	GAP	15	57	69	91.14	79
3943704	0	A	Del	GAP	15	57	69	92.31	78
3943705	0	C	Del	GAP	15	57	69	93.51	77
3947125	0	C	SNP	G	30	29	59	93.65	63	Gly444Gly (ggc/ggG)	Rv3514	PE_PGRS57	PE-PGRS family protein PE_PGRS57
3947126	0	G	SNP	A	28	28	55	91.8	61	Ala445Thr (gcc/Acc)	Rv3514	PE_PGRS57	PE-PGRS family protein PE_PGRS57
3947127	0	C	SNP	T	27	26	51	89.83	59	Ala445Val (gcc/gTc)	Rv3514	PE_PGRS57	PE-PGRS family protein PE_PGRS57
3947128	0	C	SNP	G	29	29	58	92.06	63	Ala445Ala (gcc/gcG)	Rv3514	PE_PGRS57	PE-PGRS family protein PE_PGRS57
3948549	0	C	Del	GAP	38	7	44	75	60		Rv3514	PE_PGRS57	PE-PGRS family protein PE_PGRS57
3949531	0	C	SNP	G	34	35	66	98.57	70	Gly1246Gly (ggc/ggG)	Rv3514	PE_PGRS57	PE-PGRS family protein PE_PGRS57
3949532	0	C	SNP	G	31	39	70	100	70	Pro1247Ala (ccc/Gcc)	Rv3514	PE_PGRS57	PE-PGRS family protein PE_PGRS57
3952800	0	G	SNP	A	101	94	193	100	195	Gly86Asp (ggc/gAc)	Rv3516	echA19	enoyl-CoA hydratase EchA19
3956724	0	G	SNP	A	94	88	175	99.45	183	Ala215Ala (gcc/gcT)	Rv3520c	-	coenzyme F420-dependent oxidoreductase
3958403	0	A	SNP	G	105	93	195	100	198	Asn295Asp (aac/Gac)	Rv3521	-	hypothetical protein
3959418	0	C	SNP	T	114	102	213	100	216	Thr324Ile (acc/aTc)	Rv3522	ltp4	lipid transfer protein
3964930	0	C	SNP	T	46	47	92	100	93	Gly88Glu (gga/gAa)	Rv3528c	-	hypothetical protein
3981983	0	G	SNP	A	93	96	187	100	189	Pro386Pro (ccc/ccT)	Rv3543c	fadE29	acyl-CoA dehydrogenase FadE29
3984321	0	G	SNP	A	84	97	179	99.45	182	His375His (cac/caT)	Rv3545c	cyp125	steroid C26-monooxygenase
3990093	0	C	SNP	T	102	90	184	99.48	193	Val66Val (gtc/gtT)	Rv3551	-	CoA-transferase subunit alpha
3991646	0	A	SNP	C	111	103	214	99.07	216	Glu9Ala (gag/gCg)	Rv3553	-	oxidoreductase
3994101	0	A	SNP	G	89	92	179	99.45	182	Ile473Val (atc/Gtc)	Rv3554	fdxB	electron transfer protein FdxB
3998042	0	T	Del	GAP	90	70	158	99.38	161		Rv3558	PPE64	PPE family protein PPE64
3998043	0	T	Del	GAP	90	70	158	99.38	161		Rv3558	PPE64	PPE family protein PPE64
4004896	0	G	SNP	A	97	103	199	100	200	Gln202Gln (cag/caA)	Rv3563	fadE32	acyl-CoA dehydrogenase FadE32
4005114	0	G	SNP	C	104	101	203	99.51	206	Trp275Ser (tgg/tCg)	Rv3563	fadE32	acyl-CoA dehydrogenase FadE32
4005607	0	T	SNP	C	109	115	224	99.56	225	Leu121Leu (ttg/Ctg)	Rv3564	fadE33	acyl-CoA dehydrogenase FadE33
4007272	0	G	SNP	A	61	67	119	99.22	129	Arg358Gln (cgg/cAg)	Rv3565	aspB	aspartate aminotransferase AspB
4008747	0	A	SNP	G	85	86	169	100	171	Ile179Thr (atc/aCc)	Rv3567c	hsaB	flavin-dependent monooxygenase reductase subunit HsaB
[truncated: 218 more rows]
