# Supplementary material for: Novel Mutations in Putative Nicotinic Acid Phosphoribosyltransferases of Mycobacterium tuberculosis and Their Effect on Protein Thermodynamic Properties
Source: Polymers (Basel). 2022 Apr 18;14(8):1623. doi: 10.3390/polym14081623 (PMC9031469; doi:10.3390/polym14081623)
Supplement: Supplementary file 1 [file polymers-14-01623-s001.zip › Supplementary files S1/733.xls]

## Sheet: 733_ERR3335.gatk_position_varia
#Pos	Insindex	Ref	Type	Allel	CovFor	CovRev	Qual20	Freq	Cov	Subst	Gene	GeneName	Product	ResistanceSNP	PhyloSNP	InterestingRegion
1088	0	G	SNP	C	83	70	151	100	153	Ser363Thr (agc/aCc)	Rv0001	dnaA	chromosomal replication initiator protein DnaA
1977	0	A	SNP	G	88	89	175	100	177
4013	0	T	SNP	C	101	82	182	100	183	Ile245Thr (atc/aCc)	Rv0003	recF	DNA replication/repair protein RecF
7362	0	G	SNP	C	80	86	159	100	166	Glu21Gln (gag/Cag)	Rv0006	gyrA	DNA gyrase subunit A			fluoroquinolones (FQ)
7582	0	A	SNP	G	90	73	162	92.61	176	Asp94Gly (gac/gGc)	Rv0006	gyrA	DNA gyrase subunit A	fluoroquinolones (FQ)		fluoroquinolones (FQ)
7585	0	G	SNP	C	96	79	172	100	175	Ser95Thr (agc/aCc)	Rv0006	gyrA	DNA gyrase subunit A		phylo (not H37Rv)	fluoroquinolones (FQ)
7892	0	G	SNP	A	85	99	180	99.46	185	Leu197Leu (ctg/ctA)	Rv0006	gyrA	DNA gyrase subunit A		phylo (4,5)	fluoroquinolones (FQ)
9304	0	G	SNP	A	100	87	185	100	187	Gly668Asp (ggc/gAc)	Rv0006	gyrA	DNA gyrase subunit A			fluoroquinolones (FQ)
10659	0	G	SNP	A	75	84	154	99.38	160	Gly249Asp (ggc/gAc)	Rv0007	-	membrane protein
11879	0	A	SNP	G	105	83	185	100	188	Ser145Pro (tcc/Ccc)	Rv0008c	-	cell wall synthesis protein CwsA
12555	0	C	SNP	T	88	90	177	97.27	183	Leu30Leu (ctg/Ttg)	Rv0009	ppiA	iron-regulated peptidyl-prolyl cis-trans isomerase PpiA
14785	0	T	SNP	C	89	102	191	100	191	Cys233Arg (tgc/Cgc)	Rv0012	-	membrane protein
15520	0	C	SNP	T	71	94	162	99.4	166	Arg203Trp (cgg/Tgg)	Rv0013	trpG	anthranilate synthase component II
21795	0	G	SNP	A	100	98	192	100	198	Pro463Ser (ccg/Tcg)	Rv0018c	pstP	phosphoserine/threonine phosphatase PstP
26959	0	C	SNP	G	78	83	159	100	161
30864	0	C	Del	GAP	86	99	184	95.36	194		Rv0026	-	hypothetical protein
30865	0	A	Del	GAP	86	99	184	96.86	191		Rv0026	-	hypothetical protein
34044	0	T	SNP	C	109	101	207	99.53	211
37031	0	C	SNP	G	81	95	173	100	176	Ala55Ala (gcc/gcG)	Rv0034	-	hypothetical protein
42967	0	G	SNP	C	102	105	205	100	207	Pro133Pro (ccc/ccG)	Rv0040c	mtc28	hypothetical protein
47573	0	C	SNP	T	100	93	190	97.97	197	Glu176Glu (gag/gaA)	Rv0043c	-	HTH-type transcriptional regulator
47806	0	C	SNP	T	72	81	152	96.84	158	Ala99Thr (gcc/Acc)	Rv0043c	-	HTH-type transcriptional regulator
55553	1	C	Ins	C	65	83	148	94.27	148		Rv0050	ponA1	bifunctional penicillin-insensitive transglycosylase/penicillin-sensitive transpeptidase
55553	2	C	Ins	G	65	83	148	94.27	148		Rv0050	ponA1	bifunctional penicillin-insensitive transglycosylase/penicillin-sensitive transpeptidase
55553	3	C	Ins	T	65	83	148	94.27	148		Rv0050	ponA1	bifunctional penicillin-insensitive transglycosylase/penicillin-sensitive transpeptidase
59317	0	C	SNP	G	93	94	186	98.42	190	Leu66Val (ctc/Gtc)	Rv0055	rpsR1	30S ribosomal protein S18
62049	0	A	SNP	G	95	102	194	99.49	198	Arg552Gly (agg/Ggg)	Rv0058	dnaB	replicative DNA helicase
63148	0	G	SNP	T	78	84	162	97.59	166
69989	0	G	SNP	A	91	82	168	99.43	174	Gly457Asp (ggt/gAt)	Rv0064	-	transmembrane protein
70816	0	A	SNP	G	91	72	159	100	163	Asn733Asp (aac/Gac)	Rv0064	-	transmembrane protein
71336	0	G	SNP	C	110	101	207	100	211	Arg906Pro (cgc/cCc)	Rv0064	-	transmembrane protein
72268	0	C	SNP	G	79	94	172	98.3	176
75940	0	G	SNP	C	102	93	194	100	195	Val214Leu (gtg/Ctg)	Rv0068	-	oxidoreductase
80616	0	C	SNP	G	86	94	178	99.45	181
92199	0	T	SNP	G	105	97	200	100	202	Thr600Thr (act/acG)	Rv0083	-	oxidoreductase
104712	0	C	SNP	T	186	161	342	100	347
104838	0	T	SNP	G	147	179	318	99.39	328	Glu126Asp (gaa/gaC)	Rv0095c	-	hypothetical protein
105007	0	C	SNP	G	79	97	175	99.44	177	Ser70Thr (agc/aCc)	Rv0095c	-	hypothetical protein
105011	0	G	SNP	A	77	93	169	99.42	171	Leu69Leu (ctg/Ttg)	Rv0095c	-	hypothetical protein
113142	0	G	SNP	A	93	84	172	97.79	181	Ala1048Thr (gcg/Acg)	Rv0101	nrp	peptide synthetase Nrp
116000	0	T	SNP	G	96	100	193	100	196	Val2000Val (gtt/gtG)	Rv0101	nrp	peptide synthetase Nrp
122109	0	A	SNP	G	78	88	163	100	166	Leu22Ser (ttg/tCg)	Rv0103c	ctpB	cation-transporter P-type ATPase B
125560	0	A	SNP	G	91	82	172	100	173	Glu396Gly (gaa/gGa)	Rv0106	-	hypothetical protein
125830	1	G	Ins	A	84	84	168	93.85	168		Rv0107c	ctpI	cation-transporter ATPase I
128589	0	C	SNP	T	110	95	204	98.56	208	Leu651Leu (ttg/ttA)	Rv0107c	ctpI	cation-transporter ATPase I
131174	1	T	Ins	G	87	81	168	96.55	168
132417	0	C	SNP	G	116	149	263	100	265	Arg346Gly (cgc/Ggc)	Rv0109	PE_PGRS1	PE-PGRS family protein PE_PGRS1
133839	0	C	SNP	T	92	92	184	100	184
138947	0	C	SNP	T	82	99	175	97.84	185	Ala145Ala (gcc/gcT)	Rv0115	hddA	D-alpha-D-heptose-7-phosphate kinase HddA
146087	0	T	SNP	C	78	87	164	98.8	167	Asn562Ser (aat/aGt)	Rv0120c	fusA2	elongation factor G
154283	0	T	SNP	C	79	95	171	100	174	Ser18Pro (tcg/Ccg)	Rv0127	mak	maltokinase
158436	0	C	SNP	T	84	88	168	99.42	173	Arg408His (cgt/cAt)	Rv0131c	fadE1	acyl-CoA dehydrogenase FadE1
161312	0	A	SNP	G	107	117	223	98.25	228	Ser148Ser (tca/tcG)	Rv0133	-	GCN5-like N-acetyltransferase
164825	0	G	SNP	C	99	97	194	98.49	199	Gln146Glu (cag/Gag)	Rv0137c	msrA	peptide methionine sulfoxide reductase MsrA
176879	0	T	SNP	G	78	70	147	98.01	151	Lys25Thr (aag/aCg)	Rv0150c	-	hypothetical protein
177857	0	G	SNP	A	93	78	170	100	171	Leu485Leu (ctg/Ttg)	Rv0151c	PE1	PE family protein PE1
181911	0	C	SNP	T	118	89	204	99.04	209	Gly25Gly (ggg/ggA)	Rv0153c	ptbB	phosphotyrosine protein phosphatase
187439	0	G	SNP	C	69	93	159	98.78	164	Ile467Met (atc/atG)	Rv0159c	PE3	PE family protein PE3
188800	0	T	SNP	C	87	86	172	100	173	Thr14Ala (acg/Gcg)	Rv0159c	PE3	PE family protein PE3
189342	0	C	SNP	A	106	104	208	99.53	211	Leu366Leu (ctg/ctT)	Rv0160c	PE4	PE family protein PE4
193543	0	C	SNP	T	73	90	162	99.39	164	Leu143Leu (ctg/Ttg)	Rv0163	-	hypothetical protein
194681	0	G	SNP	C	65	104	165	100	169	Leu45Leu (ctc/ctG)	Rv0165c	mce1R	transcriptional regulator Mce1R
196642	0	C	SNP	T	90	89	175	100	179	Asn550Asn (aac/aaT)	Rv0166	fadD5	fatty-acid--CoA ligase FadD5
204426	0	T	SNP	C	113	76	185	98.44	192	Val121Ala (gtc/gCc)	Rv0173	lprK	Mce family lipoprotein LprK
206339	0	T	SNP	C	97	79	173	100	176	Leu370Pro (ctg/cCg)	Rv0174	mce1F	Mce family protein Mce1F
212629	0	C	SNP	T	77	78	154	99.36	156	Gly128Asp (ggc/gAc)	Rv0181c	-	hypothetical protein
213335	0	C	SNP	G	101	91	186	98.97	194	Arg269Pro (cgg/cCg)	Rv0182c	sigG	ECF RNA polymerase sigma factor SigG
217372	0	G	SNP	C	89	93	180	99.45	183	Gly368Gly (ggg/ggC)	Rv0186	bglS	beta-glucosidase BglS
217684	0	G	SNP	A	102	88	188	98.45	193	Thr472Thr (acg/acA)	Rv0186	bglS	beta-glucosidase BglS
223942	0	T	SNP	C	97	115	211	100	212	Ser127Pro (tcg/Ccg)	Rv0192	-	hypothetical protein
225323	0	T	SNP	C	72	84	153	100	156	Lys417Glu (aag/Gag)	Rv0193c	-	hypothetical protein
227098	0	T	SNP	C	85	90	173	100	175	Met74Thr (atg/aCg)	Rv0194	-	multidrug ABC transporter ATPase/permease
231114	0	C	SNP	G	70	97	165	100	167	Ala72Ala (gcc/gcG)	Rv0195	-	two component transcriptional regulator
234477	0	T	SNP	G	78	60	135	100	138	Tyr749_ (tat/taG)	Rv0197	-	oxidoreductase
234496	1	C	Ins	G	75	47	122	97.6	122		Rv0197	-	oxidoreductase
234496	2	C	Ins	T	74	46	120	96	120		Rv0197	-	oxidoreductase
244550	0	A	SNP	G	113	91	200	98.55	207	Arg923Arg (cgt/cgC)	Rv0206c	mmpL3	transmembrane transport protein MmpL3
255457	0	G	SNP	A	81	99	177	100	180	Ala165Val (gcc/gTc)	Rv0213c	-	methyltransferase
255660	0	G	SNP	A	65	69	131	94.37	142	Tyr97Tyr (tac/taT)	Rv0213c	-	methyltransferase
261869	0	T	SNP	C	113	111	222	100	224	Cys316Arg (tgt/Cgt)	Rv0218	-	transmembrane protein
265554	0	A	SNP	C	87	79	164	99.4	167	Val16Val (gta/gtC)	Rv0222	echA1	enoyl-CoA hydratase EchA1
278681	0	C	SNP	G	87	91	177	100	178	His33Asp (cat/Gat)	Rv0233	nrdB	ribonucleoside-diphosphate reductase subunit beta NrdB
280860	0	C	SNP	T	96	105	199	98.53	204	Arg94His (cgc/cAc)	Rv0234c	gabD1	succinate-semialdehyde dehydrogenase
281316	0	C	SNP	T	67	67	132	100	134	Pro433Pro (ccg/ccA)	Rv0235c	-	transmembrane protein
285772	0	A	SNP	C	104	122	222	100	226	Pro360Pro (cct/ccG)	Rv0236c	aftD	alpha-(1->3)-arabinofuranosyltransferase
285871	0	A	SNP	G	94	109	200	100	203	Val327Val (gtt/gtC)	Rv0236c	aftD	alpha-(1->3)-arabinofuranosyltransferase
310336	0	C	SNP	T	81	75	154	99.36	157	Pro138Pro (ccg/ccA)	Rv0258c	-	hypothetical protein
310973	0	G	SNP	A	93	65	156	100	158	Ala182Val (gcg/gTg)	Rv0259c	-	hypothetical protein
311613	0	G	SNP	T	91	100	187	100	191	Val349Val (gtc/gtA)	Rv0260c	-	transcriptional regulator
318443	0	C	SNP	A	69	103	167	98.85	174	Val904Val (gtg/gtT)	Rv0266c	oplA	5-oxoprolinase OplA
333892	0	G	SNP	C	66	90	151	100	156	Arg807Gly (cgc/Ggc)	Rv0278c	-	PE-PGRS family protein PE_PGRS3
335606	0	T	SNP	C	23	13	34	92.31	39	Gly235Gly (gga/ggG)	Rv0278c	-	PE-PGRS family protein PE_PGRS3
335642	0	A	SNP	G	20	10	29	93.75	32	Ala223Ala (gct/gcC)	Rv0278c	-	PE-PGRS family protein PE_PGRS3
335643	0	G	SNP	T	20	9	28	93.55	31	Ala223Asp (gct/gAt)	Rv0278c	-	PE-PGRS family protein PE_PGRS3
335651	0	G	SNP	C	19	11	29	93.75	32	Ala220Ala (gcc/gcG)	Rv0278c	-	PE-PGRS family protein PE_PGRS3
335654	0	G	SNP	A	17	11	26	93.33	30	Gly219Gly (ggc/ggT)	Rv0278c	-	PE-PGRS family protein PE_PGRS3
335811	0	C	Del	GAP	49	7	56	81.16	69		Rv0278c	-	PE-PGRS family protein PE_PGRS3
335812	0	C	Del	GAP	49	7	56	81.16	69		Rv0278c	-	PE-PGRS family protein PE_PGRS3
335813	0	G	Del	GAP	49	7	56	82.35	68		Rv0278c	-	PE-PGRS family protein PE_PGRS3
335814	0	C	Del	GAP	49	7	56	81.16	69		Rv0278c	-	PE-PGRS family protein PE_PGRS3
335815	0	C	Del	GAP	49	7	56	80	70		Rv0278c	-	PE-PGRS family protein PE_PGRS3
335816	0	G	Del	GAP	49	7	56	81.16	69		Rv0278c	-	PE-PGRS family protein PE_PGRS3
335817	0	G	Del	GAP	49	7	56	82.35	68		Rv0278c	-	PE-PGRS family protein PE_PGRS3
335818	0	C	Del	GAP	49	7	56	82.35	68		Rv0278c	-	PE-PGRS family protein PE_PGRS3
335819	0	G	Del	GAP	49	7	56	83.58	67		Rv0278c	-	PE-PGRS family protein PE_PGRS3
335820	0	C	Del	GAP	49	7	56	84.85	66		Rv0278c	-	PE-PGRS family protein PE_PGRS3
335821	0	C	Del	GAP	49	7	56	84.85	66		Rv0278c	-	PE-PGRS family protein PE_PGRS3
335822	0	G	Del	GAP	49	7	56	84.85	66		Rv0278c	-	PE-PGRS family protein PE_PGRS3
335823	0	C	Del	GAP	49	7	56	84.85	66		Rv0278c	-	PE-PGRS family protein PE_PGRS3
335824	0	C	Del	GAP	49	7	56	84.85	66		Rv0278c	-	PE-PGRS family protein PE_PGRS3
335825	0	G	Del	GAP	49	7	56	84.85	66		Rv0278c	-	PE-PGRS family protein PE_PGRS3
335826	0	T	Del	GAP	49	7	56	86.15	65		Rv0278c	-	PE-PGRS family protein PE_PGRS3
335827	0	T	Del	GAP	49	7	56	84.85	66		Rv0278c	-	PE-PGRS family protein PE_PGRS3
335828	0	G	Del	GAP	49	7	56	84.85	66		Rv0278c	-	PE-PGRS family protein PE_PGRS3
336681	0	G	Del	GAP	16	35	48	91.07	56		Rv0279c	PE_PGRS4	PE-PGRS family protein PE_PGRS4
336682	0	G	Del	GAP	16	35	48	96.23	53		Rv0279c	PE_PGRS4	PE-PGRS family protein PE_PGRS4
336683	0	G	Del	GAP	16	35	48	94.44	54		Rv0279c	PE_PGRS4	PE-PGRS family protein PE_PGRS4
336684	0	A	Del	GAP	16	36	49	96.3	54		Rv0279c	PE_PGRS4	PE-PGRS family protein PE_PGRS4
336688	0	A	Del	GAP	17	35	52	98.11	53		Rv0279c	PE_PGRS4	PE-PGRS family protein PE_PGRS4
336689	0	G	Del	GAP	17	35	52	98.11	53		Rv0279c	PE_PGRS4	PE-PGRS family protein PE_PGRS4
336690	0	C	Del	GAP	17	35	52	98.11	53		Rv0279c	PE_PGRS4	PE-PGRS family protein PE_PGRS4
336691	0	T	SNP	C	16	35	50	94.44	54	Ser795Gly (agc/Ggc)	Rv0279c	PE_PGRS4	PE-PGRS family protein PE_PGRS4
336694	1	A	Ins	C	15	33	48	94.12	48		Rv0279c	PE_PGRS4	PE-PGRS family protein PE_PGRS4
336694	2	A	Ins	A	15	33	48	94.12	48		Rv0279c	PE_PGRS4	PE-PGRS family protein PE_PGRS4
336694	3	A	Ins	C	15	33	48	94.12	48		Rv0279c	PE_PGRS4	PE-PGRS family protein PE_PGRS4
336694	4	A	Ins	C	15	33	48	94.12	48		Rv0279c	PE_PGRS4	PE-PGRS family protein PE_PGRS4
336694	5	A	Ins	G	15	33	48	94.12	48		Rv0279c	PE_PGRS4	PE-PGRS family protein PE_PGRS4
336694	6	A	Ins	C	15	33	48	94.12	48		Rv0279c	PE_PGRS4	PE-PGRS family protein PE_PGRS4
336694	7	A	Ins	C	15	33	48	94.12	48		Rv0279c	PE_PGRS4	PE-PGRS family protein PE_PGRS4
336698	0	C	SNP	G	15	37	52	98.11	53	Gly792Gly (ggg/ggC)	Rv0279c	PE_PGRS4	PE-PGRS family protein PE_PGRS4
336701	0	A	SNP	G	15	36	50	98.08	52	Gly791Gly (ggt/ggC)	Rv0279c	PE_PGRS4	PE-PGRS family protein PE_PGRS4
336707	0	G	SNP	A	14	37	48	98.08	52	Asp789Asp (gac/gaT)	Rv0279c	PE_PGRS4	PE-PGRS family protein PE_PGRS4
336708	0	T	SNP	C	16	37	51	98.15	54	Asp789Gly (gac/gGc)	Rv0279c	PE_PGRS4	PE-PGRS family protein PE_PGRS4
336710	0	A	SNP	G	20	38	57	98.31	59	Ala788Ala (gct/gcC)	Rv0279c	PE_PGRS4	PE-PGRS family protein PE_PGRS4
337820	0	G	SNP	A	10	62	72	100	72	Gly418Gly (ggc/ggT)	Rv0279c	PE_PGRS4	PE-PGRS family protein PE_PGRS4
338020	0	A	SNP	C	46	7	53	100	53	Cys352Gly (tgc/Ggc)	Rv0279c	PE_PGRS4	PE-PGRS family protein PE_PGRS4
338100	0	T	SNP	C	79	18	93	100	97	Asn325Ser (aac/aGc)	Rv0279c	PE_PGRS4	PE-PGRS family protein PE_PGRS4
338453	0	A	SNP	G	4	24	28	100	28	Ala207Ala (gct/gcC)	Rv0279c	PE_PGRS4	PE-PGRS family protein PE_PGRS4
340372	0	T	SNP	C	6	72	77	100	78	Ser337Pro (tcg/Ccg)	Rv0280	PPE3	PPE family protein PPE3
342270	0	C	SNP	T	103	90	191	99.48	194	Ala47Ala (gcc/gcT)	Rv0282	eccA3	ESX-3 secretion system protein EccA
346275	0	C	SNP	G	89	80	168	99.41	170	Pro214Arg (ccg/cGg)	Rv0284	eccC3	ESX-3 secretion system protein EccC3
347452	0	T	SNP	G	74	68	140	96.6	147	Asp606Glu (gat/gaG)	Rv0284	eccC3	ESX-3 secretion system protein EccC3
349200	0	G	SNP	A	98	93	188	98.45	194	Arg1189His (cgc/cAc)	Rv0284	eccC3	ESX-3 secretion system protein EccC3
356528	0	A	SNP	G	98	91	187	100	189	Asn217Asp (aat/Gat)	Rv0292	eccE3	ESX-3 secretion system protein EccE
357269	0	G	SNP	A	88	91	177	98.35	182	Leu266Leu (ctg/Ttg)	Rv0293c	-	hypothetical protein
358182	0	C	SNP	T	93	78	170	98.84	173	Pro4Pro (ccc/ccT)	Rv0294	tam	trans-aconitate methyltransferase
364265	0	A	SNP	G	93	77	167	98.84	172	Arg74Arg (aga/agG)	Rv0301	vapC2	ribonuclease VapC2
366278	0	C	SNP	G	80	100	176	99.45	181	Gly2163Arg (ggt/Cgt)	Rv0304c	PPE5	PPE family protein PPE5
368087	0	A	SNP	T	80	99	178	99.44	180	Phe1560Ile (ttc/Atc)	Rv0304c	PPE5	PPE family protein PPE5
373283	0	A	Del	GAP	89	78	169	99.4	168		Rv0305c	PPE6	PPE family protein PPE6
376774	0	T	SNP	C	87	75	153	99.39	163	Ala94Ala (gca/gcG)	Rv0307c	-	hypothetical protein
383551	0	G	SNP	C	108	105	212	98.16	217
384380	0	A	SNP	C	99	101	192	100	200	Lys260Thr (aag/aCg)	Rv0315	-	beta-1,3-glucanase
384842	0	C	SNP	T	104	89	187	99.48	194	Pro103Leu (ccg/cTg)	Rv0316	-	muconolactone isomerase
386432	0	C	SNP	G	107	105	209	100	212	Gly223Ala (ggg/gCg)	Rv0318c	-	integral membrane protein
390828	0	T	SNP	C	89	87	170	100	176	Ser142Gly (agt/Ggt)	Rv0323c	-	hypothetical protein
400154	0	G	SNP	A	89	98	180	98.42	190
401056	0	C	SNP	T	128	115	239	97.59	249	Gln289_ (cag/Tag)	Rv0336	-	hypothetical protein
401678	0	C	SNP	A	84	89	166	97.74	177	Pro496His (ccc/cAc)	Rv0336	-	hypothetical protein
402042	0	T	Del	GAP	76	78	148	91.67	168		Rv0337c	aspC	aspartate aminotransferase
402043	0	C	Del	GAP	76	78	148	92.22	167		Rv0337c	aspC	aspartate aminotransferase
402044	0	G	Del	GAP	76	78	148	92.77	166		Rv0337c	aspC	aspartate aminotransferase
403980	0	G	SNP	A	119	109	226	99.13	230	Ala621Val (gcc/gTc)	Rv0338c	-	iron-sulfur-binding reductase
404326	0	T	SNP	C	91	92	180	100	183	Arg506Gly (agg/Ggg)	Rv0338c	-	iron-sulfur-binding reductase
414486	0	C	SNP	T	68	97	164	100	165	Glu152Glu (gag/gaA)	Rv0344c	lpqJ	lipoprotein LpqJ
420008	0	A	SNP	G	95	82	176	100	177	Ala58Ala (gca/gcG)	Rv0350	dnaK	chaperone protein DnaK
424320	1	T	Ins	C	99	77	176	96.17	177		Rv0354c	PPE7	PPE family protein PPE7
431101	0	C	SNP	T	82	72	151	99.35	155	Ala1193Ala (gcg/gcA)	Rv0355c	PPE8	PPE family protein PPE8
454295	0	T	SNP	C	86	101	181	100	187	Pro26Pro (cca/ccG)	Rv0376c	-	hypothetical protein
457452	0	T	SNP	G	123	82	203	100	205	Thr124Thr (aca/acC)	Rv0381c	-	hypothetical protein
459399	0	A	SNP	C	80	89	166	99.41	170
467497	1	C	Ins	G	87	107	194	93.27	195
467508	1	C	Ins	G	91	116	207	94.52	207
467516	0	G	SNP	C	88	124	210	100	212
467526	0	C	SNP	G	90	125	211	100	215
467546	0	G	SNP	C	95	119	210	100	214
467557	0	A	SNP	C	90	125	213	100	215
467564	0	A	SNP	C	88	119	203	100	207
467585	0	G	SNP	C	96	106	200	99.51	203
467590	0	T	SNP	C	97	109	204	99.52	207
467621	0	T	SNP	G	105	109	212	100	214
467638	0	G	SNP	T	97	99	194	100	196
471992	0	G	Del	GAP	107	92	196	98.03	203		Rv0392c	ndhA	NADH dehydrogenase NdhA
472230	1	C	Ins	G	84	95	179	97.81	179		Rv0392c	ndhA	NADH dehydrogenase NdhA
475178	0	T	SNP	C	94	89	182	100	183	Val80Ala (gtc/gCc)	Rv0395	-	hypothetical protein
476239	0	G	SNP	A	89	119	204	98.58	211
481204	0	C	SNP	T	89	97	185	99.47	187	Ser676Ser (tcg/tcA)	Rv0402c	mmpL1	transmembrane transport protein MmpL1
488024	0	C	SNP	A	102	92	191	98.48	197	Ala765Asp (gcc/gAc)	Rv0405	pks6	membrane bound polyketide synthase
489935	0	G	SNP	C	83	73	154	100	156	Thr257Thr (acc/acG)	Rv0406c	-	beta lactamase-like protein
502589	0	C	SNP	G	98	76	170	100	174	Ser75Cys (tcc/tGc)	Rv0417	thiG	thiazole synthase
503354	0	G	SNP	C	101	117	218	100	218
513257	0	T	SNP	C	101	115	210	100	216	Met689Val (atg/Gtg)	Rv0425c	ctpH	metal cation transporting ATPase H
531551	0	T	Del	GAP	48	52	97	78.12	128		Rv0442c	PPE10	PPE family protein PPE10
531552	0	G	Del	GAP	48	52	97	80.65	124		Rv0442c	PPE10	PPE family protein PPE10
531553	0	C	Del	GAP	48	52	97	81.3	123		Rv0442c	PPE10	PPE family protein PPE10
531554	0	C	Del	GAP	48	52	97	81.3	123		Rv0442c	PPE10	PPE family protein PPE10
531555	0	G	Del	GAP	48	52	97	81.97	122		Rv0442c	PPE10	PPE family protein PPE10
531556	0	A	Del	GAP	48	52	97	84.03	119		Rv0442c	PPE10	PPE family protein PPE10
531557	0	T	Del	GAP	48	52	97	85.47	117		Rv0442c	PPE10	PPE family protein PPE10
531558	0	G	Del	GAP	48	52	97	87.72	114		Rv0442c	PPE10	PPE family protein PPE10
531559	0	T	Del	GAP	48	52	97	87.72	114		Rv0442c	PPE10	PPE family protein PPE10
531560	0	T	Del	GAP	48	52	97	88.5	113		Rv0442c	PPE10	PPE family protein PPE10
531561	0	G	Del	GAP	48	52	97	88.5	113		Rv0442c	PPE10	PPE family protein PPE10
531562	0	C	Del	GAP	48	52	97	88.5	113		Rv0442c	PPE10	PPE family protein PPE10
531563	0	C	Del	GAP	48	52	97	89.29	112		Rv0442c	PPE10	PPE family protein PPE10
531564	0	G	Del	GAP	48	52	97	89.29	112		Rv0442c	PPE10	PPE family protein PPE10
531565	0	G	Del	GAP	48	52	97	90.91	110		Rv0442c	PPE10	PPE family protein PPE10
531566	0	T	Del	GAP	48	52	97	90.91	110		Rv0442c	PPE10	PPE family protein PPE10
531567	0	G	Del	GAP	48	52	97	90.91	110		Rv0442c	PPE10	PPE family protein PPE10
531568	0	C	Del	GAP	48	52	97	90.91	110		Rv0442c	PPE10	PPE family protein PPE10
531569	0	C	Del	GAP	48	52	97	90.91	110		Rv0442c	PPE10	PPE family protein PPE10
531570	0	G	Del	GAP	48	52	97	90.91	110		Rv0442c	PPE10	PPE family protein PPE10
531571	0	G	Del	GAP	48	52	97	90.91	110		Rv0442c	PPE10	PPE family protein PPE10
531572	0	T	Del	GAP	48	52	97	90.91	110		Rv0442c	PPE10	PPE family protein PPE10
531573	0	G	Del	GAP	48	52	97	90.91	110		Rv0442c	PPE10	PPE family protein PPE10
531574	0	T	Del	GAP	48	52	97	90.91	110		Rv0442c	PPE10	PPE family protein PPE10
531575	0	T	Del	GAP	48	52	97	90.91	110		Rv0442c	PPE10	PPE family protein PPE10
531576	0	G	Del	GAP	48	52	97	91.74	109		Rv0442c	PPE10	PPE family protein PPE10
531577	0	C	Del	GAP	48	52	97	91.74	109		Rv0442c	PPE10	PPE family protein PPE10
531578	0	C	Del	GAP	48	52	97	91.74	109		Rv0442c	PPE10	PPE family protein PPE10
531579	0	G	Del	GAP	48	52	97	92.59	108		Rv0442c	PPE10	PPE family protein PPE10
531580	0	C	Del	GAP	48	52	97	97.09	103		Rv0442c	PPE10	PPE family protein PPE10
531581	0	T	Del	GAP	48	52	97	98.04	102		Rv0442c	PPE10	PPE family protein PPE10
531582	0	G	Del	GAP	48	52	97	98.04	102		Rv0442c	PPE10	PPE family protein PPE10
531583	0	C	Del	GAP	48	52	97	98.04	102		Rv0442c	PPE10	PPE family protein PPE10
531584	0	C	Del	GAP	48	52	97	98.04	102		Rv0442c	PPE10	PPE family protein PPE10
531585	0	G	Del	GAP	48	52	97	98.04	102		Rv0442c	PPE10	PPE family protein PPE10
531586	0	A	Del	GAP	48	52	97	98.04	102		Rv0442c	PPE10	PPE family protein PPE10
531587	0	T	Del	GAP	48	52	97	98.04	102		Rv0442c	PPE10	PPE family protein PPE10
531588	0	G	Del	GAP	48	52	97	98.04	102		Rv0442c	PPE10	PPE family protein PPE10
531589	0	T	Del	GAP	48	52	97	98.04	102		Rv0442c	PPE10	PPE family protein PPE10
531590	0	T	Del	GAP	48	52	97	98.04	102		Rv0442c	PPE10	PPE family protein PPE10
531591	0	G	Del	GAP	48	52	97	98.04	102		Rv0442c	PPE10	PPE family protein PPE10
531592	0	T	Del	GAP	48	52	97	98.04	102		Rv0442c	PPE10	PPE family protein PPE10
531593	0	T	Del	GAP	48	52	97	98.04	102		Rv0442c	PPE10	PPE family protein PPE10
531594	0	G	Del	GAP	48	52	97	98.04	102		Rv0442c	PPE10	PPE family protein PPE10
531595	0	T	Del	GAP	48	52	97	98.04	102		Rv0442c	PPE10	PPE family protein PPE10
531596	0	T	Del	GAP	48	52	97	98.04	102		Rv0442c	PPE10	PPE family protein PPE10
531597	0	G	Del	GAP	48	52	97	98.04	102		Rv0442c	PPE10	PPE family protein PPE10
531598	0	C	Del	GAP	48	52	97	99.01	101		Rv0442c	PPE10	PPE family protein PPE10
531599	0	C	Del	GAP	48	52	97	99.01	101		Rv0442c	PPE10	PPE family protein PPE10
531600	0	G	Del	GAP	48	52	97	99.01	101		Rv0442c	PPE10	PPE family protein PPE10
531601	0	A	Del	GAP	48	52	97	99.01	101		Rv0442c	PPE10	PPE family protein PPE10
531602	0	T	Del	GAP	48	52	97	99.01	101		Rv0442c	PPE10	PPE family protein PPE10
531603	0	G	Del	GAP	48	52	97	99.01	101		Rv0442c	PPE10	PPE family protein PPE10
531604	0	T	Del	GAP	48	52	97	99.01	101		Rv0442c	PPE10	PPE family protein PPE10
531605	0	T	Del	GAP	48	52	97	99.01	101		Rv0442c	PPE10	PPE family protein PPE10
531606	0	G	Del	GAP	48	52	97	99.01	101		Rv0442c	PPE10	PPE family protein PPE10
531607	0	T	Del	GAP	48	52	97	99.01	101		Rv0442c	PPE10	PPE family protein PPE10
531608	0	T	Del	GAP	48	52	97	99.01	101		Rv0442c	PPE10	PPE family protein PPE10
531609	0	G	Del	GAP	48	52	97	99.01	101		Rv0442c	PPE10	PPE family protein PPE10
531610	0	T	Del	GAP	48	52	97	99.01	101		Rv0442c	PPE10	PPE family protein PPE10
532758	0	A	SNP	C	77	80	157	96.91	162	Glu121Asp (gaa/gaC)	Rv0443	-	hypothetical protein
540924	0	C	SNP	T	87	77	163	98.8	166	Ala190Thr (gcg/Acg)	Rv0450c	mmpL4	transmembrane transport protein MmpL4
541201	0	A	SNP	G	73	65	136	100	138	Leu97Leu (ctt/ctC)	Rv0450c	mmpL4	transmembrane transport protein MmpL4
550843	0	T	SNP	C	93	91	180	97.87	188	Ile390Thr (atc/aCc)	Rv0458	-	aldehyde dehydrogenase
551525	0	A	SNP	C	67	81	147	100	148	Arg110Arg (aga/Cga)	Rv0459	-	hypothetical protein
552713	0	C	SNP	G	72	72	144	99.31	145	Pro34Ala (ccc/Gcc)	Rv0462	lpdC	dihydrolipoamide dehydrogenase
567997	0	C	SNP	T	87	91	177	98.34	181	Gly324Asp (ggc/gAc)	Rv0479c	-	membrane protein
573262	0	A	SNP	G	102	98	195	100	200	Gly180Gly (ggt/ggC)	Rv0484c	-	short-chain type oxidoreductase
580772	0	T	SNP	A	45	64	109	90.08	121
580774	0	G	Del	GAP	47	65	111	89.6	125
580775	0	G	Del	GAP	47	65	111	91.06	123
580776	0	G	Del	GAP	47	65	111	88.89	126
580777	0	G	Del	GAP	47	65	111	89.6	125
580778	0	C	Del	GAP	47	65	111	91.06	123
580779	0	A	Del	GAP	47	65	111	93.33	120
580780	0	C	Del	GAP	47	65	111	89.6	125
580781	0	C	Del	GAP	47	65	111	91.8	122
580782	0	A	Del	GAP	47	65	111	91.8	122
580783	0	C	Del	GAP	47	65	111	91.06	123
580784	0	C	Del	GAP	47	65	111	91.8	122
580785	0	C	Del	GAP	47	65	111	93.33	120
580786	0	G	Del	GAP	47	65	111	91.06	123
580787	0	C	Del	GAP	47	65	111	91.8	122
580788	0	T	Del	GAP	47	65	111	92.56	121
580789	0	T	Del	GAP	47	65	111	91.06	123
580790	0	G	Del	GAP	47	64	111	91.74	121
580791	0	C	Del	GAP	47	64	111	93.28	119
580792	0	G	Del	GAP	47	64	111	90.24	123
580793	0	G	Del	GAP	47	64	111	91.74	121
580794	0	G	Del	GAP	47	64	111	90.24	123
580795	0	G	Del	GAP	47	64	111	90.98	122
580796	0	G	Del	GAP	47	64	111	90.24	123
580797	0	A	Del	GAP	47	64	112	92.5	120
590436	0	T	SNP	C	107	101	203	99.52	209	Ala118Ala (gct/gcC)	Rv0500	proC	pyrroline-5-carboxylate reductase
591824	0	G	SNP	T	83	87	165	98.27	173	Ala57Ala (gcg/gcT)	Rv0501	galE2	UDP-glucose 4-epimerase GalE
597816	0	A	SNP	G	67	88	153	100	155	Ala206Ala (gca/gcG)	Rv0507	mmpL2	transmembrane transport protein MmpL2
598475	0	G	SNP	A	79	84	162	100	163	Arg426His (cgc/cAc)	Rv0507	mmpL2	transmembrane transport protein MmpL2
607415	0	C	SNP	T	134	116	246	99.21	252	Gln289_ (cag/Tag)	Rv0515	-	hypothetical protein
610120	0	T	SNP	G	76	72	147	100	148
620029	0	C	SNP	T	101	117	216	98.2	222	Leu47Leu (ctg/Ttg)	Rv0529	ccsA	cytochrome C-type biogenesis protein CcsA
623472	0	A	SNP	G	100	65	163	99.4	166	Asp227Gly (gac/gGc)	Rv0532	PE_PGRS6	PE-PGRS family protein PE_PGRS6
623508	0	C	SNP	G	85	74	154	100	159	Ala239Gly (gcc/gGc)	Rv0532	PE_PGRS6	PE-PGRS family protein PE_PGRS6
626170	0	T	SNP	C	117	104	218	97.36	227	Thr91Ala (acc/Gcc)	Rv0534c	menA	1,4-dihydroxy-2-naphthoate octaprenyltransferase
627669	0	C	SNP	T	97	76	169	98.3	176	Ala141Val (gcc/gTc)	Rv0536	galE3	UDP-glucose 4-epimerase GalE
630722	0	G	SNP	C	103	112	209	100	215	Arg228Pro (cgg/cCg)	Rv0538	-	membrane protein
636375	0	G	SNP	A	105	109	207	98.62	217	His363His (cac/caT)	Rv0545c	pitA	low-affinity inorganic phosphate transporter
637319	0	G	SNP	A	82	84	164	100	166	Pro49Ser (cct/Tct)	Rv0545c	pitA	low-affinity inorganic phosphate transporter
646393	0	G	SNP	A	122	107	225	99.13	231	Ala32Ala (gcg/gcA)	Rv0555	menD	bifunctional 2-succinyl-6-hydroxy-2,4-cyclohexadiene-1-carboxylate synthase/2-oxoglutarate decarboxylase
648002	0	T	SNP	G	77	97	172	100	174	Leu15Arg (ctc/cGc)	Rv0556	-	transmembrane protein
654719	0	G	SNP	A	103	94	195	98.5	200	Glu281Lys (gag/Aag)	Rv0563	htpX	protease HtpX
661524	0	T	SNP	C	83	85	167	100	168	Leu77Pro (ctg/cCg)	Rv0570	nrdZ	vitamin B12-dependent ribonucleoside-diphosphate reductase
663803	0	G	SNP	A	99	102	195	99.5	202	Ala339Val (gcg/gTg)	Rv0571c	-	hypothetical protein
664650	0	T	SNP	C	91	101	188	97.96	196	Lys57Glu (aag/Gag)	Rv0571c	-	hypothetical protein
665293	0	A	SNP	G	87	98	184	100	185	Phe31Leu (ttc/Ctc)	Rv0572c	-	hypothetical protein
669398	0	T	SNP	C	106	101	207	100	207	Gln116Gln (caa/caG)	Rv0575c	-	oxidoreductase
672491	0	C	SNP	G	97	96	188	97.97	197	Gly1142Gly (ggg/ggC)	Rv0578c	PE_PGRS7	PE-PGRS family protein PE_PGRS7
673238	0	A	SNP	G	78	105	180	100	183	His893His (cat/caC)	Rv0578c	PE_PGRS7	PE-PGRS family protein PE_PGRS7
684019	0	A	SNP	G	109	103	207	99.07	214	Val85Ala (gtg/gCg)	Rv0585c	-	integral membrane protein
685461	0	C	SNP	G	102	94	194	100	196	Ala111Ala (gcc/gcG)	Rv0587	yrbE2A	hypothetical protein
685608	0	T	SNP	C	84	98	179	100	182	Leu160Leu (ctt/ctC)	Rv0587	yrbE2A	hypothetical protein
686972	0	T	SNP	C	80	80	160	100	160	Phe51Ser (ttc/tCc)	Rv0589	mce2A	Mce family protein Mce2A
690191	0	C	SNP	T	113	100	209	98.16	217	Pro378Leu (ccg/cTg)	Rv0591	mce2C	Mce family protein Mce2C
690465	0	T	SNP	G	79	123	200	99.51	203	Leu469Leu (ctt/ctG)	Rv0591	mce2C	Mce family protein Mce2C
698968	0	G	SNP	A	95	101	192	100	196	Gly9Gly (ggc/ggT)	Rv0601c	-	two component sensor kinase HK2
699074	0	C	SNP	T	117	101	214	98.2	222	Leu242Leu (ctg/ctA)	Rv0602c	tcrA	two component DNA binding transcriptional regulator TcrA
722205	0	C	SNP	T	131	108	238	97.95	244	Glu937Lys (gag/Aag)	Rv0630c	recB	exonuclease V subunit beta RecB
730223	0	G	SNP	T	72	90	158	98.18	165
739429	0	C	SNP	T	86	74	156	99.38	161	Gln253Gln (cag/caA)	Rv0645c	mmaA1	mycolic acid methyltransferase MmaA1
754186	0	A	SNP	G	102	84	183	100	186	Leu75Pro (ctc/cCc)	Rv0658c	-	integral membrane protein
761155	0	C	SNP	T	88	72	159	98.16	163	Ser450Leu (tcg/tTg)	Rv0667	rpoB	DNA-directed RNA polymerase subunit beta	rifampicin (RMP)		rifampicin (RMP)
764061	0	C	SNP	T	70	101	168	100	171	Pro231Leu (ccc/cTc)	Rv0668	rpoC	DNA-directed RNA polymerase subunit beta'
764817	0	T	SNP	G	95	85	178	97.3	185	Val483Gly (gtg/gGg)	Rv0668	rpoC	DNA-directed RNA polymerase subunit beta'
775538	0	C	SNP	A	98	118	212	99.08	218	Ala252Ala (gcc/gcA)	Rv0675	echA5	enoyl-CoA hydratase EchA5
775639	0	T	SNP	C	85	113	194	100	198	Ile948Val (att/Gtt)	Rv0676c	mmpL5	transmembrane transport protein MmpL5
781395	0	T	SNP	C	91	79	168	99.42	171							streptomycin (SM)
790019	0	G	SNP	A	92	95	181	98.94	189
799405	0	T	SNP	C	89	85	170	100	174	Gly191Gly (ggt/ggC)	Rv0698	-	hypothetical protein
801697	0	G	SNP	A	110	93	203	97.6	208	Arg79His (cgt/cAt)	Rv0702	rplD	50S ribosomal protein L4
805836	0	A	SNP	G	76	98	173	99.43	175	Ala27Ala (gca/gcG)	Rv0710	rpsQ	30S ribosomal protein S17
820483	0	G	SNP	T	108	106	205	100	214	Ala6Asp (gcc/gAc)	Rv0727c	fucA	L-fuculose phosphate aldolase FucA
836272	0	A	SNP	G	33	92	122	100	125	Glu191Gly (gag/gGg)	Rv0746	PE_PGRS9	PE-PGRS family protein PE_PGRS9
836291	0	A	SNP	G	30	79	100	100	109	Gly197Gly (gga/ggG)	Rv0746	PE_PGRS9	PE-PGRS family protein PE_PGRS9
836426	0	A	SNP	C	64	51	106	100	115	Leu242Leu (cta/ctC)	Rv0746	PE_PGRS9	PE-PGRS family protein PE_PGRS9
836454	0	A	SNP	G	80	50	126	100	130	Thr252Ala (act/Gct)	Rv0746	PE_PGRS9	PE-PGRS family protein PE_PGRS9
836538	0	A	SNP	G	115	42	157	100	157	Asn280Asp (aac/Gac)	Rv0746	PE_PGRS9	PE-PGRS family protein PE_PGRS9
836658	0	A	SNP	G	136	74	205	100	210	Thr320Ala (acc/Gcc)	Rv0746	PE_PGRS9	PE-PGRS family protein PE_PGRS9
837033	0	A	SNP	G	28	126	152	100	154	Thr445Ala (acc/Gcc)	Rv0746	PE_PGRS9	PE-PGRS family protein PE_PGRS9
838990	0	C	SNP	G	30	37	66	85.9	78	Ala180Ala (gcc/gcG)	Rv0747	PE_PGRS10	PE-PGRS family protein PE_PGRS10
839123	0	A	SNP	G	61	23	82	100	84	Arg225Gly (agg/Ggg)	Rv0747	PE_PGRS10	PE-PGRS family protein PE_PGRS10
839129	0	C	SNP	G	60	24	83	100	84	Arg227Gly (cgc/Ggc)	Rv0747	PE_PGRS10	PE-PGRS family protein PE_PGRS10
839194	0	A	SNP	G	51	33	75	100	84	Thr248Thr (aca/acG)	Rv0747	PE_PGRS10	PE-PGRS family protein PE_PGRS10
839334	0	A	SNP	G	69	60	126	100	129	Lys295Arg (aaa/aGa)	Rv0747	PE_PGRS10	PE-PGRS family protein PE_PGRS10
839348	0	A	SNP	G	79	53	127	100	132	Ser300Gly (agc/Ggc)	Rv0747	PE_PGRS10	PE-PGRS family protein PE_PGRS10
840229	0	G	SNP	C	27	46	70	100	73	Ala593Ala (gcg/gcC)	Rv0747	PE_PGRS10	PE-PGRS family protein PE_PGRS10
840235	0	C	SNP	G	27	36	62	80.77	78	Gly595Gly (ggc/ggG)	Rv0747	PE_PGRS10	PE-PGRS family protein PE_PGRS10
840278	0	A	SNP	G	14	19	33	100	33	Ser610Gly (agc/Ggc)	Rv0747	PE_PGRS10	PE-PGRS family protein PE_PGRS10
840283	0	T	SNP	C	13	19	32	96.97	33	His611His (cat/caC)	Rv0747	PE_PGRS10	PE-PGRS family protein PE_PGRS10
840284	0	A	SNP	G	13	18	30	96.88	32	Ser612Gly (agc/Ggc)	Rv0747	PE_PGRS10	PE-PGRS family protein PE_PGRS10
840286	0	C	SNP	T	13	17	29	96.77	31	Ser612Ser (agc/agT)	Rv0747	PE_PGRS10	PE-PGRS family protein PE_PGRS10
840290	0	G	SNP	C	13	17	28	96.77	31	Ala614Pro (gcc/Ccc)	Rv0747	PE_PGRS10	PE-PGRS family protein PE_PGRS10
840297	0	G	SNP	C	13	18	31	96.88	32	Gly616Ala (gga/gCa)	Rv0747	PE_PGRS10	PE-PGRS family protein PE_PGRS10
840298	0	A	SNP	G	13	17	30	96.77	31	Gly616Gly (gga/ggG)	Rv0747	PE_PGRS10	PE-PGRS family protein PE_PGRS10
840301	0	T	SNP	C	13	18	30	100	31	Val617Val (gtt/gtC)	Rv0747	PE_PGRS10	PE-PGRS family protein PE_PGRS10
840302	0	T	SNP	C	13	18	31	100	31	Ser618Pro (tcc/Ccc)	Rv0747	PE_PGRS10	PE-PGRS family protein PE_PGRS10
840307	0	A	SNP	C	13	18	31	100	31	Gly619Gly (gga/ggC)	Rv0747	PE_PGRS10	PE-PGRS family protein PE_PGRS10
840310	0	G	SNP	C	13	18	31	83.78	37	Gly620Gly (ggg/ggC)	Rv0747	PE_PGRS10	PE-PGRS family protein PE_PGRS10
840496	0	C	SNP	G	26	49	73	75.76	99	Gly682Gly (ggc/ggG)	Rv0747	PE_PGRS10	PE-PGRS family protein PE_PGRS10
841764	0	G	SNP	C	77	87	160	100	164	Thr37Thr (acc/acG)	Rv0749A	-	hypothetical protein
848319	0	C	SNP	T	72	65	135	100	137	Ser574Ser (tcg/tcA)	Rv0755c	PPE12	PPE family protein PPE12
852910	0	C	SNP	T	92	66	153	98.75	160	Pro172Leu (ccc/cTc)	Rv0758	phoR	two component system response sensor kinase PhoR
855371	0	C	SNP	T	87	100	181	100	187	Val152Val (gtg/gtA)	Rv0761c	adhB	alcohol dehydrogenase B
857696	0	A	SNP	G	93	89	178	100	182	Ala114Ala (gct/gcC)	Rv0764c	cyp51	lanosterol 14-alpha demethylase
860116	0	G	SNP	A	86	79	163	98.8	167	Leu199Leu (ctg/Ttg)	Rv0767c	-	HTH-type transcriptional regulator
874835	1	C	Ins	C	90	70	160	95.24	160
874835	2	C	Ins	G	90	70	160	95.24	160
880562	0	G	SNP	T	107	86	190	100	193	Cys408Phe (tgc/tTc)	Rv0785	-	KsdD-like steroid dehydrogenase
882257	0	T	SNP	C	101	84	183	100	185	Tyr267His (tac/Cac)	Rv0787	-	hypothetical protein
893733	0	T	SNP	G	95	110	203	99.51	206	Leu139Arg (ctg/cGg)	Rv0800	pepC	M18 family aminopeptidase
899385	0	G	SNP	A	105	64	165	100	169	Leu185Leu (ctg/ctA)	Rv0805	-	3',5'-cyclic adenosine monophosphate phosphodiesterase CpdA
900221	0	T	SNP	C	77	74	147	99.34	152	Val370Val (gta/gtG)	Rv0806c	cpsY	exopolysaccharide phosphotransferase CpsY
901062	0	G	SNP	A	64	74	138	98.57	140	Ala90Val (gca/gTa)	Rv0806c	cpsY	exopolysaccharide phosphotransferase CpsY
903550	0	T	SNP	C	99	72	168	99.42	172	Ala480Ala (gct/gcC)	Rv0808	purF	amidophosphoribosyltransferase
903913	0	T	SNP	C	91	82	172	99.43	174	Gly63Gly (ggt/ggC)	Rv0809	purM	phosphoribosylformylglycinamidine cyclo-ligase PurM
906857	0	A	SNP	G	106	97	201	100	203	Ile145Met (ata/atG)	Rv0812	-	amino acid aminotransferase
921813	0	C	SNP	G	74	93	165	98.82	169
927110	0	A	SNP	G	44	20	64	100	64	Ser584Gly (agt/Ggt)	Rv0833	PE_PGRS13	PE-PGRS family protein PE_PGRS13
927385	0	A	SNP	G	93	30	123	100	123	Gly675Gly (gga/ggG)	Rv0833	PE_PGRS13	PE-PGRS family protein PE_PGRS13
941697	0	G	SNP	C	97	92	188	98.95	191	Gly170Arg (gga/Cga)	Rv0845	-	sensor histidine kinase NarS
945214	0	G	SNP	A	91	101	190	100	192	Gly93Ser (ggt/Agt)	Rv0848	cysK2	cysteine synthase CysK
949535	0	T	SNP	C	82	114	191	100	196	Ala528Ala (gca/gcG)	Rv0853c	pdc	alpha-keto-acid decarboxylase
955524	0	A	SNP	G	83	114	194	100	197	Ser150Gly (agc/Ggc)	Rv0859	-	acyltransferase
960646	0	G	SNP	A	125	105	228	98.29	234	Pro656Leu (ccg/cTg)	Rv0862c	-	hypothetical protein
964612	0	C	SNP	T	92	73	153	97.06	170	Ala308Ala (gcg/gcA)	Rv0867c	rpfA	resuscitation-promoting factor RpfA
964618	0	T	SNP	G	95	86	178	98.37	184	Glu306Asp (gaa/gaC)	Rv0867c	rpfA	resuscitation-promoting factor RpfA
964674	0	A	SNP	G	67	87	152	98.72	156	Ser288Pro (tcc/Ccc)	Rv0867c	rpfA	resuscitation-promoting factor RpfA
964678	1	G	Ins	G	53	76	129	87.76	129		Rv0867c	rpfA	resuscitation-promoting factor RpfA
964678	2	G	Ins	G	53	76	129	87.76	129		Rv0867c	rpfA	resuscitation-promoting factor RpfA
964678	3	G	Ins	T	53	76	129	87.76	129		Rv0867c	rpfA	resuscitation-promoting factor RpfA
968426	1	A	Ins	G	100	90	190	76.92	191		Rv0872c	PE_PGRS15	PE-PGRS family protein PE_PGRS15
968426	2	A	Ins	C	101	90	191	77.33	191		Rv0872c	PE_PGRS15	PE-PGRS family protein PE_PGRS15
968426	3	A	Ins	C	101	90	191	77.33	191		Rv0872c	PE_PGRS15	PE-PGRS family protein PE_PGRS15
968426	4	A	Ins	G	101	90	191	77.33	191		Rv0872c	PE_PGRS15	PE-PGRS family protein PE_PGRS15
968426	5	A	Ins	G	100	90	190	76.92	191		Rv0872c	PE_PGRS15	PE-PGRS family protein PE_PGRS15
968426	6	A	Ins	G	101	90	191	77.33	191		Rv0872c	PE_PGRS15	PE-PGRS family protein PE_PGRS15
968426	7	A	Ins	T	101	90	191	77.33	191		Rv0872c	PE_PGRS15	PE-PGRS family protein PE_PGRS15
968426	8	A	Ins	T	101	90	191	77.33	191		Rv0872c	PE_PGRS15	PE-PGRS family protein PE_PGRS15
968426	9	A	Ins	G	101	90	191	77.33	191		Rv0872c	PE_PGRS15	PE-PGRS family protein PE_PGRS15
973290	0	G	SNP	A	102	125	224	99.56	228	Ile139Ile (atc/atT)	Rv0874c	-	hypothetical protein
976897	0	T	Del	GAP	71	79	147	94.94	158		Rv0878c	PPE13	PPE family protein PPE13
976898	0	G	Del	GAP	71	79	147	96.15	156		Rv0878c	PPE13	PPE family protein PPE13
979704	0	G	SNP	C	82	92	170	100	174	Gly115Arg (ggc/Cgc)	Rv0881	-	tRNA/rRNA methyltransferase
986463	0	G	SNP	C	58	80	136	99.28	139
990001	0	G	SNP	C	78	91	167	100	169	Pro866Ala (ccc/Gcc)	Rv0890c	-	HTH-type transcriptional regulator
993346	0	A	SNP	C	97	84	179	100	181	Val37Gly (gtt/gGt)	Rv0891c	-	hypothetical protein
993566	0	C	SNP	T	77	84	159	98.77	163
1001212	0	G	SNP	A	88	86	172	97.21	179	His402Tyr (cac/Tac)	Rv0897c	-	oxidoreductase
1010204	1	C	Ins	G	86	83	169	94.94	169		Rv0907	-	hypothetical protein
1014190	0	C	SNP	T	86	83	168	97.69	173
1016101	0	C	SNP	G	88	94	182	99.45	183	Pro235Arg (ccg/cGg)	Rv0911	-	hypothetical protein
1021749	0	G	SNP	C	88	70	156	99.37	159
1025106	0	T	SNP	C	90	87	176	100	177	Phe141Phe (ttt/ttC)	Rv0919	-	GCN5-like N-acetyltransferase
1030616	0	G	SNP	C	90	86	175	100	176	Leu417Val (ctc/Gtc)	Rv0924c	mntH	divalent metal cation transporter MntH
1037012	0	T	SNP	C	87	99	184	100	186	Met5Thr (atg/aCg)	Rv0930	pstA1	phosphate ABC transporter permease PstA
1037911	0	C	SNP	T	91	88	177	100	179	Arg305_ (cga/Tga)	Rv0930	pstA1	phosphate ABC transporter permease PstA
1047165	0	T	SNP	C	91	79	166	100	170	Cys344Arg (tgc/Cgc)	Rv0938	ligD	multifunctional non-homologous end joining DNA repair protein/ATP dependent DNA ligase LigD
1068151	0	T	SNP	C	96	82	177	100	178	His197His (cat/caC)	Rv0956	purN	phosphoribosylglycinamide formyltransferase PurN
1068432	0	A	SNP	G	97	94	187	100	191	Pro76Pro (cca/ccG)	Rv0957	purH	bifunctionalphosphoribosylaminoimidazolecarboxamide formyltransferase/inosinemonophosphate cyclohydrolase
1070702	0	T	SNP	C	103	90	193	98.47	196	Ser274Pro (tcc/Ccc)	Rv0958	-	magnesium chelatase
1074558	0	G	SNP	A	91	70	159	100	161	Pro186Leu (ccc/cTc)	Rv0962c	lprP	lipoprotein LprP
1075279	0	T	SNP	C	92	82	172	100	174
1076309	0	G	SNP	T	85	86	166	97.71	175	Pro124Thr (cct/Act)	Rv0964c	-	hypothetical protein
1077312	0	A	SNP	G	89	78	161	100	167	Val175Ala (gtg/gCg)	Rv0966c	-	hypothetical protein
1079927	0	C	SNP	A	127	114	239	100	241	Thr395Thr (acc/acA)	Rv0969	ctpV	copper-exporting ATPase
1081681	0	T	SNP	C	105	85	184	100	190	Val210Val (gtt/gtC)	Rv0970	-	integral membrane protein
1086141	0	A	SNP	G	83	109	191	97.46	197	Ile402Thr (atc/aCc)	Rv0974c	accD2	acetyl-/propionyl-CoA carboxylase subunit beta
1087193	0	G	SNP	C	82	77	157	100	159	Asn51Lys (aac/aaG)	Rv0974c	accD2	acetyl-/propionyl-CoA carboxylase subunit beta
1093406	0	A	SNP	G	79	117	194	100	196	Val317Val (gtt/gtC)	Rv0978c	PE_PGRS17	PE-PGRS family protein PE_PGRS17
1093928	0	G	SNP	A	81	6	85	91.58	95	Asn143Asn (aac/aaT)	Rv0978c	PE_PGRS17	PE-PGRS family protein PE_PGRS17
1096633	0	T	SNP	G	96	103	197	99.5	200
1100234	0	T	SNP	C	77	94	169	100	171	Leu390Pro (ctg/cCg)	Rv0983	pepD	serine protease PepD
1105877	0	T	SNP	C	68	82	146	98.68	152	Asp254Asp (gat/gaC)	Rv0988	-	hypothetical protein
1106422	0	T	SNP	C	77	75	151	100	152	Ile321Val (ata/Gta)	Rv0989c	grcC2	polyprenyl-diphosphate synthase GrcC
1109975	0	A	SNP	G	80	89	166	100	169	Gln235Arg (cag/cGg)	Rv0993	galU	UTP--glucose-1-phosphate uridylyltransferase
1123355	0	G	SNP	T	102	107	207	98.12	213	Gln82Lys (caa/Aaa)	Rv1005c	-	para-aminobenzoate synthase component I
1126889	0	G	SNP	C	89	95	183	100	184	Arg39Gly (cgc/Ggc)	Rv1007c	metS	methionine--tRNA ligase
1127648	0	C	SNP	A	100	105	203	100	205	Thr187Asn (acc/aAc)	Rv1008	tatD	deoxyribonuclease TatD
1129926	0	G	SNP	C	103	106	208	97.66	214	Gly259Arg (gga/Cga)	Rv1010	ksgA	rRNA small subunit methyltransferase A
1133375	0	T	SNP	G	63	76	137	99.29	140	Glu178Asp (gaa/gaC)	Rv1014c	pth	peptidyl-tRNA hydrolase
1149551	0	C	SNP	T	94	90	183	100	184	Glu712Glu (gag/gaA)	Rv1028c	kdpD	sensor protein KdpD
1150585	0	G	SNP	A	105	103	200	100	208	Pro368Ser (ccc/Tcc)	Rv1028c	kdpD	sensor protein KdpD
1153484	0	G	SNP	A	77	90	166	100	167	Trp491_ (tgg/tgA)	Rv1029	kdpA	potassium-transporting ATPase subunit A
1162432	0	C	SNP	T	92	110	197	99.51	203	Arg14His (cgc/cAc)	Rv1039c	PPE15	PPE family protein PPE15
1163134	0	T	SNP	C	105	78	181	100	183	Gly81Gly (gga/ggG)	Rv1040c	PE8	PE family protein PE8
1164571	0	A	SNP	G	83	86	167	99.41	170
1164809	0	T	SNP	G	77	97	172	100	174	Gln209His (caa/caC)	Rv1041c	-	IS2-like transposase
1165521	1	T	Ins	A	56	81	137	96.48	137
1168715	1	C	Ins	T	80	104	184	96.84	185
1173592	0	T	SNP	C	87	103	190	100	190	Phe238Leu (ttt/Ctt)	Rv1050	-	oxidoreductase
1178116	0	T	SNP	C	75	66	140	100	141	Thr163Thr (act/acC)	Rv1056	-	hypothetical protein
1178823	0	C	SNP	T	79	94	172	99.43	174
1188696	0	C	SNP	T	36	36	70	96	75	Gly577Ser (ggc/Agc)	Rv1067c	PE_PGRS19	PE-PGRS family protein PE_PGRS19
1190093	0	A	SNP	C	96	60	155	96.3	162	Leu111Trp (ttg/tGg)	Rv1067c	PE_PGRS19	PE-PGRS family protein PE_PGRS19
1200418	0	A	SNP	G	81	78	159	100	159
1210595	0	G	SNP	A	78	61	138	99.29	140	Val1Met (gtg/Atg)	Rv1086	-	(2Z,6E)-farnesyl diphosphate synthase
1211500	0	A	SNP	G	75	76	151	98.05	154
1218648	0	G	SNP	C	68	65	129	97.08	137	Gly727Ala (ggc/gCc)	Rv1091	PE_PGRS22	PE-PGRS family protein PE_PGRS22
1218650	0	G	SNP	A	67	67	134	95.71	140	Ala728Thr (gcc/Acc)	Rv1091	PE_PGRS22	PE-PGRS family protein PE_PGRS22
1218658	0	G	SNP	T	67	66	128	96.38	138	Gly730Gly (ggg/ggT)	Rv1091	PE_PGRS22	PE-PGRS family protein PE_PGRS22
1218660	0	G	SNP	C	65	66	128	97.04	135	Gly731Ala (ggc/gCc)	Rv1091	PE_PGRS22	PE-PGRS family protein PE_PGRS22
1218667	0	A	SNP	C	64	62	122	96.92	130	Gly733Gly (gga/ggC)	Rv1091	PE_PGRS22	PE-PGRS family protein PE_PGRS22
1220680	0	T	SNP	C	93	93	185	100	186	Val36Ala (gta/gCa)	Rv1093	glyA1	serine hydroxymethyltransferase
1224367	0	T	SNP	C	51	55	104	100	106
1244992	0	C	SNP	A	95	76	168	97.71	175	Pro429Gln (ccg/cAg)	Rv1121	zwf1	glucose-6-phosphate 1-dehydrogenase
1248978	0	T	SNP	C	97	106	200	100	203	Ala299Ala (gct/gcC)	Rv1125	-	hypothetical protein
1262172	0	C	SNP	T	84	114	195	98.02	202
1276683	0	T	SNP	G	83	54	136	99.28	138	Asn356His (aac/Cac)	Rv1148c	-	hypothetical protein
1276684	0	G	SNP	C	84	54	134	99.28	139	Ala355Ala (gcc/gcG)	Rv1148c	-	hypothetical protein
1276689	0	G	SNP	T	88	57	145	98.64	147	His354Asn (cac/Aac)	Rv1148c	-	hypothetical protein
1277869	1	G	Ins	T	91	78	169	97.69	169
1278583	0	A	SNP	C	106	75	181	98.91	183
1281118	0	T	SNP	C	106	87	189	100	193	Thr123Ala (acg/Gcg)	Rv1154c	-	hypothetical protein
1292102	0	A	SNP	G	78	93	168	100	171	Pro346Pro (cca/ccG)	Rv1162	narH	nitrate reductase subunit beta
1307598	0	C	SNP	G	104	82	185	100	186	Cys210Ser (tgc/tCc)	Rv1175c	fadH	NADPH dependent 2,4-dienoyl-CoA reductase FadH
1313337	1	A	Ins	G	12	38	50	79.37	50
1313338	0	A	SNP	C	12	41	53	98.15	54
1315191	0	A	SNP	C	81	91	170	100	172	_489Tyr (taa/taC)	Rv1180	pks3	polyketide beta-ketoacyl synthase
1315884	0	G	SNP	A	79	79	155	100	158	Ala217Ala (gcg/gcA)	Rv1181	pks4	polyketide beta-ketoacyl synthase
1323152	0	G	SNP	A	88	89	174	97.79	181	Val545Ile (gtc/Atc)	Rv1183	mmpL10	transmembrane transport protein MmpL10
1327890	0	G	SNP	A	108	86	189	100	194	Asp472Asp (gac/gaT)	Rv1186c	-	hypothetical protein
1328687	0	G	SNP	C	94	95	185	100	189	Pro207Ala (ccc/Gcc)	Rv1186c	-	hypothetical protein
1329842	0	C	SNP	T	82	100	180	98.38	185	Phe151Phe (ttc/ttT)	Rv1187	rocA	pyrroline-5-carboxylate dehydrogenase RocA
1331593	0	C	SNP	T	83	97	177	96.77	186	Ala191Ala (gcc/gcT)	Rv1188	-	proline dehydrogenase
1335397	0	C	Del	GAP	80	61	143	95.27	148		Rv1192	-	hypothetical protein
1335398	0	G	Del	GAP	80	60	143	95.89	146		Rv1192	-	hypothetical protein
1351724	0	C	SNP	T	88	125	210	98.61	216	Phe178Phe (ttc/ttT)	Rv1207	folP2	dihydropteroate synthase
1365837	1	C	Ins	G	106	77	183	95.31	183
1366155	0	C	SNP	T	95	107	202	98.06	206	Pro94Leu (ccg/cTg)	Rv1223	htrA	serine protease HtrA
1366518	0	C	SNP	G	64	95	155	96.95	164	Thr215Ser (acc/aGc)	Rv1223	htrA	serine protease HtrA
1373627	0	G	SNP	A	86	91	174	98.88	179	Arg191Cys (cgc/Tgc)	Rv1230c	-	membrane protein
1374065	0	T	SNP	C	97	98	188	100	195	Ser45Gly (agc/Ggc)	Rv1230c	-	membrane protein
1375724	0	A	SNP	C	84	84	165	100	168	Cys149Gly (tgc/Ggc)	Rv1232c	-	hypothetical protein
1376886	0	G	SNP	T	85	101	178	98.41	189
1382628	0	T	SNP	C	75	81	156	99.36	157	Lys139Glu (aaa/Gaa)	Rv1239c	corA	magnesium and cobalt transport transmembrane protein CorA
1388246	0	T	SNP	C	112	95	206	99.04	209	His128Arg (cat/cGt)	Rv1245c	-	short-chain type dehydrogenase/reductase
1393626	0	A	SNP	G	92	97	185	100	189	Leu119Leu (ctt/ctC)	Rv1249c	-	membrane protein
1396922	0	T	SNP	C	100	93	187	100	193	Thr773Thr (aca/acG)	Rv1251c	-	hypothetical protein
1404949	0	A	SNP	C	84	87	169	100	171	Leu379Arg (ctg/cGg)	Rv1257c	-	oxidoreductase
1406101	0	G	SNP	A	85	83	165	97.67	172	Pro414Ser (ccc/Tcc)	Rv1258c	-	multidrug-efflux transporter
1408747	0	G	SNP	C	74	76	146	100	150	Glu170Gln (gag/Cag)	Rv1260	-	oxidoreductase
1410533	0	C	SNP	T	104	75	176	96.76	185	Arg35_ (cga/Tga)	Rv1263	amiB2	amidase AmiB
1411210	0	T	SNP	G	95	95	189	99.48	191	Val260Val (gtt/gtG)	Rv1263	amiB2	amidase AmiB
1413148	0	C	SNP	T	61	105	156	98.81	168
1414021	0	C	SNP	T	71	72	141	100	143	Arg607Gln (cgg/cAg)	Rv1266c	pknH	serine/threonine-protein kinase PknH
1414767	0	C	SNP	A	110	132	238	99.59	243	Ala358Ala (gcg/gcT)	Rv1266c	pknH	serine/threonine-protein kinase PknH
1435763	0	C	SNP	T	82	65	144	96.08	153	Val127Val (gtg/gtA)	Rv1282c	oppC	oligopeptide ABC transporter permease OppC
1440469	0	C	SNP	G	86	114	198	100	200	Pro521Pro (ccc/ccG)	Rv1286	-	bifunctional sulfate adenyltransferase subunit 1 CysN/adenylylsulfate kinase CysC
1445781	0	A	SNP	G	83	89	172	100	172	Ala18Ala (gct/gcC)	Rv1291c	-	hypothetical protein
1450726	0	G	SNP	A	101	80	178	98.91	183	Gln10Gln (cag/caA)	Rv1295	thrC	threonine synthase
1457144	0	C	SNP	T	84	89	170	100	173	Arg194Cys (cgc/Tgc)	Rv1300	hemK	release factor glutamine methyltransferase
1469059	0	G	SNP	T	81	86	165	99.4	168	Asp149Glu (gac/gaA)	Rv1313c	-	insertion sequence element IS1557 transposase
1471659	0	C	SNP	T	83	85	166	100	168
1481185	0	A	SNP	C	185	180	362	100	365	Asp439Glu (gat/gaG)	Rv1319c	-	adenylate cyclase
1482627	0	T	SNP	C	83	81	162	100	164	Thr531Ala (acg/Gcg)	Rv1320c	-	adenylate cyclase
1483306	1	T	Ins	A	68	71	139	93.92	139		Rv1320c	-	adenylate cyclase
1483695	0	A	SNP	C	72	76	146	98.67	150	Ser175Ala (tcg/Gcg)	Rv1320c	-	adenylate cyclase
1484708	0	A	SNP	C	74	54	126	100	128	Ser144Arg (agc/Cgc)	Rv1321	-	endonuclease NucS
1498720	0	C	SNP	T	77	100	174	99.44	178	Arg157Gln (cgg/cAg)	Rv1329c	dinG	ATP-dependent helicase DinG
1499044	0	G	SNP	C	100	81	181	97.84	185	Ala49Gly (gcc/gGc)	Rv1329c	dinG	ATP-dependent helicase DinG
1499274	0	C	SNP	G	92	114	202	99.52	207	Gly429Ala (ggc/gCc)	Rv1330c	pncB1	nicotinic acid phosphoribosyltransferase PncB1
1507626	0	C	SNP	T	86	102	187	99.47	189	Ala18Ala (gcc/gcT)	Rv1341	-	non-canonical purine NTP pyrophosphatase
1508862	0	C	SNP	A	98	76	171	97.75	178	Gly21Val (ggt/gTt)	Rv1343c	lprD	lipoprotein LprD
1513415	0	G	SNP	A	80	91	167	98.28	174	Val123Val (gtg/gtA)	Rv1348	irtA	iron ABC transporter ATP-binding protein/permease IrtA
1522856	0	C	SNP	T	81	84	162	98.21	168	Ala393Thr (gcc/Acc)	Rv1355c	moeY	molybdopterin biosynthesis protein MoeY
1526819	0	C	SNP	A	79	77	156	100	156	Arg70Arg (cgg/Agg)	Rv1358	-	transcriptional regulator
1536251	0	G	SNP	T	87	95	175	100	182	Ala465Glu (gcg/gAg)	Rv1364c	-	sigma factor regulatory protein
1546437	0	G	SNP	C	81	101	180	98.91	184	Glu142Asp (gag/gaC)	Rv1373	-	glycolipid sulfotransferase
1547125	0	T	SNP	C	91	76	165	100	167	Thr136Ala (aca/Gca)	Rv1374c	-	hypothetical protein
1552547	0	G	SNP	A	109	111	214	100	220	Arg37Trp (cgg/Tgg)	Rv1378c	-	hypothetical protein
1555801	0	C	SNP	T	84	97	178	99.45	182	Pro109Ser (cct/Tct)	Rv1382	-	hypothetical protein
1566992	0	G	SNP	A	88	68	154	100	156	Val56Val (gtg/gtA)	Rv1392	metK	S-adenosylmethionine synthetase
1570566	0	C	SNP	A	101	66	164	99.4	168	Arg135Leu (cgg/cTg)	Rv1394c	cyp132	cytochrome P450 Cyp132
1588899	0	G	SNP	T	93	105	193	99.5	199	Ala111Ala (gcg/gcT)	Rv1412	ribC	riboflavin synthase
1604835	0	C	SNP	A	67	84	146	98.05	154
1609226	0	G	SNP	A	68	79	143	98.66	149	Ala382Thr (gcg/Acg)	Rv1431	-	hypothetical protein
1609840	0	A	SNP	G	103	85	185	100	188	Pro586Pro (cca/ccG)	Rv1431	-	hypothetical protein
1612624	1	T	Ins	A	79	49	128	81.53	128		Rv1435c	-	hypothetical protein
1612624	2	T	Ins	T	79	49	128	81.53	128		Rv1435c	-	hypothetical protein
1612624	3	T	Ins	C	79	49	128	81.53	128		Rv1435c	-	hypothetical protein
1612624	4	T	Ins	G	78	49	127	80.89	128		Rv1435c	-	hypothetical protein
1612624	5	T	Ins	G	79	49	128	81.53	128		Rv1435c	-	hypothetical protein
1612624	6	T	Ins	T	79	49	128	81.53	128		Rv1435c	-	hypothetical protein
1612624	7	T	Ins	A	79	49	128	81.53	128		Rv1435c	-	hypothetical protein
1612624	8	T	Ins	C	79	49	128	81.53	128		Rv1435c	-	hypothetical protein
1612624	9	T	Ins	C	79	49	128	81.53	128		Rv1435c	-	hypothetical protein
1612624	10	T	Ins	G	79	49	128	81.53	128		Rv1435c	-	hypothetical protein
1612624	11	T	Ins	G	78	49	127	80.89	128		Rv1435c	-	hypothetical protein
1612624	12	T	Ins	T	78	49	127	80.89	128		Rv1435c	-	hypothetical protein
1612624	13	T	Ins	G	78	49	127	80.89	128		Rv1435c	-	hypothetical protein
1612624	14	T	Ins	C	78	49	127	80.89	128		Rv1435c	-	hypothetical protein
1612624	15	T	Ins	G	78	49	127	80.89	128		Rv1435c	-	hypothetical protein
1612624	16	T	Ins	C	79	49	128	81.53	128		Rv1435c	-	hypothetical protein
1612624	17	T	Ins	C	78	48	126	80.25	128		Rv1435c	-	hypothetical protein
1612624	18	T	Ins	A	78	49	127	80.89	128		Rv1435c	-	hypothetical protein
1612624	19	T	Ins	G	79	49	128	81.53	128		Rv1435c	-	hypothetical protein
1612624	20	T	Ins	G	79	49	128	81.53	128		Rv1435c	-	hypothetical protein
1612624	21	T	Ins	G	78	49	127	80.89	127		Rv1435c	-	hypothetical protein
1613035	0	T	SNP	C	70	83	151	100	153
1614305	0	G	SNP	T	100	92	191	98.97	194	Thr333Thr (acg/acT)	Rv1436	gap	glyceraldehyde 3-phosphate dehydrogenase
1618634	0	C	SNP	T	11	50	59	93.85	65	Ala351Thr (gcc/Acc)	Rv1441c	PE_PGRS26	PE-PGRS family protein PE_PGRS26
1624791	0	C	SNP	G	109	81	189	100	190	Arg192Pro (cga/cCa)	Rv1446c	opcA	OXPP cycle protein OpcA
1626656	0	C	SNP	T	93	101	189	98.98	196	Glu103Lys (gag/Aag)	Rv1447c	zwf2	glucose-6-phosphate 1-dehydrogenase
1630148	0	A	SNP	C	86	90	171	100	176	Tyr18Asp (tac/Gac)	Rv1449c	tkt	transketolase
1633608	0	A	SNP	G	33	4	35	92.5	40	Gly340Gly (ggt/ggC)	Rv1450c	PE_PGRS27	PE-PGRS family protein PE_PGRS27
1633612	0	G	SNP	T	35	5	39	97.56	41	Ala339Asp (gcc/gAc)	Rv1450c	PE_PGRS27	PE-PGRS family protein PE_PGRS27
1633626	0	A	SNP	G	67	13	79	98.77	81	Gly334Gly (ggt/ggC)	Rv1450c	PE_PGRS27	PE-PGRS family protein PE_PGRS27
1633632	0	G	SNP	A	70	12	80	97.62	84	Gly332Gly (ggc/ggT)	Rv1450c	PE_PGRS27	PE-PGRS family protein PE_PGRS27
1633647	0	G	SNP	A	75	15	90	100	90	Gly327Gly (ggc/ggT)	Rv1450c	PE_PGRS27	PE-PGRS family protein PE_PGRS27
1633653	0	C	SNP	G	72	16	87	100	88	Gly325Gly (ggg/ggC)	Rv1450c	PE_PGRS27	PE-PGRS family protein PE_PGRS27
1633656	0	T	SNP	C	71	16	87	98.86	88	Gly324Gly (gga/ggG)	Rv1450c	PE_PGRS27	PE-PGRS family protein PE_PGRS27
1633661	0	T	SNP	C	74	16	89	100	90	Thr323Ala (acc/Gcc)	Rv1450c	PE_PGRS27	PE-PGRS family protein PE_PGRS27
1633662	0	G	SNP	C	72	15	85	98.86	88	Gly322Gly (ggc/ggG)	Rv1450c	PE_PGRS27	PE-PGRS family protein PE_PGRS27
1634523	0	C	SNP	T	9	16	25	100	25	Ser35Ser (tcg/tcA)	Rv1450c	PE_PGRS27	PE-PGRS family protein PE_PGRS27
1634609	0	C	SNP	T	13	4	17	100	17	Ala7Thr (gcc/Acc)	Rv1450c	PE_PGRS27	PE-PGRS family protein PE_PGRS27
1634610	0	C	SNP	T	12	4	16	100	16	Val6Val (gtg/gtA)	Rv1450c	PE_PGRS27	PE-PGRS family protein PE_PGRS27
1636826	0	C	SNP	A	71	126	183	100	197	Gly468Gly (ggg/ggT)	Rv1452c	PE_PGRS28	PE-PGRS family protein PE_PGRS28
1636868	0	C	SNP	G	53	92	144	98.64	147	Gln454His (cag/caC)	Rv1452c	PE_PGRS28	PE-PGRS family protein PE_PGRS28
1636871	0	A	SNP	G	49	89	136	98.57	140	Ala453Ala (gct/gcC)	Rv1452c	PE_PGRS28	PE-PGRS family protein PE_PGRS28
1636874	0	G	SNP	A	49	87	135	98.55	138	Gly452Gly (ggc/ggT)	Rv1452c	PE_PGRS28	PE-PGRS family protein PE_PGRS28
1636878	0	G	SNP	A	49	87	131	98.55	138	Thr451Ile (acc/aTc)	Rv1452c	PE_PGRS28	PE-PGRS family protein PE_PGRS28
1636880	0	G	SNP	C	50	89	137	98.58	141	Ile450Met (atc/atG)	Rv1452c	PE_PGRS28	PE-PGRS family protein PE_PGRS28
1636881	0	A	SNP	G	49	89	133	98.57	140	Ile450Thr (atc/aCc)	Rv1452c	PE_PGRS28	PE-PGRS family protein PE_PGRS28
1636918	0	C	SNP	T	50	99	139	87.65	170	Ala438Thr (gcc/Acc)	Rv1452c	PE_PGRS28	PE-PGRS family protein PE_PGRS28
1636927	0	C	SNP	T	40	88	126	84.21	152	Asp435Asn (gac/Aac)	Rv1452c	PE_PGRS28	PE-PGRS family protein PE_PGRS28
1636928	0	A	SNP	G	39	91	128	84.97	153	Gly434Gly (ggt/ggC)	Rv1452c	PE_PGRS28	PE-PGRS family protein PE_PGRS28
1636934	0	A	SNP	G	40	93	132	82.1	162	His432His (cat/caC)	Rv1452c	PE_PGRS28	PE-PGRS family protein PE_PGRS28
1636936	0	G	SNP	T	39	91	129	81.76	159	His432Asn (cat/Aat)	Rv1452c	PE_PGRS28	PE-PGRS family protein PE_PGRS28
1637192	0	G	SNP	A	38	10	46	88.89	54	Gly346Gly (ggc/ggT)	Rv1452c	PE_PGRS28	PE-PGRS family protein PE_PGRS28
1637197	0	T	SNP	C	40	16	54	88.89	63	Thr345Ala (acc/Gcc)	Rv1452c	PE_PGRS28	PE-PGRS family protein PE_PGRS28
1637204	0	A	SNP	G	41	16	55	93.44	61	Val342Val (gtt/gtC)	Rv1452c	PE_PGRS28	PE-PGRS family protein PE_PGRS28
1637206	0	C	SNP	T	39	15	51	88.52	61	Val342Ile (gtt/Att)	Rv1452c	PE_PGRS28	PE-PGRS family protein PE_PGRS28
1637207	0	C	SNP	A	37	14	48	87.93	58	Gly341Gly (ggg/ggT)	Rv1452c	PE_PGRS28	PE-PGRS family protein PE_PGRS28
1637210	0	A	SNP	G	42	18	56	93.75	64	Gly340Gly (ggt/ggC)	Rv1452c	PE_PGRS28	PE-PGRS family protein PE_PGRS28
1637214	0	G	SNP	T	41	17	52	93.55	62	Ala339Asp (gcc/gAc)	Rv1452c	PE_PGRS28	PE-PGRS family protein PE_PGRS28
1637228	0	A	SNP	G	71	45	113	99.15	117	Gly334Gly (ggt/ggC)	Rv1452c	PE_PGRS28	PE-PGRS family protein PE_PGRS28
1637234	0	G	SNP	A	68	48	112	98.31	118	Gly332Gly (ggc/ggT)	Rv1452c	PE_PGRS28	PE-PGRS family protein PE_PGRS28
1637249	0	G	SNP	A	66	44	105	98.21	112	Gly327Gly (ggc/ggT)	Rv1452c	PE_PGRS28	PE-PGRS family protein PE_PGRS28
1637255	0	C	SNP	G	60	45	105	97.22	108	Gly325Gly (ggg/ggC)	Rv1452c	PE_PGRS28	PE-PGRS family protein PE_PGRS28
1637258	0	T	SNP	C	65	45	107	99.1	111	Gly324Gly (gga/ggG)	Rv1452c	PE_PGRS28	PE-PGRS family protein PE_PGRS28
1637263	0	T	SNP	C	63	46	104	99.09	110	Thr323Ala (acc/Gcc)	Rv1452c	PE_PGRS28	PE-PGRS family protein PE_PGRS28
1637264	0	G	SNP	C	62	44	104	98.15	108	Gly322Gly (ggc/ggG)	Rv1452c	PE_PGRS28	PE-PGRS family protein PE_PGRS28
1638020	0	T	SNP	C	159	40	197	97.07	205	Ala70Ala (gca/gcG)	Rv1452c	PE_PGRS28	PE-PGRS family protein PE_PGRS28
1639594	0	C	SNP	A	106	87	189	100	193	Pro405Gln (cca/cAa)	Rv1453	-	transcriptional activator protein
1640474	0	C	SNP	T	83	70	146	96.84	158	Val63Ile (gta/Ata)	Rv1454c	qor	quinone reductase
1645599	0	C	SNP	T	77	99	171	99.44	177	Ala180Ala (gcg/gcA)	Rv1459c	-	alpha-(1->6)-mannopyranosyltransferase
1650072	0	A	SNP	G	96	92	183	99.47	189	Asn183Asp (aac/Gac)	Rv1462	-	hypothetical protein
1676290	0	C	SNP	A	98	108	200	100	206	Lys198Asn (aag/aaT)	Rv1486c	-	hypothetical protein
1679273	0	C	SNP	A	88	111	192	98.03	203
1679822	0	C	SNP	A	87	71	156	100	158	Ser167Arg (agc/agA)	Rv1490	-	membrane protein
1689349	0	C	SNP	T	99	96	193	100	195	Arg191His (cgc/cAc)	Rv1498c	-	methyltransferase
1689758	0	C	SNP	T	86	72	154	97.53	162	Asp55Asn (gac/Aac)	Rv1498c	-	methyltransferase
1692141	0	A	SNP	C	62	60	119	100	122	Ile84Ile (ata/atC)	Rv1501	-	hypothetical protein
1693561	0	A	SNP	G	87	79	160	98.81	168	Tyr213Cys (tac/tGc)	Rv1502	-	hypothetical protein
1695656	0	C	SNP	A	74	62	136	98.55	138	Val97Val (gtg/gtT)	Rv1505c	-	hypothetical protein
1698581	0	G	SNP	C	67	81	146	97.37	152	Phe438Leu (ttc/ttG)	Rv1508c	-	membrane protein
1698911	0	G	SNP	A	93	71	158	100	164	Gly328Gly (ggc/ggT)	Rv1508c	-	membrane protein
1701247	0	C	SNP	T	99	74	172	99.43	174
1706119	0	T	SNP	C	90	96	181	100	186	Ser159Ser (tca/tcG)	Rv1514c	-	glycosyltransferase
1719757	0	G	SNP	T	83	84	167	98.82	169	Pro344Pro (ccg/ccT)	Rv1524	-	glycosyltransferase		phylo (4,5)
1726540	0	C	SNP	A	99	111	209	86.78	242	Gly624Cys (ggc/Tgc)	Rv1527c	pks5	polyketide synthase
1728363	0	G	SNP	A	72	91	161	99.39	164	Pro16Leu (ccg/cTg)	Rv1527c	pks5	polyketide synthase
1728837	0	A	SNP	G	72	83	155	100	155
1752561	0	T	SNP	C	105	78	182	100	183	Asp258Gly (gac/gGc)	Rv1548c	PPE21	PPE family protein PPE21
1753519	1	G	Ins	C	48	97	145	84.3	145
1756382	0	G	SNP	T	87	94	181	98.91	183	Arg313Leu (cgg/cTg)	Rv1551	plsB1	acyltransferase PlsB
1758304	1	G	Ins	A	77	87	164	87.7	164		Rv1552	frdA	fumarate reductase flavoprotein subunit
1758304	2	G	Ins	C	77	86	163	87.17	164		Rv1552	frdA	fumarate reductase flavoprotein subunit
1758304	3	G	Ins	C	76	86	162	86.63	164		Rv1552	frdA	fumarate reductase flavoprotein subunit
1758304	4	G	Ins	G	77	87	164	87.7	164		Rv1552	frdA	fumarate reductase flavoprotein subunit
1758304	5	G	Ins	G	77	87	164	87.7	164		Rv1552	frdA	fumarate reductase flavoprotein subunit
1758304	6	G	Ins	C	77	87	164	87.7	164		Rv1552	frdA	fumarate reductase flavoprotein subunit
1759252	0	G	SNP	T	89	90	176	100	179	Ser524Ser (tcg/tcT)	Rv1552	frdA	fumarate reductase flavoprotein subunit		phylo (not 4,9)
1760292	0	A	SNP	G	97	101	198	99.5	199	Met40Val (atg/Gtg)	Rv1554	frdC	fumarate reductase membrane anchor subunit
1774079	0	G	SNP	T	80	95	172	99.43	176	Pro181Gln (cca/cAa)	Rv1566c	-	hypothetical protein
1778430	0	T	SNP	C	139	114	250	100	253	Met191Thr (atg/aCg)	Rv1570	bioD	ATP-dependent dethiobiotin synthetase BioD
1779370	0	G	SNP	C	101	95	195	100	196	Thr19Thr (acg/acC)	Rv1573	-	phage protein
1780586	1	C	Ins	G	79	88	167	96.53	167		Rv1575	-	phage protein
1781580	0	C	SNP	T	108	100	206	99.05	210	Trp162_ (tgg/tAg)	Rv1576c	-	phage capsid protein
1789446	0	C	SNP	T	83	60	137	99.31	144	Val131Ile (gtc/Atc)	Rv1588c	-	hypothetical protein
1789564	0	C	SNP	T	89	38	124	80.89	157	Arg91Arg (cgg/cgA)	Rv1588c	-	hypothetical protein
1789565	0	C	SNP	A	84	37	120	79.61	152	Arg91Leu (cgg/cTg)	Rv1588c	-	hypothetical protein
1789766	0	T	SNP	G	82	93	173	83.33	210	Asp24Ala (gac/gCc)	Rv1588c	-	hypothetical protein
1796580	0	T	SNP	C	106	100	205	98.1	210	Ile259Thr (atc/aCc)	Rv1595	nadB	L-aspartate oxidase
1798355	0	G	SNP	A	72	95	164	100	167	Gly21Asp (ggt/gAt)	Rv1597	-	hypothetical protein
1803265	0	G	SNP	A	69	64	131	100	133	Ser201Asn (agc/aAc)	Rv1602	hisH	imidazole glycerol phosphate synthase subunit HisH
1804409	0	C	SNP	A	85	95	180	100	180	Pro124Gln (cca/cAa)	Rv1604	impA	inositol-monophosphatase ImpA
1817976	0	A	SNP	T	93	88	174	100	181	His121Leu (cac/cTc)	Rv1618	tesB1	acyl-CoA thioesterase TesB
1836286	0	G	SNP	C	117	110	225	100	227
1843658	0	G	SNP	A	78	70	143	96.73	153	Thr12Ile (acc/aTc)	Rv1637c	-	hypothetical protein
1847919	0	C	SNP	G	102	90	189	100	192	Thr180Thr (acg/acC)	Rv1639c	-	hypothetical protein
1853597	0	G	SNP	C	113	112	223	99.56	226
1854300	0	T	SNP	C	91	105	190	100	196	Leu232Pro (ctg/cCg)	Rv1644	tsnR	23S rRNA methyltransferase TsnR
1856777	0	G	SNP	C	91	84	172	100	175	Ala2Pro (gcg/Ccg)	Rv1647	-	adenylate cyclase
1864090	0	G	SNP	T	103	109	201	95.93	221	Gly431Gly (ggc/ggA)	Rv1651c	PE_PGRS30	PE-PGRS family protein PE_PGRS30
1881343	0	G	SNP	T	103	101	200	98.55	207	Ala2014Ser (gcc/Tcc)	Rv1661	pks7	polyketide synthase
1885772	0	G	SNP	A	72	91	156	100	163	Ala1357Thr (gcc/Acc)	Rv1662	pks8	polyketide synthase
1887826	0	C	SNP	T	74	84	152	100	158	Gln439_ (caa/Taa)	Rv1663	pks17	polyketide synthase
1894300	1	G	Ins	G	70	84	154	85.08	154
1894300	2	G	Ins	T	70	84	154	85.08	154
1894300	3	G	Ins	C	70	81	151	83.43	151
1894300	4	G	Ins	T	70	81	151	83.43	151
1894300	5	G	Ins	T	70	80	150	82.87	151
1894300	6	G	Ins	G	67	81	148	81.77	149
1894300	7	G	Ins	C	68	81	149	82.32	149
1894300	8	G	Ins	C	68	80	148	81.77	149
1894300	9	G	Ins	G	68	81	149	82.32	149
1894300	10	G	Ins	C	68	81	149	82.32	149
1901493	0	T	SNP	C	79	76	152	100	155	Ser149Ser (agt/agC)	Rv1676	-	hypothetical protein
1901924	0	T	SNP	C	100	96	194	98.99	198	Leu59Leu (ctt/ctC)	Rv1677	dsbF	lipoprotein DsbF
1907296	0	G	SNP	C	82	75	153	100	157	Ala298Ala (gcg/gcC)	Rv1682	-	hypothetical protein
1917972	0	A	SNP	G	109	103	208	100	212	Leu11Leu (cta/ctG)	Rv1694	tlyA	16S/23S rRNA (cytidine-2'-O)-methyltransferase TlyA			capreomycin (CPR)
1919309	0	C	SNP	T	77	89	163	98.22	169	Cys188Cys (tgc/tgT)	Rv1695	ppnK	inorganic polyphosphate/ATP-NAD kinase
1931179	0	C	SNP	A	80	77	154	100	157	Arg93Leu (cgg/cTg)	Rv1704c	cycA	D-serine/alanine/glycine transporter protein CycA
1933988	0	G	SNP	A	78	65	142	100	143
1944402	0	T	SNP	C	99	101	197	100	200	Val276Ala (gtc/gCc)	Rv1716	-	hypothetical protein
1950767	0	T	SNP	C	73	100	170	100	173	Lys95Lys (aaa/aaG)	Rv1724c	-	hypothetical protein
1955930	0	G	SNP	A	86	69	152	100	155	Thr439Met (acg/aTg)	Rv1730c	-	penicillin-binding protein
1960284	0	C	SNP	A	91	95	180	100	186	Gln68His (cag/caT)	Rv1733c	-	transmembrane protein
1967237	0	C	SNP	A	97	98	193	100	195	Arg134Leu (cga/cTa)	Rv1739c	-	sulfate ABC transporter permease
1980871	0	G	SNP	C	124	87	208	98.6	214	Ala417Ala (gcg/gcC)	Rv1751	-	oxidoreductase
1981605	0	C	SNP	G	100	91	189	97.45	196
1997463	0	A	SNP	G	6	4	10	76.92	13	His351His (cat/caC)	Rv1765c	-	hypothetical protein
2001368	0	C	SNP	T	127	102	219	98.71	232	Thr252Ile (acc/aTc)	Rv1768	PE_PGRS31	PE-PGRS family protein PE_PGRS31
2005932	0	C	SNP	T	93	88	177	98.91	183	Arg258Cys (cgt/Tgt)	Rv1771	-	L-gulono-1,4-lactone dehydrogenase
2022868	0	T	SNP	C	97	89	183	100	186	Ser1204Ser (agt/agC)	Rv1783	eccC5	ESX-5 type VII secretion system protein EccC5
2035893	0	G	SNP	T	79	88	162	99.4	168	Ser137Ser (tcg/tcT)	Rv1797	eccE5	ESX-5 type VII secretion system protein EccE
2042534	0	G	Del	GAP	87	86	172	97.74	177		Rv1801	PPE29	PPE family protein PPE29
2045310	0	A	SNP	G	116	121	236	100	237	Ile511Ile (att/atC)	Rv1803c	PE_PGRS32	PE-PGRS family protein PE_PGRS32
2049065	0	T	SNP	C	91	112	202	100	203
2049097	0	G	SNP	C	97	114	209	99.53	212
2049681	0	C	SNP	T	75	98	166	98.86	175
2051746	0	T	SNP	C	97	110	205	100	207	Ala155Ala (gct/gcC)	Rv1809	PPE33	PPE family protein PPE33
2052035	0	G	SNP	T	105	84	188	100	189	Val252Leu (gtg/Ttg)	Rv1809	PPE33	PPE family protein PPE33
2055271	0	A	SNP	G	89	84	167	100	173	Leu30Pro (cta/cCa)	Rv1812c	-	dehydrogenase
2057774	0	A	SNP	T	90	91	180	100	181	Ile83Phe (atc/Ttc)	Rv1815	-	hypothetical protein
2058203	0	C	SNP	T	89	74	158	96.45	169
2085713	0	C	SNP	T	73	88	158	100	161	Pro423Pro (ccg/ccA)	Rv1837c	glcB	malate synthase
2093998	0	C	SNP	T	86	89	175	100	175	Leu397Leu (ctg/ctA)	Rv1844c	gnd1	6-phosphogluconate dehydrogenase
2094912	0	C	Del	GAP	72	96	168	89.84	187		Rv1844c	gnd1	6-phosphogluconate dehydrogenase
2094913	0	A	Del	GAP	72	96	168	91.3	184		Rv1844c	gnd1	6-phosphogluconate dehydrogenase
2094914	0	G	Del	GAP	72	96	168	91.8	183		Rv1844c	gnd1	6-phosphogluconate dehydrogenase
2094915	0	C	Del	GAP	72	96	168	92.82	181		Rv1844c	gnd1	6-phosphogluconate dehydrogenase
2094916	0	G	Del	GAP	72	96	168	93.33	180		Rv1844c	gnd1	6-phosphogluconate dehydrogenase
2094917	0	T	Del	GAP	72	96	168	94.38	178		Rv1844c	gnd1	6-phosphogluconate dehydrogenase
2096186	0	A	SNP	G	101	96	195	100	197	Thr138Thr (act/acC)	Rv1846c	blaI	transcriptional repressor BlaI
2101009	0	G	SNP	C	100	108	205	98.11	212	Val224Leu (gtc/Ctc)	Rv1852	ureG	urease accessory protein UreG
2108141	0	T	SNP	C	100	113	210	99.53	214	Phe136Leu (ttc/Ctc)	Rv1860	apa	hypothetical protein
2109523	1	C	Ins	G	94	93	187	96.89	187
2109694	0	T	SNP	C	88	90	172	98.89	180	Cys51Arg (tgc/Cgc)	Rv1862	adhA	alcohol dehydrogenase A
2116903	0	C	SNP	T	85	106	184	100	191	Gly380Gly (ggc/ggT)	Rv1867	-	hypothetical protein
2119297	0	G	SNP	A	96	112	206	98.58	211	Asp651Asn (gac/Aac)	Rv1868	-	hypothetical protein
2123146	0	C	SNP	T	79	92	170	97.16	176	Ala2Ala (gcg/gcA)	Rv1872c	lldD2	L-lactate dehydrogenase
2123169	0	T	SNP	G	77	96	170	100	173
2128870	0	A	SNP	G	92	82	172	99.43	175	Leu283Leu (cta/ctG)	Rv1878	glnA3	glutamine synthetase GlnA
2131697	0	A	SNP	G	95	91	182	98.94	188	Leu54Pro (ctg/cCg)	Rv1880c	cyp140	cytochrome P450 Cyp140
2133468	1	T	Ins	T	74	82	156	92.31	156		Rv1883c	-	hypothetical protein
2133468	2	T	Ins	C	74	82	156	92.31	156		Rv1883c	-	hypothetical protein
2133468	3	T	Ins	G	74	81	155	91.72	156		Rv1883c	-	hypothetical protein
2133468	4	T	Ins	C	74	82	156	92.31	156		Rv1883c	-	hypothetical protein
2133468	5	T	Ins	A	73	82	155	91.72	156		Rv1883c	-	hypothetical protein
2133468	6	T	Ins	T	74	82	156	92.31	156		Rv1883c	-	hypothetical protein
2133468	7	T	Ins	G	74	82	156	92.31	156		Rv1883c	-	hypothetical protein
2133468	8	T	Ins	C	73	82	155	91.72	155		Rv1883c	-	hypothetical protein
2133468	9	T	Ins	C	70	82	152	89.94	152		Rv1883c	-	hypothetical protein
2133468	10	T	Ins	G	70	80	150	88.76	150		Rv1883c	-	hypothetical protein
2133468	11	T	Ins	T	69	74	143	84.62	146		Rv1883c	-	hypothetical protein
2133468	12	T	Ins	C	69	76	145	85.8	145		Rv1883c	-	hypothetical protein
2135870	0	T	SNP	C	61	86	147	100	147
2141996	0	A	Del	GAP	97	56	147	97.45	157
2141997	0	C	Del	GAP	97	56	147	98.08	156
2141998	0	G	Del	GAP	97	56	147	97.45	157
2141999	0	A	Del	GAP	96	56	147	97.44	156
2143328	0	G	SNP	C	93	86	176	99.44	180	Val270Leu (gtg/Ctg)	Rv1895	-	zinc-binding alcohol dehydrogenase
2146752	0	C	SNP	G	75	96	168	98.84	173	Met294Ile (atg/atC)	Rv1900c	lipJ	lignin peroxidase LipJ
2147022	0	A	SNP	C	80	87	163	100	167	Ile204Met (att/atG)	Rv1900c	lipJ	lignin peroxidase LipJ
2155168	0	C	SNP	G	99	74	168	99.43	174	Ser315Thr (agc/aCc)	Rv1908c	katG	catalase-peroxidase	isoniazid (INH)		isoniazid (INH)
2163790	0	A	SNP	C	41	42	79	100	83	Pro1174Pro (cct/ccG)	Rv1917c	PPE34	PPE family protein PPE34
2165286	0	A	SNP	C	92	80	167	100	172	Ser676Ala (tca/Gca)	Rv1917c	PPE34	PPE family protein PPE34
2170568	0	G	SNP	C	80	106	183	98.94	188	Ile15Met (atc/atG)	Rv1918c	PPE35	PPE family protein PPE35
2172121	0	C	SNP	T	77	99	175	96.17	183	Pro167Ser (ccg/Tcg)	Rv1920	-	membrane protein
2173313	0	C	SNP	A	73	89	161	98.18	165	Pro161Pro (ccg/ccT)	Rv1921c	lppF	lipoprotein LppF
2183362	0	G	SNP	T	85	92	172	88.5	200
2185888	0	C	SNP	T	132	98	228	100	230	Gly101Ser (ggc/Agc)	Rv1934c	fadE17	acyl-CoA dehydrogenase FadE17
2186054	0	G	SNP	A	103	120	221	99.55	224	His45His (cac/caT)	Rv1934c	fadE17	acyl-CoA dehydrogenase FadE17
2195922	0	T	SNP	C	77	87	164	98.8	166	Thr5Ala (aca/Gca)	Rv1944c	-	hypothetical protein
2195923	0	A	SNP	C	76	88	164	98.8	166	Asp4Glu (gat/gaG)	Rv1944c	-	hypothetical protein
2196882	0	A	SNP	G	25	4	28	87.88	33	Lys298Lys (aaa/aaG)	Rv1945	-	hypothetical protein
2205511	0	C	SNP	T	60	85	144	99.32	146	Thr13Thr (acg/acA)	Rv1962A	vapB35	antitoxin VapB35
2207591	1	T	Ins	C	95	69	164	97.62	164
2211826	0	A	SNP	G	104	112	214	100	216	Lys67Lys (aaa/aaG)	Rv1968	mce3C	Mce family protein Mce3C
2216443	0	C	SNP	A	105	81	183	100	186	Ala396Glu (gcg/gAg)	Rv1971	mce3F	Mce family protein Mce3F
2220512	0	T	SNP	G	87	86	169	100	173	Ser253Ser (tct/tcG)	Rv1977	-	hypothetical protein
2223293	0	T	SNP	C	89	100	188	98.95	191
2228967	0	A	SNP	G	83	96	178	100	179
2246150	0	C	SNP	G	106	92	192	96.59	205	Ala314Ala (gcc/gcG)	Rv2000	-	hypothetical protein
2251999	0	A	SNP	G	108	75	181	100	183
2253701	0	C	SNP	G	69	86	154	98.73	157	Ala567Gly (gca/gGa)	Rv2006	otsB1	trehalose-6-phosphate phosphatase OtsB
2257843	0	T	SNP	G	77	79	153	98.73	158	Ser34Arg (agt/Cgt)	Rv2008c	-	hypothetical protein
2260525	0	C	SNP	T	110	97	204	100	207
2264734	0	T	SNP	C	80	97	173	98.33	180	Leu246Ser (ttg/tCg)	Rv2017	-	transcriptional regulator
2264782	0	C	SNP	A	75	99	166	100	174	Ala262Glu (gcg/gAg)	Rv2017	-	transcriptional regulator
2265059	0	T	SNP	G	95	79	174	100	174
2268700	0	T	SNP	G	69	73	140	99.3	143	Gln514Pro (caa/cCa)	Rv2024c	-	hypothetical protein
2269756	0	G	SNP	C	89	105	190	97.98	198	Pro162Arg (ccg/cGg)	Rv2024c	-	hypothetical protein
2269780	0	T	SNP	C	89	106	187	100	195	Asp154Gly (gac/gGc)	Rv2024c	-	hypothetical protein
2270100	0	C	SNP	T	81	87	167	99.41	169	Trp47_ (tgg/tgA)	Rv2024c	-	hypothetical protein
2270102	0	A	SNP	G	77	93	166	99.42	171	Trp47Arg (tgg/Cgg)	Rv2024c	-	hypothetical protein
2275142	0	G	SNP	C	102	92	193	98.48	197	Thr89Thr (acc/acG)	Rv2028c	-	universal stress protein
2277133	0	G	SNP	C	103	90	192	98.97	195	Gln452Glu (caa/Gaa)	Rv2030c	-	hypothetical protein
2279055	0	G	SNP	C	89	83	171	100	172
2280668	0	G	SNP	A	117	101	210	99.09	220	His139Tyr (cat/Tat)	Rv2033c	-	hypothetical protein
2282787	0	C	SNP	T	94	97	188	100	191	Cys312Tyr (tgt/tAt)	Rv2037c	-	transmembrane protein
2283866	0	A	SNP	C	71	87	155	98.14	161	Ser311Ala (tcg/Gcg)	Rv2038c	-	sugar ABC transporter ATP-binding protein
2285251	0	C	SNP	A	88	89	175	100	177	Val131Phe (gtc/Ttc)	Rv2039c	-	sugar ABC transporter permease
2287121	0	A	SNP	G	101	89	187	100	190	Asp242Asp (gat/gaC)	Rv2041c	-	sugar ABC transporter substrate-binding lipoprotein
2289030	0	T	SNP	C	87	86	170	99.43	174	His71Arg (cat/cGt)	Rv2043c	pncA	pyrazinamidase/nicotinamidase PncA	pyrazinamide (PZA)		pyrazinamide (PZA)
2300552	0	T	SNP	G	65	58	123	99.19	124	Pro2145Pro (cca/ccC)	Rv2048c	pks12	polyketide synthase
2300555	0	A	SNP	G	68	59	126	99.22	128	Asp2144Asp (gat/gaC)	Rv2048c	pks12	polyketide synthase
2312265	0	T	SNP	G	69	85	153	98.72	156	Thr85Pro (acc/Ccc)	Rv2052c	-	hypothetical protein
2325142	0	G	SNP	A	73	89	160	98.78	164	Ala243Ala (gcc/gcT)	Rv2067c	-	hypothetical protein
2329533	0	A	SNP	G	115	117	227	100	232	Leu205Pro (ctc/cCc)	Rv2072c	cobL	precorrin-6Y C(5,15)-methyltransferase
2334007	0	A	SNP	G	86	83	169	100	169	Ala96Ala (gct/gcC)	Rv2077c	-	transmembrane protein
2335075	0	A	SNP	G	67	74	139	100	141	Glu6Gly (gaa/gGa)	Rv2078	-	hypothetical protein
2335494	0	A	SNP	G	97	94	186	100	191	Tyr47Cys (tac/tGc)	Rv2079	-	hypothetical protein
2338263	0	G	SNP	A	68	49	109	99.15	118	Gly81Gly (ggc/ggT)	Rv2081c	-	transmembrane protein
2340621	0	C	SNP	G	93	90	179	99.46	184	Pro638Arg (ccc/cGc)	Rv2082	-	hypothetical protein
2341636	0	C	SNP	G	110	128	231	99.58	239	Leu256Val (ctg/Gtg)	Rv2083	-	hypothetical protein
2344389	0	T	SNP	A	64	93	155	98.74	159
2345037	0	C	SNP	A	108	90	194	99.5	199	Leu209Leu (ctc/ctA)	Rv2088	pknJ	transmembrane serine/threonine-protein kinase PknJ
2353070	0	G	SNP	A	79	88	159	98.82	169	Asp76Asp (gac/gaT)	Rv2094c	tatA	Sec-independent protein translocase membrane-bound protein TatA
2357269	0	G	Del	GAP	93	79	170	86	200
2357270	0	C	Del	GAP	93	79	170	86.43	199
2357271	0	C	Del	GAP	92	79	170	85.5	200
2361311	0	C	SNP	T	102	119	219	99.1	223	Leu358Phe (ctc/Ttc)	Rv2101	helZ	helicase HelZ
2361604	0	C	SNP	G	104	109	211	100	213	Val455Val (gtc/gtG)	Rv2101	helZ	helicase HelZ
2362041	0	C	SNP	A	94	107	199	100	201	Pro601Gln (ccg/cAg)	Rv2101	helZ	helicase HelZ
2368565	0	A	Del	GAP	82	86	167	98.82	170
2386389	0	G	SNP	A	96	80	174	100	176	Gly33Ser (ggc/Agc)	Rv2125	-	hypothetical protein
2387733	0	T	SNP	C	120	46	163	100	166	Glu80Glu (gaa/gaG)	Rv2126c	PE_PGRS37	PE-PGRS family protein PE_PGRS37
2390415	0	G	SNP	A	81	69	147	97.4	154	Arg259Cys (cgt/Tgt)	Rv2129c	-	oxidoreductase
2415656	0	G	SNP	C	103	124	226	100	227	Arg247Gly (cgg/Ggg)	Rv2155c	murD	UDP-N-acetylmuramoylalanine--D-glutamate ligase
2419540	0	T	SNP	C	96	109	201	96.24	213	Thr357Ala (acc/Gcc)	Rv2158c	murE	UDP-N-acetylmuramoylalanyl-D-glutamate--2, 6-diaminopimelate ligase
2424925	0	A	SNP	G	86	100	186	99.47	187
2427088	0	C	SNP	T	92	97	187	99.47	190	Arg384Lys (agg/aAg)	Rv2164c	-	hypothetical protein
2439139	0	A	SNP	G	91	111	200	98.54	205	_400_ (taa/tGa)	Rv2176	pknL	serine/threonine-protein kinase PknL
2446408	0	G	SNP	A	93	88	179	99.45	182	Ala180Val (gcc/gTc)	Rv2184c	-	hypothetical protein
2453881	0	C	SNP	G	94	80	173	98.86	176	Asp21Glu (gac/gaG)	Rv2191	-	hypothetical protein
2469988	0	T	SNP	G	107	116	219	100	223	Gln159Pro (cag/cCg)	Rv2205c	-	hypothetical protein
2474251	0	A	Del	GAP	88	67	154	89.6	173		Rv2209	-	integral membrane protein
2474252	0	C	Del	GAP	88	67	154	90.64	171		Rv2209	-	integral membrane protein
2474253	0	A	Del	GAP	88	67	154	98.73	157		Rv2209	-	integral membrane protein
2474254	0	G	Del	GAP	88	67	154	98.1	158		Rv2209	-	integral membrane protein
2474255	0	A	Del	GAP	88	67	154	98.73	157		Rv2209	-	integral membrane protein
2474256	0	T	Del	GAP	88	67	154	98.1	158		Rv2209	-	integral membrane protein
2474257	0	A	Del	GAP	88	67	154	98.73	157		Rv2209	-	integral membrane protein
2474258	0	A	Del	GAP	88	67	154	98.1	158		Rv2209	-	integral membrane protein
2475970	0	T	SNP	C	83	102	180	98.4	188	Met1Val (atg/Gtg)	Rv2210c	ilvE	branched-chain amino acid aminotransferase
2476330	0	C	SNP	T	93	106	199	100	199	Ala284Ala (gcg/gcA)	Rv2211c	gcvT	aminomethyltransferase
2487008	0	C	SNP	T	70	96	162	97.65	170	Val137Met (gtg/Atg)	Rv2219A	-	membrane protein
2488634	0	G	SNP	C	80	81	159	98.77	163	Leu340Leu (ctg/ctC)	Rv2220	glnA1	glutamine synthetase
2497421	0	C	SNP	T	80	85	163	97.63	169	Arg9His (cgt/cAt)	Rv2224d	-	hypothetical protein
2499726	0	G	SNP	A	89	84	172	100	173	Asp299Asn (gat/Aat)	Rv2226	-	hypothetical protein
2509140	0	G	SNP	C	114	116	226	100	230	Ser79Cys (tcc/tGc)	Rv2236c	cobD	cobalamin biosynthesis transmembrane protein CobD
2509722	0	A	SNP	G	94	91	182	99.46	186	Pro78Pro (cca/ccG)	Rv2237	-	hypothetical protein
2520761	0	G	SNP	A	116	84	197	98.04	204	Glu7Lys (gag/Aag)	Rv2247	accD6	acetyl-/propionyl-CoA carboxylase subunit beta
2521342	0	T	SNP	C	92	95	182	100	187	Asp200Asp (gat/gaC)	Rv2247	accD6	acetyl-/propionyl-CoA carboxylase subunit beta
2523205	1	G	Ins	C	91	70	161	94.71	161
2523205	2	G	Ins	G	91	70	161	94.71	161
2523205	3	G	Ins	C	91	70	161	94.71	161
2525723	0	G	Del	GAP	106	96	199	98.06	206		Rv2251	-	flavoprotein
2528992	0	G	SNP	A	81	87	163	97.67	172	Pro61Pro (ccc/ccT)	Rv2256a	-	hypothetical protein
2529680	0	A	SNP	G	94	83	176	98.88	179	Thr65Thr (act/acC)	Rv2256c	-	hypothetical protein
2531742	0	A	SNP	G	104	81	178	100	185	Ala52Ala (gct/gcC)	Rv2258c	-	transcriptional regulator
2533980	0	G	SNP	T	91	88	173	97.81	183
2534563	0	G	Del	GAP	91	88	173	95.21	188
2534564	0	A	Del	GAP	91	88	173	100	179
2544639	0	C	SNP	T	81	99	178	98.36	183
2545140	0	C	SNP	T	85	81	163	100	166	Thr148Ile (acc/aTc)	Rv2270	lppN	lipoprotein LppN
2548340	0	A	SNP	T	91	87	171	97.27	183	Ile198Phe (atc/Ttc)	Rv2276	cyp121	cytochrome P450 Cyp121
2562374	0	C	SNP	T	82	75	156	98.12	160	Leu234Leu (ctg/Ttg)	Rv2289	cdh	CDP-diacylglycerol pyrophosphatase
2586127	0	A	SNP	G	112	116	226	100	228	Gly388Gly (ggt/ggC)	Rv2314c	-	hypothetical protein
2587959	0	G	SNP	T	93	104	195	99.49	198	Tyr282_ (tac/taA)	Rv2315c	-	hypothetical protein
2588775	0	G	SNP	C	85	93	177	97.8	182	Asp10Glu (gac/gaG)	Rv2315c	-	hypothetical protein
2597696	0	C	SNP	T	87	104	190	98.96	193	Pro54Pro (ccg/ccA)	Rv2325c	-	hypothetical protein
2598400	0	A	SNP	G	93	109	197	100	202	Asn516Asn (aat/aaC)	Rv2326c	-	ABC transporter ATP-binding protein
2609459	0	G	SNP	A	78	83	160	87.5	184	Gly222Ser (ggc/Agc)	Rv2334	cysK1	O-acetylserine sulfhydrylase
2612632	0	C	SNP	A	82	97	174	99.44	180	Gly119Val (ggc/gTc)	Rv2337c	-	hypothetical protein
2626004	0	G	SNP	A	83	60	140	100	143	Leu57Leu (ctg/Ttg)	Rv2346c	esxO	ESAT-6 like protein EsxO
2626011	0	G	SNP	A	82	63	142	90.62	160	Ile54Ile (atc/atT)	Rv2346c	esxO	ESAT-6 like protein EsxO
2626018	0	T	SNP	C	83	65	147	90.24	164	Glu52Gly (gag/gGg)	Rv2346c	esxO	ESAT-6 like protein EsxO
2626149	0	A	SNP	C	98	75	170	96.65	179	Gly8Gly (ggt/ggG)	Rv2346c	esxO	ESAT-6 like protein EsxO
2634253	0	C	SNP	T	99	80	172	99.44	180
2656225	0	A	SNP	G	88	81	166	100	169	Val69Ala (gtc/gCc)	Rv2377c	-	hypothetical protein
2660319	0	C	SNP	G	109	104	211	100	213	Glu589Asp (gag/gaC)	Rv2379c	mbtF	peptide synthetase
2680658	0	T	SNP	G	92	83	173	100	175	Thr67Thr (act/acG)	Rv2386a	-	hypothetical protein
2692908	1	C	Ins	T	96	101	197	97.52	197		Rv2396	PE_PGRS41	acid and phagosome regulated protein AprC
2695378	0	C	SNP	G	74	89	161	100	163	Gly141Ala (ggc/gCc)	Rv2398c	cysW	sulfate ABC transporter permease CysW
2704884	1	A	Ins	C	74	71	145	99.32	145		Rv2407	-	ribonuclease Z
2704884	2	A	Ins	A	74	71	145	99.32	145		Rv2407	-	ribonuclease Z
2704884	3	A	Ins	G	74	71	145	99.32	145		Rv2407	-	ribonuclease Z
2704884	4	A	Ins	C	74	69	143	97.95	143		Rv2407	-	ribonuclease Z
2704884	5	A	Ins	G	74	69	143	97.95	143		Rv2407	-	ribonuclease Z
2704884	6	A	Ins	A	71	67	138	94.52	138		Rv2407	-	ribonuclease Z
2704884	7	A	Ins	C	71	67	138	94.52	138		Rv2407	-	ribonuclease Z
2713795	0	C	SNP	T	87	101	184	100	188
2718852	0	T	SNP	G	105	87	192	99.48	193
2730152	0	C	Del	GAP	84	95	178	96.24	186		Rv2434c	-	transmembrane protein
2734074	0	T	SNP	C	90	99	186	100	189	Val282Ala (gtc/gCc)	Rv2436	rbsK	ribokinase RbsK
2738466	0	G	SNP	A	91	93	176	98.92	186	Arg407Arg (cgc/cgT)	Rv2440c	obg	GTPase Obg
2743294	0	A	SNP	G	80	82	160	98.78	164	Val564Ala (gtc/gCc)	Rv2444c	rne	ribonuclease E
2749290	0	C	SNP	T	93	88	177	98.91	183	Met312Ile (atg/atA)	Rv2448c	valS	valine--tRNA ligase
2751804	0	C	SNP	T	84	92	173	100	176	Arg126Gln (cgg/cAg)	Rv2450c	rpfE	resuscitation-promoting factor RpfE
2752698	0	C	SNP	A	86	98	181	100	184
2760152	0	A	SNP	G	71	96	165	100	167	Tyr125Cys (tac/tGc)	Rv2458	mmuM	homocysteine S-methyltransferase MmuM
2768912	0	G	SNP	A	87	75	160	100	162
2779136	0	T	SNP	C	77	97	174	99.43	175	Ser1043Gly (agc/Ggc)	Rv2476c	gdh	NAD-dependent glutamate dehydrogenase
2786952	0	A	SNP	G	81	93	169	100	174	Cys778Arg (tgc/Cgc)	Rv2482c	plsB2	glycerol-3-phosphate acyltransferase
2789341	0	A	SNP	C	89	99	185	98.43	191	Ile561Ser (atc/aGc)	Rv2483c	plsC	bifunctional L-3-phosphoserine phosphatase/1-acyl-sn-glycerol-3-phosphate acyltransferase
2790578	0	G	SNP	A	100	92	191	100	192	Leu149Leu (ctg/Ttg)	Rv2483c	plsC	bifunctional L-3-phosphoserine phosphatase/1-acyl-sn-glycerol-3-phosphate acyltransferase
2795454	0	G	SNP	A	94	94	178	98.43	191	Val644Val (gtc/gtT)	Rv2487c	PE_PGRS42	PE-PGRS family protein PE_PGRS42
2800874	0	G	SNP	A	102	95	195	98.5	200	Pro91Leu (ccg/cTg)	Rv2489c	-	hypothetical protein
2803828	0	G	SNP	A	102	117	203	99.1	221	Asp803Asp (gac/gaT)	Rv2490c	PE_PGRS43	PE-PGRS family protein PE_PGRS43
2809621	0	T	SNP	C	94	113	206	100	207	Thr107Ala (acc/Gcc)	Rv2495c	bkdC	branched-chain keto acid dehydrogenase E2 component
2818550	0	G	SNP	A	91	88	176	97.81	183	Thr193Ile (acc/aTc)	Rv2503c	scoB	succinyl-CoA:3-ketoacid-CoA transferase subunit B
2818837	0	A	SNP	G	92	87	174	99.44	180	Gly97Gly (ggt/ggC)	Rv2503c	scoB	succinyl-CoA:3-ketoacid-CoA transferase subunit B
2821342	0	C	SNP	T	84	83	164	100	167	Ala85Ala (gcg/gcA)	Rv2505c	fadD35	fatty-acid--CoA ligase FadD35
2823481	0	C	SNP	G	92	95	185	97.4	192	Met371Ile (atg/atC)	Rv2508c	-	integral membrane protein
2827984	0	G	SNP	T	84	80	163	100	164
2828019	0	T	SNP	C	89	86	173	99.43	176
2828372	0	C	SNP	T	117	78	192	98.48	198
2830525	0	C	SNP	A	87	81	166	100	168	Thr122Lys (acg/aAg)	Rv2513	-	hypothetical protein
2848339	0	G	SNP	T	103	127	227	97.05	237	Arg332Ser (cgt/Agt)	Rv2524c	fas	fatty acid synthase
2852526	0	C	SNP	G	74	70	144	99.31	145	Ser49Thr (agc/aCc)	Rv2528c	mrr	restriction system protein
2855259	0	A	SNP	G	80	92	170	100	172	Ala841Ala (gct/gcC)	Rv2531c	-	amino acid decarboxylase
2865760	0	A	SNP	G	91	98	187	100	189	Thr211Ala (acc/Gcc)	Rv2542	-	hypothetical protein
2865882	0	T	SNP	C	94	82	173	99.44	177	Val251Val (gtt/gtC)	Rv2542	-	hypothetical protein
2868976	0	C	SNP	G	90	93	182	97.86	187	Val39Val (gtc/gtG)	Rv2548	vapC19	ribonuclease VapC19
2880702	0	G	SNP	C	94	88	182	100	182	Val210Leu (gtc/Ctc)	Rv2560	-	hypothetical protein
2881598	0	G	Del	GAP	79	87	165	93.79	177
2888201	0	T	SNP	C	97	113	208	99.06	212	Leu610Pro (ctc/cCc)	Rv2566	-	hypothetical protein
2889633	0	T	SNP	C	92	84	174	100	176	Ala1087Ala (gct/gcC)	Rv2566	-	hypothetical protein
2891267	0	C	SNP	T	79	74	150	100	153	Gly491Gly (ggc/ggT)	Rv2567	-	hypothetical protein
2891728	0	A	SNP	G	103	81	183	99.46	185	Gln645Arg (cag/cGg)	Rv2567	-	hypothetical protein
2894208	0	G	SNP	A	96	80	167	100	176	Ser67Ser (agc/agT)	Rv2569c	-	hypothetical protein
2901846	0	G	SNP	A	97	89	184	99.47	187	Gly310Asp (ggt/gAt)	Rv2577	-	hypothetical protein
2910461	0	G	SNP	T	96	103	196	100	199	Ala147Glu (gcg/gAg)	Rv2584c	apt	adenine phosphoribosyltransferase
2911293	0	C	SNP	G	102	95	193	99.49	198	Cys462Ser (tgt/tCt)	Rv2585c	-	lipoprotein
2912294	0	T	SNP	G	88	94	175	99.45	183	Ala128Ala (gca/gcC)	Rv2585c	-	lipoprotein
2923391	0	T	SNP	C	100	125	216	100	225	Pro281Pro (cca/ccG)	Rv2592c	ruvB	Holliday junction ATP-dependent DNA helicase RuvB
2924461	0	G	SNP	A	113	102	213	99.08	217	Ala120Ala (gcc/gcT)	Rv2593c	ruvA	Holliday junction ATP-dependent DNA helicase RuvA
2927939	0	T	SNP	C	90	93	176	99.46	184
2935586	0	G	SNP	C	84	105	188	98.44	192	Ala181Pro (gcc/Ccc)	Rv2608	PPE42	PPE family protein PPE42
2939373	0	G	SNP	C	90	107	196	99.49	198	Ser197Cys (tct/tGt)	Rv2611c	-	phosphatidylinositol mannoside acyltransferase
2939657	0	T	SNP	C	106	99	203	100	205	Ile102Met (ata/atG)	Rv2611c	-	phosphatidylinositol mannoside acyltransferase
2954439	0	T	SNP	C	101	85	184	100	186	Arg104Gly (aga/Gga)	Rv2627c	-	hypothetical protein
2954764	0	C	SNP	A	79	76	152	98.1	158
2960629	0	C	SNP	A	87	88	169	97.22	180	Gly605Cys (ggc/Tgc)	Rv2634c	PE_PGRS46	PE-PGRS family protein PE_PGRS46
2960757	0	C	SNP	T	96	107	189	95.75	212	Gly562Asp (ggt/gAt)	Rv2634c	PE_PGRS46	PE-PGRS family protein PE_PGRS46
2974933	0	A	SNP	G	114	115	227	100	229	Ile101Thr (atc/aCc)	Rv2650c	-	prophage protein
2976596	0	C	SNP	T	88	94	179	97.33	187	Ser105Asn (agc/aAc)	Rv2653c	-	toxin
2977344	0	A	SNP	C	94	97	185	98.45	194	Cys439Gly (tgc/Ggc)	Rv2655c	-	prophage protein
2984740	0	A	SNP	G	112	98	205	100	210	His3Arg (cac/cGc)	Rv2668	-	hypothetical protein
2985884	1	A	Ins	T	64	81	145	96.67	145		Rv2670c	-	hypothetical protein
3005185	0	G	SNP	T	80	84	160	99.39	165	Pro156Thr (ccc/Acc)	Rv2688c	-	antibiotic ABC transporter ATP-binding protein
3009692	0	A	SNP	G	82	81	157	100	163	Thr117Ala (acc/Gcc)	Rv2691	ceoB	TRK system potassium uptake protein CeoB
3017465	0	T	SNP	C	92	75	165	100	167	Ile203Thr (ata/aCa)	Rv2702	ppgK	polyphosphate glucokinase
3021322	0	C	SNP	T	88	81	167	99.41	170	Tyr250Tyr (tac/taT)	Rv2707	-	hypothetical protein
3041871	0	G	SNP	T	64	76	136	99.29	141	Ala202Glu (gcg/gAg)	Rv2729c	-	integral membrane protein
3047972	0	T	SNP	G	76	76	151	99.35	153	Gln194Pro (cag/cCg)	Rv2735c	-	hypothetical protein
3054081	0	A	SNP	G	78	85	162	100	163	Gly56Gly (gga/ggG)	Rv2741	PE_PGRS47	PE-PGRS family protein PE_PGRS47
3054321	0	A	SNP	G	80	92	171	100	172	Gly136Gly (gga/ggG)	Rv2741	PE_PGRS47	PE-PGRS family protein PE_PGRS47
3054724	0	A	SNP	G	12	6	18	100	18	Ser271Gly (agc/Ggc)	Rv2741	PE_PGRS47	PE-PGRS family protein PE_PGRS47
3080795	0	A	SNP	G	82	91	172	100	173	Leu80Pro (ctc/cCc)	Rv2771c	-	hypothetical protein
3102756	0	C	SNP	T	103	119	218	99.11	224	Val169Met (gtg/Atg)	Rv2793c	truB	tRNA pseudouridine synthase B
3103682	0	T	SNP	C	91	82	173	100	173	Met87Val (atg/Gtg)	Rv2794c	pptT	phosphopantetheinyl transferase
3108217	0	G	SNP	T	85	96	179	99.45	182	Val150Val (gtg/gtT)	Rv2799	-	membrane protein
3110211	0	G	SNP	A	96	100	195	99.49	197	Gln105_ (cag/Tag)	Rv2801c	mazF9	mRNA interferase MazF9
3113872	0	A	SNP	T	83	90	168	100	173	Glu72Val (gag/gTg)	Rv2807	-	hypothetical protein
3118000	0	A	SNP	G	81	92	169	100	173	Arg395Gly (agg/Ggg)	Rv2812	-	transposase
3118520	0	A	SNP	C	101	104	205	99.03	207	Gly99Gly (gga/ggC)	Rv2813	-	hypothetical protein
3120151	0	C	SNP	T	20	18	37	77.55	49
3125518	0	G	SNP	A	79	59	137	95.17	145	Asp209Asp (gac/gaT)	Rv2818c	-	CRISPR-associated protein Csm6
3131469	1	T	Ins	T	84	80	164	93.18	165		Rv2823c	-	CRISPR-associated protein Cas10/Csm1
3131469	2	T	Ins	G	85	80	165	93.75	165		Rv2823c	-	CRISPR-associated protein Cas10/Csm1
3131469	3	T	Ins	T	85	80	165	93.75	165		Rv2823c	-	CRISPR-associated protein Cas10/Csm1
3131469	4	T	Ins	C	85	80	165	93.75	165		Rv2823c	-	CRISPR-associated protein Cas10/Csm1
3131469	5	T	Ins	G	85	79	164	93.18	164		Rv2823c	-	CRISPR-associated protein Cas10/Csm1
3131469	6	T	Ins	G	85	78	163	92.61	164		Rv2823c	-	CRISPR-associated protein Cas10/Csm1
3131469	7	T	Ins	C	83	78	161	91.48	161		Rv2823c	-	CRISPR-associated protein Cas10/Csm1
3131469	8	T	Ins	G	82	77	159	90.34	159		Rv2823c	-	CRISPR-associated protein Cas10/Csm1
3131469	9	T	Ins	A	81	77	158	89.77	158		Rv2823c	-	CRISPR-associated protein Cas10/Csm1
3133536	0	T	SNP	C	76	89	163	100	165	Lys2Glu (aaa/Gaa)	Rv2825c	-	hypothetical protein
3137058	0	G	SNP	A	99	89	182	100	188	Ala56Val (gcg/gTg)	Rv2830c	vapB22	antitoxin VapB22
3149177	0	G	SNP	A	85	89	172	98.86	176	Ala84Ala (gcc/gcT)	Rv2841c	nusA	transcription termination/antitermination protein NusA
3162805	0	C	SNP	G	92	112	201	100	204	Arg180Gly (cgc/Ggc)	Rv2853	PE_PGRS48	PE-PGRS family protein PE_PGRS48
3177884	0	C	SNP	A	82	94	172	100	176	Arg21Arg (cgc/cgA)	Rv2866	relG	toxin RelG
3186860	0	T	SNP	G	93	94	184	99.47	188	Tyr672Asp (tat/Gat)	Rv2874	dipZ	integral membrane C-type cytochrome biogenesis protein DipZ
3190146	0	C	Del	GAP	103	82	183	94.87	195
3198115	0	G	SNP	A	98	97	193	97.99	199	Phe57Phe (ttc/ttT)	Rv2888c	amiC	amidase AmiC
3211406	0	G	SNP	A	93	98	187	99.48	192	His114Tyr (cac/Tac)	Rv2900c	fdhF	formate dehydrogenase subunit alpha FdhF
3221229	0	G	SNP	A	76	96	171	97.18	177	Pro157Leu (ccc/cTc)	Rv2913c	-	D-amino acid aminohydrolase
3226181	0	A	SNP	C	99	70	166	100	169	Arg35Arg (cgt/cgG)	Rv2916c	ffh	signal recognition particle protein
3228143	0	G	SNP	T	97	94	190	100	191	Arg594Leu (cgg/cTg)	Rv2917	-	hypothetical protein
3245986	0	C	SNP	G	97	80	175	98.88	179	Pro181Arg (ccc/cGc)	Rv2931	ppsA	phthiocerol synthesis polyketide synthase type I PpsA
3247316	0	C	SNP	G	99	113	210	98.6	215	Asp624Glu (gac/gaG)	Rv2931	ppsA	phthiocerol synthesis polyketide synthase type I PpsA
3247851	0	G	SNP	A	59	48	104	100	107	Ala803Thr (gcc/Acc)	Rv2931	ppsA	phthiocerol synthesis polyketide synthase type I PpsA
3247853	0	C	SNP	T	57	47	100	100	104	Ala803Ala (gcc/gcT)	Rv2931	ppsA	phthiocerol synthesis polyketide synthase type I PpsA
3247856	0	G	SNP	C	57	46	101	100	103	Arg804Arg (cgg/cgC)	Rv2931	ppsA	phthiocerol synthesis polyketide synthase type I PpsA
3247864	1	C	Ins	T	52	44	96	97.96	96		Rv2931	ppsA	phthiocerol synthesis polyketide synthase type I PpsA
3247864	2	C	Ins	A	52	44	96	97.96	96		Rv2931	ppsA	phthiocerol synthesis polyketide synthase type I PpsA
3247864	3	C	Ins	G	52	44	96	97.96	96		Rv2931	ppsA	phthiocerol synthesis polyketide synthase type I PpsA
3247864	4	C	Ins	G	52	44	96	97.96	96		Rv2931	ppsA	phthiocerol synthesis polyketide synthase type I PpsA
3247866	0	C	Del	GAP	52	47	95	99	100		Rv2931	ppsA	phthiocerol synthesis polyketide synthase type I PpsA
3247867	0	A	Del	GAP	52	47	95	99	100		Rv2931	ppsA	phthiocerol synthesis polyketide synthase type I PpsA
3247868	0	A	Del	GAP	52	47	95	100	99		Rv2931	ppsA	phthiocerol synthesis polyketide synthase type I PpsA
3247869	0	A	Del	GAP	52	47	95	99	100		Rv2931	ppsA	phthiocerol synthesis polyketide synthase type I PpsA
3247874	0	G	SNP	A	53	47	99	100	100	Arg810Arg (cgg/cgA)	Rv2931	ppsA	phthiocerol synthesis polyketide synthase type I PpsA
3247877	0	T	SNP	C	54	49	102	100	103	Phe811Phe (ttt/ttC)	Rv2931	ppsA	phthiocerol synthesis polyketide synthase type I PpsA
3247883	0	T	SNP	C	70	75	143	100	145	Ser813Ser (agt/agC)	Rv2931	ppsA	phthiocerol synthesis polyketide synthase type I PpsA
3248074	0	G	SNP	A	45	87	131	100	132	Arg877His (cgc/cAc)	Rv2931	ppsA	phthiocerol synthesis polyketide synthase type I PpsA
3248075	0	C	SNP	T	46	88	131	100	134	Arg877Arg (cgc/cgT)	Rv2931	ppsA	phthiocerol synthesis polyketide synthase type I PpsA
3249304	0	A	SNP	C	104	75	178	97.28	184	Asn1287Thr (aat/aCt)	Rv2931	ppsA	phthiocerol synthesis polyketide synthase type I PpsA
3256494	0	A	SNP	G	97	75	172	98.85	174	Gly270Gly (gga/ggG)	Rv2933	ppsC	phthiocerol synthesis polyketide synthase type I PpsC
3267163	0	C	SNP	T	95	98	190	98.97	195	Ala1639Val (gct/gTt)	Rv2934	ppsD	phthiocerol synthesis polyketide synthase type I PpsD
3269581	0	A	SNP	G	95	89	183	100	184	Ala615Ala (gca/gcG)	Rv2935	ppsE	phthiocerol synthesis polyketide synthase type I PpsE
3270784	0	A	SNP	G	93	87	176	99.45	181	Gln1016Gln (caa/caG)	Rv2935	ppsE	phthiocerol synthesis polyketide synthase type I PpsE
3296843	0	A	SNP	G	97	103	197	100	200	Val333Ala (gtg/gCg)	Rv2947c	pks15	polyketide synthase
3308606	0	G	SNP	A	77	95	171	100	172
3331626	0	C	SNP	T	79	96	170	98.87	177
3336587	0	T	SNP	A	64	59	114	87.86	140
3336825	0	T	SNP	C	117	104	221	100	221	Thr365Ala (aca/Gca)	Rv2981c	ddlA	D-alanine--D-alanine ligase
3338603	0	G	SNP	C	76	81	156	100	157	Pro133Ala (ccg/Gcg)	Rv2982c	gpdA2	glycerol-3-phosphate dehydrogenase
3347560	0	C	SNP	T	101	102	196	98.54	206	Val54Ile (gtc/Atc)	Rv2990c	-	hypothetical protein
3349521	0	C	SNP	G	101	79	177	99.45	181	Glu253Gln (gag/Cag)	Rv2992c	gltS	glutamate--tRNA ligase
3351680	0	G	SNP	A	97	92	184	98.95	191	Ala138Thr (gcc/Acc)	Rv2994	-	MFS-type transporter
3355649	0	C	SNP	A	117	110	220	99.13	229	Ser184_ (tca/tAa)	Rv2997	-	dehydrogenase
3358235	0	A	SNP	T	95	94	186	98.95	191	Met212Leu (atg/Ttg)	Rv2999	lppY	lipoprotein LppY
3363338	0	A	SNP	G	102	115	216	100	217
3367765	0	G	SNP	A	86	74	158	100	160	Gly343Gly (ggc/ggT)	Rv3009c	gatB	aspartyl/glutamyl-tRNA(Asn/Gln) amidotransferase subunit B
3377289	0	C	SNP	A	57	78	133	80.84	167	Val319Leu (gtg/Ttg)	Rv3018c	PPE46	PPE family protein PPE46
3377293	0	G	SNP	C	53	77	128	81.76	159	Ala317Ala (gcc/gcG)	Rv3018c	PPE46	PPE family protein PPE46
3377295	0	C	SNP	T	52	76	126	82.05	156	Ala317Thr (gcc/Acc)	Rv3018c	PPE46	PPE family protein PPE46
3377298	0	A	SNP	C	53	78	130	82.91	158	Leu316Val (ttg/Gtg)	Rv3018c	PPE46	PPE family protein PPE46
3377299	0	C	SNP	A	54	76	126	82.8	157	Gly315Gly (ggg/ggT)	Rv3018c	PPE46	PPE family protein PPE46
3377305	0	T	SNP	C	64	94	156	87.78	180	Val313Val (gta/gtG)	Rv3018c	PPE46	PPE family protein PPE46
3379708	0	G	SNP	C	82	93	171	86.63	202
3379712	0	G	SNP	C	79	100	178	87.32	205
3379751	0	A	SNP	C	71	108	176	90.4	198
3379757	0	A	SNP	C	73	107	176	91.37	197
3379763	0	G	SNP	A	73	112	182	92.96	199
3379784	0	C	SNP	A	77	117	188	97.49	199
3379788	0	C	SNP	G	75	121	192	97.51	201
3380439	1	G	Ins	C	45	32	77	97.47	77
3386412	0	C	SNP	T	94	76	168	98.84	172	Asp170Asn (gac/Aac)	Rv3027c	-	GCN5-like N-acetyltransferase
3402816	0	C	SNP	T	82	101	179	100	183	Gly116Glu (gga/gAa)	Rv3042c	serB2	phosphoserine phosphatase SerB
3405197	0	G	SNP	T	115	89	203	100	204	Gly21Val (ggc/gTc)	Rv3044	fecB	FeIII-dicitrate-binding periplasmic lipoprotein
3407904	0	C	SNP	G	90	86	173	97.24	181
3415188	0	G	Del	GAP	42	52	91	75.2	125
3415189	0	G	Del	GAP	42	52	91	75.81	124
3415190	0	G	Del	GAP	42	52	91	75.2	125
3415191	0	G	Del	GAP	42	52	91	76.42	123
3415192	0	T	Del	GAP	42	52	91	78.33	120
3415193	0	G	Del	GAP	42	52	91	78.33	120
3415194	0	G	Del	GAP	43	52	91	80.51	118
3425854	0	C	SNP	T	109	84	187	100	193	Pro91Ser (ccg/Tcg)	Rv3062	ligB	DNA ligase
3426025	0	G	SNP	A	117	114	228	97.47	237	Ala148Thr (gcg/Acg)	Rv3062	ligB	DNA ligase
3428917	0	C	SNP	A	97	100	194	100	197	Arg559Ser (cgt/Agt)	Rv3063	cstA	carbon starvation protein A
3440464	0	T	SNP	G	87	98	180	100	185	Arg308Arg (cgt/cgG)	Rv3077	-	hydrolase
3440468	0	G	SNP	C	88	99	185	99.47	188	Gly310Arg (ggc/Cgc)	Rv3077	-	hydrolase
3456666	0	A	SNP	G	83	62	142	100	145	Ala302Ala (gca/gcG)	Rv3089	fadD13	long chain-fatty-acid--CoA ligase FadD13
3462135	0	G	SNP	C	119	114	230	99.57	234	Cys210Trp (tgc/tgG)	Rv3093c	-	oxidoreductase
3473214	0	G	SNP	C	104	92	195	99.49	197	Leu231Val (ctg/Gtg)	Rv3105c	prfB	peptide chain release factor PrfB
3473996	1	G	Ins	A	78	91	169	96.57	171
3481123	0	G	SNP	C	78	66	141	98.63	146	Cys122Ser (tgc/tCc)	Rv3114	-	hypothetical protein
3486977	0	A	SNP	G	102	77	177	99.44	180	Lys157Glu (aaa/Gaa)	Rv3121	cyp141	cytochrome P450 Cyp141
3493842	0	A	SNP	C	95	82	175	98.33	180
3497405	0	G	SNP	C	100	118	212	98.2	222	Glu285Asp (gag/gaC)	Rv3131	-	NAD(P)H nitroreductase
3503086	0	C	SNP	T	98	84	178	98.38	185	Thr64Thr (acg/acA)	Rv3136A	-	hypothetical protein
3503895	0	C	SNP	T	90	87	175	100	177	Pro168Leu (ccg/cTg)	Rv3137	-	histidinol-phosphatase
3518167	0	A	SNP	G	137	117	249	100	254	Ile474Met (ata/atG)	Rv3151	nuoG	NADH-quinone oxidoreductase subunit G
3518555	0	A	SNP	G	107	113	216	100	220	Thr604Ala (acg/Gcg)	Rv3151	nuoG	NADH-quinone oxidoreductase subunit G
3527479	0	A	SNP	C	76	92	164	96.55	174	Leu562Arg (ctc/cGc)	Rv3159c	PPE53	PPE family protein PPE53
3536957	0	G	SNP	T	62	91	150	98.71	155	Ala286Ser (gcg/Tcg)	Rv3168	-	aminoglycoside phosphotransferase
3539133	0	G	SNP	A	100	96	194	98.49	199	Arg210His (cgt/cAt)	Rv3170	aofH	flavin-containing monoamine oxidase
3540301	0	G	SNP	A	89	84	171	99.43	174	Arg149Trp (cgg/Tgg)	Rv3171c	hpx	non-heme haloperoxidase Hpx
3547681	0	G	SNP	A	86	60	143	99.32	147	Val22Ile (gtt/Att)	Rv3179	-	hypothetical protein
3556275	0	A	SNP	G	84	76	156	100	160	Leu138Pro (ctg/cCg)	Rv3190c	-	hypothetical protein
3556459	0	C	SNP	A	83	75	158	96.93	163	Glu77_ (gag/Tag)	Rv3190c	-	hypothetical protein
3579045	0	G	SNP	A	116	103	215	98.65	222	Pro386Ser (cct/Tct)	Rv3202c	-	ATP-dependent DNA helicase
3580637	0	T	Del	GAP	98	106	197	95.77	213
3581414	0	A	SNP	G	85	107	190	100	192	Thr34Ala (aca/Gca)	Rv3204	-	DNA-methyltransferase
3584140	0	G	SNP	A	78	71	147	98.03	152	Gly173Gly (ggc/ggT)	Rv3207c	-	hypothetical protein
3590686	1	G	Ins	C	54	40	94	96.91	94
3591063	0	T	SNP	C	99	71	167	100	170	Lys144Glu (aag/Gag)	Rv3213c	-	SOJ/ParA-like protein
3593421	0	C	SNP	T	89	82	168	98.84	173
3604821	0	G	SNP	C	97	126	219	100	223	Ala32Ala (gcg/gcC)	Rv3228	-	hypothetical protein
3608644	0	G	SNP	A	83	81	161	96.47	170	Pro77Leu (ccc/cTc)	Rv3231c	-	hypothetical protein
3609004	0	T	SNP	G	81	72	151	99.35	154	Ile252Leu (att/Ctt)	Rv3232c	ppk2	polyphosphate kinase
3611124	0	C	SNP	T	88	96	181	96.84	190	Met22Ile (atg/atA)	Rv3234c	tgs3	diacyglycerol O-acyltransferase
3614251	0	C	SNP	T	95	95	187	98.96	192	Val50Met (gtg/Atg)	Rv3238c	-	integral membrane protein
3614982	0	T	SNP	C	92	92	182	100	184	Leu874Leu (cta/ctG)	Rv3239c	-	transmembrane transport protein
3622441	0	A	SNP	C	111	101	207	100	212	Val217Val (gtt/gtG)	Rv3243c	-	hypothetical protein
3625065	0	T	SNP	G	94	73	163	98.82	169	Met517Leu (atg/Ctg)	Rv3245c	mtrB	two component sensory histidine kinase MtrB
3632991	0	G	SNP	A	74	79	143	100	153	Ile198Ile (atc/atT)	Rv3253c	-	cationic amino acid transport integral membrane protein
3650312	0	T	SNP	C	79	58	135	99.28	138	Leu27Leu (tta/Cta)	Rv3269	-	hypothetical protein
3670435	0	G	Del	GAP	104	86	181	97.94	194
3671186	0	G	Del	GAP	80	99	172	98.9	181		Rv3290c	lat	L-lysine-epsilon aminotransferase
3689523	0	G	SNP	T	71	89	157	100	160	Cys472_ (tgc/tgA)	Rv3303c	lpdA	NAD(P)H quinone reductase LpdA
3692528	0	G	SNP	C	95	109	202	99.51	205	Ala94Gly (gcc/gGc)	Rv3305c	amiA1	N-acyl-L-amino acid amidohydrolase AmiA
3704596	0	G	SNP	C	95	70	164	100	165	Val54Leu (gtg/Ctg)	Rv3317	sdhD	succinate dehydrogenase hydrophobic membrane anchor subunit
3705324	0	G	SNP	A	107	102	208	97.21	215	Glu109Lys (gag/Aag)	Rv3318	sdhA	succinate dehydrogenase flavoprotein subunit
3708849	0	G	SNP	A	82	83	165	97.06	170	His68His (cac/caT)	Rv3322c	-	methyltransferase
3710163	0	A	SNP	G	79	94	170	98.86	175	Leu29Ser (ttg/tCg)	Rv3324c	moaC3	cyclic pyranopterin monophosphate synthase accessory protein
3714211	0	G	SNP	T	101	104	204	100	205	Pro41Gln (ccg/cAg)	Rv3328c	sigJ	ECF RNA polymerase sigma factor SigJ
3714757	0	A	SNP	C	90	111	200	100	201	Gln122His (caa/caC)	Rv3329	-	aminotransferase
3718357	0	C	SNP	T	106	94	196	100	200	Pro423Leu (ccg/cTg)	Rv3331	sugI	sugar-transport integral membrane protein SugI
3721806	0	G	SNP	C	96	110	203	100	206	Gly265Gly (ggc/ggG)	Rv3335c	-	integral membrane protein
3730466	0	A	SNP	G	85	94	179	75.53	237	Ile2157Thr (atc/aCc)	Rv3343c	PPE54	PPE family protein PPE54
3732113	0	C	SNP	G	74	72	145	84.39	173	Arg1608Pro (cgg/cCg)	Rv3343c	PPE54	PPE family protein PPE54
3732114	0	G	SNP	T	75	72	144	84.97	173	Arg1608Arg (cgg/Agg)	Rv3343c	PPE54	PPE family protein PPE54
3732517	0	A	SNP	G	86	48	133	75.28	178	Ile1473Ile (att/atC)	Rv3343c	PPE54	PPE family protein PPE54
3732525	0	A	SNP	T	89	48	135	76.54	179	Phe1471Ile (ttc/Atc)	Rv3343c	PPE54	PPE family protein PPE54
3732553	0	A	SNP	G	86	44	130	82.8	157	Ile1461Ile (att/atC)	Rv3343c	PPE54	PPE family protein PPE54
3732624	0	A	SNP	G	92	56	147	96.73	153	Leu1438Leu (ttg/Ctg)	Rv3343c	PPE54	PPE family protein PPE54
3735709	0	A	SNP	G	56	86	137	99.3	143	Gly409Gly (ggt/ggC)	Rv3343c	PPE54	PPE family protein PPE54
3735813	0	C	SNP	G	8	65	72	96.05	76	Glu375Gln (gag/Cag)	Rv3343c	PPE54	PPE family protein PPE54
3735865	0	A	SNP	G	6	60	65	92.96	71	Asn357Asn (aat/aaC)	Rv3343c	PPE54	PPE family protein PPE54
3735931	0	G	SNP	A	16	35	50	94.44	54	Ser335Ser (agc/agT)	Rv3343c	PPE54	PPE family protein PPE54
3735967	0	G	SNP	A	28	37	64	94.2	69	Ser323Ser (tcc/tcT)	Rv3343c	PPE54	PPE family protein PPE54
3736024	0	A	SNP	G	67	22	88	98.89	90	Gly304Gly (ggt/ggC)	Rv3343c	PPE54	PPE family protein PPE54
3736628	0	T	SNP	G	130	97	220	99.56	228	Glu103Ala (gag/gCg)	Rv3343c	PPE54	PPE family protein PPE54
3745833	0	A	SNP	G	91	65	155	99.36	157	Leu2451Pro (ctc/cCc)	Rv3347c	PPE55	PPE family protein PPE55
3746409	0	A	SNP	G	85	104	187	100	189	Leu2259Pro (ctg/cCg)	Rv3347c	PPE55	PPE family protein PPE55
3752207	0	A	SNP	G	79	94	173	100	173	Ile326Ile (att/atC)	Rv3347c	PPE55	PPE family protein PPE55
3753116	0	C	SNP	T	91	117	205	97.2	214	Pro23Pro (ccg/ccA)	Rv3347c	PPE55	PPE family protein PPE55
3753164	0	T	SNP	G	84	106	188	99.48	191	Pro7Pro (cca/ccC)	Rv3347c	PPE55	PPE family protein PPE55
3758561	0	C	SNP	T	92	69	157	100	161	Ala2848Thr (gca/Aca)	Rv3350c	PPE56	PPE family protein PPE56
3764358	0	C	SNP	T	97	85	181	98.91	184	Gly915Gly (ggg/ggA)	Rv3350c	PPE56	PPE family protein PPE56
3766679	0	G	SNP	A	118	119	231	99.16	239	Leu142Leu (ctg/Ttg)	Rv3350c	PPE56	PPE family protein PPE56
3766696	0	G	SNP	A	110	122	228	99.57	233	Ala136Val (gcc/gTc)	Rv3350c	PPE56	PPE family protein PPE56
3768950	0	G	SNP	T	83	92	172	99.43	176	Thr16Lys (acg/aAg)	Rv3353c	-	hypothetical protein
3770530	0	G	SNP	A	91	100	191	98.96	193	Val40Val (gtc/gtT)	Rv3356c	folD	bifunctional methylenetetrahydrofolate dehydrogenase/methenyltetrahydrofolate cyclohydrolase
3798095	0	A	SNP	C	87	78	164	100	165	Val132Gly (gtc/gGc)	Rv3383c	idsB	polyprenyl synthetase IdsB
3806638	0	G	SNP	A	105	112	215	99.54	218	Asp340Asn (gac/Aac)	Rv3391	acrA1	acyl-CoA-reductase AcrA
3817117	0	C	SNP	A	78	84	162	100	162	Ala330Glu (gcg/gAg)	Rv3399	-	S-adenosylmethionine-dependentmethyltransferase
3817132	0	C	SNP	T	74	82	154	98.11	159	Thr335Ile (act/aTt)	Rv3399	-	S-adenosylmethionine-dependentmethyltransferase
3823159	0	A	SNP	T	79	106	181	100	185	Val235Val (gtt/gtA)	Rv3403c	-	hypothetical protein
3826684	0	C	SNP	T	70	97	165	100	167	Ser46Leu (tcg/tTg)	Rv3408	vapC47	ribonuclease VapC47
3828326	0	G	SNP	C	93	90	180	98.39	186	Thr134Thr (acc/acG)	Rv3409c	choD	cholesterol oxidase
3829770	0	T	SNP	C	101	110	205	100	211	Pro47Pro (cca/ccG)	Rv3410c	guaB3	oxidoreductase
3838871	0	A	SNP	G	110	115	221	100	225	Ala64Ala (gct/gcC)	Rv3420c	rimI	ribosomal-protein-alanine acetyltransferase RimI
3839193	0	G	SNP	A	110	118	222	98.7	231	Leu168Phe (ctc/Ttc)	Rv3421c	-	hypothetical protein
3842620	0	A	SNP	G	98	101	197	100	199	Thr128Ala (act/Gct)	Rv3425	PPE57	PPE family protein PPE57
3842625	0	A	SNP	G	96	100	194	100	196	Pro129Pro (cca/ccG)	Rv3425	PPE57	PPE family protein PPE57
3843408	0	G	Del	GAP	81	72	152	95.62	160		Rv3426	PPE58	PPE family protein PPE58
3844757	0	C	Del	GAP	104	82	185	97.89	190		Rv3428c	-	transposase
3844992	0	T	SNP	A	81	96	172	99.44	178	Ser327Cys (agc/Tgc)	Rv3428c	-	transposase
3849478	0	T	SNP	G	86	90	174	100	176
3856490	0	G	SNP	A	101	102	202	100	203	His134Tyr (cac/Tac)	Rv3436c	glmS	glucosamine--fructose-6-phosphate aminotransferase
3859893	0	C	SNP	T	84	121	202	99.51	206	Glu28Glu (gag/gaA)	Rv3440c	-	hypothetical protein
3862473	0	A	Del	GAP	94	65	146	98.76	161
3862897	0	G	SNP	A	87	101	186	97.41	193	Asn10Asn (aac/aaT)	Rv3444c	esxT	ESAT-6 like protein EsxT
3864995	0	T	SNP	C	99	95	191	99.49	195	Ser1082Gly (agc/Ggc)	Rv3447c	eccC4	ESX-4 secretion system protein EccC4
3874322	0	C	SNP	T	101	92	189	100	193
3877421	0	A	SNP	G	88	96	179	100	184	Pro4Pro (cct/ccC)	Rv3456c	rplQ	50S ribosomal protein L17
3878575	0	G	SNP	A	40	40	77	98.77	81
3879560	0	T	SNP	C	85	116	196	97.1	207	Thr45Ala (acc/Gcc)	Rv3459c	rpsK	30S ribosomal protein S11
3883626	0	A	SNP	G	39	85	123	97.64	127	Pro34Pro (cca/ccG)	Rv3466	-	hypothetical protein
3883915	0	G	SNP	A	65	44	107	99.09	110	Val131Ile (gtc/Atc)	Rv3466	-	hypothetical protein
3884906	0	A	SNP	G	81	58	137	92.67	150	Lys315Glu (aaa/Gaa)	Rv3467	-	hypothetical protein
3885886	0	T	SNP	C	81	85	162	100	166	Ile62Val (atc/Gtc)	Rv3468c	-	dTDP-glucose 4,6-dehydratase
3892671	0	A	SNP	G	68	82	149	100	150
3895073	0	G	SNP	A	106	92	197	98.51	201	Gln216Gln (cag/caA)	Rv3478	PPE60	PE family protein PPE60
3896340	0	T	SNP	G	89	83	167	100	172	Leu174Arg (ctc/cGc)	Rv3479	-	transmembrane protein
3898408	0	A	SNP	G	81	76	150	100	157	Ala863Ala (gca/gcG)	Rv3479	-	transmembrane protein
3924275	0	T	SNP	C	87	107	193	97.49	199	Leu193Pro (ctg/cCg)	Rv3505	fadE27	acyl-CoA dehydrogenase FadE27
3924991	0	C	SNP	T	85	84	163	94.94	178	Asp34Asp (gac/gaT)	Rv3506	fadD17	long-chain-fatty-acid--CoA ligase FadD17
3931521	0	G	SNP	A	23	31	53	100	54	Gly173Arg (ggg/Agg)	Rv3508	PE_PGRS54	PE-PGRS family protein PE_PGRS54
3937326	0	C	SNP	T	124	95	207	96.48	227	Ala367Thr (gcc/Acc)	Rv3509c	ilvX	acetohydroxyacid synthase large subunit
3940802	0	A	SNP	G	9	32	41	100	41	Asn396Asp (aac/Gac)	Rv3511	PE_PGRS55	PE-PGRS family protein PE_PGRS55
3942481	0	C	SNP	G	94	124	216	100	218
3942640	0	T	SNP	C	64	110	170	99.43	175
3943019	0	C	SNP	G	10	42	50	100	52
3947125	0	C	SNP	G	26	36	62	98.41	63	Gly444Gly (ggc/ggG)	Rv3514	PE_PGRS57	PE-PGRS family protein PE_PGRS57
3947126	0	G	SNP	A	26	36	58	98.41	63	Ala445Thr (gcc/Acc)	Rv3514	PE_PGRS57	PE-PGRS family protein PE_PGRS57
3947127	0	C	SNP	T	25	33	54	96.67	60	Ala445Val (gcc/gTc)	Rv3514	PE_PGRS57	PE-PGRS family protein PE_PGRS57
3947128	0	C	SNP	G	27	37	63	98.46	65	Ala445Ala (gcc/gcG)	Rv3514	PE_PGRS57	PE-PGRS family protein PE_PGRS57
3952800	0	G	SNP	A	100	96	193	100	196	Gly86Asp (ggc/gAc)	Rv3516	echA19	enoyl-CoA hydratase EchA19
3958403	0	A	SNP	G	92	106	193	100	198	Asn295Asp (aac/Gac)	Rv3521	-	hypothetical protein
3959418	0	C	SNP	T	94	85	175	99.44	180	Thr324Ile (acc/aTc)	Rv3522	ltp4	lipid transfer protein
3963713	0	A	SNP	C	81	91	169	99.42	173	Thr37Pro (aca/Cca)	Rv3527	-	hypothetical protein
3965470	0	G	SNP	A	103	85	183	98.43	191
3968330	0	C	SNP	T	81	82	150	97.6	167	Trp205_ (tgg/tgA)	Rv3531c	-	hypothetical protein
4005607	0	T	SNP	C	97	153	248	100	250	Leu121Leu (ttg/Ctg)	Rv3564	fadE33	acyl-CoA dehydrogenase FadE33
4016840	0	G	SNP	A	73	92	165	99.4	166	Val119Val (gtg/gtA)	Rv3574	kstR	HTH-type transcriptional regulator KstR
4020273	0	G	SNP	A	113	87	190	97.09	206	Ser44Ser (tcg/tcA)	Rv3578	arsB2	arsenic transport integral membrane protein ArsB
4024273	0	T	SNP	C	73	95	165	100	168	Val25Val (gta/gtG)	Rv3581c	ispF	2C-methyl-D-erythritol 2,4-cyclodiphosphate synthase
4026899	0	G	SNP	A	84	87	169	100	171	Gln152Gln (cag/caA)	Rv3585	radA	DNA repair protein RadA
4031788	0	G	SNP	A	108	115	208	97.81	228	Val457Val (gtc/gtT)	Rv3590c	PE_PGRS58	PE-PGRS family protein PE_PGRS58
4032377	0	T	SNP	G	47	100	140	98	150	Asp261Ala (gac/gCc)	Rv3590c	PE_PGRS58	PE-PGRS family protein PE_PGRS58
4034827	0	C	SNP	T	67	79	140	100	146	Ala159Val (gcg/gTg)	Rv3593	lpqF	lipoprotein LpqF
4037283	0	T	SNP	G	107	128	229	100	235	Gly256Gly (gga/ggC)	Rv3595c	PE_PGRS59	PE-PGRS family protein PE_PGRS59
4038318	0	G	SNP	A	99	94	188	99.48	194	Pro796Leu (ccg/cTg)	Rv3596c	clpC1	ATP-dependent protease ATP-binding subunit ClpC
4041787	0	C	SNP	T	70	62	131	98.51	134	Ser385Asn (agc/aAc)	Rv3598c	lysS	lysine--tRNA ligase
4054711	0	T	SNP	C	81	85	164	98.22	169
4055801	0	G	SNP	A	96	77	172	99.43	174	Thr192Ile (acc/aTc)	Rv3616c	espA	ESX-1 secretion-associated protein EspA
4059904	0	A	SNP	G	101	101	200	100	202
4060100	0	G	SNP	A	68	84	147	81.72	186	Leu57Leu (ctg/Ttg)	Rv3619c	esxV	ESAT-6 like protein EsxV
4060201	0	G	SNP	A	66	93	159	76.44	208	Ser23Leu (tcg/tTg)	Rv3619c	esxV	ESAT-6 like protein EsxV
4060210	0	T	SNP	A	71	94	163	76.04	217	Gln20Leu (cag/cTg)	Rv3619c	esxV	ESAT-6 like protein EsxV
4060230	0	G	SNP	A	70	92	160	75.7	214	His13His (cac/caT)	Rv3619c	esxV	ESAT-6 like protein EsxV
4069292	0	G	SNP	A	84	100	176	100	184	Ala40Thr (gcc/Acc)	Rv3630	-	integral membrane protein
4095002	0	G	Del	GAP	86	118	193	100	204		Rv3655c	-	hypothetical protein
4100975	0	T	SNP	C	78	89	163	100	167
4111303	0	G	SNP	C	99	79	175	100	178	Val159Val (gtg/gtC)	Rv3669	-	transmembrane protein
4117692	0	C	SNP	G	86	72	156	99.37	159	Val121Leu (gtg/Ctg)	Rv3677c	-	beta lactamase
4121368	0	G	SNP	A	72	81	148	99.35	154	Pro63Ser (ccg/Tcg)	Rv3681c	whiB4	transcriptional regulator WhiB4
4131170	0	C	SNP	T	81	98	178	99.44	180	Leu272Phe (ctt/Ttt)	Rv3689	-	transmembrane protein
4142342	0	C	SNP	T	94	101	192	99.49	196	Thr100Met (acg/aTg)	Rv3699	-	hypothetical protein
4152890	0	G	SNP	A	80	81	161	97.58	165	Phe198Phe (ttc/ttT)	Rv3709c	ask	aspartokinase
4153435	0	C	SNP	T	93	75	165	100	168	Glu17Lys (gaa/Aaa)	Rv3709c	ask	aspartokinase
4156099	0	C	SNP	A	88	88	176	100	176	Val211Leu (gtg/Ttg)	Rv3711c	dnaQ	DNA polymerase III subunit epsilon
4160545	0	A	Del	GAP	71	63	127	77.01	174		Rv3716c	-	hypothetical protein
4160546	0	C	Del	GAP	71	63	127	77.01	174		Rv3716c	-	hypothetical protein
4160547	0	C	Del	GAP	71	63	127	78.82	170		Rv3716c	-	hypothetical protein
4160548	0	C	Del	GAP	71	63	127	77.91	172		Rv3716c	-	hypothetical protein
4160549	0	G	Del	GAP	71	63	127	78.82	170		Rv3716c	-	hypothetical protein
4160550	0	G	Del	GAP	71	63	127	79.29	169		Rv3716c	-	hypothetical protein
4160551	0	C	Del	GAP	71	63	127	78.82	170		Rv3716c	-	hypothetical protein
4160552	0	A	Del	GAP	71	63	127	80.24	167		Rv3716c	-	hypothetical protein
4160553	0	T	Del	GAP	71	63	127	80.72	166		Rv3716c	-	hypothetical protein
4162339	0	A	SNP	G	92	86	172	100	178	Thr12Ala (acg/Gcg)	Rv3719	-	hypothetical protein
4162790	0	A	SNP	G	74	77	148	98.69	153	Tyr162Cys (tac/tGc)	Rv3719	-	hypothetical protein
4168644	0	G	SNP	A	85	81	164	98.81	168	Gly37Arg (gga/Aga)	Rv3723	-	transmembrane protein
4171256	0	A	SNP	G	113	90	202	98.54	206
4176726	0	G	SNP	C	84	113	195	98.5	200	Leu618Leu (ctg/ctC)	Rv3728	-	membrane protein
4182695	0	G	SNP	A	103	79	181	99.45	183	Arg313His (cgc/cAc)	Rv3731	ligC	DNA ligase C
4187485	0	T	SNP	C	73	85	156	100	158	Ala284Ala (gct/gcC)	Rv3736	-	AraC/XylS family transcriptional regulator
4187817	0	A	SNP	G	98	90	180	100	188	Asp40Gly (gat/gGt)	Rv3737	-	transmembrane protein
4188975	0	C	SNP	G	127	116	242	99.18	245	Thr426Ser (acc/aGc)	Rv3737	-	transmembrane protein
4198612	0	G	Del	GAP	70	57	127	94.78	134
4204441	0	A	SNP	G	79	87	166	100	166	His311His (cat/caC)	Rv3759c	proX	glycine betaine/carnitine/choline/L-proline ABC transporter substrate-binding lipoprotein ProX
4210274	0	A	SNP	G	93	86	177	100	179	Cys246Arg (tgt/Cgt)	Rv3764c	tcrY	two component sensor kinase TcrY
4214507	0	C	SNP	A	88	80	164	99.41	169
4221490	0	C	SNP	G	92	79	168	100	171	Leu134Leu (ctc/ctG)	Rv3776	-	hypothetical protein
4222073	0	A	SNP	G	92	110	197	100	202	Met329Val (atg/Gtg)	Rv3776	-	hypothetical protein
4222882	0	A	SNP	G	101	88	184	100	189	Leu63Leu (cta/ctG)	Rv3777	-	oxidoreductase
4223428	0	C	SNP	A	98	64	159	99.39	163	Ala245Ala (gcc/gcA)	Rv3777	-	oxidoreductase
4225479	0	G	SNP	A	96	86	177	98.91	184	Pro165Pro (ccg/ccA)	Rv3779	-	transmembrane protein
4233760	0	G	SNP	A	113	110	217	99.55	224	His259His (cac/caT)	Rv3787c	-	S-adenosyl-L-methionine-dependentmethyltransferase
4242643	0	C	SNP	T	107	120	214	100	227	Arg927Arg (cgc/cgT)	Rv3793	embC	arabinosyltransferase C		phylo (4,9)	ethambutol (EMB)
4245118	0	A	SNP	G	88	94	181	99.45	183	Asn629Ser (aac/aGc)	Rv3794	embA	arabinosyltransferase A			ethambutol (EMB)
4247431	0	G	SNP	A	100	94	190	98.98	196	Met306Ile (atg/atA)	Rv3795	embB	arabinosyltransferase B	ethambutol (EMB)		ethambutol (EMB)
4247730	0	G	SNP	C	101	106	207	100	207	Gly406Ala (ggc/gCc)	Rv3795	embB	arabinosyltransferase B	ethambutol (EMB)		ethambutol (EMB)
4253439	0	C	SNP	A	97	93	188	99.48	191	Asp149Glu (gac/gaA)	Rv3798	-	insertion sequence element IS1557 transposase
4254632	0	G	SNP	A	96	90	181	98.41	189	Asp439Asp (gac/gaT)	Rv3799c	accD4	propionyl-CoA carboxylase subunit beta AccD
4255922	0	A	SNP	G	89	106	190	100	195	His9His (cat/caC)	Rv3799c	accD4	propionyl-CoA carboxylase subunit beta AccD
4257220	0	A	SNP	G	95	101	193	100	196	Arg1309Arg (cgt/cgC)	Rv3800c	pks13	polyketide synthase
4302036	0	T	SNP	C	93	97	187	99.48	191	Thr252Ala (acg/Gcg)	Rv3827c	-	transposase
4302102	0	G	SNP	A	95	81	171	98.88	178	Leu230Leu (ctg/Ttg)	Rv3827c	-	transposase
4306155	0	C	SNP	T	86	99	181	100	185	Ser133Ser (agc/agT)	Rv3831	-	hypothetical protein
4313577	0	G	SNP	A	77	98	174	98.87	177	Cys4Tyr (tgc/tAc)	Rv3840	-	transcriptional regulator
4313722	1	C	Ins	G	65	73	138	90.2	138		Rv3840	-	transcriptional regulator
4327065	0	A	SNP	G	87	81	165	98.82	170	Cys137Arg (tgc/Cgc)	Rv3854c	ethA	monooxygenase EthA			ethionamide (ETH)
4329878	0	G	SNP	A	56	86	140	96.6	147
4337898	0	G	SNP	A	82	93	172	97.77	179	Thr374Thr (acg/acA)	Rv3860	-	hypothetical protein
4338596	0	C	Del	GAP	74	71	139	100	145
4338732	0	G	SNP	A	87	85	169	98.85	174
4339743	0	G	SNP	A	94	103	192	98.99	199	Ala299Thr (gcc/Acc)	Rv3863	-	hypothetical protein
4346275	0	C	SNP	T	76	101	174	100	177	Pro413Ser (cca/Tca)	Rv3869	eccB1	ESX-1 secretion system protein EccB
4351039	0	G	SNP	T	89	102	190	100	191	Glu99_ (gaa/Taa)	Rv3872	PE35	PE family protein PE35
4356110	0	G	SNP	C	85	88	172	100	173	Leu368Leu (ctg/ctC)	Rv3877	eccD1	ESX-1 secretion system protein EccD1
4361501	0	G	SNP	T	89	79	167	98.82	170	Thr142Lys (acg/aAg)	Rv3881c	espB	ESX-1 secretion-associated protein EspB
4366272	0	G	SNP	C	92	93	182	100	185	Ala189Ala (gcc/gcG)	Rv3884c	eccA2	ESX-2 secretion system protein EccA
4370294	0	G	SNP	A	84	84	166	99.41	169	Ala464Val (gcc/gTc)	Rv3887c	eccD2	ESX-2 secretion system protein EccD
4375628	0	G	SNP	T	94	122	215	100	216	Thr19Lys (acg/aAg)	Rv3892c	PPE69	PPE family protein PPE69
4379680	0	C	SNP	G	77	101	176	100	178	Arg258Pro (cgc/cCc)	Rv3894c	eccC2	ESX-2 type VII secretion system protein EccC
4382054	0	T	SNP	C	92	92	182	100	184	Ala266Ala (gca/gcG)	Rv3896c	-	hypothetical protein
4382275	0	G	SNP	T	108	88	196	100	196	Gln193Lys (caa/Aaa)	Rv3896c	-	hypothetical protein
4383144	1	C	Ins	C	92	82	174	90.16	174		Rv3897c	-	hypothetical protein
4383144	2	C	Ins	G	92	82	174	90.16	174		Rv3897c	-	hypothetical protein
4383144	3	C	Ins	G	90	82	172	89.12	173		Rv3897c	-	hypothetical protein
4383144	4	C	Ins	G	91	81	172	89.12	172		Rv3897c	-	hypothetical protein
4383144	5	C	Ins	G	90	81	171	88.6	172		Rv3897c	-	hypothetical protein
4385230	0	G	SNP	A	115	125	236	99.17	242	Gly50Gly (ggc/ggT)	Rv3899c	-	hypothetical protein
4390712	0	G	SNP	A	81	103	181	97.35	189
4397129	0	G	SNP	T	85	73	156	99.37	159	Trp178Leu (tgg/tTg)	Rv3910	-	peptidoglycan biosynthesis protein
4398019	0	G	SNP	A	92	75	165	99.4	168	Gly475Ser (ggc/Agc)	Rv3910	-	peptidoglycan biosynthesis protein
4400661	0	C	Del	GAP	106	109	219	97.73	220		Rv3911	sigM	ECF RNA polymerase sigma factor SigM
4408101	0	C	Del	GAP	101	94	196	96.06	203		Rv3919c	gid	rRNA small subunit methyltransferase G			streptomycin (SM)
4410301	0	G	SNP	C	74	85	158	98.76	161	Pro39Ala (ccg/Gcg)	Rv3922c	-	membrane protein insertion efficiency factor
4411143	0	G	SNP	A	75	89	162	97.62	168
