# Supplementary material for: Novel Mutations in Putative Nicotinic Acid Phosphoribosyltransferases of Mycobacterium tuberculosis and Their Effect on Protein Thermodynamic Properties
Source: Polymers (Basel). 2022 Apr 18;14(8):1623. doi: 10.3390/polym14081623 (PMC9031469; doi:10.3390/polym14081623)
Supplement: Supplementary file 1 [file polymers-14-01623-s001.zip › Supplementary files S1/734.xls]

## Sheet: 734_ERR3335.gatk_position_varia
#Pos	Insindex	Ref	Type	Allel	CovFor	CovRev	Qual20	Freq	Cov	Subst	Gene	GeneName	Product	ResistanceSNP	PhyloSNP	InterestingRegion
1805	0	C	SNP	A	73	97	164	98.84	172
1977	0	A	SNP	G	103	75	174	100	178
3681	0	C	SNP	T	86	118	201	100	204	Arg134Arg (cgc/cgT)	Rv0003	recF	DNA replication/repair protein RecF
4013	0	T	SNP	C	105	102	204	100	207	Ile245Thr (atc/aCc)	Rv0003	recF	DNA replication/repair protein RecF
7362	0	G	SNP	C	121	87	208	100	208	Glu21Gln (gag/Cag)	Rv0006	gyrA	DNA gyrase subunit A			fluoroquinolones (FQ)
7582	0	A	SNP	C	77	111	187	98.43	191	Asp94Ala (gac/gCc)	Rv0006	gyrA	DNA gyrase subunit A	fluoroquinolones (FQ)		fluoroquinolones (FQ)
7585	0	G	SNP	C	79	113	189	100	192	Ser95Thr (agc/aCc)	Rv0006	gyrA	DNA gyrase subunit A		phylo (not H37Rv)	fluoroquinolones (FQ)
9304	0	G	SNP	A	113	87	197	100	200	Gly668Asp (ggc/gAc)	Rv0006	gyrA	DNA gyrase subunit A			fluoroquinolones (FQ)
11879	0	A	SNP	G	107	84	191	100	191	Ser145Pro (tcc/Ccc)	Rv0008c	-	cell wall synthesis protein CwsA
14785	0	T	SNP	C	97	105	200	100	202	Cys233Arg (tgc/Cgc)	Rv0012	-	membrane protein
19425	0	G	SNP	A	87	83	168	98.84	172	Pro270Pro (ccc/ccT)	Rv0016c	pbpA	penicillin-binding protein PbpA
21795	0	G	SNP	A	92	71	153	100	163	Pro463Ser (ccg/Tcg)	Rv0018c	pstP	phosphoserine/threonine phosphatase PstP
26959	0	C	SNP	G	78	101	175	100	179
33655	0	A	SNP	G	111	114	223	98.25	229
34044	0	T	SNP	C	80	103	182	100	183
37031	0	C	SNP	G	91	94	184	100	185	Ala55Ala (gcc/gcG)	Rv0034	-	hypothetical protein
42967	0	G	SNP	C	95	91	185	100	186	Pro133Pro (ccc/ccG)	Rv0040c	mtc28	hypothetical protein
49829	0	C	SNP	A	86	89	174	98.87	177	Ala37Ala (gcg/gcT)	Rv0045c	-	hydrolase
49830	0	G	Del	GAP	86	88	173	98.86	176		Rv0045c	-	hydrolase
55553	1	C	Ins	C	99	84	183	91.96	183		Rv0050	ponA1	bifunctional penicillin-insensitive transglycosylase/penicillin-sensitive transpeptidase
55553	2	C	Ins	G	99	84	183	91.96	183		Rv0050	ponA1	bifunctional penicillin-insensitive transglycosylase/penicillin-sensitive transpeptidase
55553	3	C	Ins	T	99	84	183	91.96	183		Rv0050	ponA1	bifunctional penicillin-insensitive transglycosylase/penicillin-sensitive transpeptidase
59844	0	C	SNP	T	99	78	174	99.44	178	Leu146Leu (ctg/Ttg)	Rv0056	rplI	50S ribosomal protein L9
62049	0	A	SNP	G	94	90	179	100	184	Arg552Gly (agg/Ggg)	Rv0058	dnaB	replicative DNA helicase
65011	0	G	SNP	A	99	86	182	100	185
69544	0	G	SNP	C	81	72	152	97.45	157	Glu309Gln (gag/Cag)	Rv0064	-	transmembrane protein
69989	0	G	SNP	A	101	108	206	100	209	Gly457Asp (ggt/gAt)	Rv0064	-	transmembrane protein
70333	0	G	SNP	A	105	72	174	98.33	180	Asp572Asn (gac/Aac)	Rv0064	-	transmembrane protein
70816	0	A	SNP	G	98	99	190	100	197	Asn733Asp (aac/Gac)	Rv0064	-	transmembrane protein
71212	0	C	SNP	G	88	110	196	99	200	Arg865Gly (cgg/Ggg)	Rv0064	-	transmembrane protein
71336	0	G	SNP	C	113	87	195	99.5	201	Arg906Pro (cgc/cCc)	Rv0064	-	transmembrane protein
75940	0	G	SNP	C	106	98	204	100	204	Val214Leu (gtg/Ctg)	Rv0068	-	oxidoreductase
78126	0	A	SNP	G	98	106	201	96.68	211	Pro257Pro (cct/ccC)	Rv0070c	glyA2	serine hydroxymethyltransferase
80616	0	C	SNP	G	89	117	202	100	206
92199	0	T	SNP	G	112	108	219	100	220	Thr600Thr (act/acG)	Rv0083	-	oxidoreductase
94614	0	G	SNP	A	94	86	177	98.36	183	Gly222Ser (ggc/Agc)	Rv0086	hycQ	hydrogenase HycQ
103836	0	G	SNP	T	90	97	181	91.67	204	Asn276Lys (aac/aaA)	Rv0094c	-	hypothetical protein
103879	0	C	SNP	T	81	84	157	87.3	189	Gly262Asp (ggc/gAc)	Rv0094c	-	hypothetical protein
103893	0	C	SNP	G	85	89	172	86.57	201	Leu257Leu (ctg/ctC)	Rv0094c	-	hypothetical protein
103896	0	C	SNP	G	79	92	167	86.36	198	Glu256Asp (gag/gaC)	Rv0094c	-	hypothetical protein
104712	0	C	SNP	T	88	75	159	93.68	174
108023	0	T	SNP	G	79	97	175	97.24	181	Cys142Gly (tgt/Ggt)	Rv0098	fcoT	fatty acyl CoA thioesterase FcoT
116000	0	T	SNP	G	98	99	193	100	197	Val2000Val (gtt/gtG)	Rv0101	nrp	peptide synthetase Nrp
122109	0	A	SNP	G	87	90	171	100	177	Leu22Ser (ttg/tCg)	Rv0103c	ctpB	cation-transporter P-type ATPase B
125830	1	G	Ins	A	75	79	154	96.86	154		Rv0107c	ctpI	cation-transporter ATPase I
131174	1	T	Ins	G	84	69	153	92.73	153
132417	0	C	SNP	G	116	121	235	99.58	238	Arg346Gly (cgc/Ggc)	Rv0109	PE_PGRS1	PE-PGRS family protein PE_PGRS1
133442	0	G	Del	GAP	110	75	185	95.85	193		Rv0110	-	integral membrane protein
133839	0	C	SNP	T	96	96	190	100	192
140948	0	T	SNP	G	97	87	179	98.4	187	Ile25Ile (ata/atC)	Rv0116c	ldtA	L,D-transpeptidase LdtA
146087	0	T	SNP	C	102	101	198	100	203	Asn562Ser (aat/aGt)	Rv0120c	fusA2	elongation factor G
153970	0	C	SNP	T	105	91	191	98.49	199	Thr549Thr (acc/acT)	Rv0126	treS	trehalose synthase/amylase TreS
154283	0	T	SNP	C	103	76	178	100	179	Ser18Pro (tcg/Ccg)	Rv0127	mak	maltokinase
171910	0	A	Del	GAP	101	92	189	95.54	202		Rv0145	-	S-adenosylmethionine-dependentmethyltransferase
174624	0	C	SNP	T	94	98	190	97.46	197	His463Tyr (cac/Tac)	Rv0147	-	aldehyde dehydrogenase
177857	0	G	SNP	A	107	99	205	100	206	Leu485Leu (ctg/Ttg)	Rv0151c	PE1	PE family protein PE1
181722	0	G	SNP	A	84	82	164	99.4	167	Ala88Ala (gcc/gcT)	Rv0153c	ptbB	phosphotyrosine protein phosphatase
186633	0	T	Del	GAP	90	94	179	98.4	187
188800	0	T	SNP	C	93	105	198	100	198	Thr14Ala (acg/Gcg)	Rv0159c	PE3	PE family protein PE3
194681	0	G	SNP	C	87	88	174	100	175	Leu45Leu (ctc/ctG)	Rv0165c	mce1R	transcriptional regulator Mce1R
196642	0	C	SNP	T	93	88	178	99.45	182	Asn550Asn (aac/aaT)	Rv0166	fadD5	fatty-acid--CoA ligase FadD5
196689	0	T	Del	GAP	95	69	163	98.8	166
206339	0	T	SNP	C	83	81	164	100	164	Leu370Pro (ctg/cCg)	Rv0174	mce1F	Mce family protein Mce1F
223056	0	T	SNP	C	101	87	186	99.47	189	Asn256Asn (aat/aaC)	Rv0191	-	MFS-type transporter
223942	0	T	SNP	C	106	128	233	100	234	Ser127Pro (tcg/Ccg)	Rv0192	-	hypothetical protein
225323	0	T	SNP	C	71	108	172	99.44	180	Lys417Glu (aag/Gag)	Rv0193c	-	hypothetical protein
227098	0	T	SNP	C	111	126	235	100	237	Met74Thr (atg/aCg)	Rv0194	-	multidrug ABC transporter ATPase/permease
230047	0	G	SNP	C	85	132	213	100	217	Gly1057Ala (ggt/gCt)	Rv0194	-	multidrug ABC transporter ATPase/permease
231114	0	C	SNP	G	65	101	162	99.4	167	Ala72Ala (gcc/gcG)	Rv0195	-	two component transcriptional regulator
234477	0	T	SNP	G	74	74	148	100	148	Tyr749_ (tat/taG)	Rv0197	-	oxidoreductase
234496	1	C	Ins	G	69	57	126	97.67	127		Rv0197	-	oxidoreductase
234496	2	C	Ins	T	70	56	126	97.67	126		Rv0197	-	oxidoreductase
237978	0	T	SNP	C	101	93	193	98.98	196	Ser140Gly (agc/Ggc)	Rv0201c	-	hypothetical protein
261869	0	T	SNP	C	135	113	244	100	248	Cys316Arg (tgt/Cgt)	Rv0218	-	transmembrane protein
265554	0	A	SNP	C	117	87	199	100	204	Val16Val (gta/gtC)	Rv0222	echA1	enoyl-CoA hydratase EchA1
278681	0	C	SNP	G	95	94	188	100	189	His33Asp (cat/Gat)	Rv0233	nrdB	ribonucleoside-diphosphate reductase subunit beta NrdB
282070	0	A	SNP	C	118	96	213	100	214	Leu182Arg (ctg/cGg)	Rv0235c	-	transmembrane protein
283614	0	T	SNP	C	85	98	180	99.46	184	Ser1080Gly (agc/Ggc)	Rv0236c	aftD	alpha-(1->3)-arabinofuranosyltransferase
285772	0	A	SNP	C	121	135	255	100	256	Pro360Pro (cct/ccG)	Rv0236c	aftD	alpha-(1->3)-arabinofuranosyltransferase
285871	0	A	SNP	G	124	118	240	100	242	Val327Val (gtt/gtC)	Rv0236c	aftD	alpha-(1->3)-arabinofuranosyltransferase
295955	0	G	SNP	A	95	92	187	99.47	188
300657	0	C	SNP	T	85	89	171	98.86	176	Met49Ile (atg/atA)	Rv0248c	-	succinate dehydrogenase flavoprotein subunit
301649	0	C	SNP	T	98	97	192	100	195	Ala3Thr (gca/Aca)	Rv0249c	-	succinate dehydrogenase membrane anchor subunit
303642	0	C	SNP	T	107	92	197	99.5	200	Ala259Ala (gcc/gcT)	Rv0252	nirB	nitrite reductase large subunit NirB
304093	0	C	SNP	T	79	94	173	99.43	174	Leu410Leu (ctg/Ttg)	Rv0252	nirB	nitrite reductase large subunit NirB
310973	0	G	SNP	A	104	91	192	100	195	Ala182Val (gcg/gTg)	Rv0259c	-	hypothetical protein
311613	0	G	SNP	T	87	89	173	100	176	Val349Val (gtc/gtA)	Rv0260c	-	transcriptional regulator
333892	0	G	SNP	C	101	82	173	99.46	184	Arg807Gly (cgc/Ggc)	Rv0278c	-	PE-PGRS family protein PE_PGRS3
334694	0	A	SNP	G	6	10	16	94.12	17	Thr539Thr (act/acC)	Rv0278c	-	PE-PGRS family protein PE_PGRS3
334724	0	G	SNP	A	12	23	35	97.22	36	Arg529Arg (cgc/cgT)	Rv0278c	-	PE-PGRS family protein PE_PGRS3
334727	0	G	SNP	C	12	23	34	94.59	37	Gly528Gly (ggc/ggG)	Rv0278c	-	PE-PGRS family protein PE_PGRS3
334730	0	G	SNP	A	12	24	36	97.3	37	Thr527Thr (acc/acT)	Rv0278c	-	PE-PGRS family protein PE_PGRS3
334733	0	G	SNP	C	12	24	36	97.3	37	Leu526Leu (ctc/ctG)	Rv0278c	-	PE-PGRS family protein PE_PGRS3
334735	0	G	SNP	A	12	24	36	97.3	37	Leu526Phe (ctc/Ttc)	Rv0278c	-	PE-PGRS family protein PE_PGRS3
334736	0	C	SNP	T	12	23	35	100	35	Thr525Thr (acg/acA)	Rv0278c	-	PE-PGRS family protein PE_PGRS3
334751	0	G	SNP	A	16	47	60	96.92	65	Asn520Asn (aac/aaT)	Rv0278c	-	PE-PGRS family protein PE_PGRS3
335275	0	C	SNP	A	10	16	25	78.79	33	Ala346Ser (gcc/Tcc)	Rv0278c	-	PE-PGRS family protein PE_PGRS3
335280	0	A	SNP	G	12	16	27	82.35	34	Met344Thr (atg/aCg)	Rv0278c	-	PE-PGRS family protein PE_PGRS3
335288	0	A	SNP	G	12	16	27	77.78	36	Asn341Asn (aat/aaC)	Rv0278c	-	PE-PGRS family protein PE_PGRS3
335597	0	C	SNP	G	29	19	48	100	48	Gly238Gly (ggg/ggC)	Rv0278c	-	PE-PGRS family protein PE_PGRS3
335606	0	T	SNP	C	33	22	53	100	55	Gly235Gly (gga/ggG)	Rv0278c	-	PE-PGRS family protein PE_PGRS3
335642	0	A	SNP	G	38	12	50	100	50	Ala223Ala (gct/gcC)	Rv0278c	-	PE-PGRS family protein PE_PGRS3
335643	0	G	SNP	T	36	11	47	100	47	Ala223Asp (gct/gAt)	Rv0278c	-	PE-PGRS family protein PE_PGRS3
335651	0	G	SNP	C	37	12	49	100	49	Ala220Ala (gcc/gcG)	Rv0278c	-	PE-PGRS family protein PE_PGRS3
335654	0	G	SNP	A	36	12	47	100	48	Gly219Gly (ggc/ggT)	Rv0278c	-	PE-PGRS family protein PE_PGRS3
335657	0	G	SNP	A	35	11	46	100	46	Gly218Gly (ggc/ggT)	Rv0278c	-	PE-PGRS family protein PE_PGRS3
335722	0	G	SNP	A	4	4	8	100	8	Leu197Leu (ctg/Ttg)	Rv0278c	-	PE-PGRS family protein PE_PGRS3
335725	0	T	SNP	C	5	5	10	100	10	Met196Val (atg/Gtg)	Rv0278c	-	PE-PGRS family protein PE_PGRS3
335732	0	G	SNP	C	4	5	9	100	9	Gly193Gly (ggc/ggG)	Rv0278c	-	PE-PGRS family protein PE_PGRS3
335740	0	C	SNP	T	5	5	9	100	10	Ala191Thr (gcc/Acc)	Rv0278c	-	PE-PGRS family protein PE_PGRS3
335741	0	T	SNP	A	5	5	9	100	10	Gly190Gly (gga/ggT)	Rv0278c	-	PE-PGRS family protein PE_PGRS3
335749	0	A	SNP	C	5	5	10	100	10	Ser188Ala (tcc/Gcc)	Rv0278c	-	PE-PGRS family protein PE_PGRS3
335885	0	T	SNP	G	70	58	128	99.22	129	Gly142Gly (gga/ggC)	Rv0278c	-	PE-PGRS family protein PE_PGRS3
335906	0	T	SNP	C	82	65	146	98.66	149	Leu135Leu (tta/ttG)	Rv0278c	-	PE-PGRS family protein PE_PGRS3
335919	0	T	SNP	G	74	62	135	97.84	139	Asp131Ala (gac/gCc)	Rv0278c	-	PE-PGRS family protein PE_PGRS3
335920	0	C	SNP	G	72	63	132	97.83	138	Asp131His (gac/Cac)	Rv0278c	-	PE-PGRS family protein PE_PGRS3
335922	0	C	SNP	G	73	63	134	97.14	140	Gly130Ala (ggg/gCg)	Rv0278c	-	PE-PGRS family protein PE_PGRS3
335927	0	A	SNP	G	77	64	141	97.92	144	Asn128Asn (aat/aaC)	Rv0278c	-	PE-PGRS family protein PE_PGRS3
335929	0	T	SNP	C	77	68	145	97.97	148	Asn128Asp (aat/Gat)	Rv0278c	-	PE-PGRS family protein PE_PGRS3
335971	0	A	SNP	G	86	104	189	98.45	193	Leu114Leu (ttg/Ctg)	Rv0278c	-	PE-PGRS family protein PE_PGRS3
336257	0	C	SNP	T	77	92	166	97.69	173	Leu18Leu (ttg/ttA)	Rv0278c	-	PE-PGRS family protein PE_PGRS3
336590	0	G	SNP	C	109	79	186	96.91	194	Ile828Met (atc/atG)	Rv0279c	PE_PGRS4	PE-PGRS family protein PE_PGRS4
336592	0	T	SNP	G	112	78	187	96.94	196	Ile828Leu (atc/Ctc)	Rv0279c	PE_PGRS4	PE-PGRS family protein PE_PGRS4
336611	0	G	SNP	C	106	78	181	96.84	190	Ala821Ala (gcc/gcG)	Rv0279c	PE_PGRS4	PE-PGRS family protein PE_PGRS4
336617	0	G	SNP	C	98	71	165	98.26	172	Pro819Pro (ccc/ccG)	Rv0279c	PE_PGRS4	PE-PGRS family protein PE_PGRS4
336620	0	T	SNP	C	96	71	163	98.24	170	Thr818Thr (aca/acG)	Rv0279c	PE_PGRS4	PE-PGRS family protein PE_PGRS4
336681	0	G	Del	GAP	12	16	28	90.32	31		Rv0279c	PE_PGRS4	PE-PGRS family protein PE_PGRS4
336682	0	G	Del	GAP	12	16	28	93.33	30		Rv0279c	PE_PGRS4	PE-PGRS family protein PE_PGRS4
336683	0	G	Del	GAP	12	16	28	93.33	30		Rv0279c	PE_PGRS4	PE-PGRS family protein PE_PGRS4
336684	0	A	Del	GAP	12	16	28	93.33	30		Rv0279c	PE_PGRS4	PE-PGRS family protein PE_PGRS4
336688	0	A	Del	GAP	12	17	30	100	29		Rv0279c	PE_PGRS4	PE-PGRS family protein PE_PGRS4
336689	0	G	Del	GAP	12	17	30	100	29		Rv0279c	PE_PGRS4	PE-PGRS family protein PE_PGRS4
336690	0	C	Del	GAP	12	17	30	100	29		Rv0279c	PE_PGRS4	PE-PGRS family protein PE_PGRS4
336691	0	T	SNP	C	12	16	28	96.55	29	Ser795Gly (agc/Ggc)	Rv0279c	PE_PGRS4	PE-PGRS family protein PE_PGRS4
336694	1	A	Ins	C	12	15	27	93.1	27		Rv0279c	PE_PGRS4	PE-PGRS family protein PE_PGRS4
336694	2	A	Ins	A	12	15	27	93.1	27		Rv0279c	PE_PGRS4	PE-PGRS family protein PE_PGRS4
336694	3	A	Ins	C	12	15	27	93.1	27		Rv0279c	PE_PGRS4	PE-PGRS family protein PE_PGRS4
336694	4	A	Ins	C	12	15	27	93.1	27		Rv0279c	PE_PGRS4	PE-PGRS family protein PE_PGRS4
336694	5	A	Ins	G	12	15	27	93.1	27		Rv0279c	PE_PGRS4	PE-PGRS family protein PE_PGRS4
336694	6	A	Ins	C	12	15	27	93.1	27		Rv0279c	PE_PGRS4	PE-PGRS family protein PE_PGRS4
336694	7	A	Ins	C	12	15	27	93.1	27		Rv0279c	PE_PGRS4	PE-PGRS family protein PE_PGRS4
336698	0	C	SNP	G	12	16	28	96.55	29	Gly792Gly (ggg/ggC)	Rv0279c	PE_PGRS4	PE-PGRS family protein PE_PGRS4
336701	0	A	SNP	G	11	16	27	96.43	28	Gly791Gly (ggt/ggC)	Rv0279c	PE_PGRS4	PE-PGRS family protein PE_PGRS4
336707	0	G	SNP	A	11	17	28	96.55	29	Asp789Asp (gac/gaT)	Rv0279c	PE_PGRS4	PE-PGRS family protein PE_PGRS4
336708	0	T	SNP	C	12	17	28	96.67	30	Asp789Gly (gac/gGc)	Rv0279c	PE_PGRS4	PE-PGRS family protein PE_PGRS4
336710	0	A	SNP	G	14	19	33	97.06	34	Ala788Ala (gct/gcC)	Rv0279c	PE_PGRS4	PE-PGRS family protein PE_PGRS4
336728	0	G	SNP	A	62	93	142	98.1	158	Gly782Gly (ggc/ggT)	Rv0279c	PE_PGRS4	PE-PGRS family protein PE_PGRS4
337820	0	G	SNP	A	10	83	91	98.94	94	Gly418Gly (ggc/ggT)	Rv0279c	PE_PGRS4	PE-PGRS family protein PE_PGRS4
337959	0	A	SNP	C	53	12	65	100	65	Ile372Ser (atc/aGc)	Rv0279c	PE_PGRS4	PE-PGRS family protein PE_PGRS4
338020	0	A	SNP	C	93	21	114	100	114	Cys352Gly (tgc/Ggc)	Rv0279c	PE_PGRS4	PE-PGRS family protein PE_PGRS4
338100	0	T	SNP	C	102	30	128	100	132	Asn325Ser (aac/aGc)	Rv0279c	PE_PGRS4	PE-PGRS family protein PE_PGRS4
338208	0	C	SNP	T	57	45	93	97.14	105	Ser289Asn (agt/aAt)	Rv0279c	PE_PGRS4	PE-PGRS family protein PE_PGRS4
338209	0	T	SNP	G	60	46	99	100	106	Ser289Arg (agt/Cgt)	Rv0279c	PE_PGRS4	PE-PGRS family protein PE_PGRS4
338210	0	A	SNP	C	56	51	103	100	107	Gly288Gly (ggt/ggG)	Rv0279c	PE_PGRS4	PE-PGRS family protein PE_PGRS4
338453	0	A	SNP	G	12	47	59	100	59	Ala207Ala (gct/gcC)	Rv0279c	PE_PGRS4	PE-PGRS family protein PE_PGRS4
338618	0	C	SNP	G	79	10	88	97.8	91	Gly152Gly (ggg/ggC)	Rv0279c	PE_PGRS4	PE-PGRS family protein PE_PGRS4
339299	0	G	SNP	A	83	77	156	97.56	164
340372	0	T	SNP	C	26	71	94	100	97	Ser337Pro (tcg/Ccg)	Rv0280	PPE3	PPE family protein PPE3
346275	0	C	SNP	G	118	84	199	100	202	Pro214Arg (ccg/cGg)	Rv0284	eccC3	ESX-3 secretion system protein EccC3
351695	0	G	SNP	A	96	102	190	98.02	202	Arg57Arg (cgg/cgA)	Rv0287	esxG	ESAT-6 like protein EsxG
356528	0	A	SNP	G	118	111	222	100	229	Asn217Asp (aat/Gat)	Rv0292	eccE3	ESX-3 secretion system protein EccE
373283	0	A	Del	GAP	82	109	188	99.48	192		Rv0305c	PPE6	PPE family protein PPE6
376774	0	T	SNP	C	89	96	181	100	185	Ala94Ala (gca/gcG)	Rv0307c	-	hypothetical protein
381628	0	G	SNP	T	119	95	212	99.07	216	Arg358Leu (cgg/cTg)	Rv0312	-	hypothetical protein
384380	0	A	SNP	C	85	115	198	100	200	Lys260Thr (aag/aCg)	Rv0315	-	beta-1,3-glucanase
386432	0	C	SNP	G	107	94	199	100	201	Gly223Ala (ggg/gCg)	Rv0318c	-	integral membrane protein
390828	0	T	SNP	C	91	98	188	99.47	190	Ser142Gly (agt/Ggt)	Rv0323c	-	hypothetical protein
394494	0	C	SNP	T	95	77	169	98.29	175	Ala128Ala (gcc/gcT)	Rv0328	-	transcriptional regulator
397393	0	C	SNP	T	96	101	193	98.01	201
403980	0	G	SNP	A	98	105	195	99.51	204	Ala621Val (gcc/gTc)	Rv0338c	-	iron-sulfur-binding reductase
404326	0	T	SNP	C	87	108	191	100	195	Arg506Gly (agg/Ggg)	Rv0338c	-	iron-sulfur-binding reductase
410214	0	C	SNP	T	88	95	176	96.83	189	His285Tyr (cat/Tat)	Rv0341	iniB	isoniazid inducible protein IniB
414486	0	C	SNP	T	100	88	185	100	188	Glu152Glu (gag/gaA)	Rv0344c	lpqJ	lipoprotein LpqJ
420008	0	A	SNP	G	96	85	179	100	181	Ala58Ala (gca/gcG)	Rv0350	dnaK	chaperone protein DnaK
424320	1	T	Ins	C	79	58	137	90.73	138		Rv0354c	PPE7	PPE family protein PPE7
432324	0	A	SNP	G	73	85	155	98.75	160	Phe786Leu (ttc/Ctc)	Rv0355c	PPE8	PPE family protein PPE8
454295	0	T	SNP	C	105	86	189	100	191	Pro26Pro (cca/ccG)	Rv0376c	-	hypothetical protein
457452	0	T	SNP	G	86	89	170	99.43	176	Thr124Thr (aca/acC)	Rv0381c	-	hypothetical protein
459399	0	A	SNP	C	97	85	176	100	182
467497	1	C	Ins	G	105	105	210	93.75	210
467508	1	C	Ins	G	106	103	209	95.43	209
467516	0	G	SNP	C	109	106	213	100	215
467526	0	C	SNP	G	104	102	205	99.52	207
467546	0	G	SNP	C	92	102	192	100	194
467557	0	A	SNP	C	88	108	190	100	196
467564	0	A	SNP	C	87	104	188	99.48	192
467585	0	G	SNP	C	85	94	179	100	179
467590	0	T	SNP	C	85	94	178	100	179
467621	0	T	SNP	G	87	91	175	100	178
467638	0	G	SNP	T	84	85	168	99.41	170
475178	0	T	SNP	C	92	126	218	99.54	219	Val80Ala (gtc/gCc)	Rv0395	-	hypothetical protein
484909	0	C	SNP	A	88	89	173	98.33	180	Phe311Leu (ttc/ttA)	Rv0404	fadD30	long-chain-fatty-acid--AMP ligase FadD30
489935	0	G	SNP	C	92	66	154	100	158	Thr257Thr (acc/acG)	Rv0406c	-	beta lactamase-like protein
491270	0	A	SNP	G	81	83	162	98.2	167	Tyr163Cys (tac/tGc)	Rv0407	fgd1	F420-dependent glucose-6-phosphate dehydrogenase
498557	0	C	SNP	A	106	97	196	100	203	Asp355Tyr (gac/Tac)	Rv0412c	-	membrane protein
502589	0	C	SNP	G	99	103	197	100	202	Ser75Cys (tcc/tGc)	Rv0417	thiG	thiazole synthase
503354	0	G	SNP	C	84	111	191	100	195
506567	0	C	SNP	T	90	109	195	99	201	Arg135Arg (cgg/cgA)	Rv0420c	-	transmembrane protein
513257	0	T	SNP	C	101	88	182	99.47	190	Met689Val (atg/Gtg)	Rv0425c	ctpH	metal cation transporting ATPase H
517104	1	G	Ins	C	74	82	156	95.12	157		Rv0428c	-	GCN5-like N-acetyltransferase
517104	2	G	Ins	A	75	82	157	95.73	157		Rv0428c	-	GCN5-like N-acetyltransferase
524959	0	C	SNP	T	87	90	173	98.88	179	Ala144Ala (gcg/gcA)	Rv0436c	pssA	CDP-diacylglycerol--serineO-phosphatidyltransferase
541201	0	A	SNP	G	69	91	157	98.77	162	Leu97Leu (ctt/ctC)	Rv0450c	mmpL4	transmembrane transport protein MmpL4
541243	0	G	SNP	A	70	78	148	98.67	150	Ser83Ser (tcc/tcT)	Rv0450c	mmpL4	transmembrane transport protein MmpL4
545129	0	C	SNP	G	105	85	186	99.48	191
551525	0	A	SNP	C	90	85	174	100	175	Arg110Arg (aga/Cga)	Rv0459	-	hypothetical protein
563473	0	T	SNP	G	84	98	182	99.45	183
573160	0	G	SNP	A	91	99	188	97.94	194	Ala214Ala (gcc/gcT)	Rv0484c	-	short-chain type oxidoreductase
573262	0	A	SNP	G	107	95	197	100	202	Gly180Gly (ggt/ggC)	Rv0484c	-	short-chain type oxidoreductase
577018	0	C	SNP	T	93	93	185	100	186	Arg78Trp (cgg/Tgg)	Rv0487	-	hypothetical protein
580772	0	T	SNP	A	65	49	110	93.44	122
580774	0	G	Del	GAP	65	47	112	91.06	123
580775	0	G	Del	GAP	65	47	112	93.33	120
580776	0	G	Del	GAP	65	47	112	91.8	122
580777	0	G	Del	GAP	65	47	112	92.56	121
580778	0	C	Del	GAP	65	47	112	91.8	122
580779	0	A	Del	GAP	65	47	112	93.33	120
580780	0	C	Del	GAP	65	47	112	92.56	121
580781	0	C	Del	GAP	65	47	112	92.56	121
580782	0	A	Del	GAP	65	47	112	92.56	121
580783	0	C	Del	GAP	65	47	112	92.56	121
580784	0	C	Del	GAP	65	47	112	91.8	122
580785	0	C	Del	GAP	65	47	112	91.8	122
580786	0	G	Del	GAP	65	47	112	91.8	122
580787	0	C	Del	GAP	65	47	112	91.8	122
580788	0	T	Del	GAP	65	47	112	92.56	121
580789	0	T	Del	GAP	65	47	112	92.56	121
580790	0	G	Del	GAP	65	47	112	92.56	121
580791	0	C	Del	GAP	65	47	112	92.56	121
580792	0	G	Del	GAP	65	47	112	91.8	122
580793	0	G	Del	GAP	65	47	112	91.8	122
580794	0	G	Del	GAP	65	47	112	92.56	121
580795	0	G	Del	GAP	65	47	112	91.8	122
580796	0	G	Del	GAP	65	47	112	91.8	122
580797	0	A	Del	GAP	65	47	112	93.33	120
590436	0	T	SNP	C	91	104	190	100	195	Ala118Ala (gct/gcC)	Rv0500	proC	pyrroline-5-carboxylate reductase
595444	0	C	SNP	T	99	81	175	99.45	181
597816	0	A	SNP	G	117	93	208	100	210	Ala206Ala (gca/gcG)	Rv0507	mmpL2	transmembrane transport protein MmpL2
598475	0	G	SNP	A	77	110	186	100	187	Arg426His (cgc/cAc)	Rv0507	mmpL2	transmembrane transport protein MmpL2
610120	0	T	SNP	G	97	99	193	100	196
614724	0	C	SNP	T	92	91	179	99.46	184
623472	0	A	SNP	G	73	86	158	100	159	Asp227Gly (gac/gGc)	Rv0532	PE_PGRS6	PE-PGRS family protein PE_PGRS6
623508	0	C	SNP	G	92	81	169	100	173	Ala239Gly (gcc/gGc)	Rv0532	PE_PGRS6	PE-PGRS family protein PE_PGRS6
630722	0	G	SNP	C	91	121	210	100	212	Arg228Pro (cgg/cCg)	Rv0538	-	membrane protein
637319	0	G	SNP	A	96	86	181	100	182	Pro49Ser (cct/Tct)	Rv0545c	pitA	low-affinity inorganic phosphate transporter
642415	0	A	SNP	C	90	110	195	100	200	Ser133Ala (tcg/Gcg)	Rv0551c	fadD8	fatty-acid--CoA ligase FadD8
648002	0	T	SNP	G	97	95	185	100	192	Leu15Arg (ctc/cGc)	Rv0556	-	transmembrane protein
665293	0	A	SNP	G	95	92	185	100	187	Phe31Leu (ttc/Ctc)	Rv0572c	-	hypothetical protein
669398	0	T	SNP	C	93	104	197	99.49	198	Gln116Gln (caa/caG)	Rv0575c	-	oxidoreductase
672491	0	C	SNP	G	91	84	168	96.69	181	Gly1142Gly (ggg/ggC)	Rv0578c	PE_PGRS7	PE-PGRS family protein PE_PGRS7
673238	0	A	SNP	G	63	94	152	99.37	158	His893His (cat/caC)	Rv0578c	PE_PGRS7	PE-PGRS family protein PE_PGRS7
673801	0	C	SNP	T	106	81	181	96.89	193	Gly706Ser (ggc/Agc)	Rv0578c	PE_PGRS7	PE-PGRS family protein PE_PGRS7
685461	0	C	SNP	G	100	96	192	100	196	Ala111Ala (gcc/gcG)	Rv0587	yrbE2A	hypothetical protein
685608	0	T	SNP	C	91	103	191	100	194	Leu160Leu (ctt/ctC)	Rv0587	yrbE2A	hypothetical protein
686972	0	T	SNP	C	91	89	178	100	180	Phe51Ser (ttc/tCc)	Rv0589	mce2A	Mce family protein Mce2A
690465	0	T	SNP	G	93	97	188	100	190	Leu469Leu (ctt/ctG)	Rv0591	mce2C	Mce family protein Mce2C
698968	0	G	SNP	A	99	113	203	100	212	Gly9Gly (ggc/ggT)	Rv0601c	-	two component sensor kinase HK2
700812	0	A	SNP	G	92	113	200	100	205	Thr192Ala (acc/Gcc)	Rv0604	lpqO	lipoprotein LpqO
709093	0	T	SNP	C	113	117	227	99.57	231	Ala141Ala (gca/gcG)	Rv0613c	-	hypothetical protein
718700	0	A	SNP	G	98	108	204	99.04	208
724100	0	G	SNP	C	99	93	189	97.96	196	Thr305Ser (acc/aGc)	Rv0630c	recB	exonuclease V subunit beta RecB
725085	0	C	SNP	T	54	106	158	100	160	Gly1074Gly (ggg/ggA)	Rv0631c	recC	exonuclease V subunit gamma RecC
736945	0	T	SNP	C	100	101	198	97.57	206	Thr87Ala (acc/Gcc)	Rv0642c	mmaA4	hydroxymycolate synthase MmaA4
739273	0	C	SNP	T	98	83	178	98.91	183
742600	0	C	SNP	G	51	42	92	97.89	95	Gly6Gly (ggg/ggC)	Rv0647c	-	hypothetical protein
746713	0	G	SNP	A	109	117	223	97.84	231	Leu117Leu (ctg/ctA)	Rv0649	fabD2	malonyl CoA-acyl carrier protein transacylase
754186	0	A	SNP	G	99	97	191	100	196	Leu75Pro (ctc/cCc)	Rv0658c	-	integral membrane protein
756922	0	G	SNP	A	89	104	191	96.98	199	Val262Val (gtg/gtA)	Rv0663	atsD	arylsulfatase AtsD
757001	0	G	SNP	T	98	102	196	97.56	205	Ala289Ser (gcg/Tcg)	Rv0663	atsD	arylsulfatase AtsD
761155	0	C	SNP	T	113	108	219	100	221	Ser450Leu (tcg/tTg)	Rv0667	rpoB	DNA-directed RNA polymerase subunit beta	rifampicin (RMP)		rifampicin (RMP)
764918	0	G	SNP	T	102	100	198	99.02	204	Val517Leu (gtg/Ttg)	Rv0668	rpoC	DNA-directed RNA polymerase subunit beta'
774347	0	C	SNP	T	81	96	175	98.33	180	Thr95Ile (acc/aTc)	Rv0674	-	hypothetical protein
775639	0	T	SNP	C	83	112	192	100	195	Ile948Val (att/Gtt)	Rv0676c	mmpL5	transmembrane transport protein MmpL5
777382	0	G	SNP	A	84	99	183	98.39	186	Leu367Leu (ctg/Ttg)	Rv0676c	mmpL5	transmembrane transport protein MmpL5
781395	0	T	SNP	C	87	109	193	100	196							streptomycin (SM)
782724	0	C	SNP	G	93	93	185	97.38	191	Leu80Leu (ctc/ctG)	Rv0684	fusA1	elongation factor G
820483	0	G	SNP	T	94	100	188	100	194	Ala6Asp (gcc/gAc)	Rv0727c	fucA	L-fuculose phosphate aldolase FucA
836272	0	A	SNP	G	56	84	138	100	140	Glu191Gly (gag/gGg)	Rv0746	PE_PGRS9	PE-PGRS family protein PE_PGRS9
836291	0	A	SNP	G	55	73	124	98.46	130	Gly197Gly (gga/ggG)	Rv0746	PE_PGRS9	PE-PGRS family protein PE_PGRS9
836426	0	A	SNP	C	88	68	142	100	156	Leu242Leu (cta/ctC)	Rv0746	PE_PGRS9	PE-PGRS family protein PE_PGRS9
836454	0	A	SNP	G	110	65	170	100	175	Thr252Ala (act/Gct)	Rv0746	PE_PGRS9	PE-PGRS family protein PE_PGRS9
836538	0	A	SNP	G	115	76	188	100	191	Asn280Asp (aac/Gac)	Rv0746	PE_PGRS9	PE-PGRS family protein PE_PGRS9
836658	0	A	SNP	G	124	103	225	100	227	Thr320Ala (acc/Gcc)	Rv0746	PE_PGRS9	PE-PGRS family protein PE_PGRS9
837033	0	A	SNP	G	47	128	170	98.87	177	Thr445Ala (acc/Gcc)	Rv0746	PE_PGRS9	PE-PGRS family protein PE_PGRS9
837498	0	G	SNP	A	61	42	97	88.79	116	Ala600Thr (gcc/Acc)	Rv0746	PE_PGRS9	PE-PGRS family protein PE_PGRS9
838990	0	C	SNP	G	45	64	107	98.2	111	Ala180Ala (gcc/gcG)	Rv0747	PE_PGRS10	PE-PGRS family protein PE_PGRS10
839123	0	A	SNP	G	93	31	121	100	124	Arg225Gly (agg/Ggg)	Rv0747	PE_PGRS10	PE-PGRS family protein PE_PGRS10
839129	0	C	SNP	G	91	29	115	99.17	121	Arg227Gly (cgc/Ggc)	Rv0747	PE_PGRS10	PE-PGRS family protein PE_PGRS10
839194	0	A	SNP	G	112	47	150	100	159	Thr248Thr (aca/acG)	Rv0747	PE_PGRS10	PE-PGRS family protein PE_PGRS10
839334	0	A	SNP	G	125	91	207	99.54	217	Lys295Arg (aaa/aGa)	Rv0747	PE_PGRS10	PE-PGRS family protein PE_PGRS10
839348	0	A	SNP	G	126	95	214	100	221	Ser300Gly (agc/Ggc)	Rv0747	PE_PGRS10	PE-PGRS family protein PE_PGRS10
840496	0	C	SNP	G	66	41	102	99.07	108	Gly682Gly (ggc/ggG)	Rv0747	PE_PGRS10	PE-PGRS family protein PE_PGRS10
841764	0	G	SNP	C	99	89	187	99.47	189	Thr37Thr (acc/acG)	Rv0749A	-	hypothetical protein
848720	0	C	SNP	T	103	97	199	98.52	203	Gly441Ser (ggt/Agt)	Rv0755c	PPE12	PPE family protein PPE12
851314	0	T	SNP	G	85	99	180	100	184	Ser51Ser (tca/tcC)	Rv0756c	-	hypothetical protein
852910	0	C	SNP	T	107	123	222	100	230	Pro172Leu (ccc/cTc)	Rv0758	phoR	two component system response sensor kinase PhoR
854253	0	C	Del	GAP	88	97	180	94.39	196
857696	0	A	SNP	G	88	85	172	99.43	174	Ala114Ala (gct/gcC)	Rv0764c	cyp51	lanosterol 14-alpha demethylase
861140	0	C	SNP	A	77	80	156	98.74	159	Leu77Met (ctg/Atg)	Rv0768	aldA	aldehyde dehydrogenase AldA
861895	0	C	SNP	A	75	99	172	99.43	175	Pro328Pro (ccc/ccA)	Rv0768	aldA	aldehyde dehydrogenase AldA
862294	0	C	SNP	T	102	92	193	99.49	195	Tyr461Tyr (tac/taT)	Rv0768	aldA	aldehyde dehydrogenase AldA
862836	0	C	SNP	G	111	86	195	98.5	200	Ser142Cys (tcc/tGc)	Rv0769	-	oxidoreductase
863706	0	C	SNP	T	84	82	164	98.22	169	Arg151Trp (cgg/Tgg)	Rv0770	-	oxidoreductase
873632	0	C	SNP	G	93	86	178	98.35	182	Pro97Arg (ccg/cGg)	Rv0780	purC	phosphoribosylaminoimidazole-succinocarboxamidesynthase
874835	1	C	Ins	C	87	78	165	96.49	166
874835	2	C	Ins	G	88	78	166	97.08	166
880562	0	G	SNP	T	94	94	188	99.47	189	Cys408Phe (tgc/tTc)	Rv0785	-	KsdD-like steroid dehydrogenase
882257	0	T	SNP	C	81	112	191	100	193	Tyr267His (tac/Cac)	Rv0787	-	hypothetical protein
885773	0	C	SNP	T	82	100	181	100	182	Gly23Asp (ggc/gAc)	Rv0791c	-	hypothetical protein
888755	0	A	SNP	C	105	91	196	98.99	198
890549	0	G	SNP	A	167	82	243	99.6	250	Trp54_ (tgg/tgA)	Rv0797	-	insertion sequence element IS1547 transposase
891411	0	A	SNP	G	79	81	158	90.4	177	Ser342Gly (agc/Ggc)	Rv0797	-	insertion sequence element IS1547 transposase
893733	0	T	SNP	G	116	101	211	100	217	Leu139Arg (ctg/cGg)	Rv0800	pepC	M18 family aminopeptidase
900221	0	T	SNP	C	96	86	179	100	182	Val370Val (gta/gtG)	Rv0806c	cpsY	exopolysaccharide phosphotransferase CpsY
903550	0	T	SNP	C	89	94	182	99.46	184	Ala480Ala (gct/gcC)	Rv0808	purF	amidophosphoribosyltransferase
903913	0	T	SNP	C	105	96	201	100	201	Gly63Gly (ggt/ggC)	Rv0809	purM	phosphoribosylformylglycinamidine cyclo-ligase PurM
906857	0	A	SNP	G	98	108	204	100	206	Ile145Met (ata/atG)	Rv0812	-	amino acid aminotransferase
921813	0	C	SNP	G	71	91	161	98.78	164
927110	0	A	SNP	G	58	36	90	98.95	95	Ser584Gly (agt/Ggt)	Rv0833	PE_PGRS13	PE-PGRS family protein PE_PGRS13
927385	0	A	SNP	G	106	61	165	100	167	Gly675Gly (gga/ggG)	Rv0833	PE_PGRS13	PE-PGRS family protein PE_PGRS13
927697	0	C	SNP	A	87	93	179	96.26	187
936613	0	G	SNP	A	99	98	195	99.49	198	Phe235Phe (ttc/ttT)	Rv0840c	pip	proline iminopeptidase
939971	0	A	SNP	G	115	81	192	98.99	198	His195Arg (cac/cGc)	Rv0843	-	dehydrogenase
941437	0	G	Del	GAP	93	105	195	97.54	203		Rv0845	-	sensor histidine kinase NarS
945214	0	G	SNP	A	93	89	180	100	182	Gly93Ser (ggt/Agt)	Rv0848	cysK2	cysteine synthase CysK
949535	0	T	SNP	C	90	93	182	100	183	Ala528Ala (gca/gcG)	Rv0853c	pdc	alpha-keto-acid decarboxylase
955524	0	A	SNP	G	62	92	152	99.35	155	Ser150Gly (agc/Ggc)	Rv0859	-	acyltransferase
957708	0	G	SNP	A	81	90	168	99.42	172	Leu472Leu (ctg/ctA)	Rv0860	fadB	fatty oxidation protein FadB
961993	0	G	SNP	C	99	89	185	97.41	193	Pro207Arg (ccc/cGc)	Rv0862c	-	hypothetical protein
968426	1	A	Ins	G	87	86	173	76.21	175		Rv0872c	PE_PGRS15	PE-PGRS family protein PE_PGRS15
968426	2	A	Ins	C	88	87	175	77.09	175		Rv0872c	PE_PGRS15	PE-PGRS family protein PE_PGRS15
968426	3	A	Ins	C	87	87	174	76.65	175		Rv0872c	PE_PGRS15	PE-PGRS family protein PE_PGRS15
968426	4	A	Ins	G	88	87	175	77.09	175		Rv0872c	PE_PGRS15	PE-PGRS family protein PE_PGRS15
968426	5	A	Ins	G	88	87	175	77.09	175		Rv0872c	PE_PGRS15	PE-PGRS family protein PE_PGRS15
968426	6	A	Ins	G	88	87	175	77.09	175		Rv0872c	PE_PGRS15	PE-PGRS family protein PE_PGRS15
968426	7	A	Ins	T	87	87	174	76.65	175		Rv0872c	PE_PGRS15	PE-PGRS family protein PE_PGRS15
968426	8	A	Ins	T	88	87	175	77.09	175		Rv0872c	PE_PGRS15	PE-PGRS family protein PE_PGRS15
968426	9	A	Ins	G	88	87	175	77.09	175		Rv0872c	PE_PGRS15	PE-PGRS family protein PE_PGRS15
976898	0	G	SNP	T	69	75	141	97.3	148	Gln436Lys (caa/Aaa)	Rv0878c	PPE13	PPE family protein PPE13
979704	0	G	SNP	C	100	92	190	100	192	Gly115Arg (ggc/Cgc)	Rv0881	-	tRNA/rRNA methyltransferase
986463	0	G	SNP	C	98	93	189	100	191
987996	0	A	SNP	T	73	97	169	99.42	171	Lys255Met (aag/aTg)	Rv0888	-	hypothetical protein
990001	0	G	SNP	C	114	116	228	100	230	Pro866Ala (ccc/Gcc)	Rv0890c	-	HTH-type transcriptional regulator
993346	0	A	SNP	C	82	94	174	100	176	Val37Gly (gtt/gGt)	Rv0891c	-	hypothetical protein
1010204	1	C	Ins	G	102	107	209	96.76	209		Rv0907	-	hypothetical protein
1025106	0	T	SNP	C	86	105	190	100	191	Phe141Phe (ttt/ttC)	Rv0919	-	GCN5-like N-acetyltransferase
1037012	0	T	SNP	C	88	103	189	100	191	Met5Thr (atg/aCg)	Rv0930	pstA1	phosphate ABC transporter permease PstA
1037911	0	C	SNP	T	99	93	186	100	192	Arg305_ (cga/Tga)	Rv0930	pstA1	phosphate ABC transporter permease PstA
1047165	0	T	SNP	C	105	100	204	100	205	Cys344Arg (tgc/Cgc)	Rv0938	ligD	multifunctional non-homologous end joining DNA repair protein/ATP dependent DNA ligase LigD
1053431	0	T	SNP	C	94	115	203	99.52	210	Pro102Pro (cca/ccG)	Rv0943c	-	monooxygenase
1061858	0	C	SNP	T	92	88	178	100	180
1063250	0	A	SNP	G	107	91	195	97.06	204	Gln37Gln (caa/caG)	Rv0952	sucD	succinyl-CoA ligase subunit alpha
1065608	0	C	SNP	G	97	96	191	100	193	Ala161Gly (gcg/gGg)	Rv0954	-	transmembrane protein
1068151	0	T	SNP	C	90	81	168	100	171	His197His (cat/caC)	Rv0956	purN	phosphoribosylglycinamide formyltransferase PurN
1068432	0	A	SNP	G	97	102	198	99.5	200	Pro76Pro (cca/ccG)	Rv0957	purH	bifunctionalphosphoribosylaminoimidazolecarboxamide formyltransferase/inosinemonophosphate cyclohydrolase
1070702	0	T	SNP	C	92	80	167	100	172	Ser274Pro (tcc/Ccc)	Rv0958	-	magnesium chelatase
1074558	0	G	SNP	A	83	78	156	100	161	Pro186Leu (ccc/cTc)	Rv0962c	lprP	lipoprotein LprP
1075279	0	T	SNP	C	91	99	186	100	190
1076309	0	G	SNP	T	106	93	191	100	199	Pro124Thr (cct/Act)	Rv0964c	-	hypothetical protein
1077312	0	A	SNP	G	94	115	206	100	209	Val175Ala (gtg/gCg)	Rv0966c	-	hypothetical protein
1079927	0	C	SNP	A	106	96	200	100	202	Thr395Thr (acc/acA)	Rv0969	ctpV	copper-exporting ATPase
1081681	0	T	SNP	C	96	102	197	100	198	Val210Val (gtt/gtC)	Rv0970	-	integral membrane protein
1087193	0	G	SNP	C	109	96	204	100	205	Asn51Lys (aac/aaG)	Rv0974c	accD2	acetyl-/propionyl-CoA carboxylase subunit beta
1093406	0	A	SNP	G	82	108	190	100	190	Val317Val (gtt/gtC)	Rv0978c	PE_PGRS17	PE-PGRS family protein PE_PGRS17
1093928	0	G	SNP	A	100	22	119	96.83	126	Asn143Asn (aac/aaT)	Rv0978c	PE_PGRS17	PE-PGRS family protein PE_PGRS17
1096633	0	T	SNP	G	96	91	186	98.94	189
1098830	0	G	SNP	A	99	111	204	99.06	212	Leu441Leu (ttg/ttA)	Rv0982	mprB	two component histidine-protein kinase/phosphatase MprB
1100234	0	T	SNP	C	110	107	215	100	217	Leu390Pro (ctg/cCg)	Rv0983	pepD	serine protease PepD
1103129	0	T	SNP	C	82	72	150	100	154	Leu196Leu (ctt/ctC)	Rv0987	-	adhesion component ABC transporter permease
1106422	0	T	SNP	C	94	79	169	99.43	174	Ile321Val (ata/Gta)	Rv0989c	grcC2	polyprenyl-diphosphate synthase GrcC
1109975	0	A	SNP	G	91	103	194	99.49	195	Gln235Arg (cag/cGg)	Rv0993	galU	UTP--glucose-1-phosphate uridylyltransferase
1114179	0	C	SNP	T	107	101	207	98.58	211
1126889	0	G	SNP	C	87	82	167	99.41	170	Arg39Gly (cgc/Ggc)	Rv1007c	metS	methionine--tRNA ligase
1127648	0	C	SNP	A	96	86	179	100	182	Thr187Asn (acc/aAc)	Rv1008	tatD	deoxyribonuclease TatD
1129238	0	G	SNP	A	86	109	189	100	195	Arg29Arg (cgg/cgA)	Rv1010	ksgA	rRNA small subunit methyltransferase A
1142170	0	G	SNP	A	94	99	188	99.48	194	Pro1068Pro (ccg/ccA)	Rv1020	mfd	transcription-repair coupling factor
1149435	0	C	SNP	A	106	102	206	100	208	Gly751Val (ggg/gTg)	Rv1028c	kdpD	sensor protein KdpD
1149551	0	C	SNP	T	109	128	234	100	237	Glu712Glu (gag/gaA)	Rv1028c	kdpD	sensor protein KdpD
1150585	0	G	SNP	A	98	110	202	100	208	Pro368Ser (ccc/Tcc)	Rv1028c	kdpD	sensor protein KdpD
1152674	0	C	SNP	T	81	102	181	96.83	189	Gly221Gly (ggc/ggT)	Rv1029	kdpA	potassium-transporting ATPase subunit A
1163134	0	T	SNP	C	97	102	196	99.5	200	Gly81Gly (gga/ggG)	Rv1040c	PE8	PE family protein PE8
1165521	1	T	Ins	A	96	90	186	96.88	186
1168715	1	C	Ins	T	83	93	176	96.7	176
1170404	0	C	SNP	A	97	72	165	77.52	218	Gln328Lys (cag/Aag)	Rv1047	-	transposase
1178116	0	T	SNP	C	108	105	211	100	213	Thr163Thr (act/acC)	Rv1056	-	hypothetical protein
1183520	0	G	SNP	A	92	91	182	98.92	185	Val5Ile (gtc/Atc)	Rv1060	-	hypothetical protein
1189430	0	G	SNP	T	9	63	71	100	72	Thr332Asn (acc/aAc)	Rv1067c	PE_PGRS19	PE-PGRS family protein PE_PGRS19
1189448	0	T	SNP	G	4	44	47	97.96	49	Asn326Thr (aac/aCc)	Rv1067c	PE_PGRS19	PE-PGRS family protein PE_PGRS19
1189459	0	A	SNP	G	4	38	40	100	42	Gly322Gly (ggt/ggC)	Rv1067c	PE_PGRS19	PE-PGRS family protein PE_PGRS19
1190093	0	A	SNP	C	113	95	203	94.12	221	Leu111Trp (ttg/tGg)	Rv1067c	PE_PGRS19	PE-PGRS family protein PE_PGRS19
1191294	0	T	SNP	G	12	63	73	98.68	76	Gly285Gly (gga/ggC)	Rv1068c	PE_PGRS20	PE-PGRS family protein PE_PGRS20
1194262	0	C	SNP	A	93	116	206	98.12	213	Pro4Pro (ccg/ccT)	Rv1069c	-	hypothetical protein
1195140	0	T	SNP	C	95	77	170	98.85	174	Asn318Ser (aac/aGc)	Rv1071c	echA9	enoyl-CoA hydratase EchA9
1200418	0	A	SNP	G	72	105	175	100	177
1210607	0	C	SNP	T	80	83	159	100	163	Pro5Ser (ccg/Tcg)	Rv1086	-	(2Z,6E)-farnesyl diphosphate synthase
1210674	0	C	SNP	T	101	78	178	99.44	180	Ser27Leu (tcg/tTg)	Rv1086	-	(2Z,6E)-farnesyl diphosphate synthase
1217047	0	C	Del	GAP	83	92	172	92.59	189		Rv1091	PE_PGRS22	PE-PGRS family protein PE_PGRS22
1217048	0	G	Del	GAP	83	92	172	93.09	188		Rv1091	PE_PGRS22	PE-PGRS family protein PE_PGRS22
1217049	0	G	Del	GAP	83	92	172	94.59	185		Rv1091	PE_PGRS22	PE-PGRS family protein PE_PGRS22
1217050	0	C	Del	GAP	83	92	172	95.11	184		Rv1091	PE_PGRS22	PE-PGRS family protein PE_PGRS22
1217051	0	G	Del	GAP	83	92	172	94.59	185		Rv1091	PE_PGRS22	PE-PGRS family protein PE_PGRS22
1217052	0	G	Del	GAP	83	92	172	97.22	180		Rv1091	PE_PGRS22	PE-PGRS family protein PE_PGRS22
1217053	0	C	Del	GAP	84	92	172	99.44	177		Rv1091	PE_PGRS22	PE-PGRS family protein PE_PGRS22
1217054	0	G	Del	GAP	84	92	172	98.88	178		Rv1091	PE_PGRS22	PE-PGRS family protein PE_PGRS22
1217055	0	C	Del	GAP	84	92	172	99.44	177		Rv1091	PE_PGRS22	PE-PGRS family protein PE_PGRS22
1217489	0	C	SNP	T	73	106	171	97.81	183	Leu341Phe (ctc/Ttc)	Rv1091	PE_PGRS22	PE-PGRS family protein PE_PGRS22
1220680	0	T	SNP	C	88	90	174	100	178	Val36Ala (gta/gCa)	Rv1093	glyA1	serine hydroxymethyltransferase
1224367	0	T	SNP	C	68	53	119	99.18	122
1248978	0	T	SNP	C	96	86	177	100	182	Ala299Ala (gct/gcC)	Rv1125	-	hypothetical protein
1277869	1	G	Ins	T	83	81	164	95.35	165
1279345	0	C	SNP	T	98	87	182	98.93	187	Leu91Leu (ctg/ctA)	Rv1151c	-	NAD-dependent protein deacylase
1281118	0	T	SNP	C	88	89	173	100	177	Thr123Ala (acg/Gcg)	Rv1154c	-	hypothetical protein
1283056	0	C	SNP	T	95	112	204	98.1	211	_372_ (tag/taA)	Rv1157c	-	hypothetical protein
1292102	0	A	SNP	G	103	70	170	100	173	Pro346Pro (cca/ccG)	Rv1162	narH	nitrate reductase subunit beta
1301075	0	G	SNP	A	81	82	159	98.19	166	Ala258Thr (gcc/Acc)	Rv1170	mshB	1D-myo-inositol 2-acetamido-2-deoxy-alpha-D-glucopyranoside deacetylase
1307598	0	C	SNP	G	119	82	199	100	201	Cys210Ser (tgc/tCc)	Rv1175c	fadH	NADPH dependent 2,4-dienoyl-CoA reductase FadH
1313320	0	C	SNP	T	9	56	63	98.48	66
1313337	1	A	Ins	G	5	36	41	85.42	41
1313338	0	A	SNP	C	5	37	42	100	42
1315191	0	A	SNP	C	83	93	176	100	176	_489Tyr (taa/taC)	Rv1180	pks3	polyketide beta-ketoacyl synthase
1315884	0	G	SNP	A	86	95	178	100	181	Ala217Ala (gcg/gcA)	Rv1181	pks4	polyketide beta-ketoacyl synthase
1323001	0	C	SNP	T	87	85	168	97.18	177	Ala494Ala (gcc/gcT)	Rv1183	mmpL10	transmembrane transport protein MmpL10
1327097	0	C	SNP	G	95	96	186	99.48	192	Gly139Ala (ggg/gCg)	Rv1185c	fadD21	fatty-acid--CoA ligase FadD21
1327890	0	G	SNP	A	97	83	179	100	180	Asp472Asp (gac/gaT)	Rv1186c	-	hypothetical protein
1328687	0	G	SNP	C	92	86	176	100	178	Pro207Ala (ccc/Gcc)	Rv1186c	-	hypothetical protein
1331070	0	G	SNP	A	93	84	174	97.79	181	Gly17Asp (ggc/gAc)	Rv1188	-	proline dehydrogenase
1341102	0	C	SNP	T	66	17	83	95.4	87	Arg33Cys (cgt/Tgt)	Rv1198	esxL	ESAT-6 like protein EsxL
1341103	0	G	SNP	C	63	19	80	96.47	85	Arg33Pro (cgt/cCt)	Rv1198	esxL	ESAT-6 like protein EsxL
1341624	0	G	SNP	T	86	82	168	80.38	209	Gln328Lys (cag/Aag)	Rv1199c	-	insertion sequence element IS1081 transposase
1343958	0	C	SNP	T	89	69	154	98.14	161	Ala339Ala (gcc/gcT)	Rv1200	-	integral membrane transport protein
1360209	0	T	SNP	C	96	75	167	100	171	Ala531Ala (gca/gcG)	Rv1217c	-	tetronasin ABC transporter integral membrane protein
1365837	1	C	Ins	G	86	83	169	90.37	169
1365901	1	C	Ins	G	84	74	158	85.41	158		Rv1223	htrA	serine protease HtrA
1365901	2	C	Ins	C	84	74	158	85.41	158		Rv1223	htrA	serine protease HtrA
1365901	3	C	Ins	G	84	74	158	85.41	158		Rv1223	htrA	serine protease HtrA
1365901	4	C	Ins	A	84	74	158	85.41	158		Rv1223	htrA	serine protease HtrA
1365901	5	C	Ins	T	84	74	158	85.41	158		Rv1223	htrA	serine protease HtrA
1370741	0	T	SNP	C	98	95	192	99.48	194	Ser29Gly (agc/Ggc)	Rv1227c	-	transmembrane protein
1374065	0	T	SNP	C	77	86	161	100	163	Ser45Gly (agc/Ggc)	Rv1230c	-	membrane protein
1375724	0	A	SNP	C	77	88	165	100	165	Cys149Gly (tgc/Ggc)	Rv1232c	-	hypothetical protein
1380908	0	C	SNP	G	95	88	182	98.92	185	Asp75Glu (gac/gaG)	Rv1238	sugC	sugar ABC transporter ATP-binding protein SugC
1382628	0	T	SNP	C	77	81	154	100	158	Lys139Glu (aaa/Gaa)	Rv1239c	corA	magnesium and cobalt transport transmembrane protein CorA
1392911	0	G	SNP	A	86	115	199	99.5	202	Pro48Ser (cca/Tca)	Rv1248c	-	multifunctional 2-oxoglutarate dehydrogenase E1 component /2-oxoglutarate dehydrogenase dihydrolipoyllysine-residue succinyltransferase
1393592	0	A	SNP	C	66	74	133	100	140	Ser131Ala (tcg/Gcg)	Rv1249c	-	membrane protein
1393626	0	A	SNP	G	96	81	172	100	177	Leu119Leu (ctt/ctC)	Rv1249c	-	membrane protein
1396922	0	T	SNP	C	117	98	213	99.54	216	Thr773Thr (aca/acG)	Rv1251c	-	hypothetical protein
1398032	0	G	SNP	T	93	78	168	98.84	173	Asp403Glu (gac/gaA)	Rv1251c	-	hypothetical protein
1411210	0	T	SNP	G	110	98	205	100	208	Val260Val (gtt/gtG)	Rv1263	amiB2	amidase AmiB
1413148	0	C	SNP	T	65	82	143	99.32	148
1414021	0	C	SNP	T	94	101	194	100	195	Arg607Gln (cgg/cAg)	Rv1266c	pknH	serine/threonine-protein kinase PknH
1438044	0	G	SNP	A	74	92	162	99.4	167	Glu46Lys (gag/Aag)	Rv1285	cysD	sulfate adenylyltransferase subunit 2
1440469	0	C	SNP	G	77	105	179	100	182	Pro521Pro (ccc/ccG)	Rv1286	-	bifunctional sulfate adenyltransferase subunit 1 CysN/adenylylsulfate kinase CysC
1445781	0	A	SNP	G	75	90	163	100	165	Ala18Ala (gct/gcC)	Rv1291c	-	hypothetical protein
1457144	0	C	SNP	T	71	98	165	100	169	Arg194Cys (cgc/Tgc)	Rv1300	hemK	release factor glutamine methyltransferase
1468208	0	A	SNP	C	57	68	122	85.03	147	Leu433Arg (ctg/cGg)	Rv1313c	-	insertion sequence element IS1557 transposase
1471659	0	C	SNP	T	69	75	144	99.31	145
1474571	0	G	SNP	A	50	51	97	100	101		Rvnr02	-	rRNA			linezolid (LZD)
1482627	0	T	SNP	C	81	88	168	100	169	Thr531Ala (acg/Gcg)	Rv1320c	-	adenylate cyclase
1484708	0	A	SNP	C	75	87	157	100	162	Ser144Arg (agc/Cgc)	Rv1321	-	endonuclease NucS
1489786	0	C	SNP	T	116	95	208	99.06	213	Gln60Gln (cag/caA)	Rv1325c	PE_PGRS24	PE-PGRS family protein PE_PGRS24
1495534	0	C	SNP	T	78	91	169	99.41	170	Thr324Ile (act/aTt)	Rv1328	glgP	glycogen phosphorylase
1498577	0	A	SNP	C	88	95	181	97.86	187	Phe205Val (ttc/Gtc)	Rv1329c	dinG	ATP-dependent helicase DinG
1499274	0	C	SNP	G	79	93	172	100	172	Gly429Ala (ggc/gCc)	Rv1330c	pncB1	nicotinic acid phosphoribosyltransferase PncB1
1500723	0	C	SNP	T	81	97	175	98.89	180	Val21Val (gtc/gtT)	Rv1331	-	ATP-dependent Clp protease adapter protein ClpS
1502154	0	A	SNP	G	102	78	174	100	180	Asn186Asp (aac/Gac)	Rv1333	-	hydrolase
1523722	0	A	SNP	C	110	100	208	98.59	213	Leu104Arg (ctg/cGg)	Rv1355c	moeY	molybdopterin biosynthesis protein MoeY
1526819	0	C	SNP	A	82	91	171	99.43	174	Arg70Arg (cgg/Agg)	Rv1358	-	transcriptional regulator
1533241	0	G	SNP	C	84	102	181	96.88	192	Thr131Thr (acc/acG)	Rv1361c	PPE19	PPE family protein PPE19
1533583	0	G	SNP	A	78	104	181	97.85	186	Tyr17Tyr (tac/taT)	Rv1361c	PPE19	PPE family protein PPE19
1536251	0	G	SNP	T	75	90	162	100	165	Ala465Glu (gcg/gAg)	Rv1364c	-	sigma factor regulatory protein
1547125	0	T	SNP	C	97	89	182	100	186	Thr136Ala (aca/Gca)	Rv1374c	-	hypothetical protein
1552547	0	G	SNP	A	79	84	161	100	163	Arg37Trp (cgg/Tgg)	Rv1378c	-	hypothetical protein
1558219	0	T	SNP	C	105	98	200	100	203	Gly373Gly (ggt/ggC)	Rv1384	carB	carbamoyl-phosphate synthase large subunit
1563717	0	C	SNP	T	101	98	197	100	199	Val8Val (gtc/gtT)	Rv1388	mihF	integration host factor MihF
1566708	0	G	SNP	C	69	100	166	98.83	171
1570566	0	C	SNP	A	88	90	175	100	178	Arg135Leu (cgg/cTg)	Rv1394c	cyp132	cytochrome P450 Cyp132
1573660	0	T	SNP	G	106	85	190	100	191	Arg66Ser (aga/agC)	Rv1396c	PE_PGRS25	PE-PGRS family protein PE_PGRS25
1581821	0	C	SNP	T	92	104	192	99.49	197	Gly50Asp (ggt/gAt)	Rv1405c	-	methyltransferase
1582164	0	G	SNP	T	90	97	182	99.47	188
1587983	0	C	SNP	T	67	91	152	100	158	Arg167His (cgc/cAc)	Rv1411c	lprG	lipoprotein LprG
1588899	0	G	SNP	T	94	101	191	99.49	196	Ala111Ala (gcg/gcT)	Rv1412	ribC	riboflavin synthase
1609840	0	A	SNP	G	107	98	203	100	205	Pro586Pro (cca/ccG)	Rv1431	-	hypothetical protein
1612624	1	T	Ins	A	56	82	138	75.82	138		Rv1435c	-	hypothetical protein
1612624	2	T	Ins	T	56	82	138	75.82	138		Rv1435c	-	hypothetical protein
1612624	3	T	Ins	C	56	82	138	75.82	138		Rv1435c	-	hypothetical protein
1612624	4	T	Ins	G	55	82	137	75.27	138		Rv1435c	-	hypothetical protein
1612624	5	T	Ins	G	56	82	138	75.82	138		Rv1435c	-	hypothetical protein
1612624	6	T	Ins	T	56	81	137	75.27	138		Rv1435c	-	hypothetical protein
1612624	7	T	Ins	A	55	82	137	75.27	138		Rv1435c	-	hypothetical protein
1612624	8	T	Ins	C	56	82	138	75.82	138		Rv1435c	-	hypothetical protein
1612624	9	T	Ins	C	56	82	138	75.82	138		Rv1435c	-	hypothetical protein
1612624	10	T	Ins	G	56	82	138	75.82	138		Rv1435c	-	hypothetical protein
1612624	11	T	Ins	G	56	82	138	75.82	138		Rv1435c	-	hypothetical protein
1612624	12	T	Ins	T	56	82	138	75.82	138		Rv1435c	-	hypothetical protein
1612624	13	T	Ins	G	56	82	138	75.82	138		Rv1435c	-	hypothetical protein
1612624	14	T	Ins	C	56	82	138	75.82	138		Rv1435c	-	hypothetical protein
1612624	15	T	Ins	G	56	82	138	75.82	138		Rv1435c	-	hypothetical protein
1612624	16	T	Ins	C	56	82	138	75.82	138		Rv1435c	-	hypothetical protein
1612624	17	T	Ins	C	56	82	138	75.82	138		Rv1435c	-	hypothetical protein
1612624	18	T	Ins	A	56	82	138	75.82	138		Rv1435c	-	hypothetical protein
1612624	19	T	Ins	G	56	82	138	75.82	138		Rv1435c	-	hypothetical protein
1612624	20	T	Ins	G	56	82	138	75.82	138		Rv1435c	-	hypothetical protein
1612624	21	T	Ins	G	56	82	138	75.82	138		Rv1435c	-	hypothetical protein
1613035	0	T	SNP	C	73	84	155	100	157
1621778	0	C	Del	GAP	87	97	179	92.46	199		Rv1442	bisC	biotin sulfoxide reductase BisC
1621779	0	G	Del	GAP	87	97	179	98.92	186		Rv1442	bisC	biotin sulfoxide reductase BisC
1621780	0	G	Del	GAP	87	97	180	98.4	187		Rv1442	bisC	biotin sulfoxide reductase BisC
1621781	0	C	Del	GAP	87	97	180	98.92	186		Rv1442	bisC	biotin sulfoxide reductase BisC
1624791	0	C	SNP	G	102	112	210	100	214	Arg192Pro (cga/cCa)	Rv1446c	opcA	OXPP cycle protein OpcA
1625059	0	C	SNP	T	91	95	180	100	186	Ala103Thr (gcc/Acc)	Rv1446c	opcA	OXPP cycle protein OpcA
1630148	0	A	SNP	C	89	110	192	100	199	Tyr18Asp (tac/Gac)	Rv1449c	tkt	transketolase
1632099	0	A	Del	GAP	68	48	119	97.48	119		Rv1450c	PE_PGRS27	PE-PGRS family protein PE_PGRS27
1632100	0	T	Del	GAP	68	48	119	98.31	118		Rv1450c	PE_PGRS27	PE-PGRS family protein PE_PGRS27
1632101	0	T	Del	GAP	68	48	119	98.31	118		Rv1450c	PE_PGRS27	PE-PGRS family protein PE_PGRS27
1632102	0	G	Del	GAP	68	48	119	98.31	118		Rv1450c	PE_PGRS27	PE-PGRS family protein PE_PGRS27
1632103	0	C	Del	GAP	68	48	119	99.15	117		Rv1450c	PE_PGRS27	PE-PGRS family protein PE_PGRS27
1632104	0	C	Del	GAP	68	48	119	99.15	117		Rv1450c	PE_PGRS27	PE-PGRS family protein PE_PGRS27
1632105	0	G	Del	GAP	68	48	119	99.15	117		Rv1450c	PE_PGRS27	PE-PGRS family protein PE_PGRS27
1632106	0	C	Del	GAP	68	48	119	100	116		Rv1450c	PE_PGRS27	PE-PGRS family protein PE_PGRS27
1632107	0	C	Del	GAP	68	48	119	99.15	117		Rv1450c	PE_PGRS27	PE-PGRS family protein PE_PGRS27
1632108	0	G	Del	GAP	68	48	119	100	116		Rv1450c	PE_PGRS27	PE-PGRS family protein PE_PGRS27
1632109	0	T	Del	GAP	68	48	119	100	116		Rv1450c	PE_PGRS27	PE-PGRS family protein PE_PGRS27
1632110	0	C	Del	GAP	68	48	119	100	116		Rv1450c	PE_PGRS27	PE-PGRS family protein PE_PGRS27
1634633	0	A	SNP	T	69	82	150	98.05	154
1634636	0	T	SNP	A	71	82	149	98.08	156
1636826	0	C	SNP	A	112	142	243	99.22	256	Gly468Gly (ggg/ggT)	Rv1452c	PE_PGRS28	PE-PGRS family protein PE_PGRS28
1636832	0	G	SNP	T	110	138	243	98.8	251	Asn466Lys (aac/aaA)	Rv1452c	PE_PGRS28	PE-PGRS family protein PE_PGRS28
1639594	0	C	SNP	A	80	95	173	100	175	Pro405Gln (cca/cAa)	Rv1453	-	transcriptional activator protein
1645802	0	T	SNP	C	106	78	183	100	184	Lys113Glu (aaa/Gaa)	Rv1459c	-	alpha-(1->6)-mannopyranosyltransferase
1650072	0	A	SNP	G	103	93	191	99.49	197	Asn183Asp (aac/Gac)	Rv1462	-	hypothetical protein
1651745	0	G	SNP	C	80	114	191	98.48	197	Glu76Asp (gag/gaC)	Rv1464	csd	cysteine desulfurase
1655572	0	A	SNP	G	96	86	176	98.38	185
1676290	0	C	SNP	A	80	98	172	99.44	179	Lys198Asn (aag/aaT)	Rv1486c	-	hypothetical protein
1689349	0	C	SNP	T	82	86	164	100	168	Arg191His (cgc/cAc)	Rv1498c	-	methyltransferase
1692141	0	A	SNP	C	61	90	150	100	151	Ile84Ile (ata/atC)	Rv1501	-	hypothetical protein
1693561	0	A	SNP	G	94	92	182	100	186	Tyr213Cys (tac/tGc)	Rv1502	-	hypothetical protein
1698911	0	G	SNP	A	87	76	155	100	163	Gly328Gly (ggc/ggT)	Rv1508c	-	membrane protein
1700564	0	G	SNP	A	94	108	201	99.02	204	Cys118Tyr (tgc/tAc)	Rv1509	-	hypothetical protein
1706119	0	T	SNP	C	99	92	190	99.48	192	Ser159Ser (tca/tcG)	Rv1514c	-	glycosyltransferase
1717690	0	T	SNP	G	80	90	167	98.27	173	Leu13Arg (ctt/cGt)	Rv1523	-	methyltransferase
1718044	0	C	SNP	A	106	85	188	100	191	Pro131Gln (ccg/cAg)	Rv1523	-	methyltransferase
1719799	0	G	SNP	A	98	76	172	100	174	Gly358Gly (ggg/ggA)	Rv1524	-	glycosyltransferase
1722352	0	C	SNP	T	104	85	188	98.44	192	Val2020Met (gtg/Atg)	Rv1527c	pks5	polyketide synthase
1728837	0	A	SNP	G	94	102	195	99.49	197
1737755	0	C	SNP	T	103	86	186	99.47	190	His413Tyr (cac/Tac)	Rv1536	ileS	isoleucine--tRNA ligase
1752561	0	T	SNP	C	89	79	165	100	168	Asp258Gly (gac/gGc)	Rv1548c	PPE21	PPE family protein PPE21
1753519	1	G	Ins	C	53	91	144	81.36	144
1759252	0	G	SNP	T	88	89	174	100	177	Ser524Ser (tcg/tcT)	Rv1552	frdA	fumarate reductase flavoprotein subunit		phylo (not 4,9)
1760292	0	A	SNP	G	92	103	194	100	195	Met40Val (atg/Gtg)	Rv1554	frdC	fumarate reductase membrane anchor subunit
1769440	0	A	SNP	G	89	78	165	98.82	169	Leu721Ser (ttg/tCg)	Rv1564c	treX	maltooligosyl trehalose synthase
1778430	0	T	SNP	C	94	112	205	100	206	Met191Thr (atg/aCg)	Rv1570	bioD	ATP-dependent dethiobiotin synthetase BioD
1779370	0	G	SNP	C	103	84	186	100	187	Thr19Thr (acg/acC)	Rv1573	-	phage protein
1780586	1	C	Ins	G	82	95	177	95.68	177		Rv1575	-	phage protein
1789650	0	C	SNP	T	64	66	127	79.27	164	Ala63Thr (gcc/Acc)	Rv1588c	-	hypothetical protein
1789654	0	A	SNP	G	66	65	131	80.86	162	Leu61Leu (ctt/ctC)	Rv1588c	-	hypothetical protein
1789671	0	C	SNP	T	66	60	126	85.71	147	Ala56Thr (gcg/Acg)	Rv1588c	-	hypothetical protein
1789675	0	A	SNP	C	64	58	120	85.92	142	Gly54Gly (ggt/ggG)	Rv1588c	-	hypothetical protein
1789678	0	C	SNP	G	64	58	122	85.92	142	Val53Val (gtg/gtC)	Rv1588c	-	hypothetical protein
1798251	0	C	SNP	A	75	82	157	97.52	161
1798355	0	G	SNP	A	78	103	179	100	181	Gly21Asp (ggt/gAt)	Rv1597	-	hypothetical protein
1801245	0	G	SNP	A	73	106	176	100	179	Gly117Glu (ggg/gAg)	Rv1600	hisC1	histidinol-phosphate aminotransferase
1803265	0	G	SNP	A	73	88	161	100	161	Ser201Asn (agc/aAc)	Rv1602	hisH	imidazole glycerol phosphate synthase subunit HisH
1804409	0	C	SNP	A	87	104	191	100	191	Pro124Gln (cca/cAa)	Rv1604	impA	inositol-monophosphatase ImpA
1804758	0	C	SNP	A	90	113	200	98.07	207	Thr240Thr (acc/acA)	Rv1604	impA	inositol-monophosphatase ImpA
1805033	0	C	SNP	G	87	109	194	100	196	Leu61Val (ctc/Gtc)	Rv1605	hisF	imidazole glycerol phosphate synthase subunit HisF
1817976	0	A	SNP	T	128	94	216	100	222	His121Leu (cac/cTc)	Rv1618	tesB1	acyl-CoA thioesterase TesB
1833760	0	C	SNP	T	100	74	172	98.86	176	Asp73Asp (gac/gaT)	Rv1630	rpsA	30S ribosomal protein S1			pyrazinamide (PZA)
1836286	0	G	SNP	C	97	99	195	100	196
1842424	0	C	SNP	T	105	85	185	100	190
1847919	0	C	SNP	G	97	89	186	99.47	187	Thr180Thr (acg/acC)	Rv1639c	-	hypothetical protein
1854241	0	C	SNP	G	85	78	161	99.39	164	Pro212Pro (ccc/ccG)	Rv1644	tsnR	23S rRNA methyltransferase TsnR
1854300	0	T	SNP	C	92	82	170	100	174	Leu232Pro (ctg/cCg)	Rv1644	tsnR	23S rRNA methyltransferase TsnR
1856777	0	G	SNP	C	99	88	187	100	187	Ala2Pro (gcg/Ccg)	Rv1647	-	adenylate cyclase
1871938	0	C	SNP	G	87	96	181	98.92	185	His192Gln (cac/caG)	Rv1658	argG	argininosuccinate synthase
1872531	0	A	SNP	G	89	101	186	98.96	192	Lys390Arg (aag/aGg)	Rv1658	argG	argininosuccinate synthase
1875049	0	C	SNP	A	80	89	163	99.41	170	Ala297Asp (gct/gAt)	Rv1660	pks10	chalcone synthase
1880379	0	G	Del	GAP	75	87	161	93.1	174		Rv1661	pks7	polyketide synthase
1885772	0	G	SNP	A	114	100	210	100	214	Ala1357Thr (gcc/Acc)	Rv1662	pks8	polyketide synthase
1894300	1	G	Ins	G	64	73	137	87.82	137
1894300	2	G	Ins	T	64	73	137	87.82	137
1894300	3	G	Ins	C	64	72	136	87.18	137
1894300	4	G	Ins	T	64	73	137	87.82	137
1894300	5	G	Ins	T	64	73	137	87.82	137
1894300	6	G	Ins	G	63	73	136	87.18	136
1894300	7	G	Ins	C	63	73	136	87.18	136
1894300	8	G	Ins	C	63	72	135	86.54	136
1894300	9	G	Ins	G	63	73	136	87.18	136
1894300	10	G	Ins	C	63	73	136	87.18	136
1900225	0	T	SNP	C	63	89	151	100	152
1900539	0	T	Del	GAP	90	80	169	99.42	171		Rv1675c	cmr	HTH-type transcriptional regulator Cmr
1901493	0	T	SNP	C	79	87	164	100	166	Ser149Ser (agt/agC)	Rv1676	-	hypothetical protein
1907296	0	G	SNP	C	81	102	180	100	183	Ala298Ala (gcg/gcC)	Rv1682	-	hypothetical protein
1911276	0	T	SNP	G	117	95	210	99.07	214	Ile42Leu (atc/Ctc)	Rv1685c	-	hypothetical protein
1917972	0	A	SNP	G	101	98	196	99.5	200	Leu11Leu (cta/ctG)	Rv1694	tlyA	16S/23S rRNA (cytidine-2'-O)-methyltransferase TlyA			capreomycin (CPR)
1931179	0	C	SNP	A	95	75	167	100	170	Arg93Leu (cgg/cTg)	Rv1704c	cycA	D-serine/alanine/glycine transporter protein CycA
1933988	0	G	SNP	A	74	88	162	100	162
1944107	0	A	SNP	G	98	79	172	98.33	180	Ser178Gly (agt/Ggt)	Rv1716	-	hypothetical protein
1944402	0	T	SNP	C	109	99	202	100	208	Val276Ala (gtc/gCc)	Rv1716	-	hypothetical protein
1950767	0	T	SNP	C	87	94	181	100	181	Lys95Lys (aaa/aaG)	Rv1724c	-	hypothetical protein
1956691	0	A	SNP	C	86	72	156	100	158	Tyr185_ (tat/taG)	Rv1730c	-	penicillin-binding protein
1960284	0	C	SNP	A	99	96	193	100	195	Gln68His (cag/caT)	Rv1733c	-	transmembrane protein
1965795	0	C	SNP	A	78	86	163	99.39	165	Leu47Ile (ctc/Atc)	Rv1738	-	hypothetical protein
1967237	0	C	SNP	A	96	89	180	100	185	Arg134Leu (cga/cTa)	Rv1739c	-	sulfate ABC transporter permease
1970881	0	C	SNP	T	94	96	182	99.48	191
1982901	0	G	SNP	T	109	86	192	98.98	197	Pro625Pro (ccc/ccA)	Rv1753c	PPE24	PPE family protein PPE24
1983195	0	A	SNP	G	17	6	23	92	25	Gly527Gly (ggt/ggC)	Rv1753c	PPE24	PPE family protein PPE24
1983198	0	C	SNP	G	19	9	27	100	28	Val526Val (gtg/gtC)	Rv1753c	PPE24	PPE family protein PPE24
1983313	0	T	SNP	G	93	110	202	95.31	213	Asn488Thr (aac/aCc)	Rv1753c	PPE24	PPE family protein PPE24
1987469	0	T	SNP	C	85	99	184	99.46	185
1989534	0	G	SNP	A	97	110	205	100	207	Ala165Thr (gcc/Acc)	Rv1758	cut1	cutinase
1993808	0	A	SNP	T	102	109	207	100	211	Glu219Val (gag/gTg)	Rv1760	-	diacylglycerol acyltransferase
2020620	0	G	SNP	T	97	89	186	98.94	188	Ser455Ile (agc/aTc)	Rv1783	eccC5	ESX-5 type VII secretion system protein EccC5
2022868	0	T	SNP	C	107	112	217	100	219	Ser1204Ser (agt/agC)	Rv1783	eccC5	ESX-5 type VII secretion system protein EccC5
2042050	0	C	Del	GAP	99	70	165	86.67	195		Rv1801	PPE29	PPE family protein PPE29
2042051	0	G	Del	GAP	99	70	165	87.11	194		Rv1801	PPE29	PPE family protein PPE29
2042052	0	G	Del	GAP	99	70	165	88.02	192		Rv1801	PPE29	PPE family protein PPE29
2042053	0	G	Del	GAP	99	70	165	88.02	192		Rv1801	PPE29	PPE family protein PPE29
2042054	0	G	Del	GAP	99	70	165	87.56	193		Rv1801	PPE29	PPE family protein PPE29
2042055	0	C	Del	GAP	99	70	165	88.95	190		Rv1801	PPE29	PPE family protein PPE29
2045100	0	A	SNP	G	8	7	14	83.33	18	Gly581Gly (ggt/ggC)	Rv1803c	PE_PGRS32	PE-PGRS family protein PE_PGRS32
2045310	0	A	SNP	G	85	112	196	99.49	198	Ile511Ile (att/atC)	Rv1803c	PE_PGRS32	PE-PGRS family protein PE_PGRS32
2049065	0	T	SNP	C	93	96	189	100	189
2049097	0	G	SNP	C	90	92	181	100	182
2051746	0	T	SNP	C	107	112	217	100	219	Ala155Ala (gct/gcC)	Rv1809	PPE33	PPE family protein PPE33
2052035	0	G	SNP	T	94	89	181	100	183	Val252Leu (gtg/Ttg)	Rv1809	PPE33	PPE family protein PPE33
2055271	0	A	SNP	G	91	102	190	100	193	Leu30Pro (cta/cCa)	Rv1812c	-	dehydrogenase
2057774	0	A	SNP	T	84	79	162	99.39	164	Ile83Phe (atc/Ttc)	Rv1815	-	hypothetical protein
2072284	0	T	SNP	C	80	100	180	98.9	182	Asp111Asp (gat/gaC)	Rv1826	gcvH	glycine cleavage system protein H
2094912	0	C	Del	GAP	83	109	193	91.87	209		Rv1844c	gnd1	6-phosphogluconate dehydrogenase
2094913	0	A	Del	GAP	83	109	193	91.87	209		Rv1844c	gnd1	6-phosphogluconate dehydrogenase
2094914	0	G	Del	GAP	83	109	193	92.75	207		Rv1844c	gnd1	6-phosphogluconate dehydrogenase
2094915	0	C	Del	GAP	83	109	193	93.2	206		Rv1844c	gnd1	6-phosphogluconate dehydrogenase
2094916	0	G	Del	GAP	83	109	193	93.2	206		Rv1844c	gnd1	6-phosphogluconate dehydrogenase
2094917	0	T	Del	GAP	83	109	193	93.66	205		Rv1844c	gnd1	6-phosphogluconate dehydrogenase
2096186	0	A	SNP	G	90	97	186	100	187	Thr138Thr (act/acC)	Rv1846c	blaI	transcriptional repressor BlaI
2099364	0	G	SNP	A	111	79	186	98.45	193	Met468Ile (atg/atA)	Rv1850	ureC	urease subunit alpha
2100887	0	T	SNP	G	116	94	208	100	210	Val183Gly (gtg/gGg)	Rv1852	ureG	urease accessory protein UreG
2108141	0	T	SNP	C	98	91	186	100	189	Phe136Leu (ttc/Ctc)	Rv1860	apa	hypothetical protein
2109523	1	C	Ins	G	80	75	155	92.81	157
2109652	0	G	SNP	A	113	66	174	98.35	182	Ala37Thr (gcg/Acg)	Rv1862	adhA	alcohol dehydrogenase A
2110360	0	C	SNP	T	93	101	193	99.49	195	Leu273Leu (ctg/Ttg)	Rv1862	adhA	alcohol dehydrogenase A
2116903	0	C	SNP	T	89	99	183	100	188	Gly380Gly (ggc/ggT)	Rv1867	-	hypothetical protein
2121661	0	T	SNP	C	86	99	182	97.88	189	Asn75Ser (aac/aGc)	Rv1871c	-	hypothetical protein
2123169	0	T	SNP	G	66	97	163	100	163
2123448	0	C	SNP	T	88	87	171	98.87	177	Ser92Leu (tca/tTa)	Rv1873	-	hypothetical protein
2128870	0	A	SNP	G	107	78	181	99.46	186	Leu283Leu (cta/ctG)	Rv1878	glnA3	glutamine synthetase GlnA
2133468	1	T	Ins	T	90	71	161	93.6	161		Rv1883c	-	hypothetical protein
2133468	2	T	Ins	C	90	71	161	93.6	161		Rv1883c	-	hypothetical protein
2133468	3	T	Ins	G	90	71	161	93.6	161		Rv1883c	-	hypothetical protein
2133468	4	T	Ins	C	90	70	160	93.02	161		Rv1883c	-	hypothetical protein
2133468	5	T	Ins	A	90	71	161	93.6	161		Rv1883c	-	hypothetical protein
2133468	6	T	Ins	T	90	71	161	93.6	161		Rv1883c	-	hypothetical protein
2133468	7	T	Ins	G	90	71	161	93.6	161		Rv1883c	-	hypothetical protein
2133468	8	T	Ins	C	90	70	160	93.02	160		Rv1883c	-	hypothetical protein
2133468	9	T	Ins	C	89	70	159	92.44	159		Rv1883c	-	hypothetical protein
2133468	10	T	Ins	G	89	70	159	92.44	159		Rv1883c	-	hypothetical protein
2133468	11	T	Ins	T	88	70	158	91.86	158		Rv1883c	-	hypothetical protein
2133468	12	T	Ins	C	88	70	158	91.86	158		Rv1883c	-	hypothetical protein
2135870	0	T	SNP	C	78	77	151	100	155
2137521	1	A	Ins	C	64	57	121	84.03	121
2137521	2	A	Ins	T	64	57	121	84.03	121
2137521	3	A	Ins	C	64	57	121	84.03	121
2137521	4	A	Ins	C	64	57	121	84.03	121
2137521	5	A	Ins	G	64	57	121	84.03	121
2137521	6	A	Ins	A	64	57	121	84.03	121
2137521	7	A	Ins	T	64	57	121	84.03	121
2137521	8	A	Ins	C	64	57	121	84.03	121
2137521	9	A	Ins	A	64	57	121	84.03	121
2137521	10	A	Ins	C	64	57	121	84.03	121
2143328	0	G	SNP	C	97	91	185	100	188	Val270Leu (gtg/Ctg)	Rv1895	-	zinc-binding alcohol dehydrogenase
2147022	0	A	SNP	C	90	118	205	100	208	Ile204Met (att/atG)	Rv1900c	lipJ	lignin peroxidase LipJ
2153267	0	G	SNP	A	91	104	189	98.48	198	Leu206Phe (ctc/Ttc)	Rv1907c	-	hypothetical protein
2153718	0	C	SNP	G	95	87	180	98.38	185	Lys55Asn (aag/aaC)	Rv1907c	-	hypothetical protein
2154915	0	T	SNP	C	106	86	190	98.46	195	Glu399Glu (gaa/gaG)	Rv1908c	katG	catalase-peroxidase			isoniazid (INH)
2155168	0	C	SNP	G	93	83	171	99.44	177	Ser315Thr (agc/aCc)	Rv1908c	katG	catalase-peroxidase	isoniazid (INH)		isoniazid (INH)
2159997	0	T	Del	GAP	81	92	175	95.05	182		Rv1914c	-	hypothetical protein
2163593	0	G	SNP	A	79	93	170	98.85	174	Thr1240Ile (aca/aTa)	Rv1917c	PPE34	PPE family protein PPE34
2163790	0	A	SNP	C	53	43	96	100	96	Pro1174Pro (cct/ccG)	Rv1917c	PPE34	PPE family protein PPE34
2165286	0	A	SNP	C	97	96	191	99.48	194	Ser676Ala (tca/Gca)	Rv1917c	PPE34	PPE family protein PPE34
2175384	0	T	SNP	C	85	76	159	98.17	164	Ile71Thr (atc/aCc)	Rv1923	lipD	lipase LipD
2176232	0	G	SNP	A	86	84	168	100	170	Gly354Ser (ggt/Agt)	Rv1923	lipD	lipase LipD
2183856	0	C	SNP	A	78	78	148	100	156	Ala162Glu (gcg/gAg)	Rv1932	tpx	thiol peroxidase
2190682	0	C	SNP	T	84	87	167	100	171	Ala729Ala (gcc/gcT)	Rv1937	-	oxygenase
2207591	1	T	Ins	C	118	92	210	98.59	210
2211826	0	A	SNP	G	102	98	199	100	200	Lys67Lys (aaa/aaG)	Rv1968	mce3C	Mce family protein Mce3C
2212906	0	C	SNP	T	101	107	203	99.52	209	Leu18Leu (ctg/Ttg)	Rv1969	mce3D	Mce family protein Mce3D
2214020	0	A	SNP	G	103	90	191	98.47	196	Tyr389Cys (tac/tGc)	Rv1969	mce3D	Mce family protein Mce3D
2216443	0	C	SNP	A	110	73	176	100	183	Ala396Glu (gcg/gAg)	Rv1971	mce3F	Mce family protein Mce3F
2220512	0	T	SNP	G	93	97	188	100	190	Ser253Ser (tct/tcG)	Rv1977	-	hypothetical protein
2223293	0	T	SNP	C	104	95	197	100	199
2227646	0	T	SNP	C	92	109	197	98.53	204	Ile468Thr (ata/aCa)	Rv1983	PE_PGRS35	PE-PGRS family protein PE_PGRS35
2228358	0	G	Del	GAP	89	111	197	98.52	203		Rv1984c	cfp21	cutinase
2228967	0	A	SNP	G	86	92	176	100	178
2229346	0	G	SNP	T	103	97	195	100	200	Ala186Glu (gcg/gAg)	Rv1985c	-	HTH-type transcriptional regulator
2238962	0	G	Del	GAP	87	73	161	99.38	161
2245193	0	G	SNP	A	57	75	128	99.25	133
2251999	0	A	SNP	G	82	87	168	100	169
2260525	0	C	SNP	T	131	105	232	99.58	237
2264782	0	C	SNP	A	100	84	176	100	184	Ala262Glu (gcg/gAg)	Rv2017	-	transcriptional regulator
2265059	0	T	SNP	G	91	117	204	100	208
2269780	0	T	SNP	C	101	108	207	100	209	Asp154Gly (gac/gGc)	Rv2024c	-	hypothetical protein
2270102	0	A	SNP	G	91	97	184	100	188	Trp47Arg (tgg/Cgg)	Rv2024c	-	hypothetical protein
2274320	0	G	SNP	A	95	96	190	98.45	194	Asp63Asp (gac/gaT)	Rv2027c	dosT	two component sensor histidine kinase DosT
2276107	0	G	SNP	A	76	84	160	99.38	161	Asn106Asn (aac/aaT)	Rv2029c	pfkB	6-phosphofructokinase PfkB
2276583	0	T	SNP	C	86	102	187	99.47	189	Gln635Arg (caa/cGa)	Rv2030c	-	hypothetical protein
2278059	0	A	SNP	G	96	93	187	99.47	190	Val143Ala (gtc/gCc)	Rv2030c	-	hypothetical protein
2279096	1	G	Ins	A	79	85	164	96.47	164
2282787	0	C	SNP	T	109	99	208	100	208	Cys312Tyr (tgt/tAt)	Rv2037c	-	transmembrane protein
2285251	0	C	SNP	A	85	77	159	100	162	Val131Phe (gtc/Ttc)	Rv2039c	-	sugar ABC transporter permease
2287121	0	A	SNP	G	85	92	177	100	177	Asp242Asp (gat/gaC)	Rv2041c	-	sugar ABC transporter substrate-binding lipoprotein
2288805	0	G	SNP	A	79	81	159	98.77	162	Ala146Val (gcg/gTg)	Rv2043c	pncA	pyrazinamidase/nicotinamidase PncA	pyrazinamide (PZA)		pyrazinamide (PZA)
2294204	0	C	SNP	T	113	96	208	98.58	212	Arg108His (cgc/cAc)	Rv2047c	-	hypothetical protein
2296042	0	G	SNP	C	99	93	189	99.48	193	Pro3649Ala (ccg/Gcg)	Rv2048c	pks12	polyketide synthase
2300237	0	A	SNP	G	106	102	204	97.2	214	Ala2250Ala (gct/gcC)	Rv2048c	pks12	polyketide synthase
2300546	0	A	SNP	T	92	99	190	98.96	193	His2147Gln (cat/caA)	Rv2048c	pks12	polyketide synthase
2300552	0	T	SNP	G	84	100	181	99.46	185	Pro2145Pro (cca/ccC)	Rv2048c	pks12	polyketide synthase
2300555	0	A	SNP	G	79	97	174	98.88	178	Asp2144Asp (gat/gaC)	Rv2048c	pks12	polyketide synthase
2301254	0	G	SNP	A	86	86	170	98.29	175	Thr1911Thr (acc/acT)	Rv2048c	pks12	polyketide synthase
2311456	0	C	SNP	T	92	110	198	98.06	206	Val354Val (gtg/gtA)	Rv2052c	-	hypothetical protein
2312557	0	C	Del	GAP	86	69	154	94.51	164		Rv2053c	fxsA	transmembrane protein FxsA
2320545	0	C	SNP	T	87	108	193	98.98	197	Gly70Asp (ggc/gAc)	Rv2062c	cobN	cobalamin biosynthesis protein CobN
2329533	0	A	SNP	G	94	84	173	100	178	Leu205Pro (ctc/cCc)	Rv2072c	cobL	precorrin-6Y C(5,15)-methyltransferase
2334007	0	A	SNP	G	94	109	203	99.51	204	Ala96Ala (gct/gcC)	Rv2077c	-	transmembrane protein
2335075	0	A	SNP	G	98	85	183	100	183	Glu6Gly (gaa/gGa)	Rv2078	-	hypothetical protein
2335494	0	A	SNP	G	96	120	213	100	216	Tyr47Cys (tac/tGc)	Rv2079	-	hypothetical protein
2340621	0	C	SNP	G	82	88	165	100	170	Pro638Arg (ccc/cGc)	Rv2082	-	hypothetical protein
2341636	0	C	SNP	G	99	91	187	100	190	Leu256Val (ctg/Gtg)	Rv2083	-	hypothetical protein
2345037	0	C	SNP	A	115	89	201	100	204	Leu209Leu (ctc/ctA)	Rv2088	pknJ	transmembrane serine/threonine-protein kinase PknJ
2348446	0	C	SNP	G	74	93	165	99.4	168	Phe358Leu (ttc/ttG)	Rv2090	-	5'-3' exonuclease
2357269	0	G	Del	GAP	80	99	178	79.2	226
2357270	0	C	Del	GAP	80	99	178	79.2	226
2357271	0	C	Del	GAP	80	98	178	79.82	223
2358029	1	T	Ins	G	87	84	171	96.07	171
2361604	0	C	SNP	G	92	93	177	100	185	Val455Val (gtc/gtG)	Rv2101	helZ	helicase HelZ
2362041	0	C	SNP	A	75	84	157	100	159	Pro601Gln (ccg/cAg)	Rv2101	helZ	helicase HelZ
2368565	0	A	Del	GAP	97	76	172	98.86	175
2374746	0	G	SNP	A	77	87	163	98.2	167	Ser515Ser (tcc/tcT)	Rv2115c	mpa	proteasome-associated ATPase
2380220	0	C	SNP	T	94	59	151	95.03	161	Gly147Gly (ggg/ggA)	Rv2121c	hisG	ATP phosphoribosyltransferase
2386389	0	G	SNP	A	94	76	164	98.84	172	Gly33Ser (ggc/Agc)	Rv2125	-	hypothetical protein
2387733	0	T	SNP	C	119	58	175	100	177	Glu80Glu (gaa/gaG)	Rv2126c	PE_PGRS37	PE-PGRS family protein PE_PGRS37
2390476	0	G	SNP	A	106	106	211	99.53	213	Cys238Cys (tgc/tgT)	Rv2129c	-	oxidoreductase
2393600	0	G	SNP	A	86	85	169	98.28	174	Gly64Ser (ggc/Agc)	Rv2132	-	hypothetical protein
2398749	0	C	SNP	A	105	107	204	100	212	Phe10Leu (ttc/ttA)	Rv2139	pyrD	dihydroorotate dehydrogenase
2410356	0	G	SNP	T	99	85	182	98.92	186	Arg96Arg (cga/Aga)	Rv2151c	ftsQ	cell division protein FtsQ
2412154	0	C	SNP	T	128	106	234	99.57	235	Val400Ile (gtc/Atc)	Rv2153c	murG	UDP-N-acetylglucosamine--N-acetylmuramyl- (pentapeptide) pyrophosphoryl-undecaprenol-N-acetylglucosamine transferase
2415656	0	G	SNP	C	104	113	216	100	217	Arg247Gly (cgg/Ggg)	Rv2155c	murD	UDP-N-acetylmuramoylalanine--D-glutamate ligase
2418088	0	C	SNP	G	93	108	200	100	201	Cys306Ser (tgc/tCc)	Rv2157c	murF	UDP-N-acetylmuramoyl-tripeptide--D-alanyl-D- alanine ligase
2423136	0	A	SNP	G	92	90	177	99.45	183	Met1Thr (atg/aCg)	Rv2161c	-	hypothetical protein
2424925	0	A	SNP	G	86	82	166	100	168
2427082	0	G	SNP	A	97	91	182	99.47	189	Ser2Ser (agc/agT)	Rv2163c	pbpB	penicillin-binding membrane protein PbpB
2437152	0	C	SNP	G	82	100	180	96.81	188	Ala415Gly (gcg/gGg)	Rv2174	mptA	alpha(1->6)-mannopyranosyltransferase A
2440926	0	G	SNP	T	108	97	205	99.51	206	Asp265Glu (gac/gaA)	Rv2178c	aroG	phospho-2-dehydro-3-deoxyheptonate aldolase AroG
2448095	0	C	SNP	T	90	94	179	97.35	189
2453810	0	T	SNP	C	89	91	177	97.83	184
2462871	0	G	SNP	A	93	86	173	100	179	Ala59Ala (gcc/gcT)	Rv2198c	mmpS3	membrane protein MmpS3
2465368	0	C	SNP	G	99	103	201	99.02	204	His124Gln (cac/caG)	Rv2201	asnB	asparagine synthetase
2477448	0	G	SNP	A	83	108	190	100	191	Gly87Ser (ggc/Agc)	Rv2212	-	adenylyl cyclase
2478064	0	G	SNP	A	77	98	173	100	175	Gly292Asp (ggt/gAt)	Rv2212	-	adenylyl cyclase
2480103	0	C	Del	GAP	85	81	168	93.26	178		Rv2214c	ephD	oxidoreductase EphD
2480104	0	T	Del	GAP	85	81	168	97.08	171		Rv2214c	ephD	oxidoreductase EphD
2480105	0	G	Del	GAP	85	81	168	97.65	170		Rv2214c	ephD	oxidoreductase EphD
2482090	0	C	SNP	T	93	81	170	100	174	Asp42Asp (gac/gaT)	Rv2215	dlaT	pyruvate dehydrogenase E2 component dihydrolipoamide acyltransferase
2484185	0	G	SNP	A	78	88	162	96.51	172	Arg187Gln (cgg/cAg)	Rv2216	-	epimerase family protein
2492500	0	G	SNP	A	97	74	157	98.28	174	His415Tyr (cac/Tac)	Rv2222c	glnA2	glutamine synthetase
2499726	0	G	SNP	A	96	84	180	100	180	Asp299Asn (gat/Aat)	Rv2226	-	hypothetical protein
2509140	0	G	SNP	C	110	124	229	99.57	235	Ser79Cys (tcc/tGc)	Rv2236c	cobD	cobalamin biosynthesis transmembrane protein CobD
2509722	0	A	SNP	G	78	106	183	100	184	Pro78Pro (cca/ccG)	Rv2237	-	hypothetical protein
2521342	0	T	SNP	C	90	84	171	100	174	Asp200Asp (gat/gaC)	Rv2247	accD6	acetyl-/propionyl-CoA carboxylase subunit beta
2523205	1	G	Ins	C	72	68	140	97.22	140
2523205	2	G	Ins	G	72	68	140	97.22	140
2523205	3	G	Ins	C	72	68	140	97.22	140
2525723	0	G	Del	GAP	105	100	202	98.09	209		Rv2251	-	flavoprotein
2529680	0	A	SNP	G	113	105	216	100	218	Thr65Thr (act/acC)	Rv2256c	-	hypothetical protein
2531742	0	A	SNP	G	76	94	166	99.42	171	Ala52Ala (gct/gcC)	Rv2258c	-	transcriptional regulator
2531964	0	C	SNP	G	34	42	74	83.52	91
2532070	0	G	SNP	C	11	14	25	96.15	26
2534563	0	G	Del	GAP	101	98	197	97.07	205
2534564	0	A	Del	GAP	101	97	197	100	198
2547091	0	C	SNP	T	94	71	164	95.93	172	Thr70Ile (acc/aTc)	Rv2275	-	cyclo(L-tyrosyl-L-tyrosyl) synthase
2558619	0	G	SNP	C	80	89	166	98.26	172	Ala383Pro (gcc/Ccc)	Rv2285	-	diacylglycerol acyltransferase
2562389	0	G	SNP	C	107	86	191	97.47	198	Gly239Arg (gga/Cga)	Rv2289	cdh	CDP-diacylglycerol pyrophosphatase
2573756	0	C	SNP	A	98	63	159	100	161
2577483	0	G	SNP	A	99	92	186	98.96	193
2582805	0	T	SNP	G	92	85	174	99.44	178
2586127	0	A	SNP	G	97	89	186	99.47	187	Gly388Gly (ggt/ggC)	Rv2314c	-	hypothetical protein
2598400	0	A	SNP	G	103	102	203	100	205	Asn516Asn (aat/aaC)	Rv2326c	-	ABC transporter ATP-binding protein
2607162	0	A	SNP	G	89	108	194	98.99	199	Met387Thr (atg/aCg)	Rv2333c	stp	multidrug resistance protein
2612632	0	C	SNP	A	101	101	199	100	202	Gly119Val (ggc/gTc)	Rv2337c	-	hypothetical protein
2618250	0	G	SNP	A	115	94	208	98.12	213	Thr220Ile (act/aTt)	Rv2340c	PE_PGRS39	PE-PGRS family protein PE_PGRS39
2626513	0	T	SNP	A	48	51	97	100	99	Thr3Ser (aca/Tca)	Rv2347c	esxP	ESAT-6 like protein EsxP
2626514	0	T	SNP	G	48	52	99	100	100	Ala2Ala (gca/gcC)	Rv2347c	esxP	ESAT-6 like protein EsxP
2626600	0	G	SNP	A	77	42	118	99.17	120
2656225	0	A	SNP	G	101	74	175	100	175	Val69Ala (gtc/gCc)	Rv2377c	-	hypothetical protein
2660319	0	C	SNP	G	110	89	195	100	199	Glu589Asp (gag/gaC)	Rv2379c	mbtF	peptide synthetase
2680658	0	T	SNP	G	86	90	175	100	176	Thr67Thr (act/acG)	Rv2386a	-	hypothetical protein
2684337	0	G	SNP	T	83	79	162	98.78	164
2691637	0	G	SNP	A	78	95	169	98.3	176	Ala522Ala (gcg/gcA)	Rv2395	-	integral membrane protein
2695378	0	C	SNP	G	80	110	189	100	190	Gly141Ala (ggc/gCc)	Rv2398c	cysW	sulfate ABC transporter permease CysW
2697726	0	C	SNP	A	92	96	187	100	188
2700385	0	G	SNP	C	67	74	141	100	141	Val619Val (gtg/gtC)	Rv2402	-	trehalase
2703915	0	C	SNP	T	81	91	167	98.85	174
2704884	1	A	Ins	C	58	86	144	99.31	144		Rv2407	-	ribonuclease Z
2704884	2	A	Ins	A	58	86	144	99.31	144		Rv2407	-	ribonuclease Z
2704884	3	A	Ins	G	57	86	143	98.62	143		Rv2407	-	ribonuclease Z
2704884	4	A	Ins	C	57	85	142	97.93	142		Rv2407	-	ribonuclease Z
2704884	5	A	Ins	G	57	84	141	97.24	141		Rv2407	-	ribonuclease Z
2704884	6	A	Ins	A	56	83	139	95.86	139		Rv2407	-	ribonuclease Z
2704884	7	A	Ins	C	56	83	139	95.86	139		Rv2407	-	ribonuclease Z
2713795	0	C	SNP	T	112	97	205	100	209
2718852	0	T	SNP	G	99	104	200	100	203
2721016	0	G	SNP	A	101	94	195	97.99	199	Tyr254Tyr (tac/taT)	Rv2424c	-	transposase
2728057	0	C	SNP	T	95	94	187	98.44	192	Ala70Ala (gcg/gcA)	Rv2431c	PE25	PE family protein PE25
2733100	0	G	SNP	A	100	95	190	98.98	197
2734074	0	T	SNP	C	100	101	198	100	201	Val282Ala (gtc/gCc)	Rv2436	rbsK	ribokinase RbsK
2751804	0	C	SNP	T	77	82	159	100	159	Arg126Gln (cgg/cAg)	Rv2450c	rpfE	resuscitation-promoting factor RpfE
2752698	0	C	SNP	A	67	91	158	100	158
2760152	0	A	SNP	G	97	101	194	100	198	Tyr125Cys (tac/tGc)	Rv2458	mmuM	homocysteine S-methyltransferase MmuM
2774717	0	T	SNP	G	99	71	167	99.42	171	Val385Gly (gtc/gGc)	Rv2471	aglA	alpha-glucosidase AglA
2778449	0	G	SNP	T	95	78	171	98.3	176	Arg1272Arg (cgg/Agg)	Rv2476c	gdh	NAD-dependent glutamate dehydrogenase
2779136	0	T	SNP	C	96	96	189	99.48	193	Ser1043Gly (agc/Ggc)	Rv2476c	gdh	NAD-dependent glutamate dehydrogenase
2786952	0	A	SNP	G	81	107	186	100	188	Cys778Arg (tgc/Cgc)	Rv2482c	plsB2	glycerol-3-phosphate acyltransferase
2792530	0	A	SNP	G	94	85	177	98.35	182
2794006	0	G	Del	GAP	68	89	155	94.01	167
2794007	0	A	Del	GAP	68	89	155	100	157
2794008	0	C	Del	GAP	68	89	156	100	157
2794009	0	G	Del	GAP	68	89	156	100	157
2794010	0	T	Del	GAP	68	89	156	100	157
2794011	0	C	Del	GAP	68	89	156	100	157
2794012	0	A	Del	GAP	68	89	156	100	157
2794013	0	G	Del	GAP	68	89	156	100	157
2797601	0	G	SNP	C	96	81	174	99.44	178	Leu1094Val (cta/Gta)	Rv2488c	-	LuxR family transcriptional regulator
2807517	0	C	SNP	A	70	89	158	99.38	160	Phe80Leu (ttc/ttA)	Rv2492	-	hypothetical protein
2809621	0	T	SNP	C	106	100	206	100	206	Thr107Ala (acc/Gcc)	Rv2495c	bkdC	branched-chain keto acid dehydrogenase E2 component
2816660	0	C	SNP	T	101	82	180	99.46	184	Gly74Glu (gga/gAa)	Rv2501c	accA1	acetyl-/propionyl-CoA carboxylase subunit alpha
2818837	0	A	SNP	G	91	92	182	99.46	184	Gly97Gly (ggt/ggC)	Rv2503c	scoB	succinyl-CoA:3-ketoacid-CoA transferase subunit B
2821342	0	C	SNP	T	87	98	181	100	185	Ala85Ala (gcg/gcA)	Rv2505c	fadD35	fatty-acid--CoA ligase FadD35
2827984	0	G	SNP	T	98	90	183	100	188
2828019	0	T	SNP	C	95	101	192	100	196
2828822	0	G	SNP	T	83	77	159	85.56	187	Gln328Lys (cag/Aag)	Rv2512c	-	insertion sequence element IS1081 transposase
2830525	0	C	SNP	A	81	102	183	100	183	Thr122Lys (acg/aAg)	Rv2513	-	hypothetical protein
2854649	0	A	SNP	G	71	79	147	98.68	152	Leu13Pro (ctg/cCg)	Rv2530c	vapC39	ribonuclease VapC39
2855259	0	A	SNP	G	102	84	181	99.47	187	Ala841Ala (gct/gcC)	Rv2531c	-	amino acid decarboxylase
2865760	0	A	SNP	G	94	105	199	100	199	Thr211Ala (acc/Gcc)	Rv2542	-	hypothetical protein
2865882	0	T	SNP	C	113	88	198	99.5	202	Val251Val (gtt/gtC)	Rv2542	-	hypothetical protein
2868900	0	G	SNP	A	101	87	185	98.95	190	Arg14His (cgc/cAc)	Rv2548	vapC19	ribonuclease VapC19
2880702	0	G	SNP	C	77	87	164	100	164	Val210Leu (gtc/Ctc)	Rv2560	-	hypothetical protein
2881462	0	T	SNP	A	91	89	180	99.45	181
2881598	0	G	Del	GAP	86	87	165	92.02	188
2888201	0	T	SNP	C	104	121	225	100	225	Leu610Pro (ctc/cCc)	Rv2566	-	hypothetical protein
2889633	0	T	SNP	C	92	111	202	100	203	Ala1087Ala (gct/gcC)	Rv2566	-	hypothetical protein
2890369	0	T	SNP	G	105	82	186	98.42	190	Leu192Trp (ttg/tGg)	Rv2567	-	hypothetical protein
2891267	0	C	SNP	T	93	86	175	100	179	Gly491Gly (ggc/ggT)	Rv2567	-	hypothetical protein
2891728	0	A	SNP	G	114	101	212	100	215	Gln645Arg (cag/cGg)	Rv2567	-	hypothetical protein
2894208	0	G	SNP	A	90	82	169	99.42	173	Ser67Ser (agc/agT)	Rv2569c	-	hypothetical protein
2910461	0	G	SNP	T	107	99	205	100	206	Ala147Glu (gcg/gAg)	Rv2584c	apt	adenine phosphoribosyltransferase
2911293	0	C	SNP	G	94	84	173	100	178	Cys462Ser (tgt/tCt)	Rv2585c	-	lipoprotein
2912294	0	T	SNP	G	103	85	182	99.47	189	Ala128Ala (gca/gcC)	Rv2585c	-	lipoprotein
2912811	1	T	Ins	G	91	97	188	95.92	188		Rv2586c	secF	protein translocase subunit SecF
2923391	0	T	SNP	C	97	99	194	100	196	Pro281Pro (cca/ccG)	Rv2592c	ruvB	Holliday junction ATP-dependent DNA helicase RuvB
2927939	0	T	SNP	C	77	75	149	100	152
2939373	0	G	SNP	C	87	102	189	100	189	Ser197Cys (tct/tGt)	Rv2611c	-	phosphatidylinositol mannoside acyltransferase
2939657	0	T	SNP	C	96	78	172	100	174	Ile102Met (ata/atG)	Rv2611c	-	phosphatidylinositol mannoside acyltransferase
2945042	0	G	SNP	C	72	58	128	81.76	159
2945044	0	C	SNP	T	71	62	127	82.1	162
2946445	0	G	SNP	A	81	85	164	99.4	167	Val4Val (gtg/gtA)	Rv2618	-	hypothetical protein
2954439	0	T	SNP	C	106	90	194	100	196	Arg104Gly (aga/Gga)	Rv2627c	-	hypothetical protein
2974933	0	A	SNP	G	115	96	210	100	211	Ile101Thr (atc/aCc)	Rv2650c	-	prophage protein
2984529	0	G	Del	GAP	79	90	166	98.26	172		Rv2667	clpC2	ATP-dependent protease ATP-binding subunit ClpC
2984740	0	A	SNP	G	103	85	182	100	188	His3Arg (cac/cGc)	Rv2668	-	hypothetical protein
2993711	0	G	SNP	A	110	104	214	100	214	Ser94Ser (agc/agT)	Rv2677c	hemY	protoporphyrinogen oxidase
2997410	1	A	Ins	C	72	80	152	96.2	152		Rv2681	-	hypothetical protein
3005185	0	G	SNP	T	116	100	214	100	216	Pro156Thr (ccc/Acc)	Rv2688c	-	antibiotic ABC transporter ATP-binding protein
3009692	0	A	SNP	G	67	108	171	100	175	Thr117Ala (acc/Gcc)	Rv2691	ceoB	TRK system potassium uptake protein CeoB
3017465	0	T	SNP	C	119	83	199	100	202	Ile203Thr (ata/aCa)	Rv2702	ppgK	polyphosphate glucokinase
3028274	0	G	SNP	C	78	94	171	100	172	Lys59Asn (aag/aaC)	Rv2715	-	hydrolase
3037714	0	C	SNP	T	89	92	179	98.91	183	Asp401Asn (gac/Aac)	Rv2725c	hflX	GTP-binding protein HflX
3041871	0	G	SNP	T	102	92	188	99.49	195	Ala202Glu (gcg/gAg)	Rv2729c	-	integral membrane protein
3050750	0	G	SNP	A	90	113	201	99.51	204	Asp225Asp (gac/gaT)	Rv2737c	recA	recombinase A
3052775	0	C	SNP	T	117	125	240	98.78	245	Gly139Ser (ggt/Agt)	Rv2739c	-	transferase
3054081	0	A	SNP	G	86	95	178	100	181	Gly56Gly (gga/ggG)	Rv2741	PE_PGRS47	PE-PGRS family protein PE_PGRS47
3054321	0	A	SNP	G	84	90	168	100	174	Gly136Gly (gga/ggG)	Rv2741	PE_PGRS47	PE-PGRS family protein PE_PGRS47
3054724	0	A	SNP	G	23	5	28	96.55	29	Ser271Gly (agc/Ggc)	Rv2741	PE_PGRS47	PE-PGRS family protein PE_PGRS47
3066501	0	C	SNP	T	86	88	171	98.86	176	Thr208Thr (acg/acA)	Rv2753c	dapA	4-hydroxy-tetrahydrodipicolinate synthase
3069539	0	C	SNP	G	93	96	189	100	189	Gly182Ala (ggt/gCt)	Rv2756c	hsdM	type I restriction/modification system DNA methylase HsdM
3070098	0	T	SNP	G	91	95	185	99.47	187
3072530	0	A	SNP	G	65	111	175	97.78	180	Tyr37Tyr (tat/taC)	Rv2761c	hsdS	type I restriction/modification system specificity determinant HsdS
3080795	0	A	SNP	G	76	96	170	100	172	Leu80Pro (ctc/cCc)	Rv2771c	-	hypothetical protein
3086788	0	T	SNP	C	92	90	178	100	182
3096624	0	G	SNP	C	88	103	190	99.48	192	Arg505Pro (cgg/cCg)	Rv2787	-	hypothetical protein
3100767	0	C	SNP	T	92	82	173	98.86	176	Arg272His (cgc/cAc)	Rv2791c	-	transposase
3102246	0	G	SNP	A	93	102	188	99.49	196
3103682	0	T	SNP	C	107	96	203	100	203	Met87Val (atg/Gtg)	Rv2794c	pptT	phosphopantetheinyl transferase
3106804	0	G	SNP	A	96	122	217	99.54	219	Ile168Ile (atc/atT)	Rv2797c	-	hypothetical protein
3111747	0	G	SNP	C	88	99	187	99.47	188	Ala26Gly (gcg/gGg)	Rv2802c	-	arginine/hypothetical protein
3112277	1	T	Ins	C	63	63	126	86.3	128		Rv2803	-	hypothetical protein
3113872	0	A	SNP	T	81	98	177	100	179	Glu72Val (gag/gTg)	Rv2807	-	hypothetical protein
3118000	0	A	SNP	G	93	110	200	100	203	Arg395Gly (agg/Ggg)	Rv2812	-	transposase
3126597	0	A	SNP	C	88	96	181	99.46	185	Ser257Arg (agt/agG)	Rv2819c	-	CRISPR type III-associated RAMP protein Csm5
3131469	1	T	Ins	T	104	81	185	95.36	185		Rv2823c	-	CRISPR-associated protein Cas10/Csm1
3131469	2	T	Ins	G	104	81	185	95.36	185		Rv2823c	-	CRISPR-associated protein Cas10/Csm1
3131469	3	T	Ins	T	104	81	185	95.36	185		Rv2823c	-	CRISPR-associated protein Cas10/Csm1
3131469	4	T	Ins	C	104	81	185	95.36	185		Rv2823c	-	CRISPR-associated protein Cas10/Csm1
3131469	5	T	Ins	G	103	80	183	94.33	184		Rv2823c	-	CRISPR-associated protein Cas10/Csm1
3131469	6	T	Ins	G	101	79	180	92.78	180		Rv2823c	-	CRISPR-associated protein Cas10/Csm1
3131469	7	T	Ins	C	99	78	177	91.24	177		Rv2823c	-	CRISPR-associated protein Cas10/Csm1
3131469	8	T	Ins	G	99	78	177	91.24	177		Rv2823c	-	CRISPR-associated protein Cas10/Csm1
3131469	9	T	Ins	A	97	78	175	90.21	175		Rv2823c	-	CRISPR-associated protein Cas10/Csm1
3133536	0	T	SNP	C	91	115	202	100	206	Lys2Glu (aaa/Gaa)	Rv2825c	-	hypothetical protein
3135622	0	T	SNP	C	111	84	188	99.49	196
3137058	0	G	SNP	A	97	103	196	99.5	201	Ala56Val (gcg/gTg)	Rv2830c	vapB22	antitoxin VapB22
3137903	0	G	SNP	C	110	90	198	100	200	Gln211His (cag/caC)	Rv2831	echA16	enoyl-CoA hydratase EchA16
3162805	0	C	SNP	G	128	133	256	99.62	262	Arg180Gly (cgc/Ggc)	Rv2853	PE_PGRS48	PE-PGRS family protein PE_PGRS48
3169693	0	G	SNP	A	111	87	191	99.5	199	Thr344Ile (aca/aTa)	Rv2858c	aldC	aldehyde dehydrogenase AldC
3177884	0	C	SNP	A	87	108	189	100	195	Arg21Arg (cgc/cgA)	Rv2866	relG	toxin RelG
3186018	0	C	SNP	A	95	98	187	98.97	195	Ala391Asp (gcc/gAc)	Rv2874	dipZ	integral membrane C-type cytochrome biogenesis protein DipZ
3186860	0	T	SNP	G	88	86	173	100	174	Tyr672Asp (tat/Gat)	Rv2874	dipZ	integral membrane C-type cytochrome biogenesis protein DipZ
3190146	0	C	Del	GAP	86	85	172	93.96	182
3222056	0	G	SNP	A	106	103	208	100	209	Pro490Leu (ccg/cTg)	Rv2914c	pknI	serine/threonine-protein kinase PknI
3226181	0	A	SNP	C	86	88	170	100	174	Arg35Arg (cgt/cgG)	Rv2916c	ffh	signal recognition particle protein
3228143	0	G	SNP	T	98	92	188	100	190	Arg594Leu (cgg/cTg)	Rv2917	-	hypothetical protein
3242205	0	C	SNP	T	101	93	189	99.49	195	Ala3Val (gcc/gTc)	Rv2928	tesA	thioesterase TesA
3242389	0	C	SNP	T	76	73	146	99.33	150	Gly64Gly (ggc/ggT)	Rv2928	tesA	thioesterase TesA
3247316	0	C	SNP	G	99	119	212	100	218	Asp624Glu (gac/gaG)	Rv2931	ppsA	phthiocerol synthesis polyketide synthase type I PpsA
3247851	0	G	SNP	A	65	62	124	99.22	128	Ala803Thr (gcc/Acc)	Rv2931	ppsA	phthiocerol synthesis polyketide synthase type I PpsA
3247853	0	C	SNP	T	66	58	122	100	124	Ala803Ala (gcc/gcT)	Rv2931	ppsA	phthiocerol synthesis polyketide synthase type I PpsA
3247856	0	G	SNP	C	67	61	128	100	128	Arg804Arg (cgg/cgC)	Rv2931	ppsA	phthiocerol synthesis polyketide synthase type I PpsA
3247864	1	C	Ins	T	59	58	117	97.5	117		Rv2931	ppsA	phthiocerol synthesis polyketide synthase type I PpsA
3247864	2	C	Ins	A	59	58	117	97.5	117		Rv2931	ppsA	phthiocerol synthesis polyketide synthase type I PpsA
3247864	3	C	Ins	G	59	58	117	97.5	117		Rv2931	ppsA	phthiocerol synthesis polyketide synthase type I PpsA
3247864	4	C	Ins	G	59	58	117	97.5	117		Rv2931	ppsA	phthiocerol synthesis polyketide synthase type I PpsA
3247866	0	C	Del	GAP	60	58	111	99.16	119		Rv2931	ppsA	phthiocerol synthesis polyketide synthase type I PpsA
3247867	0	A	Del	GAP	60	58	111	99.16	119		Rv2931	ppsA	phthiocerol synthesis polyketide synthase type I PpsA
3247868	0	A	Del	GAP	60	58	111	98.33	120		Rv2931	ppsA	phthiocerol synthesis polyketide synthase type I PpsA
3247869	0	A	Del	GAP	60	58	111	99.16	119		Rv2931	ppsA	phthiocerol synthesis polyketide synthase type I PpsA
3247874	0	G	SNP	A	60	60	119	99.17	121	Arg810Arg (cgg/cgA)	Rv2931	ppsA	phthiocerol synthesis polyketide synthase type I PpsA
3247877	0	T	SNP	C	63	65	128	99.22	129	Phe811Phe (ttt/ttC)	Rv2931	ppsA	phthiocerol synthesis polyketide synthase type I PpsA
3247883	0	T	SNP	C	87	92	174	99.44	180	Ser813Ser (agt/agC)	Rv2931	ppsA	phthiocerol synthesis polyketide synthase type I PpsA
3248074	0	G	SNP	A	62	107	167	98.26	172	Arg877His (cgc/cAc)	Rv2931	ppsA	phthiocerol synthesis polyketide synthase type I PpsA
3248075	0	C	SNP	T	59	106	164	98.21	168	Arg877Arg (cgc/cgT)	Rv2931	ppsA	phthiocerol synthesis polyketide synthase type I PpsA
3251611	0	A	SNP	G	89	93	179	98.38	185	Ala180Ala (gca/gcG)	Rv2932	ppsB	phthiocerol synthesis polyketide synthase type I PpsB
3256494	0	A	SNP	G	104	92	193	100	196	Gly270Gly (gga/ggG)	Rv2933	ppsC	phthiocerol synthesis polyketide synthase type I PpsC
3266769	0	A	SNP	C	96	89	180	98.93	187	Ile1508Leu (att/Ctt)	Rv2934	ppsD	phthiocerol synthesis polyketide synthase type I PpsD
3269581	0	A	SNP	G	95	110	203	100	205	Ala615Ala (gca/gcG)	Rv2935	ppsE	phthiocerol synthesis polyketide synthase type I PpsE
3270784	0	A	SNP	G	88	88	174	99.44	177	Gln1016Gln (caa/caG)	Rv2935	ppsE	phthiocerol synthesis polyketide synthase type I PpsE
3277212	0	A	SNP	G	116	101	215	99.09	219	Val1835Ala (gtg/gCg)	Rv2940c	mas	multifunctional mycocerosic acid synthase
3296843	0	A	SNP	G	109	76	181	100	185	Val333Ala (gtg/gCg)	Rv2947c	pks15	polyketide synthase
3301680	0	T	SNP	G	72	78	146	98.04	153	Asp259Ala (gac/gCc)	Rv2950c	fadD29	long-chain-fatty-acid--AMP ligase FadD29
3308606	0	G	SNP	A	77	86	161	99.39	164
3312070	0	C	SNP	A	91	85	175	99.44	177
3336587	0	T	SNP	A	31	39	66	94.59	74
3336646	0	T	SNP	A	121	97	196	82.58	264
3336825	0	T	SNP	C	130	98	227	99.56	229	Thr365Ala (aca/Gca)	Rv2981c	ddlA	D-alanine--D-alanine ligase
3338603	0	G	SNP	C	104	97	194	100	201	Pro133Ala (ccg/Gcg)	Rv2982c	gpdA2	glycerol-3-phosphate dehydrogenase
3358235	0	A	SNP	T	89	104	187	100	193	Met212Leu (atg/Ttg)	Rv2999	lppY	lipoprotein LppY
3363338	0	A	SNP	G	99	92	189	100	191
3366201	0	A	SNP	G	89	103	190	98.97	194	Ser84Pro (tcg/Ccg)	Rv3007c	-	oxidoreductase
3367765	0	G	SNP	A	101	99	198	100	200	Gly343Gly (ggc/ggT)	Rv3009c	gatB	aspartyl/glutamyl-tRNA(Asn/Gln) amidotransferase subunit B
3379708	0	G	SNP	C	72	81	152	83.61	183
3379712	0	G	SNP	C	72	80	151	83.52	182
3379718	0	T	SNP	C	69	76	144	84.8	171
3379726	0	C	SNP	A	51	56	103	79.85	134
3379730	0	G	SNP	C	51	57	108	82.44	131
3379732	0	C	SNP	T	51	57	105	83.08	130
3379735	0	A	SNP	C	51	57	107	83.08	130
3379736	0	C	SNP	A	52	56	108	82.44	131
3379742	0	T	SNP	C	78	87	165	88.24	187
3379751	0	A	SNP	C	79	96	173	91.15	192
3379757	0	A	SNP	C	85	100	180	92.5	200
3379763	0	G	SNP	A	88	107	195	92.86	210
3379784	0	C	SNP	A	91	110	199	95.71	210
3379788	0	C	SNP	G	94	109	201	97.13	209
3380439	1	G	Ins	C	35	23	58	95.08	58
3381099	0	G	SNP	A	69	101	169	100	170
3402816	0	C	SNP	T	91	108	197	99.5	200	Gly116Glu (gga/gAa)	Rv3042c	serB2	phosphoserine phosphatase SerB
3415185	0	T	Del	GAP	54	48	103	76.69	133
3415186	0	A	Del	GAP	54	48	103	75	136
3415187	0	G	Del	GAP	54	48	103	75	136
3415188	0	G	Del	GAP	54	48	103	76.12	134
3415189	0	G	Del	GAP	54	48	103	77.27	132
3415190	0	G	Del	GAP	54	48	103	79.69	128
3415191	0	G	Del	GAP	54	48	103	79.07	129
3415192	0	T	Del	GAP	54	48	103	80.31	127
3415193	0	G	Del	GAP	54	48	103	80.95	126
3415194	0	G	Del	GAP	55	48	103	81.75	126
3418029	0	C	SNP	T	101	89	189	98.96	192	Asp212Asn (gac/Aac)	Rv3057c	-	short chain alcohol dehydrogenase/reductase
3421261	0	G	SNP	C	98	91	189	99.47	190
3425854	0	C	SNP	T	113	99	210	100	212	Pro91Ser (ccg/Tcg)	Rv3062	ligB	DNA ligase
3426238	0	A	SNP	G	101	85	183	97.89	190	Ile219Val (atc/Gtc)	Rv3062	ligB	DNA ligase
3428917	0	C	SNP	A	99	106	199	100	205	Arg559Ser (cgt/Agt)	Rv3063	cstA	carbon starvation protein A
3437160	0	T	SNP	C	109	105	212	100	214	Leu128Leu (tta/Cta)	Rv3074	-	hypothetical protein
3437278	0	C	SNP	A	100	91	190	99.48	192	Ala167Glu (gcg/gAg)	Rv3074	-	hypothetical protein
3440464	0	T	SNP	G	105	85	187	100	190	Arg308Arg (cgt/cgG)	Rv3077	-	hydrolase
3440468	0	G	SNP	C	104	85	187	100	189	Gly310Arg (ggc/Cgc)	Rv3077	-	hydrolase
3453884	0	C	SNP	G	115	93	207	99.52	209	Arg320Arg (cgc/cgG)	Rv3087	-	diacyglycerol O-acyltransferase
3456666	0	A	SNP	G	80	77	154	100	157	Ala302Ala (gca/gcG)	Rv3089	fadD13	long chain-fatty-acid--CoA ligase FadD13
3460256	0	C	SNP	T	97	105	199	100	202	His381Tyr (cac/Tac)	Rv3091	-	hypothetical protein
3462135	0	G	SNP	C	100	111	208	100	211	Cys210Trp (tgc/tgG)	Rv3093c	-	oxidoreductase
3464983	0	G	SNP	A	91	90	181	99.45	182	Arg146Lys (agg/aAg)	Rv3096	-	hypothetical protein
3472254	0	C	SNP	T	89	73	160	99.39	163	Val175Val (gtg/gtA)	Rv3104c	-	transmembrane protein
3473996	1	G	Ins	A	91	86	177	98.33	177
3482432	0	C	SNP	A	82	75	150	82.63	190	Gln328Lys (cag/Aag)	Rv3115	-	transposase
3483129	0	A	SNP	T	99	76	174	98.31	178	Glu118Asp (gaa/gaT)	Rv3116	moeB2	molybdenum cofactor biosynthesis protein MoeB
3486977	0	A	SNP	G	104	93	196	100	197	Lys157Glu (aaa/Gaa)	Rv3121	cyp141	cytochrome P450 Cyp141
3491457	0	C	SNP	T	99	105	199	97.61	209	Met65Ile (atg/atA)	Rv3125c	PPE49	PPE family protein PPE49
3496871	0	G	SNP	C	84	88	170	97.73	176	Gln107His (cag/caC)	Rv3131	-	NAD(P)H nitroreductase
3503895	0	C	SNP	T	82	78	157	99.38	161	Pro168Leu (ccg/cTg)	Rv3137	-	histidinol-phosphatase
3518167	0	A	SNP	G	102	76	174	100	178	Ile474Met (ata/atG)	Rv3151	nuoG	NADH-quinone oxidoreductase subunit G
3518555	0	A	SNP	G	102	96	196	100	198	Thr604Ala (acg/Gcg)	Rv3151	nuoG	NADH-quinone oxidoreductase subunit G
3522598	0	G	SNP	A	84	100	180	97.35	189	Arg122Lys (agg/aAg)	Rv3156	nuoL	NADH-quinone oxidoreductase subunit L
3527973	0	G	SNP	A	93	97	188	98.96	192	Thr397Thr (acc/acT)	Rv3159c	PPE53	PPE family protein PPE53
3540988	0	T	SNP	G	88	85	170	98.86	175	Glu126Ala (gag/gCg)	Rv3172c	-	hypothetical protein
3542175	0	G	SNP	A	93	79	164	98.29	175	Gly13Asp (ggc/gAc)	Rv3174	-	short-chain dehydrogenase/reductase
3556275	0	A	SNP	G	86	80	165	100	166	Leu138Pro (ctg/cCg)	Rv3190c	-	hypothetical protein
3569727	0	G	SNP	A	97	86	178	98.39	186	Gly495Gly (ggc/ggT)	Rv3198c	uvrD2	ATP-dependent DNA helicase UvrD
3580637	0	T	Del	GAP	108	99	202	98.1	211
3581414	0	A	SNP	G	94	99	190	100	193	Thr34Ala (aca/Gca)	Rv3204	-	DNA-methyltransferase
3590686	1	G	Ins	C	73	45	118	95.93	120
3591063	0	T	SNP	C	89	86	171	100	175	Lys144Glu (aag/Gag)	Rv3213c	-	SOJ/ParA-like protein
3591504	0	T	SNP	C	86	85	169	99.42	172
3604821	0	G	SNP	C	117	113	226	100	230	Ala32Ala (gcg/gcC)	Rv3228	-	hypothetical protein
3614982	0	T	SNP	C	98	98	194	99.49	197	Leu874Leu (cta/ctG)	Rv3239c	-	transmembrane transport protein
3616362	0	A	SNP	T	93	89	178	97.85	186	Val414Val (gtt/gtA)	Rv3239c	-	transmembrane transport protein
3622441	0	A	SNP	C	86	91	173	100	177	Val217Val (gtt/gtG)	Rv3243c	-	hypothetical protein
3625065	0	T	SNP	G	88	103	189	99.48	192	Met517Leu (atg/Ctg)	Rv3245c	mtrB	two component sensory histidine kinase MtrB
3640308	0	C	SNP	T	83	74	156	100	157
3644994	0	G	SNP	A	101	90	189	98.96	193	Ala328Ala (gcc/gcT)	Rv3264c	manB	D-alpha-D-mannose-1-phosphate guanylyltransferase ManB
3671118	0	T	SNP	C	98	97	195	99.49	196	Glu226Gly (gag/gGg)	Rv3290c	lat	L-lysine-epsilon aminotransferase
3680932	0	G	SNP	C	120	89	207	99.52	210	Pro1386Pro (ccg/ccC)	Rv3296	lhr	ATP-dependent helicase
3687689	0	T	SNP	G	100	90	189	99.48	191	Asp585Ala (gat/gCt)	Rv3302c	glpD2	glycerol-3-phosphate dehydrogenase
3689523	0	G	SNP	T	92	102	194	100	194	Cys472_ (tgc/tgA)	Rv3303c	lpdA	NAD(P)H quinone reductase LpdA
3704596	0	G	SNP	C	91	79	167	100	170	Val54Leu (gtg/Ctg)	Rv3317	sdhD	succinate dehydrogenase hydrophobic membrane anchor subunit
3711910	0	G	SNP	A	54	86	139	99.29	141	Trp54_ (tgg/tgA)	Rv3327	-	transposase fusion protein
3714211	0	G	SNP	T	87	90	174	100	177	Pro41Gln (ccg/cAg)	Rv3328c	sigJ	ECF RNA polymerase sigma factor SigJ
3714757	0	A	SNP	C	94	93	184	99.47	188	Gln122His (caa/caC)	Rv3329	-	aminotransferase
3718357	0	C	SNP	T	101	91	189	100	192	Pro423Leu (ccg/cTg)	Rv3331	sugI	sugar-transport integral membrane protein SugI
3721806	0	G	SNP	C	92	78	170	100	170	Gly265Gly (ggc/ggG)	Rv3335c	-	integral membrane protein
3725863	0	A	SNP	G	89	95	177	98.92	186
3730978	0	G	SNP	A	76	94	163	98.27	173	Gly1986Gly (ggc/ggT)	Rv3343c	PPE54	PPE family protein PPE54
3732370	0	A	SNP	G	26	50	76	100	76	Asn1522Asn (aat/aaC)	Rv3343c	PPE54	PPE family protein PPE54
3732624	0	A	SNP	G	96	61	156	92.9	169	Leu1438Leu (ttg/Ctg)	Rv3343c	PPE54	PPE family protein PPE54
3736628	0	T	SNP	G	116	108	222	100	224	Glu103Ala (gag/gCg)	Rv3343c	PPE54	PPE family protein PPE54
3738535	0	G	SNP	T	26	79	101	99.06	106	His1414Asn (cac/Aac)	Rv3345c	PE_PGRS50	PE-PGRS family protein PE_PGRS50
3746409	0	A	SNP	G	79	101	178	100	180	Leu2259Pro (ctg/cCg)	Rv3347c	PPE55	PPE family protein PPE55
3752207	0	A	SNP	G	77	89	163	99.4	167	Ile326Ile (att/atC)	Rv3347c	PPE55	PPE family protein PPE55
3753164	0	T	SNP	G	92	107	194	99	201	Pro7Pro (cca/ccC)	Rv3347c	PPE55	PPE family protein PPE55
3755310	0	G	SNP	A	97	95	188	97.96	196
3757797	0	G	SNP	C	93	89	177	98.91	184	Val3102Val (gtc/gtG)	Rv3350c	PPE56	PPE family protein PPE56
3767552	0	C	SNP	A	98	64	159	98.18	165	Glu197_ (gaa/Taa)	Rv3351c	-	hypothetical protein
3767851	0	A	SNP	G	102	88	185	98.45	193	Val97Ala (gtg/gCg)	Rv3351c	-	hypothetical protein
3798095	0	A	SNP	C	102	91	191	100	193	Val132Gly (gtc/gGc)	Rv3383c	idsB	polyprenyl synthetase IdsB
3800760	0	A	SNP	C	114	97	210	100	211	Arg223Arg (cga/cgC)	Rv3386	-	transposase
3804107	0	C	SNP	T	92	78	163	98.84	172	Val229Met (gtg/Atg)	Rv3389c	htdY	3-hydroxyacyl-thioester dehydratase HtdY
3817117	0	C	SNP	A	98	93	188	100	191	Ala330Glu (gcg/gAg)	Rv3399	-	S-adenosylmethionine-dependentmethyltransferase
3820545	0	A	SNP	G	75	77	152	98.06	155
3822726	0	C	SNP	T	108	106	210	98.62	217	Ala380Thr (gcg/Acg)	Rv3403c	-	hypothetical protein
3823159	0	A	SNP	T	92	99	189	100	191	Val235Val (gtt/gtA)	Rv3403c	-	hypothetical protein
3826684	0	C	SNP	T	89	89	177	100	178	Ser46Leu (tcg/tTg)	Rv3408	vapC47	ribonuclease VapC47
3829770	0	T	SNP	C	105	97	201	100	202	Pro47Pro (cca/ccG)	Rv3410c	guaB3	oxidoreductase
3838871	0	A	SNP	G	113	106	213	100	219	Ala64Ala (gct/gcC)	Rv3420c	rimI	ribosomal-protein-alanine acetyltransferase RimI
3841652	0	T	SNP	A	144	93	235	94.42	251
3841654	0	T	SNP	G	147	89	234	93.28	253
3841662	0	T	SNP	C	161	99	258	98.11	265
3841663	0	C	SNP	T	148	98	242	93.54	263
3842620	0	A	SNP	G	93	88	179	100	181	Thr128Ala (act/Gct)	Rv3425	PPE57	PPE family protein PPE57
3842625	0	A	SNP	G	87	93	176	100	180	Pro129Pro (cca/ccG)	Rv3425	PPE57	PPE family protein PPE57
3842812	0	A	SNP	G	64	92	154	98.73	158
3842836	0	C	SNP	G	49	79	125	98.46	130
3842837	0	G	SNP	C	49	78	126	98.45	129
3842838	0	G	SNP	T	50	81	130	98.5	133
3842841	0	C	SNP	T	51	80	130	98.5	133
3843408	0	G	Del	GAP	83	88	172	94.48	181		Rv3426	PPE58	PPE family protein PPE58
3844757	0	C	Del	GAP	105	87	188	95.05	202		Rv3428c	-	transposase
3844992	0	T	SNP	A	81	95	175	100	176	Ser327Cys (agc/Tgc)	Rv3428c	-	transposase
3851197	0	G	SNP	A	108	108	212	99.08	218	Gly186Gly (ggc/ggT)	Rv3432c	gadB	glutamate decarboxylase GadB
3851795	0	C	SNP	T	105	99	197	98.55	207	Leu473Leu (ctg/ctA)	Rv3433c	-	bifunctional ADP-dependent (S)-NAD(P)H-hydrate dehydratase/NAD(P)H-hydrate epimerase
3859893	0	C	SNP	T	104	123	226	100	227	Glu28Glu (gag/gaA)	Rv3440c	-	hypothetical protein
3862473	0	A	Del	GAP	72	78	147	100	150
3864995	0	T	SNP	C	108	90	191	100	198	Ser1082Gly (agc/Ggc)	Rv3447c	eccC4	ESX-4 secretion system protein EccC4
3866033	0	T	SNP	C	99	90	188	99.47	190	Ile736Val (atc/Gtc)	Rv3447c	eccC4	ESX-4 secretion system protein EccC4
3866552	0	C	SNP	T	100	100	197	99.01	202	Gly563Ser (ggt/Agt)	Rv3447c	eccC4	ESX-4 secretion system protein EccC4
3875580	0	T	SNP	C	81	91	170	100	172
3877421	0	A	SNP	G	75	84	157	100	159	Pro4Pro (cct/ccC)	Rv3456c	rplQ	50S ribosomal protein L17
3884731	0	G	SNP	C	50	68	116	77.63	152	Glu256Asp (gag/gaC)	Rv3467	-	hypothetical protein
3884734	0	G	SNP	C	54	69	122	78.85	156	Leu257Leu (ctg/ctC)	Rv3467	-	hypothetical protein
3884748	0	G	SNP	A	50	74	117	82.12	151	Gly262Asp (ggc/gAc)	Rv3467	-	hypothetical protein
3884791	0	C	SNP	A	50	84	129	88.74	151	Asn276Lys (aac/aaA)	Rv3467	-	hypothetical protein
3884906	0	A	SNP	G	88	73	159	95.83	168	Lys315Glu (aaa/Gaa)	Rv3467	-	hypothetical protein
3885886	0	T	SNP	C	95	102	195	100	197	Ile62Val (atc/Gtc)	Rv3468c	-	dTDP-glucose 4,6-dehydratase
3892671	0	A	SNP	G	94	90	183	100	184
3894476	0	C	SNP	T	92	82	173	98.31	177	Tyr17Tyr (tac/taT)	Rv3478	PPE60	PE family protein PPE60
3894625	0	C	SNP	T	92	82	174	100	174	Ala67Val (gcg/gTg)	Rv3478	PPE60	PE family protein PPE60
3895399	0	C	SNP	A	70	64	134	99.26	135	Pro325Gln (cca/cAa)	Rv3478	PPE60	PE family protein PPE60
3895400	0	A	SNP	G	73	64	135	99.28	138	Pro325Pro (cca/ccG)	Rv3478	PPE60	PE family protein PPE60
3895403	0	A	SNP	C	75	62	134	99.28	138	Ala326Ala (gca/gcC)	Rv3478	PPE60	PE family protein PPE60
3896340	0	T	SNP	G	88	99	182	100	187	Leu174Arg (ctc/cGc)	Rv3479	-	transmembrane protein
3898408	0	A	SNP	G	121	106	226	100	227	Ala863Ala (gca/gcG)	Rv3479	-	transmembrane protein
3905904	0	C	Del	GAP	39	45	83	98.82	85		Rv3486	-	hypothetical protein
3905905	0	C	Del	GAP	39	45	83	98.82	85		Rv3486	-	hypothetical protein
3905906	0	C	Del	GAP	39	45	83	98.82	85		Rv3486	-	hypothetical protein
3905907	0	G	Del	GAP	39	45	83	98.82	85		Rv3486	-	hypothetical protein
3905908	0	C	Del	GAP	39	45	83	98.82	85		Rv3486	-	hypothetical protein
3905909	0	C	Del	GAP	39	45	83	98.82	85		Rv3486	-	hypothetical protein
3905910	0	G	Del	GAP	39	45	83	98.82	85		Rv3486	-	hypothetical protein
3905911	0	C	Del	GAP	39	45	83	98.82	85		Rv3486	-	hypothetical protein
3905912	0	C	Del	GAP	39	45	83	98.82	85		Rv3486	-	hypothetical protein
3905913	0	A	Del	GAP	39	45	83	98.82	85		Rv3486	-	hypothetical protein
3905914	0	C	Del	GAP	39	45	83	98.82	85		Rv3486	-	hypothetical protein
3905915	0	G	Del	GAP	39	45	83	98.82	85		Rv3486	-	hypothetical protein
3905916	0	T	Del	GAP	39	45	83	98.82	85		Rv3486	-	hypothetical protein
3905917	0	T	Del	GAP	39	45	83	98.82	85		Rv3486	-	hypothetical protein
3905918	0	C	Del	GAP	39	45	83	98.82	85		Rv3486	-	hypothetical protein
3905919	0	T	Del	GAP	39	45	83	98.82	85		Rv3486	-	hypothetical protein
3905920	0	T	Del	GAP	39	45	83	98.82	85		Rv3486	-	hypothetical protein
3905921	0	C	Del	GAP	39	45	83	98.82	85		Rv3486	-	hypothetical protein
3905922	0	G	Del	GAP	39	45	83	98.82	85		Rv3486	-	hypothetical protein
3905923	0	C	Del	GAP	39	45	83	98.82	85		Rv3486	-	hypothetical protein
3905924	0	C	Del	GAP	39	45	83	98.82	85		Rv3486	-	hypothetical protein
3905925	0	G	Del	GAP	39	45	83	98.82	85		Rv3486	-	hypothetical protein
3905926	0	A	Del	GAP	39	45	83	98.82	85		Rv3486	-	hypothetical protein
3905927	0	T	Del	GAP	39	45	83	98.82	85		Rv3486	-	hypothetical protein
3905928	0	C	Del	GAP	39	45	83	98.82	85		Rv3486	-	hypothetical protein
3905929	0	T	Del	GAP	39	45	83	98.82	85		Rv3486	-	hypothetical protein
3905930	0	G	Del	GAP	39	45	83	98.82	85		Rv3486	-	hypothetical protein
3905931	0	G	Del	GAP	39	45	83	98.82	85		Rv3486	-	hypothetical protein
3905932	0	A	Del	GAP	39	45	83	98.82	85		Rv3486	-	hypothetical protein
3905933	0	C	Del	GAP	39	45	83	98.82	85		Rv3486	-	hypothetical protein
3905934	0	G	Del	GAP	39	45	83	98.82	85		Rv3486	-	hypothetical protein
3905935	0	G	Del	GAP	39	45	83	98.82	85		Rv3486	-	hypothetical protein
3905936	0	G	Del	GAP	39	45	83	98.82	85		Rv3486	-	hypothetical protein
3905937	0	G	Del	GAP	39	45	83	98.82	85		Rv3486	-	hypothetical protein
3905938	0	T	Del	GAP	39	45	83	98.82	85		Rv3486	-	hypothetical protein
3905939	0	G	Del	GAP	39	45	83	98.82	85		Rv3486	-	hypothetical protein
3905940	0	G	Del	GAP	39	45	83	98.82	85		Rv3486	-	hypothetical protein
3905941	0	T	Del	GAP	39	45	83	98.82	85		Rv3486	-	hypothetical protein
3905942	0	C	Del	GAP	39	45	83	98.82	85		Rv3486	-	hypothetical protein
3905943	0	G	Del	GAP	39	45	83	98.82	85		Rv3486	-	hypothetical protein
3926408	0	G	SNP	C	92	94	186	99.47	187
3928747	0	G	SNP	A	130	86	210	97.74	221	Gly727Ser (ggc/Agc)	Rv3507	PE_PGRS53	PE-PGRS family protein PE_PGRS53
3933939	0	T	SNP	G	32	52	82	100	84	Ser979Ala (tct/Gct)	Rv3508	PE_PGRS54	PE-PGRS family protein PE_PGRS54
3934542	0	T	SNP	G	174	211	372	99.48	387	Ser1180Ala (tct/Gct)	Rv3508	PE_PGRS54	PE-PGRS family protein PE_PGRS54
3934859	0	T	SNP	C	89	112	192	80.08	251	Gly1285Gly (ggt/ggC)	Rv3508	PE_PGRS54	PE-PGRS family protein PE_PGRS54
3940802	0	A	SNP	G	42	58	99	100	100	Asn396Asp (aac/Gac)	Rv3511	PE_PGRS55	PE-PGRS family protein PE_PGRS55
3941724	0	C	Del	GAP	13	97	107	88.71	124		Rv3511	PE_PGRS55	PE-PGRS family protein PE_PGRS55
3942481	0	C	SNP	G	107	105	209	100	212
3942640	0	T	SNP	C	108	118	219	99.12	228
3943019	0	C	SNP	G	22	110	130	100	132
3944279	0	C	Del	GAP	19	83	104	75.56	135		Rv3512	PE_PGRS56	PE-PGRS family protein PE_PGRS56
3944280	0	G	Del	GAP	19	83	104	75	136		Rv3512	PE_PGRS56	PE-PGRS family protein PE_PGRS56
3944281	0	G	Del	GAP	19	83	104	75	136		Rv3512	PE_PGRS56	PE-PGRS family protein PE_PGRS56
3944282	0	C	Del	GAP	19	83	104	76.12	134		Rv3512	PE_PGRS56	PE-PGRS family protein PE_PGRS56
3944283	0	G	Del	GAP	19	83	104	76.69	133		Rv3512	PE_PGRS56	PE-PGRS family protein PE_PGRS56
3944284	0	G	Del	GAP	19	83	104	77.86	131		Rv3512	PE_PGRS56	PE-PGRS family protein PE_PGRS56
3944285	0	C	Del	GAP	19	83	104	77.86	131		Rv3512	PE_PGRS56	PE-PGRS family protein PE_PGRS56
3944286	0	A	Del	GAP	19	83	104	80.31	127		Rv3512	PE_PGRS56	PE-PGRS family protein PE_PGRS56
3944287	0	C	Del	GAP	19	83	104	82.26	124		Rv3512	PE_PGRS56	PE-PGRS family protein PE_PGRS56
3947125	0	C	SNP	G	47	66	113	98.26	115	Gly444Gly (ggc/ggG)	Rv3514	PE_PGRS57	PE-PGRS family protein PE_PGRS57
3947126	0	G	SNP	A	47	66	104	97.41	116	Ala445Thr (gcc/Acc)	Rv3514	PE_PGRS57	PE-PGRS family protein PE_PGRS57
3947127	0	C	SNP	T	46	62	99	96.43	112	Ala445Val (gcc/gTc)	Rv3514	PE_PGRS57	PE-PGRS family protein PE_PGRS57
3947128	0	C	SNP	G	47	65	110	96.55	116	Ala445Ala (gcc/gcG)	Rv3514	PE_PGRS57	PE-PGRS family protein PE_PGRS57
3948347	0	T	SNP	G	7	5	12	100	12	Ser852Ala (tcc/Gcc)	Rv3514	PE_PGRS57	PE-PGRS family protein PE_PGRS57
3952800	0	G	SNP	A	83	106	188	100	189	Gly86Asp (ggc/gAc)	Rv3516	echA19	enoyl-CoA hydratase EchA19
3958403	0	A	SNP	G	95	91	185	100	186	Asn295Asp (aac/Gac)	Rv3521	-	hypothetical protein
3959418	0	C	SNP	T	84	101	183	100	185	Thr324Ile (acc/aTc)	Rv3522	ltp4	lipid transfer protein
3964891	0	G	Del	GAP	70	79	151	99.33	150		Rv3528c	-	hypothetical protein
3964892	0	C	Del	GAP	70	79	152	100	149		Rv3528c	-	hypothetical protein
3971466	0	T	SNP	G	109	108	213	99.09	219	Asn330His (aac/Cac)	Rv3533c	PPE62	PPE family protein PPE62
3976912	0	G	SNP	A	100	91	191	99.48	192	Ser515Asn (agc/aAc)	Rv3537	kstD	3-oxosteroid 1-dehydrogenase
3999233	0	C	SNP	A	88	99	184	98.94	189	Phe418Leu (ttc/ttA)	Rv3558	PPE64	PPE family protein PPE64
4005607	0	T	SNP	C	87	112	199	100	199	Leu121Leu (ttg/Ctg)	Rv3564	fadE33	acyl-CoA dehydrogenase FadE33
4009276	0	C	SNP	T	97	110	203	99.52	208	Ala3Thr (gct/Act)	Rv3567c	hsaB	flavin-dependent monooxygenase reductase subunit HsaB
4012853	0	G	SNP	C	102	95	195	98.99	199	Cys146Ser (tgc/tCc)	Rv3571	kshB	3-ketosteroid-9-alpha-hydroxylase reductase subunit
4024273	0	T	SNP	C	91	88	174	100	179	Val25Val (gta/gtG)	Rv3581c	ispF	2C-methyl-D-erythritol 2,4-cyclodiphosphate synthase
4026899	0	G	SNP	A	87	82	167	100	169	Gln152Gln (cag/caA)	Rv3585	radA	DNA repair protein RadA
4034827	0	C	SNP	T	102	95	194	100	197	Ala159Val (gcg/gTg)	Rv3593	lpqF	lipoprotein LpqF
4037283	0	T	SNP	G	150	119	267	100	269	Gly256Gly (gga/ggC)	Rv3595c	PE_PGRS59	PE-PGRS family protein PE_PGRS59
4045363	0	T	SNP	C	108	111	216	99.1	221	Gly252Gly (gga/ggG)	Rv3603c	-	hypothetical protein
4053050	0	A	SNP	G	42	69	102	88.8	125
4055801	0	G	SNP	A	107	100	204	100	207	Thr192Ile (acc/aTc)	Rv3616c	espA	ESX-1 secretion-associated protein EspA
4059904	0	A	SNP	G	105	84	188	100	189
4060100	0	G	SNP	A	90	85	171	77.43	226	Leu57Leu (ctg/Ttg)	Rv3619c	esxV	ESAT-6 like protein EsxV
4060201	0	G	SNP	A	120	124	240	80	305	Ser23Leu (tcg/tTg)	Rv3619c	esxV	ESAT-6 like protein EsxV
4060602	0	C	SNP	T	80	91	169	97.71	175
4068641	0	G	SNP	C	101	84	183	100	185	Phe138Leu (ttc/ttG)	Rv3629c	-	integral membrane protein
4069292	0	G	SNP	A	98	102	194	100	200	Ala40Thr (gcc/Acc)	Rv3630	-	integral membrane protein
4071529	0	C	SNP	A	90	87	176	99.44	178	Ile98Ile (atc/atA)	Rv3632	-	membrane protein
4090963	0	G	SNP	A	93	107	198	98.52	203	Cys728Tyr (tgc/tAc)	Rv3649	-	helicase
4095002	0	G	Del	GAP	91	95	176	100	186		Rv3655c	-	hypothetical protein
4100975	0	T	SNP	C	110	101	207	99.53	212
4111303	0	G	SNP	C	114	87	200	100	201	Val159Val (gtg/gtC)	Rv3669	-	transmembrane protein
4155677	0	C	SNP	T	98	100	192	100	198
4156099	0	C	SNP	A	100	86	183	99.47	187	Val211Leu (gtg/Ttg)	Rv3711c	dnaQ	DNA polymerase III subunit epsilon
4162339	0	A	SNP	G	76	100	176	100	176	Thr12Ala (acg/Gcg)	Rv3719	-	hypothetical protein
4171698	0	C	Del	GAP	109	126	234	97.51	241		Rv3726	-	dehydrogenase
4182695	0	G	SNP	A	102	90	190	100	192	Arg313His (cgc/cAc)	Rv3731	ligC	DNA ligase C
4187485	0	T	SNP	C	101	96	189	100	197	Ala284Ala (gct/gcC)	Rv3736	-	AraC/XylS family transcriptional regulator
4187817	0	A	SNP	G	90	94	181	100	184	Asp40Gly (gat/gGt)	Rv3737	-	transmembrane protein
4192373	0	G	SNP	T	109	76	183	100	185	Arg161Arg (cgg/Agg)	Rv3741c	-	oxidoreductase
4195264	0	G	SNP	A	88	95	178	98.39	186	Ala37Val (gcg/gTg)	Rv3743c	ctpJ	cation transporter ATPase J
4197138	1	C	Ins	T	89	89	178	94.18	179
4198612	0	G	Del	GAP	73	106	178	96.76	185
4204441	0	A	SNP	G	107	96	202	100	203	His311His (cat/caC)	Rv3759c	proX	glycine betaine/carnitine/choline/L-proline ABC transporter substrate-binding lipoprotein ProX
4205458	0	T	SNP	C	81	91	170	99.42	173
4210274	0	A	SNP	G	95	118	209	100	213	Cys246Arg (tgt/Cgt)	Rv3764c	tcrY	two component sensor kinase TcrY
4210957	0	T	SNP	A	87	92	176	100	179	Gln18Leu (caa/cTa)	Rv3764c	tcrY	two component sensor kinase TcrY
4220992	0	A	SNP	G	98	110	207	99.52	209
4221490	0	C	SNP	G	105	94	196	100	199	Leu134Leu (ctc/ctG)	Rv3776	-	hypothetical protein
4222073	0	A	SNP	G	91	116	205	100	207	Met329Val (atg/Gtg)	Rv3776	-	hypothetical protein
4222882	0	A	SNP	G	98	102	196	100	200	Leu63Leu (cta/ctG)	Rv3777	-	oxidoreductase
4225105	0	T	SNP	C	100	121	217	99.1	223	Tyr41His (tac/Cac)	Rv3779	-	transmembrane protein
4235305	1	C	Ins	A	86	115	201	96.63	201
4242643	0	C	SNP	T	106	96	199	99.51	203	Arg927Arg (cgc/cgT)	Rv3793	embC	arabinosyltransferase C		phylo (4,9)	ethambutol (EMB)
4247429	0	A	SNP	C	90	109	194	100	199	Met306Leu (atg/Ctg)	Rv3795	embB	arabinosyltransferase B	ethambutol (EMB)		ethambutol (EMB)
4255922	0	A	SNP	G	85	110	192	100	195	His9His (cat/caC)	Rv3799c	accD4	propionyl-CoA carboxylase subunit beta AccD
4257220	0	A	SNP	G	99	98	192	100	197	Arg1309Arg (cgt/cgC)	Rv3800c	pks13	polyketide synthase
4290498	0	C	SNP	T	70	91	159	100	161	Thr344Thr (acg/acA)	Rv3823c	mmpL8	integral membrane transport protein MmpL8
4291872	0	G	SNP	C	73	87	158	100	160	Pro435Ala (cca/Gca)	Rv3824c	papA1	acyltransferase PapA
4295107	0	G	SNP	C	94	108	199	99.51	203	Pro1500Arg (cca/cGa)	Rv3825c	pks2	phthioceranic/hydroxyphthioceranic acid synthase
4302036	0	T	SNP	C	80	99	174	100	179	Thr252Ala (acg/Gcg)	Rv3827c	-	transposase
4305689	0	T	SNP	C	86	126	210	99.07	214
4306155	0	C	SNP	T	83	99	179	100	182	Ser133Ser (agc/agT)	Rv3831	-	hypothetical protein
4307179	0	G	SNP	A	112	86	192	99.5	199	Val105Ile (gtc/Atc)	Rv3833	-	AraC family transcriptional regulator
4316799	0	C	SNP	T	108	97	204	100	205
4338596	0	C	Del	GAP	97	92	183	100	189
4338732	0	G	SNP	A	77	103	178	100	180
4343972	0	G	SNP	A	86	100	178	98.94	188	Gly220Asp (ggc/gAc)	Rv3868	eccA1	ESX-1 secretion system protein EccA1
4347695	0	G	SNP	A	89	81	170	97.7	174	Lys405Lys (aag/aaA)	Rv3870	eccCa1	ESX-1 secretion system protein EccCa
4351039	0	G	SNP	T	102	95	193	100	197	Glu99_ (gaa/Taa)	Rv3872	PE35	PE family protein PE35
4356110	0	G	SNP	C	103	99	201	100	202	Leu368Leu (ctg/ctC)	Rv3877	eccD1	ESX-1 secretion system protein EccD1
4357724	0	A	SNP	C	116	101	212	98.19	221	Ser687Ala (tca/Gca)	Rv3879c	espK	ESX-1 secretion-associated protein EspK
4361071	0	G	SNP	A	71	101	170	97.73	176	Asp285Asp (gac/gaT)	Rv3881c	espB	ESX-1 secretion-associated protein EspB
4366272	0	G	SNP	C	101	121	218	100	222	Ala189Ala (gcc/gcG)	Rv3884c	eccA2	ESX-2 secretion system protein EccA
4371248	0	G	SNP	A	94	130	221	98.25	228	Ala146Val (gcc/gTc)	Rv3887c	eccD2	ESX-2 secretion system protein EccD
4371841	0	C	SNP	G	95	86	180	99.45	182	Gly289Ala (ggt/gCt)	Rv3888c	-	membrane protein
4375628	0	G	SNP	T	112	102	210	100	214	Thr19Lys (acg/aAg)	Rv3892c	PPE69	PPE family protein PPE69
4375791	0	C	SNP	G	83	96	178	98.9	181	Ala69Pro (gcc/Ccc)	Rv3893c	PE36	PE family protein PE36
4378754	0	C	SNP	G	67	93	159	100	160	Gly567Arg (ggc/Cgc)	Rv3894c	eccC2	ESX-2 type VII secretion system protein EccC
4379680	0	C	SNP	G	96	101	195	100	197	Arg258Pro (cgc/cCc)	Rv3894c	eccC2	ESX-2 type VII secretion system protein EccC
4381123	0	C	Del	GAP	83	92	171	94.09	186		Rv3895c	eccB2	ESX-2 secretion system protein EccB
4381754	0	G	SNP	A	91	110	200	99.5	202	Leu63Phe (ctc/Ttc)	Rv3895c	eccB2	ESX-2 secretion system protein EccB
4382054	0	T	SNP	C	90	98	185	100	188	Ala266Ala (gca/gcG)	Rv3896c	-	hypothetical protein
4382275	0	G	SNP	T	110	94	204	100	204	Gln193Lys (caa/Aaa)	Rv3896c	-	hypothetical protein
4383144	1	C	Ins	C	99	99	198	90.41	198		Rv3897c	-	hypothetical protein
4383144	2	C	Ins	G	99	99	198	90.41	198		Rv3897c	-	hypothetical protein
4383144	3	C	Ins	G	97	95	192	87.67	194		Rv3897c	-	hypothetical protein
4383144	4	C	Ins	G	97	95	192	87.67	193		Rv3897c	-	hypothetical protein
4383144	5	C	Ins	G	96	96	192	87.67	193		Rv3897c	-	hypothetical protein
4388201	0	G	SNP	C	83	112	193	100	195	Leu744Leu (ctc/ctG)	Rv3903c	-	hypothetical protein
4400661	0	C	Del	GAP	84	88	170	97.18	177		Rv3911	sigM	ECF RNA polymerase sigma factor SigM
4408101	0	C	Del	GAP	94	97	191	95.02	201		Rv3919c	gid	rRNA small subunit methyltransferase G			streptomycin (SM)
