# Supplementary material for: Novel Mutations in Putative Nicotinic Acid Phosphoribosyltransferases of Mycobacterium tuberculosis and Their Effect on Protein Thermodynamic Properties
Source: Polymers (Basel). 2022 Apr 18;14(8):1623. doi: 10.3390/polym14081623 (PMC9031469; doi:10.3390/polym14081623)
Supplement: Supplementary file 1 [file polymers-14-01623-s001.zip › Supplementary files S1/736-parA.xls]

## Sheet: 736_ERR3335.gatk_position_varia
#Pos	Insindex	Ref	Type	Allel	CovFor	CovRev	Qual20	Freq	Cov	Subst	Gene	GeneName	Product	ResistanceSNP	PhyloSNP	InterestingRegion
1977	0	A	SNP	G	126	107	230	99.57	234
4013	0	T	SNP	C	124	121	244	100	245	Ile245Thr (atc/aCc)	Rv0003	recF	DNA replication/repair protein RecF
7362	0	G	SNP	C	111	100	207	99.53	212	Glu21Gln (gag/Cag)	Rv0006	gyrA	DNA gyrase subunit A			fluoroquinolones (FQ)
7585	0	G	SNP	C	109	107	214	99.54	217	Ser95Thr (agc/aCc)	Rv0006	gyrA	DNA gyrase subunit A		phylo (not H37Rv)	fluoroquinolones (FQ)
7892	0	G	SNP	A	106	111	213	99.54	218	Leu197Leu (ctg/ctA)	Rv0006	gyrA	DNA gyrase subunit A		phylo (4,5)	fluoroquinolones (FQ)
9304	0	G	SNP	A	104	130	230	99.57	235	Gly668Asp (ggc/gAc)	Rv0006	gyrA	DNA gyrase subunit A			fluoroquinolones (FQ)
11879	0	A	SNP	G	126	90	214	99.54	217	Ser145Pro (tcc/Ccc)	Rv0008c	-	cell wall synthesis protein CwsA
12555	0	C	SNP	T	110	119	228	99.57	230	Leu30Leu (ctg/Ttg)	Rv0009	ppiA	iron-regulated peptidyl-prolyl cis-trans isomerase PpiA
14785	0	T	SNP	C	111	123	234	100	234	Cys233Arg (tgc/Cgc)	Rv0012	-	membrane protein
21795	0	G	SNP	A	97	81	175	100	178	Pro463Ser (ccg/Tcg)	Rv0018c	pstP	phosphoserine/threonine phosphatase PstP
26959	0	C	SNP	G	112	113	222	100	225
30864	0	C	Del	GAP	113	114	229	92.65	245		Rv0026	-	hypothetical protein
30865	0	A	Del	GAP	113	114	229	94.58	240		Rv0026	-	hypothetical protein
34044	0	T	SNP	C	113	133	245	100	246
37031	0	C	SNP	G	118	118	233	100	236	Ala55Ala (gcc/gcG)	Rv0034	-	hypothetical protein
42967	0	G	SNP	C	124	107	231	99.57	232	Pro133Pro (ccc/ccG)	Rv0040c	mtc28	hypothetical protein
55553	1	C	Ins	C	74	97	171	89.53	171		Rv0050	ponA1	bifunctional penicillin-insensitive transglycosylase/penicillin-sensitive transpeptidase
55553	2	C	Ins	G	74	97	171	89.53	171		Rv0050	ponA1	bifunctional penicillin-insensitive transglycosylase/penicillin-sensitive transpeptidase
55553	3	C	Ins	T	74	97	171	89.53	171		Rv0050	ponA1	bifunctional penicillin-insensitive transglycosylase/penicillin-sensitive transpeptidase
62049	0	A	SNP	G	119	101	217	100	220	Arg552Gly (agg/Ggg)	Rv0058	dnaB	replicative DNA helicase
63148	0	G	SNP	T	134	119	251	99.22	255
69989	0	G	SNP	A	84	117	199	100	201	Gly457Asp (ggt/gAt)	Rv0064	-	transmembrane protein
70816	0	A	SNP	G	96	90	182	100	186	Asn733Asp (aac/Gac)	Rv0064	-	transmembrane protein
71131	0	G	SNP	A	122	106	221	100	228	Gly838Ser (ggc/Agc)	Rv0064	-	transmembrane protein
71336	0	G	SNP	C	109	107	215	100	216	Arg906Pro (cgc/cCc)	Rv0064	-	transmembrane protein
72268	0	C	SNP	G	113	131	238	99.19	246
75940	0	G	SNP	C	105	106	210	99.53	212	Val214Leu (gtg/Ctg)	Rv0068	-	oxidoreductase
80616	0	C	SNP	G	96	110	206	100	206
83972	0	A	Del	GAP	88	73	156	82.99	194		Rv0074	-	hypothetical protein
83973	0	C	Del	GAP	88	73	156	84.29	191		Rv0074	-	hypothetical protein
83974	0	C	Del	GAP	88	73	156	84.74	190		Rv0074	-	hypothetical protein
83975	0	C	Del	GAP	88	73	156	84.74	190		Rv0074	-	hypothetical protein
83976	0	C	Del	GAP	88	73	156	88.46	182		Rv0074	-	hypothetical protein
83977	0	G	Del	GAP	88	73	156	89.94	179		Rv0074	-	hypothetical protein
83978	0	T	Del	GAP	88	73	156	89.94	179		Rv0074	-	hypothetical protein
83979	0	C	Del	GAP	88	73	156	90.96	177		Rv0074	-	hypothetical protein
83980	0	A	Del	GAP	88	73	156	90.96	177		Rv0074	-	hypothetical protein
83981	0	T	Del	GAP	88	73	156	91.48	176		Rv0074	-	hypothetical protein
83982	0	A	Del	GAP	88	73	156	91.48	176		Rv0074	-	hypothetical protein
92199	0	T	SNP	G	123	118	235	99.59	242	Thr600Thr (act/acG)	Rv0083	-	oxidoreductase
104712	0	C	SNP	T	125	123	244	99.6	249
104838	0	T	SNP	G	111	139	249	100	250	Glu126Asp (gaa/gaC)	Rv0095c	-	hypothetical protein
104862	0	G	SNP	T	98	140	232	98.76	241	Asn118Lys (aac/aaA)	Rv0095c	-	hypothetical protein
105007	0	C	SNP	G	100	112	212	99.07	214	Ser70Thr (agc/aCc)	Rv0095c	-	hypothetical protein
105011	0	G	SNP	A	96	112	207	98.58	211	Leu69Leu (ctg/Ttg)	Rv0095c	-	hypothetical protein
113142	0	G	SNP	A	93	106	188	99	201	Ala1048Thr (gcg/Acg)	Rv0101	nrp	peptide synthetase Nrp
116000	0	T	SNP	G	91	105	192	100	196	Val2000Val (gtt/gtG)	Rv0101	nrp	peptide synthetase Nrp
122109	0	A	SNP	G	117	113	225	100	230	Leu22Ser (ttg/tCg)	Rv0103c	ctpB	cation-transporter P-type ATPase B
123839	0	G	SNP	A	105	92	193	100	197
125560	0	A	SNP	G	111	124	231	100	235	Glu396Gly (gaa/gGa)	Rv0106	-	hypothetical protein
125830	1	G	Ins	A	78	91	169	96.02	169		Rv0107c	ctpI	cation-transporter ATPase I
131174	1	T	Ins	G	111	79	190	95	190
132417	0	C	SNP	G	130	156	279	100	286	Arg346Gly (cgc/Ggc)	Rv0109	PE_PGRS1	PE-PGRS family protein PE_PGRS1
133839	0	C	SNP	T	123	100	219	100	223
137825	0	C	SNP	T	81	96	175	99.44	178	Thr169Thr (acc/acT)	Rv0113	gmhA	phosphoheptose isomerase
146087	0	T	SNP	C	103	111	214	100	214	Asn562Ser (aat/aGt)	Rv0120c	fusA2	elongation factor G
154283	0	T	SNP	C	132	117	246	100	249	Ser18Pro (tcg/Ccg)	Rv0127	mak	maltokinase
159995	0	T	SNP	C	106	112	215	100	218	Glu263Gly (gaa/gGa)	Rv0132c	fgd2	F420-dependent glucose-6-phosphate dehydrogenase
166526	0	A	SNP	G	100	89	186	98.95	191	Ile234Val (atc/Gtc)	Rv0139	-	oxidoreductase
167953	0	C	SNP	T	107	115	218	100	222	Asp81Asp (gac/gaT)	Rv0142	-	hypothetical protein
174919	0	G	SNP	C	106	95	195	100	201	Glu29Asp (gag/gaC)	Rv0148	-	short-chain type dehydrogenase/reductase
177857	0	G	SNP	A	116	116	232	99.15	234	Leu485Leu (ctg/Ttg)	Rv0151c	PE1	PE family protein PE1
180965	0	C	SNP	T	101	113	214	100	214
187439	0	G	SNP	C	87	110	196	99.49	198	Ile467Met (atc/atG)	Rv0159c	PE3	PE family protein PE3
188800	0	T	SNP	C	115	100	211	100	215	Thr14Ala (acg/Gcg)	Rv0159c	PE3	PE family protein PE3
194681	0	G	SNP	C	111	103	210	100	214	Leu45Leu (ctc/ctG)	Rv0165c	mce1R	transcriptional regulator Mce1R
196642	0	C	SNP	T	98	98	193	99.49	197	Asn550Asn (aac/aaT)	Rv0166	fadD5	fatty-acid--CoA ligase FadD5
204426	0	T	SNP	C	122	110	230	99.57	233	Val121Ala (gtc/gCc)	Rv0173	lprK	Mce family lipoprotein LprK
206339	0	T	SNP	C	120	96	212	100	216	Leu370Pro (ctg/cCg)	Rv0174	mce1F	Mce family protein Mce1F
212629	0	C	SNP	T	120	121	241	100	241	Gly128Asp (ggc/gAc)	Rv0181c	-	hypothetical protein
213335	0	C	SNP	G	110	110	219	99.1	222	Arg269Pro (cgg/cCg)	Rv0182c	sigG	ECF RNA polymerase sigma factor SigG
223942	0	T	SNP	C	131	145	273	99.64	277	Ser127Pro (tcg/Ccg)	Rv0192	-	hypothetical protein
225305	0	C	SNP	G	103	98	195	99.01	203	Glu423Gln (gag/Cag)	Rv0193c	-	hypothetical protein
225323	0	T	SNP	C	92	116	204	99.52	209	Lys417Glu (aag/Gag)	Rv0193c	-	hypothetical protein
227098	0	T	SNP	C	106	95	198	100	201	Met74Thr (atg/aCg)	Rv0194	-	multidrug ABC transporter ATPase/permease
228663	0	G	SNP	A	111	136	244	99.6	248	Ala596Thr (gcg/Acg)	Rv0194	-	multidrug ABC transporter ATPase/permease
231114	0	C	SNP	G	116	124	238	100	240	Ala72Ala (gcc/gcG)	Rv0195	-	two component transcriptional regulator
234477	0	T	SNP	G	87	83	168	100	170	Tyr749_ (tat/taG)	Rv0197	-	oxidoreductase
234496	1	C	Ins	G	82	81	163	99.39	163		Rv0197	-	oxidoreductase
234496	2	C	Ins	T	82	81	163	99.39	163		Rv0197	-	oxidoreductase
244550	0	A	SNP	G	107	103	208	99.53	211	Arg923Arg (cgt/cgC)	Rv0206c	mmpL3	transmembrane transport protein MmpL3
255660	0	G	SNP	A	111	115	225	99.12	228	Tyr97Tyr (tac/taT)	Rv0213c	-	methyltransferase
261869	0	T	SNP	C	134	135	265	100	269	Cys316Arg (tgt/Cgt)	Rv0218	-	transmembrane protein
265554	0	A	SNP	C	138	102	238	99.59	241	Val16Val (gta/gtC)	Rv0222	echA1	enoyl-CoA hydratase EchA1
269451	0	T	SNP	C	107	105	208	98.6	215	His263His (cat/caC)	Rv0225	-	hypothetical protein
278681	0	C	SNP	G	116	125	238	100	241	His33Asp (cat/Gat)	Rv0233	nrdB	ribonucleoside-diphosphate reductase subunit beta NrdB
280860	0	C	SNP	T	122	114	233	100	236	Arg94His (cgc/cAc)	Rv0234c	gabD1	succinate-semialdehyde dehydrogenase
281316	0	C	SNP	T	90	110	194	100	200	Pro433Pro (ccg/ccA)	Rv0235c	-	transmembrane protein
285772	0	A	SNP	C	112	123	232	100	235	Pro360Pro (cct/ccG)	Rv0236c	aftD	alpha-(1->3)-arabinofuranosyltransferase
285871	0	A	SNP	G	115	115	225	100	230	Val327Val (gtt/gtC)	Rv0236c	aftD	alpha-(1->3)-arabinofuranosyltransferase
291707	0	G	SNP	A	107	146	252	99.61	254	Pro108Leu (ccg/cTg)	Rv0242c	fabG4	3-oxoacyl-ACP reductase FabG
310336	0	C	SNP	T	111	108	215	99.55	220	Pro138Pro (ccg/ccA)	Rv0258c	-	hypothetical protein
310973	0	G	SNP	A	114	100	211	100	214	Ala182Val (gcg/gTg)	Rv0259c	-	hypothetical protein
311613	0	G	SNP	T	118	108	218	100	226	Val349Val (gtc/gtA)	Rv0260c	-	transcriptional regulator
312790	0	G	SNP	A	93	120	209	100	213	Thr460Ile (acc/aTc)	Rv0261c	narK3	nitrate/nitrite transporter
318443	0	C	SNP	A	96	117	211	100	213	Val904Val (gtg/gtT)	Rv0266c	oplA	5-oxoprolinase OplA
321127	0	C	SNP	T	106	114	217	99.55	221	Val10Ile (gtc/Atc)	Rv0266c	oplA	5-oxoprolinase OplA
333892	0	G	SNP	C	116	134	235	99.6	251	Arg807Gly (cgc/Ggc)	Rv0278c	-	PE-PGRS family protein PE_PGRS3
335826	0	T	Del	GAP	90	25	113	76.67	150		Rv0278c	-	PE-PGRS family protein PE_PGRS3
335827	0	T	Del	GAP	90	25	113	76.67	150		Rv0278c	-	PE-PGRS family protein PE_PGRS3
336681	0	G	Del	GAP	40	44	83	95.45	88		Rv0279c	PE_PGRS4	PE-PGRS family protein PE_PGRS4
336682	0	G	Del	GAP	40	44	83	100	84		Rv0279c	PE_PGRS4	PE-PGRS family protein PE_PGRS4
336683	0	G	Del	GAP	40	44	83	100	84		Rv0279c	PE_PGRS4	PE-PGRS family protein PE_PGRS4
336684	0	A	Del	GAP	40	44	83	100	84		Rv0279c	PE_PGRS4	PE-PGRS family protein PE_PGRS4
336688	0	A	Del	GAP	40	44	83	100	84		Rv0279c	PE_PGRS4	PE-PGRS family protein PE_PGRS4
336689	0	G	Del	GAP	40	44	83	100	84		Rv0279c	PE_PGRS4	PE-PGRS family protein PE_PGRS4
336690	0	C	Del	GAP	40	44	83	100	84		Rv0279c	PE_PGRS4	PE-PGRS family protein PE_PGRS4
336691	0	T	SNP	C	40	44	83	100	84	Ser795Gly (agc/Ggc)	Rv0279c	PE_PGRS4	PE-PGRS family protein PE_PGRS4
336694	1	A	Ins	C	37	45	82	100	82		Rv0279c	PE_PGRS4	PE-PGRS family protein PE_PGRS4
336694	2	A	Ins	A	37	45	82	100	82		Rv0279c	PE_PGRS4	PE-PGRS family protein PE_PGRS4
336694	3	A	Ins	C	37	45	82	100	82		Rv0279c	PE_PGRS4	PE-PGRS family protein PE_PGRS4
336694	4	A	Ins	C	37	45	82	100	82		Rv0279c	PE_PGRS4	PE-PGRS family protein PE_PGRS4
336694	5	A	Ins	G	37	45	82	100	82		Rv0279c	PE_PGRS4	PE-PGRS family protein PE_PGRS4
336694	6	A	Ins	C	37	45	82	100	82		Rv0279c	PE_PGRS4	PE-PGRS family protein PE_PGRS4
336694	7	A	Ins	C	37	45	82	100	82		Rv0279c	PE_PGRS4	PE-PGRS family protein PE_PGRS4
336698	0	C	SNP	G	39	45	83	100	84	Gly792Gly (ggg/ggC)	Rv0279c	PE_PGRS4	PE-PGRS family protein PE_PGRS4
336701	0	A	SNP	G	40	45	83	100	85	Gly791Gly (ggt/ggC)	Rv0279c	PE_PGRS4	PE-PGRS family protein PE_PGRS4
336707	0	G	SNP	A	36	43	77	100	79	Asp789Asp (gac/gaT)	Rv0279c	PE_PGRS4	PE-PGRS family protein PE_PGRS4
336708	0	T	SNP	C	40	45	84	100	85	Asp789Gly (gac/gGc)	Rv0279c	PE_PGRS4	PE-PGRS family protein PE_PGRS4
336710	0	A	SNP	G	42	46	86	100	88	Ala788Ala (gct/gcC)	Rv0279c	PE_PGRS4	PE-PGRS family protein PE_PGRS4
337820	0	G	SNP	A	15	123	130	100	138	Gly418Gly (ggc/ggT)	Rv0279c	PE_PGRS4	PE-PGRS family protein PE_PGRS4
337959	0	A	SNP	C	69	15	84	100	84	Ile372Ser (atc/aGc)	Rv0279c	PE_PGRS4	PE-PGRS family protein PE_PGRS4
338020	0	A	SNP	C	119	24	139	100	143	Cys352Gly (tgc/Ggc)	Rv0279c	PE_PGRS4	PE-PGRS family protein PE_PGRS4
338100	0	T	SNP	C	144	51	190	100	195	Asn325Ser (aac/aGc)	Rv0279c	PE_PGRS4	PE-PGRS family protein PE_PGRS4
338453	0	A	SNP	G	25	105	127	100	130	Ala207Ala (gct/gcC)	Rv0279c	PE_PGRS4	PE-PGRS family protein PE_PGRS4
340372	0	T	SNP	C	81	114	195	100	195	Ser337Pro (tcg/Ccg)	Rv0280	PPE3	PPE family protein PPE3
346275	0	C	SNP	G	100	100	196	99.5	201	Pro214Arg (ccg/cGg)	Rv0284	eccC3	ESX-3 secretion system protein EccC3
349200	0	G	SNP	A	107	139	244	99.19	248	Arg1189His (cgc/cAc)	Rv0284	eccC3	ESX-3 secretion system protein EccC3
356528	0	A	SNP	G	125	120	242	100	245	Asn217Asp (aat/Gat)	Rv0292	eccE3	ESX-3 secretion system protein EccE
362459	0	G	Del	GAP	142	129	276	92.81	292		Rv0297	PE_PGRS5	PE-PGRS family protein PE_PGRS5
362460	0	G	Del	GAP	142	129	276	94.76	286		Rv0297	PE_PGRS5	PE-PGRS family protein PE_PGRS5
362461	0	C	Del	GAP	141	129	275	94.41	286		Rv0297	PE_PGRS5	PE-PGRS family protein PE_PGRS5
362462	0	G	Del	GAP	141	129	274	93.75	288		Rv0297	PE_PGRS5	PE-PGRS family protein PE_PGRS5
362463	0	G	Del	GAP	141	129	274	94.74	285		Rv0297	PE_PGRS5	PE-PGRS family protein PE_PGRS5
362464	0	C	Del	GAP	141	129	274	95.41	283		Rv0297	PE_PGRS5	PE-PGRS family protein PE_PGRS5
362465	0	A	Del	GAP	140	129	274	95.39	282		Rv0297	PE_PGRS5	PE-PGRS family protein PE_PGRS5
362466	0	A	Del	GAP	140	129	274	96.07	280		Rv0297	PE_PGRS5	PE-PGRS family protein PE_PGRS5
362467	0	C	Del	GAP	140	129	274	96.76	278		Rv0297	PE_PGRS5	PE-PGRS family protein PE_PGRS5
363862	0	G	SNP	C	124	111	228	99.58	236	Val13Leu (gtg/Ctg)	Rv0300	vapB2	antitoxin VapB2
373283	0	A	Del	GAP	105	119	221	98.68	227		Rv0305c	PPE6	PPE family protein PPE6
376774	0	T	SNP	C	120	111	221	100	231	Ala94Ala (gca/gcG)	Rv0307c	-	hypothetical protein
384380	0	A	SNP	C	96	111	203	100	207	Lys260Thr (aag/aCg)	Rv0315	-	beta-1,3-glucanase
384541	0	T	Del	GAP	103	81	181	95.34	193		Rv0316	-	muconolactone isomerase
384842	0	C	SNP	T	123	112	230	100	235	Pro103Leu (ccg/cTg)	Rv0316	-	muconolactone isomerase
386432	0	C	SNP	G	113	96	203	100	209	Gly223Ala (ggg/gCg)	Rv0318c	-	integral membrane protein
390828	0	T	SNP	C	121	103	218	100	224	Ser142Gly (agt/Ggt)	Rv0323c	-	hypothetical protein
400154	0	G	SNP	A	114	133	244	100	247
401056	0	C	SNP	T	122	132	251	99.22	256	Gln289_ (cag/Tag)	Rv0336	-	hypothetical protein
402042	0	T	Del	GAP	101	90	182	89.25	214		Rv0337c	aspC	aspartate aminotransferase
402043	0	C	Del	GAP	101	90	182	90.09	212		Rv0337c	aspC	aspartate aminotransferase
402044	0	G	Del	GAP	101	90	182	90.52	211		Rv0337c	aspC	aspartate aminotransferase
403980	0	G	SNP	A	98	105	203	100	203	Ala621Val (gcc/gTc)	Rv0338c	-	iron-sulfur-binding reductase
404326	0	T	SNP	C	110	117	225	100	227	Arg506Gly (agg/Ggg)	Rv0338c	-	iron-sulfur-binding reductase
414486	0	C	SNP	T	99	111	208	100	210	Glu152Glu (gag/gaA)	Rv0344c	lpqJ	lipoprotein LpqJ
420008	0	A	SNP	G	125	107	227	99.57	233	Ala58Ala (gca/gcG)	Rv0350	dnaK	chaperone protein DnaK
420699	0	A	SNP	G	120	94	211	100	214	Thr289Ala (act/Gct)	Rv0350	dnaK	chaperone protein DnaK
424320	1	T	Ins	C	109	84	193	96.98	193		Rv0354c	PPE7	PPE family protein PPE7
425477	0	A	SNP	T	44	44	87	100	88	Phe3068Tyr (ttc/tAc)	Rv0355c	PPE8	PPE family protein PPE8
425481	0	C	SNP	T	40	39	79	100	79	Asp3067Asn (gac/Aac)	Rv0355c	PPE8	PPE family protein PPE8
425491	0	G	SNP	T	34	31	65	97.01	67	Ala3063Ala (gcc/gcA)	Rv0355c	PPE8	PPE family protein PPE8
425497	0	G	SNP	A	30	22	52	100	52	Gly3061Gly (ggc/ggT)	Rv0355c	PPE8	PPE family protein PPE8
431101	0	C	SNP	T	113	114	225	98.27	231	Ala1193Ala (gcg/gcA)	Rv0355c	PPE8	PPE family protein PPE8
443634	0	C	SNP	T	102	110	210	99.53	213	Pro188Pro (ccg/ccA)	Rv0365c	-	hypothetical protein
451079	0	T	SNP	C	112	92	204	100	204	Tyr242Cys (tac/tGc)	Rv0373c	-	carbon monoxyde dehydrogenase large subunit
452157	0	G	SNP	C	112	122	231	99.57	235	Thr41Thr (acc/acG)	Rv0374c	-	carbon monoxyde dehydrogenase small subunit
454295	0	T	SNP	C	115	84	197	100	199	Pro26Pro (cca/ccG)	Rv0376c	-	hypothetical protein
457452	0	T	SNP	G	110	101	210	100	211	Thr124Thr (aca/acC)	Rv0381c	-	hypothetical protein
459399	0	A	SNP	C	98	99	190	99.49	198
461076	0	T	SNP	C	90	98	184	100	188	Leu309Leu (tta/ttG)	Rv0384c	clpB	chaperone protein ClpB
467497	1	C	Ins	G	103	146	249	93.61	249
467508	1	C	Ins	G	102	139	241	95.26	241
467516	0	G	SNP	C	106	147	247	100	253
467526	0	C	SNP	G	105	143	245	100	248
467546	0	G	SNP	C	107	144	251	100	251
467557	0	A	SNP	C	105	141	245	99.6	247
467564	0	A	SNP	C	101	140	241	100	241
467585	0	G	SNP	C	98	142	240	100	240
467590	0	T	SNP	C	94	140	233	100	234
467621	0	T	SNP	G	100	114	211	99.53	215
467638	0	G	SNP	T	106	108	211	100	214
471992	0	G	Del	GAP	116	105	217	99.55	222		Rv0392c	ndhA	NADH dehydrogenase NdhA
475178	0	T	SNP	C	106	113	217	100	219	Val80Ala (gtc/gCc)	Rv0395	-	hypothetical protein
478868	0	G	SNP	T	117	110	226	100	227	Leu296Ile (ctc/Atc)	Rv0400c	fadE7	acyl-CoA dehydrogenase FadE7
489935	0	G	SNP	C	118	106	220	100	224	Thr257Thr (acc/acG)	Rv0406c	-	beta lactamase-like protein
496115	0	G	SNP	C	121	112	228	99.57	234	Val400Val (gtc/gtG)	Rv0410c	pknG	serine/threonine-protein kinase PknG
502589	0	C	SNP	G	122	113	227	100	235	Ser75Cys (tcc/tGc)	Rv0417	thiG	thiazole synthase
503354	0	G	SNP	C	118	122	240	100	240
509274	0	C	SNP	T	99	96	191	100	195	Ala318Thr (gcc/Acc)	Rv0423c	thiC	phosphomethylpyrimidine synthase
513007	0	T	SNP	G	99	102	197	100	201	Glu772Ala (gag/gCg)	Rv0425c	ctpH	metal cation transporting ATPase H
513257	0	T	SNP	C	112	100	209	100	212	Met689Val (atg/Gtg)	Rv0425c	ctpH	metal cation transporting ATPase H
516203	0	C	SNP	T	108	107	210	100	215	Gly230Gly (ggg/ggA)	Rv0427c	xthA	exodeoxyribonuclease III protein XthA
519888	0	A	SNP	G	112	118	223	99.14	232	Thr97Ala (acc/Gcc)	Rv0432	sodC	superoxide dismutase
523068	0	G	SNP	A	126	95	217	100	221	Thr489Ile (acc/aTc)	Rv0435c	-	ATPase
526924	0	G	SNP	A	118	121	236	100	239	Thr146Met (acg/aTg)	Rv0438c	moeA2	molybdopterin molybdenumtransferase
531551	0	T	Del	GAP	76	70	141	79.35	184		Rv0442c	PPE10	PPE family protein PPE10
531552	0	G	Del	GAP	76	70	141	80.66	181		Rv0442c	PPE10	PPE family protein PPE10
531553	0	C	Del	GAP	76	70	141	81.56	179		Rv0442c	PPE10	PPE family protein PPE10
531554	0	C	Del	GAP	76	70	141	80.66	181		Rv0442c	PPE10	PPE family protein PPE10
531555	0	G	Del	GAP	76	70	141	80.66	181		Rv0442c	PPE10	PPE family protein PPE10
531556	0	A	Del	GAP	76	70	141	81.11	180		Rv0442c	PPE10	PPE family protein PPE10
531557	0	T	Del	GAP	76	70	141	81.56	179		Rv0442c	PPE10	PPE family protein PPE10
531558	0	G	Del	GAP	76	70	141	82.95	176		Rv0442c	PPE10	PPE family protein PPE10
531559	0	T	Del	GAP	76	70	141	84.88	172		Rv0442c	PPE10	PPE family protein PPE10
531560	0	T	Del	GAP	76	70	141	86.39	169		Rv0442c	PPE10	PPE family protein PPE10
531561	0	G	Del	GAP	76	70	141	89.02	164		Rv0442c	PPE10	PPE family protein PPE10
531562	0	C	Del	GAP	76	70	141	90.12	162		Rv0442c	PPE10	PPE family protein PPE10
531563	0	C	Del	GAP	76	70	141	91.82	159		Rv0442c	PPE10	PPE family protein PPE10
531564	0	G	Del	GAP	76	70	141	92.99	157		Rv0442c	PPE10	PPE family protein PPE10
531565	0	G	Del	GAP	76	70	141	94.19	155		Rv0442c	PPE10	PPE family protein PPE10
531566	0	T	Del	GAP	76	70	141	94.19	155		Rv0442c	PPE10	PPE family protein PPE10
531567	0	G	Del	GAP	76	70	141	94.19	155		Rv0442c	PPE10	PPE family protein PPE10
531568	0	C	Del	GAP	76	70	141	94.19	155		Rv0442c	PPE10	PPE family protein PPE10
531569	0	C	Del	GAP	76	70	141	94.19	155		Rv0442c	PPE10	PPE family protein PPE10
531570	0	G	Del	GAP	76	70	141	94.19	155		Rv0442c	PPE10	PPE family protein PPE10
531571	0	G	Del	GAP	76	70	141	94.19	155		Rv0442c	PPE10	PPE family protein PPE10
531572	0	T	Del	GAP	76	70	141	94.19	155		Rv0442c	PPE10	PPE family protein PPE10
531573	0	G	Del	GAP	76	70	141	94.19	155		Rv0442c	PPE10	PPE family protein PPE10
531574	0	T	Del	GAP	76	70	141	94.19	155		Rv0442c	PPE10	PPE family protein PPE10
531575	0	T	Del	GAP	76	70	141	94.19	155		Rv0442c	PPE10	PPE family protein PPE10
531576	0	G	Del	GAP	76	70	141	94.19	155		Rv0442c	PPE10	PPE family protein PPE10
531577	0	C	Del	GAP	76	70	141	94.81	154		Rv0442c	PPE10	PPE family protein PPE10
531578	0	C	Del	GAP	76	70	141	94.81	154		Rv0442c	PPE10	PPE family protein PPE10
531579	0	G	Del	GAP	76	70	141	95.42	153		Rv0442c	PPE10	PPE family protein PPE10
531580	0	C	Del	GAP	76	70	141	97.33	150		Rv0442c	PPE10	PPE family protein PPE10
531581	0	T	Del	GAP	76	70	141	97.33	150		Rv0442c	PPE10	PPE family protein PPE10
531582	0	G	Del	GAP	76	70	141	97.33	150		Rv0442c	PPE10	PPE family protein PPE10
531583	0	C	Del	GAP	76	70	141	97.33	150		Rv0442c	PPE10	PPE family protein PPE10
531584	0	C	Del	GAP	76	70	141	97.33	150		Rv0442c	PPE10	PPE family protein PPE10
531585	0	G	Del	GAP	76	70	141	97.33	150		Rv0442c	PPE10	PPE family protein PPE10
531586	0	A	Del	GAP	76	70	141	97.33	150		Rv0442c	PPE10	PPE family protein PPE10
531587	0	T	Del	GAP	76	70	141	97.33	150		Rv0442c	PPE10	PPE family protein PPE10
531588	0	G	Del	GAP	76	70	141	97.33	150		Rv0442c	PPE10	PPE family protein PPE10
531589	0	T	Del	GAP	76	70	141	97.33	150		Rv0442c	PPE10	PPE family protein PPE10
531590	0	T	Del	GAP	76	70	141	97.33	150		Rv0442c	PPE10	PPE family protein PPE10
531591	0	G	Del	GAP	76	70	141	97.99	149		Rv0442c	PPE10	PPE family protein PPE10
531592	0	T	Del	GAP	76	70	141	97.99	149		Rv0442c	PPE10	PPE family protein PPE10
531593	0	T	Del	GAP	76	70	141	97.99	149		Rv0442c	PPE10	PPE family protein PPE10
531594	0	G	Del	GAP	76	70	141	97.99	149		Rv0442c	PPE10	PPE family protein PPE10
531595	0	T	Del	GAP	76	70	141	97.99	149		Rv0442c	PPE10	PPE family protein PPE10
531596	0	T	Del	GAP	76	70	141	97.99	149		Rv0442c	PPE10	PPE family protein PPE10
531597	0	G	Del	GAP	76	70	141	97.99	149		Rv0442c	PPE10	PPE family protein PPE10
531598	0	C	Del	GAP	76	70	141	97.99	149		Rv0442c	PPE10	PPE family protein PPE10
531599	0	C	Del	GAP	76	70	141	97.99	149		Rv0442c	PPE10	PPE family protein PPE10
531600	0	G	Del	GAP	76	70	141	97.99	149		Rv0442c	PPE10	PPE family protein PPE10
531601	0	A	Del	GAP	76	70	141	98.65	148		Rv0442c	PPE10	PPE family protein PPE10
531602	0	T	Del	GAP	76	70	141	98.65	148		Rv0442c	PPE10	PPE family protein PPE10
531603	0	G	Del	GAP	76	70	141	98.65	148		Rv0442c	PPE10	PPE family protein PPE10
531604	0	T	Del	GAP	76	70	141	98.65	148		Rv0442c	PPE10	PPE family protein PPE10
531605	0	T	Del	GAP	76	70	141	98.65	148		Rv0442c	PPE10	PPE family protein PPE10
531606	0	G	Del	GAP	76	70	141	98.65	148		Rv0442c	PPE10	PPE family protein PPE10
531607	0	T	Del	GAP	76	70	141	98.65	148		Rv0442c	PPE10	PPE family protein PPE10
531608	0	T	Del	GAP	76	70	141	98.65	148		Rv0442c	PPE10	PPE family protein PPE10
531609	0	G	Del	GAP	76	70	141	98.65	148		Rv0442c	PPE10	PPE family protein PPE10
531610	0	T	Del	GAP	76	70	141	97.99	149		Rv0442c	PPE10	PPE family protein PPE10
532758	0	A	SNP	C	112	83	193	99.49	196	Glu121Asp (gaa/gaC)	Rv0443	-	hypothetical protein
540924	0	C	SNP	T	119	114	229	99.57	234	Ala190Thr (gcg/Acg)	Rv0450c	mmpL4	transmembrane transport protein MmpL4
541201	0	A	SNP	G	107	100	204	100	207	Leu97Leu (ctt/ctC)	Rv0450c	mmpL4	transmembrane transport protein MmpL4
544704	0	T	SNP	C	128	134	255	99.62	263	Leu511Leu (ttg/Ctg)	Rv0453	PPE11	PPE family protein PPE11
551525	0	A	SNP	C	106	91	194	100	197	Arg110Arg (aga/Cga)	Rv0459	-	hypothetical protein
552713	0	C	SNP	G	108	106	209	100	214	Pro34Ala (ccc/Gcc)	Rv0462	lpdC	dihydrolipoamide dehydrogenase
573262	0	A	SNP	G	98	95	188	100	193	Gly180Gly (ggt/ggC)	Rv0484c	-	short-chain type oxidoreductase
590436	0	T	SNP	C	125	129	248	100	254	Ala118Ala (gct/gcC)	Rv0500	proC	pyrroline-5-carboxylate reductase
597816	0	A	SNP	G	91	115	204	100	206	Ala206Ala (gca/gcG)	Rv0507	mmpL2	transmembrane transport protein MmpL2
598475	0	G	SNP	A	92	123	208	100	215	Arg426His (cgc/cAc)	Rv0507	mmpL2	transmembrane transport protein MmpL2
607415	0	C	SNP	T	139	129	263	99.26	270	Gln289_ (cag/Tag)	Rv0515	-	hypothetical protein
610120	0	T	SNP	G	101	117	215	100	218
620029	0	C	SNP	T	122	113	234	100	235	Leu47Leu (ctg/Ttg)	Rv0529	ccsA	cytochrome C-type biogenesis protein CcsA
623472	0	A	SNP	G	129	134	253	99.25	265	Asp227Gly (gac/gGc)	Rv0532	PE_PGRS6	PE-PGRS family protein PE_PGRS6
623508	0	C	SNP	G	103	132	229	100	235	Ala239Gly (gcc/gGc)	Rv0532	PE_PGRS6	PE-PGRS family protein PE_PGRS6
624322	0	G	SNP	T	149	103	246	98.05	257	Gly510Gly (ggg/ggT)	Rv0532	PE_PGRS6	PE-PGRS family protein PE_PGRS6
630722	0	G	SNP	C	109	125	232	100	234	Arg228Pro (cgg/cCg)	Rv0538	-	membrane protein
637319	0	G	SNP	A	113	105	217	100	218	Pro49Ser (cct/Tct)	Rv0545c	pitA	low-affinity inorganic phosphate transporter
648002	0	T	SNP	G	109	120	227	100	229	Leu15Arg (ctc/cGc)	Rv0556	-	transmembrane protein
654719	0	G	SNP	A	107	113	215	99.1	222	Glu281Lys (gag/Aag)	Rv0563	htpX	protease HtpX
661524	0	T	SNP	C	94	102	191	100	196	Leu77Pro (ctg/cCg)	Rv0570	nrdZ	vitamin B12-dependent ribonucleoside-diphosphate reductase
663803	0	G	SNP	A	83	121	194	98.55	207	Ala339Val (gcg/gTg)	Rv0571c	-	hypothetical protein
665293	0	A	SNP	G	97	107	202	100	204	Phe31Leu (ttc/Ctc)	Rv0572c	-	hypothetical protein
669398	0	T	SNP	C	126	105	231	100	231	Gln116Gln (caa/caG)	Rv0575c	-	oxidoreductase
672491	0	C	SNP	G	147	121	254	99.63	269	Gly1142Gly (ggg/ggC)	Rv0578c	PE_PGRS7	PE-PGRS family protein PE_PGRS7
672611	0	G	Del	GAP	106	123	225	87.4	262		Rv0578c	PE_PGRS7	PE-PGRS family protein PE_PGRS7
672612	0	C	Del	GAP	106	123	225	86.74	264		Rv0578c	PE_PGRS7	PE-PGRS family protein PE_PGRS7
672613	0	C	Del	GAP	106	123	225	87.74	261		Rv0578c	PE_PGRS7	PE-PGRS family protein PE_PGRS7
672614	0	G	Del	GAP	106	123	225	87.4	262		Rv0578c	PE_PGRS7	PE-PGRS family protein PE_PGRS7
672615	0	C	Del	GAP	106	123	225	88.42	259		Rv0578c	PE_PGRS7	PE-PGRS family protein PE_PGRS7
672616	0	C	Del	GAP	106	123	225	88.42	259		Rv0578c	PE_PGRS7	PE-PGRS family protein PE_PGRS7
672617	0	G	Del	GAP	106	124	226	88.46	260		Rv0578c	PE_PGRS7	PE-PGRS family protein PE_PGRS7
672618	0	G	Del	GAP	106	124	226	90.2	255		Rv0578c	PE_PGRS7	PE-PGRS family protein PE_PGRS7
672619	0	T	Del	GAP	106	123	226	90.51	253		Rv0578c	PE_PGRS7	PE-PGRS family protein PE_PGRS7
673238	0	A	SNP	G	108	142	246	99.6	251	His893His (cat/caC)	Rv0578c	PE_PGRS7	PE-PGRS family protein PE_PGRS7
684019	0	A	SNP	G	119	103	220	100	222	Val85Ala (gtg/gCg)	Rv0585c	-	integral membrane protein
685461	0	C	SNP	G	86	107	193	100	193	Ala111Ala (gcc/gcG)	Rv0587	yrbE2A	hypothetical protein
685608	0	T	SNP	C	109	104	207	100	213	Leu160Leu (ctt/ctC)	Rv0587	yrbE2A	hypothetical protein
686972	0	T	SNP	C	109	88	196	100	197	Phe51Ser (ttc/tCc)	Rv0589	mce2A	Mce family protein Mce2A
690191	0	C	SNP	T	118	110	220	99.56	229	Pro378Leu (ccg/cTg)	Rv0591	mce2C	Mce family protein Mce2C
690465	0	T	SNP	G	112	114	223	99.56	227	Leu469Leu (ctt/ctG)	Rv0591	mce2C	Mce family protein Mce2C
698968	0	G	SNP	A	121	132	250	99.22	255	Gly9Gly (ggc/ggT)	Rv0601c	-	two component sensor kinase HK2
722205	0	C	SNP	T	128	135	258	98.87	266	Glu937Lys (gag/Aag)	Rv0630c	recB	exonuclease V subunit beta RecB
730223	0	G	SNP	T	117	108	217	99.12	227
732553	0	C	SNP	G	113	123	234	99.58	237	Thr54Ser (acc/aGc)	Rv0636	hadB	(3R)-hydroxyacyl-ACP dehydratase subunit HadB
739429	0	C	SNP	T	122	111	231	99.57	234	Gln253Gln (cag/caA)	Rv0645c	mmaA1	mycolic acid methyltransferase MmaA1
754186	0	A	SNP	G	110	108	215	100	218	Leu75Pro (ctc/cCc)	Rv0658c	-	integral membrane protein
754982	0	A	SNP	C	106	101	205	100	207	_82Gly (tga/Gga)	Rv0660c	mazE2	antitoxin MazE2
761155	0	C	SNP	T	108	96	203	99.51	205	Ser450Leu (tcg/tTg)	Rv0667	rpoB	DNA-directed RNA polymerase subunit beta	rifampicin (RMP)		rifampicin (RMP)
770469	0	C	SNP	T	110	97	205	99.04	209	Ala226Ala (gcc/gcT)	Rv0670	end	endonuclease IV
775538	0	C	SNP	A	98	126	220	100	224	Ala252Ala (gcc/gcA)	Rv0675	echA5	enoyl-CoA hydratase EchA5
775639	0	T	SNP	C	128	132	256	100	260	Ile948Val (att/Gtt)	Rv0676c	mmpL5	transmembrane transport protein MmpL5
781395	0	T	SNP	C	99	99	194	100	198							streptomycin (SM)
789279	0	C	SNP	T	104	107	209	99.53	212	Asp45Asn (gac/Aac)	Rv0689c	-	hypothetical protein
795318	0	G	SNP	A	96	110	200	98.1	210	Gly202Ser (ggc/Agc)	Rv0695	-	mycofactocin system creatinine amidohydrolase family protein MftE
801697	0	G	SNP	A	124	114	233	100	238	Arg79His (cgt/cAt)	Rv0702	rplD	50S ribosomal protein L4
820483	0	G	SNP	T	108	118	220	99.56	227	Ala6Asp (gcc/gAc)	Rv0727c	fucA	L-fuculose phosphate aldolase FucA
822619	0	G	Del	GAP	118	109	228	100	227		Rv0729	xylB	D-xylulose kinase XylB
831880	0	C	SNP	T	85	111	194	99.49	197	Thr35Thr (acc/acT)	Rv0740	-	hypothetical protein
836272	0	A	SNP	G	82	123	196	100	205	Glu191Gly (gag/gGg)	Rv0746	PE_PGRS9	PE-PGRS family protein PE_PGRS9
836291	0	A	SNP	G	85	103	184	100	188	Gly197Gly (gga/ggG)	Rv0746	PE_PGRS9	PE-PGRS family protein PE_PGRS9
836426	0	A	SNP	C	113	94	192	100	207	Leu242Leu (cta/ctC)	Rv0746	PE_PGRS9	PE-PGRS family protein PE_PGRS9
836454	0	A	SNP	G	133	91	218	100	224	Thr252Ala (act/Gct)	Rv0746	PE_PGRS9	PE-PGRS family protein PE_PGRS9
836538	0	A	SNP	G	176	89	261	100	265	Asn280Asp (aac/Gac)	Rv0746	PE_PGRS9	PE-PGRS family protein PE_PGRS9
836658	0	A	SNP	G	183	152	327	100	335	Thr320Ala (acc/Gcc)	Rv0746	PE_PGRS9	PE-PGRS family protein PE_PGRS9
837033	0	A	SNP	G	77	170	245	100	247	Thr445Ala (acc/Gcc)	Rv0746	PE_PGRS9	PE-PGRS family protein PE_PGRS9
838990	0	C	SNP	G	68	130	189	88.39	224	Ala180Ala (gcc/gcG)	Rv0747	PE_PGRS10	PE-PGRS family protein PE_PGRS10
839123	0	A	SNP	G	90	55	141	100	145	Arg225Gly (agg/Ggg)	Rv0747	PE_PGRS10	PE-PGRS family protein PE_PGRS10
839129	0	C	SNP	G	93	55	145	100	148	Arg227Gly (cgc/Ggc)	Rv0747	PE_PGRS10	PE-PGRS family protein PE_PGRS10
839194	0	A	SNP	G	124	62	176	99.47	187	Thr248Thr (aca/acG)	Rv0747	PE_PGRS10	PE-PGRS family protein PE_PGRS10
839334	0	A	SNP	G	154	93	244	99.6	248	Lys295Arg (aaa/aGa)	Rv0747	PE_PGRS10	PE-PGRS family protein PE_PGRS10
839348	0	A	SNP	G	160	91	240	100	251	Ser300Gly (agc/Ggc)	Rv0747	PE_PGRS10	PE-PGRS family protein PE_PGRS10
840496	0	C	SNP	G	127	84	209	89.03	237	Gly682Gly (ggc/ggG)	Rv0747	PE_PGRS10	PE-PGRS family protein PE_PGRS10
841764	0	G	SNP	C	105	115	218	100	220	Thr37Thr (acc/acG)	Rv0749A	-	hypothetical protein
848319	0	C	SNP	T	101	98	197	100	199	Ser574Ser (tcg/tcA)	Rv0755c	PPE12	PPE family protein PPE12
852910	0	C	SNP	T	97	103	195	99.5	201	Pro172Leu (ccc/cTc)	Rv0758	phoR	two component system response sensor kinase PhoR
854253	0	C	Del	GAP	101	111	208	93.39	227
857696	0	A	SNP	G	120	116	233	100	236	Ala114Ala (gct/gcC)	Rv0764c	cyp51	lanosterol 14-alpha demethylase
874835	1	C	Ins	C	139	115	254	95.13	254
874835	2	C	Ins	G	139	115	254	95.13	254
880562	0	G	SNP	T	105	116	219	100	221	Cys408Phe (tgc/tTc)	Rv0785	-	KsdD-like steroid dehydrogenase
882257	0	T	SNP	C	97	124	215	100	221	Tyr267His (tac/Cac)	Rv0787	-	hypothetical protein
893557	0	C	SNP	T	106	116	220	99.55	223	Thr80Thr (acc/acT)	Rv0800	pepC	M18 family aminopeptidase
893733	0	T	SNP	G	127	111	236	100	238	Leu139Arg (ctg/cGg)	Rv0800	pepC	M18 family aminopeptidase
900221	0	T	SNP	C	120	125	241	99.59	246	Val370Val (gta/gtG)	Rv0806c	cpsY	exopolysaccharide phosphotransferase CpsY
903550	0	T	SNP	C	117	108	222	99.56	226	Ala480Ala (gct/gcC)	Rv0808	purF	amidophosphoribosyltransferase
903913	0	T	SNP	C	120	122	240	100	242	Gly63Gly (ggt/ggC)	Rv0809	purM	phosphoribosylformylglycinamidine cyclo-ligase PurM
906857	0	A	SNP	G	113	104	215	100	217	Ile145Met (ata/atG)	Rv0812	-	amino acid aminotransferase
921813	0	C	SNP	G	57	101	156	98.14	161
922585	0	G	SNP	A	105	108	212	99.07	215	Gly206Ser (ggt/Agt)	Rv0830	-	S-adenosylmethionine-dependentmethyltransferase
927110	0	A	SNP	G	130	61	186	100	191	Ser584Gly (agt/Ggt)	Rv0833	PE_PGRS13	PE-PGRS family protein PE_PGRS13
927385	0	A	SNP	G	178	126	299	100	304	Gly675Gly (gga/ggG)	Rv0833	PE_PGRS13	PE-PGRS family protein PE_PGRS13
945214	0	G	SNP	A	116	119	232	100	235	Gly93Ser (ggt/Agt)	Rv0848	cysK2	cysteine synthase CysK
949535	0	T	SNP	C	104	111	210	99.54	216	Ala528Ala (gca/gcG)	Rv0853c	pdc	alpha-keto-acid decarboxylase
951254	0	C	SNP	G	100	99	198	99	201	Asp24Glu (gac/gaG)	Rv0854	-	hypothetical protein
955524	0	A	SNP	G	105	115	219	99.1	222	Ser150Gly (agc/Ggc)	Rv0859	-	acyltransferase
956838	0	G	SNP	A	105	133	237	99.58	239	Lys182Lys (aag/aaA)	Rv0860	fadB	fatty oxidation protein FadB
958196	0	T	SNP	C	98	103	199	99.01	203	Met635Thr (atg/aCg)	Rv0860	fadB	fatty oxidation protein FadB
963090	0	C	SNP	T	117	104	220	98.66	224	Ala67Ala (gcc/gcT)	Rv0864	moaC2	cyclic pyranopterin monophosphate synthase accessory protein
964612	0	C	SNP	T	139	142	264	96.56	291	Ala308Ala (gcg/gcA)	Rv0867c	rpfA	resuscitation-promoting factor RpfA
964618	0	T	SNP	G	149	157	304	100	306	Glu306Asp (gaa/gaC)	Rv0867c	rpfA	resuscitation-promoting factor RpfA
964674	0	A	SNP	G	93	144	234	98.34	241	Ser288Pro (tcc/Ccc)	Rv0867c	rpfA	resuscitation-promoting factor RpfA
964678	1	G	Ins	G	74	130	204	83.27	205		Rv0867c	rpfA	resuscitation-promoting factor RpfA
964678	2	G	Ins	G	75	130	205	83.67	205		Rv0867c	rpfA	resuscitation-promoting factor RpfA
964678	3	G	Ins	T	74	130	204	83.27	205		Rv0867c	rpfA	resuscitation-promoting factor RpfA
973290	0	G	SNP	A	99	89	188	98.95	190	Ile139Ile (atc/atT)	Rv0874c	-	hypothetical protein
976896	1	T	Ins	G	84	63	147	81.22	147		Rv0878c	PPE13	PPE family protein PPE13
976897	0	T	SNP	G	91	79	166	98.84	172	Gln436Pro (caa/cCa)	Rv0878c	PPE13	PPE family protein PPE13
979704	0	G	SNP	C	102	98	195	100	200	Gly115Arg (ggc/Cgc)	Rv0881	-	tRNA/rRNA methyltransferase
986463	0	G	SNP	C	106	129	233	99.58	236
990001	0	G	SNP	C	113	98	207	99.53	212	Pro866Ala (ccc/Gcc)	Rv0890c	-	HTH-type transcriptional regulator
993346	0	A	SNP	C	120	87	207	100	207	Val37Gly (gtt/gGt)	Rv0891c	-	hypothetical protein
993566	0	C	SNP	T	110	130	234	100	240
1007306	0	T	SNP	C	98	122	218	98.65	223	Gln292Arg (caa/cGa)	Rv0904c	accD3	acetyl-CoAcarboxylase carboxyl transferase subunit beta
1010204	1	C	Ins	G	97	102	199	96.6	199		Rv0907	-	hypothetical protein
1016101	0	C	SNP	G	127	123	247	100	250	Pro235Arg (ccg/cGg)	Rv0911	-	hypothetical protein
1025106	0	T	SNP	C	94	135	225	100	229	Phe141Phe (ttt/ttC)	Rv0919	-	GCN5-like N-acetyltransferase
1037012	0	T	SNP	C	105	114	218	100	219	Met5Thr (atg/aCg)	Rv0930	pstA1	phosphate ABC transporter permease PstA
1037911	0	C	SNP	T	117	101	213	100	218	Arg305_ (cga/Tga)	Rv0930	pstA1	phosphate ABC transporter permease PstA
1047165	0	T	SNP	C	93	114	205	99.52	208	Cys344Arg (tgc/Cgc)	Rv0938	ligD	multifunctional non-homologous end joining DNA repair protein/ATP dependent DNA ligase LigD
1068151	0	T	SNP	C	112	97	205	100	209	His197His (cat/caC)	Rv0956	purN	phosphoribosylglycinamide formyltransferase PurN
1068432	0	A	SNP	G	115	110	221	99.56	226	Pro76Pro (cca/ccG)	Rv0957	purH	bifunctionalphosphoribosylaminoimidazolecarboxamide formyltransferase/inosinemonophosphate cyclohydrolase
1070702	0	T	SNP	C	112	95	202	100	207	Ser274Pro (tcc/Ccc)	Rv0958	-	magnesium chelatase
1072127	0	T	Del	GAP	102	97	190	88.44	225		Rv0959	-	hypothetical protein
1072128	0	C	Del	GAP	102	97	190	89.64	222		Rv0959	-	hypothetical protein
1072129	0	T	Del	GAP	102	97	190	100	199		Rv0959	-	hypothetical protein
1072130	0	G	Del	GAP	102	97	190	100	199		Rv0959	-	hypothetical protein
1072131	0	C	Del	GAP	102	97	190	100	199		Rv0959	-	hypothetical protein
1072132	0	A	Del	GAP	102	97	190	100	199		Rv0959	-	hypothetical protein
1072133	0	G	Del	GAP	102	97	190	100	199		Rv0959	-	hypothetical protein
1072134	0	G	Del	GAP	102	97	190	100	199		Rv0959	-	hypothetical protein
1072135	0	C	Del	GAP	102	97	190	100	199		Rv0959	-	hypothetical protein
1072136	0	C	Del	GAP	102	97	190	100	199		Rv0959	-	hypothetical protein
1072137	0	G	Del	GAP	102	97	190	100	199		Rv0959	-	hypothetical protein
1072138	0	C	Del	GAP	102	97	190	100	199		Rv0959	-	hypothetical protein
1072139	0	C	Del	GAP	102	97	190	100	199		Rv0959	-	hypothetical protein
1072140	0	C	Del	GAP	102	97	190	100	199		Rv0959	-	hypothetical protein
1072141	0	G	Del	GAP	102	97	190	100	199		Rv0959	-	hypothetical protein
1074558	0	G	SNP	A	97	109	202	99.52	207	Pro186Leu (ccc/cTc)	Rv0962c	lprP	lipoprotein LprP
1075279	0	T	SNP	C	116	93	208	100	209
1076309	0	G	SNP	T	121	121	233	100	242	Pro124Thr (cct/Act)	Rv0964c	-	hypothetical protein
1077312	0	A	SNP	G	105	95	197	100	200	Val175Ala (gtg/gCg)	Rv0966c	-	hypothetical protein
1079927	0	C	SNP	A	100	120	219	100	220	Thr395Thr (acc/acA)	Rv0969	ctpV	copper-exporting ATPase
1081681	0	T	SNP	C	106	109	213	100	215	Val210Val (gtt/gtC)	Rv0970	-	integral membrane protein
1084308	0	C	SNP	T	110	95	205	99.03	207	Ala481Ala (gcg/gcA)	Rv0973c	accA2	acetyl-/propionyl-CoA carboxylase subunit alpha
1087193	0	G	SNP	C	83	108	189	99.48	192	Asn51Lys (aac/aaG)	Rv0974c	accD2	acetyl-/propionyl-CoA carboxylase subunit beta
1090627	0	G	SNP	A	121	111	230	99.57	233	Gln85Gln (cag/caA)	Rv0977	PE_PGRS16	PE-PGRS family protein PE_PGRS16
1093406	0	A	SNP	G	136	107	240	100	243	Val317Val (gtt/gtC)	Rv0978c	PE_PGRS17	PE-PGRS family protein PE_PGRS17
1093928	0	G	SNP	A	119	65	182	94.85	194	Asn143Asn (aac/aaT)	Rv0978c	PE_PGRS17	PE-PGRS family protein PE_PGRS17
1096567	0	A	SNP	G	122	106	225	97.02	235
1096633	0	T	SNP	G	117	118	234	99.58	236
1100134	0	C	SNP	G	120	111	227	100	231	Pro357Ala (cca/Gca)	Rv0983	pepD	serine protease PepD
1100234	0	T	SNP	C	99	108	206	100	207	Leu390Pro (ctg/cCg)	Rv0983	pepD	serine protease PepD
1106422	0	T	SNP	C	112	92	200	100	204	Ile321Val (ata/Gta)	Rv0989c	grcC2	polyprenyl-diphosphate synthase GrcC
1109975	0	A	SNP	G	115	107	218	100	222	Gln235Arg (cag/cGg)	Rv0993	galU	UTP--glucose-1-phosphate uridylyltransferase
1126889	0	G	SNP	C	75	109	183	100	184	Arg39Gly (cgc/Ggc)	Rv1007c	metS	methionine--tRNA ligase
1127648	0	C	SNP	A	122	101	220	99.55	224	Thr187Asn (acc/aAc)	Rv1008	tatD	deoxyribonuclease TatD
1129926	0	G	SNP	C	115	121	233	99.58	237	Gly259Arg (gga/Cga)	Rv1010	ksgA	rRNA small subunit methyltransferase A
1144497	0	C	SNP	T	93	114	206	99.52	208
1149551	0	C	SNP	T	105	97	202	100	202	Glu712Glu (gag/gaA)	Rv1028c	kdpD	sensor protein KdpD
1150585	0	G	SNP	A	98	102	194	99.5	201	Pro368Ser (ccc/Tcc)	Rv1028c	kdpD	sensor protein KdpD
1163134	0	T	SNP	C	102	102	200	99.51	205	Gly81Gly (gga/ggG)	Rv1040c	PE8	PE family protein PE8
1164571	0	A	SNP	G	96	119	212	100	215
1164809	0	T	SNP	G	109	122	230	100	231	Gln209His (caa/caC)	Rv1041c	-	IS2-like transposase
1165521	1	T	Ins	A	103	108	211	97.69	211
1167201	0	C	SNP	T	91	122	207	99.53	214	Ala50Val (gcg/gTg)	Rv1044	-	hypothetical protein
1168715	1	C	Ins	T	99	98	197	95.17	197
1173543	0	A	SNP	C	123	97	217	99.55	221	Ala221Ala (gca/gcC)	Rv1050	-	oxidoreductase
1178116	0	T	SNP	C	131	107	236	99.58	239	Thr163Thr (act/acC)	Rv1056	-	hypothetical protein
1178823	0	C	SNP	T	94	111	204	99.51	206
1190093	0	A	SNP	C	135	122	256	95.54	269	Leu111Trp (ttg/tGg)	Rv1067c	PE_PGRS19	PE-PGRS family protein PE_PGRS19
1199948	0	C	SNP	T	103	108	207	99.53	212	Ala141Ala (gcg/gcA)	Rv1075c	-	hypothetical protein
1200418	0	A	SNP	G	105	92	195	100	197
1212144	0	C	SNP	T	19	63	78	96.47	85	Gly195Gly (ggc/ggT)	Rv1087	PE_PGRS21	PE-PGRS family protein PE_PGRS21
1220680	0	T	SNP	C	117	100	211	100	217	Val36Ala (gta/gCa)	Rv1093	glyA1	serine hydroxymethyltransferase
1224367	0	T	SNP	C	85	90	172	100	175
1238100	0	C	SNP	T	109	111	219	100	220	Leu31Leu (ctg/ctA)	Rv1111c	-	hypothetical protein
1248978	0	T	SNP	C	119	123	236	100	242	Ala299Ala (gct/gcC)	Rv1125	-	hypothetical protein
1262172	0	C	SNP	T	114	98	210	100	212
1271863	0	C	SNP	A	111	98	206	99.52	210	Gly236Gly (ggc/ggA)	Rv1144	-	oxidoreductase
1274803	0	G	SNP	A	124	112	232	99.16	238
1276683	0	T	SNP	G	80	65	143	98.64	147	Asn356His (aac/Cac)	Rv1148c	-	hypothetical protein
1276684	0	G	SNP	C	78	66	143	98.63	146	Ala355Ala (gcc/gcG)	Rv1148c	-	hypothetical protein
1276689	0	G	SNP	T	80	69	148	98.68	151	His354Asn (cac/Aac)	Rv1148c	-	hypothetical protein
1277869	1	G	Ins	T	97	113	210	95.89	210
1278583	0	A	SNP	C	118	108	226	99.56	227
1281118	0	T	SNP	C	110	100	208	100	210	Thr123Ala (acg/Gcg)	Rv1154c	-	hypothetical protein
1289822	0	C	SNP	T	99	105	203	99.51	205	Ala832Val (gcg/gTg)	Rv1161	narG	nitrate reductase subunit alpha
1292102	0	A	SNP	G	97	108	200	100	205	Pro346Pro (cca/ccG)	Rv1162	narH	nitrate reductase subunit beta
1307598	0	C	SNP	G	120	104	221	99.12	226	Cys210Ser (tgc/tCc)	Rv1175c	fadH	NADPH dependent 2,4-dienoyl-CoA reductase FadH
1313337	1	A	Ins	G	28	53	81	95.29	81
1313338	0	A	SNP	C	29	53	81	100	82
1315191	0	A	SNP	C	125	94	219	100	219	_489Tyr (taa/taC)	Rv1180	pks3	polyketide beta-ketoacyl synthase
1315884	0	G	SNP	A	112	83	194	99.49	196	Ala217Ala (gcg/gcA)	Rv1181	pks4	polyketide beta-ketoacyl synthase
1326142	0	C	SNP	T	104	92	193	100	196	Val457Val (gtg/gtA)	Rv1185c	fadD21	fatty-acid--CoA ligase FadD21
1327890	0	G	SNP	A	122	102	220	100	224	Asp472Asp (gac/gaT)	Rv1186c	-	hypothetical protein
1328687	0	G	SNP	C	99	120	215	100	219	Pro207Ala (ccc/Gcc)	Rv1186c	-	hypothetical protein
1332586	0	G	SNP	T	94	101	193	99.49	196	Ser165Ser (tcg/tcT)	Rv1189	sigI	ECF RNA polymerase sigma factor SigI
1335397	0	C	Del	GAP	99	110	208	96.31	217		Rv1192	-	hypothetical protein
1335398	0	G	Del	GAP	99	110	208	96.76	216		Rv1192	-	hypothetical protein
1351724	0	C	SNP	T	103	110	210	99.53	214	Phe178Phe (ttc/ttT)	Rv1207	folP2	dihydropteroate synthase
1360922	0	C	SNP	T	102	107	206	99.52	210	Gly294Arg (ggg/Agg)	Rv1217c	-	tetronasin ABC transporter integral membrane protein
1365837	1	C	Ins	G	120	107	227	94.98	227
1366987	0	C	SNP	T	103	96	196	100	199	Thr371Thr (acc/acT)	Rv1223	htrA	serine protease HtrA
1367971	0	A	Del	GAP	96	124	221	97.35	226		Rv1225c	-	hypothetical protein
1367972	0	G	Del	GAP	96	124	221	100	220		Rv1225c	-	hypothetical protein
1367973	0	C	Del	GAP	96	124	221	99.55	221		Rv1225c	-	hypothetical protein
1367974	0	G	Del	GAP	96	124	221	99.55	221		Rv1225c	-	hypothetical protein
1374065	0	T	SNP	C	94	103	192	100	197	Ser45Gly (agc/Ggc)	Rv1230c	-	membrane protein
1375724	0	A	SNP	C	93	109	198	100	202	Cys149Gly (tgc/Ggc)	Rv1232c	-	hypothetical protein
1376886	0	G	SNP	T	107	99	203	100	206
1382628	0	T	SNP	C	99	88	187	100	187	Lys139Glu (aaa/Gaa)	Rv1239c	corA	magnesium and cobalt transport transmembrane protein CorA
1388246	0	T	SNP	C	102	113	212	99.08	217	His128Arg (cat/cGt)	Rv1245c	-	short-chain type dehydrogenase/reductase
1393626	0	A	SNP	G	119	104	214	99.55	224	Leu119Leu (ctt/ctC)	Rv1249c	-	membrane protein
1396922	0	T	SNP	C	113	114	224	100	227	Thr773Thr (aca/acG)	Rv1251c	-	hypothetical protein
1404949	0	A	SNP	C	91	107	194	99.5	199	Leu379Arg (ctg/cGg)	Rv1257c	-	oxidoreductase
1411210	0	T	SNP	G	103	113	214	100	216	Val260Val (gtt/gtG)	Rv1263	amiB2	amidase AmiB
1411673	0	G	SNP	A	97	104	199	100	201	Val415Met (gtg/Atg)	Rv1263	amiB2	amidase AmiB
1413148	0	C	SNP	T	76	90	160	100	166
1414021	0	C	SNP	T	86	106	190	100	192	Arg607Gln (cgg/cAg)	Rv1266c	pknH	serine/threonine-protein kinase PknH
1414767	0	C	SNP	A	100	105	205	99.03	207	Ala358Ala (gcg/gcT)	Rv1266c	pknH	serine/threonine-protein kinase PknH
1423298	0	T	SNP	C	105	112	215	100	217	Ala251Ala (gca/gcG)	Rv1273c	-	drug ABC transporter ATP-binding protein
1429243	0	T	SNP	G	83	110	191	98.47	196	Gly610Gly (ggt/ggG)	Rv1278	-	hypothetical protein
1435763	0	C	SNP	T	95	94	187	98.44	192	Val127Val (gtg/gtA)	Rv1282c	oppC	oligopeptide ABC transporter permease OppC
1435797	0	G	SNP	A	95	94	184	98.95	191	Thr116Ile (aca/aTa)	Rv1282c	oppC	oligopeptide ABC transporter permease OppC
1436594	0	G	SNP	C	99	91	187	100	190	Pro175Arg (ccc/cGc)	Rv1283c	oppB	oligopeptide ABC transporter permease OppB
1440469	0	C	SNP	G	87	98	183	100	185	Pro521Pro (ccc/ccG)	Rv1286	-	bifunctional sulfate adenyltransferase subunit 1 CysN/adenylylsulfate kinase CysC
1445781	0	A	SNP	G	97	111	207	99.52	209	Ala18Ala (gct/gcC)	Rv1291c	-	hypothetical protein
1457144	0	C	SNP	T	93	103	196	100	196	Arg194Cys (cgc/Tgc)	Rv1300	hemK	release factor glutamine methyltransferase
1469059	0	G	SNP	T	111	112	221	99.11	225	Asp149Glu (gac/gaA)	Rv1313c	-	insertion sequence element IS1557 transposase
1471659	0	C	SNP	T	81	94	175	100	175
1482627	0	T	SNP	C	83	104	187	100	187	Thr531Ala (acg/Gcg)	Rv1320c	-	adenylate cyclase
1483306	1	T	Ins	A	81	85	166	95.95	166		Rv1320c	-	adenylate cyclase
1484708	0	A	SNP	C	94	89	179	99.46	184	Ser144Arg (agc/Cgc)	Rv1321	-	endonuclease NucS
1499274	0	C	SNP	G	126	94	219	100	220	Gly429Ala (ggc/gCc)	Rv1330c	pncB1	nicotinic acid phosphoribosyltransferase PncB1
1507626	0	C	SNP	T	113	101	214	100	214	Ala18Ala (gcc/gcT)	Rv1341	-	non-canonical purine NTP pyrophosphatase
1508862	0	C	SNP	A	117	100	215	99.54	218	Gly21Val (ggt/gTt)	Rv1343c	lprD	lipoprotein LprD
1522856	0	C	SNP	T	89	95	183	100	184	Ala393Thr (gcc/Acc)	Rv1355c	moeY	molybdopterin biosynthesis protein MoeY
1526819	0	C	SNP	A	102	87	186	100	189	Arg70Arg (cgg/Agg)	Rv1358	-	transcriptional regulator
1536251	0	G	SNP	T	110	106	210	100	216	Ala465Glu (gcg/gAg)	Rv1364c	-	sigma factor regulatory protein
1540860	0	T	SNP	C	79	100	176	100	179
1547125	0	T	SNP	C	98	94	190	99.48	193	Thr136Ala (aca/Gca)	Rv1374c	-	hypothetical protein
1552547	0	G	SNP	A	90	117	202	100	207	Arg37Trp (cgg/Tgg)	Rv1378c	-	hypothetical protein
1555801	0	C	SNP	T	93	104	194	98.5	200	Pro109Ser (cct/Tct)	Rv1382	-	hypothetical protein
1566992	0	G	SNP	A	96	121	215	100	217	Val56Val (gtg/gtA)	Rv1392	metK	S-adenosylmethionine synthetase
1570566	0	C	SNP	A	136	113	241	99.6	250	Arg135Leu (cgg/cTg)	Rv1394c	cyp132	cytochrome P450 Cyp132
1575999	0	G	SNP	A	91	110	199	99.01	203	Asp266Asp (gac/gaT)	Rv1400c	lipI	lipase
1578598	0	C	SNP	G	137	122	257	99.62	260	Ala329Gly (gcc/gGc)	Rv1402	priA	primosomal protein N'
1581433	0	C	SNP	G	145	92	233	99.58	238	Ser179Ser (tcg/tcC)	Rv1405c	-	methyltransferase
1587457	0	G	SNP	A	92	105	195	99.49	198	Leu104Leu (ctg/Ttg)	Rv1410c	-	aminoglycosides/tetracycline-transport integral membrane protein
1588899	0	G	SNP	T	98	99	196	100	197	Ala111Ala (gcg/gcT)	Rv1412	ribC	riboflavin synthase
1604835	0	C	SNP	A	83	74	156	100	157
1609840	0	A	SNP	G	97	90	180	98.94	189	Pro586Pro (cca/ccG)	Rv1431	-	hypothetical protein
1613035	0	T	SNP	C	103	96	199	100	199
1624791	0	C	SNP	G	96	92	186	100	188	Arg192Pro (cga/cCa)	Rv1446c	opcA	OXPP cycle protein OpcA
1626656	0	C	SNP	T	106	99	204	99.03	207	Glu103Lys (gag/Aag)	Rv1447c	zwf2	glucose-6-phosphate 1-dehydrogenase
1630148	0	A	SNP	C	104	99	202	100	203	Tyr18Asp (tac/Gac)	Rv1449c	tkt	transketolase
1631623	0	G	SNP	C	5	6	11	100	11	Ala1002Gly (gcc/gGc)	Rv1450c	PE_PGRS27	PE-PGRS family protein PE_PGRS27
1633324	0	C	Del	GAP	102	121	226	86.77	257		Rv1450c	PE_PGRS27	PE-PGRS family protein PE_PGRS27
1633325	0	C	Del	GAP	102	121	226	87.45	255		Rv1450c	PE_PGRS27	PE-PGRS family protein PE_PGRS27
1633326	0	G	Del	GAP	102	121	226	88.84	251		Rv1450c	PE_PGRS27	PE-PGRS family protein PE_PGRS27
1633327	0	G	Del	GAP	102	123	227	90	250		Rv1450c	PE_PGRS27	PE-PGRS family protein PE_PGRS27
1633328	0	C	Del	GAP	102	123	227	91.09	247		Rv1450c	PE_PGRS27	PE-PGRS family protein PE_PGRS27
1633329	0	A	Del	GAP	102	123	227	100	225		Rv1450c	PE_PGRS27	PE-PGRS family protein PE_PGRS27
1633330	0	C	Del	GAP	102	123	227	99.12	227		Rv1450c	PE_PGRS27	PE-PGRS family protein PE_PGRS27
1633331	0	C	Del	GAP	102	123	227	98.25	229		Rv1450c	PE_PGRS27	PE-PGRS family protein PE_PGRS27
1633332	0	T	Del	GAP	102	123	227	96.98	232		Rv1450c	PE_PGRS27	PE-PGRS family protein PE_PGRS27
1633344	0	A	SNP	G	120	145	258	99.25	267	Asn428Asn (aat/aaC)	Rv1450c	PE_PGRS27	PE-PGRS family protein PE_PGRS27
1633361	1	C	Ins	A	116	126	242	81.76	242		Rv1450c	PE_PGRS27	PE-PGRS family protein PE_PGRS27
1633361	2	C	Ins	T	116	126	242	81.76	242		Rv1450c	PE_PGRS27	PE-PGRS family protein PE_PGRS27
1633364	0	C	Del	GAP	115	116	232	89.19	259		Rv1450c	PE_PGRS27	PE-PGRS family protein PE_PGRS27
1633365	0	C	Del	GAP	115	116	232	87.17	265		Rv1450c	PE_PGRS27	PE-PGRS family protein PE_PGRS27
1633431	0	C	SNP	A	129	142	261	98.55	275	Gly399Gly (ggg/ggT)	Rv1450c	PE_PGRS27	PE-PGRS family protein PE_PGRS27
1633523	0	C	SNP	T	67	69	122	97.14	140	Ala369Thr (gcc/Acc)	Rv1450c	PE_PGRS27	PE-PGRS family protein PE_PGRS27
1633532	0	C	SNP	T	6	5	11	84.62	13	Asp366Asn (gac/Aac)	Rv1450c	PE_PGRS27	PE-PGRS family protein PE_PGRS27
1633533	0	A	SNP	G	5	4	9	81.82	11	Gly365Gly (ggt/ggC)	Rv1450c	PE_PGRS27	PE-PGRS family protein PE_PGRS27
1633590	0	G	SNP	A	62	5	61	90.54	74	Gly346Gly (ggc/ggT)	Rv1450c	PE_PGRS27	PE-PGRS family protein PE_PGRS27
1633595	0	T	SNP	C	62	6	68	91.89	74	Thr345Ala (acc/Gcc)	Rv1450c	PE_PGRS27	PE-PGRS family protein PE_PGRS27
1633602	0	A	SNP	G	63	6	68	98.57	70	Val342Val (gtt/gtC)	Rv1450c	PE_PGRS27	PE-PGRS family protein PE_PGRS27
1633604	0	C	SNP	T	60	5	63	92.86	70	Val342Ile (gtt/Att)	Rv1450c	PE_PGRS27	PE-PGRS family protein PE_PGRS27
1633605	0	C	SNP	A	59	5	61	94.12	68	Gly341Gly (ggg/ggT)	Rv1450c	PE_PGRS27	PE-PGRS family protein PE_PGRS27
1633608	0	A	SNP	G	64	5	68	95.83	72	Gly340Gly (ggt/ggC)	Rv1450c	PE_PGRS27	PE-PGRS family protein PE_PGRS27
1633612	0	G	SNP	T	66	6	71	93.51	77	Ala339Asp (gcc/gAc)	Rv1450c	PE_PGRS27	PE-PGRS family protein PE_PGRS27
1633626	0	A	SNP	G	106	29	132	99.26	136	Gly334Gly (ggt/ggC)	Rv1450c	PE_PGRS27	PE-PGRS family protein PE_PGRS27
1633632	0	G	SNP	A	102	32	128	99.26	135	Gly332Gly (ggc/ggT)	Rv1450c	PE_PGRS27	PE-PGRS family protein PE_PGRS27
1633647	0	G	SNP	A	109	34	138	99.31	144	Gly327Gly (ggc/ggT)	Rv1450c	PE_PGRS27	PE-PGRS family protein PE_PGRS27
1633653	0	C	SNP	G	98	34	126	97.78	135	Gly325Gly (ggg/ggC)	Rv1450c	PE_PGRS27	PE-PGRS family protein PE_PGRS27
1633656	0	T	SNP	C	97	35	129	99.25	133	Gly324Gly (gga/ggG)	Rv1450c	PE_PGRS27	PE-PGRS family protein PE_PGRS27
1633661	0	T	SNP	C	102	33	131	99.26	136	Thr323Ala (acc/Gcc)	Rv1450c	PE_PGRS27	PE-PGRS family protein PE_PGRS27
1633662	0	G	SNP	C	99	33	131	97.06	136	Gly322Gly (ggc/ggG)	Rv1450c	PE_PGRS27	PE-PGRS family protein PE_PGRS27
1636826	0	C	SNP	A	129	163	282	97.66	299	Gly468Gly (ggg/ggT)	Rv1452c	PE_PGRS28	PE-PGRS family protein PE_PGRS28
1636868	0	C	SNP	G	108	118	222	100	226	Gln454His (cag/caC)	Rv1452c	PE_PGRS28	PE-PGRS family protein PE_PGRS28
1636871	0	A	SNP	G	106	111	212	99.54	218	Ala453Ala (gct/gcC)	Rv1452c	PE_PGRS28	PE-PGRS family protein PE_PGRS28
1636874	0	G	SNP	A	104	113	215	100	217	Gly452Gly (ggc/ggT)	Rv1452c	PE_PGRS28	PE-PGRS family protein PE_PGRS28
1636878	0	G	SNP	A	103	110	207	100	213	Thr451Ile (acc/aTc)	Rv1452c	PE_PGRS28	PE-PGRS family protein PE_PGRS28
1636880	0	G	SNP	C	105	116	214	100	221	Ile450Met (atc/atG)	Rv1452c	PE_PGRS28	PE-PGRS family protein PE_PGRS28
1636881	0	A	SNP	G	107	116	219	100	223	Ile450Thr (atc/aCc)	Rv1452c	PE_PGRS28	PE-PGRS family protein PE_PGRS28
1636918	0	C	SNP	T	161	189	334	100	350	Ala438Thr (gcc/Acc)	Rv1452c	PE_PGRS28	PE-PGRS family protein PE_PGRS28
1636927	0	C	SNP	T	143	182	315	99.69	326	Asp435Asn (gac/Aac)	Rv1452c	PE_PGRS28	PE-PGRS family protein PE_PGRS28
1636928	0	A	SNP	G	145	195	335	100	340	Gly434Gly (ggt/ggC)	Rv1452c	PE_PGRS28	PE-PGRS family protein PE_PGRS28
1636934	0	A	SNP	G	147	198	340	99.42	347	His432His (cat/caC)	Rv1452c	PE_PGRS28	PE-PGRS family protein PE_PGRS28
1636936	0	G	SNP	T	147	182	323	99.7	330	His432Asn (cat/Aat)	Rv1452c	PE_PGRS28	PE-PGRS family protein PE_PGRS28
1637192	0	G	SNP	A	59	42	90	90.18	112	Gly346Gly (ggc/ggT)	Rv1452c	PE_PGRS28	PE-PGRS family protein PE_PGRS28
1637197	0	T	SNP	C	61	63	121	96.12	129	Thr345Ala (acc/Gcc)	Rv1452c	PE_PGRS28	PE-PGRS family protein PE_PGRS28
1637204	0	A	SNP	G	61	65	123	96.18	131	Val342Val (gtt/gtC)	Rv1452c	PE_PGRS28	PE-PGRS family protein PE_PGRS28
1637206	0	C	SNP	T	56	55	106	93.28	119	Val342Ile (gtt/Att)	Rv1452c	PE_PGRS28	PE-PGRS family protein PE_PGRS28
1637207	0	C	SNP	A	55	60	114	92.74	124	Gly341Gly (ggg/ggT)	Rv1452c	PE_PGRS28	PE-PGRS family protein PE_PGRS28
1637210	0	A	SNP	G	64	65	126	94.85	136	Gly340Gly (ggt/ggC)	Rv1452c	PE_PGRS28	PE-PGRS family protein PE_PGRS28
1637214	0	G	SNP	T	64	58	113	93.85	130	Ala339Asp (gcc/gAc)	Rv1452c	PE_PGRS28	PE-PGRS family protein PE_PGRS28
1637228	0	A	SNP	G	102	140	235	98.37	246	Gly334Gly (ggt/ggC)	Rv1452c	PE_PGRS28	PE-PGRS family protein PE_PGRS28
1637234	0	G	SNP	A	100	150	246	99.6	251	Gly332Gly (ggc/ggT)	Rv1452c	PE_PGRS28	PE-PGRS family protein PE_PGRS28
1637249	0	G	SNP	A	109	143	238	99.6	253	Gly327Gly (ggc/ggT)	Rv1452c	PE_PGRS28	PE-PGRS family protein PE_PGRS28
1637255	0	C	SNP	G	101	120	214	99.55	222	Gly325Gly (ggg/ggC)	Rv1452c	PE_PGRS28	PE-PGRS family protein PE_PGRS28
1637258	0	T	SNP	C	99	122	215	99.55	222	Gly324Gly (gga/ggG)	Rv1452c	PE_PGRS28	PE-PGRS family protein PE_PGRS28
1637263	0	T	SNP	C	102	121	221	99.55	224	Thr323Ala (acc/Gcc)	Rv1452c	PE_PGRS28	PE-PGRS family protein PE_PGRS28
1637264	0	G	SNP	C	106	124	226	98.71	233	Gly322Gly (ggc/ggG)	Rv1452c	PE_PGRS28	PE-PGRS family protein PE_PGRS28
1639489	0	T	SNP	C	104	85	187	99.47	190	Leu370Ser (ttg/tCg)	Rv1453	-	transcriptional activator protein
1639594	0	C	SNP	A	104	102	203	100	206	Pro405Gln (cca/cAa)	Rv1453	-	transcriptional activator protein
1640474	0	C	SNP	T	104	83	182	99.47	188	Val63Ile (gta/Ata)	Rv1454c	qor	quinone reductase
1645599	0	C	SNP	T	122	129	250	100	251	Ala180Ala (gcg/gcA)	Rv1459c	-	alpha-(1->6)-mannopyranosyltransferase
1650072	0	A	SNP	G	102	94	190	98.49	199	Asn183Asp (aac/Gac)	Rv1462	-	hypothetical protein
1676290	0	C	SNP	A	120	116	231	100	236	Lys198Asn (aag/aaT)	Rv1486c	-	hypothetical protein
1679273	0	C	SNP	A	122	124	241	99.6	247
1689349	0	C	SNP	T	86	114	196	100	200	Arg191His (cgc/cAc)	Rv1498c	-	methyltransferase
1692141	0	A	SNP	C	96	88	181	98.92	186	Ile84Ile (ata/atC)	Rv1501	-	hypothetical protein
1693561	0	A	SNP	G	139	114	245	100	253	Tyr213Cys (tac/tGc)	Rv1502	-	hypothetical protein
1698581	0	G	SNP	C	127	99	223	99.12	228	Phe438Leu (ttc/ttG)	Rv1508c	-	membrane protein
1698911	0	G	SNP	A	112	101	208	100	213	Gly328Gly (ggc/ggT)	Rv1508c	-	membrane protein
1701247	0	C	SNP	T	118	98	213	99.08	218
1706119	0	T	SNP	C	90	110	199	100	200	Ser159Ser (tca/tcG)	Rv1514c	-	glycosyltransferase
1719757	0	G	SNP	T	109	115	223	99.12	226	Pro344Pro (ccg/ccT)	Rv1524	-	glycosyltransferase		phylo (4,5)
1728837	0	A	SNP	G	121	112	231	99.57	234
1752561	0	T	SNP	C	82	86	166	100	168	Asp258Gly (gac/gGc)	Rv1548c	PPE21	PPE family protein PPE21
1752917	0	G	Del	GAP	112	99	210	94.2	224		Rv1548c	PPE21	PPE family protein PPE21
1752918	0	A	Del	GAP	112	99	210	95.48	221		Rv1548c	PPE21	PPE family protein PPE21
1752919	0	C	Del	GAP	112	99	210	95.91	220		Rv1548c	PPE21	PPE family protein PPE21
1752920	0	G	Del	GAP	112	99	210	96.79	218		Rv1548c	PPE21	PPE family protein PPE21
1752921	0	G	Del	GAP	112	99	210	96.35	219		Rv1548c	PPE21	PPE family protein PPE21
1752922	0	C	Del	GAP	112	99	210	96.35	219		Rv1548c	PPE21	PPE family protein PPE21
1752923	0	C	Del	GAP	112	99	210	96.35	219		Rv1548c	PPE21	PPE family protein PPE21
1752924	0	T	Del	GAP	112	99	210	97.69	216		Rv1548c	PPE21	PPE family protein PPE21
1752925	0	C	Del	GAP	112	99	210	98.14	215		Rv1548c	PPE21	PPE family protein PPE21
1753519	1	G	Ins	C	62	84	146	84.88	146
1759252	0	G	SNP	T	107	130	235	100	237	Ser524Ser (tcg/tcT)	Rv1552	frdA	fumarate reductase flavoprotein subunit		phylo (not 4,9)
1760292	0	A	SNP	G	108	119	225	100	227	Met40Val (atg/Gtg)	Rv1554	frdC	fumarate reductase membrane anchor subunit
1767892	0	G	SNP	A	111	95	202	99.52	207	Ala514Val (gcc/gTc)	Rv1563c	treY	maltooligosyl trehalose synthase
1778430	0	T	SNP	C	130	135	259	100	265	Met191Thr (atg/aCg)	Rv1570	bioD	ATP-dependent dethiobiotin synthetase BioD
1779370	0	G	SNP	C	112	105	214	100	217	Thr19Thr (acg/acC)	Rv1573	-	phage protein
1780586	1	C	Ins	G	94	86	180	96.26	181		Rv1575	-	phage protein
1781580	0	C	SNP	T	122	128	243	98.43	254	Trp162_ (tgg/tAg)	Rv1576c	-	phage capsid protein
1788570	0	G	SNP	T	101	95	188	89.09	220	Asn198Lys (aac/aaA)	Rv1587c	-	hypothetical protein
1788613	0	C	SNP	T	95	85	173	81.08	222	Gly184Asp (ggc/gAc)	Rv1587c	-	hypothetical protein
1789446	0	C	SNP	T	126	106	230	100	232	Val131Ile (gtc/Atc)	Rv1588c	-	hypothetical protein
1789564	0	C	SNP	T	126	97	217	100	223	Arg91Arg (cgg/cgA)	Rv1588c	-	hypothetical protein
1789565	0	C	SNP	A	131	102	225	100	233	Arg91Leu (cgg/cTg)	Rv1588c	-	hypothetical protein
1789650	0	C	SNP	T	135	166	296	100	301	Ala63Thr (gcc/Acc)	Rv1588c	-	hypothetical protein
1789654	0	A	SNP	G	131	168	295	100	299	Leu61Leu (ctt/ctC)	Rv1588c	-	hypothetical protein
1789671	0	C	SNP	T	122	181	301	100	303	Ala56Thr (gcg/Acg)	Rv1588c	-	hypothetical protein
1789678	0	C	SNP	G	125	183	304	100	308	Val53Val (gtg/gtC)	Rv1588c	-	hypothetical protein
1789766	0	T	SNP	G	107	111	213	82.89	263	Asp24Ala (gac/gCc)	Rv1588c	-	hypothetical protein
1798355	0	G	SNP	A	85	97	181	100	182	Gly21Asp (ggt/gAt)	Rv1597	-	hypothetical protein
1803265	0	G	SNP	A	99	109	205	100	208	Ser201Asn (agc/aAc)	Rv1602	hisH	imidazole glycerol phosphate synthase subunit HisH
1804409	0	C	SNP	A	122	91	212	100	213	Pro124Gln (cca/cAa)	Rv1604	impA	inositol-monophosphatase ImpA
1804616	0	G	SNP	A	106	116	216	99.55	223	Gly193Asp (ggc/gAc)	Rv1604	impA	inositol-monophosphatase ImpA
1817976	0	A	SNP	T	117	99	207	100	216	His121Leu (cac/cTc)	Rv1618	tesB1	acyl-CoA thioesterase TesB
1823658	0	C	SNP	T	110	115	223	99.56	226	Arg248Gln (cgg/cAg)	Rv1622c	cydB	cytochrome D ubiquinol oxidase subunit II CydB
1836286	0	G	SNP	C	123	117	237	99.59	241
1843658	0	G	SNP	A	94	97	185	100	191	Thr12Ile (acc/aTc)	Rv1637c	-	hypothetical protein
1847919	0	C	SNP	G	106	130	235	100	236	Thr180Thr (acg/acC)	Rv1639c	-	hypothetical protein
1854300	0	T	SNP	C	98	104	200	100	202	Leu232Pro (ctg/cCg)	Rv1644	tsnR	23S rRNA methyltransferase TsnR
1856285	0	A	SNP	G	100	97	193	100	197	Gln174Gln (caa/caG)	Rv1646	PE17	PE family protein PE17
1856777	0	G	SNP	C	110	97	203	100	207	Ala2Pro (gcg/Ccg)	Rv1647	-	adenylate cyclase
1874537	0	C	SNP	T	112	114	223	100	226	Ala126Ala (gcc/gcT)	Rv1660	pks10	chalcone synthase
1881343	0	G	SNP	T	114	98	210	99.53	213	Ala2014Ser (gcc/Tcc)	Rv1661	pks7	polyketide synthase
1882980	0	C	SNP	T	96	99	187	98.48	198	Ala426Val (gcg/gTg)	Rv1662	pks8	polyketide synthase
1883307	0	C	SNP	T	95	111	199	99.52	207	Ala535Val (gcg/gTg)	Rv1662	pks8	polyketide synthase
1885772	0	G	SNP	A	110	101	205	100	211	Ala1357Thr (gcc/Acc)	Rv1662	pks8	polyketide synthase
1885788	0	C	SNP	T	113	100	211	99.53	214	Thr1362Met (acg/aTg)	Rv1662	pks8	polyketide synthase
1894300	1	G	Ins	G	96	85	181	85.38	181
1894300	2	G	Ins	T	96	85	181	85.38	181
1894300	3	G	Ins	C	94	84	178	83.96	178
1894300	4	G	Ins	T	93	84	177	83.49	178
1894300	5	G	Ins	T	94	84	178	83.96	178
1894300	6	G	Ins	G	91	83	174	82.08	175
1894300	7	G	Ins	C	90	82	172	81.13	173
1894300	8	G	Ins	C	91	82	173	81.6	173
1894300	9	G	Ins	G	91	82	173	81.6	173
1894300	10	G	Ins	C	91	82	173	81.6	173
1901493	0	T	SNP	C	103	115	216	99.09	220	Ser149Ser (agt/agC)	Rv1676	-	hypothetical protein
1901924	0	T	SNP	C	128	116	240	100	244	Leu59Leu (ctt/ctC)	Rv1677	dsbF	lipoprotein DsbF
1907296	0	G	SNP	C	115	121	234	100	236	Ala298Ala (gcg/gcC)	Rv1682	-	hypothetical protein
1917972	0	A	SNP	G	125	106	227	100	231	Leu11Leu (cta/ctG)	Rv1694	tlyA	16S/23S rRNA (cytidine-2'-O)-methyltransferase TlyA			capreomycin (CPR)
1931179	0	C	SNP	A	102	98	198	100	200	Arg93Leu (cgg/cTg)	Rv1704c	cycA	D-serine/alanine/glycine transporter protein CycA
1933988	0	G	SNP	A	111	109	219	100	220
1944402	0	T	SNP	C	96	85	178	100	181	Val276Ala (gtc/gCc)	Rv1716	-	hypothetical protein
1950767	0	T	SNP	C	105	105	207	100	210	Lys95Lys (aaa/aaG)	Rv1724c	-	hypothetical protein
1955930	0	G	SNP	A	107	112	214	99.55	220	Thr439Met (acg/aTg)	Rv1730c	-	penicillin-binding protein
1960284	0	C	SNP	A	96	90	184	100	186	Gln68His (cag/caT)	Rv1733c	-	transmembrane protein
1967237	0	C	SNP	A	108	94	195	100	202	Arg134Leu (cga/cTa)	Rv1739c	-	sulfate ABC transporter permease
1977408	0	G	SNP	A	96	109	204	99.51	206	Leu160Leu (ctg/Ttg)	Rv1749c	-	integral membrane protein
1980871	0	G	SNP	C	120	98	208	99.09	220	Ala417Ala (gcg/gcC)	Rv1751	-	oxidoreductase
1981605	0	C	SNP	G	98	126	222	100	224
1990897	0	C	SNP	A	4	4	8	100	8	Ala561Ser (gcc/Tcc)	Rv1759c	wag22	PE-PGRS family protein Wag22
2001368	0	C	SNP	T	144	137	272	98.94	284	Thr252Ile (acc/aTc)	Rv1768	PE_PGRS31	PE-PGRS family protein PE_PGRS31
2005932	0	C	SNP	T	114	114	224	99.56	229	Arg258Cys (cgt/Tgt)	Rv1771	-	L-gulono-1,4-lactone dehydrogenase
2022868	0	T	SNP	C	120	121	237	99.59	242	Ser1204Ser (agt/agC)	Rv1783	eccC5	ESX-5 type VII secretion system protein EccC5
2035893	0	G	SNP	T	118	106	216	98.68	227	Ser137Ser (tcg/tcT)	Rv1797	eccE5	ESX-5 type VII secretion system protein EccE
2044838	0	C	SNP	T	105	97	202	99.51	203
2045310	0	A	SNP	G	114	133	244	100	247	Ile511Ile (att/atC)	Rv1803c	PE_PGRS32	PE-PGRS family protein PE_PGRS32
2049065	0	T	SNP	C	88	113	201	100	201
2049097	0	G	SNP	C	82	106	188	100	188
2051746	0	T	SNP	C	122	125	245	100	247	Ala155Ala (gct/gcC)	Rv1809	PPE33	PPE family protein PPE33
2052035	0	G	SNP	T	128	119	246	99.6	248	Val252Leu (gtg/Ttg)	Rv1809	PPE33	PPE family protein PPE33
2055271	0	A	SNP	G	118	105	219	100	223	Leu30Pro (cta/cCa)	Rv1812c	-	dehydrogenase
2057376	0	A	SNP	G	113	105	208	98.64	221	Thr286Ala (acc/Gcc)	Rv1814	erg3	membrane-bound C-5 sterol desaturase
2057774	0	A	SNP	T	113	125	235	100	238	Ile83Phe (atc/Ttc)	Rv1815	-	hypothetical protein
2058203	0	C	SNP	T	119	113	226	99.57	233
2084560	0	T	SNP	G	113	125	235	99.58	239	His26Pro (cac/cCc)	Rv1836c	-	hypothetical protein
2093998	0	C	SNP	T	106	102	205	99.52	209	Leu397Leu (ctg/ctA)	Rv1844c	gnd1	6-phosphogluconate dehydrogenase
2094912	0	C	Del	GAP	95	98	191	88.94	217		Rv1844c	gnd1	6-phosphogluconate dehydrogenase
2094913	0	A	Del	GAP	95	98	191	89.35	216		Rv1844c	gnd1	6-phosphogluconate dehydrogenase
2094914	0	G	Del	GAP	95	98	191	89.35	216		Rv1844c	gnd1	6-phosphogluconate dehydrogenase
2094915	0	C	Del	GAP	95	98	191	90.19	214		Rv1844c	gnd1	6-phosphogluconate dehydrogenase
2094916	0	G	Del	GAP	95	98	191	89.77	215		Rv1844c	gnd1	6-phosphogluconate dehydrogenase
2094917	0	T	Del	GAP	95	98	191	91.04	212		Rv1844c	gnd1	6-phosphogluconate dehydrogenase
2096186	0	A	SNP	G	116	127	240	100	243	Thr138Thr (act/acC)	Rv1846c	blaI	transcriptional repressor BlaI
2101009	0	G	SNP	C	112	115	223	99.13	229	Val224Leu (gtc/Ctc)	Rv1852	ureG	urease accessory protein UreG
2103187	0	C	SNP	T	110	94	200	99.51	205	Val307Val (gtg/gtA)	Rv1855c	-	oxidoreductase
2108141	0	T	SNP	C	113	124	233	100	237	Phe136Leu (ttc/Ctc)	Rv1860	apa	hypothetical protein
2109523	1	C	Ins	G	95	83	178	92.71	178
2109694	0	T	SNP	C	102	103	199	100	205	Cys51Arg (tgc/Cgc)	Rv1862	adhA	alcohol dehydrogenase A
2116903	0	C	SNP	T	106	113	216	100	219	Gly380Gly (ggc/ggT)	Rv1867	-	hypothetical protein
2119297	0	G	SNP	A	107	122	227	100	229	Asp651Asn (gac/Aac)	Rv1868	-	hypothetical protein
2123169	0	T	SNP	G	109	116	221	99.56	226
2128870	0	A	SNP	G	127	92	218	99.55	220	Leu283Leu (cta/ctG)	Rv1878	glnA3	glutamine synthetase GlnA
2133468	1	T	Ins	T	96	83	179	93.23	179		Rv1883c	-	hypothetical protein
2133468	2	T	Ins	C	96	83	179	93.23	179		Rv1883c	-	hypothetical protein
2133468	3	T	Ins	G	96	83	179	93.23	179		Rv1883c	-	hypothetical protein
2133468	4	T	Ins	C	96	83	179	93.23	179		Rv1883c	-	hypothetical protein
2133468	5	T	Ins	A	96	83	179	93.23	179		Rv1883c	-	hypothetical protein
2133468	6	T	Ins	T	96	83	179	93.23	179		Rv1883c	-	hypothetical protein
2133468	7	T	Ins	G	96	83	179	93.23	179		Rv1883c	-	hypothetical protein
2133468	8	T	Ins	C	96	83	179	93.23	179		Rv1883c	-	hypothetical protein
2133468	9	T	Ins	C	94	82	176	91.67	176		Rv1883c	-	hypothetical protein
2133468	10	T	Ins	G	94	81	175	91.15	175		Rv1883c	-	hypothetical protein
2133468	11	T	Ins	T	94	80	174	90.62	174		Rv1883c	-	hypothetical protein
2133468	12	T	Ins	C	93	79	172	89.58	172		Rv1883c	-	hypothetical protein
2135870	0	T	SNP	C	113	133	244	100	246
2141996	0	A	Del	GAP	115	107	206	99.55	223
2141997	0	C	Del	GAP	115	107	206	99.55	223
2141998	0	G	Del	GAP	115	107	206	99.55	223
2141999	0	A	Del	GAP	115	107	206	99.55	223
2143328	0	G	SNP	C	89	112	198	99.5	202	Val270Leu (gtg/Ctg)	Rv1895	-	zinc-binding alcohol dehydrogenase
2147022	0	A	SNP	C	128	133	257	100	261	Ile204Met (att/atG)	Rv1900c	lipJ	lignin peroxidase LipJ
2155168	0	C	SNP	G	125	120	244	100	245	Ser315Thr (agc/aCc)	Rv1908c	katG	catalase-peroxidase	isoniazid (INH)		isoniazid (INH)
2163790	0	A	SNP	C	60	63	123	99.19	124	Pro1174Pro (cct/ccG)	Rv1917c	PPE34	PPE family protein PPE34
2165286	0	A	SNP	C	98	109	205	100	207	Ser676Ala (tca/Gca)	Rv1917c	PPE34	PPE family protein PPE34
2170568	0	G	SNP	C	105	129	228	100	234	Ile15Met (atc/atG)	Rv1918c	PPE35	PPE family protein PPE35
2176198	0	C	SNP	T	116	114	226	100	230	Asp342Asp (gac/gaT)	Rv1923	lipD	lipase LipD
2184176	0	G	SNP	A	107	113	209	99.55	221	Ala261Val (gcg/gTg)	Rv1933c	fadE18	acyl-CoA dehydrogenase FadE18
2185888	0	C	SNP	T	123	109	227	100	232	Gly101Ser (ggc/Agc)	Rv1934c	fadE17	acyl-CoA dehydrogenase FadE17
2186054	0	G	SNP	A	120	107	226	100	227	His45His (cac/caT)	Rv1934c	fadE17	acyl-CoA dehydrogenase FadE17
2187087	0	C	SNP	T	98	113	206	100	211	Glu25Lys (gaa/Aaa)	Rv1935c	echA13	enoyl-CoA hydratase EchA13
2203215	0	A	SNP	G	112	108	218	100	220	Cys140Arg (tgc/Cgc)	Rv1958c	-	hypothetical protein
2205511	0	C	SNP	T	88	90	177	100	178	Thr13Thr (acg/acA)	Rv1962A	vapB35	antitoxin VapB35
2207591	1	T	Ins	C	114	91	205	97.62	205
2211826	0	A	SNP	G	106	107	212	100	213	Lys67Lys (aaa/aaG)	Rv1968	mce3C	Mce family protein Mce3C
2216443	0	C	SNP	A	102	113	210	100	215	Ala396Glu (gcg/gAg)	Rv1971	mce3F	Mce family protein Mce3F
2220512	0	T	SNP	G	132	129	256	100	261	Ser253Ser (tct/tcG)	Rv1977	-	hypothetical protein
2223293	0	T	SNP	C	121	127	245	100	248
2227999	0	C	SNP	T	106	99	204	100	205	Gly188Asp (ggc/gAc)	Rv1984c	cfp21	cutinase
2228967	0	A	SNP	G	120	119	234	100	239
2233198	0	G	SNP	C	102	105	206	97.18	213	Asp34Glu (gac/gaG)	Rv1989c	-	hypothetical protein
2251999	0	A	SNP	G	104	87	190	100	191
2253701	0	C	SNP	G	105	113	215	100	218	Ala567Gly (gca/gGa)	Rv2006	otsB1	trehalose-6-phosphate phosphatase OtsB
2260117	0	A	SNP	G	94	90	181	98.92	186
2260525	0	C	SNP	T	130	110	233	100	240
2264782	0	C	SNP	A	117	96	207	100	213	Ala262Glu (gcg/gAg)	Rv2017	-	transcriptional regulator
2265059	0	T	SNP	G	119	117	232	100	236
2269756	0	G	SNP	C	121	125	239	99.6	247	Pro162Arg (ccg/cGg)	Rv2024c	-	hypothetical protein
2269780	0	T	SNP	C	112	129	239	100	241	Asp154Gly (gac/gGc)	Rv2024c	-	hypothetical protein
2270100	0	C	SNP	T	111	88	196	100	199	Trp47_ (tgg/tgA)	Rv2024c	-	hypothetical protein
2270102	0	A	SNP	G	113	93	204	100	206	Trp47Arg (tgg/Cgg)	Rv2024c	-	hypothetical protein
2280057	0	C	SNP	G	100	99	197	99	201	Pro310Arg (ccg/cGg)	Rv2032	acg	NAD(P)H nitroreductase
2280668	0	G	SNP	A	104	107	204	99.53	212	His139Tyr (cat/Tat)	Rv2033c	-	hypothetical protein
2282787	0	C	SNP	T	92	105	194	100	197	Cys312Tyr (tgt/tAt)	Rv2037c	-	transmembrane protein
2283866	0	A	SNP	C	110	101	210	98.6	214	Ser311Ala (tcg/Gcg)	Rv2038c	-	sugar ABC transporter ATP-binding protein
2285251	0	C	SNP	A	110	97	205	99.52	208	Val131Phe (gtc/Ttc)	Rv2039c	-	sugar ABC transporter permease
2287121	0	A	SNP	G	95	94	189	100	189	Asp242Asp (gat/gaC)	Rv2041c	-	sugar ABC transporter substrate-binding lipoprotein
2288955	0	T	SNP	G	101	94	193	99.49	196	Lys96Thr (aag/aCg)	Rv2043c	pncA	pyrazinamidase/nicotinamidase PncA	pyrazinamide (PZA)		pyrazinamide (PZA)
2291635	0	G	SNP	A	104	114	211	100	218	Ala123Thr (gcc/Acc)	Rv2046	lppI	lipoprotein LppI
2300546	0	A	SNP	T	95	109	204	98.08	208	His2147Gln (cat/caA)	Rv2048c	pks12	polyketide synthase
2300552	0	T	SNP	G	92	108	196	98.04	204	Pro2145Pro (cca/ccC)	Rv2048c	pks12	polyketide synthase
2300555	0	A	SNP	G	90	106	194	97.51	201	Asp2144Asp (gat/gaC)	Rv2048c	pks12	polyketide synthase
2312265	0	T	SNP	G	107	102	203	99.52	210	Thr85Pro (acc/Ccc)	Rv2052c	-	hypothetical protein
2325142	0	G	SNP	A	91	108	197	100	199	Ala243Ala (gcc/gcT)	Rv2067c	-	hypothetical protein
2329533	0	A	SNP	G	104	120	221	99.56	225	Leu205Pro (ctc/cCc)	Rv2072c	cobL	precorrin-6Y C(5,15)-methyltransferase
2334007	0	A	SNP	G	115	116	226	100	231	Ala96Ala (gct/gcC)	Rv2077c	-	transmembrane protein
2335075	0	A	SNP	G	109	91	200	99.5	201	Glu6Gly (gaa/gGa)	Rv2078	-	hypothetical protein
2335494	0	A	SNP	G	118	123	239	100	241	Tyr47Cys (tac/tGc)	Rv2079	-	hypothetical protein
2338263	0	G	SNP	A	76	68	138	99.31	145	Gly81Gly (ggc/ggT)	Rv2081c	-	transmembrane protein
2340621	0	C	SNP	G	105	118	216	100	223	Pro638Arg (ccc/cGc)	Rv2082	-	hypothetical protein
2341636	0	C	SNP	G	114	114	227	100	228	Leu256Val (ctg/Gtg)	Rv2083	-	hypothetical protein
2344389	0	T	SNP	A	89	109	197	100	198
2345037	0	C	SNP	A	124	112	235	100	236	Leu209Leu (ctc/ctA)	Rv2088	pknJ	transmembrane serine/threonine-protein kinase PknJ
2353070	0	G	SNP	A	82	107	188	100	189	Asp76Asp (gac/gaT)	Rv2094c	tatA	Sec-independent protein translocase membrane-bound protein TatA
2357269	0	G	Del	GAP	88	95	188	78.21	234
2357270	0	C	Del	GAP	88	95	188	79.57	230
2357271	0	C	Del	GAP	88	94	188	77.78	234
2361311	0	C	SNP	T	87	116	193	99.51	204	Leu358Phe (ctc/Ttc)	Rv2101	helZ	helicase HelZ
2361604	0	C	SNP	G	100	102	200	100	202	Val455Val (gtc/gtG)	Rv2101	helZ	helicase HelZ
2362041	0	C	SNP	A	105	97	202	100	202	Pro601Gln (ccg/cAg)	Rv2101	helZ	helicase HelZ
2368565	0	A	Del	GAP	109	111	217	98.65	223
2377706	0	C	SNP	T	99	92	189	99.48	192	Val203Met (gtg/Atg)	Rv2118c	-	tRNA (adenine(58)-N(1))-methyltransferase
2386389	0	G	SNP	A	109	107	214	100	216	Gly33Ser (ggc/Agc)	Rv2125	-	hypothetical protein
2387733	0	T	SNP	C	146	75	220	100	221	Glu80Glu (gaa/gaG)	Rv2126c	PE_PGRS37	PE-PGRS family protein PE_PGRS37
2388185	0	G	SNP	A	113	135	243	100	248
2390415	0	G	SNP	A	100	103	201	99.51	204	Arg259Cys (cgt/Tgt)	Rv2129c	-	oxidoreductase
2415656	0	G	SNP	C	115	107	222	100	222	Arg247Gly (cgg/Ggg)	Rv2155c	murD	UDP-N-acetylmuramoylalanine--D-glutamate ligase
2419540	0	T	SNP	C	152	151	300	99.67	304	Thr357Ala (acc/Gcc)	Rv2158c	murE	UDP-N-acetylmuramoylalanyl-D-glutamate--2, 6-diaminopimelate ligase
2424925	0	A	SNP	G	120	140	257	100	260
2427088	0	C	SNP	T	115	103	216	100	218	Arg384Lys (agg/aAg)	Rv2164c	-	hypothetical protein
2429939	0	G	SNP	C	113	97	208	100	210
2432078	1	G	Ins	T	90	71	161	93.06	161
2432078	2	G	Ins	T	90	71	161	93.06	161
2432078	3	G	Ins	T	90	71	161	93.06	161
2446408	0	G	SNP	A	104	122	223	98.26	230	Ala180Val (gcc/gTc)	Rv2184c	-	hypothetical protein
2448361	0	C	SNP	T	101	119	209	99.55	221	Gln68_ (cag/Tag)	Rv2187	fadD15	long-chain-fatty-acid--CoA ligase FadD15
2473708	0	C	SNP	T	118	122	239	100	240	Val103Val (gtc/gtT)	Rv2209	-	integral membrane protein
2474251	0	A	Del	GAP	99	75	171	92.06	189		Rv2209	-	integral membrane protein
2474252	0	C	Del	GAP	99	75	171	92.06	189		Rv2209	-	integral membrane protein
2474253	0	A	Del	GAP	99	75	171	100	174		Rv2209	-	integral membrane protein
2474254	0	G	Del	GAP	99	75	171	100	174		Rv2209	-	integral membrane protein
2474255	0	A	Del	GAP	99	75	171	100	174		Rv2209	-	integral membrane protein
2474256	0	T	Del	GAP	99	75	171	100	174		Rv2209	-	integral membrane protein
2474257	0	A	Del	GAP	99	75	171	100	174		Rv2209	-	integral membrane protein
2474258	0	A	Del	GAP	99	75	171	100	174		Rv2209	-	integral membrane protein
2499726	0	G	SNP	A	96	97	192	99.48	194	Asp299Asn (gat/Aat)	Rv2226	-	hypothetical protein
2509140	0	G	SNP	C	129	145	274	100	274	Ser79Cys (tcc/tGc)	Rv2236c	cobD	cobalamin biosynthesis transmembrane protein CobD
2509722	0	A	SNP	G	107	134	238	100	241	Pro78Pro (cca/ccG)	Rv2237	-	hypothetical protein
2520761	0	G	SNP	A	110	106	215	100	216	Glu7Lys (gag/Aag)	Rv2247	accD6	acetyl-/propionyl-CoA carboxylase subunit beta
2521342	0	T	SNP	C	109	120	229	100	229	Asp200Asp (gat/gaC)	Rv2247	accD6	acetyl-/propionyl-CoA carboxylase subunit beta
2523205	1	G	Ins	C	80	100	180	96.77	180
2523205	2	G	Ins	G	80	100	180	96.77	180
2523205	3	G	Ins	C	80	100	180	96.77	180
2525723	0	G	Del	GAP	98	90	187	97.92	192		Rv2251	-	flavoprotein
2528992	0	G	SNP	A	108	106	207	99.07	216	Pro61Pro (ccc/ccT)	Rv2256a	-	hypothetical protein
2529680	0	A	SNP	G	125	114	238	100	239	Thr65Thr (act/acC)	Rv2256c	-	hypothetical protein
2531742	0	A	SNP	G	86	90	175	100	176	Ala52Ala (gct/gcC)	Rv2258c	-	transcriptional regulator
2534563	0	G	Del	GAP	85	100	178	98.93	187
2534564	0	A	Del	GAP	84	98	178	99.45	183
2544639	0	C	SNP	T	117	118	233	99.58	236
2545140	0	C	SNP	T	80	130	206	99.06	212	Thr148Ile (acc/aTc)	Rv2270	lppN	lipoprotein LppN
2554437	0	C	SNP	A	103	101	201	99.51	205	Ala422Glu (gca/gAa)	Rv2281	pitB	phosphate permease
2565978	0	A	SNP	G	114	105	216	99.55	220	Thr218Ala (acg/Gcg)	Rv2294	-	cystathionine beta-lyase
2586127	0	A	SNP	G	101	121	219	99.55	223	Gly388Gly (ggt/ggC)	Rv2314c	-	hypothetical protein
2597696	0	C	SNP	T	97	131	226	99.13	230	Pro54Pro (ccg/ccA)	Rv2325c	-	hypothetical protein
2598400	0	A	SNP	G	113	103	213	100	216	Asn516Asn (aat/aaC)	Rv2326c	-	ABC transporter ATP-binding protein
2612632	0	C	SNP	A	107	121	221	100	228	Gly119Val (ggc/gTc)	Rv2337c	-	hypothetical protein
2634253	0	C	SNP	T	114	113	223	100	227
2638372	0	T	Del	GAP	42	52	93	98.95	95
2638373	0	C	Del	GAP	42	52	93	98.95	95
2638374	0	C	Del	GAP	42	52	93	98.95	95
2638375	0	A	Del	GAP	42	52	93	98.95	95
2656225	0	A	SNP	G	102	104	205	100	206	Val69Ala (gtc/gCc)	Rv2377c	-	hypothetical protein
2660319	0	C	SNP	G	117	100	216	100	217	Glu589Asp (gag/gaC)	Rv2379c	mbtF	peptide synthetase
2680658	0	T	SNP	G	100	102	199	99.51	203	Thr67Thr (act/acG)	Rv2386a	-	hypothetical protein
2692091	0	G	Del	GAP	84	116	194	94.34	212
2695378	0	C	SNP	G	101	101	200	100	202	Gly141Ala (ggc/gCc)	Rv2398c	cysW	sulfate ABC transporter permease CysW
2704884	1	A	Ins	C	69	91	160	96.39	160		Rv2407	-	ribonuclease Z
2704884	2	A	Ins	A	69	91	160	96.39	160		Rv2407	-	ribonuclease Z
2704884	3	A	Ins	G	66	91	157	94.58	157		Rv2407	-	ribonuclease Z
2704884	4	A	Ins	C	64	91	155	93.37	155		Rv2407	-	ribonuclease Z
2704884	5	A	Ins	G	62	88	150	90.36	151		Rv2407	-	ribonuclease Z
2704884	6	A	Ins	A	61	88	149	89.76	149		Rv2407	-	ribonuclease Z
2704884	7	A	Ins	C	61	88	149	89.76	149		Rv2407	-	ribonuclease Z
2713795	0	C	SNP	T	120	91	205	99.53	212
2718852	0	T	SNP	G	136	126	260	99.62	263
2720026	0	G	SNP	A	108	104	210	99.53	213	Asp144Asn (gat/Aat)	Rv2423	-	hypothetical protein
2734074	0	T	SNP	C	112	112	219	99.12	226	Val282Ala (gtc/gCc)	Rv2436	rbsK	ribokinase RbsK
2751804	0	C	SNP	T	117	110	224	100	227	Arg126Gln (cgg/cAg)	Rv2450c	rpfE	resuscitation-promoting factor RpfE
2752698	0	C	SNP	A	96	116	208	100	212
2760152	0	A	SNP	G	120	118	234	100	238	Tyr125Cys (tac/tGc)	Rv2458	mmuM	homocysteine S-methyltransferase MmuM
2779136	0	T	SNP	C	93	106	197	100	199	Ser1043Gly (agc/Ggc)	Rv2476c	gdh	NAD-dependent glutamate dehydrogenase
2782139	0	A	SNP	C	115	122	233	97.53	243	Ser42Ala (tcg/Gcg)	Rv2476c	gdh	NAD-dependent glutamate dehydrogenase
2784393	0	G	SNP	A	105	111	214	100	216	His72His (cac/caT)	Rv2478c	-	hypothetical protein
2786952	0	A	SNP	G	104	123	224	100	227	Cys778Arg (tgc/Cgc)	Rv2482c	plsB2	glycerol-3-phosphate acyltransferase
2789341	0	A	SNP	C	125	105	226	99.57	231	Ile561Ser (atc/aGc)	Rv2483c	plsC	bifunctional L-3-phosphoserine phosphatase/1-acyl-sn-glycerol-3-phosphate acyltransferase
2790578	0	G	SNP	A	115	97	207	100	212	Leu149Leu (ctg/Ttg)	Rv2483c	plsC	bifunctional L-3-phosphoserine phosphatase/1-acyl-sn-glycerol-3-phosphate acyltransferase
2795454	0	G	SNP	A	111	123	221	98.73	237	Val644Val (gtc/gtT)	Rv2487c	PE_PGRS42	PE-PGRS family protein PE_PGRS42
2800874	0	G	SNP	A	119	137	254	99.61	257	Pro91Leu (ccg/cTg)	Rv2489c	-	hypothetical protein
2805677	0	G	SNP	T	62	56	115	100	118	Ala187Glu (gcg/gAg)	Rv2490c	PE_PGRS43	PE-PGRS family protein PE_PGRS43
2807180	0	G	Del	GAP	98	81	178	96.24	186		Rv2491	-	hypothetical protein
2807181	0	G	Del	GAP	98	81	178	96.76	185		Rv2491	-	hypothetical protein
2807182	0	A	Del	GAP	98	81	178	97.28	184		Rv2491	-	hypothetical protein
2809621	0	T	SNP	C	100	128	222	100	228	Thr107Ala (acc/Gcc)	Rv2495c	bkdC	branched-chain keto acid dehydrogenase E2 component
2818550	0	G	SNP	A	108	111	218	100	219	Thr193Ile (acc/aTc)	Rv2503c	scoB	succinyl-CoA:3-ketoacid-CoA transferase subunit B
2818837	0	A	SNP	G	99	120	216	100	219	Gly97Gly (ggt/ggC)	Rv2503c	scoB	succinyl-CoA:3-ketoacid-CoA transferase subunit B
2821342	0	C	SNP	T	110	118	227	100	228	Ala85Ala (gcg/gcA)	Rv2505c	fadD35	fatty-acid--CoA ligase FadD35
2827984	0	G	SNP	T	130	104	233	100	234
2828019	0	T	SNP	C	119	90	207	99.52	210
2830525	0	C	SNP	A	106	129	233	100	235	Thr122Lys (acg/aAg)	Rv2513	-	hypothetical protein
2852526	0	C	SNP	G	98	99	193	98.99	199	Ser49Thr (agc/aCc)	Rv2528c	mrr	restriction system protein
2855259	0	A	SNP	G	116	104	215	100	220	Ala841Ala (gct/gcC)	Rv2531c	-	amino acid decarboxylase
2865760	0	A	SNP	G	117	109	226	99.56	227	Thr211Ala (acc/Gcc)	Rv2542	-	hypothetical protein
2865882	0	T	SNP	C	122	121	239	100	243	Val251Val (gtt/gtC)	Rv2542	-	hypothetical protein
2868976	0	C	SNP	G	133	122	250	100	255	Val39Val (gtc/gtG)	Rv2548	vapC19	ribonuclease VapC19
2880702	0	G	SNP	C	99	94	189	100	193	Val210Leu (gtc/Ctc)	Rv2560	-	hypothetical protein
2881598	0	G	Del	GAP	96	96	189	93.2	206
2881880	0	G	SNP	A	90	105	193	98.98	197
2888201	0	T	SNP	C	111	115	226	100	226	Leu610Pro (ctc/cCc)	Rv2566	-	hypothetical protein
2889633	0	T	SNP	C	123	115	237	100	238	Ala1087Ala (gct/gcC)	Rv2566	-	hypothetical protein
2891267	0	C	SNP	T	92	116	204	100	208	Gly491Gly (ggc/ggT)	Rv2567	-	hypothetical protein
2891728	0	A	SNP	G	109	98	205	100	207	Gln645Arg (cag/cGg)	Rv2567	-	hypothetical protein
2894208	0	G	SNP	A	112	105	214	100	217	Ser67Ser (agc/agT)	Rv2569c	-	hypothetical protein
2895229	0	G	SNP	A	129	118	245	99.2	249	Arg244Arg (cgc/cgT)	Rv2571c	-	transmembrane protein
2910461	0	G	SNP	T	139	112	251	100	251	Ala147Glu (gcg/gAg)	Rv2584c	apt	adenine phosphoribosyltransferase
2911293	0	C	SNP	G	105	125	228	100	230	Cys462Ser (tgt/tCt)	Rv2585c	-	lipoprotein
2912294	0	T	SNP	G	106	106	209	99.53	213	Ala128Ala (gca/gcC)	Rv2585c	-	lipoprotein
2922741	0	C	SNP	T	128	112	230	99.59	241	Gly397Gly (ggc/ggT)	Rv2591	PE_PGRS44	PE-PGRS family protein PE_PGRS44
2923391	0	T	SNP	C	112	135	245	100	247	Pro281Pro (cca/ccG)	Rv2592c	ruvB	Holliday junction ATP-dependent DNA helicase RuvB
2924461	0	G	SNP	A	99	117	213	99.54	217	Ala120Ala (gcc/gcT)	Rv2593c	ruvA	Holliday junction ATP-dependent DNA helicase RuvA
2927939	0	T	SNP	C	98	120	212	100	218
2935586	0	G	SNP	C	96	116	210	99.07	214	Ala181Pro (gcc/Ccc)	Rv2608	PPE42	PPE family protein PPE42
2939254	0	G	SNP	T	107	102	208	99.05	211	Leu237Met (ctg/Atg)	Rv2611c	-	phosphatidylinositol mannoside acyltransferase
2939373	0	G	SNP	C	105	99	202	100	204	Ser197Cys (tct/tGt)	Rv2611c	-	phosphatidylinositol mannoside acyltransferase
2939657	0	T	SNP	C	100	101	197	100	201	Ile102Met (ata/atG)	Rv2611c	-	phosphatidylinositol mannoside acyltransferase
2954439	0	T	SNP	C	117	102	216	100	219	Arg104Gly (aga/Gga)	Rv2627c	-	hypothetical protein
2960757	0	C	SNP	T	138	139	269	99.28	279	Gly562Asp (ggt/gAt)	Rv2634c	PE_PGRS46	PE-PGRS family protein PE_PGRS46
2974933	0	A	SNP	G	133	117	249	100	250	Ile101Thr (atc/aCc)	Rv2650c	-	prophage protein
2975681	0	A	SNP	G	121	116	235	99.58	238	Val32Ala (gtc/gCc)	Rv2651c	-	prophage protease
2977344	0	A	SNP	C	128	154	280	99.3	284	Cys439Gly (tgc/Ggc)	Rv2655c	-	prophage protein
2984740	0	A	SNP	G	113	107	211	100	220	His3Arg (cac/cGc)	Rv2668	-	hypothetical protein
2985629	0	A	SNP	C	110	98	205	100	208	Asn116Thr (aac/aCc)	Rv2669	-	GCN5-like N-acetyltransferase
2991835	0	G	SNP	A	117	99	215	98.18	220	Ile34Ile (atc/atT)	Rv2675c	-	hypothetical protein
3005185	0	G	SNP	T	115	119	233	100	234	Pro156Thr (ccc/Acc)	Rv2688c	-	antibiotic ABC transporter ATP-binding protein
3008861	0	G	SNP	C	94	108	200	99.02	204	Leu117Val (ctg/Gtg)	Rv2690c	-	integral membrane protein
3009692	0	A	SNP	G	95	124	215	100	219	Thr117Ala (acc/Gcc)	Rv2691	ceoB	TRK system potassium uptake protein CeoB
3017465	0	T	SNP	C	102	104	198	100	206	Ile203Thr (ata/aCa)	Rv2702	ppgK	polyphosphate glucokinase
3026371	0	G	SNP	A	106	114	218	99.55	221	Val311Ile (gtc/Atc)	Rv2713	sthA	pyridine nucleotide transhydrogenase
3034039	0	G	SNP	A	116	111	225	98.7	230	Ser194Phe (tcc/tTc)	Rv2721c	-	hypothetical protein
3041871	0	G	SNP	T	107	98	201	100	205	Ala202Glu (gcg/gAg)	Rv2729c	-	integral membrane protein
3047972	0	T	SNP	G	104	104	205	100	208	Gln194Pro (cag/cCg)	Rv2735c	-	hypothetical protein
3054081	0	A	SNP	G	117	99	215	100	216	Gly56Gly (gga/ggG)	Rv2741	PE_PGRS47	PE-PGRS family protein PE_PGRS47
3054321	0	A	SNP	G	105	121	226	100	226	Gly136Gly (gga/ggG)	Rv2741	PE_PGRS47	PE-PGRS family protein PE_PGRS47
3054724	0	A	SNP	G	65	26	89	98.91	92	Ser271Gly (agc/Ggc)	Rv2741	PE_PGRS47	PE-PGRS family protein PE_PGRS47
3065611	0	G	Del	GAP	108	103	207	92.95	227		Rv2752c	-	ribonuclease J
3065612	0	T	Del	GAP	108	103	207	99.06	213		Rv2752c	-	ribonuclease J
3065613	0	G	Del	GAP	108	103	207	99.06	213		Rv2752c	-	ribonuclease J
3065614	0	T	Del	GAP	108	103	207	99.06	213		Rv2752c	-	ribonuclease J
3065615	0	C	Del	GAP	108	103	207	99.06	213		Rv2752c	-	ribonuclease J
3080795	0	A	SNP	G	111	124	230	100	235	Leu80Pro (ctc/cCc)	Rv2771c	-	hypothetical protein
3084520	0	G	SNP	A	112	106	218	99.54	219	Leu346Leu (ctg/Ttg)	Rv2777c	-	hypothetical protein
3093968	0	G	SNP	A	100	95	191	98.98	197	Arg311Arg (cgc/cgT)	Rv2786c	ribF	bifunctional riboflavin kinase /FMN adenylyltransferase
3103682	0	T	SNP	C	133	107	238	100	240	Met87Val (atg/Gtg)	Rv2794c	pptT	phosphopantetheinyl transferase
3108217	0	G	SNP	T	96	122	216	100	218	Val150Val (gtg/gtT)	Rv2799	-	membrane protein
3110211	0	G	SNP	A	112	99	208	100	211	Gln105_ (cag/Tag)	Rv2801c	mazF9	mRNA interferase MazF9
3113453	0	G	SNP	A	107	110	217	99.54	218	Arg62Arg (cgg/cgA)	Rv2806	-	membrane protein
3113872	0	A	SNP	T	116	112	221	100	228	Glu72Val (gag/gTg)	Rv2807	-	hypothetical protein
3118000	0	A	SNP	G	103	98	198	100	201	Arg395Gly (agg/Ggg)	Rv2812	-	transposase
3125518	0	G	SNP	A	101	96	194	99.49	198	Asp209Asp (gac/gaT)	Rv2818c	-	CRISPR-associated protein Csm6
3131469	1	T	Ins	T	96	88	184	93.88	184		Rv2823c	-	CRISPR-associated protein Cas10/Csm1
3131469	2	T	Ins	G	95	88	183	93.37	184		Rv2823c	-	CRISPR-associated protein Cas10/Csm1
3131469	3	T	Ins	T	96	88	184	93.88	184		Rv2823c	-	CRISPR-associated protein Cas10/Csm1
3131469	4	T	Ins	C	96	88	184	93.88	184		Rv2823c	-	CRISPR-associated protein Cas10/Csm1
3131469	5	T	Ins	G	96	87	183	93.37	183		Rv2823c	-	CRISPR-associated protein Cas10/Csm1
3131469	6	T	Ins	G	96	87	183	93.37	183		Rv2823c	-	CRISPR-associated protein Cas10/Csm1
3131469	7	T	Ins	C	95	87	182	92.86	182		Rv2823c	-	CRISPR-associated protein Cas10/Csm1
3131469	8	T	Ins	G	95	86	181	92.35	181		Rv2823c	-	CRISPR-associated protein Cas10/Csm1
3131469	9	T	Ins	A	95	85	180	91.84	180		Rv2823c	-	CRISPR-associated protein Cas10/Csm1
3133536	0	T	SNP	C	101	123	221	100	224	Lys2Glu (aaa/Gaa)	Rv2825c	-	hypothetical protein
3137058	0	G	SNP	A	113	125	235	100	238	Ala56Val (gcg/gTg)	Rv2830c	vapB22	antitoxin VapB22
3138505	0	T	SNP	G	101	104	201	98.56	208	Asp226Ala (gac/gCc)	Rv2832c	ugpC	sn-glycerol-3-phosphate ABC transporter ATP-binding protein UgpC
3162805	0	C	SNP	G	149	169	312	100	318	Arg180Gly (cgc/Ggc)	Rv2853	PE_PGRS48	PE-PGRS family protein PE_PGRS48
3173427	0	G	SNP	A	114	92	204	98.56	209	Asn197Asn (aac/aaT)	Rv2861c	mapB	methionine aminopeptidase
3177884	0	C	SNP	A	95	126	218	100	221	Arg21Arg (cgc/cgA)	Rv2866	relG	toxin RelG
3186860	0	T	SNP	G	94	92	183	100	186	Tyr672Asp (tat/Gat)	Rv2874	dipZ	integral membrane C-type cytochrome biogenesis protein DipZ
3190146	0	C	Del	GAP	118	106	227	94.92	236
3198115	0	G	SNP	A	121	112	233	100	233	Phe57Phe (ttc/ttT)	Rv2888c	amiC	amidase AmiC
3211406	0	G	SNP	A	114	109	214	100	223	His114Tyr (cac/Tac)	Rv2900c	fdhF	formate dehydrogenase subunit alpha FdhF
3219040	0	C	SNP	T	108	109	216	99.54	218	Thr234Thr (acc/acT)	Rv2911	dacB2	penicillin-binding protein DacB2
3226181	0	A	SNP	C	119	107	226	100	226	Arg35Arg (cgt/cgG)	Rv2916c	ffh	signal recognition particle protein
3228143	0	G	SNP	T	112	119	228	99.57	232	Arg594Leu (cgg/cTg)	Rv2917	-	hypothetical protein
3235008	0	G	SNP	A	137	143	277	99.29	282	Phe933Phe (ttc/ttT)	Rv2922c	smc	chromosome partition protein Smc
3238142	0	G	SNP	A	109	135	240	100	244	Arg120Cys (cgc/Tgc)	Rv2923c	-	hypothetical protein
3247316	0	C	SNP	G	129	111	234	99.17	242	Asp624Glu (gac/gaG)	Rv2931	ppsA	phthiocerol synthesis polyketide synthase type I PpsA
3247851	0	G	SNP	A	55	59	110	99.13	115	Ala803Thr (gcc/Acc)	Rv2931	ppsA	phthiocerol synthesis polyketide synthase type I PpsA
3247853	0	C	SNP	T	53	57	108	99.1	111	Ala803Ala (gcc/gcT)	Rv2931	ppsA	phthiocerol synthesis polyketide synthase type I PpsA
3247856	0	G	SNP	C	53	59	110	99.12	113	Arg804Arg (cgg/cgC)	Rv2931	ppsA	phthiocerol synthesis polyketide synthase type I PpsA
3247864	1	C	Ins	T	51	55	106	95.5	106		Rv2931	ppsA	phthiocerol synthesis polyketide synthase type I PpsA
3247864	2	C	Ins	A	51	55	106	95.5	106		Rv2931	ppsA	phthiocerol synthesis polyketide synthase type I PpsA
3247864	3	C	Ins	G	50	55	105	94.59	106		Rv2931	ppsA	phthiocerol synthesis polyketide synthase type I PpsA
3247864	4	C	Ins	G	51	55	106	95.5	106		Rv2931	ppsA	phthiocerol synthesis polyketide synthase type I PpsA
3247866	0	C	Del	GAP	48	53	95	96.19	105		Rv2931	ppsA	phthiocerol synthesis polyketide synthase type I PpsA
3247867	0	A	Del	GAP	47	53	94	95.24	105		Rv2931	ppsA	phthiocerol synthesis polyketide synthase type I PpsA
3247868	0	A	Del	GAP	47	53	94	94.34	106		Rv2931	ppsA	phthiocerol synthesis polyketide synthase type I PpsA
3247869	0	A	Del	GAP	47	53	94	94.34	106		Rv2931	ppsA	phthiocerol synthesis polyketide synthase type I PpsA
3247874	0	G	SNP	A	54	56	109	96.49	114	Arg810Arg (cgg/cgA)	Rv2931	ppsA	phthiocerol synthesis polyketide synthase type I PpsA
3247877	0	T	SNP	C	54	59	113	96.58	117	Phe811Phe (ttt/ttC)	Rv2931	ppsA	phthiocerol synthesis polyketide synthase type I PpsA
3247883	0	T	SNP	C	81	94	172	98.31	178	Ser813Ser (agt/agC)	Rv2931	ppsA	phthiocerol synthesis polyketide synthase type I PpsA
3248074	0	G	SNP	A	69	112	181	96.79	187	Arg877His (cgc/cAc)	Rv2931	ppsA	phthiocerol synthesis polyketide synthase type I PpsA
3248075	0	C	SNP	T	71	110	179	97.31	186	Arg877Arg (cgc/cgT)	Rv2931	ppsA	phthiocerol synthesis polyketide synthase type I PpsA
3250656	0	G	SNP	A	88	115	201	100	203	Asp1738Asn (gat/Aat)	Rv2931	ppsA	phthiocerol synthesis polyketide synthase type I PpsA
3256494	0	A	SNP	G	122	99	219	100	221	Gly270Gly (gga/ggG)	Rv2933	ppsC	phthiocerol synthesis polyketide synthase type I PpsC
3267163	0	C	SNP	T	98	108	204	99.52	207	Ala1639Val (gct/gTt)	Rv2934	ppsD	phthiocerol synthesis polyketide synthase type I PpsD
3269581	0	A	SNP	G	108	84	188	99.48	193	Ala615Ala (gca/gcG)	Rv2935	ppsE	phthiocerol synthesis polyketide synthase type I PpsE
3270784	0	A	SNP	G	111	121	230	100	232	Gln1016Gln (caa/caG)	Rv2935	ppsE	phthiocerol synthesis polyketide synthase type I PpsE
3296843	0	A	SNP	G	99	107	199	100	206	Val333Ala (gtg/gCg)	Rv2947c	pks15	polyketide synthase
3308606	0	G	SNP	A	103	103	205	100	206
3331626	0	C	SNP	T	104	107	211	99.53	212
3336825	0	T	SNP	C	121	119	239	100	240	Thr365Ala (aca/Gca)	Rv2981c	ddlA	D-alanine--D-alanine ligase
3338603	0	G	SNP	C	95	94	183	100	189	Pro133Ala (ccg/Gcg)	Rv2982c	gpdA2	glycerol-3-phosphate dehydrogenase
3347560	0	C	SNP	T	102	103	199	99.51	206	Val54Ile (gtc/Atc)	Rv2990c	-	hypothetical protein
3349521	0	C	SNP	G	104	96	195	100	200	Glu253Gln (gag/Cag)	Rv2992c	gltS	glutamate--tRNA ligase
3353914	0	C	SNP	T	123	107	229	99.14	232	Ala386Thr (gca/Aca)	Rv2996c	serA1	D-3-phosphoglycerate dehydrogenase
3358235	0	A	SNP	T	107	95	199	100	202	Met212Leu (atg/Ttg)	Rv2999	lppY	lipoprotein LppY
3363338	0	A	SNP	G	108	110	218	100	218
3367765	0	G	SNP	A	95	115	205	100	210	Gly343Gly (ggc/ggT)	Rv3009c	gatB	aspartyl/glutamyl-tRNA(Asn/Gln) amidotransferase subunit B
3376010	0	C	SNP	T	117	127	244	100	244	Arg85_ (cga/Tga)	Rv3016	lpqA	lipoprotein LpqA
3402816	0	C	SNP	T	91	108	194	99.5	200	Gly116Glu (gga/gAa)	Rv3042c	serB2	phosphoserine phosphatase SerB
3405197	0	G	SNP	T	105	96	196	99.5	202	Gly21Val (ggc/gTc)	Rv3044	fecB	FeIII-dicitrate-binding periplasmic lipoprotein
3407904	0	C	SNP	G	124	94	215	99.09	220
3414177	0	G	SNP	C	110	94	201	99.51	205
3415181	0	C	Del	GAP	66	73	141	76.8	181
3415182	0	A	Del	GAP	66	73	141	76.8	181
3415183	0	C	Del	GAP	66	73	141	76.8	181
3415184	0	C	Del	GAP	66	73	141	77.22	180
3415185	0	T	Del	GAP	66	73	141	78.09	178
3415186	0	A	Del	GAP	66	73	141	79.89	174
3415187	0	G	Del	GAP	66	73	141	79.89	174
3415188	0	G	Del	GAP	66	73	141	80.81	172
3415189	0	G	Del	GAP	66	73	141	79.89	174
3415190	0	G	Del	GAP	66	73	141	80.81	172
3415191	0	G	Del	GAP	66	73	141	81.76	170
3415192	0	T	Del	GAP	66	73	141	83.23	167
3415193	0	G	Del	GAP	66	73	141	84.24	165
3415194	0	G	Del	GAP	66	73	141	85.8	162
3425854	0	C	SNP	T	103	112	213	100	215	Pro91Ser (ccg/Tcg)	Rv3062	ligB	DNA ligase
3426025	0	G	SNP	A	109	99	205	100	208	Ala148Thr (gcg/Acg)	Rv3062	ligB	DNA ligase
3428917	0	C	SNP	A	115	126	238	100	241	Arg559Ser (cgt/Agt)	Rv3063	cstA	carbon starvation protein A
3440464	0	T	SNP	G	112	114	226	100	226	Arg308Arg (cgt/cgG)	Rv3077	-	hydrolase
3440468	0	G	SNP	C	107	117	221	100	224	Gly310Arg (ggc/Cgc)	Rv3077	-	hydrolase
3444353	0	T	SNP	C	109	113	219	97.8	227	Thr546Ala (acc/Gcc)	Rv3080c	pknK	serine/threonine-protein kinase PknK
3456666	0	A	SNP	G	111	96	204	100	207	Ala302Ala (gca/gcG)	Rv3089	fadD13	long chain-fatty-acid--CoA ligase FadD13
3462135	0	G	SNP	C	130	114	240	98.79	247	Cys210Trp (tgc/tgG)	Rv3093c	-	oxidoreductase
3473214	0	G	SNP	C	107	107	212	100	214	Leu231Val (ctg/Gtg)	Rv3105c	prfB	peptide chain release factor PrfB
3473996	1	G	Ins	A	108	104	212	94.64	213
3478187	0	C	SNP	A	105	121	226	100	226	Thr180Lys (acg/aAg)	Rv3109	moaA1	cyclic pyranopterin monophosphate synthase
3486977	0	A	SNP	G	113	82	194	99.49	196	Lys157Glu (aaa/Gaa)	Rv3121	cyp141	cytochrome P450 Cyp141
3503895	0	C	SNP	T	106	136	235	100	242	Pro168Leu (ccg/cTg)	Rv3137	-	histidinol-phosphatase
3509820	0	G	SNP	C	124	96	214	100	220	Gly56Ala (ggg/gCg)	Rv3143	-	response regulator
3518167	0	A	SNP	G	130	104	233	99.57	235	Ile474Met (ata/atG)	Rv3151	nuoG	NADH-quinone oxidoreductase subunit G
3518555	0	A	SNP	G	113	118	226	100	231	Thr604Ala (acg/Gcg)	Rv3151	nuoG	NADH-quinone oxidoreductase subunit G
3527479	0	A	SNP	C	113	117	225	99.57	231	Leu562Arg (ctc/cGc)	Rv3159c	PPE53	PPE family protein PPE53
3538388	0	G	SNP	A	113	127	238	100	240
3539139	1	C	Ins	G	103	84	187	89.47	187		Rv3170	aofH	flavin-containing monoamine oxidase
3547681	0	G	SNP	A	99	111	209	99.06	212	Val22Ile (gtt/Att)	Rv3179	-	hypothetical protein
3556275	0	A	SNP	G	118	94	206	100	212	Leu138Pro (ctg/cCg)	Rv3190c	-	hypothetical protein
3556459	0	C	SNP	A	110	120	225	99.57	231	Glu77_ (gag/Tag)	Rv3190c	-	hypothetical protein
3580637	0	T	Del	GAP	88	100	186	97.41	193
3581414	0	A	SNP	G	125	113	234	100	238	Thr34Ala (aca/Gca)	Rv3204	-	DNA-methyltransferase
3590686	1	G	Ins	C	80	71	151	96.18	153
3590715	0	G	SNP	A	88	71	155	100	159	Pro260Ser (ccc/Tcc)	Rv3213c	-	SOJ/ParA-like protein
3591063	0	T	SNP	C	116	116	229	100	232	Lys144Glu (aag/Gag)	Rv3213c	-	SOJ/ParA-like protein
3593421	0	C	SNP	T	103	99	201	99.02	204
3604821	0	G	SNP	C	147	103	247	100	250	Ala32Ala (gcg/gcC)	Rv3228	-	hypothetical protein
3609004	0	T	SNP	G	93	113	205	99.04	208	Ile252Leu (att/Ctt)	Rv3232c	ppk2	polyphosphate kinase
3614982	0	T	SNP	C	140	127	267	100	267	Leu874Leu (cta/ctG)	Rv3239c	-	transmembrane transport protein
3622441	0	A	SNP	C	94	116	205	100	210	Val217Val (gtt/gtG)	Rv3243c	-	hypothetical protein
3625065	0	T	SNP	G	111	114	224	100	225	Met517Leu (atg/Ctg)	Rv3245c	mtrB	two component sensory histidine kinase MtrB
3670435	0	G	Del	GAP	104	98	195	97.58	207
3689461	0	T	SNP	C	94	109	200	100	203	Asn493Ser (aac/aGc)	Rv3303c	lpdA	NAD(P)H quinone reductase LpdA
3689523	0	G	SNP	T	101	88	188	100	189	Cys472_ (tgc/tgA)	Rv3303c	lpdA	NAD(P)H quinone reductase LpdA
3696619	0	C	SNP	T	104	115	214	99.1	221	Val159Ile (gtt/Att)	Rv3309c	upp	uracil phosphoribosyltransferase
3697428	0	G	SNP	T	114	97	210	99.53	212	Ser77Ser (tcg/tcT)	Rv3310	sapM	acid phosphatase
3704596	0	G	SNP	C	90	95	179	99.46	186	Val54Leu (gtg/Ctg)	Rv3317	sdhD	succinate dehydrogenase hydrophobic membrane anchor subunit
3708849	0	G	SNP	A	105	109	213	100	214	His68His (cac/caT)	Rv3322c	-	methyltransferase
3714211	0	G	SNP	T	96	100	193	100	196	Pro41Gln (ccg/cAg)	Rv3328c	sigJ	ECF RNA polymerase sigma factor SigJ
3714757	0	A	SNP	C	109	112	221	100	221	Gln122His (caa/caC)	Rv3329	-	aminotransferase
3718357	0	C	SNP	T	89	87	172	100	176	Pro423Leu (ccg/cTg)	Rv3331	sugI	sugar-transport integral membrane protein SugI
3721806	0	G	SNP	C	92	90	178	100	182	Gly265Gly (ggc/ggG)	Rv3335c	-	integral membrane protein
3730466	0	A	SNP	G	117	111	227	85.71	266	Ile2157Thr (atc/aCc)	Rv3343c	PPE54	PPE family protein PPE54
3730519	0	C	SNP	G	96	134	226	83.33	276	Thr2139Thr (acg/acC)	Rv3343c	PPE54	PPE family protein PPE54
3730648	0	A	SNP	C	160	122	280	86.24	327	Ser2096Arg (agt/agG)	Rv3343c	PPE54	PPE family protein PPE54
3732624	0	A	SNP	G	105	127	228	93.17	249	Leu1438Leu (ttg/Ctg)	Rv3343c	PPE54	PPE family protein PPE54
3732728	0	T	Del	GAP	115	110	221	92.21	244		Rv3343c	PPE54	PPE family protein PPE54
3735931	0	G	SNP	C	40	85	123	79.11	158	Ser335Arg (agc/agG)	Rv3343c	PPE54	PPE family protein PPE54
3735967	0	G	SNP	A	29	77	106	97.25	109	Ser323Ser (tcc/tcT)	Rv3343c	PPE54	PPE family protein PPE54
3736024	0	A	SNP	G	60	64	120	100	124	Gly304Gly (ggt/ggC)	Rv3343c	PPE54	PPE family protein PPE54
3736628	0	T	SNP	G	149	97	240	100	246	Glu103Ala (gag/gCg)	Rv3343c	PPE54	PPE family protein PPE54
3737479	0	G	Del	GAP	43	63	112	91.38	116		Rv3344c	PE_PGRS49	PE-PGRS family protein PE_PGRS49
3737480	0	G	Del	GAP	43	63	114	97.25	109		Rv3344c	PE_PGRS49	PE-PGRS family protein PE_PGRS49
3737481	0	C	Del	GAP	43	63	114	97.25	109		Rv3344c	PE_PGRS49	PE-PGRS family protein PE_PGRS49
3737482	0	G	Del	GAP	43	63	114	96.36	110		Rv3344c	PE_PGRS49	PE-PGRS family protein PE_PGRS49
3737483	0	C	Del	GAP	43	63	114	97.25	109		Rv3344c	PE_PGRS49	PE-PGRS family protein PE_PGRS49
3737484	0	C	Del	GAP	43	63	114	96.36	110		Rv3344c	PE_PGRS49	PE-PGRS family protein PE_PGRS49
3737485	0	G	Del	GAP	43	63	114	97.25	109		Rv3344c	PE_PGRS49	PE-PGRS family protein PE_PGRS49
3737486	0	C	Del	GAP	43	63	114	96.36	110		Rv3344c	PE_PGRS49	PE-PGRS family protein PE_PGRS49
3737487	0	C	Del	GAP	43	63	114	96.36	110		Rv3344c	PE_PGRS49	PE-PGRS family protein PE_PGRS49
3737488	0	G	Del	GAP	43	63	114	97.25	109		Rv3344c	PE_PGRS49	PE-PGRS family protein PE_PGRS49
3737489	0	G	Del	GAP	43	63	114	97.25	109		Rv3344c	PE_PGRS49	PE-PGRS family protein PE_PGRS49
3737490	0	C	Del	GAP	43	63	114	97.25	109		Rv3344c	PE_PGRS49	PE-PGRS family protein PE_PGRS49
3737491	0	G	Del	GAP	43	63	113	95.5	111		Rv3344c	PE_PGRS49	PE-PGRS family protein PE_PGRS49
3737492	0	C	Del	GAP	43	63	113	96.36	110		Rv3344c	PE_PGRS49	PE-PGRS family protein PE_PGRS49
3737493	0	C	Del	GAP	43	63	113	95.5	111		Rv3344c	PE_PGRS49	PE-PGRS family protein PE_PGRS49
3737494	0	G	Del	GAP	43	63	113	95.5	111		Rv3344c	PE_PGRS49	PE-PGRS family protein PE_PGRS49
3737495	0	C	Del	GAP	43	63	113	95.5	111		Rv3344c	PE_PGRS49	PE-PGRS family protein PE_PGRS49
3737496	0	C	Del	GAP	43	63	113	95.5	111		Rv3344c	PE_PGRS49	PE-PGRS family protein PE_PGRS49
3737497	0	G	Del	GAP	43	63	113	95.5	111		Rv3344c	PE_PGRS49	PE-PGRS family protein PE_PGRS49
3737498	0	C	Del	GAP	43	63	113	99.07	107		Rv3344c	PE_PGRS49	PE-PGRS family protein PE_PGRS49
3737499	0	C	Del	GAP	43	63	113	100	106		Rv3344c	PE_PGRS49	PE-PGRS family protein PE_PGRS49
3737500	0	A	Del	GAP	42	63	112	97.22	108		Rv3344c	PE_PGRS49	PE-PGRS family protein PE_PGRS49
3737501	0	C	Del	GAP	42	63	112	99.06	106		Rv3344c	PE_PGRS49	PE-PGRS family protein PE_PGRS49
3737502	0	C	Del	GAP	41	62	112	91.15	113		Rv3344c	PE_PGRS49	PE-PGRS family protein PE_PGRS49
3743659	0	A	SNP	C	111	124	230	99.58	236
3746409	0	A	SNP	G	117	121	235	100	238	Leu2259Pro (ctg/cCg)	Rv3347c	PPE55	PPE family protein PPE55
3750418	0	A	SNP	G	93	116	205	98.12	213	Phe923Leu (ttc/Ctc)	Rv3347c	PPE55	PPE family protein PPE55
3752207	0	A	SNP	G	114	119	228	99.57	234	Ile326Ile (att/atC)	Rv3347c	PPE55	PPE family protein PPE55
3753116	0	C	SNP	T	127	146	268	97.5	280	Pro23Pro (ccg/ccA)	Rv3347c	PPE55	PPE family protein PPE55
3753164	0	T	SNP	G	106	151	250	98.47	261	Pro7Pro (cca/ccC)	Rv3347c	PPE55	PPE family protein PPE55
3758561	0	C	SNP	T	128	113	237	100	241	Ala2848Thr (gca/Aca)	Rv3350c	PPE56	PPE family protein PPE56
3764358	0	C	SNP	T	115	124	236	98.76	242	Gly915Gly (ggg/ggA)	Rv3350c	PPE56	PPE family protein PPE56
3766679	0	G	SNP	A	123	129	238	100	252	Leu142Leu (ctg/Ttg)	Rv3350c	PPE56	PPE family protein PPE56
3766696	0	G	SNP	A	120	126	240	99.19	248	Ala136Val (gcc/gTc)	Rv3350c	PPE56	PPE family protein PPE56
3770530	0	G	SNP	A	91	103	194	99.49	195	Val40Val (gtc/gtT)	Rv3356c	folD	bifunctional methylenetetrahydrofolate dehydrogenase/methenyltetrahydrofolate cyclohydrolase
3774007	0	G	SNP	A	132	118	245	99.6	251	Ala50Val (gcc/gTc)	Rv3362c	-	ATP/GTP-binding protein
3798095	0	A	SNP	C	112	111	221	100	223	Val132Gly (gtc/gGc)	Rv3383c	idsB	polyprenyl synthetase IdsB
3817117	0	C	SNP	A	99	111	207	100	210	Ala330Glu (gcg/gAg)	Rv3399	-	S-adenosylmethionine-dependentmethyltransferase
3817132	0	C	SNP	T	100	123	218	98.67	226	Thr335Ile (act/aTt)	Rv3399	-	S-adenosylmethionine-dependentmethyltransferase
3823159	0	A	SNP	T	110	123	229	100	233	Val235Val (gtt/gtA)	Rv3403c	-	hypothetical protein
3823878	0	G	SNP	A	95	94	187	99.47	190
3826684	0	C	SNP	T	110	98	205	100	208	Ser46Leu (tcg/tTg)	Rv3408	vapC47	ribonuclease VapC47
3828326	0	G	SNP	C	107	96	200	100	203	Thr134Thr (acc/acG)	Rv3409c	choD	cholesterol oxidase
3829770	0	T	SNP	C	105	123	224	100	228	Pro47Pro (cca/ccG)	Rv3410c	guaB3	oxidoreductase
3838871	0	A	SNP	G	109	114	221	100	223	Ala64Ala (gct/gcC)	Rv3420c	rimI	ribosomal-protein-alanine acetyltransferase RimI
3842620	0	A	SNP	G	104	91	194	97.5	200	Thr128Ala (act/Gct)	Rv3425	PPE57	PPE family protein PPE57
3842625	0	A	SNP	G	103	89	188	97.46	197	Pro129Pro (cca/ccG)	Rv3425	PPE57	PPE family protein PPE57
3843408	0	G	Del	GAP	90	90	178	91.37	197		Rv3426	PPE58	PPE family protein PPE58
3844757	0	C	Del	GAP	111	109	215	98.21	224		Rv3428c	-	transposase
3844992	0	T	SNP	A	121	124	243	100	245	Ser327Cys (agc/Tgc)	Rv3428c	-	transposase
3849188	0	C	SNP	A	70	106	175	99.44	177
3853540	0	T	SNP	G	93	97	184	100	190	Gln130Pro (cag/cCg)	Rv3434c	-	transmembrane protein
3859893	0	C	SNP	T	111	114	222	100	225	Glu28Glu (gag/gaA)	Rv3440c	-	hypothetical protein
3861290	0	G	SNP	A	110	121	227	100	231	Gly27Gly (ggc/ggT)	Rv3441c	mrsA	phosphoglucosamine mutase
3862473	0	A	Del	GAP	90	101	179	100	191
3862897	0	G	SNP	A	101	110	208	99.06	213	Asn10Asn (aac/aaT)	Rv3444c	esxT	ESAT-6 like protein EsxT
3864995	0	T	SNP	C	96	106	199	100	202	Ser1082Gly (agc/Ggc)	Rv3447c	eccC4	ESX-4 secretion system protein EccC4
3874322	0	C	SNP	T	97	134	230	100	231
3877421	0	A	SNP	G	112	98	209	100	210	Pro4Pro (cct/ccC)	Rv3456c	rplQ	50S ribosomal protein L17
3878575	0	G	SNP	A	51	37	79	96.7	91
3879560	0	T	SNP	C	104	112	211	99.54	217	Thr45Ala (acc/Gcc)	Rv3459c	rpsK	30S ribosomal protein S11
3883626	0	A	SNP	G	57	100	152	100	157	Pro34Pro (cca/ccG)	Rv3466	-	hypothetical protein
3883683	0	G	SNP	C	54	84	135	100	138	Val53Val (gtg/gtC)	Rv3466	-	hypothetical protein
3883690	0	G	SNP	A	52	76	126	100	128	Ala56Thr (gcg/Acg)	Rv3466	-	hypothetical protein
3883707	0	T	SNP	C	55	71	123	100	126	Leu61Leu (ctt/ctC)	Rv3466	-	hypothetical protein
3883711	0	G	SNP	A	59	70	126	100	129	Ala63Thr (gcc/Acc)	Rv3466	-	hypothetical protein
3883796	0	G	SNP	T	105	76	179	99.45	182	Arg91Leu (cgg/cTg)	Rv3466	-	hypothetical protein
3883797	0	G	SNP	A	104	72	174	100	176	Arg91Arg (cgg/cgA)	Rv3466	-	hypothetical protein
3883915	0	G	SNP	A	117	103	216	99.55	221	Val131Ile (gtc/Atc)	Rv3466	-	hypothetical protein
3884906	0	A	SNP	G	101	91	185	94.58	203	Lys315Glu (aaa/Gaa)	Rv3467	-	hypothetical protein
3885886	0	T	SNP	C	142	113	253	100	255	Ile62Val (atc/Gtc)	Rv3468c	-	dTDP-glucose 4,6-dehydratase
3892671	0	A	SNP	G	112	89	198	100	201
3896340	0	T	SNP	G	115	94	206	100	209	Leu174Arg (ctc/cGc)	Rv3479	-	transmembrane protein
3898408	0	A	SNP	G	109	124	232	100	233	Ala863Ala (gca/gcG)	Rv3479	-	transmembrane protein
3924275	0	T	SNP	C	123	125	244	99.6	249	Leu193Pro (ctg/cCg)	Rv3505	fadE27	acyl-CoA dehydrogenase FadE27
3924991	0	C	SNP	T	110	116	219	100	226	Asp34Asp (gac/gaT)	Rv3506	fadD17	long-chain-fatty-acid--CoA ligase FadD17
3930301	0	G	Del	GAP	92	118	218	88.61	237		Rv3507	PE_PGRS53	PE-PGRS family protein PE_PGRS53
3930302	0	G	Del	GAP	92	118	218	89.36	235		Rv3507	PE_PGRS53	PE-PGRS family protein PE_PGRS53
3930303	0	C	Del	GAP	92	118	218	89.74	234		Rv3507	PE_PGRS53	PE-PGRS family protein PE_PGRS53
3930304	0	A	Del	GAP	92	118	218	90.91	231		Rv3507	PE_PGRS53	PE-PGRS family protein PE_PGRS53
3930305	0	A	Del	GAP	92	118	218	90.13	233		Rv3507	PE_PGRS53	PE-PGRS family protein PE_PGRS53
3930306	0	C	Del	GAP	91	118	217	89.7	233		Rv3507	PE_PGRS53	PE-PGRS family protein PE_PGRS53
3930307	0	G	Del	GAP	91	118	217	91.27	229		Rv3507	PE_PGRS53	PE-PGRS family protein PE_PGRS53
3930308	0	G	Del	GAP	91	117	217	90.83	229		Rv3507	PE_PGRS53	PE-PGRS family protein PE_PGRS53
3930309	0	C	Del	GAP	91	117	217	92.86	224		Rv3507	PE_PGRS53	PE-PGRS family protein PE_PGRS53
3934699	0	G	SNP	A	191	162	336	75.43	468	Ser1232Asn (agc/aAc)	Rv3508	PE_PGRS54	PE-PGRS family protein PE_PGRS54
3939948	0	T	SNP	A	170	120	286	99.66	291	Leu111His (ctc/cAc)	Rv3511	PE_PGRS55	PE-PGRS family protein PE_PGRS55
3940802	0	A	SNP	G	99	129	221	100	228	Asn396Asp (aac/Gac)	Rv3511	PE_PGRS55	PE-PGRS family protein PE_PGRS55
3942481	0	C	SNP	G	153	152	297	99.03	308
3942640	0	T	SNP	C	161	163	318	99.39	326
3943019	0	C	SNP	G	39	150	183	99.47	190
3943133	0	C	SNP	G	22	59	78	95.29	85
3947125	0	C	SNP	G	59	83	139	94.67	150	Gly444Gly (ggc/ggG)	Rv3514	PE_PGRS57	PE-PGRS family protein PE_PGRS57
3947126	0	G	SNP	A	54	81	133	93.1	145	Ala445Thr (gcc/Acc)	Rv3514	PE_PGRS57	PE-PGRS family protein PE_PGRS57
3947127	0	C	SNP	T	58	80	134	93.24	148	Ala445Val (gcc/gTc)	Rv3514	PE_PGRS57	PE-PGRS family protein PE_PGRS57
3947128	0	C	SNP	G	59	81	140	93.33	150	Ala445Ala (gcc/gcG)	Rv3514	PE_PGRS57	PE-PGRS family protein PE_PGRS57
3948347	0	T	SNP	G	22	9	30	100	31	Ser852Ala (tcc/Gcc)	Rv3514	PE_PGRS57	PE-PGRS family protein PE_PGRS57
3948362	0	T	SNP	G	26	4	29	100	30	Cys857Gly (tgt/Ggt)	Rv3514	PE_PGRS57	PE-PGRS family protein PE_PGRS57
3948404	0	T	SNP	G	36	7	42	100	43	Cys871Gly (tgc/Ggc)	Rv3514	PE_PGRS57	PE-PGRS family protein PE_PGRS57
3948414	0	T	SNP	G	39	7	46	100	46	Val874Gly (gtc/gGc)	Rv3514	PE_PGRS57	PE-PGRS family protein PE_PGRS57
3948417	0	T	SNP	G	39	8	47	97.92	48	Val875Gly (gtc/gGc)	Rv3514	PE_PGRS57	PE-PGRS family protein PE_PGRS57
3949000	0	G	SNP	C	47	23	67	81.4	86	Gly1069Gly (ggg/ggC)	Rv3514	PE_PGRS57	PE-PGRS family protein PE_PGRS57
3952800	0	G	SNP	A	145	115	254	100	260	Gly86Asp (ggc/gAc)	Rv3516	echA19	enoyl-CoA hydratase EchA19
3958403	0	A	SNP	G	106	103	204	99.52	210	Asn295Asp (aac/Gac)	Rv3521	-	hypothetical protein
3959418	0	C	SNP	T	108	120	227	99.13	230	Thr324Ile (acc/aTc)	Rv3522	ltp4	lipid transfer protein
3965470	0	G	SNP	A	101	82	182	99.46	184
3990287	0	A	SNP	C	106	107	210	99.07	215	Gln131Pro (cag/cCg)	Rv3551	-	CoA-transferase subunit alpha
4005607	0	T	SNP	C	121	127	245	100	248	Leu121Leu (ttg/Ctg)	Rv3564	fadE33	acyl-CoA dehydrogenase FadE33
4008998	0	G	SNP	A	123	123	243	99.6	247	Ala95Ala (gcc/gcT)	Rv3567c	hsaB	flavin-dependent monooxygenase reductase subunit HsaB
4016840	0	G	SNP	A	123	118	233	99.18	243	Val119Val (gtg/gtA)	Rv3574	kstR	HTH-type transcriptional regulator KstR
4020800	0	T	Del	GAP	109	96	198	92.76	221		Rv3578	arsB2	arsenic transport integral membrane protein ArsB
4020801	0	G	Del	GAP	109	96	198	93.18	220		Rv3578	arsB2	arsenic transport integral membrane protein ArsB
4020802	0	G	Del	GAP	109	96	198	94.04	218		Rv3578	arsB2	arsenic transport integral membrane protein ArsB
4024273	0	T	SNP	C	99	112	209	100	211	Val25Val (gta/gtG)	Rv3581c	ispF	2C-methyl-D-erythritol 2,4-cyclodiphosphate synthase
4026899	0	G	SNP	A	100	108	203	100	208	Gln152Gln (cag/caA)	Rv3585	radA	DNA repair protein RadA
4034827	0	C	SNP	T	97	103	195	100	200	Ala159Val (gcg/gTg)	Rv3593	lpqF	lipoprotein LpqF
4037283	0	T	SNP	G	154	148	298	100	302	Gly256Gly (gga/ggC)	Rv3595c	PE_PGRS59	PE-PGRS family protein PE_PGRS59
4038318	0	G	SNP	A	111	96	202	99.52	208	Pro796Leu (ccg/cTg)	Rv3596c	clpC1	ATP-dependent protease ATP-binding subunit ClpC
4041787	0	C	SNP	T	119	103	221	98.67	225	Ser385Asn (agc/aAc)	Rv3598c	lysS	lysine--tRNA ligase
4055801	0	G	SNP	A	126	105	224	100	231	Thr192Ile (acc/aTc)	Rv3616c	espA	ESX-1 secretion-associated protein EspA
4059904	0	A	SNP	G	118	112	229	100	230
4060100	0	G	SNP	A	84	114	196	79.84	248	Leu57Leu (ctg/Ttg)	Rv3619c	esxV	ESAT-6 like protein EsxV
4061673	0	G	SNP	A	85	108	192	98.97	195	Gln73_ (cag/Tag)	Rv3621c	PPE65	PPE family protein PPE65
4065942	0	G	SNP	A	109	118	227	98.7	230	Asp448Asp (gac/gaT)	Rv3627c	-	hypothetical protein
4069292	0	G	SNP	A	125	129	251	100	254	Ala40Thr (gcc/Acc)	Rv3630	-	integral membrane protein
4075554	0	C	SNP	A	116	121	231	98.75	240
4095002	0	G	Del	GAP	111	119	220	100	230		Rv3655c	-	hypothetical protein
4100975	0	T	SNP	C	109	91	194	99.5	201
4111303	0	G	SNP	C	108	90	195	100	198	Val159Val (gtg/gtC)	Rv3669	-	transmembrane protein
4117692	0	C	SNP	G	124	107	229	100	231	Val121Leu (gtg/Ctg)	Rv3677c	-	beta lactamase
4121368	0	G	SNP	A	86	118	200	100	204	Pro63Ser (ccg/Tcg)	Rv3681c	whiB4	transcriptional regulator WhiB4
4129503	0	C	Del	GAP	108	113	219	97.36	227		Rv3687c	rsfB	anti-anti-sigma factor RsfB
4152890	0	G	SNP	A	114	116	226	100	230	Phe198Phe (ttc/ttT)	Rv3709c	ask	aspartokinase
4153435	0	C	SNP	T	87	93	175	100	180	Glu17Lys (gaa/Aaa)	Rv3709c	ask	aspartokinase
4156099	0	C	SNP	A	117	117	233	100	234	Val211Leu (gtg/Ttg)	Rv3711c	dnaQ	DNA polymerase III subunit epsilon
4160545	0	A	Del	GAP	82	84	158	82.18	202		Rv3716c	-	hypothetical protein
4160546	0	C	Del	GAP	82	84	158	82.59	201		Rv3716c	-	hypothetical protein
4160547	0	C	Del	GAP	82	84	158	83	200		Rv3716c	-	hypothetical protein
4160548	0	C	Del	GAP	82	84	158	83.42	199		Rv3716c	-	hypothetical protein
4160549	0	G	Del	GAP	82	84	158	84.26	197		Rv3716c	-	hypothetical protein
4160550	0	G	Del	GAP	82	84	158	84.69	196		Rv3716c	-	hypothetical protein
4160551	0	C	Del	GAP	82	84	158	85.57	194		Rv3716c	-	hypothetical protein
4160552	0	A	Del	GAP	82	84	158	86.91	191		Rv3716c	-	hypothetical protein
4160553	0	T	Del	GAP	82	84	158	86.91	191		Rv3716c	-	hypothetical protein
4162339	0	A	SNP	G	121	108	223	100	229	Thr12Ala (acg/Gcg)	Rv3719	-	hypothetical protein
4162790	0	A	SNP	G	110	109	218	100	219	Tyr162Cys (tac/tGc)	Rv3719	-	hypothetical protein
4168644	0	G	SNP	A	114	110	222	100	224	Gly37Arg (gga/Aga)	Rv3723	-	transmembrane protein
4182695	0	G	SNP	A	108	113	217	100	221	Arg313His (cgc/cAc)	Rv3731	ligC	DNA ligase C
4187110	0	C	SNP	T	108	126	232	100	234	Ala159Ala (gcc/gcT)	Rv3736	-	AraC/XylS family transcriptional regulator
4187485	0	T	SNP	C	94	99	187	100	193	Ala284Ala (gct/gcC)	Rv3736	-	AraC/XylS family transcriptional regulator
4187817	0	A	SNP	G	102	107	207	99.52	210	Asp40Gly (gat/gGt)	Rv3737	-	transmembrane protein
4196811	0	G	SNP	A	104	130	232	99.15	236	Ala30Thr (gcg/Acg)	Rv3747	-	hypothetical protein
4198612	0	G	Del	GAP	105	102	204	97.64	212
4204441	0	A	SNP	G	113	116	228	100	229	His311His (cat/caC)	Rv3759c	proX	glycine betaine/carnitine/choline/L-proline ABC transporter substrate-binding lipoprotein ProX
4210274	0	A	SNP	G	115	111	222	100	226	Cys246Arg (tgt/Cgt)	Rv3764c	tcrY	two component sensor kinase TcrY
4214507	0	C	SNP	A	118	112	230	99.57	231
4221490	0	C	SNP	G	131	111	232	100	242	Leu134Leu (ctc/ctG)	Rv3776	-	hypothetical protein
4222073	0	A	SNP	G	109	113	217	100	222	Met329Val (atg/Gtg)	Rv3776	-	hypothetical protein
4222882	0	A	SNP	G	125	117	238	100	242	Leu63Leu (cta/ctG)	Rv3777	-	oxidoreductase
4233760	0	G	SNP	A	92	115	206	99.52	208	His259His (cac/caT)	Rv3787c	-	S-adenosyl-L-methionine-dependentmethyltransferase
4234863	0	A	SNP	C	119	114	231	100	233	Arg28Arg (cga/cgC)	Rv3788	-	hypothetical protein
4242643	0	C	SNP	T	110	109	213	99.55	220	Arg927Arg (cgc/cgT)	Rv3793	embC	arabinosyltransferase C		phylo (4,9)	ethambutol (EMB)
4247431	0	G	SNP	A	103	105	205	100	208	Met306Ile (atg/atA)	Rv3795	embB	arabinosyltransferase B	ethambutol (EMB)		ethambutol (EMB)
4248073	0	C	SNP	T	121	112	230	99.57	234	Thr520Thr (acc/acT)	Rv3795	embB	arabinosyltransferase B		phylo (7)	ethambutol (EMB)
4251807	0	G	Del	GAP	107	117	224	96.14	233		Rv3797	fadE35	acyl-CoA dehydrogenase FadE35
4253439	0	C	SNP	A	120	105	222	100	225	Asp149Glu (gac/gaA)	Rv3798	-	insertion sequence element IS1557 transposase
4254632	0	G	SNP	A	125	106	228	100	231	Asp439Asp (gac/gaT)	Rv3799c	accD4	propionyl-CoA carboxylase subunit beta AccD
4255922	0	A	SNP	G	123	130	251	99.61	254	His9His (cat/caC)	Rv3799c	accD4	propionyl-CoA carboxylase subunit beta AccD
4257220	0	A	SNP	G	131	103	228	100	234	Arg1309Arg (cgt/cgC)	Rv3800c	pks13	polyketide synthase
4300343	0	C	SNP	G	117	112	228	98.71	232	Pro178Ala (cct/Gct)	Rv3826	fadD23	long-chain-fatty-acid--CoA ligase FadD23
4302036	0	T	SNP	C	104	112	213	99.54	217	Thr252Ala (acg/Gcg)	Rv3827c	-	transposase
4302102	0	G	SNP	A	103	104	202	99.04	209	Leu230Leu (ctg/Ttg)	Rv3827c	-	transposase
4306155	0	C	SNP	T	117	111	226	99.56	229	Ser133Ser (agc/agT)	Rv3831	-	hypothetical protein
4313577	0	G	SNP	A	101	113	209	100	214	Cys4Tyr (tgc/tAc)	Rv3840	-	transcriptional regulator
4313722	1	C	Ins	G	107	117	224	91.06	226		Rv3840	-	transcriptional regulator
4322723	0	A	SNP	G	118	97	210	98.62	218	His133Arg (cac/cGc)	Rv3848	-	transmembrane protein
4337898	0	G	SNP	A	99	88	183	99.47	188	Thr374Thr (acg/acA)	Rv3860	-	hypothetical protein
4338596	0	C	Del	GAP	102	112	210	100	214
4338732	0	G	SNP	A	89	105	193	100	194
4339743	0	G	SNP	A	105	112	212	99.54	218	Ala299Thr (gcc/Acc)	Rv3863	-	hypothetical protein
4349556	0	C	SNP	T	102	108	209	100	210	Leu244Phe (ctc/Ttc)	Rv3871	eccCb1	ESX-1 secretion system protein EccCb
4351039	0	G	SNP	T	107	91	193	100	198	Glu99_ (gaa/Taa)	Rv3872	PE35	PE family protein PE35
4356110	0	G	SNP	C	114	125	239	100	239	Leu368Leu (ctg/ctC)	Rv3877	eccD1	ESX-1 secretion system protein EccD1
4359135	0	T	SNP	C	116	141	253	98.47	261	Pro216Pro (cca/ccG)	Rv3879c	espK	ESX-1 secretion-associated protein EspK
4366272	0	G	SNP	C	108	93	199	100	201	Ala189Ala (gcc/gcG)	Rv3884c	eccA2	ESX-2 secretion system protein EccA
4375628	0	G	SNP	T	109	115	223	100	224	Thr19Lys (acg/aAg)	Rv3892c	PPE69	PPE family protein PPE69
4379680	0	C	SNP	G	115	102	217	99.54	218	Arg258Pro (cgc/cCc)	Rv3894c	eccC2	ESX-2 type VII secretion system protein EccC
4380895	0	T	SNP	G	112	105	214	99.09	219	Glu349Ala (gag/gCg)	Rv3895c	eccB2	ESX-2 secretion system protein EccB
4382054	0	T	SNP	C	132	111	240	100	243	Ala266Ala (gca/gcG)	Rv3896c	-	hypothetical protein
4382275	0	G	SNP	T	118	116	232	100	234	Gln193Lys (caa/Aaa)	Rv3896c	-	hypothetical protein
4383144	1	C	Ins	C	102	108	210	92.92	210		Rv3897c	-	hypothetical protein
4383144	2	C	Ins	G	102	108	210	92.92	210		Rv3897c	-	hypothetical protein
4383144	3	C	Ins	G	101	106	207	91.59	208		Rv3897c	-	hypothetical protein
4383144	4	C	Ins	G	102	105	207	91.59	207		Rv3897c	-	hypothetical protein
4383144	5	C	Ins	G	102	105	207	91.59	207		Rv3897c	-	hypothetical protein
4383694	0	C	SNP	T	105	92	196	98.99	199	Ala98Thr (gcc/Acc)	Rv3898c	-	hypothetical protein
4397129	0	G	SNP	T	128	103	230	99.57	232	Trp178Leu (tgg/tTg)	Rv3910	-	peptidoglycan biosynthesis protein
4398019	0	G	SNP	A	128	139	264	100	267	Gly475Ser (ggc/Agc)	Rv3910	-	peptidoglycan biosynthesis protein
4400661	0	C	Del	GAP	103	124	226	97.84	232		Rv3911	sigM	ECF RNA polymerase sigma factor SigM
4407214	0	A	SNP	C	124	123	244	100	247	Ala106Ala (gct/gcG)	Rv3918c	parA	chromosome partitioning protein ParA
4408101	0	C	Del	GAP	134	108	242	97.58	248		Rv3919c	gid	rRNA small subunit methyltransferase G			streptomycin (SM)
4410925	0	G	SNP	C	103	114	216	99.09	219	Thr2Ser (acc/aGc)	Rv3924c	rpmH	50S ribosomal protein L34
