# Supplementary material for: Novel Mutations in Putative Nicotinic Acid Phosphoribosyltransferases of Mycobacterium tuberculosis and Their Effect on Protein Thermodynamic Properties
Source: Polymers (Basel). 2022 Apr 18;14(8):1623. doi: 10.3390/polym14081623 (PMC9031469; doi:10.3390/polym14081623)
Supplement: Supplementary file 1 [file polymers-14-01623-s001.zip › Supplementary files S1/737-parA.xls]

## Sheet: 737_ERR3335.gatk_position_varia
#Pos	Insindex	Ref	Type	Allel	CovFor	CovRev	Qual20	Freq	Cov	Subst	Gene	GeneName	Product	ResistanceSNP	PhyloSNP	InterestingRegion
1849	0	C	SNP	A	99	91	184	99.48	191
1977	0	A	SNP	G	116	99	213	100	215
3446	0	C	SNP	T	95	68	161	99.39	164	Ala56Val (gcc/gTc)	Rv0003	recF	DNA replication/repair protein RecF
4013	0	T	SNP	C	131	104	233	100	235	Ile245Thr (atc/aCc)	Rv0003	recF	DNA replication/repair protein RecF
7362	0	G	SNP	C	93	103	196	99.49	197	Glu21Gln (gag/Cag)	Rv0006	gyrA	DNA gyrase subunit A			fluoroquinolones (FQ)
7585	0	G	SNP	C	96	86	179	100	182	Ser95Thr (agc/aCc)	Rv0006	gyrA	DNA gyrase subunit A		phylo (not H37Rv)	fluoroquinolones (FQ)
9304	0	G	SNP	A	105	107	205	100	212	Gly668Asp (ggc/gAc)	Rv0006	gyrA	DNA gyrase subunit A			fluoroquinolones (FQ)
11879	0	A	SNP	G	115	93	205	100	208	Ser145Pro (tcc/Ccc)	Rv0008c	-	cell wall synthesis protein CwsA
12204	0	G	SNP	A	112	133	245	100	245	Leu36Leu (ctc/ctT)	Rv0008c	-	cell wall synthesis protein CwsA
14785	0	T	SNP	C	86	102	184	99.47	189	Cys233Arg (tgc/Cgc)	Rv0012	-	membrane protein
15117	0	C	SNP	G	97	93	190	98.45	193	Ile68Met (atc/atG)	Rv0013	trpG	anthranilate synthase component II
21795	0	G	SNP	A	80	90	160	98.84	172	Pro463Ser (ccg/Tcg)	Rv0018c	pstP	phosphoserine/threonine phosphatase PstP
24701	0	G	Del	GAP	84	66	146	75.38	199		Rv0020c	fhaA	FHA domain-containing protein FhaA
24702	0	C	Del	GAP	84	66	146	77.32	194		Rv0020c	fhaA	FHA domain-containing protein FhaA
24703	0	G	Del	GAP	84	66	146	76.53	196		Rv0020c	fhaA	FHA domain-containing protein FhaA
24704	0	T	Del	GAP	84	66	146	77.32	194		Rv0020c	fhaA	FHA domain-containing protein FhaA
24705	0	T	Del	GAP	84	66	146	77.72	193		Rv0020c	fhaA	FHA domain-containing protein FhaA
24706	0	G	Del	GAP	85	66	147	78.65	192		Rv0020c	fhaA	FHA domain-containing protein FhaA
24707	0	C	Del	GAP	85	66	147	79.06	191		Rv0020c	fhaA	FHA domain-containing protein FhaA
24708	0	T	Del	GAP	85	66	147	80.32	188		Rv0020c	fhaA	FHA domain-containing protein FhaA
24709	0	C	Del	GAP	85	66	147	80.75	187		Rv0020c	fhaA	FHA domain-containing protein FhaA
24710	0	G	Del	GAP	85	66	147	80.75	187		Rv0020c	fhaA	FHA domain-containing protein FhaA
24711	0	G	Del	GAP	85	66	147	82.07	184		Rv0020c	fhaA	FHA domain-containing protein FhaA
24712	0	G	Del	GAP	85	66	147	82.97	182		Rv0020c	fhaA	FHA domain-containing protein FhaA
24713	0	G	Del	GAP	85	66	147	82.97	182		Rv0020c	fhaA	FHA domain-containing protein FhaA
24714	0	T	Del	GAP	85	66	147	84.36	179		Rv0020c	fhaA	FHA domain-containing protein FhaA
24715	0	A	Del	GAP	85	66	147	83.89	180		Rv0020c	fhaA	FHA domain-containing protein FhaA
24716	0	A	Del	GAP	85	66	147	84.36	179		Rv0020c	fhaA	FHA domain-containing protein FhaA
26957	0	C	SNP	G	94	86	178	99.45	181
26959	0	C	SNP	G	90	88	176	99.44	179
27487	0	G	SNP	A	85	101	183	100	186
34044	0	T	SNP	C	86	107	191	100	193
37031	0	C	SNP	G	110	114	223	100	224	Ala55Ala (gcc/gcG)	Rv0034	-	hypothetical protein
39030	0	C	SNP	T	229	271	491	77.76	643
42281	0	C	SNP	A	111	115	223	99.56	227	Cys24Phe (tgc/tTc)	Rv0039c	-	transmembrane protein
42967	0	G	SNP	C	106	98	201	100	204	Pro133Pro (ccc/ccG)	Rv0040c	mtc28	hypothetical protein
48520	0	C	SNP	T	97	122	219	100	219	Glu170Lys (gag/Aag)	Rv0044c	-	oxidoreductase
49360	0	C	SNP	T	87	82	164	100	169	Val194Ile (gtc/Atc)	Rv0045c	-	hydrolase
49691	0	C	Del	GAP	92	104	194	97.51	201		Rv0045c	-	hydrolase
49692	0	C	Del	GAP	92	104	194	98.99	198		Rv0045c	-	hydrolase
50557	0	T	SNP	C	100	79	176	100	179	Arg190Gly (agg/Ggg)	Rv0046c	ino1	inositol-3-phosphate synthase
51949	0	A	SNP	G	83	105	186	100	188	Val250Ala (gtc/gCc)	Rv0048c	-	membrane protein
53422	0	G	SNP	A	159	134	288	100	293
54394	0	A	SNP	G	89	111	197	99.5	201	Ala244Ala (gca/gcG)	Rv0050	ponA1	bifunctional penicillin-insensitive transglycosylase/penicillin-sensitive transpeptidase
54842	0	G	SNP	T	90	98	180	98.95	190	Ala394Ser (gcg/Tcg)	Rv0050	ponA1	bifunctional penicillin-insensitive transglycosylase/penicillin-sensitive transpeptidase
55543	1	G	Ins	C	72	101	173	89.64	173		Rv0050	ponA1	bifunctional penicillin-insensitive transglycosylase/penicillin-sensitive transpeptidase
55543	2	G	Ins	C	72	101	173	89.64	173		Rv0050	ponA1	bifunctional penicillin-insensitive transglycosylase/penicillin-sensitive transpeptidase
55543	3	G	Ins	G	72	101	173	89.64	173		Rv0050	ponA1	bifunctional penicillin-insensitive transglycosylase/penicillin-sensitive transpeptidase
55543	4	G	Ins	C	72	101	173	89.64	173		Rv0050	ponA1	bifunctional penicillin-insensitive transglycosylase/penicillin-sensitive transpeptidase
55543	5	G	Ins	C	72	101	173	89.64	173		Rv0050	ponA1	bifunctional penicillin-insensitive transglycosylase/penicillin-sensitive transpeptidase
55543	6	G	Ins	T	72	101	173	89.64	173		Rv0050	ponA1	bifunctional penicillin-insensitive transglycosylase/penicillin-sensitive transpeptidase
55553	0	C	SNP	T	70	101	168	98.84	173	Pro631Ser (ccg/Tcg)	Rv0050	ponA1	bifunctional penicillin-insensitive transglycosylase/penicillin-sensitive transpeptidase
56001	0	G	SNP	A	93	102	193	99.49	196	Gln102Gln (cag/caA)	Rv0051	-	transmembrane protein
62049	0	A	SNP	G	91	95	183	100	186	Arg552Gly (agg/Ggg)	Rv0058	dnaB	replicative DNA helicase
65083	0	G	SNP	A	87	116	200	100	203	Pro90Ser (ccc/Tcc)	Rv0061c	-	hypothetical protein
66632	0	C	SNP	T	98	108	198	100	206	Pro361Ser (cct/Tct)	Rv0062	celA1	cellulase CelA
67012	0	C	SNP	T	83	116	196	99.5	200	Thr30Thr (acc/acT)	Rv0063	-	oxidoreductase
69984	0	C	SNP	A	104	95	197	100	199	Ala455Ala (gcc/gcA)	Rv0064	-	transmembrane protein
69989	0	G	SNP	A	105	92	195	100	197	Gly457Asp (ggt/gAt)	Rv0064	-	transmembrane protein
70267	0	G	SNP	T	101	114	212	100	215	Val550Phe (gtc/Ttc)	Rv0064	-	transmembrane protein
70816	0	A	SNP	G	93	95	181	100	188	Asn733Asp (aac/Gac)	Rv0064	-	transmembrane protein
71336	0	G	SNP	C	108	106	213	100	214	Arg906Pro (cgc/cCc)	Rv0064	-	transmembrane protein
72549	0	C	SNP	T	104	85	187	100	189	Gly655Ser (ggt/Agt)	Rv0066c	icd2	isocitrate dehydrogenase
75233	0	C	SNP	A	73	70	140	99.31	144
75940	0	G	SNP	C	107	96	203	100	203	Val214Leu (gtg/Ctg)	Rv0068	-	oxidoreductase
80616	0	C	SNP	G	95	106	197	100	201
89059	0	C	SNP	T	108	104	199	100	212	Ala13Val (gcc/gTc)	Rv0080	-	hypothetical protein
92199	0	T	SNP	G	121	123	242	100	244	Thr600Thr (act/acG)	Rv0083	-	oxidoreductase
103930	0	G	SNP	C	82	88	165	80.19	212	Ala245Gly (gcc/gGc)	Rv0094c	-	hypothetical protein
104712	0	C	SNP	T	96	83	178	94.71	189
104824	0	C	SNP	A	101	111	211	100	212	Ser131Ile (agc/aTc)	Rv0095c	-	hypothetical protein
104838	0	T	SNP	G	101	100	200	100	201	Glu126Asp (gaa/gaC)	Rv0095c	-	hypothetical protein
104856	0	C	SNP	T	80	96	170	100	176	Leu120Leu (ctg/ctA)	Rv0095c	-	hypothetical protein
104858	0	G	SNP	A	80	89	166	99.41	170	Leu120Leu (ctg/Ttg)	Rv0095c	-	hypothetical protein
104941	0	T	SNP	C	58	61	119	100	119	Gln92Arg (cag/cGg)	Rv0095c	-	hypothetical protein
104942	0	G	SNP	C	57	64	118	100	121	Gln92Glu (cag/Gag)	Rv0095c	-	hypothetical protein
104944	0	G	SNP	A	57	60	113	100	117	Ala91Val (gcc/gTc)	Rv0095c	-	hypothetical protein
104962	0	G	SNP	A	49	56	104	100	105	Ala85Val (gcg/gTg)	Rv0095c	-	hypothetical protein
105007	0	C	SNP	G	46	36	81	100	82	Ser70Thr (agc/aCc)	Rv0095c	-	hypothetical protein
105011	0	G	SNP	A	49	36	85	100	85	Leu69Leu (ctg/Ttg)	Rv0095c	-	hypothetical protein
105045	0	G	SNP	C	57	41	96	98	100	Asp57Glu (gac/gaG)	Rv0095c	-	hypothetical protein
105060	0	G	SNP	A	61	43	101	99.05	105	Asp52Asp (gac/gaT)	Rv0095c	-	hypothetical protein
105063	0	G	SNP	A	60	44	104	99.05	105	Phe51Phe (ttc/ttT)	Rv0095c	-	hypothetical protein
105736	0	T	SNP	C	107	89	194	99.49	197	Val138Ala (gtc/gCc)	Rv0096	PPE1	PPE family protein PPE1
110567	0	C	SNP	T	95	91	182	100	186	Asp189Asp (gac/gaT)	Rv0101	nrp	peptide synthetase Nrp
116000	0	T	SNP	G	97	97	189	99.49	195	Val2000Val (gtt/gtG)	Rv0101	nrp	peptide synthetase Nrp
117389	0	C	SNP	T	93	100	186	99.48	194	Thr2463Thr (acc/acT)	Rv0101	nrp	peptide synthetase Nrp
122109	0	A	SNP	G	88	81	167	100	169	Leu22Ser (ttg/tCg)	Rv0103c	ctpB	cation-transporter P-type ATPase B
123198	0	T	SNP	C	99	95	194	100	194	Pro294Pro (cct/ccC)	Rv0104	-	hypothetical protein
123520	0	T	SNP	C	87	97	181	100	184	Tyr402His (tat/Cat)	Rv0104	-	hypothetical protein
123745	0	G	SNP	A	100	82	181	100	182	Gly477Arg (ggg/Agg)	Rv0104	-	hypothetical protein
125830	1	G	Ins	A	89	95	184	94.85	185		Rv0107c	ctpI	cation-transporter ATPase I
129576	0	A	SNP	C	83	100	179	100	183	Ala322Ala (gct/gcG)	Rv0107c	ctpI	cation-transporter ATPase I
131174	1	T	Ins	G	94	65	159	92.98	159
132417	0	C	SNP	G	129	139	265	100	268	Arg346Gly (cgc/Ggc)	Rv0109	PE_PGRS1	PE-PGRS family protein PE_PGRS1
133839	0	C	SNP	T	106	78	183	100	184
142533	0	C	SNP	T	107	104	207	100	211	Val448Val (gtg/gtA)	Rv0118c	oxcA	oxalyl-CoA decarboxylase OxcA
143207	0	T	SNP	C	95	98	191	100	193	Ser224Gly (agc/Ggc)	Rv0118c	oxcA	oxalyl-CoA decarboxylase OxcA
146087	0	T	SNP	C	92	95	186	100	187	Asn562Ser (aat/aGt)	Rv0120c	fusA2	elongation factor G
154283	0	T	SNP	C	84	89	170	99.43	174	Ser18Pro (tcg/Ccg)	Rv0127	mak	maltokinase
157129	0	C	SNP	T	86	101	182	100	187	Gly158Ser (ggc/Agc)	Rv0129c	fbpC	diacylglycerol acyltransferase/mycolyltransferase Ag85C		phylo (Delhi/CAS)
170671	0	G	SNP	A	91	82	168	100	173	Ala130Thr (gcc/Acc)	Rv0144	-	transcriptional regulator
172492	0	C	SNP	G	119	103	222	100	222	Tyr94_ (tac/taG)	Rv0146	-	S-adenosylmethionine-dependentmethyltransferase
176535	0	G	Del	GAP	89	93	178	97.33	187		Rv0149	-	quinone oxidoreductase
177745	0	C	SNP	A	100	85	183	99.46	186	Gly522Val (ggt/gTt)	Rv0151c	PE1	PE family protein PE1
177857	0	G	SNP	A	105	93	197	100	198	Leu485Leu (ctg/Ttg)	Rv0151c	PE1	PE family protein PE1
178205	0	C	SNP	G	96	83	176	100	179	Gly369Arg (ggc/Cgc)	Rv0151c	PE1	PE family protein PE1
178453	0	C	SNP	G	81	84	159	100	165	Gly286Ala (ggg/gCg)	Rv0151c	PE1	PE family protein PE1
181090	0	C	SNP	T	76	98	172	100	174
188317	0	A	SNP	G	80	106	183	99.47	187	Ser175Pro (tcc/Ccc)	Rv0159c	PE3	PE family protein PE3
188800	0	T	SNP	C	80	102	181	99.45	183	Thr14Ala (acg/Gcg)	Rv0159c	PE3	PE family protein PE3
189850	0	A	SNP	G	102	91	191	100	193	Phe197Ser (ttc/tCc)	Rv0160c	PE4	PE family protein PE4
194305	1	C	Ins	G	92	110	202	92.66	204		Rv0165c	mce1R	transcriptional regulator Mce1R
194305	2	C	Ins	G	92	109	201	92.2	202		Rv0165c	mce1R	transcriptional regulator Mce1R
194681	0	G	SNP	C	103	102	204	100	205	Leu45Leu (ctc/ctG)	Rv0165c	mce1R	transcriptional regulator Mce1R
196642	0	C	SNP	T	103	101	203	100	204	Asn550Asn (aac/aaT)	Rv0166	fadD5	fatty-acid--CoA ligase FadD5
196819	0	G	SNP	A	99	96	191	100	195
197254	0	G	SNP	T	106	92	195	99.5	199	Asp132Tyr (gac/Tac)	Rv0167	yrbE1A	membrane protein
198401	0	G	SNP	T	85	72	155	100	157	Gly248Cys (ggc/Tgc)	Rv0168	yrbE1B	membrane protein
199088	0	G	SNP	A	119	111	230	99.14	232	Lys185Lys (aag/aaA)	Rv0169	mce1A	Mce family protein Mce1A
199470	0	T	SNP	G	93	100	192	99.48	194	Ser313Ala (tcc/Gcc)	Rv0169	mce1A	Mce family protein Mce1A
206339	0	T	SNP	C	102	79	177	100	181	Leu370Pro (ctg/cCg)	Rv0174	mce1F	Mce family protein Mce1F
206481	0	C	SNP	G	96	60	151	95.71	163	Pro417Pro (ccc/ccG)	Rv0174	mce1F	Mce family protein Mce1F
206484	0	G	SNP	T	95	70	162	97.06	170	Gly418Gly (ggg/ggT)	Rv0174	mce1F	Mce family protein Mce1F
207079	0	G	SNP	C	86	70	153	100	156	Arg89Pro (cgc/cCc)	Rv0175	-	Mce associated membrane protein
210624	0	C	SNP	T	105	71	173	100	176	Leu63Leu (ctg/ctA)	Rv0179c	lprO	lipoprotein LprO
211126	0	C	SNP	A	98	89	184	98.94	189	Val375Val (gtg/gtT)	Rv0180c	-	transmembrane protein
217201	0	T	SNP	C	83	103	182	100	186	Asn311Asn (aat/aaC)	Rv0186	bglS	beta-glucosidase BglS
217883	0	G	SNP	T	90	101	187	100	191	Gly539Trp (ggg/Tgg)	Rv0186	bglS	beta-glucosidase BglS
218599	0	T	SNP	C	81	87	168	100	168
223942	0	T	SNP	C	121	136	253	100	257	Ser127Pro (tcg/Ccg)	Rv0192	-	hypothetical protein
224338	0	C	SNP	T	85	114	194	100	199	Pro259Ser (ccg/Tcg)	Rv0192	-	hypothetical protein
225323	0	T	SNP	C	66	115	178	100	181	Lys417Glu (aag/Gag)	Rv0193c	-	hypothetical protein
225768	0	G	SNP	A	79	75	153	100	154	Thr268Thr (acc/acT)	Rv0193c	-	hypothetical protein
227098	0	T	SNP	C	88	100	187	100	188	Met74Thr (atg/aCg)	Rv0194	-	multidrug ABC transporter ATPase/permease
228263	0	G	SNP	A	103	101	202	99.03	206	Thr462Thr (acg/acA)	Rv0194	-	multidrug ABC transporter ATPase/permease
230576	1	G	Ins	T	85	76	161	95.83	161
230921	0	C	Del	GAP	104	79	178	100	183		Rv0195	-	two component transcriptional regulator
231114	0	C	SNP	G	90	95	178	100	185	Ala72Ala (gcc/gcG)	Rv0195	-	two component transcriptional regulator
234477	0	T	SNP	G	62	48	109	100	110	Tyr749_ (tat/taG)	Rv0197	-	oxidoreductase
234496	1	C	Ins	G	54	38	92	95.83	92		Rv0197	-	oxidoreductase
234496	2	C	Ins	T	54	38	92	95.83	92		Rv0197	-	oxidoreductase
239791	0	C	SNP	G	114	112	222	99.12	228	Arg501Pro (cgg/cCg)	Rv0202c	mmpL11	transmembrane transport protein MmpL11
249522	0	T	SNP	C	89	97	184	100	186	Val162Ala (gtg/gCg)	Rv0209	-	hypothetical protein
251575	0	G	SNP	A	84	115	190	100	199	Ala486Thr (gcg/Acg)	Rv0210	-	hypothetical protein
253996	0	C	SNP	T	101	113	212	99.07	216	Leu215Leu (ttg/ttA)	Rv0212c	nadR	transcriptional regulator NadR
255373	0	T	SNP	C	102	82	183	100	184	Asp193Gly (gac/gGc)	Rv0213c	-	methyltransferase
257071	0	C	SNP	T	96	87	181	100	183	Tyr336Tyr (tac/taT)	Rv0214	fadD4	fatty-acid--CoA ligase FadD4
261869	0	T	SNP	C	151	122	267	100	273	Cys316Arg (tgt/Cgt)	Rv0218	-	transmembrane protein
262268	0	A	SNP	T	103	106	205	100	209	Ala5Ala (gca/gcT)	Rv0219	-	transmembrane protein
264992	0	T	SNP	C	106	96	196	99.02	204	Leu309Pro (ctg/cCg)	Rv0221	-	diacyglycerol O-acyltransferase
265554	0	A	SNP	C	104	87	190	99.48	192	Val16Val (gta/gtC)	Rv0222	echA1	enoyl-CoA hydratase EchA1
266405	0	C	SNP	T	92	106	194	100	198	Gly454Ser (ggc/Agc)	Rv0223c	-	aldehyde dehydrogenase
274463	0	C	SNP	A	105	101	204	99.52	207	Arg86Leu (cgt/cTt)	Rv0229c	-	hypothetical protein
276539	0	G	SNP	C	93	97	188	100	190	Gly161Ala (ggc/gCc)	Rv0231	fadE4	acyl-CoA dehydrogenase FadE4
278681	0	C	SNP	G	85	98	182	99.46	184	His33Asp (cat/Gat)	Rv0233	nrdB	ribonucleoside-diphosphate reductase subunit beta NrdB
283614	0	T	SNP	C	116	111	225	100	227	Ser1080Gly (agc/Ggc)	Rv0236c	aftD	alpha-(1->3)-arabinofuranosyltransferase
285772	0	A	SNP	C	120	121	239	100	241	Pro360Pro (cct/ccG)	Rv0236c	aftD	alpha-(1->3)-arabinofuranosyltransferase
285871	0	A	SNP	G	108	113	219	99.55	222	Val327Val (gtt/gtC)	Rv0236c	aftD	alpha-(1->3)-arabinofuranosyltransferase
287142	0	C	Del	GAP	103	95	196	97.06	204
289253	0	C	SNP	T	110	93	197	99.02	205	Asp50Asp (gac/gaT)	Rv0239	vapB24	antitoxin VapB24
291370	0	G	SNP	A	83	103	182	100	186	Gly220Gly (ggc/ggT)	Rv0242c	fabG4	3-oxoacyl-ACP reductase FabG
291489	0	G	SNP	A	98	101	198	99.5	200	Leu181Leu (ctg/Ttg)	Rv0242c	fabG4	3-oxoacyl-ACP reductase FabG
293628	1	A	Ins	C	68	76	144	90.57	144
294311	0	C	SNP	T	93	107	200	100	200	Lys441Lys (aag/aaA)	Rv0244c	fadE5	acyl-CoA dehydrogenase FadE5
301341	0	C	SNP	A	79	78	155	100	157	Pro105Pro (ccg/ccT)	Rv0249c	-	succinate dehydrogenase membrane anchor subunit
304923	0	A	SNP	G	118	82	197	100	200	Lys686Lys (aaa/aaG)	Rv0252	nirB	nitrite reductase large subunit NirB
307940	0	G	SNP	A	95	109	200	100	204	Gly536Gly (ggc/ggT)	Rv0256c	PPE2	PPE family protein PPE2
308661	0	A	SNP	G	89	62	147	100	151	Leu296Pro (ctg/cCg)	Rv0256c	PPE2	PPE family protein PPE2
310973	0	G	SNP	A	94	91	182	100	185	Ala182Val (gcg/gTg)	Rv0259c	-	hypothetical protein
311613	0	G	SNP	T	91	89	174	100	180	Val349Val (gtc/gtA)	Rv0260c	-	transcriptional regulator
324812	0	C	SNP	T	95	86	177	100	181	Asp82Asp (gac/gaT)	Rv0270	fadD2	fatty-acid--CoA ligase FadD2
325505	0	T	SNP	C	69	78	142	100	147	Val313Val (gtt/gtC)	Rv0270	fadD2	fatty-acid--CoA ligase FadD2
328569	0	G	SNP	C	105	90	192	99.49	196
333892	0	G	SNP	C	85	95	168	100	180	Arg807Gly (cgc/Ggc)	Rv0278c	-	PE-PGRS family protein PE_PGRS3
335606	0	T	SNP	C	39	14	53	92.98	57	Gly235Gly (gga/ggG)	Rv0278c	-	PE-PGRS family protein PE_PGRS3
335642	0	A	SNP	G	42	12	51	91.53	59	Ala223Ala (gct/gcC)	Rv0278c	-	PE-PGRS family protein PE_PGRS3
335643	0	G	SNP	T	40	10	49	87.72	57	Ala223Asp (gct/gAt)	Rv0278c	-	PE-PGRS family protein PE_PGRS3
335651	0	G	SNP	C	42	11	52	88.33	60	Ala220Ala (gcc/gcG)	Rv0278c	-	PE-PGRS family protein PE_PGRS3
335654	0	G	SNP	A	42	10	52	86.67	60	Gly219Gly (ggc/ggT)	Rv0278c	-	PE-PGRS family protein PE_PGRS3
335818	0	C	Del	GAP	66	14	78	75.47	106		Rv0278c	-	PE-PGRS family protein PE_PGRS3
335822	0	G	Del	GAP	66	14	78	75.47	106		Rv0278c	-	PE-PGRS family protein PE_PGRS3
335823	0	C	Del	GAP	66	14	78	76.19	105		Rv0278c	-	PE-PGRS family protein PE_PGRS3
335824	0	C	Del	GAP	66	14	78	76.19	105		Rv0278c	-	PE-PGRS family protein PE_PGRS3
335825	0	G	Del	GAP	66	14	78	76.19	105		Rv0278c	-	PE-PGRS family protein PE_PGRS3
335826	0	T	Del	GAP	66	14	78	79.21	101		Rv0278c	-	PE-PGRS family protein PE_PGRS3
335827	0	T	Del	GAP	66	14	78	80.81	99		Rv0278c	-	PE-PGRS family protein PE_PGRS3
335828	0	G	Del	GAP	66	14	78	79.21	101		Rv0278c	-	PE-PGRS family protein PE_PGRS3
336683	0	G	SNP	T	8	24	31	86.49	37	Val797Val (gtc/gtA)	Rv0279c	PE_PGRS4	PE-PGRS family protein PE_PGRS4
336684	0	A	SNP	G	8	25	32	86.84	38	Val797Ala (gtc/gCc)	Rv0279c	PE_PGRS4	PE-PGRS family protein PE_PGRS4
336688	0	A	Del	GAP	11	27	37	100	38		Rv0279c	PE_PGRS4	PE-PGRS family protein PE_PGRS4
336689	0	G	Del	GAP	11	27	37	100	38		Rv0279c	PE_PGRS4	PE-PGRS family protein PE_PGRS4
336690	0	C	Del	GAP	11	27	37	100	38		Rv0279c	PE_PGRS4	PE-PGRS family protein PE_PGRS4
336691	0	T	Del	GAP	11	25	35	94.74	38		Rv0279c	PE_PGRS4	PE-PGRS family protein PE_PGRS4
336692	0	C	Del	GAP	11	25	35	94.74	38		Rv0279c	PE_PGRS4	PE-PGRS family protein PE_PGRS4
336693	0	G	Del	GAP	11	25	35	94.74	38		Rv0279c	PE_PGRS4	PE-PGRS family protein PE_PGRS4
336694	0	A	Del	GAP	11	25	35	94.74	38		Rv0279c	PE_PGRS4	PE-PGRS family protein PE_PGRS4
336695	0	A	Del	GAP	11	25	35	94.74	38		Rv0279c	PE_PGRS4	PE-PGRS family protein PE_PGRS4
336696	0	T	Del	GAP	11	25	35	94.74	38		Rv0279c	PE_PGRS4	PE-PGRS family protein PE_PGRS4
336697	0	T	Del	GAP	8	25	33	89.19	37		Rv0279c	PE_PGRS4	PE-PGRS family protein PE_PGRS4
336699	1	C	Ins	G	8	25	33	86.84	33		Rv0279c	PE_PGRS4	PE-PGRS family protein PE_PGRS4
336699	2	C	Ins	G	8	25	33	86.84	33		Rv0279c	PE_PGRS4	PE-PGRS family protein PE_PGRS4
336707	0	G	Del	GAP	8	24	33	86.49	37		Rv0279c	PE_PGRS4	PE-PGRS family protein PE_PGRS4
336708	0	T	Del	GAP	8	24	33	86.49	37		Rv0279c	PE_PGRS4	PE-PGRS family protein PE_PGRS4
336709	0	C	Del	GAP	8	24	33	82.05	39		Rv0279c	PE_PGRS4	PE-PGRS family protein PE_PGRS4
336710	0	A	Del	GAP	9	24	34	86.84	38		Rv0279c	PE_PGRS4	PE-PGRS family protein PE_PGRS4
337820	0	G	SNP	A	5	85	86	97.83	92	Gly418Gly (ggc/ggT)	Rv0279c	PE_PGRS4	PE-PGRS family protein PE_PGRS4
337959	0	A	SNP	C	35	11	46	100	46	Ile372Ser (atc/aGc)	Rv0279c	PE_PGRS4	PE-PGRS family protein PE_PGRS4
338020	0	A	SNP	C	71	9	78	100	80	Cys352Gly (tgc/Ggc)	Rv0279c	PE_PGRS4	PE-PGRS family protein PE_PGRS4
338100	0	T	SNP	C	88	21	108	100	109	Asn325Ser (aac/aGc)	Rv0279c	PE_PGRS4	PE-PGRS family protein PE_PGRS4
338453	0	A	SNP	G	5	70	74	100	75	Ala207Ala (gct/gcC)	Rv0279c	PE_PGRS4	PE-PGRS family protein PE_PGRS4
338648	0	T	SNP	G	118	16	133	91.16	147	Gly142Gly (gga/ggC)	Rv0279c	PE_PGRS4	PE-PGRS family protein PE_PGRS4
338669	0	T	SNP	C	132	19	147	93.21	162	Leu135Leu (tta/ttG)	Rv0279c	PE_PGRS4	PE-PGRS family protein PE_PGRS4
338682	0	T	SNP	G	113	13	125	93.33	135	Asp131Ala (gac/gCc)	Rv0279c	PE_PGRS4	PE-PGRS family protein PE_PGRS4
338683	0	C	SNP	G	113	13	126	91.97	137	Asp131His (gac/Cac)	Rv0279c	PE_PGRS4	PE-PGRS family protein PE_PGRS4
338685	0	C	SNP	G	114	13	127	92.7	137	Gly130Ala (ggg/gCg)	Rv0279c	PE_PGRS4	PE-PGRS family protein PE_PGRS4
338690	0	A	SNP	G	117	13	127	92.2	141	Asn128Asn (aat/aaC)	Rv0279c	PE_PGRS4	PE-PGRS family protein PE_PGRS4
338692	0	T	SNP	C	114	13	125	92.03	138	Asn128Asp (aat/Gat)	Rv0279c	PE_PGRS4	PE-PGRS family protein PE_PGRS4
339230	0	G	SNP	C	106	100	203	99.04	208
340372	0	T	SNP	C	34	91	122	100	125	Ser337Pro (tcg/Ccg)	Rv0280	PPE3	PPE family protein PPE3
342146	0	A	SNP	C	100	98	195	99.5	199	Glu6Ala (gaa/gCa)	Rv0282	eccA3	ESX-3 secretion system protein EccA
342873	0	C	SNP	T	87	87	171	98.31	177	Val248Val (gtc/gtT)	Rv0282	eccA3	ESX-3 secretion system protein EccA
346275	0	C	SNP	G	105	95	197	100	200	Pro214Arg (ccg/cGg)	Rv0284	eccC3	ESX-3 secretion system protein EccC3
350088	0	C	SNP	A	113	119	232	100	232	Leu52Met (ctg/Atg)	Rv0286	PPE4	PPE family protein PPE4
353197	0	C	SNP	T	88	100	185	100	188	Arg39Cys (cgc/Tgc)	Rv0290	eccD3	ESX-3 secretion system protein EccD
353833	0	G	SNP	A	108	89	190	98.99	199	Ala251Thr (gcg/Acg)	Rv0290	eccD3	ESX-3 secretion system protein EccD
356528	0	A	SNP	G	114	124	236	100	238	Asn217Asp (aat/Gat)	Rv0292	eccE3	ESX-3 secretion system protein EccE
357938	0	C	SNP	T	71	84	152	100	155	Val43Ile (gtc/Atc)	Rv0293c	-	hypothetical protein
358473	0	G	SNP	C	89	92	178	100	181	Trp101Cys (tgg/tgC)	Rv0294	tam	trans-aconitate methyltransferase
363563	0	G	SNP	A	93	102	194	99.49	196	Ala30Thr (gcg/Acg)	Rv0299	-	toxin
366917	0	T	SNP	C	43	42	84	100	85	Thr1950Ala (acc/Gcc)	Rv0304c	PPE5	PPE family protein PPE5
366922	0	G	SNP	C	35	39	73	98.67	75	Ala1948Gly (gcc/gGc)	Rv0304c	PPE5	PPE family protein PPE5
367718	0	G	SNP	T	92	86	173	99.44	179	Leu1683Ile (ctt/Att)	Rv0304c	PPE5	PPE family protein PPE5
368093	0	C	Del	GAP	67	70	135	75.27	182		Rv0304c	PPE5	PPE family protein PPE5
368095	0	G	Del	GAP	67	70	135	76.11	180		Rv0304c	PPE5	PPE family protein PPE5
368096	0	T	Del	GAP	67	70	135	75.27	182		Rv0304c	PPE5	PPE family protein PPE5
368097	0	G	Del	GAP	67	70	135	76.11	180		Rv0304c	PPE5	PPE family protein PPE5
368098	0	T	Del	GAP	67	70	135	77.4	177		Rv0304c	PPE5	PPE family protein PPE5
368099	0	T	Del	GAP	67	70	135	78.74	174		Rv0304c	PPE5	PPE family protein PPE5
368100	0	G	Del	GAP	67	69	135	78.16	174		Rv0304c	PPE5	PPE family protein PPE5
368101	0	A	Del	GAP	67	69	135	80	170		Rv0304c	PPE5	PPE family protein PPE5
368102	0	T	Del	GAP	67	69	136	80.95	168		Rv0304c	PPE5	PPE family protein PPE5
369886	0	C	SNP	G	88	93	176	99.45	182	Gly960Ala (ggg/gCg)	Rv0304c	PPE5	PPE family protein PPE5
372913	0	A	SNP	C	93	95	184	100	188	Gly933Gly (ggt/ggG)	Rv0305c	PPE6	PPE family protein PPE6
373283	0	A	Del	GAP	96	96	193	96.48	199		Rv0305c	PPE6	PPE family protein PPE6
376774	0	T	SNP	C	101	89	182	100	190	Ala94Ala (gca/gcG)	Rv0307c	-	hypothetical protein
384380	0	A	SNP	C	90	87	173	100	177	Lys260Thr (aag/aCg)	Rv0315	-	beta-1,3-glucanase
386432	0	C	SNP	G	97	93	187	100	190	Gly223Ala (ggg/gCg)	Rv0318c	-	integral membrane protein
390828	0	T	SNP	C	80	94	170	100	174	Ser142Gly (agt/Ggt)	Rv0323c	-	hypothetical protein
391853	0	A	SNP	G	102	93	194	100	195	Thr168Ala (act/Gct)	Rv0324	-	transcriptional regulator
392261	0	T	SNP	C	108	93	196	100	201	_75Gln (tag/Cag)	Rv0325	-	hypothetical protein
396199	0	T	SNP	C	84	94	176	100	178
402836	0	G	SNP	A	100	91	187	99.48	192	Tyr109Tyr (tac/taT)	Rv0337c	aspC	aspartate aminotransferase
403980	0	G	SNP	A	85	87	171	100	172	Ala621Val (gcc/gTc)	Rv0338c	-	iron-sulfur-binding reductase
404326	0	T	SNP	C	101	94	194	100	195	Arg506Gly (agg/Ggg)	Rv0338c	-	iron-sulfur-binding reductase
406251	0	T	SNP	C	95	102	196	99.49	198	Asp733Gly (gat/gGt)	Rv0339c	-	transcriptional regulator
414486	0	C	SNP	T	88	105	189	100	193	Glu152Glu (gag/gaA)	Rv0344c	lpqJ	lipoprotein LpqJ
417159	0	C	Del	GAP	113	96	207	100	209
420008	0	A	SNP	G	91	87	174	100	178	Ala58Ala (gca/gcG)	Rv0350	dnaK	chaperone protein DnaK
422678	0	G	SNP	A	82	94	173	100	176	Arg76His (cgc/cAc)	Rv0352	dnaJ1	chaperone protein DnaJ
424320	1	T	Ins	C	103	92	195	95.12	196		Rv0354c	PPE7	PPE family protein PPE7
428698	0	C	SNP	T	88	98	183	100	186	Ala1994Ala (gcg/gcA)	Rv0355c	PPE8	PPE family protein PPE8
428921	0	G	SNP	A	99	81	178	100	180	Ser1920Phe (tcc/tTc)	Rv0355c	PPE8	PPE family protein PPE8
432459	0	C	SNP	T	105	82	185	100	187	Asp741Asn (gac/Aac)	Rv0355c	PPE8	PPE family protein PPE8
438470	0	C	SNP	T	117	94	209	100	211	Lys90Lys (aag/aaA)	Rv0360c	-	hypothetical protein
440365	0	G	SNP	A	83	98	177	100	181	Ser165Ser (tcg/tcA)	Rv0362	mgtE	Mg2+ transport transmembrane protein MgtE
440878	0	C	SNP	T	90	87	176	99.44	178	Thr336Thr (acc/acT)	Rv0362	mgtE	Mg2+ transport transmembrane protein MgtE
445780	0	C	SNP	T	111	87	193	99.5	199	Arg249His (cgt/cAt)	Rv0368c	-	hypothetical protein
447642	0	G	SNP	C	89	103	190	100	192	Leu134Leu (ctc/ctG)	Rv0370c	-	oxidoreductase
454295	0	T	SNP	C	87	89	171	99.44	177	Pro26Pro (cca/ccG)	Rv0376c	-	hypothetical protein
454333	0	T	SNP	G	87	76	160	100	163	Thr14Pro (acg/Ccg)	Rv0376c	-	hypothetical protein
455024	0	G	SNP	A	94	101	194	100	195	Val202Ile (gta/Ata)	Rv0377	-	HTH-type transcriptional regulator
455624	0	T	Del	GAP	92	90	181	100	182
457452	0	T	SNP	G	105	93	195	100	198	Thr124Thr (aca/acC)	Rv0381c	-	hypothetical protein
459399	0	A	SNP	C	73	64	133	100	137
466808	0	G	SNP	C	119	93	211	100	212
467497	1	C	Ins	G	107	123	230	93.5	230
467508	1	C	Ins	G	98	124	222	94.87	222
467516	0	G	SNP	C	97	141	235	100	238
467526	0	C	SNP	G	92	140	230	100	232
467546	0	G	SNP	C	87	134	217	100	221
467557	0	A	SNP	C	90	140	227	99.57	231
467564	0	A	SNP	C	88	138	220	100	226
467585	0	G	SNP	C	85	135	217	100	220
467590	0	T	SNP	C	87	134	219	100	221
467621	0	T	SNP	G	92	107	195	100	199
467638	0	G	SNP	T	95	115	208	100	210
473310	0	A	SNP	G	140	140	277	99.64	281	Gln177Arg (cag/cGg)	Rv0393	-	hypothetical protein
475178	0	T	SNP	C	113	95	204	99.52	209	Val80Ala (gtc/gCc)	Rv0395	-	hypothetical protein
475915	0	A	SNP	C	121	121	237	99.18	244	Ser34Arg (agc/Cgc)	Rv0397	-	hypothetical protein
482250	0	A	SNP	G	85	99	181	99.46	185	Cys328Arg (tgc/Cgc)	Rv0402c	mmpL1	transmembrane transport protein MmpL1
483935	0	T	SNP	G	83	81	160	100	164
484504	0	C	SNP	G	88	101	181	100	189	Ala176Ala (gcc/gcG)	Rv0404	fadD30	long-chain-fatty-acid--AMP ligase FadD30
485561	0	A	SNP	C	85	83	165	100	168	Ile529Leu (atc/Ctc)	Rv0404	fadD30	long-chain-fatty-acid--AMP ligase FadD30
485811	0	A	Del	GAP	81	91	171	97.73	176		Rv0405	pks6	membrane bound polyketide synthase
489935	0	G	SNP	C	95	91	186	100	186	Thr257Thr (acc/acG)	Rv0406c	-	beta lactamase-like protein
491742	0	T	SNP	C	87	78	165	100	165	Phe320Phe (ttt/ttC)	Rv0407	fgd1	F420-dependent glucose-6-phosphate dehydrogenase		phylo (not Euro-American, M. africanum, M. bovis, M. canettii, M. caprae, M. microti, M. pinipedii, Beijing, Delhi/CAS, EAI)
492150	0	G	SNP	C	92	99	189	100	191	Gly122Ala (ggc/gCc)	Rv0408	pta	phosphate acetyltransferase
497251	0	C	SNP	G	85	99	182	100	184	Ala22Pro (gcg/Ccg)	Rv0410c	pknG	serine/threonine-protein kinase PknG
498531	0	A	SNP	G	100	106	202	100	206	Ala363Ala (gct/gcC)	Rv0412c	-	membrane protein
498557	0	C	SNP	A	99	107	200	100	206	Asp355Tyr (gac/Tac)	Rv0412c	-	membrane protein
502589	0	C	SNP	G	91	84	173	100	175	Ser75Cys (tcc/tGc)	Rv0417	thiG	thiazole synthase
503354	0	G	SNP	C	72	97	168	100	169
505974	0	G	SNP	A	91	114	204	100	205	Ala297Thr (gcg/Acg)	Rv0419	lpqM	lipoprotein peptidase LpqM
513257	0	T	SNP	C	107	89	192	100	196	Met689Val (atg/Gtg)	Rv0425c	ctpH	metal cation transporting ATPase H
515676	0	G	SNP	A	85	113	195	100	198	Gly47Gly (ggc/ggT)	Rv0426c	-	transmembrane protein
517358	0	T	SNP	C	90	107	194	99.49	198	Asp149Gly (gac/gGc)	Rv0428c	-	GCN5-like N-acetyltransferase
517389	0	C	SNP	A	88	108	194	98	200	Val139Phe (gtc/Ttc)	Rv0428c	-	GCN5-like N-acetyltransferase
523654	0	C	SNP	T	100	100	197	99.5	201	Ala294Thr (gcc/Acc)	Rv0435c	-	ATPase
524891	0	C	SNP	A	107	93	196	100	200	Gly167Val (ggc/gTc)	Rv0436c	pssA	CDP-diacylglycerol--serineO-phosphatidyltransferase
531775	0	C	SNP	G	94	95	186	100	189	Trp147Ser (tgg/tCg)	Rv0442c	PPE10	PPE family protein PPE10
541201	0	A	SNP	G	86	87	167	100	173	Leu97Leu (ctt/ctC)	Rv0450c	mmpL4	transmembrane transport protein MmpL4
546357	0	A	SNP	G	89	94	181	99.46	184	Thr149Thr (act/acC)	Rv0456c	echA2	enoyl-CoA hydratase EchA2
548326	0	T	SNP	C	91	98	188	100	189	Thr428Ala (aca/Gca)	Rv0457c	-	peptidase
551525	0	A	SNP	C	76	65	136	100	141	Arg110Arg (aga/Cga)	Rv0459	-	hypothetical protein
555991	0	A	SNP	G	86	85	169	100	171	Cys106Arg (tgc/Cgc)	Rv0465c	-	HTH-type transcriptional regulator
562063	0	G	Del	GAP	99	101	199	94.79	211		Rv0470A	-	hypothetical protein
562064	0	C	Del	GAP	99	101	199	99.5	201		Rv0470A	-	hypothetical protein
562065	0	C	Del	GAP	99	101	199	99.5	201		Rv0470A	-	hypothetical protein
562066	0	A	Del	GAP	99	101	199	99.5	201		Rv0470A	-	hypothetical protein
565655	0	A	SNP	G	86	92	177	100	178
572591	0	C	SNP	T	86	89	172	99.43	176	Asp294Asp (gac/gaT)	Rv0483	lprQ	lipoprotein LprQ
573262	0	A	SNP	G	90	101	184	99.48	192	Gly180Gly (ggt/ggC)	Rv0484c	-	short-chain type oxidoreductase
579284	0	T	SNP	C	103	89	189	100	192
580772	0	T	SNP	A	56	61	113	92.86	126
580774	0	G	Del	GAP	61	59	118	91.6	131
580775	0	G	Del	GAP	61	59	118	93.75	128
580776	0	G	Del	GAP	61	59	118	93.02	129
580777	0	G	Del	GAP	61	59	118	93.02	129
580778	0	C	Del	GAP	61	59	118	93.75	128
580779	0	A	Del	GAP	61	59	118	93.75	128
580780	0	C	Del	GAP	61	59	118	93.02	129
580781	0	C	Del	GAP	61	59	118	95.24	126
580782	0	A	Del	GAP	61	59	118	95.24	126
580783	0	C	Del	GAP	61	59	118	93.75	128
580784	0	C	Del	GAP	61	59	118	93.75	128
580785	0	C	Del	GAP	61	59	118	94.49	127
580786	0	G	Del	GAP	61	59	118	93.75	128
580787	0	C	Del	GAP	61	59	118	95.24	126
580788	0	T	Del	GAP	61	59	118	94.49	127
580789	0	T	Del	GAP	61	59	118	95.24	126
580790	0	G	Del	GAP	61	59	118	93.75	128
580791	0	C	Del	GAP	61	59	118	96	125
580792	0	G	Del	GAP	61	59	118	93.75	128
580793	0	G	Del	GAP	61	59	118	95.24	126
580794	0	G	Del	GAP	61	59	118	93.75	128
580795	0	G	Del	GAP	61	59	118	95.24	126
580796	0	G	Del	GAP	61	59	118	94.49	127
580797	0	A	Del	GAP	61	59	118	95.24	126
584171	0	T	SNP	C	88	99	184	100	187	Ser174Gly (agt/Ggt)	Rv0493c	-	hypothetical protein
585204	0	C	SNP	A	106	108	212	99.53	215	Arg170Arg (cgc/cgA)	Rv0494	-	HTH-type transcriptional regulator
590436	0	T	SNP	C	114	95	207	99.52	210	Ala118Ala (gct/gcC)	Rv0500	proC	pyrroline-5-carboxylate reductase
597816	0	A	SNP	G	94	96	189	100	190	Ala206Ala (gca/gcG)	Rv0507	mmpL2	transmembrane transport protein MmpL2
598475	0	G	SNP	A	73	107	177	100	180	Arg426His (cgc/cAc)	Rv0507	mmpL2	transmembrane transport protein MmpL2
599868	0	A	SNP	G	101	85	184	100	186	Arg890Arg (cga/cgG)	Rv0507	mmpL2	transmembrane transport protein MmpL2
610120	0	T	SNP	G	95	85	177	100	180
611977	0	C	SNP	T	103	106	201	100	209	Gly33Asp (ggc/gAc)	Rv0519c	-	membrane protein
623163	0	C	SNP	T	75	143	209	99.09	220	Ala124Val (gcc/gTc)	Rv0532	PE_PGRS6	PE-PGRS family protein PE_PGRS6
623406	1	C	Ins	G	86	41	127	84.11	127		Rv0532	PE_PGRS6	PE-PGRS family protein PE_PGRS6
623406	2	C	Ins	G	85	41	126	83.44	127		Rv0532	PE_PGRS6	PE-PGRS family protein PE_PGRS6
623406	3	C	Ins	C	86	41	127	84.11	127		Rv0532	PE_PGRS6	PE-PGRS family protein PE_PGRS6
623406	4	C	Ins	C	86	41	127	84.11	127		Rv0532	PE_PGRS6	PE-PGRS family protein PE_PGRS6
623406	5	C	Ins	G	86	41	127	84.11	127		Rv0532	PE_PGRS6	PE-PGRS family protein PE_PGRS6
623406	6	C	Ins	G	86	41	127	84.11	127		Rv0532	PE_PGRS6	PE-PGRS family protein PE_PGRS6
623406	7	C	Ins	C	86	41	127	84.11	127		Rv0532	PE_PGRS6	PE-PGRS family protein PE_PGRS6
623406	8	C	Ins	G	85	41	126	83.44	127		Rv0532	PE_PGRS6	PE-PGRS family protein PE_PGRS6
623406	9	C	Ins	G	86	41	127	84.11	127		Rv0532	PE_PGRS6	PE-PGRS family protein PE_PGRS6
623472	0	A	SNP	G	114	90	196	100	204	Asp227Gly (gac/gGc)	Rv0532	PE_PGRS6	PE-PGRS family protein PE_PGRS6
623508	0	C	SNP	G	111	87	193	99.5	199	Ala239Gly (gcc/gGc)	Rv0532	PE_PGRS6	PE-PGRS family protein PE_PGRS6
629714	0	G	SNP	A	116	101	209	100	217	Asp6Asp (gac/gaT)	Rv0537c	-	integral membrane protein
630722	0	G	SNP	C	91	123	208	99.53	215	Arg228Pro (cgg/cCg)	Rv0538	-	membrane protein
635139	0	G	SNP	C	98	114	209	99.53	213	Gly122Gly (ggc/ggG)	Rv0542c	menE	2-succinylbenzoic acid--CoA ligase
637319	0	G	SNP	A	116	102	217	100	218	Pro49Ser (cct/Tct)	Rv0545c	pitA	low-affinity inorganic phosphate transporter
648002	0	T	SNP	G	106	93	195	100	199	Leu15Arg (ctc/cGc)	Rv0556	-	transmembrane protein
648856	0	T	SNP	C	87	99	185	98.94	188	Gly107Gly (ggt/ggC)	Rv0557	mgtA	GDP-mannose-dependent alpha-mannosyltransferase		phylo (not Euro-American, M. africanum, M. bovis, M. canettii, M. caprae, M. microti, M. pinipedii, Beijing, Delhi/CAS, EAI)
652950	0	T	SNP	C	96	101	197	99.49	198	Arg60Arg (cgt/cgC)	Rv0562	grcC1	polyprenyl-diphosphate synthase GrcC
653955	0	T	SNP	C	105	98	194	99.51	204	Val26Ala (gtc/gCc)	Rv0563	htpX	protease HtpX
655986	0	T	SNP	G	94	122	213	100	216
657081	0	C	SNP	T	92	72	158	100	164	Val130Val (gtg/gtA)	Rv0565c	-	monooxygenase
659341	0	T	SNP	C	75	83	157	100	158
661438	0	A	SNP	C	84	93	173	98.88	179	Lys48Asn (aaa/aaC)	Rv0570	nrdZ	vitamin B12-dependent ribonucleoside-diphosphate reductase
661676	0	G	Del	GAP	81	81	160	90.5	179		Rv0570	nrdZ	vitamin B12-dependent ribonucleoside-diphosphate reductase
661677	0	G	Del	GAP	81	81	160	91.53	177		Rv0570	nrdZ	vitamin B12-dependent ribonucleoside-diphosphate reductase
661678	0	C	Del	GAP	81	81	160	92.05	176		Rv0570	nrdZ	vitamin B12-dependent ribonucleoside-diphosphate reductase
661679	0	C	Del	GAP	81	81	160	93.1	174		Rv0570	nrdZ	vitamin B12-dependent ribonucleoside-diphosphate reductase
662911	0	T	SNP	C	83	92	174	98.87	177	Ala539Ala (gct/gcC)	Rv0570	nrdZ	vitamin B12-dependent ribonucleoside-diphosphate reductase
665293	0	A	SNP	G	95	99	194	99.49	195	Phe31Leu (ttc/Ctc)	Rv0572c	-	hypothetical protein
666631	0	A	SNP	G	102	80	178	100	182	Phe204Phe (ttt/ttC)	Rv0573c	pncB2	nicotinic acid phosphoribosyltransferase PncB2
669398	0	T	SNP	C	96	105	199	100	201	Gln116Gln (caa/caG)	Rv0575c	-	oxidoreductase
670545	0	G	SNP	A	99	116	208	100	215	Arg233His (cgc/cAc)	Rv0576	-	transcriptional regulator
671961	0	C	SNP	T	101	90	184	100	191
672491	0	C	SNP	G	97	111	199	99.05	210	Gly1142Gly (ggg/ggC)	Rv0578c	PE_PGRS7	PE-PGRS family protein PE_PGRS7
672621	0	C	SNP	G	73	107	173	98.36	183	Gly1099Ala (ggc/gCc)	Rv0578c	PE_PGRS7	PE-PGRS family protein PE_PGRS7
672622	0	C	SNP	G	72	109	174	97.84	185	Gly1099Arg (ggc/Cgc)	Rv0578c	PE_PGRS7	PE-PGRS family protein PE_PGRS7
672721	0	T	SNP	C	84	97	173	97.84	185	Asn1066Asp (aac/Gac)	Rv0578c	PE_PGRS7	PE-PGRS family protein PE_PGRS7
673238	0	A	SNP	G	54	143	193	100	197	His893His (cat/caC)	Rv0578c	PE_PGRS7	PE-PGRS family protein PE_PGRS7
674702	0	A	SNP	T	124	121	237	98.79	248	Gly405Gly (ggt/ggA)	Rv0578c	PE_PGRS7	PE-PGRS family protein PE_PGRS7
676810	0	C	SNP	T	75	106	179	99.45	182	Cys191Cys (tgc/tgT)	Rv0579	-	hypothetical protein
684376	0	T	SNP	C	99	84	177	100	183
685461	0	C	SNP	G	104	98	197	100	202	Ala111Ala (gcc/gcG)	Rv0587	yrbE2A	hypothetical protein
685608	0	T	SNP	C	88	89	176	100	177	Leu160Leu (ctt/ctC)	Rv0587	yrbE2A	hypothetical protein
686123	0	C	SNP	A	119	114	224	100	233	Leu66Met (ctg/Atg)	Rv0588	-	hypothetical protein
686972	0	T	SNP	C	78	80	156	99.37	159	Phe51Ser (ttc/tCc)	Rv0589	mce2A	Mce family protein Mce2A
688792	1	T	Ins	G	89	90	179	94.21	179
690450	0	A	SNP	C	95	131	224	100	226	Ala464Ala (gca/gcC)	Rv0591	mce2C	Mce family protein Mce2C
690465	0	T	SNP	G	92	126	215	100	218	Leu469Leu (ctt/ctG)	Rv0591	mce2C	Mce family protein Mce2C
697086	0	C	SNP	T	88	100	187	99.47	189
698968	0	G	SNP	A	87	98	180	100	185	Gly9Gly (ggc/ggT)	Rv0601c	-	two component sensor kinase HK2
708056	0	T	SNP	C	123	139	259	99.24	264	His487Arg (cac/cGc)	Rv0613c	-	hypothetical protein
712693	0	A	SNP	G	132	93	223	100	225
713310	0	T	SNP	C	150	112	257	99.62	263	Cys199Arg (tgt/Cgt)	Rv0620	galK	galactokinase
720935	0	G	SNP	T	140	115	252	99.61	256	Ile266Ile (atc/atA)	Rv0629c	recD	exonuclease V subunit alpha RecD
725190	0	G	SNP	A	80	78	154	100	158	Phe1039Phe (ttc/ttT)	Rv0631c	recC	exonuclease V subunit gamma RecC
725810	0	G	SNP	A	103	140	241	98.38	247	Pro833Ser (ccg/Tcg)	Rv0631c	recC	exonuclease V subunit gamma RecC
729685	0	C	SNP	T	101	104	201	98.56	208	Arg161Gln (cga/cAa)	Rv0633c	-	hypothetical protein
753174	0	C	SNP	A	113	95	207	100	208	Trp65Leu (tgg/tTg)	Rv0656c	vapC6	ribonuclease VapC6
754186	0	A	SNP	G	102	112	209	99.07	216	Leu75Pro (ctc/cCc)	Rv0658c	-	integral membrane protein
757182	0	A	SNP	G	83	77	158	100	160	Asp349Gly (gac/gGc)	Rv0663	atsD	arylsulfatase AtsD
759746	0	C	SNP	T	101	93	191	100	194							rifampicin (RMP)
761140	0	A	SNP	G	104	88	189	98.46	195	His445Arg (cac/cGc)	Rv0667	rpoB	DNA-directed RNA polymerase subunit beta	rifampicin (RMP)		rifampicin (RMP)
762434	0	T	SNP	G	91	102	191	100	193	Gly876Gly (ggt/ggG)	Rv0667	rpoB	DNA-directed RNA polymerase subunit beta		phylo (3)	rifampicin (RMP)
763031	0	T	SNP	C	88	100	184	100	188	Ala1075Ala (gct/gcC)	Rv0667	rpoB	DNA-directed RNA polymerase subunit beta		phylo (4)	rifampicin (RMP)
767339	0	A	SNP	G	82	87	168	100	169
767414	0	G	SNP	A	87	65	150	99.35	153
775639	0	T	SNP	C	91	123	212	100	214	Ile948Val (att/Gtt)	Rv0676c	mmpL5	transmembrane transport protein MmpL5
776100	0	G	SNP	A	107	88	190	100	195	Thr794Ile (acc/aTc)	Rv0676c	mmpL5	transmembrane transport protein MmpL5
781047	0	G	SNP	A	86	105	189	100	191	Leu109Leu (ctg/ctA)	Rv0681	-	transcriptional regulator
781395	0	T	SNP	C	85	97	178	100	182							streptomycin (SM)
781687	0	A	SNP	G	95	103	192	99.5	199	Lys43Arg (aag/aGg)	Rv0682	rpsL	30S ribosomal protein S12	streptomycin (SM)		streptomycin (SM)
788615	0	G	SNP	C	101	92	189	100	193	Gly226Arg (ggg/Cgg)	Rv0688	-	ferredoxin reductase
798779	0	T	SNP	C	94	74	164	100	168
798934	0	C	SNP	A	107	95	196	100	202	Arg34Arg (cgc/cgA)	Rv0698	-	hypothetical protein
807405	0	C	SNP	T	85	83	167	100	168	Ser357Ser (tcc/tcT)	Rv0711	atsA	arylsulfatase AtsA
820483	0	G	SNP	T	90	105	183	99.49	196	Ala6Asp (gcc/gAc)	Rv0727c	fucA	L-fuculose phosphate aldolase FucA
820734	0	A	SNP	G	101	98	195	100	199	Val248Ala (gtc/gCc)	Rv0728c	serA2	D-3-phosphoglycerate dehydrogenase SerA
820752	0	C	SNP	T	102	99	198	99.5	202	Arg242His (cgc/cAc)	Rv0728c	serA2	D-3-phosphoglycerate dehydrogenase SerA
830868	1	G	Ins	G	76	89	165	93.22	165		Rv0739	-	hypothetical protein
830868	2	G	Ins	C	76	88	164	92.66	165		Rv0739	-	hypothetical protein
834857	0	C	SNP	T	89	106	190	98.98	197	Met30Ile (atg/atA)	Rv0744c	-	transcriptional regulator
836426	0	A	SNP	C	6	108	112	100	114	Leu242Leu (cta/ctC)	Rv0746	PE_PGRS9	PE-PGRS family protein PE_PGRS9
836454	0	A	SNP	G	5	79	84	100	84	Thr252Ala (act/Gct)	Rv0746	PE_PGRS9	PE-PGRS family protein PE_PGRS9
836538	0	A	SNP	G	89	14	102	100	103	Asn280Asp (aac/Gac)	Rv0746	PE_PGRS9	PE-PGRS family protein PE_PGRS9
836658	0	A	SNP	G	127	40	165	100	167	Thr320Ala (acc/Gcc)	Rv0746	PE_PGRS9	PE-PGRS family protein PE_PGRS9
836829	0	A	Del	GAP	44	38	85	95.35	86		Rv0746	PE_PGRS9	PE-PGRS family protein PE_PGRS9
836830	0	A	Del	GAP	44	38	85	96.47	85		Rv0746	PE_PGRS9	PE-PGRS family protein PE_PGRS9
836831	0	G	Del	GAP	44	38	85	98.8	83		Rv0746	PE_PGRS9	PE-PGRS family protein PE_PGRS9
836833	0	C	SNP	A	46	38	80	97.67	86	Ala378Asp (gcc/gAc)	Rv0746	PE_PGRS9	PE-PGRS family protein PE_PGRS9
836838	0	T	SNP	G	47	37	81	96.55	87	Leu380Val (ttg/Gtg)	Rv0746	PE_PGRS9	PE-PGRS family protein PE_PGRS9
836849	0	T	SNP	C	44	37	79	96.43	84	Gly383Gly (ggt/ggC)	Rv0746	PE_PGRS9	PE-PGRS family protein PE_PGRS9
837033	0	A	SNP	G	36	141	174	100	177	Thr445Ala (acc/Gcc)	Rv0746	PE_PGRS9	PE-PGRS family protein PE_PGRS9
838990	0	C	SNP	G	45	56	95	87.07	116	Ala180Ala (gcc/gcG)	Rv0747	PE_PGRS10	PE-PGRS family protein PE_PGRS10
839123	0	A	SNP	G	65	41	106	99.07	107	Arg225Gly (agg/Ggg)	Rv0747	PE_PGRS10	PE-PGRS family protein PE_PGRS10
839129	0	C	SNP	G	67	41	104	100	108	Arg227Gly (cgc/Ggc)	Rv0747	PE_PGRS10	PE-PGRS family protein PE_PGRS10
839194	0	A	SNP	G	82	46	121	100	128	Thr248Thr (aca/acG)	Rv0747	PE_PGRS10	PE-PGRS family protein PE_PGRS10
839334	0	A	SNP	G	110	58	160	100	168	Lys295Arg (aaa/aGa)	Rv0747	PE_PGRS10	PE-PGRS family protein PE_PGRS10
839348	0	A	SNP	G	111	62	166	100	173	Ser300Gly (agc/Ggc)	Rv0747	PE_PGRS10	PE-PGRS family protein PE_PGRS10
840195	0	G	Del	GAP	18	26	40	89.8	49		Rv0747	PE_PGRS10	PE-PGRS family protein PE_PGRS10
840196	0	G	Del	GAP	18	26	40	95.65	46		Rv0747	PE_PGRS10	PE-PGRS family protein PE_PGRS10
840197	0	G	Del	GAP	18	26	40	95.65	46		Rv0747	PE_PGRS10	PE-PGRS family protein PE_PGRS10
840198	0	G	Del	GAP	18	27	41	100	45		Rv0747	PE_PGRS10	PE-PGRS family protein PE_PGRS10
840199	0	A	Del	GAP	18	27	41	100	45		Rv0747	PE_PGRS10	PE-PGRS family protein PE_PGRS10
840200	0	A	Del	GAP	18	27	41	100	45		Rv0747	PE_PGRS10	PE-PGRS family protein PE_PGRS10
840201	0	G	Del	GAP	16	22	37	86.36	44		Rv0747	PE_PGRS10	PE-PGRS family protein PE_PGRS10
840202	0	C	Del	GAP	16	22	37	90.48	42		Rv0747	PE_PGRS10	PE-PGRS family protein PE_PGRS10
840203	0	A	Del	GAP	16	22	37	86.36	44		Rv0747	PE_PGRS10	PE-PGRS family protein PE_PGRS10
840204	0	C	Del	GAP	16	22	37	86.36	44		Rv0747	PE_PGRS10	PE-PGRS family protein PE_PGRS10
840205	0	C	Del	GAP	16	22	37	86.36	44		Rv0747	PE_PGRS10	PE-PGRS family protein PE_PGRS10
840206	0	C	Del	GAP	16	22	37	84.44	45		Rv0747	PE_PGRS10	PE-PGRS family protein PE_PGRS10
840207	0	T	Del	GAP	16	22	37	90.48	42		Rv0747	PE_PGRS10	PE-PGRS family protein PE_PGRS10
840208	0	C	Del	GAP	16	22	37	86.36	44		Rv0747	PE_PGRS10	PE-PGRS family protein PE_PGRS10
840209	0	G	Del	GAP	16	22	37	84.44	45		Rv0747	PE_PGRS10	PE-PGRS family protein PE_PGRS10
840210	0	C	Del	GAP	16	22	37	86.36	44		Rv0747	PE_PGRS10	PE-PGRS family protein PE_PGRS10
840496	0	C	SNP	G	73	58	125	88.51	148	Gly682Gly (ggc/ggG)	Rv0747	PE_PGRS10	PE-PGRS family protein PE_PGRS10
840847	0	C	SNP	T	104	119	214	99.55	224	Gly799Gly (ggc/ggT)	Rv0747	PE_PGRS10	PE-PGRS family protein PE_PGRS10
841764	0	G	SNP	C	94	99	186	100	193	Thr37Thr (acc/acG)	Rv0749A	-	hypothetical protein
842153	0	G	SNP	A	62	82	142	92.31	156	Glu41Lys (gag/Aag)	Rv0750	-	hypothetical protein
847995	0	T	SNP	C	88	105	190	99.48	194
852910	0	C	SNP	T	99	85	181	100	184	Pro172Leu (ccc/cTc)	Rv0758	phoR	two component system response sensor kinase PhoR
854253	0	C	Del	GAP	59	83	142	94.04	151
856933	0	G	SNP	A	91	91	180	100	182	Arg369_ (cga/Tga)	Rv0764c	cyp51	lanosterol 14-alpha demethylase
857643	0	C	SNP	G	93	81	170	100	174	Gly132Ala (ggc/gCc)	Rv0764c	cyp51	lanosterol 14-alpha demethylase
857696	0	A	SNP	G	94	72	163	100	166	Ala114Ala (gct/gcC)	Rv0764c	cyp51	lanosterol 14-alpha demethylase
858464	0	A	SNP	G	85	82	164	99.4	168	Val134Ala (gtg/gCg)	Rv0765c	-	oxidoreductase
868861	0	C	SNP	T	96	104	198	100	200	Ser152Phe (tcc/tTc)	Rv0775	-	hypothetical protein
874835	1	C	Ins	C	88	90	178	97.8	178
874835	2	C	Ins	G	88	90	178	97.8	178
876141	0	G	SNP	T	114	88	198	100	202
880562	0	G	SNP	T	108	81	188	100	189	Cys408Phe (tgc/tTc)	Rv0785	-	KsdD-like steroid dehydrogenase
882257	0	T	SNP	C	102	107	207	100	209	Tyr267His (tac/Cac)	Rv0787	-	hypothetical protein
890549	0	G	SNP	A	21	33	51	100	54	Trp54_ (tgg/tgA)	Rv0797	-	insertion sequence element IS1547 transposase
891011	0	A	SNP	G	49	34	81	100	83	Leu208Leu (cta/ctG)	Rv0797	-	insertion sequence element IS1547 transposase
893733	0	T	SNP	G	108	99	204	100	207	Leu139Arg (ctg/cGg)	Rv0800	pepC	M18 family aminopeptidase
896979	0	T	SNP	C	110	107	212	99.54	218	Val387Ala (gta/gCa)	Rv0803	purL	phosphoribosylformylglycinamidine synthase 2
897737	0	C	SNP	T	102	96	195	99.5	199	Arg640Trp (cgg/Tgg)	Rv0803	purL	phosphoribosylformylglycinamidine synthase 2
900221	0	T	SNP	C	109	104	209	100	213	Val370Val (gta/gtG)	Rv0806c	cpsY	exopolysaccharide phosphotransferase CpsY
903537	0	G	SNP	T	101	95	193	98.99	198	Arg476Leu (cgg/cTg)	Rv0808	purF	amidophosphoribosyltransferase
903550	0	T	SNP	C	96	95	188	100	191	Ala480Ala (gct/gcC)	Rv0808	purF	amidophosphoribosyltransferase
903913	0	T	SNP	C	86	100	185	99.47	187	Gly63Gly (ggt/ggC)	Rv0809	purM	phosphoribosylformylglycinamidine cyclo-ligase PurM
906742	0	T	SNP	C	89	88	175	100	177	Val107Ala (gtc/gCc)	Rv0812	-	amino acid aminotransferase
906857	0	A	SNP	G	97	76	171	100	173	Ile145Met (ata/atG)	Rv0812	-	amino acid aminotransferase
919551	0	C	SNP	T	76	98	169	100	174	Val1Val (gtg/gtA)	Rv0825c	-	hypothetical protein
921813	0	C	SNP	G	66	96	161	97.01	167
925453	0	C	SNP	T	108	99	198	99.04	209	Ala31Ala (gcc/gcT)	Rv0833	PE_PGRS13	PE-PGRS family protein PE_PGRS13
927110	0	A	SNP	G	70	32	98	100	102	Ser584Gly (agt/Ggt)	Rv0833	PE_PGRS13	PE-PGRS family protein PE_PGRS13
927385	0	A	SNP	G	109	53	160	99.39	163	Gly675Gly (gga/ggG)	Rv0833	PE_PGRS13	PE-PGRS family protein PE_PGRS13
931123	0	T	SNP	C	99	99	196	100	198	Tyr57Tyr (tat/taC)	Rv0835	lpqQ	lipoprotein LpqQ		phylo (not 4)
931337	0	T	SNP	C	88	105	186	100	193	Tyr129His (tac/Cac)	Rv0835	lpqQ	lipoprotein LpqQ
932280	0	T	SNP	C	77	102	176	100	179	_218Trp (tag/tGg)	Rv0836c	-	hypothetical protein
933882	0	A	SNP	C	78	96	166	99.43	175	Thr50Thr (act/acG)	Rv0837c	-	hypothetical protein
934230	0	C	SNP	G	79	80	156	100	159
934611	0	G	SNP	T	81	87	165	100	168
941845	0	C	SNP	A	65	89	153	98.72	156	Ala219Glu (gcg/gAg)	Rv0845	-	sensor histidine kinase NarS
942616	0	C	SNP	A	93	96	187	100	189
945214	0	G	SNP	A	104	93	195	99.49	198	Gly93Ser (ggt/Agt)	Rv0848	cysK2	cysteine synthase CysK
945238	0	G	SNP	T	107	107	207	100	214	Ala101Ser (gcc/Tcc)	Rv0848	cysK2	cysteine synthase CysK
949535	0	T	SNP	C	91	77	159	99.41	169	Ala528Ala (gca/gcG)	Rv0853c	pdc	alpha-keto-acid decarboxylase
950116	0	C	SNP	G	80	76	156	99.36	157	Ala335Pro (gcg/Ccg)	Rv0853c	pdc	alpha-keto-acid decarboxylase
955524	0	A	SNP	G	82	83	160	100	165	Ser150Gly (agc/Ggc)	Rv0859	-	acyltransferase
957117	0	T	SNP	C	98	88	186	99.47	187	Asp275Asp (gat/gaC)	Rv0860	fadB	fatty oxidation protein FadB
957306	0	C	SNP	T	97	91	186	100	188	Ala338Ala (gcc/gcT)	Rv0860	fadB	fatty oxidation protein FadB
960325	0	G	Del	GAP	91	68	157	93.53	170
960367	0	A	SNP	G	111	77	182	100	188	Leu749Ser (ttg/tCg)	Rv0862c	-	hypothetical protein
964969	0	T	SNP	C	137	98	214	97.92	240	Ala189Ala (gca/gcG)	Rv0867c	rpfA	resuscitation-promoting factor RpfA
964978	1	G	Ins	G	114	77	191	78.93	192		Rv0867c	rpfA	resuscitation-promoting factor RpfA
964978	2	G	Ins	C	113	74	187	77.27	192		Rv0867c	rpfA	resuscitation-promoting factor RpfA
964978	3	G	Ins	G	114	78	192	79.34	192		Rv0867c	rpfA	resuscitation-promoting factor RpfA
964978	4	G	Ins	G	114	76	190	78.51	192		Rv0867c	rpfA	resuscitation-promoting factor RpfA
964978	5	G	Ins	G	113	77	190	78.51	192		Rv0867c	rpfA	resuscitation-promoting factor RpfA
964978	6	G	Ins	C	114	78	192	79.34	192		Rv0867c	rpfA	resuscitation-promoting factor RpfA
968426	1	A	Ins	G	117	84	201	80.08	201		Rv0872c	PE_PGRS15	PE-PGRS family protein PE_PGRS15
968426	2	A	Ins	C	117	84	201	80.08	201		Rv0872c	PE_PGRS15	PE-PGRS family protein PE_PGRS15
968426	3	A	Ins	C	117	84	201	80.08	201		Rv0872c	PE_PGRS15	PE-PGRS family protein PE_PGRS15
968426	4	A	Ins	G	117	84	201	80.08	201		Rv0872c	PE_PGRS15	PE-PGRS family protein PE_PGRS15
968426	5	A	Ins	G	117	84	201	80.08	201		Rv0872c	PE_PGRS15	PE-PGRS family protein PE_PGRS15
968426	6	A	Ins	G	117	84	201	80.08	201		Rv0872c	PE_PGRS15	PE-PGRS family protein PE_PGRS15
968426	7	A	Ins	T	117	84	201	80.08	201		Rv0872c	PE_PGRS15	PE-PGRS family protein PE_PGRS15
968426	8	A	Ins	T	117	84	201	80.08	201		Rv0872c	PE_PGRS15	PE-PGRS family protein PE_PGRS15
968426	9	A	Ins	G	117	84	201	80.08	201		Rv0872c	PE_PGRS15	PE-PGRS family protein PE_PGRS15
969762	0	C	SNP	G	102	61	157	98.79	165	Gly161Gly (ggg/ggC)	Rv0872c	PE_PGRS15	PE-PGRS family protein PE_PGRS15
976898	0	G	SNP	T	63	82	143	98.64	147	Gln436Lys (caa/Aaa)	Rv0878c	PPE13	PPE family protein PPE13
978278	0	C	SNP	G	92	120	212	100	212
979704	0	G	SNP	C	106	90	193	99.49	197	Gly115Arg (ggc/Cgc)	Rv0881	-	tRNA/rRNA methyltransferase
982639	0	C	SNP	T	108	102	208	100	210
986463	0	G	SNP	C	92	108	196	99.5	201
986515	0	C	SNP	T	92	92	180	100	184
990001	0	G	SNP	C	85	113	192	99.5	199	Pro866Ala (ccc/Gcc)	Rv0890c	-	HTH-type transcriptional regulator
991939	0	G	SNP	A	100	89	185	100	189	Arg220Cys (cgc/Tgc)	Rv0890c	-	HTH-type transcriptional regulator
993346	0	A	SNP	C	82	87	168	100	169	Val37Gly (gtt/gGt)	Rv0891c	-	hypothetical protein
996215	0	C	SNP	G	88	84	171	99.42	173	Leu27Phe (ttg/ttC)	Rv0893c	-	S-adenosylmethionine-dependentmethyltransferase
996263	0	G	SNP	A	89	95	182	99.46	185	Thr11Thr (acc/acT)	Rv0893c	-	S-adenosylmethionine-dependentmethyltransferase
1002172	0	G	SNP	A	100	121	219	100	221	Arg82Trp (cgg/Tgg)	Rv0897c	-	oxidoreductase
1007198	0	A	SNP	G	118	127	242	100	245	Leu328Pro (ctg/cCg)	Rv0904c	accD3	acetyl-CoAcarboxylase carboxyl transferase subunit beta
1008460	0	C	SNP	T	105	87	192	100	192	Ser85Phe (tcc/tTc)	Rv0905	echA6	enoyl-CoA hydratase EchA6
1009500	0	C	SNP	T	93	101	194	98.98	196	Pro186Leu (ccg/cTg)	Rv0906	-	hypothetical protein
1010204	1	C	Ins	G	83	96	179	97.81	179		Rv0907	-	hypothetical protein
1012815	0	C	SNP	G	84	86	168	100	170	Ala362Gly (gcc/gGc)	Rv0908	ctpE	metal cation transporter ATPase E
1018349	0	C	SNP	T	87	88	171	97.77	179	Trp126_ (tgg/tAg)	Rv0913c	-	dioxygenase
1023911	0	C	SNP	G	89	83	167	98.85	174
1024346	0	A	SNP	G	97	85	182	100	182	Ser46Gly (agt/Ggt)	Rv0918	-	hypothetical protein
1025106	0	T	SNP	C	71	99	170	100	170	Phe141Phe (ttt/ttC)	Rv0919	-	GCN5-like N-acetyltransferase
1026482	0	G	SNP	A	75	90	162	99.4	166	Pro112Leu (ccc/cTc)	Rv0920c	-	transposase
1029586	0	G	SNP	A	101	82	181	99.46	184	Pro331Leu (ccc/cTc)	Rv0923c	-	hypothetical protein
1034381	0	G	SNP	A	108	85	182	100	193	Ala84Val (gct/gTt)	Rv0927c	-	oxidoreductase
1037012	0	T	SNP	C	77	92	167	100	169	Met5Thr (atg/aCg)	Rv0930	pstA1	phosphate ABC transporter permease PstA
1037911	0	C	SNP	T	93	90	177	100	183	Arg305_ (cga/Tga)	Rv0930	pstA1	phosphate ABC transporter permease PstA
1044773	0	C	SNP	G	81	84	159	100	165	Leu153Val (ctg/Gtg)	Rv0936	pstA2	phosphate ABC transporter permease PstA
1047165	0	T	SNP	C	87	77	163	100	164	Cys344Arg (tgc/Cgc)	Rv0938	ligD	multifunctional non-homologous end joining DNA repair protein/ATP dependent DNA ligase LigD
1054784	0	C	SNP	G	105	116	219	100	221	Arg180Gly (cgc/Ggc)	Rv0945	-	oxidoreductase
1065205	0	G	SNP	A	93	82	170	99.43	176	Ala27Thr (gcc/Acc)	Rv0954	-	transmembrane protein
1068151	0	T	SNP	C	103	87	185	100	190	His197His (cat/caC)	Rv0956	purN	phosphoribosylglycinamide formyltransferase PurN
1068432	0	A	SNP	G	108	108	213	100	216	Pro76Pro (cca/ccG)	Rv0957	purH	bifunctionalphosphoribosylaminoimidazolecarboxamide formyltransferase/inosinemonophosphate cyclohydrolase
1070702	0	T	SNP	C	83	98	176	100	181	Ser274Pro (tcc/Ccc)	Rv0958	-	magnesium chelatase
1071349	0	G	SNP	C	95	84	178	100	179	Gly32Ala (ggc/gCc)	Rv0959	-	hypothetical protein
1074558	0	G	SNP	A	93	102	190	100	195	Pro186Leu (ccc/cTc)	Rv0962c	lprP	lipoprotein LprP
1075279	0	T	SNP	C	93	103	193	100	196
1076309	0	G	SNP	T	90	74	161	99.39	165	Pro124Thr (cct/Act)	Rv0964c	-	hypothetical protein
1077312	0	A	SNP	G	91	92	178	100	183	Val175Ala (gtg/gCg)	Rv0966c	-	hypothetical protein
1079927	0	C	SNP	A	82	110	190	100	192	Thr395Thr (acc/acA)	Rv0969	ctpV	copper-exporting ATPase
1080192	0	G	SNP	A	110	85	191	100	195	Asp484Asn (gat/Aat)	Rv0969	ctpV	copper-exporting ATPase
1081681	0	T	SNP	C	102	86	185	100	188	Val210Val (gtt/gtC)	Rv0970	-	integral membrane protein
1084567	0	T	SNP	C	89	93	179	98.91	184	Tyr395Cys (tac/tGc)	Rv0973c	accA2	acetyl-/propionyl-CoA carboxylase subunit alpha
1087193	0	G	SNP	C	100	98	197	100	198	Asn51Lys (aac/aaG)	Rv0974c	accD2	acetyl-/propionyl-CoA carboxylase subunit beta
1090188	1	A	Ins	G	101	103	204	94.44	204
1093406	0	A	SNP	G	95	101	194	100	196	Val317Val (gtt/gtC)	Rv0978c	PE_PGRS17	PE-PGRS family protein PE_PGRS17
1095490	0	A	SNP	G	59	88	144	100	147	Val321Ala (gtc/gCc)	Rv0980c	PE_PGRS18	PE-PGRS family protein PE_PGRS18
1095644	0	C	SNP	T	55	83	136	99.28	139	Ala270Thr (gcg/Acg)	Rv0980c	PE_PGRS18	PE-PGRS family protein PE_PGRS18
1095678	0	A	SNP	G	64	68	126	97.78	135	Gly258Gly (ggt/ggC)	Rv0980c	PE_PGRS18	PE-PGRS family protein PE_PGRS18
1095981	0	A	SNP	C	120	92	207	100	212	Gly157Gly (ggt/ggG)	Rv0980c	PE_PGRS18	PE-PGRS family protein PE_PGRS18
1096633	0	T	SNP	G	71	91	160	99.39	163
1097220	0	C	SNP	T	98	111	205	100	209	Ser133Ser (tcc/tcT)	Rv0981	mprA	two-component response regulator MrpA
1098523	0	T	SNP	A	94	79	169	100	173	Leu339His (ctt/cAt)	Rv0982	mprB	two component histidine-protein kinase/phosphatase MprB
1099058	0	G	SNP	A	93	79	165	100	172
1100234	0	T	SNP	C	101	93	191	100	194	Leu390Pro (ctg/cCg)	Rv0983	pepD	serine protease PepD
1101281	0	A	SNP	C	94	87	180	100	181	Ile67Ser (att/aGt)	Rv0985c	mscL	large-conductance ion mechanosensitive channel
1104690	0	T	SNP	G	94	90	183	100	184	Phe717Val (ttc/Gtc)	Rv0987	-	adhesion component ABC transporter permease
1106099	0	C	SNP	T	75	96	168	99.42	172	Ile328Ile (atc/atT)	Rv0988	-	hypothetical protein
1106422	0	T	SNP	C	98	95	191	99.48	194	Ile321Val (ata/Gta)	Rv0989c	grcC2	polyprenyl-diphosphate synthase GrcC
1107940	0	A	SNP	C	95	90	181	100	185	Ser54Ala (tcc/Gcc)	Rv0990c	-	hypothetical protein
1109975	0	A	SNP	G	107	116	221	99.55	224	Gln235Arg (cag/cGg)	Rv0993	galU	UTP--glucose-1-phosphate uridylyltransferase
1110721	0	T	SNP	C	91	91	181	98.91	184	Arg151Arg (cgt/cgC)	Rv0994	moeA1	molybdopterin molybdenumtransferase 1
1111087	0	G	SNP	A	89	102	188	97.95	195	Ala273Ala (gcg/gcA)	Rv0994	moeA1	molybdopterin molybdenumtransferase 1
1111852	0	G	SNP	T	94	102	195	100	196	Asp81Tyr (gat/Tat)	Rv0995	rimJ	ribosomal-protein-alanine acetyltransferase RimJ
1126889	0	G	SNP	C	93	104	193	100	197	Arg39Gly (cgc/Ggc)	Rv1007c	metS	methionine--tRNA ligase
1127648	0	C	SNP	A	87	106	191	100	193	Thr187Asn (acc/aAc)	Rv1008	tatD	deoxyribonuclease TatD
1139089	0	G	SNP	C	82	79	161	98.77	163	Thr41Thr (acg/acC)	Rv1020	mfd	transcription-repair coupling factor
1144409	0	T	SNP	G	99	83	180	100	182	Ile225Ser (atc/aGc)	Rv1022	lpqU	lipoprotein LpqU
1144585	0	A	SNP	G	71	77	144	99.33	149	Arg8Gly (agg/Ggg)	Rv1023	eno	enolase
1148259	0	A	SNP	G	91	102	191	98.47	196
1149551	0	C	SNP	T	102	81	181	100	183	Glu712Glu (gag/gaA)	Rv1028c	kdpD	sensor protein KdpD
1150585	0	G	SNP	A	95	94	183	100	189	Pro368Ser (ccc/Tcc)	Rv1028c	kdpD	sensor protein KdpD
1151054	0	C	SNP	G	101	108	208	100	209	Ser211Ser (tcg/tcC)	Rv1028c	kdpD	sensor protein KdpD
1152805	0	T	SNP	A	93	101	192	100	194	Leu265Gln (ctg/cAg)	Rv1029	kdpA	potassium-transporting ATPase subunit A
1152863	0	A	SNP	G	90	86	175	100	176	Gln284Gln (caa/caG)	Rv1029	kdpA	potassium-transporting ATPase subunit A
1153388	0	C	SNP	T	71	87	154	99.37	159	Asn459Asn (aac/aaT)	Rv1029	kdpA	potassium-transporting ATPase subunit A
1155518	0	C	SNP	T	90	114	201	100	204	Arg599Trp (cgg/Tgg)	Rv1030	kdpB	potassium-transporting ATPase subunit B
1160770	0	T	SNP	A	121	90	206	99.06	213	Gln20Leu (cag/cTg)	Rv1037c	esxI	ESAT-6 like protein EsxI
1163134	0	T	SNP	C	86	104	183	100	190	Gly81Gly (gga/ggG)	Rv1040c	PE8	PE family protein PE8
1164336	0	G	SNP	A	96	84	180	100	180
1164571	0	A	SNP	G	83	87	168	100	170
1165521	1	T	Ins	A	75	78	153	97.45	153
1168715	1	C	Ins	T	87	80	167	97.09	167
1170861	0	C	SNP	T	88	84	170	100	172
1173750	0	G	SNP	T	93	73	161	100	166	Ala290Ala (gcg/gcT)	Rv1050	-	oxidoreductase
1175498	0	T	SNP	G	78	93	169	98.84	173
1177184	0	C	SNP	A	103	87	186	100	190
1178116	0	T	SNP	C	101	87	186	100	188	Thr163Thr (act/acC)	Rv1056	-	hypothetical protein
1189197	0	C	Del	GAP	53	83	130	85	160		Rv1067c	PE_PGRS19	PE-PGRS family protein PE_PGRS19
1189198	0	G	Del	GAP	53	83	130	86.62	157		Rv1067c	PE_PGRS19	PE-PGRS family protein PE_PGRS19
1189199	0	C	Del	GAP	53	83	130	88.89	153		Rv1067c	PE_PGRS19	PE-PGRS family protein PE_PGRS19
1189200	0	C	Del	GAP	53	83	130	87.74	155		Rv1067c	PE_PGRS19	PE-PGRS family protein PE_PGRS19
1189201	0	G	Del	GAP	53	83	130	87.74	155		Rv1067c	PE_PGRS19	PE-PGRS family protein PE_PGRS19
1189202	0	T	Del	GAP	53	83	130	97.84	139		Rv1067c	PE_PGRS19	PE-PGRS family protein PE_PGRS19
1190093	0	A	SNP	C	88	83	169	95	180	Leu111Trp (ttg/tGg)	Rv1067c	PE_PGRS19	PE-PGRS family protein PE_PGRS19
1191497	0	T	SNP	A	52	5	53	86.36	66	Thr218Ser (acg/Tcg)	Rv1068c	PE_PGRS20	PE-PGRS family protein PE_PGRS20
1191741	0	G	SNP	A	99	54	152	79.27	193	Tyr136Tyr (tac/taT)	Rv1068c	PE_PGRS20	PE-PGRS family protein PE_PGRS20
1200418	0	A	SNP	G	87	109	194	100	196
1211369	0	A	SNP	C	92	103	193	99.49	196	Ser259Arg (agc/Cgc)	Rv1086	-	(2Z,6E)-farnesyl diphosphate synthase
1212153	0	T	SNP	C	21	57	77	88.64	88	Gly198Gly (ggt/ggC)	Rv1087	PE_PGRS21	PE-PGRS family protein PE_PGRS21
1212168	0	C	Del	GAP	6	4	11	83.33	12		Rv1087	PE_PGRS21	PE-PGRS family protein PE_PGRS21
1212169	0	G	Del	GAP	6	4	11	90.91	11		Rv1087	PE_PGRS21	PE-PGRS family protein PE_PGRS21
1212170	0	T	Del	GAP	6	4	11	100	10		Rv1087	PE_PGRS21	PE-PGRS family protein PE_PGRS21
1212171	0	A	Del	GAP	6	4	11	100	10		Rv1087	PE_PGRS21	PE-PGRS family protein PE_PGRS21
1212172	0	G	Del	GAP	6	4	11	100	10		Rv1087	PE_PGRS21	PE-PGRS family protein PE_PGRS21
1212173	0	C	Del	GAP	6	4	11	100	10		Rv1087	PE_PGRS21	PE-PGRS family protein PE_PGRS21
1212174	0	G	Del	GAP	6	4	11	100	10		Rv1087	PE_PGRS21	PE-PGRS family protein PE_PGRS21
1212175	0	C	Del	GAP	6	4	11	100	10		Rv1087	PE_PGRS21	PE-PGRS family protein PE_PGRS21
1212176	0	C	Del	GAP	6	4	11	100	10		Rv1087	PE_PGRS21	PE-PGRS family protein PE_PGRS21
1212177	0	C	Del	GAP	6	4	11	100	10		Rv1087	PE_PGRS21	PE-PGRS family protein PE_PGRS21
1212178	0	G	Del	GAP	6	4	11	100	10		Rv1087	PE_PGRS21	PE-PGRS family protein PE_PGRS21
1212179	0	G	Del	GAP	6	4	11	100	10		Rv1087	PE_PGRS21	PE-PGRS family protein PE_PGRS21
1212180	0	C	Del	GAP	6	4	11	100	10		Rv1087	PE_PGRS21	PE-PGRS family protein PE_PGRS21
1212181	0	G	Del	GAP	6	4	11	100	10		Rv1087	PE_PGRS21	PE-PGRS family protein PE_PGRS21
1212182	0	T	Del	GAP	6	4	11	100	10		Rv1087	PE_PGRS21	PE-PGRS family protein PE_PGRS21
1212183	0	G	Del	GAP	6	4	11	100	10		Rv1087	PE_PGRS21	PE-PGRS family protein PE_PGRS21
1212184	0	C	Del	GAP	6	4	11	100	10		Rv1087	PE_PGRS21	PE-PGRS family protein PE_PGRS21
1212185	0	C	Del	GAP	6	4	11	100	10		Rv1087	PE_PGRS21	PE-PGRS family protein PE_PGRS21
1212186	0	C	Del	GAP	6	4	11	100	10		Rv1087	PE_PGRS21	PE-PGRS family protein PE_PGRS21
1212187	0	G	Del	GAP	6	4	11	100	10		Rv1087	PE_PGRS21	PE-PGRS family protein PE_PGRS21
1212188	0	G	Del	GAP	6	4	11	100	10		Rv1087	PE_PGRS21	PE-PGRS family protein PE_PGRS21
1212189	0	C	Del	GAP	6	4	11	83.33	12		Rv1087	PE_PGRS21	PE-PGRS family protein PE_PGRS21
1212190	0	G	Del	GAP	6	4	11	83.33	12		Rv1087	PE_PGRS21	PE-PGRS family protein PE_PGRS21
1212191	0	G	Del	GAP	6	4	11	83.33	12		Rv1087	PE_PGRS21	PE-PGRS family protein PE_PGRS21
1212192	0	C	Del	GAP	6	4	11	83.33	12		Rv1087	PE_PGRS21	PE-PGRS family protein PE_PGRS21
1212193	0	G	Del	GAP	6	4	11	90.91	11		Rv1087	PE_PGRS21	PE-PGRS family protein PE_PGRS21
1212194	0	C	Del	GAP	6	4	11	83.33	12		Rv1087	PE_PGRS21	PE-PGRS family protein PE_PGRS21
1212201	0	T	SNP	C	40	43	80	88.3	94	Gly214Gly (ggt/ggC)	Rv1087	PE_PGRS21	PE-PGRS family protein PE_PGRS21
1212624	0	C	SNP	T	6	5	9	100	11	Gly355Gly (ggc/ggT)	Rv1087	PE_PGRS21	PE-PGRS family protein PE_PGRS21
1212816	0	C	SNP	A	6	6	12	100	12	Gly419Gly (ggc/ggA)	Rv1087	PE_PGRS21	PE-PGRS family protein PE_PGRS21
1212825	0	T	SNP	C	56	58	112	96.61	118	Gly422Gly (ggt/ggC)	Rv1087	PE_PGRS21	PE-PGRS family protein PE_PGRS21
1212827	0	T	SNP	G	57	59	116	95.87	121	Val423Gly (gtc/gGc)	Rv1087	PE_PGRS21	PE-PGRS family protein PE_PGRS21
1212834	0	T	SNP	G	62	60	121	98.39	124	Gly425Gly (ggt/ggG)	Rv1087	PE_PGRS21	PE-PGRS family protein PE_PGRS21
1212837	0	T	SNP	C	67	63	129	100	130	Ala426Ala (gct/gcC)	Rv1087	PE_PGRS21	PE-PGRS family protein PE_PGRS21
1212971	0	T	SNP	C	109	73	176	100	182	Val471Ala (gtc/gCc)	Rv1087	PE_PGRS21	PE-PGRS family protein PE_PGRS21
1215105	0	T	Del	GAP	78	91	165	98.83	171
1220680	0	T	SNP	C	103	98	192	100	201	Val36Ala (gta/gCa)	Rv1093	glyA1	serine hydroxymethyltransferase
1224367	0	T	SNP	C	65	36	99	100	101
1227830	0	G	SNP	T	122	91	210	100	213	Thr285Thr (acc/acA)	Rv1099c	glpX	fructose 1,6-bisphosphatase
1230778	0	G	SNP	A	93	109	198	100	202	Thr65Ile (acc/aTc)	Rv1102c	mazF3	mRNA interferase MazF3
1236433	0	A	SNP	C	86	89	173	100	175	Glu83Asp (gaa/gaC)	Rv1110	lytB2	4-hydroxy-3-methylbut-2-enyl diphosphate reductase
1240744	0	C	SNP	A	86	93	178	98.9	181	Asn186Lys (aac/aaA)	Rv1115	-	hypothetical protein
1241572	0	A	SNP	G	91	91	180	100	182
1247391	0	A	SNP	C	91	96	182	99.47	188	Ser89Arg (agc/Cgc)	Rv1124	ephC	epoxide hydrolase EphC
1248382	0	A	SNP	G	97	112	207	100	209	Ser101Gly (agc/Ggc)	Rv1125	-	hypothetical protein
1248936	0	G	SNP	C	110	126	231	100	236	Pro285Pro (ccg/ccC)	Rv1125	-	hypothetical protein
1248978	0	T	SNP	C	112	135	244	100	247	Ala299Ala (gct/gcC)	Rv1125	-	hypothetical protein
1250340	0	A	SNP	G	97	77	169	98.86	176	Ala355Ala (gct/gcC)	Rv1127c	ppdK	pyruvate, phosphate dikinase PpdK
1251199	0	C	SNP	T	67	89	153	100	156	Gly69Glu (gga/gAa)	Rv1127c	ppdK	pyruvate, phosphate dikinase PpdK
1252164	0	T	SNP	C	89	63	151	99.35	153	Glu270Gly (gaa/gGa)	Rv1128c	-	hypothetical protein
1254562	0	A	SNP	G	81	76	155	100	157	Asp3Gly (gat/gGt)	Rv1130	prpD	methylcitrate dehydratase PrpD
1265828	0	G	SNP	A	96	90	186	99.47	187	Leu221Leu (ctg/Ttg)	Rv1138c	-	oxidoreductase
1271187	0	C	SNP	G	79	71	148	100	150	Thr11Ser (acc/aGc)	Rv1144	-	oxidoreductase
1272811	0	A	SNP	G	87	86	173	100	173	Asn130Ser (aac/aGc)	Rv1145	-	transmembrane transport protein
1273250	1	G	Ins	A	104	83	187	97.91	187		Rv1145	-	transmembrane transport protein
1273709	0	A	SNP	G	97	96	192	100	193	Thr119Ala (acg/Gcg)	Rv1146	-	transmembrane transport protein
1275957	0	T	SNP	C	78	74	150	100	152
1276344	0	G	SNP	A	82	83	158	97.06	170	Pro469Ser (ccc/Tcc)	Rv1148c	-	hypothetical protein
1276432	0	C	SNP	T	84	84	167	100	168	Lys439Lys (aag/aaA)	Rv1148c	-	hypothetical protein
1276588	0	C	SNP	G	71	86	157	100	157	Ala387Ala (gcg/gcC)	Rv1148c	-	hypothetical protein
1277869	1	G	Ins	T	92	75	167	95.43	167
1281118	0	T	SNP	C	95	87	181	99.45	183	Thr123Ala (acg/Gcg)	Rv1154c	-	hypothetical protein
1281771	0	T	SNP	C	64	92	156	100	156	Ser115Pro (tcg/Ccg)	Rv1155	-	pyridoxine/pyridoxamine 5'-phosphate oxidase
1281984	0	G	SNP	A	79	66	142	100	145
1286839	0	T	Del	GAP	79	98	171	100	177		Rv1160	mutT2	8-oxo-dGTP diphosphatase
1286840	0	G	Del	GAP	79	97	171	100	176		Rv1160	mutT2	8-oxo-dGTP diphosphatase
1287372	0	G	SNP	C	95	107	201	100	202	Leu15Leu (ctg/ctC)	Rv1161	narG	nitrate reductase subunit alpha
1292102	0	A	SNP	G	84	92	173	100	176	Pro346Pro (cca/ccG)	Rv1162	narH	nitrate reductase subunit beta
1297375	0	C	SNP	T	85	82	163	98.82	169	Thr408Thr (acc/acT)	Rv1166	lpqW	monoacyl phosphatidylinositol tetramannoside-binding protein LpqW
1306259	0	A	SNP	G	125	87	210	99.53	213	Ala656Ala (gct/gcC)	Rv1175c	fadH	NADPH dependent 2,4-dienoyl-CoA reductase FadH
1307598	0	C	SNP	G	97	114	210	100	211	Cys210Ser (tgc/tCc)	Rv1175c	fadH	NADPH dependent 2,4-dienoyl-CoA reductase FadH
1308317	0	T	SNP	C	109	88	194	99.49	198	His159Arg (cat/cGt)	Rv1176c	-	hypothetical protein
1313337	1	A	Ins	G	5	34	39	82.98	39
1313338	0	A	SNP	C	6	33	39	100	39
1315191	0	A	SNP	C	102	96	195	100	198	_489Tyr (taa/taC)	Rv1180	pks3	polyketide beta-ketoacyl synthase
1315884	0	G	SNP	A	88	87	171	100	175	Ala217Ala (gcg/gcA)	Rv1181	pks4	polyketide beta-ketoacyl synthase
1325650	0	G	SNP	A	71	101	170	100	172
1327890	0	G	SNP	A	96	90	180	100	186	Asp472Asp (gac/gaT)	Rv1186c	-	hypothetical protein
1328687	0	G	SNP	C	98	102	198	100	200	Pro207Ala (ccc/Gcc)	Rv1186c	-	hypothetical protein
1329270	0	G	SNP	C	100	107	204	100	207	Leu12Leu (ctc/ctG)	Rv1186c	-	hypothetical protein
1339774	0	C	SNP	G	92	85	176	97.25	182	Gly142Gly (ggc/ggG)	Rv1196	PPE18	PPE family protein PPE18
1339823	0	A	SNP	G	101	93	190	100	194	Thr159Ala (acg/Gcg)	Rv1196	PPE18	PPE family protein PPE18
1339894	0	C	SNP	T	94	91	182	99.46	186	Leu182Leu (ctc/ctT)	Rv1196	PPE18	PPE family protein PPE18
1339905	0	C	SNP	T	96	89	183	100	185	Ala186Val (gcc/gTc)	Rv1196	PPE18	PPE family protein PPE18
1340784	0	T	SNP	C	89	90	177	96.76	185	Gly42Gly (ggt/ggC)	Rv1197	esxK	ESAT-6 like protein EsxK
1341295	0	A	SNP	G	74	82	152	100	156
1341318	1	T	Ins	A	62	82	144	86.23	144
1345016	0	C	SNP	T	96	70	163	99.4	167	Ala52Thr (gcc/Acc)	Rv1201c	dapD	2,3,4,5-tetrahydropyridine-2,6-dicarboxylate N-succinyltransferase
1351172	0	A	SNP	G	100	87	184	98.94	189
1360209	0	T	SNP	C	94	100	194	100	194	Ala531Ala (gca/gcG)	Rv1217c	-	tetronasin ABC transporter integral membrane protein
1361190	0	G	SNP	A	117	111	215	100	228	Ser204Ser (agc/agT)	Rv1217c	-	tetronasin ABC transporter integral membrane protein
1362006	0	T	SNP	C	95	115	208	99.53	211	Gln243Arg (caa/cGa)	Rv1218c	-	tetronasin ABC transporter ATP-binding protein
1365837	1	C	Ins	G	100	77	177	94.65	177
1365837	2	C	Ins	G	100	77	177	94.65	177
1367484	0	T	SNP	G	91	89	180	99.45	181	Trp8Gly (tgg/Ggg)	Rv1224	tatB	Sec-independent protein translocase protein TatB
1371470	0	G	SNP	A	74	71	144	100	145	Arg184His (cgt/cAt)	Rv1228	lpqX	lipoprotein LpqX
1374065	0	T	SNP	C	92	82	170	99.43	175	Ser45Gly (agc/Ggc)	Rv1230c	-	membrane protein
1375724	0	A	SNP	C	69	94	158	99.39	164	Cys149Gly (tgc/Ggc)	Rv1232c	-	hypothetical protein
1377568	0	A	SNP	G	95	96	185	100	191	Val15Val (gta/gtG)	Rv1235	lpqY	trehalose ABC transporter substrate-binding lipoprotein LpqY
1382628	0	T	SNP	C	73	87	158	100	160	Lys139Glu (aaa/Gaa)	Rv1239c	corA	magnesium and cobalt transport transmembrane protein CorA
1386011	0	C	Del	GAP	111	88	198	93.43	213		Rv1243c	PE_PGRS23	PE-PGRS family protein PE_PGRS23
1390763	0	C	SNP	T	73	87	158	100	160	Val764Met (gtg/Atg)	Rv1248c	-	multifunctional 2-oxoglutarate dehydrogenase E1 component /2-oxoglutarate dehydrogenase dihydrolipoyllysine-residue succinyltransferase
1393626	0	A	SNP	G	95	83	174	99.44	179	Leu119Leu (ctt/ctC)	Rv1249c	-	membrane protein
1395587	0	C	SNP	G	90	102	188	96.97	198	Pro470Arg (ccc/cGc)	Rv1250	-	MFS-type drug transporter
1396618	0	C	SNP	A	88	55	140	100	143	Glu875_ (gag/Tag)	Rv1251c	-	hypothetical protein
1396922	0	T	SNP	C	90	97	186	100	187	Thr773Thr (aca/acG)	Rv1251c	-	hypothetical protein
1401033	0	C	SNP	T	78	93	169	100	171	Ser355Leu (tcg/tTg)	Rv1253	deaD	ATP-dependent RNA helicase DeaD
1411210	0	T	SNP	G	91	93	180	100	184	Val260Val (gtt/gtG)	Rv1263	amiB2	amidase AmiB
1413148	0	C	SNP	T	67	97	154	99.39	165
1414021	0	C	SNP	T	84	99	182	100	183	Arg607Gln (cgg/cAg)	Rv1266c	pknH	serine/threonine-protein kinase PknH
1422666	0	C	SNP	T	75	76	150	100	151	Gly462Glu (ggg/gAg)	Rv1273c	-	drug ABC transporter ATP-binding protein
1422667	0	C	SNP	T	76	80	152	100	156	Gly462Arg (ggg/Agg)	Rv1273c	-	drug ABC transporter ATP-binding protein
1428244	0	C	SNP	G	137	124	257	99.62	262	Thr277Thr (acc/acG)	Rv1278	-	hypothetical protein
1437497	0	C	SNP	T	73	86	159	100	159	Asn58Asn (aac/aaT)	Rv1284	canA	beta-carbonic anhydrase
1440090	0	C	SNP	T	92	82	171	98.86	176	Thr395Ile (acc/aTc)	Rv1286	-	bifunctional sulfate adenyltransferase subunit 1 CysN/adenylylsulfate kinase CysC
1440469	0	C	SNP	G	88	94	180	99.45	183	Pro521Pro (ccc/ccG)	Rv1286	-	bifunctional sulfate adenyltransferase subunit 1 CysN/adenylylsulfate kinase CysC
1441576	0	T	SNP	C	11	7	18	94.74	19	Leu77Leu (ttg/Ctg)	Rv1288	-	hypothetical protein
1441579	0	A	SNP	T	13	7	20	100	20	Asn78Tyr (aat/Tat)	Rv1288	-	hypothetical protein
1441582	0	T	SNP	C	15	11	26	100	26	Trp79Arg (tgg/Cgg)	Rv1288	-	hypothetical protein
1442209	0	C	Del	GAP	57	64	120	98.37	123		Rv1288	-	hypothetical protein
1442210	0	G	Del	GAP	57	64	120	98.37	123		Rv1288	-	hypothetical protein
1442211	0	C	Del	GAP	57	64	120	98.37	123		Rv1288	-	hypothetical protein
1442212	0	G	Del	GAP	57	64	120	98.37	123		Rv1288	-	hypothetical protein
1442213	0	C	Del	GAP	57	64	120	98.37	123		Rv1288	-	hypothetical protein
1442214	0	G	Del	GAP	57	64	120	98.37	123		Rv1288	-	hypothetical protein
1442215	0	G	Del	GAP	57	64	120	98.37	123		Rv1288	-	hypothetical protein
1442216	0	T	Del	GAP	57	64	120	98.37	123		Rv1288	-	hypothetical protein
1442217	0	C	Del	GAP	57	64	120	98.37	123		Rv1288	-	hypothetical protein
1442218	0	G	Del	GAP	57	64	120	98.37	123		Rv1288	-	hypothetical protein
1442219	0	C	Del	GAP	57	64	120	98.37	123		Rv1288	-	hypothetical protein
1442220	0	C	Del	GAP	57	64	120	98.37	123		Rv1288	-	hypothetical protein
1442221	0	G	Del	GAP	57	64	120	98.37	123		Rv1288	-	hypothetical protein
1442222	0	G	Del	GAP	57	64	120	98.37	123		Rv1288	-	hypothetical protein
1442223	0	G	Del	GAP	57	64	120	98.37	123		Rv1288	-	hypothetical protein
1442224	0	T	Del	GAP	57	64	120	98.37	123		Rv1288	-	hypothetical protein
1442225	0	T	Del	GAP	57	64	120	98.37	123		Rv1288	-	hypothetical protein
1442226	0	T	Del	GAP	57	64	120	98.37	123		Rv1288	-	hypothetical protein
1442227	0	T	Del	GAP	57	64	120	98.37	123		Rv1288	-	hypothetical protein
1442228	0	C	Del	GAP	57	64	120	98.37	123		Rv1288	-	hypothetical protein
1442229	0	G	Del	GAP	57	64	120	98.37	123		Rv1288	-	hypothetical protein
1442230	0	A	Del	GAP	57	64	120	98.37	123		Rv1288	-	hypothetical protein
1442231	0	T	Del	GAP	57	64	120	98.37	123		Rv1288	-	hypothetical protein
1442232	0	G	Del	GAP	57	64	120	98.37	123		Rv1288	-	hypothetical protein
1442233	0	G	Del	GAP	57	64	120	98.37	123		Rv1288	-	hypothetical protein
1442234	0	G	Del	GAP	57	64	120	98.37	123		Rv1288	-	hypothetical protein
1442235	0	T	Del	GAP	57	64	120	98.37	123		Rv1288	-	hypothetical protein
1445781	0	A	SNP	G	76	88	159	100	164	Ala18Ala (gct/gcC)	Rv1291c	-	hypothetical protein
1450316	0	C	SNP	T	84	69	150	100	153	Ala314Ala (gcc/gcT)	Rv1294	thrA	homoserine dehydrogenase
1457144	0	C	SNP	T	78	87	164	100	165	Arg194Cys (cgc/Tgc)	Rv1300	hemK	release factor glutamine methyltransferase
1468208	0	A	SNP	C	83	91	173	89.23	195	Leu433Arg (ctg/cGg)	Rv1313c	-	insertion sequence element IS1557 transposase
1468492	0	C	SNP	A	97	107	202	99.51	205	Leu338Leu (ctg/ctT)	Rv1313c	-	insertion sequence element IS1557 transposase
1469940	0	C	SNP	T	82	85	167	99.4	168	Asp105Asn (gac/Aac)	Rv1314c	-	cob(I)yrinic acid a,c-diamide adenosyltransferase
1471659	0	C	SNP	T	79	70	146	100	149
1478357	0	G	SNP	T	75	99	172	99.43	175	Pro254Pro (ccc/ccA)	Rv1317c	alkA	bifunctional regulatory protein/DNA repair enzyme AlkA
1479085	0	T	SNP	C	81	84	162	100	165	Ile12Val (atc/Gtc)	Rv1317c	alkA	bifunctional regulatory protein/DNA repair enzyme AlkA
1480945	0	C	SNP	G	162	171	330	99.7	334	Thr519Thr (acg/acC)	Rv1319c	-	adenylate cyclase
1480948	0	C	SNP	T	165	173	331	100	338	Glu518Glu (gag/gaA)	Rv1319c	-	adenylate cyclase
1481185	0	A	SNP	C	169	171	336	99.71	341	Asp439Glu (gat/gaG)	Rv1319c	-	adenylate cyclase
1481563	0	C	SNP	T	166	190	351	99.44	358	Glu313Glu (gag/gaA)	Rv1319c	-	adenylate cyclase
1482627	0	T	SNP	C	88	72	157	100	160	Thr531Ala (acg/Gcg)	Rv1320c	-	adenylate cyclase
1484708	0	A	SNP	C	64	67	130	100	131	Ser144Arg (agc/Cgc)	Rv1321	-	endonuclease NucS
1488428	0	C	SNP	T	60	110	162	75.22	226	Gly513Asp (ggc/gAc)	Rv1325c	PE_PGRS24	PE-PGRS family protein PE_PGRS24
1489142	0	C	SNP	T	78	95	165	95.05	182	Gly275Asp (ggc/gAc)	Rv1325c	PE_PGRS24	PE-PGRS family protein PE_PGRS24
1490013	0	C	SNP	T	92	83	172	98.87	177
1490905	0	A	SNP	G	81	93	173	100	174	Ser470Pro (tct/Cct)	Rv1326c	glgB	1,4-alpha-glucan branching protein
1495836	0	G	SNP	A	60	84	139	100	144	Val425Met (gtg/Atg)	Rv1328	glgP	glycogen phosphorylase
1498951	0	G	SNP	T	83	93	173	99.44	177	Thr80Lys (acg/aAg)	Rv1329c	dinG	ATP-dependent helicase DinG
1499213	0	T	Del	GAP	73	66	138	99.29	140		Rv1330c	pncB1	nicotinic acid phosphoribosyltransferase PncB1
1499214	0	C	Del	GAP	73	66	138	99.29	140		Rv1330c	pncB1	nicotinic acid phosphoribosyltransferase PncB1
1499215	0	A	Del	GAP	73	66	138	99.29	140		Rv1330c	pncB1	nicotinic acid phosphoribosyltransferase PncB1
1499216	0	G	Del	GAP	73	66	138	99.29	140		Rv1330c	pncB1	nicotinic acid phosphoribosyltransferase PncB1
1499217	0	G	Del	GAP	73	66	138	99.29	140		Rv1330c	pncB1	nicotinic acid phosphoribosyltransferase PncB1
1499218	0	C	Del	GAP	73	66	138	99.29	140		Rv1330c	pncB1	nicotinic acid phosphoribosyltransferase PncB1
1499219	0	C	Del	GAP	73	66	138	99.29	140		Rv1330c	pncB1	nicotinic acid phosphoribosyltransferase PncB1
1499220	0	G	Del	GAP	73	66	138	99.29	140		Rv1330c	pncB1	nicotinic acid phosphoribosyltransferase PncB1
1499221	0	G	SNP	A	75	66	140	99.3	142	Pro447Ser (ccg/Tcg)	Rv1330c	pncB1	nicotinic acid phosphoribosyltransferase PncB1
1499274	0	C	SNP	G	102	78	179	100	180	Gly429Ala (ggc/gCc)	Rv1330c	pncB1	nicotinic acid phosphoribosyltransferase PncB1
1501153	0	C	SNP	T	100	85	184	98.93	187	Thr76Thr (acc/acT)	Rv1332	-	transcriptional regulator
1501700	0	G	SNP	A	97	81	172	99.44	179	Val34Val (gtg/gtA)	Rv1333	-	hydrolase
1513189	0	C	SNP	T	90	85	173	99.43	176	Ala48Val (gct/gTt)	Rv1348	irtA	iron ABC transporter ATP-binding protein/permease IrtA
1519164	0	C	SNP	T	100	75	166	100	175
1526819	0	C	SNP	A	97	107	200	100	204	Arg70Arg (cgg/Agg)	Rv1358	-	transcriptional regulator
1533241	0	G	SNP	C	100	92	186	89.72	214	Thr131Thr (acc/acG)	Rv1361c	PPE19	PPE family protein PPE19
1533583	0	G	SNP	A	85	115	194	98.52	203	Tyr17Tyr (tac/taT)	Rv1361c	PPE19	PPE family protein PPE19
1533624	0	A	SNP	C	81	117	194	97.54	203	Phe4Val (ttc/Gtc)	Rv1361c	PPE19	PPE family protein PPE19
1534551	0	C	SNP	T	86	86	170	100	172	Glu20Glu (gag/gaA)	Rv1362c	-	membrane protein
1536251	0	G	SNP	T	75	88	163	100	163	Ala465Glu (gcg/gAg)	Rv1364c	-	sigma factor regulatory protein
1540141	0	T	SNP	C	79	80	157	100	159	Ile169Val (atc/Gtc)	Rv1367c	-	hypothetical protein
1540484	0	C	SNP	G	92	91	182	99.46	184	Leu54Leu (ctg/ctC)	Rv1367c	-	hypothetical protein
1544255	0	C	SNP	T	79	79	155	100	158	Arg299Arg (cgc/cgT)	Rv1371	-	membrane protein
1546703	0	C	SNP	T	101	76	174	99.44	178	Pro231Leu (ccg/cTg)	Rv1373	-	glycolipid sulfotransferase
1547125	0	T	SNP	C	80	74	153	99.35	155	Thr136Ala (aca/Gca)	Rv1374c	-	hypothetical protein
1552547	0	G	SNP	A	99	99	195	99.5	199	Arg37Trp (cgg/Tgg)	Rv1378c	-	hypothetical protein
1563717	0	C	SNP	T	93	104	194	100	197	Val8Val (gtc/gtT)	Rv1388	mihF	integration host factor MihF
1570566	0	C	SNP	A	86	95	175	100	181	Arg135Leu (cgg/cTg)	Rv1394c	cyp132	cytochrome P450 Cyp132
1573660	0	T	SNP	G	93	90	182	100	183	Arg66Ser (aga/agC)	Rv1396c	PE_PGRS25	PE-PGRS family protein PE_PGRS25
1588899	0	G	SNP	T	68	110	172	99.44	179	Ala111Ala (gcg/gcT)	Rv1412	ribC	riboflavin synthase
1593331	0	G	SNP	A	77	88	163	100	165
1595342	0	T	SNP	C	89	61	148	100	150	Val434Ala (gtg/gCg)	Rv1420	uvrC	excinuclease ABC subunit UvrC
1598969	0	A	SNP	C	99	95	189	100	194	Leu229Arg (ctg/cGg)	Rv1424c	-	membrane protein
1599557	0	C	SNP	G	108	102	205	98.59	213	Arg33Thr (agg/aCg)	Rv1424c	-	membrane protein
1605512	0	A	SNP	G	90	93	181	100	183	Gln212Arg (caa/cGa)	Rv1429	-	hypothetical protein
1608276	0	A	SNP	C	105	105	210	100	210	Asn65Thr (aac/aCc)	Rv1431	-	hypothetical protein
1609840	0	A	SNP	G	105	105	207	100	210	Pro586Pro (cca/ccG)	Rv1431	-	hypothetical protein
1612624	1	T	Ins	A	65	75	140	79.1	140		Rv1435c	-	hypothetical protein
1612624	2	T	Ins	T	65	75	140	79.1	140		Rv1435c	-	hypothetical protein
1612624	3	T	Ins	C	65	75	140	79.1	140		Rv1435c	-	hypothetical protein
1612624	4	T	Ins	G	65	75	140	79.1	140		Rv1435c	-	hypothetical protein
1612624	5	T	Ins	G	65	75	140	79.1	140		Rv1435c	-	hypothetical protein
1612624	6	T	Ins	T	65	75	140	79.1	140		Rv1435c	-	hypothetical protein
1612624	7	T	Ins	A	65	75	140	79.1	140		Rv1435c	-	hypothetical protein
1612624	8	T	Ins	C	65	75	140	79.1	140		Rv1435c	-	hypothetical protein
1612624	9	T	Ins	C	65	75	140	79.1	140		Rv1435c	-	hypothetical protein
1612624	10	T	Ins	G	65	75	140	79.1	140		Rv1435c	-	hypothetical protein
1612624	11	T	Ins	G	64	75	139	78.53	140		Rv1435c	-	hypothetical protein
1612624	12	T	Ins	T	65	75	140	79.1	140		Rv1435c	-	hypothetical protein
1612624	13	T	Ins	G	65	75	140	79.1	140		Rv1435c	-	hypothetical protein
1612624	14	T	Ins	C	65	75	140	79.1	140		Rv1435c	-	hypothetical protein
1612624	15	T	Ins	G	65	75	140	79.1	140		Rv1435c	-	hypothetical protein
1612624	16	T	Ins	C	65	75	140	79.1	140		Rv1435c	-	hypothetical protein
1612624	17	T	Ins	C	64	75	139	78.53	140		Rv1435c	-	hypothetical protein
1612624	18	T	Ins	A	65	74	139	78.53	140		Rv1435c	-	hypothetical protein
1612624	19	T	Ins	G	65	75	140	79.1	140		Rv1435c	-	hypothetical protein
1612624	20	T	Ins	G	65	75	140	79.1	140		Rv1435c	-	hypothetical protein
1612624	21	T	Ins	G	65	75	140	79.1	140		Rv1435c	-	hypothetical protein
1613035	0	T	SNP	C	103	81	183	100	184
1614143	0	G	SNP	A	78	98	176	100	176	Leu279Leu (ctg/ctA)	Rv1436	gap	glyceraldehyde 3-phosphate dehydrogenase
1618978	0	T	SNP	C	104	85	181	100	189	Asp236Gly (gat/gGt)	Rv1441c	PE_PGRS26	PE-PGRS family protein PE_PGRS26
1624791	0	C	SNP	G	102	87	187	100	189	Arg192Pro (cga/cCa)	Rv1446c	opcA	OXPP cycle protein OpcA
1627351	0	T	SNP	C	101	73	171	100	174	Thr244Ala (acc/Gcc)	Rv1448c	tal	transaldolase
1630148	0	A	SNP	C	84	88	170	100	172	Tyr18Asp (tac/Gac)	Rv1449c	tkt	transketolase
1634550	0	G	SNP	A	12	6	17	100	18	Gly26Gly (ggc/ggT)	Rv1450c	PE_PGRS27	PE-PGRS family protein PE_PGRS27
1634609	0	C	SNP	T	57	47	100	100	104	Ala7Thr (gcc/Acc)	Rv1450c	PE_PGRS27	PE-PGRS family protein PE_PGRS27
1634610	0	C	SNP	T	63	45	105	99.08	109	Val6Val (gtg/gtA)	Rv1450c	PE_PGRS27	PE-PGRS family protein PE_PGRS27
1636172	1	T	Ins	C	83	5	88	82.24	88		Rv1452c	PE_PGRS28	PE-PGRS family protein PE_PGRS28
1636172	2	T	Ins	C	83	5	88	82.24	88		Rv1452c	PE_PGRS28	PE-PGRS family protein PE_PGRS28
1636172	3	T	Ins	G	82	5	87	81.31	88		Rv1452c	PE_PGRS28	PE-PGRS family protein PE_PGRS28
1636826	0	C	SNP	A	102	126	213	98.7	231	Gly468Gly (ggg/ggT)	Rv1452c	PE_PGRS28	PE-PGRS family protein PE_PGRS28
1636918	0	C	SNP	T	79	94	163	75.88	228	Ala438Thr (gcc/Acc)	Rv1452c	PE_PGRS28	PE-PGRS family protein PE_PGRS28
1636991	0	T	SNP	C	114	157	261	99.27	273	Gly413Gly (gga/ggG)	Rv1452c	PE_PGRS28	PE-PGRS family protein PE_PGRS28
1636996	0	G	SNP	C	113	158	264	100	271	Arg412Gly (cgc/Ggc)	Rv1452c	PE_PGRS28	PE-PGRS family protein PE_PGRS28
1637006	0	G	SNP	A	97	128	220	99.56	226	Val408Val (gtc/gtT)	Rv1452c	PE_PGRS28	PE-PGRS family protein PE_PGRS28
1637009	0	G	SNP	A	96	125	205	99.1	223	Gly407Gly (ggc/ggT)	Rv1452c	PE_PGRS28	PE-PGRS family protein PE_PGRS28
1638182	0	C	SNP	T	97	128	218	100	225	Ser16Ser (tcg/tcA)	Rv1452c	PE_PGRS28	PE-PGRS family protein PE_PGRS28
1638183	0	G	SNP	A	98	126	220	100	224	Ser16Leu (tcg/tTg)	Rv1452c	PE_PGRS28	PE-PGRS family protein PE_PGRS28
1638188	0	C	SNP	T	97	126	221	100	223	Ala14Ala (gcg/gcA)	Rv1452c	PE_PGRS28	PE-PGRS family protein PE_PGRS28
1638191	0	C	SNP	G	100	125	223	100	225	Ala13Ala (gcg/gcC)	Rv1452c	PE_PGRS28	PE-PGRS family protein PE_PGRS28
1638194	0	G	SNP	C	99	135	227	100	234	Ala12Ala (gcc/gcG)	Rv1452c	PE_PGRS28	PE-PGRS family protein PE_PGRS28
1639594	0	C	SNP	A	101	90	188	100	191	Pro405Gln (cca/cAa)	Rv1453	-	transcriptional activator protein
1645802	0	T	SNP	C	138	107	243	100	245	Lys113Glu (aaa/Gaa)	Rv1459c	-	alpha-(1->6)-mannopyranosyltransferase
1646863	0	G	SNP	T	103	117	217	100	220	Val226Val (gtg/gtT)	Rv1460	-	transcriptional regulator
1650072	0	A	SNP	G	92	85	172	100	177	Asn183Asp (aac/Gac)	Rv1462	-	hypothetical protein
1650406	0	C	SNP	A	86	90	173	100	176	Thr294Asn (acc/aAc)	Rv1462	-	hypothetical protein
1655830	0	C	Del	GAP	105	116	223	89.47	247		Rv1468c	PE_PGRS29	PE-PGRS family protein PE_PGRS29
1673425	0	C	SNP	T	76	86	157	100	162					isoniazid (INH)		isoniazid (INH)
1676290	0	C	SNP	A	97	88	181	99.46	186	Lys198Asn (aag/aaT)	Rv1486c	-	hypothetical protein
1676880	0	A	SNP	G	78	87	163	99.4	166	Trp2Arg (tgg/Cgg)	Rv1486c	-	hypothetical protein
1681147	0	G	SNP	A	105	92	195	98.99	199
1688300	0	T	SNP	C	80	73	150	100	153	Phe120Phe (ttt/ttC)	Rv1497	lipL	esterase LipL
1689349	0	C	SNP	T	79	90	166	99.41	170	Arg191His (cgc/cAc)	Rv1498c	-	methyltransferase
1692141	0	A	SNP	C	71	106	175	100	177	Ile84Ile (ata/atC)	Rv1501	-	hypothetical protein
1693561	0	A	SNP	G	86	78	158	100	164	Tyr213Cys (tac/tGc)	Rv1502	-	hypothetical protein
1698911	0	G	SNP	A	84	61	142	100	145	Gly328Gly (ggc/ggT)	Rv1508c	-	membrane protein
1699849	0	G	SNP	A	85	107	189	100	192	Pro16Ser (ccg/Tcg)	Rv1508c	-	membrane protein
1706119	0	T	SNP	C	88	87	173	100	175	Ser159Ser (tca/tcG)	Rv1514c	-	glycosyltransferase
1708792	0	T	SNP	C	88	108	195	100	196
1709432	0	C	SNP	T	74	100	169	100	174	Leu188Phe (ctc/Ttc)	Rv1517	-	hypothetical protein
1713192	0	A	SNP	G	78	78	150	100	156	Val297Val (gta/gtG)	Rv1521	fadD25	fatty-acid--CoA ligase FadD25
1713923	0	A	SNP	G	104	102	202	100	206	His541Arg (cac/cGc)	Rv1521	fadD25	fatty-acid--CoA ligase FadD25
1716472	0	A	SNP	G	90	76	161	100	166	Ser381Pro (tcc/Ccc)	Rv1522c	mmpL12	transmembrane transport protein MmpL12
1719570	0	G	SNP	T	87	89	171	99.44	177	Cys282Phe (tgc/tTc)	Rv1524	-	glycosyltransferase
1728837	0	A	SNP	G	77	92	169	99.41	170
1748125	0	C	SNP	T	88	88	169	99.44	177	Leu144Leu (ctc/ctT)	Rv1547	dnaE1	DNA polymerase III subunit alpha
1748439	0	C	SNP	T	91	82	169	100	173	Thr249Ile (acc/aTc)	Rv1547	dnaE1	DNA polymerase III subunit alpha
1750602	0	A	SNP	G	90	78	163	99.41	169	Asp970Gly (gat/gGt)	Rv1547	dnaE1	DNA polymerase III subunit alpha
1752561	0	T	SNP	C	95	95	187	100	190	Asp258Gly (gac/gGc)	Rv1548c	PPE21	PPE family protein PPE21
1753519	1	G	Ins	C	45	71	116	77.33	116
1759252	0	G	SNP	T	80	79	157	100	159	Ser524Ser (tcg/tcT)	Rv1552	frdA	fumarate reductase flavoprotein subunit		phylo (not 4,9)
1760292	0	A	SNP	G	98	106	204	99.51	205	Met40Val (atg/Gtg)	Rv1554	frdC	fumarate reductase membrane anchor subunit
1763130	0	G	Del	GAP	91	87	175	100	178		Rv1558	-	hypothetical protein
1763131	0	A	Del	GAP	91	87	175	100	178		Rv1558	-	hypothetical protein
1763132	0	C	SNP	T	90	89	177	100	179	Asp62Asp (gac/gaT)	Rv1558	-	hypothetical protein
1763482	0	G	SNP	A	86	70	154	100	156	Gly19Arg (ggg/Agg)	Rv1559	ilvA	threonine dehydratase IlvA
1764225	0	C	SNP	T	95	100	191	98.98	197	Ala266Ala (gcc/gcT)	Rv1559	ilvA	threonine dehydratase IlvA
1778430	0	T	SNP	C	133	131	257	99.62	265	Met191Thr (atg/aCg)	Rv1570	bioD	ATP-dependent dethiobiotin synthetase BioD
1779370	0	G	SNP	C	101	76	174	99.44	178	Thr19Thr (acg/acC)	Rv1573	-	phage protein
1780586	1	C	Ins	G	85	78	163	95.32	164		Rv1575	-	phage protein
1781251	0	C	SNP	T	98	96	190	100	194	Glu272Lys (gag/Aag)	Rv1576c	-	phage capsid protein
1781811	0	T	SNP	C	111	119	226	100	230	Asp85Gly (gac/gGc)	Rv1576c	-	phage capsid protein
1784238	0	A	Del	GAP	93	86	175	100	179		Rv1581c	-	phage protein
1788570	0	G	SNP	T	72	70	138	76.34	186	Asn198Lys (aac/aaA)	Rv1587c	-	hypothetical protein
1788627	0	C	SNP	G	82	83	163	80.49	205	Leu179Leu (ctg/ctC)	Rv1587c	-	hypothetical protein
1788630	0	C	SNP	G	80	83	161	79.51	205	Glu178Asp (gag/gaC)	Rv1587c	-	hypothetical protein
1789650	0	C	SNP	T	96	72	166	85.71	196	Ala63Thr (gcc/Acc)	Rv1588c	-	hypothetical protein
1789654	0	A	SNP	G	95	75	167	86.73	196	Leu61Leu (ctt/ctC)	Rv1588c	-	hypothetical protein
1789671	0	C	SNP	T	96	89	182	88.52	209	Ala56Thr (gcg/Acg)	Rv1588c	-	hypothetical protein
1789675	0	A	SNP	C	92	90	177	88.78	205	Gly54Gly (ggt/ggG)	Rv1588c	-	hypothetical protein
1789678	0	C	SNP	G	104	106	201	89.36	235	Val53Val (gtg/gtC)	Rv1588c	-	hypothetical protein
1789933	0	G	SNP	A	82	77	157	100	159
1792777	0	T	SNP	C	93	92	181	100	185	Ile322Val (att/Gtt)	Rv1592c	-	hypothetical protein
1792778	0	T	SNP	C	91	93	182	100	184	Glu321Glu (gaa/gaG)	Rv1592c	-	hypothetical protein
1793715	0	C	SNP	T	96	98	189	100	194	Gly9Asp (ggc/gAc)	Rv1592c	-	hypothetical protein
1793829	0	C	Del	GAP	77	74	144	79.47	190
1793830	0	G	Del	GAP	77	74	144	78.65	192
1793831	0	G	Del	GAP	77	74	144	81.18	186
1793832	0	C	Del	GAP	77	74	144	81.18	186
1793833	0	A	Del	GAP	77	74	144	82.07	184
1793834	0	C	Del	GAP	77	74	144	82.07	184
1793835	0	T	Del	GAP	77	74	144	84.36	179
1793836	0	C	Del	GAP	77	74	144	84.36	179
1793837	0	A	Del	GAP	77	74	144	99.34	152
1793838	0	A	Del	GAP	77	74	144	99.34	152
1793839	0	G	Del	GAP	77	74	144	100	151
1793840	0	G	Del	GAP	77	74	144	99.34	152
1793841	0	T	Del	GAP	77	74	144	99.34	152
1793842	0	C	Del	GAP	77	74	144	99.34	152
1793843	0	A	Del	GAP	77	74	144	99.34	152
1793844	0	G	Del	GAP	77	74	144	99.34	152
1793845	0	C	Del	GAP	77	74	144	99.34	152
1793846	0	G	Del	GAP	77	74	144	98.69	153
1793847	0	T	Del	GAP	77	74	144	98.69	153
1793945	0	G	SNP	A	95	84	176	98.9	181
1796725	0	C	SNP	G	103	112	211	100	215	Ile307Met (atc/atG)	Rv1595	nadB	L-aspartate oxidase
1798355	0	G	SNP	A	85	81	159	100	166	Gly21Asp (ggt/gAt)	Rv1597	-	hypothetical protein
1802047	0	C	SNP	G	78	99	173	98.88	179	Gln5Glu (cag/Gag)	Rv1601	hisB	imidazole glycerol-phosphate dehydratase
1802485	0	C	SNP	T	95	85	178	100	180	Arg151Trp (cgg/Tgg)	Rv1601	hisB	imidazole glycerol-phosphate dehydratase
1802709	0	C	SNP	T	91	86	174	99.44	178	Leu16Leu (ctg/Ttg)	Rv1602	hisH	imidazole glycerol phosphate synthase subunit HisH
1803265	0	G	SNP	A	85	83	167	100	168	Ser201Asn (agc/aAc)	Rv1602	hisH	imidazole glycerol phosphate synthase subunit HisH
1804273	0	C	SNP	T	84	79	157	99.39	164	Arg79Trp (cgg/Tgg)	Rv1604	impA	inositol-monophosphatase ImpA
1804409	0	C	SNP	A	95	99	193	100	194	Pro124Gln (cca/cAa)	Rv1604	impA	inositol-monophosphatase ImpA
1811375	0	G	SNP	T	77	92	167	98.83	171	Gly83Gly (ggg/ggT)	Rv1612	trpB	tryptophan synthase subunit beta
1812448	0	C	SNP	T	88	86	173	100	174	Tyr30Tyr (tac/taT)	Rv1613	trpA	tryptophan synthase subunit alpha
1817976	0	A	SNP	T	115	99	202	100	214	His121Leu (cac/cTc)	Rv1618	tesB1	acyl-CoA thioesterase TesB
1818286	0	C	SNP	T	92	99	186	100	191	Gly224Gly (ggc/ggT)	Rv1618	tesB1	acyl-CoA thioesterase TesB
1827468	0	C	SNP	A	89	92	179	99.45	182	Val160Leu (gtg/Ttg)	Rv1625c	cya	adenylyl cyclase
1832509	0	C	SNP	G	92	91	176	100	183	Thr615Thr (acc/acG)	Rv1629	polA	DNA polymerase I
1833025	0	C	SNP	T	87	98	179	99.46	186	Asp787Asp (gac/gaT)	Rv1629	polA	DNA polymerase I
1836286	0	G	SNP	C	110	108	215	100	218
1836417	0	C	SNP	A	102	97	191	100	199	Gly138Gly (ggg/ggT)	Rv1632c	-	hypothetical protein
1839759	0	G	SNP	C	74	107	180	99.45	182	Gly198Arg (ggg/Cgg)	Rv1634	-	multidrug-efflux transporter
1847919	0	C	SNP	G	91	110	200	100	201	Thr180Thr (acg/acC)	Rv1639c	-	hypothetical protein
1849609	0	T	SNP	C	98	93	190	100	191	Arg809Arg (cga/cgG)	Rv1640c	lysX	bifunctional lysine--tRNA ligase/phosphatidylglycerol lysyltransferase
1851932	0	C	SNP	A	91	96	183	99.47	188	Cys35Phe (tgc/tTc)	Rv1640c	lysX	bifunctional lysine--tRNA ligase/phosphatidylglycerol lysyltransferase
1852877	0	A	SNP	C	81	82	160	100	163	_202Ser (tag/tCg)	Rv1641	infC	initiation factor IF-3
1854300	0	T	SNP	C	94	88	180	100	182	Leu232Pro (ctg/cCg)	Rv1644	tsnR	23S rRNA methyltransferase TsnR
1856617	0	C	SNP	T	64	79	138	99.31	144	Thr285Ile (aca/aTa)	Rv1646	PE17	PE family protein PE17
1856777	0	G	SNP	C	88	67	149	100	155	Ala2Pro (gcg/Ccg)	Rv1647	-	adenylate cyclase
1859559	0	C	SNP	A	82	93	170	100	175	Ala276Asp (gcc/gAc)	Rv1649	pheS	phenylalanine--tRNA ligase subunit alpha
1863584	0	G	SNP	T	123	134	245	99.61	258	Thr600Asn (acc/aAc)	Rv1651c	PE_PGRS30	PE-PGRS family protein PE_PGRS30
1864079	0	C	Del	GAP	83	105	193	78.99	238		Rv1651c	PE_PGRS30	PE-PGRS family protein PE_PGRS30
1864080	0	C	Del	GAP	83	105	193	78.33	240		Rv1651c	PE_PGRS30	PE-PGRS family protein PE_PGRS30
1864081	0	G	Del	GAP	83	105	193	79.32	237		Rv1651c	PE_PGRS30	PE-PGRS family protein PE_PGRS30
1864082	0	C	Del	GAP	83	105	193	79.66	236		Rv1651c	PE_PGRS30	PE-PGRS family protein PE_PGRS30
1864083	0	C	Del	GAP	83	105	193	79.66	236		Rv1651c	PE_PGRS30	PE-PGRS family protein PE_PGRS30
1864084	0	G	Del	GAP	84	105	194	80.08	236		Rv1651c	PE_PGRS30	PE-PGRS family protein PE_PGRS30
1864085	0	G	Del	GAP	84	105	194	82.53	229		Rv1651c	PE_PGRS30	PE-PGRS family protein PE_PGRS30
1864086	0	C	Del	GAP	84	105	194	82.53	229		Rv1651c	PE_PGRS30	PE-PGRS family protein PE_PGRS30
1864087	0	C	Del	GAP	84	105	194	83.63	226		Rv1651c	PE_PGRS30	PE-PGRS family protein PE_PGRS30
1873700	0	G	SNP	A	128	104	228	99.15	234	Leu354Leu (ctg/ctA)	Rv1659	argH	argininosuccinate lyase
1878608	0	G	SNP	C	68	88	150	100	156	Arg1102Pro (cgg/cCg)	Rv1661	pks7	polyketide synthase
1879574	0	T	SNP	C	83	86	162	100	169	Leu1424Pro (ctg/cCg)	Rv1661	pks7	polyketide synthase
1882443	0	C	SNP	T	93	79	168	97.73	176	Ala247Val (gcg/gTg)	Rv1662	pks8	polyketide synthase
1885772	0	G	SNP	A	82	91	169	100	173	Ala1357Thr (gcc/Acc)	Rv1662	pks8	polyketide synthase
1894300	1	G	Ins	G	69	83	152	87.36	152
1894300	2	G	Ins	T	69	81	150	86.21	152
1894300	3	G	Ins	C	69	83	152	87.36	152
1894300	4	G	Ins	T	69	83	152	87.36	152
1894300	5	G	Ins	T	69	83	152	87.36	152
1894300	6	G	Ins	G	69	81	150	86.21	150
1894300	7	G	Ins	C	68	81	149	85.63	149
1894300	8	G	Ins	C	68	81	149	85.63	149
1894300	9	G	Ins	G	68	81	149	85.63	149
1894300	10	G	Ins	C	68	81	149	85.63	149
1894422	0	A	SNP	G	83	79	161	100	162
1900897	0	C	SNP	A	99	95	194	100	194	Val27Phe (gtc/Ttc)	Rv1675c	cmr	HTH-type transcriptional regulator Cmr
1901493	0	T	SNP	C	113	114	224	100	227	Ser149Ser (agt/agC)	Rv1676	-	hypothetical protein
1907296	0	G	SNP	C	79	94	171	99.43	174	Ala298Ala (gcg/gcC)	Rv1682	-	hypothetical protein
1908598	0	G	SNP	A	96	86	178	100	182	Arg335Arg (cgg/cgA)	Rv1683	-	bifunctional long-chain acyl-CoA synthase/lipase
1909374	0	C	SNP	A	80	79	159	98.15	162	Pro594Gln (ccg/cAg)	Rv1683	-	bifunctional long-chain acyl-CoA synthase/lipase
1916137	0	A	SNP	G	108	107	210	99.54	216	Leu63Leu (cta/ctG)	Rv1691	-	hypothetical protein
1917972	0	A	SNP	G	107	82	185	99.47	190	Leu11Leu (cta/ctG)	Rv1694	tlyA	16S/23S rRNA (cytidine-2'-O)-methyltransferase TlyA			capreomycin (CPR)
1919901	0	C	SNP	T	106	81	185	99.47	188	Leu73Leu (ctc/ctT)	Rv1696	recN	DNA repair protein RecN
1925136	0	G	SNP	A	96	94	185	100	190	Val436Val (gtg/gtA)	Rv1699	pyrG	CTP synthase
1926029	0	T	SNP	C	92	86	178	98.89	180	Tyr150His (tat/Cat)	Rv1700	-	NUDIX hydrolase
1931179	0	C	SNP	A	103	80	179	100	183	Arg93Leu (cgg/cTg)	Rv1704c	cycA	D-serine/alanine/glycine transporter protein CycA
1931718	0	G	SNP	C	85	88	172	100	173	Leu313Val (ctg/Gtg)	Rv1705c	PPE22	PPE family protein PPE22
1933988	0	G	SNP	A	95	79	173	100	174
1943454	0	G	SNP	T	108	87	187	98.98	197	Ala266Ser (gcg/Tcg)	Rv1715	fadB3	3-hydroxybutyryl-CoA dehydrogenase FadB
1943459	0	T	Del	GAP	99	77	171	96.7	182		Rv1715	fadB3	3-hydroxybutyryl-CoA dehydrogenase FadB
1943460	0	A	SNP	G	98	81	173	98.35	182	Thr268Ala (acc/Gcc)	Rv1715	fadB3	3-hydroxybutyryl-CoA dehydrogenase FadB
1944107	0	A	SNP	G	95	84	177	100	179	Ser178Gly (agt/Ggt)	Rv1716	-	hypothetical protein
1944402	0	T	SNP	C	81	97	176	100	178	Val276Ala (gtc/gCc)	Rv1716	-	hypothetical protein
1946999	0	T	SNP	G	72	85	155	100	157
1950767	0	T	SNP	C	81	83	164	100	164	Lys95Lys (aaa/aaG)	Rv1724c	-	hypothetical protein
1952743	0	G	SNP	A	86	95	178	99.45	182	Val298Met (gtg/Atg)	Rv1726	-	oxidoreductase
1960284	0	C	SNP	A	89	74	162	100	163	Gln68His (cag/caT)	Rv1733c	-	transmembrane protein
1967237	0	C	SNP	A	82	85	164	100	167	Arg134Leu (cga/cTa)	Rv1739c	-	sulfate ABC transporter permease
1971725	0	G	SNP	C	106	104	206	100	210	Arg89Arg (cgc/cgG)	Rv1745c	idi	isopentenyl-diphosphate delta-isomerase
1972901	0	C	SNP	T	113	109	221	100	222	Ala255Val (gcg/gTg)	Rv1746	pknF	serine/threonine-protein kinase PknF
1977568	0	G	SNP	A	81	94	173	100	175	Val106Val (gtc/gtT)	Rv1749c	-	integral membrane protein
1977646	0	G	SNP	A	87	94	178	100	181	Ala80Ala (gcc/gcT)	Rv1749c	-	integral membrane protein
1983195	0	A	SNP	G	14	6	19	95.24	21	Gly527Gly (ggt/ggC)	Rv1753c	PPE24	PPE family protein PPE24
1983198	0	C	SNP	G	15	8	23	95.83	24	Val526Val (gtg/gtC)	Rv1753c	PPE24	PPE family protein PPE24
1983313	0	T	SNP	G	100	91	187	96.46	198	Asn488Thr (aac/aCc)	Rv1753c	PPE24	PPE family protein PPE24
1989060	0	G	Del	GAP	42	46	87	94.62	93		Rv1758	cut1	cutinase
1989061	0	A	Del	GAP	42	46	87	98.88	89		Rv1758	cut1	cutinase
1989062	0	G	Del	GAP	42	46	87	100	88		Rv1758	cut1	cutinase
1989063	0	G	Del	GAP	42	46	87	100	88		Rv1758	cut1	cutinase
1989064	0	A	Del	GAP	42	46	87	100	88		Rv1758	cut1	cutinase
1989065	0	C	Del	GAP	42	46	87	100	88		Rv1758	cut1	cutinase
1989066	0	T	Del	GAP	42	46	87	100	88		Rv1758	cut1	cutinase
1989067	0	T	Del	GAP	42	46	87	100	88		Rv1758	cut1	cutinase
1989068	0	C	Del	GAP	42	46	87	100	88		Rv1758	cut1	cutinase
1989069	0	A	Del	GAP	42	46	87	100	88		Rv1758	cut1	cutinase
1989070	0	T	Del	GAP	42	46	87	100	88		Rv1758	cut1	cutinase
1989071	0	C	Del	GAP	42	46	87	100	88		Rv1758	cut1	cutinase
1989072	0	G	Del	GAP	42	46	87	100	88		Rv1758	cut1	cutinase
1989073	0	A	Del	GAP	42	46	87	100	88		Rv1758	cut1	cutinase
1989074	0	T	Del	GAP	42	46	87	100	88		Rv1758	cut1	cutinase
1989075	0	G	Del	GAP	42	46	87	100	88		Rv1758	cut1	cutinase
1989076	0	C	Del	GAP	42	46	87	100	88		Rv1758	cut1	cutinase
1989077	0	G	Del	GAP	42	46	87	100	88		Rv1758	cut1	cutinase
1989078	0	C	Del	GAP	42	46	87	100	88		Rv1758	cut1	cutinase
1989079	0	T	Del	GAP	42	46	87	100	88		Rv1758	cut1	cutinase
1989080	0	G	Del	GAP	42	46	87	100	88		Rv1758	cut1	cutinase
1989081	0	C	Del	GAP	42	46	87	100	88		Rv1758	cut1	cutinase
1989082	0	G	Del	GAP	42	46	87	100	88		Rv1758	cut1	cutinase
1989083	0	T	Del	GAP	42	46	87	100	88		Rv1758	cut1	cutinase
1989084	0	T	Del	GAP	42	46	87	100	88		Rv1758	cut1	cutinase
1989085	0	C	Del	GAP	42	46	87	98.88	89		Rv1758	cut1	cutinase
1989237	0	T	SNP	C	89	79	167	100	168	Phe66Leu (ttt/Ctt)	Rv1758	cut1	cutinase
1991894	0	G	SNP	A	102	63	157	98.8	167	Gly228Gly (ggc/ggT)	Rv1759c	wag22	PE-PGRS family protein Wag22
1991992	0	C	Del	GAP	112	79	196	95.02	201		Rv1759c	wag22	PE-PGRS family protein Wag22
1992323	1	G	Ins	C	142	115	257	89.86	257		Rv1759c	wag22	PE-PGRS family protein Wag22
1992751	0	T	SNP	A	110	117	217	100	227
1993561	0	T	SNP	C	109	83	190	100	192	Cys137Arg (tgt/Cgt)	Rv1760	-	diacylglycerol acyltransferase
1993808	0	A	SNP	T	108	108	208	100	216	Glu219Val (gag/gTg)	Rv1760	-	diacylglycerol acyltransferase
1995528	0	A	SNP	G	102	99	198	100	201	His105His (cat/caC)	Rv1762c	-	hypothetical protein
1999261	0	C	SNP	G	102	96	197	99	200
2003252	0	C	SNP	T	91	84	175	100	175	Ala209Ala (gcc/gcT)	Rv1769	-	hypothetical protein
2003827	0	A	SNP	C	88	91	179	100	179	Asp401Ala (gac/gCc)	Rv1769	-	hypothetical protein
2010614	0	G	SNP	A	113	73	185	99.47	187
2010880	0	T	SNP	G	90	73	163	99.39	164	Gly75Gly (ggt/ggG)	Rv1777	cyp144	cytochrome P450 Cyp144
2011568	0	G	SNP	C	96	91	186	100	187	Glu305Gln (gag/Cag)	Rv1777	cyp144	cytochrome P450 Cyp144
2022868	0	T	SNP	C	106	103	209	100	209	Ser1204Ser (agt/agC)	Rv1783	eccC5	ESX-5 type VII secretion system protein EccC5
2023628	0	C	SNP	G	110	83	190	99.48	194	Gly334Ala (gga/gCa)	Rv1785c	cyp143	cytochrome P450 Cyp143
2025977	0	C	SNP	G	93	75	165	96	175	Thr226Arg (acg/aGg)	Rv1787	PPE25	PPE family protein PPE25
2032693	0	G	SNP	A	77	83	156	98.77	162	Val152Ile (gtt/Att)	Rv1795	eccD5	ESX-5 type VII secretion system protein EccD
2032761	0	C	SNP	T	91	72	161	99.39	164	Thr174Thr (acc/acT)	Rv1795	eccD5	ESX-5 type VII secretion system protein EccD
2034676	0	C	SNP	T	96	93	187	100	189	Ile316Ile (atc/atT)	Rv1796	mycP5	membrane-anchored mycosin MycP
2045310	0	A	SNP	G	103	136	232	100	239	Ile511Ile (att/atC)	Rv1803c	PE_PGRS32	PE-PGRS family protein PE_PGRS32
2049065	0	T	SNP	C	103	120	220	100	223
2049097	0	G	SNP	C	95	123	212	100	218
2050822	0	G	SNP	C	99	95	192	100	194	Gly301Ala (gga/gCa)	Rv1808	PPE32	PPE family protein PPE32
2051345	0	G	SNP	A	99	103	202	99.51	203	Gly22Ser (ggt/Agt)	Rv1809	PPE33	PPE family protein PPE33
2051746	0	T	SNP	C	99	95	190	100	194	Ala155Ala (gct/gcC)	Rv1809	PPE33	PPE family protein PPE33
2052035	0	G	SNP	T	108	79	185	100	187	Val252Leu (gtg/Ttg)	Rv1809	PPE33	PPE family protein PPE33
2055271	0	A	SNP	G	114	100	211	100	214	Leu30Pro (cta/cCa)	Rv1812c	-	dehydrogenase
2056184	0	C	SNP	T	87	88	173	100	175
2057774	0	A	SNP	T	85	76	155	100	161	Ile83Phe (atc/Ttc)	Rv1815	-	hypothetical protein
2058950	0	C	Del	GAP	85	86	170	96.61	177		Rv1816	-	HTH-type transcriptional regulator
2061865	0	G	Del	GAP	8	19	26	87.1	31		Rv1818c	PE_PGRS33	PE-PGRS family protein PE_PGRS33
2061866	0	G	Del	GAP	8	19	26	93.1	29		Rv1818c	PE_PGRS33	PE-PGRS family protein PE_PGRS33
2061867	0	T	Del	GAP	8	19	26	96.43	28		Rv1818c	PE_PGRS33	PE-PGRS family protein PE_PGRS33
2061868	0	G	Del	GAP	8	19	26	100	27		Rv1818c	PE_PGRS33	PE-PGRS family protein PE_PGRS33
2061869	0	A	Del	GAP	8	19	26	100	27		Rv1818c	PE_PGRS33	PE-PGRS family protein PE_PGRS33
2061870	0	C	Del	GAP	8	19	26	100	27		Rv1818c	PE_PGRS33	PE-PGRS family protein PE_PGRS33
2061871	0	A	Del	GAP	8	19	26	100	27		Rv1818c	PE_PGRS33	PE-PGRS family protein PE_PGRS33
2061872	0	T	Del	GAP	8	19	26	100	27		Rv1818c	PE_PGRS33	PE-PGRS family protein PE_PGRS33
2061873	0	T	Del	GAP	8	19	26	100	27		Rv1818c	PE_PGRS33	PE-PGRS family protein PE_PGRS33
2061874	0	A	Del	GAP	8	19	26	100	27		Rv1818c	PE_PGRS33	PE-PGRS family protein PE_PGRS33
2061875	0	G	Del	GAP	8	19	26	100	27		Rv1818c	PE_PGRS33	PE-PGRS family protein PE_PGRS33
2061876	0	T	Del	GAP	8	19	26	100	27		Rv1818c	PE_PGRS33	PE-PGRS family protein PE_PGRS33
2061877	0	G	Del	GAP	8	19	26	96.43	28		Rv1818c	PE_PGRS33	PE-PGRS family protein PE_PGRS33
2061878	0	C	Del	GAP	8	19	26	96.43	28		Rv1818c	PE_PGRS33	PE-PGRS family protein PE_PGRS33
2061879	0	C	Del	GAP	8	19	26	100	27		Rv1818c	PE_PGRS33	PE-PGRS family protein PE_PGRS33
2061880	0	G	Del	GAP	8	19	26	100	27		Rv1818c	PE_PGRS33	PE-PGRS family protein PE_PGRS33
2061881	0	G	Del	GAP	8	19	26	90	30		Rv1818c	PE_PGRS33	PE-PGRS family protein PE_PGRS33
2061958	0	A	SNP	G	29	80	104	100	109	Ala239Ala (gct/gcC)	Rv1818c	PE_PGRS33	PE-PGRS family protein PE_PGRS33
2074754	0	C	SNP	T	80	86	162	100	166
2087652	0	C	SNP	T	116	107	220	100	223	Arg87Arg (cgg/cgA)	Rv1839c	vapB13	antitoxin VapB13
2094912	0	C	Del	GAP	71	94	164	88.71	186		Rv1844c	gnd1	6-phosphogluconate dehydrogenase
2094913	0	A	Del	GAP	71	94	164	88.71	186		Rv1844c	gnd1	6-phosphogluconate dehydrogenase
2094914	0	G	Del	GAP	71	94	164	88.71	186		Rv1844c	gnd1	6-phosphogluconate dehydrogenase
2094915	0	C	Del	GAP	71	94	164	89.67	184		Rv1844c	gnd1	6-phosphogluconate dehydrogenase
2094916	0	G	Del	GAP	71	94	164	90.16	183		Rv1844c	gnd1	6-phosphogluconate dehydrogenase
2094917	0	T	Del	GAP	71	94	164	91.67	180		Rv1844c	gnd1	6-phosphogluconate dehydrogenase
2096186	0	A	SNP	G	90	120	206	100	210	Thr138Thr (act/acC)	Rv1846c	blaI	transcriptional repressor BlaI
2108141	0	T	SNP	C	104	109	212	100	213	Phe136Leu (ttc/Ctc)	Rv1860	apa	hypothetical protein
2108890	0	A	SNP	C	82	101	181	100	183
2109523	1	C	Ins	G	88	86	174	95.6	174
2116903	0	C	SNP	T	95	101	193	99.49	197	Gly380Gly (ggc/ggT)	Rv1867	-	hypothetical protein
2122976	0	C	SNP	G	95	83	176	100	178	Gly59Ala (ggt/gCt)	Rv1872c	lldD2	L-lactate dehydrogenase
2123169	0	T	SNP	G	100	96	193	100	196
2128870	0	A	SNP	G	87	96	177	100	183	Leu283Leu (cta/ctG)	Rv1878	glnA3	glutamine synthetase GlnA
2129747	0	C	SNP	T	98	93	181	100	191	Ala124Val (gcc/gTc)	Rv1879	-	hypothetical protein
2133468	1	T	Ins	T	74	60	134	93.06	134		Rv1883c	-	hypothetical protein
2133468	2	T	Ins	C	74	60	134	93.06	134		Rv1883c	-	hypothetical protein
2133468	3	T	Ins	G	73	60	133	92.36	134		Rv1883c	-	hypothetical protein
2133468	4	T	Ins	C	74	60	134	93.06	134		Rv1883c	-	hypothetical protein
2133468	5	T	Ins	A	73	60	133	92.36	134		Rv1883c	-	hypothetical protein
2133468	6	T	Ins	T	74	60	134	93.06	134		Rv1883c	-	hypothetical protein
2133468	7	T	Ins	G	74	60	134	93.06	134		Rv1883c	-	hypothetical protein
2133468	8	T	Ins	C	74	60	134	93.06	134		Rv1883c	-	hypothetical protein
2133468	9	T	Ins	C	73	58	131	90.97	132		Rv1883c	-	hypothetical protein
2133468	10	T	Ins	G	73	59	132	91.67	132		Rv1883c	-	hypothetical protein
2133468	11	T	Ins	T	73	59	132	91.67	132		Rv1883c	-	hypothetical protein
2133468	12	T	Ins	C	73	59	132	91.67	132		Rv1883c	-	hypothetical protein
2135870	0	T	SNP	C	77	93	168	100	170
2137521	1	A	Ins	C	59	59	118	84.29	118
2137521	2	A	Ins	T	58	59	117	83.57	118
2137521	3	A	Ins	C	58	59	117	83.57	117
2137521	4	A	Ins	C	58	59	117	83.57	117
2137521	5	A	Ins	G	58	58	116	82.86	117
2137521	6	A	Ins	A	58	59	117	83.57	117
2137521	7	A	Ins	T	57	59	116	82.86	117
2137521	8	A	Ins	C	58	59	117	83.57	117
2137521	9	A	Ins	A	58	59	117	83.57	117
2137521	10	A	Ins	C	58	59	117	83.57	117
2138453	0	C	SNP	T	98	86	178	99.46	185
2142250	0	C	SNP	T	91	94	182	100	185
2143328	0	G	Del	GAP	75	97	165	100	172		Rv1895	-	zinc-binding alcohol dehydrogenase
2143887	0	G	SNP	T	78	94	170	100	172	Pro187His (ccc/cAc)	Rv1896c	-	S-adenosyl-L-methionine-dependentmethyltransferase
2144657	0	G	SNP	A	91	79	162	100	170	Gln76_ (cag/Tag)	Rv1897c	-	D-tyrosyl-tRNA(Tyr) deacylase
2147022	0	A	SNP	C	72	76	142	100	148	Ile204Met (att/atG)	Rv1900c	lipJ	lignin peroxidase LipJ
2151780	0	G	SNP	T	86	77	162	100	163	Gln206Lys (caa/Aaa)	Rv1905c	aao	D-amino acid oxidase
2153184	0	T	SNP	G	95	85	179	100	180
2154724	0	C	SNP	A	105	98	202	99.02	205	Arg463Leu (cgg/cTg)	Rv1908c	katG	catalase-peroxidase		phylo (not Euro-American, M. africanum, M. bovis, M . canettii, M. caprae, M. Microti, M. pinipedii, Beijing, Delhi/CAS, EAI, 4)	isoniazid (INH)
2158109	0	T	SNP	C	99	79	173	100	178	Asp328Gly (gac/gGc)	Rv1912c	fadB5	oxidoreductase FadB
2158905	0	C	SNP	A	92	76	166	100	168	Gly63_ (gga/Tga)	Rv1912c	fadB5	oxidoreductase FadB
2160998	0	G	SNP	A	101	98	195	100	199	Gly179Asp (ggc/gAc)	Rv1915	aceAa	isocitrate lyase AceAa
2161343	1	G	Ins	T	82	83	165	94.83	165		Rv1915	aceAa	isocitrate lyase AceAa
2163790	0	A	SNP	C	60	32	89	100	92	Pro1174Pro (cct/ccG)	Rv1917c	PPE34	PPE family protein PPE34
2165286	0	A	SNP	C	86	85	169	100	171	Ser676Ala (tca/Gca)	Rv1917c	PPE34	PPE family protein PPE34
2165503	0	T	SNP	A	68	75	132	76.47	187	Ala603Ala (gca/gcT)	Rv1917c	PPE34	PPE family protein PPE34
2167926	0	A	SNP	G	104	85	189	98.95	191	Leu896Ser (ttg/tCg)	Rv1918c	PPE35	PPE family protein PPE35
2172526	0	A	SNP	C	109	83	190	100	192	_424Gly (tga/Gga)	Rv1921c	lppF	lipoprotein LppF
2173860	0	A	SNP	C	84	84	165	99.41	169
2186127	0	G	SNP	A	86	123	204	100	209	Ala21Val (gcc/gTc)	Rv1934c	fadE17	acyl-CoA dehydrogenase FadE17
2186236	0	C	SNP	T	84	119	199	99.51	204	Pro308Pro (ccg/ccA)	Rv1935c	echA13	enoyl-CoA hydratase EchA13
2187587	0	G	SNP	C	97	81	178	100	178	Gln68His (cag/caC)	Rv1936	-	monooxygenase
2194431	0	G	SNP	A	92	108	199	100	200	Trp256_ (tgg/tgA)	Rv1941	-	short-chain type dehydrogenase/reductase
2199052	0	C	SNP	G	102	103	204	100	205	Gly5Arg (ggt/Cgt)	Rv1948c	-	hypothetical protein
2207484	0	G	SNP	A	72	107	178	100	179
2207591	1	T	Ins	C	118	85	203	99.02	203
2209465	0	G	SNP	A	88	84	168	100	172	Ala47Thr (gcg/Acg)	Rv1966	mce3A	Mce family protein Mce3A
2211826	0	A	SNP	G	90	98	184	99.47	189	Lys67Lys (aaa/aaG)	Rv1968	mce3C	Mce family protein Mce3C
2215099	0	G	SNP	A	82	90	169	100	172	Gly326Asp (ggc/gAc)	Rv1970	lprM	Mce family lipoprotein LprM
2216345	0	C	SNP	A	82	85	159	99.4	168	Pro363Pro (ccc/ccA)	Rv1971	mce3F	Mce family protein Mce3F
2216443	0	C	SNP	A	87	104	186	100	191	Ala396Glu (gcg/gAg)	Rv1971	mce3F	Mce family protein Mce3F
2220512	0	T	SNP	G	98	94	189	100	192	Ser253Ser (tct/tcG)	Rv1977	-	hypothetical protein
2220941	0	G	Del	GAP	72	71	138	86.67	165		Rv1978	-	hypothetical protein
2220942	0	C	Del	GAP	72	71	138	88.82	161		Rv1978	-	hypothetical protein
2220943	0	C	Del	GAP	72	71	138	89.94	159		Rv1978	-	hypothetical protein
2220944	0	A	Del	GAP	72	71	138	91.08	157		Rv1978	-	hypothetical protein
2220945	0	C	Del	GAP	72	71	138	91.67	156		Rv1978	-	hypothetical protein
2220946	0	G	Del	GAP	72	71	138	93.46	153		Rv1978	-	hypothetical protein
2220947	0	A	Del	GAP	72	71	138	100	143		Rv1978	-	hypothetical protein
2220948	0	T	Del	GAP	72	71	138	100	143		Rv1978	-	hypothetical protein
2221584	0	G	SNP	C	89	96	185	100	185	Ser226Thr (agt/aCt)	Rv1978	-	hypothetical protein
2223293	0	T	SNP	C	90	103	193	100	193
2228967	0	A	SNP	G	98	107	202	100	205
2229801	0	C	SNP	G	90	96	182	100	186	Pro34Pro (ccg/ccC)	Rv1985c	-	HTH-type transcriptional regulator
2235170	0	A	Del	GAP	10	13	25	100	23		Rv1992c	ctpG	cation transporter ATPase G
2235171	0	C	Del	GAP	10	13	25	100	23		Rv1992c	ctpG	cation transporter ATPase G
2235172	0	A	Del	GAP	10	13	25	100	23		Rv1992c	ctpG	cation transporter ATPase G
2235173	0	A	Del	GAP	10	13	25	100	23		Rv1992c	ctpG	cation transporter ATPase G
2235174	0	T	Del	GAP	10	13	25	100	23		Rv1992c	ctpG	cation transporter ATPase G
2235175	0	C	Del	GAP	10	13	25	100	23		Rv1992c	ctpG	cation transporter ATPase G
2235176	0	C	Del	GAP	10	13	25	100	23		Rv1992c	ctpG	cation transporter ATPase G
2235177	0	G	Del	GAP	10	13	25	100	23		Rv1992c	ctpG	cation transporter ATPase G
2235178	0	A	Del	GAP	10	13	25	100	23		Rv1992c	ctpG	cation transporter ATPase G
2235179	0	C	Del	GAP	10	13	25	100	23		Rv1992c	ctpG	cation transporter ATPase G
2235180	0	G	Del	GAP	10	13	25	100	23		Rv1992c	ctpG	cation transporter ATPase G
2235181	0	T	Del	GAP	10	13	25	100	23		Rv1992c	ctpG	cation transporter ATPase G
2235182	0	T	Del	GAP	10	13	25	100	23		Rv1992c	ctpG	cation transporter ATPase G
2235183	0	T	Del	GAP	10	13	25	100	23		Rv1992c	ctpG	cation transporter ATPase G
2235184	0	T	Del	GAP	10	13	25	100	23		Rv1992c	ctpG	cation transporter ATPase G
2235185	0	G	Del	GAP	10	13	25	100	23		Rv1992c	ctpG	cation transporter ATPase G
2235186	0	C	Del	GAP	10	13	25	100	23		Rv1992c	ctpG	cation transporter ATPase G
2235187	0	A	Del	GAP	10	13	25	100	23		Rv1992c	ctpG	cation transporter ATPase G
2235188	0	C	Del	GAP	10	13	25	100	23		Rv1992c	ctpG	cation transporter ATPase G
2235189	0	C	Del	GAP	10	13	25	100	23		Rv1992c	ctpG	cation transporter ATPase G
2235190	0	A	Del	GAP	10	13	25	100	23		Rv1992c	ctpG	cation transporter ATPase G
2235191	0	T	Del	GAP	10	13	25	100	23		Rv1992c	ctpG	cation transporter ATPase G
2235192	0	G	Del	GAP	10	13	25	100	23		Rv1992c	ctpG	cation transporter ATPase G
2235193	0	A	Del	GAP	10	13	25	100	23		Rv1992c	ctpG	cation transporter ATPase G
2235194	0	T	Del	GAP	10	13	25	100	23		Rv1992c	ctpG	cation transporter ATPase G
2235195	0	C	Del	GAP	10	13	25	100	23		Rv1992c	ctpG	cation transporter ATPase G
2235196	0	T	Del	GAP	10	13	25	100	23		Rv1992c	ctpG	cation transporter ATPase G
2235197	0	G	Del	GAP	10	13	25	100	23		Rv1992c	ctpG	cation transporter ATPase G
2235198	0	C	Del	GAP	10	13	25	100	23		Rv1992c	ctpG	cation transporter ATPase G
2235199	0	C	Del	GAP	10	13	25	100	23		Rv1992c	ctpG	cation transporter ATPase G
2235200	0	G	Del	GAP	10	13	25	100	23		Rv1992c	ctpG	cation transporter ATPase G
2235201	0	C	Del	GAP	10	13	25	100	23		Rv1992c	ctpG	cation transporter ATPase G
2235202	0	G	Del	GAP	10	13	25	100	23		Rv1992c	ctpG	cation transporter ATPase G
2235203	0	A	Del	GAP	10	13	25	100	23		Rv1992c	ctpG	cation transporter ATPase G
2235204	0	G	Del	GAP	10	13	25	100	23		Rv1992c	ctpG	cation transporter ATPase G
2235205	0	C	Del	GAP	10	13	25	100	23		Rv1992c	ctpG	cation transporter ATPase G
2235206	0	G	Del	GAP	10	13	25	100	23		Rv1992c	ctpG	cation transporter ATPase G
2235207	0	C	Del	GAP	10	13	25	100	23		Rv1992c	ctpG	cation transporter ATPase G
2235208	0	C	Del	GAP	10	13	25	100	23		Rv1992c	ctpG	cation transporter ATPase G
2235209	0	G	Del	GAP	10	13	25	100	23		Rv1992c	ctpG	cation transporter ATPase G
2235210	0	G	Del	GAP	10	13	25	100	23		Rv1992c	ctpG	cation transporter ATPase G
2235211	0	G	Del	GAP	10	13	25	100	23		Rv1992c	ctpG	cation transporter ATPase G
2235212	0	C	Del	GAP	10	13	25	100	23		Rv1992c	ctpG	cation transporter ATPase G
2235213	0	A	Del	GAP	10	13	25	100	23		Rv1992c	ctpG	cation transporter ATPase G
2235214	0	T	Del	GAP	10	13	25	100	23		Rv1992c	ctpG	cation transporter ATPase G
2235215	0	G	Del	GAP	10	13	25	100	23		Rv1992c	ctpG	cation transporter ATPase G
2235216	0	G	Del	GAP	10	13	25	100	23		Rv1992c	ctpG	cation transporter ATPase G
2235217	0	T	Del	GAP	10	13	25	100	23		Rv1992c	ctpG	cation transporter ATPase G
2235218	0	C	Del	GAP	10	13	25	100	23		Rv1992c	ctpG	cation transporter ATPase G
2235219	0	T	Del	GAP	10	13	25	100	23		Rv1992c	ctpG	cation transporter ATPase G
2235220	0	A	Del	GAP	10	13	25	100	23		Rv1992c	ctpG	cation transporter ATPase G
2235221	0	G	Del	GAP	10	13	25	100	23		Rv1992c	ctpG	cation transporter ATPase G
2235222	0	G	Del	GAP	10	13	25	100	23		Rv1992c	ctpG	cation transporter ATPase G
2235223	0	G	Del	GAP	10	13	25	100	23		Rv1992c	ctpG	cation transporter ATPase G
2235224	0	C	Del	GAP	10	13	25	100	23		Rv1992c	ctpG	cation transporter ATPase G
2235225	0	T	Del	GAP	10	13	25	100	23		Rv1992c	ctpG	cation transporter ATPase G
2235226	0	T	Del	GAP	10	13	25	100	23		Rv1992c	ctpG	cation transporter ATPase G
2235227	0	G	Del	GAP	10	13	25	100	23		Rv1992c	ctpG	cation transporter ATPase G
2235228	0	G	Del	GAP	10	13	25	100	23		Rv1992c	ctpG	cation transporter ATPase G
2235229	0	G	Del	GAP	10	13	25	100	23		Rv1992c	ctpG	cation transporter ATPase G
2235230	0	G	Del	GAP	10	13	25	100	23		Rv1992c	ctpG	cation transporter ATPase G
2235231	0	C	Del	GAP	10	13	25	100	23		Rv1992c	ctpG	cation transporter ATPase G
2235232	0	A	Del	GAP	10	13	25	100	23		Rv1992c	ctpG	cation transporter ATPase G
2238379	0	G	SNP	A	89	106	191	99.49	196	Arg80His (cgc/cAc)	Rv1995	-	hypothetical protein
2242307	0	T	SNP	G	98	60	156	98.75	160	Leu717Val (ttg/Gtg)	Rv1997	ctpF	cation transporter ATPase F
2244421	0	G	SNP	T	93	101	193	100	194	Leu240Met (ctg/Atg)	Rv1999c	-	transporter
2245916	0	T	SNP	G	87	86	171	99.43	174	Ala236Ala (gct/gcG)	Rv2000	-	hypothetical protein
2247677	0	A	SNP	C	82	91	171	100	173	Ile6Ile (ata/atC)	Rv2002	fabG3	20-beta-hydroxysteroid dehydrogenase
2251999	0	A	SNP	G	97	84	177	100	181
2260100	0	C	SNP	T	108	87	193	99.49	196
2260525	0	C	SNP	T	103	99	198	99.51	203
2264057	0	C	SNP	A	109	99	205	99.52	209	Ile20Ile (atc/atA)	Rv2017	-	transcriptional regulator
2264782	0	C	SNP	A	98	92	186	99.48	191	Ala262Glu (gcg/gAg)	Rv2017	-	transcriptional regulator
2265059	0	T	SNP	G	82	90	169	100	172
2265198	0	C	SNP	A	85	110	194	100	195
2269780	0	T	SNP	C	82	109	186	99.48	192	Asp154Gly (gac/gGc)	Rv2024c	-	hypothetical protein
2270102	0	A	SNP	G	96	87	181	100	183	Trp47Arg (tgg/Cgg)	Rv2024c	-	hypothetical protein
2270758	0	C	SNP	A	80	87	162	99.4	168	Val331Leu (gta/Tta)	Rv2025c	-	cation efflux system protein
2274943	0	C	SNP	T	91	89	177	100	180	Val156Ile (gtc/Atc)	Rv2028c	-	universal stress protein
2275764	0	G	SNP	A	94	91	183	99.46	186	Leu221Phe (ctc/Ttc)	Rv2029c	pfkB	6-phosphofructokinase PfkB
2282787	0	C	SNP	T	92	98	185	100	190	Cys312Tyr (tgt/tAt)	Rv2037c	-	transmembrane protein
2284456	0	T	SNP	G	94	103	195	100	197	Glu114Ala (gag/gCg)	Rv2038c	-	sugar ABC transporter ATP-binding protein
2285251	0	C	SNP	A	88	94	179	100	182	Val131Phe (gtc/Ttc)	Rv2039c	-	sugar ABC transporter permease
2285252	0	C	SNP	T	88	90	175	98.89	180	Gln130Gln (cag/caA)	Rv2039c	-	sugar ABC transporter permease
2285558	0	G	SNP	A	87	90	174	100	177	Cys28Cys (tgc/tgT)	Rv2039c	-	sugar ABC transporter permease
2287121	0	A	SNP	G	89	83	172	100	172	Asp242Asp (gat/gaC)	Rv2041c	-	sugar ABC transporter substrate-binding lipoprotein
2289366	0	G	Del	GAP	80	96	173	97.24	181		Rv2044c	-	hypothetical protein
2292812	0	G	SNP	C	91	80	170	100	171	Ala572Gly (gcg/gGg)	Rv2047c	-	hypothetical protein
2296042	0	G	SNP	C	86	97	182	98.39	186	Pro3649Ala (ccg/Gcg)	Rv2048c	pks12	polyketide synthase
2296181	0	A	SNP	G	70	84	151	79.38	194	Gly3602Gly (ggt/ggC)	Rv2048c	pks12	polyketide synthase
2296876	0	C	SNP	G	99	85	183	99.46	185	Gly3371Arg (ggt/Cgt)	Rv2048c	pks12	polyketide synthase
2300546	0	A	SNP	T	85	100	184	99.46	186	His2147Gln (cat/caA)	Rv2048c	pks12	polyketide synthase
2300552	0	T	SNP	G	79	98	173	99.44	178	Pro2145Pro (cca/ccC)	Rv2048c	pks12	polyketide synthase
2300555	0	A	SNP	G	80	101	180	99.45	182	Asp2144Asp (gat/gaC)	Rv2048c	pks12	polyketide synthase
2301782	0	T	SNP	C	37	24	61	100	61	Val1735Val (gta/gtG)	Rv2048c	pks12	polyketide synthase
2306472	0	T	SNP	C	80	97	177	100	177	Tyr172Cys (tac/tGc)	Rv2048c	pks12	polyketide synthase
2307587	0	G	Del	GAP	67	92	160	92.44	172
2307588	0	T	Del	GAP	67	92	160	92.98	171
2307589	0	C	Del	GAP	67	92	160	93.53	170
2307590	0	G	Del	GAP	67	92	160	100	159
2309203	0	G	SNP	A	99	85	180	100	184	Ala518Val (gca/gTa)	Rv2051c	ppm1	polyprenol-monophosphomannose synthase
2311099	0	C	SNP	G	124	125	244	100	249	Pro473Pro (ccg/ccC)	Rv2052c	-	hypothetical protein
2325320	0	T	SNP	C	85	86	170	99.42	172	Asp184Gly (gat/gGt)	Rv2067c	-	hypothetical protein
2328543	0	T	SNP	C	100	105	202	99.51	206	Ile145Met (ata/atG)	Rv2071c	cobM	precorrin-4 C(11)-methyltransferase
2329533	0	A	SNP	G	115	126	239	100	241	Leu205Pro (ctc/cCc)	Rv2072c	cobL	precorrin-6Y C(5,15)-methyltransferase
2331620	0	A	SNP	C	126	94	216	100	220	Gly420Gly (ggt/ggG)	Rv2075c	-	hypothetical protein
2331789	0	G	SNP	T	88	119	204	100	207	Pro364Gln (ccg/cAg)	Rv2075c	-	hypothetical protein
2333215	0	C	SNP	T	91	85	175	100	176	Cys25Tyr (tgc/tAc)	Rv2076c	-	hypothetical protein
2334007	0	A	SNP	G	83	100	182	100	183	Ala96Ala (gct/gcC)	Rv2077c	-	transmembrane protein
2335075	0	A	SNP	G	71	87	157	99.37	159	Glu6Gly (gaa/gGa)	Rv2078	-	hypothetical protein
2335080	0	T	SNP	C	70	83	152	100	153	Leu8Leu (ttg/Ctg)	Rv2078	-	hypothetical protein
2335494	0	A	SNP	G	76	90	165	98.81	168	Tyr47Cys (tac/tGc)	Rv2079	-	hypothetical protein
2338195	0	C	Del	GAP	53	71	120	88.57	140		Rv2081c	-	transmembrane protein
2338990	0	G	SNP	C	74	92	162	99.4	167	Ala94Ala (gcg/gcC)	Rv2082	-	hypothetical protein
2338994	0	G	SNP	A	76	94	168	100	170	Ala96Thr (gcg/Acg)	Rv2082	-	hypothetical protein
2339240	0	G	SNP	A	55	90	144	100	145	Gly178Ser (ggt/Agt)	Rv2082	-	hypothetical protein
2339255	0	A	SNP	G	53	94	142	100	147	Thr183Ala (act/Gct)	Rv2082	-	hypothetical protein
2340621	0	C	SNP	G	106	101	198	100	207	Pro638Arg (ccc/cGc)	Rv2082	-	hypothetical protein
2341636	0	C	SNP	G	100	114	212	100	214	Leu256Val (ctg/Gtg)	Rv2083	-	hypothetical protein
2342649	1	A	Ins	G	65	68	133	82.61	133		Rv2084	-	hypothetical protein
2342649	2	A	Ins	G	65	68	133	82.61	133		Rv2084	-	hypothetical protein
2342649	3	A	Ins	C	64	67	131	81.37	131		Rv2084	-	hypothetical protein
2342649	4	A	Ins	G	64	67	131	81.37	131		Rv2084	-	hypothetical protein
2342649	5	A	Ins	T	63	66	129	80.12	129		Rv2084	-	hypothetical protein
2342649	6	A	Ins	A	63	66	129	80.12	129		Rv2084	-	hypothetical protein
2342649	7	A	Ins	C	62	66	128	79.5	129		Rv2084	-	hypothetical protein
2342649	8	A	Ins	A	63	66	129	80.12	129		Rv2084	-	hypothetical protein
2342649	9	A	Ins	C	63	66	129	80.12	129		Rv2084	-	hypothetical protein
2342649	10	A	Ins	A	62	66	128	79.5	129		Rv2084	-	hypothetical protein
2342649	11	A	Ins	C	63	66	129	80.12	129		Rv2084	-	hypothetical protein
2344246	0	G	SNP	C	87	84	171	100	171
2345037	0	C	SNP	A	102	107	206	100	209	Leu209Leu (ctc/ctA)	Rv2088	pknJ	transmembrane serine/threonine-protein kinase PknJ
2345085	0	A	SNP	C	124	113	234	100	237	Ala225Ala (gca/gcC)	Rv2088	pknJ	transmembrane serine/threonine-protein kinase PknJ
2346929	0	C	SNP	T	92	99	189	100	191	Leu132Leu (ctg/ctA)	Rv2089c	pepE	dipeptidase PepE
2348446	0	C	SNP	G	104	95	195	99.5	200	Phe358Leu (ttc/ttG)	Rv2090	-	5'-3' exonuclease
2348708	0	G	SNP	A	84	101	183	99.46	186	Val195Val (gtc/gtT)	Rv2091c	-	membrane protein
2353385	0	G	SNP	C	79	80	157	99.38	160	Gln311Glu (cag/Gag)	Rv2095c	pafC	proteasome accessory factor C
2357269	0	G	Del	GAP	107	111	221	83.52	261
2357270	0	C	Del	GAP	107	111	221	84.5	258
2357271	0	C	Del	GAP	107	111	221	84.5	258
2358029	1	T	Ins	G	116	114	230	95.83	230
2361604	0	C	SNP	G	114	99	210	99.53	214	Val455Val (gtc/gtG)	Rv2101	helZ	helicase HelZ
2362041	0	C	SNP	A	88	124	207	99.53	213	Pro601Gln (ccg/cAg)	Rv2101	helZ	helicase HelZ
2367061	0	A	Del	GAP	84	66	150	98.68	152
2368565	0	A	Del	GAP	82	75	158	97.52	161
2369186	0	G	SNP	C	70	110	175	99.45	181	Arg182Gly (cgt/Ggt)	Rv2109c	prcA	proteasome subunit alpha
2369326	0	C	SNP	G	98	85	180	100	183	Arg135Pro (cgc/cCc)	Rv2109c	prcA	proteasome subunit alpha
2382287	0	C	Del	GAP	82	82	159	94.25	174		Rv2123	PPE37	PPE family protein PPE37
2382289	0	G	SNP	T	80	81	160	99.38	162	Asp407Tyr (gac/Tac)	Rv2123	PPE37	PPE family protein PPE37
2386389	0	G	SNP	A	92	96	187	98.95	190	Gly33Ser (ggc/Agc)	Rv2125	-	hypothetical protein
2387733	0	T	SNP	C	117	59	169	100	176	Glu80Glu (gaa/gaG)	Rv2126c	PE_PGRS37	PE-PGRS family protein PE_PGRS37
2388641	0	G	SNP	A	109	99	205	100	208	Gly9Asp (ggc/gAc)	Rv2127	ansP1	L-asparagine permease
2389636	0	G	SNP	A	71	65	136	100	136	Gly341Ser (ggt/Agt)	Rv2127	ansP1	L-asparagine permease
2397112	0	G	SNP	A	75	109	183	98.92	186	Val68Val (gtc/gtT)	Rv2137c	-	hypothetical protein
2397212	0	C	SNP	T	85	88	169	100	173	Gly35Asp (ggc/gAc)	Rv2137c	-	hypothetical protein
2398642	0	A	SNP	C	90	107	194	99.49	198
2402765	0	G	SNP	A	83	93	176	99.44	177
2413246	0	C	SNP	A	148	120	264	100	268	Val36Leu (gtg/Ttg)	Rv2153c	murG	UDP-N-acetylglucosamine--N-acetylmuramyl- (pentapeptide) pyrophosphoryl-undecaprenol-N-acetylglucosamine transferase
2415067	0	G	SNP	A	99	95	189	100	194	Ala443Val (gcc/gTc)	Rv2155c	murD	UDP-N-acetylmuramoylalanine--D-glutamate ligase
2415656	0	G	SNP	C	110	137	245	100	247	Arg247Gly (cgg/Ggg)	Rv2155c	murD	UDP-N-acetylmuramoylalanine--D-glutamate ligase
2421816	0	A	SNP	G	142	120	259	100	262
2421975	1	G	Ins	G	128	129	257	92.78	257
2421975	2	G	Ins	G	126	125	251	90.61	255
2421975	3	G	Ins	A	127	126	253	91.34	255
2421975	4	G	Ins	A	127	127	254	91.7	255
2423819	0	C	SNP	G	108	97	198	100	205	Gly340Gly (ggg/ggC)	Rv2162c	PE_PGRS38	PE-PGRS family protein PE_PGRS38
2423822	0	A	SNP	G	110	98	205	99.52	209	Gly339Gly (ggt/ggC)	Rv2162c	PE_PGRS38	PE-PGRS family protein PE_PGRS38
2424114	0	C	SNP	A	22	85	102	95.54	112	Arg242Leu (cgc/cTc)	Rv2162c	PE_PGRS38	PE-PGRS family protein PE_PGRS38
2424151	0	C	SNP	A	33	73	97	99.07	107	Ala230Ser (gca/Tca)	Rv2162c	PE_PGRS38	PE-PGRS family protein PE_PGRS38
2424925	0	A	SNP	G	89	89	174	98.89	180
2425471	0	T	SNP	C	86	109	192	100	195	Arg539Arg (cga/cgG)	Rv2163c	pbpB	penicillin-binding membrane protein PbpB
2434749	0	C	SNP	T	91	77	164	99.41	169
2440926	0	G	SNP	T	119	100	216	99.55	220	Asp265Glu (gac/gaA)	Rv2178c	aroG	phospho-2-dehydro-3-deoxyheptonate aldolase AroG
2440935	0	G	SNP	C	115	106	217	99.1	223	Ser262Ser (tcc/tcG)	Rv2178c	aroG	phospho-2-dehydro-3-deoxyheptonate aldolase AroG
2448458	0	C	SNP	T	106	79	185	99.46	186	Thr100Ile (acc/aTc)	Rv2187	fadD15	long-chain-fatty-acid--CoA ligase FadD15
2449826	0	C	SNP	G	85	88	167	98.86	175	Ser556Trp (tcg/tGg)	Rv2187	fadD15	long-chain-fatty-acid--CoA ligase FadD15
2452452	0	G	SNP	A	134	117	249	100	251	Thr274Met (acg/aTg)	Rv2190c	-	endopeptidase
2453658	0	C	Del	GAP	89	73	158	94.19	172
2453659	0	C	Del	GAP	89	73	158	95.29	170
2455785	0	G	SNP	A	104	111	210	100	215	Ala320Val (gcc/gTc)	Rv2192c	trpD	anthranilate phosphoribosyltransferase
2462172	0	G	SNP	A	79	83	158	100	162	Asn292Asn (aac/aaT)	Rv2198c	mmpS3	membrane protein MmpS3
2462871	0	G	SNP	A	97	78	172	100	175	Ala59Ala (gcc/gcT)	Rv2198c	mmpS3	membrane protein MmpS3
2470591	0	A	SNP	C	96	76	168	99.42	173
2472029	0	T	SNP	G	145	97	236	99.18	244	Trp207Gly (tgg/Ggg)	Rv2207	cobT	nicotinate-nucleotide-dimethylbenzimidazolphosphoribosyltransferase
2477984	0	G	SNP	A	69	77	145	100	146	Ser265Ser (tcg/tcA)	Rv2212	-	adenylyl cyclase
2478619	0	G	SNP	A	102	112	211	100	214	Leu94Leu (ctg/ctA)	Rv2213	pepB	cytosol aminopeptidase
2480809	0	G	SNP	C	74	92	165	100	166	Ala298Gly (gcc/gGc)	Rv2214c	ephD	oxidoreductase EphD
2494430	0	C	SNP	G	87	79	163	99.4	167	Gly324Arg (ggc/Cgc)	Rv2223c	-	carboxylesterase B
2496797	0	G	SNP	T	90	86	175	100	176	Pro76Gln (ccg/cAg)	Rv2224c	caeA	carboxylesterase A
2499577	0	G	SNP	C	100	89	188	99.47	190	Trp249Ser (tgg/tCg)	Rv2226	-	hypothetical protein
2499726	0	G	SNP	A	83	100	179	99.46	184	Asp299Asn (gat/Aat)	Rv2226	-	hypothetical protein
2500730	0	T	SNP	G	64	76	137	100	140
2504177	0	C	SNP	T	84	111	193	99.49	196	Glu144Glu (gag/gaA)	Rv2230c	-	GTP cyclohydrolase
2509140	0	G	SNP	C	115	121	235	100	236	Ser79Cys (tcc/tGc)	Rv2236c	cobD	cobalamin biosynthesis transmembrane protein CobD
2509722	0	A	SNP	G	103	89	188	100	192	Pro78Pro (cca/ccG)	Rv2237	-	hypothetical protein
2516271	0	T	SNP	C	97	131	225	99.13	230	Met323Thr (atg/aCg)	Rv2242	-	hypothetical protein
2516567	0	G	SNP	C	80	98	175	99.44	179
2521342	0	T	SNP	C	98	96	192	100	194	Asp200Asp (gat/gaC)	Rv2247	accD6	acetyl-/propionyl-CoA carboxylase subunit beta
2523205	1	G	Ins	C	52	52	104	97.2	104
2523205	2	G	Ins	G	52	51	103	96.26	104
2523205	3	G	Ins	C	52	52	104	97.2	104
2525723	0	G	Del	GAP	68	80	144	97.37	152		Rv2251	-	flavoprotein
2526974	0	T	SNP	C	89	107	194	100	196	Pro470Pro (cct/ccC)	Rv2251	-	flavoprotein
2529680	0	A	SNP	G	82	79	161	100	161	Thr65Thr (act/acC)	Rv2256c	-	hypothetical protein
2531742	0	A	SNP	G	95	102	195	99.49	198	Ala52Ala (gct/gcC)	Rv2258c	-	transcriptional regulator
2533377	0	T	SNP	C	87	106	191	100	193	Asp16Asp (gat/gaC)	Rv2260	-	hypothetical protein
2534563	0	G	Del	GAP	79	84	166	96.45	169
2534564	0	A	Del	GAP	79	84	166	99.39	164
2536312	0	C	SNP	T	96	99	193	100	195	Arg224Arg (cgc/cgT)	Rv2263	-	oxidoreductase
2536625	1	C	Ins	G	83	84	167	90.76	167		Rv2264c	-	hypothetical protein
2540554	0	T	SNP	C	89	101	190	100	190	Ser151Pro (tcg/Ccg)	Rv2266	cyp124	cytochrome P450 Cyp124
2541477	0	C	SNP	G	84	73	151	100	157
2542543	0	G	SNP	A	79	87	159	100	166	Arg90Cys (cgt/Tgt)	Rv2267c	-	hypothetical protein
2559774	0	C	SNP	T	62	88	146	100	150	Ala24Ala (gcc/gcT)	Rv2287	yjcE	Na(+)/H(+) transporter
2562644	0	G	SNP	T	86	95	179	99.45	182	Ala16Ser (gcg/Tcg)	Rv2290	lppO	lipoprotein LppO
2564368	1	G	Ins	C	109	81	190	96.94	190		Rv2293c	-	hypothetical protein
2566766	1	C	Ins	G	73	83	156	94.55	156
2566768	0	A	SNP	C	71	85	152	100	156
2573756	0	C	SNP	A	95	77	171	100	172
2578626	0	A	SNP	G	92	102	190	100	194	Met24Thr (atg/aCg)	Rv2307c	-	hypothetical protein
2586127	0	A	SNP	G	93	95	186	100	188	Gly388Gly (ggt/ggC)	Rv2314c	-	hypothetical protein
2589216	0	G	SNP	C	96	106	200	99.51	203	Val127Leu (gtg/Ctg)	Rv2316	uspA	sugar ABC transporter permease UspA
2591172	0	G	SNP	A	99	101	199	99.5	201	Ala219Thr (gcc/Acc)	Rv2318	uspC	sugar ABC transporter substrate-binding lipoprotein UspC
2597957	0	G	SNP	A	88	95	180	98.39	186	Ser664Leu (tcg/tTg)	Rv2326c	-	ABC transporter ATP-binding protein
2598400	0	A	SNP	G	101	89	188	99.48	191	Asn516Asn (aat/aaC)	Rv2326c	-	ABC transporter ATP-binding protein
2600260	0	A	SNP	G	116	97	212	100	213	Arg91Arg (cga/cgG)	Rv2327	-	hypothetical protein
2601576	0	T	SNP	G	82	90	171	99.42	173	Ser282Arg (agt/agG)	Rv2328	PE23	PE family protein PE23
2604157	0	C	Del	GAP	72	71	143	76.47	187		Rv2330c	lppP	lipoprotein LppP
2604158	0	A	Del	GAP	72	71	143	76.47	187		Rv2330c	lppP	lipoprotein LppP
2604159	0	G	Del	GAP	72	71	143	77.72	184		Rv2330c	lppP	lipoprotein LppP
2604160	0	T	Del	GAP	72	71	143	79.01	181		Rv2330c	lppP	lipoprotein LppP
2604161	0	G	Del	GAP	72	71	143	79.44	180		Rv2330c	lppP	lipoprotein LppP
2604162	0	C	Del	GAP	72	71	143	80.79	177		Rv2330c	lppP	lipoprotein LppP
2604163	0	C	Del	GAP	72	71	143	81.71	175		Rv2330c	lppP	lipoprotein LppP
2604164	0	A	Del	GAP	72	71	143	81.71	175		Rv2330c	lppP	lipoprotein LppP
2604165	0	A	Del	GAP	72	71	143	83.14	172		Rv2330c	lppP	lipoprotein LppP
2606163	0	C	SNP	A	77	59	129	98.55	138	Asn352Lys (aac/aaA)	Rv2332	mez	malate oxidoreductase
2608117	0	C	SNP	A	105	88	188	100	193	Asp69Tyr (gac/Tac)	Rv2333c	stp	multidrug resistance protein
2612632	0	C	SNP	A	103	96	191	100	199	Gly119Val (ggc/gTc)	Rv2337c	-	hypothetical protein
2615413	0	A	SNP	G	80	76	151	100	156	Thr241Ala (acc/Gcc)	Rv2339	mmpL9	transmembrane transport protein MmpL9
2616560	0	C	SNP	T	73	77	149	99.34	151	Ala623Val (gcg/gTg)	Rv2339	mmpL9	transmembrane transport protein MmpL9
2619271	0	T	SNP	C	88	84	171	99.42	173
2624986	0	T	SNP	G	100	97	193	100	197	Val389Gly (gtg/gGg)	Rv2345	-	transmembrane protein
2625924	0	T	SNP	C	82	79	156	97.58	165	Ala83Ala (gca/gcG)	Rv2346c	esxO	ESAT-6 like protein EsxO
2626095	0	C	SNP	G	79	77	154	100	156	Ala26Ala (gcg/gcC)	Rv2346c	esxO	ESAT-6 like protein EsxO
2626513	0	T	SNP	A	54	47	100	100	101	Thr3Ser (aca/Tca)	Rv2347c	esxP	ESAT-6 like protein EsxP
2626514	0	T	SNP	G	57	46	101	100	103	Ala2Ala (gca/gcC)	Rv2347c	esxP	ESAT-6 like protein EsxP
2626600	0	G	SNP	A	68	54	117	100	122
2627946	0	A	SNP	G	97	76	169	100	173	Arg251Arg (cgt/cgC)	Rv2349c	plcC	phospholipase C
2631009	1	G	Ins	G	81	68	149	85.63	149		Rv2351c	plcA	membrane-associated phospholipase A
2631009	2	G	Ins	T	81	68	149	85.63	149		Rv2351c	plcA	membrane-associated phospholipase A
2631009	3	G	Ins	G	81	68	149	85.63	149		Rv2351c	plcA	membrane-associated phospholipase A
2631009	4	G	Ins	C	81	68	149	85.63	149		Rv2351c	plcA	membrane-associated phospholipase A
2631009	5	G	Ins	C	80	67	147	84.48	149		Rv2351c	plcA	membrane-associated phospholipase A
2632341	1	C	Ins	A	84	72	156	94.55	156
2632362	0	T	SNP	C	93	81	169	100	174
2637541	0	C	SNP	T	107	92	198	100	199
2642383	0	C	SNP	T	88	70	158	99.37	159	Ala66Thr (gcc/Acc)	Rv2360c	-	hypothetical protein
2652254	0	G	SNP	C	99	100	198	99.5	200	Ala191Gly (gct/gGt)	Rv2372c	-	rRNA small subunit methyltransferase E
2656225	0	A	SNP	G	88	95	182	100	183	Val69Ala (gtc/gCc)	Rv2377c	-	hypothetical protein
2656635	0	G	SNP	A	96	83	175	99.44	180	Pro357Ser (ccg/Tcg)	Rv2378c	mbtG	L-lysine N6-monooxygenase
2660319	0	C	SNP	G	84	100	180	100	184	Glu589Asp (gag/gaC)	Rv2379c	mbtF	peptide synthetase
2661039	0	G	SNP	A	81	95	175	100	176	Ile349Ile (atc/atT)	Rv2379c	mbtF	peptide synthetase
2678023	0	C	SNP	T	95	82	176	100	177	Leu99Leu (ctg/Ttg)	Rv2385	mbtJ	acetyl hydrolase
2680658	0	T	SNP	G	84	102	183	100	186	Thr67Thr (act/acG)	Rv2386a	-	hypothetical protein
2688700	0	C	SNP	T	91	94	182	100	185	Pro231Ser (ccg/Tcg)	Rv2394	ggtB	gamma-glutamyltranspeptidase precursor GgtB
2690160	0	A	SNP	G	74	89	159	100	163	Asn30Ser (aac/aGc)	Rv2395	-	integral membrane protein
2695378	0	C	SNP	G	72	90	159	100	162	Gly141Ala (ggc/gCc)	Rv2398c	cysW	sulfate ABC transporter permease CysW
2697489	0	C	SNP	T	73	97	168	99.42	171	Ala76Thr (gcg/Acg)	Rv2400c	subI	sulfate ABC transporter substrate-binding lipoprotein SubI
2700222	0	T	SNP	C	87	92	177	99.44	180	Leu565Pro (ctg/cCg)	Rv2402	-	trehalase
2704884	1	A	Ins	C	52	75	127	94.07	127		Rv2407	-	ribonuclease Z
2704884	2	A	Ins	A	52	75	127	94.07	127		Rv2407	-	ribonuclease Z
2704884	3	A	Ins	G	52	74	126	93.33	126		Rv2407	-	ribonuclease Z
2704884	4	A	Ins	C	51	74	125	92.59	125		Rv2407	-	ribonuclease Z
2704884	5	A	Ins	G	51	70	121	89.63	121		Rv2407	-	ribonuclease Z
2704884	6	A	Ins	A	51	69	120	88.89	121		Rv2407	-	ribonuclease Z
2704884	7	A	Ins	C	50	68	118	87.41	118		Rv2407	-	ribonuclease Z
2712328	0	C	SNP	T	92	121	210	100	213	Pro183Pro (ccg/ccA)	Rv2414c	-	hypothetical protein
2713795	0	C	SNP	T	92	99	187	100	191
2718852	0	T	SNP	G	82	80	161	99.39	163
2720069	0	G	SNP	A	81	87	165	100	168	Gly158Glu (ggg/gAg)	Rv2423	-	hypothetical protein
2720444	0	C	SNP	T	62	84	144	100	146	Ser283Phe (tct/tTt)	Rv2423	-	hypothetical protein
2720895	0	G	SNP	A	9	53	61	100	62	His295Tyr (cac/Tac)	Rv2424c	-	transposase
2720952	0	T	SNP	C	11	33	42	100	44	Thr276Ala (acc/Gcc)	Rv2424c	-	transposase
2720954	0	G	SNP	A	10	32	42	100	42	Thr275Ile (acc/aTc)	Rv2424c	-	transposase
2721562	0	C	SNP	G	86	86	170	99.42	173	Ala72Ala (gcg/gcC)	Rv2424c	-	transposase
2723506	0	T	SNP	C	97	88	181	100	185	Leu226Leu (tta/ttG)	Rv2426c	-	hypothetical protein
2724196	0	T	Del	GAP	55	75	132	75.14	173
2724197	0	C	Del	GAP	55	75	132	75.58	172
2724198	0	T	Del	GAP	55	75	132	76.47	170
2724199	0	A	Del	GAP	55	75	132	76.47	170
2724200	0	G	Del	GAP	55	75	132	77.38	168
2726105	0	G	SNP	A	76	90	160	100	166						phylo (Delhi/CAS, 3)	isoniazid (INH)
2729058	0	A	SNP	C	105	94	197	100	199	Leu26Arg (ctg/cGg)	Rv2433c	-	hypothetical protein
2734074	0	T	SNP	C	93	93	183	100	186	Val282Ala (gtc/gCc)	Rv2436	rbsK	ribokinase RbsK
2737572	0	C	SNP	A	110	118	226	100	228	Ala226Ser (gcg/Tcg)	Rv2439c	proB	glutamate 5-kinase protein
2738221	0	G	SNP	A	98	103	198	99.5	202	Ile9Ile (atc/atT)	Rv2439c	proB	glutamate 5-kinase protein
2740693	0	T	SNP	C	82	61	142	99.31	144
2751804	0	C	SNP	T	90	82	169	100	172	Arg126Gln (cgg/cAg)	Rv2450c	rpfE	resuscitation-promoting factor RpfE
2752698	0	C	SNP	A	87	114	196	100	201
2753869	0	A	SNP	G	96	88	183	100	184	Val293Ala (gtg/gCg)	Rv2454c	-	2-oxoglutarate oxidoreductase subunit KorB
2760152	0	A	SNP	G	85	105	188	100	190	Tyr125Cys (tac/tGc)	Rv2458	mmuM	homocysteine S-methyltransferase MmuM
2771383	0	A	SNP	G	87	95	180	100	182	Ser800Gly (agc/Ggc)	Rv2467	pepN	aminopeptidase PepN
2779136	0	T	SNP	C	88	71	158	100	159	Ser1043Gly (agc/Ggc)	Rv2476c	gdh	NAD-dependent glutamate dehydrogenase
2782498	0	G	SNP	A	99	85	181	100	184	Asp515Asp (gac/gaT)	Rv2477c	-	macrolide ABC transporter ATP-binding protein
2786952	0	A	SNP	G	105	91	191	100	196	Cys778Arg (tgc/Cgc)	Rv2482c	plsB2	glycerol-3-phosphate acyltransferase
2791098	0	C	SNP	T	83	90	167	100	173	Gly466Asp (ggt/gAt)	Rv2484c	-	diacyglycerol O-acyltransferase
2798595	0	C	SNP	T	139	99	234	100	238	Ala762Ala (gcg/gcA)	Rv2488c	-	LuxR family transcriptional regulator
2807486	0	C	SNP	A	81	77	155	100	158	Ala70Asp (gcc/gAc)	Rv2492	-	hypothetical protein
2809621	0	T	SNP	C	109	94	199	100	203	Thr107Ala (acc/Gcc)	Rv2495c	bkdC	branched-chain keto acid dehydrogenase E2 component
2817747	0	G	SNP	A	87	101	188	99.47	189	Ala243Val (gct/gTt)	Rv2502c	accD1	acetyl-/propionyl-CoA carboxylase subunit beta
2818837	0	A	SNP	G	90	81	168	100	171	Gly97Gly (ggt/ggC)	Rv2503c	scoB	succinyl-CoA:3-ketoacid-CoA transferase subunit B
2821342	0	C	SNP	T	84	92	173	100	176	Ala85Ala (gcg/gcA)	Rv2505c	fadD35	fatty-acid--CoA ligase FadD35
2825466	0	G	SNP	A	91	79	168	100	170	Lys263Lys (aag/aaA)	Rv2509	-	short-chain type dehydrogenase/reductase
2827984	0	G	SNP	T	109	80	186	100	189
2828019	0	T	SNP	C	105	85	188	100	190
2830525	0	C	SNP	A	97	81	175	100	178	Thr122Lys (acg/aAg)	Rv2513	-	hypothetical protein
2836773	0	C	SNP	T	98	98	195	100	196	Ser330Leu (tcg/tTg)	Rv2519	PE26	PE family protein PE26
2841022	0	A	SNP	G	71	120	190	99.48	192	Cys2771Arg (tgc/Cgc)	Rv2524c	fas	fatty acid synthase
2847281	0	A	SNP	G	99	105	199	99.51	205	Asp684Asp (gat/gaC)	Rv2524c	fas	fatty acid synthase
2855259	0	A	SNP	G	98	76	169	100	174	Ala841Ala (gct/gcC)	Rv2531c	-	amino acid decarboxylase
2857291	0	T	SNP	C	98	89	184	100	187	Asp164Gly (gac/gGc)	Rv2531c	-	amino acid decarboxylase
2865760	0	A	SNP	G	93	101	189	100	194	Thr211Ala (acc/Gcc)	Rv2542	-	hypothetical protein
2865882	0	T	SNP	C	98	92	189	100	190	Val251Val (gtt/gtC)	Rv2542	-	hypothetical protein
2867207	0	C	SNP	G	75	74	146	98.68	151	Ala28Ala (gcc/gcG)	Rv2544	lppB	lipoprotein LppB
2867230	0	G	SNP	A	43	48	90	98.91	92	Gly36Asp (ggc/gAc)	Rv2544	lppB	lipoprotein LppB
2867231	0	C	SNP	T	43	46	89	98.89	90	Gly36Gly (ggc/ggT)	Rv2544	lppB	lipoprotein LppB
2867236	0	A	SNP	G	46	47	92	98.94	94	Asn38Ser (aac/aGc)	Rv2544	lppB	lipoprotein LppB
2867240	0	C	SNP	T	47	48	94	98.96	96	Pro39Pro (ccc/ccT)	Rv2544	lppB	lipoprotein LppB
2867245	0	A	SNP	C	51	49	100	99.01	101	Lys41Thr (aaa/aCa)	Rv2544	lppB	lipoprotein LppB
2867251	0	C	SNP	G	53	50	102	99.04	104	Pro43Arg (ccg/cGg)	Rv2544	lppB	lipoprotein LppB
2867254	0	A	SNP	G	54	52	106	99.07	107	His44Arg (cac/cGc)	Rv2544	lppB	lipoprotein LppB
2867263	0	G	SNP	A	64	70	134	100	134	Gly47Asp (ggc/gAc)	Rv2544	lppB	lipoprotein LppB
2880702	0	G	SNP	C	102	72	171	99.43	175	Val210Leu (gtc/Ctc)	Rv2560	-	hypothetical protein
2881337	0	C	SNP	T	104	88	192	100	192
2881569	0	A	SNP	G	85	102	186	100	187
2881598	0	G	Del	GAP	80	106	183	97.38	191
2884068	0	A	SNP	C	97	78	172	100	175	Met243Leu (atg/Ctg)	Rv2564	glnQ	glutamine ABC transporter ATP-binding protein
2886570	0	A	SNP	G	82	85	164	100	167	Glu66Glu (gaa/gaG)	Rv2566	-	hypothetical protein
2888201	0	T	SNP	C	98	125	219	100	223	Leu610Pro (ctc/cCc)	Rv2566	-	hypothetical protein
2889633	0	T	SNP	C	95	85	178	99.45	181	Ala1087Ala (gct/gcC)	Rv2566	-	hypothetical protein
2891267	0	C	SNP	T	89	72	158	100	161	Gly491Gly (ggc/ggT)	Rv2567	-	hypothetical protein
2891728	0	A	SNP	G	67	89	154	100	156	Gln645Arg (cag/cGg)	Rv2567	-	hypothetical protein
2892701	0	C	SNP	T	104	101	204	100	205	Ala257Ala (gcg/gcA)	Rv2568c	-	hypothetical protein
2894208	0	G	SNP	A	95	91	185	99.47	187	Ser67Ser (agc/agT)	Rv2569c	-	hypothetical protein
2895473	0	A	SNP	G	93	89	179	99.45	183	Phe163Ser (ttc/tCc)	Rv2571c	-	transmembrane protein
2897660	0	T	SNP	C	93	100	190	99.48	194	Ala48Ala (gca/gcG)	Rv2572c	aspS	aspartate--tRNA ligase
2898522	0	T	SNP	C	83	93	173	100	176	Tyr160Tyr (tat/taC)	Rv2573	-	2-dehydropantoate 2-reductase
2899115	0	T	SNP	C	94	78	169	100	172	Phe104Leu (ttc/Ctc)	Rv2574	-	hypothetical protein
2903050	0	G	SNP	A	93	102	190	100	195	Thr161Ile (acc/aTc)	Rv2578c	-	hypothetical protein
2910461	0	G	SNP	T	79	94	169	100	173	Ala147Glu (gcg/gAg)	Rv2584c	apt	adenine phosphoribosyltransferase
2910852	0	C	SNP	G	93	84	174	98.88	179	Ala17Pro (gcg/Ccg)	Rv2584c	apt	adenine phosphoribosyltransferase
2911293	0	C	SNP	G	86	99	183	100	185	Cys462Ser (tgt/tCt)	Rv2585c	-	lipoprotein
2912294	0	T	SNP	G	82	99	177	99.45	182	Ala128Ala (gca/gcC)	Rv2585c	-	lipoprotein
2923120	0	G	Del	GAP	104	85	187	95.45	198		Rv2591	PE_PGRS44	PE-PGRS family protein PE_PGRS44
2923121	0	G	Del	GAP	104	85	187	96.43	196		Rv2591	PE_PGRS44	PE-PGRS family protein PE_PGRS44
2923122	0	C	Del	GAP	104	85	187	97.93	193		Rv2591	PE_PGRS44	PE-PGRS family protein PE_PGRS44
2923123	0	G	Del	GAP	104	85	187	97.93	193		Rv2591	PE_PGRS44	PE-PGRS family protein PE_PGRS44
2923124	0	G	Del	GAP	104	85	187	98.44	192		Rv2591	PE_PGRS44	PE-PGRS family protein PE_PGRS44
2923125	0	C	Del	GAP	104	85	187	99.47	190		Rv2591	PE_PGRS44	PE-PGRS family protein PE_PGRS44
2923126	0	A	Del	GAP	104	85	187	99.47	190		Rv2591	PE_PGRS44	PE-PGRS family protein PE_PGRS44
2923127	0	C	Del	GAP	104	85	187	98.95	191		Rv2591	PE_PGRS44	PE-PGRS family protein PE_PGRS44
2923128	0	C	Del	GAP	104	85	187	98.95	191		Rv2591	PE_PGRS44	PE-PGRS family protein PE_PGRS44
2923391	0	T	SNP	C	83	100	180	100	183	Pro281Pro (cca/ccG)	Rv2592c	ruvB	Holliday junction ATP-dependent DNA helicase RuvB
2925462	0	T	SNP	A	90	98	186	99.47	189
2925962	0	T	SNP	C	93	90	177	100	183	Cys77Arg (tgc/Cgc)	Rv2596	vapC40	ribonuclease VapC40
2927939	0	T	SNP	C	94	84	176	99.44	179
2939373	0	G	SNP	C	105	92	195	100	197	Ser197Cys (tct/tGt)	Rv2611c	-	phosphatidylinositol mannoside acyltransferase
2939657	0	T	SNP	C	71	88	158	99.38	160	Ile102Met (ata/atG)	Rv2611c	-	phosphatidylinositol mannoside acyltransferase
2941179	0	G	SNP	A	86	78	159	99.39	165	Arg6Arg (cgc/cgT)	Rv2613c	-	AP-4-A phosphorylase		phylo (Delhi/CAS)
2943675	0	G	SNP	A	133	97	224	98.71	233	Gly437Gly (ggc/ggT)	Rv2615c	PE_PGRS45	PE-PGRS family protein PE_PGRS45
2943711	1	G	Ins	C	111	95	206	82.07	206		Rv2615c	PE_PGRS45	PE-PGRS family protein PE_PGRS45
2943711	2	G	Ins	C	111	95	206	82.07	206		Rv2615c	PE_PGRS45	PE-PGRS family protein PE_PGRS45
2943711	3	G	Ins	G	110	95	205	81.67	206		Rv2615c	PE_PGRS45	PE-PGRS family protein PE_PGRS45
2943711	4	G	Ins	C	111	95	206	82.07	206		Rv2615c	PE_PGRS45	PE-PGRS family protein PE_PGRS45
2943711	5	G	Ins	C	111	95	206	82.07	206		Rv2615c	PE_PGRS45	PE-PGRS family protein PE_PGRS45
2943711	6	G	Ins	G	110	95	205	81.67	206		Rv2615c	PE_PGRS45	PE-PGRS family protein PE_PGRS45
2943711	7	G	Ins	T	110	95	205	81.67	206		Rv2615c	PE_PGRS45	PE-PGRS family protein PE_PGRS45
2943711	8	G	Ins	T	111	94	205	81.67	206		Rv2615c	PE_PGRS45	PE-PGRS family protein PE_PGRS45
2943711	9	G	Ins	T	111	95	206	82.07	206		Rv2615c	PE_PGRS45	PE-PGRS family protein PE_PGRS45
2944515	0	A	SNP	C	103	120	221	100	223	Gly157Gly (ggt/ggG)	Rv2615c	PE_PGRS45	PE-PGRS family protein PE_PGRS45
2944524	0	C	SNP	G	84	109	187	86.16	224	Gly154Gly (ggg/ggC)	Rv2615c	PE_PGRS45	PE-PGRS family protein PE_PGRS45
2948524	0	T	SNP	A	89	120	208	100	209	Glu12Val (gag/gTg)	Rv2621c	-	transcriptional regulator
2949251	0	G	SNP	A	80	101	180	100	181	Val206Ile (gtt/Att)	Rv2622	-	methyltransferase
2954439	0	T	SNP	C	95	90	180	100	185	Arg104Gly (aga/Gga)	Rv2627c	-	hypothetical protein
2958693	0	G	SNP	A	88	76	163	99.39	165	Ala374Ala (gcg/gcA)	Rv2631	-	RNA-splicing ligase RtcB
2959257	0	A	Del	GAP	77	89	163	100	166
2959258	0	T	Del	GAP	75	87	159	97.59	166
2959259	0	C	Del	GAP	75	87	159	97.59	166
2959260	0	C	Del	GAP	75	87	159	97.59	166
2959261	0	A	Del	GAP	75	87	159	97.59	166
2959262	0	A	Del	GAP	75	87	159	100	162
2959263	0	T	Del	GAP	75	87	159	100	162
2959264	0	C	Del	GAP	75	87	159	100	162
2959265	0	A	SNP	T	74	89	160	99.39	164
2960592	0	C	SNP	T	114	118	211	99.15	234	Gly617Asp (ggc/gAc)	Rv2634c	PE_PGRS46	PE-PGRS family protein PE_PGRS46
2964594	0	G	SNP	A	87	103	187	100	190	Ala64Thr (gcc/Acc)	Rv2638	-	hypothetical protein
2974933	0	A	SNP	G	131	117	245	100	248	Ile101Thr (atc/aCc)	Rv2650c	-	prophage protein
2975227	0	T	SNP	G	111	113	220	100	224	Asn3Thr (aat/aCt)	Rv2650c	-	prophage protein
2981691	0	C	SNP	G	74	95	166	98.26	172	Ala70Ala (gcc/gcG)	Rv2662	-	hypothetical protein
2984740	0	A	SNP	G	120	131	246	99.6	252	His3Arg (cac/cGc)	Rv2668	-	hypothetical protein
2988630	0	C	SNP	G	115	95	206	100	210	His317Asp (cat/Gat)	Rv2672	-	protease
2994187	0	T	SNP	C	126	117	241	100	243	Leu292Leu (tta/ttG)	Rv2678c	hemE	uroporphyrinogen decarboxylase
3003115	0	C	SNP	G	79	92	170	100	171	Ala378Gly (gca/gGa)	Rv2685	arsB1	arsenic-transport integral membrane protein ArsB
3005185	0	G	SNP	T	111	107	214	100	218	Pro156Thr (ccc/Acc)	Rv2688c	-	antibiotic ABC transporter ATP-binding protein
3009692	0	A	SNP	G	99	81	177	100	180	Thr117Ala (acc/Gcc)	Rv2691	ceoB	TRK system potassium uptake protein CeoB
3010014	0	G	SNP	A	95	84	173	100	179	Gly224Glu (ggg/gAg)	Rv2691	ceoB	TRK system potassium uptake protein CeoB
3010420	0	A	SNP	G	98	81	178	100	179	Ile133Val (atc/Gtc)	Rv2692	ceoC	TRK system potassium uptake protein CeoC
3011837	0	A	SNP	G	108	103	209	99.53	212
3017077	0	C	SNP	T	92	105	194	100	197	Arg74Trp (cgg/Tgg)	Rv2702	ppgK	polyphosphate glucokinase
3017465	0	T	SNP	C	113	82	189	100	195	Ile203Thr (ata/aCa)	Rv2702	ppgK	polyphosphate glucokinase
3025859	0	A	SNP	C	108	98	204	99.52	207	Tyr140Ser (tac/tCc)	Rv2713	sthA	pyridine nucleotide transhydrogenase
3027548	0	C	SNP	T	85	83	160	100	168	Pro162Ser (ccg/Tcg)	Rv2714	-	hypothetical protein
3027798	0	T	SNP	C	95	92	182	100	187	Val245Ala (gtg/gCg)	Rv2714	-	hypothetical protein
3031168	0	A	SNP	G	120	94	210	100	214	Tyr124His (tat/Cat)	Rv2719c	-	membrane protein
3037377	0	T	SNP	C	72	79	146	99.34	152
3040344	0	C	SNP	T	82	105	182	99.47	188	Glu142Glu (gag/gaA)	Rv2727c	miaA	tRNA delta(2)-isopentenylpyrophosphate transferase
3041871	0	G	SNP	T	68	84	149	99.35	153	Ala202Glu (gcg/gAg)	Rv2729c	-	integral membrane protein
3043700	0	C	SNP	T	95	96	188	99.48	192	Ala225Ala (gcc/gcT)	Rv2731	-	hypothetical protein
3054081	0	A	SNP	G	103	94	196	99.49	198	Gly56Gly (gga/ggG)	Rv2741	PE_PGRS47	PE-PGRS family protein PE_PGRS47
3054321	0	A	SNP	G	81	97	175	99.44	179	Gly136Gly (gga/ggG)	Rv2741	PE_PGRS47	PE-PGRS family protein PE_PGRS47
3054724	0	A	SNP	G	28	6	34	97.14	35	Ser271Gly (agc/Ggc)	Rv2741	PE_PGRS47	PE-PGRS family protein PE_PGRS47
3059791	0	G	SNP	C	10	42	52	100	52
3059812	0	T	Del	GAP	16	13	31	90.62	32
3059820	0	G	SNP	T	15	14	28	90.62	32
3059821	0	C	SNP	G	16	13	26	93.55	31
3059822	0	A	SNP	C	14	14	27	96.55	29
3059829	1	G	Ins	A	18	14	32	88.89	34
3069167	0	A	SNP	G	82	78	158	100	160	Leu306Pro (ctg/cCg)	Rv2756c	hsdM	type I restriction/modification system DNA methylase HsdM
3069566	0	C	SNP	T	93	83	171	100	176	Gly173Asp (ggc/gAc)	Rv2756c	hsdM	type I restriction/modification system DNA methylase HsdM
3072285	0	A	SNP	C	94	82	176	99.44	177	Leu119Arg (ctg/cGg)	Rv2761c	hsdS	type I restriction/modification system specificity determinant HsdS
3076172	0	C	SNP	T	112	113	222	100	225	Asp67Asn (gat/Aat)	Rv2766c	-	short-chain type dehydrogenase/reductase
3078178	0	C	SNP	T	134	91	222	100	225	Val270Met (gtg/Atg)	Rv2769c	PE27	PE family protein PE27
3079877	0	A	SNP	G	96	81	174	100	177	Phe194Ser (ttc/tCc)	Rv2770c	PPE44	PPE family protein PPE44
3080795	0	A	SNP	G	74	83	156	98.74	159	Leu80Pro (ctc/cCc)	Rv2771c	-	hypothetical protein
3084693	0	G	SNP	C	103	95	196	100	198	Ser288Trp (tcg/tGg)	Rv2777c	-	hypothetical protein
3086788	0	T	SNP	C	73	77	146	100	150
3086987	0	A	SNP	C	75	77	148	100	152	Gln56His (caa/caC)	Rv2780	ald	L-alanine dehydrogenase
3089299	0	C	SNP	G	128	101	227	99.57	230	Gly355Arg (gga/Cga)	Rv2782c	pepR	zinc protease
3101620	0	G	SNP	A	104	83	185	99.47	188	Arg181Arg (cgc/cgT)	Rv2792c	-	resolvase
3103682	0	T	SNP	C	76	85	159	100	161	Met87Val (atg/Gtg)	Rv2794c	pptT	phosphopantetheinyl transferase
3104189	0	A	SNP	G	71	75	144	100	146	Cys241Cys (tgt/tgC)	Rv2795c	-	hypothetical protein
3105159	0	C	SNP	T	81	55	132	98.55	138	Gly154Asp (ggc/gAc)	Rv2796c	lppV	lipoprotein LppV
3107017	0	G	SNP	A	100	105	201	99.51	206	Arg97Arg (cgc/cgT)	Rv2797c	-	hypothetical protein
3111280	0	G	SNP	A	116	122	233	100	238	Leu182Phe (ctt/Ttt)	Rv2802c	-	arginine/hypothetical protein
3112700	0	C	SNP	T	95	110	200	100	205	Gly132Asp (ggc/gAc)	Rv2804c	-	hypothetical protein
3112877	0	G	SNP	A	76	96	168	100	172	Gly4Asp (ggc/gAc)	Rv2805	-	hypothetical protein
3113872	0	A	SNP	T	96	81	172	100	177	Glu72Val (gag/gTg)	Rv2807	-	hypothetical protein
3114516	0	A	Del	GAP	85	96	180	96.79	187		Rv2807	-	hypothetical protein
3115384	0	G	SNP	C	96	87	180	100	183
3118000	0	A	SNP	G	91	102	191	99.48	194	Arg395Gly (agg/Ggg)	Rv2812	-	transposase
3131469	1	T	Ins	T	82	93	175	95.11	175		Rv2823c	-	CRISPR-associated protein Cas10/Csm1
3131469	2	T	Ins	G	81	93	174	94.57	175		Rv2823c	-	CRISPR-associated protein Cas10/Csm1
3131469	3	T	Ins	T	81	93	174	94.57	175		Rv2823c	-	CRISPR-associated protein Cas10/Csm1
3131469	4	T	Ins	C	82	93	175	95.11	175		Rv2823c	-	CRISPR-associated protein Cas10/Csm1
3131469	5	T	Ins	G	81	91	172	93.48	172		Rv2823c	-	CRISPR-associated protein Cas10/Csm1
3131469	6	T	Ins	G	81	90	171	92.93	171		Rv2823c	-	CRISPR-associated protein Cas10/Csm1
3131469	7	T	Ins	C	81	88	169	91.85	169		Rv2823c	-	CRISPR-associated protein Cas10/Csm1
3131469	8	T	Ins	G	81	88	169	91.85	169		Rv2823c	-	CRISPR-associated protein Cas10/Csm1
3131469	9	T	Ins	A	80	86	166	90.22	166		Rv2823c	-	CRISPR-associated protein Cas10/Csm1
3133054	0	C	SNP	G	216	210	415	99.53	428	Ser162Ser (tcg/tcC)	Rv2825c	-	hypothetical protein
3133055	0	G	SNP	C	215	208	417	99.76	424	Ser162Trp (tcg/tGg)	Rv2825c	-	hypothetical protein
3133536	0	T	SNP	C	96	104	198	100	200	Lys2Glu (aaa/Gaa)	Rv2825c	-	hypothetical protein
3135950	0	C	SNP	G	7	23	28	100	30	Ser128Ser (tcg/tcC)	Rv2828c	-	hypothetical protein
3135951	0	G	SNP	C	6	22	27	100	28	Ser128Trp (tcg/tGg)	Rv2828c	-	hypothetical protein
3137058	0	G	SNP	A	78	103	177	100	181	Ala56Val (gcg/gTg)	Rv2830c	vapB22	antitoxin VapB22
3138256	0	G	SNP	A	91	121	206	99.53	213	Thr309Met (acg/aTg)	Rv2832c	ugpC	sn-glycerol-3-phosphate ABC transporter ATP-binding protein UgpC
3138742	0	C	SNP	A	92	79	170	99.42	172	Gly147Val (ggc/gTc)	Rv2832c	ugpC	sn-glycerol-3-phosphate ABC transporter ATP-binding protein UgpC
3139011	0	A	SNP	C	99	98	196	100	197	Ile57Met (att/atG)	Rv2832c	ugpC	sn-glycerol-3-phosphate ABC transporter ATP-binding protein UgpC
3142429	0	C	SNP	A	87	96	182	97.86	187	Leu400Leu (ctg/ctT)	Rv2836c	dinF	DNA-damage-inducible protein DinF
3149111	0	C	SNP	G	102	93	192	99.49	196	Glu106Asp (gag/gaC)	Rv2841c	nusA	transcription termination/antitermination protein NusA
3151376	0	C	SNP	T	89	90	173	100	179	Ser525Ser (tcg/tcA)	Rv2845c	proS	proline--tRNA ligase
3162805	0	C	SNP	G	129	136	260	100	265	Arg180Gly (cgc/Ggc)	Rv2853	PE_PGRS48	PE-PGRS family protein PE_PGRS48
3165807	0	G	SNP	A	86	81	158	98.82	169	Val201Val (gtg/gtA)	Rv2855	mtr	mycothione reductase
3168492	0	G	SNP	A	76	97	172	100	173
3173193	0	G	SNP	T	79	80	155	99.38	160	Thr275Thr (acc/acA)	Rv2861c	mapB	methionine aminopeptidase
3174013	0	G	SNP	A	98	101	195	100	199	Pro2Leu (cct/cTt)	Rv2861c	mapB	methionine aminopeptidase
3174496	0	A	SNP	G	85	87	169	100	172	Cys50Arg (tgt/Cgt)	Rv2862c	-	hypothetical protein
3177884	0	C	SNP	A	86	105	188	100	191	Arg21Arg (cgc/cgA)	Rv2866	relG	toxin RelG
3180988	0	C	SNP	A	99	85	177	100	184	Val259Phe (gtc/Ttc)	Rv2869c	rip	zinc metalloprotease
3186860	0	T	SNP	G	100	96	193	100	196	Tyr672Asp (tat/Gat)	Rv2874	dipZ	integral membrane C-type cytochrome biogenesis protein DipZ
3189242	0	A	SNP	G	94	94	184	100	188	Ala52Ala (gct/gcC)	Rv2878c	mpt53	soluble secreted antigen Mpt53
3190146	0	C	Del	GAP	97	86	181	93.85	195
3194241	1	C	Ins	G	59	66	125	84.46	125		Rv2885c	-	transposase
3200478	0	G	SNP	A	116	120	228	100	236	Leu71Leu (ctg/ctA)	Rv2891	-	hypothetical protein
3202731	0	A	SNP	C	101	88	185	99.47	190	Gly104Gly (gga/ggC)	Rv2893	-	oxidoreductase
3208600	0	G	SNP	A	89	73	157	100	162	Tyr269Tyr (tac/taT)	Rv2899c	fdhD	formate dehydrogenase accessory protein FdhD
3212723	0	C	SNP	A	105	109	206	99.53	215	Ala78Ala (gcg/gcT)	Rv2902c	rnhB	ribonuclease HII
3216584	0	T	SNP	C	92	93	182	100	185	Tyr103Cys (tat/tGt)	Rv2907c	rimM	16S rRNA processing protein RimM
3219500	0	T	SNP	A	84	83	163	99.4	168	Lys121Met (aag/aTg)	Rv2912c	-	TetR family HTH-type transcriptional regulator
3226181	0	A	SNP	C	78	80	156	99.37	159	Arg35Arg (cgt/cgG)	Rv2916c	ffh	signal recognition particle protein
3228143	0	G	SNP	T	97	88	183	99.46	186	Arg594Leu (cgg/cTg)	Rv2917	-	hypothetical protein
3229989	0	G	SNP	A	103	91	192	100	194	Ala231Val (gcg/gTg)	Rv2918c	glnD	bifunctional uridylyltransferase/uridylyl-removing enzyme
3236442	0	G	SNP	A	106	115	217	100	221	His455His (cac/caT)	Rv2922c	smc	chromosome partition protein Smc
3236497	0	A	SNP	T	118	116	228	100	234	Val437Glu (gtg/gAg)	Rv2922c	smc	chromosome partition protein Smc
3244113	0	T	SNP	C	97	109	204	99.04	208	Pro139Pro (cct/ccC)	Rv2930	fadD26	fatty-acid--CoA ligase FadD26
3247298	0	C	SNP	A	93	118	208	100	211	Gly618Gly (ggc/ggA)	Rv2931	ppsA	phthiocerol synthesis polyketide synthase type I PpsA
3247304	0	C	SNP	G	65	86	148	100	151	Val620Val (gtc/gtG)	Rv2931	ppsA	phthiocerol synthesis polyketide synthase type I PpsA
3247306	0	A	Del	GAP	61	80	143	98.6	143		Rv2931	ppsA	phthiocerol synthesis polyketide synthase type I PpsA
3247307	0	C	Del	GAP	61	80	143	99.3	142		Rv2931	ppsA	phthiocerol synthesis polyketide synthase type I PpsA
3247308	0	C	Del	GAP	61	80	143	97.92	144		Rv2931	ppsA	phthiocerol synthesis polyketide synthase type I PpsA
3247309	0	C	Del	GAP	62	80	144	99.3	143		Rv2931	ppsA	phthiocerol synthesis polyketide synthase type I PpsA
3247310	0	T	Del	GAP	62	80	144	98.61	144		Rv2931	ppsA	phthiocerol synthesis polyketide synthase type I PpsA
3247313	1	C	Ins	A	62	84	146	97.33	146		Rv2931	ppsA	phthiocerol synthesis polyketide synthase type I PpsA
3247313	2	C	Ins	C	62	84	146	97.33	146		Rv2931	ppsA	phthiocerol synthesis polyketide synthase type I PpsA
3247313	3	C	Ins	C	62	84	146	97.33	146		Rv2931	ppsA	phthiocerol synthesis polyketide synthase type I PpsA
3247313	4	C	Ins	A	62	84	146	97.33	146		Rv2931	ppsA	phthiocerol synthesis polyketide synthase type I PpsA
3247313	5	C	Ins	G	62	84	146	97.33	146		Rv2931	ppsA	phthiocerol synthesis polyketide synthase type I PpsA
3247319	0	C	SNP	T	86	116	193	100	202	Gly625Gly (ggc/ggT)	Rv2931	ppsA	phthiocerol synthesis polyketide synthase type I PpsA
3247340	0	G	SNP	A	102	133	231	99.58	236	Val632Val (gtg/gtA)	Rv2931	ppsA	phthiocerol synthesis polyketide synthase type I PpsA
3247851	0	G	SNP	A	51	54	103	100	105	Ala803Thr (gcc/Acc)	Rv2931	ppsA	phthiocerol synthesis polyketide synthase type I PpsA
3247853	0	C	SNP	T	51	54	103	100	105	Ala803Ala (gcc/gcT)	Rv2931	ppsA	phthiocerol synthesis polyketide synthase type I PpsA
3247856	0	G	SNP	C	49	56	105	100	105	Arg804Arg (cgg/cgC)	Rv2931	ppsA	phthiocerol synthesis polyketide synthase type I PpsA
3247864	1	C	Ins	T	48	54	102	96.23	102		Rv2931	ppsA	phthiocerol synthesis polyketide synthase type I PpsA
3247864	2	C	Ins	A	48	54	102	96.23	102		Rv2931	ppsA	phthiocerol synthesis polyketide synthase type I PpsA
3247864	3	C	Ins	G	48	53	101	95.28	102		Rv2931	ppsA	phthiocerol synthesis polyketide synthase type I PpsA
3247864	4	C	Ins	G	48	54	102	96.23	102		Rv2931	ppsA	phthiocerol synthesis polyketide synthase type I PpsA
3247866	0	C	Del	GAP	48	53	97	98.06	103		Rv2931	ppsA	phthiocerol synthesis polyketide synthase type I PpsA
3247867	0	A	Del	GAP	48	53	97	100	101		Rv2931	ppsA	phthiocerol synthesis polyketide synthase type I PpsA
3247868	0	A	Del	GAP	47	53	97	100	100		Rv2931	ppsA	phthiocerol synthesis polyketide synthase type I PpsA
3247869	0	A	Del	GAP	47	53	97	97.09	103		Rv2931	ppsA	phthiocerol synthesis polyketide synthase type I PpsA
3247874	0	G	SNP	A	46	58	102	99.05	105	Arg810Arg (cgg/cgA)	Rv2931	ppsA	phthiocerol synthesis polyketide synthase type I PpsA
3247877	0	T	SNP	C	48	58	106	99.07	107	Phe811Phe (ttt/ttC)	Rv2931	ppsA	phthiocerol synthesis polyketide synthase type I PpsA
3247883	0	T	SNP	C	74	90	162	98.8	166	Ser813Ser (agt/agC)	Rv2931	ppsA	phthiocerol synthesis polyketide synthase type I PpsA
3248074	0	G	SNP	A	49	100	147	96.13	155	Arg877His (cgc/cAc)	Rv2931	ppsA	phthiocerol synthesis polyketide synthase type I PpsA
3248075	0	C	SNP	T	51	97	147	95.48	155	Arg877Arg (cgc/cgT)	Rv2931	ppsA	phthiocerol synthesis polyketide synthase type I PpsA
3256494	0	A	SNP	G	103	95	195	100	198	Gly270Gly (gga/ggG)	Rv2933	ppsC	phthiocerol synthesis polyketide synthase type I PpsC
3266030	0	A	SNP	G	85	90	169	100	175	Ser1261Ser (tca/tcG)	Rv2934	ppsD	phthiocerol synthesis polyketide synthase type I PpsD
3269581	0	A	SNP	G	114	102	210	100	216	Ala615Ala (gca/gcG)	Rv2935	ppsE	phthiocerol synthesis polyketide synthase type I PpsE
3270784	0	A	SNP	G	101	117	216	99.54	219	Gln1016Gln (caa/caG)	Rv2935	ppsE	phthiocerol synthesis polyketide synthase type I PpsE
3273107	0	C	SNP	A	101	88	186	99.47	190	Ala298Ala (gcc/gcA)	Rv2936	drrA	daunorubicin ABC transporter ATP-binding protein DrrA		phylo (3)
3275155	0	C	SNP	T	95	82	176	98.88	179	Ala69Ala (gcc/gcT)	Rv2939	papA5	phthiocerol/phthiodiolone dimycocerosyl transferase
3288133	0	A	SNP	G	85	114	194	99.5	200
3290581	0	G	Del	GAP	90	85	173	99.43	176
3290582	0	T	Del	GAP	91	85	174	100	176
3290583	0	T	Del	GAP	91	85	174	100	176
3296371	1	G	Ins	C	68	70	138	82.63	138		Rv2947c	pks15	polyketide synthase
3296371	2	G	Ins	C	68	69	137	82.04	138		Rv2947c	pks15	polyketide synthase
3296371	3	G	Ins	G	68	70	138	82.63	138		Rv2947c	pks15	polyketide synthase
3296371	4	G	Ins	C	68	70	138	82.63	138		Rv2947c	pks15	polyketide synthase
3296371	5	G	Ins	G	67	70	137	82.04	138		Rv2947c	pks15	polyketide synthase
3296371	6	G	Ins	G	68	69	137	82.04	138		Rv2947c	pks15	polyketide synthase
3296371	7	G	Ins	C	68	70	138	82.63	138		Rv2947c	pks15	polyketide synthase
3296843	0	A	SNP	G	85	90	166	99.43	176	Val333Ala (gtg/gCg)	Rv2947c	pks15	polyketide synthase
3302589	0	A	SNP	C	90	101	189	100	191
3306441	0	G	SNP	A	91	100	187	99.48	192	Arg388Gln (cgg/cAg)	Rv2953	-	trans-acting enoyl reductase
3308606	0	G	SNP	A	98	112	207	100	210
3310005	0	G	SNP	C	96	108	204	99.51	205	Gly179Ala (ggc/gCc)	Rv2957	-	PGL/p-HBAD biosynthesis glycosyltransferase
3312620	0	C	SNP	A	82	93	171	100	175	Glu73Asp (gag/gaT)	Rv2959c	-	rhamnosyl O-methyltransferase
3314412	0	A	SNP	G	111	96	200	99.52	208	Ala237Ala (gct/gcC)	Rv2962c	-	PGL/p-HBAD biosynthesis rhamnosyltransferase
3315597	0	T	SNP	C	77	90	165	99.4	168	Leu121Pro (ctg/cCg)	Rv2963	-	integral membrane protein
3316955	0	A	SNP	C	81	97	178	100	178	Met143Leu (atg/Ctg)	Rv2964	purU	formyltetrahydrofolate deformylase
3326554	0	A	SNP	C	75	106	175	100	181	Asn152His (aac/Cac)	Rv2971	-	oxidoreductase		phylo (not Euro-American, M. africanum, M. bovis, M . canettii, M. caprae, M. Microti, M. pinipedii, Beijing, Delhi/CAS, EAI)
3331362	0	C	Del	GAP	94	116	207	93.33	225		Rv2975c	-	hypothetical protein
3331363	0	G	Del	GAP	94	116	207	94.59	222		Rv2975c	-	hypothetical protein
3335708	0	G	SNP	C	110	104	213	100	214	Pro14Arg (ccg/cGg)	Rv2979c	-	resolvase
3336825	0	T	SNP	C	114	127	240	100	241	Thr365Ala (aca/Gca)	Rv2981c	ddlA	D-alanine--D-alanine ligase
3338603	0	G	SNP	C	84	88	169	100	172	Pro133Ala (ccg/Gcg)	Rv2982c	gpdA2	glycerol-3-phosphate dehydrogenase
3348536	0	C	SNP	T	65	80	144	100	145
3349917	0	G	SNP	A	95	96	188	98.96	193	His121Tyr (cat/Tat)	Rv2992c	gltS	glutamate--tRNA ligase
3352932	0	C	SNP	G	123	88	205	100	211	Thr179Thr (acg/acC)	Rv2995c	leuB	3-isopropylmalate dehydrogenase
3355949	0	A	SNP	C	134	98	230	100	232	Asp284Ala (gac/gCc)	Rv2997	-	dehydrogenase
3357464	0	C	SNP	G	92	92	181	100	184
3358235	0	A	SNP	T	98	85	181	100	183	Met212Leu (atg/Ttg)	Rv2999	lppY	lipoprotein LppY
3363338	0	A	SNP	G	94	103	195	100	197
3367765	0	G	SNP	A	80	94	169	99.43	175	Gly343Gly (ggc/ggT)	Rv3009c	gatB	aspartyl/glutamyl-tRNA(Asn/Gln) amidotransferase subunit B
3379757	0	A	SNP	C	62	73	133	90.6	149
3379763	0	G	SNP	A	65	82	147	92.45	159
3379784	0	C	SNP	A	72	94	160	98.81	168
3379788	0	C	SNP	G	74	96	168	99.42	171
3380439	1	G	Ins	C	55	24	79	95.18	79
3380804	0	T	SNP	G	120	86	197	98.56	209	Ile64Leu (atc/Ctc)	Rv3022A	PE29	PE family protein PE29
3385218	0	C	SNP	T	95	75	169	100	170	Gly287Glu (gga/gAa)	Rv3026c	-	hypothetical protein
3393640	0	C	SNP	T	91	104	194	100	195	Asn87Asn (aac/aaT)	Rv3033	-	hypothetical protein
3395654	0	G	SNP	A	95	84	176	99.44	180	Leu92Leu (ctg/ctA)	Rv3035	-	hypothetical protein
3401871	0	A	SNP	G	95	87	180	100	182	Ala16Ala (gct/gcC)	Rv3041c	-	ABC transporter ATP-binding protein
3402816	0	C	SNP	T	99	89	182	100	188	Gly116Glu (gga/gAa)	Rv3042c	serB2	phosphoserine phosphatase SerB
3404376	0	C	SNP	G	79	65	142	98.63	146	Thr182Thr (acg/acC)	Rv3043c	ctaD	cytochrome C oxidase cytochrome 1
3413785	0	C	SNP	T	84	76	157	99.38	161	Val128Ile (gtc/Atc)	Rv3051c	nrdE	ribonucleoside-diphosphate reductase subunit alpha
3415184	0	C	Del	GAP	58	55	113	75.84	149
3415185	0	T	Del	GAP	58	55	113	77.4	146
3415186	0	A	Del	GAP	58	55	113	79.58	142
3415187	0	G	Del	GAP	58	55	113	77.93	145
3415188	0	G	Del	GAP	58	55	113	79.58	142
3415189	0	G	Del	GAP	58	55	113	81.29	139
3415190	0	G	Del	GAP	58	55	113	82.48	137
3415191	0	G	Del	GAP	58	55	113	83.09	136
3415192	0	T	Del	GAP	58	55	113	83.7	135
3415193	0	G	Del	GAP	58	55	113	83.7	135
3415194	0	G	Del	GAP	58	55	113	85.61	132
3420825	0	A	SNP	G	108	127	233	99.58	236	Asp445Gly (gac/gGc)	Rv3059	cyp136	cytochrome P450 Cyp136
3422934	0	G	SNP	A	97	115	211	100	212	Leu94Phe (ctc/Ttc)	Rv3060c	-	GntR family transcriptional regulator
3425854	0	C	SNP	T	101	117	213	100	218	Pro91Ser (ccg/Tcg)	Rv3062	ligB	DNA ligase
3428382	0	C	SNP	T	82	103	178	99.46	186	Leu380Leu (ctc/ctT)	Rv3063	cstA	carbon starvation protein A
3428897	0	G	SNP	C	72	114	181	98.94	188	Arg552Pro (cgt/cCt)	Rv3063	cstA	carbon starvation protein A
3428917	0	C	SNP	A	83	115	195	100	198	Arg559Ser (cgt/Agt)	Rv3063	cstA	carbon starvation protein A
3437007	0	G	SNP	C	112	100	210	99.07	214	Ala77Pro (gcc/Ccc)	Rv3074	-	hypothetical protein
3440464	0	T	SNP	G	81	91	172	100	172	Arg308Arg (cgt/cgG)	Rv3077	-	hydrolase
3440468	0	G	SNP	C	85	93	174	100	178	Gly310Arg (ggc/Cgc)	Rv3077	-	hydrolase
3450725	0	T	SNP	C	113	127	235	100	240	Val243Val (gtt/gtC)	Rv3084	lipR	acetyl-hydrolase LipR
3454263	0	C	SNP	G	91	99	188	100	190	Leu447Val (ctc/Gtc)	Rv3087	-	diacyglycerol O-acyltransferase
3455686	0	G	SNP	C	80	84	162	100	164	Leu449Leu (ctg/ctC)	Rv3088	tgs4	diacyglycerol O-acyltransferase
3456666	0	A	SNP	G	74	74	144	100	148	Ala302Ala (gca/gcG)	Rv3089	fadD13	long chain-fatty-acid--CoA ligase FadD13
3459081	0	G	SNP	C	107	85	190	100	192	Ala291Pro (gca/Cca)	Rv3090	-	hypothetical protein
3462135	0	G	SNP	C	123	124	245	99.6	248	Cys210Trp (tgc/tgG)	Rv3093c	-	oxidoreductase
3464576	0	G	Del	GAP	118	74	193	92.31	208		Rv3096	-	hypothetical protein
3464577	0	C	Del	GAP	118	74	193	93.66	205		Rv3096	-	hypothetical protein
3464578	0	T	Del	GAP	118	74	193	94.58	203		Rv3096	-	hypothetical protein
3466919	0	C	SNP	G	89	90	175	100	179	Gly58Ala (ggc/gCc)	Rv3097c	lipY	triacylglycerol lipase Lip
3467465	0	C	SNP	G	91	77	168	99.41	169	Ala66Ala (gcg/gcC)	Rv3098c	-	hypothetical protein
3473793	0	G	SNP	C	101	114	212	99.08	217	Arg38Gly (cgc/Ggc)	Rv3105c	prfB	peptide chain release factor PrfB
3473996	1	G	Ins	A	98	108	206	97.17	206
3480474	0	G	SNP	A	93	87	178	100	180	Gly134Glu (gga/gAa)	Rv3113	-	phosphatase
3486977	0	A	SNP	G	84	84	166	100	168	Lys157Glu (aaa/Gaa)	Rv3121	cyp141	cytochrome P450 Cyp141
3488122	0	G	SNP	A	89	97	186	100	186	Gly12Arg (ggg/Agg)	Rv3122	-	hypothetical protein
3489268	0	G	SNP	A	84	79	163	99.39	164
3489665	0	C	SNP	T	98	69	165	100	167	Pro54Ser (cca/Tca)	Rv3124	moaR1	transcriptional regulator MoaR
3490876	0	G	SNP	C	108	96	200	100	204	Pro259Arg (ccg/cGg)	Rv3125c	PPE49	PPE family protein PPE49
3499497	0	G	SNP	C	80	86	164	98.81	168	Ala140Gly (gcc/gGc)	Rv3133c	devR	two component transcriptional regulator DevR
3500243	0	G	SNP	C	91	93	182	100	184	Ala169Ala (gcc/gcG)	Rv3134c	-	universal stress protein
3503895	0	C	SNP	T	76	84	157	99.38	161	Pro168Leu (ccg/cTg)	Rv3137	-	histidinol-phosphatase
3509231	0	G	SNP	A	83	102	183	99.46	186	Arg106Cys (cgc/Tgc)	Rv3142c	-	hypothetical protein
3509300	0	A	Del	GAP	67	92	161	98.15	162		Rv3142c	-	hypothetical protein
3509301	0	G	Del	GAP	67	92	161	99.38	160		Rv3142c	-	hypothetical protein
3510120	0	T	SNP	G	88	111	196	100	199	Lys400Gln (aag/Cag)	Rv3144c	PPE52	PPE family protein PPE52
3515467	0	C	SNP	T	97	85	179	100	182	Pro19Leu (ccg/cTg)	Rv3150	nuoF	NADH-quinone oxidoreductase subunit F
3518167	0	A	SNP	G	140	120	258	100	260	Ile474Met (ata/atG)	Rv3151	nuoG	NADH-quinone oxidoreductase subunit G
3518555	0	A	SNP	G	105	120	224	99.56	226	Thr604Ala (acg/Gcg)	Rv3151	nuoG	NADH-quinone oxidoreductase subunit G
3530440	0	A	SNP	C	97	89	180	100	186	Asp233Glu (gat/gaG)	Rv3161c	-	dioxygenase
3530955	0	C	SNP	G	100	94	193	100	194	Val62Leu (gtc/Ctc)	Rv3161c	-	dioxygenase
3539353	0	G	SNP	A	100	116	212	100	216	Gln283Gln (cag/caA)	Rv3170	aofH	flavin-containing monoamine oxidase
3546867	0	C	SNP	G	95	87	181	99.45	183
3546987	0	C	SNP	T	86	89	167	99.43	176
3556275	0	A	SNP	G	94	98	189	100	192	Leu138Pro (ctg/cCg)	Rv3190c	-	hypothetical protein
3557253	0	C	SNP	T	84	92	174	98.88	178
3562338	0	G	SNP	T	100	84	179	100	184	Leu279Met (ctg/Atg)	Rv3193c	-	transmembrane protein
3564594	0	C	SNP	T	91	89	176	99.45	181	Ala77Ala (gcc/gcT)	Rv3195	-	hypothetical protein
3580637	0	T	Del	GAP	85	97	179	98.91	184
3581414	0	A	SNP	G	87	102	187	100	189	Thr34Ala (aca/Gca)	Rv3204	-	DNA-methyltransferase
3588248	0	G	SNP	T	95	103	196	99.5	199	Val151Phe (gtc/Ttc)	Rv3211	rhlE	ATP-dependent RNA helicase RhlE
3590686	1	G	Ins	C	49	21	70	98.59	70
3591063	0	T	SNP	C	90	85	170	100	175	Lys144Glu (aag/Gag)	Rv3213c	-	SOJ/ParA-like protein
3592529	0	C	SNP	A	109	94	200	98.07	207	Ala92Ala (gcc/gcA)	Rv3215	entC	isochorismate synthase
3593824	0	G	Del	GAP	77	73	150	99.34	151		Rv3217c	-	integral membrane protein
3593825	0	G	Del	GAP	77	73	150	99.34	151		Rv3217c	-	integral membrane protein
3593826	0	T	Del	GAP	77	73	150	99.34	151		Rv3217c	-	integral membrane protein
3593827	0	T	Del	GAP	77	73	150	99.34	151		Rv3217c	-	integral membrane protein
3593828	0	G	Del	GAP	77	73	150	99.34	151		Rv3217c	-	integral membrane protein
3593829	0	G	Del	GAP	77	73	150	99.34	151		Rv3217c	-	integral membrane protein
3593830	0	C	Del	GAP	77	73	150	99.34	151		Rv3217c	-	integral membrane protein
3593831	0	T	Del	GAP	77	73	150	99.34	151		Rv3217c	-	integral membrane protein
3593832	0	G	Del	GAP	77	73	150	99.34	151		Rv3217c	-	integral membrane protein
3593833	0	C	Del	GAP	77	73	150	99.34	151		Rv3217c	-	integral membrane protein
3593834	0	G	Del	GAP	77	73	150	99.34	151		Rv3217c	-	integral membrane protein
3593835	0	C	Del	GAP	77	73	150	99.34	151		Rv3217c	-	integral membrane protein
3593836	0	T	Del	GAP	77	73	150	99.34	151		Rv3217c	-	integral membrane protein
3593837	0	G	Del	GAP	77	73	150	99.34	151		Rv3217c	-	integral membrane protein
3593838	0	G	Del	GAP	77	73	150	98.68	152		Rv3217c	-	integral membrane protein
3594624	0	G	SNP	T	92	90	176	100	182	Asp53Tyr (gac/Tac)	Rv3218	-	hypothetical protein
3600576	0	C	SNP	T	99	115	211	99.53	215	Cys242Cys (tgc/tgT)	Rv3224	-	iron-regulated short-chain dehydrogenase/reductase
3604821	0	G	SNP	C	154	126	275	99.64	281	Ala32Ala (gcg/gcC)	Rv3228	-	hypothetical protein
3610391	1	A	Ins	C	79	92	171	97.71	171		Rv3234c	tgs3	diacyglycerol O-acyltransferase
3614982	0	T	SNP	C	108	90	195	100	198	Leu874Leu (cta/ctG)	Rv3239c	-	transmembrane transport protein
3621423	0	A	SNP	G	93	82	175	100	175
3622441	0	A	SNP	C	97	96	192	100	193	Val217Val (gtt/gtG)	Rv3243c	-	hypothetical protein
3625065	0	T	SNP	G	108	113	219	100	221	Met517Leu (atg/Ctg)	Rv3245c	mtrB	two component sensory histidine kinase MtrB
3638027	0	A	SNP	T	97	97	193	98.48	197	Val228Glu (gtg/gAg)	Rv3257c	pmmA	phosphomannomutase PmmA
3638093	0	G	SNP	A	110	93	201	99.51	204	Ser206Leu (tcg/tTg)	Rv3257c	pmmA	phosphomannomutase PmmA
3642877	0	A	SNP	G	93	110	198	99.51	204	Lys448Arg (aag/aGg)	Rv3262	fbiB	coenzyme F420:L-glutamate ligase
3645330	0	A	SNP	G	106	107	211	100	213	Asp216Asp (gat/gaC)	Rv3264c	manB	D-alpha-D-mannose-1-phosphate guanylyltransferase ManB
3645524	0	C	SNP	T	92	96	186	100	188	Asp152Asn (gac/Aac)	Rv3264c	manB	D-alpha-D-mannose-1-phosphate guanylyltransferase ManB
3649735	0	G	SNP	A	99	86	179	100	185	Ala106Thr (gcc/Acc)	Rv3268	-	hypothetical protein
3653988	0	G	SNP	A	100	111	210	100	211	Val181Met (gtg/Atg)	Rv3272	-	hypothetical protein
3656206	0	C	SNP	A	79	113	186	99.48	193	Arg524Ser (cgc/Agc)	Rv3273	-	transmembrane carbonic anhydrase
3670040	0	C	SNP	T	73	82	152	100	155	Ala124Ala (gcg/gcA)	Rv3289c	-	transmembrane protein
3678094	0	C	SNP	T	89	89	174	100	178	Ala440Ala (gcc/gcT)	Rv3296	lhr	ATP-dependent helicase
3679764	0	G	SNP	A	149	137	283	100	286	Ser997Asn (agc/aAc)	Rv3296	lhr	ATP-dependent helicase
3681548	0	A	SNP	C	82	76	155	100	158	Arg77Arg (agg/Cgg)	Rv3297	nei	endonuclease VIII
3684231	0	T	Del	GAP	85	114	196	100	199		Rv3299c	atsB	arylsulfatase AtsB
3685510	0	T	SNP	C	112	114	225	99.56	227	Ser152Gly (agt/Ggt)	Rv3299c	atsB	arylsulfatase AtsB
3689523	0	G	SNP	T	92	88	177	100	180	Cys472_ (tgc/tgA)	Rv3303c	lpdA	NAD(P)H quinone reductase LpdA
3690016	0	A	SNP	G	97	97	191	100	194	Leu308Ser (ttg/tCg)	Rv3303c	lpdA	NAD(P)H quinone reductase LpdA
3692647	0	C	SNP	T	71	85	154	100	156	Lys54Lys (aag/aaA)	Rv3305c	amiA1	N-acyl-L-amino acid amidohydrolase AmiA
3693681	0	A	SNP	C	99	80	179	99.44	180	Ala103Ala (gct/gcG)	Rv3306c	amiB1	amidase AmiB
3697306	0	G	SNP	A	89	83	165	100	172	Val37Ile (gtc/Atc)	Rv3310	sapM	acid phosphatase
3697585	0	C	SNP	T	89	81	170	100	170	Leu130Phe (ctc/Ttc)	Rv3310	sapM	acid phosphatase
3704596	0	G	SNP	C	106	100	204	100	206	Val54Leu (gtg/Ctg)	Rv3317	sdhD	succinate dehydrogenase hydrophobic membrane anchor subunit
3711910	0	G	SNP	A	70	50	116	100	120	Trp54_ (tgg/tgA)	Rv3327	-	transposase fusion protein
3712372	0	A	SNP	G	45	63	108	100	108	Leu208Leu (cta/ctG)	Rv3327	-	transposase fusion protein
3714211	0	G	SNP	T	94	122	213	100	216	Pro41Gln (ccg/cAg)	Rv3328c	sigJ	ECF RNA polymerase sigma factor SigJ
3714639	0	G	SNP	A	88	98	185	100	186	Arg83His (cgc/cAc)	Rv3329	-	aminotransferase
3714757	0	A	SNP	C	80	105	183	98.93	187	Gln122His (caa/caC)	Rv3329	-	aminotransferase
3715775	0	C	SNP	T	121	99	218	100	220
3718357	0	C	SNP	T	87	72	157	100	159	Pro423Leu (ccg/cTg)	Rv3331	sugI	sugar-transport integral membrane protein SugI
3721806	0	G	SNP	C	89	85	174	99.43	175	Gly265Gly (ggc/ggG)	Rv3335c	-	integral membrane protein
3726006	0	G	SNP	A	88	79	162	100	167
3729342	0	C	SNP	T	106	109	211	100	215	Ala240Val (gcg/gTg)	Rv3342	-	methyltransferase
3730371	0	C	SNP	T	100	79	172	91.33	196	Gly2189Ser (ggc/Agc)	Rv3343c	PPE54	PPE family protein PPE54
3730466	0	A	SNP	G	76	104	180	84.11	214	Ile2157Thr (atc/aCc)	Rv3343c	PPE54	PPE family protein PPE54
3732624	0	A	SNP	G	74	75	147	84.66	176	Leu1438Leu (ttg/Ctg)	Rv3343c	PPE54	PPE family protein PPE54
3735802	0	C	SNP	G	76	88	162	92.66	177	Thr378Thr (acg/acC)	Rv3343c	PPE54	PPE family protein PPE54
3736024	0	A	SNP	G	65	85	140	99.34	151	Gly304Gly (ggt/ggC)	Rv3343c	PPE54	PPE family protein PPE54
3736628	0	T	SNP	G	109	116	220	100	225	Glu103Ala (gag/gCg)	Rv3343c	PPE54	PPE family protein PPE54
3737479	0	G	Del	GAP	48	53	112	99.02	102		Rv3344c	PE_PGRS49	PE-PGRS family protein PE_PGRS49
3737480	0	G	Del	GAP	48	53	112	99.02	102		Rv3344c	PE_PGRS49	PE-PGRS family protein PE_PGRS49
3737481	0	C	Del	GAP	48	53	112	99.02	102		Rv3344c	PE_PGRS49	PE-PGRS family protein PE_PGRS49
3737482	0	G	Del	GAP	48	53	112	98.06	103		Rv3344c	PE_PGRS49	PE-PGRS family protein PE_PGRS49
3737483	0	C	Del	GAP	48	53	112	98.06	103		Rv3344c	PE_PGRS49	PE-PGRS family protein PE_PGRS49
3737484	0	C	Del	GAP	48	53	112	97.12	104		Rv3344c	PE_PGRS49	PE-PGRS family protein PE_PGRS49
3737485	0	G	Del	GAP	48	53	112	98.06	103		Rv3344c	PE_PGRS49	PE-PGRS family protein PE_PGRS49
3737486	0	C	Del	GAP	48	53	112	97.12	104		Rv3344c	PE_PGRS49	PE-PGRS family protein PE_PGRS49
3737487	0	C	Del	GAP	48	53	112	97.12	104		Rv3344c	PE_PGRS49	PE-PGRS family protein PE_PGRS49
3737488	0	G	Del	GAP	48	53	112	99.02	102		Rv3344c	PE_PGRS49	PE-PGRS family protein PE_PGRS49
3737489	0	G	Del	GAP	48	53	112	99.02	102		Rv3344c	PE_PGRS49	PE-PGRS family protein PE_PGRS49
3737490	0	C	Del	GAP	48	53	112	97.12	104		Rv3344c	PE_PGRS49	PE-PGRS family protein PE_PGRS49
3737491	0	G	Del	GAP	48	53	112	97.12	104		Rv3344c	PE_PGRS49	PE-PGRS family protein PE_PGRS49
3737492	0	C	Del	GAP	48	53	112	98.06	103		Rv3344c	PE_PGRS49	PE-PGRS family protein PE_PGRS49
3737493	0	C	Del	GAP	48	53	112	97.12	104		Rv3344c	PE_PGRS49	PE-PGRS family protein PE_PGRS49
3737494	0	G	Del	GAP	48	53	112	97.12	104		Rv3344c	PE_PGRS49	PE-PGRS family protein PE_PGRS49
3737495	0	C	Del	GAP	48	53	112	97.12	104		Rv3344c	PE_PGRS49	PE-PGRS family protein PE_PGRS49
3737496	0	C	Del	GAP	48	53	112	97.12	104		Rv3344c	PE_PGRS49	PE-PGRS family protein PE_PGRS49
3737497	0	G	Del	GAP	48	53	112	97.12	104		Rv3344c	PE_PGRS49	PE-PGRS family protein PE_PGRS49
3737498	0	C	Del	GAP	48	53	112	98.06	103		Rv3344c	PE_PGRS49	PE-PGRS family protein PE_PGRS49
3737499	0	C	Del	GAP	48	53	112	97.12	104		Rv3344c	PE_PGRS49	PE-PGRS family protein PE_PGRS49
3737500	0	A	Del	GAP	48	53	112	97.12	104		Rv3344c	PE_PGRS49	PE-PGRS family protein PE_PGRS49
3737501	0	C	Del	GAP	48	53	112	99.02	102		Rv3344c	PE_PGRS49	PE-PGRS family protein PE_PGRS49
3737502	0	C	Del	GAP	48	52	112	94.34	106		Rv3344c	PE_PGRS49	PE-PGRS family protein PE_PGRS49
3738364	0	G	SNP	A	22	114	130	100	136	Arg1471Trp (cgg/Tgg)	Rv3345c	PE_PGRS50	PE-PGRS family protein PE_PGRS50
3738417	0	G	Del	GAP	9	91	92	96.15	104		Rv3345c	PE_PGRS50	PE-PGRS family protein PE_PGRS50
3739497	0	A	Del	GAP	90	106	176	87.89	223		Rv3345c	PE_PGRS50	PE-PGRS family protein PE_PGRS50
3739498	0	C	Del	GAP	90	106	176	87.89	223		Rv3345c	PE_PGRS50	PE-PGRS family protein PE_PGRS50
3739499	0	A	Del	GAP	90	106	176	89.91	218		Rv3345c	PE_PGRS50	PE-PGRS family protein PE_PGRS50
3739500	0	C	Del	GAP	90	106	176	90.74	216		Rv3345c	PE_PGRS50	PE-PGRS family protein PE_PGRS50
3739501	0	C	Del	GAP	90	106	176	91.16	215		Rv3345c	PE_PGRS50	PE-PGRS family protein PE_PGRS50
3739502	0	G	Del	GAP	90	106	176	92.89	211		Rv3345c	PE_PGRS50	PE-PGRS family protein PE_PGRS50
3739503	0	C	Del	GAP	90	106	176	93.78	209		Rv3345c	PE_PGRS50	PE-PGRS family protein PE_PGRS50
3739504	0	C	Del	GAP	90	106	176	98	200		Rv3345c	PE_PGRS50	PE-PGRS family protein PE_PGRS50
3739505	0	A	Del	GAP	90	107	177	98.99	199		Rv3345c	PE_PGRS50	PE-PGRS family protein PE_PGRS50
3740181	0	T	SNP	C	124	132	250	98.84	259	Asn865Ser (aat/aGt)	Rv3345c	PE_PGRS50	PE-PGRS family protein PE_PGRS50
3741240	0	C	SNP	T	123	129	245	99.21	254	Gly512Asp (ggt/gAt)	Rv3345c	PE_PGRS50	PE-PGRS family protein PE_PGRS50
3746409	0	A	SNP	G	93	100	193	100	193	Leu2259Pro (ctg/cCg)	Rv3347c	PPE55	PPE family protein PPE55
3749653	0	G	SNP	A	75	84	156	98.76	161	Gln1178_ (caa/Taa)	Rv3347c	PPE55	PPE family protein PPE55
3750177	0	A	SNP	T	79	54	131	99.25	134	Phe1003Tyr (ttc/tAc)	Rv3347c	PPE55	PPE family protein PPE55
3750178	0	A	SNP	C	76	56	132	98.51	134	Phe1003Val (ttc/Gtc)	Rv3347c	PPE55	PPE family protein PPE55
3750185	0	C	SNP	G	74	54	127	98.46	130	Ser1000Ser (tcg/tcC)	Rv3347c	PPE55	PPE family protein PPE55
3750187	0	A	SNP	T	73	52	123	99.21	126	Ser1000Thr (tcg/Acg)	Rv3347c	PPE55	PPE family protein PPE55
3750188	0	C	SNP	G	75	53	128	98.46	130	Met999Ile (atg/atC)	Rv3347c	PPE55	PPE family protein PPE55
3750193	0	G	SNP	A	80	56	134	99.27	137	Leu998Phe (ctc/Ttc)	Rv3347c	PPE55	PPE family protein PPE55
3750205	0	C	SNP	T	98	69	166	98.24	170	Asp994Asn (gac/Aac)	Rv3347c	PPE55	PPE family protein PPE55
3750209	0	A	SNP	G	97	68	163	98.21	168	Asn992Asn (aat/aaC)	Rv3347c	PPE55	PPE family protein PPE55
3750210	0	T	SNP	G	95	68	163	97.6	167	Asn992Thr (aat/aCt)	Rv3347c	PPE55	PPE family protein PPE55
3750407	0	G	SNP	C	91	103	190	97.98	198	Gly926Gly (ggc/ggG)	Rv3347c	PPE55	PPE family protein PPE55
3750417	0	A	SNP	T	95	100	188	99.49	196	Phe923Tyr (ttc/tAc)	Rv3347c	PPE55	PPE family protein PPE55
3750421	0	T	SNP	C	96	101	191	98.99	199	Ser922Gly (agc/Ggc)	Rv3347c	PPE55	PPE family protein PPE55
3750584	0	G	SNP	A	77	105	176	97.33	187	Asn867Asn (aac/aaT)	Rv3347c	PPE55	PPE family protein PPE55
3752003	0	G	SNP	C	78	84	161	99.39	163	Val394Val (gtc/gtG)	Rv3347c	PPE55	PPE family protein PPE55
3752006	0	G	SNP	A	79	82	158	98.77	163	Asn393Asn (aac/aaT)	Rv3347c	PPE55	PPE family protein PPE55
3752007	0	T	SNP	C	81	84	162	98.8	167	Asn393Ser (aac/aGc)	Rv3347c	PPE55	PPE family protein PPE55
3752008	0	T	SNP	C	80	83	162	98.79	165	Asn393Asp (aac/Gac)	Rv3347c	PPE55	PPE family protein PPE55
3752012	0	C	SNP	G	83	86	169	98.26	172	Pro391Pro (ccg/ccC)	Rv3347c	PPE55	PPE family protein PPE55
3752207	0	A	SNP	G	99	113	207	100	212	Ile326Ile (att/atC)	Rv3347c	PPE55	PPE family protein PPE55
3753116	0	C	SNP	T	87	112	194	97.07	205	Pro23Pro (ccg/ccA)	Rv3347c	PPE55	PPE family protein PPE55
3753164	0	T	SNP	G	102	103	200	99.03	207	Pro7Pro (cca/ccC)	Rv3347c	PPE55	PPE family protein PPE55
3753629	1	T	Ins	G	103	110	213	90.25	213
3753629	2	T	Ins	C	103	110	213	90.25	213
3758999	0	C	SNP	T	92	89	179	99.45	182	Gly2702Ser (ggt/Agt)	Rv3350c	PPE56	PPE family protein PPE56
3763724	0	A	SNP	G	83	83	163	99.4	167	Phe1127Leu (ttc/Ctc)	Rv3350c	PPE56	PPE family protein PPE56
3765148	0	C	SNP	A	89	82	168	100	171	Gly652Val (ggg/gTg)	Rv3350c	PPE56	PPE family protein PPE56
3770067	0	G	SNP	A	118	96	213	99.07	216	Arg195Cys (cgc/Tgc)	Rv3356c	folD	bifunctional methylenetetrahydrofolate dehydrogenase/methenyltetrahydrofolate cyclohydrolase
3771009	0	T	SNP	G	84	95	175	100	179	Ser79Ser (tct/tcG)	Rv3357	relJ	antitoxin RelJ
3772834	0	A	Del	GAP	90	78	166	98.82	170		Rv3360	-	hypothetical protein
3787466	0	G	SNP	C	99	103	200	100	202	Glu385Gln (gag/Cag)	Rv3372	otsB2	trehalose 6-phosphate phosphatase
3794867	1	C	Ins	C	88	76	164	94.25	164		Rv3379c	dxs2	1-deoxy-D-xylulose 5-phosphate synthase
3794867	2	C	Ins	A	88	76	164	94.25	164		Rv3379c	dxs2	1-deoxy-D-xylulose 5-phosphate synthase
3797293	0	G	SNP	A	94	110	200	100	204	Pro49Ser (ccg/Tcg)	Rv3382c	-	4-hydroxy-3-methylbut-2-enyl diphosphate reductase
3798095	0	A	SNP	C	94	101	190	100	195	Val132Gly (gtc/gGc)	Rv3383c	idsB	polyprenyl synthetase IdsB
3799512	0	C	SNP	T	106	86	187	100	192	Ala42Thr (gcg/Acg)	Rv3384c	vapC46	ribonuclease VapC46
3806601	0	C	SNP	T	96	91	181	98.94	189	Tyr327Tyr (tac/taT)	Rv3391	acrA1	acyl-CoA-reductase AcrA
3815477	0	G	SNP	T	100	96	195	100	196	Ala210Ala (gcc/gcA)	Rv3398c	idsA1	multifunctional dimethylallyltransferase/geranyltranstransferase/farnesylt ranstransferase
3817117	0	C	SNP	A	104	85	187	100	189	Ala330Glu (gcg/gAg)	Rv3399	-	S-adenosylmethionine-dependentmethyltransferase
3819468	0	G	SNP	A	85	88	172	98.86	175	Gly476Asp (ggc/gAc)	Rv3401	-	glycosyl hydrolase
3820407	0	A	SNP	G	87	88	172	99.43	176
3821503	0	A	SNP	C	87	92	177	100	179	Leu130Arg (cta/cGa)	Rv3402c	-	hypothetical protein
3821845	0	G	SNP	T	92	102	190	100	194	Ala16Glu (gca/gAa)	Rv3402c	-	hypothetical protein
3823159	0	A	SNP	T	100	109	205	100	209	Val235Val (gtt/gtA)	Rv3403c	-	hypothetical protein
3826684	0	C	SNP	T	88	74	156	100	162	Ser46Leu (tcg/tTg)	Rv3408	vapC47	ribonuclease VapC47
3829770	0	T	SNP	C	108	100	205	100	208	Pro47Pro (cca/ccG)	Rv3410c	guaB3	oxidoreductase
3830695	0	A	SNP	G	105	100	201	99.51	206	Ala275Ala (gct/gcC)	Rv3411c	guaB2	inosine-5'-monophosphate dehydrogenase
3838871	0	A	SNP	G	124	96	220	100	220	Ala64Ala (gct/gcC)	Rv3420c	rimI	ribosomal-protein-alanine acetyltransferase RimI
3842620	0	A	SNP	G	85	98	180	100	183	Thr128Ala (act/Gct)	Rv3425	PPE57	PPE family protein PPE57
3842625	0	A	SNP	G	85	97	179	100	182	Pro129Pro (cca/ccG)	Rv3425	PPE57	PPE family protein PPE57
3843408	0	G	Del	GAP	102	85	184	95.41	196		Rv3426	PPE58	PPE family protein PPE58
3844757	0	C	Del	GAP	117	71	188	98.43	191		Rv3428c	-	transposase
3844992	0	T	SNP	A	91	107	197	100	198	Ser327Cys (agc/Tgc)	Rv3428c	-	transposase
3845695	0	C	SNP	T	82	89	167	100	171	Arg92Arg (cgg/cgA)	Rv3428c	-	transposase
3851887	0	A	SNP	C	131	105	235	98.33	240	Ser443Ala (tcg/Gcg)	Rv3433c	-	bifunctional ADP-dependent (S)-NAD(P)H-hydrate dehydratase/NAD(P)H-hydrate epimerase
3851888	0	T	SNP	C	127	103	226	98.29	234	Ala442Ala (gca/gcG)	Rv3433c	-	bifunctional ADP-dependent (S)-NAD(P)H-hydrate dehydratase/NAD(P)H-hydrate epimerase
3859893	0	C	SNP	T	62	121	180	100	183	Glu28Glu (gag/gaA)	Rv3440c	-	hypothetical protein
[truncated: 313 more rows]
