# Supplementary material for: Novel Mutations in Putative Nicotinic Acid Phosphoribosyltransferases of Mycobacterium tuberculosis and Their Effect on Protein Thermodynamic Properties
Source: Polymers (Basel). 2022 Apr 18;14(8):1623. doi: 10.3390/polym14081623 (PMC9031469; doi:10.3390/polym14081623)
Supplement: Supplementary file 1 [file polymers-14-01623-s001.zip › Supplementary files S1/738.xls]

## Sheet: 738_ERR3335.gatk_position_varia
#Pos	Insindex	Ref	Type	Allel	CovFor	CovRev	Qual20	Freq	Cov	Subst	Gene	GeneName	Product	ResistanceSNP	PhyloSNP	InterestingRegion
1849	0	C	SNP	A	114	74	179	100	188
1977	0	A	SNP	G	120	108	224	100	228
4013	0	T	SNP	C	101	104	204	99.51	206	Ile245Thr (atc/aCc)	Rv0003	recF	DNA replication/repair protein RecF
7362	0	G	SNP	C	107	113	217	100	220	Glu21Gln (gag/Cag)	Rv0006	gyrA	DNA gyrase subunit A			fluoroquinolones (FQ)
7585	0	G	SNP	C	110	120	227	99.57	231	Ser95Thr (agc/aCc)	Rv0006	gyrA	DNA gyrase subunit A		phylo (not H37Rv)	fluoroquinolones (FQ)
9304	0	G	SNP	A	113	110	215	99.55	224	Gly668Asp (ggc/gAc)	Rv0006	gyrA	DNA gyrase subunit A			fluoroquinolones (FQ)
11820	0	C	SNP	G	106	103	207	99.05	211
11879	0	A	SNP	G	135	96	228	99.57	232	Ser145Pro (tcc/Ccc)	Rv0008c	-	cell wall synthesis protein CwsA
14785	0	T	SNP	C	94	122	216	100	216	Cys233Arg (tgc/Cgc)	Rv0012	-	membrane protein
14861	0	G	SNP	T	104	109	211	99.07	215	Gly258Val (ggc/gTc)	Rv0012	-	membrane protein
15117	0	C	SNP	G	98	102	199	100	200	Ile68Met (atc/atG)	Rv0013	trpG	anthranilate synthase component II
16119	0	C	SNP	A	99	117	214	98.18	220	Arg451Leu (cgc/cTc)	Rv0014c	pknB	serine/threonine-protein kinase PknB
16790	0	T	SNP	C	108	111	218	99.1	221	Gln227Gln (caa/caG)	Rv0014c	pknB	serine/threonine-protein kinase PknB
17654	0	T	SNP	G	112	109	211	99.55	222	Gln370Pro (cag/cCg)	Rv0015c	pknA	serine/threonine-protein kinase PknA
17657	0	T	SNP	C	110	107	212	99.09	219	Gln369Arg (cag/cGg)	Rv0015c	pknA	serine/threonine-protein kinase PknA
21795	0	G	SNP	A	116	104	207	99.55	221	Pro463Ser (ccg/Tcg)	Rv0018c	pstP	phosphoserine/threonine phosphatase PstP
24701	0	G	Del	GAP	88	90	171	75.42	236		Rv0020c	fhaA	FHA domain-containing protein FhaA
24702	0	C	Del	GAP	88	90	171	77.06	231		Rv0020c	fhaA	FHA domain-containing protein FhaA
24703	0	G	Del	GAP	88	90	171	76.72	232		Rv0020c	fhaA	FHA domain-containing protein FhaA
24704	0	T	Del	GAP	88	90	171	77.73	229		Rv0020c	fhaA	FHA domain-containing protein FhaA
24705	0	T	Del	GAP	88	90	171	77.73	229		Rv0020c	fhaA	FHA domain-containing protein FhaA
24706	0	G	Del	GAP	88	90	171	77.73	229		Rv0020c	fhaA	FHA domain-containing protein FhaA
24707	0	C	Del	GAP	88	90	171	78.76	226		Rv0020c	fhaA	FHA domain-containing protein FhaA
24708	0	T	Del	GAP	88	90	171	79.11	225		Rv0020c	fhaA	FHA domain-containing protein FhaA
24709	0	C	Del	GAP	88	90	171	79.11	225		Rv0020c	fhaA	FHA domain-containing protein FhaA
24710	0	G	Del	GAP	88	90	171	79.82	223		Rv0020c	fhaA	FHA domain-containing protein FhaA
24711	0	G	Del	GAP	88	90	171	80.54	221		Rv0020c	fhaA	FHA domain-containing protein FhaA
24712	0	G	Del	GAP	88	90	171	81.65	218		Rv0020c	fhaA	FHA domain-containing protein FhaA
24713	0	G	Del	GAP	88	90	171	81.28	219		Rv0020c	fhaA	FHA domain-containing protein FhaA
24714	0	T	Del	GAP	88	90	171	83.18	214		Rv0020c	fhaA	FHA domain-containing protein FhaA
24715	0	A	Del	GAP	88	90	171	83.18	214		Rv0020c	fhaA	FHA domain-containing protein FhaA
24716	0	A	Del	GAP	88	90	171	83.18	214		Rv0020c	fhaA	FHA domain-containing protein FhaA
25610	0	G	SNP	C	107	115	217	100	222
26959	0	C	SNP	G	128	121	245	99.6	250
28367	0	T	Del	GAP	131	126	249	98.47	261		Rv0024	-	NLP/P60 family protein
33915	0	G	SNP	T	102	104	205	98.56	209
34044	0	T	SNP	C	117	119	231	100	236
35608	0	C	SNP	T	129	107	235	99.16	238	Ala438Ala (gcc/gcT)	Rv0032	bioF2	8-amino-7-oxononanoate synthase
36008	0	G	SNP	C	116	113	225	98.71	232	Asp572His (gac/Cac)	Rv0032	bioF2	8-amino-7-oxononanoate synthase
37031	0	C	SNP	G	115	123	235	100	238	Ala55Ala (gcc/gcG)	Rv0034	-	hypothetical protein
37305	0	C	SNP	G	117	123	237	100	240	Ser16Trp (tcg/tGg)	Rv0035	fadD34	fatty-acid--CoA ligase FadD34
37334	0	A	SNP	T	102	124	222	100	226	Thr26Ser (act/Tct)	Rv0035	fadD34	fatty-acid--CoA ligase FadD34
39030	0	C	SNP	T	215	309	506	75.07	698
39158	0	C	SNP	G	114	70	181	100	184	Arg224Arg (cgg/cgC)	Rv0036c	-	hypothetical protein
42281	0	C	SNP	A	142	132	273	99.64	275	Cys24Phe (tgc/tTc)	Rv0039c	-	transmembrane protein
42967	0	G	SNP	C	105	115	216	100	220	Pro133Pro (ccc/ccG)	Rv0040c	mtc28	hypothetical protein
44768	0	A	SNP	G	121	110	225	99.57	232	Arg403Gly (agg/Ggg)	Rv0041	leuS	leucine--tRNA ligase
48503	0	T	SNP	C	101	114	214	99.08	217	Arg175Arg (cga/cgG)	Rv0044c	-	oxidoreductase
49360	0	C	SNP	T	110	116	221	100	226	Val194Ile (gtc/Atc)	Rv0045c	-	hydrolase
49691	0	C	Del	GAP	122	126	247	98.02	253		Rv0045c	-	hydrolase
49692	0	C	Del	GAP	122	126	246	99.2	250		Rv0045c	-	hydrolase
50557	0	T	SNP	C	108	108	211	99.54	217	Arg190Gly (agg/Ggg)	Rv0046c	ino1	inositol-3-phosphate synthase
51949	0	A	SNP	G	103	86	187	100	189	Val250Ala (gtc/gCc)	Rv0048c	-	membrane protein
52127	0	T	SNP	C	125	87	210	100	212	Thr191Ala (acc/Gcc)	Rv0048c	-	membrane protein
53163	0	C	SNP	T	123	105	226	100	228	Gly111Gly (ggc/ggT)	Rv0049	-	hypothetical protein
54394	0	A	SNP	G	105	108	206	100	213	Ala244Ala (gca/gcG)	Rv0050	ponA1	bifunctional penicillin-insensitive transglycosylase/penicillin-sensitive transpeptidase
55540	1	G	Ins	C	85	90	175	84.13	175		Rv0050	ponA1	bifunctional penicillin-insensitive transglycosylase/penicillin-sensitive transpeptidase
55540	2	G	Ins	C	85	90	175	84.13	175		Rv0050	ponA1	bifunctional penicillin-insensitive transglycosylase/penicillin-sensitive transpeptidase
55540	3	G	Ins	G	85	90	175	84.13	175		Rv0050	ponA1	bifunctional penicillin-insensitive transglycosylase/penicillin-sensitive transpeptidase
55540	4	G	Ins	C	84	90	174	83.65	175		Rv0050	ponA1	bifunctional penicillin-insensitive transglycosylase/penicillin-sensitive transpeptidase
55540	5	G	Ins	C	84	90	174	83.65	175		Rv0050	ponA1	bifunctional penicillin-insensitive transglycosylase/penicillin-sensitive transpeptidase
55540	6	G	Ins	G	85	90	175	84.13	175		Rv0050	ponA1	bifunctional penicillin-insensitive transglycosylase/penicillin-sensitive transpeptidase
55540	7	G	Ins	C	85	90	175	84.13	175		Rv0050	ponA1	bifunctional penicillin-insensitive transglycosylase/penicillin-sensitive transpeptidase
55540	8	G	Ins	C	85	90	175	84.13	175		Rv0050	ponA1	bifunctional penicillin-insensitive transglycosylase/penicillin-sensitive transpeptidase
55540	9	G	Ins	T	85	90	175	84.13	175		Rv0050	ponA1	bifunctional penicillin-insensitive transglycosylase/penicillin-sensitive transpeptidase
55553	0	C	SNP	T	86	94	173	96.77	186	Pro631Ser (ccg/Tcg)	Rv0050	ponA1	bifunctional penicillin-insensitive transglycosylase/penicillin-sensitive transpeptidase
62049	0	A	SNP	G	119	111	227	100	230	Arg552Gly (agg/Ggg)	Rv0058	dnaB	replicative DNA helicase
63146	0	G	SNP	T	104	113	214	99.09	219
65150	0	C	SNP	T	86	110	194	99.49	197	Trp67_ (tgg/tgA)	Rv0061c	-	hypothetical protein
66569	0	G	SNP	T	126	125	246	100	251	Ala340Ser (gcc/Tcc)	Rv0062	celA1	cellulase CelA
68337	1	T	Ins	C	105	93	198	95.19	199		Rv0063	-	oxidoreductase
69989	0	G	SNP	A	98	106	199	100	204	Gly457Asp (ggt/gAt)	Rv0064	-	transmembrane protein
70267	0	G	SNP	T	116	100	212	100	216	Val550Phe (gtc/Ttc)	Rv0064	-	transmembrane protein
70816	0	A	SNP	G	117	98	210	100	215	Asn733Asp (aac/Gac)	Rv0064	-	transmembrane protein
71336	0	G	SNP	C	97	107	200	99.03	206	Arg906Pro (cgc/cCc)	Rv0064	-	transmembrane protein
75233	0	C	SNP	A	93	106	192	100	199
75940	0	G	SNP	C	117	113	228	100	230	Val214Leu (gtg/Ctg)	Rv0068	-	oxidoreductase
79480	0	T	SNP	C	109	101	205	99.06	212
83737	0	G	SNP	C	106	96	202	98.06	206	Val330Val (gtg/gtC)	Rv0074	-	hypothetical protein
87468	0	C	SNP	T	104	96	197	99.5	201	Glu112Lys (gag/Aag)	Rv0078A	-	hypothetical protein
92199	0	T	SNP	G	138	137	271	99.64	276	Thr600Thr (act/acG)	Rv0083	-	oxidoreductase
94388	0	G	SNP	A	124	115	235	100	239	Gly146Gly (ggg/ggA)	Rv0086	hycQ	hydrogenase HycQ
96894	0	C	SNP	T	90	91	180	100	181
97350	0	A	SNP	C	101	120	216	98.66	224	Arg142Arg (agg/Cgg)	Rv0088	-	polyketide cyclase/dehydrase
99163	0	C	Del	GAP	83	79	164	90	180		Rv0090	-	membrane protein
99164	0	G	Del	GAP	83	79	164	91.01	178		Rv0090	-	membrane protein
99165	0	G	Del	GAP	83	79	164	91.53	177		Rv0090	-	membrane protein
99166	0	T	Del	GAP	83	79	164	98.18	165		Rv0090	-	membrane protein
99167	0	G	Del	GAP	83	79	164	98.18	165		Rv0090	-	membrane protein
99168	0	T	Del	GAP	83	79	164	98.18	165		Rv0090	-	membrane protein
99169	0	G	Del	GAP	83	79	164	98.18	165		Rv0090	-	membrane protein
99170	0	C	Del	GAP	83	79	164	98.18	165		Rv0090	-	membrane protein
99171	0	G	Del	GAP	83	79	164	98.18	165		Rv0090	-	membrane protein
101539	0	C	SNP	T	131	117	246	100	248	Gly319Gly (ggc/ggT)	Rv0092	ctpA	cation transporter ATPase A
103744	0	A	Del	GAP	59	65	121	82.12	151		Rv0094c	-	hypothetical protein
103745	0	G	Del	GAP	59	65	121	83.78	148		Rv0094c	-	hypothetical protein
103746	0	G	Del	GAP	59	65	121	85.52	145		Rv0094c	-	hypothetical protein
103747	0	A	Del	GAP	59	65	121	84.93	146		Rv0094c	-	hypothetical protein
103748	0	A	Del	GAP	59	65	121	84.93	146		Rv0094c	-	hypothetical protein
103749	0	T	Del	GAP	59	65	121	84.35	147		Rv0094c	-	hypothetical protein
103752	1	T	Ins	A	58	57	115	81.56	115		Rv0094c	-	hypothetical protein
103752	2	T	Ins	G	58	57	115	81.56	115		Rv0094c	-	hypothetical protein
103752	3	T	Ins	C	58	57	115	81.56	115		Rv0094c	-	hypothetical protein
103752	4	T	Ins	A	58	57	115	81.56	115		Rv0094c	-	hypothetical protein
103752	5	T	Ins	G	58	57	115	81.56	115		Rv0094c	-	hypothetical protein
103752	6	T	Ins	C	58	57	115	81.56	115		Rv0094c	-	hypothetical protein
103752	7	T	Ins	T	58	57	115	81.56	115		Rv0094c	-	hypothetical protein
103752	8	T	Ins	T	58	57	115	81.56	115		Rv0094c	-	hypothetical protein
103752	9	T	Ins	C	58	57	115	81.56	115		Rv0094c	-	hypothetical protein
103756	0	G	SNP	T	60	66	123	82.89	152	Pro303His (ccc/cAc)	Rv0094c	-	hypothetical protein
104962	0	G	SNP	A	9	4	13	100	13	Ala85Val (gcg/gTg)	Rv0095c	-	hypothetical protein
105007	0	C	SNP	G	36	4	40	100	40	Ser70Thr (agc/aCc)	Rv0095c	-	hypothetical protein
105021	0	G	SNP	A	42	5	47	100	47	Ser65Ser (tcc/tcT)	Rv0095c	-	hypothetical protein
105045	0	G	SNP	C	65	23	87	98.88	89	Asp57Glu (gac/gaG)	Rv0095c	-	hypothetical protein
105139	0	C	SNP	A	96	86	182	100	182	Gly26Val (ggg/gTg)	Rv0095c	-	hypothetical protein
105736	0	T	SNP	C	106	99	201	99.51	206	Val138Ala (gtc/gCc)	Rv0096	PPE1	PPE family protein PPE1
116000	0	T	SNP	G	112	103	208	100	215	Val2000Val (gtt/gtG)	Rv0101	nrp	peptide synthetase Nrp
122109	0	A	SNP	G	107	114	218	100	221	Leu22Ser (ttg/tCg)	Rv0103c	ctpB	cation-transporter P-type ATPase B
123454	0	C	SNP	T	95	95	187	98.45	193	Gln380_ (caa/Taa)	Rv0104	-	hypothetical protein
123520	0	T	SNP	C	111	90	199	100	201	Tyr402His (tat/Cat)	Rv0104	-	hypothetical protein
125830	1	G	Ins	A	97	91	188	96.91	188		Rv0107c	ctpI	cation-transporter ATPase I
131174	1	T	Ins	G	136	88	224	93.72	224
132417	0	C	SNP	G	135	129	262	100	264	Arg346Gly (cgc/Ggc)	Rv0109	PE_PGRS1	PE-PGRS family protein PE_PGRS1
132577	0	C	SNP	T	171	145	306	99.37	318	Ala399Val (gct/gTt)	Rv0109	PE_PGRS1	PE-PGRS family protein PE_PGRS1
133839	0	C	SNP	T	121	91	209	100	212
135329	0	C	SNP	T	100	128	222	99.56	229	Pro460Pro (ccc/ccT)	Rv0111	-	transmembrane acyltransferase
139297	0	G	SNP	T	120	111	227	99.57	232	Gly262Val (ggc/gTc)	Rv0115	hddA	D-alpha-D-heptose-7-phosphate kinase HddA
141623	0	G	SNP	A	114	114	227	100	228	Asp142Asn (gat/Aat)	Rv0117	oxyS	oxidative stress response regulatory protein OxyS
143207	0	T	SNP	C	135	130	261	100	265	Ser224Gly (agc/Ggc)	Rv0118c	oxcA	oxalyl-CoA decarboxylase OxcA
146087	0	T	SNP	C	116	121	235	100	237	Asn562Ser (aat/aGt)	Rv0120c	fusA2	elongation factor G
146236	0	C	SNP	G	118	116	227	98.32	238	Ala512Ala (gcg/gcC)	Rv0120c	fusA2	elongation factor G
147262	0	G	SNP	T	123	106	227	99.57	230	Asp170Glu (gac/gaA)	Rv0120c	fusA2	elongation factor G
154283	0	T	SNP	C	118	132	244	100	250	Ser18Pro (tcg/Ccg)	Rv0127	mak	maltokinase
162152	0	T	Del	GAP	97	88	176	93.91	197		Rv0134	ephF	epoxide hydrolase EphF
163705	0	C	SNP	T	94	114	202	100	208	Pro114Ser (cct/Tct)	Rv0136	cyp138	cytochrome P450 Cyp138
163706	0	C	SNP	T	88	115	202	100	203	Pro114Leu (cct/cTt)	Rv0136	cyp138	cytochrome P450 Cyp138
166565	0	A	SNP	G	101	93	191	100	194	Ile247Val (atc/Gtc)	Rv0139	-	oxidoreductase
177857	0	G	SNP	A	123	93	215	99.54	217	Leu485Leu (ctg/Ttg)	Rv0151c	PE1	PE family protein PE1
182824	0	G	SNP	A	124	110	231	98.32	238	Ile125Ile (atc/atT)	Rv0154c	fadE2	acyl-CoA dehydrogenase FadE2
183091	0	C	SNP	G	121	91	208	99.07	214	Pro36Pro (ccg/ccC)	Rv0154c	fadE2	acyl-CoA dehydrogenase FadE2
188800	0	T	SNP	C	116	154	265	99.26	272	Thr14Ala (acg/Gcg)	Rv0159c	PE3	PE family protein PE3
190816	0	A	SNP	C	93	104	195	99.49	198	Ser70Ser (tca/tcC)	Rv0161	-	oxidoreductase
194305	1	C	Ins	G	111	104	215	97.29	215		Rv0165c	mce1R	transcriptional regulator Mce1R
194305	2	C	Ins	G	111	103	214	96.83	215		Rv0165c	mce1R	transcriptional regulator Mce1R
194681	0	G	SNP	C	126	128	251	100	254	Leu45Leu (ctc/ctG)	Rv0165c	mce1R	transcriptional regulator Mce1R
195682	0	C	SNP	G	133	118	249	98.82	254	Val230Val (gtc/gtG)	Rv0166	fadD5	fatty-acid--CoA ligase FadD5
196642	0	C	SNP	T	104	109	211	100	213	Asn550Asn (aac/aaT)	Rv0166	fadD5	fatty-acid--CoA ligase FadD5
199470	0	T	SNP	G	112	116	227	100	228	Ser313Ala (tcc/Gcc)	Rv0169	mce1A	Mce family protein Mce1A
203038	0	T	SNP	C	101	117	212	99.54	219	Ile188Thr (atc/aCc)	Rv0172	mce1D	Mce family protein Mce1D
204094	0	G	SNP	T	100	121	218	100	221	Val10Val (gtg/gtT)	Rv0173	lprK	Mce family lipoprotein LprK
206339	0	T	SNP	C	118	98	214	100	216	Leu370Pro (ctg/cCg)	Rv0174	mce1F	Mce family protein Mce1F
206481	0	C	SNP	G	89	89	174	96.74	184	Pro417Pro (ccc/ccG)	Rv0174	mce1F	Mce family protein Mce1F
206484	0	G	SNP	T	83	95	174	96.22	185	Gly418Gly (ggg/ggT)	Rv0174	mce1F	Mce family protein Mce1F
208590	0	A	SNP	C	86	132	212	98.2	222	Arg58Arg (cga/cgC)	Rv0177	-	Mce associated protein
213147	0	C	SNP	A	101	129	225	99.57	231	Asp332Tyr (gac/Tac)	Rv0182c	sigG	ECF RNA polymerase sigma factor SigG
213281	0	C	SNP	T	126	100	223	99.12	228	Gly287Asp (ggc/gAc)	Rv0182c	sigG	ECF RNA polymerase sigma factor SigG
215977	0	C	SNP	T	107	126	226	98.73	236	Ala88Val (gcg/gTg)	Rv0185	-	hypothetical protein
217201	0	T	SNP	C	111	113	222	97.82	229	Asn311Asn (aat/aaC)	Rv0186	bglS	beta-glucosidase BglS
222925	0	G	SNP	A	114	117	226	98.3	235	Ala213Thr (gct/Act)	Rv0191	-	MFS-type transporter
223942	0	T	SNP	C	126	132	255	100	258	Ser127Pro (tcg/Ccg)	Rv0192	-	hypothetical protein
225323	0	T	SNP	C	94	116	206	100	210	Lys417Glu (aag/Gag)	Rv0193c	-	hypothetical protein
227098	0	T	SNP	C	125	128	252	100	253	Met74Thr (atg/aCg)	Rv0194	-	multidrug ABC transporter ATPase/permease
230170	0	C	SNP	T	115	107	221	100	222	Pro1098Leu (ccc/cTc)	Rv0194	-	multidrug ABC transporter ATPase/permease
230576	1	G	Ins	T	86	102	188	94	188
231114	0	C	SNP	G	91	102	187	100	193	Ala72Ala (gcc/gcG)	Rv0195	-	two component transcriptional regulator
234477	0	T	SNP	G	92	104	194	100	196	Tyr749_ (tat/taG)	Rv0197	-	oxidoreductase
234496	1	C	Ins	G	80	90	170	97.14	170		Rv0197	-	oxidoreductase
234496	2	C	Ins	T	80	89	169	96.57	169		Rv0197	-	oxidoreductase
249522	0	T	SNP	C	141	123	257	100	264	Val162Ala (gtg/gCg)	Rv0209	-	hypothetical protein
251575	0	G	SNP	A	93	120	209	100	213	Ala486Thr (gcg/Acg)	Rv0210	-	hypothetical protein
256887	0	A	SNP	G	97	103	197	100	200	Tyr275Cys (tac/tGc)	Rv0214	fadD4	fatty-acid--CoA ligase FadD4
261869	0	T	SNP	C	120	125	240	100	245	Cys316Arg (tgt/Cgt)	Rv0218	-	transmembrane protein
262268	0	A	SNP	T	120	126	239	99.6	247	Ala5Ala (gca/gcT)	Rv0219	-	transmembrane protein
264129	0	G	SNP	A	113	96	209	98.58	212	Met21Ile (atg/atA)	Rv0221	-	diacyglycerol O-acyltransferase
265554	0	A	SNP	C	131	105	233	100	236	Val16Val (gta/gtC)	Rv0222	echA1	enoyl-CoA hydratase EchA1
267751	0	G	SNP	C	102	108	210	100	210	Ala5Gly (gcc/gGc)	Rv0223c	-	aldehyde dehydrogenase
270430	0	G	SNP	C	118	145	262	99.62	264	Pro379Ala (cct/Gct)	Rv0226c	-	transmembrane protein
278021	0	T	SNP	C	106	117	221	99.11	225	Arg41Arg (cgt/cgC)	Rv0232	-	transcriptional regulator
278681	0	C	SNP	G	100	112	210	100	212	His33Asp (cat/Gat)	Rv0233	nrdB	ribonucleoside-diphosphate reductase subunit beta NrdB
282892	0	C	SNP	T	137	136	271	99.27	275	Thr1320Thr (acg/acA)	Rv0236c	aftD	alpha-(1->3)-arabinofuranosyltransferase
283610	0	G	SNP	A	110	141	247	99.6	252	Ala1081Val (gcc/gTc)	Rv0236c	aftD	alpha-(1->3)-arabinofuranosyltransferase
283614	0	T	SNP	C	112	139	248	100	251	Ser1080Gly (agc/Ggc)	Rv0236c	aftD	alpha-(1->3)-arabinofuranosyltransferase
285772	0	A	SNP	C	145	164	306	100	309	Pro360Pro (cct/ccG)	Rv0236c	aftD	alpha-(1->3)-arabinofuranosyltransferase
285871	0	A	SNP	G	123	145	263	100	268	Val327Val (gtt/gtC)	Rv0236c	aftD	alpha-(1->3)-arabinofuranosyltransferase
288260	0	C	SNP	T	98	107	200	98.56	208	Leu359Leu (ctg/Ttg)	Rv0237	lpqI	lipoprotein LpqI
293628	1	A	Ins	C	97	102	199	90.05	199
295731	0	T	SNP	C	103	94	195	99.49	198
296312	0	C	SNP	T	94	113	204	99.52	208	Ser103Phe (tcc/tTc)	Rv0245	-	oxidoreductase
304923	0	A	SNP	G	127	118	243	100	245	Lys686Lys (aaa/aaG)	Rv0252	nirB	nitrite reductase large subunit NirB
305188	0	G	SNP	T	102	104	203	98.56	209	Val775Leu (gtg/Ttg)	Rv0252	nirB	nitrite reductase large subunit NirB
310973	0	G	SNP	A	118	114	227	100	232	Ala182Val (gcg/gTg)	Rv0259c	-	hypothetical protein
311613	0	G	SNP	T	120	118	231	100	238	Val349Val (gtc/gtA)	Rv0260c	-	transcriptional regulator
311889	0	C	SNP	T	110	107	214	99.09	219	Thr257Thr (acg/acA)	Rv0260c	-	transcriptional regulator
325505	0	T	SNP	C	86	119	205	99.03	207	Val313Val (gtt/gtC)	Rv0270	fadD2	fatty-acid--CoA ligase FadD2
333892	0	G	SNP	C	110	124	226	100	234	Arg807Gly (cgc/Ggc)	Rv0278c	-	PE-PGRS family protein PE_PGRS3
335885	0	T	SNP	G	50	43	92	77.5	120	Gly142Gly (gga/ggC)	Rv0278c	-	PE-PGRS family protein PE_PGRS3
335906	0	T	SNP	C	62	49	109	85.38	130	Leu135Leu (tta/ttG)	Rv0278c	-	PE-PGRS family protein PE_PGRS3
335919	0	T	SNP	G	56	40	96	86.49	111	Asp131Ala (gac/gCc)	Rv0278c	-	PE-PGRS family protein PE_PGRS3
335920	0	C	SNP	G	56	41	97	86.61	112	Asp131His (gac/Cac)	Rv0278c	-	PE-PGRS family protein PE_PGRS3
335922	0	C	SNP	G	56	42	97	86.73	113	Gly130Ala (ggg/gCg)	Rv0278c	-	PE-PGRS family protein PE_PGRS3
335927	0	A	SNP	G	56	42	97	88.29	111	Asn128Asn (aat/aaC)	Rv0278c	-	PE-PGRS family protein PE_PGRS3
335929	0	T	SNP	C	55	45	100	90.09	111	Asn128Asp (aat/Gat)	Rv0278c	-	PE-PGRS family protein PE_PGRS3
335971	0	A	SNP	G	92	72	162	97.62	168	Leu114Leu (ttg/Ctg)	Rv0278c	-	PE-PGRS family protein PE_PGRS3
336005	0	G	SNP	A	96	81	174	97.79	181	Ile102Ile (atc/atT)	Rv0278c	-	PE-PGRS family protein PE_PGRS3
336050	0	A	SNP	G	81	72	149	98.71	155	Tyr87Tyr (tat/taC)	Rv0278c	-	PE-PGRS family protein PE_PGRS3
336053	0	G	SNP	C	78	71	149	99.33	150	Ala86Ala (gcc/gcG)	Rv0278c	-	PE-PGRS family protein PE_PGRS3
336074	0	T	SNP	C	62	62	122	97.64	127	Ala79Ala (gca/gcG)	Rv0278c	-	PE-PGRS family protein PE_PGRS3
336081	0	A	SNP	G	60	54	114	98.28	116	Val77Ala (gtg/gCg)	Rv0278c	-	PE-PGRS family protein PE_PGRS3
336082	0	C	SNP	T	58	53	108	97.37	114	Val77Met (gtg/Atg)	Rv0278c	-	PE-PGRS family protein PE_PGRS3
336113	0	G	SNP	A	32	37	69	95.83	72	Ser66Ser (agc/agT)	Rv0278c	-	PE-PGRS family protein PE_PGRS3
336140	0	G	SNP	C	13	18	29	93.94	33	Ala57Ala (gcc/gcG)	Rv0278c	-	PE-PGRS family protein PE_PGRS3
336323	0	A	SNP	G	22	4	26	96.3	27
336325	0	T	SNP	C	22	4	26	96.3	27
336326	0	A	SNP	G	22	4	25	96.3	27
336327	0	C	SNP	G	22	4	26	96.3	27
336332	0	G	SNP	C	22	4	26	96.3	27
336344	0	A	SNP	G	22	4	26	96.3	27
336345	0	T	SNP	C	22	4	26	96.3	27
336353	0	C	SNP	T	22	4	26	100	26
336356	1	G	Ins	C	21	4	25	100	25
336356	2	G	Ins	C	21	4	25	100	25
336356	3	G	Ins	T	21	4	25	100	25
336356	4	G	Ins	C	21	4	25	100	25
336356	5	G	Ins	C	21	4	25	100	25
336356	6	G	Ins	C	21	4	25	100	25
336356	7	G	Ins	C	21	4	25	100	25
336358	0	A	Del	GAP	22	4	26	100	26
336359	0	A	Del	GAP	22	4	26	100	26
336360	0	C	Del	GAP	22	4	26	89.66	29
336369	0	C	SNP	T	28	5	33	100	33
336370	0	A	SNP	G	30	5	35	100	35
336380	0	A	SNP	T	73	53	125	100	126
336400	0	C	SNP	G	74	53	124	99.22	128
336403	0	C	SNP	G	75	52	126	100	127
336405	0	A	SNP	G	74	52	126	100	126
336504	0	G	SNP	T	63	94	153	98.74	159
336535	0	T	SNP	G	73	87	159	98.77	162
336537	0	T	SNP	G	73	85	157	98.75	160
336540	0	G	SNP	T	73	85	156	98.75	160
336546	0	T	SNP	G	73	87	160	98.77	162
336557	1	C	Ins	T	62	70	132	87.42	132
336560	0	T	SNP	C	62	67	128	99.23	130	_838_ (taa/taG)	Rv0279c	PE_PGRS4	PE-PGRS family protein PE_PGRS4
336562	1	A	Ins	T	60	70	130	97.01	131		Rv0279c	PE_PGRS4	PE-PGRS family protein PE_PGRS4
336562	2	A	Ins	G	60	71	131	97.76	131		Rv0279c	PE_PGRS4	PE-PGRS family protein PE_PGRS4
336562	3	A	Ins	G	60	71	131	97.76	131		Rv0279c	PE_PGRS4	PE-PGRS family protein PE_PGRS4
336590	0	G	SNP	C	82	81	161	99.39	164	Ile828Met (atc/atG)	Rv0279c	PE_PGRS4	PE-PGRS family protein PE_PGRS4
336592	0	T	SNP	G	81	78	155	99.38	160	Ile828Leu (atc/Ctc)	Rv0279c	PE_PGRS4	PE-PGRS family protein PE_PGRS4
336611	0	G	SNP	C	77	67	144	99.31	145	Ala821Ala (gcc/gcG)	Rv0279c	PE_PGRS4	PE-PGRS family protein PE_PGRS4
336617	0	G	SNP	C	75	65	136	99.29	141	Pro819Pro (ccc/ccG)	Rv0279c	PE_PGRS4	PE-PGRS family protein PE_PGRS4
336620	0	T	SNP	C	75	59	130	99.26	135	Thr818Thr (aca/acG)	Rv0279c	PE_PGRS4	PE-PGRS family protein PE_PGRS4
336728	0	G	SNP	A	13	34	42	79.66	59	Gly782Gly (ggc/ggT)	Rv0279c	PE_PGRS4	PE-PGRS family protein PE_PGRS4
338618	0	C	SNP	G	67	4	70	98.61	72	Gly152Gly (ggg/ggC)	Rv0279c	PE_PGRS4	PE-PGRS family protein PE_PGRS4
338844	0	A	SNP	G	159	154	309	99.37	315	Val77Ala (gtg/gCg)	Rv0279c	PE_PGRS4	PE-PGRS family protein PE_PGRS4
338845	0	C	SNP	T	155	154	303	99.04	312	Val77Met (gtg/Atg)	Rv0279c	PE_PGRS4	PE-PGRS family protein PE_PGRS4
340132	0	G	SNP	A	96	118	213	100	214	Glu257Lys (gaa/Aaa)	Rv0280	PPE3	PPE family protein PPE3
340372	0	T	SNP	C	15	87	102	100	102	Ser337Pro (tcg/Ccg)	Rv0280	PPE3	PPE family protein PPE3
342146	0	A	SNP	C	100	105	203	100	205	Glu6Ala (gaa/gCa)	Rv0282	eccA3	ESX-3 secretion system protein EccA
346275	0	C	SNP	G	124	104	228	100	228	Pro214Arg (ccg/cGg)	Rv0284	eccC3	ESX-3 secretion system protein EccC3
353309	0	G	SNP	A	92	103	195	99.49	196	Ser76Asn (agc/aAc)	Rv0290	eccD3	ESX-3 secretion system protein EccD
353365	0	G	SNP	A	90	104	192	98.48	197	Ala95Thr (gcc/Acc)	Rv0290	eccD3	ESX-3 secretion system protein EccD
356528	0	A	SNP	G	119	123	240	100	242	Asn217Asp (aat/Gat)	Rv0292	eccE3	ESX-3 secretion system protein EccE
361720	0	C	SNP	T	148	142	287	98.98	293	Ala129Ala (gcc/gcT)	Rv0297	PE_PGRS5	PE-PGRS family protein PE_PGRS5
363464	0	G	SNP	A	99	102	198	99.01	203	Arg71Arg (cgg/cgA)	Rv0298	-	antitoxin
364854	0	C	SNP	G	136	116	249	99.6	253	His84Asp (cat/Gat)	Rv0302	-	transcriptional regulator
367244	0	G	SNP	A	121	114	230	100	235	Leu1841Leu (ctg/Ttg)	Rv0304c	PPE5	PPE family protein PPE5
368095	0	G	Del	GAP	78	72	148	75.38	199		Rv0304c	PPE5	PPE family protein PPE5
368097	0	G	Del	GAP	78	72	148	75	200		Rv0304c	PPE5	PPE family protein PPE5
368098	0	T	Del	GAP	78	72	148	76.53	196		Rv0304c	PPE5	PPE family protein PPE5
368099	0	T	Del	GAP	78	72	148	75.38	199		Rv0304c	PPE5	PPE family protein PPE5
368100	0	G	Del	GAP	78	72	148	75.38	199		Rv0304c	PPE5	PPE family protein PPE5
368101	0	A	Del	GAP	78	72	148	76.14	197		Rv0304c	PPE5	PPE family protein PPE5
368102	0	T	Del	GAP	78	72	148	76.53	196		Rv0304c	PPE5	PPE family protein PPE5
372913	0	A	SNP	C	85	108	189	99.48	194	Gly933Gly (ggt/ggG)	Rv0305c	PPE6	PPE family protein PPE6
373283	0	A	Del	GAP	94	93	185	98.94	189		Rv0305c	PPE6	PPE family protein PPE6
374353	0	A	SNP	G	94	80	172	100	174	Arg453Arg (cgt/cgC)	Rv0305c	PPE6	PPE family protein PPE6
376774	0	T	SNP	C	96	115	204	99.53	212	Ala94Ala (gca/gcG)	Rv0307c	-	hypothetical protein
377014	0	C	SNP	T	112	107	217	99.55	220	Leu14Leu (ctg/ctA)	Rv0307c	-	hypothetical protein
379528	0	G	SNP	T	136	126	260	98.5	266	Glu119Asp (gag/gaT)	Rv0311	-	hypothetical protein
383716	0	C	SNP	T	109	107	210	100	216	Pro39Ser (ccg/Tcg)	Rv0315	-	beta-1,3-glucanase
384380	0	A	SNP	C	119	137	255	100	256	Lys260Thr (aag/aCg)	Rv0315	-	beta-1,3-glucanase
386432	0	C	SNP	G	106	112	215	99.54	219	Gly223Ala (ggg/gCg)	Rv0318c	-	integral membrane protein
390828	0	T	SNP	C	107	88	193	100	195	Ser142Gly (agt/Ggt)	Rv0323c	-	hypothetical protein
391853	0	A	SNP	G	107	117	223	100	224	Thr168Ala (act/Gct)	Rv0324	-	transcriptional regulator
392261	0	T	SNP	C	103	108	205	98.14	215	_75Gln (tag/Cag)	Rv0325	-	hypothetical protein
396199	0	T	SNP	C	112	97	207	100	209
401318	0	A	SNP	G	107	120	222	100	227	Tyr376Cys (tac/tGc)	Rv0336	-	hypothetical protein
403980	0	G	SNP	A	94	105	198	100	199	Ala621Val (gcc/gTc)	Rv0338c	-	iron-sulfur-binding reductase
404326	0	T	SNP	C	121	96	214	99.09	219	Arg506Gly (agg/Ggg)	Rv0338c	-	iron-sulfur-binding reductase
414486	0	C	SNP	T	105	93	198	100	198	Glu152Glu (gag/gaA)	Rv0344c	lpqJ	lipoprotein LpqJ
420008	0	A	SNP	G	89	99	187	100	188	Ala58Ala (gca/gcG)	Rv0350	dnaK	chaperone protein DnaK
424320	1	T	Ins	C	108	76	184	97.35	184		Rv0354c	PPE7	PPE family protein PPE7
424981	0	G	SNP	A	125	112	233	97.53	243	Pro3233Pro (ccc/ccT)	Rv0355c	PPE8	PPE family protein PPE8
428698	0	C	SNP	T	98	81	177	100	179	Ala1994Ala (gcg/gcA)	Rv0355c	PPE8	PPE family protein PPE8
431861	0	C	SNP	T	83	94	175	98.88	179	Gly940Asp (ggc/gAc)	Rv0355c	PPE8	PPE family protein PPE8
432536	0	C	SNP	T	111	134	242	99.59	246	Gly715Asp (ggt/gAt)	Rv0355c	PPE8	PPE family protein PPE8
438543	0	G	SNP	C	103	135	231	99.58	239	Thr66Ser (acc/aGc)	Rv0360c	-	hypothetical protein
441823	0	C	SNP	T	103	106	209	99.52	210	Glu159Glu (gag/gaA)	Rv0363c	fba	fructose-bisphosphate aldolase
445780	0	C	SNP	T	134	98	232	100	232	Arg249His (cgt/cAt)	Rv0368c	-	hypothetical protein
454295	0	T	SNP	C	107	94	200	100	201	Pro26Pro (cca/ccG)	Rv0376c	-	hypothetical protein
454333	0	T	SNP	G	110	105	210	99.54	216	Thr14Pro (acg/Ccg)	Rv0376c	-	hypothetical protein
456594	0	T	SNP	C	114	115	227	99.13	231	Met76Val (atg/Gtg)	Rv0380c	-	RNA methyltransferase
457452	0	T	SNP	G	131	104	233	99.58	236	Thr124Thr (aca/acC)	Rv0381c	-	hypothetical protein
459399	0	A	SNP	C	102	87	185	100	189
460413	0	C	SNP	T	115	109	222	99.56	225	Lys530Lys (aag/aaA)	Rv0384c	clpB	chaperone protein ClpB
465300	0	C	SNP	T	118	92	208	99.53	211	Phe630Phe (ttc/ttT)	Rv0386	-	transcriptional regulator
467497	1	C	Ins	G	130	132	262	94.93	262
467508	1	C	Ins	G	132	136	268	97.1	268
467516	0	G	SNP	C	141	139	277	100	280
467526	0	C	SNP	G	125	141	264	99.63	267
467546	0	G	SNP	C	118	143	257	100	261
467557	0	A	SNP	C	118	140	255	100	258
467564	0	A	SNP	C	117	138	253	99.61	256
467585	0	G	SNP	C	107	135	238	100	242
467590	0	T	SNP	C	105	132	235	100	237
467621	0	T	SNP	G	103	122	222	99.56	226
467638	0	G	SNP	T	96	119	213	99.54	216
469538	0	C	SNP	G	145	129	269	99.64	275	Arg402Gly (cgc/Ggc)	Rv0389	purT	phosphoribosylglycinamide formyltransferase PurT
475178	0	T	SNP	C	105	110	211	99.54	216	Val80Ala (gtc/gCc)	Rv0395	-	hypothetical protein
477234	0	T	SNP	G	129	130	258	99.23	261	Glu29Asp (gaa/gaC)	Rv0398c	-	hypothetical protein
483935	0	T	SNP	G	88	84	166	100	172
484005	0	G	SNP	T	89	75	160	96.47	170	Arg10Leu (cgt/cTt)	Rv0404	fadD30	long-chain-fatty-acid--AMP ligase FadD30
484596	0	C	SNP	T	77	94	166	98.28	174	Pro207Leu (ccg/cTg)	Rv0404	fadD30	long-chain-fatty-acid--AMP ligase FadD30
485811	0	A	Del	GAP	75	77	150	96.2	158		Rv0405	pks6	membrane bound polyketide synthase
489935	0	G	SNP	C	118	104	218	99.55	223	Thr257Thr (acc/acG)	Rv0406c	-	beta lactamase-like protein
491742	0	T	SNP	C	116	107	223	100	223	Phe320Phe (ttt/ttC)	Rv0407	fgd1	F420-dependent glucose-6-phosphate dehydrogenase		phylo (not Euro-American, M. africanum, M. bovis, M. canettii, M. caprae, M. microti, M. pinipedii, Beijing, Delhi/CAS, EAI)
492150	0	G	SNP	C	117	108	224	99.12	227	Gly122Ala (ggc/gCc)	Rv0408	pta	phosphate acetyltransferase
494977	0	G	SNP	A	105	110	210	99.08	217	Cys376Tyr (tgc/tAc)	Rv0409	ackA	acetate kinase
496281	0	C	SNP	A	100	112	208	99.07	214	Arg345Leu (cgc/cTc)	Rv0410c	pknG	serine/threonine-protein kinase PknG
497491	0	G	SNP	A	99	95	193	98.98	196	Asp270Asp (gac/gaT)	Rv0411c	glnH	glutamine-binding lipoprotein GlnH		phylo (2)
498531	0	A	SNP	G	130	126	253	100	256	Ala363Ala (gct/gcC)	Rv0412c	-	membrane protein
498557	0	C	SNP	A	122	117	237	99.58	240	Asp355Tyr (gac/Tac)	Rv0412c	-	membrane protein
501527	0	C	SNP	T	110	120	225	99.14	232	Ala127Val (gcc/gTc)	Rv0415	thiO	thiamine biosynthesis oxidoreductase ThiO
502589	0	C	SNP	G	132	101	232	100	233	Ser75Cys (tcc/tGc)	Rv0417	thiG	thiazole synthase
503354	0	G	SNP	C	85	108	189	100	193
505974	0	G	SNP	A	120	114	232	100	234	Ala297Thr (gcg/Acg)	Rv0419	lpqM	lipoprotein peptidase LpqM
506622	0	A	Del	GAP	113	95	207	98.58	211		Rv0420c	-	transmembrane protein
507029	0	C	Del	GAP	113	99	212	94.64	224
513257	0	T	SNP	C	101	94	193	100	195	Met689Val (atg/Gtg)	Rv0425c	ctpH	metal cation transporting ATPase H
517358	0	T	SNP	C	112	133	242	100	245	Asp149Gly (gac/gGc)	Rv0428c	-	GCN5-like N-acetyltransferase
518987	0	C	SNP	T	129	119	243	99.2	250	Arg85Arg (cgc/cgT)	Rv0430	-	hypothetical protein
524891	0	C	SNP	A	118	118	230	100	236	Gly167Val (ggc/gTc)	Rv0436c	pssA	CDP-diacylglycerol--serineO-phosphatidyltransferase
533547	0	C	SNP	G	111	113	223	99.56	225	Glu81Asp (gag/gaC)	Rv0444c	rskA	anti-sigma-K factor RskA
541201	0	A	SNP	G	106	98	201	100	204	Leu97Leu (ctt/ctC)	Rv0450c	mmpL4	transmembrane transport protein MmpL4
542014	0	C	SNP	G	105	91	193	98.49	199
542514	0	C	SNP	G	119	128	247	100	247	His125Asp (cat/Gat)	Rv0452	-	transcriptional regulator
542956	0	T	SNP	C	95	119	209	98.62	217
544895	0	G	SNP	A	110	150	260	100	260
546357	0	A	SNP	G	116	104	219	100	220	Thr149Thr (act/acC)	Rv0456c	echA2	enoyl-CoA hydratase EchA2
549363	0	C	SNP	G	130	116	245	99.6	247	Arg82Pro (cgc/cCc)	Rv0457c	-	peptidase
551525	0	A	SNP	C	98	103	197	100	201	Arg110Arg (aga/Cga)	Rv0459	-	hypothetical protein
555366	0	C	SNP	T	100	77	174	99.44	178	Arg314Gln (cgg/cAg)	Rv0465c	-	HTH-type transcriptional regulator
555991	0	A	SNP	G	99	112	210	99.53	212	Cys106Arg (tgc/Cgc)	Rv0465c	-	HTH-type transcriptional regulator
561776	0	C	SNP	T	117	101	214	99.09	220
561777	0	C	SNP	T	119	97	212	99.08	218
565655	0	A	SNP	G	97	99	195	100	196
572591	0	C	SNP	T	113	106	213	99.55	220	Asp294Asp (gac/gaT)	Rv0483	lprQ	lipoprotein LprQ
573262	0	A	SNP	G	139	114	247	100	253	Gly180Gly (ggt/ggC)	Rv0484c	-	short-chain type oxidoreductase
575907	0	C	SNP	T	112	115	222	99.56	228	Ala187Val (gca/gTa)	Rv0486	mshA	D-inositol 3-phosphate glycosyltransferase		phylo (Beijing)	ethionamide (ETH)
580772	0	T	SNP	A	63	64	124	93.38	136
580774	0	G	Del	GAP	65	63	128	93.43	137
580775	0	G	Del	GAP	65	63	128	94.12	136
580776	0	G	Del	GAP	65	63	128	93.43	137
580777	0	G	Del	GAP	65	63	128	93.43	137
580778	0	C	Del	GAP	65	63	128	94.12	136
580779	0	A	Del	GAP	65	63	128	94.81	135
580780	0	C	Del	GAP	65	63	128	93.43	137
580781	0	C	Del	GAP	65	63	128	94.12	136
580782	0	A	Del	GAP	65	63	128	94.81	135
580783	0	C	Del	GAP	65	63	128	93.43	137
580784	0	C	Del	GAP	65	63	128	94.12	136
580785	0	C	Del	GAP	65	63	128	94.81	135
580786	0	G	Del	GAP	65	63	128	95.52	134
580787	0	C	Del	GAP	65	63	128	94.81	135
580788	0	T	Del	GAP	65	63	128	95.52	134
580789	0	T	Del	GAP	65	63	128	95.52	134
580790	0	G	Del	GAP	65	63	128	94.12	136
580791	0	C	Del	GAP	65	63	128	94.81	135
580792	0	G	Del	GAP	65	63	128	94.81	135
580793	0	G	Del	GAP	65	63	128	95.52	134
580794	0	G	Del	GAP	65	63	128	94.12	136
580795	0	G	Del	GAP	64	63	127	92.7	137
580796	0	G	Del	GAP	64	63	127	92.7	137
580797	0	A	Del	GAP	64	63	127	93.38	136
583171	0	A	SNP	C	119	133	248	98.44	256	Ser70Ala (tcg/Gcg)	Rv0492c	-	GMC-type oxidoreductase
584171	0	T	SNP	C	101	118	217	100	219	Ser174Gly (agt/Ggt)	Rv0493c	-	hypothetical protein
590436	0	T	SNP	C	116	104	215	100	220	Ala118Ala (gct/gcC)	Rv0500	proC	pyrroline-5-carboxylate reductase
597816	0	A	SNP	G	101	90	189	100	191	Ala206Ala (gca/gcG)	Rv0507	mmpL2	transmembrane transport protein MmpL2
598475	0	G	SNP	A	82	106	186	100	188	Arg426His (cgc/cAc)	Rv0507	mmpL2	transmembrane transport protein MmpL2
599868	0	A	SNP	G	109	93	199	100	202	Arg890Arg (cga/cgG)	Rv0507	mmpL2	transmembrane transport protein MmpL2
605150	0	G	SNP	A	134	109	240	99.18	245	Arg183Arg (cgg/cgA)	Rv0512	hemB	delta-aminolevulinic acid dehydratase
607677	0	A	SNP	G	104	118	217	98.67	225	Tyr376Cys (tac/tGc)	Rv0515	-	hypothetical protein
610120	0	T	SNP	G	107	111	214	100	218
611048	0	T	SNP	G	117	109	225	98.26	230
620625	0	A	SNP	G	122	111	230	100	233	Ile245Met (ata/atG)	Rv0529	ccsA	cytochrome C-type biogenesis protein CcsA
621598	0	C	SNP	T	106	124	230	99.14	232	Pro231Leu (ccc/cTc)	Rv0530	-	hypothetical protein
623472	0	A	SNP	G	108	78	185	100	186	Asp227Gly (gac/gGc)	Rv0532	PE_PGRS6	PE-PGRS family protein PE_PGRS6
623508	0	C	SNP	G	96	95	189	100	191	Ala239Gly (gcc/gGc)	Rv0532	PE_PGRS6	PE-PGRS family protein PE_PGRS6
623559	0	A	Del	GAP	98	74	159	96.09	179		Rv0532	PE_PGRS6	PE-PGRS family protein PE_PGRS6
623560	0	C	Del	GAP	98	74	159	96.09	179		Rv0532	PE_PGRS6	PE-PGRS family protein PE_PGRS6
623561	0	G	Del	GAP	98	74	159	95.56	180		Rv0532	PE_PGRS6	PE-PGRS family protein PE_PGRS6
623562	0	G	Del	GAP	98	74	159	96.09	179		Rv0532	PE_PGRS6	PE-PGRS family protein PE_PGRS6
623563	0	C	Del	GAP	98	74	159	96.63	178		Rv0532	PE_PGRS6	PE-PGRS family protein PE_PGRS6
623564	0	G	Del	GAP	98	74	159	96.63	178		Rv0532	PE_PGRS6	PE-PGRS family protein PE_PGRS6
623565	0	G	Del	GAP	98	74	159	97.18	177		Rv0532	PE_PGRS6	PE-PGRS family protein PE_PGRS6
623566	0	C	Del	GAP	98	74	159	97.73	176		Rv0532	PE_PGRS6	PE-PGRS family protein PE_PGRS6
623567	0	G	Del	GAP	98	74	159	97.18	177		Rv0532	PE_PGRS6	PE-PGRS family protein PE_PGRS6
627485	0	G	SNP	A	109	148	251	100	257	Val80Ile (gtc/Atc)	Rv0536	galE3	UDP-glucose 4-epimerase GalE
628864	0	T	SNP	C	98	107	203	99.03	207	Thr290Ala (acc/Gcc)	Rv0537c	-	integral membrane protein
630722	0	G	SNP	C	128	136	259	100	264	Arg228Pro (cgg/cCg)	Rv0538	-	membrane protein
637319	0	G	SNP	A	101	78	179	100	179	Pro49Ser (cct/Tct)	Rv0545c	pitA	low-affinity inorganic phosphate transporter
640954	0	A	SNP	G	115	115	228	99.14	232
648002	0	T	SNP	G	95	113	205	99.52	209	Leu15Arg (ctc/cGc)	Rv0556	-	transmembrane protein
648856	0	T	SNP	C	99	119	215	100	218	Gly107Gly (ggt/ggC)	Rv0557	mgtA	GDP-mannose-dependent alpha-mannosyltransferase		phylo (not Euro-American, M. africanum, M. bovis, M. canettii, M. caprae, M. microti, M. pinipedii, Beijing, Delhi/CAS, EAI)
655986	0	T	SNP	G	106	98	199	99.51	205
657081	0	C	SNP	T	86	113	192	100	199	Val130Val (gtg/gtA)	Rv0565c	-	monooxygenase
657142	0	C	SNP	T	87	98	182	100	185	Arg110His (cgc/cAc)	Rv0565c	-	monooxygenase
659341	0	T	SNP	C	84	87	168	99.42	172
662911	0	T	SNP	C	128	117	239	100	245	Ala539Ala (gct/gcC)	Rv0570	nrdZ	vitamin B12-dependent ribonucleoside-diphosphate reductase
665293	0	A	SNP	G	116	88	200	100	204	Phe31Leu (ttc/Ctc)	Rv0572c	-	hypothetical protein
669033	0	T	SNP	A	111	117	224	98.7	231	Asp238Val (gac/gTc)	Rv0575c	-	oxidoreductase
669398	0	T	SNP	C	126	118	243	100	244	Gln116Gln (caa/caG)	Rv0575c	-	oxidoreductase
670545	0	G	SNP	A	119	138	249	99.61	258	Arg233His (cgc/cAc)	Rv0576	-	transcriptional regulator
672491	0	C	SNP	G	115	117	224	99.57	233	Gly1142Gly (ggg/ggC)	Rv0578c	PE_PGRS7	PE-PGRS family protein PE_PGRS7
672517	0	T	Del	GAP	77	75	154	76	200		Rv0578c	PE_PGRS7	PE-PGRS family protein PE_PGRS7
672518	0	G	Del	GAP	77	75	154	75.25	202		Rv0578c	PE_PGRS7	PE-PGRS family protein PE_PGRS7
672519	0	C	Del	GAP	77	74	153	76.26	198		Rv0578c	PE_PGRS7	PE-PGRS family protein PE_PGRS7
672521	0	G	Del	GAP	77	74	153	75.5	200		Rv0578c	PE_PGRS7	PE-PGRS family protein PE_PGRS7
673238	0	A	SNP	G	92	124	210	100	216	His893His (cat/caC)	Rv0578c	PE_PGRS7	PE-PGRS family protein PE_PGRS7
673564	0	C	SNP	T	118	33	146	98.69	153	Ala785Thr (gcc/Acc)	Rv0578c	PE_PGRS7	PE-PGRS family protein PE_PGRS7
683829	0	C	SNP	T	128	144	270	98.91	275	Ala148Ala (gcg/gcA)	Rv0585c	-	integral membrane protein
685461	0	C	SNP	G	105	106	211	100	211	Ala111Ala (gcc/gcG)	Rv0587	yrbE2A	hypothetical protein
685608	0	T	SNP	C	109	96	199	100	205	Leu160Leu (ctt/ctC)	Rv0587	yrbE2A	hypothetical protein
686264	0	G	SNP	A	136	104	239	100	240	Ala113Thr (gcg/Acg)	Rv0588	-	hypothetical protein
686972	0	T	SNP	C	96	88	183	100	184	Phe51Ser (ttc/tCc)	Rv0589	mce2A	Mce family protein Mce2A
688792	1	T	Ins	G	102	97	199	93.43	199
690450	0	A	SNP	C	130	143	272	100	273	Ala464Ala (gca/gcC)	Rv0591	mce2C	Mce family protein Mce2C
690465	0	T	SNP	G	136	142	272	100	278	Leu469Leu (ctt/ctG)	Rv0591	mce2C	Mce family protein Mce2C
694531	0	A	SNP	G	97	114	207	99.06	213	Asn432Ser (aac/aGc)	Rv0594	mce2F	Mce family protein Mce2F
696917	0	G	SNP	T	112	124	233	99.58	237
698968	0	G	SNP	A	97	138	227	100	235	Gly9Gly (ggc/ggT)	Rv0601c	-	two component sensor kinase HK2
699840	0	A	SNP	C	122	114	235	99.16	238
707334	0	T	SNP	C	133	155	282	98.63	292	Thr728Ala (acc/Gcc)	Rv0613c	-	hypothetical protein
712693	0	A	SNP	G	129	123	248	99.6	253
713310	0	T	SNP	C	126	114	237	100	240	Cys199Arg (tgt/Cgt)	Rv0620	galK	galactokinase
721373	0	T	SNP	G	111	121	231	97.48	238	Glu120Asp (gaa/gaC)	Rv0629c	recD	exonuclease V subunit alpha RecD
725190	0	G	SNP	A	96	107	197	100	203	Phe1039Phe (ttc/ttT)	Rv0631c	recC	exonuclease V subunit gamma RecC
737709	0	G	SNP	A	113	112	221	100	225	His147His (cac/caT)	Rv0643c	mmaA3	methoxy mycolic acid synthase MmaA3
738522	0	T	SNP	G	123	91	213	100	214	Glu213Asp (gaa/gaC)	Rv0644c	mmaA2	cyclopropane mycolic acid synthase CmaA
754186	0	A	SNP	G	132	118	247	100	250	Leu75Pro (ctc/cCc)	Rv0658c	-	integral membrane protein
757139	0	C	SNP	A	106	116	220	99.55	223	Arg335Ser (cgc/Agc)	Rv0663	atsD	arylsulfatase AtsD
757182	0	A	SNP	G	114	123	237	99.58	238	Asp349Gly (gac/gGc)	Rv0663	atsD	arylsulfatase AtsD
761155	0	C	SNP	T	113	125	235	100	238	Ser450Leu (tcg/tTg)	Rv0667	rpoB	DNA-directed RNA polymerase subunit beta	rifampicin (RMP)		rifampicin (RMP)
763031	0	T	SNP	C	98	117	210	100	215	Ala1075Ala (gct/gcC)	Rv0667	rpoB	DNA-directed RNA polymerase subunit beta		phylo (4)	rifampicin (RMP)
764841	0	T	SNP	C	92	111	201	99.51	204	Ile491Thr (atc/aCc)	Rv0668	rpoC	DNA-directed RNA polymerase subunit beta'
766645	0	A	SNP	C	108	111	217	98.65	222	Glu1092Asp (gaa/gaC)	Rv0668	rpoC	DNA-directed RNA polymerase subunit beta'
767414	0	G	SNP	A	107	82	186	100	189
773497	0	C	SNP	A	110	118	227	100	228	Phe125Leu (ttc/ttA)	Rv0673	echA4	enoyl-CoA hydratase EchA4
775639	0	T	SNP	C	104	146	249	100	250	Ile948Val (att/Gtt)	Rv0676c	mmpL5	transmembrane transport protein MmpL5
776100	0	G	SNP	A	105	108	210	100	213	Thr794Ile (acc/aTc)	Rv0676c	mmpL5	transmembrane transport protein MmpL5
776182	0	C	SNP	T	116	94	207	99.06	212	Asp767Asn (gac/Aac)	Rv0676c	mmpL5	transmembrane transport protein MmpL5
779615	0	G	SNP	C	100	109	204	100	209	Asn142Lys (aac/aaG)	Rv0679c	-	hypothetical protein
781395	0	T	SNP	C	99	103	199	100	202							streptomycin (SM)
784092	0	C	SNP	T	110	90	199	100	200	Val536Val (gtc/gtT)	Rv0684	fusA1	elongation factor G
791249	0	C	SNP	T	91	105	195	98.49	199	Ala140Thr (gcc/Acc)	Rv0691c	-	mycofactocin biosynthesis transcriptional regulator MftR
797736	0	C	SNP	T	113	109	222	99.11	224	Leu268Leu (ctc/ctT)	Rv0697	-	dehydrogenase		phylo (2,2,1)
798355	0	G	SNP	C	131	122	251	100	253	Ala475Pro (gcc/Ccc)	Rv0697	-	dehydrogenase
799666	0	A	SNP	G	109	102	206	99.53	212	Asp13Gly (gac/gGc)	Rv0699	-	hypothetical protein
811753	0	C	SNP	T	94	103	194	99.49	198	His4His (cac/caT)	Rv0715	rplX	50S ribosomal protein L24
820483	0	G	SNP	T	124	111	227	100	235	Ala6Asp (gcc/gAc)	Rv0727c	fucA	L-fuculose phosphate aldolase FucA
820752	0	C	SNP	T	127	121	245	100	248	Arg242His (cgc/cAc)	Rv0728c	serA2	D-3-phosphoglycerate dehydrogenase SerA
830868	1	G	Ins	G	116	101	217	87.5	217		Rv0739	-	hypothetical protein
830868	2	G	Ins	C	116	101	217	87.5	217		Rv0739	-	hypothetical protein
835611	0	C	SNP	T	113	136	246	100	249	Thr153Met (acg/aTg)	Rv0745	-	hypothetical protein
836272	0	A	SNP	G	95	121	211	99.54	217	Glu191Gly (gag/gGg)	Rv0746	PE_PGRS9	PE-PGRS family protein PE_PGRS9
836291	0	A	SNP	G	100	103	199	98.54	206	Gly197Gly (gga/ggG)	Rv0746	PE_PGRS9	PE-PGRS family protein PE_PGRS9
836538	0	A	SNP	G	115	113	224	100	228	Asn280Asp (aac/Gac)	Rv0746	PE_PGRS9	PE-PGRS family protein PE_PGRS9
836658	0	A	SNP	G	148	114	254	99.62	263	Thr320Ala (acc/Gcc)	Rv0746	PE_PGRS9	PE-PGRS family protein PE_PGRS9
837033	0	A	SNP	G	71	157	225	100	228	Thr445Ala (acc/Gcc)	Rv0746	PE_PGRS9	PE-PGRS family protein PE_PGRS9
838990	0	C	SNP	G	52	56	106	87.8	123	Ala180Ala (gcc/gcG)	Rv0747	PE_PGRS10	PE-PGRS family protein PE_PGRS10
839123	0	A	SNP	G	83	41	121	98.41	126	Arg225Gly (agg/Ggg)	Rv0747	PE_PGRS10	PE-PGRS family protein PE_PGRS10
839129	0	C	SNP	G	84	40	121	100	124	Arg227Gly (cgc/Ggc)	Rv0747	PE_PGRS10	PE-PGRS family protein PE_PGRS10
839194	0	A	SNP	G	111	72	177	100	183	Thr248Thr (aca/acG)	Rv0747	PE_PGRS10	PE-PGRS family protein PE_PGRS10
839334	0	A	SNP	G	99	81	179	100	180	Lys295Arg (aaa/aGa)	Rv0747	PE_PGRS10	PE-PGRS family protein PE_PGRS10
839348	0	A	SNP	G	105	81	181	99.47	187	Ser300Gly (agc/Ggc)	Rv0747	PE_PGRS10	PE-PGRS family protein PE_PGRS10
839977	0	C	SNP	T	4	4	6	100	8	Gly509Gly (ggc/ggT)	Rv0747	PE_PGRS10	PE-PGRS family protein PE_PGRS10
839995	0	G	SNP	C	6	10	13	100	16	Leu515Phe (ttg/ttC)	Rv0747	PE_PGRS10	PE-PGRS family protein PE_PGRS10
839999	0	G	SNP	T	7	10	17	100	17	Ala517Ser (gcc/Tcc)	Rv0747	PE_PGRS10	PE-PGRS family protein PE_PGRS10
840003	0	C	SNP	G	10	14	24	100	24	Ala518Gly (gcc/gGc)	Rv0747	PE_PGRS10	PE-PGRS family protein PE_PGRS10
840016	0	G	SNP	A	13	15	26	96.55	29	Gly522Gly (ggg/ggA)	Rv0747	PE_PGRS10	PE-PGRS family protein PE_PGRS10
840017	0	G	SNP	A	12	16	27	93.33	30	Ala523Thr (gcc/Acc)	Rv0747	PE_PGRS10	PE-PGRS family protein PE_PGRS10
840018	0	C	SNP	G	13	15	26	96.55	29	Ala523Gly (gcc/gGc)	Rv0747	PE_PGRS10	PE-PGRS family protein PE_PGRS10
840195	0	G	Del	GAP	22	16	38	92.68	41		Rv0747	PE_PGRS10	PE-PGRS family protein PE_PGRS10
840196	0	G	Del	GAP	22	16	38	100	38		Rv0747	PE_PGRS10	PE-PGRS family protein PE_PGRS10
840197	0	G	Del	GAP	22	16	38	100	38		Rv0747	PE_PGRS10	PE-PGRS family protein PE_PGRS10
840198	0	G	Del	GAP	22	16	38	100	38		Rv0747	PE_PGRS10	PE-PGRS family protein PE_PGRS10
840199	0	A	Del	GAP	22	16	38	100	38		Rv0747	PE_PGRS10	PE-PGRS family protein PE_PGRS10
840200	0	A	Del	GAP	22	16	38	100	38		Rv0747	PE_PGRS10	PE-PGRS family protein PE_PGRS10
840201	0	G	Del	GAP	21	16	37	97.37	38		Rv0747	PE_PGRS10	PE-PGRS family protein PE_PGRS10
840202	0	C	Del	GAP	21	16	37	97.37	38		Rv0747	PE_PGRS10	PE-PGRS family protein PE_PGRS10
840203	0	A	Del	GAP	21	16	37	97.37	38		Rv0747	PE_PGRS10	PE-PGRS family protein PE_PGRS10
840204	0	C	Del	GAP	21	16	37	97.37	38		Rv0747	PE_PGRS10	PE-PGRS family protein PE_PGRS10
840205	0	C	Del	GAP	21	16	37	97.37	38		Rv0747	PE_PGRS10	PE-PGRS family protein PE_PGRS10
840206	0	C	Del	GAP	21	16	37	97.37	38		Rv0747	PE_PGRS10	PE-PGRS family protein PE_PGRS10
840207	0	T	Del	GAP	21	16	37	97.37	38		Rv0747	PE_PGRS10	PE-PGRS family protein PE_PGRS10
840208	0	C	Del	GAP	21	16	37	97.37	38		Rv0747	PE_PGRS10	PE-PGRS family protein PE_PGRS10
840209	0	G	Del	GAP	21	16	37	94.87	39		Rv0747	PE_PGRS10	PE-PGRS family protein PE_PGRS10
840210	0	C	Del	GAP	21	16	37	94.87	39		Rv0747	PE_PGRS10	PE-PGRS family protein PE_PGRS10
840496	0	C	SNP	G	50	45	93	89.62	106	Gly682Gly (ggc/ggG)	Rv0747	PE_PGRS10	PE-PGRS family protein PE_PGRS10
840794	0	A	SNP	G	119	84	195	99.02	205	Ser782Gly (agc/Ggc)	Rv0747	PE_PGRS10	PE-PGRS family protein PE_PGRS10
840795	0	G	SNP	C	115	80	188	98.98	197	Ser782Thr (agc/aCc)	Rv0747	PE_PGRS10	PE-PGRS family protein PE_PGRS10
841764	0	G	SNP	C	95	97	191	100	192	Thr37Thr (acc/acG)	Rv0749A	-	hypothetical protein
842030	0	C	SNP	T	99	85	180	98.92	186
846453	1	C	Ins	G	115	116	231	92.77	231		Rv0754	PE_PGRS11	PE-PGRS family protein PE_PGRS11
847995	0	T	SNP	C	108	127	234	100	235
852910	0	C	SNP	T	99	99	194	100	198	Pro172Leu (ccc/cTc)	Rv0758	phoR	two component system response sensor kinase PhoR
854253	0	C	Del	GAP	96	106	199	91.82	220
857696	0	A	SNP	G	123	128	245	100	251	Ala114Ala (gct/gcC)	Rv0764c	cyp51	lanosterol 14-alpha demethylase
861216	0	T	SNP	G	109	122	224	99.57	232	Leu102Arg (ctc/cGc)	Rv0768	aldA	aldehyde dehydrogenase AldA
866051	0	G	SNP	A	101	107	204	99.52	209	Arg447Cys (cgc/Tgc)	Rv0773c	ggtA	bifunctional cephalosporin acylase/gamma-glutamyltranspeptidase
874835	1	C	Ins	C	109	75	184	95.83	184
874835	2	C	Ins	G	109	75	184	95.83	184
876141	0	G	SNP	T	140	103	241	100	243
880562	0	G	SNP	T	138	111	248	100	249	Cys408Phe (tgc/tTc)	Rv0785	-	KsdD-like steroid dehydrogenase
882257	0	T	SNP	C	136	127	261	100	263	Tyr267His (tac/Cac)	Rv0787	-	hypothetical protein
888647	0	C	SNP	T	111	114	223	98.68	228
890549	0	G	SNP	A	51	110	157	100	161	Trp54_ (tgg/tgA)	Rv0797	-	insertion sequence element IS1547 transposase
891011	0	A	SNP	G	121	77	194	100	198	Leu208Leu (cta/ctG)	Rv0797	-	insertion sequence element IS1547 transposase
892272	0	G	SNP	A	90	112	199	98.54	205	Pro334Pro (ccc/ccT)	Rv0799c	-	hypothetical protein
892416	0	C	SNP	T	118	105	222	98.24	227	Val286Val (gtg/gtA)	Rv0799c	-	hypothetical protein
893592	0	A	SNP	C	135	134	266	99.26	271	Asp92Ala (gac/gCc)	Rv0800	pepC	M18 family aminopeptidase
893733	0	T	SNP	G	133	133	258	100	266	Leu139Arg (ctg/cGg)	Rv0800	pepC	M18 family aminopeptidase
900221	0	T	SNP	C	103	122	221	100	225	Val370Val (gta/gtG)	Rv0806c	cpsY	exopolysaccharide phosphotransferase CpsY
903537	0	G	SNP	T	134	99	230	99.57	234	Arg476Leu (cgg/cTg)	Rv0808	purF	amidophosphoribosyltransferase
903550	0	T	SNP	C	130	103	230	100	233	Ala480Ala (gct/gcC)	Rv0808	purF	amidophosphoribosyltransferase
903913	0	T	SNP	C	132	115	245	100	247	Gly63Gly (ggt/ggC)	Rv0809	purM	phosphoribosylformylglycinamidine cyclo-ligase PurM
906857	0	A	SNP	G	101	119	217	100	220	Ile145Met (ata/atG)	Rv0812	-	amino acid aminotransferase
908186	0	T	SNP	C	114	97	211	97.24	217	Thr100Ala (acc/Gcc)	Rv0814c	-	hypothetical protein
909166	0	C	SNP	T	96	118	208	99.53	215	Leu51Leu (ctg/ctA)	Rv0815c	cysA2	thiosulfate sulfurtransferase CysA
916686	0	G	Del	GAP	118	99	215	93.13	233		Rv0823c	-	tRNA-dihydrouridine synthase
916687	0	G	Del	GAP	116	99	214	97.73	220		Rv0823c	-	tRNA-dihydrouridine synthase
916688	0	A	Del	GAP	116	99	214	98.17	219		Rv0823c	-	tRNA-dihydrouridine synthase
916690	0	C	SNP	A	119	98	211	97.31	223	Ala319Ala (gcg/gcT)	Rv0823c	-	tRNA-dihydrouridine synthase
919351	0	A	SNP	C	109	109	215	99.54	219	Phe68Cys (ttc/tGc)	Rv0825c	-	hypothetical protein
921813	0	C	SNP	G	88	111	199	99	201
925453	0	C	SNP	T	129	148	266	98.58	281	Ala31Ala (gcc/gcT)	Rv0833	PE_PGRS13	PE-PGRS family protein PE_PGRS13
927110	0	A	SNP	G	74	63	133	100	137	Ser584Gly (agt/Ggt)	Rv0833	PE_PGRS13	PE-PGRS family protein PE_PGRS13
927385	0	A	SNP	G	95	63	155	100	158	Gly675Gly (gga/ggG)	Rv0833	PE_PGRS13	PE-PGRS family protein PE_PGRS13
931123	0	T	SNP	C	111	134	242	100	245	Tyr57Tyr (tat/taC)	Rv0835	lpqQ	lipoprotein LpqQ		phylo (not 4)
932280	0	T	SNP	C	120	118	236	99.58	239	_218Trp (tag/tGg)	Rv0836c	-	hypothetical protein
934230	0	C	SNP	G	110	97	205	100	207
934611	0	G	SNP	T	109	107	211	100	216
940602	0	C	SNP	G	111	133	241	100	244	Gly169Arg (ggt/Cgt)	Rv0844c	narL	nitrate/nitrite response transcriptional regulator NarL
941722	0	T	SNP	G	111	105	215	99.54	217	Ile178Ser (att/aGt)	Rv0845	-	sensor histidine kinase NarS
941845	0	C	SNP	A	109	99	206	100	208	Ala219Glu (gcg/gAg)	Rv0845	-	sensor histidine kinase NarS
945214	0	G	SNP	A	126	114	236	100	240	Gly93Ser (ggt/Agt)	Rv0848	cysK2	cysteine synthase CysK
949535	0	T	SNP	C	107	105	210	100	212	Ala528Ala (gca/gcG)	Rv0853c	pdc	alpha-keto-acid decarboxylase
951702	0	C	SNP	T	115	108	210	99.11	225	Ala24Val (gcc/gTc)	Rv0855	far	fatty-acid-CoA racemase
954101	0	C	SNP	T	116	114	223	98.29	234	Ala274Thr (gcc/Acc)	Rv0858c	dapC	N-succinyldiaminopimelate aminotransferase DapC
954468	0	C	SNP	G	126	100	221	98.26	230	Ala151Ala (gcg/gcC)	Rv0858c	dapC	N-succinyldiaminopimelate aminotransferase DapC
955524	0	A	SNP	G	97	108	205	100	205	Ser150Gly (agc/Ggc)	Rv0859	-	acyltransferase
957117	0	T	SNP	C	102	104	204	100	206	Asp275Asp (gat/gaC)	Rv0860	fadB	fatty oxidation protein FadB
960367	0	A	SNP	G	97	93	187	99.48	191	Leu749Ser (ttg/tCg)	Rv0862c	-	hypothetical protein
969762	0	C	SNP	G	113	85	195	99.5	199	Gly161Gly (ggg/ggC)	Rv0872c	PE_PGRS15	PE-PGRS family protein PE_PGRS15
972980	0	C	SNP	T	107	104	208	99.06	213	Gly243Ser (ggc/Agc)	Rv0874c	-	hypothetical protein
976897	1	T	Ins	T	89	50	139	87.42	143		Rv0878c	PPE13	PPE family protein PPE13
976897	2	T	Ins	G	87	53	140	88.05	143		Rv0878c	PPE13	PPE family protein PPE13
976897	3	T	Ins	G	87	52	139	87.42	141		Rv0878c	PPE13	PPE family protein PPE13
976897	4	T	Ins	G	85	53	138	86.79	141		Rv0878c	PPE13	PPE family protein PPE13
979704	0	G	SNP	C	98	97	190	99.49	196	Gly115Arg (ggc/Cgc)	Rv0881	-	tRNA/rRNA methyltransferase
986463	0	G	SNP	C	118	117	233	100	235
987585	1	A	Ins	G	102	99	201	92.63	201		Rv0888	-	hypothetical protein
989577	0	C	SNP	T	128	123	247	99.21	253	Trp95_ (tgg/tgA)	Rv0889c	citA	citrate synthase 2
990001	0	G	SNP	C	101	129	229	100	230	Pro866Ala (ccc/Gcc)	Rv0890c	-	HTH-type transcriptional regulator
991896	0	T	SNP	C	120	117	236	98.75	240	Glu234Gly (gag/gGg)	Rv0890c	-	HTH-type transcriptional regulator
993346	0	A	SNP	C	108	100	206	100	208	Val37Gly (gtt/gGt)	Rv0891c	-	hypothetical protein
996205	0	T	SNP	C	101	108	207	98.58	212	Lys31Glu (aag/Gag)	Rv0893c	-	S-adenosylmethionine-dependentmethyltransferase
996346	0	G	SNP	A	83	116	199	99.5	200
1010204	1	C	Ins	G	104	112	216	96.86	216		Rv0907	-	hypothetical protein
1011511	0	A	SNP	C	104	102	203	100	206	Tyr459Ser (tac/tCc)	Rv0907	-	hypothetical protein
1020942	0	T	SNP	G	145	139	281	99.3	286	Ser130Arg (agt/Cgt)	Rv0915c	PPE14	PPE family protein PPE14
1022003	0	A	SNP	C	95	94	186	98.44	192
1024346	0	A	SNP	G	113	114	226	100	227	Ser46Gly (agt/Ggt)	Rv0918	-	hypothetical protein
1025106	0	T	SNP	C	103	99	201	99.02	204	Phe141Phe (ttt/ttC)	Rv0919	-	GCN5-like N-acetyltransferase
1028217	0	G	SNP	A	96	107	199	100	203	Gly178Asp (ggc/gAc)	Rv0922	-	transposase
1034209	0	G	Del	GAP	119	100	218	99.1	221		Rv0927c	-	oxidoreductase
1034210	0	C	Del	GAP	119	100	218	99.1	221		Rv0927c	-	oxidoreductase
1034211	0	T	Del	GAP	119	100	218	99.55	220		Rv0927c	-	oxidoreductase
1034758	0	C	SNP	T	89	125	213	99.53	215
1037012	0	T	SNP	C	111	131	240	100	242	Met5Thr (atg/aCg)	Rv0930	pstA1	phosphate ABC transporter permease PstA
1037911	0	C	SNP	T	115	103	212	100	218	Arg305_ (cga/Tga)	Rv0930	pstA1	phosphate ABC transporter permease PstA
1040251	0	C	SNP	A	99	76	173	99.43	176	Pro266Pro (ccg/ccT)	Rv0932c	pstS2	phosphate ABC transporter substrate-binding lipoprotein PstS
1047165	0	T	SNP	C	105	115	217	100	220	Cys344Arg (tgc/Cgc)	Rv0938	ligD	multifunctional non-homologous end joining DNA repair protein/ATP dependent DNA ligase LigD
1054784	0	C	SNP	G	140	147	285	99.65	288	Arg180Gly (cgc/Ggc)	Rv0945	-	oxidoreductase
1066921	0	G	SNP	T	96	118	214	97.72	219	Ala282Ser (gcc/Tcc)	Rv0955	-	integral membrane protein
1068151	0	T	SNP	C	96	118	212	100	214	His197His (cat/caC)	Rv0956	purN	phosphoribosylglycinamide formyltransferase PurN
1068432	0	A	SNP	G	104	93	194	100	197	Pro76Pro (cca/ccG)	Rv0957	purH	bifunctionalphosphoribosylaminoimidazolecarboxamide formyltransferase/inosinemonophosphate cyclohydrolase
1070702	0	T	SNP	C	135	81	213	100	216	Ser274Pro (tcc/Ccc)	Rv0958	-	magnesium chelatase
1071966	0	A	SNP	G	127	136	260	99.62	264	Asn238Asp (aac/Gac)	Rv0959	-	hypothetical protein
1074558	0	G	SNP	A	140	125	259	100	265	Pro186Leu (ccc/cTc)	Rv0962c	lprP	lipoprotein LprP
1075279	0	T	SNP	C	124	112	231	100	236
1076309	0	G	SNP	T	127	113	236	100	240	Pro124Thr (cct/Act)	Rv0964c	-	hypothetical protein
1076689	0	A	SNP	C	102	134	233	99.58	237
1076880	0	C	SNP	T	83	102	179	100	185	Ala106Ala (gcg/gcA)	Rv0965c	-	hypothetical protein
1077312	0	A	SNP	G	111	100	209	100	211	Val175Ala (gtg/gCg)	Rv0966c	-	hypothetical protein
1079927	0	C	SNP	A	150	134	280	100	284	Thr395Thr (acc/acA)	Rv0969	ctpV	copper-exporting ATPase
1080192	0	G	SNP	A	110	125	229	99.58	236	Asp484Asn (gat/Aat)	Rv0969	ctpV	copper-exporting ATPase
1081681	0	T	SNP	C	116	124	238	100	240	Val210Val (gtt/gtC)	Rv0970	-	integral membrane protein
1087193	0	G	SNP	C	120	121	240	100	241	Asn51Lys (aac/aaG)	Rv0974c	accD2	acetyl-/propionyl-CoA carboxylase subunit beta
1090188	1	A	Ins	G	106	105	211	93.78	211
1093406	0	A	SNP	G	112	113	218	100	225	Val317Val (gtt/gtC)	Rv0978c	PE_PGRS17	PE-PGRS family protein PE_PGRS17
1095644	0	C	SNP	T	23	52	74	100	75	Ala270Thr (gcg/Acg)	Rv0980c	PE_PGRS18	PE-PGRS family protein PE_PGRS18
1095678	0	A	SNP	G	40	35	75	100	75	Gly258Gly (ggt/ggC)	Rv0980c	PE_PGRS18	PE-PGRS family protein PE_PGRS18
1096299	0	C	SNP	G	16	58	73	97.37	76	Ala51Ala (gcg/gcC)	Rv0980c	PE_PGRS18	PE-PGRS family protein PE_PGRS18
1096323	0	G	SNP	T	15	29	43	95.65	46	His43Gln (cac/caA)	Rv0980c	PE_PGRS18	PE-PGRS family protein PE_PGRS18
1096398	0	C	SNP	T	26	12	38	92.68	41	Ala18Ala (gcg/gcA)	Rv0980c	PE_PGRS18	PE-PGRS family protein PE_PGRS18
1096567	0	A	SNP	G	90	9	96	96.12	103
1096633	0	T	SNP	G	98	63	158	100	161
1097220	0	C	SNP	T	94	109	201	99.02	205	Ser133Ser (tcc/tcT)	Rv0981	mprA	two-component response regulator MrpA
1097442	0	C	SNP	T	128	98	223	98.69	229	Asp207Asp (gac/gaT)	Rv0981	mprA	two-component response regulator MrpA
1098523	0	T	SNP	A	118	115	230	98.73	236	Leu339His (ctt/cAt)	Rv0982	mprB	two component histidine-protein kinase/phosphatase MprB
1099058	0	G	SNP	A	118	117	224	99.58	236
1100234	0	T	SNP	C	118	108	223	100	226	Leu390Pro (ctg/cCg)	Rv0983	pepD	serine protease PepD
1102117	0	G	SNP	A	94	89	180	98.39	186	Val105Val (gtg/gtA)	Rv0986	-	adhesion component ABC transporter ATP-binding protein
1102468	0	C	SNP	A	81	75	154	98.73	158	Gly222Gly (ggc/ggA)	Rv0986	-	adhesion component ABC transporter ATP-binding protein
1102646	0	G	SNP	A	106	80	183	100	186	Ala35Ala (gcg/gcA)	Rv0987	-	adhesion component ABC transporter permease
1103656	0	C	SNP	T	113	89	198	100	202	Ala372Val (gcc/gTc)	Rv0987	-	adhesion component ABC transporter permease
1104690	0	T	SNP	G	94	96	189	100	190	Phe717Val (ttc/Gtc)	Rv0987	-	adhesion component ABC transporter permease
1105686	0	C	SNP	G	99	105	201	99.03	206	Leu191Val (ctg/Gtg)	Rv0988	-	hypothetical protein
1105687	0	T	SNP	C	100	106	203	98.56	209	Leu191Pro (ctg/cCg)	Rv0988	-	hypothetical protein
1106422	0	T	SNP	C	95	100	193	98.98	197	Ile321Val (ata/Gta)	Rv0989c	grcC2	polyprenyl-diphosphate synthase GrcC
1107940	0	A	SNP	C	129	116	239	99.59	246	Ser54Ala (tcc/Gcc)	Rv0990c	-	hypothetical protein
1108521	0	G	SNP	A	113	108	214	99.55	222
1109975	0	A	SNP	G	90	100	188	100	190	Gln235Arg (cag/cGg)	Rv0993	galU	UTP--glucose-1-phosphate uridylyltransferase
1111678	0	G	SNP	A	107	122	227	98.28	233	Gly23Ser (ggc/Agc)	Rv0995	rimJ	ribosomal-protein-alanine acetyltransferase RimJ
1126889	0	G	SNP	C	108	120	224	100	228	Arg39Gly (cgc/Ggc)	Rv1007c	metS	methionine--tRNA ligase
1127493	0	T	SNP	C	121	116	237	99.16	239	Asn135Asn (aat/aaC)	Rv1008	tatD	deoxyribonuclease TatD
1127648	0	C	SNP	A	111	134	242	100	245	Thr187Asn (acc/aAc)	Rv1008	tatD	deoxyribonuclease TatD
1144585	0	A	SNP	G	99	107	204	100	206	Arg8Gly (agg/Ggg)	Rv1023	eno	enolase
1145848	0	A	SNP	C	117	121	231	99.17	240	Lys429Gln (aaa/Caa)	Rv1023	eno	enolase
1148259	0	A	SNP	G	135	108	242	100	243
1148930	0	C	SNP	T	129	129	253	100	258	Gly60Ser (ggt/Agt)	Rv1027c	kdpE	transcriptional regulator KdpE
1149551	0	C	SNP	T	124	109	233	99.15	235	Glu712Glu (gag/gaA)	Rv1028c	kdpD	sensor protein KdpD
1150585	0	G	SNP	A	147	120	261	99.63	268	Pro368Ser (ccc/Tcc)	Rv1028c	kdpD	sensor protein KdpD
1151054	0	C	SNP	G	116	123	235	100	239	Ser211Ser (tcg/tcC)	Rv1028c	kdpD	sensor protein KdpD
1151304	0	C	SNP	A	96	92	185	100	188	Arg128Leu (cgc/cTc)	Rv1028c	kdpD	sensor protein KdpD
1160770	0	T	SNP	A	116	117	229	100	233	Gln20Leu (cag/cTg)	Rv1037c	esxI	ESAT-6 like protein EsxI
1163134	0	T	SNP	C	124	112	235	100	236	Gly81Gly (gga/ggG)	Rv1040c	PE8	PE family protein PE8
1164336	0	G	SNP	A	111	118	226	99.57	230
1165114	0	C	SNP	T	113	119	226	100	232	Gly129Glu (gga/gAa)	Rv1042c	-	IS2-like transposase
1165521	1	T	Ins	A	100	83	183	91.5	183
1168010	0	C	Del	GAP	115	97	207	94.64	224		Rv1045	-	hypothetical protein
1168715	1	C	Ins	T	126	116	242	93.44	244
1168776	0	T	SNP	G	127	118	241	99.19	247
1172085	0	C	SNP	A	100	107	206	98.57	210	Glu23Asp (gag/gaT)	Rv1048c	-	hypothetical protein
1173750	0	G	SNP	T	141	101	238	100	242	Ala290Ala (gcg/gcT)	Rv1050	-	oxidoreductase
1175343	0	C	SNP	T	134	136	268	99.63	271
1177157	0	G	SNP	A	118	101	215	99.55	220
1178116	0	T	SNP	C	104	122	226	99.56	227	Thr163Thr (act/acC)	Rv1056	-	hypothetical protein
1190093	0	A	SNP	C	130	74	201	93.58	218	Leu111Trp (ttg/tGg)	Rv1067c	PE_PGRS19	PE-PGRS family protein PE_PGRS19
1191497	0	T	SNP	A	18	9	26	93.1	29	Thr218Ser (acg/Tcg)	Rv1068c	PE_PGRS20	PE-PGRS family protein PE_PGRS20
1191741	0	G	SNP	A	139	53	190	83.12	231	Tyr136Tyr (tac/taT)	Rv1068c	PE_PGRS20	PE-PGRS family protein PE_PGRS20
1197157	0	T	SNP	G	125	84	208	99.05	211
1200418	0	A	SNP	G	89	106	193	100	195
1201581	0	A	SNP	C	115	119	232	99.15	236	Gln272Pro (cag/cCg)	Rv1076	lipU	lipase LipU
1211369	0	A	SNP	C	116	117	230	99.15	235	Ser259Arg (agc/Cgc)	Rv1086	-	(2Z,6E)-farnesyl diphosphate synthase
1212432	0	C	SNP	A	93	66	153	98.15	162	Gly291Gly (ggc/ggA)	Rv1087	PE_PGRS21	PE-PGRS family protein PE_PGRS21
1215105	0	T	Del	GAP	82	94	175	100	176
1215742	0	G	SNP	A	78	87	164	99.4	166
1215743	0	C	SNP	A	83	86	168	99.41	170
1217065	0	C	SNP	A	111	119	217	99.57	231	Ala199Ala (gcc/gcA)	Rv1091	PE_PGRS22	PE-PGRS family protein PE_PGRS22
1217157	0	A	SNP	C	108	121	221	100	229	Asp230Ala (gac/gCc)	Rv1091	PE_PGRS22	PE-PGRS family protein PE_PGRS22
1218658	0	G	SNP	C	124	154	265	98.23	283	Gly730Gly (ggg/ggC)	Rv1091	PE_PGRS22	PE-PGRS family protein PE_PGRS22
1218896	0	G	SNP	A	149	141	285	99.32	292	Gly810Ser (ggc/Agc)	Rv1091	PE_PGRS22	PE-PGRS family protein PE_PGRS22
1220680	0	T	SNP	C	121	112	228	100	233	Val36Ala (gta/gCa)	Rv1093	glyA1	serine hydroxymethyltransferase
1224367	0	T	SNP	C	86	78	158	100	164
1227830	0	G	SNP	T	135	104	238	100	239	Thr285Thr (acc/acA)	Rv1099c	glpX	fructose 1,6-bisphosphatase
1230778	0	G	SNP	A	94	118	210	100	212	Thr65Ile (acc/aTc)	Rv1102c	mazF3	mRNA interferase MazF3
1248382	0	A	SNP	G	137	112	246	99.6	250	Ser101Gly (agc/Ggc)	Rv1125	-	hypothetical protein
1248936	0	G	SNP	C	118	117	233	100	235	Pro285Pro (ccg/ccC)	Rv1125	-	hypothetical protein
1248978	0	T	SNP	C	108	127	235	99.58	236	Ala299Ala (gct/gcC)	Rv1125	-	hypothetical protein
1250340	0	A	SNP	G	105	110	209	99.54	216	Ala355Ala (gct/gcC)	Rv1127c	ppdK	pyruvate, phosphate dikinase PpdK
1251199	0	C	SNP	T	116	112	225	100	228	Gly69Glu (gga/gAa)	Rv1127c	ppdK	pyruvate, phosphate dikinase PpdK
1252054	0	G	Del	GAP	71	55	129	95.45	132		Rv1128c	-	hypothetical protein
1252164	0	T	SNP	C	95	78	172	100	173	Glu270Gly (gaa/gGa)	Rv1128c	-	hypothetical protein
1254562	0	A	SNP	G	98	92	189	100	190	Asp3Gly (gat/gGt)	Rv1130	prpD	methylcitrate dehydratase PrpD
1265070	0	G	SNP	T	126	108	229	98.73	237	Gly13Cys (ggt/Tgt)	Rv1138a	-	hypothetical protein
1273250	1	G	Ins	A	115	124	239	98.76	240		Rv1145	-	transmembrane transport protein
1275957	0	T	SNP	C	102	102	202	99.51	205
1276588	0	C	SNP	G	65	85	148	99.34	151	Ala387Ala (gcg/gcC)	Rv1148c	-	hypothetical protein
1278278	0	G	SNP	A	140	112	249	99.21	254	Gly129Glu (gga/gAa)	Rv1149	-	transposase
1281118	0	T	SNP	C	94	106	198	100	200	Thr123Ala (acg/Gcg)	Rv1154c	-	hypothetical protein
1281771	0	T	SNP	C	111	111	222	99.55	223	Ser115Pro (tcg/Ccg)	Rv1155	-	pyridoxine/pyridoxamine 5'-phosphate oxidase
1285001	0	A	SNP	C	106	92	196	99	200	Thr4Pro (acc/Ccc)	Rv1159	pimE	polyprenol-phosphate-mannose-dependent alpha-(1-2)-phosphatidylinositol pentamannoside mannosyltransferase
1286766	0	G	SNP	C	101	90	188	99.48	192	Gly58Arg (gga/Cga)	Rv1160	mutT2	8-oxo-dGTP diphosphatase
1288698	0	G	SNP	A	110	107	216	100	217	Gly457Gly (ggg/ggA)	Rv1161	narG	nitrate reductase subunit alpha
1292102	0	A	SNP	G	111	98	206	100	209	Pro346Pro (cca/ccG)	Rv1162	narH	nitrate reductase subunit beta
1293333	0	C	SNP	G	97	111	207	98.58	211	Pro179Arg (ccg/cGg)	Rv1163	narJ	nitrate reductase subunit delta
1299305	0	G	SNP	A	124	134	255	99.23	260	Pro167Leu (ccg/cTg)	Rv1168c	PPE17	PPE family protein PPE17
1306259	0	A	SNP	G	125	112	233	100	237	Ala656Ala (gct/gcC)	Rv1175c	fadH	NADPH dependent 2,4-dienoyl-CoA reductase FadH
1307383	0	C	SNP	A	109	121	225	99.57	231	Val282Phe (gtc/Ttc)	Rv1175c	fadH	NADPH dependent 2,4-dienoyl-CoA reductase FadH
1307598	0	C	SNP	G	119	103	222	100	222	Cys210Ser (tgc/tCc)	Rv1175c	fadH	NADPH dependent 2,4-dienoyl-CoA reductase FadH
1313337	1	A	Ins	G	39	55	94	91.26	94
1313338	0	A	SNP	C	40	60	100	98.04	102
1315191	0	A	SNP	C	127	98	225	100	225	_489Tyr (taa/taC)	Rv1180	pks3	polyketide beta-ketoacyl synthase
1315884	0	G	SNP	A	112	112	224	100	224	Ala217Ala (gcg/gcA)	Rv1181	pks4	polyketide beta-ketoacyl synthase
1317655	0	C	SNP	T	116	92	205	99.52	209	Leu808Leu (ctg/Ttg)	Rv1181	pks4	polyketide beta-ketoacyl synthase
1322741	0	A	SNP	G	121	90	206	99.06	213	Thr408Ala (act/Gct)	Rv1183	mmpL10	transmembrane transport protein MmpL10
1327890	0	G	SNP	A	98	108	198	100	206	Asp472Asp (gac/gaT)	Rv1186c	-	hypothetical protein
1328687	0	G	SNP	C	115	121	234	99.58	237	Pro207Ala (ccc/Gcc)	Rv1186c	-	hypothetical protein
1329234	0	G	SNP	A	125	138	257	100	263	Asp24Asp (gac/gaT)	Rv1186c	-	hypothetical protein
1333669	0	T	SNP	G	112	120	232	98.72	235	Gly230Gly (ggt/ggG)	Rv1190	-	hypothetical protein
1336164	0	C	SNP	T	121	121	239	100	242	Pro124Leu (ccg/cTg)	Rv1193	fadD36	fatty-acid--CoA ligase FadD36
1339399	0	C	SNP	T	83	104	182	98.42	190	Tyr17Tyr (tac/taT)	Rv1196	PPE18	PPE family protein PPE18
1339432	0	G	SNP	C	61	90	146	96.18	157	Ala28Ala (gcg/gcC)	Rv1196	PPE18	PPE family protein PPE18
1339435	0	T	SNP	G	66	88	150	97.47	158	Ala29Ala (gct/gcG)	Rv1196	PPE18	PPE family protein PPE18
1339436	0	C	SNP	A	59	85	142	97.3	148	Gln30Lys (cag/Aag)	Rv1196	PPE18	PPE family protein PPE18
1340208	0	G	SNP	A	119	117	230	99.16	238	Arg287Gln (cgg/cAg)	Rv1196	PPE18	PPE family protein PPE18
1342581	0	T	SNP	C	75	6	80	100	81	Thr9Ala (acc/Gcc)	Rv1199c	-	insertion sequence element IS1081 transposase
1349733	0	G	SNP	C	109	114	221	99.55	224	Glu134Asp (gag/gaC)	Rv1206	fadD6	fatty-acid--CoA ligase FadD6
1351172	0	A	SNP	G	115	98	209	99.53	214
1357308	0	T	SNP	G	133	116	248	99.2	251	Ala106Ala (gca/gcC)	Rv1214c	PE14	PE family protein PE14
1360209	0	T	SNP	C	114	89	198	100	203	Ala531Ala (gca/gcG)	Rv1217c	-	tetronasin ABC transporter integral membrane protein
1361190	0	G	SNP	A	121	120	234	100	241	Ser204Ser (agc/agT)	Rv1217c	-	tetronasin ABC transporter integral membrane protein
1361285	0	C	SNP	T	117	116	223	99.15	235	Ala173Thr (gct/Act)	Rv1217c	-	tetronasin ABC transporter integral membrane protein
1362006	0	T	SNP	C	83	100	181	100	183	Gln243Arg (caa/cGa)	Rv1218c	-	tetronasin ABC transporter ATP-binding protein
1364706	0	G	SNP	A	107	116	221	99.11	225	Leu98Leu (ctg/ctA)	Rv1221	sigE	ECF RNA polymerase sigma factor SigE
1365837	1	C	Ins	G	101	113	214	90.3	214
1365837	2	C	Ins	G	101	113	214	90.3	214
1367484	0	T	SNP	G	123	94	214	99.54	218	Trp8Gly (tgg/Ggg)	Rv1224	tatB	Sec-independent protein translocase protein TatB
1368322	1	C	Ins	G	113	116	229	94.24	229		Rv1225c	-	hypothetical protein
1370852	0	T	SNP	G	126	105	231	99.14	233
1374065	0	T	SNP	C	109	126	230	100	235	Ser45Gly (agc/Ggc)	Rv1230c	-	membrane protein
1374201	0	A	SNP	G	101	122	220	99.11	225
1375044	0	C	SNP	G	127	97	218	99.12	226	Ala375Ala (gcg/gcC)	Rv1232c	-	hypothetical protein
1375724	0	A	SNP	C	105	127	229	99.57	233	Cys149Gly (tgc/Ggc)	Rv1232c	-	hypothetical protein
1382628	0	T	SNP	C	115	96	209	100	211	Lys139Glu (aaa/Gaa)	Rv1239c	corA	magnesium and cobalt transport transmembrane protein CorA
1390763	0	C	SNP	T	108	114	220	99.55	223	Val764Met (gtg/Atg)	Rv1248c	-	multifunctional 2-oxoglutarate dehydrogenase E1 component /2-oxoglutarate dehydrogenase dihydrolipoyllysine-residue succinyltransferase
1393626	0	A	SNP	G	117	118	229	100	235	Leu119Leu (ctt/ctC)	Rv1249c	-	membrane protein
1396922	0	T	SNP	C	116	105	217	100	221	Thr773Thr (aca/acG)	Rv1251c	-	hypothetical protein
1406760	1	T	Ins	G	116	120	236	96.33	236		Rv1258c	-	multidrug-efflux transporter
1411210	0	T	SNP	G	109	107	215	100	216	Val260Val (gtt/gtG)	Rv1263	amiB2	amidase AmiB
1412334	0	C	SNP	T	101	94	191	99.49	196	Tyr147Tyr (tac/taT)	Rv1264	-	adenylyl cyclase
1413130	0	G	Del	GAP	83	113	190	94.23	208
1413148	0	C	SNP	T	87	113	191	100	200
1414021	0	C	SNP	T	91	83	174	100	174	Arg607Gln (cgg/cAg)	Rv1266c	pknH	serine/threonine-protein kinase PknH
1416990	0	T	Del	GAP	95	100	185	93.3	209		Rv1267c	embR	transcriptional regulator EmbR
1418863	1	C	Ins	G	86	78	164	75.58	166		Rv1269c	-	hypothetical protein
1418863	2	C	Ins	G	86	80	166	76.5	166		Rv1269c	-	hypothetical protein
1418863	3	C	Ins	G	86	79	165	76.04	166		Rv1269c	-	hypothetical protein
1418863	4	C	Ins	A	86	80	166	76.5	166		Rv1269c	-	hypothetical protein
1418863	5	C	Ins	G	86	80	166	76.5	166		Rv1269c	-	hypothetical protein
1418863	6	C	Ins	C	86	79	165	76.04	166		Rv1269c	-	hypothetical protein
1418863	7	C	Ins	C	86	79	165	76.04	166		Rv1269c	-	hypothetical protein
1418863	8	C	Ins	A	86	80	166	76.5	166		Rv1269c	-	hypothetical protein
1440469	0	C	SNP	G	91	100	187	100	191	Pro521Pro (ccc/ccG)	Rv1286	-	bifunctional sulfate adenyltransferase subunit 1 CysN/adenylylsulfate kinase CysC
1445781	0	A	SNP	G	88	134	220	100	222	Ala18Ala (gct/gcC)	Rv1291c	-	hypothetical protein
1446733	0	G	SNP	A	124	105	222	99.57	230	Ala119Thr (gcc/Acc)	Rv1292	argS	arginine--tRNA ligase
1457144	0	C	SNP	T	117	90	204	100	207	Arg194Cys (cgc/Tgc)	Rv1300	hemK	release factor glutamine methyltransferase
1468208	0	A	SNP	C	116	81	195	100	197	Leu433Arg (ctg/cGg)	Rv1313c	-	insertion sequence element IS1557 transposase
1468492	0	C	SNP	A	136	136	269	100	272	Leu338Leu (ctg/ctT)	Rv1313c	-	insertion sequence element IS1557 transposase
1471659	0	C	SNP	T	94	98	190	100	192
1472359	0	A	SNP	C	66	58	122	100	124		Rvnr01	-	rRNA	streptomycin (SM)		streptomycin (SM)
1477596	0	C	SNP	T	91	79	167	98.84	172	Gly12Gly (ggg/ggA)	Rv1316c	ogt	methylated-DNA--protein-cysteinemethyltransferase
1479085	0	T	SNP	C	103	100	200	99.51	204	Ile12Val (atc/Gtc)	Rv1317c	alkA	bifunctional regulatory protein/DNA repair enzyme AlkA
1482627	0	T	SNP	C	80	107	177	100	187	Thr531Ala (acg/Gcg)	Rv1320c	-	adenylate cyclase
1484708	0	A	SNP	C	112	95	201	100	207	Ser144Arg (agc/Cgc)	Rv1321	-	endonuclease NucS
1489253	0	G	Del	GAP	18	43	68	95.31	64		Rv1325c	PE_PGRS24	PE-PGRS family protein PE_PGRS24
1489254	0	C	Del	GAP	18	43	68	96.83	63		Rv1325c	PE_PGRS24	PE-PGRS family protein PE_PGRS24
1489255	0	G	Del	GAP	18	43	68	96.83	63		Rv1325c	PE_PGRS24	PE-PGRS family protein PE_PGRS24
1489256	0	C	Del	GAP	18	43	68	96.83	63		Rv1325c	PE_PGRS24	PE-PGRS family protein PE_PGRS24
1489257	0	C	Del	GAP	18	43	68	96.83	63		Rv1325c	PE_PGRS24	PE-PGRS family protein PE_PGRS24
1489258	0	A	Del	GAP	18	43	68	96.83	63		Rv1325c	PE_PGRS24	PE-PGRS family protein PE_PGRS24
1489259	0	C	Del	GAP	18	43	68	96.83	63		Rv1325c	PE_PGRS24	PE-PGRS family protein PE_PGRS24
1489260	0	C	Del	GAP	18	43	68	96.83	63		Rv1325c	PE_PGRS24	PE-PGRS family protein PE_PGRS24
1489261	0	G	Del	GAP	18	43	68	96.83	63		Rv1325c	PE_PGRS24	PE-PGRS family protein PE_PGRS24
1489262	0	T	Del	GAP	18	43	68	96.83	63		Rv1325c	PE_PGRS24	PE-PGRS family protein PE_PGRS24
1489263	0	T	Del	GAP	18	43	68	98.39	62		Rv1325c	PE_PGRS24	PE-PGRS family protein PE_PGRS24
1489264	0	G	Del	GAP	18	43	68	98.39	62		Rv1325c	PE_PGRS24	PE-PGRS family protein PE_PGRS24
1489265	0	A	Del	GAP	18	43	68	98.39	62		Rv1325c	PE_PGRS24	PE-PGRS family protein PE_PGRS24
1489266	0	A	Del	GAP	18	43	68	98.39	62		Rv1325c	PE_PGRS24	PE-PGRS family protein PE_PGRS24
1489267	0	G	Del	GAP	18	43	68	98.39	62		Rv1325c	PE_PGRS24	PE-PGRS family protein PE_PGRS24
1489268	0	C	Del	GAP	18	43	68	98.39	62		Rv1325c	PE_PGRS24	PE-PGRS family protein PE_PGRS24
1489269	0	C	Del	GAP	18	43	68	98.39	62		Rv1325c	PE_PGRS24	PE-PGRS family protein PE_PGRS24
1489270	0	T	Del	GAP	18	43	68	98.39	62		Rv1325c	PE_PGRS24	PE-PGRS family protein PE_PGRS24
1489271	0	G	Del	GAP	18	43	68	98.39	62		Rv1325c	PE_PGRS24	PE-PGRS family protein PE_PGRS24
1489272	0	G	Del	GAP	18	43	68	91.04	67		Rv1325c	PE_PGRS24	PE-PGRS family protein PE_PGRS24
1489273	0	C	Del	GAP	18	43	68	89.71	68		Rv1325c	PE_PGRS24	PE-PGRS family protein PE_PGRS24
1489512	1	G	Ins	G	66	18	84	88.42	84		Rv1325c	PE_PGRS24	PE-PGRS family protein PE_PGRS24
1489512	2	G	Ins	C	66	18	84	88.42	84		Rv1325c	PE_PGRS24	PE-PGRS family protein PE_PGRS24
1489512	3	G	Ins	C	66	18	84	88.42	84		Rv1325c	PE_PGRS24	PE-PGRS family protein PE_PGRS24
1490905	0	A	SNP	G	86	88	174	99.43	175	Ser470Pro (tct/Cct)	Rv1326c	glgB	1,4-alpha-glucan branching protein
1498951	0	G	SNP	T	93	77	168	100	170	Thr80Lys (acg/aAg)	Rv1329c	dinG	ATP-dependent helicase DinG
1499274	0	C	SNP	G	118	119	235	100	237	Gly429Ala (ggc/gCc)	Rv1330c	pncB1	nicotinic acid phosphoribosyltransferase PncB1
1501276	0	C	SNP	T	97	105	198	99.02	204	Ser117Ser (agc/agT)	Rv1332	-	transcriptional regulator
1501700	0	G	SNP	A	130	126	249	99.61	257	Val34Val (gtg/gtA)	Rv1333	-	hydrolase
1523817	0	C	SNP	T	122	109	227	97.88	236	Arg72Arg (cgg/cgA)	Rv1355c	moeY	molybdopterin biosynthesis protein MoeY
1526311	0	G	SNP	T	95	90	183	99.46	186
1526819	0	C	SNP	A	82	99	178	100	181	Arg70Arg (cgg/Agg)	Rv1358	-	transcriptional regulator
1529134	0	C	Del	GAP	84	98	181	99.45	183		Rv1358	-	transcriptional regulator
1529135	0	G	Del	GAP	84	98	181	98.91	184		Rv1358	-	transcriptional regulator
1529136	0	A	Del	GAP	84	98	181	98.91	184		Rv1358	-	transcriptional regulator
1533241	0	G	SNP	C	93	118	206	92.95	227	Thr131Thr (acc/acG)	Rv1361c	PPE19	PPE family protein PPE19
1533583	0	G	SNP	A	86	125	205	100	211	Tyr17Tyr (tac/taT)	Rv1361c	PPE19	PPE family protein PPE19
1536251	0	G	SNP	T	95	102	193	100	197	Ala465Glu (gcg/gAg)	Rv1364c	-	sigma factor regulatory protein
1540141	0	T	SNP	C	112	110	221	99.11	224	Ile169Val (atc/Gtc)	Rv1367c	-	hypothetical protein
1541798	0	C	SNP	T	119	120	233	100	239	Ala260Val (gcg/gTg)	Rv1368	lprF	lipoprotein LprF
1544255	0	C	SNP	T	105	97	200	100	202	Arg299Arg (cgc/cgT)	Rv1371	-	membrane protein
1546703	0	C	SNP	T	98	108	205	100	206	Pro231Leu (ccg/cTg)	Rv1373	-	glycolipid sulfotransferase
1547125	0	T	SNP	C	109	104	211	100	213	Thr136Ala (aca/Gca)	Rv1374c	-	hypothetical protein
1552547	0	G	SNP	A	97	106	198	100	203	Arg37Trp (cgg/Tgg)	Rv1378c	-	hypothetical protein
1556787	0	T	SNP	C	102	110	210	98.6	215	Ser273Pro (tcg/Ccg)	Rv1383	carA	carbamoyl-phosphate synthase small subunit
1561939	0	G	SNP	C	109	107	213	99.08	218	Glu57Asp (gag/gaC)	Rv1387	PPE20	PPE family protein PPE20
1563717	0	C	SNP	T	94	109	202	99.51	204	Val8Val (gtc/gtT)	Rv1388	mihF	integration host factor MihF
1570566	0	C	SNP	A	123	111	231	100	234	Arg135Leu (cgg/cTg)	Rv1394c	cyp132	cytochrome P450 Cyp132
1573660	0	T	SNP	G	113	102	215	100	215	Arg66Ser (aga/agC)	Rv1396c	PE_PGRS25	PE-PGRS family protein PE_PGRS25
1576481	0	T	SNP	G	118	121	235	99.58	240	Thr106Pro (acc/Ccc)	Rv1400c	lipI	lipase
1576527	0	G	SNP	T	103	125	224	99.56	229	Phe90Leu (ttc/ttA)	Rv1400c	lipI	lipase
1577241	0	G	SNP	A	114	112	220	100	226	Pro104Pro (ccg/ccA)	Rv1401	-	membrane protein
1588899	0	G	SNP	T	90	111	196	99.5	202	Ala111Ala (gcg/gcT)	Rv1412	ribC	riboflavin synthase
1593331	0	G	SNP	A	89	118	204	100	207
1594906	0	G	SNP	A	121	119	235	98.77	243	Val289Ile (gtc/Atc)	Rv1420	uvrC	excinuclease ABC subunit UvrC
1595342	0	T	SNP	C	139	121	256	100	260	Val434Ala (gtg/gCg)	Rv1420	uvrC	excinuclease ABC subunit UvrC
1606673	0	G	SNP	T	95	112	202	100	207	Ala96Ala (gcg/gcT)	Rv1430	PE16	PE family protein PE16
1608276	0	A	SNP	C	113	129	239	100	242	Asn65Thr (aac/aCc)	Rv1431	-	hypothetical protein
1609840	0	A	SNP	G	113	91	201	100	204	Pro586Pro (cca/ccG)	Rv1431	-	hypothetical protein
1612624	1	T	Ins	A	82	75	157	77.72	157		Rv1435c	-	hypothetical protein
1612624	2	T	Ins	T	81	75	156	77.23	157		Rv1435c	-	hypothetical protein
1612624	3	T	Ins	C	81	75	156	77.23	157		Rv1435c	-	hypothetical protein
1612624	4	T	Ins	G	82	75	157	77.72	157		Rv1435c	-	hypothetical protein
1612624	5	T	Ins	G	81	75	156	77.23	157		Rv1435c	-	hypothetical protein
1612624	6	T	Ins	T	82	75	157	77.72	157		Rv1435c	-	hypothetical protein
1612624	7	T	Ins	A	82	75	157	77.72	157		Rv1435c	-	hypothetical protein
1612624	8	T	Ins	C	82	75	157	77.72	157		Rv1435c	-	hypothetical protein
1612624	9	T	Ins	C	82	75	157	77.72	157		Rv1435c	-	hypothetical protein
1612624	10	T	Ins	G	81	75	156	77.23	157		Rv1435c	-	hypothetical protein
1612624	11	T	Ins	G	82	75	157	77.72	157		Rv1435c	-	hypothetical protein
1612624	12	T	Ins	T	81	75	156	77.23	157		Rv1435c	-	hypothetical protein
1612624	13	T	Ins	G	81	75	156	77.23	157		Rv1435c	-	hypothetical protein
1612624	14	T	Ins	C	81	75	156	77.23	157		Rv1435c	-	hypothetical protein
1612624	15	T	Ins	G	82	75	157	77.72	157		Rv1435c	-	hypothetical protein
1612624	16	T	Ins	C	82	75	157	77.72	157		Rv1435c	-	hypothetical protein
1612624	17	T	Ins	C	82	75	157	77.72	157		Rv1435c	-	hypothetical protein
1612624	18	T	Ins	A	82	75	157	77.72	157		Rv1435c	-	hypothetical protein
1612624	19	T	Ins	G	81	75	156	77.23	157		Rv1435c	-	hypothetical protein
1612624	20	T	Ins	G	82	75	157	77.72	157		Rv1435c	-	hypothetical protein
1612624	21	T	Ins	G	82	75	157	77.72	157		Rv1435c	-	hypothetical protein
1613035	0	T	SNP	C	83	79	162	100	162
1616061	0	C	SNP	T	116	103	217	98.65	222	Ser166Ser (agc/agT)	Rv1438	tpi	triosephosphate isomerase
1617302	0	G	SNP	T	107	96	199	100	203	Leu29Ile (ctt/Att)	Rv1439c	-	hypothetical protein
1618978	0	T	SNP	C	137	135	267	99.63	273	Asp236Gly (gat/gGt)	Rv1441c	PE_PGRS26	PE-PGRS family protein PE_PGRS26
1619103	0	G	Del	GAP	104	75	178	76.17	235		Rv1441c	PE_PGRS26	PE-PGRS family protein PE_PGRS26
1619104	0	G	Del	GAP	104	75	178	76.82	233		Rv1441c	PE_PGRS26	PE-PGRS family protein PE_PGRS26
1619105	0	C	Del	GAP	104	75	178	77.49	231		Rv1441c	PE_PGRS26	PE-PGRS family protein PE_PGRS26
1619106	0	T	Del	GAP	104	75	178	77.49	231		Rv1441c	PE_PGRS26	PE-PGRS family protein PE_PGRS26
1619107	0	C	Del	GAP	104	75	178	78.17	229		Rv1441c	PE_PGRS26	PE-PGRS family protein PE_PGRS26
1619108	0	C	Del	GAP	104	75	178	78.17	229		Rv1441c	PE_PGRS26	PE-PGRS family protein PE_PGRS26
1619109	0	A	Del	GAP	104	75	178	79.2	226		Rv1441c	PE_PGRS26	PE-PGRS family protein PE_PGRS26
1619110	0	C	Del	GAP	104	75	178	81	221		Rv1441c	PE_PGRS26	PE-PGRS family protein PE_PGRS26
1619111	0	C	Del	GAP	104	75	178	81.74	219		Rv1441c	PE_PGRS26	PE-PGRS family protein PE_PGRS26
1619112	0	G	Del	GAP	104	75	178	82.49	217		Rv1441c	PE_PGRS26	PE-PGRS family protein PE_PGRS26
1619113	0	G	Del	GAP	104	75	178	82.87	216		Rv1441c	PE_PGRS26	PE-PGRS family protein PE_PGRS26
1619114	0	C	Del	GAP	104	74	178	83.18	214		Rv1441c	PE_PGRS26	PE-PGRS family protein PE_PGRS26
1619115	0	G	Del	GAP	104	73	177	91.24	194		Rv1441c	PE_PGRS26	PE-PGRS family protein PE_PGRS26
1619116	0	C	Del	GAP	104	73	177	90.77	195		Rv1441c	PE_PGRS26	PE-PGRS family protein PE_PGRS26
1619117	0	C	Del	GAP	104	73	177	90.31	196		Rv1441c	PE_PGRS26	PE-PGRS family protein PE_PGRS26
1619118	0	G	Del	GAP	104	73	177	89.85	197		Rv1441c	PE_PGRS26	PE-PGRS family protein PE_PGRS26
1620181	0	C	SNP	G	119	108	227	99.56	228	Leu131Val (ctc/Gtc)	Rv1442	bisC	biotin sulfoxide reductase BisC
1624791	0	C	SNP	G	104	100	199	100	204	Arg192Pro (cga/cCa)	Rv1446c	opcA	OXPP cycle protein OpcA
1625332	1	C	Ins	G	69	78	147	83.52	147		Rv1446c	opcA	OXPP cycle protein OpcA
1625332	2	C	Ins	G	69	76	145	82.39	147		Rv1446c	opcA	OXPP cycle protein OpcA
1625332	3	C	Ins	T	69	78	147	83.52	147		Rv1446c	opcA	OXPP cycle protein OpcA
1627351	0	T	SNP	C	115	101	210	100	216	Thr244Ala (acc/Gcc)	Rv1448c	tal	transaldolase
1630148	0	A	SNP	C	106	117	213	100	223	Tyr18Asp (tac/Gac)	Rv1449c	tkt	transketolase
1636172	1	T	Ins	C	59	13	72	83.72	72		Rv1452c	PE_PGRS28	PE-PGRS family protein PE_PGRS28
1636172	2	T	Ins	C	59	13	72	83.72	72		Rv1452c	PE_PGRS28	PE-PGRS family protein PE_PGRS28
1636172	3	T	Ins	G	59	13	72	83.72	72		Rv1452c	PE_PGRS28	PE-PGRS family protein PE_PGRS28
1636826	0	C	SNP	A	108	134	230	98.37	246	Gly468Gly (ggg/ggT)	Rv1452c	PE_PGRS28	PE-PGRS family protein PE_PGRS28
1636918	0	C	SNP	T	78	128	203	77.74	265	Ala438Thr (gcc/Acc)	Rv1452c	PE_PGRS28	PE-PGRS family protein PE_PGRS28
1637192	0	G	Del	GAP	72	39	115	75.51	147		Rv1452c	PE_PGRS28	PE-PGRS family protein PE_PGRS28
1637196	0	G	Del	GAP	72	40	116	75.17	149		Rv1452c	PE_PGRS28	PE-PGRS family protein PE_PGRS28
1638364	0	C	SNP	T	93	98	191	86.43	221
1638787	0	C	SNP	G	101	84	178	97.37	190	Pro136Arg (cca/cGa)	Rv1453	-	transcriptional activator protein
1639594	0	C	SNP	A	107	92	196	100	199	Pro405Gln (cca/cAa)	Rv1453	-	transcriptional activator protein
1643864	0	T	SNP	C	113	114	224	98.27	231	Thr133Ala (acc/Gcc)	Rv1458c	-	antibiotic ABC transporter ATP-binding protein
1645802	0	T	SNP	C	113	104	215	99.54	218	Lys113Glu (aaa/Gaa)	Rv1459c	-	alpha-(1->6)-mannopyranosyltransferase
1647436	0	G	SNP	A	81	96	174	98.33	180	Val150Ile (gta/Ata)	Rv1461	-	hypothetical protein
1650072	0	A	SNP	G	102	100	199	100	202	Asn183Asp (aac/Gac)	Rv1462	-	hypothetical protein
1651308	0	A	SNP	G	103	126	223	99.13	231	Glu198Gly (gaa/gGa)	Rv1463	-	ABC transporter ATP-binding protein
1654730	0	T	SNP	G	96	103	197	100	199	Lys258Thr (aag/aCg)	Rv1467c	fadE15	acyl-CoA dehydrogenase FadE15
1669158	0	T	SNP	C	114	108	220	99.11	224
1676290	0	C	SNP	A	97	119	212	100	216	Lys198Asn (aag/aaT)	Rv1486c	-	hypothetical protein
1678706	0	A	SNP	C	114	118	230	99.15	234	Lys52Thr (aag/aCg)	Rv1489	-	hypothetical protein
1688064	0	A	SNP	G	97	117	212	98.62	217	Met42Val (atg/Gtg)	Rv1497	lipL	esterase LipL
1688300	0	T	SNP	C	109	113	218	100	222	Phe120Phe (ttt/ttC)	Rv1497	lipL	esterase LipL
1689349	0	C	SNP	T	117	131	248	100	248	Arg191His (cgc/cAc)	Rv1498c	-	methyltransferase
1692141	0	A	SNP	C	90	82	168	100	172	Ile84Ile (ata/atC)	Rv1501	-	hypothetical protein
1693561	0	A	SNP	G	110	80	187	100	190	Tyr213Cys (tac/tGc)	Rv1502	-	hypothetical protein
1695037	0	G	SNP	A	112	105	217	99.54	218
1695796	0	C	SNP	T	100	104	201	99.51	205	Ala51Thr (gcc/Acc)	Rv1505c	-	hypothetical protein
1696672	0	A	Del	GAP	87	95	182	97.33	187
1697896	0	C	SNP	T	110	105	213	99.54	216
1698911	0	G	SNP	A	126	100	219	100	226	Gly328Gly (ggc/ggT)	Rv1508c	-	membrane protein
1699849	0	G	SNP	A	97	109	204	99.52	207	Pro16Ser (ccg/Tcg)	Rv1508c	-	membrane protein
1701215	0	C	SNP	T	120	101	219	98.22	225
1706119	0	T	SNP	C	120	89	204	100	209	Ser159Ser (tca/tcG)	Rv1514c	-	glycosyltransferase
1706685	0	C	SNP	A	100	92	192	98.97	194	Gly281Val (gga/gTa)	Rv1515c	-	hypothetical protein
1709432	0	C	SNP	T	106	102	205	100	208	Leu188Phe (ctc/Ttc)	Rv1517	-	hypothetical protein
1709713	0	C	SNP	G	95	78	171	99.43	174	Pro24Ala (ccg/Gcg)	Rv1518	-	hypothetical protein
1711670	0	C	SNP	T	109	86	191	98.98	197	Arg215Cys (cgc/Tgc)	Rv1520	-	sugar transferase
1713192	0	A	SNP	G	102	86	180	100	188	Val297Val (gta/gtG)	Rv1521	fadD25	fatty-acid--CoA ligase FadD25
1714289	0	C	SNP	T	115	105	215	100	220	Ser1108Ser (tcg/tcA)	Rv1522c	mmpL12	transmembrane transport protein MmpL12
1716472	0	A	SNP	G	107	81	184	99.47	189	Ser381Pro (tcc/Ccc)	Rv1522c	mmpL12	transmembrane transport protein MmpL12
1722200	0	C	SNP	G	101	111	207	99.53	213	Val2070Val (gtg/gtC)	Rv1527c	pks5	polyketide synthase
1722228	0	A	SNP	C	102	108	206	99.53	211	Leu2061Arg (ctg/cGg)	Rv1527c	pks5	polyketide synthase
1728603	0	C	SNP	T	107	101	201	100	208
1728837	0	A	SNP	G	102	97	197	99	201
1733134	0	C	SNP	T	93	93	185	100	186	Gln139Gln (cag/caA)	Rv1532c	-	hypothetical protein
1733325	0	C	SNP	G	110	97	205	100	207	Ala76Pro (gct/Cct)	Rv1532c	-	hypothetical protein
1739559	0	T	SNP	C	114	125	236	99.17	241	Ile1014Thr (atc/aCc)	Rv1536	ileS	isoleucine--tRNA ligase
1741352	0	C	SNP	T	127	94	219	99.55	222	Gly281Ser (ggc/Agc)	Rv1538c	ansA	L-aparaginase
1752561	0	T	SNP	C	105	109	212	100	214	Asp258Gly (gac/gGc)	Rv1548c	PPE21	PPE family protein PPE21
1753483	0	T	SNP	C	105	113	212	99.09	220
1753519	1	G	Ins	C	54	110	164	82.41	164
1756359	0	G	Del	GAP	128	112	235	99.59	241		Rv1551	plsB1	acyltransferase PlsB
1759252	0	G	SNP	T	90	95	185	100	185	Ser524Ser (tcg/tcT)	Rv1552	frdA	fumarate reductase flavoprotein subunit		phylo (not 4,9)
1760164	1	T	Ins	G	108	112	220	91.29	220		Rv1553	frdB	fumarate reductase iron-sulfur subunit
1760292	0	A	SNP	G	105	120	224	100	225	Met40Val (atg/Gtg)	Rv1554	frdC	fumarate reductase membrane anchor subunit
1774659	0	C	SNP	T	101	119	213	100	220
1775156	0	C	SNP	T	94	105	197	99.5	200
1778430	0	T	SNP	C	138	148	285	99.65	287	Met191Thr (atg/aCg)	Rv1570	bioD	ATP-dependent dethiobiotin synthetase BioD
1789446	0	C	SNP	T	176	108	280	75.73	375	Val131Ile (gtc/Atc)	Rv1588c	-	hypothetical protein
1789564	0	C	SNP	T	210	177	377	100	387	Arg91Arg (cgg/cgA)	Rv1588c	-	hypothetical protein
1789565	0	C	SNP	A	202	177	375	100	379	Arg91Leu (cgg/cTg)	Rv1588c	-	hypothetical protein
1789650	0	C	SNP	T	188	185	370	90.98	410	Ala63Thr (gcc/Acc)	Rv1588c	-	hypothetical protein
1789654	0	A	SNP	G	178	187	364	90.57	403	Leu61Leu (ctt/ctC)	Rv1588c	-	hypothetical protein
1792777	0	T	SNP	C	90	89	177	100	179	Ile322Val (att/Gtt)	Rv1592c	-	hypothetical protein
1792778	0	T	SNP	C	90	87	176	100	177	Glu321Glu (gaa/gaG)	Rv1592c	-	hypothetical protein
1798355	0	G	SNP	A	116	124	234	100	240	Gly21Asp (ggt/gAt)	Rv1597	-	hypothetical protein
1803265	0	G	SNP	A	103	110	211	100	213	Ser201Asn (agc/aAc)	Rv1602	hisH	imidazole glycerol phosphate synthase subunit HisH
1804409	0	C	SNP	A	114	131	245	99.59	246	Pro124Gln (cca/cAa)	Rv1604	impA	inositol-monophosphatase ImpA
1806140	0	G	SNP	T	121	107	225	98.7	231
1811375	0	G	SNP	T	110	118	226	100	228	Gly83Gly (ggg/ggT)	Rv1612	trpB	tryptophan synthase subunit beta
1815961	0	C	Del	GAP	94	101	187	98.48	198		Rv1616	-	hypothetical protein
1817976	0	A	SNP	T	121	123	235	99.59	245	His121Leu (cac/cTc)	Rv1618	tesB1	acyl-CoA thioesterase TesB
1831220	0	A	SNP	C	111	114	223	100	225	Thr186Pro (acc/Ccc)	Rv1629	polA	DNA polymerase I
1831226	0	A	SNP	G	111	106	214	99.54	218	Arg188Gly (agg/Ggg)	Rv1629	polA	DNA polymerase I
1831288	0	C	SNP	T	118	100	216	99.54	219	Pro208Pro (ccc/ccT)	Rv1629	polA	DNA polymerase I
1834177	0	A	SNP	C	104	112	208	100	216	Arg212Arg (cga/cgC)	Rv1630	rpsA	30S ribosomal protein S1		phylo (Beijing, 2)	pyrazinamide (PZA)
1836286	0	G	SNP	C	124	122	245	99.6	247
1839759	0	G	SNP	C	123	124	235	100	247	Gly198Arg (ggg/Cgg)	Rv1634	-	multidrug-efflux transporter
1847919	0	C	SNP	G	153	108	260	99.62	262	Thr180Thr (acg/acC)	Rv1639c	-	hypothetical protein
1849051	0	C	SNP	T	116	111	224	100	227	Pro995Pro (ccg/ccA)	Rv1640c	lysX	bifunctional lysine--tRNA ligase/phosphatidylglycerol lysyltransferase
1849609	0	T	SNP	C	103	107	206	100	210	Arg809Arg (cga/cgG)	Rv1640c	lysX	bifunctional lysine--tRNA ligase/phosphatidylglycerol lysyltransferase
1849934	0	A	SNP	G	117	123	237	99.59	241	Ile701Thr (att/aCt)	Rv1640c	lysX	bifunctional lysine--tRNA ligase/phosphatidylglycerol lysyltransferase
1854300	0	T	SNP	C	116	123	237	100	239	Leu232Pro (ctg/cCg)	Rv1644	tsnR	23S rRNA methyltransferase TsnR
1856777	0	G	SNP	C	108	74	179	100	182	Ala2Pro (gcg/Ccg)	Rv1647	-	adenylate cyclase
1859559	0	C	SNP	A	102	104	205	100	206	Ala276Asp (gcc/gAc)	Rv1649	pheS	phenylalanine--tRNA ligase subunit alpha
1877744	0	A	SNP	C	105	132	232	97.53	243	Glu814Ala (gaa/gCa)	Rv1661	pks7	polyketide synthase
1885385	0	T	SNP	G	86	99	182	98.4	188	Leu1228Val (ttg/Gtg)	Rv1662	pks8	polyketide synthase
1885772	0	G	SNP	A	88	99	185	100	187	Ala1357Thr (gcc/Acc)	Rv1662	pks8	polyketide synthase
1887060	0	C	SNP	G	88	98	181	100	186	Thr183Thr (acc/acG)	Rv1663	pks17	polyketide synthase
1888373	0	T	SNP	C	99	131	229	99.14	232	Ala116Ala (gct/gcC)	Rv1664	pks9	polyketide synthase
1892017	0	T	SNP	C	110	104	210	100	214	His264His (cat/caC)	Rv1665	pks11	chalcone synthase
1893572	0	C	SNP	A	123	99	220	100	222
1894300	1	G	Ins	G	100	100	200	84.75	200
1894300	2	G	Ins	T	100	100	200	84.75	200
1894300	3	G	Ins	C	98	100	198	83.9	198
1894300	4	G	Ins	T	98	100	198	83.9	198
1894300	5	G	Ins	T	98	100	198	83.9	198
1894300	6	G	Ins	G	98	100	198	83.9	198
1894300	7	G	Ins	C	94	99	193	81.78	193
1894300	8	G	Ins	C	94	99	193	81.78	193
1894300	9	G	Ins	G	94	99	193	81.78	193
1894300	10	G	Ins	C	94	99	193	81.78	193
1894422	0	A	SNP	G	113	108	217	99.55	222
1897608	0	C	SNP	T	130	96	222	98.69	229	Leu200Leu (ttg/ttA)	Rv1672c	-	integral membrane transport protein
1901493	0	T	SNP	C	118	122	237	99.59	241	Ser149Ser (agt/agC)	Rv1676	-	hypothetical protein
1902337	0	A	SNP	C	120	126	244	100	246
1906078	0	A	SNP	G	117	138	252	99.61	256	Thr277Ala (acc/Gcc)	Rv1681	moeX	molybdopterin biosynthesis protein MoeX
1907296	0	G	SNP	C	127	118	241	100	245	Ala298Ala (gcg/gcC)	Rv1682	-	hypothetical protein
1916137	0	A	SNP	G	121	123	238	100	244	Leu63Leu (cta/ctG)	Rv1691	-	hypothetical protein
1917972	0	A	SNP	G	149	123	268	99.63	273	Leu11Leu (cta/ctG)	Rv1694	tlyA	16S/23S rRNA (cytidine-2'-O)-methyltransferase TlyA			capreomycin (CPR)
1924008	0	G	SNP	A	118	127	243	100	245	Pro60Pro (ccg/ccA)	Rv1699	pyrG	CTP synthase
1925547	0	C	SNP	T	88	119	202	99.04	209	Asp573Asp (gac/gaT)	Rv1699	pyrG	CTP synthase
1927681	0	C	SNP	T	124	104	224	99.56	229	Glu299Lys (gaa/Aaa)	Rv1702c	-	hypothetical protein
1931179	0	C	SNP	A	107	111	216	100	218	Arg93Leu (cgg/cTg)	Rv1704c	cycA	D-serine/alanine/glycine transporter protein CycA
1931718	0	G	SNP	C	106	111	216	100	217	Leu313Val (ctg/Gtg)	Rv1705c	PPE22	PPE family protein PPE22
1933988	0	G	SNP	A	82	97	179	100	179
1944107	0	A	SNP	G	121	109	226	100	230	Ser178Gly (agt/Ggt)	Rv1716	-	hypothetical protein
1944402	0	T	SNP	C	128	120	242	100	248	Val276Ala (gtc/gCc)	Rv1716	-	hypothetical protein
1950767	0	T	SNP	C	92	99	188	99.48	192	Lys95Lys (aaa/aaG)	Rv1724c	-	hypothetical protein
1955761	0	G	Del	GAP	102	64	164	97.65	170		Rv1730c	-	penicillin-binding protein
1955762	0	A	Del	GAP	100	64	163	98.8	166		Rv1730c	-	penicillin-binding protein
1955763	0	A	Del	GAP	100	64	163	100	164		Rv1730c	-	penicillin-binding protein
1955914	0	C	Del	GAP	69	57	126	97.67	129		Rv1730c	-	penicillin-binding protein
1955915	0	C	Del	GAP	69	57	126	99.21	127		Rv1730c	-	penicillin-binding protein
1955916	0	G	Del	GAP	69	57	126	99.21	127		Rv1730c	-	penicillin-binding protein
1955917	0	G	Del	GAP	69	57	126	99.21	127		Rv1730c	-	penicillin-binding protein
1955918	0	A	Del	GAP	69	57	126	99.21	127		Rv1730c	-	penicillin-binding protein
1955919	0	A	Del	GAP	69	57	126	99.21	127		Rv1730c	-	penicillin-binding protein
1955920	0	G	Del	GAP	69	57	126	99.21	127		Rv1730c	-	penicillin-binding protein
1955921	0	T	Del	GAP	69	57	126	99.21	127		Rv1730c	-	penicillin-binding protein
1955922	0	C	Del	GAP	69	57	126	99.21	127		Rv1730c	-	penicillin-binding protein
1955923	0	G	Del	GAP	69	57	126	99.21	127		Rv1730c	-	penicillin-binding protein
1955924	0	A	Del	GAP	69	57	126	99.21	127		Rv1730c	-	penicillin-binding protein
1955925	0	T	Del	GAP	69	57	126	99.21	127		Rv1730c	-	penicillin-binding protein
1955926	0	G	Del	GAP	69	57	126	99.21	127		Rv1730c	-	penicillin-binding protein
1955927	0	A	Del	GAP	69	57	126	99.21	127		Rv1730c	-	penicillin-binding protein
1955928	0	C	Del	GAP	69	57	126	99.21	127		Rv1730c	-	penicillin-binding protein
1955929	0	C	Del	GAP	69	57	126	99.21	127		Rv1730c	-	penicillin-binding protein
1955930	0	G	Del	GAP	69	57	126	99.21	127		Rv1730c	-	penicillin-binding protein
1955931	0	T	Del	GAP	69	57	126	99.21	127		Rv1730c	-	penicillin-binding protein
1955932	0	T	Del	GAP	69	57	126	99.21	127		Rv1730c	-	penicillin-binding protein
1955933	0	G	SNP	T	70	58	128	99.22	129	Thr438Lys (aca/aAa)	Rv1730c	-	penicillin-binding protein
1955941	0	G	SNP	C	97	80	175	99.44	178	Asp435Glu (gac/gaG)	Rv1730c	-	penicillin-binding protein
1960284	0	C	SNP	A	115	110	222	100	225	Gln68His (cag/caT)	Rv1733c	-	transmembrane protein
1961735	0	A	SNP	G	109	102	205	99.53	212	Ala18Ala (gct/gcC)	Rv1735c	-	membrane protein
1967026	0	C	SNP	T	91	93	180	99.46	185	Ala204Ala (gcg/gcA)	Rv1739c	-	sulfate ABC transporter permease
1967237	0	C	SNP	A	120	111	228	100	231	Arg134Leu (cga/cTa)	Rv1739c	-	sulfate ABC transporter permease
1967543	0	C	SNP	A	95	114	204	99.05	211	Gly32Val (ggc/gTc)	Rv1739c	-	sulfate ABC transporter permease
1971725	0	G	SNP	C	115	104	217	98.65	222	Arg89Arg (cgc/cgG)	Rv1745c	idi	isopentenyl-diphosphate delta-isomerase
1980652	0	G	SNP	T	110	97	203	100	207	Pro344Pro (ccg/ccT)	Rv1751	-	oxidoreductase
1983195	0	A	SNP	G	5	6	11	100	11	Gly527Gly (ggt/ggC)	Rv1753c	PPE24	PPE family protein PPE24
1983198	0	C	SNP	G	9	6	14	93.75	16	Val526Val (gtg/gtC)	Rv1753c	PPE24	PPE family protein PPE24
1983291	0	C	SNP	T	108	103	211	100	211	Pro495Pro (ccg/ccA)	Rv1753c	PPE24	PPE family protein PPE24
1983313	0	T	SNP	G	116	124	236	97.96	245	Asn488Thr (aac/aCc)	Rv1753c	PPE24	PPE family protein PPE24
1998063	0	T	SNP	A	49	60	108	99.09	110	Glu151Asp (gaa/gaT)	Rv1765c	-	hypothetical protein
1998122	0	G	SNP	A	39	51	89	97.83	92	Leu132Leu (ctg/Ttg)	Rv1765c	-	hypothetical protein
1998141	0	G	SNP	C	34	50	84	98.82	85	Gly125Gly (ggc/ggG)	Rv1765c	-	hypothetical protein
1998300	0	T	SNP	C	27	41	67	100	68	Ser72Ser (tca/tcG)	Rv1765c	-	hypothetical protein
2003105	0	C	SNP	T	132	136	266	99.26	270	Phe160Phe (ttc/ttT)	Rv1769	-	hypothetical protein
2003827	0	A	SNP	C	126	124	249	100	250	Asp401Ala (gac/gCc)	Rv1769	-	hypothetical protein
2009291	0	C	Del	GAP	110	106	216	94.32	229		Rv1775	-	hypothetical protein
2009848	0	C	SNP	G	106	123	226	100	229	Ser226Cys (tcc/tGc)	Rv1775	-	hypothetical protein
2010614	0	G	SNP	A	102	109	207	100	211
2022868	0	T	SNP	C	122	142	260	100	264	Ser1204Ser (agt/agC)	Rv1783	eccC5	ESX-5 type VII secretion system protein EccC5
2023628	0	C	SNP	G	119	88	205	99.04	209	Gly334Ala (gga/gCa)	Rv1785c	cyp143	cytochrome P450 Cyp143
2042050	0	C	Del	GAP	88	89	175	84.69	209		Rv1801	PPE29	PPE family protein PPE29
2042051	0	G	Del	GAP	88	89	175	85.1	208		Rv1801	PPE29	PPE family protein PPE29
2042052	0	G	Del	GAP	88	89	175	85.51	207		Rv1801	PPE29	PPE family protein PPE29
2042053	0	G	Del	GAP	88	89	175	85.1	208		Rv1801	PPE29	PPE family protein PPE29
2042054	0	G	Del	GAP	88	89	175	86.76	204		Rv1801	PPE29	PPE family protein PPE29
2042055	0	C	Del	GAP	88	89	175	87.19	203		Rv1801	PPE29	PPE family protein PPE29
2044456	0	T	SNP	G	130	108	233	100	238	Leu358Arg (ctg/cGg)	Rv1802	PPE30	PPE family protein PPE30
2045310	0	A	SNP	G	121	128	242	100	249	Ile511Ile (att/atC)	Rv1803c	PE_PGRS32	PE-PGRS family protein PE_PGRS32
2049065	0	T	SNP	C	114	128	237	100	242
2049097	0	G	SNP	C	113	125	235	100	238
2050822	0	G	SNP	C	117	123	232	99.59	241	Gly301Ala (gga/gCa)	Rv1808	PPE32	PPE family protein PPE32
2051746	0	T	SNP	C	118	129	243	100	247	Ala155Ala (gct/gcC)	Rv1809	PPE33	PPE family protein PPE33
2052035	0	G	SNP	T	111	96	206	100	207	Val252Leu (gtg/Ttg)	Rv1809	PPE33	PPE family protein PPE33
2055271	0	A	SNP	G	111	109	219	100	220	Leu30Pro (cta/cCa)	Rv1812c	-	dehydrogenase
2057774	0	A	SNP	T	124	94	216	100	218	Ile83Phe (atc/Ttc)	Rv1815	-	hypothetical protein
2061958	0	A	SNP	G	32	82	106	96.61	118	Ala239Ala (gct/gcC)	Rv1818c	PE_PGRS33	PE-PGRS family protein PE_PGRS33
2067684	0	G	SNP	A	99	92	188	99.48	192	Val410Met (gtg/Atg)	Rv1821	secA2	protein translocase subunit SecA
2069771	0	C	SNP	A	115	115	225	99.57	231	Gln24Lys (cag/Aag)	Rv1823	-	hypothetical protein
2072313	0	C	SNP	A	104	86	190	100	190	Thr121Lys (aca/aAa)	Rv1826	gcvH	glycine cleavage system protein H
2074754	0	C	SNP	T	106	107	209	100	213
2078246	0	C	SNP	G	93	98	189	97.95	195	Gly790Gly (ggc/ggG)	Rv1832	gcvB	glycine dehydrogenase
2082053	0	A	SNP	G	109	119	227	99.13	230	Cys179Arg (tgc/Cgc)	Rv1835c	-	serine esterase
2086672	0	C	SNP	T	98	86	179	99.46	185	Gly104Ser (ggt/Agt)	Rv1837c	glcB	malate synthase
2094912	0	C	Del	GAP	96	96	190	88.89	216		Rv1844c	gnd1	6-phosphogluconate dehydrogenase
2094913	0	A	Del	GAP	96	96	190	89.72	214		Rv1844c	gnd1	6-phosphogluconate dehydrogenase
2094914	0	G	Del	GAP	96	96	190	91	211		Rv1844c	gnd1	6-phosphogluconate dehydrogenase
2094915	0	C	Del	GAP	96	96	190	91.43	210		Rv1844c	gnd1	6-phosphogluconate dehydrogenase
2094916	0	G	Del	GAP	95	96	190	91.83	208		Rv1844c	gnd1	6-phosphogluconate dehydrogenase
2094917	0	T	Del	GAP	95	96	190	93.17	205		Rv1844c	gnd1	6-phosphogluconate dehydrogenase
2095716	0	C	SNP	T	122	137	253	100	259	Ala151Ala (gcg/gcA)	Rv1845c	blaR	sensor-transducer protein BlaR
2096186	0	A	SNP	G	115	116	229	99.57	232	Thr138Thr (act/acC)	Rv1846c	blaI	transcriptional repressor BlaI
2097270	0	C	SNP	T	110	97	204	100	207	Arg132Trp (cgg/Tgg)	Rv1847	-	esterase
2108141	0	T	SNP	C	135	104	235	100	239	Phe136Leu (ttc/Ctc)	Rv1860	apa	hypothetical protein
2108890	0	A	SNP	C	109	130	238	100	239
2109523	1	C	Ins	G	90	88	178	95.19	178
2112832	0	A	SNP	C	94	136	227	99.14	232	Ala45Ala (gct/gcG)	Rv1865c	-	short-chain type dehydrogenase
2116903	0	C	SNP	T	108	124	226	100	232	Gly380Gly (ggc/ggT)	Rv1867	-	hypothetical protein
2122395	0	C	SNP	T	107	91	192	100	198	Val253Met (gtg/Atg)	Rv1872c	lldD2	L-lactate dehydrogenase
2122976	0	C	SNP	G	111	121	230	100	232	Gly59Ala (ggt/gCt)	Rv1872c	lldD2	L-lactate dehydrogenase
2123169	0	T	SNP	G	107	102	209	100	209
2128870	0	A	SNP	G	102	110	209	100	212	Leu283Leu (cta/ctG)	Rv1878	glnA3	glutamine synthetase GlnA
2133468	1	T	Ins	T	91	80	171	91.94	172		Rv1883c	-	hypothetical protein
2133468	2	T	Ins	C	91	80	171	91.94	172		Rv1883c	-	hypothetical protein
2133468	3	T	Ins	G	91	81	172	92.47	172		Rv1883c	-	hypothetical protein
2133468	4	T	Ins	C	91	81	172	92.47	172		Rv1883c	-	hypothetical protein
2133468	5	T	Ins	A	91	81	172	92.47	172		Rv1883c	-	hypothetical protein
2133468	6	T	Ins	T	91	81	172	92.47	172		Rv1883c	-	hypothetical protein
2133468	7	T	Ins	G	91	81	172	92.47	172		Rv1883c	-	hypothetical protein
2133468	8	T	Ins	C	91	80	171	91.94	171		Rv1883c	-	hypothetical protein
2133468	9	T	Ins	C	91	80	171	91.94	171		Rv1883c	-	hypothetical protein
2133468	10	T	Ins	G	89	78	167	89.78	168		Rv1883c	-	hypothetical protein
2133468	11	T	Ins	T	89	79	168	90.32	168		Rv1883c	-	hypothetical protein
2133468	12	T	Ins	C	88	77	165	88.71	166		Rv1883c	-	hypothetical protein
2133508	0	C	SNP	T	103	95	195	99.5	199	Arg62Gln (cgg/cAg)	Rv1883c	-	hypothetical protein
2135154	0	G	SNP	T	104	97	196	98.05	205	Pro238Pro (ccc/ccA)	Rv1886c	fbpB	diacylglycerol acyltransferase/mycolyltransferase Ag85B
2135870	0	T	SNP	C	110	101	209	100	211
2137521	1	A	Ins	C	59	65	124	76.54	125
2137521	2	A	Ins	T	60	64	124	76.54	125
2137521	3	A	Ins	C	59	65	124	76.54	125
2137521	4	A	Ins	C	60	65	125	77.16	125
2137521	5	A	Ins	G	60	65	125	77.16	125
2137521	6	A	Ins	A	60	65	125	77.16	125
2137521	7	A	Ins	T	60	65	125	77.16	125
2137521	8	A	Ins	C	60	65	125	77.16	125
2137521	9	A	Ins	A	60	65	125	77.16	125
2137521	10	A	Ins	C	60	65	125	77.16	125
2138436	0	A	SNP	G	104	116	216	99.55	221
2138453	0	C	SNP	T	108	113	211	100	221
2142266	0	C	SNP	A	97	110	205	100	207
2143328	0	G	SNP	C	100	123	222	99.55	224	Val270Leu (gtg/Ctg)	Rv1895	-	zinc-binding alcohol dehydrogenase
2147022	0	A	SNP	C	95	103	196	100	198	Ile204Met (att/atG)	Rv1900c	lipJ	lignin peroxidase LipJ
2151222	0	T	SNP	G	109	111	220	99.1	222	Leu90Trp (ttg/tGg)	Rv1904	-	hypothetical protein
2153726	0	T	Del	GAP	58	66	122	75.15	165		Rv1907c	-	hypothetical protein
2153727	0	C	Del	GAP	58	66	122	75.61	164		Rv1907c	-	hypothetical protein
2153728	0	A	Del	GAP	58	66	122	76.54	162		Rv1907c	-	hypothetical protein
2153729	0	T	Del	GAP	58	66	122	77.5	160		Rv1907c	-	hypothetical protein
2153730	0	C	Del	GAP	58	66	122	78.98	157		Rv1907c	-	hypothetical protein
2153731	0	C	Del	GAP	58	66	122	81.05	153		Rv1907c	-	hypothetical protein
2153732	0	C	Del	GAP	58	66	122	81.58	152		Rv1907c	-	hypothetical protein
2153733	0	C	Del	GAP	58	66	122	83.78	148		Rv1907c	-	hypothetical protein
2153734	0	G	Del	GAP	58	66	122	83.78	148		Rv1907c	-	hypothetical protein
2153735	0	T	Del	GAP	58	66	122	83.22	149		Rv1907c	-	hypothetical protein
2153736	0	C	Del	GAP	58	66	122	84.93	146		Rv1907c	-	hypothetical protein
2153737	0	T	Del	GAP	58	66	122	84.93	146		Rv1907c	-	hypothetical protein
2153738	0	C	Del	GAP	58	66	122	86.71	143		Rv1907c	-	hypothetical protein
2153739	0	G	Del	GAP	58	66	122	87.32	142		Rv1907c	-	hypothetical protein
2154724	0	C	SNP	A	99	108	205	100	207	Arg463Leu (cgg/cTg)	Rv1908c	katG	catalase-peroxidase		phylo (not Euro-American, M. africanum, M. bovis, M . canettii, M. caprae, M. Microti, M. pinipedii, Beijing, Delhi/CAS, EAI, 4)	isoniazid (INH)
2155168	0	C	SNP	G	139	134	273	99.27	275	Ser315Thr (agc/aCc)	Rv1908c	katG	catalase-peroxidase	isoniazid (INH)		isoniazid (INH)
2158109	0	T	SNP	C	120	102	221	100	222	Asp328Gly (gac/gGc)	Rv1912c	fadB5	oxidoreductase FadB
2160998	0	G	SNP	A	111	144	251	100	255	Gly179Asp (ggc/gAc)	Rv1915	aceAa	isocitrate lyase AceAa
2161343	1	G	Ins	T	96	94	190	94.53	190		Rv1915	aceAa	isocitrate lyase AceAa
2163790	0	A	SNP	C	64	55	119	99.17	120	Pro1174Pro (cct/ccG)	Rv1917c	PPE34	PPE family protein PPE34
2165286	0	A	SNP	C	94	115	205	100	209	Ser676Ala (tca/Gca)	Rv1917c	PPE34	PPE family protein PPE34
2167926	0	A	SNP	G	125	114	237	100	239	Leu896Ser (ttg/tCg)	Rv1918c	PPE35	PPE family protein PPE35
2172380	0	A	SNP	C	111	104	213	100	215	Glu253Ala (gag/gCg)	Rv1920	-	membrane protein
2173860	0	A	SNP	C	98	108	204	100	206
2177366	0	C	SNP	T	93	114	202	99.52	208	Arg94Cys (cgc/Tgc)	Rv1925	fadD31	fatty-acid--CoA ligase FadD31
2179825	0	G	SNP	C	111	104	213	99.54	216	Glu51Asp (gag/gaC)	Rv1927	-	hypothetical protein
2185674	0	A	SNP	G	107	118	221	99.12	227	Ile172Thr (atc/aCc)	Rv1934c	fadE17	acyl-CoA dehydrogenase FadE17
2187587	0	G	SNP	C	102	105	206	100	207	Gln68His (cag/caC)	Rv1936	-	monooxygenase
2191498	0	G	SNP	T	115	123	235	99.58	239	Gly158Trp (ggg/Tgg)	Rv1938	ephB	epoxide hydrolase EphB
2197661	0	T	Del	GAP	110	101	202	92.95	227		Rv1946c	lppG	lipoprotein
2197662	0	G	Del	GAP	110	101	202	93.36	226		Rv1946c	lppG	lipoprotein
2199052	0	C	SNP	G	83	91	173	98.86	176	Gly5Arg (ggt/Cgt)	Rv1948c	-	hypothetical protein
2202500	0	C	SNP	T	106	122	227	99.56	229	His121His (cac/caT)	Rv1956	higA	antitoxin HigA
2207591	1	T	Ins	C	120	90	210	96.77	211
2209465	0	G	SNP	A	98	118	208	99.54	217	Ala47Thr (gcg/Acg)	Rv1966	mce3A	Mce family protein Mce3A
2211826	0	A	SNP	G	121	115	235	99.58	237	Lys67Lys (aaa/aaG)	Rv1968	mce3C	Mce family protein Mce3C
2215320	0	G	Del	GAP	95	90	181	95.36	194		Rv1971	mce3F	Mce family protein Mce3F
2215321	0	T	Del	GAP	95	90	181	100	185		Rv1971	mce3F	Mce family protein Mce3F
2215322	0	G	Del	GAP	95	90	181	100	185		Rv1971	mce3F	Mce family protein Mce3F
2215323	0	C	Del	GAP	95	90	181	100	185		Rv1971	mce3F	Mce family protein Mce3F
2215324	0	T	Del	GAP	95	90	181	100	185		Rv1971	mce3F	Mce family protein Mce3F
2216443	0	C	SNP	A	120	117	232	100	237	Ala396Glu (gcg/gAg)	Rv1971	mce3F	Mce family protein Mce3F
2216963	0	C	SNP	G	110	109	216	99.55	220	His124Gln (cac/caG)	Rv1972	-	Mce associated membrane protein
2220512	0	T	SNP	G	121	135	251	100	256	Ser253Ser (tct/tcG)	Rv1977	-	hypothetical protein
2221584	0	G	SNP	C	103	120	223	100	223	Ser226Thr (agt/aCt)	Rv1978	-	hypothetical protein
2223293	0	T	SNP	C	97	104	200	100	201
2225365	0	T	SNP	C	101	92	192	100	193
2228967	0	A	SNP	G	99	90	184	100	189
2229801	0	C	SNP	G	97	104	197	99.01	203	Pro34Pro (ccg/ccC)	Rv1985c	-	HTH-type transcriptional regulator
2230045	0	G	SNP	A	111	96	206	100	207	Cys12Tyr (tgc/tAc)	Rv1986	-	amino acid transporter
2235087	0	G	SNP	A	120	107	223	98.7	230	Phe740Phe (ttc/ttT)	Rv1992c	ctpG	cation transporter ATPase G
2241032	0	G	Del	GAP	113	101	212	97.27	220		Rv1997	ctpF	cation transporter ATPase F
2244421	0	G	SNP	T	110	128	235	100	238	Leu240Met (ctg/Atg)	Rv1999c	-	transporter
2245864	0	C	SNP	A	119	123	237	99.59	243	Pro219Gln (ccg/cAg)	Rv2000	-	hypothetical protein
2247677	0	A	SNP	C	95	110	200	99.51	206	Ile6Ile (ata/atC)	Rv2002	fabG3	20-beta-hydroxysteroid dehydrogenase
2251605	0	G	SNP	A	100	102	198	99.51	203	Ser93Ser (agc/agT)	Rv2005c	-	universal stress protein
2251999	0	A	SNP	G	120	125	241	99.59	246
2260100	0	C	SNP	T	100	89	186	100	189
2260525	0	C	SNP	T	141	117	251	100	258
2262620	0	T	SNP	A	50	69	115	99.17	120	Glu151Asp (gaa/gaT)	Rv2015c	-	hypothetical protein
2262679	0	G	SNP	A	57	68	123	99.21	126	Leu132Leu (ctg/Ttg)	Rv2015c	-	hypothetical protein
2262698	0	G	SNP	C	61	68	128	100	129	Gly125Gly (ggc/ggG)	Rv2015c	-	hypothetical protein
2262857	0	T	SNP	C	69	62	128	99.24	132	Ser72Ser (tca/tcG)	Rv2015c	-	hypothetical protein
2264782	0	C	SNP	A	108	81	183	99.47	190	Ala262Glu (gcg/gAg)	Rv2017	-	transcriptional regulator
2265059	0	T	SNP	G	123	117	238	100	240
2267015	0	T	SNP	C	116	134	244	98.81	253	Ala32Ala (gca/gcG)	Rv2021c	-	transcriptional regulator
2268433	0	C	SNP	A	92	90	182	98.38	185
2268627	0	G	SNP	C	84	92	174	98.88	178
2269545	0	G	SNP	A	126	109	231	99.58	236	Ser232Ser (agc/agT)	Rv2024c	-	hypothetical protein
2269780	0	T	SNP	C	98	120	217	100	218	Asp154Gly (gac/gGc)	Rv2024c	-	hypothetical protein
2270102	0	A	SNP	G	122	123	240	99.59	246	Trp47Arg (tgg/Cgg)	Rv2024c	-	hypothetical protein
2273734	0	C	Del	GAP	108	116	225	99.56	225		Rv2027c	dosT	two component sensor histidine kinase DosT
2282787	0	C	SNP	T	119	121	233	100	240	Cys312Tyr (tgt/tAt)	Rv2037c	-	transmembrane protein
2283191	0	G	SNP	C	120	107	222	99.56	228	Ala177Ala (gcc/gcG)	Rv2037c	-	transmembrane protein
2285251	0	C	SNP	A	98	98	195	99.49	197	Val131Phe (gtc/Ttc)	Rv2039c	-	sugar ABC transporter permease
2287121	0	A	SNP	G	103	114	215	100	217	Asp242Asp (gat/gaC)	Rv2041c	-	sugar ABC transporter substrate-binding lipoprotein
2288085	0	G	SNP	C	86	127	210	100	213	Ala199Ala (gcc/gcG)	Rv2042c	-	hypothetical protein
2288704	0	C	SNP	A	108	101	206	99.52	210	Val180Phe (gtc/Ttc)	Rv2043c	pncA	pyrazinamidase/nicotinamidase PncA	pyrazinamide (PZA)		pyrazinamide (PZA)
2294007	0	T	SNP	C	118	112	226	99.57	231	Thr174Ala (acg/Gcg)	Rv2047c	-	hypothetical protein
2295685	0	C	SNP	A	115	114	225	94.63	242	Val3768Leu (gtg/Ttg)	Rv2048c	pks12	polyketide synthase
2296042	0	G	SNP	C	113	125	236	96.75	246	Pro3649Ala (ccg/Gcg)	Rv2048c	pks12	polyketide synthase
2298194	0	G	SNP	T	123	114	232	99.58	238	Ala2931Ala (gcc/gcA)	Rv2048c	pks12	polyketide synthase
2300237	0	A	SNP	G	121	142	256	98.13	268	Ala2250Ala (gct/gcC)	Rv2048c	pks12	polyketide synthase
2300546	0	A	SNP	T	114	108	221	100	222	His2147Gln (cat/caA)	Rv2048c	pks12	polyketide synthase
2300552	0	T	SNP	G	112	107	218	100	219	Pro2145Pro (cca/ccC)	Rv2048c	pks12	polyketide synthase
2300555	0	A	SNP	G	110	108	214	100	218	Asp2144Asp (gat/gaC)	Rv2048c	pks12	polyketide synthase
2302033	0	G	SNP	A	84	87	164	98.84	173	Arg1652Cys (cgc/Tgc)	Rv2048c	pks12	polyketide synthase
2311099	0	C	SNP	G	142	123	261	100	265	Pro473Pro (ccg/ccC)	Rv2052c	-	hypothetical protein
2314689	0	C	SNP	A	81	94	173	97.77	179	Arg46Leu (cgt/cTt)	Rv2057c	rpmG1	50S ribosomal protein L33
2315386	0	C	SNP	A	101	118	215	99.55	220	His71Gln (cac/caA)	Rv2059	-	hypothetical protein
2316123	0	C	SNP	A	106	108	213	100	214	Thr317Lys (aca/aAa)	Rv2059	-	hypothetical protein
2318725	0	C	SNP	T	123	157	273	99.64	281	Glu677Lys (gaa/Aaa)	Rv2062c	cobN	cobalamin biosynthesis protein CobN
2320320	0	C	SNP	T	130	137	264	100	267	Arg145His (cgt/cAt)	Rv2062c	cobN	cobalamin biosynthesis protein CobN
2321975	0	T	SNP	C	134	136	264	98.9	273	Asp175Asp (gat/gaC)	Rv2064	cobG	precorrin-3B synthase
2324351	0	G	SNP	C	107	121	225	98.28	232	Ala393Pro (gcc/Ccc)	Rv2066	cobIJ	bifunctional S-adenosyl-L-methionine-precorrin-2 methyl transferase/precorrin-3 methylase
2328543	0	T	SNP	C	132	102	227	98.73	237	Ile145Met (ata/atG)	Rv2071c	cobM	precorrin-4 C(11)-methyltransferase
2329533	0	A	SNP	G	121	121	241	100	242	Leu205Pro (ctc/cCc)	Rv2072c	cobL	precorrin-6Y C(5,15)-methyltransferase
2331620	0	A	SNP	C	131	108	236	100	239	Gly420Gly (ggt/ggG)	Rv2075c	-	hypothetical protein
2331789	0	G	SNP	T	111	135	245	100	246	Pro364Gln (ccg/cAg)	Rv2075c	-	hypothetical protein
2334007	0	A	SNP	G	109	125	232	99.57	235	Ala96Ala (gct/gcC)	Rv2077c	-	transmembrane protein
2335075	0	A	SNP	G	93	103	195	100	196	Glu6Gly (gaa/gGa)	Rv2078	-	hypothetical protein
2335494	0	A	SNP	G	132	123	250	100	255	Tyr47Cys (tac/tGc)	Rv2079	-	hypothetical protein
2337179	0	C	SNP	T	106	110	208	99.54	217	Gln609_ (caa/Taa)	Rv2079	-	hypothetical protein
2338194	1	A	Ins	C	34	57	91	78.45	91		Rv2081c	-	transmembrane protein
2338810	0	T	SNP	C	93	105	196	98.51	201	Arg34Arg (cgt/cgC)	Rv2082	-	hypothetical protein
2338811	0	A	SNP	G	98	103	197	98.53	204	Lys35Glu (aag/Gag)	Rv2082	-	hypothetical protein
2339255	0	A	SNP	G	117	108	221	99.56	226	Thr183Ala (act/Gct)	Rv2082	-	hypothetical protein
2339835	0	C	SNP	T	116	113	225	96.22	238	Pro376Leu (ccc/cTc)	Rv2082	-	hypothetical protein
2340621	0	C	SNP	G	110	113	218	100	223	Pro638Arg (ccc/cGc)	Rv2082	-	hypothetical protein
2341636	0	C	SNP	G	116	135	249	100	251	Leu256Val (ctg/Gtg)	Rv2083	-	hypothetical protein
2342649	1	A	Ins	G	88	91	179	79.2	180		Rv2084	-	hypothetical protein
2342649	2	A	Ins	G	88	92	180	79.65	180		Rv2084	-	hypothetical protein
2342649	3	A	Ins	C	87	90	177	78.32	177		Rv2084	-	hypothetical protein
2342649	4	A	Ins	G	86	90	176	77.88	177		Rv2084	-	hypothetical protein
2342649	5	A	Ins	T	87	90	177	78.32	177		Rv2084	-	hypothetical protein
2342649	6	A	Ins	A	87	90	177	78.32	177		Rv2084	-	hypothetical protein
2342649	7	A	Ins	C	86	90	176	77.88	177		Rv2084	-	hypothetical protein
2342649	8	A	Ins	A	87	89	176	77.88	177		Rv2084	-	hypothetical protein
2342649	9	A	Ins	C	86	89	175	77.43	177		Rv2084	-	hypothetical protein
2342649	10	A	Ins	A	86	90	176	77.88	177		Rv2084	-	hypothetical protein
2342649	11	A	Ins	C	87	90	177	78.32	177		Rv2084	-	hypothetical protein
2343263	0	G	SNP	A	111	100	210	99.53	212	Glu79Glu (gag/gaA)	Rv2085	-	hypothetical protein
2344246	0	G	SNP	C	92	112	203	100	204
2344499	0	T	SNP	G	89	102	191	99.48	192	Leu30Arg (ctg/cGg)	Rv2088	pknJ	transmembrane serine/threonine-protein kinase PknJ
2345037	0	C	SNP	A	137	99	229	99.58	237	Leu209Leu (ctc/ctA)	Rv2088	pknJ	transmembrane serine/threonine-protein kinase PknJ
2346318	0	G	SNP	A	93	90	181	100	183	Pro336Leu (ccg/cTg)	Rv2089c	pepE	dipeptidase PepE
2348446	0	C	SNP	G	120	122	240	99.18	244	Phe358Leu (ttc/ttG)	Rv2090	-	5'-3' exonuclease
2354791	0	A	SNP	G	92	105	194	100	197	Ser174Pro (tcg/Ccg)	Rv2096c	pafB	proteasome accessory factor B
2357269	0	G	Del	GAP	127	99	226	88.28	256
2357270	0	C	Del	GAP	126	99	226	88.58	254
2357271	0	C	Del	GAP	126	99	226	88.58	254
2358029	1	T	Ins	G	109	103	212	95.07	212
2361604	0	C	SNP	G	110	104	209	100	214	Val455Val (gtc/gtG)	Rv2101	helZ	helicase HelZ
2362041	0	C	SNP	A	120	129	243	100	249	Pro601Gln (ccg/cAg)	Rv2101	helZ	helicase HelZ
2364475	0	T	SNP	C	120	108	228	100	228	Thr16Ala (aca/Gca)	Rv2103c	vapC37	ribonuclease VapC37
2368565	0	A	Del	GAP	99	93	189	98.97	194
2369186	0	G	SNP	C	114	125	236	99.58	240	Arg182Gly (cgt/Ggt)	Rv2109c	prcA	proteasome subunit alpha
2369326	0	C	SNP	G	103	115	213	100	218	Arg135Pro (cgc/cCc)	Rv2109c	prcA	proteasome subunit alpha
2374274	0	A	SNP	T	114	99	211	99.07	215	Gln147His (caa/caT)	Rv2114	-	hypothetical protein
2381573	0	C	Del	GAP	114	107	220	96.09	230		Rv2123	PPE37	PPE family protein PPE37
2386389	0	G	SNP	A	124	119	237	100	243	Gly33Ser (ggc/Agc)	Rv2125	-	hypothetical protein
2387733	0	T	SNP	C	135	67	199	100	202	Glu80Glu (gaa/gaG)	Rv2126c	PE_PGRS37	PE-PGRS family protein PE_PGRS37
2388641	0	G	SNP	A	104	105	207	99.52	210	Gly9Asp (ggc/gAc)	Rv2127	ansP1	L-asparagine permease
2399734	0	G	SNP	A	117	113	226	99.14	232	Gly339Ser (ggc/Agc)	Rv2139	pyrD	dihydroorotate dehydrogenase
2406843	0	C	Del	GAP	110	86	194	99.49	197		Rv2148c	-	hypothetical protein
2411496	0	G	SNP	A	88	106	194	98.98	196	Phe209Phe (ttc/ttT)	Rv2152c	murC	UDP-N-acetylmuramate--alanine ligase
2413246	0	C	SNP	A	127	123	248	100	250	Val36Leu (gtg/Ttg)	Rv2153c	murG	UDP-N-acetylglucosamine--N-acetylmuramyl- (pentapeptide) pyrophosphoryl-undecaprenol-N-acetylglucosamine transferase
2415656	0	G	SNP	C	117	128	242	100	245	Arg247Gly (cgg/Ggg)	Rv2155c	murD	UDP-N-acetylmuramoylalanine--D-glutamate ligase
2421816	0	A	SNP	G	133	116	244	100	249
2421975	1	G	Ins	G	90	112	202	93.09	202
2421975	2	G	Ins	G	90	112	202	93.09	202
2421975	3	G	Ins	A	89	111	200	92.17	202
2421975	4	G	Ins	A	90	112	202	93.09	202
2423819	0	C	SNP	G	97	78	160	97.22	180	Gly340Gly (ggg/ggC)	Rv2162c	PE_PGRS38	PE-PGRS family protein PE_PGRS38
2423822	0	A	SNP	G	102	85	175	96.89	193	Gly339Gly (ggt/ggC)	Rv2162c	PE_PGRS38	PE-PGRS family protein PE_PGRS38
2424925	0	A	SNP	G	112	105	212	99.54	218
2425471	0	T	SNP	C	104	115	218	100	219	Arg539Arg (cga/cgG)	Rv2163c	pbpB	penicillin-binding membrane protein PbpB
2433006	0	T	SNP	C	86	115	198	99.01	203	Val19Ala (gtg/gCg)	Rv2171	lppM	lipoprotein LppM
2440926	0	G	SNP	T	114	101	210	100	215	Asp265Glu (gac/gaA)	Rv2178c	aroG	phospho-2-dehydro-3-deoxyheptonate aldolase AroG
2442468	0	C	SNP	T	91	94	180	100	185	Trp249_ (tgg/tgA)	Rv2180c	-	integral membrane protein
2448458	0	C	SNP	T	96	97	193	100	193	Thr100Ile (acc/aTc)	Rv2187	fadD15	long-chain-fatty-acid--CoA ligase FadD15
2451700	0	A	SNP	C	99	131	219	100	230	Ala107Ala (gct/gcG)	Rv2189c	-	hypothetical protein
2462871	0	G	SNP	A	129	109	231	100	238	Ala59Ala (gcc/gcT)	Rv2198c	mmpS3	membrane protein MmpS3
2470591	0	A	SNP	C	99	113	209	99.53	213
2472610	0	C	SNP	T	133	107	233	99.17	242	Leu40Leu (ctg/Ttg)	Rv2208	cobS	cobalamin synthase
2491597	0	G	SNP	T	120	116	228	98.74	239	Arg253Arg (cgg/Agg)	Rv2221c	glnE	glutamate-ammonia-ligase adenylyltransferase
2499726	0	G	SNP	A	99	116	214	99.54	216	Asp299Asn (gat/Aat)	Rv2226	-	hypothetical protein
2505085	0	G	SNP	A	116	147	260	99.62	264	Ala205Ala (gcc/gcT)	Rv2231c	cobC	aminotransferase		phylo (2,2)
2509140	0	G	SNP	C	107	130	234	100	237	Ser79Cys (tcc/tGc)	Rv2236c	cobD	cobalamin biosynthesis transmembrane protein CobD
2509722	0	A	SNP	G	125	105	225	100	230	Pro78Pro (cca/ccG)	Rv2237	-	hypothetical protein
2510350	0	C	SNP	G	107	107	213	99.53	215
2513645	0	G	SNP	A	109	103	208	99.53	213	Lys369Lys (aag/aaA)	Rv2241	aceE	pyruvate dehydrogenase E1 component
2516567	0	G	SNP	C	90	112	201	100	202
2521342	0	T	SNP	C	115	120	231	100	235	Asp200Asp (gat/gaC)	Rv2247	accD6	acetyl-/propionyl-CoA carboxylase subunit beta
2521428	0	A	SNP	G	119	113	230	99.15	234	Asp229Gly (gac/gGc)	Rv2247	accD6	acetyl-/propionyl-CoA carboxylase subunit beta
2522955	0	T	SNP	G	102	109	210	100	211	Val199Gly (gtc/gGc)	Rv2248	-	hypothetical protein
2523205	1	G	Ins	C	94	106	200	95.24	200
2523205	2	G	Ins	G	93	106	199	94.76	200
2523205	3	G	Ins	C	94	106	200	95.24	200
2525723	0	G	Del	GAP	103	105	208	96.3	216		Rv2251	-	flavoprotein
2526974	0	T	SNP	C	95	104	196	100	199	Pro470Pro (cct/ccC)	Rv2251	-	flavoprotein
2529680	0	A	SNP	G	104	113	217	100	217	Thr65Thr (act/acC)	Rv2256c	-	hypothetical protein
2531742	0	A	SNP	G	116	99	213	99.54	216	Ala52Ala (gct/gcC)	Rv2258c	-	transcriptional regulator
2533377	0	T	SNP	C	115	113	225	100	228	Asp16Asp (gat/gaC)	Rv2260	-	hypothetical protein
2534563	0	G	Del	GAP	98	117	216	96.41	223
2534564	0	A	Del	GAP	98	117	216	100	215
2536599	0	C	SNP	T	128	94	218	100	222	Gly584Gly (ggg/ggA)	Rv2264c	-	hypothetical protein
2536628	1	G	Ins	A	124	93	217	99.54	217		Rv2264c	-	hypothetical protein
2536892	0	T	SNP	C	138	133	265	98.91	274	Thr487Ala (acc/Gcc)	Rv2264c	-	hypothetical protein
2543395	0	T	SNP	C	110	113	220	99.55	224	Glu294Glu (gaa/gaG)	Rv2268c	cyp128	cytochrome P450 Cyp128
2546684	0	C	SNP	A	104	108	210	99.53	213	Gly41Val (ggt/gTt)	Rv2274c	mazF8	toxin MazF8
2548700	0	C	SNP	T	117	94	205	99.53	212	His318Tyr (cac/Tac)	Rv2276	cyp121	cytochrome P450 Cyp121
2551576	0	C	SNP	G	109	98	203	97.64	212
2551577	0	T	SNP	C	109	103	206	97.7	217
2562644	0	G	SNP	T	126	109	231	100	235	Ala16Ser (gcg/Tcg)	Rv2290	lppO	lipoprotein LppO
2564368	1	G	Ins	C	94	101	195	98.48	195		Rv2293c	-	hypothetical protein
2566766	1	C	Ins	G	95	111	206	93.64	206
2566768	0	A	SNP	C	97	112	206	97.66	214
2573756	0	C	SNP	A	91	108	198	100	199
2578626	0	A	SNP	G	120	127	240	100	247	Met24Thr (atg/aCg)	Rv2307c	-	hypothetical protein
2581052	0	G	SNP	A	107	124	229	99.57	232	Asp212Asn (gac/Aac)	Rv2308	-	hypothetical protein
2586076	0	C	SNP	G	105	108	209	99.07	215	Arg405Arg (cgg/cgC)	Rv2314c	-	hypothetical protein
2586127	0	A	SNP	G	102	99	199	100	201	Gly388Gly (ggt/ggC)	Rv2314c	-	hypothetical protein
2589036	0	G	SNP	C	113	110	222	99.11	225	Asp67His (gac/Cac)	Rv2316	uspA	sugar ABC transporter permease UspA
2589216	0	G	SNP	C	104	109	209	100	213	Val127Leu (gtg/Ctg)	Rv2316	uspA	sugar ABC transporter permease UspA
2598400	0	A	SNP	G	111	131	239	100	242	Asn516Asn (aat/aaC)	Rv2326c	-	ABC transporter ATP-binding protein
2600260	0	A	SNP	G	141	141	278	100	282	Arg91Arg (cga/cgG)	Rv2327	-	hypothetical protein
2601576	0	T	SNP	G	110	125	231	99.58	236	Ser282Arg (agt/agG)	Rv2328	PE23	PE family protein PE23
2601760	0	G	SNP	A	103	116	214	99.55	220	Ala344Thr (gcc/Acc)	Rv2328	PE23	PE family protein PE23
2608117	0	C	SNP	A	118	97	214	100	215	Asp69Tyr (gac/Tac)	Rv2333c	stp	multidrug resistance protein
2612256	0	G	SNP	T	126	110	233	98.74	239	Leu244Leu (ctc/ctA)	Rv2337c	-	hypothetical protein
2612632	0	C	SNP	A	128	118	241	100	246	Gly119Val (ggc/gTc)	Rv2337c	-	hypothetical protein
2614910	0	C	Del	GAP	65	85	149	98.04	153		Rv2339	mmpL9	transmembrane transport protein MmpL9
2619155	0	G	SNP	C	99	108	204	99.52	208
2619271	0	T	SNP	C	102	119	217	99.1	223
2625924	0	T	SNP	C	91	92	182	100	183	Ala83Ala (gca/gcG)	Rv2346c	esxO	ESAT-6 like protein EsxO
2626004	0	G	SNP	A	103	89	190	98.97	194	Leu57Leu (ctg/Ttg)	Rv2346c	esxO	ESAT-6 like protein EsxO
2626011	0	G	SNP	A	102	89	190	98.96	193	Ile54Ile (atc/atT)	Rv2346c	esxO	ESAT-6 like protein EsxO
2626018	0	T	SNP	C	102	89	188	98.96	193	Glu52Gly (gag/gGg)	Rv2346c	esxO	ESAT-6 like protein EsxO
2626513	0	T	SNP	A	64	58	117	100	122	Thr3Ser (aca/Tca)	Rv2347c	esxP	ESAT-6 like protein EsxP
2626514	0	T	SNP	G	65	54	117	100	119	Ala2Ala (gca/gcC)	Rv2347c	esxP	ESAT-6 like protein EsxP
2627618	0	C	SNP	A	106	113	217	99.55	220	Gly361Cys (ggc/Tgc)	Rv2349c	plcC	phospholipase C
2627946	0	A	SNP	G	92	99	186	100	191	Arg251Arg (cgt/cgC)	Rv2349c	plcC	phospholipase C
2630740	0	T	SNP	C	111	103	207	99.53	215	Thr446Ala (act/Gct)	Rv2351c	plcA	membrane-associated phospholipase A
2631371	0	C	SNP	T	104	117	218	99.55	222	Val235Val (gtg/gtA)	Rv2351c	plcA	membrane-associated phospholipase A
2632341	1	C	Ins	A	89	92	181	92.82	181
2634282	0	T	SNP	G	100	103	202	100	203
2636956	0	C	SNP	T	41	33	73	100	74
2637162	0	C	SNP	T	116	110	221	99.12	228
2637541	0	C	SNP	T	115	101	215	99.54	217
2642383	0	C	SNP	T	93	100	191	100	193	Ala66Thr (gcc/Acc)	Rv2360c	-	hypothetical protein
2647905	0	G	SNP	A	77	88	153	98.8	167	Arg155Cys (cgc/Tgc)	Rv2366c	-	transmembrane protein
2656225	0	A	SNP	G	117	111	225	100	228	Val69Ala (gtc/gCc)	Rv2377c	-	hypothetical protein
2660319	0	C	SNP	G	140	119	256	100	259	Glu589Asp (gag/gaC)	Rv2379c	mbtF	peptide synthetase
2663795	0	G	SNP	A	118	129	241	98.41	251	Ala1107Ala (gcc/gcT)	Rv2380c	mbtE	peptide synthetase
2668467	0	G	SNP	A	128	136	262	99.62	265	Pro601Pro (ccc/ccT)	Rv2381c	mbtD	polyketide synthetase
2672394	0	G	SNP	A	107	97	202	99.51	205	Tyr1148Tyr (tac/taT)	Rv2383c	mbtB	phenyloxazoline synthase
2673818	0	C	SNP	G	124	127	249	98.82	254	Val674Leu (gtg/Ctg)	Rv2383c	mbtB	phenyloxazoline synthase
2680658	0	T	SNP	G	86	105	189	100	191	Thr67Thr (act/acG)	Rv2386a	-	hypothetical protein
2692100	0	C	SNP	T	121	112	226	99.57	234
2695378	0	C	SNP	G	90	97	186	100	187	Gly141Ala (ggc/gCc)	Rv2398c	cysW	sulfate ABC transporter permease CysW
2697489	0	C	SNP	T	105	112	214	98.64	220	Ala76Thr (gcg/Acg)	Rv2400c	subI	sulfate ABC transporter substrate-binding lipoprotein SubI
2703902	1	C	Ins	G	111	116	227	97.01	227
2704884	1	A	Ins	C	66	85	151	96.79	151		Rv2407	-	ribonuclease Z
2704884	2	A	Ins	A	66	85	151	96.79	151		Rv2407	-	ribonuclease Z
2704884	3	A	Ins	G	66	85	151	96.79	151		Rv2407	-	ribonuclease Z
2704884	4	A	Ins	C	65	85	150	96.15	150		Rv2407	-	ribonuclease Z
2704884	5	A	Ins	G	64	85	149	95.51	149		Rv2407	-	ribonuclease Z
2704884	6	A	Ins	A	64	85	149	95.51	149		Rv2407	-	ribonuclease Z
2704884	7	A	Ins	C	63	83	146	93.59	146		Rv2407	-	ribonuclease Z
2706663	0	G	SNP	T	91	100	189	99.48	192	Thr224Asn (acc/aAc)	Rv2409c	-	hypothetical protein
2711722	0	T	SNP	G	137	144	281	100	281	Pro385Pro (cca/ccC)	Rv2414c	-	hypothetical protein
2713795	0	C	SNP	T	110	108	217	100	218
2718852	0	T	SNP	G	99	111	207	100	210
2720952	0	T	SNP	C	25	49	73	97.37	76	Thr276Ala (acc/Gcc)	Rv2424c	-	transposase
2720954	0	G	SNP	A	25	50	75	97.4	77	Thr275Ile (acc/aTc)	Rv2424c	-	transposase
2721562	0	C	SNP	G	96	100	193	100	196	Ala72Ala (gcg/gcC)	Rv2424c	-	transposase
2723506	0	T	SNP	C	128	117	241	99.59	246	Leu226Leu (tta/ttG)	Rv2426c	-	hypothetical protein
2724192	0	C	Del	GAP	70	81	150	75.12	201
2724193	0	T	Del	GAP	70	81	150	75.88	199
2724194	0	C	Del	GAP	70	81	150	76.65	197
2724195	0	C	Del	GAP	70	81	150	77.44	195
2724196	0	T	Del	GAP	70	81	150	77.04	196
2724197	0	C	Del	GAP	70	81	150	78.65	192
2724198	0	T	Del	GAP	70	81	150	79.47	190
2724199	0	A	Del	GAP	70	81	150	79.47	190
2724200	0	G	Del	GAP	70	81	150	81.62	185
2729058	0	A	SNP	C	120	113	227	100	233	Leu26Arg (ctg/cGg)	Rv2433c	-	hypothetical protein
2734074	0	T	SNP	C	112	129	234	100	241	Val282Ala (gtc/gCc)	Rv2436	rbsK	ribokinase RbsK
2734482	0	A	Del	GAP	127	107	234	98.73	237		Rv2437	-	transmembrane protein
2737572	0	C	SNP	A	120	129	243	100	249	Ala226Ser (gcg/Tcg)	Rv2439c	proB	glutamate 5-kinase protein
2738274	0	A	SNP	C	126	122	247	98.8	251	Ser471Arg (agt/agG)	Rv2440c	obg	GTPase Obg
2740693	0	T	SNP	C	108	91	199	100	199
2741209	0	G	SNP	A	100	99	198	99.5	200	Leu167Leu (ctg/ctA)	Rv2443	dctA	C4-dicarboxylate-transport transmembrane protein DctA
2751804	0	C	SNP	T	144	103	244	100	247	Arg126Gln (cgg/cAg)	Rv2450c	rpfE	resuscitation-promoting factor RpfE
2752122	0	G	SNP	C	111	126	234	99.58	238	Thr20Arg (acg/aGg)	Rv2450c	rpfE	resuscitation-promoting factor RpfE		phylo (Beijing)
2752698	0	C	SNP	A	67	104	169	100	171
2760152	0	A	SNP	G	121	110	229	100	231	Tyr125Cys (tac/tGc)	Rv2458	mmuM	homocysteine S-methyltransferase MmuM
2774555	0	T	SNP	C	108	122	228	98.29	234	Val331Ala (gtg/gCg)	Rv2471	aglA	alpha-glucosidase AglA
2775361	0	C	SNP	T	120	111	229	99.14	233	Arg30Arg (cgc/cgT)	Rv2472	-	hypothetical protein
2779136	0	T	SNP	C	128	112	235	100	240	Ser1043Gly (agc/Ggc)	Rv2476c	gdh	NAD-dependent glutamate dehydrogenase
2786952	0	A	SNP	G	114	115	226	99.57	230	Cys778Arg (tgc/Cgc)	Rv2482c	plsB2	glycerol-3-phosphate acyltransferase
2789798	0	G	SNP	T	77	81	157	100	158	Arg409Arg (cgg/Agg)	Rv2483c	plsC	bifunctional L-3-phosphoserine phosphatase/1-acyl-sn-glycerol-3-phosphate acyltransferase
2791098	0	C	SNP	T	115	103	211	100	218	Gly466Asp (ggt/gAt)	Rv2484c	-	diacyglycerol O-acyltransferase
2791887	0	A	SNP	T	106	125	227	100	231	Leu203Gln (ctg/cAg)	Rv2484c	-	diacyglycerol O-acyltransferase
2793810	0	C	SNP	A	133	120	251	100	253	Arg60Leu (cgc/cTc)	Rv2485c	lipQ	carboxylesterase LipQ
2794071	0	G	SNP	A	86	115	200	100	201
2796652	1	T	Ins	C	126	109	235	91.44	235		Rv2487c	PE_PGRS42	PE-PGRS family protein PE_PGRS42
2796652	2	T	Ins	C	125	109	234	91.05	235		Rv2487c	PE_PGRS42	PE-PGRS family protein PE_PGRS42
2800087	0	G	SNP	A	106	104	209	100	210	Thr265Ile (acc/aTc)	Rv2488c	-	LuxR family transcriptional regulator
2802041	0	C	SNP	T	120	110	216	96.64	238	Gly1399Asp (ggc/gAc)	Rv2490c	PE_PGRS43	PE-PGRS family protein PE_PGRS43
2807486	0	C	SNP	A	82	87	166	100	169	Ala70Asp (gcc/gAc)	Rv2492	-	hypothetical protein
2808452	0	T	SNP	C	98	120	213	100	218	Val48Ala (gtg/gCg)	Rv2494	vapC38	ribonuclease VapC38
2809621	0	T	SNP	C	136	123	254	100	259	Thr107Ala (acc/Gcc)	Rv2495c	bkdC	branched-chain keto acid dehydrogenase E2 component
2809633	0	A	SNP	C	130	128	253	99.61	259	Tyr103Asp (tac/Gac)	Rv2495c	bkdC	branched-chain keto acid dehydrogenase E2 component
2817502	0	A	SNP	C	111	85	194	98.49	199	Phe325Val (ttt/Gtt)	Rv2502c	accD1	acetyl-/propionyl-CoA carboxylase subunit beta
2818837	0	A	SNP	G	106	111	213	99.54	218	Gly97Gly (ggt/ggC)	Rv2503c	scoB	succinyl-CoA:3-ketoacid-CoA transferase subunit B
2821342	0	C	SNP	T	115	103	213	100	218	Ala85Ala (gcg/gcA)	Rv2505c	fadD35	fatty-acid--CoA ligase FadD35
2825466	0	G	SNP	A	99	123	220	100	222	Lys263Lys (aag/aaA)	Rv2509	-	short-chain type dehydrogenase/reductase
2825581	0	T	SNP	G	103	102	200	99.51	206	Ile503Ile (ata/atC)	Rv2510c	-	hypothetical protein
2827984	0	G	SNP	T	111	98	205	100	209
2828019	0	T	SNP	C	107	103	202	100	210
2829779	0	T	SNP	C	67	5	70	92.31	78	Thr9Ala (acc/Gcc)	Rv2512c	-	insertion sequence element IS1081 transposase
2830525	0	C	SNP	A	114	109	222	100	223	Thr122Lys (acg/aAg)	Rv2513	-	hypothetical protein
2833329	0	G	SNP	A	95	85	179	100	180	Ala62Val (gct/gTt)	Rv2516c	-	hypothetical protein
2835984	0	T	SNP	C	98	114	208	98.15	216	Val67Ala (gtg/gCg)	Rv2519	PE26	PE family protein PE26
2838897	0	C	SNP	G	115	136	248	100	251	Met215Ile (atg/atC)	Rv2522c	-	hypothetical protein
2841022	0	A	SNP	G	106	110	208	100	216	Cys2771Arg (tgc/Cgc)	Rv2524c	fas	fatty acid synthase
2844573	0	C	SNP	T	117	109	219	98.69	229	Arg1587His (cgc/cAc)	Rv2524c	fas	fatty acid synthase
2847281	0	A	SNP	G	103	111	212	100	214	Asp684Asp (gat/gaC)	Rv2524c	fas	fatty acid synthase
2850631	0	T	SNP	C	124	120	240	99.19	246
2851162	0	A	Del	GAP	123	86	202	99.05	211		Rv2526	vapB17	antitoxin VapB17
2851163	0	A	Del	GAP	123	86	202	99.52	210		Rv2526	vapB17	antitoxin VapB17
2851164	0	C	Del	GAP	123	86	202	99.52	210		Rv2526	vapB17	antitoxin VapB17
2851165	0	A	Del	GAP	123	86	202	99.52	210		Rv2526	vapB17	antitoxin VapB17
2851166	0	T	Del	GAP	123	86	202	99.52	210		Rv2526	vapB17	antitoxin VapB17
2851167	0	T	SNP	C	125	84	204	99.52	210	Leu26Ser (ttg/tCg)	Rv2526	vapB17	antitoxin VapB17
2855259	0	A	SNP	G	124	100	216	100	224	Ala841Ala (gct/gcC)	Rv2531c	-	amino acid decarboxylase
2865760	0	A	SNP	G	128	123	246	100	251	Thr211Ala (acc/Gcc)	Rv2542	-	hypothetical protein
2865882	0	T	SNP	C	108	124	228	100	232	Val251Val (gtt/gtC)	Rv2542	-	hypothetical protein
2866607	0	G	SNP	A	188	140	321	98.8	332	Gly47Asp (ggc/gAc)	Rv2543	lppA	lipoprotein LppA
2866647	0	G	SNP	A	169	145	314	98.74	318	Lys60Lys (aag/aaA)	Rv2543	lppA	lipoprotein LppA
2866671	0	G	SNP	A	150	117	262	98.16	272	Glu68Glu (gag/gaA)	Rv2543	lppA	lipoprotein LppA
2866677	0	A	SNP	C	155	120	271	98.21	280	Leu70Leu (cta/ctC)	Rv2543	lppA	lipoprotein LppA
2866815	0	G	SNP	C	9	15	24	100	24	Ala116Ala (gcg/gcC)	Rv2543	lppA	lipoprotein LppA
2866863	0	C	SNP	G	78	144	219	99.55	223	Ala132Ala (gcc/gcG)	Rv2543	lppA	lipoprotein LppA
2866876	0	A	SNP	G	84	159	243	99.59	244	Ile137Val (att/Gtt)	Rv2543	lppA	lipoprotein LppA
2866880	0	C	SNP	T	84	158	242	99.59	243	Ala138Val (gcc/gTc)	Rv2543	lppA	lipoprotein LppA
2866882	0	G	SNP	A	86	161	245	99.6	248	Ala139Thr (gcc/Acc)	Rv2543	lppA	lipoprotein LppA
2867207	0	C	SNP	G	39	75	113	100	114	Ala28Ala (gcc/gcG)	Rv2544	lppB	lipoprotein LppB
2867230	0	G	SNP	A	5	45	50	100	50	Gly36Asp (ggc/gAc)	Rv2544	lppB	lipoprotein LppB
2867231	0	C	SNP	T	5	42	47	100	47	Gly36Gly (ggc/ggT)	Rv2544	lppB	lipoprotein LppB
2867236	0	A	SNP	G	5	43	48	100	48	Asn38Ser (aac/aGc)	Rv2544	lppB	lipoprotein LppB
2867240	0	C	SNP	T	5	46	50	100	51	Pro39Pro (ccc/ccT)	Rv2544	lppB	lipoprotein LppB
2867245	0	A	SNP	C	7	46	53	100	53	Lys41Thr (aaa/aCa)	Rv2544	lppB	lipoprotein LppB
2867251	0	C	SNP	G	9	47	56	100	56	Pro43Arg (ccg/cGg)	Rv2544	lppB	lipoprotein LppB
2867254	0	A	SNP	G	12	48	60	100	60	His44Arg (cac/cGc)	Rv2544	lppB	lipoprotein LppB
2867263	0	G	SNP	A	18	58	75	100	76	Gly47Asp (ggc/gAc)	Rv2544	lppB	lipoprotein LppB
2867298	0	C	SNP	A	42	51	92	100	93	His59Asn (cac/Aac)	Rv2544	lppB	lipoprotein LppB
2867347	0	A	SNP	G	62	63	121	100	125	Gln75Arg (cag/cGg)	Rv2544	lppB	lipoprotein LppB
2867522	0	A	SNP	G	41	8	49	92.45	53	Glu133Glu (gaa/gaG)	Rv2544	lppB	lipoprotein LppB
2867532	0	A	SNP	G	44	10	54	93.1	58	Ile137Val (att/Gtt)	Rv2544	lppB	lipoprotein LppB
2867536	0	C	SNP	T	44	11	55	93.22	59	Ala138Val (gcc/gTc)	Rv2544	lppB	lipoprotein LppB
2867538	0	G	SNP	A	43	13	54	93.33	60	Ala139Thr (gcc/Acc)	Rv2544	lppB	lipoprotein LppB
2867552	0	A	SNP	G	54	26	78	96.39	83	Arg143Arg (cga/cgG)	Rv2544	lppB	lipoprotein LppB
2867575	0	T	SNP	C	62	41	99	97.17	106	Val151Ala (gtg/gCg)	Rv2544	lppB	lipoprotein LppB
2867594	0	G	SNP	A	75	48	118	98.4	125	Leu157Leu (ctg/ctA)	Rv2544	lppB	lipoprotein LppB
2867756	0	T	SNP	C	101	101	198	99.51	203	Ile211Ile (att/atC)	Rv2544	lppB	lipoprotein LppB
2867881	0	A	Del	GAP	83	104	186	98.94	189		Rv2545	vapB18	antitoxin VapB18
2878550	0	G	SNP	A	114	95	208	99.05	211
2880702	0	G	SNP	C	112	115	226	100	227	Val210Leu (gtc/Ctc)	Rv2560	-	hypothetical protein
2881598	0	G	Del	GAP	93	103	193	95.15	206
2881974	0	G	SNP	A	127	105	230	98.72	235
2884068	0	A	SNP	C	93	124	215	99.54	218	Met243Leu (atg/Ctg)	Rv2564	glnQ	glutamine ABC transporter ATP-binding protein
2886570	0	A	SNP	G	105	122	221	99.13	229	Glu66Glu (gaa/gaG)	Rv2566	-	hypothetical protein
2888201	0	T	SNP	C	105	120	225	100	225	Leu610Pro (ctc/cCc)	Rv2566	-	hypothetical protein
2889633	0	T	SNP	C	112	117	228	100	229	Ala1087Ala (gct/gcC)	Rv2566	-	hypothetical protein
2891267	0	C	SNP	T	107	108	213	100	215	Gly491Gly (ggc/ggT)	Rv2567	-	hypothetical protein
2891728	0	A	SNP	G	122	115	234	99.16	239	Gln645Arg (cag/cGg)	Rv2567	-	hypothetical protein
2894208	0	G	SNP	A	102	97	194	100	199	Ser67Ser (agc/agT)	Rv2569c	-	hypothetical protein
2898522	0	T	SNP	C	142	111	248	100	253	Tyr160Tyr (tat/taC)	Rv2573	-	2-dehydropantoate 2-reductase
2903439	0	G	SNP	A	102	115	215	99.09	219	Ser31Ser (agc/agT)	Rv2578c	-	hypothetical protein
2910461	0	G	SNP	T	143	104	242	99.2	249	Ala147Glu (gcg/gAg)	Rv2584c	apt	adenine phosphoribosyltransferase
2911293	0	C	SNP	G	106	127	230	100	233	Cys462Ser (tgt/tCt)	Rv2585c	-	lipoprotein
2912294	0	T	SNP	G	115	123	233	98.76	241	Ala128Ala (gca/gcC)	Rv2585c	-	lipoprotein
2913494	0	G	SNP	T	134	133	264	98.89	270	Ala173Asp (gcc/gAc)	Rv2586c	secF	protein translocase subunit SecF
2922591	0	C	SNP	A	74	129	197	99.51	204	Ala347Ala (gcc/gcA)	Rv2591	PE_PGRS44	PE-PGRS family protein PE_PGRS44
2922846	0	C	SNP	T	135	56	183	99.48	192	Gly432Gly (ggc/ggT)	Rv2591	PE_PGRS44	PE-PGRS family protein PE_PGRS44
2922848	0	A	SNP	T	133	56	187	98.95	191	Gln433Leu (cag/cTg)	Rv2591	PE_PGRS44	PE-PGRS family protein PE_PGRS44
2923391	0	T	SNP	C	118	130	244	100	248	Pro281Pro (cca/ccG)	Rv2592c	ruvB	Holliday junction ATP-dependent DNA helicase RuvB
2925962	0	T	SNP	C	107	99	204	100	206	Cys77Arg (tgc/Cgc)	Rv2596	vapC40	ribonuclease VapC40
2927939	0	T	SNP	C	112	93	202	100	205
2928825	0	A	SNP	G	164	140	300	99.02	307	Ala146Ala (gca/gcG)	Rv2601	speE	spermidine synthase
2939373	0	G	SNP	C	122	110	228	100	232	Ser197Cys (tct/tGt)	Rv2611c	-	phosphatidylinositol mannoside acyltransferase
2939657	0	T	SNP	C	113	114	224	100	227	Ile102Met (ata/atG)	Rv2611c	-	phosphatidylinositol mannoside acyltransferase
2948230	0	G	SNP	A	123	162	270	98.96	288	Ala110Val (gcc/gTc)	Rv2621c	-	transcriptional regulator
2953488	0	G	SNP	A	116	109	221	100	225
2954439	0	T	SNP	C	99	110	203	100	209	Arg104Gly (aga/Gga)	Rv2627c	-	hypothetical protein
2955957	0	A	SNP	C	113	112	222	99.12	227	Asp64Ala (gat/gCt)	Rv2629	-	hypothetical protein		phylo (Beijing)
2961808	0	C	SNP	T	102	109	206	97.69	216	Gly212Ser (ggt/Agt)	Rv2634c	PE_PGRS46	PE-PGRS family protein PE_PGRS46
2969197	0	A	SNP	G	111	103	213	99.53	215
2974933	0	A	SNP	G	134	134	265	99.63	269	Ile101Thr (atc/aCc)	Rv2650c	-	prophage protein
2975227	0	T	SNP	G	115	125	236	100	240	Asn3Thr (aat/aCt)	Rv2650c	-	prophage protein
2975628	0	G	SNP	A	132	125	255	100	257	Arg50Cys (cgc/Tgc)	Rv2651c	-	prophage protease
2980861	0	A	SNP	G	95	116	208	99.06	213
2983873	0	A	SNP	G	115	117	228	99.57	233
2984740	0	A	SNP	G	127	135	256	100	262	His3Arg (cac/cGc)	Rv2668	-	hypothetical protein
2988630	0	C	SNP	G	134	113	244	99.2	249	His317Asp (cat/Gat)	Rv2672	-	protease
2994187	0	T	SNP	C	149	151	292	99.67	301	Leu292Leu (tta/ttG)	Rv2678c	hemE	uroporphyrinogen decarboxylase
3003115	0	C	SNP	G	141	140	278	99.29	283	Ala378Gly (gca/gGa)	Rv2685	arsB1	arsenic-transport integral membrane protein ArsB
3005185	0	G	SNP	T	108	97	203	100	205	Pro156Thr (ccc/Acc)	Rv2688c	-	antibiotic ABC transporter ATP-binding protein
3009692	0	A	SNP	G	121	116	235	100	237	Thr117Ala (acc/Gcc)	Rv2691	ceoB	TRK system potassium uptake protein CeoB
3009834	0	A	SNP	G	117	118	233	100	235	Asp164Gly (gat/gGt)	Rv2691	ceoB	TRK system potassium uptake protein CeoB
3010420	0	A	SNP	G	138	128	266	99.63	267	Ile133Val (atc/Gtc)	Rv2692	ceoC	TRK system potassium uptake protein CeoC
3010993	0	C	SNP	T	101	111	209	100	212	Gly126Arg (ggg/Agg)	Rv2693c	-	integral membrane protein
3017465	0	T	SNP	C	108	103	207	100	211	Ile203Thr (ata/aCa)	Rv2702	ppgK	polyphosphate glucokinase
3021893	0	T	Del	GAP	77	57	130	76.14	176		Rv2709	-	transmembrane protein
3021894	0	T	Del	GAP	77	57	130	77.01	174		Rv2709	-	transmembrane protein
3021895	0	C	Del	GAP	77	57	130	77.46	173		Rv2709	-	transmembrane protein
3021896	0	G	Del	GAP	77	57	130	77.91	172		Rv2709	-	transmembrane protein
3021897	0	A	Del	GAP	77	57	130	77.91	172		Rv2709	-	transmembrane protein
3021898	0	C	Del	GAP	77	57	130	79.76	168		Rv2709	-	transmembrane protein
3021899	0	G	Del	GAP	77	57	130	80.24	167		Rv2709	-	transmembrane protein
3021900	0	A	Del	GAP	77	57	130	81.21	165		Rv2709	-	transmembrane protein
3021901	0	C	Del	GAP	77	57	130	81.71	164		Rv2709	-	transmembrane protein
3024021	0	C	SNP	A	131	106	235	100	237	Arg153Arg (cgg/Agg)	Rv2711	ideR	iron-dependent repressor and activator IdeR
3024343	0	G	SNP	A	131	123	250	100	254	Thr329Ile (acc/aTc)	Rv2712c	-	hypothetical protein
3027798	0	T	SNP	C	121	90	208	100	211	Val245Ala (gtg/gCg)	Rv2714	-	hypothetical protein
3031168	0	A	SNP	G	110	111	217	99.55	222	Tyr124His (tat/Cat)	Rv2719c	-	membrane protein
3033189	0	G	SNP	A	106	118	221	99.56	225	Pro477Pro (ccc/ccT)	Rv2721c	-	hypothetical protein
3036826	0	C	SNP	T	124	104	227	99.56	229	Val156Met (gtg/Atg)	Rv2724c	fadE20	acyl-CoA dehydrogenase FadE20
3037377	0	T	SNP	C	138	109	239	100	247
3041871	0	G	SNP	T	93	93	186	100	186	Ala202Glu (gcg/gAg)	Rv2729c	-	integral membrane protein
3048912	0	C	SNP	G	83	105	183	97.41	193	Val59Leu (gtt/Ctt)	Rv2736c	recX	regulatory protein RecX
3054081	0	A	SNP	G	99	112	209	100	211	Gly56Gly (gga/ggG)	Rv2741	PE_PGRS47	PE-PGRS family protein PE_PGRS47
3054321	0	A	SNP	G	83	97	180	98.9	182	Gly136Gly (gga/ggG)	Rv2741	PE_PGRS47	PE-PGRS family protein PE_PGRS47
3054724	0	A	SNP	G	17	6	21	100	23	Ser271Gly (agc/Ggc)	Rv2741	PE_PGRS47	PE-PGRS family protein PE_PGRS47
3055589	0	G	Del	GAP	139	132	264	97.83	277		Rv2742c	-	hypothetical protein
3056767	0	G	SNP	T	122	112	224	98.73	237	Pro156Thr (ccg/Acg)	Rv2743c	-	hypothetical protein
3069167	0	A	SNP	G	93	110	203	99.51	204	Leu306Pro (ctg/cCg)	Rv2756c	hsdM	type I restriction/modification system DNA methylase HsdM
3078178	0	C	SNP	T	125	105	228	100	230	Val270Met (gtg/Atg)	Rv2769c	PE27	PE family protein PE27
3079877	0	A	SNP	G	118	98	215	100	216	Phe194Ser (ttc/tCc)	Rv2770c	PPE44	PPE family protein PPE44
3080795	0	A	SNP	G	130	113	242	99.59	244	Leu80Pro (ctc/cCc)	Rv2771c	-	hypothetical protein
3086788	0	T	SNP	C	94	91	183	100	185
3103682	0	T	SNP	C	113	119	231	100	232	Met87Val (atg/Gtg)	Rv2794c	pptT	phosphopantetheinyl transferase
3104189	0	A	SNP	G	122	120	241	100	242	Cys241Cys (tgt/tgC)	Rv2795c	-	hypothetical protein
3110140	0	G	SNP	T	136	124	253	99.62	261
3111476	0	C	SNP	T	161	130	288	100	291	Ser116Ser (tcg/tcA)	Rv2802c	-	arginine/hypothetical protein
3112877	0	G	SNP	A	110	96	203	100	206	Gly4Asp (ggc/gAc)	Rv2805	-	hypothetical protein
3113872	0	A	SNP	T	99	99	197	100	198	Glu72Val (gag/gTg)	Rv2807	-	hypothetical protein
3115384	0	G	SNP	C	118	94	208	98.15	216
3118000	0	A	SNP	G	101	126	222	100	227	Arg395Gly (agg/Ggg)	Rv2812	-	transposase
3131469	1	T	Ins	T	100	114	214	94.69	214		Rv2823c	-	CRISPR-associated protein Cas10/Csm1
3131469	2	T	Ins	G	100	114	214	94.69	214		Rv2823c	-	CRISPR-associated protein Cas10/Csm1
3131469	3	T	Ins	T	100	114	214	94.69	214		Rv2823c	-	CRISPR-associated protein Cas10/Csm1
3131469	4	T	Ins	C	100	114	214	94.69	214		Rv2823c	-	CRISPR-associated protein Cas10/Csm1
3131469	5	T	Ins	G	100	114	214	94.69	214		Rv2823c	-	CRISPR-associated protein Cas10/Csm1
3131469	6	T	Ins	G	100	113	213	94.25	213		Rv2823c	-	CRISPR-associated protein Cas10/Csm1
3131469	7	T	Ins	C	99	113	212	93.81	212		Rv2823c	-	CRISPR-associated protein Cas10/Csm1
3131469	8	T	Ins	G	98	113	211	93.36	211		Rv2823c	-	CRISPR-associated protein Cas10/Csm1
3131469	9	T	Ins	A	95	113	208	92.04	208		Rv2823c	-	CRISPR-associated protein Cas10/Csm1
3133054	0	C	SNP	G	137	167	298	99.35	306	Ser162Ser (tcg/tcC)	Rv2825c	-	hypothetical protein
3133055	0	G	SNP	C	139	167	295	99.67	307	Ser162Trp (tcg/tGg)	Rv2825c	-	hypothetical protein
3133536	0	T	SNP	C	91	143	233	100	234	Lys2Glu (aaa/Gaa)	Rv2825c	-	hypothetical protein
3135606	0	A	SNP	G	140	129	268	98.18	274
3135912	0	G	SNP	C	107	131	238	100	238	Thr141Arg (acg/aGg)	Rv2828c	-	hypothetical protein
3135950	0	C	SNP	G	107	119	224	99.56	227	Ser128Ser (tcg/tcC)	Rv2828c	-	hypothetical protein
3135951	0	G	SNP	C	105	121	223	100	226	Ser128Trp (tcg/tGg)	Rv2828c	-	hypothetical protein
3137058	0	G	SNP	A	108	137	239	99.59	246	Ala56Val (gcg/gTg)	Rv2830c	vapB22	antitoxin VapB22
3137736	0	G	SNP	T	143	128	262	99.63	272	Asp156Tyr (gac/Tac)	Rv2831	echA16	enoyl-CoA hydratase EchA16
3144623	0	C	SNP	T	124	119	240	99.59	244	Glu183Glu (gag/gaA)	Rv2838c	rbfA	ribosome-binding factor RbfA
3156201	1	C	Ins	G	111	125	236	95.16	236		Rv2848c	cobB	cobyrinic acid A,C-diamide synthase
3162805	0	C	SNP	G	113	146	254	100	259	Arg180Gly (cgc/Ggc)	Rv2853	PE_PGRS48	PE-PGRS family protein PE_PGRS48
3165636	0	G	SNP	A	112	112	223	98.68	227	Ser144Ser (tcg/tcA)	Rv2855	mtr	mycothione reductase
3174496	0	A	SNP	G	109	120	225	100	229	Cys50Arg (tgt/Cgt)	Rv2862c	-	hypothetical protein
3174693	0	C	Del	GAP	101	99	198	96.15	208
3177452	0	C	SNP	A	84	92	172	97.24	181
3177884	0	C	SNP	A	111	107	216	100	218	Arg21Arg (cgc/cgA)	Rv2866	relG	toxin RelG
3180988	0	C	SNP	A	115	134	246	98.81	252	Val259Phe (gtc/Ttc)	Rv2869c	rip	zinc metalloprotease
3186860	0	T	SNP	G	108	91	197	100	199	Tyr672Asp (tat/Gat)	Rv2874	dipZ	integral membrane C-type cytochrome biogenesis protein DipZ
3187772	0	T	SNP	C	111	114	222	100	225	Val37Ala (gtt/gCt)	Rv2876	-	transmembrane protein
3189242	0	A	SNP	G	101	112	211	99.53	214	Ala52Ala (gct/gcC)	Rv2878c	mpt53	soluble secreted antigen Mpt53
3190146	0	C	Del	GAP	92	81	173	95.58	181
3194241	1	C	Ins	G	90	104	194	97.98	195		Rv2885c	-	transposase
3200282	0	C	SNP	T	125	128	249	99.22	255	Ala6Val (gcg/gTg)	Rv2891	-	hypothetical protein
3202369	0	C	SNP	T	119	101	215	99.55	221
3209156	0	G	SNP	A	86	95	180	99.45	182	Ala84Val (gcc/gTc)	Rv2899c	fdhD	formate dehydrogenase accessory protein FdhD
3214869	0	A	SNP	G	116	130	243	99.6	247	Gln81Arg (cag/cGg)	Rv2905	lppW	lipoprotein LppW
3215623	0	G	Del	GAP	109	128	234	100	237
3226181	0	A	SNP	C	95	103	195	100	198	Arg35Arg (cgt/cgG)	Rv2916c	ffh	signal recognition particle protein
3228143	0	G	SNP	T	127	126	252	100	253	Arg594Leu (cgg/cTg)	Rv2917	-	hypothetical protein
3232759	0	G	SNP	A	327	191	492	76.85	674
3238120	0	G	Del	GAP	109	120	222	95.82	239		Rv2923c	-	hypothetical protein
3238121	0	T	Del	GAP	109	120	222	96.22	238		Rv2923c	-	hypothetical protein
3238122	0	G	Del	GAP	109	120	222	97.86	234		Rv2923c	-	hypothetical protein
3247316	0	C	SNP	G	139	141	276	99.64	281	Asp624Glu (gac/gaG)	Rv2931	ppsA	phthiocerol synthesis polyketide synthase type I PpsA
3247851	0	G	SNP	A	59	62	121	100	121	Ala803Thr (gcc/Acc)	Rv2931	ppsA	phthiocerol synthesis polyketide synthase type I PpsA
3247853	0	C	SNP	T	58	61	118	100	119	Ala803Ala (gcc/gcT)	Rv2931	ppsA	phthiocerol synthesis polyketide synthase type I PpsA
3247856	0	G	SNP	C	56	64	118	100	120	Arg804Arg (cgg/cgC)	Rv2931	ppsA	phthiocerol synthesis polyketide synthase type I PpsA
3247864	1	C	Ins	T	54	59	113	97.41	113		Rv2931	ppsA	phthiocerol synthesis polyketide synthase type I PpsA
3247864	2	C	Ins	A	54	59	113	97.41	113		Rv2931	ppsA	phthiocerol synthesis polyketide synthase type I PpsA
3247864	3	C	Ins	G	54	59	113	97.41	113		Rv2931	ppsA	phthiocerol synthesis polyketide synthase type I PpsA
3247864	4	C	Ins	G	54	59	113	97.41	113		Rv2931	ppsA	phthiocerol synthesis polyketide synthase type I PpsA
3247866	0	C	Del	GAP	53	61	115	100	114		Rv2931	ppsA	phthiocerol synthesis polyketide synthase type I PpsA
3247867	0	A	Del	GAP	52	61	115	99.12	114		Rv2931	ppsA	phthiocerol synthesis polyketide synthase type I PpsA
3247868	0	A	Del	GAP	52	61	115	99.12	114		Rv2931	ppsA	phthiocerol synthesis polyketide synthase type I PpsA
3247869	0	A	Del	GAP	52	61	115	99.12	114		Rv2931	ppsA	phthiocerol synthesis polyketide synthase type I PpsA
3247874	0	G	SNP	A	57	62	117	100	119	Arg810Arg (cgg/cgA)	Rv2931	ppsA	phthiocerol synthesis polyketide synthase type I PpsA
3247877	0	T	SNP	C	57	63	120	100	120	Phe811Phe (ttt/ttC)	Rv2931	ppsA	phthiocerol synthesis polyketide synthase type I PpsA
3247883	0	T	SNP	C	90	105	190	100	195	Ser813Ser (agt/agC)	Rv2931	ppsA	phthiocerol synthesis polyketide synthase type I PpsA
3248074	0	G	SNP	A	59	94	152	97.45	157	Arg877His (cgc/cAc)	Rv2931	ppsA	phthiocerol synthesis polyketide synthase type I PpsA
3248075	0	C	SNP	T	59	95	151	97.47	158	Arg877Arg (cgc/cgT)	Rv2931	ppsA	phthiocerol synthesis polyketide synthase type I PpsA
3249025	0	T	SNP	G	117	118	234	99.16	237	Leu1194Arg (cta/cGa)	Rv2931	ppsA	phthiocerol synthesis polyketide synthase type I PpsA
3256494	0	A	SNP	G	114	97	209	100	211	Gly270Gly (gga/ggG)	Rv2933	ppsC	phthiocerol synthesis polyketide synthase type I PpsC
3266030	0	A	SNP	G	97	105	200	100	202	Ser1261Ser (tca/tcG)	Rv2934	ppsD	phthiocerol synthesis polyketide synthase type I PpsD
3269581	0	A	SNP	G	111	90	200	99.5	202	Ala615Ala (gca/gcG)	Rv2935	ppsE	phthiocerol synthesis polyketide synthase type I PpsE
3270784	0	A	SNP	G	114	107	220	99.55	222	Gln1016Gln (caa/caG)	Rv2935	ppsE	phthiocerol synthesis polyketide synthase type I PpsE
3276703	0	T	SNP	G	135	114	244	99.2	251	Thr2005Pro (act/Cct)	Rv2940c	mas	multifunctional mycocerosic acid synthase
3284640	0	A	SNP	G	99	102	198	99.5	202	Thr436Ala (aca/Gca)	Rv2941	fadD28	long-chain-fatty-acid--AMP ligase FadD28
3284855	0	C	SNP	T	117	107	220	98.68	227	Ile507Ile (atc/atT)	Rv2941	fadD28	long-chain-fatty-acid--AMP ligase FadD28
3285931	0	G	SNP	A	112	110	218	97.8	227	Ala288Thr (gcc/Acc)	Rv2942	mmpL7	transmembrane transport protein MmpL7
3296371	1	G	Ins	C	77	111	188	82.82	188		Rv2947c	pks15	polyketide synthase
3296371	2	G	Ins	C	77	111	188	82.82	188		Rv2947c	pks15	polyketide synthase
3296371	3	G	Ins	G	77	111	188	82.82	188		Rv2947c	pks15	polyketide synthase
3296371	4	G	Ins	C	77	111	188	82.82	188		Rv2947c	pks15	polyketide synthase
3296371	5	G	Ins	G	76	111	187	82.38	188		Rv2947c	pks15	polyketide synthase
3296371	6	G	Ins	G	76	111	187	82.38	188		Rv2947c	pks15	polyketide synthase
3296371	7	G	Ins	C	77	111	188	82.82	188		Rv2947c	pks15	polyketide synthase
3296843	0	A	SNP	G	101	120	213	100	221	Val333Ala (gtg/gCg)	Rv2947c	pks15	polyketide synthase
3304966	0	G	SNP	A	122	100	218	100	222	Gly176Arg (ggg/Agg)	Rv2952	-	phthiotriol/phenolphthiotriol dimycocerosates methyltransferase
3308606	0	G	SNP	A	99	107	202	100	206
3310174	0	G	SNP	A	99	83	180	100	182	Lys235Lys (aag/aaA)	Rv2957	-	PGL/p-HBAD biosynthesis glycosyltransferase
3310427	0	T	SNP	C	121	98	218	99.1	221
3310626	0	T	SNP	C	119	111	221	98.29	234
3314412	0	A	SNP	G	117	129	243	99.6	247	Ala237Ala (gct/gcC)	Rv2962c	-	PGL/p-HBAD biosynthesis rhamnosyltransferase
3316955	0	A	SNP	C	98	99	196	100	197	Met143Leu (atg/Ctg)	Rv2964	purU	formyltetrahydrofolate deformylase
3325406	0	T	SNP	C	108	97	202	99.03	207	Met100Val (atg/Gtg)	Rv2970c	lipN	lipase/esterase LipN
3326554	0	A	SNP	C	93	129	220	99.11	224	Asn152His (aac/Cac)	Rv2971	-	oxidoreductase		phylo (not Euro-American, M. africanum, M. bovis, M . canettii, M. caprae, M. Microti, M. pinipedii, Beijing, Delhi/CAS, EAI)
3331362	0	C	Del	GAP	113	120	234	94.33	247		Rv2975c	-	hypothetical protein
3331363	0	G	Del	GAP	113	120	234	95.49	244		Rv2975c	-	hypothetical protein
3335708	0	G	SNP	C	113	137	247	99.6	251	Pro14Arg (ccg/cGg)	Rv2979c	-	resolvase
3336680	0	A	Del	GAP	128	136	249	83.28	317
3336825	0	T	SNP	C	121	118	238	99.58	240	Thr365Ala (aca/Gca)	Rv2981c	ddlA	D-alanine--D-alanine ligase
3338603	0	G	SNP	C	94	101	191	99.49	196	Pro133Ala (ccg/Gcg)	Rv2982c	gpdA2	glycerol-3-phosphate dehydrogenase
3352932	0	C	SNP	G	123	103	223	99.56	227	Thr179Thr (acg/acC)	Rv2995c	leuB	3-isopropylmalate dehydrogenase
3356135	0	A	SNP	C	143	147	287	99.32	292	Glu346Ala (gaa/gCa)	Rv2997	-	dehydrogenase
3358235	0	A	SNP	T	103	106	206	100	209	Met212Leu (atg/Ttg)	Rv2999	lppY	lipoprotein LppY
3363338	0	A	SNP	G	106	100	205	99.52	207
3367765	0	G	SNP	A	102	113	207	100	215	Gly343Gly (ggc/ggT)	Rv3009c	gatB	aspartyl/glutamyl-tRNA(Asn/Gln) amidotransferase subunit B
3375165	0	A	SNP	C	129	141	261	99.26	272	Phe167Cys (ttc/tGc)	Rv3015c	-	hypothetical protein
3379432	0	T	SNP	C	94	104	193	84.62	234
3379708	0	G	SNP	C	81	92	168	79.72	217
3379712	0	G	SNP	C	75	93	167	78.5	214
3379718	0	T	SNP	C	73	84	157	76.96	204
3379742	0	T	SNP	C	77	86	160	83.59	195
3379751	0	A	SNP	C	84	89	167	88.72	195
3379757	0	A	SNP	C	86	96	176	90.55	201
3379763	0	G	SNP	A	90	99	186	91.75	206
3379784	0	C	SNP	A	99	106	201	95.79	214
3379788	0	C	SNP	G	103	102	198	97.62	210
3380439	1	G	Ins	C	45	16	61	96.83	61
3401871	0	A	SNP	G	102	94	193	98.99	198	Ala16Ala (gct/gcC)	Rv3041c	-	ABC transporter ATP-binding protein
3402816	0	C	SNP	T	101	98	196	100	199	Gly116Glu (gga/gAa)	Rv3042c	serB2	phosphoserine phosphatase SerB
3404376	0	C	SNP	G	100	95	195	100	195	Thr182Thr (acg/acC)	Rv3043c	ctaD	cytochrome C oxidase cytochrome 1
3408150	0	T	SNP	C	101	103	201	100	204	Thr53Ala (aca/Gca)	Rv3047c	-	hypothetical protein
3412611	0	T	SNP	C	107	87	192	98.98	196	Gln519Arg (cag/cGg)	Rv3051c	nrdE	ribonucleoside-diphosphate reductase subunit alpha
3415181	0	C	Del	GAP	64	78	141	75.53	188
3415182	0	A	Del	GAP	64	78	141	76.76	185
3415183	0	C	Del	GAP	64	78	141	78.45	181
3415184	0	C	Del	GAP	64	78	141	78.45	181
3415185	0	T	Del	GAP	64	78	141	78.45	181
3415186	0	A	Del	GAP	64	78	141	80.23	177
3415187	0	G	Del	GAP	64	78	141	79.78	178
3415188	0	G	Del	GAP	64	78	141	82.08	173
3415189	0	G	Del	GAP	64	79	141	82.18	174
3415190	0	G	Del	GAP	64	79	141	83.14	172
3415191	0	G	Del	GAP	64	79	141	83.14	172
3415192	0	T	Del	GAP	64	79	141	85.63	167
3415193	0	G	Del	GAP	64	79	141	86.67	165
3415194	0	G	Del	GAP	64	79	141	86.67	165
3420825	0	A	SNP	G	119	105	222	100	224	Asp445Gly (gac/gGc)	Rv3059	cyp136	cytochrome P450 Cyp136
3425854	0	C	SNP	T	113	106	217	100	219	Pro91Ser (ccg/Tcg)	Rv3062	ligB	DNA ligase
3428917	0	C	SNP	A	122	119	237	98.77	244	Arg559Ser (cgt/Agt)	Rv3063	cstA	carbon starvation protein A
3432261	0	G	SNP	C	99	118	214	98.19	221	Pro454Pro (ccc/ccG)	Rv3068c	pgmA	phosphoglucomutase PgmA
3440464	0	T	SNP	G	105	103	207	99.52	209	Arg308Arg (cgt/cgG)	Rv3077	-	hydrolase
3440468	0	G	SNP	C	101	103	203	100	204	Gly310Arg (ggc/Cgc)	Rv3077	-	hydrolase
3446699	0	C	SNP	G	108	83	186	99.48	192	Phe220Leu (ttc/ttG)	Rv3081	-	hypothetical protein
3447293	0	T	SNP	G	91	125	211	98.63	219
3450725	0	T	SNP	C	122	142	260	99.25	266	Val243Val (gtt/gtC)	Rv3084	lipR	acetyl-hydrolase LipR
3454263	0	C	SNP	G	123	110	232	100	233	Leu447Val (ctc/Gtc)	Rv3087	-	diacyglycerol O-acyltransferase
3455686	0	G	SNP	C	117	113	229	100	230	Leu449Leu (ctg/ctC)	Rv3088	tgs4	diacyglycerol O-acyltransferase
3456666	0	A	SNP	G	104	94	193	100	198	Ala302Ala (gca/gcG)	Rv3089	fadD13	long chain-fatty-acid--CoA ligase FadD13
3462135	0	G	SNP	C	128	109	236	100	237	Cys210Trp (tgc/tgG)	Rv3093c	-	oxidoreductase
3466919	0	C	SNP	G	104	125	227	100	229	Gly58Ala (ggc/gCc)	Rv3097c	lipY	triacylglycerol lipase Lip
3467465	0	C	SNP	G	113	84	192	100	197	Ala66Ala (gcg/gcC)	Rv3098c	-	hypothetical protein
3473996	1	G	Ins	A	117	108	225	98.68	225
3477942	0	A	SNP	G	100	87	185	96.89	193	Thr98Thr (aca/acG)	Rv3109	moaA1	cyclic pyranopterin monophosphate synthase
3480474	0	G	SNP	A	94	110	203	100	204	Gly134Glu (gga/gAa)	Rv3113	-	phosphatase
3480789	0	T	SNP	C	105	105	206	100	210	Ser11Pro (tca/Cca)	Rv3114	-	hypothetical protein
3484126	0	G	SNP	A	115	129	240	98.79	247	Leu51Leu (ctg/ctA)	Rv3117	cysA3	thiosulfate sulfurtransferase
3486977	0	A	SNP	G	114	100	211	100	214	Lys157Glu (aaa/Gaa)	Rv3121	cyp141	cytochrome P450 Cyp141
3487108	0	C	SNP	T	113	112	222	99.12	227	Ala200Ala (gcc/gcT)	Rv3121	cyp141	cytochrome P450 Cyp141
3498198	0	C	SNP	T	123	106	229	99.57	230	Glu356Glu (gag/gaA)	Rv3132c	devS	two component sensor histidine kinase DevS
3500149	0	G	SNP	A	105	100	203	99.03	207	Leu201Leu (ctg/Ttg)	Rv3134c	-	universal stress protein
3500243	0	G	SNP	C	121	108	227	98.71	232	Ala169Ala (gcc/gcG)	Rv3134c	-	universal stress protein
3503895	0	C	SNP	T	81	102	178	100	183	Pro168Leu (ccg/cTg)	Rv3137	-	histidinol-phosphatase
3508970	0	A	SNP	G	97	109	204	99.52	207	Glu292Glu (gaa/gaG)	Rv3141	fadB4	NADPH quinone oxidoreductase FadB
3509626	0	C	SNP	A	122	96	212	100	218
3510120	0	T	SNP	G	119	133	249	100	252	Lys400Gln (aag/Cag)	Rv3144c	PPE52	PPE family protein PPE52
3518167	0	A	SNP	G	125	118	241	100	243	Ile474Met (ata/atG)	Rv3151	nuoG	NADH-quinone oxidoreductase subunit G
3518555	0	A	SNP	G	117	126	239	99.59	244	Thr604Ala (acg/Gcg)	Rv3151	nuoG	NADH-quinone oxidoreductase subunit G
3529067	0	G	SNP	C	246	254	491	99.6	502	Arg33Gly (cgt/Ggt)	Rv3159c	PPE53	PPE family protein PPE53
3530955	0	C	SNP	G	118	113	227	100	231	Val62Leu (gtc/Ctc)	Rv3161c	-	dioxygenase
3542049	0	G	SNP	A	104	97	197	99.5	202
3542219	0	G	SNP	A	112	102	213	99.53	215	Gly28Ser (ggt/Agt)	Rv3174	-	short-chain dehydrogenase/reductase
3543031	0	G	SNP	A	108	103	206	97.24	217	Ala58Thr (gcc/Acc)	Rv3175	-	amidase
3550347	0	C	SNP	T	116	102	216	99.09	220
3550789	0	C	SNP	G	131	127	249	99.61	259	Ala25Ala (gcc/gcG)	Rv3183	-	transcriptional regulator
3556275	0	A	SNP	G	113	99	209	99.53	213	Leu138Pro (ctg/cCg)	Rv3190c	-	hypothetical protein
3571828	0	G	SNP	C	122	111	228	99.15	235	Pro239Arg (ccg/cGg)	Rv3199c	nudC	NADH pyrophosphatase
3576231	0	T	SNP	C	115	111	225	100	226	Gln269Arg (cag/cGg)	Rv3201c	-	ATP-dependent DNA helicase
3577497	0	C	SNP	T	119	118	235	99.58	238	Glu902Lys (gaa/Aaa)	Rv3202c	-	ATP-dependent DNA helicase
3580637	0	T	Del	GAP	109	109	215	97.76	223
3581414	0	A	SNP	G	134	107	238	100	241	Thr34Ala (aca/Gca)	Rv3204	-	DNA-methyltransferase
3587446	0	G	SNP	A	89	115	199	99.51	205	Leu32Leu (ctg/Ttg)	Rv3210c	-	hypothetical protein
3590686	1	G	Ins	C	76	82	158	98.14	159
3591063	0	T	SNP	C	102	121	218	99.55	224	Lys144Glu (aag/Gag)	Rv3213c	-	SOJ/ParA-like protein
3594254	1	C	Ins	G	127	141	268	95.37	269
3597249	0	C	SNP	G	97	106	201	100	203	Gly96Arg (ggc/Cgc)	Rv3220c	-	two component sensor kinase
3600576	0	C	SNP	T	102	101	201	99.02	205	Cys242Cys (tgc/tgT)	Rv3224	-	iron-regulated short-chain dehydrogenase/reductase
3604821	0	G	SNP	C	142	123	258	99.62	266	Ala32Ala (gcg/gcC)	Rv3228	-	hypothetical protein
3610391	1	A	Ins	C	111	103	214	98.62	214		Rv3234c	tgs3	diacyglycerol O-acyltransferase
3612813	0	T	SNP	C	103	120	221	98.67	226	Thr102Ala (acg/Gcg)	Rv3236c	-	integral membrane transport protein
3614982	0	T	SNP	C	138	119	256	100	257	Leu874Leu (cta/ctG)	Rv3239c	-	transmembrane transport protein
3621423	0	A	SNP	G	98	111	202	100	209
3622441	0	A	SNP	C	118	105	220	100	223	Val217Val (gtt/gtG)	Rv3243c	-	hypothetical protein
3625065	0	T	SNP	G	116	135	248	98.82	254	Met517Leu (atg/Ctg)	Rv3245c	mtrB	two component sensory histidine kinase MtrB
3626562	0	G	SNP	A	113	123	231	100	236	Pro18Ser (ccg/Tcg)	Rv3245c	mtrB	two component sensory histidine kinase MtrB
3628520	0	G	SNP	A	92	103	194	100	195	Ser376Ser (tcc/tcT)	Rv3248c	sahH	adenosylhomocysteinase
3638093	0	G	SNP	A	115	96	211	100	211	Ser206Leu (tcg/tTg)	Rv3257c	pmmA	phosphomannomutase PmmA
3643326	0	C	SNP	G	119	86	203	98.56	208	Ala50Ala (gcc/gcG)	Rv3263	-	DNA methylase
3643985	0	A	SNP	C	106	115	215	100	221	Glu270Ala (gag/gCg)	Rv3263	-	DNA methylase
3653988	0	G	SNP	A	116	125	238	99.59	242	Val181Met (gtg/Atg)	Rv3272	-	hypothetical protein
3664457	0	C	SNP	A	108	124	230	98.72	235	Ala80Asp (gcc/gAc)	Rv3282	-	hypothetical protein
3665753	0	G	SNP	A	100	87	185	97.91	191	Glu276Lys (gag/Aag)	Rv3283	sseA	thiosulfate sulfurtransferase SseA
3670040	0	C	SNP	T	108	104	210	99.07	214	Ala124Ala (gcg/gcA)	Rv3289c	-	transmembrane protein
3674157	0	T	SNP	A	129	129	257	100	258	Cys186Ser (tgc/Agc)	Rv3293	pcd	piperideine-6-carboxylic acid dehydrogenase
3675504	0	G	SNP	T	127	116	241	100	243	Ile164Ile (atc/atA)	Rv3294c	-	hypothetical protein
3678249	0	A	SNP	C	127	116	241	99.18	245	Lys492Thr (aag/aCg)	Rv3296	lhr	ATP-dependent helicase
3680932	0	G	SNP	A	135	118	248	99.61	254	Pro1386Pro (ccg/ccA)	Rv3296	lhr	ATP-dependent helicase
3681548	0	A	SNP	C	101	120	220	100	221	Arg77Arg (agg/Cgg)	Rv3297	nei	endonuclease VIII
3689523	0	G	SNP	T	87	98	185	100	185	Cys472_ (tgc/tgA)	Rv3303c	lpdA	NAD(P)H quinone reductase LpdA
3690016	0	A	SNP	G	112	108	218	100	220	Leu308Ser (ttg/tCg)	Rv3303c	lpdA	NAD(P)H quinone reductase LpdA
3693681	0	A	SNP	C	153	104	251	100	257	Ala103Ala (gct/gcG)	Rv3306c	amiB1	amidase AmiB
3704596	0	G	SNP	C	112	113	224	99.56	226	Val54Leu (gtg/Ctg)	Rv3317	sdhD	succinate dehydrogenase hydrophobic membrane anchor subunit
3704770	0	A	SNP	G	112	107	217	100	219	Thr112Ala (acc/Gcc)	Rv3317	sdhD	succinate dehydrogenase hydrophobic membrane anchor subunit
3711910	0	G	SNP	A	190	104	290	100	294	Trp54_ (tgg/tgA)	Rv3327	-	transposase fusion protein
3712372	0	A	SNP	G	141	134	270	99.64	276	Leu208Leu (cta/ctG)	Rv3327	-	transposase fusion protein
3714211	0	G	SNP	T	99	129	221	100	228	Pro41Gln (ccg/cAg)	Rv3328c	sigJ	ECF RNA polymerase sigma factor SigJ
3714757	0	A	SNP	C	116	111	222	100	227	Gln122His (caa/caC)	Rv3329	-	aminotransferase
3718357	0	C	SNP	T	105	97	200	99.51	203	Pro423Leu (ccg/cTg)	Rv3331	sugI	sugar-transport integral membrane protein SugI
3721806	0	G	SNP	C	97	105	201	100	202	Gly265Gly (ggc/ggG)	Rv3335c	-	integral membrane protein
3730466	0	A	SNP	G	66	94	160	79.6	201	Ile2157Thr (atc/aCc)	Rv3343c	PPE54	PPE family protein PPE54
3730616	0	G	SNP	A	60	71	128	94.93	138	Ala2107Val (gcc/gTc)	Rv3343c	PPE54	PPE family protein PPE54
3730642	0	G	SNP	A	61	49	105	89.43	123	Asn2098Asn (aac/aaT)	Rv3343c	PPE54	PPE family protein PPE54
3730993	0	A	SNP	G	191	228	405	99.05	423	Gly1981Gly (ggt/ggC)	Rv3343c	PPE54	PPE family protein PPE54
3732344	0	G	SNP	A	211	237	443	99.33	451	Ala1531Val (gcc/gTc)	Rv3343c	PPE54	PPE family protein PPE54
3732624	0	A	SNP	G	88	72	156	77.67	206	Leu1438Leu (ttg/Ctg)	Rv3343c	PPE54	PPE family protein PPE54
3735802	0	C	SNP	G	106	102	203	95.41	218	Thr378Thr (acg/acC)	Rv3343c	PPE54	PPE family protein PPE54
3736024	0	A	SNP	G	42	80	119	100	122	Gly304Gly (ggt/ggC)	Rv3343c	PPE54	PPE family protein PPE54
3736179	0	G	SNP	A	100	32	130	92.96	142	Leu253Leu (ctg/Ttg)	Rv3343c	PPE54	PPE family protein PPE54
3736282	0	G	SNP	A	104	60	161	100	164	Asn218Asn (aac/aaT)	Rv3343c	PPE54	PPE family protein PPE54
3736286	0	T	SNP	A	104	59	163	100	163	Tyr217Phe (tac/tTc)	Rv3343c	PPE54	PPE family protein PPE54
3736288	0	G	SNP	C	104	60	164	100	164	Ser216Arg (agc/agG)	Rv3343c	PPE54	PPE family protein PPE54
3736290	0	T	SNP	C	105	59	164	100	164	Ser216Gly (agc/Ggc)	Rv3343c	PPE54	PPE family protein PPE54
3736291	0	C	SNP	A	106	59	165	100	165	Gly215Gly (ggg/ggT)	Rv3343c	PPE54	PPE family protein PPE54
3736628	0	T	SNP	G	151	139	282	100	290	Glu103Ala (gag/gCg)	Rv3343c	PPE54	PPE family protein PPE54
3737479	0	G	Del	GAP	42	43	88	95.51	89		Rv3344c	PE_PGRS49	PE-PGRS family protein PE_PGRS49
3737480	0	G	Del	GAP	43	43	90	97.73	88		Rv3344c	PE_PGRS49	PE-PGRS family protein PE_PGRS49
3737481	0	C	Del	GAP	43	43	90	97.73	88		Rv3344c	PE_PGRS49	PE-PGRS family protein PE_PGRS49
3737482	0	G	Del	GAP	43	43	90	97.73	88		Rv3344c	PE_PGRS49	PE-PGRS family protein PE_PGRS49
3737483	0	C	Del	GAP	43	43	90	98.85	87		Rv3344c	PE_PGRS49	PE-PGRS family protein PE_PGRS49
3737484	0	C	Del	GAP	43	43	90	97.73	88		Rv3344c	PE_PGRS49	PE-PGRS family protein PE_PGRS49
3737485	0	G	Del	GAP	43	43	90	97.73	88		Rv3344c	PE_PGRS49	PE-PGRS family protein PE_PGRS49
3737486	0	C	Del	GAP	43	43	90	97.73	88		Rv3344c	PE_PGRS49	PE-PGRS family protein PE_PGRS49
3737487	0	C	Del	GAP	43	43	90	97.73	88		Rv3344c	PE_PGRS49	PE-PGRS family protein PE_PGRS49
3737488	0	G	Del	GAP	43	43	90	98.85	87		Rv3344c	PE_PGRS49	PE-PGRS family protein PE_PGRS49
3737489	0	G	Del	GAP	43	43	90	97.73	88		Rv3344c	PE_PGRS49	PE-PGRS family protein PE_PGRS49
3737490	0	C	Del	GAP	43	43	90	98.85	87		Rv3344c	PE_PGRS49	PE-PGRS family protein PE_PGRS49
3737491	0	G	Del	GAP	43	43	90	98.85	87		Rv3344c	PE_PGRS49	PE-PGRS family protein PE_PGRS49
3737492	0	C	Del	GAP	43	43	90	97.73	88		Rv3344c	PE_PGRS49	PE-PGRS family protein PE_PGRS49
3737493	0	C	Del	GAP	43	43	90	97.73	88		Rv3344c	PE_PGRS49	PE-PGRS family protein PE_PGRS49
3737494	0	G	Del	GAP	43	43	90	97.73	88		Rv3344c	PE_PGRS49	PE-PGRS family protein PE_PGRS49
3737495	0	C	Del	GAP	43	43	90	97.73	88		Rv3344c	PE_PGRS49	PE-PGRS family protein PE_PGRS49
3737496	0	C	Del	GAP	43	43	90	97.73	88		Rv3344c	PE_PGRS49	PE-PGRS family protein PE_PGRS49
3737497	0	G	Del	GAP	43	43	90	97.73	88		Rv3344c	PE_PGRS49	PE-PGRS family protein PE_PGRS49
3737498	0	C	Del	GAP	43	43	90	98.85	87		Rv3344c	PE_PGRS49	PE-PGRS family protein PE_PGRS49
3737499	0	C	Del	GAP	43	43	90	98.85	87		Rv3344c	PE_PGRS49	PE-PGRS family protein PE_PGRS49
3737500	0	A	Del	GAP	43	43	90	97.73	88		Rv3344c	PE_PGRS49	PE-PGRS family protein PE_PGRS49
3737501	0	C	Del	GAP	43	43	90	97.73	88		Rv3344c	PE_PGRS49	PE-PGRS family protein PE_PGRS49
3737502	0	C	Del	GAP	43	43	90	96.63	89		Rv3344c	PE_PGRS49	PE-PGRS family protein PE_PGRS49
3738121	0	C	SNP	A	85	78	158	98.79	165
3738417	0	G	Del	GAP	16	86	103	97.14	105		Rv3345c	PE_PGRS50	PE-PGRS family protein PE_PGRS50
3741572	0	G	SNP	A	118	121	225	98.35	243	Gly401Gly (ggc/ggT)	Rv3345c	PE_PGRS50	PE-PGRS family protein PE_PGRS50
3743656	0	G	SNP	A	121	113	229	100	234
3743899	0	G	SNP	A	107	119	223	99.56	227	Leu3096Leu (ctg/Ttg)	Rv3347c	PPE55	PPE family protein PPE55
3746409	0	A	SNP	G	123	109	227	100	232	Leu2259Pro (ctg/cCg)	Rv3347c	PPE55	PPE family protein PPE55
3750177	0	A	SNP	T	87	94	179	100	181	Phe1003Tyr (ttc/tAc)	Rv3347c	PPE55	PPE family protein PPE55
3750178	0	A	SNP	C	87	94	180	100	181	Phe1003Val (ttc/Gtc)	Rv3347c	PPE55	PPE family protein PPE55
3750185	0	C	SNP	G	85	91	175	99.44	177	Ser1000Ser (tcg/tcC)	Rv3347c	PPE55	PPE family protein PPE55
3750187	0	A	SNP	T	85	90	175	98.87	177	Ser1000Thr (tcg/Acg)	Rv3347c	PPE55	PPE family protein PPE55
3750188	0	C	SNP	G	85	91	176	99.44	177	Met999Ile (atg/atC)	Rv3347c	PPE55	PPE family protein PPE55
3750193	0	G	SNP	A	87	94	179	99.45	182	Leu998Phe (ctc/Ttc)	Rv3347c	PPE55	PPE family protein PPE55
3750205	0	C	SNP	T	96	110	205	100	206	Asp994Asn (gac/Aac)	Rv3347c	PPE55	PPE family protein PPE55
3750209	0	A	SNP	G	92	107	196	100	199	Asn992Asn (aat/aaC)	Rv3347c	PPE55	PPE family protein PPE55
3750210	0	T	SNP	G	92	110	201	100	202	Asn992Thr (aat/aCt)	Rv3347c	PPE55	PPE family protein PPE55
3750407	0	G	SNP	C	109	83	187	98.97	194	Gly926Gly (ggc/ggG)	Rv3347c	PPE55	PPE family protein PPE55
3750417	0	A	SNP	T	110	80	183	98.45	193	Phe923Tyr (ttc/tAc)	Rv3347c	PPE55	PPE family protein PPE55
3750421	0	T	SNP	C	111	83	184	97.98	198	Ser922Gly (agc/Ggc)	Rv3347c	PPE55	PPE family protein PPE55
3752207	0	A	SNP	G	94	103	195	100	197	Ile326Ile (att/atC)	Rv3347c	PPE55	PPE family protein PPE55
3753116	0	C	SNP	T	95	151	244	96.47	255	Pro23Pro (ccg/ccA)	Rv3347c	PPE55	PPE family protein PPE55
3753164	0	T	SNP	G	93	130	219	100	223	Pro7Pro (cca/ccC)	Rv3347c	PPE55	PPE family protein PPE55
3754508	0	G	SNP	C	98	126	223	99.12	226	Leu244Val (ctc/Gtc)	Rv3349c	-	transposase
3761017	0	C	Del	GAP	96	117	217	95.52	223		Rv3350c	PPE56	PPE family protein PPE56
3761169	0	C	SNP	T	100	115	210	99.08	217	Ala1978Ala (gcg/gcA)	Rv3350c	PPE56	PPE family protein PPE56
3761191	0	A	SNP	G	101	119	217	99.55	221	Val1971Ala (gtc/gCc)	Rv3350c	PPE56	PPE family protein PPE56
3762013	0	A	SNP	C	94	98	188	99.48	193	Leu1697Arg (ctc/cGc)	Rv3350c	PPE56	PPE family protein PPE56
3775409	0	T	SNP	C	116	118	229	99.15	236	Gln698Arg (cag/cGg)	Rv3365c	-	hypothetical protein
3775441	0	A	SNP	C	124	117	238	99.18	243	Ser687Arg (agt/agG)	Rv3365c	-	hypothetical protein
3778011	0	G	SNP	A	96	106	200	99.02	204	Arg92Gln (cgg/cAg)	Rv3366	spoU	tRNA/rRNA methylase SpoU
3778012	0	G	SNP	T	96	104	199	99.01	202	Arg92Arg (cgg/cgT)	Rv3366	spoU	tRNA/rRNA methylase SpoU
3778396	0	C	SNP	T	107	115	219	99.55	223
3794867	1	C	Ins	C	105	97	202	98.06	202		Rv3379c	dxs2	1-deoxy-D-xylulose 5-phosphate synthase
3794867	2	C	Ins	A	104	97	201	97.57	202		Rv3379c	dxs2	1-deoxy-D-xylulose 5-phosphate synthase
3798095	0	A	SNP	C	94	85	177	100	179	Val132Gly (gtc/gGc)	Rv3383c	idsB	polyprenyl synthetase IdsB
3798596	0	A	SNP	G	104	90	192	99.49	195
3802141	0	C	Del	GAP	29	89	118	77.63	152		Rv3388	PE_PGRS52	PE-PGRS family protein PE_PGRS52
3802142	0	G	Del	GAP	29	89	118	77.63	152		Rv3388	PE_PGRS52	PE-PGRS family protein PE_PGRS52
3802143	0	G	Del	GAP	29	89	118	78.15	151		Rv3388	PE_PGRS52	PE-PGRS family protein PE_PGRS52
3802144	0	C	Del	GAP	29	89	118	78.15	151		Rv3388	PE_PGRS52	PE-PGRS family protein PE_PGRS52
3802145	0	G	Del	GAP	29	89	118	79.19	149		Rv3388	PE_PGRS52	PE-PGRS family protein PE_PGRS52
3802146	0	G	Del	GAP	29	89	118	80.82	146		Rv3388	PE_PGRS52	PE-PGRS family protein PE_PGRS52
3802147	0	G	Del	GAP	29	89	118	81.38	145		Rv3388	PE_PGRS52	PE-PGRS family protein PE_PGRS52
3802148	0	G	Del	GAP	29	89	118	83.69	141		Rv3388	PE_PGRS52	PE-PGRS family protein PE_PGRS52
3802149	0	C	Del	GAP	29	89	118	84.89	139		Rv3388	PE_PGRS52	PE-PGRS family protein PE_PGRS52
3802150	0	C	Del	GAP	29	89	118	83.69	141		Rv3388	PE_PGRS52	PE-PGRS family protein PE_PGRS52
3802151	0	G	Del	GAP	29	89	118	83.69	141		Rv3388	PE_PGRS52	PE-PGRS family protein PE_PGRS52
3802152	0	G	Del	GAP	29	89	118	86.13	137		Rv3388	PE_PGRS52	PE-PGRS family protein PE_PGRS52
3802153	0	C	Del	GAP	29	89	118	85.51	138		Rv3388	PE_PGRS52	PE-PGRS family protein PE_PGRS52
3802154	0	G	Del	GAP	29	89	118	86.13	137		Rv3388	PE_PGRS52	PE-PGRS family protein PE_PGRS52
3802155	0	G	Del	GAP	29	89	118	100	118		Rv3388	PE_PGRS52	PE-PGRS family protein PE_PGRS52
3802156	0	C	Del	GAP	29	89	118	98.33	120		Rv3388	PE_PGRS52	PE-PGRS family protein PE_PGRS52
3802157	0	G	Del	GAP	29	89	118	98.33	120		Rv3388	PE_PGRS52	PE-PGRS family protein PE_PGRS52
3802158	0	G	Del	GAP	29	89	118	98.33	120		Rv3388	PE_PGRS52	PE-PGRS family protein PE_PGRS52
3802612	0	G	SNP	A	65	49	111	95.8	119	Gly320Gly (ggg/ggA)	Rv3388	PE_PGRS52	PE-PGRS family protein PE_PGRS52
3804299	0	G	SNP	A	122	127	246	100	249	Pro165Ser (ccc/Tcc)	Rv3389c	htdY	3-hydroxyacyl-thioester dehydratase HtdY
3811672	0	G	SNP	T	110	108	216	99.09	220
3811675	0	A	SNP	G	110	111	219	98.66	224
3813266	0	C	SNP	T	136	118	250	100	254	Val271Val (gtg/gtA)	Rv3396c	guaA	GMP synthase
3815477	0	G	SNP	T	108	95	198	100	203	Ala210Ala (gcc/gcA)	Rv3398c	idsA1	multifunctional dimethylallyltransferase/geranyltranstransferase/farnesylt ranstransferase
3817117	0	C	SNP	A	114	96	209	100	210	Ala330Glu (gcg/gAg)	Rv3399	-	S-adenosylmethionine-dependentmethyltransferase
3821845	0	G	SNP	T	90	101	190	100	191	Ala16Glu (gca/gAa)	Rv3402c	-	hypothetical protein
3823159	0	A	SNP	T	105	124	226	100	229	Val235Val (gtt/gtA)	Rv3403c	-	hypothetical protein
3826501	0	C	SNP	T	113	113	223	100	226	Arg84Cys (cgc/Tgc)	Rv3407	vapB47	antitoxin VapB47
3826684	0	C	SNP	T	100	109	209	99.52	210	Ser46Leu (tcg/tTg)	Rv3408	vapC47	ribonuclease VapC47
3829770	0	T	SNP	C	111	123	231	100	234	Pro47Pro (cca/ccG)	Rv3410c	guaB3	oxidoreductase
3830349	0	C	SNP	T	138	127	263	99.62	266	Ala391Thr (gcg/Acg)	Rv3411c	guaB2	inosine-5'-monophosphate dehydrogenase
3830695	0	A	SNP	G	120	116	228	99.16	238	Ala275Ala (gct/gcC)	Rv3411c	guaB2	inosine-5'-monophosphate dehydrogenase
3834486	0	T	SNP	C	93	155	246	99.6	249	Gln12Gln (caa/caG)	Rv3415c	-	hypothetical protein
3838871	0	A	SNP	G	131	123	251	99.22	256	Ala64Ala (gct/gcC)	Rv3420c	rimI	ribosomal-protein-alanine acetyltransferase RimI
3841790	0	A	SNP	G	226	201	417	99.3	430	Val96Ala (gtg/gCg)	Rv3424c	-	hypothetical protein
3842464	0	A	Del	GAP	93	69	160	84.38	192		Rv3425	PPE57	PPE family protein PPE57
3842620	0	A	SNP	G	100	100	198	100	200	Thr128Ala (act/Gct)	Rv3425	PPE57	PPE family protein PPE57
3842625	0	A	SNP	G	99	97	192	100	196	Pro129Pro (cca/ccG)	Rv3425	PPE57	PPE family protein PPE57
3843408	0	G	Del	GAP	93	93	186	95.88	194		Rv3426	PPE58	PPE family protein PPE58
3843853	0	T	SNP	G	103	114	217	100	217
3844757	0	C	Del	GAP	108	102	209	97.67	215		Rv3428c	-	transposase
3844992	0	T	SNP	A	119	125	241	100	244	Ser327Cys (agc/Tgc)	Rv3428c	-	transposase
3845695	0	C	SNP	T	105	100	204	99.03	207	Arg92Arg (cgg/cgA)	Rv3428c	-	transposase
3847215	0	T	SNP	C	79	60	136	98.58	141	Gly17Gly (ggt/ggC)	Rv3429	PPE59	PPE family protein PPE59
3847221	0	T	SNP	C	80	64	142	98.63	146	Gly19Gly (ggt/ggC)	Rv3429	PPE59	PPE family protein PPE59
3847235	0	C	SNP	T	77	68	145	98.64	147	Ser24Phe (tct/tTt)	Rv3429	PPE59	PPE family protein PPE59
3847237	0	G	SNP	T	77	66	143	98.62	145	Ala25Ser (gcc/Tcc)	Rv3429	PPE59	PPE family protein PPE59
3847238	0	C	SNP	T	79	67	144	99.32	147	Ala25Val (gcc/gTc)	Rv3429	PPE59	PPE family protein PPE59
3851887	0	A	SNP	C	113	122	231	100	235	Ser443Ala (tcg/Gcg)	Rv3433c	-	bifunctional ADP-dependent (S)-NAD(P)H-hydrate dehydratase/NAD(P)H-hydrate epimerase
3851888	0	T	SNP	C	115	119	232	100	234	Ala442Ala (gca/gcG)	Rv3433c	-	bifunctional ADP-dependent (S)-NAD(P)H-hydrate dehydratase/NAD(P)H-hydrate epimerase
3859893	0	C	SNP	T	125	136	258	100	261	Glu28Glu (gag/gaA)	Rv3440c	-	hypothetical protein
3862473	0	A	Del	GAP	99	92	180	97.95	195
3863138	0	G	SNP	A	97	99	192	98.99	198	Pro43Ser (ccg/Tcg)	Rv3445c	esxU	ESAT-6 like protein EsxU
3863681	0	C	SNP	G	151	104	246	98.84	258	Arg284Pro (cgg/cCg)	Rv3446c	-	hypothetical protein
3864995	0	T	SNP	C	109	101	207	100	210	Ser1082Gly (agc/Ggc)	Rv3447c	eccC4	ESX-4 secretion system protein EccC4
3870010	0	A	SNP	G	136	92	224	100	228	Thr87Ala (acc/Gcc)	Rv3449	mycP4	membrane-anchored mycosin
3871246	0	T	SNP	C	128	142	268	99.63	271	Gly417Gly (gga/ggG)	Rv3450c	eccB4	ESX-4 secretion system protein EccB4
3874723	0	T	Del	GAP	98	115	216	97.26	219
3877421	0	A	SNP	G	101	102	201	99.51	204	Pro4Pro (cct/ccC)	Rv3456c	rplQ	50S ribosomal protein L17
3883178	0	A	SNP	C	117	107	221	99.56	225	Glu115Asp (gaa/gaC)	Rv3465	rmlC	dTDP-4-dehydrorhamnose 3,5-epimerase
3883796	0	G	SNP	T	167	124	289	99.66	292	Arg91Leu (cgg/cTg)	Rv3466	-	hypothetical protein
3883797	0	G	SNP	A	172	125	289	99.33	299	Arg91Arg (cgg/cgA)	Rv3466	-	hypothetical protein
3884906	0	A	SNP	G	113	104	206	97.75	222	Lys315Glu (aaa/Gaa)	Rv3467	-	hypothetical protein
3885886	0	T	SNP	C	103	106	207	100	209	Ile62Val (atc/Gtc)	Rv3468c	-	dTDP-glucose 4,6-dehydratase
3892671	0	A	SNP	G	98	109	201	99.52	208
3893480	0	G	SNP	A	117	119	233	100	236
3894732	0	A	SNP	G	113	109	220	100	222	Arg103Gly (agg/Ggg)	Rv3478	PPE60	PE family protein PPE60
3895585	0	C	SNP	T	107	142	248	99.6	250	Pro387Leu (ccc/cTc)	Rv3478	PPE60	PE family protein PPE60
3895727	0	C	SNP	A	109	125	232	100	234
3896340	0	T	SNP	G	123	107	225	100	230	Leu174Arg (ctc/cGc)	Rv3479	-	transmembrane protein
3898408	0	A	SNP	G	102	84	183	100	186	Ala863Ala (gca/gcG)	Rv3479	-	transmembrane protein
3901386	0	C	SNP	T	112	121	231	98.31	237	Val241Met (gtg/Atg)	Rv3482c	-	membrane protein
3902318	1	A	Ins	T	115	95	210	96.33	212		Rv3483c	-	hypothetical protein
3906311	0	G	SNP	A	99	111	207	99.53	211	Arg233Cys (cgt/Tgt)	Rv3487c	lipF	carboxylesterase LipF
3908465	0	A	SNP	G	105	108	210	100	213	Glu77Gly (gaa/gGa)	Rv3490	otsA	trehalose-phosphate synthase
3909235	0	G	SNP	C	97	106	202	100	203	Val334Leu (gtg/Ctg)	Rv3490	otsA	trehalose-phosphate synthase
3916386	0	G	SNP	T	112	99	209	100	211	Arg191Ser (cgt/Agt)	Rv3497c	mce4C	Mce family protein Mce4C
3927377	0	G	Del	GAP	56	29	81	75.89	112		Rv3507	PE_PGRS53	PE-PGRS family protein PE_PGRS53
3927378	0	C	Del	GAP	56	29	81	98.84	86		Rv3507	PE_PGRS53	PE-PGRS family protein PE_PGRS53
3927379	0	G	Del	GAP	56	29	81	98.84	86		Rv3507	PE_PGRS53	PE-PGRS family protein PE_PGRS53
3927380	0	G	Del	GAP	56	29	81	98.84	86		Rv3507	PE_PGRS53	PE-PGRS family protein PE_PGRS53
3927381	0	T	Del	GAP	56	29	81	100	85		Rv3507	PE_PGRS53	PE-PGRS family protein PE_PGRS53
3927382	0	G	Del	GAP	56	29	81	98.84	86		Rv3507	PE_PGRS53	PE-PGRS family protein PE_PGRS53
3927383	0	C	Del	GAP	56	29	81	98.84	86		Rv3507	PE_PGRS53	PE-PGRS family protein PE_PGRS53
3927384	0	C	Del	GAP	56	29	81	98.84	86		Rv3507	PE_PGRS53	PE-PGRS family protein PE_PGRS53
3927385	0	G	Del	GAP	56	29	81	98.84	86		Rv3507	PE_PGRS53	PE-PGRS family protein PE_PGRS53
3927386	0	C	Del	GAP	56	29	81	98.84	86		Rv3507	PE_PGRS53	PE-PGRS family protein PE_PGRS53
3927387	0	C	Del	GAP	56	29	81	98.84	86		Rv3507	PE_PGRS53	PE-PGRS family protein PE_PGRS53
3927388	0	G	Del	GAP	55	29	80	97.67	86		Rv3507	PE_PGRS53	PE-PGRS family protein PE_PGRS53
3927389	0	G	Del	GAP	55	29	80	98.82	85		Rv3507	PE_PGRS53	PE-PGRS family protein PE_PGRS53
3927390	0	C	Del	GAP	55	29	80	98.82	85		Rv3507	PE_PGRS53	PE-PGRS family protein PE_PGRS53
3927391	0	G	Del	GAP	55	29	80	98.82	85		Rv3507	PE_PGRS53	PE-PGRS family protein PE_PGRS53
3927392	0	C	Del	GAP	55	29	80	97.67	86		Rv3507	PE_PGRS53	PE-PGRS family protein PE_PGRS53
3927393	0	C	Del	GAP	55	29	80	97.67	86		Rv3507	PE_PGRS53	PE-PGRS family protein PE_PGRS53
3927394	0	G	Del	GAP	55	29	80	97.67	86		Rv3507	PE_PGRS53	PE-PGRS family protein PE_PGRS53
3927395	0	G	Del	GAP	55	29	80	98.82	85		Rv3507	PE_PGRS53	PE-PGRS family protein PE_PGRS53
3927396	0	C	Del	GAP	55	29	80	98.82	85		Rv3507	PE_PGRS53	PE-PGRS family protein PE_PGRS53
3927397	0	G	Del	GAP	55	29	80	98.82	85		Rv3507	PE_PGRS53	PE-PGRS family protein PE_PGRS53
3927398	0	G	Del	GAP	55	29	80	98.82	85		Rv3507	PE_PGRS53	PE-PGRS family protein PE_PGRS53
3927399	0	C	Del	GAP	55	29	80	98.82	85		Rv3507	PE_PGRS53	PE-PGRS family protein PE_PGRS53
3927400	0	A	Del	GAP	55	29	80	98.82	85		Rv3507	PE_PGRS53	PE-PGRS family protein PE_PGRS53
3927595	0	G	SNP	A	21	58	79	94.05	84	Ala343Thr (gcc/Acc)	Rv3507	PE_PGRS53	PE-PGRS family protein PE_PGRS53
3927605	0	T	SNP	A	22	69	90	95.79	95	Met346Lys (atg/aAg)	Rv3507	PE_PGRS53	PE-PGRS family protein PE_PGRS53
3927606	0	G	SNP	A	23	67	84	93.75	96	Met346Ile (atg/atA)	Rv3507	PE_PGRS53	PE-PGRS family protein PE_PGRS53
3928298	0	G	Del	GAP	11	11	23	75.86	29		Rv3507	PE_PGRS53	PE-PGRS family protein PE_PGRS53
3933939	0	T	SNP	G	4	33	37	100	37	Ser979Ala (tct/Gct)	Rv3508	PE_PGRS54	PE-PGRS family protein PE_PGRS54
3934542	0	T	SNP	G	102	109	207	99.53	212	Ser1180Ala (tct/Gct)	Rv3508	PE_PGRS54	PE-PGRS family protein PE_PGRS54
3934699	0	G	SNP	A	98	112	201	100	210	Ser1232Asn (agc/aAc)	Rv3508	PE_PGRS54	PE-PGRS family protein PE_PGRS54
3934733	0	G	SNP	C	110	124	223	97.5	240	Gly1243Gly (ggg/ggC)	Rv3508	PE_PGRS54	PE-PGRS family protein PE_PGRS54
3934734	0	G	SNP	A	105	118	213	96.96	230	Ala1244Thr (gcc/Acc)	Rv3508	PE_PGRS54	PE-PGRS family protein PE_PGRS54
3935335	0	T	SNP	C	16	15	29	100	31	Val1444Ala (gtc/gCc)	Rv3508	PE_PGRS54	PE-PGRS family protein PE_PGRS54
3935494	0	C	SNP	A	18	10	27	100	28	Ala1497Asp (gcc/gAc)	Rv3508	PE_PGRS54	PE-PGRS family protein PE_PGRS54
3935950	0	T	SNP	C	11	9	20	100	20	Val1649Ala (gtc/gCc)	Rv3508	PE_PGRS54	PE-PGRS family protein PE_PGRS54
3936234	0	G	SNP	C	25	10	34	87.5	40	Gly1744Arg (ggt/Cgt)	Rv3508	PE_PGRS54	PE-PGRS family protein PE_PGRS54
3940802	0	A	SNP	G	37	54	91	100	91	Asn396Asp (aac/Gac)	Rv3511	PE_PGRS55	PE-PGRS family protein PE_PGRS55
3941724	0	C	Del	GAP	16	160	173	87.13	202		Rv3511	PE_PGRS55	PE-PGRS family protein PE_PGRS55
3942481	0	C	SNP	G	126	115	237	100	241
3942640	0	T	SNP	C	97	139	232	100	236
3943019	0	C	SNP	G	30	83	111	100	113
3943134	0	A	Del	GAP	4	13	18	85	20
3943135	0	C	Del	GAP	4	13	18	100	17
3943136	0	C	Del	GAP	4	13	18	100	17
3943137	0	G	Del	GAP	4	13	18	100	17
3943138	0	G	Del	GAP	4	13	18	100	17
3943139	0	A	Del	GAP	4	13	18	100	17
3943140	0	G	Del	GAP	4	13	18	100	17
3943141	0	G	Del	GAP	4	13	18	100	17
3943142	0	C	Del	GAP	4	13	18	100	17
3943143	0	G	Del	GAP	4	13	18	100	17
3943144	0	A	Del	GAP	4	13	18	100	17
3943745	0	C	Del	GAP	35	60	96	77.24	123
3943746	0	G	Del	GAP	35	60	96	76.61	124
3943747	0	G	Del	GAP	35	60	96	76.61	124
3943748	0	C	Del	GAP	35	60	96	76	125
3943749	0	A	Del	GAP	35	60	96	77.24	123
3943750	0	A	Del	GAP	35	59	96	77.69	121
3943751	0	C	Del	GAP	35	59	96	76.42	123
3943752	0	G	Del	GAP	35	59	96	76.42	123
3943753	0	G	Del	GAP	35	59	96	77.05	122
3943847	0	C	Del	GAP	42	36	81	75	104		Rv3512	PE_PGRS56	PE-PGRS family protein PE_PGRS56
3943848	0	A	Del	GAP	42	36	81	78.79	99		Rv3512	PE_PGRS56	PE-PGRS family protein PE_PGRS56
3943849	0	A	Del	GAP	42	36	81	77.23	101		Rv3512	PE_PGRS56	PE-PGRS family protein PE_PGRS56
3944466	0	G	Del	GAP	7	4	11	84.62	13		Rv3512	PE_PGRS56	PE-PGRS family protein PE_PGRS56
3947125	0	C	SNP	G	48	70	116	92.91	127	Gly444Gly (ggc/ggG)	Rv3514	PE_PGRS57	PE-PGRS family protein PE_PGRS57
3947126	0	G	SNP	A	45	72	113	92.13	127	Ala445Thr (gcc/Acc)	Rv3514	PE_PGRS57	PE-PGRS family protein PE_PGRS57
3947127	0	C	SNP	T	46	68	106	92.68	123	Ala445Val (gcc/gTc)	Rv3514	PE_PGRS57	PE-PGRS family protein PE_PGRS57
3947128	0	C	SNP	G	49	71	120	92.31	130	Ala445Ala (gcc/gcG)	Rv3514	PE_PGRS57	PE-PGRS family protein PE_PGRS57
3948347	0	T	SNP	G	7	6	12	100	13	Ser852Ala (tcc/Gcc)	Rv3514	PE_PGRS57	PE-PGRS family protein PE_PGRS57
3948404	0	T	SNP	G	7	5	12	100	12	Cys871Gly (tgc/Ggc)	Rv3514	PE_PGRS57	PE-PGRS family protein PE_PGRS57
3948414	0	T	SNP	G	7	5	11	100	12	Val874Gly (gtc/gGc)	Rv3514	PE_PGRS57	PE-PGRS family protein PE_PGRS57
3948417	0	T	SNP	G	7	4	10	91.67	12	Val875Gly (gtc/gGc)	Rv3514	PE_PGRS57	PE-PGRS family protein PE_PGRS57
3949531	0	C	SNP	G	51	57	107	98.18	110	Gly1246Gly (ggc/ggG)	Rv3514	PE_PGRS57	PE-PGRS family protein PE_PGRS57
3949532	0	C	SNP	G	51	61	108	98.25	114	Pro1247Ala (ccc/Gcc)	Rv3514	PE_PGRS57	PE-PGRS family protein PE_PGRS57
3950100	0	A	Del	GAP	106	55	155	87.03	185		Rv3514	PE_PGRS57	PE-PGRS family protein PE_PGRS57
3950101	0	C	Del	GAP	106	55	155	88.46	182		Rv3514	PE_PGRS57	PE-PGRS family protein PE_PGRS57
3950102	0	G	Del	GAP	106	55	155	86.1	187		Rv3514	PE_PGRS57	PE-PGRS family protein PE_PGRS57
3950103	0	G	Del	GAP	106	55	155	87.5	184		Rv3514	PE_PGRS57	PE-PGRS family protein PE_PGRS57
3950104	0	T	Del	GAP	106	55	155	87.98	183		Rv3514	PE_PGRS57	PE-PGRS family protein PE_PGRS57
3950105	0	G	Del	GAP	106	55	155	88.46	182		Rv3514	PE_PGRS57	PE-PGRS family protein PE_PGRS57
3950106	0	G	Del	GAP	106	55	155	88.95	181		Rv3514	PE_PGRS57	PE-PGRS family protein PE_PGRS57
3950107	0	T	Del	GAP	106	55	155	88.46	182		Rv3514	PE_PGRS57	PE-PGRS family protein PE_PGRS57
3950108	0	A	Del	GAP	107	55	155	91.53	177		Rv3514	PE_PGRS57	PE-PGRS family protein PE_PGRS57
3952308	0	C	SNP	A	107	108	209	99.54	216	Asp55Tyr (gac/Tac)	Rv3515c	fadD19	long-chain-fatty-acid--CoA ligase FadD19
3952800	0	G	SNP	A	111	128	237	99.17	241	Gly86Asp (ggc/gAc)	Rv3516	echA19	enoyl-CoA hydratase EchA19
3956401	0	T	SNP	G	137	125	257	100	262	Glu323Ala (gag/gCg)	Rv3520c	-	coenzyme F420-dependent oxidoreductase
3958403	0	A	SNP	G	111	102	209	100	213	Asn295Asp (aac/Gac)	Rv3521	-	hypothetical protein
3959418	0	C	SNP	T	126	91	214	100	217	Thr324Ile (acc/aTc)	Rv3522	ltp4	lipid transfer protein
3959730	0	T	SNP	C	118	120	235	100	238	Phe68Leu (ttc/Ctc)	Rv3523	ltp3	lipid carrier protein
3962187	0	G	SNP	A	126	125	245	100	251	Asp46Asp (gac/gaT)	Rv3525c	-	siderophore-binding protein
3964518	0	G	SNP	A	83	96	178	100	179	Pro225Pro (ccc/ccT)	Rv3528c	-	hypothetical protein
3968006	0	A	SNP	C	115	115	225	98.71	233	Phe313Leu (ttt/ttG)	Rv3531c	-	hypothetical protein
3970594	0	C	SNP	G	106	127	232	100	233
3976595	0	G	SNP	T	106	115	215	100	221	Arg409Ser (agg/agT)	Rv3537	kstD	3-oxosteroid 1-dehydrogenase
3979990	0	C	SNP	G	98	97	193	99.49	196	Val224Leu (gtg/Ctg)	Rv3540c	ltp2	lipid transfer protein
[truncated: 178 more rows]
