# Supplementary material for: Novel Mutations in Putative Nicotinic Acid Phosphoribosyltransferases of Mycobacterium tuberculosis and Their Effect on Protein Thermodynamic Properties
Source: Polymers (Basel). 2022 Apr 18;14(8):1623. doi: 10.3390/polym14081623 (PMC9031469; doi:10.3390/polym14081623)
Supplement: Supplementary file 1 [file polymers-14-01623-s001.zip › Supplementary files S1/740.xls]

## Sheet: 740_ERR3335.gatk_position_varia
#Pos	Insindex	Ref	Type	Allel	CovFor	CovRev	Qual20	Freq	Cov	Subst	Gene	GeneName	Product	ResistanceSNP	PhyloSNP	InterestingRegion
1849	0	C	SNP	A	51	39	89	98.9	91
1977	0	A	SNP	G	43	63	103	100	106
3446	0	C	SNP	T	34	39	71	100	73	Ala56Val (gcc/gTc)	Rv0003	recF	DNA replication/repair protein RecF
4013	0	T	SNP	C	69	48	114	100	117	Ile245Thr (atc/aCc)	Rv0003	recF	DNA replication/repair protein RecF
7362	0	G	SNP	C	88	50	137	100	138	Glu21Gln (gag/Cag)	Rv0006	gyrA	DNA gyrase subunit A			fluoroquinolones (FQ)
7585	0	G	SNP	C	67	77	140	99.31	145	Ser95Thr (agc/aCc)	Rv0006	gyrA	DNA gyrase subunit A		phylo (not H37Rv)	fluoroquinolones (FQ)
9304	0	G	SNP	A	96	90	183	100	186	Gly668Asp (ggc/gAc)	Rv0006	gyrA	DNA gyrase subunit A			fluoroquinolones (FQ)
11879	0	A	SNP	G	156	46	194	100	202	Ser145Pro (tcc/Ccc)	Rv0008c	-	cell wall synthesis protein CwsA
12204	0	G	SNP	A	95	150	239	98.79	248	Leu36Leu (ctc/ctT)	Rv0008c	-	cell wall synthesis protein CwsA
14785	0	T	SNP	C	43	65	105	100	108	Cys233Arg (tgc/Cgc)	Rv0012	-	membrane protein
15117	0	C	SNP	G	61	68	123	99.23	130	Ile68Met (atc/atG)	Rv0013	trpG	anthranilate synthase component II
16411	0	C	SNP	T	104	70	170	97.75	178	Gly354Ser (ggc/Agc)	Rv0014c	pknB	serine/threonine-protein kinase PknB
21795	0	G	SNP	A	132	121	243	99.22	255	Pro463Ser (ccg/Tcg)	Rv0018c	pstP	phosphoserine/threonine phosphatase PstP
23761	0	C	SNP	T	50	63	110	98.26	115
24007	0	G	SNP	T	78	46	122	100	124	Arg480Arg (cgg/Agg)	Rv0020c	fhaA	FHA domain-containing protein FhaA
24699	0	C	Del	GAP	76	81	145	75.12	209		Rv0020c	fhaA	FHA domain-containing protein FhaA
24701	0	G	Del	GAP	76	81	145	75.12	209		Rv0020c	fhaA	FHA domain-containing protein FhaA
24702	0	C	Del	GAP	76	81	145	76.21	206		Rv0020c	fhaA	FHA domain-containing protein FhaA
24703	0	G	Del	GAP	76	81	145	76.21	206		Rv0020c	fhaA	FHA domain-containing protein FhaA
24704	0	T	Del	GAP	76	81	145	76.21	206		Rv0020c	fhaA	FHA domain-containing protein FhaA
24705	0	T	Del	GAP	76	81	145	78.11	201		Rv0020c	fhaA	FHA domain-containing protein FhaA
24706	0	G	Del	GAP	76	81	145	78.5	200		Rv0020c	fhaA	FHA domain-containing protein FhaA
24707	0	C	Del	GAP	76	81	145	79.7	197		Rv0020c	fhaA	FHA domain-containing protein FhaA
24708	0	T	Del	GAP	76	81	145	79.7	197		Rv0020c	fhaA	FHA domain-containing protein FhaA
24709	0	C	Del	GAP	76	81	145	79.7	197		Rv0020c	fhaA	FHA domain-containing protein FhaA
24710	0	G	Del	GAP	76	81	145	81.77	192		Rv0020c	fhaA	FHA domain-containing protein FhaA
24711	0	G	Del	GAP	76	81	145	82.63	190		Rv0020c	fhaA	FHA domain-containing protein FhaA
24712	0	G	Del	GAP	76	81	145	83.96	187		Rv0020c	fhaA	FHA domain-containing protein FhaA
24713	0	G	Del	GAP	76	81	145	83.96	187		Rv0020c	fhaA	FHA domain-containing protein FhaA
24714	0	T	Del	GAP	76	81	145	84.86	185		Rv0020c	fhaA	FHA domain-containing protein FhaA
24715	0	A	Del	GAP	76	81	145	85.33	184		Rv0020c	fhaA	FHA domain-containing protein FhaA
24716	0	A	Del	GAP	76	81	145	85.79	183		Rv0020c	fhaA	FHA domain-containing protein FhaA
26748	0	C	Del	GAP	80	96	170	91.67	192		Rv0021c	-	hypothetical protein
26957	0	C	SNP	G	106	69	172	100	175
26959	0	C	SNP	G	108	69	169	100	177
27487	0	G	SNP	A	86	75	156	100	161
32786	0	G	SNP	A	115	76	190	97.95	195	Gly244Ser (ggt/Agt)	Rv0029	-	hypothetical protein
34044	0	T	SNP	C	40	50	85	100	90
34569	0	C	Del	GAP	41	30	67	94.67	75		Rv0032	bioF2	8-amino-7-oxononanoate synthase
37031	0	C	SNP	G	97	89	177	100	186	Ala55Ala (gcc/gcG)	Rv0034	-	hypothetical protein
42281	0	C	SNP	A	125	137	259	100	262	Cys24Phe (tgc/tTc)	Rv0039c	-	transmembrane protein
42967	0	G	SNP	C	116	65	177	100	181	Pro133Pro (ccc/ccG)	Rv0040c	mtc28	hypothetical protein
49360	0	C	SNP	T	130	94	221	100	224	Val194Ile (gtc/Atc)	Rv0045c	-	hydrolase
49691	0	C	Del	GAP	107	130	225	97.53	243		Rv0045c	-	hydrolase
49692	0	C	Del	GAP	107	130	225	99.16	239		Rv0045c	-	hydrolase
50557	0	T	SNP	C	54	61	113	99.14	116	Arg190Gly (agg/Ggg)	Rv0046c	ino1	inositol-3-phosphate synthase
51949	0	A	SNP	G	65	51	111	100	116	Val250Ala (gtc/gCc)	Rv0048c	-	membrane protein
53422	0	G	SNP	A	125	131	254	98.84	259
54394	0	A	SNP	G	40	37	73	100	77	Ala244Ala (gca/gcG)	Rv0050	ponA1	bifunctional penicillin-insensitive transglycosylase/penicillin-sensitive transpeptidase
54842	0	G	SNP	T	43	30	68	94.81	77	Ala394Ser (gcg/Tcg)	Rv0050	ponA1	bifunctional penicillin-insensitive transglycosylase/penicillin-sensitive transpeptidase
55543	1	G	Ins	C	84	59	143	83.63	143		Rv0050	ponA1	bifunctional penicillin-insensitive transglycosylase/penicillin-sensitive transpeptidase
55543	2	G	Ins	C	84	59	143	83.63	143		Rv0050	ponA1	bifunctional penicillin-insensitive transglycosylase/penicillin-sensitive transpeptidase
55543	3	G	Ins	G	83	59	142	83.04	143		Rv0050	ponA1	bifunctional penicillin-insensitive transglycosylase/penicillin-sensitive transpeptidase
55543	4	G	Ins	C	84	59	143	83.63	143		Rv0050	ponA1	bifunctional penicillin-insensitive transglycosylase/penicillin-sensitive transpeptidase
55543	5	G	Ins	C	84	59	143	83.63	143		Rv0050	ponA1	bifunctional penicillin-insensitive transglycosylase/penicillin-sensitive transpeptidase
55543	6	G	Ins	T	84	59	143	83.63	143		Rv0050	ponA1	bifunctional penicillin-insensitive transglycosylase/penicillin-sensitive transpeptidase
55553	0	C	SNP	T	86	52	131	93.88	147	Pro631Ser (ccg/Tcg)	Rv0050	ponA1	bifunctional penicillin-insensitive transglycosylase/penicillin-sensitive transpeptidase
56001	0	G	SNP	A	50	63	113	97.41	116	Gln102Gln (cag/caA)	Rv0051	-	transmembrane protein
62049	0	A	SNP	G	88	89	172	100	177	Arg552Gly (agg/Ggg)	Rv0058	dnaB	replicative DNA helicase
65083	0	G	SNP	A	48	38	84	95.56	90	Pro90Ser (ccc/Tcc)	Rv0061c	-	hypothetical protein
66632	0	C	SNP	T	116	112	215	99.13	230	Pro361Ser (cct/Tct)	Rv0062	celA1	cellulase CelA
67012	0	C	SNP	T	81	138	216	97.77	224	Thr30Thr (acc/acT)	Rv0063	-	oxidoreductase
69984	0	C	SNP	A	46	45	90	100	91	Ala455Ala (gcc/gcA)	Rv0064	-	transmembrane protein
69989	0	G	SNP	A	42	44	83	98.85	87	Gly457Asp (ggt/gAt)	Rv0064	-	transmembrane protein
70267	0	G	SNP	T	32	45	72	96.25	80	Val550Phe (gtc/Ttc)	Rv0064	-	transmembrane protein
70816	0	A	SNP	G	69	43	107	99.12	113	Asn733Asp (aac/Gac)	Rv0064	-	transmembrane protein
71336	0	G	SNP	C	87	103	182	98.96	192	Arg906Pro (cgc/cCc)	Rv0064	-	transmembrane protein
72549	0	C	SNP	T	38	45	83	95.4	87	Gly655Ser (ggt/Agt)	Rv0066c	icd2	isocitrate dehydrogenase
75233	0	C	SNP	A	72	54	118	100	126
75940	0	G	SNP	C	116	88	201	99.51	205	Val214Leu (gtg/Ctg)	Rv0068	-	oxidoreductase
80616	0	C	SNP	G	65	54	116	100	119
92199	0	T	SNP	G	133	159	282	99.66	293	Thr600Thr (act/acG)	Rv0083	-	oxidoreductase
104824	0	C	SNP	A	115	125	236	99.17	242	Ser131Ile (agc/aTc)	Rv0095c	-	hypothetical protein
104838	0	T	SNP	G	101	125	216	99.56	227	Glu126Asp (gaa/gaC)	Rv0095c	-	hypothetical protein
104915	0	T	SNP	C	61	139	194	88.11	227	Thr101Ala (acc/Gcc)	Rv0095c	-	hypothetical protein
104919	0	G	SNP	A	63	132	191	88.64	220	Leu99Leu (ctc/ctT)	Rv0095c	-	hypothetical protein
105736	0	T	SNP	C	101	110	206	98.6	214	Val138Ala (gtc/gCc)	Rv0096	PPE1	PPE family protein PPE1
111711	0	G	SNP	A	68	62	126	97.01	134	Ala571Thr (gcc/Acc)	Rv0101	nrp	peptide synthetase Nrp
116000	0	T	SNP	G	111	73	180	99.46	185	Val2000Val (gtt/gtG)	Rv0101	nrp	peptide synthetase Nrp
116565	0	G	SNP	C	98	112	204	100	210	Gly2189Arg (ggc/Cgc)	Rv0101	nrp	peptide synthetase Nrp
117389	0	C	SNP	T	73	93	164	98.81	168	Thr2463Thr (acc/acT)	Rv0101	nrp	peptide synthetase Nrp
120284	0	C	SNP	T	124	71	194	98.98	197	Val630Val (gtg/gtA)	Rv0103c	ctpB	cation-transporter P-type ATPase B
122109	0	A	SNP	G	42	67	102	100	109	Leu22Ser (ttg/tCg)	Rv0103c	ctpB	cation-transporter P-type ATPase B
123198	0	T	SNP	C	67	98	163	98.8	167	Pro294Pro (cct/ccC)	Rv0104	-	hypothetical protein
123520	0	T	SNP	C	62	64	124	100	126	Tyr402His (tat/Cat)	Rv0104	-	hypothetical protein
123745	0	G	SNP	A	87	74	156	99.38	162	Gly477Arg (ggg/Agg)	Rv0104	-	hypothetical protein
125830	1	G	Ins	A	87	53	140	97.22	140		Rv0107c	ctpI	cation-transporter ATPase I
129576	0	A	SNP	C	136	145	277	100	281	Ala322Ala (gct/gcG)	Rv0107c	ctpI	cation-transporter ATPase I
131174	1	T	Ins	G	73	40	113	91.87	114
132417	0	C	SNP	G	180	235	404	100	415	Arg346Gly (cgc/Ggc)	Rv0109	PE_PGRS1	PE-PGRS family protein PE_PGRS1
133839	0	C	SNP	T	59	47	102	100	106
143207	0	T	SNP	C	131	129	258	99.62	261	Ser224Gly (agc/Ggc)	Rv0118c	oxcA	oxalyl-CoA decarboxylase OxcA
144865	0	C	SNP	T	67	101	163	100	168	Leu273Leu (ctg/Ttg)	Rv0119	fadD7	fatty-acid--CoA ligase FadD7
146087	0	T	SNP	C	79	89	157	99.41	169	Asn562Ser (aat/aGt)	Rv0120c	fusA2	elongation factor G
154283	0	T	SNP	C	39	55	89	100	94	Ser18Pro (tcg/Ccg)	Rv0127	mak	maltokinase
157129	0	C	SNP	T	40	65	101	100	105	Gly158Ser (ggc/Agc)	Rv0129c	fbpC	diacylglycerol acyltransferase/mycolyltransferase Ag85C		phylo (Delhi/CAS)
170671	0	G	SNP	A	55	60	111	99.14	116	Ala130Thr (gcc/Acc)	Rv0144	-	transcriptional regulator
172492	0	C	SNP	G	88	102	185	98.45	193	Tyr94_ (tac/taG)	Rv0146	-	S-adenosylmethionine-dependentmethyltransferase
173228	0	G	SNP	A	62	60	117	100	122
176535	0	G	Del	GAP	76	57	137	92.36	144		Rv0149	-	quinone oxidoreductase
177857	0	G	SNP	A	70	40	109	100	110	Leu485Leu (ctg/Ttg)	Rv0151c	PE1	PE family protein PE1
178205	0	C	SNP	G	59	56	113	99.14	116	Gly369Arg (ggc/Cgc)	Rv0151c	PE1	PE family protein PE1
178453	0	C	SNP	G	49	38	83	97.75	89	Gly286Ala (ggg/gCg)	Rv0151c	PE1	PE family protein PE1
181040	0	C	SNP	T	74	122	192	98.49	199
181090	0	C	SNP	T	90	110	192	99.01	202
188317	0	A	SNP	G	67	34	96	99.02	102	Ser175Pro (tcc/Ccc)	Rv0159c	PE3	PE family protein PE3
188800	0	T	SNP	C	69	140	205	99.52	210	Thr14Ala (acg/Gcg)	Rv0159c	PE3	PE family protein PE3
189850	0	A	SNP	G	66	60	122	100	126	Phe197Ser (ttc/tCc)	Rv0160c	PE4	PE family protein PE4
194305	1	C	Ins	G	75	100	175	91.62	175		Rv0165c	mce1R	transcriptional regulator Mce1R
194305	2	C	Ins	G	75	100	175	91.62	175		Rv0165c	mce1R	transcriptional regulator Mce1R
194681	0	G	SNP	C	99	94	188	100	193	Leu45Leu (ctc/ctG)	Rv0165c	mce1R	transcriptional regulator Mce1R
196642	0	C	SNP	T	42	27	67	100	69	Asn550Asn (aac/aaT)	Rv0166	fadD5	fatty-acid--CoA ligase FadD5
198401	0	G	SNP	T	58	61	116	98.35	121	Gly248Cys (ggc/Tgc)	Rv0168	yrbE1B	membrane protein
198788	0	G	SNP	T	50	29	75	100	79	Glu85Asp (gag/gaT)	Rv0169	mce1A	Mce family protein Mce1A
199470	0	T	SNP	G	45	69	111	99.13	115	Ser313Ala (tcc/Gcc)	Rv0169	mce1A	Mce family protein Mce1A
201173	0	A	SNP	C	70	48	116	97.52	121	Lys81Thr (aag/aCg)	Rv0171	mce1C	Mce family protein Mce1C
206128	0	C	SNP	G	40	42	81	98.8	83	Leu300Val (ctc/Gtc)	Rv0174	mce1F	Mce family protein Mce1F
206339	0	T	SNP	C	54	41	95	98.96	96	Leu370Pro (ctg/cCg)	Rv0174	mce1F	Mce family protein Mce1F
206481	0	C	SNP	G	51	28	78	97.53	81	Pro417Pro (ccc/ccG)	Rv0174	mce1F	Mce family protein Mce1F
206484	0	G	SNP	T	50	33	79	96.51	86	Gly418Gly (ggg/ggT)	Rv0174	mce1F	Mce family protein Mce1F
207079	0	G	SNP	C	69	102	160	99.42	172	Arg89Pro (cgc/cCc)	Rv0175	-	Mce associated membrane protein
208425	0	C	SNP	T	36	45	79	97.59	83	Pro3Pro (ccc/ccT)	Rv0177	-	Mce associated protein
210624	0	C	SNP	T	109	55	160	99.39	165	Leu63Leu (ctg/ctA)	Rv0179c	lprO	lipoprotein LprO
217201	0	T	SNP	C	90	77	160	100	167	Asn311Asn (aat/aaC)	Rv0186	bglS	beta-glucosidase BglS
218599	0	T	SNP	C	91	69	157	98.16	163
223942	0	T	SNP	C	119	142	253	98.86	264	Ser127Pro (tcg/Ccg)	Rv0192	-	hypothetical protein
224338	0	C	SNP	T	46	61	105	99.07	108	Pro259Ser (ccg/Tcg)	Rv0192	-	hypothetical protein
225323	0	T	SNP	C	34	36	68	100	70	Lys417Glu (aag/Gag)	Rv0193c	-	hypothetical protein
227098	0	T	SNP	C	78	55	126	100	133	Met74Thr (atg/aCg)	Rv0194	-	multidrug ABC transporter ATPase/permease
230576	1	G	Ins	T	43	57	100	92.59	100
230921	0	C	Del	GAP	57	40	95	98.98	98		Rv0195	-	two component transcriptional regulator
231114	0	C	SNP	G	47	35	79	100	82	Ala72Ala (gcc/gcG)	Rv0195	-	two component transcriptional regulator
234001	0	C	SNP	T	89	90	170	98.9	181	Leu591Leu (ctg/Ttg)	Rv0197	-	oxidoreductase
234477	0	T	SNP	G	61	74	127	98.54	137	Tyr749_ (tat/taG)	Rv0197	-	oxidoreductase
234496	1	C	Ins	G	55	71	126	96.18	127		Rv0197	-	oxidoreductase
234496	2	C	Ins	T	55	72	127	96.95	127		Rv0197	-	oxidoreductase
243924	0	G	Del	GAP	123	122	242	94.96	258		Rv0205	-	transmembrane protein
249522	0	T	SNP	C	102	133	227	99.58	236	Val162Ala (gtg/gCg)	Rv0209	-	hypothetical protein
251575	0	G	SNP	A	54	142	190	100	196	Ala486Thr (gcg/Acg)	Rv0210	-	hypothetical protein
253811	0	C	SNP	G	98	88	183	97.38	191	Gly277Ala (ggc/gCc)	Rv0212c	nadR	transcriptional regulator NadR
255373	0	T	SNP	C	56	43	95	100	99	Asp193Gly (gac/gGc)	Rv0213c	-	methyltransferase
257071	0	C	SNP	T	42	30	71	97.3	74	Tyr336Tyr (tac/taT)	Rv0214	fadD4	fatty-acid--CoA ligase FadD4
261869	0	T	SNP	C	162	127	283	99.66	290	Cys316Arg (tgt/Cgt)	Rv0218	-	transmembrane protein
262268	0	A	SNP	T	78	111	179	99.47	190	Ala5Ala (gca/gcT)	Rv0219	-	transmembrane protein
264992	0	T	SNP	C	46	67	111	100	113	Leu309Pro (ctg/cCg)	Rv0221	-	diacyglycerol O-acyltransferase
265554	0	A	SNP	C	82	48	125	100	130	Val16Val (gta/gtC)	Rv0222	echA1	enoyl-CoA hydratase EchA1
266405	0	C	SNP	T	42	45	81	100	87	Gly454Ser (ggc/Agc)	Rv0223c	-	aldehyde dehydrogenase
274463	0	C	SNP	A	85	99	176	98.4	187	Arg86Leu (cgt/cTt)	Rv0229c	-	hypothetical protein
276539	0	G	SNP	C	58	67	121	99.21	126	Gly161Ala (ggc/gCc)	Rv0231	fadE4	acyl-CoA dehydrogenase FadE4
278681	0	C	SNP	G	61	102	158	100	163	His33Asp (cat/Gat)	Rv0233	nrdB	ribonucleoside-diphosphate reductase subunit beta NrdB
283614	0	T	SNP	C	122	145	254	99.63	268	Ser1080Gly (agc/Ggc)	Rv0236c	aftD	alpha-(1->3)-arabinofuranosyltransferase
285772	0	A	SNP	C	115	145	253	99.24	262	Pro360Pro (cct/ccG)	Rv0236c	aftD	alpha-(1->3)-arabinofuranosyltransferase
285871	0	A	SNP	G	160	144	298	100	304	Val327Val (gtt/gtC)	Rv0236c	aftD	alpha-(1->3)-arabinofuranosyltransferase
287142	0	C	Del	GAP	110	90	194	88.5	226
288715	0	C	SNP	T	71	47	114	99.16	119	Phe96Phe (ttc/ttT)	Rv0238	-	transcriptional regulator
289253	0	C	SNP	T	74	53	125	99.22	128	Asp50Asp (gac/gaT)	Rv0239	vapB24	antitoxin VapB24
293628	1	A	Ins	C	39	70	109	83.85	109
301341	0	C	SNP	A	32	24	56	96.55	58	Pro105Pro (ccg/ccT)	Rv0249c	-	succinate dehydrogenase membrane anchor subunit
304923	0	A	SNP	G	72	67	133	98.58	141	Lys686Lys (aaa/aaG)	Rv0252	nirB	nitrite reductase large subunit NirB
307653	0	G	SNP	C	118	119	228	99.58	238	Ala69Gly (gct/gGt)	Rv0255c	cobQ1	cobyric acid synthase
308661	0	A	SNP	G	42	66	108	98.18	110	Leu296Pro (ctg/cCg)	Rv0256c	PPE2	PPE family protein PPE2
310973	0	G	SNP	A	99	67	162	100	166	Ala182Val (gcg/gTg)	Rv0259c	-	hypothetical protein
311613	0	G	SNP	T	75	72	139	100	147	Val349Val (gtc/gtA)	Rv0260c	-	transcriptional regulator
324812	0	C	SNP	T	83	67	146	98.04	153	Asp82Asp (gac/gaT)	Rv0270	fadD2	fatty-acid--CoA ligase FadD2
325505	0	T	SNP	C	34	93	118	99.22	128	Val313Val (gtt/gtC)	Rv0270	fadD2	fatty-acid--CoA ligase FadD2
328569	0	G	SNP	C	91	76	162	98.24	170
333892	0	G	SNP	C	121	112	217	98.73	236	Arg807Gly (cgc/Ggc)	Rv0278c	-	PE-PGRS family protein PE_PGRS3
334252	0	C	Del	GAP	140	89	215	76.85	298		Rv0278c	-	PE-PGRS family protein PE_PGRS3
334254	0	C	Del	GAP	139	89	215	75.75	301		Rv0278c	-	PE-PGRS family protein PE_PGRS3
334255	0	C	Del	GAP	139	89	215	75	304		Rv0278c	-	PE-PGRS family protein PE_PGRS3
334256	0	G	Del	GAP	138	89	214	75.67	300		Rv0278c	-	PE-PGRS family protein PE_PGRS3
334257	0	C	Del	GAP	138	89	214	85.98	264		Rv0278c	-	PE-PGRS family protein PE_PGRS3
334258	0	C	Del	GAP	138	89	214	83.76	271		Rv0278c	-	PE-PGRS family protein PE_PGRS3
334259	0	G	Del	GAP	138	89	214	82.55	275		Rv0278c	-	PE-PGRS family protein PE_PGRS3
334260	0	A	Del	GAP	138	89	214	88.33	257		Rv0278c	-	PE-PGRS family protein PE_PGRS3
336683	0	G	SNP	T	22	23	43	86.54	52	Val797Val (gtc/gtA)	Rv0279c	PE_PGRS4	PE-PGRS family protein PE_PGRS4
336684	0	A	SNP	G	23	23	44	86.79	53	Val797Ala (gtc/gCc)	Rv0279c	PE_PGRS4	PE-PGRS family protein PE_PGRS4
336688	0	A	Del	GAP	25	27	47	98.11	53		Rv0279c	PE_PGRS4	PE-PGRS family protein PE_PGRS4
336689	0	G	Del	GAP	25	26	47	96.23	53		Rv0279c	PE_PGRS4	PE-PGRS family protein PE_PGRS4
336690	0	C	Del	GAP	25	26	47	96.23	53		Rv0279c	PE_PGRS4	PE-PGRS family protein PE_PGRS4
336691	0	T	Del	GAP	26	24	47	98.04	51		Rv0279c	PE_PGRS4	PE-PGRS family protein PE_PGRS4
336692	0	C	Del	GAP	26	24	48	96.15	52		Rv0279c	PE_PGRS4	PE-PGRS family protein PE_PGRS4
336693	0	G	Del	GAP	26	24	47	94.34	53		Rv0279c	PE_PGRS4	PE-PGRS family protein PE_PGRS4
336694	0	A	Del	GAP	25	25	46	94.34	53		Rv0279c	PE_PGRS4	PE-PGRS family protein PE_PGRS4
336695	0	A	Del	GAP	25	25	46	94.34	53		Rv0279c	PE_PGRS4	PE-PGRS family protein PE_PGRS4
336696	0	T	Del	GAP	25	24	46	94.23	52		Rv0279c	PE_PGRS4	PE-PGRS family protein PE_PGRS4
336697	0	T	Del	GAP	24	23	44	88.68	53		Rv0279c	PE_PGRS4	PE-PGRS family protein PE_PGRS4
336699	1	C	Ins	G	22	23	45	86.54	45		Rv0279c	PE_PGRS4	PE-PGRS family protein PE_PGRS4
336699	2	C	Ins	G	22	23	45	86.54	45		Rv0279c	PE_PGRS4	PE-PGRS family protein PE_PGRS4
336707	0	G	Del	GAP	23	23	46	88.46	52		Rv0279c	PE_PGRS4	PE-PGRS family protein PE_PGRS4
336708	0	T	Del	GAP	24	24	48	92.31	52		Rv0279c	PE_PGRS4	PE-PGRS family protein PE_PGRS4
336709	0	C	Del	GAP	23	23	46	85.19	54		Rv0279c	PE_PGRS4	PE-PGRS family protein PE_PGRS4
337797	0	C	SNP	G	34	105	136	95.21	146	Ser426Thr (agc/aCc)	Rv0279c	PE_PGRS4	PE-PGRS family protein PE_PGRS4
337799	0	T	SNP	G	34	106	134	96.55	145	Gly425Gly (gga/ggC)	Rv0279c	PE_PGRS4	PE-PGRS family protein PE_PGRS4
337820	0	G	SNP	A	37	97	129	97.1	138	Gly418Gly (ggc/ggT)	Rv0279c	PE_PGRS4	PE-PGRS family protein PE_PGRS4
337959	0	A	SNP	C	85	24	102	100	109	Ile372Ser (atc/aGc)	Rv0279c	PE_PGRS4	PE-PGRS family protein PE_PGRS4
338020	0	A	SNP	C	135	48	178	99.46	184	Cys352Gly (tgc/Ggc)	Rv0279c	PE_PGRS4	PE-PGRS family protein PE_PGRS4
338100	0	T	SNP	C	142	84	214	99.56	227	Asn325Ser (aac/aGc)	Rv0279c	PE_PGRS4	PE-PGRS family protein PE_PGRS4
338443	0	T	SNP	C	26	108	123	97.1	138	Thr211Ala (acc/Gcc)	Rv0279c	PE_PGRS4	PE-PGRS family protein PE_PGRS4
338453	0	A	SNP	G	27	100	123	100	127	Ala207Ala (gct/gcC)	Rv0279c	PE_PGRS4	PE-PGRS family protein PE_PGRS4
338648	0	T	SNP	G	143	28	167	83.82	204	Gly142Gly (gga/ggC)	Rv0279c	PE_PGRS4	PE-PGRS family protein PE_PGRS4
338669	0	T	SNP	C	148	33	177	86.19	210	Leu135Leu (tta/ttG)	Rv0279c	PE_PGRS4	PE-PGRS family protein PE_PGRS4
338682	0	T	SNP	G	129	26	147	85.16	182	Asp131Ala (gac/gCc)	Rv0279c	PE_PGRS4	PE-PGRS family protein PE_PGRS4
338683	0	C	SNP	G	127	25	146	86.36	176	Asp131His (gac/Cac)	Rv0279c	PE_PGRS4	PE-PGRS family protein PE_PGRS4
338685	0	C	SNP	G	127	26	143	87.43	175	Gly130Ala (ggg/gCg)	Rv0279c	PE_PGRS4	PE-PGRS family protein PE_PGRS4
338690	0	A	SNP	G	129	26	146	88.07	176	Asn128Asn (aat/aaC)	Rv0279c	PE_PGRS4	PE-PGRS family protein PE_PGRS4
338692	0	T	SNP	C	125	27	148	88.37	172	Asn128Asp (aat/Gat)	Rv0279c	PE_PGRS4	PE-PGRS family protein PE_PGRS4
339230	0	G	SNP	C	116	90	203	100	206
340372	0	T	SNP	C	61	85	145	100	146	Ser337Pro (tcg/Ccg)	Rv0280	PPE3	PPE family protein PPE3
342146	0	A	SNP	C	115	79	188	98.48	197	Glu6Ala (gaa/gCa)	Rv0282	eccA3	ESX-3 secretion system protein EccA
342873	0	C	SNP	T	110	77	185	98.42	190	Val248Val (gtc/gtT)	Rv0282	eccA3	ESX-3 secretion system protein EccA
346275	0	C	SNP	G	97	112	201	99.05	211	Pro214Arg (ccg/cGg)	Rv0284	eccC3	ESX-3 secretion system protein EccC3
350088	0	C	SNP	A	80	94	169	100	174	Leu52Met (ctg/Atg)	Rv0286	PPE4	PPE family protein PPE4
353197	0	C	SNP	T	113	70	180	100	183	Arg39Cys (cgc/Tgc)	Rv0290	eccD3	ESX-3 secretion system protein EccD
356528	0	A	SNP	G	155	120	261	99.64	276	Asn217Asp (aat/Gat)	Rv0292	eccE3	ESX-3 secretion system protein EccE
358473	0	G	SNP	C	82	100	178	100	182	Trp101Cys (tgg/tgC)	Rv0294	tam	trans-aconitate methyltransferase
363563	0	G	SNP	A	63	79	141	99.3	143	Ala30Thr (gcg/Acg)	Rv0299	-	toxin
366917	0	T	SNP	C	39	49	87	97.78	90	Thr1950Ala (acc/Gcc)	Rv0304c	PPE5	PPE family protein PPE5
366922	0	G	SNP	C	36	46	80	97.62	84	Ala1948Gly (gcc/gGc)	Rv0304c	PPE5	PPE family protein PPE5
367718	0	G	SNP	T	65	69	127	99.26	135	Leu1683Ile (ctt/Att)	Rv0304c	PPE5	PPE family protein PPE5
369886	0	C	SNP	G	51	83	133	98.53	136	Gly960Ala (ggg/gCg)	Rv0304c	PPE5	PPE family protein PPE5
372913	0	A	SNP	C	34	51	83	97.7	87	Gly933Gly (ggt/ggG)	Rv0305c	PPE6	PPE family protein PPE6
373283	0	A	Del	GAP	74	57	126	96.32	136		Rv0305c	PPE6	PPE family protein PPE6
376774	0	T	SNP	C	101	142	230	100	243	Ala94Ala (gca/gcG)	Rv0307c	-	hypothetical protein
384380	0	A	SNP	C	72	65	137	100	137	Lys260Thr (aag/aCg)	Rv0315	-	beta-1,3-glucanase
386432	0	C	SNP	G	124	98	219	99.55	223	Gly223Ala (ggg/gCg)	Rv0318c	-	integral membrane protein
390828	0	T	SNP	C	66	93	154	100	159	Ser142Gly (agt/Ggt)	Rv0323c	-	hypothetical protein
391853	0	A	SNP	G	96	111	198	100	207	Thr168Ala (act/Gct)	Rv0324	-	transcriptional regulator
392261	0	T	SNP	C	71	58	123	100	129	_75Gln (tag/Cag)	Rv0325	-	hypothetical protein
396199	0	T	SNP	C	58	88	140	100	146
399277	0	G	SNP	A	59	36	92	98.96	96	Gly207Asp (ggt/gAt)	Rv0334	rmlA	glucose-1-phosphate thymidylyltransferase
402836	0	G	SNP	A	94	63	154	99.37	158	Tyr109Tyr (tac/taT)	Rv0337c	aspC	aspartate aminotransferase
403980	0	G	SNP	A	47	92	135	100	139	Ala621Val (gcc/gTc)	Rv0338c	-	iron-sulfur-binding reductase
404326	0	T	SNP	C	47	59	101	100	106	Arg506Gly (agg/Ggg)	Rv0338c	-	iron-sulfur-binding reductase
406251	0	T	SNP	C	119	114	227	100	233	Asp733Gly (gat/gGt)	Rv0339c	-	transcriptional regulator
410280	0	T	Del	GAP	130	149	267	98.24	284		Rv0341	iniB	isoniazid inducible protein IniB
414486	0	C	SNP	T	72	72	138	100	144	Glu152Glu (gag/gaA)	Rv0344c	lpqJ	lipoprotein LpqJ
416391	0	C	SNP	A	54	39	89	95.88	97	Gly192Val (ggc/gTc)	Rv0346c	ansP2	L-asparagine permease
420008	0	A	SNP	G	46	23	68	98.57	70	Ala58Ala (gca/gcG)	Rv0350	dnaK	chaperone protein DnaK
422678	0	G	SNP	A	119	107	222	99.12	228	Arg76His (cgc/cAc)	Rv0352	dnaJ1	chaperone protein DnaJ
424320	1	T	Ins	C	110	65	175	90.67	175		Rv0354c	PPE7	PPE family protein PPE7
428698	0	C	SNP	T	70	83	151	97.45	157	Ala1994Ala (gcg/gcA)	Rv0355c	PPE8	PPE family protein PPE8
428921	0	G	SNP	A	33	61	92	97.92	96	Ser1920Phe (tcc/tTc)	Rv0355c	PPE8	PPE family protein PPE8
432459	0	C	SNP	T	89	89	178	98.89	180	Asp741Asn (gac/Aac)	Rv0355c	PPE8	PPE family protein PPE8
438470	0	C	SNP	T	138	120	255	100	258	Lys90Lys (aag/aaA)	Rv0360c	-	hypothetical protein
440365	0	G	SNP	A	78	120	193	99.5	199	Ser165Ser (tcg/tcA)	Rv0362	mgtE	Mg2+ transport transmembrane protein MgtE
440878	0	C	SNP	T	95	93	184	99.47	189	Thr336Thr (acc/acT)	Rv0362	mgtE	Mg2+ transport transmembrane protein MgtE
445377	0	G	SNP	A	150	105	255	100	255	Phe383Phe (ttc/ttT)	Rv0368c	-	hypothetical protein
445780	0	C	SNP	T	112	91	201	100	203	Arg249His (cgt/cAt)	Rv0368c	-	hypothetical protein
447642	0	G	SNP	C	37	107	136	99.31	145	Leu134Leu (ctc/ctG)	Rv0370c	-	oxidoreductase
454295	0	T	SNP	C	142	109	244	99.6	252	Pro26Pro (cca/ccG)	Rv0376c	-	hypothetical protein
454333	0	T	SNP	G	154	113	256	98.89	270	Thr14Pro (acg/Ccg)	Rv0376c	-	hypothetical protein
455024	0	G	SNP	A	95	91	185	99.47	187	Val202Ile (gta/Ata)	Rv0377	-	HTH-type transcriptional regulator
455624	0	T	Del	GAP	127	102	226	96.22	238
457452	0	T	SNP	G	134	73	199	100	207	Thr124Thr (aca/acC)	Rv0381c	-	hypothetical protein
459399	0	A	SNP	C	89	74	156	99.39	164
466808	0	G	SNP	C	138	97	225	99.58	236
467497	1	C	Ins	G	145	111	256	90.14	257
467508	1	C	Ins	G	144	116	260	95.24	260
467516	0	G	SNP	C	151	124	269	99.64	276
467526	0	C	SNP	G	151	125	268	99.28	278
467546	0	G	SNP	C	140	137	268	99.64	278
467557	0	A	SNP	C	137	138	269	99.64	276
467564	0	A	SNP	C	136	139	269	100	275
467585	0	G	SNP	C	127	132	258	100	259
467590	0	T	SNP	C	121	133	249	100	254
467621	0	T	SNP	G	132	125	252	99.61	258
467638	0	G	SNP	T	113	130	239	100	243
473310	0	A	SNP	G	184	136	312	99.38	322	Gln177Arg (cag/cGg)	Rv0393	-	hypothetical protein
475178	0	T	SNP	C	78	117	181	98.98	197	Val80Ala (gtc/gCc)	Rv0395	-	hypothetical protein
475915	0	A	SNP	C	134	87	215	98.22	225	Ser34Arg (agc/Cgc)	Rv0397	-	hypothetical protein
476612	0	G	SNP	A	115	58	164	97.74	177	Val73Val (gtg/gtA)	Rv0397A	-	hypothetical protein
481527	0	G	Del	GAP	31	64	94	89.62	106		Rv0402c	mmpL1	transmembrane transport protein MmpL1
483935	0	T	SNP	G	22	21	43	97.73	44
484504	0	C	SNP	G	32	30	60	98.41	63	Ala176Ala (gcc/gcG)	Rv0404	fadD30	long-chain-fatty-acid--AMP ligase FadD30
485561	0	A	SNP	C	27	25	51	94.55	55	Ile529Leu (atc/Ctc)	Rv0404	fadD30	long-chain-fatty-acid--AMP ligase FadD30
485730	0	C	SNP	T	25	18	42	97.73	44	Pro585Leu (cca/cTa)	Rv0404	fadD30	long-chain-fatty-acid--AMP ligase FadD30
485811	0	A	Del	GAP	16	13	30	90.62	32		Rv0405	pks6	membrane bound polyketide synthase
489935	0	G	SNP	C	88	30	115	100	118	Thr257Thr (acc/acG)	Rv0406c	-	beta lactamase-like protein
491742	0	T	SNP	C	47	48	94	96.94	98	Phe320Phe (ttt/ttC)	Rv0407	fgd1	F420-dependent glucose-6-phosphate dehydrogenase		phylo (not Euro-American, M. africanum, M. bovis, M. canettii, M. caprae, M. microti, M. pinipedii, Beijing, Delhi/CAS, EAI)
492150	0	G	SNP	C	107	59	161	100	166	Gly122Ala (ggc/gCc)	Rv0408	pta	phosphate acetyltransferase
498531	0	A	SNP	G	74	79	149	100	153	Ala363Ala (gct/gcC)	Rv0412c	-	membrane protein
498557	0	C	SNP	A	74	72	143	100	146	Asp355Tyr (gac/Tac)	Rv0412c	-	membrane protein
498608	0	C	SNP	T	83	66	145	98.03	152	Ala338Thr (gcc/Acc)	Rv0412c	-	membrane protein
502153	0	G	SNP	A	71	78	141	97.39	153	Val336Ile (gtt/Att)	Rv0415	thiO	thiamine biosynthesis oxidoreductase ThiO
502589	0	C	SNP	G	98	115	208	100	213	Ser75Cys (tcc/tGc)	Rv0417	thiG	thiazole synthase
503354	0	G	SNP	C	74	85	156	100	159
505974	0	G	SNP	A	94	102	194	99.49	197	Ala297Thr (gcg/Acg)	Rv0419	lpqM	lipoprotein peptidase LpqM
513257	0	T	SNP	C	119	101	208	99.55	221	Met689Val (atg/Gtg)	Rv0425c	ctpH	metal cation transporting ATPase H
517358	0	T	SNP	C	105	112	211	99.54	218	Asp149Gly (gac/gGc)	Rv0428c	-	GCN5-like N-acetyltransferase
517389	0	C	SNP	A	112	106	212	100	218	Val139Phe (gtc/Ttc)	Rv0428c	-	GCN5-like N-acetyltransferase
520332	0	C	SNP	T	76	97	170	100	173	Ala3Ala (gcc/gcT)	Rv0433	-	carboxylate-amine ligase
523301	0	C	SNP	T	149	105	250	99.22	256	Ala411Ala (gcg/gcA)	Rv0435c	-	ATPase
523654	0	C	SNP	T	143	165	298	99.68	309	Ala294Thr (gcc/Acc)	Rv0435c	-	ATPase
524891	0	C	SNP	A	74	51	122	100	125	Gly167Val (ggc/gTc)	Rv0436c	pssA	CDP-diacylglycerol--serineO-phosphatidyltransferase
531775	0	C	SNP	G	106	117	215	99.11	225	Trp147Ser (tgg/tCg)	Rv0442c	PPE10	PPE family protein PPE10
535227	0	C	SNP	T	46	127	171	99.43	174	Pro427Pro (ccg/ccA)	Rv0447c	ufaA1	cyclopropane-fatty-acyl-phospholipid synthase UfaA
535461	0	G	SNP	T	88	79	166	99.4	168	Thr349Thr (acc/acA)	Rv0447c	ufaA1	cyclopropane-fatty-acyl-phospholipid synthase UfaA
541201	0	A	SNP	G	24	25	46	100	49	Leu97Leu (ctt/ctC)	Rv0450c	mmpL4	transmembrane transport protein MmpL4
546357	0	A	SNP	G	107	93	194	99.5	201	Thr149Thr (act/acC)	Rv0456c	echA2	enoyl-CoA hydratase EchA2
548326	0	T	SNP	C	57	65	120	99.19	123	Thr428Ala (aca/Gca)	Rv0457c	-	peptidase
551525	0	A	SNP	C	96	79	163	100	175	Arg110Arg (aga/Cga)	Rv0459	-	hypothetical protein
555991	0	A	SNP	G	99	116	213	99.08	217	Cys106Arg (tgc/Cgc)	Rv0465c	-	HTH-type transcriptional regulator
560541	0	C	Del	GAP	27	17	44	95.65	46		Rv0469	umaA	mycolic acid synthase UmaA
560542	0	T	Del	GAP	27	17	44	95.65	46		Rv0469	umaA	mycolic acid synthase UmaA
560543	0	T	Del	GAP	27	17	44	95.65	46		Rv0469	umaA	mycolic acid synthase UmaA
560544	0	T	Del	GAP	27	17	44	95.65	46		Rv0469	umaA	mycolic acid synthase UmaA
560545	0	T	Del	GAP	27	17	44	95.65	46		Rv0469	umaA	mycolic acid synthase UmaA
560546	0	C	Del	GAP	27	17	44	95.65	46		Rv0469	umaA	mycolic acid synthase UmaA
562063	0	G	Del	GAP	86	109	192	93.75	208		Rv0470A	-	hypothetical protein
562064	0	C	Del	GAP	86	109	192	98.98	197		Rv0470A	-	hypothetical protein
562065	0	C	Del	GAP	86	109	192	98.98	197		Rv0470A	-	hypothetical protein
562066	0	A	Del	GAP	86	109	192	98.98	197		Rv0470A	-	hypothetical protein
565655	0	A	SNP	G	36	39	71	100	75
572591	0	C	SNP	T	41	94	130	100	135	Asp294Asp (gac/gaT)	Rv0483	lprQ	lipoprotein LprQ
573262	0	A	SNP	G	138	102	228	100	240	Gly180Gly (ggt/ggC)	Rv0484c	-	short-chain type oxidoreductase
579284	0	T	SNP	C	81	108	178	99.47	190
580772	0	T	SNP	A	47	36	82	87.37	95
580774	0	G	Del	GAP	47	36	80	84.69	98
580775	0	G	Del	GAP	47	36	80	89.25	93
580776	0	G	Del	GAP	47	36	80	88.3	94
580777	0	G	Del	GAP	47	36	80	88.3	94
580778	0	C	Del	GAP	47	36	80	88.3	94
580779	0	A	Del	GAP	47	36	80	89.25	93
580780	0	C	Del	GAP	47	36	80	87.37	95
580781	0	C	Del	GAP	47	36	80	88.3	94
580782	0	A	Del	GAP	47	36	80	88.3	94
580783	0	C	Del	GAP	47	36	80	89.25	93
580784	0	C	Del	GAP	47	36	80	87.37	95
580785	0	C	Del	GAP	47	36	80	89.25	93
580786	0	G	Del	GAP	47	36	80	89.25	93
580787	0	C	Del	GAP	47	36	80	91.21	91
580788	0	T	Del	GAP	47	36	80	90.22	92
580789	0	T	Del	GAP	47	36	80	91.21	91
580790	0	G	Del	GAP	47	36	80	90.22	92
580791	0	C	Del	GAP	47	36	80	90.22	92
580792	0	G	Del	GAP	47	37	80	90.32	93
580793	0	G	Del	GAP	47	35	80	90.11	91
580794	0	G	Del	GAP	47	35	80	89.13	92
580795	0	G	Del	GAP	47	35	80	89.13	92
580796	0	G	Del	GAP	47	35	80	88.17	93
580797	0	A	Del	GAP	47	35	80	87.23	94
584171	0	T	SNP	C	114	86	198	99.01	202	Ser174Gly (agt/Ggt)	Rv0493c	-	hypothetical protein
590436	0	T	SNP	C	103	118	213	99.55	222	Ala118Ala (gct/gcC)	Rv0500	proC	pyrroline-5-carboxylate reductase
594048	0	C	SNP	T	21	33	53	100	54	Gly244Gly (ggg/ggA)	Rv0503c	cmaA2	cyclopropane mycolic acid synthase
597816	0	A	SNP	G	45	32	77	100	77	Ala206Ala (gca/gcG)	Rv0507	mmpL2	transmembrane transport protein MmpL2
598475	0	G	SNP	A	38	67	105	100	105	Arg426His (cgc/cAc)	Rv0507	mmpL2	transmembrane transport protein MmpL2
599868	0	A	SNP	G	81	49	125	99.24	131	Arg890Arg (cga/cgG)	Rv0507	mmpL2	transmembrane transport protein MmpL2
610120	0	T	SNP	G	72	64	131	100	136
611977	0	C	SNP	T	98	131	222	98.71	232	Gly33Asp (ggc/gAc)	Rv0519c	-	membrane protein
623163	0	C	SNP	T	100	185	271	98.96	288	Ala124Val (gcc/gTc)	Rv0532	PE_PGRS6	PE-PGRS family protein PE_PGRS6
623472	0	A	SNP	G	167	139	296	100	306	Asp227Gly (gac/gGc)	Rv0532	PE_PGRS6	PE-PGRS family protein PE_PGRS6
623508	0	C	SNP	G	173	149	313	100	322	Ala239Gly (gcc/gGc)	Rv0532	PE_PGRS6	PE-PGRS family protein PE_PGRS6
629714	0	G	SNP	A	95	75	167	100	170	Asp6Asp (gac/gaT)	Rv0537c	-	integral membrane protein
630722	0	G	SNP	C	116	132	240	99.6	249	Arg228Pro (cgg/cCg)	Rv0538	-	membrane protein
633562	0	C	SNP	T	157	104	258	98.49	265	Val281Val (gtg/gtA)	Rv0541c	-	integral membrane protein
635139	0	G	SNP	C	101	113	209	99.53	215	Gly122Gly (ggc/ggG)	Rv0542c	menE	2-succinylbenzoic acid--CoA ligase
637319	0	G	SNP	A	47	83	129	100	130	Pro49Ser (cct/Tct)	Rv0545c	pitA	low-affinity inorganic phosphate transporter
643217	0	G	SNP	T	120	128	240	98.02	253	Gly110Val (ggc/gTc)	Rv0552	-	hypothetical protein
648002	0	T	SNP	G	51	65	116	100	116	Leu15Arg (ctc/cGc)	Rv0556	-	transmembrane protein
648856	0	T	SNP	C	98	89	183	100	187	Gly107Gly (ggt/ggC)	Rv0557	mgtA	GDP-mannose-dependent alpha-mannosyltransferase		phylo (not Euro-American, M. africanum, M. bovis, M. canettii, M. caprae, M. microti, M. pinipedii, Beijing, Delhi/CAS, EAI)
652950	0	T	SNP	C	109	116	215	99.56	226	Arg60Arg (cgt/cgC)	Rv0562	grcC1	polyprenyl-diphosphate synthase GrcC
655986	0	T	SNP	G	74	72	144	99.32	147
657081	0	C	SNP	T	61	49	107	99.1	111	Val130Val (gtg/gtA)	Rv0565c	-	monooxygenase
659341	0	T	SNP	C	41	37	76	97.5	80
662911	0	T	SNP	C	106	132	234	99.58	239	Ala539Ala (gct/gcC)	Rv0570	nrdZ	vitamin B12-dependent ribonucleoside-diphosphate reductase
664916	0	T	SNP	G	91	67	151	100	158
665293	0	A	SNP	G	41	54	95	100	95	Phe31Leu (ttc/Ctc)	Rv0572c	-	hypothetical protein
669398	0	T	SNP	C	64	103	160	100	167	Gln116Gln (caa/caG)	Rv0575c	-	oxidoreductase
669562	0	C	SNP	T	80	79	158	99.38	160	Ala62Thr (gca/Aca)	Rv0575c	-	oxidoreductase
670545	0	G	SNP	A	127	128	246	100	255	Arg233His (cgc/cAc)	Rv0576	-	transcriptional regulator
672491	0	C	SNP	G	134	151	271	98.62	289	Gly1142Gly (ggg/ggC)	Rv0578c	PE_PGRS7	PE-PGRS family protein PE_PGRS7
673238	0	A	SNP	G	133	220	338	100	353	His893His (cat/caC)	Rv0578c	PE_PGRS7	PE-PGRS family protein PE_PGRS7
674702	0	A	SNP	T	163	169	327	100	332	Gly405Gly (ggt/ggA)	Rv0578c	PE_PGRS7	PE-PGRS family protein PE_PGRS7
684376	0	T	SNP	C	88	64	147	99.35	153
685461	0	C	SNP	G	67	85	147	100	152	Ala111Ala (gcc/gcG)	Rv0587	yrbE2A	hypothetical protein
685608	0	T	SNP	C	57	85	134	100	142	Leu160Leu (ctt/ctC)	Rv0587	yrbE2A	hypothetical protein
686123	0	C	SNP	A	97	89	178	98.41	189	Leu66Met (ctg/Atg)	Rv0588	-	hypothetical protein
686972	0	T	SNP	C	42	50	85	100	92	Phe51Ser (ttc/tCc)	Rv0589	mce2A	Mce family protein Mce2A
688792	1	T	Ins	G	59	87	146	89.02	146
690450	0	A	SNP	C	91	144	229	99.16	237	Ala464Ala (gca/gcC)	Rv0591	mce2C	Mce family protein Mce2C
690465	0	T	SNP	G	95	132	222	100	227	Leu469Leu (ctt/ctG)	Rv0591	mce2C	Mce family protein Mce2C
693604	0	A	SNP	C	86	76	157	97.59	166	His123Pro (cat/cCt)	Rv0594	mce2F	Mce family protein Mce2F
693799	0	G	SNP	A	83	82	164	97.63	169	Arg188Lys (agg/aAg)	Rv0594	mce2F	Mce family protein Mce2F
695482	0	A	SNP	G	101	84	178	99.46	186	Ser2Pro (tct/Cct)	Rv0596c	vapB4	antitoxin VapB4
698968	0	G	SNP	A	129	145	266	99.64	275	Gly9Gly (ggc/ggT)	Rv0601c	-	two component sensor kinase HK2
703737	0	G	SNP	C	79	91	166	99.42	171	Ala84Ala (gcg/gcC)	Rv0609	vapC28	ribonuclease VapC28
708056	0	T	SNP	C	135	159	289	99.32	296	His487Arg (cac/cGc)	Rv0613c	-	hypothetical protein
712693	0	A	SNP	G	139	88	219	100	227
713310	0	T	SNP	C	140	114	249	99.61	255	Cys199Arg (tgt/Cgt)	Rv0620	galK	galactokinase
725190	0	G	SNP	A	80	79	155	100	159	Phe1039Phe (ttc/ttT)	Rv0631c	recC	exonuclease V subunit gamma RecC
729685	0	C	SNP	T	81	76	153	98.12	160	Arg161Gln (cga/cAa)	Rv0633c	-	hypothetical protein
753174	0	C	SNP	A	73	62	134	97.83	138	Trp65Leu (tgg/tTg)	Rv0656c	vapC6	ribonuclease VapC6
754186	0	A	SNP	G	105	90	191	97.99	199	Leu75Pro (ctc/cCc)	Rv0658c	-	integral membrane protein
757182	0	A	SNP	G	51	84	130	99.26	136	Asp349Gly (gac/gGc)	Rv0663	atsD	arylsulfatase AtsD
759746	0	C	SNP	T	19	30	46	100	49							rifampicin (RMP)
761155	0	C	SNP	T	85	53	136	99.28	139	Ser450Leu (tcg/tTg)	Rv0667	rpoB	DNA-directed RNA polymerase subunit beta	rifampicin (RMP)		rifampicin (RMP)
762434	0	T	SNP	G	83	77	158	98.16	163	Gly876Gly (ggt/ggG)	Rv0667	rpoB	DNA-directed RNA polymerase subunit beta		phylo (3)	rifampicin (RMP)
763031	0	T	SNP	C	51	89	133	99.29	141	Ala1075Ala (gct/gcC)	Rv0667	rpoB	DNA-directed RNA polymerase subunit beta		phylo (4)	rifampicin (RMP)
764916	0	T	SNP	C	66	55	120	97.58	124	Leu516Pro (ctg/cCg)	Rv0668	rpoC	DNA-directed RNA polymerase subunit beta'
767339	0	A	SNP	G	94	59	140	96.23	159
767414	0	G	SNP	A	97	82	177	100	179
775639	0	T	SNP	C	76	143	212	99.55	220	Ile948Val (att/Gtt)	Rv0676c	mmpL5	transmembrane transport protein MmpL5
776100	0	G	SNP	A	46	45	90	100	91	Thr794Ile (acc/aTc)	Rv0676c	mmpL5	transmembrane transport protein MmpL5
781395	0	T	SNP	C	48	73	114	100	121							streptomycin (SM)
781822	0	A	SNP	G	53	43	94	97.96	98	Lys88Arg (aag/aGg)	Rv0682	rpsL	30S ribosomal protein S12	streptomycin (SM)		streptomycin (SM)
788615	0	G	SNP	C	76	128	192	98.55	207	Gly226Arg (ggg/Cgg)	Rv0688	-	ferredoxin reductase
798779	0	T	SNP	C	77	86	157	99.39	164
798934	0	C	SNP	A	77	87	158	97.04	169	Arg34Arg (cgc/cgA)	Rv0698	-	hypothetical protein
807405	0	C	SNP	T	38	48	84	100	86	Ser357Ser (tcc/tcT)	Rv0711	atsA	arylsulfatase AtsA
820483	0	G	SNP	T	98	92	180	100	190	Ala6Asp (gcc/gAc)	Rv0727c	fucA	L-fuculose phosphate aldolase FucA
820734	0	A	SNP	G	154	86	230	99.17	242	Val248Ala (gtc/gCc)	Rv0728c	serA2	D-3-phosphoglycerate dehydrogenase SerA
820752	0	C	SNP	T	149	92	233	98.77	244	Arg242His (cgc/cAc)	Rv0728c	serA2	D-3-phosphoglycerate dehydrogenase SerA
830868	1	G	Ins	G	133	103	236	86.76	238		Rv0739	-	hypothetical protein
830868	2	G	Ins	C	134	102	236	86.76	238		Rv0739	-	hypothetical protein
834857	0	C	SNP	T	76	86	160	98.78	164	Met30Ile (atg/atA)	Rv0744c	-	transcriptional regulator
836426	0	A	SNP	C	39	147	174	100	186	Leu242Leu (cta/ctC)	Rv0746	PE_PGRS9	PE-PGRS family protein PE_PGRS9
836454	0	A	SNP	G	37	110	146	100	147	Thr252Ala (act/Gct)	Rv0746	PE_PGRS9	PE-PGRS family protein PE_PGRS9
836538	0	A	SNP	G	120	39	156	100	159	Asn280Asp (aac/Gac)	Rv0746	PE_PGRS9	PE-PGRS family protein PE_PGRS9
836658	0	A	SNP	G	190	82	270	100	272	Thr320Ala (acc/Gcc)	Rv0746	PE_PGRS9	PE-PGRS family protein PE_PGRS9
837033	0	A	SNP	G	85	186	266	100	271	Thr445Ala (acc/Gcc)	Rv0746	PE_PGRS9	PE-PGRS family protein PE_PGRS9
837391	0	G	SNP	A	95	29	116	96.88	128	Ser564Asn (agc/aAc)	Rv0746	PE_PGRS9	PE-PGRS family protein PE_PGRS9
838990	0	C	SNP	G	100	128	218	90.84	251	Ala180Ala (gcc/gcG)	Rv0747	PE_PGRS10	PE-PGRS family protein PE_PGRS10
839123	0	A	SNP	G	116	64	171	100	180	Arg225Gly (agg/Ggg)	Rv0747	PE_PGRS10	PE-PGRS family protein PE_PGRS10
839129	0	C	SNP	G	126	62	175	99.47	189	Arg227Gly (cgc/Ggc)	Rv0747	PE_PGRS10	PE-PGRS family protein PE_PGRS10
839194	0	A	SNP	G	169	92	247	100	261	Thr248Thr (aca/acG)	Rv0747	PE_PGRS10	PE-PGRS family protein PE_PGRS10
839334	0	A	SNP	G	160	137	275	100	297	Lys295Arg (aaa/aGa)	Rv0747	PE_PGRS10	PE-PGRS family protein PE_PGRS10
839348	0	A	SNP	G	153	134	274	99.31	289	Ser300Gly (agc/Ggc)	Rv0747	PE_PGRS10	PE-PGRS family protein PE_PGRS10
839999	0	G	SNP	T	6	9	15	75	20	Ala517Ser (gcc/Tcc)	Rv0747	PE_PGRS10	PE-PGRS family protein PE_PGRS10
840003	0	C	SNP	G	7	11	18	75	24	Ala518Gly (gcc/gGc)	Rv0747	PE_PGRS10	PE-PGRS family protein PE_PGRS10
840016	0	G	SNP	A	15	15	29	78.95	38	Gly522Gly (ggg/ggA)	Rv0747	PE_PGRS10	PE-PGRS family protein PE_PGRS10
840017	0	G	SNP	A	15	12	27	79.41	34	Ala523Thr (gcc/Acc)	Rv0747	PE_PGRS10	PE-PGRS family protein PE_PGRS10
840018	0	C	SNP	G	16	13	29	82.86	35	Ala523Gly (gcc/gGc)	Rv0747	PE_PGRS10	PE-PGRS family protein PE_PGRS10
840195	0	G	Del	GAP	23	37	58	92.31	65		Rv0747	PE_PGRS10	PE-PGRS family protein PE_PGRS10
840196	0	G	Del	GAP	23	37	58	95.24	63		Rv0747	PE_PGRS10	PE-PGRS family protein PE_PGRS10
840197	0	G	Del	GAP	23	37	58	96.77	62		Rv0747	PE_PGRS10	PE-PGRS family protein PE_PGRS10
840198	0	G	Del	GAP	23	37	58	100	60		Rv0747	PE_PGRS10	PE-PGRS family protein PE_PGRS10
840199	0	A	Del	GAP	23	37	58	100	60		Rv0747	PE_PGRS10	PE-PGRS family protein PE_PGRS10
840200	0	A	Del	GAP	23	37	58	100	60		Rv0747	PE_PGRS10	PE-PGRS family protein PE_PGRS10
840201	0	G	Del	GAP	18	31	48	81.67	60		Rv0747	PE_PGRS10	PE-PGRS family protein PE_PGRS10
840202	0	C	Del	GAP	18	31	48	80.33	61		Rv0747	PE_PGRS10	PE-PGRS family protein PE_PGRS10
840203	0	A	Del	GAP	18	31	48	83.05	59		Rv0747	PE_PGRS10	PE-PGRS family protein PE_PGRS10
840204	0	C	Del	GAP	18	31	48	80.33	61		Rv0747	PE_PGRS10	PE-PGRS family protein PE_PGRS10
840205	0	C	Del	GAP	18	31	48	80.33	61		Rv0747	PE_PGRS10	PE-PGRS family protein PE_PGRS10
840206	0	C	Del	GAP	18	31	48	81.67	60		Rv0747	PE_PGRS10	PE-PGRS family protein PE_PGRS10
840207	0	T	Del	GAP	18	31	48	81.67	60		Rv0747	PE_PGRS10	PE-PGRS family protein PE_PGRS10
840208	0	C	Del	GAP	18	31	48	80.33	61		Rv0747	PE_PGRS10	PE-PGRS family protein PE_PGRS10
840209	0	G	Del	GAP	18	31	48	81.67	60		Rv0747	PE_PGRS10	PE-PGRS family protein PE_PGRS10
840210	0	C	Del	GAP	18	31	48	79.03	62		Rv0747	PE_PGRS10	PE-PGRS family protein PE_PGRS10
840496	0	C	SNP	G	122	108	214	90.2	255	Gly682Gly (ggc/ggG)	Rv0747	PE_PGRS10	PE-PGRS family protein PE_PGRS10
840847	0	C	SNP	T	161	181	325	98.56	347	Gly799Gly (ggc/ggT)	Rv0747	PE_PGRS10	PE-PGRS family protein PE_PGRS10
841290	0	A	Del	GAP	69	75	139	100	144		Rv0749	vapC31	ribonuclease VapC31
841291	0	A	Del	GAP	69	75	139	100	144		Rv0749	vapC31	ribonuclease VapC31
841764	0	G	SNP	C	31	42	68	100	73	Thr37Thr (acc/acG)	Rv0749A	-	hypothetical protein
842153	0	G	SNP	A	79	31	109	93.22	118	Glu41Lys (gag/Aag)	Rv0750	-	hypothetical protein
847995	0	T	SNP	C	54	97	143	100	151
852910	0	C	SNP	T	153	84	232	98.75	240	Pro172Leu (ccc/cTc)	Rv0758	phoR	two component system response sensor kinase PhoR
854253	0	C	Del	GAP	29	38	63	88.16	76
857643	0	C	SNP	G	47	53	100	98.04	102	Gly132Ala (ggc/gCc)	Rv0764c	cyp51	lanosterol 14-alpha demethylase
857696	0	A	SNP	G	41	51	89	100	92	Ala114Ala (gct/gcC)	Rv0764c	cyp51	lanosterol 14-alpha demethylase
858332	0	T	SNP	G	101	70	162	98.28	174	Glu178Ala (gaa/gCa)	Rv0765c	-	oxidoreductase
858464	0	A	SNP	G	84	91	168	98.31	178	Val134Ala (gtg/gCg)	Rv0765c	-	oxidoreductase
869399	0	G	SNP	C	156	99	244	97.7	261	Ala122Gly (gcc/gGc)	Rv0776c	-	hypothetical protein
874835	1	C	Ins	C	48	37	85	92.39	86
874835	2	C	Ins	G	49	37	86	93.48	86
876141	0	G	SNP	T	66	37	100	99.04	104
880562	0	G	SNP	T	85	72	155	100	157	Cys408Phe (tgc/tTc)	Rv0785	-	KsdD-like steroid dehydrogenase
882257	0	T	SNP	C	92	121	207	100	213	Tyr267His (tac/Cac)	Rv0787	-	hypothetical protein
887638	0	G	SNP	T	126	115	232	99.59	242	Arg333Arg (cgc/cgA)	Rv0794c	-	oxidoreductase
887802	0	C	SNP	T	113	121	229	98.73	237	Val279Ile (gtc/Atc)	Rv0794c	-	oxidoreductase
890377	0	A	Del	GAP	7	7	14	93.33	15
890378	0	G	Del	GAP	7	7	14	100	14
890379	0	G	Del	GAP	7	7	14	100	14
890380	0	C	Del	GAP	7	7	14	100	14
890381	0	A	Del	GAP	7	7	14	100	14
890382	0	A	Del	GAP	7	7	14	100	14
890383	0	C	Del	GAP	7	7	14	100	14
890384	0	C	Del	GAP	7	7	14	100	14
890385	0	A	Del	GAP	7	7	14	100	14
890386	0	C	Del	GAP	7	7	14	100	14
890387	0	C	Del	GAP	7	7	14	100	14
890388	0	A	Del	GAP	7	7	14	100	14		Rv0797	-	insertion sequence element IS1547 transposase
890389	0	T	Del	GAP	7	7	14	100	14		Rv0797	-	insertion sequence element IS1547 transposase
890390	0	G	Del	GAP	7	7	14	100	14		Rv0797	-	insertion sequence element IS1547 transposase
890391	0	G	Del	GAP	7	7	14	100	14		Rv0797	-	insertion sequence element IS1547 transposase
890392	0	T	Del	GAP	7	7	14	100	14		Rv0797	-	insertion sequence element IS1547 transposase
890393	0	T	Del	GAP	7	7	14	100	14		Rv0797	-	insertion sequence element IS1547 transposase
890394	0	G	Del	GAP	7	7	14	100	14		Rv0797	-	insertion sequence element IS1547 transposase
890395	0	T	Del	GAP	7	7	14	100	14		Rv0797	-	insertion sequence element IS1547 transposase
890396	0	T	Del	GAP	7	7	14	100	14		Rv0797	-	insertion sequence element IS1547 transposase
890397	0	G	Del	GAP	7	7	14	100	14		Rv0797	-	insertion sequence element IS1547 transposase
890398	0	T	Del	GAP	7	7	14	100	14		Rv0797	-	insertion sequence element IS1547 transposase
890399	0	T	Del	GAP	7	7	14	100	14		Rv0797	-	insertion sequence element IS1547 transposase
890400	0	G	Del	GAP	7	7	14	100	14		Rv0797	-	insertion sequence element IS1547 transposase
890401	0	G	Del	GAP	7	7	14	100	14		Rv0797	-	insertion sequence element IS1547 transposase
890402	0	A	Del	GAP	7	7	14	100	14		Rv0797	-	insertion sequence element IS1547 transposase
890403	0	A	Del	GAP	7	7	14	100	14		Rv0797	-	insertion sequence element IS1547 transposase
890404	0	C	Del	GAP	7	7	14	100	14		Rv0797	-	insertion sequence element IS1547 transposase
890405	0	C	Del	GAP	7	7	14	100	14		Rv0797	-	insertion sequence element IS1547 transposase
890406	0	G	Del	GAP	7	7	14	100	14		Rv0797	-	insertion sequence element IS1547 transposase
890407	0	A	Del	GAP	7	7	14	100	14		Rv0797	-	insertion sequence element IS1547 transposase
890408	0	T	Del	GAP	7	7	14	100	14		Rv0797	-	insertion sequence element IS1547 transposase
890409	0	G	Del	GAP	7	7	14	100	14		Rv0797	-	insertion sequence element IS1547 transposase
890410	0	C	Del	GAP	7	7	14	100	14		Rv0797	-	insertion sequence element IS1547 transposase
890411	0	G	Del	GAP	7	7	14	100	14		Rv0797	-	insertion sequence element IS1547 transposase
890412	0	C	Del	GAP	7	7	14	100	14		Rv0797	-	insertion sequence element IS1547 transposase
890413	0	A	Del	GAP	7	7	14	100	14		Rv0797	-	insertion sequence element IS1547 transposase
890414	0	C	Del	GAP	7	7	14	100	14		Rv0797	-	insertion sequence element IS1547 transposase
890415	0	A	Del	GAP	7	7	14	100	14		Rv0797	-	insertion sequence element IS1547 transposase
890416	0	A	Del	GAP	7	7	14	100	14		Rv0797	-	insertion sequence element IS1547 transposase
890417	0	G	Del	GAP	7	7	14	93.33	15		Rv0797	-	insertion sequence element IS1547 transposase
890418	0	T	Del	GAP	7	7	14	87.5	16		Rv0797	-	insertion sequence element IS1547 transposase
890419	0	A	Del	GAP	7	7	14	87.5	16		Rv0797	-	insertion sequence element IS1547 transposase
890549	0	G	SNP	A	33	34	67	100	67	Trp54_ (tgg/tgA)	Rv0797	-	insertion sequence element IS1547 transposase
891011	0	A	SNP	G	78	54	128	100	132	Leu208Leu (cta/ctG)	Rv0797	-	insertion sequence element IS1547 transposase
893633	0	T	SNP	C	122	120	231	99.18	244	Tyr106His (tat/Cat)	Rv0800	pepC	M18 family aminopeptidase
893733	0	T	SNP	G	144	102	241	99.19	248	Leu139Arg (ctg/cGg)	Rv0800	pepC	M18 family aminopeptidase
896979	0	T	SNP	C	135	109	239	100	244	Val387Ala (gta/gCa)	Rv0803	purL	phosphoribosylformylglycinamidine synthase 2
900221	0	T	SNP	C	27	35	58	100	62	Val370Val (gta/gtG)	Rv0806c	cpsY	exopolysaccharide phosphotransferase CpsY
903537	0	G	SNP	T	100	93	189	99.48	194	Arg476Leu (cgg/cTg)	Rv0808	purF	amidophosphoribosyltransferase
903550	0	T	SNP	C	110	82	185	100	192	Ala480Ala (gct/gcC)	Rv0808	purF	amidophosphoribosyltransferase
903913	0	T	SNP	C	108	117	224	100	225	Gly63Gly (ggt/ggC)	Rv0809	purM	phosphoribosylformylglycinamidine cyclo-ligase PurM
906742	0	T	SNP	C	139	125	258	98.88	267	Val107Ala (gtc/gCc)	Rv0812	-	amino acid aminotransferase
906857	0	A	SNP	G	112	128	230	99.59	241	Ile145Met (ata/atG)	Rv0812	-	amino acid aminotransferase
913918	0	C	SNP	G	21	33	49	98.18	55	Gly94Gly (ggg/ggC)	Rv0821c	phoY2	phosphate-transport system transcriptional regulator PhoY2
919551	0	C	SNP	T	61	79	138	97.9	143	Val1Val (gtg/gtA)	Rv0825c	-	hypothetical protein
921813	0	C	SNP	G	63	71	129	100	134
925453	0	C	SNP	T	172	164	324	98.82	340	Ala31Ala (gcc/gcT)	Rv0833	PE_PGRS13	PE-PGRS family protein PE_PGRS13
927110	0	A	SNP	G	119	69	178	100	188	Ser584Gly (agt/Ggt)	Rv0833	PE_PGRS13	PE-PGRS family protein PE_PGRS13
927385	0	A	SNP	G	145	129	261	99.28	276	Gly675Gly (gga/ggG)	Rv0833	PE_PGRS13	PE-PGRS family protein PE_PGRS13
931123	0	T	SNP	C	45	56	100	96.19	105	Tyr57Tyr (tat/taC)	Rv0835	lpqQ	lipoprotein LpqQ		phylo (not 4)
932280	0	T	SNP	C	119	77	187	100	196	_218Trp (tag/tGg)	Rv0836c	-	hypothetical protein
934230	0	C	SNP	G	82	32	110	100	114
934611	0	G	SNP	T	132	109	234	100	241
936621	0	C	Del	GAP	41	49	89	86.54	104		Rv0840c	pip	proline iminopeptidase
936622	0	C	Del	GAP	41	49	89	90	100		Rv0840c	pip	proline iminopeptidase
936623	0	A	Del	GAP	41	49	89	92.78	97		Rv0840c	pip	proline iminopeptidase
939437	0	A	SNP	C	60	85	141	96.67	150	Glu17Ala (gag/gCg)	Rv0843	-	dehydrogenase
940731	0	C	SNP	T	115	92	198	99.52	208	Ala126Thr (gcg/Acg)	Rv0844c	narL	nitrate/nitrite response transcriptional regulator NarL
941845	0	C	SNP	A	94	82	171	99.44	177	Ala219Glu (gcg/gAg)	Rv0845	-	sensor histidine kinase NarS
942616	0	C	SNP	A	69	104	172	99.43	174
945214	0	G	SNP	A	71	63	129	100	134	Gly93Ser (ggt/Agt)	Rv0848	cysK2	cysteine synthase CysK
945238	0	G	SNP	T	78	51	126	98.47	131	Ala101Ser (gcc/Tcc)	Rv0848	cysK2	cysteine synthase CysK
949535	0	T	SNP	C	91	107	189	100	198	Ala528Ala (gca/gcG)	Rv0853c	pdc	alpha-keto-acid decarboxylase
950116	0	C	SNP	G	114	108	215	99.11	224	Ala335Pro (gcg/Ccg)	Rv0853c	pdc	alpha-keto-acid decarboxylase
955524	0	A	SNP	G	128	119	236	100	247	Ser150Gly (agc/Ggc)	Rv0859	-	acyltransferase
956621	0	A	SNP	G	113	69	172	98.38	185	Asn110Ser (aac/aGc)	Rv0860	fadB	fatty oxidation protein FadB
957117	0	T	SNP	C	93	105	194	100	198	Asp275Asp (gat/gaC)	Rv0860	fadB	fatty oxidation protein FadB
957306	0	C	SNP	T	52	88	138	100	140	Ala338Ala (gcc/gcT)	Rv0860	fadB	fatty oxidation protein FadB
960367	0	A	SNP	G	98	75	161	99.43	174	Leu749Ser (ttg/tCg)	Rv0862c	-	hypothetical protein
961103	0	C	SNP	T	119	104	221	97.81	228	Val504Ile (gtc/Atc)	Rv0862c	-	hypothetical protein
961917	0	G	SNP	A	119	90	205	99.05	211	Ser232Ser (tcc/tcT)	Rv0862c	-	hypothetical protein
962710	0	A	SNP	G	62	92	153	96.86	159	Lys11Glu (aag/Gag)	Rv0863	-	hypothetical protein
964969	0	T	SNP	C	168	141	273	95.08	325	Ala189Ala (gca/gcG)	Rv0867c	rpfA	resuscitation-promoting factor RpfA
964978	1	G	Ins	G	134	108	242	76.1	243		Rv0867c	rpfA	resuscitation-promoting factor RpfA
964978	2	G	Ins	C	133	108	241	75.79	243		Rv0867c	rpfA	resuscitation-promoting factor RpfA
964978	3	G	Ins	G	133	109	242	76.1	243		Rv0867c	rpfA	resuscitation-promoting factor RpfA
964978	4	G	Ins	G	134	108	242	76.1	243		Rv0867c	rpfA	resuscitation-promoting factor RpfA
964978	5	G	Ins	G	133	109	242	76.1	243		Rv0867c	rpfA	resuscitation-promoting factor RpfA
964978	6	G	Ins	C	134	108	242	76.1	243		Rv0867c	rpfA	resuscitation-promoting factor RpfA
969762	0	C	SNP	G	140	109	236	98.81	252	Gly161Gly (ggg/ggC)	Rv0872c	PE_PGRS15	PE-PGRS family protein PE_PGRS15
976898	0	G	Del	GAP	43	46	85	83.18	107		Rv0878c	PPE13	PPE family protein PPE13
979704	0	G	SNP	C	98	112	200	99.53	211	Gly115Arg (ggc/Cgc)	Rv0881	-	tRNA/rRNA methyltransferase
986463	0	G	SNP	C	37	77	108	100	114
990001	0	G	SNP	C	79	83	158	98.78	164	Pro866Ala (ccc/Gcc)	Rv0890c	-	HTH-type transcriptional regulator
991939	0	G	SNP	A	102	105	204	99.52	208	Arg220Cys (cgc/Tgc)	Rv0890c	-	HTH-type transcriptional regulator
993346	0	A	SNP	C	33	36	67	98.57	70	Val37Gly (gtt/gGt)	Rv0891c	-	hypothetical protein
996263	0	G	SNP	A	30	37	66	100	67	Thr11Thr (acc/acT)	Rv0893c	-	S-adenosylmethionine-dependentmethyltransferase
1002172	0	G	SNP	A	122	147	260	100	269	Arg82Trp (cgg/Tgg)	Rv0897c	-	oxidoreductase
1007198	0	A	SNP	G	152	160	305	100	312	Leu328Pro (ctg/cCg)	Rv0904c	accD3	acetyl-CoAcarboxylase carboxyl transferase subunit beta
1008460	0	C	SNP	T	96	116	206	99.53	213	Ser85Phe (tcc/tTc)	Rv0905	echA6	enoyl-CoA hydratase EchA6
1009500	0	C	SNP	T	85	103	185	98.43	191	Pro186Leu (ccg/cTg)	Rv0906	-	hypothetical protein
1010204	1	C	Ins	G	43	87	130	90.28	131		Rv0907	-	hypothetical protein
1012815	0	C	SNP	G	141	114	246	99.61	256	Ala362Gly (gcc/gGc)	Rv0908	ctpE	metal cation transporter ATPase E
1023911	0	C	SNP	G	129	58	182	99.47	188
1024346	0	A	SNP	G	92	125	215	100	217	Ser46Gly (agt/Ggt)	Rv0918	-	hypothetical protein
1025106	0	T	SNP	C	58	60	114	100	118	Phe141Phe (ttt/ttC)	Rv0919	-	GCN5-like N-acetyltransferase
1026482	0	G	SNP	A	70	53	119	100	123	Pro112Leu (ccc/cTc)	Rv0920c	-	transposase
1029586	0	G	SNP	A	105	56	157	100	161	Pro331Leu (ccc/cTc)	Rv0923c	-	hypothetical protein
1034381	0	G	SNP	A	129	118	238	98.02	252	Ala84Val (gct/gTt)	Rv0927c	-	oxidoreductase
1037012	0	T	SNP	C	92	81	168	100	173	Met5Thr (atg/aCg)	Rv0930	pstA1	phosphate ABC transporter permease PstA
1037911	0	C	SNP	T	55	84	136	100	139	Arg305_ (cga/Tga)	Rv0930	pstA1	phosphate ABC transporter permease PstA
1047165	0	T	SNP	C	56	112	163	100	168	Cys344Arg (tgc/Cgc)	Rv0938	ligD	multifunctional non-homologous end joining DNA repair protein/ATP dependent DNA ligase LigD
1049846	0	G	SNP	A	128	114	237	97.98	247	Asp479Asn (gac/Aac)	Rv0939	-	bifunctional 2-hydroxyhepta-2,4-diene-1,7-dioate isomerase/cyclase/dehydrase
1054784	0	C	SNP	G	109	71	178	99.45	181	Arg180Gly (cgc/Ggc)	Rv0945	-	oxidoreductase
1054883	0	G	SNP	A	161	66	223	99.56	228	Val213Ile (gtc/Atc)	Rv0945	-	oxidoreductase
1068151	0	T	SNP	C	95	70	164	100	165	His197His (cat/caC)	Rv0956	purN	phosphoribosylglycinamide formyltransferase PurN
1068432	0	A	SNP	G	83	87	167	100	170	Pro76Pro (cca/ccG)	Rv0957	purH	bifunctionalphosphoribosylaminoimidazolecarboxamide formyltransferase/inosinemonophosphate cyclohydrolase
1070702	0	T	SNP	C	141	85	221	99.12	228	Ser274Pro (tcc/Ccc)	Rv0958	-	magnesium chelatase
1071349	0	G	SNP	C	132	132	255	99.62	265	Gly32Ala (ggc/gCc)	Rv0959	-	hypothetical protein
1074558	0	G	SNP	A	91	84	172	98.87	177	Pro186Leu (ccc/cTc)	Rv0962c	lprP	lipoprotein LprP
1075279	0	T	SNP	C	40	50	89	100	90
1076309	0	G	SNP	T	113	68	176	100	181	Pro124Thr (cct/Act)	Rv0964c	-	hypothetical protein
1077312	0	A	SNP	G	58	75	125	100	133	Val175Ala (gtg/gCg)	Rv0966c	-	hypothetical protein
1079927	0	C	SNP	A	120	142	258	100	262	Thr395Thr (acc/acA)	Rv0969	ctpV	copper-exporting ATPase
1080192	0	G	SNP	A	136	102	234	99.17	240	Asp484Asn (gat/Aat)	Rv0969	ctpV	copper-exporting ATPase
1081681	0	T	SNP	C	94	81	165	100	175	Val210Val (gtt/gtC)	Rv0970	-	integral membrane protein
1085142	0	C	SNP	G	139	79	212	100	218	Met203Ile (atg/atC)	Rv0973c	accA2	acetyl-/propionyl-CoA carboxylase subunit alpha
1087193	0	G	SNP	C	94	96	186	100	190	Asn51Lys (aac/aaG)	Rv0974c	accD2	acetyl-/propionyl-CoA carboxylase subunit beta
1089873	0	A	SNP	C	137	151	279	98.63	292	Ile101Met (att/atG)	Rv0976c	-	hypothetical protein
1090188	1	A	Ins	G	81	73	154	90.59	154
1093406	0	A	SNP	G	85	115	189	99.5	201	Val317Val (gtt/gtC)	Rv0978c	PE_PGRS17	PE-PGRS family protein PE_PGRS17
1094909	0	G	SNP	A	86	68	154	95.06	162	Lys8Lys (aag/aaA)	Rv0979A	rpmF	50S ribosomal protein L32
1095490	0	A	SNP	G	90	83	167	98.86	175	Val321Ala (gtc/gCc)	Rv0980c	PE_PGRS18	PE-PGRS family protein PE_PGRS18
1095644	0	C	SNP	T	112	82	192	97	200	Ala270Thr (gcg/Acg)	Rv0980c	PE_PGRS18	PE-PGRS family protein PE_PGRS18
1095678	0	A	SNP	G	126	81	195	91.19	227	Gly258Gly (ggt/ggC)	Rv0980c	PE_PGRS18	PE-PGRS family protein PE_PGRS18
1095981	0	A	SNP	C	148	175	318	98.78	327	Gly157Gly (ggt/ggG)	Rv0980c	PE_PGRS18	PE-PGRS family protein PE_PGRS18
1096633	0	T	SNP	G	65	71	131	97.84	139
1097220	0	C	SNP	T	75	115	189	98.96	192	Ser133Ser (tcc/tcT)	Rv0981	mprA	two-component response regulator MrpA
1098523	0	T	SNP	A	108	89	188	100	197	Leu339His (ctt/cAt)	Rv0982	mprB	two component histidine-protein kinase/phosphatase MprB
1099058	0	G	SNP	A	53	56	107	100	109
1100234	0	T	SNP	C	94	73	163	99.4	168	Leu390Pro (ctg/cCg)	Rv0983	pepD	serine protease PepD
1104690	0	T	SNP	G	27	23	50	100	50	Phe717Val (ttc/Gtc)	Rv0987	-	adhesion component ABC transporter permease
1106099	0	C	SNP	T	25	23	48	96	50	Ile328Ile (atc/atT)	Rv0988	-	hypothetical protein
1106422	0	T	SNP	C	61	49	108	100	110	Ile321Val (ata/Gta)	Rv0989c	grcC2	polyprenyl-diphosphate synthase GrcC
1107940	0	A	SNP	C	130	116	238	99.19	248	Ser54Ala (tcc/Gcc)	Rv0990c	-	hypothetical protein
1109975	0	A	SNP	G	78	90	163	100	168	Gln235Arg (cag/cGg)	Rv0993	galU	UTP--glucose-1-phosphate uridylyltransferase
1110721	0	T	SNP	C	136	134	262	100	270	Arg151Arg (cgt/cgC)	Rv0994	moeA1	molybdopterin molybdenumtransferase 1
1111852	0	G	SNP	T	110	138	243	98.41	252	Asp81Tyr (gat/Tat)	Rv0995	rimJ	ribosomal-protein-alanine acetyltransferase RimJ
1126889	0	G	SNP	C	86	64	144	99.34	151	Arg39Gly (cgc/Ggc)	Rv1007c	metS	methionine--tRNA ligase
1127648	0	C	SNP	A	69	118	182	100	187	Thr187Asn (acc/aAc)	Rv1008	tatD	deoxyribonuclease TatD
1139089	0	G	SNP	C	130	107	229	99.58	238	Thr41Thr (acg/acC)	Rv1020	mfd	transcription-repair coupling factor
1139563	0	C	SNP	A	111	104	209	98.62	218	Ala199Ala (gcc/gcA)	Rv1020	mfd	transcription-repair coupling factor
1144409	0	T	SNP	G	76	78	150	100	154	Ile225Ser (atc/aGc)	Rv1022	lpqU	lipoprotein LpqU
1144585	0	A	SNP	G	101	70	167	100	171	Arg8Gly (agg/Ggg)	Rv1023	eno	enolase
1148259	0	A	SNP	G	43	63	102	99.07	107
1149551	0	C	SNP	T	109	90	193	99.5	200	Glu712Glu (gag/gaA)	Rv1028c	kdpD	sensor protein KdpD
1150585	0	G	SNP	A	140	130	258	99.26	272	Pro368Ser (ccc/Tcc)	Rv1028c	kdpD	sensor protein KdpD
1151054	0	C	SNP	G	71	107	175	100	178	Ser211Ser (tcg/tcC)	Rv1028c	kdpD	sensor protein KdpD
1152805	0	T	SNP	A	68	64	129	98.51	134	Leu265Gln (ctg/cAg)	Rv1029	kdpA	potassium-transporting ATPase subunit A
1152863	0	A	SNP	G	70	53	118	99.19	124	Gln284Gln (caa/caG)	Rv1029	kdpA	potassium-transporting ATPase subunit A
1153388	0	C	SNP	T	48	58	104	98.15	108	Asn459Asn (aac/aaT)	Rv1029	kdpA	potassium-transporting ATPase subunit A
1160770	0	T	SNP	A	69	54	122	100	123	Gln20Leu (cag/cTg)	Rv1037c	esxI	ESAT-6 like protein EsxI
1163134	0	T	SNP	C	98	85	176	100	183	Gly81Gly (gga/ggG)	Rv1040c	PE8	PE family protein PE8
1164336	0	G	SNP	A	80	56	130	98.55	138
1164571	0	A	SNP	G	88	87	170	100	175
1165521	1	T	Ins	A	58	69	127	95.49	127
1168715	1	C	Ins	T	64	72	136	92.52	136
1173750	0	G	SNP	T	124	118	235	100	242	Ala290Ala (gcg/gcT)	Rv1050	-	oxidoreductase
1177184	0	C	SNP	A	39	51	87	100	90
1178116	0	T	SNP	C	65	102	162	100	167	Thr163Thr (act/acC)	Rv1056	-	hypothetical protein
1178983	0	T	SNP	C	31	69	94	97.09	103
1185028	0	C	SNP	A	123	111	232	98.73	237	Ala49Asp (gcc/gAc)	Rv1062	-	hypothetical protein
1188985	0	G	SNP	A	164	134	289	97.7	305	Gly480Gly (ggc/ggT)	Rv1067c	PE_PGRS19	PE-PGRS family protein PE_PGRS19
1189202	0	T	Del	GAP	65	98	158	79.9	204		Rv1067c	PE_PGRS19	PE-PGRS family protein PE_PGRS19
1190093	0	A	SNP	C	121	105	218	91.13	248	Leu111Trp (ttg/tGg)	Rv1067c	PE_PGRS19	PE-PGRS family protein PE_PGRS19
1191462	0	A	SNP	C	57	17	71	92.5	80	Gly229Gly (ggt/ggG)	Rv1068c	PE_PGRS20	PE-PGRS family protein PE_PGRS20
1191497	0	T	SNP	A	70	34	98	83.87	124	Thr218Ser (acg/Tcg)	Rv1068c	PE_PGRS20	PE-PGRS family protein PE_PGRS20
1193463	0	T	SNP	A	70	106	174	99.44	177	Thr271Ser (acc/Tcc)	Rv1069c	-	hypothetical protein
1200418	0	A	SNP	G	57	82	134	100	139
1211369	0	A	SNP	C	66	64	128	98.48	132	Ser259Arg (agc/Cgc)	Rv1086	-	(2Z,6E)-farnesyl diphosphate synthase
1212351	0	T	Del	GAP	77	37	112	86.36	132		Rv1087	PE_PGRS21	PE-PGRS family protein PE_PGRS21
1212352	0	G	Del	GAP	77	37	112	85.71	133		Rv1087	PE_PGRS21	PE-PGRS family protein PE_PGRS21
1212353	0	T	Del	GAP	77	37	112	85.71	133		Rv1087	PE_PGRS21	PE-PGRS family protein PE_PGRS21
1212354	0	C	Del	GAP	77	37	112	83.82	136		Rv1087	PE_PGRS21	PE-PGRS family protein PE_PGRS21
1212355	0	G	Del	GAP	77	37	112	84.44	135		Rv1087	PE_PGRS21	PE-PGRS family protein PE_PGRS21
1212356	0	G	Del	GAP	77	37	112	83.82	136		Rv1087	PE_PGRS21	PE-PGRS family protein PE_PGRS21
1212357	0	C	Del	GAP	77	37	112	83.82	136		Rv1087	PE_PGRS21	PE-PGRS family protein PE_PGRS21
1212358	0	G	Del	GAP	77	37	112	83.82	136		Rv1087	PE_PGRS21	PE-PGRS family protein PE_PGRS21
1212359	0	G	Del	GAP	77	37	112	84.44	135		Rv1087	PE_PGRS21	PE-PGRS family protein PE_PGRS21
1212360	0	T	Del	GAP	77	37	112	85.07	134		Rv1087	PE_PGRS21	PE-PGRS family protein PE_PGRS21
1212361	0	G	Del	GAP	77	37	112	83.21	137		Rv1087	PE_PGRS21	PE-PGRS family protein PE_PGRS21
1212362	0	C	Del	GAP	77	37	112	83.21	137		Rv1087	PE_PGRS21	PE-PGRS family protein PE_PGRS21
1212624	0	C	SNP	T	14	5	18	100	19	Gly355Gly (ggc/ggT)	Rv1087	PE_PGRS21	PE-PGRS family protein PE_PGRS21
1212626	0	A	SNP	C	10	5	15	100	15	Asp356Ala (gac/gCc)	Rv1087	PE_PGRS21	PE-PGRS family protein PE_PGRS21
1212825	0	T	SNP	C	72	60	128	97.78	135	Gly422Gly (ggt/ggC)	Rv1087	PE_PGRS21	PE-PGRS family protein PE_PGRS21
1212827	0	T	SNP	G	75	56	128	97.76	134	Val423Gly (gtc/gGc)	Rv1087	PE_PGRS21	PE-PGRS family protein PE_PGRS21
1212834	0	T	SNP	G	78	66	138	100	144	Gly425Gly (ggt/ggG)	Rv1087	PE_PGRS21	PE-PGRS family protein PE_PGRS21
1212837	0	T	SNP	C	83	73	152	100	156	Ala426Ala (gct/gcC)	Rv1087	PE_PGRS21	PE-PGRS family protein PE_PGRS21
1212971	0	T	SNP	C	153	140	277	100	293	Val471Ala (gtc/gCc)	Rv1087	PE_PGRS21	PE-PGRS family protein PE_PGRS21
1215105	0	T	Del	GAP	58	84	141	97.93	145
1218525	0	G	SNP	T	187	151	323	97.97	345	Gly686Val (ggc/gTc)	Rv1091	PE_PGRS22	PE-PGRS family protein PE_PGRS22
1218526	0	C	SNP	T	184	154	326	99.12	341	Gly686Gly (ggc/ggT)	Rv1091	PE_PGRS22	PE-PGRS family protein PE_PGRS22
1220680	0	T	SNP	C	92	69	157	100	161	Val36Ala (gta/gCa)	Rv1093	glyA1	serine hydroxymethyltransferase
1223827	0	C	Del	GAP	74	99	175	92.02	188		Rv1095	phoH2	phosphate starvation-inducible protein PsiH
1223828	0	C	Del	GAP	74	99	175	92.02	188		Rv1095	phoH2	phosphate starvation-inducible protein PsiH
1223829	0	G	Del	GAP	74	99	175	92.51	187		Rv1095	phoH2	phosphate starvation-inducible protein PsiH
1223830	0	C	Del	GAP	73	99	175	95.03	181		Rv1095	phoH2	phosphate starvation-inducible protein PsiH
1224367	0	T	SNP	C	66	83	138	99.33	150
1227830	0	G	SNP	T	114	65	176	100	179	Thr285Thr (acc/acA)	Rv1099c	glpX	fructose 1,6-bisphosphatase
1230778	0	G	SNP	A	66	44	106	100	110	Thr65Ile (acc/aTc)	Rv1102c	mazF3	mRNA interferase MazF3
1236433	0	A	SNP	C	54	70	119	100	124	Glu83Asp (gaa/gaC)	Rv1110	lytB2	4-hydroxy-3-methylbut-2-enyl diphosphate reductase
1239884	0	C	SNP	T	66	82	144	98.01	151	Ser92Leu (tcg/tTg)	Rv1114	vapC32	ribonuclease VapC32
1240242	0	C	SNP	T	42	49	89	98.91	92	Ser19Phe (tcc/tTc)	Rv1115	-	hypothetical protein
1240744	0	C	SNP	A	70	110	176	99.45	181	Asn186Lys (aac/aaA)	Rv1115	-	hypothetical protein
1241572	0	A	SNP	G	55	51	103	100	106
1247391	0	A	SNP	C	119	113	227	98.72	235	Ser89Arg (agc/Cgc)	Rv1124	ephC	epoxide hydrolase EphC
1248382	0	A	SNP	G	125	83	204	100	208	Ser101Gly (agc/Ggc)	Rv1125	-	hypothetical protein
1248936	0	G	SNP	C	140	121	256	100	261	Pro285Pro (ccg/ccC)	Rv1125	-	hypothetical protein
1248978	0	T	SNP	C	122	143	255	100	265	Ala299Ala (gct/gcC)	Rv1125	-	hypothetical protein
1249876	0	G	SNP	A	95	127	217	99.11	224	Asp20Asp (gac/gaT)	Rv1126c	-	hypothetical protein
1250340	0	A	SNP	G	105	93	193	99.5	199	Ala355Ala (gct/gcC)	Rv1127c	ppdK	pyruvate, phosphate dikinase PpdK
1251199	0	C	SNP	T	65	68	130	100	133	Gly69Glu (gga/gAa)	Rv1127c	ppdK	pyruvate, phosphate dikinase PpdK
1252164	0	T	SNP	C	91	67	157	99.37	159	Glu270Gly (gaa/gGa)	Rv1128c	-	hypothetical protein
1254562	0	A	SNP	G	56	54	108	98.21	112	Asp3Gly (gat/gGt)	Rv1130	prpD	methylcitrate dehydratase PrpD
1262859	0	C	SNP	T	136	117	245	96.93	261	Gly424Ser (ggc/Agc)	Rv1135c	PPE16	PPE family protein PPE16
1265828	0	G	SNP	A	101	101	198	97.12	208	Leu221Leu (ctg/Ttg)	Rv1138c	-	oxidoreductase
1271187	0	C	SNP	G	119	91	204	99.53	211	Thr11Ser (acc/aGc)	Rv1144	-	oxidoreductase
1273250	1	G	Ins	A	78	87	165	97.63	165		Rv1145	-	transmembrane transport protein
1275957	0	T	SNP	C	57	56	108	99.12	114
1276432	0	C	SNP	T	71	70	140	97.24	145	Lys439Lys (aag/aaA)	Rv1148c	-	hypothetical protein
1276588	0	C	SNP	G	39	47	84	100	86	Ala387Ala (gcg/gcC)	Rv1148c	-	hypothetical protein
1277869	1	G	Ins	T	69	50	119	95.2	119
1281118	0	T	SNP	C	60	44	101	100	104	Thr123Ala (acg/Gcg)	Rv1154c	-	hypothetical protein
1281771	0	T	SNP	C	81	80	152	99.38	162	Ser115Pro (tcg/Ccg)	Rv1155	-	pyridoxine/pyridoxamine 5'-phosphate oxidase
1281984	0	G	SNP	A	65	95	157	99.38	161
1287372	0	G	SNP	C	64	88	149	99.35	153	Leu15Leu (ctg/ctC)	Rv1161	narG	nitrate reductase subunit alpha
1292102	0	A	SNP	G	79	98	171	100	177	Pro346Pro (cca/ccG)	Rv1162	narH	nitrate reductase subunit beta
1306259	0	A	SNP	G	81	63	139	100	144	Ala656Ala (gct/gcC)	Rv1175c	fadH	NADPH dependent 2,4-dienoyl-CoA reductase FadH
1307598	0	C	SNP	G	107	84	187	98.96	193	Cys210Ser (tgc/tCc)	Rv1175c	fadH	NADPH dependent 2,4-dienoyl-CoA reductase FadH
1308317	0	T	SNP	C	96	62	157	100	158	His159Arg (cat/cGt)	Rv1176c	-	hypothetical protein
1313337	1	A	Ins	G	10	33	43	86	45
1313338	0	A	SNP	C	10	34	41	100	44
1315191	0	A	SNP	C	107	64	165	100	171	_489Tyr (taa/taC)	Rv1180	pks3	polyketide beta-ketoacyl synthase
1315884	0	G	SNP	A	83	86	162	98.83	171	Ala217Ala (gcg/gcA)	Rv1181	pks4	polyketide beta-ketoacyl synthase
1324266	0	C	SNP	G	44	71	112	99.14	116	Ala916Gly (gcc/gGc)	Rv1183	mmpL10	transmembrane transport protein MmpL10
1325650	0	G	SNP	A	32	35	66	98.53	68
1327890	0	G	SNP	A	102	77	172	100	179	Asp472Asp (gac/gaT)	Rv1186c	-	hypothetical protein
1328687	0	G	SNP	C	105	128	228	100	233	Pro207Ala (ccc/Gcc)	Rv1186c	-	hypothetical protein
1339774	0	C	SNP	G	118	119	230	100	237	Gly142Gly (ggc/ggG)	Rv1196	PPE18	PPE family protein PPE18
1339823	0	A	SNP	G	123	124	242	100	247	Thr159Ala (acg/Gcg)	Rv1196	PPE18	PPE family protein PPE18
1339894	0	C	SNP	T	98	108	204	99.52	207	Leu182Leu (ctc/ctT)	Rv1196	PPE18	PPE family protein PPE18
1339905	0	C	SNP	T	99	103	198	100	202	Ala186Val (gcc/gTc)	Rv1196	PPE18	PPE family protein PPE18
1340784	0	T	SNP	C	43	62	101	93.75	112	Gly42Gly (ggt/ggC)	Rv1197	esxK	ESAT-6 like protein EsxK
1341295	0	A	SNP	G	78	58	131	98.55	138
1345016	0	C	SNP	T	91	95	179	98.94	188	Ala52Thr (gcc/Acc)	Rv1201c	dapD	2,3,4,5-tetrahydropyridine-2,6-dicarboxylate N-succinyltransferase
1351172	0	A	SNP	G	93	50	134	100	143
1360209	0	T	SNP	C	111	70	178	99.45	182	Ala531Ala (gca/gcG)	Rv1217c	-	tetronasin ABC transporter integral membrane protein
1361190	0	G	SNP	A	150	150	293	99.67	301	Ser204Ser (agc/agT)	Rv1217c	-	tetronasin ABC transporter integral membrane protein
1362006	0	T	SNP	C	57	76	129	100	133	Gln243Arg (caa/cGa)	Rv1218c	-	tetronasin ABC transporter ATP-binding protein
1365837	1	C	Ins	G	102	97	199	90.45	200
1365837	2	C	Ins	G	103	97	200	90.91	200
1367484	0	T	SNP	G	69	60	127	100	129	Trp8Gly (tgg/Ggg)	Rv1224	tatB	Sec-independent protein translocase protein TatB
1371470	0	G	SNP	A	50	87	136	99.28	138	Arg184His (cgt/cAt)	Rv1228	lpqX	lipoprotein LpqX
1374065	0	T	SNP	C	105	136	225	99.59	242	Ser45Gly (agc/Ggc)	Rv1230c	-	membrane protein
1375724	0	A	SNP	C	101	149	239	100	250	Cys149Gly (tgc/Ggc)	Rv1232c	-	hypothetical protein
1376771	0	G	SNP	T	83	88	168	100	171	Pro19Gln (ccg/cAg)	Rv1233c	-	hypothetical protein
1377568	0	A	SNP	G	130	96	214	99.12	228	Val15Val (gta/gtG)	Rv1235	lpqY	trehalose ABC transporter substrate-binding lipoprotein LpqY
1382628	0	T	SNP	C	67	40	101	98.17	109	Lys139Glu (aaa/Gaa)	Rv1239c	corA	magnesium and cobalt transport transmembrane protein CorA
1386011	0	C	Del	GAP	153	139	290	90.68	322		Rv1243c	PE_PGRS23	PE-PGRS family protein PE_PGRS23
1390763	0	C	SNP	T	66	88	151	100	154	Val764Met (gtg/Atg)	Rv1248c	-	multifunctional 2-oxoglutarate dehydrogenase E1 component /2-oxoglutarate dehydrogenase dihydrolipoyllysine-residue succinyltransferase
1393626	0	A	SNP	G	117	113	223	100	230	Leu119Leu (ctt/ctC)	Rv1249c	-	membrane protein
1396618	0	C	SNP	A	98	76	169	100	174	Glu875_ (gag/Tag)	Rv1251c	-	hypothetical protein
1396922	0	T	SNP	C	102	100	198	100	202	Thr773Thr (aca/acG)	Rv1251c	-	hypothetical protein
1401033	0	C	SNP	T	69	83	148	99.35	153	Ser355Leu (tcg/tTg)	Rv1253	deaD	ATP-dependent RNA helicase DeaD
1404247	0	C	SNP	G	93	105	195	99	200	Thr119Thr (acg/acC)	Rv1256c	cyp130	cytochrome P450 Cyp130
1410063	0	G	SNP	A	79	60	135	100	139	Pro104Ser (ccg/Tcg)	Rv1262c	-	hypothetical protein
1411210	0	T	SNP	G	103	124	219	99.56	228	Val260Val (gtt/gtG)	Rv1263	amiB2	amidase AmiB
1413148	0	C	SNP	T	37	97	129	98.53	136
1414021	0	C	SNP	T	51	81	128	100	132	Arg607Gln (cgg/cAg)	Rv1266c	pknH	serine/threonine-protein kinase PknH
1422666	0	C	SNP	T	55	71	123	99.21	127	Gly462Glu (ggg/gAg)	Rv1273c	-	drug ABC transporter ATP-binding protein
1422667	0	C	SNP	T	55	72	126	99.22	128	Gly462Arg (ggg/Agg)	Rv1273c	-	drug ABC transporter ATP-binding protein
1440090	0	C	SNP	T	50	50	97	100	100	Thr395Ile (acc/aTc)	Rv1286	-	bifunctional sulfate adenyltransferase subunit 1 CysN/adenylylsulfate kinase CysC
1440469	0	C	SNP	G	36	55	90	98.91	92	Pro521Pro (ccc/ccG)	Rv1286	-	bifunctional sulfate adenyltransferase subunit 1 CysN/adenylylsulfate kinase CysC
1441576	0	T	SNP	C	4	4	8	88.89	9	Leu77Leu (ttg/Ctg)	Rv1288	-	hypothetical protein
1441579	0	A	SNP	T	4	4	8	88.89	9	Asn78Tyr (aat/Tat)	Rv1288	-	hypothetical protein
1441582	0	T	SNP	C	4	8	11	85.71	14	Trp79Arg (tgg/Cgg)	Rv1288	-	hypothetical protein
1445781	0	A	SNP	G	68	117	181	99.46	186	Ala18Ala (gct/gcC)	Rv1291c	-	hypothetical protein
1450316	0	C	SNP	T	102	87	185	99.47	190	Ala314Ala (gcc/gcT)	Rv1294	thrA	homoserine dehydrogenase
1457144	0	C	SNP	T	59	87	139	100	146	Arg194Cys (cgc/Tgc)	Rv1300	hemK	release factor glutamine methyltransferase
1468208	0	A	SNP	C	71	76	139	86.47	170	Leu433Arg (ctg/cGg)	Rv1313c	-	insertion sequence element IS1557 transposase
1468492	0	C	SNP	A	103	93	190	100	196	Leu338Leu (ctg/ctT)	Rv1313c	-	insertion sequence element IS1557 transposase
1471659	0	C	SNP	T	53	66	114	100	119
1478357	0	G	SNP	T	119	139	252	99.23	260	Pro254Pro (ccc/ccA)	Rv1317c	alkA	bifunctional regulatory protein/DNA repair enzyme AlkA
1479085	0	T	SNP	C	89	113	194	100	202	Ile12Val (atc/Gtc)	Rv1317c	alkA	bifunctional regulatory protein/DNA repair enzyme AlkA
1480945	0	C	SNP	G	176	163	334	99.12	342	Thr519Thr (acg/acC)	Rv1319c	-	adenylate cyclase
1480948	0	C	SNP	T	170	160	321	99.1	333	Glu518Glu (gag/gaA)	Rv1319c	-	adenylate cyclase
1481185	0	A	SNP	C	202	230	417	99.77	433	Asp439Glu (gat/gaG)	Rv1319c	-	adenylate cyclase
1481563	0	C	SNP	T	144	274	415	98.82	423	Glu313Glu (gag/gaA)	Rv1319c	-	adenylate cyclase
1482627	0	T	SNP	C	40	44	81	100	84	Thr531Ala (acg/Gcg)	Rv1320c	-	adenylate cyclase
1484708	0	A	SNP	C	115	80	191	100	195	Ser144Arg (agc/Cgc)	Rv1321	-	endonuclease NucS
1488428	0	C	SNP	T	118	156	259	75.69	362	Gly513Asp (ggc/gAc)	Rv1325c	PE_PGRS24	PE-PGRS family protein PE_PGRS24
1488893	0	G	SNP	T	134	163	288	98.34	302	Thr358Asn (acc/aAc)	Rv1325c	PE_PGRS24	PE-PGRS family protein PE_PGRS24
1489142	0	C	SNP	T	112	129	225	96.4	250	Gly275Asp (ggc/gAc)	Rv1325c	PE_PGRS24	PE-PGRS family protein PE_PGRS24
1490905	0	A	SNP	G	52	44	90	100	96	Ser470Pro (tct/Cct)	Rv1326c	glgB	1,4-alpha-glucan branching protein
1495836	0	G	SNP	A	82	111	191	98.97	195	Val425Met (gtg/Atg)	Rv1328	glgP	glycogen phosphorylase
1498951	0	G	SNP	T	91	63	151	100	154	Thr80Lys (acg/aAg)	Rv1329c	dinG	ATP-dependent helicase DinG
1499213	0	T	Del	GAP	104	94	192	97.06	204		Rv1330c	pncB1	nicotinic acid phosphoribosyltransferase PncB1
1499214	0	C	Del	GAP	104	94	192	98.02	202		Rv1330c	pncB1	nicotinic acid phosphoribosyltransferase PncB1
1499215	0	A	Del	GAP	104	94	192	98.02	202		Rv1330c	pncB1	nicotinic acid phosphoribosyltransferase PncB1
1499216	0	G	Del	GAP	104	94	192	98.02	202		Rv1330c	pncB1	nicotinic acid phosphoribosyltransferase PncB1
1499217	0	G	Del	GAP	104	94	192	98.02	202		Rv1330c	pncB1	nicotinic acid phosphoribosyltransferase PncB1
1499218	0	C	Del	GAP	104	94	192	98.02	202		Rv1330c	pncB1	nicotinic acid phosphoribosyltransferase PncB1
1499219	0	C	Del	GAP	104	94	192	98.02	202		Rv1330c	pncB1	nicotinic acid phosphoribosyltransferase PncB1
1499220	0	G	Del	GAP	104	94	192	98.02	202		Rv1330c	pncB1	nicotinic acid phosphoribosyltransferase PncB1
1499221	0	G	SNP	A	104	93	192	98.01	201	Pro447Ser (ccg/Tcg)	Rv1330c	pncB1	nicotinic acid phosphoribosyltransferase PncB1
1499274	0	C	SNP	G	112	92	198	100	204	Gly429Ala (ggc/gCc)	Rv1330c	pncB1	nicotinic acid phosphoribosyltransferase PncB1
1501700	0	G	SNP	A	148	105	247	98.44	257	Val34Val (gtg/gtA)	Rv1333	-	hydrolase
1502134	0	C	SNP	T	120	102	216	97.8	227	Ala179Val (gct/gTt)	Rv1333	-	hydrolase
1509612	0	C	SNP	T	98	108	203	99.04	208	Thr111Ile (acc/aTc)	Rv1345	mbtM	long-chain-fatty-acid--ACP ligase MbtM
1513189	0	C	SNP	T	89	101	187	100	190	Ala48Val (gct/gTt)	Rv1348	irtA	iron ABC transporter ATP-binding protein/permease IrtA
1526819	0	C	SNP	A	71	41	109	100	112	Arg70Arg (cgg/Agg)	Rv1358	-	transcriptional regulator
1533162	0	T	SNP	C	103	83	177	93.94	198	Thr158Ala (acg/Gcg)	Rv1361c	PPE19	PPE family protein PPE19
1533163	0	G	SNP	C	101	85	179	94.42	197	Ala157Ala (gcc/gcG)	Rv1361c	PPE19	PPE family protein PPE19
1533466	0	T	SNP	C	31	40	69	94.67	75	Gly56Gly (gga/ggG)	Rv1361c	PPE19	PPE family protein PPE19
1533470	0	G	SNP	A	29	31	57	93.75	64	Thr55Met (acg/aTg)	Rv1361c	PPE19	PPE family protein PPE19
1533471	0	T	SNP	C	31	32	61	94.03	67	Thr55Ala (acg/Gcg)	Rv1361c	PPE19	PPE family protein PPE19
1533583	0	G	SNP	A	48	104	149	92.68	164	Tyr17Tyr (tac/taT)	Rv1361c	PPE19	PPE family protein PPE19
1533624	0	A	SNP	C	51	107	151	98.75	160	Phe4Val (ttc/Gtc)	Rv1361c	PPE19	PPE family protein PPE19
1534551	0	C	SNP	T	30	36	66	95.65	69	Glu20Glu (gag/gaA)	Rv1362c	-	membrane protein
1536251	0	G	SNP	T	91	107	194	100	198	Ala465Glu (gcg/gAg)	Rv1364c	-	sigma factor regulatory protein
1540141	0	T	SNP	C	74	97	159	98.84	173	Ile169Val (atc/Gtc)	Rv1367c	-	hypothetical protein
1540484	0	C	SNP	G	93	85	174	99.44	179	Leu54Leu (ctg/ctC)	Rv1367c	-	hypothetical protein
1544255	0	C	SNP	T	53	34	86	97.75	89	Arg299Arg (cgc/cgT)	Rv1371	-	membrane protein
1546703	0	C	SNP	T	77	57	131	100	134	Pro231Leu (ccg/cTg)	Rv1373	-	glycolipid sulfotransferase
1547125	0	T	SNP	C	29	40	66	100	69	Thr136Ala (aca/Gca)	Rv1374c	-	hypothetical protein
1552544	0	A	SNP	G	77	111	183	98.95	190	Trp38Arg (tgg/Cgg)	Rv1378c	-	hypothetical protein
1552547	0	G	SNP	A	75	109	181	100	184	Arg37Trp (cgg/Tgg)	Rv1378c	-	hypothetical protein
1554216	0	C	SNP	T	106	76	177	98.91	184	Pro10Leu (ccc/cTc)	Rv1381	pyrC	dihydroorotase
1563717	0	C	SNP	T	50	59	107	100	109	Val8Val (gtc/gtT)	Rv1388	mihF	integration host factor MihF
1570566	0	C	SNP	A	62	79	134	100	141	Arg135Leu (cgg/cTg)	Rv1394c	cyp132	cytochrome P450 Cyp132
1573660	0	T	SNP	G	109	118	224	99.56	228	Arg66Ser (aga/agC)	Rv1396c	PE_PGRS25	PE-PGRS family protein PE_PGRS25
1579476	0	T	SNP	C	76	119	180	100	195	Leu622Leu (ttg/Ctg)	Rv1402	priA	primosomal protein N'
1588778	0	C	SNP	G	69	106	169	97.77	179	Ser71Cys (tcc/tGc)	Rv1412	ribC	riboflavin synthase
1588899	0	G	SNP	T	83	103	179	100	186	Ala111Ala (gcg/gcT)	Rv1412	ribC	riboflavin synthase
1593331	0	G	SNP	A	65	52	111	99.15	118
1595342	0	T	SNP	C	79	99	170	99.44	179	Val434Ala (gtg/gCg)	Rv1420	uvrC	excinuclease ABC subunit UvrC
1599557	0	C	SNP	G	87	39	122	100	126	Arg33Thr (agg/aCg)	Rv1424c	-	membrane protein
1608276	0	A	SNP	C	43	39	82	98.8	83	Asn65Thr (aac/aCc)	Rv1431	-	hypothetical protein
1609010	0	G	SNP	C	37	50	82	96.67	90	Gly310Arg (ggg/Cgg)	Rv1431	-	hypothetical protein
1609840	0	A	SNP	G	144	107	240	100	251	Pro586Pro (cca/ccG)	Rv1431	-	hypothetical protein
1613035	0	T	SNP	C	46	61	107	100	107
1614143	0	G	SNP	A	48	75	120	100	123	Leu279Leu (ctg/ctA)	Rv1436	gap	glyceraldehyde 3-phosphate dehydrogenase
1618978	0	T	SNP	C	153	124	267	100	277	Asp236Gly (gat/gGt)	Rv1441c	PE_PGRS26	PE-PGRS family protein PE_PGRS26
1624791	0	C	SNP	G	124	112	232	99.58	237	Arg192Pro (cga/cCa)	Rv1446c	opcA	OXPP cycle protein OpcA
1627351	0	T	SNP	C	57	45	102	100	102	Thr244Ala (acc/Gcc)	Rv1448c	tal	transaldolase
1630148	0	A	SNP	C	50	79	122	100	129	Tyr18Asp (tac/Gac)	Rv1449c	tkt	transketolase
1634094	0	G	Del	GAP	75	78	151	75.37	203		Rv1450c	PE_PGRS27	PE-PGRS family protein PE_PGRS27
1634095	0	G	Del	GAP	75	78	151	77.27	198		Rv1450c	PE_PGRS27	PE-PGRS family protein PE_PGRS27
1634096	0	C	Del	GAP	75	78	151	79.27	193		Rv1450c	PE_PGRS27	PE-PGRS family protein PE_PGRS27
1634097	0	C	Del	GAP	75	78	151	80.1	191		Rv1450c	PE_PGRS27	PE-PGRS family protein PE_PGRS27
1634098	0	C	Del	GAP	75	78	151	82.7	185		Rv1450c	PE_PGRS27	PE-PGRS family protein PE_PGRS27
1634099	0	C	Del	GAP	75	77	150	82.61	184		Rv1450c	PE_PGRS27	PE-PGRS family protein PE_PGRS27
1634100	0	A	Del	GAP	75	77	150	83.98	181		Rv1450c	PE_PGRS27	PE-PGRS family protein PE_PGRS27
1634550	0	G	SNP	A	6	5	10	91.67	12	Gly26Gly (ggc/ggT)	Rv1450c	PE_PGRS27	PE-PGRS family protein PE_PGRS27
1634609	0	C	SNP	T	36	61	93	98.98	98	Ala7Thr (gcc/Acc)	Rv1450c	PE_PGRS27	PE-PGRS family protein PE_PGRS27
1634610	0	C	SNP	T	35	57	91	98.92	93	Val6Val (gtg/gtA)	Rv1450c	PE_PGRS27	PE-PGRS family protein PE_PGRS27
1636172	1	T	Ins	C	116	28	144	75.79	144		Rv1452c	PE_PGRS28	PE-PGRS family protein PE_PGRS28
1636172	2	T	Ins	C	116	28	144	75.79	144		Rv1452c	PE_PGRS28	PE-PGRS family protein PE_PGRS28
1636172	3	T	Ins	G	115	28	143	75.26	144		Rv1452c	PE_PGRS28	PE-PGRS family protein PE_PGRS28
1636826	0	C	SNP	A	113	176	284	95.7	302	Gly468Gly (ggg/ggT)	Rv1452c	PE_PGRS28	PE-PGRS family protein PE_PGRS28
1637694	0	C	Del	GAP	125	64	181	79.41	238		Rv1452c	PE_PGRS28	PE-PGRS family protein PE_PGRS28
1637695	0	C	Del	GAP	125	64	181	80.08	236		Rv1452c	PE_PGRS28	PE-PGRS family protein PE_PGRS28
1637696	0	G	Del	GAP	125	64	181	80.77	234		Rv1452c	PE_PGRS28	PE-PGRS family protein PE_PGRS28
1637697	0	G	Del	GAP	125	64	181	80.77	234		Rv1452c	PE_PGRS28	PE-PGRS family protein PE_PGRS28
1637698	0	C	Del	GAP	125	64	181	80.43	235		Rv1452c	PE_PGRS28	PE-PGRS family protein PE_PGRS28
1637699	0	C	Del	GAP	125	64	181	80.77	234		Rv1452c	PE_PGRS28	PE-PGRS family protein PE_PGRS28
1637700	0	C	Del	GAP	124	64	181	82.82	227		Rv1452c	PE_PGRS28	PE-PGRS family protein PE_PGRS28
1637701	0	C	Del	GAP	123	64	181	83.11	225		Rv1452c	PE_PGRS28	PE-PGRS family protein PE_PGRS28
1637702	0	A	Del	GAP	123	64	181	84.23	222		Rv1452c	PE_PGRS28	PE-PGRS family protein PE_PGRS28
1638182	0	C	SNP	T	77	167	239	97.99	249	Ser16Ser (tcg/tcA)	Rv1452c	PE_PGRS28	PE-PGRS family protein PE_PGRS28
1638183	0	G	SNP	A	71	167	234	97.94	243	Ser16Leu (tcg/tTg)	Rv1452c	PE_PGRS28	PE-PGRS family protein PE_PGRS28
1638188	0	C	SNP	T	73	166	234	99.17	241	Ala14Ala (gcg/gcA)	Rv1452c	PE_PGRS28	PE-PGRS family protein PE_PGRS28
1638191	0	C	SNP	G	73	166	232	97.95	244	Ala13Ala (gcg/gcC)	Rv1452c	PE_PGRS28	PE-PGRS family protein PE_PGRS28
1638194	0	G	SNP	C	73	172	240	98.79	248	Ala12Ala (gcc/gcG)	Rv1452c	PE_PGRS28	PE-PGRS family protein PE_PGRS28
1639594	0	C	SNP	A	104	81	182	99.46	186	Pro405Gln (cca/cAa)	Rv1453	-	transcriptional activator protein
1645802	0	T	SNP	C	115	83	188	98.51	201	Lys113Glu (aaa/Gaa)	Rv1459c	-	alpha-(1->6)-mannopyranosyltransferase
1650072	0	A	SNP	G	142	115	248	98.47	261	Asn183Asp (aac/Gac)	Rv1462	-	hypothetical protein
1650406	0	C	SNP	A	100	95	190	100	195	Thr294Asn (acc/aAc)	Rv1462	-	hypothetical protein
1673425	0	C	SNP	T	53	75	126	98.46	130					isoniazid (INH)		isoniazid (INH)
1676290	0	C	SNP	A	98	118	214	99.08	218	Lys198Asn (aag/aaT)	Rv1486c	-	hypothetical protein
1676880	0	A	SNP	G	108	78	183	99.47	187	Trp2Arg (tgg/Cgg)	Rv1486c	-	hypothetical protein
1681147	0	G	SNP	A	78	43	118	100	121
1688300	0	T	SNP	C	122	104	217	100	226	Phe120Phe (ttt/ttC)	Rv1497	lipL	esterase LipL
1689349	0	C	SNP	T	44	93	134	99.28	138	Arg191His (cgc/cAc)	Rv1498c	-	methyltransferase
1692141	0	A	SNP	C	25	26	47	100	51	Ile84Ile (ata/atC)	Rv1501	-	hypothetical protein
1692960	0	T	SNP	C	29	26	53	100	55	Ser13Pro (tcg/Ccg)	Rv1502	-	hypothetical protein
1693561	0	A	SNP	G	29	16	44	100	45	Tyr213Cys (tac/tGc)	Rv1502	-	hypothetical protein
1698911	0	G	SNP	A	56	35	89	100	91	Gly328Gly (ggc/ggT)	Rv1508c	-	membrane protein
1699849	0	G	SNP	A	36	46	78	98.8	83	Pro16Ser (ccg/Tcg)	Rv1508c	-	membrane protein
1706119	0	T	SNP	C	52	34	85	100	86	Ser159Ser (tca/tcG)	Rv1514c	-	glycosyltransferase
1708792	0	T	SNP	C	74	113	184	100	187
1709432	0	C	SNP	T	49	85	132	100	134	Leu188Phe (ctc/Ttc)	Rv1517	-	hypothetical protein
1713192	0	A	SNP	G	39	22	57	98.39	62	Val297Val (gta/gtG)	Rv1521	fadD25	fatty-acid--CoA ligase FadD25
1713923	0	A	SNP	G	36	38	74	100	74	His541Arg (cac/cGc)	Rv1521	fadD25	fatty-acid--CoA ligase FadD25
1716472	0	A	SNP	G	63	37	94	100	100	Ser381Pro (tcc/Ccc)	Rv1522c	mmpL12	transmembrane transport protein MmpL12
1728837	0	A	SNP	G	31	34	63	100	65
1735739	0	T	SNP	C	42	42	79	97.67	86
1743706	0	G	SNP	A	55	49	103	100	104	Glu288Lys (gag/Aag)	Rv1540	-	RNA pseudouridine synthase
1748439	0	C	SNP	T	84	68	150	98.06	155	Thr249Ile (acc/aTc)	Rv1547	dnaE1	DNA polymerase III subunit alpha
1749581	0	C	SNP	T	93	83	171	98.32	179	Arg630Cys (cgc/Tgc)	Rv1547	dnaE1	DNA polymerase III subunit alpha
1752561	0	T	SNP	C	105	79	178	100	184	Asp258Gly (gac/gGc)	Rv1548c	PPE21	PPE family protein PPE21
1753519	1	G	Ins	C	54	90	144	86.75	144
1759252	0	G	SNP	T	55	51	104	100	106	Ser524Ser (tcg/tcT)	Rv1552	frdA	fumarate reductase flavoprotein subunit		phylo (not 4,9)
1760292	0	A	SNP	G	91	89	173	100	180	Met40Val (atg/Gtg)	Rv1554	frdC	fumarate reductase membrane anchor subunit
1761765	0	G	SNP	A	39	45	82	97.67	86	Gly8Ser (ggc/Agc)	Rv1557	mmpL6	transmembrane transport protein MmpL6
1763482	0	G	SNP	A	60	93	149	99.35	154	Gly19Arg (ggg/Agg)	Rv1559	ilvA	threonine dehydratase IlvA
1764225	0	C	SNP	T	68	133	196	98.05	205	Ala266Ala (gcc/gcT)	Rv1559	ilvA	threonine dehydratase IlvA
1767188	0	C	Del	GAP	76	72	143	95.48	155		Rv1563c	treY	maltooligosyl trehalose synthase
1767189	0	G	Del	GAP	76	72	143	95.48	155		Rv1563c	treY	maltooligosyl trehalose synthase
1767190	0	G	Del	GAP	76	72	143	96.73	153		Rv1563c	treY	maltooligosyl trehalose synthase
1767191	0	C	Del	GAP	76	72	143	96.73	153		Rv1563c	treY	maltooligosyl trehalose synthase
1767192	0	C	Del	GAP	76	72	143	96.73	153		Rv1563c	treY	maltooligosyl trehalose synthase
1767193	0	G	SNP	T	75	70	143	96.67	150	Pro747Gln (ccg/cAg)	Rv1563c	treY	maltooligosyl trehalose synthase
1768037	0	C	SNP	T	71	88	156	96.36	165	Ala466Thr (gcc/Acc)	Rv1563c	treY	maltooligosyl trehalose synthase
1778430	0	T	SNP	C	193	164	344	100	357	Met191Thr (atg/aCg)	Rv1570	bioD	ATP-dependent dethiobiotin synthetase BioD
1779370	0	G	SNP	C	114	71	180	100	185	Thr19Thr (acg/acC)	Rv1573	-	phage protein
1780586	1	C	Ins	G	62	80	142	96.6	142		Rv1575	-	phage protein
1780686	0	A	SNP	G	66	76	137	98.61	144	Val460Ala (gtg/gCg)	Rv1576c	-	phage capsid protein
1781251	0	C	SNP	T	92	93	184	99.46	186	Glu272Lys (gag/Aag)	Rv1576c	-	phage capsid protein
1781811	0	T	SNP	C	109	146	248	98.08	260	Asp85Gly (gac/gGc)	Rv1576c	-	phage capsid protein
1784234	0	G	SNP	A	78	96	172	98.31	177	Ala23Val (gcg/gTg)	Rv1581c	-	phage protein
1784238	0	A	Del	GAP	81	96	176	98.88	179		Rv1581c	-	phage protein
1789933	0	G	SNP	A	68	53	120	98.37	123
1792777	0	T	SNP	C	57	59	113	98.31	118	Ile322Val (att/Gtt)	Rv1592c	-	hypothetical protein
1792778	0	T	SNP	C	55	60	112	98.29	117	Glu321Glu (gaa/gaG)	Rv1592c	-	hypothetical protein
1798355	0	G	SNP	A	81	89	164	99.42	171	Gly21Asp (ggt/gAt)	Rv1597	-	hypothetical protein
1802047	0	C	SNP	G	84	71	152	100	155	Gln5Glu (cag/Gag)	Rv1601	hisB	imidazole glycerol-phosphate dehydratase
1803265	0	G	SNP	A	78	76	151	100	154	Ser201Asn (agc/aAc)	Rv1602	hisH	imidazole glycerol phosphate synthase subunit HisH
1804409	0	C	SNP	A	83	92	174	100	175	Pro124Gln (cca/cAa)	Rv1604	impA	inositol-monophosphatase ImpA
1811375	0	G	SNP	T	61	75	134	100	136	Gly83Gly (ggg/ggT)	Rv1612	trpB	tryptophan synthase subunit beta
1812448	0	C	SNP	T	66	62	121	98.46	130	Tyr30Tyr (tac/taT)	Rv1613	trpA	tryptophan synthase subunit alpha
1817976	0	A	SNP	T	57	58	107	100	115	His121Leu (cac/cTc)	Rv1618	tesB1	acyl-CoA thioesterase TesB
1818286	0	C	SNP	T	50	54	104	99.05	105	Gly224Gly (ggc/ggT)	Rv1618	tesB1	acyl-CoA thioesterase TesB
1827468	0	C	SNP	A	81	84	163	98.8	167	Val160Leu (gtg/Ttg)	Rv1625c	cya	adenylyl cyclase
1831300	0	G	SNP	A	151	67	218	99.54	219	Glu212Glu (gag/gaA)	Rv1629	polA	DNA polymerase I
1832509	0	C	SNP	G	111	96	203	100	207	Thr615Thr (acc/acG)	Rv1629	polA	DNA polymerase I
1833025	0	C	SNP	T	108	100	203	100	208	Asp787Asp (gac/gaT)	Rv1629	polA	DNA polymerase I
1836286	0	G	SNP	C	128	104	226	99.15	234
1836417	0	C	SNP	A	98	109	202	98.57	210	Gly138Gly (ggg/ggT)	Rv1632c	-	hypothetical protein
1839759	0	G	SNP	C	128	141	261	99.63	270	Gly198Arg (ggg/Cgg)	Rv1634	-	multidrug-efflux transporter
1841547	0	C	SNP	T	65	64	126	98.47	131	Pro232Pro (ccg/ccA)	Rv1635c	-	mannosyltransferase
1847919	0	C	SNP	G	107	70	169	100	177	Thr180Thr (acg/acC)	Rv1639c	-	hypothetical protein
1849609	0	T	SNP	C	69	56	119	99.21	126	Arg809Arg (cga/cgG)	Rv1640c	lysX	bifunctional lysine--tRNA ligase/phosphatidylglycerol lysyltransferase
1852877	0	A	SNP	C	105	104	197	98.12	213	_202Ser (tag/tCg)	Rv1641	infC	initiation factor IF-3
1854300	0	T	SNP	C	128	147	265	99.64	276	Leu232Pro (ctg/cCg)	Rv1644	tsnR	23S rRNA methyltransferase TsnR
1856617	0	C	SNP	T	53	46	95	99	100	Thr285Ile (aca/aTa)	Rv1646	PE17	PE family protein PE17
1856777	0	G	SNP	C	104	41	140	100	145	Ala2Pro (gcg/Ccg)	Rv1647	-	adenylate cyclase
1859559	0	C	SNP	A	48	62	107	99.1	111	Ala276Asp (gcc/gAc)	Rv1649	pheS	phenylalanine--tRNA ligase subunit alpha
1863473	0	C	SNP	G	165	148	297	97.2	322	Gly637Ala (ggc/gCc)	Rv1651c	PE_PGRS30	PE-PGRS family protein PE_PGRS30
1863584	0	G	SNP	T	148	182	317	99.4	332	Thr600Asn (acc/aAc)	Rv1651c	PE_PGRS30	PE-PGRS family protein PE_PGRS30
1864428	0	C	SNP	T	126	136	254	98.13	267	Val319Met (gtg/Atg)	Rv1651c	PE_PGRS30	PE-PGRS family protein PE_PGRS30
1872924	0	C	SNP	T	155	131	279	100	286	Leu96Leu (ctg/Ttg)	Rv1659	argH	argininosuccinate lyase
1873700	0	G	SNP	A	124	104	225	100	228	Leu354Leu (ctg/ctA)	Rv1659	argH	argininosuccinate lyase
1883922	0	G	SNP	C	73	93	163	99.4	167	Arg740Pro (cgg/cCg)	Rv1662	pks8	polyketide synthase
1885772	0	G	SNP	A	62	80	135	100	142	Ala1357Thr (gcc/Acc)	Rv1662	pks8	polyketide synthase
1894300	1	G	Ins	G	100	71	171	85.07	171
1894300	2	G	Ins	T	100	71	171	85.07	171
1894300	3	G	Ins	C	99	71	170	84.58	171
1894300	4	G	Ins	T	100	71	171	85.07	171
1894300	5	G	Ins	T	100	71	171	85.07	171
1894300	6	G	Ins	G	100	71	171	85.07	171
1894300	7	G	Ins	C	99	71	170	84.58	171
1894300	8	G	Ins	C	100	70	170	84.58	171
1894300	9	G	Ins	G	100	70	170	84.58	171
1894300	10	G	Ins	C	99	71	170	84.58	171
1894422	0	A	SNP	G	134	124	248	100	258
1901493	0	T	SNP	C	71	71	138	100	142	Ser149Ser (agt/agC)	Rv1676	-	hypothetical protein
1907296	0	G	SNP	C	35	31	62	100	66	Ala298Ala (gcg/gcC)	Rv1682	-	hypothetical protein
1908598	0	G	SNP	A	100	63	158	99.39	164	Arg335Arg (cgg/cgA)	Rv1683	-	bifunctional long-chain acyl-CoA synthase/lipase
1915401	0	A	SNP	G	54	30	82	96.55	87
1916137	0	A	SNP	G	133	84	211	100	217	Leu63Leu (cta/ctG)	Rv1691	-	hypothetical protein
1917972	0	A	SNP	G	135	110	241	99.59	246	Leu11Leu (cta/ctG)	Rv1694	tlyA	16S/23S rRNA (cytidine-2'-O)-methyltransferase TlyA			capreomycin (CPR)
1925136	0	G	SNP	A	36	57	90	95.88	97	Val436Val (gtg/gtA)	Rv1699	pyrG	CTP synthase
1926029	0	T	SNP	C	91	73	158	100	164	Tyr150His (tat/Cat)	Rv1700	-	NUDIX hydrolase
1927329	0	C	SNP	A	88	53	136	100	141	Arg416Leu (cgc/cTc)	Rv1702c	-	hypothetical protein
1931179	0	C	SNP	A	79	54	127	100	133	Arg93Leu (cgg/cTg)	Rv1704c	cycA	D-serine/alanine/glycine transporter protein CycA
1931718	0	G	SNP	C	105	106	203	100	211	Leu313Val (ctg/Gtg)	Rv1705c	PPE22	PPE family protein PPE22
1931979	0	C	SNP	T	147	91	224	97.94	243	Ala226Thr (gcc/Acc)	Rv1705c	PPE22	PPE family protein PPE22
1933988	0	G	SNP	A	35	33	68	100	68
1944107	0	A	SNP	G	126	89	212	99.54	216	Ser178Gly (agt/Ggt)	Rv1716	-	hypothetical protein
1944402	0	T	SNP	C	106	123	215	97.86	234	Val276Ala (gtc/gCc)	Rv1716	-	hypothetical protein
1946999	0	T	SNP	G	55	78	125	97.08	137
1950767	0	T	SNP	C	45	50	92	100	95	Lys95Lys (aaa/aaG)	Rv1724c	-	hypothetical protein
1952743	0	G	SNP	A	102	104	203	98.56	209	Val298Met (gtg/Atg)	Rv1726	-	oxidoreductase
1954971	0	T	SNP	G	82	60	136	99.3	143	Asp200Ala (gac/gCc)	Rv1729c	-	S-adenosylmethionine-dependentmethyltransferase
1960284	0	C	SNP	A	117	118	234	100	235	Gln68His (cag/caT)	Rv1733c	-	transmembrane protein
1967237	0	C	SNP	A	88	69	157	100	157	Arg134Leu (cga/cTa)	Rv1739c	-	sulfate ABC transporter permease
1971725	0	G	SNP	C	81	90	166	98.28	174	Arg89Arg (cgc/cgG)	Rv1745c	idi	isopentenyl-diphosphate delta-isomerase
1972901	0	C	SNP	T	140	79	213	98.65	222	Ala255Val (gcg/gTg)	Rv1746	pknF	serine/threonine-protein kinase PknF
1977646	0	G	SNP	A	57	59	114	96.67	120	Ala80Ala (gcc/gcT)	Rv1749c	-	integral membrane protein
1983195	0	A	SNP	G	6	8	14	87.5	16	Gly527Gly (ggt/ggC)	Rv1753c	PPE24	PPE family protein PPE24
1983198	0	C	SNP	G	9	8	15	89.47	19	Val526Val (gtg/gtC)	Rv1753c	PPE24	PPE family protein PPE24
1983313	0	T	SNP	G	68	121	181	98.44	192	Asn488Thr (aac/aCc)	Rv1753c	PPE24	PPE family protein PPE24
1990883	0	G	SNP	T	9	10	19	90.48	21	Gly565Gly (ggc/ggA)	Rv1759c	wag22	PE-PGRS family protein Wag22
1990888	0	C	SNP	T	9	10	18	90.48	21	Ala564Thr (gcc/Acc)	Rv1759c	wag22	PE-PGRS family protein Wag22
1990892	0	A	SNP	C	8	10	18	90	20	Gly562Gly (ggt/ggG)	Rv1759c	wag22	PE-PGRS family protein Wag22
1990897	0	C	SNP	A	9	10	19	90.48	21	Ala561Ser (gcc/Tcc)	Rv1759c	wag22	PE-PGRS family protein Wag22
1990924	0	A	SNP	G	9	8	16	89.47	19	Leu552Leu (ttg/Ctg)	Rv1759c	wag22	PE-PGRS family protein Wag22
1990928	0	G	SNP	C	9	8	15	89.47	19	Gly550Gly (ggc/ggG)	Rv1759c	wag22	PE-PGRS family protein Wag22
1990937	0	A	SNP	C	4	5	9	81.82	11	Gly547Gly (ggt/ggG)	Rv1759c	wag22	PE-PGRS family protein Wag22
1992751	0	T	SNP	A	37	73	108	100	110
1993561	0	T	SNP	C	115	63	174	99.44	179	Cys137Arg (tgt/Cgt)	Rv1760	-	diacylglycerol acyltransferase
1993808	0	A	SNP	T	85	118	200	100	203	Glu219Val (gag/gTg)	Rv1760	-	diacylglycerol acyltransferase
1995528	0	A	SNP	G	62	54	112	100	116	His105His (cat/caC)	Rv1762c	-	hypothetical protein
2003252	0	C	SNP	T	110	127	232	100	237	Ala209Ala (gcc/gcT)	Rv1769	-	hypothetical protein
2003827	0	A	SNP	C	86	75	154	100	161	Asp401Ala (gac/gCc)	Rv1769	-	hypothetical protein
2010614	0	G	SNP	A	36	48	82	97.67	86
2010880	0	T	SNP	G	44	35	77	100	79	Gly75Gly (ggt/ggG)	Rv1777	cyp144	cytochrome P450 Cyp144
2011568	0	G	SNP	C	56	59	111	100	115	Glu305Gln (gag/Cag)	Rv1777	cyp144	cytochrome P450 Cyp144
2012992	0	C	SNP	T	87	64	146	97.42	155	Glu496Glu (gag/gaA)	Rv1779c	-	integral membrane protein
2022868	0	T	SNP	C	111	137	235	100	248	Ser1204Ser (agt/agC)	Rv1783	eccC5	ESX-5 type VII secretion system protein EccC5
2023628	0	C	SNP	G	69	58	125	100	127	Gly334Ala (gga/gCa)	Rv1785c	cyp143	cytochrome P450 Cyp143
2025977	0	C	SNP	G	113	79	185	100	192	Thr226Arg (acg/aGg)	Rv1787	PPE25	PPE family protein PPE25
2030634	0	G	SNP	C	46	44	87	96.77	93
2034676	0	C	SNP	T	50	75	122	100	125	Ile316Ile (atc/atT)	Rv1796	mycP5	membrane-anchored mycosin MycP
2045310	0	A	SNP	G	124	162	274	100	286	Ile511Ile (att/atC)	Rv1803c	PE_PGRS32	PE-PGRS family protein PE_PGRS32
2049065	0	T	SNP	C	81	115	187	100	196
2049097	0	G	SNP	C	79	109	184	100	188
2050822	0	G	SNP	C	120	90	204	99.06	212	Gly301Ala (gga/gCa)	Rv1808	PPE32	PPE family protein PPE32
2051142	0	G	SNP	T	64	109	169	98.3	176	Ala408Ser (gcg/Tcg)	Rv1808	PPE32	PPE family protein PPE32
2051345	0	G	SNP	A	114	85	192	97.55	204	Gly22Ser (ggt/Agt)	Rv1809	PPE33	PPE family protein PPE33
2051746	0	T	SNP	C	115	123	230	99.58	239	Ala155Ala (gct/gcC)	Rv1809	PPE33	PPE family protein PPE33
2052035	0	G	SNP	T	86	89	172	100	175	Val252Leu (gtg/Ttg)	Rv1809	PPE33	PPE family protein PPE33
2055271	0	A	SNP	G	90	110	194	100	200	Leu30Pro (cta/cCa)	Rv1812c	-	dehydrogenase
2056184	0	C	SNP	T	27	28	54	100	55
2057774	0	A	SNP	T	48	39	86	98.86	88	Ile83Phe (atc/Ttc)	Rv1815	-	hypothetical protein
2058950	0	C	Del	GAP	46	62	107	95.58	113		Rv1816	-	HTH-type transcriptional regulator
2061865	0	G	Del	GAP	22	27	47	81.67	60		Rv1818c	PE_PGRS33	PE-PGRS family protein PE_PGRS33
2061866	0	G	Del	GAP	22	27	47	90.74	54		Rv1818c	PE_PGRS33	PE-PGRS family protein PE_PGRS33
2061867	0	T	Del	GAP	22	27	47	92.45	53		Rv1818c	PE_PGRS33	PE-PGRS family protein PE_PGRS33
2061868	0	G	Del	GAP	22	27	47	94.23	52		Rv1818c	PE_PGRS33	PE-PGRS family protein PE_PGRS33
2061869	0	A	Del	GAP	22	27	47	92.45	53		Rv1818c	PE_PGRS33	PE-PGRS family protein PE_PGRS33
2061870	0	C	Del	GAP	22	27	47	94.23	52		Rv1818c	PE_PGRS33	PE-PGRS family protein PE_PGRS33
2061871	0	A	Del	GAP	22	28	48	96.15	52		Rv1818c	PE_PGRS33	PE-PGRS family protein PE_PGRS33
2061872	0	T	Del	GAP	22	28	48	96.15	52		Rv1818c	PE_PGRS33	PE-PGRS family protein PE_PGRS33
2061873	0	T	Del	GAP	22	28	48	96.15	52		Rv1818c	PE_PGRS33	PE-PGRS family protein PE_PGRS33
2061874	0	A	Del	GAP	22	28	48	96.15	52		Rv1818c	PE_PGRS33	PE-PGRS family protein PE_PGRS33
2061875	0	G	Del	GAP	22	28	48	96.15	52		Rv1818c	PE_PGRS33	PE-PGRS family protein PE_PGRS33
2061876	0	T	Del	GAP	22	28	48	96.15	52		Rv1818c	PE_PGRS33	PE-PGRS family protein PE_PGRS33
2061877	0	G	Del	GAP	22	27	47	94.23	52		Rv1818c	PE_PGRS33	PE-PGRS family protein PE_PGRS33
2061878	0	C	Del	GAP	22	27	47	94.23	52		Rv1818c	PE_PGRS33	PE-PGRS family protein PE_PGRS33
2061879	0	C	Del	GAP	22	27	47	96.08	51		Rv1818c	PE_PGRS33	PE-PGRS family protein PE_PGRS33
2061880	0	G	Del	GAP	22	27	47	94.23	52		Rv1818c	PE_PGRS33	PE-PGRS family protein PE_PGRS33
2061881	0	G	Del	GAP	22	27	47	94.23	52		Rv1818c	PE_PGRS33	PE-PGRS family protein PE_PGRS33
2061958	0	A	SNP	G	116	153	255	98.53	273	Ala239Ala (gct/gcC)	Rv1818c	PE_PGRS33	PE-PGRS family protein PE_PGRS33
2067908	0	A	SNP	C	128	68	191	98.49	199	Glu484Asp (gaa/gaC)	Rv1821	secA2	protein translocase subunit SecA
2074754	0	C	SNP	T	45	75	115	99.17	121
2087652	0	C	SNP	T	57	53	108	100	110	Arg87Arg (cgg/cgA)	Rv1839c	vapB13	antitoxin VapB13
2094912	0	C	Del	GAP	58	75	131	89.26	149		Rv1844c	gnd1	6-phosphogluconate dehydrogenase
2094913	0	A	Del	GAP	58	75	131	90.48	147		Rv1844c	gnd1	6-phosphogluconate dehydrogenase
2094914	0	G	Del	GAP	58	75	131	91.1	146		Rv1844c	gnd1	6-phosphogluconate dehydrogenase
2094915	0	C	Del	GAP	58	75	131	91.72	145		Rv1844c	gnd1	6-phosphogluconate dehydrogenase
2094916	0	G	Del	GAP	58	75	131	91.1	146		Rv1844c	gnd1	6-phosphogluconate dehydrogenase
2094917	0	T	Del	GAP	58	75	131	91.72	145		Rv1844c	gnd1	6-phosphogluconate dehydrogenase
2095032	0	G	SNP	C	87	73	154	98.77	162	His53Asp (cac/Gac)	Rv1844c	gnd1	6-phosphogluconate dehydrogenase
2096186	0	A	SNP	G	120	112	229	99.57	233	Thr138Thr (act/acC)	Rv1846c	blaI	transcriptional repressor BlaI
2108141	0	T	SNP	C	93	135	216	100	228	Phe136Leu (ttc/Ctc)	Rv1860	apa	hypothetical protein
2108890	0	A	SNP	C	80	115	192	100	195
2109114	0	C	SNP	T	67	72	133	97.89	142
2109523	1	C	Ins	G	101	85	186	93	187
2116363	0	T	SNP	C	91	130	208	98.66	224	Ser200Ser (agt/agC)	Rv1867	-	hypothetical protein
2116903	0	C	SNP	T	72	110	175	100	182	Gly380Gly (ggc/ggT)	Rv1867	-	hypothetical protein
2122976	0	C	SNP	G	68	91	154	100	159	Gly59Ala (ggt/gCt)	Rv1872c	lldD2	L-lactate dehydrogenase
2123169	0	T	SNP	G	55	80	128	100	135
2128870	0	A	SNP	G	80	87	162	100	167	Leu283Leu (cta/ctG)	Rv1878	glnA3	glutamine synthetase GlnA
2133468	1	T	Ins	T	60	40	100	85.47	100		Rv1883c	-	hypothetical protein
2133468	2	T	Ins	C	60	40	100	85.47	100		Rv1883c	-	hypothetical protein
2133468	3	T	Ins	G	60	38	98	83.76	100		Rv1883c	-	hypothetical protein
2133468	4	T	Ins	C	60	40	100	85.47	100		Rv1883c	-	hypothetical protein
2133468	5	T	Ins	A	60	40	100	85.47	100		Rv1883c	-	hypothetical protein
2133468	6	T	Ins	T	60	39	99	84.62	100		Rv1883c	-	hypothetical protein
2133468	7	T	Ins	G	59	40	99	84.62	100		Rv1883c	-	hypothetical protein
2133468	8	T	Ins	C	59	40	99	84.62	99		Rv1883c	-	hypothetical protein
2133468	9	T	Ins	C	59	40	99	84.62	99		Rv1883c	-	hypothetical protein
2133468	10	T	Ins	G	58	40	98	83.76	98		Rv1883c	-	hypothetical protein
2133468	11	T	Ins	T	58	39	97	82.91	98		Rv1883c	-	hypothetical protein
2133468	12	T	Ins	C	58	40	98	83.76	98		Rv1883c	-	hypothetical protein
2135870	0	T	SNP	C	40	83	123	100	123
2137521	1	A	Ins	C	34	49	83	75.45	83
2137521	2	A	Ins	T	34	49	83	75.45	83
2137521	3	A	Ins	C	34	49	83	75.45	83
2137521	4	A	Ins	C	34	49	83	75.45	83
2137521	5	A	Ins	G	34	49	83	75.45	83
2137521	6	A	Ins	A	34	49	83	75.45	83
2137521	7	A	Ins	T	34	49	83	75.45	83
2137521	8	A	Ins	C	34	49	83	75.45	83
2137521	9	A	Ins	A	34	49	83	75.45	83
2137521	10	A	Ins	C	34	49	83	75.45	83
2138453	0	C	SNP	T	87	42	126	100	129
2142250	0	C	SNP	T	45	65	108	96.49	114
2143328	0	G	Del	GAP	42	118	152	99.38	161		Rv1895	-	zinc-binding alcohol dehydrogenase
2147022	0	A	SNP	C	88	78	155	99.4	167	Ile204Met (att/atG)	Rv1900c	lipJ	lignin peroxidase LipJ
2151780	0	G	SNP	T	111	54	161	99.4	166	Gln206Lys (caa/Aaa)	Rv1905c	aao	D-amino acid oxidase
2153184	0	T	SNP	G	65	87	151	98.7	154
2154724	0	C	SNP	A	51	45	96	97.96	98	Arg463Leu (cgg/cTg)	Rv1908c	katG	catalase-peroxidase		phylo (not Euro-American, M. africanum, M. bovis, M . canettii, M. caprae, M. Microti, M. pinipedii, Beijing, Delhi/CAS, EAI, 4)	isoniazid (INH)
2155679	0	G	SNP	T	109	75	181	100	184	Arg145Ser (cgc/Agc)	Rv1908c	katG	catalase-peroxidase			isoniazid (INH)
2158109	0	T	SNP	C	79	67	139	99.32	147	Asp328Gly (gac/gGc)	Rv1912c	fadB5	oxidoreductase FadB
2158905	0	C	SNP	A	97	100	192	98.99	199	Gly63_ (gga/Tga)	Rv1912c	fadB5	oxidoreductase FadB
2159648	0	C	SNP	A	70	63	129	97.08	137	Ala153Glu (gca/gAa)	Rv1913	-	hypothetical protein
2160998	0	G	SNP	A	100	95	190	99.49	196	Gly179Asp (ggc/gAc)	Rv1915	aceAa	isocitrate lyase AceAa
2161343	1	G	Ins	T	104	88	192	94.12	192		Rv1915	aceAa	isocitrate lyase AceAa
2163790	0	A	SNP	C	15	14	28	100	29	Pro1174Pro (cct/ccG)	Rv1917c	PPE34	PPE family protein PPE34
2165286	0	A	SNP	C	34	38	69	98.63	73	Ser676Ala (tca/Gca)	Rv1917c	PPE34	PPE family protein PPE34
2165503	0	T	SNP	A	15	20	28	89.74	39	Ala603Ala (gca/gcT)	Rv1917c	PPE34	PPE family protein PPE34
2167310	0	A	SNP	G	58	111	163	99.41	170	Met1Thr (atg/aCg)	Rv1917c	PPE34	PPE family protein PPE34
2167926	0	A	SNP	G	48	52	99	100	100	Leu896Ser (ttg/tCg)	Rv1918c	PPE35	PPE family protein PPE35
2172526	0	A	SNP	C	46	71	114	99.15	118	_424Gly (tga/Gga)	Rv1921c	lppF	lipoprotein LppF
2173860	0	A	SNP	C	56	51	105	99.07	108
2179010	0	T	SNP	C	54	108	153	100	162	Thr143Ala (acc/Gcc)	Rv1926c	mpt63	immunogenic protein Mpt63
2179236	0	G	SNP	A	59	82	139	100	141	Pro67Pro (ccc/ccT)	Rv1926c	mpt63	immunogenic protein Mpt63
2184940	0	G	SNP	A	98	106	201	98.55	207	Ser6Ser (agc/agT)	Rv1933c	fadE18	acyl-CoA dehydrogenase FadE18
2186127	0	G	SNP	A	120	143	254	99.62	264	Ala21Val (gcc/gTc)	Rv1934c	fadE17	acyl-CoA dehydrogenase FadE17
2186236	0	C	SNP	T	80	128	202	99.52	209	Pro308Pro (ccg/ccA)	Rv1935c	echA13	enoyl-CoA hydratase EchA13
2187587	0	G	SNP	C	77	66	141	100	143	Gln68His (cag/caC)	Rv1936	-	monooxygenase
2190278	0	T	SNP	G	48	76	118	99.2	125	Tyr595Asp (tac/Gac)	Rv1937	-	oxygenase
2199052	0	C	SNP	G	40	33	72	98.65	74	Gly5Arg (ggt/Cgt)	Rv1948c	-	hypothetical protein
2207591	1	T	Ins	C	87	71	158	95.76	159
2209465	0	G	SNP	A	89	103	187	100	192	Ala47Thr (gcg/Acg)	Rv1966	mce3A	Mce family protein Mce3A
2211826	0	A	SNP	G	115	94	200	99.52	210	Lys67Lys (aaa/aaG)	Rv1968	mce3C	Mce family protein Mce3C
2216345	0	C	SNP	A	84	87	164	98.84	173	Pro363Pro (ccc/ccA)	Rv1971	mce3F	Mce family protein Mce3F
2216443	0	C	SNP	A	78	85	159	100	163	Ala396Glu (gcg/gAg)	Rv1971	mce3F	Mce family protein Mce3F
2220512	0	T	SNP	G	85	75	158	100	160	Ser253Ser (tct/tcG)	Rv1977	-	hypothetical protein
2220941	0	G	Del	GAP	37	58	90	86.36	110		Rv1978	-	hypothetical protein
2220942	0	C	Del	GAP	37	58	90	86.36	110		Rv1978	-	hypothetical protein
2220943	0	C	Del	GAP	37	58	90	86.36	110		Rv1978	-	hypothetical protein
2220944	0	A	Del	GAP	37	58	90	86.36	110		Rv1978	-	hypothetical protein
2220945	0	C	Del	GAP	37	58	90	86.36	110		Rv1978	-	hypothetical protein
2220946	0	G	Del	GAP	37	58	90	86.36	110		Rv1978	-	hypothetical protein
2220947	0	A	Del	GAP	37	58	90	100	95		Rv1978	-	hypothetical protein
2220948	0	T	Del	GAP	37	57	90	100	94		Rv1978	-	hypothetical protein
2221584	0	G	SNP	C	36	29	65	100	65	Ser226Thr (agt/aCt)	Rv1978	-	hypothetical protein
2222052	0	G	SNP	A	21	35	56	96.55	58	Asn371Asn (aac/aaT)	Rv1979c	-	permease
2223293	0	T	SNP	C	32	55	85	98.86	88
2228967	0	A	SNP	G	65	60	119	100	125
2229801	0	C	SNP	G	62	66	127	98.46	130	Pro34Pro (ccg/ccC)	Rv1985c	-	HTH-type transcriptional regulator
2235170	0	A	Del	GAP	13	5	18	94.74	19		Rv1992c	ctpG	cation transporter ATPase G
2235171	0	C	Del	GAP	13	5	18	100	18		Rv1992c	ctpG	cation transporter ATPase G
2235172	0	A	Del	GAP	13	5	18	100	18		Rv1992c	ctpG	cation transporter ATPase G
2235173	0	A	Del	GAP	13	5	18	100	18		Rv1992c	ctpG	cation transporter ATPase G
2235174	0	T	Del	GAP	13	5	18	100	18		Rv1992c	ctpG	cation transporter ATPase G
2235175	0	C	Del	GAP	13	5	18	100	18		Rv1992c	ctpG	cation transporter ATPase G
2235176	0	C	Del	GAP	13	5	18	100	18		Rv1992c	ctpG	cation transporter ATPase G
2235177	0	G	Del	GAP	13	5	18	100	18		Rv1992c	ctpG	cation transporter ATPase G
2235178	0	A	Del	GAP	13	5	18	100	18		Rv1992c	ctpG	cation transporter ATPase G
2235179	0	C	Del	GAP	13	5	18	100	18		Rv1992c	ctpG	cation transporter ATPase G
2235180	0	G	Del	GAP	13	5	18	100	18		Rv1992c	ctpG	cation transporter ATPase G
2235181	0	T	Del	GAP	13	5	18	100	18		Rv1992c	ctpG	cation transporter ATPase G
2235182	0	T	Del	GAP	13	5	18	100	18		Rv1992c	ctpG	cation transporter ATPase G
2235183	0	T	Del	GAP	13	5	18	100	18		Rv1992c	ctpG	cation transporter ATPase G
2235184	0	T	Del	GAP	13	5	18	100	18		Rv1992c	ctpG	cation transporter ATPase G
2235185	0	G	Del	GAP	13	5	18	100	18		Rv1992c	ctpG	cation transporter ATPase G
2235186	0	C	Del	GAP	13	5	18	100	18		Rv1992c	ctpG	cation transporter ATPase G
2235187	0	A	Del	GAP	13	5	18	100	18		Rv1992c	ctpG	cation transporter ATPase G
2235188	0	C	Del	GAP	13	5	18	100	18		Rv1992c	ctpG	cation transporter ATPase G
2235189	0	C	Del	GAP	13	5	18	100	18		Rv1992c	ctpG	cation transporter ATPase G
2235190	0	A	Del	GAP	13	5	18	100	18		Rv1992c	ctpG	cation transporter ATPase G
2235191	0	T	Del	GAP	13	5	18	100	18		Rv1992c	ctpG	cation transporter ATPase G
2235192	0	G	Del	GAP	13	5	18	100	18		Rv1992c	ctpG	cation transporter ATPase G
2235193	0	A	Del	GAP	13	5	18	100	18		Rv1992c	ctpG	cation transporter ATPase G
2235194	0	T	Del	GAP	13	5	18	100	18		Rv1992c	ctpG	cation transporter ATPase G
2235195	0	C	Del	GAP	13	5	18	100	18		Rv1992c	ctpG	cation transporter ATPase G
2235196	0	T	Del	GAP	13	5	18	100	18		Rv1992c	ctpG	cation transporter ATPase G
2235197	0	G	Del	GAP	13	5	18	100	18		Rv1992c	ctpG	cation transporter ATPase G
2235198	0	C	Del	GAP	13	5	18	100	18		Rv1992c	ctpG	cation transporter ATPase G
2235199	0	C	Del	GAP	13	5	18	100	18		Rv1992c	ctpG	cation transporter ATPase G
2235200	0	G	Del	GAP	13	5	18	100	18		Rv1992c	ctpG	cation transporter ATPase G
2235201	0	C	Del	GAP	13	5	18	100	18		Rv1992c	ctpG	cation transporter ATPase G
2235202	0	G	Del	GAP	13	5	18	100	18		Rv1992c	ctpG	cation transporter ATPase G
2235203	0	A	Del	GAP	13	5	18	100	18		Rv1992c	ctpG	cation transporter ATPase G
2235204	0	G	Del	GAP	13	5	18	100	18		Rv1992c	ctpG	cation transporter ATPase G
2235205	0	C	Del	GAP	13	5	18	100	18		Rv1992c	ctpG	cation transporter ATPase G
2235206	0	G	Del	GAP	13	5	18	100	18		Rv1992c	ctpG	cation transporter ATPase G
2235207	0	C	Del	GAP	13	5	18	100	18		Rv1992c	ctpG	cation transporter ATPase G
2235208	0	C	Del	GAP	13	5	18	100	18		Rv1992c	ctpG	cation transporter ATPase G
2235209	0	G	Del	GAP	13	5	18	100	18		Rv1992c	ctpG	cation transporter ATPase G
2235210	0	G	Del	GAP	13	5	18	100	18		Rv1992c	ctpG	cation transporter ATPase G
2235211	0	G	Del	GAP	13	5	18	100	18		Rv1992c	ctpG	cation transporter ATPase G
2235212	0	C	Del	GAP	13	5	18	100	18		Rv1992c	ctpG	cation transporter ATPase G
2235213	0	A	Del	GAP	13	5	18	100	18		Rv1992c	ctpG	cation transporter ATPase G
2235214	0	T	Del	GAP	13	5	18	100	18		Rv1992c	ctpG	cation transporter ATPase G
2235215	0	G	Del	GAP	13	5	18	100	18		Rv1992c	ctpG	cation transporter ATPase G
2235216	0	G	Del	GAP	13	5	18	100	18		Rv1992c	ctpG	cation transporter ATPase G
2235217	0	T	Del	GAP	13	5	18	100	18		Rv1992c	ctpG	cation transporter ATPase G
2235218	0	C	Del	GAP	13	5	18	100	18		Rv1992c	ctpG	cation transporter ATPase G
2235219	0	T	Del	GAP	13	5	18	100	18		Rv1992c	ctpG	cation transporter ATPase G
2235220	0	A	Del	GAP	13	5	18	100	18		Rv1992c	ctpG	cation transporter ATPase G
2235221	0	G	Del	GAP	13	5	18	100	18		Rv1992c	ctpG	cation transporter ATPase G
2235222	0	G	Del	GAP	13	5	18	100	18		Rv1992c	ctpG	cation transporter ATPase G
2235223	0	G	Del	GAP	13	5	18	100	18		Rv1992c	ctpG	cation transporter ATPase G
2235224	0	C	Del	GAP	13	5	18	100	18		Rv1992c	ctpG	cation transporter ATPase G
2235225	0	T	Del	GAP	13	5	18	100	18		Rv1992c	ctpG	cation transporter ATPase G
2235226	0	T	Del	GAP	13	5	18	100	18		Rv1992c	ctpG	cation transporter ATPase G
2235227	0	G	Del	GAP	13	5	18	100	18		Rv1992c	ctpG	cation transporter ATPase G
2235228	0	G	Del	GAP	13	5	18	100	18		Rv1992c	ctpG	cation transporter ATPase G
2235229	0	G	Del	GAP	13	5	18	100	18		Rv1992c	ctpG	cation transporter ATPase G
2235230	0	G	Del	GAP	13	5	18	100	18		Rv1992c	ctpG	cation transporter ATPase G
2235231	0	C	Del	GAP	13	5	18	100	18		Rv1992c	ctpG	cation transporter ATPase G
2235232	0	A	Del	GAP	13	5	18	100	18		Rv1992c	ctpG	cation transporter ATPase G
2244421	0	G	SNP	T	133	150	276	99.65	284	Leu240Met (ctg/Atg)	Rv1999c	-	transporter
2245916	0	T	SNP	G	59	43	98	100	102	Ala236Ala (gct/gcG)	Rv2000	-	hypothetical protein
2247677	0	A	SNP	C	60	60	116	98.36	122	Ile6Ile (ata/atC)	Rv2002	fabG3	20-beta-hydroxysteroid dehydrogenase
2251999	0	A	SNP	G	82	52	127	99.26	135
2260100	0	C	SNP	T	92	48	137	99.29	141
2260525	0	C	SNP	T	179	137	307	99.37	318
2264782	0	C	SNP	A	52	56	104	100	108	Ala262Glu (gcg/gAg)	Rv2017	-	transcriptional regulator
2265059	0	T	SNP	G	44	55	96	100	99
2269168	0	A	SNP	G	73	102	166	98.31	178	Met358Thr (atg/aCg)	Rv2024c	-	hypothetical protein
2269780	0	T	SNP	C	95	117	198	100	212	Asp154Gly (gac/gGc)	Rv2024c	-	hypothetical protein
2270102	0	A	SNP	G	66	95	160	100	161	Trp47Arg (tgg/Cgg)	Rv2024c	-	hypothetical protein
2271838	0	G	SNP	A	40	41	79	98.78	82
2272117	0	G	SNP	C	44	54	96	97.03	101	Arg211Gly (cgc/Ggc)	Rv2026c	-	universal stress protein
2275764	0	G	SNP	A	75	108	182	100	183	Leu221Phe (ctc/Ttc)	Rv2029c	pfkB	6-phosphofructokinase PfkB
2282787	0	C	SNP	T	59	112	165	100	171	Cys312Tyr (tgt/tAt)	Rv2037c	-	transmembrane protein
2284456	0	T	SNP	G	48	46	89	97.92	96	Glu114Ala (gag/gCg)	Rv2038c	-	sugar ABC transporter ATP-binding protein
2285251	0	C	SNP	A	43	44	85	100	87	Val131Phe (gtc/Ttc)	Rv2039c	-	sugar ABC transporter permease
2285558	0	G	SNP	A	43	40	80	97.65	85	Cys28Cys (tgc/tgT)	Rv2039c	-	sugar ABC transporter permease
2287121	0	A	SNP	G	41	73	112	99.13	115	Asp242Asp (gat/gaC)	Rv2041c	-	sugar ABC transporter substrate-binding lipoprotein
2289047	0	G	SNP	A	79	78	151	99.37	158	Ser65Ser (tcc/tcT)	Rv2043c	pncA	pyrazinamidase/nicotinamidase PncA		phylo (Delhi/CAS)	pyrazinamide (PZA)
2289193	0	C	SNP	T	57	58	113	98.29	117	Gly17Ser (ggc/Agc)	Rv2043c	pncA	pyrazinamidase/nicotinamidase PncA	pyrazinamide (PZA)		pyrazinamide (PZA)
2289366	0	G	Del	GAP	52	52	100	95.41	109		Rv2044c	-	hypothetical protein
2296042	0	G	SNP	C	101	129	226	98.29	234	Pro3649Ala (ccg/Gcg)	Rv2048c	pks12	polyketide synthase
2296637	0	G	SNP	A	101	103	198	99.51	205	Cys3450Cys (tgc/tgT)	Rv2048c	pks12	polyketide synthase
2296876	0	C	SNP	G	135	113	244	99.2	250	Gly3371Arg (ggt/Cgt)	Rv2048c	pks12	polyketide synthase
2297704	0	G	SNP	A	148	119	259	98.52	271	Pro3095Ser (ccg/Tcg)	Rv2048c	pks12	polyketide synthase
2300546	0	A	SNP	T	105	131	230	99.58	237	His2147Gln (cat/caA)	Rv2048c	pks12	polyketide synthase
2300552	0	T	SNP	G	97	126	210	100	223	Pro2145Pro (cca/ccC)	Rv2048c	pks12	polyketide synthase
2300555	0	A	SNP	G	101	125	214	100	226	Asp2144Asp (gat/gaC)	Rv2048c	pks12	polyketide synthase
2301782	0	T	SNP	C	39	23	60	100	62	Val1735Val (gta/gtG)	Rv2048c	pks12	polyketide synthase
2306257	0	T	SNP	G	6	11	17	85	20	Arg244Arg (agg/Cgg)	Rv2048c	pks12	polyketide synthase
2306472	0	T	SNP	C	108	127	231	98.74	238	Tyr172Cys (tac/tGc)	Rv2048c	pks12	polyketide synthase
2307587	0	G	Del	GAP	91	115	201	92.79	222
2307588	0	T	Del	GAP	91	115	201	94.06	219
2307589	0	C	Del	GAP	91	115	201	94.06	219
2307590	0	G	Del	GAP	91	115	201	99.52	207
2309203	0	G	SNP	A	41	62	99	99.04	104	Ala518Val (gca/gTa)	Rv2051c	ppm1	polyprenol-monophosphomannose synthase
2311099	0	C	SNP	G	144	136	274	100	280	Pro473Pro (ccg/ccC)	Rv2052c	-	hypothetical protein
2312398	0	G	SNP	T	89	111	197	99.01	202	Val40Val (gtc/gtA)	Rv2052c	-	hypothetical protein
2325304	0	C	SNP	T	30	32	62	95.38	65	Leu189Leu (ttg/ttA)	Rv2067c	-	hypothetical protein
2325320	0	T	SNP	C	30	35	64	94.2	69	Asp184Gly (gat/gGt)	Rv2067c	-	hypothetical protein
2328543	0	T	SNP	C	144	134	273	100	278	Ile145Met (ata/atG)	Rv2071c	cobM	precorrin-4 C(11)-methyltransferase
2329367	0	C	SNP	T	83	109	189	99.48	193	Arg260Arg (cgg/cgA)	Rv2072c	cobL	precorrin-6Y C(5,15)-methyltransferase
2329533	0	A	SNP	G	120	104	219	99.56	225	Leu205Pro (ctc/cCc)	Rv2072c	cobL	precorrin-6Y C(5,15)-methyltransferase
2331620	0	A	SNP	C	117	117	229	100	234	Gly420Gly (ggt/ggG)	Rv2075c	-	hypothetical protein
2331789	0	G	SNP	T	89	114	201	100	203	Pro364Gln (ccg/cAg)	Rv2075c	-	hypothetical protein
2333215	0	C	SNP	T	101	84	179	100	185	Cys25Tyr (tgc/tAc)	Rv2076c	-	hypothetical protein
2334007	0	A	SNP	G	78	62	137	99.29	141	Ala96Ala (gct/gcC)	Rv2077c	-	transmembrane protein
2334935	0	A	SNP	G	35	56	90	95.79	95
2335075	0	A	SNP	G	69	51	114	99.17	121	Glu6Gly (gaa/gGa)	Rv2078	-	hypothetical protein
2335080	0	T	SNP	C	69	50	112	100	119	Leu8Leu (ttg/Ctg)	Rv2078	-	hypothetical protein
2335494	0	A	SNP	G	130	116	236	99.6	247	Tyr47Cys (tac/tGc)	Rv2079	-	hypothetical protein
2338195	0	C	Del	GAP	103	118	199	84.03	263		Rv2081c	-	transmembrane protein
2338961	0	G	SNP	A	97	154	247	99.21	253	Val85Ile (gtc/Atc)	Rv2082	-	hypothetical protein
2338990	0	G	SNP	C	95	151	231	99.6	247	Ala94Ala (gcg/gcC)	Rv2082	-	hypothetical protein
2338994	0	G	SNP	A	98	154	244	100	252	Ala96Thr (gcg/Acg)	Rv2082	-	hypothetical protein
2340621	0	C	SNP	G	185	290	455	99.79	476	Pro638Arg (ccc/cGc)	Rv2082	-	hypothetical protein
2341636	0	C	SNP	G	118	143	256	98.86	264	Leu256Val (ctg/Gtg)	Rv2083	-	hypothetical protein
2342649	1	A	Ins	G	76	54	130	82.28	131		Rv2084	-	hypothetical protein
2342649	2	A	Ins	G	76	55	131	82.91	131		Rv2084	-	hypothetical protein
2342649	3	A	Ins	C	74	54	128	81.01	130		Rv2084	-	hypothetical protein
2342649	4	A	Ins	G	74	55	129	81.65	130		Rv2084	-	hypothetical protein
2342649	5	A	Ins	T	75	55	130	82.28	130		Rv2084	-	hypothetical protein
2342649	6	A	Ins	A	75	55	130	82.28	130		Rv2084	-	hypothetical protein
2342649	7	A	Ins	C	75	55	130	82.28	130		Rv2084	-	hypothetical protein
2342649	8	A	Ins	A	75	54	129	81.65	130		Rv2084	-	hypothetical protein
2342649	9	A	Ins	C	75	54	129	81.65	130		Rv2084	-	hypothetical protein
2342649	10	A	Ins	A	75	55	130	82.28	130		Rv2084	-	hypothetical protein
2342649	11	A	Ins	C	75	55	130	82.28	130		Rv2084	-	hypothetical protein
2344246	0	G	SNP	C	52	32	82	98.82	85
2345037	0	C	SNP	A	119	95	207	100	214	Leu209Leu (ctc/ctA)	Rv2088	pknJ	transmembrane serine/threonine-protein kinase PknJ
2345085	0	A	SNP	C	137	107	238	99.19	246	Ala225Ala (gca/gcC)	Rv2088	pknJ	transmembrane serine/threonine-protein kinase PknJ
2346929	0	C	SNP	T	106	92	193	99.5	199	Leu132Leu (ctg/ctA)	Rv2089c	pepE	dipeptidase PepE
2348446	0	C	SNP	G	81	120	192	100	201	Phe358Leu (ttc/ttG)	Rv2090	-	5'-3' exonuclease
2348708	0	G	SNP	A	57	60	116	99.15	118	Val195Val (gtc/gtT)	Rv2091c	-	membrane protein
2353385	0	G	SNP	C	126	97	216	100	223	Gln311Glu (cag/Gag)	Rv2095c	pafC	proteasome accessory factor C
2357269	0	G	Del	GAP	157	151	306	81.27	379
2357270	0	C	Del	GAP	157	151	306	82.8	372
2357271	0	C	Del	GAP	156	151	306	82.31	373
2358029	1	T	Ins	G	125	134	259	94.18	260
2361604	0	C	SNP	G	126	111	230	100	237	Val455Val (gtc/gtG)	Rv2101	helZ	helicase HelZ
2362041	0	C	SNP	A	99	101	198	100	200	Pro601Gln (ccg/cAg)	Rv2101	helZ	helicase HelZ
2367061	0	A	Del	GAP	19	16	36	92.11	38
2368565	0	A	Del	GAP	44	26	68	98.59	71
2369186	0	G	SNP	C	81	86	164	98.82	169	Arg182Gly (cgt/Ggt)	Rv2109c	prcA	proteasome subunit alpha
2369326	0	C	SNP	G	86	89	170	98.87	177	Arg135Pro (cgc/cCc)	Rv2109c	prcA	proteasome subunit alpha
2382287	0	C	Del	GAP	89	108	190	89.14	221		Rv2123	PPE37	PPE family protein PPE37
2382289	0	G	SNP	T	90	109	196	96.6	206	Asp407Tyr (gac/Tac)	Rv2123	PPE37	PPE family protein PPE37
2386389	0	G	SNP	A	115	82	194	98.99	199	Gly33Ser (ggc/Agc)	Rv2125	-	hypothetical protein
2387733	0	T	SNP	C	157	100	252	99.23	259	Glu80Glu (gaa/gaG)	Rv2126c	PE_PGRS37	PE-PGRS family protein PE_PGRS37
2388641	0	G	SNP	A	72	65	132	98.56	139	Gly9Asp (ggc/gAc)	Rv2127	ansP1	L-asparagine permease
2402765	0	G	SNP	A	38	33	70	98.61	72
2406436	0	G	SNP	A	93	104	187	99.49	198	Asp136Asp (gac/gaT)	Rv2147c	-	cell division protein SepF
2413246	0	C	SNP	A	154	115	260	98.18	274	Val36Leu (gtg/Ttg)	Rv2153c	murG	UDP-N-acetylglucosamine--N-acetylmuramyl- (pentapeptide) pyrophosphoryl-undecaprenol-N-acetylglucosamine transferase
2415656	0	G	SNP	C	143	137	270	98.94	283	Arg247Gly (cgg/Ggg)	Rv2155c	murD	UDP-N-acetylmuramoylalanine--D-glutamate ligase
2421816	0	A	SNP	G	158	134	280	98.98	295
2421975	1	G	Ins	G	126	144	270	91.84	271
2421975	2	G	Ins	G	122	144	266	90.48	267
2421975	3	G	Ins	A	121	143	264	89.8	267
2421975	4	G	Ins	A	123	144	267	90.82	267
2423819	0	C	SNP	G	139	160	278	98.03	305	Gly340Gly (ggg/ggC)	Rv2162c	PE_PGRS38	PE-PGRS family protein PE_PGRS38
2423822	0	A	SNP	G	139	160	291	98.03	305	Gly339Gly (ggt/ggC)	Rv2162c	PE_PGRS38	PE-PGRS family protein PE_PGRS38
2424114	0	C	SNP	A	59	117	170	95.65	184	Arg242Leu (cgc/cTc)	Rv2162c	PE_PGRS38	PE-PGRS family protein PE_PGRS38
2424151	0	C	SNP	A	67	119	166	98.94	188	Ala230Ser (gca/Tca)	Rv2162c	PE_PGRS38	PE-PGRS family protein PE_PGRS38
2424750	0	G	SNP	C	95	143	224	98.35	242	Ala30Gly (gcg/gGg)	Rv2162c	PE_PGRS38	PE-PGRS family protein PE_PGRS38
2424925	0	A	SNP	G	86	93	167	100	179
2425471	0	T	SNP	C	69	103	168	98.85	174	Arg539Arg (cga/cgG)	Rv2163c	pbpB	penicillin-binding membrane protein PbpB
2434749	0	C	SNP	T	94	61	153	99.36	156
2439519	0	G	SNP	A	111	107	212	99.54	219	Arg143Arg (cgc/cgT)	Rv2177c	-	transposase
2440926	0	G	SNP	T	81	57	138	100	138	Asp265Glu (gac/gaA)	Rv2178c	aroG	phospho-2-dehydro-3-deoxyheptonate aldolase AroG
2440935	0	G	SNP	C	83	54	133	99.28	138	Ser262Ser (tcc/tcG)	Rv2178c	aroG	phospho-2-dehydro-3-deoxyheptonate aldolase AroG
2448458	0	C	SNP	T	76	59	133	98.54	137	Thr100Ile (acc/aTc)	Rv2187	fadD15	long-chain-fatty-acid--CoA ligase FadD15
2449411	0	G	SNP	A	45	76	118	97.58	124	Gly418Ser (ggt/Agt)	Rv2187	fadD15	long-chain-fatty-acid--CoA ligase FadD15
2449826	0	C	SNP	G	82	61	130	97.95	146	Ser556Trp (tcg/tGg)	Rv2187	fadD15	long-chain-fatty-acid--CoA ligase FadD15
2452452	0	G	SNP	A	152	107	255	100	259	Thr274Met (acg/aTg)	Rv2190c	-	endopeptidase
2462871	0	G	SNP	A	65	80	141	99.32	146	Ala59Ala (gcc/gcT)	Rv2198c	mmpS3	membrane protein MmpS3
2470591	0	A	SNP	C	95	117	201	100	212
2471926	0	G	SNP	A	132	144	271	98.57	280	Met172Ile (atg/atA)	Rv2207	cobT	nicotinate-nucleotide-dimethylbenzimidazolphosphoribosyltransferase
2472029	0	T	SNP	G	153	121	261	98.56	278	Trp207Gly (tgg/Ggg)	Rv2207	cobT	nicotinate-nucleotide-dimethylbenzimidazolphosphoribosyltransferase
2477984	0	G	SNP	A	116	86	192	99.02	204	Ser265Ser (tcg/tcA)	Rv2212	-	adenylyl cyclase
2478619	0	G	SNP	A	117	111	222	100	228	Leu94Leu (ctg/ctA)	Rv2213	pepB	cytosol aminopeptidase
2480809	0	G	SNP	C	122	141	256	98.87	266	Ala298Gly (gcc/gGc)	Rv2214c	ephD	oxidoreductase EphD
2494430	0	C	SNP	G	81	123	200	99.03	206	Gly324Arg (ggc/Cgc)	Rv2223c	-	carboxylesterase B
2499726	0	G	SNP	A	94	109	200	100	203	Asp299Asn (gat/Aat)	Rv2226	-	hypothetical protein
2504177	0	C	SNP	T	112	120	231	100	232	Glu144Glu (gag/gaA)	Rv2230c	-	GTP cyclohydrolase
2509140	0	G	SNP	C	116	153	259	99.63	270	Ser79Cys (tcc/tGc)	Rv2236c	cobD	cobalamin biosynthesis transmembrane protein CobD
2509722	0	A	SNP	G	89	81	161	100	170	Pro78Pro (cca/ccG)	Rv2237	-	hypothetical protein
2511208	0	C	SNP	T	40	41	77	98.78	82	Val149Ile (gta/Ata)	Rv2239c	-	hypothetical protein
2516271	0	T	SNP	C	60	138	195	99	200	Met323Thr (atg/aCg)	Rv2242	-	hypothetical protein
2516567	0	G	SNP	C	44	68	108	99.12	113
2521342	0	T	SNP	C	95	124	209	100	219	Asp200Asp (gat/gaC)	Rv2247	accD6	acetyl-/propionyl-CoA carboxylase subunit beta
2523205	1	G	Ins	C	84	97	181	90.95	183
2523205	2	G	Ins	G	84	98	182	91.46	183
2523205	3	G	Ins	C	85	98	183	91.96	183
2525723	0	G	Del	GAP	109	115	221	96.97	231		Rv2251	-	flavoprotein
2526974	0	T	SNP	C	91	98	185	100	189	Pro470Pro (cct/ccC)	Rv2251	-	flavoprotein
2529680	0	A	SNP	G	86	101	182	99.47	188	Thr65Thr (act/acC)	Rv2256c	-	hypothetical protein
2531742	0	A	SNP	G	86	81	164	99.4	168	Ala52Ala (gct/gcC)	Rv2258c	-	transcriptional regulator
2533256	0	G	SNP	C	73	89	160	98.78	164	Gly338Arg (ggg/Cgg)	Rv2259	mscR	S-nitrosomycothiol reductase MscR
2533377	0	T	SNP	C	103	79	178	100	182	Asp16Asp (gat/gaC)	Rv2260	-	hypothetical protein
2534563	0	G	Del	GAP	124	120	242	97.6	250
2534564	0	A	Del	GAP	124	120	242	100	244
2536312	0	C	SNP	T	99	92	185	100	191	Arg224Arg (cgc/cgT)	Rv2263	-	oxidoreductase
2536625	1	C	Ins	G	100	74	174	87	174		Rv2264c	-	hypothetical protein
2540554	0	T	SNP	C	62	46	104	100	108	Ser151Pro (tcg/Ccg)	Rv2266	cyp124	cytochrome P450 Cyp124
2540720	0	C	SNP	T	84	43	127	100	127	Ala206Val (gcc/gTc)	Rv2266	cyp124	cytochrome P450 Cyp124
2541477	0	C	SNP	G	52	50	99	100	102
2542543	0	G	SNP	A	41	34	74	98.68	76	Arg90Cys (cgt/Tgt)	Rv2267c	-	hypothetical protein
2562644	0	G	SNP	T	61	49	109	100	110	Ala16Ser (gcg/Tcg)	Rv2290	lppO	lipoprotein LppO
2564368	1	G	Ins	C	39	61	100	94.34	101		Rv2293c	-	hypothetical protein
2566766	1	C	Ins	G	27	66	93	86.11	93
2566768	0	A	SNP	C	27	70	94	98.98	98
2573756	0	C	SNP	A	64	67	127	100	131
2578626	0	A	SNP	G	68	86	146	98.09	157	Met24Thr (atg/aCg)	Rv2307c	-	hypothetical protein
2586127	0	A	SNP	G	90	104	186	100	194	Gly388Gly (ggt/ggC)	Rv2314c	-	hypothetical protein
2589216	0	G	SNP	C	99	124	217	100	223	Val127Leu (gtg/Ctg)	Rv2316	uspA	sugar ABC transporter permease UspA
2591172	0	G	SNP	A	68	66	129	98.53	136	Ala219Thr (gcc/Acc)	Rv2318	uspC	sugar ABC transporter substrate-binding lipoprotein UspC
2598400	0	A	SNP	G	104	102	201	100	206	Asn516Asn (aat/aaC)	Rv2326c	-	ABC transporter ATP-binding protein
2600260	0	A	SNP	G	122	120	228	99.18	244	Arg91Arg (cga/cgG)	Rv2327	-	hypothetical protein
2601576	0	T	SNP	G	60	91	148	100	151	Ser282Arg (agt/agG)	Rv2328	PE23	PE family protein PE23
2604164	0	A	Del	GAP	36	22	59	77.33	75		Rv2330c	lppP	lipoprotein LppP
2604165	0	A	Del	GAP	36	22	59	79.45	73		Rv2330c	lppP	lipoprotein LppP
2608117	0	C	SNP	A	72	114	184	97.89	190	Asp69Tyr (gac/Tac)	Rv2333c	stp	multidrug resistance protein
2612632	0	C	SNP	A	66	52	113	100	118	Gly119Val (ggc/gTc)	Rv2337c	-	hypothetical protein
2615413	0	A	SNP	G	41	25	62	97.06	68	Thr241Ala (acc/Gcc)	Rv2339	mmpL9	transmembrane transport protein MmpL9
2619271	0	T	SNP	C	38	58	94	100	96
2619905	0	A	SNP	C	45	76	110	99.18	122	Thr103Thr (aca/acC)	Rv2341	lppQ	lipoprotein LppQ
2624986	0	T	SNP	G	124	99	213	99.11	225	Val389Gly (gtg/gGg)	Rv2345	-	transmembrane protein
2625924	0	T	SNP	C	63	89	149	93.83	162	Ala83Ala (gca/gcG)	Rv2346c	esxO	ESAT-6 like protein EsxO
2626095	0	C	SNP	G	63	76	134	85.8	162	Ala26Ala (gcg/gcC)	Rv2346c	esxO	ESAT-6 like protein EsxO
2626513	0	T	SNP	A	30	21	49	98.08	52	Thr3Ser (aca/Tca)	Rv2347c	esxP	ESAT-6 like protein EsxP
2626514	0	T	SNP	G	33	20	48	98.15	54	Ala2Ala (gca/gcC)	Rv2347c	esxP	ESAT-6 like protein EsxP
2626600	0	G	SNP	A	46	25	66	97.26	73
2627946	0	A	SNP	G	31	33	63	100	64	Arg251Arg (cgt/cgC)	Rv2349c	plcC	phospholipase C
2631009	1	G	Ins	G	36	42	78	79.59	78		Rv2351c	plcA	membrane-associated phospholipase A
2631009	2	G	Ins	T	36	42	78	79.59	78		Rv2351c	plcA	membrane-associated phospholipase A
2631009	3	G	Ins	G	36	42	78	79.59	78		Rv2351c	plcA	membrane-associated phospholipase A
2631009	4	G	Ins	C	36	42	78	79.59	78		Rv2351c	plcA	membrane-associated phospholipase A
2631009	5	G	Ins	C	36	42	78	79.59	78		Rv2351c	plcA	membrane-associated phospholipase A
2632341	1	C	Ins	A	31	30	61	98.39	61
2632362	0	T	SNP	C	41	30	70	100	71
2637541	0	C	SNP	T	58	93	149	100	151
2642383	0	C	SNP	T	55	102	154	99.37	158	Ala66Thr (gcc/Acc)	Rv2360c	-	hypothetical protein
2652254	0	G	SNP	C	143	125	265	100	268	Ala191Gly (gct/gGt)	Rv2372c	-	rRNA small subunit methyltransferase E
2656225	0	A	SNP	G	77	83	156	100	160	Val69Ala (gtc/gCc)	Rv2377c	-	hypothetical protein
2656635	0	G	SNP	A	79	67	141	99.32	147	Pro357Ser (ccg/Tcg)	Rv2378c	mbtG	L-lysine N6-monooxygenase
2660319	0	C	SNP	G	108	109	209	99.54	218	Glu589Asp (gag/gaC)	Rv2379c	mbtF	peptide synthetase
2661039	0	G	SNP	A	62	92	151	99.35	155	Ile349Ile (atc/atT)	Rv2379c	mbtF	peptide synthetase
2670404	0	C	SNP	T	162	118	275	99.64	281	Pro400Pro (ccg/ccA)	Rv2382c	mbtC	polyketide synthetase
2671865	0	C	SNP	T	113	66	178	98.9	181	Glu1325Lys (gag/Aag)	Rv2383c	mbtB	phenyloxazoline synthase
2680658	0	T	SNP	G	23	33	55	100	56	Thr67Thr (act/acG)	Rv2386a	-	hypothetical protein
2688700	0	C	SNP	T	124	94	214	99.54	219	Pro231Ser (ccg/Tcg)	Rv2394	ggtB	gamma-glutamyltranspeptidase precursor GgtB
2690160	0	A	SNP	G	66	71	131	99.28	138	Asn30Ser (aac/aGc)	Rv2395	-	integral membrane protein
2690588	0	G	SNP	C	60	64	121	96.12	129	Ala173Pro (gca/Cca)	Rv2395	-	integral membrane protein
2695378	0	C	SNP	G	43	37	77	100	80	Gly141Ala (ggc/gCc)	Rv2398c	cysW	sulfate ABC transporter permease CysW
2697489	0	C	SNP	T	65	57	115	100	122	Ala76Thr (gcg/Acg)	Rv2400c	subI	sulfate ABC transporter substrate-binding lipoprotein SubI
2700222	0	T	SNP	C	86	126	207	100	212	Leu565Pro (ctg/cCg)	Rv2402	-	trehalase
2704884	1	A	Ins	C	75	88	163	89.56	163		Rv2407	-	ribonuclease Z
2704884	2	A	Ins	A	75	88	163	89.56	163		Rv2407	-	ribonuclease Z
2704884	3	A	Ins	G	75	87	162	89.01	163		Rv2407	-	ribonuclease Z
2704884	4	A	Ins	C	75	88	163	89.56	163		Rv2407	-	ribonuclease Z
2704884	5	A	Ins	G	75	88	163	89.56	163		Rv2407	-	ribonuclease Z
2704884	6	A	Ins	A	70	88	158	86.81	159		Rv2407	-	ribonuclease Z
2704884	7	A	Ins	C	69	88	157	86.26	157		Rv2407	-	ribonuclease Z
2712328	0	C	SNP	T	150	140	287	99.32	292	Pro183Pro (ccg/ccA)	Rv2414c	-	hypothetical protein
2713795	0	C	SNP	T	148	113	257	99.62	262
2718852	0	T	SNP	G	73	39	109	100	112
2720069	0	G	SNP	A	45	35	78	98.77	81	Gly158Glu (ggg/gAg)	Rv2423	-	hypothetical protein
2720444	0	C	SNP	T	64	45	108	99.09	110	Ser283Phe (tct/tTt)	Rv2423	-	hypothetical protein
2720895	0	G	SNP	A	9	16	25	100	25	His295Tyr (cac/Tac)	Rv2424c	-	transposase
2720952	0	T	SNP	C	5	17	19	100	22	Thr276Ala (acc/Gcc)	Rv2424c	-	transposase
2720954	0	G	SNP	A	11	17	27	100	28	Thr275Ile (acc/aTc)	Rv2424c	-	transposase
2721562	0	C	SNP	G	86	109	192	100	195	Ala72Ala (gcg/gcC)	Rv2424c	-	transposase
2723506	0	T	SNP	C	80	87	155	100	167	Leu226Leu (tta/ttG)	Rv2426c	-	hypothetical protein
2724200	0	G	Del	GAP	55	73	121	75.29	170
2726105	0	G	SNP	A	42	86	127	100	128						phylo (Delhi/CAS, 3)	isoniazid (INH)
2726116	0	T	SNP	G	37	80	114	100	117							isoniazid (INH)
2729058	0	A	SNP	C	121	92	205	99.07	215	Leu26Arg (ctg/cGg)	Rv2433c	-	hypothetical protein
2734074	0	T	SNP	C	122	130	245	99.6	253	Val282Ala (gtc/gCc)	Rv2436	rbsK	ribokinase RbsK
2737572	0	C	SNP	A	114	144	253	99.61	259	Ala226Ser (gcg/Tcg)	Rv2439c	proB	glutamate 5-kinase protein
2738221	0	G	SNP	A	122	140	257	99.62	263	Ile9Ile (atc/atT)	Rv2439c	proB	glutamate 5-kinase protein
2740693	0	T	SNP	C	40	46	83	100	86
2751804	0	C	SNP	T	117	117	229	100	234	Arg126Gln (cgg/cAg)	Rv2450c	rpfE	resuscitation-promoting factor RpfE
2752698	0	C	SNP	A	28	64	90	100	92
2753869	0	A	SNP	G	98	98	194	99.49	197	Val293Ala (gtg/gCg)	Rv2454c	-	2-oxoglutarate oxidoreductase subunit KorB
2760152	0	A	SNP	G	97	149	240	100	246	Tyr125Cys (tac/tGc)	Rv2458	mmuM	homocysteine S-methyltransferase MmuM
2771383	0	A	SNP	G	137	106	230	99.59	244	Ser800Gly (agc/Ggc)	Rv2467	pepN	aminopeptidase PepN
2779136	0	T	SNP	C	85	90	170	100	175	Ser1043Gly (agc/Ggc)	Rv2476c	gdh	NAD-dependent glutamate dehydrogenase
2782310	0	C	SNP	G	47	74	119	98.37	123
2782498	0	G	SNP	A	43	60	102	100	103	Asp515Asp (gac/gaT)	Rv2477c	-	macrolide ABC transporter ATP-binding protein
2786952	0	A	SNP	G	71	87	153	100	158	Cys778Arg (tgc/Cgc)	Rv2482c	plsB2	glycerol-3-phosphate acyltransferase
2791098	0	C	SNP	T	58	108	160	100	166	Gly466Asp (ggt/gAt)	Rv2484c	-	diacyglycerol O-acyltransferase
2798595	0	C	SNP	T	143	161	299	99.35	306	Ala762Ala (gcg/gcA)	Rv2488c	-	LuxR family transcriptional regulator
2807486	0	C	SNP	A	26	20	44	95.83	48	Ala70Asp (gcc/gAc)	Rv2492	-	hypothetical protein
2809621	0	T	SNP	C	93	132	219	99.56	226	Thr107Ala (acc/Gcc)	Rv2495c	bkdC	branched-chain keto acid dehydrogenase E2 component
2817747	0	G	SNP	A	114	86	195	99.01	202	Ala243Val (gct/gTt)	Rv2502c	accD1	acetyl-/propionyl-CoA carboxylase subunit beta
2818837	0	A	SNP	G	69	64	127	100	133	Gly97Gly (ggt/ggC)	Rv2503c	scoB	succinyl-CoA:3-ketoacid-CoA transferase subunit B
2821342	0	C	SNP	T	85	73	154	100	158	Ala85Ala (gcg/gcA)	Rv2505c	fadD35	fatty-acid--CoA ligase FadD35
2825414	0	G	SNP	A	109	68	173	97.25	182	Ser246Asn (agc/aAc)	Rv2509	-	short-chain type dehydrogenase/reductase
2825466	0	G	SNP	A	109	79	182	99.47	189	Lys263Lys (aag/aaA)	Rv2509	-	short-chain type dehydrogenase/reductase
2827984	0	G	SNP	T	68	66	129	100	134
2828019	0	T	SNP	C	71	61	127	100	132
2830525	0	C	SNP	A	31	33	64	100	64	Thr122Lys (acg/aAg)	Rv2513	-	hypothetical protein
2836773	0	C	SNP	T	54	71	122	99.21	126	Ser330Leu (tcg/tTg)	Rv2519	PE26	PE family protein PE26
2841022	0	A	SNP	G	84	140	218	99.56	225	Cys2771Arg (tgc/Cgc)	Rv2524c	fas	fatty acid synthase
2842945	0	C	SNP	A	144	100	238	100	244	Ala2130Ser (gcc/Tcc)	Rv2524c	fas	fatty acid synthase
2847281	0	A	SNP	G	101	146	244	100	247	Asp684Asp (gat/gaC)	Rv2524c	fas	fatty acid synthase
2855259	0	A	SNP	G	49	40	85	100	89	Ala841Ala (gct/gcC)	Rv2531c	-	amino acid decarboxylase
2865760	0	A	SNP	G	59	82	136	100	141	Thr211Ala (acc/Gcc)	Rv2542	-	hypothetical protein
2865882	0	T	SNP	C	66	72	134	100	138	Val251Val (gtt/gtC)	Rv2542	-	hypothetical protein
2867207	0	C	SNP	G	45	37	81	97.62	84	Ala28Ala (gcc/gcG)	Rv2544	lppB	lipoprotein LppB
2867230	0	G	SNP	A	22	18	40	100	40	Gly36Asp (ggc/gAc)	Rv2544	lppB	lipoprotein LppB
2867231	0	C	SNP	T	21	17	37	100	38	Gly36Gly (ggc/ggT)	Rv2544	lppB	lipoprotein LppB
2867236	0	A	SNP	G	21	19	39	100	40	Asn38Ser (aac/aGc)	Rv2544	lppB	lipoprotein LppB
2867240	0	C	SNP	T	21	22	42	100	43	Pro39Pro (ccc/ccT)	Rv2544	lppB	lipoprotein LppB
2867245	0	A	SNP	C	22	23	44	100	45	Lys41Thr (aaa/aCa)	Rv2544	lppB	lipoprotein LppB
2867251	0	C	SNP	G	23	23	44	100	46	Pro43Arg (ccg/cGg)	Rv2544	lppB	lipoprotein LppB
2867254	0	A	SNP	G	23	23	44	100	46	His44Arg (cac/cGc)	Rv2544	lppB	lipoprotein LppB
2867263	0	G	SNP	A	25	37	60	100	62	Gly47Asp (ggc/gAc)	Rv2544	lppB	lipoprotein LppB
2873491	0	C	SNP	G	188	134	317	99.69	323	Asp94His (gac/Cac)	Rv2554c	-	Holliday junction resolvase
2877378	0	G	SNP	C	107	76	177	100	183	Ala103Pro (gcc/Ccc)	Rv2557	-	hypothetical protein
2880702	0	G	SNP	C	80	54	131	99.26	135	Val210Leu (gtc/Ctc)	Rv2560	-	hypothetical protein
2881337	0	C	SNP	T	51	47	96	96.08	102
2881569	0	A	SNP	G	54	40	93	100	94
2881598	0	G	Del	GAP	49	38	86	92.55	94
2884068	0	A	SNP	C	97	91	180	100	188	Met243Leu (atg/Ctg)	Rv2564	glnQ	glutamine ABC transporter ATP-binding protein
2886570	0	A	SNP	G	77	98	169	98.87	177	Glu66Glu (gaa/gaG)	Rv2566	-	hypothetical protein
2888201	0	T	SNP	C	105	161	257	99.63	267	Leu610Pro (ctc/cCc)	Rv2566	-	hypothetical protein
2889633	0	T	SNP	C	114	122	230	100	236	Ala1087Ala (gct/gcC)	Rv2566	-	hypothetical protein
2891267	0	C	SNP	T	105	53	151	100	158	Gly491Gly (ggc/ggT)	Rv2567	-	hypothetical protein
2891728	0	A	SNP	G	115	93	202	100	208	Gln645Arg (cag/cGg)	Rv2567	-	hypothetical protein
2892388	0	C	SNP	T	58	93	147	99.34	152	Ala865Val (gcg/gTg)	Rv2567	-	hypothetical protein
2894208	0	G	SNP	A	72	105	172	98.88	179	Ser67Ser (agc/agT)	Rv2569c	-	hypothetical protein
2895473	0	A	SNP	G	98	111	201	99.52	210	Phe163Ser (ttc/tCc)	Rv2571c	-	transmembrane protein
2897660	0	T	SNP	C	86	92	173	99.44	179	Ala48Ala (gca/gcG)	Rv2572c	aspS	aspartate--tRNA ligase
2898522	0	T	SNP	C	132	181	301	99.37	315	Tyr160Tyr (tat/taC)	Rv2573	-	2-dehydropantoate 2-reductase
2903050	0	G	SNP	A	117	105	215	100	222	Thr161Ile (acc/aTc)	Rv2578c	-	hypothetical protein
2910461	0	G	SNP	T	115	122	234	100	237	Ala147Glu (gcg/gAg)	Rv2584c	apt	adenine phosphoribosyltransferase
2910852	0	C	SNP	G	60	96	144	99.36	157	Ala17Pro (gcg/Ccg)	Rv2584c	apt	adenine phosphoribosyltransferase
2911293	0	C	SNP	G	104	76	172	100	180	Cys462Ser (tgt/tCt)	Rv2585c	-	lipoprotein
2912294	0	T	SNP	G	84	64	140	100	148	Ala128Ala (gca/gcC)	Rv2585c	-	lipoprotein
2921230	0	G	SNP	A	57	64	116	97.58	124	Lys1120Lys (aag/aaA)	Rv2590	fadD9	fatty-acid--CoA ligase FadD9
2923391	0	T	SNP	C	136	129	260	100	265	Pro281Pro (cca/ccG)	Rv2592c	ruvB	Holliday junction ATP-dependent DNA helicase RuvB
2925462	0	T	SNP	A	80	72	152	99.35	153
2925962	0	T	SNP	C	86	61	145	99.32	148	Cys77Arg (tgc/Cgc)	Rv2596	vapC40	ribonuclease VapC40
2927939	0	T	SNP	C	67	56	119	100	123
2939373	0	G	SNP	C	125	107	218	100	232	Ser197Cys (tct/tGt)	Rv2611c	-	phosphatidylinositol mannoside acyltransferase
2939657	0	T	SNP	C	126	133	250	99.62	260	Ile102Met (ata/atG)	Rv2611c	-	phosphatidylinositol mannoside acyltransferase
2941179	0	G	SNP	A	83	55	132	98.57	140	Arg6Arg (cgc/cgT)	Rv2613c	-	AP-4-A phosphorylase		phylo (Delhi/CAS)
2943675	0	G	SNP	A	198	164	355	98.91	366	Gly437Gly (ggc/ggT)	Rv2615c	PE_PGRS45	PE-PGRS family protein PE_PGRS45
2944515	0	A	SNP	C	138	196	316	99.11	337	Gly157Gly (ggt/ggG)	Rv2615c	PE_PGRS45	PE-PGRS family protein PE_PGRS45
2944524	0	C	SNP	G	91	156	238	77.19	320	Gly154Gly (ggg/ggC)	Rv2615c	PE_PGRS45	PE-PGRS family protein PE_PGRS45
2948524	0	T	SNP	A	83	103	184	98.94	188	Glu12Val (gag/gTg)	Rv2621c	-	transcriptional regulator
2949187	0	G	SNP	C	61	109	167	99.42	171	Ala184Ala (gcg/gcC)	Rv2622	-	methyltransferase
2949251	0	G	SNP	A	57	84	140	99.3	142	Val206Ile (gtt/Att)	Rv2622	-	methyltransferase
2954439	0	T	SNP	C	37	37	71	100	74	Arg104Gly (aga/Gga)	Rv2627c	-	hypothetical protein
2958693	0	G	SNP	A	56	93	144	98.68	151	Ala374Ala (gcg/gcA)	Rv2631	-	RNA-splicing ligase RtcB
2959257	0	A	Del	GAP	22	39	61	93.85	65
2959258	0	T	Del	GAP	22	39	61	95.31	64
2959259	0	C	Del	GAP	22	39	61	93.85	65
2959260	0	C	Del	GAP	22	39	61	93.85	65
2959261	0	A	Del	GAP	22	39	61	95.31	64
2959262	0	A	Del	GAP	22	39	61	93.85	65
2959263	0	T	Del	GAP	22	39	61	95.31	64
2959264	0	C	Del	GAP	22	39	61	93.85	65
2959265	0	A	SNP	T	22	38	60	92.31	65
2960592	0	C	SNP	T	143	158	286	96.17	313	Gly617Asp (ggc/gAc)	Rv2634c	PE_PGRS46	PE-PGRS family protein PE_PGRS46
2964594	0	G	SNP	A	120	114	226	98.73	237	Ala64Thr (gcc/Acc)	Rv2638	-	hypothetical protein
2968757	0	C	SNP	G	95	73	157	100	168	Asp32His (gac/Cac)	Rv2644c	-	hypothetical protein
2974933	0	A	SNP	G	107	148	244	99.22	257	Ile101Thr (atc/aCc)	Rv2650c	-	prophage protein
2975056	0	C	SNP	T	90	124	210	99.53	215	Arg60His (cgc/cAc)	Rv2650c	-	prophage protein
2975227	0	T	SNP	G	82	97	175	100	179	Asn3Thr (aat/aCt)	Rv2650c	-	prophage protein
2984740	0	A	SNP	G	137	122	250	99.62	260	His3Arg (cac/cGc)	Rv2668	-	hypothetical protein
2988630	0	C	SNP	G	145	107	247	99.21	254	His317Asp (cat/Gat)	Rv2672	-	protease
2994187	0	T	SNP	C	135	151	279	100	286	Leu292Leu (tta/ttG)	Rv2678c	hemE	uroporphyrinogen decarboxylase
2995548	0	C	SNP	A	107	134	238	99.59	242	Thr145Asn (acc/aAc)	Rv2679	echA15	enoyl-CoA hydratase EchA15
3003115	0	C	SNP	G	64	83	143	98.66	149	Ala378Gly (gca/gGa)	Rv2685	arsB1	arsenic-transport integral membrane protein ArsB
3005185	0	G	SNP	T	90	105	190	99.49	196	Pro156Thr (ccc/Acc)	Rv2688c	-	antibiotic ABC transporter ATP-binding protein
3009692	0	A	SNP	G	79	116	186	100	195	Thr117Ala (acc/Gcc)	Rv2691	ceoB	TRK system potassium uptake protein CeoB
3010014	0	G	SNP	A	80	75	149	98.73	157	Gly224Glu (ggg/gAg)	Rv2691	ceoB	TRK system potassium uptake protein CeoB
3010420	0	A	SNP	G	123	83	202	99.52	207	Ile133Val (atc/Gtc)	Rv2692	ceoC	TRK system potassium uptake protein CeoC
3011837	0	A	SNP	G	98	63	151	98.77	163
3017465	0	T	SNP	C	53	58	108	100	111	Ile203Thr (ata/aCa)	Rv2702	ppgK	polyphosphate glucokinase
3027548	0	C	SNP	T	52	54	105	98.15	108	Pro162Ser (ccg/Tcg)	Rv2714	-	hypothetical protein
3027798	0	T	SNP	C	67	47	113	100	114	Val245Ala (gtg/gCg)	Rv2714	-	hypothetical protein
3031168	0	A	SNP	G	104	79	179	99.46	184	Tyr124His (tat/Cat)	Rv2719c	-	membrane protein
3031358	0	G	SNP	C	92	114	200	100	206	Gly60Gly (ggc/ggG)	Rv2719c	-	membrane protein
3037377	0	T	SNP	C	125	81	202	99.52	207
3040344	0	C	SNP	T	98	117	210	99.08	217	Glu142Glu (gag/gaA)	Rv2727c	miaA	tRNA delta(2)-isopentenylpyrophosphate transferase
3041871	0	G	SNP	T	88	101	187	100	189	Ala202Glu (gcg/gAg)	Rv2729c	-	integral membrane protein
3043700	0	C	SNP	T	68	90	153	98.75	160	Ala225Ala (gcc/gcT)	Rv2731	-	hypothetical protein
3054081	0	A	SNP	G	102	113	212	100	215	Gly56Gly (gga/ggG)	Rv2741	PE_PGRS47	PE-PGRS family protein PE_PGRS47
3054321	0	A	SNP	G	113	95	202	99.05	210	Gly136Gly (gga/ggG)	Rv2741	PE_PGRS47	PE-PGRS family protein PE_PGRS47
3054724	0	A	SNP	G	90	59	146	100	149	Ser271Gly (agc/Ggc)	Rv2741	PE_PGRS47	PE-PGRS family protein PE_PGRS47
3059791	0	G	SNP	C	19	25	43	93.62	47
3059812	0	T	Del	GAP	16	12	30	75.68	37
3059820	0	G	SNP	T	19	12	30	81.58	38
3059821	0	C	SNP	G	19	13	30	82.05	39
3059822	0	A	SNP	C	18	13	30	83.78	37
3059829	1	G	Ins	A	21	13	34	80.95	34
3064994	0	A	SNP	G	75	64	134	100	139	Trp400Arg (tgg/Cgg)	Rv2752c	-	ribonuclease J
3069167	0	A	SNP	G	23	38	61	100	61	Leu306Pro (ctg/cCg)	Rv2756c	hsdM	type I restriction/modification system DNA methylase HsdM
3069566	0	C	SNP	T	36	37	73	97.33	75	Gly173Asp (ggc/gAc)	Rv2756c	hsdM	type I restriction/modification system DNA methylase HsdM
3072285	0	A	SNP	C	56	65	116	99.18	122	Leu119Arg (ctg/cGg)	Rv2761c	hsdS	type I restriction/modification system specificity determinant HsdS
3076172	0	C	SNP	T	103	98	196	99.5	202	Asp67Asn (gat/Aat)	Rv2766c	-	short-chain type dehydrogenase/reductase
3078178	0	C	SNP	T	127	75	200	100	202	Val270Met (gtg/Atg)	Rv2769c	PE27	PE family protein PE27
3079877	0	A	SNP	G	108	102	202	100	210	Phe194Ser (ttc/tCc)	Rv2770c	PPE44	PPE family protein PPE44
3080795	0	A	SNP	G	63	58	117	100	121	Leu80Pro (ctc/cCc)	Rv2771c	-	hypothetical protein
3086788	0	T	SNP	C	21	37	54	100	58
3089299	0	C	SNP	G	123	82	198	100	205	Gly355Arg (gga/Cga)	Rv2782c	pepR	zinc protease
3103682	0	T	SNP	C	117	115	227	100	232	Met87Val (atg/Gtg)	Rv2794c	pptT	phosphopantetheinyl transferase
3104189	0	A	SNP	G	90	69	152	99.38	160	Cys241Cys (tgt/tgC)	Rv2795c	-	hypothetical protein
3110916	0	A	SNP	G	167	103	260	99.63	271	Val303Ala (gtc/gCc)	Rv2802c	-	arginine/hypothetical protein
3111280	0	G	SNP	A	111	133	240	99.59	245	Leu182Phe (ctt/Ttt)	Rv2802c	-	arginine/hypothetical protein
3112700	0	C	SNP	T	113	113	216	99.56	227	Gly132Asp (ggc/gAc)	Rv2804c	-	hypothetical protein
3112877	0	G	SNP	A	117	100	210	100	217	Gly4Asp (ggc/gAc)	Rv2805	-	hypothetical protein
3113872	0	A	SNP	T	72	127	197	100	199	Glu72Val (gag/gTg)	Rv2807	-	hypothetical protein
3114516	0	A	Del	GAP	57	53	109	94.02	117		Rv2807	-	hypothetical protein
3115384	0	G	SNP	C	47	29	74	98.7	77
3117533	0	G	SNP	A	69	104	166	99.43	174	Arg239Gln (cgg/cAg)	Rv2812	-	transposase
3118000	0	A	SNP	G	103	118	211	99.55	222	Arg395Gly (agg/Ggg)	Rv2812	-	transposase
3131469	1	T	Ins	T	70	56	126	94.03	126		Rv2823c	-	CRISPR-associated protein Cas10/Csm1
3131469	2	T	Ins	G	70	56	126	94.03	126		Rv2823c	-	CRISPR-associated protein Cas10/Csm1
3131469	3	T	Ins	T	70	55	125	93.28	126		Rv2823c	-	CRISPR-associated protein Cas10/Csm1
3131469	4	T	Ins	C	70	56	126	94.03	126		Rv2823c	-	CRISPR-associated protein Cas10/Csm1
3131469	5	T	Ins	G	70	56	126	94.03	126		Rv2823c	-	CRISPR-associated protein Cas10/Csm1
3131469	6	T	Ins	G	68	55	123	91.79	124		Rv2823c	-	CRISPR-associated protein Cas10/Csm1
3131469	7	T	Ins	C	67	55	122	91.04	122		Rv2823c	-	CRISPR-associated protein Cas10/Csm1
3131469	8	T	Ins	G	67	55	122	91.04	122		Rv2823c	-	CRISPR-associated protein Cas10/Csm1
3131469	9	T	Ins	A	67	55	122	91.04	122		Rv2823c	-	CRISPR-associated protein Cas10/Csm1
3131726	0	G	SNP	A	57	66	120	98.4	125	Asp16Asp (gac/gaT)	Rv2823c	-	CRISPR-associated protein Cas10/Csm1
3133054	0	C	SNP	G	249	209	443	100	458	Ser162Ser (tcg/tcC)	Rv2825c	-	hypothetical protein
3133055	0	G	SNP	C	248	220	451	99.57	470	Ser162Trp (tcg/tGg)	Rv2825c	-	hypothetical protein
3133536	0	T	SNP	C	68	139	200	99.52	208	Lys2Glu (aaa/Gaa)	Rv2825c	-	hypothetical protein
3135950	0	C	SNP	G	11	19	29	100	30	Ser128Ser (tcg/tcC)	Rv2828c	-	hypothetical protein
3135951	0	G	SNP	C	11	19	28	100	30	Ser128Trp (tcg/tGg)	Rv2828c	-	hypothetical protein
3137058	0	G	SNP	A	73	111	176	99.46	185	Ala56Val (gcg/gTg)	Rv2830c	vapB22	antitoxin VapB22
3140927	0	A	SNP	G	45	43	86	96.7	91	Ser130Pro (tca/Cca)	Rv2834c	ugpE	sn-glycerol-3-phosphate ABC transporter permease UgpE
3155804	0	C	SNP	G	105	107	205	99.07	214	Gly23Ala (ggc/gCc)	Rv2847c	cysG	multifunctional uroporphyrin-III C-methyltransferase/precorrin-2 oxidase/ferrochelatase
3162805	0	C	SNP	G	150	182	321	99.4	334	Arg180Gly (cgc/Ggc)	Rv2853	PE_PGRS48	PE-PGRS family protein PE_PGRS48
3165807	0	G	SNP	A	32	58	89	100	90	Val201Val (gtg/gtA)	Rv2855	mtr	mycothione reductase
3168492	0	G	SNP	A	47	59	103	100	106
3174013	0	G	SNP	A	122	112	232	97.91	239	Pro2Leu (cct/cTt)	Rv2861c	mapB	methionine aminopeptidase
3174496	0	A	SNP	G	70	121	186	99.48	192	Cys50Arg (tgt/Cgt)	Rv2862c	-	hypothetical protein
3177884	0	C	SNP	A	84	72	154	99.36	157	Arg21Arg (cgc/cgA)	Rv2866	relG	toxin RelG
3180988	0	C	SNP	A	124	117	236	99.59	242	Val259Phe (gtc/Ttc)	Rv2869c	rip	zinc metalloprotease
3186860	0	T	SNP	G	64	55	114	100	119	Tyr672Asp (tat/Gat)	Rv2874	dipZ	integral membrane C-type cytochrome biogenesis protein DipZ
3189242	0	A	SNP	G	59	81	135	99.29	141	Ala52Ala (gct/gcC)	Rv2878c	mpt53	soluble secreted antigen Mpt53
3190146	0	C	Del	GAP	118	105	213	94.09	237
3194241	1	C	Ins	G	70	46	116	87.88	116		Rv2885c	-	transposase
3200478	0	G	SNP	A	139	151	283	100	290	Leu71Leu (ctg/ctA)	Rv2891	-	hypothetical protein
3202731	0	A	SNP	C	122	119	230	100	241	Gly104Gly (gga/ggC)	Rv2893	-	oxidoreductase
3208600	0	G	SNP	A	103	84	179	96.89	193	Tyr269Tyr (tac/taT)	Rv2899c	fdhD	formate dehydrogenase accessory protein FdhD
3212723	0	C	SNP	A	128	117	241	100	245	Ala78Ala (gcg/gcT)	Rv2902c	rnhB	ribonuclease HII
3219500	0	T	SNP	A	103	80	178	100	183	Lys121Met (aag/aTg)	Rv2912c	-	TetR family HTH-type transcriptional regulator
3226181	0	A	SNP	C	78	81	156	100	159	Arg35Arg (cgt/cgG)	Rv2916c	ffh	signal recognition particle protein
3228143	0	G	SNP	T	133	101	231	99.57	235	Arg594Leu (cgg/cTg)	Rv2917	-	hypothetical protein
3234107	0	G	SNP	A	48	90	134	97.87	141	Val11Val (gtc/gtT)	Rv2921c	ftsY	signal recognition particle receptor FtsY
3236442	0	G	SNP	A	122	139	254	98.86	264	His455His (cac/caT)	Rv2922c	smc	chromosome partition protein Smc
3236497	0	A	SNP	T	144	140	272	98.61	288	Val437Glu (gtg/gAg)	Rv2922c	smc	chromosome partition protein Smc
3244113	0	T	SNP	C	52	31	82	100	83	Pro139Pro (cct/ccC)	Rv2930	fadD26	fatty-acid--CoA ligase FadD26
3246834	0	G	SNP	A	98	81	172	97.81	183	Ala464Thr (gct/Act)	Rv2931	ppsA	phthiocerol synthesis polyketide synthase type I PpsA
3247298	0	C	SNP	A	101	76	171	100	177	Gly618Gly (ggc/ggA)	Rv2931	ppsA	phthiocerol synthesis polyketide synthase type I PpsA
3247304	0	C	SNP	G	63	48	108	100	111	Val620Val (gtc/gtG)	Rv2931	ppsA	phthiocerol synthesis polyketide synthase type I PpsA
3247306	0	A	Del	GAP	62	47	107	99.09	110		Rv2931	ppsA	phthiocerol synthesis polyketide synthase type I PpsA
3247307	0	C	Del	GAP	62	47	107	99.09	110		Rv2931	ppsA	phthiocerol synthesis polyketide synthase type I PpsA
3247308	0	C	Del	GAP	62	47	107	99.09	110		Rv2931	ppsA	phthiocerol synthesis polyketide synthase type I PpsA
3247309	0	C	Del	GAP	62	47	107	99.09	110		Rv2931	ppsA	phthiocerol synthesis polyketide synthase type I PpsA
3247310	0	T	Del	GAP	62	47	107	99.09	110		Rv2931	ppsA	phthiocerol synthesis polyketide synthase type I PpsA
3247313	1	C	Ins	A	59	49	108	99.08	108		Rv2931	ppsA	phthiocerol synthesis polyketide synthase type I PpsA
3247313	2	C	Ins	C	59	49	108	99.08	108		Rv2931	ppsA	phthiocerol synthesis polyketide synthase type I PpsA
3247313	3	C	Ins	C	59	49	108	99.08	108		Rv2931	ppsA	phthiocerol synthesis polyketide synthase type I PpsA
3247313	4	C	Ins	A	59	49	108	99.08	108		Rv2931	ppsA	phthiocerol synthesis polyketide synthase type I PpsA
3247313	5	C	Ins	G	59	49	108	99.08	108		Rv2931	ppsA	phthiocerol synthesis polyketide synthase type I PpsA
3247319	0	C	SNP	T	88	89	171	100	177	Gly625Gly (ggc/ggT)	Rv2931	ppsA	phthiocerol synthesis polyketide synthase type I PpsA
3247340	0	G	SNP	A	96	110	199	99.04	208	Val632Val (gtg/gtA)	Rv2931	ppsA	phthiocerol synthesis polyketide synthase type I PpsA
3247851	0	G	SNP	A	35	54	86	100	89	Ala803Thr (gcc/Acc)	Rv2931	ppsA	phthiocerol synthesis polyketide synthase type I PpsA
3247853	0	C	SNP	T	35	51	83	100	86	Ala803Ala (gcc/gcT)	Rv2931	ppsA	phthiocerol synthesis polyketide synthase type I PpsA
3247856	0	G	SNP	C	34	56	83	100	90	Arg804Arg (cgg/cgC)	Rv2931	ppsA	phthiocerol synthesis polyketide synthase type I PpsA
3247864	1	C	Ins	T	30	52	82	93.18	82		Rv2931	ppsA	phthiocerol synthesis polyketide synthase type I PpsA
3247864	2	C	Ins	A	30	52	82	93.18	82		Rv2931	ppsA	phthiocerol synthesis polyketide synthase type I PpsA
3247864	3	C	Ins	G	30	51	81	92.05	81		Rv2931	ppsA	phthiocerol synthesis polyketide synthase type I PpsA
3247864	4	C	Ins	G	30	51	81	92.05	81		Rv2931	ppsA	phthiocerol synthesis polyketide synthase type I PpsA
3247866	0	C	Del	GAP	30	50	76	96.39	83		Rv2931	ppsA	phthiocerol synthesis polyketide synthase type I PpsA
3247867	0	A	Del	GAP	30	51	77	96.43	84		Rv2931	ppsA	phthiocerol synthesis polyketide synthase type I PpsA
3247868	0	A	Del	GAP	30	51	77	96.43	84		Rv2931	ppsA	phthiocerol synthesis polyketide synthase type I PpsA
3247869	0	A	Del	GAP	30	50	76	96.39	83		Rv2931	ppsA	phthiocerol synthesis polyketide synthase type I PpsA
3247874	0	G	SNP	A	33	57	88	100	90	Arg810Arg (cgg/cgA)	Rv2931	ppsA	phthiocerol synthesis polyketide synthase type I PpsA
3247877	0	T	SNP	C	34	59	89	100	93	Phe811Phe (ttt/ttC)	Rv2931	ppsA	phthiocerol synthesis polyketide synthase type I PpsA
3247883	0	T	SNP	C	68	88	150	100	156	Ser813Ser (agt/agC)	Rv2931	ppsA	phthiocerol synthesis polyketide synthase type I PpsA
3248074	0	G	SNP	A	75	81	154	94.55	165	Arg877His (cgc/cAc)	Rv2931	ppsA	phthiocerol synthesis polyketide synthase type I PpsA
3248075	0	C	SNP	T	74	80	154	93.9	164	Arg877Arg (cgc/cgT)	Rv2931	ppsA	phthiocerol synthesis polyketide synthase type I PpsA
3251047	0	C	SNP	A	42	47	89	98.89	90	Ala1868Glu (gcg/gAg)	Rv2931	ppsA	phthiocerol synthesis polyketide synthase type I PpsA
3256494	0	A	SNP	G	116	93	206	99.05	211	Gly270Gly (gga/ggG)	Rv2933	ppsC	phthiocerol synthesis polyketide synthase type I PpsC
3266030	0	A	SNP	G	137	102	234	98.35	243	Ser1261Ser (tca/tcG)	Rv2934	ppsD	phthiocerol synthesis polyketide synthase type I PpsD
3269581	0	A	SNP	G	74	85	153	100	159	Ala615Ala (gca/gcG)	Rv2935	ppsE	phthiocerol synthesis polyketide synthase type I PpsE
3270784	0	A	SNP	G	112	109	218	99.55	222	Gln1016Gln (caa/caG)	Rv2935	ppsE	phthiocerol synthesis polyketide synthase type I PpsE
3273107	0	C	SNP	A	34	40	74	100	74	Ala298Ala (gcc/gcA)	Rv2936	drrA	daunorubicin ABC transporter ATP-binding protein DrrA		phylo (3)
3296371	1	G	Ins	C	87	115	202	77.99	204		Rv2947c	pks15	polyketide synthase
3296371	2	G	Ins	C	87	117	204	78.76	204		Rv2947c	pks15	polyketide synthase
3296371	3	G	Ins	G	87	117	204	78.76	204		Rv2947c	pks15	polyketide synthase
3296371	4	G	Ins	C	87	117	204	78.76	204		Rv2947c	pks15	polyketide synthase
3296371	5	G	Ins	G	87	117	204	78.76	204		Rv2947c	pks15	polyketide synthase
3296371	6	G	Ins	G	86	117	203	78.38	204		Rv2947c	pks15	polyketide synthase
3296371	7	G	Ins	C	87	117	204	78.76	204		Rv2947c	pks15	polyketide synthase
3296843	0	A	SNP	G	141	126	256	100	267	Val333Ala (gtg/gCg)	Rv2947c	pks15	polyketide synthase
3300351	0	A	SNP	G	25	30	53	88.71	62	Tyr74His (tac/Cac)	Rv2949c	-	chorismate pyruvate-lyase
3302589	0	A	SNP	C	38	29	67	100	67
3306441	0	G	SNP	A	90	116	200	100	206	Arg388Gln (cgg/cAg)	Rv2953	-	trans-acting enoyl reductase
3308606	0	G	SNP	A	27	53	76	100	80
3312620	0	C	SNP	A	25	44	66	98.57	70	Glu73Asp (gag/gaT)	Rv2959c	-	rhamnosyl O-methyltransferase
3314412	0	A	SNP	G	64	95	157	100	159	Ala237Ala (gct/gcC)	Rv2962c	-	PGL/p-HBAD biosynthesis rhamnosyltransferase
3315726	0	G	Del	GAP	37	64	94	97.12	104		Rv2963	-	integral membrane protein
3316955	0	A	SNP	C	48	79	119	100	127	Met143Leu (atg/Ctg)	Rv2964	purU	formyltetrahydrofolate deformylase
3326554	0	A	SNP	C	75	64	133	99.29	140	Asn152His (aac/Cac)	Rv2971	-	oxidoreductase		phylo (not Euro-American, M. africanum, M. bovis, M . canettii, M. caprae, M. Microti, M. pinipedii, Beijing, Delhi/CAS, EAI)
3329682	0	C	SNP	T	69	31	100	99.01	101	Gly89Ser (ggc/Agc)	Rv2973c	recG	ATP-dependent DNA helicase RecG
3331362	0	C	Del	GAP	108	112	218	95.24	231		Rv2975c	-	hypothetical protein
3331363	0	G	Del	GAP	108	112	218	95.65	230		Rv2975c	-	hypothetical protein
3335647	0	G	SNP	C	86	103	186	98.44	192	Gly34Gly (ggc/ggG)	Rv2979c	-	resolvase
3335708	0	G	SNP	C	87	99	181	99.47	187	Pro14Arg (ccg/cGg)	Rv2979c	-	resolvase
3336825	0	T	SNP	C	110	124	230	99.57	235	Thr365Ala (aca/Gca)	Rv2981c	ddlA	D-alanine--D-alanine ligase
3338603	0	G	SNP	C	76	100	170	100	176	Pro133Ala (ccg/Gcg)	Rv2982c	gpdA2	glycerol-3-phosphate dehydrogenase
3348536	0	C	SNP	T	39	66	103	100	105
3349917	0	G	SNP	A	106	118	219	99.56	225	His121Tyr (cat/Tat)	Rv2992c	gltS	glutamate--tRNA ligase
3349925	0	T	SNP	C	107	114	217	99.1	223	Glu118Gly (gag/gGg)	Rv2992c	gltS	glutamate--tRNA ligase
3352932	0	C	SNP	G	114	70	175	100	184	Thr179Thr (acg/acC)	Rv2995c	leuB	3-isopropylmalate dehydrogenase
3355949	0	A	SNP	C	121	103	217	99.12	226	Asp284Ala (gac/gCc)	Rv2997	-	dehydrogenase
3357464	0	C	SNP	G	108	114	213	98.23	226
3358235	0	A	SNP	T	69	65	131	100	134	Met212Leu (atg/Ttg)	Rv2999	lppY	lipoprotein LppY
3363338	0	A	SNP	G	100	62	160	100	162
3365958	0	G	SNP	T	53	58	105	98.23	113	Leu165Ile (ctc/Atc)	Rv3007c	-	oxidoreductase
3367765	0	G	SNP	A	59	111	167	100	170	Gly343Gly (ggc/ggT)	Rv3009c	gatB	aspartyl/glutamyl-tRNA(Asn/Gln) amidotransferase subunit B
3379784	0	C	SNP	A	47	47	89	82.46	114
3379788	0	C	SNP	G	50	42	90	92.93	99
3380439	1	G	Ins	C	37	26	63	88.73	63
3380804	0	T	SNP	G	139	135	259	98.56	278	Ile64Leu (atc/Ctc)	Rv3022A	PE29	PE family protein PE29
3385218	0	C	SNP	T	135	106	240	99.59	242	Gly287Glu (gga/gAa)	Rv3026c	-	hypothetical protein
3388609	0	C	SNP	A	104	96	195	98.52	203	Ala88Ser (gcc/Tcc)	Rv3029c	fixA	electron transfer flavoprotein subunit beta
3393640	0	C	SNP	T	64	72	133	98.55	138	Asn87Asn (aac/aaT)	Rv3033	-	hypothetical protein
3395654	0	G	SNP	A	104	123	216	99.13	229	Leu92Leu (ctg/ctA)	Rv3035	-	hypothetical protein
3401871	0	A	SNP	G	106	101	199	99.04	209	Ala16Ala (gct/gcC)	Rv3041c	-	ABC transporter ATP-binding protein
3402816	0	C	SNP	T	78	82	153	100	160	Gly116Glu (gga/gAa)	Rv3042c	serB2	phosphoserine phosphatase SerB
3404376	0	C	SNP	G	63	57	115	100	120	Thr182Thr (acg/acC)	Rv3043c	ctaD	cytochrome C oxidase cytochrome 1
3409968	0	C	SNP	A	73	53	121	99.21	127	Gly372Gly (ggg/ggT)	Rv3049c	-	monooxygenase
3410030	0	C	SNP	G	75	58	129	98.52	135	Val352Leu (gtg/Ctg)	Rv3049c	-	monooxygenase
3413785	0	C	SNP	T	27	28	54	94.83	58	Val128Ile (gtc/Atc)	Rv3051c	nrdE	ribonucleoside-diphosphate reductase subunit alpha
3415189	0	G	Del	GAP	43	16	56	75.64	78
3415192	0	T	Del	GAP	43	16	56	77.63	76
3415193	0	G	Del	GAP	43	16	56	78.67	75
3415194	0	G	Del	GAP	43	16	56	79.73	74
3417388	0	G	SNP	A	65	47	111	100	112	Trp228_ (tgg/tgA)	Rv3056	dinP	DNA polymerase IV 2
3420825	0	A	SNP	G	48	41	85	97.8	91	Asp445Gly (gac/gGc)	Rv3059	cyp136	cytochrome P450 Cyp136
3425854	0	C	SNP	T	138	95	226	100	233	Pro91Ser (ccg/Tcg)	Rv3062	ligB	DNA ligase
3428897	0	G	SNP	C	82	87	164	98.83	171	Arg552Pro (cgt/cCt)	Rv3063	cstA	carbon starvation protein A
3428917	0	C	SNP	A	81	84	161	100	165	Arg559Ser (cgt/Agt)	Rv3063	cstA	carbon starvation protein A
3436124	0	C	SNP	T	103	88	182	98.96	193	Ala67Thr (gcg/Acg)	Rv3072c	-	hypothetical protein
3437007	0	G	SNP	C	100	117	206	99.09	219	Ala77Pro (gcc/Ccc)	Rv3074	-	hypothetical protein
3440464	0	T	SNP	G	109	87	192	100	196	Arg308Arg (cgt/cgG)	Rv3077	-	hydrolase
3440468	0	G	SNP	C	108	89	192	100	197	Gly310Arg (ggc/Cgc)	Rv3077	-	hydrolase
3444399	0	A	SNP	G	104	108	204	98.6	215	Asp530Asp (gat/gaC)	Rv3080c	pknK	serine/threonine-protein kinase PknK
3450725	0	T	SNP	C	89	101	186	100	190	Val243Val (gtt/gtC)	Rv3084	lipR	acetyl-hydrolase LipR
3454263	0	C	SNP	G	69	95	158	99.39	165	Leu447Val (ctc/Gtc)	Rv3087	-	diacyglycerol O-acyltransferase
3455686	0	G	SNP	C	104	106	204	98.59	213	Leu449Leu (ctg/ctC)	Rv3088	tgs4	diacyglycerol O-acyltransferase
3456666	0	A	SNP	G	88	65	146	100	153	Ala302Ala (gca/gcG)	Rv3089	fadD13	long chain-fatty-acid--CoA ligase FadD13
3459081	0	G	SNP	C	113	85	193	99.5	199	Ala291Pro (gca/Cca)	Rv3090	-	hypothetical protein
3462135	0	G	SNP	C	155	132	279	100	287	Cys210Trp (tgc/tgG)	Rv3093c	-	oxidoreductase
3466919	0	C	SNP	G	60	44	99	100	104	Gly58Ala (ggc/gCc)	Rv3097c	lipY	triacylglycerol lipase Lip
3467465	0	C	SNP	G	47	31	74	100	78	Ala66Ala (gcg/gcC)	Rv3098c	-	hypothetical protein
3473662	0	G	SNP	A	85	120	196	97.16	211	Arg81Arg (cgc/cgT)	Rv3105c	prfB	peptide chain release factor PrfB
3473996	1	G	Ins	A	62	79	141	97.24	141
3478602	0	C	SNP	T	22	8	28	100	30	Thr318Thr (acc/acT)	Rv3109	moaA1	cyclic pyranopterin monophosphate synthase
3480474	0	G	SNP	A	32	27	59	100	59	Gly134Glu (gga/gAa)	Rv3113	-	phosphatase
3480789	0	T	SNP	C	45	37	81	100	82	Ser11Pro (tca/Cca)	Rv3114	-	hypothetical protein
3486977	0	A	SNP	G	56	57	112	100	113	Lys157Glu (aaa/Gaa)	Rv3121	cyp141	cytochrome P450 Cyp141
3488122	0	G	SNP	A	82	61	143	99.31	144	Gly12Arg (ggg/Agg)	Rv3122	-	hypothetical protein
3489665	0	C	SNP	T	35	68	103	99.04	104	Pro54Ser (cca/Tca)	Rv3124	moaR1	transcriptional regulator MoaR
3499497	0	G	SNP	C	64	75	136	98.58	141	Ala140Gly (gcc/gGc)	Rv3133c	devR	two component transcriptional regulator DevR
3500243	0	G	SNP	C	115	115	220	100	230	Ala169Ala (gcc/gcG)	Rv3134c	-	universal stress protein
3503895	0	C	SNP	T	82	125	200	100	207	Pro168Leu (ccg/cTg)	Rv3137	-	histidinol-phosphatase
3506650	0	A	SNP	C	65	118	168	100	183	Ile430Leu (atc/Ctc)	Rv3139	fadE24	acyl-CoA dehydrogenase FadE24
3509231	0	G	SNP	A	40	70	106	99.1	111	Arg106Cys (cgc/Tgc)	Rv3142c	-	hypothetical protein
3509300	0	A	Del	GAP	27	65	90	97.87	94		Rv3142c	-	hypothetical protein
3509301	0	G	Del	GAP	27	65	90	97.87	94		Rv3142c	-	hypothetical protein
3510120	0	T	SNP	G	112	134	240	99.6	247	Lys400Gln (aag/Cag)	Rv3144c	PPE52	PPE family protein PPE52
3515467	0	C	SNP	T	102	94	193	99.49	197	Pro19Leu (ccg/cTg)	Rv3150	nuoF	NADH-quinone oxidoreductase subunit F
3518167	0	A	SNP	G	135	115	244	100	250	Ile474Met (ata/atG)	Rv3151	nuoG	NADH-quinone oxidoreductase subunit G
3518555	0	A	SNP	G	117	134	249	99.6	252	Thr604Ala (acg/Gcg)	Rv3151	nuoG	NADH-quinone oxidoreductase subunit G
3530955	0	C	SNP	G	71	59	123	99.24	131	Val62Leu (gtc/Ctc)	Rv3161c	-	dioxygenase
3539353	0	G	SNP	A	93	140	232	99.57	234	Gln283Gln (cag/caA)	Rv3170	aofH	flavin-containing monoamine oxidase
3540876	0	G	SNP	A	57	68	123	99.21	126
3556275	0	A	SNP	G	40	29	69	97.18	71	Leu138Pro (ctg/cCg)	Rv3190c	-	hypothetical protein
3557253	0	C	SNP	T	46	39	83	98.84	86
3560839	0	G	SNP	A	33	54	86	98.86	88	Tyr778Tyr (tac/taT)	Rv3193c	-	transmembrane protein
3562338	0	G	SNP	T	61	66	125	93.38	136	Leu279Met (ctg/Atg)	Rv3193c	-	transmembrane protein
3564495	0	G	SNP	A	90	57	142	98	150	Leu44Leu (ttg/ttA)	Rv3195	-	hypothetical protein
3580637	0	T	Del	GAP	108	121	227	99.13	231
3581414	0	A	SNP	G	83	89	169	100	172	Thr34Ala (aca/Gca)	Rv3204	-	DNA-methyltransferase
3582694	0	C	SNP	T	55	61	114	98.31	118	Lys339Lys (aag/aaA)	Rv3206c	moeB1	adenylyltransferase/sulfurtransferase
3590686	1	G	Ins	C	46	46	92	95.83	92
3591063	0	T	SNP	C	75	66	137	99.3	142	Lys144Glu (aag/Gag)	Rv3213c	-	SOJ/ParA-like protein
3600576	0	C	SNP	T	113	124	235	99.16	239	Cys242Cys (tgc/tgT)	Rv3224	-	iron-regulated short-chain dehydrogenase/reductase
3604821	0	G	SNP	C	157	149	300	100	306	Ala32Ala (gcg/gcC)	Rv3228	-	hypothetical protein
3610391	1	A	Ins	C	92	72	164	97.62	164		Rv3234c	tgs3	diacyglycerol O-acyltransferase
3614982	0	T	SNP	C	89	58	144	100	147	Leu874Leu (cta/ctG)	Rv3239c	-	transmembrane transport protein
3621423	0	A	SNP	G	102	54	149	98.73	158
3622441	0	A	SNP	C	144	97	236	100	241	Val217Val (gtt/gtG)	Rv3243c	-	hypothetical protein
3625065	0	T	SNP	G	101	105	201	100	206	Met517Leu (atg/Ctg)	Rv3245c	mtrB	two component sensory histidine kinase MtrB
3630905	0	G	SNP	A	51	53	102	100	104	Leu362Leu (ctg/Ttg)	Rv3252c	alkB	transmembrane alkane 1-monooxygenase AlkB
3638093	0	G	SNP	A	124	80	203	100	204	Ser206Leu (tcg/tTg)	Rv3257c	pmmA	phosphomannomutase PmmA
3645524	0	C	SNP	T	38	63	97	99.02	102	Asp152Asn (gac/Aac)	Rv3264c	manB	D-alpha-D-mannose-1-phosphate guanylyltransferase ManB
3653988	0	G	SNP	A	88	102	189	100	190	Val181Met (gtg/Atg)	Rv3272	-	hypothetical protein
3656206	0	C	SNP	A	88	76	158	98.8	166	Arg524Ser (cgc/Agc)	Rv3273	-	transmembrane carbonic anhydrase
3670040	0	C	SNP	T	106	75	178	100	181	Ala124Ala (gcg/gcA)	Rv3289c	-	transmembrane protein
3678094	0	C	SNP	T	136	116	247	98.44	256	Ala440Ala (gcc/gcT)	Rv3296	lhr	ATP-dependent helicase
3679764	0	G	SNP	A	158	143	293	99.67	302	Ser997Asn (agc/aAc)	Rv3296	lhr	ATP-dependent helicase
3681323	0	C	SNP	G	86	152	235	97.14	245	Pro2Ala (ccc/Gcc)	Rv3297	nei	endonuclease VIII
3681548	0	A	SNP	C	84	88	163	99.42	173	Arg77Arg (agg/Cgg)	Rv3297	nei	endonuclease VIII
3685510	0	T	SNP	C	122	123	240	98.79	248	Ser152Gly (agt/Ggt)	Rv3299c	atsB	arylsulfatase AtsB
3689523	0	G	SNP	T	99	79	175	100	178	Cys472_ (tgc/tgA)	Rv3303c	lpdA	NAD(P)H quinone reductase LpdA
3690016	0	A	SNP	G	121	108	224	99.57	230	Leu308Ser (ttg/tCg)	Rv3303c	lpdA	NAD(P)H quinone reductase LpdA
3693681	0	A	SNP	C	162	111	267	99.64	274	Ala103Ala (gct/gcG)	Rv3306c	amiB1	amidase AmiB
3697585	0	C	SNP	T	47	46	92	97.89	95	Leu130Phe (ctc/Ttc)	Rv3310	sapM	acid phosphatase
3699958	0	T	SNP	G	120	139	252	100	259	Ile125Leu (atc/Ctc)	Rv3312c	-	hypothetical protein
3704596	0	G	SNP	C	40	46	84	100	86	Val54Leu (gtg/Ctg)	Rv3317	sdhD	succinate dehydrogenase hydrophobic membrane anchor subunit
3711738	0	A	Del	GAP	12	15	28	100	27
3711739	0	G	Del	GAP	12	15	28	100	27
3711740	0	G	Del	GAP	12	15	28	100	27
3711741	0	C	Del	GAP	12	15	28	100	27
3711742	0	A	Del	GAP	12	15	28	100	27
3711743	0	A	Del	GAP	12	15	28	100	27
3711744	0	C	Del	GAP	12	15	28	100	27
3711745	0	C	Del	GAP	12	15	28	100	27
3711746	0	A	Del	GAP	12	15	28	100	27
3711747	0	C	Del	GAP	12	15	28	100	27
3711748	0	C	Del	GAP	12	15	28	100	27
3711749	0	A	Del	GAP	12	15	28	100	27		Rv3327	-	transposase fusion protein
3711750	0	T	Del	GAP	12	15	28	100	27		Rv3327	-	transposase fusion protein
3711751	0	G	Del	GAP	12	15	28	100	27		Rv3327	-	transposase fusion protein
3711752	0	G	Del	GAP	12	15	28	100	27		Rv3327	-	transposase fusion protein
3711753	0	T	Del	GAP	12	15	28	100	27		Rv3327	-	transposase fusion protein
3711754	0	T	Del	GAP	12	15	28	100	27		Rv3327	-	transposase fusion protein
3711755	0	G	Del	GAP	12	15	28	100	27		Rv3327	-	transposase fusion protein
3711756	0	T	Del	GAP	12	15	28	100	27		Rv3327	-	transposase fusion protein
3711757	0	T	Del	GAP	12	15	28	100	27		Rv3327	-	transposase fusion protein
3711758	0	G	Del	GAP	12	15	28	100	27		Rv3327	-	transposase fusion protein
3711759	0	T	Del	GAP	12	15	28	100	27		Rv3327	-	transposase fusion protein
3711760	0	T	Del	GAP	12	15	28	100	27		Rv3327	-	transposase fusion protein
3711761	0	G	Del	GAP	12	15	28	100	27		Rv3327	-	transposase fusion protein
3711762	0	G	Del	GAP	12	15	28	100	27		Rv3327	-	transposase fusion protein
3711763	0	A	Del	GAP	12	15	28	100	27		Rv3327	-	transposase fusion protein
3711764	0	A	Del	GAP	12	15	28	100	27		Rv3327	-	transposase fusion protein
3711765	0	C	Del	GAP	12	15	28	100	27		Rv3327	-	transposase fusion protein
3711766	0	C	Del	GAP	12	15	28	100	27		Rv3327	-	transposase fusion protein
3711767	0	G	Del	GAP	12	15	28	100	27		Rv3327	-	transposase fusion protein
3711768	0	A	Del	GAP	12	15	28	100	27		Rv3327	-	transposase fusion protein
3711769	0	T	Del	GAP	12	15	28	100	27		Rv3327	-	transposase fusion protein
3711770	0	G	Del	GAP	12	15	28	100	27		Rv3327	-	transposase fusion protein
3711771	0	C	Del	GAP	12	15	28	100	27		Rv3327	-	transposase fusion protein
3711772	0	G	Del	GAP	12	15	28	100	27		Rv3327	-	transposase fusion protein
3711773	0	C	Del	GAP	12	15	28	100	27		Rv3327	-	transposase fusion protein
3711774	0	A	Del	GAP	12	15	28	100	27		Rv3327	-	transposase fusion protein
3711775	0	C	Del	GAP	12	15	28	100	27		Rv3327	-	transposase fusion protein
3711776	0	A	Del	GAP	12	15	28	100	27		Rv3327	-	transposase fusion protein
3711777	0	A	Del	GAP	12	15	28	100	27		Rv3327	-	transposase fusion protein
3711778	0	G	Del	GAP	12	15	28	96.43	28		Rv3327	-	transposase fusion protein
3711779	0	T	Del	GAP	12	15	28	93.1	29		Rv3327	-	transposase fusion protein
3711780	0	A	Del	GAP	12	15	28	93.1	29		Rv3327	-	transposase fusion protein
3711910	0	G	SNP	A	71	40	108	98.23	113	Trp54_ (tgg/tgA)	Rv3327	-	transposase fusion protein
3712372	0	A	SNP	G	74	69	140	100	143	Leu208Leu (cta/ctG)	Rv3327	-	transposase fusion protein
3714211	0	G	SNP	T	94	119	210	100	213	Pro41Gln (ccg/cAg)	Rv3328c	sigJ	ECF RNA polymerase sigma factor SigJ
3714639	0	G	SNP	A	119	117	233	100	236	Arg83His (cgc/cAc)	Rv3329	-	aminotransferase
3714757	0	A	SNP	C	119	125	231	100	244	Gln122His (caa/caC)	Rv3329	-	aminotransferase
3715775	0	C	SNP	T	74	53	125	96.21	132
3718357	0	C	SNP	T	141	96	228	98.75	240	Pro423Leu (ccg/cTg)	Rv3331	sugI	sugar-transport integral membrane protein SugI
3721806	0	G	SNP	C	130	110	236	100	240	Gly265Gly (ggc/ggG)	Rv3335c	-	integral membrane protein
3729342	0	C	SNP	T	130	126	252	99.22	258	Ala240Val (gcg/gTg)	Rv3342	-	methyltransferase
3729597	0	G	SNP	C	99	146	234	98.79	248	Leu2447Val (ctc/Gtc)	Rv3343c	PPE54	PPE family protein PPE54
3730371	0	C	SNP	T	67	67	132	91.78	146	Gly2189Ser (ggc/Agc)	Rv3343c	PPE54	PPE family protein PPE54
3735802	0	C	SNP	G	86	64	145	92.59	162	Thr378Thr (acg/acC)	Rv3343c	PPE54	PPE family protein PPE54
3736024	0	A	SNP	G	55	45	92	99.01	101	Gly304Gly (ggt/ggC)	Rv3343c	PPE54	PPE family protein PPE54
3736628	0	T	SNP	G	145	146	285	99.66	292	Glu103Ala (gag/gCg)	Rv3343c	PPE54	PPE family protein PPE54
3737479	0	G	Del	GAP	67	65	134	94.29	140		Rv3344c	PE_PGRS49	PE-PGRS family protein PE_PGRS49
3737480	0	G	Del	GAP	69	66	138	98.54	137		Rv3344c	PE_PGRS49	PE-PGRS family protein PE_PGRS49
3737481	0	C	Del	GAP	69	66	138	98.54	137		Rv3344c	PE_PGRS49	PE-PGRS family protein PE_PGRS49
3737482	0	G	Del	GAP	69	66	138	98.54	137		Rv3344c	PE_PGRS49	PE-PGRS family protein PE_PGRS49
3737483	0	C	Del	GAP	69	66	138	97.83	138		Rv3344c	PE_PGRS49	PE-PGRS family protein PE_PGRS49
3737484	0	C	Del	GAP	69	66	138	97.83	138		Rv3344c	PE_PGRS49	PE-PGRS family protein PE_PGRS49
3737485	0	G	Del	GAP	69	66	138	97.83	138		Rv3344c	PE_PGRS49	PE-PGRS family protein PE_PGRS49
3737486	0	C	Del	GAP	69	66	138	97.83	138		Rv3344c	PE_PGRS49	PE-PGRS family protein PE_PGRS49
3737487	0	C	Del	GAP	69	66	138	97.83	138		Rv3344c	PE_PGRS49	PE-PGRS family protein PE_PGRS49
3737488	0	G	Del	GAP	69	66	138	99.26	136		Rv3344c	PE_PGRS49	PE-PGRS family protein PE_PGRS49
3737489	0	G	Del	GAP	69	66	138	97.83	138		Rv3344c	PE_PGRS49	PE-PGRS family protein PE_PGRS49
3737490	0	C	Del	GAP	69	66	138	97.83	138		Rv3344c	PE_PGRS49	PE-PGRS family protein PE_PGRS49
3737491	0	G	Del	GAP	69	66	138	97.83	138		Rv3344c	PE_PGRS49	PE-PGRS family protein PE_PGRS49
3737492	0	C	Del	GAP	69	66	138	97.83	138		Rv3344c	PE_PGRS49	PE-PGRS family protein PE_PGRS49
3737493	0	C	Del	GAP	69	66	138	97.83	138		Rv3344c	PE_PGRS49	PE-PGRS family protein PE_PGRS49
3737494	0	G	Del	GAP	69	66	138	97.83	138		Rv3344c	PE_PGRS49	PE-PGRS family protein PE_PGRS49
3737495	0	C	Del	GAP	69	66	138	98.54	137		Rv3344c	PE_PGRS49	PE-PGRS family protein PE_PGRS49
3737496	0	C	Del	GAP	69	66	138	97.83	138		Rv3344c	PE_PGRS49	PE-PGRS family protein PE_PGRS49
3737497	0	G	Del	GAP	69	66	138	97.83	138		Rv3344c	PE_PGRS49	PE-PGRS family protein PE_PGRS49
3737498	0	C	Del	GAP	69	66	138	98.54	137		Rv3344c	PE_PGRS49	PE-PGRS family protein PE_PGRS49
3737499	0	C	Del	GAP	69	66	138	97.83	138		Rv3344c	PE_PGRS49	PE-PGRS family protein PE_PGRS49
3737500	0	A	Del	GAP	69	66	138	98.54	137		Rv3344c	PE_PGRS49	PE-PGRS family protein PE_PGRS49
3737501	0	C	Del	GAP	69	66	138	97.12	139		Rv3344c	PE_PGRS49	PE-PGRS family protein PE_PGRS49
3737502	0	C	Del	GAP	69	65	138	93.06	144		Rv3344c	PE_PGRS49	PE-PGRS family protein PE_PGRS49
3738364	0	G	SNP	A	53	150	197	99.51	204	Arg1471Trp (cgg/Tgg)	Rv3345c	PE_PGRS50	PE-PGRS family protein PE_PGRS50
3738417	0	G	Del	GAP	32	146	172	96.22	185		Rv3345c	PE_PGRS50	PE-PGRS family protein PE_PGRS50
3739497	0	A	Del	GAP	163	136	262	85.92	348		Rv3345c	PE_PGRS50	PE-PGRS family protein PE_PGRS50
3739498	0	C	Del	GAP	162	136	261	83.71	356		Rv3345c	PE_PGRS50	PE-PGRS family protein PE_PGRS50
3739499	0	A	Del	GAP	162	136	261	85.63	348		Rv3345c	PE_PGRS50	PE-PGRS family protein PE_PGRS50
3739500	0	C	Del	GAP	162	135	260	81.15	366		Rv3345c	PE_PGRS50	PE-PGRS family protein PE_PGRS50
3739501	0	C	Del	GAP	162	135	260	81.15	366		Rv3345c	PE_PGRS50	PE-PGRS family protein PE_PGRS50
3739502	0	G	Del	GAP	162	135	260	83.66	355		Rv3345c	PE_PGRS50	PE-PGRS family protein PE_PGRS50
3739503	0	C	Del	GAP	162	134	260	84.33	351		Rv3345c	PE_PGRS50	PE-PGRS family protein PE_PGRS50
3739504	0	C	Del	GAP	162	134	260	87.06	340		Rv3345c	PE_PGRS50	PE-PGRS family protein PE_PGRS50
3739505	0	A	Del	GAP	162	136	261	88.43	337		Rv3345c	PE_PGRS50	PE-PGRS family protein PE_PGRS50
3740181	0	T	SNP	C	183	194	361	97.67	386	Asn865Ser (aat/aGt)	Rv3345c	PE_PGRS50	PE-PGRS family protein PE_PGRS50
3741240	0	C	SNP	T	151	165	310	96.93	326	Gly512Asp (ggt/gAt)	Rv3345c	PE_PGRS50	PE-PGRS family protein PE_PGRS50
3742345	0	A	SNP	G	122	142	246	97.06	272	Trp144Arg (tgg/Cgg)	Rv3345c	PE_PGRS50	PE-PGRS family protein PE_PGRS50
3746409	0	A	SNP	G	75	78	151	98.08	156	Leu2259Pro (ctg/cCg)	Rv3347c	PPE55	PPE family protein PPE55
3749653	0	G	SNP	A	49	74	120	99.19	124	Gln1178_ (caa/Taa)	Rv3347c	PPE55	PPE family protein PPE55
3750177	0	A	SNP	T	43	66	105	92.37	118	Phe1003Tyr (ttc/tAc)	Rv3347c	PPE55	PPE family protein PPE55
3750178	0	A	SNP	C	43	67	108	91.67	120	Phe1003Val (ttc/Gtc)	Rv3347c	PPE55	PPE family protein PPE55
3750185	0	C	SNP	G	42	63	102	92.92	113	Ser1000Ser (tcg/tcC)	Rv3347c	PPE55	PPE family protein PPE55
3750187	0	A	SNP	T	40	63	100	91.96	112	Ser1000Thr (tcg/Acg)	Rv3347c	PPE55	PPE family protein PPE55
3750188	0	C	SNP	G	42	64	102	92.98	114	Met999Ile (atg/atC)	Rv3347c	PPE55	PPE family protein PPE55
3750193	0	G	SNP	A	43	65	108	91.53	118	Leu998Phe (ctc/Ttc)	Rv3347c	PPE55	PPE family protein PPE55
3750205	0	C	SNP	T	60	83	137	94.08	152	Asp994Asn (gac/Aac)	Rv3347c	PPE55	PPE family protein PPE55
3750209	0	A	SNP	G	60	81	139	94	150	Asn992Asn (aat/aaC)	Rv3347c	PPE55	PPE family protein PPE55
3750210	0	T	SNP	G	58	81	137	92.67	150	Asn992Thr (aat/aCt)	Rv3347c	PPE55	PPE family protein PPE55
3750407	0	G	SNP	C	101	67	165	96	175	Gly926Gly (ggc/ggG)	Rv3347c	PPE55	PPE family protein PPE55
3750417	0	A	SNP	T	104	67	166	96.07	178	Phe923Tyr (ttc/tAc)	Rv3347c	PPE55	PPE family protein PPE55
3750421	0	T	SNP	C	110	70	173	95.24	189	Ser922Gly (agc/Ggc)	Rv3347c	PPE55	PPE family protein PPE55
3750584	0	G	SNP	A	106	104	206	96.33	218	Asn867Asn (aac/aaT)	Rv3347c	PPE55	PPE family protein PPE55
3752003	0	G	SNP	C	39	53	90	95.83	96	Val394Val (gtc/gtG)	Rv3347c	PPE55	PPE family protein PPE55
3752006	0	G	SNP	A	38	52	88	95.74	94	Asn393Asn (aac/aaT)	Rv3347c	PPE55	PPE family protein PPE55
3752007	0	T	SNP	C	37	53	87	95.74	94	Asn393Ser (aac/aGc)	Rv3347c	PPE55	PPE family protein PPE55
3752008	0	T	SNP	C	37	53	88	94.74	95	Asn393Asp (aac/Gac)	Rv3347c	PPE55	PPE family protein PPE55
3752012	0	C	SNP	G	42	50	88	95.83	96	Pro391Pro (ccg/ccC)	Rv3347c	PPE55	PPE family protein PPE55
3752207	0	A	SNP	G	83	68	145	99.34	152	Ile326Ile (att/atC)	Rv3347c	PPE55	PPE family protein PPE55
3753116	0	C	SNP	T	66	155	213	84.67	261	Pro23Pro (ccg/ccA)	Rv3347c	PPE55	PPE family protein PPE55
3753164	0	T	SNP	G	62	128	182	96.45	197	Pro7Pro (cca/ccC)	Rv3347c	PPE55	PPE family protein PPE55
3753629	1	T	Ins	G	57	48	105	92.92	106
3753629	2	T	Ins	C	57	49	106	93.81	106
3758999	0	C	SNP	T	145	147	288	99.66	293	Gly2702Ser (ggt/Agt)	Rv3350c	PPE56	PPE family protein PPE56
3760774	0	G	SNP	C	143	111	244	96.95	262	Ser2110Trp (tcg/tGg)	Rv3350c	PPE56	PPE family protein PPE56
3763724	0	A	SNP	G	81	49	124	99.24	131	Phe1127Leu (ttc/Ctc)	Rv3350c	PPE56	PPE family protein PPE56
3769252	0	G	SNP	A	109	110	215	100	219	Val48Ile (gtc/Atc)	Rv3354	-	hypothetical protein
3771009	0	T	SNP	G	57	50	105	99.07	108	Ser79Ser (tct/tcG)	Rv3357	relJ	antitoxin RelJ
3772834	0	A	Del	GAP	68	87	153	97.48	159		Rv3360	-	hypothetical protein
3787466	0	G	SNP	C	104	93	194	99.49	198	Glu385Gln (gag/Cag)	Rv3372	otsB2	trehalose 6-phosphate phosphatase
3794867	1	C	Ins	C	56	50	106	92.98	107		Rv3379c	dxs2	1-deoxy-D-xylulose 5-phosphate synthase
3794867	2	C	Ins	A	56	51	107	93.86	107		Rv3379c	dxs2	1-deoxy-D-xylulose 5-phosphate synthase
3798095	0	A	SNP	C	63	68	126	100	131	Val132Gly (gtc/gGc)	Rv3383c	idsB	polyprenyl synthetase IdsB
3799512	0	C	SNP	T	120	106	221	100	226	Ala42Thr (gcg/Acg)	Rv3384c	vapC46	ribonuclease VapC46
3815477	0	G	SNP	T	87	79	161	98.81	168	Ala210Ala (gcc/gcA)	Rv3398c	idsA1	multifunctional dimethylallyltransferase/geranyltranstransferase/farnesylt ranstransferase
3817117	0	C	SNP	A	53	70	121	100	123	Ala330Glu (gcg/gAg)	Rv3399	-	S-adenosylmethionine-dependentmethyltransferase
3821503	0	A	SNP	C	52	84	131	99.27	137	Leu130Arg (cta/cGa)	Rv3402c	-	hypothetical protein
3821845	0	G	SNP	T	51	61	111	99.12	113	Ala16Glu (gca/gAa)	Rv3402c	-	hypothetical protein
3823159	0	A	SNP	T	38	73	109	100	111	Val235Val (gtt/gtA)	Rv3403c	-	hypothetical protein
3826684	0	C	SNP	T	62	52	113	100	114	Ser46Leu (tcg/tTg)	Rv3408	vapC47	ribonuclease VapC47
3829770	0	T	SNP	C	100	143	239	100	243	Pro47Pro (cca/ccG)	Rv3410c	guaB3	oxidoreductase
3830695	0	A	SNP	G	125	127	245	98.82	255	Ala275Ala (gct/gcC)	Rv3411c	guaB2	inosine-5'-monophosphate dehydrogenase
3838749	0	G	SNP	A	110	58	163	98.25	171	Ala105Val (gcc/gTc)	Rv3420c	rimI	ribosomal-protein-alanine acetyltransferase RimI
3838871	0	A	SNP	G	151	87	230	100	238	Ala64Ala (gct/gcC)	Rv3420c	rimI	ribosomal-protein-alanine acetyltransferase RimI
3842620	0	A	SNP	G	40	27	65	94.37	71	Thr128Ala (act/Gct)	Rv3425	PPE57	PPE family protein PPE57
3842625	0	A	SNP	G	39	26	64	94.2	69	Pro129Pro (cca/ccG)	Rv3425	PPE57	PPE family protein PPE57
3843408	0	G	Del	GAP	45	23	67	87.18	78		Rv3426	PPE58	PPE family protein PPE58
3844757	0	C	Del	GAP	109	78	182	98.42	190		Rv3428c	-	transposase
3844880	0	G	SNP	A	105	102	204	98.1	211	Ala364Val (gcc/gTc)	Rv3428c	-	transposase
3844962	0	C	SNP	T	83	102	182	97.88	189	Asp337Asn (gac/Aac)	Rv3428c	-	transposase
3844992	0	T	SNP	A	72	106	176	100	178	Ser327Cys (agc/Tgc)	Rv3428c	-	transposase
3845695	0	C	SNP	T	103	91	191	98.48	197	Arg92Arg (cgg/cgA)	Rv3428c	-	transposase
3851887	0	A	SNP	C	168	104	262	100	272	Ser443Ala (tcg/Gcg)	Rv3433c	-	bifunctional ADP-dependent (S)-NAD(P)H-hydrate dehydratase/NAD(P)H-hydrate epimerase
3851888	0	T	SNP	C	172	104	265	99.64	277	Ala442Ala (gca/gcG)	Rv3433c	-	bifunctional ADP-dependent (S)-NAD(P)H-hydrate dehydratase/NAD(P)H-hydrate epimerase
3859893	0	C	SNP	T	130	152	273	99.65	283	Glu28Glu (gag/gaA)	Rv3440c	-	hypothetical protein
3860216	0	G	SNP	A	146	132	271	100	278	Ala385Ala (gcc/gcT)	Rv3441c	mrsA	phosphoglucosamine mutase
3860633	0	G	SNP	A	124	94	215	97.76	223	Ala246Ala (gcc/gcT)	Rv3441c	mrsA	phosphoglucosamine mutase
3862473	0	A	Del	GAP	91	64	143	98.1	158
3863745	0	G	SNP	T	178	107	281	98.62	289	Pro263Thr (ccg/Acg)	Rv3446c	-	hypothetical protein
3864995	0	T	SNP	C	116	80	183	100	196	Ser1082Gly (agc/Ggc)	Rv3447c	eccC4	ESX-4 secretion system protein EccC4
3869355	0	T	SNP	C	104	128	227	100	232	Ile335Thr (atc/aCc)	Rv3448	eccD4	ESX-4 secretion system protein EccD4
3870010	0	A	SNP	G	141	136	266	100	277	Thr87Ala (acc/Gcc)	Rv3449	mycP4	membrane-anchored mycosin
3871246	0	T	SNP	C	124	186	306	100	310	Gly417Gly (gga/ggG)	Rv3450c	eccB4	ESX-4 secretion system protein EccB4
3873746	0	G	SNP	A	156	97	245	98.83	256	Ala99Thr (gcc/Acc)	Rv3452	cut4	cutinase
3874723	0	T	Del	GAP	49	63	110	96.55	116
3874745	0	G	SNP	C	50	72	117	100	122
3876657	0	G	SNP	T	116	126	232	97.98	247	Arg56Ser (cgc/Agc)	Rv3455c	truA	tRNA pseudouridine synthase A
3877421	0	A	SNP	G	40	50	83	100	90	Pro4Pro (cct/ccC)	Rv3456c	rplQ	50S ribosomal protein L17
3878620	0	G	Del	GAP	13	8	22	100	21
3880175	0	C	SNP	A	31	33	64	100	64
3885886	0	T	SNP	C	105	73	174	100	178	Ile62Val (atc/Gtc)	Rv3468c	-	dTDP-glucose 4,6-dehydratase
3892671	0	A	SNP	G	52	45	95	100	97
3893480	0	G	SNP	A	53	88	140	100	141
3894538	0	A	SNP	C	119	93	203	75.71	280	Asp38Ala (gac/gCc)	Rv3478	PPE60	PE family protein PPE60
3895727	0	C	SNP	A	62	94	153	99.36	157
3896340	0	T	SNP	G	78	62	136	100	140	Leu174Arg (ctc/cGc)	Rv3479	-	transmembrane protein
3898408	0	A	SNP	G	78	68	141	100	146	Ala863Ala (gca/gcG)	Rv3479	-	transmembrane protein
3906462	1	A	Ins	T	67	80	147	93.04	147		Rv3487c	lipF	carboxylesterase LipF
3908062	0	C	SNP	T	57	96	151	100	153
3909235	0	G	SNP	C	52	115	165	99.4	168	Val334Leu (gtg/Ctg)	Rv3490	otsA	trehalose-phosphate synthase
3918649	0	T	SNP	C	45	30	75	98.68	76	Gly184Gly (gga/ggG)	Rv3499c	mce4A	Mce family protein Mce4A
3919979	0	C	SNP	T	64	94	155	98.14	161	Leu28Leu (ctg/ctA)	Rv3500c	yrbE4B	integral membrane protein
3927313	0	C	SNP	T	96	124	202	97.35	226	Leu249Leu (ctg/Ttg)	Rv3507	PE_PGRS53	PE-PGRS family protein PE_PGRS53
3928701	0	C	SNP	T	140	113	233	97.68	259	Gly711Gly (ggc/ggT)	Rv3507	PE_PGRS53	PE-PGRS family protein PE_PGRS53
3933939	0	T	SNP	G	29	46	73	100	75	Ser979Ala (tct/Gct)	Rv3508	PE_PGRS54	PE-PGRS family protein PE_PGRS54
3934542	0	T	SNP	G	164	155	310	100	319	Ser1180Ala (tct/Gct)	Rv3508	PE_PGRS54	PE-PGRS family protein PE_PGRS54
3934699	0	G	SNP	A	219	226	430	98.02	454	Ser1232Asn (agc/aAc)	Rv3508	PE_PGRS54	PE-PGRS family protein PE_PGRS54
3934878	0	G	SNP	A	151	187	328	81.84	413	Asp1292Asn (gac/Aac)	Rv3508	PE_PGRS54	PE-PGRS family protein PE_PGRS54
3935335	0	T	SNP	C	127	159	265	98.62	290	Val1444Ala (gtc/gCc)	Rv3508	PE_PGRS54	PE-PGRS family protein PE_PGRS54
3935494	0	C	SNP	A	80	58	134	97.18	142	Ala1497Asp (gcc/gAc)	Rv3508	PE_PGRS54	PE-PGRS family protein PE_PGRS54
3935950	0	T	SNP	C	155	157	302	99.68	313	Val1649Ala (gtc/gCc)	Rv3508	PE_PGRS54	PE-PGRS family protein PE_PGRS54
3936109	0	C	SNP	A	32	35	65	94.37	71	Ala1702Asp (gcc/gAc)	Rv3508	PE_PGRS54	PE-PGRS family protein PE_PGRS54
3936633	0	T	SNP	A	148	166	307	98.12	320	Leu1877Met (ttg/Atg)	Rv3508	PE_PGRS54	PE-PGRS family protein PE_PGRS54
3936634	0	T	SNP	A	147	170	310	98.75	321	Leu1877_ (ttg/tAg)	Rv3508	PE_PGRS54	PE-PGRS family protein PE_PGRS54
3936635	0	G	SNP	C	149	171	311	99.07	323	Leu1877Phe (ttg/ttC)	Rv3508	PE_PGRS54	PE-PGRS family protein PE_PGRS54
3940802	0	A	SNP	G	89	114	198	100	203	Asn396Asp (aac/Gac)	Rv3511	PE_PGRS55	PE-PGRS family protein PE_PGRS55
3941724	0	C	Del	GAP	6	51	52	87.69	65		Rv3511	PE_PGRS55	PE-PGRS family protein PE_PGRS55
3942481	0	C	SNP	G	166	148	295	100	314
3942640	0	T	SNP	C	175	176	335	99.43	353
3943019	0	C	SNP	G	181	147	312	98.8	332
3947125	0	C	SNP	G	68	79	143	91.3	161	Gly444Gly (ggc/ggG)	Rv3514	PE_PGRS57	PE-PGRS family protein PE_PGRS57
3947126	0	G	SNP	A	65	80	136	91.19	159	Ala445Thr (gcc/Acc)	Rv3514	PE_PGRS57	PE-PGRS family protein PE_PGRS57
3947127	0	C	SNP	T	66	80	141	90.68	161	Ala445Val (gcc/gTc)	Rv3514	PE_PGRS57	PE-PGRS family protein PE_PGRS57
3947128	0	C	SNP	G	68	79	143	91.3	161	Ala445Ala (gcc/gcG)	Rv3514	PE_PGRS57	PE-PGRS family protein PE_PGRS57
3948337	0	G	SNP	A	41	11	51	76.47	68	Gly848Gly (ggg/ggA)	Rv3514	PE_PGRS57	PE-PGRS family protein PE_PGRS57
3948347	0	T	SNP	G	38	20	57	100	58	Ser852Ala (tcc/Gcc)	Rv3514	PE_PGRS57	PE-PGRS family protein PE_PGRS57
3948362	0	T	SNP	G	48	8	53	100	56	Cys857Gly (tgt/Ggt)	Rv3514	PE_PGRS57	PE-PGRS family protein PE_PGRS57
3948404	0	T	SNP	G	65	15	78	100	80	Cys871Gly (tgc/Ggc)	Rv3514	PE_PGRS57	PE-PGRS family protein PE_PGRS57
3948414	0	T	SNP	G	70	15	74	100	85	Val874Gly (gtc/gGc)	Rv3514	PE_PGRS57	PE-PGRS family protein PE_PGRS57
3948417	0	T	SNP	G	74	16	85	98.9	91	Val875Gly (gtc/gGc)	Rv3514	PE_PGRS57	PE-PGRS family protein PE_PGRS57
3949531	0	C	SNP	G	83	80	157	93.14	175	Gly1246Gly (ggc/ggG)	Rv3514	PE_PGRS57	PE-PGRS family protein PE_PGRS57
3949532	0	C	SNP	G	81	86	160	93.82	178	Pro1247Ala (ccc/Gcc)	Rv3514	PE_PGRS57	PE-PGRS family protein PE_PGRS57
3952800	0	G	SNP	A	103	77	176	100	180	Gly86Asp (ggc/gAc)	Rv3516	echA19	enoyl-CoA hydratase EchA19
3958403	0	A	SNP	G	68	72	131	100	140	Asn295Asp (aac/Gac)	Rv3521	-	hypothetical protein
3959418	0	C	SNP	T	113	112	219	100	225	Thr324Ile (acc/aTc)	Rv3522	ltp4	lipid transfer protein
3964930	0	C	SNP	T	21	23	43	95.65	46	Gly88Glu (gga/gAa)	Rv3528c	-	hypothetical protein
3981983	0	G	SNP	A	76	84	157	98.16	163	Pro386Pro (ccc/ccT)	Rv3543c	fadE29	acyl-CoA dehydrogenase FadE29
3984321	0	G	SNP	A	41	79	117	100	120	His375His (cac/caT)	Rv3545c	cyp125	steroid C26-monooxygenase
3990093	0	C	SNP	T	130	83	209	100	213	Val66Val (gtc/gtT)	Rv3551	-	CoA-transferase subunit alpha
3994101	0	A	SNP	G	94	116	202	98.59	213	Ile473Val (atc/Gtc)	Rv3554	fdxB	electron transfer protein FdxB
3998042	0	T	Del	GAP	134	93	216	100	227		Rv3558	PPE64	PPE family protein PPE64
3998043	0	T	Del	GAP	134	92	216	100	226		Rv3558	PPE64	PPE family protein PPE64
4004896	0	G	SNP	A	145	114	255	99.23	261	Gln202Gln (cag/caA)	Rv3563	fadE32	acyl-CoA dehydrogenase FadE32
4005114	0	G	SNP	C	91	159	237	98.43	254	Trp275Ser (tgg/tCg)	Rv3563	fadE32	acyl-CoA dehydrogenase FadE32
4005607	0	T	SNP	C	127	162	281	100	289	Leu121Leu (ttg/Ctg)	Rv3564	fadE33	acyl-CoA dehydrogenase FadE33
4007106	0	G	SNP	A	61	114	172	97.22	180	Asp303Asn (gac/Aac)	Rv3565	aspB	aspartate aminotransferase AspB
4007272	0	G	SNP	A	58	59	111	99.15	118	Arg358Gln (cgg/cAg)	Rv3565	aspB	aspartate aminotransferase AspB
4008747	0	A	SNP	G	45	37	79	98.8	83	Ile179Thr (atc/aCc)	Rv3567c	hsaB	flavin-dependent monooxygenase reductase subunit HsaB
4012286	0	C	SNP	T	45	67	112	96.55	116
4018646	0	G	SNP	A	31	30	61	93.85	65	Glu97Lys (gaa/Aaa)	Rv3576	lppH	lipoprotein LppH
4024273	0	T	SNP	C	87	118	198	100	205	Val25Val (gta/gtG)	Rv3581c	ispF	2C-methyl-D-erythritol 2,4-cyclodiphosphate synthase
4026899	0	G	SNP	A	87	117	201	98.55	207	Gln152Gln (cag/caA)	Rv3585	radA	DNA repair protein RadA
4028752	0	A	SNP	G	109	79	181	100	188	Thr288Ala (acg/Gcg)	Rv3586	-	DNA integrity scanning protein DisA
4033711	0	A	SNP	G	128	106	229	99.57	235	Val111Ala (gtg/gCg)	Rv3591c	-	hydrolase
4034827	0	C	SNP	T	49	76	123	100	125	Ala159Val (gcg/gTg)	Rv3593	lpqF	lipoprotein LpqF
4037283	0	T	SNP	G	190	156	334	100	346	Gly256Gly (gga/ggC)	Rv3595c	PE_PGRS59	PE-PGRS family protein PE_PGRS59
4044872	0	G	SNP	A	101	125	220	100	226	Gly113Gly (ggc/ggT)	Rv3602c	panC	pantothenate synthetase
4052349	0	T	SNP	G	48	69	112	99.15	118	Lys179Gln (aag/Cag)	Rv3610c	ftsH	zinc metalloprotease FtsH
4055335	0	G	Del	GAP	75	59	131	80.72	166		Rv3616c	espA	ESX-1 secretion-associated protein EspA
4055336	0	G	Del	GAP	75	59	131	95.71	140		Rv3616c	espA	ESX-1 secretion-associated protein EspA
4055337	0	G	Del	GAP	75	59	131	97.1	138		Rv3616c	espA	ESX-1 secretion-associated protein EspA
4055338	0	G	Del	GAP	75	59	131	97.1	138		Rv3616c	espA	ESX-1 secretion-associated protein EspA
4055339	0	T	Del	GAP	75	59	131	98.53	136		Rv3616c	espA	ESX-1 secretion-associated protein EspA
4055340	0	G	Del	GAP	75	59	131	97.81	137		Rv3616c	espA	ESX-1 secretion-associated protein EspA
4055341	0	C	Del	GAP	75	59	131	97.81	137		Rv3616c	espA	ESX-1 secretion-associated protein EspA
4055342	0	A	Del	GAP	75	59	131	97.81	137		Rv3616c	espA	ESX-1 secretion-associated protein EspA
4055343	0	T	Del	GAP	75	59	131	97.81	137		Rv3616c	espA	ESX-1 secretion-associated protein EspA
4055344	0	G	Del	GAP	75	59	131	97.81	137		Rv3616c	espA	ESX-1 secretion-associated protein EspA
4055345	0	C	Del	GAP	75	59	131	97.81	137		Rv3616c	espA	ESX-1 secretion-associated protein EspA
4055346	0	C	Del	GAP	75	59	131	97.81	137		Rv3616c	espA	ESX-1 secretion-associated protein EspA
4055347	0	G	Del	GAP	75	59	131	97.81	137		Rv3616c	espA	ESX-1 secretion-associated protein EspA
4055348	0	C	Del	GAP	75	59	131	97.81	137		Rv3616c	espA	ESX-1 secretion-associated protein EspA
4055349	0	C	Del	GAP	75	59	131	98.53	136		Rv3616c	espA	ESX-1 secretion-associated protein EspA
4055350	0	C	Del	GAP	75	59	131	98.53	136		Rv3616c	espA	ESX-1 secretion-associated protein EspA
4055351	0	A	Del	GAP	75	59	131	98.53	136		Rv3616c	espA	ESX-1 secretion-associated protein EspA
4055352	0	T	Del	GAP	75	59	131	98.53	136		Rv3616c	espA	ESX-1 secretion-associated protein EspA
4055801	0	G	SNP	A	52	67	117	100	119	Thr192Ile (acc/aTc)	Rv3616c	espA	ESX-1 secretion-associated protein EspA
4056416	0	C	SNP	A	26	22	46	100	48
4057036	0	A	SNP	G	20	21	40	97.62	42
[truncated: 151 more rows]
