# Supplementary material for: Novel Mutations in Putative Nicotinic Acid Phosphoribosyltransferases of Mycobacterium tuberculosis and Their Effect on Protein Thermodynamic Properties
Source: Polymers (Basel). 2022 Apr 18;14(8):1623. doi: 10.3390/polym14081623 (PMC9031469; doi:10.3390/polym14081623)
Supplement: Supplementary file 1 [file polymers-14-01623-s001.zip › Supplementary files S1/741-parA.xls]

## Sheet: 741_ERR3335.gatk_position_varia
#Pos	Insindex	Ref	Type	Allel	CovFor	CovRev	Qual20	Freq	Cov	Subst	Gene	GeneName	Product	ResistanceSNP	PhyloSNP	InterestingRegion
1849	0	C	SNP	A	90	84	170	100	174
1977	0	A	SNP	G	115	92	203	100	207
3446	0	C	SNP	T	82	70	149	100	152	Ala56Val (gcc/gTc)	Rv0003	recF	DNA replication/repair protein RecF
4013	0	T	SNP	C	99	109	206	100	208	Ile245Thr (atc/aCc)	Rv0003	recF	DNA replication/repair protein RecF
7362	0	G	SNP	C	110	87	196	100	197	Glu21Gln (gag/Cag)	Rv0006	gyrA	DNA gyrase subunit A			fluoroquinolones (FQ)
7585	0	G	SNP	C	104	117	219	100	221	Ser95Thr (agc/aCc)	Rv0006	gyrA	DNA gyrase subunit A		phylo (not H37Rv)	fluoroquinolones (FQ)
9304	0	G	SNP	A	88	102	188	100	190	Gly668Asp (ggc/gAc)	Rv0006	gyrA	DNA gyrase subunit A			fluoroquinolones (FQ)
11879	0	A	SNP	G	131	93	219	100	224	Ser145Pro (tcc/Ccc)	Rv0008c	-	cell wall synthesis protein CwsA
12204	0	G	SNP	A	121	127	241	100	248	Leu36Leu (ctc/ctT)	Rv0008c	-	cell wall synthesis protein CwsA
14785	0	T	SNP	C	99	105	203	100	204	Cys233Arg (tgc/Cgc)	Rv0012	-	membrane protein
15117	0	C	SNP	G	83	83	160	100	166	Ile68Met (atc/atG)	Rv0013	trpG	anthranilate synthase component II
21795	0	G	SNP	A	115	111	217	99.56	227	Pro463Ser (ccg/Tcg)	Rv0018c	pstP	phosphoserine/threonine phosphatase PstP
24699	0	C	Del	GAP	91	79	170	76.23	223		Rv0020c	fhaA	FHA domain-containing protein FhaA
24700	0	C	Del	GAP	91	79	170	75.89	224		Rv0020c	fhaA	FHA domain-containing protein FhaA
24701	0	G	Del	GAP	91	79	170	77.27	220		Rv0020c	fhaA	FHA domain-containing protein FhaA
24702	0	C	Del	GAP	91	79	170	78.7	216		Rv0020c	fhaA	FHA domain-containing protein FhaA
24703	0	G	Del	GAP	91	79	170	78.34	217		Rv0020c	fhaA	FHA domain-containing protein FhaA
24704	0	T	Del	GAP	91	79	170	80.19	212		Rv0020c	fhaA	FHA domain-containing protein FhaA
24705	0	T	Del	GAP	91	79	170	80.19	212		Rv0020c	fhaA	FHA domain-containing protein FhaA
24706	0	G	Del	GAP	91	79	170	80.95	210		Rv0020c	fhaA	FHA domain-containing protein FhaA
24707	0	C	Del	GAP	91	79	170	81.73	208		Rv0020c	fhaA	FHA domain-containing protein FhaA
24708	0	T	Del	GAP	91	79	170	82.13	207		Rv0020c	fhaA	FHA domain-containing protein FhaA
24709	0	C	Del	GAP	91	79	170	82.93	205		Rv0020c	fhaA	FHA domain-containing protein FhaA
24710	0	G	Del	GAP	91	79	170	84.16	202		Rv0020c	fhaA	FHA domain-containing protein FhaA
24711	0	G	Del	GAP	91	79	170	84.58	201		Rv0020c	fhaA	FHA domain-containing protein FhaA
24712	0	G	Del	GAP	91	79	170	84.58	201		Rv0020c	fhaA	FHA domain-containing protein FhaA
24713	0	G	Del	GAP	91	79	170	85.43	199		Rv0020c	fhaA	FHA domain-containing protein FhaA
24714	0	T	Del	GAP	91	79	170	85.43	199		Rv0020c	fhaA	FHA domain-containing protein FhaA
24715	0	A	Del	GAP	91	79	170	85.86	198		Rv0020c	fhaA	FHA domain-containing protein FhaA
24716	0	A	Del	GAP	91	79	170	86.73	196		Rv0020c	fhaA	FHA domain-containing protein FhaA
26957	0	C	SNP	G	93	87	177	100	180
26959	0	C	SNP	G	91	89	179	100	180
27487	0	G	SNP	A	92	80	169	100	172
34044	0	T	SNP	C	103	106	204	100	209
37031	0	C	SNP	G	86	87	172	100	173	Ala55Ala (gcc/gcG)	Rv0034	-	hypothetical protein
39030	0	C	SNP	T	203	334	521	80.87	664
42281	0	C	SNP	A	134	129	257	99.25	265	Cys24Phe (tgc/tTc)	Rv0039c	-	transmembrane protein
42967	0	G	SNP	C	106	103	205	99.05	211	Pro133Pro (ccc/ccG)	Rv0040c	mtc28	hypothetical protein
48520	0	C	SNP	T	96	117	210	99.53	214	Glu170Lys (gag/Aag)	Rv0044c	-	oxidoreductase
49360	0	C	SNP	T	99	87	182	100	186	Val194Ile (gtc/Atc)	Rv0045c	-	hydrolase
49691	0	C	Del	GAP	101	110	204	96.35	219		Rv0045c	-	hydrolase
49692	0	C	Del	GAP	101	110	204	100	211		Rv0045c	-	hydrolase
50557	0	T	SNP	C	61	93	148	100	154	Arg190Gly (agg/Ggg)	Rv0046c	ino1	inositol-3-phosphate synthase
51949	0	A	SNP	G	80	100	178	100	180	Val250Ala (gtc/gCc)	Rv0048c	-	membrane protein
53422	0	G	SNP	A	130	147	275	100	277
54394	0	A	SNP	G	77	95	168	100	172	Ala244Ala (gca/gcG)	Rv0050	ponA1	bifunctional penicillin-insensitive transglycosylase/penicillin-sensitive transpeptidase
54842	0	G	SNP	T	79	77	147	100	156	Ala394Ser (gcg/Tcg)	Rv0050	ponA1	bifunctional penicillin-insensitive transglycosylase/penicillin-sensitive transpeptidase
55543	1	G	Ins	C	81	113	194	94.63	194		Rv0050	ponA1	bifunctional penicillin-insensitive transglycosylase/penicillin-sensitive transpeptidase
55543	2	G	Ins	C	81	113	194	94.63	194		Rv0050	ponA1	bifunctional penicillin-insensitive transglycosylase/penicillin-sensitive transpeptidase
55543	3	G	Ins	G	81	113	194	94.63	194		Rv0050	ponA1	bifunctional penicillin-insensitive transglycosylase/penicillin-sensitive transpeptidase
55543	4	G	Ins	C	81	113	194	94.63	194		Rv0050	ponA1	bifunctional penicillin-insensitive transglycosylase/penicillin-sensitive transpeptidase
55543	5	G	Ins	C	81	113	194	94.63	194		Rv0050	ponA1	bifunctional penicillin-insensitive transglycosylase/penicillin-sensitive transpeptidase
55543	6	G	Ins	T	81	113	194	94.63	194		Rv0050	ponA1	bifunctional penicillin-insensitive transglycosylase/penicillin-sensitive transpeptidase
55553	0	C	SNP	T	79	103	180	99.45	183	Pro631Ser (ccg/Tcg)	Rv0050	ponA1	bifunctional penicillin-insensitive transglycosylase/penicillin-sensitive transpeptidase
56001	0	G	SNP	A	86	92	177	100	178	Gln102Gln (cag/caA)	Rv0051	-	transmembrane protein
62049	0	A	SNP	G	107	105	204	100	212	Arg552Gly (agg/Ggg)	Rv0058	dnaB	replicative DNA helicase
65083	0	G	SNP	A	87	97	181	99.46	185	Pro90Ser (ccc/Tcc)	Rv0061c	-	hypothetical protein
66632	0	C	SNP	T	106	104	201	99.53	211	Pro361Ser (cct/Tct)	Rv0062	celA1	cellulase CelA
67012	0	C	SNP	T	95	131	224	99.12	228	Thr30Thr (acc/acT)	Rv0063	-	oxidoreductase
67842	0	C	SNP	T	92	117	206	99.52	210	Ala307Val (gcc/gTc)	Rv0063	-	oxidoreductase
69984	0	C	SNP	A	97	116	209	99.53	214	Ala455Ala (gcc/gcA)	Rv0064	-	transmembrane protein
69989	0	G	SNP	A	95	114	205	100	209	Gly457Asp (ggt/gAt)	Rv0064	-	transmembrane protein
70267	0	G	SNP	T	94	104	198	100	198	Val550Phe (gtc/Ttc)	Rv0064	-	transmembrane protein
70816	0	A	SNP	G	83	100	181	99.46	184	Asn733Asp (aac/Gac)	Rv0064	-	transmembrane protein
71336	0	G	SNP	C	104	108	208	100	212	Arg906Pro (cgc/cCc)	Rv0064	-	transmembrane protein
72549	0	C	SNP	T	80	99	175	100	179	Gly655Ser (ggt/Agt)	Rv0066c	icd2	isocitrate dehydrogenase
75233	0	C	SNP	A	81	102	177	100	183
75940	0	G	SNP	C	91	87	172	99.44	179	Val214Leu (gtg/Ctg)	Rv0068	-	oxidoreductase
80616	0	C	SNP	G	80	85	164	100	165
92199	0	T	SNP	G	110	118	226	100	228	Thr600Thr (act/acG)	Rv0083	-	oxidoreductase
103930	0	G	SNP	C	81	94	172	76.09	230	Ala245Gly (gcc/gGc)	Rv0094c	-	hypothetical protein
105045	0	G	SNP	C	42	25	65	98.53	68	Asp57Glu (gac/gaG)	Rv0095c	-	hypothetical protein
105060	0	G	SNP	A	44	32	76	98.7	77	Asp52Asp (gac/gaT)	Rv0095c	-	hypothetical protein
105063	0	G	SNP	A	43	32	75	98.68	76	Phe51Phe (ttc/ttT)	Rv0095c	-	hypothetical protein
105736	0	T	SNP	C	123	108	227	99.14	233	Val138Ala (gtc/gCc)	Rv0096	PPE1	PPE family protein PPE1
110567	0	C	SNP	T	77	92	166	97.69	173	Asp189Asp (gac/gaT)	Rv0101	nrp	peptide synthetase Nrp
116000	0	T	SNP	G	79	85	162	100	164	Val2000Val (gtt/gtG)	Rv0101	nrp	peptide synthetase Nrp
117389	0	C	SNP	T	80	109	185	100	189	Thr2463Thr (acc/acT)	Rv0101	nrp	peptide synthetase Nrp
122109	0	A	SNP	G	71	95	164	100	166	Leu22Ser (ttg/tCg)	Rv0103c	ctpB	cation-transporter P-type ATPase B
123198	0	T	SNP	C	72	112	182	98.4	187	Pro294Pro (cct/ccC)	Rv0104	-	hypothetical protein
123520	0	T	SNP	C	84	65	145	100	149	Tyr402His (tat/Cat)	Rv0104	-	hypothetical protein
123745	0	G	SNP	A	103	92	193	100	195	Gly477Arg (ggg/Agg)	Rv0104	-	hypothetical protein
125830	1	G	Ins	A	82	80	162	93.1	162		Rv0107c	ctpI	cation-transporter ATPase I
127176	0	C	SNP	A	112	99	209	100	211	Ala1122Ala (gcg/gcT)	Rv0107c	ctpI	cation-transporter ATPase I
129576	0	A	SNP	C	109	130	236	100	239	Ala322Ala (gct/gcG)	Rv0107c	ctpI	cation-transporter ATPase I
130418	0	C	SNP	T	96	122	217	99.09	220	Val42Met (gtg/Atg)	Rv0107c	ctpI	cation-transporter ATPase I
131174	1	T	Ins	G	97	67	164	97.62	164
132417	0	C	SNP	G	142	162	293	99.67	305	Arg346Gly (cgc/Ggc)	Rv0109	PE_PGRS1	PE-PGRS family protein PE_PGRS1
133839	0	C	SNP	T	102	90	190	100	192
142533	0	C	SNP	T	118	107	217	100	225	Val448Val (gtg/gtA)	Rv0118c	oxcA	oxalyl-CoA decarboxylase OxcA
143207	0	T	SNP	C	126	115	236	99.59	242	Ser224Gly (agc/Ggc)	Rv0118c	oxcA	oxalyl-CoA decarboxylase OxcA
146087	0	T	SNP	C	95	101	192	100	196	Asn562Ser (aat/aGt)	Rv0120c	fusA2	elongation factor G
154283	0	T	SNP	C	108	97	203	100	205	Ser18Pro (tcg/Ccg)	Rv0127	mak	maltokinase
157129	0	C	SNP	T	96	100	193	100	196	Gly158Ser (ggc/Agc)	Rv0129c	fbpC	diacylglycerol acyltransferase/mycolyltransferase Ag85C		phylo (Delhi/CAS)
163118	0	G	SNP	A	97	94	189	98.96	193	His44His (cac/caT)	Rv0135c	-	transcriptional regulator
170671	0	G	SNP	A	106	101	199	100	207	Ala130Thr (gcc/Acc)	Rv0144	-	transcriptional regulator
172492	0	C	SNP	G	91	90	181	99.45	182	Tyr94_ (tac/taG)	Rv0146	-	S-adenosylmethionine-dependentmethyltransferase
176535	0	G	Del	GAP	83	88	173	93.96	182		Rv0149	-	quinone oxidoreductase
177745	0	C	SNP	A	106	82	183	100	188	Gly522Val (ggt/gTt)	Rv0151c	PE1	PE family protein PE1
177857	0	G	SNP	A	105	95	197	100	200	Leu485Leu (ctg/Ttg)	Rv0151c	PE1	PE family protein PE1
178205	0	C	SNP	G	94	96	188	100	190	Gly369Arg (ggc/Cgc)	Rv0151c	PE1	PE family protein PE1
178453	0	C	SNP	G	69	63	126	99.25	133	Gly286Ala (ggg/gCg)	Rv0151c	PE1	PE family protein PE1
181090	0	C	SNP	T	94	106	197	100	200
188317	0	A	SNP	G	75	74	146	100	149	Ser175Pro (tcc/Ccc)	Rv0159c	PE3	PE family protein PE3
188800	0	T	SNP	C	102	122	222	100	224	Thr14Ala (acg/Gcg)	Rv0159c	PE3	PE family protein PE3
189850	0	A	SNP	G	101	100	198	99.5	202	Phe197Ser (ttc/tCc)	Rv0160c	PE4	PE family protein PE4
194305	1	C	Ins	G	86	94	180	97.3	181		Rv0165c	mce1R	transcriptional regulator Mce1R
194305	2	C	Ins	G	87	94	181	97.84	181		Rv0165c	mce1R	transcriptional regulator Mce1R
194681	0	G	SNP	C	108	81	184	100	189	Leu45Leu (ctc/ctG)	Rv0165c	mce1R	transcriptional regulator Mce1R
196642	0	C	SNP	T	86	91	176	100	177	Asn550Asn (aac/aaT)	Rv0166	fadD5	fatty-acid--CoA ligase FadD5
196819	0	G	SNP	A	101	94	193	99.49	196
198401	0	G	SNP	T	74	68	139	100	142	Gly248Cys (ggc/Tgc)	Rv0168	yrbE1B	membrane protein
199088	0	G	SNP	A	107	84	188	99.48	192	Lys185Lys (aag/aaA)	Rv0169	mce1A	Mce family protein Mce1A
199470	0	T	SNP	G	92	121	211	100	213	Ser313Ala (tcc/Gcc)	Rv0169	mce1A	Mce family protein Mce1A
206339	0	T	SNP	C	106	110	212	99.08	218	Leu370Pro (ctg/cCg)	Rv0174	mce1F	Mce family protein Mce1F
206481	0	C	SNP	G	92	79	162	96.61	177	Pro417Pro (ccc/ccG)	Rv0174	mce1F	Mce family protein Mce1F
206484	0	G	SNP	T	85	83	162	96	175	Gly418Gly (ggg/ggT)	Rv0174	mce1F	Mce family protein Mce1F
207079	0	G	SNP	C	71	83	148	100	154	Arg89Pro (cgc/cCc)	Rv0175	-	Mce associated membrane protein
210624	0	C	SNP	T	85	83	166	100	168	Leu63Leu (ctg/ctA)	Rv0179c	lprO	lipoprotein LprO
211126	0	C	SNP	A	95	75	164	98.27	173	Val375Val (gtg/gtT)	Rv0180c	-	transmembrane protein
217201	0	T	SNP	C	99	110	207	99.52	210	Asn311Asn (aat/aaC)	Rv0186	bglS	beta-glucosidase BglS
217883	0	G	SNP	T	84	93	176	100	177	Gly539Trp (ggg/Tgg)	Rv0186	bglS	beta-glucosidase BglS
218599	0	T	SNP	C	94	83	177	100	177
223942	0	T	SNP	C	114	156	268	99.63	271	Ser127Pro (tcg/Ccg)	Rv0192	-	hypothetical protein
224338	0	C	SNP	T	86	94	173	100	180	Pro259Ser (ccg/Tcg)	Rv0192	-	hypothetical protein
225323	0	T	SNP	C	56	94	148	100	150	Lys417Glu (aag/Gag)	Rv0193c	-	hypothetical protein
225768	0	G	SNP	A	88	79	163	99.4	168	Thr268Thr (acc/acT)	Rv0193c	-	hypothetical protein
227098	0	T	SNP	C	90	97	185	100	187	Met74Thr (atg/aCg)	Rv0194	-	multidrug ABC transporter ATPase/permease
228263	0	G	SNP	A	102	92	193	98.48	197	Thr462Thr (acg/acA)	Rv0194	-	multidrug ABC transporter ATPase/permease
230576	1	G	Ins	T	74	90	164	97.04	164
230921	0	C	Del	GAP	92	73	162	100	165		Rv0195	-	two component transcriptional regulator
231114	0	C	SNP	G	82	106	187	100	188	Ala72Ala (gcc/gcG)	Rv0195	-	two component transcriptional regulator
234477	0	T	SNP	G	87	69	152	98.73	158	Tyr749_ (tat/taG)	Rv0197	-	oxidoreductase
234496	1	C	Ins	G	85	56	141	99.3	141		Rv0197	-	oxidoreductase
234496	2	C	Ins	T	84	56	140	98.59	140		Rv0197	-	oxidoreductase
239791	0	C	SNP	G	104	81	184	100	185	Arg501Pro (cgg/cCg)	Rv0202c	mmpL11	transmembrane transport protein MmpL11
249522	0	T	SNP	C	103	103	201	100	206	Val162Ala (gtg/gCg)	Rv0209	-	hypothetical protein
251575	0	G	SNP	A	76	116	186	100	192	Ala486Thr (gcg/Acg)	Rv0210	-	hypothetical protein
255373	0	T	SNP	C	102	68	168	100	170	Asp193Gly (gac/gGc)	Rv0213c	-	methyltransferase
257071	0	C	SNP	T	79	74	151	99.35	154	Tyr336Tyr (tac/taT)	Rv0214	fadD4	fatty-acid--CoA ligase FadD4
261869	0	T	SNP	C	145	139	277	100	284	Cys316Arg (tgt/Cgt)	Rv0218	-	transmembrane protein
262268	0	A	SNP	T	108	100	202	100	208	Ala5Ala (gca/gcT)	Rv0219	-	transmembrane protein
264992	0	T	SNP	C	106	103	205	100	209	Leu309Pro (ctg/cCg)	Rv0221	-	diacyglycerol O-acyltransferase
265554	0	A	SNP	C	92	86	178	99.44	179	Val16Val (gta/gtC)	Rv0222	echA1	enoyl-CoA hydratase EchA1
266405	0	C	SNP	T	79	98	176	99.44	178	Gly454Ser (ggc/Agc)	Rv0223c	-	aldehyde dehydrogenase
274463	0	C	SNP	A	109	98	206	100	207	Arg86Leu (cgt/cTt)	Rv0229c	-	hypothetical protein
276539	0	G	SNP	C	97	86	180	100	183	Gly161Ala (ggc/gCc)	Rv0231	fadE4	acyl-CoA dehydrogenase FadE4
278681	0	C	SNP	G	89	91	179	98.9	182	His33Asp (cat/Gat)	Rv0233	nrdB	ribonucleoside-diphosphate reductase subunit beta NrdB
283614	0	T	SNP	C	94	107	197	99.5	202	Ser1080Gly (agc/Ggc)	Rv0236c	aftD	alpha-(1->3)-arabinofuranosyltransferase
285772	0	A	SNP	C	111	127	234	100	238	Pro360Pro (cct/ccG)	Rv0236c	aftD	alpha-(1->3)-arabinofuranosyltransferase
285871	0	A	SNP	G	125	125	246	100	250	Val327Val (gtt/gtC)	Rv0236c	aftD	alpha-(1->3)-arabinofuranosyltransferase
287142	0	C	Del	GAP	106	84	182	96.94	196
289253	0	C	SNP	T	104	94	193	100	198	Asp50Asp (gac/gaT)	Rv0239	vapB24	antitoxin VapB24
291370	0	G	SNP	A	115	108	212	100	223	Gly220Gly (ggc/ggT)	Rv0242c	fabG4	3-oxoacyl-ACP reductase FabG
291489	0	G	SNP	A	103	119	218	99.55	223	Leu181Leu (ctg/Ttg)	Rv0242c	fabG4	3-oxoacyl-ACP reductase FabG
293628	1	A	Ins	C	94	100	194	93.72	194
294311	0	C	SNP	T	90	98	187	98.95	190	Lys441Lys (aag/aaA)	Rv0244c	fadE5	acyl-CoA dehydrogenase FadE5
301341	0	C	SNP	A	95	76	169	100	171	Pro105Pro (ccg/ccT)	Rv0249c	-	succinate dehydrogenase membrane anchor subunit
304923	0	A	SNP	G	101	91	189	100	192	Lys686Lys (aaa/aaG)	Rv0252	nirB	nitrite reductase large subunit NirB
306087	1	G	Ins	C	99	75	174	86.57	174		Rv0254c	cobU	bifunctional cobinamide kinase/cobinamide phosphate guanylyltransferase
306087	2	G	Ins	C	99	75	174	86.57	174		Rv0254c	cobU	bifunctional cobinamide kinase/cobinamide phosphate guanylyltransferase
306087	3	G	Ins	G	98	75	173	86.07	174		Rv0254c	cobU	bifunctional cobinamide kinase/cobinamide phosphate guanylyltransferase
306087	4	G	Ins	T	99	75	174	86.57	174		Rv0254c	cobU	bifunctional cobinamide kinase/cobinamide phosphate guanylyltransferase
308661	0	A	SNP	G	98	75	168	99.43	174	Leu296Pro (ctg/cCg)	Rv0256c	PPE2	PPE family protein PPE2
311613	0	G	SNP	T	93	96	189	100	189	Val349Val (gtc/gtA)	Rv0260c	-	transcriptional regulator
324812	0	C	SNP	T	83	84	165	100	167	Asp82Asp (gac/gaT)	Rv0270	fadD2	fatty-acid--CoA ligase FadD2
325505	0	T	SNP	C	56	71	125	99.22	128	Val313Val (gtt/gtC)	Rv0270	fadD2	fatty-acid--CoA ligase FadD2
328569	0	G	SNP	C	94	106	199	100	200
333892	0	G	SNP	C	95	112	201	100	207	Arg807Gly (cgc/Ggc)	Rv0278c	-	PE-PGRS family protein PE_PGRS3
335606	0	T	SNP	C	34	29	62	90	70	Gly235Gly (gga/ggG)	Rv0278c	-	PE-PGRS family protein PE_PGRS3
335642	0	A	SNP	G	41	14	55	90.16	61	Ala223Ala (gct/gcC)	Rv0278c	-	PE-PGRS family protein PE_PGRS3
335643	0	G	SNP	T	39	13	50	86.67	60	Ala223Asp (gct/gAt)	Rv0278c	-	PE-PGRS family protein PE_PGRS3
335651	0	G	SNP	C	40	13	53	84.13	63	Ala220Ala (gcc/gcG)	Rv0278c	-	PE-PGRS family protein PE_PGRS3
335654	0	G	SNP	A	40	11	51	83.61	61	Gly219Gly (ggc/ggT)	Rv0278c	-	PE-PGRS family protein PE_PGRS3
336683	0	G	SNP	T	6	26	32	94.12	34	Val797Val (gtc/gtA)	Rv0279c	PE_PGRS4	PE-PGRS family protein PE_PGRS4
336684	0	A	SNP	G	6	26	32	94.12	34	Val797Ala (gtc/gCc)	Rv0279c	PE_PGRS4	PE-PGRS family protein PE_PGRS4
336688	0	A	Del	GAP	6	28	33	100	34		Rv0279c	PE_PGRS4	PE-PGRS family protein PE_PGRS4
336689	0	G	Del	GAP	6	28	33	100	34		Rv0279c	PE_PGRS4	PE-PGRS family protein PE_PGRS4
336690	0	C	Del	GAP	6	28	33	100	34		Rv0279c	PE_PGRS4	PE-PGRS family protein PE_PGRS4
336691	0	T	Del	GAP	6	27	32	97.06	34		Rv0279c	PE_PGRS4	PE-PGRS family protein PE_PGRS4
336692	0	C	Del	GAP	6	27	32	97.06	34		Rv0279c	PE_PGRS4	PE-PGRS family protein PE_PGRS4
336693	0	G	Del	GAP	6	27	32	97.06	34		Rv0279c	PE_PGRS4	PE-PGRS family protein PE_PGRS4
336694	0	A	Del	GAP	6	27	32	97.06	34		Rv0279c	PE_PGRS4	PE-PGRS family protein PE_PGRS4
336695	0	A	Del	GAP	6	27	32	97.06	34		Rv0279c	PE_PGRS4	PE-PGRS family protein PE_PGRS4
336696	0	T	Del	GAP	6	27	32	97.06	34		Rv0279c	PE_PGRS4	PE-PGRS family protein PE_PGRS4
336697	0	T	Del	GAP	6	26	32	96.97	33		Rv0279c	PE_PGRS4	PE-PGRS family protein PE_PGRS4
336699	1	C	Ins	G	6	26	32	94.12	32		Rv0279c	PE_PGRS4	PE-PGRS family protein PE_PGRS4
336699	2	C	Ins	G	6	26	32	94.12	32		Rv0279c	PE_PGRS4	PE-PGRS family protein PE_PGRS4
336707	0	G	Del	GAP	5	26	32	93.94	33		Rv0279c	PE_PGRS4	PE-PGRS family protein PE_PGRS4
336708	0	T	Del	GAP	5	27	33	96.97	33		Rv0279c	PE_PGRS4	PE-PGRS family protein PE_PGRS4
336709	0	C	Del	GAP	5	26	32	91.18	34		Rv0279c	PE_PGRS4	PE-PGRS family protein PE_PGRS4
336710	0	A	Del	GAP	5	26	32	91.18	34		Rv0279c	PE_PGRS4	PE-PGRS family protein PE_PGRS4
337820	0	G	SNP	A	16	98	108	98.28	116	Gly418Gly (ggc/ggT)	Rv0279c	PE_PGRS4	PE-PGRS family protein PE_PGRS4
337959	0	A	SNP	C	67	20	85	98.86	88	Ile372Ser (atc/aGc)	Rv0279c	PE_PGRS4	PE-PGRS family protein PE_PGRS4
338020	0	A	SNP	C	89	29	117	100	118	Cys352Gly (tgc/Ggc)	Rv0279c	PE_PGRS4	PE-PGRS family protein PE_PGRS4
338100	0	T	SNP	C	98	59	151	100	157	Asn325Ser (aac/aGc)	Rv0279c	PE_PGRS4	PE-PGRS family protein PE_PGRS4
338453	0	A	SNP	G	15	79	92	100	94	Ala207Ala (gct/gcC)	Rv0279c	PE_PGRS4	PE-PGRS family protein PE_PGRS4
338648	0	T	SNP	G	95	21	115	80.56	144	Gly142Gly (gga/ggC)	Rv0279c	PE_PGRS4	PE-PGRS family protein PE_PGRS4
338669	0	T	SNP	C	107	22	129	84.31	153	Leu135Leu (tta/ttG)	Rv0279c	PE_PGRS4	PE-PGRS family protein PE_PGRS4
338682	0	T	SNP	G	86	19	104	81.4	129	Asp131Ala (gac/gCc)	Rv0279c	PE_PGRS4	PE-PGRS family protein PE_PGRS4
338683	0	C	SNP	G	85	18	103	81.75	126	Asp131His (gac/Cac)	Rv0279c	PE_PGRS4	PE-PGRS family protein PE_PGRS4
338685	0	C	SNP	G	88	18	105	82.17	129	Gly130Ala (ggg/gCg)	Rv0279c	PE_PGRS4	PE-PGRS family protein PE_PGRS4
338690	0	A	SNP	G	91	19	109	83.97	131	Asn128Asn (aat/aaC)	Rv0279c	PE_PGRS4	PE-PGRS family protein PE_PGRS4
338692	0	T	SNP	C	93	19	111	82.35	136	Asn128Asp (aat/Gat)	Rv0279c	PE_PGRS4	PE-PGRS family protein PE_PGRS4
339230	0	G	SNP	C	95	81	174	98.88	178
340372	0	T	SNP	C	40	86	126	100	126	Ser337Pro (tcg/Ccg)	Rv0280	PPE3	PPE family protein PPE3
342146	0	A	SNP	C	96	103	192	100	199	Glu6Ala (gaa/gCa)	Rv0282	eccA3	ESX-3 secretion system protein EccA
342873	0	C	SNP	T	111	86	193	100	197	Val248Val (gtc/gtT)	Rv0282	eccA3	ESX-3 secretion system protein EccA
346275	0	C	SNP	G	99	98	196	100	197	Pro214Arg (ccg/cGg)	Rv0284	eccC3	ESX-3 secretion system protein EccC3
350088	0	C	SNP	A	120	118	235	99.58	239	Leu52Met (ctg/Atg)	Rv0286	PPE4	PPE family protein PPE4
353197	0	C	SNP	T	104	89	191	100	193	Arg39Cys (cgc/Tgc)	Rv0290	eccD3	ESX-3 secretion system protein EccD
353833	0	G	SNP	A	140	129	263	98.53	273	Ala251Thr (gcg/Acg)	Rv0290	eccD3	ESX-3 secretion system protein EccD
356528	0	A	SNP	G	96	102	195	100	198	Asn217Asp (aat/Gat)	Rv0292	eccE3	ESX-3 secretion system protein EccE
357938	0	C	SNP	T	81	115	192	99.49	197	Val43Ile (gtc/Atc)	Rv0293c	-	hypothetical protein
358473	0	G	SNP	C	98	98	192	99.49	197	Trp101Cys (tgg/tgC)	Rv0294	tam	trans-aconitate methyltransferase
363563	0	G	SNP	A	97	90	186	100	187	Ala30Thr (gcg/Acg)	Rv0299	-	toxin
365345	0	G	SNP	A	104	101	204	100	205	Asp38Asn (gac/Aac)	Rv0303	-	dehydrogenase/reductase
366917	0	T	SNP	C	54	50	103	96.3	108	Thr1950Ala (acc/Gcc)	Rv0304c	PPE5	PPE family protein PPE5
366922	0	G	SNP	C	51	46	97	97.98	99	Ala1948Gly (gcc/gGc)	Rv0304c	PPE5	PPE family protein PPE5
367718	0	G	SNP	T	74	85	155	98.76	161	Leu1683Ile (ctt/Att)	Rv0304c	PPE5	PPE family protein PPE5
369886	0	C	SNP	G	94	104	196	99.5	199	Gly960Ala (ggg/gCg)	Rv0304c	PPE5	PPE family protein PPE5
372913	0	A	SNP	C	99	96	194	99.49	196	Gly933Gly (ggt/ggG)	Rv0305c	PPE6	PPE family protein PPE6
373283	0	A	Del	GAP	107	85	184	97.96	196		Rv0305c	PPE6	PPE family protein PPE6
376774	0	T	SNP	C	107	97	197	100	204	Ala94Ala (gca/gcG)	Rv0307c	-	hypothetical protein
384380	0	A	SNP	C	89	98	185	100	187	Lys260Thr (aag/aCg)	Rv0315	-	beta-1,3-glucanase
386432	0	C	SNP	G	129	97	223	99.12	228	Gly223Ala (ggg/gCg)	Rv0318c	-	integral membrane protein
390828	0	T	SNP	C	85	97	182	100	182	Ser142Gly (agt/Ggt)	Rv0323c	-	hypothetical protein
391853	0	A	SNP	G	103	108	208	100	211	Thr168Ala (act/Gct)	Rv0324	-	transcriptional regulator
392261	0	T	SNP	C	111	99	203	100	210	_75Gln (tag/Cag)	Rv0325	-	hypothetical protein
396199	0	T	SNP	C	84	88	172	100	172
402836	0	G	SNP	A	97	85	180	100	182	Tyr109Tyr (tac/taT)	Rv0337c	aspC	aspartate aminotransferase
403980	0	G	SNP	A	89	104	186	100	193	Ala621Val (gcc/gTc)	Rv0338c	-	iron-sulfur-binding reductase
404326	0	T	SNP	C	86	80	164	100	166	Arg506Gly (agg/Ggg)	Rv0338c	-	iron-sulfur-binding reductase
406251	0	T	SNP	C	118	98	215	99.08	218	Asp733Gly (gat/gGt)	Rv0339c	-	transcriptional regulator
414486	0	C	SNP	T	86	72	153	100	158	Glu152Glu (gag/gaA)	Rv0344c	lpqJ	lipoprotein LpqJ
420008	0	A	SNP	G	79	79	155	100	158	Ala58Ala (gca/gcG)	Rv0350	dnaK	chaperone protein DnaK
422678	0	G	SNP	A	105	105	201	99.06	212	Arg76His (cgc/cAc)	Rv0352	dnaJ1	chaperone protein DnaJ
424320	1	T	Ins	C	98	67	165	92.7	165		Rv0354c	PPE7	PPE family protein PPE7
428698	0	C	SNP	T	95	115	203	98.59	213	Ala1994Ala (gcg/gcA)	Rv0355c	PPE8	PPE family protein PPE8
428921	0	G	SNP	A	78	99	171	99.44	178	Ser1920Phe (tcc/tTc)	Rv0355c	PPE8	PPE family protein PPE8
432459	0	C	SNP	T	109	116	223	100	225	Asp741Asn (gac/Aac)	Rv0355c	PPE8	PPE family protein PPE8
438470	0	C	SNP	T	109	70	177	98.9	181	Lys90Lys (aag/aaA)	Rv0360c	-	hypothetical protein
440365	0	G	SNP	A	80	109	183	100	189	Ser165Ser (tcg/tcA)	Rv0362	mgtE	Mg2+ transport transmembrane protein MgtE
440878	0	C	SNP	T	98	94	191	100	192	Thr336Thr (acc/acT)	Rv0362	mgtE	Mg2+ transport transmembrane protein MgtE
445780	0	C	SNP	T	117	96	212	100	213	Arg249His (cgt/cAt)	Rv0368c	-	hypothetical protein
447642	0	G	SNP	C	88	115	199	100	203	Leu134Leu (ctc/ctG)	Rv0370c	-	oxidoreductase
454295	0	T	SNP	C	84	92	173	100	176	Pro26Pro (cca/ccG)	Rv0376c	-	hypothetical protein
454333	0	T	SNP	G	85	93	176	98.34	181	Thr14Pro (acg/Ccg)	Rv0376c	-	hypothetical protein
455024	0	G	SNP	A	94	89	182	100	183	Val202Ile (gta/Ata)	Rv0377	-	HTH-type transcriptional regulator
455624	0	T	Del	GAP	104	111	213	98.17	219
457452	0	T	SNP	G	123	96	214	100	219	Thr124Thr (aca/acC)	Rv0381c	-	hypothetical protein
459399	0	A	SNP	C	84	66	147	100	150
466808	0	G	SNP	C	128	87	214	99.54	216
467497	1	C	Ins	G	109	119	228	92.68	228
467508	1	C	Ins	G	111	122	233	94.33	233
467516	0	G	SNP	C	109	121	223	99.14	232
467526	0	C	SNP	G	115	117	228	100	232
467546	0	G	SNP	C	116	117	231	99.57	234
467557	0	A	SNP	C	116	123	234	100	239
467564	0	A	SNP	C	118	119	236	100	237
467585	0	G	SNP	C	111	117	226	100	228
467590	0	T	SNP	C	104	120	222	100	224
467621	0	T	SNP	G	107	112	215	98.65	222
467638	0	G	SNP	T	103	114	216	100	217
473310	0	A	SNP	G	141	121	260	100	262	Gln177Arg (cag/cGg)	Rv0393	-	hypothetical protein
475178	0	T	SNP	C	118	94	205	100	212	Val80Ala (gtc/gCc)	Rv0395	-	hypothetical protein
475915	0	A	SNP	C	133	121	245	98.83	257	Ser34Arg (agc/Cgc)	Rv0397	-	hypothetical protein
482250	0	A	SNP	G	92	97	188	100	189	Cys328Arg (tgc/Cgc)	Rv0402c	mmpL1	transmembrane transport protein MmpL1
483935	0	T	SNP	G	86	87	168	100	173
484504	0	C	SNP	G	83	93	174	100	176	Ala176Ala (gcc/gcG)	Rv0404	fadD30	long-chain-fatty-acid--AMP ligase FadD30
485561	0	A	SNP	C	73	68	140	100	141	Ile529Leu (atc/Ctc)	Rv0404	fadD30	long-chain-fatty-acid--AMP ligase FadD30
485811	0	A	Del	GAP	73	79	154	100	152		Rv0405	pks6	membrane bound polyketide synthase
489935	0	G	SNP	C	95	61	155	99.36	157	Thr257Thr (acc/acG)	Rv0406c	-	beta lactamase-like protein
491742	0	T	SNP	C	99	95	193	100	194	Phe320Phe (ttt/ttC)	Rv0407	fgd1	F420-dependent glucose-6-phosphate dehydrogenase		phylo (not Euro-American, M. africanum, M. bovis, M. canettii, M. caprae, M. microti, M. pinipedii, Beijing, Delhi/CAS, EAI)
492150	0	G	SNP	C	91	82	169	100	173	Gly122Ala (ggc/gCc)	Rv0408	pta	phosphate acetyltransferase
497251	0	C	SNP	G	73	127	198	100	200	Ala22Pro (gcg/Ccg)	Rv0410c	pknG	serine/threonine-protein kinase PknG
498531	0	A	SNP	G	91	95	183	100	186	Ala363Ala (gct/gcC)	Rv0412c	-	membrane protein
498557	0	C	SNP	A	81	88	164	100	169	Asp355Tyr (gac/Tac)	Rv0412c	-	membrane protein
502589	0	C	SNP	G	90	111	198	100	201	Ser75Cys (tcc/tGc)	Rv0417	thiG	thiazole synthase
503354	0	G	SNP	C	92	99	190	100	191
505974	0	G	SNP	A	92	91	180	100	183	Ala297Thr (gcg/Acg)	Rv0419	lpqM	lipoprotein peptidase LpqM
513257	0	T	SNP	C	115	78	192	100	193	Met689Val (atg/Gtg)	Rv0425c	ctpH	metal cation transporting ATPase H
515676	0	G	SNP	A	93	109	199	100	202	Gly47Gly (ggc/ggT)	Rv0426c	-	transmembrane protein
517358	0	T	SNP	C	91	95	185	99.47	187	Asp149Gly (gac/gGc)	Rv0428c	-	GCN5-like N-acetyltransferase
517389	0	C	SNP	A	106	91	195	100	197	Val139Phe (gtc/Ttc)	Rv0428c	-	GCN5-like N-acetyltransferase
523654	0	C	SNP	T	98	114	206	100	212	Ala294Thr (gcc/Acc)	Rv0435c	-	ATPase
524891	0	C	SNP	A	98	99	192	100	197	Gly167Val (ggc/gTc)	Rv0436c	pssA	CDP-diacylglycerol--serineO-phosphatidyltransferase
531775	0	C	SNP	G	105	105	208	99.53	211	Trp147Ser (tgg/tCg)	Rv0442c	PPE10	PPE family protein PPE10
540515	0	G	SNP	A	79	95	173	100	174	Pro326Leu (ccc/cTc)	Rv0450c	mmpL4	transmembrane transport protein MmpL4
541201	0	A	SNP	G	87	82	166	100	169	Leu97Leu (ctt/ctC)	Rv0450c	mmpL4	transmembrane transport protein MmpL4
546357	0	A	SNP	G	116	99	213	100	215	Thr149Thr (act/acC)	Rv0456c	echA2	enoyl-CoA hydratase EchA2
548326	0	T	SNP	C	98	98	191	100	196	Thr428Ala (aca/Gca)	Rv0457c	-	peptidase
551525	0	A	SNP	C	95	94	186	100	189	Arg110Arg (aga/Cga)	Rv0459	-	hypothetical protein
555991	0	A	SNP	G	103	109	209	100	212	Cys106Arg (tgc/Cgc)	Rv0465c	-	HTH-type transcriptional regulator
562063	0	G	Del	GAP	89	93	179	96.81	188		Rv0470A	-	hypothetical protein
562064	0	C	Del	GAP	89	93	179	100	182		Rv0470A	-	hypothetical protein
562065	0	C	Del	GAP	89	93	179	100	182		Rv0470A	-	hypothetical protein
562066	0	A	Del	GAP	89	93	179	100	182		Rv0470A	-	hypothetical protein
565655	0	A	SNP	G	98	78	176	100	176
572591	0	C	SNP	T	77	111	184	100	188	Asp294Asp (gac/gaT)	Rv0483	lprQ	lipoprotein LprQ
573262	0	A	SNP	G	96	72	166	100	168	Gly180Gly (ggt/ggC)	Rv0484c	-	short-chain type oxidoreductase
579284	0	T	SNP	C	104	95	193	100	199
580772	0	T	SNP	A	50	61	109	94.87	117
580774	0	G	Del	GAP	50	60	109	92.44	119
580775	0	G	Del	GAP	50	60	109	95.65	115
580776	0	G	Del	GAP	50	60	109	93.22	118
580777	0	G	Del	GAP	50	60	109	93.22	118
580778	0	C	Del	GAP	50	60	109	95.65	115
580779	0	A	Del	GAP	50	60	109	94.83	116
580780	0	C	Del	GAP	50	60	109	94.02	117
580781	0	C	Del	GAP	50	60	109	95.65	115
580782	0	A	Del	GAP	50	60	109	94.83	116
580783	0	C	Del	GAP	50	60	109	94.83	116
580784	0	C	Del	GAP	50	60	109	95.65	115
580785	0	C	Del	GAP	50	60	109	95.65	115
580786	0	G	Del	GAP	50	60	109	94.02	117
580787	0	C	Del	GAP	50	60	109	95.65	115
580788	0	T	Del	GAP	50	60	109	96.49	114
580789	0	T	Del	GAP	50	60	109	96.49	114
580790	0	G	Del	GAP	50	60	109	94.02	117
580791	0	C	Del	GAP	50	60	109	94.83	116
580792	0	G	Del	GAP	50	60	109	93.22	118
580793	0	G	Del	GAP	50	60	109	95.65	115
580794	0	G	Del	GAP	50	60	109	93.22	118
580795	0	G	Del	GAP	50	60	109	94.02	117
580796	0	G	Del	GAP	50	60	109	93.22	118
580797	0	A	Del	GAP	50	60	109	94.83	116
584171	0	T	SNP	C	113	109	216	100	222	Ser174Gly (agt/Ggt)	Rv0493c	-	hypothetical protein
590436	0	T	SNP	C	92	100	188	100	192	Ala118Ala (gct/gcC)	Rv0500	proC	pyrroline-5-carboxylate reductase
597816	0	A	SNP	G	95	103	195	100	198	Ala206Ala (gca/gcG)	Rv0507	mmpL2	transmembrane transport protein MmpL2
598475	0	G	SNP	A	81	88	167	99.41	170	Arg426His (cgc/cAc)	Rv0507	mmpL2	transmembrane transport protein MmpL2
599868	0	A	SNP	G	93	97	188	98.96	192	Arg890Arg (cga/cgG)	Rv0507	mmpL2	transmembrane transport protein MmpL2
610120	0	T	SNP	G	101	79	175	99.45	181
611977	0	C	SNP	T	112	109	214	99.55	222	Gly33Asp (ggc/gAc)	Rv0519c	-	membrane protein
623163	0	C	SNP	T	97	109	201	100	206	Ala124Val (gcc/gTc)	Rv0532	PE_PGRS6	PE-PGRS family protein PE_PGRS6
623406	1	C	Ins	G	87	56	143	79.01	143		Rv0532	PE_PGRS6	PE-PGRS family protein PE_PGRS6
623406	2	C	Ins	G	87	56	143	79.01	143		Rv0532	PE_PGRS6	PE-PGRS family protein PE_PGRS6
623406	3	C	Ins	C	86	55	141	77.9	142		Rv0532	PE_PGRS6	PE-PGRS family protein PE_PGRS6
623406	4	C	Ins	C	87	55	142	78.45	142		Rv0532	PE_PGRS6	PE-PGRS family protein PE_PGRS6
623406	5	C	Ins	G	86	55	141	77.9	142		Rv0532	PE_PGRS6	PE-PGRS family protein PE_PGRS6
623406	6	C	Ins	G	87	55	142	78.45	142		Rv0532	PE_PGRS6	PE-PGRS family protein PE_PGRS6
623406	7	C	Ins	C	87	55	142	78.45	142		Rv0532	PE_PGRS6	PE-PGRS family protein PE_PGRS6
623406	8	C	Ins	G	87	54	141	77.9	142		Rv0532	PE_PGRS6	PE-PGRS family protein PE_PGRS6
623406	9	C	Ins	G	87	55	142	78.45	142		Rv0532	PE_PGRS6	PE-PGRS family protein PE_PGRS6
623472	0	A	SNP	G	102	101	200	100	203	Asp227Gly (gac/gGc)	Rv0532	PE_PGRS6	PE-PGRS family protein PE_PGRS6
623508	0	C	SNP	G	116	106	221	100	222	Ala239Gly (gcc/gGc)	Rv0532	PE_PGRS6	PE-PGRS family protein PE_PGRS6
629714	0	G	SNP	A	97	96	190	100	193	Asp6Asp (gac/gaT)	Rv0537c	-	integral membrane protein
630722	0	G	SNP	C	90	109	196	99.5	200	Arg228Pro (cgg/cCg)	Rv0538	-	membrane protein
635139	0	G	SNP	C	109	103	211	100	212	Gly122Gly (ggc/ggG)	Rv0542c	menE	2-succinylbenzoic acid--CoA ligase
636276	0	C	SNP	T	104	106	203	99.53	211	Pro396Pro (ccg/ccA)	Rv0545c	pitA	low-affinity inorganic phosphate transporter
637319	0	G	SNP	A	79	72	150	100	151	Pro49Ser (cct/Tct)	Rv0545c	pitA	low-affinity inorganic phosphate transporter
648002	0	T	SNP	G	110	102	208	100	212	Leu15Arg (ctc/cGc)	Rv0556	-	transmembrane protein
648856	0	T	SNP	C	100	107	204	100	207	Gly107Gly (ggt/ggC)	Rv0557	mgtA	GDP-mannose-dependent alpha-mannosyltransferase		phylo (not Euro-American, M. africanum, M. bovis, M. canettii, M. caprae, M. microti, M. pinipedii, Beijing, Delhi/CAS, EAI)
652950	0	T	SNP	C	103	102	202	99.51	206	Arg60Arg (cgt/cgC)	Rv0562	grcC1	polyprenyl-diphosphate synthase GrcC
653955	0	T	SNP	C	100	105	204	99.51	206	Val26Ala (gtc/gCc)	Rv0563	htpX	protease HtpX
655986	0	T	SNP	G	104	105	207	100	209
657081	0	C	SNP	T	81	75	153	100	156	Val130Val (gtg/gtA)	Rv0565c	-	monooxygenase
659341	0	T	SNP	C	90	89	176	100	179
661438	0	A	SNP	C	106	102	207	98.11	212	Lys48Asn (aaa/aaC)	Rv0570	nrdZ	vitamin B12-dependent ribonucleoside-diphosphate reductase
661676	0	G	Del	GAP	88	103	188	87.61	218		Rv0570	nrdZ	vitamin B12-dependent ribonucleoside-diphosphate reductase
661677	0	G	Del	GAP	88	103	188	87.21	219		Rv0570	nrdZ	vitamin B12-dependent ribonucleoside-diphosphate reductase
661678	0	C	Del	GAP	88	103	188	87.61	218		Rv0570	nrdZ	vitamin B12-dependent ribonucleoside-diphosphate reductase
661679	0	C	Del	GAP	88	103	188	88.84	215		Rv0570	nrdZ	vitamin B12-dependent ribonucleoside-diphosphate reductase
662911	0	T	SNP	C	91	101	189	100	192	Ala539Ala (gct/gcC)	Rv0570	nrdZ	vitamin B12-dependent ribonucleoside-diphosphate reductase
665293	0	A	SNP	G	91	89	179	100	180	Phe31Leu (ttc/Ctc)	Rv0572c	-	hypothetical protein
666631	0	A	SNP	G	105	90	193	99.49	196	Phe204Phe (ttt/ttC)	Rv0573c	pncB2	nicotinic acid phosphoribosyltransferase PncB2
669398	0	T	SNP	C	101	100	200	100	201	Gln116Gln (caa/caG)	Rv0575c	-	oxidoreductase
670545	0	G	SNP	A	126	147	269	100	273	Arg233His (cgc/cAc)	Rv0576	-	transcriptional regulator
671961	0	C	SNP	T	122	75	193	99.49	198
672491	0	C	SNP	G	117	103	210	98.21	224	Gly1142Gly (ggg/ggC)	Rv0578c	PE_PGRS7	PE-PGRS family protein PE_PGRS7
672621	0	C	SNP	G	103	115	210	96.04	227	Gly1099Ala (ggc/gCc)	Rv0578c	PE_PGRS7	PE-PGRS family protein PE_PGRS7
672622	0	C	SNP	G	103	114	211	96.44	225	Gly1099Arg (ggc/Cgc)	Rv0578c	PE_PGRS7	PE-PGRS family protein PE_PGRS7
672721	0	T	SNP	C	120	130	247	97.66	256	Asn1066Asp (aac/Gac)	Rv0578c	PE_PGRS7	PE-PGRS family protein PE_PGRS7
673238	0	A	SNP	G	117	140	253	99.61	258	His893His (cat/caC)	Rv0578c	PE_PGRS7	PE-PGRS family protein PE_PGRS7
674702	0	A	SNP	T	147	127	266	99.64	275	Gly405Gly (ggt/ggA)	Rv0578c	PE_PGRS7	PE-PGRS family protein PE_PGRS7
676810	0	C	SNP	T	86	94	176	100	180	Cys191Cys (tgc/tgT)	Rv0579	-	hypothetical protein
684376	0	T	SNP	C	107	98	202	99.51	206
685461	0	C	SNP	G	103	98	201	100	201	Ala111Ala (gcc/gcG)	Rv0587	yrbE2A	hypothetical protein
685608	0	T	SNP	C	101	93	191	100	194	Leu160Leu (ctt/ctC)	Rv0587	yrbE2A	hypothetical protein
686123	0	C	SNP	A	96	105	199	100	201	Leu66Met (ctg/Atg)	Rv0588	-	hypothetical protein
686972	0	T	SNP	C	95	70	161	98.8	167	Phe51Ser (ttc/tCc)	Rv0589	mce2A	Mce family protein Mce2A
688792	1	T	Ins	G	82	95	177	94.15	177
690450	0	A	SNP	C	104	131	232	99.16	237	Ala464Ala (gca/gcC)	Rv0591	mce2C	Mce family protein Mce2C
690465	0	T	SNP	G	99	128	221	100	227	Leu469Leu (ctt/ctG)	Rv0591	mce2C	Mce family protein Mce2C
697086	0	C	SNP	T	95	87	178	100	182
698968	0	G	SNP	A	96	139	232	100	235	Gly9Gly (ggc/ggT)	Rv0601c	-	two component sensor kinase HK2
705847	0	G	SNP	A	89	93	182	100	182	Asp21Asp (gac/gaT)	Rv0610c	-	hypothetical protein
708056	0	T	SNP	C	112	121	228	99.57	234	His487Arg (cac/cGc)	Rv0613c	-	hypothetical protein
712693	0	A	SNP	G	117	95	210	99.53	213
713310	0	T	SNP	C	112	112	220	99.56	225	Cys199Arg (tgt/Cgt)	Rv0620	galK	galactokinase
720935	0	G	SNP	T	117	101	213	100	218	Ile266Ile (atc/atA)	Rv0629c	recD	exonuclease V subunit alpha RecD
725190	0	G	SNP	A	54	81	134	100	135	Phe1039Phe (ttc/ttT)	Rv0631c	recC	exonuclease V subunit gamma RecC
729685	0	C	SNP	T	105	98	202	100	203	Arg161Gln (cga/cAa)	Rv0633c	-	hypothetical protein
753174	0	C	SNP	A	100	86	185	100	186	Trp65Leu (tgg/tTg)	Rv0656c	vapC6	ribonuclease VapC6
754186	0	A	SNP	G	110	109	213	100	219	Leu75Pro (ctc/cCc)	Rv0658c	-	integral membrane protein
757182	0	A	SNP	G	94	94	185	100	188	Asp349Gly (gac/gGc)	Rv0663	atsD	arylsulfatase AtsD
759746	0	C	SNP	T	86	74	153	100	160							rifampicin (RMP)
761155	0	C	SNP	T	78	86	161	100	164	Ser450Leu (tcg/tTg)	Rv0667	rpoB	DNA-directed RNA polymerase subunit beta	rifampicin (RMP)		rifampicin (RMP)
762434	0	T	SNP	G	114	100	213	100	214	Gly876Gly (ggt/ggG)	Rv0667	rpoB	DNA-directed RNA polymerase subunit beta		phylo (3)	rifampicin (RMP)
763031	0	T	SNP	C	91	85	169	99.44	177	Ala1075Ala (gct/gcC)	Rv0667	rpoB	DNA-directed RNA polymerase subunit beta		phylo (4)	rifampicin (RMP)
764817	0	T	SNP	G	64	70	132	77.01	174	Val483Gly (gtg/gGg)	Rv0668	rpoC	DNA-directed RNA polymerase subunit beta'
767339	0	A	SNP	G	83	84	166	100	167
767414	0	G	SNP	A	101	82	181	100	183
775639	0	T	SNP	C	79	117	195	100	196	Ile948Val (att/Gtt)	Rv0676c	mmpL5	transmembrane transport protein MmpL5
776100	0	G	SNP	A	105	83	187	100	188	Thr794Ile (acc/aTc)	Rv0676c	mmpL5	transmembrane transport protein MmpL5
781395	0	T	SNP	C	82	92	173	100	174							streptomycin (SM)
788615	0	G	SNP	C	105	94	195	99.5	200	Gly226Arg (ggg/Cgg)	Rv0688	-	ferredoxin reductase
798779	0	T	SNP	C	105	86	187	100	191
798934	0	C	SNP	A	99	114	207	100	213	Arg34Arg (cgc/cgA)	Rv0698	-	hypothetical protein
807405	0	C	SNP	T	100	88	186	100	188	Ser357Ser (tcc/tcT)	Rv0711	atsA	arylsulfatase AtsA
820483	0	G	SNP	T	93	98	188	100	191	Ala6Asp (gcc/gAc)	Rv0727c	fucA	L-fuculose phosphate aldolase FucA
820734	0	A	SNP	G	94	97	189	100	191	Val248Ala (gtc/gCc)	Rv0728c	serA2	D-3-phosphoglycerate dehydrogenase SerA
820752	0	C	SNP	T	102	100	199	100	202	Arg242His (cgc/cAc)	Rv0728c	serA2	D-3-phosphoglycerate dehydrogenase SerA
830868	1	G	Ins	G	96	98	194	92.82	194		Rv0739	-	hypothetical protein
830868	2	G	Ins	C	96	98	194	92.82	194		Rv0739	-	hypothetical protein
834857	0	C	SNP	T	72	87	156	99.38	160	Met30Ile (atg/atA)	Rv0744c	-	transcriptional regulator
836426	0	A	SNP	C	122	108	220	99.57	231	Leu242Leu (cta/ctC)	Rv0746	PE_PGRS9	PE-PGRS family protein PE_PGRS9
836454	0	A	SNP	G	128	101	226	100	229	Thr252Ala (act/Gct)	Rv0746	PE_PGRS9	PE-PGRS family protein PE_PGRS9
836487	0	C	SNP	G	20	20	39	95.24	42	Leu263Val (ctg/Gtg)	Rv0746	PE_PGRS9	PE-PGRS family protein PE_PGRS9
836488	1	T	Ins	C	18	17	35	89.74	35		Rv0746	PE_PGRS9	PE-PGRS family protein PE_PGRS9
836488	2	T	Ins	G	18	17	35	89.74	35		Rv0746	PE_PGRS9	PE-PGRS family protein PE_PGRS9
836488	3	T	Ins	G	18	17	35	89.74	35		Rv0746	PE_PGRS9	PE-PGRS family protein PE_PGRS9
836488	4	T	Ins	C	18	17	35	89.74	35		Rv0746	PE_PGRS9	PE-PGRS family protein PE_PGRS9
836488	5	T	Ins	G	18	17	35	89.74	35		Rv0746	PE_PGRS9	PE-PGRS family protein PE_PGRS9
836488	6	T	Ins	C	18	17	35	89.74	35		Rv0746	PE_PGRS9	PE-PGRS family protein PE_PGRS9
836488	7	T	Ins	C	18	16	34	87.18	35		Rv0746	PE_PGRS9	PE-PGRS family protein PE_PGRS9
836488	8	T	Ins	G	18	17	35	89.74	35		Rv0746	PE_PGRS9	PE-PGRS family protein PE_PGRS9
836488	9	T	Ins	G	18	17	35	89.74	35		Rv0746	PE_PGRS9	PE-PGRS family protein PE_PGRS9
836488	10	T	Ins	T	18	17	35	89.74	35		Rv0746	PE_PGRS9	PE-PGRS family protein PE_PGRS9
836488	11	T	Ins	G	18	17	35	89.74	35		Rv0746	PE_PGRS9	PE-PGRS family protein PE_PGRS9
836488	12	T	Ins	G	18	17	35	89.74	35		Rv0746	PE_PGRS9	PE-PGRS family protein PE_PGRS9
836488	13	T	Ins	C	18	17	35	89.74	35		Rv0746	PE_PGRS9	PE-PGRS family protein PE_PGRS9
836488	14	T	Ins	G	18	17	35	89.74	35		Rv0746	PE_PGRS9	PE-PGRS family protein PE_PGRS9
836488	15	T	Ins	G	18	17	35	89.74	35		Rv0746	PE_PGRS9	PE-PGRS family protein PE_PGRS9
836488	16	T	Ins	C	18	17	35	89.74	35		Rv0746	PE_PGRS9	PE-PGRS family protein PE_PGRS9
836488	17	T	Ins	A	18	17	35	89.74	35		Rv0746	PE_PGRS9	PE-PGRS family protein PE_PGRS9
836488	18	T	Ins	A	18	17	35	89.74	35		Rv0746	PE_PGRS9	PE-PGRS family protein PE_PGRS9
836488	19	T	Ins	C	18	17	35	89.74	35		Rv0746	PE_PGRS9	PE-PGRS family protein PE_PGRS9
836492	0	C	SNP	G	18	17	35	97.22	36	Ala264Ala (gcc/gcG)	Rv0746	PE_PGRS9	PE-PGRS family protein PE_PGRS9
836494	0	G	SNP	C	17	16	33	97.06	34	Gly265Ala (ggg/gCg)	Rv0746	PE_PGRS9	PE-PGRS family protein PE_PGRS9
836499	1	G	Ins	C	17	17	34	94.44	34		Rv0746	PE_PGRS9	PE-PGRS family protein PE_PGRS9
836499	2	G	Ins	G	17	17	34	94.44	34		Rv0746	PE_PGRS9	PE-PGRS family protein PE_PGRS9
836499	3	G	Ins	G	17	17	34	94.44	34		Rv0746	PE_PGRS9	PE-PGRS family protein PE_PGRS9
836499	4	G	Ins	C	17	17	34	94.44	34		Rv0746	PE_PGRS9	PE-PGRS family protein PE_PGRS9
836499	5	G	Ins	A	17	17	34	94.44	34		Rv0746	PE_PGRS9	PE-PGRS family protein PE_PGRS9
836500	0	G	SNP	T	16	22	35	97.44	39	Gly267Val (ggc/gTc)	Rv0746	PE_PGRS9	PE-PGRS family protein PE_PGRS9
836538	0	A	SNP	G	130	128	255	100	258	Asn280Asp (aac/Gac)	Rv0746	PE_PGRS9	PE-PGRS family protein PE_PGRS9
836658	0	A	SNP	G	141	144	282	100	285	Thr320Ala (acc/Gcc)	Rv0746	PE_PGRS9	PE-PGRS family protein PE_PGRS9
836829	0	A	Del	GAP	43	59	102	93.58	109		Rv0746	PE_PGRS9	PE-PGRS family protein PE_PGRS9
836830	0	A	Del	GAP	43	59	102	97.14	105		Rv0746	PE_PGRS9	PE-PGRS family protein PE_PGRS9
836831	0	G	Del	GAP	43	59	102	97.14	105		Rv0746	PE_PGRS9	PE-PGRS family protein PE_PGRS9
836833	0	C	SNP	A	42	59	99	97.12	104	Ala378Asp (gcc/gAc)	Rv0746	PE_PGRS9	PE-PGRS family protein PE_PGRS9
836838	0	T	SNP	G	46	58	103	98.11	106	Leu380Val (ttg/Gtg)	Rv0746	PE_PGRS9	PE-PGRS family protein PE_PGRS9
836849	0	T	SNP	C	43	53	96	98.97	97	Gly383Gly (ggt/ggC)	Rv0746	PE_PGRS9	PE-PGRS family protein PE_PGRS9
837033	0	A	SNP	G	59	137	194	100	196	Thr445Ala (acc/Gcc)	Rv0746	PE_PGRS9	PE-PGRS family protein PE_PGRS9
838990	0	C	SNP	G	58	102	159	93.57	171	Ala180Ala (gcc/gcG)	Rv0747	PE_PGRS10	PE-PGRS family protein PE_PGRS10
839123	0	A	SNP	G	77	46	119	100	123	Arg225Gly (agg/Ggg)	Rv0747	PE_PGRS10	PE-PGRS family protein PE_PGRS10
839129	0	C	SNP	G	82	43	120	98.43	127	Arg227Gly (cgc/Ggc)	Rv0747	PE_PGRS10	PE-PGRS family protein PE_PGRS10
839194	0	A	SNP	G	90	57	140	98.66	149	Thr248Thr (aca/acG)	Rv0747	PE_PGRS10	PE-PGRS family protein PE_PGRS10
839334	0	A	SNP	G	127	94	215	100	221	Lys295Arg (aaa/aGa)	Rv0747	PE_PGRS10	PE-PGRS family protein PE_PGRS10
839348	0	A	SNP	G	127	95	218	99.11	224	Ser300Gly (agc/Ggc)	Rv0747	PE_PGRS10	PE-PGRS family protein PE_PGRS10
840195	0	G	Del	GAP	18	21	38	92.86	42		Rv0747	PE_PGRS10	PE-PGRS family protein PE_PGRS10
840196	0	G	Del	GAP	18	21	38	97.5	40		Rv0747	PE_PGRS10	PE-PGRS family protein PE_PGRS10
840197	0	G	Del	GAP	18	21	38	97.5	40		Rv0747	PE_PGRS10	PE-PGRS family protein PE_PGRS10
840198	0	G	Del	GAP	18	21	38	100	39		Rv0747	PE_PGRS10	PE-PGRS family protein PE_PGRS10
840199	0	A	Del	GAP	18	21	38	100	39		Rv0747	PE_PGRS10	PE-PGRS family protein PE_PGRS10
840200	0	A	Del	GAP	18	21	38	100	39		Rv0747	PE_PGRS10	PE-PGRS family protein PE_PGRS10
840201	0	G	Del	GAP	16	15	31	79.49	39		Rv0747	PE_PGRS10	PE-PGRS family protein PE_PGRS10
840202	0	C	Del	GAP	16	15	31	79.49	39		Rv0747	PE_PGRS10	PE-PGRS family protein PE_PGRS10
840203	0	A	Del	GAP	16	15	31	81.58	38		Rv0747	PE_PGRS10	PE-PGRS family protein PE_PGRS10
840204	0	C	Del	GAP	16	15	31	79.49	39		Rv0747	PE_PGRS10	PE-PGRS family protein PE_PGRS10
840205	0	C	Del	GAP	16	15	31	79.49	39		Rv0747	PE_PGRS10	PE-PGRS family protein PE_PGRS10
840206	0	C	Del	GAP	16	15	31	79.49	39		Rv0747	PE_PGRS10	PE-PGRS family protein PE_PGRS10
840207	0	T	Del	GAP	16	15	31	79.49	39		Rv0747	PE_PGRS10	PE-PGRS family protein PE_PGRS10
840208	0	C	Del	GAP	16	15	31	79.49	39		Rv0747	PE_PGRS10	PE-PGRS family protein PE_PGRS10
840209	0	G	Del	GAP	16	15	31	79.49	39		Rv0747	PE_PGRS10	PE-PGRS family protein PE_PGRS10
840210	0	C	Del	GAP	16	15	31	75.61	41		Rv0747	PE_PGRS10	PE-PGRS family protein PE_PGRS10
840496	0	C	SNP	G	83	84	159	88.83	188	Gly682Gly (ggc/ggG)	Rv0747	PE_PGRS10	PE-PGRS family protein PE_PGRS10
840847	0	C	SNP	T	125	135	247	99.24	262	Gly799Gly (ggc/ggT)	Rv0747	PE_PGRS10	PE-PGRS family protein PE_PGRS10
841764	0	G	SNP	C	94	77	170	100	171	Thr37Thr (acc/acG)	Rv0749A	-	hypothetical protein
842153	0	G	SNP	A	88	83	170	97.71	175	Glu41Lys (gag/Aag)	Rv0750	-	hypothetical protein
847995	0	T	SNP	C	85	108	189	98.97	195
852468	0	A	SNP	C	81	71	152	79.58	191	Thr25Pro (act/Cct)	Rv0758	phoR	two component system response sensor kinase PhoR
852910	0	C	SNP	T	106	106	207	100	212	Pro172Leu (ccc/cTc)	Rv0758	phoR	two component system response sensor kinase PhoR
854253	0	C	Del	GAP	69	74	138	89.94	159
857643	0	C	SNP	G	103	103	205	99.52	207	Gly132Ala (ggc/gCc)	Rv0764c	cyp51	lanosterol 14-alpha demethylase
857696	0	A	SNP	G	98	114	209	100	212	Ala114Ala (gct/gcC)	Rv0764c	cyp51	lanosterol 14-alpha demethylase
858464	0	A	SNP	G	108	104	210	100	212	Val134Ala (gtg/gCg)	Rv0765c	-	oxidoreductase
868861	0	C	SNP	T	111	121	228	100	232	Ser152Phe (tcc/tTc)	Rv0775	-	hypothetical protein
874835	1	C	Ins	C	84	76	160	97.56	160
874835	2	C	Ins	G	84	76	160	97.56	160
876141	0	G	SNP	T	98	75	171	100	173
880562	0	G	SNP	T	111	82	191	100	193	Cys408Phe (tgc/tTc)	Rv0785	-	KsdD-like steroid dehydrogenase
882257	0	T	SNP	C	98	115	209	100	213	Tyr267His (tac/Cac)	Rv0787	-	hypothetical protein
890549	0	G	SNP	A	24	41	63	100	65	Trp54_ (tgg/tgA)	Rv0797	-	insertion sequence element IS1547 transposase
891011	0	A	SNP	G	49	36	80	100	85	Leu208Leu (cta/ctG)	Rv0797	-	insertion sequence element IS1547 transposase
893733	0	T	SNP	G	107	127	232	100	234	Leu139Arg (ctg/cGg)	Rv0800	pepC	M18 family aminopeptidase
896979	0	T	SNP	C	111	97	205	100	208	Val387Ala (gta/gCa)	Rv0803	purL	phosphoribosylformylglycinamidine synthase 2
897737	0	C	SNP	T	110	111	220	99.55	222	Arg640Trp (cgg/Tgg)	Rv0803	purL	phosphoribosylformylglycinamidine synthase 2
900221	0	T	SNP	C	73	85	158	99.37	159	Val370Val (gta/gtG)	Rv0806c	cpsY	exopolysaccharide phosphotransferase CpsY
903537	0	G	SNP	T	98	97	193	100	195	Arg476Leu (cgg/cTg)	Rv0808	purF	amidophosphoribosyltransferase
903550	0	T	SNP	C	97	98	194	100	195	Ala480Ala (gct/gcC)	Rv0808	purF	amidophosphoribosyltransferase
903913	0	T	SNP	C	108	91	196	100	199	Gly63Gly (ggt/ggC)	Rv0809	purM	phosphoribosylformylglycinamidine cyclo-ligase PurM
906742	0	T	SNP	C	109	112	221	99.55	222	Val107Ala (gtc/gCc)	Rv0812	-	amino acid aminotransferase
906857	0	A	SNP	G	120	101	218	100	221	Ile145Met (ata/atG)	Rv0812	-	amino acid aminotransferase
919551	0	C	SNP	T	96	98	190	100	194	Val1Val (gtg/gtA)	Rv0825c	-	hypothetical protein
921813	0	C	SNP	G	92	123	211	98.62	218
925453	0	C	SNP	T	125	139	253	100	264	Ala31Ala (gcc/gcT)	Rv0833	PE_PGRS13	PE-PGRS family protein PE_PGRS13
927110	0	A	SNP	G	80	42	119	100	122	Ser584Gly (agt/Ggt)	Rv0833	PE_PGRS13	PE-PGRS family protein PE_PGRS13
927385	0	A	SNP	G	148	82	228	99.14	232	Gly675Gly (gga/ggG)	Rv0833	PE_PGRS13	PE-PGRS family protein PE_PGRS13
931123	0	T	SNP	C	87	89	175	100	176	Tyr57Tyr (tat/taC)	Rv0835	lpqQ	lipoprotein LpqQ		phylo (not 4)
932280	0	T	SNP	C	76	115	184	97.95	195	_218Trp (tag/tGg)	Rv0836c	-	hypothetical protein
933882	0	A	SNP	C	65	74	138	100	139	Thr50Thr (act/acG)	Rv0837c	-	hypothetical protein
934230	0	C	SNP	G	101	89	188	99.48	191
934611	0	G	SNP	T	88	102	186	100	190
941845	0	C	SNP	A	103	96	194	100	199	Ala219Glu (gcg/gAg)	Rv0845	-	sensor histidine kinase NarS
942616	0	C	SNP	A	101	99	197	100	200
945214	0	G	SNP	A	100	99	194	100	199	Gly93Ser (ggt/Agt)	Rv0848	cysK2	cysteine synthase CysK
945238	0	G	SNP	T	103	97	197	100	200	Ala101Ser (gcc/Tcc)	Rv0848	cysK2	cysteine synthase CysK
949535	0	T	SNP	C	102	103	201	100	205	Ala528Ala (gca/gcG)	Rv0853c	pdc	alpha-keto-acid decarboxylase
950116	0	C	SNP	G	105	104	204	100	209	Ala335Pro (gcg/Ccg)	Rv0853c	pdc	alpha-keto-acid decarboxylase
955524	0	A	SNP	G	79	100	178	100	179	Ser150Gly (agc/Ggc)	Rv0859	-	acyltransferase
957117	0	T	SNP	C	100	99	198	100	199	Asp275Asp (gat/gaC)	Rv0860	fadB	fatty oxidation protein FadB
957306	0	C	SNP	T	95	118	210	100	213	Ala338Ala (gcc/gcT)	Rv0860	fadB	fatty oxidation protein FadB
960325	0	G	Del	GAP	108	74	174	92.39	197
960367	0	A	SNP	G	99	84	179	100	183	Leu749Ser (ttg/tCg)	Rv0862c	-	hypothetical protein
964969	0	T	SNP	C	142	97	225	95.6	250	Ala189Ala (gca/gcG)	Rv0867c	rpfA	resuscitation-promoting factor RpfA
964978	3	G	Ins	G	112	79	191	75.49	192		Rv0867c	rpfA	resuscitation-promoting factor RpfA
964978	4	G	Ins	G	112	79	191	75.49	192		Rv0867c	rpfA	resuscitation-promoting factor RpfA
964978	5	G	Ins	G	112	79	191	75.49	192		Rv0867c	rpfA	resuscitation-promoting factor RpfA
964978	6	G	Ins	C	112	79	191	75.49	192		Rv0867c	rpfA	resuscitation-promoting factor RpfA
969062	0	C	SNP	T	107	155	251	100	262	Gly395Ser (ggc/Agc)	Rv0872c	PE_PGRS15	PE-PGRS family protein PE_PGRS15
969762	0	C	SNP	G	122	92	202	100	214	Gly161Gly (ggg/ggC)	Rv0872c	PE_PGRS15	PE-PGRS family protein PE_PGRS15
976898	0	G	SNP	T	69	85	150	96.25	160	Gln436Lys (caa/Aaa)	Rv0878c	PPE13	PPE family protein PPE13
978278	0	C	SNP	G	99	114	211	100	213
979704	0	G	SNP	C	98	131	223	100	229	Gly115Arg (ggc/Cgc)	Rv0881	-	tRNA/rRNA methyltransferase
982639	0	C	SNP	T	80	78	156	100	158
986463	0	G	SNP	C	91	94	180	99.46	186
986515	0	C	SNP	T	88	85	171	100	173
987812	0	G	SNP	T	89	100	183	100	189	Ala194Ser (gcg/Tcg)	Rv0888	-	hypothetical protein
990001	0	G	SNP	C	104	96	197	100	200	Pro866Ala (ccc/Gcc)	Rv0890c	-	HTH-type transcriptional regulator
991939	0	G	SNP	A	138	133	269	100	271	Arg220Cys (cgc/Tgc)	Rv0890c	-	HTH-type transcriptional regulator
993346	0	A	SNP	C	85	89	173	100	174	Val37Gly (gtt/gGt)	Rv0891c	-	hypothetical protein
996215	0	C	SNP	G	83	79	161	100	162	Leu27Phe (ttg/ttC)	Rv0893c	-	S-adenosylmethionine-dependentmethyltransferase
996263	0	G	SNP	A	82	81	159	100	163	Thr11Thr (acc/acT)	Rv0893c	-	S-adenosylmethionine-dependentmethyltransferase
1002172	0	G	SNP	A	132	127	257	100	259	Arg82Trp (cgg/Tgg)	Rv0897c	-	oxidoreductase
1007198	0	A	SNP	G	106	128	230	98.32	238	Leu328Pro (ctg/cCg)	Rv0904c	accD3	acetyl-CoAcarboxylase carboxyl transferase subunit beta
1008460	0	C	SNP	T	82	119	201	100	201	Ser85Phe (tcc/tTc)	Rv0905	echA6	enoyl-CoA hydratase EchA6
1009500	0	C	SNP	T	90	98	186	99.47	189	Pro186Leu (ccg/cTg)	Rv0906	-	hypothetical protein
1010204	1	C	Ins	G	95	100	195	96.53	195		Rv0907	-	hypothetical protein
1012815	0	C	SNP	G	93	75	165	100	168	Ala362Gly (gcc/gGc)	Rv0908	ctpE	metal cation transporter ATPase E
1018349	0	C	SNP	T	88	84	164	100	172	Trp126_ (tgg/tAg)	Rv0913c	-	dioxygenase
1023911	0	C	SNP	G	89	82	168	100	171
1024346	0	A	SNP	G	106	99	202	100	205	Ser46Gly (agt/Ggt)	Rv0918	-	hypothetical protein
1025106	0	T	SNP	C	80	91	167	100	171	Phe141Phe (ttt/ttC)	Rv0919	-	GCN5-like N-acetyltransferase
1026482	0	G	SNP	A	105	110	210	100	215	Pro112Leu (ccc/cTc)	Rv0920c	-	transposase
1029586	0	G	SNP	A	101	87	184	100	188	Pro331Leu (ccc/cTc)	Rv0923c	-	hypothetical protein
1031771	0	T	SNP	G	102	92	192	100	194	Ser32Arg (agc/Cgc)	Rv0924c	mntH	divalent metal cation transporter MntH
1034381	0	G	SNP	A	92	112	198	99.03	206	Ala84Val (gct/gTt)	Rv0927c	-	oxidoreductase
1037012	0	T	SNP	C	92	93	182	100	185	Met5Thr (atg/aCg)	Rv0930	pstA1	phosphate ABC transporter permease PstA
1037911	0	C	SNP	T	116	92	204	100	208	Arg305_ (cga/Tga)	Rv0930	pstA1	phosphate ABC transporter permease PstA
1044773	0	C	SNP	G	90	81	167	100	171	Leu153Val (ctg/Gtg)	Rv0936	pstA2	phosphate ABC transporter permease PstA
1047165	0	T	SNP	C	62	99	158	99.38	162	Cys344Arg (tgc/Cgc)	Rv0938	ligD	multifunctional non-homologous end joining DNA repair protein/ATP dependent DNA ligase LigD
1054784	0	C	SNP	G	114	109	219	100	223	Arg180Gly (cgc/Ggc)	Rv0945	-	oxidoreductase
1065205	0	G	SNP	A	91	93	179	100	184	Ala27Thr (gcc/Acc)	Rv0954	-	transmembrane protein
1068151	0	T	SNP	C	78	83	158	100	161	His197His (cat/caC)	Rv0956	purN	phosphoribosylglycinamide formyltransferase PurN
1068432	0	A	SNP	G	87	90	172	100	177	Pro76Pro (cca/ccG)	Rv0957	purH	bifunctionalphosphoribosylaminoimidazolecarboxamide formyltransferase/inosinemonophosphate cyclohydrolase
1070702	0	T	SNP	C	93	101	190	99.49	195	Ser274Pro (tcc/Ccc)	Rv0958	-	magnesium chelatase
1071349	0	G	SNP	C	110	118	225	100	228	Gly32Ala (ggc/gCc)	Rv0959	-	hypothetical protein
1074558	0	G	SNP	A	121	95	211	100	216	Pro186Leu (ccc/cTc)	Rv0962c	lprP	lipoprotein LprP
1075279	0	T	SNP	C	93	106	197	100	199
1076309	0	G	SNP	T	100	104	196	100	204	Pro124Thr (cct/Act)	Rv0964c	-	hypothetical protein
1077312	0	A	SNP	G	101	98	192	99.5	200	Val175Ala (gtg/gCg)	Rv0966c	-	hypothetical protein
1079927	0	C	SNP	A	132	114	242	100	246	Thr395Thr (acc/acA)	Rv0969	ctpV	copper-exporting ATPase
1080192	0	G	SNP	A	125	112	232	100	237	Asp484Asn (gat/Aat)	Rv0969	ctpV	copper-exporting ATPase
1081681	0	T	SNP	C	111	97	205	100	208	Val210Val (gtt/gtC)	Rv0970	-	integral membrane protein
1084567	0	T	SNP	C	97	101	196	99	200	Tyr395Cys (tac/tGc)	Rv0973c	accA2	acetyl-/propionyl-CoA carboxylase subunit alpha
1087193	0	G	SNP	C	116	85	198	100	201	Asn51Lys (aac/aaG)	Rv0974c	accD2	acetyl-/propionyl-CoA carboxylase subunit beta
1090188	1	A	Ins	G	94	107	201	98.05	201
1093406	0	A	SNP	G	104	99	202	100	203	Val317Val (gtt/gtC)	Rv0978c	PE_PGRS17	PE-PGRS family protein PE_PGRS17
1093928	0	G	SNP	A	116	52	166	76.71	219	Asn143Asn (aac/aaT)	Rv0978c	PE_PGRS17	PE-PGRS family protein PE_PGRS17
1095490	0	A	SNP	G	69	83	151	100	152	Val321Ala (gtc/gCc)	Rv0980c	PE_PGRS18	PE-PGRS family protein PE_PGRS18
1095644	0	C	SNP	T	68	97	164	98.21	168	Ala270Thr (gcg/Acg)	Rv0980c	PE_PGRS18	PE-PGRS family protein PE_PGRS18
1095678	0	A	SNP	G	85	83	165	98.25	171	Gly258Gly (ggt/ggC)	Rv0980c	PE_PGRS18	PE-PGRS family protein PE_PGRS18
1095981	0	A	SNP	C	144	120	261	99.25	266	Gly157Gly (ggt/ggG)	Rv0980c	PE_PGRS18	PE-PGRS family protein PE_PGRS18
1096633	0	T	SNP	G	72	91	162	99.39	164
1097220	0	C	SNP	T	100	87	186	99.47	188	Ser133Ser (tcc/tcT)	Rv0981	mprA	two-component response regulator MrpA
1098523	0	T	SNP	A	96	83	173	100	179	Leu339His (ctt/cAt)	Rv0982	mprB	two component histidine-protein kinase/phosphatase MprB
1099058	0	G	SNP	A	103	84	186	100	187
1100234	0	T	SNP	C	98	94	189	100	192	Leu390Pro (ctg/cCg)	Rv0983	pepD	serine protease PepD
1104690	0	T	SNP	G	81	80	159	100	161	Phe717Val (ttc/Gtc)	Rv0987	-	adhesion component ABC transporter permease
1106099	0	C	SNP	T	91	65	155	100	156	Ile328Ile (atc/atT)	Rv0988	-	hypothetical protein
1106422	0	T	SNP	C	102	78	180	100	180	Ile321Val (ata/Gta)	Rv0989c	grcC2	polyprenyl-diphosphate synthase GrcC
1107940	0	A	SNP	C	108	109	212	99.54	218	Ser54Ala (tcc/Gcc)	Rv0990c	-	hypothetical protein
1109975	0	A	SNP	G	103	95	193	99.5	199	Gln235Arg (cag/cGg)	Rv0993	galU	UTP--glucose-1-phosphate uridylyltransferase
1110721	0	T	SNP	C	110	127	231	99.58	238	Arg151Arg (cgt/cgC)	Rv0994	moeA1	molybdopterin molybdenumtransferase 1
1111852	0	G	SNP	T	90	86	172	99.44	177	Asp81Tyr (gat/Tat)	Rv0995	rimJ	ribosomal-protein-alanine acetyltransferase RimJ
1126889	0	G	SNP	C	101	101	200	100	202	Arg39Gly (cgc/Ggc)	Rv1007c	metS	methionine--tRNA ligase
1127648	0	C	SNP	A	97	93	187	100	190	Thr187Asn (acc/aAc)	Rv1008	tatD	deoxyribonuclease TatD
1139089	0	G	SNP	C	105	102	204	100	207	Thr41Thr (acg/acC)	Rv1020	mfd	transcription-repair coupling factor
1144409	0	T	SNP	G	106	115	217	100	221	Ile225Ser (atc/aGc)	Rv1022	lpqU	lipoprotein LpqU
1144585	0	A	SNP	G	93	107	198	99.5	201	Arg8Gly (agg/Ggg)	Rv1023	eno	enolase
1148259	0	A	SNP	G	95	107	200	99.02	204
1149551	0	C	SNP	T	104	95	196	100	199	Glu712Glu (gag/gaA)	Rv1028c	kdpD	sensor protein KdpD
1150585	0	G	SNP	A	119	102	213	100	221	Pro368Ser (ccc/Tcc)	Rv1028c	kdpD	sensor protein KdpD
1151054	0	C	SNP	G	106	112	218	99.54	219	Ser211Ser (tcg/tcC)	Rv1028c	kdpD	sensor protein KdpD
1152805	0	T	SNP	A	89	70	158	99.38	160	Leu265Gln (ctg/cAg)	Rv1029	kdpA	potassium-transporting ATPase subunit A
1152863	0	A	SNP	G	94	79	172	100	173	Gln284Gln (caa/caG)	Rv1029	kdpA	potassium-transporting ATPase subunit A
1153388	0	C	SNP	T	86	90	170	100	176	Asn459Asn (aac/aaT)	Rv1029	kdpA	potassium-transporting ATPase subunit A
1155518	0	C	SNP	T	82	89	165	99.42	172	Arg599Trp (cgg/Tgg)	Rv1030	kdpB	potassium-transporting ATPase subunit B
1160770	0	T	SNP	A	123	93	215	99.54	217	Gln20Leu (cag/cTg)	Rv1037c	esxI	ESAT-6 like protein EsxI
1163134	0	T	SNP	C	89	103	188	100	192	Gly81Gly (gga/ggG)	Rv1040c	PE8	PE family protein PE8
1164336	0	G	SNP	A	88	101	188	100	189
1164571	0	A	SNP	G	80	79	157	99.38	160
1165521	1	T	Ins	A	80	83	163	95.32	163
1168715	1	C	Ins	T	85	85	170	94.97	170
1170861	0	C	SNP	T	103	91	190	98.98	196
1173750	0	G	SNP	T	93	105	194	100	198	Ala290Ala (gcg/gcT)	Rv1050	-	oxidoreductase
1175498	0	T	SNP	G	97	101	196	99	200
1177184	0	C	SNP	A	99	77	172	100	176
1178116	0	T	SNP	C	103	98	200	100	201	Thr163Thr (act/acC)	Rv1056	-	hypothetical protein
1189197	0	C	Del	GAP	50	90	136	85.37	164		Rv1067c	PE_PGRS19	PE-PGRS family protein PE_PGRS19
1189198	0	G	Del	GAP	50	90	136	85.89	163		Rv1067c	PE_PGRS19	PE-PGRS family protein PE_PGRS19
1189199	0	C	Del	GAP	50	90	136	88.05	159		Rv1067c	PE_PGRS19	PE-PGRS family protein PE_PGRS19
1189200	0	C	Del	GAP	50	90	136	88.05	159		Rv1067c	PE_PGRS19	PE-PGRS family protein PE_PGRS19
1189201	0	G	Del	GAP	50	90	136	89.74	156		Rv1067c	PE_PGRS19	PE-PGRS family protein PE_PGRS19
1189202	0	T	Del	GAP	50	90	136	97.22	144		Rv1067c	PE_PGRS19	PE-PGRS family protein PE_PGRS19
1190093	0	A	SNP	C	105	108	211	94.67	225	Leu111Trp (ttg/tGg)	Rv1067c	PE_PGRS19	PE-PGRS family protein PE_PGRS19
1191497	0	T	SNP	A	59	11	68	81.4	86	Thr218Ser (acg/Tcg)	Rv1068c	PE_PGRS20	PE-PGRS family protein PE_PGRS20
1191741	0	G	SNP	A	124	59	181	79.57	230	Tyr136Tyr (tac/taT)	Rv1068c	PE_PGRS20	PE-PGRS family protein PE_PGRS20
1200418	0	A	SNP	G	79	98	176	100	177
1211369	0	A	SNP	C	87	86	171	100	173	Ser259Arg (agc/Cgc)	Rv1086	-	(2Z,6E)-farnesyl diphosphate synthase
1212153	0	T	SNP	C	40	55	89	81.2	117	Gly198Gly (ggt/ggC)	Rv1087	PE_PGRS21	PE-PGRS family protein PE_PGRS21
1212162	0	C	Del	GAP	7	14	21	87.5	24		Rv1087	PE_PGRS21	PE-PGRS family protein PE_PGRS21
1212163	0	C	Del	GAP	7	14	21	95.45	22		Rv1087	PE_PGRS21	PE-PGRS family protein PE_PGRS21
1212164	0	T	Del	GAP	7	14	21	95.45	22		Rv1087	PE_PGRS21	PE-PGRS family protein PE_PGRS21
1212165	0	C	Del	GAP	7	14	21	95.45	22		Rv1087	PE_PGRS21	PE-PGRS family protein PE_PGRS21
1212166	0	G	Del	GAP	7	14	21	95.45	22		Rv1087	PE_PGRS21	PE-PGRS family protein PE_PGRS21
1212167	0	G	Del	GAP	7	14	21	95.45	22		Rv1087	PE_PGRS21	PE-PGRS family protein PE_PGRS21
1212168	0	C	Del	GAP	7	14	21	100	21		Rv1087	PE_PGRS21	PE-PGRS family protein PE_PGRS21
1212169	0	G	Del	GAP	7	14	21	100	21		Rv1087	PE_PGRS21	PE-PGRS family protein PE_PGRS21
1212170	0	T	Del	GAP	7	14	21	100	21		Rv1087	PE_PGRS21	PE-PGRS family protein PE_PGRS21
1212171	0	A	Del	GAP	7	14	21	100	21		Rv1087	PE_PGRS21	PE-PGRS family protein PE_PGRS21
1212172	0	G	Del	GAP	7	14	21	100	21		Rv1087	PE_PGRS21	PE-PGRS family protein PE_PGRS21
1212173	0	C	Del	GAP	7	14	21	100	21		Rv1087	PE_PGRS21	PE-PGRS family protein PE_PGRS21
1212174	0	G	Del	GAP	7	14	21	100	21		Rv1087	PE_PGRS21	PE-PGRS family protein PE_PGRS21
1212175	0	C	Del	GAP	7	14	21	100	21		Rv1087	PE_PGRS21	PE-PGRS family protein PE_PGRS21
1212176	0	C	Del	GAP	7	14	21	100	21		Rv1087	PE_PGRS21	PE-PGRS family protein PE_PGRS21
1212177	0	C	Del	GAP	7	14	21	100	21		Rv1087	PE_PGRS21	PE-PGRS family protein PE_PGRS21
1212178	0	G	Del	GAP	7	14	21	100	21		Rv1087	PE_PGRS21	PE-PGRS family protein PE_PGRS21
1212179	0	G	Del	GAP	7	14	21	100	21		Rv1087	PE_PGRS21	PE-PGRS family protein PE_PGRS21
1212180	0	C	Del	GAP	7	14	21	100	21		Rv1087	PE_PGRS21	PE-PGRS family protein PE_PGRS21
1212181	0	G	Del	GAP	7	14	21	100	21		Rv1087	PE_PGRS21	PE-PGRS family protein PE_PGRS21
1212182	0	T	Del	GAP	7	14	21	100	21		Rv1087	PE_PGRS21	PE-PGRS family protein PE_PGRS21
1212183	0	G	Del	GAP	7	14	21	100	21		Rv1087	PE_PGRS21	PE-PGRS family protein PE_PGRS21
1212184	0	C	Del	GAP	7	14	21	100	21		Rv1087	PE_PGRS21	PE-PGRS family protein PE_PGRS21
1212185	0	C	Del	GAP	7	14	21	100	21		Rv1087	PE_PGRS21	PE-PGRS family protein PE_PGRS21
1212186	0	C	Del	GAP	7	14	21	100	21		Rv1087	PE_PGRS21	PE-PGRS family protein PE_PGRS21
1212187	0	G	Del	GAP	7	14	21	100	21		Rv1087	PE_PGRS21	PE-PGRS family protein PE_PGRS21
1212188	0	G	Del	GAP	7	14	21	95.45	22		Rv1087	PE_PGRS21	PE-PGRS family protein PE_PGRS21
1212189	0	C	Del	GAP	7	14	21	87.5	24		Rv1087	PE_PGRS21	PE-PGRS family protein PE_PGRS21
1212190	0	G	Del	GAP	7	14	21	87.5	24		Rv1087	PE_PGRS21	PE-PGRS family protein PE_PGRS21
1212191	0	G	Del	GAP	7	14	21	84	25		Rv1087	PE_PGRS21	PE-PGRS family protein PE_PGRS21
1212192	0	C	Del	GAP	7	14	21	84	25		Rv1087	PE_PGRS21	PE-PGRS family protein PE_PGRS21
1212193	0	G	Del	GAP	7	14	21	91.3	23		Rv1087	PE_PGRS21	PE-PGRS family protein PE_PGRS21
1212194	0	C	Del	GAP	7	14	21	87.5	24		Rv1087	PE_PGRS21	PE-PGRS family protein PE_PGRS21
1212201	0	T	SNP	C	50	44	89	80.34	117	Gly214Gly (ggt/ggC)	Rv1087	PE_PGRS21	PE-PGRS family protein PE_PGRS21
1212351	0	T	Del	GAP	63	56	121	97.54	122		Rv1087	PE_PGRS21	PE-PGRS family protein PE_PGRS21
1212352	0	G	Del	GAP	63	56	121	98.35	121		Rv1087	PE_PGRS21	PE-PGRS family protein PE_PGRS21
1212353	0	T	Del	GAP	63	56	121	97.54	122		Rv1087	PE_PGRS21	PE-PGRS family protein PE_PGRS21
1212354	0	C	Del	GAP	63	56	121	96.75	123		Rv1087	PE_PGRS21	PE-PGRS family protein PE_PGRS21
1212355	0	G	Del	GAP	63	56	121	95.97	124		Rv1087	PE_PGRS21	PE-PGRS family protein PE_PGRS21
1212356	0	G	Del	GAP	63	56	121	95.97	124		Rv1087	PE_PGRS21	PE-PGRS family protein PE_PGRS21
1212357	0	C	Del	GAP	63	56	121	95.97	124		Rv1087	PE_PGRS21	PE-PGRS family protein PE_PGRS21
1212358	0	G	Del	GAP	63	56	121	95.97	124		Rv1087	PE_PGRS21	PE-PGRS family protein PE_PGRS21
1212359	0	G	Del	GAP	63	56	121	95.97	124		Rv1087	PE_PGRS21	PE-PGRS family protein PE_PGRS21
1212360	0	T	Del	GAP	63	56	121	95.97	124		Rv1087	PE_PGRS21	PE-PGRS family protein PE_PGRS21
1212361	0	G	Del	GAP	63	56	121	95.97	124		Rv1087	PE_PGRS21	PE-PGRS family protein PE_PGRS21
1212362	0	C	Del	GAP	63	56	121	95.97	124		Rv1087	PE_PGRS21	PE-PGRS family protein PE_PGRS21
1212624	0	C	SNP	T	8	6	13	100	14	Gly355Gly (ggc/ggT)	Rv1087	PE_PGRS21	PE-PGRS family protein PE_PGRS21
1212825	0	T	SNP	C	59	73	129	96.35	137	Gly422Gly (ggt/ggC)	Rv1087	PE_PGRS21	PE-PGRS family protein PE_PGRS21
1212827	0	T	SNP	G	59	74	132	96.38	138	Val423Gly (gtc/gGc)	Rv1087	PE_PGRS21	PE-PGRS family protein PE_PGRS21
1212834	0	T	SNP	G	61	81	140	97.93	145	Gly425Gly (ggt/ggG)	Rv1087	PE_PGRS21	PE-PGRS family protein PE_PGRS21
1212837	0	T	SNP	C	69	85	150	100	154	Ala426Ala (gct/gcC)	Rv1087	PE_PGRS21	PE-PGRS family protein PE_PGRS21
1212971	0	T	SNP	C	124	111	229	98.74	238	Val471Ala (gtc/gCc)	Rv1087	PE_PGRS21	PE-PGRS family protein PE_PGRS21
1215105	0	T	Del	GAP	90	97	184	99.47	188
1220680	0	T	SNP	C	91	71	161	100	162	Val36Ala (gta/gCa)	Rv1093	glyA1	serine hydroxymethyltransferase
1224367	0	T	SNP	C	70	57	120	99.22	128
1227830	0	G	SNP	T	106	91	196	99.49	198	Thr285Thr (acc/acA)	Rv1099c	glpX	fructose 1,6-bisphosphatase
1228886	0	C	SNP	T	97	93	185	98.96	192	Gly68Gly (ggc/ggT)	Rv1100	-	hypothetical protein
1230778	0	G	SNP	A	78	80	153	100	158	Thr65Ile (acc/aTc)	Rv1102c	mazF3	mRNA interferase MazF3
1236433	0	A	SNP	C	90	89	177	100	179	Glu83Asp (gaa/gaC)	Rv1110	lytB2	4-hydroxy-3-methylbut-2-enyl diphosphate reductase
1240744	0	C	SNP	A	108	96	202	100	204	Asn186Lys (aac/aaA)	Rv1115	-	hypothetical protein
1241572	0	A	SNP	G	95	103	197	100	198
1247391	0	A	SNP	C	116	100	212	100	216	Ser89Arg (agc/Cgc)	Rv1124	ephC	epoxide hydrolase EphC
1248382	0	A	SNP	G	112	110	218	99.55	223	Ser101Gly (agc/Ggc)	Rv1125	-	hypothetical protein
1248936	0	G	SNP	C	108	96	199	100	204	Pro285Pro (ccg/ccC)	Rv1125	-	hypothetical protein
1248978	0	T	SNP	C	101	116	215	100	217	Ala299Ala (gct/gcC)	Rv1125	-	hypothetical protein
1250340	0	A	SNP	G	114	98	207	100	212	Ala355Ala (gct/gcC)	Rv1127c	ppdK	pyruvate, phosphate dikinase PpdK
1251199	0	C	SNP	T	94	82	174	100	176	Gly69Glu (gga/gAa)	Rv1127c	ppdK	pyruvate, phosphate dikinase PpdK
1252164	0	T	SNP	C	102	93	195	100	195	Glu270Gly (gaa/gGa)	Rv1128c	-	hypothetical protein
1254562	0	A	SNP	G	79	91	167	100	170	Asp3Gly (gat/gGt)	Rv1130	prpD	methylcitrate dehydratase PrpD
1265828	0	G	SNP	A	98	85	179	99.46	184	Leu221Leu (ctg/Ttg)	Rv1138c	-	oxidoreductase
1271187	0	C	SNP	G	98	82	175	99.45	181	Thr11Ser (acc/aGc)	Rv1144	-	oxidoreductase
1272811	0	A	SNP	G	92	87	177	99.44	180	Asn130Ser (aac/aGc)	Rv1145	-	transmembrane transport protein
1273250	1	G	Ins	A	96	86	182	98.38	182		Rv1145	-	transmembrane transport protein
1273709	0	A	SNP	G	87	113	195	99.5	201	Thr119Ala (acg/Gcg)	Rv1146	-	transmembrane transport protein
1275957	0	T	SNP	C	98	89	185	99.47	188
1276344	0	G	SNP	A	90	91	174	97.84	185	Pro469Ser (ccc/Tcc)	Rv1148c	-	hypothetical protein
1276432	0	C	SNP	T	92	84	171	100	176	Lys439Lys (aag/aaA)	Rv1148c	-	hypothetical protein
1276588	0	C	SNP	G	98	95	190	100	193	Ala387Ala (gcg/gcC)	Rv1148c	-	hypothetical protein
1277869	1	G	Ins	T	93	83	176	98.32	176
1280114	0	G	SNP	A	87	98	184	99.46	186	Pro245Ser (ccg/Tcg)	Rv1153c	omt	O-methyltransferase
1281118	0	T	SNP	C	85	75	159	100	160	Thr123Ala (acg/Gcg)	Rv1154c	-	hypothetical protein
1281771	0	T	SNP	C	101	97	197	99.5	199	Ser115Pro (tcg/Ccg)	Rv1155	-	pyridoxine/pyridoxamine 5'-phosphate oxidase
1281984	0	G	SNP	A	72	85	154	100	157
1286839	0	T	Del	GAP	95	88	182	99.46	184		Rv1160	mutT2	8-oxo-dGTP diphosphatase
1286840	0	G	Del	GAP	95	88	182	99.46	184		Rv1160	mutT2	8-oxo-dGTP diphosphatase
1287372	0	G	SNP	C	104	108	208	99.07	214	Leu15Leu (ctg/ctC)	Rv1161	narG	nitrate reductase subunit alpha
1291286	0	G	SNP	A	103	90	190	100	193	Leu74Leu (ctg/ctA)	Rv1162	narH	nitrate reductase subunit beta
1292102	0	A	SNP	G	108	93	198	99.01	203	Pro346Pro (cca/ccG)	Rv1162	narH	nitrate reductase subunit beta
1306259	0	A	SNP	G	100	106	203	99.52	207	Ala656Ala (gct/gcC)	Rv1175c	fadH	NADPH dependent 2,4-dienoyl-CoA reductase FadH
1307598	0	C	SNP	G	112	99	208	100	211	Cys210Ser (tgc/tCc)	Rv1175c	fadH	NADPH dependent 2,4-dienoyl-CoA reductase FadH
1308317	0	T	SNP	C	113	93	206	99.52	207	His159Arg (cat/cGt)	Rv1176c	-	hypothetical protein
1313337	1	A	Ins	G	7	33	40	86.96	40
1313338	0	A	SNP	C	7	33	39	100	40
1315191	0	A	SNP	C	115	88	202	99.02	205	_489Tyr (taa/taC)	Rv1180	pks3	polyketide beta-ketoacyl synthase
1315884	0	G	SNP	A	125	91	212	99.54	217	Ala217Ala (gcg/gcA)	Rv1181	pks4	polyketide beta-ketoacyl synthase
1325650	0	G	SNP	A	96	104	196	100	200
1327890	0	G	SNP	A	97	98	191	100	195	Asp472Asp (gac/gaT)	Rv1186c	-	hypothetical protein
1328687	0	G	SNP	C	123	122	242	99.59	246	Pro207Ala (ccc/Gcc)	Rv1186c	-	hypothetical protein
1329270	0	G	SNP	C	105	110	210	100	215	Leu12Leu (ctc/ctG)	Rv1186c	-	hypothetical protein
1339774	0	C	SNP	G	114	75	188	99.47	190	Gly142Gly (ggc/ggG)	Rv1196	PPE18	PPE family protein PPE18
1339823	0	A	SNP	G	119	100	217	100	219	Thr159Ala (acg/Gcg)	Rv1196	PPE18	PPE family protein PPE18
1339894	0	C	SNP	T	119	117	231	100	236	Leu182Leu (ctc/ctT)	Rv1196	PPE18	PPE family protein PPE18
1339905	0	C	SNP	T	113	120	227	99.57	234	Ala186Val (gcc/gTc)	Rv1196	PPE18	PPE family protein PPE18
1340784	0	T	SNP	C	93	102	192	98.48	198	Gly42Gly (ggt/ggC)	Rv1197	esxK	ESAT-6 like protein EsxK
1341295	0	A	SNP	G	105	98	201	100	203
1341318	1	T	Ins	A	81	101	182	92.39	182
1345016	0	C	SNP	T	84	91	171	100	175	Ala52Thr (gcc/Acc)	Rv1201c	dapD	2,3,4,5-tetrahydropyridine-2,6-dicarboxylate N-succinyltransferase
1351172	0	A	SNP	G	107	91	195	100	198
1360209	0	T	SNP	C	103	100	196	100	203	Ala531Ala (gca/gcG)	Rv1217c	-	tetronasin ABC transporter integral membrane protein
1361190	0	G	SNP	A	116	118	230	99.57	235	Ser204Ser (agc/agT)	Rv1217c	-	tetronasin ABC transporter integral membrane protein
1362006	0	T	SNP	C	65	92	152	100	157	Gln243Arg (caa/cGa)	Rv1218c	-	tetronasin ABC transporter ATP-binding protein
1365837	1	C	Ins	G	94	71	165	91.67	166
1365837	2	C	Ins	G	95	71	166	92.22	166
1367484	0	T	SNP	G	112	104	212	100	216	Trp8Gly (tgg/Ggg)	Rv1224	tatB	Sec-independent protein translocase protein TatB
1371470	0	G	SNP	A	103	104	207	100	207	Arg184His (cgt/cAt)	Rv1228	lpqX	lipoprotein LpqX
1374065	0	T	SNP	C	113	94	203	100	207	Ser45Gly (agc/Ggc)	Rv1230c	-	membrane protein
1375724	0	A	SNP	C	101	94	191	100	195	Cys149Gly (tgc/Ggc)	Rv1232c	-	hypothetical protein
1377568	0	A	SNP	G	99	87	186	100	186	Val15Val (gta/gtG)	Rv1235	lpqY	trehalose ABC transporter substrate-binding lipoprotein LpqY
1382628	0	T	SNP	C	82	90	170	100	172	Lys139Glu (aaa/Gaa)	Rv1239c	corA	magnesium and cobalt transport transmembrane protein CorA
1386011	0	C	Del	GAP	138	127	262	94.31	281		Rv1243c	PE_PGRS23	PE-PGRS family protein PE_PGRS23
1390763	0	C	SNP	T	74	103	174	100	177	Val764Met (gtg/Atg)	Rv1248c	-	multifunctional 2-oxoglutarate dehydrogenase E1 component /2-oxoglutarate dehydrogenase dihydrolipoyllysine-residue succinyltransferase
1393626	0	A	SNP	G	117	104	216	99.55	222	Leu119Leu (ctt/ctC)	Rv1249c	-	membrane protein
1396618	0	C	SNP	A	109	98	204	99.52	208	Glu875_ (gag/Tag)	Rv1251c	-	hypothetical protein
1396922	0	T	SNP	C	106	108	210	100	214	Thr773Thr (aca/acG)	Rv1251c	-	hypothetical protein
1401033	0	C	SNP	T	65	91	153	100	156	Ser355Leu (tcg/tTg)	Rv1253	deaD	ATP-dependent RNA helicase DeaD
1402095	0	C	SNP	T	97	92	184	99.47	190	Asp146Asp (gac/gaT)	Rv1254	-	acyltransferase
1411210	0	T	SNP	G	91	106	195	100	197	Val260Val (gtt/gtG)	Rv1263	amiB2	amidase AmiB
1413148	0	C	SNP	T	56	105	153	100	161
1414021	0	C	SNP	T	78	91	165	100	169	Arg607Gln (cgg/cAg)	Rv1266c	pknH	serine/threonine-protein kinase PknH
1422666	0	C	SNP	T	69	104	168	100	173	Gly462Glu (ggg/gAg)	Rv1273c	-	drug ABC transporter ATP-binding protein
1422667	0	C	SNP	T	66	107	171	99.43	174	Gly462Arg (ggg/Agg)	Rv1273c	-	drug ABC transporter ATP-binding protein
1437497	0	C	SNP	T	82	65	144	100	147	Asn58Asn (aac/aaT)	Rv1284	canA	beta-carbonic anhydrase
1440090	0	C	SNP	T	104	88	188	100	192	Thr395Ile (acc/aTc)	Rv1286	-	bifunctional sulfate adenyltransferase subunit 1 CysN/adenylylsulfate kinase CysC
1440469	0	C	SNP	G	71	101	171	98.85	174	Pro521Pro (ccc/ccG)	Rv1286	-	bifunctional sulfate adenyltransferase subunit 1 CysN/adenylylsulfate kinase CysC
1441545	0	G	SNP	A	11	8	19	100	19	Ala66Ala (gcg/gcA)	Rv1288	-	hypothetical protein
1441582	0	T	SNP	C	9	6	15	100	15	Trp79Arg (tgg/Cgg)	Rv1288	-	hypothetical protein
1442209	0	C	Del	GAP	59	57	114	100	116		Rv1288	-	hypothetical protein
1442210	0	G	Del	GAP	59	57	114	100	116		Rv1288	-	hypothetical protein
1442211	0	C	Del	GAP	59	57	114	100	116		Rv1288	-	hypothetical protein
1442212	0	G	Del	GAP	59	57	114	100	116		Rv1288	-	hypothetical protein
1442213	0	C	Del	GAP	59	57	114	100	116		Rv1288	-	hypothetical protein
1442214	0	G	Del	GAP	59	57	114	100	116		Rv1288	-	hypothetical protein
1442215	0	G	Del	GAP	59	57	114	100	116		Rv1288	-	hypothetical protein
1442216	0	T	Del	GAP	59	57	114	100	116		Rv1288	-	hypothetical protein
1442217	0	C	Del	GAP	59	57	114	100	116		Rv1288	-	hypothetical protein
1442218	0	G	Del	GAP	59	57	114	100	116		Rv1288	-	hypothetical protein
1442219	0	C	Del	GAP	59	57	114	100	116		Rv1288	-	hypothetical protein
1442220	0	C	Del	GAP	59	57	114	100	116		Rv1288	-	hypothetical protein
1442221	0	G	Del	GAP	59	57	114	100	116		Rv1288	-	hypothetical protein
1442222	0	G	Del	GAP	59	57	114	100	116		Rv1288	-	hypothetical protein
1442223	0	G	Del	GAP	59	57	114	100	116		Rv1288	-	hypothetical protein
1442224	0	T	Del	GAP	59	57	114	100	116		Rv1288	-	hypothetical protein
1442225	0	T	Del	GAP	59	57	114	100	116		Rv1288	-	hypothetical protein
1442226	0	T	Del	GAP	59	57	114	100	116		Rv1288	-	hypothetical protein
1442227	0	T	Del	GAP	59	57	114	100	116		Rv1288	-	hypothetical protein
1442228	0	C	Del	GAP	59	57	114	100	116		Rv1288	-	hypothetical protein
1442229	0	G	Del	GAP	59	57	114	100	116		Rv1288	-	hypothetical protein
1442230	0	A	Del	GAP	59	57	114	100	116		Rv1288	-	hypothetical protein
1442231	0	T	Del	GAP	59	57	114	100	116		Rv1288	-	hypothetical protein
1442232	0	G	Del	GAP	59	57	114	100	116		Rv1288	-	hypothetical protein
1442233	0	G	Del	GAP	59	57	114	100	116		Rv1288	-	hypothetical protein
1442234	0	G	Del	GAP	59	57	114	100	116		Rv1288	-	hypothetical protein
1442235	0	T	Del	GAP	59	57	114	100	116		Rv1288	-	hypothetical protein
1445781	0	A	SNP	G	80	96	176	100	176	Ala18Ala (gct/gcC)	Rv1291c	-	hypothetical protein
1450316	0	C	SNP	T	89	56	139	99.32	146	Ala314Ala (gcc/gcT)	Rv1294	thrA	homoserine dehydrogenase
1457144	0	C	SNP	T	94	76	168	100	170	Arg194Cys (cgc/Tgc)	Rv1300	hemK	release factor glutamine methyltransferase
1468208	0	A	SNP	C	69	84	148	87.43	175	Leu433Arg (ctg/cGg)	Rv1313c	-	insertion sequence element IS1557 transposase
1468492	0	C	SNP	A	124	106	227	99.57	231	Leu338Leu (ctg/ctT)	Rv1313c	-	insertion sequence element IS1557 transposase
1471659	0	C	SNP	T	84	97	180	100	181
1472359	0	A	SNP	C	54	69	120	97.62	126		Rvnr01	-	rRNA	streptomycin (SM)		streptomycin (SM)
1477603	0	G	SNP	A	109	77	186	100	186	Pro10Leu (ccc/cTc)	Rv1316c	ogt	methylated-DNA--protein-cysteinemethyltransferase
1478357	0	G	SNP	T	83	95	177	99.44	179	Pro254Pro (ccc/ccA)	Rv1317c	alkA	bifunctional regulatory protein/DNA repair enzyme AlkA
1479085	0	T	SNP	C	88	105	192	100	193	Ile12Val (atc/Gtc)	Rv1317c	alkA	bifunctional regulatory protein/DNA repair enzyme AlkA
1480945	0	C	SNP	G	165	167	330	100	332	Thr519Thr (acg/acC)	Rv1319c	-	adenylate cyclase
1480948	0	C	SNP	T	168	161	326	100	329	Glu518Glu (gag/gaA)	Rv1319c	-	adenylate cyclase
1481185	0	A	SNP	C	184	205	383	99.49	391	Asp439Glu (gat/gaG)	Rv1319c	-	adenylate cyclase
1481563	0	C	SNP	T	188	216	399	100	404	Glu313Glu (gag/gaA)	Rv1319c	-	adenylate cyclase
1482627	0	T	SNP	C	94	74	167	100	168	Thr531Ala (acg/Gcg)	Rv1320c	-	adenylate cyclase
1484708	0	A	SNP	C	98	93	189	100	191	Ser144Arg (agc/Cgc)	Rv1321	-	endonuclease NucS
1488428	0	C	SNP	T	96	103	189	76.25	261	Gly513Asp (ggc/gAc)	Rv1325c	PE_PGRS24	PE-PGRS family protein PE_PGRS24
1489142	0	C	SNP	T	103	114	204	97.75	222	Gly275Asp (ggc/gAc)	Rv1325c	PE_PGRS24	PE-PGRS family protein PE_PGRS24
1490905	0	A	SNP	G	84	88	168	100	172	Ser470Pro (tct/Cct)	Rv1326c	glgB	1,4-alpha-glucan branching protein
1495836	0	G	SNP	A	78	102	175	100	180	Val425Met (gtg/Atg)	Rv1328	glgP	glycogen phosphorylase
1498951	0	G	SNP	T	102	92	192	100	194	Thr80Lys (acg/aAg)	Rv1329c	dinG	ATP-dependent helicase DinG
1499213	0	T	Del	GAP	86	85	169	97.71	175		Rv1330c	pncB1	nicotinic acid phosphoribosyltransferase PncB1
1499214	0	C	Del	GAP	87	86	171	99.43	174		Rv1330c	pncB1	nicotinic acid phosphoribosyltransferase PncB1
1499215	0	A	Del	GAP	87	86	171	99.43	174		Rv1330c	pncB1	nicotinic acid phosphoribosyltransferase PncB1
1499216	0	G	Del	GAP	87	86	171	99.43	174		Rv1330c	pncB1	nicotinic acid phosphoribosyltransferase PncB1
1499217	0	G	Del	GAP	87	86	171	99.43	174		Rv1330c	pncB1	nicotinic acid phosphoribosyltransferase PncB1
1499218	0	C	Del	GAP	87	86	171	99.43	174		Rv1330c	pncB1	nicotinic acid phosphoribosyltransferase PncB1
1499219	0	C	Del	GAP	87	86	171	99.43	174		Rv1330c	pncB1	nicotinic acid phosphoribosyltransferase PncB1
1499220	0	G	Del	GAP	87	86	171	99.43	174		Rv1330c	pncB1	nicotinic acid phosphoribosyltransferase PncB1
1499221	0	G	SNP	A	90	84	172	98.31	177	Pro447Ser (ccg/Tcg)	Rv1330c	pncB1	nicotinic acid phosphoribosyltransferase PncB1
1499274	0	C	SNP	G	99	96	193	100	195	Gly429Ala (ggc/gCc)	Rv1330c	pncB1	nicotinic acid phosphoribosyltransferase PncB1
1501153	0	C	SNP	T	89	89	175	100	178	Thr76Thr (acc/acT)	Rv1332	-	transcriptional regulator
1501700	0	G	SNP	A	109	106	213	99.54	216	Val34Val (gtg/gtA)	Rv1333	-	hydrolase
1513189	0	C	SNP	T	84	104	187	100	188	Ala48Val (gct/gTt)	Rv1348	irtA	iron ABC transporter ATP-binding protein/permease IrtA
1519164	0	C	SNP	T	95	94	183	99.47	190
1526819	0	C	SNP	A	109	93	201	100	202	Arg70Arg (cgg/Agg)	Rv1358	-	transcriptional regulator
1533241	0	G	SNP	C	101	89	187	87.16	218	Thr131Thr (acc/acG)	Rv1361c	PPE19	PPE family protein PPE19
1533583	0	G	SNP	A	73	98	165	96.61	177	Tyr17Tyr (tac/taT)	Rv1361c	PPE19	PPE family protein PPE19
1533624	0	A	SNP	C	58	89	141	99.32	148	Phe4Val (ttc/Gtc)	Rv1361c	PPE19	PPE family protein PPE19
1534551	0	C	SNP	T	92	84	172	100	176	Glu20Glu (gag/gaA)	Rv1362c	-	membrane protein
1536251	0	G	SNP	T	106	110	210	99.54	217	Ala465Glu (gcg/gAg)	Rv1364c	-	sigma factor regulatory protein
1540141	0	T	SNP	C	78	90	164	100	168	Ile169Val (atc/Gtc)	Rv1367c	-	hypothetical protein
1540484	0	C	SNP	G	105	96	199	99.5	202	Leu54Leu (ctg/ctC)	Rv1367c	-	hypothetical protein
1544255	0	C	SNP	T	92	76	167	100	168	Arg299Arg (cgc/cgT)	Rv1371	-	membrane protein
1546703	0	C	SNP	T	91	92	180	100	183	Pro231Leu (ccg/cTg)	Rv1373	-	glycolipid sulfotransferase
1547125	0	T	SNP	C	123	83	202	100	206	Thr136Ala (aca/Gca)	Rv1374c	-	hypothetical protein
1552547	0	G	SNP	A	98	115	209	100	213	Arg37Trp (cgg/Tgg)	Rv1378c	-	hypothetical protein
1563717	0	C	SNP	T	80	110	186	100	190	Val8Val (gtc/gtT)	Rv1388	mihF	integration host factor MihF
1570566	0	C	SNP	A	113	94	206	100	207	Arg135Leu (cgg/cTg)	Rv1394c	cyp132	cytochrome P450 Cyp132
1573660	0	T	SNP	G	119	110	226	100	229	Arg66Ser (aga/agC)	Rv1396c	PE_PGRS25	PE-PGRS family protein PE_PGRS25
1581340	0	C	SNP	A	92	77	168	99.41	170	Arg210Arg (cgg/cgT)	Rv1405c	-	methyltransferase
1588899	0	G	SNP	T	81	97	173	99.44	179	Ala111Ala (gcg/gcT)	Rv1412	ribC	riboflavin synthase
1593331	0	G	SNP	A	101	103	198	100	204
1595342	0	T	SNP	C	101	97	196	100	198	Val434Ala (gtg/gCg)	Rv1420	uvrC	excinuclease ABC subunit UvrC
1597116	0	A	SNP	G	98	81	176	100	179	His79Arg (cac/cGc)	Rv1422	-	hypothetical protein
1598969	0	A	SNP	C	94	106	197	100	200	Leu229Arg (ctg/cGg)	Rv1424c	-	membrane protein
1599557	0	C	SNP	G	106	99	201	99.51	206	Arg33Thr (agg/aCg)	Rv1424c	-	membrane protein
1605512	0	A	SNP	G	121	102	221	100	223	Gln212Arg (caa/cGa)	Rv1429	-	hypothetical protein
1608276	0	A	SNP	C	96	108	202	100	204	Asn65Thr (aac/aCc)	Rv1431	-	hypothetical protein
1609840	0	A	SNP	G	121	72	187	99.48	194	Pro586Pro (cca/ccG)	Rv1431	-	hypothetical protein
1612624	1	T	Ins	A	76	64	140	77.78	140		Rv1435c	-	hypothetical protein
1612624	2	T	Ins	T	76	64	140	77.78	140		Rv1435c	-	hypothetical protein
1612624	3	T	Ins	C	75	64	139	77.22	140		Rv1435c	-	hypothetical protein
1612624	4	T	Ins	G	76	64	140	77.78	140		Rv1435c	-	hypothetical protein
1612624	5	T	Ins	G	76	64	140	77.78	140		Rv1435c	-	hypothetical protein
1612624	6	T	Ins	T	75	64	139	77.22	140		Rv1435c	-	hypothetical protein
1612624	7	T	Ins	A	76	64	140	77.78	140		Rv1435c	-	hypothetical protein
1612624	8	T	Ins	C	76	64	140	77.78	140		Rv1435c	-	hypothetical protein
1612624	9	T	Ins	C	76	64	140	77.78	140		Rv1435c	-	hypothetical protein
1612624	10	T	Ins	G	76	64	140	77.78	140		Rv1435c	-	hypothetical protein
1612624	11	T	Ins	G	75	64	139	77.22	140		Rv1435c	-	hypothetical protein
1612624	12	T	Ins	T	75	64	139	77.22	140		Rv1435c	-	hypothetical protein
1612624	13	T	Ins	G	76	64	140	77.78	140		Rv1435c	-	hypothetical protein
1612624	14	T	Ins	C	76	64	140	77.78	140		Rv1435c	-	hypothetical protein
1612624	15	T	Ins	G	76	64	140	77.78	140		Rv1435c	-	hypothetical protein
1612624	16	T	Ins	C	76	63	139	77.22	140		Rv1435c	-	hypothetical protein
1612624	17	T	Ins	C	76	64	140	77.78	140		Rv1435c	-	hypothetical protein
1612624	18	T	Ins	A	76	64	140	77.78	140		Rv1435c	-	hypothetical protein
1612624	19	T	Ins	G	76	64	140	77.78	140		Rv1435c	-	hypothetical protein
1612624	20	T	Ins	G	75	64	139	77.22	140		Rv1435c	-	hypothetical protein
1612624	21	T	Ins	G	76	64	140	77.78	140		Rv1435c	-	hypothetical protein
1613035	0	T	SNP	C	87	82	167	98.83	171
1614143	0	G	SNP	A	103	93	191	99.49	197	Leu279Leu (ctg/ctA)	Rv1436	gap	glyceraldehyde 3-phosphate dehydrogenase
1618978	0	T	SNP	C	131	79	202	100	210	Asp236Gly (gat/gGt)	Rv1441c	PE_PGRS26	PE-PGRS family protein PE_PGRS26
1624791	0	C	SNP	G	102	81	179	98.92	185	Arg192Pro (cga/cCa)	Rv1446c	opcA	OXPP cycle protein OpcA
1627351	0	T	SNP	C	111	86	190	100	197	Thr244Ala (acc/Gcc)	Rv1448c	tal	transaldolase
1630148	0	A	SNP	C	89	87	175	100	176	Tyr18Asp (tac/Gac)	Rv1449c	tkt	transketolase
1634609	0	C	SNP	T	63	42	103	100	105	Ala7Thr (gcc/Acc)	Rv1450c	PE_PGRS27	PE-PGRS family protein PE_PGRS27
1634610	0	C	SNP	T	63	44	105	100	107	Val6Val (gtg/gtA)	Rv1450c	PE_PGRS27	PE-PGRS family protein PE_PGRS27
1636172	1	T	Ins	C	87	26	113	86.92	114		Rv1452c	PE_PGRS28	PE-PGRS family protein PE_PGRS28
1636172	2	T	Ins	C	88	26	114	87.69	114		Rv1452c	PE_PGRS28	PE-PGRS family protein PE_PGRS28
1636172	3	T	Ins	G	86	26	112	86.15	114		Rv1452c	PE_PGRS28	PE-PGRS family protein PE_PGRS28
1636826	0	C	SNP	A	111	143	240	96.21	264	Gly468Gly (ggg/ggT)	Rv1452c	PE_PGRS28	PE-PGRS family protein PE_PGRS28
1636991	0	T	SNP	C	156	217	360	99.47	375	Gly413Gly (gga/ggG)	Rv1452c	PE_PGRS28	PE-PGRS family protein PE_PGRS28
1636996	0	G	SNP	C	162	208	365	100	370	Arg412Gly (cgc/Ggc)	Rv1452c	PE_PGRS28	PE-PGRS family protein PE_PGRS28
1637006	0	G	SNP	A	142	171	304	99.37	315	Val408Val (gtc/gtT)	Rv1452c	PE_PGRS28	PE-PGRS family protein PE_PGRS28
1637009	0	G	SNP	A	141	160	281	99.34	303	Gly407Gly (ggc/ggT)	Rv1452c	PE_PGRS28	PE-PGRS family protein PE_PGRS28
1638182	0	C	SNP	T	111	136	241	99.2	249	Ser16Ser (tcg/tcA)	Rv1452c	PE_PGRS28	PE-PGRS family protein PE_PGRS28
1638183	0	G	SNP	A	109	133	240	99.18	244	Ser16Leu (tcg/tTg)	Rv1452c	PE_PGRS28	PE-PGRS family protein PE_PGRS28
1638188	0	C	SNP	T	110	139	243	99.2	251	Ala14Ala (gcg/gcA)	Rv1452c	PE_PGRS28	PE-PGRS family protein PE_PGRS28
1638191	0	C	SNP	G	112	138	246	99.21	252	Ala13Ala (gcg/gcC)	Rv1452c	PE_PGRS28	PE-PGRS family protein PE_PGRS28
1638194	0	G	SNP	C	111	142	247	100	253	Ala12Ala (gcc/gcG)	Rv1452c	PE_PGRS28	PE-PGRS family protein PE_PGRS28
1639594	0	C	SNP	A	105	73	173	100	178	Pro405Gln (cca/cAa)	Rv1453	-	transcriptional activator protein
1645802	0	T	SNP	C	90	93	178	100	183	Lys113Glu (aaa/Gaa)	Rv1459c	-	alpha-(1->6)-mannopyranosyltransferase
1646863	0	G	SNP	T	114	114	224	100	228	Val226Val (gtg/gtT)	Rv1460	-	transcriptional regulator
1650072	0	A	SNP	G	111	126	233	100	237	Asn183Asp (aac/Gac)	Rv1462	-	hypothetical protein
1650406	0	C	SNP	A	80	93	170	100	173	Thr294Asn (acc/aAc)	Rv1462	-	hypothetical protein
1655830	0	C	Del	GAP	118	130	244	91.85	270		Rv1468c	PE_PGRS29	PE-PGRS family protein PE_PGRS29
1676290	0	C	SNP	A	83	108	190	100	191	Lys198Asn (aag/aaT)	Rv1486c	-	hypothetical protein
1676880	0	A	SNP	G	108	94	199	100	202	Trp2Arg (tgg/Cgg)	Rv1486c	-	hypothetical protein
1681147	0	G	SNP	A	96	86	178	100	182
1682072	0	C	SNP	T	74	89	163	100	163
1688300	0	T	SNP	C	108	90	196	100	198	Phe120Phe (ttt/ttC)	Rv1497	lipL	esterase LipL
1689349	0	C	SNP	T	97	104	200	99.5	202	Arg191His (cgc/cAc)	Rv1498c	-	methyltransferase
1692141	0	A	SNP	C	70	74	140	100	144	Ile84Ile (ata/atC)	Rv1501	-	hypothetical protein
1693561	0	A	SNP	G	96	88	181	100	184	Tyr213Cys (tac/tGc)	Rv1502	-	hypothetical protein
1698459	0	T	SNP	G	106	100	202	99.04	208	Asp479Ala (gac/gCc)	Rv1508c	-	membrane protein
1698911	0	G	SNP	A	105	93	194	99.5	199	Gly328Gly (ggc/ggT)	Rv1508c	-	membrane protein
1699849	0	G	SNP	A	93	71	164	100	164	Pro16Ser (ccg/Tcg)	Rv1508c	-	membrane protein
1706119	0	T	SNP	C	94	89	183	100	183	Ser159Ser (tca/tcG)	Rv1514c	-	glycosyltransferase
1708792	0	T	SNP	C	93	97	189	100	190
1709432	0	C	SNP	T	78	107	182	100	185	Leu188Phe (ctc/Ttc)	Rv1517	-	hypothetical protein
1713192	0	A	SNP	G	97	63	151	100	160	Val297Val (gta/gtG)	Rv1521	fadD25	fatty-acid--CoA ligase FadD25
1713923	0	A	SNP	G	108	74	181	99.45	183	His541Arg (cac/cGc)	Rv1521	fadD25	fatty-acid--CoA ligase FadD25
1716472	0	A	SNP	G	93	63	151	99.36	157	Ser381Pro (tcc/Ccc)	Rv1522c	mmpL12	transmembrane transport protein MmpL12
1728837	0	A	SNP	G	108	97	204	99.51	206
1748125	0	C	SNP	T	95	98	189	98.97	195	Leu144Leu (ctc/ctT)	Rv1547	dnaE1	DNA polymerase III subunit alpha
1748439	0	C	SNP	T	112	102	210	99.53	215	Thr249Ile (acc/aTc)	Rv1547	dnaE1	DNA polymerase III subunit alpha
1750602	0	A	SNP	G	84	82	165	99.4	167	Asp970Gly (gat/gGt)	Rv1547	dnaE1	DNA polymerase III subunit alpha
1752561	0	T	SNP	C	108	111	216	100	219	Asp258Gly (gac/gGc)	Rv1548c	PPE21	PPE family protein PPE21
1753519	1	G	Ins	C	44	86	130	83.87	130
1759252	0	G	SNP	T	69	84	149	100	153	Ser524Ser (tcg/tcT)	Rv1552	frdA	fumarate reductase flavoprotein subunit		phylo (not 4,9)
1760292	0	A	SNP	G	104	111	213	100	215	Met40Val (atg/Gtg)	Rv1554	frdC	fumarate reductase membrane anchor subunit
1763130	0	G	Del	GAP	79	79	156	99.37	159		Rv1558	-	hypothetical protein
1763131	0	A	Del	GAP	78	79	155	99.37	158		Rv1558	-	hypothetical protein
1763132	0	C	SNP	T	79	78	156	100	157	Asp62Asp (gac/gaT)	Rv1558	-	hypothetical protein
1763482	0	G	SNP	A	78	101	179	100	179	Gly19Arg (ggg/Agg)	Rv1559	ilvA	threonine dehydratase IlvA
1764225	0	C	SNP	T	92	121	211	100	213	Ala266Ala (gcc/gcT)	Rv1559	ilvA	threonine dehydratase IlvA
1778430	0	T	SNP	C	124	155	272	100	279	Met191Thr (atg/aCg)	Rv1570	bioD	ATP-dependent dethiobiotin synthetase BioD
1779370	0	G	SNP	C	114	87	199	100	201	Thr19Thr (acg/acC)	Rv1573	-	phage protein
1780103	0	C	SNP	T	74	97	166	96.07	178	Val58Val (gtc/gtT)	Rv1574	-	phage protein
1780586	1	C	Ins	G	96	79	175	96.69	175		Rv1575	-	phage protein
1781251	0	C	SNP	T	116	129	241	99.59	246	Glu272Lys (gag/Aag)	Rv1576c	-	phage capsid protein
1781811	0	T	SNP	C	119	111	228	99.57	231	Asp85Gly (gac/gGc)	Rv1576c	-	phage capsid protein
1784238	0	A	Del	GAP	105	108	212	100	213		Rv1581c	-	phage protein
1788570	0	G	SNP	T	78	106	180	78.97	233	Asn198Lys (aac/aaA)	Rv1587c	-	hypothetical protein
1788574	0	T	SNP	C	80	109	180	79.08	239	His197Arg (cac/cGc)	Rv1587c	-	hypothetical protein
1788627	0	C	SNP	G	91	95	185	78.48	237	Leu179Leu (ctg/ctC)	Rv1587c	-	hypothetical protein
1788630	0	C	SNP	G	91	94	184	77.41	239	Glu178Asp (gag/gaC)	Rv1587c	-	hypothetical protein
1789650	0	C	SNP	T	132	120	246	85.14	296	Ala63Thr (gcc/Acc)	Rv1588c	-	hypothetical protein
1789654	0	A	SNP	G	127	115	241	85.82	282	Leu61Leu (ctt/ctC)	Rv1588c	-	hypothetical protein
1789671	0	C	SNP	T	125	119	241	89.71	272	Ala56Thr (gcg/Acg)	Rv1588c	-	hypothetical protein
1789675	0	A	SNP	C	124	122	242	90.77	271	Gly54Gly (ggt/ggG)	Rv1588c	-	hypothetical protein
1789678	0	C	SNP	G	124	129	249	91.34	277	Val53Val (gtg/gtC)	Rv1588c	-	hypothetical protein
1789933	0	G	SNP	A	99	90	189	100	189
1792777	0	T	SNP	C	80	85	162	100	165	Ile322Val (att/Gtt)	Rv1592c	-	hypothetical protein
1792778	0	T	SNP	C	78	89	162	100	167	Glu321Glu (gaa/gaG)	Rv1592c	-	hypothetical protein
1793715	0	C	SNP	T	93	91	184	100	184	Gly9Asp (ggc/gAc)	Rv1592c	-	hypothetical protein
1793945	0	G	SNP	A	91	96	184	99.47	188
1798355	0	G	SNP	A	95	108	199	100	203	Gly21Asp (ggt/gAt)	Rv1597	-	hypothetical protein
1802047	0	C	SNP	G	98	106	199	100	204	Gln5Glu (cag/Gag)	Rv1601	hisB	imidazole glycerol-phosphate dehydratase
1803007	0	C	SNP	T	109	103	206	98.15	216	Ala115Val (gcc/gTc)	Rv1602	hisH	imidazole glycerol phosphate synthase subunit HisH
1803265	0	G	SNP	A	73	102	175	100	175	Ser201Asn (agc/aAc)	Rv1602	hisH	imidazole glycerol phosphate synthase subunit HisH
1804273	0	C	SNP	T	102	116	215	99.54	219	Arg79Trp (cgg/Tgg)	Rv1604	impA	inositol-monophosphatase ImpA
1804409	0	C	SNP	A	87	93	177	100	180	Pro124Gln (cca/cAa)	Rv1604	impA	inositol-monophosphatase ImpA
1811375	0	G	SNP	T	107	91	196	100	198	Gly83Gly (ggg/ggT)	Rv1612	trpB	tryptophan synthase subunit beta
1812448	0	C	SNP	T	91	99	185	100	190	Tyr30Tyr (tac/taT)	Rv1613	trpA	tryptophan synthase subunit alpha
1817976	0	A	SNP	T	89	94	177	100	183	His121Leu (cac/cTc)	Rv1618	tesB1	acyl-CoA thioesterase TesB
1818286	0	C	SNP	T	89	92	176	99.45	182	Gly224Gly (ggc/ggT)	Rv1618	tesB1	acyl-CoA thioesterase TesB
1827468	0	C	SNP	A	78	89	161	100	167	Val160Leu (gtg/Ttg)	Rv1625c	cya	adenylyl cyclase
1832509	0	C	SNP	G	100	117	216	100	217	Thr615Thr (acc/acG)	Rv1629	polA	DNA polymerase I
1833025	0	C	SNP	T	106	98	201	99.51	205	Asp787Asp (gac/gaT)	Rv1629	polA	DNA polymerase I
1836286	0	G	SNP	C	119	111	229	99.57	231
1836417	0	C	SNP	A	131	123	251	98.83	257	Gly138Gly (ggg/ggT)	Rv1632c	-	hypothetical protein
1839759	0	G	SNP	C	112	113	223	99.56	226	Gly198Arg (ggg/Cgg)	Rv1634	-	multidrug-efflux transporter
1847919	0	C	SNP	G	97	89	184	100	186	Thr180Thr (acg/acC)	Rv1639c	-	hypothetical protein
1849609	0	T	SNP	C	99	93	188	100	192	Arg809Arg (cga/cgG)	Rv1640c	lysX	bifunctional lysine--tRNA ligase/phosphatidylglycerol lysyltransferase
1851932	0	C	SNP	A	93	97	186	100	190	Cys35Phe (tgc/tTc)	Rv1640c	lysX	bifunctional lysine--tRNA ligase/phosphatidylglycerol lysyltransferase
1852877	0	A	SNP	C	112	93	205	100	205	_202Ser (tag/tCg)	Rv1641	infC	initiation factor IF-3
1854300	0	T	SNP	C	115	124	238	100	239	Leu232Pro (ctg/cCg)	Rv1644	tsnR	23S rRNA methyltransferase TsnR
1856617	0	C	SNP	T	77	86	160	99.39	164	Thr285Ile (aca/aTa)	Rv1646	PE17	PE family protein PE17
1856777	0	G	SNP	C	115	81	193	100	196	Ala2Pro (gcg/Ccg)	Rv1647	-	adenylate cyclase
1859559	0	C	SNP	A	93	89	181	99.45	183	Ala276Asp (gcc/gAc)	Rv1649	pheS	phenylalanine--tRNA ligase subunit alpha
1863584	0	G	SNP	T	124	124	242	99.6	249	Thr600Asn (acc/aAc)	Rv1651c	PE_PGRS30	PE-PGRS family protein PE_PGRS30
1864079	0	C	Del	GAP	111	126	243	80.34	295		Rv1651c	PE_PGRS30	PE-PGRS family protein PE_PGRS30
1864080	0	C	Del	GAP	111	126	243	81.44	291		Rv1651c	PE_PGRS30	PE-PGRS family protein PE_PGRS30
1864081	0	G	Del	GAP	111	126	243	82.01	289		Rv1651c	PE_PGRS30	PE-PGRS family protein PE_PGRS30
1864082	0	C	Del	GAP	111	126	243	83.16	285		Rv1651c	PE_PGRS30	PE-PGRS family protein PE_PGRS30
1864083	0	C	Del	GAP	111	126	243	84.34	281		Rv1651c	PE_PGRS30	PE-PGRS family protein PE_PGRS30
1864084	0	G	Del	GAP	111	126	243	84.34	281		Rv1651c	PE_PGRS30	PE-PGRS family protein PE_PGRS30
1864085	0	G	Del	GAP	111	126	243	85.87	276		Rv1651c	PE_PGRS30	PE-PGRS family protein PE_PGRS30
1864086	0	C	Del	GAP	110	126	242	85.51	276		Rv1651c	PE_PGRS30	PE-PGRS family protein PE_PGRS30
1864087	0	C	Del	GAP	110	126	242	88.06	268		Rv1651c	PE_PGRS30	PE-PGRS family protein PE_PGRS30
1867236	0	G	SNP	A	119	112	226	99.57	232	Leu202Leu (ctg/ctA)	Rv1653	argJ	bifunctional glutamate N-acetyltransferase/amino-acid acetyltransferase
1873700	0	G	SNP	A	99	99	194	100	198	Leu354Leu (ctg/ctA)	Rv1659	argH	argininosuccinate lyase
1878608	0	G	SNP	C	86	91	170	98.88	179	Arg1102Pro (cgg/cCg)	Rv1661	pks7	polyketide synthase
1879574	0	T	SNP	C	81	93	166	98.86	176	Leu1424Pro (ctg/cCg)	Rv1661	pks7	polyketide synthase
1882443	0	C	SNP	T	139	102	238	99.18	243	Ala247Val (gcg/gTg)	Rv1662	pks8	polyketide synthase
1882862	0	A	SNP	C	118	110	222	99.56	229	Ile387Leu (atc/Ctc)	Rv1662	pks8	polyketide synthase
1885772	0	G	SNP	A	80	87	167	100	167	Ala1357Thr (gcc/Acc)	Rv1662	pks8	polyketide synthase
1894300	1	G	Ins	G	66	86	152	82.16	152
1894300	2	G	Ins	T	66	85	151	81.62	152
1894300	3	G	Ins	C	66	86	152	82.16	152
1894300	4	G	Ins	T	66	86	152	82.16	152
1894300	5	G	Ins	T	66	85	151	81.62	152
1894300	6	G	Ins	G	66	83	149	80.54	149
1894300	7	G	Ins	C	66	81	147	79.46	147
1894300	8	G	Ins	C	66	81	147	79.46	147
1894300	9	G	Ins	G	66	81	147	79.46	147
1894300	10	G	Ins	C	66	80	146	78.92	147
1894422	0	A	SNP	G	116	91	206	100	207
1900897	0	C	SNP	A	91	100	189	100	191	Val27Phe (gtc/Ttc)	Rv1675c	cmr	HTH-type transcriptional regulator Cmr
1901493	0	T	SNP	C	91	89	177	99.45	181	Ser149Ser (agt/agC)	Rv1676	-	hypothetical protein
1907296	0	G	SNP	C	97	100	195	100	197	Ala298Ala (gcg/gcC)	Rv1682	-	hypothetical protein
1908598	0	G	SNP	A	99	95	189	99.49	195	Arg335Arg (cgg/cgA)	Rv1683	-	bifunctional long-chain acyl-CoA synthase/lipase
1916060	0	A	SNP	C	128	119	244	99.6	248	Arg38Arg (agg/Cgg)	Rv1691	-	hypothetical protein
1916137	0	A	SNP	G	135	130	257	100	265	Leu63Leu (cta/ctG)	Rv1691	-	hypothetical protein
1917972	0	A	SNP	G	114	98	210	99.53	213	Leu11Leu (cta/ctG)	Rv1694	tlyA	16S/23S rRNA (cytidine-2'-O)-methyltransferase TlyA			capreomycin (CPR)
1919901	0	C	SNP	T	108	89	195	99.49	198	Leu73Leu (ctc/ctT)	Rv1696	recN	DNA repair protein RecN
1925136	0	G	SNP	A	75	100	172	98.87	177	Val436Val (gtg/gtA)	Rv1699	pyrG	CTP synthase
1926029	0	T	SNP	C	101	92	191	100	193	Tyr150His (tat/Cat)	Rv1700	-	NUDIX hydrolase
1931179	0	C	SNP	A	74	80	152	100	154	Arg93Leu (cgg/cTg)	Rv1704c	cycA	D-serine/alanine/glycine transporter protein CycA
1931718	0	G	SNP	C	102	115	211	99.54	218	Leu313Val (ctg/Gtg)	Rv1705c	PPE22	PPE family protein PPE22
1933988	0	G	SNP	A	83	89	170	98.85	174
1943454	0	G	SNP	T	114	104	211	98.64	221	Ala266Ser (gcg/Tcg)	Rv1715	fadB3	3-hydroxybutyryl-CoA dehydrogenase FadB
1943459	0	T	Del	GAP	108	100	202	97.65	213		Rv1715	fadB3	3-hydroxybutyryl-CoA dehydrogenase FadB
1943460	0	A	SNP	G	106	99	202	98.09	209	Thr268Ala (acc/Gcc)	Rv1715	fadB3	3-hydroxybutyryl-CoA dehydrogenase FadB
1944107	0	A	SNP	G	109	82	187	99.48	192	Ser178Gly (agt/Ggt)	Rv1716	-	hypothetical protein
1944402	0	T	SNP	C	99	81	174	98.36	183	Val276Ala (gtc/gCc)	Rv1716	-	hypothetical protein
1946999	0	T	SNP	G	71	80	150	99.34	152
1950767	0	T	SNP	C	89	107	194	100	196	Lys95Lys (aaa/aaG)	Rv1724c	-	hypothetical protein
1952743	0	G	SNP	A	99	115	210	99.53	215	Val298Met (gtg/Atg)	Rv1726	-	oxidoreductase
1960284	0	C	SNP	A	91	98	186	100	189	Gln68His (cag/caT)	Rv1733c	-	transmembrane protein
1967237	0	C	SNP	A	96	95	185	100	191	Arg134Leu (cga/cTa)	Rv1739c	-	sulfate ABC transporter permease
1971725	0	G	SNP	C	100	86	183	100	186	Arg89Arg (cgc/cgG)	Rv1745c	idi	isopentenyl-diphosphate delta-isomerase
1972901	0	C	SNP	T	109	83	191	99.48	193	Ala255Val (gcg/gTg)	Rv1746	pknF	serine/threonine-protein kinase PknF
1977568	0	G	SNP	A	108	98	205	99.52	207	Val106Val (gtc/gtT)	Rv1749c	-	integral membrane protein
1977646	0	G	SNP	A	107	85	186	100	192	Ala80Ala (gcc/gcT)	Rv1749c	-	integral membrane protein
1983195	0	A	SNP	G	16	6	22	95.65	23	Gly527Gly (ggt/ggC)	Rv1753c	PPE24	PPE family protein PPE24
1983198	0	C	SNP	G	18	7	24	100	25	Val526Val (gtg/gtC)	Rv1753c	PPE24	PPE family protein PPE24
1983313	0	T	SNP	G	112	110	217	97.37	228	Asn488Thr (aac/aCc)	Rv1753c	PPE24	PPE family protein PPE24
1989237	0	T	SNP	C	101	95	193	100	196	Phe66Leu (ttt/Ctt)	Rv1758	cut1	cutinase
1991894	0	G	SNP	A	136	73	200	98.58	212	Gly228Gly (ggc/ggT)	Rv1759c	wag22	PE-PGRS family protein Wag22
1991992	0	C	Del	GAP	127	67	210	93.72	207		Rv1759c	wag22	PE-PGRS family protein Wag22
1992323	1	G	Ins	C	113	113	226	87.94	226		Rv1759c	wag22	PE-PGRS family protein Wag22
1992751	0	T	SNP	A	96	98	192	99.49	195
1993561	0	T	SNP	C	112	97	206	100	209	Cys137Arg (tgt/Cgt)	Rv1760	-	diacylglycerol acyltransferase
1993808	0	A	SNP	T	95	119	211	100	214	Glu219Val (gag/gTg)	Rv1760	-	diacylglycerol acyltransferase
1995528	0	A	SNP	G	91	95	180	100	186	His105His (cat/caC)	Rv1762c	-	hypothetical protein
2003252	0	C	SNP	T	91	98	184	100	189	Ala209Ala (gcc/gcT)	Rv1769	-	hypothetical protein
2003827	0	A	SNP	C	101	95	195	100	196	Asp401Ala (gac/gCc)	Rv1769	-	hypothetical protein
2010614	0	G	SNP	A	102	92	192	99.49	195
2010880	0	T	SNP	G	98	85	181	99.46	184	Gly75Gly (ggt/ggG)	Rv1777	cyp144	cytochrome P450 Cyp144
2011568	0	G	SNP	C	99	72	167	100	171	Glu305Gln (gag/Cag)	Rv1777	cyp144	cytochrome P450 Cyp144
2022868	0	T	SNP	C	100	95	193	99.49	196	Ser1204Ser (agt/agC)	Rv1783	eccC5	ESX-5 type VII secretion system protein EccC5
2023628	0	C	SNP	G	96	97	193	99.48	194	Gly334Ala (gga/gCa)	Rv1785c	cyp143	cytochrome P450 Cyp143
2025977	0	C	SNP	G	104	84	186	100	188	Thr226Arg (acg/aGg)	Rv1787	PPE25	PPE family protein PPE25
2032693	0	G	SNP	A	95	98	189	99.48	194	Val152Ile (gtt/Att)	Rv1795	eccD5	ESX-5 type VII secretion system protein EccD
2034676	0	C	SNP	T	103	106	205	100	209	Ile316Ile (atc/atT)	Rv1796	mycP5	membrane-anchored mycosin MycP
2045310	0	A	SNP	G	107	174	275	99.65	282	Ile511Ile (att/atC)	Rv1803c	PE_PGRS32	PE-PGRS family protein PE_PGRS32
2049065	0	T	SNP	C	111	123	233	99.57	235
2049097	0	G	SNP	C	106	117	220	100	223
2050822	0	G	SNP	C	131	113	241	99.59	245	Gly301Ala (gga/gCa)	Rv1808	PPE32	PPE family protein PPE32
2051345	0	G	SNP	A	109	100	205	100	209	Gly22Ser (ggt/Agt)	Rv1809	PPE33	PPE family protein PPE33
2051523	0	C	SNP	T	100	98	195	99.5	199	Ala81Val (gca/gTa)	Rv1809	PPE33	PPE family protein PPE33
2051746	0	T	SNP	C	122	94	213	100	216	Ala155Ala (gct/gcC)	Rv1809	PPE33	PPE family protein PPE33
2052035	0	G	SNP	T	86	119	203	99.51	206	Val252Leu (gtg/Ttg)	Rv1809	PPE33	PPE family protein PPE33
2055271	0	A	SNP	G	116	88	200	100	204	Leu30Pro (cta/cCa)	Rv1812c	-	dehydrogenase
2056184	0	C	SNP	T	80	95	173	100	175
2057448	0	T	Del	GAP	101	102	198	99.51	204
2057774	0	A	SNP	T	105	80	182	99.46	186	Ile83Phe (atc/Ttc)	Rv1815	-	hypothetical protein
2058950	0	C	Del	GAP	93	89	181	99.45	183		Rv1816	-	HTH-type transcriptional regulator
2061865	0	G	Del	GAP	25	35	55	98.36	61		Rv1818c	PE_PGRS33	PE-PGRS family protein PE_PGRS33
2061866	0	G	Del	GAP	25	35	55	100	60		Rv1818c	PE_PGRS33	PE-PGRS family protein PE_PGRS33
2061867	0	T	Del	GAP	25	35	55	100	60		Rv1818c	PE_PGRS33	PE-PGRS family protein PE_PGRS33
2061868	0	G	Del	GAP	25	35	55	100	60		Rv1818c	PE_PGRS33	PE-PGRS family protein PE_PGRS33
2061869	0	A	Del	GAP	25	35	55	100	60		Rv1818c	PE_PGRS33	PE-PGRS family protein PE_PGRS33
2061870	0	C	Del	GAP	25	35	55	100	60		Rv1818c	PE_PGRS33	PE-PGRS family protein PE_PGRS33
2061871	0	A	Del	GAP	25	35	55	100	60		Rv1818c	PE_PGRS33	PE-PGRS family protein PE_PGRS33
2061872	0	T	Del	GAP	25	35	55	100	60		Rv1818c	PE_PGRS33	PE-PGRS family protein PE_PGRS33
2061873	0	T	Del	GAP	25	35	55	100	60		Rv1818c	PE_PGRS33	PE-PGRS family protein PE_PGRS33
2061874	0	A	Del	GAP	25	35	55	100	60		Rv1818c	PE_PGRS33	PE-PGRS family protein PE_PGRS33
2061875	0	G	Del	GAP	25	35	55	100	60		Rv1818c	PE_PGRS33	PE-PGRS family protein PE_PGRS33
2061876	0	T	Del	GAP	25	35	55	100	60		Rv1818c	PE_PGRS33	PE-PGRS family protein PE_PGRS33
2061877	0	G	Del	GAP	25	35	55	100	60		Rv1818c	PE_PGRS33	PE-PGRS family protein PE_PGRS33
2061878	0	C	Del	GAP	25	35	55	98.36	61		Rv1818c	PE_PGRS33	PE-PGRS family protein PE_PGRS33
2061879	0	C	Del	GAP	25	35	55	96.77	62		Rv1818c	PE_PGRS33	PE-PGRS family protein PE_PGRS33
2061880	0	G	Del	GAP	25	35	55	98.36	61		Rv1818c	PE_PGRS33	PE-PGRS family protein PE_PGRS33
2061881	0	G	Del	GAP	25	35	55	96.77	62		Rv1818c	PE_PGRS33	PE-PGRS family protein PE_PGRS33
2061958	0	A	SNP	G	87	99	180	98.94	188	Ala239Ala (gct/gcC)	Rv1818c	PE_PGRS33	PE-PGRS family protein PE_PGRS33
2074754	0	C	SNP	T	87	102	186	100	189
2075909	0	C	SNP	T	96	96	191	97.96	196	His11His (cac/caT)	Rv1832	gcvB	glycine dehydrogenase
2087652	0	C	SNP	T	99	89	185	100	188	Arg87Arg (cgg/cgA)	Rv1839c	vapB13	antitoxin VapB13
2094912	0	C	Del	GAP	84	87	173	90	190		Rv1844c	gnd1	6-phosphogluconate dehydrogenase
2094913	0	A	Del	GAP	84	87	173	90	190		Rv1844c	gnd1	6-phosphogluconate dehydrogenase
2094914	0	G	Del	GAP	84	87	173	90	190		Rv1844c	gnd1	6-phosphogluconate dehydrogenase
2094915	0	C	Del	GAP	84	87	173	90.48	189		Rv1844c	gnd1	6-phosphogluconate dehydrogenase
2094916	0	G	Del	GAP	84	87	173	91.94	186		Rv1844c	gnd1	6-phosphogluconate dehydrogenase
2094917	0	T	Del	GAP	84	87	173	92.93	184		Rv1844c	gnd1	6-phosphogluconate dehydrogenase
2096186	0	A	SNP	G	99	105	203	100	204	Thr138Thr (act/acC)	Rv1846c	blaI	transcriptional repressor BlaI
2108141	0	T	SNP	C	107	121	224	100	228	Phe136Leu (ttc/Ctc)	Rv1860	apa	hypothetical protein
2108890	0	A	SNP	C	91	119	208	99.53	211
2109523	1	C	Ins	G	90	75	165	93.75	165
2116903	0	C	SNP	T	83	108	186	99.48	192	Gly380Gly (ggc/ggT)	Rv1867	-	hypothetical protein
2122976	0	C	SNP	G	104	96	199	99.5	201	Gly59Ala (ggt/gCt)	Rv1872c	lldD2	L-lactate dehydrogenase
2123169	0	T	SNP	G	98	100	194	100	198
2128870	0	A	SNP	G	95	102	193	100	197	Leu283Leu (cta/ctG)	Rv1878	glnA3	glutamine synthetase GlnA
2129747	0	C	SNP	T	92	72	163	99.39	165	Ala124Val (gcc/gTc)	Rv1879	-	hypothetical protein
2133468	1	T	Ins	T	93	64	157	93.45	157		Rv1883c	-	hypothetical protein
2133468	2	T	Ins	C	93	64	157	93.45	157		Rv1883c	-	hypothetical protein
2133468	3	T	Ins	G	93	64	157	93.45	157		Rv1883c	-	hypothetical protein
2133468	4	T	Ins	C	93	64	157	93.45	157		Rv1883c	-	hypothetical protein
2133468	5	T	Ins	A	93	63	156	92.86	157		Rv1883c	-	hypothetical protein
2133468	6	T	Ins	T	93	64	157	93.45	157		Rv1883c	-	hypothetical protein
2133468	7	T	Ins	G	93	64	157	93.45	157		Rv1883c	-	hypothetical protein
2133468	8	T	Ins	C	93	63	156	92.86	156		Rv1883c	-	hypothetical protein
2133468	9	T	Ins	C	92	63	155	92.26	155		Rv1883c	-	hypothetical protein
2133468	10	T	Ins	G	91	60	151	89.88	152		Rv1883c	-	hypothetical protein
2133468	11	T	Ins	T	91	60	151	89.88	151		Rv1883c	-	hypothetical protein
2133468	12	T	Ins	C	89	60	149	88.69	149		Rv1883c	-	hypothetical protein
2135870	0	T	SNP	C	87	82	165	100	169
2137521	1	A	Ins	C	52	64	116	84.67	116
2137521	2	A	Ins	T	51	64	115	83.94	116
2137521	3	A	Ins	C	52	62	114	83.21	114
2137521	4	A	Ins	C	52	62	114	83.21	114
2137521	5	A	Ins	G	52	62	114	83.21	114
2137521	6	A	Ins	A	52	62	114	83.21	114
2137521	7	A	Ins	T	52	62	114	83.21	114
2137521	8	A	Ins	C	52	62	114	83.21	114
2137521	9	A	Ins	A	52	61	113	82.48	114
2137521	10	A	Ins	C	52	62	114	83.21	114
2138453	0	C	SNP	T	85	82	162	100	167
2142250	0	C	SNP	T	101	85	184	100	186
2143328	0	G	Del	GAP	85	87	168	100	172		Rv1895	-	zinc-binding alcohol dehydrogenase
2143887	0	G	SNP	T	94	84	173	100	178	Pro187His (ccc/cAc)	Rv1896c	-	S-adenosyl-L-methionine-dependentmethyltransferase
2147022	0	A	SNP	C	85	83	165	100	168	Ile204Met (att/atG)	Rv1900c	lipJ	lignin peroxidase LipJ
2151780	0	G	SNP	T	126	104	226	100	230	Gln206Lys (caa/Aaa)	Rv1905c	aao	D-amino acid oxidase
2153184	0	T	SNP	G	89	89	173	99.44	179
2154724	0	C	SNP	A	97	102	196	99.5	200	Arg463Leu (cgg/cTg)	Rv1908c	katG	catalase-peroxidase		phylo (not Euro-American, M. africanum, M. bovis, M . canettii, M. caprae, M. Microti, M. pinipedii, Beijing, Delhi/CAS, EAI, 4)	isoniazid (INH)
2155168	0	C	SNP	G	96	101	196	99.49	198	Ser315Thr (agc/aCc)	Rv1908c	katG	catalase-peroxidase	isoniazid (INH)		isoniazid (INH)
2158109	0	T	SNP	C	65	91	155	100	156	Asp328Gly (gac/gGc)	Rv1912c	fadB5	oxidoreductase FadB
2158905	0	C	SNP	A	101	86	185	100	187	Gly63_ (gga/Tga)	Rv1912c	fadB5	oxidoreductase FadB
2160998	0	G	SNP	A	90	101	185	100	191	Gly179Asp (ggc/gAc)	Rv1915	aceAa	isocitrate lyase AceAa
2161343	1	G	Ins	T	80	82	162	93.1	163		Rv1915	aceAa	isocitrate lyase AceAa
2163790	0	A	SNP	C	50	42	90	100	92	Pro1174Pro (cct/ccG)	Rv1917c	PPE34	PPE family protein PPE34
2165286	0	A	SNP	C	105	89	190	100	194	Ser676Ala (tca/Gca)	Rv1917c	PPE34	PPE family protein PPE34
2165503	0	T	SNP	A	70	80	144	75.76	198	Ala603Ala (gca/gcT)	Rv1917c	PPE34	PPE family protein PPE34
2167926	0	A	SNP	G	94	115	208	99.52	210	Leu896Ser (ttg/tCg)	Rv1918c	PPE35	PPE family protein PPE35
2172526	0	A	SNP	C	90	107	192	100	197	_424Gly (tga/Gga)	Rv1921c	lppF	lipoprotein LppF
2173860	0	A	SNP	C	109	101	207	100	210
2174789	0	C	SNP	T	91	89	175	100	180	Ala241Ala (gcc/gcT)	Rv1922	-	lipoprotein
2186127	0	G	SNP	A	96	115	203	100	211	Ala21Val (gcc/gTc)	Rv1934c	fadE17	acyl-CoA dehydrogenase FadE17
2186236	0	C	SNP	T	98	123	220	100	221	Pro308Pro (ccg/ccA)	Rv1935c	echA13	enoyl-CoA hydratase EchA13
2187587	0	G	SNP	C	94	102	191	100	196	Gln68His (cag/caC)	Rv1936	-	monooxygenase
2194431	0	G	SNP	A	89	111	197	100	200	Trp256_ (tgg/tgA)	Rv1941	-	short-chain type dehydrogenase/reductase
2198462	0	G	SNP	A	78	69	145	76.96	191
2199052	0	C	SNP	G	84	65	145	100	149	Gly5Arg (ggt/Cgt)	Rv1948c	-	hypothetical protein
2207484	0	G	SNP	A	58	99	152	99.37	158
2207591	1	T	Ins	C	90	91	181	97.31	181
2209465	0	G	SNP	A	102	115	213	99.54	218	Ala47Thr (gcg/Acg)	Rv1966	mce3A	Mce family protein Mce3A
2211826	0	A	SNP	G	104	109	211	100	213	Lys67Lys (aaa/aaG)	Rv1968	mce3C	Mce family protein Mce3C
2216345	0	C	SNP	A	89	84	171	99.43	174	Pro363Pro (ccc/ccA)	Rv1971	mce3F	Mce family protein Mce3F
2216443	0	C	SNP	A	104	87	186	100	191	Ala396Glu (gcg/gAg)	Rv1971	mce3F	Mce family protein Mce3F
2220512	0	T	SNP	G	104	96	196	100	200	Ser253Ser (tct/tcG)	Rv1977	-	hypothetical protein
2220941	0	G	Del	GAP	74	76	145	88.76	169		Rv1978	-	hypothetical protein
2220942	0	C	Del	GAP	74	76	145	90.36	166		Rv1978	-	hypothetical protein
2220943	0	C	Del	GAP	74	76	146	90.91	165		Rv1978	-	hypothetical protein
2220944	0	A	Del	GAP	74	76	146	90.91	165		Rv1978	-	hypothetical protein
2220945	0	C	Del	GAP	74	76	145	90.91	165		Rv1978	-	hypothetical protein
2220946	0	G	Del	GAP	74	76	145	90.91	165		Rv1978	-	hypothetical protein
2220947	0	A	Del	GAP	74	76	145	99.34	151		Rv1978	-	hypothetical protein
2220948	0	T	Del	GAP	75	76	146	100	151		Rv1978	-	hypothetical protein
2221584	0	G	SNP	C	85	116	200	100	201	Ser226Thr (agt/aCt)	Rv1978	-	hypothetical protein
2223293	0	T	SNP	C	101	97	197	100	198
2228967	0	A	SNP	G	74	91	163	100	165
2229801	0	C	SNP	G	99	90	189	100	189	Pro34Pro (ccg/ccC)	Rv1985c	-	HTH-type transcriptional regulator
2235170	0	A	Del	GAP	15	12	27	100	27		Rv1992c	ctpG	cation transporter ATPase G
2235171	0	C	Del	GAP	15	12	27	100	27		Rv1992c	ctpG	cation transporter ATPase G
2235172	0	A	Del	GAP	15	12	27	100	27		Rv1992c	ctpG	cation transporter ATPase G
2235173	0	A	Del	GAP	15	12	27	100	27		Rv1992c	ctpG	cation transporter ATPase G
2235174	0	T	Del	GAP	15	12	27	100	27		Rv1992c	ctpG	cation transporter ATPase G
2235175	0	C	Del	GAP	15	12	27	100	27		Rv1992c	ctpG	cation transporter ATPase G
2235176	0	C	Del	GAP	15	12	27	100	27		Rv1992c	ctpG	cation transporter ATPase G
2235177	0	G	Del	GAP	15	12	27	100	27		Rv1992c	ctpG	cation transporter ATPase G
2235178	0	A	Del	GAP	15	12	27	100	27		Rv1992c	ctpG	cation transporter ATPase G
2235179	0	C	Del	GAP	15	12	27	100	27		Rv1992c	ctpG	cation transporter ATPase G
2235180	0	G	Del	GAP	15	12	27	100	27		Rv1992c	ctpG	cation transporter ATPase G
2235181	0	T	Del	GAP	15	12	27	100	27		Rv1992c	ctpG	cation transporter ATPase G
2235182	0	T	Del	GAP	15	12	27	100	27		Rv1992c	ctpG	cation transporter ATPase G
2235183	0	T	Del	GAP	15	12	27	100	27		Rv1992c	ctpG	cation transporter ATPase G
2235184	0	T	Del	GAP	15	12	27	100	27		Rv1992c	ctpG	cation transporter ATPase G
2235185	0	G	Del	GAP	15	12	27	100	27		Rv1992c	ctpG	cation transporter ATPase G
2235186	0	C	Del	GAP	15	12	27	100	27		Rv1992c	ctpG	cation transporter ATPase G
2235187	0	A	Del	GAP	15	12	27	100	27		Rv1992c	ctpG	cation transporter ATPase G
2235188	0	C	Del	GAP	15	12	27	100	27		Rv1992c	ctpG	cation transporter ATPase G
2235189	0	C	Del	GAP	15	12	27	100	27		Rv1992c	ctpG	cation transporter ATPase G
2235190	0	A	Del	GAP	15	12	27	100	27		Rv1992c	ctpG	cation transporter ATPase G
2235191	0	T	Del	GAP	15	12	27	100	27		Rv1992c	ctpG	cation transporter ATPase G
2235192	0	G	Del	GAP	15	12	27	100	27		Rv1992c	ctpG	cation transporter ATPase G
2235193	0	A	Del	GAP	15	12	27	100	27		Rv1992c	ctpG	cation transporter ATPase G
2235194	0	T	Del	GAP	15	12	27	100	27		Rv1992c	ctpG	cation transporter ATPase G
2235195	0	C	Del	GAP	15	12	27	100	27		Rv1992c	ctpG	cation transporter ATPase G
2235196	0	T	Del	GAP	15	12	27	100	27		Rv1992c	ctpG	cation transporter ATPase G
2235197	0	G	Del	GAP	15	12	27	100	27		Rv1992c	ctpG	cation transporter ATPase G
2235198	0	C	Del	GAP	15	12	27	100	27		Rv1992c	ctpG	cation transporter ATPase G
2235199	0	C	Del	GAP	15	12	27	100	27		Rv1992c	ctpG	cation transporter ATPase G
2235200	0	G	Del	GAP	15	12	27	100	27		Rv1992c	ctpG	cation transporter ATPase G
2235201	0	C	Del	GAP	15	12	27	100	27		Rv1992c	ctpG	cation transporter ATPase G
2235202	0	G	Del	GAP	15	12	27	100	27		Rv1992c	ctpG	cation transporter ATPase G
2235203	0	A	Del	GAP	15	12	27	100	27		Rv1992c	ctpG	cation transporter ATPase G
2235204	0	G	Del	GAP	15	12	27	100	27		Rv1992c	ctpG	cation transporter ATPase G
2235205	0	C	Del	GAP	15	12	27	100	27		Rv1992c	ctpG	cation transporter ATPase G
2235206	0	G	Del	GAP	15	12	27	100	27		Rv1992c	ctpG	cation transporter ATPase G
2235207	0	C	Del	GAP	15	12	27	100	27		Rv1992c	ctpG	cation transporter ATPase G
2235208	0	C	Del	GAP	15	12	27	100	27		Rv1992c	ctpG	cation transporter ATPase G
2235209	0	G	Del	GAP	15	12	27	100	27		Rv1992c	ctpG	cation transporter ATPase G
2235210	0	G	Del	GAP	15	12	27	100	27		Rv1992c	ctpG	cation transporter ATPase G
2235211	0	G	Del	GAP	15	12	27	100	27		Rv1992c	ctpG	cation transporter ATPase G
2235212	0	C	Del	GAP	15	12	27	100	27		Rv1992c	ctpG	cation transporter ATPase G
2235213	0	A	Del	GAP	15	12	27	100	27		Rv1992c	ctpG	cation transporter ATPase G
2235214	0	T	Del	GAP	15	12	27	100	27		Rv1992c	ctpG	cation transporter ATPase G
2235215	0	G	Del	GAP	15	12	27	100	27		Rv1992c	ctpG	cation transporter ATPase G
2235216	0	G	Del	GAP	15	12	27	100	27		Rv1992c	ctpG	cation transporter ATPase G
2235217	0	T	Del	GAP	15	12	27	100	27		Rv1992c	ctpG	cation transporter ATPase G
2235218	0	C	Del	GAP	15	12	27	100	27		Rv1992c	ctpG	cation transporter ATPase G
2235219	0	T	Del	GAP	15	12	27	100	27		Rv1992c	ctpG	cation transporter ATPase G
2235220	0	A	Del	GAP	15	12	27	100	27		Rv1992c	ctpG	cation transporter ATPase G
2235221	0	G	Del	GAP	15	12	27	100	27		Rv1992c	ctpG	cation transporter ATPase G
2235222	0	G	Del	GAP	15	12	27	100	27		Rv1992c	ctpG	cation transporter ATPase G
2235223	0	G	Del	GAP	15	12	27	100	27		Rv1992c	ctpG	cation transporter ATPase G
2235224	0	C	Del	GAP	15	12	27	100	27		Rv1992c	ctpG	cation transporter ATPase G
2235225	0	T	Del	GAP	15	12	27	100	27		Rv1992c	ctpG	cation transporter ATPase G
2235226	0	T	Del	GAP	15	12	27	100	27		Rv1992c	ctpG	cation transporter ATPase G
2235227	0	G	Del	GAP	15	12	27	100	27		Rv1992c	ctpG	cation transporter ATPase G
2235228	0	G	Del	GAP	15	12	27	100	27		Rv1992c	ctpG	cation transporter ATPase G
2235229	0	G	Del	GAP	15	12	27	100	27		Rv1992c	ctpG	cation transporter ATPase G
2235230	0	G	Del	GAP	15	12	27	100	27		Rv1992c	ctpG	cation transporter ATPase G
2235231	0	C	Del	GAP	15	12	27	100	27		Rv1992c	ctpG	cation transporter ATPase G
2235232	0	A	Del	GAP	15	12	27	100	27		Rv1992c	ctpG	cation transporter ATPase G
2242307	0	T	SNP	G	94	92	182	98.41	189	Leu717Val (ttg/Gtg)	Rv1997	ctpF	cation transporter ATPase F
2244421	0	G	SNP	T	118	111	225	99.57	230	Leu240Met (ctg/Atg)	Rv1999c	-	transporter
2245916	0	T	SNP	G	86	93	176	100	179	Ala236Ala (gct/gcG)	Rv2000	-	hypothetical protein
2247677	0	A	SNP	C	92	95	185	99.47	188	Ile6Ile (ata/atC)	Rv2002	fabG3	20-beta-hydroxysteroid dehydrogenase
2251999	0	A	SNP	G	106	84	188	100	190
2260100	0	C	SNP	T	95	84	174	99.44	180
2260525	0	C	SNP	T	117	91	203	100	208
2264782	0	C	SNP	A	97	89	179	99.47	187	Ala262Glu (gcg/gAg)	Rv2017	-	transcriptional regulator
2265059	0	T	SNP	G	84	101	183	99.46	186
2265198	0	C	SNP	A	66	91	155	99.37	158
2269780	0	T	SNP	C	106	115	221	100	221	Asp154Gly (gac/gGc)	Rv2024c	-	hypothetical protein
2270102	0	A	SNP	G	95	100	192	100	195	Trp47Arg (tgg/Cgg)	Rv2024c	-	hypothetical protein
2270758	0	C	SNP	A	108	91	198	99	201	Val331Leu (gta/Tta)	Rv2025c	-	cation efflux system protein
2274943	0	C	SNP	T	107	87	188	99.49	195	Val156Ile (gtc/Atc)	Rv2028c	-	universal stress protein
2275764	0	G	SNP	A	80	98	178	100	178	Leu221Phe (ctc/Ttc)	Rv2029c	pfkB	6-phosphofructokinase PfkB
2282787	0	C	SNP	T	102	102	202	99.51	205	Cys312Tyr (tgt/tAt)	Rv2037c	-	transmembrane protein
2284456	0	T	SNP	G	98	95	188	100	193	Glu114Ala (gag/gCg)	Rv2038c	-	sugar ABC transporter ATP-binding protein
2285251	0	C	SNP	A	81	74	153	100	155	Val131Phe (gtc/Ttc)	Rv2039c	-	sugar ABC transporter permease
2285252	0	C	SNP	T	79	71	147	99.34	151	Gln130Gln (cag/caA)	Rv2039c	-	sugar ABC transporter permease
2285558	0	G	SNP	A	90	91	178	99.45	182	Cys28Cys (tgc/tgT)	Rv2039c	-	sugar ABC transporter permease
2287121	0	A	SNP	G	89	70	158	100	159	Asp242Asp (gat/gaC)	Rv2041c	-	sugar ABC transporter substrate-binding lipoprotein
2288818	0	T	SNP	C	83	105	185	99.47	189	Thr142Ala (acg/Gcg)	Rv2043c	pncA	pyrazinamidase/nicotinamidase PncA	pyrazinamide (PZA)		pyrazinamide (PZA)
2289366	0	G	Del	GAP	105	101	204	100	206		Rv2044c	-	hypothetical protein
2296042	0	G	SNP	C	92	124	213	98.18	220	Pro3649Ala (ccg/Gcg)	Rv2048c	pks12	polyketide synthase
2296181	0	A	SNP	G	72	81	148	78.87	194	Gly3602Gly (ggt/ggC)	Rv2048c	pks12	polyketide synthase
2296876	0	C	SNP	G	114	114	221	100	228	Gly3371Arg (ggt/Cgt)	Rv2048c	pks12	polyketide synthase
2300546	0	A	SNP	T	114	106	213	100	220	His2147Gln (cat/caA)	Rv2048c	pks12	polyketide synthase
2300552	0	T	SNP	G	107	110	214	99.54	218	Pro2145Pro (cca/ccC)	Rv2048c	pks12	polyketide synthase
2300555	0	A	SNP	G	105	108	213	99.53	214	Asp2144Asp (gat/gaC)	Rv2048c	pks12	polyketide synthase
2301782	0	T	SNP	C	32	17	48	100	49	Val1735Val (gta/gtG)	Rv2048c	pks12	polyketide synthase
2306472	0	T	SNP	C	95	114	204	100	209	Tyr172Cys (tac/tGc)	Rv2048c	pks12	polyketide synthase
2307587	0	G	Del	GAP	76	98	170	95.08	183
2307588	0	T	Del	GAP	76	98	170	96.13	181
2307589	0	C	Del	GAP	76	98	170	96.13	181
2307590	0	G	Del	GAP	76	97	170	100	173
2309203	0	G	SNP	A	81	95	169	100	176	Ala518Val (gca/gTa)	Rv2051c	ppm1	polyprenol-monophosphomannose synthase
2311099	0	C	SNP	G	110	122	231	99.57	233	Pro473Pro (ccg/ccC)	Rv2052c	-	hypothetical protein
2325320	0	T	SNP	C	81	68	148	100	149	Asp184Gly (gat/gGt)	Rv2067c	-	hypothetical protein
2328543	0	T	SNP	C	123	110	226	100	233	Ile145Met (ata/atG)	Rv2071c	cobM	precorrin-4 C(11)-methyltransferase
2329533	0	A	SNP	G	122	100	219	100	222	Leu205Pro (ctc/cCc)	Rv2072c	cobL	precorrin-6Y C(5,15)-methyltransferase
2331620	0	A	SNP	C	111	110	214	99.1	223	Gly420Gly (ggt/ggG)	Rv2075c	-	hypothetical protein
2331789	0	G	SNP	T	109	101	209	100	210	Pro364Gln (ccg/cAg)	Rv2075c	-	hypothetical protein
2333215	0	C	SNP	T	114	76	183	99.48	191	Cys25Tyr (tgc/tAc)	Rv2076c	-	hypothetical protein
2334007	0	A	SNP	G	81	83	164	100	164	Ala96Ala (gct/gcC)	Rv2077c	-	transmembrane protein
2335075	0	A	SNP	G	71	84	153	100	155	Glu6Gly (gaa/gGa)	Rv2078	-	hypothetical protein
2335080	0	T	SNP	C	72	81	150	100	153	Leu8Leu (ttg/Ctg)	Rv2078	-	hypothetical protein
2335494	0	A	SNP	G	101	95	196	100	196	Tyr47Cys (tac/tGc)	Rv2079	-	hypothetical protein
2338195	0	C	Del	GAP	98	126	219	85.5	262		Rv2081c	-	transmembrane protein
2338990	0	G	SNP	C	137	196	326	99.4	335	Ala94Ala (gcg/gcC)	Rv2082	-	hypothetical protein
2338994	0	G	SNP	A	144	190	325	99.7	335	Ala96Thr (gcg/Acg)	Rv2082	-	hypothetical protein
2340621	0	C	SNP	G	178	211	378	100	389	Pro638Arg (ccc/cGc)	Rv2082	-	hypothetical protein
2341636	0	C	SNP	G	110	96	200	100	206	Leu256Val (ctg/Gtg)	Rv2083	-	hypothetical protein
2342649	1	A	Ins	G	70	86	156	83.87	156		Rv2084	-	hypothetical protein
2342649	2	A	Ins	G	70	86	156	83.87	156		Rv2084	-	hypothetical protein
2342649	3	A	Ins	C	68	84	152	81.72	152		Rv2084	-	hypothetical protein
2342649	4	A	Ins	G	67	83	150	80.65	152		Rv2084	-	hypothetical protein
2342649	5	A	Ins	T	67	84	151	81.18	151		Rv2084	-	hypothetical protein
2342649	6	A	Ins	A	67	84	151	81.18	151		Rv2084	-	hypothetical protein
2342649	7	A	Ins	C	67	84	151	81.18	151		Rv2084	-	hypothetical protein
2342649	8	A	Ins	A	67	84	151	81.18	151		Rv2084	-	hypothetical protein
2342649	9	A	Ins	C	67	84	151	81.18	151		Rv2084	-	hypothetical protein
2342649	10	A	Ins	A	67	84	151	81.18	151		Rv2084	-	hypothetical protein
2342649	11	A	Ins	C	67	84	151	81.18	151		Rv2084	-	hypothetical protein
2344246	0	G	SNP	C	98	73	170	100	171
2345037	0	C	SNP	A	105	94	197	100	199	Leu209Leu (ctc/ctA)	Rv2088	pknJ	transmembrane serine/threonine-protein kinase PknJ
2345085	0	A	SNP	C	115	98	209	100	213	Ala225Ala (gca/gcC)	Rv2088	pknJ	transmembrane serine/threonine-protein kinase PknJ
2346929	0	C	SNP	T	85	97	181	100	182	Leu132Leu (ctg/ctA)	Rv2089c	pepE	dipeptidase PepE
2348446	0	C	SNP	G	117	118	233	99.58	236	Phe358Leu (ttc/ttG)	Rv2090	-	5'-3' exonuclease
2348708	0	G	SNP	A	73	97	169	99.42	171	Val195Val (gtc/gtT)	Rv2091c	-	membrane protein
2353385	0	G	SNP	C	88	100	184	100	188	Gln311Glu (cag/Gag)	Rv2095c	pafC	proteasome accessory factor C
2357269	0	G	Del	GAP	111	94	215	81.03	253
2357270	0	C	Del	GAP	111	94	215	82	250
2357271	0	C	Del	GAP	108	94	215	81.12	249
2358029	1	T	Ins	G	107	114	221	96.93	222
2361604	0	C	SNP	G	114	101	214	100	215	Val455Val (gtc/gtG)	Rv2101	helZ	helicase HelZ
2362041	0	C	SNP	A	106	120	223	100	226	Pro601Gln (ccg/cAg)	Rv2101	helZ	helicase HelZ
2367061	0	A	Del	GAP	72	53	123	99.21	126
2368565	0	A	Del	GAP	78	86	160	98.8	166
2369186	0	G	SNP	C	102	120	215	100	222	Arg182Gly (cgt/Ggt)	Rv2109c	prcA	proteasome subunit alpha
2369326	0	C	SNP	G	99	105	203	100	204	Arg135Pro (cgc/cCc)	Rv2109c	prcA	proteasome subunit alpha
2382287	0	C	Del	GAP	90	74	159	91.62	179		Rv2123	PPE37	PPE family protein PPE37
2382289	0	G	SNP	T	88	77	164	98.8	167	Asp407Tyr (gac/Tac)	Rv2123	PPE37	PPE family protein PPE37
2385743	0	G	SNP	A	96	114	210	99.06	212	Arg109Trp (cgg/Tgg)	Rv2124c	metH	methionine synthase
2386389	0	G	SNP	A	106	93	195	100	199	Gly33Ser (ggc/Agc)	Rv2125	-	hypothetical protein
2387733	0	T	SNP	C	153	79	229	100	232	Glu80Glu (gaa/gaG)	Rv2126c	PE_PGRS37	PE-PGRS family protein PE_PGRS37
2388641	0	G	SNP	A	101	100	198	100	201	Gly9Asp (ggc/gAc)	Rv2127	ansP1	L-asparagine permease
2389636	0	G	SNP	A	91	89	176	98.9	182	Gly341Ser (ggt/Agt)	Rv2127	ansP1	L-asparagine permease
2397112	0	G	SNP	A	75	103	178	98.34	181	Val68Val (gtc/gtT)	Rv2137c	-	hypothetical protein
2397212	0	C	SNP	T	68	81	148	99.33	150	Gly35Asp (ggc/gAc)	Rv2137c	-	hypothetical protein
2401301	0	A	SNP	G	111	120	227	100	231	Ile141Thr (atc/aCc)	Rv2141c	-	hypothetical protein
2402765	0	G	SNP	A	66	77	140	99.31	144
2413246	0	C	SNP	A	121	145	260	99.63	267	Val36Leu (gtg/Ttg)	Rv2153c	murG	UDP-N-acetylglucosamine--N-acetylmuramyl- (pentapeptide) pyrophosphoryl-undecaprenol-N-acetylglucosamine transferase
2415067	0	G	SNP	A	101	87	180	99.47	189	Ala443Val (gcc/gTc)	Rv2155c	murD	UDP-N-acetylmuramoylalanine--D-glutamate ligase
2415656	0	G	SNP	C	115	123	237	99.17	240	Arg247Gly (cgg/Ggg)	Rv2155c	murD	UDP-N-acetylmuramoylalanine--D-glutamate ligase
2421816	0	A	SNP	G	104	137	236	100	241
2421975	1	G	Ins	G	105	99	204	91.89	204
2421975	2	G	Ins	G	103	96	199	89.64	199
2421975	3	G	Ins	A	103	96	199	89.64	199
2421975	4	G	Ins	A	103	95	198	89.19	199
2423819	0	C	SNP	G	98	119	200	98.64	220	Gly340Gly (ggg/ggC)	Rv2162c	PE_PGRS38	PE-PGRS family protein PE_PGRS38
2423822	0	A	SNP	G	101	123	217	99.12	226	Gly339Gly (ggt/ggC)	Rv2162c	PE_PGRS38	PE-PGRS family protein PE_PGRS38
2424114	0	C	SNP	A	60	96	147	98.11	159	Arg242Leu (cgc/cTc)	Rv2162c	PE_PGRS38	PE-PGRS family protein PE_PGRS38
2424151	0	C	SNP	A	61	81	137	98.61	144	Ala230Ser (gca/Tca)	Rv2162c	PE_PGRS38	PE-PGRS family protein PE_PGRS38
2424925	0	A	SNP	G	92	98	187	99.48	191
2425471	0	T	SNP	C	93	98	188	99.48	192	Arg539Arg (cga/cgG)	Rv2163c	pbpB	penicillin-binding membrane protein PbpB
2434749	0	C	SNP	T	104	77	176	100	181
2440926	0	G	SNP	T	101	68	168	99.41	170	Asp265Glu (gac/gaA)	Rv2178c	aroG	phospho-2-dehydro-3-deoxyheptonate aldolase AroG
2440935	0	G	SNP	C	104	71	172	99.43	176	Ser262Ser (tcc/tcG)	Rv2178c	aroG	phospho-2-dehydro-3-deoxyheptonate aldolase AroG
2448458	0	C	SNP	T	88	93	176	98.91	183	Thr100Ile (acc/aTc)	Rv2187	fadD15	long-chain-fatty-acid--CoA ligase FadD15
2449826	0	C	SNP	G	89	93	178	100	182	Ser556Trp (tcg/tGg)	Rv2187	fadD15	long-chain-fatty-acid--CoA ligase FadD15
2452452	0	G	SNP	A	116	114	228	100	230	Thr274Met (acg/aTg)	Rv2190c	-	endopeptidase
2453658	0	C	Del	GAP	99	99	196	93.84	211
2453659	0	C	Del	GAP	99	99	196	95.19	208
2455785	0	G	SNP	A	124	117	231	100	241	Ala320Val (gcc/gTc)	Rv2192c	trpD	anthranilate phosphoribosyltransferase
2462172	0	G	SNP	A	91	88	177	100	179	Asn292Asn (aac/aaT)	Rv2198c	mmpS3	membrane protein MmpS3
2462871	0	G	SNP	A	102	89	188	100	191	Ala59Ala (gcc/gcT)	Rv2198c	mmpS3	membrane protein MmpS3
2470591	0	A	SNP	C	90	77	166	99.4	168
2472029	0	T	SNP	G	143	134	273	100	277	Trp207Gly (tgg/Ggg)	Rv2207	cobT	nicotinate-nucleotide-dimethylbenzimidazolphosphoribosyltransferase
2477984	0	G	SNP	A	97	82	179	100	179	Ser265Ser (tcg/tcA)	Rv2212	-	adenylyl cyclase
2478619	0	G	SNP	A	103	130	224	100	233	Leu94Leu (ctg/ctA)	Rv2213	pepB	cytosol aminopeptidase
2480809	0	G	SNP	C	106	122	225	100	228	Ala298Gly (gcc/gGc)	Rv2214c	ephD	oxidoreductase EphD
2494430	0	C	SNP	G	90	130	217	99.55	221	Gly324Arg (ggc/Cgc)	Rv2223c	-	carboxylesterase B
2496797	0	G	SNP	T	103	83	184	100	186	Pro76Gln (ccg/cAg)	Rv2224c	caeA	carboxylesterase A
2499577	0	G	SNP	C	87	117	199	100	204	Trp249Ser (tgg/tCg)	Rv2226	-	hypothetical protein
2499726	0	G	SNP	A	87	88	172	100	175	Asp299Asn (gat/Aat)	Rv2226	-	hypothetical protein
2500730	0	T	SNP	G	87	95	181	98.91	184
2504177	0	C	SNP	T	89	116	202	100	205	Glu144Glu (gag/gaA)	Rv2230c	-	GTP cyclohydrolase
2509140	0	G	SNP	C	120	124	242	99.59	245	Ser79Cys (tcc/tGc)	Rv2236c	cobD	cobalamin biosynthesis transmembrane protein CobD
2509722	0	A	SNP	G	84	93	173	100	177	Pro78Pro (cca/ccG)	Rv2237	-	hypothetical protein
2516271	0	T	SNP	C	82	132	207	99.53	215	Met323Thr (atg/aCg)	Rv2242	-	hypothetical protein
2516567	0	G	SNP	C	84	81	163	100	165
2521342	0	T	SNP	C	82	103	182	100	185	Asp200Asp (gat/gaC)	Rv2247	accD6	acetyl-/propionyl-CoA carboxylase subunit beta
2523205	1	G	Ins	C	68	69	137	95.14	137
2523205	2	G	Ins	G	68	69	137	95.14	137
2523205	3	G	Ins	C	68	69	137	95.14	137
2525723	0	G	Del	GAP	83	92	174	97.22	180		Rv2251	-	flavoprotein
2526974	0	T	SNP	C	91	97	187	99.47	189	Pro470Pro (cct/ccC)	Rv2251	-	flavoprotein
2529680	0	A	SNP	G	97	103	198	100	200	Thr65Thr (act/acC)	Rv2256c	-	hypothetical protein
2531742	0	A	SNP	G	88	108	192	100	196	Ala52Ala (gct/gcC)	Rv2258c	-	transcriptional regulator
2533377	0	T	SNP	C	96	90	184	100	186	Asp16Asp (gat/gaC)	Rv2260	-	hypothetical protein
2534563	0	G	Del	GAP	98	95	188	96.98	199
2534564	0	A	Del	GAP	99	95	188	100	194
2536312	0	C	SNP	T	82	99	177	100	181	Arg224Arg (cgc/cgT)	Rv2263	-	oxidoreductase
2536625	1	C	Ins	G	116	81	197	88.34	197		Rv2264c	-	hypothetical protein
2540554	0	T	SNP	C	95	91	186	100	186	Ser151Pro (tcg/Ccg)	Rv2266	cyp124	cytochrome P450 Cyp124
2541477	0	C	SNP	G	90	90	175	100	180
2542543	0	G	SNP	A	105	74	179	100	179	Arg90Cys (cgt/Tgt)	Rv2267c	-	hypothetical protein
2562644	0	G	SNP	T	98	85	180	100	183	Ala16Ser (gcg/Tcg)	Rv2290	lppO	lipoprotein LppO
2564368	1	G	Ins	C	96	84	180	99.45	180		Rv2293c	-	hypothetical protein
2566766	1	C	Ins	G	80	102	182	93.81	182
2566768	0	A	SNP	C	79	104	182	98.39	186
2573756	0	C	SNP	A	95	80	173	100	175
2578626	0	A	SNP	G	98	94	189	98.46	195	Met24Thr (atg/aCg)	Rv2307c	-	hypothetical protein
2586127	0	A	SNP	G	109	107	215	100	216	Gly388Gly (ggt/ggC)	Rv2314c	-	hypothetical protein
2588755	0	T	SNP	C	94	120	207	99.53	215	Gln17Arg (cag/cGg)	Rv2315c	-	hypothetical protein
2589216	0	G	SNP	C	101	114	214	100	215	Val127Leu (gtg/Ctg)	Rv2316	uspA	sugar ABC transporter permease UspA
2591172	0	G	SNP	A	93	90	182	99.46	184	Ala219Thr (gcc/Acc)	Rv2318	uspC	sugar ABC transporter substrate-binding lipoprotein UspC
2597957	0	G	SNP	A	104	96	198	100	200	Ser664Leu (tcg/tTg)	Rv2326c	-	ABC transporter ATP-binding protein
2598400	0	A	SNP	G	103	96	198	100	199	Asn516Asn (aat/aaC)	Rv2326c	-	ABC transporter ATP-binding protein
2600260	0	A	SNP	G	106	105	207	100	211	Arg91Arg (cga/cgG)	Rv2327	-	hypothetical protein
2601576	0	T	SNP	G	88	100	184	100	188	Ser282Arg (agt/agG)	Rv2328	PE23	PE family protein PE23
2604158	0	A	Del	GAP	67	83	154	75.76	198		Rv2330c	lppP	lipoprotein LppP
2604159	0	G	Del	GAP	67	83	154	75.76	198		Rv2330c	lppP	lipoprotein LppP
2604160	0	T	Del	GAP	67	83	154	76.14	197		Rv2330c	lppP	lipoprotein LppP
2604161	0	G	Del	GAP	67	83	154	76.53	196		Rv2330c	lppP	lipoprotein LppP
2604162	0	C	Del	GAP	67	83	154	77.32	194		Rv2330c	lppP	lipoprotein LppP
2604163	0	C	Del	GAP	67	83	154	78.53	191		Rv2330c	lppP	lipoprotein LppP
2604164	0	A	Del	GAP	67	83	154	78.95	190		Rv2330c	lppP	lipoprotein LppP
2604165	0	A	Del	GAP	67	83	154	79.79	188		Rv2330c	lppP	lipoprotein LppP
2608117	0	C	SNP	A	96	96	185	100	192	Asp69Tyr (gac/Tac)	Rv2333c	stp	multidrug resistance protein
2612632	0	C	SNP	A	101	93	189	100	194	Gly119Val (ggc/gTc)	Rv2337c	-	hypothetical protein
2615413	0	A	SNP	G	98	95	189	100	193	Thr241Ala (acc/Gcc)	Rv2339	mmpL9	transmembrane transport protein MmpL9
2619271	0	T	SNP	C	91	87	175	100	178
2624986	0	T	SNP	G	121	93	213	100	214	Val389Gly (gtg/gGg)	Rv2345	-	transmembrane protein
2625924	0	T	SNP	C	75	91	158	98.81	168	Ala83Ala (gca/gcG)	Rv2346c	esxO	ESAT-6 like protein EsxO
2626095	0	C	SNP	G	97	90	183	99.47	188	Ala26Ala (gcg/gcC)	Rv2346c	esxO	ESAT-6 like protein EsxO
2626513	0	T	SNP	A	50	51	101	100	101	Thr3Ser (aca/Tca)	Rv2347c	esxP	ESAT-6 like protein EsxP
2626514	0	T	SNP	G	52	51	100	100	103	Ala2Ala (gca/gcC)	Rv2347c	esxP	ESAT-6 like protein EsxP
2626600	0	G	SNP	A	72	54	123	100	126
2627946	0	A	SNP	G	95	94	186	100	189	Arg251Arg (cgt/cgC)	Rv2349c	plcC	phospholipase C
2631009	1	G	Ins	G	91	88	179	86.89	179		Rv2351c	plcA	membrane-associated phospholipase A
2631009	2	G	Ins	T	91	88	179	86.89	179		Rv2351c	plcA	membrane-associated phospholipase A
2631009	3	G	Ins	G	91	88	179	86.89	179		Rv2351c	plcA	membrane-associated phospholipase A
2631009	4	G	Ins	C	91	88	179	86.89	179		Rv2351c	plcA	membrane-associated phospholipase A
2631009	5	G	Ins	C	91	88	179	86.89	179		Rv2351c	plcA	membrane-associated phospholipase A
2632341	1	C	Ins	A	56	77	133	93.01	133
2632362	0	T	SNP	C	69	84	152	100	153
2637541	0	C	SNP	T	88	99	185	100	187
2642383	0	C	SNP	T	78	73	145	100	151	Ala66Thr (gcc/Acc)	Rv2360c	-	hypothetical protein
2652254	0	G	SNP	C	128	128	253	100	256	Ala191Gly (gct/gGt)	Rv2372c	-	rRNA small subunit methyltransferase E
2656225	0	A	SNP	G	89	111	195	99.5	201	Val69Ala (gtc/gCc)	Rv2377c	-	hypothetical protein
2656635	0	G	SNP	A	80	93	168	100	173	Pro357Ser (ccg/Tcg)	Rv2378c	mbtG	L-lysine N6-monooxygenase
2660319	0	C	SNP	G	93	93	186	100	186	Glu589Asp (gag/gaC)	Rv2379c	mbtF	peptide synthetase
2661039	0	G	SNP	A	92	88	176	100	180	Ile349Ile (atc/atT)	Rv2379c	mbtF	peptide synthetase
2672496	0	C	SNP	T	87	87	172	99.43	175	Met1114Ile (atg/atA)	Rv2383c	mbtB	phenyloxazoline synthase
2678023	0	C	SNP	T	112	119	229	97.88	236	Leu99Leu (ctg/Ttg)	Rv2385	mbtJ	acetyl hydrolase
2680658	0	T	SNP	G	83	121	202	99.51	205	Thr67Thr (act/acG)	Rv2386a	-	hypothetical protein
2688700	0	C	SNP	T	102	103	202	100	205	Pro231Ser (ccg/Tcg)	Rv2394	ggtB	gamma-glutamyltranspeptidase precursor GgtB
2690160	0	A	SNP	G	81	92	170	100	173	Asn30Ser (aac/aGc)	Rv2395	-	integral membrane protein
2695378	0	C	SNP	G	84	73	154	100	157	Gly141Ala (ggc/gCc)	Rv2398c	cysW	sulfate ABC transporter permease CysW
2696800	0	G	SNP	T	91	113	201	100	204	Val305Val (gtc/gtA)	Rv2400c	subI	sulfate ABC transporter substrate-binding lipoprotein SubI
2697489	0	C	SNP	T	76	92	164	100	168	Ala76Thr (gcg/Acg)	Rv2400c	subI	sulfate ABC transporter substrate-binding lipoprotein SubI
2700222	0	T	SNP	C	83	84	167	100	167	Leu565Pro (ctg/cCg)	Rv2402	-	trehalase
2704884	1	A	Ins	C	89	80	169	96.02	169		Rv2407	-	ribonuclease Z
2704884	2	A	Ins	A	89	80	169	96.02	169		Rv2407	-	ribonuclease Z
2704884	3	A	Ins	G	89	79	168	95.45	168		Rv2407	-	ribonuclease Z
2704884	4	A	Ins	C	86	79	165	93.75	165		Rv2407	-	ribonuclease Z
2704884	5	A	Ins	G	84	78	162	92.05	163		Rv2407	-	ribonuclease Z
2704884	6	A	Ins	A	83	77	160	90.91	161		Rv2407	-	ribonuclease Z
2704884	7	A	Ins	C	82	77	159	90.34	160		Rv2407	-	ribonuclease Z
2710543	0	C	SNP	G	99	107	202	100	206	Leu253Leu (ctg/ctC)	Rv2413c	-	hypothetical protein
2712328	0	C	SNP	T	124	115	234	99.58	240	Pro183Pro (ccg/ccA)	Rv2414c	-	hypothetical protein
2713795	0	C	SNP	T	102	100	196	100	202
2718165	0	G	SNP	A	102	98	199	99.01	202	Asn4Asn (aac/aaT)	Rv2420c	-	hypothetical protein
2718852	0	T	SNP	G	87	97	182	100	184
2720069	0	G	SNP	A	64	98	160	100	162	Gly158Glu (ggg/gAg)	Rv2423	-	hypothetical protein
2720444	0	C	SNP	T	88	89	176	100	177	Ser283Phe (tct/tTt)	Rv2423	-	hypothetical protein
2720952	0	T	SNP	C	11	36	45	100	47	Thr276Ala (acc/Gcc)	Rv2424c	-	transposase
2720954	0	G	SNP	A	16	35	50	100	51	Thr275Ile (acc/aTc)	Rv2424c	-	transposase
2721562	0	C	SNP	G	101	92	189	99.48	194	Ala72Ala (gcg/gcC)	Rv2424c	-	transposase
2723506	0	T	SNP	C	95	95	187	100	190	Leu226Leu (tta/ttG)	Rv2426c	-	hypothetical protein
2724195	0	C	Del	GAP	61	75	139	75.56	180
2724196	0	T	Del	GAP	61	75	139	75.14	181
2724197	0	C	Del	GAP	61	75	139	75.98	179
2724198	0	T	Del	GAP	61	75	139	78.61	173
2724199	0	A	Del	GAP	61	75	139	80	170
2724200	0	G	Del	GAP	61	75	139	79.53	171
2726105	0	G	SNP	A	92	108	195	100	200						phylo (Delhi/CAS, 3)	isoniazid (INH)
2729058	0	A	SNP	C	119	96	212	99.54	216	Leu26Arg (ctg/cGg)	Rv2433c	-	hypothetical protein
2734074	0	T	SNP	C	119	132	243	100	251	Val282Ala (gtc/gCc)	Rv2436	rbsK	ribokinase RbsK
2737572	0	C	SNP	A	98	121	218	100	219	Ala226Ser (gcg/Tcg)	Rv2439c	proB	glutamate 5-kinase protein
2738221	0	G	SNP	A	98	99	194	100	197	Ile9Ile (atc/atT)	Rv2439c	proB	glutamate 5-kinase protein
2740693	0	T	SNP	C	91	79	170	99.42	171
2751804	0	C	SNP	T	109	92	196	100	201	Arg126Gln (cgg/cAg)	Rv2450c	rpfE	resuscitation-promoting factor RpfE
2752698	0	C	SNP	A	67	96	162	100	163
2753869	0	A	SNP	G	105	99	203	100	204	Val293Ala (gtg/gCg)	Rv2454c	-	2-oxoglutarate oxidoreductase subunit KorB
2760152	0	A	SNP	G	96	119	213	100	215	Tyr125Cys (tac/tGc)	Rv2458	mmuM	homocysteine S-methyltransferase MmuM
2771383	0	A	SNP	G	106	108	211	100	214	Ser800Gly (agc/Ggc)	Rv2467	pepN	aminopeptidase PepN
2779136	0	T	SNP	C	105	100	201	100	205	Ser1043Gly (agc/Ggc)	Rv2476c	gdh	NAD-dependent glutamate dehydrogenase
2782498	0	G	SNP	A	79	75	152	99.35	155	Asp515Asp (gac/gaT)	Rv2477c	-	macrolide ABC transporter ATP-binding protein
2786952	0	A	SNP	G	84	85	164	100	169	Cys778Arg (tgc/Cgc)	Rv2482c	plsB2	glycerol-3-phosphate acyltransferase
2791098	0	C	SNP	T	98	94	189	100	192	Gly466Asp (ggt/gAt)	Rv2484c	-	diacyglycerol O-acyltransferase
2798595	0	C	SNP	T	118	97	212	99.54	216	Ala762Ala (gcg/gcA)	Rv2488c	-	LuxR family transcriptional regulator
2804939	0	G	SNP	A	46	125	159	100	171	Ser433Leu (tcg/tTg)	Rv2490c	PE_PGRS43	PE-PGRS family protein PE_PGRS43
2807486	0	C	SNP	A	48	69	114	100	117	Ala70Asp (gcc/gAc)	Rv2492	-	hypothetical protein
2809621	0	T	SNP	C	99	117	210	100	216	Thr107Ala (acc/Gcc)	Rv2495c	bkdC	branched-chain keto acid dehydrogenase E2 component
2817747	0	G	SNP	A	103	94	195	100	197	Ala243Val (gct/gTt)	Rv2502c	accD1	acetyl-/propionyl-CoA carboxylase subunit beta
2818837	0	A	SNP	G	81	81	161	100	162	Gly97Gly (ggt/ggC)	Rv2503c	scoB	succinyl-CoA:3-ketoacid-CoA transferase subunit B
2821342	0	C	SNP	T	101	91	188	100	192	Ala85Ala (gcg/gcA)	Rv2505c	fadD35	fatty-acid--CoA ligase FadD35
2825466	0	G	SNP	A	107	94	198	99.5	202	Lys263Lys (aag/aaA)	Rv2509	-	short-chain type dehydrogenase/reductase
2827984	0	G	SNP	T	92	105	196	100	197
2828019	0	T	SNP	C	83	90	170	99.43	174
2830525	0	C	SNP	A	87	95	179	99.45	183	Thr122Lys (acg/aAg)	Rv2513	-	hypothetical protein
2836773	0	C	SNP	T	112	102	212	100	214	Ser330Leu (tcg/tTg)	Rv2519	PE26	PE family protein PE26
2841022	0	A	SNP	G	110	109	213	100	219	Cys2771Arg (tgc/Cgc)	Rv2524c	fas	fatty acid synthase
2847281	0	A	SNP	G	115	111	221	100	226	Asp684Asp (gat/gaC)	Rv2524c	fas	fatty acid synthase
2855259	0	A	SNP	G	95	93	185	100	188	Ala841Ala (gct/gcC)	Rv2531c	-	amino acid decarboxylase
2857291	0	T	SNP	C	82	96	174	100	178	Asp164Gly (gac/gGc)	Rv2531c	-	amino acid decarboxylase
2865760	0	A	SNP	G	92	100	190	100	192	Thr211Ala (acc/Gcc)	Rv2542	-	hypothetical protein
2865882	0	T	SNP	C	94	109	199	100	203	Val251Val (gtt/gtC)	Rv2542	-	hypothetical protein
2867207	0	C	SNP	G	91	77	165	100	168	Ala28Ala (gcc/gcG)	Rv2544	lppB	lipoprotein LppB
2867230	0	G	SNP	A	65	57	121	100	122	Gly36Asp (ggc/gAc)	Rv2544	lppB	lipoprotein LppB
2867231	0	C	SNP	T	66	56	120	100	122	Gly36Gly (ggc/ggT)	Rv2544	lppB	lipoprotein LppB
2867236	0	A	SNP	G	68	57	120	100	125	Asn38Ser (aac/aGc)	Rv2544	lppB	lipoprotein LppB
2867240	0	C	SNP	T	70	58	125	100	128	Pro39Pro (ccc/ccT)	Rv2544	lppB	lipoprotein LppB
2867245	0	A	SNP	C	72	59	130	100	131	Lys41Thr (aaa/aCa)	Rv2544	lppB	lipoprotein LppB
2867251	0	C	SNP	G	74	61	133	100	135	Pro43Arg (ccg/cGg)	Rv2544	lppB	lipoprotein LppB
2867254	0	A	SNP	G	76	60	133	100	136	His44Arg (cac/cGc)	Rv2544	lppB	lipoprotein LppB
2867263	0	G	SNP	A	84	75	157	99.38	160	Gly47Asp (ggc/gAc)	Rv2544	lppB	lipoprotein LppB
2880702	0	G	SNP	C	88	97	179	100	185	Val210Leu (gtc/Ctc)	Rv2560	-	hypothetical protein
2881337	0	C	SNP	T	99	76	174	100	175
2881569	0	A	SNP	G	83	97	179	99.45	181
2881598	0	G	Del	GAP	78	86	161	93.71	175
2884068	0	A	SNP	C	99	93	189	98.97	194	Met243Leu (atg/Ctg)	Rv2564	glnQ	glutamine ABC transporter ATP-binding protein
2886570	0	A	SNP	G	98	98	191	99.49	197	Glu66Glu (gaa/gaG)	Rv2566	-	hypothetical protein
2888201	0	T	SNP	C	113	144	255	100	257	Leu610Pro (ctc/cCc)	Rv2566	-	hypothetical protein
2889633	0	T	SNP	C	107	107	211	100	214	Ala1087Ala (gct/gcC)	Rv2566	-	hypothetical protein
2891267	0	C	SNP	T	94	86	176	100	180	Gly491Gly (ggc/ggT)	Rv2567	-	hypothetical protein
2891728	0	A	SNP	G	97	96	189	100	193	Gln645Arg (cag/cGg)	Rv2567	-	hypothetical protein
2892701	0	C	SNP	T	101	82	182	100	183	Ala257Ala (gcg/gcA)	Rv2568c	-	hypothetical protein
2894208	0	G	SNP	A	91	93	181	100	184	Ser67Ser (agc/agT)	Rv2569c	-	hypothetical protein
2895473	0	A	SNP	G	94	110	202	100	204	Phe163Ser (ttc/tCc)	Rv2571c	-	transmembrane protein
2897660	0	T	SNP	C	105	102	201	99.04	209	Ala48Ala (gca/gcG)	Rv2572c	aspS	aspartate--tRNA ligase
2898522	0	T	SNP	C	107	117	219	100	224	Tyr160Tyr (tat/taC)	Rv2573	-	2-dehydropantoate 2-reductase
2899115	0	T	SNP	C	94	96	184	98.96	192	Phe104Leu (ttc/Ctc)	Rv2574	-	hypothetical protein
2903050	0	G	SNP	A	95	105	197	99.5	201	Thr161Ile (acc/aTc)	Rv2578c	-	hypothetical protein
2910461	0	G	SNP	T	116	113	225	100	229	Ala147Glu (gcg/gAg)	Rv2584c	apt	adenine phosphoribosyltransferase
2910852	0	C	SNP	G	79	116	193	99.49	196	Ala17Pro (gcg/Ccg)	Rv2584c	apt	adenine phosphoribosyltransferase
2911293	0	C	SNP	G	101	97	196	100	198	Cys462Ser (tgt/tCt)	Rv2585c	-	lipoprotein
2912294	0	T	SNP	G	88	81	168	99.41	170	Ala128Ala (gca/gcC)	Rv2585c	-	lipoprotein
2923391	0	T	SNP	C	119	110	222	100	229	Pro281Pro (cca/ccG)	Rv2592c	ruvB	Holliday junction ATP-dependent DNA helicase RuvB
2925462	0	T	SNP	A	107	83	189	100	190
2925962	0	T	SNP	C	79	83	159	100	162	Cys77Arg (tgc/Cgc)	Rv2596	vapC40	ribonuclease VapC40
2927939	0	T	SNP	C	79	101	176	100	180
2939373	0	G	SNP	C	91	88	178	100	179	Ser197Cys (tct/tGt)	Rv2611c	-	phosphatidylinositol mannoside acyltransferase
2939657	0	T	SNP	C	120	97	214	100	217	Ile102Met (ata/atG)	Rv2611c	-	phosphatidylinositol mannoside acyltransferase
2941179	0	G	SNP	A	77	104	178	100	181	Arg6Arg (cgc/cgT)	Rv2613c	-	AP-4-A phosphorylase		phylo (Delhi/CAS)
2943675	0	G	SNP	A	140	127	260	99.63	268	Gly437Gly (ggc/ggT)	Rv2615c	PE_PGRS45	PE-PGRS family protein PE_PGRS45
2944515	0	A	SNP	C	100	132	228	100	232	Gly157Gly (ggt/ggG)	Rv2615c	PE_PGRS45	PE-PGRS family protein PE_PGRS45
2944524	0	C	SNP	G	82	109	177	81.62	234	Gly154Gly (ggg/ggC)	Rv2615c	PE_PGRS45	PE-PGRS family protein PE_PGRS45
2948524	0	T	SNP	A	98	110	205	100	208	Glu12Val (gag/gTg)	Rv2621c	-	transcriptional regulator
2949251	0	G	SNP	A	87	106	193	98.97	195	Val206Ile (gtt/Att)	Rv2622	-	methyltransferase
2953337	0	G	SNP	C	121	85	202	100	206
2954439	0	T	SNP	C	100	89	185	100	189	Arg104Gly (aga/Gga)	Rv2627c	-	hypothetical protein
2958693	0	G	SNP	A	91	98	183	100	189	Ala374Ala (gcg/gcA)	Rv2631	-	RNA-splicing ligase RtcB
2959257	0	A	Del	GAP	79	86	161	99.4	166
2959258	0	T	Del	GAP	78	86	160	98.8	166
2959259	0	C	Del	GAP	78	86	160	98.8	166
2959260	0	C	Del	GAP	78	86	160	98.8	166
2959261	0	A	Del	GAP	78	86	160	98.8	166
2959262	0	A	Del	GAP	78	86	160	99.39	165
2959263	0	T	Del	GAP	78	86	160	99.39	165
2959264	0	C	Del	GAP	78	86	160	99.39	165
2959265	0	A	SNP	T	77	85	161	99.39	163
2960592	0	C	SNP	T	123	130	238	98.06	258	Gly617Asp (ggc/gAc)	Rv2634c	PE_PGRS46	PE-PGRS family protein PE_PGRS46
2964594	0	G	SNP	A	101	86	181	100	187	Ala64Thr (gcc/Acc)	Rv2638	-	hypothetical protein
2974933	0	A	SNP	G	119	129	244	100	248	Ile101Thr (atc/aCc)	Rv2650c	-	prophage protein
2975227	0	T	SNP	G	105	101	203	100	206	Asn3Thr (aat/aCt)	Rv2650c	-	prophage protein
2981691	0	C	SNP	G	87	91	173	98.89	180	Ala70Ala (gcc/gcG)	Rv2662	-	hypothetical protein
2984740	0	A	SNP	G	115	93	201	100	208	His3Arg (cac/cGc)	Rv2668	-	hypothetical protein
2988630	0	C	SNP	G	124	107	228	99.57	232	His317Asp (cat/Gat)	Rv2672	-	protease
2994187	0	T	SNP	C	121	114	231	99.58	236	Leu292Leu (tta/ttG)	Rv2678c	hemE	uroporphyrinogen decarboxylase
3003115	0	C	SNP	G	91	101	191	100	192	Ala378Gly (gca/gGa)	Rv2685	arsB1	arsenic-transport integral membrane protein ArsB
3005185	0	G	SNP	T	97	85	182	100	182	Pro156Thr (ccc/Acc)	Rv2688c	-	antibiotic ABC transporter ATP-binding protein
3009692	0	A	SNP	G	72	86	156	99.37	159	Thr117Ala (acc/Gcc)	Rv2691	ceoB	TRK system potassium uptake protein CeoB
3010014	0	G	SNP	A	122	105	223	100	227	Gly224Glu (ggg/gAg)	Rv2691	ceoB	TRK system potassium uptake protein CeoB
3010420	0	A	SNP	G	80	92	172	100	172	Ile133Val (atc/Gtc)	Rv2692	ceoC	TRK system potassium uptake protein CeoC
3011837	0	A	SNP	G	104	93	194	100	197
3017077	0	C	SNP	T	108	109	211	99.09	219	Arg74Trp (cgg/Tgg)	Rv2702	ppgK	polyphosphate glucokinase
3017465	0	T	SNP	C	80	65	144	100	145	Ile203Thr (ata/aCa)	Rv2702	ppgK	polyphosphate glucokinase
3025859	0	A	SNP	C	99	94	189	100	193	Tyr140Ser (tac/tCc)	Rv2713	sthA	pyridine nucleotide transhydrogenase
3027548	0	C	SNP	T	90	90	177	100	180	Pro162Ser (ccg/Tcg)	Rv2714	-	hypothetical protein
3027798	0	T	SNP	C	102	86	187	100	188	Val245Ala (gtg/gCg)	Rv2714	-	hypothetical protein
3031168	0	A	SNP	G	115	116	227	100	231	Tyr124His (tat/Cat)	Rv2719c	-	membrane protein
3037377	0	T	SNP	C	80	86	164	100	166
3040344	0	C	SNP	T	98	99	195	100	197	Glu142Glu (gag/gaA)	Rv2727c	miaA	tRNA delta(2)-isopentenylpyrophosphate transferase
3041871	0	G	SNP	T	89	96	179	100	185	Ala202Glu (gcg/gAg)	Rv2729c	-	integral membrane protein
3043700	0	C	SNP	T	110	88	196	100	198	Ala225Ala (gcc/gcT)	Rv2731	-	hypothetical protein
3054081	0	A	SNP	G	94	94	186	100	188	Gly56Gly (gga/ggG)	Rv2741	PE_PGRS47	PE-PGRS family protein PE_PGRS47
3054321	0	A	SNP	G	102	103	201	99.51	206	Gly136Gly (gga/ggG)	Rv2741	PE_PGRS47	PE-PGRS family protein PE_PGRS47
3054724	0	A	SNP	G	49	22	67	100	71	Ser271Gly (agc/Ggc)	Rv2741	PE_PGRS47	PE-PGRS family protein PE_PGRS47
3059791	0	G	SNP	C	15	39	54	100	54
3059812	0	T	Del	GAP	10	19	30	85.29	34
3059820	0	G	SNP	T	12	16	26	93.33	30
3059821	0	C	SNP	G	11	14	24	92.59	27
3059822	0	A	SNP	C	12	14	25	89.66	29
3059829	1	G	Ins	A	17	14	31	91.18	31
3069167	0	A	SNP	G	92	92	178	100	184	Leu306Pro (ctg/cCg)	Rv2756c	hsdM	type I restriction/modification system DNA methylase HsdM
3069566	0	C	SNP	T	89	104	190	100	193	Gly173Asp (ggc/gAc)	Rv2756c	hsdM	type I restriction/modification system DNA methylase HsdM
3072285	0	A	SNP	C	100	104	201	100	204	Leu119Arg (ctg/cGg)	Rv2761c	hsdS	type I restriction/modification system specificity determinant HsdS
3076172	0	C	SNP	T	113	107	220	100	220	Asp67Asn (gat/Aat)	Rv2766c	-	short-chain type dehydrogenase/reductase
3078178	0	C	SNP	T	139	110	247	99.6	250	Val270Met (gtg/Atg)	Rv2769c	PE27	PE family protein PE27
3079877	0	A	SNP	G	116	100	216	100	216	Phe194Ser (ttc/tCc)	Rv2770c	PPE44	PPE family protein PPE44
3080795	0	A	SNP	G	93	105	197	99.5	199	Leu80Pro (ctc/cCc)	Rv2771c	-	hypothetical protein
3084693	0	G	SNP	C	103	112	213	100	215	Ser288Trp (tcg/tGg)	Rv2777c	-	hypothetical protein
3086788	0	T	SNP	C	76	82	158	100	158
3089299	0	C	SNP	G	105	100	202	99.51	206	Gly355Arg (gga/Cga)	Rv2782c	pepR	zinc protease
3099127	0	T	SNP	C	89	115	195	99.03	206	His348Arg (cat/cGt)	Rv2790c	ltp1	lipid-transfer protein
3101620	0	G	SNP	A	101	102	197	100	203	Arg181Arg (cgc/cgT)	Rv2792c	-	resolvase
3103682	0	T	SNP	C	125	107	227	100	232	Met87Val (atg/Gtg)	Rv2794c	pptT	phosphopantetheinyl transferase
3104189	0	A	SNP	G	122	106	227	100	228	Cys241Cys (tgt/tgC)	Rv2795c	-	hypothetical protein
3105159	0	C	SNP	T	89	89	177	98.89	180	Gly154Asp (ggc/gAc)	Rv2796c	lppV	lipoprotein LppV
3111280	0	G	SNP	A	103	115	215	100	218	Leu182Phe (ctt/Ttt)	Rv2802c	-	arginine/hypothetical protein
3112700	0	C	SNP	T	106	99	195	100	205	Gly132Asp (ggc/gAc)	Rv2804c	-	hypothetical protein
3112877	0	G	SNP	A	102	107	205	100	209	Gly4Asp (ggc/gAc)	Rv2805	-	hypothetical protein
3113872	0	A	SNP	T	95	103	193	100	198	Glu72Val (gag/gTg)	Rv2807	-	hypothetical protein
3114516	0	A	Del	GAP	81	105	187	97.89	190		Rv2807	-	hypothetical protein
3115384	0	G	SNP	C	84	80	162	99.39	165
3118000	0	A	SNP	G	83	94	176	99.44	178	Arg395Gly (agg/Ggg)	Rv2812	-	transposase
3131469	1	T	Ins	T	92	69	161	95.83	161		Rv2823c	-	CRISPR-associated protein Cas10/Csm1
3131469	2	T	Ins	G	92	68	160	95.24	161		Rv2823c	-	CRISPR-associated protein Cas10/Csm1
3131469	3	T	Ins	T	92	69	161	95.83	161		Rv2823c	-	CRISPR-associated protein Cas10/Csm1
3131469	4	T	Ins	C	92	69	161	95.83	161		Rv2823c	-	CRISPR-associated protein Cas10/Csm1
3131469	5	T	Ins	G	91	66	157	93.45	157		Rv2823c	-	CRISPR-associated protein Cas10/Csm1
3131469	6	T	Ins	G	88	66	154	91.67	155		Rv2823c	-	CRISPR-associated protein Cas10/Csm1
3131469	7	T	Ins	C	88	64	152	90.48	152		Rv2823c	-	CRISPR-associated protein Cas10/Csm1
3131469	8	T	Ins	G	88	63	151	89.88	151		Rv2823c	-	CRISPR-associated protein Cas10/Csm1
3131469	9	T	Ins	A	87	62	149	88.69	149		Rv2823c	-	CRISPR-associated protein Cas10/Csm1
3133054	0	C	SNP	G	200	205	398	99.75	406	Ser162Ser (tcg/tcC)	Rv2825c	-	hypothetical protein
3133055	0	G	SNP	C	200	208	399	99.51	410	Ser162Trp (tcg/tGg)	Rv2825c	-	hypothetical protein
3133536	0	T	SNP	C	92	126	214	100	218	Lys2Glu (aaa/Gaa)	Rv2825c	-	hypothetical protein
3135950	0	C	SNP	G	5	14	19	100	19	Ser128Ser (tcg/tcC)	Rv2828c	-	hypothetical protein
3135951	0	G	SNP	C	6	12	18	100	18	Ser128Trp (tcg/tGg)	Rv2828c	-	hypothetical protein
3137058	0	G	SNP	A	95	110	203	100	205	Ala56Val (gcg/gTg)	Rv2830c	vapB22	antitoxin VapB22
3138256	0	G	SNP	A	101	123	221	99.56	225	Thr309Met (acg/aTg)	Rv2832c	ugpC	sn-glycerol-3-phosphate ABC transporter ATP-binding protein UgpC
3138742	0	C	SNP	A	90	83	173	98.86	175	Gly147Val (ggc/gTc)	Rv2832c	ugpC	sn-glycerol-3-phosphate ABC transporter ATP-binding protein UgpC
3139011	0	A	SNP	C	90	104	190	99.49	195	Ile57Met (att/atG)	Rv2832c	ugpC	sn-glycerol-3-phosphate ABC transporter ATP-binding protein UgpC
3142429	0	C	SNP	A	97	82	178	99.44	180	Leu400Leu (ctg/ctT)	Rv2836c	dinF	DNA-damage-inducible protein DinF
3149111	0	C	SNP	G	96	102	196	99	200	Glu106Asp (gag/gaC)	Rv2841c	nusA	transcription termination/antitermination protein NusA
3151376	0	C	SNP	T	99	108	204	100	207	Ser525Ser (tcg/tcA)	Rv2845c	proS	proline--tRNA ligase
3162805	0	C	SNP	G	114	132	242	100	246	Arg180Gly (cgc/Ggc)	Rv2853	PE_PGRS48	PE-PGRS family protein PE_PGRS48
3165807	0	G	SNP	A	91	84	170	99.43	176	Val201Val (gtg/gtA)	Rv2855	mtr	mycothione reductase
3168492	0	G	SNP	A	95	88	178	100	183
3173193	0	G	SNP	T	68	92	160	100	160	Thr275Thr (acc/acA)	Rv2861c	mapB	methionine aminopeptidase
3174013	0	G	SNP	A	109	103	211	100	212	Pro2Leu (cct/cTt)	Rv2861c	mapB	methionine aminopeptidase
3174496	0	A	SNP	G	99	113	209	99.53	213	Cys50Arg (tgt/Cgt)	Rv2862c	-	hypothetical protein
3177511	0	C	SNP	T	70	90	159	100	160
3177884	0	C	SNP	A	90	88	174	100	178	Arg21Arg (cgc/cgA)	Rv2866	relG	toxin RelG
3180988	0	C	SNP	A	109	117	219	100	226	Val259Phe (gtc/Ttc)	Rv2869c	rip	zinc metalloprotease
3186860	0	T	SNP	G	91	105	192	99.49	197	Tyr672Asp (tat/Gat)	Rv2874	dipZ	integral membrane C-type cytochrome biogenesis protein DipZ
3189242	0	A	SNP	G	112	98	210	100	210	Ala52Ala (gct/gcC)	Rv2878c	mpt53	soluble secreted antigen Mpt53
3190146	0	C	Del	GAP	105	76	183	96.79	187
3194241	1	C	Ins	G	94	103	197	92.49	197		Rv2885c	-	transposase
3200478	0	G	SNP	A	107	127	228	99.57	235	Leu71Leu (ctg/ctA)	Rv2891	-	hypothetical protein
3202731	0	A	SNP	C	111	99	206	100	210	Gly104Gly (gga/ggC)	Rv2893	-	oxidoreductase
3208600	0	G	SNP	A	90	89	175	100	179	Tyr269Tyr (tac/taT)	Rv2899c	fdhD	formate dehydrogenase accessory protein FdhD
3212723	0	C	SNP	A	101	94	191	99.49	196	Ala78Ala (gcg/gcT)	Rv2902c	rnhB	ribonuclease HII
3216584	0	T	SNP	C	87	88	172	100	175	Tyr103Cys (tat/tGt)	Rv2907c	rimM	16S rRNA processing protein RimM
3219500	0	T	SNP	A	100	95	195	100	195	Lys121Met (aag/aTg)	Rv2912c	-	TetR family HTH-type transcriptional regulator
3226181	0	A	SNP	C	96	83	177	100	179	Arg35Arg (cgt/cgG)	Rv2916c	ffh	signal recognition particle protein
3228143	0	G	SNP	T	89	104	189	100	193	Arg594Leu (cgg/cTg)	Rv2917	-	hypothetical protein
3229989	0	G	SNP	A	109	116	218	99.56	226	Ala231Val (gcg/gTg)	Rv2918c	glnD	bifunctional uridylyltransferase/uridylyl-removing enzyme
3236442	0	G	SNP	A	118	144	259	100	262	His455His (cac/caT)	Rv2922c	smc	chromosome partition protein Smc
3236497	0	A	SNP	T	132	118	248	100	250	Val437Glu (gtg/gAg)	Rv2922c	smc	chromosome partition protein Smc
3244113	0	T	SNP	C	93	81	173	99.43	175	Pro139Pro (cct/ccC)	Rv2930	fadD26	fatty-acid--CoA ligase FadD26
3244163	0	A	SNP	G	98	84	182	100	182	Gln156Arg (cag/cGg)	Rv2930	fadD26	fatty-acid--CoA ligase FadD26
3247298	0	C	SNP	A	88	100	184	100	188	Gly618Gly (ggc/ggA)	Rv2931	ppsA	phthiocerol synthesis polyketide synthase type I PpsA
3247304	0	C	SNP	G	64	78	141	100	142	Val620Val (gtc/gtG)	Rv2931	ppsA	phthiocerol synthesis polyketide synthase type I PpsA
3247306	0	A	Del	GAP	62	73	130	98.54	137		Rv2931	ppsA	phthiocerol synthesis polyketide synthase type I PpsA
3247307	0	C	Del	GAP	62	73	130	98.54	137		Rv2931	ppsA	phthiocerol synthesis polyketide synthase type I PpsA
3247308	0	C	Del	GAP	62	73	130	98.54	137		Rv2931	ppsA	phthiocerol synthesis polyketide synthase type I PpsA
3247309	0	C	Del	GAP	62	73	130	98.54	137		Rv2931	ppsA	phthiocerol synthesis polyketide synthase type I PpsA
3247310	0	T	Del	GAP	62	73	130	98.54	137		Rv2931	ppsA	phthiocerol synthesis polyketide synthase type I PpsA
3247313	1	C	Ins	A	61	73	134	97.81	134		Rv2931	ppsA	phthiocerol synthesis polyketide synthase type I PpsA
3247313	2	C	Ins	C	61	73	134	97.81	134		Rv2931	ppsA	phthiocerol synthesis polyketide synthase type I PpsA
3247313	3	C	Ins	C	61	73	134	97.81	134		Rv2931	ppsA	phthiocerol synthesis polyketide synthase type I PpsA
3247313	4	C	Ins	A	61	73	134	97.81	134		Rv2931	ppsA	phthiocerol synthesis polyketide synthase type I PpsA
3247313	5	C	Ins	G	61	73	134	97.81	134		Rv2931	ppsA	phthiocerol synthesis polyketide synthase type I PpsA
3247319	0	C	SNP	T	85	102	186	100	187	Gly625Gly (ggc/ggT)	Rv2931	ppsA	phthiocerol synthesis polyketide synthase type I PpsA
3247340	0	G	SNP	A	99	121	213	100	220	Val632Val (gtg/gtA)	Rv2931	ppsA	phthiocerol synthesis polyketide synthase type I PpsA
3247851	0	G	SNP	A	55	64	117	99.17	120	Ala803Thr (gcc/Acc)	Rv2931	ppsA	phthiocerol synthesis polyketide synthase type I PpsA
3247853	0	C	SNP	T	53	63	115	99.15	117	Ala803Ala (gcc/gcT)	Rv2931	ppsA	phthiocerol synthesis polyketide synthase type I PpsA
3247856	0	G	SNP	C	52	64	115	99.15	117	Arg804Arg (cgg/cgC)	Rv2931	ppsA	phthiocerol synthesis polyketide synthase type I PpsA
3247864	1	C	Ins	T	49	63	112	98.25	112		Rv2931	ppsA	phthiocerol synthesis polyketide synthase type I PpsA
3247864	2	C	Ins	A	49	62	111	97.37	112		Rv2931	ppsA	phthiocerol synthesis polyketide synthase type I PpsA
3247864	3	C	Ins	G	49	63	112	98.25	112		Rv2931	ppsA	phthiocerol synthesis polyketide synthase type I PpsA
3247864	4	C	Ins	G	49	63	112	98.25	112		Rv2931	ppsA	phthiocerol synthesis polyketide synthase type I PpsA
3247866	0	C	Del	GAP	50	61	107	98.23	113		Rv2931	ppsA	phthiocerol synthesis polyketide synthase type I PpsA
3247867	0	A	Del	GAP	50	61	107	98.23	113		Rv2931	ppsA	phthiocerol synthesis polyketide synthase type I PpsA
3247868	0	A	Del	GAP	50	61	107	98.23	113		Rv2931	ppsA	phthiocerol synthesis polyketide synthase type I PpsA
3247869	0	A	Del	GAP	50	61	107	98.23	113		Rv2931	ppsA	phthiocerol synthesis polyketide synthase type I PpsA
3247874	0	G	SNP	A	50	65	114	99.14	116	Arg810Arg (cgg/cgA)	Rv2931	ppsA	phthiocerol synthesis polyketide synthase type I PpsA
3247877	0	T	SNP	C	50	66	115	99.15	117	Phe811Phe (ttt/ttC)	Rv2931	ppsA	phthiocerol synthesis polyketide synthase type I PpsA
3247883	0	T	SNP	C	91	103	190	98.48	197	Ser813Ser (agt/agC)	Rv2931	ppsA	phthiocerol synthesis polyketide synthase type I PpsA
3248074	0	G	SNP	A	56	90	146	98.65	148	Arg877His (cgc/cAc)	Rv2931	ppsA	phthiocerol synthesis polyketide synthase type I PpsA
3248075	0	C	SNP	T	59	89	146	98.67	150	Arg877Arg (cgc/cgT)	Rv2931	ppsA	phthiocerol synthesis polyketide synthase type I PpsA
3256494	0	A	SNP	G	102	95	196	100	197	Gly270Gly (gga/ggG)	Rv2933	ppsC	phthiocerol synthesis polyketide synthase type I PpsC
3266030	0	A	SNP	G	92	108	196	100	200	Ser1261Ser (tca/tcG)	Rv2934	ppsD	phthiocerol synthesis polyketide synthase type I PpsD
3269581	0	A	SNP	G	98	111	207	100	209	Ala615Ala (gca/gcG)	Rv2935	ppsE	phthiocerol synthesis polyketide synthase type I PpsE
3270784	0	A	SNP	G	114	107	217	100	221	Gln1016Gln (caa/caG)	Rv2935	ppsE	phthiocerol synthesis polyketide synthase type I PpsE
3273107	0	C	SNP	A	96	103	195	100	199	Ala298Ala (gcc/gcA)	Rv2936	drrA	daunorubicin ABC transporter ATP-binding protein DrrA		phylo (3)
3275155	0	C	SNP	T	93	86	178	99.44	180	Ala69Ala (gcc/gcT)	Rv2939	papA5	phthiocerol/phthiodiolone dimycocerosyl transferase
3288133	0	A	SNP	G	107	107	209	98.62	217
3290581	0	G	Del	GAP	83	84	165	99.4	168
3290582	0	T	Del	GAP	83	84	165	99.4	168
3290583	0	T	Del	GAP	82	84	165	99.4	167
3292031	0	A	SNP	G	102	128	227	98.71	233	Phe1441Phe (ttt/ttC)	Rv2946c	pks1	polyketide synthase
3296371	1	G	Ins	C	78	103	181	77.02	181		Rv2947c	pks15	polyketide synthase
3296371	2	G	Ins	C	78	103	181	77.02	181		Rv2947c	pks15	polyketide synthase
3296371	3	G	Ins	G	78	102	180	76.6	181		Rv2947c	pks15	polyketide synthase
3296371	4	G	Ins	C	77	103	180	76.6	181		Rv2947c	pks15	polyketide synthase
3296371	5	G	Ins	G	78	103	181	77.02	181		Rv2947c	pks15	polyketide synthase
3296371	6	G	Ins	G	77	103	180	76.6	181		Rv2947c	pks15	polyketide synthase
3296371	7	G	Ins	C	78	102	180	76.6	181		Rv2947c	pks15	polyketide synthase
3296843	0	A	SNP	G	97	102	191	100	199	Val333Ala (gtg/gCg)	Rv2947c	pks15	polyketide synthase
3302589	0	A	SNP	C	108	102	205	99.06	212
3306441	0	G	SNP	A	84	105	186	100	189	Arg388Gln (cgg/cAg)	Rv2953	-	trans-acting enoyl reductase
3308606	0	G	SNP	A	80	105	183	100	185
3310005	0	G	SNP	C	80	95	171	100	175	Gly179Ala (ggc/gCc)	Rv2957	-	PGL/p-HBAD biosynthesis glycosyltransferase
3312620	0	C	SNP	A	76	79	154	100	155	Glu73Asp (gag/gaT)	Rv2959c	-	rhamnosyl O-methyltransferase
3314412	0	A	SNP	G	92	84	172	100	176	Ala237Ala (gct/gcC)	Rv2962c	-	PGL/p-HBAD biosynthesis rhamnosyltransferase
3315597	0	T	SNP	C	81	84	161	100	165	Leu121Pro (ctg/cCg)	Rv2963	-	integral membrane protein
3316955	0	A	SNP	C	100	95	192	99.49	196	Met143Leu (atg/Ctg)	Rv2964	purU	formyltetrahydrofolate deformylase
3326554	0	A	SNP	C	94	92	184	100	186	Asn152His (aac/Cac)	Rv2971	-	oxidoreductase		phylo (not Euro-American, M. africanum, M. bovis, M . canettii, M. caprae, M. Microti, M. pinipedii, Beijing, Delhi/CAS, EAI)
3331362	0	C	Del	GAP	94	97	193	96.46	198		Rv2975c	-	hypothetical protein
3331363	0	G	Del	GAP	94	97	193	96.95	197		Rv2975c	-	hypothetical protein
3335708	0	G	SNP	C	104	103	205	100	207	Pro14Arg (ccg/cGg)	Rv2979c	-	resolvase
3336825	0	T	SNP	C	104	108	207	100	212	Thr365Ala (aca/Gca)	Rv2981c	ddlA	D-alanine--D-alanine ligase
3338603	0	G	SNP	C	101	98	196	100	199	Pro133Ala (ccg/Gcg)	Rv2982c	gpdA2	glycerol-3-phosphate dehydrogenase
3348536	0	C	SNP	T	79	71	145	99.34	151
3349917	0	G	SNP	A	97	74	166	100	171	His121Tyr (cat/Tat)	Rv2992c	gltS	glutamate--tRNA ligase
3352932	0	C	SNP	G	99	75	171	100	174	Thr179Thr (acg/acC)	Rv2995c	leuB	3-isopropylmalate dehydrogenase
3355949	0	A	SNP	C	134	97	230	100	231	Asp284Ala (gac/gCc)	Rv2997	-	dehydrogenase
3357464	0	C	SNP	G	89	89	178	100	178
3358235	0	A	SNP	T	97	107	202	100	204	Met212Leu (atg/Ttg)	Rv2999	lppY	lipoprotein LppY
3363338	0	A	SNP	G	99	91	190	100	190
3367765	0	G	SNP	A	85	99	182	100	184	Gly343Gly (ggc/ggT)	Rv3009c	gatB	aspartyl/glutamyl-tRNA(Asn/Gln) amidotransferase subunit B
3379757	0	A	SNP	C	47	67	112	83.82	136
3379763	0	G	SNP	A	50	72	121	87.14	140
3379784	0	C	SNP	A	64	87	149	94.97	159
3379788	0	C	SNP	G	67	88	153	96.27	161
3380439	1	G	Ins	C	40	24	64	95.52	64
3380804	0	T	SNP	G	101	99	197	100	200	Ile64Leu (atc/Ctc)	Rv3022A	PE29	PE family protein PE29
3385218	0	C	SNP	T	111	102	210	100	213	Gly287Glu (gga/gAa)	Rv3026c	-	hypothetical protein
3392880	0	A	SNP	G	105	105	208	99.06	212	Leu23Leu (cta/ctG)	Rv3032A	-	hypothetical protein
3393640	0	C	SNP	T	91	93	181	99.46	185	Asn87Asn (aac/aaT)	Rv3033	-	hypothetical protein
3395654	0	G	SNP	A	104	85	184	100	189	Leu92Leu (ctg/ctA)	Rv3035	-	hypothetical protein
3401871	0	A	SNP	G	95	112	202	100	207	Ala16Ala (gct/gcC)	Rv3041c	-	ABC transporter ATP-binding protein
3402816	0	C	SNP	T	100	107	207	99.52	208	Gly116Glu (gga/gAa)	Rv3042c	serB2	phosphoserine phosphatase SerB
3404376	0	C	SNP	G	86	99	181	100	185	Thr182Thr (acg/acC)	Rv3043c	ctaD	cytochrome C oxidase cytochrome 1
3406485	0	C	SNP	T	73	76	147	99.33	150	Gly67Gly (ggc/ggT)	Rv3045	adhC	NADP-dependent alcohol dehydrogenase
3413785	0	C	SNP	T	98	101	197	99.5	200	Val128Ile (gtc/Atc)	Rv3051c	nrdE	ribonucleoside-diphosphate reductase subunit alpha
3415181	0	C	Del	GAP	63	54	115	78.52	149
3415182	0	A	Del	GAP	63	54	115	79.59	147
3415183	0	C	Del	GAP	63	54	115	79.59	147
3415184	0	C	Del	GAP	63	54	115	80.14	146
3415185	0	T	Del	GAP	63	54	115	81.82	143
3415186	0	A	Del	GAP	63	54	115	82.98	141
3415187	0	G	Del	GAP	63	54	115	82.98	141
3415188	0	G	Del	GAP	63	54	115	83.57	140
3415189	0	G	Del	GAP	63	54	115	84.78	138
3415190	0	G	Del	GAP	63	54	115	83.57	140
3415191	0	G	Del	GAP	63	54	115	84.78	138
3415192	0	T	Del	GAP	63	54	115	84.17	139
3415193	0	G	Del	GAP	63	54	115	84.78	138
3415194	0	G	Del	GAP	63	54	115	86.67	135
3420825	0	A	SNP	G	88	86	174	100	174	Asp445Gly (gac/gGc)	Rv3059	cyp136	cytochrome P450 Cyp136
3422934	0	G	SNP	A	71	92	162	99.39	164	Leu94Phe (ctc/Ttc)	Rv3060c	-	GntR family transcriptional regulator
3425854	0	C	SNP	T	120	120	235	100	240	Pro91Ser (ccg/Tcg)	Rv3062	ligB	DNA ligase
3428382	0	C	SNP	T	72	80	147	100	152	Leu380Leu (ctc/ctT)	Rv3063	cstA	carbon starvation protein A
3428897	0	G	SNP	C	98	86	183	100	184	Arg552Pro (cgt/cCt)	Rv3063	cstA	carbon starvation protein A
3428917	0	C	SNP	A	97	87	180	100	184	Arg559Ser (cgt/Agt)	Rv3063	cstA	carbon starvation protein A
3437007	0	G	SNP	C	131	107	234	99.17	240	Ala77Pro (gcc/Ccc)	Rv3074	-	hypothetical protein
3440464	0	T	SNP	G	113	88	198	100	201	Arg308Arg (cgt/cgG)	Rv3077	-	hydrolase
3440468	0	G	SNP	C	104	85	186	100	189	Gly310Arg (ggc/Cgc)	Rv3077	-	hydrolase
3450725	0	T	SNP	C	87	119	203	99.52	207	Val243Val (gtt/gtC)	Rv3084	lipR	acetyl-hydrolase LipR
3454263	0	C	SNP	G	79	101	179	100	180	Leu447Val (ctc/Gtc)	Rv3087	-	diacyglycerol O-acyltransferase
3455686	0	G	SNP	C	89	87	174	100	176	Leu449Leu (ctg/ctC)	Rv3088	tgs4	diacyglycerol O-acyltransferase
3456666	0	A	SNP	G	86	84	166	100	170	Ala302Ala (gca/gcG)	Rv3089	fadD13	long chain-fatty-acid--CoA ligase FadD13
3459081	0	G	SNP	C	127	108	233	100	235	Ala291Pro (gca/Cca)	Rv3090	-	hypothetical protein
3462135	0	G	SNP	C	111	110	220	100	221	Cys210Trp (tgc/tgG)	Rv3093c	-	oxidoreductase
3464576	0	G	Del	GAP	89	59	148	90.24	164		Rv3096	-	hypothetical protein
3464577	0	C	Del	GAP	88	59	147	90.18	163		Rv3096	-	hypothetical protein
3464578	0	T	Del	GAP	88	59	147	90.74	162		Rv3096	-	hypothetical protein
3466919	0	C	SNP	G	98	89	185	99.47	188	Gly58Ala (ggc/gCc)	Rv3097c	lipY	triacylglycerol lipase Lip
3467465	0	C	SNP	G	103	73	176	100	176	Ala66Ala (gcg/gcC)	Rv3098c	-	hypothetical protein
3473793	0	G	SNP	C	98	116	210	100	214	Arg38Gly (cgc/Ggc)	Rv3105c	prfB	peptide chain release factor PrfB
3473996	1	G	Ins	A	106	99	205	98.09	205
3480474	0	G	SNP	A	103	90	192	100	193	Gly134Glu (gga/gAa)	Rv3113	-	phosphatase
3486977	0	A	SNP	G	84	84	164	100	168	Lys157Glu (aaa/Gaa)	Rv3121	cyp141	cytochrome P450 Cyp141
3488122	0	G	SNP	A	100	103	201	99.51	204	Gly12Arg (ggg/Agg)	Rv3122	-	hypothetical protein
3489665	0	C	SNP	T	77	103	176	100	180	Pro54Ser (cca/Tca)	Rv3124	moaR1	transcriptional regulator MoaR
3490876	0	G	SNP	C	108	112	217	100	220	Pro259Arg (ccg/cGg)	Rv3125c	PPE49	PPE family protein PPE49
3499497	0	G	SNP	C	105	99	203	99.51	205	Ala140Gly (gcc/gGc)	Rv3133c	devR	two component transcriptional regulator DevR
3500243	0	G	SNP	C	101	106	204	100	207	Ala169Ala (gcc/gcG)	Rv3134c	-	universal stress protein
3503895	0	C	SNP	T	94	120	213	100	214	Pro168Leu (ccg/cTg)	Rv3137	-	histidinol-phosphatase
3509231	0	G	SNP	A	80	98	176	100	178	Arg106Cys (cgc/Tgc)	Rv3142c	-	hypothetical protein
3509300	0	A	Del	GAP	89	90	178	96.24	186		Rv3142c	-	hypothetical protein
3509301	0	G	Del	GAP	90	90	178	100	180		Rv3142c	-	hypothetical protein
3510120	0	T	SNP	G	94	121	209	99.08	217	Lys400Gln (aag/Cag)	Rv3144c	PPE52	PPE family protein PPE52
3515467	0	C	SNP	T	115	103	213	100	218	Pro19Leu (ccg/cTg)	Rv3150	nuoF	NADH-quinone oxidoreductase subunit F
3518167	0	A	SNP	G	113	106	219	100	219	Ile474Met (ata/atG)	Rv3151	nuoG	NADH-quinone oxidoreductase subunit G
3518555	0	A	SNP	G	115	111	221	100	226	Thr604Ala (acg/Gcg)	Rv3151	nuoG	NADH-quinone oxidoreductase subunit G
3530440	0	A	SNP	C	75	95	168	98.84	172	Asp233Glu (gat/gaG)	Rv3161c	-	dioxygenase
3530955	0	C	SNP	G	83	94	173	100	177	Val62Leu (gtc/Ctc)	Rv3161c	-	dioxygenase
3539353	0	G	SNP	A	97	124	217	100	221	Gln283Gln (cag/caA)	Rv3170	aofH	flavin-containing monoamine oxidase
3546867	0	C	SNP	G	107	94	198	100	201
3546987	0	C	SNP	T	94	96	185	99.48	191
3556275	0	A	SNP	G	105	75	177	100	180	Leu138Pro (ctg/cCg)	Rv3190c	-	hypothetical protein
3557253	0	C	SNP	T	76	97	170	100	173
3562338	0	G	SNP	T	105	91	194	98	200	Leu279Met (ctg/Atg)	Rv3193c	-	transmembrane protein
3564594	0	C	SNP	T	92	86	172	100	178	Ala77Ala (gcc/gcT)	Rv3195	-	hypothetical protein
3580637	0	T	Del	GAP	111	104	209	99.08	217
3581414	0	A	SNP	G	96	95	191	100	191	Thr34Ala (aca/Gca)	Rv3204	-	DNA-methyltransferase
3590686	1	G	Ins	C	52	39	91	98.91	91
3591063	0	T	SNP	C	92	81	172	100	173	Lys144Glu (aag/Gag)	Rv3213c	-	SOJ/ParA-like protein
3592529	0	C	SNP	A	110	101	205	99.06	213	Ala92Ala (gcc/gcA)	Rv3215	entC	isochorismate synthase
3593824	0	G	Del	GAP	88	79	162	98.24	170		Rv3217c	-	integral membrane protein
3593825	0	G	Del	GAP	88	79	161	97.66	171		Rv3217c	-	integral membrane protein
3593826	0	T	Del	GAP	88	79	161	98.24	170		Rv3217c	-	integral membrane protein
3593827	0	T	Del	GAP	88	79	161	98.24	170		Rv3217c	-	integral membrane protein
3593828	0	G	Del	GAP	88	79	161	98.24	170		Rv3217c	-	integral membrane protein
3593829	0	G	Del	GAP	88	79	161	98.24	170		Rv3217c	-	integral membrane protein
3593830	0	C	Del	GAP	88	79	161	98.24	170		Rv3217c	-	integral membrane protein
3593831	0	T	Del	GAP	88	79	161	98.24	170		Rv3217c	-	integral membrane protein
3593832	0	G	Del	GAP	88	79	161	98.24	170		Rv3217c	-	integral membrane protein
3593833	0	C	Del	GAP	88	79	161	98.24	170		Rv3217c	-	integral membrane protein
3593834	0	G	Del	GAP	88	79	161	98.24	170		Rv3217c	-	integral membrane protein
3593835	0	C	Del	GAP	88	79	161	98.24	170		Rv3217c	-	integral membrane protein
3593836	0	T	Del	GAP	88	79	161	98.24	170		Rv3217c	-	integral membrane protein
3593837	0	G	Del	GAP	88	79	161	98.24	170		Rv3217c	-	integral membrane protein
3593838	0	G	Del	GAP	88	79	161	98.24	170		Rv3217c	-	integral membrane protein
3594624	0	G	SNP	T	111	114	219	98.68	228	Asp53Tyr (gac/Tac)	Rv3218	-	hypothetical protein
3595656	0	C	SNP	T	74	70	143	99.31	145
3600576	0	C	SNP	T	113	89	200	100	202	Cys242Cys (tgc/tgT)	Rv3224	-	iron-regulated short-chain dehydrogenase/reductase
3604821	0	G	SNP	C	134	137	265	99.27	273	Ala32Ala (gcg/gcC)	Rv3228	-	hypothetical protein
3610391	1	A	Ins	C	84	80	164	97.04	165		Rv3234c	tgs3	diacyglycerol O-acyltransferase
3614982	0	T	SNP	C	110	84	193	100	194	Leu874Leu (cta/ctG)	Rv3239c	-	transmembrane transport protein
3621423	0	A	SNP	G	97	84	176	100	181
3622441	0	A	SNP	C	97	91	185	100	188	Val217Val (gtt/gtG)	Rv3243c	-	hypothetical protein
3625065	0	T	SNP	G	98	105	201	100	203	Met517Leu (atg/Ctg)	Rv3245c	mtrB	two component sensory histidine kinase MtrB
3638093	0	G	SNP	A	113	99	210	100	212	Ser206Leu (tcg/tTg)	Rv3257c	pmmA	phosphomannomutase PmmA
3642877	0	A	SNP	G	85	99	182	100	184	Lys448Arg (aag/aGg)	Rv3262	fbiB	coenzyme F420:L-glutamate ligase
3645524	0	C	SNP	T	102	96	196	100	198	Asp152Asn (gac/Aac)	Rv3264c	manB	D-alpha-D-mannose-1-phosphate guanylyltransferase ManB
3649735	0	G	SNP	A	93	94	185	100	187	Ala106Thr (gcc/Acc)	Rv3268	-	hypothetical protein
3653988	0	G	SNP	A	114	127	236	100	241	Val181Met (gtg/Atg)	Rv3272	-	hypothetical protein
3656206	0	C	SNP	A	91	101	188	100	192	Arg524Ser (cgc/Agc)	Rv3273	-	transmembrane carbonic anhydrase
3670040	0	C	SNP	T	114	98	207	100	212	Ala124Ala (gcg/gcA)	Rv3289c	-	transmembrane protein
3678094	0	C	SNP	T	101	106	206	100	207	Ala440Ala (gcc/gcT)	Rv3296	lhr	ATP-dependent helicase
3679764	0	G	SNP	A	122	123	240	100	245	Ser997Asn (agc/aAc)	Rv3296	lhr	ATP-dependent helicase
3681548	0	A	SNP	C	91	82	169	100	173	Arg77Arg (agg/Cgg)	Rv3297	nei	endonuclease VIII
3684231	0	T	Del	GAP	72	81	155	98.71	155		Rv3299c	atsB	arylsulfatase AtsB
3685510	0	T	SNP	C	108	99	207	99.52	208	Ser152Gly (agt/Ggt)	Rv3299c	atsB	arylsulfatase AtsB
3689523	0	G	SNP	T	93	102	194	100	195	Cys472_ (tgc/tgA)	Rv3303c	lpdA	NAD(P)H quinone reductase LpdA
3689621	0	C	SNP	T	99	89	187	97.92	192	Val440Ile (gtc/Atc)	Rv3303c	lpdA	NAD(P)H quinone reductase LpdA
3690016	0	A	SNP	G	106	112	213	99.54	219	Leu308Ser (ttg/tCg)	Rv3303c	lpdA	NAD(P)H quinone reductase LpdA
3692647	0	C	SNP	T	113	95	207	100	208	Lys54Lys (aag/aaA)	Rv3305c	amiA1	N-acyl-L-amino acid amidohydrolase AmiA
3693681	0	A	SNP	C	116	92	204	100	208	Ala103Ala (gct/gcG)	Rv3306c	amiB1	amidase AmiB
3697306	0	G	SNP	A	91	104	193	99.49	196	Val37Ile (gtc/Atc)	Rv3310	sapM	acid phosphatase
3697409	0	C	SNP	G	91	90	179	99.45	182	Ser71Trp (tcg/tGg)	Rv3310	sapM	acid phosphatase
3697434	0	C	SNP	G	93	82	166	99.43	176	Ala79Ala (gcc/gcG)	Rv3310	sapM	acid phosphatase
3697585	0	C	SNP	T	80	100	176	100	180	Leu130Phe (ctc/Ttc)	Rv3310	sapM	acid phosphatase
3704596	0	G	SNP	C	95	80	172	100	175	Val54Leu (gtg/Ctg)	Rv3317	sdhD	succinate dehydrogenase hydrophobic membrane anchor subunit
3711910	0	G	SNP	A	85	44	126	100	129	Trp54_ (tgg/tgA)	Rv3327	-	transposase fusion protein
3712372	0	A	SNP	G	54	63	112	99.15	118	Leu208Leu (cta/ctG)	Rv3327	-	transposase fusion protein
3714211	0	G	SNP	T	102	102	203	100	204	Pro41Gln (ccg/cAg)	Rv3328c	sigJ	ECF RNA polymerase sigma factor SigJ
3714639	0	G	SNP	A	99	97	193	99.49	197	Arg83His (cgc/cAc)	Rv3329	-	aminotransferase
3714757	0	A	SNP	C	91	116	206	100	207	Gln122His (caa/caC)	Rv3329	-	aminotransferase
3715775	0	C	SNP	T	106	102	205	100	208
3718357	0	C	SNP	T	104	99	201	100	203	Pro423Leu (ccg/cTg)	Rv3331	sugI	sugar-transport integral membrane protein SugI
3721806	0	G	SNP	C	96	94	189	100	190	Gly265Gly (ggc/ggG)	Rv3335c	-	integral membrane protein
3729342	0	C	SNP	T	112	98	203	100	210	Ala240Val (gcg/gTg)	Rv3342	-	methyltransferase
3730371	0	C	SNP	T	87	87	171	94.57	184	Gly2189Ser (ggc/Agc)	Rv3343c	PPE54	PPE family protein PPE54
3730466	0	A	SNP	G	94	91	184	85.65	216	Ile2157Thr (atc/aCc)	Rv3343c	PPE54	PPE family protein PPE54
3732624	0	A	SNP	G	108	107	213	87.4	246	Leu1438Leu (ttg/Ctg)	Rv3343c	PPE54	PPE family protein PPE54
3735802	0	C	SNP	G	83	92	172	94.09	186	Thr378Thr (acg/acC)	Rv3343c	PPE54	PPE family protein PPE54
3736024	0	A	SNP	G	78	81	157	99.38	160	Gly304Gly (ggt/ggC)	Rv3343c	PPE54	PPE family protein PPE54
3736628	0	T	SNP	G	133	113	240	99.6	247	Glu103Ala (gag/gCg)	Rv3343c	PPE54	PPE family protein PPE54
3737479	0	G	Del	GAP	51	54	106	93.75	112		Rv3344c	PE_PGRS49	PE-PGRS family protein PE_PGRS49
3737480	0	G	Del	GAP	51	54	106	97.22	108		Rv3344c	PE_PGRS49	PE-PGRS family protein PE_PGRS49
3737481	0	C	Del	GAP	51	54	106	97.22	108		Rv3344c	PE_PGRS49	PE-PGRS family protein PE_PGRS49
3737482	0	G	Del	GAP	51	54	106	95.45	110		Rv3344c	PE_PGRS49	PE-PGRS family protein PE_PGRS49
3737483	0	C	Del	GAP	51	54	106	98.13	107		Rv3344c	PE_PGRS49	PE-PGRS family protein PE_PGRS49
3737484	0	C	Del	GAP	51	54	106	98.13	107		Rv3344c	PE_PGRS49	PE-PGRS family protein PE_PGRS49
3737485	0	G	Del	GAP	51	54	106	96.33	109		Rv3344c	PE_PGRS49	PE-PGRS family protein PE_PGRS49
3737486	0	C	Del	GAP	51	54	106	96.33	109		Rv3344c	PE_PGRS49	PE-PGRS family protein PE_PGRS49
3737487	0	C	Del	GAP	51	54	106	98.13	107		Rv3344c	PE_PGRS49	PE-PGRS family protein PE_PGRS49
3737488	0	G	Del	GAP	51	54	106	97.22	108		Rv3344c	PE_PGRS49	PE-PGRS family protein PE_PGRS49
3737489	0	G	Del	GAP	51	54	106	100	105		Rv3344c	PE_PGRS49	PE-PGRS family protein PE_PGRS49
3737490	0	C	Del	GAP	51	54	106	97.22	108		Rv3344c	PE_PGRS49	PE-PGRS family protein PE_PGRS49
3737491	0	G	Del	GAP	51	54	106	98.13	107		Rv3344c	PE_PGRS49	PE-PGRS family protein PE_PGRS49
3737492	0	C	Del	GAP	51	54	106	98.13	107		Rv3344c	PE_PGRS49	PE-PGRS family protein PE_PGRS49
3737493	0	C	Del	GAP	51	54	106	99.06	106		Rv3344c	PE_PGRS49	PE-PGRS family protein PE_PGRS49
3737494	0	G	Del	GAP	51	54	106	97.22	108		Rv3344c	PE_PGRS49	PE-PGRS family protein PE_PGRS49
3737495	0	C	Del	GAP	51	54	106	97.22	108		Rv3344c	PE_PGRS49	PE-PGRS family protein PE_PGRS49
3737496	0	C	Del	GAP	51	54	106	98.13	107		Rv3344c	PE_PGRS49	PE-PGRS family protein PE_PGRS49
3737497	0	G	Del	GAP	51	54	106	97.22	108		Rv3344c	PE_PGRS49	PE-PGRS family protein PE_PGRS49
3737498	0	C	Del	GAP	51	54	106	97.22	108		Rv3344c	PE_PGRS49	PE-PGRS family protein PE_PGRS49
3737499	0	C	Del	GAP	51	54	106	98.13	107		Rv3344c	PE_PGRS49	PE-PGRS family protein PE_PGRS49
3737500	0	A	Del	GAP	50	54	106	95.41	109		Rv3344c	PE_PGRS49	PE-PGRS family protein PE_PGRS49
3737501	0	C	Del	GAP	50	54	106	94.55	110		Rv3344c	PE_PGRS49	PE-PGRS family protein PE_PGRS49
3737502	0	C	Del	GAP	49	54	105	92.79	111		Rv3344c	PE_PGRS49	PE-PGRS family protein PE_PGRS49
3738364	0	G	SNP	A	57	109	160	98.81	168	Arg1471Trp (cgg/Tgg)	Rv3345c	PE_PGRS50	PE-PGRS family protein PE_PGRS50
3738417	0	G	Del	GAP	30	103	127	96.38	138		Rv3345c	PE_PGRS50	PE-PGRS family protein PE_PGRS50
3739497	0	A	Del	GAP	121	113	217	86.99	269		Rv3345c	PE_PGRS50	PE-PGRS family protein PE_PGRS50
3739498	0	C	Del	GAP	121	113	217	83.87	279		Rv3345c	PE_PGRS50	PE-PGRS family protein PE_PGRS50
3739499	0	A	Del	GAP	121	113	217	88.64	264		Rv3345c	PE_PGRS50	PE-PGRS family protein PE_PGRS50
3739500	0	C	Del	GAP	120	113	216	83.81	278		Rv3345c	PE_PGRS50	PE-PGRS family protein PE_PGRS50
3739501	0	C	Del	GAP	120	113	216	82.92	281		Rv3345c	PE_PGRS50	PE-PGRS family protein PE_PGRS50
3739502	0	G	Del	GAP	120	113	216	83.81	278		Rv3345c	PE_PGRS50	PE-PGRS family protein PE_PGRS50
3739503	0	C	Del	GAP	120	113	216	85.35	273		Rv3345c	PE_PGRS50	PE-PGRS family protein PE_PGRS50
3739504	0	C	Del	GAP	120	113	216	89.27	261		Rv3345c	PE_PGRS50	PE-PGRS family protein PE_PGRS50
3739505	0	A	Del	GAP	120	113	217	89.27	261		Rv3345c	PE_PGRS50	PE-PGRS family protein PE_PGRS50
3740181	0	T	SNP	C	128	167	286	99.33	297	Asn865Ser (aat/aGt)	Rv3345c	PE_PGRS50	PE-PGRS family protein PE_PGRS50
3741240	0	C	SNP	T	133	139	265	99.27	274	Gly512Asp (ggt/gAt)	Rv3345c	PE_PGRS50	PE-PGRS family protein PE_PGRS50
3746409	0	A	SNP	G	121	104	223	100	225	Leu2259Pro (ctg/cCg)	Rv3347c	PPE55	PPE family protein PPE55
3749653	0	G	SNP	A	85	113	195	100	198	Gln1178_ (caa/Taa)	Rv3347c	PPE55	PPE family protein PPE55
3750177	0	A	SNP	T	70	78	148	98.67	150	Phe1003Tyr (ttc/tAc)	Rv3347c	PPE55	PPE family protein PPE55
3750178	0	A	SNP	C	70	80	146	99.34	151	Phe1003Val (ttc/Gtc)	Rv3347c	PPE55	PPE family protein PPE55
3750185	0	C	SNP	G	66	78	143	98.63	146	Ser1000Ser (tcg/tcC)	Rv3347c	PPE55	PPE family protein PPE55
3750187	0	A	SNP	T	65	79	143	98.63	146	Ser1000Thr (tcg/Acg)	Rv3347c	PPE55	PPE family protein PPE55
3750188	0	C	SNP	G	68	78	144	99.32	147	Met999Ile (atg/atC)	Rv3347c	PPE55	PPE family protein PPE55
3750193	0	G	SNP	A	70	85	153	99.36	156	Leu998Phe (ctc/Ttc)	Rv3347c	PPE55	PPE family protein PPE55
3750205	0	C	SNP	T	91	112	202	99.51	204	Asp994Asn (gac/Aac)	Rv3347c	PPE55	PPE family protein PPE55
3750209	0	A	SNP	G	92	112	203	99.51	205	Asn992Asn (aat/aaC)	Rv3347c	PPE55	PPE family protein PPE55
3750210	0	T	SNP	G	92	112	203	99.03	206	Asn992Thr (aat/aCt)	Rv3347c	PPE55	PPE family protein PPE55
3750407	0	G	SNP	C	99	109	202	97.65	213	Gly926Gly (ggc/ggG)	Rv3347c	PPE55	PPE family protein PPE55
3750417	0	A	SNP	T	95	101	195	97.51	201	Phe923Tyr (ttc/tAc)	Rv3347c	PPE55	PPE family protein PPE55
3750421	0	T	SNP	C	94	109	199	97.6	208	Ser922Gly (agc/Ggc)	Rv3347c	PPE55	PPE family protein PPE55
3750584	0	G	SNP	A	100	94	191	97.49	199	Asn867Asn (aac/aaT)	Rv3347c	PPE55	PPE family protein PPE55
3752003	0	G	SNP	C	70	68	138	95.83	144	Val394Val (gtc/gtG)	Rv3347c	PPE55	PPE family protein PPE55
3752006	0	G	SNP	A	68	65	132	100	133	Asn393Asn (aac/aaT)	Rv3347c	PPE55	PPE family protein PPE55
3752007	0	T	SNP	C	68	68	133	100	136	Asn393Ser (aac/aGc)	Rv3347c	PPE55	PPE family protein PPE55
3752008	0	T	SNP	C	67	68	131	100	135	Asn393Asp (aac/Gac)	Rv3347c	PPE55	PPE family protein PPE55
3752012	0	C	SNP	G	69	70	136	99.29	140	Pro391Pro (ccg/ccC)	Rv3347c	PPE55	PPE family protein PPE55
3752207	0	A	SNP	G	96	97	191	100	193	Ile326Ile (att/atC)	Rv3347c	PPE55	PPE family protein PPE55
3753116	0	C	SNP	T	102	150	250	93.68	269	Pro23Pro (ccg/ccA)	Rv3347c	PPE55	PPE family protein PPE55
3753164	0	T	SNP	G	88	135	221	99.11	225	Pro7Pro (cca/ccC)	Rv3347c	PPE55	PPE family protein PPE55
3753629	1	T	Ins	G	96	94	190	93.14	190
3753629	2	T	Ins	C	96	94	190	93.14	190
3758999	0	C	SNP	T	117	87	199	99.03	206	Gly2702Ser (ggt/Agt)	Rv3350c	PPE56	PPE family protein PPE56
3763724	0	A	SNP	G	89	83	172	99.42	173	Phe1127Leu (ttc/Ctc)	Rv3350c	PPE56	PPE family protein PPE56
3765148	0	C	SNP	A	88	98	180	100	186	Gly652Val (ggg/gTg)	Rv3350c	PPE56	PPE family protein PPE56
3770067	0	G	SNP	A	111	87	190	100	198	Arg195Cys (cgc/Tgc)	Rv3356c	folD	bifunctional methylenetetrahydrofolate dehydrogenase/methenyltetrahydrofolate cyclohydrolase
3771009	0	T	SNP	G	88	87	175	100	175	Ser79Ser (tct/tcG)	Rv3357	relJ	antitoxin RelJ
3772834	0	A	Del	GAP	99	90	186	98.44	192		Rv3360	-	hypothetical protein
3787466	0	G	SNP	C	104	94	196	100	198	Glu385Gln (gag/Cag)	Rv3372	otsB2	trehalose 6-phosphate phosphatase
3794867	1	C	Ins	C	107	99	206	94.5	206		Rv3379c	dxs2	1-deoxy-D-xylulose 5-phosphate synthase
3794867	2	C	Ins	A	107	99	206	94.5	206		Rv3379c	dxs2	1-deoxy-D-xylulose 5-phosphate synthase
3797293	0	G	SNP	A	85	99	179	100	184	Pro49Ser (ccg/Tcg)	Rv3382c	-	4-hydroxy-3-methylbut-2-enyl diphosphate reductase
3798095	0	A	SNP	C	98	100	198	99.5	199	Val132Gly (gtc/gGc)	Rv3383c	idsB	polyprenyl synthetase IdsB
3799512	0	C	SNP	T	111	89	199	100	200	Ala42Thr (gcg/Acg)	Rv3384c	vapC46	ribonuclease VapC46
3806601	0	C	SNP	T	101	106	202	98.57	210	Tyr327Tyr (tac/taT)	Rv3391	acrA1	acyl-CoA-reductase AcrA
3815477	0	G	SNP	T	81	106	185	100	187	Ala210Ala (gcc/gcA)	Rv3398c	idsA1	multifunctional dimethylallyltransferase/geranyltranstransferase/farnesylt ranstransferase
3817117	0	C	SNP	A	63	103	165	100	166	Ala330Glu (gcg/gAg)	Rv3399	-	S-adenosylmethionine-dependentmethyltransferase
3819468	0	G	SNP	A	101	117	212	99.09	220	Gly476Asp (ggc/gAc)	Rv3401	-	glycosyl hydrolase
3820407	0	A	SNP	G	93	93	183	99.47	187
3821503	0	A	SNP	C	85	78	159	100	163	Leu130Arg (cta/cGa)	Rv3402c	-	hypothetical protein
3821845	0	G	SNP	T	85	86	169	99.42	172	Ala16Glu (gca/gAa)	Rv3402c	-	hypothetical protein
3823159	0	A	SNP	T	66	85	150	100	151	Val235Val (gtt/gtA)	Rv3403c	-	hypothetical protein
3826684	0	C	SNP	T	80	71	149	100	151	Ser46Leu (tcg/tTg)	Rv3408	vapC47	ribonuclease VapC47
3829770	0	T	SNP	C	91	114	202	99.03	207	Pro47Pro (cca/ccG)	Rv3410c	guaB3	oxidoreductase
3830695	0	A	SNP	G	118	102	217	100	220	Ala275Ala (gct/gcC)	Rv3411c	guaB2	inosine-5'-monophosphate dehydrogenase
3838871	0	A	SNP	G	119	94	209	100	213	Ala64Ala (gct/gcC)	Rv3420c	rimI	ribosomal-protein-alanine acetyltransferase RimI
3842620	0	A	SNP	G	93	88	180	98.91	183	Thr128Ala (act/Gct)	Rv3425	PPE57	PPE family protein PPE57
3842625	0	A	SNP	G	88	86	173	98.31	177	Pro129Pro (cca/ccG)	Rv3425	PPE57	PPE family protein PPE57
3843408	0	G	Del	GAP	84	89	169	96.65	179		Rv3426	PPE58	PPE family protein PPE58
3844757	0	C	Del	GAP	100	92	186	96	200		Rv3428c	-	transposase
3844992	0	T	SNP	A	93	102	191	100	195	Ser327Cys (agc/Tgc)	Rv3428c	-	transposase
3845695	0	C	SNP	T	112	119	226	100	231	Arg92Arg (cgg/cgA)	Rv3428c	-	transposase
3851887	0	A	SNP	C	135	121	253	99.61	257	Ser443Ala (tcg/Gcg)	Rv3433c	-	bifunctional ADP-dependent (S)-NAD(P)H-hydrate dehydratase/NAD(P)H-hydrate epimerase
3851888	0	T	SNP	C	138	121	253	99.62	260	Ala442Ala (gca/gcG)	Rv3433c	-	bifunctional ADP-dependent (S)-NAD(P)H-hydrate dehydratase/NAD(P)H-hydrate epimerase
3859893	0	C	SNP	T	117	106	216	100	223	Glu28Glu (gag/gaA)	Rv3440c	-	hypothetical protein
3860216	0	G	SNP	A	88	112	197	100	200	Ala385Ala (gcc/gcT)	Rv3441c	mrsA	phosphoglucosamine mutase
3860889	0	C	SNP	T	107	109	213	100	216	Arg161His (cgc/cAc)	Rv3441c	mrsA	phosphoglucosamine mutase
3862473	0	A	Del	GAP	101	99	193	99.01	202
3862936	0	T	SNP	G	103	75	175	100	178
3864995	0	T	SNP	C	108	90	192	100	198	Ser1082Gly (agc/Ggc)	Rv3447c	eccC4	ESX-4 secretion system protein EccC4
3869355	0	T	SNP	C	96	101	196	100	197	Ile335Thr (atc/aCc)	Rv3448	eccD4	ESX-4 secretion system protein EccD4
3870010	0	A	SNP	G	106	103	204	99.05	211	Thr87Ala (acc/Gcc)	Rv3449	mycP4	membrane-anchored mycosin
3871246	0	T	SNP	C	116	141	254	100	257	Gly417Gly (gga/ggG)	Rv3450c	eccB4	ESX-4 secretion system protein EccB4
3874723	0	T	Del	GAP	74	72	139	96.05	152
3874745	0	G	SNP	C	76	91	164	99.4	168
3877421	0	A	SNP	G	97	87	183	98.92	186	Pro4Pro (cct/ccC)	Rv3456c	rplQ	50S ribosomal protein L17
3880175	0	C	SNP	A	71	73	143	100	144
3881490	0	C	SNP	A	112	100	209	99.53	213	Thr195Lys (acg/aAg)	Rv3463	-	hypothetical protein
3884697	0	C	SNP	G	81	78	153	76.44	208	Ala245Gly (gcc/gGc)	Rv3467	-	hypothetical protein
3885886	0	T	SNP	C	107	83	189	100	190	Ile62Val (atc/Gtc)	Rv3468c	-	dTDP-glucose 4,6-dehydratase
3892671	0	A	SNP	G	83	76	156	99.38	160
3893480	0	G	SNP	A	110	91	201	100	201
3894249	0	C	SNP	T	98	100	197	99.5	199	Gln53_ (caa/Taa)	Rv3477	PE31	PE family protein PE31
3895727	0	C	SNP	A	87	101	182	100	188
3896340	0	T	SNP	G	89	75	164	100	164	Leu174Arg (ctc/cGc)	Rv3479	-	transmembrane protein
3898408	0	A	SNP	G	103	104	204	100	207	Ala863Ala (gca/gcG)	Rv3479	-	transmembrane protein
3904870	0	G	SNP	A	103	79	181	99.45	183	Leu233Leu (ctg/Ttg)	Rv3485c	-	short-chain type dehydrogenase/reductase
3906462	1	A	Ins	T	96	102	198	99.5	198		Rv3487c	lipF	carboxylesterase LipF
3908062	0	C	SNP	T	106	92	193	100	198
3909235	0	G	SNP	C	84	101	182	100	185	Val334Leu (gtg/Ctg)	Rv3490	otsA	trehalose-phosphate synthase
3918649	0	T	SNP	C	98	92	188	100	190	Gly184Gly (gga/ggG)	Rv3499c	mce4A	Mce family protein Mce4A
3923736	0	T	SNP	C	106	110	215	100	216	Gly13Gly (ggt/ggC)	Rv3505	fadE27	acyl-CoA dehydrogenase FadE27
3933939	0	T	SNP	G	11	35	45	100	46	Ser979Ala (tct/Gct)	Rv3508	PE_PGRS54	PE-PGRS family protein PE_PGRS54
3934542	0	T	SNP	G	120	123	235	99.59	244	Ser1180Ala (tct/Gct)	Rv3508	PE_PGRS54	PE-PGRS family protein PE_PGRS54
3934699	0	G	SNP	A	167	170	318	98.54	342	Ser1232Asn (agc/aAc)	Rv3508	PE_PGRS54	PE-PGRS family protein PE_PGRS54
3934878	0	G	SNP	A	108	141	241	84.12	296	Asp1292Asn (gac/Aac)	Rv3508	PE_PGRS54	PE-PGRS family protein PE_PGRS54
3935335	0	T	SNP	C	115	105	216	99.55	221	Val1444Ala (gtc/gCc)	Rv3508	PE_PGRS54	PE-PGRS family protein PE_PGRS54
3935494	0	C	SNP	A	57	46	98	93.64	110	Ala1497Asp (gcc/gAc)	Rv3508	PE_PGRS54	PE-PGRS family protein PE_PGRS54
3935950	0	T	SNP	C	141	124	260	100	265	Val1649Ala (gtc/gCc)	Rv3508	PE_PGRS54	PE-PGRS family protein PE_PGRS54
3936109	0	C	SNP	A	27	29	54	96.55	58	Ala1702Asp (gcc/gAc)	Rv3508	PE_PGRS54	PE-PGRS family protein PE_PGRS54
3940802	0	A	SNP	G	58	72	126	100	130	Asn396Asp (aac/Gac)	Rv3511	PE_PGRS55	PE-PGRS family protein PE_PGRS55
3941724	0	C	Del	GAP	7	68	70	83.33	90		Rv3511	PE_PGRS55	PE-PGRS family protein PE_PGRS55
3942481	0	C	SNP	G	115	145	253	100	260
3942640	0	T	SNP	C	147	136	278	99.65	284
3943019	0	C	SNP	G	112	116	223	98.28	232
3943079	0	C	SNP	A	90	69	157	94.64	168
[truncated: 185 more rows]
