# Supplementary material for: Novel Mutations in Putative Nicotinic Acid Phosphoribosyltransferases of Mycobacterium tuberculosis and Their Effect on Protein Thermodynamic Properties
Source: Polymers (Basel). 2022 Apr 18;14(8):1623. doi: 10.3390/polym14081623 (PMC9031469; doi:10.3390/polym14081623)
Supplement: Supplementary file 1 [file polymers-14-01623-s001.zip › Supplementary files S1/742.xls]

## Sheet: 742_ERR3335.gatk_position_varia
#Pos	Insindex	Ref	Type	Allel	CovFor	CovRev	Qual20	Freq	Cov	Subst	Gene	GeneName	Product	ResistanceSNP	PhyloSNP	InterestingRegion
1849	0	C	SNP	A	82	78	158	100	160
1977	0	A	SNP	G	100	99	196	100	199
4013	0	T	SNP	C	93	106	196	100	199	Ile245Thr (atc/aCc)	Rv0003	recF	DNA replication/repair protein RecF
7362	0	G	SNP	C	121	87	206	99.52	209	Glu21Gln (gag/Cag)	Rv0006	gyrA	DNA gyrase subunit A			fluoroquinolones (FQ)
7585	0	G	SNP	C	84	106	187	100	190	Ser95Thr (agc/aCc)	Rv0006	gyrA	DNA gyrase subunit A		phylo (not H37Rv)	fluoroquinolones (FQ)
9304	0	G	SNP	A	93	111	200	100	204	Gly668Asp (ggc/gAc)	Rv0006	gyrA	DNA gyrase subunit A			fluoroquinolones (FQ)
11820	0	C	SNP	G	102	91	191	100	193
11879	0	A	SNP	G	95	79	170	100	174	Ser145Pro (tcc/Ccc)	Rv0008c	-	cell wall synthesis protein CwsA
14785	0	T	SNP	C	100	111	207	99.06	213	Cys233Arg (tgc/Cgc)	Rv0012	-	membrane protein
14861	0	G	SNP	T	102	106	206	99.05	210	Gly258Val (ggc/gTc)	Rv0012	-	membrane protein
15117	0	C	SNP	G	104	88	186	100	192	Ile68Met (atc/atG)	Rv0013	trpG	anthranilate synthase component II
16119	0	C	SNP	A	79	83	159	98.18	165	Arg451Leu (cgc/cTc)	Rv0014c	pknB	serine/threonine-protein kinase PknB
16790	0	T	SNP	C	116	109	223	100	225	Gln227Gln (caa/caG)	Rv0014c	pknB	serine/threonine-protein kinase PknB
17654	0	T	SNP	G	112	93	197	99.51	206	Gln370Pro (cag/cCg)	Rv0015c	pknA	serine/threonine-protein kinase PknA
17657	0	T	SNP	C	117	96	211	99.53	214	Gln369Arg (cag/cGg)	Rv0015c	pknA	serine/threonine-protein kinase PknA
21795	0	G	SNP	A	92	94	182	99.47	187	Pro463Ser (ccg/Tcg)	Rv0018c	pstP	phosphoserine/threonine phosphatase PstP
24703	0	G	Del	GAP	79	63	145	75.13	189		Rv0020c	fhaA	FHA domain-containing protein FhaA
24704	0	T	Del	GAP	79	63	145	76.34	186		Rv0020c	fhaA	FHA domain-containing protein FhaA
24705	0	T	Del	GAP	79	63	145	77.17	184		Rv0020c	fhaA	FHA domain-containing protein FhaA
24706	0	G	Del	GAP	79	63	145	78.45	181		Rv0020c	fhaA	FHA domain-containing protein FhaA
24707	0	C	Del	GAP	79	63	145	79.33	179		Rv0020c	fhaA	FHA domain-containing protein FhaA
24708	0	T	Del	GAP	79	63	145	79.78	178		Rv0020c	fhaA	FHA domain-containing protein FhaA
24709	0	C	Del	GAP	79	63	145	79.78	178		Rv0020c	fhaA	FHA domain-containing protein FhaA
24710	0	G	Del	GAP	79	63	145	80.68	176		Rv0020c	fhaA	FHA domain-containing protein FhaA
24711	0	G	Del	GAP	79	63	145	81.61	174		Rv0020c	fhaA	FHA domain-containing protein FhaA
24712	0	G	Del	GAP	79	63	145	81.14	175		Rv0020c	fhaA	FHA domain-containing protein FhaA
24713	0	G	Del	GAP	79	63	145	81.61	174		Rv0020c	fhaA	FHA domain-containing protein FhaA
24714	0	T	Del	GAP	79	63	145	83.04	171		Rv0020c	fhaA	FHA domain-containing protein FhaA
24715	0	A	Del	GAP	79	63	145	83.53	170		Rv0020c	fhaA	FHA domain-containing protein FhaA
24716	0	A	Del	GAP	79	63	145	84.52	168		Rv0020c	fhaA	FHA domain-containing protein FhaA
25610	0	G	SNP	C	90	88	177	100	178
26959	0	C	SNP	G	111	124	233	100	235
28367	0	T	Del	GAP	98	114	204	98.6	215		Rv0024	-	NLP/P60 family protein
33915	0	G	SNP	T	81	91	170	98.85	174
34044	0	T	SNP	C	88	90	176	100	178
35608	0	C	SNP	T	107	99	205	99.52	207	Ala438Ala (gcc/gcT)	Rv0032	bioF2	8-amino-7-oxononanoate synthase
36008	0	G	SNP	C	97	97	191	100	194	Asp572His (gac/Cac)	Rv0032	bioF2	8-amino-7-oxononanoate synthase
37031	0	C	SNP	G	92	114	202	100	206	Ala55Ala (gcc/gcG)	Rv0034	-	hypothetical protein
37305	0	C	SNP	G	105	90	194	100	195	Ser16Trp (tcg/tGg)	Rv0035	fadD34	fatty-acid--CoA ligase FadD34
37334	0	A	SNP	T	107	99	204	100	206	Thr26Ser (act/Tct)	Rv0035	fadD34	fatty-acid--CoA ligase FadD34
39030	0	C	SNP	T	158	244	395	77.16	521
39158	0	C	SNP	G	86	60	142	100	146	Arg224Arg (cgg/cgC)	Rv0036c	-	hypothetical protein
42281	0	C	SNP	A	114	127	239	100	241	Cys24Phe (tgc/tTc)	Rv0039c	-	transmembrane protein
42967	0	G	SNP	C	100	90	188	100	190	Pro133Pro (ccc/ccG)	Rv0040c	mtc28	hypothetical protein
44768	0	A	SNP	G	96	86	179	99.45	183	Arg403Gly (agg/Ggg)	Rv0041	leuS	leucine--tRNA ligase
48503	0	T	SNP	C	106	103	207	100	209	Arg175Arg (cga/cgG)	Rv0044c	-	oxidoreductase
49360	0	C	SNP	T	79	79	156	100	158	Val194Ile (gtc/Atc)	Rv0045c	-	hydrolase
49691	0	C	Del	GAP	98	86	179	98.92	186		Rv0045c	-	hydrolase
49692	0	C	Del	GAP	97	86	179	99.46	184		Rv0045c	-	hydrolase
50557	0	T	SNP	C	86	92	176	100	178	Arg190Gly (agg/Ggg)	Rv0046c	ino1	inositol-3-phosphate synthase
51949	0	A	SNP	G	104	93	196	98.99	199	Val250Ala (gtc/gCc)	Rv0048c	-	membrane protein
52127	0	T	SNP	C	108	91	195	99.5	200	Thr191Ala (acc/Gcc)	Rv0048c	-	membrane protein
53163	0	C	SNP	T	123	100	210	99.55	224	Gly111Gly (ggc/ggT)	Rv0049	-	hypothetical protein
54394	0	A	SNP	G	96	92	184	98.43	191	Ala244Ala (gca/gcG)	Rv0050	ponA1	bifunctional penicillin-insensitive transglycosylase/penicillin-sensitive transpeptidase
55540	1	G	Ins	C	74	80	154	92.77	154		Rv0050	ponA1	bifunctional penicillin-insensitive transglycosylase/penicillin-sensitive transpeptidase
55540	2	G	Ins	C	74	80	154	92.77	154		Rv0050	ponA1	bifunctional penicillin-insensitive transglycosylase/penicillin-sensitive transpeptidase
55540	3	G	Ins	G	74	80	154	92.77	154		Rv0050	ponA1	bifunctional penicillin-insensitive transglycosylase/penicillin-sensitive transpeptidase
55540	4	G	Ins	C	74	79	153	92.17	154		Rv0050	ponA1	bifunctional penicillin-insensitive transglycosylase/penicillin-sensitive transpeptidase
55540	5	G	Ins	C	74	80	154	92.77	154		Rv0050	ponA1	bifunctional penicillin-insensitive transglycosylase/penicillin-sensitive transpeptidase
55540	6	G	Ins	G	74	79	153	92.17	154		Rv0050	ponA1	bifunctional penicillin-insensitive transglycosylase/penicillin-sensitive transpeptidase
55540	7	G	Ins	C	74	79	153	92.17	153		Rv0050	ponA1	bifunctional penicillin-insensitive transglycosylase/penicillin-sensitive transpeptidase
55540	8	G	Ins	C	74	79	153	92.17	153		Rv0050	ponA1	bifunctional penicillin-insensitive transglycosylase/penicillin-sensitive transpeptidase
55540	9	G	Ins	T	74	79	153	92.17	153		Rv0050	ponA1	bifunctional penicillin-insensitive transglycosylase/penicillin-sensitive transpeptidase
55553	0	C	SNP	T	78	87	162	98.21	168	Pro631Ser (ccg/Tcg)	Rv0050	ponA1	bifunctional penicillin-insensitive transglycosylase/penicillin-sensitive transpeptidase
62049	0	A	SNP	G	90	99	184	100	189	Arg552Gly (agg/Ggg)	Rv0058	dnaB	replicative DNA helicase
63146	0	G	SNP	T	93	100	192	100	193
65150	0	C	SNP	T	86	105	190	100	191	Trp67_ (tgg/tgA)	Rv0061c	-	hypothetical protein
66569	0	G	SNP	T	123	125	244	99.6	249	Ala340Ser (gcc/Tcc)	Rv0062	celA1	cellulase CelA
68337	1	T	Ins	C	100	91	191	98.45	191		Rv0063	-	oxidoreductase
69989	0	G	SNP	A	111	103	210	100	214	Gly457Asp (ggt/gAt)	Rv0064	-	transmembrane protein
70267	0	G	SNP	T	95	99	191	99.49	195	Val550Phe (gtc/Ttc)	Rv0064	-	transmembrane protein
70816	0	A	SNP	G	99	95	193	100	194	Asn733Asp (aac/Gac)	Rv0064	-	transmembrane protein
71336	0	G	SNP	C	117	119	231	100	236	Arg906Pro (cgc/cCc)	Rv0064	-	transmembrane protein
75233	0	C	SNP	A	86	88	170	100	174
75940	0	G	SNP	C	94	94	186	100	188	Val214Leu (gtg/Ctg)	Rv0068	-	oxidoreductase
79480	0	T	SNP	C	99	80	179	100	179
83737	0	G	SNP	C	118	102	219	99.55	221	Val330Val (gtg/gtC)	Rv0074	-	hypothetical protein
87468	0	C	SNP	T	94	96	188	98.96	192	Glu112Lys (gag/Aag)	Rv0078A	-	hypothetical protein
92199	0	T	SNP	G	111	123	227	100	234	Thr600Thr (act/acG)	Rv0083	-	oxidoreductase
94388	0	G	SNP	A	91	104	190	98.48	198	Gly146Gly (ggg/ggA)	Rv0086	hycQ	hydrogenase HycQ
96894	0	C	SNP	T	83	80	161	100	163
97350	0	A	SNP	C	85	92	174	99.44	178	Arg142Arg (agg/Cgg)	Rv0088	-	polyketide cyclase/dehydrase
99163	0	C	Del	GAP	89	77	164	93.79	177		Rv0090	-	membrane protein
99164	0	G	Del	GAP	89	77	164	94.86	175		Rv0090	-	membrane protein
99165	0	G	Del	GAP	89	77	164	95.4	174		Rv0090	-	membrane protein
99166	0	T	Del	GAP	89	77	164	99.4	167		Rv0090	-	membrane protein
99167	0	G	Del	GAP	89	77	164	99.4	167		Rv0090	-	membrane protein
99168	0	T	Del	GAP	89	77	164	99.4	167		Rv0090	-	membrane protein
99169	0	G	Del	GAP	89	77	164	100	166		Rv0090	-	membrane protein
99170	0	C	Del	GAP	89	77	164	100	166		Rv0090	-	membrane protein
99171	0	G	Del	GAP	89	76	164	100	165		Rv0090	-	membrane protein
101539	0	C	SNP	T	98	94	192	100	192	Gly319Gly (ggc/ggT)	Rv0092	ctpA	cation transporter ATPase A
103744	0	A	Del	GAP	55	58	110	84.33	134		Rv0094c	-	hypothetical protein
103745	0	G	Del	GAP	55	58	110	84.96	133		Rv0094c	-	hypothetical protein
103746	0	G	Del	GAP	55	58	110	86.92	130		Rv0094c	-	hypothetical protein
103747	0	A	Del	GAP	55	58	110	86.26	131		Rv0094c	-	hypothetical protein
103748	0	A	Del	GAP	55	58	110	86.26	131		Rv0094c	-	hypothetical protein
103749	0	T	Del	GAP	55	58	110	86.26	131		Rv0094c	-	hypothetical protein
103752	1	T	Ins	A	55	55	110	85.27	111		Rv0094c	-	hypothetical protein
103752	2	T	Ins	G	55	55	110	85.27	110		Rv0094c	-	hypothetical protein
103752	3	T	Ins	C	55	55	110	85.27	110		Rv0094c	-	hypothetical protein
103752	4	T	Ins	A	55	55	110	85.27	110		Rv0094c	-	hypothetical protein
103752	5	T	Ins	G	55	55	110	85.27	110		Rv0094c	-	hypothetical protein
103752	6	T	Ins	C	55	54	109	84.5	110		Rv0094c	-	hypothetical protein
103752	7	T	Ins	T	55	55	110	85.27	110		Rv0094c	-	hypothetical protein
103752	8	T	Ins	T	55	55	110	85.27	110		Rv0094c	-	hypothetical protein
103752	9	T	Ins	C	55	55	110	85.27	110		Rv0094c	-	hypothetical protein
103756	0	G	SNP	T	54	63	114	87.31	134	Pro303His (ccc/cAc)	Rv0094c	-	hypothetical protein
104712	0	C	SNP	T	9	30	38	76.47	51
105021	0	G	SNP	A	41	11	51	100	52	Ser65Ser (tcc/tcT)	Rv0095c	-	hypothetical protein
105045	0	G	SNP	C	53	32	84	100	85	Asp57Glu (gac/gaG)	Rv0095c	-	hypothetical protein
105139	0	C	SNP	A	65	84	147	100	149	Gly26Val (ggg/gTg)	Rv0095c	-	hypothetical protein
105736	0	T	SNP	C	114	72	185	100	186	Val138Ala (gtc/gCc)	Rv0096	PPE1	PPE family protein PPE1
116000	0	T	SNP	G	91	95	181	100	186	Val2000Val (gtt/gtG)	Rv0101	nrp	peptide synthetase Nrp
122109	0	A	SNP	G	101	91	191	100	192	Leu22Ser (ttg/tCg)	Rv0103c	ctpB	cation-transporter P-type ATPase B
123454	0	C	SNP	T	83	92	172	98.31	178	Gln380_ (caa/Taa)	Rv0104	-	hypothetical protein
123520	0	T	SNP	C	90	82	171	99.42	173	Tyr402His (tat/Cat)	Rv0104	-	hypothetical protein
125830	1	G	Ins	A	90	76	166	95.4	166		Rv0107c	ctpI	cation-transporter ATPase I
131174	1	T	Ins	G	101	63	164	93.18	164
132417	0	C	SNP	G	135	143	273	100	278	Arg346Gly (cgc/Ggc)	Rv0109	PE_PGRS1	PE-PGRS family protein PE_PGRS1
132577	0	C	SNP	T	152	141	287	100	293	Ala399Val (gct/gTt)	Rv0109	PE_PGRS1	PE-PGRS family protein PE_PGRS1
133839	0	C	SNP	T	112	105	215	100	217
135329	0	C	SNP	T	105	124	222	100	229	Pro460Pro (ccc/ccT)	Rv0111	-	transmembrane acyltransferase
139297	0	G	SNP	T	92	105	195	100	197	Gly262Val (ggc/gTc)	Rv0115	hddA	D-alpha-D-heptose-7-phosphate kinase HddA
141623	0	G	SNP	A	67	93	157	100	160	Asp142Asn (gat/Aat)	Rv0117	oxyS	oxidative stress response regulatory protein OxyS
143207	0	T	SNP	C	103	94	195	99.49	198	Ser224Gly (agc/Ggc)	Rv0118c	oxcA	oxalyl-CoA decarboxylase OxcA
146087	0	T	SNP	C	89	92	180	99.45	182	Asn562Ser (aat/aGt)	Rv0120c	fusA2	elongation factor G
146236	0	C	SNP	G	94	96	184	98.45	193	Ala512Ala (gcg/gcC)	Rv0120c	fusA2	elongation factor G
147262	0	G	SNP	T	93	112	204	99.51	206	Asp170Glu (gac/gaA)	Rv0120c	fusA2	elongation factor G
154283	0	T	SNP	C	102	84	184	100	186	Ser18Pro (tcg/Ccg)	Rv0127	mak	maltokinase
162152	0	T	Del	GAP	75	81	150	95.12	164		Rv0134	ephF	epoxide hydrolase EphF
163705	0	C	SNP	T	92	87	172	100	179	Pro114Ser (cct/Tct)	Rv0136	cyp138	cytochrome P450 Cyp138
163706	0	C	SNP	T	88	86	172	100	174	Pro114Leu (cct/cTt)	Rv0136	cyp138	cytochrome P450 Cyp138
166565	0	A	SNP	G	112	79	183	99.48	192	Ile247Val (atc/Gtc)	Rv0139	-	oxidoreductase
177857	0	G	SNP	A	94	103	197	100	197	Leu485Leu (ctg/Ttg)	Rv0151c	PE1	PE family protein PE1
182824	0	G	SNP	A	110	101	208	100	211	Ile125Ile (atc/atT)	Rv0154c	fadE2	acyl-CoA dehydrogenase FadE2
183091	0	C	SNP	G	112	106	213	100	218	Pro36Pro (ccg/ccC)	Rv0154c	fadE2	acyl-CoA dehydrogenase FadE2
188800	0	T	SNP	C	97	103	200	100	200	Thr14Ala (acg/Gcg)	Rv0159c	PE3	PE family protein PE3
190816	0	A	SNP	C	99	90	187	98.95	191	Ser70Ser (tca/tcC)	Rv0161	-	oxidoreductase
194305	1	C	Ins	G	75	80	155	95.09	155		Rv0165c	mce1R	transcriptional regulator Mce1R
194305	2	C	Ins	G	74	80	154	94.48	154		Rv0165c	mce1R	transcriptional regulator Mce1R
194681	0	G	SNP	C	97	80	173	100	177	Leu45Leu (ctc/ctG)	Rv0165c	mce1R	transcriptional regulator Mce1R
195682	0	C	SNP	G	84	78	161	99.39	163	Val230Val (gtc/gtG)	Rv0166	fadD5	fatty-acid--CoA ligase FadD5
196642	0	C	SNP	T	82	96	175	100	178	Asn550Asn (aac/aaT)	Rv0166	fadD5	fatty-acid--CoA ligase FadD5
199470	0	T	SNP	G	74	95	168	99.41	170	Ser313Ala (tcc/Gcc)	Rv0169	mce1A	Mce family protein Mce1A
203038	0	T	SNP	C	86	89	173	99.43	176	Ile188Thr (atc/aCc)	Rv0172	mce1D	Mce family protein Mce1D
204094	0	G	SNP	T	93	107	200	100	200	Val10Val (gtg/gtT)	Rv0173	lprK	Mce family lipoprotein LprK
206339	0	T	SNP	C	100	94	193	99.49	195	Leu370Pro (ctg/cCg)	Rv0174	mce1F	Mce family protein Mce1F
206481	0	C	SNP	G	103	75	176	95.7	186	Pro417Pro (ccc/ccG)	Rv0174	mce1F	Mce family protein Mce1F
206484	0	G	SNP	T	98	89	182	95.41	196	Gly418Gly (ggg/ggT)	Rv0174	mce1F	Mce family protein Mce1F
208590	0	A	SNP	C	100	91	188	99.48	192	Arg58Arg (cga/cgC)	Rv0177	-	Mce associated protein
213147	0	C	SNP	A	83	105	187	99.47	189	Asp332Tyr (gac/Tac)	Rv0182c	sigG	ECF RNA polymerase sigma factor SigG
213281	0	C	SNP	T	93	91	179	98.92	186	Gly287Asp (ggc/gAc)	Rv0182c	sigG	ECF RNA polymerase sigma factor SigG
215977	0	C	SNP	T	97	100	191	98.5	200	Ala88Val (gcg/gTg)	Rv0185	-	hypothetical protein
217201	0	T	SNP	C	112	95	202	99.52	208	Asn311Asn (aat/aaC)	Rv0186	bglS	beta-glucosidase BglS
222925	0	G	SNP	A	118	113	226	98.3	235	Ala213Thr (gct/Act)	Rv0191	-	MFS-type transporter
223942	0	T	SNP	C	113	138	249	100	251	Ser127Pro (tcg/Ccg)	Rv0192	-	hypothetical protein
225323	0	T	SNP	C	85	98	181	100	183	Lys417Glu (aag/Gag)	Rv0193c	-	hypothetical protein
227098	0	T	SNP	C	104	94	196	99.5	199	Met74Thr (atg/aCg)	Rv0194	-	multidrug ABC transporter ATPase/permease
230170	0	C	SNP	T	98	72	169	100	170	Pro1098Leu (ccc/cTc)	Rv0194	-	multidrug ABC transporter ATPase/permease
230576	1	G	Ins	T	80	110	190	97.44	190
231114	0	C	SNP	G	72	98	167	100	170	Ala72Ala (gcc/gcG)	Rv0195	-	two component transcriptional regulator
234477	0	T	SNP	G	69	69	137	100	138	Tyr749_ (tat/taG)	Rv0197	-	oxidoreductase
234496	1	C	Ins	G	74	64	138	95.83	138		Rv0197	-	oxidoreductase
234496	2	C	Ins	T	73	64	137	95.14	137		Rv0197	-	oxidoreductase
249522	0	T	SNP	C	100	111	205	99.53	212	Val162Ala (gtg/gCg)	Rv0209	-	hypothetical protein
251575	0	G	SNP	A	77	91	161	100	168	Ala486Thr (gcg/Acg)	Rv0210	-	hypothetical protein
256887	0	A	SNP	G	89	87	173	99.44	177	Tyr275Cys (tac/tGc)	Rv0214	fadD4	fatty-acid--CoA ligase FadD4
261869	0	T	SNP	C	122	122	239	99.59	245	Cys316Arg (tgt/Cgt)	Rv0218	-	transmembrane protein
262268	0	A	SNP	T	109	121	226	100	230	Ala5Ala (gca/gcT)	Rv0219	-	transmembrane protein
264129	0	G	SNP	A	84	100	182	99.46	185	Met21Ile (atg/atA)	Rv0221	-	diacyglycerol O-acyltransferase
265554	0	A	SNP	C	88	86	173	100	174	Val16Val (gta/gtC)	Rv0222	echA1	enoyl-CoA hydratase EchA1
267751	0	G	SNP	C	92	101	190	98.97	195	Ala5Gly (gcc/gGc)	Rv0223c	-	aldehyde dehydrogenase
270430	0	G	SNP	C	105	102	206	100	207	Pro379Ala (cct/Gct)	Rv0226c	-	transmembrane protein
278021	0	T	SNP	C	85	100	182	99.46	186	Arg41Arg (cgt/cgC)	Rv0232	-	transcriptional regulator
278681	0	C	SNP	G	94	77	171	100	171	His33Asp (cat/Gat)	Rv0233	nrdB	ribonucleoside-diphosphate reductase subunit beta NrdB
282892	0	C	SNP	T	118	99	212	100	217	Thr1320Thr (acg/acA)	Rv0236c	aftD	alpha-(1->3)-arabinofuranosyltransferase
283610	0	G	SNP	A	98	123	213	99.55	222	Ala1081Val (gcc/gTc)	Rv0236c	aftD	alpha-(1->3)-arabinofuranosyltransferase
283614	0	T	SNP	C	98	121	214	100	219	Ser1080Gly (agc/Ggc)	Rv0236c	aftD	alpha-(1->3)-arabinofuranosyltransferase
285772	0	A	SNP	C	123	132	252	100	255	Pro360Pro (cct/ccG)	Rv0236c	aftD	alpha-(1->3)-arabinofuranosyltransferase
285871	0	A	SNP	G	131	118	245	100	249	Val327Val (gtt/gtC)	Rv0236c	aftD	alpha-(1->3)-arabinofuranosyltransferase
288260	0	C	SNP	T	79	93	169	99.42	173	Leu359Leu (ctg/Ttg)	Rv0237	lpqI	lipoprotein LpqI
293628	1	A	Ins	C	87	72	159	91.91	159
295731	0	T	SNP	C	93	90	182	100	183
296312	0	C	SNP	T	99	85	184	99.46	185	Ser103Phe (tcc/tTc)	Rv0245	-	oxidoreductase
304923	0	A	SNP	G	104	96	197	99.01	202	Lys686Lys (aaa/aaG)	Rv0252	nirB	nitrite reductase large subunit NirB
305188	0	G	SNP	T	99	110	206	99.52	210	Val775Leu (gtg/Ttg)	Rv0252	nirB	nitrite reductase large subunit NirB
310973	0	G	SNP	A	113	87	196	100	200	Ala182Val (gcg/gTg)	Rv0259c	-	hypothetical protein
311613	0	G	SNP	T	95	99	193	100	194	Val349Val (gtc/gtA)	Rv0260c	-	transcriptional regulator
311889	0	C	SNP	T	98	99	192	98.5	200	Thr257Thr (acg/acA)	Rv0260c	-	transcriptional regulator
325505	0	T	SNP	C	92	91	179	100	183	Val313Val (gtt/gtC)	Rv0270	fadD2	fatty-acid--CoA ligase FadD2
333892	0	G	SNP	C	113	92	201	99.51	206	Arg807Gly (cgc/Ggc)	Rv0278c	-	PE-PGRS family protein PE_PGRS3
335906	0	T	SNP	C	39	64	102	80.47	128	Leu135Leu (tta/ttG)	Rv0278c	-	PE-PGRS family protein PE_PGRS3
335919	0	T	SNP	G	36	57	93	82.3	113	Asp131Ala (gac/gCc)	Rv0278c	-	PE-PGRS family protein PE_PGRS3
335920	0	C	SNP	G	37	58	94	82.61	115	Asp131His (gac/Cac)	Rv0278c	-	PE-PGRS family protein PE_PGRS3
335922	0	C	SNP	G	37	57	94	82.46	114	Gly130Ala (ggg/gCg)	Rv0278c	-	PE-PGRS family protein PE_PGRS3
335927	0	A	SNP	G	39	57	96	83.48	115	Asn128Asn (aat/aaC)	Rv0278c	-	PE-PGRS family protein PE_PGRS3
335929	0	T	SNP	C	39	58	96	83.62	116	Asn128Asp (aat/Gat)	Rv0278c	-	PE-PGRS family protein PE_PGRS3
335971	0	A	SNP	G	70	103	171	99.43	174	Leu114Leu (ttg/Ctg)	Rv0278c	-	PE-PGRS family protein PE_PGRS3
336005	0	G	SNP	A	88	91	177	98.9	181	Ile102Ile (atc/atT)	Rv0278c	-	PE-PGRS family protein PE_PGRS3
336050	0	A	SNP	G	78	71	147	98.68	151	Tyr87Tyr (tat/taC)	Rv0278c	-	PE-PGRS family protein PE_PGRS3
336053	0	G	SNP	C	76	69	143	98.64	147	Ala86Ala (gcc/gcG)	Rv0278c	-	PE-PGRS family protein PE_PGRS3
336074	0	T	SNP	C	65	57	122	98.39	124	Ala79Ala (gca/gcG)	Rv0278c	-	PE-PGRS family protein PE_PGRS3
336081	0	A	SNP	G	62	52	114	98.28	116	Val77Ala (gtg/gCg)	Rv0278c	-	PE-PGRS family protein PE_PGRS3
336082	0	C	SNP	T	60	51	109	98.23	113	Val77Met (gtg/Atg)	Rv0278c	-	PE-PGRS family protein PE_PGRS3
336113	0	G	SNP	A	37	29	65	100	66	Ser66Ser (agc/agT)	Rv0278c	-	PE-PGRS family protein PE_PGRS3
336140	0	G	SNP	C	15	14	28	100	29	Ala57Ala (gcc/gcG)	Rv0278c	-	PE-PGRS family protein PE_PGRS3
336257	0	C	SNP	T	8	5	13	100	13	Leu18Leu (ttg/ttA)	Rv0278c	-	PE-PGRS family protein PE_PGRS3
336323	0	A	SNP	G	19	7	26	100	26
336325	0	T	SNP	C	19	7	26	100	26
336326	0	A	SNP	G	19	7	26	100	26
336327	0	C	SNP	G	19	6	25	100	25
336332	0	G	SNP	C	19	7	26	100	26
336344	0	A	SNP	G	18	7	25	100	25
336345	0	T	SNP	C	19	7	26	100	26
336353	0	C	SNP	T	19	7	26	100	26
336356	1	G	Ins	C	18	7	25	100	25
336356	2	G	Ins	C	18	7	25	100	25
336356	3	G	Ins	T	18	7	25	100	25
336356	4	G	Ins	C	18	7	25	100	25
336356	5	G	Ins	C	18	7	25	100	25
336356	6	G	Ins	C	18	7	25	100	25
336356	7	G	Ins	C	18	7	25	100	25
336358	0	A	Del	GAP	19	7	26	100	26
336359	0	A	Del	GAP	19	7	26	100	26
336360	0	C	Del	GAP	19	7	26	100	26
336369	0	C	SNP	T	25	9	34	100	34
336370	0	A	SNP	G	25	10	35	100	35
336380	0	A	SNP	T	56	41	97	100	97
336400	0	C	SNP	G	56	43	98	100	99
336403	0	C	SNP	G	54	42	96	100	96
336405	0	A	SNP	G	55	42	96	100	97
336504	0	G	SNP	T	62	75	133	100	137
336535	0	T	SNP	G	57	69	125	100	126
336537	0	T	SNP	G	57	68	123	100	125
336540	0	G	SNP	T	57	68	124	100	125
336546	0	T	SNP	G	58	69	127	100	127
336557	1	C	Ins	T	52	53	105	85.37	105
336560	0	T	SNP	C	50	53	103	100	103	_838_ (taa/taG)	Rv0279c	PE_PGRS4	PE-PGRS family protein PE_PGRS4
336562	1	A	Ins	T	52	54	106	97.25	106		Rv0279c	PE_PGRS4	PE-PGRS family protein PE_PGRS4
336562	2	A	Ins	G	52	54	106	97.25	106		Rv0279c	PE_PGRS4	PE-PGRS family protein PE_PGRS4
336562	3	A	Ins	G	52	54	106	97.25	106		Rv0279c	PE_PGRS4	PE-PGRS family protein PE_PGRS4
336590	0	G	SNP	C	64	69	132	100	133	Ile828Met (atc/atG)	Rv0279c	PE_PGRS4	PE-PGRS family protein PE_PGRS4
336592	0	T	SNP	G	60	67	126	100	127	Ile828Leu (atc/Ctc)	Rv0279c	PE_PGRS4	PE-PGRS family protein PE_PGRS4
336611	0	G	SNP	C	55	63	116	99.16	119	Ala821Ala (gcc/gcG)	Rv0279c	PE_PGRS4	PE-PGRS family protein PE_PGRS4
336617	0	G	SNP	C	54	63	115	99.15	118	Pro819Pro (ccc/ccG)	Rv0279c	PE_PGRS4	PE-PGRS family protein PE_PGRS4
336620	0	T	SNP	C	52	59	109	100	111	Thr818Thr (aca/acG)	Rv0279c	PE_PGRS4	PE-PGRS family protein PE_PGRS4
336728	0	G	SNP	A	30	35	62	89.04	73	Gly782Gly (ggc/ggT)	Rv0279c	PE_PGRS4	PE-PGRS family protein PE_PGRS4
338844	0	A	SNP	G	165	128	292	99.32	295	Val77Ala (gtg/gCg)	Rv0279c	PE_PGRS4	PE-PGRS family protein PE_PGRS4
338845	0	C	SNP	T	164	128	287	99.66	293	Val77Met (gtg/Atg)	Rv0279c	PE_PGRS4	PE-PGRS family protein PE_PGRS4
340132	0	G	SNP	A	89	113	200	99.51	203	Glu257Lys (gaa/Aaa)	Rv0280	PPE3	PPE family protein PPE3
340372	0	T	SNP	C	43	105	147	99.33	149	Ser337Pro (tcg/Ccg)	Rv0280	PPE3	PPE family protein PPE3
342146	0	A	SNP	C	80	111	188	98.96	193	Glu6Ala (gaa/gCa)	Rv0282	eccA3	ESX-3 secretion system protein EccA
346275	0	C	SNP	G	92	79	168	100	171	Pro214Arg (ccg/cGg)	Rv0284	eccC3	ESX-3 secretion system protein EccC3
353309	0	G	SNP	A	107	88	191	100	195	Ser76Asn (agc/aAc)	Rv0290	eccD3	ESX-3 secretion system protein EccD
353365	0	G	SNP	A	108	103	210	99.53	212	Ala95Thr (gcc/Acc)	Rv0290	eccD3	ESX-3 secretion system protein EccD
356528	0	A	SNP	G	115	99	211	99.53	215	Asn217Asp (aat/Gat)	Rv0292	eccE3	ESX-3 secretion system protein EccE
361720	0	C	SNP	T	148	139	282	100	287	Ala129Ala (gcc/gcT)	Rv0297	PE_PGRS5	PE-PGRS family protein PE_PGRS5
363464	0	G	SNP	A	103	111	211	100	214	Arg71Arg (cgg/cgA)	Rv0298	-	antitoxin
364854	0	C	SNP	G	106	92	196	100	198	His84Asp (cat/Gat)	Rv0302	-	transcriptional regulator
367244	0	G	SNP	A	95	81	171	98.88	178	Leu1841Leu (ctg/Ttg)	Rv0304c	PPE5	PPE family protein PPE5
368101	0	A	Del	GAP	71	61	133	75	176		Rv0304c	PPE5	PPE family protein PPE5
372913	0	A	SNP	C	100	80	180	99.45	181	Gly933Gly (ggt/ggG)	Rv0305c	PPE6	PPE family protein PPE6
373283	0	A	Del	GAP	92	93	182	97.88	189		Rv0305c	PPE6	PPE family protein PPE6
374353	0	A	SNP	G	106	104	204	99.53	211	Arg453Arg (cgt/cgC)	Rv0305c	PPE6	PPE family protein PPE6
376774	0	T	SNP	C	89	81	159	99.42	171	Ala94Ala (gca/gcG)	Rv0307c	-	hypothetical protein
377014	0	C	SNP	T	85	106	186	100	191	Leu14Leu (ctg/ctA)	Rv0307c	-	hypothetical protein
379528	0	G	SNP	T	86	93	174	98.35	182	Glu119Asp (gag/gaT)	Rv0311	-	hypothetical protein
383716	0	C	SNP	T	108	126	229	100	234	Pro39Ser (ccg/Tcg)	Rv0315	-	beta-1,3-glucanase
384380	0	A	SNP	C	102	129	227	99.57	232	Lys260Thr (aag/aCg)	Rv0315	-	beta-1,3-glucanase
386432	0	C	SNP	G	103	81	183	100	184	Gly223Ala (ggg/gCg)	Rv0318c	-	integral membrane protein
390828	0	T	SNP	C	91	98	187	100	189	Ser142Gly (agt/Ggt)	Rv0323c	-	hypothetical protein
391853	0	A	SNP	G	85	107	190	99.48	193	Thr168Ala (act/Gct)	Rv0324	-	transcriptional regulator
392261	0	T	SNP	C	90	86	168	100	176	_75Gln (tag/Cag)	Rv0325	-	hypothetical protein
396199	0	T	SNP	C	91	95	182	99.47	187
401318	0	A	SNP	G	103	129	224	99.15	234	Tyr376Cys (tac/tGc)	Rv0336	-	hypothetical protein
403980	0	G	SNP	A	79	103	178	100	182	Ala621Val (gcc/gTc)	Rv0338c	-	iron-sulfur-binding reductase
404326	0	T	SNP	C	94	105	197	100	199	Arg506Gly (agg/Ggg)	Rv0338c	-	iron-sulfur-binding reductase
414486	0	C	SNP	T	109	98	203	100	207	Glu152Glu (gag/gaA)	Rv0344c	lpqJ	lipoprotein LpqJ
420008	0	A	SNP	G	104	85	184	100	189	Ala58Ala (gca/gcG)	Rv0350	dnaK	chaperone protein DnaK
424320	1	T	Ins	C	105	74	179	95.72	180		Rv0354c	PPE7	PPE family protein PPE7
424981	0	G	SNP	A	103	77	175	97.83	184	Pro3233Pro (ccc/ccT)	Rv0355c	PPE8	PPE family protein PPE8
428698	0	C	SNP	T	123	105	226	99.56	229	Ala1994Ala (gcg/gcA)	Rv0355c	PPE8	PPE family protein PPE8
431861	0	C	SNP	T	67	83	147	98.68	152	Gly940Asp (ggc/gAc)	Rv0355c	PPE8	PPE family protein PPE8
432536	0	C	SNP	T	103	88	188	98.96	193	Gly715Asp (ggt/gAt)	Rv0355c	PPE8	PPE family protein PPE8
438543	0	G	SNP	C	85	119	203	98.55	207	Thr66Ser (acc/aGc)	Rv0360c	-	hypothetical protein
441823	0	C	SNP	T	95	91	185	100	186	Glu159Glu (gag/gaA)	Rv0363c	fba	fructose-bisphosphate aldolase
445780	0	C	SNP	T	108	95	201	100	203	Arg249His (cgt/cAt)	Rv0368c	-	hypothetical protein
454295	0	T	SNP	C	90	105	191	100	195	Pro26Pro (cca/ccG)	Rv0376c	-	hypothetical protein
454333	0	T	SNP	G	84	104	185	100	188	Thr14Pro (acg/Ccg)	Rv0376c	-	hypothetical protein
456594	0	T	SNP	C	91	108	196	99	201	Met76Val (atg/Gtg)	Rv0380c	-	RNA methyltransferase
457452	0	T	SNP	G	94	94	185	100	188	Thr124Thr (aca/acC)	Rv0381c	-	hypothetical protein
459399	0	A	SNP	C	86	74	157	100	160
460413	0	C	SNP	T	111	80	190	100	191	Lys530Lys (aag/aaA)	Rv0384c	clpB	chaperone protein ClpB
465300	0	C	SNP	T	109	95	203	99.51	205	Phe630Phe (ttc/ttT)	Rv0386	-	transcriptional regulator
467497	1	C	Ins	G	113	123	236	93.28	237
467508	1	C	Ins	G	116	121	237	96.73	237
467516	0	G	SNP	C	122	116	238	99.58	239
467526	0	C	SNP	G	117	112	228	100	229
467546	0	G	SNP	C	113	123	232	99.58	237
467557	0	A	SNP	C	111	121	227	99.57	233
467564	0	A	SNP	C	113	126	236	100	239
467585	0	G	SNP	C	97	133	229	100	230
467590	0	T	SNP	C	96	122	216	100	218
467621	0	T	SNP	G	103	113	210	100	216
467638	0	G	SNP	T	110	99	204	99.52	210
469538	0	C	SNP	G	116	100	211	100	216	Arg402Gly (cgc/Ggc)	Rv0389	purT	phosphoribosylglycinamide formyltransferase PurT
475178	0	T	SNP	C	97	98	193	100	195	Val80Ala (gtc/gCc)	Rv0395	-	hypothetical protein
477234	0	T	SNP	G	103	118	221	99.55	222	Glu29Asp (gaa/gaC)	Rv0398c	-	hypothetical protein
483935	0	T	SNP	G	83	89	170	100	172
484005	0	G	SNP	T	90	101	190	99.48	192	Arg10Leu (cgt/cTt)	Rv0404	fadD30	long-chain-fatty-acid--AMP ligase FadD30
484596	0	C	SNP	T	94	95	188	99.47	190	Pro207Leu (ccg/cTg)	Rv0404	fadD30	long-chain-fatty-acid--AMP ligase FadD30
485811	0	A	Del	GAP	79	80	157	98.15	162		Rv0405	pks6	membrane bound polyketide synthase
489935	0	G	SNP	C	85	74	154	98.76	161	Thr257Thr (acc/acG)	Rv0406c	-	beta lactamase-like protein
491742	0	T	SNP	C	96	81	176	99.44	178	Phe320Phe (ttt/ttC)	Rv0407	fgd1	F420-dependent glucose-6-phosphate dehydrogenase		phylo (not Euro-American, M. africanum, M. bovis, M. canettii, M. caprae, M. microti, M. pinipedii, Beijing, Delhi/CAS, EAI)
492150	0	G	SNP	C	101	89	188	100	190	Gly122Ala (ggc/gCc)	Rv0408	pta	phosphate acetyltransferase
494977	0	G	SNP	A	102	85	182	99.47	188	Cys376Tyr (tgc/tAc)	Rv0409	ackA	acetate kinase
496281	0	C	SNP	A	116	102	215	99.09	220	Arg345Leu (cgc/cTc)	Rv0410c	pknG	serine/threonine-protein kinase PknG
497491	0	G	SNP	A	95	101	189	99.49	197	Asp270Asp (gac/gaT)	Rv0411c	glnH	glutamine-binding lipoprotein GlnH		phylo (2)
498531	0	A	SNP	G	97	108	204	100	205	Ala363Ala (gct/gcC)	Rv0412c	-	membrane protein
498557	0	C	SNP	A	99	116	213	100	215	Asp355Tyr (gac/Tac)	Rv0412c	-	membrane protein
501527	0	C	SNP	T	113	107	218	99.55	221	Ala127Val (gcc/gTc)	Rv0415	thiO	thiamine biosynthesis oxidoreductase ThiO
502589	0	C	SNP	G	93	101	189	100	194	Ser75Cys (tcc/tGc)	Rv0417	thiG	thiazole synthase
503354	0	G	SNP	C	94	102	194	100	196
505974	0	G	SNP	A	101	115	211	100	216	Ala297Thr (gcg/Acg)	Rv0419	lpqM	lipoprotein peptidase LpqM
506622	0	A	Del	GAP	90	101	187	95.02	201		Rv0420c	-	transmembrane protein
507029	0	C	Del	GAP	84	84	164	93.33	180
513257	0	T	SNP	C	123	115	232	100	238	Met689Val (atg/Gtg)	Rv0425c	ctpH	metal cation transporting ATPase H
517358	0	T	SNP	C	86	96	179	99.45	183	Asp149Gly (gac/gGc)	Rv0428c	-	GCN5-like N-acetyltransferase
518987	0	C	SNP	T	112	104	215	100	216	Arg85Arg (cgc/cgT)	Rv0430	-	hypothetical protein
524891	0	C	SNP	A	118	114	230	100	232	Gly167Val (ggc/gTc)	Rv0436c	pssA	CDP-diacylglycerol--serineO-phosphatidyltransferase
533547	0	C	SNP	G	91	107	196	99	200	Glu81Asp (gag/gaC)	Rv0444c	rskA	anti-sigma-K factor RskA
541201	0	A	SNP	G	87	83	169	100	170	Leu97Leu (ctt/ctC)	Rv0450c	mmpL4	transmembrane transport protein MmpL4
542014	0	C	SNP	G	105	99	201	99.03	206
542514	0	C	SNP	G	94	72	163	100	166	His125Asp (cat/Gat)	Rv0452	-	transcriptional regulator
542956	0	T	SNP	C	84	80	162	100	164
544895	0	G	SNP	A	105	101	206	99.52	207
546357	0	A	SNP	G	102	87	187	100	189	Thr149Thr (act/acC)	Rv0456c	echA2	enoyl-CoA hydratase EchA2
549363	0	C	SNP	G	102	122	221	99.12	226	Arg82Pro (cgc/cCc)	Rv0457c	-	peptidase
551525	0	A	SNP	C	89	81	165	100	170	Arg110Arg (aga/Cga)	Rv0459	-	hypothetical protein
555366	0	C	SNP	T	99	86	183	98.93	187	Arg314Gln (cgg/cAg)	Rv0465c	-	HTH-type transcriptional regulator
555991	0	A	SNP	G	111	89	197	99.5	201	Cys106Arg (tgc/Cgc)	Rv0465c	-	HTH-type transcriptional regulator
561776	0	C	SNP	T	108	84	191	99.48	193
561777	0	C	SNP	T	105	83	187	99.47	189
565655	0	A	SNP	G	79	112	188	100	191
572591	0	C	SNP	T	96	96	188	100	192	Asp294Asp (gac/gaT)	Rv0483	lprQ	lipoprotein LprQ
573262	0	A	SNP	G	97	95	190	100	192	Gly180Gly (ggt/ggC)	Rv0484c	-	short-chain type oxidoreductase
575907	0	C	SNP	T	97	91	183	99.47	189	Ala187Val (gca/gTa)	Rv0486	mshA	D-inositol 3-phosphate glycosyltransferase		phylo (Beijing)	ethionamide (ETH)
580772	0	T	SNP	A	50	58	105	96.43	112
580774	0	G	Del	GAP	50	57	108	92.24	116
580775	0	G	Del	GAP	50	57	108	97.27	110
580776	0	G	Del	GAP	50	57	108	94.69	113
580777	0	G	Del	GAP	50	57	108	96.4	111
580778	0	C	Del	GAP	50	57	108	96.4	111
580779	0	A	Del	GAP	50	57	108	97.27	110
580780	0	C	Del	GAP	50	57	108	93.86	114
580781	0	C	Del	GAP	50	57	108	96.4	111
580782	0	A	Del	GAP	50	57	108	96.4	111
580783	0	C	Del	GAP	50	57	108	95.54	112
580784	0	C	Del	GAP	50	57	108	97.27	110
580785	0	C	Del	GAP	50	57	108	97.27	110
580786	0	G	Del	GAP	50	57	108	95.54	112
580787	0	C	Del	GAP	50	57	108	97.27	110
580788	0	T	Del	GAP	50	57	108	96.4	111
580789	0	T	Del	GAP	50	57	108	97.27	110
580790	0	G	Del	GAP	50	57	108	95.54	112
580791	0	C	Del	GAP	50	57	108	98.17	109
580792	0	G	Del	GAP	50	57	108	95.54	112
580793	0	G	Del	GAP	50	57	108	96.4	111
580794	0	G	Del	GAP	50	57	108	95.54	112
580795	0	G	Del	GAP	50	57	108	95.54	112
580796	0	G	Del	GAP	50	57	108	95.54	112
580797	0	A	Del	GAP	50	57	108	98.17	109
583171	0	A	SNP	C	115	119	231	98.73	237	Ser70Ala (tcg/Gcg)	Rv0492c	-	GMC-type oxidoreductase
584171	0	T	SNP	C	93	92	182	100	185	Ser174Gly (agt/Ggt)	Rv0493c	-	hypothetical protein
590436	0	T	SNP	C	106	111	215	100	217	Ala118Ala (gct/gcC)	Rv0500	proC	pyrroline-5-carboxylate reductase
597816	0	A	SNP	G	96	80	174	99.44	177	Ala206Ala (gca/gcG)	Rv0507	mmpL2	transmembrane transport protein MmpL2
598475	0	G	SNP	A	93	98	188	100	191	Arg426His (cgc/cAc)	Rv0507	mmpL2	transmembrane transport protein MmpL2
599868	0	A	SNP	G	82	70	150	100	152	Arg890Arg (cga/cgG)	Rv0507	mmpL2	transmembrane transport protein MmpL2
605150	0	G	SNP	A	93	107	196	99.5	201	Arg183Arg (cgg/cgA)	Rv0512	hemB	delta-aminolevulinic acid dehydratase
607677	0	A	SNP	G	117	104	216	99.55	222	Tyr376Cys (tac/tGc)	Rv0515	-	hypothetical protein
610120	0	T	SNP	G	116	116	228	100	232
611048	0	T	SNP	G	87	118	201	99.03	207
620625	0	A	SNP	G	95	87	180	100	182	Ile245Met (ata/atG)	Rv0529	ccsA	cytochrome C-type biogenesis protein CcsA
621598	0	C	SNP	T	74	103	174	100	177	Pro231Leu (ccc/cTc)	Rv0530	-	hypothetical protein
623472	0	A	SNP	G	106	80	186	100	186	Asp227Gly (gac/gGc)	Rv0532	PE_PGRS6	PE-PGRS family protein PE_PGRS6
623508	0	C	SNP	G	102	89	190	100	191	Ala239Gly (gcc/gGc)	Rv0532	PE_PGRS6	PE-PGRS family protein PE_PGRS6
623559	0	A	Del	GAP	87	69	144	89.14	175		Rv0532	PE_PGRS6	PE-PGRS family protein PE_PGRS6
623560	0	C	Del	GAP	87	69	144	90.17	173		Rv0532	PE_PGRS6	PE-PGRS family protein PE_PGRS6
623561	0	G	Del	GAP	87	69	144	89.66	174		Rv0532	PE_PGRS6	PE-PGRS family protein PE_PGRS6
623562	0	G	Del	GAP	87	69	144	91.23	171		Rv0532	PE_PGRS6	PE-PGRS family protein PE_PGRS6
623563	0	C	Del	GAP	87	69	144	93.98	166		Rv0532	PE_PGRS6	PE-PGRS family protein PE_PGRS6
623564	0	G	Del	GAP	87	69	144	93.41	167		Rv0532	PE_PGRS6	PE-PGRS family protein PE_PGRS6
623565	0	G	Del	GAP	87	69	144	93.98	166		Rv0532	PE_PGRS6	PE-PGRS family protein PE_PGRS6
623566	0	C	Del	GAP	87	69	144	95.71	163		Rv0532	PE_PGRS6	PE-PGRS family protein PE_PGRS6
623567	0	G	Del	GAP	87	68	144	96.27	161		Rv0532	PE_PGRS6	PE-PGRS family protein PE_PGRS6
627485	0	G	SNP	A	99	127	224	99.56	227	Val80Ile (gtc/Atc)	Rv0536	galE3	UDP-glucose 4-epimerase GalE
628864	0	T	SNP	C	105	110	213	100	215	Thr290Ala (acc/Gcc)	Rv0537c	-	integral membrane protein
630722	0	G	SNP	C	106	122	225	100	228	Arg228Pro (cgg/cCg)	Rv0538	-	membrane protein
637319	0	G	SNP	A	97	80	175	100	177	Pro49Ser (cct/Tct)	Rv0545c	pitA	low-affinity inorganic phosphate transporter
640954	0	A	SNP	G	93	106	198	100	199
648002	0	T	SNP	G	94	99	188	100	193	Leu15Arg (ctc/cGc)	Rv0556	-	transmembrane protein
648856	0	T	SNP	C	92	98	186	99.48	191	Gly107Gly (ggt/ggC)	Rv0557	mgtA	GDP-mannose-dependent alpha-mannosyltransferase		phylo (not Euro-American, M. africanum, M. bovis, M. canettii, M. caprae, M. microti, M. pinipedii, Beijing, Delhi/CAS, EAI)
655986	0	T	SNP	G	99	99	191	99.5	199
657081	0	C	SNP	T	86	89	168	100	175	Val130Val (gtg/gtA)	Rv0565c	-	monooxygenase
657142	0	C	SNP	T	83	92	173	100	175	Arg110His (cgc/cAc)	Rv0565c	-	monooxygenase
659341	0	T	SNP	C	91	75	163	100	166
662911	0	T	SNP	C	109	106	213	99.54	216	Ala539Ala (gct/gcC)	Rv0570	nrdZ	vitamin B12-dependent ribonucleoside-diphosphate reductase
665293	0	A	SNP	G	96	97	189	100	193	Phe31Leu (ttc/Ctc)	Rv0572c	-	hypothetical protein
669033	0	T	SNP	A	111	93	199	99.51	205	Asp238Val (gac/gTc)	Rv0575c	-	oxidoreductase
669398	0	T	SNP	C	87	101	188	99.47	189	Gln116Gln (caa/caG)	Rv0575c	-	oxidoreductase
670545	0	G	SNP	A	104	97	195	100	201	Arg233His (cgc/cAc)	Rv0576	-	transcriptional regulator
672491	0	C	SNP	G	97	111	204	99.52	209	Gly1142Gly (ggg/ggC)	Rv0578c	PE_PGRS7	PE-PGRS family protein PE_PGRS7
672513	0	C	Del	GAP	64	84	149	76.29	194		Rv0578c	PE_PGRS7	PE-PGRS family protein PE_PGRS7
672514	0	C	Del	GAP	64	84	149	76.29	194		Rv0578c	PE_PGRS7	PE-PGRS family protein PE_PGRS7
672515	0	G	Del	GAP	64	84	149	76.29	194		Rv0578c	PE_PGRS7	PE-PGRS family protein PE_PGRS7
672516	0	G	Del	GAP	64	84	149	80	185		Rv0578c	PE_PGRS7	PE-PGRS family protein PE_PGRS7
672517	0	T	Del	GAP	64	84	149	80.43	184		Rv0578c	PE_PGRS7	PE-PGRS family protein PE_PGRS7
672518	0	G	Del	GAP	64	84	149	80.87	183		Rv0578c	PE_PGRS7	PE-PGRS family protein PE_PGRS7
672519	0	C	Del	GAP	64	84	149	81.32	182		Rv0578c	PE_PGRS7	PE-PGRS family protein PE_PGRS7
672520	0	C	Del	GAP	64	84	149	80.87	183		Rv0578c	PE_PGRS7	PE-PGRS family protein PE_PGRS7
672521	0	G	Del	GAP	64	84	149	81.32	182		Rv0578c	PE_PGRS7	PE-PGRS family protein PE_PGRS7
672721	1	T	Ins	G	68	70	138	76.24	138		Rv0578c	PE_PGRS7	PE-PGRS family protein PE_PGRS7
672721	2	T	Ins	C	68	70	138	76.24	138		Rv0578c	PE_PGRS7	PE-PGRS family protein PE_PGRS7
672721	3	T	Ins	C	68	70	138	76.24	138		Rv0578c	PE_PGRS7	PE-PGRS family protein PE_PGRS7
673238	0	A	SNP	G	85	106	188	100	191	His893His (cat/caC)	Rv0578c	PE_PGRS7	PE-PGRS family protein PE_PGRS7
673564	0	C	SNP	T	108	41	140	100	149	Ala785Thr (gcc/Acc)	Rv0578c	PE_PGRS7	PE-PGRS family protein PE_PGRS7
683829	0	C	SNP	T	109	86	193	99.49	196	Ala148Ala (gcg/gcA)	Rv0585c	-	integral membrane protein
685461	0	C	SNP	G	112	93	200	99.51	206	Ala111Ala (gcc/gcG)	Rv0587	yrbE2A	hypothetical protein
685608	0	T	SNP	C	92	98	182	100	190	Leu160Leu (ctt/ctC)	Rv0587	yrbE2A	hypothetical protein
686264	0	G	SNP	A	90	81	170	99.42	172	Ala113Thr (gcg/Acg)	Rv0588	-	hypothetical protein
686972	0	T	SNP	C	99	89	182	100	188	Phe51Ser (ttc/tCc)	Rv0589	mce2A	Mce family protein Mce2A
688792	1	T	Ins	G	87	83	170	94.97	170
690450	0	A	SNP	C	106	137	241	99.59	244	Ala464Ala (gca/gcC)	Rv0591	mce2C	Mce family protein Mce2C
690465	0	T	SNP	G	111	130	238	100	241	Leu469Leu (ctt/ctG)	Rv0591	mce2C	Mce family protein Mce2C
694531	0	A	SNP	G	97	114	210	100	211	Asn432Ser (aac/aGc)	Rv0594	mce2F	Mce family protein Mce2F
696917	0	G	SNP	T	79	86	160	99.4	166
698968	0	G	SNP	A	89	113	199	100	202	Gly9Gly (ggc/ggT)	Rv0601c	-	two component sensor kinase HK2
699840	0	A	SNP	C	123	103	224	98.69	229
707334	0	T	SNP	C	126	142	263	100	268	Thr728Ala (acc/Gcc)	Rv0613c	-	hypothetical protein
712693	0	A	SNP	G	109	104	208	100	213
713310	0	T	SNP	C	112	112	221	100	224	Cys199Arg (tgt/Cgt)	Rv0620	galK	galactokinase
721373	0	T	SNP	G	106	117	222	100	223	Glu120Asp (gaa/gaC)	Rv0629c	recD	exonuclease V subunit alpha RecD
725190	0	G	SNP	A	76	80	152	99.36	157	Phe1039Phe (ttc/ttT)	Rv0631c	recC	exonuclease V subunit gamma RecC
737709	0	G	SNP	A	87	88	173	99.43	176	His147His (cac/caT)	Rv0643c	mmaA3	methoxy mycolic acid synthase MmaA3
738522	0	T	SNP	G	74	87	159	99.38	162	Glu213Asp (gaa/gaC)	Rv0644c	mmaA2	cyclopropane mycolic acid synthase CmaA
754186	0	A	SNP	G	109	92	200	100	201	Leu75Pro (ctc/cCc)	Rv0658c	-	integral membrane protein
757139	0	C	SNP	A	86	113	196	99.5	200	Arg335Ser (cgc/Agc)	Rv0663	atsD	arylsulfatase AtsD
757182	0	A	SNP	G	81	115	194	100	196	Asp349Gly (gac/gGc)	Rv0663	atsD	arylsulfatase AtsD
761155	0	C	SNP	T	103	96	199	100	199	Ser450Leu (tcg/tTg)	Rv0667	rpoB	DNA-directed RNA polymerase subunit beta	rifampicin (RMP)		rifampicin (RMP)
763031	0	T	SNP	C	97	113	202	100	210	Ala1075Ala (gct/gcC)	Rv0667	rpoB	DNA-directed RNA polymerase subunit beta		phylo (4)	rifampicin (RMP)
764841	0	T	SNP	C	76	86	159	100	162	Ile491Thr (atc/aCc)	Rv0668	rpoC	DNA-directed RNA polymerase subunit beta'
766645	0	A	SNP	C	97	91	186	98.95	190	Glu1092Asp (gaa/gaC)	Rv0668	rpoC	DNA-directed RNA polymerase subunit beta'
767414	0	G	SNP	A	96	85	179	99.45	182
773497	0	C	SNP	A	116	105	218	99.55	222	Phe125Leu (ttc/ttA)	Rv0673	echA4	enoyl-CoA hydratase EchA4
775639	0	T	SNP	C	104	120	220	100	224	Ile948Val (att/Gtt)	Rv0676c	mmpL5	transmembrane transport protein MmpL5
776100	0	G	SNP	A	103	94	193	100	197	Thr794Ile (acc/aTc)	Rv0676c	mmpL5	transmembrane transport protein MmpL5
776182	0	C	SNP	T	128	103	225	99.14	233	Asp767Asn (gac/Aac)	Rv0676c	mmpL5	transmembrane transport protein MmpL5
779615	0	G	SNP	C	119	98	216	100	217	Asn142Lys (aac/aaG)	Rv0679c	-	hypothetical protein
781395	0	T	SNP	C	91	99	189	100	190							streptomycin (SM)
784092	0	C	SNP	T	105	84	187	99.47	190	Val536Val (gtc/gtT)	Rv0684	fusA1	elongation factor G
791249	0	C	SNP	T	96	74	169	99.42	171	Ala140Thr (gcc/Acc)	Rv0691c	-	mycofactocin biosynthesis transcriptional regulator MftR
797736	0	C	SNP	T	91	93	183	100	184	Leu268Leu (ctc/ctT)	Rv0697	-	dehydrogenase		phylo (2,2,1)
798355	0	G	SNP	C	84	95	178	98.9	181	Ala475Pro (gcc/Ccc)	Rv0697	-	dehydrogenase
799666	0	A	SNP	G	100	86	183	100	186	Asp13Gly (gac/gGc)	Rv0699	-	hypothetical protein
811753	0	C	SNP	T	99	82	180	100	181	His4His (cac/caT)	Rv0715	rplX	50S ribosomal protein L24
820483	0	G	SNP	T	100	102	195	99.51	203	Ala6Asp (gcc/gAc)	Rv0727c	fucA	L-fuculose phosphate aldolase FucA
820752	0	C	SNP	T	111	108	218	100	219	Arg242His (cgc/cAc)	Rv0728c	serA2	D-3-phosphoglycerate dehydrogenase SerA
830868	1	G	Ins	G	77	102	179	88.61	181		Rv0739	-	hypothetical protein
830868	2	G	Ins	C	78	103	181	89.6	181		Rv0739	-	hypothetical protein
835611	0	C	SNP	T	110	96	205	100	206	Thr153Met (acg/aTg)	Rv0745	-	hypothetical protein
836272	0	A	SNP	G	76	84	157	100	160	Glu191Gly (gag/gGg)	Rv0746	PE_PGRS9	PE-PGRS family protein PE_PGRS9
836291	0	A	SNP	G	81	82	154	100	163	Gly197Gly (gga/ggG)	Rv0746	PE_PGRS9	PE-PGRS family protein PE_PGRS9
836538	0	A	SNP	G	114	93	205	99.52	208	Asn280Asp (aac/Gac)	Rv0746	PE_PGRS9	PE-PGRS family protein PE_PGRS9
836658	0	A	SNP	G	135	98	229	100	233	Thr320Ala (acc/Gcc)	Rv0746	PE_PGRS9	PE-PGRS family protein PE_PGRS9
837033	0	A	SNP	G	45	111	152	100	156	Thr445Ala (acc/Gcc)	Rv0746	PE_PGRS9	PE-PGRS family protein PE_PGRS9
838990	0	C	SNP	G	48	87	126	90.6	149	Ala180Ala (gcc/gcG)	Rv0747	PE_PGRS10	PE-PGRS family protein PE_PGRS10
839123	0	A	SNP	G	66	35	97	100	101	Arg225Gly (agg/Ggg)	Rv0747	PE_PGRS10	PE-PGRS family protein PE_PGRS10
839129	0	C	SNP	G	64	38	97	100	102	Arg227Gly (cgc/Ggc)	Rv0747	PE_PGRS10	PE-PGRS family protein PE_PGRS10
839194	0	A	SNP	G	89	45	125	98.53	136	Thr248Thr (aca/acG)	Rv0747	PE_PGRS10	PE-PGRS family protein PE_PGRS10
839334	0	A	SNP	G	108	67	170	98.87	177	Lys295Arg (aaa/aGa)	Rv0747	PE_PGRS10	PE-PGRS family protein PE_PGRS10
839348	0	A	SNP	G	111	68	172	100	179	Ser300Gly (agc/Ggc)	Rv0747	PE_PGRS10	PE-PGRS family protein PE_PGRS10
839977	0	C	SNP	T	6	8	11	77.78	18	Gly509Gly (ggc/ggT)	Rv0747	PE_PGRS10	PE-PGRS family protein PE_PGRS10
839999	0	G	SNP	T	6	6	11	92.31	13	Ala517Ser (gcc/Tcc)	Rv0747	PE_PGRS10	PE-PGRS family protein PE_PGRS10
840003	0	C	SNP	G	8	12	20	100	20	Ala518Gly (gcc/gGc)	Rv0747	PE_PGRS10	PE-PGRS family protein PE_PGRS10
840016	0	G	SNP	A	9	11	19	90.91	22	Gly522Gly (ggg/ggA)	Rv0747	PE_PGRS10	PE-PGRS family protein PE_PGRS10
840017	0	G	SNP	A	8	12	20	90.91	22	Ala523Thr (gcc/Acc)	Rv0747	PE_PGRS10	PE-PGRS family protein PE_PGRS10
840018	0	C	SNP	G	11	13	24	96	25	Ala523Gly (gcc/gGc)	Rv0747	PE_PGRS10	PE-PGRS family protein PE_PGRS10
840195	0	G	Del	GAP	24	27	50	91.07	56		Rv0747	PE_PGRS10	PE-PGRS family protein PE_PGRS10
840196	0	G	Del	GAP	24	27	50	96.23	53		Rv0747	PE_PGRS10	PE-PGRS family protein PE_PGRS10
840197	0	G	Del	GAP	24	27	50	98.08	52		Rv0747	PE_PGRS10	PE-PGRS family protein PE_PGRS10
840198	0	G	Del	GAP	24	27	50	100	51		Rv0747	PE_PGRS10	PE-PGRS family protein PE_PGRS10
840199	0	A	Del	GAP	24	27	50	100	51		Rv0747	PE_PGRS10	PE-PGRS family protein PE_PGRS10
840200	0	A	Del	GAP	24	27	50	100	51		Rv0747	PE_PGRS10	PE-PGRS family protein PE_PGRS10
840201	0	G	Del	GAP	22	25	46	92.16	51		Rv0747	PE_PGRS10	PE-PGRS family protein PE_PGRS10
840202	0	C	Del	GAP	22	25	46	92.16	51		Rv0747	PE_PGRS10	PE-PGRS family protein PE_PGRS10
840203	0	A	Del	GAP	22	25	46	92.16	51		Rv0747	PE_PGRS10	PE-PGRS family protein PE_PGRS10
840204	0	C	Del	GAP	22	25	46	92.16	51		Rv0747	PE_PGRS10	PE-PGRS family protein PE_PGRS10
840205	0	C	Del	GAP	22	25	46	92.16	51		Rv0747	PE_PGRS10	PE-PGRS family protein PE_PGRS10
840206	0	C	Del	GAP	22	25	46	92.16	51		Rv0747	PE_PGRS10	PE-PGRS family protein PE_PGRS10
840207	0	T	Del	GAP	22	25	46	92.16	51		Rv0747	PE_PGRS10	PE-PGRS family protein PE_PGRS10
840208	0	C	Del	GAP	22	25	46	92.16	51		Rv0747	PE_PGRS10	PE-PGRS family protein PE_PGRS10
840209	0	G	Del	GAP	22	25	46	92.16	51		Rv0747	PE_PGRS10	PE-PGRS family protein PE_PGRS10
840210	0	C	Del	GAP	22	25	46	90.38	52		Rv0747	PE_PGRS10	PE-PGRS family protein PE_PGRS10
840213	0	G	Del	GAP	24	27	50	77.27	66		Rv0747	PE_PGRS10	PE-PGRS family protein PE_PGRS10
840496	0	C	SNP	G	70	70	136	85.89	163	Gly682Gly (ggc/ggG)	Rv0747	PE_PGRS10	PE-PGRS family protein PE_PGRS10
840794	0	A	SNP	G	97	83	175	99.45	181	Ser782Gly (agc/Ggc)	Rv0747	PE_PGRS10	PE-PGRS family protein PE_PGRS10
840795	0	G	SNP	C	95	80	173	99.43	176	Ser782Thr (agc/aCc)	Rv0747	PE_PGRS10	PE-PGRS family protein PE_PGRS10
841764	0	G	SNP	C	82	103	179	100	185	Thr37Thr (acc/acG)	Rv0749A	-	hypothetical protein
842030	0	C	SNP	T	71	85	154	99.36	157
846453	1	C	Ins	G	96	113	209	92.48	210		Rv0754	PE_PGRS11	PE-PGRS family protein PE_PGRS11
847995	0	T	SNP	C	98	87	182	100	185
852910	0	C	SNP	T	87	91	173	100	178	Pro172Leu (ccc/cTc)	Rv0758	phoR	two component system response sensor kinase PhoR
854253	0	C	Del	GAP	76	94	167	93.41	182
857696	0	A	SNP	G	94	88	180	100	182	Ala114Ala (gct/gcC)	Rv0764c	cyp51	lanosterol 14-alpha demethylase
861216	0	T	SNP	G	104	100	202	100	204	Leu102Arg (ctc/cGc)	Rv0768	aldA	aldehyde dehydrogenase AldA
866051	0	G	SNP	A	98	79	175	98.88	179	Arg447Cys (cgc/Tgc)	Rv0773c	ggtA	bifunctional cephalosporin acylase/gamma-glutamyltranspeptidase
874835	1	C	Ins	C	102	84	186	96.88	186
874835	2	C	Ins	G	102	84	186	96.88	186
876141	0	G	SNP	T	116	79	194	100	195
880562	0	G	SNP	T	100	113	211	100	213	Cys408Phe (tgc/tTc)	Rv0785	-	KsdD-like steroid dehydrogenase
882257	0	T	SNP	C	88	112	195	100	200	Tyr267His (tac/Cac)	Rv0787	-	hypothetical protein
888647	0	C	SNP	T	83	71	151	99.35	155
890549	0	G	SNP	A	49	94	142	100	143	Trp54_ (tgg/tgA)	Rv0797	-	insertion sequence element IS1547 transposase
891011	0	A	SNP	G	103	63	161	100	166	Leu208Leu (cta/ctG)	Rv0797	-	insertion sequence element IS1547 transposase
892272	0	G	SNP	A	88	85	170	99.43	174	Pro334Pro (ccc/ccT)	Rv0799c	-	hypothetical protein
892416	0	C	SNP	T	93	106	193	99.5	200	Val286Val (gtg/gtA)	Rv0799c	-	hypothetical protein
893592	0	A	SNP	C	83	98	179	99.45	182	Asp92Ala (gac/gCc)	Rv0800	pepC	M18 family aminopeptidase
893733	0	T	SNP	G	103	102	201	100	205	Leu139Arg (ctg/cGg)	Rv0800	pepC	M18 family aminopeptidase
900221	0	T	SNP	C	91	88	176	100	179	Val370Val (gta/gtG)	Rv0806c	cpsY	exopolysaccharide phosphotransferase CpsY
903537	0	G	SNP	T	88	77	163	100	165	Arg476Leu (cgg/cTg)	Rv0808	purF	amidophosphoribosyltransferase
903550	0	T	SNP	C	91	72	162	100	163	Ala480Ala (gct/gcC)	Rv0808	purF	amidophosphoribosyltransferase
903913	0	T	SNP	C	109	105	208	100	214	Gly63Gly (ggt/ggC)	Rv0809	purM	phosphoribosylformylglycinamidine cyclo-ligase PurM
906857	0	A	SNP	G	91	103	194	99.49	195	Ile145Met (ata/atG)	Rv0812	-	amino acid aminotransferase
908186	0	T	SNP	C	121	107	227	98.28	232	Thr100Ala (acc/Gcc)	Rv0814c	-	hypothetical protein
909166	0	C	SNP	T	78	98	170	99.44	177	Leu51Leu (ctg/ctA)	Rv0815c	cysA2	thiosulfate sulfurtransferase CysA
916686	0	G	Del	GAP	84	87	171	93.44	183		Rv0823c	-	tRNA-dihydrouridine synthase
916687	0	G	Del	GAP	83	87	170	98.84	172		Rv0823c	-	tRNA-dihydrouridine synthase
916688	0	A	Del	GAP	83	87	170	99.42	171		Rv0823c	-	tRNA-dihydrouridine synthase
916690	0	C	SNP	A	85	87	168	99.42	173	Ala319Ala (gcg/gcT)	Rv0823c	-	tRNA-dihydrouridine synthase
919351	0	A	SNP	C	98	103	199	100	201	Phe68Cys (ttc/tGc)	Rv0825c	-	hypothetical protein
921813	0	C	SNP	G	72	74	144	97.99	149
925453	0	C	SNP	T	95	109	199	98.55	207	Ala31Ala (gcc/gcT)	Rv0833	PE_PGRS13	PE-PGRS family protein PE_PGRS13
927110	0	A	SNP	G	81	70	146	100	151	Ser584Gly (agt/Ggt)	Rv0833	PE_PGRS13	PE-PGRS family protein PE_PGRS13
927385	0	A	SNP	G	126	70	190	98.99	198	Gly675Gly (gga/ggG)	Rv0833	PE_PGRS13	PE-PGRS family protein PE_PGRS13
931123	0	T	SNP	C	99	107	205	100	206	Tyr57Tyr (tat/taC)	Rv0835	lpqQ	lipoprotein LpqQ		phylo (not 4)
932280	0	T	SNP	C	119	100	214	99.1	221	_218Trp (tag/tGg)	Rv0836c	-	hypothetical protein
934230	0	C	SNP	G	98	77	173	99.43	176
934611	0	G	SNP	T	88	89	169	100	177
940602	0	C	SNP	G	90	105	192	100	195	Gly169Arg (ggt/Cgt)	Rv0844c	narL	nitrate/nitrite response transcriptional regulator NarL
941722	0	T	SNP	G	81	95	171	98.88	178	Ile178Ser (att/aGt)	Rv0845	-	sensor histidine kinase NarS
941845	0	C	SNP	A	112	88	197	99.5	201	Ala219Glu (gcg/gAg)	Rv0845	-	sensor histidine kinase NarS
945214	0	G	SNP	A	98	91	188	99.47	190	Gly93Ser (ggt/Agt)	Rv0848	cysK2	cysteine synthase CysK
949535	0	T	SNP	C	102	101	199	100	203	Ala528Ala (gca/gcG)	Rv0853c	pdc	alpha-keto-acid decarboxylase
951702	0	C	SNP	T	120	73	191	99.48	194	Ala24Val (gcc/gTc)	Rv0855	far	fatty-acid-CoA racemase
954101	0	C	SNP	T	111	100	203	100	211	Ala274Thr (gcc/Acc)	Rv0858c	dapC	N-succinyldiaminopimelate aminotransferase DapC
954468	0	C	SNP	G	123	90	207	100	213	Ala151Ala (gcg/gcC)	Rv0858c	dapC	N-succinyldiaminopimelate aminotransferase DapC
955524	0	A	SNP	G	109	97	204	100	206	Ser150Gly (agc/Ggc)	Rv0859	-	acyltransferase
957117	0	T	SNP	C	89	104	192	100	193	Asp275Asp (gat/gaC)	Rv0860	fadB	fatty oxidation protein FadB
960367	0	A	SNP	G	100	90	186	100	190	Leu749Ser (ttg/tCg)	Rv0862c	-	hypothetical protein
968426	1	A	Ins	G	98	87	185	75.51	185		Rv0872c	PE_PGRS15	PE-PGRS family protein PE_PGRS15
968426	2	A	Ins	C	98	87	185	75.51	185		Rv0872c	PE_PGRS15	PE-PGRS family protein PE_PGRS15
968426	3	A	Ins	C	98	87	185	75.51	185		Rv0872c	PE_PGRS15	PE-PGRS family protein PE_PGRS15
968426	4	A	Ins	G	98	87	185	75.51	185		Rv0872c	PE_PGRS15	PE-PGRS family protein PE_PGRS15
968426	5	A	Ins	G	98	87	185	75.51	185		Rv0872c	PE_PGRS15	PE-PGRS family protein PE_PGRS15
968426	6	A	Ins	G	98	87	185	75.51	185		Rv0872c	PE_PGRS15	PE-PGRS family protein PE_PGRS15
968426	7	A	Ins	T	98	87	185	75.51	185		Rv0872c	PE_PGRS15	PE-PGRS family protein PE_PGRS15
968426	8	A	Ins	T	98	86	184	75.1	185		Rv0872c	PE_PGRS15	PE-PGRS family protein PE_PGRS15
968426	9	A	Ins	G	98	87	185	75.51	185		Rv0872c	PE_PGRS15	PE-PGRS family protein PE_PGRS15
969762	0	C	SNP	G	123	90	208	100	213	Gly161Gly (ggg/ggC)	Rv0872c	PE_PGRS15	PE-PGRS family protein PE_PGRS15
972980	0	C	SNP	T	107	107	213	99.53	215	Gly243Ser (ggc/Agc)	Rv0874c	-	hypothetical protein
976897	1	T	Ins	T	59	37	96	86.49	101		Rv0878c	PPE13	PPE family protein PPE13
976897	2	T	Ins	G	58	41	99	89.19	99		Rv0878c	PPE13	PPE family protein PPE13
976897	3	T	Ins	G	58	39	97	87.39	97		Rv0878c	PPE13	PPE family protein PPE13
976897	4	T	Ins	G	57	37	94	84.68	94		Rv0878c	PPE13	PPE family protein PPE13
976897	5	T	Ins	G	56	32	88	79.28	88		Rv0878c	PPE13	PPE family protein PPE13
979704	0	G	SNP	C	96	99	193	100	195	Gly115Arg (ggc/Cgc)	Rv0881	-	tRNA/rRNA methyltransferase
986463	0	G	SNP	C	95	92	186	100	187
987585	1	A	Ins	G	86	85	171	88.6	171		Rv0888	-	hypothetical protein
989577	0	C	SNP	T	98	104	201	100	202	Trp95_ (tgg/tgA)	Rv0889c	citA	citrate synthase 2
990001	0	G	SNP	C	85	105	188	100	190	Pro866Ala (ccc/Gcc)	Rv0890c	-	HTH-type transcriptional regulator
991896	0	T	SNP	C	104	84	186	98.95	190	Glu234Gly (gag/gGg)	Rv0890c	-	HTH-type transcriptional regulator
993346	0	A	SNP	C	81	102	182	100	183	Val37Gly (gtt/gGt)	Rv0891c	-	hypothetical protein
996205	0	T	SNP	C	102	101	198	97.6	208	Lys31Glu (aag/Gag)	Rv0893c	-	S-adenosylmethionine-dependentmethyltransferase
996346	0	G	SNP	A	103	99	199	100	202
1010204	1	C	Ins	G	93	87	180	95.24	183		Rv0907	-	hypothetical protein
1011511	0	A	SNP	C	88	88	175	100	176	Tyr459Ser (tac/tCc)	Rv0907	-	hypothetical protein
1020942	0	T	SNP	G	137	125	253	98.87	265	Ser130Arg (agt/Cgt)	Rv0915c	PPE14	PPE family protein PPE14
1022003	0	A	SNP	C	93	105	194	99	200
1024346	0	A	SNP	G	93	93	186	100	186	Ser46Gly (agt/Ggt)	Rv0918	-	hypothetical protein
1025106	0	T	SNP	C	101	100	198	100	201	Phe141Phe (ttt/ttC)	Rv0919	-	GCN5-like N-acetyltransferase
1028217	0	G	SNP	A	90	80	167	100	170	Gly178Asp (ggc/gAc)	Rv0922	-	transposase
1034209	0	G	Del	GAP	99	96	193	98.48	198		Rv0927c	-	oxidoreductase
1034210	0	C	Del	GAP	99	96	193	98.98	197		Rv0927c	-	oxidoreductase
1034211	0	T	Del	GAP	99	96	193	99.49	196		Rv0927c	-	oxidoreductase
1034758	0	C	SNP	T	100	91	186	99.48	192
1037012	0	T	SNP	C	102	98	195	100	200	Met5Thr (atg/aCg)	Rv0930	pstA1	phosphate ABC transporter permease PstA
1037911	0	C	SNP	T	106	107	206	100	213	Arg305_ (cga/Tga)	Rv0930	pstA1	phosphate ABC transporter permease PstA
1040251	0	C	SNP	A	90	78	167	99.41	169	Pro266Pro (ccg/ccT)	Rv0932c	pstS2	phosphate ABC transporter substrate-binding lipoprotein PstS
1047165	0	T	SNP	C	95	101	194	99.49	197	Cys344Arg (tgc/Cgc)	Rv0938	ligD	multifunctional non-homologous end joining DNA repair protein/ATP dependent DNA ligase LigD
1054784	0	C	SNP	G	105	115	219	98.65	223	Arg180Gly (cgc/Ggc)	Rv0945	-	oxidoreductase
1066921	0	G	SNP	T	85	94	174	98.9	181	Ala282Ser (gcc/Tcc)	Rv0955	-	integral membrane protein
1068151	0	T	SNP	C	106	93	195	100	199	His197His (cat/caC)	Rv0956	purN	phosphoribosylglycinamide formyltransferase PurN
1068432	0	A	SNP	G	99	96	194	100	195	Pro76Pro (cca/ccG)	Rv0957	purH	bifunctionalphosphoribosylaminoimidazolecarboxamide formyltransferase/inosinemonophosphate cyclohydrolase
1070702	0	T	SNP	C	101	81	180	100	182	Ser274Pro (tcc/Ccc)	Rv0958	-	magnesium chelatase
1071966	0	A	SNP	G	121	96	216	99.54	218	Asn238Asp (aac/Gac)	Rv0959	-	hypothetical protein
1074558	0	G	SNP	A	112	98	207	100	210	Pro186Leu (ccc/cTc)	Rv0962c	lprP	lipoprotein LprP
1075279	0	T	SNP	C	83	97	176	100	180
1076309	0	G	SNP	T	81	85	161	99.4	167	Pro124Thr (cct/Act)	Rv0964c	-	hypothetical protein
1076689	0	A	SNP	C	122	110	229	99.57	233
1076880	0	C	SNP	T	102	101	198	99.51	204	Ala106Ala (gcg/gcA)	Rv0965c	-	hypothetical protein
1077312	0	A	SNP	G	95	103	192	100	198	Val175Ala (gtg/gCg)	Rv0966c	-	hypothetical protein
1079927	0	C	SNP	A	114	111	222	100	225	Thr395Thr (acc/acA)	Rv0969	ctpV	copper-exporting ATPase
1080192	0	G	SNP	A	108	121	227	99.57	230	Asp484Asn (gat/Aat)	Rv0969	ctpV	copper-exporting ATPase
1081681	0	T	SNP	C	119	106	222	100	225	Val210Val (gtt/gtC)	Rv0970	-	integral membrane protein
1087193	0	G	SNP	C	99	77	173	100	176	Asn51Lys (aac/aaG)	Rv0974c	accD2	acetyl-/propionyl-CoA carboxylase subunit beta
1090188	1	A	Ins	G	107	97	204	97.14	204
1093406	0	A	SNP	G	102	115	216	100	217	Val317Val (gtt/gtC)	Rv0978c	PE_PGRS17	PE-PGRS family protein PE_PGRS17
1093928	0	G	SNP	A	84	45	125	80.12	161	Asn143Asn (aac/aaT)	Rv0978c	PE_PGRS17	PE-PGRS family protein PE_PGRS17
1095644	0	C	SNP	T	46	82	122	100	128	Ala270Thr (gcg/Acg)	Rv0980c	PE_PGRS18	PE-PGRS family protein PE_PGRS18
1095678	0	A	SNP	G	65	67	127	100	132	Gly258Gly (ggt/ggC)	Rv0980c	PE_PGRS18	PE-PGRS family protein PE_PGRS18
1096299	0	C	SNP	G	18	40	55	100	58	Ala51Ala (gcg/gcC)	Rv0980c	PE_PGRS18	PE-PGRS family protein PE_PGRS18
1096323	0	G	SNP	T	17	14	31	100	31	His43Gln (cac/caA)	Rv0980c	PE_PGRS18	PE-PGRS family protein PE_PGRS18
1096398	0	C	SNP	T	26	8	31	100	34	Ala18Ala (gcg/gcA)	Rv0980c	PE_PGRS18	PE-PGRS family protein PE_PGRS18
1096567	0	A	SNP	G	70	11	79	98.78	82
1096633	0	T	SNP	G	79	52	131	99.24	132
1097220	0	C	SNP	T	109	101	210	99.53	211	Ser133Ser (tcc/tcT)	Rv0981	mprA	two-component response regulator MrpA
1097442	0	C	SNP	T	88	99	185	100	187	Asp207Asp (gac/gaT)	Rv0981	mprA	two-component response regulator MrpA
1098523	0	T	SNP	A	94	102	193	100	196	Leu339His (ctt/cAt)	Rv0982	mprB	two component histidine-protein kinase/phosphatase MprB
1099058	0	G	SNP	A	90	92	182	99.45	183
1100234	0	T	SNP	C	104	103	205	100	207	Leu390Pro (ctg/cCg)	Rv0983	pepD	serine protease PepD
1102117	0	G	SNP	A	97	82	175	99.44	180	Val105Val (gtg/gtA)	Rv0986	-	adhesion component ABC transporter ATP-binding protein
1102468	0	C	SNP	A	89	90	179	99.44	180	Gly222Gly (ggc/ggA)	Rv0986	-	adhesion component ABC transporter ATP-binding protein
1102646	0	G	SNP	A	87	100	186	100	187	Ala35Ala (gcg/gcA)	Rv0987	-	adhesion component ABC transporter permease
1103656	0	C	SNP	T	87	74	157	100	161	Ala372Val (gcc/gTc)	Rv0987	-	adhesion component ABC transporter permease
1104690	0	T	SNP	G	94	83	174	100	177	Phe717Val (ttc/Gtc)	Rv0987	-	adhesion component ABC transporter permease
1105686	0	C	SNP	G	65	71	133	100	136	Leu191Val (ctg/Gtg)	Rv0988	-	hypothetical protein
1105687	0	T	SNP	C	65	73	137	100	138	Leu191Pro (ctg/cCg)	Rv0988	-	hypothetical protein
1106422	0	T	SNP	C	88	78	166	100	166	Ile321Val (ata/Gta)	Rv0989c	grcC2	polyprenyl-diphosphate synthase GrcC
1107940	0	A	SNP	C	93	93	183	100	186	Ser54Ala (tcc/Gcc)	Rv0990c	-	hypothetical protein
1108521	0	G	SNP	A	94	107	198	100	201
1109975	0	A	SNP	G	103	108	208	100	211	Gln235Arg (cag/cGg)	Rv0993	galU	UTP--glucose-1-phosphate uridylyltransferase
1111678	0	G	SNP	A	101	106	205	99.52	208	Gly23Ser (ggc/Agc)	Rv0995	rimJ	ribosomal-protein-alanine acetyltransferase RimJ
1126889	0	G	SNP	C	76	100	174	100	176	Arg39Gly (cgc/Ggc)	Rv1007c	metS	methionine--tRNA ligase
1127493	0	T	SNP	C	114	116	229	99.57	231	Asn135Asn (aat/aaC)	Rv1008	tatD	deoxyribonuclease TatD
1127648	0	C	SNP	A	109	107	214	100	216	Thr187Asn (acc/aAc)	Rv1008	tatD	deoxyribonuclease TatD
1144585	0	A	SNP	G	91	81	168	100	172	Arg8Gly (agg/Ggg)	Rv1023	eno	enolase
1145848	0	A	SNP	C	118	101	215	99.1	221	Lys429Gln (aaa/Caa)	Rv1023	eno	enolase
1148259	0	A	SNP	G	95	89	182	100	184
1148930	0	C	SNP	T	115	99	212	99.53	215	Gly60Ser (ggt/Agt)	Rv1027c	kdpE	transcriptional regulator KdpE
1149551	0	C	SNP	T	94	103	194	100	197	Glu712Glu (gag/gaA)	Rv1028c	kdpD	sensor protein KdpD
1150585	0	G	SNP	A	110	114	215	100	224	Pro368Ser (ccc/Tcc)	Rv1028c	kdpD	sensor protein KdpD
1151054	0	C	SNP	G	105	112	213	100	217	Ser211Ser (tcg/tcC)	Rv1028c	kdpD	sensor protein KdpD
1151304	0	C	SNP	A	101	87	185	100	188	Arg128Leu (cgc/cTc)	Rv1028c	kdpD	sensor protein KdpD
1160770	0	T	SNP	A	118	119	235	98.75	240	Gln20Leu (cag/cTg)	Rv1037c	esxI	ESAT-6 like protein EsxI
1163134	0	T	SNP	C	103	103	198	100	206	Gly81Gly (gga/ggG)	Rv1040c	PE8	PE family protein PE8
1164336	0	G	SNP	A	87	83	168	100	170
1165114	0	C	SNP	T	95	90	184	100	185	Gly129Glu (gga/gAa)	Rv1042c	-	IS2-like transposase
1165521	1	T	Ins	A	82	71	153	91.07	153
1168010	0	C	Del	GAP	105	87	188	95.05	202		Rv1045	-	hypothetical protein
1168715	1	C	Ins	T	92	105	197	98.01	197
1168776	0	T	SNP	G	96	109	204	99.51	206
1172085	0	C	SNP	A	97	105	202	100	202	Glu23Asp (gag/gaT)	Rv1048c	-	hypothetical protein
1173750	0	G	SNP	T	97	99	195	100	196	Ala290Ala (gcg/gcT)	Rv1050	-	oxidoreductase
1175343	0	C	SNP	T	102	80	180	100	182
1177157	0	G	SNP	A	100	103	201	100	203
1178116	0	T	SNP	C	88	86	170	99.43	175	Thr163Thr (act/acC)	Rv1056	-	hypothetical protein
1190093	0	A	SNP	C	108	90	197	94.29	210	Leu111Trp (ttg/tGg)	Rv1067c	PE_PGRS19	PE-PGRS family protein PE_PGRS19
1191497	0	T	SNP	A	75	12	86	87	100	Thr218Ser (acg/Tcg)	Rv1068c	PE_PGRS20	PE-PGRS family protein PE_PGRS20
1191741	0	G	SNP	A	90	69	157	81.54	195	Tyr136Tyr (tac/taT)	Rv1068c	PE_PGRS20	PE-PGRS family protein PE_PGRS20
1197157	0	T	SNP	G	108	78	181	100	186
1200418	0	A	SNP	G	82	103	184	100	185
1201581	0	A	SNP	C	94	89	182	99.46	184	Gln272Pro (cag/cCg)	Rv1076	lipU	lipase LipU
1211369	0	A	SNP	C	78	90	168	100	168	Ser259Arg (agc/Cgc)	Rv1086	-	(2Z,6E)-farnesyl diphosphate synthase
1212163	0	C	Del	GAP	9	13	21	100	22		Rv1087	PE_PGRS21	PE-PGRS family protein PE_PGRS21
1212164	0	T	Del	GAP	9	13	21	100	22		Rv1087	PE_PGRS21	PE-PGRS family protein PE_PGRS21
1212165	0	C	Del	GAP	9	13	21	100	22		Rv1087	PE_PGRS21	PE-PGRS family protein PE_PGRS21
1212166	0	G	Del	GAP	9	13	21	100	22		Rv1087	PE_PGRS21	PE-PGRS family protein PE_PGRS21
1212167	0	G	Del	GAP	9	13	21	100	22		Rv1087	PE_PGRS21	PE-PGRS family protein PE_PGRS21
1212168	0	C	Del	GAP	9	13	21	100	22		Rv1087	PE_PGRS21	PE-PGRS family protein PE_PGRS21
1212169	0	G	Del	GAP	9	13	21	100	22		Rv1087	PE_PGRS21	PE-PGRS family protein PE_PGRS21
1212170	0	T	Del	GAP	9	13	21	100	22		Rv1087	PE_PGRS21	PE-PGRS family protein PE_PGRS21
1212171	0	A	Del	GAP	9	13	21	100	22		Rv1087	PE_PGRS21	PE-PGRS family protein PE_PGRS21
1212172	0	G	Del	GAP	9	13	21	100	22		Rv1087	PE_PGRS21	PE-PGRS family protein PE_PGRS21
1212173	0	C	Del	GAP	9	13	21	100	22		Rv1087	PE_PGRS21	PE-PGRS family protein PE_PGRS21
1212174	0	G	Del	GAP	9	13	21	100	22		Rv1087	PE_PGRS21	PE-PGRS family protein PE_PGRS21
1212175	0	C	Del	GAP	9	13	21	100	22		Rv1087	PE_PGRS21	PE-PGRS family protein PE_PGRS21
1212176	0	C	Del	GAP	9	13	21	100	22		Rv1087	PE_PGRS21	PE-PGRS family protein PE_PGRS21
1212177	0	C	Del	GAP	9	13	21	100	22		Rv1087	PE_PGRS21	PE-PGRS family protein PE_PGRS21
1212178	0	G	Del	GAP	9	13	21	100	22		Rv1087	PE_PGRS21	PE-PGRS family protein PE_PGRS21
1212179	0	G	Del	GAP	9	13	21	100	22		Rv1087	PE_PGRS21	PE-PGRS family protein PE_PGRS21
1212180	0	C	Del	GAP	9	13	21	100	22		Rv1087	PE_PGRS21	PE-PGRS family protein PE_PGRS21
1212181	0	G	Del	GAP	9	13	21	100	22		Rv1087	PE_PGRS21	PE-PGRS family protein PE_PGRS21
1212182	0	T	Del	GAP	9	13	21	100	22		Rv1087	PE_PGRS21	PE-PGRS family protein PE_PGRS21
1212183	0	G	Del	GAP	9	13	21	100	22		Rv1087	PE_PGRS21	PE-PGRS family protein PE_PGRS21
1212184	0	C	Del	GAP	9	13	21	100	22		Rv1087	PE_PGRS21	PE-PGRS family protein PE_PGRS21
1212185	0	C	Del	GAP	9	13	21	100	22		Rv1087	PE_PGRS21	PE-PGRS family protein PE_PGRS21
1212432	0	C	SNP	A	71	54	122	99.21	126	Gly291Gly (ggc/ggA)	Rv1087	PE_PGRS21	PE-PGRS family protein PE_PGRS21
1215105	0	T	Del	GAP	81	92	173	97.74	177
1215742	0	G	SNP	A	69	85	152	100	154
1215743	0	C	SNP	A	70	85	151	100	155
1217065	0	C	SNP	A	97	106	194	99.02	205	Ala199Ala (gcc/gcA)	Rv1091	PE_PGRS22	PE-PGRS family protein PE_PGRS22
1217157	0	A	SNP	C	100	100	195	98.52	203	Asp230Ala (gac/gCc)	Rv1091	PE_PGRS22	PE-PGRS family protein PE_PGRS22
1218658	0	G	SNP	C	107	135	237	97.98	247	Gly730Gly (ggg/ggC)	Rv1091	PE_PGRS22	PE-PGRS family protein PE_PGRS22
1218896	0	G	SNP	A	134	121	252	98.46	259	Gly810Ser (ggc/Agc)	Rv1091	PE_PGRS22	PE-PGRS family protein PE_PGRS22
1220680	0	T	SNP	C	88	96	183	100	184	Val36Ala (gta/gCa)	Rv1093	glyA1	serine hydroxymethyltransferase
1224367	0	T	SNP	C	57	69	123	100	126
1227830	0	G	SNP	T	123	87	210	100	210	Thr285Thr (acc/acA)	Rv1099c	glpX	fructose 1,6-bisphosphatase
1230778	0	G	SNP	A	96	102	195	100	198	Thr65Ile (acc/aTc)	Rv1102c	mazF3	mRNA interferase MazF3
1248382	0	A	SNP	G	137	128	260	100	265	Ser101Gly (agc/Ggc)	Rv1125	-	hypothetical protein
1248936	0	G	SNP	C	100	102	199	99.51	203	Pro285Pro (ccg/ccC)	Rv1125	-	hypothetical protein
1248978	0	T	SNP	C	122	105	224	99.56	228	Ala299Ala (gct/gcC)	Rv1125	-	hypothetical protein
1250340	0	A	SNP	G	97	85	176	98.38	185	Ala355Ala (gct/gcC)	Rv1127c	ppdK	pyruvate, phosphate dikinase PpdK
1251199	0	C	SNP	T	85	89	173	100	174	Gly69Glu (gga/gAa)	Rv1127c	ppdK	pyruvate, phosphate dikinase PpdK
1252054	0	G	Del	GAP	68	58	132	99.21	127		Rv1128c	-	hypothetical protein
1252164	0	T	SNP	C	90	83	170	100	173	Glu270Gly (gaa/gGa)	Rv1128c	-	hypothetical protein
1254562	0	A	SNP	G	82	108	188	100	190	Asp3Gly (gat/gGt)	Rv1130	prpD	methylcitrate dehydratase PrpD
1265070	0	G	SNP	T	111	90	200	99.01	203	Gly13Cys (ggt/Tgt)	Rv1138a	-	hypothetical protein
1273250	1	G	Ins	A	88	94	182	94.79	182		Rv1145	-	transmembrane transport protein
1275957	0	T	SNP	C	86	91	176	100	177
1276588	0	C	SNP	G	77	80	155	100	157	Ala387Ala (gcg/gcC)	Rv1148c	-	hypothetical protein
1276842	0	G	SNP	A	4	5	9	90	10	Leu303Leu (ctg/Ttg)	Rv1148c	-	hypothetical protein
1276843	0	G	SNP	C	5	5	10	90.91	11	Gly302Gly (ggc/ggG)	Rv1148c	-	hypothetical protein
1276846	0	C	SNP	G	5	5	8	90.91	11	Arg301Arg (cgg/cgC)	Rv1148c	-	hypothetical protein
1278278	0	G	SNP	A	102	104	203	99.04	208	Gly129Glu (gga/gAa)	Rv1149	-	transposase
1281118	0	T	SNP	C	107	89	195	100	196	Thr123Ala (acg/Gcg)	Rv1154c	-	hypothetical protein
1281771	0	T	SNP	C	102	93	195	99.49	196	Ser115Pro (tcg/Ccg)	Rv1155	-	pyridoxine/pyridoxamine 5'-phosphate oxidase
1285001	0	A	SNP	C	97	86	179	98.92	185	Thr4Pro (acc/Ccc)	Rv1159	pimE	polyprenol-phosphate-mannose-dependent alpha-(1-2)-phosphatidylinositol pentamannoside mannosyltransferase
1286766	0	G	SNP	C	81	104	176	100	185	Gly58Arg (gga/Cga)	Rv1160	mutT2	8-oxo-dGTP diphosphatase
1288698	0	G	SNP	A	87	80	164	98.82	169	Gly457Gly (ggg/ggA)	Rv1161	narG	nitrate reductase subunit alpha
1292102	0	A	SNP	G	91	92	181	100	183	Pro346Pro (cca/ccG)	Rv1162	narH	nitrate reductase subunit beta
1293333	0	C	SNP	G	89	101	188	98.96	192	Pro179Arg (ccg/cGg)	Rv1163	narJ	nitrate reductase subunit delta
1299305	0	G	SNP	A	85	93	177	100	178	Pro167Leu (ccg/cTg)	Rv1168c	PPE17	PPE family protein PPE17
1306259	0	A	SNP	G	90	88	175	99.44	179	Ala656Ala (gct/gcC)	Rv1175c	fadH	NADPH dependent 2,4-dienoyl-CoA reductase FadH
1307383	0	C	SNP	A	92	107	196	99.5	200	Val282Phe (gtc/Ttc)	Rv1175c	fadH	NADPH dependent 2,4-dienoyl-CoA reductase FadH
1307598	0	C	SNP	G	100	94	191	100	194	Cys210Ser (tgc/tCc)	Rv1175c	fadH	NADPH dependent 2,4-dienoyl-CoA reductase FadH
1313337	1	A	Ins	G	14	50	64	94.12	64
1313338	0	A	SNP	C	14	48	62	98.41	63
1315191	0	A	SNP	C	126	96	217	100	222	_489Tyr (taa/taC)	Rv1180	pks3	polyketide beta-ketoacyl synthase
1315884	0	G	SNP	A	75	104	176	100	179	Ala217Ala (gcg/gcA)	Rv1181	pks4	polyketide beta-ketoacyl synthase
1317655	0	C	SNP	T	73	80	152	100	153	Leu808Leu (ctg/Ttg)	Rv1181	pks4	polyketide beta-ketoacyl synthase
1322741	0	A	SNP	G	86	75	159	100	161	Thr408Ala (act/Gct)	Rv1183	mmpL10	transmembrane transport protein MmpL10
1327890	0	G	SNP	A	122	99	218	99.55	222	Asp472Asp (gac/gaT)	Rv1186c	-	hypothetical protein
1328687	0	G	SNP	C	105	114	218	99.55	220	Pro207Ala (ccc/Gcc)	Rv1186c	-	hypothetical protein
1329234	0	G	SNP	A	123	123	241	99.19	248	Asp24Asp (gac/gaT)	Rv1186c	-	hypothetical protein
1333669	0	T	SNP	G	103	130	230	98.73	236	Gly230Gly (ggt/ggG)	Rv1190	-	hypothetical protein
1336164	0	C	SNP	T	118	108	224	99.56	227	Pro124Leu (ccg/cTg)	Rv1193	fadD36	fatty-acid--CoA ligase FadD36
1339399	0	C	SNP	T	85	98	177	98.92	185	Tyr17Tyr (tac/taT)	Rv1196	PPE18	PPE family protein PPE18
1339432	0	G	SNP	C	63	70	133	100	133	Ala28Ala (gcg/gcC)	Rv1196	PPE18	PPE family protein PPE18
1339435	0	T	SNP	G	65	64	126	100	129	Ala29Ala (gct/gcG)	Rv1196	PPE18	PPE family protein PPE18
1339436	0	C	SNP	A	59	63	119	98.39	124	Gln30Lys (cag/Aag)	Rv1196	PPE18	PPE family protein PPE18
1340208	0	G	SNP	A	119	109	225	100	228	Arg287Gln (cgg/cAg)	Rv1196	PPE18	PPE family protein PPE18
1342581	0	T	SNP	C	84	4	87	100	88	Thr9Ala (acc/Gcc)	Rv1199c	-	insertion sequence element IS1081 transposase
1349733	0	G	SNP	C	100	95	194	100	195	Glu134Asp (gag/gaC)	Rv1206	fadD6	fatty-acid--CoA ligase FadD6
1351172	0	A	SNP	G	113	83	191	98.99	198
1357308	0	T	SNP	G	104	109	210	100	213	Ala106Ala (gca/gcC)	Rv1214c	PE14	PE family protein PE14
1360209	0	T	SNP	C	102	91	191	100	193	Ala531Ala (gca/gcG)	Rv1217c	-	tetronasin ABC transporter integral membrane protein
1361190	0	G	SNP	A	90	111	196	100	201	Ser204Ser (agc/agT)	Rv1217c	-	tetronasin ABC transporter integral membrane protein
1361285	0	C	SNP	T	109	93	195	100	202	Ala173Thr (gct/Act)	Rv1217c	-	tetronasin ABC transporter integral membrane protein
1362006	0	T	SNP	C	92	87	176	100	179	Gln243Arg (caa/cGa)	Rv1218c	-	tetronasin ABC transporter ATP-binding protein
1364706	0	G	SNP	A	83	81	159	99.39	165	Leu98Leu (ctg/ctA)	Rv1221	sigE	ECF RNA polymerase sigma factor SigE
1365837	1	C	Ins	G	97	89	186	92.08	187
1365837	2	C	Ins	G	98	89	187	92.57	187
1367484	0	T	SNP	G	94	93	183	100	187	Trp8Gly (tgg/Ggg)	Rv1224	tatB	Sec-independent protein translocase protein TatB
1368322	1	C	Ins	G	105	103	208	96.3	209		Rv1225c	-	hypothetical protein
1370852	0	T	SNP	G	99	115	212	99.07	216
1374065	0	T	SNP	C	99	91	189	100	190	Ser45Gly (agc/Ggc)	Rv1230c	-	membrane protein
1374201	0	A	SNP	G	65	101	163	99.4	167
1375044	0	C	SNP	G	103	74	173	98.88	179	Ala375Ala (gcg/gcC)	Rv1232c	-	hypothetical protein
1375724	0	A	SNP	C	79	94	172	100	173	Cys149Gly (tgc/Ggc)	Rv1232c	-	hypothetical protein
1382628	0	T	SNP	C	80	104	182	100	184	Lys139Glu (aaa/Gaa)	Rv1239c	corA	magnesium and cobalt transport transmembrane protein CorA
1390763	0	C	SNP	T	83	98	177	100	181	Val764Met (gtg/Atg)	Rv1248c	-	multifunctional 2-oxoglutarate dehydrogenase E1 component /2-oxoglutarate dehydrogenase dihydrolipoyllysine-residue succinyltransferase
1393626	0	A	SNP	G	112	98	201	100	210	Leu119Leu (ctt/ctC)	Rv1249c	-	membrane protein
1396922	0	T	SNP	C	111	100	208	100	211	Thr773Thr (aca/acG)	Rv1251c	-	hypothetical protein
1406760	1	T	Ins	G	104	94	198	98.02	198		Rv1258c	-	multidrug-efflux transporter
1411210	0	T	SNP	G	86	87	170	100	173	Val260Val (gtt/gtG)	Rv1263	amiB2	amidase AmiB
1412334	0	C	SNP	T	81	97	173	100	178	Tyr147Tyr (tac/taT)	Rv1264	-	adenylyl cyclase
1413130	0	G	Del	GAP	82	100	168	99.45	183
1413148	0	C	SNP	T	82	98	175	100	180
1414021	0	C	SNP	T	86	85	169	100	171	Arg607Gln (cgg/cAg)	Rv1266c	pknH	serine/threonine-protein kinase PknH
1416990	0	T	Del	GAP	68	70	134	95.17	145		Rv1267c	embR	transcriptional regulator EmbR
1418863	1	C	Ins	G	79	78	157	82.2	157		Rv1269c	-	hypothetical protein
1418863	2	C	Ins	G	79	78	157	82.2	157		Rv1269c	-	hypothetical protein
1418863	3	C	Ins	G	79	78	157	82.2	157		Rv1269c	-	hypothetical protein
1418863	4	C	Ins	A	78	78	156	81.68	157		Rv1269c	-	hypothetical protein
1418863	5	C	Ins	G	79	78	157	82.2	157		Rv1269c	-	hypothetical protein
1418863	6	C	Ins	C	79	78	157	82.2	157		Rv1269c	-	hypothetical protein
1418863	7	C	Ins	C	79	78	157	82.2	157		Rv1269c	-	hypothetical protein
1418863	8	C	Ins	A	79	78	157	82.2	157		Rv1269c	-	hypothetical protein
1440469	0	C	SNP	G	83	96	175	99.44	180	Pro521Pro (ccc/ccG)	Rv1286	-	bifunctional sulfate adenyltransferase subunit 1 CysN/adenylylsulfate kinase CysC
1445781	0	A	SNP	G	98	98	193	100	196	Ala18Ala (gct/gcC)	Rv1291c	-	hypothetical protein
1446733	0	G	SNP	A	96	95	185	99.48	192	Ala119Thr (gcc/Acc)	Rv1292	argS	arginine--tRNA ligase
1457144	0	C	SNP	T	79	77	155	100	156	Arg194Cys (cgc/Tgc)	Rv1300	hemK	release factor glutamine methyltransferase
1468208	0	A	SNP	C	89	105	187	100	194	Leu433Arg (ctg/cGg)	Rv1313c	-	insertion sequence element IS1557 transposase
1468492	0	C	SNP	A	99	113	210	99.53	213	Leu338Leu (ctg/ctT)	Rv1313c	-	insertion sequence element IS1557 transposase
1471659	0	C	SNP	T	98	108	202	100	206
1472359	0	A	SNP	C	64	66	130	100	130		Rvnr01	-	rRNA	streptomycin (SM)		streptomycin (SM)
1477596	0	C	SNP	T	90	87	176	98.88	179	Gly12Gly (ggg/ggA)	Rv1316c	ogt	methylated-DNA--protein-cysteinemethyltransferase
1479085	0	T	SNP	C	91	95	185	100	186	Ile12Val (atc/Gtc)	Rv1317c	alkA	bifunctional regulatory protein/DNA repair enzyme AlkA
1482627	0	T	SNP	C	96	88	178	100	184	Thr531Ala (acg/Gcg)	Rv1320c	-	adenylate cyclase
1484708	0	A	SNP	C	76	83	157	100	159	Ser144Arg (agc/Cgc)	Rv1321	-	endonuclease NucS
1489253	0	G	Del	GAP	25	36	62	100	61		Rv1325c	PE_PGRS24	PE-PGRS family protein PE_PGRS24
1489254	0	C	Del	GAP	25	36	62	98.39	62		Rv1325c	PE_PGRS24	PE-PGRS family protein PE_PGRS24
1489255	0	G	Del	GAP	25	36	62	100	61		Rv1325c	PE_PGRS24	PE-PGRS family protein PE_PGRS24
1489256	0	C	Del	GAP	25	36	62	100	61		Rv1325c	PE_PGRS24	PE-PGRS family protein PE_PGRS24
1489257	0	C	Del	GAP	25	36	62	100	61		Rv1325c	PE_PGRS24	PE-PGRS family protein PE_PGRS24
1489258	0	A	Del	GAP	25	36	62	100	61		Rv1325c	PE_PGRS24	PE-PGRS family protein PE_PGRS24
1489259	0	C	Del	GAP	25	36	62	100	61		Rv1325c	PE_PGRS24	PE-PGRS family protein PE_PGRS24
1489260	0	C	Del	GAP	25	36	62	100	61		Rv1325c	PE_PGRS24	PE-PGRS family protein PE_PGRS24
1489261	0	G	Del	GAP	25	36	62	100	61		Rv1325c	PE_PGRS24	PE-PGRS family protein PE_PGRS24
1489262	0	T	Del	GAP	25	36	62	100	61		Rv1325c	PE_PGRS24	PE-PGRS family protein PE_PGRS24
1489263	0	T	Del	GAP	25	36	62	100	61		Rv1325c	PE_PGRS24	PE-PGRS family protein PE_PGRS24
1489264	0	G	Del	GAP	25	36	62	100	61		Rv1325c	PE_PGRS24	PE-PGRS family protein PE_PGRS24
1489265	0	A	Del	GAP	25	36	62	100	61		Rv1325c	PE_PGRS24	PE-PGRS family protein PE_PGRS24
1489266	0	A	Del	GAP	25	36	62	100	61		Rv1325c	PE_PGRS24	PE-PGRS family protein PE_PGRS24
1489267	0	G	Del	GAP	25	36	62	100	61		Rv1325c	PE_PGRS24	PE-PGRS family protein PE_PGRS24
1489268	0	C	Del	GAP	25	36	62	100	61		Rv1325c	PE_PGRS24	PE-PGRS family protein PE_PGRS24
1489269	0	C	Del	GAP	25	36	62	100	61		Rv1325c	PE_PGRS24	PE-PGRS family protein PE_PGRS24
1489270	0	T	Del	GAP	25	36	62	100	61		Rv1325c	PE_PGRS24	PE-PGRS family protein PE_PGRS24
1489271	0	G	Del	GAP	25	36	62	100	61		Rv1325c	PE_PGRS24	PE-PGRS family protein PE_PGRS24
1489272	0	G	Del	GAP	25	31	61	90.32	62		Rv1325c	PE_PGRS24	PE-PGRS family protein PE_PGRS24
1489273	0	C	Del	GAP	25	31	61	96.55	58		Rv1325c	PE_PGRS24	PE-PGRS family protein PE_PGRS24
1489512	1	G	Ins	G	64	40	104	85.95	105		Rv1325c	PE_PGRS24	PE-PGRS family protein PE_PGRS24
1489512	2	G	Ins	C	63	41	104	85.95	105		Rv1325c	PE_PGRS24	PE-PGRS family protein PE_PGRS24
1489512	3	G	Ins	C	64	41	105	86.78	105		Rv1325c	PE_PGRS24	PE-PGRS family protein PE_PGRS24
1490905	0	A	SNP	G	94	81	175	100	175	Ser470Pro (tct/Cct)	Rv1326c	glgB	1,4-alpha-glucan branching protein
1498951	0	G	SNP	T	97	75	170	100	172	Thr80Lys (acg/aAg)	Rv1329c	dinG	ATP-dependent helicase DinG
1499274	0	C	SNP	G	106	116	219	100	222	Gly429Ala (ggc/gCc)	Rv1330c	pncB1	nicotinic acid phosphoribosyltransferase PncB1
1501276	0	C	SNP	T	98	89	180	100	187	Ser117Ser (agc/agT)	Rv1332	-	transcriptional regulator
1501700	0	G	SNP	A	93	90	175	100	183	Val34Val (gtg/gtA)	Rv1333	-	hydrolase
1523817	0	C	SNP	T	75	92	165	99.4	168	Arg72Arg (cgg/cgA)	Rv1355c	moeY	molybdopterin biosynthesis protein MoeY
1526311	0	G	SNP	T	105	108	210	99.53	214
1526819	0	C	SNP	A	84	108	189	100	192	Arg70Arg (cgg/Agg)	Rv1358	-	transcriptional regulator
1529134	0	C	Del	GAP	100	88	185	100	188		Rv1358	-	transcriptional regulator
1529135	0	G	Del	GAP	100	88	185	100	188		Rv1358	-	transcriptional regulator
1529136	0	A	Del	GAP	100	88	185	100	188		Rv1358	-	transcriptional regulator
1533241	0	G	SNP	C	84	101	180	92.5	200	Thr131Thr (acc/acG)	Rv1361c	PPE19	PPE family protein PPE19
1533583	0	G	SNP	A	100	117	210	99.54	218	Tyr17Tyr (tac/taT)	Rv1361c	PPE19	PPE family protein PPE19
1536251	0	G	SNP	T	82	102	183	100	184	Ala465Glu (gcg/gAg)	Rv1364c	-	sigma factor regulatory protein
1540141	0	T	SNP	C	86	96	179	100	182	Ile169Val (atc/Gtc)	Rv1367c	-	hypothetical protein
1541798	0	C	SNP	T	82	100	175	98.91	184	Ala260Val (gcg/gTg)	Rv1368	lprF	lipoprotein LprF
1544255	0	C	SNP	T	81	78	154	99.38	160	Arg299Arg (cgc/cgT)	Rv1371	-	membrane protein
1546703	0	C	SNP	T	112	86	194	99.5	199	Pro231Leu (ccg/cTg)	Rv1373	-	glycolipid sulfotransferase
1547125	0	T	SNP	C	88	98	183	100	186	Thr136Ala (aca/Gca)	Rv1374c	-	hypothetical protein
1552547	0	G	SNP	A	112	123	228	100	235	Arg37Trp (cgg/Tgg)	Rv1378c	-	hypothetical protein
1556787	0	T	SNP	C	77	80	154	100	157	Ser273Pro (tcg/Ccg)	Rv1383	carA	carbamoyl-phosphate synthase small subunit
1561939	0	G	SNP	C	89	93	179	99.45	183	Glu57Asp (gag/gaC)	Rv1387	PPE20	PPE family protein PPE20
1563717	0	C	SNP	T	88	100	188	99.47	189	Val8Val (gtc/gtT)	Rv1388	mihF	integration host factor MihF
1570566	0	C	SNP	A	92	85	174	100	177	Arg135Leu (cgg/cTg)	Rv1394c	cyp132	cytochrome P450 Cyp132
1573660	0	T	SNP	G	100	95	193	100	195	Arg66Ser (aga/agC)	Rv1396c	PE_PGRS25	PE-PGRS family protein PE_PGRS25
1576481	0	T	SNP	G	94	96	189	100	190	Thr106Pro (acc/Ccc)	Rv1400c	lipI	lipase
1576527	0	G	SNP	T	109	86	189	100	195	Phe90Leu (ttc/ttA)	Rv1400c	lipI	lipase
1577241	0	G	SNP	A	69	96	165	100	165	Pro104Pro (ccg/ccA)	Rv1401	-	membrane protein
1588899	0	G	SNP	T	89	99	186	98.95	190	Ala111Ala (gcg/gcT)	Rv1412	ribC	riboflavin synthase
1593331	0	G	SNP	A	89	81	167	99.42	171
1594906	0	G	SNP	A	100	113	205	100	213	Val289Ile (gtc/Atc)	Rv1420	uvrC	excinuclease ABC subunit UvrC
1595342	0	T	SNP	C	71	97	164	98.25	171	Val434Ala (gtg/gCg)	Rv1420	uvrC	excinuclease ABC subunit UvrC
1606673	0	G	SNP	T	109	106	209	97.73	220	Ala96Ala (gcg/gcT)	Rv1430	PE16	PE family protein PE16
1608276	0	A	SNP	C	78	105	182	100	183	Asn65Thr (aac/aCc)	Rv1431	-	hypothetical protein
1609840	0	A	SNP	G	112	90	199	100	202	Pro586Pro (cca/ccG)	Rv1431	-	hypothetical protein
1612624	1	T	Ins	A	74	61	135	80.84	135		Rv1435c	-	hypothetical protein
1612624	2	T	Ins	T	74	61	135	80.84	135		Rv1435c	-	hypothetical protein
1612624	3	T	Ins	C	74	61	135	80.84	135		Rv1435c	-	hypothetical protein
1612624	4	T	Ins	G	74	61	135	80.84	135		Rv1435c	-	hypothetical protein
1612624	5	T	Ins	G	74	61	135	80.84	135		Rv1435c	-	hypothetical protein
1612624	6	T	Ins	T	74	61	135	80.84	135		Rv1435c	-	hypothetical protein
1612624	7	T	Ins	A	74	61	135	80.84	135		Rv1435c	-	hypothetical protein
1612624	8	T	Ins	C	74	61	135	80.84	135		Rv1435c	-	hypothetical protein
1612624	9	T	Ins	C	74	61	135	80.84	135		Rv1435c	-	hypothetical protein
1612624	10	T	Ins	G	74	61	135	80.84	135		Rv1435c	-	hypothetical protein
1612624	11	T	Ins	G	74	61	135	80.84	135		Rv1435c	-	hypothetical protein
1612624	12	T	Ins	T	74	61	135	80.84	135		Rv1435c	-	hypothetical protein
1612624	13	T	Ins	G	74	61	135	80.84	135		Rv1435c	-	hypothetical protein
1612624	14	T	Ins	C	74	61	135	80.84	135		Rv1435c	-	hypothetical protein
1612624	15	T	Ins	G	74	61	135	80.84	135		Rv1435c	-	hypothetical protein
1612624	16	T	Ins	C	74	61	135	80.84	135		Rv1435c	-	hypothetical protein
1612624	17	T	Ins	C	74	61	135	80.84	135		Rv1435c	-	hypothetical protein
1612624	18	T	Ins	A	74	61	135	80.84	135		Rv1435c	-	hypothetical protein
1612624	19	T	Ins	G	74	61	135	80.84	135		Rv1435c	-	hypothetical protein
1612624	20	T	Ins	G	73	61	134	80.24	135		Rv1435c	-	hypothetical protein
1612624	21	T	Ins	G	74	61	135	80.84	135		Rv1435c	-	hypothetical protein
1613035	0	T	SNP	C	103	65	168	100	168
1616061	0	C	SNP	T	99	93	185	99.48	193	Ser166Ser (agc/agT)	Rv1438	tpi	triosephosphate isomerase
1617302	0	G	SNP	T	95	103	195	100	198	Leu29Ile (ctt/Att)	Rv1439c	-	hypothetical protein
1618978	0	T	SNP	C	119	84	200	98.54	206	Asp236Gly (gat/gGt)	Rv1441c	PE_PGRS26	PE-PGRS family protein PE_PGRS26
1619101	0	C	Del	GAP	111	78	192	81.12	233		Rv1441c	PE_PGRS26	PE-PGRS family protein PE_PGRS26
1619102	0	C	Del	GAP	111	78	192	80.77	234		Rv1441c	PE_PGRS26	PE-PGRS family protein PE_PGRS26
1619103	0	G	Del	GAP	111	78	192	80.77	234		Rv1441c	PE_PGRS26	PE-PGRS family protein PE_PGRS26
1619104	0	G	Del	GAP	111	78	192	82.89	228		Rv1441c	PE_PGRS26	PE-PGRS family protein PE_PGRS26
1619105	0	C	Del	GAP	111	78	192	84.38	224		Rv1441c	PE_PGRS26	PE-PGRS family protein PE_PGRS26
1619106	0	T	Del	GAP	111	78	192	85.91	220		Rv1441c	PE_PGRS26	PE-PGRS family protein PE_PGRS26
1619107	0	C	Del	GAP	111	78	192	84.38	224		Rv1441c	PE_PGRS26	PE-PGRS family protein PE_PGRS26
1619108	0	C	Del	GAP	111	78	192	85.52	221		Rv1441c	PE_PGRS26	PE-PGRS family protein PE_PGRS26
1619109	0	A	Del	GAP	111	78	192	88.32	214		Rv1441c	PE_PGRS26	PE-PGRS family protein PE_PGRS26
1619110	0	C	Del	GAP	111	78	192	85.91	220		Rv1441c	PE_PGRS26	PE-PGRS family protein PE_PGRS26
1619111	0	C	Del	GAP	111	78	192	86.7	218		Rv1441c	PE_PGRS26	PE-PGRS family protein PE_PGRS26
1619112	0	G	Del	GAP	111	78	192	86.7	218		Rv1441c	PE_PGRS26	PE-PGRS family protein PE_PGRS26
1619113	0	G	Del	GAP	111	78	192	87.91	215		Rv1441c	PE_PGRS26	PE-PGRS family protein PE_PGRS26
1619114	0	C	Del	GAP	111	77	192	87.85	214		Rv1441c	PE_PGRS26	PE-PGRS family protein PE_PGRS26
1619115	0	G	Del	GAP	111	77	192	97.92	192		Rv1441c	PE_PGRS26	PE-PGRS family protein PE_PGRS26
1619116	0	C	Del	GAP	111	77	192	98.43	191		Rv1441c	PE_PGRS26	PE-PGRS family protein PE_PGRS26
1619117	0	C	Del	GAP	111	77	192	98.43	191		Rv1441c	PE_PGRS26	PE-PGRS family protein PE_PGRS26
1619118	0	G	Del	GAP	111	77	192	98.43	191		Rv1441c	PE_PGRS26	PE-PGRS family protein PE_PGRS26
1620181	0	C	SNP	G	84	103	185	98.94	189	Leu131Val (ctc/Gtc)	Rv1442	bisC	biotin sulfoxide reductase BisC
1624791	0	C	SNP	G	103	77	176	100	180	Arg192Pro (cga/cCa)	Rv1446c	opcA	OXPP cycle protein OpcA
1625332	1	C	Ins	G	67	63	130	81.25	130		Rv1446c	opcA	OXPP cycle protein OpcA
1625332	2	C	Ins	G	67	63	130	81.25	130		Rv1446c	opcA	OXPP cycle protein OpcA
1625332	3	C	Ins	T	67	62	129	80.62	130		Rv1446c	opcA	OXPP cycle protein OpcA
1627351	0	T	SNP	C	103	92	193	100	195	Thr244Ala (acc/Gcc)	Rv1448c	tal	transaldolase
1630148	0	A	SNP	C	83	104	179	98.94	189	Tyr18Asp (tac/Gac)	Rv1449c	tkt	transketolase
1636172	1	T	Ins	C	85	15	100	90.09	100		Rv1452c	PE_PGRS28	PE-PGRS family protein PE_PGRS28
1636172	2	T	Ins	C	85	15	100	90.09	100		Rv1452c	PE_PGRS28	PE-PGRS family protein PE_PGRS28
1636172	3	T	Ins	G	85	15	100	90.09	100		Rv1452c	PE_PGRS28	PE-PGRS family protein PE_PGRS28
1636826	0	C	SNP	A	107	153	248	98.86	263	Gly468Gly (ggg/ggT)	Rv1452c	PE_PGRS28	PE-PGRS family protein PE_PGRS28
1637192	0	G	Del	GAP	71	48	120	76.28	156		Rv1452c	PE_PGRS28	PE-PGRS family protein PE_PGRS28
1637196	0	G	Del	GAP	71	48	120	75.8	157		Rv1452c	PE_PGRS28	PE-PGRS family protein PE_PGRS28
1638364	0	C	SNP	T	99	82	177	89.16	203
1638787	0	C	SNP	G	96	76	169	99.42	173	Pro136Arg (cca/cGa)	Rv1453	-	transcriptional activator protein
1639594	0	C	SNP	A	83	83	165	100	166	Pro405Gln (cca/cAa)	Rv1453	-	transcriptional activator protein
1643864	0	T	SNP	C	90	85	173	100	175	Thr133Ala (acc/Gcc)	Rv1458c	-	antibiotic ABC transporter ATP-binding protein
1645802	0	T	SNP	C	92	90	180	98.91	184	Lys113Glu (aaa/Gaa)	Rv1459c	-	alpha-(1->6)-mannopyranosyltransferase
1647436	0	G	SNP	A	70	88	155	99.37	159	Val150Ile (gta/Ata)	Rv1461	-	hypothetical protein
1650072	0	A	SNP	G	82	78	160	100	160	Asn183Asp (aac/Gac)	Rv1462	-	hypothetical protein
1651308	0	A	SNP	G	98	103	200	99.5	202	Glu198Gly (gaa/gGa)	Rv1463	-	ABC transporter ATP-binding protein
1654730	0	T	SNP	G	117	111	227	99.56	229	Lys258Thr (aag/aCg)	Rv1467c	fadE15	acyl-CoA dehydrogenase FadE15
1669158	0	T	SNP	C	106	108	212	100	214
1676290	0	C	SNP	A	80	92	168	100	172	Lys198Asn (aag/aaT)	Rv1486c	-	hypothetical protein
1678706	0	A	SNP	C	83	114	195	99.49	198	Lys52Thr (aag/aCg)	Rv1489	-	hypothetical protein
1688064	0	A	SNP	G	95	90	183	100	185	Met42Val (atg/Gtg)	Rv1497	lipL	esterase LipL
1688300	0	T	SNP	C	99	93	188	100	192	Phe120Phe (ttt/ttC)	Rv1497	lipL	esterase LipL
1689349	0	C	SNP	T	71	100	170	100	171	Arg191His (cgc/cAc)	Rv1498c	-	methyltransferase
1692141	0	A	SNP	C	72	89	161	100	161	Ile84Ile (ata/atC)	Rv1501	-	hypothetical protein
1693561	0	A	SNP	G	80	92	168	100	172	Tyr213Cys (tac/tGc)	Rv1502	-	hypothetical protein
1695037	0	G	SNP	A	78	73	149	98.69	153
1695796	0	C	SNP	T	82	94	172	100	176	Ala51Thr (gcc/Acc)	Rv1505c	-	hypothetical protein
1696672	0	A	Del	GAP	78	90	166	97.11	173
1697896	0	C	SNP	T	97	93	187	100	190
1698911	0	G	SNP	A	90	87	173	99.44	178	Gly328Gly (ggc/ggT)	Rv1508c	-	membrane protein
1699849	0	G	SNP	A	68	75	140	100	143	Pro16Ser (ccg/Tcg)	Rv1508c	-	membrane protein
1701215	0	C	SNP	T	88	81	166	100	169
1706119	0	T	SNP	C	73	104	174	100	177	Ser159Ser (tca/tcG)	Rv1514c	-	glycosyltransferase
1706685	0	C	SNP	A	83	83	164	98.81	168	Gly281Val (gga/gTa)	Rv1515c	-	hypothetical protein
1709432	0	C	SNP	T	97	78	172	100	175	Leu188Phe (ctc/Ttc)	Rv1517	-	hypothetical protein
1709713	0	C	SNP	G	81	85	164	100	166	Pro24Ala (ccg/Gcg)	Rv1518	-	hypothetical protein
1711670	0	C	SNP	T	93	106	194	97.55	204	Arg215Cys (cgc/Tgc)	Rv1520	-	sugar transferase
1713192	0	A	SNP	G	76	78	148	100	154	Val297Val (gta/gtG)	Rv1521	fadD25	fatty-acid--CoA ligase FadD25
1714289	0	C	SNP	T	98	101	196	98.51	202	Ser1108Ser (tcg/tcA)	Rv1522c	mmpL12	transmembrane transport protein MmpL12
1716472	0	A	SNP	G	87	78	164	100	165	Ser381Pro (tcc/Ccc)	Rv1522c	mmpL12	transmembrane transport protein MmpL12
1722200	0	C	SNP	G	86	89	173	99.43	176	Val2070Val (gtg/gtC)	Rv1527c	pks5	polyketide synthase
1722228	0	A	SNP	C	86	94	177	100	180	Leu2061Arg (ctg/cGg)	Rv1527c	pks5	polyketide synthase
1728603	0	C	SNP	T	91	80	164	99.42	172
1728837	0	A	SNP	G	64	90	154	98.72	156
1733134	0	C	SNP	T	107	95	201	100	202	Gln139Gln (cag/caA)	Rv1532c	-	hypothetical protein
1733325	0	C	SNP	G	100	107	206	100	207	Ala76Pro (gct/Cct)	Rv1532c	-	hypothetical protein
1739559	0	T	SNP	C	96	87	183	100	183	Ile1014Thr (atc/aCc)	Rv1536	ileS	isoleucine--tRNA ligase
1741352	0	C	SNP	T	112	95	204	100	207	Gly281Ser (ggc/Agc)	Rv1538c	ansA	L-aparaginase
1752561	0	T	SNP	C	119	103	219	99.55	223	Asp258Gly (gac/gGc)	Rv1548c	PPE21	PPE family protein PPE21
1753483	0	T	SNP	C	106	93	195	99	201
1753519	1	G	Ins	C	55	79	134	84.28	134
1756359	0	G	Del	GAP	95	98	187	97.97	197		Rv1551	plsB1	acyltransferase PlsB
1759252	0	G	SNP	T	106	112	216	100	218	Ser524Ser (tcg/tcT)	Rv1552	frdA	fumarate reductase flavoprotein subunit		phylo (not 4,9)
1760164	1	T	Ins	G	84	99	183	91.96	183		Rv1553	frdB	fumarate reductase iron-sulfur subunit
1760292	0	A	SNP	G	98	84	179	100	182	Met40Val (atg/Gtg)	Rv1554	frdC	fumarate reductase membrane anchor subunit
1774659	0	C	SNP	T	97	98	193	98.98	197
1775156	0	C	SNP	T	98	94	190	100	192
1778430	0	T	SNP	C	139	124	259	100	263	Met191Thr (atg/aCg)	Rv1570	bioD	ATP-dependent dethiobiotin synthetase BioD
1789564	0	C	SNP	T	151	133	268	99.3	286	Arg91Arg (cgg/cgA)	Rv1588c	-	hypothetical protein
1789565	0	C	SNP	A	145	135	274	98.94	283	Arg91Leu (cgg/cTg)	Rv1588c	-	hypothetical protein
1789650	0	C	SNP	T	137	121	256	85.71	301	Ala63Thr (gcc/Acc)	Rv1588c	-	hypothetical protein
1789654	0	A	SNP	G	143	122	259	86.6	306	Leu61Leu (ctt/ctC)	Rv1588c	-	hypothetical protein
1792777	0	T	SNP	C	75	81	156	99.36	157	Ile322Val (att/Gtt)	Rv1592c	-	hypothetical protein
1792778	0	T	SNP	C	74	82	154	99.36	157	Glu321Glu (gaa/gaG)	Rv1592c	-	hypothetical protein
1798355	0	G	SNP	A	88	92	177	100	180	Gly21Asp (ggt/gAt)	Rv1597	-	hypothetical protein
1803265	0	G	SNP	A	92	79	170	100	171	Ser201Asn (agc/aAc)	Rv1602	hisH	imidazole glycerol phosphate synthase subunit HisH
1804409	0	C	SNP	A	99	100	198	99.5	200	Pro124Gln (cca/cAa)	Rv1604	impA	inositol-monophosphatase ImpA
1806140	0	G	SNP	T	100	96	186	99.49	197
1811375	0	G	SNP	T	90	102	190	100	192	Gly83Gly (ggg/ggT)	Rv1612	trpB	tryptophan synthase subunit beta
1815961	0	C	Del	GAP	92	94	180	97.89	190		Rv1616	-	hypothetical protein
1817976	0	A	SNP	T	110	99	201	100	209	His121Leu (cac/cTc)	Rv1618	tesB1	acyl-CoA thioesterase TesB
1831220	0	A	SNP	C	108	93	196	100	201	Thr186Pro (acc/Ccc)	Rv1629	polA	DNA polymerase I
1831226	0	A	SNP	G	107	94	198	100	201	Arg188Gly (agg/Ggg)	Rv1629	polA	DNA polymerase I
1831288	0	C	SNP	T	105	94	193	99	201	Pro208Pro (ccc/ccT)	Rv1629	polA	DNA polymerase I
1834177	0	A	SNP	C	97	104	199	99.5	202	Arg212Arg (cga/cgC)	Rv1630	rpsA	30S ribosomal protein S1		phylo (Beijing, 2)	pyrazinamide (PZA)
1836286	0	G	SNP	C	125	125	249	99.6	251
1839759	0	G	SNP	C	106	80	182	100	186	Gly198Arg (ggg/Cgg)	Rv1634	-	multidrug-efflux transporter
1847919	0	C	SNP	G	116	120	234	100	236	Thr180Thr (acg/acC)	Rv1639c	-	hypothetical protein
1849051	0	C	SNP	T	106	107	209	98.61	216	Pro995Pro (ccg/ccA)	Rv1640c	lysX	bifunctional lysine--tRNA ligase/phosphatidylglycerol lysyltransferase
1849609	0	T	SNP	C	96	92	186	100	188	Arg809Arg (cga/cgG)	Rv1640c	lysX	bifunctional lysine--tRNA ligase/phosphatidylglycerol lysyltransferase
1849934	0	A	SNP	G	97	110	206	100	207	Ile701Thr (att/aCt)	Rv1640c	lysX	bifunctional lysine--tRNA ligase/phosphatidylglycerol lysyltransferase
1854300	0	T	SNP	C	98	88	184	100	186	Leu232Pro (ctg/cCg)	Rv1644	tsnR	23S rRNA methyltransferase TsnR
1856777	0	G	SNP	C	108	98	203	100	206	Ala2Pro (gcg/Ccg)	Rv1647	-	adenylate cyclase
1859559	0	C	SNP	A	87	97	182	100	184	Ala276Asp (gcc/gAc)	Rv1649	pheS	phenylalanine--tRNA ligase subunit alpha
1877744	0	A	SNP	C	90	107	191	98.99	199	Glu814Ala (gaa/gCa)	Rv1661	pks7	polyketide synthase
1885385	0	T	SNP	G	86	79	164	98.8	167	Leu1228Val (ttg/Gtg)	Rv1662	pks8	polyketide synthase
1885772	0	G	SNP	A	91	110	199	100	201	Ala1357Thr (gcc/Acc)	Rv1662	pks8	polyketide synthase
1887060	0	C	SNP	G	92	78	168	99.42	171	Thr183Thr (acc/acG)	Rv1663	pks17	polyketide synthase
1888373	0	T	SNP	C	108	84	192	98.97	194	Ala116Ala (gct/gcC)	Rv1664	pks9	polyketide synthase
1892017	0	T	SNP	C	92	91	181	99.46	184	His264His (cat/caC)	Rv1665	pks11	chalcone synthase
1893572	0	C	SNP	A	90	101	189	100	191
1894300	1	G	Ins	G	75	74	149	83.71	149
1894300	2	G	Ins	T	75	74	149	83.71	149
1894300	3	G	Ins	C	74	74	148	83.15	148
1894300	4	G	Ins	T	74	74	148	83.15	148
1894300	5	G	Ins	T	74	74	148	83.15	148
1894300	6	G	Ins	G	73	74	147	82.58	147
1894300	7	G	Ins	C	73	72	145	81.46	145
1894300	8	G	Ins	C	73	72	145	81.46	145
1894300	9	G	Ins	G	73	72	145	81.46	145
1894300	10	G	Ins	C	73	72	145	81.46	145
1894422	0	A	SNP	G	118	95	210	99.53	214
1897608	0	C	SNP	T	75	100	170	99.43	176	Leu200Leu (ttg/ttA)	Rv1672c	-	integral membrane transport protein
1901493	0	T	SNP	C	85	82	164	100	167	Ser149Ser (agt/agC)	Rv1676	-	hypothetical protein
1902337	0	A	SNP	C	96	84	179	100	180
1906078	0	A	SNP	G	84	96	177	98.36	183	Thr277Ala (acc/Gcc)	Rv1681	moeX	molybdopterin biosynthesis protein MoeX
1907296	0	G	SNP	C	90	97	186	100	187	Ala298Ala (gcg/gcC)	Rv1682	-	hypothetical protein
1916137	0	A	SNP	G	114	117	228	100	231	Leu63Leu (cta/ctG)	Rv1691	-	hypothetical protein
1917972	0	A	SNP	G	126	98	221	100	224	Leu11Leu (cta/ctG)	Rv1694	tlyA	16S/23S rRNA (cytidine-2'-O)-methyltransferase TlyA			capreomycin (CPR)
1924008	0	G	SNP	A	78	106	183	100	184	Pro60Pro (ccg/ccA)	Rv1699	pyrG	CTP synthase
1925547	0	C	SNP	T	98	100	195	100	198	Asp573Asp (gac/gaT)	Rv1699	pyrG	CTP synthase
1927681	0	C	SNP	T	115	86	201	99.01	203	Glu299Lys (gaa/Aaa)	Rv1702c	-	hypothetical protein
1931179	0	C	SNP	A	86	87	170	100	173	Arg93Leu (cgg/cTg)	Rv1704c	cycA	D-serine/alanine/glycine transporter protein CycA
1931718	0	G	SNP	C	106	86	190	97.96	196	Leu313Val (ctg/Gtg)	Rv1705c	PPE22	PPE family protein PPE22
1933988	0	G	SNP	A	97	90	187	100	187
1944107	0	A	SNP	G	97	85	178	99.45	183	Ser178Gly (agt/Ggt)	Rv1716	-	hypothetical protein
1944402	0	T	SNP	C	95	98	188	100	193	Val276Ala (gtc/gCc)	Rv1716	-	hypothetical protein
1950767	0	T	SNP	C	104	109	212	100	213	Lys95Lys (aaa/aaG)	Rv1724c	-	hypothetical protein
1955761	0	G	Del	GAP	100	61	162	97.58	165		Rv1730c	-	penicillin-binding protein
1955762	0	A	Del	GAP	100	61	162	99.38	162		Rv1730c	-	penicillin-binding protein
1955763	0	A	Del	GAP	100	61	162	100	161		Rv1730c	-	penicillin-binding protein
1955914	0	C	Del	GAP	58	61	119	100	119		Rv1730c	-	penicillin-binding protein
1955915	0	C	Del	GAP	58	61	119	100	119		Rv1730c	-	penicillin-binding protein
1955916	0	G	Del	GAP	58	61	119	100	119		Rv1730c	-	penicillin-binding protein
1955917	0	G	Del	GAP	58	61	119	100	119		Rv1730c	-	penicillin-binding protein
1955918	0	A	Del	GAP	58	61	119	100	119		Rv1730c	-	penicillin-binding protein
1955919	0	A	Del	GAP	58	61	119	100	119		Rv1730c	-	penicillin-binding protein
1955920	0	G	Del	GAP	58	61	119	100	119		Rv1730c	-	penicillin-binding protein
1955921	0	T	Del	GAP	58	61	119	100	119		Rv1730c	-	penicillin-binding protein
1955922	0	C	Del	GAP	58	61	119	100	119		Rv1730c	-	penicillin-binding protein
1955923	0	G	Del	GAP	58	61	119	100	119		Rv1730c	-	penicillin-binding protein
1955924	0	A	Del	GAP	58	61	119	100	119		Rv1730c	-	penicillin-binding protein
1955925	0	T	Del	GAP	58	61	119	100	119		Rv1730c	-	penicillin-binding protein
1955926	0	G	Del	GAP	58	61	119	100	119		Rv1730c	-	penicillin-binding protein
1955927	0	A	Del	GAP	58	61	119	100	119		Rv1730c	-	penicillin-binding protein
1955928	0	C	Del	GAP	58	61	119	100	119		Rv1730c	-	penicillin-binding protein
1955929	0	C	Del	GAP	58	61	119	100	119		Rv1730c	-	penicillin-binding protein
1955930	0	G	Del	GAP	58	61	119	100	119		Rv1730c	-	penicillin-binding protein
1955931	0	T	Del	GAP	58	61	119	100	119		Rv1730c	-	penicillin-binding protein
1955932	0	T	Del	GAP	58	61	119	100	119		Rv1730c	-	penicillin-binding protein
1955933	0	G	SNP	T	59	61	120	100	120	Thr438Lys (aca/aAa)	Rv1730c	-	penicillin-binding protein
1955941	0	G	SNP	C	82	88	167	100	170	Asp435Glu (gac/gaG)	Rv1730c	-	penicillin-binding protein
1960284	0	C	SNP	A	93	107	198	99.5	201	Gln68His (cag/caT)	Rv1733c	-	transmembrane protein
1961735	0	A	SNP	G	97	136	227	99.57	234	Ala18Ala (gct/gcC)	Rv1735c	-	membrane protein
1967026	0	C	SNP	T	98	91	180	100	189	Ala204Ala (gcg/gcA)	Rv1739c	-	sulfate ABC transporter permease
1967237	0	C	SNP	A	110	92	198	100	202	Arg134Leu (cga/cTa)	Rv1739c	-	sulfate ABC transporter permease
1967543	0	C	SNP	A	99	108	206	99.04	209	Gly32Val (ggc/gTc)	Rv1739c	-	sulfate ABC transporter permease
1971725	0	G	SNP	C	115	107	214	100	222	Arg89Arg (cgc/cgG)	Rv1745c	idi	isopentenyl-diphosphate delta-isomerase
1980652	0	G	SNP	T	121	74	194	98.98	197	Pro344Pro (ccg/ccT)	Rv1751	-	oxidoreductase
1983291	0	C	SNP	T	78	85	162	99.39	164	Pro495Pro (ccg/ccA)	Rv1753c	PPE24	PPE family protein PPE24
1983313	0	T	SNP	G	85	92	175	96.72	183	Asn488Thr (aac/aCc)	Rv1753c	PPE24	PPE family protein PPE24
1990762	0	A	SNP	C	6	4	9	100	10	Ser606Ala (tcc/Gcc)	Rv1759c	wag22	PE-PGRS family protein Wag22
1990763	0	T	SNP	C	6	4	9	100	10	Gly605Gly (gga/ggG)	Rv1759c	wag22	PE-PGRS family protein Wag22
1990766	0	G	SNP	A	6	4	9	100	10	Gly604Gly (ggc/ggT)	Rv1759c	wag22	PE-PGRS family protein Wag22
1990775	0	A	SNP	G	8	4	12	100	12	Gly601Gly (ggt/ggC)	Rv1759c	wag22	PE-PGRS family protein Wag22
1990789	0	C	SNP	T	8	4	11	100	12	Ala597Thr (gcc/Acc)	Rv1759c	wag22	PE-PGRS family protein Wag22
1990790	0	A	SNP	G	8	4	12	100	12	Gly596Gly (ggt/ggC)	Rv1759c	wag22	PE-PGRS family protein Wag22
1990799	0	T	SNP	G	8	4	12	100	12	Gly593Gly (gga/ggC)	Rv1759c	wag22	PE-PGRS family protein Wag22
1998063	0	T	SNP	A	45	54	99	100	99	Glu151Asp (gaa/gaT)	Rv1765c	-	hypothetical protein
1998122	0	G	SNP	A	38	47	85	100	85	Leu132Leu (ctg/Ttg)	Rv1765c	-	hypothetical protein
1998141	0	G	SNP	C	34	42	76	98.7	77	Gly125Gly (ggc/ggG)	Rv1765c	-	hypothetical protein
1998300	0	T	SNP	C	37	63	97	100	100	Ser72Ser (tca/tcG)	Rv1765c	-	hypothetical protein
2003105	0	C	SNP	T	90	89	177	99.44	180	Phe160Phe (ttc/ttT)	Rv1769	-	hypothetical protein
2003827	0	A	SNP	C	109	113	221	100	222	Asp401Ala (gac/gCc)	Rv1769	-	hypothetical protein
2009291	0	C	Del	GAP	83	81	163	95.35	172		Rv1775	-	hypothetical protein
2009848	0	C	SNP	G	86	89	173	100	175	Ser226Cys (tcc/tGc)	Rv1775	-	hypothetical protein
2010614	0	G	SNP	A	110	91	199	99.5	202
2022868	0	T	SNP	C	110	96	204	100	206	Ser1204Ser (agt/agC)	Rv1783	eccC5	ESX-5 type VII secretion system protein EccC5
2023628	0	C	SNP	G	80	92	171	100	172	Gly334Ala (gga/gCa)	Rv1785c	cyp143	cytochrome P450 Cyp143
2042050	0	C	Del	GAP	71	83	153	83.24	185		Rv1801	PPE29	PPE family protein PPE29
2042051	0	G	Del	GAP	71	83	153	85.08	181		Rv1801	PPE29	PPE family protein PPE29
2042052	0	G	Del	GAP	71	83	153	85.56	180		Rv1801	PPE29	PPE family protein PPE29
2042053	0	G	Del	GAP	71	83	153	87.01	177		Rv1801	PPE29	PPE family protein PPE29
2042054	0	G	Del	GAP	71	83	153	87.5	176		Rv1801	PPE29	PPE family protein PPE29
2042055	0	C	Del	GAP	71	83	153	89.53	172		Rv1801	PPE29	PPE family protein PPE29
2044456	0	T	SNP	G	106	102	205	99.52	209	Leu358Arg (ctg/cGg)	Rv1802	PPE30	PPE family protein PPE30
2045310	0	A	SNP	G	109	147	253	99.61	257	Ile511Ile (att/atC)	Rv1803c	PE_PGRS32	PE-PGRS family protein PE_PGRS32
2049065	0	T	SNP	C	95	116	208	100	211
2049097	0	G	SNP	C	97	126	220	100	223
2050822	0	G	SNP	C	92	131	220	99.11	225	Gly301Ala (gga/gCa)	Rv1808	PPE32	PPE family protein PPE32
2051746	0	T	SNP	C	105	97	199	100	202	Ala155Ala (gct/gcC)	Rv1809	PPE33	PPE family protein PPE33
2052035	0	G	SNP	T	82	88	170	100	170	Val252Leu (gtg/Ttg)	Rv1809	PPE33	PPE family protein PPE33
2055271	0	A	SNP	G	111	104	212	99.54	216	Leu30Pro (cta/cCa)	Rv1812c	-	dehydrogenase
2057774	0	A	SNP	T	101	88	188	100	189	Ile83Phe (atc/Ttc)	Rv1815	-	hypothetical protein
2061958	0	A	SNP	G	58	88	138	98.65	148	Ala239Ala (gct/gcC)	Rv1818c	PE_PGRS33	PE-PGRS family protein PE_PGRS33
2067684	0	G	SNP	A	91	85	172	98.32	179	Val410Met (gtg/Atg)	Rv1821	secA2	protein translocase subunit SecA
2069771	0	C	SNP	A	114	100	210	99.07	216	Gln24Lys (cag/Aag)	Rv1823	-	hypothetical protein
2072313	0	C	SNP	A	93	98	189	99.48	192	Thr121Lys (aca/aAa)	Rv1826	gcvH	glycine cleavage system protein H
2074754	0	C	SNP	T	106	118	221	100	224
2078246	0	C	SNP	G	73	88	157	99.38	162	Gly790Gly (ggc/ggG)	Rv1832	gcvB	glycine dehydrogenase
2082053	0	A	SNP	G	87	88	172	100	175	Cys179Arg (tgc/Cgc)	Rv1835c	-	serine esterase
2086672	0	C	SNP	T	86	75	160	99.38	162	Gly104Ser (ggt/Agt)	Rv1837c	glcB	malate synthase
2094912	0	C	Del	GAP	73	94	168	93.3	179		Rv1844c	gnd1	6-phosphogluconate dehydrogenase
2094913	0	A	Del	GAP	73	94	168	92.78	180		Rv1844c	gnd1	6-phosphogluconate dehydrogenase
2094914	0	G	Del	GAP	73	94	168	94.35	177		Rv1844c	gnd1	6-phosphogluconate dehydrogenase
2094915	0	C	Del	GAP	73	94	168	93.82	178		Rv1844c	gnd1	6-phosphogluconate dehydrogenase
2094916	0	G	Del	GAP	73	94	168	94.35	177		Rv1844c	gnd1	6-phosphogluconate dehydrogenase
2094917	0	T	Del	GAP	73	94	168	94.35	177		Rv1844c	gnd1	6-phosphogluconate dehydrogenase
2095716	0	C	SNP	T	117	108	223	99.12	227	Ala151Ala (gcg/gcA)	Rv1845c	blaR	sensor-transducer protein BlaR
2096186	0	A	SNP	G	107	117	223	100	224	Thr138Thr (act/acC)	Rv1846c	blaI	transcriptional repressor BlaI
2097270	0	C	SNP	T	97	88	183	98.93	187	Arg132Trp (cgg/Tgg)	Rv1847	-	esterase
2108141	0	T	SNP	C	106	108	212	100	214	Phe136Leu (ttc/Ctc)	Rv1860	apa	hypothetical protein
2108890	0	A	SNP	C	96	108	204	99.51	205
2109523	1	C	Ins	G	91	100	191	92.27	191
2112832	0	A	SNP	C	87	99	182	99.47	187	Ala45Ala (gct/gcG)	Rv1865c	-	short-chain type dehydrogenase
2116903	0	C	SNP	T	80	82	157	100	162	Gly380Gly (ggc/ggT)	Rv1867	-	hypothetical protein
2122395	0	C	SNP	T	82	85	165	99.4	168	Val253Met (gtg/Atg)	Rv1872c	lldD2	L-lactate dehydrogenase
2122976	0	C	SNP	G	101	117	216	100	218	Gly59Ala (ggt/gCt)	Rv1872c	lldD2	L-lactate dehydrogenase
2123169	0	T	SNP	G	70	95	164	100	165
2128870	0	A	SNP	G	100	107	203	100	207	Leu283Leu (cta/ctG)	Rv1878	glnA3	glutamine synthetase GlnA
2133468	1	T	Ins	T	92	76	168	93.33	170		Rv1883c	-	hypothetical protein
2133468	2	T	Ins	C	94	76	170	94.44	170		Rv1883c	-	hypothetical protein
2133468	3	T	Ins	G	94	76	170	94.44	170		Rv1883c	-	hypothetical protein
2133468	4	T	Ins	C	94	76	170	94.44	170		Rv1883c	-	hypothetical protein
2133468	5	T	Ins	A	93	76	169	93.89	170		Rv1883c	-	hypothetical protein
2133468	6	T	Ins	T	94	76	170	94.44	170		Rv1883c	-	hypothetical protein
2133468	7	T	Ins	G	93	76	169	93.89	170		Rv1883c	-	hypothetical protein
2133468	8	T	Ins	C	94	76	170	94.44	170		Rv1883c	-	hypothetical protein
2133468	9	T	Ins	C	93	76	169	93.89	170		Rv1883c	-	hypothetical protein
2133468	10	T	Ins	G	94	75	169	93.89	169		Rv1883c	-	hypothetical protein
2133468	11	T	Ins	T	92	73	165	91.67	166		Rv1883c	-	hypothetical protein
2133468	12	T	Ins	C	91	73	164	91.11	164		Rv1883c	-	hypothetical protein
2133508	0	C	SNP	T	100	93	188	98.47	196	Arg62Gln (cgg/cAg)	Rv1883c	-	hypothetical protein
2135154	0	G	SNP	T	103	88	190	100	191	Pro238Pro (ccc/ccA)	Rv1886c	fbpB	diacylglycerol acyltransferase/mycolyltransferase Ag85B
2135870	0	T	SNP	C	90	110	199	100	200
2137521	1	A	Ins	C	82	65	147	85.96	147
2137521	2	A	Ins	T	82	65	147	85.96	147
2137521	3	A	Ins	C	82	64	146	85.38	146
2137521	4	A	Ins	C	82	64	146	85.38	146
2137521	5	A	Ins	G	81	64	145	84.8	146
2137521	6	A	Ins	A	82	63	145	84.8	146
2137521	7	A	Ins	T	82	64	146	85.38	146
2137521	8	A	Ins	C	82	64	146	85.38	146
2137521	9	A	Ins	A	82	64	146	85.38	146
2137521	10	A	Ins	C	82	64	146	85.38	146
2138436	0	A	SNP	G	80	102	182	100	182
2138453	0	C	SNP	T	75	98	169	100	173
2142266	0	C	SNP	A	75	94	163	100	169
2143328	0	G	SNP	C	100	87	184	98.94	189	Val270Leu (gtg/Ctg)	Rv1895	-	zinc-binding alcohol dehydrogenase
2147022	0	A	SNP	C	84	95	178	100	179	Ile204Met (att/atG)	Rv1900c	lipJ	lignin peroxidase LipJ
2151222	0	T	SNP	G	74	93	166	98.82	169	Leu90Trp (ttg/tGg)	Rv1904	-	hypothetical protein
2153726	0	T	Del	GAP	64	51	114	76.67	150		Rv1907c	-	hypothetical protein
2153727	0	C	Del	GAP	64	51	114	76.67	150		Rv1907c	-	hypothetical protein
2153728	0	A	Del	GAP	64	51	114	77.7	148		Rv1907c	-	hypothetical protein
2153729	0	T	Del	GAP	64	51	114	77.18	149		Rv1907c	-	hypothetical protein
2153730	0	C	Del	GAP	64	51	114	78.23	147		Rv1907c	-	hypothetical protein
2153731	0	C	Del	GAP	64	51	114	79.31	145		Rv1907c	-	hypothetical protein
2153732	0	C	Del	GAP	64	51	114	79.31	145		Rv1907c	-	hypothetical protein
2153733	0	C	Del	GAP	64	51	114	80.99	142		Rv1907c	-	hypothetical protein
2153734	0	G	Del	GAP	64	51	114	82.73	139		Rv1907c	-	hypothetical protein
2153735	0	T	Del	GAP	64	50	114	83.21	137		Rv1907c	-	hypothetical protein
2153736	0	C	Del	GAP	64	50	114	83.21	137		Rv1907c	-	hypothetical protein
2153737	0	T	Del	GAP	64	50	114	85.07	134		Rv1907c	-	hypothetical protein
2153738	0	C	Del	GAP	64	50	114	85.07	134		Rv1907c	-	hypothetical protein
2153739	0	G	Del	GAP	64	50	114	85.71	133		Rv1907c	-	hypothetical protein
2154724	0	C	SNP	A	104	98	200	99.51	203	Arg463Leu (cgg/cTg)	Rv1908c	katG	catalase-peroxidase		phylo (not Euro-American, M. africanum, M. bovis, M . canettii, M. caprae, M. Microti, M. pinipedii, Beijing, Delhi/CAS, EAI, 4)	isoniazid (INH)
2155168	0	C	SNP	G	96	110	204	100	206	Ser315Thr (agc/aCc)	Rv1908c	katG	catalase-peroxidase	isoniazid (INH)		isoniazid (INH)
2158109	0	T	SNP	C	88	87	173	100	175	Asp328Gly (gac/gGc)	Rv1912c	fadB5	oxidoreductase FadB
2160998	0	G	SNP	A	89	94	178	100	183	Gly179Asp (ggc/gAc)	Rv1915	aceAa	isocitrate lyase AceAa
2161343	1	G	Ins	T	81	85	166	95.95	166		Rv1915	aceAa	isocitrate lyase AceAa
2163790	0	A	SNP	C	49	49	97	100	98	Pro1174Pro (cct/ccG)	Rv1917c	PPE34	PPE family protein PPE34
2165286	0	A	SNP	C	114	94	205	100	208	Ser676Ala (tca/Gca)	Rv1917c	PPE34	PPE family protein PPE34
2167926	0	A	SNP	G	91	101	188	100	192	Leu896Ser (ttg/tCg)	Rv1918c	PPE35	PPE family protein PPE35
2172380	0	A	SNP	C	101	80	171	100	181	Glu253Ala (gag/gCg)	Rv1920	-	membrane protein
2173860	0	A	SNP	C	100	115	210	99.54	216
2177366	0	C	SNP	T	76	106	182	100	182	Arg94Cys (cgc/Tgc)	Rv1925	fadD31	fatty-acid--CoA ligase FadD31
2179825	0	G	SNP	C	95	114	204	98.58	212	Glu51Asp (gag/gaC)	Rv1927	-	hypothetical protein
2185674	0	A	SNP	G	119	107	225	99.12	228	Ile172Thr (atc/aCc)	Rv1934c	fadE17	acyl-CoA dehydrogenase FadE17
2187587	0	G	SNP	C	85	108	192	100	193	Gln68His (cag/caC)	Rv1936	-	monooxygenase
2191498	0	G	SNP	T	113	97	208	98.59	213	Gly158Trp (ggg/Tgg)	Rv1938	ephB	epoxide hydrolase EphB
2197661	0	T	Del	GAP	108	79	185	95.9	195		Rv1946c	lppG	lipoprotein
2197662	0	G	Del	GAP	108	79	185	96.39	194		Rv1946c	lppG	lipoprotein
2199052	0	C	SNP	G	96	103	199	99.5	200	Gly5Arg (ggt/Cgt)	Rv1948c	-	hypothetical protein
2202500	0	C	SNP	T	84	90	170	98.86	176	His121His (cac/caT)	Rv1956	higA	antitoxin HigA
2207591	1	T	Ins	C	104	87	191	96.46	191
2209465	0	G	SNP	A	95	96	186	99.48	192	Ala47Thr (gcg/Acg)	Rv1966	mce3A	Mce family protein Mce3A
2211826	0	A	SNP	G	90	72	162	100	162	Lys67Lys (aaa/aaG)	Rv1968	mce3C	Mce family protein Mce3C
2215320	0	G	Del	GAP	84	81	163	95.38	173		Rv1971	mce3F	Mce family protein Mce3F
2215321	0	T	Del	GAP	84	81	163	100	165		Rv1971	mce3F	Mce family protein Mce3F
2215322	0	G	Del	GAP	84	81	163	100	165		Rv1971	mce3F	Mce family protein Mce3F
2215323	0	C	Del	GAP	84	81	163	99.4	166		Rv1971	mce3F	Mce family protein Mce3F
2215324	0	T	Del	GAP	84	81	163	99.4	166		Rv1971	mce3F	Mce family protein Mce3F
2216443	0	C	SNP	A	85	82	165	100	167	Ala396Glu (gcg/gAg)	Rv1971	mce3F	Mce family protein Mce3F
2216963	0	C	SNP	G	105	98	199	99.51	204	His124Gln (cac/caG)	Rv1972	-	Mce associated membrane protein
2220512	0	T	SNP	G	81	95	174	100	176	Ser253Ser (tct/tcG)	Rv1977	-	hypothetical protein
2221584	0	G	SNP	C	102	98	197	100	200	Ser226Thr (agt/aCt)	Rv1978	-	hypothetical protein
2223293	0	T	SNP	C	113	100	212	100	213
2225365	0	T	SNP	C	85	85	170	99.42	171
2228967	0	A	SNP	G	100	106	203	100	206
2229801	0	C	SNP	G	90	87	173	100	177	Pro34Pro (ccg/ccC)	Rv1985c	-	HTH-type transcriptional regulator
2230045	0	G	SNP	A	115	103	212	99.54	219	Cys12Tyr (tgc/tAc)	Rv1986	-	amino acid transporter
2235087	0	G	SNP	A	85	88	170	98.3	176	Phe740Phe (ttc/ttT)	Rv1992c	ctpG	cation transporter ATPase G
2241032	0	G	Del	GAP	86	112	195	97.54	203		Rv1997	ctpF	cation transporter ATPase F
2244421	0	G	SNP	T	66	89	153	100	155	Leu240Met (ctg/Atg)	Rv1999c	-	transporter
2245864	0	C	SNP	A	93	69	159	98.78	164	Pro219Gln (ccg/cAg)	Rv2000	-	hypothetical protein
2247677	0	A	SNP	C	74	93	166	99.4	168	Ile6Ile (ata/atC)	Rv2002	fabG3	20-beta-hydroxysteroid dehydrogenase
2251605	0	G	SNP	A	83	90	171	100	173	Ser93Ser (agc/agT)	Rv2005c	-	universal stress protein
2251999	0	A	SNP	G	110	93	198	100	203
2260100	0	C	SNP	T	118	90	201	100	208
2260525	0	C	SNP	T	113	82	194	100	195
2262620	0	T	SNP	A	38	55	89	98.94	94	Glu151Asp (gaa/gaT)	Rv2015c	-	hypothetical protein
2262679	0	G	SNP	A	38	49	87	100	87	Leu132Leu (ctg/Ttg)	Rv2015c	-	hypothetical protein
2262698	0	G	SNP	C	40	44	83	100	84	Gly125Gly (ggc/ggG)	Rv2015c	-	hypothetical protein
2262857	0	T	SNP	C	66	49	113	100	115	Ser72Ser (tca/tcG)	Rv2015c	-	hypothetical protein
2264782	0	C	SNP	A	106	101	203	100	207	Ala262Glu (gcg/gAg)	Rv2017	-	transcriptional regulator
2265059	0	T	SNP	G	90	106	194	100	196
2267015	0	T	SNP	C	71	115	183	99.47	187	Ala32Ala (gca/gcG)	Rv2021c	-	transcriptional regulator
2268433	0	C	SNP	A	98	96	193	100	194
2268627	0	G	SNP	C	90	99	187	99.47	190
2269545	0	G	SNP	A	104	79	177	99.46	184	Ser232Ser (agc/agT)	Rv2024c	-	hypothetical protein
2269780	0	T	SNP	C	98	106	203	100	204	Asp154Gly (gac/gGc)	Rv2024c	-	hypothetical protein
2270102	0	A	SNP	G	108	87	192	100	195	Trp47Arg (tgg/Cgg)	Rv2024c	-	hypothetical protein
2273734	0	C	Del	GAP	97	94	194	100	191		Rv2027c	dosT	two component sensor histidine kinase DosT
2282787	0	C	SNP	T	101	120	216	100	221	Cys312Tyr (tgt/tAt)	Rv2037c	-	transmembrane protein
2283191	0	G	SNP	C	104	88	183	99.48	193	Ala177Ala (gcc/gcG)	Rv2037c	-	transmembrane protein
2285251	0	C	SNP	A	83	70	152	100	153	Val131Phe (gtc/Ttc)	Rv2039c	-	sugar ABC transporter permease
2287121	0	A	SNP	G	90	90	180	100	180	Asp242Asp (gat/gaC)	Rv2041c	-	sugar ABC transporter substrate-binding lipoprotein
2288085	0	G	SNP	C	84	108	190	99.48	193	Ala199Ala (gcc/gcG)	Rv2042c	-	hypothetical protein
2288704	0	C	SNP	A	96	116	208	97.7	217	Val180Phe (gtc/Ttc)	Rv2043c	pncA	pyrazinamidase/nicotinamidase PncA	pyrazinamide (PZA)		pyrazinamide (PZA)
2294007	0	T	SNP	C	99	114	211	100	213	Thr174Ala (acg/Gcg)	Rv2047c	-	hypothetical protein
2295685	0	C	SNP	A	116	97	209	93.83	227	Val3768Leu (gtg/Ttg)	Rv2048c	pks12	polyketide synthase
2296042	0	G	SNP	C	100	114	213	96.83	221	Pro3649Ala (ccg/Gcg)	Rv2048c	pks12	polyketide synthase
2296181	0	A	SNP	G	84	85	166	75.11	225	Gly3602Gly (ggt/ggC)	Rv2048c	pks12	polyketide synthase
2298194	0	G	SNP	T	98	79	173	99.44	178	Ala2931Ala (gcc/gcA)	Rv2048c	pks12	polyketide synthase
2300237	0	A	SNP	G	103	88	188	98.45	194	Ala2250Ala (gct/gcC)	Rv2048c	pks12	polyketide synthase
2300546	0	A	SNP	T	90	86	173	100	176	His2147Gln (cat/caA)	Rv2048c	pks12	polyketide synthase
2300552	0	T	SNP	G	87	82	169	99.41	170	Pro2145Pro (cca/ccC)	Rv2048c	pks12	polyketide synthase
2300555	0	A	SNP	G	90	83	170	100	173	Asp2144Asp (gat/gaC)	Rv2048c	pks12	polyketide synthase
2302033	0	G	SNP	A	75	77	148	99.35	153	Arg1652Cys (cgc/Tgc)	Rv2048c	pks12	polyketide synthase
2311099	0	C	SNP	G	136	125	256	99.62	262	Pro473Pro (ccg/ccC)	Rv2052c	-	hypothetical protein
2314689	0	C	SNP	A	102	89	189	98.96	193	Arg46Leu (cgt/cTt)	Rv2057c	rpmG1	50S ribosomal protein L33
2315386	0	C	SNP	A	82	89	166	100	171	His71Gln (cac/caA)	Rv2059	-	hypothetical protein
2316123	0	C	SNP	A	96	107	200	100	203	Thr317Lys (aca/aAa)	Rv2059	-	hypothetical protein
2318725	0	C	SNP	T	103	115	216	100	218	Glu677Lys (gaa/Aaa)	Rv2062c	cobN	cobalamin biosynthesis protein CobN
2320320	0	C	SNP	T	115	131	244	99.6	247	Arg145His (cgt/cAt)	Rv2062c	cobN	cobalamin biosynthesis protein CobN
2321975	0	T	SNP	C	117	128	238	99.59	246	Asp175Asp (gat/gaC)	Rv2064	cobG	precorrin-3B synthase
2324351	0	G	SNP	C	96	117	213	99.53	214	Ala393Pro (gcc/Ccc)	Rv2066	cobIJ	bifunctional S-adenosyl-L-methionine-precorrin-2 methyl transferase/precorrin-3 methylase
2328543	0	T	SNP	C	122	95	214	99.54	218	Ile145Met (ata/atG)	Rv2071c	cobM	precorrin-4 C(11)-methyltransferase
2329533	0	A	SNP	G	117	107	222	100	224	Leu205Pro (ctc/cCc)	Rv2072c	cobL	precorrin-6Y C(5,15)-methyltransferase
2331620	0	A	SNP	C	91	114	202	100	205	Gly420Gly (ggt/ggG)	Rv2075c	-	hypothetical protein
2331789	0	G	SNP	T	99	81	177	100	180	Pro364Gln (ccg/cAg)	Rv2075c	-	hypothetical protein
2334007	0	A	SNP	G	99	93	192	100	192	Ala96Ala (gct/gcC)	Rv2077c	-	transmembrane protein
2335075	0	A	SNP	G	90	81	171	100	171	Glu6Gly (gaa/gGa)	Rv2078	-	hypothetical protein
2335494	0	A	SNP	G	110	102	207	100	212	Tyr47Cys (tac/tGc)	Rv2079	-	hypothetical protein
2337179	0	C	SNP	T	106	96	198	100	202	Gln609_ (caa/Taa)	Rv2079	-	hypothetical protein
2338194	1	A	Ins	C	33	46	79	81.44	79		Rv2081c	-	transmembrane protein
2338810	0	T	SNP	C	93	82	174	100	175	Arg34Arg (cgt/cgC)	Rv2082	-	hypothetical protein
2338811	0	A	SNP	G	95	80	173	100	175	Lys35Glu (aag/Gag)	Rv2082	-	hypothetical protein
2339255	0	A	SNP	G	82	98	176	99.45	181	Thr183Ala (act/Gct)	Rv2082	-	hypothetical protein
2339835	0	C	SNP	T	86	104	187	97.44	195	Pro376Leu (ccc/cTc)	Rv2082	-	hypothetical protein
2340621	0	C	SNP	G	93	84	167	100	177	Pro638Arg (ccc/cGc)	Rv2082	-	hypothetical protein
2341636	0	C	SNP	G	102	113	210	99.08	217	Leu256Val (ctg/Gtg)	Rv2083	-	hypothetical protein
2342649	1	A	Ins	G	54	60	114	76	114		Rv2084	-	hypothetical protein
2342649	2	A	Ins	G	54	60	114	76	114		Rv2084	-	hypothetical protein
2343263	0	G	SNP	A	105	93	195	100	198	Glu79Glu (gag/gaA)	Rv2085	-	hypothetical protein
2344246	0	G	SNP	C	91	102	192	100	193
2344499	0	T	SNP	G	81	95	172	99.44	177	Leu30Arg (ctg/cGg)	Rv2088	pknJ	transmembrane serine/threonine-protein kinase PknJ
2345037	0	C	SNP	A	119	104	218	100	223	Leu209Leu (ctc/ctA)	Rv2088	pknJ	transmembrane serine/threonine-protein kinase PknJ
2346318	0	G	SNP	A	91	81	171	100	172	Pro336Leu (ccg/cTg)	Rv2089c	pepE	dipeptidase PepE
2348446	0	C	SNP	G	94	93	185	100	187	Phe358Leu (ttc/ttG)	Rv2090	-	5'-3' exonuclease
2354791	0	A	SNP	G	92	102	191	100	194	Ser174Pro (tcg/Ccg)	Rv2096c	pafB	proteasome accessory factor B
2357269	0	G	Del	GAP	110	95	204	86.13	238
2357270	0	C	Del	GAP	110	95	204	85.77	239
2357271	0	C	Del	GAP	110	95	204	86.86	236
2358029	1	T	Ins	G	102	108	210	95.02	210
2361604	0	C	SNP	G	127	99	221	99.56	227	Val455Val (gtc/gtG)	Rv2101	helZ	helicase HelZ
2362041	0	C	SNP	A	108	105	211	100	213	Pro601Gln (ccg/cAg)	Rv2101	helZ	helicase HelZ
2364475	0	T	SNP	C	93	86	178	97.81	183	Thr16Ala (aca/Gca)	Rv2103c	vapC37	ribonuclease VapC37
2368565	0	A	Del	GAP	95	78	170	98.86	175
2369186	0	G	SNP	C	87	120	204	100	207	Arg182Gly (cgt/Ggt)	Rv2109c	prcA	proteasome subunit alpha
2369326	0	C	SNP	G	88	85	171	100	173	Arg135Pro (cgc/cCc)	Rv2109c	prcA	proteasome subunit alpha
2374274	0	A	SNP	T	90	86	176	100	176	Gln147His (caa/caT)	Rv2114	-	hypothetical protein
2381573	0	C	Del	GAP	98	96	196	97	200		Rv2123	PPE37	PPE family protein PPE37
2386389	0	G	SNP	A	107	94	198	100	201	Gly33Ser (ggc/Agc)	Rv2125	-	hypothetical protein
2387733	0	T	SNP	C	144	66	204	100	210	Glu80Glu (gaa/gaG)	Rv2126c	PE_PGRS37	PE-PGRS family protein PE_PGRS37
2388641	0	G	SNP	A	105	105	209	100	210	Gly9Asp (ggc/gAc)	Rv2127	ansP1	L-asparagine permease
2399734	0	G	SNP	A	89	99	185	100	188	Gly339Ser (ggc/Agc)	Rv2139	pyrD	dihydroorotate dehydrogenase
2406843	0	C	Del	GAP	98	98	193	100	196		Rv2148c	-	hypothetical protein
2411496	0	G	SNP	A	89	92	180	99.45	182	Phe209Phe (ttc/ttT)	Rv2152c	murC	UDP-N-acetylmuramate--alanine ligase
2413246	0	C	SNP	A	129	114	241	100	243	Val36Leu (gtg/Ttg)	Rv2153c	murG	UDP-N-acetylglucosamine--N-acetylmuramyl- (pentapeptide) pyrophosphoryl-undecaprenol-N-acetylglucosamine transferase
2415656	0	G	SNP	C	103	117	219	100	220	Arg247Gly (cgg/Ggg)	Rv2155c	murD	UDP-N-acetylmuramoylalanine--D-glutamate ligase
2421816	0	A	SNP	G	134	120	249	99.61	255
2421975	1	G	Ins	G	111	101	212	90.21	213
2421975	2	G	Ins	G	109	101	210	89.36	211
2421975	3	G	Ins	A	109	102	211	89.79	211
2421975	4	G	Ins	A	109	102	211	89.79	211
2423819	0	C	SNP	G	70	89	147	98.15	162	Gly340Gly (ggg/ggC)	Rv2162c	PE_PGRS38	PE-PGRS family protein PE_PGRS38
2423822	0	A	SNP	G	72	89	154	100	161	Gly339Gly (ggt/ggC)	Rv2162c	PE_PGRS38	PE-PGRS family protein PE_PGRS38
2424925	0	A	SNP	G	81	95	174	100	176
2425471	0	T	SNP	C	96	78	174	100	174	Arg539Arg (cga/cgG)	Rv2163c	pbpB	penicillin-binding membrane protein PbpB
2433006	0	T	SNP	C	89	97	184	98.94	188	Val19Ala (gtg/gCg)	Rv2171	lppM	lipoprotein LppM
2440926	0	G	SNP	T	89	91	180	99.45	181	Asp265Glu (gac/gaA)	Rv2178c	aroG	phospho-2-dehydro-3-deoxyheptonate aldolase AroG
2442468	0	C	SNP	T	94	93	183	98.94	189	Trp249_ (tgg/tgA)	Rv2180c	-	integral membrane protein
2448458	0	C	SNP	T	107	99	205	100	206	Thr100Ile (acc/aTc)	Rv2187	fadD15	long-chain-fatty-acid--CoA ligase FadD15
2451700	0	A	SNP	C	98	102	188	99.5	201	Ala107Ala (gct/gcG)	Rv2189c	-	hypothetical protein
2462871	0	G	SNP	A	101	118	211	100	219	Ala59Ala (gcc/gcT)	Rv2198c	mmpS3	membrane protein MmpS3
2470591	0	A	SNP	C	100	120	218	100	220
2472610	0	C	SNP	T	108	102	204	100	210	Leu40Leu (ctg/Ttg)	Rv2208	cobS	cobalamin synthase
2491597	0	G	SNP	T	112	105	208	99.09	219	Arg253Arg (cgg/Agg)	Rv2221c	glnE	glutamate-ammonia-ligase adenylyltransferase
2499726	0	G	SNP	A	109	98	205	100	207	Asp299Asn (gat/Aat)	Rv2226	-	hypothetical protein
2505085	0	G	SNP	A	104	122	225	99.12	228	Ala205Ala (gcc/gcT)	Rv2231c	cobC	aminotransferase		phylo (2,2)
2509140	0	G	SNP	C	125	140	261	100	265	Ser79Cys (tcc/tGc)	Rv2236c	cobD	cobalamin biosynthesis transmembrane protein CobD
2509722	0	A	SNP	G	106	92	195	99.5	199	Pro78Pro (cca/ccG)	Rv2237	-	hypothetical protein
2510350	0	C	SNP	G	93	97	189	97.94	194
2513645	0	G	SNP	A	82	77	156	98.15	162	Lys369Lys (aag/aaA)	Rv2241	aceE	pyruvate dehydrogenase E1 component
2516567	0	G	SNP	C	100	83	180	99.46	184
2521342	0	T	SNP	C	85	112	195	100	197	Asp200Asp (gat/gaC)	Rv2247	accD6	acetyl-/propionyl-CoA carboxylase subunit beta
2521428	0	A	SNP	G	95	95	186	99.48	191	Asp229Gly (gac/gGc)	Rv2247	accD6	acetyl-/propionyl-CoA carboxylase subunit beta
2522955	0	T	SNP	G	109	110	217	100	219	Val199Gly (gtc/gGc)	Rv2248	-	hypothetical protein
2523205	1	G	Ins	C	85	98	183	93.37	184
2523205	2	G	Ins	G	86	98	184	93.88	184
2523205	3	G	Ins	C	86	98	184	93.88	184
2525723	0	G	Del	GAP	78	91	167	95.48	177		Rv2251	-	flavoprotein
2526974	0	T	SNP	C	71	84	154	100	155	Pro470Pro (cct/ccC)	Rv2251	-	flavoprotein
2529680	0	A	SNP	G	106	98	200	100	204	Thr65Thr (act/acC)	Rv2256c	-	hypothetical protein
2531742	0	A	SNP	G	72	103	175	100	175	Ala52Ala (gct/gcC)	Rv2258c	-	transcriptional regulator
2533377	0	T	SNP	C	92	100	189	100	192	Asp16Asp (gat/gaC)	Rv2260	-	hypothetical protein
2534563	0	G	Del	GAP	100	106	201	96.71	213
2534564	0	A	Del	GAP	100	106	201	100	206
2536599	0	C	SNP	T	103	97	195	100	200	Gly584Gly (ggg/ggA)	Rv2264c	-	hypothetical protein
2536628	1	G	Ins	A	114	98	212	100	212		Rv2264c	-	hypothetical protein
2536892	0	T	SNP	C	130	114	236	100	244	Thr487Ala (acc/Gcc)	Rv2264c	-	hypothetical protein
2543395	0	T	SNP	C	95	81	175	100	176	Glu294Glu (gaa/gaG)	Rv2268c	cyp128	cytochrome P450 Cyp128
2546684	0	C	SNP	A	95	96	189	98.96	193	Gly41Val (ggt/gTt)	Rv2274c	mazF8	toxin MazF8
2548700	0	C	SNP	T	93	91	178	98.4	187	His318Tyr (cac/Tac)	Rv2276	cyp121	cytochrome P450 Cyp121
2551576	0	C	SNP	G	76	81	156	100	157
2551577	0	T	SNP	C	75	81	155	100	156
2562644	0	G	SNP	T	88	87	174	100	175	Ala16Ser (gcg/Tcg)	Rv2290	lppO	lipoprotein LppO
2564368	1	G	Ins	C	88	79	167	98.24	167		Rv2293c	-	hypothetical protein
2566766	1	C	Ins	G	78	83	161	95.83	161
2566768	0	A	SNP	C	77	85	162	100	162
2573756	0	C	SNP	A	78	78	153	100	156
2578626	0	A	SNP	G	100	86	178	99.47	187	Met24Thr (atg/aCg)	Rv2307c	-	hypothetical protein
2581052	0	G	SNP	A	92	106	193	99.5	199	Asp212Asn (gac/Aac)	Rv2308	-	hypothetical protein
2586076	0	C	SNP	G	91	104	190	99.49	196	Arg405Arg (cgg/cgC)	Rv2314c	-	hypothetical protein
2586127	0	A	SNP	G	85	101	185	100	186	Gly388Gly (ggt/ggC)	Rv2314c	-	hypothetical protein
2589036	0	G	SNP	C	98	93	190	99.48	192	Asp67His (gac/Cac)	Rv2316	uspA	sugar ABC transporter permease UspA
2589216	0	G	SNP	C	105	116	217	100	221	Val127Leu (gtg/Ctg)	Rv2316	uspA	sugar ABC transporter permease UspA
2598400	0	A	SNP	G	72	95	164	100	167	Asn516Asn (aat/aaC)	Rv2326c	-	ABC transporter ATP-binding protein
2600260	0	A	SNP	G	103	99	200	100	202	Arg91Arg (cga/cgG)	Rv2327	-	hypothetical protein
2601576	0	T	SNP	G	109	98	201	100	207	Ser282Arg (agt/agG)	Rv2328	PE23	PE family protein PE23
2601760	0	G	SNP	A	112	104	212	100	216	Ala344Thr (gcc/Acc)	Rv2328	PE23	PE family protein PE23
2608117	0	C	SNP	A	112	84	194	100	196	Asp69Tyr (gac/Tac)	Rv2333c	stp	multidrug resistance protein
2612256	0	G	SNP	T	109	93	198	99.02	204	Leu244Leu (ctc/ctA)	Rv2337c	-	hypothetical protein
2612632	0	C	SNP	A	102	109	206	100	211	Gly119Val (ggc/gTc)	Rv2337c	-	hypothetical protein
2614910	0	C	Del	GAP	92	84	175	100	176		Rv2339	mmpL9	transmembrane transport protein MmpL9
2619155	0	G	SNP	C	92	111	201	99.51	204
2619271	0	T	SNP	C	84	97	177	98.91	183
2625924	0	T	SNP	C	75	80	154	100	155	Ala83Ala (gca/gcG)	Rv2346c	esxO	ESAT-6 like protein EsxO
2626004	0	G	SNP	A	72	62	132	100	134	Leu57Leu (ctg/Ttg)	Rv2346c	esxO	ESAT-6 like protein EsxO
2626011	0	G	SNP	A	68	63	130	100	131	Ile54Ile (atc/atT)	Rv2346c	esxO	ESAT-6 like protein EsxO
2626018	0	T	SNP	C	71	68	137	99.29	140	Glu52Gly (gag/gGg)	Rv2346c	esxO	ESAT-6 like protein EsxO
2626513	0	T	SNP	A	76	58	133	100	134	Thr3Ser (aca/Tca)	Rv2347c	esxP	ESAT-6 like protein EsxP
2626514	0	T	SNP	G	77	59	133	99.27	137	Ala2Ala (gca/gcC)	Rv2347c	esxP	ESAT-6 like protein EsxP
2627618	0	C	SNP	A	94	106	197	99.01	202	Gly361Cys (ggc/Tgc)	Rv2349c	plcC	phospholipase C
2627946	0	A	SNP	G	106	78	178	100	184	Arg251Arg (cgt/cgC)	Rv2349c	plcC	phospholipase C
2630740	0	T	SNP	C	80	76	153	100	156	Thr446Ala (act/Gct)	Rv2351c	plcA	membrane-associated phospholipase A
2631371	0	C	SNP	T	85	101	184	100	186	Val235Val (gtg/gtA)	Rv2351c	plcA	membrane-associated phospholipase A
2632341	1	C	Ins	A	82	82	164	98.2	164
2634282	0	T	SNP	G	105	95	200	100	200
2636956	0	C	SNP	T	52	40	90	98.92	93
2637162	0	C	SNP	T	105	115	218	99.55	221
2637541	0	C	SNP	T	90	100	190	99.48	191
2642383	0	C	SNP	T	80	90	165	100	170	Ala66Thr (gcc/Acc)	Rv2360c	-	hypothetical protein
2647905	0	G	SNP	A	97	74	162	100	171	Arg155Cys (cgc/Tgc)	Rv2366c	-	transmembrane protein
2656225	0	A	SNP	G	93	83	176	98.88	178	Val69Ala (gtc/gCc)	Rv2377c	-	hypothetical protein
2660319	0	C	SNP	G	95	85	179	99.45	181	Glu589Asp (gag/gaC)	Rv2379c	mbtF	peptide synthetase
2663795	0	G	SNP	A	98	86	180	99.46	185	Ala1107Ala (gcc/gcT)	Rv2380c	mbtE	peptide synthetase
2668467	0	G	SNP	A	102	115	215	100	217	Pro601Pro (ccc/ccT)	Rv2381c	mbtD	polyketide synthetase
2672394	0	G	SNP	A	91	124	213	99.54	216	Tyr1148Tyr (tac/taT)	Rv2383c	mbtB	phenyloxazoline synthase
2673818	0	C	SNP	G	121	123	242	99.19	246	Val674Leu (gtg/Ctg)	Rv2383c	mbtB	phenyloxazoline synthase
2680658	0	T	SNP	G	85	98	176	100	183	Thr67Thr (act/acG)	Rv2386a	-	hypothetical protein
2692100	0	C	SNP	T	99	100	198	98.51	202
2695378	0	C	SNP	G	86	71	153	100	157	Gly141Ala (ggc/gCc)	Rv2398c	cysW	sulfate ABC transporter permease CysW
2697489	0	C	SNP	T	100	95	193	100	195	Ala76Thr (gcg/Acg)	Rv2400c	subI	sulfate ABC transporter substrate-binding lipoprotein SubI
2703902	1	C	Ins	G	92	100	192	97.46	192
2704884	1	A	Ins	C	83	71	154	98.72	154		Rv2407	-	ribonuclease Z
2704884	2	A	Ins	A	83	71	154	98.72	154		Rv2407	-	ribonuclease Z
2704884	3	A	Ins	G	82	71	153	98.08	153		Rv2407	-	ribonuclease Z
2704884	4	A	Ins	C	80	70	150	96.15	151		Rv2407	-	ribonuclease Z
2704884	5	A	Ins	G	80	70	150	96.15	150		Rv2407	-	ribonuclease Z
2704884	6	A	Ins	A	77	70	147	94.23	147		Rv2407	-	ribonuclease Z
2704884	7	A	Ins	C	77	70	147	94.23	147		Rv2407	-	ribonuclease Z
2706663	0	G	SNP	T	95	77	169	99.42	173	Thr224Asn (acc/aAc)	Rv2409c	-	hypothetical protein
2711722	0	T	SNP	G	115	151	265	99.63	267	Pro385Pro (cca/ccC)	Rv2414c	-	hypothetical protein
2713795	0	C	SNP	T	110	93	199	100	203
2718852	0	T	SNP	G	97	103	200	99.5	201
2720952	0	T	SNP	C	27	52	76	100	79	Thr276Ala (acc/Gcc)	Rv2424c	-	transposase
2720954	0	G	SNP	A	23	49	71	97.3	74	Thr275Ile (acc/aTc)	Rv2424c	-	transposase
2721562	0	C	SNP	G	105	94	195	99.5	200	Ala72Ala (gcg/gcC)	Rv2424c	-	transposase
2723506	0	T	SNP	C	92	94	178	100	186	Leu226Leu (tta/ttG)	Rv2426c	-	hypothetical protein
2729058	0	A	SNP	C	83	93	174	100	176	Leu26Arg (ctg/cGg)	Rv2433c	-	hypothetical protein
2734074	0	T	SNP	C	108	120	224	100	228	Val282Ala (gtc/gCc)	Rv2436	rbsK	ribokinase RbsK
2734482	0	A	Del	GAP	103	108	212	99.53	212		Rv2437	-	transmembrane protein
2737572	0	C	SNP	A	112	112	217	100	224	Ala226Ser (gcg/Tcg)	Rv2439c	proB	glutamate 5-kinase protein
2738274	0	A	SNP	C	106	109	213	99.08	217	Ser471Arg (agt/agG)	Rv2440c	obg	GTPase Obg
2740693	0	T	SNP	C	88	75	161	100	163
2741209	0	G	SNP	A	90	93	180	99.46	184	Leu167Leu (ctg/ctA)	Rv2443	dctA	C4-dicarboxylate-transport transmembrane protein DctA
2751804	0	C	SNP	T	105	78	182	100	183	Arg126Gln (cgg/cAg)	Rv2450c	rpfE	resuscitation-promoting factor RpfE
2752122	0	G	SNP	C	89	108	196	99.49	198	Thr20Arg (acg/aGg)	Rv2450c	rpfE	resuscitation-promoting factor RpfE		phylo (Beijing)
2752698	0	C	SNP	A	94	86	178	100	180
2760152	0	A	SNP	G	76	94	170	100	170	Tyr125Cys (tac/tGc)	Rv2458	mmuM	homocysteine S-methyltransferase MmuM
2774555	0	T	SNP	C	92	81	168	98.3	176	Val331Ala (gtg/gCg)	Rv2471	aglA	alpha-glucosidase AglA
2775361	0	C	SNP	T	104	90	184	100	194	Arg30Arg (cgc/cgT)	Rv2472	-	hypothetical protein
2779136	0	T	SNP	C	99	112	210	100	211	Ser1043Gly (agc/Ggc)	Rv2476c	gdh	NAD-dependent glutamate dehydrogenase
2786952	0	A	SNP	G	96	98	189	100	194	Cys778Arg (tgc/Cgc)	Rv2482c	plsB2	glycerol-3-phosphate acyltransferase
2789798	0	G	SNP	T	90	87	176	99.44	178	Arg409Arg (cgg/Agg)	Rv2483c	plsC	bifunctional L-3-phosphoserine phosphatase/1-acyl-sn-glycerol-3-phosphate acyltransferase
2791098	0	C	SNP	T	114	91	201	100	205	Gly466Asp (ggt/gAt)	Rv2484c	-	diacyglycerol O-acyltransferase
2791887	0	A	SNP	T	89	83	171	99.42	173	Leu203Gln (ctg/cAg)	Rv2484c	-	diacyglycerol O-acyltransferase
2793810	0	C	SNP	A	112	84	194	99.49	197	Arg60Leu (cgc/cTc)	Rv2485c	lipQ	carboxylesterase LipQ
2794071	0	G	SNP	A	83	127	207	99.53	211
2796652	1	T	Ins	C	101	104	205	91.52	206		Rv2487c	PE_PGRS42	PE-PGRS family protein PE_PGRS42
2796652	2	T	Ins	C	101	104	205	91.52	206		Rv2487c	PE_PGRS42	PE-PGRS family protein PE_PGRS42
2800087	0	G	SNP	A	86	100	182	100	186	Thr265Ile (acc/aTc)	Rv2488c	-	LuxR family transcriptional regulator
2802041	0	C	SNP	T	101	105	195	99.52	207	Gly1399Asp (ggc/gAc)	Rv2490c	PE_PGRS43	PE-PGRS family protein PE_PGRS43
2807486	0	C	SNP	A	96	97	193	100	193	Ala70Asp (gcc/gAc)	Rv2492	-	hypothetical protein
2808452	0	T	SNP	C	116	117	230	100	233	Val48Ala (gtg/gCg)	Rv2494	vapC38	ribonuclease VapC38
2809621	0	T	SNP	C	125	114	237	99.58	240	Thr107Ala (acc/Gcc)	Rv2495c	bkdC	branched-chain keto acid dehydrogenase E2 component
2809633	0	A	SNP	C	122	114	234	100	236	Tyr103Asp (tac/Gac)	Rv2495c	bkdC	branched-chain keto acid dehydrogenase E2 component
2817502	0	A	SNP	C	73	78	151	98.69	153	Phe325Val (ttt/Gtt)	Rv2502c	accD1	acetyl-/propionyl-CoA carboxylase subunit beta
2818837	0	A	SNP	G	76	81	154	100	157	Gly97Gly (ggt/ggC)	Rv2503c	scoB	succinyl-CoA:3-ketoacid-CoA transferase subunit B
2821342	0	C	SNP	T	93	89	176	99.45	183	Ala85Ala (gcg/gcA)	Rv2505c	fadD35	fatty-acid--CoA ligase FadD35
2825466	0	G	SNP	A	81	103	182	99.46	185	Lys263Lys (aag/aaA)	Rv2509	-	short-chain type dehydrogenase/reductase
2825581	0	T	SNP	G	87	80	166	99.4	168	Ile503Ile (ata/atC)	Rv2510c	-	hypothetical protein
2827984	0	G	SNP	T	79	83	162	100	162
2828019	0	T	SNP	C	77	86	159	100	163
2829779	0	T	SNP	C	84	5	88	100	89	Thr9Ala (acc/Gcc)	Rv2512c	-	insertion sequence element IS1081 transposase
2830525	0	C	SNP	A	100	92	190	100	192	Thr122Lys (acg/aAg)	Rv2513	-	hypothetical protein
2833329	0	G	SNP	A	83	81	161	99.39	165	Ala62Val (gct/gTt)	Rv2516c	-	hypothetical protein
2835984	0	T	SNP	C	100	96	189	100	196	Val67Ala (gtg/gCg)	Rv2519	PE26	PE family protein PE26
2838897	0	C	SNP	G	104	113	215	99.54	218	Met215Ile (atg/atC)	Rv2522c	-	hypothetical protein
2841022	0	A	SNP	G	105	122	225	99.56	228	Cys2771Arg (tgc/Cgc)	Rv2524c	fas	fatty acid synthase
2844573	0	C	SNP	T	106	84	187	100	190	Arg1587His (cgc/cAc)	Rv2524c	fas	fatty acid synthase
2847281	0	A	SNP	G	107	90	192	100	197	Asp684Asp (gat/gaC)	Rv2524c	fas	fatty acid synthase
2850631	0	T	SNP	C	107	92	197	100	199
2851162	0	A	Del	GAP	108	66	175	98.86	176		Rv2526	vapB17	antitoxin VapB17
2851163	0	A	Del	GAP	108	66	175	100	174		Rv2526	vapB17	antitoxin VapB17
2851164	0	C	Del	GAP	108	66	175	100	174		Rv2526	vapB17	antitoxin VapB17
2851165	0	A	Del	GAP	108	66	175	100	174		Rv2526	vapB17	antitoxin VapB17
2851166	0	T	Del	GAP	108	66	175	100	174		Rv2526	vapB17	antitoxin VapB17
2851167	0	T	SNP	C	109	67	176	99.44	177	Leu26Ser (ttg/tCg)	Rv2526	vapB17	antitoxin VapB17
2855259	0	A	SNP	G	103	90	192	98.97	195	Ala841Ala (gct/gcC)	Rv2531c	-	amino acid decarboxylase
2865760	0	A	SNP	G	99	100	194	100	199	Thr211Ala (acc/Gcc)	Rv2542	-	hypothetical protein
2865882	0	T	SNP	C	99	87	183	100	186	Val251Val (gtt/gtC)	Rv2542	-	hypothetical protein
2866607	0	G	SNP	A	151	116	265	100	267	Gly47Asp (ggc/gAc)	Rv2543	lppA	lipoprotein LppA
2866647	0	G	SNP	A	137	113	246	100	250	Lys60Lys (aag/aaA)	Rv2543	lppA	lipoprotein LppA
2866671	0	G	SNP	A	135	109	243	100	244	Glu68Glu (gag/gaA)	Rv2543	lppA	lipoprotein LppA
2866677	0	A	SNP	C	133	112	242	100	245	Leu70Leu (cta/ctC)	Rv2543	lppA	lipoprotein LppA
2866815	0	G	SNP	C	19	13	31	100	32	Ala116Ala (gcg/gcC)	Rv2543	lppA	lipoprotein LppA
2866863	0	C	SNP	G	97	133	228	100	230	Ala132Ala (gcc/gcG)	Rv2543	lppA	lipoprotein LppA
2866876	0	A	SNP	G	99	139	238	100	238	Ile137Val (att/Gtt)	Rv2543	lppA	lipoprotein LppA
2866880	0	C	SNP	T	98	141	239	100	239	Ala138Val (gcc/gTc)	Rv2543	lppA	lipoprotein LppA
2866882	0	G	SNP	A	99	147	243	100	246	Ala139Thr (gcc/Acc)	Rv2543	lppA	lipoprotein LppA
2867207	0	C	SNP	G	42	55	94	100	97	Ala28Ala (gcc/gcG)	Rv2544	lppB	lipoprotein LppB
2867230	0	G	SNP	A	13	33	44	100	46	Gly36Asp (ggc/gAc)	Rv2544	lppB	lipoprotein LppB
2867231	0	C	SNP	T	11	32	43	97.73	44	Gly36Gly (ggc/ggT)	Rv2544	lppB	lipoprotein LppB
2867236	0	A	SNP	G	10	35	45	100	45	Asn38Ser (aac/aGc)	Rv2544	lppB	lipoprotein LppB
2867240	0	C	SNP	T	11	37	48	100	48	Pro39Pro (ccc/ccT)	Rv2544	lppB	lipoprotein LppB
2867245	0	A	SNP	C	12	38	50	100	50	Lys41Thr (aaa/aCa)	Rv2544	lppB	lipoprotein LppB
2867251	0	C	SNP	G	14	37	51	100	51	Pro43Arg (ccg/cGg)	Rv2544	lppB	lipoprotein LppB
2867254	0	A	SNP	G	16	43	59	100	59	His44Arg (cac/cGc)	Rv2544	lppB	lipoprotein LppB
2867263	0	G	SNP	A	18	51	67	100	69	Gly47Asp (ggc/gAc)	Rv2544	lppB	lipoprotein LppB
2867298	0	C	SNP	A	40	60	100	100	100	His59Asn (cac/Aac)	Rv2544	lppB	lipoprotein LppB
2867347	0	A	SNP	G	65	62	125	100	127	Gln75Arg (cag/cGg)	Rv2544	lppB	lipoprotein LppB
2867522	0	A	SNP	G	48	10	56	100	58	Glu133Glu (gaa/gaG)	Rv2544	lppB	lipoprotein LppB
2867532	0	A	SNP	G	49	11	60	100	60	Ile137Val (att/Gtt)	Rv2544	lppB	lipoprotein LppB
2867536	0	C	SNP	T	48	13	60	100	61	Ala138Val (gcc/gTc)	Rv2544	lppB	lipoprotein LppB
2867538	0	G	SNP	A	50	18	67	100	68	Ala139Thr (gcc/Acc)	Rv2544	lppB	lipoprotein LppB
2867552	0	A	SNP	G	62	32	93	100	94	Arg143Arg (cga/cgG)	Rv2544	lppB	lipoprotein LppB
2867575	0	T	SNP	C	72	60	127	100	132	Val151Ala (gtg/gCg)	Rv2544	lppB	lipoprotein LppB
2867594	0	G	SNP	A	73	69	138	100	142	Leu157Leu (ctg/ctA)	Rv2544	lppB	lipoprotein LppB
2867756	0	T	SNP	C	114	101	212	99.54	216	Ile211Ile (att/atC)	Rv2544	lppB	lipoprotein LppB
2867881	0	A	Del	GAP	102	92	193	98.98	196		Rv2545	vapB18	antitoxin VapB18
2878550	0	G	SNP	A	109	99	206	100	208
2880702	0	G	SNP	C	85	115	199	100	200	Val210Leu (gtc/Ctc)	Rv2560	-	hypothetical protein
2881598	0	G	Del	GAP	78	79	153	95.73	164
2881974	0	G	SNP	A	87	93	179	100	180
2884068	0	A	SNP	C	90	93	181	98.92	185	Met243Leu (atg/Ctg)	Rv2564	glnQ	glutamine ABC transporter ATP-binding protein
2886570	0	A	SNP	G	95	83	175	100	178	Glu66Glu (gaa/gaG)	Rv2566	-	hypothetical protein
2888201	0	T	SNP	C	111	148	258	100	259	Leu610Pro (ctc/cCc)	Rv2566	-	hypothetical protein
2889633	0	T	SNP	C	106	98	202	100	204	Ala1087Ala (gct/gcC)	Rv2566	-	hypothetical protein
2891267	0	C	SNP	T	111	107	217	100	218	Gly491Gly (ggc/ggT)	Rv2567	-	hypothetical protein
2891728	0	A	SNP	G	95	88	180	100	183	Gln645Arg (cag/cGg)	Rv2567	-	hypothetical protein
2894208	0	G	SNP	A	102	92	192	99.49	195	Ser67Ser (agc/agT)	Rv2569c	-	hypothetical protein
2898522	0	T	SNP	C	109	106	207	100	215	Tyr160Tyr (tat/taC)	Rv2573	-	2-dehydropantoate 2-reductase
2903439	0	G	SNP	A	103	92	192	98.98	197	Ser31Ser (agc/agT)	Rv2578c	-	hypothetical protein
2910461	0	G	SNP	T	99	83	178	100	182	Ala147Glu (gcg/gAg)	Rv2584c	apt	adenine phosphoribosyltransferase
2911293	0	C	SNP	G	87	94	178	100	181	Cys462Ser (tgt/tCt)	Rv2585c	-	lipoprotein
2912294	0	T	SNP	G	110	82	186	99.48	193	Ala128Ala (gca/gcC)	Rv2585c	-	lipoprotein
2913494	0	G	SNP	T	97	95	190	98.97	194	Ala173Asp (gcc/gAc)	Rv2586c	secF	protein translocase subunit SecF
2922591	0	C	SNP	A	103	116	208	99.55	220	Ala347Ala (gcc/gcA)	Rv2591	PE_PGRS44	PE-PGRS family protein PE_PGRS44
2922846	0	C	SNP	T	103	77	175	99.45	181	Gly432Gly (ggc/ggT)	Rv2591	PE_PGRS44	PE-PGRS family protein PE_PGRS44
2922848	0	A	SNP	T	101	77	176	99.44	179	Gln433Leu (cag/cTg)	Rv2591	PE_PGRS44	PE-PGRS family protein PE_PGRS44
2923391	0	T	SNP	C	94	113	203	100	207	Pro281Pro (cca/ccG)	Rv2592c	ruvB	Holliday junction ATP-dependent DNA helicase RuvB
2925962	0	T	SNP	C	90	94	179	98.92	186	Cys77Arg (tgc/Cgc)	Rv2596	vapC40	ribonuclease VapC40
2927939	0	T	SNP	C	92	94	185	100	186
2928825	0	A	SNP	G	85	113	192	99	200	Ala146Ala (gca/gcG)	Rv2601	speE	spermidine synthase
2939373	0	G	SNP	C	85	85	168	100	170	Ser197Cys (tct/tGt)	Rv2611c	-	phosphatidylinositol mannoside acyltransferase
2939657	0	T	SNP	C	79	99	176	99.44	179	Ile102Met (ata/atG)	Rv2611c	-	phosphatidylinositol mannoside acyltransferase
2944515	0	A	SNP	C	62	142	196	79.07	258	Gly157Gly (ggt/ggG)	Rv2615c	PE_PGRS45	PE-PGRS family protein PE_PGRS45
2948230	0	G	SNP	A	107	112	217	99.55	220	Ala110Val (gcc/gTc)	Rv2621c	-	transcriptional regulator
2953488	0	G	SNP	A	108	103	210	99.06	213
2954439	0	T	SNP	C	90	95	184	100	185	Arg104Gly (aga/Gga)	Rv2627c	-	hypothetical protein
2955957	0	A	SNP	C	81	101	176	100	182	Asp64Ala (gat/gCt)	Rv2629	-	hypothetical protein		phylo (Beijing)
2961808	0	C	SNP	T	71	95	157	98.22	169	Gly212Ser (ggt/Agt)	Rv2634c	PE_PGRS46	PE-PGRS family protein PE_PGRS46
2969197	0	A	SNP	G	71	99	169	100	170
2974933	0	A	SNP	G	124	117	237	99.18	243	Ile101Thr (atc/aCc)	Rv2650c	-	prophage protein
2975227	0	T	SNP	G	106	105	208	99.53	212	Asn3Thr (aat/aCt)	Rv2650c	-	prophage protein
2975628	0	G	SNP	A	113	121	230	99.15	236	Arg50Cys (cgc/Tgc)	Rv2651c	-	prophage protease
2980861	0	A	SNP	G	66	95	160	100	161
2983873	0	A	SNP	G	96	118	212	100	214
2984740	0	A	SNP	G	106	105	205	100	211	His3Arg (cac/cGc)	Rv2668	-	hypothetical protein
2988630	0	C	SNP	G	132	114	242	99.6	247	His317Asp (cat/Gat)	Rv2672	-	protease
2994187	0	T	SNP	C	144	129	269	100	273	Leu292Leu (tta/ttG)	Rv2678c	hemE	uroporphyrinogen decarboxylase
3003115	0	C	SNP	G	109	90	194	99	201	Ala378Gly (gca/gGa)	Rv2685	arsB1	arsenic-transport integral membrane protein ArsB
3005185	0	G	SNP	T	76	74	149	100	150	Pro156Thr (ccc/Acc)	Rv2688c	-	antibiotic ABC transporter ATP-binding protein
3009692	0	A	SNP	G	77	98	172	98.87	177	Thr117Ala (acc/Gcc)	Rv2691	ceoB	TRK system potassium uptake protein CeoB
3009834	0	A	SNP	G	91	90	177	100	181	Asp164Gly (gat/gGt)	Rv2691	ceoB	TRK system potassium uptake protein CeoB
3010420	0	A	SNP	G	92	86	177	100	178	Ile133Val (atc/Gtc)	Rv2692	ceoC	TRK system potassium uptake protein CeoC
3010993	0	C	SNP	T	85	91	170	98.32	179	Gly126Arg (ggg/Agg)	Rv2693c	-	integral membrane protein
3017465	0	T	SNP	C	105	75	175	100	180	Ile203Thr (ata/aCa)	Rv2702	ppgK	polyphosphate glucokinase
3021893	0	T	Del	GAP	72	74	144	77.66	188		Rv2709	-	transmembrane protein
3021894	0	T	Del	GAP	72	74	144	79.35	184		Rv2709	-	transmembrane protein
3021895	0	C	Del	GAP	72	74	144	78.92	185		Rv2709	-	transmembrane protein
3021896	0	G	Del	GAP	72	74	144	78.92	185		Rv2709	-	transmembrane protein
3021897	0	A	Del	GAP	72	74	144	79.78	183		Rv2709	-	transmembrane protein
3021898	0	C	Del	GAP	72	74	144	79.78	183		Rv2709	-	transmembrane protein
3021899	0	G	Del	GAP	72	74	144	80.66	181		Rv2709	-	transmembrane protein
3021900	0	A	Del	GAP	72	74	144	81.11	180		Rv2709	-	transmembrane protein
3021901	0	C	Del	GAP	72	74	144	80.22	182		Rv2709	-	transmembrane protein
3024021	0	C	SNP	A	108	101	205	99.52	210	Arg153Arg (cgg/Agg)	Rv2711	ideR	iron-dependent repressor and activator IdeR
3024343	0	G	SNP	A	93	92	184	99.46	186	Thr329Ile (acc/aTc)	Rv2712c	-	hypothetical protein
3027798	0	T	SNP	C	110	86	193	100	196	Val245Ala (gtg/gCg)	Rv2714	-	hypothetical protein
3031168	0	A	SNP	G	104	94	195	99.5	199	Tyr124His (tat/Cat)	Rv2719c	-	membrane protein
3033189	0	G	SNP	A	85	74	157	98.76	161	Pro477Pro (ccc/ccT)	Rv2721c	-	hypothetical protein
3036826	0	C	SNP	T	79	74	150	100	153	Val156Met (gtg/Atg)	Rv2724c	fadE20	acyl-CoA dehydrogenase FadE20
3037377	0	T	SNP	C	107	88	189	100	195
3041871	0	G	SNP	T	86	82	167	100	168	Ala202Glu (gcg/gAg)	Rv2729c	-	integral membrane protein
3048912	0	C	SNP	G	81	100	178	97.84	185	Val59Leu (gtt/Ctt)	Rv2736c	recX	regulatory protein RecX
3054081	0	A	SNP	G	110	88	198	100	198	Gly56Gly (gga/ggG)	Rv2741	PE_PGRS47	PE-PGRS family protein PE_PGRS47
3054321	0	A	SNP	G	98	103	197	99.01	203	Gly136Gly (gga/ggG)	Rv2741	PE_PGRS47	PE-PGRS family protein PE_PGRS47
3054724	0	A	SNP	G	41	18	59	100	59	Ser271Gly (agc/Ggc)	Rv2741	PE_PGRS47	PE-PGRS family protein PE_PGRS47
3055589	0	G	Del	GAP	90	121	203	97.24	217		Rv2742c	-	hypothetical protein
3056767	0	G	SNP	T	116	108	219	99.56	225	Pro156Thr (ccg/Acg)	Rv2743c	-	hypothetical protein
3069167	0	A	SNP	G	104	93	187	99.49	198	Leu306Pro (ctg/cCg)	Rv2756c	hsdM	type I restriction/modification system DNA methylase HsdM
3078178	0	C	SNP	T	127	106	230	100	233	Val270Met (gtg/Atg)	Rv2769c	PE27	PE family protein PE27
3079877	0	A	SNP	G	102	93	195	100	195	Phe194Ser (ttc/tCc)	Rv2770c	PPE44	PPE family protein PPE44
3080795	0	A	SNP	G	89	87	172	100	176	Leu80Pro (ctc/cCc)	Rv2771c	-	hypothetical protein
3086788	0	T	SNP	C	82	76	156	100	158
3103682	0	T	SNP	C	117	92	204	100	209	Met87Val (atg/Gtg)	Rv2794c	pptT	phosphopantetheinyl transferase
3104189	0	A	SNP	G	105	97	197	100	202	Cys241Cys (tgt/tgC)	Rv2795c	-	hypothetical protein
3110140	0	G	SNP	T	87	84	169	98.84	173
3111476	0	C	SNP	T	121	120	236	99.59	242	Ser116Ser (tcg/tcA)	Rv2802c	-	arginine/hypothetical protein
3112877	0	G	SNP	A	84	83	163	100	167	Gly4Asp (ggc/gAc)	Rv2805	-	hypothetical protein
3113872	0	A	SNP	T	109	90	196	100	199	Glu72Val (gag/gTg)	Rv2807	-	hypothetical protein
3115384	0	G	SNP	C	83	96	178	99.44	180
3118000	0	A	SNP	G	95	94	186	100	189	Arg395Gly (agg/Ggg)	Rv2812	-	transposase
3131469	1	T	Ins	T	85	89	174	96.67	174		Rv2823c	-	CRISPR-associated protein Cas10/Csm1
3131469	2	T	Ins	G	85	88	173	96.11	174		Rv2823c	-	CRISPR-associated protein Cas10/Csm1
3131469	3	T	Ins	T	84	89	173	96.11	174		Rv2823c	-	CRISPR-associated protein Cas10/Csm1
3131469	4	T	Ins	C	85	89	174	96.67	174		Rv2823c	-	CRISPR-associated protein Cas10/Csm1
3131469	5	T	Ins	G	85	88	173	96.11	173		Rv2823c	-	CRISPR-associated protein Cas10/Csm1
3131469	6	T	Ins	G	85	87	172	95.56	172		Rv2823c	-	CRISPR-associated protein Cas10/Csm1
3131469	7	T	Ins	C	84	84	168	93.33	169		Rv2823c	-	CRISPR-associated protein Cas10/Csm1
3131469	8	T	Ins	G	84	84	168	93.33	168		Rv2823c	-	CRISPR-associated protein Cas10/Csm1
3131469	9	T	Ins	A	84	84	168	93.33	168		Rv2823c	-	CRISPR-associated protein Cas10/Csm1
3133054	0	C	SNP	G	105	112	213	99.54	218	Ser162Ser (tcg/tcC)	Rv2825c	-	hypothetical protein
3133055	0	G	SNP	C	105	115	213	99.55	221	Ser162Trp (tcg/tGg)	Rv2825c	-	hypothetical protein
3133536	0	T	SNP	C	91	121	207	99.53	213	Lys2Glu (aaa/Gaa)	Rv2825c	-	hypothetical protein
3135606	0	A	SNP	G	121	105	222	99.56	227
3135912	0	G	SNP	C	123	115	237	98.76	241	Thr141Arg (acg/aGg)	Rv2828c	-	hypothetical protein
3135950	0	C	SNP	G	116	112	227	100	228	Ser128Ser (tcg/tcC)	Rv2828c	-	hypothetical protein
3135951	0	G	SNP	C	113	113	225	100	226	Ser128Trp (tcg/tGg)	Rv2828c	-	hypothetical protein
3137058	0	G	SNP	A	94	112	201	100	206	Ala56Val (gcg/gTg)	Rv2830c	vapB22	antitoxin VapB22
3137736	0	G	SNP	T	112	124	232	100	236	Asp156Tyr (gac/Tac)	Rv2831	echA16	enoyl-CoA hydratase EchA16
3144623	0	C	SNP	T	106	98	204	99.03	206	Glu183Glu (gag/gaA)	Rv2838c	rbfA	ribosome-binding factor RbfA
3156201	1	C	Ins	G	85	108	193	97.97	193		Rv2848c	cobB	cobyrinic acid A,C-diamide synthase
3162805	0	C	SNP	G	98	130	223	99.56	229	Arg180Gly (cgc/Ggc)	Rv2853	PE_PGRS48	PE-PGRS family protein PE_PGRS48
3165636	0	G	SNP	A	80	126	204	100	206	Ser144Ser (tcg/tcA)	Rv2855	mtr	mycothione reductase
3174496	0	A	SNP	G	97	105	200	100	202	Cys50Arg (tgt/Cgt)	Rv2862c	-	hypothetical protein
3174693	0	C	Del	GAP	79	88	161	94.89	176
3177452	0	C	SNP	A	77	98	173	100	175
3177884	0	C	SNP	A	129	85	211	100	214	Arg21Arg (cgc/cgA)	Rv2866	relG	toxin RelG
3180988	0	C	SNP	A	98	87	181	100	185	Val259Phe (gtc/Ttc)	Rv2869c	rip	zinc metalloprotease
3186860	0	T	SNP	G	88	84	167	100	172	Tyr672Asp (tat/Gat)	Rv2874	dipZ	integral membrane C-type cytochrome biogenesis protein DipZ
3187772	0	T	SNP	C	97	99	194	100	196	Val37Ala (gtt/gCt)	Rv2876	-	transmembrane protein
3189242	0	A	SNP	G	102	106	204	100	208	Ala52Ala (gct/gcC)	Rv2878c	mpt53	soluble secreted antigen Mpt53
3190146	0	C	Del	GAP	85	92	176	95.16	186
3194241	1	C	Ins	G	87	75	162	94.19	163		Rv2885c	-	transposase
3200282	0	C	SNP	T	134	123	253	100	257	Ala6Val (gcg/gTg)	Rv2891	-	hypothetical protein
3202369	0	C	SNP	T	96	94	188	100	190
3209156	0	G	SNP	A	97	98	191	99.49	196	Ala84Val (gcc/gTc)	Rv2899c	fdhD	formate dehydrogenase accessory protein FdhD
3214869	0	A	SNP	G	97	88	181	99.46	186	Gln81Arg (cag/cGg)	Rv2905	lppW	lipoprotein LppW
3215623	0	G	Del	GAP	72	86	153	100	158
3226181	0	A	SNP	C	121	89	208	99.53	211	Arg35Arg (cgt/cgG)	Rv2916c	ffh	signal recognition particle protein
3228143	0	G	SNP	T	88	100	185	100	188	Arg594Leu (cgg/cTg)	Rv2917	-	hypothetical protein
3232759	0	G	SNP	A	296	190	463	79.41	612
3238120	0	G	Del	GAP	106	93	197	92.56	215		Rv2923c	-	hypothetical protein
3238121	0	T	Del	GAP	106	93	197	93.43	213		Rv2923c	-	hypothetical protein
3238122	0	G	Del	GAP	106	93	197	94.76	210		Rv2923c	-	hypothetical protein
3247316	0	C	SNP	G	87	97	183	98.92	186	Asp624Glu (gac/gaG)	Rv2931	ppsA	phthiocerol synthesis polyketide synthase type I PpsA
3247851	0	G	SNP	A	34	68	100	100	102	Ala803Thr (gcc/Acc)	Rv2931	ppsA	phthiocerol synthesis polyketide synthase type I PpsA
3247853	0	C	SNP	T	35	70	103	100	105	Ala803Ala (gcc/gcT)	Rv2931	ppsA	phthiocerol synthesis polyketide synthase type I PpsA
3247856	0	G	SNP	C	33	70	103	100	103	Arg804Arg (cgg/cgC)	Rv2931	ppsA	phthiocerol synthesis polyketide synthase type I PpsA
3247864	1	C	Ins	T	33	67	100	99.01	100		Rv2931	ppsA	phthiocerol synthesis polyketide synthase type I PpsA
3247864	2	C	Ins	A	33	67	100	99.01	100		Rv2931	ppsA	phthiocerol synthesis polyketide synthase type I PpsA
3247864	3	C	Ins	G	33	67	100	99.01	100		Rv2931	ppsA	phthiocerol synthesis polyketide synthase type I PpsA
3247864	4	C	Ins	G	32	67	99	98.02	99		Rv2931	ppsA	phthiocerol synthesis polyketide synthase type I PpsA
3247866	0	C	Del	GAP	32	67	98	98.02	101		Rv2931	ppsA	phthiocerol synthesis polyketide synthase type I PpsA
3247867	0	A	Del	GAP	32	67	98	97.06	102		Rv2931	ppsA	phthiocerol synthesis polyketide synthase type I PpsA
3247868	0	A	Del	GAP	32	67	98	97.06	102		Rv2931	ppsA	phthiocerol synthesis polyketide synthase type I PpsA
3247869	0	A	Del	GAP	33	67	99	98.04	102		Rv2931	ppsA	phthiocerol synthesis polyketide synthase type I PpsA
3247874	0	G	SNP	A	35	67	101	99.03	103	Arg810Arg (cgg/cgA)	Rv2931	ppsA	phthiocerol synthesis polyketide synthase type I PpsA
3247877	0	T	SNP	C	35	70	105	99.06	106	Phe811Phe (ttt/ttC)	Rv2931	ppsA	phthiocerol synthesis polyketide synthase type I PpsA
3247883	0	T	SNP	C	62	101	163	99.39	164	Ser813Ser (agt/agC)	Rv2931	ppsA	phthiocerol synthesis polyketide synthase type I PpsA
3248074	0	G	SNP	A	62	88	148	100	150	Arg877His (cgc/cAc)	Rv2931	ppsA	phthiocerol synthesis polyketide synthase type I PpsA
3248075	0	C	SNP	T	61	91	151	100	152	Arg877Arg (cgc/cgT)	Rv2931	ppsA	phthiocerol synthesis polyketide synthase type I PpsA
3249025	0	T	SNP	G	82	111	191	100	193	Leu1194Arg (cta/cGa)	Rv2931	ppsA	phthiocerol synthesis polyketide synthase type I PpsA
3256494	0	A	SNP	G	108	106	213	100	214	Gly270Gly (gga/ggG)	Rv2933	ppsC	phthiocerol synthesis polyketide synthase type I PpsC
3266030	0	A	SNP	G	98	94	188	100	192	Ser1261Ser (tca/tcG)	Rv2934	ppsD	phthiocerol synthesis polyketide synthase type I PpsD
3269581	0	A	SNP	G	99	93	189	100	192	Ala615Ala (gca/gcG)	Rv2935	ppsE	phthiocerol synthesis polyketide synthase type I PpsE
3270784	0	A	SNP	G	96	99	194	100	195	Gln1016Gln (caa/caG)	Rv2935	ppsE	phthiocerol synthesis polyketide synthase type I PpsE
3276703	0	T	SNP	G	111	103	213	100	214	Thr2005Pro (act/Cct)	Rv2940c	mas	multifunctional mycocerosic acid synthase
3284640	0	A	SNP	G	86	77	161	100	163	Thr436Ala (aca/Gca)	Rv2941	fadD28	long-chain-fatty-acid--AMP ligase FadD28
3284855	0	C	SNP	T	96	88	184	99.46	185	Ile507Ile (atc/atT)	Rv2941	fadD28	long-chain-fatty-acid--AMP ligase FadD28
3285931	0	G	SNP	A	117	98	211	100	215	Ala288Thr (gcc/Acc)	Rv2942	mmpL7	transmembrane transport protein MmpL7
3296371	1	G	Ins	C	71	71	142	81.61	143		Rv2947c	pks15	polyketide synthase
3296371	2	G	Ins	C	71	72	143	82.18	143		Rv2947c	pks15	polyketide synthase
3296371	3	G	Ins	G	71	72	143	82.18	143		Rv2947c	pks15	polyketide synthase
3296371	4	G	Ins	C	71	72	143	82.18	143		Rv2947c	pks15	polyketide synthase
3296371	5	G	Ins	G	71	72	143	82.18	143		Rv2947c	pks15	polyketide synthase
3296371	6	G	Ins	G	71	72	143	82.18	143		Rv2947c	pks15	polyketide synthase
3296371	7	G	Ins	C	71	72	143	82.18	143		Rv2947c	pks15	polyketide synthase
3296843	0	A	SNP	G	100	88	188	100	188	Val333Ala (gtg/gCg)	Rv2947c	pks15	polyketide synthase
3304966	0	G	SNP	A	94	99	193	99.48	194	Gly176Arg (ggg/Agg)	Rv2952	-	phthiotriol/phenolphthiotriol dimycocerosates methyltransferase
3308606	0	G	SNP	A	99	98	194	100	197
3310174	0	G	SNP	A	88	75	160	99.39	164	Lys235Lys (aag/aaA)	Rv2957	-	PGL/p-HBAD biosynthesis glycosyltransferase
3310427	0	T	SNP	C	68	101	164	97.69	173
3310626	0	T	SNP	C	91	97	180	99.47	189
3314412	0	A	SNP	G	94	96	184	99.48	191	Ala237Ala (gct/gcC)	Rv2962c	-	PGL/p-HBAD biosynthesis rhamnosyltransferase
3316955	0	A	SNP	C	104	99	202	100	203	Met143Leu (atg/Ctg)	Rv2964	purU	formyltetrahydrofolate deformylase
3325406	0	T	SNP	C	98	103	197	100	201	Met100Val (atg/Gtg)	Rv2970c	lipN	lipase/esterase LipN
3326554	0	A	SNP	C	78	88	164	100	166	Asn152His (aac/Cac)	Rv2971	-	oxidoreductase		phylo (not Euro-American, M. africanum, M. bovis, M . canettii, M. caprae, M. Microti, M. pinipedii, Beijing, Delhi/CAS, EAI)
3331362	0	C	Del	GAP	97	122	220	97.33	225		Rv2975c	-	hypothetical protein
3331363	0	G	Del	GAP	97	122	220	97.77	224		Rv2975c	-	hypothetical protein
3335708	0	G	SNP	C	113	116	227	100	229	Pro14Arg (ccg/cGg)	Rv2979c	-	resolvase
3336680	0	A	Del	GAP	106	117	219	79.93	279
3336825	0	T	SNP	C	114	103	217	99.54	218	Thr365Ala (aca/Gca)	Rv2981c	ddlA	D-alanine--D-alanine ligase
3338603	0	G	SNP	C	97	91	187	100	188	Pro133Ala (ccg/Gcg)	Rv2982c	gpdA2	glycerol-3-phosphate dehydrogenase
3352932	0	C	SNP	G	115	113	228	100	228	Thr179Thr (acg/acC)	Rv2995c	leuB	3-isopropylmalate dehydrogenase
3356135	0	A	SNP	C	104	106	210	99.53	211	Glu346Ala (gaa/gCa)	Rv2997	-	dehydrogenase
3358235	0	A	SNP	T	98	112	208	100	210	Met212Leu (atg/Ttg)	Rv2999	lppY	lipoprotein LppY
3363338	0	A	SNP	G	87	93	179	99.45	181
3367765	0	G	SNP	A	105	88	187	100	193	Gly343Gly (ggc/ggT)	Rv3009c	gatB	aspartyl/glutamyl-tRNA(Asn/Gln) amidotransferase subunit B
3375165	0	A	SNP	C	98	116	210	99.07	216	Phe167Cys (ttc/tGc)	Rv3015c	-	hypothetical protein
3379432	0	T	SNP	C	94	115	206	91.67	228
3379708	0	G	SNP	C	72	100	169	84.31	204
3379712	0	G	SNP	C	71	98	168	84.5	200
3379718	0	T	SNP	C	66	96	162	85.26	190
3379726	0	C	SNP	A	49	63	110	78.32	143
3379730	0	G	SNP	C	45	63	108	78.26	138
3379732	0	C	SNP	T	46	63	107	80.15	136
3379735	0	A	SNP	C	46	63	109	80.15	136
3379736	0	C	SNP	A	46	63	108	80.15	136
3379742	0	T	SNP	C	62	90	152	86.86	175
3379751	0	A	SNP	C	65	93	157	87.78	180
3379757	0	A	SNP	C	71	99	169	90.43	188
3379763	0	G	SNP	A	78	98	174	92.15	191
3379784	0	C	SNP	A	79	102	180	96.79	187
3379788	0	C	SNP	G	74	101	174	97.22	180
3380439	1	G	Ins	C	42	21	63	94.03	63
3401871	0	A	SNP	G	90	110	196	100	200	Ala16Ala (gct/gcC)	Rv3041c	-	ABC transporter ATP-binding protein
3402816	0	C	SNP	T	91	82	169	100	173	Gly116Glu (gga/gAa)	Rv3042c	serB2	phosphoserine phosphatase SerB
3404376	0	C	SNP	G	86	86	170	99.42	173	Thr182Thr (acg/acC)	Rv3043c	ctaD	cytochrome C oxidase cytochrome 1
3408150	0	T	SNP	C	87	103	187	99.48	191	Thr53Ala (aca/Gca)	Rv3047c	-	hypothetical protein
3412611	0	T	SNP	C	80	74	154	99.35	155	Gln519Arg (cag/cGg)	Rv3051c	nrdE	ribonucleoside-diphosphate reductase subunit alpha
3415190	0	G	Del	GAP	55	54	108	76.22	143
3415191	0	G	Del	GAP	55	54	108	76.22	143
3415192	0	T	Del	GAP	55	54	108	76.22	143
3415193	0	G	Del	GAP	55	54	108	77.3	141
3415194	0	G	Del	GAP	55	54	108	78.42	139
3420825	0	A	SNP	G	110	104	213	100	214	Asp445Gly (gac/gGc)	Rv3059	cyp136	cytochrome P450 Cyp136
3425854	0	C	SNP	T	122	121	241	100	243	Pro91Ser (ccg/Tcg)	Rv3062	ligB	DNA ligase
3428917	0	C	SNP	A	88	81	166	100	169	Arg559Ser (cgt/Agt)	Rv3063	cstA	carbon starvation protein A
3432261	0	G	SNP	C	80	85	161	99.4	166	Pro454Pro (ccc/ccG)	Rv3068c	pgmA	phosphoglucomutase PgmA
3440464	0	T	SNP	G	106	104	204	100	210	Arg308Arg (cgt/cgG)	Rv3077	-	hydrolase
3440468	0	G	SNP	C	102	108	209	100	210	Gly310Arg (ggc/Cgc)	Rv3077	-	hydrolase
3446699	0	C	SNP	G	101	93	190	99.49	195	Phe220Leu (ttc/ttG)	Rv3081	-	hypothetical protein
3447293	0	T	SNP	G	87	94	181	98.37	184
3450725	0	T	SNP	C	94	108	198	100	202	Val243Val (gtt/gtC)	Rv3084	lipR	acetyl-hydrolase LipR
3454263	0	C	SNP	G	93	94	185	100	187	Leu447Val (ctc/Gtc)	Rv3087	-	diacyglycerol O-acyltransferase
3455686	0	G	SNP	C	87	81	163	100	168	Leu449Leu (ctg/ctC)	Rv3088	tgs4	diacyglycerol O-acyltransferase
3456666	0	A	SNP	G	104	88	187	100	192	Ala302Ala (gca/gcG)	Rv3089	fadD13	long chain-fatty-acid--CoA ligase FadD13
3462135	0	G	SNP	C	113	105	217	100	218	Cys210Trp (tgc/tgG)	Rv3093c	-	oxidoreductase
3466919	0	C	SNP	G	89	96	182	99.46	186	Gly58Ala (ggc/gCc)	Rv3097c	lipY	triacylglycerol lipase Lip
3467465	0	C	SNP	G	98	73	170	100	171	Ala66Ala (gcg/gcC)	Rv3098c	-	hypothetical protein
3473996	1	G	Ins	A	89	115	204	98.55	205
3477942	0	A	SNP	G	67	76	142	100	143	Thr98Thr (aca/acG)	Rv3109	moaA1	cyclic pyranopterin monophosphate synthase
3480474	0	G	SNP	A	94	88	182	100	182	Gly134Glu (gga/gAa)	Rv3113	-	phosphatase
3480789	0	T	SNP	C	92	93	182	100	185	Ser11Pro (tca/Cca)	Rv3114	-	hypothetical protein
3484126	0	G	SNP	A	98	100	197	99	200	Leu51Leu (ctg/ctA)	Rv3117	cysA3	thiosulfate sulfurtransferase
3486977	0	A	SNP	G	106	109	214	100	215	Lys157Glu (aaa/Gaa)	Rv3121	cyp141	cytochrome P450 Cyp141
3487108	0	C	SNP	T	98	105	202	100	203	Ala200Ala (gcc/gcT)	Rv3121	cyp141	cytochrome P450 Cyp141
3498198	0	C	SNP	T	97	81	176	99.44	179	Glu356Glu (gag/gaA)	Rv3132c	devS	two component sensor histidine kinase DevS
3500149	0	G	SNP	A	101	108	204	99.52	210	Leu201Leu (ctg/Ttg)	Rv3134c	-	universal stress protein
3500243	0	G	SNP	C	101	94	192	99.49	196	Ala169Ala (gcc/gcG)	Rv3134c	-	universal stress protein
3503895	0	C	SNP	T	90	77	164	100	167	Pro168Leu (ccg/cTg)	Rv3137	-	histidinol-phosphatase
3508970	0	A	SNP	G	108	92	197	99.5	201	Glu292Glu (gaa/gaG)	Rv3141	fadB4	NADPH quinone oxidoreductase FadB
3509626	0	C	SNP	A	97	82	175	100	179
3510120	0	T	SNP	G	100	111	208	100	211	Lys400Gln (aag/Cag)	Rv3144c	PPE52	PPE family protein PPE52
3518167	0	A	SNP	G	121	116	234	100	237	Ile474Met (ata/atG)	Rv3151	nuoG	NADH-quinone oxidoreductase subunit G
3518555	0	A	SNP	G	101	96	194	100	197	Thr604Ala (acg/Gcg)	Rv3151	nuoG	NADH-quinone oxidoreductase subunit G
3529067	0	G	SNP	C	208	228	428	99.54	438	Arg33Gly (cgt/Ggt)	Rv3159c	PPE53	PPE family protein PPE53
3530955	0	C	SNP	G	92	92	184	99.46	185	Val62Leu (gtc/Ctc)	Rv3161c	-	dioxygenase
3542049	0	G	SNP	A	89	94	183	99.46	184
3542219	0	G	SNP	A	97	92	185	98.95	191	Gly28Ser (ggt/Agt)	Rv3174	-	short-chain dehydrogenase/reductase
3543031	0	G	SNP	A	109	120	223	99.13	231	Ala58Thr (gcc/Acc)	Rv3175	-	amidase
3550347	0	C	SNP	T	94	99	190	99.48	194
3550789	0	C	SNP	G	98	94	187	98.97	194	Ala25Ala (gcc/gcG)	Rv3183	-	transcriptional regulator
3556275	0	A	SNP	G	76	77	152	100	153	Leu138Pro (ctg/cCg)	Rv3190c	-	hypothetical protein
3571828	0	G	SNP	C	111	116	226	99.13	229	Pro239Arg (ccg/cGg)	Rv3199c	nudC	NADH pyrophosphatase
3576231	0	T	SNP	C	109	108	215	100	217	Gln269Arg (cag/cGg)	Rv3201c	-	ATP-dependent DNA helicase
3577497	0	C	SNP	T	106	102	206	100	208	Glu902Lys (gaa/Aaa)	Rv3202c	-	ATP-dependent DNA helicase
3580637	0	T	Del	GAP	103	88	192	96.95	197
3581414	0	A	SNP	G	94	113	201	100	207	Thr34Ala (aca/Gca)	Rv3204	-	DNA-methyltransferase
3587446	0	G	SNP	A	79	93	170	100	172	Leu32Leu (ctg/Ttg)	Rv3210c	-	hypothetical protein
3590686	1	G	Ins	C	90	50	140	96.55	140
3591063	0	T	SNP	C	68	99	166	99.4	168	Lys144Glu (aag/Gag)	Rv3213c	-	SOJ/ParA-like protein
3594254	1	C	Ins	G	120	103	223	96.12	223
3597249	0	C	SNP	G	84	94	173	99.44	179	Gly96Arg (ggc/Cgc)	Rv3220c	-	two component sensor kinase
3600576	0	C	SNP	T	92	104	190	99.49	197	Cys242Cys (tgc/tgT)	Rv3224	-	iron-regulated short-chain dehydrogenase/reductase
3604821	0	G	SNP	C	153	113	261	100	266	Ala32Ala (gcg/gcC)	Rv3228	-	hypothetical protein
3610391	1	A	Ins	C	86	106	192	97.96	192		Rv3234c	tgs3	diacyglycerol O-acyltransferase
3612813	0	T	SNP	C	112	97	209	98.58	212	Thr102Ala (acg/Gcg)	Rv3236c	-	integral membrane transport protein
3614982	0	T	SNP	C	110	114	221	100	224	Leu874Leu (cta/ctG)	Rv3239c	-	transmembrane transport protein
3621423	0	A	SNP	G	102	106	202	100	208
3622441	0	A	SNP	C	97	93	188	100	190	Val217Val (gtt/gtG)	Rv3243c	-	hypothetical protein
3625065	0	T	SNP	G	104	92	194	100	196	Met517Leu (atg/Ctg)	Rv3245c	mtrB	two component sensory histidine kinase MtrB
3626562	0	G	SNP	A	79	95	174	98.86	176	Pro18Ser (ccg/Tcg)	Rv3245c	mtrB	two component sensory histidine kinase MtrB
3628520	0	G	SNP	A	80	95	170	98.87	177	Ser376Ser (tcc/tcT)	Rv3248c	sahH	adenosylhomocysteinase
3638093	0	G	SNP	A	100	96	194	100	196	Ser206Leu (tcg/tTg)	Rv3257c	pmmA	phosphomannomutase PmmA
3643326	0	C	SNP	G	93	82	172	99.43	176	Ala50Ala (gcc/gcG)	Rv3263	-	DNA methylase
3643985	0	A	SNP	C	101	86	183	100	187	Glu270Ala (gag/gCg)	Rv3263	-	DNA methylase
3653988	0	G	SNP	A	76	79	152	98.73	157	Val181Met (gtg/Atg)	Rv3272	-	hypothetical protein
3664457	0	C	SNP	A	83	93	174	100	176	Ala80Asp (gcc/gAc)	Rv3282	-	hypothetical protein
3665753	0	G	SNP	A	97	98	192	99.49	196	Glu276Lys (gag/Aag)	Rv3283	sseA	thiosulfate sulfurtransferase SseA
3670040	0	C	SNP	T	92	105	195	99.49	198	Ala124Ala (gcg/gcA)	Rv3289c	-	transmembrane protein
3674157	0	T	SNP	A	144	123	263	98.16	272	Cys186Ser (tgc/Agc)	Rv3293	pcd	piperideine-6-carboxylic acid dehydrogenase
3675504	0	G	SNP	T	103	92	191	100	195	Ile164Ile (atc/atA)	Rv3294c	-	hypothetical protein
3678249	0	A	SNP	C	96	108	204	99.51	205	Lys492Thr (aag/aCg)	Rv3296	lhr	ATP-dependent helicase
3680932	0	G	SNP	A	120	114	233	100	234	Pro1386Pro (ccg/ccA)	Rv3296	lhr	ATP-dependent helicase
3681548	0	A	SNP	C	69	94	162	100	163	Arg77Arg (agg/Cgg)	Rv3297	nei	endonuclease VIII
3689523	0	G	SNP	T	80	91	169	100	171	Cys472_ (tgc/tgA)	Rv3303c	lpdA	NAD(P)H quinone reductase LpdA
3690016	0	A	SNP	G	92	107	194	99	201	Leu308Ser (ttg/tCg)	Rv3303c	lpdA	NAD(P)H quinone reductase LpdA
3693681	0	A	SNP	C	103	98	198	99.5	202	Ala103Ala (gct/gcG)	Rv3306c	amiB1	amidase AmiB
3704596	0	G	SNP	C	98	90	187	100	188	Val54Leu (gtg/Ctg)	Rv3317	sdhD	succinate dehydrogenase hydrophobic membrane anchor subunit
3704770	0	A	SNP	G	104	97	198	99.5	202	Thr112Ala (acc/Gcc)	Rv3317	sdhD	succinate dehydrogenase hydrophobic membrane anchor subunit
3711910	0	G	SNP	A	133	88	215	99.55	222	Trp54_ (tgg/tgA)	Rv3327	-	transposase fusion protein
3712372	0	A	SNP	G	112	117	224	100	229	Leu208Leu (cta/ctG)	Rv3327	-	transposase fusion protein
3714211	0	G	SNP	T	127	127	246	100	254	Pro41Gln (ccg/cAg)	Rv3328c	sigJ	ECF RNA polymerase sigma factor SigJ
3714757	0	A	SNP	C	103	95	195	100	198	Gln122His (caa/caC)	Rv3329	-	aminotransferase
3718357	0	C	SNP	T	107	105	210	100	212	Pro423Leu (ccg/cTg)	Rv3331	sugI	sugar-transport integral membrane protein SugI
3721806	0	G	SNP	C	94	96	187	100	190	Gly265Gly (ggc/ggG)	Rv3335c	-	integral membrane protein
3730466	0	A	SNP	G	65	90	151	81.58	190	Ile2157Thr (atc/aCc)	Rv3343c	PPE54	PPE family protein PPE54
3730616	0	G	SNP	A	57	69	126	96.92	130	Ala2107Val (gcc/gTc)	Rv3343c	PPE54	PPE family protein PPE54
3730642	0	G	SNP	A	67	45	105	94.92	118	Asn2098Asn (aac/aaT)	Rv3343c	PPE54	PPE family protein PPE54
3730993	0	A	SNP	G	159	173	314	99.1	335	Gly1981Gly (ggt/ggC)	Rv3343c	PPE54	PPE family protein PPE54
3732344	0	G	SNP	A	184	224	400	99.76	409	Ala1531Val (gcc/gTc)	Rv3343c	PPE54	PPE family protein PPE54
3732624	0	A	SNP	G	101	85	180	80.52	231	Leu1438Leu (ttg/Ctg)	Rv3343c	PPE54	PPE family protein PPE54
3735802	0	C	SNP	G	70	86	152	95.12	164	Thr378Thr (acg/acC)	Rv3343c	PPE54	PPE family protein PPE54
3736024	0	A	SNP	G	45	62	103	100	107	Gly304Gly (ggt/ggC)	Rv3343c	PPE54	PPE family protein PPE54
3736179	0	G	SNP	A	66	23	86	87.25	102	Leu253Leu (ctg/Ttg)	Rv3343c	PPE54	PPE family protein PPE54
3736282	0	G	SNP	A	81	47	127	99.22	129	Asn218Asn (aac/aaT)	Rv3343c	PPE54	PPE family protein PPE54
3736286	0	T	SNP	A	76	46	121	99.19	123	Tyr217Phe (tac/tTc)	Rv3343c	PPE54	PPE family protein PPE54
3736288	0	G	SNP	C	78	46	123	99.2	125	Ser216Arg (agc/agG)	Rv3343c	PPE54	PPE family protein PPE54
3736290	0	T	SNP	C	80	46	125	99.21	127	Ser216Gly (agc/Ggc)	Rv3343c	PPE54	PPE family protein PPE54
3736291	0	C	SNP	A	81	43	121	99.2	125	Gly215Gly (ggg/ggT)	Rv3343c	PPE54	PPE family protein PPE54
3736628	0	T	SNP	G	97	99	192	100	196	Glu103Ala (gag/gCg)	Rv3343c	PPE54	PPE family protein PPE54
3737479	0	G	Del	GAP	39	41	83	98.77	81		Rv3344c	PE_PGRS49	PE-PGRS family protein PE_PGRS49
3737480	0	G	Del	GAP	39	41	83	100	80		Rv3344c	PE_PGRS49	PE-PGRS family protein PE_PGRS49
3737481	0	C	Del	GAP	39	41	83	97.56	82		Rv3344c	PE_PGRS49	PE-PGRS family protein PE_PGRS49
3737482	0	G	Del	GAP	39	41	83	97.56	82		Rv3344c	PE_PGRS49	PE-PGRS family protein PE_PGRS49
3737483	0	C	Del	GAP	39	41	83	97.56	82		Rv3344c	PE_PGRS49	PE-PGRS family protein PE_PGRS49
3737484	0	C	Del	GAP	39	41	83	97.56	82		Rv3344c	PE_PGRS49	PE-PGRS family protein PE_PGRS49
3737485	0	G	Del	GAP	39	41	83	97.56	82		Rv3344c	PE_PGRS49	PE-PGRS family protein PE_PGRS49
3737486	0	C	Del	GAP	39	41	83	97.56	82		Rv3344c	PE_PGRS49	PE-PGRS family protein PE_PGRS49
3737487	0	C	Del	GAP	39	41	83	97.56	82		Rv3344c	PE_PGRS49	PE-PGRS family protein PE_PGRS49
3737488	0	G	Del	GAP	39	41	83	97.56	82		Rv3344c	PE_PGRS49	PE-PGRS family protein PE_PGRS49
3737489	0	G	Del	GAP	39	41	83	97.56	82		Rv3344c	PE_PGRS49	PE-PGRS family protein PE_PGRS49
3737490	0	C	Del	GAP	39	41	83	97.56	82		Rv3344c	PE_PGRS49	PE-PGRS family protein PE_PGRS49
3737491	0	G	Del	GAP	39	41	83	97.56	82		Rv3344c	PE_PGRS49	PE-PGRS family protein PE_PGRS49
3737492	0	C	Del	GAP	39	41	83	96.39	83		Rv3344c	PE_PGRS49	PE-PGRS family protein PE_PGRS49
3737493	0	C	Del	GAP	39	41	83	96.39	83		Rv3344c	PE_PGRS49	PE-PGRS family protein PE_PGRS49
3737494	0	G	Del	GAP	39	41	83	96.39	83		Rv3344c	PE_PGRS49	PE-PGRS family protein PE_PGRS49
3737495	0	C	Del	GAP	39	41	83	96.39	83		Rv3344c	PE_PGRS49	PE-PGRS family protein PE_PGRS49
3737496	0	C	Del	GAP	39	41	83	96.39	83		Rv3344c	PE_PGRS49	PE-PGRS family protein PE_PGRS49
3737497	0	G	Del	GAP	39	41	83	96.39	83		Rv3344c	PE_PGRS49	PE-PGRS family protein PE_PGRS49
3737498	0	C	Del	GAP	39	41	83	97.56	82		Rv3344c	PE_PGRS49	PE-PGRS family protein PE_PGRS49
3737499	0	C	Del	GAP	39	41	83	97.56	82		Rv3344c	PE_PGRS49	PE-PGRS family protein PE_PGRS49
3737500	0	A	Del	GAP	39	41	83	97.56	82		Rv3344c	PE_PGRS49	PE-PGRS family protein PE_PGRS49
3737501	0	C	Del	GAP	39	41	83	97.56	82		Rv3344c	PE_PGRS49	PE-PGRS family protein PE_PGRS49
3737502	0	C	Del	GAP	38	41	83	94.05	84		Rv3344c	PE_PGRS49	PE-PGRS family protein PE_PGRS49
3738121	0	C	SNP	A	94	87	170	97.31	186
3738417	0	G	Del	GAP	22	101	124	96.09	128		Rv3345c	PE_PGRS50	PE-PGRS family protein PE_PGRS50
3741572	0	G	SNP	A	102	93	189	98.98	197	Gly401Gly (ggc/ggT)	Rv3345c	PE_PGRS50	PE-PGRS family protein PE_PGRS50
3743656	0	G	SNP	A	105	89	190	100	194
3743899	0	G	SNP	A	68	103	167	98.28	174	Leu3096Leu (ctg/Ttg)	Rv3347c	PPE55	PPE family protein PPE55
3746409	0	A	SNP	G	108	96	198	100	204	Leu2259Pro (ctg/cCg)	Rv3347c	PPE55	PPE family protein PPE55
3750177	0	A	SNP	T	84	74	155	99.37	159	Phe1003Tyr (ttc/tAc)	Rv3347c	PPE55	PPE family protein PPE55
3750178	0	A	SNP	C	82	74	154	98.73	158	Phe1003Val (ttc/Gtc)	Rv3347c	PPE55	PPE family protein PPE55
3750185	0	C	SNP	G	83	71	154	100	154	Ser1000Ser (tcg/tcC)	Rv3347c	PPE55	PPE family protein PPE55
3750187	0	A	SNP	T	83	71	154	100	154	Ser1000Thr (tcg/Acg)	Rv3347c	PPE55	PPE family protein PPE55
3750188	0	C	SNP	G	84	70	153	99.35	155	Met999Ile (atg/atC)	Rv3347c	PPE55	PPE family protein PPE55
3750193	0	G	SNP	A	85	71	154	98.11	159	Leu998Phe (ctc/Ttc)	Rv3347c	PPE55	PPE family protein PPE55
3750205	0	C	SNP	T	94	89	183	98.92	185	Asp994Asn (gac/Aac)	Rv3347c	PPE55	PPE family protein PPE55
3750209	0	A	SNP	G	96	88	182	98.92	186	Asn992Asn (aat/aaC)	Rv3347c	PPE55	PPE family protein PPE55
3750210	0	T	SNP	G	97	90	187	98.42	190	Asn992Thr (aat/aCt)	Rv3347c	PPE55	PPE family protein PPE55
3750407	0	G	SNP	C	101	119	220	99.55	221	Gly926Gly (ggc/ggG)	Rv3347c	PPE55	PPE family protein PPE55
3750417	0	A	SNP	T	97	121	215	99.54	219	Phe923Tyr (ttc/tAc)	Rv3347c	PPE55	PPE family protein PPE55
3750421	0	T	SNP	C	101	121	219	99.11	224	Ser922Gly (agc/Ggc)	Rv3347c	PPE55	PPE family protein PPE55
3752207	0	A	SNP	G	92	88	180	99.45	181	Ile326Ile (att/atC)	Rv3347c	PPE55	PPE family protein PPE55
3753116	0	C	SNP	T	83	97	179	98.9	182	Pro23Pro (ccg/ccA)	Rv3347c	PPE55	PPE family protein PPE55
3753164	0	T	SNP	G	90	97	183	99.47	188	Pro7Pro (cca/ccC)	Rv3347c	PPE55	PPE family protein PPE55
3754508	0	G	SNP	C	99	104	200	99.51	204	Leu244Val (ctc/Gtc)	Rv3349c	-	transposase
3761017	0	C	Del	GAP	78	89	165	93.82	178		Rv3350c	PPE56	PPE family protein PPE56
3761169	0	C	SNP	T	85	88	169	98.86	175	Ala1978Ala (gcg/gcA)	Rv3350c	PPE56	PPE family protein PPE56
3761191	0	A	SNP	G	74	84	157	98.75	160	Val1971Ala (gtc/gCc)	Rv3350c	PPE56	PPE family protein PPE56
3762013	0	A	SNP	C	77	66	142	97.95	146	Leu1697Arg (ctc/cGc)	Rv3350c	PPE56	PPE family protein PPE56
3775409	0	T	SNP	C	124	110	232	100	234	Gln698Arg (cag/cGg)	Rv3365c	-	hypothetical protein
3775441	0	A	SNP	C	119	117	234	100	236	Ser687Arg (agt/agG)	Rv3365c	-	hypothetical protein
3778011	0	G	SNP	A	80	100	177	99.45	181	Arg92Gln (cgg/cAg)	Rv3366	spoU	tRNA/rRNA methylase SpoU
3778012	0	G	SNP	T	81	101	179	98.91	184	Arg92Arg (cgg/cgT)	Rv3366	spoU	tRNA/rRNA methylase SpoU
3778396	0	C	SNP	T	115	112	225	99.13	229
3794867	1	C	Ins	C	94	74	168	94.92	170		Rv3379c	dxs2	1-deoxy-D-xylulose 5-phosphate synthase
3794867	2	C	Ins	A	94	76	170	96.05	170		Rv3379c	dxs2	1-deoxy-D-xylulose 5-phosphate synthase
3798095	0	A	SNP	C	97	87	181	100	184	Val132Gly (gtc/gGc)	Rv3383c	idsB	polyprenyl synthetase IdsB
3798596	0	A	SNP	G	100	76	170	99.44	177
3802145	0	G	Del	GAP	51	79	125	76.47	170		Rv3388	PE_PGRS52	PE-PGRS family protein PE_PGRS52
3802146	0	G	Del	GAP	51	79	125	78.31	166		Rv3388	PE_PGRS52	PE-PGRS family protein PE_PGRS52
3802147	0	G	Del	GAP	51	79	125	78.31	166		Rv3388	PE_PGRS52	PE-PGRS family protein PE_PGRS52
3802148	0	G	Del	GAP	51	79	125	79.27	164		Rv3388	PE_PGRS52	PE-PGRS family protein PE_PGRS52
3802149	0	C	Del	GAP	51	79	125	80.75	161		Rv3388	PE_PGRS52	PE-PGRS family protein PE_PGRS52
3802150	0	C	Del	GAP	51	79	125	81.76	159		Rv3388	PE_PGRS52	PE-PGRS family protein PE_PGRS52
3802151	0	G	Del	GAP	51	79	125	81.25	160		Rv3388	PE_PGRS52	PE-PGRS family protein PE_PGRS52
3802152	0	G	Del	GAP	51	79	125	82.8	157		Rv3388	PE_PGRS52	PE-PGRS family protein PE_PGRS52
3802153	0	C	Del	GAP	51	79	125	83.87	155		Rv3388	PE_PGRS52	PE-PGRS family protein PE_PGRS52
3802154	0	G	Del	GAP	51	79	125	83.87	155		Rv3388	PE_PGRS52	PE-PGRS family protein PE_PGRS52
3802155	0	G	Del	GAP	51	79	125	96.3	135		Rv3388	PE_PGRS52	PE-PGRS family protein PE_PGRS52
3802156	0	C	Del	GAP	51	79	125	98.48	132		Rv3388	PE_PGRS52	PE-PGRS family protein PE_PGRS52
3802157	0	G	Del	GAP	51	79	125	99.24	131		Rv3388	PE_PGRS52	PE-PGRS family protein PE_PGRS52
3802158	0	G	Del	GAP	51	79	125	98.48	132		Rv3388	PE_PGRS52	PE-PGRS family protein PE_PGRS52
3802612	0	G	SNP	A	67	89	151	99.36	157	Gly320Gly (ggg/ggA)	Rv3388	PE_PGRS52	PE-PGRS family protein PE_PGRS52
3804299	0	G	SNP	A	95	123	214	99.54	219	Pro165Ser (ccc/Tcc)	Rv3389c	htdY	3-hydroxyacyl-thioester dehydratase HtdY
3811672	0	G	SNP	T	99	79	176	100	178
3811675	0	A	SNP	G	98	82	176	99.45	181
3813266	0	C	SNP	T	100	104	197	100	204	Val271Val (gtg/gtA)	Rv3396c	guaA	GMP synthase
3815477	0	G	SNP	T	85	109	191	100	194	Ala210Ala (gcc/gcA)	Rv3398c	idsA1	multifunctional dimethylallyltransferase/geranyltranstransferase/farnesylt ranstransferase
3817117	0	C	SNP	A	105	91	194	100	196	Ala330Glu (gcg/gAg)	Rv3399	-	S-adenosylmethionine-dependentmethyltransferase
3821845	0	G	SNP	T	64	103	165	100	167	Ala16Glu (gca/gAa)	Rv3402c	-	hypothetical protein
3823159	0	A	SNP	T	106	128	229	100	234	Val235Val (gtt/gtA)	Rv3403c	-	hypothetical protein
3826501	0	C	SNP	T	109	113	217	100	222	Arg84Cys (cgc/Tgc)	Rv3407	vapB47	antitoxin VapB47
3826684	0	C	SNP	T	109	123	230	100	232	Ser46Leu (tcg/tTg)	Rv3408	vapC47	ribonuclease VapC47
3829770	0	T	SNP	C	95	97	191	100	192	Pro47Pro (cca/ccG)	Rv3410c	guaB3	oxidoreductase
3830349	0	C	SNP	T	115	106	218	99.55	222	Ala391Thr (gcg/Acg)	Rv3411c	guaB2	inosine-5'-monophosphate dehydrogenase
3830695	0	A	SNP	G	94	115	205	100	209	Ala275Ala (gct/gcC)	Rv3411c	guaB2	inosine-5'-monophosphate dehydrogenase
3834486	0	T	SNP	C	100	103	202	99.02	205	Gln12Gln (caa/caG)	Rv3415c	-	hypothetical protein
3838871	0	A	SNP	G	134	116	249	100	250	Ala64Ala (gct/gcC)	Rv3420c	rimI	ribosomal-protein-alanine acetyltransferase RimI
3841790	0	A	SNP	G	196	195	379	100	391	Val96Ala (gtg/gCg)	Rv3424c	-	hypothetical protein
3842464	0	A	Del	GAP	101	86	184	85	220		Rv3425	PPE57	PPE family protein PPE57
3842620	0	A	SNP	G	90	103	192	100	193	Thr128Ala (act/Gct)	Rv3425	PPE57	PPE family protein PPE57
3842625	0	A	SNP	G	94	102	196	100	196	Pro129Pro (cca/ccG)	Rv3425	PPE57	PPE family protein PPE57
3843408	0	G	Del	GAP	110	74	182	94.85	194		Rv3426	PPE58	PPE family protein PPE58
3843853	0	T	SNP	G	80	94	173	98.86	176
3844757	0	C	Del	GAP	104	80	178	93.88	196		Rv3428c	-	transposase
3844992	0	T	SNP	A	80	93	172	100	173	Ser327Cys (agc/Tgc)	Rv3428c	-	transposase
3845695	0	C	SNP	T	98	87	183	99.46	186	Arg92Arg (cgg/cgA)	Rv3428c	-	transposase
3847215	0	T	SNP	C	82	56	135	97.87	141	Gly17Gly (ggt/ggC)	Rv3429	PPE59	PPE family protein PPE59
3847221	0	T	SNP	C	78	57	131	97.83	138	Gly19Gly (ggt/ggC)	Rv3429	PPE59	PPE family protein PPE59
3847235	0	C	SNP	T	75	60	135	98.54	137	Ser24Phe (tct/tTt)	Rv3429	PPE59	PPE family protein PPE59
3847237	0	G	SNP	T	73	61	134	99.26	135	Ala25Ser (gcc/Tcc)	Rv3429	PPE59	PPE family protein PPE59
3847238	0	C	SNP	T	73	63	136	100	136	Ala25Val (gcc/gTc)	Rv3429	PPE59	PPE family protein PPE59
3851887	0	A	SNP	C	138	98	233	99.16	238	Ser443Ala (tcg/Gcg)	Rv3433c	-	bifunctional ADP-dependent (S)-NAD(P)H-hydrate dehydratase/NAD(P)H-hydrate epimerase
3851888	0	T	SNP	C	138	99	233	99.16	239	Ala442Ala (gca/gcG)	Rv3433c	-	bifunctional ADP-dependent (S)-NAD(P)H-hydrate dehydratase/NAD(P)H-hydrate epimerase
3859893	0	C	SNP	T	87	125	209	100	212	Glu28Glu (gag/gaA)	Rv3440c	-	hypothetical protein
3862473	0	A	Del	GAP	76	84	155	100	160
3863138	0	G	SNP	A	100	96	190	100	196	Pro43Ser (ccg/Tcg)	Rv3445c	esxU	ESAT-6 like protein EsxU
3863681	0	C	SNP	G	113	102	209	100	215	Arg284Pro (cgg/cCg)	Rv3446c	-	hypothetical protein
3864995	0	T	SNP	C	100	97	195	100	197	Ser1082Gly (agc/Ggc)	Rv3447c	eccC4	ESX-4 secretion system protein EccC4
3870010	0	A	SNP	G	114	91	201	99.51	206	Thr87Ala (acc/Gcc)	Rv3449	mycP4	membrane-anchored mycosin
3871246	0	T	SNP	C	113	139	248	99.6	253	Gly417Gly (gga/ggG)	Rv3450c	eccB4	ESX-4 secretion system protein EccB4
3874723	0	T	Del	GAP	93	100	186	97.47	198
3877421	0	A	SNP	G	84	91	170	99.43	176	Pro4Pro (cct/ccC)	Rv3456c	rplQ	50S ribosomal protein L17
3883178	0	A	SNP	C	80	87	163	99.4	168	Glu115Asp (gaa/gaC)	Rv3465	rmlC	dTDP-4-dehydrorhamnose 3,5-epimerase
3883796	0	G	SNP	T	146	120	258	98.88	269	Arg91Leu (cgg/cTg)	Rv3466	-	hypothetical protein
3883797	0	G	SNP	A	144	117	251	99.24	263	Arg91Arg (cgg/cgA)	Rv3466	-	hypothetical protein
3884906	0	A	SNP	G	109	85	188	95.57	203	Lys315Glu (aaa/Gaa)	Rv3467	-	hypothetical protein
3885886	0	T	SNP	C	99	92	190	100	191	Ile62Val (atc/Gtc)	Rv3468c	-	dTDP-glucose 4,6-dehydratase
3892671	0	A	SNP	G	81	99	174	100	180
3893480	0	G	SNP	A	92	105	195	100	197
3894732	0	A	SNP	G	87	98	184	100	185	Arg103Gly (agg/Ggg)	Rv3478	PPE60	PE family protein PPE60
3895585	0	C	SNP	T	94	116	205	99.06	212	Pro387Leu (ccc/cTc)	Rv3478	PPE60	PE family protein PPE60
3895727	0	C	SNP	A	94	108	200	100	202
3896340	0	T	SNP	G	107	90	191	100	197	Leu174Arg (ctc/cGc)	Rv3479	-	transmembrane protein
3898408	0	A	SNP	G	90	78	167	100	168	Ala863Ala (gca/gcG)	Rv3479	-	transmembrane protein
3901386	0	C	SNP	T	110	86	196	100	196	Val241Met (gtg/Atg)	Rv3482c	-	membrane protein
3902318	1	A	Ins	T	103	99	202	95.73	204		Rv3483c	-	hypothetical protein
3906311	0	G	SNP	A	85	100	182	100	185	Arg233Cys (cgt/Tgt)	Rv3487c	lipF	carboxylesterase LipF
3908465	0	A	SNP	G	90	93	180	100	183	Glu77Gly (gaa/gGa)	Rv3490	otsA	trehalose-phosphate synthase
3909235	0	G	SNP	C	104	73	176	100	177	Val334Leu (gtg/Ctg)	Rv3490	otsA	trehalose-phosphate synthase
3916386	0	G	SNP	T	93	108	200	99.5	202	Arg191Ser (cgt/Agt)	Rv3497c	mce4C	Mce family protein Mce4C
3927378	0	C	Del	GAP	55	40	82	100	95		Rv3507	PE_PGRS53	PE-PGRS family protein PE_PGRS53
3927379	0	G	Del	GAP	55	40	82	100	95		Rv3507	PE_PGRS53	PE-PGRS family protein PE_PGRS53
3927380	0	G	Del	GAP	55	40	82	100	95		Rv3507	PE_PGRS53	PE-PGRS family protein PE_PGRS53
3927381	0	T	Del	GAP	55	40	82	100	95		Rv3507	PE_PGRS53	PE-PGRS family protein PE_PGRS53
3927382	0	G	Del	GAP	55	40	82	100	95		Rv3507	PE_PGRS53	PE-PGRS family protein PE_PGRS53
3927383	0	C	Del	GAP	55	40	82	100	95		Rv3507	PE_PGRS53	PE-PGRS family protein PE_PGRS53
3927384	0	C	Del	GAP	55	40	82	100	95		Rv3507	PE_PGRS53	PE-PGRS family protein PE_PGRS53
3927385	0	G	Del	GAP	55	40	82	100	95		Rv3507	PE_PGRS53	PE-PGRS family protein PE_PGRS53
3927386	0	C	Del	GAP	55	40	82	100	95		Rv3507	PE_PGRS53	PE-PGRS family protein PE_PGRS53
3927387	0	C	Del	GAP	55	40	82	100	95		Rv3507	PE_PGRS53	PE-PGRS family protein PE_PGRS53
3927388	0	G	Del	GAP	55	40	82	100	95		Rv3507	PE_PGRS53	PE-PGRS family protein PE_PGRS53
3927389	0	G	Del	GAP	55	40	82	100	95		Rv3507	PE_PGRS53	PE-PGRS family protein PE_PGRS53
3927390	0	C	Del	GAP	55	40	82	100	95		Rv3507	PE_PGRS53	PE-PGRS family protein PE_PGRS53
3927391	0	G	Del	GAP	55	40	82	100	95		Rv3507	PE_PGRS53	PE-PGRS family protein PE_PGRS53
3927392	0	C	Del	GAP	55	40	82	100	95		Rv3507	PE_PGRS53	PE-PGRS family protein PE_PGRS53
3927393	0	C	Del	GAP	55	40	82	100	95		Rv3507	PE_PGRS53	PE-PGRS family protein PE_PGRS53
3927394	0	G	Del	GAP	55	40	82	100	95		Rv3507	PE_PGRS53	PE-PGRS family protein PE_PGRS53
3927395	0	G	Del	GAP	55	40	82	100	95		Rv3507	PE_PGRS53	PE-PGRS family protein PE_PGRS53
3927396	0	C	Del	GAP	55	40	82	100	95		Rv3507	PE_PGRS53	PE-PGRS family protein PE_PGRS53
3927397	0	G	Del	GAP	55	40	82	100	95		Rv3507	PE_PGRS53	PE-PGRS family protein PE_PGRS53
3927398	0	G	Del	GAP	55	40	82	100	95		Rv3507	PE_PGRS53	PE-PGRS family protein PE_PGRS53
3927399	0	C	Del	GAP	55	40	82	100	95		Rv3507	PE_PGRS53	PE-PGRS family protein PE_PGRS53
3927400	0	A	Del	GAP	55	40	82	100	95		Rv3507	PE_PGRS53	PE-PGRS family protein PE_PGRS53
3927595	0	G	SNP	A	47	60	103	100	107	Ala343Thr (gcc/Acc)	Rv3507	PE_PGRS53	PE-PGRS family protein PE_PGRS53
3927605	0	T	SNP	A	51	68	116	100	119	Met346Lys (atg/aAg)	Rv3507	PE_PGRS53	PE-PGRS family protein PE_PGRS53
3927606	0	G	SNP	A	52	67	114	99.17	120	Met346Ile (atg/atA)	Rv3507	PE_PGRS53	PE-PGRS family protein PE_PGRS53
3933939	0	T	SNP	G	5	28	32	100	33	Ser979Ala (tct/Gct)	Rv3508	PE_PGRS54	PE-PGRS family protein PE_PGRS54
3934542	0	T	SNP	G	98	104	196	100	202	Ser1180Ala (tct/Gct)	Rv3508	PE_PGRS54	PE-PGRS family protein PE_PGRS54
3934699	0	G	SNP	A	160	147	289	97.77	314	Ser1232Asn (agc/aAc)	Rv3508	PE_PGRS54	PE-PGRS family protein PE_PGRS54
3934733	0	G	SNP	C	165	157	316	96.99	332	Gly1243Gly (ggg/ggC)	Rv3508	PE_PGRS54	PE-PGRS family protein PE_PGRS54
3934734	0	G	SNP	A	150	151	288	95.86	314	Ala1244Thr (gcc/Acc)	Rv3508	PE_PGRS54	PE-PGRS family protein PE_PGRS54
3935335	0	T	SNP	C	37	33	68	98.59	71	Val1444Ala (gtc/gCc)	Rv3508	PE_PGRS54	PE-PGRS family protein PE_PGRS54
3935494	0	C	SNP	A	21	15	35	100	36	Ala1497Asp (gcc/gAc)	Rv3508	PE_PGRS54	PE-PGRS family protein PE_PGRS54
3935950	0	T	SNP	C	24	23	42	100	47	Val1649Ala (gtc/gCc)	Rv3508	PE_PGRS54	PE-PGRS family protein PE_PGRS54
3936109	0	C	SNP	A	14	15	26	96.67	30	Ala1702Asp (gcc/gAc)	Rv3508	PE_PGRS54	PE-PGRS family protein PE_PGRS54
3936234	0	G	SNP	C	35	14	47	87.5	56	Gly1744Arg (ggt/Cgt)	Rv3508	PE_PGRS54	PE-PGRS family protein PE_PGRS54
3940802	0	A	SNP	G	58	85	140	100	143	Asn396Asp (aac/Gac)	Rv3511	PE_PGRS55	PE-PGRS family protein PE_PGRS55
3941724	0	C	Del	GAP	18	115	127	83.12	160		Rv3511	PE_PGRS55	PE-PGRS family protein PE_PGRS55
3942481	0	C	SNP	G	109	118	223	99.56	228
3942640	0	T	SNP	C	104	108	211	100	212
3943019	0	C	SNP	G	20	91	107	97.37	114
3943132	0	G	Del	GAP	7	22	31	78.38	37
3943134	0	A	Del	GAP	7	22	31	78.38	37
3943135	0	C	Del	GAP	7	22	31	93.55	31
3943136	0	C	Del	GAP	7	22	31	90.62	32
3943137	0	G	Del	GAP	7	22	31	90.62	32
3943138	0	G	Del	GAP	7	22	31	93.55	31
3943139	0	A	Del	GAP	7	22	31	93.55	31
3943140	0	G	Del	GAP	7	22	31	93.55	31
3943141	0	G	Del	GAP	7	22	31	93.55	31
3943142	0	C	Del	GAP	7	22	31	93.55	31
3943143	0	G	Del	GAP	7	22	31	96.67	30
3943144	0	A	Del	GAP	7	22	31	93.55	31
3943745	0	C	Del	GAP	71	76	148	75.77	194
3943747	0	G	Del	GAP	71	76	148	75	196
3943749	0	A	Del	GAP	71	78	148	76.8	194
3943750	0	A	Del	GAP	71	77	147	75.51	196
3943751	0	C	Del	GAP	71	77	147	75.13	197
3943752	0	G	Del	GAP	71	77	147	75.9	195
3943753	0	G	Del	GAP	71	76	147	77.37	190
3944466	0	G	Del	GAP	14	11	26	89.29	28		Rv3512	PE_PGRS56	PE-PGRS family protein PE_PGRS56
3947125	0	C	SNP	G	55	52	105	93.04	115	Gly444Gly (ggc/ggG)	Rv3514	PE_PGRS57	PE-PGRS family protein PE_PGRS57
3947126	0	G	SNP	A	45	49	88	91.26	103	Ala445Thr (gcc/Acc)	Rv3514	PE_PGRS57	PE-PGRS family protein PE_PGRS57
3947127	0	C	SNP	T	51	51	98	91.89	111	Ala445Val (gcc/gTc)	Rv3514	PE_PGRS57	PE-PGRS family protein PE_PGRS57
3947128	0	C	SNP	G	56	51	106	92.24	116	Ala445Ala (gcc/gcG)	Rv3514	PE_PGRS57	PE-PGRS family protein PE_PGRS57
3948054	0	A	SNP	G	13	14	27	96.43	28	Asp754Gly (gac/gGc)	Rv3514	PE_PGRS57	PE-PGRS family protein PE_PGRS57
3948347	0	T	SNP	G	23	14	36	100	37	Ser852Ala (tcc/Gcc)	Rv3514	PE_PGRS57	PE-PGRS family protein PE_PGRS57
3948362	0	T	SNP	G	21	5	25	100	26	Cys857Gly (tgt/Ggt)	Rv3514	PE_PGRS57	PE-PGRS family protein PE_PGRS57
3948404	0	T	SNP	G	31	11	42	100	42	Cys871Gly (tgc/Ggc)	Rv3514	PE_PGRS57	PE-PGRS family protein PE_PGRS57
3948414	0	T	SNP	G	32	11	41	100	43	Val874Gly (gtc/gGc)	Rv3514	PE_PGRS57	PE-PGRS family protein PE_PGRS57
3948417	0	T	SNP	G	30	11	41	100	41	Val875Gly (gtc/gGc)	Rv3514	PE_PGRS57	PE-PGRS family protein PE_PGRS57
3949531	0	C	SNP	G	70	45	107	95.04	121	Gly1246Gly (ggc/ggG)	Rv3514	PE_PGRS57	PE-PGRS family protein PE_PGRS57
3949532	0	C	SNP	G	72	49	117	96.8	125	Pro1247Ala (ccc/Gcc)	Rv3514	PE_PGRS57	PE-PGRS family protein PE_PGRS57
3950100	0	A	Del	GAP	109	73	178	80.18	227		Rv3514	PE_PGRS57	PE-PGRS family protein PE_PGRS57
3950101	0	C	Del	GAP	109	73	178	79.48	229		Rv3514	PE_PGRS57	PE-PGRS family protein PE_PGRS57
3950102	0	G	Del	GAP	109	73	178	79.82	228		Rv3514	PE_PGRS57	PE-PGRS family protein PE_PGRS57
3950103	0	G	Del	GAP	109	73	178	81.98	222		Rv3514	PE_PGRS57	PE-PGRS family protein PE_PGRS57
3950104	0	T	Del	GAP	109	73	178	82.73	220		Rv3514	PE_PGRS57	PE-PGRS family protein PE_PGRS57
3950105	0	G	Del	GAP	109	73	178	84.26	216		Rv3514	PE_PGRS57	PE-PGRS family protein PE_PGRS57
3950106	0	G	Del	GAP	109	73	178	84.26	216		Rv3514	PE_PGRS57	PE-PGRS family protein PE_PGRS57
3950107	0	T	Del	GAP	109	73	178	84.65	215		Rv3514	PE_PGRS57	PE-PGRS family protein PE_PGRS57
[truncated: 192 more rows]
