# Supplementary material for: Novel Mutations in Putative Nicotinic Acid Phosphoribosyltransferases of Mycobacterium tuberculosis and Their Effect on Protein Thermodynamic Properties
Source: Polymers (Basel). 2022 Apr 18;14(8):1623. doi: 10.3390/polym14081623 (PMC9031469; doi:10.3390/polym14081623)
Supplement: Supplementary file 1 [file polymers-14-01623-s001.zip › Supplementary files S1/743.xls]

## Sheet: 743_ERR3335.gatk_position_varia
#Pos	Insindex	Ref	Type	Allel	CovFor	CovRev	Qual20	Freq	Cov	Subst	Gene	GeneName	Product	ResistanceSNP	PhyloSNP	InterestingRegion
1849	0	C	SNP	A	102	85	184	98.94	189
1977	0	A	SNP	G	126	103	227	100	229
3446	0	C	SNP	T	98	79	175	97.25	182	Ala56Val (gcc/gTc)	Rv0003	recF	DNA replication/repair protein RecF
4013	0	T	SNP	C	131	92	223	100	223	Ile245Thr (atc/aCc)	Rv0003	recF	DNA replication/repair protein RecF
7362	0	G	SNP	C	108	104	208	100	212	Glu21Gln (gag/Cag)	Rv0006	gyrA	DNA gyrase subunit A			fluoroquinolones (FQ)
7582	0	A	SNP	G	123	114	236	94.42	251	Asp94Gly (gac/gGc)	Rv0006	gyrA	DNA gyrase subunit A	fluoroquinolones (FQ)		fluoroquinolones (FQ)
7585	0	G	SNP	C	130	119	247	100	249	Ser95Thr (agc/aCc)	Rv0006	gyrA	DNA gyrase subunit A		phylo (not H37Rv)	fluoroquinolones (FQ)
9304	0	G	SNP	A	110	112	218	100	222	Gly668Asp (ggc/gAc)	Rv0006	gyrA	DNA gyrase subunit A			fluoroquinolones (FQ)
11637	0	C	SNP	T	93	115	206	96.3	216
11879	0	A	SNP	G	127	105	228	99.57	233	Ser145Pro (tcc/Ccc)	Rv0008c	-	cell wall synthesis protein CwsA
12204	0	G	SNP	A	124	121	244	99.59	246	Leu36Leu (ctc/ctT)	Rv0008c	-	cell wall synthesis protein CwsA
14785	0	T	SNP	C	108	106	211	99.53	215	Cys233Arg (tgc/Cgc)	Rv0012	-	membrane protein
15117	0	C	SNP	G	121	104	220	100	225	Ile68Met (atc/atG)	Rv0013	trpG	anthranilate synthase component II
20972	0	C	SNP	T	86	98	181	91.54	201	Pro223Pro (ccg/ccA)	Rv0017c	rodA	cell division protein RodA
21795	0	G	SNP	A	89	108	192	99.49	198	Pro463Ser (ccg/Tcg)	Rv0018c	pstP	phosphoserine/threonine phosphatase PstP
24007	0	G	SNP	T	119	113	229	94.69	245	Arg480Arg (cgg/Agg)	Rv0020c	fhaA	FHA domain-containing protein FhaA
24711	0	G	Del	GAP	82	67	150	75.25	198		Rv0020c	fhaA	FHA domain-containing protein FhaA
24712	0	G	Del	GAP	82	67	150	75.25	198		Rv0020c	fhaA	FHA domain-containing protein FhaA
24713	0	G	Del	GAP	82	67	150	76.02	196		Rv0020c	fhaA	FHA domain-containing protein FhaA
24714	0	T	Del	GAP	82	67	150	76.8	194		Rv0020c	fhaA	FHA domain-containing protein FhaA
24715	0	A	Del	GAP	82	67	150	77.2	193		Rv0020c	fhaA	FHA domain-containing protein FhaA
24716	0	A	Del	GAP	82	67	150	78.84	189		Rv0020c	fhaA	FHA domain-containing protein FhaA
26748	0	C	Del	GAP	101	106	207	90.79	228		Rv0021c	-	hypothetical protein
26957	0	C	SNP	G	117	109	221	99.56	227
26959	0	C	SNP	G	117	105	218	100	222
27487	0	G	SNP	A	104	116	219	100	220
31732	0	C	SNP	T	86	97	182	90.59	202	Thr73Thr (acc/acT)	Rv0028	-	hypothetical protein
33372	0	T	SNP	C	103	99	199	96.19	210	Leu50Ser (ttg/tCg)	Rv0030	-	hypothetical protein
34044	0	T	SNP	C	103	109	212	100	212
34569	0	C	Del	GAP	79	96	174	95.63	183		Rv0032	bioF2	8-amino-7-oxononanoate synthase
37031	0	C	SNP	G	125	115	239	100	240	Ala55Ala (gcc/gcG)	Rv0034	-	hypothetical protein
37957	0	C	SNP	T	72	101	173	91.53	189	Leu233Leu (ctc/ctT)	Rv0035	fadD34	fatty-acid--CoA ligase FadD34
42281	0	C	SNP	A	115	114	226	99.13	231	Cys24Phe (tgc/tTc)	Rv0039c	-	transmembrane protein
42967	0	G	SNP	C	125	105	229	100	230	Pro133Pro (ccc/ccG)	Rv0040c	mtc28	hypothetical protein
49360	0	C	SNP	T	106	109	214	100	215	Val194Ile (gtc/Atc)	Rv0045c	-	hydrolase
49691	0	C	Del	GAP	107	102	206	95.87	218		Rv0045c	-	hydrolase
49692	0	C	Del	GAP	107	102	206	99.52	210		Rv0045c	-	hydrolase
50557	0	T	SNP	C	109	101	207	100	210	Arg190Gly (agg/Ggg)	Rv0046c	ino1	inositol-3-phosphate synthase
51949	0	A	SNP	G	100	95	194	99.49	196	Val250Ala (gtc/gCc)	Rv0048c	-	membrane protein
53422	0	G	SNP	A	121	116	231	99.16	239
54394	0	A	SNP	G	93	96	185	100	189	Ala244Ala (gca/gcG)	Rv0050	ponA1	bifunctional penicillin-insensitive transglycosylase/penicillin-sensitive transpeptidase
54842	0	G	SNP	T	98	99	184	100	197	Ala394Ser (gcg/Tcg)	Rv0050	ponA1	bifunctional penicillin-insensitive transglycosylase/penicillin-sensitive transpeptidase
55543	1	G	Ins	C	87	103	190	92.68	190		Rv0050	ponA1	bifunctional penicillin-insensitive transglycosylase/penicillin-sensitive transpeptidase
55543	2	G	Ins	C	87	103	190	92.68	190		Rv0050	ponA1	bifunctional penicillin-insensitive transglycosylase/penicillin-sensitive transpeptidase
55543	3	G	Ins	G	87	102	189	92.2	190		Rv0050	ponA1	bifunctional penicillin-insensitive transglycosylase/penicillin-sensitive transpeptidase
55543	4	G	Ins	C	87	102	189	92.2	189		Rv0050	ponA1	bifunctional penicillin-insensitive transglycosylase/penicillin-sensitive transpeptidase
55543	5	G	Ins	C	86	102	188	91.71	189		Rv0050	ponA1	bifunctional penicillin-insensitive transglycosylase/penicillin-sensitive transpeptidase
55543	6	G	Ins	T	87	102	189	92.2	189		Rv0050	ponA1	bifunctional penicillin-insensitive transglycosylase/penicillin-sensitive transpeptidase
55553	0	C	SNP	T	81	90	166	99.42	172	Pro631Ser (ccg/Tcg)	Rv0050	ponA1	bifunctional penicillin-insensitive transglycosylase/penicillin-sensitive transpeptidase
56001	0	G	SNP	A	88	105	192	100	193	Gln102Gln (cag/caA)	Rv0051	-	transmembrane protein
60182	0	A	SNP	G	97	116	209	93.83	227	His96Arg (cac/cGc)	Rv0057	-	hypothetical protein
60669	0	G	SNP	A	113	108	217	96.09	230	Gly92Arg (ggg/Agg)	Rv0058	dnaB	replicative DNA helicase
62049	0	A	SNP	G	121	94	206	100	215	Arg552Gly (agg/Ggg)	Rv0058	dnaB	replicative DNA helicase
65083	0	G	SNP	A	103	127	221	97.05	237	Pro90Ser (ccc/Tcc)	Rv0061c	-	hypothetical protein
66632	0	C	SNP	T	120	120	232	98.36	244	Pro361Ser (cct/Tct)	Rv0062	celA1	cellulase CelA
67012	0	C	SNP	T	97	129	224	99.56	227	Thr30Thr (acc/acT)	Rv0063	-	oxidoreductase
69984	0	C	SNP	A	112	105	217	99.09	219	Ala455Ala (gcc/gcA)	Rv0064	-	transmembrane protein
69989	0	G	SNP	A	115	107	216	100	222	Gly457Asp (ggt/gAt)	Rv0064	-	transmembrane protein
70267	0	G	SNP	T	107	110	215	100	217	Val550Phe (gtc/Ttc)	Rv0064	-	transmembrane protein
70816	0	A	SNP	G	110	120	226	99.57	231	Asn733Asp (aac/Gac)	Rv0064	-	transmembrane protein
71336	0	G	SNP	C	132	106	235	100	238	Arg906Pro (cgc/cCc)	Rv0064	-	transmembrane protein
72549	0	C	SNP	T	121	133	253	100	254	Gly655Ser (ggt/Agt)	Rv0066c	icd2	isocitrate dehydrogenase
75233	0	C	SNP	A	101	105	201	99.52	207
75940	0	G	SNP	C	96	112	208	100	208	Val214Leu (gtg/Ctg)	Rv0068	-	oxidoreductase
79726	0	C	SNP	T	104	104	207	94.55	220	Arg81Trp (cgg/Tgg)	Rv0071	-	maturase
80616	0	C	SNP	G	110	127	236	100	237
92199	0	T	SNP	G	143	138	280	99.65	282	Thr600Thr (act/acG)	Rv0083	-	oxidoreductase
103552	0	G	SNP	T	130	110	237	98.36	244	Arg38Ser (cgt/Agt)	Rv0093c	-	membrane protein
103930	0	G	SNP	C	94	101	194	77.38	252	Ala245Gly (gcc/gGc)	Rv0094c	-	hypothetical protein
104712	0	C	SNP	T	117	105	217	91.36	243
104824	0	C	SNP	A	101	110	207	100	211	Ser131Ile (agc/aTc)	Rv0095c	-	hypothetical protein
105736	0	T	SNP	C	116	114	229	100	230	Val138Ala (gtc/gCc)	Rv0096	PPE1	PPE family protein PPE1
116000	0	T	SNP	G	113	101	210	100	214	Val2000Val (gtt/gtG)	Rv0101	nrp	peptide synthetase Nrp
117389	0	C	SNP	T	107	110	211	97.75	222	Thr2463Thr (acc/acT)	Rv0101	nrp	peptide synthetase Nrp
122109	0	A	SNP	G	99	91	185	100	190	Leu22Ser (ttg/tCg)	Rv0103c	ctpB	cation-transporter P-type ATPase B
123198	0	T	SNP	C	102	110	210	100	212	Pro294Pro (cct/ccC)	Rv0104	-	hypothetical protein
123520	0	T	SNP	C	109	117	220	99.56	227	Tyr402His (tat/Cat)	Rv0104	-	hypothetical protein
123745	0	G	SNP	A	93	90	181	98.39	186	Gly477Arg (ggg/Agg)	Rv0104	-	hypothetical protein
125830	1	G	Ins	A	72	89	161	95.27	161		Rv0107c	ctpI	cation-transporter ATPase I
129576	0	A	SNP	C	104	115	216	100	219	Ala322Ala (gct/gcG)	Rv0107c	ctpI	cation-transporter ATPase I
130999	0	C	Del	GAP	82	97	177	94.71	189		Rv0108c	-	hypothetical protein
131174	1	T	Ins	G	134	76	210	96.33	211
132417	0	C	SNP	G	138	143	276	100	281	Arg346Gly (cgc/Ggc)	Rv0109	PE_PGRS1	PE-PGRS family protein PE_PGRS1
133839	0	C	SNP	T	108	84	192	100	192
143207	0	T	SNP	C	120	121	238	99.59	242	Ser224Gly (agc/Ggc)	Rv0118c	oxcA	oxalyl-CoA decarboxylase OxcA
144865	0	C	SNP	T	121	106	224	96.6	235	Leu273Leu (ctg/Ttg)	Rv0119	fadD7	fatty-acid--CoA ligase FadD7
146087	0	T	SNP	C	112	105	212	99.54	218	Asn562Ser (aat/aGt)	Rv0120c	fusA2	elongation factor G
147867	0	C	SNP	A	98	125	220	94.49	236
154283	0	T	SNP	C	111	108	216	100	219	Ser18Pro (tcg/Ccg)	Rv0127	mak	maltokinase
157129	0	C	SNP	T	116	114	223	100	230	Gly158Ser (ggc/Agc)	Rv0129c	fbpC	diacylglycerol acyltransferase/mycolyltransferase Ag85C		phylo (Delhi/CAS)
157936	0	G	SNP	C	110	120	225	97.05	237	Glu30Asp (gag/gaC)	Rv0130	htdZ	3-hydroxyl-thioester dehydratase
158427	0	C	SNP	T	96	102	197	97.54	203	Arg411His (cgc/cAc)	Rv0131c	fadE1	acyl-CoA dehydrogenase FadE1
170671	0	G	SNP	A	118	110	222	99.56	229	Ala130Thr (gcc/Acc)	Rv0144	-	transcriptional regulator
172492	0	C	SNP	G	105	118	222	99.55	224	Tyr94_ (tac/taG)	Rv0146	-	S-adenosylmethionine-dependentmethyltransferase
176535	0	G	Del	GAP	96	104	203	93.02	215		Rv0149	-	quinone oxidoreductase
177058	0	T	Del	GAP	93	99	190	96	200
177059	0	T	Del	GAP	93	99	190	96	200
177060	0	C	Del	GAP	93	99	190	96	200
177061	0	G	Del	GAP	93	99	190	96	200
177062	0	C	Del	GAP	93	99	190	96	200
177063	0	G	Del	GAP	93	99	190	96	200
177064	0	G	Del	GAP	93	99	190	96.48	199
177857	0	G	SNP	A	116	105	221	100	221	Leu485Leu (ctg/Ttg)	Rv0151c	PE1	PE family protein PE1
178205	0	C	SNP	G	100	124	220	100	224	Gly369Arg (ggc/Cgc)	Rv0151c	PE1	PE family protein PE1
178453	0	C	SNP	G	103	91	192	99.49	195	Gly286Ala (ggg/gCg)	Rv0151c	PE1	PE family protein PE1
181090	0	C	SNP	T	101	120	216	99.55	222
188317	0	A	SNP	G	116	104	219	100	220	Ser175Pro (tcc/Ccc)	Rv0159c	PE3	PE family protein PE3
188800	0	T	SNP	C	103	108	207	100	211	Thr14Ala (acg/Gcg)	Rv0159c	PE3	PE family protein PE3
189850	0	A	SNP	G	102	113	214	100	215	Phe197Ser (ttc/tCc)	Rv0160c	PE4	PE family protein PE4
194305	1	C	Ins	G	104	106	210	95.45	210		Rv0165c	mce1R	transcriptional regulator Mce1R
194305	2	C	Ins	G	104	106	210	95.45	210		Rv0165c	mce1R	transcriptional regulator Mce1R
194681	0	G	SNP	C	123	118	239	99.59	242	Leu45Leu (ctc/ctG)	Rv0165c	mce1R	transcriptional regulator Mce1R
196642	0	C	SNP	T	106	112	214	100	218	Asn550Asn (aac/aaT)	Rv0166	fadD5	fatty-acid--CoA ligase FadD5
198401	0	G	SNP	T	94	85	176	96.24	186	Gly248Cys (ggc/Tgc)	Rv0168	yrbE1B	membrane protein
199470	0	T	SNP	G	106	107	212	99.53	214	Ser313Ala (tcc/Gcc)	Rv0169	mce1A	Mce family protein Mce1A
201949	0	G	SNP	A	111	95	205	98.1	210	Gly340Arg (ggg/Agg)	Rv0171	mce1C	Mce family protein Mce1C
206283	0	C	SNP	T	119	103	218	92.89	239	Pro351Pro (ccc/ccT)	Rv0174	mce1F	Mce family protein Mce1F
206339	0	T	SNP	C	120	113	228	100	233	Leu370Pro (ctg/cCg)	Rv0174	mce1F	Mce family protein Mce1F
206481	0	C	SNP	G	112	87	190	97.07	205	Pro417Pro (ccc/ccG)	Rv0174	mce1F	Mce family protein Mce1F
206484	0	G	SNP	T	109	101	203	96.77	217	Gly418Gly (ggg/ggT)	Rv0174	mce1F	Mce family protein Mce1F
207079	0	G	SNP	C	107	99	199	99.04	208	Arg89Pro (cgc/cCc)	Rv0175	-	Mce associated membrane protein
210624	0	C	SNP	T	130	102	227	99.15	234	Leu63Leu (ctg/ctA)	Rv0179c	lprO	lipoprotein LprO
217201	0	T	SNP	C	99	115	213	100	214	Asn311Asn (aat/aaC)	Rv0186	bglS	beta-glucosidase BglS
218599	0	T	SNP	C	108	105	212	100	213
223942	0	T	SNP	C	124	128	251	100	252	Ser127Pro (tcg/Ccg)	Rv0192	-	hypothetical protein
224338	0	C	SNP	T	104	119	221	100	223	Pro259Ser (ccg/Tcg)	Rv0192	-	hypothetical protein
225323	0	T	SNP	C	116	115	227	100	231	Lys417Glu (aag/Gag)	Rv0193c	-	hypothetical protein
227098	0	T	SNP	C	120	130	249	100	250	Met74Thr (atg/aCg)	Rv0194	-	multidrug ABC transporter ATPase/permease
230576	1	G	Ins	T	88	106	194	93.72	194
230921	0	C	Del	GAP	114	92	204	98.56	209		Rv0195	-	two component transcriptional regulator
231114	0	C	SNP	G	100	110	207	100	210	Ala72Ala (gcc/gcG)	Rv0195	-	two component transcriptional regulator
234477	0	T	SNP	G	83	85	167	99.41	169	Tyr749_ (tat/taG)	Rv0197	-	oxidoreductase
234496	1	C	Ins	G	75	78	153	98.08	154		Rv0197	-	oxidoreductase
234496	2	C	Ins	T	75	77	152	97.44	152		Rv0197	-	oxidoreductase
243924	0	G	Del	GAP	96	76	170	93.99	183		Rv0205	-	transmembrane protein
249522	0	T	SNP	C	114	112	223	100	226	Val162Ala (gtg/gCg)	Rv0209	-	hypothetical protein
251575	0	G	SNP	A	82	122	199	100	204	Ala486Thr (gcg/Acg)	Rv0210	-	hypothetical protein
251910	0	A	SNP	C	114	103	214	93.53	232	Glu43Asp (gaa/gaC)	Rv0211	pckA	phosphoenolpyruvate carboxykinase
255373	0	T	SNP	C	100	100	196	100	200	Asp193Gly (gac/gGc)	Rv0213c	-	methyltransferase
257071	0	C	SNP	T	106	99	202	95.79	214	Tyr336Tyr (tac/taT)	Rv0214	fadD4	fatty-acid--CoA ligase FadD4
261869	0	T	SNP	C	137	117	249	100	254	Cys316Arg (tgt/Cgt)	Rv0218	-	transmembrane protein
262268	0	A	SNP	T	131	108	236	100	239	Ala5Ala (gca/gcT)	Rv0219	-	transmembrane protein
264992	0	T	SNP	C	114	123	233	100	237	Leu309Pro (ctg/cCg)	Rv0221	-	diacyglycerol O-acyltransferase
265554	0	A	SNP	C	118	107	222	100	225	Val16Val (gta/gtC)	Rv0222	echA1	enoyl-CoA hydratase EchA1
266405	0	C	SNP	T	105	119	221	100	224	Gly454Ser (ggc/Agc)	Rv0223c	-	aldehyde dehydrogenase
274463	0	C	SNP	A	119	108	226	100	227	Arg86Leu (cgt/cTt)	Rv0229c	-	hypothetical protein
276539	0	G	SNP	C	83	125	207	100	208	Gly161Ala (ggc/gCc)	Rv0231	fadE4	acyl-CoA dehydrogenase FadE4
278681	0	C	SNP	G	120	113	233	99.57	234	His33Asp (cat/Gat)	Rv0233	nrdB	ribonucleoside-diphosphate reductase subunit beta NrdB
283503	0	G	SNP	A	114	94	201	96.3	216	His1117Tyr (cac/Tac)	Rv0236c	aftD	alpha-(1->3)-arabinofuranosyltransferase
283614	0	T	SNP	C	108	113	218	99.55	222	Ser1080Gly (agc/Ggc)	Rv0236c	aftD	alpha-(1->3)-arabinofuranosyltransferase
285772	0	A	SNP	C	95	135	228	100	230	Pro360Pro (cct/ccG)	Rv0236c	aftD	alpha-(1->3)-arabinofuranosyltransferase
285871	0	A	SNP	G	131	99	227	100	230	Val327Val (gtt/gtC)	Rv0236c	aftD	alpha-(1->3)-arabinofuranosyltransferase
287142	0	C	Del	GAP	113	115	225	96.2	237
289253	0	C	SNP	T	124	99	221	100	223	Asp50Asp (gac/gaT)	Rv0239	vapB24	antitoxin VapB24
293628	1	A	Ins	C	72	101	173	90.58	174
301341	0	C	SNP	A	113	130	241	100	243	Pro105Pro (ccg/ccT)	Rv0249c	-	succinate dehydrogenase membrane anchor subunit
304923	0	A	SNP	G	127	120	246	99.6	248	Lys686Lys (aaa/aaG)	Rv0252	nirB	nitrite reductase large subunit NirB
308661	0	A	SNP	G	110	89	196	99.5	200	Leu296Pro (ctg/cCg)	Rv0256c	PPE2	PPE family protein PPE2
310973	0	G	SNP	A	103	88	185	100	191	Ala182Val (gcg/gTg)	Rv0259c	-	hypothetical protein
311613	0	G	SNP	T	125	116	239	100	241	Val349Val (gtc/gtA)	Rv0260c	-	transcriptional regulator
320191	0	C	SNP	A	100	106	202	92.38	223	Gly322Cys (ggc/Tgc)	Rv0266c	oplA	5-oxoprolinase OplA
324812	0	C	SNP	T	114	123	235	100	237	Asp82Asp (gac/gaT)	Rv0270	fadD2	fatty-acid--CoA ligase FadD2
325505	0	T	SNP	C	81	117	195	99.5	199	Val313Val (gtt/gtC)	Rv0270	fadD2	fatty-acid--CoA ligase FadD2
328569	0	G	SNP	C	109	95	204	99.03	206
333892	0	G	SNP	C	115	107	211	99.11	224	Arg807Gly (cgc/Ggc)	Rv0278c	-	PE-PGRS family protein PE_PGRS3
335811	0	C	Del	GAP	70	11	79	77.88	104		Rv0278c	-	PE-PGRS family protein PE_PGRS3
335812	0	C	Del	GAP	70	11	79	80.2	101		Rv0278c	-	PE-PGRS family protein PE_PGRS3
335813	0	G	Del	GAP	70	11	79	80.2	101		Rv0278c	-	PE-PGRS family protein PE_PGRS3
335814	0	C	Del	GAP	70	11	79	81	100		Rv0278c	-	PE-PGRS family protein PE_PGRS3
335815	0	C	Del	GAP	70	11	79	79.41	102		Rv0278c	-	PE-PGRS family protein PE_PGRS3
335816	0	G	Del	GAP	70	11	79	80.2	101		Rv0278c	-	PE-PGRS family protein PE_PGRS3
335817	0	G	Del	GAP	70	11	79	80.2	101		Rv0278c	-	PE-PGRS family protein PE_PGRS3
335818	0	C	Del	GAP	70	11	79	81	100		Rv0278c	-	PE-PGRS family protein PE_PGRS3
335819	0	G	Del	GAP	70	11	79	82.65	98		Rv0278c	-	PE-PGRS family protein PE_PGRS3
335820	0	C	Del	GAP	70	11	79	83.51	97		Rv0278c	-	PE-PGRS family protein PE_PGRS3
335821	0	C	Del	GAP	70	11	79	84.38	96		Rv0278c	-	PE-PGRS family protein PE_PGRS3
335822	0	G	Del	GAP	70	11	79	85.26	95		Rv0278c	-	PE-PGRS family protein PE_PGRS3
335823	0	C	Del	GAP	70	11	79	85.26	95		Rv0278c	-	PE-PGRS family protein PE_PGRS3
335824	0	C	Del	GAP	70	11	79	84.38	96		Rv0278c	-	PE-PGRS family protein PE_PGRS3
335825	0	G	Del	GAP	70	11	79	84.38	96		Rv0278c	-	PE-PGRS family protein PE_PGRS3
335826	0	T	Del	GAP	70	11	79	84.38	96		Rv0278c	-	PE-PGRS family protein PE_PGRS3
335827	0	T	Del	GAP	70	11	79	84.38	96		Rv0278c	-	PE-PGRS family protein PE_PGRS3
335828	0	G	Del	GAP	70	11	79	85.26	95		Rv0278c	-	PE-PGRS family protein PE_PGRS3
336683	0	G	SNP	T	10	22	32	94.12	34	Val797Val (gtc/gtA)	Rv0279c	PE_PGRS4	PE-PGRS family protein PE_PGRS4
336684	0	A	SNP	G	11	22	33	97.06	34	Val797Ala (gtc/gCc)	Rv0279c	PE_PGRS4	PE-PGRS family protein PE_PGRS4
336688	0	A	Del	GAP	11	23	33	97.14	35		Rv0279c	PE_PGRS4	PE-PGRS family protein PE_PGRS4
336689	0	G	Del	GAP	11	23	33	97.14	35		Rv0279c	PE_PGRS4	PE-PGRS family protein PE_PGRS4
336690	0	C	Del	GAP	11	23	33	97.14	35		Rv0279c	PE_PGRS4	PE-PGRS family protein PE_PGRS4
336691	0	T	Del	GAP	11	22	32	97.06	34		Rv0279c	PE_PGRS4	PE-PGRS family protein PE_PGRS4
336692	0	C	Del	GAP	11	22	32	97.06	34		Rv0279c	PE_PGRS4	PE-PGRS family protein PE_PGRS4
336693	0	G	Del	GAP	11	22	32	94.29	35		Rv0279c	PE_PGRS4	PE-PGRS family protein PE_PGRS4
336694	0	A	Del	GAP	12	22	33	97.14	35		Rv0279c	PE_PGRS4	PE-PGRS family protein PE_PGRS4
336695	0	A	Del	GAP	12	22	33	97.14	35		Rv0279c	PE_PGRS4	PE-PGRS family protein PE_PGRS4
336696	0	T	Del	GAP	11	22	32	94.29	35		Rv0279c	PE_PGRS4	PE-PGRS family protein PE_PGRS4
336697	0	T	Del	GAP	11	22	32	94.29	35		Rv0279c	PE_PGRS4	PE-PGRS family protein PE_PGRS4
336699	1	C	Ins	G	12	22	34	97.14	34		Rv0279c	PE_PGRS4	PE-PGRS family protein PE_PGRS4
336699	2	C	Ins	G	11	22	33	94.29	34		Rv0279c	PE_PGRS4	PE-PGRS family protein PE_PGRS4
336707	0	G	Del	GAP	8	22	34	96.77	31		Rv0279c	PE_PGRS4	PE-PGRS family protein PE_PGRS4
336708	0	T	Del	GAP	8	22	34	96.77	31		Rv0279c	PE_PGRS4	PE-PGRS family protein PE_PGRS4
336709	0	C	Del	GAP	8	22	34	96.77	31		Rv0279c	PE_PGRS4	PE-PGRS family protein PE_PGRS4
336710	0	A	Del	GAP	8	22	34	93.75	32		Rv0279c	PE_PGRS4	PE-PGRS family protein PE_PGRS4
337820	0	G	SNP	A	9	78	83	98.86	88	Gly418Gly (ggc/ggT)	Rv0279c	PE_PGRS4	PE-PGRS family protein PE_PGRS4
337959	0	A	SNP	C	49	5	53	100	54	Ile372Ser (atc/aGc)	Rv0279c	PE_PGRS4	PE-PGRS family protein PE_PGRS4
338020	0	A	SNP	C	89	11	98	98.04	102	Cys352Gly (tgc/Ggc)	Rv0279c	PE_PGRS4	PE-PGRS family protein PE_PGRS4
338100	0	T	SNP	C	105	37	137	100	142	Asn325Ser (aac/aGc)	Rv0279c	PE_PGRS4	PE-PGRS family protein PE_PGRS4
338453	0	A	SNP	G	6	49	53	100	55	Ala207Ala (gct/gcC)	Rv0279c	PE_PGRS4	PE-PGRS family protein PE_PGRS4
338648	0	T	SNP	G	110	17	127	83.55	152	Gly142Gly (gga/ggC)	Rv0279c	PE_PGRS4	PE-PGRS family protein PE_PGRS4
338669	0	T	SNP	C	123	20	141	86.14	166	Leu135Leu (tta/ttG)	Rv0279c	PE_PGRS4	PE-PGRS family protein PE_PGRS4
338682	0	T	SNP	G	109	18	125	84.67	150	Asp131Ala (gac/gCc)	Rv0279c	PE_PGRS4	PE-PGRS family protein PE_PGRS4
338683	0	C	SNP	G	113	19	132	85.71	154	Asp131His (gac/Cac)	Rv0279c	PE_PGRS4	PE-PGRS family protein PE_PGRS4
338685	0	C	SNP	G	111	19	129	85.53	152	Gly130Ala (ggg/gCg)	Rv0279c	PE_PGRS4	PE-PGRS family protein PE_PGRS4
338690	0	A	SNP	G	113	19	131	86.84	152	Asn128Asn (aat/aaC)	Rv0279c	PE_PGRS4	PE-PGRS family protein PE_PGRS4
338692	0	T	SNP	C	113	21	130	86.45	155	Asn128Asp (aat/Gat)	Rv0279c	PE_PGRS4	PE-PGRS family protein PE_PGRS4
339230	0	G	SNP	C	150	106	251	96.97	264
340372	0	T	SNP	C	28	95	123	100	123	Ser337Pro (tcg/Ccg)	Rv0280	PPE3	PPE family protein PPE3
342146	0	A	SNP	C	105	107	207	99.07	214	Glu6Ala (gaa/gCa)	Rv0282	eccA3	ESX-3 secretion system protein EccA
342873	0	C	SNP	T	110	110	219	99.1	222	Val248Val (gtc/gtT)	Rv0282	eccA3	ESX-3 secretion system protein EccA
346275	0	C	SNP	G	135	118	248	100	253	Pro214Arg (ccg/cGg)	Rv0284	eccC3	ESX-3 secretion system protein EccC3
350088	0	C	SNP	A	120	105	223	98.25	229	Leu52Met (ctg/Atg)	Rv0286	PPE4	PPE family protein PPE4
351272	0	C	SNP	A	134	133	263	94.35	283	Ala446Ala (gcc/gcA)	Rv0286	PPE4	PPE family protein PPE4
353197	0	C	SNP	T	111	96	204	95.83	216	Arg39Cys (cgc/Tgc)	Rv0290	eccD3	ESX-3 secretion system protein EccD
356528	0	A	SNP	G	105	120	222	100	225	Asn217Asp (aat/Gat)	Rv0292	eccE3	ESX-3 secretion system protein EccE
358473	0	G	SNP	C	101	101	198	100	202	Trp101Cys (tgg/tgC)	Rv0294	tam	trans-aconitate methyltransferase
361647	0	C	SNP	T	137	118	252	95.86	266	Ala105Val (gcc/gTc)	Rv0297	PE_PGRS5	PE-PGRS family protein PE_PGRS5
363563	0	G	SNP	A	103	124	223	100	227	Ala30Thr (gcg/Acg)	Rv0299	-	toxin
366917	0	T	SNP	C	49	58	107	99.07	108	Thr1950Ala (acc/Gcc)	Rv0304c	PPE5	PPE family protein PPE5
366922	0	G	SNP	C	47	53	100	100	100	Ala1948Gly (gcc/gGc)	Rv0304c	PPE5	PPE family protein PPE5
367718	0	G	SNP	T	113	114	223	99.13	229	Leu1683Ile (ctt/Att)	Rv0304c	PPE5	PPE family protein PPE5
368101	0	A	Del	GAP	81	79	156	75.47	212		Rv0304c	PPE5	PPE family protein PPE5
368102	0	T	Del	GAP	81	79	156	75.47	212		Rv0304c	PPE5	PPE family protein PPE5
369886	0	C	SNP	G	99	78	172	97.79	181	Gly960Ala (ggg/gCg)	Rv0304c	PPE5	PPE family protein PPE5
372913	0	A	SNP	C	91	91	181	100	182	Gly933Gly (ggt/ggG)	Rv0305c	PPE6	PPE family protein PPE6
373283	0	A	Del	GAP	105	111	212	99.54	217		Rv0305c	PPE6	PPE family protein PPE6
374227	0	G	SNP	C	102	102	200	95.33	214	Asn495Lys (aac/aaG)	Rv0305c	PPE6	PPE family protein PPE6
376774	0	T	SNP	C	107	117	216	99.56	225	Ala94Ala (gca/gcG)	Rv0307c	-	hypothetical protein
381217	0	A	SNP	G	96	124	215	92.05	239	Asp221Gly (gac/gGc)	Rv0312	-	hypothetical protein
384380	0	A	SNP	C	105	102	205	100	207	Lys260Thr (aag/aCg)	Rv0315	-	beta-1,3-glucanase
386432	0	C	SNP	G	124	108	228	100	232	Gly223Ala (ggg/gCg)	Rv0318c	-	integral membrane protein
390748	0	C	Del	GAP	75	90	163	91.67	180		Rv0323c	-	hypothetical protein
390828	0	T	SNP	C	95	103	196	100	198	Ser142Gly (agt/Ggt)	Rv0323c	-	hypothetical protein
391853	0	A	SNP	G	106	123	225	100	229	Thr168Ala (act/Gct)	Rv0324	-	transcriptional regulator
392261	0	T	SNP	C	118	99	209	100	217	_75Gln (tag/Cag)	Rv0325	-	hypothetical protein
396199	0	T	SNP	C	102	115	213	99.54	218
401906	0	C	SNP	G	93	108	197	90.13	223	Arg419Arg (cgg/cgC)	Rv0337c	aspC	aspartate aminotransferase
402836	0	G	SNP	A	108	90	197	97.54	203	Tyr109Tyr (tac/taT)	Rv0337c	aspC	aspartate aminotransferase
403980	0	G	SNP	A	123	118	237	100	241	Ala621Val (gcc/gTc)	Rv0338c	-	iron-sulfur-binding reductase
404326	0	T	SNP	C	114	105	219	100	219	Arg506Gly (agg/Ggg)	Rv0338c	-	iron-sulfur-binding reductase
406235	0	G	Del	GAP	104	99	204	86.75	234		Rv0339c	-	transcriptional regulator
406251	0	T	SNP	C	118	121	238	100	239	Asp733Gly (gat/gGt)	Rv0339c	-	transcriptional regulator
414486	0	C	SNP	T	109	104	211	100	213	Glu152Glu (gag/gaA)	Rv0344c	lpqJ	lipoprotein LpqJ
420008	0	A	SNP	G	90	105	193	99.49	196	Ala58Ala (gca/gcG)	Rv0350	dnaK	chaperone protein DnaK
421145	0	G	SNP	C	106	80	184	93.47	199	Pro437Pro (ccg/ccC)	Rv0350	dnaK	chaperone protein DnaK
422678	0	G	SNP	A	106	103	206	97.66	214	Arg76His (cgc/cAc)	Rv0352	dnaJ1	chaperone protein DnaJ
424320	1	T	Ins	C	104	83	187	96.89	188		Rv0354c	PPE7	PPE family protein PPE7
428529	0	G	SNP	A	110	99	203	93.72	223	Gln2051_ (cag/Tag)	Rv0355c	PPE8	PPE family protein PPE8
428698	0	C	SNP	T	102	118	219	99.1	222	Ala1994Ala (gcg/gcA)	Rv0355c	PPE8	PPE family protein PPE8
428921	0	G	SNP	A	74	93	165	98.82	169	Ser1920Phe (tcc/tTc)	Rv0355c	PPE8	PPE family protein PPE8
432459	0	C	SNP	T	96	88	181	99.46	185	Asp741Asn (gac/Aac)	Rv0355c	PPE8	PPE family protein PPE8
438470	0	C	SNP	T	115	100	214	98.62	218	Lys90Lys (aag/aaA)	Rv0360c	-	hypothetical protein
440365	0	G	SNP	A	108	97	201	100	205	Ser165Ser (tcg/tcA)	Rv0362	mgtE	Mg2+ transport transmembrane protein MgtE
440878	0	C	SNP	T	135	98	233	100	233	Thr336Thr (acc/acT)	Rv0362	mgtE	Mg2+ transport transmembrane protein MgtE
445780	0	C	SNP	T	96	93	189	100	189	Arg249His (cgt/cAt)	Rv0368c	-	hypothetical protein
447642	0	G	SNP	C	112	104	213	100	216	Leu134Leu (ctc/ctG)	Rv0370c	-	oxidoreductase
454295	0	T	SNP	C	104	107	206	100	211	Pro26Pro (cca/ccG)	Rv0376c	-	hypothetical protein
454333	0	T	SNP	G	105	104	205	99.05	211	Thr14Pro (acg/Ccg)	Rv0376c	-	hypothetical protein
455024	0	G	SNP	A	115	91	205	97.63	211	Val202Ile (gta/Ata)	Rv0377	-	HTH-type transcriptional regulator
455624	0	T	Del	GAP	89	95	184	100	184
457452	0	T	SNP	G	107	116	220	99.55	224	Thr124Thr (aca/acC)	Rv0381c	-	hypothetical protein
459399	0	A	SNP	C	108	98	199	100	206
466808	0	G	SNP	C	124	120	243	97.21	251
467497	1	C	Ins	G	127	127	254	94.42	254
467508	1	C	Ins	G	127	129	256	95.17	256
467516	0	G	SNP	C	136	136	268	100	272
467526	0	C	SNP	G	134	137	269	100	271
467546	0	G	SNP	C	125	138	260	100	263
467557	0	A	SNP	C	122	136	255	100	258
467564	0	A	SNP	C	115	132	244	100	247
467585	0	G	SNP	C	114	128	241	100	242
467590	0	T	SNP	C	114	127	239	100	241
467621	0	T	SNP	G	115	115	229	100	230
467638	0	G	SNP	T	106	117	222	100	223
473310	0	A	SNP	G	112	101	212	96.38	221	Gln177Arg (cag/cGg)	Rv0393	-	hypothetical protein
474355	0	G	Del	GAP	116	106	218	89.52	248		Rv0394c	-	hypothetical protein
475178	0	T	SNP	C	103	112	208	100	215	Val80Ala (gtc/gCc)	Rv0395	-	hypothetical protein
475915	0	A	SNP	C	109	105	209	99.07	216	Ser34Arg (agc/Cgc)	Rv0397	-	hypothetical protein
476522	0	A	SNP	C	98	93	187	95.98	199	Lys43Asn (aaa/aaC)	Rv0397A	-	hypothetical protein
476612	0	G	SNP	A	97	84	177	98.37	184	Val73Val (gtg/gtA)	Rv0397A	-	hypothetical protein
481527	0	G	Del	GAP	86	91	178	94.15	188		Rv0402c	mmpL1	transmembrane transport protein MmpL1
483935	0	T	SNP	G	102	105	201	100	207
484504	0	C	SNP	G	116	100	214	100	216	Ala176Ala (gcc/gcG)	Rv0404	fadD30	long-chain-fatty-acid--AMP ligase FadD30
485561	0	A	SNP	C	105	102	207	100	207	Ile529Leu (atc/Ctc)	Rv0404	fadD30	long-chain-fatty-acid--AMP ligase FadD30
485730	0	C	SNP	T	92	119	210	98.14	215	Pro585Leu (cca/cTa)	Rv0404	fadD30	long-chain-fatty-acid--AMP ligase FadD30
485811	0	A	Del	GAP	90	120	208	98.13	214		Rv0405	pks6	membrane bound polyketide synthase
489935	0	G	SNP	C	117	111	224	99.56	229	Thr257Thr (acc/acG)	Rv0406c	-	beta lactamase-like protein
491742	0	T	SNP	C	93	99	192	100	192	Phe320Phe (ttt/ttC)	Rv0407	fgd1	F420-dependent glucose-6-phosphate dehydrogenase		phylo (not Euro-American, M. africanum, M. bovis, M. canettii, M. caprae, M. microti, M. pinipedii, Beijing, Delhi/CAS, EAI)
492150	0	G	SNP	C	126	98	223	100	224	Gly122Ala (ggc/gCc)	Rv0408	pta	phosphate acetyltransferase
498531	0	A	SNP	G	96	107	198	99.51	204	Ala363Ala (gct/gcC)	Rv0412c	-	membrane protein
498557	0	C	SNP	A	98	102	195	100	200	Asp355Tyr (gac/Tac)	Rv0412c	-	membrane protein
502589	0	C	SNP	G	99	97	192	100	196	Ser75Cys (tcc/tGc)	Rv0417	thiG	thiazole synthase
503354	0	G	SNP	C	91	117	207	100	208
503534	0	C	SNP	T	119	98	211	98.19	221	Ala13Ala (gcc/gcT)	Rv0418	lpqL	lipoprotein aminopeptidase LpqL
505974	0	G	SNP	A	84	108	191	100	192	Ala297Thr (gcg/Acg)	Rv0419	lpqM	lipoprotein peptidase LpqM
513257	0	T	SNP	C	105	91	193	100	196	Met689Val (atg/Gtg)	Rv0425c	ctpH	metal cation transporting ATPase H
517358	0	T	SNP	C	109	108	215	100	217	Asp149Gly (gac/gGc)	Rv0428c	-	GCN5-like N-acetyltransferase
517389	0	C	SNP	A	114	110	221	100	224	Val139Phe (gtc/Ttc)	Rv0428c	-	GCN5-like N-acetyltransferase
523654	0	C	SNP	T	133	124	254	100	257	Ala294Thr (gcc/Acc)	Rv0435c	-	ATPase
524891	0	C	SNP	A	113	119	229	100	232	Gly167Val (ggc/gTc)	Rv0436c	pssA	CDP-diacylglycerol--serineO-phosphatidyltransferase
525337	0	G	SNP	A	91	129	218	94.83	232	Ser18Ser (agc/agT)	Rv0436c	pssA	CDP-diacylglycerol--serineO-phosphatidyltransferase
531775	0	C	SNP	G	113	108	221	99.1	223	Trp147Ser (tgg/tCg)	Rv0442c	PPE10	PPE family protein PPE10
541201	0	A	SNP	G	90	104	192	100	194	Leu97Leu (ctt/ctC)	Rv0450c	mmpL4	transmembrane transport protein MmpL4
546357	0	A	SNP	G	108	103	205	99.53	212	Thr149Thr (act/acC)	Rv0456c	echA2	enoyl-CoA hydratase EchA2
548185	0	C	SNP	T	114	114	219	96.2	237	Gly475Ser (ggc/Agc)	Rv0457c	-	peptidase
548326	0	T	SNP	C	108	121	227	100	229	Thr428Ala (aca/Gca)	Rv0457c	-	peptidase
550388	0	G	SNP	T	90	83	170	92.51	187	Ala238Ala (gcg/gcT)	Rv0458	-	aldehyde dehydrogenase
551525	0	A	SNP	C	102	103	203	100	205	Arg110Arg (aga/Cga)	Rv0459	-	hypothetical protein
555991	0	A	SNP	G	93	111	200	99.51	205	Cys106Arg (tgc/Cgc)	Rv0465c	-	HTH-type transcriptional regulator
560541	0	C	Del	GAP	109	90	197	98.03	203		Rv0469	umaA	mycolic acid synthase UmaA
560542	0	T	Del	GAP	109	90	197	98.03	203		Rv0469	umaA	mycolic acid synthase UmaA
560543	0	T	Del	GAP	109	90	197	98.03	203		Rv0469	umaA	mycolic acid synthase UmaA
560544	0	T	Del	GAP	109	90	197	98.03	203		Rv0469	umaA	mycolic acid synthase UmaA
560545	0	T	Del	GAP	109	90	197	98.03	203		Rv0469	umaA	mycolic acid synthase UmaA
560546	0	C	Del	GAP	108	90	197	98.02	202		Rv0469	umaA	mycolic acid synthase UmaA
562063	0	G	Del	GAP	105	112	214	96.44	225		Rv0470A	-	hypothetical protein
562064	0	C	Del	GAP	105	112	214	98.19	221		Rv0470A	-	hypothetical protein
562065	0	C	Del	GAP	105	112	214	98.19	221		Rv0470A	-	hypothetical protein
562066	0	A	Del	GAP	105	112	214	98.19	221		Rv0470A	-	hypothetical protein
565655	0	A	SNP	G	100	130	228	100	230
572591	0	C	SNP	T	75	99	165	99.43	175	Asp294Asp (gac/gaT)	Rv0483	lprQ	lipoprotein LprQ
573262	0	A	SNP	G	106	104	209	100	210	Gly180Gly (ggt/ggC)	Rv0484c	-	short-chain type oxidoreductase
579284	0	T	SNP	C	114	107	211	98.66	224
580772	0	T	SNP	A	66	70	131	91.89	148
580774	0	G	Del	GAP	63	70	136	86.36	154
580775	0	G	Del	GAP	63	70	136	91.72	145
580776	0	G	Del	GAP	63	70	136	88.08	151
580777	0	G	Del	GAP	63	70	136	88.67	150
580778	0	C	Del	GAP	63	70	136	92.36	144
580779	0	A	Del	GAP	63	70	136	92.36	144
580780	0	C	Del	GAP	63	70	136	90.48	147
580781	0	C	Del	GAP	63	70	136	91.72	145
580782	0	A	Del	GAP	63	70	136	93.66	142
580783	0	C	Del	GAP	63	70	136	92.36	144
580784	0	C	Del	GAP	63	70	136	93.01	143
580785	0	C	Del	GAP	63	70	136	92.36	144
580786	0	G	Del	GAP	63	70	136	91.1	146
580787	0	C	Del	GAP	63	70	136	93.01	143
580788	0	T	Del	GAP	63	70	136	92.36	144
580789	0	T	Del	GAP	63	70	136	93.66	142
580790	0	G	Del	GAP	63	70	136	91.72	145
580791	0	C	Del	GAP	63	70	136	91.72	145
580792	0	G	Del	GAP	63	70	136	91.72	145
580793	0	G	Del	GAP	63	70	136	93.01	143
580794	0	G	Del	GAP	63	70	136	91.1	146
580795	0	G	Del	GAP	63	70	136	91.72	145
580796	0	G	Del	GAP	63	70	136	90.48	147
580797	0	A	Del	GAP	63	70	136	92.36	144
584171	0	T	SNP	C	102	107	204	98.58	212	Ser174Gly (agt/Ggt)	Rv0493c	-	hypothetical protein
586030	0	C	SNP	A	103	105	204	98.11	212	Arg95Arg (cgg/cgT)	Rv0495c	-	hypothetical protein
590436	0	T	SNP	C	129	117	245	99.6	247	Ala118Ala (gct/gcC)	Rv0500	proC	pyrroline-5-carboxylate reductase
596666	0	C	SNP	A	84	107	190	92.72	206
597816	0	A	SNP	G	97	101	196	99.5	199	Ala206Ala (gca/gcG)	Rv0507	mmpL2	transmembrane transport protein MmpL2
598475	0	G	SNP	A	76	117	193	100	193	Arg426His (cgc/cAc)	Rv0507	mmpL2	transmembrane transport protein MmpL2
599868	0	A	SNP	G	125	91	215	99.54	217	Arg890Arg (cga/cgG)	Rv0507	mmpL2	transmembrane transport protein MmpL2
608037	0	A	SNP	C	98	71	168	98.83	171	His496Pro (cac/cCc)	Rv0515	-	hypothetical protein
610120	0	T	SNP	G	109	141	247	100	250
611977	0	C	SNP	T	113	111	218	100	224	Gly33Asp (ggc/gAc)	Rv0519c	-	membrane protein
623163	0	C	SNP	T	68	153	218	100	221	Ala124Val (gcc/gTc)	Rv0532	PE_PGRS6	PE-PGRS family protein PE_PGRS6
623406	1	C	Ins	G	82	43	125	85.03	125		Rv0532	PE_PGRS6	PE-PGRS family protein PE_PGRS6
623406	2	C	Ins	G	82	43	125	85.03	125		Rv0532	PE_PGRS6	PE-PGRS family protein PE_PGRS6
623406	3	C	Ins	C	81	43	124	84.35	125		Rv0532	PE_PGRS6	PE-PGRS family protein PE_PGRS6
623406	4	C	Ins	C	82	43	125	85.03	125		Rv0532	PE_PGRS6	PE-PGRS family protein PE_PGRS6
623406	5	C	Ins	G	82	43	125	85.03	125		Rv0532	PE_PGRS6	PE-PGRS family protein PE_PGRS6
623406	6	C	Ins	G	82	43	125	85.03	125		Rv0532	PE_PGRS6	PE-PGRS family protein PE_PGRS6
623406	7	C	Ins	C	82	43	125	85.03	125		Rv0532	PE_PGRS6	PE-PGRS family protein PE_PGRS6
623406	8	C	Ins	G	82	43	125	85.03	125		Rv0532	PE_PGRS6	PE-PGRS family protein PE_PGRS6
623406	9	C	Ins	G	82	43	125	85.03	125		Rv0532	PE_PGRS6	PE-PGRS family protein PE_PGRS6
623472	0	A	SNP	G	106	88	193	98.98	196	Asp227Gly (gac/gGc)	Rv0532	PE_PGRS6	PE-PGRS family protein PE_PGRS6
623508	0	C	SNP	G	106	98	203	100	204	Ala239Gly (gcc/gGc)	Rv0532	PE_PGRS6	PE-PGRS family protein PE_PGRS6
623814	0	G	SNP	A	130	83	206	87.65	243	Gly341Asp (ggt/gAt)	Rv0532	PE_PGRS6	PE-PGRS family protein PE_PGRS6
629714	0	G	SNP	A	126	97	220	100	223	Asp6Asp (gac/gaT)	Rv0537c	-	integral membrane protein
630722	0	G	SNP	C	126	108	231	100	234	Arg228Pro (cgg/cCg)	Rv0538	-	membrane protein
633562	0	C	SNP	T	107	115	217	96.94	229	Val281Val (gtg/gtA)	Rv0541c	-	integral membrane protein
635139	0	G	SNP	C	108	106	212	98.17	218	Gly122Gly (ggc/ggG)	Rv0542c	menE	2-succinylbenzoic acid--CoA ligase
637319	0	G	SNP	A	116	102	215	100	218	Pro49Ser (cct/Tct)	Rv0545c	pitA	low-affinity inorganic phosphate transporter
642885	0	G	SNP	A	108	101	203	92.48	226
648002	0	T	SNP	G	103	118	218	100	221	Leu15Arg (ctc/cGc)	Rv0556	-	transmembrane protein
648856	0	T	SNP	C	112	112	219	98.68	227	Gly107Gly (ggt/ggC)	Rv0557	mgtA	GDP-mannose-dependent alpha-mannosyltransferase		phylo (not Euro-American, M. africanum, M. bovis, M. canettii, M. caprae, M. microti, M. pinipedii, Beijing, Delhi/CAS, EAI)
652950	0	T	SNP	C	105	117	222	100	222	Arg60Arg (cgt/cgC)	Rv0562	grcC1	polyprenyl-diphosphate synthase GrcC
654543	0	C	SNP	T	111	116	219	96.6	235	Ala222Val (gcg/gTg)	Rv0563	htpX	protease HtpX
655986	0	T	SNP	G	128	117	243	99.59	246
657081	0	C	SNP	T	118	114	225	100	232	Val130Val (gtg/gtA)	Rv0565c	-	monooxygenase
659341	0	T	SNP	C	110	99	206	100	209
662911	0	T	SNP	C	98	101	195	100	199	Ala539Ala (gct/gcC)	Rv0570	nrdZ	vitamin B12-dependent ribonucleoside-diphosphate reductase
665293	0	A	SNP	G	94	108	201	100	202	Phe31Leu (ttc/Ctc)	Rv0572c	-	hypothetical protein
667412	0	C	SNP	G	118	105	220	93.7	238	Arg328Pro (cga/cCa)	Rv0574c	-	hypothetical protein
669398	0	T	SNP	C	115	115	228	99.57	231	Gln116Gln (caa/caG)	Rv0575c	-	oxidoreductase
670386	1	A	Ins	C	102	78	180	85.31	180		Rv0576	-	transcriptional regulator
670545	0	G	SNP	A	95	111	199	100	206	Arg233His (cgc/cAc)	Rv0576	-	transcriptional regulator
672491	0	C	SNP	G	108	100	198	96.74	215	Gly1142Gly (ggg/ggC)	Rv0578c	PE_PGRS7	PE-PGRS family protein PE_PGRS7
673238	0	A	SNP	G	80	132	210	100	212	His893His (cat/caC)	Rv0578c	PE_PGRS7	PE-PGRS family protein PE_PGRS7
674702	0	A	SNP	T	151	138	280	100	289	Gly405Gly (ggt/ggA)	Rv0578c	PE_PGRS7	PE-PGRS family protein PE_PGRS7
682457	0	A	SNP	C	91	113	202	92.73	220	Ser606Ala (tcg/Gcg)	Rv0585c	-	integral membrane protein
684376	0	T	SNP	C	110	132	242	99.59	243
685461	0	C	SNP	G	128	131	255	100	259	Ala111Ala (gcc/gcG)	Rv0587	yrbE2A	hypothetical protein
685608	0	T	SNP	C	119	134	250	100	253	Leu160Leu (ctt/ctC)	Rv0587	yrbE2A	hypothetical protein
686123	0	C	SNP	A	129	142	268	99.27	273	Leu66Met (ctg/Atg)	Rv0588	-	hypothetical protein
686972	0	T	SNP	C	114	94	205	100	208	Phe51Ser (ttc/tCc)	Rv0589	mce2A	Mce family protein Mce2A
688792	1	T	Ins	G	102	99	201	95.26	201
690450	0	A	SNP	C	105	116	218	98.66	224	Ala464Ala (gca/gcC)	Rv0591	mce2C	Mce family protein Mce2C
690465	0	T	SNP	G	94	123	215	100	217	Leu469Leu (ctt/ctG)	Rv0591	mce2C	Mce family protein Mce2C
691887	1	G	Ins	C	122	88	210	86.07	211		Rv0592	mce2D	Mce family protein Mce2D
698968	0	G	SNP	A	124	125	245	100	249	Gly9Gly (ggc/ggT)	Rv0601c	-	two component sensor kinase HK2
705413	0	C	SNP	T	112	128	238	92.31	260	Arg166Gln (cga/cAa)	Rv0610c	-	hypothetical protein
708056	0	T	SNP	C	117	129	245	97.62	252	His487Arg (cac/cGc)	Rv0613c	-	hypothetical protein
712693	0	A	SNP	G	122	124	245	99.6	247
712985	1	C	Ins	G	118	123	241	92.69	241		Rv0620	galK	galactokinase
713310	0	T	SNP	C	129	111	233	99.17	242	Cys199Arg (tgt/Cgt)	Rv0620	galK	galactokinase
723361	0	C	SNP	T	109	112	219	95.26	232	Leu551Leu (ctg/ctA)	Rv0630c	recB	exonuclease V subunit beta RecB
725190	0	G	SNP	A	85	83	165	100	168	Phe1039Phe (ttc/ttT)	Rv0631c	recC	exonuclease V subunit gamma RecC
729685	0	C	SNP	T	103	99	200	99.51	203	Arg161Gln (cga/cAa)	Rv0633c	-	hypothetical protein
739272	0	G	SNP	A	80	98	177	95.19	187
753174	0	C	SNP	A	108	116	223	100	224	Trp65Leu (tgg/tTg)	Rv0656c	vapC6	ribonuclease VapC6
754186	0	A	SNP	G	113	119	230	99.57	233	Leu75Pro (ctc/cCc)	Rv0658c	-	integral membrane protein
757182	0	A	SNP	G	98	113	211	99.06	213	Asp349Gly (gac/gGc)	Rv0663	atsD	arylsulfatase AtsD
759746	0	C	SNP	T	99	89	184	97.92	192							rifampicin (RMP)
759786	0	G	SNP	C	75	95	167	93.41	182							rifampicin (RMP)
761155	0	C	SNP	T	116	107	220	94.49	236	Ser450Leu (tcg/tTg)	Rv0667	rpoB	DNA-directed RNA polymerase subunit beta	rifampicin (RMP)		rifampicin (RMP)
762434	0	T	SNP	G	126	127	250	98.83	256	Gly876Gly (ggt/ggG)	Rv0667	rpoB	DNA-directed RNA polymerase subunit beta		phylo (3)	rifampicin (RMP)
763031	0	T	SNP	C	88	123	209	100	211	Ala1075Ala (gct/gcC)	Rv0667	rpoB	DNA-directed RNA polymerase subunit beta		phylo (4)	rifampicin (RMP)
766488	0	C	SNP	A	100	98	196	95.65	207	Pro1040Gln (ccg/cAg)	Rv0668	rpoC	DNA-directed RNA polymerase subunit beta'
767339	0	A	SNP	G	83	94	176	100	177
767414	0	G	SNP	A	102	92	193	98.98	196
775639	0	T	SNP	C	118	128	243	99.6	247	Ile948Val (att/Gtt)	Rv0676c	mmpL5	transmembrane transport protein MmpL5
776100	0	G	SNP	A	102	104	201	100	206	Thr794Ile (acc/aTc)	Rv0676c	mmpL5	transmembrane transport protein MmpL5
781395	0	T	SNP	C	101	112	212	100	213							streptomycin (SM)
788615	0	G	SNP	C	114	94	201	100	208	Gly226Arg (ggg/Cgg)	Rv0688	-	ferredoxin reductase
798779	0	T	SNP	C	125	91	216	100	216
798934	0	C	SNP	A	138	119	253	99.61	258	Arg34Arg (cgc/cgA)	Rv0698	-	hypothetical protein
807405	0	C	SNP	T	93	104	194	98.99	199	Ser357Ser (tcc/tcT)	Rv0711	atsA	arylsulfatase AtsA
820483	0	G	SNP	T	116	110	219	100	226	Ala6Asp (gcc/gAc)	Rv0727c	fucA	L-fuculose phosphate aldolase FucA
820734	0	A	SNP	G	96	112	206	99.52	209	Val248Ala (gtc/gCc)	Rv0728c	serA2	D-3-phosphoglycerate dehydrogenase SerA
820752	0	C	SNP	T	104	98	198	99.51	203	Arg242His (cgc/cAc)	Rv0728c	serA2	D-3-phosphoglycerate dehydrogenase SerA
830868	1	G	Ins	G	80	95	175	84.54	176		Rv0739	-	hypothetical protein
830868	2	G	Ins	C	81	95	176	85.02	176		Rv0739	-	hypothetical protein
834857	0	C	SNP	T	106	106	209	97.25	218	Met30Ile (atg/atA)	Rv0744c	-	transcriptional regulator
836426	0	A	SNP	C	122	137	247	100	259	Leu242Leu (cta/ctC)	Rv0746	PE_PGRS9	PE-PGRS family protein PE_PGRS9
836454	0	A	SNP	G	126	131	251	100	257	Thr252Ala (act/Gct)	Rv0746	PE_PGRS9	PE-PGRS family protein PE_PGRS9
836469	0	G	Del	GAP	90	87	183	79.02	224		Rv0746	PE_PGRS9	PE-PGRS family protein PE_PGRS9
836470	0	G	Del	GAP	91	87	184	80.18	222		Rv0746	PE_PGRS9	PE-PGRS family protein PE_PGRS9
836471	0	G	Del	GAP	91	87	184	81.65	218		Rv0746	PE_PGRS9	PE-PGRS family protein PE_PGRS9
836472	0	C	Del	GAP	91	87	184	82.79	215		Rv0746	PE_PGRS9	PE-PGRS family protein PE_PGRS9
836473	0	T	Del	GAP	91	87	184	83.96	212		Rv0746	PE_PGRS9	PE-PGRS family protein PE_PGRS9
836474	0	G	Del	GAP	91	87	184	82.79	215		Rv0746	PE_PGRS9	PE-PGRS family protein PE_PGRS9
836475	0	C	Del	GAP	91	87	184	85.17	209		Rv0746	PE_PGRS9	PE-PGRS family protein PE_PGRS9
836476	0	T	Del	GAP	91	87	184	85.58	208		Rv0746	PE_PGRS9	PE-PGRS family protein PE_PGRS9
836477	0	G	Del	GAP	91	87	184	85.17	209		Rv0746	PE_PGRS9	PE-PGRS family protein PE_PGRS9
836478	0	G	Del	GAP	91	87	184	85.17	209		Rv0746	PE_PGRS9	PE-PGRS family protein PE_PGRS9
836479	0	C	Del	GAP	91	87	184	85.99	207		Rv0746	PE_PGRS9	PE-PGRS family protein PE_PGRS9
836480	0	C	Del	GAP	90	87	184	86.76	204		Rv0746	PE_PGRS9	PE-PGRS family protein PE_PGRS9
836538	0	A	SNP	G	147	112	257	100	259	Asn280Asp (aac/Gac)	Rv0746	PE_PGRS9	PE-PGRS family protein PE_PGRS9
836658	0	A	SNP	G	126	141	263	100	267	Thr320Ala (acc/Gcc)	Rv0746	PE_PGRS9	PE-PGRS family protein PE_PGRS9
837033	0	A	SNP	G	62	147	206	100	209	Thr445Ala (acc/Gcc)	Rv0746	PE_PGRS9	PE-PGRS family protein PE_PGRS9
838990	0	C	SNP	G	61	79	135	95.24	147	Ala180Ala (gcc/gcG)	Rv0747	PE_PGRS10	PE-PGRS family protein PE_PGRS10
839123	0	A	SNP	G	81	43	118	100	124	Arg225Gly (agg/Ggg)	Rv0747	PE_PGRS10	PE-PGRS family protein PE_PGRS10
839129	0	C	SNP	G	84	46	128	100	130	Arg227Gly (cgc/Ggc)	Rv0747	PE_PGRS10	PE-PGRS family protein PE_PGRS10
839194	0	A	SNP	G	108	72	170	100	180	Thr248Thr (aca/acG)	Rv0747	PE_PGRS10	PE-PGRS family protein PE_PGRS10
839334	0	A	SNP	G	112	90	194	99.51	203	Lys295Arg (aaa/aGa)	Rv0747	PE_PGRS10	PE-PGRS family protein PE_PGRS10
839348	0	A	SNP	G	111	89	195	99.01	202	Ser300Gly (agc/Ggc)	Rv0747	PE_PGRS10	PE-PGRS family protein PE_PGRS10
840195	0	G	Del	GAP	21	20	40	89.13	46		Rv0747	PE_PGRS10	PE-PGRS family protein PE_PGRS10
840196	0	G	Del	GAP	21	20	40	95.35	43		Rv0747	PE_PGRS10	PE-PGRS family protein PE_PGRS10
840197	0	G	Del	GAP	21	20	40	97.62	42		Rv0747	PE_PGRS10	PE-PGRS family protein PE_PGRS10
840198	0	G	Del	GAP	21	20	40	100	41		Rv0747	PE_PGRS10	PE-PGRS family protein PE_PGRS10
840199	0	A	Del	GAP	21	20	40	100	41		Rv0747	PE_PGRS10	PE-PGRS family protein PE_PGRS10
840200	0	A	Del	GAP	21	20	40	100	41		Rv0747	PE_PGRS10	PE-PGRS family protein PE_PGRS10
840201	0	G	Del	GAP	21	16	36	90.24	41		Rv0747	PE_PGRS10	PE-PGRS family protein PE_PGRS10
840202	0	C	Del	GAP	21	16	36	90.24	41		Rv0747	PE_PGRS10	PE-PGRS family protein PE_PGRS10
840203	0	A	Del	GAP	21	16	36	90.24	41		Rv0747	PE_PGRS10	PE-PGRS family protein PE_PGRS10
840204	0	C	Del	GAP	21	16	36	90.24	41		Rv0747	PE_PGRS10	PE-PGRS family protein PE_PGRS10
840205	0	C	Del	GAP	21	16	36	90.24	41		Rv0747	PE_PGRS10	PE-PGRS family protein PE_PGRS10
840206	0	C	Del	GAP	21	16	36	90.24	41		Rv0747	PE_PGRS10	PE-PGRS family protein PE_PGRS10
840207	0	T	Del	GAP	21	16	36	90.24	41		Rv0747	PE_PGRS10	PE-PGRS family protein PE_PGRS10
840208	0	C	Del	GAP	21	16	36	90.24	41		Rv0747	PE_PGRS10	PE-PGRS family protein PE_PGRS10
840209	0	G	Del	GAP	21	16	36	84.09	44		Rv0747	PE_PGRS10	PE-PGRS family protein PE_PGRS10
840210	0	C	Del	GAP	21	16	36	84.09	44		Rv0747	PE_PGRS10	PE-PGRS family protein PE_PGRS10
840496	0	C	SNP	G	70	59	125	95.56	135	Gly682Gly (ggc/ggG)	Rv0747	PE_PGRS10	PE-PGRS family protein PE_PGRS10
840847	0	C	SNP	T	105	98	199	94.86	214	Gly799Gly (ggc/ggT)	Rv0747	PE_PGRS10	PE-PGRS family protein PE_PGRS10
841290	0	A	Del	GAP	133	118	245	98.05	256		Rv0749	vapC31	ribonuclease VapC31
841291	0	A	Del	GAP	134	117	246	98.05	256		Rv0749	vapC31	ribonuclease VapC31
841764	0	G	SNP	C	89	110	195	100	199	Thr37Thr (acc/acG)	Rv0749A	-	hypothetical protein
842153	0	G	SNP	A	89	90	178	93.72	191	Glu41Lys (gag/Aag)	Rv0750	-	hypothetical protein
847995	0	T	SNP	C	106	107	212	99.07	215
852910	0	C	SNP	T	110	106	211	100	216	Pro172Leu (ccc/cTc)	Rv0758	phoR	two component system response sensor kinase PhoR
853066	0	G	SNP	T	96	81	175	91.24	194	Gly224Val (gga/gTa)	Rv0758	phoR	two component system response sensor kinase PhoR
854253	0	C	Del	GAP	90	95	190	91.13	203
857643	0	C	SNP	G	136	108	241	98.39	248	Gly132Ala (ggc/gCc)	Rv0764c	cyp51	lanosterol 14-alpha demethylase
857696	0	A	SNP	G	132	133	263	100	265	Ala114Ala (gct/gcC)	Rv0764c	cyp51	lanosterol 14-alpha demethylase
858464	0	A	SNP	G	108	111	217	97.77	224	Val134Ala (gtg/gCg)	Rv0765c	-	oxidoreductase
871333	0	G	SNP	C	88	111	198	89.24	223	Ala442Ala (gcg/gcC)	Rv0777	purB	adenylosuccinate lyase PurB
874835	1	C	Ins	C	113	107	220	95.24	220
874835	2	C	Ins	G	113	107	220	95.24	220
876141	0	G	SNP	T	129	82	211	99.53	212
880562	0	G	SNP	T	106	134	238	100	240	Cys408Phe (tgc/tTc)	Rv0785	-	KsdD-like steroid dehydrogenase
882257	0	T	SNP	C	97	112	205	100	209	Tyr267His (tac/Cac)	Rv0787	-	hypothetical protein
890549	0	G	SNP	A	30	55	84	100	85	Trp54_ (tgg/tgA)	Rv0797	-	insertion sequence element IS1547 transposase
891011	0	A	SNP	G	56	53	109	99.09	110	Leu208Leu (cta/ctG)	Rv0797	-	insertion sequence element IS1547 transposase
893733	0	T	SNP	G	118	122	237	100	240	Leu139Arg (ctg/cGg)	Rv0800	pepC	M18 family aminopeptidase
895761	0	G	SNP	T	106	101	204	96.28	215
896979	0	T	SNP	C	111	101	208	99.07	214	Val387Ala (gta/gCa)	Rv0803	purL	phosphoribosylformylglycinamidine synthase 2
900221	0	T	SNP	C	94	122	212	100	216	Val370Val (gta/gtG)	Rv0806c	cpsY	exopolysaccharide phosphotransferase CpsY
903537	0	G	SNP	T	132	101	230	100	233	Arg476Leu (cgg/cTg)	Rv0808	purF	amidophosphoribosyltransferase
903550	0	T	SNP	C	132	100	229	100	232	Ala480Ala (gct/gcC)	Rv0808	purF	amidophosphoribosyltransferase
903913	0	T	SNP	C	115	129	242	99.59	245	Gly63Gly (ggt/ggC)	Rv0809	purM	phosphoribosylformylglycinamidine cyclo-ligase PurM
906742	0	T	SNP	C	98	93	191	100	191	Val107Ala (gtc/gCc)	Rv0812	-	amino acid aminotransferase
906857	0	A	SNP	G	115	112	224	100	227	Ile145Met (ata/atG)	Rv0812	-	amino acid aminotransferase
913918	0	C	SNP	G	93	78	165	98.28	174	Gly94Gly (ggg/ggC)	Rv0821c	phoY2	phosphate-transport system transcriptional regulator PhoY2
919551	0	C	SNP	T	102	100	200	99.51	203	Val1Val (gtg/gtA)	Rv0825c	-	hypothetical protein
921813	0	C	SNP	G	92	104	195	97.03	202
921909	0	C	SNP	T	75	90	158	99.4	166
925453	0	C	SNP	T	118	131	240	99.2	251	Ala31Ala (gcc/gcT)	Rv0833	PE_PGRS13	PE-PGRS family protein PE_PGRS13
927110	0	A	SNP	G	90	30	117	100	120	Ser584Gly (agt/Ggt)	Rv0833	PE_PGRS13	PE-PGRS family protein PE_PGRS13
927385	0	A	SNP	G	127	82	206	100	209	Gly675Gly (gga/ggG)	Rv0833	PE_PGRS13	PE-PGRS family protein PE_PGRS13
931123	0	T	SNP	C	101	123	222	100	224	Tyr57Tyr (tat/taC)	Rv0835	lpqQ	lipoprotein LpqQ		phylo (not 4)
932280	0	T	SNP	C	119	101	219	99.55	221	_218Trp (tag/tGg)	Rv0836c	-	hypothetical protein
934230	0	C	SNP	G	97	73	170	99.42	171
934611	0	G	SNP	T	124	131	248	100	255
936621	0	C	Del	GAP	86	106	187	89.3	215		Rv0840c	pip	proline iminopeptidase
936622	0	C	Del	GAP	85	106	187	89.67	213		Rv0840c	pip	proline iminopeptidase
936623	0	A	Del	GAP	85	106	187	90.09	212		Rv0840c	pip	proline iminopeptidase
940929	0	G	Del	GAP	107	110	217	95.59	227		Rv0844c	narL	nitrate/nitrite response transcriptional regulator NarL
940930	0	C	Del	GAP	107	110	217	95.59	227		Rv0844c	narL	nitrate/nitrite response transcriptional regulator NarL
940931	0	A	Del	GAP	107	110	217	95.59	227		Rv0844c	narL	nitrate/nitrite response transcriptional regulator NarL
940932	0	A	Del	GAP	107	110	217	96.02	226		Rv0844c	narL	nitrate/nitrite response transcriptional regulator NarL
940933	0	T	Del	GAP	107	110	217	96.02	226		Rv0844c	narL	nitrate/nitrite response transcriptional regulator NarL
940934	0	G	Del	GAP	107	110	217	96.44	225		Rv0844c	narL	nitrate/nitrite response transcriptional regulator NarL
941845	0	C	SNP	A	107	111	209	100	218	Ala219Glu (gcg/gAg)	Rv0845	-	sensor histidine kinase NarS
942616	0	C	SNP	A	107	119	223	97	233
945214	0	G	SNP	A	110	89	199	100	199	Gly93Ser (ggt/Agt)	Rv0848	cysK2	cysteine synthase CysK
945238	0	G	SNP	T	107	79	182	98.94	188	Ala101Ser (gcc/Tcc)	Rv0848	cysK2	cysteine synthase CysK
949535	0	T	SNP	C	95	104	195	100	199	Ala528Ala (gca/gcG)	Rv0853c	pdc	alpha-keto-acid decarboxylase
950116	0	C	SNP	G	106	91	190	98.99	199	Ala335Pro (gcg/Ccg)	Rv0853c	pdc	alpha-keto-acid decarboxylase
955524	0	A	SNP	G	87	107	194	100	194	Ser150Gly (agc/Ggc)	Rv0859	-	acyltransferase
957117	0	T	SNP	C	108	120	225	100	228	Asp275Asp (gat/gaC)	Rv0860	fadB	fatty oxidation protein FadB
957306	0	C	SNP	T	85	101	184	100	186	Ala338Ala (gcc/gcT)	Rv0860	fadB	fatty oxidation protein FadB
960367	0	A	SNP	G	109	113	219	99.11	224	Leu749Ser (ttg/tCg)	Rv0862c	-	hypothetical protein
964969	0	T	SNP	C	114	97	193	95.91	220	Ala189Ala (gca/gcG)	Rv0867c	rpfA	resuscitation-promoting factor RpfA
964978	1	G	Ins	G	97	74	171	78.08	171		Rv0867c	rpfA	resuscitation-promoting factor RpfA
964978	2	G	Ins	C	95	72	167	76.26	171		Rv0867c	rpfA	resuscitation-promoting factor RpfA
964978	3	G	Ins	G	97	74	171	78.08	171		Rv0867c	rpfA	resuscitation-promoting factor RpfA
964978	4	G	Ins	G	97	74	171	78.08	171		Rv0867c	rpfA	resuscitation-promoting factor RpfA
964978	5	G	Ins	G	97	73	170	77.63	171		Rv0867c	rpfA	resuscitation-promoting factor RpfA
964978	6	G	Ins	C	97	73	170	77.63	171		Rv0867c	rpfA	resuscitation-promoting factor RpfA
969762	0	C	SNP	G	119	75	191	99.49	195	Gly161Gly (ggg/ggC)	Rv0872c	PE_PGRS15	PE-PGRS family protein PE_PGRS15
979704	0	G	SNP	C	115	106	215	100	221	Gly115Arg (ggc/Cgc)	Rv0881	-	tRNA/rRNA methyltransferase
986463	0	G	SNP	C	103	112	213	100	215
990001	0	G	SNP	C	85	116	197	100	201	Pro866Ala (ccc/Gcc)	Rv0890c	-	HTH-type transcriptional regulator
991939	0	G	SNP	A	129	119	245	99.6	249	Arg220Cys (cgc/Tgc)	Rv0890c	-	HTH-type transcriptional regulator
993346	0	A	SNP	C	106	97	203	100	203	Val37Gly (gtt/gGt)	Rv0891c	-	hypothetical protein
994458	0	A	SNP	G	108	106	211	91.06	235	Ala202Ala (gca/gcG)	Rv0892	-	monooxygenase
996263	0	G	SNP	A	87	103	188	100	190	Thr11Thr (acc/acT)	Rv0893c	-	S-adenosylmethionine-dependentmethyltransferase
1002172	0	G	SNP	A	113	115	223	100	228	Arg82Trp (cgg/Tgg)	Rv0897c	-	oxidoreductase
1007087	0	G	SNP	C	113	115	224	93.83	243	Thr365Arg (acg/aGg)	Rv0904c	accD3	acetyl-CoAcarboxylase carboxyl transferase subunit beta
1007198	0	A	SNP	G	123	124	246	99.6	248	Leu328Pro (ctg/cCg)	Rv0904c	accD3	acetyl-CoAcarboxylase carboxyl transferase subunit beta
1007660	0	G	Del	GAP	85	86	167	95	180		Rv0904c	accD3	acetyl-CoAcarboxylase carboxyl transferase subunit beta
1007994	0	G	SNP	T	118	122	236	94.49	254	Arg63Arg (cgg/Agg)	Rv0904c	accD3	acetyl-CoAcarboxylase carboxyl transferase subunit beta
1008460	0	C	SNP	T	117	140	254	99.61	258	Ser85Phe (tcc/tTc)	Rv0905	echA6	enoyl-CoA hydratase EchA6
1009500	0	C	SNP	T	115	123	233	99.58	239	Pro186Leu (ccg/cTg)	Rv0906	-	hypothetical protein
1010204	1	C	Ins	G	107	106	213	96.82	213		Rv0907	-	hypothetical protein
1012815	0	C	SNP	G	103	109	212	99.53	213	Ala362Gly (gcc/gGc)	Rv0908	ctpE	metal cation transporter ATPase E
1023911	0	C	SNP	G	110	96	200	100	206
1024346	0	A	SNP	G	106	108	212	100	214	Ser46Gly (agt/Ggt)	Rv0918	-	hypothetical protein
1025106	0	T	SNP	C	93	113	204	99.52	207	Phe141Phe (ttt/ttC)	Rv0919	-	GCN5-like N-acetyltransferase
1026482	0	G	SNP	A	88	117	201	99.03	207	Pro112Leu (ccc/cTc)	Rv0920c	-	transposase
1029586	0	G	SNP	A	119	85	202	98.55	207	Pro331Leu (ccc/cTc)	Rv0923c	-	hypothetical protein
1034381	0	G	SNP	A	115	122	231	97.53	243	Ala84Val (gct/gTt)	Rv0927c	-	oxidoreductase
1035284	0	G	SNP	A	103	97	197	92.59	216	Val128Met (gtg/Atg)	Rv0928	pstS3	phosphate ABC transporter substrate-binding lipoprotein PstS
1037012	0	T	SNP	C	121	129	247	100	250	Met5Thr (atg/aCg)	Rv0930	pstA1	phosphate ABC transporter permease PstA
1037911	0	C	SNP	T	106	106	205	100	212	Arg305_ (cga/Tga)	Rv0930	pstA1	phosphate ABC transporter permease PstA
1047165	0	T	SNP	C	98	105	202	100	203	Cys344Arg (tgc/Cgc)	Rv0938	ligD	multifunctional non-homologous end joining DNA repair protein/ATP dependent DNA ligase LigD
1054784	0	C	SNP	G	99	103	200	100	202	Arg180Gly (cgc/Ggc)	Rv0945	-	oxidoreductase
1068151	0	T	SNP	C	107	91	196	100	198	His197His (cat/caC)	Rv0956	purN	phosphoribosylglycinamide formyltransferase PurN
1068432	0	A	SNP	G	105	108	209	100	213	Pro76Pro (cca/ccG)	Rv0957	purH	bifunctionalphosphoribosylaminoimidazolecarboxamide formyltransferase/inosinemonophosphate cyclohydrolase
1070702	0	T	SNP	C	108	103	208	100	211	Ser274Pro (tcc/Ccc)	Rv0958	-	magnesium chelatase
1071349	0	G	SNP	C	111	116	226	99.56	228	Gly32Ala (ggc/gCc)	Rv0959	-	hypothetical protein
1074558	0	G	SNP	A	105	102	203	100	207	Pro186Leu (ccc/cTc)	Rv0962c	lprP	lipoprotein LprP
1075279	0	T	SNP	C	110	113	220	100	223
1076309	0	G	SNP	T	99	121	213	100	220	Pro124Thr (cct/Act)	Rv0964c	-	hypothetical protein
1077312	0	A	SNP	G	104	90	191	100	194	Val175Ala (gtg/gCg)	Rv0966c	-	hypothetical protein
1079927	0	C	SNP	A	124	110	233	100	234	Thr395Thr (acc/acA)	Rv0969	ctpV	copper-exporting ATPase
1080192	0	G	SNP	A	111	110	218	99.55	222	Asp484Asn (gat/Aat)	Rv0969	ctpV	copper-exporting ATPase
1081146	0	C	SNP	T	123	119	242	92.37	262	Pro32Leu (ccg/cTg)	Rv0970	-	integral membrane protein
1081681	0	T	SNP	C	105	107	209	99.07	214	Val210Val (gtt/gtC)	Rv0970	-	integral membrane protein
1087193	0	G	SNP	C	126	104	229	100	230	Asn51Lys (aac/aaG)	Rv0974c	accD2	acetyl-/propionyl-CoA carboxylase subunit beta
1090188	1	A	Ins	G	92	114	206	95.37	206
1093406	0	A	SNP	G	101	128	229	98.28	233	Val317Val (gtt/gtC)	Rv0978c	PE_PGRS17	PE-PGRS family protein PE_PGRS17
1095490	0	A	SNP	G	76	99	174	99.43	176	Val321Ala (gtc/gCc)	Rv0980c	PE_PGRS18	PE-PGRS family protein PE_PGRS18
1095644	0	C	SNP	T	47	101	145	98.01	151	Ala270Thr (gcg/Acg)	Rv0980c	PE_PGRS18	PE-PGRS family protein PE_PGRS18
1095678	0	A	SNP	G	63	74	135	99.28	138	Gly258Gly (ggt/ggC)	Rv0980c	PE_PGRS18	PE-PGRS family protein PE_PGRS18
1095981	0	A	SNP	C	148	125	271	96.47	283	Gly157Gly (ggt/ggG)	Rv0980c	PE_PGRS18	PE-PGRS family protein PE_PGRS18
1096633	0	T	SNP	G	115	120	235	100	235
1097220	0	C	SNP	T	105	117	221	99.55	223	Ser133Ser (tcc/tcT)	Rv0981	mprA	two-component response regulator MrpA
1098523	0	T	SNP	A	87	90	175	100	177	Leu339His (ctt/cAt)	Rv0982	mprB	two component histidine-protein kinase/phosphatase MprB
1099058	0	G	SNP	A	96	108	199	99.51	205
1100234	0	T	SNP	C	119	113	229	100	232	Leu390Pro (ctg/cCg)	Rv0983	pepD	serine protease PepD
1100414	0	G	SNP	A	104	101	203	95.79	214	Gly450Asp (ggc/gAc)	Rv0983	pepD	serine protease PepD
1104690	0	T	SNP	G	130	98	226	100	228	Phe717Val (ttc/Gtc)	Rv0987	-	adhesion component ABC transporter permease
1106099	0	C	SNP	T	106	101	207	99.04	209	Ile328Ile (atc/atT)	Rv0988	-	hypothetical protein
1106422	0	T	SNP	C	107	98	200	99.51	206	Ile321Val (ata/Gta)	Rv0989c	grcC2	polyprenyl-diphosphate synthase GrcC
1107940	0	A	SNP	C	133	126	258	100	259	Ser54Ala (tcc/Gcc)	Rv0990c	-	hypothetical protein
1109975	0	A	SNP	G	127	98	223	100	225	Gln235Arg (cag/cGg)	Rv0993	galU	UTP--glucose-1-phosphate uridylyltransferase
1110721	0	T	SNP	C	95	112	202	96.73	214	Arg151Arg (cgt/cgC)	Rv0994	moeA1	molybdopterin molybdenumtransferase 1
1111852	0	G	SNP	T	108	117	221	100	225	Asp81Tyr (gat/Tat)	Rv0995	rimJ	ribosomal-protein-alanine acetyltransferase RimJ
1113733	0	C	SNP	A	122	99	220	97.79	226
1115509	0	C	SNP	T	101	99	200	96.62	207	Ile254Ile (atc/atT)	Rv0998	-	acetyltransferase
1126889	0	G	SNP	C	100	114	206	100	214	Arg39Gly (cgc/Ggc)	Rv1007c	metS	methionine--tRNA ligase
1127648	0	C	SNP	A	77	117	193	100	194	Thr187Asn (acc/aAc)	Rv1008	tatD	deoxyribonuclease TatD
1139089	0	G	SNP	C	105	108	213	99.53	214	Thr41Thr (acg/acC)	Rv1020	mfd	transcription-repair coupling factor
1142711	0	T	SNP	C	112	107	213	92.02	238	Val14Ala (gtg/gCg)	Rv1021	-	nucleoside triphosphate pyrophosphohydrolase
1144409	0	T	SNP	G	91	135	225	100	226	Ile225Ser (atc/aGc)	Rv1022	lpqU	lipoprotein LpqU
1144585	0	A	SNP	G	96	94	187	99.48	191	Arg8Gly (agg/Ggg)	Rv1023	eno	enolase
1148259	0	A	SNP	G	135	113	246	98.41	252
1149551	0	C	SNP	T	110	113	220	100	223	Glu712Glu (gag/gaA)	Rv1028c	kdpD	sensor protein KdpD
1150585	0	G	SNP	A	111	109	214	100	220	Pro368Ser (ccc/Tcc)	Rv1028c	kdpD	sensor protein KdpD
1151054	0	C	SNP	G	118	131	246	99.6	250	Ser211Ser (tcg/tcC)	Rv1028c	kdpD	sensor protein KdpD
1152805	0	T	SNP	A	85	88	171	100	173	Leu265Gln (ctg/cAg)	Rv1029	kdpA	potassium-transporting ATPase subunit A
1152863	0	A	SNP	G	93	98	189	100	191	Gln284Gln (caa/caG)	Rv1029	kdpA	potassium-transporting ATPase subunit A
1153388	0	C	SNP	T	90	94	177	100	184	Asn459Asn (aac/aaT)	Rv1029	kdpA	potassium-transporting ATPase subunit A
1160770	0	T	SNP	A	109	139	247	98.8	251	Gln20Leu (cag/cTg)	Rv1037c	esxI	ESAT-6 like protein EsxI
1163134	0	T	SNP	C	111	113	222	99.56	225	Gly81Gly (gga/ggG)	Rv1040c	PE8	PE family protein PE8
1164336	0	G	SNP	A	105	112	215	99.54	218
1164571	0	A	SNP	G	113	114	227	100	227
1165521	1	T	Ins	A	78	101	179	92.75	179
1168715	1	C	Ins	T	88	85	173	94.54	175
1173750	0	G	SNP	T	115	105	219	100	220	Ala290Ala (gcg/gcT)	Rv1050	-	oxidoreductase
1177184	0	C	SNP	A	104	111	206	99.08	217
1178116	0	T	SNP	C	105	115	219	99.1	222	Thr163Thr (act/acC)	Rv1056	-	hypothetical protein
1185712	0	A	Del	GAP	95	94	184	87.91	215		Rv1062	-	hypothetical protein
1188985	0	G	SNP	A	119	113	224	95.08	244	Gly480Gly (ggc/ggT)	Rv1067c	PE_PGRS19	PE-PGRS family protein PE_PGRS19
1189197	0	C	Del	GAP	56	100	147	77.61	201		Rv1067c	PE_PGRS19	PE-PGRS family protein PE_PGRS19
1189198	0	G	Del	GAP	56	100	147	78.39	199		Rv1067c	PE_PGRS19	PE-PGRS family protein PE_PGRS19
1189199	0	C	Del	GAP	56	100	147	78.39	199		Rv1067c	PE_PGRS19	PE-PGRS family protein PE_PGRS19
1189200	0	C	Del	GAP	56	100	147	76.1	205		Rv1067c	PE_PGRS19	PE-PGRS family protein PE_PGRS19
1189201	0	G	Del	GAP	56	100	147	78.79	198		Rv1067c	PE_PGRS19	PE-PGRS family protein PE_PGRS19
1189202	0	T	Del	GAP	56	100	147	82.54	189		Rv1067c	PE_PGRS19	PE-PGRS family protein PE_PGRS19
1190093	0	A	SNP	C	119	83	201	92.24	219	Leu111Trp (ttg/tGg)	Rv1067c	PE_PGRS19	PE-PGRS family protein PE_PGRS19
1191462	0	A	SNP	C	26	9	35	97.22	36	Gly229Gly (ggt/ggG)	Rv1068c	PE_PGRS20	PE-PGRS family protein PE_PGRS20
1191497	0	T	SNP	A	38	15	49	96.36	55	Thr218Ser (acg/Tcg)	Rv1068c	PE_PGRS20	PE-PGRS family protein PE_PGRS20
1191741	0	G	SNP	A	130	57	181	86.18	217	Tyr136Tyr (tac/taT)	Rv1068c	PE_PGRS20	PE-PGRS family protein PE_PGRS20
1193463	0	T	SNP	A	118	98	210	97.3	222	Thr271Ser (acc/Tcc)	Rv1069c	-	hypothetical protein
1200418	0	A	SNP	G	87	105	192	100	192
1200792	0	T	SNP	C	82	96	177	92.71	192	Val9Ala (gtc/gCc)	Rv1076	lipU	lipase LipU
1206490	1	G	Ins	G	93	76	169	89.42	169
1206490	2	G	Ins	G	93	76	169	89.42	169
1206490	3	G	Ins	C	93	76	169	89.42	169
1211369	0	A	SNP	C	120	136	253	100	256	Ser259Arg (agc/Cgc)	Rv1086	-	(2Z,6E)-farnesyl diphosphate synthase
1212351	0	T	Del	GAP	56	29	82	98.84	86		Rv1087	PE_PGRS21	PE-PGRS family protein PE_PGRS21
1212352	0	G	Del	GAP	56	29	82	98.84	86		Rv1087	PE_PGRS21	PE-PGRS family protein PE_PGRS21
1212353	0	T	Del	GAP	56	29	82	98.84	86		Rv1087	PE_PGRS21	PE-PGRS family protein PE_PGRS21
1212354	0	C	Del	GAP	56	29	82	98.84	86		Rv1087	PE_PGRS21	PE-PGRS family protein PE_PGRS21
1212355	0	G	Del	GAP	56	29	82	98.84	86		Rv1087	PE_PGRS21	PE-PGRS family protein PE_PGRS21
1212356	0	G	Del	GAP	56	29	82	98.84	86		Rv1087	PE_PGRS21	PE-PGRS family protein PE_PGRS21
1212357	0	C	Del	GAP	56	29	82	98.84	86		Rv1087	PE_PGRS21	PE-PGRS family protein PE_PGRS21
1212358	0	G	Del	GAP	56	29	82	98.84	86		Rv1087	PE_PGRS21	PE-PGRS family protein PE_PGRS21
1212359	0	G	Del	GAP	56	29	82	98.84	86		Rv1087	PE_PGRS21	PE-PGRS family protein PE_PGRS21
1212360	0	T	Del	GAP	56	29	82	100	85		Rv1087	PE_PGRS21	PE-PGRS family protein PE_PGRS21
1212361	0	G	Del	GAP	56	29	82	100	85		Rv1087	PE_PGRS21	PE-PGRS family protein PE_PGRS21
1212362	0	C	Del	GAP	56	29	82	100	85		Rv1087	PE_PGRS21	PE-PGRS family protein PE_PGRS21
1212624	0	C	SNP	T	5	12	17	100	17	Gly355Gly (ggc/ggT)	Rv1087	PE_PGRS21	PE-PGRS family protein PE_PGRS21
1212816	0	C	SNP	A	5	4	7	90	10	Gly419Gly (ggc/ggA)	Rv1087	PE_PGRS21	PE-PGRS family protein PE_PGRS21
1212825	0	T	SNP	C	45	71	114	98.31	118	Gly422Gly (ggt/ggC)	Rv1087	PE_PGRS21	PE-PGRS family protein PE_PGRS21
1212827	0	T	SNP	G	44	72	116	98.31	118	Val423Gly (gtc/gGc)	Rv1087	PE_PGRS21	PE-PGRS family protein PE_PGRS21
1212834	0	T	SNP	G	48	80	128	100	128	Gly425Gly (ggt/ggG)	Rv1087	PE_PGRS21	PE-PGRS family protein PE_PGRS21
1212837	0	T	SNP	C	50	83	129	100	133	Ala426Ala (gct/gcC)	Rv1087	PE_PGRS21	PE-PGRS family protein PE_PGRS21
1212971	0	T	SNP	C	135	87	220	99.55	223	Val471Ala (gtc/gCc)	Rv1087	PE_PGRS21	PE-PGRS family protein PE_PGRS21
1215105	0	T	Del	GAP	91	125	219	96.86	223
1218726	0	T	SNP	G	133	123	251	93.43	274	Leu753Arg (ctg/cGg)	Rv1091	PE_PGRS22	PE-PGRS family protein PE_PGRS22
1220680	0	T	SNP	C	122	95	217	100	217	Val36Ala (gta/gCa)	Rv1093	glyA1	serine hydroxymethyltransferase
1224367	0	T	SNP	C	75	54	127	100	129
1227830	0	G	SNP	T	115	103	218	100	218	Thr285Thr (acc/acA)	Rv1099c	glpX	fructose 1,6-bisphosphatase
1230778	0	G	SNP	A	120	126	242	99.6	247	Thr65Ile (acc/aTc)	Rv1102c	mazF3	mRNA interferase MazF3
1233751	0	A	SNP	G	105	92	195	97.04	203	Val69Ala (gtc/gCc)	Rv1106c	-	3 beta-hydroxysteroid dehydrogenase/delta 5-->4-isomerase
1236433	0	A	SNP	C	105	120	222	96.98	232	Glu83Asp (gaa/gaC)	Rv1110	lytB2	4-hydroxy-3-methylbut-2-enyl diphosphate reductase
1240744	0	C	SNP	A	125	117	238	100	242	Asn186Lys (aac/aaA)	Rv1115	-	hypothetical protein
1241214	0	C	SNP	T	93	103	195	93.78	209
1241572	0	A	SNP	G	106	103	209	96.76	216
1247391	0	A	SNP	C	122	94	212	98.18	220	Ser89Arg (agc/Cgc)	Rv1124	ephC	epoxide hydrolase EphC
1248382	0	A	SNP	G	110	100	208	99.53	211	Ser101Gly (agc/Ggc)	Rv1125	-	hypothetical protein
1248936	0	G	SNP	C	131	94	221	99.56	226	Pro285Pro (ccg/ccC)	Rv1125	-	hypothetical protein
1248978	0	T	SNP	C	143	102	244	100	245	Ala299Ala (gct/gcC)	Rv1125	-	hypothetical protein
1250340	0	A	SNP	G	109	99	203	99.52	209	Ala355Ala (gct/gcC)	Rv1127c	ppdK	pyruvate, phosphate dikinase PpdK
1251199	0	C	SNP	T	120	126	243	100	246	Gly69Glu (gga/gAa)	Rv1127c	ppdK	pyruvate, phosphate dikinase PpdK
1252164	0	T	SNP	C	98	84	180	100	182	Glu270Gly (gaa/gGa)	Rv1128c	-	hypothetical protein
1254562	0	A	SNP	G	100	118	216	100	218	Asp3Gly (gat/gGt)	Rv1130	prpD	methylcitrate dehydratase PrpD
1262859	0	C	SNP	T	130	105	229	95.92	245	Gly424Ser (ggc/Agc)	Rv1135c	PPE16	PPE family protein PPE16
1265828	0	G	SNP	A	117	104	219	99.1	223	Leu221Leu (ctg/Ttg)	Rv1138c	-	oxidoreductase
1269028	0	G	SNP	C	96	94	188	96.94	196
1271187	0	C	SNP	G	111	108	215	100	219	Thr11Ser (acc/aGc)	Rv1144	-	oxidoreductase
1273250	1	G	Ins	A	113	120	233	97.9	234		Rv1145	-	transmembrane transport protein
1275957	0	T	SNP	C	114	111	221	100	225
1276432	0	C	SNP	T	91	99	187	95.48	199	Lys439Lys (aag/aaA)	Rv1148c	-	hypothetical protein
1276588	0	C	SNP	G	75	94	165	99.41	170	Ala387Ala (gcg/gcC)	Rv1148c	-	hypothetical protein
1277869	1	G	Ins	T	82	92	174	97.75	174
1281118	0	T	SNP	C	112	98	210	100	210	Thr123Ala (acg/Gcg)	Rv1154c	-	hypothetical protein
1281771	0	T	SNP	C	100	129	228	100	229	Ser115Pro (tcg/Ccg)	Rv1155	-	pyridoxine/pyridoxamine 5'-phosphate oxidase
1281984	0	G	SNP	A	100	102	199	98.06	206
1287372	0	G	SNP	C	106	115	219	98.22	225	Leu15Leu (ctg/ctC)	Rv1161	narG	nitrate reductase subunit alpha
1292102	0	A	SNP	G	99	117	210	100	216	Pro346Pro (cca/ccG)	Rv1162	narH	nitrate reductase subunit beta
1292874	1	T	Ins	G	112	83	195	85.9	195		Rv1163	narJ	nitrate reductase subunit delta
1292874	2	T	Ins	C	112	83	195	85.9	195		Rv1163	narJ	nitrate reductase subunit delta
1306259	0	A	SNP	G	114	110	224	99.56	225	Ala656Ala (gct/gcC)	Rv1175c	fadH	NADPH dependent 2,4-dienoyl-CoA reductase FadH
1307598	0	C	SNP	G	140	111	248	99.6	252	Cys210Ser (tgc/tCc)	Rv1175c	fadH	NADPH dependent 2,4-dienoyl-CoA reductase FadH
1308317	0	T	SNP	C	124	99	220	98.67	226	His159Arg (cat/cGt)	Rv1176c	-	hypothetical protein
1313337	1	A	Ins	G	22	48	70	93.33	70
1313338	0	A	SNP	C	22	45	67	100	67
1315191	0	A	SNP	C	136	116	251	100	252	_489Tyr (taa/taC)	Rv1180	pks3	polyketide beta-ketoacyl synthase
1315884	0	G	SNP	A	121	104	221	98.68	228	Ala217Ala (gcg/gcA)	Rv1181	pks4	polyketide beta-ketoacyl synthase
1319633	0	C	SNP	T	101	95	195	90.74	216	Thr1467Met (acg/aTg)	Rv1181	pks4	polyketide beta-ketoacyl synthase
1321096	0	G	SNP	A	108	111	215	97.77	224	Ser354Ser (tcg/tcA)	Rv1182	papA3	acyltransferase PapA
1325282	0	G	SNP	A	93	92	183	88.52	209	Asn110Asn (aac/aaT)	Rv1184c	-	hypothetical protein
1325650	0	G	SNP	A	98	116	211	100	214
1327890	0	G	SNP	A	107	104	207	99.53	212	Asp472Asp (gac/gaT)	Rv1186c	-	hypothetical protein
1328687	0	G	SNP	C	92	99	188	100	191	Pro207Ala (ccc/Gcc)	Rv1186c	-	hypothetical protein
1339432	0	G	SNP	C	31	48	78	82.29	96	Ala28Ala (gcg/gcC)	Rv1196	PPE18	PPE family protein PPE18
1339435	0	T	SNP	G	32	47	78	84.04	94	Ala29Ala (gct/gcG)	Rv1196	PPE18	PPE family protein PPE18
1339436	0	C	SNP	A	29	46	74	83.33	90	Gln30Lys (cag/Aag)	Rv1196	PPE18	PPE family protein PPE18
1339774	0	C	SNP	G	122	65	186	97.4	192	Gly142Gly (ggc/ggG)	Rv1196	PPE18	PPE family protein PPE18
1339823	0	A	SNP	G	114	104	214	98.2	222	Thr159Ala (acg/Gcg)	Rv1196	PPE18	PPE family protein PPE18
1339894	0	C	SNP	T	105	113	214	97.32	224	Leu182Leu (ctc/ctT)	Rv1196	PPE18	PPE family protein PPE18
1339905	0	C	SNP	T	106	111	214	96.44	225	Ala186Val (gcc/gTc)	Rv1196	PPE18	PPE family protein PPE18
1340500	0	G	SNP	T	91	108	195	98.51	202	Met384Ile (atg/atT)	Rv1196	PPE18	PPE family protein PPE18
1340784	0	T	SNP	C	89	96	183	92.96	199	Gly42Gly (ggt/ggC)	Rv1197	esxK	ESAT-6 like protein EsxK
1341295	0	A	SNP	G	110	101	206	100	211
1345016	0	C	SNP	T	104	88	188	99.48	193	Ala52Thr (gcc/Acc)	Rv1201c	dapD	2,3,4,5-tetrahydropyridine-2,6-dicarboxylate N-succinyltransferase
1351172	0	A	SNP	G	113	110	221	99.55	224
1360209	0	T	SNP	C	121	91	210	100	212	Ala531Ala (gca/gcG)	Rv1217c	-	tetronasin ABC transporter integral membrane protein
1361190	0	G	SNP	A	121	115	231	100	236	Ser204Ser (agc/agT)	Rv1217c	-	tetronasin ABC transporter integral membrane protein
1362006	0	T	SNP	C	79	118	197	99.49	198	Gln243Arg (caa/cGa)	Rv1218c	-	tetronasin ABC transporter ATP-binding protein
1365837	1	C	Ins	G	89	87	176	88	176
1365837	2	C	Ins	G	89	87	176	88	176
1367484	0	T	SNP	G	95	98	193	100	193	Trp8Gly (tgg/Ggg)	Rv1224	tatB	Sec-independent protein translocase protein TatB
1371470	0	G	SNP	A	108	106	211	99.53	215	Arg184His (cgt/cAt)	Rv1228	lpqX	lipoprotein LpqX
1371697	0	G	SNP	A	95	110	203	94.04	218	Ala57Thr (gcc/Acc)	Rv1228a	-	hypothetical protein
1374065	0	T	SNP	C	111	104	213	100	215	Ser45Gly (agc/Ggc)	Rv1230c	-	membrane protein
1375724	0	A	SNP	C	103	113	210	100	216	Cys149Gly (tgc/Ggc)	Rv1232c	-	hypothetical protein
1376568	1	C	Ins	G	104	100	204	89.08	204		Rv1233c	-	hypothetical protein
1377568	0	A	SNP	G	119	97	216	100	216	Val15Val (gta/gtG)	Rv1235	lpqY	trehalose ABC transporter substrate-binding lipoprotein LpqY
1382628	0	T	SNP	C	121	118	236	100	239	Lys139Glu (aaa/Gaa)	Rv1239c	corA	magnesium and cobalt transport transmembrane protein CorA
1386011	0	C	Del	GAP	125	100	224	90.36	249		Rv1243c	PE_PGRS23	PE-PGRS family protein PE_PGRS23
1387478	0	G	SNP	C	105	130	235	95.53	246	Asp208His (gac/Cac)	Rv1244	lpqZ	lipoprotein LpqZ
1390763	0	C	SNP	T	114	108	219	99.55	223	Val764Met (gtg/Atg)	Rv1248c	-	multifunctional 2-oxoglutarate dehydrogenase E1 component /2-oxoglutarate dehydrogenase dihydrolipoyllysine-residue succinyltransferase
1393626	0	A	SNP	G	100	114	209	100	214	Leu119Leu (ctt/ctC)	Rv1249c	-	membrane protein
1396618	0	C	SNP	A	103	98	199	99.5	202	Glu875_ (gag/Tag)	Rv1251c	-	hypothetical protein
1396922	0	T	SNP	C	129	113	239	99.59	243	Thr773Thr (aca/acG)	Rv1251c	-	hypothetical protein
1401033	0	C	SNP	T	93	105	196	98.51	201	Ser355Leu (tcg/tTg)	Rv1253	deaD	ATP-dependent RNA helicase DeaD
1411210	0	T	SNP	G	107	119	224	99.56	227	Val260Val (gtt/gtG)	Rv1263	amiB2	amidase AmiB
1413148	0	C	SNP	T	66	96	154	98.78	164
1414021	0	C	SNP	T	97	109	203	100	206	Arg607Gln (cgg/cAg)	Rv1266c	pknH	serine/threonine-protein kinase PknH
1422666	0	C	SNP	T	84	99	183	95.31	192	Gly462Glu (ggg/gAg)	Rv1273c	-	drug ABC transporter ATP-binding protein
1422667	0	C	SNP	T	79	101	177	95.24	189	Gly462Arg (ggg/Agg)	Rv1273c	-	drug ABC transporter ATP-binding protein
1427841	0	C	SNP	G	108	97	204	92.76	221	Ala143Gly (gcg/gGg)	Rv1278	-	hypothetical protein
1432787	0	C	SNP	T	79	83	162	92.05	176	Lys218Lys (aag/aaA)	Rv1280c	oppA	oligopeptide ABC transporter substrate-binding lipoprotein OppA
1438028	0	C	SNP	G	93	94	184	94.44	198	Ser40Arg (agc/agG)	Rv1285	cysD	sulfate adenylyltransferase subunit 2
1440090	0	C	SNP	T	113	86	195	99.5	200	Thr395Ile (acc/aTc)	Rv1286	-	bifunctional sulfate adenyltransferase subunit 1 CysN/adenylylsulfate kinase CysC
1440469	0	C	SNP	G	94	98	187	100	192	Pro521Pro (ccc/ccG)	Rv1286	-	bifunctional sulfate adenyltransferase subunit 1 CysN/adenylylsulfate kinase CysC
1441545	0	G	SNP	A	5	6	11	84.62	13	Ala66Ala (gcg/gcA)	Rv1288	-	hypothetical protein
1441576	0	T	SNP	C	9	5	13	87.5	16	Leu77Leu (ttg/Ctg)	Rv1288	-	hypothetical protein
1441579	0	A	SNP	T	9	5	14	87.5	16	Asn78Tyr (aat/Tat)	Rv1288	-	hypothetical protein
1441582	0	T	SNP	C	9	7	15	88.89	18	Trp79Arg (tgg/Cgg)	Rv1288	-	hypothetical protein
1445781	0	A	SNP	G	100	115	213	100	215	Ala18Ala (gct/gcC)	Rv1291c	-	hypothetical protein
1450316	0	C	SNP	T	86	62	147	100	148	Ala314Ala (gcc/gcT)	Rv1294	thrA	homoserine dehydrogenase
1457144	0	C	SNP	T	104	106	207	100	210	Arg194Cys (cgc/Tgc)	Rv1300	hemK	release factor glutamine methyltransferase
1468208	0	A	SNP	C	97	117	208	91.45	234	Leu433Arg (ctg/cGg)	Rv1313c	-	insertion sequence element IS1557 transposase
1468492	0	C	SNP	A	123	119	239	100	242	Leu338Leu (ctg/ctT)	Rv1313c	-	insertion sequence element IS1557 transposase
1471647	0	G	SNP	T	91	109	197	93.02	215
1471659	0	C	SNP	T	97	122	218	100	219
1472723	0	G	SNP	A	66	75	136	89.81	157		Rvnr01	-	rRNA			streptomycin (SM)
1478357	0	G	SNP	T	118	117	235	99.16	237	Pro254Pro (ccc/ccA)	Rv1317c	alkA	bifunctional regulatory protein/DNA repair enzyme AlkA
1479085	0	T	SNP	C	124	120	243	100	244	Ile12Val (atc/Gtc)	Rv1317c	alkA	bifunctional regulatory protein/DNA repair enzyme AlkA
1480945	0	C	SNP	G	193	203	393	98.75	401	Thr519Thr (acg/acC)	Rv1319c	-	adenylate cyclase
1480948	0	C	SNP	T	193	200	387	98.74	398	Glu518Glu (gag/gaA)	Rv1319c	-	adenylate cyclase
1481185	0	A	SNP	C	201	208	402	99.51	411	Asp439Glu (gat/gaG)	Rv1319c	-	adenylate cyclase
1481563	0	C	SNP	T	214	219	426	96.44	449	Glu313Glu (gag/gaA)	Rv1319c	-	adenylate cyclase
1482627	0	T	SNP	C	111	92	200	100	203	Thr531Ala (acg/Gcg)	Rv1320c	-	adenylate cyclase
1484708	0	A	SNP	C	92	102	191	100	194	Ser144Arg (agc/Cgc)	Rv1321	-	endonuclease NucS
1488428	0	C	SNP	T	80	115	183	75.88	257	Gly513Asp (ggc/gAc)	Rv1325c	PE_PGRS24	PE-PGRS family protein PE_PGRS24
1489142	0	C	SNP	T	73	104	169	96.2	184	Gly275Asp (ggc/gAc)	Rv1325c	PE_PGRS24	PE-PGRS family protein PE_PGRS24
1490905	0	A	SNP	G	101	86	186	100	187	Ser470Pro (tct/Cct)	Rv1326c	glgB	1,4-alpha-glucan branching protein
1495836	0	G	SNP	A	75	105	178	99.45	181	Val425Met (gtg/Atg)	Rv1328	glgP	glycogen phosphorylase
1498951	0	G	SNP	T	101	79	179	100	180	Thr80Lys (acg/aAg)	Rv1329c	dinG	ATP-dependent helicase DinG
1499213	0	T	Del	GAP	85	90	171	98.87	177		Rv1330c	pncB1	nicotinic acid phosphoribosyltransferase PncB1
1499214	0	C	Del	GAP	85	90	171	99.43	176		Rv1330c	pncB1	nicotinic acid phosphoribosyltransferase PncB1
1499215	0	A	Del	GAP	85	90	172	99.43	176		Rv1330c	pncB1	nicotinic acid phosphoribosyltransferase PncB1
1499216	0	G	Del	GAP	86	90	173	100	176		Rv1330c	pncB1	nicotinic acid phosphoribosyltransferase PncB1
1499217	0	G	Del	GAP	86	90	173	100	176		Rv1330c	pncB1	nicotinic acid phosphoribosyltransferase PncB1
1499218	0	C	Del	GAP	86	90	173	100	176		Rv1330c	pncB1	nicotinic acid phosphoribosyltransferase PncB1
1499219	0	C	Del	GAP	86	90	173	100	176		Rv1330c	pncB1	nicotinic acid phosphoribosyltransferase PncB1
1499220	0	G	Del	GAP	86	89	173	100	175		Rv1330c	pncB1	nicotinic acid phosphoribosyltransferase PncB1
1499221	0	G	SNP	A	87	87	174	99.43	175	Pro447Ser (ccg/Tcg)	Rv1330c	pncB1	nicotinic acid phosphoribosyltransferase PncB1
1499274	0	C	SNP	G	106	91	196	100	197	Gly429Ala (ggc/gCc)	Rv1330c	pncB1	nicotinic acid phosphoribosyltransferase PncB1
1500909	0	C	SNP	T	104	98	199	96.19	210	Val83Val (gtc/gtT)	Rv1331	-	ATP-dependent Clp protease adapter protein ClpS
1501700	0	G	SNP	A	108	98	201	99.04	208	Val34Val (gtg/gtA)	Rv1333	-	hydrolase
1505909	0	G	SNP	C	78	97	174	99.43	176
1508029	0	C	SNP	T	112	100	208	95.93	221	Arg153Cys (cgc/Tgc)	Rv1341	-	non-canonical purine NTP pyrophosphatase
1513189	0	C	SNP	T	109	107	212	100	216	Ala48Val (gct/gTt)	Rv1348	irtA	iron ABC transporter ATP-binding protein/permease IrtA
1526819	0	C	SNP	A	115	103	217	100	218	Arg70Arg (cgg/Agg)	Rv1358	-	transcriptional regulator
1533241	0	G	SNP	C	117	102	212	76.31	287	Thr131Thr (acc/acG)	Rv1361c	PPE19	PPE family protein PPE19
1533583	0	G	SNP	A	98	124	217	76.82	289	Tyr17Tyr (tac/taT)	Rv1361c	PPE19	PPE family protein PPE19
1533624	0	A	SNP	C	90	118	204	92.86	224	Phe4Val (ttc/Gtc)	Rv1361c	PPE19	PPE family protein PPE19
1534551	0	C	SNP	T	118	94	209	95.5	222	Glu20Glu (gag/gaA)	Rv1362c	-	membrane protein
1534646	0	C	SNP	T	107	97	202	93.58	218	Gly249Gly (ggg/ggA)	Rv1363c	-	membrane protein
1536251	0	G	SNP	T	90	116	205	99.52	207	Ala465Glu (gcg/gAg)	Rv1364c	-	sigma factor regulatory protein
1540141	0	T	SNP	C	92	85	177	98.88	179	Ile169Val (atc/Gtc)	Rv1367c	-	hypothetical protein
1540484	0	C	SNP	G	87	99	185	100	186	Leu54Leu (ctg/ctC)	Rv1367c	-	hypothetical protein
1544255	0	C	SNP	T	95	83	178	98.89	180	Arg299Arg (cgc/cgT)	Rv1371	-	membrane protein
1546703	0	C	SNP	T	98	100	197	100	198	Pro231Leu (ccg/cTg)	Rv1373	-	glycolipid sulfotransferase
1547125	0	T	SNP	C	92	87	177	100	179	Thr136Ala (aca/Gca)	Rv1374c	-	hypothetical protein
1552547	0	G	SNP	A	104	101	202	100	205	Arg37Trp (cgg/Tgg)	Rv1378c	-	hypothetical protein
1554216	0	C	SNP	T	100	108	206	95.85	217	Pro10Leu (ccc/cTc)	Rv1381	pyrC	dihydroorotase
1563717	0	C	SNP	T	122	148	268	99.63	271	Val8Val (gtc/gtT)	Rv1388	mihF	integration host factor MihF
1570566	0	C	SNP	A	114	104	213	100	218	Arg135Leu (cgg/cTg)	Rv1394c	cyp132	cytochrome P450 Cyp132
1573660	0	T	SNP	G	107	108	209	100	215	Arg66Ser (aga/agC)	Rv1396c	PE_PGRS25	PE-PGRS family protein PE_PGRS25
1583948	0	C	SNP	T	103	97	198	96.15	208	Thr283Ile (acc/aTc)	Rv1407	fmu	methyltransferase
1588899	0	G	SNP	T	89	105	188	100	194	Ala111Ala (gcg/gcT)	Rv1412	ribC	riboflavin synthase
1593331	0	G	SNP	A	105	108	210	99.53	214
1595342	0	T	SNP	C	91	115	204	99.52	207	Val434Ala (gtg/gCg)	Rv1420	uvrC	excinuclease ABC subunit UvrC
1599557	0	C	SNP	G	118	107	223	95.74	235	Arg33Thr (agg/aCg)	Rv1424c	-	membrane protein
1608276	0	A	SNP	C	103	123	225	99.56	227	Asn65Thr (aac/aCc)	Rv1431	-	hypothetical protein
1609840	0	A	SNP	G	104	86	188	99.48	191	Pro586Pro (cca/ccG)	Rv1431	-	hypothetical protein
1612624	1	T	Ins	A	72	76	148	79.14	148		Rv1435c	-	hypothetical protein
1612624	2	T	Ins	T	72	75	147	78.61	148		Rv1435c	-	hypothetical protein
1612624	3	T	Ins	C	71	76	147	78.61	148		Rv1435c	-	hypothetical protein
1612624	4	T	Ins	G	72	76	148	79.14	148		Rv1435c	-	hypothetical protein
1612624	5	T	Ins	G	72	76	148	79.14	148		Rv1435c	-	hypothetical protein
1612624	6	T	Ins	T	71	76	147	78.61	148		Rv1435c	-	hypothetical protein
1612624	7	T	Ins	A	72	76	148	79.14	148		Rv1435c	-	hypothetical protein
1612624	8	T	Ins	C	72	75	147	78.61	148		Rv1435c	-	hypothetical protein
1612624	9	T	Ins	C	72	76	148	79.14	148		Rv1435c	-	hypothetical protein
1612624	10	T	Ins	G	72	76	148	79.14	148		Rv1435c	-	hypothetical protein
1612624	11	T	Ins	G	72	76	148	79.14	148		Rv1435c	-	hypothetical protein
1612624	12	T	Ins	T	72	76	148	79.14	148		Rv1435c	-	hypothetical protein
1612624	13	T	Ins	G	71	76	147	78.61	148		Rv1435c	-	hypothetical protein
1612624	14	T	Ins	C	71	76	147	78.61	148		Rv1435c	-	hypothetical protein
1612624	15	T	Ins	G	72	76	148	79.14	148		Rv1435c	-	hypothetical protein
1612624	16	T	Ins	C	72	76	148	79.14	148		Rv1435c	-	hypothetical protein
1612624	17	T	Ins	C	72	76	148	79.14	148		Rv1435c	-	hypothetical protein
1612624	18	T	Ins	A	72	76	148	79.14	148		Rv1435c	-	hypothetical protein
1612624	19	T	Ins	G	72	75	147	78.61	148		Rv1435c	-	hypothetical protein
1612624	20	T	Ins	G	72	76	148	79.14	148		Rv1435c	-	hypothetical protein
1612624	21	T	Ins	G	72	76	148	79.14	148		Rv1435c	-	hypothetical protein
1613035	0	T	SNP	C	87	93	180	99.45	181
1614143	0	G	SNP	A	87	93	180	99.45	181	Leu279Leu (ctg/ctA)	Rv1436	gap	glyceraldehyde 3-phosphate dehydrogenase
1618978	0	T	SNP	C	135	89	221	98.68	227	Asp236Gly (gat/gGt)	Rv1441c	PE_PGRS26	PE-PGRS family protein PE_PGRS26
1624791	0	C	SNP	G	110	98	197	100	208	Arg192Pro (cga/cCa)	Rv1446c	opcA	OXPP cycle protein OpcA
1627351	0	T	SNP	C	130	92	219	99.55	223	Thr244Ala (acc/Gcc)	Rv1448c	tal	transaldolase
1630148	0	A	SNP	C	102	103	201	100	205	Tyr18Asp (tac/Gac)	Rv1449c	tkt	transketolase
1634609	0	C	SNP	T	66	37	101	100	103	Ala7Thr (gcc/Acc)	Rv1450c	PE_PGRS27	PE-PGRS family protein PE_PGRS27
1634610	0	C	SNP	T	69	38	106	100	107	Val6Val (gtg/gtA)	Rv1450c	PE_PGRS27	PE-PGRS family protein PE_PGRS27
1636172	1	T	Ins	C	92	15	107	89.17	107		Rv1452c	PE_PGRS28	PE-PGRS family protein PE_PGRS28
1636172	2	T	Ins	C	92	15	107	89.17	107		Rv1452c	PE_PGRS28	PE-PGRS family protein PE_PGRS28
1636172	3	T	Ins	G	92	15	107	89.17	107		Rv1452c	PE_PGRS28	PE-PGRS family protein PE_PGRS28
1636373	0	C	SNP	T	106	82	183	91.26	206	Gly619Gly (ggg/ggA)	Rv1452c	PE_PGRS28	PE-PGRS family protein PE_PGRS28
1636826	0	C	SNP	A	114	151	258	98.88	268	Gly468Gly (ggg/ggT)	Rv1452c	PE_PGRS28	PE-PGRS family protein PE_PGRS28
1636918	0	C	SNP	T	91	134	223	75	300	Ala438Thr (gcc/Acc)	Rv1452c	PE_PGRS28	PE-PGRS family protein PE_PGRS28
1638182	0	C	SNP	T	113	166	275	99.29	281	Ser16Ser (tcg/tcA)	Rv1452c	PE_PGRS28	PE-PGRS family protein PE_PGRS28
1638183	0	G	SNP	A	113	168	281	99.65	282	Ser16Leu (tcg/tTg)	Rv1452c	PE_PGRS28	PE-PGRS family protein PE_PGRS28
1638188	0	C	SNP	T	114	164	276	99.64	279	Ala14Ala (gcg/gcA)	Rv1452c	PE_PGRS28	PE-PGRS family protein PE_PGRS28
1638191	0	C	SNP	G	115	172	279	99.65	288	Ala13Ala (gcg/gcC)	Rv1452c	PE_PGRS28	PE-PGRS family protein PE_PGRS28
1638194	0	G	SNP	C	116	173	284	99.66	290	Ala12Ala (gcc/gcG)	Rv1452c	PE_PGRS28	PE-PGRS family protein PE_PGRS28
1639594	0	C	SNP	A	118	89	204	100	207	Pro405Gln (cca/cAa)	Rv1453	-	transcriptional activator protein
1645802	0	T	SNP	C	106	106	209	100	212	Lys113Glu (aaa/Gaa)	Rv1459c	-	alpha-(1->6)-mannopyranosyltransferase
1650072	0	A	SNP	G	101	90	187	100	191	Asn183Asp (aac/Gac)	Rv1462	-	hypothetical protein
1650406	0	C	SNP	A	113	104	215	100	217	Thr294Asn (acc/aAc)	Rv1462	-	hypothetical protein
1654498	0	C	SNP	T	101	100	197	93.49	215	Met335Ile (atg/atA)	Rv1467c	fadE15	acyl-CoA dehydrogenase FadE15
1656293	0	G	SNP	A	130	82	211	96.36	220	Asn143Asn (aac/aaT)	Rv1468c	PE_PGRS29	PE-PGRS family protein PE_PGRS29
1676290	0	C	SNP	A	108	128	233	100	236	Lys198Asn (aag/aaT)	Rv1486c	-	hypothetical protein
1676880	0	A	SNP	G	110	114	222	99.56	225	Trp2Arg (tgg/Cgg)	Rv1486c	-	hypothetical protein
1681147	0	G	SNP	A	107	102	204	99.52	210
1688300	0	T	SNP	C	154	108	258	100	262	Phe120Phe (ttt/ttC)	Rv1497	lipL	esterase LipL
1689349	0	C	SNP	T	98	133	229	100	231	Arg191His (cgc/cAc)	Rv1498c	-	methyltransferase
1692141	0	A	SNP	C	89	91	175	100	180	Ile84Ile (ata/atC)	Rv1501	-	hypothetical protein
1692960	0	T	SNP	C	105	114	218	96.05	228	Ser13Pro (tcg/Ccg)	Rv1502	-	hypothetical protein
1693561	0	A	SNP	G	98	94	189	100	192	Tyr213Cys (tac/tGc)	Rv1502	-	hypothetical protein
1698850	0	C	SNP	T	95	91	184	94.9	196	Ala349Thr (gca/Aca)	Rv1508c	-	membrane protein
1698911	0	G	SNP	A	125	87	210	100	212	Gly328Gly (ggc/ggT)	Rv1508c	-	membrane protein
1699849	0	G	SNP	A	115	119	233	99.57	235	Pro16Ser (ccg/Tcg)	Rv1508c	-	membrane protein
1702415	0	C	SNP	T	102	108	209	97.67	215	Ala374Val (gcg/gTg)	Rv1510	-	hypothetical protein
1706119	0	T	SNP	C	119	109	224	99.56	229	Ser159Ser (tca/tcG)	Rv1514c	-	glycosyltransferase
1708792	0	T	SNP	C	102	85	182	97.4	192
1709432	0	C	SNP	T	83	101	184	100	184	Leu188Phe (ctc/Ttc)	Rv1517	-	hypothetical protein
1713192	0	A	SNP	G	86	92	173	100	178	Val297Val (gta/gtG)	Rv1521	fadD25	fatty-acid--CoA ligase FadD25
1713923	0	A	SNP	G	104	104	203	100	208	His541Arg (cac/cGc)	Rv1521	fadD25	fatty-acid--CoA ligase FadD25
1716472	0	A	SNP	G	96	102	194	99.5	199	Ser381Pro (tcc/Ccc)	Rv1522c	mmpL12	transmembrane transport protein MmpL12
1718932	0	C	SNP	T	108	117	219	95.74	235	Asn69Asn (aac/aaT)	Rv1524	-	glycosyltransferase
1728161	0	G	SNP	T	107	68	173	98.87	177	Gly83Gly (ggc/ggA)	Rv1527c	pks5	polyketide synthase
1728460	0	A	SNP	C	89	101	188	95.96	198
1728837	0	A	SNP	G	93	117	209	100	210
1735739	0	T	SNP	C	100	103	197	98.54	206
1738751	0	C	SNP	A	84	94	178	95.7	186	Arg745Arg (cgg/Agg)	Rv1536	ileS	isoleucine--tRNA ligase
1748439	0	C	SNP	T	105	102	200	99.52	208	Thr249Ile (acc/aTc)	Rv1547	dnaE1	DNA polymerase III subunit alpha
1752561	0	T	SNP	C	97	110	207	100	207	Asp258Gly (gac/gGc)	Rv1548c	PPE21	PPE family protein PPE21
1753519	1	G	Ins	C	50	119	169	83.66	169
1759252	0	G	SNP	T	94	101	193	100	195	Ser524Ser (tcg/tcT)	Rv1552	frdA	fumarate reductase flavoprotein subunit		phylo (not 4,9)
1760292	0	A	SNP	G	110	112	221	100	222	Met40Val (atg/Gtg)	Rv1554	frdC	fumarate reductase membrane anchor subunit
1761765	0	G	SNP	A	114	101	213	96.41	223	Gly8Ser (ggc/Agc)	Rv1557	mmpL6	transmembrane transport protein MmpL6
1763482	0	G	SNP	A	94	96	187	99.48	191	Gly19Arg (ggg/Agg)	Rv1559	ilvA	threonine dehydratase IlvA
1763643	0	C	SNP	T	101	97	196	93.84	211	Asn72Asn (aac/aaT)	Rv1559	ilvA	threonine dehydratase IlvA
1764225	0	C	SNP	T	100	130	228	100	230	Ala266Ala (gcc/gcT)	Rv1559	ilvA	threonine dehydratase IlvA
1778430	0	T	SNP	C	130	106	235	100	236	Met191Thr (atg/aCg)	Rv1570	bioD	ATP-dependent dethiobiotin synthetase BioD
1779370	0	G	SNP	C	108	105	211	99.53	214	Thr19Thr (acg/acC)	Rv1573	-	phage protein
1780586	1	C	Ins	G	100	96	196	97.51	197		Rv1575	-	phage protein
1781251	0	C	SNP	T	104	122	222	100	226	Glu272Lys (gag/Aag)	Rv1576c	-	phage capsid protein
1781811	0	T	SNP	C	161	124	284	98.28	290	Asp85Gly (gac/gGc)	Rv1576c	-	phage capsid protein
1784238	0	A	Del	GAP	114	89	201	100	203		Rv1581c	-	phage protein
1784528	0	G	SNP	T	99	105	200	91.07	224	Ala462Glu (gcg/gAg)	Rv1582c	-	phage protein
1788570	0	G	SNP	T	87	100	186	82.74	226	Asn198Lys (aac/aaA)	Rv1587c	-	hypothetical protein
1788574	0	T	SNP	C	84	106	185	83.33	228	His197Arg (cac/cGc)	Rv1587c	-	hypothetical protein
1789650	0	C	SNP	T	106	82	187	81.74	230	Ala63Thr (gcc/Acc)	Rv1588c	-	hypothetical protein
1789654	0	A	SNP	G	107	84	190	82.68	231	Leu61Leu (ctt/ctC)	Rv1588c	-	hypothetical protein
1789671	0	C	SNP	T	103	83	186	84.93	219	Ala56Thr (gcg/Acg)	Rv1588c	-	hypothetical protein
1789675	0	A	SNP	C	101	81	182	84.65	215	Gly54Gly (ggt/ggG)	Rv1588c	-	hypothetical protein
1789678	0	C	SNP	G	103	84	186	85	220	Val53Val (gtg/gtC)	Rv1588c	-	hypothetical protein
1789933	0	G	SNP	A	92	111	203	98.54	206
1792777	0	T	SNP	C	87	98	184	100	185	Ile322Val (att/Gtt)	Rv1592c	-	hypothetical protein
1792778	0	T	SNP	C	87	99	182	100	186	Glu321Glu (gaa/gaG)	Rv1592c	-	hypothetical protein
1798355	0	G	SNP	A	110	116	224	99.56	227	Gly21Asp (ggt/gAt)	Rv1597	-	hypothetical protein
1799196	0	G	SNP	C	110	118	223	95	240	Ala96Ala (gcc/gcG)	Rv1598c	-	hypothetical protein
1802047	0	C	SNP	G	99	98	194	100	197	Gln5Glu (cag/Gag)	Rv1601	hisB	imidazole glycerol-phosphate dehydratase
1803265	0	G	SNP	A	105	110	211	100	215	Ser201Asn (agc/aAc)	Rv1602	hisH	imidazole glycerol phosphate synthase subunit HisH
1804409	0	C	SNP	A	115	123	237	100	238	Pro124Gln (cca/cAa)	Rv1604	impA	inositol-monophosphatase ImpA
1811297	0	C	SNP	T	99	103	199	92.24	219	Asp57Asp (gac/gaT)	Rv1612	trpB	tryptophan synthase subunit beta
1811375	0	G	SNP	T	102	116	216	100	218	Gly83Gly (ggg/ggT)	Rv1612	trpB	tryptophan synthase subunit beta
1812448	0	C	SNP	T	107	103	207	100	210	Tyr30Tyr (tac/taT)	Rv1613	trpA	tryptophan synthase subunit alpha
1817976	0	A	SNP	T	115	112	221	100	227	His121Leu (cac/cTc)	Rv1618	tesB1	acyl-CoA thioesterase TesB
1818286	0	C	SNP	T	105	123	224	98.7	231	Gly224Gly (ggc/ggT)	Rv1618	tesB1	acyl-CoA thioesterase TesB
1827468	0	C	SNP	A	126	99	224	100	225	Val160Leu (gtg/Ttg)	Rv1625c	cya	adenylyl cyclase
1832509	0	C	SNP	G	125	110	230	95.92	245	Thr615Thr (acc/acG)	Rv1629	polA	DNA polymerase I
1833025	0	C	SNP	T	120	118	235	100	238	Asp787Asp (gac/gaT)	Rv1629	polA	DNA polymerase I
1836286	0	G	SNP	C	123	125	248	100	248
1836417	0	C	SNP	A	97	133	227	96.23	239	Gly138Gly (ggg/ggT)	Rv1632c	-	hypothetical protein
1839759	0	G	SNP	C	114	109	218	100	223	Gly198Arg (ggg/Cgg)	Rv1634	-	multidrug-efflux transporter
1847919	0	C	SNP	G	104	100	203	100	204	Thr180Thr (acg/acC)	Rv1639c	-	hypothetical protein
1849609	0	T	SNP	C	92	107	198	99.5	200	Arg809Arg (cga/cgG)	Rv1640c	lysX	bifunctional lysine--tRNA ligase/phosphatidylglycerol lysyltransferase
1852803	0	C	SNP	A	105	108	210	96.82	220	Ala177Ala (gcc/gcA)	Rv1641	infC	initiation factor IF-3
1852877	0	A	SNP	C	91	125	215	96.86	223	_202Ser (tag/tCg)	Rv1641	infC	initiation factor IF-3
1854300	0	T	SNP	C	98	105	201	100	203	Leu232Pro (ctg/cCg)	Rv1644	tsnR	23S rRNA methyltransferase TsnR
1856617	0	C	SNP	T	87	80	164	99.4	168	Thr285Ile (aca/aTa)	Rv1646	PE17	PE family protein PE17
1856777	0	G	SNP	C	96	90	183	100	186	Ala2Pro (gcg/Ccg)	Rv1647	-	adenylate cyclase
1859559	0	C	SNP	A	114	106	212	99.1	222	Ala276Asp (gcc/gAc)	Rv1649	pheS	phenylalanine--tRNA ligase subunit alpha
1863584	0	G	SNP	T	133	126	248	100	259	Thr600Asn (acc/aAc)	Rv1651c	PE_PGRS30	PE-PGRS family protein PE_PGRS30
1873700	0	G	SNP	A	105	121	226	95.36	237	Leu354Leu (ctg/ctA)	Rv1659	argH	argininosuccinate lyase
1885772	0	G	SNP	A	109	99	205	100	208	Ala1357Thr (gcc/Acc)	Rv1662	pks8	polyketide synthase
1894300	1	G	Ins	G	85	80	165	84.18	165
1894300	2	G	Ins	T	84	80	164	83.67	165
1894300	3	G	Ins	C	84	80	164	83.67	164
1894300	4	G	Ins	T	84	80	164	83.67	164
1894300	5	G	Ins	T	84	80	164	83.67	164
1894300	6	G	Ins	G	83	80	163	83.16	163
1894300	7	G	Ins	C	82	79	161	82.14	161
1894300	8	G	Ins	C	82	79	161	82.14	161
1894300	9	G	Ins	G	82	79	161	82.14	161
1894300	10	G	Ins	C	82	79	161	82.14	161
1894422	0	A	SNP	G	108	100	203	100	208
1901493	0	T	SNP	C	117	123	240	100	240	Ser149Ser (agt/agC)	Rv1676	-	hypothetical protein
1907296	0	G	SNP	C	118	109	226	100	227	Ala298Ala (gcg/gcC)	Rv1682	-	hypothetical protein
1908598	0	G	SNP	A	110	115	212	99.56	226	Arg335Arg (cgg/cgA)	Rv1683	-	bifunctional long-chain acyl-CoA synthase/lipase
1908786	0	G	SNP	C	99	95	190	93.27	208	Gly398Ala (ggg/gCg)	Rv1683	-	bifunctional long-chain acyl-CoA synthase/lipase
1916137	0	A	SNP	G	113	136	245	99.6	250	Leu63Leu (cta/ctG)	Rv1691	-	hypothetical protein
1917972	0	A	SNP	G	109	102	205	100	211	Leu11Leu (cta/ctG)	Rv1694	tlyA	16S/23S rRNA (cytidine-2'-O)-methyltransferase TlyA			capreomycin (CPR)
1925136	0	G	SNP	A	90	113	198	100	203	Val436Val (gtg/gtA)	Rv1699	pyrG	CTP synthase
1926029	0	T	SNP	C	121	123	241	99.59	245	Tyr150His (tat/Cat)	Rv1700	-	NUDIX hydrolase
1926462	0	G	SNP	A	128	103	228	90.94	254	Val87Val (gtg/gtA)	Rv1701	-	tyrosine recombinase XerD
1927329	0	C	SNP	A	76	86	159	97.01	167	Arg416Leu (cgc/cTc)	Rv1702c	-	hypothetical protein
1931179	0	C	SNP	A	85	75	158	100	160	Arg93Leu (cgg/cTg)	Rv1704c	cycA	D-serine/alanine/glycine transporter protein CycA
1931718	0	G	SNP	C	92	99	189	100	191	Leu313Val (ctg/Gtg)	Rv1705c	PPE22	PPE family protein PPE22
1933988	0	G	SNP	A	98	96	193	100	194
1944107	0	A	SNP	G	119	97	214	100	216	Ser178Gly (agt/Ggt)	Rv1716	-	hypothetical protein
1944402	0	T	SNP	C	116	116	226	100	232	Val276Ala (gtc/gCc)	Rv1716	-	hypothetical protein
1946999	0	T	SNP	G	105	99	201	96.68	211
1949166	0	G	SNP	A	112	91	200	94.86	214	Asp436Asn (gac/Aac)	Rv1722	-	carboxylase
1950767	0	T	SNP	C	95	132	226	100	227	Lys95Lys (aaa/aaG)	Rv1724c	-	hypothetical protein
1952743	0	G	SNP	A	100	108	205	99.52	209	Val298Met (gtg/Atg)	Rv1726	-	oxidoreductase
1960284	0	C	SNP	A	107	90	196	100	197	Gln68His (cag/caT)	Rv1733c	-	transmembrane protein
1967237	0	C	SNP	A	117	112	227	100	229	Arg134Leu (cga/cTa)	Rv1739c	-	sulfate ABC transporter permease
1971725	0	G	SNP	C	129	125	251	98.83	257	Arg89Arg (cgc/cgG)	Rv1745c	idi	isopentenyl-diphosphate delta-isomerase
1972901	0	C	SNP	T	110	100	209	100	210	Ala255Val (gcg/gTg)	Rv1746	pknF	serine/threonine-protein kinase PknF
1974100	0	C	SNP	G	102	111	208	94.67	225	Ala157Ala (gcc/gcG)	Rv1747	-	ABC transporter ATP-binding protein/permease
1977646	0	G	SNP	A	111	115	224	99.12	228	Ala80Ala (gcc/gcT)	Rv1749c	-	integral membrane protein
1983195	0	A	SNP	G	9	5	13	100	14	Gly527Gly (ggt/ggC)	Rv1753c	PPE24	PPE family protein PPE24
1983291	0	C	SNP	T	87	70	151	93.45	168	Pro495Pro (ccg/ccA)	Rv1753c	PPE24	PPE family protein PPE24
1983313	0	T	SNP	G	98	89	184	98.42	190	Asn488Thr (aac/aCc)	Rv1753c	PPE24	PPE family protein PPE24
1989237	0	T	SNP	C	5	6	11	100	11	Phe66Leu (ttt/Ctt)	Rv1758	cut1	cutinase
1990760	0	G	SNP	C	6	4	10	76.92	13	Ser606Ser (tcc/tcG)	Rv1759c	wag22	PE-PGRS family protein Wag22
1990762	0	A	SNP	C	6	4	10	76.92	13	Ser606Ala (tcc/Gcc)	Rv1759c	wag22	PE-PGRS family protein Wag22
1990763	0	T	SNP	C	6	4	9	83.33	12	Gly605Gly (gga/ggG)	Rv1759c	wag22	PE-PGRS family protein Wag22
1990775	0	A	SNP	G	6	4	10	76.92	13	Gly601Gly (ggt/ggC)	Rv1759c	wag22	PE-PGRS family protein Wag22
1990790	0	A	SNP	G	6	6	11	75	16	Gly596Gly (ggt/ggC)	Rv1759c	wag22	PE-PGRS family protein Wag22
1998063	0	T	SNP	A	46	51	95	100	97	Glu151Asp (gaa/gaT)	Rv1765c	-	hypothetical protein
1998122	0	G	SNP	A	38	50	88	100	88	Leu132Leu (ctg/Ttg)	Rv1765c	-	hypothetical protein
1998141	0	G	SNP	C	37	51	86	100	88	Gly125Gly (ggc/ggG)	Rv1765c	-	hypothetical protein
1998300	0	T	SNP	C	32	48	80	100	80	Ser72Ser (tca/tcG)	Rv1765c	-	hypothetical protein
2003252	0	C	SNP	T	126	120	238	99.6	247	Ala209Ala (gcc/gcT)	Rv1769	-	hypothetical protein
2003827	0	A	SNP	C	86	96	182	100	182	Asp401Ala (gac/gCc)	Rv1769	-	hypothetical protein
2006694	0	C	SNP	T	121	121	238	93.08	260	Ser20Leu (tcg/tTg)	Rv1772	-	hypothetical protein
2010614	0	G	SNP	A	106	93	190	100	199
2010880	0	T	SNP	G	99	103	198	98.06	206	Gly75Gly (ggt/ggG)	Rv1777	cyp144	cytochrome P450 Cyp144
2011568	0	G	SNP	C	100	102	197	99.51	203	Glu305Gln (gag/Cag)	Rv1777	cyp144	cytochrome P450 Cyp144
2022868	0	T	SNP	C	118	107	224	100	225	Ser1204Ser (agt/agC)	Rv1783	eccC5	ESX-5 type VII secretion system protein EccC5
2023628	0	C	SNP	G	134	103	228	99.16	239	Gly334Ala (gga/gCa)	Rv1785c	cyp143	cytochrome P450 Cyp143
2025977	0	C	SNP	G	116	87	203	98.54	206	Thr226Arg (acg/aGg)	Rv1787	PPE25	PPE family protein PPE25
2034676	0	C	SNP	T	107	125	227	99.57	233	Ile316Ile (atc/atT)	Rv1796	mycP5	membrane-anchored mycosin MycP
2040206	0	C	Del	GAP	92	87	172	92.27	194		Rv1800	PPE28	PPE family protein PPE28
2040207	0	T	Del	GAP	92	87	172	93.23	192		Rv1800	PPE28	PPE family protein PPE28
2045310	0	A	SNP	G	111	131	238	100	242	Ile511Ile (att/atC)	Rv1803c	PE_PGRS32	PE-PGRS family protein PE_PGRS32
2049065	0	T	SNP	C	102	135	236	100	237
2049097	0	G	SNP	C	102	131	229	100	233
2050368	0	G	SNP	A	99	102	195	90.54	222	Ala150Thr (gcg/Acg)	Rv1808	PPE32	PPE family protein PPE32
2050822	0	G	SNP	C	116	104	215	99.55	221	Gly301Ala (gga/gCa)	Rv1808	PPE32	PPE family protein PPE32
2051345	0	G	SNP	A	111	112	219	100	223	Gly22Ser (ggt/Agt)	Rv1809	PPE33	PPE family protein PPE33
2051746	0	T	SNP	C	103	98	201	100	201	Ala155Ala (gct/gcC)	Rv1809	PPE33	PPE family protein PPE33
2052035	0	G	SNP	T	95	90	184	100	185	Val252Leu (gtg/Ttg)	Rv1809	PPE33	PPE family protein PPE33
2055271	0	A	SNP	G	120	102	218	100	222	Leu30Pro (cta/cCa)	Rv1812c	-	dehydrogenase
2056184	0	C	SNP	T	100	113	213	100	213
2057774	0	A	SNP	T	106	112	215	100	218	Ile83Phe (atc/Ttc)	Rv1815	-	hypothetical protein
2058950	0	C	Del	GAP	104	90	194	96.52	201		Rv1816	-	HTH-type transcriptional regulator
2061865	0	G	Del	GAP	15	34	47	98	50		Rv1818c	PE_PGRS33	PE-PGRS family protein PE_PGRS33
2061866	0	G	Del	GAP	15	34	47	96.08	51		Rv1818c	PE_PGRS33	PE-PGRS family protein PE_PGRS33
2061867	0	T	Del	GAP	15	34	47	98	50		Rv1818c	PE_PGRS33	PE-PGRS family protein PE_PGRS33
2061868	0	G	Del	GAP	15	34	47	96.08	51		Rv1818c	PE_PGRS33	PE-PGRS family protein PE_PGRS33
2061869	0	A	Del	GAP	15	34	47	96.08	51		Rv1818c	PE_PGRS33	PE-PGRS family protein PE_PGRS33
2061870	0	C	Del	GAP	15	34	47	96.08	51		Rv1818c	PE_PGRS33	PE-PGRS family protein PE_PGRS33
2061871	0	A	Del	GAP	15	34	47	96.08	51		Rv1818c	PE_PGRS33	PE-PGRS family protein PE_PGRS33
2061872	0	T	Del	GAP	15	34	47	96.08	51		Rv1818c	PE_PGRS33	PE-PGRS family protein PE_PGRS33
2061873	0	T	Del	GAP	15	34	47	96.08	51		Rv1818c	PE_PGRS33	PE-PGRS family protein PE_PGRS33
2061874	0	A	Del	GAP	15	34	47	96.08	51		Rv1818c	PE_PGRS33	PE-PGRS family protein PE_PGRS33
2061875	0	G	Del	GAP	15	34	47	96.08	51		Rv1818c	PE_PGRS33	PE-PGRS family protein PE_PGRS33
2061876	0	T	Del	GAP	15	34	47	96.08	51		Rv1818c	PE_PGRS33	PE-PGRS family protein PE_PGRS33
2061877	0	G	Del	GAP	15	34	47	94.23	52		Rv1818c	PE_PGRS33	PE-PGRS family protein PE_PGRS33
2061878	0	C	Del	GAP	15	34	47	96.08	51		Rv1818c	PE_PGRS33	PE-PGRS family protein PE_PGRS33
2061879	0	C	Del	GAP	15	34	47	96.08	51		Rv1818c	PE_PGRS33	PE-PGRS family protein PE_PGRS33
2061880	0	G	Del	GAP	15	34	47	98	50		Rv1818c	PE_PGRS33	PE-PGRS family protein PE_PGRS33
2061881	0	G	Del	GAP	15	34	47	96.08	51		Rv1818c	PE_PGRS33	PE-PGRS family protein PE_PGRS33
2061958	0	A	SNP	G	33	108	131	97.92	144	Ala239Ala (gct/gcC)	Rv1818c	PE_PGRS33	PE-PGRS family protein PE_PGRS33
2074754	0	C	SNP	T	108	88	194	100	196
2087652	0	C	SNP	T	118	124	240	98.78	245	Arg87Arg (cgg/cgA)	Rv1839c	vapB13	antitoxin VapB13
2089752	0	C	SNP	T	119	117	233	96.33	245	Val323Met (gtg/Atg)	Rv1841c	-	hypothetical protein
2092702	0	T	SNP	C	93	117	207	92.11	228	Ile333Val (atc/Gtc)	Rv1843c	guaB1	inosine-5'-monophosphate dehydrogenase
2094912	0	C	Del	GAP	89	102	192	86.82	220		Rv1844c	gnd1	6-phosphogluconate dehydrogenase
2094913	0	A	Del	GAP	89	102	192	88.02	217		Rv1844c	gnd1	6-phosphogluconate dehydrogenase
2094914	0	G	Del	GAP	89	102	192	88.02	217		Rv1844c	gnd1	6-phosphogluconate dehydrogenase
2094915	0	C	Del	GAP	89	102	192	89.25	214		Rv1844c	gnd1	6-phosphogluconate dehydrogenase
2094916	0	G	Del	GAP	89	101	191	89.2	213		Rv1844c	gnd1	6-phosphogluconate dehydrogenase
2094917	0	T	Del	GAP	89	101	191	89.62	212		Rv1844c	gnd1	6-phosphogluconate dehydrogenase
2096186	0	A	SNP	G	110	117	227	100	227	Thr138Thr (act/acC)	Rv1846c	blaI	transcriptional repressor BlaI
2108141	0	T	SNP	C	113	119	229	100	232	Phe136Leu (ttc/Ctc)	Rv1860	apa	hypothetical protein
2108890	0	A	SNP	C	94	102	190	100	196
2109377	0	C	SNP	T	80	103	183	90.59	202	Asp71Asp (gac/gaT)	Rv1861	-	transmembrane protein
2109523	1	C	Ins	G	102	100	202	96.65	202
2116903	0	C	SNP	T	100	116	213	100	216	Gly380Gly (ggc/ggT)	Rv1867	-	hypothetical protein
2122976	0	C	SNP	G	107	101	204	99.52	209	Gly59Ala (ggt/gCt)	Rv1872c	lldD2	L-lactate dehydrogenase
2123169	0	T	SNP	G	95	108	202	100	203
2128870	0	A	SNP	G	116	114	225	99.57	231	Leu283Leu (cta/ctG)	Rv1878	glnA3	glutamine synthetase GlnA
2133468	1	T	Ins	T	106	87	193	89.77	193		Rv1883c	-	hypothetical protein
2133468	2	T	Ins	C	106	87	193	89.77	193		Rv1883c	-	hypothetical protein
2133468	3	T	Ins	G	106	87	193	89.77	193		Rv1883c	-	hypothetical protein
2133468	4	T	Ins	C	106	87	193	89.77	193		Rv1883c	-	hypothetical protein
2133468	5	T	Ins	A	106	87	193	89.77	193		Rv1883c	-	hypothetical protein
2133468	6	T	Ins	T	106	87	193	89.77	193		Rv1883c	-	hypothetical protein
2133468	7	T	Ins	G	106	87	193	89.77	193		Rv1883c	-	hypothetical protein
2133468	8	T	Ins	C	106	86	192	89.3	192		Rv1883c	-	hypothetical protein
2133468	9	T	Ins	C	106	85	191	88.84	191		Rv1883c	-	hypothetical protein
2133468	10	T	Ins	G	105	84	189	87.91	189		Rv1883c	-	hypothetical protein
2133468	11	T	Ins	T	104	84	188	87.44	188		Rv1883c	-	hypothetical protein
2133468	12	T	Ins	C	103	84	187	86.98	187		Rv1883c	-	hypothetical protein
2135870	0	T	SNP	C	89	115	204	100	204
2137521	1	A	Ins	C	82	58	140	80	140
2137521	2	A	Ins	T	82	58	140	80	140
2137521	3	A	Ins	C	82	55	137	78.29	137
2137521	4	A	Ins	C	82	55	137	78.29	137
2137521	5	A	Ins	G	82	54	136	77.71	137
2137521	6	A	Ins	A	82	55	137	78.29	137
2137521	7	A	Ins	T	82	55	137	78.29	137
2137521	8	A	Ins	C	81	55	136	77.71	137
2137521	9	A	Ins	A	82	55	137	78.29	137
2137521	10	A	Ins	C	82	55	137	78.29	137
2138453	0	C	SNP	T	116	111	226	100	227
2142250	0	C	SNP	T	95	106	199	99.5	202
2143328	0	G	Del	GAP	97	94	187	98.45	194		Rv1895	-	zinc-binding alcohol dehydrogenase
2147022	0	A	SNP	C	128	137	260	100	265	Ile204Met (att/atG)	Rv1900c	lipJ	lignin peroxidase LipJ
2151780	0	G	SNP	T	125	108	230	97.49	239	Gln206Lys (caa/Aaa)	Rv1905c	aao	D-amino acid oxidase
2153184	0	T	SNP	G	110	99	203	100	209
2154724	0	C	SNP	A	118	104	218	100	222	Arg463Leu (cgg/cTg)	Rv1908c	katG	catalase-peroxidase		phylo (not Euro-American, M. africanum, M. bovis, M . canettii, M. caprae, M. Microti, M. pinipedii, Beijing, Delhi/CAS, EAI, 4)	isoniazid (INH)
2155168	0	C	SNP	G	103	104	205	90.79	228	Ser315Thr (agc/aCc)	Rv1908c	katG	catalase-peroxidase	isoniazid (INH)		isoniazid (INH)
2158109	0	T	SNP	C	126	105	230	100	231	Asp328Gly (gac/gGc)	Rv1912c	fadB5	oxidoreductase FadB
2158905	0	C	SNP	A	99	88	185	100	187	Gly63_ (gga/Tga)	Rv1912c	fadB5	oxidoreductase FadB
2160998	0	G	SNP	A	104	110	208	100	214	Gly179Asp (ggc/gAc)	Rv1915	aceAa	isocitrate lyase AceAa
2161343	1	G	Ins	T	112	108	220	96.07	220		Rv1915	aceAa	isocitrate lyase AceAa
2163790	0	A	SNP	C	51	39	88	100	90	Pro1174Pro (cct/ccG)	Rv1917c	PPE34	PPE family protein PPE34
2165286	0	A	SNP	C	92	100	189	100	192	Ser676Ala (tca/Gca)	Rv1917c	PPE34	PPE family protein PPE34
2165866	0	G	SNP	C	28	26	53	88.52	61	Pro482Pro (ccc/ccG)	Rv1917c	PPE34	PPE family protein PPE34
2165869	0	G	SNP	C	26	24	50	87.72	57	Gly481Gly (ggc/ggG)	Rv1917c	PPE34	PPE family protein PPE34
2165872	0	A	SNP	C	25	25	50	87.72	57	Val480Val (gtt/gtG)	Rv1917c	PPE34	PPE family protein PPE34
2165875	0	G	SNP	C	25	25	50	87.72	57	Leu479Leu (ctc/ctG)	Rv1917c	PPE34	PPE family protein PPE34
2165877	0	G	SNP	A	25	25	50	89.29	56	Leu479Phe (ctc/Ttc)	Rv1917c	PPE34	PPE family protein PPE34
2165878	0	T	SNP	C	25	25	50	89.29	56	Ala478Ala (gca/gcG)	Rv1917c	PPE34	PPE family protein PPE34
2165884	0	G	SNP	C	24	25	49	85.96	57	Thr476Thr (acc/acG)	Rv1917c	PPE34	PPE family protein PPE34
2165886	0	T	SNP	A	25	26	50	89.47	57	Thr476Ser (acc/Tcc)	Rv1917c	PPE34	PPE family protein PPE34
2165890	0	G	SNP	A	24	24	45	87.27	55	Asn474Asn (aac/aaT)	Rv1917c	PPE34	PPE family protein PPE34
2165891	0	T	SNP	C	24	24	48	87.27	55	Asn474Ser (aac/aGc)	Rv1917c	PPE34	PPE family protein PPE34
2165893	0	G	SNP	C	22	23	44	86.54	52	Ile473Met (atc/atG)	Rv1917c	PPE34	PPE family protein PPE34
2165895	0	T	SNP	C	23	25	48	87.27	55	Ile473Val (atc/Gtc)	Rv1917c	PPE34	PPE family protein PPE34
2165896	0	G	SNP	A	24	25	48	85.96	57	Gly472Gly (ggc/ggT)	Rv1917c	PPE34	PPE family protein PPE34
2165901	0	G	SNP	A	31	26	57	89.06	64	Leu471Leu (ctg/Ttg)	Rv1917c	PPE34	PPE family protein PPE34
2165902	0	C	SNP	A	38	26	61	91.43	70	Gly470Gly (ggg/ggT)	Rv1917c	PPE34	PPE family protein PPE34
2167310	0	A	SNP	G	94	96	187	96.94	196	Met1Thr (atg/aCg)	Rv1917c	PPE34	PPE family protein PPE34
2167926	0	A	SNP	G	109	97	203	100	206	Leu896Ser (ttg/tCg)	Rv1918c	PPE35	PPE family protein PPE35
2172526	0	A	SNP	C	104	129	229	100	233	_424Gly (tga/Gga)	Rv1921c	lppF	lipoprotein LppF
2173860	0	A	SNP	C	107	105	209	99.53	213
2180911	0	G	SNP	T	93	101	188	96.52	201	Pro103Thr (ccg/Acg)	Rv1928c	-	short-chain type dehydrogenase/reductase
2186127	0	G	SNP	A	122	126	246	96.5	257	Ala21Val (gcc/gTc)	Rv1934c	fadE17	acyl-CoA dehydrogenase FadE17
2186236	0	C	SNP	T	97	126	222	99.55	224	Pro308Pro (ccg/ccA)	Rv1935c	echA13	enoyl-CoA hydratase EchA13
2187587	0	G	SNP	C	98	111	208	99.52	210	Gln68His (cag/caC)	Rv1936	-	monooxygenase
2199052	0	C	SNP	G	120	100	218	100	220	Gly5Arg (ggt/Cgt)	Rv1948c	-	hypothetical protein
2207591	1	T	Ins	C	99	93	192	98.97	193
2209465	0	G	SNP	A	94	107	198	100	201	Ala47Thr (gcg/Acg)	Rv1966	mce3A	Mce family protein Mce3A
2211826	0	A	SNP	G	111	108	217	100	219	Lys67Lys (aaa/aaG)	Rv1968	mce3C	Mce family protein Mce3C
2216345	0	C	SNP	A	106	95	199	100	201	Pro363Pro (ccc/ccA)	Rv1971	mce3F	Mce family protein Mce3F
2216443	0	C	SNP	A	104	101	199	99.51	206	Ala396Glu (gcg/gAg)	Rv1971	mce3F	Mce family protein Mce3F
2220512	0	T	SNP	G	111	118	228	100	229	Ser253Ser (tct/tcG)	Rv1977	-	hypothetical protein
2220941	0	G	Del	GAP	67	98	161	88.24	187		Rv1978	-	hypothetical protein
2220942	0	C	Del	GAP	67	98	161	88.71	186		Rv1978	-	hypothetical protein
2220943	0	C	Del	GAP	67	98	161	88.71	186		Rv1978	-	hypothetical protein
2220944	0	A	Del	GAP	67	98	161	89.19	185		Rv1978	-	hypothetical protein
2220945	0	C	Del	GAP	67	98	161	90.16	183		Rv1978	-	hypothetical protein
2220946	0	G	Del	GAP	67	98	161	92.18	179		Rv1978	-	hypothetical protein
2220947	0	A	Del	GAP	67	98	161	100	165		Rv1978	-	hypothetical protein
2220948	0	T	Del	GAP	67	98	161	100	165		Rv1978	-	hypothetical protein
2221584	0	G	SNP	C	102	102	202	100	204	Ser226Thr (agt/aCt)	Rv1978	-	hypothetical protein
2223293	0	T	SNP	C	133	140	271	100	273
2228967	0	A	SNP	G	129	103	229	100	232
2229801	0	C	SNP	G	127	117	239	98.79	247	Pro34Pro (ccg/ccC)	Rv1985c	-	HTH-type transcriptional regulator
2230194	0	A	SNP	G	105	109	214	96.4	222	Ile62Val (atc/Gtc)	Rv1986	-	amino acid transporter
2233445	0	C	SNP	T	86	89	172	93.58	187	Glu65Lys (gaa/Aaa)	Rv1990c	-	transcriptional regulator
2235170	0	A	Del	GAP	23	10	33	100	33		Rv1992c	ctpG	cation transporter ATPase G
2235171	0	C	Del	GAP	23	10	33	100	33		Rv1992c	ctpG	cation transporter ATPase G
2235172	0	A	Del	GAP	23	10	33	100	33		Rv1992c	ctpG	cation transporter ATPase G
2235173	0	A	Del	GAP	23	10	33	100	33		Rv1992c	ctpG	cation transporter ATPase G
2235174	0	T	Del	GAP	23	10	33	100	33		Rv1992c	ctpG	cation transporter ATPase G
2235175	0	C	Del	GAP	23	10	33	100	33		Rv1992c	ctpG	cation transporter ATPase G
2235176	0	C	Del	GAP	23	10	33	100	33		Rv1992c	ctpG	cation transporter ATPase G
2235177	0	G	Del	GAP	23	10	33	100	33		Rv1992c	ctpG	cation transporter ATPase G
2235178	0	A	Del	GAP	23	10	33	100	33		Rv1992c	ctpG	cation transporter ATPase G
2235179	0	C	Del	GAP	23	10	33	100	33		Rv1992c	ctpG	cation transporter ATPase G
2235180	0	G	Del	GAP	23	10	33	100	33		Rv1992c	ctpG	cation transporter ATPase G
2235181	0	T	Del	GAP	23	10	33	100	33		Rv1992c	ctpG	cation transporter ATPase G
2235182	0	T	Del	GAP	23	10	33	100	33		Rv1992c	ctpG	cation transporter ATPase G
2235183	0	T	Del	GAP	23	10	33	100	33		Rv1992c	ctpG	cation transporter ATPase G
2235184	0	T	Del	GAP	23	10	33	100	33		Rv1992c	ctpG	cation transporter ATPase G
2235185	0	G	Del	GAP	23	10	33	100	33		Rv1992c	ctpG	cation transporter ATPase G
2235186	0	C	Del	GAP	23	10	33	100	33		Rv1992c	ctpG	cation transporter ATPase G
2235187	0	A	Del	GAP	23	10	33	100	33		Rv1992c	ctpG	cation transporter ATPase G
2235188	0	C	Del	GAP	23	10	33	100	33		Rv1992c	ctpG	cation transporter ATPase G
2235189	0	C	Del	GAP	23	10	33	100	33		Rv1992c	ctpG	cation transporter ATPase G
2235190	0	A	Del	GAP	23	10	33	100	33		Rv1992c	ctpG	cation transporter ATPase G
2235191	0	T	Del	GAP	23	10	33	100	33		Rv1992c	ctpG	cation transporter ATPase G
2235192	0	G	Del	GAP	23	10	33	100	33		Rv1992c	ctpG	cation transporter ATPase G
2235193	0	A	Del	GAP	23	10	33	100	33		Rv1992c	ctpG	cation transporter ATPase G
2235194	0	T	Del	GAP	23	10	33	100	33		Rv1992c	ctpG	cation transporter ATPase G
2235195	0	C	Del	GAP	23	10	33	100	33		Rv1992c	ctpG	cation transporter ATPase G
2235196	0	T	Del	GAP	23	10	33	100	33		Rv1992c	ctpG	cation transporter ATPase G
2235197	0	G	Del	GAP	23	10	33	100	33		Rv1992c	ctpG	cation transporter ATPase G
2235198	0	C	Del	GAP	23	10	33	100	33		Rv1992c	ctpG	cation transporter ATPase G
2235199	0	C	Del	GAP	23	10	33	100	33		Rv1992c	ctpG	cation transporter ATPase G
2235200	0	G	Del	GAP	23	10	33	100	33		Rv1992c	ctpG	cation transporter ATPase G
2235201	0	C	Del	GAP	23	10	33	100	33		Rv1992c	ctpG	cation transporter ATPase G
2235202	0	G	Del	GAP	23	10	33	100	33		Rv1992c	ctpG	cation transporter ATPase G
2235203	0	A	Del	GAP	23	10	33	100	33		Rv1992c	ctpG	cation transporter ATPase G
2235204	0	G	Del	GAP	23	10	33	100	33		Rv1992c	ctpG	cation transporter ATPase G
2235205	0	C	Del	GAP	23	10	33	100	33		Rv1992c	ctpG	cation transporter ATPase G
2235206	0	G	Del	GAP	23	10	33	100	33		Rv1992c	ctpG	cation transporter ATPase G
2235207	0	C	Del	GAP	23	10	33	100	33		Rv1992c	ctpG	cation transporter ATPase G
2235208	0	C	Del	GAP	23	10	33	100	33		Rv1992c	ctpG	cation transporter ATPase G
2235209	0	G	Del	GAP	23	10	33	100	33		Rv1992c	ctpG	cation transporter ATPase G
2235210	0	G	Del	GAP	23	10	33	100	33		Rv1992c	ctpG	cation transporter ATPase G
2235211	0	G	Del	GAP	23	10	33	100	33		Rv1992c	ctpG	cation transporter ATPase G
2235212	0	C	Del	GAP	23	10	33	100	33		Rv1992c	ctpG	cation transporter ATPase G
2235213	0	A	Del	GAP	23	10	33	100	33		Rv1992c	ctpG	cation transporter ATPase G
2235214	0	T	Del	GAP	23	10	33	100	33		Rv1992c	ctpG	cation transporter ATPase G
2235215	0	G	Del	GAP	23	10	33	100	33		Rv1992c	ctpG	cation transporter ATPase G
2235216	0	G	Del	GAP	23	10	33	100	33		Rv1992c	ctpG	cation transporter ATPase G
2235217	0	T	Del	GAP	23	10	33	100	33		Rv1992c	ctpG	cation transporter ATPase G
2235218	0	C	Del	GAP	23	10	33	100	33		Rv1992c	ctpG	cation transporter ATPase G
2235219	0	T	Del	GAP	23	10	33	100	33		Rv1992c	ctpG	cation transporter ATPase G
2235220	0	A	Del	GAP	23	10	33	100	33		Rv1992c	ctpG	cation transporter ATPase G
2235221	0	G	Del	GAP	23	10	33	100	33		Rv1992c	ctpG	cation transporter ATPase G
2235222	0	G	Del	GAP	23	10	33	100	33		Rv1992c	ctpG	cation transporter ATPase G
2235223	0	G	Del	GAP	23	10	33	100	33		Rv1992c	ctpG	cation transporter ATPase G
2235224	0	C	Del	GAP	23	10	33	100	33		Rv1992c	ctpG	cation transporter ATPase G
2235225	0	T	Del	GAP	23	10	33	100	33		Rv1992c	ctpG	cation transporter ATPase G
2235226	0	T	Del	GAP	23	10	33	100	33		Rv1992c	ctpG	cation transporter ATPase G
2235227	0	G	Del	GAP	23	10	33	100	33		Rv1992c	ctpG	cation transporter ATPase G
2235228	0	G	Del	GAP	23	10	33	100	33		Rv1992c	ctpG	cation transporter ATPase G
2235229	0	G	Del	GAP	23	10	33	100	33		Rv1992c	ctpG	cation transporter ATPase G
2235230	0	G	Del	GAP	23	10	33	100	33		Rv1992c	ctpG	cation transporter ATPase G
2235231	0	C	Del	GAP	23	10	33	100	33		Rv1992c	ctpG	cation transporter ATPase G
2235232	0	A	Del	GAP	23	10	33	100	33		Rv1992c	ctpG	cation transporter ATPase G
2244421	0	G	SNP	T	118	96	213	100	214	Leu240Met (ctg/Atg)	Rv1999c	-	transporter
2245916	0	T	SNP	G	105	110	212	99.54	216	Ala236Ala (gct/gcG)	Rv2000	-	hypothetical protein
2247677	0	A	SNP	C	97	126	218	100	223	Ile6Ile (ata/atC)	Rv2002	fabG3	20-beta-hydroxysteroid dehydrogenase
2251104	0	G	SNP	A	107	110	212	98.64	220	Val260Val (gtc/gtT)	Rv2005c	-	universal stress protein
2251999	0	A	SNP	G	98	88	184	100	186
2254481	0	G	SNP	A	98	105	200	98.07	207	Arg827Gln (cgg/cAg)	Rv2006	otsB1	trehalose-6-phosphate phosphatase OtsB
2260100	0	C	SNP	T	119	92	210	100	211
2260525	0	C	SNP	T	128	115	236	100	243
2262620	0	T	SNP	A	49	53	101	100	102	Glu151Asp (gaa/gaT)	Rv2015c	-	hypothetical protein
2262679	0	G	SNP	A	50	51	100	99.02	102	Leu132Leu (ctg/Ttg)	Rv2015c	-	hypothetical protein
2262698	0	G	SNP	C	45	49	94	96.91	97	Gly125Gly (ggc/ggG)	Rv2015c	-	hypothetical protein
2262857	0	T	SNP	C	58	51	107	97.32	112	Ser72Ser (tca/tcG)	Rv2015c	-	hypothetical protein
2264782	0	C	SNP	A	125	97	216	100	222	Ala262Glu (gcg/gAg)	Rv2017	-	transcriptional regulator
2265059	0	T	SNP	G	119	139	258	100	258
2269780	0	T	SNP	C	114	121	230	100	235	Asp154Gly (gac/gGc)	Rv2024c	-	hypothetical protein
2270102	0	A	SNP	G	110	104	210	100	214	Trp47Arg (tgg/Cgg)	Rv2024c	-	hypothetical protein
2272767	0	G	SNP	T	99	94	193	91.9	210
2275764	0	G	SNP	A	95	103	197	99.5	199	Leu221Phe (ctc/Ttc)	Rv2029c	pfkB	6-phosphofructokinase PfkB
2282787	0	C	SNP	T	96	95	190	100	191	Cys312Tyr (tgt/tAt)	Rv2037c	-	transmembrane protein
2284456	0	T	SNP	G	123	108	229	100	231	Glu114Ala (gag/gCg)	Rv2038c	-	sugar ABC transporter ATP-binding protein
2285251	0	C	SNP	A	100	95	192	100	195	Val131Phe (gtc/Ttc)	Rv2039c	-	sugar ABC transporter permease
2285558	0	G	SNP	A	103	105	205	100	208	Cys28Cys (tgc/tgT)	Rv2039c	-	sugar ABC transporter permease
2287121	0	A	SNP	G	105	114	219	100	219	Asp242Asp (gat/gaC)	Rv2041c	-	sugar ABC transporter substrate-binding lipoprotein
2288757	0	C	SNP	A	84	88	170	90.53	190	Gly162Val (ggt/gTt)	Rv2043c	pncA	pyrazinamidase/nicotinamidase PncA			pyrazinamide (PZA)
2289047	0	G	SNP	A	90	89	178	96.24	186	Ser65Ser (tcc/tcT)	Rv2043c	pncA	pyrazinamidase/nicotinamidase PncA		phylo (Delhi/CAS)	pyrazinamide (PZA)
2289366	0	G	Del	GAP	137	109	242	98.8	249		Rv2044c	-	hypothetical protein
2296042	0	G	SNP	C	104	117	220	96.93	228	Pro3649Ala (ccg/Gcg)	Rv2048c	pks12	polyketide synthase
2296876	0	C	SNP	G	106	92	197	99	200	Gly3371Arg (ggt/Cgt)	Rv2048c	pks12	polyketide synthase
2300546	0	A	SNP	T	119	110	226	99.13	231	His2147Gln (cat/caA)	Rv2048c	pks12	polyketide synthase
2300552	0	T	SNP	G	116	107	219	100	223	Pro2145Pro (cca/ccC)	Rv2048c	pks12	polyketide synthase
2300555	0	A	SNP	G	118	107	220	99.12	227	Asp2144Asp (gat/gaC)	Rv2048c	pks12	polyketide synthase
2301782	0	T	SNP	C	31	12	42	89.58	48	Val1735Val (gta/gtG)	Rv2048c	pks12	polyketide synthase
2302033	0	G	SNP	A	85	57	140	88.75	160	Arg1652Cys (cgc/Tgc)	Rv2048c	pks12	polyketide synthase
2303107	0	A	SNP	C	105	99	201	89.08	229	Ser1294Ala (tcg/Gcg)	Rv2048c	pks12	polyketide synthase
2306472	0	T	SNP	C	112	133	241	94.59	259	Tyr172Cys (tac/tGc)	Rv2048c	pks12	polyketide synthase
2307587	0	G	Del	GAP	99	88	183	93.03	201
2307588	0	T	Del	GAP	99	88	183	93.03	201
2307589	0	C	Del	GAP	99	88	183	93.97	199
2307590	0	G	Del	GAP	99	88	183	100	187
2309203	0	G	SNP	A	108	96	197	100	204	Ala518Val (gca/gTa)	Rv2051c	ppm1	polyprenol-monophosphomannose synthase
2311099	0	C	SNP	G	115	117	226	100	232	Pro473Pro (ccg/ccC)	Rv2052c	-	hypothetical protein
2311418	0	G	SNP	A	106	112	212	96.04	227	Ala367Val (gct/gTt)	Rv2052c	-	hypothetical protein
2323526	0	A	SNP	G	142	114	256	94.12	272	Met118Val (atg/Gtg)	Rv2066	cobIJ	bifunctional S-adenosyl-L-methionine-precorrin-2 methyl transferase/precorrin-3 methylase
2325320	0	T	SNP	C	124	97	218	99.55	222	Asp184Gly (gat/gGt)	Rv2067c	-	hypothetical protein
2328543	0	T	SNP	C	106	119	223	99.56	226	Ile145Met (ata/atG)	Rv2071c	cobM	precorrin-4 C(11)-methyltransferase
2329533	0	A	SNP	G	119	113	231	100	232	Leu205Pro (ctc/cCc)	Rv2072c	cobL	precorrin-6Y C(5,15)-methyltransferase
2331620	0	A	SNP	C	97	91	187	99.47	189	Gly420Gly (ggt/ggG)	Rv2075c	-	hypothetical protein
2331789	0	G	SNP	T	122	108	228	100	230	Pro364Gln (ccg/cAg)	Rv2075c	-	hypothetical protein
2333215	0	C	SNP	T	113	106	215	99.55	220	Cys25Tyr (tgc/tAc)	Rv2076c	-	hypothetical protein
2334007	0	A	SNP	G	112	115	225	100	227	Ala96Ala (gct/gcC)	Rv2077c	-	transmembrane protein
2335075	0	A	SNP	G	110	103	212	100	213	Glu6Gly (gaa/gGa)	Rv2078	-	hypothetical protein
2335080	0	T	SNP	C	110	107	215	100	217	Leu8Leu (ttg/Ctg)	Rv2078	-	hypothetical protein
2335494	0	A	SNP	G	105	98	199	99.51	204	Tyr47Cys (tac/tGc)	Rv2079	-	hypothetical protein
2338195	0	C	Del	GAP	122	122	237	87.46	279		Rv2081c	-	transmembrane protein
2338990	0	G	SNP	C	200	213	402	100	413	Ala94Ala (gcg/gcC)	Rv2082	-	hypothetical protein
2338994	0	G	SNP	A	203	212	403	100	415	Ala96Thr (gcg/Acg)	Rv2082	-	hypothetical protein
2340621	0	C	SNP	G	191	215	396	100	406	Pro638Arg (ccc/cGc)	Rv2082	-	hypothetical protein
2341636	0	C	SNP	G	123	105	228	100	228	Leu256Val (ctg/Gtg)	Rv2083	-	hypothetical protein
2342649	1	A	Ins	G	78	67	145	76.72	145		Rv2084	-	hypothetical protein
2342649	2	A	Ins	G	78	67	145	76.72	145		Rv2084	-	hypothetical protein
2342649	3	A	Ins	C	78	67	145	76.72	145		Rv2084	-	hypothetical protein
2342649	4	A	Ins	G	77	67	144	76.19	145		Rv2084	-	hypothetical protein
2342649	5	A	Ins	T	77	67	144	76.19	144		Rv2084	-	hypothetical protein
2342649	6	A	Ins	A	77	67	144	76.19	144		Rv2084	-	hypothetical protein
2342649	7	A	Ins	C	77	67	144	76.19	144		Rv2084	-	hypothetical protein
2342649	8	A	Ins	A	77	67	144	76.19	144		Rv2084	-	hypothetical protein
2342649	9	A	Ins	C	77	67	144	76.19	144		Rv2084	-	hypothetical protein
2342649	10	A	Ins	A	77	67	144	76.19	144		Rv2084	-	hypothetical protein
2342649	11	A	Ins	C	76	67	143	75.66	144		Rv2084	-	hypothetical protein
2344246	0	G	SNP	C	116	115	229	100	231
2345037	0	C	SNP	A	104	120	221	100	224	Leu209Leu (ctc/ctA)	Rv2088	pknJ	transmembrane serine/threonine-protein kinase PknJ
2345085	0	A	SNP	C	98	118	208	98.63	219	Ala225Ala (gca/gcC)	Rv2088	pknJ	transmembrane serine/threonine-protein kinase PknJ
2346929	0	C	SNP	T	102	93	191	99.49	196	Leu132Leu (ctg/ctA)	Rv2089c	pepE	dipeptidase PepE
2348446	0	C	SNP	G	114	121	234	100	235	Phe358Leu (ttc/ttG)	Rv2090	-	5'-3' exonuclease
2348708	0	G	SNP	A	95	113	208	100	208	Val195Val (gtc/gtT)	Rv2091c	-	membrane protein
2353385	0	G	SNP	C	106	96	200	99.51	203	Gln311Glu (cag/Gag)	Rv2095c	pafC	proteasome accessory factor C
2357269	0	G	Del	GAP	109	97	202	82.73	249
2357270	0	C	Del	GAP	109	97	202	84.43	244
2357271	0	C	Del	GAP	108	95	200	82.86	245
2357536	0	C	SNP	T	101	110	203	95.91	220
2358029	1	T	Ins	G	108	108	216	96	216
2361604	0	C	SNP	G	112	107	216	100	219	Val455Val (gtc/gtG)	Rv2101	helZ	helicase HelZ
2362041	0	C	SNP	A	126	99	220	100	225	Pro601Gln (ccg/cAg)	Rv2101	helZ	helicase HelZ
2367061	0	A	Del	GAP	98	85	184	98.92	185
2368565	0	A	Del	GAP	96	94	187	98.45	193
2369186	0	G	SNP	C	137	127	263	99.62	265	Arg182Gly (cgt/Ggt)	Rv2109c	prcA	proteasome subunit alpha
2369326	0	C	SNP	G	103	122	222	99.56	226	Arg135Pro (cgc/cCc)	Rv2109c	prcA	proteasome subunit alpha
2381100	0	G	SNP	A	84	90	171	98.31	177	Pro10Pro (ccg/ccA)	Rv2123	PPE37	PPE family protein PPE37
2382287	0	C	Del	GAP	110	101	210	93.36	226		Rv2123	PPE37	PPE family protein PPE37
2382289	0	G	SNP	T	111	100	210	99.06	213	Asp407Tyr (gac/Tac)	Rv2123	PPE37	PPE family protein PPE37
2386389	0	G	SNP	A	91	135	222	100	226	Gly33Ser (ggc/Agc)	Rv2125	-	hypothetical protein
2387733	0	T	SNP	C	124	53	175	100	177	Glu80Glu (gaa/gaG)	Rv2126c	PE_PGRS37	PE-PGRS family protein PE_PGRS37
2388641	0	G	SNP	A	128	129	253	99.61	258	Gly9Asp (ggc/gAc)	Rv2127	ansP1	L-asparagine permease
2392400	0	C	SNP	G	104	98	202	93.95	215	Arg20Arg (cgg/cgC)	Rv2130c	mshC	cysteine:1D-myo-inosityl 2-amino-2-deoxy--D-glucopyranoside ligase
2402765	0	G	SNP	A	89	89	178	98.89	180
2403557	0	T	SNP	C	104	99	201	93.55	217	Leu194Pro (ctc/cCc)	Rv2143	-	hypothetical protein
2413246	0	C	SNP	A	142	108	249	100	250	Val36Leu (gtg/Ttg)	Rv2153c	murG	UDP-N-acetylglucosamine--N-acetylmuramyl- (pentapeptide) pyrophosphoryl-undecaprenol-N-acetylglucosamine transferase
2414875	0	G	SNP	A	94	115	205	93.72	223	Ser16Ser (tcc/tcT)	Rv2154c	ftsW	lipid II flippase FtsW
2415656	0	G	SNP	C	127	110	236	100	237	Arg247Gly (cgg/Ggg)	Rv2155c	murD	UDP-N-acetylmuramoylalanine--D-glutamate ligase
2421816	0	A	SNP	G	115	123	236	100	238
2421975	1	G	Ins	G	131	105	236	95.16	237
2421975	2	G	Ins	G	128	106	234	94.35	234
2421975	3	G	Ins	A	126	106	232	93.55	234
2421975	4	G	Ins	A	127	106	233	93.95	234
2423819	0	C	SNP	G	125	107	220	100	232	Gly340Gly (ggg/ggC)	Rv2162c	PE_PGRS38	PE-PGRS family protein PE_PGRS38
2423822	0	A	SNP	G	125	100	220	100	225	Gly339Gly (ggt/ggC)	Rv2162c	PE_PGRS38	PE-PGRS family protein PE_PGRS38
2424114	0	C	SNP	A	29	96	117	99.21	126	Arg242Leu (cgc/cTc)	Rv2162c	PE_PGRS38	PE-PGRS family protein PE_PGRS38
2424151	0	C	SNP	A	28	71	90	98.02	101	Ala230Ser (gca/Tca)	Rv2162c	PE_PGRS38	PE-PGRS family protein PE_PGRS38
2424925	0	A	SNP	G	106	115	221	100	221
2425471	0	T	SNP	C	103	112	213	100	215	Arg539Arg (cga/cgG)	Rv2163c	pbpB	penicillin-binding membrane protein PbpB
2434749	0	C	SNP	T	98	90	184	96.91	194
2440926	0	G	SNP	T	112	96	205	100	208	Asp265Glu (gac/gaA)	Rv2178c	aroG	phospho-2-dehydro-3-deoxyheptonate aldolase AroG
2440935	0	G	SNP	C	106	97	199	98.07	207	Ser262Ser (tcc/tcG)	Rv2178c	aroG	phospho-2-dehydro-3-deoxyheptonate aldolase AroG
2446788	0	G	SNP	A	97	91	187	93.07	202	Leu53Leu (ctc/ctT)	Rv2184c	-	hypothetical protein
2448458	0	C	SNP	T	103	94	193	100	197	Thr100Ile (acc/aTc)	Rv2187	fadD15	long-chain-fatty-acid--CoA ligase FadD15
2449826	0	C	SNP	G	90	117	202	98.57	210	Ser556Trp (tcg/tGg)	Rv2187	fadD15	long-chain-fatty-acid--CoA ligase FadD15
2450655	0	A	SNP	G	117	93	208	90.13	233	Leu166Leu (ttg/Ctg)	Rv2188c	pimB	alpha-(1-6)-phosphatidylinositol monomannoside mannosyltransferase
2452452	0	G	SNP	A	130	128	255	100	258	Thr274Met (acg/aTg)	Rv2190c	-	endopeptidase
2462871	0	G	SNP	A	117	84	197	100	201	Ala59Ala (gcc/gcT)	Rv2198c	mmpS3	membrane protein MmpS3
2465987	0	G	SNP	T	97	99	192	93.33	210	Ala331Ser (gcc/Tcc)	Rv2201	asnB	asparagine synthetase
2467950	0	C	SNP	G	89	105	194	91.08	213	Leu26Leu (ctg/ctC)	Rv2202c	adoK	adenosine kinase
2470591	0	A	SNP	C	116	117	232	100	233
2472029	0	T	SNP	G	127	106	229	100	233	Trp207Gly (tgg/Ggg)	Rv2207	cobT	nicotinate-nucleotide-dimethylbenzimidazolphosphoribosyltransferase
2477174	0	T	SNP	C	104	106	206	96.77	217	Gln3Arg (cag/cGg)	Rv2211c	gcvT	aminomethyltransferase
2477984	0	G	SNP	A	104	95	195	95.22	209	Ser265Ser (tcg/tcA)	Rv2212	-	adenylyl cyclase
2478619	0	G	SNP	A	85	119	201	100	204	Leu94Leu (ctg/ctA)	Rv2213	pepB	cytosol aminopeptidase
2478977	0	G	SNP	A	114	93	207	91.19	227	Ala214Thr (gca/Aca)	Rv2213	pepB	cytosol aminopeptidase
2480809	0	G	SNP	C	113	129	242	97.19	249	Ala298Gly (gcc/gGc)	Rv2214c	ephD	oxidoreductase EphD
2488343	0	G	SNP	A	91	96	186	95.9	195	Gln243Gln (cag/caA)	Rv2220	glnA1	glutamine synthetase
2494430	0	C	SNP	G	122	111	231	99.15	235	Gly324Arg (ggc/Cgc)	Rv2223c	-	carboxylesterase B
2499726	0	G	SNP	A	121	102	218	100	223	Asp299Asn (gat/Aat)	Rv2226	-	hypothetical protein
2504177	0	C	SNP	T	108	114	221	99.11	224	Glu144Glu (gag/gaA)	Rv2230c	-	GTP cyclohydrolase
2504657	0	G	SNP	A	105	95	196	90.91	220	Pro348Leu (ccc/cTc)	Rv2231c	cobC	aminotransferase
2509140	0	G	SNP	C	124	119	239	100	243	Ser79Cys (tcc/tGc)	Rv2236c	cobD	cobalamin biosynthesis transmembrane protein CobD
2509722	0	A	SNP	G	117	109	222	99.56	227	Pro78Pro (cca/ccG)	Rv2237	-	hypothetical protein
2516271	0	T	SNP	C	100	113	211	100	213	Met323Thr (atg/aCg)	Rv2242	-	hypothetical protein
2516567	0	G	SNP	C	86	102	186	100	188
2521342	0	T	SNP	C	123	110	228	100	233	Asp200Asp (gat/gaC)	Rv2247	accD6	acetyl-/propionyl-CoA carboxylase subunit beta
2523205	1	G	Ins	C	65	101	166	91.21	166
2523205	2	G	Ins	G	65	99	164	90.11	166
2523205	3	G	Ins	C	65	101	166	91.21	166
2525723	0	G	Del	GAP	105	117	218	96.52	230		Rv2251	-	flavoprotein
2526974	0	T	SNP	C	101	91	188	100	192	Pro470Pro (cct/ccC)	Rv2251	-	flavoprotein
2529680	0	A	SNP	G	129	126	251	99.61	256	Thr65Thr (act/acC)	Rv2256c	-	hypothetical protein
2531742	0	A	SNP	G	85	123	207	100	208	Ala52Ala (gct/gcC)	Rv2258c	-	transcriptional regulator
2533377	0	T	SNP	C	109	99	206	100	208	Asp16Asp (gat/gaC)	Rv2260	-	hypothetical protein
2534563	0	G	Del	GAP	108	106	211	96.4	222
2534564	0	A	Del	GAP	108	106	211	99.53	215
2536312	0	C	SNP	T	107	93	198	99.5	201	Arg224Arg (cgc/cgT)	Rv2263	-	oxidoreductase
2536625	1	C	Ins	G	100	94	194	91.94	194		Rv2264c	-	hypothetical protein
2540554	0	T	SNP	C	104	99	203	94.86	214	Ser151Pro (tcg/Ccg)	Rv2266	cyp124	cytochrome P450 Cyp124
2541477	0	C	SNP	G	112	104	213	97.74	221
2542543	0	G	SNP	A	77	100	176	96.72	183	Arg90Cys (cgt/Tgt)	Rv2267c	-	hypothetical protein
2544041	0	C	SNP	G	105	98	199	94.42	215	Arg79Thr (agg/aCg)	Rv2268c	cyp128	cytochrome P450 Cyp128
2562644	0	G	SNP	T	117	129	244	99.6	247	Ala16Ser (gcg/Tcg)	Rv2290	lppO	lipoprotein LppO
2564368	1	G	Ins	C	116	92	208	98.58	208		Rv2293c	-	hypothetical protein
2566766	1	C	Ins	G	84	111	195	96.06	195
2566768	0	A	SNP	C	85	114	196	99.5	200
2571233	0	T	SNP	C	104	96	197	91.74	218	Glu257Gly (gag/gGg)	Rv2299c	htpG	chaperone protein HtpG
2573756	0	C	SNP	A	92	92	184	97.87	188
2578626	0	A	SNP	G	101	105	204	99.52	207	Met24Thr (atg/aCg)	Rv2307c	-	hypothetical protein
2586127	0	A	SNP	G	102	93	194	100	195	Gly388Gly (ggt/ggC)	Rv2314c	-	hypothetical protein
2589216	0	G	SNP	C	117	110	225	99.56	228	Val127Leu (gtg/Ctg)	Rv2316	uspA	sugar ABC transporter permease UspA
2591172	0	G	SNP	A	117	99	214	100	216	Ala219Thr (gcc/Acc)	Rv2318	uspC	sugar ABC transporter substrate-binding lipoprotein UspC
2598400	0	A	SNP	G	109	104	211	100	213	Asn516Asn (aat/aaC)	Rv2326c	-	ABC transporter ATP-binding protein
2600260	0	A	SNP	G	113	83	194	99.49	197	Arg91Arg (cga/cgG)	Rv2327	-	hypothetical protein
2601576	0	T	SNP	G	118	114	229	99.57	233	Ser282Arg (agt/agG)	Rv2328	PE23	PE family protein PE23
2604157	0	C	Del	GAP	90	87	174	75.97	233		Rv2330c	lppP	lipoprotein LppP
2604158	0	A	Del	GAP	90	87	174	77.63	228		Rv2330c	lppP	lipoprotein LppP
2604159	0	G	Del	GAP	90	87	174	75.97	233		Rv2330c	lppP	lipoprotein LppP
2604160	0	T	Del	GAP	90	87	174	77.29	229		Rv2330c	lppP	lipoprotein LppP
2604161	0	G	Del	GAP	90	87	174	77.63	228		Rv2330c	lppP	lipoprotein LppP
2604162	0	C	Del	GAP	90	87	174	80.82	219		Rv2330c	lppP	lipoprotein LppP
2604163	0	C	Del	GAP	90	87	174	80.45	220		Rv2330c	lppP	lipoprotein LppP
2604164	0	A	Del	GAP	90	87	174	81.57	217		Rv2330c	lppP	lipoprotein LppP
2604165	0	A	Del	GAP	90	87	174	82.33	215		Rv2330c	lppP	lipoprotein LppP
2608117	0	C	SNP	A	92	106	196	100	198	Asp69Tyr (gac/Tac)	Rv2333c	stp	multidrug resistance protein
2612632	0	C	SNP	A	114	113	224	100	227	Gly119Val (ggc/gTc)	Rv2337c	-	hypothetical protein
2615413	0	A	SNP	G	109	111	218	100	220	Thr241Ala (acc/Gcc)	Rv2339	mmpL9	transmembrane transport protein MmpL9
2619271	0	T	SNP	C	75	101	174	100	176
2624986	0	T	SNP	G	103	106	208	95	220	Val389Gly (gtg/gGg)	Rv2345	-	transmembrane protein
2625924	0	T	SNP	C	112	90	199	98.54	205	Ala83Ala (gca/gcG)	Rv2346c	esxO	ESAT-6 like protein EsxO
2626095	0	C	SNP	G	111	121	230	89.58	259	Ala26Ala (gcg/gcC)	Rv2346c	esxO	ESAT-6 like protein EsxO
2626513	0	T	SNP	A	62	46	107	100	108	Thr3Ser (aca/Tca)	Rv2347c	esxP	ESAT-6 like protein EsxP
2626514	0	T	SNP	G	59	46	103	100	105	Ala2Ala (gca/gcC)	Rv2347c	esxP	ESAT-6 like protein EsxP
2626600	0	G	SNP	A	72	64	133	100	136
2627946	0	A	SNP	G	93	100	190	99.48	194	Arg251Arg (cgt/cgC)	Rv2349c	plcC	phospholipase C
2631009	1	G	Ins	G	85	84	169	81.64	169		Rv2351c	plcA	membrane-associated phospholipase A
2631009	2	G	Ins	T	85	84	169	81.64	169		Rv2351c	plcA	membrane-associated phospholipase A
2631009	3	G	Ins	G	85	84	169	81.64	169		Rv2351c	plcA	membrane-associated phospholipase A
2631009	4	G	Ins	C	85	84	169	81.64	169		Rv2351c	plcA	membrane-associated phospholipase A
2631009	5	G	Ins	C	85	84	169	81.64	169		Rv2351c	plcA	membrane-associated phospholipase A
2632341	1	C	Ins	A	100	93	193	93.69	193
2632362	0	T	SNP	C	101	99	200	99.01	202
2637541	0	C	SNP	T	118	104	222	99.55	223
2642383	0	C	SNP	T	95	99	189	100	194	Ala66Thr (gcc/Acc)	Rv2360c	-	hypothetical protein
2652254	0	G	SNP	C	96	104	199	95.24	210	Ala191Gly (gct/gGt)	Rv2372c	-	rRNA small subunit methyltransferase E
2656225	0	A	SNP	G	105	110	213	100	215	Val69Ala (gtc/gCc)	Rv2377c	-	hypothetical protein
2656635	0	G	SNP	A	116	93	207	99.05	211	Pro357Ser (ccg/Tcg)	Rv2378c	mbtG	L-lysine N6-monooxygenase
2660319	0	C	SNP	G	94	119	210	100	213	Glu589Asp (gag/gaC)	Rv2379c	mbtF	peptide synthetase
2661039	0	G	SNP	A	106	102	204	100	208	Ile349Ile (atc/atT)	Rv2379c	mbtF	peptide synthetase
2666542	0	G	SNP	A	95	130	222	93.75	240	Pro192Ser (cca/Tca)	Rv2380c	mbtE	peptide synthetase
2680658	0	T	SNP	G	104	108	207	100	212	Thr67Thr (act/acG)	Rv2386a	-	hypothetical protein
2688576	0	G	SNP	A	83	90	171	91.53	189	Leu189Leu (ctg/ctA)	Rv2394	ggtB	gamma-glutamyltranspeptidase precursor GgtB
2688700	0	C	SNP	T	90	104	193	100	194	Pro231Ser (ccg/Tcg)	Rv2394	ggtB	gamma-glutamyltranspeptidase precursor GgtB
2690160	0	A	SNP	G	107	117	224	99.56	225	Asn30Ser (aac/aGc)	Rv2395	-	integral membrane protein
2695378	0	C	SNP	G	107	114	220	99.55	222	Gly141Ala (ggc/gCc)	Rv2398c	cysW	sulfate ABC transporter permease CysW
2697489	0	C	SNP	T	99	108	201	99.52	208	Ala76Thr (gcg/Acg)	Rv2400c	subI	sulfate ABC transporter substrate-binding lipoprotein SubI
2700222	0	T	SNP	C	97	116	213	100	213	Leu565Pro (ctg/cCg)	Rv2402	-	trehalase
2704884	1	A	Ins	C	78	97	175	98.31	175		Rv2407	-	ribonuclease Z
2704884	2	A	Ins	A	78	97	175	98.31	175		Rv2407	-	ribonuclease Z
2704884	3	A	Ins	G	76	96	172	96.63	173		Rv2407	-	ribonuclease Z
2704884	4	A	Ins	C	76	96	172	96.63	172		Rv2407	-	ribonuclease Z
2704884	5	A	Ins	G	76	95	171	96.07	171		Rv2407	-	ribonuclease Z
2704884	6	A	Ins	A	74	94	168	94.38	169		Rv2407	-	ribonuclease Z
2704884	7	A	Ins	C	75	94	169	94.94	169		Rv2407	-	ribonuclease Z
2705910	1	C	Ins	G	101	102	203	92.69	203		Rv2408	PE24	PE family protein PE24
2712328	0	C	SNP	T	92	119	207	100	211	Pro183Pro (ccg/ccA)	Rv2414c	-	hypothetical protein
2713795	0	C	SNP	T	125	114	233	100	239
2715346	0	G	SNP	A	107	89	195	90.74	216					kanamycin (KAN)		kanamycin (KAN)
2718852	0	T	SNP	G	89	91	178	100	180
2720069	0	G	SNP	A	98	112	203	99.53	211	Gly158Glu (ggg/gAg)	Rv2423	-	hypothetical protein
2720444	0	C	SNP	T	97	102	197	100	199	Ser283Phe (tct/tTt)	Rv2423	-	hypothetical protein
2720895	0	G	SNP	A	4	59	63	96.92	65	His295Tyr (cac/Tac)	Rv2424c	-	transposase
2720952	0	T	SNP	C	8	39	47	95.92	49	Thr276Ala (acc/Gcc)	Rv2424c	-	transposase
2720954	0	G	SNP	A	10	37	47	95.92	49	Thr275Ile (acc/aTc)	Rv2424c	-	transposase
2721562	0	C	SNP	G	128	107	232	99.16	237	Ala72Ala (gcg/gcC)	Rv2424c	-	transposase
2723506	0	T	SNP	C	108	106	211	100	214	Leu226Leu (tta/ttG)	Rv2426c	-	hypothetical protein
2724187	0	C	Del	GAP	70	77	151	75.77	194
2724188	0	G	Del	GAP	70	77	151	76.17	193
2724189	0	G	Del	GAP	70	77	151	76.56	192
2724190	0	G	Del	GAP	70	77	151	76.17	193
2724191	0	T	Del	GAP	70	77	151	76.56	192
2724192	0	C	Del	GAP	70	77	151	78.19	188
2724193	0	T	Del	GAP	70	77	151	79.89	184
2724194	0	C	Del	GAP	70	77	151	79.46	185
2724195	0	C	Del	GAP	70	77	151	79.89	184
2724196	0	T	Del	GAP	70	77	151	80.77	182
2724197	0	C	Del	GAP	70	77	151	80.77	182
2724198	0	T	Del	GAP	70	77	151	82.58	178
2724199	0	A	Del	GAP	70	77	151	82.58	178
2724200	0	G	Del	GAP	69	77	151	82.95	176
2726105	0	G	SNP	A	97	129	222	99.56	227						phylo (Delhi/CAS, 3)	isoniazid (INH)
2729058	0	A	SNP	C	126	105	230	100	231	Leu26Arg (ctg/cGg)	Rv2433c	-	hypothetical protein
2729080	0	G	SNP	T	124	106	225	95.83	240	Leu19Met (ctg/Atg)	Rv2433c	-	hypothetical protein
2734074	0	T	SNP	C	108	115	221	98.67	226	Val282Ala (gtc/gCc)	Rv2436	rbsK	ribokinase RbsK
2737572	0	C	SNP	A	131	123	247	100	254	Ala226Ser (gcg/Tcg)	Rv2439c	proB	glutamate 5-kinase protein
2738221	0	G	SNP	A	118	117	235	100	235	Ile9Ile (atc/atT)	Rv2439c	proB	glutamate 5-kinase protein
2740693	0	T	SNP	C	87	82	169	100	169
2741490	0	T	SNP	G	89	99	184	94.47	199	Val261Gly (gtg/gGg)	Rv2443	dctA	C4-dicarboxylate-transport transmembrane protein DctA
2751804	0	C	SNP	T	109	94	202	100	203	Arg126Gln (cgg/cAg)	Rv2450c	rpfE	resuscitation-promoting factor RpfE
2752698	0	C	SNP	A	85	102	185	100	187
2753869	0	A	SNP	G	110	109	217	99.55	220	Val293Ala (gtg/gCg)	Rv2454c	-	2-oxoglutarate oxidoreductase subunit KorB
2760152	0	A	SNP	G	110	103	212	100	213	Tyr125Cys (tac/tGc)	Rv2458	mmuM	homocysteine S-methyltransferase MmuM
2771383	0	A	SNP	G	104	103	204	96.28	215	Ser800Gly (agc/Ggc)	Rv2467	pepN	aminopeptidase PepN
2779136	0	T	SNP	C	112	107	215	100	219	Ser1043Gly (agc/Ggc)	Rv2476c	gdh	NAD-dependent glutamate dehydrogenase
2782498	0	G	SNP	A	117	112	229	100	229	Asp515Asp (gac/gaT)	Rv2477c	-	macrolide ABC transporter ATP-binding protein
2786952	0	A	SNP	G	104	87	187	100	191	Cys778Arg (tgc/Cgc)	Rv2482c	plsB2	glycerol-3-phosphate acyltransferase
2791098	0	C	SNP	T	88	118	202	100	206	Gly466Asp (ggt/gAt)	Rv2484c	-	diacyglycerol O-acyltransferase
2795974	0	T	Del	GAP	41	41	83	83.67	98		Rv2487c	PE_PGRS42	PE-PGRS family protein PE_PGRS42
2795975	0	T	Del	GAP	42	41	84	88.3	94		Rv2487c	PE_PGRS42	PE-PGRS family protein PE_PGRS42
2795976	0	G	Del	GAP	42	41	84	88.3	94		Rv2487c	PE_PGRS42	PE-PGRS family protein PE_PGRS42
2795977	0	C	Del	GAP	42	41	84	87.37	95		Rv2487c	PE_PGRS42	PE-PGRS family protein PE_PGRS42
2795978	0	C	Del	GAP	42	41	84	87.37	95		Rv2487c	PE_PGRS42	PE-PGRS family protein PE_PGRS42
2795979	0	G	Del	GAP	42	41	84	87.37	95		Rv2487c	PE_PGRS42	PE-PGRS family protein PE_PGRS42
2795980	0	C	Del	GAP	42	41	84	89.25	93		Rv2487c	PE_PGRS42	PE-PGRS family protein PE_PGRS42
2795981	0	C	Del	GAP	42	41	84	88.3	94		Rv2487c	PE_PGRS42	PE-PGRS family protein PE_PGRS42
2795982	0	C	Del	GAP	42	41	84	94.32	88		Rv2487c	PE_PGRS42	PE-PGRS family protein PE_PGRS42
2795983	0	G	Del	GAP	42	41	84	93.26	89		Rv2487c	PE_PGRS42	PE-PGRS family protein PE_PGRS42
2795984	0	C	Del	GAP	42	41	84	93.26	89		Rv2487c	PE_PGRS42	PE-PGRS family protein PE_PGRS42
2795985	0	G	Del	GAP	42	41	84	95.4	87		Rv2487c	PE_PGRS42	PE-PGRS family protein PE_PGRS42
2795986	0	C	Del	GAP	42	41	84	94.32	88		Rv2487c	PE_PGRS42	PE-PGRS family protein PE_PGRS42
2795987	0	C	Del	GAP	42	41	84	95.4	87		Rv2487c	PE_PGRS42	PE-PGRS family protein PE_PGRS42
2795988	0	G	Del	GAP	42	41	84	95.4	87		Rv2487c	PE_PGRS42	PE-PGRS family protein PE_PGRS42
2795989	0	C	Del	GAP	42	41	84	95.4	87		Rv2487c	PE_PGRS42	PE-PGRS family protein PE_PGRS42
2795990	0	C	Del	GAP	42	41	84	95.4	87		Rv2487c	PE_PGRS42	PE-PGRS family protein PE_PGRS42
2795991	0	G	Del	GAP	42	41	84	95.4	87		Rv2487c	PE_PGRS42	PE-PGRS family protein PE_PGRS42
2795992	0	G	Del	GAP	42	41	84	95.4	87		Rv2487c	PE_PGRS42	PE-PGRS family protein PE_PGRS42
2795993	0	T	Del	GAP	42	40	84	95.35	86		Rv2487c	PE_PGRS42	PE-PGRS family protein PE_PGRS42
2798595	0	C	SNP	T	123	108	227	99.14	233	Ala762Ala (gcg/gcA)	Rv2488c	-	LuxR family transcriptional regulator
2803139	0	C	Del	GAP	111	120	228	80.77	286		Rv2490c	PE_PGRS43	PE-PGRS family protein PE_PGRS43
2803140	0	C	Del	GAP	111	120	228	80.77	286		Rv2490c	PE_PGRS43	PE-PGRS family protein PE_PGRS43
2803141	0	A	Del	GAP	111	120	228	82.21	281		Rv2490c	PE_PGRS43	PE-PGRS family protein PE_PGRS43
2803142	0	C	Del	GAP	111	120	228	84.93	272		Rv2490c	PE_PGRS43	PE-PGRS family protein PE_PGRS43
2803143	0	C	Del	GAP	111	120	228	84.31	274		Rv2490c	PE_PGRS43	PE-PGRS family protein PE_PGRS43
2803144	0	G	Del	GAP	111	120	228	85.56	270		Rv2490c	PE_PGRS43	PE-PGRS family protein PE_PGRS43
2803145	0	G	Del	GAP	112	121	228	86.62	269		Rv2490c	PE_PGRS43	PE-PGRS family protein PE_PGRS43
2803146	0	C	Del	GAP	112	121	228	86.62	269		Rv2490c	PE_PGRS43	PE-PGRS family protein PE_PGRS43
2803147	0	A	Del	GAP	112	121	228	87.92	265		Rv2490c	PE_PGRS43	PE-PGRS family protein PE_PGRS43
2805148	0	G	SNP	A	45	16	60	87.14	70	Ala363Ala (gcc/gcT)	Rv2490c	PE_PGRS43	PE-PGRS family protein PE_PGRS43
2807486	0	C	SNP	A	79	88	165	100	167	Ala70Asp (gcc/gAc)	Rv2492	-	hypothetical protein
2809621	0	T	SNP	C	127	145	267	99.63	273	Thr107Ala (acc/Gcc)	Rv2495c	bkdC	branched-chain keto acid dehydrogenase E2 component
2817747	0	G	SNP	A	112	109	220	99.55	222	Ala243Val (gct/gTt)	Rv2502c	accD1	acetyl-/propionyl-CoA carboxylase subunit beta
2818837	0	A	SNP	G	104	96	196	100	200	Gly97Gly (ggt/ggC)	Rv2503c	scoB	succinyl-CoA:3-ketoacid-CoA transferase subunit B
2821342	0	C	SNP	T	99	118	213	100	217	Ala85Ala (gcg/gcA)	Rv2505c	fadD35	fatty-acid--CoA ligase FadD35
2825466	0	G	SNP	A	101	114	214	99.08	217	Lys263Lys (aag/aaA)	Rv2509	-	short-chain type dehydrogenase/reductase
2827984	0	G	SNP	T	84	93	176	100	177
2828019	0	T	SNP	C	91	90	181	100	181
2830525	0	C	SNP	A	101	105	203	100	206	Thr122Lys (acg/aAg)	Rv2513	-	hypothetical protein
2836430	0	T	Del	GAP	83	98	167	86.6	209		Rv2519	PE26	PE family protein PE26
2836431	0	T	Del	GAP	83	98	167	90.05	201		Rv2519	PE26	PE family protein PE26
2836773	0	C	SNP	T	102	87	185	97.93	193	Ser330Leu (tcg/tTg)	Rv2519	PE26	PE family protein PE26
2840999	0	C	SNP	G	93	102	192	96.53	202	Ser2778Ser (tcg/tcC)	Rv2524c	fas	fatty acid synthase
2841022	0	A	SNP	G	88	111	198	100	199	Cys2771Arg (tgc/Cgc)	Rv2524c	fas	fatty acid synthase
2843813	0	T	SNP	G	104	92	194	94.23	208	Ser1840Ser (tca/tcC)	Rv2524c	fas	fatty acid synthase
2847281	0	A	SNP	G	107	119	224	99.56	227	Asp684Asp (gat/gaC)	Rv2524c	fas	fatty acid synthase
2850654	0	G	SNP	A	99	118	214	92.74	234
2855259	0	A	SNP	G	105	102	203	100	207	Ala841Ala (gct/gcC)	Rv2531c	-	amino acid decarboxylase
2865760	0	A	SNP	G	85	93	176	100	178	Thr211Ala (acc/Gcc)	Rv2542	-	hypothetical protein
2865882	0	T	SNP	C	123	87	205	99.53	211	Val251Val (gtt/gtC)	Rv2542	-	hypothetical protein
2867207	0	C	SNP	G	99	75	169	100	174	Ala28Ala (gcc/gcG)	Rv2544	lppB	lipoprotein LppB
2867230	0	G	SNP	A	69	55	123	100	124	Gly36Asp (ggc/gAc)	Rv2544	lppB	lipoprotein LppB
2867231	0	C	SNP	T	68	54	122	99.19	123	Gly36Gly (ggc/ggT)	Rv2544	lppB	lipoprotein LppB
2867236	0	A	SNP	G	74	56	130	100	130	Asn38Ser (aac/aGc)	Rv2544	lppB	lipoprotein LppB
2867240	0	C	SNP	T	76	57	131	100	133	Pro39Pro (ccc/ccT)	Rv2544	lppB	lipoprotein LppB
2867245	0	A	SNP	C	82	59	140	100	141	Lys41Thr (aaa/aCa)	Rv2544	lppB	lipoprotein LppB
2867251	0	C	SNP	G	85	62	147	99.32	148	Pro43Arg (ccg/cGg)	Rv2544	lppB	lipoprotein LppB
2867254	0	A	SNP	G	88	66	152	100	154	His44Arg (cac/cGc)	Rv2544	lppB	lipoprotein LppB
2867263	0	G	SNP	A	101	79	180	100	180	Gly47Asp (ggc/gAc)	Rv2544	lppB	lipoprotein LppB
2877378	0	G	SNP	C	99	86	185	96.35	192	Ala103Pro (gcc/Ccc)	Rv2557	-	hypothetical protein
2878313	0	G	SNP	C	104	95	198	95.67	208	Glu161Asp (gag/gaC)	Rv2558	-	hypothetical protein
2880702	0	G	SNP	C	109	128	237	100	237	Val210Leu (gtc/Ctc)	Rv2560	-	hypothetical protein
2881337	0	C	SNP	T	103	100	199	98.07	207
2881569	0	A	SNP	G	101	104	200	99.51	206
2881598	0	G	Del	GAP	85	93	175	95.7	186
2884068	0	A	SNP	C	96	105	201	100	201	Met243Leu (atg/Ctg)	Rv2564	glnQ	glutamine ABC transporter ATP-binding protein
2886570	0	A	SNP	G	94	108	199	99.51	203	Glu66Glu (gaa/gaG)	Rv2566	-	hypothetical protein
2888201	0	T	SNP	C	110	118	225	100	228	Leu610Pro (ctc/cCc)	Rv2566	-	hypothetical protein
2889633	0	T	SNP	C	92	107	198	100	199	Ala1087Ala (gct/gcC)	Rv2566	-	hypothetical protein
2890468	0	C	SNP	G	118	108	223	96.58	234	Pro225Arg (ccc/cGc)	Rv2567	-	hypothetical protein
2891267	0	C	SNP	T	111	98	204	100	209	Gly491Gly (ggc/ggT)	Rv2567	-	hypothetical protein
2891728	0	A	SNP	G	122	112	229	100	234	Gln645Arg (cag/cGg)	Rv2567	-	hypothetical protein
2894208	0	G	SNP	A	106	108	212	100	214	Ser67Ser (agc/agT)	Rv2569c	-	hypothetical protein
2895473	0	A	SNP	G	95	132	226	99.13	229	Phe163Ser (ttc/tCc)	Rv2571c	-	transmembrane protein
2897660	0	T	SNP	C	105	106	207	99.53	212	Ala48Ala (gca/gcG)	Rv2572c	aspS	aspartate--tRNA ligase
2898522	0	T	SNP	C	119	125	240	99.59	245	Tyr160Tyr (tat/taC)	Rv2573	-	2-dehydropantoate 2-reductase
2903050	0	G	SNP	A	113	94	196	100	207	Thr161Ile (acc/aTc)	Rv2578c	-	hypothetical protein
2910461	0	G	SNP	T	109	117	220	100	226	Ala147Glu (gcg/gAg)	Rv2584c	apt	adenine phosphoribosyltransferase
2910852	0	C	SNP	G	92	108	197	99.01	202	Ala17Pro (gcg/Ccg)	Rv2584c	apt	adenine phosphoribosyltransferase
2911293	0	C	SNP	G	104	103	207	100	207	Cys462Ser (tgt/tCt)	Rv2585c	-	lipoprotein
2912294	0	T	SNP	G	113	105	216	100	218	Ala128Ala (gca/gcC)	Rv2585c	-	lipoprotein
2914369	0	C	SNP	T	109	92	196	98.05	205	Ser456Ser (tcg/tcA)	Rv2587c	secD	protein translocase subunit SecD
2923391	0	T	SNP	C	108	112	219	100	220	Pro281Pro (cca/ccG)	Rv2592c	ruvB	Holliday junction ATP-dependent DNA helicase RuvB
2925462	0	T	SNP	A	113	97	209	99.53	211
2925962	0	T	SNP	C	98	111	201	100	209	Cys77Arg (tgc/Cgc)	Rv2596	vapC40	ribonuclease VapC40
2927939	0	T	SNP	C	98	110	205	100	208
2939373	0	G	SNP	C	116	100	214	100	216	Ser197Cys (tct/tGt)	Rv2611c	-	phosphatidylinositol mannoside acyltransferase
2939657	0	T	SNP	C	104	112	213	100	216	Ile102Met (ata/atG)	Rv2611c	-	phosphatidylinositol mannoside acyltransferase
2941179	0	G	SNP	A	96	103	194	97.07	205	Arg6Arg (cgc/cgT)	Rv2613c	-	AP-4-A phosphorylase		phylo (Delhi/CAS)
2943675	0	G	SNP	A	108	116	222	99.12	226	Gly437Gly (ggc/ggT)	Rv2615c	PE_PGRS45	PE-PGRS family protein PE_PGRS45
2943711	1	G	Ins	C	89	85	174	78.38	174		Rv2615c	PE_PGRS45	PE-PGRS family protein PE_PGRS45
2943711	2	G	Ins	C	89	85	174	78.38	174		Rv2615c	PE_PGRS45	PE-PGRS family protein PE_PGRS45
2943711	3	G	Ins	G	89	85	174	78.38	174		Rv2615c	PE_PGRS45	PE-PGRS family protein PE_PGRS45
2943711	4	G	Ins	C	89	85	174	78.38	174		Rv2615c	PE_PGRS45	PE-PGRS family protein PE_PGRS45
2943711	5	G	Ins	C	89	85	174	78.38	174		Rv2615c	PE_PGRS45	PE-PGRS family protein PE_PGRS45
2943711	6	G	Ins	G	89	85	174	78.38	174		Rv2615c	PE_PGRS45	PE-PGRS family protein PE_PGRS45
2943711	7	G	Ins	T	89	83	172	77.48	174		Rv2615c	PE_PGRS45	PE-PGRS family protein PE_PGRS45
2943711	8	G	Ins	T	89	85	174	78.38	174		Rv2615c	PE_PGRS45	PE-PGRS family protein PE_PGRS45
2943711	9	G	Ins	T	89	85	174	78.38	174		Rv2615c	PE_PGRS45	PE-PGRS family protein PE_PGRS45
2944515	0	A	SNP	C	107	142	248	100	249	Gly157Gly (ggt/ggG)	Rv2615c	PE_PGRS45	PE-PGRS family protein PE_PGRS45
2944524	0	C	SNP	G	82	128	206	87.87	239	Gly154Gly (ggg/ggC)	Rv2615c	PE_PGRS45	PE-PGRS family protein PE_PGRS45
2948524	0	T	SNP	A	108	97	202	95.79	214	Glu12Val (gag/gTg)	Rv2621c	-	transcriptional regulator
2949251	0	G	SNP	A	101	103	202	100	204	Val206Ile (gtt/Att)	Rv2622	-	methyltransferase
2954439	0	T	SNP	C	128	106	233	100	234	Arg104Gly (aga/Gga)	Rv2627c	-	hypothetical protein
2958693	0	G	SNP	A	107	109	216	100	216	Ala374Ala (gcg/gcA)	Rv2631	-	RNA-splicing ligase RtcB
2959257	0	A	Del	GAP	93	88	179	98.91	183
2959258	0	T	Del	GAP	87	88	173	96.69	181
2959259	0	C	Del	GAP	87	88	173	96.69	181
2959260	0	C	Del	GAP	87	88	173	96.69	181
2959261	0	A	Del	GAP	87	88	173	97.77	179
2959262	0	A	Del	GAP	87	88	173	100	175
2959263	0	T	Del	GAP	87	88	173	100	175
2959264	0	C	Del	GAP	87	88	173	100	175
2959265	0	A	SNP	T	87	88	174	100	175
2960592	0	C	SNP	T	120	126	226	98.01	251	Gly617Asp (ggc/gAc)	Rv2634c	PE_PGRS46	PE-PGRS family protein PE_PGRS46
2964594	0	G	SNP	A	117	115	226	100	232	Ala64Thr (gcc/Acc)	Rv2638	-	hypothetical protein
2967209	0	A	Del	GAP	95	83	175	91.28	195		Rv2643	arsC	arsenic-transport integral membrane protein ArsC
2974933	0	A	SNP	G	120	129	248	99.6	250	Ile101Thr (atc/aCc)	Rv2650c	-	prophage protein
2975026	0	C	SNP	A	113	120	227	90.66	257	Arg70Leu (cgc/cTc)	Rv2650c	-	prophage protein
2975227	0	T	SNP	G	106	106	209	100	212	Asn3Thr (aat/aCt)	Rv2650c	-	prophage protein
2984740	0	A	SNP	G	129	114	239	100	243	His3Arg (cac/cGc)	Rv2668	-	hypothetical protein
2988630	0	C	SNP	G	109	101	208	100	210	His317Asp (cat/Gat)	Rv2672	-	protease
2994187	0	T	SNP	C	117	120	231	100	237	Leu292Leu (tta/ttG)	Rv2678c	hemE	uroporphyrinogen decarboxylase
2995548	0	C	SNP	A	125	111	234	95.16	248	Thr145Asn (acc/aAc)	Rv2679	echA15	enoyl-CoA hydratase EchA15
3003115	0	C	SNP	G	103	110	213	99.53	214	Ala378Gly (gca/gGa)	Rv2685	arsB1	arsenic-transport integral membrane protein ArsB
3005185	0	G	SNP	T	106	99	201	100	205	Pro156Thr (ccc/Acc)	Rv2688c	-	antibiotic ABC transporter ATP-binding protein
3009692	0	A	SNP	G	104	106	207	100	210	Thr117Ala (acc/Gcc)	Rv2691	ceoB	TRK system potassium uptake protein CeoB
3010014	0	G	SNP	A	107	103	203	99.53	211	Gly224Glu (ggg/gAg)	Rv2691	ceoB	TRK system potassium uptake protein CeoB
3010420	0	A	SNP	G	107	100	207	99.52	208	Ile133Val (atc/Gtc)	Rv2692	ceoC	TRK system potassium uptake protein CeoC
3011837	0	A	SNP	G	113	108	218	100	221
3015871	0	G	SNP	C	96	79	169	95.63	183	Pro289Ala (ccg/Gcg)	Rv2701c	suhB	inositol-1-monophosphatase SuhB
3017465	0	T	SNP	C	123	87	207	100	210	Ile203Thr (ata/aCa)	Rv2702	ppgK	polyphosphate glucokinase
3027548	0	C	SNP	T	109	124	228	100	233	Pro162Ser (ccg/Tcg)	Rv2714	-	hypothetical protein
3027798	0	T	SNP	C	129	103	231	99.57	233	Val245Ala (gtg/gCg)	Rv2714	-	hypothetical protein
3031168	0	A	SNP	G	103	105	203	100	208	Tyr124His (tat/Cat)	Rv2719c	-	membrane protein
3037377	0	T	SNP	C	104	108	209	99.53	213
3040344	0	C	SNP	T	94	79	169	98.86	175	Glu142Glu (gag/gaA)	Rv2727c	miaA	tRNA delta(2)-isopentenylpyrophosphate transferase
3041871	0	G	SNP	T	101	105	205	100	206	Ala202Glu (gcg/gAg)	Rv2729c	-	integral membrane protein
3043700	0	C	SNP	T	124	106	227	100	230	Ala225Ala (gcc/gcT)	Rv2731	-	hypothetical protein
3054081	0	A	SNP	G	261	260	516	100	521	Gly56Gly (gga/ggG)	Rv2741	PE_PGRS47	PE-PGRS family protein PE_PGRS47
3054321	0	A	SNP	G	208	243	441	99.56	453	Gly136Gly (gga/ggG)	Rv2741	PE_PGRS47	PE-PGRS family protein PE_PGRS47
3054724	0	A	SNP	G	42	23	65	98.48	66	Ser271Gly (agc/Ggc)	Rv2741	PE_PGRS47	PE-PGRS family protein PE_PGRS47
3059791	0	G	SNP	C	49	117	166	98.81	168
3059812	0	T	Del	GAP	45	48	94	90.29	103
3059820	0	G	SNP	T	46	38	83	94.38	89
3059821	0	C	SNP	G	45	38	81	94.32	88
3059822	0	A	SNP	C	45	38	83	94.32	88
3059829	1	G	Ins	A	56	42	98	94.23	99
3069167	0	A	SNP	G	224	199	416	99.76	424	Leu306Pro (ctg/cCg)	Rv2756c	hsdM	type I restriction/modification system DNA methylase HsdM
3069566	0	C	SNP	T	235	241	471	100	476	Gly173Asp (ggc/gAc)	Rv2756c	hsdM	type I restriction/modification system DNA methylase HsdM
3072285	0	A	SNP	C	253	237	478	100	490	Leu119Arg (ctg/cGg)	Rv2761c	hsdS	type I restriction/modification system specificity determinant HsdS
3076172	0	C	SNP	T	132	108	235	99.59	241	Asp67Asn (gat/Aat)	Rv2766c	-	short-chain type dehydrogenase/reductase
3078178	0	C	SNP	T	114	92	204	99.52	207	Val270Met (gtg/Atg)	Rv2769c	PE27	PE family protein PE27
3079877	0	A	SNP	G	94	83	174	98.88	179	Phe194Ser (ttc/tCc)	Rv2770c	PPE44	PPE family protein PPE44
3080795	0	A	SNP	G	89	106	194	100	195	Leu80Pro (ctc/cCc)	Rv2771c	-	hypothetical protein
3086788	0	T	SNP	C	91	80	170	98.84	173
3089299	0	C	SNP	G	105	110	214	95.98	224	Gly355Arg (gga/Cga)	Rv2782c	pepR	zinc protease
3103682	0	T	SNP	C	116	101	214	100	217	Met87Val (atg/Gtg)	Rv2794c	pptT	phosphopantetheinyl transferase
3104189	0	A	SNP	G	111	108	215	100	219	Cys241Cys (tgt/tgC)	Rv2795c	-	hypothetical protein
3109660	0	G	SNP	A	102	92	190	93.72	207	Arg415Arg (cgg/cgA)	Rv2800	-	hydrolase
3111280	0	G	SNP	A	102	105	205	99.52	208	Leu182Phe (ctt/Ttt)	Rv2802c	-	arginine/hypothetical protein
3112700	0	C	SNP	T	107	112	215	97.33	225	Gly132Asp (ggc/gAc)	Rv2804c	-	hypothetical protein
3112877	0	G	SNP	A	106	99	200	99.51	206	Gly4Asp (ggc/gAc)	Rv2805	-	hypothetical protein
3113872	0	A	SNP	T	99	106	200	100	205	Glu72Val (gag/gTg)	Rv2807	-	hypothetical protein
3114516	0	A	Del	GAP	105	105	208	92.51	227		Rv2807	-	hypothetical protein
3115384	0	G	SNP	C	104	88	191	100	192
3117533	0	G	SNP	A	74	102	172	94.62	186	Arg239Gln (cgg/cAg)	Rv2812	-	transposase
3118000	0	A	SNP	G	95	102	196	98.99	199	Arg395Gly (agg/Ggg)	Rv2812	-	transposase
3130748	1	C	Ins	T	77	92	169	81.64	171		Rv2823c	-	CRISPR-associated protein Cas10/Csm1
3130748	2	C	Ins	G	79	92	171	82.61	171		Rv2823c	-	CRISPR-associated protein Cas10/Csm1
3130748	3	C	Ins	T	79	92	171	82.61	171		Rv2823c	-	CRISPR-associated protein Cas10/Csm1
3131469	1	T	Ins	T	115	85	200	96.15	200		Rv2823c	-	CRISPR-associated protein Cas10/Csm1
3131469	2	T	Ins	G	115	85	200	96.15	200		Rv2823c	-	CRISPR-associated protein Cas10/Csm1
3131469	3	T	Ins	T	115	84	199	95.67	200		Rv2823c	-	CRISPR-associated protein Cas10/Csm1
3131469	4	T	Ins	C	115	85	200	96.15	200		Rv2823c	-	CRISPR-associated protein Cas10/Csm1
3131469	5	T	Ins	G	115	84	199	95.67	199		Rv2823c	-	CRISPR-associated protein Cas10/Csm1
3131469	6	T	Ins	G	114	83	197	94.71	197		Rv2823c	-	CRISPR-associated protein Cas10/Csm1
3131469	7	T	Ins	C	113	83	196	94.23	197		Rv2823c	-	CRISPR-associated protein Cas10/Csm1
3131469	8	T	Ins	G	113	82	195	93.75	195		Rv2823c	-	CRISPR-associated protein Cas10/Csm1
3131469	9	T	Ins	A	111	82	193	92.79	193		Rv2823c	-	CRISPR-associated protein Cas10/Csm1
3133054	0	C	SNP	G	226	215	436	100	441	Ser162Ser (tcg/tcC)	Rv2825c	-	hypothetical protein
3133055	0	G	SNP	C	218	212	421	99.77	431	Ser162Trp (tcg/tGg)	Rv2825c	-	hypothetical protein
3133536	0	T	SNP	C	102	127	224	100	229	Lys2Glu (aaa/Gaa)	Rv2825c	-	hypothetical protein
3135272	0	G	SNP	A	110	121	225	97.06	238	Ala71Val (gca/gTa)	Rv2827c	-	hypothetical protein
3135950	0	C	SNP	G	8	17	25	100	25	Ser128Ser (tcg/tcC)	Rv2828c	-	hypothetical protein
3135951	0	G	SNP	C	7	17	24	100	24	Ser128Trp (tcg/tGg)	Rv2828c	-	hypothetical protein
3137058	0	G	SNP	A	109	102	206	100	211	Ala56Val (gcg/gTg)	Rv2830c	vapB22	antitoxin VapB22
3159062	0	G	SNP	T	104	108	205	91.77	231	Asn331Lys (aac/aaA)	Rv2850c	-	magnesium chelatase
3162805	0	C	SNP	G	141	127	262	100	268	Arg180Gly (cgc/Ggc)	Rv2853	PE_PGRS48	PE-PGRS family protein PE_PGRS48
3165374	0	C	Del	GAP	123	112	230	95.53	246		Rv2855	mtr	mycothione reductase
3165807	0	G	SNP	A	114	97	208	100	211	Val201Val (gtg/gtA)	Rv2855	mtr	mycothione reductase
3168492	0	G	SNP	A	88	99	186	96.89	193
3174013	0	G	SNP	A	120	105	224	100	225	Pro2Leu (cct/cTt)	Rv2861c	mapB	methionine aminopeptidase
3174496	0	A	SNP	G	100	116	214	100	216	Cys50Arg (tgt/Cgt)	Rv2862c	-	hypothetical protein
3177884	0	C	SNP	A	139	109	243	99.6	249	Arg21Arg (cgc/cgA)	Rv2866	relG	toxin RelG
3180988	0	C	SNP	A	111	110	215	100	221	Val259Phe (gtc/Ttc)	Rv2869c	rip	zinc metalloprotease
3186860	0	T	SNP	G	112	105	213	100	217	Tyr672Asp (tat/Gat)	Rv2874	dipZ	integral membrane C-type cytochrome biogenesis protein DipZ
3189242	0	A	SNP	G	87	108	193	98.48	198	Ala52Ala (gct/gcC)	Rv2878c	mpt53	soluble secreted antigen Mpt53
3190146	0	C	Del	GAP	106	92	200	93.84	211
3194241	1	C	Ins	G	79	99	178	89.45	179		Rv2885c	-	transposase
3200478	0	G	SNP	A	104	121	221	96.15	234	Leu71Leu (ctg/ctA)	Rv2891	-	hypothetical protein
3202731	0	A	SNP	C	104	131	230	100	235	Gly104Gly (gga/ggC)	Rv2893	-	oxidoreductase
3205673	0	C	SNP	T	97	108	203	94.04	218	Arg254Arg (cgg/cgA)	Rv2896c	-	hypothetical protein
3208600	0	G	SNP	A	100	110	209	100	210	Tyr269Tyr (tac/taT)	Rv2899c	fdhD	formate dehydrogenase accessory protein FdhD
3212723	0	C	SNP	A	105	118	218	99.55	224	Ala78Ala (gcg/gcT)	Rv2902c	rnhB	ribonuclease HII
3219500	0	T	SNP	A	103	99	197	97.58	207	Lys121Met (aag/aTg)	Rv2912c	-	TetR family HTH-type transcriptional regulator
3220963	0	A	SNP	C	116	105	219	98.22	225	Ser246Ala (tcg/Gcg)	Rv2913c	-	D-amino acid aminohydrolase
3226181	0	A	SNP	C	112	98	208	99.53	211	Arg35Arg (cgt/cgG)	Rv2916c	ffh	signal recognition particle protein
3228143	0	G	SNP	T	101	110	211	100	211	Arg594Leu (cgg/cTg)	Rv2917	-	hypothetical protein
3236442	0	G	SNP	A	96	130	222	99.56	227	His455His (cac/caT)	Rv2922c	smc	chromosome partition protein Smc
3236497	0	A	SNP	T	105	107	210	99.53	213	Val437Glu (gtg/gAg)	Rv2922c	smc	chromosome partition protein Smc
3244113	0	T	SNP	C	98	102	197	100	200	Pro139Pro (cct/ccC)	Rv2930	fadD26	fatty-acid--CoA ligase FadD26
3247298	0	C	SNP	A	90	107	193	99.49	198	Gly618Gly (ggc/ggA)	Rv2931	ppsA	phthiocerol synthesis polyketide synthase type I PpsA
3247304	0	C	SNP	G	66	85	150	99.34	152	Val620Val (gtc/gtG)	Rv2931	ppsA	phthiocerol synthesis polyketide synthase type I PpsA
3247306	0	A	Del	GAP	64	86	152	98.04	153		Rv2931	ppsA	phthiocerol synthesis polyketide synthase type I PpsA
3247307	0	C	Del	GAP	64	86	152	98.04	153		Rv2931	ppsA	phthiocerol synthesis polyketide synthase type I PpsA
3247308	0	C	Del	GAP	64	86	152	98.68	152		Rv2931	ppsA	phthiocerol synthesis polyketide synthase type I PpsA
3247309	0	C	Del	GAP	65	86	152	98.69	153		Rv2931	ppsA	phthiocerol synthesis polyketide synthase type I PpsA
3247310	0	T	Del	GAP	65	87	153	99.35	153		Rv2931	ppsA	phthiocerol synthesis polyketide synthase type I PpsA
3247313	1	C	Ins	A	67	87	154	98.72	154		Rv2931	ppsA	phthiocerol synthesis polyketide synthase type I PpsA
3247313	2	C	Ins	C	66	86	152	97.44	154		Rv2931	ppsA	phthiocerol synthesis polyketide synthase type I PpsA
3247313	3	C	Ins	C	66	86	152	97.44	152		Rv2931	ppsA	phthiocerol synthesis polyketide synthase type I PpsA
3247313	4	C	Ins	A	66	86	152	97.44	152		Rv2931	ppsA	phthiocerol synthesis polyketide synthase type I PpsA
3247313	5	C	Ins	G	66	86	152	97.44	152		Rv2931	ppsA	phthiocerol synthesis polyketide synthase type I PpsA
3247319	0	C	SNP	T	92	125	214	99.54	218	Gly625Gly (ggc/ggT)	Rv2931	ppsA	phthiocerol synthesis polyketide synthase type I PpsA
3247340	0	G	SNP	A	104	148	246	99.6	253	Val632Val (gtg/gtA)	Rv2931	ppsA	phthiocerol synthesis polyketide synthase type I PpsA
3247851	0	G	SNP	A	65	64	125	100	129	Ala803Thr (gcc/Acc)	Rv2931	ppsA	phthiocerol synthesis polyketide synthase type I PpsA
3247853	0	C	SNP	T	63	64	123	100	127	Ala803Ala (gcc/gcT)	Rv2931	ppsA	phthiocerol synthesis polyketide synthase type I PpsA
3247856	0	G	SNP	C	63	62	123	99.21	126	Arg804Arg (cgg/cgC)	Rv2931	ppsA	phthiocerol synthesis polyketide synthase type I PpsA
3247864	1	C	Ins	T	58	62	120	94.49	120		Rv2931	ppsA	phthiocerol synthesis polyketide synthase type I PpsA
3247864	2	C	Ins	A	58	62	120	94.49	120		Rv2931	ppsA	phthiocerol synthesis polyketide synthase type I PpsA
3247864	3	C	Ins	G	58	62	120	94.49	120		Rv2931	ppsA	phthiocerol synthesis polyketide synthase type I PpsA
3247864	4	C	Ins	G	57	62	119	93.7	119		Rv2931	ppsA	phthiocerol synthesis polyketide synthase type I PpsA
3247866	0	C	Del	GAP	56	63	115	97.54	122		Rv2931	ppsA	phthiocerol synthesis polyketide synthase type I PpsA
3247867	0	A	Del	GAP	56	62	115	98.33	120		Rv2931	ppsA	phthiocerol synthesis polyketide synthase type I PpsA
3247868	0	A	Del	GAP	56	62	115	96.72	122		Rv2931	ppsA	phthiocerol synthesis polyketide synthase type I PpsA
3247869	0	A	Del	GAP	56	62	115	96.72	122		Rv2931	ppsA	phthiocerol synthesis polyketide synthase type I PpsA
3247874	0	G	SNP	A	60	65	121	99.21	126	Arg810Arg (cgg/cgA)	Rv2931	ppsA	phthiocerol synthesis polyketide synthase type I PpsA
3247877	0	T	SNP	C	59	68	127	99.22	128	Phe811Phe (ttt/ttC)	Rv2931	ppsA	phthiocerol synthesis polyketide synthase type I PpsA
3247883	0	T	SNP	C	84	102	180	99.47	187	Ser813Ser (agt/agC)	Rv2931	ppsA	phthiocerol synthesis polyketide synthase type I PpsA
3247946	0	T	SNP	G	89	106	194	91.98	212	Arg834Arg (cgt/cgG)	Rv2931	ppsA	phthiocerol synthesis polyketide synthase type I PpsA
3248074	0	G	SNP	A	57	109	165	98.81	168	Arg877His (cgc/cAc)	Rv2931	ppsA	phthiocerol synthesis polyketide synthase type I PpsA
3248075	0	C	SNP	T	59	111	170	98.27	173	Arg877Arg (cgc/cgT)	Rv2931	ppsA	phthiocerol synthesis polyketide synthase type I PpsA
3251047	0	C	SNP	A	105	112	212	99.09	219	Ala1868Glu (gcg/gAg)	Rv2931	ppsA	phthiocerol synthesis polyketide synthase type I PpsA
3256494	0	A	SNP	G	126	105	229	100	231	Gly270Gly (gga/ggG)	Rv2933	ppsC	phthiocerol synthesis polyketide synthase type I PpsC
3266030	0	A	SNP	G	114	99	208	99.07	215	Ser1261Ser (tca/tcG)	Rv2934	ppsD	phthiocerol synthesis polyketide synthase type I PpsD
3269581	0	A	SNP	G	119	114	230	100	233	Ala615Ala (gca/gcG)	Rv2935	ppsE	phthiocerol synthesis polyketide synthase type I PpsE
3270784	0	A	SNP	G	111	112	223	100	223	Gln1016Gln (caa/caG)	Rv2935	ppsE	phthiocerol synthesis polyketide synthase type I PpsE
3273107	0	C	SNP	A	99	103	199	99.51	203	Ala298Ala (gcc/gcA)	Rv2936	drrA	daunorubicin ABC transporter ATP-binding protein DrrA		phylo (3)
3296371	1	G	Ins	C	100	86	186	85.32	186		Rv2947c	pks15	polyketide synthase
3296371	2	G	Ins	C	100	86	186	85.32	186		Rv2947c	pks15	polyketide synthase
3296371	3	G	Ins	G	100	86	186	85.32	186		Rv2947c	pks15	polyketide synthase
3296371	4	G	Ins	C	100	85	185	84.86	186		Rv2947c	pks15	polyketide synthase
3296371	5	G	Ins	G	100	86	186	85.32	186		Rv2947c	pks15	polyketide synthase
3296371	6	G	Ins	G	100	84	184	84.4	186		Rv2947c	pks15	polyketide synthase
3296371	7	G	Ins	C	100	86	186	85.32	186		Rv2947c	pks15	polyketide synthase
3296843	0	A	SNP	G	109	119	224	100	228	Val333Ala (gtg/gCg)	Rv2947c	pks15	polyketide synthase
3302589	0	A	SNP	C	112	101	213	99.07	215
3306441	0	G	SNP	A	115	118	230	100	233	Arg388Gln (cgg/cAg)	Rv2953	-	trans-acting enoyl reductase
3308606	0	G	SNP	A	97	136	224	100	233
3312620	0	C	SNP	A	91	88	177	100	179	Glu73Asp (gag/gaT)	Rv2959c	-	rhamnosyl O-methyltransferase
3314412	0	A	SNP	G	113	116	226	100	229	Ala237Ala (gct/gcC)	Rv2962c	-	PGL/p-HBAD biosynthesis rhamnosyltransferase
3315726	0	G	Del	GAP	100	114	213	93.04	230		Rv2963	-	integral membrane protein
3316955	0	A	SNP	C	109	105	212	100	214	Met143Leu (atg/Ctg)	Rv2964	purU	formyltetrahydrofolate deformylase
3326554	0	A	SNP	C	120	120	237	99.59	241	Asn152His (aac/Cac)	Rv2971	-	oxidoreductase		phylo (not Euro-American, M. africanum, M. bovis, M . canettii, M. caprae, M. Microti, M. pinipedii, Beijing, Delhi/CAS, EAI)
3331362	0	C	Del	GAP	98	121	216	92.41	237		Rv2975c	-	hypothetical protein
3331363	0	G	Del	GAP	98	121	216	94.81	231		Rv2975c	-	hypothetical protein
3335708	0	G	SNP	C	111	127	234	100	238	Pro14Arg (ccg/cGg)	Rv2979c	-	resolvase
3336825	0	T	SNP	C	105	104	207	100	209	Thr365Ala (aca/Gca)	Rv2981c	ddlA	D-alanine--D-alanine ligase
3338603	0	G	SNP	C	107	138	238	100	245	Pro133Ala (ccg/Gcg)	Rv2982c	gpdA2	glycerol-3-phosphate dehydrogenase
3348536	0	C	SNP	T	96	100	194	99.49	197
3349917	0	G	SNP	A	107	115	221	96.94	229	His121Tyr (cat/Tat)	Rv2992c	gltS	glutamate--tRNA ligase
3350236	0	T	SNP	C	97	109	203	95.81	215	Ser14Ser (tca/tcG)	Rv2992c	gltS	glutamate--tRNA ligase
3352932	0	C	SNP	G	121	133	251	100	254	Thr179Thr (acg/acC)	Rv2995c	leuB	3-isopropylmalate dehydrogenase
3355949	0	A	SNP	C	110	117	226	99.56	228	Asp284Ala (gac/gCc)	Rv2997	-	dehydrogenase
3357464	0	C	SNP	G	106	141	246	100	247
3358235	0	A	SNP	T	89	106	195	100	195	Met212Leu (atg/Ttg)	Rv2999	lppY	lipoprotein LppY
3363338	0	A	SNP	G	121	117	237	100	238
3367765	0	G	SNP	A	93	104	191	100	197	Gly343Gly (ggc/ggT)	Rv3009c	gatB	aspartyl/glutamyl-tRNA(Asn/Gln) amidotransferase subunit B
3379757	0	A	SNP	C	60	75	134	84.91	159
3379763	0	G	SNP	A	67	82	149	87.13	171
3379784	0	C	SNP	A	78	99	173	95.16	186
3379788	0	C	SNP	G	78	102	177	98.36	183
3380439	1	G	Ins	C	40	25	65	94.2	65
3380804	0	T	SNP	G	95	99	189	98.48	197	Ile64Leu (atc/Ctc)	Rv3022A	PE29	PE family protein PE29
3385218	0	C	SNP	T	116	104	219	99.55	221	Gly287Glu (gga/gAa)	Rv3026c	-	hypothetical protein
3393640	0	C	SNP	T	125	102	224	99.56	228	Asn87Asn (aac/aaT)	Rv3033	-	hypothetical protein
3395654	0	G	SNP	A	109	116	220	100	225	Leu92Leu (ctg/ctA)	Rv3035	-	hypothetical protein
3401871	0	A	SNP	G	112	99	208	100	211	Ala16Ala (gct/gcC)	Rv3041c	-	ABC transporter ATP-binding protein
3402816	0	C	SNP	T	117	114	228	100	231	Gly116Glu (gga/gAa)	Rv3042c	serB2	phosphoserine phosphatase SerB
3404376	0	C	SNP	G	127	122	249	99.6	250	Thr182Thr (acg/acC)	Rv3043c	ctaD	cytochrome C oxidase cytochrome 1
3413785	0	C	SNP	T	98	103	196	93.93	214	Val128Ile (gtc/Atc)	Rv3051c	nrdE	ribonucleoside-diphosphate reductase subunit alpha
3415181	0	C	Del	GAP	67	65	133	76.74	172
3415182	0	A	Del	GAP	67	65	133	77.19	171
3415183	0	C	Del	GAP	67	65	133	77.19	171
3415184	0	C	Del	GAP	67	65	133	79.52	166
3415185	0	T	Del	GAP	67	65	133	79.52	166
3415186	0	A	Del	GAP	67	65	133	79.52	166
3415187	0	G	Del	GAP	67	65	133	79.52	166
3415188	0	G	Del	GAP	67	65	133	80	165
3415189	0	G	Del	GAP	67	65	133	80.98	163
3415190	0	G	Del	GAP	67	65	133	81.48	162
3415191	0	G	Del	GAP	67	65	133	80.98	163
3415192	0	T	Del	GAP	67	65	133	81.48	162
3415193	0	G	Del	GAP	67	65	133	83.02	159
3415194	0	G	Del	GAP	67	65	133	83.54	158
3420825	0	A	SNP	G	105	107	211	100	212	Asp445Gly (gac/gGc)	Rv3059	cyp136	cytochrome P450 Cyp136
3425854	0	C	SNP	T	134	143	273	100	277	Pro91Ser (ccg/Tcg)	Rv3062	ligB	DNA ligase
3428897	0	G	SNP	C	109	111	215	100	220	Arg552Pro (cgt/cCt)	Rv3063	cstA	carbon starvation protein A
3428917	0	C	SNP	A	105	119	222	100	224	Arg559Ser (cgt/Agt)	Rv3063	cstA	carbon starvation protein A
3437007	0	G	SNP	C	122	110	230	99.57	233	Ala77Pro (gcc/Ccc)	Rv3074	-	hypothetical protein
3440464	0	T	SNP	G	121	104	223	100	225	Arg308Arg (cgt/cgG)	Rv3077	-	hydrolase
3440468	0	G	SNP	C	125	103	223	100	228	Gly310Arg (ggc/Cgc)	Rv3077	-	hydrolase
3450725	0	T	SNP	C	115	108	218	99.55	224	Val243Val (gtt/gtC)	Rv3084	lipR	acetyl-hydrolase LipR
3454263	0	C	SNP	G	108	119	226	99.13	229	Leu447Val (ctc/Gtc)	Rv3087	-	diacyglycerol O-acyltransferase
3455686	0	G	SNP	C	88	96	183	99.46	185	Leu449Leu (ctg/ctC)	Rv3088	tgs4	diacyglycerol O-acyltransferase
3456666	0	A	SNP	G	112	112	219	100	224	Ala302Ala (gca/gcG)	Rv3089	fadD13	long chain-fatty-acid--CoA ligase FadD13
3459081	0	G	SNP	C	123	114	236	100	237	Ala291Pro (gca/Cca)	Rv3090	-	hypothetical protein
3462135	0	G	SNP	C	131	93	222	100	224	Cys210Trp (tgc/tgG)	Rv3093c	-	oxidoreductase
3466919	0	C	SNP	G	104	106	205	99.06	212	Gly58Ala (ggc/gCc)	Rv3097c	lipY	triacylglycerol lipase Lip
3467465	0	C	SNP	G	116	89	203	100	205	Ala66Ala (gcg/gcC)	Rv3098c	-	hypothetical protein
3473996	1	G	Ins	A	115	110	225	97.4	225
3480474	0	G	SNP	A	137	107	244	100	244	Gly134Glu (gga/gAa)	Rv3113	-	phosphatase
3480789	0	T	SNP	C	119	111	229	99.57	231	Ser11Pro (tca/Cca)	Rv3114	-	hypothetical protein
3486977	0	A	SNP	G	109	106	215	99.54	216	Lys157Glu (aaa/Gaa)	Rv3121	cyp141	cytochrome P450 Cyp141
3488122	0	G	SNP	A	103	82	181	96.35	192	Gly12Arg (ggg/Agg)	Rv3122	-	hypothetical protein
3489407	0	G	SNP	A	115	99	211	94.27	227
3489665	0	C	SNP	T	117	132	246	99.6	250	Pro54Ser (cca/Tca)	Rv3124	moaR1	transcriptional regulator MoaR
3499497	0	G	SNP	C	116	103	216	97.33	225	Ala140Gly (gcc/gGc)	Rv3133c	devR	two component transcriptional regulator DevR
3500243	0	G	SNP	C	93	88	179	100	181	Ala169Ala (gcc/gcG)	Rv3134c	-	universal stress protein
3503895	0	C	SNP	T	104	99	199	100	203	Pro168Leu (ccg/cTg)	Rv3137	-	histidinol-phosphatase
3506650	0	A	SNP	C	104	117	220	98.66	224	Ile430Leu (atc/Ctc)	Rv3139	fadE24	acyl-CoA dehydrogenase FadE24
3509231	0	G	SNP	A	93	96	188	100	189	Arg106Cys (cgc/Tgc)	Rv3142c	-	hypothetical protein
3509300	0	A	Del	GAP	77	97	175	94.05	185		Rv3142c	-	hypothetical protein
3509301	0	G	Del	GAP	77	97	175	95.6	182		Rv3142c	-	hypothetical protein
3510120	0	T	SNP	G	107	127	232	98.73	237	Lys400Gln (aag/Cag)	Rv3144c	PPE52	PPE family protein PPE52
3515467	0	C	SNP	T	101	113	212	99.53	215	Pro19Leu (ccg/cTg)	Rv3150	nuoF	NADH-quinone oxidoreductase subunit F
3518167	0	A	SNP	G	116	137	250	99.61	254	Ile474Met (ata/atG)	Rv3151	nuoG	NADH-quinone oxidoreductase subunit G
3518555	0	A	SNP	G	102	127	225	100	229	Thr604Ala (acg/Gcg)	Rv3151	nuoG	NADH-quinone oxidoreductase subunit G
3525706	0	C	SNP	T	118	92	210	94.17	223	Thr525Thr (acc/acT)	Rv3157	nuoM	NADH-quinone oxidoreductase subunit M
3530955	0	C	SNP	G	113	120	231	100	233	Val62Leu (gtc/Ctc)	Rv3161c	-	dioxygenase
3539353	0	G	SNP	A	104	113	217	99.09	219	Gln283Gln (cag/caA)	Rv3170	aofH	flavin-containing monoamine oxidase
3556275	0	A	SNP	G	104	105	208	100	209	Leu138Pro (ctg/cCg)	Rv3190c	-	hypothetical protein
3557253	0	C	SNP	T	88	104	187	99.48	193
3561875	0	C	SNP	T	101	110	209	95.91	220	Arg433Gln (cgg/cAg)	Rv3193c	-	transmembrane protein
3562338	0	G	SNP	T	110	100	207	100	210	Leu279Met (ctg/Atg)	Rv3193c	-	transmembrane protein
3580606	0	C	SNP	T	103	115	212	94.78	230
3580637	0	T	Del	GAP	109	102	208	95.48	221
3581414	0	A	SNP	G	108	118	223	100	226	Thr34Ala (aca/Gca)	Rv3204	-	DNA-methyltransferase
3582694	0	C	SNP	T	100	90	186	95.96	198	Lys339Lys (aag/aaA)	Rv3206c	moeB1	adenylyltransferase/sulfurtransferase
3589222	0	C	Del	GAP	107	103	214	88.24	238		Rv3211	rhlE	ATP-dependent RNA helicase RhlE
3589223	0	G	Del	GAP	107	103	214	90.52	232		Rv3211	rhlE	ATP-dependent RNA helicase RhlE
3589224	0	A	Del	GAP	107	103	214	91.3	230		Rv3211	rhlE	ATP-dependent RNA helicase RhlE
3589225	0	C	Del	GAP	107	103	214	91.3	230		Rv3211	rhlE	ATP-dependent RNA helicase RhlE
3589226	0	G	Del	GAP	107	103	214	90.52	232		Rv3211	rhlE	ATP-dependent RNA helicase RhlE
3589227	0	C	Del	GAP	107	103	214	91.3	230		Rv3211	rhlE	ATP-dependent RNA helicase RhlE
3590686	1	G	Ins	C	84	63	147	97.35	147
3591063	0	T	SNP	C	120	102	218	100	222	Lys144Glu (aag/Gag)	Rv3213c	-	SOJ/ParA-like protein
3596775	0	C	SNP	T	89	109	195	96.59	205	Gly254Ser (ggc/Agc)	Rv3220c	-	two component sensor kinase
3600576	0	C	SNP	T	107	130	235	100	237	Cys242Cys (tgc/tgT)	Rv3224	-	iron-regulated short-chain dehydrogenase/reductase
3604821	0	G	SNP	C	132	117	245	99.6	250	Ala32Ala (gcg/gcC)	Rv3228	-	hypothetical protein
3610391	1	A	Ins	C	118	115	233	98.31	233		Rv3234c	tgs3	diacyglycerol O-acyltransferase
3611287	0	C	Del	GAP	128	104	238	95.87	242
3614982	0	T	SNP	C	128	125	250	100	253	Leu874Leu (cta/ctG)	Rv3239c	-	transmembrane transport protein
3616411	0	A	SNP	C	116	109	222	97.4	231	Leu398Arg (ctg/cGg)	Rv3239c	-	transmembrane transport protein
3620712	0	C	SNP	T	94	106	194	97.09	206	Leu181Leu (ctg/ctA)	Rv3241c	-	hypothetical protein
3621423	0	A	SNP	G	96	108	201	100	204
3622441	0	A	SNP	C	136	116	250	100	252	Val217Val (gtt/gtG)	Rv3243c	-	hypothetical protein
3623971	0	C	SNP	A	107	94	197	95.26	211	Ala314Ser (gcc/Tcc)	Rv3244c	lpqB	lipoprotein LpqB
3625065	0	T	SNP	G	115	130	243	100	245	Met517Leu (atg/Ctg)	Rv3245c	mtrB	two component sensory histidine kinase MtrB
3631964	0	C	SNP	T	108	109	216	94.35	230	Gly9Arg (gga/Aga)	Rv3252c	alkB	transmembrane alkane 1-monooxygenase AlkB
3632462	0	C	Del	GAP	80	84	167	92.13	178		Rv3253c	-	cationic amino acid transport integral membrane protein
3632463	0	C	Del	GAP	80	84	167	92.13	178		Rv3253c	-	cationic amino acid transport integral membrane protein
3632464	0	G	Del	GAP	80	84	167	92.66	177		Rv3253c	-	cationic amino acid transport integral membrane protein
3632465	0	G	Del	GAP	80	84	167	92.66	177		Rv3253c	-	cationic amino acid transport integral membrane protein
3632466	0	G	Del	GAP	80	84	167	92.66	177		Rv3253c	-	cationic amino acid transport integral membrane protein
3632467	0	G	Del	GAP	80	84	167	92.66	177		Rv3253c	-	cationic amino acid transport integral membrane protein
3632468	0	T	Del	GAP	80	84	167	92.66	177		Rv3253c	-	cationic amino acid transport integral membrane protein
3632469	0	G	Del	GAP	80	84	167	93.18	176		Rv3253c	-	cationic amino acid transport integral membrane protein
3632470	0	C	Del	GAP	80	84	167	93.71	175		Rv3253c	-	cationic amino acid transport integral membrane protein
3632471	0	C	Del	GAP	80	84	167	93.71	175		Rv3253c	-	cationic amino acid transport integral membrane protein
3638093	0	G	SNP	A	118	102	220	99.55	221	Ser206Leu (tcg/tTg)	Rv3257c	pmmA	phosphomannomutase PmmA
3641802	0	G	SNP	A	94	93	181	87.79	213	Asp90Asn (gac/Aac)	Rv3262	fbiB	coenzyme F420:L-glutamate ligase
3645524	0	C	SNP	T	120	105	224	99.56	226	Asp152Asn (gac/Aac)	Rv3264c	manB	D-alpha-D-mannose-1-phosphate guanylyltransferase ManB
3653988	0	G	SNP	A	121	112	229	100	233	Val181Met (gtg/Atg)	Rv3272	-	hypothetical protein
3656206	0	C	SNP	A	111	114	217	100	225	Arg524Ser (cgc/Agc)	Rv3273	-	transmembrane carbonic anhydrase
3670040	0	C	SNP	T	100	108	206	100	208	Ala124Ala (gcg/gcA)	Rv3289c	-	transmembrane protein
3678094	0	C	SNP	T	132	111	237	99.59	244	Ala440Ala (gcc/gcT)	Rv3296	lhr	ATP-dependent helicase
3679764	0	G	SNP	A	129	137	265	99.63	267	Ser997Asn (agc/aAc)	Rv3296	lhr	ATP-dependent helicase
3681548	0	A	SNP	C	87	106	191	100	193	Arg77Arg (agg/Cgg)	Rv3297	nei	endonuclease VIII
3681983	0	G	SNP	A	109	111	214	90.53	243	Val222Ile (gtc/Atc)	Rv3297	nei	endonuclease VIII
3685510	0	T	SNP	C	101	119	215	100	220	Ser152Gly (agt/Ggt)	Rv3299c	atsB	arylsulfatase AtsB
3689523	0	G	SNP	T	92	117	208	100	209	Cys472_ (tgc/tgA)	Rv3303c	lpdA	NAD(P)H quinone reductase LpdA
3690016	0	A	SNP	G	103	117	219	100	220	Leu308Ser (ttg/tCg)	Rv3303c	lpdA	NAD(P)H quinone reductase LpdA
3693681	0	A	SNP	C	131	119	248	98.81	253	Ala103Ala (gct/gcG)	Rv3306c	amiB1	amidase AmiB
3694827	0	C	SNP	T	98	105	198	89.04	228	Gly258Gly (ggc/ggT)	Rv3307	deoD	purine nucleoside phosphorylase
3696692	0	G	SNP	A	110	84	189	93.27	208	Thr134Thr (acc/acT)	Rv3309c	upp	uracil phosphoribosyltransferase
3697585	0	C	SNP	T	92	113	205	96.24	213	Leu130Phe (ctc/Ttc)	Rv3310	sapM	acid phosphatase
3704596	0	G	SNP	C	93	102	191	100	195	Val54Leu (gtg/Ctg)	Rv3317	sdhD	succinate dehydrogenase hydrophobic membrane anchor subunit
3710381	0	C	Del	GAP	96	84	174	84.91	212
3711910	0	G	SNP	A	64	59	120	100	123	Trp54_ (tgg/tgA)	Rv3327	-	transposase fusion protein
3712372	0	A	SNP	G	68	62	129	100	130	Leu208Leu (cta/ctG)	Rv3327	-	transposase fusion protein
3714211	0	G	SNP	T	113	121	229	99.57	235	Pro41Gln (ccg/cAg)	Rv3328c	sigJ	ECF RNA polymerase sigma factor SigJ
3714639	0	G	SNP	A	109	110	217	100	219	Arg83His (cgc/cAc)	Rv3329	-	aminotransferase
3714757	0	A	SNP	C	102	111	212	100	213	Gln122His (caa/caC)	Rv3329	-	aminotransferase
3715775	0	C	SNP	T	97	119	213	99.54	217
3718357	0	C	SNP	T	113	98	207	100	211	Pro423Leu (ccg/cTg)	Rv3331	sugI	sugar-transport integral membrane protein SugI
3720567	0	G	SNP	A	86	117	201	92.69	219	Gly72Gly (ggc/ggT)	Rv3333c	-	hypothetical protein
3721806	0	G	SNP	C	107	123	229	100	230	Gly265Gly (ggc/ggG)	Rv3335c	-	integral membrane protein
3721837	0	G	SNP	T	95	100	195	91.12	214	Pro255Gln (ccg/cAg)	Rv3335c	-	integral membrane protein
3729342	0	C	SNP	T	96	104	195	99.5	201	Ala240Val (gcg/gTg)	Rv3342	-	methyltransferase
3729597	0	G	SNP	C	80	97	177	96.2	184	Leu2447Val (ctc/Gtc)	Rv3343c	PPE54	PPE family protein PPE54
3730371	0	C	SNP	T	97	78	174	91.15	192	Gly2189Ser (ggc/Agc)	Rv3343c	PPE54	PPE family protein PPE54
3730466	0	A	SNP	G	96	88	181	84.4	218	Ile2157Thr (atc/aCc)	Rv3343c	PPE54	PPE family protein PPE54
3732624	0	A	SNP	G	92	91	180	85.92	213	Leu1438Leu (ttg/Ctg)	Rv3343c	PPE54	PPE family protein PPE54
3735802	0	C	SNP	G	97	107	202	95.33	214	Thr378Thr (acg/acC)	Rv3343c	PPE54	PPE family protein PPE54
3736024	0	A	SNP	G	80	83	158	100	163	Gly304Gly (ggt/ggC)	Rv3343c	PPE54	PPE family protein PPE54
3736628	0	T	SNP	G	130	115	242	99.59	246	Glu103Ala (gag/gCg)	Rv3343c	PPE54	PPE family protein PPE54
3737479	0	G	Del	GAP	43	64	119	83.59	128		Rv3344c	PE_PGRS49	PE-PGRS family protein PE_PGRS49
3737480	0	G	Del	GAP	43	64	119	86.29	124		Rv3344c	PE_PGRS49	PE-PGRS family protein PE_PGRS49
3737481	0	C	Del	GAP	43	64	119	88.43	121		Rv3344c	PE_PGRS49	PE-PGRS family protein PE_PGRS49
3737482	0	G	Del	GAP	43	64	119	86.29	124		Rv3344c	PE_PGRS49	PE-PGRS family protein PE_PGRS49
3737483	0	C	Del	GAP	43	64	119	87.7	122		Rv3344c	PE_PGRS49	PE-PGRS family protein PE_PGRS49
3737484	0	C	Del	GAP	43	64	119	89.17	120		Rv3344c	PE_PGRS49	PE-PGRS family protein PE_PGRS49
3737485	0	G	Del	GAP	43	64	119	88.43	121		Rv3344c	PE_PGRS49	PE-PGRS family protein PE_PGRS49
3737486	0	C	Del	GAP	43	64	119	87.7	122		Rv3344c	PE_PGRS49	PE-PGRS family protein PE_PGRS49
3737487	0	C	Del	GAP	43	64	119	88.43	121		Rv3344c	PE_PGRS49	PE-PGRS family protein PE_PGRS49
3737488	0	G	Del	GAP	43	64	119	87.7	122		Rv3344c	PE_PGRS49	PE-PGRS family protein PE_PGRS49
3737489	0	G	Del	GAP	43	64	119	89.17	120		Rv3344c	PE_PGRS49	PE-PGRS family protein PE_PGRS49
3737490	0	C	Del	GAP	43	64	119	86.99	123		Rv3344c	PE_PGRS49	PE-PGRS family protein PE_PGRS49
3737491	0	G	Del	GAP	42	64	118	86.89	122		Rv3344c	PE_PGRS49	PE-PGRS family protein PE_PGRS49
3737492	0	C	Del	GAP	42	64	118	86.18	123		Rv3344c	PE_PGRS49	PE-PGRS family protein PE_PGRS49
3737493	0	C	Del	GAP	42	64	118	88.33	120		Rv3344c	PE_PGRS49	PE-PGRS family protein PE_PGRS49
3737494	0	G	Del	GAP	42	64	118	86.18	123		Rv3344c	PE_PGRS49	PE-PGRS family protein PE_PGRS49
3737495	0	C	Del	GAP	42	64	118	86.18	123		Rv3344c	PE_PGRS49	PE-PGRS family protein PE_PGRS49
3737496	0	C	Del	GAP	42	64	118	85.48	124		Rv3344c	PE_PGRS49	PE-PGRS family protein PE_PGRS49
3737497	0	G	Del	GAP	42	64	118	85.48	124		Rv3344c	PE_PGRS49	PE-PGRS family protein PE_PGRS49
3737498	0	C	Del	GAP	42	64	118	86.89	122		Rv3344c	PE_PGRS49	PE-PGRS family protein PE_PGRS49
3737499	0	C	Del	GAP	42	64	117	86.89	122		Rv3344c	PE_PGRS49	PE-PGRS family protein PE_PGRS49
3737500	0	A	Del	GAP	42	64	117	89.08	119		Rv3344c	PE_PGRS49	PE-PGRS family protein PE_PGRS49
3737501	0	C	Del	GAP	42	64	117	86.89	122		Rv3344c	PE_PGRS49	PE-PGRS family protein PE_PGRS49
3737502	0	C	Del	GAP	42	64	117	86.89	122		Rv3344c	PE_PGRS49	PE-PGRS family protein PE_PGRS49
3738364	0	G	SNP	A	30	91	117	98.37	123	Arg1471Trp (cgg/Tgg)	Rv3345c	PE_PGRS50	PE-PGRS family protein PE_PGRS50
3738417	0	G	Del	GAP	15	81	93	95.05	101		Rv3345c	PE_PGRS50	PE-PGRS family protein PE_PGRS50
3739497	0	A	Del	GAP	103	83	172	85.71	217		Rv3345c	PE_PGRS50	PE-PGRS family protein PE_PGRS50
3739498	0	C	Del	GAP	103	83	172	84.55	220		Rv3345c	PE_PGRS50	PE-PGRS family protein PE_PGRS50
3739499	0	A	Del	GAP	103	83	172	83.78	222		Rv3345c	PE_PGRS50	PE-PGRS family protein PE_PGRS50
3739500	0	C	Del	GAP	101	83	172	82.88	222		Rv3345c	PE_PGRS50	PE-PGRS family protein PE_PGRS50
3739501	0	C	Del	GAP	101	83	172	82.14	224		Rv3345c	PE_PGRS50	PE-PGRS family protein PE_PGRS50
3739502	0	G	Del	GAP	101	83	172	81.42	226		Rv3345c	PE_PGRS50	PE-PGRS family protein PE_PGRS50
3739503	0	C	Del	GAP	102	83	172	84.09	220		Rv3345c	PE_PGRS50	PE-PGRS family protein PE_PGRS50
3739504	0	C	Del	GAP	102	83	172	89.81	206		Rv3345c	PE_PGRS50	PE-PGRS family protein PE_PGRS50
3739505	0	A	Del	GAP	102	83	173	88.94	208		Rv3345c	PE_PGRS50	PE-PGRS family protein PE_PGRS50
3740181	0	T	SNP	C	126	146	268	92.83	293	Asn865Ser (aat/aGt)	Rv3345c	PE_PGRS50	PE-PGRS family protein PE_PGRS50
3741240	0	C	SNP	T	120	123	236	96.43	252	Gly512Asp (ggt/gAt)	Rv3345c	PE_PGRS50	PE-PGRS family protein PE_PGRS50
3741963	1	G	Ins	C	123	104	227	89.72	228		Rv3345c	PE_PGRS50	PE-PGRS family protein PE_PGRS50
3745363	0	G	SNP	A	88	122	209	91.7	229	Leu2608Leu (ctg/Ttg)	Rv3347c	PPE55	PPE family protein PPE55
3746409	0	A	SNP	G	118	98	210	99.08	218	Leu2259Pro (ctg/cCg)	Rv3347c	PPE55	PPE family protein PPE55
3749653	0	G	SNP	A	85	79	160	100	164	Gln1178_ (caa/Taa)	Rv3347c	PPE55	PPE family protein PPE55
3750177	0	A	SNP	T	74	71	144	100	145	Phe1003Tyr (ttc/tAc)	Rv3347c	PPE55	PPE family protein PPE55
3750178	0	A	SNP	C	73	71	143	100	144	Phe1003Val (ttc/Gtc)	Rv3347c	PPE55	PPE family protein PPE55
3750185	0	C	SNP	G	71	67	137	100	138	Ser1000Ser (tcg/tcC)	Rv3347c	PPE55	PPE family protein PPE55
3750187	0	A	SNP	T	71	66	137	100	137	Ser1000Thr (tcg/Acg)	Rv3347c	PPE55	PPE family protein PPE55
3750188	0	C	SNP	G	72	67	139	100	139	Met999Ile (atg/atC)	Rv3347c	PPE55	PPE family protein PPE55
3750193	0	G	SNP	A	74	70	142	99.31	145	Leu998Phe (ctc/Ttc)	Rv3347c	PPE55	PPE family protein PPE55
3750205	0	C	SNP	T	88	84	168	100	172	Asp994Asn (gac/Aac)	Rv3347c	PPE55	PPE family protein PPE55
3750209	0	A	SNP	G	88	84	171	100	172	Asn992Asn (aat/aaC)	Rv3347c	PPE55	PPE family protein PPE55
3750210	0	T	SNP	G	88	86	174	100	174	Asn992Thr (aat/aCt)	Rv3347c	PPE55	PPE family protein PPE55
3750407	0	G	SNP	C	105	94	196	100	199	Gly926Gly (ggc/ggG)	Rv3347c	PPE55	PPE family protein PPE55
3750417	0	A	SNP	T	107	91	194	99	200	Phe923Tyr (ttc/tAc)	Rv3347c	PPE55	PPE family protein PPE55
3750421	0	T	SNP	C	108	94	195	99.02	204	Ser922Gly (agc/Ggc)	Rv3347c	PPE55	PPE family protein PPE55
3750584	0	G	SNP	A	100	109	207	97.66	214	Asn867Asn (aac/aaT)	Rv3347c	PPE55	PPE family protein PPE55
3752003	0	G	SNP	C	84	74	156	99.37	159	Val394Val (gtc/gtG)	Rv3347c	PPE55	PPE family protein PPE55
3752006	0	G	SNP	A	78	72	148	98.04	153	Asn393Asn (aac/aaT)	Rv3347c	PPE55	PPE family protein PPE55
3752007	0	T	SNP	C	79	71	149	98.04	153	Asn393Ser (aac/aGc)	Rv3347c	PPE55	PPE family protein PPE55
3752008	0	T	SNP	C	77	72	148	98.03	152	Asn393Asp (aac/Gac)	Rv3347c	PPE55	PPE family protein PPE55
3752012	0	C	SNP	G	85	73	154	99.37	159	Pro391Pro (ccg/ccC)	Rv3347c	PPE55	PPE family protein PPE55
3752207	0	A	SNP	G	102	112	212	100	214	Ile326Ile (att/atC)	Rv3347c	PPE55	PPE family protein PPE55
3753116	0	C	SNP	T	106	143	244	96.89	257	Pro23Pro (ccg/ccA)	Rv3347c	PPE55	PPE family protein PPE55
3753164	0	T	SNP	G	106	137	241	98.38	247	Pro7Pro (cca/ccC)	Rv3347c	PPE55	PPE family protein PPE55
3753629	1	T	Ins	G	110	118	228	94.61	228
3753629	2	T	Ins	C	109	118	227	94.19	228
3758999	0	C	SNP	T	101	91	187	98.97	194	Gly2702Ser (ggt/Agt)	Rv3350c	PPE56	PPE family protein PPE56
3763724	0	A	SNP	G	89	82	169	97.16	176	Phe1127Leu (ttc/Ctc)	Rv3350c	PPE56	PPE family protein PPE56
3771009	0	T	SNP	G	86	112	195	97.06	204	Ser79Ser (tct/tcG)	Rv3357	relJ	antitoxin RelJ
3772834	0	A	Del	GAP	92	118	206	98.13	214		Rv3360	-	hypothetical protein
3787466	0	G	SNP	C	91	106	192	97.04	203	Glu385Gln (gag/Cag)	Rv3372	otsB2	trehalose 6-phosphate phosphatase
3794867	1	C	Ins	C	105	101	206	94.93	206		Rv3379c	dxs2	1-deoxy-D-xylulose 5-phosphate synthase
3794867	2	C	Ins	A	105	101	206	94.93	206		Rv3379c	dxs2	1-deoxy-D-xylulose 5-phosphate synthase
3798095	0	A	SNP	C	103	104	207	99.52	208	Val132Gly (gtc/gGc)	Rv3383c	idsB	polyprenyl synthetase IdsB
3799512	0	C	SNP	T	122	86	203	97.2	214	Ala42Thr (gcg/Acg)	Rv3384c	vapC46	ribonuclease VapC46
3812582	0	C	SNP	A	87	120	206	96.28	215	Arg499Arg (cgg/cgT)	Rv3396c	guaA	GMP synthase
3815477	0	G	SNP	T	116	105	221	100	221	Ala210Ala (gcc/gcA)	Rv3398c	idsA1	multifunctional dimethylallyltransferase/geranyltranstransferase/farnesylt ranstransferase
3817117	0	C	SNP	A	100	107	205	100	207	Ala330Glu (gcg/gAg)	Rv3399	-	S-adenosylmethionine-dependentmethyltransferase
3821503	0	A	SNP	C	113	90	203	100	203	Leu130Arg (cta/cGa)	Rv3402c	-	hypothetical protein
3821845	0	G	SNP	T	86	88	172	100	174	Ala16Glu (gca/gAa)	Rv3402c	-	hypothetical protein
3823159	0	A	SNP	T	98	123	217	100	221	Val235Val (gtt/gtA)	Rv3403c	-	hypothetical protein
3826684	0	C	SNP	T	81	101	176	99.45	183	Ser46Leu (tcg/tTg)	Rv3408	vapC47	ribonuclease VapC47
3829770	0	T	SNP	C	107	114	217	99.1	223	Pro47Pro (cca/ccG)	Rv3410c	guaB3	oxidoreductase
3830695	0	A	SNP	G	96	110	202	99.52	207	Ala275Ala (gct/gcC)	Rv3411c	guaB2	inosine-5'-monophosphate dehydrogenase
3838871	0	A	SNP	G	114	101	214	100	215	Ala64Ala (gct/gcC)	Rv3420c	rimI	ribosomal-protein-alanine acetyltransferase RimI
3841473	0	C	SNP	T	110	101	199	95.48	221
3842620	0	A	SNP	G	94	103	193	98.99	199	Thr128Ala (act/Gct)	Rv3425	PPE57	PPE family protein PPE57
3842625	0	A	SNP	G	94	97	188	98.96	193	Pro129Pro (cca/ccG)	Rv3425	PPE57	PPE family protein PPE57
3843408	0	G	Del	GAP	103	85	188	98.43	191		Rv3426	PPE58	PPE family protein PPE58
3844757	0	C	Del	GAP	109	108	211	96.88	224		Rv3428c	-	transposase
3844992	0	T	SNP	A	112	115	226	100	227	Ser327Cys (agc/Tgc)	Rv3428c	-	transposase
3845695	0	C	SNP	T	107	102	207	99.05	211	Arg92Arg (cgg/cgA)	Rv3428c	-	transposase
3851887	0	A	SNP	C	135	118	251	99.61	254	Ser443Ala (tcg/Gcg)	Rv3433c	-	bifunctional ADP-dependent (S)-NAD(P)H-hydrate dehydratase/NAD(P)H-hydrate epimerase
3851888	0	T	SNP	C	134	126	255	99.24	262	Ala442Ala (gca/gcG)	Rv3433c	-	bifunctional ADP-dependent (S)-NAD(P)H-hydrate dehydratase/NAD(P)H-hydrate epimerase
3859893	0	C	SNP	T	110	121	227	100	231	Glu28Glu (gag/gaA)	Rv3440c	-	hypothetical protein
3860216	0	G	SNP	A	102	102	202	100	204	Ala385Ala (gcc/gcT)	Rv3441c	mrsA	phosphoglucosamine mutase
3862473	0	A	Del	GAP	84	104	179	98.95	190
3864995	0	T	SNP	C	119	120	234	100	239	Ser1082Gly (agc/Ggc)	Rv3447c	eccC4	ESX-4 secretion system protein EccC4
3865634	0	A	SNP	C	103	113	214	92.31	234	Phe869Val (ttt/Gtt)	Rv3447c	eccC4	ESX-4 secretion system protein EccC4
3867744	0	C	SNP	T	105	93	196	94.74	209	Gly165Gly (ggg/ggA)	Rv3447c	eccC4	ESX-4 secretion system protein EccC4
3869355	0	T	SNP	C	123	124	245	100	247	Ile335Thr (atc/aCc)	Rv3448	eccD4	ESX-4 secretion system protein EccD4
3870010	0	A	SNP	G	124	116	237	98.77	243	Thr87Ala (acc/Gcc)	Rv3449	mycP4	membrane-anchored mycosin
3870117	0	C	SNP	A	108	121	228	94.63	242	Gly122Gly (ggc/ggA)	Rv3449	mycP4	membrane-anchored mycosin
3871246	0	T	SNP	C	116	113	226	100	229	Gly417Gly (gga/ggG)	Rv3450c	eccB4	ESX-4 secretion system protein EccB4
3874723	0	T	Del	GAP	101	127	222	97.44	234
3874745	0	G	SNP	C	95	129	221	100	224
3877421	0	A	SNP	G	120	127	243	99.6	248	Pro4Pro (cct/ccC)	Rv3456c	rplQ	50S ribosomal protein L17
3880175	0	C	SNP	A	83	81	161	97.04	169
3884697	0	C	SNP	G	98	92	187	78.19	243	Ala245Gly (gcc/gGc)	Rv3467	-	hypothetical protein
3885886	0	T	SNP	C	117	95	212	100	212	Ile62Val (atc/Gtc)	Rv3468c	-	dTDP-glucose 4,6-dehydratase
3892671	0	A	SNP	G	113	90	199	100	203
3893480	0	G	SNP	A	116	87	203	100	203
3895727	0	C	SNP	A	108	128	235	99.16	238
3896340	0	T	SNP	G	98	106	201	100	204	Leu174Arg (ctc/cGc)	Rv3479	-	transmembrane protein
3898408	0	A	SNP	G	138	113	248	100	251	Ala863Ala (gca/gcG)	Rv3479	-	transmembrane protein
3906462	1	A	Ins	T	101	111	212	99.07	212		Rv3487c	lipF	carboxylesterase LipF
3908062	0	C	SNP	T	108	109	211	99.09	219
3909235	0	G	SNP	C	114	114	227	100	228	Val334Leu (gtg/Ctg)	Rv3490	otsA	trehalose-phosphate synthase
3918649	0	T	SNP	C	115	105	219	99.55	221	Gly184Gly (gga/ggG)	Rv3499c	mce4A	Mce family protein Mce4A
3929202	0	C	SNP	A	147	81	224	90.48	252	Gly878Gly (ggc/ggA)	Rv3507	PE_PGRS53	PE-PGRS family protein PE_PGRS53
[truncated: 265 more rows]
