# Supplementary material for: Novel Mutations in Putative Nicotinic Acid Phosphoribosyltransferases of Mycobacterium tuberculosis and Their Effect on Protein Thermodynamic Properties
Source: Polymers (Basel). 2022 Apr 18;14(8):1623. doi: 10.3390/polym14081623 (PMC9031469; doi:10.3390/polym14081623)
Supplement: Supplementary file 1 [file polymers-14-01623-s001.zip › Supplementary files S1/744.xls]

## Sheet: 744_ERR3335.gatk_position_varia
#Pos	Insindex	Ref	Type	Allel	CovFor	CovRev	Qual20	Freq	Cov	Subst	Gene	GeneName	Product	ResistanceSNP	PhyloSNP	InterestingRegion
1088	0	G	SNP	C	100	115	213	99.54	216	Ser363Thr (agc/aCc)	Rv0001	dnaA	chromosomal replication initiator protein DnaA
1977	0	A	SNP	G	133	107	232	100	240
4013	0	T	SNP	C	124	127	251	99.6	252	Ile245Thr (atc/aCc)	Rv0003	recF	DNA replication/repair protein RecF
7362	0	G	SNP	C	128	116	241	100	244	Glu21Gln (gag/Cag)	Rv0006	gyrA	DNA gyrase subunit A			fluoroquinolones (FQ)
7582	0	A	SNP	G	102	99	200	84.81	237	Asp94Gly (gac/gGc)	Rv0006	gyrA	DNA gyrase subunit A	fluoroquinolones (FQ)		fluoroquinolones (FQ)
7585	0	G	SNP	C	124	116	237	100	240	Ser95Thr (agc/aCc)	Rv0006	gyrA	DNA gyrase subunit A		phylo (not H37Rv)	fluoroquinolones (FQ)
7892	0	G	SNP	A	119	115	230	99.57	235	Leu197Leu (ctg/ctA)	Rv0006	gyrA	DNA gyrase subunit A		phylo (4,5)	fluoroquinolones (FQ)
9304	0	G	SNP	A	141	121	255	100	262	Gly668Asp (ggc/gAc)	Rv0006	gyrA	DNA gyrase subunit A			fluoroquinolones (FQ)
10659	0	G	SNP	A	95	103	197	99.5	199	Gly249Asp (ggc/gAc)	Rv0007	-	membrane protein
11879	0	A	SNP	G	164	103	267	99.26	269	Ser145Pro (tcc/Ccc)	Rv0008c	-	cell wall synthesis protein CwsA
12555	0	C	SNP	T	118	134	248	99.21	254	Leu30Leu (ctg/Ttg)	Rv0009	ppiA	iron-regulated peptidyl-prolyl cis-trans isomerase PpiA
14785	0	T	SNP	C	97	115	211	100	212	Cys233Arg (tgc/Cgc)	Rv0012	-	membrane protein
15520	0	C	SNP	T	128	124	249	98.82	255	Arg203Trp (cgg/Tgg)	Rv0013	trpG	anthranilate synthase component II
21795	0	G	SNP	A	117	133	239	99.21	252	Pro463Ser (ccg/Tcg)	Rv0018c	pstP	phosphoserine/threonine phosphatase PstP
26959	0	C	SNP	G	124	114	236	99.58	239
30864	0	C	Del	GAP	104	112	218	93.1	232		Rv0026	-	hypothetical protein
30865	0	A	Del	GAP	104	111	218	94.71	227		Rv0026	-	hypothetical protein
34044	0	T	SNP	C	123	131	251	100	254
37031	0	C	SNP	G	120	119	237	100	239	Ala55Ala (gcc/gcG)	Rv0034	-	hypothetical protein
42967	0	G	SNP	C	103	130	228	99.57	234	Pro133Pro (ccc/ccG)	Rv0040c	mtc28	hypothetical protein
47573	0	C	SNP	T	122	111	231	98.73	236	Glu176Glu (gag/gaA)	Rv0043c	-	HTH-type transcriptional regulator
47806	0	C	SNP	T	109	144	252	100	253	Ala99Thr (gcc/Acc)	Rv0043c	-	HTH-type transcriptional regulator
55553	1	C	Ins	C	97	103	200	91.32	201		Rv0050	ponA1	bifunctional penicillin-insensitive transglycosylase/penicillin-sensitive transpeptidase
55553	2	C	Ins	G	97	103	200	91.32	201		Rv0050	ponA1	bifunctional penicillin-insensitive transglycosylase/penicillin-sensitive transpeptidase
55553	3	C	Ins	T	98	103	201	91.78	201		Rv0050	ponA1	bifunctional penicillin-insensitive transglycosylase/penicillin-sensitive transpeptidase
59317	0	C	SNP	G	137	166	301	99.34	305	Leu66Val (ctc/Gtc)	Rv0055	rpsR1	30S ribosomal protein S18
62049	0	A	SNP	G	141	114	249	100	255	Arg552Gly (agg/Ggg)	Rv0058	dnaB	replicative DNA helicase
63148	0	G	SNP	T	110	111	219	99.55	222
69989	0	G	SNP	A	93	111	200	100	204	Gly457Asp (ggt/gAt)	Rv0064	-	transmembrane protein
70816	0	A	SNP	G	100	107	204	100	207	Asn733Asp (aac/Gac)	Rv0064	-	transmembrane protein
71336	0	G	SNP	C	117	120	234	99.58	238	Arg906Pro (cgc/cCc)	Rv0064	-	transmembrane protein
72268	0	C	SNP	G	134	146	275	98.59	284
75940	0	G	SNP	C	128	126	253	100	254	Val214Leu (gtg/Ctg)	Rv0068	-	oxidoreductase
80616	0	C	SNP	G	114	118	228	100	232
92199	0	T	SNP	G	151	130	280	100	281	Thr600Thr (act/acG)	Rv0083	-	oxidoreductase
104712	0	C	SNP	T	241	237	466	99.79	479
104838	0	T	SNP	G	212	246	453	99.35	461	Glu126Asp (gaa/gaC)	Rv0095c	-	hypothetical protein
105007	0	C	SNP	G	98	134	230	99.15	234	Ser70Thr (agc/aCc)	Rv0095c	-	hypothetical protein
105011	0	G	SNP	A	94	128	219	99.55	223	Leu69Leu (ctg/Ttg)	Rv0095c	-	hypothetical protein
113142	0	G	SNP	A	142	120	251	98.5	266	Ala1048Thr (gcg/Acg)	Rv0101	nrp	peptide synthetase Nrp
116000	0	T	SNP	G	108	119	223	100	227	Val2000Val (gtt/gtG)	Rv0101	nrp	peptide synthetase Nrp
122109	0	A	SNP	G	127	150	273	100	277	Leu22Ser (ttg/tCg)	Rv0103c	ctpB	cation-transporter P-type ATPase B
125560	0	A	SNP	G	128	98	225	99.12	228	Glu396Gly (gaa/gGa)	Rv0106	-	hypothetical protein
125830	1	G	Ins	A	109	107	216	94.74	216		Rv0107c	ctpI	cation-transporter ATPase I
128589	0	C	SNP	T	115	115	228	99.14	232	Leu651Leu (ttg/ttA)	Rv0107c	ctpI	cation-transporter ATPase I
131174	1	T	Ins	G	136	104	240	94.49	240
132417	0	C	SNP	G	156	165	316	100	321	Arg346Gly (cgc/Ggc)	Rv0109	PE_PGRS1	PE-PGRS family protein PE_PGRS1
133839	0	C	SNP	T	127	101	223	100	228
138947	0	C	SNP	T	115	130	242	99.59	246	Ala145Ala (gcc/gcT)	Rv0115	hddA	D-alpha-D-heptose-7-phosphate kinase HddA
146087	0	T	SNP	C	116	143	255	100	259	Asn562Ser (aat/aGt)	Rv0120c	fusA2	elongation factor G
154283	0	T	SNP	C	124	109	232	100	233	Ser18Pro (tcg/Ccg)	Rv0127	mak	maltokinase
158436	0	C	SNP	T	105	112	209	98.64	220	Arg408His (cgt/cAt)	Rv0131c	fadE1	acyl-CoA dehydrogenase FadE1
161312	0	A	SNP	G	115	121	234	99.16	238	Ser148Ser (tca/tcG)	Rv0133	-	GCN5-like N-acetyltransferase
164825	0	G	SNP	C	101	107	207	98.11	212	Gln146Glu (cag/Gag)	Rv0137c	msrA	peptide methionine sulfoxide reductase MsrA
176879	0	T	SNP	G	108	119	223	100	227	Lys25Thr (aag/aCg)	Rv0150c	-	hypothetical protein
177857	0	G	SNP	A	158	114	270	100	272	Leu485Leu (ctg/Ttg)	Rv0151c	PE1	PE family protein PE1
181911	0	C	SNP	T	130	135	254	98.88	268	Gly25Gly (ggg/ggA)	Rv0153c	ptbB	phosphotyrosine protein phosphatase
187439	0	G	SNP	C	103	122	219	98.68	228	Ile467Met (atc/atG)	Rv0159c	PE3	PE family protein PE3
188800	0	T	SNP	C	123	126	248	100	249	Thr14Ala (acg/Gcg)	Rv0159c	PE3	PE family protein PE3
189342	0	C	SNP	A	111	116	227	97.84	232	Leu366Leu (ctg/ctT)	Rv0160c	PE4	PE family protein PE4
193543	0	C	SNP	T	115	124	236	100	239	Leu143Leu (ctg/Ttg)	Rv0163	-	hypothetical protein
194681	0	G	SNP	C	111	138	246	100	249	Leu45Leu (ctc/ctG)	Rv0165c	mce1R	transcriptional regulator Mce1R
196642	0	C	SNP	T	124	117	238	100	241	Asn550Asn (aac/aaT)	Rv0166	fadD5	fatty-acid--CoA ligase FadD5
204426	0	T	SNP	C	117	124	236	99.18	243	Val121Ala (gtc/gCc)	Rv0173	lprK	Mce family lipoprotein LprK
206339	0	T	SNP	C	110	122	228	99.57	233	Leu370Pro (ctg/cCg)	Rv0174	mce1F	Mce family protein Mce1F
212629	0	C	SNP	T	88	115	203	99.51	204	Gly128Asp (ggc/gAc)	Rv0181c	-	hypothetical protein
213335	0	C	SNP	G	130	99	225	99.13	231	Arg269Pro (cgg/cCg)	Rv0182c	sigG	ECF RNA polymerase sigma factor SigG
217372	0	G	SNP	C	109	119	224	100	228	Gly368Gly (ggg/ggC)	Rv0186	bglS	beta-glucosidase BglS
217684	0	G	SNP	A	111	122	231	97.9	238	Thr472Thr (acg/acA)	Rv0186	bglS	beta-glucosidase BglS
223942	0	T	SNP	C	116	170	285	100	286	Ser127Pro (tcg/Ccg)	Rv0192	-	hypothetical protein
225323	0	T	SNP	C	108	126	226	100	234	Lys417Glu (aag/Gag)	Rv0193c	-	hypothetical protein
227098	0	T	SNP	C	114	127	238	100	241	Met74Thr (atg/aCg)	Rv0194	-	multidrug ABC transporter ATPase/permease
231114	0	C	SNP	G	97	107	203	100	204	Ala72Ala (gcc/gcG)	Rv0195	-	two component transcriptional regulator
234477	0	T	SNP	G	89	91	175	99.45	181	Tyr749_ (tat/taG)	Rv0197	-	oxidoreductase
234496	1	C	Ins	G	77	81	158	95.18	158		Rv0197	-	oxidoreductase
234496	2	C	Ins	T	76	81	157	94.58	158		Rv0197	-	oxidoreductase
244550	0	A	SNP	G	123	93	210	99.08	218	Arg923Arg (cgt/cgC)	Rv0206c	mmpL3	transmembrane transport protein MmpL3
255457	0	G	SNP	A	127	132	256	98.85	262	Ala165Val (gcc/gTc)	Rv0213c	-	methyltransferase
255660	0	G	SNP	A	114	140	251	98.45	258	Tyr97Tyr (tac/taT)	Rv0213c	-	methyltransferase
261869	0	T	SNP	C	173	141	310	100	314	Cys316Arg (tgt/Cgt)	Rv0218	-	transmembrane protein
265554	0	A	SNP	C	114	100	212	100	214	Val16Val (gta/gtC)	Rv0222	echA1	enoyl-CoA hydratase EchA1
278681	0	C	SNP	G	115	125	239	100	240	His33Asp (cat/Gat)	Rv0233	nrdB	ribonucleoside-diphosphate reductase subunit beta NrdB
280860	0	C	SNP	T	101	148	247	99.2	251	Arg94His (cgc/cAc)	Rv0234c	gabD1	succinate-semialdehyde dehydrogenase
281316	0	C	SNP	T	99	127	216	99.12	228	Pro433Pro (ccg/ccA)	Rv0235c	-	transmembrane protein
285772	0	A	SNP	C	147	148	290	100	295	Pro360Pro (cct/ccG)	Rv0236c	aftD	alpha-(1->3)-arabinofuranosyltransferase
285871	0	A	SNP	G	148	137	282	100	285	Val327Val (gtt/gtC)	Rv0236c	aftD	alpha-(1->3)-arabinofuranosyltransferase
310336	0	C	SNP	T	120	124	242	99.59	245	Pro138Pro (ccg/ccA)	Rv0258c	-	hypothetical protein
310973	0	G	SNP	A	118	96	208	100	214	Ala182Val (gcg/gTg)	Rv0259c	-	hypothetical protein
311613	0	G	SNP	T	136	135	265	100	271	Val349Val (gtc/gtA)	Rv0260c	-	transcriptional regulator
318443	0	C	SNP	A	99	117	211	99.08	218	Val904Val (gtg/gtT)	Rv0266c	oplA	5-oxoprolinase OplA
333892	0	G	SNP	C	82	110	182	100	192	Arg807Gly (cgc/Ggc)	Rv0278c	-	PE-PGRS family protein PE_PGRS3
335606	0	T	SNP	C	12	13	24	89.29	28	Gly235Gly (gga/ggG)	Rv0278c	-	PE-PGRS family protein PE_PGRS3
335642	0	A	SNP	G	15	9	24	96	25	Ala223Ala (gct/gcC)	Rv0278c	-	PE-PGRS family protein PE_PGRS3
335643	0	G	SNP	T	14	9	23	95.83	24	Ala223Asp (gct/gAt)	Rv0278c	-	PE-PGRS family protein PE_PGRS3
335651	0	G	SNP	C	15	8	23	95.83	24	Ala220Ala (gcc/gcG)	Rv0278c	-	PE-PGRS family protein PE_PGRS3
335654	0	G	SNP	A	14	7	21	95.45	22	Gly219Gly (ggc/ggT)	Rv0278c	-	PE-PGRS family protein PE_PGRS3
336681	0	G	Del	GAP	24	36	56	88.24	68		Rv0279c	PE_PGRS4	PE-PGRS family protein PE_PGRS4
336682	0	G	Del	GAP	24	36	56	96.77	62		Rv0279c	PE_PGRS4	PE-PGRS family protein PE_PGRS4
336683	0	G	Del	GAP	24	35	56	98.33	60		Rv0279c	PE_PGRS4	PE-PGRS family protein PE_PGRS4
336684	0	A	Del	GAP	24	36	58	98.36	61		Rv0279c	PE_PGRS4	PE-PGRS family protein PE_PGRS4
336688	0	A	Del	GAP	25	33	59	96.67	60		Rv0279c	PE_PGRS4	PE-PGRS family protein PE_PGRS4
336689	0	G	Del	GAP	25	33	59	95.08	61		Rv0279c	PE_PGRS4	PE-PGRS family protein PE_PGRS4
336690	0	C	Del	GAP	25	33	59	100	58		Rv0279c	PE_PGRS4	PE-PGRS family protein PE_PGRS4
336691	0	T	SNP	C	24	37	60	100	61	Ser795Gly (agc/Ggc)	Rv0279c	PE_PGRS4	PE-PGRS family protein PE_PGRS4
336694	1	A	Ins	C	21	34	55	96.49	55		Rv0279c	PE_PGRS4	PE-PGRS family protein PE_PGRS4
336694	2	A	Ins	A	21	34	55	96.49	55		Rv0279c	PE_PGRS4	PE-PGRS family protein PE_PGRS4
336694	3	A	Ins	C	21	34	55	96.49	55		Rv0279c	PE_PGRS4	PE-PGRS family protein PE_PGRS4
336694	4	A	Ins	C	21	34	55	96.49	55		Rv0279c	PE_PGRS4	PE-PGRS family protein PE_PGRS4
336694	5	A	Ins	G	21	34	55	96.49	55		Rv0279c	PE_PGRS4	PE-PGRS family protein PE_PGRS4
336694	6	A	Ins	C	21	34	55	96.49	55		Rv0279c	PE_PGRS4	PE-PGRS family protein PE_PGRS4
336694	7	A	Ins	C	21	34	55	96.49	55		Rv0279c	PE_PGRS4	PE-PGRS family protein PE_PGRS4
336698	0	C	SNP	G	23	38	59	100	61	Gly792Gly (ggg/ggC)	Rv0279c	PE_PGRS4	PE-PGRS family protein PE_PGRS4
336701	0	A	SNP	G	25	37	60	100	62	Gly791Gly (ggt/ggC)	Rv0279c	PE_PGRS4	PE-PGRS family protein PE_PGRS4
336707	0	G	SNP	A	23	38	59	100	61	Asp789Asp (gac/gaT)	Rv0279c	PE_PGRS4	PE-PGRS family protein PE_PGRS4
336708	0	T	SNP	C	24	38	59	100	62	Asp789Gly (gac/gGc)	Rv0279c	PE_PGRS4	PE-PGRS family protein PE_PGRS4
336710	0	A	SNP	G	26	45	70	100	71	Ala788Ala (gct/gcC)	Rv0279c	PE_PGRS4	PE-PGRS family protein PE_PGRS4
337820	0	G	SNP	A	6	74	79	98.77	81	Gly418Gly (ggc/ggT)	Rv0279c	PE_PGRS4	PE-PGRS family protein PE_PGRS4
338100	0	T	SNP	C	67	17	82	100	84	Asn325Ser (aac/aGc)	Rv0279c	PE_PGRS4	PE-PGRS family protein PE_PGRS4
340372	0	T	SNP	C	5	75	80	100	80	Ser337Pro (tcg/Ccg)	Rv0280	PPE3	PPE family protein PPE3
342270	0	C	SNP	T	146	122	266	99.63	269	Ala47Ala (gcc/gcT)	Rv0282	eccA3	ESX-3 secretion system protein EccA
346275	0	C	SNP	G	128	123	251	100	251	Pro214Arg (ccg/cGg)	Rv0284	eccC3	ESX-3 secretion system protein EccC3
347452	0	T	SNP	G	109	100	205	98.12	213	Asp606Glu (gat/gaG)	Rv0284	eccC3	ESX-3 secretion system protein EccC3
349200	0	G	SNP	A	136	145	278	98.6	285	Arg1189His (cgc/cAc)	Rv0284	eccC3	ESX-3 secretion system protein EccC3
356528	0	A	SNP	G	125	121	237	100	246	Asn217Asp (aat/Gat)	Rv0292	eccE3	ESX-3 secretion system protein EccE
357269	0	G	SNP	A	118	113	226	99.57	232	Leu266Leu (ctg/Ttg)	Rv0293c	-	hypothetical protein
358182	0	C	SNP	T	124	122	241	99.19	248	Pro4Pro (ccc/ccT)	Rv0294	tam	trans-aconitate methyltransferase
364265	0	A	SNP	G	126	104	226	100	230	Arg74Arg (aga/agG)	Rv0301	vapC2	ribonuclease VapC2
366278	0	C	SNP	G	137	125	259	99.24	264	Gly2163Arg (ggt/Cgt)	Rv0304c	PPE5	PPE family protein PPE5
368087	0	A	SNP	T	129	145	263	97.86	280	Phe1560Ile (ttc/Atc)	Rv0304c	PPE5	PPE family protein PPE5
373283	0	A	Del	GAP	107	127	238	97.91	239		Rv0305c	PPE6	PPE family protein PPE6
376774	0	T	SNP	C	109	129	227	100	238	Ala94Ala (gca/gcG)	Rv0307c	-	hypothetical protein
383551	0	G	SNP	C	123	141	262	98.88	267
384380	0	A	SNP	C	126	132	254	100	258	Lys260Thr (aag/aCg)	Rv0315	-	beta-1,3-glucanase
384842	0	C	SNP	T	119	123	237	99.18	244	Pro103Leu (ccg/cTg)	Rv0316	-	muconolactone isomerase
386432	0	C	SNP	G	132	120	247	100	252	Gly223Ala (ggg/gCg)	Rv0318c	-	integral membrane protein
390828	0	T	SNP	C	119	106	222	100	225	Ser142Gly (agt/Ggt)	Rv0323c	-	hypothetical protein
400154	0	G	SNP	A	116	135	248	96.54	260
401056	0	C	SNP	T	139	157	293	98.67	300	Gln289_ (cag/Tag)	Rv0336	-	hypothetical protein
401678	0	C	SNP	A	116	109	217	98.68	228	Pro496His (ccc/cAc)	Rv0336	-	hypothetical protein
402042	0	T	Del	GAP	98	110	200	84.21	247		Rv0337c	aspC	aspartate aminotransferase
402043	0	C	Del	GAP	98	110	200	83.87	248		Rv0337c	aspC	aspartate aminotransferase
402044	0	G	Del	GAP	98	110	200	85.25	244		Rv0337c	aspC	aspartate aminotransferase
403980	0	G	SNP	A	106	141	240	100	247	Ala621Val (gcc/gTc)	Rv0338c	-	iron-sulfur-binding reductase
404326	0	T	SNP	C	95	122	216	100	217	Arg506Gly (agg/Ggg)	Rv0338c	-	iron-sulfur-binding reductase
414486	0	C	SNP	T	116	107	222	100	223	Glu152Glu (gag/gaA)	Rv0344c	lpqJ	lipoprotein LpqJ
420008	0	A	SNP	G	128	103	224	100	231	Ala58Ala (gca/gcG)	Rv0350	dnaK	chaperone protein DnaK
424320	1	T	Ins	C	144	101	245	94.96	247		Rv0354c	PPE7	PPE family protein PPE7
431101	0	C	SNP	T	112	129	237	97.57	247	Ala1193Ala (gcg/gcA)	Rv0355c	PPE8	PPE family protein PPE8
454295	0	T	SNP	C	101	119	217	100	220	Pro26Pro (cca/ccG)	Rv0376c	-	hypothetical protein
457452	0	T	SNP	G	141	108	242	100	249	Thr124Thr (aca/acC)	Rv0381c	-	hypothetical protein
459399	0	A	SNP	C	107	85	188	99.48	193
467497	1	C	Ins	G	133	142	275	94.5	276
467508	1	C	Ins	G	133	138	271	93.77	271
467516	0	G	SNP	C	138	151	280	100	289
467526	0	C	SNP	G	140	150	283	100	290
467546	0	G	SNP	C	132	147	276	100	279
467557	0	A	SNP	C	135	152	284	100	287
467564	0	A	SNP	C	129	152	278	99.65	282
467585	0	G	SNP	C	133	144	274	99.28	279
467590	0	T	SNP	C	130	152	279	100	282
467621	0	T	SNP	G	138	143	274	98.94	284
467638	0	G	SNP	T	140	144	282	99.65	285
471992	0	G	Del	GAP	144	102	245	98.4	250		Rv0392c	ndhA	NADH dehydrogenase NdhA
472230	1	C	Ins	G	120	136	256	95.88	256		Rv0392c	ndhA	NADH dehydrogenase NdhA
475178	0	T	SNP	C	114	123	231	100	237	Val80Ala (gtc/gCc)	Rv0395	-	hypothetical protein
476239	0	G	SNP	A	111	147	252	99.23	260
481204	0	C	SNP	T	123	88	210	96.35	219	Ser676Ser (tcg/tcA)	Rv0402c	mmpL1	transmembrane transport protein MmpL1
488024	0	C	SNP	A	136	127	260	99.62	264	Ala765Asp (gcc/gAc)	Rv0405	pks6	membrane bound polyketide synthase
489935	0	G	SNP	C	135	85	215	100	220	Thr257Thr (acc/acG)	Rv0406c	-	beta lactamase-like protein
502589	0	C	SNP	G	115	132	240	100	247	Ser75Cys (tcc/tGc)	Rv0417	thiG	thiazole synthase
503354	0	G	SNP	C	113	112	224	100	225
513257	0	T	SNP	C	135	113	239	100	248	Met689Val (atg/Gtg)	Rv0425c	ctpH	metal cation transporting ATPase H
531551	0	T	Del	GAP	81	74	152	84.24	184		Rv0442c	PPE10	PPE family protein PPE10
531552	0	G	Del	GAP	81	74	152	84.24	184		Rv0442c	PPE10	PPE family protein PPE10
531553	0	C	Del	GAP	81	74	152	85.16	182		Rv0442c	PPE10	PPE family protein PPE10
531554	0	C	Del	GAP	81	74	152	84.7	183		Rv0442c	PPE10	PPE family protein PPE10
531555	0	G	Del	GAP	81	74	152	85.16	182		Rv0442c	PPE10	PPE family protein PPE10
531556	0	A	Del	GAP	81	74	152	86.11	180		Rv0442c	PPE10	PPE family protein PPE10
531557	0	T	Del	GAP	81	74	152	86.11	180		Rv0442c	PPE10	PPE family protein PPE10
531558	0	G	Del	GAP	81	74	152	86.11	180		Rv0442c	PPE10	PPE family protein PPE10
531559	0	T	Del	GAP	81	74	152	86.11	180		Rv0442c	PPE10	PPE family protein PPE10
531560	0	T	Del	GAP	81	74	152	88.07	176		Rv0442c	PPE10	PPE family protein PPE10
531561	0	G	Del	GAP	81	74	152	89.6	173		Rv0442c	PPE10	PPE family protein PPE10
531562	0	C	Del	GAP	81	74	152	89.6	173		Rv0442c	PPE10	PPE family protein PPE10
531563	0	C	Del	GAP	81	75	153	90.7	172		Rv0442c	PPE10	PPE family protein PPE10
531564	0	G	Del	GAP	81	75	153	91.23	171		Rv0442c	PPE10	PPE family protein PPE10
531565	0	G	Del	GAP	81	75	153	92.86	168		Rv0442c	PPE10	PPE family protein PPE10
531566	0	T	Del	GAP	81	75	153	92.31	169		Rv0442c	PPE10	PPE family protein PPE10
531567	0	G	Del	GAP	81	75	153	91.76	170		Rv0442c	PPE10	PPE family protein PPE10
531568	0	C	Del	GAP	81	75	153	92.31	169		Rv0442c	PPE10	PPE family protein PPE10
531569	0	C	Del	GAP	81	75	153	92.31	169		Rv0442c	PPE10	PPE family protein PPE10
531570	0	G	Del	GAP	81	75	153	92.86	168		Rv0442c	PPE10	PPE family protein PPE10
531571	0	G	Del	GAP	81	75	153	92.31	169		Rv0442c	PPE10	PPE family protein PPE10
531572	0	T	Del	GAP	81	75	153	92.31	169		Rv0442c	PPE10	PPE family protein PPE10
531573	0	G	Del	GAP	81	75	153	91.76	170		Rv0442c	PPE10	PPE family protein PPE10
531574	0	T	Del	GAP	81	75	153	92.31	169		Rv0442c	PPE10	PPE family protein PPE10
531575	0	T	Del	GAP	81	75	153	92.86	168		Rv0442c	PPE10	PPE family protein PPE10
531576	0	G	Del	GAP	81	75	153	92.31	169		Rv0442c	PPE10	PPE family protein PPE10
531577	0	C	Del	GAP	81	75	153	92.86	168		Rv0442c	PPE10	PPE family protein PPE10
531578	0	C	Del	GAP	81	75	153	92.31	169		Rv0442c	PPE10	PPE family protein PPE10
531579	0	G	Del	GAP	81	75	153	92.86	168		Rv0442c	PPE10	PPE family protein PPE10
531580	0	C	Del	GAP	81	75	153	95.12	164		Rv0442c	PPE10	PPE family protein PPE10
531581	0	T	Del	GAP	81	75	153	95.12	164		Rv0442c	PPE10	PPE family protein PPE10
531582	0	G	Del	GAP	81	75	153	94.55	165		Rv0442c	PPE10	PPE family protein PPE10
531583	0	C	Del	GAP	81	75	153	93.98	166		Rv0442c	PPE10	PPE family protein PPE10
531584	0	C	Del	GAP	81	75	153	94.55	165		Rv0442c	PPE10	PPE family protein PPE10
531585	0	G	Del	GAP	81	75	153	94.55	165		Rv0442c	PPE10	PPE family protein PPE10
531586	0	A	Del	GAP	81	75	153	94.55	165		Rv0442c	PPE10	PPE family protein PPE10
531587	0	T	Del	GAP	81	75	153	95.12	164		Rv0442c	PPE10	PPE family protein PPE10
531588	0	G	Del	GAP	81	75	153	94.55	165		Rv0442c	PPE10	PPE family protein PPE10
531589	0	T	Del	GAP	81	75	153	94.55	165		Rv0442c	PPE10	PPE family protein PPE10
531590	0	T	Del	GAP	81	75	153	94.55	165		Rv0442c	PPE10	PPE family protein PPE10
531591	0	G	Del	GAP	81	75	153	94.55	165		Rv0442c	PPE10	PPE family protein PPE10
531592	0	T	Del	GAP	81	75	153	95.71	163		Rv0442c	PPE10	PPE family protein PPE10
531593	0	T	Del	GAP	81	74	152	95.09	163		Rv0442c	PPE10	PPE family protein PPE10
531594	0	G	Del	GAP	81	74	152	95.09	163		Rv0442c	PPE10	PPE family protein PPE10
531595	0	T	Del	GAP	81	74	152	95.09	163		Rv0442c	PPE10	PPE family protein PPE10
531596	0	T	Del	GAP	81	74	152	95.09	163		Rv0442c	PPE10	PPE family protein PPE10
531597	0	G	Del	GAP	81	74	152	96.27	161		Rv0442c	PPE10	PPE family protein PPE10
531598	0	C	Del	GAP	81	74	152	96.27	161		Rv0442c	PPE10	PPE family protein PPE10
531599	0	C	Del	GAP	81	74	152	96.27	161		Rv0442c	PPE10	PPE family protein PPE10
531600	0	G	Del	GAP	81	74	152	96.27	161		Rv0442c	PPE10	PPE family protein PPE10
531601	0	A	Del	GAP	81	74	152	96.88	160		Rv0442c	PPE10	PPE family protein PPE10
531602	0	T	Del	GAP	81	74	152	96.27	161		Rv0442c	PPE10	PPE family protein PPE10
531603	0	G	Del	GAP	81	74	152	96.27	161		Rv0442c	PPE10	PPE family protein PPE10
531604	0	T	Del	GAP	81	74	152	96.88	160		Rv0442c	PPE10	PPE family protein PPE10
531605	0	T	Del	GAP	81	74	152	96.27	161		Rv0442c	PPE10	PPE family protein PPE10
531606	0	G	Del	GAP	81	74	152	96.27	161		Rv0442c	PPE10	PPE family protein PPE10
531607	0	T	Del	GAP	81	74	152	96.88	160		Rv0442c	PPE10	PPE family protein PPE10
531608	0	T	Del	GAP	81	74	152	96.88	160		Rv0442c	PPE10	PPE family protein PPE10
531609	0	G	Del	GAP	81	74	152	96.88	160		Rv0442c	PPE10	PPE family protein PPE10
531610	0	T	Del	GAP	81	74	152	96.88	160		Rv0442c	PPE10	PPE family protein PPE10
532758	0	A	SNP	C	123	109	228	100	232	Glu121Asp (gaa/gaC)	Rv0443	-	hypothetical protein
540924	0	C	SNP	T	116	113	223	99.57	230	Ala190Thr (gcg/Acg)	Rv0450c	mmpL4	transmembrane transport protein MmpL4
541201	0	A	SNP	G	104	103	205	100	207	Leu97Leu (ctt/ctC)	Rv0450c	mmpL4	transmembrane transport protein MmpL4
550843	0	T	SNP	C	119	117	233	97.93	241	Ile390Thr (atc/aCc)	Rv0458	-	aldehyde dehydrogenase
551525	0	A	SNP	C	98	107	198	99.51	206	Arg110Arg (aga/Cga)	Rv0459	-	hypothetical protein
552713	0	C	SNP	G	109	119	222	99.13	230	Pro34Ala (ccc/Gcc)	Rv0462	lpdC	dihydrolipoamide dehydrogenase
567997	0	C	SNP	T	88	131	213	98.65	222	Gly324Asp (ggc/gAc)	Rv0479c	-	membrane protein
573262	0	A	SNP	G	119	122	235	99.59	242	Gly180Gly (ggt/ggC)	Rv0484c	-	short-chain type oxidoreductase
580772	0	T	SNP	A	61	69	126	94.2	138
580774	0	G	Del	GAP	61	68	129	90.21	143
580775	0	G	Del	GAP	61	68	129	93.48	138
580776	0	G	Del	GAP	61	68	129	90.85	142
580777	0	G	Del	GAP	61	68	129	92.81	139
580778	0	C	Del	GAP	61	68	129	96.99	133
580779	0	A	Del	GAP	61	68	129	94.16	137
580780	0	C	Del	GAP	61	68	129	94.16	137
580781	0	C	Del	GAP	61	68	129	95.56	135
580782	0	A	Del	GAP	61	68	129	94.85	136
580783	0	C	Del	GAP	61	68	129	95.56	135
580784	0	C	Del	GAP	61	68	129	95.56	135
580785	0	C	Del	GAP	61	68	129	94.85	136
580786	0	G	Del	GAP	61	68	129	92.14	140
580787	0	C	Del	GAP	61	68	129	96.27	134
580788	0	T	Del	GAP	61	68	129	96.27	134
580789	0	T	Del	GAP	61	68	129	94.85	136
580790	0	G	Del	GAP	61	68	129	94.16	137
580791	0	C	Del	GAP	61	68	129	94.16	137
580792	0	G	Del	GAP	61	68	129	93.48	138
580793	0	G	Del	GAP	61	68	129	95.56	135
580794	0	G	Del	GAP	61	68	129	94.16	137
580795	0	G	Del	GAP	61	67	128	93.43	137
580796	0	G	Del	GAP	61	67	128	93.43	137
580797	0	A	Del	GAP	61	67	128	94.81	135
590436	0	T	SNP	C	134	130	257	100	264	Ala118Ala (gct/gcC)	Rv0500	proC	pyrroline-5-carboxylate reductase
591824	0	G	SNP	T	127	107	228	100	234	Ala57Ala (gcg/gcT)	Rv0501	galE2	UDP-glucose 4-epimerase GalE
597816	0	A	SNP	G	113	137	247	100	250	Ala206Ala (gca/gcG)	Rv0507	mmpL2	transmembrane transport protein MmpL2
598475	0	G	SNP	A	104	118	219	100	222	Arg426His (cgc/cAc)	Rv0507	mmpL2	transmembrane transport protein MmpL2
607415	0	C	SNP	T	165	160	319	99.69	326	Gln289_ (cag/Tag)	Rv0515	-	hypothetical protein
610120	0	T	SNP	G	111	111	218	100	222
620029	0	C	SNP	T	153	137	288	98.98	293	Leu47Leu (ctg/Ttg)	Rv0529	ccsA	cytochrome C-type biogenesis protein CcsA
623472	0	A	SNP	G	100	72	169	100	172	Asp227Gly (gac/gGc)	Rv0532	PE_PGRS6	PE-PGRS family protein PE_PGRS6
623508	0	C	SNP	G	102	83	182	100	185	Ala239Gly (gcc/gGc)	Rv0532	PE_PGRS6	PE-PGRS family protein PE_PGRS6
626170	0	T	SNP	C	121	146	266	99.26	269	Thr91Ala (acc/Gcc)	Rv0534c	menA	1,4-dihydroxy-2-naphthoate octaprenyltransferase
627669	0	C	SNP	T	127	100	218	97.42	233	Ala141Val (gcc/gTc)	Rv0536	galE3	UDP-glucose 4-epimerase GalE
630722	0	G	SNP	C	120	135	253	99.61	256	Arg228Pro (cgg/cCg)	Rv0538	-	membrane protein
636375	0	G	SNP	A	118	129	247	98.8	250	His363His (cac/caT)	Rv0545c	pitA	low-affinity inorganic phosphate transporter
637319	0	G	SNP	A	110	108	216	100	218	Pro49Ser (cct/Tct)	Rv0545c	pitA	low-affinity inorganic phosphate transporter
646393	0	G	SNP	A	128	132	253	99.24	262	Ala32Ala (gcg/gcA)	Rv0555	menD	bifunctional 2-succinyl-6-hydroxy-2,4-cyclohexadiene-1-carboxylate synthase/2-oxoglutarate decarboxylase
648002	0	T	SNP	G	123	110	231	100	233	Leu15Arg (ctc/cGc)	Rv0556	-	transmembrane protein
654719	0	G	SNP	A	135	125	257	98.48	264	Glu281Lys (gag/Aag)	Rv0563	htpX	protease HtpX
661524	0	T	SNP	C	133	135	267	99.26	270	Leu77Pro (ctg/cCg)	Rv0570	nrdZ	vitamin B12-dependent ribonucleoside-diphosphate reductase
663803	0	G	SNP	A	137	115	245	100	252	Ala339Val (gcg/gTg)	Rv0571c	-	hypothetical protein
664650	0	T	SNP	C	127	130	256	99.23	259	Lys57Glu (aag/Gag)	Rv0571c	-	hypothetical protein
665293	0	A	SNP	G	118	116	232	100	234	Phe31Leu (ttc/Ctc)	Rv0572c	-	hypothetical protein
669398	0	T	SNP	C	137	123	257	100	260	Gln116Gln (caa/caG)	Rv0575c	-	oxidoreductase
672491	0	C	SNP	G	81	86	162	98.82	169	Gly1142Gly (ggg/ggC)	Rv0578c	PE_PGRS7	PE-PGRS family protein PE_PGRS7
673238	0	A	SNP	G	75	87	160	100	162	His893His (cat/caC)	Rv0578c	PE_PGRS7	PE-PGRS family protein PE_PGRS7
684019	0	A	SNP	G	132	136	267	98.89	271	Val85Ala (gtg/gCg)	Rv0585c	-	integral membrane protein
685461	0	C	SNP	G	114	125	239	99.58	240	Ala111Ala (gcc/gcG)	Rv0587	yrbE2A	hypothetical protein
685608	0	T	SNP	C	120	111	228	100	231	Leu160Leu (ctt/ctC)	Rv0587	yrbE2A	hypothetical protein
686972	0	T	SNP	C	121	97	214	100	218	Phe51Ser (ttc/tCc)	Rv0589	mce2A	Mce family protein Mce2A
690191	0	C	SNP	T	162	144	306	97.45	314	Pro378Leu (ccg/cTg)	Rv0591	mce2C	Mce family protein Mce2C
690465	0	T	SNP	G	131	161	287	100	292	Leu469Leu (ctt/ctG)	Rv0591	mce2C	Mce family protein Mce2C
698968	0	G	SNP	A	151	147	291	100	298	Gly9Gly (ggc/ggT)	Rv0601c	-	two component sensor kinase HK2
699074	0	C	SNP	T	138	147	280	98.96	288	Leu242Leu (ctg/ctA)	Rv0602c	tcrA	two component DNA binding transcriptional regulator TcrA
722205	0	C	SNP	T	142	141	278	100	283	Glu937Lys (gag/Aag)	Rv0630c	recB	exonuclease V subunit beta RecB
730223	0	G	SNP	T	118	137	252	99.61	256
739429	0	C	SNP	T	118	104	221	100	222	Gln253Gln (cag/caA)	Rv0645c	mmaA1	mycolic acid methyltransferase MmaA1
754186	0	A	SNP	G	141	110	246	100	251	Leu75Pro (ctc/cCc)	Rv0658c	-	integral membrane protein
761155	0	C	SNP	T	133	126	255	98.85	262	Ser450Leu (tcg/tTg)	Rv0667	rpoB	DNA-directed RNA polymerase subunit beta	rifampicin (RMP)		rifampicin (RMP)
764061	0	C	SNP	T	105	129	230	99.15	236	Pro231Leu (ccc/cTc)	Rv0668	rpoC	DNA-directed RNA polymerase subunit beta'
764817	0	T	SNP	G	128	130	257	98.85	261	Val483Gly (gtg/gGg)	Rv0668	rpoC	DNA-directed RNA polymerase subunit beta'
775538	0	C	SNP	A	115	134	243	99.2	251	Ala252Ala (gcc/gcA)	Rv0675	echA5	enoyl-CoA hydratase EchA5
775639	0	T	SNP	C	110	148	252	100	258	Ile948Val (att/Gtt)	Rv0676c	mmpL5	transmembrane transport protein MmpL5
781395	0	T	SNP	C	124	115	234	100	239							streptomycin (SM)
790019	0	G	SNP	A	130	127	254	99.61	258
799405	0	T	SNP	C	120	108	223	99.56	229	Gly191Gly (ggt/ggC)	Rv0698	-	hypothetical protein
801697	0	G	SNP	A	140	117	253	99.23	259	Arg79His (cgt/cAt)	Rv0702	rplD	50S ribosomal protein L4
805836	0	A	SNP	G	96	94	189	99.48	191	Ala27Ala (gca/gcG)	Rv0710	rpsQ	30S ribosomal protein S17
820483	0	G	SNP	T	114	135	246	99.6	250	Ala6Asp (gcc/gAc)	Rv0727c	fucA	L-fuculose phosphate aldolase FucA
836272	0	A	SNP	G	27	98	121	100	125	Glu191Gly (gag/gGg)	Rv0746	PE_PGRS9	PE-PGRS family protein PE_PGRS9
836291	0	A	SNP	G	22	76	94	100	98	Gly197Gly (gga/ggG)	Rv0746	PE_PGRS9	PE-PGRS family protein PE_PGRS9
836426	0	A	SNP	C	55	24	75	100	79	Leu242Leu (cta/ctC)	Rv0746	PE_PGRS9	PE-PGRS family protein PE_PGRS9
836454	0	A	SNP	G	82	15	95	100	97	Thr252Ala (act/Gct)	Rv0746	PE_PGRS9	PE-PGRS family protein PE_PGRS9
836538	0	A	SNP	G	119	33	149	100	152	Asn280Asp (aac/Gac)	Rv0746	PE_PGRS9	PE-PGRS family protein PE_PGRS9
836658	0	A	SNP	G	119	76	192	100	195	Thr320Ala (acc/Gcc)	Rv0746	PE_PGRS9	PE-PGRS family protein PE_PGRS9
837033	0	A	SNP	G	47	137	182	100	184	Thr445Ala (acc/Gcc)	Rv0746	PE_PGRS9	PE-PGRS family protein PE_PGRS9
838990	0	C	SNP	G	16	19	35	85.37	41	Ala180Ala (gcc/gcG)	Rv0747	PE_PGRS10	PE-PGRS family protein PE_PGRS10
839123	0	A	SNP	G	42	15	57	100	57	Arg225Gly (agg/Ggg)	Rv0747	PE_PGRS10	PE-PGRS family protein PE_PGRS10
839129	0	C	SNP	G	43	17	59	100	60	Arg227Gly (cgc/Ggc)	Rv0747	PE_PGRS10	PE-PGRS family protein PE_PGRS10
839194	0	A	SNP	G	48	26	70	100	74	Thr248Thr (aca/acG)	Rv0747	PE_PGRS10	PE-PGRS family protein PE_PGRS10
839334	0	A	SNP	G	21	52	73	100	73	Lys295Arg (aaa/aGa)	Rv0747	PE_PGRS10	PE-PGRS family protein PE_PGRS10
839348	0	A	SNP	G	23	41	62	100	64	Ser300Gly (agc/Ggc)	Rv0747	PE_PGRS10	PE-PGRS family protein PE_PGRS10
840229	0	G	SNP	C	16	31	47	97.92	48	Ala593Ala (gcg/gcC)	Rv0747	PE_PGRS10	PE-PGRS family protein PE_PGRS10
840235	0	C	SNP	G	15	28	43	84.31	51	Gly595Gly (ggc/ggG)	Rv0747	PE_PGRS10	PE-PGRS family protein PE_PGRS10
840241	0	C	SNP	T	16	27	43	86	50	Gly597Gly (ggc/ggT)	Rv0747	PE_PGRS10	PE-PGRS family protein PE_PGRS10
840272	0	G	SNP	T	15	25	39	86.96	46	Ala608Ser (gcc/Tcc)	Rv0747	PE_PGRS10	PE-PGRS family protein PE_PGRS10
840278	0	A	SNP	G	9	7	16	100	16	Ser610Gly (agc/Ggc)	Rv0747	PE_PGRS10	PE-PGRS family protein PE_PGRS10
840283	0	T	SNP	C	8	5	13	100	13	His611His (cat/caC)	Rv0747	PE_PGRS10	PE-PGRS family protein PE_PGRS10
840284	0	A	SNP	G	8	5	12	100	13	Ser612Gly (agc/Ggc)	Rv0747	PE_PGRS10	PE-PGRS family protein PE_PGRS10
840286	0	C	SNP	T	8	5	13	100	13	Ser612Ser (agc/agT)	Rv0747	PE_PGRS10	PE-PGRS family protein PE_PGRS10
840290	0	G	SNP	C	7	5	12	100	12	Ala614Pro (gcc/Ccc)	Rv0747	PE_PGRS10	PE-PGRS family protein PE_PGRS10
840297	0	G	SNP	C	8	5	12	100	13	Gly616Ala (gga/gCa)	Rv0747	PE_PGRS10	PE-PGRS family protein PE_PGRS10
840298	0	A	SNP	G	8	5	13	100	13	Gly616Gly (gga/ggG)	Rv0747	PE_PGRS10	PE-PGRS family protein PE_PGRS10
840301	0	T	SNP	C	7	5	12	100	12	Val617Val (gtt/gtC)	Rv0747	PE_PGRS10	PE-PGRS family protein PE_PGRS10
840302	0	T	SNP	C	7	5	12	100	12	Ser618Pro (tcc/Ccc)	Rv0747	PE_PGRS10	PE-PGRS family protein PE_PGRS10
840307	0	A	SNP	C	8	5	13	100	13	Gly619Gly (gga/ggC)	Rv0747	PE_PGRS10	PE-PGRS family protein PE_PGRS10
840310	0	G	SNP	C	8	5	12	86.67	15	Gly620Gly (ggg/ggC)	Rv0747	PE_PGRS10	PE-PGRS family protein PE_PGRS10
841764	0	G	SNP	C	98	120	213	100	218	Thr37Thr (acc/acG)	Rv0749A	-	hypothetical protein
848319	0	C	SNP	T	111	128	236	98.35	243	Ser574Ser (tcg/tcA)	Rv0755c	PPE12	PPE family protein PPE12
852910	0	C	SNP	T	140	113	249	100	253	Pro172Leu (ccc/cTc)	Rv0758	phoR	two component system response sensor kinase PhoR
855371	0	C	SNP	T	112	141	252	98.83	256	Val152Val (gtg/gtA)	Rv0761c	adhB	alcohol dehydrogenase B
857696	0	A	SNP	G	115	121	232	100	236	Ala114Ala (gct/gcC)	Rv0764c	cyp51	lanosterol 14-alpha demethylase
860116	0	G	SNP	A	123	109	230	100	232	Leu199Leu (ctg/Ttg)	Rv0767c	-	HTH-type transcriptional regulator
874835	1	C	Ins	C	118	98	216	96.86	216
874835	2	C	Ins	G	118	98	216	96.86	216
880562	0	G	SNP	T	116	134	246	100	250	Cys408Phe (tgc/tTc)	Rv0785	-	KsdD-like steroid dehydrogenase
882257	0	T	SNP	C	130	149	273	100	279	Tyr267His (tac/Cac)	Rv0787	-	hypothetical protein
893733	0	T	SNP	G	122	126	243	100	248	Leu139Arg (ctg/cGg)	Rv0800	pepC	M18 family aminopeptidase
899385	0	G	SNP	A	110	105	211	99.54	216	Leu185Leu (ctg/ctA)	Rv0805	-	3',5'-cyclic adenosine monophosphate phosphodiesterase CpdA
900221	0	T	SNP	C	118	132	245	100	250	Val370Val (gta/gtG)	Rv0806c	cpsY	exopolysaccharide phosphotransferase CpsY
901062	0	G	SNP	A	104	117	217	97.79	226	Ala90Val (gca/gTa)	Rv0806c	cpsY	exopolysaccharide phosphotransferase CpsY
903550	0	T	SNP	C	129	128	253	100	257	Ala480Ala (gct/gcC)	Rv0808	purF	amidophosphoribosyltransferase
903913	0	T	SNP	C	118	118	231	100	236	Gly63Gly (ggt/ggC)	Rv0809	purM	phosphoribosylformylglycinamidine cyclo-ligase PurM
906857	0	A	SNP	G	129	137	261	100	266	Ile145Met (ata/atG)	Rv0812	-	amino acid aminotransferase
921813	0	C	SNP	G	94	146	237	97.56	246
927110	0	A	SNP	G	25	18	43	100	43	Ser584Gly (agt/Ggt)	Rv0833	PE_PGRS13	PE-PGRS family protein PE_PGRS13
927385	0	A	SNP	G	46	9	54	100	55	Gly675Gly (gga/ggG)	Rv0833	PE_PGRS13	PE-PGRS family protein PE_PGRS13
941697	0	G	SNP	C	96	112	207	99.05	210	Gly170Arg (gga/Cga)	Rv0845	-	sensor histidine kinase NarS
945214	0	G	SNP	A	123	124	242	100	247	Gly93Ser (ggt/Agt)	Rv0848	cysK2	cysteine synthase CysK
949535	0	T	SNP	C	140	111	245	100	251	Ala528Ala (gca/gcG)	Rv0853c	pdc	alpha-keto-acid decarboxylase
955524	0	A	SNP	G	113	125	237	99.58	239	Ser150Gly (agc/Ggc)	Rv0859	-	acyltransferase
960646	0	G	SNP	A	137	111	244	99.6	249	Pro656Leu (ccg/cTg)	Rv0862c	-	hypothetical protein
964612	0	C	SNP	T	99	109	196	98.58	211	Ala308Ala (gcg/gcA)	Rv0867c	rpfA	resuscitation-promoting factor RpfA
964618	0	T	SNP	G	104	118	219	99.11	224	Glu306Asp (gaa/gaC)	Rv0867c	rpfA	resuscitation-promoting factor RpfA
964674	0	A	SNP	G	69	128	195	98.99	199	Ser288Pro (tcc/Ccc)	Rv0867c	rpfA	resuscitation-promoting factor RpfA
964678	1	G	Ins	G	57	114	171	86.8	171		Rv0867c	rpfA	resuscitation-promoting factor RpfA
964678	2	G	Ins	G	57	114	171	86.8	171		Rv0867c	rpfA	resuscitation-promoting factor RpfA
964678	3	G	Ins	T	57	114	171	86.8	171		Rv0867c	rpfA	resuscitation-promoting factor RpfA
973290	0	G	SNP	A	112	143	253	98.84	258	Ile139Ile (atc/atT)	Rv0874c	-	hypothetical protein
976897	0	T	Del	GAP	98	102	190	90.5	221		Rv0878c	PPE13	PPE family protein PPE13
976898	0	G	Del	GAP	99	102	191	90.13	223		Rv0878c	PPE13	PPE family protein PPE13
979704	0	G	SNP	C	112	118	224	100	230	Gly115Arg (ggc/Cgc)	Rv0881	-	tRNA/rRNA methyltransferase
986463	0	G	SNP	C	121	136	254	100	257
990001	0	G	SNP	C	104	124	226	100	228	Pro866Ala (ccc/Gcc)	Rv0890c	-	HTH-type transcriptional regulator
993346	0	A	SNP	C	114	110	221	100	224	Val37Gly (gtt/gGt)	Rv0891c	-	hypothetical protein
993566	0	C	SNP	T	127	114	238	99.59	242
1001212	0	G	SNP	A	118	119	234	98.75	240	His402Tyr (cac/Tac)	Rv0897c	-	oxidoreductase
1010204	1	C	Ins	G	100	123	223	94.89	224		Rv0907	-	hypothetical protein
1014190	0	C	SNP	T	147	121	261	98.53	272
1016101	0	C	SNP	G	122	91	210	100	213	Pro235Arg (ccg/cGg)	Rv0911	-	hypothetical protein
1021749	0	G	SNP	C	117	93	207	100	210
1025106	0	T	SNP	C	106	122	225	100	228	Phe141Phe (ttt/ttC)	Rv0919	-	GCN5-like N-acetyltransferase
1030616	0	G	SNP	C	116	113	227	99.13	231	Leu417Val (ctc/Gtc)	Rv0924c	mntH	divalent metal cation transporter MntH
1037012	0	T	SNP	C	126	127	248	100	253	Met5Thr (atg/aCg)	Rv0930	pstA1	phosphate ABC transporter permease PstA
1037911	0	C	SNP	T	119	107	222	99.56	227	Arg305_ (cga/Tga)	Rv0930	pstA1	phosphate ABC transporter permease PstA
1047165	0	T	SNP	C	106	138	237	100	244	Cys344Arg (tgc/Cgc)	Rv0938	ligD	multifunctional non-homologous end joining DNA repair protein/ATP dependent DNA ligase LigD
1068151	0	T	SNP	C	111	99	209	100	210	His197His (cat/caC)	Rv0956	purN	phosphoribosylglycinamide formyltransferase PurN
1068432	0	A	SNP	G	121	121	232	100	242	Pro76Pro (cca/ccG)	Rv0957	purH	bifunctionalphosphoribosylaminoimidazolecarboxamide formyltransferase/inosinemonophosphate cyclohydrolase
1070702	0	T	SNP	C	130	113	238	100	243	Ser274Pro (tcc/Ccc)	Rv0958	-	magnesium chelatase
1074558	0	G	SNP	A	102	127	227	100	229	Pro186Leu (ccc/cTc)	Rv0962c	lprP	lipoprotein LprP
1075279	0	T	SNP	C	116	122	232	100	238
1076309	0	G	SNP	T	148	90	232	100	238	Pro124Thr (cct/Act)	Rv0964c	-	hypothetical protein
1077312	0	A	SNP	G	109	130	239	100	239	Val175Ala (gtg/gCg)	Rv0966c	-	hypothetical protein
1079927	0	C	SNP	A	139	161	296	100	300	Thr395Thr (acc/acA)	Rv0969	ctpV	copper-exporting ATPase
1081681	0	T	SNP	C	122	127	244	100	249	Val210Val (gtt/gtC)	Rv0970	-	integral membrane protein
1086141	0	A	SNP	G	114	134	248	98.8	251	Ile402Thr (atc/aCc)	Rv0974c	accD2	acetyl-/propionyl-CoA carboxylase subunit beta
1087193	0	G	SNP	C	132	136	266	100	268	Asn51Lys (aac/aaG)	Rv0974c	accD2	acetyl-/propionyl-CoA carboxylase subunit beta
1093406	0	A	SNP	G	107	143	247	100	250	Val317Val (gtt/gtC)	Rv0978c	PE_PGRS17	PE-PGRS family protein PE_PGRS17
1093928	0	G	SNP	A	84	4	88	89.8	98	Asn143Asn (aac/aaT)	Rv0978c	PE_PGRS17	PE-PGRS family protein PE_PGRS17
1096633	0	T	SNP	G	122	127	249	100	249
1100234	0	T	SNP	C	124	108	229	100	232	Leu390Pro (ctg/cCg)	Rv0983	pepD	serine protease PepD
1105877	0	T	SNP	C	133	121	247	98.83	257	Asp254Asp (gat/gaC)	Rv0988	-	hypothetical protein
1106422	0	T	SNP	C	129	114	243	100	243	Ile321Val (ata/Gta)	Rv0989c	grcC2	polyprenyl-diphosphate synthase GrcC
1109975	0	A	SNP	G	133	126	257	99.62	260	Gln235Arg (cag/cGg)	Rv0993	galU	UTP--glucose-1-phosphate uridylyltransferase
1123355	0	G	SNP	T	123	121	242	97.99	249	Gln82Lys (caa/Aaa)	Rv1005c	-	para-aminobenzoate synthase component I
1126889	0	G	SNP	C	118	116	232	100	234	Arg39Gly (cgc/Ggc)	Rv1007c	metS	methionine--tRNA ligase
1127648	0	C	SNP	A	121	134	252	100	255	Thr187Asn (acc/aAc)	Rv1008	tatD	deoxyribonuclease TatD
1129926	0	G	SNP	C	160	117	274	99.64	278	Gly259Arg (gga/Cga)	Rv1010	ksgA	rRNA small subunit methyltransferase A
1133375	0	T	SNP	G	115	115	226	99.57	231	Glu178Asp (gaa/gaC)	Rv1014c	pth	peptidyl-tRNA hydrolase
1149551	0	C	SNP	T	128	120	248	99.6	249	Glu712Glu (gag/gaA)	Rv1028c	kdpD	sensor protein KdpD
1150585	0	G	SNP	A	146	127	268	100	273	Pro368Ser (ccc/Tcc)	Rv1028c	kdpD	sensor protein KdpD
1153484	0	G	SNP	A	114	114	223	98.28	232	Trp491_ (tgg/tgA)	Rv1029	kdpA	potassium-transporting ATPase subunit A
1162432	0	C	SNP	T	122	153	273	98.92	278	Arg14His (cgc/cAc)	Rv1039c	PPE15	PPE family protein PPE15
1163134	0	T	SNP	C	119	120	234	99.58	240	Gly81Gly (gga/ggG)	Rv1040c	PE8	PE family protein PE8
1164571	0	A	SNP	G	125	123	244	99.6	249
1164809	0	T	SNP	G	115	125	237	100	240	Gln209His (caa/caC)	Rv1041c	-	IS2-like transposase
1165521	1	T	Ins	A	110	123	233	99.15	234
1168715	1	C	Ins	T	116	114	230	95.44	231
1173592	0	T	SNP	C	116	136	250	99.21	254	Phe238Leu (ttt/Ctt)	Rv1050	-	oxidoreductase
1178116	0	T	SNP	C	130	141	267	100	271	Thr163Thr (act/acC)	Rv1056	-	hypothetical protein
1178823	0	C	SNP	T	107	137	241	100	244
1188696	0	C	SNP	T	12	5	17	94.44	18	Gly577Ser (ggc/Agc)	Rv1067c	PE_PGRS19	PE-PGRS family protein PE_PGRS19
1190093	0	A	SNP	C	128	58	185	95.38	195	Leu111Trp (ttg/tGg)	Rv1067c	PE_PGRS19	PE-PGRS family protein PE_PGRS19
1200418	0	A	SNP	G	121	112	231	100	233
1210595	0	G	SNP	A	125	108	228	98.31	237	Val1Met (gtg/Atg)	Rv1086	-	(2Z,6E)-farnesyl diphosphate synthase
1211500	0	A	SNP	G	104	127	228	99.14	233
1218648	0	G	SNP	C	95	80	172	96.15	182	Gly727Ala (ggc/gCc)	Rv1091	PE_PGRS22	PE-PGRS family protein PE_PGRS22
1218650	0	G	SNP	A	89	77	164	95.95	173	Ala728Thr (gcc/Acc)	Rv1091	PE_PGRS22	PE-PGRS family protein PE_PGRS22
1218658	0	G	SNP	T	96	80	166	96.7	182	Gly730Gly (ggg/ggT)	Rv1091	PE_PGRS22	PE-PGRS family protein PE_PGRS22
1218660	0	G	SNP	C	85	78	162	94.77	172	Gly731Ala (ggc/gCc)	Rv1091	PE_PGRS22	PE-PGRS family protein PE_PGRS22
1218667	0	A	SNP	C	85	77	159	97.59	166	Gly733Gly (gga/ggC)	Rv1091	PE_PGRS22	PE-PGRS family protein PE_PGRS22
1220680	0	T	SNP	C	126	116	236	100	242	Val36Ala (gta/gCa)	Rv1093	glyA1	serine hydroxymethyltransferase
1224367	0	T	SNP	C	90	54	140	100	144
1244992	0	C	SNP	A	103	124	224	99.13	229	Pro429Gln (ccg/cAg)	Rv1121	zwf1	glucose-6-phosphate 1-dehydrogenase
1248978	0	T	SNP	C	126	119	243	99.19	247	Ala299Ala (gct/gcC)	Rv1125	-	hypothetical protein
1262172	0	C	SNP	T	110	125	233	97.92	240
1276683	0	T	SNP	G	143	91	230	97.91	239	Asn356His (aac/Cac)	Rv1148c	-	hypothetical protein
1276684	0	G	SNP	C	140	92	226	97.89	237	Ala355Ala (gcc/gcG)	Rv1148c	-	hypothetical protein
1276689	0	G	SNP	T	147	90	235	97.93	242	His354Asn (cac/Aac)	Rv1148c	-	hypothetical protein
1277869	1	G	Ins	T	102	102	204	94.44	205
1278583	0	A	SNP	C	131	115	245	98.8	249
1281118	0	T	SNP	C	131	127	253	100	258	Thr123Ala (acg/Gcg)	Rv1154c	-	hypothetical protein
1292102	0	A	SNP	G	114	117	224	100	231	Pro346Pro (cca/ccG)	Rv1162	narH	nitrate reductase subunit beta
1307598	0	C	SNP	G	113	136	247	100	249	Cys210Ser (tgc/tCc)	Rv1175c	fadH	NADPH dependent 2,4-dienoyl-CoA reductase FadH
1313337	1	A	Ins	G	11	48	59	90.77	59
1313338	0	A	SNP	C	10	47	57	100	57
1315191	0	A	SNP	C	119	114	231	100	233	_489Tyr (taa/taC)	Rv1180	pks3	polyketide beta-ketoacyl synthase
1315884	0	G	SNP	A	140	150	282	100	290	Ala217Ala (gcg/gcA)	Rv1181	pks4	polyketide beta-ketoacyl synthase
1323152	0	G	SNP	A	104	116	219	99.55	221	Val545Ile (gtc/Atc)	Rv1183	mmpL10	transmembrane transport protein MmpL10
1327890	0	G	SNP	A	135	124	252	100	259	Asp472Asp (gac/gaT)	Rv1186c	-	hypothetical protein
1328687	0	G	SNP	C	132	136	264	100	268	Pro207Ala (ccc/Gcc)	Rv1186c	-	hypothetical protein
1329842	0	C	SNP	T	123	139	258	98.87	265	Phe151Phe (ttc/ttT)	Rv1187	rocA	pyrroline-5-carboxylate dehydrogenase RocA
1331593	0	C	SNP	T	107	107	211	99.07	216	Ala191Ala (gcc/gcT)	Rv1188	-	proline dehydrogenase
1335397	0	C	Del	GAP	106	95	198	93.06	216		Rv1192	-	hypothetical protein
1335398	0	G	Del	GAP	106	95	198	94.81	212		Rv1192	-	hypothetical protein
1351724	0	C	SNP	T	135	137	267	99.27	274	Phe178Phe (ttc/ttT)	Rv1207	folP2	dihydropteroate synthase
1365837	1	C	Ins	G	111	112	223	94.89	223
1366155	0	C	SNP	T	166	131	293	100	297	Pro94Leu (ccg/cTg)	Rv1223	htrA	serine protease HtrA
1366518	0	C	SNP	G	108	131	236	99.17	241	Thr215Ser (acc/aGc)	Rv1223	htrA	serine protease HtrA
1373627	0	G	SNP	A	132	115	240	98.02	252	Arg191Cys (cgc/Tgc)	Rv1230c	-	membrane protein
1374065	0	T	SNP	C	142	118	252	100	260	Ser45Gly (agc/Ggc)	Rv1230c	-	membrane protein
1375724	0	A	SNP	C	120	130	244	100	250	Cys149Gly (tgc/Ggc)	Rv1232c	-	hypothetical protein
1376886	0	G	SNP	T	117	136	248	99.22	255
1382628	0	T	SNP	C	126	95	217	100	221	Lys139Glu (aaa/Gaa)	Rv1239c	corA	magnesium and cobalt transport transmembrane protein CorA
1388246	0	T	SNP	C	110	117	221	99.56	228	His128Arg (cat/cGt)	Rv1245c	-	short-chain type dehydrogenase/reductase
1393626	0	A	SNP	G	121	136	245	100	257	Leu119Leu (ctt/ctC)	Rv1249c	-	membrane protein
1396922	0	T	SNP	C	150	157	302	100	307	Thr773Thr (aca/acG)	Rv1251c	-	hypothetical protein
1404949	0	A	SNP	C	135	124	253	99.23	261	Leu379Arg (ctg/cGg)	Rv1257c	-	oxidoreductase
1406101	0	G	SNP	A	116	110	222	98.69	229	Pro414Ser (ccc/Tcc)	Rv1258c	-	multidrug-efflux transporter
1408747	0	G	SNP	C	129	98	226	99.13	229	Glu170Gln (gag/Cag)	Rv1260	-	oxidoreductase
1410533	0	C	SNP	T	139	106	241	100	245	Arg35_ (cga/Tga)	Rv1263	amiB2	amidase AmiB
1411210	0	T	SNP	G	112	128	235	99.59	241	Val260Val (gtt/gtG)	Rv1263	amiB2	amidase AmiB
1413148	0	C	SNP	T	80	114	174	100	194
1414021	0	C	SNP	T	88	114	199	100	202	Arg607Gln (cgg/cAg)	Rv1266c	pknH	serine/threonine-protein kinase PknH
1414767	0	C	SNP	A	136	153	281	98.63	293	Ala358Ala (gcg/gcT)	Rv1266c	pknH	serine/threonine-protein kinase PknH
1435763	0	C	SNP	T	91	123	212	100	214	Val127Val (gtg/gtA)	Rv1282c	oppC	oligopeptide ABC transporter permease OppC
1440469	0	C	SNP	G	109	139	244	100	248	Pro521Pro (ccc/ccG)	Rv1286	-	bifunctional sulfate adenyltransferase subunit 1 CysN/adenylylsulfate kinase CysC
1445781	0	A	SNP	G	107	146	251	100	253	Ala18Ala (gct/gcC)	Rv1291c	-	hypothetical protein
1450726	0	G	SNP	A	93	125	213	97.76	223	Gln10Gln (cag/caA)	Rv1295	thrC	threonine synthase
1457144	0	C	SNP	T	129	142	269	100	271	Arg194Cys (cgc/Tgc)	Rv1300	hemK	release factor glutamine methyltransferase
1469059	0	G	SNP	T	147	133	278	98.94	283	Asp149Glu (gac/gaA)	Rv1313c	-	insertion sequence element IS1557 transposase
1471659	0	C	SNP	T	122	115	234	99.58	238
1481185	0	A	SNP	C	272	275	539	99.27	551	Asp439Glu (gat/gaG)	Rv1319c	-	adenylate cyclase
1482627	0	T	SNP	C	113	118	229	100	231	Thr531Ala (acg/Gcg)	Rv1320c	-	adenylate cyclase
1483306	1	T	Ins	A	118	115	233	98.73	233		Rv1320c	-	adenylate cyclase
1483695	0	A	SNP	C	115	108	220	98.67	226	Ser175Ala (tcg/Gcg)	Rv1320c	-	adenylate cyclase
1484708	0	A	SNP	C	123	123	240	100	246	Ser144Arg (agc/Cgc)	Rv1321	-	endonuclease NucS
1498720	0	C	SNP	T	133	138	268	99.27	273	Arg157Gln (cgg/cAg)	Rv1329c	dinG	ATP-dependent helicase DinG
1499044	0	G	SNP	C	142	112	252	99.22	256	Ala49Gly (gcc/gGc)	Rv1329c	dinG	ATP-dependent helicase DinG
1499274	0	C	SNP	G	154	131	285	100	285	Gly429Ala (ggc/gCc)	Rv1330c	pncB1	nicotinic acid phosphoribosyltransferase PncB1
1507626	0	C	SNP	T	111	120	230	99.14	233	Ala18Ala (gcc/gcT)	Rv1341	-	non-canonical purine NTP pyrophosphatase
1508862	0	C	SNP	A	131	108	236	99.17	241	Gly21Val (ggt/gTt)	Rv1343c	lprD	lipoprotein LprD
1513415	0	G	SNP	A	123	112	233	98.74	238	Val123Val (gtg/gtA)	Rv1348	irtA	iron ABC transporter ATP-binding protein/permease IrtA
1522856	0	C	SNP	T	117	118	232	98.33	239	Ala393Thr (gcc/Acc)	Rv1355c	moeY	molybdopterin biosynthesis protein MoeY
1526819	0	C	SNP	A	136	108	243	100	244	Arg70Arg (cgg/Agg)	Rv1358	-	transcriptional regulator
1536251	0	G	SNP	T	137	117	246	100	254	Ala465Glu (gcg/gAg)	Rv1364c	-	sigma factor regulatory protein
1546437	0	G	SNP	C	129	121	249	97.66	256	Glu142Asp (gag/gaC)	Rv1373	-	glycolipid sulfotransferase
1547125	0	T	SNP	C	103	113	211	100	216	Thr136Ala (aca/Gca)	Rv1374c	-	hypothetical protein
1552547	0	G	SNP	A	127	136	259	100	263	Arg37Trp (cgg/Tgg)	Rv1378c	-	hypothetical protein
1555801	0	C	SNP	T	109	123	228	99.15	234	Pro109Ser (cct/Tct)	Rv1382	-	hypothetical protein
1566992	0	G	SNP	A	103	120	215	99.55	224	Val56Val (gtg/gtA)	Rv1392	metK	S-adenosylmethionine synthetase
1570566	0	C	SNP	A	106	127	231	99.57	234	Arg135Leu (cgg/cTg)	Rv1394c	cyp132	cytochrome P450 Cyp132
1588899	0	G	SNP	T	111	104	208	99.54	216	Ala111Ala (gcg/gcT)	Rv1412	ribC	riboflavin synthase
1604835	0	C	SNP	A	129	107	231	99.58	237
1609226	0	G	SNP	A	92	98	187	96.45	197	Ala382Thr (gcg/Acg)	Rv1431	-	hypothetical protein
1609840	0	A	SNP	G	148	106	249	100	254	Pro586Pro (cca/ccG)	Rv1431	-	hypothetical protein
1612624	1	T	Ins	A	94	93	187	82.38	187		Rv1435c	-	hypothetical protein
1612624	2	T	Ins	T	94	93	187	82.38	187		Rv1435c	-	hypothetical protein
1612624	3	T	Ins	C	94	93	187	82.38	187		Rv1435c	-	hypothetical protein
1612624	4	T	Ins	G	94	93	187	82.38	187		Rv1435c	-	hypothetical protein
1612624	5	T	Ins	G	94	93	187	82.38	187		Rv1435c	-	hypothetical protein
1612624	6	T	Ins	T	94	93	187	82.38	187		Rv1435c	-	hypothetical protein
1612624	7	T	Ins	A	94	93	187	82.38	187		Rv1435c	-	hypothetical protein
1612624	8	T	Ins	C	94	93	187	82.38	187		Rv1435c	-	hypothetical protein
1612624	9	T	Ins	C	94	93	187	82.38	187		Rv1435c	-	hypothetical protein
1612624	10	T	Ins	G	94	93	187	82.38	187		Rv1435c	-	hypothetical protein
1612624	11	T	Ins	G	94	93	187	82.38	187		Rv1435c	-	hypothetical protein
1612624	12	T	Ins	T	94	93	187	82.38	187		Rv1435c	-	hypothetical protein
1612624	13	T	Ins	G	92	93	185	81.5	187		Rv1435c	-	hypothetical protein
1612624	14	T	Ins	C	94	93	187	82.38	187		Rv1435c	-	hypothetical protein
1612624	15	T	Ins	G	94	92	186	81.94	187		Rv1435c	-	hypothetical protein
1612624	16	T	Ins	C	93	93	186	81.94	187		Rv1435c	-	hypothetical protein
1612624	17	T	Ins	C	94	93	187	82.38	187		Rv1435c	-	hypothetical protein
1612624	18	T	Ins	A	94	93	187	82.38	187		Rv1435c	-	hypothetical protein
1612624	19	T	Ins	G	94	92	186	81.94	187		Rv1435c	-	hypothetical protein
1612624	20	T	Ins	G	93	93	186	81.94	187		Rv1435c	-	hypothetical protein
1612624	21	T	Ins	G	94	93	187	82.38	187		Rv1435c	-	hypothetical protein
1613035	0	T	SNP	C	117	113	226	100	230
1614305	0	G	SNP	T	101	110	210	98.6	214	Thr333Thr (acg/acT)	Rv1436	gap	glyceraldehyde 3-phosphate dehydrogenase
1618634	0	C	SNP	T	6	29	35	97.22	36	Ala351Thr (gcc/Acc)	Rv1441c	PE_PGRS26	PE-PGRS family protein PE_PGRS26
1624791	0	C	SNP	G	155	122	271	100	277	Arg192Pro (cga/cCa)	Rv1446c	opcA	OXPP cycle protein OpcA
1626656	0	C	SNP	T	105	109	213	98.17	218	Glu103Lys (gag/Aag)	Rv1447c	zwf2	glucose-6-phosphate 1-dehydrogenase
1630148	0	A	SNP	C	101	114	208	100	215	Tyr18Asp (tac/Gac)	Rv1449c	tkt	transketolase
1633626	0	A	SNP	G	53	7	60	100	60	Gly334Gly (ggt/ggC)	Rv1450c	PE_PGRS27	PE-PGRS family protein PE_PGRS27
1633632	0	G	SNP	A	56	9	62	100	65	Gly332Gly (ggc/ggT)	Rv1450c	PE_PGRS27	PE-PGRS family protein PE_PGRS27
1633647	0	G	SNP	A	65	8	71	100	73	Gly327Gly (ggc/ggT)	Rv1450c	PE_PGRS27	PE-PGRS family protein PE_PGRS27
1633653	0	C	SNP	G	59	8	65	100	67	Gly325Gly (ggg/ggC)	Rv1450c	PE_PGRS27	PE-PGRS family protein PE_PGRS27
1633656	0	T	SNP	C	57	9	66	98.51	67	Gly324Gly (gga/ggG)	Rv1450c	PE_PGRS27	PE-PGRS family protein PE_PGRS27
1633661	0	T	SNP	C	59	9	68	100	68	Thr323Ala (acc/Gcc)	Rv1450c	PE_PGRS27	PE-PGRS family protein PE_PGRS27
1633662	0	G	SNP	C	62	9	70	100	71	Gly322Gly (ggc/ggG)	Rv1450c	PE_PGRS27	PE-PGRS family protein PE_PGRS27
1634523	0	C	SNP	T	14	13	26	100	27	Ser35Ser (tcg/tcA)	Rv1450c	PE_PGRS27	PE-PGRS family protein PE_PGRS27
1634609	0	C	SNP	T	20	5	25	100	25	Ala7Thr (gcc/Acc)	Rv1450c	PE_PGRS27	PE-PGRS family protein PE_PGRS27
1634610	0	C	SNP	T	21	5	26	100	26	Val6Val (gtg/gtA)	Rv1450c	PE_PGRS27	PE-PGRS family protein PE_PGRS27
1636826	0	C	SNP	A	31	101	128	99.25	133	Gly468Gly (ggg/ggT)	Rv1452c	PE_PGRS28	PE-PGRS family protein PE_PGRS28
1636868	0	C	SNP	G	20	62	81	93.18	88	Gln454His (cag/caC)	Rv1452c	PE_PGRS28	PE-PGRS family protein PE_PGRS28
1636871	0	A	SNP	G	19	59	77	93.98	83	Ala453Ala (gct/gcC)	Rv1452c	PE_PGRS28	PE-PGRS family protein PE_PGRS28
1636874	0	G	SNP	A	19	59	77	92.86	84	Gly452Gly (ggc/ggT)	Rv1452c	PE_PGRS28	PE-PGRS family protein PE_PGRS28
1636878	0	G	SNP	A	19	57	74	92.68	82	Thr451Ile (acc/aTc)	Rv1452c	PE_PGRS28	PE-PGRS family protein PE_PGRS28
1636880	0	G	SNP	C	18	58	75	92.68	82	Ile450Met (atc/atG)	Rv1452c	PE_PGRS28	PE-PGRS family protein PE_PGRS28
1636881	0	A	SNP	G	19	59	78	92.86	84	Ile450Thr (atc/aCc)	Rv1452c	PE_PGRS28	PE-PGRS family protein PE_PGRS28
1636918	0	C	SNP	T	25	53	73	83.87	93	Ala438Thr (gcc/Acc)	Rv1452c	PE_PGRS28	PE-PGRS family protein PE_PGRS28
1636927	0	C	SNP	T	17	36	53	76.81	69	Asp435Asn (gac/Aac)	Rv1452c	PE_PGRS28	PE-PGRS family protein PE_PGRS28
1636928	0	A	SNP	G	17	35	51	77.61	67	Gly434Gly (ggt/ggC)	Rv1452c	PE_PGRS28	PE-PGRS family protein PE_PGRS28
1637192	0	G	SNP	A	20	7	27	93.1	29	Gly346Gly (ggc/ggT)	Rv1452c	PE_PGRS28	PE-PGRS family protein PE_PGRS28
1637197	0	T	SNP	C	20	9	29	93.55	31	Thr345Ala (acc/Gcc)	Rv1452c	PE_PGRS28	PE-PGRS family protein PE_PGRS28
1637204	0	A	SNP	G	20	9	29	93.55	31	Val342Val (gtt/gtC)	Rv1452c	PE_PGRS28	PE-PGRS family protein PE_PGRS28
1637206	0	C	SNP	T	19	9	27	93.33	30	Val342Ile (gtt/Att)	Rv1452c	PE_PGRS28	PE-PGRS family protein PE_PGRS28
1637207	0	C	SNP	A	20	9	29	93.55	31	Gly341Gly (ggg/ggT)	Rv1452c	PE_PGRS28	PE-PGRS family protein PE_PGRS28
1637210	0	A	SNP	G	21	9	30	93.75	32	Gly340Gly (ggt/ggC)	Rv1452c	PE_PGRS28	PE-PGRS family protein PE_PGRS28
1637214	0	G	SNP	T	23	11	34	100	34	Ala339Asp (gcc/gAc)	Rv1452c	PE_PGRS28	PE-PGRS family protein PE_PGRS28
1637228	0	A	SNP	G	54	21	73	98.68	76	Gly334Gly (ggt/ggC)	Rv1452c	PE_PGRS28	PE-PGRS family protein PE_PGRS28
1637234	0	G	SNP	A	59	25	83	100	84	Gly332Gly (ggc/ggT)	Rv1452c	PE_PGRS28	PE-PGRS family protein PE_PGRS28
1637249	0	G	SNP	A	65	24	86	98.89	90	Gly327Gly (ggc/ggT)	Rv1452c	PE_PGRS28	PE-PGRS family protein PE_PGRS28
1637255	0	C	SNP	G	62	20	80	97.62	84	Gly325Gly (ggg/ggC)	Rv1452c	PE_PGRS28	PE-PGRS family protein PE_PGRS28
1637258	0	T	SNP	C	62	21	82	98.81	84	Gly324Gly (gga/ggG)	Rv1452c	PE_PGRS28	PE-PGRS family protein PE_PGRS28
1637263	0	T	SNP	C	65	21	85	100	86	Thr323Ala (acc/Gcc)	Rv1452c	PE_PGRS28	PE-PGRS family protein PE_PGRS28
1637264	0	G	SNP	C	63	21	83	98.82	85	Gly322Gly (ggc/ggG)	Rv1452c	PE_PGRS28	PE-PGRS family protein PE_PGRS28
1638020	0	T	SNP	C	184	49	229	99.15	235	Ala70Ala (gca/gcG)	Rv1452c	PE_PGRS28	PE-PGRS family protein PE_PGRS28
1639594	0	C	SNP	A	116	114	228	100	230	Pro405Gln (cca/cAa)	Rv1453	-	transcriptional activator protein
1640474	0	C	SNP	T	105	115	207	99.55	221	Val63Ile (gta/Ata)	Rv1454c	qor	quinone reductase
1645599	0	C	SNP	T	127	121	244	100	248	Ala180Ala (gcg/gcA)	Rv1459c	-	alpha-(1->6)-mannopyranosyltransferase
1650072	0	A	SNP	G	120	108	224	99.56	229	Asn183Asp (aac/Gac)	Rv1462	-	hypothetical protein
1676290	0	C	SNP	A	133	132	260	100	265	Lys198Asn (aag/aaT)	Rv1486c	-	hypothetical protein
1679273	0	C	SNP	A	101	119	218	99.55	221
1679822	0	C	SNP	A	120	99	216	99.55	220	Ser167Arg (agc/agA)	Rv1490	-	membrane protein
1689349	0	C	SNP	T	110	151	258	100	261	Arg191His (cgc/cAc)	Rv1498c	-	methyltransferase
1689758	0	C	SNP	T	129	106	233	99.58	236	Asp55Asn (gac/Aac)	Rv1498c	-	methyltransferase
1692141	0	A	SNP	C	127	124	248	99.21	253	Ile84Ile (ata/atC)	Rv1501	-	hypothetical protein
1693561	0	A	SNP	G	116	141	250	100	257	Tyr213Cys (tac/tGc)	Rv1502	-	hypothetical protein
1695656	0	C	SNP	A	116	103	217	98.65	222	Val97Val (gtg/gtT)	Rv1505c	-	hypothetical protein
1698581	0	G	SNP	C	124	120	235	100	244	Phe438Leu (ttc/ttG)	Rv1508c	-	membrane protein
1698911	0	G	SNP	A	137	127	254	99.62	265	Gly328Gly (ggc/ggT)	Rv1508c	-	membrane protein
1701247	0	C	SNP	T	143	131	269	99.64	275
1706119	0	T	SNP	C	115	119	232	100	234	Ser159Ser (tca/tcG)	Rv1514c	-	glycosyltransferase
1719757	0	G	SNP	T	121	87	205	99.05	210	Pro344Pro (ccg/ccT)	Rv1524	-	glycosyltransferase		phylo (4,5)
1726540	0	C	SNP	A	107	120	224	87.98	258	Gly624Cys (ggc/Tgc)	Rv1527c	pks5	polyketide synthase
1728363	0	G	SNP	A	98	107	203	99.51	206	Pro16Leu (ccg/cTg)	Rv1527c	pks5	polyketide synthase
1728837	0	A	SNP	G	102	128	229	100	230
1752561	0	T	SNP	C	132	119	250	100	251	Asp258Gly (gac/gGc)	Rv1548c	PPE21	PPE family protein PPE21
1753519	1	G	Ins	C	65	144	209	85.31	209
1756382	0	G	SNP	T	126	115	240	99.18	243	Arg313Leu (cgg/cTg)	Rv1551	plsB1	acyltransferase PlsB
1758304	1	G	Ins	A	101	107	208	88.89	208		Rv1552	frdA	fumarate reductase flavoprotein subunit
1758304	2	G	Ins	C	101	107	208	88.89	208		Rv1552	frdA	fumarate reductase flavoprotein subunit
1758304	3	G	Ins	C	101	106	207	88.46	208		Rv1552	frdA	fumarate reductase flavoprotein subunit
1758304	4	G	Ins	G	100	107	207	88.46	208		Rv1552	frdA	fumarate reductase flavoprotein subunit
1758304	5	G	Ins	G	101	105	206	88.03	208		Rv1552	frdA	fumarate reductase flavoprotein subunit
1758304	6	G	Ins	C	101	106	207	88.46	208		Rv1552	frdA	fumarate reductase flavoprotein subunit
1759252	0	G	SNP	T	106	155	259	100	261	Ser524Ser (tcg/tcT)	Rv1552	frdA	fumarate reductase flavoprotein subunit		phylo (not 4,9)
1760292	0	A	SNP	G	118	116	233	100	234	Met40Val (atg/Gtg)	Rv1554	frdC	fumarate reductase membrane anchor subunit
1774079	0	G	SNP	T	104	127	227	96.65	239	Pro181Gln (cca/cAa)	Rv1566c	-	hypothetical protein
1778430	0	T	SNP	C	173	174	344	99.71	348	Met191Thr (atg/aCg)	Rv1570	bioD	ATP-dependent dethiobiotin synthetase BioD
1779370	0	G	SNP	C	114	137	248	100	251	Thr19Thr (acg/acC)	Rv1573	-	phage protein
1780586	1	C	Ins	G	101	114	215	97.73	215		Rv1575	-	phage protein
1781580	0	C	SNP	T	160	119	276	99.64	280	Trp162_ (tgg/tAg)	Rv1576c	-	phage capsid protein
1789446	0	C	SNP	T	115	93	206	99.52	209	Val131Ile (gtc/Atc)	Rv1588c	-	hypothetical protein
1789564	0	C	SNP	T	116	63	173	89.05	201	Arg91Arg (cgg/cgA)	Rv1588c	-	hypothetical protein
1789565	0	C	SNP	A	115	62	169	88.06	201	Arg91Leu (cgg/cTg)	Rv1588c	-	hypothetical protein
1789766	0	T	SNP	G	84	120	199	82.59	247	Asp24Ala (gac/gCc)	Rv1588c	-	hypothetical protein
1796580	0	T	SNP	C	135	146	278	99.29	283	Ile259Thr (atc/aCc)	Rv1595	nadB	L-aspartate oxidase
1798355	0	G	SNP	A	120	119	237	99.58	240	Gly21Asp (ggt/gAt)	Rv1597	-	hypothetical protein
1803265	0	G	SNP	A	117	110	225	100	227	Ser201Asn (agc/aAc)	Rv1602	hisH	imidazole glycerol phosphate synthase subunit HisH
1804409	0	C	SNP	A	121	120	238	99.18	243	Pro124Gln (cca/cAa)	Rv1604	impA	inositol-monophosphatase ImpA
1817976	0	A	SNP	T	131	104	229	100	235	His121Leu (cac/cTc)	Rv1618	tesB1	acyl-CoA thioesterase TesB
1836286	0	G	SNP	C	124	146	268	100	270
1843658	0	G	SNP	A	105	109	208	99.07	216	Thr12Ile (acc/aTc)	Rv1637c	-	hypothetical protein
1847919	0	C	SNP	G	147	137	283	100	284	Thr180Thr (acg/acC)	Rv1639c	-	hypothetical protein
1853597	0	G	SNP	C	138	139	274	97.54	284
1854300	0	T	SNP	C	120	108	225	100	228	Leu232Pro (ctg/cCg)	Rv1644	tsnR	23S rRNA methyltransferase TsnR
1856777	0	G	SNP	C	135	120	250	99.61	256	Ala2Pro (gcg/Ccg)	Rv1647	-	adenylate cyclase
1864090	0	G	SNP	T	93	121	200	97.27	220	Gly431Gly (ggc/ggA)	Rv1651c	PE_PGRS30	PE-PGRS family protein PE_PGRS30
1881343	0	G	SNP	T	90	123	210	99.07	215	Ala2014Ser (gcc/Tcc)	Rv1661	pks7	polyketide synthase
1885772	0	G	SNP	A	116	129	236	100	245	Ala1357Thr (gcc/Acc)	Rv1662	pks8	polyketide synthase
1887826	0	C	SNP	T	103	128	228	97.88	236	Gln439_ (caa/Taa)	Rv1663	pks17	polyketide synthase
1894300	1	G	Ins	G	106	92	198	88	199
1894300	2	G	Ins	T	106	93	199	88.44	199
1894300	3	G	Ins	C	105	91	196	87.11	196
1894300	4	G	Ins	T	105	91	196	87.11	196
1894300	5	G	Ins	T	104	91	195	86.67	196
1894300	6	G	Ins	G	104	91	195	86.67	195
1894300	7	G	Ins	C	103	91	194	86.22	195
1894300	8	G	Ins	C	104	91	195	86.67	195
1894300	9	G	Ins	G	104	91	195	86.67	195
1894300	10	G	Ins	C	104	91	195	86.67	195
1901493	0	T	SNP	C	125	116	235	99.59	242	Ser149Ser (agt/agC)	Rv1676	-	hypothetical protein
1901924	0	T	SNP	C	120	134	250	98.45	258	Leu59Leu (ctt/ctC)	Rv1677	dsbF	lipoprotein DsbF
1907296	0	G	SNP	C	100	129	227	100	229	Ala298Ala (gcg/gcC)	Rv1682	-	hypothetical protein
1917972	0	A	SNP	G	179	100	276	100	279	Leu11Leu (cta/ctG)	Rv1694	tlyA	16S/23S rRNA (cytidine-2'-O)-methyltransferase TlyA			capreomycin (CPR)
1919309	0	C	SNP	T	121	111	223	98.72	235	Cys188Cys (tgc/tgT)	Rv1695	ppnK	inorganic polyphosphate/ATP-NAD kinase
1931179	0	C	SNP	A	99	108	203	100	207	Arg93Leu (cgg/cTg)	Rv1704c	cycA	D-serine/alanine/glycine transporter protein CycA
1933988	0	G	SNP	A	94	109	199	99.02	205
1944402	0	T	SNP	C	131	130	258	100	261	Val276Ala (gtc/gCc)	Rv1716	-	hypothetical protein
1950767	0	T	SNP	C	128	128	255	100	256	Lys95Lys (aaa/aaG)	Rv1724c	-	hypothetical protein
1955930	0	G	SNP	A	112	101	212	98.16	217	Thr439Met (acg/aTg)	Rv1730c	-	penicillin-binding protein
1960284	0	C	SNP	A	108	126	231	100	234	Gln68His (cag/caT)	Rv1733c	-	transmembrane protein
1967237	0	C	SNP	A	133	115	246	100	248	Arg134Leu (cga/cTa)	Rv1739c	-	sulfate ABC transporter permease
1980871	0	G	SNP	C	137	121	251	99.61	259	Ala417Ala (gcg/gcC)	Rv1751	-	oxidoreductase
1981605	0	C	SNP	G	141	139	275	99.29	282
2001368	0	C	SNP	T	137	138	261	99.28	277	Thr252Ile (acc/aTc)	Rv1768	PE_PGRS31	PE-PGRS family protein PE_PGRS31
2005932	0	C	SNP	T	120	113	225	99.15	235	Arg258Cys (cgt/Tgt)	Rv1771	-	L-gulono-1,4-lactone dehydrogenase
2022868	0	T	SNP	C	148	143	287	100	291	Ser1204Ser (agt/agC)	Rv1783	eccC5	ESX-5 type VII secretion system protein EccC5
2035893	0	G	SNP	T	119	117	230	98.74	239	Ser137Ser (tcg/tcT)	Rv1797	eccE5	ESX-5 type VII secretion system protein EccE
2042534	0	G	Del	GAP	134	111	246	95.7	256		Rv1801	PPE29	PPE family protein PPE29
2045310	0	A	SNP	G	121	164	280	100	285	Ile511Ile (att/atC)	Rv1803c	PE_PGRS32	PE-PGRS family protein PE_PGRS32
2049065	0	T	SNP	C	143	150	291	100	293
2049097	0	G	SNP	C	153	159	309	100	312
2049681	0	C	SNP	T	96	108	200	99.03	206
2051746	0	T	SNP	C	108	114	218	99.55	223	Ala155Ala (gct/gcC)	Rv1809	PPE33	PPE family protein PPE33
2052035	0	G	SNP	T	112	103	213	100	215	Val252Leu (gtg/Ttg)	Rv1809	PPE33	PPE family protein PPE33
2055271	0	A	SNP	G	116	132	243	100	248	Leu30Pro (cta/cCa)	Rv1812c	-	dehydrogenase
2057774	0	A	SNP	T	113	97	209	100	210	Ile83Phe (atc/Ttc)	Rv1815	-	hypothetical protein
2058203	0	C	SNP	T	127	107	228	99.57	235
2085713	0	C	SNP	T	89	101	189	97.94	194	Pro423Pro (ccg/ccA)	Rv1837c	glcB	malate synthase
2093998	0	C	SNP	T	133	121	254	100	254	Leu397Leu (ctg/ctA)	Rv1844c	gnd1	6-phosphogluconate dehydrogenase
2094912	0	C	Del	GAP	92	102	193	88.99	218		Rv1844c	gnd1	6-phosphogluconate dehydrogenase
2094913	0	A	Del	GAP	92	102	193	89.81	216		Rv1844c	gnd1	6-phosphogluconate dehydrogenase
2094914	0	G	Del	GAP	92	102	193	91.08	213		Rv1844c	gnd1	6-phosphogluconate dehydrogenase
2094915	0	C	Del	GAP	92	102	193	91.51	212		Rv1844c	gnd1	6-phosphogluconate dehydrogenase
2094916	0	G	Del	GAP	92	102	193	91.94	211		Rv1844c	gnd1	6-phosphogluconate dehydrogenase
2094917	0	T	Del	GAP	92	102	193	91.51	212		Rv1844c	gnd1	6-phosphogluconate dehydrogenase
2096186	0	A	SNP	G	155	141	294	100	296	Thr138Thr (act/acC)	Rv1846c	blaI	transcriptional repressor BlaI
2101009	0	G	SNP	C	148	127	267	99.28	277	Val224Leu (gtc/Ctc)	Rv1852	ureG	urease accessory protein UreG
2108141	0	T	SNP	C	117	120	234	99.58	238	Phe136Leu (ttc/Ctc)	Rv1860	apa	hypothetical protein
2109523	1	C	Ins	G	122	104	226	94.56	226
2109694	0	T	SNP	C	123	135	252	100	258	Cys51Arg (tgc/Cgc)	Rv1862	adhA	alcohol dehydrogenase A
2116903	0	C	SNP	T	116	121	227	100	237	Gly380Gly (ggc/ggT)	Rv1867	-	hypothetical protein
2119297	0	G	SNP	A	114	135	249	98.42	253	Asp651Asn (gac/Aac)	Rv1868	-	hypothetical protein
2123146	0	C	SNP	T	95	131	226	99.56	227	Ala2Ala (gcg/gcA)	Rv1872c	lldD2	L-lactate dehydrogenase
2123169	0	T	SNP	G	99	123	222	100	222
2128870	0	A	SNP	G	133	97	224	100	230	Leu283Leu (cta/ctG)	Rv1878	glnA3	glutamine synthetase GlnA
2131697	0	A	SNP	G	116	132	243	99.6	249	Leu54Pro (ctg/cCg)	Rv1880c	cyp140	cytochrome P450 Cyp140
2133468	1	T	Ins	T	112	99	211	92.54	212		Rv1883c	-	hypothetical protein
2133468	2	T	Ins	C	112	100	212	92.98	212		Rv1883c	-	hypothetical protein
2133468	3	T	Ins	G	112	100	212	92.98	212		Rv1883c	-	hypothetical protein
2133468	4	T	Ins	C	112	99	211	92.54	212		Rv1883c	-	hypothetical protein
2133468	5	T	Ins	A	112	100	212	92.98	212		Rv1883c	-	hypothetical protein
2133468	6	T	Ins	T	112	100	212	92.98	212		Rv1883c	-	hypothetical protein
2133468	7	T	Ins	G	112	100	212	92.98	212		Rv1883c	-	hypothetical protein
2133468	8	T	Ins	C	111	100	211	92.54	211		Rv1883c	-	hypothetical protein
2133468	9	T	Ins	C	111	100	211	92.54	211		Rv1883c	-	hypothetical protein
2133468	10	T	Ins	G	111	99	210	92.11	210		Rv1883c	-	hypothetical protein
2133468	11	T	Ins	T	109	99	208	91.23	208		Rv1883c	-	hypothetical protein
2133468	12	T	Ins	C	109	97	206	90.35	206		Rv1883c	-	hypothetical protein
2135870	0	T	SNP	C	106	125	227	99.57	232
2141996	0	A	Del	GAP	111	84	189	98.98	197
2141997	0	C	Del	GAP	111	84	189	98.98	197
2141998	0	G	Del	GAP	111	84	189	99.49	196
2141999	0	A	Del	GAP	109	84	189	98.97	195
2143328	0	G	SNP	C	111	120	224	100	231	Val270Leu (gtg/Ctg)	Rv1895	-	zinc-binding alcohol dehydrogenase
2146752	0	C	SNP	G	124	133	253	98.85	260	Met294Ile (atg/atC)	Rv1900c	lipJ	lignin peroxidase LipJ
2147022	0	A	SNP	C	108	115	219	100	223	Ile204Met (att/atG)	Rv1900c	lipJ	lignin peroxidase LipJ
2155168	0	C	SNP	G	118	127	240	98.39	249	Ser315Thr (agc/aCc)	Rv1908c	katG	catalase-peroxidase	isoniazid (INH)		isoniazid (INH)
2163790	0	A	SNP	C	58	65	123	100	123	Pro1174Pro (cct/ccG)	Rv1917c	PPE34	PPE family protein PPE34
2165286	0	A	SNP	C	137	107	240	100	244	Ser676Ala (tca/Gca)	Rv1917c	PPE34	PPE family protein PPE34
2170568	0	G	SNP	C	107	140	246	98.02	252	Ile15Met (atc/atG)	Rv1918c	PPE35	PPE family protein PPE35
2172121	0	C	SNP	T	87	126	210	99.07	215	Pro167Ser (ccg/Tcg)	Rv1920	-	membrane protein
2173313	0	C	SNP	A	116	110	225	97.41	232	Pro161Pro (ccg/ccT)	Rv1921c	lppF	lipoprotein LppF
2183362	0	G	SNP	T	92	114	200	88.41	233
2185888	0	C	SNP	T	132	123	245	98.46	259	Gly101Ser (ggc/Agc)	Rv1934c	fadE17	acyl-CoA dehydrogenase FadE17
2186054	0	G	SNP	A	140	139	274	99.29	281	His45His (cac/caT)	Rv1934c	fadE17	acyl-CoA dehydrogenase FadE17
2195922	0	T	SNP	C	104	113	215	99.09	219	Thr5Ala (aca/Gca)	Rv1944c	-	hypothetical protein
2195923	0	A	SNP	C	102	112	210	99.07	216	Asp4Glu (gat/gaG)	Rv1944c	-	hypothetical protein
2196879	0	T	SNP	A	34	7	40	91.11	45	Leu297Leu (ctt/ctA)	Rv1945	-	hypothetical protein
2196882	0	A	SNP	G	40	8	48	90.57	53	Lys298Lys (aaa/aaG)	Rv1945	-	hypothetical protein
2205511	0	C	SNP	T	114	127	240	98.77	244	Thr13Thr (acg/acA)	Rv1962A	vapB35	antitoxin VapB35
2207591	1	T	Ins	C	135	128	263	98.87	263
2211826	0	A	SNP	G	128	159	285	100	287	Lys67Lys (aaa/aaG)	Rv1968	mce3C	Mce family protein Mce3C
2216443	0	C	SNP	A	109	116	223	99.56	226	Ala396Glu (gcg/gAg)	Rv1971	mce3F	Mce family protein Mce3F
2220512	0	T	SNP	G	126	120	245	100	246	Ser253Ser (tct/tcG)	Rv1977	-	hypothetical protein
2223293	0	T	SNP	C	118	107	222	100	225
2228967	0	A	SNP	G	131	141	269	100	272
2246150	0	C	SNP	G	134	113	239	99.6	248	Ala314Ala (gcc/gcG)	Rv2000	-	hypothetical protein
2251999	0	A	SNP	G	125	105	226	100	230
2253701	0	C	SNP	G	108	116	222	97.82	229	Ala567Gly (gca/gGa)	Rv2006	otsB1	trehalose-6-phosphate phosphatase OtsB
2257843	0	T	SNP	G	105	117	219	99.11	224	Ser34Arg (agt/Cgt)	Rv2008c	-	hypothetical protein
2260525	0	C	SNP	T	143	136	274	100	279
2264734	0	T	SNP	C	119	121	235	98.77	243	Leu246Ser (ttg/tCg)	Rv2017	-	transcriptional regulator
2264782	0	C	SNP	A	125	120	235	100	245	Ala262Glu (gcg/gAg)	Rv2017	-	transcriptional regulator
2265059	0	T	SNP	G	140	130	268	100	270
2268700	0	T	SNP	G	116	96	210	98.6	215	Gln514Pro (caa/cCa)	Rv2024c	-	hypothetical protein
2269756	0	G	SNP	C	123	157	276	97.22	288	Pro162Arg (ccg/cGg)	Rv2024c	-	hypothetical protein
2269780	0	T	SNP	C	133	159	289	100	292	Asp154Gly (gac/gGc)	Rv2024c	-	hypothetical protein
2270100	0	C	SNP	T	125	136	256	98.49	265	Trp47_ (tgg/tgA)	Rv2024c	-	hypothetical protein
2270102	0	A	SNP	G	120	142	257	100	262	Trp47Arg (tgg/Cgg)	Rv2024c	-	hypothetical protein
2275142	0	G	SNP	C	152	159	308	99.68	312	Thr89Thr (acc/acG)	Rv2028c	-	universal stress protein
2277133	0	G	SNP	C	139	116	253	99.22	257	Gln452Glu (caa/Gaa)	Rv2030c	-	hypothetical protein
2279055	0	G	SNP	C	107	103	210	99.06	212
2280668	0	G	SNP	A	114	129	230	99.59	244	His139Tyr (cat/Tat)	Rv2033c	-	hypothetical protein
2282787	0	C	SNP	T	113	132	244	100	245	Cys312Tyr (tgt/tAt)	Rv2037c	-	transmembrane protein
2283866	0	A	SNP	C	109	115	222	98.25	228	Ser311Ala (tcg/Gcg)	Rv2038c	-	sugar ABC transporter ATP-binding protein
2285251	0	C	SNP	A	131	119	249	100	250	Val131Phe (gtc/Ttc)	Rv2039c	-	sugar ABC transporter permease
2287121	0	A	SNP	G	105	111	214	100	216	Asp242Asp (gat/gaC)	Rv2041c	-	sugar ABC transporter substrate-binding lipoprotein
2289030	0	T	SNP	C	128	80	206	100	208	His71Arg (cat/cGt)	Rv2043c	pncA	pyrazinamidase/nicotinamidase PncA	pyrazinamide (PZA)		pyrazinamide (PZA)
2300552	0	T	SNP	G	80	73	152	100	153	Pro2145Pro (cca/ccC)	Rv2048c	pks12	polyketide synthase
2300555	0	A	SNP	G	85	77	159	99.39	163	Asp2144Asp (gat/gaC)	Rv2048c	pks12	polyketide synthase
2312265	0	T	SNP	G	147	148	290	99.33	297	Thr85Pro (acc/Ccc)	Rv2052c	-	hypothetical protein
2325142	0	G	SNP	A	89	111	195	99.5	201	Ala243Ala (gcc/gcT)	Rv2067c	-	hypothetical protein
2329533	0	A	SNP	G	135	122	250	100	257	Leu205Pro (ctc/cCc)	Rv2072c	cobL	precorrin-6Y C(5,15)-methyltransferase
2334007	0	A	SNP	G	136	111	246	100	247	Ala96Ala (gct/gcC)	Rv2077c	-	transmembrane protein
2335075	0	A	SNP	G	124	130	252	100	254	Glu6Gly (gaa/gGa)	Rv2078	-	hypothetical protein
2335494	0	A	SNP	G	126	118	240	99.59	245	Tyr47Cys (tac/tGc)	Rv2079	-	hypothetical protein
2338263	0	G	SNP	A	71	75	136	97.99	149	Gly81Gly (ggc/ggT)	Rv2081c	-	transmembrane protein
2340621	0	C	SNP	G	120	122	233	99.59	243	Pro638Arg (ccc/cGc)	Rv2082	-	hypothetical protein
2341636	0	C	SNP	G	128	132	257	100	260	Leu256Val (ctg/Gtg)	Rv2083	-	hypothetical protein
2344389	0	T	SNP	A	116	107	215	99.55	224
2345037	0	C	SNP	A	132	106	237	100	238	Leu209Leu (ctc/ctA)	Rv2088	pknJ	transmembrane serine/threonine-protein kinase PknJ
2353070	0	G	SNP	A	101	104	201	100	205	Asp76Asp (gac/gaT)	Rv2094c	tatA	Sec-independent protein translocase membrane-bound protein TatA
2357269	0	G	Del	GAP	124	103	236	76.95	295
2357270	0	C	Del	GAP	124	103	236	79.37	286
2357271	0	C	Del	GAP	124	103	236	79.93	284
2361311	0	C	SNP	T	153	145	293	99.33	300	Leu358Phe (ctc/Ttc)	Rv2101	helZ	helicase HelZ
2361604	0	C	SNP	G	138	149	284	100	287	Val455Val (gtc/gtG)	Rv2101	helZ	helicase HelZ
2362041	0	C	SNP	A	117	118	230	100	235	Pro601Gln (ccg/cAg)	Rv2101	helZ	helicase HelZ
2368565	0	A	Del	GAP	90	90	179	98.9	182
2386389	0	G	SNP	A	107	134	239	100	241	Gly33Ser (ggc/Agc)	Rv2125	-	hypothetical protein
2387733	0	T	SNP	C	146	63	204	100	209	Glu80Glu (gaa/gaG)	Rv2126c	PE_PGRS37	PE-PGRS family protein PE_PGRS37
2390415	0	G	SNP	A	111	125	234	98.74	239	Arg259Cys (cgt/Tgt)	Rv2129c	-	oxidoreductase
2415656	0	G	SNP	C	137	130	265	100	267	Arg247Gly (cgg/Ggg)	Rv2155c	murD	UDP-N-acetylmuramoylalanine--D-glutamate ligase
2419540	0	T	SNP	C	144	128	266	99.27	274	Thr357Ala (acc/Gcc)	Rv2158c	murE	UDP-N-acetylmuramoylalanyl-D-glutamate--2, 6-diaminopimelate ligase
2424925	0	A	SNP	G	124	125	248	99.6	250
2427088	0	C	SNP	T	134	130	262	97.78	270	Arg384Lys (agg/aAg)	Rv2164c	-	hypothetical protein
2439139	0	A	SNP	G	118	119	235	98.34	241	_400_ (taa/tGa)	Rv2176	pknL	serine/threonine-protein kinase PknL
2446408	0	G	SNP	A	118	115	232	99.57	234	Ala180Val (gcc/gTc)	Rv2184c	-	hypothetical protein
2453881	0	C	SNP	G	114	105	218	99.1	221	Asp21Glu (gac/gaG)	Rv2191	-	hypothetical protein
2461439	1	C	Ins	T	6	4	10	100	10
2469988	0	T	SNP	G	128	130	256	98.47	262	Gln159Pro (cag/cCg)	Rv2205c	-	hypothetical protein
2474251	0	A	Del	GAP	116	107	215	89.92	248		Rv2209	-	integral membrane protein
2474252	0	C	Del	GAP	116	107	215	90.28	247		Rv2209	-	integral membrane protein
2474253	0	A	Del	GAP	116	107	215	98.24	227		Rv2209	-	integral membrane protein
2474254	0	G	Del	GAP	117	107	215	98.68	227		Rv2209	-	integral membrane protein
2474255	0	A	Del	GAP	117	107	215	98.68	227		Rv2209	-	integral membrane protein
2474256	0	T	Del	GAP	117	107	215	98.68	227		Rv2209	-	integral membrane protein
2474257	0	A	Del	GAP	117	107	215	98.68	227		Rv2209	-	integral membrane protein
2474258	0	A	Del	GAP	117	107	215	98.68	227		Rv2209	-	integral membrane protein
2475970	0	T	SNP	C	117	125	238	98.78	245	Met1Val (atg/Gtg)	Rv2210c	ilvE	branched-chain amino acid aminotransferase
2476330	0	C	SNP	T	140	112	247	99.21	254	Ala284Ala (gcg/gcA)	Rv2211c	gcvT	aminomethyltransferase
2487008	0	C	SNP	T	131	147	274	98.23	283	Val137Met (gtg/Atg)	Rv2219A	-	membrane protein
2488634	0	G	SNP	C	109	106	212	99.08	217	Leu340Leu (ctg/ctC)	Rv2220	glnA1	glutamine synthetase
2497421	0	C	SNP	T	128	150	273	98.93	281	Arg9His (cgt/cAt)	Rv2224d	-	hypothetical protein
2499726	0	G	SNP	A	120	118	237	100	238	Asp299Asn (gat/Aat)	Rv2226	-	hypothetical protein
2509140	0	G	SNP	C	158	138	292	100	296	Ser79Cys (tcc/tGc)	Rv2236c	cobD	cobalamin biosynthesis transmembrane protein CobD
2509722	0	A	SNP	G	96	110	203	100	206	Pro78Pro (cca/ccG)	Rv2237	-	hypothetical protein
2520761	0	G	SNP	A	119	99	216	99.09	220	Glu7Lys (gag/Aag)	Rv2247	accD6	acetyl-/propionyl-CoA carboxylase subunit beta
2521342	0	T	SNP	C	120	128	242	100	248	Asp200Asp (gat/gaC)	Rv2247	accD6	acetyl-/propionyl-CoA carboxylase subunit beta
2523205	1	G	Ins	C	76	94	170	94.44	172
2523205	2	G	Ins	G	76	96	172	95.56	172
2523205	3	G	Ins	C	76	96	172	95.56	172
2525723	0	G	Del	GAP	128	125	249	95.47	265		Rv2251	-	flavoprotein
2528992	0	G	SNP	A	142	110	249	98.82	255	Pro61Pro (ccc/ccT)	Rv2256a	-	hypothetical protein
2529680	0	A	SNP	G	128	114	239	100	242	Thr65Thr (act/acC)	Rv2256c	-	hypothetical protein
2531742	0	A	SNP	G	121	120	238	100	241	Ala52Ala (gct/gcC)	Rv2258c	-	transcriptional regulator
2533980	0	G	SNP	T	110	149	252	98.85	262
2534563	0	G	Del	GAP	122	130	251	98.44	256
2534564	0	A	Del	GAP	122	129	251	100	251
2544639	0	C	SNP	T	125	160	278	99.3	287
2545140	0	C	SNP	T	105	106	206	99.06	213	Thr148Ile (acc/aTc)	Rv2270	lppN	lipoprotein LppN
2548340	0	A	SNP	T	121	130	248	98.43	255	Ile198Phe (atc/Ttc)	Rv2276	cyp121	cytochrome P450 Cyp121
2562374	0	C	SNP	T	110	93	202	100	203	Leu234Leu (ctg/Ttg)	Rv2289	cdh	CDP-diacylglycerol pyrophosphatase
2586127	0	A	SNP	G	120	129	245	100	249	Gly388Gly (ggt/ggC)	Rv2314c	-	hypothetical protein
2587959	0	G	SNP	T	107	112	216	99.55	220	Tyr282_ (tac/taA)	Rv2315c	-	hypothetical protein
2588775	0	G	SNP	C	121	134	251	99.22	257	Asp10Glu (gac/gaG)	Rv2315c	-	hypothetical protein
2597696	0	C	SNP	T	116	126	241	98.78	245	Pro54Pro (ccg/ccA)	Rv2325c	-	hypothetical protein
2598400	0	A	SNP	G	115	120	232	100	235	Asn516Asn (aat/aaC)	Rv2326c	-	ABC transporter ATP-binding protein
2609459	0	G	SNP	A	91	114	197	85.42	240	Gly222Ser (ggc/Agc)	Rv2334	cysK1	O-acetylserine sulfhydrylase
2612632	0	C	SNP	A	127	129	248	99.61	257	Gly119Val (ggc/gTc)	Rv2337c	-	hypothetical protein
2626004	0	G	SNP	A	94	91	184	99.46	186	Leu57Leu (ctg/Ttg)	Rv2346c	esxO	ESAT-6 like protein EsxO
2626011	0	G	SNP	A	91	90	181	86.6	209	Ile54Ile (atc/atT)	Rv2346c	esxO	ESAT-6 like protein EsxO
2626018	0	T	SNP	C	94	88	182	85.05	214	Glu52Gly (gag/gGg)	Rv2346c	esxO	ESAT-6 like protein EsxO
2626149	0	A	SNP	C	139	117	251	91.43	280	Gly8Gly (ggt/ggG)	Rv2346c	esxO	ESAT-6 like protein EsxO
2634253	0	C	SNP	T	129	109	234	99.17	240
2656225	0	A	SNP	G	122	135	254	100	257	Val69Ala (gtc/gCc)	Rv2377c	-	hypothetical protein
2660319	0	C	SNP	G	126	148	265	100	274	Glu589Asp (gag/gaC)	Rv2379c	mbtF	peptide synthetase
2680658	0	T	SNP	G	111	115	221	99.56	227	Thr67Thr (act/acG)	Rv2386a	-	hypothetical protein
2692908	1	C	Ins	T	107	138	245	96.08	245		Rv2396	PE_PGRS41	acid and phagosome regulated protein AprC
2695378	0	C	SNP	G	123	112	233	100	235	Gly141Ala (ggc/gCc)	Rv2398c	cysW	sulfate ABC transporter permease CysW
2704884	1	A	Ins	C	79	109	188	97.41	188		Rv2407	-	ribonuclease Z
2704884	2	A	Ins	A	79	109	188	97.41	188		Rv2407	-	ribonuclease Z
2704884	3	A	Ins	G	78	109	187	96.89	188		Rv2407	-	ribonuclease Z
2704884	4	A	Ins	C	79	109	188	97.41	188		Rv2407	-	ribonuclease Z
2704884	5	A	Ins	G	78	107	185	95.85	186		Rv2407	-	ribonuclease Z
2704884	6	A	Ins	A	78	107	185	95.85	185		Rv2407	-	ribonuclease Z
2704884	7	A	Ins	C	75	106	181	93.78	181		Rv2407	-	ribonuclease Z
2713795	0	C	SNP	T	123	126	247	100	249
2718852	0	T	SNP	G	112	136	247	98.8	251
2730152	0	C	Del	GAP	114	101	211	93.89	229		Rv2434c	-	transmembrane protein
2734074	0	T	SNP	C	151	152	300	100	303	Val282Ala (gtc/gCc)	Rv2436	rbsK	ribokinase RbsK
2738466	0	G	SNP	A	144	99	238	99.59	244	Arg407Arg (cgc/cgT)	Rv2440c	obg	GTPase Obg
2743294	0	A	SNP	G	123	124	244	98.41	251	Val564Ala (gtc/gCc)	Rv2444c	rne	ribonuclease E
2749290	0	C	SNP	T	119	121	236	99.17	242	Met312Ile (atg/atA)	Rv2448c	valS	valine--tRNA ligase
2751804	0	C	SNP	T	122	110	229	100	232	Arg126Gln (cgg/cAg)	Rv2450c	rpfE	resuscitation-promoting factor RpfE
2752698	0	C	SNP	A	91	98	188	100	189
2760152	0	A	SNP	G	145	152	294	99.66	298	Tyr125Cys (tac/tGc)	Rv2458	mmuM	homocysteine S-methyltransferase MmuM
2768912	0	G	SNP	A	122	121	243	99.18	245
2779136	0	T	SNP	C	116	128	242	100	244	Ser1043Gly (agc/Ggc)	Rv2476c	gdh	NAD-dependent glutamate dehydrogenase
2786952	0	A	SNP	G	125	125	246	99.6	251	Cys778Arg (tgc/Cgc)	Rv2482c	plsB2	glycerol-3-phosphate acyltransferase
2789341	0	A	SNP	C	137	139	275	98.92	279	Ile561Ser (atc/aGc)	Rv2483c	plsC	bifunctional L-3-phosphoserine phosphatase/1-acyl-sn-glycerol-3-phosphate acyltransferase
2790578	0	G	SNP	A	120	85	204	100	205	Leu149Leu (ctg/Ttg)	Rv2483c	plsC	bifunctional L-3-phosphoserine phosphatase/1-acyl-sn-glycerol-3-phosphate acyltransferase
2795454	0	G	SNP	A	118	126	231	97.6	250	Val644Val (gtc/gtT)	Rv2487c	PE_PGRS42	PE-PGRS family protein PE_PGRS42
2800874	0	G	SNP	A	126	125	248	97.67	257	Pro91Leu (ccg/cTg)	Rv2489c	-	hypothetical protein
2803828	0	G	SNP	A	135	68	192	96.67	210	Asp803Asp (gac/gaT)	Rv2490c	PE_PGRS43	PE-PGRS family protein PE_PGRS43
2809621	0	T	SNP	C	141	144	282	100	285	Thr107Ala (acc/Gcc)	Rv2495c	bkdC	branched-chain keto acid dehydrogenase E2 component
2818550	0	G	SNP	A	119	124	239	99.18	245	Thr193Ile (acc/aTc)	Rv2503c	scoB	succinyl-CoA:3-ketoacid-CoA transferase subunit B
2818837	0	A	SNP	G	121	110	227	100	231	Gly97Gly (ggt/ggC)	Rv2503c	scoB	succinyl-CoA:3-ketoacid-CoA transferase subunit B
2821342	0	C	SNP	T	136	112	245	100	248	Ala85Ala (gcg/gcA)	Rv2505c	fadD35	fatty-acid--CoA ligase FadD35
2823481	0	C	SNP	G	119	82	199	100	201	Met371Ile (atg/atC)	Rv2508c	-	integral membrane protein
2827984	0	G	SNP	T	135	117	251	100	252
2828019	0	T	SNP	C	121	127	244	99.6	249
2828372	0	C	SNP	T	115	106	220	99.1	223
2830525	0	C	SNP	A	113	131	241	99.59	245	Thr122Lys (acg/aAg)	Rv2513	-	hypothetical protein
2848339	0	G	SNP	T	134	157	290	98.98	294	Arg332Ser (cgt/Agt)	Rv2524c	fas	fatty acid synthase
2852526	0	C	SNP	G	108	130	234	99.17	240	Ser49Thr (agc/aCc)	Rv2528c	mrr	restriction system protein
2855259	0	A	SNP	G	139	118	254	100	257	Ala841Ala (gct/gcC)	Rv2531c	-	amino acid decarboxylase
2865760	0	A	SNP	G	142	119	258	100	261	Thr211Ala (acc/Gcc)	Rv2542	-	hypothetical protein
2865882	0	T	SNP	C	114	138	249	99.6	253	Val251Val (gtt/gtC)	Rv2542	-	hypothetical protein
2868976	0	C	SNP	G	141	144	277	99.65	286	Val39Val (gtc/gtG)	Rv2548	vapC19	ribonuclease VapC19
2880702	0	G	SNP	C	97	118	212	100	215	Val210Leu (gtc/Ctc)	Rv2560	-	hypothetical protein
2881598	0	G	Del	GAP	99	117	211	93.1	232
2888201	0	T	SNP	C	120	162	281	99.65	283	Leu610Pro (ctc/cCc)	Rv2566	-	hypothetical protein
2889633	0	T	SNP	C	140	123	259	100	263	Ala1087Ala (gct/gcC)	Rv2566	-	hypothetical protein
2891267	0	C	SNP	T	108	119	219	100	227	Gly491Gly (ggc/ggT)	Rv2567	-	hypothetical protein
2891728	0	A	SNP	G	119	133	249	100	252	Gln645Arg (cag/cGg)	Rv2567	-	hypothetical protein
2894208	0	G	SNP	A	118	118	234	100	236	Ser67Ser (agc/agT)	Rv2569c	-	hypothetical protein
2901846	0	G	SNP	A	117	117	225	98.73	237	Gly310Asp (ggt/gAt)	Rv2577	-	hypothetical protein
2910461	0	G	SNP	T	131	133	262	100	264	Ala147Glu (gcg/gAg)	Rv2584c	apt	adenine phosphoribosyltransferase
2911293	0	C	SNP	G	123	139	262	99.62	263	Cys462Ser (tgt/tCt)	Rv2585c	-	lipoprotein
2912294	0	T	SNP	G	127	134	256	99.62	262	Ala128Ala (gca/gcC)	Rv2585c	-	lipoprotein
2923391	0	T	SNP	C	147	139	285	100	286	Pro281Pro (cca/ccG)	Rv2592c	ruvB	Holliday junction ATP-dependent DNA helicase RuvB
2924461	0	G	SNP	A	122	112	230	99.57	235	Ala120Ala (gcc/gcT)	Rv2593c	ruvA	Holliday junction ATP-dependent DNA helicase RuvA
2927939	0	T	SNP	C	122	118	238	100	240
2935586	0	G	SNP	C	154	138	290	98.65	296	Ala181Pro (gcc/Ccc)	Rv2608	PPE42	PPE family protein PPE42
2939373	0	G	SNP	C	125	144	264	100	269	Ser197Cys (tct/tGt)	Rv2611c	-	phosphatidylinositol mannoside acyltransferase
2939657	0	T	SNP	C	135	122	253	100	257	Ile102Met (ata/atG)	Rv2611c	-	phosphatidylinositol mannoside acyltransferase
2954439	0	T	SNP	C	146	99	241	99.59	246	Arg104Gly (aga/Gga)	Rv2627c	-	hypothetical protein
2954764	0	C	SNP	A	113	118	230	99.57	232
2960629	0	C	SNP	A	123	101	214	97.39	230	Gly605Cys (ggc/Tgc)	Rv2634c	PE_PGRS46	PE-PGRS family protein PE_PGRS46
2960757	0	C	SNP	T	122	116	224	97.94	243	Gly562Asp (ggt/gAt)	Rv2634c	PE_PGRS46	PE-PGRS family protein PE_PGRS46
2974933	0	A	SNP	G	129	116	242	100	245	Ile101Thr (atc/aCc)	Rv2650c	-	prophage protein
2976596	0	C	SNP	T	121	135	253	99.22	258	Ser105Asn (agc/aAc)	Rv2653c	-	toxin
2977344	0	A	SNP	C	141	116	255	99.61	258	Cys439Gly (tgc/Ggc)	Rv2655c	-	prophage protein
2984740	0	A	SNP	G	149	146	289	100	295	His3Arg (cac/cGc)	Rv2668	-	hypothetical protein
2985884	1	A	Ins	T	119	99	218	96.89	218		Rv2670c	-	hypothetical protein
3005185	0	G	SNP	T	114	109	222	100	223	Pro156Thr (ccc/Acc)	Rv2688c	-	antibiotic ABC transporter ATP-binding protein
3009692	0	A	SNP	G	117	133	247	100	250	Thr117Ala (acc/Gcc)	Rv2691	ceoB	TRK system potassium uptake protein CeoB
3017465	0	T	SNP	C	123	100	221	100	223	Ile203Thr (ata/aCa)	Rv2702	ppgK	polyphosphate glucokinase
3021322	0	C	SNP	T	125	116	236	99.18	243	Tyr250Tyr (tac/taT)	Rv2707	-	hypothetical protein
3041871	0	G	SNP	T	122	117	233	100	239	Ala202Glu (gcg/gAg)	Rv2729c	-	integral membrane protein
3047972	0	T	SNP	G	127	96	221	100	223	Gln194Pro (cag/cCg)	Rv2735c	-	hypothetical protein
3054081	0	A	SNP	G	125	110	232	100	235	Gly56Gly (gga/ggG)	Rv2741	PE_PGRS47	PE-PGRS family protein PE_PGRS47
3054321	0	A	SNP	G	100	127	225	99.56	228	Gly136Gly (gga/ggG)	Rv2741	PE_PGRS47	PE-PGRS family protein PE_PGRS47
3080795	0	A	SNP	G	99	108	207	99.52	208	Leu80Pro (ctc/cCc)	Rv2771c	-	hypothetical protein
3102756	0	C	SNP	T	141	145	280	99.31	288	Val169Met (gtg/Atg)	Rv2793c	truB	tRNA pseudouridine synthase B
3103682	0	T	SNP	C	124	129	249	100	253	Met87Val (atg/Gtg)	Rv2794c	pptT	phosphopantetheinyl transferase
3108217	0	G	SNP	T	137	143	278	99.29	282	Val150Val (gtg/gtT)	Rv2799	-	membrane protein
3110211	0	G	SNP	A	134	132	265	99.25	268	Gln105_ (cag/Tag)	Rv2801c	mazF9	mRNA interferase MazF9
3113872	0	A	SNP	T	115	110	220	99.56	226	Glu72Val (gag/gTg)	Rv2807	-	hypothetical protein
3118000	0	A	SNP	G	109	115	218	99.12	226	Arg395Gly (agg/Ggg)	Rv2812	-	transposase
3118520	0	A	SNP	C	135	130	262	98.15	270	Gly99Gly (gga/ggC)	Rv2813	-	hypothetical protein
3120151	0	C	SNP	T	24	19	42	82.69	52
3125518	0	G	SNP	A	114	113	222	99.13	229	Asp209Asp (gac/gaT)	Rv2818c	-	CRISPR-associated protein Csm6
3131469	1	T	Ins	T	123	110	233	96.68	233		Rv2823c	-	CRISPR-associated protein Cas10/Csm1
3131469	2	T	Ins	G	122	110	232	96.27	233		Rv2823c	-	CRISPR-associated protein Cas10/Csm1
3131469	3	T	Ins	T	123	110	233	96.68	233		Rv2823c	-	CRISPR-associated protein Cas10/Csm1
3131469	4	T	Ins	C	123	110	233	96.68	233		Rv2823c	-	CRISPR-associated protein Cas10/Csm1
3131469	5	T	Ins	G	122	108	230	95.44	232		Rv2823c	-	CRISPR-associated protein Cas10/Csm1
3131469	6	T	Ins	G	121	109	230	95.44	230		Rv2823c	-	CRISPR-associated protein Cas10/Csm1
3131469	7	T	Ins	C	120	108	228	94.61	229		Rv2823c	-	CRISPR-associated protein Cas10/Csm1
3131469	8	T	Ins	G	117	109	226	93.78	226		Rv2823c	-	CRISPR-associated protein Cas10/Csm1
3131469	9	T	Ins	A	117	109	226	93.78	226		Rv2823c	-	CRISPR-associated protein Cas10/Csm1
3133536	0	T	SNP	C	126	155	279	100	281	Lys2Glu (aaa/Gaa)	Rv2825c	-	hypothetical protein
3137058	0	G	SNP	A	109	131	237	100	240	Ala56Val (gcg/gTg)	Rv2830c	vapB22	antitoxin VapB22
3149177	0	G	SNP	A	124	111	229	98.74	238	Ala84Ala (gcc/gcT)	Rv2841c	nusA	transcription termination/antitermination protein NusA
3162805	0	C	SNP	G	137	149	279	100	286	Arg180Gly (cgc/Ggc)	Rv2853	PE_PGRS48	PE-PGRS family protein PE_PGRS48
3177884	0	C	SNP	A	132	145	272	100	277	Arg21Arg (cgc/cgA)	Rv2866	relG	toxin RelG
3186860	0	T	SNP	G	118	140	253	100	258	Tyr672Asp (tat/Gat)	Rv2874	dipZ	integral membrane C-type cytochrome biogenesis protein DipZ
3190146	0	C	Del	GAP	117	113	228	98.29	234
3198115	0	G	SNP	A	132	114	242	99.6	247	Phe57Phe (ttc/ttT)	Rv2888c	amiC	amidase AmiC
3211406	0	G	SNP	A	156	109	257	100	265	His114Tyr (cac/Tac)	Rv2900c	fdhF	formate dehydrogenase subunit alpha FdhF
3221229	0	G	SNP	A	108	124	231	98.72	235	Pro157Leu (ccc/cTc)	Rv2913c	-	D-amino acid aminohydrolase
3226181	0	A	SNP	C	122	112	231	100	234	Arg35Arg (cgt/cgG)	Rv2916c	ffh	signal recognition particle protein
3228143	0	G	SNP	T	129	130	256	99.62	260	Arg594Leu (cgg/cTg)	Rv2917	-	hypothetical protein
3245986	0	C	SNP	G	140	111	247	99.21	253	Pro181Arg (ccc/cGc)	Rv2931	ppsA	phthiocerol synthesis polyketide synthase type I PpsA
3247316	0	C	SNP	G	130	159	288	99.31	291	Asp624Glu (gac/gaG)	Rv2931	ppsA	phthiocerol synthesis polyketide synthase type I PpsA
3247851	0	G	SNP	A	81	79	157	98.77	162	Ala803Thr (gcc/Acc)	Rv2931	ppsA	phthiocerol synthesis polyketide synthase type I PpsA
3247853	0	C	SNP	T	77	77	152	98.72	156	Ala803Ala (gcc/gcT)	Rv2931	ppsA	phthiocerol synthesis polyketide synthase type I PpsA
3247856	0	G	SNP	C	79	81	156	98.77	162	Arg804Arg (cgg/cgC)	Rv2931	ppsA	phthiocerol synthesis polyketide synthase type I PpsA
3247864	1	C	Ins	T	72	80	152	96.82	152		Rv2931	ppsA	phthiocerol synthesis polyketide synthase type I PpsA
3247864	2	C	Ins	A	72	80	152	96.82	152		Rv2931	ppsA	phthiocerol synthesis polyketide synthase type I PpsA
3247864	3	C	Ins	G	72	80	152	96.82	152		Rv2931	ppsA	phthiocerol synthesis polyketide synthase type I PpsA
3247864	4	C	Ins	G	72	80	152	96.82	152		Rv2931	ppsA	phthiocerol synthesis polyketide synthase type I PpsA
3247866	0	C	Del	GAP	74	79	145	97.45	157		Rv2931	ppsA	phthiocerol synthesis polyketide synthase type I PpsA
3247867	0	A	Del	GAP	74	79	145	98.08	156		Rv2931	ppsA	phthiocerol synthesis polyketide synthase type I PpsA
3247868	0	A	Del	GAP	74	79	145	98.08	156		Rv2931	ppsA	phthiocerol synthesis polyketide synthase type I PpsA
3247869	0	A	Del	GAP	74	79	145	98.08	156		Rv2931	ppsA	phthiocerol synthesis polyketide synthase type I PpsA
3247874	0	G	SNP	A	74	81	149	98.1	158	Arg810Arg (cgg/cgA)	Rv2931	ppsA	phthiocerol synthesis polyketide synthase type I PpsA
3247877	0	T	SNP	C	74	84	154	98.75	160	Phe811Phe (ttt/ttC)	Rv2931	ppsA	phthiocerol synthesis polyketide synthase type I PpsA
3247883	0	T	SNP	C	103	128	222	98.72	234	Ser813Ser (agt/agC)	Rv2931	ppsA	phthiocerol synthesis polyketide synthase type I PpsA
3248074	0	G	SNP	A	66	120	184	98.94	188	Arg877His (cgc/cAc)	Rv2931	ppsA	phthiocerol synthesis polyketide synthase type I PpsA
3248075	0	C	SNP	T	63	117	178	98.9	182	Arg877Arg (cgc/cgT)	Rv2931	ppsA	phthiocerol synthesis polyketide synthase type I PpsA
3249304	0	A	SNP	C	119	111	227	97.87	235	Asn1287Thr (aat/aCt)	Rv2931	ppsA	phthiocerol synthesis polyketide synthase type I PpsA
3256494	0	A	SNP	G	150	124	273	99.64	275	Gly270Gly (gga/ggG)	Rv2933	ppsC	phthiocerol synthesis polyketide synthase type I PpsC
3267163	0	C	SNP	T	110	138	247	99.2	250	Ala1639Val (gct/gTt)	Rv2934	ppsD	phthiocerol synthesis polyketide synthase type I PpsD
3269581	0	A	SNP	G	114	117	229	100	231	Ala615Ala (gca/gcG)	Rv2935	ppsE	phthiocerol synthesis polyketide synthase type I PpsE
3270784	0	A	SNP	G	126	122	248	100	248	Gln1016Gln (caa/caG)	Rv2935	ppsE	phthiocerol synthesis polyketide synthase type I PpsE
3296843	0	A	SNP	G	125	124	245	100	249	Val333Ala (gtg/gCg)	Rv2947c	pks15	polyketide synthase
3308606	0	G	SNP	A	99	115	212	100	214
3331626	0	C	SNP	T	125	127	247	99.6	253
3336587	0	T	SNP	A	63	69	123	86.84	152
3336825	0	T	SNP	C	134	111	237	100	245	Thr365Ala (aca/Gca)	Rv2981c	ddlA	D-alanine--D-alanine ligase
3338603	0	G	SNP	C	129	106	230	100	235	Pro133Ala (ccg/Gcg)	Rv2982c	gpdA2	glycerol-3-phosphate dehydrogenase
3347560	0	C	SNP	T	115	108	219	99.11	225	Val54Ile (gtc/Atc)	Rv2990c	-	hypothetical protein
3349521	0	C	SNP	G	108	114	217	98.67	225	Glu253Gln (gag/Cag)	Rv2992c	gltS	glutamate--tRNA ligase
3351680	0	G	SNP	A	123	123	238	96.47	255	Ala138Thr (gcc/Acc)	Rv2994	-	MFS-type transporter
3355649	0	C	SNP	A	150	149	291	98.68	303	Ser184_ (tca/tAa)	Rv2997	-	dehydrogenase
3358235	0	A	SNP	T	116	133	249	99.6	250	Met212Leu (atg/Ttg)	Rv2999	lppY	lipoprotein LppY
3363338	0	A	SNP	G	151	137	283	100	288
3367765	0	G	SNP	A	112	119	228	100	231	Gly343Gly (ggc/ggT)	Rv3009c	gatB	aspartyl/glutamyl-tRNA(Asn/Gln) amidotransferase subunit B
3377289	0	C	SNP	A	72	102	171	75.32	231	Val319Leu (gtg/Ttg)	Rv3018c	PPE46	PPE family protein PPE46
3377293	0	G	SNP	C	71	99	168	76.23	223	Ala317Ala (gcc/gcG)	Rv3018c	PPE46	PPE family protein PPE46
3377295	0	C	SNP	T	68	98	163	77.57	214	Ala317Thr (gcc/Acc)	Rv3018c	PPE46	PPE family protein PPE46
3377298	0	A	SNP	C	72	99	169	79.53	215	Leu316Val (ttg/Gtg)	Rv3018c	PPE46	PPE family protein PPE46
3377299	0	C	SNP	A	71	98	168	78.24	216	Gly315Gly (ggg/ggT)	Rv3018c	PPE46	PPE family protein PPE46
3377305	0	T	SNP	C	80	123	200	83.54	243	Val313Val (gta/gtG)	Rv3018c	PPE46	PPE family protein PPE46
3379708	0	G	SNP	C	92	142	229	85.09	275
3379712	0	G	SNP	C	96	149	243	85.66	286
3379751	0	A	SNP	C	107	158	262	93.31	284
3379757	0	A	SNP	C	112	149	256	94.22	277
3379763	0	G	SNP	A	106	155	258	94.91	275
3379784	0	C	SNP	A	105	150	251	98.46	259
3379788	0	C	SNP	G	102	158	255	99.62	261
3380439	1	G	Ins	C	57	28	85	96.59	85
3386412	0	C	SNP	T	122	118	238	98.77	243	Asp170Asn (gac/Aac)	Rv3027c	-	GCN5-like N-acetyltransferase
3402816	0	C	SNP	T	120	117	234	99.58	238	Gly116Glu (gga/gAa)	Rv3042c	serB2	phosphoserine phosphatase SerB
3405197	0	G	SNP	T	131	132	257	99.25	265	Gly21Val (ggc/gTc)	Rv3044	fecB	FeIII-dicitrate-binding periplasmic lipoprotein
3407904	0	C	SNP	G	133	125	255	98.85	261
3415184	0	C	Del	GAP	64	78	142	75.94	187
3415185	0	T	Del	GAP	65	78	143	76.88	186
3415186	0	A	Del	GAP	65	78	143	77.72	184
3415187	0	G	Del	GAP	65	78	143	77.72	184
3415188	0	G	Del	GAP	65	78	143	78.57	182
3415189	0	G	Del	GAP	65	78	143	79.01	181
3415190	0	G	Del	GAP	65	78	143	79.01	181
3415191	0	G	Del	GAP	65	78	143	80.34	178
3415192	0	T	Del	GAP	65	78	143	79.89	179
3415193	0	G	Del	GAP	65	78	143	81.25	176
3415194	0	G	Del	GAP	65	78	143	82.18	174
3425854	0	C	SNP	T	144	131	267	100	275	Pro91Ser (ccg/Tcg)	Rv3062	ligB	DNA ligase
3426025	0	G	SNP	A	137	131	264	99.63	269	Ala148Thr (gcg/Acg)	Rv3062	ligB	DNA ligase
3428917	0	C	SNP	A	129	138	262	100	267	Arg559Ser (cgt/Agt)	Rv3063	cstA	carbon starvation protein A
3440464	0	T	SNP	G	126	114	234	100	240	Arg308Arg (cgt/cgG)	Rv3077	-	hydrolase
3440468	0	G	SNP	C	125	114	233	100	239	Gly310Arg (ggc/Cgc)	Rv3077	-	hydrolase
3456666	0	A	SNP	G	106	103	204	100	209	Ala302Ala (gca/gcG)	Rv3089	fadD13	long chain-fatty-acid--CoA ligase FadD13
3462135	0	G	SNP	C	158	134	285	100	292	Cys210Trp (tgc/tgG)	Rv3093c	-	oxidoreductase
3473214	0	G	SNP	C	133	126	255	98.48	263	Leu231Val (ctg/Gtg)	Rv3105c	prfB	peptide chain release factor PrfB
3473996	1	G	Ins	A	109	127	236	97.52	237
3481123	0	G	SNP	C	101	122	218	99.11	225	Cys122Ser (tgc/tCc)	Rv3114	-	hypothetical protein
3486977	0	A	SNP	G	119	121	235	100	240	Lys157Glu (aaa/Gaa)	Rv3121	cyp141	cytochrome P450 Cyp141
3493842	0	A	SNP	C	127	124	251	96.54	260
3497405	0	G	SNP	C	133	126	256	98.48	263	Glu285Asp (gag/gaC)	Rv3131	-	NAD(P)H nitroreductase
3503086	0	C	SNP	T	105	105	209	98.59	213	Thr64Thr (acg/acA)	Rv3136A	-	hypothetical protein
3503895	0	C	SNP	T	120	136	252	100	256	Pro168Leu (ccg/cTg)	Rv3137	-	histidinol-phosphatase
3518167	0	A	SNP	G	154	143	291	100	297	Ile474Met (ata/atG)	Rv3151	nuoG	NADH-quinone oxidoreductase subunit G
3518555	0	A	SNP	G	121	140	259	99.62	262	Thr604Ala (acg/Gcg)	Rv3151	nuoG	NADH-quinone oxidoreductase subunit G
3527479	0	A	SNP	C	119	104	219	100	223	Leu562Arg (ctc/cGc)	Rv3159c	PPE53	PPE family protein PPE53
3536957	0	G	SNP	T	125	108	226	100	233	Ala286Ser (gcg/Tcg)	Rv3168	-	aminoglycoside phosphotransferase
3539133	0	G	SNP	A	148	133	278	99.29	283	Arg210His (cgt/cAt)	Rv3170	aofH	flavin-containing monoamine oxidase
3540301	0	G	SNP	A	119	126	242	98	250	Arg149Trp (cgg/Tgg)	Rv3171c	hpx	non-heme haloperoxidase Hpx
3547681	0	G	SNP	A	130	118	247	98.8	251	Val22Ile (gtt/Att)	Rv3179	-	hypothetical protein
3556275	0	A	SNP	G	121	117	231	100	238	Leu138Pro (ctg/cCg)	Rv3190c	-	hypothetical protein
3556459	0	C	SNP	A	126	107	231	97.9	238	Glu77_ (gag/Tag)	Rv3190c	-	hypothetical protein
3579045	0	G	SNP	A	142	146	280	99.31	290	Pro386Ser (cct/Tct)	Rv3202c	-	ATP-dependent DNA helicase
3580637	0	T	Del	GAP	116	127	241	97.98	248
3581414	0	A	SNP	G	133	122	249	100	255	Thr34Ala (aca/Gca)	Rv3204	-	DNA-methyltransferase
3584140	0	G	SNP	A	116	108	221	98.25	228	Gly173Gly (ggc/ggT)	Rv3207c	-	hypothetical protein
3590686	1	G	Ins	C	58	42	100	98.04	100
3591063	0	T	SNP	C	134	103	231	100	237	Lys144Glu (aag/Gag)	Rv3213c	-	SOJ/ParA-like protein
3593421	0	C	SNP	T	94	128	217	100	222
3604821	0	G	SNP	C	155	160	312	100	315	Ala32Ala (gcg/gcC)	Rv3228	-	hypothetical protein
3608644	0	G	SNP	A	141	127	258	98.89	271	Pro77Leu (ccc/cTc)	Rv3231c	-	hypothetical protein
3609004	0	T	SNP	G	104	119	222	100	223	Ile252Leu (att/Ctt)	Rv3232c	ppk2	polyphosphate kinase
3611124	0	C	SNP	T	116	112	225	98.7	231	Met22Ile (atg/atA)	Rv3234c	tgs3	diacyglycerol O-acyltransferase
3614251	0	C	SNP	T	119	128	245	98.41	251	Val50Met (gtg/Atg)	Rv3238c	-	integral membrane protein
3614982	0	T	SNP	C	119	127	244	100	246	Leu874Leu (cta/ctG)	Rv3239c	-	transmembrane transport protein
3622441	0	A	SNP	C	147	122	266	100	269	Val217Val (gtt/gtG)	Rv3243c	-	hypothetical protein
3625065	0	T	SNP	G	115	123	238	100	238	Met517Leu (atg/Ctg)	Rv3245c	mtrB	two component sensory histidine kinase MtrB
3632991	0	G	SNP	A	114	111	214	98.68	228	Ile198Ile (atc/atT)	Rv3253c	-	cationic amino acid transport integral membrane protein
3650312	0	T	SNP	C	125	100	223	99.56	226	Leu27Leu (tta/Cta)	Rv3269	-	hypothetical protein
3670435	0	G	Del	GAP	113	107	216	98.65	223
3671186	0	G	Del	GAP	117	120	233	96.73	245		Rv3290c	lat	L-lysine-epsilon aminotransferase
3689523	0	G	SNP	T	126	128	252	100	254	Cys472_ (tgc/tgA)	Rv3303c	lpdA	NAD(P)H quinone reductase LpdA
3692528	0	G	SNP	C	114	149	262	98.87	266	Ala94Gly (gcc/gGc)	Rv3305c	amiA1	N-acyl-L-amino acid amidohydrolase AmiA
3704596	0	G	SNP	C	125	136	259	100	261	Val54Leu (gtg/Ctg)	Rv3317	sdhD	succinate dehydrogenase hydrophobic membrane anchor subunit
3705324	0	G	SNP	A	120	137	255	100	257	Glu109Lys (gag/Aag)	Rv3318	sdhA	succinate dehydrogenase flavoprotein subunit
3708849	0	G	SNP	A	115	110	223	98.68	228	His68His (cac/caT)	Rv3322c	-	methyltransferase
3710163	0	A	SNP	G	117	125	239	99.59	243	Leu29Ser (ttg/tCg)	Rv3324c	moaC3	cyclic pyranopterin monophosphate synthase accessory protein
3714211	0	G	SNP	T	110	143	250	100	253	Pro41Gln (ccg/cAg)	Rv3328c	sigJ	ECF RNA polymerase sigma factor SigJ
3714757	0	A	SNP	C	123	127	245	100	250	Gln122His (caa/caC)	Rv3329	-	aminotransferase
3718357	0	C	SNP	T	140	122	260	100	262	Pro423Leu (ccg/cTg)	Rv3331	sugI	sugar-transport integral membrane protein SugI
3721806	0	G	SNP	C	118	120	238	100	238	Gly265Gly (ggc/ggG)	Rv3335c	-	integral membrane protein
3730466	0	A	SNP	G	114	115	229	75.58	303	Ile2157Thr (atc/aCc)	Rv3343c	PPE54	PPE family protein PPE54
3732113	0	C	SNP	G	106	89	189	87.05	224	Arg1608Pro (cgg/cCg)	Rv3343c	PPE54	PPE family protein PPE54
3732114	0	G	SNP	T	106	86	183	86.49	222	Arg1608Arg (cgg/Agg)	Rv3343c	PPE54	PPE family protein PPE54
3732624	0	A	SNP	G	108	96	200	94.44	216	Leu1438Leu (ttg/Ctg)	Rv3343c	PPE54	PPE family protein PPE54
3735709	0	A	SNP	G	74	99	171	98.86	175	Gly409Gly (ggt/ggC)	Rv3343c	PPE54	PPE family protein PPE54
3735813	0	C	SNP	G	6	101	104	100	107	Glu375Gln (gag/Cag)	Rv3343c	PPE54	PPE family protein PPE54
3735865	0	A	SNP	G	9	76	82	98.84	86	Asn357Asn (aat/aaC)	Rv3343c	PPE54	PPE family protein PPE54
3735931	0	G	SNP	A	11	50	59	93.85	65	Ser335Ser (agc/agT)	Rv3343c	PPE54	PPE family protein PPE54
3735967	0	G	SNP	A	24	44	66	100	68	Ser323Ser (tcc/tcT)	Rv3343c	PPE54	PPE family protein PPE54
3736024	0	A	SNP	G	52	32	83	100	84	Gly304Gly (ggt/ggC)	Rv3343c	PPE54	PPE family protein PPE54
3736628	0	T	SNP	G	141	111	247	100	252	Glu103Ala (gag/gCg)	Rv3343c	PPE54	PPE family protein PPE54
3745833	0	A	SNP	G	115	94	207	99.52	210	Leu2451Pro (ctc/cCc)	Rv3347c	PPE55	PPE family protein PPE55
3746409	0	A	SNP	G	124	128	245	100	252	Leu2259Pro (ctg/cCg)	Rv3347c	PPE55	PPE family protein PPE55
3752207	0	A	SNP	G	122	125	246	98.8	250	Ile326Ile (att/atC)	Rv3347c	PPE55	PPE family protein PPE55
3753116	0	C	SNP	T	112	132	240	95.31	256	Pro23Pro (ccg/ccA)	Rv3347c	PPE55	PPE family protein PPE55
3753164	0	T	SNP	G	117	125	238	99.59	243	Pro7Pro (cca/ccC)	Rv3347c	PPE55	PPE family protein PPE55
3758561	0	C	SNP	T	110	111	220	98.22	225	Ala2848Thr (gca/Aca)	Rv3350c	PPE56	PPE family protein PPE56
3764358	0	C	SNP	T	89	117	205	96.71	213	Gly915Gly (ggg/ggA)	Rv3350c	PPE56	PPE family protein PPE56
3766679	0	G	SNP	A	136	131	254	98.52	271	Leu142Leu (ctg/Ttg)	Rv3350c	PPE56	PPE family protein PPE56
3766696	0	G	SNP	A	136	134	267	98.9	273	Ala136Val (gcc/gTc)	Rv3350c	PPE56	PPE family protein PPE56
3768950	0	G	SNP	T	117	138	253	99.22	257	Thr16Lys (acg/aAg)	Rv3353c	-	hypothetical protein
3770530	0	G	SNP	A	113	128	240	99.59	242	Val40Val (gtc/gtT)	Rv3356c	folD	bifunctional methylenetetrahydrofolate dehydrogenase/methenyltetrahydrofolate cyclohydrolase
3798095	0	A	SNP	C	127	132	256	100	259	Val132Gly (gtc/gGc)	Rv3383c	idsB	polyprenyl synthetase IdsB
3806638	0	G	SNP	A	131	134	259	98.51	269	Asp340Asn (gac/Aac)	Rv3391	acrA1	acyl-CoA-reductase AcrA
3817117	0	C	SNP	A	126	105	229	100	231	Ala330Glu (gcg/gAg)	Rv3399	-	S-adenosylmethionine-dependentmethyltransferase
3817132	0	C	SNP	T	132	116	243	98.41	252	Thr335Ile (act/aTt)	Rv3399	-	S-adenosylmethionine-dependentmethyltransferase
3823159	0	A	SNP	T	133	129	259	100	262	Val235Val (gtt/gtA)	Rv3403c	-	hypothetical protein
3826684	0	C	SNP	T	120	139	252	100	259	Ser46Leu (tcg/tTg)	Rv3408	vapC47	ribonuclease VapC47
3828326	0	G	SNP	C	130	138	264	98.89	271	Thr134Thr (acc/acG)	Rv3409c	choD	cholesterol oxidase
3829770	0	T	SNP	C	121	148	266	100	269	Pro47Pro (cca/ccG)	Rv3410c	guaB3	oxidoreductase
3838871	0	A	SNP	G	158	137	293	100	295	Ala64Ala (gct/gcC)	Rv3420c	rimI	ribosomal-protein-alanine acetyltransferase RimI
3839193	0	G	SNP	A	159	158	312	99.06	320	Leu168Phe (ctc/Ttc)	Rv3421c	-	hypothetical protein
3842620	0	A	SNP	G	108	123	224	99.57	232	Thr128Ala (act/Gct)	Rv3425	PPE57	PPE family protein PPE57
3842625	0	A	SNP	G	108	125	228	99.15	235	Pro129Pro (cca/ccG)	Rv3425	PPE57	PPE family protein PPE57
3843408	0	G	Del	GAP	124	119	237	96.05	253		Rv3426	PPE58	PPE family protein PPE58
3844757	0	C	Del	GAP	133	102	229	96.71	243		Rv3428c	-	transposase
3844992	0	T	SNP	A	124	131	255	100	255	Ser327Cys (agc/Tgc)	Rv3428c	-	transposase
3849478	0	T	SNP	G	119	97	209	99.08	218
3856490	0	G	SNP	A	149	129	275	99.64	279	His134Tyr (cac/Tac)	Rv3436c	glmS	glucosamine--fructose-6-phosphate aminotransferase
3859893	0	C	SNP	T	156	161	312	100	317	Glu28Glu (gag/gaA)	Rv3440c	-	hypothetical protein
3862473	0	A	Del	GAP	98	100	192	98.02	202
3862897	0	G	SNP	A	100	100	199	98.04	204	Asn10Asn (aac/aaT)	Rv3444c	esxT	ESAT-6 like protein EsxT
3864995	0	T	SNP	C	122	125	242	99.6	248	Ser1082Gly (agc/Ggc)	Rv3447c	eccC4	ESX-4 secretion system protein EccC4
3874322	0	C	SNP	T	118	147	262	98.15	270
3877421	0	A	SNP	G	121	128	244	100	249	Pro4Pro (cct/ccC)	Rv3456c	rplQ	50S ribosomal protein L17
3878575	0	G	SNP	A	48	50	92	100	98
3879560	0	T	SNP	C	114	132	241	99.19	248	Thr45Ala (acc/Gcc)	Rv3459c	rpsK	30S ribosomal protein S11
3883626	0	A	SNP	G	66	105	167	99.42	172	Pro34Pro (cca/ccG)	Rv3466	-	hypothetical protein
3883915	0	G	SNP	A	90	69	156	99.38	160	Val131Ile (gtc/Atc)	Rv3466	-	hypothetical protein
3884906	0	A	SNP	G	107	103	201	94.59	222	Lys315Glu (aaa/Gaa)	Rv3467	-	hypothetical protein
3885886	0	T	SNP	C	123	109	225	100	232	Ile62Val (atc/Gtc)	Rv3468c	-	dTDP-glucose 4,6-dehydratase
3892671	0	A	SNP	G	119	117	230	100	236
3895073	0	G	SNP	A	130	143	268	98.56	277	Gln216Gln (cag/caA)	Rv3478	PPE60	PE family protein PPE60
3896340	0	T	SNP	G	112	123	231	100	235	Leu174Arg (ctc/cGc)	Rv3479	-	transmembrane protein
3898408	0	A	SNP	G	122	111	232	100	233	Ala863Ala (gca/gcG)	Rv3479	-	transmembrane protein
3924275	0	T	SNP	C	120	136	252	99.22	258	Leu193Pro (ctg/cCg)	Rv3505	fadE27	acyl-CoA dehydrogenase FadE27
3924991	0	C	SNP	T	140	135	271	99.28	277	Asp34Asp (gac/gaT)	Rv3506	fadD17	long-chain-fatty-acid--CoA ligase FadD17
3931521	0	G	SNP	A	7	9	16	94.12	17	Gly173Arg (ggg/Agg)	Rv3508	PE_PGRS54	PE-PGRS family protein PE_PGRS54
3937326	0	C	SNP	T	123	84	197	99.04	209	Ala367Thr (gcc/Acc)	Rv3509c	ilvX	acetohydroxyacid synthase large subunit
3940802	0	A	SNP	G	5	29	34	100	34	Asn396Asp (aac/Gac)	Rv3511	PE_PGRS55	PE-PGRS family protein PE_PGRS55
3942481	0	C	SNP	G	108	95	199	100	203
3942640	0	T	SNP	C	51	136	183	100	187
3943019	0	C	SNP	G	16	33	49	100	49
3947125	0	C	SNP	G	18	21	39	100	39	Gly444Gly (ggc/ggG)	Rv3514	PE_PGRS57	PE-PGRS family protein PE_PGRS57
3947126	0	G	SNP	A	15	21	35	100	36	Ala445Thr (gcc/Acc)	Rv3514	PE_PGRS57	PE-PGRS family protein PE_PGRS57
3947127	0	C	SNP	T	17	20	36	100	37	Ala445Val (gcc/gTc)	Rv3514	PE_PGRS57	PE-PGRS family protein PE_PGRS57
3947128	0	C	SNP	G	18	22	40	100	40	Ala445Ala (gcc/gcG)	Rv3514	PE_PGRS57	PE-PGRS family protein PE_PGRS57
3949000	0	G	SNP	C	12	7	19	86.36	22	Gly1069Gly (ggg/ggC)	Rv3514	PE_PGRS57	PE-PGRS family protein PE_PGRS57
3949001	0	G	SNP	A	11	7	15	81.82	22	Ala1070Thr (gcc/Acc)	Rv3514	PE_PGRS57	PE-PGRS family protein PE_PGRS57
3952800	0	G	SNP	A	131	125	246	100	256	Gly86Asp (ggc/gAc)	Rv3516	echA19	enoyl-CoA hydratase EchA19
3958403	0	A	SNP	G	120	126	243	99.6	247	Asn295Asp (aac/Gac)	Rv3521	-	hypothetical protein
3959418	0	C	SNP	T	137	115	244	99.21	254	Thr324Ile (acc/aTc)	Rv3522	ltp4	lipid transfer protein
3963713	0	A	SNP	C	121	122	242	99.18	245	Thr37Pro (aca/Cca)	Rv3527	-	hypothetical protein
3965470	0	G	SNP	A	147	115	255	98.87	265
3968330	0	C	SNP	T	125	102	222	100	227	Trp205_ (tgg/tgA)	Rv3531c	-	hypothetical protein
4005607	0	T	SNP	C	144	161	298	100	305	Leu121Leu (ttg/Ctg)	Rv3564	fadE33	acyl-CoA dehydrogenase FadE33
4016840	0	G	SNP	A	107	115	221	98.67	225	Val119Val (gtg/gtA)	Rv3574	kstR	HTH-type transcriptional regulator KstR
4020273	0	G	SNP	A	165	129	291	99.66	295	Ser44Ser (tcg/tcA)	Rv3578	arsB2	arsenic transport integral membrane protein ArsB
4024273	0	T	SNP	C	114	119	232	100	233	Val25Val (gta/gtG)	Rv3581c	ispF	2C-methyl-D-erythritol 2,4-cyclodiphosphate synthase
4026899	0	G	SNP	A	116	106	220	100	222	Gln152Gln (cag/caA)	Rv3585	radA	DNA repair protein RadA
4031788	0	G	SNP	A	85	98	175	98.39	186	Val457Val (gtc/gtT)	Rv3590c	PE_PGRS58	PE-PGRS family protein PE_PGRS58
4032377	0	T	SNP	G	40	101	138	99.3	142	Asp261Ala (gac/gCc)	Rv3590c	PE_PGRS58	PE-PGRS family protein PE_PGRS58
4034827	0	C	SNP	T	114	119	227	100	233	Ala159Val (gcg/gTg)	Rv3593	lpqF	lipoprotein LpqF
4037283	0	T	SNP	G	92	123	213	100	215	Gly256Gly (gga/ggC)	Rv3595c	PE_PGRS59	PE-PGRS family protein PE_PGRS59
4038318	0	G	SNP	A	116	105	217	98.66	224	Pro796Leu (ccg/cTg)	Rv3596c	clpC1	ATP-dependent protease ATP-binding subunit ClpC
4041787	0	C	SNP	T	102	109	207	98.6	214	Ser385Asn (agc/aAc)	Rv3598c	lysS	lysine--tRNA ligase
4054711	0	T	SNP	C	112	117	226	99.13	231
4055801	0	G	SNP	A	133	142	269	100	275	Thr192Ile (acc/aTc)	Rv3616c	espA	ESX-1 secretion-associated protein EspA
4059904	0	A	SNP	G	129	145	273	100	274
4060100	0	G	SNP	A	89	107	194	80.99	242	Leu57Leu (ctg/Ttg)	Rv3619c	esxV	ESAT-6 like protein EsxV
4060210	0	T	SNP	A	86	103	186	75.6	250	Gln20Leu (cag/cTg)	Rv3619c	esxV	ESAT-6 like protein EsxV
4060230	0	G	SNP	A	92	99	190	75.49	253	His13His (cac/caT)	Rv3619c	esxV	ESAT-6 like protein EsxV
4069292	0	G	SNP	A	118	144	246	100	262	Ala40Thr (gcc/Acc)	Rv3630	-	integral membrane protein
4095002	0	G	Del	GAP	85	127	206	99.53	213		Rv3655c	-	hypothetical protein
4100975	0	T	SNP	C	114	117	222	100	231
4111303	0	G	SNP	C	133	109	238	100	242	Val159Val (gtg/gtC)	Rv3669	-	transmembrane protein
4117692	0	C	SNP	G	127	116	242	99.59	244	Val121Leu (gtg/Ctg)	Rv3677c	-	beta lactamase
4121368	0	G	SNP	A	106	105	207	100	211	Pro63Ser (ccg/Tcg)	Rv3681c	whiB4	transcriptional regulator WhiB4
4131170	0	C	SNP	T	125	147	264	99.63	273	Leu272Phe (ctt/Ttt)	Rv3689	-	transmembrane protein
4142342	0	C	SNP	T	120	151	264	98.19	276	Thr100Met (acg/aTg)	Rv3699	-	hypothetical protein
4152890	0	G	SNP	A	118	110	227	99.13	230	Phe198Phe (ttc/ttT)	Rv3709c	ask	aspartokinase
4153435	0	C	SNP	T	114	133	245	99.6	248	Glu17Lys (gaa/Aaa)	Rv3709c	ask	aspartokinase
4156099	0	C	SNP	A	144	135	273	100	279	Val211Leu (gtg/Ttg)	Rv3711c	dnaQ	DNA polymerase III subunit epsilon
4160545	0	A	Del	GAP	94	80	174	79.82	218		Rv3716c	-	hypothetical protein
4160546	0	C	Del	GAP	94	80	174	79.09	220		Rv3716c	-	hypothetical protein
4160547	0	C	Del	GAP	94	80	174	80.56	216		Rv3716c	-	hypothetical protein
4160548	0	C	Del	GAP	94	80	174	79.45	219		Rv3716c	-	hypothetical protein
4160549	0	G	Del	GAP	94	80	174	79.82	218		Rv3716c	-	hypothetical protein
4160550	0	G	Del	GAP	94	80	174	80.56	216		Rv3716c	-	hypothetical protein
4160551	0	C	Del	GAP	94	80	174	82.08	212		Rv3716c	-	hypothetical protein
4160552	0	A	Del	GAP	94	80	174	84.47	206		Rv3716c	-	hypothetical protein
4160553	0	T	Del	GAP	94	80	174	84.06	207		Rv3716c	-	hypothetical protein
4162339	0	A	SNP	G	107	116	218	100	223	Thr12Ala (acg/Gcg)	Rv3719	-	hypothetical protein
4162790	0	A	SNP	G	101	111	212	98.6	215	Tyr162Cys (tac/tGc)	Rv3719	-	hypothetical protein
4168644	0	G	SNP	A	125	89	214	98.17	218	Gly37Arg (gga/Aga)	Rv3723	-	transmembrane protein
4171256	0	A	SNP	G	112	105	215	98.64	220
4176726	0	G	SNP	C	141	134	273	99.28	277	Leu618Leu (ctg/ctC)	Rv3728	-	membrane protein
4182695	0	G	SNP	A	113	123	235	100	236	Arg313His (cgc/cAc)	Rv3731	ligC	DNA ligase C
4187485	0	T	SNP	C	132	125	250	99.61	258	Ala284Ala (gct/gcC)	Rv3736	-	AraC/XylS family transcriptional regulator
4187817	0	A	SNP	G	114	125	237	100	239	Asp40Gly (gat/gGt)	Rv3737	-	transmembrane protein
4188975	0	C	SNP	G	137	140	272	98.58	281	Thr426Ser (acc/aGc)	Rv3737	-	transmembrane protein
4198612	0	G	Del	GAP	117	107	224	96.97	231
4204441	0	A	SNP	G	118	125	241	100	243	His311His (cat/caC)	Rv3759c	proX	glycine betaine/carnitine/choline/L-proline ABC transporter substrate-binding lipoprotein ProX
4210274	0	A	SNP	G	114	123	232	100	237	Cys246Arg (tgt/Cgt)	Rv3764c	tcrY	two component sensor kinase TcrY
4214507	0	C	SNP	A	93	118	207	99.06	213
4221490	0	C	SNP	G	124	132	250	100	256	Leu134Leu (ctc/ctG)	Rv3776	-	hypothetical protein
4222073	0	A	SNP	G	102	164	260	100	266	Met329Val (atg/Gtg)	Rv3776	-	hypothetical protein
4222882	0	A	SNP	G	112	131	238	100	243	Leu63Leu (cta/ctG)	Rv3777	-	oxidoreductase
4223428	0	C	SNP	A	136	108	241	100	244	Ala245Ala (gcc/gcA)	Rv3777	-	oxidoreductase
4225479	0	G	SNP	A	129	129	253	99.23	260	Pro165Pro (ccg/ccA)	Rv3779	-	transmembrane protein
4233760	0	G	SNP	A	123	108	227	97.88	236	His259His (cac/caT)	Rv3787c	-	S-adenosyl-L-methionine-dependentmethyltransferase
4242643	0	C	SNP	T	144	148	283	100	292	Arg927Arg (cgc/cgT)	Rv3793	embC	arabinosyltransferase C		phylo (4,9)	ethambutol (EMB)
4245118	0	A	SNP	G	118	139	256	98.85	260	Asn629Ser (aac/aGc)	Rv3794	embA	arabinosyltransferase A			ethambutol (EMB)
4247431	0	G	SNP	A	106	123	224	98.71	232	Met306Ile (atg/atA)	Rv3795	embB	arabinosyltransferase B	ethambutol (EMB)		ethambutol (EMB)
4247730	0	G	SNP	C	121	105	223	99.56	227	Gly406Ala (ggc/gCc)	Rv3795	embB	arabinosyltransferase B	ethambutol (EMB)		ethambutol (EMB)
4253439	0	C	SNP	A	151	140	288	99.32	293	Asp149Glu (gac/gaA)	Rv3798	-	insertion sequence element IS1557 transposase
4254632	0	G	SNP	A	122	134	251	99.22	258	Asp439Asp (gac/gaT)	Rv3799c	accD4	propionyl-CoA carboxylase subunit beta AccD
4255922	0	A	SNP	G	94	128	218	100	222	His9His (cat/caC)	Rv3799c	accD4	propionyl-CoA carboxylase subunit beta AccD
4257220	0	A	SNP	G	125	125	246	100	250	Arg1309Arg (cgt/cgC)	Rv3800c	pks13	polyketide synthase
4302036	0	T	SNP	C	139	113	244	100	252	Thr252Ala (acg/Gcg)	Rv3827c	-	transposase
4302102	0	G	SNP	A	136	113	240	99.2	251	Leu230Leu (ctg/Ttg)	Rv3827c	-	transposase
4306155	0	C	SNP	T	107	111	217	100	218	Ser133Ser (agc/agT)	Rv3831	-	hypothetical protein
4313577	0	G	SNP	A	110	131	238	97.57	247	Cys4Tyr (tgc/tAc)	Rv3840	-	transcriptional regulator
4313722	1	C	Ins	G	123	102	225	88.58	225		Rv3840	-	transcriptional regulator
4327065	0	A	SNP	G	112	126	234	98.76	241	Cys137Arg (tgc/Cgc)	Rv3854c	ethA	monooxygenase EthA			ethionamide (ETH)
4329878	0	G	SNP	A	109	116	220	100	225
4337898	0	G	SNP	A	132	109	240	97.18	248	Thr374Thr (acg/acA)	Rv3860	-	hypothetical protein
4338596	0	C	Del	GAP	98	112	206	100	210
4338732	0	G	SNP	A	122	112	229	100	234
4339743	0	G	SNP	A	104	131	230	99.58	236	Ala299Thr (gcc/Acc)	Rv3863	-	hypothetical protein
4346275	0	C	SNP	T	116	133	248	98.81	252	Pro413Ser (cca/Tca)	Rv3869	eccB1	ESX-1 secretion system protein EccB
4351039	0	G	SNP	T	120	125	242	99.19	247	Glu99_ (gaa/Taa)	Rv3872	PE35	PE family protein PE35
4356110	0	G	SNP	C	114	140	249	100	254	Leu368Leu (ctg/ctC)	Rv3877	eccD1	ESX-1 secretion system protein EccD1
4361501	0	G	SNP	T	114	103	215	98.64	220	Thr142Lys (acg/aAg)	Rv3881c	espB	ESX-1 secretion-associated protein EspB
4366272	0	G	SNP	C	143	131	272	100	274	Ala189Ala (gcc/gcG)	Rv3884c	eccA2	ESX-2 secretion system protein EccA
4370294	0	G	SNP	A	141	123	261	98.51	268	Ala464Val (gcc/gTc)	Rv3887c	eccD2	ESX-2 secretion system protein EccD
4375628	0	G	SNP	T	125	135	258	100	260	Thr19Lys (acg/aAg)	Rv3892c	PPE69	PPE family protein PPE69
4379680	0	C	SNP	G	119	126	240	100	245	Arg258Pro (cgc/cCc)	Rv3894c	eccC2	ESX-2 type VII secretion system protein EccC
4382054	0	T	SNP	C	136	105	238	100	241	Ala266Ala (gca/gcG)	Rv3896c	-	hypothetical protein
4382275	0	G	SNP	T	120	126	244	99.6	247	Gln193Lys (caa/Aaa)	Rv3896c	-	hypothetical protein
4383144	1	C	Ins	C	125	108	233	88.93	233		Rv3897c	-	hypothetical protein
4383144	2	C	Ins	G	125	107	232	88.55	233		Rv3897c	-	hypothetical protein
4383144	3	C	Ins	G	123	105	228	87.02	229		Rv3897c	-	hypothetical protein
4383144	4	C	Ins	G	123	102	225	85.88	226		Rv3897c	-	hypothetical protein
4383144	5	C	Ins	G	123	102	225	85.88	226		Rv3897c	-	hypothetical protein
4385230	0	G	SNP	A	135	133	263	98.89	271	Gly50Gly (ggc/ggT)	Rv3899c	-	hypothetical protein
4390712	0	G	SNP	A	143	116	253	98.85	262
4397129	0	G	SNP	T	112	108	217	99.55	221	Trp178Leu (tgg/tTg)	Rv3910	-	peptidoglycan biosynthesis protein
4398019	0	G	SNP	A	149	123	271	100	272	Gly475Ser (ggc/Agc)	Rv3910	-	peptidoglycan biosynthesis protein
4400661	0	C	Del	GAP	149	145	305	97.03	303		Rv3911	sigM	ECF RNA polymerase sigma factor SigM
4408101	0	C	Del	GAP	126	84	205	95.89	219		Rv3919c	gid	rRNA small subunit methyltransferase G			streptomycin (SM)
4410301	0	G	SNP	C	143	134	274	99.64	278	Pro39Ala (ccg/Gcg)	Rv3922c	-	membrane protein insertion efficiency factor
4411143	0	G	SNP	A	109	114	216	100	223
