# Supplementary material for: Novel Mutations in Putative Nicotinic Acid Phosphoribosyltransferases of Mycobacterium tuberculosis and Their Effect on Protein Thermodynamic Properties
Source: Polymers (Basel). 2022 Apr 18;14(8):1623. doi: 10.3390/polym14081623 (PMC9031469; doi:10.3390/polym14081623)
Supplement: Supplementary file 1 [file polymers-14-01623-s001.zip › Supplementary files S1/745.xls]

## Sheet: 745_ERR3335.gatk_position_varia
#Pos	Insindex	Ref	Type	Allel	CovFor	CovRev	Qual20	Freq	Cov	Subst	Gene	GeneName	Product	ResistanceSNP	PhyloSNP	InterestingRegion
1088	0	G	SNP	C	115	95	209	100	210	Ser363Thr (agc/aCc)	Rv0001	dnaA	chromosomal replication initiator protein DnaA
1977	0	A	SNP	G	114	103	212	100	217
4013	0	T	SNP	C	104	118	221	99.11	224	Ile245Thr (atc/aCc)	Rv0003	recF	DNA replication/repair protein RecF
7362	0	G	SNP	C	115	101	213	99.54	217	Glu21Gln (gag/Cag)	Rv0006	gyrA	DNA gyrase subunit A			fluoroquinolones (FQ)
7582	0	A	SNP	G	99	96	194	94.66	206	Asp94Gly (gac/gGc)	Rv0006	gyrA	DNA gyrase subunit A	fluoroquinolones (FQ)		fluoroquinolones (FQ)
7585	0	G	SNP	C	104	102	203	100	206	Ser95Thr (agc/aCc)	Rv0006	gyrA	DNA gyrase subunit A		phylo (not H37Rv)	fluoroquinolones (FQ)
7892	0	G	SNP	A	128	120	246	99.6	249	Leu197Leu (ctg/ctA)	Rv0006	gyrA	DNA gyrase subunit A		phylo (4,5)	fluoroquinolones (FQ)
9304	0	G	SNP	A	117	110	222	100	227	Gly668Asp (ggc/gAc)	Rv0006	gyrA	DNA gyrase subunit A			fluoroquinolones (FQ)
10659	0	G	SNP	A	101	87	181	99.47	189	Gly249Asp (ggc/gAc)	Rv0007	-	membrane protein
11879	0	A	SNP	G	128	100	225	99.56	229	Ser145Pro (tcc/Ccc)	Rv0008c	-	cell wall synthesis protein CwsA
12555	0	C	SNP	T	85	117	200	99.51	203	Leu30Leu (ctg/Ttg)	Rv0009	ppiA	iron-regulated peptidyl-prolyl cis-trans isomerase PpiA
14785	0	T	SNP	C	109	110	214	99.55	220	Cys233Arg (tgc/Cgc)	Rv0012	-	membrane protein
15520	0	C	SNP	T	97	115	209	100	212	Arg203Trp (cgg/Tgg)	Rv0013	trpG	anthranilate synthase component II
21795	0	G	SNP	A	104	108	199	99.53	213	Pro463Ser (ccg/Tcg)	Rv0018c	pstP	phosphoserine/threonine phosphatase PstP
26959	0	C	SNP	G	119	92	207	99.53	212
30864	0	C	Del	GAP	103	107	208	95.45	220		Rv0026	-	hypothetical protein
30865	0	A	Del	GAP	103	107	208	96.77	217		Rv0026	-	hypothetical protein
34044	0	T	SNP	C	89	123	207	99.53	213
37031	0	C	SNP	G	110	118	222	100	228	Ala55Ala (gcc/gcG)	Rv0034	-	hypothetical protein
42967	0	G	SNP	C	118	121	232	99.58	240	Pro133Pro (ccc/ccG)	Rv0040c	mtc28	hypothetical protein
47573	0	C	SNP	T	106	116	218	100	222	Glu176Glu (gag/gaA)	Rv0043c	-	HTH-type transcriptional regulator
47806	0	C	SNP	T	101	112	209	99.53	214	Ala99Thr (gcc/Acc)	Rv0043c	-	HTH-type transcriptional regulator
55553	1	C	Ins	C	104	109	213	91.03	213		Rv0050	ponA1	bifunctional penicillin-insensitive transglycosylase/penicillin-sensitive transpeptidase
55553	2	C	Ins	G	104	109	213	91.03	213		Rv0050	ponA1	bifunctional penicillin-insensitive transglycosylase/penicillin-sensitive transpeptidase
55553	3	C	Ins	T	104	109	213	91.03	213		Rv0050	ponA1	bifunctional penicillin-insensitive transglycosylase/penicillin-sensitive transpeptidase
59317	0	C	SNP	G	107	121	227	100	228	Leu66Val (ctc/Gtc)	Rv0055	rpsR1	30S ribosomal protein S18
62049	0	A	SNP	G	111	102	207	100	213	Arg552Gly (agg/Ggg)	Rv0058	dnaB	replicative DNA helicase
63148	0	G	SNP	T	113	120	232	98.73	236
69989	0	G	SNP	A	109	110	212	100	219	Gly457Asp (ggt/gAt)	Rv0064	-	transmembrane protein
70816	0	A	SNP	G	98	97	194	100	195	Asn733Asp (aac/Gac)	Rv0064	-	transmembrane protein
71336	0	G	SNP	C	109	91	195	99.5	201	Arg906Pro (cgc/cCc)	Rv0064	-	transmembrane protein
72268	0	C	SNP	G	109	118	220	99.13	229
75940	0	G	SNP	C	121	96	216	100	217	Val214Leu (gtg/Ctg)	Rv0068	-	oxidoreductase
80616	0	C	SNP	G	90	99	187	100	189
92199	0	T	SNP	G	120	134	248	100	254	Thr600Thr (act/acG)	Rv0083	-	oxidoreductase
104712	0	C	SNP	T	236	180	408	99.52	418
104838	0	T	SNP	G	182	214	389	99.5	398	Glu126Asp (gaa/gaC)	Rv0095c	-	hypothetical protein
105007	0	C	SNP	G	81	112	190	99.48	194	Ser70Thr (agc/aCc)	Rv0095c	-	hypothetical protein
105011	0	G	SNP	A	82	115	197	99.49	198	Leu69Leu (ctg/Ttg)	Rv0095c	-	hypothetical protein
113142	0	G	SNP	A	124	100	217	99.56	225	Ala1048Thr (gcg/Acg)	Rv0101	nrp	peptide synthetase Nrp
116000	0	T	SNP	G	105	110	211	100	215	Val2000Val (gtt/gtG)	Rv0101	nrp	peptide synthetase Nrp
122109	0	A	SNP	G	94	95	187	99.47	190	Leu22Ser (ttg/tCg)	Rv0103c	ctpB	cation-transporter P-type ATPase B
125560	0	A	SNP	G	96	99	194	100	195	Glu396Gly (gaa/gGa)	Rv0106	-	hypothetical protein
125830	1	G	Ins	A	102	88	190	95.48	191		Rv0107c	ctpI	cation-transporter ATPase I
128589	0	C	SNP	T	115	115	224	100	230	Leu651Leu (ttg/ttA)	Rv0107c	ctpI	cation-transporter ATPase I
131174	1	T	Ins	G	97	87	184	95.34	184
132417	0	C	SNP	G	139	122	257	100	261	Arg346Gly (cgc/Ggc)	Rv0109	PE_PGRS1	PE-PGRS family protein PE_PGRS1
133839	0	C	SNP	T	108	96	202	100	204
138947	0	C	SNP	T	119	124	239	99.59	244	Ala145Ala (gcc/gcT)	Rv0115	hddA	D-alpha-D-heptose-7-phosphate kinase HddA
146087	0	T	SNP	C	107	110	213	100	217	Asn562Ser (aat/aGt)	Rv0120c	fusA2	elongation factor G
154283	0	T	SNP	C	103	93	195	99.49	197	Ser18Pro (tcg/Ccg)	Rv0127	mak	maltokinase
158436	0	C	SNP	T	95	108	203	98.54	206	Arg408His (cgt/cAt)	Rv0131c	fadE1	acyl-CoA dehydrogenase FadE1
161312	0	A	SNP	G	119	115	234	98.73	237	Ser148Ser (tca/tcG)	Rv0133	-	GCN5-like N-acetyltransferase
164825	0	G	SNP	C	115	115	230	100	230	Gln146Glu (cag/Gag)	Rv0137c	msrA	peptide methionine sulfoxide reductase MsrA
176879	0	T	SNP	G	103	102	203	99.51	206	Lys25Thr (aag/aCg)	Rv0150c	-	hypothetical protein
177857	0	G	SNP	A	93	105	198	100	198	Leu485Leu (ctg/Ttg)	Rv0151c	PE1	PE family protein PE1
181911	0	C	SNP	T	136	131	256	100	267	Gly25Gly (ggg/ggA)	Rv0153c	ptbB	phosphotyrosine protein phosphatase
187439	0	G	SNP	C	106	101	202	99.04	209	Ile467Met (atc/atG)	Rv0159c	PE3	PE family protein PE3
188800	0	T	SNP	C	78	108	185	99.47	187	Thr14Ala (acg/Gcg)	Rv0159c	PE3	PE family protein PE3
189342	0	C	SNP	A	102	96	196	100	198	Leu366Leu (ctg/ctT)	Rv0160c	PE4	PE family protein PE4
193543	0	C	SNP	T	123	103	224	100	226	Leu143Leu (ctg/Ttg)	Rv0163	-	hypothetical protein
194681	0	G	SNP	C	111	108	216	100	219	Leu45Leu (ctc/ctG)	Rv0165c	mce1R	transcriptional regulator Mce1R
196642	0	C	SNP	T	97	107	202	100	204	Asn550Asn (aac/aaT)	Rv0166	fadD5	fatty-acid--CoA ligase FadD5
204426	0	T	SNP	C	113	115	227	100	228	Val121Ala (gtc/gCc)	Rv0173	lprK	Mce family lipoprotein LprK
206339	0	T	SNP	C	117	103	215	100	220	Leu370Pro (ctg/cCg)	Rv0174	mce1F	Mce family protein Mce1F
212629	0	C	SNP	T	90	112	196	99.51	203	Gly128Asp (ggc/gAc)	Rv0181c	-	hypothetical protein
213335	0	C	SNP	G	101	99	196	99.5	201	Arg269Pro (cgg/cCg)	Rv0182c	sigG	ECF RNA polymerase sigma factor SigG
217372	0	G	SNP	C	124	121	237	100	245	Gly368Gly (ggg/ggC)	Rv0186	bglS	beta-glucosidase BglS
217684	0	G	SNP	A	95	122	216	100	217	Thr472Thr (acg/acA)	Rv0186	bglS	beta-glucosidase BglS
223942	0	T	SNP	C	139	148	284	100	287	Ser127Pro (tcg/Ccg)	Rv0192	-	hypothetical protein
225323	0	T	SNP	C	84	122	203	100	206	Lys417Glu (aag/Gag)	Rv0193c	-	hypothetical protein
227098	0	T	SNP	C	116	116	231	99.15	234	Met74Thr (atg/aCg)	Rv0194	-	multidrug ABC transporter ATPase/permease
231114	0	C	SNP	G	99	114	209	100	213	Ala72Ala (gcc/gcG)	Rv0195	-	two component transcriptional regulator
234477	0	T	SNP	G	104	87	189	100	191	Tyr749_ (tat/taG)	Rv0197	-	oxidoreductase
234496	1	C	Ins	G	104	83	187	95.9	187		Rv0197	-	oxidoreductase
234496	2	C	Ins	T	104	81	185	94.87	185		Rv0197	-	oxidoreductase
244550	0	A	SNP	G	116	105	218	100	221	Arg923Arg (cgt/cgC)	Rv0206c	mmpL3	transmembrane transport protein MmpL3
255457	0	G	SNP	A	110	107	215	100	217	Ala165Val (gcc/gTc)	Rv0213c	-	methyltransferase
255660	0	G	SNP	A	119	103	222	100	222	Tyr97Tyr (tac/taT)	Rv0213c	-	methyltransferase
261869	0	T	SNP	C	128	108	235	100	236	Cys316Arg (tgt/Cgt)	Rv0218	-	transmembrane protein
265554	0	A	SNP	C	102	107	206	100	209	Val16Val (gta/gtC)	Rv0222	echA1	enoyl-CoA hydratase EchA1
278681	0	C	SNP	G	94	112	204	100	206	His33Asp (cat/Gat)	Rv0233	nrdB	ribonucleoside-diphosphate reductase subunit beta NrdB
280860	0	C	SNP	T	99	132	226	99.57	232	Arg94His (cgc/cAc)	Rv0234c	gabD1	succinate-semialdehyde dehydrogenase
281316	0	C	SNP	T	88	83	165	98.28	174	Pro433Pro (ccg/ccA)	Rv0235c	-	transmembrane protein
285772	0	A	SNP	C	104	133	236	100	237	Pro360Pro (cct/ccG)	Rv0236c	aftD	alpha-(1->3)-arabinofuranosyltransferase
285871	0	A	SNP	G	136	105	236	100	241	Val327Val (gtt/gtC)	Rv0236c	aftD	alpha-(1->3)-arabinofuranosyltransferase
310336	0	C	SNP	T	105	110	214	100	215	Pro138Pro (ccg/ccA)	Rv0258c	-	hypothetical protein
310973	0	G	SNP	A	99	95	189	100	194	Ala182Val (gcg/gTg)	Rv0259c	-	hypothetical protein
311613	0	G	SNP	T	84	92	175	100	176	Val349Val (gtc/gtA)	Rv0260c	-	transcriptional regulator
318443	0	C	SNP	A	92	113	202	100	205	Val904Val (gtg/gtT)	Rv0266c	oplA	5-oxoprolinase OplA
333892	0	G	SNP	C	89	83	162	100	172	Arg807Gly (cgc/Ggc)	Rv0278c	-	PE-PGRS family protein PE_PGRS3
335606	0	T	SNP	C	11	10	21	100	21	Gly235Gly (gga/ggG)	Rv0278c	-	PE-PGRS family protein PE_PGRS3
335642	0	A	SNP	G	15	8	23	100	23	Ala223Ala (gct/gcC)	Rv0278c	-	PE-PGRS family protein PE_PGRS3
335643	0	G	SNP	T	15	7	21	100	22	Ala223Asp (gct/gAt)	Rv0278c	-	PE-PGRS family protein PE_PGRS3
335651	0	G	SNP	C	12	8	20	100	20	Ala220Ala (gcc/gcG)	Rv0278c	-	PE-PGRS family protein PE_PGRS3
335654	0	G	SNP	A	12	7	19	100	19	Gly219Gly (ggc/ggT)	Rv0278c	-	PE-PGRS family protein PE_PGRS3
336681	0	G	Del	GAP	23	47	69	92.11	76		Rv0279c	PE_PGRS4	PE-PGRS family protein PE_PGRS4
336682	0	G	Del	GAP	23	47	69	97.22	72		Rv0279c	PE_PGRS4	PE-PGRS family protein PE_PGRS4
336683	0	G	Del	GAP	23	47	69	97.22	72		Rv0279c	PE_PGRS4	PE-PGRS family protein PE_PGRS4
336684	0	A	Del	GAP	24	48	71	100	72		Rv0279c	PE_PGRS4	PE-PGRS family protein PE_PGRS4
336688	0	A	Del	GAP	23	47	70	98.59	71		Rv0279c	PE_PGRS4	PE-PGRS family protein PE_PGRS4
336689	0	G	Del	GAP	24	47	70	98.61	72		Rv0279c	PE_PGRS4	PE-PGRS family protein PE_PGRS4
336690	0	C	Del	GAP	24	47	70	100	71		Rv0279c	PE_PGRS4	PE-PGRS family protein PE_PGRS4
336691	0	T	SNP	C	23	48	71	98.61	72	Ser795Gly (agc/Ggc)	Rv0279c	PE_PGRS4	PE-PGRS family protein PE_PGRS4
336694	1	A	Ins	C	23	47	70	97.22	70		Rv0279c	PE_PGRS4	PE-PGRS family protein PE_PGRS4
336694	2	A	Ins	A	23	47	70	97.22	70		Rv0279c	PE_PGRS4	PE-PGRS family protein PE_PGRS4
336694	3	A	Ins	C	23	47	70	97.22	70		Rv0279c	PE_PGRS4	PE-PGRS family protein PE_PGRS4
336694	4	A	Ins	C	23	47	70	97.22	70		Rv0279c	PE_PGRS4	PE-PGRS family protein PE_PGRS4
336694	5	A	Ins	G	23	47	70	97.22	70		Rv0279c	PE_PGRS4	PE-PGRS family protein PE_PGRS4
336694	6	A	Ins	C	23	47	70	97.22	70		Rv0279c	PE_PGRS4	PE-PGRS family protein PE_PGRS4
336694	7	A	Ins	C	23	47	70	97.22	70		Rv0279c	PE_PGRS4	PE-PGRS family protein PE_PGRS4
336698	0	C	SNP	G	22	48	70	98.59	71	Gly792Gly (ggg/ggC)	Rv0279c	PE_PGRS4	PE-PGRS family protein PE_PGRS4
336701	0	A	SNP	G	23	48	70	98.61	72	Gly791Gly (ggt/ggC)	Rv0279c	PE_PGRS4	PE-PGRS family protein PE_PGRS4
336707	0	G	SNP	A	21	48	66	100	69	Asp789Asp (gac/gaT)	Rv0279c	PE_PGRS4	PE-PGRS family protein PE_PGRS4
336708	0	T	SNP	C	23	48	70	98.61	72	Asp789Gly (gac/gGc)	Rv0279c	PE_PGRS4	PE-PGRS family protein PE_PGRS4
336710	0	A	SNP	G	25	51	76	98.7	77	Ala788Ala (gct/gcC)	Rv0279c	PE_PGRS4	PE-PGRS family protein PE_PGRS4
337820	0	G	SNP	A	5	74	73	97.53	81	Gly418Gly (ggc/ggT)	Rv0279c	PE_PGRS4	PE-PGRS family protein PE_PGRS4
338020	0	A	SNP	C	34	9	42	100	43	Cys352Gly (tgc/Ggc)	Rv0279c	PE_PGRS4	PE-PGRS family protein PE_PGRS4
338100	0	T	SNP	C	60	14	70	100	74	Asn325Ser (aac/aGc)	Rv0279c	PE_PGRS4	PE-PGRS family protein PE_PGRS4
340372	0	T	SNP	C	14	68	82	100	82	Ser337Pro (tcg/Ccg)	Rv0280	PPE3	PPE family protein PPE3
342270	0	C	SNP	T	105	106	205	100	211	Ala47Ala (gcc/gcT)	Rv0282	eccA3	ESX-3 secretion system protein EccA
346275	0	C	SNP	G	112	94	203	100	206	Pro214Arg (ccg/cGg)	Rv0284	eccC3	ESX-3 secretion system protein EccC3
347452	0	T	SNP	G	116	104	216	99.55	221	Asp606Glu (gat/gaG)	Rv0284	eccC3	ESX-3 secretion system protein EccC3
349200	0	G	SNP	A	112	99	207	100	211	Arg1189His (cgc/cAc)	Rv0284	eccC3	ESX-3 secretion system protein EccC3
356528	0	A	SNP	G	118	135	250	100	253	Asn217Asp (aat/Gat)	Rv0292	eccE3	ESX-3 secretion system protein EccE
357269	0	G	SNP	A	127	111	234	100	238	Leu266Leu (ctg/Ttg)	Rv0293c	-	hypothetical protein
358182	0	C	SNP	T	132	121	250	98.83	256	Pro4Pro (ccc/ccT)	Rv0294	tam	trans-aconitate methyltransferase
364265	0	A	SNP	G	110	106	214	99.54	217	Arg74Arg (aga/agG)	Rv0301	vapC2	ribonuclease VapC2
366278	0	C	SNP	G	113	91	202	98.08	208	Gly2163Arg (ggt/Cgt)	Rv0304c	PPE5	PPE family protein PPE5
368087	0	A	SNP	T	125	102	223	98.7	230	Phe1560Ile (ttc/Atc)	Rv0304c	PPE5	PPE family protein PPE5
373283	0	A	Del	GAP	103	114	219	97.31	223		Rv0305c	PPE6	PPE family protein PPE6
376774	0	T	SNP	C	95	133	220	100	228	Ala94Ala (gca/gcG)	Rv0307c	-	hypothetical protein
383551	0	G	SNP	C	112	131	240	98.78	246
384380	0	A	SNP	C	100	108	207	100	208	Lys260Thr (aag/aCg)	Rv0315	-	beta-1,3-glucanase
384842	0	C	SNP	T	109	101	201	99.06	212	Pro103Leu (ccg/cTg)	Rv0316	-	muconolactone isomerase
386432	0	C	SNP	G	127	105	229	100	232	Gly223Ala (ggg/gCg)	Rv0318c	-	integral membrane protein
390828	0	T	SNP	C	116	108	218	100	224	Ser142Gly (agt/Ggt)	Rv0323c	-	hypothetical protein
400154	0	G	SNP	A	98	126	220	97.82	229
401056	0	C	SNP	T	121	131	245	99.6	253	Gln289_ (cag/Tag)	Rv0336	-	hypothetical protein
401678	0	C	SNP	A	99	92	189	100	191	Pro496His (ccc/cAc)	Rv0336	-	hypothetical protein
402042	0	T	Del	GAP	103	92	190	91.12	214		Rv0337c	aspC	aspartate aminotransferase
402043	0	C	Del	GAP	103	92	190	91.55	213		Rv0337c	aspC	aspartate aminotransferase
402044	0	G	Del	GAP	103	91	190	92.38	210		Rv0337c	aspC	aspartate aminotransferase
403980	0	G	SNP	A	107	120	217	100	227	Ala621Val (gcc/gTc)	Rv0338c	-	iron-sulfur-binding reductase
404326	0	T	SNP	C	88	113	201	100	201	Arg506Gly (agg/Ggg)	Rv0338c	-	iron-sulfur-binding reductase
414486	0	C	SNP	T	106	101	204	100	207	Glu152Glu (gag/gaA)	Rv0344c	lpqJ	lipoprotein LpqJ
420008	0	A	SNP	G	84	91	170	100	175	Ala58Ala (gca/gcG)	Rv0350	dnaK	chaperone protein DnaK
424320	1	T	Ins	C	103	65	168	93.85	169		Rv0354c	PPE7	PPE family protein PPE7
431101	0	C	SNP	T	104	101	200	99.03	207	Ala1193Ala (gcg/gcA)	Rv0355c	PPE8	PPE family protein PPE8
454295	0	T	SNP	C	113	109	219	100	222	Pro26Pro (cca/ccG)	Rv0376c	-	hypothetical protein
457452	0	T	SNP	G	122	110	228	100	232	Thr124Thr (aca/acC)	Rv0381c	-	hypothetical protein
459399	0	A	SNP	C	96	91	181	100	187
467497	1	C	Ins	G	114	117	231	93.15	231
467508	1	C	Ins	G	107	121	228	94.61	228
467516	0	G	SNP	C	109	127	233	100	236
467526	0	C	SNP	G	108	131	235	100	239
467546	0	G	SNP	C	102	128	230	100	230
467557	0	A	SNP	C	109	130	235	99.58	240
467564	0	A	SNP	C	109	127	232	100	236
467585	0	G	SNP	C	105	130	233	100	235
467590	0	T	SNP	C	104	127	231	99.57	232
467621	0	T	SNP	G	107	126	231	99.57	234
467638	0	G	SNP	T	119	123	240	99.59	243
471992	0	G	Del	GAP	106	101	201	96.73	214		Rv0392c	ndhA	NADH dehydrogenase NdhA
472230	1	C	Ins	G	97	116	213	96.82	213		Rv0392c	ndhA	NADH dehydrogenase NdhA
475178	0	T	SNP	C	88	114	200	99.51	203	Val80Ala (gtc/gCc)	Rv0395	-	hypothetical protein
476239	0	G	SNP	A	79	86	161	96.49	171
481204	0	C	SNP	T	109	94	203	99.51	204	Ser676Ser (tcg/tcA)	Rv0402c	mmpL1	transmembrane transport protein MmpL1
488024	0	C	SNP	A	129	129	245	100	258	Ala765Asp (gcc/gAc)	Rv0405	pks6	membrane bound polyketide synthase
489935	0	G	SNP	C	124	100	222	99.56	225	Thr257Thr (acc/acG)	Rv0406c	-	beta lactamase-like protein
502589	0	C	SNP	G	98	122	219	100	220	Ser75Cys (tcc/tGc)	Rv0417	thiG	thiazole synthase
503354	0	G	SNP	C	121	125	243	100	246
513257	0	T	SNP	C	136	107	240	100	243	Met689Val (atg/Gtg)	Rv0425c	ctpH	metal cation transporting ATPase H
531551	0	T	Del	GAP	53	54	104	84.25	127		Rv0442c	PPE10	PPE family protein PPE10
531552	0	G	Del	GAP	53	54	104	84.92	126		Rv0442c	PPE10	PPE family protein PPE10
531553	0	C	Del	GAP	53	54	104	86.29	124		Rv0442c	PPE10	PPE family protein PPE10
531554	0	C	Del	GAP	53	54	104	89.17	120		Rv0442c	PPE10	PPE family protein PPE10
531555	0	G	Del	GAP	53	54	104	89.17	120		Rv0442c	PPE10	PPE family protein PPE10
531556	0	A	Del	GAP	53	54	104	89.17	120		Rv0442c	PPE10	PPE family protein PPE10
531557	0	T	Del	GAP	53	54	104	90.68	118		Rv0442c	PPE10	PPE family protein PPE10
531558	0	G	Del	GAP	53	54	104	90.68	118		Rv0442c	PPE10	PPE family protein PPE10
531559	0	T	Del	GAP	53	54	104	90.68	118		Rv0442c	PPE10	PPE family protein PPE10
531560	0	T	Del	GAP	53	54	104	91.45	117		Rv0442c	PPE10	PPE family protein PPE10
531561	0	G	Del	GAP	53	54	104	91.45	117		Rv0442c	PPE10	PPE family protein PPE10
531562	0	C	Del	GAP	53	54	104	93.04	115		Rv0442c	PPE10	PPE family protein PPE10
531563	0	C	Del	GAP	53	54	104	93.86	114		Rv0442c	PPE10	PPE family protein PPE10
531564	0	G	Del	GAP	53	54	104	95.54	112		Rv0442c	PPE10	PPE family protein PPE10
531565	0	G	Del	GAP	53	54	104	96.4	111		Rv0442c	PPE10	PPE family protein PPE10
531566	0	T	Del	GAP	53	54	104	96.4	111		Rv0442c	PPE10	PPE family protein PPE10
531567	0	G	Del	GAP	53	54	104	96.4	111		Rv0442c	PPE10	PPE family protein PPE10
531568	0	C	Del	GAP	53	54	104	96.4	111		Rv0442c	PPE10	PPE family protein PPE10
531569	0	C	Del	GAP	53	54	104	96.4	111		Rv0442c	PPE10	PPE family protein PPE10
531570	0	G	Del	GAP	53	54	104	96.4	111		Rv0442c	PPE10	PPE family protein PPE10
531571	0	G	Del	GAP	53	54	104	96.4	111		Rv0442c	PPE10	PPE family protein PPE10
531572	0	T	Del	GAP	53	54	104	96.4	111		Rv0442c	PPE10	PPE family protein PPE10
531573	0	G	Del	GAP	53	54	104	96.4	111		Rv0442c	PPE10	PPE family protein PPE10
531574	0	T	Del	GAP	53	54	104	96.4	111		Rv0442c	PPE10	PPE family protein PPE10
531575	0	T	Del	GAP	53	54	104	96.4	111		Rv0442c	PPE10	PPE family protein PPE10
531576	0	G	Del	GAP	53	54	104	96.4	111		Rv0442c	PPE10	PPE family protein PPE10
531577	0	C	Del	GAP	53	54	104	96.4	111		Rv0442c	PPE10	PPE family protein PPE10
531578	0	C	Del	GAP	53	54	104	96.4	111		Rv0442c	PPE10	PPE family protein PPE10
531579	0	G	Del	GAP	53	54	104	96.4	111		Rv0442c	PPE10	PPE family protein PPE10
531580	0	C	Del	GAP	53	54	104	99.07	108		Rv0442c	PPE10	PPE family protein PPE10
531581	0	T	Del	GAP	53	54	104	98.17	109		Rv0442c	PPE10	PPE family protein PPE10
531582	0	G	Del	GAP	53	54	104	98.17	109		Rv0442c	PPE10	PPE family protein PPE10
531583	0	C	Del	GAP	53	54	104	98.17	109		Rv0442c	PPE10	PPE family protein PPE10
531584	0	C	Del	GAP	53	54	104	98.17	109		Rv0442c	PPE10	PPE family protein PPE10
531585	0	G	Del	GAP	53	54	104	98.17	109		Rv0442c	PPE10	PPE family protein PPE10
531586	0	A	Del	GAP	53	54	104	98.17	109		Rv0442c	PPE10	PPE family protein PPE10
531587	0	T	Del	GAP	53	54	104	98.17	109		Rv0442c	PPE10	PPE family protein PPE10
531588	0	G	Del	GAP	53	54	104	98.17	109		Rv0442c	PPE10	PPE family protein PPE10
531589	0	T	Del	GAP	53	54	104	98.17	109		Rv0442c	PPE10	PPE family protein PPE10
531590	0	T	Del	GAP	53	54	104	98.17	109		Rv0442c	PPE10	PPE family protein PPE10
531591	0	G	Del	GAP	53	54	104	98.17	109		Rv0442c	PPE10	PPE family protein PPE10
531592	0	T	Del	GAP	53	54	104	98.17	109		Rv0442c	PPE10	PPE family protein PPE10
531593	0	T	Del	GAP	53	54	104	99.07	108		Rv0442c	PPE10	PPE family protein PPE10
531594	0	G	Del	GAP	53	54	104	98.17	109		Rv0442c	PPE10	PPE family protein PPE10
531595	0	T	Del	GAP	53	54	104	98.17	109		Rv0442c	PPE10	PPE family protein PPE10
531596	0	T	Del	GAP	53	54	104	98.17	109		Rv0442c	PPE10	PPE family protein PPE10
531597	0	G	Del	GAP	53	54	104	98.17	109		Rv0442c	PPE10	PPE family protein PPE10
531598	0	C	Del	GAP	53	54	104	99.07	108		Rv0442c	PPE10	PPE family protein PPE10
531599	0	C	Del	GAP	53	54	104	99.07	108		Rv0442c	PPE10	PPE family protein PPE10
531600	0	G	Del	GAP	53	54	104	98.17	109		Rv0442c	PPE10	PPE family protein PPE10
531601	0	A	Del	GAP	53	54	104	98.17	109		Rv0442c	PPE10	PPE family protein PPE10
531602	0	T	Del	GAP	53	54	104	98.17	109		Rv0442c	PPE10	PPE family protein PPE10
531603	0	G	Del	GAP	53	54	104	98.17	109		Rv0442c	PPE10	PPE family protein PPE10
531604	0	T	Del	GAP	53	54	104	98.17	109		Rv0442c	PPE10	PPE family protein PPE10
531605	0	T	Del	GAP	53	54	104	99.07	108		Rv0442c	PPE10	PPE family protein PPE10
531606	0	G	Del	GAP	53	54	104	98.17	109		Rv0442c	PPE10	PPE family protein PPE10
531607	0	T	Del	GAP	53	54	104	98.17	109		Rv0442c	PPE10	PPE family protein PPE10
531608	0	T	Del	GAP	53	54	104	98.17	109		Rv0442c	PPE10	PPE family protein PPE10
531609	0	G	Del	GAP	53	54	104	98.17	109		Rv0442c	PPE10	PPE family protein PPE10
531610	0	T	Del	GAP	53	54	104	97.27	110		Rv0442c	PPE10	PPE family protein PPE10
532758	0	A	SNP	C	124	105	227	98.71	232	Glu121Asp (gaa/gaC)	Rv0443	-	hypothetical protein
540924	0	C	SNP	T	96	95	189	98.96	193	Ala190Thr (gcg/Acg)	Rv0450c	mmpL4	transmembrane transport protein MmpL4
541201	0	A	SNP	G	81	112	190	100	193	Leu97Leu (ctt/ctC)	Rv0450c	mmpL4	transmembrane transport protein MmpL4
550843	0	T	SNP	C	98	107	203	100	205	Ile390Thr (atc/aCc)	Rv0458	-	aldehyde dehydrogenase
551525	0	A	SNP	C	122	86	207	100	208	Arg110Arg (aga/Cga)	Rv0459	-	hypothetical protein
552713	0	C	SNP	G	92	110	196	100	202	Pro34Ala (ccc/Gcc)	Rv0462	lpdC	dihydrolipoamide dehydrogenase
567997	0	C	SNP	T	73	120	192	100	193	Gly324Asp (ggc/gAc)	Rv0479c	-	membrane protein
573262	0	A	SNP	G	120	108	221	100	228	Gly180Gly (ggt/ggC)	Rv0484c	-	short-chain type oxidoreductase
580772	0	T	SNP	A	49	81	129	90.28	144
580774	0	G	Del	GAP	51	77	128	88.28	145
580775	0	G	Del	GAP	51	77	128	90.14	142
580776	0	G	Del	GAP	52	77	129	89.58	144
580777	0	G	Del	GAP	52	77	129	89.58	144
580778	0	C	Del	GAP	52	77	129	92.81	139
580779	0	A	Del	GAP	52	77	129	91.49	141
580780	0	C	Del	GAP	52	77	129	90.21	143
580781	0	C	Del	GAP	52	77	129	92.14	140
580782	0	A	Del	GAP	52	77	129	92.14	140
580783	0	C	Del	GAP	52	77	129	93.48	138
580784	0	C	Del	GAP	52	77	129	92.81	139
580785	0	C	Del	GAP	52	77	129	94.16	137
580786	0	G	Del	GAP	52	77	129	92.14	140
580787	0	C	Del	GAP	52	77	129	94.16	137
580788	0	T	Del	GAP	52	77	129	92.81	139
580789	0	T	Del	GAP	52	77	129	93.48	138
580790	0	G	Del	GAP	52	77	129	90.85	142
580791	0	C	Del	GAP	52	77	129	93.48	138
580792	0	G	Del	GAP	52	77	129	91.49	141
580793	0	G	Del	GAP	52	76	128	91.43	140
580794	0	G	Del	GAP	52	76	128	91.43	140
580795	0	G	Del	GAP	52	76	128	90.78	141
580796	0	G	Del	GAP	52	76	128	88.89	144
580797	0	A	Del	GAP	52	76	128	89.51	143
590436	0	T	SNP	C	109	103	210	100	212	Ala118Ala (gct/gcC)	Rv0500	proC	pyrroline-5-carboxylate reductase
591824	0	G	SNP	T	103	110	212	99.07	215	Ala57Ala (gcg/gcT)	Rv0501	galE2	UDP-glucose 4-epimerase GalE
597816	0	A	SNP	G	102	99	197	99.01	203	Ala206Ala (gca/gcG)	Rv0507	mmpL2	transmembrane transport protein MmpL2
598475	0	G	SNP	A	86	114	198	100	200	Arg426His (cgc/cAc)	Rv0507	mmpL2	transmembrane transport protein MmpL2
607415	0	C	SNP	T	144	147	285	98.98	294	Gln289_ (cag/Tag)	Rv0515	-	hypothetical protein
610120	0	T	SNP	G	93	105	195	100	198
620029	0	C	SNP	T	133	144	272	99.64	278	Leu47Leu (ctg/Ttg)	Rv0529	ccsA	cytochrome C-type biogenesis protein CcsA
623472	0	A	SNP	G	87	58	144	100	145	Asp227Gly (gac/gGc)	Rv0532	PE_PGRS6	PE-PGRS family protein PE_PGRS6
623508	0	C	SNP	G	77	71	144	100	148	Ala239Gly (gcc/gGc)	Rv0532	PE_PGRS6	PE-PGRS family protein PE_PGRS6
626170	0	T	SNP	C	124	125	249	99.6	250	Thr91Ala (acc/Gcc)	Rv0534c	menA	1,4-dihydroxy-2-naphthoate octaprenyltransferase
627669	0	C	SNP	T	102	107	203	99.05	211	Ala141Val (gcc/gTc)	Rv0536	galE3	UDP-glucose 4-epimerase GalE
630722	0	G	SNP	C	120	131	246	100	251	Arg228Pro (cgg/cCg)	Rv0538	-	membrane protein
636375	0	G	SNP	A	123	105	221	100	228	His363His (cac/caT)	Rv0545c	pitA	low-affinity inorganic phosphate transporter
637319	0	G	SNP	A	91	93	182	100	184	Pro49Ser (cct/Tct)	Rv0545c	pitA	low-affinity inorganic phosphate transporter
646393	0	G	SNP	A	135	108	233	98.38	247	Ala32Ala (gcg/gcA)	Rv0555	menD	bifunctional 2-succinyl-6-hydroxy-2,4-cyclohexadiene-1-carboxylate synthase/2-oxoglutarate decarboxylase
648002	0	T	SNP	G	101	116	214	100	217	Leu15Arg (ctc/cGc)	Rv0556	-	transmembrane protein
654719	0	G	SNP	A	113	122	233	100	235	Glu281Lys (gag/Aag)	Rv0563	htpX	protease HtpX
661524	0	T	SNP	C	123	104	225	100	227	Leu77Pro (ctg/cCg)	Rv0570	nrdZ	vitamin B12-dependent ribonucleoside-diphosphate reductase
663803	0	G	SNP	A	102	113	206	99.54	216	Ala339Val (gcg/gTg)	Rv0571c	-	hypothetical protein
664650	0	T	SNP	C	126	128	254	100	254	Lys57Glu (aag/Gag)	Rv0571c	-	hypothetical protein
665293	0	A	SNP	G	122	102	222	100	224	Phe31Leu (ttc/Ctc)	Rv0572c	-	hypothetical protein
669398	0	T	SNP	C	107	110	216	99.54	218	Gln116Gln (caa/caG)	Rv0575c	-	oxidoreductase
672491	0	C	SNP	G	82	79	152	98.77	163	Gly1142Gly (ggg/ggC)	Rv0578c	PE_PGRS7	PE-PGRS family protein PE_PGRS7
673238	0	A	SNP	G	76	94	166	100	170	His893His (cat/caC)	Rv0578c	PE_PGRS7	PE-PGRS family protein PE_PGRS7
684019	0	A	SNP	G	102	103	204	99.51	206	Val85Ala (gtg/gCg)	Rv0585c	-	integral membrane protein
685461	0	C	SNP	G	114	113	223	100	227	Ala111Ala (gcc/gcG)	Rv0587	yrbE2A	hypothetical protein
685608	0	T	SNP	C	109	108	215	100	217	Leu160Leu (ctt/ctC)	Rv0587	yrbE2A	hypothetical protein
686972	0	T	SNP	C	97	90	184	100	187	Phe51Ser (ttc/tCc)	Rv0589	mce2A	Mce family protein Mce2A
690191	0	C	SNP	T	122	105	223	100	227	Pro378Leu (ccg/cTg)	Rv0591	mce2C	Mce family protein Mce2C
690465	0	T	SNP	G	97	115	210	100	212	Leu469Leu (ctt/ctG)	Rv0591	mce2C	Mce family protein Mce2C
698968	0	G	SNP	A	109	143	242	100	252	Gly9Gly (ggc/ggT)	Rv0601c	-	two component sensor kinase HK2
699074	0	C	SNP	T	127	119	242	99.6	247	Leu242Leu (ctg/ctA)	Rv0602c	tcrA	two component DNA binding transcriptional regulator TcrA
722205	0	C	SNP	T	123	130	244	100	253	Glu937Lys (gag/Aag)	Rv0630c	recB	exonuclease V subunit beta RecB
730223	0	G	SNP	T	101	102	196	99.51	204
739429	0	C	SNP	T	102	84	181	99.47	187	Gln253Gln (cag/caA)	Rv0645c	mmaA1	mycolic acid methyltransferase MmaA1
754186	0	A	SNP	G	125	88	211	99.53	214	Leu75Pro (ctc/cCc)	Rv0658c	-	integral membrane protein
761155	0	C	SNP	T	95	102	190	100	197	Ser450Leu (tcg/tTg)	Rv0667	rpoB	DNA-directed RNA polymerase subunit beta	rifampicin (RMP)		rifampicin (RMP)
764061	0	C	SNP	T	87	118	201	100	205	Pro231Leu (ccc/cTc)	Rv0668	rpoC	DNA-directed RNA polymerase subunit beta'
764817	0	T	SNP	G	103	115	213	99.54	219	Val483Gly (gtg/gGg)	Rv0668	rpoC	DNA-directed RNA polymerase subunit beta'
775538	0	C	SNP	A	109	124	227	100	233	Ala252Ala (gcc/gcA)	Rv0675	echA5	enoyl-CoA hydratase EchA5
775639	0	T	SNP	C	115	127	241	100	242	Ile948Val (att/Gtt)	Rv0676c	mmpL5	transmembrane transport protein MmpL5
781395	0	T	SNP	C	74	106	173	100	180							streptomycin (SM)
790019	0	G	SNP	A	113	108	217	99.1	223
799405	0	T	SNP	C	102	94	192	100	196	Gly191Gly (ggt/ggC)	Rv0698	-	hypothetical protein
801697	0	G	SNP	A	114	117	227	99.57	232	Arg79His (cgt/cAt)	Rv0702	rplD	50S ribosomal protein L4
805836	0	A	SNP	G	84	95	176	98.9	181	Ala27Ala (gca/gcG)	Rv0710	rpsQ	30S ribosomal protein S17
820483	0	G	SNP	T	128	139	256	100	267	Ala6Asp (gcc/gAc)	Rv0727c	fucA	L-fuculose phosphate aldolase FucA
836272	0	A	SNP	G	35	82	113	100	117	Glu191Gly (gag/gGg)	Rv0746	PE_PGRS9	PE-PGRS family protein PE_PGRS9
836291	0	A	SNP	G	31	65	94	100	96	Gly197Gly (gga/ggG)	Rv0746	PE_PGRS9	PE-PGRS family protein PE_PGRS9
836426	0	A	SNP	C	65	35	97	98.04	102	Leu242Leu (cta/ctC)	Rv0746	PE_PGRS9	PE-PGRS family protein PE_PGRS9
836454	0	A	SNP	G	87	27	114	100	114	Thr252Ala (act/Gct)	Rv0746	PE_PGRS9	PE-PGRS family protein PE_PGRS9
836538	0	A	SNP	G	138	30	167	100	168	Asn280Asp (aac/Gac)	Rv0746	PE_PGRS9	PE-PGRS family protein PE_PGRS9
836658	0	A	SNP	G	142	82	222	100	224	Thr320Ala (acc/Gcc)	Rv0746	PE_PGRS9	PE-PGRS family protein PE_PGRS9
837033	0	A	SNP	G	40	116	155	100	156	Thr445Ala (acc/Gcc)	Rv0746	PE_PGRS9	PE-PGRS family protein PE_PGRS9
838990	0	C	SNP	G	16	19	35	83.33	42	Ala180Ala (gcc/gcG)	Rv0747	PE_PGRS10	PE-PGRS family protein PE_PGRS10
839123	0	A	SNP	G	39	17	55	100	56	Arg225Gly (agg/Ggg)	Rv0747	PE_PGRS10	PE-PGRS family protein PE_PGRS10
839129	0	C	SNP	G	42	16	57	100	58	Arg227Gly (cgc/Ggc)	Rv0747	PE_PGRS10	PE-PGRS family protein PE_PGRS10
839194	0	A	SNP	G	45	28	68	100	73	Thr248Thr (aca/acG)	Rv0747	PE_PGRS10	PE-PGRS family protein PE_PGRS10
839334	0	A	SNP	G	38	47	81	100	85	Lys295Arg (aaa/aGa)	Rv0747	PE_PGRS10	PE-PGRS family protein PE_PGRS10
839348	0	A	SNP	G	40	44	81	100	84	Ser300Gly (agc/Ggc)	Rv0747	PE_PGRS10	PE-PGRS family protein PE_PGRS10
840229	0	G	SNP	C	28	35	60	94.03	67	Ala593Ala (gcg/gcC)	Rv0747	PE_PGRS10	PE-PGRS family protein PE_PGRS10
840235	0	C	SNP	G	28	28	54	82.35	68	Gly595Gly (ggc/ggG)	Rv0747	PE_PGRS10	PE-PGRS family protein PE_PGRS10
840241	0	C	SNP	T	24	30	52	78.26	69	Gly597Gly (ggc/ggT)	Rv0747	PE_PGRS10	PE-PGRS family protein PE_PGRS10
840272	0	G	SNP	T	24	27	49	77.27	66	Ala608Ser (gcc/Tcc)	Rv0747	PE_PGRS10	PE-PGRS family protein PE_PGRS10
840278	0	A	SNP	G	12	14	26	89.66	29	Ser610Gly (agc/Ggc)	Rv0747	PE_PGRS10	PE-PGRS family protein PE_PGRS10
840283	0	T	SNP	C	13	13	26	89.66	29	His611His (cat/caC)	Rv0747	PE_PGRS10	PE-PGRS family protein PE_PGRS10
840284	0	A	SNP	G	11	13	24	88.89	27	Ser612Gly (agc/Ggc)	Rv0747	PE_PGRS10	PE-PGRS family protein PE_PGRS10
840286	0	C	SNP	T	10	13	22	88.46	26	Ser612Ser (agc/agT)	Rv0747	PE_PGRS10	PE-PGRS family protein PE_PGRS10
840290	0	G	SNP	C	11	13	22	85.71	28	Ala614Pro (gcc/Ccc)	Rv0747	PE_PGRS10	PE-PGRS family protein PE_PGRS10
840297	0	G	SNP	C	11	13	24	85.71	28	Gly616Ala (gga/gCa)	Rv0747	PE_PGRS10	PE-PGRS family protein PE_PGRS10
840298	0	A	SNP	G	11	13	24	85.71	28	Gly616Gly (gga/ggG)	Rv0747	PE_PGRS10	PE-PGRS family protein PE_PGRS10
840301	0	T	SNP	C	10	13	23	88.46	26	Val617Val (gtt/gtC)	Rv0747	PE_PGRS10	PE-PGRS family protein PE_PGRS10
840302	0	T	SNP	C	11	13	24	85.71	28	Ser618Pro (tcc/Ccc)	Rv0747	PE_PGRS10	PE-PGRS family protein PE_PGRS10
840307	0	A	SNP	C	11	13	23	88.89	27	Gly619Gly (gga/ggC)	Rv0747	PE_PGRS10	PE-PGRS family protein PE_PGRS10
840310	0	G	SNP	C	11	13	23	77.42	31	Gly620Gly (ggg/ggC)	Rv0747	PE_PGRS10	PE-PGRS family protein PE_PGRS10
840496	0	C	SNP	G	18	29	45	78.33	60	Gly682Gly (ggc/ggG)	Rv0747	PE_PGRS10	PE-PGRS family protein PE_PGRS10
841764	0	G	SNP	C	101	111	210	100	212	Thr37Thr (acc/acG)	Rv0749A	-	hypothetical protein
848319	0	C	SNP	T	85	108	190	99.48	194	Ser574Ser (tcg/tcA)	Rv0755c	PPE12	PPE family protein PPE12
852910	0	C	SNP	T	129	86	210	100	215	Pro172Leu (ccc/cTc)	Rv0758	phoR	two component system response sensor kinase PhoR
855371	0	C	SNP	T	132	119	245	98.43	255	Val152Val (gtg/gtA)	Rv0761c	adhB	alcohol dehydrogenase B
857696	0	A	SNP	G	107	119	223	99.12	228	Ala114Ala (gct/gcC)	Rv0764c	cyp51	lanosterol 14-alpha demethylase
860116	0	G	SNP	A	110	106	214	99.54	217	Leu199Leu (ctg/Ttg)	Rv0767c	-	HTH-type transcriptional regulator
874835	1	C	Ins	C	88	108	196	96.08	196
874835	2	C	Ins	G	88	108	196	96.08	196
880562	0	G	SNP	T	100	84	182	100	184	Cys408Phe (tgc/tTc)	Rv0785	-	KsdD-like steroid dehydrogenase
882257	0	T	SNP	C	130	128	254	100	258	Tyr267His (tac/Cac)	Rv0787	-	hypothetical protein
893733	0	T	SNP	G	141	92	228	99.57	234	Leu139Arg (ctg/cGg)	Rv0800	pepC	M18 family aminopeptidase
899385	0	G	SNP	A	89	114	197	99.51	204	Leu185Leu (ctg/ctA)	Rv0805	-	3',5'-cyclic adenosine monophosphate phosphodiesterase CpdA
900221	0	T	SNP	C	98	106	201	100	204	Val370Val (gta/gtG)	Rv0806c	cpsY	exopolysaccharide phosphotransferase CpsY
901062	0	G	SNP	A	103	116	215	99.55	220	Ala90Val (gca/gTa)	Rv0806c	cpsY	exopolysaccharide phosphotransferase CpsY
903550	0	T	SNP	C	95	103	196	99.5	199	Ala480Ala (gct/gcC)	Rv0808	purF	amidophosphoribosyltransferase
903913	0	T	SNP	C	105	95	198	100	200	Gly63Gly (ggt/ggC)	Rv0809	purM	phosphoribosylformylglycinamidine cyclo-ligase PurM
906857	0	A	SNP	G	110	117	223	99.56	228	Ile145Met (ata/atG)	Rv0812	-	amino acid aminotransferase
921813	0	C	SNP	G	91	100	189	98.45	194
927110	0	A	SNP	G	41	21	61	100	62	Ser584Gly (agt/Ggt)	Rv0833	PE_PGRS13	PE-PGRS family protein PE_PGRS13
927385	0	A	SNP	G	51	13	64	100	64	Gly675Gly (gga/ggG)	Rv0833	PE_PGRS13	PE-PGRS family protein PE_PGRS13
941697	0	G	SNP	C	99	111	209	100	210	Gly170Arg (gga/Cga)	Rv0845	-	sensor histidine kinase NarS
945214	0	G	SNP	A	113	91	201	100	204	Gly93Ser (ggt/Agt)	Rv0848	cysK2	cysteine synthase CysK
949535	0	T	SNP	C	87	117	203	99.51	205	Ala528Ala (gca/gcG)	Rv0853c	pdc	alpha-keto-acid decarboxylase
955524	0	A	SNP	G	105	139	240	100	244	Ser150Gly (agc/Ggc)	Rv0859	-	acyltransferase
960646	0	G	SNP	A	131	111	239	98.78	245	Pro656Leu (ccg/cTg)	Rv0862c	-	hypothetical protein
964612	0	C	SNP	T	100	118	210	97.32	224	Ala308Ala (gcg/gcA)	Rv0867c	rpfA	resuscitation-promoting factor RpfA
964618	0	T	SNP	G	99	130	224	100	229	Glu306Asp (gaa/gaC)	Rv0867c	rpfA	resuscitation-promoting factor RpfA
964674	0	A	SNP	G	66	116	180	98.91	184	Ser288Pro (tcc/Ccc)	Rv0867c	rpfA	resuscitation-promoting factor RpfA
964678	1	G	Ins	G	56	92	148	79.57	148		Rv0867c	rpfA	resuscitation-promoting factor RpfA
964678	2	G	Ins	G	56	92	148	79.57	148		Rv0867c	rpfA	resuscitation-promoting factor RpfA
964678	3	G	Ins	T	55	92	147	79.03	148		Rv0867c	rpfA	resuscitation-promoting factor RpfA
973290	0	G	SNP	A	123	93	213	99.54	217	Ile139Ile (atc/atT)	Rv0874c	-	hypothetical protein
976897	0	T	Del	GAP	94	89	175	98.39	186		Rv0878c	PPE13	PPE family protein PPE13
976898	0	G	Del	GAP	94	89	175	98.92	185		Rv0878c	PPE13	PPE family protein PPE13
979704	0	G	SNP	C	123	102	221	100	225	Gly115Arg (ggc/Cgc)	Rv0881	-	tRNA/rRNA methyltransferase
986463	0	G	SNP	C	108	110	212	100	218
990001	0	G	SNP	C	101	118	215	100	219	Pro866Ala (ccc/Gcc)	Rv0890c	-	HTH-type transcriptional regulator
993346	0	A	SNP	C	88	116	199	100	204	Val37Gly (gtt/gGt)	Rv0891c	-	hypothetical protein
993566	0	C	SNP	T	103	92	190	98.98	197
1001212	0	G	SNP	A	87	91	177	100	178	His402Tyr (cac/Tac)	Rv0897c	-	oxidoreductase
1010204	1	C	Ins	G	116	100	216	96	216		Rv0907	-	hypothetical protein
1014190	0	C	SNP	T	99	107	202	99.52	207
1016101	0	C	SNP	G	111	101	207	99.53	213	Pro235Arg (ccg/cGg)	Rv0911	-	hypothetical protein
1021749	0	G	SNP	C	116	113	226	100	229
1025106	0	T	SNP	C	111	118	228	99.57	230	Phe141Phe (ttt/ttC)	Rv0919	-	GCN5-like N-acetyltransferase
1030616	0	G	SNP	C	100	105	201	99.03	207	Leu417Val (ctc/Gtc)	Rv0924c	mntH	divalent metal cation transporter MntH
1037012	0	T	SNP	C	103	133	234	99.58	237	Met5Thr (atg/aCg)	Rv0930	pstA1	phosphate ABC transporter permease PstA
1037911	0	C	SNP	T	115	106	217	100	221	Arg305_ (cga/Tga)	Rv0930	pstA1	phosphate ABC transporter permease PstA
1047165	0	T	SNP	C	105	123	222	99.56	229	Cys344Arg (tgc/Cgc)	Rv0938	ligD	multifunctional non-homologous end joining DNA repair protein/ATP dependent DNA ligase LigD
1068151	0	T	SNP	C	113	101	212	100	214	His197His (cat/caC)	Rv0956	purN	phosphoribosylglycinamide formyltransferase PurN
1068432	0	A	SNP	G	111	118	224	100	229	Pro76Pro (cca/ccG)	Rv0957	purH	bifunctionalphosphoribosylaminoimidazolecarboxamide formyltransferase/inosinemonophosphate cyclohydrolase
1070702	0	T	SNP	C	126	106	228	100	232	Ser274Pro (tcc/Ccc)	Rv0958	-	magnesium chelatase
1074558	0	G	SNP	A	110	79	183	100	189	Pro186Leu (ccc/cTc)	Rv0962c	lprP	lipoprotein LprP
1075279	0	T	SNP	C	101	99	198	100	200
1076309	0	G	SNP	T	113	97	205	99.53	211	Pro124Thr (cct/Act)	Rv0964c	-	hypothetical protein
1077312	0	A	SNP	G	102	122	217	99.56	225	Val175Ala (gtg/gCg)	Rv0966c	-	hypothetical protein
1079927	0	C	SNP	A	114	152	261	100	266	Thr395Thr (acc/acA)	Rv0969	ctpV	copper-exporting ATPase
1081681	0	T	SNP	C	102	102	199	100	204	Val210Val (gtt/gtC)	Rv0970	-	integral membrane protein
1086141	0	A	SNP	G	89	137	226	100	226	Ile402Thr (atc/aCc)	Rv0974c	accD2	acetyl-/propionyl-CoA carboxylase subunit beta
1087193	0	G	SNP	C	99	108	204	100	207	Asn51Lys (aac/aaG)	Rv0974c	accD2	acetyl-/propionyl-CoA carboxylase subunit beta
1093406	0	A	SNP	G	91	105	193	99.49	197	Val317Val (gtt/gtC)	Rv0978c	PE_PGRS17	PE-PGRS family protein PE_PGRS17
1093928	0	G	SNP	A	80	6	83	91.49	94	Asn143Asn (aac/aaT)	Rv0978c	PE_PGRS17	PE-PGRS family protein PE_PGRS17
1096633	0	T	SNP	G	103	116	216	99.55	220
1100234	0	T	SNP	C	110	90	199	100	200	Leu390Pro (ctg/cCg)	Rv0983	pepD	serine protease PepD
1105877	0	T	SNP	C	95	96	190	100	191	Asp254Asp (gat/gaC)	Rv0988	-	hypothetical protein
1106422	0	T	SNP	C	91	101	187	100	192	Ile321Val (ata/Gta)	Rv0989c	grcC2	polyprenyl-diphosphate synthase GrcC
1109975	0	A	SNP	G	107	108	213	100	215	Gln235Arg (cag/cGg)	Rv0993	galU	UTP--glucose-1-phosphate uridylyltransferase
1123355	0	G	SNP	T	121	124	243	99.59	246	Gln82Lys (caa/Aaa)	Rv1005c	-	para-aminobenzoate synthase component I
1126889	0	G	SNP	C	103	112	212	100	215	Arg39Gly (cgc/Ggc)	Rv1007c	metS	methionine--tRNA ligase
1127648	0	C	SNP	A	104	136	234	100	240	Thr187Asn (acc/aAc)	Rv1008	tatD	deoxyribonuclease TatD
1129926	0	G	SNP	C	135	113	242	100	248	Gly259Arg (gga/Cga)	Rv1010	ksgA	rRNA small subunit methyltransferase A
1133375	0	T	SNP	G	98	94	190	100	192	Glu178Asp (gaa/gaC)	Rv1014c	pth	peptidyl-tRNA hydrolase
1149551	0	C	SNP	T	121	117	230	100	238	Glu712Glu (gag/gaA)	Rv1028c	kdpD	sensor protein KdpD
1150585	0	G	SNP	A	122	121	233	99.59	244	Pro368Ser (ccc/Tcc)	Rv1028c	kdpD	sensor protein KdpD
1153484	0	G	SNP	A	78	114	188	99.48	193	Trp491_ (tgg/tgA)	Rv1029	kdpA	potassium-transporting ATPase subunit A
1162432	0	C	SNP	T	106	131	236	98.34	241	Arg14His (cgc/cAc)	Rv1039c	PPE15	PPE family protein PPE15
1163134	0	T	SNP	C	97	107	199	99.51	205	Gly81Gly (gga/ggG)	Rv1040c	PE8	PE family protein PE8
1164571	0	A	SNP	G	99	107	204	100	206
1164809	0	T	SNP	G	96	118	213	99.07	216	Gln209His (caa/caC)	Rv1041c	-	IS2-like transposase
1165521	1	T	Ins	A	96	96	192	97.46	192
1168715	1	C	Ins	T	99	101	200	97.09	200
1173592	0	T	SNP	C	121	113	230	100	234	Phe238Leu (ttt/Ctt)	Rv1050	-	oxidoreductase
1178116	0	T	SNP	C	110	124	230	100	234	Thr163Thr (act/acC)	Rv1056	-	hypothetical protein
1178823	0	C	SNP	T	103	121	223	100	224
1188696	0	C	SNP	T	15	20	35	100	35	Gly577Ser (ggc/Agc)	Rv1067c	PE_PGRS19	PE-PGRS family protein PE_PGRS19
1190093	0	A	SNP	C	122	64	186	94.42	197	Leu111Trp (ttg/tGg)	Rv1067c	PE_PGRS19	PE-PGRS family protein PE_PGRS19
1200418	0	A	SNP	G	86	104	190	99.48	191
1210595	0	G	SNP	A	101	96	192	99.49	198	Val1Met (gtg/Atg)	Rv1086	-	(2Z,6E)-farnesyl diphosphate synthase
1211500	0	A	SNP	G	106	111	212	99.09	219
1218648	0	G	SNP	C	67	76	141	99.31	144	Gly727Ala (ggc/gCc)	Rv1091	PE_PGRS22	PE-PGRS family protein PE_PGRS22
1218650	0	G	SNP	A	65	78	140	99.31	144	Ala728Thr (gcc/Acc)	Rv1091	PE_PGRS22	PE-PGRS family protein PE_PGRS22
1218658	0	G	SNP	T	62	70	128	98.51	134	Gly730Gly (ggg/ggT)	Rv1091	PE_PGRS22	PE-PGRS family protein PE_PGRS22
1218660	0	G	SNP	C	63	72	134	99.26	136	Gly731Ala (ggc/gCc)	Rv1091	PE_PGRS22	PE-PGRS family protein PE_PGRS22
1218667	0	A	SNP	C	60	68	126	100	128	Gly733Gly (gga/ggC)	Rv1091	PE_PGRS22	PE-PGRS family protein PE_PGRS22
1220680	0	T	SNP	C	108	102	209	100	210	Val36Ala (gta/gCa)	Rv1093	glyA1	serine hydroxymethyltransferase
1224367	0	T	SNP	C	63	60	122	99.19	124
1244992	0	C	SNP	A	103	101	202	100	204	Pro429Gln (ccg/cAg)	Rv1121	zwf1	glucose-6-phosphate 1-dehydrogenase
1248978	0	T	SNP	C	103	106	207	100	209	Ala299Ala (gct/gcC)	Rv1125	-	hypothetical protein
1262172	0	C	SNP	T	123	107	225	100	230
1276683	0	T	SNP	G	115	69	181	99.46	185	Asn356His (aac/Cac)	Rv1148c	-	hypothetical protein
1276684	0	G	SNP	C	116	67	179	99.46	184	Ala355Ala (gcc/gcG)	Rv1148c	-	hypothetical protein
1276689	0	G	SNP	T	121	72	191	99.48	194	His354Asn (cac/Aac)	Rv1148c	-	hypothetical protein
1277869	1	G	Ins	T	88	95	183	95.81	183
1278583	0	A	SNP	C	117	108	225	98.68	228
1281118	0	T	SNP	C	106	99	204	100	205	Thr123Ala (acg/Gcg)	Rv1154c	-	hypothetical protein
1292102	0	A	SNP	G	131	102	224	100	233	Pro346Pro (cca/ccG)	Rv1162	narH	nitrate reductase subunit beta
1307598	0	C	SNP	G	112	141	252	100	253	Cys210Ser (tgc/tCc)	Rv1175c	fadH	NADPH dependent 2,4-dienoyl-CoA reductase FadH
1313337	1	A	Ins	G	10	45	55	88.71	56
1313338	0	A	SNP	C	9	44	53	98.15	54
1315191	0	A	SNP	C	109	94	202	100	203	_489Tyr (taa/taC)	Rv1180	pks3	polyketide beta-ketoacyl synthase
1315884	0	G	SNP	A	115	104	215	100	219	Ala217Ala (gcg/gcA)	Rv1181	pks4	polyketide beta-ketoacyl synthase
1323152	0	G	SNP	A	95	121	214	99.54	217	Val545Ile (gtc/Atc)	Rv1183	mmpL10	transmembrane transport protein MmpL10
1327890	0	G	SNP	A	113	117	227	100	230	Asp472Asp (gac/gaT)	Rv1186c	-	hypothetical protein
1328687	0	G	SNP	C	120	125	237	100	245	Pro207Ala (ccc/Gcc)	Rv1186c	-	hypothetical protein
1329842	0	C	SNP	T	83	100	182	98.92	185	Phe151Phe (ttc/ttT)	Rv1187	rocA	pyrroline-5-carboxylate dehydrogenase RocA
1331593	0	C	SNP	T	116	108	219	99.56	225	Ala191Ala (gcc/gcT)	Rv1188	-	proline dehydrogenase
1335397	0	C	Del	GAP	118	84	204	97.58	207		Rv1192	-	hypothetical protein
1335398	0	G	Del	GAP	117	84	203	98.05	205		Rv1192	-	hypothetical protein
1351724	0	C	SNP	T	115	114	225	100	229	Phe178Phe (ttc/ttT)	Rv1207	folP2	dihydropteroate synthase
1365837	1	C	Ins	G	105	92	197	94.71	198
1366155	0	C	SNP	T	106	105	211	100	211	Pro94Leu (ccg/cTg)	Rv1223	htrA	serine protease HtrA
1366518	0	C	SNP	G	112	101	210	100	213	Thr215Ser (acc/aGc)	Rv1223	htrA	serine protease HtrA
1373627	0	G	SNP	A	95	88	181	98.39	186	Arg191Cys (cgc/Tgc)	Rv1230c	-	membrane protein
1374065	0	T	SNP	C	122	108	223	100	230	Ser45Gly (agc/Ggc)	Rv1230c	-	membrane protein
1375724	0	A	SNP	C	106	128	230	100	234	Cys149Gly (tgc/Ggc)	Rv1232c	-	hypothetical protein
1376886	0	G	SNP	T	112	94	198	99.04	208
1382628	0	T	SNP	C	109	113	215	100	222	Lys139Glu (aaa/Gaa)	Rv1239c	corA	magnesium and cobalt transport transmembrane protein CorA
1388246	0	T	SNP	C	98	90	186	99.47	189	His128Arg (cat/cGt)	Rv1245c	-	short-chain type dehydrogenase/reductase
1393626	0	A	SNP	G	111	105	208	99.54	217	Leu119Leu (ctt/ctC)	Rv1249c	-	membrane protein
1396922	0	T	SNP	C	161	114	270	100	275	Thr773Thr (aca/acG)	Rv1251c	-	hypothetical protein
1404949	0	A	SNP	C	106	106	207	100	212	Leu379Arg (ctg/cGg)	Rv1257c	-	oxidoreductase
1406101	0	G	SNP	A	127	107	230	99.57	235	Pro414Ser (ccc/Tcc)	Rv1258c	-	multidrug-efflux transporter
1408747	0	G	SNP	C	100	107	207	99.52	208	Glu170Gln (gag/Cag)	Rv1260	-	oxidoreductase
1410533	0	C	SNP	T	95	89	176	98.92	186	Arg35_ (cga/Tga)	Rv1263	amiB2	amidase AmiB
1411210	0	T	SNP	G	107	113	216	100	220	Val260Val (gtt/gtG)	Rv1263	amiB2	amidase AmiB
1413148	0	C	SNP	T	78	117	180	99.49	196
1414021	0	C	SNP	T	101	118	218	100	219	Arg607Gln (cgg/cAg)	Rv1266c	pknH	serine/threonine-protein kinase PknH
1414767	0	C	SNP	A	111	120	221	98.72	234	Ala358Ala (gcg/gcT)	Rv1266c	pknH	serine/threonine-protein kinase PknH
1435763	0	C	SNP	T	85	92	167	99.44	178	Val127Val (gtg/gtA)	Rv1282c	oppC	oligopeptide ABC transporter permease OppC
1440469	0	C	SNP	G	102	102	198	100	204	Pro521Pro (ccc/ccG)	Rv1286	-	bifunctional sulfate adenyltransferase subunit 1 CysN/adenylylsulfate kinase CysC
1445781	0	A	SNP	G	106	125	228	99.57	232	Ala18Ala (gct/gcC)	Rv1291c	-	hypothetical protein
1450726	0	G	SNP	A	88	102	186	99.48	191	Gln10Gln (cag/caA)	Rv1295	thrC	threonine synthase
1457144	0	C	SNP	T	87	100	181	99.47	188	Arg194Cys (cgc/Tgc)	Rv1300	hemK	release factor glutamine methyltransferase
1469059	0	G	SNP	T	123	112	230	100	235	Asp149Glu (gac/gaA)	Rv1313c	-	insertion sequence element IS1557 transposase
1471659	0	C	SNP	T	88	96	181	100	184
1481185	0	A	SNP	C	254	248	492	100	502	Asp439Glu (gat/gaG)	Rv1319c	-	adenylate cyclase
1482627	0	T	SNP	C	100	109	207	100	209	Thr531Ala (acg/Gcg)	Rv1320c	-	adenylate cyclase
1483306	1	T	Ins	A	95	102	197	98.01	197		Rv1320c	-	adenylate cyclase
1483695	0	A	SNP	C	89	102	190	99.48	192	Ser175Ala (tcg/Gcg)	Rv1320c	-	adenylate cyclase
1484708	0	A	SNP	C	123	94	216	100	217	Ser144Arg (agc/Cgc)	Rv1321	-	endonuclease NucS
1498720	0	C	SNP	T	104	107	209	100	211	Arg157Gln (cgg/cAg)	Rv1329c	dinG	ATP-dependent helicase DinG
1499044	0	G	SNP	C	106	110	212	98.63	219	Ala49Gly (gcc/gGc)	Rv1329c	dinG	ATP-dependent helicase DinG
1499274	0	C	SNP	G	128	105	232	100	233	Gly429Ala (ggc/gCc)	Rv1330c	pncB1	nicotinic acid phosphoribosyltransferase PncB1
1507626	0	C	SNP	T	111	124	232	99.16	237	Ala18Ala (gcc/gcT)	Rv1341	-	non-canonical purine NTP pyrophosphatase
1508862	0	C	SNP	A	101	109	202	100	210	Gly21Val (ggt/gTt)	Rv1343c	lprD	lipoprotein LprD
1513415	0	G	SNP	A	93	112	201	100	205	Val123Val (gtg/gtA)	Rv1348	irtA	iron ABC transporter ATP-binding protein/permease IrtA
1522856	0	C	SNP	T	112	110	216	99.11	224	Ala393Thr (gcc/Acc)	Rv1355c	moeY	molybdopterin biosynthesis protein MoeY
1526819	0	C	SNP	A	99	102	199	100	201	Arg70Arg (cgg/Agg)	Rv1358	-	transcriptional regulator
1536251	0	G	SNP	T	109	109	211	100	218	Ala465Glu (gcg/gAg)	Rv1364c	-	sigma factor regulatory protein
1546437	0	G	SNP	C	101	91	190	100	192	Glu142Asp (gag/gaC)	Rv1373	-	glycolipid sulfotransferase
1547125	0	T	SNP	C	109	117	224	100	226	Thr136Ala (aca/Gca)	Rv1374c	-	hypothetical protein
1552547	0	G	SNP	A	99	110	204	100	209	Arg37Trp (cgg/Tgg)	Rv1378c	-	hypothetical protein
1555801	0	C	SNP	T	122	109	228	99.14	233	Pro109Ser (cct/Tct)	Rv1382	-	hypothetical protein
1566992	0	G	SNP	A	103	104	204	99.52	208	Val56Val (gtg/gtA)	Rv1392	metK	S-adenosylmethionine synthetase
1570566	0	C	SNP	A	138	104	240	99.59	243	Arg135Leu (cgg/cTg)	Rv1394c	cyp132	cytochrome P450 Cyp132
1588899	0	G	SNP	T	89	124	206	100	213	Ala111Ala (gcg/gcT)	Rv1412	ribC	riboflavin synthase
1604835	0	C	SNP	A	92	101	190	100	193
1609226	0	G	SNP	A	100	94	184	100	194	Ala382Thr (gcg/Acg)	Rv1431	-	hypothetical protein
1609840	0	A	SNP	G	122	112	230	100	234	Pro586Pro (cca/ccG)	Rv1431	-	hypothetical protein
1612624	1	T	Ins	A	87	77	164	82.83	164		Rv1435c	-	hypothetical protein
1612624	2	T	Ins	T	87	77	164	82.83	164		Rv1435c	-	hypothetical protein
1612624	3	T	Ins	C	87	77	164	82.83	164		Rv1435c	-	hypothetical protein
1612624	4	T	Ins	G	87	76	163	82.32	164		Rv1435c	-	hypothetical protein
1612624	5	T	Ins	G	87	76	163	82.32	164		Rv1435c	-	hypothetical protein
1612624	6	T	Ins	T	87	77	164	82.83	164		Rv1435c	-	hypothetical protein
1612624	7	T	Ins	A	87	77	164	82.83	164		Rv1435c	-	hypothetical protein
1612624	8	T	Ins	C	87	77	164	82.83	164		Rv1435c	-	hypothetical protein
1612624	9	T	Ins	C	87	77	164	82.83	164		Rv1435c	-	hypothetical protein
1612624	10	T	Ins	G	87	77	164	82.83	164		Rv1435c	-	hypothetical protein
1612624	11	T	Ins	G	87	77	164	82.83	164		Rv1435c	-	hypothetical protein
1612624	12	T	Ins	T	87	77	164	82.83	164		Rv1435c	-	hypothetical protein
1612624	13	T	Ins	G	86	77	163	82.32	164		Rv1435c	-	hypothetical protein
1612624	14	T	Ins	C	87	77	164	82.83	164		Rv1435c	-	hypothetical protein
1612624	15	T	Ins	G	87	77	164	82.83	164		Rv1435c	-	hypothetical protein
1612624	16	T	Ins	C	87	77	164	82.83	164		Rv1435c	-	hypothetical protein
1612624	17	T	Ins	C	87	77	164	82.83	164		Rv1435c	-	hypothetical protein
1612624	18	T	Ins	A	87	77	164	82.83	164		Rv1435c	-	hypothetical protein
1612624	19	T	Ins	G	87	77	164	82.83	164		Rv1435c	-	hypothetical protein
1612624	20	T	Ins	G	87	77	164	82.83	164		Rv1435c	-	hypothetical protein
1612624	21	T	Ins	G	87	77	164	82.83	164		Rv1435c	-	hypothetical protein
1613035	0	T	SNP	C	111	96	203	99.52	208
1614305	0	G	SNP	T	89	94	180	100	183	Thr333Thr (acg/acT)	Rv1436	gap	glyceraldehyde 3-phosphate dehydrogenase
1618634	0	C	SNP	T	13	37	49	94.34	53	Ala351Thr (gcc/Acc)	Rv1441c	PE_PGRS26	PE-PGRS family protein PE_PGRS26
1624791	0	C	SNP	G	105	97	200	100	202	Arg192Pro (cga/cCa)	Rv1446c	opcA	OXPP cycle protein OpcA
1626656	0	C	SNP	T	101	115	216	99.08	218	Glu103Lys (gag/Aag)	Rv1447c	zwf2	glucose-6-phosphate 1-dehydrogenase
1630148	0	A	SNP	C	89	100	186	100	189	Tyr18Asp (tac/Gac)	Rv1449c	tkt	transketolase
1633626	0	A	SNP	G	53	9	60	100	62	Gly334Gly (ggt/ggC)	Rv1450c	PE_PGRS27	PE-PGRS family protein PE_PGRS27
1633632	0	G	SNP	A	51	9	60	100	60	Gly332Gly (ggc/ggT)	Rv1450c	PE_PGRS27	PE-PGRS family protein PE_PGRS27
1633647	0	G	SNP	A	56	11	66	100	67	Gly327Gly (ggc/ggT)	Rv1450c	PE_PGRS27	PE-PGRS family protein PE_PGRS27
1633653	0	C	SNP	G	50	11	56	100	61	Gly325Gly (ggg/ggC)	Rv1450c	PE_PGRS27	PE-PGRS family protein PE_PGRS27
1633656	0	T	SNP	C	51	11	62	100	62	Gly324Gly (gga/ggG)	Rv1450c	PE_PGRS27	PE-PGRS family protein PE_PGRS27
1633661	0	T	SNP	C	53	11	63	100	64	Thr323Ala (acc/Gcc)	Rv1450c	PE_PGRS27	PE-PGRS family protein PE_PGRS27
1633662	0	G	SNP	C	52	11	61	100	63	Gly322Gly (ggc/ggG)	Rv1450c	PE_PGRS27	PE-PGRS family protein PE_PGRS27
1634523	0	C	SNP	T	6	12	17	100	18	Ser35Ser (tcg/tcA)	Rv1450c	PE_PGRS27	PE-PGRS family protein PE_PGRS27
1634609	0	C	SNP	T	11	6	17	100	17	Ala7Thr (gcc/Acc)	Rv1450c	PE_PGRS27	PE-PGRS family protein PE_PGRS27
1634610	0	C	SNP	T	11	6	16	100	17	Val6Val (gtg/gtA)	Rv1450c	PE_PGRS27	PE-PGRS family protein PE_PGRS27
1636826	0	C	SNP	A	45	99	138	97.96	147	Gly468Gly (ggg/ggT)	Rv1452c	PE_PGRS28	PE-PGRS family protein PE_PGRS28
1636868	0	C	SNP	G	32	80	110	99.12	113	Gln454His (cag/caC)	Rv1452c	PE_PGRS28	PE-PGRS family protein PE_PGRS28
1636871	0	A	SNP	G	32	79	108	99.11	112	Ala453Ala (gct/gcC)	Rv1452c	PE_PGRS28	PE-PGRS family protein PE_PGRS28
1636874	0	G	SNP	A	27	78	103	98.13	107	Gly452Gly (ggc/ggT)	Rv1452c	PE_PGRS28	PE-PGRS family protein PE_PGRS28
1636878	0	G	SNP	A	31	75	104	99.07	107	Thr451Ile (acc/aTc)	Rv1452c	PE_PGRS28	PE-PGRS family protein PE_PGRS28
1636880	0	G	SNP	C	29	74	102	99.04	104	Ile450Met (atc/atG)	Rv1452c	PE_PGRS28	PE-PGRS family protein PE_PGRS28
1636881	0	A	SNP	G	31	77	106	99.08	109	Ile450Thr (atc/aCc)	Rv1452c	PE_PGRS28	PE-PGRS family protein PE_PGRS28
1636918	0	C	SNP	T	24	59	80	87.37	95	Ala438Thr (gcc/Acc)	Rv1452c	PE_PGRS28	PE-PGRS family protein PE_PGRS28
1636927	0	C	SNP	T	18	53	67	83.53	85	Asp435Asn (gac/Aac)	Rv1452c	PE_PGRS28	PE-PGRS family protein PE_PGRS28
1636928	0	A	SNP	G	17	49	64	80.49	82	Gly434Gly (ggt/ggC)	Rv1452c	PE_PGRS28	PE-PGRS family protein PE_PGRS28
1636934	0	A	SNP	G	18	48	64	79.52	83	His432His (cat/caC)	Rv1452c	PE_PGRS28	PE-PGRS family protein PE_PGRS28
1636936	0	G	SNP	T	19	47	65	81.48	81	His432Asn (cat/Aat)	Rv1452c	PE_PGRS28	PE-PGRS family protein PE_PGRS28
1636980	0	G	SNP	T	23	40	61	77.78	81	Pro417His (ccc/cAc)	Rv1452c	PE_PGRS28	PE-PGRS family protein PE_PGRS28
1636981	0	G	SNP	T	23	39	59	76.54	81	Pro417Thr (ccc/Acc)	Rv1452c	PE_PGRS28	PE-PGRS family protein PE_PGRS28
1637192	0	G	SNP	A	20	12	28	91.43	35	Gly346Gly (ggc/ggT)	Rv1452c	PE_PGRS28	PE-PGRS family protein PE_PGRS28
1637197	0	T	SNP	C	19	15	34	91.89	37	Thr345Ala (acc/Gcc)	Rv1452c	PE_PGRS28	PE-PGRS family protein PE_PGRS28
1637204	0	A	SNP	G	20	15	35	100	35	Val342Val (gtt/gtC)	Rv1452c	PE_PGRS28	PE-PGRS family protein PE_PGRS28
1637206	0	C	SNP	T	19	15	33	100	34	Val342Ile (gtt/Att)	Rv1452c	PE_PGRS28	PE-PGRS family protein PE_PGRS28
1637207	0	C	SNP	A	18	15	31	100	33	Gly341Gly (ggg/ggT)	Rv1452c	PE_PGRS28	PE-PGRS family protein PE_PGRS28
1637210	0	A	SNP	G	21	15	36	100	36	Gly340Gly (ggt/ggC)	Rv1452c	PE_PGRS28	PE-PGRS family protein PE_PGRS28
1637214	0	G	SNP	T	17	15	31	96.97	33	Ala339Asp (gcc/gAc)	Rv1452c	PE_PGRS28	PE-PGRS family protein PE_PGRS28
1637228	0	A	SNP	G	43	31	72	98.67	75	Gly334Gly (ggt/ggC)	Rv1452c	PE_PGRS28	PE-PGRS family protein PE_PGRS28
1637234	0	G	SNP	A	47	33	78	100	80	Gly332Gly (ggc/ggT)	Rv1452c	PE_PGRS28	PE-PGRS family protein PE_PGRS28
1637249	0	G	SNP	A	53	28	76	100	81	Gly327Gly (ggc/ggT)	Rv1452c	PE_PGRS28	PE-PGRS family protein PE_PGRS28
1637255	0	C	SNP	G	52	22	69	98.67	75	Gly325Gly (ggg/ggC)	Rv1452c	PE_PGRS28	PE-PGRS family protein PE_PGRS28
1637258	0	T	SNP	C	51	22	69	96.05	76	Gly324Gly (gga/ggG)	Rv1452c	PE_PGRS28	PE-PGRS family protein PE_PGRS28
1637263	0	T	SNP	C	52	22	70	98.67	75	Thr323Ala (acc/Gcc)	Rv1452c	PE_PGRS28	PE-PGRS family protein PE_PGRS28
1637264	0	G	SNP	C	48	22	68	98.59	71	Gly322Gly (ggc/ggG)	Rv1452c	PE_PGRS28	PE-PGRS family protein PE_PGRS28
1638020	0	T	SNP	C	172	46	214	99.54	219	Ala70Ala (gca/gcG)	Rv1452c	PE_PGRS28	PE-PGRS family protein PE_PGRS28
1639594	0	C	SNP	A	113	113	226	100	226	Pro405Gln (cca/cAa)	Rv1453	-	transcriptional activator protein
1640474	0	C	SNP	T	91	102	184	100	193	Val63Ile (gta/Ata)	Rv1454c	qor	quinone reductase
1645599	0	C	SNP	T	99	101	194	100	200	Ala180Ala (gcg/gcA)	Rv1459c	-	alpha-(1->6)-mannopyranosyltransferase
1650072	0	A	SNP	G	103	117	217	100	220	Asn183Asp (aac/Gac)	Rv1462	-	hypothetical protein
1676290	0	C	SNP	A	131	131	258	100	262	Lys198Asn (aag/aaT)	Rv1486c	-	hypothetical protein
1679273	0	C	SNP	A	90	123	211	100	213
1679822	0	C	SNP	A	107	85	191	100	192	Ser167Arg (agc/agA)	Rv1490	-	membrane protein
1689349	0	C	SNP	T	92	107	194	100	199	Arg191His (cgc/cAc)	Rv1498c	-	methyltransferase
1689758	0	C	SNP	T	114	108	222	99.55	223	Asp55Asn (gac/Aac)	Rv1498c	-	methyltransferase
1692141	0	A	SNP	C	102	133	234	99.58	236	Ile84Ile (ata/atC)	Rv1501	-	hypothetical protein
1693561	0	A	SNP	G	120	107	220	100	227	Tyr213Cys (tac/tGc)	Rv1502	-	hypothetical protein
1695656	0	C	SNP	A	100	106	204	99.52	207	Val97Val (gtg/gtT)	Rv1505c	-	hypothetical protein
1698581	0	G	SNP	C	115	102	216	100	217	Phe438Leu (ttc/ttG)	Rv1508c	-	membrane protein
1698911	0	G	SNP	A	109	92	196	100	201	Gly328Gly (ggc/ggT)	Rv1508c	-	membrane protein
1701247	0	C	SNP	T	117	94	209	100	211
1706119	0	T	SNP	C	107	122	223	100	229	Ser159Ser (tca/tcG)	Rv1514c	-	glycosyltransferase
1719757	0	G	SNP	T	95	89	180	100	184	Pro344Pro (ccg/ccT)	Rv1524	-	glycosyltransferase		phylo (4,5)
1726540	0	C	SNP	A	99	111	209	96.77	217	Gly624Cys (ggc/Tgc)	Rv1527c	pks5	polyketide synthase
1728363	0	G	SNP	A	99	91	187	100	190	Pro16Leu (ccg/cTg)	Rv1527c	pks5	polyketide synthase
1728837	0	A	SNP	G	97	102	199	99.5	200
1752561	0	T	SNP	C	120	105	223	100	225	Asp258Gly (gac/gGc)	Rv1548c	PPE21	PPE family protein PPE21
1753519	1	G	Ins	C	51	132	183	87.14	183
1756382	0	G	SNP	T	100	120	215	99.1	222	Arg313Leu (cgg/cTg)	Rv1551	plsB1	acyltransferase PlsB
1758304	1	G	Ins	A	79	80	159	84.13	160		Rv1552	frdA	fumarate reductase flavoprotein subunit
1758304	2	G	Ins	C	79	80	159	84.13	160		Rv1552	frdA	fumarate reductase flavoprotein subunit
1758304	3	G	Ins	C	79	80	159	84.13	160		Rv1552	frdA	fumarate reductase flavoprotein subunit
1758304	4	G	Ins	G	78	79	157	83.07	160		Rv1552	frdA	fumarate reductase flavoprotein subunit
1758304	5	G	Ins	G	80	79	159	84.13	160		Rv1552	frdA	fumarate reductase flavoprotein subunit
1758304	6	G	Ins	C	80	80	160	84.66	160		Rv1552	frdA	fumarate reductase flavoprotein subunit
1759252	0	G	SNP	T	98	107	203	100	205	Ser524Ser (tcg/tcT)	Rv1552	frdA	fumarate reductase flavoprotein subunit		phylo (not 4,9)
1760292	0	A	SNP	G	110	117	226	100	227	Met40Val (atg/Gtg)	Rv1554	frdC	fumarate reductase membrane anchor subunit
1774079	0	G	SNP	T	110	109	214	98.21	223	Pro181Gln (cca/cAa)	Rv1566c	-	hypothetical protein
1778430	0	T	SNP	C	115	107	219	100	222	Met191Thr (atg/aCg)	Rv1570	bioD	ATP-dependent dethiobiotin synthetase BioD
1779370	0	G	SNP	C	135	112	245	100	247	Thr19Thr (acg/acC)	Rv1573	-	phage protein
1780586	1	C	Ins	G	93	102	195	97.5	196		Rv1575	-	phage protein
1781580	0	C	SNP	T	121	117	229	99.58	239	Trp162_ (tgg/tAg)	Rv1576c	-	phage capsid protein
1789446	0	C	SNP	T	97	83	174	100	180	Val131Ile (gtc/Atc)	Rv1588c	-	hypothetical protein
1789564	0	C	SNP	T	109	64	166	88.72	195	Arg91Arg (cgg/cgA)	Rv1588c	-	hypothetical protein
1789565	0	C	SNP	A	110	62	170	86.87	198	Arg91Leu (cgg/cTg)	Rv1588c	-	hypothetical protein
1789766	0	T	SNP	G	94	125	214	84.56	259	Asp24Ala (gac/gCc)	Rv1588c	-	hypothetical protein
1796580	0	T	SNP	C	132	115	240	99.6	248	Ile259Thr (atc/aCc)	Rv1595	nadB	L-aspartate oxidase
1798355	0	G	SNP	A	114	102	213	100	216	Gly21Asp (ggt/gAt)	Rv1597	-	hypothetical protein
1803265	0	G	SNP	A	104	91	188	100	195	Ser201Asn (agc/aAc)	Rv1602	hisH	imidazole glycerol phosphate synthase subunit HisH
1804409	0	C	SNP	A	104	101	203	100	205	Pro124Gln (cca/cAa)	Rv1604	impA	inositol-monophosphatase ImpA
1817976	0	A	SNP	T	105	98	197	100	203	His121Leu (cac/cTc)	Rv1618	tesB1	acyl-CoA thioesterase TesB
1836286	0	G	SNP	C	140	107	245	99.6	248
1843658	0	G	SNP	A	87	89	172	98.88	178	Thr12Ile (acc/aTc)	Rv1637c	-	hypothetical protein
1847919	0	C	SNP	G	131	100	230	99.57	232	Thr180Thr (acg/acC)	Rv1639c	-	hypothetical protein
1853597	0	G	SNP	C	101	102	202	100	203
1854300	0	T	SNP	C	121	114	229	100	235	Leu232Pro (ctg/cCg)	Rv1644	tsnR	23S rRNA methyltransferase TsnR
1856777	0	G	SNP	C	115	100	211	100	215	Ala2Pro (gcg/Ccg)	Rv1647	-	adenylate cyclase
1864090	0	G	SNP	T	109	106	198	95.56	225	Gly431Gly (ggc/ggA)	Rv1651c	PE_PGRS30	PE-PGRS family protein PE_PGRS30
1881343	0	G	SNP	T	102	108	207	99.06	212	Ala2014Ser (gcc/Tcc)	Rv1661	pks7	polyketide synthase
1885772	0	G	SNP	A	106	101	203	100	207	Ala1357Thr (gcc/Acc)	Rv1662	pks8	polyketide synthase
1887826	0	C	SNP	T	86	88	170	100	174	Gln439_ (caa/Taa)	Rv1663	pks17	polyketide synthase
1894300	1	G	Ins	G	83	85	168	90.32	168
1894300	2	G	Ins	T	83	85	168	90.32	168
1894300	3	G	Ins	C	83	84	167	89.78	167
1894300	4	G	Ins	T	83	83	166	89.25	167
1894300	5	G	Ins	T	83	84	167	89.78	167
1894300	6	G	Ins	G	81	82	163	87.63	163
1894300	7	G	Ins	C	78	81	159	85.48	160
1894300	8	G	Ins	C	79	80	159	85.48	160
1894300	9	G	Ins	G	79	80	159	85.48	160
1894300	10	G	Ins	C	79	81	160	86.02	160
1901493	0	T	SNP	C	110	99	205	100	209	Ser149Ser (agt/agC)	Rv1676	-	hypothetical protein
1901924	0	T	SNP	C	114	125	238	99.58	240	Leu59Leu (ctt/ctC)	Rv1677	dsbF	lipoprotein DsbF
1907296	0	G	SNP	C	122	116	235	99.58	239	Ala298Ala (gcg/gcC)	Rv1682	-	hypothetical protein
1917972	0	A	SNP	G	126	116	240	100	242	Leu11Leu (cta/ctG)	Rv1694	tlyA	16S/23S rRNA (cytidine-2'-O)-methyltransferase TlyA			capreomycin (CPR)
1919309	0	C	SNP	T	120	94	209	100	214	Cys188Cys (tgc/tgT)	Rv1695	ppnK	inorganic polyphosphate/ATP-NAD kinase
1931179	0	C	SNP	A	75	86	161	100	161	Arg93Leu (cgg/cTg)	Rv1704c	cycA	D-serine/alanine/glycine transporter protein CycA
1933988	0	G	SNP	A	91	84	174	99.43	176
1944402	0	T	SNP	C	105	105	206	100	210	Val276Ala (gtc/gCc)	Rv1716	-	hypothetical protein
1950767	0	T	SNP	C	111	125	231	100	236	Lys95Lys (aaa/aaG)	Rv1724c	-	hypothetical protein
1955930	0	G	SNP	A	100	102	193	99.51	203	Thr439Met (acg/aTg)	Rv1730c	-	penicillin-binding protein
1960284	0	C	SNP	A	118	102	216	100	220	Gln68His (cag/caT)	Rv1733c	-	transmembrane protein
1967237	0	C	SNP	A	110	112	220	100	222	Arg134Leu (cga/cTa)	Rv1739c	-	sulfate ABC transporter permease
1980871	0	G	SNP	C	124	126	243	100	250	Ala417Ala (gcg/gcC)	Rv1751	-	oxidoreductase
1981605	0	C	SNP	G	113	110	217	98.67	226
2001368	0	C	SNP	T	119	120	233	100	239	Thr252Ile (acc/aTc)	Rv1768	PE_PGRS31	PE-PGRS family protein PE_PGRS31
2005932	0	C	SNP	T	94	110	199	99.03	206	Arg258Cys (cgt/Tgt)	Rv1771	-	L-gulono-1,4-lactone dehydrogenase
2022868	0	T	SNP	C	114	130	242	99.59	245	Ser1204Ser (agt/agC)	Rv1783	eccC5	ESX-5 type VII secretion system protein EccC5
2035893	0	G	SNP	T	94	104	190	100	198	Ser137Ser (tcg/tcT)	Rv1797	eccE5	ESX-5 type VII secretion system protein EccE
2042534	0	G	Del	GAP	132	104	230	96.33	245		Rv1801	PPE29	PPE family protein PPE29
2045310	0	A	SNP	G	99	145	239	98.79	247	Ile511Ile (att/atC)	Rv1803c	PE_PGRS32	PE-PGRS family protein PE_PGRS32
2049065	0	T	SNP	C	107	143	248	100	250
2049097	0	G	SNP	C	101	135	235	100	236
2049681	0	C	SNP	T	99	121	209	100	220
2051746	0	T	SNP	C	115	99	210	100	214	Ala155Ala (gct/gcC)	Rv1809	PPE33	PPE family protein PPE33
2052035	0	G	SNP	T	108	101	209	100	209	Val252Leu (gtg/Ttg)	Rv1809	PPE33	PPE family protein PPE33
2055271	0	A	SNP	G	124	106	219	100	230	Leu30Pro (cta/cCa)	Rv1812c	-	dehydrogenase
2057774	0	A	SNP	T	106	111	214	100	217	Ile83Phe (atc/Ttc)	Rv1815	-	hypothetical protein
2058203	0	C	SNP	T	106	96	198	100	202
2085713	0	C	SNP	T	103	113	216	97.3	222	Pro423Pro (ccg/ccA)	Rv1837c	glcB	malate synthase
2093998	0	C	SNP	T	99	110	205	99.52	210	Leu397Leu (ctg/ctA)	Rv1844c	gnd1	6-phosphogluconate dehydrogenase
2094912	0	C	Del	GAP	80	81	161	87.03	185		Rv1844c	gnd1	6-phosphogluconate dehydrogenase
2094913	0	A	Del	GAP	80	81	161	87.5	184		Rv1844c	gnd1	6-phosphogluconate dehydrogenase
2094914	0	G	Del	GAP	80	81	161	88.46	182		Rv1844c	gnd1	6-phosphogluconate dehydrogenase
2094915	0	C	Del	GAP	80	81	161	88.46	182		Rv1844c	gnd1	6-phosphogluconate dehydrogenase
2094916	0	G	Del	GAP	80	81	161	88.95	181		Rv1844c	gnd1	6-phosphogluconate dehydrogenase
2094917	0	T	Del	GAP	80	81	161	89.44	180		Rv1844c	gnd1	6-phosphogluconate dehydrogenase
2096186	0	A	SNP	G	110	128	235	99.17	240	Thr138Thr (act/acC)	Rv1846c	blaI	transcriptional repressor BlaI
2101009	0	G	SNP	C	109	111	218	98.21	224	Val224Leu (gtc/Ctc)	Rv1852	ureG	urease accessory protein UreG
2108141	0	T	SNP	C	108	101	206	100	209	Phe136Leu (ttc/Ctc)	Rv1860	apa	hypothetical protein
2109523	1	C	Ins	G	100	80	180	96.77	180
2109694	0	T	SNP	C	108	102	203	99.06	212	Cys51Arg (tgc/Cgc)	Rv1862	adhA	alcohol dehydrogenase A
2116903	0	C	SNP	T	114	114	222	99.56	229	Gly380Gly (ggc/ggT)	Rv1867	-	hypothetical protein
2119297	0	G	SNP	A	110	108	214	99.54	219	Asp651Asn (gac/Aac)	Rv1868	-	hypothetical protein
2123146	0	C	SNP	T	96	123	219	100	219	Ala2Ala (gcg/gcA)	Rv1872c	lldD2	L-lactate dehydrogenase
2123169	0	T	SNP	G	86	118	203	100	204
2128870	0	A	SNP	G	104	106	206	100	210	Leu283Leu (cta/ctG)	Rv1878	glnA3	glutamine synthetase GlnA
2131697	0	A	SNP	G	125	100	223	99.12	227	Leu54Pro (ctg/cCg)	Rv1880c	cyp140	cytochrome P450 Cyp140
2133468	1	T	Ins	T	118	88	206	94.5	207		Rv1883c	-	hypothetical protein
2133468	2	T	Ins	C	119	88	207	94.95	207		Rv1883c	-	hypothetical protein
2133468	3	T	Ins	G	118	87	205	94.04	207		Rv1883c	-	hypothetical protein
2133468	4	T	Ins	C	119	88	207	94.95	207		Rv1883c	-	hypothetical protein
2133468	5	T	Ins	A	119	88	207	94.95	207		Rv1883c	-	hypothetical protein
2133468	6	T	Ins	T	119	88	207	94.95	207		Rv1883c	-	hypothetical protein
2133468	7	T	Ins	G	118	88	206	94.5	207		Rv1883c	-	hypothetical protein
2133468	8	T	Ins	C	118	87	205	94.04	206		Rv1883c	-	hypothetical protein
2133468	9	T	Ins	C	117	87	204	93.58	204		Rv1883c	-	hypothetical protein
2133468	10	T	Ins	G	115	87	202	92.66	204		Rv1883c	-	hypothetical protein
2133468	11	T	Ins	T	116	87	203	93.12	204		Rv1883c	-	hypothetical protein
2133468	12	T	Ins	C	116	85	201	92.2	201		Rv1883c	-	hypothetical protein
2135870	0	T	SNP	C	100	116	211	99.54	217
2141996	0	A	Del	GAP	94	89	177	99.46	184
2141997	0	C	Del	GAP	94	89	177	99.46	184
2141998	0	G	Del	GAP	94	89	177	99.46	184
2141999	0	A	Del	GAP	94	89	177	99.46	184
2143328	0	G	SNP	C	97	103	198	100	200	Val270Leu (gtg/Ctg)	Rv1895	-	zinc-binding alcohol dehydrogenase
2146752	0	C	SNP	G	109	130	235	99.58	240	Met294Ile (atg/atC)	Rv1900c	lipJ	lignin peroxidase LipJ
2147022	0	A	SNP	C	114	86	196	100	200	Ile204Met (att/atG)	Rv1900c	lipJ	lignin peroxidase LipJ
2155168	0	C	SNP	G	99	105	203	99.51	205	Ser315Thr (agc/aCc)	Rv1908c	katG	catalase-peroxidase	isoniazid (INH)		isoniazid (INH)
2163790	0	A	SNP	C	61	57	116	100	118	Pro1174Pro (cct/ccG)	Rv1917c	PPE34	PPE family protein PPE34
2165286	0	A	SNP	C	83	98	179	100	181	Ser676Ala (tca/Gca)	Rv1917c	PPE34	PPE family protein PPE34
2170568	0	G	SNP	C	117	149	265	99.25	268	Ile15Met (atc/atG)	Rv1918c	PPE35	PPE family protein PPE35
2172121	0	C	SNP	T	85	104	186	97.93	193	Pro167Ser (ccg/Tcg)	Rv1920	-	membrane protein
2173313	0	C	SNP	A	109	95	201	100	204	Pro161Pro (ccg/ccT)	Rv1921c	lppF	lipoprotein LppF
2183362	0	G	SNP	T	97	105	199	93.52	216
2185888	0	C	SNP	T	128	122	243	100	250	Gly101Ser (ggc/Agc)	Rv1934c	fadE17	acyl-CoA dehydrogenase FadE17
2186054	0	G	SNP	A	128	133	256	100	261	His45His (cac/caT)	Rv1934c	fadE17	acyl-CoA dehydrogenase FadE17
2195922	0	T	SNP	C	106	109	213	100	215	Thr5Ala (aca/Gca)	Rv1944c	-	hypothetical protein
2195923	0	A	SNP	C	103	116	216	100	219	Asp4Glu (gat/gaG)	Rv1944c	-	hypothetical protein
2196879	0	T	SNP	A	27	5	31	91.43	35	Leu297Leu (ctt/ctA)	Rv1945	-	hypothetical protein
2196882	0	A	SNP	G	30	5	35	83.33	42	Lys298Lys (aaa/aaG)	Rv1945	-	hypothetical protein
2205511	0	C	SNP	T	86	127	209	100	213	Thr13Thr (acg/acA)	Rv1962A	vapB35	antitoxin VapB35
2207591	1	T	Ins	C	117	92	209	97.21	209
2211826	0	A	SNP	G	96	100	194	100	196	Lys67Lys (aaa/aaG)	Rv1968	mce3C	Mce family protein Mce3C
2216443	0	C	SNP	A	98	124	218	100	222	Ala396Glu (gcg/gAg)	Rv1971	mce3F	Mce family protein Mce3F
2220512	0	T	SNP	G	117	97	211	99.53	215	Ser253Ser (tct/tcG)	Rv1977	-	hypothetical protein
2223293	0	T	SNP	C	97	101	197	100	198
2228967	0	A	SNP	G	113	123	235	99.58	237
2246150	0	C	SNP	G	115	120	233	99.58	236	Ala314Ala (gcc/gcG)	Rv2000	-	hypothetical protein
2251999	0	A	SNP	G	108	85	189	100	193
2253701	0	C	SNP	G	87	102	186	98.95	191	Ala567Gly (gca/gGa)	Rv2006	otsB1	trehalose-6-phosphate phosphatase OtsB
2257843	0	T	SNP	G	85	113	196	100	198	Ser34Arg (agt/Cgt)	Rv2008c	-	hypothetical protein
2260525	0	C	SNP	T	163	109	264	100	272
2264734	0	T	SNP	C	95	113	202	100	208	Leu246Ser (ttg/tCg)	Rv2017	-	transcriptional regulator
2264782	0	C	SNP	A	114	113	219	100	227	Ala262Glu (gcg/gAg)	Rv2017	-	transcriptional regulator
2265059	0	T	SNP	G	86	112	194	100	198
2268700	0	T	SNP	G	107	89	193	100	196	Gln514Pro (caa/cCa)	Rv2024c	-	hypothetical protein
2269756	0	G	SNP	C	121	110	225	99.57	232	Pro162Arg (ccg/cGg)	Rv2024c	-	hypothetical protein
2269780	0	T	SNP	C	117	105	215	100	222	Asp154Gly (gac/gGc)	Rv2024c	-	hypothetical protein
2270100	0	C	SNP	T	110	134	232	100	244	Trp47_ (tgg/tgA)	Rv2024c	-	hypothetical protein
2270102	0	A	SNP	G	110	132	237	100	242	Trp47Arg (tgg/Cgg)	Rv2024c	-	hypothetical protein
2275142	0	G	SNP	C	120	122	240	99.18	244	Thr89Thr (acc/acG)	Rv2028c	-	universal stress protein
2277133	0	G	SNP	C	107	96	201	99.51	204	Gln452Glu (caa/Gaa)	Rv2030c	-	hypothetical protein
2279055	0	G	SNP	C	93	104	194	98.5	200
2280668	0	G	SNP	A	121	129	244	100	250	His139Tyr (cat/Tat)	Rv2033c	-	hypothetical protein
2282787	0	C	SNP	T	106	115	217	100	221	Cys312Tyr (tgt/tAt)	Rv2037c	-	transmembrane protein
2283866	0	A	SNP	C	98	123	217	99.55	222	Ser311Ala (tcg/Gcg)	Rv2038c	-	sugar ABC transporter ATP-binding protein
2285251	0	C	SNP	A	101	105	203	100	206	Val131Phe (gtc/Ttc)	Rv2039c	-	sugar ABC transporter permease
2287121	0	A	SNP	G	96	99	195	99.49	196	Asp242Asp (gat/gaC)	Rv2041c	-	sugar ABC transporter substrate-binding lipoprotein
2289030	0	T	SNP	C	104	86	186	98.45	193	His71Arg (cat/cGt)	Rv2043c	pncA	pyrazinamidase/nicotinamidase PncA	pyrazinamide (PZA)		pyrazinamide (PZA)
2300552	0	T	SNP	G	82	77	156	98.76	161	Pro2145Pro (cca/ccC)	Rv2048c	pks12	polyketide synthase
2300555	0	A	SNP	G	90	84	172	99.43	175	Asp2144Asp (gat/gaC)	Rv2048c	pks12	polyketide synthase
2312265	0	T	SNP	G	116	117	233	99.57	234	Thr85Pro (acc/Ccc)	Rv2052c	-	hypothetical protein
2325142	0	G	SNP	A	72	112	180	99.46	185	Ala243Ala (gcc/gcT)	Rv2067c	-	hypothetical protein
2329533	0	A	SNP	G	117	100	214	100	217	Leu205Pro (ctc/cCc)	Rv2072c	cobL	precorrin-6Y C(5,15)-methyltransferase
2334007	0	A	SNP	G	106	119	221	100	225	Ala96Ala (gct/gcC)	Rv2077c	-	transmembrane protein
2335075	0	A	SNP	G	115	109	223	100	224	Glu6Gly (gaa/gGa)	Rv2078	-	hypothetical protein
2335494	0	A	SNP	G	110	125	230	100	235	Tyr47Cys (tac/tGc)	Rv2079	-	hypothetical protein
2338263	0	G	SNP	A	71	57	122	100	128	Gly81Gly (ggc/ggT)	Rv2081c	-	transmembrane protein
2340621	0	C	SNP	G	95	99	182	100	194	Pro638Arg (ccc/cGc)	Rv2082	-	hypothetical protein
2341636	0	C	SNP	G	124	110	228	100	234	Leu256Val (ctg/Gtg)	Rv2083	-	hypothetical protein
2344389	0	T	SNP	A	86	96	177	100	182
2345037	0	C	SNP	A	129	103	227	100	232	Leu209Leu (ctc/ctA)	Rv2088	pknJ	transmembrane serine/threonine-protein kinase PknJ
2353070	0	G	SNP	A	90	109	193	100	199	Asp76Asp (gac/gaT)	Rv2094c	tatA	Sec-independent protein translocase membrane-bound protein TatA
2357269	0	G	Del	GAP	87	74	166	79.31	203
2357270	0	C	Del	GAP	87	74	166	78.92	204
2357271	0	C	Del	GAP	87	74	166	79.7	202
2361311	0	C	SNP	T	129	141	265	100	270	Leu358Phe (ctc/Ttc)	Rv2101	helZ	helicase HelZ
2361604	0	C	SNP	G	127	129	253	100	256	Val455Val (gtc/gtG)	Rv2101	helZ	helicase HelZ
2362041	0	C	SNP	A	118	108	224	100	226	Pro601Gln (ccg/cAg)	Rv2101	helZ	helicase HelZ
2368565	0	A	Del	GAP	88	99	186	99.47	188
2386389	0	G	SNP	A	108	92	198	100	200	Gly33Ser (ggc/Agc)	Rv2125	-	hypothetical protein
2387733	0	T	SNP	C	136	52	182	99.47	189	Glu80Glu (gaa/gaG)	Rv2126c	PE_PGRS37	PE-PGRS family protein PE_PGRS37
2390415	0	G	SNP	A	115	105	216	100	220	Arg259Cys (cgt/Tgt)	Rv2129c	-	oxidoreductase
2415656	0	G	SNP	C	123	142	263	100	265	Arg247Gly (cgg/Ggg)	Rv2155c	murD	UDP-N-acetylmuramoylalanine--D-glutamate ligase
2419540	0	T	SNP	C	120	121	238	100	241	Thr357Ala (acc/Gcc)	Rv2158c	murE	UDP-N-acetylmuramoylalanyl-D-glutamate--2, 6-diaminopimelate ligase
2424925	0	A	SNP	G	99	108	206	100	207
2427088	0	C	SNP	T	112	132	236	99.59	245	Arg384Lys (agg/aAg)	Rv2164c	-	hypothetical protein
2439139	0	A	SNP	G	102	118	214	100	220	_400_ (taa/tGa)	Rv2176	pknL	serine/threonine-protein kinase PknL
2446408	0	G	SNP	A	110	111	217	99.55	222	Ala180Val (gcc/gTc)	Rv2184c	-	hypothetical protein
2453881	0	C	SNP	G	110	100	201	100	210	Asp21Glu (gac/gaG)	Rv2191	-	hypothetical protein
2469988	0	T	SNP	G	112	112	220	99.12	226	Gln159Pro (cag/cCg)	Rv2205c	-	hypothetical protein
2474251	0	A	Del	GAP	90	79	162	94.94	178		Rv2209	-	integral membrane protein
2474252	0	C	Del	GAP	90	79	162	95.48	177		Rv2209	-	integral membrane protein
2474253	0	A	Del	GAP	90	79	162	100	169		Rv2209	-	integral membrane protein
2474254	0	G	Del	GAP	90	79	162	100	169		Rv2209	-	integral membrane protein
2474255	0	A	Del	GAP	90	79	162	100	169		Rv2209	-	integral membrane protein
2474256	0	T	Del	GAP	90	79	162	100	169		Rv2209	-	integral membrane protein
2474257	0	A	Del	GAP	90	79	162	100	169		Rv2209	-	integral membrane protein
2474258	0	A	Del	GAP	90	79	162	100	169		Rv2209	-	integral membrane protein
2475970	0	T	SNP	C	111	126	234	99.58	238	Met1Val (atg/Gtg)	Rv2210c	ilvE	branched-chain amino acid aminotransferase
2476330	0	C	SNP	T	130	105	228	99.16	237	Ala284Ala (gcg/gcA)	Rv2211c	gcvT	aminomethyltransferase
2487008	0	C	SNP	T	96	108	198	99.51	205	Val137Met (gtg/Atg)	Rv2219A	-	membrane protein
2488634	0	G	SNP	C	100	114	208	100	214	Leu340Leu (ctg/ctC)	Rv2220	glnA1	glutamine synthetase
2497421	0	C	SNP	T	108	108	211	99.54	217	Arg9His (cgt/cAt)	Rv2224d	-	hypothetical protein
2499726	0	G	SNP	A	106	119	221	100	225	Asp299Asn (gat/Aat)	Rv2226	-	hypothetical protein
2509140	0	G	SNP	C	132	139	267	100	271	Ser79Cys (tcc/tGc)	Rv2236c	cobD	cobalamin biosynthesis transmembrane protein CobD
2509722	0	A	SNP	G	93	106	197	99	201	Pro78Pro (cca/ccG)	Rv2237	-	hypothetical protein
2520761	0	G	SNP	A	116	103	216	100	219	Glu7Lys (gag/Aag)	Rv2247	accD6	acetyl-/propionyl-CoA carboxylase subunit beta
2521342	0	T	SNP	C	117	113	226	100	230	Asp200Asp (gat/gaC)	Rv2247	accD6	acetyl-/propionyl-CoA carboxylase subunit beta
2523205	1	G	Ins	C	66	89	155	92.26	156
2523205	2	G	Ins	G	65	90	155	92.26	156
2523205	3	G	Ins	C	65	89	154	91.67	156
2525723	0	G	Del	GAP	99	108	207	94.09	220		Rv2251	-	flavoprotein
2528992	0	G	SNP	A	107	102	206	100	209	Pro61Pro (ccc/ccT)	Rv2256a	-	hypothetical protein
2529680	0	A	SNP	G	119	109	222	100	228	Thr65Thr (act/acC)	Rv2256c	-	hypothetical protein
2531742	0	A	SNP	G	102	90	190	100	192	Ala52Ala (gct/gcC)	Rv2258c	-	transcriptional regulator
2533980	0	G	SNP	T	107	98	195	98.56	208
2534563	0	G	Del	GAP	104	101	201	98.09	209
2534564	0	A	Del	GAP	104	101	201	100	205
2544639	0	C	SNP	T	119	130	245	99.6	250
2545140	0	C	SNP	T	93	111	197	100	204	Thr148Ile (acc/aTc)	Rv2270	lppN	lipoprotein LppN
2548340	0	A	SNP	T	90	81	169	99.42	172	Ile198Phe (atc/Ttc)	Rv2276	cyp121	cytochrome P450 Cyp121
2562374	0	C	SNP	T	116	80	195	98.99	198	Leu234Leu (ctg/Ttg)	Rv2289	cdh	CDP-diacylglycerol pyrophosphatase
2586127	0	A	SNP	G	117	120	233	100	237	Gly388Gly (ggt/ggC)	Rv2314c	-	hypothetical protein
2587959	0	G	SNP	T	105	106	210	100	211	Tyr282_ (tac/taA)	Rv2315c	-	hypothetical protein
2588775	0	G	SNP	C	111	134	243	100	245	Asp10Glu (gac/gaG)	Rv2315c	-	hypothetical protein
2597696	0	C	SNP	T	104	93	195	99.49	198	Pro54Pro (ccg/ccA)	Rv2325c	-	hypothetical protein
2598400	0	A	SNP	G	118	116	231	100	234	Asn516Asn (aat/aaC)	Rv2326c	-	ABC transporter ATP-binding protein
2609459	0	G	SNP	A	91	83	171	97.21	179	Gly222Ser (ggc/Agc)	Rv2334	cysK1	O-acetylserine sulfhydrylase
2612632	0	C	SNP	A	105	127	225	99.57	233	Gly119Val (ggc/gTc)	Rv2337c	-	hypothetical protein
2626004	0	G	SNP	A	105	74	177	98.9	181	Leu57Leu (ctg/Ttg)	Rv2346c	esxO	ESAT-6 like protein EsxO
2626011	0	G	SNP	A	104	64	163	89.36	188	Ile54Ile (atc/atT)	Rv2346c	esxO	ESAT-6 like protein EsxO
2626018	0	T	SNP	C	110	62	169	88.66	194	Glu52Gly (gag/gGg)	Rv2346c	esxO	ESAT-6 like protein EsxO
2626149	0	A	SNP	C	82	92	174	90.62	192	Gly8Gly (ggt/ggG)	Rv2346c	esxO	ESAT-6 like protein EsxO
2634253	0	C	SNP	T	116	108	217	100	224
2656225	0	A	SNP	G	108	100	207	99.52	209	Val69Ala (gtc/gCc)	Rv2377c	-	hypothetical protein
2660319	0	C	SNP	G	110	119	224	100	229	Glu589Asp (gag/gaC)	Rv2379c	mbtF	peptide synthetase
2680658	0	T	SNP	G	81	101	179	100	182	Thr67Thr (act/acG)	Rv2386a	-	hypothetical protein
2692908	1	C	Ins	T	105	111	216	97.3	217		Rv2396	PE_PGRS41	acid and phagosome regulated protein AprC
2695378	0	C	SNP	G	89	102	191	100	191	Gly141Ala (ggc/gCc)	Rv2398c	cysW	sulfate ABC transporter permease CysW
2704884	1	A	Ins	C	79	79	158	96.34	158		Rv2407	-	ribonuclease Z
2704884	2	A	Ins	A	79	79	158	96.34	158		Rv2407	-	ribonuclease Z
2704884	3	A	Ins	G	78	78	156	95.12	156		Rv2407	-	ribonuclease Z
2704884	4	A	Ins	C	78	78	156	95.12	156		Rv2407	-	ribonuclease Z
2704884	5	A	Ins	G	76	75	151	92.07	152		Rv2407	-	ribonuclease Z
2704884	6	A	Ins	A	75	74	149	90.85	149		Rv2407	-	ribonuclease Z
2704884	7	A	Ins	C	75	74	149	90.85	149		Rv2407	-	ribonuclease Z
2713795	0	C	SNP	T	125	123	246	100	248
2718852	0	T	SNP	G	113	104	217	100	217
2730152	0	C	Del	GAP	95	90	181	93.91	197		Rv2434c	-	transmembrane protein
2734074	0	T	SNP	C	127	143	268	100	270	Val282Ala (gtc/gCc)	Rv2436	rbsK	ribokinase RbsK
2738466	0	G	SNP	A	98	107	190	99.51	206	Arg407Arg (cgc/cgT)	Rv2440c	obg	GTPase Obg
2743294	0	A	SNP	G	99	100	194	98.03	203	Val564Ala (gtc/gCc)	Rv2444c	rne	ribonuclease E
2749290	0	C	SNP	T	103	107	205	99.53	211	Met312Ile (atg/atA)	Rv2448c	valS	valine--tRNA ligase
2751804	0	C	SNP	T	122	113	234	100	235	Arg126Gln (cgg/cAg)	Rv2450c	rpfE	resuscitation-promoting factor RpfE
2752698	0	C	SNP	A	94	103	194	100	197
2760152	0	A	SNP	G	113	136	245	100	249	Tyr125Cys (tac/tGc)	Rv2458	mmuM	homocysteine S-methyltransferase MmuM
2768912	0	G	SNP	A	79	112	189	99.48	192
2779136	0	T	SNP	C	102	103	200	100	205	Ser1043Gly (agc/Ggc)	Rv2476c	gdh	NAD-dependent glutamate dehydrogenase
2786952	0	A	SNP	G	98	111	205	100	209	Cys778Arg (tgc/Cgc)	Rv2482c	plsB2	glycerol-3-phosphate acyltransferase
2789341	0	A	SNP	C	116	120	232	99.16	238	Ile561Ser (atc/aGc)	Rv2483c	plsC	bifunctional L-3-phosphoserine phosphatase/1-acyl-sn-glycerol-3-phosphate acyltransferase
2790578	0	G	SNP	A	117	84	200	98.53	204	Leu149Leu (ctg/Ttg)	Rv2483c	plsC	bifunctional L-3-phosphoserine phosphatase/1-acyl-sn-glycerol-3-phosphate acyltransferase
2795454	0	G	SNP	A	99	131	218	99.57	231	Val644Val (gtc/gtT)	Rv2487c	PE_PGRS42	PE-PGRS family protein PE_PGRS42
2800874	0	G	SNP	A	114	109	221	100	223	Pro91Leu (ccg/cTg)	Rv2489c	-	hypothetical protein
2803828	0	G	SNP	A	124	98	211	99.11	224	Asp803Asp (gac/gaT)	Rv2490c	PE_PGRS43	PE-PGRS family protein PE_PGRS43
2809621	0	T	SNP	C	108	131	233	100	239	Thr107Ala (acc/Gcc)	Rv2495c	bkdC	branched-chain keto acid dehydrogenase E2 component
2818550	0	G	SNP	A	97	111	201	99.52	209	Thr193Ile (acc/aTc)	Rv2503c	scoB	succinyl-CoA:3-ketoacid-CoA transferase subunit B
2818837	0	A	SNP	G	108	94	200	99.51	203	Gly97Gly (ggt/ggC)	Rv2503c	scoB	succinyl-CoA:3-ketoacid-CoA transferase subunit B
2821342	0	C	SNP	T	114	91	198	99.03	207	Ala85Ala (gcg/gcA)	Rv2505c	fadD35	fatty-acid--CoA ligase FadD35
2823481	0	C	SNP	G	106	107	212	98.16	217	Met371Ile (atg/atC)	Rv2508c	-	integral membrane protein
2827984	0	G	SNP	T	99	103	200	100	202
2828019	0	T	SNP	C	103	110	211	100	213
2828372	0	C	SNP	T	105	97	200	100	202
2830525	0	C	SNP	A	89	90	176	100	179	Thr122Lys (acg/aAg)	Rv2513	-	hypothetical protein
2848339	0	G	SNP	T	119	154	267	100	273	Arg332Ser (cgt/Agt)	Rv2524c	fas	fatty acid synthase
2852526	0	C	SNP	G	97	116	211	100	213	Ser49Thr (agc/aCc)	Rv2528c	mrr	restriction system protein
2855259	0	A	SNP	G	98	117	208	99.54	216	Ala841Ala (gct/gcC)	Rv2531c	-	amino acid decarboxylase
2865760	0	A	SNP	G	121	102	220	100	223	Thr211Ala (acc/Gcc)	Rv2542	-	hypothetical protein
2865882	0	T	SNP	C	122	105	223	100	227	Val251Val (gtt/gtC)	Rv2542	-	hypothetical protein
2868976	0	C	SNP	G	126	123	243	99.2	251	Val39Val (gtc/gtG)	Rv2548	vapC19	ribonuclease VapC19
2880702	0	G	SNP	C	105	102	206	99.04	209	Val210Leu (gtc/Ctc)	Rv2560	-	hypothetical protein
2881598	0	G	Del	GAP	101	113	212	95.96	223
2888201	0	T	SNP	C	116	135	247	100	251	Leu610Pro (ctc/cCc)	Rv2566	-	hypothetical protein
2889633	0	T	SNP	C	113	125	233	100	238	Ala1087Ala (gct/gcC)	Rv2566	-	hypothetical protein
2891267	0	C	SNP	T	103	96	192	100	199	Gly491Gly (ggc/ggT)	Rv2567	-	hypothetical protein
2891728	0	A	SNP	G	102	99	199	100	201	Gln645Arg (cag/cGg)	Rv2567	-	hypothetical protein
2894208	0	G	SNP	A	103	95	193	100	198	Ser67Ser (agc/agT)	Rv2569c	-	hypothetical protein
2901846	0	G	SNP	A	97	107	201	100	204	Gly310Asp (ggt/gAt)	Rv2577	-	hypothetical protein
2910461	0	G	SNP	T	125	108	231	99.15	235	Ala147Glu (gcg/gAg)	Rv2584c	apt	adenine phosphoribosyltransferase
2911293	0	C	SNP	G	115	131	243	100	246	Cys462Ser (tgt/tCt)	Rv2585c	-	lipoprotein
2912294	0	T	SNP	G	98	106	199	99.51	205	Ala128Ala (gca/gcC)	Rv2585c	-	lipoprotein
2923391	0	T	SNP	C	104	119	219	100	223	Pro281Pro (cca/ccG)	Rv2592c	ruvB	Holliday junction ATP-dependent DNA helicase RuvB
2924461	0	G	SNP	A	123	113	230	98.74	239	Ala120Ala (gcc/gcT)	Rv2593c	ruvA	Holliday junction ATP-dependent DNA helicase RuvA
2927939	0	T	SNP	C	125	114	239	100	239
2935586	0	G	SNP	C	129	119	246	99.6	249	Ala181Pro (gcc/Ccc)	Rv2608	PPE42	PPE family protein PPE42
2939373	0	G	SNP	C	120	122	241	99.59	243	Ser197Cys (tct/tGt)	Rv2611c	-	phosphatidylinositol mannoside acyltransferase
2939657	0	T	SNP	C	105	134	234	100	239	Ile102Met (ata/atG)	Rv2611c	-	phosphatidylinositol mannoside acyltransferase
2954439	0	T	SNP	C	105	105	207	100	210	Arg104Gly (aga/Gga)	Rv2627c	-	hypothetical protein
2954764	0	C	SNP	A	94	109	201	99.02	205
2960629	0	C	SNP	A	109	96	196	98.09	209	Gly605Cys (ggc/Tgc)	Rv2634c	PE_PGRS46	PE-PGRS family protein PE_PGRS46
2960757	0	C	SNP	T	100	102	191	99.02	204	Gly562Asp (ggt/gAt)	Rv2634c	PE_PGRS46	PE-PGRS family protein PE_PGRS46
2974933	0	A	SNP	G	122	147	267	100	269	Ile101Thr (atc/aCc)	Rv2650c	-	prophage protein
2976596	0	C	SNP	T	98	109	207	100	207	Ser105Asn (agc/aAc)	Rv2653c	-	toxin
2977344	0	A	SNP	C	115	89	202	100	204	Cys439Gly (tgc/Ggc)	Rv2655c	-	prophage protein
2984740	0	A	SNP	G	122	115	232	100	237	His3Arg (cac/cGc)	Rv2668	-	hypothetical protein
2985884	1	A	Ins	T	110	101	211	96.79	212		Rv2670c	-	hypothetical protein
3005185	0	G	SNP	T	95	136	228	99.57	232	Pro156Thr (ccc/Acc)	Rv2688c	-	antibiotic ABC transporter ATP-binding protein
3009692	0	A	SNP	G	91	102	192	99.48	194	Thr117Ala (acc/Gcc)	Rv2691	ceoB	TRK system potassium uptake protein CeoB
3017465	0	T	SNP	C	126	107	223	100	233	Ile203Thr (ata/aCa)	Rv2702	ppgK	polyphosphate glucokinase
3021322	0	C	SNP	T	115	123	234	99.58	239	Tyr250Tyr (tac/taT)	Rv2707	-	hypothetical protein
3041871	0	G	SNP	T	112	103	207	100	215	Ala202Glu (gcg/gAg)	Rv2729c	-	integral membrane protein
3047972	0	T	SNP	G	89	92	177	100	181	Gln194Pro (cag/cCg)	Rv2735c	-	hypothetical protein
3054081	0	A	SNP	G	105	98	199	100	203	Gly56Gly (gga/ggG)	Rv2741	PE_PGRS47	PE-PGRS family protein PE_PGRS47
3054321	0	A	SNP	G	85	86	169	99.42	172	Gly136Gly (gga/ggG)	Rv2741	PE_PGRS47	PE-PGRS family protein PE_PGRS47
3080795	0	A	SNP	G	95	91	182	100	186	Leu80Pro (ctc/cCc)	Rv2771c	-	hypothetical protein
3102756	0	C	SNP	T	132	106	231	100	238	Val169Met (gtg/Atg)	Rv2793c	truB	tRNA pseudouridine synthase B
3103682	0	T	SNP	C	133	115	245	100	248	Met87Val (atg/Gtg)	Rv2794c	pptT	phosphopantetheinyl transferase
3108217	0	G	SNP	T	109	107	213	99.54	217	Val150Val (gtg/gtT)	Rv2799	-	membrane protein
3110211	0	G	SNP	A	114	99	211	100	213	Gln105_ (cag/Tag)	Rv2801c	mazF9	mRNA interferase MazF9
3113872	0	A	SNP	T	90	111	197	100	201	Glu72Val (gag/gTg)	Rv2807	-	hypothetical protein
3118000	0	A	SNP	G	107	104	200	99.53	212	Arg395Gly (agg/Ggg)	Rv2812	-	transposase
3118520	0	A	SNP	C	116	139	251	99.61	256	Gly99Gly (gga/ggC)	Rv2813	-	hypothetical protein
3120151	0	C	SNP	T	22	13	30	85.37	41
3125518	0	G	SNP	A	80	97	171	99.44	178	Asp209Asp (gac/gaT)	Rv2818c	-	CRISPR-associated protein Csm6
3131469	1	T	Ins	T	105	88	193	96.02	194		Rv2823c	-	CRISPR-associated protein Cas10/Csm1
3131469	2	T	Ins	G	105	89	194	96.52	194		Rv2823c	-	CRISPR-associated protein Cas10/Csm1
3131469	3	T	Ins	T	105	88	193	96.02	194		Rv2823c	-	CRISPR-associated protein Cas10/Csm1
3131469	4	T	Ins	C	105	89	194	96.52	194		Rv2823c	-	CRISPR-associated protein Cas10/Csm1
3131469	5	T	Ins	G	105	89	194	96.52	194		Rv2823c	-	CRISPR-associated protein Cas10/Csm1
3131469	6	T	Ins	G	104	88	192	95.52	193		Rv2823c	-	CRISPR-associated protein Cas10/Csm1
3131469	7	T	Ins	C	105	88	193	96.02	193		Rv2823c	-	CRISPR-associated protein Cas10/Csm1
3131469	8	T	Ins	G	103	86	189	94.03	189		Rv2823c	-	CRISPR-associated protein Cas10/Csm1
3131469	9	T	Ins	A	102	86	188	93.53	189		Rv2823c	-	CRISPR-associated protein Cas10/Csm1
3133536	0	T	SNP	C	118	134	245	99.6	253	Lys2Glu (aaa/Gaa)	Rv2825c	-	hypothetical protein
3137058	0	G	SNP	A	100	127	223	100	227	Ala56Val (gcg/gTg)	Rv2830c	vapB22	antitoxin VapB22
3149177	0	G	SNP	A	109	117	221	100	226	Ala84Ala (gcc/gcT)	Rv2841c	nusA	transcription termination/antitermination protein NusA
3162805	0	C	SNP	G	108	102	207	100	210	Arg180Gly (cgc/Ggc)	Rv2853	PE_PGRS48	PE-PGRS family protein PE_PGRS48
3177884	0	C	SNP	A	81	122	202	100	203	Arg21Arg (cgc/cgA)	Rv2866	relG	toxin RelG
3186860	0	T	SNP	G	95	100	193	99.49	196	Tyr672Asp (tat/Gat)	Rv2874	dipZ	integral membrane C-type cytochrome biogenesis protein DipZ
3190146	0	C	Del	GAP	94	94	188	94.95	198
3198115	0	G	SNP	A	115	111	226	98.69	229	Phe57Phe (ttc/ttT)	Rv2888c	amiC	amidase AmiC
3211406	0	G	SNP	A	129	104	227	99.57	234	His114Tyr (cac/Tac)	Rv2900c	fdhF	formate dehydrogenase subunit alpha FdhF
3221229	0	G	SNP	A	102	101	202	98.54	206	Pro157Leu (ccc/cTc)	Rv2913c	-	D-amino acid aminohydrolase
3226181	0	A	SNP	C	100	93	189	100	193	Arg35Arg (cgt/cgG)	Rv2916c	ffh	signal recognition particle protein
3228143	0	G	SNP	T	118	97	214	100	215	Arg594Leu (cgg/cTg)	Rv2917	-	hypothetical protein
3245986	0	C	SNP	G	113	122	229	99.16	237	Pro181Arg (ccc/cGc)	Rv2931	ppsA	phthiocerol synthesis polyketide synthase type I PpsA
3247316	0	C	SNP	G	125	133	254	100	258	Asp624Glu (gac/gaG)	Rv2931	ppsA	phthiocerol synthesis polyketide synthase type I PpsA
3247851	0	G	SNP	A	57	62	117	99.17	120	Ala803Thr (gcc/Acc)	Rv2931	ppsA	phthiocerol synthesis polyketide synthase type I PpsA
3247853	0	C	SNP	T	54	62	112	100	116	Ala803Ala (gcc/gcT)	Rv2931	ppsA	phthiocerol synthesis polyketide synthase type I PpsA
3247856	0	G	SNP	C	54	63	116	100	117	Arg804Arg (cgg/cgC)	Rv2931	ppsA	phthiocerol synthesis polyketide synthase type I PpsA
3247864	1	C	Ins	T	54	55	109	99.09	109		Rv2931	ppsA	phthiocerol synthesis polyketide synthase type I PpsA
3247864	2	C	Ins	A	54	55	109	99.09	109		Rv2931	ppsA	phthiocerol synthesis polyketide synthase type I PpsA
3247864	3	C	Ins	G	54	55	109	99.09	109		Rv2931	ppsA	phthiocerol synthesis polyketide synthase type I PpsA
3247864	4	C	Ins	G	54	55	109	99.09	109		Rv2931	ppsA	phthiocerol synthesis polyketide synthase type I PpsA
3247866	0	C	Del	GAP	50	55	108	100	105		Rv2931	ppsA	phthiocerol synthesis polyketide synthase type I PpsA
3247867	0	A	Del	GAP	50	55	108	100	105		Rv2931	ppsA	phthiocerol synthesis polyketide synthase type I PpsA
3247868	0	A	Del	GAP	50	55	108	100	105		Rv2931	ppsA	phthiocerol synthesis polyketide synthase type I PpsA
3247869	0	A	Del	GAP	50	55	108	100	105		Rv2931	ppsA	phthiocerol synthesis polyketide synthase type I PpsA
3247874	0	G	SNP	A	55	59	110	100	114	Arg810Arg (cgg/cgA)	Rv2931	ppsA	phthiocerol synthesis polyketide synthase type I PpsA
3247877	0	T	SNP	C	56	64	118	99.17	121	Phe811Phe (ttt/ttC)	Rv2931	ppsA	phthiocerol synthesis polyketide synthase type I PpsA
3247883	0	T	SNP	C	82	100	177	100	182	Ser813Ser (agt/agC)	Rv2931	ppsA	phthiocerol synthesis polyketide synthase type I PpsA
3248074	0	G	SNP	A	55	91	146	100	146	Arg877His (cgc/cAc)	Rv2931	ppsA	phthiocerol synthesis polyketide synthase type I PpsA
3248075	0	C	SNP	T	56	93	149	100	149	Arg877Arg (cgc/cgT)	Rv2931	ppsA	phthiocerol synthesis polyketide synthase type I PpsA
3249304	0	A	SNP	C	107	112	218	99.1	221	Asn1287Thr (aat/aCt)	Rv2931	ppsA	phthiocerol synthesis polyketide synthase type I PpsA
3256494	0	A	SNP	G	125	92	215	100	217	Gly270Gly (gga/ggG)	Rv2933	ppsC	phthiocerol synthesis polyketide synthase type I PpsC
3267163	0	C	SNP	T	132	103	231	99.58	236	Ala1639Val (gct/gTt)	Rv2934	ppsD	phthiocerol synthesis polyketide synthase type I PpsD
3269581	0	A	SNP	G	124	114	234	100	238	Ala615Ala (gca/gcG)	Rv2935	ppsE	phthiocerol synthesis polyketide synthase type I PpsE
3270784	0	A	SNP	G	114	102	215	99.54	217	Gln1016Gln (caa/caG)	Rv2935	ppsE	phthiocerol synthesis polyketide synthase type I PpsE
3296843	0	A	SNP	G	111	103	212	100	214	Val333Ala (gtg/gCg)	Rv2947c	pks15	polyketide synthase
3308606	0	G	SNP	A	100	102	196	100	202
3331626	0	C	SNP	T	97	96	187	98.47	196
3336587	0	T	SNP	A	60	70	123	90.91	143
3336825	0	T	SNP	C	126	110	231	100	236	Thr365Ala (aca/Gca)	Rv2981c	ddlA	D-alanine--D-alanine ligase
3338603	0	G	SNP	C	87	102	186	100	189	Pro133Ala (ccg/Gcg)	Rv2982c	gpdA2	glycerol-3-phosphate dehydrogenase
3347560	0	C	SNP	T	76	106	174	96.3	189	Val54Ile (gtc/Atc)	Rv2990c	-	hypothetical protein
3349521	0	C	SNP	G	99	99	195	99.5	199	Glu253Gln (gag/Cag)	Rv2992c	gltS	glutamate--tRNA ligase
3351680	0	G	SNP	A	110	120	221	99.14	232	Ala138Thr (gcc/Acc)	Rv2994	-	MFS-type transporter
3355649	0	C	SNP	A	138	92	227	99.57	231	Ser184_ (tca/tAa)	Rv2997	-	dehydrogenase
3358235	0	A	SNP	T	111	117	223	100	228	Met212Leu (atg/Ttg)	Rv2999	lppY	lipoprotein LppY
3363338	0	A	SNP	G	104	99	202	100	203
3367765	0	G	SNP	A	100	109	204	100	209	Gly343Gly (ggc/ggT)	Rv3009c	gatB	aspartyl/glutamyl-tRNA(Asn/Gln) amidotransferase subunit B
3377289	0	C	SNP	A	80	94	172	83.65	208	Val319Leu (gtg/Ttg)	Rv3018c	PPE46	PPE family protein PPE46
3377293	0	G	SNP	C	73	92	163	83.76	197	Ala317Ala (gcc/gcG)	Rv3018c	PPE46	PPE family protein PPE46
3377295	0	C	SNP	T	73	91	160	85.42	192	Ala317Thr (gcc/Acc)	Rv3018c	PPE46	PPE family protein PPE46
3377298	0	A	SNP	C	73	92	163	85.49	193	Leu316Val (ttg/Gtg)	Rv3018c	PPE46	PPE family protein PPE46
3377299	0	C	SNP	A	74	92	163	85.57	194	Gly315Gly (ggg/ggT)	Rv3018c	PPE46	PPE family protein PPE46
3377305	0	T	SNP	C	88	105	191	88.53	218	Val313Val (gta/gtG)	Rv3018c	PPE46	PPE family protein PPE46
3379708	0	G	SNP	C	100	81	180	87.44	207
3379712	0	G	SNP	C	106	83	187	88.73	213
3379751	0	A	SNP	C	105	96	200	92.63	217
3379757	0	A	SNP	C	108	97	203	93.18	220
3379763	0	G	SNP	A	108	98	205	94.93	217
3379784	0	C	SNP	A	99	100	194	96.14	207
3379788	0	C	SNP	G	103	103	201	97.63	211
3380439	1	G	Ins	C	46	38	84	95.45	84
3386412	0	C	SNP	T	109	108	217	99.54	218	Asp170Asn (gac/Aac)	Rv3027c	-	GCN5-like N-acetyltransferase
3402816	0	C	SNP	T	80	96	174	99.44	177	Gly116Glu (gga/gAa)	Rv3042c	serB2	phosphoserine phosphatase SerB
3405197	0	G	SNP	T	110	113	217	99.55	224	Gly21Val (ggc/gTc)	Rv3044	fecB	FeIII-dicitrate-binding periplasmic lipoprotein
3407904	0	C	SNP	G	122	124	244	98.4	250
3415181	0	C	Del	GAP	57	79	139	80	170
3415182	0	A	Del	GAP	57	80	139	81.07	169
3415183	0	C	Del	GAP	57	80	139	81.55	168
3415184	0	C	Del	GAP	57	80	139	82.04	167
3415185	0	T	Del	GAP	57	80	139	82.53	166
3415186	0	A	Del	GAP	57	80	139	83.03	165
3415187	0	G	Del	GAP	57	80	139	83.03	165
3415188	0	G	Del	GAP	57	80	139	84.57	162
3415189	0	G	Del	GAP	57	80	139	86.16	159
3415190	0	G	Del	GAP	57	80	139	86.16	159
3415191	0	G	Del	GAP	57	80	139	86.71	158
3415192	0	T	Del	GAP	57	80	139	86.71	158
3415193	0	G	Del	GAP	57	79	139	86.08	158
3415194	0	G	Del	GAP	57	79	139	86.08	158
3425854	0	C	SNP	T	122	112	227	100	234	Pro91Ser (ccg/Tcg)	Rv3062	ligB	DNA ligase
3426025	0	G	SNP	A	96	112	206	99.52	209	Ala148Thr (gcg/Acg)	Rv3062	ligB	DNA ligase
3428917	0	C	SNP	A	94	116	207	100	210	Arg559Ser (cgt/Agt)	Rv3063	cstA	carbon starvation protein A
3440464	0	T	SNP	G	115	120	230	100	235	Arg308Arg (cgt/cgG)	Rv3077	-	hydrolase
3440468	0	G	SNP	C	108	125	230	100	233	Gly310Arg (ggc/Cgc)	Rv3077	-	hydrolase
3456666	0	A	SNP	G	98	98	189	100	196	Ala302Ala (gca/gcG)	Rv3089	fadD13	long chain-fatty-acid--CoA ligase FadD13
3462135	0	G	SNP	C	141	113	251	99.61	255	Cys210Trp (tgc/tgG)	Rv3093c	-	oxidoreductase
3473214	0	G	SNP	C	107	95	198	99.51	203	Leu231Val (ctg/Gtg)	Rv3105c	prfB	peptide chain release factor PrfB
3473996	1	G	Ins	A	110	116	226	98.26	226
3481123	0	G	SNP	C	103	109	211	99.53	213	Cys122Ser (tgc/tCc)	Rv3114	-	hypothetical protein
3486977	0	A	SNP	G	129	111	237	100	240	Lys157Glu (aaa/Gaa)	Rv3121	cyp141	cytochrome P450 Cyp141
3493842	0	A	SNP	C	119	99	214	99.54	219
3497405	0	G	SNP	C	127	137	261	100	264	Glu285Asp (gag/gaC)	Rv3131	-	NAD(P)H nitroreductase
3503086	0	C	SNP	T	108	97	203	98.56	208	Thr64Thr (acg/acA)	Rv3136A	-	hypothetical protein
3503895	0	C	SNP	T	123	114	232	100	237	Pro168Leu (ccg/cTg)	Rv3137	-	histidinol-phosphatase
3518167	0	A	SNP	G	151	130	280	100	281	Ile474Met (ata/atG)	Rv3151	nuoG	NADH-quinone oxidoreductase subunit G
3518555	0	A	SNP	G	114	132	242	100	246	Thr604Ala (acg/Gcg)	Rv3151	nuoG	NADH-quinone oxidoreductase subunit G
3527479	0	A	SNP	C	89	117	205	99.52	207	Leu562Arg (ctc/cGc)	Rv3159c	PPE53	PPE family protein PPE53
3536957	0	G	SNP	T	100	106	205	98.56	209	Ala286Ser (gcg/Tcg)	Rv3168	-	aminoglycoside phosphotransferase
3539133	0	G	SNP	A	129	132	255	99.24	263	Arg210His (cgt/cAt)	Rv3170	aofH	flavin-containing monoamine oxidase
3540301	0	G	SNP	A	95	123	214	100	218	Arg149Trp (cgg/Tgg)	Rv3171c	hpx	non-heme haloperoxidase Hpx
3547681	0	G	SNP	A	111	107	211	99.09	220	Val22Ile (gtt/Att)	Rv3179	-	hypothetical protein
3556275	0	A	SNP	G	109	103	206	100	212	Leu138Pro (ctg/cCg)	Rv3190c	-	hypothetical protein
3556459	0	C	SNP	A	124	98	221	99.55	223	Glu77_ (gag/Tag)	Rv3190c	-	hypothetical protein
3579045	0	G	SNP	A	116	119	232	100	235	Pro386Ser (cct/Tct)	Rv3202c	-	ATP-dependent DNA helicase
3580637	0	T	Del	GAP	100	105	203	95.79	214
3581414	0	A	SNP	G	116	102	216	100	218	Thr34Ala (aca/Gca)	Rv3204	-	DNA-methyltransferase
3584140	0	G	SNP	A	102	94	191	99.49	197	Gly173Gly (ggc/ggT)	Rv3207c	-	hypothetical protein
3590686	1	G	Ins	C	59	47	106	98.15	106
3591063	0	T	SNP	C	99	79	175	100	178	Lys144Glu (aag/Gag)	Rv3213c	-	SOJ/ParA-like protein
3593421	0	C	SNP	T	100	108	203	99.52	209
3604821	0	G	SNP	C	134	125	255	100	259	Ala32Ala (gcg/gcC)	Rv3228	-	hypothetical protein
3608644	0	G	SNP	A	126	106	228	99.57	233	Pro77Leu (ccc/cTc)	Rv3231c	-	hypothetical protein
3609004	0	T	SNP	G	83	99	181	99.45	183	Ile252Leu (att/Ctt)	Rv3232c	ppk2	polyphosphate kinase
3611124	0	C	SNP	T	106	121	219	100	227	Met22Ile (atg/atA)	Rv3234c	tgs3	diacyglycerol O-acyltransferase
3614251	0	C	SNP	T	87	99	182	100	186	Val50Met (gtg/Atg)	Rv3238c	-	integral membrane protein
3614982	0	T	SNP	C	123	95	217	100	218	Leu874Leu (cta/ctG)	Rv3239c	-	transmembrane transport protein
3622441	0	A	SNP	C	108	113	216	100	221	Val217Val (gtt/gtG)	Rv3243c	-	hypothetical protein
3625065	0	T	SNP	G	105	113	216	100	218	Met517Leu (atg/Ctg)	Rv3245c	mtrB	two component sensory histidine kinase MtrB
3632991	0	G	SNP	A	97	90	177	97.91	191	Ile198Ile (atc/atT)	Rv3253c	-	cationic amino acid transport integral membrane protein
3650312	0	T	SNP	C	106	76	177	99.45	183	Leu27Leu (tta/Cta)	Rv3269	-	hypothetical protein
3670435	0	G	Del	GAP	110	104	206	97.27	220
3671186	0	G	Del	GAP	97	102	201	95.22	209		Rv3290c	lat	L-lysine-epsilon aminotransferase
3689523	0	G	SNP	T	111	106	207	100	217	Cys472_ (tgc/tgA)	Rv3303c	lpdA	NAD(P)H quinone reductase LpdA
3692528	0	G	SNP	C	128	131	253	100	259	Ala94Gly (gcc/gGc)	Rv3305c	amiA1	N-acyl-L-amino acid amidohydrolase AmiA
3704596	0	G	SNP	C	103	106	209	100	209	Val54Leu (gtg/Ctg)	Rv3317	sdhD	succinate dehydrogenase hydrophobic membrane anchor subunit
3705324	0	G	SNP	A	115	97	210	100	212	Glu109Lys (gag/Aag)	Rv3318	sdhA	succinate dehydrogenase flavoprotein subunit
3708849	0	G	SNP	A	114	109	222	100	223	His68His (cac/caT)	Rv3322c	-	methyltransferase
3710163	0	A	SNP	G	104	97	196	100	201	Leu29Ser (ttg/tCg)	Rv3324c	moaC3	cyclic pyranopterin monophosphate synthase accessory protein
3714211	0	G	SNP	T	120	120	232	100	240	Pro41Gln (ccg/cAg)	Rv3328c	sigJ	ECF RNA polymerase sigma factor SigJ
3714757	0	A	SNP	C	89	80	166	100	169	Gln122His (caa/caC)	Rv3329	-	aminotransferase
3718357	0	C	SNP	T	115	106	216	100	221	Pro423Leu (ccg/cTg)	Rv3331	sugI	sugar-transport integral membrane protein SugI
3721806	0	G	SNP	C	115	112	225	100	227	Gly265Gly (ggc/ggG)	Rv3335c	-	integral membrane protein
3732113	0	C	SNP	G	73	99	171	89.58	192	Arg1608Pro (cgg/cCg)	Rv3343c	PPE54	PPE family protein PPE54
3732114	0	G	SNP	T	73	102	168	90.21	194	Arg1608Arg (cgg/Agg)	Rv3343c	PPE54	PPE family protein PPE54
3732553	0	A	SNP	G	97	84	174	80.09	226	Ile1461Ile (att/atC)	Rv3343c	PPE54	PPE family protein PPE54
3732624	0	A	SNP	G	105	85	186	98.45	193	Leu1438Leu (ttg/Ctg)	Rv3343c	PPE54	PPE family protein PPE54
3735709	0	A	SNP	G	58	96	149	100	154	Gly409Gly (ggt/ggC)	Rv3343c	PPE54	PPE family protein PPE54
3735813	0	C	SNP	G	5	76	76	100	81	Glu375Gln (gag/Cag)	Rv3343c	PPE54	PPE family protein PPE54
3735865	0	A	SNP	G	7	65	69	96	75	Asn357Asn (aat/aaC)	Rv3343c	PPE54	PPE family protein PPE54
3735931	0	G	SNP	A	17	33	49	98.04	51	Ser335Ser (agc/agT)	Rv3343c	PPE54	PPE family protein PPE54
3735967	0	G	SNP	A	28	20	48	96	50	Ser323Ser (tcc/tcT)	Rv3343c	PPE54	PPE family protein PPE54
3736024	0	A	SNP	G	50	13	60	96.92	65	Gly304Gly (ggt/ggC)	Rv3343c	PPE54	PPE family protein PPE54
3736628	0	T	SNP	G	103	113	209	100	216	Glu103Ala (gag/gCg)	Rv3343c	PPE54	PPE family protein PPE54
3745833	0	A	SNP	G	79	78	153	98.12	160	Leu2451Pro (ctc/cCc)	Rv3347c	PPE55	PPE family protein PPE55
3746409	0	A	SNP	G	92	102	193	100	194	Leu2259Pro (ctg/cCg)	Rv3347c	PPE55	PPE family protein PPE55
3752207	0	A	SNP	G	102	81	183	100	183	Ile326Ile (att/atC)	Rv3347c	PPE55	PPE family protein PPE55
3753116	0	C	SNP	T	96	132	225	96.61	236	Pro23Pro (ccg/ccA)	Rv3347c	PPE55	PPE family protein PPE55
3753164	0	T	SNP	G	83	130	209	99.53	214	Pro7Pro (cca/ccC)	Rv3347c	PPE55	PPE family protein PPE55
3758561	0	C	SNP	T	102	90	187	99.48	193	Ala2848Thr (gca/Aca)	Rv3350c	PPE56	PPE family protein PPE56
3764358	0	C	SNP	T	94	103	194	98.5	200	Gly915Gly (ggg/ggA)	Rv3350c	PPE56	PPE family protein PPE56
3766679	0	G	SNP	A	104	121	215	99.12	227	Leu142Leu (ctg/Ttg)	Rv3350c	PPE56	PPE family protein PPE56
3766696	0	G	SNP	A	90	121	202	99.06	213	Ala136Val (gcc/gTc)	Rv3350c	PPE56	PPE family protein PPE56
3768950	0	G	SNP	T	106	121	222	99.56	228	Thr16Lys (acg/aAg)	Rv3353c	-	hypothetical protein
3770530	0	G	SNP	A	109	121	229	100	230	Val40Val (gtc/gtT)	Rv3356c	folD	bifunctional methylenetetrahydrofolate dehydrogenase/methenyltetrahydrofolate cyclohydrolase
3798095	0	A	SNP	C	92	108	200	99.5	201	Val132Gly (gtc/gGc)	Rv3383c	idsB	polyprenyl synthetase IdsB
3806638	0	G	SNP	A	102	119	215	100	221	Asp340Asn (gac/Aac)	Rv3391	acrA1	acyl-CoA-reductase AcrA
3817117	0	C	SNP	A	102	113	210	100	215	Ala330Glu (gcg/gAg)	Rv3399	-	S-adenosylmethionine-dependentmethyltransferase
3817132	0	C	SNP	T	110	105	210	99.08	217	Thr335Ile (act/aTt)	Rv3399	-	S-adenosylmethionine-dependentmethyltransferase
3823159	0	A	SNP	T	102	122	218	100	224	Val235Val (gtt/gtA)	Rv3403c	-	hypothetical protein
3826684	0	C	SNP	T	115	94	207	100	209	Ser46Leu (tcg/tTg)	Rv3408	vapC47	ribonuclease VapC47
3828326	0	G	SNP	C	111	126	233	100	237	Thr134Thr (acc/acG)	Rv3409c	choD	cholesterol oxidase
3829770	0	T	SNP	C	95	121	213	100	216	Pro47Pro (cca/ccG)	Rv3410c	guaB3	oxidoreductase
3838871	0	A	SNP	G	116	118	233	100	234	Ala64Ala (gct/gcC)	Rv3420c	rimI	ribosomal-protein-alanine acetyltransferase RimI
3839193	0	G	SNP	A	134	136	266	100	270	Leu168Phe (ctc/Ttc)	Rv3421c	-	hypothetical protein
3842620	0	A	SNP	G	79	110	189	100	189	Thr128Ala (act/Gct)	Rv3425	PPE57	PPE family protein PPE57
3842625	0	A	SNP	G	83	110	191	99.48	194	Pro129Pro (cca/ccG)	Rv3425	PPE57	PPE family protein PPE57
3843408	0	G	Del	GAP	113	94	207	97.18	213		Rv3426	PPE58	PPE family protein PPE58
3844757	0	C	Del	GAP	111	109	213	95.65	230		Rv3428c	-	transposase
3844992	0	T	SNP	A	125	115	236	100	240	Ser327Cys (agc/Tgc)	Rv3428c	-	transposase
3849478	0	T	SNP	G	104	101	203	100	205
3856490	0	G	SNP	A	139	109	240	100	248	His134Tyr (cac/Tac)	Rv3436c	glmS	glucosamine--fructose-6-phosphate aminotransferase
3859893	0	C	SNP	T	124	130	245	100	254	Glu28Glu (gag/gaA)	Rv3440c	-	hypothetical protein
3862473	0	A	Del	GAP	81	104	177	99.46	186
3862897	0	G	SNP	A	84	75	155	100	159	Asn10Asn (aac/aaT)	Rv3444c	esxT	ESAT-6 like protein EsxT
3864995	0	T	SNP	C	110	115	225	100	225	Ser1082Gly (agc/Ggc)	Rv3447c	eccC4	ESX-4 secretion system protein EccC4
3874322	0	C	SNP	T	102	120	222	99.55	223
3877421	0	A	SNP	G	98	106	201	100	204	Pro4Pro (cct/ccC)	Rv3456c	rplQ	50S ribosomal protein L17
3878575	0	G	SNP	A	47	42	79	100	89
3879560	0	T	SNP	C	111	102	204	99.07	215	Thr45Ala (acc/Gcc)	Rv3459c	rpsK	30S ribosomal protein S11
3883626	0	A	SNP	G	67	81	144	100	148	Pro34Pro (cca/ccG)	Rv3466	-	hypothetical protein
3883915	0	G	SNP	A	83	47	127	99.24	131	Val131Ile (gtc/Atc)	Rv3466	-	hypothetical protein
3884906	0	A	SNP	G	104	73	172	96.72	183	Lys315Glu (aaa/Gaa)	Rv3467	-	hypothetical protein
3885886	0	T	SNP	C	123	94	213	100	217	Ile62Val (atc/Gtc)	Rv3468c	-	dTDP-glucose 4,6-dehydratase
3892671	0	A	SNP	G	80	89	167	100	169
3895073	0	G	SNP	A	102	106	205	98.58	211	Gln216Gln (cag/caA)	Rv3478	PPE60	PE family protein PPE60
3896340	0	T	SNP	G	111	102	211	100	213	Leu174Arg (ctc/cGc)	Rv3479	-	transmembrane protein
3898408	0	A	SNP	G	94	108	202	99.51	203	Ala863Ala (gca/gcG)	Rv3479	-	transmembrane protein
3924275	0	T	SNP	C	119	111	223	100	230	Leu193Pro (ctg/cCg)	Rv3505	fadE27	acyl-CoA dehydrogenase FadE27
3924991	0	C	SNP	T	106	94	192	98.52	203	Asp34Asp (gac/gaT)	Rv3506	fadD17	long-chain-fatty-acid--CoA ligase FadD17
3931521	0	G	SNP	A	11	12	22	88.46	26	Gly173Arg (ggg/Agg)	Rv3508	PE_PGRS54	PE-PGRS family protein PE_PGRS54
3937326	0	C	SNP	T	116	104	207	100	220	Ala367Thr (gcc/Acc)	Rv3509c	ilvX	acetohydroxyacid synthase large subunit
3940802	0	A	SNP	G	11	29	38	100	40	Asn396Asp (aac/Gac)	Rv3511	PE_PGRS55	PE-PGRS family protein PE_PGRS55
3942481	0	C	SNP	G	95	121	213	100	216
3942640	0	T	SNP	C	52	124	171	99.44	177
3943019	0	C	SNP	G	13	43	55	98.25	57
3947125	0	C	SNP	G	29	39	68	98.55	69	Gly444Gly (ggc/ggG)	Rv3514	PE_PGRS57	PE-PGRS family protein PE_PGRS57
3947126	0	G	SNP	A	28	38	63	98.51	67	Ala445Thr (gcc/Acc)	Rv3514	PE_PGRS57	PE-PGRS family protein PE_PGRS57
3947127	0	C	SNP	T	30	38	65	98.55	69	Ala445Val (gcc/gTc)	Rv3514	PE_PGRS57	PE-PGRS family protein PE_PGRS57
3947128	0	C	SNP	G	30	39	67	98.57	70	Ala445Ala (gcc/gcG)	Rv3514	PE_PGRS57	PE-PGRS family protein PE_PGRS57
3952800	0	G	SNP	A	104	100	198	100	204	Gly86Asp (ggc/gAc)	Rv3516	echA19	enoyl-CoA hydratase EchA19
3958403	0	A	SNP	G	116	102	214	100	218	Asn295Asp (aac/Gac)	Rv3521	-	hypothetical protein
3959418	0	C	SNP	T	108	84	189	100	192	Thr324Ile (acc/aTc)	Rv3522	ltp4	lipid transfer protein
3963713	0	A	SNP	C	106	88	191	100	194	Thr37Pro (aca/Cca)	Rv3527	-	hypothetical protein
3965470	0	G	SNP	A	100	95	191	100	195
3968330	0	C	SNP	T	115	106	218	99.1	223	Trp205_ (tgg/tgA)	Rv3531c	-	hypothetical protein
4005607	0	T	SNP	C	120	137	256	100	257	Leu121Leu (ttg/Ctg)	Rv3564	fadE33	acyl-CoA dehydrogenase FadE33
4016840	0	G	SNP	A	93	113	201	99.52	207	Val119Val (gtg/gtA)	Rv3574	kstR	HTH-type transcriptional regulator KstR
4020273	0	G	SNP	A	135	101	234	100	236	Ser44Ser (tcg/tcA)	Rv3578	arsB2	arsenic transport integral membrane protein ArsB
4024273	0	T	SNP	C	109	103	209	99.53	213	Val25Val (gta/gtG)	Rv3581c	ispF	2C-methyl-D-erythritol 2,4-cyclodiphosphate synthase
4026899	0	G	SNP	A	123	100	223	100	223	Gln152Gln (cag/caA)	Rv3585	radA	DNA repair protein RadA
4031788	0	G	SNP	A	94	116	203	98.13	214	Val457Val (gtc/gtT)	Rv3590c	PE_PGRS58	PE-PGRS family protein PE_PGRS58
4032377	0	T	SNP	G	34	89	121	100	123	Asp261Ala (gac/gCc)	Rv3590c	PE_PGRS58	PE-PGRS family protein PE_PGRS58
4034827	0	C	SNP	T	102	108	203	100	210	Ala159Val (gcg/gTg)	Rv3593	lpqF	lipoprotein LpqF
4037283	0	T	SNP	G	94	121	211	100	215	Gly256Gly (gga/ggC)	Rv3595c	PE_PGRS59	PE-PGRS family protein PE_PGRS59
4038318	0	G	SNP	A	109	97	198	98.1	210	Pro796Leu (ccg/cTg)	Rv3596c	clpC1	ATP-dependent protease ATP-binding subunit ClpC
4041787	0	C	SNP	T	101	108	202	99.52	210	Ser385Asn (agc/aAc)	Rv3598c	lysS	lysine--tRNA ligase
4054711	0	T	SNP	C	103	100	202	99.02	205
4055801	0	G	SNP	A	124	102	222	99.56	227	Thr192Ile (acc/aTc)	Rv3616c	espA	ESX-1 secretion-associated protein EspA
4059904	0	A	SNP	G	119	108	226	100	227
4060100	0	G	SNP	A	65	116	176	84.19	215	Leu57Leu (ctg/Ttg)	Rv3619c	esxV	ESAT-6 like protein EsxV
4060201	0	G	SNP	A	85	109	192	79.51	244	Ser23Leu (tcg/tTg)	Rv3619c	esxV	ESAT-6 like protein EsxV
4060210	0	T	SNP	A	83	100	182	79.22	231	Gln20Leu (cag/cTg)	Rv3619c	esxV	ESAT-6 like protein EsxV
4060230	0	G	SNP	A	82	101	179	76.89	238	His13His (cac/caT)	Rv3619c	esxV	ESAT-6 like protein EsxV
4069292	0	G	SNP	A	115	112	217	100	227	Ala40Thr (gcc/Acc)	Rv3630	-	integral membrane protein
4095002	0	G	Del	GAP	87	103	188	100	190		Rv3655c	-	hypothetical protein
4100975	0	T	SNP	C	106	106	207	100	212
4111303	0	G	SNP	C	107	94	196	100	201	Val159Val (gtg/gtC)	Rv3669	-	transmembrane protein
4117692	0	C	SNP	G	105	93	198	99.5	199	Val121Leu (gtg/Ctg)	Rv3677c	-	beta lactamase
4121368	0	G	SNP	A	109	114	223	99.55	224	Pro63Ser (ccg/Tcg)	Rv3681c	whiB4	transcriptional regulator WhiB4
4131170	0	C	SNP	T	111	133	243	100	244	Leu272Phe (ctt/Ttt)	Rv3689	-	transmembrane protein
4142342	0	C	SNP	T	90	138	225	100	228	Thr100Met (acg/aTg)	Rv3699	-	hypothetical protein
4152890	0	G	SNP	A	109	105	211	100	214	Phe198Phe (ttc/ttT)	Rv3709c	ask	aspartokinase
4153435	0	C	SNP	T	92	95	184	100	187	Glu17Lys (gaa/Aaa)	Rv3709c	ask	aspartokinase
4156099	0	C	SNP	A	112	105	216	100	217	Val211Leu (gtg/Ttg)	Rv3711c	dnaQ	DNA polymerase III subunit epsilon
4160545	0	A	Del	GAP	101	97	187	86.46	229		Rv3716c	-	hypothetical protein
4160546	0	C	Del	GAP	101	97	187	86.46	229		Rv3716c	-	hypothetical protein
4160547	0	C	Del	GAP	101	97	187	86.84	228		Rv3716c	-	hypothetical protein
4160548	0	C	Del	GAP	101	97	187	86.84	228		Rv3716c	-	hypothetical protein
4160549	0	G	Del	GAP	101	97	187	87.22	227		Rv3716c	-	hypothetical protein
4160550	0	G	Del	GAP	101	97	187	87.61	226		Rv3716c	-	hypothetical protein
4160551	0	C	Del	GAP	101	97	187	87.61	226		Rv3716c	-	hypothetical protein
4160552	0	A	Del	GAP	101	97	187	88.79	223		Rv3716c	-	hypothetical protein
4160553	0	T	Del	GAP	101	97	187	88.79	223		Rv3716c	-	hypothetical protein
4162339	0	A	SNP	G	113	112	222	100	225	Thr12Ala (acg/Gcg)	Rv3719	-	hypothetical protein
4162790	0	A	SNP	G	121	100	215	100	221	Tyr162Cys (tac/tGc)	Rv3719	-	hypothetical protein
4168644	0	G	SNP	A	120	103	218	99.55	224	Gly37Arg (gga/Aga)	Rv3723	-	transmembrane protein
4171256	0	A	SNP	G	97	96	192	99.48	194
4176726	0	G	SNP	C	142	119	259	100	261	Leu618Leu (ctg/ctC)	Rv3728	-	membrane protein
4182695	0	G	SNP	A	107	112	216	100	219	Arg313His (cgc/cAc)	Rv3731	ligC	DNA ligase C
4187485	0	T	SNP	C	103	93	192	100	196	Ala284Ala (gct/gcC)	Rv3736	-	AraC/XylS family transcriptional regulator
4187817	0	A	SNP	G	109	113	219	100	222	Asp40Gly (gat/gGt)	Rv3737	-	transmembrane protein
4188975	0	C	SNP	G	128	112	236	98.77	243	Thr426Ser (acc/aGc)	Rv3737	-	transmembrane protein
4198612	0	G	Del	GAP	109	98	206	97.64	212
4204441	0	A	SNP	G	112	114	225	100	226	His311His (cat/caC)	Rv3759c	proX	glycine betaine/carnitine/choline/L-proline ABC transporter substrate-binding lipoprotein ProX
4210274	0	A	SNP	G	111	120	225	100	231	Cys246Arg (tgt/Cgt)	Rv3764c	tcrY	two component sensor kinase TcrY
4214507	0	C	SNP	A	106	100	204	99.04	208
4221490	0	C	SNP	G	116	112	224	100	228	Leu134Leu (ctc/ctG)	Rv3776	-	hypothetical protein
4222073	0	A	SNP	G	110	131	237	100	241	Met329Val (atg/Gtg)	Rv3776	-	hypothetical protein
4222882	0	A	SNP	G	124	118	238	100	242	Leu63Leu (cta/ctG)	Rv3777	-	oxidoreductase
4223428	0	C	SNP	A	122	88	208	100	210	Ala245Ala (gcc/gcA)	Rv3777	-	oxidoreductase
4225479	0	G	SNP	A	120	114	226	100	234	Pro165Pro (ccg/ccA)	Rv3779	-	transmembrane protein
4233760	0	G	SNP	A	98	95	190	98.97	195	His259His (cac/caT)	Rv3787c	-	S-adenosyl-L-methionine-dependentmethyltransferase
4242643	0	C	SNP	T	125	120	234	100	245	Arg927Arg (cgc/cgT)	Rv3793	embC	arabinosyltransferase C		phylo (4,9)	ethambutol (EMB)
4245118	0	A	SNP	G	110	120	226	98.71	233	Asn629Ser (aac/aGc)	Rv3794	embA	arabinosyltransferase A			ethambutol (EMB)
4247431	0	G	SNP	A	112	108	215	99.55	221	Met306Ile (atg/atA)	Rv3795	embB	arabinosyltransferase B	ethambutol (EMB)		ethambutol (EMB)
4247730	0	G	SNP	C	100	95	191	99.49	196	Gly406Ala (ggc/gCc)	Rv3795	embB	arabinosyltransferase B	ethambutol (EMB)		ethambutol (EMB)
4253439	0	C	SNP	A	123	125	245	99.2	250	Asp149Glu (gac/gaA)	Rv3798	-	insertion sequence element IS1557 transposase
4254632	0	G	SNP	A	113	116	226	99.57	230	Asp439Asp (gac/gaT)	Rv3799c	accD4	propionyl-CoA carboxylase subunit beta AccD
4255922	0	A	SNP	G	95	95	188	100	190	His9His (cat/caC)	Rv3799c	accD4	propionyl-CoA carboxylase subunit beta AccD
4257220	0	A	SNP	G	117	132	245	100	249	Arg1309Arg (cgt/cgC)	Rv3800c	pks13	polyketide synthase
4302036	0	T	SNP	C	121	103	221	100	224	Thr252Ala (acg/Gcg)	Rv3827c	-	transposase
4302102	0	G	SNP	A	120	116	231	99.58	237	Leu230Leu (ctg/Ttg)	Rv3827c	-	transposase
4306155	0	C	SNP	T	99	86	181	100	185	Ser133Ser (agc/agT)	Rv3831	-	hypothetical protein
4313577	0	G	SNP	A	109	112	214	100	221	Cys4Tyr (tgc/tAc)	Rv3840	-	transcriptional regulator
4313722	1	C	Ins	G	93	99	192	90.57	192		Rv3840	-	transcriptional regulator
4327065	0	A	SNP	G	88	103	188	100	191	Cys137Arg (tgc/Cgc)	Rv3854c	ethA	monooxygenase EthA			ethionamide (ETH)
4329878	0	G	SNP	A	89	87	168	98.88	178
4337898	0	G	SNP	A	99	118	212	99.54	218	Thr374Thr (acg/acA)	Rv3860	-	hypothetical protein
4338596	0	C	Del	GAP	105	91	189	100	196
4338732	0	G	SNP	A	96	108	199	100	204
4339743	0	G	SNP	A	118	118	232	100	236	Ala299Thr (gcc/Acc)	Rv3863	-	hypothetical protein
4346275	0	C	SNP	T	97	126	217	97.81	228	Pro413Ser (cca/Tca)	Rv3869	eccB1	ESX-1 secretion system protein EccB
4351039	0	G	SNP	T	109	112	218	99.55	222	Glu99_ (gaa/Taa)	Rv3872	PE35	PE family protein PE35
4356110	0	G	SNP	C	114	125	237	100	239	Leu368Leu (ctg/ctC)	Rv3877	eccD1	ESX-1 secretion system protein EccD1
4361501	0	G	SNP	T	99	104	203	99.51	204	Thr142Lys (acg/aAg)	Rv3881c	espB	ESX-1 secretion-associated protein EspB
4366272	0	G	SNP	C	105	104	205	100	209	Ala189Ala (gcc/gcG)	Rv3884c	eccA2	ESX-2 secretion system protein EccA
4370294	0	G	SNP	A	111	106	213	99.54	218	Ala464Val (gcc/gTc)	Rv3887c	eccD2	ESX-2 secretion system protein EccD
4375628	0	G	SNP	T	112	111	221	100	223	Thr19Lys (acg/aAg)	Rv3892c	PPE69	PPE family protein PPE69
4379680	0	C	SNP	G	100	103	198	100	203	Arg258Pro (cgc/cCc)	Rv3894c	eccC2	ESX-2 type VII secretion system protein EccC
4382054	0	T	SNP	C	113	118	228	100	231	Ala266Ala (gca/gcG)	Rv3896c	-	hypothetical protein
4382275	0	G	SNP	T	112	118	228	100	230	Gln193Lys (caa/Aaa)	Rv3896c	-	hypothetical protein
4383144	1	C	Ins	C	125	119	244	92.78	244		Rv3897c	-	hypothetical protein
4383144	2	C	Ins	G	125	119	244	92.78	244		Rv3897c	-	hypothetical protein
4383144	3	C	Ins	G	124	119	243	92.4	244		Rv3897c	-	hypothetical protein
4383144	4	C	Ins	G	125	116	241	91.63	241		Rv3897c	-	hypothetical protein
4383144	5	C	Ins	G	125	116	241	91.63	241		Rv3897c	-	hypothetical protein
4385230	0	G	SNP	A	112	127	229	100	239	Gly50Gly (ggc/ggT)	Rv3899c	-	hypothetical protein
4390712	0	G	SNP	A	104	115	216	99.55	220
4397129	0	G	SNP	T	116	103	217	100	219	Trp178Leu (tgg/tTg)	Rv3910	-	peptidoglycan biosynthesis protein
4398019	0	G	SNP	A	102	91	189	100	193	Gly475Ser (ggc/Agc)	Rv3910	-	peptidoglycan biosynthesis protein
4400661	0	C	Del	GAP	110	129	238	98.35	243		Rv3911	sigM	ECF RNA polymerase sigma factor SigM
4408101	0	C	Del	GAP	114	97	214	95.91	220		Rv3919c	gid	rRNA small subunit methyltransferase G			streptomycin (SM)
4410301	0	G	SNP	C	111	108	216	100	219	Pro39Ala (ccg/Gcg)	Rv3922c	-	membrane protein insertion efficiency factor
4411143	0	G	SNP	A	119	113	229	98.72	235
