# Supplementary material for: Novel Mutations in Putative Nicotinic Acid Phosphoribosyltransferases of Mycobacterium tuberculosis and Their Effect on Protein Thermodynamic Properties
Source: Polymers (Basel). 2022 Apr 18;14(8):1623. doi: 10.3390/polym14081623 (PMC9031469; doi:10.3390/polym14081623)
Supplement: Supplementary file 1 [file polymers-14-01623-s001.zip › Supplementary files S1/746.xls]

## Sheet: 746_ERR3335.gatk_position_varia
#Pos	Insindex	Ref	Type	Allel	CovFor	CovRev	Qual20	Freq	Cov	Subst	Gene	GeneName	Product	ResistanceSNP	PhyloSNP	InterestingRegion
1553	0	A	Del	GAP	84	110	192	93.27	208
1718	0	C	SNP	A	100	100	194	99.01	202
1977	0	A	SNP	G	129	105	229	99.15	236
2532	0	T	SNP	C	122	114	233	99.16	238	Leu161Leu (ttg/Ctg)	Rv0002	dnaN	DNA polymerase III subunit beta
4013	0	T	SNP	C	107	100	205	100	207	Ile245Thr (atc/aCc)	Rv0003	recF	DNA replication/repair protein RecF
5075	0	C	SNP	T	104	121	220	98.25	229							fluoroquinolones (FQ)
6112	0	G	SNP	C	114	110	221	98.68	227	Met291Ile (atg/atC)	Rv0005	gyrB	DNA gyrase subunit B		phylo (1)	fluoroquinolones (FQ)
7268	0	C	SNP	T	115	109	221	99.56	225							fluoroquinolones (FQ)
7362	0	G	SNP	C	116	98	209	100	214	Glu21Gln (gag/Cag)	Rv0006	gyrA	DNA gyrase subunit A			fluoroquinolones (FQ)
7585	0	G	SNP	C	113	135	245	99.2	250	Ser95Thr (agc/aCc)	Rv0006	gyrA	DNA gyrase subunit A		phylo (not H37Rv)	fluoroquinolones (FQ)
8452	0	C	SNP	T	133	105	233	99.17	240	Ala384Val (gca/gTa)	Rv0006	gyrA	DNA gyrase subunit A		phylo (1)	fluoroquinolones (FQ)
9143	0	T	SNP	C	138	137	272	99.64	276	Ile614Ile (att/atC)	Rv0006	gyrA	DNA gyrase subunit A			fluoroquinolones (FQ)
9304	0	G	SNP	A	158	134	283	100	292	Gly668Asp (ggc/gAc)	Rv0006	gyrA	DNA gyrase subunit A			fluoroquinolones (FQ)
10174	0	C	SNP	T	198	189	383	98.72	392	Ser87Ser (tcc/tcT)	Rv0007	-	membrane protein
11035	0	G	SNP	A	96	110	201	99.04	208
11879	0	A	SNP	G	185	110	291	100	295	Ser145Pro (tcc/Ccc)	Rv0008c	-	cell wall synthesis protein CwsA
13298	0	G	SNP	C	107	95	200	99.02	204	Ile87Met (atc/atG)	Rv0010c	-	membrane protein
13460	0	A	SNP	G	97	127	219	99.56	225	Asp33Asp (gat/gaC)	Rv0010c	-	membrane protein
13482	0	G	SNP	A	88	121	207	99.52	210	Ala26Val (gcg/gTg)	Rv0010c	-	membrane protein
13548	0	G	SNP	A	96	118	213	99.53	215	Thr4Ile (aca/aTa)	Rv0010c	-	membrane protein
13699	0	T	SNP	C	94	97	190	99.48	192
14401	0	A	SNP	G	155	144	295	99.34	301	Lys105Glu (aag/Gag)	Rv0012	-	membrane protein
14785	0	T	SNP	C	100	136	234	100	236	Cys233Arg (tgc/Cgc)	Rv0012	-	membrane protein
15117	0	C	SNP	G	116	103	216	99.55	220	Ile68Met (atc/atG)	Rv0013	trpG	anthranilate synthase component II
20407	0	G	SNP	A	113	124	234	99.58	238	Leu412Leu (ctg/Ttg)	Rv0017c	rodA	cell division protein RodA
21795	0	G	SNP	A	185	141	306	99.69	327	Pro463Ser (ccg/Tcg)	Rv0018c	pstP	phosphoserine/threonine phosphatase PstP
21819	0	A	SNP	C	181	146	310	98.79	331	Ser455Ala (tct/Gct)	Rv0018c	pstP	phosphoserine/threonine phosphatase PstP
22961	0	T	SNP	G	148	127	269	99.28	277	Asp74Ala (gat/gCt)	Rv0018c	pstP	phosphoserine/threonine phosphatase PstP
23174	0	C	SNP	A	129	145	273	98.92	277	Arg3Leu (cgc/cTc)	Rv0018c	pstP	phosphoserine/threonine phosphatase PstP
24706	0	G	Del	GAP	101	127	224	75	304		Rv0020c	fhaA	FHA domain-containing protein FhaA
24707	0	C	Del	GAP	101	127	224	76	300		Rv0020c	fhaA	FHA domain-containing protein FhaA
24708	0	T	Del	GAP	101	127	224	76.25	299		Rv0020c	fhaA	FHA domain-containing protein FhaA
24709	0	C	Del	GAP	101	127	224	76.77	297		Rv0020c	fhaA	FHA domain-containing protein FhaA
24710	0	G	Del	GAP	101	127	224	77.29	295		Rv0020c	fhaA	FHA domain-containing protein FhaA
24711	0	G	Del	GAP	101	127	224	78.62	290		Rv0020c	fhaA	FHA domain-containing protein FhaA
24712	0	G	Del	GAP	101	127	224	79.44	287		Rv0020c	fhaA	FHA domain-containing protein FhaA
24713	0	G	Del	GAP	101	127	224	79.72	286		Rv0020c	fhaA	FHA domain-containing protein FhaA
24714	0	T	Del	GAP	101	127	224	80	285		Rv0020c	fhaA	FHA domain-containing protein FhaA
24715	0	A	Del	GAP	101	127	224	81.43	280		Rv0020c	fhaA	FHA domain-containing protein FhaA
24716	0	A	Del	GAP	101	127	224	81.43	280		Rv0020c	fhaA	FHA domain-containing protein FhaA
26347	0	C	SNP	G	134	134	262	98.53	272	Asp179His (gac/Cac)	Rv0021c	-	hypothetical protein
26959	0	C	SNP	G	128	132	255	100	260
27038	0	T	SNP	C	119	132	250	99.21	253	Pro135Pro (cca/ccG)	Rv0022c	whiB5	transcriptional regulator WhiB5
27469	0	A	SNP	G	116	114	229	100	230
27996	0	T	SNP	C	101	135	233	97.52	242	Tyr134Tyr (tat/taC)	Rv0023	-	transcriptional regulator
28422	0	C	SNP	A	164	147	307	97.8	318	Arg21Arg (cgg/Agg)	Rv0024	-	NLP/P60 family protein
30980	1	C	Ins	C	120	125	245	89.09	246		Rv0026	-	hypothetical protein
30980	2	C	Ins	G	121	125	246	89.45	246		Rv0026	-	hypothetical protein
30980	3	C	Ins	A	121	125	246	89.45	246		Rv0026	-	hypothetical protein
30980	4	C	Ins	T	121	125	246	89.45	246		Rv0026	-	hypothetical protein
32773	0	G	SNP	A	147	144	285	99.32	293	Lys239Lys (aag/aaA)	Rv0029	-	hypothetical protein
34044	0	T	SNP	C	117	140	252	100	257
36538	0	T	SNP	C	122	146	262	98.17	273	Ser748Ser (tct/tcC)	Rv0032	bioF2	8-amino-7-oxononanoate synthase
37031	0	C	SNP	G	148	124	268	100	272	Ala55Ala (gcc/gcG)	Rv0034	-	hypothetical protein
37040	0	C	SNP	A	139	133	266	99.63	273	Gly58Gly (ggc/ggA)	Rv0034	-	hypothetical protein
39758	0	A	SNP	G	123	160	278	99.65	284	His24His (cat/caC)	Rv0036c	-	hypothetical protein
42281	0	C	SNP	A	146	193	336	100	339	Cys24Phe (tgc/tTc)	Rv0039c	-	transmembrane protein
42967	0	G	SNP	C	145	129	268	99.28	276	Pro133Pro (ccc/ccG)	Rv0040c	mtc28	hypothetical protein
43314	0	C	SNP	T	142	142	279	98.95	287	Gly18Ser (ggt/Agt)	Rv0040c	mtc28	hypothetical protein
43945	0	A	SNP	G	125	119	240	98.79	247	Val128Val (gta/gtG)	Rv0041	leuS	leucine--tRNA ligase
46552	0	C	SNP	G	137	111	247	98.8	251
49872	0	G	SNP	A	100	107	202	100	207	Ala23Val (gcc/gTc)	Rv0045c	-	hydrolase
50557	0	T	SNP	C	115	117	229	99.15	234	Arg190Gly (agg/Ggg)	Rv0046c	ino1	inositol-3-phosphate synthase
50593	0	A	SNP	C	114	106	219	96.49	228	Ser178Ala (tcc/Gcc)	Rv0046c	ino1	inositol-3-phosphate synthase
51917	0	A	Del	GAP	93	115	209	94.98	219		Rv0048c	-	membrane protein
51918	0	C	Del	GAP	93	115	209	96.74	215		Rv0048c	-	membrane protein
51919	0	G	Del	GAP	93	115	209	99.05	210		Rv0048c	-	membrane protein
51949	0	A	SNP	G	103	106	207	99.52	210	Val250Ala (gtc/gCc)	Rv0048c	-	membrane protein
54394	0	A	SNP	G	111	124	234	100	235	Ala244Ala (gca/gcG)	Rv0050	ponA1	bifunctional penicillin-insensitive transglycosylase/penicillin-sensitive transpeptidase
55540	1	G	Ins	C	94	132	226	90.04	226		Rv0050	ponA1	bifunctional penicillin-insensitive transglycosylase/penicillin-sensitive transpeptidase
55540	2	G	Ins	C	93	132	225	89.64	226		Rv0050	ponA1	bifunctional penicillin-insensitive transglycosylase/penicillin-sensitive transpeptidase
55540	3	G	Ins	G	94	132	226	90.04	226		Rv0050	ponA1	bifunctional penicillin-insensitive transglycosylase/penicillin-sensitive transpeptidase
55540	4	G	Ins	C	94	132	226	90.04	226		Rv0050	ponA1	bifunctional penicillin-insensitive transglycosylase/penicillin-sensitive transpeptidase
55540	5	G	Ins	C	94	132	226	90.04	226		Rv0050	ponA1	bifunctional penicillin-insensitive transglycosylase/penicillin-sensitive transpeptidase
55540	6	G	Ins	G	93	132	225	89.64	226		Rv0050	ponA1	bifunctional penicillin-insensitive transglycosylase/penicillin-sensitive transpeptidase
55540	7	G	Ins	C	94	132	226	90.04	226		Rv0050	ponA1	bifunctional penicillin-insensitive transglycosylase/penicillin-sensitive transpeptidase
55540	8	G	Ins	C	94	132	226	90.04	226		Rv0050	ponA1	bifunctional penicillin-insensitive transglycosylase/penicillin-sensitive transpeptidase
55540	9	G	Ins	T	94	132	226	90.04	226		Rv0050	ponA1	bifunctional penicillin-insensitive transglycosylase/penicillin-sensitive transpeptidase
55553	0	C	SNP	T	94	124	213	97.32	224	Pro631Ser (ccg/Tcg)	Rv0050	ponA1	bifunctional penicillin-insensitive transglycosylase/penicillin-sensitive transpeptidase
56531	0	T	SNP	C	139	127	258	98.52	270	Leu279Ser (ttg/tCg)	Rv0051	-	transmembrane protein
61842	0	T	SNP	C	130	109	237	99.58	240	Leu483Leu (ttg/Ctg)	Rv0058	dnaB	replicative DNA helicase
62049	0	A	SNP	G	128	134	259	100	262	Arg552Gly (agg/Ggg)	Rv0058	dnaB	replicative DNA helicase
62145	0	G	SNP	A	99	147	240	99.6	247	Ala584Thr (gcg/Acg)	Rv0058	dnaB	replicative DNA helicase
64028	0	C	SNP	T	114	108	214	99.11	224	Pro40Pro (ccc/ccT)	Rv0060	-	hypothetical protein
65159	0	G	SNP	A	106	117	220	99.11	225	Gly64Gly (ggc/ggT)	Rv0061c	-	hypothetical protein
65663	0	C	SNP	G	166	134	295	99.01	303	His38Asp (cat/Gat)	Rv0062	celA1	cellulase CelA
66547	0	C	SNP	T	178	153	324	98.51	336	Thr332Thr (acc/acT)	Rv0062	celA1	cellulase CelA
66892	0	C	SNP	G	184	172	352	100	356
68174	0	T	SNP	C	120	144	262	98.51	268	Ser418Pro (tcg/Ccg)	Rv0063	-	oxidoreductase
69989	0	G	SNP	A	135	115	248	100	250	Gly457Asp (ggt/gAt)	Rv0064	-	transmembrane protein
70267	0	G	SNP	T	119	138	253	100	257	Val550Phe (gtc/Ttc)	Rv0064	-	transmembrane protein
70816	0	A	SNP	G	103	90	188	99.48	194	Asn733Asp (aac/Gac)	Rv0064	-	transmembrane protein
71336	0	G	SNP	C	161	185	335	100	346	Arg906Pro (cgc/cCc)	Rv0064	-	transmembrane protein
74737	0	T	SNP	G	127	120	247	99.2	249	Glu154Asp (gaa/gaC)	Rv0067c	-	transcriptional regulator
75940	0	G	SNP	C	130	108	238	100	238	Val214Leu (gtg/Ctg)	Rv0068	-	oxidoreductase
76565	0	G	SNP	C	106	147	252	99.61	254	Ala353Gly (gcc/gGc)	Rv0069c	sdaA	L-serine dehydratase
77469	0	C	SNP	T	121	131	247	99.21	254	Gly52Ser (ggc/Agc)	Rv0069c	sdaA	L-serine dehydratase
79281	1	C	Ins	C	108	90	198	84.62	201
79281	2	C	Ins	C	111	90	201	85.9	201
79281	3	C	Ins	A	111	90	201	85.9	201
79281	4	C	Ins	C	111	90	201	85.9	201
79281	5	C	Ins	A	110	90	200	85.47	201
79281	6	C	Ins	T	111	89	200	85.47	201
79479	0	T	SNP	C	124	113	233	99.58	238
80616	0	C	SNP	G	124	109	230	100	233
82844	0	C	Del	GAP	131	108	239	97.15	246		Rv0074	-	hypothetical protein
87597	0	G	SNP	A	107	95	200	100	202	Leu69Leu (ctg/Ttg)	Rv0078A	-	hypothetical protein
88764	0	C	SNP	T	144	162	303	99.03	309	Ala187Ala (gcc/gcT)	Rv0079	-	hypothetical protein
89200	0	G	SNP	T	152	153	300	99.67	306	Gly60Val (ggg/gTg)	Rv0080	-	hypothetical protein
89871	0	C	SNP	T	160	134	288	98.33	299	Asp99Asp (gac/gaT)	Rv0081	-	HTH-type transcriptional regulator
92199	0	T	SNP	G	176	150	320	100	326	Thr600Thr (act/acG)	Rv0083	-	oxidoreductase
97138	0	T	SNP	G	130	110	237	99.59	241	Val71Gly (gtc/gGc)	Rv0088	-	polyketide cyclase/dehydrase
97696	0	T	SNP	C	116	103	215	99.55	220
98966	0	G	SNP	C	136	128	257	100	264	Ala163Pro (gca/Cca)	Rv0090	-	membrane protein
103600	0	A	SNP	G	147	160	304	98.71	311	Cys22Arg (tgc/Cgc)	Rv0093c	-	membrane protein
103836	0	G	SNP	T	203	173	372	99.47	378	Asn276Lys (aac/aaA)	Rv0094c	-	hypothetical protein
103840	0	T	SNP	C	206	177	372	98.97	387	His275Arg (cac/cGc)	Rv0094c	-	hypothetical protein
104712	0	C	SNP	T	189	155	342	100	344
104824	0	C	SNP	A	151	174	321	99.69	326	Ser131Ile (agc/aTc)	Rv0095c	-	hypothetical protein
104919	0	G	SNP	A	107	156	262	99.62	264	Leu99Leu (ctc/ctT)	Rv0095c	-	hypothetical protein
104941	0	T	SNP	C	85	143	225	99.13	230	Gln92Arg (cag/cGg)	Rv0095c	-	hypothetical protein
104942	0	G	SNP	C	85	140	220	98.25	229	Gln92Glu (cag/Gag)	Rv0095c	-	hypothetical protein
104944	0	G	SNP	A	86	141	225	98.7	230	Ala91Val (gcc/gTc)	Rv0095c	-	hypothetical protein
104962	0	G	SNP	A	90	145	230	99.16	237	Ala85Val (gcg/gTg)	Rv0095c	-	hypothetical protein
105045	0	G	SNP	C	95	110	204	100	205	Asp57Glu (gac/gaG)	Rv0095c	-	hypothetical protein
105060	0	G	SNP	A	93	116	205	99.05	211	Asp52Asp (gac/gaT)	Rv0095c	-	hypothetical protein
105063	0	G	SNP	A	92	114	204	99.04	208	Phe51Phe (ttc/ttT)	Rv0095c	-	hypothetical protein
115499	0	T	SNP	G	149	132	276	98.94	284	Arg1833Arg (cgt/cgG)	Rv0101	nrp	peptide synthetase Nrp
116000	0	T	SNP	G	137	133	264	99.63	271	Val2000Val (gtt/gtG)	Rv0101	nrp	peptide synthetase Nrp
117468	0	G	SNP	A	120	123	242	99.59	244	Asp2490Asn (gac/Aac)	Rv0101	nrp	peptide synthetase Nrp
121245	0	G	SNP	A	118	130	244	97.64	254	Ala310Val (gcg/gTg)	Rv0103c	ctpB	cation-transporter P-type ATPase B
122109	0	A	SNP	G	128	123	245	99.6	252	Leu22Ser (ttg/tCg)	Rv0103c	ctpB	cation-transporter P-type ATPase B
123520	0	T	SNP	C	114	98	211	98.6	215	Tyr402His (tat/Cat)	Rv0104	-	hypothetical protein
123741	0	G	Del	GAP	111	90	201	98.53	204		Rv0104	-	hypothetical protein
125830	1	G	Ins	A	109	92	201	93.06	201		Rv0107c	ctpI	cation-transporter ATPase I
126803	0	A	SNP	G	125	137	259	99.24	264	Ser1247Pro (tct/Cct)	Rv0107c	ctpI	cation-transporter ATPase I
128098	0	C	SNP	G	160	161	318	99.38	323	Arg815Pro (cga/cCa)	Rv0107c	ctpI	cation-transporter ATPase I
130623	0	C	SNP	T	131	124	251	99.22	257
131174	1	T	Ins	G	119	81	200	94.34	200
132417	0	C	SNP	G	215	235	444	99.78	451	Arg346Gly (cgc/Ggc)	Rv0109	PE_PGRS1	PE-PGRS family protein PE_PGRS1
132646	0	G	SNP	T	229	232	445	98.72	467	Gly422Val (ggt/gTt)	Rv0109	PE_PGRS1	PE-PGRS family protein PE_PGRS1
133839	0	C	SNP	T	146	110	255	99.61	257
137233	0	C	SNP	T	110	114	219	98.68	227	Ala315Ala (gcc/gcT)	Rv0112	gca	GDP-mannose 4,6-dehydratase
139556	1	A	Ins	C	104	86	190	90.05	190		Rv0115	hddA	D-alpha-D-heptose-7-phosphate kinase HddA
139756	0	T	SNP	C	97	115	211	98.15	216
139954	0	A	SNP	C	112	93	205	97.62	210
143207	0	T	SNP	C	171	141	308	99.36	314	Ser224Gly (agc/Ggc)	Rv0118c	oxcA	oxalyl-CoA decarboxylase OxcA
144564	0	C	SNP	T	121	149	266	100	270	Ile172Ile (atc/atT)	Rv0119	fadD7	fatty-acid--CoA ligase FadD7
146087	0	T	SNP	C	125	138	259	100	263	Asn562Ser (aat/aGt)	Rv0120c	fusA2	elongation factor G
146788	0	G	SNP	A	110	115	222	98.25	229	Val328Val (gtc/gtT)	Rv0120c	fusA2	elongation factor G
146872	0	C	SNP	T	117	122	236	98.35	243	Gln300Gln (cag/caA)	Rv0120c	fusA2	elongation factor G
152965	0	C	Del	GAP	99	90	185	96.43	196		Rv0126	treS	trehalose synthase/amylase TreS
152966	0	G	Del	GAP	99	90	185	98.44	192		Rv0126	treS	trehalose synthase/amylase TreS
154051	0	A	SNP	G	121	108	223	100	229	Gly576Gly (gga/ggG)	Rv0126	treS	trehalose synthase/amylase TreS
154191	0	A	SNP	G	121	102	221	99.11	225
154283	0	T	SNP	C	126	108	231	99.57	235	Ser18Pro (tcg/Ccg)	Rv0127	mak	maltokinase
157289	0	C	SNP	T	118	124	241	97.58	248	Glu104Glu (gag/gaA)	Rv0129c	fbpC	diacylglycerol acyltransferase/mycolyltransferase Ag85C
158688	0	A	SNP	G	112	98	207	99.06	212	Phe324Ser (ttc/tCc)	Rv0131c	fadE1	acyl-CoA dehydrogenase FadE1
160976	0	C	SNP	G	162	171	331	99.4	335	Asn36Lys (aac/aaG)	Rv0133	-	GCN5-like N-acetyltransferase
162226	0	G	SNP	A	100	112	206	98.6	215	Trp152_ (tgg/tgA)	Rv0134	ephF	epoxide hydrolase EphF
164814	0	G	SNP	A	107	126	227	100	233	Pro149Pro (ccc/ccT)	Rv0137c	msrA	peptide methionine sulfoxide reductase MsrA
165507	0	T	SNP	C	131	106	234	99.58	238	Ile62Thr (att/aCt)	Rv0138	-	hypothetical protein
167986	0	C	SNP	T	204	166	367	100	370	Asp92Asp (gac/gaT)	Rv0142	-	hypothetical protein
168787	0	C	SNP	T	146	172	316	99.38	320	Val466Ile (gtc/Atc)	Rv0143c	-	transmembrane protein
171182	0	G	SNP	T	107	95	193	98.54	205
172521	0	G	SNP	C	133	132	262	98.51	269	Arg104Pro (cgg/cCg)	Rv0146	-	S-adenosylmethionine-dependentmethyltransferase
172664	0	T	SNP	C	179	134	312	99.37	315	Ser152Pro (tcg/Ccg)	Rv0146	-	S-adenosylmethionine-dependentmethyltransferase
175459	0	A	SNP	G	106	103	206	99.05	211	Val209Val (gta/gtG)	Rv0148	-	short-chain type dehydrogenase/reductase
177857	0	G	SNP	A	116	99	214	99.54	216	Leu485Leu (ctg/Ttg)	Rv0151c	PE1	PE family protein PE1
178142	0	G	SNP	A	104	130	233	99.15	236	Arg390Trp (cgg/Tgg)	Rv0151c	PE1	PE family protein PE1
188800	0	T	SNP	C	126	132	258	100	258	Thr14Ala (acg/Gcg)	Rv0159c	PE3	PE family protein PE3
189948	0	C	SNP	G	169	117	280	99.31	288	Lys164Asn (aag/aaC)	Rv0160c	PE4	PE family protein PE4
194305	1	C	Ins	G	130	121	251	96.17	251		Rv0165c	mce1R	transcriptional regulator Mce1R
194305	2	C	Ins	G	130	119	249	95.4	249		Rv0165c	mce1R	transcriptional regulator Mce1R
194681	0	G	SNP	C	139	130	269	99.63	270	Leu45Leu (ctc/ctG)	Rv0165c	mce1R	transcriptional regulator Mce1R
195360	0	T	SNP	C	123	138	258	99.62	262	Val123Ala (gtc/gCc)	Rv0166	fadD5	fatty-acid--CoA ligase FadD5
196642	0	C	SNP	T	107	105	203	100	212	Asn550Asn (aac/aaT)	Rv0166	fadD5	fatty-acid--CoA ligase FadD5
196874	0	C	SNP	T	119	122	238	99.59	242	Thr5Ile (aca/aTa)	Rv0167	yrbE1A	membrane protein
199470	0	T	SNP	G	134	147	277	100	281	Ser313Ala (tcc/Gcc)	Rv0169	mce1A	Mce family protein Mce1A
206339	0	T	SNP	C	124	128	247	100	252	Leu370Pro (ctg/cCg)	Rv0174	mce1F	Mce family protein Mce1F
206481	0	C	SNP	G	96	90	178	95.88	194	Pro417Pro (ccc/ccG)	Rv0174	mce1F	Mce family protein Mce1F
206484	0	G	SNP	T	90	100	186	95.48	199	Gly418Gly (ggg/ggT)	Rv0174	mce1F	Mce family protein Mce1F
207773	0	C	SNP	T	135	129	257	98.51	268	Arg108Trp (cgg/Tgg)	Rv0176	-	Mce associated transmembrane protein
208317	0	T	Del	GAP	122	97	216	89.75	244		Rv0176	-	Mce associated transmembrane protein
208321	1	G	Ins	C	121	94	215	96.41	216		Rv0176	-	Mce associated transmembrane protein
208322	0	T	SNP	G	122	97	217	98.21	223	Ser291Ala (tca/Gca)	Rv0176	-	Mce associated transmembrane protein
211961	0	G	SNP	A	131	145	268	98.92	279	Ala97Val (gcc/gTc)	Rv0180c	-	transmembrane protein
211993	0	C	SNP	A	138	138	272	99.28	278	Lys86Asn (aag/aaT)	Rv0180c	-	transmembrane protein
215238	0	C	SNP	T	149	146	292	98.99	298	Asp90Asp (gac/gaT)	Rv0184	-	hypothetical protein
217201	0	T	SNP	C	139	129	263	100	268	Asn311Asn (aat/aaC)	Rv0186	bglS	beta-glucosidase BglS
219258	0	C	SNP	T	108	104	208	98.6	215	Ala185Val (gca/gTa)	Rv0187	-	O-methyltransferase
223747	1	C	Ins	G	212	160	372	93.94	373		Rv0192	-	hypothetical protein
223942	0	T	SNP	C	170	230	398	100	400	Ser127Pro (tcg/Ccg)	Rv0192	-	hypothetical protein
225323	0	T	SNP	C	123	147	263	100	270	Lys417Glu (aag/Gag)	Rv0193c	-	hypothetical protein
225668	0	C	SNP	T	125	128	248	99.22	255	Gly302Ser (ggt/Agt)	Rv0193c	-	hypothetical protein
226676	0	G	SNP	A	102	90	182	97.96	196
227098	0	T	SNP	C	109	121	229	100	230	Met74Thr (atg/aCg)	Rv0194	-	multidrug ABC transporter ATPase/permease
227386	0	G	SNP	T	140	104	237	99.19	246	Gly170Val (ggc/gTc)	Rv0194	-	multidrug ABC transporter ATPase/permease
230576	1	G	Ins	T	86	107	193	94.15	194
231114	0	C	SNP	G	108	125	226	100	233	Ala72Ala (gcc/gcG)	Rv0195	-	two component transcriptional regulator
233358	0	A	SNP	C	119	143	253	99.24	264	Val376Val (gta/gtC)	Rv0197	-	oxidoreductase
233364	0	G	SNP	C	129	139	267	99.63	269	Arg378Ser (agg/agC)	Rv0197	-	oxidoreductase
234477	0	T	SNP	G	109	100	202	100	209	Tyr749_ (tat/taG)	Rv0197	-	oxidoreductase
234496	1	C	Ins	G	108	79	187	95.41	188		Rv0197	-	oxidoreductase
234496	2	C	Ins	T	108	79	187	95.41	187		Rv0197	-	oxidoreductase
241375	0	G	SNP	A	125	123	243	98.8	251
243598	0	A	SNP	G	128	134	256	99.62	263	His72Arg (cac/cGc)	Rv0205	-	transmembrane protein
244550	0	A	SNP	G	172	119	284	98.64	295	Arg923Arg (cgt/cgC)	Rv0206c	mmpL3	transmembrane transport protein MmpL3
249522	0	T	SNP	C	186	171	352	100	357	Val162Ala (gtg/gCg)	Rv0209	-	hypothetical protein
251575	0	G	SNP	A	105	150	247	100	255	Ala486Thr (gcg/Acg)	Rv0210	-	hypothetical protein
251635	0	G	SNP	A	121	129	246	97.66	256
251669	0	T	SNP	C	120	125	241	98	250
254903	0	C	SNP	A	118	116	232	100	234	Gly350Cys (ggc/Tgc)	Rv0213c	-	methyltransferase
257961	0	G	SNP	A	122	128	248	98.81	253
260282	0	G	SNP	T	192	148	334	99.13	343	Pro184Thr (ccg/Acg)	Rv0217c	lipW	esterase LipW
260871	0	C	SNP	T	122	130	252	99.6	253
261869	0	T	SNP	C	195	183	372	100	378	Cys316Arg (tgt/Cgt)	Rv0218	-	transmembrane protein
262231	0	C	SNP	T	119	169	286	99.65	289	Gly436Gly (ggc/ggT)	Rv0218	-	transmembrane protein
263149	0	A	SNP	C	160	150	308	99.68	311	Glu113Ala (gag/gCg)	Rv0220	lipC	esterase LipC
264298	0	C	SNP	A	140	130	268	99.26	272	Gln78Lys (cag/Aag)	Rv0221	-	diacyglycerol O-acyltransferase
264984	0	C	SNP	G	96	130	222	99.56	227	Thr306Thr (acc/acG)	Rv0221	-	diacyglycerol O-acyltransferase
265171	0	G	Del	GAP	117	103	216	96.92	227		Rv0221	-	diacyglycerol O-acyltransferase
265554	0	A	SNP	C	130	112	238	100	242	Val16Val (gta/gtC)	Rv0222	echA1	enoyl-CoA hydratase EchA1
272678	0	C	SNP	T	141	107	245	99.2	250	Ala54Ala (gcg/gcA)	Rv0227c	-	membrane protein
276455	0	G	SNP	C	90	127	214	99.54	218	Gly133Ala (ggc/gCc)	Rv0231	fadE4	acyl-CoA dehydrogenase FadE4
278681	0	C	SNP	G	125	118	242	100	243	His33Asp (cat/Gat)	Rv0233	nrdB	ribonucleoside-diphosphate reductase subunit beta NrdB
283614	0	T	SNP	C	163	194	349	99.72	358	Ser1080Gly (agc/Ggc)	Rv0236c	aftD	alpha-(1->3)-arabinofuranosyltransferase
285772	0	A	SNP	C	178	211	384	100	389	Pro360Pro (cct/ccG)	Rv0236c	aftD	alpha-(1->3)-arabinofuranosyltransferase
285871	0	A	SNP	G	226	201	424	100	427	Val327Val (gtt/gtC)	Rv0236c	aftD	alpha-(1->3)-arabinofuranosyltransferase
290374	0	T	SNP	C	136	141	271	98.58	281	His94Arg (cac/cGc)	Rv0241c	htdX	3-hydroxyacyl-thioester dehydratase HtdX
293628	1	A	Ins	C	99	117	216	92.31	216
295662	0	C	SNP	T	76	107	183	100	183
296216	0	T	SNP	C	121	119	238	99.59	241	Met71Thr (atg/aCg)	Rv0245	-	oxidoreductase
300776	0	C	SNP	T	93	130	222	98.67	226	Asp10Asn (gac/Aac)	Rv0248c	-	succinate dehydrogenase flavoprotein subunit
304923	0	A	SNP	G	111	100	207	100	211	Lys686Lys (aaa/aaG)	Rv0252	nirB	nitrite reductase large subunit NirB
307189	0	A	SNP	G	124	137	253	99.24	263	Tyr224His (tac/Cac)	Rv0255c	cobQ1	cobyric acid synthase
308312	0	G	SNP	A	75	123	195	99.5	199	Thr412Thr (acc/acT)	Rv0256c	PPE2	PPE family protein PPE2
308937	0	C	SNP	G	136	109	244	100	245	Gly204Ala (ggg/gCg)	Rv0256c	PPE2	PPE family protein PPE2
309765	0	C	SNP	T	141	156	292	99	300	Arg23_ (cga/Tga)	Rv0257	-	hypothetical protein
310723	0	G	SNP	A	115	110	220	98.25	229	Arg9Arg (cgc/cgT)	Rv0258c	-	hypothetical protein
310973	0	G	SNP	A	138	132	267	100	270	Ala182Val (gcg/gTg)	Rv0259c	-	hypothetical protein
311613	0	G	SNP	T	118	116	233	100	234	Val349Val (gtc/gtA)	Rv0260c	-	transcriptional regulator
319808	0	G	SNP	T	165	170	330	99.7	336	Gly449Gly (ggc/ggA)	Rv0266c	oplA	5-oxoprolinase OplA
320180	0	A	SNP	G	167	147	312	99.68	315	Ile325Ile (att/atC)	Rv0266c	oplA	5-oxoprolinase OplA
325505	0	T	SNP	C	96	120	213	100	216	Val313Val (gtt/gtC)	Rv0270	fadD2	fatty-acid--CoA ligase FadD2
326002	0	A	SNP	G	105	95	200	99.5	201	Asp479Gly (gat/gGt)	Rv0270	fadD2	fatty-acid--CoA ligase FadD2
330360	1	G	Ins	T	109	122	231	92.4	231
331588	0	G	SNP	A	114	121	233	100	235	Ser24Leu (tcg/tTg)	Rv0275c	-	transcriptional regulator
333212	0	G	SNP	C	132	117	247	99.2	251
333292	0	A	SNP	G	149	120	260	98.9	272
333892	0	G	SNP	C	177	144	313	99.69	322	Arg807Gly (cgc/Ggc)	Rv0278c	-	PE-PGRS family protein PE_PGRS3
336683	0	G	SNP	T	13	25	37	88.37	43	Val797Val (gtc/gtA)	Rv0279c	PE_PGRS4	PE-PGRS family protein PE_PGRS4
336684	0	A	SNP	G	12	26	38	90.48	42	Val797Ala (gtc/gCc)	Rv0279c	PE_PGRS4	PE-PGRS family protein PE_PGRS4
336688	0	A	Del	GAP	15	29	42	100	44		Rv0279c	PE_PGRS4	PE-PGRS family protein PE_PGRS4
336689	0	G	Del	GAP	15	29	42	100	44		Rv0279c	PE_PGRS4	PE-PGRS family protein PE_PGRS4
336690	0	C	Del	GAP	15	29	42	100	44		Rv0279c	PE_PGRS4	PE-PGRS family protein PE_PGRS4
336691	0	T	Del	GAP	15	28	41	97.73	44		Rv0279c	PE_PGRS4	PE-PGRS family protein PE_PGRS4
336692	0	C	Del	GAP	15	28	41	97.73	44		Rv0279c	PE_PGRS4	PE-PGRS family protein PE_PGRS4
336693	0	G	Del	GAP	15	28	41	97.73	44		Rv0279c	PE_PGRS4	PE-PGRS family protein PE_PGRS4
336694	0	A	Del	GAP	15	28	41	97.73	44		Rv0279c	PE_PGRS4	PE-PGRS family protein PE_PGRS4
336695	0	A	Del	GAP	15	28	41	97.73	44		Rv0279c	PE_PGRS4	PE-PGRS family protein PE_PGRS4
336696	0	T	Del	GAP	15	28	41	97.73	44		Rv0279c	PE_PGRS4	PE-PGRS family protein PE_PGRS4
336697	0	T	Del	GAP	14	28	41	95.45	44		Rv0279c	PE_PGRS4	PE-PGRS family protein PE_PGRS4
336699	1	C	Ins	G	13	27	40	93.02	40		Rv0279c	PE_PGRS4	PE-PGRS family protein PE_PGRS4
336699	2	C	Ins	G	13	27	40	93.02	40		Rv0279c	PE_PGRS4	PE-PGRS family protein PE_PGRS4
336707	0	G	Del	GAP	13	28	40	93.18	44		Rv0279c	PE_PGRS4	PE-PGRS family protein PE_PGRS4
336708	0	T	Del	GAP	13	28	40	93.18	44		Rv0279c	PE_PGRS4	PE-PGRS family protein PE_PGRS4
336709	0	C	Del	GAP	13	28	40	91.11	45		Rv0279c	PE_PGRS4	PE-PGRS family protein PE_PGRS4
336710	0	A	Del	GAP	13	28	40	83.67	49		Rv0279c	PE_PGRS4	PE-PGRS family protein PE_PGRS4
337820	0	G	SNP	A	23	117	136	99.29	141	Gly418Gly (ggc/ggT)	Rv0279c	PE_PGRS4	PE-PGRS family protein PE_PGRS4
337938	0	C	SNP	G	34	11	44	91.84	49	Gly379Ala (ggc/gCc)	Rv0279c	PE_PGRS4	PE-PGRS family protein PE_PGRS4
337959	0	A	SNP	C	57	10	67	100	67	Ile372Ser (atc/aGc)	Rv0279c	PE_PGRS4	PE-PGRS family protein PE_PGRS4
338020	0	A	SNP	C	134	20	153	99.35	155	Cys352Gly (tgc/Ggc)	Rv0279c	PE_PGRS4	PE-PGRS family protein PE_PGRS4
338100	0	T	SNP	C	171	58	222	100	229	Asn325Ser (aac/aGc)	Rv0279c	PE_PGRS4	PE-PGRS family protein PE_PGRS4
338371	0	C	SNP	T	48	158	198	97.63	211	Ala235Thr (gca/Aca)	Rv0279c	PE_PGRS4	PE-PGRS family protein PE_PGRS4
338453	0	A	SNP	G	16	118	132	99.26	135	Ala207Ala (gct/gcC)	Rv0279c	PE_PGRS4	PE-PGRS family protein PE_PGRS4
339508	0	C	SNP	T	200	143	339	99.13	346	Leu49Leu (ctg/Ttg)	Rv0280	PPE3	PPE family protein PPE3
339993	0	C	SNP	T	109	145	247	98.45	258	Ser210Ser (agc/agT)	Rv0280	PPE3	PPE family protein PPE3
340132	0	G	SNP	A	103	149	248	99.6	253	Glu257Lys (gaa/Aaa)	Rv0280	PPE3	PPE family protein PPE3
340372	0	T	SNP	C	31	118	148	100	149	Ser337Pro (tcg/Ccg)	Rv0280	PPE3	PPE family protein PPE3
342146	0	A	SNP	C	146	145	285	99.66	292	Glu6Ala (gaa/gCa)	Rv0282	eccA3	ESX-3 secretion system protein EccA
343281	0	G	SNP	C	142	143	281	98.96	288	Ala384Ala (gcg/gcC)	Rv0282	eccA3	ESX-3 secretion system protein EccA
344288	0	C	SNP	G	103	126	224	97.86	234	Ser89Ser (tcc/tcG)	Rv0283	eccB3	ESX-3 secretion system protein EccB3
346275	0	C	SNP	G	138	138	272	100	276	Pro214Arg (ccg/cGg)	Rv0284	eccC3	ESX-3 secretion system protein EccC3
347988	0	C	SNP	T	144	157	287	99.67	302	Ala785Val (gcg/gTg)	Rv0284	eccC3	ESX-3 secretion system protein EccC3
350489	0	G	SNP	C	114	146	257	98.86	263	Ala185Ala (gcg/gcC)	Rv0286	PPE4	PPE family protein PPE4
352726	0	C	SNP	T	105	125	226	99.57	231	Pro193Leu (ccg/cTg)	Rv0289	espG3	ESX-3 secretion-associated protein EspG3
356528	0	A	SNP	G	146	149	286	100	295	Asn217Asp (aat/Gat)	Rv0292	eccE3	ESX-3 secretion system protein EccE
357582	0	G	SNP	A	133	113	243	98.01	251	His161His (cac/caT)	Rv0293c	-	hypothetical protein
361851	0	G	SNP	T	189	143	309	97.94	339	Gly173Val (gga/gTa)	Rv0297	PE_PGRS5	PE-PGRS family protein PE_PGRS5
362007	0	G	SNP	A	201	225	413	97.71	436	Gly225Asp (ggc/gAc)	Rv0297	PE_PGRS5	PE-PGRS family protein PE_PGRS5
366425	0	A	SNP	G	146	119	260	99.25	267	Leu2114Leu (ttg/Ctg)	Rv0304c	PPE5	PPE family protein PPE5
367471	0	G	SNP	A	117	131	245	97.64	254	Ser1765Phe (tcc/tTc)	Rv0304c	PPE5	PPE family protein PPE5
368948	0	T	SNP	C	128	111	234	99.17	241	Ile1273Val (atc/Gtc)	Rv0304c	PPE5	PPE family protein PPE5
372149	0	G	SNP	A	146	157	297	97.43	311	Leu206Leu (ctg/Ttg)	Rv0304c	PPE5	PPE family protein PPE5
372913	0	A	SNP	C	98	112	206	100	210	Gly933Gly (ggt/ggG)	Rv0305c	PPE6	PPE family protein PPE6
373283	0	A	Del	GAP	105	139	242	98.39	248		Rv0305c	PPE6	PPE family protein PPE6
374311	0	G	SNP	A	94	115	204	99.52	210	Gly467Gly (ggc/ggT)	Rv0305c	PPE6	PPE family protein PPE6
376774	0	T	SNP	C	120	134	245	100	254	Ala94Ala (gca/gcG)	Rv0307c	-	hypothetical protein
378357	0	T	SNP	G	126	107	228	98.31	237	Ser143Ala (tcc/Gcc)	Rv0309	-	hypothetical protein
378939	0	G	SNP	C	109	113	221	99.11	224	Arg70Arg (cgc/cgG)	Rv0310c	-	hypothetical protein
381030	0	A	SNP	G	103	131	229	99.57	235	Ser159Gly (agt/Ggt)	Rv0312	-	hypothetical protein
384380	0	A	SNP	C	126	115	240	100	241	Lys260Thr (aag/aCg)	Rv0315	-	beta-1,3-glucanase
386432	0	C	SNP	G	115	133	244	99.6	249	Gly223Ala (ggg/gCg)	Rv0318c	-	integral membrane protein
390828	0	T	SNP	C	130	91	217	100	221	Ser142Gly (agt/Ggt)	Rv0323c	-	hypothetical protein
391853	0	A	SNP	G	141	152	287	100	293	Thr168Ala (act/Gct)	Rv0324	-	transcriptional regulator
392261	0	T	SNP	C	145	117	258	100	262	_75Gln (tag/Cag)	Rv0325	-	hypothetical protein
392990	0	G	SNP	T	110	138	246	100	248	His352Gln (cac/caA)	Rv0327c	cyp135A1	cytochrome P450 Cyp135A1
393941	0	C	SNP	T	112	115	223	98.7	230	Met35Ile (atg/atA)	Rv0327c	cyp135A1	cytochrome P450 Cyp135A1
396750	0	G	SNP	A	127	115	238	98.78	245	Val184Ile (gta/Ata)	Rv0331	-	dehydrogenase/reductase
399910	0	G	Del	GAP	163	164	324	97.9	334		Rv0335c	PE6	PE family protein PE6
400736	0	A	SNP	G	191	174	360	99.46	367	Gln182Arg (cag/cGg)	Rv0336	-	hypothetical protein
403980	0	G	SNP	A	113	121	229	100	234	Ala621Val (gcc/gTc)	Rv0338c	-	iron-sulfur-binding reductase
404326	0	T	SNP	C	104	120	220	100	224	Arg506Gly (agg/Ggg)	Rv0338c	-	iron-sulfur-binding reductase
406274	0	T	SNP	C	153	139	287	97.33	300	Ala725Ala (gca/gcG)	Rv0339c	-	transcriptional regulator
409297	0	A	SNP	G	129	118	245	98.8	250
412280	0	T	SNP	G	114	137	248	98.05	256	His481Gln (cat/caG)	Rv0342	iniA	isoniazid inductible protein IniA
414182	0	C	SNP	T	164	141	303	99.35	307	Arg476Cys (cgc/Tgc)	Rv0343	iniC	iIsoniazid inductible protein IniC
414486	0	C	SNP	T	115	126	239	100	241	Glu152Glu (gag/gaA)	Rv0344c	lpqJ	lipoprotein LpqJ
420008	0	A	SNP	G	132	112	239	100	244	Ala58Ala (gca/gcG)	Rv0350	dnaK	chaperone protein DnaK
420405	0	C	SNP	T	89	126	210	100	215	Arg191Cys (cgt/Tgt)	Rv0350	dnaK	chaperone protein DnaK
424250	0	A	SNP	G	118	111	228	97.86	234
424320	1	T	Ins	C	122	82	204	94.88	204		Rv0354c	PPE7	PPE family protein PPE7
424790	1	C	Ins	T	110	101	211	95.05	211		Rv0355c	PPE8	PPE family protein PPE8
424790	2	C	Ins	A	110	101	211	95.05	211		Rv0355c	PPE8	PPE family protein PPE8
424932	0	T	SNP	A	154	97	245	98.82	254	Ile3250Phe (atc/Ttc)	Rv0355c	PPE8	PPE family protein PPE8
426768	0	C	SNP	T	166	166	325	97.36	341	Gly2638Ser (ggc/Agc)	Rv0355c	PPE8	PPE family protein PPE8
428531	0	T	SNP	C	142	141	277	98.95	286	Gln2050Arg (caa/cGa)	Rv0355c	PPE8	PPE family protein PPE8
428698	0	C	SNP	T	129	140	265	98.18	274	Ala1994Ala (gcg/gcA)	Rv0355c	PPE8	PPE family protein PPE8
432727	0	G	Del	GAP	34	34	67	94.44	72		Rv0355c	PPE8	PPE family protein PPE8
432728	0	A	Del	GAP	34	34	67	94.44	72		Rv0355c	PPE8	PPE family protein PPE8
432729	0	A	Del	GAP	34	34	67	94.44	72		Rv0355c	PPE8	PPE family protein PPE8
432730	0	C	Del	GAP	34	34	67	93.15	73		Rv0355c	PPE8	PPE family protein PPE8
434327	0	A	SNP	G	185	169	350	99.16	357	Val118Ala (gtg/gCg)	Rv0355c	PPE8	PPE family protein PPE8
438271	0	G	SNP	A	145	108	248	98.06	258	Ala252Thr (gcc/Acc)	Rv0359	-	zinc metalloprotease
439711	0	T	SNP	C	97	100	193	99.49	198
445780	0	C	SNP	T	166	169	331	100	335	Arg249His (cgt/cAt)	Rv0368c	-	hypothetical protein
447442	0	C	SNP	T	113	119	225	98.72	235	Gly201Glu (ggg/gAg)	Rv0370c	-	oxidoreductase
447525	0	G	SNP	C	109	131	232	98.36	244	Ile173Met (atc/atG)	Rv0370c	-	oxidoreductase
452288	0	C	SNP	T	158	119	273	98.58	281
453439	0	G	Del	GAP	141	134	270	97.17	283		Rv0376c	-	hypothetical protein
454295	0	T	SNP	C	147	164	304	100	311	Pro26Pro (cca/ccG)	Rv0376c	-	hypothetical protein
455325	0	C	SNP	G	118	155	270	99.64	274	Pro302Arg (ccg/cGg)	Rv0377	-	HTH-type transcriptional regulator
455329	0	T	SNP	C	123	156	275	99.64	280	Gly303Gly (ggt/ggC)	Rv0377	-	HTH-type transcriptional regulator
456511	0	G	SNP	A	132	132	259	99.62	265	Thr103Thr (acc/acT)	Rv0380c	-	RNA methyltransferase
457452	0	T	SNP	G	144	139	279	100	283	Thr124Thr (aca/acC)	Rv0381c	-	hypothetical protein
459399	0	A	SNP	C	131	100	227	100	231
467497	1	C	Ins	G	162	150	312	92.58	312
467508	1	C	Ins	G	158	147	305	94.72	305
467516	0	G	SNP	C	166	153	314	99.69	320
467526	0	C	SNP	G	162	148	303	100	310
467546	0	G	SNP	C	156	156	310	100	312
467557	0	A	SNP	C	157	164	318	100	321
467564	0	A	SNP	C	155	163	315	100	318
467585	0	G	SNP	C	149	164	308	99.68	314
467590	0	T	SNP	C	146	160	301	100	306
467621	0	T	SNP	G	134	150	281	100	284
467638	0	G	SNP	T	128	159	285	100	287
468357	0	A	SNP	G	145	114	255	99.23	261	Glu8Gly (gaa/gGa)	Rv0389	purT	phosphoribosylglycinamide formyltransferase PurT
469042	0	C	SNP	T	142	141	280	99.3	285	Asn236Asn (aac/aaT)	Rv0389	purT	phosphoribosylglycinamide formyltransferase PurT
469093	0	C	SNP	A	161	121	273	99.3	284	Ala253Ala (gcc/gcA)	Rv0389	purT	phosphoribosylglycinamide formyltransferase PurT
471513	0	G	SNP	A	108	124	229	99.15	234	Ser376Phe (tcc/tTc)	Rv0392c	ndhA	NADH dehydrogenase NdhA
471666	0	A	SNP	G	134	109	241	99.18	245	Met325Thr (atg/aCg)	Rv0392c	ndhA	NADH dehydrogenase NdhA
475178	0	T	SNP	C	119	118	234	99.58	238	Val80Ala (gtc/gCc)	Rv0395	-	hypothetical protein
480496	0	G	SNP	A	118	118	234	100	236	Tyr912Tyr (tac/taT)	Rv0402c	mmpL1	transmembrane transport protein MmpL1
483489	0	G	SNP	A	111	120	230	99.14	233	Leu56Leu (ctc/ctT)	Rv0403c	mmpS1	membrane protein MmpS1
483935	0	T	SNP	G	101	80	175	100	181
485230	0	C	SNP	T	97	104	199	99.5	202	His418His (cac/caT)	Rv0404	fadD30	long-chain-fatty-acid--AMP ligase FadD30
485785	0	T	SNP	G	90	91	180	99.45	182	Leu19Val (ttg/Gtg)	Rv0405	pks6	membrane bound polyketide synthase
486511	0	T	SNP	C	69	92	159	99.38	162	Ser261Pro (tcc/Ccc)	Rv0405	pks6	membrane bound polyketide synthase
489935	0	G	SNP	C	143	108	248	98.43	255	Thr257Thr (acc/acG)	Rv0406c	-	beta lactamase-like protein
491742	0	T	SNP	C	107	107	213	100	214	Phe320Phe (ttt/ttC)	Rv0407	fgd1	F420-dependent glucose-6-phosphate dehydrogenase		phylo (not Euro-American, M. africanum, M. bovis, M. canettii, M. caprae, M. microti, M. pinipedii, Beijing, Delhi/CAS, EAI)
492150	0	G	SNP	C	117	103	217	100	220	Gly122Ala (ggc/gCc)	Rv0408	pta	phosphate acetyltransferase
492655	0	G	SNP	A	140	132	267	100	272	Ala290Ala (gcg/gcA)	Rv0408	pta	phosphate acetyltransferase
495473	0	C	SNP	T	130	131	256	100	261	Ser614Ser (tcg/tcA)	Rv0410c	pknG	serine/threonine-protein kinase PknG		phylo (EAI)
497393	0	G	SNP	A	110	115	218	96.15	234	Thr303Ile (acc/aTc)	Rv0411c	glnH	glutamine-binding lipoprotein GlnH
498531	0	A	SNP	G	117	122	236	100	239	Ala363Ala (gct/gcC)	Rv0412c	-	membrane protein
498557	0	C	SNP	A	133	121	250	100	254	Asp355Tyr (gac/Tac)	Rv0412c	-	membrane protein
502589	0	C	SNP	G	145	131	273	100	276	Ser75Cys (tcc/tGc)	Rv0417	thiG	thiazole synthase
503354	0	G	SNP	C	98	136	226	99.57	235
505974	0	G	SNP	A	124	124	246	99.6	249	Ala297Thr (gcg/Acg)	Rv0419	lpqM	lipoprotein peptidase LpqM
508339	0	C	SNP	T	111	119	227	99.57	231	Val73Ile (gtt/Att)	Rv0422c	thiD	hydroxymethylpyrimidine/phosphomethylpyrimidine kinase
513257	0	T	SNP	C	143	124	263	99.63	268	Met689Val (atg/Gtg)	Rv0425c	ctpH	metal cation transporting ATPase H
514657	0	T	SNP	G	198	172	359	99.2	373	Glu222Ala (gag/gCg)	Rv0425c	ctpH	metal cation transporting ATPase H
516324	1	A	Ins	C	106	89	195	86.67	195		Rv0427c	xthA	exodeoxyribonuclease III protein XthA
516324	2	A	Ins	A	106	89	195	86.67	195		Rv0427c	xthA	exodeoxyribonuclease III protein XthA
516324	3	A	Ins	T	105	89	194	86.22	195		Rv0427c	xthA	exodeoxyribonuclease III protein XthA
517358	0	T	SNP	C	181	136	309	99.69	318	Asp149Gly (gac/gGc)	Rv0428c	-	GCN5-like N-acetyltransferase
517411	0	A	SNP	G	167	135	296	99.67	303	Arg131Arg (cgt/cgC)	Rv0428c	-	GCN5-like N-acetyltransferase
519185	0	T	SNP	G	149	121	268	98.9	273	Val38Gly (gtc/gGc)	Rv0431	-	tuberculin-like peptide
522081	0	A	SNP	G	139	119	243	98.85	261	Thr190Ala (acg/Gcg)	Rv0434	-	hypothetical protein
524891	0	C	SNP	A	140	119	254	100	259	Gly167Val (ggc/gTc)	Rv0436c	pssA	CDP-diacylglycerol--serineO-phosphatidyltransferase
527316	0	C	SNP	G	140	158	297	99.67	299	Met15Ile (atg/atC)	Rv0438c	moeA2	molybdopterin molybdenumtransferase
528354	0	C	SNP	A	109	129	234	98.76	241
529204	0	G	SNP	A	103	96	197	99.5	200	Ser199Ser (tcg/tcA)	Rv0440	groEL2	molecular chaperone GroEL
531081	0	G	SNP	A	159	132	279	99.66	292	Gly378Gly (ggc/ggT)	Rv0442c	PPE10	PPE family protein PPE10
531557	0	T	Del	GAP	130	120	246	88.97	281		Rv0442c	PPE10	PPE family protein PPE10
531558	0	G	Del	GAP	130	120	246	89.93	278		Rv0442c	PPE10	PPE family protein PPE10
531559	0	T	Del	GAP	130	120	246	89.93	278		Rv0442c	PPE10	PPE family protein PPE10
531560	0	T	Del	GAP	130	120	246	90.58	276		Rv0442c	PPE10	PPE family protein PPE10
531561	0	G	Del	GAP	130	120	246	90.25	277		Rv0442c	PPE10	PPE family protein PPE10
531562	0	C	Del	GAP	130	120	246	90.58	276		Rv0442c	PPE10	PPE family protein PPE10
531563	0	C	Del	GAP	130	120	246	91.58	273		Rv0442c	PPE10	PPE family protein PPE10
531564	0	G	Del	GAP	130	120	246	91.58	273		Rv0442c	PPE10	PPE family protein PPE10
531565	0	G	Del	GAP	130	120	246	93.28	268		Rv0442c	PPE10	PPE family protein PPE10
531566	0	T	Del	GAP	130	120	246	93.28	268		Rv0442c	PPE10	PPE family protein PPE10
531567	0	G	Del	GAP	130	120	246	92.59	270		Rv0442c	PPE10	PPE family protein PPE10
531568	0	C	Del	GAP	130	120	246	92.59	270		Rv0442c	PPE10	PPE family protein PPE10
531569	0	C	Del	GAP	130	120	246	92.94	269		Rv0442c	PPE10	PPE family protein PPE10
531570	0	G	Del	GAP	130	120	246	92.94	269		Rv0442c	PPE10	PPE family protein PPE10
531571	0	G	Del	GAP	130	120	246	93.98	266		Rv0442c	PPE10	PPE family protein PPE10
534427	0	T	SNP	A	110	123	230	98.73	236
537496	0	C	SNP	A	132	113	237	98.79	248	Arg351Arg (cgg/cgT)	Rv0449c	-	hypothetical protein
540126	0	C	SNP	T	86	91	174	98.33	180	Asp456Asn (gat/Aat)	Rv0450c	mmpL4	transmembrane transport protein MmpL4
541201	0	A	SNP	G	91	87	177	100	178	Leu97Leu (ctt/ctC)	Rv0450c	mmpL4	transmembrane transport protein MmpL4
543089	0	C	SNP	T	144	128	268	98.55	276
546357	0	A	SNP	G	113	141	252	99.61	255	Thr149Thr (act/acC)	Rv0456c	echA2	enoyl-CoA hydratase EchA2
549251	0	C	SNP	T	114	139	250	98.83	256	Trp119_ (tgg/tgA)	Rv0457c	-	peptidase
549875	0	C	SNP	T	167	161	325	98.5	333	His67His (cac/caT)	Rv0458	-	aldehyde dehydrogenase
551525	0	A	SNP	C	105	111	212	100	216	Arg110Arg (aga/Cga)	Rv0459	-	hypothetical protein
551637	0	A	SNP	G	113	134	246	98.41	251	Asp147Gly (gat/gGt)	Rv0459	-	hypothetical protein
552361	0	G	SNP	A	131	102	229	100	233	Leu112Leu (ctg/ctA)	Rv0461	-	transmembrane protein
553220	0	C	SNP	T	87	99	186	100	186	Leu203Phe (ctt/Ttt)	Rv0462	lpdC	dihydrolipoamide dehydrogenase
555945	0	T	SNP	C	112	109	219	98.66	224	Gln121Arg (cag/cGg)	Rv0465c	-	HTH-type transcriptional regulator
555991	0	A	SNP	G	111	111	219	100	222	Cys106Arg (tgc/Cgc)	Rv0465c	-	HTH-type transcriptional regulator
556035	0	G	SNP	T	108	108	214	99.08	218	Pro91Gln (ccg/cAg)	Rv0465c	-	HTH-type transcriptional regulator
560664	0	C	SNP	T	120	90	207	98.59	213	Asn259Asn (aac/aaT)	Rv0469	umaA	mycolic acid synthase UmaA
560666	0	A	SNP	G	121	92	207	99.07	215	Lys260Arg (aaa/aGa)	Rv0469	umaA	mycolic acid synthase UmaA
564723	0	C	SNP	T	114	114	223	99.56	229	Thr387Met (acg/aTg)	Rv0473	-	transmembrane protein
565404	0	G	SNP	T	87	97	182	99.46	185	Arg128Arg (cgg/cgT)	Rv0474	-	HTH-type transcriptional regulator
565655	0	A	SNP	G	89	94	181	99.46	184
568693	0	G	SNP	T	119	129	244	98.8	251	Ala92Glu (gcg/gAg)	Rv0479c	-	membrane protein
573262	0	A	SNP	G	159	129	283	99.65	289	Gly180Gly (ggt/ggC)	Rv0484c	-	short-chain type oxidoreductase
573384	0	T	SNP	G	129	141	264	99.26	272	Ile140Leu (atc/Ctc)	Rv0484c	-	short-chain type oxidoreductase
577314	0	C	SNP	T	68	62	125	98.48	132	Arg176Arg (cgc/cgT)	Rv0487	-	hypothetical protein
577430	0	C	SNP	T	39	47	83	98.85	87
580336	0	C	SNP	A	100	115	213	99.54	216	Arg330Arg (cgg/Agg)	Rv0490	senX3	two component sensor histidine kinase SenX3
580797	0	A	Del	GAP	77	67	144	77.84	185
581689	0	T	SNP	C	191	154	343	99.42	347	Thr564Ala (acg/Gcg)	Rv0492c	-	GMC-type oxidoreductase
582081	0	T	Del	GAP	150	157	301	98.08	313		Rv0492c	-	GMC-type oxidoreductase
582082	0	C	Del	GAP	150	157	301	98.08	313		Rv0492c	-	GMC-type oxidoreductase
582083	0	G	Del	GAP	150	157	301	98.08	313		Rv0492c	-	GMC-type oxidoreductase
582084	0	T	Del	GAP	150	157	301	98.08	313		Rv0492c	-	GMC-type oxidoreductase
582085	0	G	Del	GAP	150	157	301	98.08	313		Rv0492c	-	GMC-type oxidoreductase
582086	0	A	Del	GAP	150	157	301	98.08	313		Rv0492c	-	GMC-type oxidoreductase
582087	0	A	Del	GAP	150	157	301	98.08	313		Rv0492c	-	GMC-type oxidoreductase
582088	0	C	Del	GAP	150	157	301	98.71	311		Rv0492c	-	GMC-type oxidoreductase
582089	0	C	Del	GAP	150	157	301	98.08	313		Rv0492c	-	GMC-type oxidoreductase
582090	0	G	Del	GAP	149	158	300	98.08	313		Rv0492c	-	GMC-type oxidoreductase
584171	0	T	SNP	C	142	136	274	99.64	279	Ser174Gly (agt/Ggt)	Rv0493c	-	hypothetical protein
584511	0	G	SNP	T	163	131	293	98.66	298	Thr60Thr (acc/acA)	Rv0493c	-	hypothetical protein
590436	0	T	SNP	C	130	122	249	100	252	Ala118Ala (gct/gcC)	Rv0500	proC	pyrroline-5-carboxylate reductase
590763	0	G	SNP	C	140	132	268	99.63	273	Glu227Asp (gag/gaC)	Rv0500	proC	pyrroline-5-carboxylate reductase
591965	0	G	SNP	A	111	105	215	99.08	218	Ala104Ala (gcg/gcA)	Rv0501	galE2	UDP-glucose 4-epimerase GalE
595501	0	G	SNP	A	165	154	312	98.76	323	Ala362Val (gcg/gTg)	Rv0505c	serB1	phosphoserine phosphatase SerB
596475	0	C	SNP	T	127	125	251	98.05	257	Gln37Gln (cag/caA)	Rv0505c	serB1	phosphoserine phosphatase SerB
597816	0	A	SNP	G	120	100	217	100	220	Ala206Ala (gca/gcG)	Rv0507	mmpL2	transmembrane transport protein MmpL2
598475	0	G	SNP	A	86	131	216	100	217	Arg426His (cgc/cAc)	Rv0507	mmpL2	transmembrane transport protein MmpL2
599868	0	A	SNP	G	143	78	217	99.1	223	Arg890Arg (cga/cgG)	Rv0507	mmpL2	transmembrane transport protein MmpL2
607095	0	A	SNP	G	202	155	348	99.44	359	Gln182Arg (cag/cGg)	Rv0515	-	hypothetical protein
608696	0	G	SNP	C	93	118	210	97.69	216
610120	0	T	SNP	G	111	128	236	100	239
615938	0	G	SNP	A	139	192	323	99.7	332	Glu368Glu (gag/gaA)	Rv0524	hemL	glutamate-1-semialdehyde 2,1-aminomutase		phylo (1)
617729	0	G	SNP	A	144	145	283	97.31	297	Gly79Gly (ggg/ggA)	Rv0527	ccdA	cytochrome C-type biogenesis protein CcdA
621390	0	G	SNP	A	151	160	303	99.68	312	Val162Ile (gtc/Atc)	Rv0530	-	hypothetical protein
621982	0	T	SNP	A	107	142	245	99.6	250	Phe359Tyr (ttc/tAc)	Rv0530	-	hypothetical protein
623472	0	A	SNP	G	161	125	280	99.65	287	Asp227Gly (gac/gGc)	Rv0532	PE_PGRS6	PE-PGRS family protein PE_PGRS6
623508	0	C	SNP	G	164	137	296	99.67	302	Ala239Gly (gcc/gGc)	Rv0532	PE_PGRS6	PE-PGRS family protein PE_PGRS6
624349	1	G	Ins	T	132	66	198	92.09	199		Rv0532	PE_PGRS6	PE-PGRS family protein PE_PGRS6
627350	0	C	SNP	G	178	164	336	99.71	343	Pro35Ala (ccc/Gcc)	Rv0536	galE3	UDP-glucose 4-epimerase GalE
630722	0	G	SNP	C	152	166	310	100	318	Arg228Pro (cgg/cCg)	Rv0538	-	membrane protein
631595	0	C	SNP	A	154	169	317	99.38	325	Thr519Asn (acc/aAc)	Rv0538	-	membrane protein
637319	0	G	SNP	A	112	111	223	100	223	Pro49Ser (cct/Tct)	Rv0545c	pitA	low-affinity inorganic phosphate transporter
638151	0	G	SNP	A	138	137	271	100	275	Arg256Cys (cgc/Tgc)	Rv0547c	-	oxidoreductase
643483	0	G	SNP	A	117	123	229	100	240	Gly199Ser (ggt/Agt)	Rv0552	-	hypothetical protein
646531	0	A	SNP	T	172	156	326	99.09	331	Thr78Thr (aca/acT)	Rv0555	menD	bifunctional 2-succinyl-6-hydroxy-2,4-cyclohexadiene-1-carboxylate synthase/2-oxoglutarate decarboxylase
648002	0	T	SNP	G	95	113	204	100	208	Leu15Arg (ctc/cGc)	Rv0556	-	transmembrane protein
648856	0	T	SNP	C	118	130	246	100	248	Gly107Gly (ggt/ggC)	Rv0557	mgtA	GDP-mannose-dependent alpha-mannosyltransferase		phylo (not Euro-American, M. africanum, M. bovis, M. canettii, M. caprae, M. microti, M. pinipedii, Beijing, Delhi/CAS, EAI)
649345	0	C	SNP	T	131	122	249	99.61	254	Ala270Ala (gcc/gcT)	Rv0557	mgtA	GDP-mannose-dependent alpha-mannosyltransferase		phylo (EAI)
654355	0	C	SNP	T	125	120	242	98.39	249	Thr159Thr (acc/acT)	Rv0563	htpX	protease HtpX
655707	0	G	SNP	A	111	121	230	97.89	237	Val81Val (gtc/gtT)	Rv0564c	gpdA1	glycerol-3-phosphate dehydrogenase
655986	0	T	SNP	G	113	126	235	99.17	241
657578	0	A	SNP	G	94	116	209	98.59	213	Asp154Asp (gat/gaC)	Rv0566c	-	hypothetical protein
658985	0	G	SNP	C	118	123	238	99.18	243	Arg222Pro (cgg/cCg)	Rv0567	-	methyltransferase/methylase
659341	0	T	SNP	C	127	116	238	100	243
661929	0	C	SNP	A	137	160	286	98.67	301	Ala212Asp (gcc/gAc)	Rv0570	nrdZ	vitamin B12-dependent ribonucleoside-diphosphate reductase
662911	0	T	SNP	C	137	137	273	99.64	275	Ala539Ala (gct/gcC)	Rv0570	nrdZ	vitamin B12-dependent ribonucleoside-diphosphate reductase
665293	0	A	SNP	G	138	146	280	100	284	Phe31Leu (ttc/Ctc)	Rv0572c	-	hypothetical protein
669398	0	T	SNP	C	126	115	239	99.59	242	Gln116Gln (caa/caG)	Rv0575c	-	oxidoreductase
670545	0	G	SNP	A	158	215	369	99.73	374	Arg233His (cgc/cAc)	Rv0576	-	transcriptional regulator
672491	0	C	SNP	G	177	158	323	98.82	339	Gly1142Gly (ggg/ggC)	Rv0578c	PE_PGRS7	PE-PGRS family protein PE_PGRS7
672709	0	C	SNP	T	125	165	275	98.64	294	Gly1070Ser (ggc/Agc)	Rv0578c	PE_PGRS7	PE-PGRS family protein PE_PGRS7
673031	0	C	SNP	T	200	150	346	99.15	353	Gln962Gln (cag/caA)	Rv0578c	PE_PGRS7	PE-PGRS family protein PE_PGRS7
673066	0	C	SNP	G	206	163	360	98.4	375	Gly951Arg (ggc/Cgc)	Rv0578c	PE_PGRS7	PE-PGRS family protein PE_PGRS7
673238	0	A	SNP	G	127	198	314	100	325	His893His (cat/caC)	Rv0578c	PE_PGRS7	PE-PGRS family protein PE_PGRS7
673344	0	A	SNP	T	69	199	262	97.45	275	Ile858Asn (atc/aAc)	Rv0578c	PE_PGRS7	PE-PGRS family protein PE_PGRS7
678440	0	C	SNP	T	103	119	222	98.23	226	Thr212Thr (acg/acA)	Rv0583c	lpqN	lipoprotein LpqN
684290	0	A	SNP	G	126	119	243	100	245
685461	0	C	SNP	G	116	125	237	100	241	Ala111Ala (gcc/gcG)	Rv0587	yrbE2A	hypothetical protein
685608	0	T	SNP	C	122	106	225	100	228	Leu160Leu (ctt/ctC)	Rv0587	yrbE2A	hypothetical protein
685955	0	G	SNP	A	118	112	222	97.87	235	Ala10Thr (gca/Aca)	Rv0588	-	hypothetical protein
686972	0	T	SNP	C	110	85	189	100	195	Phe51Ser (ttc/tCc)	Rv0589	mce2A	Mce family protein Mce2A
688792	1	T	Ins	G	88	82	170	89.95	170
689574	0	A	SNP	G	123	103	225	99.56	227	Leu172Leu (cta/ctG)	Rv0591	mce2C	Mce family protein Mce2C
690248	0	C	SNP	A	197	156	345	99.16	356	Thr397Asn (acc/aAc)	Rv0591	mce2C	Mce family protein Mce2C
690450	0	A	SNP	C	152	205	353	99.72	358	Ala464Ala (gca/gcC)	Rv0591	mce2C	Mce family protein Mce2C
690465	0	T	SNP	G	153	200	348	100	353	Leu469Leu (ctt/ctG)	Rv0591	mce2C	Mce family protein Mce2C
697808	0	C	SNP	T	136	104	236	99.17	242
698968	0	G	SNP	A	158	155	307	100	313	Gly9Gly (ggc/ggT)	Rv0601c	-	two component sensor kinase HK2
700776	0	T	SNP	C	145	181	324	99.69	327	Ser180Pro (tcg/Ccg)	Rv0604	lpqO	lipoprotein LpqO
704997	0	G	SNP	A	164	149	306	99.05	316	Gln305_ (caa/Taa)	Rv0610c	-	hypothetical protein
705602	0	T	SNP	C	147	161	304	99.04	311	Asn103Ser (aac/aGc)	Rv0610c	-	hypothetical protein
712192	1	G	Ins	A	124	142	266	97.08	266
712693	0	A	SNP	G	176	121	287	100	297
713310	0	T	SNP	C	174	175	344	100	349	Cys199Arg (tgt/Cgt)	Rv0620	galK	galactokinase
715266	0	A	SNP	G	119	136	252	99.61	256	_355Trp (tga/tgG)	Rv0621	-	membrane protein
716051	0	G	SNP	A	123	114	231	99.16	239	Val228Met (gtg/Atg)	Rv0622	-	membrane protein
717588	0	A	SNP	G	164	114	270	99.64	279	Val102Val (gtt/gtC)	Rv0625c	-	transmembrane protein
720863	0	G	SNP	T	166	189	346	98.34	361	Ala290Ala (gcc/gcA)	Rv0629c	recD	exonuclease V subunit alpha RecD
722852	0	G	SNP	A	159	189	337	99.71	349	Pro721Leu (cca/cTa)	Rv0630c	recB	exonuclease V subunit beta RecB
726498	0	C	SNP	A	178	168	341	99.43	348	Leu603Leu (ctg/ctT)	Rv0631c	recC	exonuclease V subunit gamma RecC
727440	0	C	SNP	T	226	170	392	99.75	397	Leu289Leu (ctg/ctA)	Rv0631c	recC	exonuclease V subunit gamma RecC
729357	0	C	SNP	T	155	124	276	99.29	281	Gly270Gly (ggg/ggA)	Rv0633c	-	hypothetical protein
730087	0	G	SNP	A	125	127	248	99.6	253	Ala27Val (gcc/gTc)	Rv0633c	-	hypothetical protein
734116	0	T	SNP	C	106	131	232	99.58	238	Met127Thr (atg/aCg)	Rv0638	secE1	preprotein translocase SecE
749968	0	T	SNP	C	91	116	207	99.52	208
752046	0	C	SNP	T	129	138	264	99.26	269	Ala177Val (gcc/gTc)	Rv0655	mkl	ribonucleotide ABC transporter ATP-binding protein
753668	0	C	SNP	T	98	100	197	98.51	201
754186	0	A	SNP	G	167	144	309	99.36	313	Leu75Pro (ctc/cCc)	Rv0658c	-	integral membrane protein
754387	0	G	SNP	A	159	161	311	99.38	322	Thr8Ile (acc/aTc)	Rv0658c	-	integral membrane protein
754422	0	A	SNP	G	147	162	299	99.04	312
757182	0	A	SNP	G	109	139	244	99.2	250	Asp349Gly (gac/gGc)	Rv0663	atsD	arylsulfatase AtsD
763031	0	T	SNP	C	112	132	242	99.59	245	Ala1075Ala (gct/gcC)	Rv0667	rpoB	DNA-directed RNA polymerase subunit beta		phylo (4)	rifampicin (RMP)
763884	0	C	SNP	T	122	108	219	98.29	234	Ala172Val (gcc/gTc)	Rv0668	rpoC	DNA-directed RNA polymerase subunit beta'		phylo (1)
763886	0	C	SNP	A	123	113	233	97.52	242	Arg173Arg (cgg/Agg)	Rv0668	rpoC	DNA-directed RNA polymerase subunit beta'		phylo (1)
767414	0	G	SNP	A	134	123	253	100	257
767609	0	A	SNP	G	160	137	293	99.33	299
771326	0	C	SNP	T	91	116	205	97.18	213	Arg249Cys (cgc/Tgc)	Rv0671	lpqP	lipoprotein LpqP
772400	0	G	SNP	C	140	127	265	99.63	268	Arg306Pro (cgc/cCc)	Rv0672	fadE8	acyl-CoA dehydrogenase FadE8
775639	0	T	SNP	C	115	162	271	99.64	278	Ile948Val (att/Gtt)	Rv0676c	mmpL5	transmembrane transport protein MmpL5
776100	0	G	SNP	A	116	121	234	100	237	Thr794Ile (acc/aTc)	Rv0676c	mmpL5	transmembrane transport protein MmpL5
781395	0	T	SNP	C	123	106	228	100	229							streptomycin (SM)
784569	0	C	SNP	T	72	107	178	98.35	182	Ile695Ile (atc/atT)	Rv0684	fusA1	elongation factor G
786137	0	A	SNP	C	93	124	211	98.19	221
787745	0	T	SNP	G	102	113	213	98.62	218	Met216Arg (atg/aGg)	Rv0687	-	NAD-dependent oxidoreductase
789972	0	C	SNP	T	126	130	248	98.84	259
797597	0	C	SNP	T	111	105	214	98.63	219	Thr222Met (acg/aTg)	Rv0697	-	dehydrogenase
799137	0	C	Del	GAP	91	93	188	91.54	201		Rv0698	-	hypothetical protein
800357	0	C	SNP	A	114	118	231	99.57	233
804587	0	C	SNP	T	149	109	257	97.36	265	Ile102Ile (atc/atT)	Rv0707	rpsC	30S ribosomal protein S3
810265	0	A	SNP	G	125	134	259	99.23	261	His107Arg (cat/cGt)	Rv0713	-	transmembrane protein
810287	0	C	SNP	G	122	134	253	99.61	257	Thr114Thr (acc/acG)	Rv0713	-	transmembrane protein
811492	0	C	SNP	G	130	135	259	98.15	270	Val40Val (gtc/gtG)	Rv0714	rplN	50S ribosomal protein L14
812502	0	C	SNP	T	108	118	225	99.12	228	Val148Val (gtc/gtT)	Rv0716	rplE	50S ribosomal protein L5
814443	0	A	SNP	C	157	148	298	100	305	Lys39Thr (aag/aCg)	Rv0721	rpsE	30S ribosomal protein S5
815236	0	T	SNP	C	157	134	287	98.98	294	Ile16Thr (atc/aCc)	Rv0723	rplO	50S ribosomal protein L15
815851	0	A	SNP	G	172	134	301	98.71	310	Arg63Arg (cga/cgG)	Rv0724	sppA	protease IV SppA
817310	0	G	SNP	A	114	124	237	97.94	243	Val550Met (gtg/Atg)	Rv0724	sppA	protease IV SppA
817620	0	A	SNP	G	106	121	221	99.56	228	Tyr275Tyr (tat/taC)	Rv0725c	-	hypothetical protein
817696	0	G	SNP	A	127	113	239	100	240	Pro250Leu (ccg/cTg)	Rv0725c	-	hypothetical protein
818398	0	C	SNP	T	99	108	203	99.04	209	Gly16Glu (ggg/gAg)	Rv0725c	-	hypothetical protein
819213	0	T	SNP	C	114	121	234	100	235	Glu143Gly (gag/gGg)	Rv0726c	-	S-adenosylmethionine-dependentmethyltransferase
820483	0	G	SNP	T	141	157	290	100	298	Ala6Asp (gcc/gAc)	Rv0727c	fucA	L-fuculose phosphate aldolase FucA
820752	0	C	SNP	T	161	134	292	100	295	Arg242His (cgc/cAc)	Rv0728c	serA2	D-3-phosphoglycerate dehydrogenase SerA
821907	0	T	SNP	C	155	196	344	99.43	353	Leu134Pro (ctg/cCg)	Rv0729	xylB	D-xylulose kinase XylB
828422	0	T	SNP	G	160	147	306	99.68	308	Ser95Ala (tcg/Gcg)	Rv0736	rslA	anti-sigma-L factor RslA
829719	0	G	SNP	A	162	143	302	99.03	308
830868	1	G	Ins	G	110	129	239	86.28	239		Rv0739	-	hypothetical protein
830868	2	G	Ins	C	110	129	239	86.28	239		Rv0739	-	hypothetical protein
832201	0	C	SNP	T	98	118	211	93.91	230	Asp142Asp (gac/gaT)	Rv0740	-	hypothetical protein
832246	0	A	SNP	G	106	130	232	94.02	251	Gln157Gln (caa/caG)	Rv0740	-	hypothetical protein
832453	0	G	SNP	A	135	111	242	98.4	250
833415	0	G	SNP	C	66	66	130	97.78	135	Ala145Ala (gcg/gcC)	Rv0742	-	hypothetical protein
833421	0	G	SNP	C	51	52	100	98.1	105	Gly147Gly (ggg/ggC)	Rv0742	-	hypothetical protein
833422	0	T	SNP	C	48	49	97	98.98	98	Ser148Pro (tcc/Ccc)	Rv0742	-	hypothetical protein
833431	0	C	SNP	T	39	44	78	96.51	86	Pro151Ser (ccc/Tcc)	Rv0742	-	hypothetical protein
836272	0	A	SNP	G	150	186	327	100	336	Glu191Gly (gag/gGg)	Rv0746	PE_PGRS9	PE-PGRS family protein PE_PGRS9
836291	0	A	SNP	G	168	162	314	99.4	332	Gly197Gly (gga/ggG)	Rv0746	PE_PGRS9	PE-PGRS family protein PE_PGRS9
836345	0	G	SNP	C	96	99	189	99.49	196	Gly215Gly (ggg/ggC)	Rv0746	PE_PGRS9	PE-PGRS family protein PE_PGRS9
836350	0	G	SNP	T	93	92	177	100	185	Gly217Val (ggc/gTc)	Rv0746	PE_PGRS9	PE-PGRS family protein PE_PGRS9
836352	0	G	SNP	A	88	87	167	97.77	179	Ala218Thr (gcc/Acc)	Rv0746	PE_PGRS9	PE-PGRS family protein PE_PGRS9
836362	0	C	SNP	T	4	5	8	75	12	Ala221Val (gcc/gTc)	Rv0746	PE_PGRS9	PE-PGRS family protein PE_PGRS9
836426	0	A	SNP	C	112	99	198	100	211	Leu242Leu (cta/ctC)	Rv0746	PE_PGRS9	PE-PGRS family protein PE_PGRS9
836454	0	A	SNP	G	152	125	269	100	277	Thr252Ala (act/Gct)	Rv0746	PE_PGRS9	PE-PGRS family protein PE_PGRS9
836469	0	G	Del	GAP	126	91	221	80.37	270		Rv0746	PE_PGRS9	PE-PGRS family protein PE_PGRS9
836470	0	G	Del	GAP	126	91	221	81.58	266		Rv0746	PE_PGRS9	PE-PGRS family protein PE_PGRS9
836471	0	G	Del	GAP	126	91	221	80.67	269		Rv0746	PE_PGRS9	PE-PGRS family protein PE_PGRS9
836472	0	C	Del	GAP	126	91	221	81.58	266		Rv0746	PE_PGRS9	PE-PGRS family protein PE_PGRS9
836473	0	T	Del	GAP	126	91	221	81.58	266		Rv0746	PE_PGRS9	PE-PGRS family protein PE_PGRS9
836474	0	G	Del	GAP	126	91	221	80.67	269		Rv0746	PE_PGRS9	PE-PGRS family protein PE_PGRS9
836475	0	C	Del	GAP	126	91	221	82.2	264		Rv0746	PE_PGRS9	PE-PGRS family protein PE_PGRS9
836476	0	T	Del	GAP	126	91	221	82.82	262		Rv0746	PE_PGRS9	PE-PGRS family protein PE_PGRS9
836477	0	G	Del	GAP	126	91	221	83.14	261		Rv0746	PE_PGRS9	PE-PGRS family protein PE_PGRS9
836478	0	G	Del	GAP	126	90	221	83.72	258		Rv0746	PE_PGRS9	PE-PGRS family protein PE_PGRS9
836479	0	C	Del	GAP	126	90	221	83.72	258		Rv0746	PE_PGRS9	PE-PGRS family protein PE_PGRS9
836480	0	C	Del	GAP	124	90	221	83.59	256		Rv0746	PE_PGRS9	PE-PGRS family protein PE_PGRS9
836538	0	A	SNP	G	215	165	379	100	380	Asn280Asp (aac/Gac)	Rv0746	PE_PGRS9	PE-PGRS family protein PE_PGRS9
836658	0	A	SNP	G	244	170	404	100	414	Thr320Ala (acc/Gcc)	Rv0746	PE_PGRS9	PE-PGRS family protein PE_PGRS9
837033	0	A	SNP	G	118	234	343	100	352	Thr445Ala (acc/Gcc)	Rv0746	PE_PGRS9	PE-PGRS family protein PE_PGRS9
837248	0	G	SNP	C	65	60	123	99.21	126	Ala516Ala (gcg/gcC)	Rv0746	PE_PGRS9	PE-PGRS family protein PE_PGRS9
838442	0	A	Del	GAP	157	163	317	99.07	323
838990	0	C	SNP	G	52	64	115	83.45	139	Ala180Ala (gcc/gcG)	Rv0747	PE_PGRS10	PE-PGRS family protein PE_PGRS10
839123	0	A	SNP	G	113	73	182	100	186	Arg225Gly (agg/Ggg)	Rv0747	PE_PGRS10	PE-PGRS family protein PE_PGRS10
839129	0	C	SNP	G	116	77	189	100	193	Arg227Gly (cgc/Ggc)	Rv0747	PE_PGRS10	PE-PGRS family protein PE_PGRS10
839194	0	A	SNP	G	158	92	242	100	250	Thr248Thr (aca/acG)	Rv0747	PE_PGRS10	PE-PGRS family protein PE_PGRS10
839334	0	A	SNP	G	162	170	321	99.7	333	Lys295Arg (aaa/aGa)	Rv0747	PE_PGRS10	PE-PGRS family protein PE_PGRS10
839348	0	A	SNP	G	169	171	331	98.84	344	Ser300Gly (agc/Ggc)	Rv0747	PE_PGRS10	PE-PGRS family protein PE_PGRS10
840496	0	C	SNP	G	73	68	137	84.94	166	Gly682Gly (ggc/ggG)	Rv0747	PE_PGRS10	PE-PGRS family protein PE_PGRS10
841494	0	C	SNP	G	115	109	220	98.68	227	Leu89Leu (ctc/ctG)	Rv0749	vapC31	ribonuclease VapC31
841495	0	A	SNP	G	118	109	227	98.7	230	Met90Val (atg/Gtg)	Rv0749	vapC31	ribonuclease VapC31
841764	0	G	SNP	C	103	110	210	99.53	214	Thr37Thr (acc/acG)	Rv0749A	-	hypothetical protein
841847	0	G	SNP	A	123	115	236	97.94	243	Arg10Cys (cgc/Tgc)	Rv0749A	-	hypothetical protein
846996	0	G	SNP	A	173	168	335	99.42	343	Gly280Arg (ggg/Agg)	Rv0754	PE_PGRS11	PE-PGRS family protein PE_PGRS11
847995	0	T	SNP	C	113	125	237	99.17	240
848407	0	C	SNP	T	116	125	236	99.18	243	Arg545Lys (agg/aAg)	Rv0755c	PPE12	PPE family protein PPE12
850985	0	A	SNP	G	151	164	311	99.37	317	Ile161Thr (ata/aCa)	Rv0756c	-	hypothetical protein
852910	0	C	SNP	T	130	107	228	100	237	Pro172Leu (ccc/cTc)	Rv0758	phoR	two component system response sensor kinase PhoR
854253	0	C	Del	GAP	95	108	198	90.22	225
857696	0	A	SNP	G	128	111	236	100	239	Ala114Ala (gct/gcC)	Rv0764c	cyp51	lanosterol 14-alpha demethylase
865761	0	C	SNP	T	127	137	261	99.62	265	His392His (cac/caT)	Rv0772	purD	phosphoribosylamine--glycine ligase
866827	0	T	SNP	C	125	112	236	99.16	239	Asn188Ser (aac/aGc)	Rv0773c	ggtA	bifunctional cephalosporin acylase/gamma-glutamyltranspeptidase
871271	0	A	SNP	C	145	148	283	98.65	297	Thr422Pro (acg/Ccg)	Rv0777	purB	adenylosuccinate lyase PurB
874835	1	C	Ins	C	87	86	173	96.65	173
874835	2	C	Ins	G	87	86	173	96.65	173
880051	0	G	SNP	A	128	124	244	100	252	Gly238Ser (ggt/Agt)	Rv0785	-	KsdD-like steroid dehydrogenase
880562	0	G	SNP	T	120	105	223	99.56	226	Cys408Phe (tgc/tTc)	Rv0785	-	KsdD-like steroid dehydrogenase
882257	0	T	SNP	C	134	197	325	100	331	Tyr267His (tac/Cac)	Rv0787	-	hypothetical protein
885689	0	G	SNP	T	98	129	226	99.13	229	Thr51Lys (acg/aAg)	Rv0791c	-	hypothetical protein
886348	0	A	SNP	G	129	131	259	98.86	263	Ile100Thr (atc/aCc)	Rv0792c	-	transcriptional regulator
891011	0	A	SNP	G	131	126	252	100	257	Leu208Leu (cta/ctG)	Rv0797	-	insertion sequence element IS1547 transposase
891404	0	C	SNP	T	103	99	202	82.11	246	His339His (cac/caT)	Rv0797	-	insertion sequence element IS1547 transposase
893733	0	T	SNP	G	158	158	314	99.68	317	Leu139Arg (ctg/cGg)	Rv0800	pepC	M18 family aminopeptidase
894888	0	T	SNP	C	124	133	256	98.47	261	Ser86Ser (agt/agC)	Rv0801	-	hypothetical protein
895082	0	A	SNP	G	128	157	283	99.3	287	Phe183Leu (ttc/Ctc)	Rv0802c	-	succinyl-CoA transferase
895120	0	C	SNP	T	127	146	270	99.64	274	Arg170His (cgc/cAc)	Rv0802c	-	succinyl-CoA transferase
899537	0	C	SNP	T	127	109	232	98.74	239	Ala236Val (gct/gTt)	Rv0805	-	3',5'-cyclic adenosine monophosphate phosphodiesterase CpdA
900221	0	T	SNP	C	100	118	216	100	218	Val370Val (gta/gtG)	Rv0806c	cpsY	exopolysaccharide phosphotransferase CpsY
900914	0	C	SNP	T	123	101	218	99.12	226	Pro139Pro (ccg/ccA)	Rv0806c	cpsY	exopolysaccharide phosphotransferase CpsY
903550	0	T	SNP	C	135	114	248	100	249	Ala480Ala (gct/gcC)	Rv0808	purF	amidophosphoribosyltransferase
903913	0	T	SNP	C	115	133	247	99.6	249	Gly63Gly (ggt/ggC)	Rv0809	purM	phosphoribosylformylglycinamidine cyclo-ligase PurM
906857	0	A	SNP	G	141	179	317	99.69	321	Ile145Met (ata/atG)	Rv0812	-	amino acid aminotransferase
909921	0	G	SNP	A	114	144	255	99.23	260	Pro38Leu (ccg/cTg)	Rv0816c	thiX	thioredoxin ThiX
910015	0	C	SNP	A	105	144	244	99.6	250	Ala7Ser (gct/Tct)	Rv0816c	thiX	thioredoxin ThiX
911261	0	T	SNP	C	148	150	294	99.67	299	Leu97Pro (ctc/cCc)	Rv0818	-	transcriptional regulator
913274	0	C	SNP	G	103	99	198	99.02	204	Ser183Ser (tcc/tcG)	Rv0820	phoT	phosphate ABC transporter ATP-binding protein PhoT
914608	0	C	SNP	T	98	114	207	99.07	214	Gln568Gln (cag/caA)	Rv0822c	-	hypothetical protein
916046	0	T	SNP	G	141	171	309	98.42	317	His89Pro (cac/cCc)	Rv0822c	-	hypothetical protein
921813	0	C	SNP	G	104	97	199	98.05	205
925342	1	C	Ins	G	191	181	372	88.57	373		Rv0832	PE_PGRS12	PE-PGRS family protein PE_PGRS12
926597	0	G	SNP	A	161	228	378	99.49	391	Gly413Ser (ggc/Agc)	Rv0833	PE_PGRS13	PE-PGRS family protein PE_PGRS13
926780	0	T	SNP	C	69	182	232	98.43	255	Leu474Leu (ttg/Ctg)	Rv0833	PE_PGRS13	PE-PGRS family protein PE_PGRS13
927110	0	A	SNP	G	120	69	182	99.47	190	Ser584Gly (agt/Ggt)	Rv0833	PE_PGRS13	PE-PGRS family protein PE_PGRS13
927385	0	A	SNP	G	176	86	259	99.62	263	Gly675Gly (gga/ggG)	Rv0833	PE_PGRS13	PE-PGRS family protein PE_PGRS13
928483	0	C	SNP	T	200	178	369	99.21	381	Gly668Asp (ggc/gAc)	Rv0834c	PE_PGRS14	PE-PGRS family protein PE_PGRS14
929275	0	G	Del	GAP	54	12	67	98.51	67		Rv0834c	PE_PGRS14	PE-PGRS family protein PE_PGRS14
929276	0	T	Del	GAP	54	12	67	100	66		Rv0834c	PE_PGRS14	PE-PGRS family protein PE_PGRS14
929277	0	G	Del	GAP	54	12	67	100	66		Rv0834c	PE_PGRS14	PE-PGRS family protein PE_PGRS14
929278	0	C	Del	GAP	54	12	67	100	66		Rv0834c	PE_PGRS14	PE-PGRS family protein PE_PGRS14
929279	0	C	Del	GAP	54	12	67	100	66		Rv0834c	PE_PGRS14	PE-PGRS family protein PE_PGRS14
929280	0	G	Del	GAP	54	12	67	100	66		Rv0834c	PE_PGRS14	PE-PGRS family protein PE_PGRS14
929281	0	C	Del	GAP	54	12	67	100	66		Rv0834c	PE_PGRS14	PE-PGRS family protein PE_PGRS14
929282	0	C	Del	GAP	54	12	67	100	66		Rv0834c	PE_PGRS14	PE-PGRS family protein PE_PGRS14
929283	0	G	Del	GAP	54	12	67	100	66		Rv0834c	PE_PGRS14	PE-PGRS family protein PE_PGRS14
929284	0	G	Del	GAP	54	12	67	100	66		Rv0834c	PE_PGRS14	PE-PGRS family protein PE_PGRS14
929285	0	C	Del	GAP	54	12	67	100	66		Rv0834c	PE_PGRS14	PE-PGRS family protein PE_PGRS14
929286	0	A	Del	GAP	54	12	67	100	66		Rv0834c	PE_PGRS14	PE-PGRS family protein PE_PGRS14
929287	0	C	Del	GAP	54	12	67	100	66		Rv0834c	PE_PGRS14	PE-PGRS family protein PE_PGRS14
929288	0	C	Del	GAP	54	12	67	100	66		Rv0834c	PE_PGRS14	PE-PGRS family protein PE_PGRS14
929289	0	G	Del	GAP	54	12	67	100	66		Rv0834c	PE_PGRS14	PE-PGRS family protein PE_PGRS14
929290	0	G	Del	GAP	54	12	67	100	66		Rv0834c	PE_PGRS14	PE-PGRS family protein PE_PGRS14
929291	0	T	Del	GAP	54	12	67	100	66		Rv0834c	PE_PGRS14	PE-PGRS family protein PE_PGRS14
929292	0	C	Del	GAP	54	12	67	100	66		Rv0834c	PE_PGRS14	PE-PGRS family protein PE_PGRS14
929293	0	G	Del	GAP	54	12	67	100	66		Rv0834c	PE_PGRS14	PE-PGRS family protein PE_PGRS14
929294	0	C	Del	GAP	54	12	67	100	66		Rv0834c	PE_PGRS14	PE-PGRS family protein PE_PGRS14
929295	0	A	Del	GAP	54	12	67	100	66		Rv0834c	PE_PGRS14	PE-PGRS family protein PE_PGRS14
929296	0	G	Del	GAP	54	12	67	100	66		Rv0834c	PE_PGRS14	PE-PGRS family protein PE_PGRS14
929297	0	C	Del	GAP	54	12	67	100	66		Rv0834c	PE_PGRS14	PE-PGRS family protein PE_PGRS14
929298	0	C	Del	GAP	54	12	67	100	66		Rv0834c	PE_PGRS14	PE-PGRS family protein PE_PGRS14
929299	0	C	Del	GAP	54	12	67	100	66		Rv0834c	PE_PGRS14	PE-PGRS family protein PE_PGRS14
929300	0	C	Del	GAP	54	12	67	100	66		Rv0834c	PE_PGRS14	PE-PGRS family protein PE_PGRS14
929301	0	A	Del	GAP	54	12	67	100	66		Rv0834c	PE_PGRS14	PE-PGRS family protein PE_PGRS14
929302	0	C	Del	GAP	54	12	67	100	66		Rv0834c	PE_PGRS14	PE-PGRS family protein PE_PGRS14
929303	0	C	Del	GAP	54	12	67	100	66		Rv0834c	PE_PGRS14	PE-PGRS family protein PE_PGRS14
929304	0	A	Del	GAP	54	12	67	100	66		Rv0834c	PE_PGRS14	PE-PGRS family protein PE_PGRS14
929305	0	A	Del	GAP	54	12	67	100	66		Rv0834c	PE_PGRS14	PE-PGRS family protein PE_PGRS14
929306	0	G	Del	GAP	54	12	67	100	66		Rv0834c	PE_PGRS14	PE-PGRS family protein PE_PGRS14
929307	0	C	Del	GAP	54	12	67	100	66		Rv0834c	PE_PGRS14	PE-PGRS family protein PE_PGRS14
929308	0	C	Del	GAP	54	12	67	100	66		Rv0834c	PE_PGRS14	PE-PGRS family protein PE_PGRS14
929309	0	C	Del	GAP	54	12	67	100	66		Rv0834c	PE_PGRS14	PE-PGRS family protein PE_PGRS14
929310	0	G	Del	GAP	54	12	67	100	66		Rv0834c	PE_PGRS14	PE-PGRS family protein PE_PGRS14
929311	0	C	Del	GAP	53	12	66	95.59	68		Rv0834c	PE_PGRS14	PE-PGRS family protein PE_PGRS14
929312	0	C	Del	GAP	53	12	66	95.59	68		Rv0834c	PE_PGRS14	PE-PGRS family protein PE_PGRS14
929313	0	G	Del	GAP	53	12	66	95.59	68		Rv0834c	PE_PGRS14	PE-PGRS family protein PE_PGRS14
929314	0	G	Del	GAP	53	12	66	92.86	70		Rv0834c	PE_PGRS14	PE-PGRS family protein PE_PGRS14
929315	0	C	Del	GAP	53	12	66	95.59	68		Rv0834c	PE_PGRS14	PE-PGRS family protein PE_PGRS14
929748	0	C	SNP	T	200	157	342	99.44	359	Ala246Ala (gcg/gcA)	Rv0834c	PE_PGRS14	PE-PGRS family protein PE_PGRS14
931123	0	T	SNP	C	116	125	237	100	241	Tyr57Tyr (tat/taC)	Rv0835	lpqQ	lipoprotein LpqQ		phylo (not 4)
932280	0	T	SNP	C	147	124	265	100	271	_218Trp (tag/tGg)	Rv0836c	-	hypothetical protein
933126	0	G	SNP	A	146	132	277	98.93	281	Asp302Asp (gac/gaT)	Rv0837c	-	hypothetical protein
933699	0	G	SNP	T	115	105	217	98.65	223	Gly111Gly (ggc/ggA)	Rv0837c	-	hypothetical protein
934230	0	C	SNP	G	122	104	226	99.56	227
934611	0	G	SNP	T	164	114	270	100	278
937864	0	G	SNP	A	127	136	259	98.13	268
938246	0	A	SNP	G	156	147	300	99.02	306	Leu45Leu (cta/ctG)	Rv0842	-	integral membrane protein
938671	0	G	SNP	A	93	132	215	99.12	227	Gly187Glu (ggg/gAg)	Rv0842	-	integral membrane protein
941845	0	C	SNP	A	137	113	244	100	250	Ala219Glu (gcg/gAg)	Rv0845	-	sensor histidine kinase NarS
942811	0	C	SNP	A	81	137	213	96.89	225	Val462Leu (gtg/Ttg)	Rv0846c	-	oxidase
945214	0	G	SNP	A	139	122	259	100	261	Gly93Ser (ggt/Agt)	Rv0848	cysK2	cysteine synthase CysK
948294	0	T	SNP	C	106	159	262	98.88	268	Ser59Gly (agc/Ggc)	Rv0851c	-	short-chain type dehydrogenase/reductase
949535	0	T	SNP	C	158	125	277	100	283	Ala528Ala (gca/gcG)	Rv0853c	pdc	alpha-keto-acid decarboxylase
951142	0	C	SNP	A	100	109	203	98.12	213
952597	0	C	SNP	T	119	119	232	99.17	240	Ile322Ile (atc/atT)	Rv0855	far	fatty-acid-CoA racemase
952811	0	T	Del	GAP	103	103	201	96.71	213
952984	0	G	SNP	A	95	115	209	100	210	Gly54Ser (ggc/Agc)	Rv0856	-	hypothetical protein
955524	0	A	SNP	G	127	155	279	100	282	Ser150Gly (agc/Ggc)	Rv0859	-	acyltransferase
957117	0	T	SNP	C	125	150	270	100	275	Asp275Asp (gat/gaC)	Rv0860	fadB	fatty oxidation protein FadB
960367	0	A	SNP	G	163	127	286	99.66	291	Leu749Ser (ttg/tCg)	Rv0862c	-	hypothetical protein
964618	0	T	SNP	G	142	97	237	77.85	307	Glu306Asp (gaa/gaC)	Rv0867c	rpfA	resuscitation-promoting factor RpfA
976043	0	G	SNP	T	108	91	196	99.5	200
976376	0	T	SNP	C	139	144	279	99.3	285	Leu101Pro (ctg/cCg)	Rv0877	-	hypothetical protein
976897	0	T	Del	GAP	139	141	273	99.29	282		Rv0878c	PPE13	PPE family protein PPE13
976898	0	G	Del	GAP	139	141	273	99.64	281		Rv0878c	PPE13	PPE family protein PPE13
976899	0	G	Del	GAP	139	141	273	99.64	281		Rv0878c	PPE13	PPE family protein PPE13
977196	0	G	SNP	A	139	128	260	97.8	273	Gly336Gly (ggc/ggT)	Rv0878c	PPE13	PPE family protein PPE13
979704	0	G	SNP	C	125	147	264	99.63	273	Gly115Arg (ggc/Cgc)	Rv0881	-	tRNA/rRNA methyltransferase
986463	0	G	SNP	C	103	104	202	99.52	208
987601	0	C	SNP	T	133	111	240	99.59	245	Gly123Gly (ggc/ggT)	Rv0888	-	hypothetical protein
989137	0	C	SNP	T	156	182	328	99.41	340	Gly242Asp (ggc/gAc)	Rv0889c	citA	citrate synthase 2
990001	0	G	SNP	C	132	144	272	100	276	Pro866Ala (ccc/Gcc)	Rv0890c	-	HTH-type transcriptional regulator
993346	0	A	SNP	C	129	105	231	100	234	Val37Gly (gtt/gGt)	Rv0891c	-	hypothetical protein
994091	0	G	SNP	A	114	107	221	99.1	223	Gly80Asp (ggc/gAc)	Rv0892	-	monooxygenase
996219	0	G	SNP	A	104	94	194	97.54	203	Ala26Val (gca/gTa)	Rv0893c	-	S-adenosylmethionine-dependentmethyltransferase
1002342	0	T	SNP	C	143	197	337	99.71	341	Tyr25Cys (tac/tGc)	Rv0897c	-	oxidoreductase
1009490	0	C	SNP	T	125	127	245	100	252	Gln183_ (caa/Taa)	Rv0906	-	hypothetical protein
1010204	1	C	Ins	G	98	142	240	95.24	240		Rv0907	-	hypothetical protein
1014815	0	T	SNP	G	88	107	191	98.48	198	His45Gln (cat/caG)	Rv0909	-	antitoxin
1018811	0	G	SNP	A	118	131	247	99.6	250	Asn385Asn (aac/aaT)	Rv0914c	-	lipid carrier protein or keto acyl-CoA thiolase
1020615	0	C	SNP	G	164	156	314	99.07	323	Gly239Arg (gga/Cga)	Rv0915c	PPE14	PPE family protein PPE14
1022613	0	G	SNP	A	128	115	233	99.18	245	Arg176Gln (cgg/cAg)	Rv0917	betP	glycine betaine transport integral membrane protein BetP
1024346	0	A	SNP	G	124	139	260	100	263	Ser46Gly (agt/Ggt)	Rv0918	-	hypothetical protein
1025106	0	T	SNP	C	87	119	204	99.52	207	Phe141Phe (ttt/ttC)	Rv0919	-	GCN5-like N-acetyltransferase
1027727	0	G	SNP	C	141	119	254	99.24	262	Ala15Pro (gcc/Ccc)	Rv0922	-	transposase
1029997	0	A	SNP	G	148	159	298	99.03	310	Val194Ala (gtg/gCg)	Rv0923c	-	hypothetical protein
1032524	0	T	SNP	C	146	130	275	99.64	277	Asp37Gly (gac/gGc)	Rv0925c	-	hypothetical protein
1033573	0	A	SNP	G	151	101	248	98.82	255	Cys72Arg (tgc/Cgc)	Rv0926c	-	hypothetical protein
1037012	0	T	SNP	C	121	113	233	100	234	Met5Thr (atg/aCg)	Rv0930	pstA1	phosphate ABC transporter permease PstA
1037911	0	C	SNP	T	103	126	221	100	229	Arg305_ (cga/Tga)	Rv0930	pstA1	phosphate ABC transporter permease PstA
1040706	0	A	SNP	C	108	103	207	98.6	214	Ser115Ala (tcg/Gcg)	Rv0932c	pstS2	phosphate ABC transporter substrate-binding lipoprotein PstS
1043136	0	C	SNP	T	133	116	248	99.6	250	Thr341Ile (acc/aTc)	Rv0934	pstS1	phosphate ABC transporter substrate-binding lipoprotein PstS
1047165	0	T	SNP	C	114	135	244	100	249	Cys344Arg (tgc/Cgc)	Rv0938	ligD	multifunctional non-homologous end joining DNA repair protein/ATP dependent DNA ligase LigD
1048102	0	G	SNP	A	128	143	269	98.19	276	Arg656His (cgc/cAc)	Rv0938	ligD	multifunctional non-homologous end joining DNA repair protein/ATP dependent DNA ligase LigD
1049161	0	C	SNP	A	141	105	239	99.19	248	Thr250Thr (acc/acA)	Rv0939	-	bifunctional 2-hydroxyhepta-2,4-diene-1,7-dioate isomerase/cyclase/dehydrase
1054699	0	G	SNP	A	120	131	245	98.05	256	Gly151Gly (ggg/ggA)	Rv0945	-	oxidoreductase
1054784	0	C	SNP	G	139	109	246	99.6	249	Arg180Gly (cgc/Ggc)	Rv0945	-	oxidoreductase
1058355	0	G	SNP	A	130	149	276	98.59	283	Val32Val (gtg/gtA)	Rv0949	uvrD1	ATP-dependent DNA helicase UvrD
1061181	0	T	SNP	C	193	140	327	99.11	336	Pro158Pro (cca/ccG)	Rv0950c	-	hypothetical protein
1061386	0	T	SNP	C	151	190	335	99.13	344	Glu90Gly (gag/gGg)	Rv0950c	-	hypothetical protein
1061558	0	C	SNP	T	98	148	244	98.01	251	Ala33Thr (gca/Aca)	Rv0950c	-	hypothetical protein
1063765	0	G	SNP	A	96	100	196	100	196	Arg209Lys (agg/aAg)	Rv0952	sucD	succinyl-CoA ligase subunit alpha
1063922	0	C	SNP	T	52	110	157	100	162	Gly261Gly (ggc/ggT)	Rv0952	sucD	succinyl-CoA ligase subunit alpha
1066038	0	A	SNP	G	161	158	318	98.76	323	_304_ (taa/taG)	Rv0954	-	transmembrane protein
1068151	0	T	SNP	C	123	116	233	100	239	His197His (cat/caC)	Rv0956	purN	phosphoribosylglycinamide formyltransferase PurN
1068432	0	A	SNP	G	143	138	272	100	281	Pro76Pro (cca/ccG)	Rv0957	purH	bifunctionalphosphoribosylaminoimidazolecarboxamide formyltransferase/inosinemonophosphate cyclohydrolase
1070702	0	T	SNP	C	157	107	258	100	264	Ser274Pro (tcc/Ccc)	Rv0958	-	magnesium chelatase
1072342	0	A	SNP	G	193	163	350	98.89	360	Asp363Gly (gac/gGc)	Rv0959	-	hypothetical protein
1072628	0	G	SNP	A	145	215	355	99.72	361	Ala458Ala (gcg/gcA)	Rv0959	-	hypothetical protein
1074558	0	G	SNP	A	140	115	248	100	255	Pro186Leu (ccc/cTc)	Rv0962c	lprP	lipoprotein LprP
1075168	0	C	Del	GAP	108	115	220	96.96	230
1075169	0	A	Del	GAP	108	115	220	98.67	226
1075170	0	T	Del	GAP	108	115	220	99.11	225
1075279	0	T	SNP	C	122	115	236	99.58	238
1076309	0	G	SNP	T	153	122	268	100	275	Pro124Thr (cct/Act)	Rv0964c	-	hypothetical protein
1077312	0	A	SNP	G	109	128	231	100	237	Val175Ala (gtg/gCg)	Rv0966c	-	hypothetical protein
1077625	0	C	Del	GAP	109	117	224	96.17	235		Rv0966c	-	hypothetical protein
1077754	0	C	SNP	T	124	106	229	100	230	Ala28Thr (gcg/Acg)	Rv0966c	-	hypothetical protein
1079927	0	C	SNP	A	150	201	345	100	351	Thr395Thr (acc/acA)	Rv0969	ctpV	copper-exporting ATPase
1080192	0	G	SNP	A	171	154	321	100	325	Asp484Asn (gat/Aat)	Rv0969	ctpV	copper-exporting ATPase
1081681	0	T	SNP	C	133	125	255	99.61	259	Val210Val (gtt/gtC)	Rv0970	-	integral membrane protein
1083755	0	A	SNP	G	115	83	195	99	200	Ser666Pro (tca/Cca)	Rv0973c	accA2	acetyl-/propionyl-CoA carboxylase subunit alpha
1086648	0	C	SNP	A	116	128	241	98.79	247	Arg233Leu (cgc/cTc)	Rv0974c	accD2	acetyl-/propionyl-CoA carboxylase subunit beta
1087193	0	G	SNP	C	130	147	273	99.64	278	Asn51Lys (aac/aaG)	Rv0974c	accD2	acetyl-/propionyl-CoA carboxylase subunit beta
1090188	1	A	Ins	G	126	138	264	96	265
1091462	0	G	Del	GAP	54	49	104	76.3	135		Rv0977	PE_PGRS16	PE-PGRS family protein PE_PGRS16
1091463	0	A	Del	GAP	54	49	104	83.74	123		Rv0977	PE_PGRS16	PE-PGRS family protein PE_PGRS16
1093406	0	A	SNP	G	118	139	250	100	257	Val317Val (gtt/gtC)	Rv0978c	PE_PGRS17	PE-PGRS family protein PE_PGRS17
1095644	0	C	SNP	T	51	108	156	97.55	163	Ala270Thr (gcg/Acg)	Rv0980c	PE_PGRS18	PE-PGRS family protein PE_PGRS18
1095678	0	A	SNP	G	76	79	151	100	155	Gly258Gly (ggt/ggC)	Rv0980c	PE_PGRS18	PE-PGRS family protein PE_PGRS18
1095981	0	A	SNP	C	165	162	320	99.7	328	Gly157Gly (ggt/ggG)	Rv0980c	PE_PGRS18	PE-PGRS family protein PE_PGRS18
1095990	0	C	SNP	G	158	161	308	98.76	323	Gly154Gly (ggg/ggC)	Rv0980c	PE_PGRS18	PE-PGRS family protein PE_PGRS18
1096299	0	C	SNP	G	47	93	138	76.09	184	Ala51Ala (gcg/gcC)	Rv0980c	PE_PGRS18	PE-PGRS family protein PE_PGRS18
1096323	0	G	SNP	T	47	74	120	97.58	124	His43Gln (cac/caA)	Rv0980c	PE_PGRS18	PE-PGRS family protein PE_PGRS18
1096398	0	C	SNP	T	48	50	96	97.03	101	Ala18Ala (gcg/gcA)	Rv0980c	PE_PGRS18	PE-PGRS family protein PE_PGRS18
1096633	0	T	SNP	G	132	89	217	96.09	230
1097023	0	G	SNP	A	146	136	280	98.95	285	Gly68Ser (ggc/Agc)	Rv0981	mprA	two-component response regulator MrpA
1098523	0	T	SNP	A	145	123	264	100	268	Leu339His (ctt/cAt)	Rv0982	mprB	two component histidine-protein kinase/phosphatase MprB
1100234	0	T	SNP	C	136	134	265	100	270	Leu390Pro (ctg/cCg)	Rv0983	pepD	serine protease PepD
1102336	0	C	SNP	T	84	85	168	98.83	171	Asp178Asp (gac/gaT)	Rv0986	-	adhesion component ABC transporter ATP-binding protein
1104690	0	T	SNP	G	101	96	195	100	197	Phe717Val (ttc/Gtc)	Rv0987	-	adhesion component ABC transporter permease
1105284	0	G	SNP	A	103	102	204	98.09	209	Val57Ile (gtt/Att)	Rv0988	-	hypothetical protein
1106422	0	T	SNP	C	106	101	203	100	207	Ile321Val (ata/Gta)	Rv0989c	grcC2	polyprenyl-diphosphate synthase GrcC
1107940	0	A	SNP	C	156	148	297	99.67	305	Ser54Ala (tcc/Gcc)	Rv0990c	-	hypothetical protein
1109163	0	C	SNP	G	169	166	329	99.41	337	Met3Ile (atg/atC)	Rv0992c	-	hypothetical protein
1109975	0	A	SNP	G	172	114	280	100	286	Gln235Arg (cag/cGg)	Rv0993	galU	UTP--glucose-1-phosphate uridylyltransferase
1110956	0	T	SNP	G	128	175	298	99.02	306	Cys230Gly (tgt/Ggt)	Rv0994	moeA1	molybdopterin molybdenumtransferase 1
1111518	0	T	SNP	C	151	148	293	99.67	300	Val417Ala (gtg/gCg)	Rv0994	moeA1	molybdopterin molybdenumtransferase 1
1113290	0	G	SNP	C	146	125	267	99.27	273	Glu303Gln (gag/Cag)	Rv0996	-	transmembrane protein
1117405	0	C	SNP	T	136	129	262	98.51	269	Thr74Ile (act/aTt)	Rv1001	arcA	arginine deiminase
1119739	0	C	SNP	T	126	146	266	98.55	276	Leu67Leu (ctg/ctA)	Rv1002c	-	dolichyl-phosphate-mannose--proteinmannosyltransferase
1119836	0	G	SNP	A	150	130	273	99.64	281	Ala35Val (gcc/gTc)	Rv1002c	-	dolichyl-phosphate-mannose--proteinmannosyltransferase
1121071	0	G	SNP	A	207	194	388	100	401	Leu360Leu (ctg/Ttg)	Rv1004c	-	membrane protein
1123597	0	A	SNP	G	126	149	275	98.57	279	Leu1Ser (ttg/tCg)	Rv1005c	-	para-aminobenzoate synthase component I
1126889	0	G	SNP	C	141	127	264	99.26	270	Arg39Gly (cgc/Ggc)	Rv1007c	metS	methionine--tRNA ligase
1127648	0	C	SNP	A	152	162	310	100	314	Thr187Asn (acc/aAc)	Rv1008	tatD	deoxyribonuclease TatD
1131229	1	C	Ins	G	128	141	269	97.11	269		Rv1012	-	hypothetical protein
1131300	0	G	SNP	A	122	160	276	98.6	286	Ser58Asn (agc/aAc)	Rv1012	-	hypothetical protein
1139222	0	G	SNP	A	152	147	295	99.67	300	Ala86Thr (gcg/Acg)	Rv1020	mfd	transcription-repair coupling factor
1143832	0	A	SNP	C	138	130	264	98.53	272	Thr33Pro (acc/Ccc)	Rv1022	lpqU	lipoprotein LpqU
1144585	0	A	SNP	G	168	121	288	100	289	Arg8Gly (agg/Ggg)	Rv1023	eno	enolase
1148259	0	A	SNP	G	131	128	256	99.62	260
1149551	0	C	SNP	T	178	164	337	100	342	Glu712Glu (gag/gaA)	Rv1028c	kdpD	sensor protein KdpD
1150585	0	G	SNP	A	178	163	334	99.42	343	Pro368Ser (ccc/Tcc)	Rv1028c	kdpD	sensor protein KdpD
1151486	0	G	Del	GAP	111	123	228	96.3	243		Rv1028c	kdpD	sensor protein KdpD
1151487	0	T	Del	GAP	110	123	227	96.28	242		Rv1028c	kdpD	sensor protein KdpD
1155700	0	C	SNP	T	125	129	253	99.22	256	Ile659Ile (atc/atT)	Rv1030	kdpB	potassium-transporting ATPase subunit B
1157583	0	G	SNP	A	111	122	225	98.73	236	Pro125Ser (ccc/Tcc)	Rv1032c	trcS	two component sensor histidine kinase TrcS
1157771	0	G	SNP	C	93	108	199	99.01	203	Ser62Cys (tcc/tGc)	Rv1032c	trcS	two component sensor histidine kinase TrcS
1160770	0	T	SNP	A	129	122	248	99.6	252	Gln20Leu (cag/cTg)	Rv1037c	esxI	ESAT-6 like protein EsxI
1163134	0	T	SNP	C	136	143	272	100	279	Gly81Gly (gga/ggG)	Rv1040c	PE8	PE family protein PE8
1164336	0	G	SNP	A	85	105	189	99.48	191
1164571	0	A	SNP	G	117	101	214	100	218
1165114	0	C	SNP	T	134	144	269	99.64	279	Gly129Glu (gga/gAa)	Rv1042c	-	IS2-like transposase
1165521	1	T	Ins	A	84	104	188	96.91	188
1168715	1	C	Ins	T	126	129	255	96.23	257
1178116	0	T	SNP	C	119	129	248	100	248	Thr163Thr (act/acC)	Rv1056	-	hypothetical protein
1184826	0	G	SNP	T	141	106	243	98.02	252	Arg271Leu (cgc/cTc)	Rv1061	-	hypothetical protein
1188232	0	G	SNP	A	194	218	409	99.28	415	Val79Ile (gtc/Atc)	Rv1066	-	hypothetical protein
1188917	0	G	SNP	A	109	96	198	98.56	208	Pro503Leu (ccc/cTc)	Rv1067c	PE_PGRS19	PE-PGRS family protein PE_PGRS19
1189262	0	G	Del	GAP	48	55	102	93.64	110		Rv1067c	PE_PGRS19	PE-PGRS family protein PE_PGRS19
1189263	0	C	Del	GAP	48	55	102	97.17	106		Rv1067c	PE_PGRS19	PE-PGRS family protein PE_PGRS19
1189264	0	G	Del	GAP	48	55	102	96.26	107		Rv1067c	PE_PGRS19	PE-PGRS family protein PE_PGRS19
1189265	0	C	Del	GAP	48	55	102	97.17	106		Rv1067c	PE_PGRS19	PE-PGRS family protein PE_PGRS19
1189266	0	C	Del	GAP	48	55	102	96.26	107		Rv1067c	PE_PGRS19	PE-PGRS family protein PE_PGRS19
1189267	0	G	Del	GAP	48	55	102	96.26	107		Rv1067c	PE_PGRS19	PE-PGRS family protein PE_PGRS19
1189268	0	G	Del	GAP	48	55	102	97.17	106		Rv1067c	PE_PGRS19	PE-PGRS family protein PE_PGRS19
1189269	0	C	Del	GAP	48	55	102	97.17	106		Rv1067c	PE_PGRS19	PE-PGRS family protein PE_PGRS19
1189270	0	G	Del	GAP	48	55	102	97.17	106		Rv1067c	PE_PGRS19	PE-PGRS family protein PE_PGRS19
1189271	0	G	Del	GAP	48	55	102	98.1	105		Rv1067c	PE_PGRS19	PE-PGRS family protein PE_PGRS19
1189272	0	C	Del	GAP	48	55	102	98.1	105		Rv1067c	PE_PGRS19	PE-PGRS family protein PE_PGRS19
1189273	0	C	Del	GAP	48	55	102	98.1	105		Rv1067c	PE_PGRS19	PE-PGRS family protein PE_PGRS19
1189274	0	G	Del	GAP	48	55	102	98.1	105		Rv1067c	PE_PGRS19	PE-PGRS family protein PE_PGRS19
1189275	0	C	Del	GAP	48	55	102	98.1	105		Rv1067c	PE_PGRS19	PE-PGRS family protein PE_PGRS19
1189276	0	G	Del	GAP	48	55	102	98.1	105		Rv1067c	PE_PGRS19	PE-PGRS family protein PE_PGRS19
1189277	0	C	Del	GAP	48	55	102	98.1	105		Rv1067c	PE_PGRS19	PE-PGRS family protein PE_PGRS19
1189278	0	C	Del	GAP	48	55	102	98.1	105		Rv1067c	PE_PGRS19	PE-PGRS family protein PE_PGRS19
1189279	0	G	Del	GAP	48	55	102	98.1	105		Rv1067c	PE_PGRS19	PE-PGRS family protein PE_PGRS19
1189280	0	T	Del	GAP	48	55	102	97.17	106		Rv1067c	PE_PGRS19	PE-PGRS family protein PE_PGRS19
1189281	0	T	Del	GAP	48	55	102	96.26	107		Rv1067c	PE_PGRS19	PE-PGRS family protein PE_PGRS19
1189282	0	G	Del	GAP	48	55	102	96.26	107		Rv1067c	PE_PGRS19	PE-PGRS family protein PE_PGRS19
1189283	0	C	Del	GAP	48	55	102	96.26	107		Rv1067c	PE_PGRS19	PE-PGRS family protein PE_PGRS19
1189284	0	C	Del	GAP	48	55	102	95.37	108		Rv1067c	PE_PGRS19	PE-PGRS family protein PE_PGRS19
1189285	0	G	Del	GAP	48	55	102	95.37	108		Rv1067c	PE_PGRS19	PE-PGRS family protein PE_PGRS19
1189286	0	C	Del	GAP	48	55	102	94.5	109		Rv1067c	PE_PGRS19	PE-PGRS family protein PE_PGRS19
1189287	0	C	Del	GAP	48	55	102	94.5	109		Rv1067c	PE_PGRS19	PE-PGRS family protein PE_PGRS19
1189288	0	G	Del	GAP	48	55	102	94.5	109		Rv1067c	PE_PGRS19	PE-PGRS family protein PE_PGRS19
1189289	0	G	Del	GAP	48	55	102	93.64	110		Rv1067c	PE_PGRS19	PE-PGRS family protein PE_PGRS19
1189539	0	C	SNP	T	18	45	62	100	63	Gly296Ser (ggc/Agc)	Rv1067c	PE_PGRS19	PE-PGRS family protein PE_PGRS19
1190017	0	G	SNP	A	13	39	52	98.11	53	Tyr136Tyr (tac/taT)	Rv1067c	PE_PGRS19	PE-PGRS family protein PE_PGRS19
1190093	0	A	SNP	C	5	21	25	92.86	28	Leu111Trp (ttg/tGg)	Rv1067c	PE_PGRS19	PE-PGRS family protein PE_PGRS19
1191741	0	G	SNP	A	136	46	180	99.45	183	Tyr136Tyr (tac/taT)	Rv1068c	PE_PGRS20	PE-PGRS family protein PE_PGRS20
1191817	0	A	SNP	C	152	90	239	97.98	247	Leu111Trp (ttg/tGg)	Rv1068c	PE_PGRS20	PE-PGRS family protein PE_PGRS20
1192830	0	G	SNP	A	122	130	246	98.44	256	Arg482Trp (cgg/Tgg)	Rv1069c	-	hypothetical protein
1199019	0	T	SNP	C	121	130	247	99.6	252	Thr119Ala (acc/Gcc)	Rv1074c	fadA3	beta-ketoacyl CoA thiolase FadA
1200418	0	A	SNP	G	86	115	199	100	201
1203824	0	T	SNP	C	132	127	256	98.11	264	Ile171Thr (atc/aCc)	Rv1078	-	hypothetical protein
1211369	0	A	SNP	C	89	122	209	99.53	212	Ser259Arg (agc/Cgc)	Rv1086	-	(2Z,6E)-farnesyl diphosphate synthase
1212317	0	C	Del	GAP	79	20	100	76.15	130		Rv1087	PE_PGRS21	PE-PGRS family protein PE_PGRS21
1212517	0	C	SNP	T	118	114	205	97.48	238	Leu320Leu (ctg/Ttg)	Rv1087	PE_PGRS21	PE-PGRS family protein PE_PGRS21
1212627	0	C	Del	GAP	131	114	259	92.45	265		Rv1087	PE_PGRS21	PE-PGRS family protein PE_PGRS21
1212628	0	G	Del	GAP	131	114	259	92.11	266		Rv1087	PE_PGRS21	PE-PGRS family protein PE_PGRS21
1212629	0	G	Del	GAP	131	114	259	91.76	267		Rv1087	PE_PGRS21	PE-PGRS family protein PE_PGRS21
1212630	0	C	Del	GAP	131	114	259	93.16	263		Rv1087	PE_PGRS21	PE-PGRS family protein PE_PGRS21
1212631	0	G	Del	GAP	130	114	258	93.49	261		Rv1087	PE_PGRS21	PE-PGRS family protein PE_PGRS21
1212632	0	G	Del	GAP	130	114	258	94.57	258		Rv1087	PE_PGRS21	PE-PGRS family protein PE_PGRS21
1212633	0	C	Del	GAP	130	114	258	96.06	254		Rv1087	PE_PGRS21	PE-PGRS family protein PE_PGRS21
1212634	0	G	Del	GAP	130	114	258	96.06	254		Rv1087	PE_PGRS21	PE-PGRS family protein PE_PGRS21
1212635	0	C	Del	GAP	130	114	258	96.06	254		Rv1087	PE_PGRS21	PE-PGRS family protein PE_PGRS21
1212753	0	C	SNP	G	148	144	282	99.66	293	Gly398Gly (ggc/ggG)	Rv1087	PE_PGRS21	PE-PGRS family protein PE_PGRS21
1213497	1	T	Ins	G	137	30	167	79.9	167		Rv1087	PE_PGRS21	PE-PGRS family protein PE_PGRS21
1213497	2	T	Ins	G	137	30	167	79.9	167		Rv1087	PE_PGRS21	PE-PGRS family protein PE_PGRS21
1213497	3	T	Ins	C	137	30	167	79.9	167		Rv1087	PE_PGRS21	PE-PGRS family protein PE_PGRS21
1214118	0	A	SNP	G	127	146	269	99.27	275
1220570	0	G	SNP	T	108	130	235	100	238
1220680	0	T	SNP	C	142	124	260	100	266	Val36Ala (gta/gCa)	Rv1093	glyA1	serine hydroxymethyltransferase
1223668	0	C	SNP	G	130	136	262	98.88	269	Arg224Arg (cgc/cgG)	Rv1095	phoH2	phosphate starvation-inducible protein PsiH
1224367	0	T	SNP	C	100	90	185	99.48	191
1228067	0	G	SNP	A	142	169	303	99.04	314	Thr206Thr (acc/acT)	Rv1099c	glpX	fructose 1,6-bisphosphatase
1228116	0	A	SNP	G	138	163	298	99.34	303	Ile190Thr (atc/aCc)	Rv1099c	glpX	fructose 1,6-bisphosphatase
1230778	0	G	SNP	A	91	96	186	100	187	Thr65Ile (acc/aTc)	Rv1102c	mazF3	mRNA interferase MazF3
1234367	0	A	SNP	T	141	143	281	98.27	289	Ile365Lys (ata/aAa)	Rv1108c	xseA	exodeoxyribonuclease VII large subunit
1235446	0	T	SNP	C	126	111	232	98.34	241	Ser5Ser (tca/tcG)	Rv1108c	xseA	exodeoxyribonuclease VII large subunit
1236169	0	A	SNP	C	116	102	216	99.09	220
1237403	0	G	SNP	A	137	153	286	97.97	296	Pro264Ser (ccc/Tcc)	Rv1111c	-	hypothetical protein
1238597	0	G	SNP	A	116	120	234	98.74	239	Val115Ile (gtc/Atc)	Rv1112	-	GTP-binding protein
1248382	0	A	SNP	G	166	113	275	100	279	Ser101Gly (agc/Ggc)	Rv1125	-	hypothetical protein
1248936	0	G	SNP	C	133	128	260	99.62	262	Pro285Pro (ccg/ccC)	Rv1125	-	hypothetical protein
1248978	0	T	SNP	C	158	135	287	100	293	Ala299Ala (gct/gcC)	Rv1125	-	hypothetical protein
1250340	0	A	SNP	G	153	112	260	100	265	Ala355Ala (gct/gcC)	Rv1127c	ppdK	pyruvate, phosphate dikinase PpdK
1250357	0	T	SNP	G	141	115	252	99.61	257	Thr350Pro (acg/Ccg)	Rv1127c	ppdK	pyruvate, phosphate dikinase PpdK
1251199	0	C	SNP	T	129	111	237	99.17	242	Gly69Glu (gga/gAa)	Rv1127c	ppdK	pyruvate, phosphate dikinase PpdK
1252164	0	T	SNP	C	138	106	240	99.59	245	Glu270Gly (gaa/gGa)	Rv1128c	-	hypothetical protein
1254562	0	A	SNP	G	94	111	202	100	205	Asp3Gly (gat/gGt)	Rv1130	prpD	methylcitrate dehydratase PrpD
1254747	0	G	SNP	T	141	119	252	99.24	262	Ala65Ser (gcg/Tcg)	Rv1130	prpD	methylcitrate dehydratase PrpD
1256082	0	G	SNP	A	152	109	257	99.62	262	Asp510Asn (gat/Aat)	Rv1130	prpD	methylcitrate dehydratase PrpD
1259337	0	G	SNP	A	141	136	277	98.58	281	Ile670Ile (atc/atT)	Rv1133c	metE	5-methyltetrahydropteroyltriglutamate-- homocysteine methyltransferase
1262230	0	C	SNP	T	149	128	273	98.58	281
1271143	1	A	Ins	G	110	114	224	94.92	224		Rv1143	mcr	alpha-methylacyl-CoA racemase
1273250	1	G	Ins	A	121	111	232	99.57	232		Rv1145	-	transmembrane transport protein
1275957	0	T	SNP	C	120	106	225	100	226
1277869	1	G	Ins	T	123	106	229	94.63	229
1278278	0	G	SNP	A	155	138	286	99.66	294	Gly129Glu (gga/gAa)	Rv1149	-	transposase
1279608	0	C	SNP	T	134	101	231	99.16	237	Ala4Thr (gcg/Acg)	Rv1151c	-	NAD-dependent protein deacylase
1279709	0	G	SNP	C	164	106	264	98.9	273	Asp19His (gac/Cac)	Rv1152	-	transcriptional regulator
1281118	0	T	SNP	C	101	96	194	100	197	Thr123Ala (acg/Gcg)	Rv1154c	-	hypothetical protein
1281771	0	T	SNP	C	117	121	235	100	238	Ser115Pro (tcg/Ccg)	Rv1155	-	pyridoxine/pyridoxamine 5'-phosphate oxidase
1283656	0	T	SNP	G	156	59	213	99.08	217	Ala172Ala (gca/gcC)	Rv1157c	-	hypothetical protein
1287112	0	T	SNP	C	147	141	286	99.31	290
1287160	0	A	SNP	C	158	134	289	98.98	295
1287639	0	C	SNP	T	136	131	265	100	267	Pro104Pro (ccc/ccT)	Rv1161	narG	nitrate reductase subunit alpha
1292102	0	A	SNP	G	117	124	240	100	241	Pro346Pro (cca/ccG)	Rv1162	narH	nitrate reductase subunit beta
1295657	0	C	SNP	T	124	139	251	97.41	270	Ala497Val (gcg/gTg)	Rv1165	typA	GTP-binding translation elongation factor
1306259	0	A	SNP	G	131	111	240	100	242	Ala656Ala (gct/gcC)	Rv1175c	fadH	NADPH dependent 2,4-dienoyl-CoA reductase FadH
1307598	0	C	SNP	G	128	150	276	100	278	Cys210Ser (tgc/tCc)	Rv1175c	fadH	NADPH dependent 2,4-dienoyl-CoA reductase FadH
1310316	0	C	SNP	T	148	142	285	99.66	291	Ala318Val (gcc/gTc)	Rv1178	-	aminotransferase
1311050	0	G	Del	GAP	177	189	365	98.39	372		Rv1179c	-	hypothetical protein
1313337	1	A	Ins	G	30	87	117	95.12	117
1313338	0	A	SNP	C	31	88	118	100	119
1314066	0	G	SNP	A	112	126	234	99.17	240	Pro114Pro (ccg/ccA)	Rv1180	pks3	polyketide beta-ketoacyl synthase
1314617	0	C	SNP	T	109	125	232	99.15	236	Ala298Val (gct/gTt)	Rv1180	pks3	polyketide beta-ketoacyl synthase
1315113	0	C	SNP	T	109	117	224	99.56	227	Val463Val (gtc/gtT)	Rv1180	pks3	polyketide beta-ketoacyl synthase
1315191	0	A	SNP	C	120	116	234	99.58	237	_489Tyr (taa/taC)	Rv1180	pks3	polyketide beta-ketoacyl synthase
1315884	0	G	SNP	A	136	137	272	99.64	274	Ala217Ala (gcg/gcA)	Rv1181	pks4	polyketide beta-ketoacyl synthase
1320508	0	G	SNP	A	86	107	192	99.48	194	Val158Val (gtg/gtA)	Rv1182	papA3	acyltransferase PapA
1320614	0	C	SNP	G	103	115	216	97.76	223	Leu194Val (ctg/Gtg)	Rv1182	papA3	acyltransferase PapA
1324918	0	C	SNP	G	105	122	220	100	227	Asp232His (gac/Cac)	Rv1184c	-	hypothetical protein
1327890	0	G	SNP	A	150	111	253	99.62	262	Asp472Asp (gac/gaT)	Rv1186c	-	hypothetical protein
1328687	0	G	SNP	C	143	173	312	100	316	Pro207Ala (ccc/Gcc)	Rv1186c	-	hypothetical protein
1340052	0	G	SNP	T	148	170	314	99.69	319	Arg235Leu (cgg/cTg)	Rv1196	PPE18	PPE family protein PPE18
1340208	0	G	SNP	A	261	222	480	99.38	486	Arg287Gln (cgg/cAg)	Rv1196	PPE18	PPE family protein PPE18
1340775	0	C	SNP	T	114	108	218	93.67	237	Asn39Asn (aac/aaT)	Rv1197	esxK	ESAT-6 like protein EsxK
1341040	0	C	SNP	A	121	102	221	94.89	235	Ala12Asp (gct/gAt)	Rv1198	esxL	ESAT-6 like protein EsxL
1341044	0	C	SNP	T	128	99	223	97.84	232	His13His (cac/caT)	Rv1198	esxL	ESAT-6 like protein EsxL
1344857	0	C	SNP	T	123	116	237	96.76	247	Gly105Ser (ggc/Agc)	Rv1201c	dapD	2,3,4,5-tetrahydropyridine-2,6-dicarboxylate N-succinyltransferase
1348519	0	C	Del	GAP	150	159	302	99.04	312		Rv1204c	-	hypothetical protein
1348520	0	C	Del	GAP	150	159	302	99.04	312		Rv1204c	-	hypothetical protein
1348521	0	A	Del	GAP	150	159	302	99.04	312		Rv1204c	-	hypothetical protein
1351172	0	A	SNP	G	128	117	241	100	245
1351225	0	C	SNP	T	111	105	214	99.08	218	Ser12Leu (tca/tTa)	Rv1207	folP2	dihydropteroate synthase
1355438	0	G	SNP	A	125	116	236	98.77	244	Ala75Val (gcc/gTc)	Rv1212c	glgA	capsular glucan synthase
1356648	0	C	SNP	T	133	119	250	98.82	255	Asp271Asp (gac/gaT)	Rv1213	glgC	glucose-1-phosphate adenylyltransferase
1358940	0	C	SNP	A	124	129	250	100	253	Ala169Ser (gca/Tca)	Rv1215c	-	hypothetical protein
1360209	0	T	SNP	C	155	111	264	99.25	268	Ala531Ala (gca/gcG)	Rv1217c	-	tetronasin ABC transporter integral membrane protein
1362006	0	T	SNP	C	114	124	235	100	238	Gln243Arg (caa/cGa)	Rv1218c	-	tetronasin ABC transporter ATP-binding protein
1363330	0	C	SNP	G	120	127	243	99.2	249	Arg11Thr (agg/aCg)	Rv1219c	-	transcriptional regulator
1365430	0	G	SNP	C	137	142	275	99.29	281	Pro29Pro (ccg/ccC)	Rv1222	rseA	anti-sigma E factor RseA
1365837	1	C	Ins	G	139	116	255	90.11	255
1365837	2	C	Ins	G	139	116	255	90.11	255
1366718	0	T	SNP	C	101	104	205	98.09	209	Phe282Leu (ttc/Ctc)	Rv1223	htrA	serine protease HtrA
1367484	0	T	SNP	G	144	134	276	99.64	279	Trp8Gly (tgg/Ggg)	Rv1224	tatB	Sec-independent protein translocase protein TatB
1368947	0	A	SNP	G	164	158	316	99.08	325	Val450Ala (gtg/gCg)	Rv1226c	-	transmembrane protein
1369389	0	C	SNP	T	157	199	343	98.89	360	Gly303Ser (ggc/Agc)	Rv1226c	-	transmembrane protein
1369735	0	G	SNP	A	158	147	301	99.03	308	Tyr187Tyr (tac/taT)	Rv1226c	-	transmembrane protein
1370066	0	C	SNP	T	154	166	318	99.69	321	Arg77His (cgt/cAt)	Rv1226c	-	transmembrane protein
1374065	0	T	SNP	C	149	152	293	99.67	302	Ser45Gly (agc/Ggc)	Rv1230c	-	membrane protein
1374578	0	C	SNP	T	132	132	262	98.88	267	Arg96His (cgt/cAt)	Rv1231c	-	membrane protein
1374639	0	T	SNP	A	128	125	247	98.44	257	Asn76Tyr (aat/Tat)	Rv1231c	-	membrane protein
1375724	0	A	SNP	C	113	140	250	100	253	Cys149Gly (tgc/Ggc)	Rv1232c	-	hypothetical protein
1382628	0	T	SNP	C	96	97	191	100	193	Lys139Glu (aaa/Gaa)	Rv1239c	corA	magnesium and cobalt transport transmembrane protein CorA
1387211	0	G	SNP	A	181	118	295	97.71	306	Ala119Thr (gca/Aca)	Rv1244	lpqZ	lipoprotein LpqZ
1389866	0	C	SNP	T	88	101	186	98.95	191	Gly1063Ser (ggc/Agc)	Rv1248c	-	multifunctional 2-oxoglutarate dehydrogenase E1 component /2-oxoglutarate dehydrogenase dihydrolipoyllysine-residue succinyltransferase
1390763	0	C	SNP	T	115	147	255	99.62	263	Val764Met (gtg/Atg)	Rv1248c	-	multifunctional 2-oxoglutarate dehydrogenase E1 component /2-oxoglutarate dehydrogenase dihydrolipoyllysine-residue succinyltransferase
1393626	0	A	SNP	G	136	122	254	100	258	Leu119Leu (ctt/ctC)	Rv1249c	-	membrane protein
1395010	0	A	SNP	G	126	128	251	99.22	256	Arg278Gly (agg/Ggg)	Rv1250	-	MFS-type drug transporter
1396922	0	T	SNP	C	160	139	295	100	299	Thr773Thr (aca/acG)	Rv1251c	-	hypothetical protein
1397201	0	A	SNP	G	141	151	285	100	292	Asn680Asn (aat/aaC)	Rv1251c	-	hypothetical protein
1397215	0	C	SNP	G	128	157	281	100	285	Gly676Arg (ggc/Cgc)	Rv1251c	-	hypothetical protein
1400396	0	A	SNP	G	114	128	240	99.18	244	Met143Val (atg/Gtg)	Rv1253	deaD	ATP-dependent RNA helicase DeaD
1405146	0	C	SNP	T	114	110	220	99.12	226	Glu313Glu (gag/gaA)	Rv1257c	-	oxidoreductase
1408892	0	G	SNP	T	103	93	192	99.49	197	Arg218Leu (cgc/cTc)	Rv1260	-	oxidoreductase
1409031	0	G	Del	GAP	70	88	159	98.14	161		Rv1260	-	oxidoreductase
1409032	0	G	Del	GAP	70	88	159	98.14	161		Rv1260	-	oxidoreductase
1409033	0	A	Del	GAP	70	88	159	98.14	161		Rv1260	-	oxidoreductase
1409034	0	T	Del	GAP	70	88	159	98.14	161		Rv1260	-	oxidoreductase
1409035	0	T	Del	GAP	70	88	159	98.14	161		Rv1260	-	oxidoreductase
1409036	0	T	Del	GAP	70	88	159	98.14	161		Rv1260	-	oxidoreductase
1409037	0	C	Del	GAP	70	88	159	98.14	161		Rv1260	-	oxidoreductase
1409038	0	T	Del	GAP	70	88	159	98.14	161		Rv1260	-	oxidoreductase
1409039	0	A	Del	GAP	70	88	159	98.14	161		Rv1260	-	oxidoreductase
1409040	0	T	Del	GAP	70	88	159	98.14	161		Rv1260	-	oxidoreductase
1409041	0	T	Del	GAP	70	88	159	98.14	161		Rv1260	-	oxidoreductase
1410062	0	G	SNP	C	135	94	223	98.28	233	Pro104Arg (ccg/cGg)	Rv1262c	-	hypothetical protein
1411210	0	T	SNP	G	125	126	247	100	251	Val260Val (gtt/gtG)	Rv1263	amiB2	amidase AmiB
1413148	0	C	SNP	T	106	147	243	100	253
1414021	0	C	SNP	T	98	112	205	100	210	Arg607Gln (cgg/cAg)	Rv1266c	pknH	serine/threonine-protein kinase PknH
1417019	0	C	SNP	T	118	130	240	100	248	Cys110Tyr (tgc/tAc)	Rv1267c	embR	transcriptional regulator EmbR		phylo (1)
1417554	0	G	SNP	C	95	102	195	98.99	199
1417793	0	G	SNP	A	109	114	215	97.81	228	Thr188Thr (acc/acT)	Rv1268c	-	hypothetical protein
1423655	0	G	SNP	A	126	123	243	98.81	252	Thr132Thr (acc/acT)	Rv1273c	-	drug ABC transporter ATP-binding protein
1423699	0	T	SNP	C	120	113	232	97.9	238	Ser118Gly (agc/Ggc)	Rv1273c	-	drug ABC transporter ATP-binding protein
1424699	0	T	SNP	C	108	106	206	98.62	217	Leu168Pro (ctg/cCg)	Rv1274	lprB	lipoprotein LprB
1426928	0	C	SNP	T	136	112	246	99.2	250	Phe255Phe (ttc/ttT)	Rv1277	-	hypothetical protein
1429918	0	C	SNP	T	110	128	234	99.17	240	Ala835Ala (gcc/gcT)	Rv1278	-	hypothetical protein
1430406	0	G	SNP	A	147	118	265	99.25	267	Ser115Ser (tcg/tcA)	Rv1279	-	GMC-type oxidoreductase
1440469	0	C	SNP	G	90	111	197	100	201	Pro521Pro (ccc/ccG)	Rv1286	-	bifunctional sulfate adenyltransferase subunit 1 CysN/adenylylsulfate kinase CysC
1440771	0	T	SNP	G	112	104	212	99.54	217
1441334	0	G	SNP	A	115	133	246	98.8	251
1441545	0	G	SNP	A	8	14	20	91.67	24	Ala66Ala (gcg/gcA)	Rv1288	-	hypothetical protein
1441576	0	T	SNP	C	4	8	11	100	12	Leu77Leu (ttg/Ctg)	Rv1288	-	hypothetical protein
1441579	0	A	SNP	T	5	10	15	100	15	Asn78Tyr (aat/Tat)	Rv1288	-	hypothetical protein
1441582	0	T	SNP	C	5	14	18	95	20	Trp79Arg (tgg/Cgg)	Rv1288	-	hypothetical protein
1442163	0	C	SNP	T	124	116	239	100	240	Leu272Leu (ctc/ctT)	Rv1288	-	hypothetical protein
1443354	0	C	SNP	T	150	113	258	99.25	265	Ala196Ala (gcc/gcT)	Rv1289	-	hypothetical protein
1445781	0	A	SNP	G	115	170	280	99.65	286	Ala18Ala (gct/gcC)	Rv1291c	-	hypothetical protein
1445977	0	C	SNP	T	145	125	268	99.63	271
1457144	0	C	SNP	T	111	114	221	100	225	Arg194Cys (cgc/Tgc)	Rv1300	hemK	release factor glutamine methyltransferase
1458144	0	C	SNP	A	145	126	262	99.63	272	Pro196Gln (ccg/cAg)	Rv1301	-	threonylcarbamoyl-AMP synthase
1468420	0	G	SNP	A	148	158	300	98.71	310	Arg362Arg (cgc/cgT)	Rv1313c	-	insertion sequence element IS1557 transposase
1468914	0	C	Del	GAP	106	120	223	78.47	288		Rv1313c	-	insertion sequence element IS1557 transposase
1469208	0	G	SNP	C	147	159	304	99.03	309	Pro100Ala (ccg/Gcg)	Rv1313c	-	insertion sequence element IS1557 transposase
1471659	0	C	SNP	T	95	98	191	100	193
1479085	0	T	SNP	C	132	150	282	99.65	283	Ile12Val (atc/Gtc)	Rv1317c	alkA	bifunctional regulatory protein/DNA repair enzyme AlkA
1480972	0	T	SNP	C	131	121	247	98.82	255	Glu510Glu (gaa/gaG)	Rv1319c	-	adenylate cyclase
1481185	0	A	SNP	C	155	142	292	99	300	Asp439Glu (gat/gaG)	Rv1319c	-	adenylate cyclase
1481602	0	T	SNP	G	106	148	250	98.07	259	Arg300Arg (cga/cgC)	Rv1319c	-	adenylate cyclase
1482627	0	T	SNP	C	115	104	216	99.55	220	Thr531Ala (acg/Gcg)	Rv1320c	-	adenylate cyclase
1484708	0	A	SNP	C	135	116	248	100	251	Ser144Arg (agc/Cgc)	Rv1321	-	endonuclease NucS
1486965	0	C	SNP	T	138	114	247	99.21	254	Gly368Gly (ggc/ggT)	Rv1323	fadA4	acetyl-CoA acetyltransferase
1488645	0	C	SNP	G	188	100	268	96.97	297	Gly441Arg (ggc/Cgc)	Rv1325c	PE_PGRS24	PE-PGRS family protein PE_PGRS24
1489606	0	G	SNP	A	171	57	223	97.85	233	Asn120Asn (aac/aaT)	Rv1325c	PE_PGRS24	PE-PGRS family protein PE_PGRS24
1490905	0	A	SNP	G	118	113	231	100	231	Ser470Pro (tct/Cct)	Rv1326c	glgB	1,4-alpha-glucan branching protein
1490911	0	G	SNP	A	114	118	228	98.72	235	Pro468Ser (ccg/Tcg)	Rv1326c	glgB	1,4-alpha-glucan branching protein
1492049	0	C	SNP	T	120	89	204	96.76	216	Leu88Leu (ctg/ctA)	Rv1326c	glgB	1,4-alpha-glucan branching protein
1492194	0	T	SNP	C	106	125	228	99.14	233	Asp40Gly (gac/gGc)	Rv1326c	glgB	1,4-alpha-glucan branching protein
1496964	0	G	SNP	T	116	133	242	98.81	252	Ala801Ser (gcc/Tcc)	Rv1328	glgP	glycogen phosphorylase
1499274	0	C	SNP	G	158	127	282	100	285	Gly429Ala (ggc/gCc)	Rv1330c	pncB1	nicotinic acid phosphoribosyltransferase PncB1
1505194	0	T	SNP	C	138	136	267	98.92	277	Gly40Gly (ggt/ggC)	Rv1338	murI	glutamate racemase
1505973	0	G	SNP	A	139	111	246	100	250	Arg19Arg (cgg/cgA)	Rv1339	-	hypothetical protein
1514010	0	G	SNP	T	137	189	321	98.79	330	Val322Phe (gtc/Ttc)	Rv1348	irtA	iron ABC transporter ATP-binding protein/permease IrtA
1521526	0	T	SNP	C	100	120	218	98.21	224	Glu117Glu (gaa/gaG)	Rv1354c	-	hypothetical protein
1522862	0	C	SNP	T	127	102	223	99.13	231	Val391Ile (gtt/Att)	Rv1355c	moeY	molybdopterin biosynthesis protein MoeY
1523175	0	A	SNP	C	120	131	245	98.82	254	Ala286Ala (gct/gcG)	Rv1355c	moeY	molybdopterin biosynthesis protein MoeY
1523791	0	A	SNP	G	86	114	196	100	200	Leu81Pro (ctc/cCc)	Rv1355c	moeY	molybdopterin biosynthesis protein MoeY
1525160	0	G	SNP	A	111	102	209	99.53	214
1526819	0	C	SNP	A	128	104	231	100	232	Arg70Arg (cgg/Agg)	Rv1358	-	transcriptional regulator
1533208	0	C	SNP	G	114	118	228	99.15	234	Gly142Gly (ggg/ggC)	Rv1361c	PPE19	PPE family protein PPE19
1533546	0	T	SNP	G	99	99	194	95.65	207	Lys30Gln (aag/Cag)	Rv1361c	PPE19	PPE family protein PPE19
1533547	0	C	SNP	A	100	91	185	95.98	199	Ala29Ala (gcg/gcT)	Rv1361c	PPE19	PPE family protein PPE19
1533550	0	G	SNP	C	102	102	200	96.23	212	Ala28Ala (gcc/gcG)	Rv1361c	PPE19	PPE family protein PPE19
1533583	0	G	SNP	A	110	120	227	95.83	240	Tyr17Tyr (tac/taT)	Rv1361c	PPE19	PPE family protein PPE19
1534548	0	G	SNP	A	99	97	194	98.49	199	Ile21Ile (atc/atT)	Rv1362c	-	membrane protein
1535643	0	C	SNP	T	114	92	196	99.04	208
1536251	0	G	SNP	T	124	149	270	99.64	274	Ala465Glu (gcg/gAg)	Rv1364c	-	sigma factor regulatory protein
1537796	0	A	SNP	C	125	108	231	99.15	235	Leu125Arg (ctg/cGg)	Rv1365c	rsfA	anti-sigma-F factor antagonist RsfA
1540141	0	T	SNP	C	104	133	235	99.58	238	Ile169Val (atc/Gtc)	Rv1367c	-	hypothetical protein
1544255	0	C	SNP	T	85	89	168	98.86	176	Arg299Arg (cgc/cgT)	Rv1371	-	membrane protein
1546703	0	C	SNP	T	119	105	222	99.56	225	Pro231Leu (ccg/cTg)	Rv1373	-	glycolipid sulfotransferase
1547125	0	T	SNP	C	125	105	228	100	230	Thr136Ala (aca/Gca)	Rv1374c	-	hypothetical protein
1548087	0	G	SNP	A	137	120	253	97.72	263	Gly86Arg (ggg/Agg)	Rv1375	-	hypothetical protein
1552547	0	G	SNP	A	126	167	288	100	293	Arg37Trp (cgg/Tgg)	Rv1378c	-	hypothetical protein
1556886	0	G	SNP	A	134	130	263	98.88	267	Ala306Thr (gcc/Acc)	Rv1383	carA	carbamoyl-phosphate synthase small subunit
1559562	0	C	SNP	A	132	118	245	98.43	254	Ala821Glu (gcg/gAg)	Rv1384	carB	carbamoyl-phosphate synthase large subunit
1560912	0	G	SNP	A	175	163	335	98.83	342	Glu156Glu (gag/gaA)	Rv1385	pyrF	orotidine 5'-phosphate decarboxylase
1563686	0	G	SNP	T	113	128	238	100	241
1563717	0	C	SNP	T	109	139	244	99.6	249	Val8Val (gtc/gtT)	Rv1388	mihF	integration host factor MihF
1564586	0	C	SNP	T	108	127	232	98.74	238	Gly62Gly (ggc/ggT)	Rv1389	gmk	guanylate kinase
1568178	0	C	SNP	T	111	97	207	98.58	211	Pro470Pro (ccg/ccA)	Rv1393c	-	monoxygenase
1570566	0	C	SNP	A	128	141	265	100	269	Arg135Leu (cgg/cTg)	Rv1394c	cyp132	cytochrome P450 Cyp132
1572851	0	T	SNP	G	159	157	302	97.53	324	Asn336Thr (aac/aCc)	Rv1396c	PE_PGRS25	PE-PGRS family protein PE_PGRS25
1572959	0	C	SNP	T	121	154	265	98.57	279	Arg300His (cgc/cAc)	Rv1396c	PE_PGRS25	PE-PGRS family protein PE_PGRS25
1573660	0	T	SNP	G	147	137	282	100	284	Arg66Ser (aga/agC)	Rv1396c	PE_PGRS25	PE-PGRS family protein PE_PGRS25
1574206	0	T	SNP	C	108	121	227	98.71	232	Asp103Gly (gac/gGc)	Rv1397c	vapC10	ribonuclease VapC10
1575793	0	A	SNP	G	142	116	255	98.85	261	Val6Ala (gtc/gCc)	Rv1399c	nlhH	carboxylesterase NlhH
1580181	0	G	SNP	A	154	170	321	99.69	325	Pro81Leu (ccc/cTc)	Rv1403c	-	methyltransferase
1581377	0	C	SNP	T	120	122	239	99.59	243	Gly198Asp (ggc/gAc)	Rv1405c	-	methyltransferase
1584379	0	A	SNP	C	144	176	317	99.07	323	Ile427Leu (atc/Ctc)	Rv1407	fmu	methyltransferase
1585283	0	A	SNP	C	159	123	279	98.95	285	Lys30Asn (aaa/aaC)	Rv1409	ribG	bifunctional riboflavin biosynthesis diaminohydroxyphosphoribosylaminopyrimidine deaminase/5-amino-6-(5-phosphoribosylamino) uracil reductase
1585404	0	G	SNP	A	172	152	314	99.08	327	Ala71Thr (gcc/Acc)	Rv1409	ribG	bifunctional riboflavin biosynthesis diaminohydroxyphosphoribosylaminopyrimidine deaminase/5-amino-6-(5-phosphoribosylamino) uracil reductase
1588899	0	G	SNP	T	114	122	232	100	236	Ala111Ala (gcg/gcT)	Rv1412	ribC	riboflavin synthase
1589234	0	C	SNP	A	142	102	238	98.79	247
1589739	0	C	SNP	T	162	120	276	98.26	287	Gly118Gly (ggc/ggT)	Rv1413	-	hypothetical protein
1589843	0	C	SNP	T	158	137	288	99.33	297	Ala153Val (gca/gTa)	Rv1413	-	hypothetical protein
1590555	0	C	SNP	T	105	124	221	98.28	233	Thr53Thr (acc/acT)	Rv1415	ribA2	bifunctional riboflavin biosynthesis GTP cyclohydrolase II/3,4-dihydroxy-2-butanone 4-phosphate synthase
1600685	0	C	SNP	T	144	174	308	99.69	319	Pro343Leu (ccc/cTc)	Rv1425	-	diacyglycerol O-acyltransferase
1601528	0	C	SNP	T	158	131	280	99.66	290	Cys265Tyr (tgc/tAc)	Rv1426c	lipO	esterase LipO
1602170	0	C	SNP	G	113	119	225	97.89	237	Gly51Ala (gga/gCa)	Rv1426c	lipO	esterase LipO
1603708	0	C	SNP	G	187	177	359	99.18	367	Gly74Ala (ggc/gCc)	Rv1427c	fadD12	long-chain-fatty-acid--CoA ligase FadD12
1604290	0	A	SNP	T	123	113	234	100	236	Val157Asp (gtc/gAc)	Rv1428c	-	hypothetical protein
1605036	0	C	SNP	G	121	118	236	98.76	242	Thr53Thr (acc/acG)	Rv1429	-	hypothetical protein
1606983	0	C	SNP	T	120	114	220	99.57	235	Gln200_ (cag/Tag)	Rv1430	PE16	PE family protein PE16
1608276	0	A	SNP	C	128	101	223	99.57	230	Asn65Thr (aac/aCc)	Rv1431	-	hypothetical protein
1609840	0	A	SNP	G	126	131	255	100	257	Pro586Pro (cca/ccG)	Rv1431	-	hypothetical protein
1611283	0	T	SNP	C	96	129	223	99.56	226
1612624	1	T	Ins	A	117	95	212	80	212		Rv1435c	-	hypothetical protein
1612624	2	T	Ins	T	117	95	212	80	212		Rv1435c	-	hypothetical protein
1612624	3	T	Ins	C	117	95	212	80	212		Rv1435c	-	hypothetical protein
1612624	4	T	Ins	G	117	95	212	80	212		Rv1435c	-	hypothetical protein
1612624	5	T	Ins	G	117	95	212	80	212		Rv1435c	-	hypothetical protein
1612624	6	T	Ins	T	117	95	212	80	212		Rv1435c	-	hypothetical protein
1612624	7	T	Ins	A	117	95	212	80	212		Rv1435c	-	hypothetical protein
1612624	8	T	Ins	C	117	95	212	80	212		Rv1435c	-	hypothetical protein
1612624	9	T	Ins	C	117	95	212	80	212		Rv1435c	-	hypothetical protein
1612624	10	T	Ins	G	117	95	212	80	212		Rv1435c	-	hypothetical protein
1612624	11	T	Ins	G	115	95	210	79.25	212		Rv1435c	-	hypothetical protein
1612624	12	T	Ins	T	117	95	212	80	212		Rv1435c	-	hypothetical protein
1612624	13	T	Ins	G	116	95	211	79.62	212		Rv1435c	-	hypothetical protein
1612624	14	T	Ins	C	117	95	212	80	212		Rv1435c	-	hypothetical protein
1612624	15	T	Ins	G	117	95	212	80	212		Rv1435c	-	hypothetical protein
1612624	16	T	Ins	C	117	95	212	80	212		Rv1435c	-	hypothetical protein
1612624	17	T	Ins	C	117	94	211	79.62	212		Rv1435c	-	hypothetical protein
1612624	18	T	Ins	A	117	95	212	80	212		Rv1435c	-	hypothetical protein
1612624	19	T	Ins	G	117	95	212	80	212		Rv1435c	-	hypothetical protein
1612624	20	T	Ins	G	116	94	210	79.25	212		Rv1435c	-	hypothetical protein
1612624	21	T	Ins	G	116	95	211	79.62	212		Rv1435c	-	hypothetical protein
1613035	0	T	SNP	C	94	127	220	100	221
1616831	0	A	SNP	G	117	123	238	99.17	242
1617833	0	C	SNP	T	105	128	229	98.73	236
1618053	0	C	SNP	T	133	99	227	99.15	234	Leu73Phe (ctc/Ttc)	Rv1440	secG	protein-export membrane protein SecG
1618978	0	T	SNP	C	223	133	349	99.72	357	Asp236Gly (gat/gGt)	Rv1441c	PE_PGRS26	PE-PGRS family protein PE_PGRS26
1619841	0	G	SNP	A	157	128	280	99.3	287	Val17Val (gtg/gtA)	Rv1442	bisC	biotin sulfoxide reductase BisC
1624791	0	C	SNP	G	139	138	274	100	277	Arg192Pro (cga/cCa)	Rv1446c	opcA	OXPP cycle protein OpcA
1625259	0	A	SNP	C	118	116	231	98.73	237	Ile36Ser (atc/aGc)	Rv1446c	opcA	OXPP cycle protein OpcA
1627351	0	T	SNP	C	136	109	239	100	245	Thr244Ala (acc/Gcc)	Rv1448c	tal	transaldolase
1630148	0	A	SNP	C	104	139	242	100	243	Tyr18Asp (tac/Gac)	Rv1449c	tkt	transketolase
1630279	0	G	SNP	T	137	102	234	99.58	240
1631611	0	C	Del	GAP	35	113	151	88.62	167		Rv1450c	PE_PGRS27	PE-PGRS family protein PE_PGRS27
1631612	0	C	Del	GAP	35	113	151	89.16	166		Rv1450c	PE_PGRS27	PE-PGRS family protein PE_PGRS27
1631613	0	G	Del	GAP	35	113	151	90.8	163		Rv1450c	PE_PGRS27	PE-PGRS family protein PE_PGRS27
1631614	0	G	Del	GAP	35	113	151	91.93	161		Rv1450c	PE_PGRS27	PE-PGRS family protein PE_PGRS27
1631615	0	C	Del	GAP	35	113	151	91.36	162		Rv1450c	PE_PGRS27	PE-PGRS family protein PE_PGRS27
1631616	0	G	Del	GAP	35	113	151	91.36	162		Rv1450c	PE_PGRS27	PE-PGRS family protein PE_PGRS27
1631617	0	T	Del	GAP	35	113	151	92.5	160		Rv1450c	PE_PGRS27	PE-PGRS family protein PE_PGRS27
1631618	0	T	Del	GAP	35	113	151	92.5	160		Rv1450c	PE_PGRS27	PE-PGRS family protein PE_PGRS27
1631619	0	G	Del	GAP	35	111	151	92.41	158		Rv1450c	PE_PGRS27	PE-PGRS family protein PE_PGRS27
1633973	0	G	SNP	A	58	170	216	98.7	231	Leu219Leu (ctg/Ttg)	Rv1450c	PE_PGRS27	PE-PGRS family protein PE_PGRS27
1633974	0	T	SNP	C	63	189	247	99.21	254	Gly218Gly (gga/ggG)	Rv1450c	PE_PGRS27	PE-PGRS family protein PE_PGRS27
1634018	0	T	SNP	C	48	160	204	98.58	211	Ser204Gly (agc/Ggc)	Rv1450c	PE_PGRS27	PE-PGRS family protein PE_PGRS27
1634040	0	T	SNP	C	55	139	191	98.48	197	Gly196Gly (gga/ggG)	Rv1450c	PE_PGRS27	PE-PGRS family protein PE_PGRS27
1634077	0	G	SNP	A	91	93	174	96.34	191	Ala184Val (gcc/gTc)	Rv1450c	PE_PGRS27	PE-PGRS family protein PE_PGRS27
1634160	0	T	SNP	C	225	47	271	99.27	274	Gln156Gln (caa/caG)	Rv1450c	PE_PGRS27	PE-PGRS family protein PE_PGRS27
1636172	1	T	Ins	C	139	96	235	80.76	237		Rv1452c	PE_PGRS28	PE-PGRS family protein PE_PGRS28
1636172	2	T	Ins	C	140	97	237	81.44	237		Rv1452c	PE_PGRS28	PE-PGRS family protein PE_PGRS28
1636172	3	T	Ins	G	140	97	237	81.44	237		Rv1452c	PE_PGRS28	PE-PGRS family protein PE_PGRS28
1636826	0	C	SNP	A	186	213	393	97.32	410	Gly468Gly (ggg/ggT)	Rv1452c	PE_PGRS28	PE-PGRS family protein PE_PGRS28
1636918	0	C	SNP	T	146	155	284	79	381	Ala438Thr (gcc/Acc)	Rv1452c	PE_PGRS28	PE-PGRS family protein PE_PGRS28
1637575	0	G	SNP	A	52	165	202	99.54	218	Leu219Leu (ctg/Ttg)	Rv1452c	PE_PGRS28	PE-PGRS family protein PE_PGRS28
1637576	0	T	SNP	C	52	178	225	99.57	231	Gly218Gly (gga/ggG)	Rv1452c	PE_PGRS28	PE-PGRS family protein PE_PGRS28
1637620	0	T	SNP	C	46	151	194	98.99	199	Ser204Gly (agc/Ggc)	Rv1452c	PE_PGRS28	PE-PGRS family protein PE_PGRS28
1637642	0	T	SNP	C	44	137	179	97.84	185	Gly196Gly (gga/ggG)	Rv1452c	PE_PGRS28	PE-PGRS family protein PE_PGRS28
1637679	0	G	SNP	A	59	79	134	96.5	143	Ala184Val (gcc/gTc)	Rv1452c	PE_PGRS28	PE-PGRS family protein PE_PGRS28
1637762	0	T	SNP	C	102	46	147	99.33	149	Gln156Gln (caa/caG)	Rv1452c	PE_PGRS28	PE-PGRS family protein PE_PGRS28
1638020	0	T	SNP	C	114	26	139	99.29	141	Ala70Ala (gca/gcG)	Rv1452c	PE_PGRS28	PE-PGRS family protein PE_PGRS28
1639418	0	A	SNP	G	87	112	197	100	199	Leu346Leu (cta/ctG)	Rv1453	-	transcriptional activator protein
1639594	0	C	SNP	A	108	106	213	100	214	Pro405Gln (cca/cAa)	Rv1453	-	transcriptional activator protein
1639643	0	T	SNP	C	119	102	219	99.1	223	Arg421Arg (cgt/cgC)	Rv1453	-	transcriptional activator protein
1640442	0	C	SNP	T	118	108	223	99.12	228	Gly73Gly (ggg/ggA)	Rv1454c	qor	quinone reductase
1644250	0	G	SNP	C	140	138	272	81.52	341	Ala4Gly (gcc/gGc)	Rv1458c	-	antibiotic ABC transporter ATP-binding protein
1645802	0	T	SNP	C	133	101	233	100	234	Lys113Glu (aaa/Gaa)	Rv1459c	-	alpha-(1->6)-mannopyranosyltransferase
1647830	0	G	SNP	A	125	111	233	99.58	237	Gly281Asp (ggc/gAc)	Rv1461	-	hypothetical protein
1650072	0	A	SNP	G	128	125	250	100	253	Asn183Asp (aac/Gac)	Rv1462	-	hypothetical protein
1658535	0	G	SNP	T	123	138	259	98.86	264	Val525Phe (gtt/Ttt)	Rv1469	ctpD	cobalt/nickel-exporting P-type ATPase
1659902	0	T	SNP	C	119	127	243	98.4	250	Val47Ala (gtc/gCc)	Rv1472	echA12	enoyl-CoA hydratase EchA12
1659994	0	C	SNP	T	106	118	221	98.68	227	Pro78Ser (ccg/Tcg)	Rv1472	echA12	enoyl-CoA hydratase EchA12
1671778	0	C	SNP	T	134	132	261	99.25	268	Thr134Thr (acc/acT)	Rv1481	-	membrane protein
1672808	0	G	SNP	A	150	121	267	99.27	273	Ala164Ala (gcc/gcT)	Rv1482c	-	hypothetical protein
1676290	0	C	SNP	A	133	113	243	100	246	Lys198Asn (aag/aaT)	Rv1486c	-	hypothetical protein
1677267	0	G	SNP	A	104	105	203	99.52	210	Gln109Gln (cag/caA)	Rv1487	-	hypothetical protein
1687744	0	C	SNP	A	141	123	259	98.14	269	Arg287Arg (cgc/cgA)	Rv1496	-	transport system kinase
1688300	0	T	SNP	C	151	138	282	100	289	Phe120Phe (ttt/ttC)	Rv1497	lipL	esterase LipL
1689349	0	C	SNP	T	100	129	226	100	229	Arg191His (cgc/cAc)	Rv1498c	-	methyltransferase
1691520	0	T	SNP	G	92	118	206	100	210	Leu224Arg (cta/cGa)	Rv1500	-	glycosyltransferase
1692141	0	A	SNP	C	90	97	179	99.47	188	Ile84Ile (ata/atC)	Rv1501	-	hypothetical protein
1693521	0	G	SNP	T	91	91	181	97.85	186	Asp200Tyr (gac/Tac)	Rv1502	-	hypothetical protein
1693561	0	A	SNP	G	87	101	186	100	188	Tyr213Cys (tac/tGc)	Rv1502	-	hypothetical protein
1694547	0	A	SNP	C	85	112	192	98.99	199
1695674	0	G	SNP	A	91	93	181	96.84	190	Tyr91Tyr (tac/taT)	Rv1505c	-	hypothetical protein
1696499	1	G	Ins	C	105	133	238	94.44	238
1696499	2	G	Ins	G	105	132	237	94.05	238
1696499	3	G	Ins	G	105	133	238	94.44	238
1696499	4	G	Ins	T	105	133	238	94.44	238
1698911	0	G	SNP	A	147	118	253	99.62	266	Gly328Gly (ggc/ggT)	Rv1508c	-	membrane protein
1699088	0	C	SNP	T	112	140	251	98.44	256	Ser269Ser (tcg/tcA)	Rv1508c	-	membrane protein
1699849	0	G	SNP	A	113	106	217	100	219	Pro16Ser (ccg/Tcg)	Rv1508c	-	membrane protein
1706119	0	T	SNP	C	118	114	228	99.57	233	Ser159Ser (tca/tcG)	Rv1514c	-	glycosyltransferase
1706746	0	C	SNP	A	106	110	210	99.08	218	Val261Phe (gtc/Ttc)	Rv1515c	-	hypothetical protein
1709432	0	C	SNP	T	97	116	210	100	213	Leu188Phe (ctc/Ttc)	Rv1517	-	hypothetical protein
1712211	0	T	SNP	C	80	101	178	99.45	182
1713192	0	A	SNP	G	105	111	204	99.08	218	Val297Val (gta/gtG)	Rv1521	fadD25	fatty-acid--CoA ligase FadD25
1713460	0	C	SNP	G	105	106	208	98.14	215	Leu387Val (ctg/Gtg)	Rv1521	fadD25	fatty-acid--CoA ligase FadD25
1716472	0	A	SNP	G	108	135	237	100	243	Ser381Pro (tcc/Ccc)	Rv1522c	mmpL12	transmembrane transport protein MmpL12
1718444	0	T	SNP	C	136	139	270	99.28	277	Arg264Arg (cgt/cgC)	Rv1523	-	methyltransferase
1721425	0	G	Del	GAP	133	94	221	94.58	240		Rv1526c	-	glycosyltransferase
1721490	0	C	SNP	G	113	129	238	100	242	Ala191Pro (gcg/Ccg)	Rv1526c	-	glycosyltransferase
1726816	0	G	SNP	T	194	152	338	98.86	350	Pro532Thr (ccc/Acc)	Rv1527c	pks5	polyketide synthase
1728615	0	A	SNP	C	104	88	191	96	200
1728837	0	A	SNP	G	114	102	216	99.54	217
1731563	0	A	SNP	T	128	151	275	98.94	282	His64Leu (cac/cTc)	Rv1530	adh	alcohol dehydrogenase
1732975	0	G	SNP	A	123	113	232	99.58	237	Ser168Asn (agc/aAc)	Rv1531	-	hypothetical protein
1735903	0	A	SNP	G	132	133	261	98.88	268
1736653	0	G	SNP	T	128	141	265	97.11	277	Glu45Asp (gag/gaT)	Rv1536	ileS	isoleucine--tRNA ligase
1739390	0	A	SNP	G	127	142	265	99.63	270	Thr958Ala (act/Gct)	Rv1536	ileS	isoleucine--tRNA ligase
1745446	0	T	SNP	A	96	105	198	99.01	203	Leu128His (ctc/cAc)	Rv1543	-	oxidoreductase
1747966	0	C	SNP	T	156	118	268	98.92	277	Asp91Asp (gac/gaT)	Rv1547	dnaE1	DNA polymerase III subunit alpha
1751916	0	G	Del	GAP	71	70	140	75.81	186		Rv1548c	PPE21	PPE family protein PPE21
1751918	0	A	Del	GAP	71	70	140	80.11	176		Rv1548c	PPE21	PPE family protein PPE21
1751919	0	T	Del	GAP	71	70	140	81.03	174		Rv1548c	PPE21	PPE family protein PPE21
1751920	0	T	Del	GAP	71	70	140	79.66	177		Rv1548c	PPE21	PPE family protein PPE21
1751921	0	G	Del	GAP	71	70	140	78.77	179		Rv1548c	PPE21	PPE family protein PPE21
1751922	0	G	Del	GAP	71	70	140	77.47	182		Rv1548c	PPE21	PPE family protein PPE21
1751923	0	T	Del	GAP	71	70	140	77.47	182		Rv1548c	PPE21	PPE family protein PPE21
1751924	0	G	Del	GAP	71	70	140	77.47	182		Rv1548c	PPE21	PPE family protein PPE21
1751925	0	G	Del	GAP	71	70	140	77.47	182		Rv1548c	PPE21	PPE family protein PPE21
1751926	0	T	Del	GAP	71	70	140	76.63	184		Rv1548c	PPE21	PPE family protein PPE21
1751927	0	G	Del	GAP	71	70	140	75.4	187		Rv1548c	PPE21	PPE family protein PPE21
1751928	0	C	Del	GAP	71	70	140	77.05	183		Rv1548c	PPE21	PPE family protein PPE21
1751929	0	C	Del	GAP	71	70	140	77.05	183		Rv1548c	PPE21	PPE family protein PPE21
1751930	0	G	Del	GAP	71	70	140	76.63	184		Rv1548c	PPE21	PPE family protein PPE21
1751958	0	G	SNP	C	97	88	183	98.4	188	Ala459Gly (gcc/gGc)	Rv1548c	PPE21	PPE family protein PPE21
1751960	0	C	SNP	G	101	84	179	99.46	186	Ser458Ser (tcg/tcC)	Rv1548c	PPE21	PPE family protein PPE21
1752561	0	T	SNP	C	129	109	238	100	238	Asp258Gly (gac/gGc)	Rv1548c	PPE21	PPE family protein PPE21
1753519	1	G	Ins	C	60	125	185	84.47	186
1754016	1	G	Ins	C	131	109	240	90.91	241		Rv1550	fadD11	fatty-acid--CoA ligase FadD11
1754299	0	A	SNP	C	142	125	265	98.52	271	Glu195Ala (gag/gCg)	Rv1550	fadD11	fatty-acid--CoA ligase FadD11
1754983	0	C	SNP	T	134	138	269	99.27	274	Ala423Val (gcg/gTg)	Rv1550	fadD11	fatty-acid--CoA ligase FadD11
1758790	0	C	SNP	T	114	109	220	100	223	Pro370Pro (ccc/ccT)	Rv1552	frdA	fumarate reductase flavoprotein subunit
1759252	0	G	SNP	T	105	117	217	100	222	Ser524Ser (tcg/tcT)	Rv1552	frdA	fumarate reductase flavoprotein subunit		phylo (not 4,9)
1760292	0	A	SNP	G	127	136	258	100	263	Met40Val (atg/Gtg)	Rv1554	frdC	fumarate reductase membrane anchor subunit
1760618	0	T	SNP	C	131	119	243	99.21	252	Phe23Leu (ttc/Ctc)	Rv1555	frdD	fumarate reductase membrane anchor subunit
1760923	0	T	SNP	C	149	146	292	98.66	299	Thr124Thr (act/acC)	Rv1555	frdD	fumarate reductase membrane anchor subunit
1766690	0	C	Del	GAP	131	119	248	95.06	263		Rv1562c	treZ	malto-oligosyltrehalose trehalohydrolase
1766691	0	A	Del	GAP	131	119	248	95.42	262		Rv1562c	treZ	malto-oligosyltrehalose trehalohydrolase
1774012	0	C	SNP	G	168	132	296	98.68	304	Pro203Pro (ccg/ccC)	Rv1566c	-	hypothetical protein
1778430	0	T	SNP	C	190	205	385	100	395	Met191Thr (atg/aCg)	Rv1570	bioD	ATP-dependent dethiobiotin synthetase BioD
1788570	0	G	SNP	T	79	35	111	100	114	Asn198Lys (aac/aaA)	Rv1587c	-	hypothetical protein
1788574	0	T	SNP	C	82	37	117	99.17	120	His197Arg (cac/cGc)	Rv1587c	-	hypothetical protein
1789446	0	C	SNP	T	186	175	351	99.72	362	Val131Ile (gtc/Atc)	Rv1588c	-	hypothetical protein
1789516	0	A	SNP	G	192	156	341	99.71	349	Gly107Gly (ggt/ggC)	Rv1588c	-	hypothetical protein
1791823	0	T	SNP	C	132	145	269	100	277	Leu85Ser (ttg/tCg)	Rv1591	-	transmembrane protein
1792777	0	T	SNP	C	98	92	188	100	190	Ile322Val (att/Gtt)	Rv1592c	-	hypothetical protein
1792778	0	T	SNP	C	100	95	190	100	195	Glu321Glu (gaa/gaG)	Rv1592c	-	hypothetical protein
1797577	0	A	SNP	G	137	142	275	99.64	280	Asn64Asp (aac/Gac)	Rv1596	nadC	nicotinate-nucleotide pyrophosphatase
1798355	0	G	SNP	A	126	105	230	99.14	233	Gly21Asp (ggt/gAt)	Rv1597	-	hypothetical protein
1799379	0	C	SNP	G	130	117	239	99.2	249	Pro35Pro (ccg/ccC)	Rv1598c	-	hypothetical protein
1803265	0	G	SNP	A	105	105	208	100	210	Ser201Asn (agc/aAc)	Rv1602	hisH	imidazole glycerol phosphate synthase subunit HisH
1804409	0	C	SNP	A	132	119	248	100	251	Pro124Gln (cca/cAa)	Rv1604	impA	inositol-monophosphatase ImpA
1805690	0	G	SNP	A	94	116	209	97.22	216	Arg13His (cgt/cAt)	Rv1606	hisI	phosphoribosyl-AMP cyclohydrolase
1811310	0	C	SNP	G	117	101	214	99.09	220	Gln62Glu (cag/Gag)	Rv1612	trpB	tryptophan synthase subunit beta
1817976	0	A	SNP	T	140	146	272	99.65	287	His121Leu (cac/cTc)	Rv1618	tesB1	acyl-CoA thioesterase TesB
1818676	0	C	SNP	T	189	133	313	99.38	324	Arg34Arg (cgc/cgT)	Rv1619	-	hypothetical protein
1826054	0	T	SNP	C	116	127	240	99.18	245	Thr178Ala (aca/Gca)	Rv1624c	-	membrane protein
1826343	0	C	SNP	T	106	101	202	98.1	211	Arg81Arg (cgg/cgA)	Rv1624c	-	membrane protein
1826624	0	G	SNP	A	133	128	258	98.12	266	Ala441Val (gca/gTa)	Rv1625c	cya	adenylyl cyclase
1827010	0	C	SNP	T	130	139	266	98.9	272	Arg312Arg (cgg/cgA)	Rv1625c	cya	adenylyl cyclase
1827553	0	C	SNP	G	129	122	245	99.6	252	Leu131Phe (ttg/ttC)	Rv1625c	cya	adenylyl cyclase
1829576	0	C	SNP	T	130	128	250	98.47	262	Glu166Glu (gag/gaA)	Rv1627c	-	nonspecific lipid-transfer protein
1829837	0	C	SNP	T	156	141	292	99.66	298	Val79Val (gtg/gtA)	Rv1627c	-	nonspecific lipid-transfer protein
1831687	0	C	SNP	T	154	174	324	100	328	Gly341Gly (ggc/ggT)	Rv1629	polA	DNA polymerase I
1832642	0	G	SNP	T	102	120	216	99.55	223	Gly660Cys (ggc/Tgc)	Rv1629	polA	DNA polymerase I
1832643	0	G	SNP	C	102	121	218	99.55	224	Gly660Ala (ggc/gCc)	Rv1629	polA	DNA polymerase I
1833048	0	G	SNP	A	139	139	271	100	278	Gly795Asp (ggc/gAc)	Rv1629	polA	DNA polymerase I
1836286	0	G	SNP	C	204	173	374	99.74	378
1838586	0	C	SNP	T	124	118	237	100	242	Ile504Ile (atc/atT)	Rv1633	uvrB	excinuclease ABC subunit UvrB
1839260	0	T	SNP	G	114	131	241	98.79	248	Leu31Leu (ctt/ctG)	Rv1634	-	multidrug-efflux transporter
1839329	0	G	SNP	A	128	123	247	99.6	252	Arg54Arg (cgg/cgA)	Rv1634	-	multidrug-efflux transporter
1839759	0	G	SNP	C	147	162	297	99.68	310	Gly198Arg (ggg/Cgg)	Rv1634	-	multidrug-efflux transporter
1847919	0	C	SNP	G	171	118	286	99.31	291	Thr180Thr (acg/acC)	Rv1639c	-	hypothetical protein
1848147	0	C	SNP	A	176	193	366	99.19	372	Val104Val (gtg/gtT)	Rv1639c	-	hypothetical protein
1849034	0	T	SNP	C	128	117	243	98.39	249	Asp1001Gly (gat/gGt)	Rv1640c	lysX	bifunctional lysine--tRNA ligase/phosphatidylglycerol lysyltransferase
1849191	0	T	SNP	C	119	131	250	99.21	252	Ile949Val (att/Gtt)	Rv1640c	lysX	bifunctional lysine--tRNA ligase/phosphatidylglycerol lysyltransferase
1849609	0	T	SNP	C	111	132	241	99.18	245	Arg809Arg (cga/cgG)	Rv1640c	lysX	bifunctional lysine--tRNA ligase/phosphatidylglycerol lysyltransferase
1853974	0	C	SNP	T	167	145	302	99.68	313	Gly123Gly (ggc/ggT)	Rv1644	tsnR	23S rRNA methyltransferase TsnR
1854300	0	T	SNP	C	163	187	345	100	350	Leu232Pro (ctg/cCg)	Rv1644	tsnR	23S rRNA methyltransferase TsnR
1856777	0	G	SNP	C	136	117	248	100	253	Ala2Pro (gcg/Ccg)	Rv1647	-	adenylate cyclase
1859559	0	C	SNP	A	119	121	239	100	240	Ala276Asp (gcc/gAc)	Rv1649	pheS	phenylalanine--tRNA ligase subunit alpha
1859989	0	C	SNP	T	142	133	274	99.64	276	Arg78Trp (cgg/Tgg)	Rv1650	pheT	phenylalanine--tRNA ligase subunit beta
1863660	0	C	SNP	T	193	167	343	99.17	363	Gly575Ser (ggc/Agc)	Rv1651c	PE_PGRS30	PE-PGRS family protein PE_PGRS30
1872959	0	A	SNP	G	201	181	377	99.22	385	Arg107Arg (cga/cgG)	Rv1659	argH	argininosuccinate lyase
1873954	0	G	SNP	T	177	173	339	98.31	356	Arg439Leu (cgc/cTc)	Rv1659	argH	argininosuccinate lyase
1874442	0	C	SNP	T	176	141	312	99.37	319	Pro95Ser (ccc/Tcc)	Rv1660	pks10	chalcone synthase
1874994	0	G	Del	GAP	121	142	255	93.93	280		Rv1660	pks10	chalcone synthase
1876739	0	T	SNP	G	163	163	322	99.39	328	Val479Gly (gtg/gGg)	Rv1661	pks7	polyketide synthase
1879566	0	C	SNP	A	136	125	249	99.62	262	Gly1421Gly (ggc/ggA)	Rv1661	pks7	polyketide synthase
1885772	0	G	SNP	A	118	115	225	99.57	234	Ala1357Thr (gcc/Acc)	Rv1662	pks8	polyketide synthase
1886263	0	C	SNP	G	100	104	200	97.61	209	His1520Gln (cac/caG)	Rv1662	pks8	polyketide synthase
1887284	0	G	SNP	A	134	98	224	96.67	240	Arg258Gln (cgg/cAg)	Rv1663	pks17	polyketide synthase
1889073	0	G	SNP	C	136	131	263	99.26	269	Ala350Pro (gca/Cca)	Rv1664	pks9	polyketide synthase
1891133	0	A	SNP	G	107	109	212	99.54	217
1894300	1	G	Ins	G	117	80	197	76.36	197
1894300	2	G	Ins	T	117	80	197	76.36	197
1894300	3	G	Ins	C	117	80	197	76.36	197
1894300	4	G	Ins	T	117	80	197	76.36	197
1894300	5	G	Ins	T	117	80	197	76.36	197
1894300	6	G	Ins	G	117	80	197	76.36	197
1894300	7	G	Ins	C	117	80	197	76.36	197
1894300	8	G	Ins	C	117	80	197	76.36	197
1894300	9	G	Ins	G	117	79	196	75.97	197
1894300	10	G	Ins	C	116	80	196	75.97	197
1894422	0	A	SNP	G	185	171	345	100	356
1897646	0	G	SNP	C	143	149	289	99.32	294	Pro188Ala (cct/Gct)	Rv1672c	-	integral membrane transport protein
1900800	0	A	SNP	G	115	145	259	99.62	261	Val59Ala (gtc/gCc)	Rv1675c	cmr	HTH-type transcriptional regulator Cmr
1901493	0	T	SNP	C	141	126	267	99.63	268	Ser149Ser (agt/agC)	Rv1676	-	hypothetical protein
1902156	0	G	SNP	A	118	127	244	100	245	Gly137Arg (ggg/Agg)	Rv1677	dsbF	lipoprotein DsbF
1904327	0	C	SNP	G	117	153	263	99.26	272	Phe343Leu (ttc/ttG)	Rv1679	fadE16	acyl-CoA dehydrogenase FadE16
1906336	0	A	SNP	G	102	127	226	98.71	232
1907177	0	C	SNP	T	112	95	203	98.57	210	Arg259Trp (cgg/Tgg)	Rv1682	-	hypothetical protein
1907296	0	G	SNP	C	100	111	206	100	211	Ala298Ala (gcg/gcC)	Rv1682	-	hypothetical protein
1907799	0	C	SNP	G	144	107	247	99.21	253	Pro69Arg (ccg/cGg)	Rv1683	-	bifunctional long-chain acyl-CoA synthase/lipase
1916137	0	A	SNP	G	190	171	354	99.72	362	Leu63Leu (cta/ctG)	Rv1691	-	hypothetical protein
1917972	0	A	SNP	G	189	150	336	100	339	Leu11Leu (cta/ctG)	Rv1694	tlyA	16S/23S rRNA (cytidine-2'-O)-methyltransferase TlyA			capreomycin (CPR)
1918677	0	G	SNP	A	114	141	252	98.46	259	Gln246Gln (cag/caA)	Rv1694	tlyA	16S/23S rRNA (cytidine-2'-O)-methyltransferase TlyA			capreomycin (CPR)
1920120	0	G	SNP	T	155	133	287	99.65	289	Pro146Pro (ccg/ccT)	Rv1696	recN	DNA repair protein RecN
1923985	0	G	SNP	A	117	111	226	98.7	231	Val53Ile (gtc/Atc)	Rv1699	pyrG	CTP synthase
1924959	0	T	SNP	C	129	109	236	98.76	241	Gly377Gly (ggt/ggC)	Rv1699	pyrG	CTP synthase
1926973	0	T	SNP	C	138	140	274	99.29	280	Leu258Leu (ttg/Ctg)	Rv1701	-	tyrosine recombinase XerD
1928493	0	G	SNP	T	80	112	189	96.97	198	Pro28His (cct/cAt)	Rv1702c	-	hypothetical protein
1930898	0	A	SNP	G	87	113	192	99.5	201	Ser187Pro (tcc/Ccc)	Rv1704c	cycA	D-serine/alanine/glycine transporter protein CycA
1931179	0	C	SNP	A	117	103	218	100	220	Arg93Leu (cgg/cTg)	Rv1704c	cycA	D-serine/alanine/glycine transporter protein CycA
1931470	0	G	SNP	A	157	121	274	97.89	284
1931718	0	G	SNP	C	178	170	345	100	348	Leu313Val (ctg/Gtg)	Rv1705c	PPE22	PPE family protein PPE22
1931907	0	C	SNP	T	146	177	318	98.78	327	Val250Met (gtg/Atg)	Rv1705c	PPE22	PPE family protein PPE22
1933988	0	G	SNP	A	107	109	215	99.54	217
1935695	0	T	SNP	G	113	130	243	98.38	247	Ser272Ala (tcc/Gcc)	Rv1707	-	transmembrane protein
1936411	0	G	SNP	T	120	106	220	98.69	229	Asp18Tyr (gat/Tat)	Rv1708	-	initiation inhibitor protein
1936525	0	G	SNP	A	127	118	236	97.22	252	Ala56Thr (gcg/Acg)	Rv1708	-	initiation inhibitor protein
1940307	0	G	SNP	T	124	106	229	97.87	235	Trp7Leu (tgg/tTg)	Rv1713	engA	GTPase Der
1942158	0	G	SNP	A	151	172	311	99.69	324	Leu102Leu (ttg/ttA)	Rv1714	-	oxidoreductase
1944107	0	A	SNP	G	133	126	250	99.62	260	Ser178Gly (agt/Ggt)	Rv1716	-	hypothetical protein
1944402	0	T	SNP	C	123	139	256	100	262	Val276Ala (gtc/gCc)	Rv1716	-	hypothetical protein
1950767	0	T	SNP	C	111	115	223	99.56	227	Lys95Lys (aaa/aaG)	Rv1724c	-	hypothetical protein
1952160	0	T	SNP	C	138	161	297	96.76	309	Thr103Thr (act/acC)	Rv1726	-	oxidoreductase
1952161	0	G	SNP	T	137	159	293	96.73	306	Gly104Trp (ggg/Tgg)	Rv1726	-	oxidoreductase
1955638	0	C	SNP	A	231	342	534	84.26	680
1956381	0	C	SNP	T	96	102	195	99	200	Asp289Asn (gat/Aat)	Rv1730c	-	penicillin-binding protein
1956930	0	T	SNP	G	128	114	238	100	242	Thr106Pro (act/Cct)	Rv1730c	-	penicillin-binding protein
1960284	0	C	SNP	A	129	133	261	100	262	Gln68His (cag/caT)	Rv1733c	-	transmembrane protein
1963383	0	G	SNP	A	161	170	321	100	331	Tyr268Tyr (tac/taT)	Rv1736c	narX	nitrate reductase-like protein NarX
1963957	0	T	SNP	C	136	160	294	99	299	Asp77Gly (gac/gGc)	Rv1736c	narX	nitrate reductase-like protein NarX
1967237	0	C	SNP	A	128	105	228	100	233	Arg134Leu (cga/cTa)	Rv1739c	-	sulfate ABC transporter permease
1970809	0	C	SNP	T	119	138	253	100	257
1971093	0	T	SNP	C	137	114	249	98.43	255	Thr100Ala (acc/Gcc)	Rv1744c	-	membrane protein
1971673	0	G	SNP	A	138	160	297	99.67	299	Leu107Leu (ctg/Ttg)	Rv1745c	idi	isopentenyl-diphosphate delta-isomerase
1971725	0	G	SNP	C	125	150	267	99.64	276	Arg89Arg (cgc/cgG)	Rv1745c	idi	isopentenyl-diphosphate delta-isomerase
1976305	0	G	SNP	A	186	108	290	98.66	298
1978807	0	G	SNP	T	99	93	189	98.97	194	Ala254Asp (gcc/gAc)	Rv1750c	fadD1	fatty-acid--CoA ligase FadD1
1979026	0	C	SNP	T	118	107	221	99.56	226	Ser181Asn (agc/aAc)	Rv1750c	fadD1	fatty-acid--CoA ligase FadD1
1980556	0	C	SNP	T	143	110	249	99.22	255	Asp312Asp (gac/gaT)	Rv1751	-	oxidoreductase
1983195	0	A	SNP	G	11	8	19	95	20	Gly527Gly (ggt/ggC)	Rv1753c	PPE24	PPE family protein PPE24
1983198	0	C	SNP	G	14	6	20	90.91	22	Val526Val (gtg/gtC)	Rv1753c	PPE24	PPE family protein PPE24
1983313	0	T	SNP	G	122	110	229	95.87	242	Asn488Thr (aac/aCc)	Rv1753c	PPE24	PPE family protein PPE24
1987206	0	A	SNP	G	113	89	199	99.51	203
1989057	0	A	SNP	G	5	4	9	90	10	Arg6Gly (aga/Gga)	Rv1758	cut1	cutinase
1989370	0	C	SNP	T	133	125	255	99.61	259	Pro110Leu (ccc/cTc)	Rv1758	cut1	cutinase
1990256	0	T	SNP	G	148	185	316	99.7	334	Ser774Ser (tca/tcC)	Rv1759c	wag22	PE-PGRS family protein Wag22
1990361	0	A	SNP	G	118	162	264	99.64	281	Gly739Gly (ggt/ggC)	Rv1759c	wag22	PE-PGRS family protein Wag22
1993808	0	A	SNP	T	135	155	287	100	290	Glu219Val (gag/gTg)	Rv1760	-	diacylglycerol acyltransferase
1998063	0	T	SNP	A	120	138	257	100	258	Glu151Asp (gaa/gaT)	Rv1765c	-	hypothetical protein
1998122	0	G	SNP	A	117	128	242	100	245	Leu132Leu (ctg/Ttg)	Rv1765c	-	hypothetical protein
1998141	0	G	SNP	C	118	128	243	100	246	Gly125Gly (ggc/ggG)	Rv1765c	-	hypothetical protein
1998300	0	T	SNP	C	135	133	263	100	268	Ser72Ser (tca/tcG)	Rv1765c	-	hypothetical protein
2001677	1	T	Ins	C	123	177	300	84.99	302		Rv1768	PE_PGRS31	PE-PGRS family protein PE_PGRS31
2001677	2	T	Ins	G	125	176	301	85.27	302		Rv1768	PE_PGRS31	PE-PGRS family protein PE_PGRS31
2001677	3	T	Ins	G	125	177	302	85.55	302		Rv1768	PE_PGRS31	PE-PGRS family protein PE_PGRS31
2001677	4	T	Ins	T	123	176	299	84.7	302		Rv1768	PE_PGRS31	PE-PGRS family protein PE_PGRS31
2001677	5	T	Ins	A	125	176	301	85.27	302		Rv1768	PE_PGRS31	PE-PGRS family protein PE_PGRS31
2001677	6	T	Ins	A	124	176	300	84.99	302		Rv1768	PE_PGRS31	PE-PGRS family protein PE_PGRS31
2001677	7	T	Ins	C	124	177	301	85.27	302		Rv1768	PE_PGRS31	PE-PGRS family protein PE_PGRS31
2001677	8	T	Ins	G	125	177	302	85.55	302		Rv1768	PE_PGRS31	PE-PGRS family protein PE_PGRS31
2001677	9	T	Ins	G	125	176	301	85.27	302		Rv1768	PE_PGRS31	PE-PGRS family protein PE_PGRS31
2001677	10	T	Ins	T	123	177	300	84.99	302		Rv1768	PE_PGRS31	PE-PGRS family protein PE_PGRS31
2001677	11	T	Ins	G	125	175	300	84.99	300		Rv1768	PE_PGRS31	PE-PGRS family protein PE_PGRS31
2001677	12	T	Ins	G	122	173	295	83.57	295		Rv1768	PE_PGRS31	PE-PGRS family protein PE_PGRS31
2001677	13	T	Ins	G	121	172	293	83	293		Rv1768	PE_PGRS31	PE-PGRS family protein PE_PGRS31
2001677	14	T	Ins	G	119	170	289	81.87	289		Rv1768	PE_PGRS31	PE-PGRS family protein PE_PGRS31
2001677	15	T	Ins	G	119	168	287	81.3	288		Rv1768	PE_PGRS31	PE-PGRS family protein PE_PGRS31
2001677	16	T	Ins	C	118	169	287	81.3	287		Rv1768	PE_PGRS31	PE-PGRS family protein PE_PGRS31
2001677	17	T	Ins	G	117	168	285	80.74	285		Rv1768	PE_PGRS31	PE-PGRS family protein PE_PGRS31
2001677	18	T	Ins	G	116	166	282	79.89	282		Rv1768	PE_PGRS31	PE-PGRS family protein PE_PGRS31
2002219	0	G	SNP	A	204	164	365	97.1	379	Gly536Arg (ggg/Agg)	Rv1768	PE_PGRS31	PE-PGRS family protein PE_PGRS31
2010614	0	G	SNP	A	111	126	232	98.75	240
2013943	0	G	SNP	C	179	156	331	97.95	342	Asp179Glu (gac/gaG)	Rv1779c	-	integral membrane protein
2017291	0	T	SNP	C	125	136	260	99.24	263	Arg62Arg (cga/cgG)	Rv1781c	malQ	4-alpha-glucanotransferase
2017560	0	A	SNP	T	120	123	241	97.98	248
2019236	0	T	SNP	G	119	148	261	98.52	271	Pro499Pro (cct/ccG)	Rv1782	eccB5	ESX-5 type VII secretion system protein EccB5
2022868	0	T	SNP	C	149	166	308	100	315	Ser1204Ser (agt/agC)	Rv1783	eccC5	ESX-5 type VII secretion system protein EccC5
2023211	0	G	SNP	T	140	133	269	98.91	276	Val1319Phe (gtc/Ttc)	Rv1783	eccC5	ESX-5 type VII secretion system protein EccC5
2028967	0	A	SNP	C	131	143	270	97.51	281	Ala181Ala (gca/gcC)	Rv1790	PPE27	PPE family protein PPE27
2030487	0	C	SNP	T	79	93	164	95.56	180
2030488	0	A	SNP	C	79	93	169	95.56	180
2030489	0	T	SNP	A	76	90	165	95.4	174
2030521	0	T	SNP	C	101	107	205	99.05	210
2035937	0	G	SNP	A	109	116	217	98.68	228	Arg152His (cgc/cAc)	Rv1797	eccE5	ESX-5 type VII secretion system protein EccE
2039884	0	T	SNP	G	128	155	279	98.95	286	Cys144Trp (tgt/tgG)	Rv1800	PPE28	PPE family protein PPE28
2045310	0	A	SNP	G	149	193	337	100	342	Ile511Ile (att/atC)	Rv1803c	PE_PGRS32	PE-PGRS family protein PE_PGRS32
2045849	0	C	SNP	T	191	185	369	99.47	378	Ala332Thr (gcg/Acg)	Rv1803c	PE_PGRS32	PE-PGRS family protein PE_PGRS32
2047426	0	C	Del	GAP	79	83	161	99.39	163
2047427	0	G	Del	GAP	79	83	161	100	162
2047428	0	C	Del	GAP	79	83	162	100	162
2047429	0	T	Del	GAP	79	83	162	100	162
2047430	0	A	Del	GAP	79	83	162	100	162
2047431	0	A	Del	GAP	79	83	162	100	162
2047432	0	C	Del	GAP	79	83	162	100	162
2047433	0	T	Del	GAP	79	83	162	100	162
2047434	0	T	Del	GAP	79	83	162	100	162
2047435	0	C	Del	GAP	79	83	162	100	162
2047436	0	C	Del	GAP	79	83	162	100	162
2047437	0	C	Del	GAP	79	83	162	100	162
2047438	0	G	Del	GAP	79	83	162	100	162
2047439	0	T	Del	GAP	79	83	162	100	162
2047440	0	C	Del	GAP	79	83	162	100	162
2047441	0	T	Del	GAP	79	83	162	100	162
2047442	0	C	SNP	A	79	84	161	100	163
2047861	0	C	SNP	T	132	93	221	98.68	228	Arg58Arg (cgg/cgA)	Rv1805c	-	hypothetical protein
2047874	0	G	SNP	A	140	108	247	98.41	252	Thr54Met (acg/aTg)	Rv1805c	-	hypothetical protein
2049065	0	T	SNP	C	128	142	269	100	270
2049097	0	G	SNP	C	138	145	277	100	283
2050061	0	A	SNP	G	128	114	238	98.37	246	Ser47Ser (tca/tcG)	Rv1808	PPE32	PPE family protein PPE32
2050382	0	T	SNP	C	143	123	263	99.25	268	Tyr154Tyr (tat/taC)	Rv1808	PPE32	PPE family protein PPE32
2050822	0	G	SNP	C	167	138	297	99.67	306	Gly301Ala (gga/gCa)	Rv1808	PPE32	PPE family protein PPE32
2051746	0	T	SNP	C	127	131	256	100	258	Ala155Ala (gct/gcC)	Rv1809	PPE33	PPE family protein PPE33
2052035	0	G	SNP	T	147	99	244	99.6	247	Val252Leu (gtg/Ttg)	Rv1809	PPE33	PPE family protein PPE33
2052687	0	G	SNP	C	100	127	223	99.56	228	_469Ser (tga/tCa)	Rv1809	PPE33	PPE family protein PPE33
2053701	0	G	SNP	A	125	124	244	99.2	251	Val87Ile (gtc/Atc)	Rv1811	mgtC	Mg2+ transport P-type ATPase MgtC
2055271	0	A	SNP	G	131	122	249	99.61	254	Leu30Pro (cta/cCa)	Rv1812c	-	dehydrogenase
2057774	0	A	SNP	T	123	104	223	100	227	Ile83Phe (atc/Ttc)	Rv1815	-	hypothetical protein
2061661	0	C	Del	GAP	154	71	230	88.93	253		Rv1818c	PE_PGRS33	PE-PGRS family protein PE_PGRS33
2061958	0	A	SNP	G	68	162	208	98.71	233	Ala239Ala (gct/gcC)	Rv1818c	PE_PGRS33	PE-PGRS family protein PE_PGRS33
2062922	0	T	SNP	C	133	162	291	99.66	296	Ile603Val (atc/Gtc)	Rv1819c	bacA	vitamin B12 transport ATP-binding protein BacA
2066471	0	T	SNP	C	120	131	246	99.6	252	Gly5Gly (ggt/ggC)	Rv1821	secA2	protein translocase subunit SecA
2066828	0	G	SNP	A	149	101	248	98.43	254	Gln124Gln (cag/caA)	Rv1821	secA2	protein translocase subunit SecA
2072190	0	A	SNP	C	99	95	192	99.49	195	Glu80Ala (gag/gCg)	Rv1826	gcvH	glycine cleavage system protein H
2074754	0	C	SNP	T	137	131	264	100	268
2077198	0	C	SNP	G	110	141	247	98.82	254	Ala441Gly (gcg/gGg)	Rv1832	gcvB	glycine dehydrogenase
2083124	0	T	SNP	C	119	149	264	99.26	270	Ser505Gly (agc/Ggc)	Rv1836c	-	hypothetical protein
2086361	0	C	SNP	T	80	95	174	99.43	176	Lys207Lys (aag/aaA)	Rv1837c	glcB	malate synthase
2090306	0	G	SNP	A	141	114	254	98.46	259	Pro138Leu (ccg/cTg)	Rv1841c	-	hypothetical protein
2092391	0	G	SNP	T	133	137	265	99.26	272	Ile436Ile (atc/atA)	Rv1843c	guaB1	inosine-5'-monophosphate dehydrogenase
2092970	0	C	SNP	T	147	170	310	99.06	320	Leu243Leu (ctg/ctA)	Rv1843c	guaB1	inosine-5'-monophosphate dehydrogenase
2093715	0	T	SNP	C	123	98	219	99.55	222
2094912	0	C	Del	GAP	102	107	211	86.01	243		Rv1844c	gnd1	6-phosphogluconate dehydrogenase
2094913	0	A	Del	GAP	102	107	211	86.36	242		Rv1844c	gnd1	6-phosphogluconate dehydrogenase
2094914	0	G	Del	GAP	102	107	211	86.36	242		Rv1844c	gnd1	6-phosphogluconate dehydrogenase
2094915	0	C	Del	GAP	102	107	211	86.36	242		Rv1844c	gnd1	6-phosphogluconate dehydrogenase
2094916	0	G	Del	GAP	102	107	211	88.56	236		Rv1844c	gnd1	6-phosphogluconate dehydrogenase
2094917	0	T	Del	GAP	102	107	211	90.09	232		Rv1844c	gnd1	6-phosphogluconate dehydrogenase
2096094	0	C	SNP	T	161	171	324	99.4	334	Thr25Thr (acg/acA)	Rv1845c	blaR	sensor-transducer protein BlaR
2096186	0	A	SNP	G	147	166	311	99.68	314	Thr138Thr (act/acC)	Rv1846c	blaI	transcriptional repressor BlaI
2096430	0	A	SNP	C	124	148	267	98.91	275	Leu57Arg (ctc/cGc)	Rv1846c	blaI	transcriptional repressor BlaI
2097144	0	G	SNP	C	111	130	240	99.59	242	Val90Leu (gtg/Ctg)	Rv1847	-	esterase
2099937	0	C	SNP	G	162	152	310	99.37	316	Pro82Ala (ccg/Gcg)	Rv1851	ureF	urease accessory protein UreF
2104779	0	C	SNP	T	107	139	244	99.6	247	Gly15Gly (ggg/ggA)	Rv1856c	-	oxidoreductase
2108141	0	T	SNP	C	141	168	304	100	309	Phe136Leu (ttc/Ctc)	Rv1860	apa	hypothetical protein
2108890	0	A	SNP	C	84	135	213	100	219
2109523	1	C	Ins	G	115	106	221	92.86	222
2110365	0	A	SNP	C	139	153	290	98.98	295	Thr274Thr (aca/acC)	Rv1862	adhA	alcohol dehydrogenase A
2116649	0	C	Del	GAP	117	106	215	98.24	227		Rv1867	-	hypothetical protein
2116903	0	C	SNP	T	115	132	241	99.6	248	Gly380Gly (ggc/ggT)	Rv1867	-	hypothetical protein
2119694	0	C	SNP	T	130	128	257	98.85	261	Met334Ile (atg/atA)	Rv1869c	-	reductase
2120796	0	T	SNP	A	101	113	210	98.62	217	_212Leu (taa/tTa)	Rv1870c	-	hypothetical protein
2122625	0	A	SNP	G	120	121	240	98.37	245	Val176Ala (gtc/gCc)	Rv1872c	lldD2	L-lactate dehydrogenase
2122976	0	C	SNP	G	105	118	222	100	223	Gly59Ala (ggt/gCt)	Rv1872c	lldD2	L-lactate dehydrogenase
2123145	0	C	SNP	T	92	108	198	99.5	201	Val3Ile (gtc/Atc)	Rv1872c	lldD2	L-lactate dehydrogenase
2123169	0	T	SNP	G	97	111	206	100	208
2127504	0	T	SNP	C	97	88	182	99.46	186	Ile534Thr (atc/aCc)	Rv1877	-	MFS-type transporter
2127760	0	C	SNP	T	126	134	256	98.86	263	Ser619Ser (tcc/tcT)	Rv1877	-	MFS-type transporter
2128372	0	A	SNP	G	136	109	243	98	250	Thr117Thr (aca/acG)	Rv1878	glnA3	glutamine synthetase GlnA
2128870	0	A	SNP	G	111	100	208	99.53	212	Leu283Leu (cta/ctG)	Rv1878	glnA3	glutamine synthetase GlnA
2129281	0	C	SNP	A	79	118	194	98.01	201	Ala420Ala (gcc/gcA)	Rv1878	glnA3	glutamine synthetase GlnA
2130036	0	T	SNP	G	102	119	218	99.1	223	His220Gln (cat/caG)	Rv1879	-	hypothetical protein
2130529	0	A	SNP	G	147	118	261	99.25	267
2132062	0	C	SNP	G	105	113	216	100	218	Gly90Arg (ggg/Cgg)	Rv1881c	lppE	lipoprotein LppE
2133468	1	T	Ins	T	110	91	201	91.36	201		Rv1883c	-	hypothetical protein
2133468	2	T	Ins	C	110	91	201	91.36	201		Rv1883c	-	hypothetical protein
2133468	3	T	Ins	G	109	91	200	90.91	201		Rv1883c	-	hypothetical protein
2133468	4	T	Ins	C	110	91	201	91.36	201		Rv1883c	-	hypothetical protein
2133468	5	T	Ins	A	109	91	200	90.91	201		Rv1883c	-	hypothetical protein
2133468	6	T	Ins	T	110	91	201	91.36	201		Rv1883c	-	hypothetical protein
2133468	7	T	Ins	G	110	91	201	91.36	201		Rv1883c	-	hypothetical protein
2133468	8	T	Ins	C	109	91	200	90.91	200		Rv1883c	-	hypothetical protein
2133468	9	T	Ins	C	108	90	198	90	198		Rv1883c	-	hypothetical protein
2133468	10	T	Ins	G	107	90	197	89.55	197		Rv1883c	-	hypothetical protein
2133468	11	T	Ins	T	107	89	196	89.09	196		Rv1883c	-	hypothetical protein
2133468	12	T	Ins	C	107	88	195	88.64	196		Rv1883c	-	hypothetical protein
2135870	0	T	SNP	C	114	128	238	99.59	243
2137521	1	A	Ins	C	78	71	149	80.54	149
2137521	2	A	Ins	T	78	69	147	79.46	149
2137521	3	A	Ins	C	78	70	148	80	148
2137521	4	A	Ins	C	78	70	148	80	148
2137521	5	A	Ins	G	78	70	148	80	148
2137521	6	A	Ins	A	78	70	148	80	148
2137521	7	A	Ins	T	76	70	146	78.92	148
2137521	8	A	Ins	C	78	70	148	80	148
2137521	9	A	Ins	A	78	70	148	80	148
2137521	10	A	Ins	C	78	70	148	80	148
2138767	0	G	SNP	C	116	143	256	99.23	261
2143328	0	G	SNP	C	102	137	234	99.58	240	Val270Leu (gtg/Ctg)	Rv1895	-	zinc-binding alcohol dehydrogenase
2143523	1	C	Ins	T	133	119	252	98.82	253		Rv1895	-	zinc-binding alcohol dehydrogenase
2145085	0	C	SNP	T	181	114	294	98.01	301	Thr49Ile (acc/aTc)	Rv1898	-	hypothetical protein
2145878	0	A	SNP	G	128	143	263	99.63	272	Leu123Pro (ctg/cCg)	Rv1899c	lppD	lipoprotein LppD
2147022	0	A	SNP	C	113	110	220	100	223	Ile204Met (att/atG)	Rv1900c	lipJ	lignin peroxidase LipJ
2151678	0	G	SNP	T	109	114	222	99.55	224	Pro240Thr (ccc/Acc)	Rv1905c	aao	D-amino acid oxidase
2154724	0	C	SNP	A	108	106	209	100	214	Arg463Leu (cgg/cTg)	Rv1908c	katG	catalase-peroxidase		phylo (not Euro-American, M. africanum, M. bovis, M . canettii, M. caprae, M. Microti, M. pinipedii, Beijing, Delhi/CAS, EAI, 4)	isoniazid (INH)
2156868	0	G	SNP	T	117	106	218	99.11	225	Gly144Gly (ggc/ggA)	Rv1910c	-	hypothetical protein
2158109	0	T	SNP	C	106	125	228	99.57	232	Asp328Gly (gac/gGc)	Rv1912c	fadB5	oxidoreductase FadB
2158564	0	T	Del	GAP	161	110	263	92.49	293		Rv1912c	fadB5	oxidoreductase FadB
2160998	0	G	SNP	A	131	126	248	100	257	Gly179Asp (ggc/gAc)	Rv1915	aceAa	isocitrate lyase AceAa
2161343	1	G	Ins	T	94	113	207	92.83	207		Rv1915	aceAa	isocitrate lyase AceAa
2163790	0	A	SNP	C	64	59	120	100	123	Pro1174Pro (cct/ccG)	Rv1917c	PPE34	PPE family protein PPE34
2165256	0	T	SNP	G	140	147	283	100	287	Ser686Arg (agc/Cgc)	Rv1917c	PPE34	PPE family protein PPE34
2165286	0	A	SNP	C	145	148	289	100	293	Ser676Ala (tca/Gca)	Rv1917c	PPE34	PPE family protein PPE34
2167926	0	A	SNP	G	110	129	236	100	239	Leu896Ser (ttg/tCg)	Rv1918c	PPE35	PPE family protein PPE35
2168742	0	C	SNP	T	125	103	225	99.13	230	Gly624Asp (ggc/gAc)	Rv1918c	PPE35	PPE family protein PPE35
2177073	0	T	SNP	C	109	108	212	97.31	223
2177968	0	G	SNP	T	109	122	226	99.57	232	Ala294Ala (gcg/gcT)	Rv1925	fadD31	fatty-acid--CoA ligase FadD31
2181410	0	A	SNP	G	95	116	208	98.6	214	Val166Ala (gtc/gCc)	Rv1929c	-	hypothetical protein
2185358	0	G	SNP	A	150	166	311	99.06	319	Thr277Thr (acc/acT)	Rv1934c	fadE17	acyl-CoA dehydrogenase FadE17
2191428	0	C	SNP	T	129	135	257	98.88	267	Arg134Arg (cgc/cgT)	Rv1938	ephB	epoxide hydrolase EphB
2192122	0	A	SNP	C	123	113	233	99.16	238	Glu10Ala (gag/gCg)	Rv1939	-	oxidoreductase
2197278	0	T	SNP	C	18	10	28	93.33	30	His430His (cat/caC)	Rv1945	-	hypothetical protein
2197287	0	A	SNP	G	20	16	35	97.3	37	Pro433Pro (cca/ccG)	Rv1945	-	hypothetical protein
2197290	0	C	SNP	A	21	16	37	97.37	38	Arg434Arg (cgc/cgA)	Rv1945	-	hypothetical protein
2197293	0	C	SNP	A	23	18	41	97.62	42	Ile435Ile (atc/atA)	Rv1945	-	hypothetical protein
2197313	0	A	SNP	C	48	33	81	96.43	84	Glu442Ala (gag/gCg)	Rv1945	-	hypothetical protein
2197331	0	C	SNP	A	62	43	104	98.13	107	Pro448His (ccc/cAc)	Rv1945	-	hypothetical protein
2197332	0	C	SNP	A	63	44	105	98.17	109	Pro448Pro (ccc/ccA)	Rv1945	-	hypothetical protein
2199052	0	C	SNP	G	110	88	197	99.5	199	Gly5Arg (ggt/Cgt)	Rv1948c	-	hypothetical protein
2199416	0	A	SNP	G	115	116	227	98.72	234
2207591	1	T	Ins	C	116	99	215	98.62	215
2209465	0	G	SNP	A	132	126	250	100	258	Ala47Thr (gcg/Acg)	Rv1966	mce3A	Mce family protein Mce3A
2211826	0	A	SNP	G	120	115	232	99.58	236	Lys67Lys (aaa/aaG)	Rv1968	mce3C	Mce family protein Mce3C
2215204	0	G	SNP	A	109	120	227	99.57	230	Gly361Asp (ggt/gAt)	Rv1970	lprM	Mce family lipoprotein LprM
2216370	0	G	SNP	C	113	127	233	99.17	242	Gly372Arg (ggc/Cgc)	Rv1971	mce3F	Mce family protein Mce3F
2216443	0	C	SNP	A	119	141	258	100	260	Ala396Glu (gcg/gAg)	Rv1971	mce3F	Mce family protein Mce3F
2216571	0	C	SNP	T	143	106	247	99.6	250
2218012	0	A	SNP	G	129	137	262	98.15	271	Ala118Ala (gca/gcG)	Rv1974	-	membrane protein
2218488	0	G	SNP	C	124	116	239	99.17	242	Ser146Thr (agc/aCc)	Rv1975	-	hypothetical protein
2219956	0	G	Del	GAP	145	120	265	98.88	268		Rv1977	-	hypothetical protein
2220512	0	T	SNP	G	134	122	252	100	256	Ser253Ser (tct/tcG)	Rv1977	-	hypothetical protein
2222308	0	T	SNP	C	112	120	229	97.89	237	Asp286Gly (gac/gGc)	Rv1979c	-	permease
2223293	0	T	SNP	C	98	108	203	100	206
2223553	0	G	SNP	T	109	92	200	99.5	202	Phe159Leu (ttc/ttA)	Rv1980c	mpt64	immunogenic protein Mpt64
2228967	0	A	SNP	G	134	103	227	99.58	238
2229801	0	C	SNP	G	103	127	229	100	230	Pro34Pro (ccg/ccC)	Rv1985c	-	HTH-type transcriptional regulator
2231486	0	A	SNP	G	123	111	232	98.73	237
2233638	0	G	Del	GAP	107	101	199	95.85	217
2234247	1	C	Ins	G	91	122	213	89.87	213
2237249	0	G	SNP	A	159	128	278	99.65	288	Arg20Trp (cgg/Tgg)	Rv1992c	ctpG	cation transporter ATPase G
2237253	0	G	SNP	A	162	135	292	99.66	298	Ala18Ala (gcc/gcT)	Rv1992c	ctpG	cation transporter ATPase G
2237497	0	G	SNP	C	108	154	257	99.24	264	Leu27Val (ctg/Gtg)	Rv1993c	-	hypothetical protein
2238930	0	A	SNP	C	113	106	217	98.21	223
2239055	0	C	SNP	T	135	102	234	99.58	238	Pro18Ser (ccc/Tcc)	Rv1996	-	universal stress protein
2240062	0	C	SNP	G	105	132	235	100	237
2241646	0	C	SNP	T	103	135	233	99.17	240	Ala496Ala (gcc/gcT)	Rv1997	ctpF	cation transporter ATPase F
2241742	0	A	SNP	G	117	126	243	98.78	246	Pro528Pro (cca/ccG)	Rv1997	ctpF	cation transporter ATPase F
2242238	0	G	SNP	A	114	142	256	97.71	262	Val694Ile (gta/Ata)	Rv1997	ctpF	cation transporter ATPase F
2242808	0	G	SNP	A	111	101	206	97.7	217	Ala884Thr (gcg/Acg)	Rv1997	ctpF	cation transporter ATPase F
2243034	0	T	SNP	G	118	112	224	98.71	233	Ser230Arg (agc/Cgc)	Rv1998c	-	hypothetical protein
2245117	0	G	SNP	A	61	117	172	100	178	Arg8Cys (cgc/Tgc)	Rv1999c	-	transporter
2246960	0	G	SNP	C	94	112	205	99.52	207	Val43Val (gtg/gtC)	Rv2001	-	hypothetical protein
2247677	0	A	SNP	C	116	118	229	100	234	Ile6Ile (ata/atC)	Rv2002	fabG3	20-beta-hydroxysteroid dehydrogenase
2249035	0	A	SNP	G	178	144	316	98.77	326	Met129Thr (atg/aCg)	Rv2003c	-	hypothetical protein
2251999	0	A	SNP	G	110	90	197	100	200
2255942	0	G	SNP	T	132	125	255	98.47	261	Arg1314Leu (cgg/cTg)	Rv2006	otsB1	trehalose-6-phosphate phosphatase OtsB
2260100	0	C	SNP	T	127	103	226	100	230
2260525	0	C	SNP	T	198	147	334	100	345
2262620	0	T	SNP	A	104	146	244	100	250	Glu151Asp (gaa/gaT)	Rv2015c	-	hypothetical protein
2262679	0	G	SNP	A	122	120	241	100	242	Leu132Leu (ctg/Ttg)	Rv2015c	-	hypothetical protein
2262698	0	G	SNP	C	120	133	251	100	253	Gly125Gly (ggc/ggG)	Rv2015c	-	hypothetical protein
2262857	0	T	SNP	C	116	142	255	99.23	260	Ser72Ser (tca/tcG)	Rv2015c	-	hypothetical protein
2264782	0	C	SNP	A	123	126	237	100	249	Ala262Glu (gcg/gAg)	Rv2017	-	transcriptional regulator
2265059	0	T	SNP	G	124	139	259	100	263
2269780	0	T	SNP	C	137	166	300	99.67	304	Asp154Gly (gac/gGc)	Rv2024c	-	hypothetical protein
2270102	0	A	SNP	G	135	130	263	99.62	266	Trp47Arg (tgg/Cgg)	Rv2024c	-	hypothetical protein
2273828	0	A	SNP	G	128	135	257	98.87	266	Gly227Gly (ggt/ggC)	Rv2027c	dosT	two component sensor histidine kinase DosT
2275583	0	A	SNP	T	127	138	262	98.51	269	Leu281His (ctc/cAc)	Rv2029c	pfkB	6-phosphofructokinase PfkB
2282058	0	C	SNP	T	106	104	206	98.59	213	Leu149Leu (cta/Tta)	Rv2035	-	hypothetical protein
2282376	0	C	SNP	T	121	95	214	100	216	Ala93Val (gcc/gTc)	Rv2036	-	hypothetical protein
2282377	0	C	SNP	T	123	94	215	100	217	Ala93Ala (gcc/gcT)	Rv2036	-	hypothetical protein
2282787	0	C	SNP	T	128	132	258	100	260	Cys312Tyr (tgt/tAt)	Rv2037c	-	transmembrane protein
2284848	0	G	SNP	A	98	104	200	100	202	Ala265Val (gca/gTa)	Rv2039c	-	sugar ABC transporter permease
2285251	0	C	SNP	A	90	114	199	100	204	Val131Phe (gtc/Ttc)	Rv2039c	-	sugar ABC transporter permease
2287121	0	A	SNP	G	111	150	259	100	261	Asp242Asp (gat/gaC)	Rv2041c	-	sugar ABC transporter substrate-binding lipoprotein
2287549	0	T	SNP	C	110	115	222	99.56	226	Thr100Ala (acc/Gcc)	Rv2041c	-	sugar ABC transporter substrate-binding lipoprotein
2288237	0	G	SNP	A	115	123	230	99.58	239	Leu149Leu (ctg/Ttg)	Rv2042c	-	hypothetical protein
2290423	0	C	SNP	T	141	120	256	98.86	264	Gln266Gln (cag/caA)	Rv2045c	lipT	carboxylesterase LipT
2296042	0	G	SNP	C	283	352	626	99.84	636	Pro3649Ala (ccg/Gcg)	Rv2048c	pks12	polyketide synthase
2297766	0	G	SNP	A	188	159	332	99.71	348	Ala3074Val (gcc/gTc)	Rv2048c	pks12	polyketide synthase
2297974	0	T	SNP	C	164	155	313	98.15	325	Thr3005Ala (acg/Gcg)	Rv2048c	pks12	polyketide synthase
2300237	0	A	SNP	G	121	133	249	95.13	267	Ala2250Ala (gct/gcC)	Rv2048c	pks12	polyketide synthase
2300546	0	A	SNP	T	125	124	244	98.81	252	His2147Gln (cat/caA)	Rv2048c	pks12	polyketide synthase
2300552	0	T	SNP	G	117	119	232	99.16	238	Pro2145Pro (cca/ccC)	Rv2048c	pks12	polyketide synthase
2300555	0	A	SNP	G	116	122	234	99.58	239	Asp2144Asp (gat/gaC)	Rv2048c	pks12	polyketide synthase
2301089	0	T	SNP	C	163	127	282	98.98	293	Leu1966Leu (cta/ctG)	Rv2048c	pks12	polyketide synthase
2309356	0	G	SNP	A	113	98	208	99.06	213	Thr467Ile (act/aTt)	Rv2051c	ppm1	polyprenol-monophosphomannose synthase
2311099	0	C	SNP	G	194	186	372	99.74	381	Pro473Pro (ccg/ccC)	Rv2052c	-	hypothetical protein
2318522	0	G	SNP	A	168	169	332	99.7	338	Leu744Leu (ctc/ctT)	Rv2062c	cobN	cobalamin biosynthesis protein CobN
2321358	0	G	SNP	C	202	166	366	99.46	370	Arg101Pro (cgc/cCc)	Rv2063A	mazF7	mRNA interferase MazF7
2323137	0	G	Del	GAP	155	136	284	85.84	339		Rv2065	cobH	precorrin-8X methylmutase
2323138	0	C	Del	GAP	155	136	284	86.61	336		Rv2065	cobH	precorrin-8X methylmutase
2323139	0	C	Del	GAP	155	136	284	86.61	336		Rv2065	cobH	precorrin-8X methylmutase
2327904	0	T	Del	GAP	121	113	228	97.5	240		Rv2070c	cobK	precorrin-6A reductase
2327905	0	G	Del	GAP	121	113	228	97.91	239		Rv2070c	cobK	precorrin-6A reductase
2327906	0	A	Del	GAP	121	113	228	97.91	239		Rv2070c	cobK	precorrin-6A reductase
2327907	0	T	Del	GAP	121	113	228	97.5	240		Rv2070c	cobK	precorrin-6A reductase
2328543	0	T	SNP	C	187	145	327	100	332	Ile145Met (ata/atG)	Rv2071c	cobM	precorrin-4 C(11)-methyltransferase
2329533	0	A	SNP	G	178	156	327	99.4	336	Leu205Pro (ctc/cCc)	Rv2072c	cobL	precorrin-6Y C(5,15)-methyltransferase
2330343	0	C	SNP	A	138	171	301	99.68	310	Arg207Arg (cgg/cgT)	Rv2073c	-	oxidoreductase
2331255	0	C	SNP	T	141	127	261	98.89	271	Ala88Val (gcg/gTg)	Rv2074	-	pyridoxamine 5'-phosphate oxidase
2331620	0	A	SNP	C	146	143	283	99.66	290	Gly420Gly (ggt/ggG)	Rv2075c	-	hypothetical protein
2331789	0	G	SNP	T	143	161	302	100	304	Pro364Gln (ccg/cAg)	Rv2075c	-	hypothetical protein
2332153	0	G	SNP	A	100	126	223	98.69	229	Arg243Trp (cgg/Tgg)	Rv2075c	-	hypothetical protein
2334007	0	A	SNP	G	134	123	253	99.61	258	Ala96Ala (gct/gcC)	Rv2077c	-	transmembrane protein
2335075	0	A	SNP	G	140	93	230	100	233	Glu6Gly (gaa/gGa)	Rv2078	-	hypothetical protein
2335494	0	A	SNP	G	119	130	246	100	249	Tyr47Cys (tac/tGc)	Rv2079	-	hypothetical protein
2335500	0	C	SNP	T	114	129	237	99.59	244	Ala49Val (gcc/gTc)	Rv2079	-	hypothetical protein
2338195	0	C	Del	GAP	75	89	158	87.7	187		Rv2081c	-	transmembrane protein
2339255	0	A	SNP	G	91	123	209	99.07	216	Thr183Ala (act/Gct)	Rv2082	-	hypothetical protein
2339719	0	A	SNP	G	127	80	199	96.28	215	Ala337Ala (gca/gcG)	Rv2082	-	hypothetical protein
2339722	0	G	SNP	C	125	79	199	97.14	210	Gly338Gly (ggg/ggC)	Rv2082	-	hypothetical protein
2339724	0	C	SNP	T	117	79	192	97.51	201	Ala339Val (gcg/gTg)	Rv2082	-	hypothetical protein
2339726	0	C	SNP	G	121	84	203	98.56	208	Leu340Val (ctg/Gtg)	Rv2082	-	hypothetical protein
2340621	0	C	SNP	G	135	130	254	99.25	267	Pro638Arg (ccc/cGc)	Rv2082	-	hypothetical protein
2341030	0	G	SNP	A	167	129	292	98.67	300	Ala54Thr (gcg/Acg)	Rv2083	-	hypothetical protein
2341636	0	C	SNP	G	161	196	347	99.44	359	Leu256Val (ctg/Gtg)	Rv2083	-	hypothetical protein
2342649	1	A	Ins	G	93	104	197	84.19	197		Rv2084	-	hypothetical protein
2342649	2	A	Ins	G	93	104	197	84.19	197		Rv2084	-	hypothetical protein
2342649	3	A	Ins	C	92	103	195	83.33	195		Rv2084	-	hypothetical protein
2342649	4	A	Ins	G	92	103	195	83.33	195		Rv2084	-	hypothetical protein
2342649	5	A	Ins	T	92	102	194	82.91	194		Rv2084	-	hypothetical protein
2342649	6	A	Ins	A	92	102	194	82.91	194		Rv2084	-	hypothetical protein
2342649	7	A	Ins	C	92	102	194	82.91	194		Rv2084	-	hypothetical protein
2342649	8	A	Ins	A	92	102	194	82.91	194		Rv2084	-	hypothetical protein
2342649	9	A	Ins	C	92	102	194	82.91	194		Rv2084	-	hypothetical protein
2342649	10	A	Ins	A	92	102	194	82.91	194		Rv2084	-	hypothetical protein
2342649	11	A	Ins	C	92	102	194	82.91	194		Rv2084	-	hypothetical protein
2345037	0	C	SNP	A	130	133	256	100	263	Leu209Leu (ctc/ctA)	Rv2088	pknJ	transmembrane serine/threonine-protein kinase PknJ
2348446	0	C	SNP	G	116	136	249	99.6	253	Phe358Leu (ttc/ttG)	Rv2090	-	5'-3' exonuclease
2348482	0	G	SNP	T	94	136	226	99.57	231	Glu370Asp (gag/gaT)	Rv2090	-	5'-3' exonuclease
2349769	0	C	SNP	T	133	121	251	98.45	258	Pro762Pro (ccg/ccA)	Rv2092c	helY	ATP-dependent DNA helicase HelY
2350186	0	A	SNP	G	171	175	339	99.71	347	Arg623Arg (cgt/cgC)	Rv2092c	helY	ATP-dependent DNA helicase HelY
2352231	0	C	SNP	A	117	158	270	99.28	277	Ala267Ser (gcc/Tcc)	Rv2093c	tatC	Sec-independent protein translocase transmembrane protein TatC
2355363	0	G	SNP	T	104	83	186	100	187	Arg439Arg (cgg/Agg)	Rv2097c	pafA	proteasome accessory factor PafA
2357269	0	G	Del	GAP	186	160	350	85.22	406
2357270	0	C	Del	GAP	186	160	350	86.07	402
2357271	0	C	Del	GAP	185	160	350	85.82	402
2358029	1	T	Ins	G	146	166	312	96.59	312
2361604	0	C	SNP	G	191	168	353	99.72	360	Val455Val (gtc/gtG)	Rv2101	helZ	helicase HelZ
2362041	0	C	SNP	A	165	148	312	100	313	Pro601Gln (ccg/cAg)	Rv2101	helZ	helicase HelZ
2364420	0	G	SNP	A	169	138	299	100	307	Ala34Val (gcc/gTc)	Rv2103c	vapC37	ribonuclease VapC37
2367135	0	G	SNP	A	102	82	181	98.92	186
2368565	0	A	Del	GAP	91	118	207	100	209
2369186	0	G	SNP	C	123	127	246	99.6	251	Arg182Gly (cgt/Ggt)	Rv2109c	prcA	proteasome subunit alpha
2369326	0	C	SNP	G	133	131	262	100	264	Arg135Pro (cgc/cCc)	Rv2109c	prcA	proteasome subunit alpha
2374442	0	G	SNP	A	72	108	178	96.77	186	Ser203Ser (tcg/tcA)	Rv2114	-	hypothetical protein
2376425	0	A	SNP	G	139	107	242	99.6	247
2379743	0	C	SNP	G	91	95	180	99.47	187
2386389	0	G	SNP	A	119	133	248	99.6	253	Gly33Ser (ggc/Agc)	Rv2125	-	hypothetical protein
2387733	0	T	SNP	C	187	119	301	100	306	Glu80Glu (gaa/gaG)	Rv2126c	PE_PGRS37	PE-PGRS family protein PE_PGRS37
2388641	0	G	SNP	A	127	113	234	100	240	Gly9Asp (ggc/gAc)	Rv2127	ansP1	L-asparagine permease
2390299	0	A	SNP	G	112	83	193	98.98	197
2396140	0	G	SNP	A	110	114	224	98.25	228	Leu233Leu (ctc/ctT)	Rv2136c	-	undecaprenyl-diphosphatase
2397760	0	C	SNP	G	129	157	281	99.31	288	Ala144Gly (gca/gGa)	Rv2138	lppL	lipoprotein LppL
2400031	0	G	SNP	A	143	117	258	98.86	263	Arg100Cys (cgc/Tgc)	Rv2140c	TB18.6	hypothetical protein
2410392	0	G	SNP	C	156	169	321	99.69	326	Gln84Glu (cag/Gag)	Rv2151c	ftsQ	cell division protein FtsQ
2413246	0	C	SNP	A	201	177	377	100	378	Val36Leu (gtg/Ttg)	Rv2153c	murG	UDP-N-acetylglucosamine--N-acetylmuramyl- (pentapeptide) pyrophosphoryl-undecaprenol-N-acetylglucosamine transferase
2415656	0	G	SNP	C	170	199	366	100	369	Arg247Gly (cgg/Ggg)	Rv2155c	murD	UDP-N-acetylmuramoylalanine--D-glutamate ligase
2419142	0	A	SNP	G	194	166	350	99.72	361	Val489Val (gtt/gtC)	Rv2158c	murE	UDP-N-acetylmuramoylalanyl-D-glutamate--2, 6-diaminopimelate ligase
2420173	0	A	SNP	C	171	164	334	99.11	338	Leu146Val (ttg/Gtg)	Rv2158c	murE	UDP-N-acetylmuramoylalanyl-D-glutamate--2, 6-diaminopimelate ligase
2420469	0	A	SNP	G	199	206	400	99.51	407	Leu47Pro (ctg/cCg)	Rv2158c	murE	UDP-N-acetylmuramoylalanyl-D-glutamate--2, 6-diaminopimelate ligase
2421816	0	A	SNP	G	211	183	384	99.75	395
2421975	1	G	Ins	G	182	174	356	93.68	356
2421975	2	G	Ins	G	180	171	351	92.37	352
2421975	3	G	Ins	A	179	172	351	92.37	352
2421975	4	G	Ins	A	180	172	352	92.63	352
2423785	0	C	SNP	T	118	150	262	84.54	317	Gly352Ser (ggc/Agc)	Rv2162c	PE_PGRS38	PE-PGRS family protein PE_PGRS38
2424864	0	A	SNP	G	143	148	289	98.98	294
2424925	0	A	SNP	G	124	135	253	99.62	260
2425097	0	A	SNP	C	131	115	244	99.6	247	Val664Gly (gtc/gGc)	Rv2163c	pbpB	penicillin-binding membrane protein PbpB
2425471	0	T	SNP	C	104	137	239	100	241	Arg539Arg (cga/cgG)	Rv2163c	pbpB	penicillin-binding membrane protein PbpB
2432170	0	A	SNP	G	143	104	241	98.8	250
2437259	0	G	SNP	T	123	123	241	98.01	251	Ala451Ser (gca/Tca)	Rv2174	mptA	alpha(1->6)-mannopyranosyltransferase A
2439519	0	G	SNP	A	105	113	214	99.09	220	Arg143Arg (cgc/cgT)	Rv2177c	-	transposase
2439572	0	C	SNP	T	68	97	165	85.94	192	Glu126Lys (gag/Aag)	Rv2177c	-	transposase
2440926	0	G	SNP	T	118	107	225	100	225	Asp265Glu (gac/gaA)	Rv2178c	aroG	phospho-2-dehydro-3-deoxyheptonate aldolase AroG
2444071	0	C	SNP	T	122	130	249	99.6	253	Ala257Val (gct/gTt)	Rv2181	-	alpha-(1-2)-phosphatidylinositol mannoside mannosyltransferase
2447539	0	A	SNP	G	106	87	192	98.47	196
2448288	0	G	SNP	A	103	103	205	99.04	208	Trp43_ (tgg/tgA)	Rv2187	fadD15	long-chain-fatty-acid--CoA ligase FadD15
2448458	0	C	SNP	T	105	91	195	98.99	198	Thr100Ile (acc/aTc)	Rv2187	fadD15	long-chain-fatty-acid--CoA ligase FadD15
2449295	0	G	SNP	A	128	133	256	98.86	264	Gly379Glu (ggg/gAg)	Rv2187	fadD15	long-chain-fatty-acid--CoA ligase FadD15
2450045	0	G	SNP	A	146	128	268	98.21	279	Thr369Met (acg/aTg)	Rv2188c	pimB	alpha-(1-6)-phosphatidylinositol monomannoside mannosyltransferase
2451081	0	C	SNP	G	140	148	283	99.31	290	Glu24Gln (gag/Cag)	Rv2188c	pimB	alpha-(1-6)-phosphatidylinositol monomannoside mannosyltransferase
2451927	1	G	Ins	C	126	146	272	88.03	272		Rv2189c	-	hypothetical protein
2451927	2	G	Ins	A	126	145	271	87.7	272		Rv2189c	-	hypothetical protein
2451927	3	G	Ins	G	126	146	272	88.03	272		Rv2189c	-	hypothetical protein
2451927	4	G	Ins	C	126	146	272	88.03	272		Rv2189c	-	hypothetical protein
2461512	0	A	SNP	G	139	141	277	98.59	284	Ser213Pro (tcc/Ccc)	Rv2197c	-	transmembrane protein
2462871	0	G	SNP	A	120	124	232	99.19	246	Ala59Ala (gcc/gcT)	Rv2198c	mmpS3	membrane protein MmpS3
2465633	0	C	SNP	T	115	118	230	99.57	234	Leu213Leu (ctg/Ttg)	Rv2201	asnB	asparagine synthetase
2470200	0	C	SNP	G	142	154	292	98.01	302	Glu88Asp (gag/gaC)	Rv2205c	-	hypothetical protein
2470485	0	G	SNP	T	112	141	245	99.22	255
2470591	0	A	SNP	C	117	116	231	99.57	234
2472956	0	T	SNP	C	171	137	300	99.04	311	Leu155Ser (ttg/tCg)	Rv2208	cobS	cobalamin synthase
2492751	0	G	SNP	A	114	115	228	99.57	230	Ser331Leu (tcg/tTg)	Rv2222c	glnA2	glutamine synthetase
2495098	0	C	SNP	G	159	155	308	99.05	317	Gly101Ala (gga/gCa)	Rv2223c	-	carboxylesterase B
2495500	0	T	SNP	C	121	129	243	99.6	251	Leu508Leu (tta/ttG)	Rv2224c	caeA	carboxylesterase A
2499726	0	G	SNP	A	112	133	242	100	245	Asp299Asn (gat/Aat)	Rv2226	-	hypothetical protein
2500892	0	C	SNP	T	136	117	251	97.31	260
2501007	0	C	SNP	T	114	129	238	98.38	247	Thr26Ile (acc/aTc)	Rv2227	-	hypothetical protein
2501147	1	G	Ins	C	100	86	186	91.63	186		Rv2227	-	hypothetical protein
2501148	0	T	SNP	C	104	88	190	99.48	193	Val73Ala (gtg/gCg)	Rv2227	-	hypothetical protein
2503549	0	C	SNP	A	117	112	226	99.13	231	Ala354Ser (gcg/Tcg)	Rv2230c	-	GTP cyclohydrolase
2508395	0	G	SNP	A	135	138	271	100	273	Pro253Pro (ccg/ccA)	Rv2235	-	transmembrane protein
2509140	0	G	SNP	C	171	178	343	100	349	Ser79Cys (tcc/tGc)	Rv2236c	cobD	cobalamin biosynthesis transmembrane protein CobD
2509181	0	C	SNP	G	167	166	327	99.4	335	Val65Val (gtg/gtC)	Rv2236c	cobD	cobalamin biosynthesis transmembrane protein CobD
2509722	0	A	SNP	G	120	137	250	100	257	Pro78Pro (cca/ccG)	Rv2237	-	hypothetical protein
2511712	0	G	SNP	T	123	93	214	100	216	Thr190Lys (aca/aAa)	Rv2240c	-	hypothetical protein
2512478	0	T	SNP	C	138	158	292	98.01	302
2516567	0	G	SNP	C	95	111	205	99.04	208
2518132	0	C	SNP	T	106	98	202	98.55	207	Thr6Thr (acc/acT)	Rv2245	kasA	3-oxoacyl-ACP synthase 1
2521342	0	T	SNP	C	127	144	269	100	271	Asp200Asp (gat/gaC)	Rv2247	accD6	acetyl-/propionyl-CoA carboxylase subunit beta
2523205	1	G	Ins	C	124	145	269	95.73	269
2523205	2	G	Ins	G	122	145	267	95.02	269
2523205	3	G	Ins	C	124	145	269	95.73	269
2525723	0	G	Del	GAP	159	175	330	97.66	342		Rv2251	-	flavoprotein
2526974	0	T	SNP	C	117	116	229	99.57	234	Pro470Pro (cct/ccC)	Rv2251	-	flavoprotein
2528931	0	G	SNP	A	124	114	235	99.17	240	Asn15Asn (aac/aaT)	Rv2254c	-	integral membrane protein
2529680	0	A	SNP	G	135	141	272	100	276	Thr65Thr (act/acC)	Rv2256c	-	hypothetical protein
2530434	0	G	SNP	T	171	147	312	98.45	323	Pro130His (ccc/cAc)	Rv2257c	-	hypothetical protein
2531742	0	A	SNP	G	108	146	253	100	254	Ala52Ala (gct/gcC)	Rv2258c	-	transcriptional regulator
2533750	0	G	SNP	C	124	135	256	98.11	264	Gly141Arg (gga/Cga)	Rv2260	-	hypothetical protein
2534563	0	G	Del	GAP	108	131	236	96.76	247
2534564	0	A	Del	GAP	108	130	236	99.58	239
2535092	0	G	SNP	C	165	161	322	99.69	327
2536597	0	T	SNP	C	176	135	307	99.68	312	Gln585Arg (cag/cGg)	Rv2264c	-	hypothetical protein
2538793	0	G	SNP	A	149	127	270	98.92	279	Gly32Ser (ggc/Agc)	Rv2265	-	integral membrane protein
2544603	0	G	SNP	A	120	124	236	100	244	Pro7Ser (ccc/Tcc)	Rv2269c	-	hypothetical protein
2544979	0	T	SNP	A	96	128	220	97.82	229	His94Gln (cat/caA)	Rv2270	lppN	lipoprotein LppN
2547274	0	A	SNP	G	147	117	260	98.51	268	Asp131Gly (gat/gGt)	Rv2275	-	cyclo(L-tyrosyl-L-tyrosyl) synthase
2547529	1	A	Ins	G	103	108	211	91.74	211		Rv2275	-	cyclo(L-tyrosyl-L-tyrosyl) synthase
2553682	0	C	SNP	T	109	104	207	99.07	215	Tyr170Tyr (tac/taT)	Rv2281	pitB	phosphate permease
2562783	0	T	SNP	C	132	152	279	99.3	286	Val62Ala (gtg/gCg)	Rv2290	lppO	lipoprotein LppO
2563958	0	A	SNP	C	126	116	240	98.78	245	Glu262Ala (gag/gCg)	Rv2291	sseB	thiosulfate sulfurtransferase SseB
2564368	1	G	Ins	C	119	93	212	96.8	212		Rv2293c	-	hypothetical protein
2565061	0	G	SNP	A	105	122	226	100	227
2566766	1	C	Ins	G	102	126	228	93.06	228
2566768	0	A	SNP	C	99	132	229	99.57	232
2569593	0	A	SNP	G	120	141	258	99.62	262	His171Arg (cat/cGt)	Rv2298	-	oxidoreductase
2573434	0	G	SNP	T	111	136	244	97.63	253	Trp140Cys (tgg/tgT)	Rv2301	cut2	cutinase
2573756	0	C	SNP	A	118	103	216	100	221
2574598	0	C	SNP	T	118	115	229	99.15	235	Ser141Asn (agc/aAc)	Rv2303c	-	antibiotic-resistance protein
2577246	0	A	SNP	G	159	178	334	99.12	340
2577881	0	G	SNP	C	162	187	342	98.03	356	Phe272Leu (ttc/ttG)	Rv2307c	-	hypothetical protein
2578626	0	A	SNP	G	137	138	266	99.64	276	Met24Thr (atg/aCg)	Rv2307c	-	hypothetical protein
2579027	0	G	SNP	C	102	114	214	97.3	222
2581109	0	C	SNP	A	108	97	204	99.51	206	Arg231Arg (cgg/Agg)	Rv2308	-	hypothetical protein
2582324	0	G	SNP	A	114	110	222	96.55	232
2583803	0	G	SNP	A	139	130	262	98.9	272
2586127	0	A	SNP	G	142	119	260	99.62	262	Gly388Gly (ggt/ggC)	Rv2314c	-	hypothetical protein
2589216	0	G	SNP	C	99	122	219	100	221	Val127Leu (gtg/Ctg)	Rv2316	uspA	sugar ABC transporter permease UspA
2592064	0	T	Del	GAP	143	131	274	96.14	285		Rv2319c	-	universal stress protein
2597853	0	G	SNP	A	170	140	309	99.36	312	Thr2Ile (acc/aTc)	Rv2325c	-	hypothetical protein
2598400	0	A	SNP	G	165	169	328	99.7	335	Asn516Asn (aat/aaC)	Rv2326c	-	ABC transporter ATP-binding protein
2602575	0	G	SNP	A	107	100	202	99.04	209	Pro296Leu (ccg/cTg)	Rv2329c	narK1	nitrate/nitrite transporter
2605293	0	G	SNP	T	118	145	259	99.25	265	Glu62Asp (gag/gaT)	Rv2332	mez	malate oxidoreductase
2606797	1	G	Ins	C	109	124	233	96.28	234		Rv2333c	stp	multidrug resistance protein
2608117	0	C	SNP	A	113	152	259	100	265	Asp69Tyr (gac/Tac)	Rv2333c	stp	multidrug resistance protein
2608488	0	T	SNP	C	101	131	231	99.15	234
2611704	0	A	SNP	C	137	96	227	98.73	236	Arg290Arg (aga/Cga)	Rv2336	-	hypothetical protein
2612632	0	C	SNP	A	115	119	231	99.15	236	Gly119Val (ggc/gTc)	Rv2337c	-	hypothetical protein
2616790	0	A	SNP	G	74	82	154	100	156	Lys700Glu (aag/Gag)	Rv2339	mmpL9	transmembrane transport protein MmpL9
2619271	0	T	SNP	C	101	123	220	100	224
2620800	0	G	SNP	A	150	140	286	98.64	294	Thr551Thr (acc/acT)	Rv2343c	dnaG	DNA primase
2622508	0	C	SNP	T	143	124	267	99.26	269	Leu415Leu (ttg/ttA)	Rv2344c	dgt	deoxyguanosine triphosphate triphosphohydrolase
2623635	0	G	SNP	T	138	126	263	99.62	265	Arg40Arg (cgg/Agg)	Rv2344c	dgt	deoxyguanosine triphosphate triphosphohydrolase
2625924	0	T	SNP	C	127	124	248	98.43	255	Ala83Ala (gca/gcG)	Rv2346c	esxO	ESAT-6 like protein EsxO
2626105	0	A	SNP	G	135	130	263	97.79	271	Leu23Ser (ttg/tCg)	Rv2346c	esxO	ESAT-6 like protein EsxO
2626108	0	C	SNP	G	133	126	256	96.64	268	Gly22Ala (ggg/gCg)	Rv2346c	esxO	ESAT-6 like protein EsxO
2626189	0	C	SNP	A	92	106	195	93.4	212
2626191	0	C	SNP	T	91	108	198	94.31	211
2626196	0	A	SNP	G	94	110	203	92.73	220
2626204	0	T	SNP	C	100	118	216	92.77	235
2626348	0	C	SNP	T	110	84	191	92.38	210	Ala58Thr (gcc/Acc)	Rv2347c	esxP	ESAT-6 like protein EsxP
2631641	0	T	SNP	G	132	140	264	99.63	273	Pro145Pro (cca/ccC)	Rv2351c	plcA	membrane-associated phospholipase A
2632341	1	C	Ins	A	75	93	168	93.33	168
2632500	0	A	SNP	G	135	100	232	99.16	237
2638997	0	G	SNP	A	121	84	203	97.62	210
2641840	0	A	SNP	G	107	111	218	99.54	219	His64Arg (cac/cGc)	Rv2359	zur	zinc uptake regulation protein
2642383	0	C	SNP	T	114	98	210	100	212	Ala66Thr (gcc/Acc)	Rv2360c	-	hypothetical protein
2643653	0	G	SNP	A	149	137	284	97.61	293	Gly202Gly (ggc/ggT)	Rv2362c	recO	DNA repair protein RecO
2643925	0	G	SNP	C	138	193	322	99.4	333	Pro112Ala (ccg/Gcg)	Rv2362c	recO	DNA repair protein RecO
2652908	0	C	SNP	G	140	154	292	99.66	295	Glu360Asp (gag/gaC)	Rv2373c	dnaJ2	chaperone protein DnaJ
2656225	0	A	SNP	G	128	114	234	100	242	Val69Ala (gtc/gCc)	Rv2377c	-	hypothetical protein
2660319	0	C	SNP	A	138	160	289	99	301	Glu589Asp (gag/gaT)	Rv2379c	mbtF	peptide synthetase
2663210	0	G	SNP	A	139	126	263	99.25	267	Ala1302Ala (gcc/gcT)	Rv2380c	mbtE	peptide synthetase
2680658	0	T	SNP	G	76	100	173	99.44	177	Thr67Thr (act/acG)	Rv2386a	-	hypothetical protein
2688225	0	G	SNP	C	132	159	290	100	291	Met72Ile (atg/atC)	Rv2394	ggtB	gamma-glutamyltranspeptidase precursor GgtB
2691713	0	T	SNP	C	109	115	220	99.12	226	Ser548Pro (tcg/Ccg)	Rv2395	-	integral membrane protein
2693377	0	T	SNP	C	21	35	55	100	56	Ala193Ala (gct/gcC)	Rv2396	PE_PGRS41	acid and phagosome regulated protein AprC
2695378	0	C	SNP	G	117	120	237	100	237	Gly141Ala (ggc/gCc)	Rv2398c	cysW	sulfate ABC transporter permease CysW
2696977	0	G	SNP	C	125	136	253	100	261	Ala246Ala (gcc/gcG)	Rv2400c	subI	sulfate ABC transporter substrate-binding lipoprotein SubI
2704291	0	G	SNP	A	131	122	248	99.61	254	Ile49Ile (atc/atT)	Rv2406c	-	hypothetical protein
2704884	1	A	Ins	C	109	110	219	96.05	219		Rv2407	-	ribonuclease Z
2704884	2	A	Ins	A	109	110	219	96.05	219		Rv2407	-	ribonuclease Z
2704884	3	A	Ins	G	107	110	217	95.18	217		Rv2407	-	ribonuclease Z
2704884	4	A	Ins	C	106	108	214	93.86	214		Rv2407	-	ribonuclease Z
2704884	5	A	Ins	G	105	108	213	93.42	213		Rv2407	-	ribonuclease Z
2704884	6	A	Ins	A	104	104	208	91.23	208		Rv2407	-	ribonuclease Z
2704884	7	A	Ins	C	104	103	207	90.79	207		Rv2407	-	ribonuclease Z
2705603	0	G	SNP	A	177	148	320	99.39	327
2709795	0	A	SNP	G	94	117	211	99.53	212	Ala57Ala (gct/gcC)	Rv2411c	-	hypothetical protein
2711204	0	G	SNP	T	103	167	267	99.63	271	Pro33Gln (ccg/cAg)	Rv2413c	-	hypothetical protein
2711433	0	A	Del	GAP	154	99	247	93.01	272		Rv2414c	-	hypothetical protein
2711434	0	C	Del	GAP	154	99	247	94.05	269		Rv2414c	-	hypothetical protein
2711435	0	T	Del	GAP	154	99	247	98.83	256		Rv2414c	-	hypothetical protein
2711436	0	G	Del	GAP	154	99	247	98.44	257		Rv2414c	-	hypothetical protein
2711437	0	C	Del	GAP	154	99	247	98.83	256		Rv2414c	-	hypothetical protein
2711438	0	G	Del	GAP	154	99	247	98.44	257		Rv2414c	-	hypothetical protein
2711439	0	C	Del	GAP	154	99	247	98.83	256		Rv2414c	-	hypothetical protein
2711440	0	A	Del	GAP	154	99	247	98.83	256		Rv2414c	-	hypothetical protein
2712913	0	C	SNP	A	158	167	321	99.09	328	Arg291Leu (cgg/cTg)	Rv2415c	-	hypothetical protein
2713795	0	C	SNP	T	140	138	274	100	278
2718852	0	T	SNP	G	137	110	245	100	247
2721562	0	C	SNP	G	132	119	249	99.6	252	Ala72Ala (gcg/gcC)	Rv2424c	-	transposase
2723506	0	T	SNP	C	119	131	244	100	250	Leu226Leu (tta/ttG)	Rv2426c	-	hypothetical protein
2724195	0	C	Del	GAP	90	102	193	75.59	254
2724196	0	T	Del	GAP	90	102	193	75.89	253
2724197	0	C	Del	GAP	90	102	193	76.49	251
2724198	0	T	Del	GAP	90	102	193	77.42	248
2724199	0	A	Del	GAP	90	102	193	78.69	244
2724200	0	G	Del	GAP	90	102	193	78.37	245
2726051	0	G	SNP	A	95	127	211	99.55	223
2727037	0	A	SNP	T	102	121	219	97.81	228	Met78Leu (atg/Ttg)	Rv2429	ahpD	alkyl hydroperoxide reductase AphD
2731741	0	G	SNP	A	95	125	219	98.21	224	Leu337Leu (ctg/Ttg)	Rv2435c	-	cyclase
2734074	0	T	SNP	C	154	147	297	100	301	Val282Ala (gtc/gCc)	Rv2436	rbsK	ribokinase RbsK
2737572	0	C	SNP	A	165	178	339	100	343	Ala226Ser (gcg/Tcg)	Rv2439c	proB	glutamate 5-kinase protein
2740693	0	T	SNP	C	109	94	201	99.51	204
2743259	0	T	SNP	C	92	105	192	98.01	201	Thr576Ala (acg/Gcg)	Rv2444c	rne	ribonuclease E
2745310	0	G	SNP	A	146	140	286	99.65	287
2745739	0	G	SNP	A	109	96	202	99.03	207
2745839	0	G	SNP	A	124	126	247	99.6	251	Ala100Ala (gcc/gcT)	Rv2446c	-	integral membrane protein
2751016	0	G	SNP	A	137	142	277	99.29	281	Ala186Val (gca/gTa)	Rv2449c	-	trans-acting enoyl reductase
2751502	0	G	SNP	T	122	165	282	99.65	288	Ala24Asp (gcc/gAc)	Rv2449c	-	trans-acting enoyl reductase
2751804	0	C	SNP	T	126	134	260	99.24	262	Arg126Gln (cgg/cAg)	Rv2450c	rpfE	resuscitation-promoting factor RpfE
2752698	0	C	SNP	A	89	126	213	100	215
2755112	0	G	SNP	A	108	112	217	99.1	222	Ile531Ile (atc/atT)	Rv2455c	-	2-oxoglutarate oxidoreductase subunit KorA
2759534	0	C	SNP	G	104	114	214	95.61	228
2760152	0	A	SNP	G	129	170	293	100	299	Tyr125Cys (tac/tGc)	Rv2458	mmuM	homocysteine S-methyltransferase MmuM
2763624	0	G	SNP	A	115	96	211	99.53	212	Leu51Leu (ctg/Ttg)	Rv2461c	clpP1	ATP-dependent CLP protease proteolytic subunit 1
2764206	0	A	SNP	G	107	108	212	99.08	217	Asp362Asp (gat/gaC)	Rv2462c	tig	trigger factor
2764939	0	G	SNP	A	99	133	226	98.72	235	Pro118Leu (ccc/cTc)	Rv2462c	tig	trigger factor
2770642	0	A	SNP	G	153	115	268	99.26	270	Thr553Ala (acc/Gcc)	Rv2467	pepN	aminopeptidase PepN
2773955	0	G	SNP	C	144	137	277	99.65	282	Ser131Thr (agt/aCt)	Rv2471	aglA	alpha-glucosidase AglA
2779136	0	T	SNP	C	145	159	303	99.67	305	Ser1043Gly (agc/Ggc)	Rv2476c	gdh	NAD-dependent glutamate dehydrogenase
2786952	0	A	SNP	G	118	138	248	100	256	Cys778Arg (tgc/Cgc)	Rv2482c	plsB2	glycerol-3-phosphate acyltransferase
2790458	0	A	SNP	C	120	117	233	99.58	238	Cys189Gly (tgt/Ggt)	Rv2483c	plsC	bifunctional L-3-phosphoserine phosphatase/1-acyl-sn-glycerol-3-phosphate acyltransferase
2791098	0	C	SNP	T	100	127	225	99.13	229	Gly466Asp (ggt/gAt)	Rv2484c	-	diacyglycerol O-acyltransferase
2791257	0	A	SNP	T	103	109	207	99.07	214	Ile413Asn (att/aAt)	Rv2484c	-	diacyglycerol O-acyltransferase
2791475	0	A	SNP	G	176	99	272	99.28	277	Ala340Ala (gct/gcC)	Rv2484c	-	diacyglycerol O-acyltransferase
2799489	0	C	Del	GAP	157	137	287	98.66	298		Rv2488c	-	LuxR family transcriptional regulator
2799490	0	G	Del	GAP	157	137	287	98.33	299		Rv2488c	-	LuxR family transcriptional regulator
2799491	0	C	Del	GAP	157	137	287	98.66	298		Rv2488c	-	LuxR family transcriptional regulator
2799492	0	A	Del	GAP	157	137	287	98.66	298		Rv2488c	-	LuxR family transcriptional regulator
2799493	0	A	Del	GAP	157	137	287	98.66	298		Rv2488c	-	LuxR family transcriptional regulator
2801147	0	C	SNP	T	197	141	331	99.41	340
2803867	0	G	SNP	C	212	171	373	98.71	388	Ala790Ala (gcc/gcG)	Rv2490c	PE_PGRS43	PE-PGRS family protein PE_PGRS43
2806018	0	G	SNP	A	129	180	303	99.36	311	His73His (cac/caT)	Rv2490c	PE_PGRS43	PE-PGRS family protein PE_PGRS43
2807486	0	C	SNP	A	76	87	160	98.79	165	Ala70Asp (gcc/gAc)	Rv2492	-	hypothetical protein
2809621	0	T	SNP	C	121	176	295	99.66	298	Thr107Ala (acc/Gcc)	Rv2495c	bkdC	branched-chain keto acid dehydrogenase E2 component
2809895	0	G	SNP	A	100	122	221	100	222	Leu15Leu (ctc/ctT)	Rv2495c	bkdC	branched-chain keto acid dehydrogenase E2 component
2817158	0	C	SNP	A	133	119	247	99.21	254	Met439Ile (atg/atT)	Rv2502c	accD1	acetyl-/propionyl-CoA carboxylase subunit beta
2818837	0	A	SNP	G	120	136	250	99.61	257	Gly97Gly (ggt/ggC)	Rv2503c	scoB	succinyl-CoA:3-ketoacid-CoA transferase subunit B
2819673	0	T	SNP	C	105	110	211	100	215	Gln66Gln (caa/caG)	Rv2504c	scoA	succinyl-CoA:3-ketoacid-CoA transferase subunit A
2821342	0	C	SNP	T	125	112	232	100	237	Ala85Ala (gcg/gcA)	Rv2505c	fadD35	fatty-acid--CoA ligase FadD35
2821709	0	G	SNP	A	123	107	224	97.05	237
2824432	0	G	SNP	A	134	142	275	98.92	279	Thr54Thr (acc/acT)	Rv2508c	-	integral membrane protein
2825466	0	G	SNP	A	132	131	261	99.62	264	Lys263Lys (aag/aaA)	Rv2509	-	short-chain type dehydrogenase/reductase
2827984	0	G	SNP	T	139	102	238	100	241
2828019	0	T	SNP	C	134	110	240	100	244
2828104	0	C	SNP	T	125	121	245	99.19	248
2830525	0	C	SNP	A	92	81	172	100	173	Thr122Lys (acg/aAg)	Rv2513	-	hypothetical protein
2830724	0	C	SNP	A	106	106	211	98.15	216
2833314	0	G	SNP	A	113	93	204	99.52	207	Pro67Leu (ccg/cTg)	Rv2516c	-	hypothetical protein
2841022	0	A	SNP	G	123	203	319	100	326	Cys2771Arg (tgc/Cgc)	Rv2524c	fas	fatty acid synthase
2847281	0	A	SNP	G	124	157	276	100	281	Asp684Asp (gat/gaC)	Rv2524c	fas	fatty acid synthase
2855259	0	A	SNP	G	123	115	235	100	238	Ala841Ala (gct/gcC)	Rv2531c	-	amino acid decarboxylase
2858669	0	G	SNP	T	145	158	297	99.02	306	Ala19Asp (gcc/gAc)	Rv2533c	nusB	N utilization substance protein B
2865760	0	A	SNP	G	121	142	255	99.25	265	Thr211Ala (acc/Gcc)	Rv2542	-	hypothetical protein
2865882	0	T	SNP	C	139	128	261	100	267	Val251Val (gtt/gtC)	Rv2542	-	hypothetical protein
2867737	1	T	Ins	C	107	101	208	85.6	208		Rv2544	lppB	lipoprotein LppB
2869242	0	T	SNP	C	152	119	269	99.63	272
2870386	0	C	SNP	T	98	86	183	97.87	188
2878980	0	C	SNP	T	141	169	303	99.36	312	Gly317Asp (ggc/gAc)	Rv2559c	-	hypothetical protein
2880702	0	G	SNP	C	113	101	211	100	214	Val210Leu (gtc/Ctc)	Rv2560	-	hypothetical protein
2881244	0	A	SNP	G	113	113	222	99.12	228
2881598	0	G	Del	GAP	117	113	227	95.04	242
2881943	0	C	SNP	T	107	93	198	99.01	202
2882685	0	G	SNP	A	137	131	264	99.63	269	Pro132Pro (ccg/ccA)	Rv2563	-	glutamine ABC transporter permease
2884883	0	G	Del	GAP	155	138	292	96.7	303		Rv2565	-	NTE family protein
2886570	0	A	SNP	G	110	101	209	99.53	212	Glu66Glu (gaa/gaG)	Rv2566	-	hypothetical protein
2888201	0	T	SNP	C	148	204	350	99.72	353	Leu610Pro (ctc/cCc)	Rv2566	-	hypothetical protein
2889633	0	T	SNP	C	139	144	277	100	283	Ala1087Ala (gct/gcC)	Rv2566	-	hypothetical protein
2891267	0	C	SNP	T	123	114	235	100	237	Gly491Gly (ggc/ggT)	Rv2567	-	hypothetical protein
2891728	0	A	SNP	G	142	129	270	100	271	Gln645Arg (cag/cGg)	Rv2567	-	hypothetical protein
2894208	0	G	SNP	A	124	137	255	100	261	Ser67Ser (agc/agT)	Rv2569c	-	hypothetical protein
2894594	0	G	SNP	A	134	108	235	98.78	245	Gly28Asp (ggc/gAc)	Rv2570	-	hypothetical protein
2894642	0	A	SNP	G	143	115	255	99.23	260	Glu44Gly (gaa/gGa)	Rv2570	-	hypothetical protein
2897528	0	G	SNP	A	133	135	259	98.53	272	Ala92Ala (gcc/gcT)	Rv2572c	aspS	aspartate--tRNA ligase
2897871	0	A	SNP	G	137	144	277	99.29	283
2899890	0	G	SNP	T	123	138	256	99.62	262	Gln184His (cag/caT)	Rv2575	-	membrane protein
2910461	0	G	SNP	T	148	140	287	99.65	289	Ala147Glu (gcg/gAg)	Rv2584c	apt	adenine phosphoribosyltransferase
2911293	0	C	SNP	G	171	143	310	99.68	315	Cys462Ser (tgt/tCt)	Rv2585c	-	lipoprotein
2912294	0	T	SNP	G	137	137	267	99.64	275	Ala128Ala (gca/gcC)	Rv2585c	-	lipoprotein
2921760	0	G	SNP	A	146	154	297	100	300	Ala70Ala (gcg/gcA)	Rv2591	PE_PGRS44	PE-PGRS family protein PE_PGRS44
2922686	0	T	SNP	C	4	4	8	100	8	Val379Ala (gtc/gCc)	Rv2591	PE_PGRS44	PE-PGRS family protein PE_PGRS44
2922984	0	T	SNP	C	206	136	337	98.56	347	Gly478Gly (ggt/ggC)	Rv2591	PE_PGRS44	PE-PGRS family protein PE_PGRS44
2923119	1	T	Ins	G	139	135	274	80.59	274		Rv2591	PE_PGRS44	PE-PGRS family protein PE_PGRS44
2923119	2	T	Ins	G	138	135	273	80.29	274		Rv2591	PE_PGRS44	PE-PGRS family protein PE_PGRS44
2923119	3	T	Ins	C	139	135	274	80.59	274		Rv2591	PE_PGRS44	PE-PGRS family protein PE_PGRS44
2923119	4	T	Ins	G	139	135	274	80.59	274		Rv2591	PE_PGRS44	PE-PGRS family protein PE_PGRS44
2923119	5	T	Ins	G	138	134	272	80	274		Rv2591	PE_PGRS44	PE-PGRS family protein PE_PGRS44
2923119	6	T	Ins	C	139	135	274	80.59	274		Rv2591	PE_PGRS44	PE-PGRS family protein PE_PGRS44
2923119	7	T	Ins	A	139	135	274	80.59	274		Rv2591	PE_PGRS44	PE-PGRS family protein PE_PGRS44
2923119	8	T	Ins	C	139	134	273	80.29	274		Rv2591	PE_PGRS44	PE-PGRS family protein PE_PGRS44
2923119	9	T	Ins	C	138	135	273	80.29	274		Rv2591	PE_PGRS44	PE-PGRS family protein PE_PGRS44
2923391	0	T	SNP	C	174	188	359	99.72	363	Pro281Pro (cca/ccG)	Rv2592c	ruvB	Holliday junction ATP-dependent DNA helicase RuvB
2925683	0	G	SNP	A	123	117	225	100	240	Leu64Leu (ctg/ctA)	Rv2595	vapB40	antitoxin VapB40
2925962	0	T	SNP	C	115	113	224	98.7	231	Cys77Arg (tgc/Cgc)	Rv2596	vapC40	ribonuclease VapC40
2926882	0	C	SNP	T	134	137	267	97.83	277	Arg176Arg (cgc/cgT)	Rv2597	-	membrane protein
2927511	0	G	SNP	T	125	114	235	99.17	241	Ser12Ile (agc/aTc)	Rv2599	-	membrane protein
2927876	0	G	SNP	A	125	109	232	99.57	235	Gly134Ser (ggc/Agc)	Rv2599	-	membrane protein
2927939	0	T	SNP	C	117	113	229	100	230
2932593	0	A	SNP	G	146	137	278	98.26	288	Leu184Leu (ttg/Ctg)	Rv2605c	tesB2	acyl-CoA thioesterase TesB
2932770	1	G	Ins	C	107	140	247	97.63	247		Rv2605c	tesB2	acyl-CoA thioesterase TesB
2939373	0	G	SNP	C	132	158	283	100	290	Ser197Cys (tct/tGt)	Rv2611c	-	phosphatidylinositol mannoside acyltransferase
2939657	0	T	SNP	C	145	118	258	99.62	264	Ile102Met (ata/atG)	Rv2611c	-	phosphatidylinositol mannoside acyltransferase
2940608	0	C	SNP	T	112	117	228	100	229	Ser2Asn (agc/aAc)	Rv2612c	pgsA1	CDP-diacylglycerol--inositol 3-phosphatidyltransferase		phylo (EAI)
2944515	0	A	SNP	C	170	193	357	98.37	369	Gly157Gly (ggt/ggG)	Rv2615c	PE_PGRS45	PE-PGRS family protein PE_PGRS45
2944524	0	C	SNP	G	173	190	347	97.84	371	Gly154Gly (ggg/ggC)	Rv2615c	PE_PGRS45	PE-PGRS family protein PE_PGRS45
2948650	0	T	SNP	C	176	124	298	98.36	305	Arg5Arg (cgt/cgC)	Rv2622	-	methyltransferase
2953307	0	G	SNP	T	126	78	202	100	204
2953871	0	C	SNP	A	101	119	217	99.55	221	Gly293Val (ggt/gTt)	Rv2627c	-	hypothetical protein
2954439	0	T	SNP	C	122	108	228	99.57	231	Arg104Gly (aga/Gga)	Rv2627c	-	hypothetical protein
2955233	0	C	SNP	T	125	121	246	98.8	249	Ser59Leu (tcg/tTg)	Rv2628	-	hypothetical protein		phylo (M.africanum, M. bovis, M. canettii, M. caprae, M. microti, M. pinipedii, EAI)
2957418	0	A	SNP	G	85	89	170	98.86	176	Thr176Ala (acg/Gcg)	Rv2630	-	hypothetical protein
2957569	0	T	Del	GAP	117	81	196	99.5	199
2959324	0	A	SNP	G	113	118	230	98.3	235
2961099	0	G	SNP	A	174	156	318	99.1	333	Ala448Val (gcc/gTc)	Rv2634c	PE_PGRS46	PE-PGRS family protein PE_PGRS46
2961605	0	C	SNP	G	170	166	323	98.82	340	Gly279Gly (ggg/ggC)	Rv2634c	PE_PGRS46	PE-PGRS family protein PE_PGRS46
2961704	0	C	Del	GAP	139	126	290	87.46	303		Rv2634c	PE_PGRS46	PE-PGRS family protein PE_PGRS46
2961705	0	C	Del	GAP	138	126	287	90.1	293		Rv2634c	PE_PGRS46	PE-PGRS family protein PE_PGRS46
2961706	0	C	Del	GAP	138	126	288	87.71	301		Rv2634c	PE_PGRS46	PE-PGRS family protein PE_PGRS46
2961707	0	G	Del	GAP	138	126	288	88.59	298		Rv2634c	PE_PGRS46	PE-PGRS family protein PE_PGRS46
2961708	0	C	Del	GAP	138	126	288	87.13	303		Rv2634c	PE_PGRS46	PE-PGRS family protein PE_PGRS46
2961709	0	C	Del	GAP	138	126	288	89.19	296		Rv2634c	PE_PGRS46	PE-PGRS family protein PE_PGRS46
2971122	0	T	SNP	C	165	174	337	98.55	344	Ile191Thr (atc/aCc)	Rv2646	-	integrase
2974933	0	A	SNP	G	155	170	321	99.69	326	Ile101Thr (atc/aCc)	Rv2650c	-	prophage protein
2975227	0	T	SNP	G	118	132	248	99.6	251	Asn3Thr (aat/aCt)	Rv2650c	-	prophage protein
2976559	0	C	Del	GAP	122	137	260	92.5	280
2976616	0	G	SNP	C	144	135	277	100	279	His98Gln (cac/caG)	Rv2653c	-	toxin
2976638	0	T	SNP	A	139	130	267	99.63	270	Lys91Met (aag/aTg)	Rv2653c	-	toxin
2976799	0	G	SNP	A	148	137	279	99.65	286	Ala37Ala (gcc/gcT)	Rv2653c	-	toxin
2977410	0	C	SNP	G	182	197	373	98.44	385	Glu417Gln (gag/Cag)	Rv2655c	-	prophage protein
2978754	0	G	SNP	A	173	120	286	98.99	296	Ala100Val (gca/gTa)	Rv2656c	-	prophage protein
2979619	0	A	SNP	C	105	123	224	98.7	231	Trp24Gly (tgg/Ggg)	Rv2658c	-	prophage protein
2984740	0	A	SNP	G	173	172	331	100	345	His3Arg (cac/cGc)	Rv2668	-	hypothetical protein
2985216	0	G	SNP	A	153	141	290	98.99	297	Glu162Lys (gag/Aag)	Rv2668	-	hypothetical protein
2987918	0	G	SNP	A	122	136	251	98.85	261	Arg79Arg (cgg/cgA)	Rv2672	-	protease
2988630	0	C	SNP	G	177	154	323	99.7	332	His317Asp (cat/Gat)	Rv2672	-	protease
2991356	0	G	SNP	A	135	117	249	99.21	254	Thr194Ile (acc/aTc)	Rv2675c	-	hypothetical protein
2992564	0	G	SNP	A	132	143	275	100	275	Ser22Leu (tcg/tTg)	Rv2676c	-	hypothetical protein
2993523	0	T	SNP	C	181	204	378	99.74	386	Gln157Arg (caa/cGa)	Rv2677c	hemY	protoporphyrinogen oxidase
2994187	0	T	SNP	C	202	198	393	99.75	401	Leu292Leu (tta/ttG)	Rv2678c	hemE	uroporphyrinogen decarboxylase
3000362	0	T	SNP	C	107	103	207	99.06	212	Leu84Ser (tta/tCa)	Rv2683	-	hypothetical protein
3001053	0	T	SNP	C	108	96	203	99.51	205	Ile147Thr (att/aCt)	Rv2684	arsA	arsenic-transport integral membrane protein ArsA
3003115	0	C	SNP	G	128	130	257	100	258	Ala378Gly (gca/gGa)	Rv2685	arsB1	arsenic-transport integral membrane protein ArsB
3005185	0	G	SNP	T	117	119	231	100	236	Pro156Thr (ccc/Acc)	Rv2688c	-	antibiotic ABC transporter ATP-binding protein
3006898	0	G	SNP	A	154	167	316	99.38	323	Tyr55Tyr (tac/taT)	Rv2689c	-	hypothetical protein
3007238	0	A	SNP	G	99	132	225	100	231	_658Arg (tga/Cga)	Rv2690c	-	integral membrane protein
3007599	0	C	SNP	G	129	121	247	99.21	252	Leu537Phe (ttg/ttC)	Rv2690c	-	integral membrane protein
3009692	0	A	SNP	G	109	129	235	100	238	Thr117Ala (acc/Gcc)	Rv2691	ceoB	TRK system potassium uptake protein CeoB
3010420	0	A	SNP	G	155	120	272	99.64	276	Ile133Val (atc/Gtc)	Rv2692	ceoC	TRK system potassium uptake protein CeoC
3015120	0	T	Del	GAP	113	112	219	98.25	229
3015379	0	G	SNP	A	130	126	246	98.46	260	Pro59Pro (ccg/ccA)	Rv2700	-	hypothetical protein
3016488	0	T	SNP	G	143	138	280	99.29	283	Glu83Ala (gag/gCg)	Rv2701c	suhB	inositol-1-monophosphatase SuhB
3016943	0	G	SNP	C	132	149	278	98.6	285	Gly29Ala (ggc/gCc)	Rv2702	ppgK	polyphosphate glucokinase
3017465	0	T	SNP	C	132	103	227	100	235	Ile203Thr (ata/aCa)	Rv2702	ppgK	polyphosphate glucokinase
3020447	0	C	Del	GAP	121	114	241	94.38	249		Rv2706c	-	hypothetical protein
3020449	0	A	SNP	G	122	119	237	99.18	243	Val3Val (gtt/gtC)	Rv2706c	-	hypothetical protein
3025431	0	C	SNP	T	108	106	210	99.53	215
3027606	0	C	SNP	G	96	104	198	99.01	202	Ser181Trp (tcg/tGg)	Rv2714	-	hypothetical protein
3027798	0	T	SNP	C	114	106	216	99.55	221	Val245Ala (gtg/gCg)	Rv2714	-	hypothetical protein
3028608	0	G	SNP	C	121	124	242	99.19	247	Val171Leu (gtg/Ctg)	Rv2715	-	hydrolase
[truncated: 955 more rows]
