# Supplementary material for: Novel Mutations in Putative Nicotinic Acid Phosphoribosyltransferases of Mycobacterium tuberculosis and Their Effect on Protein Thermodynamic Properties
Source: Polymers (Basel). 2022 Apr 18;14(8):1623. doi: 10.3390/polym14081623 (PMC9031469; doi:10.3390/polym14081623)
Supplement: Supplementary file 1 [file polymers-14-01623-s001.zip › Supplementary files S1/747.xls]

## Sheet: 747_ERR3335.gatk_position_varia
#Pos	Insindex	Ref	Type	Allel	CovFor	CovRev	Qual20	Freq	Cov	Subst	Gene	GeneName	Product	ResistanceSNP	PhyloSNP	InterestingRegion
1805	0	C	SNP	A	88	71	152	100	159
1977	0	A	SNP	G	94	103	196	100	197
3681	0	C	SNP	T	83	95	174	97.8	182	Arg134Arg (cgc/cgT)	Rv0003	recF	DNA replication/repair protein RecF
4013	0	T	SNP	C	97	91	186	100	188	Ile245Thr (atc/aCc)	Rv0003	recF	DNA replication/repair protein RecF
7362	0	G	SNP	C	119	115	231	99.57	235	Glu21Gln (gag/Cag)	Rv0006	gyrA	DNA gyrase subunit A			fluoroquinolones (FQ)
7582	0	A	SNP	C	108	124	228	100	232	Asp94Ala (gac/gCc)	Rv0006	gyrA	DNA gyrase subunit A	fluoroquinolones (FQ)		fluoroquinolones (FQ)
7585	0	G	SNP	C	110	125	233	100	235	Ser95Thr (agc/aCc)	Rv0006	gyrA	DNA gyrase subunit A		phylo (not H37Rv)	fluoroquinolones (FQ)
9304	0	G	SNP	A	97	98	195	100	195	Gly668Asp (ggc/gAc)	Rv0006	gyrA	DNA gyrase subunit A			fluoroquinolones (FQ)
11879	0	A	SNP	G	150	85	231	100	235	Ser145Pro (tcc/Ccc)	Rv0008c	-	cell wall synthesis protein CwsA
14785	0	T	SNP	C	94	113	207	100	207	Cys233Arg (tgc/Cgc)	Rv0012	-	membrane protein
19425	0	G	SNP	A	91	91	177	100	182	Pro270Pro (ccc/ccT)	Rv0016c	pbpA	penicillin-binding protein PbpA
21795	0	G	SNP	A	106	105	203	99.06	213	Pro463Ser (ccg/Tcg)	Rv0018c	pstP	phosphoserine/threonine phosphatase PstP
26959	0	C	SNP	G	101	106	206	99.52	208
33655	0	A	SNP	G	110	113	219	98.67	226
34044	0	T	SNP	C	83	100	181	100	183
37031	0	C	SNP	G	100	119	218	100	219	Ala55Ala (gcc/gcG)	Rv0034	-	hypothetical protein
42967	0	G	SNP	C	128	102	229	100	230	Pro133Pro (ccc/ccG)	Rv0040c	mtc28	hypothetical protein
49827	0	C	Del	GAP	116	106	219	91.74	242		Rv0045c	-	hydrolase
49830	0	G	SNP	A	111	109	215	99.55	221	Ala37Val (gcg/gTg)	Rv0045c	-	hydrolase
55553	1	C	Ins	C	105	101	206	95.37	206		Rv0050	ponA1	bifunctional penicillin-insensitive transglycosylase/penicillin-sensitive transpeptidase
55553	2	C	Ins	G	105	101	206	95.37	206		Rv0050	ponA1	bifunctional penicillin-insensitive transglycosylase/penicillin-sensitive transpeptidase
55553	3	C	Ins	T	105	101	206	95.37	206		Rv0050	ponA1	bifunctional penicillin-insensitive transglycosylase/penicillin-sensitive transpeptidase
59844	0	C	SNP	T	87	100	186	99.47	188	Leu146Leu (ctg/Ttg)	Rv0056	rplI	50S ribosomal protein L9
62049	0	A	SNP	G	146	111	251	100	257	Arg552Gly (agg/Ggg)	Rv0058	dnaB	replicative DNA helicase
65011	0	G	SNP	A	113	99	212	98.6	215
69544	0	G	SNP	C	95	109	199	100	204	Glu309Gln (gag/Cag)	Rv0064	-	transmembrane protein
69989	0	G	SNP	A	114	91	194	100	205	Gly457Asp (ggt/gAt)	Rv0064	-	transmembrane protein
70333	0	G	SNP	A	78	98	174	99.44	177	Asp572Asn (gac/Aac)	Rv0064	-	transmembrane protein
70816	0	A	SNP	G	99	102	201	100	201	Asn733Asp (aac/Gac)	Rv0064	-	transmembrane protein
71212	0	C	SNP	G	115	110	221	98.25	229	Arg865Gly (cgg/Ggg)	Rv0064	-	transmembrane protein
71336	0	G	SNP	C	116	113	219	100	229	Arg906Pro (cgc/cCc)	Rv0064	-	transmembrane protein
75940	0	G	SNP	C	136	102	235	100	238	Val214Leu (gtg/Ctg)	Rv0068	-	oxidoreductase
78126	0	A	SNP	G	112	134	244	99.6	247	Pro257Pro (cct/ccC)	Rv0070c	glyA2	serine hydroxymethyltransferase
80616	0	C	SNP	G	95	101	193	100	196
92199	0	T	SNP	G	122	131	251	100	253	Thr600Thr (act/acG)	Rv0083	-	oxidoreductase
94614	0	G	SNP	A	141	96	230	99.16	239	Gly222Ser (ggc/Agc)	Rv0086	hycQ	hydrogenase HycQ
103836	0	G	SNP	T	115	147	248	93.57	280	Asn276Lys (aac/aaA)	Rv0094c	-	hypothetical protein
103879	0	C	SNP	T	108	128	221	87.08	271	Gly262Asp (ggc/gAc)	Rv0094c	-	hypothetical protein
103893	0	C	SNP	G	104	134	233	85.61	278	Leu257Leu (ctg/ctC)	Rv0094c	-	hypothetical protein
103896	0	C	SNP	G	103	135	237	85.61	278	Glu256Asp (gag/gaC)	Rv0094c	-	hypothetical protein
104712	0	C	SNP	T	137	92	223	86.09	266
108023	0	T	SNP	G	81	84	163	100	165	Cys142Gly (tgt/Ggt)	Rv0098	fcoT	fatty acyl CoA thioesterase FcoT
116000	0	T	SNP	G	113	106	214	99.55	220	Val2000Val (gtt/gtG)	Rv0101	nrp	peptide synthetase Nrp
122109	0	A	SNP	G	90	92	178	100	182	Leu22Ser (ttg/tCg)	Rv0103c	ctpB	cation-transporter P-type ATPase B
125830	1	G	Ins	A	109	99	208	95.41	208		Rv0107c	ctpI	cation-transporter ATPase I
131174	1	T	Ins	G	113	79	192	96.48	192
132417	0	C	SNP	G	154	166	310	99.69	321	Arg346Gly (cgc/Ggc)	Rv0109	PE_PGRS1	PE-PGRS family protein PE_PGRS1
133442	0	G	Del	GAP	100	111	208	95.91	220		Rv0110	-	integral membrane protein
133839	0	C	SNP	T	96	91	186	100	187
140948	0	T	SNP	G	85	111	186	100	196	Ile25Ile (ata/atC)	Rv0116c	ldtA	L,D-transpeptidase LdtA
146087	0	T	SNP	C	106	95	199	100	201	Asn562Ser (aat/aGt)	Rv0120c	fusA2	elongation factor G
153970	0	C	SNP	T	84	97	178	99.45	182	Thr549Thr (acc/acT)	Rv0126	treS	trehalose synthase/amylase TreS
154283	0	T	SNP	C	122	100	217	100	222	Ser18Pro (tcg/Ccg)	Rv0127	mak	maltokinase
171910	0	A	Del	GAP	106	102	203	96.74	215		Rv0145	-	S-adenosylmethionine-dependentmethyltransferase
174624	0	C	SNP	T	91	90	178	99.45	182	His463Tyr (cac/Tac)	Rv0147	-	aldehyde dehydrogenase
177857	0	G	SNP	A	106	95	198	100	201	Leu485Leu (ctg/Ttg)	Rv0151c	PE1	PE family protein PE1
181722	0	G	SNP	A	130	121	248	99.6	252	Ala88Ala (gcc/gcT)	Rv0153c	ptbB	phosphotyrosine protein phosphatase
186633	0	T	Del	GAP	100	95	191	100	195
188800	0	T	SNP	C	117	127	242	100	244	Thr14Ala (acg/Gcg)	Rv0159c	PE3	PE family protein PE3
194681	0	G	SNP	C	111	100	209	100	211	Leu45Leu (ctc/ctG)	Rv0165c	mce1R	transcriptional regulator Mce1R
196642	0	C	SNP	T	105	106	209	100	211	Asn550Asn (aac/aaT)	Rv0166	fadD5	fatty-acid--CoA ligase FadD5
196689	0	T	Del	GAP	108	93	196	99.5	202
206339	0	T	SNP	C	123	118	237	100	241	Leu370Pro (ctg/cCg)	Rv0174	mce1F	Mce family protein Mce1F
223056	0	T	SNP	C	132	119	251	98.82	254	Asn256Asn (aat/aaC)	Rv0191	-	MFS-type transporter
223942	0	T	SNP	C	127	150	275	100	277	Ser127Pro (tcg/Ccg)	Rv0192	-	hypothetical protein
225323	0	T	SNP	C	71	113	177	100	184	Lys417Glu (aag/Gag)	Rv0193c	-	hypothetical protein
227098	0	T	SNP	C	101	107	206	99.52	209	Met74Thr (atg/aCg)	Rv0194	-	multidrug ABC transporter ATPase/permease
230047	0	G	SNP	C	99	117	212	98.63	219	Gly1057Ala (ggt/gCt)	Rv0194	-	multidrug ABC transporter ATPase/permease
231114	0	C	SNP	G	93	107	198	100	200	Ala72Ala (gcc/gcG)	Rv0195	-	two component transcriptional regulator
234477	0	T	SNP	G	90	87	173	100	177	Tyr749_ (tat/taG)	Rv0197	-	oxidoreductase
234496	1	C	Ins	G	83	80	163	94.77	163		Rv0197	-	oxidoreductase
234496	2	C	Ins	T	83	78	161	93.6	162		Rv0197	-	oxidoreductase
237978	0	T	SNP	C	92	122	211	98.62	217	Ser140Gly (agc/Ggc)	Rv0201c	-	hypothetical protein
261869	0	T	SNP	C	145	146	289	100	291	Cys316Arg (tgt/Cgt)	Rv0218	-	transmembrane protein
265554	0	A	SNP	C	115	90	205	100	205	Val16Val (gta/gtC)	Rv0222	echA1	enoyl-CoA hydratase EchA1
278681	0	C	SNP	G	118	108	223	100	226	His33Asp (cat/Gat)	Rv0233	nrdB	ribonucleoside-diphosphate reductase subunit beta NrdB
282070	0	A	SNP	C	96	117	207	99.07	215	Leu182Arg (ctg/cGg)	Rv0235c	-	transmembrane protein
283614	0	T	SNP	C	121	160	279	99.29	283	Ser1080Gly (agc/Ggc)	Rv0236c	aftD	alpha-(1->3)-arabinofuranosyltransferase
285772	0	A	SNP	C	128	159	284	100	287	Pro360Pro (cct/ccG)	Rv0236c	aftD	alpha-(1->3)-arabinofuranosyltransferase
285871	0	A	SNP	G	128	126	251	99.61	255	Val327Val (gtt/gtC)	Rv0236c	aftD	alpha-(1->3)-arabinofuranosyltransferase
295955	0	G	SNP	A	93	94	182	99.47	188
300657	0	C	SNP	T	119	98	214	99.09	219	Met49Ile (atg/atA)	Rv0248c	-	succinate dehydrogenase flavoprotein subunit
301649	0	C	SNP	T	77	89	162	98.22	169	Ala3Thr (gca/Aca)	Rv0249c	-	succinate dehydrogenase membrane anchor subunit
303642	0	C	SNP	T	123	101	218	99.56	225	Ala259Ala (gcc/gcT)	Rv0252	nirB	nitrite reductase large subunit NirB
304093	0	C	SNP	T	104	101	201	98.56	208	Leu410Leu (ctg/Ttg)	Rv0252	nirB	nitrite reductase large subunit NirB
310973	0	G	SNP	A	119	102	211	100	221	Ala182Val (gcg/gTg)	Rv0259c	-	hypothetical protein
311613	0	G	SNP	T	86	123	205	100	209	Val349Val (gtc/gtA)	Rv0260c	-	transcriptional regulator
333892	0	G	SNP	C	98	92	184	99.48	191	Arg807Gly (cgc/Ggc)	Rv0278c	-	PE-PGRS family protein PE_PGRS3
334724	0	G	SNP	A	8	22	28	93.75	32	Arg529Arg (cgc/cgT)	Rv0278c	-	PE-PGRS family protein PE_PGRS3
334727	0	G	SNP	C	8	22	29	90.91	33	Gly528Gly (ggc/ggG)	Rv0278c	-	PE-PGRS family protein PE_PGRS3
334730	0	G	SNP	A	8	22	30	90.91	33	Thr527Thr (acc/acT)	Rv0278c	-	PE-PGRS family protein PE_PGRS3
334733	0	G	SNP	C	8	22	28	90.91	33	Leu526Leu (ctc/ctG)	Rv0278c	-	PE-PGRS family protein PE_PGRS3
334735	0	G	SNP	A	8	22	29	90.91	33	Leu526Phe (ctc/Ttc)	Rv0278c	-	PE-PGRS family protein PE_PGRS3
334736	0	C	SNP	T	8	22	30	90.91	33	Thr525Thr (acg/acA)	Rv0278c	-	PE-PGRS family protein PE_PGRS3
334751	0	G	SNP	A	10	44	54	94.74	57	Asn520Asn (aac/aaT)	Rv0278c	-	PE-PGRS family protein PE_PGRS3
334964	0	A	SNP	G	4	25	28	90.62	32	Gly449Gly (ggt/ggC)	Rv0278c	-	PE-PGRS family protein PE_PGRS3
334969	0	T	SNP	C	4	26	28	90.91	33	Asn448Asp (aac/Gac)	Rv0278c	-	PE-PGRS family protein PE_PGRS3
334988	0	A	SNP	G	4	22	26	92.86	28	Gly441Gly (ggt/ggC)	Rv0278c	-	PE-PGRS family protein PE_PGRS3
335261	0	C	SNP	G	6	14	20	86.96	23	Ala350Ala (gcg/gcC)	Rv0278c	-	PE-PGRS family protein PE_PGRS3
335275	0	C	SNP	A	12	14	25	89.66	29	Ala346Ser (gcc/Tcc)	Rv0278c	-	PE-PGRS family protein PE_PGRS3
335280	0	A	SNP	G	12	13	23	92.59	27	Met344Thr (atg/aCg)	Rv0278c	-	PE-PGRS family protein PE_PGRS3
335288	0	A	SNP	G	13	13	25	92.86	28	Asn341Asn (aat/aaC)	Rv0278c	-	PE-PGRS family protein PE_PGRS3
335453	0	C	SNP	T	8	4	10	75	16	Gly286Gly (ggg/ggA)	Rv0278c	-	PE-PGRS family protein PE_PGRS3
335459	0	A	SNP	G	4	5	9	81.82	11	Ala284Ala (gct/gcC)	Rv0278c	-	PE-PGRS family protein PE_PGRS3
335597	0	C	SNP	G	27	21	47	96	50	Gly238Gly (ggg/ggC)	Rv0278c	-	PE-PGRS family protein PE_PGRS3
335606	0	T	SNP	C	28	22	50	94.34	53	Gly235Gly (gga/ggG)	Rv0278c	-	PE-PGRS family protein PE_PGRS3
335642	0	A	SNP	G	34	16	48	98.04	51	Ala223Ala (gct/gcC)	Rv0278c	-	PE-PGRS family protein PE_PGRS3
335643	0	G	SNP	T	33	13	45	97.87	47	Ala223Asp (gct/gAt)	Rv0278c	-	PE-PGRS family protein PE_PGRS3
335651	0	G	SNP	C	32	13	45	95.74	47	Ala220Ala (gcc/gcG)	Rv0278c	-	PE-PGRS family protein PE_PGRS3
335654	0	G	SNP	A	31	11	42	97.67	43	Gly219Gly (ggc/ggT)	Rv0278c	-	PE-PGRS family protein PE_PGRS3
335657	0	G	SNP	A	31	8	38	95.12	41	Gly218Gly (ggc/ggT)	Rv0278c	-	PE-PGRS family protein PE_PGRS3
335749	0	A	SNP	C	8	4	11	100	12	Ser188Ala (tcc/Gcc)	Rv0278c	-	PE-PGRS family protein PE_PGRS3
335885	0	T	SNP	G	87	46	131	97.79	136	Gly142Gly (gga/ggC)	Rv0278c	-	PE-PGRS family protein PE_PGRS3
335906	0	T	SNP	C	96	59	155	99.36	156	Leu135Leu (tta/ttG)	Rv0278c	-	PE-PGRS family protein PE_PGRS3
335919	0	T	SNP	G	90	53	138	99.31	144	Asp131Ala (gac/gCc)	Rv0278c	-	PE-PGRS family protein PE_PGRS3
335920	0	C	SNP	G	90	54	144	99.31	145	Asp131His (gac/Cac)	Rv0278c	-	PE-PGRS family protein PE_PGRS3
335922	0	C	SNP	G	91	53	144	98.63	146	Gly130Ala (ggg/gCg)	Rv0278c	-	PE-PGRS family protein PE_PGRS3
335927	0	A	SNP	G	94	56	148	99.34	151	Asn128Asn (aat/aaC)	Rv0278c	-	PE-PGRS family protein PE_PGRS3
335929	0	T	SNP	C	96	57	153	99.35	154	Asn128Asp (aat/Gat)	Rv0278c	-	PE-PGRS family protein PE_PGRS3
335971	0	A	SNP	G	121	88	208	100	209	Leu114Leu (ttg/Ctg)	Rv0278c	-	PE-PGRS family protein PE_PGRS3
336257	0	C	SNP	T	92	133	221	99.12	227	Leu18Leu (ttg/ttA)	Rv0278c	-	PE-PGRS family protein PE_PGRS3
336590	0	G	SNP	C	151	119	266	98.54	274	Ile828Met (atc/atG)	Rv0279c	PE_PGRS4	PE-PGRS family protein PE_PGRS4
336592	0	T	SNP	G	152	116	267	98.53	272	Ile828Leu (atc/Ctc)	Rv0279c	PE_PGRS4	PE-PGRS family protein PE_PGRS4
336611	0	G	SNP	C	143	116	255	98.11	264	Ala821Ala (gcc/gcG)	Rv0279c	PE_PGRS4	PE-PGRS family protein PE_PGRS4
336617	0	G	SNP	C	135	110	239	98.39	249	Pro819Pro (ccc/ccG)	Rv0279c	PE_PGRS4	PE-PGRS family protein PE_PGRS4
336620	0	T	SNP	C	133	110	239	98.38	247	Thr818Thr (aca/acG)	Rv0279c	PE_PGRS4	PE-PGRS family protein PE_PGRS4
336681	0	G	Del	GAP	12	25	35	88.1	42		Rv0279c	PE_PGRS4	PE-PGRS family protein PE_PGRS4
336682	0	G	Del	GAP	12	25	35	97.37	38		Rv0279c	PE_PGRS4	PE-PGRS family protein PE_PGRS4
336683	0	G	Del	GAP	12	25	35	97.37	38		Rv0279c	PE_PGRS4	PE-PGRS family protein PE_PGRS4
336684	0	A	Del	GAP	12	25	35	97.37	38		Rv0279c	PE_PGRS4	PE-PGRS family protein PE_PGRS4
336688	0	A	Del	GAP	12	26	36	100	38		Rv0279c	PE_PGRS4	PE-PGRS family protein PE_PGRS4
336689	0	G	Del	GAP	12	26	36	100	38		Rv0279c	PE_PGRS4	PE-PGRS family protein PE_PGRS4
336690	0	C	Del	GAP	12	26	36	100	38		Rv0279c	PE_PGRS4	PE-PGRS family protein PE_PGRS4
336691	0	T	SNP	C	12	24	36	97.3	37	Ser795Gly (agc/Ggc)	Rv0279c	PE_PGRS4	PE-PGRS family protein PE_PGRS4
336694	1	A	Ins	C	12	24	36	97.3	36		Rv0279c	PE_PGRS4	PE-PGRS family protein PE_PGRS4
336694	2	A	Ins	A	12	24	36	97.3	36		Rv0279c	PE_PGRS4	PE-PGRS family protein PE_PGRS4
336694	3	A	Ins	C	12	24	36	97.3	36		Rv0279c	PE_PGRS4	PE-PGRS family protein PE_PGRS4
336694	4	A	Ins	C	12	24	36	97.3	36		Rv0279c	PE_PGRS4	PE-PGRS family protein PE_PGRS4
336694	5	A	Ins	G	12	24	36	97.3	36		Rv0279c	PE_PGRS4	PE-PGRS family protein PE_PGRS4
336694	6	A	Ins	C	12	24	36	97.3	36		Rv0279c	PE_PGRS4	PE-PGRS family protein PE_PGRS4
336694	7	A	Ins	C	12	24	36	97.3	36		Rv0279c	PE_PGRS4	PE-PGRS family protein PE_PGRS4
336698	0	C	SNP	G	11	26	36	100	37	Gly792Gly (ggg/ggC)	Rv0279c	PE_PGRS4	PE-PGRS family protein PE_PGRS4
336701	0	A	SNP	G	12	25	35	100	37	Gly791Gly (ggt/ggC)	Rv0279c	PE_PGRS4	PE-PGRS family protein PE_PGRS4
336707	0	G	SNP	A	12	26	36	100	38	Asp789Asp (gac/gaT)	Rv0279c	PE_PGRS4	PE-PGRS family protein PE_PGRS4
336708	0	T	SNP	C	12	26	38	100	38	Asp789Gly (gac/gGc)	Rv0279c	PE_PGRS4	PE-PGRS family protein PE_PGRS4
336710	0	A	SNP	G	13	26	38	100	39	Ala788Ala (gct/gcC)	Rv0279c	PE_PGRS4	PE-PGRS family protein PE_PGRS4
336728	0	G	SNP	A	63	101	155	95.91	171	Gly782Gly (ggc/ggT)	Rv0279c	PE_PGRS4	PE-PGRS family protein PE_PGRS4
337820	0	G	SNP	A	16	80	94	97.96	98	Gly418Gly (ggc/ggT)	Rv0279c	PE_PGRS4	PE-PGRS family protein PE_PGRS4
337959	0	A	SNP	C	60	14	74	100	74	Ile372Ser (atc/aGc)	Rv0279c	PE_PGRS4	PE-PGRS family protein PE_PGRS4
338020	0	A	SNP	C	98	17	112	100	115	Cys352Gly (tgc/Ggc)	Rv0279c	PE_PGRS4	PE-PGRS family protein PE_PGRS4
338100	0	T	SNP	C	101	40	134	100	141	Asn325Ser (aac/aGc)	Rv0279c	PE_PGRS4	PE-PGRS family protein PE_PGRS4
338208	0	C	SNP	T	73	49	116	98.39	124	Ser289Asn (agt/aAt)	Rv0279c	PE_PGRS4	PE-PGRS family protein PE_PGRS4
338209	0	T	SNP	G	73	51	119	98.41	126	Ser289Arg (agt/Cgt)	Rv0279c	PE_PGRS4	PE-PGRS family protein PE_PGRS4
338210	0	A	SNP	C	75	56	130	98.5	133	Gly288Gly (ggt/ggG)	Rv0279c	PE_PGRS4	PE-PGRS family protein PE_PGRS4
338453	0	A	SNP	G	11	70	80	100	81	Ala207Ala (gct/gcC)	Rv0279c	PE_PGRS4	PE-PGRS family protein PE_PGRS4
338618	0	C	SNP	G	75	7	81	97.62	84	Gly152Gly (ggg/ggC)	Rv0279c	PE_PGRS4	PE-PGRS family protein PE_PGRS4
339299	0	G	SNP	A	111	104	209	99.08	217
340372	0	T	SNP	C	38	112	150	100	150	Ser337Pro (tcg/Ccg)	Rv0280	PPE3	PPE family protein PPE3
346275	0	C	SNP	G	139	131	265	100	270	Pro214Arg (ccg/cGg)	Rv0284	eccC3	ESX-3 secretion system protein EccC3
351695	0	G	SNP	A	96	122	214	99.09	220	Arg57Arg (cgg/cgA)	Rv0287	esxG	ESAT-6 like protein EsxG
356528	0	A	SNP	G	145	132	271	100	277	Asn217Asp (aat/Gat)	Rv0292	eccE3	ESX-3 secretion system protein EccE
373283	0	A	Del	GAP	107	99	203	97.63	211		Rv0305c	PPE6	PPE family protein PPE6
376774	0	T	SNP	C	100	136	223	100	236	Ala94Ala (gca/gcG)	Rv0307c	-	hypothetical protein
381628	0	G	SNP	T	144	115	257	98.48	263	Arg358Leu (cgg/cTg)	Rv0312	-	hypothetical protein
384380	0	A	SNP	C	102	127	226	100	229	Lys260Thr (aag/aCg)	Rv0315	-	beta-1,3-glucanase
386432	0	C	SNP	G	97	102	195	100	199	Gly223Ala (ggg/gCg)	Rv0318c	-	integral membrane protein
390828	0	T	SNP	C	108	94	199	99.51	203	Ser142Gly (agt/Ggt)	Rv0323c	-	hypothetical protein
394494	0	C	SNP	T	80	117	194	98.99	199	Ala128Ala (gcc/gcT)	Rv0328	-	transcriptional regulator
397393	0	C	SNP	T	113	122	230	99.58	236
403980	0	G	SNP	A	98	101	197	100	199	Ala621Val (gcc/gTc)	Rv0338c	-	iron-sulfur-binding reductase
404326	0	T	SNP	C	79	110	186	100	189	Arg506Gly (agg/Ggg)	Rv0338c	-	iron-sulfur-binding reductase
410214	0	C	SNP	T	125	117	235	97.98	247	His285Tyr (cat/Tat)	Rv0341	iniB	isoniazid inducible protein IniB
414486	0	C	SNP	T	113	96	209	99.52	210	Glu152Glu (gag/gaA)	Rv0344c	lpqJ	lipoprotein LpqJ
420008	0	A	SNP	G	99	98	194	100	197	Ala58Ala (gca/gcG)	Rv0350	dnaK	chaperone protein DnaK
424320	1	T	Ins	C	94	67	161	91.48	162		Rv0354c	PPE7	PPE family protein PPE7
432324	0	A	SNP	G	105	100	203	98.56	208	Phe786Leu (ttc/Ctc)	Rv0355c	PPE8	PPE family protein PPE8
454295	0	T	SNP	C	112	124	231	99.58	237	Pro26Pro (cca/ccG)	Rv0376c	-	hypothetical protein
457452	0	T	SNP	G	137	127	260	99.25	266	Thr124Thr (aca/acC)	Rv0381c	-	hypothetical protein
459399	0	A	SNP	C	96	83	174	100	179
467497	1	C	Ins	G	118	133	251	92.96	252
467508	1	C	Ins	G	117	137	254	96.58	254
467516	0	G	SNP	C	119	146	262	100	265
467526	0	C	SNP	G	118	140	256	100	258
467546	0	G	SNP	C	120	141	260	100	261
467557	0	A	SNP	C	118	143	257	100	261
467564	0	A	SNP	C	118	137	251	100	255
467585	0	G	SNP	C	118	146	259	100	264
467590	0	T	SNP	C	115	143	255	100	258
467621	0	T	SNP	G	120	128	243	99.6	249
467638	0	G	SNP	T	121	127	243	100	248
475178	0	T	SNP	C	120	131	249	100	251	Val80Ala (gtc/gCc)	Rv0395	-	hypothetical protein
484909	0	C	SNP	A	103	88	187	98.45	194	Phe311Leu (ttc/ttA)	Rv0404	fadD30	long-chain-fatty-acid--AMP ligase FadD30
489935	0	G	SNP	C	130	96	222	100	226	Thr257Thr (acc/acG)	Rv0406c	-	beta lactamase-like protein
491270	0	A	SNP	G	101	99	198	99.5	201	Tyr163Cys (tac/tGc)	Rv0407	fgd1	F420-dependent glucose-6-phosphate dehydrogenase
498557	0	C	SNP	A	138	113	240	100	251	Asp355Tyr (gac/Tac)	Rv0412c	-	membrane protein
502589	0	C	SNP	G	130	94	222	100	224	Ser75Cys (tcc/tGc)	Rv0417	thiG	thiazole synthase
503354	0	G	SNP	C	98	117	214	100	215
506567	0	C	SNP	T	88	127	211	99.54	216	Arg135Arg (cgg/cgA)	Rv0420c	-	transmembrane protein
513257	0	T	SNP	C	126	114	235	100	240	Met689Val (atg/Gtg)	Rv0425c	ctpH	metal cation transporting ATPase H
517104	1	G	Ins	C	104	113	217	96.02	217		Rv0428c	-	GCN5-like N-acetyltransferase
517104	2	G	Ins	A	104	113	217	96.02	217		Rv0428c	-	GCN5-like N-acetyltransferase
524959	0	C	SNP	T	109	108	215	100	217	Ala144Ala (gcg/gcA)	Rv0436c	pssA	CDP-diacylglycerol--serineO-phosphatidyltransferase
541201	0	A	SNP	G	79	86	163	100	165	Leu97Leu (ctt/ctC)	Rv0450c	mmpL4	transmembrane transport protein MmpL4
541243	0	G	SNP	A	84	75	159	99.38	160	Ser83Ser (tcc/tcT)	Rv0450c	mmpL4	transmembrane transport protein MmpL4
545129	0	C	SNP	G	87	103	187	98.96	192
551525	0	A	SNP	C	94	88	179	99.45	183	Arg110Arg (aga/Cga)	Rv0459	-	hypothetical protein
563473	0	T	SNP	G	105	88	190	98.47	196
573160	0	G	SNP	A	145	111	250	99.22	258	Ala214Ala (gcc/gcT)	Rv0484c	-	short-chain type oxidoreductase
573262	0	A	SNP	G	116	120	232	100	236	Gly180Gly (ggt/ggC)	Rv0484c	-	short-chain type oxidoreductase
577018	0	C	SNP	T	83	110	191	97.97	197	Arg78Trp (cgg/Tgg)	Rv0487	-	hypothetical protein
580772	0	T	SNP	A	56	58	113	94.21	121
580774	0	G	Del	GAP	57	62	120	93.7	127
580775	0	G	Del	GAP	57	62	120	94.44	126
580776	0	G	Del	GAP	57	62	121	93.7	127
580777	0	G	Del	GAP	57	62	121	94.44	126
580778	0	C	Del	GAP	57	62	121	95.97	124
580779	0	A	Del	GAP	57	62	121	95.97	124
580780	0	C	Del	GAP	57	62	121	94.44	126
580781	0	C	Del	GAP	57	62	121	93.7	127
580782	0	A	Del	GAP	57	62	121	95.97	124
580783	0	C	Del	GAP	57	62	121	95.2	125
580784	0	C	Del	GAP	57	62	121	95.2	125
580785	0	C	Del	GAP	57	62	121	95.2	125
580786	0	G	Del	GAP	57	62	121	93.7	127
580787	0	C	Del	GAP	57	62	121	95.97	124
580788	0	T	Del	GAP	57	62	121	95.97	124
580789	0	T	Del	GAP	57	62	121	95.97	124
580790	0	G	Del	GAP	57	62	121	93.7	127
580791	0	C	Del	GAP	57	62	121	95.2	125
580792	0	G	Del	GAP	57	62	121	93.7	127
580793	0	G	Del	GAP	57	62	121	95.2	125
580794	0	G	Del	GAP	57	62	121	93.7	127
580795	0	G	Del	GAP	57	62	121	94.44	126
580796	0	G	Del	GAP	57	62	121	92.97	128
580797	0	A	Del	GAP	57	62	121	94.44	126
590436	0	T	SNP	C	92	101	189	100	193	Ala118Ala (gct/gcC)	Rv0500	proC	pyrroline-5-carboxylate reductase
595444	0	C	SNP	T	145	127	269	99.27	274
597816	0	A	SNP	G	90	94	182	100	184	Ala206Ala (gca/gcG)	Rv0507	mmpL2	transmembrane transport protein MmpL2
598475	0	G	SNP	A	71	89	157	98.77	162	Arg426His (cgc/cAc)	Rv0507	mmpL2	transmembrane transport protein MmpL2
610120	0	T	SNP	G	94	98	190	100	192
614724	0	C	SNP	T	90	112	197	98.54	205
623472	0	A	SNP	G	95	92	185	100	187	Asp227Gly (gac/gGc)	Rv0532	PE_PGRS6	PE-PGRS family protein PE_PGRS6
623508	0	C	SNP	G	93	109	197	100	202	Ala239Gly (gcc/gGc)	Rv0532	PE_PGRS6	PE-PGRS family protein PE_PGRS6
630722	0	G	SNP	C	117	143	255	100	260	Arg228Pro (cgg/cCg)	Rv0538	-	membrane protein
637319	0	G	SNP	A	93	106	199	100	199	Pro49Ser (cct/Tct)	Rv0545c	pitA	low-affinity inorganic phosphate transporter
642415	0	A	SNP	C	115	101	211	99.54	217	Ser133Ala (tcg/Gcg)	Rv0551c	fadD8	fatty-acid--CoA ligase FadD8
648002	0	T	SNP	G	80	100	178	100	180	Leu15Arg (ctc/cGc)	Rv0556	-	transmembrane protein
665293	0	A	SNP	G	122	105	226	100	227	Phe31Leu (ttc/Ctc)	Rv0572c	-	hypothetical protein
669398	0	T	SNP	C	122	119	239	100	241	Gln116Gln (caa/caG)	Rv0575c	-	oxidoreductase
672491	0	C	SNP	G	114	112	219	97.84	231	Gly1142Gly (ggg/ggC)	Rv0578c	PE_PGRS7	PE-PGRS family protein PE_PGRS7
673238	0	A	SNP	G	87	139	219	100	226	His893His (cat/caC)	Rv0578c	PE_PGRS7	PE-PGRS family protein PE_PGRS7
673801	0	C	SNP	T	138	82	214	98.21	224	Gly706Ser (ggc/Agc)	Rv0578c	PE_PGRS7	PE-PGRS family protein PE_PGRS7
685461	0	C	SNP	G	105	95	198	100	200	Ala111Ala (gcc/gcG)	Rv0587	yrbE2A	hypothetical protein
685608	0	T	SNP	C	107	121	222	100	228	Leu160Leu (ctt/ctC)	Rv0587	yrbE2A	hypothetical protein
686972	0	T	SNP	C	84	87	168	100	171	Phe51Ser (ttc/tCc)	Rv0589	mce2A	Mce family protein Mce2A
690465	0	T	SNP	G	122	157	275	99.64	280	Leu469Leu (ctt/ctG)	Rv0591	mce2C	Mce family protein Mce2C
698968	0	G	SNP	A	129	150	271	99.64	280	Gly9Gly (ggc/ggT)	Rv0601c	-	two component sensor kinase HK2
700812	0	A	SNP	G	145	159	296	100	304	Thr192Ala (acc/Gcc)	Rv0604	lpqO	lipoprotein LpqO
709093	0	T	SNP	C	143	140	281	98.61	287	Ala141Ala (gca/gcG)	Rv0613c	-	hypothetical protein
718700	0	A	SNP	G	155	154	304	100	309
724100	0	G	SNP	C	119	132	251	98.82	254	Thr305Ser (acc/aGc)	Rv0630c	recB	exonuclease V subunit beta RecB
725085	0	C	SNP	T	86	116	197	99.51	203	Gly1074Gly (ggg/ggA)	Rv0631c	recC	exonuclease V subunit gamma RecC
736945	0	T	SNP	C	94	97	189	100	191	Thr87Ala (acc/Gcc)	Rv0642c	mmaA4	hydroxymycolate synthase MmaA4
739273	0	C	SNP	T	91	69	157	100	160
742600	0	C	SNP	G	90	51	138	96.58	146	Gly6Gly (ggg/ggC)	Rv0647c	-	hypothetical protein
746713	0	G	SNP	A	155	133	280	98.97	291	Leu117Leu (ctg/ctA)	Rv0649	fabD2	malonyl CoA-acyl carrier protein transacylase
754186	0	A	SNP	G	116	128	241	100	244	Leu75Pro (ctc/cCc)	Rv0658c	-	integral membrane protein
756922	0	G	SNP	A	123	91	213	99.07	216	Val262Val (gtg/gtA)	Rv0663	atsD	arylsulfatase AtsD
757001	0	G	SNP	T	106	113	217	99.1	221	Ala289Ser (gcg/Tcg)	Rv0663	atsD	arylsulfatase AtsD
761155	0	C	SNP	T	89	91	179	98.9	182	Ser450Leu (tcg/tTg)	Rv0667	rpoB	DNA-directed RNA polymerase subunit beta	rifampicin (RMP)		rifampicin (RMP)
764918	0	G	SNP	T	114	107	218	99.55	222	Val517Leu (gtg/Ttg)	Rv0668	rpoC	DNA-directed RNA polymerase subunit beta'
774347	0	C	SNP	T	103	106	203	99.05	211	Thr95Ile (acc/aTc)	Rv0674	-	hypothetical protein
775639	0	T	SNP	C	104	177	279	100	281	Ile948Val (att/Gtt)	Rv0676c	mmpL5	transmembrane transport protein MmpL5
777382	0	G	SNP	A	110	142	250	99.6	253	Leu367Leu (ctg/Ttg)	Rv0676c	mmpL5	transmembrane transport protein MmpL5
781395	0	T	SNP	C	77	90	166	100	167							streptomycin (SM)
782724	0	C	SNP	G	103	85	187	99.47	189	Leu80Leu (ctc/ctG)	Rv0684	fusA1	elongation factor G
820483	0	G	SNP	T	104	127	221	100	231	Ala6Asp (gcc/gAc)	Rv0727c	fucA	L-fuculose phosphate aldolase FucA
836272	0	A	SNP	G	67	89	155	100	156	Glu191Gly (gag/gGg)	Rv0746	PE_PGRS9	PE-PGRS family protein PE_PGRS9
836291	0	A	SNP	G	65	71	130	100	136	Gly197Gly (gga/ggG)	Rv0746	PE_PGRS9	PE-PGRS family protein PE_PGRS9
836426	0	A	SNP	C	83	70	142	98.71	155	Leu242Leu (cta/ctC)	Rv0746	PE_PGRS9	PE-PGRS family protein PE_PGRS9
836454	0	A	SNP	G	104	69	168	100	173	Thr252Ala (act/Gct)	Rv0746	PE_PGRS9	PE-PGRS family protein PE_PGRS9
836538	0	A	SNP	G	134	87	215	100	221	Asn280Asp (aac/Gac)	Rv0746	PE_PGRS9	PE-PGRS family protein PE_PGRS9
836658	0	A	SNP	G	162	98	258	100	260	Thr320Ala (acc/Gcc)	Rv0746	PE_PGRS9	PE-PGRS family protein PE_PGRS9
837033	0	A	SNP	G	66	164	226	99.14	232	Thr445Ala (acc/Gcc)	Rv0746	PE_PGRS9	PE-PGRS family protein PE_PGRS9
837498	0	G	SNP	A	73	43	104	85.93	135	Ala600Thr (gcc/Acc)	Rv0746	PE_PGRS9	PE-PGRS family protein PE_PGRS9
838990	0	C	SNP	G	49	79	125	97.71	131	Ala180Ala (gcc/gcG)	Rv0747	PE_PGRS10	PE-PGRS family protein PE_PGRS10
839123	0	A	SNP	G	76	36	109	100	112	Arg225Gly (agg/Ggg)	Rv0747	PE_PGRS10	PE-PGRS family protein PE_PGRS10
839129	0	C	SNP	G	80	36	116	100	116	Arg227Gly (cgc/Ggc)	Rv0747	PE_PGRS10	PE-PGRS family protein PE_PGRS10
839194	0	A	SNP	G	95	56	147	100	151	Thr248Thr (aca/acG)	Rv0747	PE_PGRS10	PE-PGRS family protein PE_PGRS10
839334	0	A	SNP	G	126	77	195	99.02	205	Lys295Arg (aaa/aGa)	Rv0747	PE_PGRS10	PE-PGRS family protein PE_PGRS10
839348	0	A	SNP	G	138	77	205	100	215	Ser300Gly (agc/Ggc)	Rv0747	PE_PGRS10	PE-PGRS family protein PE_PGRS10
840496	0	C	SNP	G	86	56	136	98.61	144	Gly682Gly (ggc/ggG)	Rv0747	PE_PGRS10	PE-PGRS family protein PE_PGRS10
841764	0	G	SNP	C	90	104	193	99.49	195	Thr37Thr (acc/acG)	Rv0749A	-	hypothetical protein
848720	0	C	SNP	T	109	104	211	99.07	215	Gly441Ser (ggt/Agt)	Rv0755c	PPE12	PPE family protein PPE12
851314	0	T	SNP	G	103	152	252	100	255	Ser51Ser (tca/tcC)	Rv0756c	-	hypothetical protein
852910	0	C	SNP	T	119	98	212	99.54	218	Pro172Leu (ccc/cTc)	Rv0758	phoR	two component system response sensor kinase PhoR
854253	0	C	Del	GAP	95	84	177	93.72	191
857696	0	A	SNP	G	113	101	205	100	214	Ala114Ala (gct/gcC)	Rv0764c	cyp51	lanosterol 14-alpha demethylase
861140	0	C	SNP	A	89	104	190	97.97	197	Leu77Met (ctg/Atg)	Rv0768	aldA	aldehyde dehydrogenase AldA
861895	0	C	SNP	A	105	108	210	99.53	214	Pro328Pro (ccc/ccA)	Rv0768	aldA	aldehyde dehydrogenase AldA
862294	0	C	SNP	T	80	87	167	99.4	168	Tyr461Tyr (tac/taT)	Rv0768	aldA	aldehyde dehydrogenase AldA
862836	0	C	SNP	G	96	109	205	99.51	206	Ser142Cys (tcc/tGc)	Rv0769	-	oxidoreductase
863706	0	C	SNP	T	122	119	237	99.59	242	Arg151Trp (cgg/Tgg)	Rv0770	-	oxidoreductase
873632	0	C	SNP	G	95	116	211	99.06	213	Pro97Arg (ccg/cGg)	Rv0780	purC	phosphoribosylaminoimidazole-succinocarboxamidesynthase
874835	1	C	Ins	C	91	78	169	96.02	169
874835	2	C	Ins	G	91	78	169	96.02	169
880562	0	G	SNP	T	104	106	207	99.53	211	Cys408Phe (tgc/tTc)	Rv0785	-	KsdD-like steroid dehydrogenase
882257	0	T	SNP	C	112	135	242	100	247	Tyr267His (tac/Cac)	Rv0787	-	hypothetical protein
885773	0	C	SNP	T	115	128	240	98.38	247	Gly23Asp (ggc/gAc)	Rv0791c	-	hypothetical protein
888755	0	A	SNP	C	108	124	229	98.31	236
890549	0	G	SNP	A	162	101	259	100	263	Trp54_ (tgg/tgA)	Rv0797	-	insertion sequence element IS1547 transposase
891411	0	A	SNP	G	103	87	184	83.7	227	Ser342Gly (agc/Ggc)	Rv0797	-	insertion sequence element IS1547 transposase
893733	0	T	SNP	G	106	118	218	100	224	Leu139Arg (ctg/cGg)	Rv0800	pepC	M18 family aminopeptidase
900221	0	T	SNP	C	96	98	190	100	194	Val370Val (gta/gtG)	Rv0806c	cpsY	exopolysaccharide phosphotransferase CpsY
903550	0	T	SNP	C	130	98	226	100	228	Ala480Ala (gct/gcC)	Rv0808	purF	amidophosphoribosyltransferase
903913	0	T	SNP	C	114	117	228	100	231	Gly63Gly (ggt/ggC)	Rv0809	purM	phosphoribosylformylglycinamidine cyclo-ligase PurM
906857	0	A	SNP	G	130	138	264	100	268	Ile145Met (ata/atG)	Rv0812	-	amino acid aminotransferase
921813	0	C	SNP	G	67	109	176	97.78	180
927110	0	A	SNP	G	94	36	125	98.48	132	Ser584Gly (agt/Ggt)	Rv0833	PE_PGRS13	PE-PGRS family protein PE_PGRS13
927385	0	A	SNP	G	145	80	220	100	225	Gly675Gly (gga/ggG)	Rv0833	PE_PGRS13	PE-PGRS family protein PE_PGRS13
927697	0	C	SNP	A	140	153	285	100	293
936613	0	G	SNP	A	95	108	200	98.54	206	Phe235Phe (ttc/ttT)	Rv0840c	pip	proline iminopeptidase
939971	0	A	SNP	G	112	91	196	98.54	206	His195Arg (cac/cGc)	Rv0843	-	dehydrogenase
941437	0	G	Del	GAP	109	106	209	98.17	219		Rv0845	-	sensor histidine kinase NarS
945214	0	G	SNP	A	95	94	186	100	189	Gly93Ser (ggt/Agt)	Rv0848	cysK2	cysteine synthase CysK
949535	0	T	SNP	C	103	114	213	100	217	Ala528Ala (gca/gcG)	Rv0853c	pdc	alpha-keto-acid decarboxylase
955524	0	A	SNP	G	111	129	237	100	240	Ser150Gly (agc/Ggc)	Rv0859	-	acyltransferase
957708	0	G	SNP	A	88	83	166	99.42	172	Leu472Leu (ctg/ctA)	Rv0860	fadB	fatty oxidation protein FadB
961993	0	G	SNP	C	133	148	275	98.94	284	Pro207Arg (ccc/cGc)	Rv0862c	-	hypothetical protein
968426	1	A	Ins	G	102	116	218	78.99	218		Rv0872c	PE_PGRS15	PE-PGRS family protein PE_PGRS15
968426	2	A	Ins	C	102	116	218	78.99	218		Rv0872c	PE_PGRS15	PE-PGRS family protein PE_PGRS15
968426	3	A	Ins	C	102	116	218	78.99	218		Rv0872c	PE_PGRS15	PE-PGRS family protein PE_PGRS15
968426	4	A	Ins	G	102	116	218	78.99	218		Rv0872c	PE_PGRS15	PE-PGRS family protein PE_PGRS15
968426	5	A	Ins	G	102	116	218	78.99	218		Rv0872c	PE_PGRS15	PE-PGRS family protein PE_PGRS15
968426	6	A	Ins	G	102	116	218	78.99	218		Rv0872c	PE_PGRS15	PE-PGRS family protein PE_PGRS15
968426	7	A	Ins	T	102	116	218	78.99	218		Rv0872c	PE_PGRS15	PE-PGRS family protein PE_PGRS15
968426	8	A	Ins	T	102	115	217	78.62	218		Rv0872c	PE_PGRS15	PE-PGRS family protein PE_PGRS15
968426	9	A	Ins	G	102	115	217	78.62	218		Rv0872c	PE_PGRS15	PE-PGRS family protein PE_PGRS15
976898	0	G	SNP	T	86	104	187	98.45	193	Gln436Lys (caa/Aaa)	Rv0878c	PPE13	PPE family protein PPE13
979704	0	G	SNP	C	111	104	213	100	215	Gly115Arg (ggc/Cgc)	Rv0881	-	tRNA/rRNA methyltransferase
986463	0	G	SNP	C	94	96	187	100	190
987996	0	A	SNP	T	93	96	186	98.44	192	Lys255Met (aag/aTg)	Rv0888	-	hypothetical protein
990001	0	G	SNP	C	89	105	190	100	194	Pro866Ala (ccc/Gcc)	Rv0890c	-	HTH-type transcriptional regulator
993346	0	A	SNP	C	72	96	168	100	168	Val37Gly (gtt/gGt)	Rv0891c	-	hypothetical protein
1010204	1	C	Ins	G	105	104	209	96.31	209		Rv0907	-	hypothetical protein
1025106	0	T	SNP	C	88	91	178	100	179	Phe141Phe (ttt/ttC)	Rv0919	-	GCN5-like N-acetyltransferase
1037012	0	T	SNP	C	93	99	191	100	192	Met5Thr (atg/aCg)	Rv0930	pstA1	phosphate ABC transporter permease PstA
1037911	0	C	SNP	T	94	108	197	100	202	Arg305_ (cga/Tga)	Rv0930	pstA1	phosphate ABC transporter permease PstA
1047165	0	T	SNP	C	98	100	193	100	198	Cys344Arg (tgc/Cgc)	Rv0938	ligD	multifunctional non-homologous end joining DNA repair protein/ATP dependent DNA ligase LigD
1053431	0	T	SNP	C	144	128	269	99.63	273	Pro102Pro (cca/ccG)	Rv0943c	-	monooxygenase
1061858	0	C	SNP	T	105	95	198	100	200
1063250	0	A	SNP	G	92	90	179	98.38	185	Gln37Gln (caa/caG)	Rv0952	sucD	succinyl-CoA ligase subunit alpha
1065608	0	C	SNP	G	96	75	169	98.28	174	Ala161Gly (gcg/gGg)	Rv0954	-	transmembrane protein
1068151	0	T	SNP	C	104	78	177	100	182	His197His (cat/caC)	Rv0956	purN	phosphoribosylglycinamide formyltransferase PurN
1068432	0	A	SNP	G	115	111	221	100	226	Pro76Pro (cca/ccG)	Rv0957	purH	bifunctionalphosphoribosylaminoimidazolecarboxamide formyltransferase/inosinemonophosphate cyclohydrolase
1070702	0	T	SNP	C	125	109	231	100	234	Ser274Pro (tcc/Ccc)	Rv0958	-	magnesium chelatase
1074558	0	G	SNP	A	107	101	202	100	208	Pro186Leu (ccc/cTc)	Rv0962c	lprP	lipoprotein LprP
1075279	0	T	SNP	C	90	118	204	100	208
1076309	0	G	SNP	T	115	99	210	100	214	Pro124Thr (cct/Act)	Rv0964c	-	hypothetical protein
1077312	0	A	SNP	G	91	98	186	100	189	Val175Ala (gtg/gCg)	Rv0966c	-	hypothetical protein
1079927	0	C	SNP	A	144	125	265	99.63	270	Thr395Thr (acc/acA)	Rv0969	ctpV	copper-exporting ATPase
1081681	0	T	SNP	C	118	100	214	99.54	219	Val210Val (gtt/gtC)	Rv0970	-	integral membrane protein
1087193	0	G	SNP	C	107	99	206	100	206	Asn51Lys (aac/aaG)	Rv0974c	accD2	acetyl-/propionyl-CoA carboxylase subunit beta
1093406	0	A	SNP	G	115	109	219	100	224	Val317Val (gtt/gtC)	Rv0978c	PE_PGRS17	PE-PGRS family protein PE_PGRS17
1093928	0	G	SNP	A	114	36	146	90.36	166	Asn143Asn (aac/aaT)	Rv0978c	PE_PGRS17	PE-PGRS family protein PE_PGRS17
1096633	0	T	SNP	G	110	103	211	99.07	215
1098830	0	G	SNP	A	105	111	215	100	216	Leu441Leu (ttg/ttA)	Rv0982	mprB	two component histidine-protein kinase/phosphatase MprB
1100234	0	T	SNP	C	107	109	211	100	216	Leu390Pro (ctg/cCg)	Rv0983	pepD	serine protease PepD
1103129	0	T	SNP	C	76	68	142	98.63	146	Leu196Leu (ctt/ctC)	Rv0987	-	adhesion component ABC transporter permease
1106422	0	T	SNP	C	104	93	193	100	197	Ile321Val (ata/Gta)	Rv0989c	grcC2	polyprenyl-diphosphate synthase GrcC
1109975	0	A	SNP	G	99	98	194	98.99	199	Gln235Arg (cag/cGg)	Rv0993	galU	UTP--glucose-1-phosphate uridylyltransferase
1114179	0	C	SNP	T	98	99	196	98.99	199
1126889	0	G	SNP	C	97	112	204	100	209	Arg39Gly (cgc/Ggc)	Rv1007c	metS	methionine--tRNA ligase
1127648	0	C	SNP	A	122	132	251	100	254	Thr187Asn (acc/aAc)	Rv1008	tatD	deoxyribonuclease TatD
1129238	0	G	SNP	A	109	112	210	99.55	222	Arg29Arg (cgg/cgA)	Rv1010	ksgA	rRNA small subunit methyltransferase A
1142170	0	G	SNP	A	142	144	280	99.65	287	Pro1068Pro (ccg/ccA)	Rv1020	mfd	transcription-repair coupling factor
1149435	0	C	SNP	A	123	101	221	99.56	225	Gly751Val (ggg/gTg)	Rv1028c	kdpD	sensor protein KdpD
1149551	0	C	SNP	T	136	113	247	98.81	252	Glu712Glu (gag/gaA)	Rv1028c	kdpD	sensor protein KdpD
1150585	0	G	SNP	A	142	104	240	100	246	Pro368Ser (ccc/Tcc)	Rv1028c	kdpD	sensor protein KdpD
1152674	0	C	SNP	T	86	87	172	98.86	175	Gly221Gly (ggc/ggT)	Rv1029	kdpA	potassium-transporting ATPase subunit A
1163134	0	T	SNP	C	112	108	220	99.55	221	Gly81Gly (gga/ggG)	Rv1040c	PE8	PE family protein PE8
1165521	1	T	Ins	A	87	117	204	95.33	205
1168715	1	C	Ins	T	101	96	197	97.04	197
1170404	0	C	SNP	A	111	105	211	85.71	252	Gln328Lys (cag/Aag)	Rv1047	-	transposase
1178116	0	T	SNP	C	112	115	227	100	227	Thr163Thr (act/acC)	Rv1056	-	hypothetical protein
1183520	0	G	SNP	A	108	100	201	99.05	210	Val5Ile (gtc/Atc)	Rv1060	-	hypothetical protein
1189430	0	G	SNP	T	7	53	58	98.36	61	Thr332Asn (acc/aAc)	Rv1067c	PE_PGRS19	PE-PGRS family protein PE_PGRS19
1189448	0	T	SNP	G	6	37	42	97.73	44	Asn326Thr (aac/aCc)	Rv1067c	PE_PGRS19	PE-PGRS family protein PE_PGRS19
1189459	0	A	SNP	G	6	36	42	97.67	43	Gly322Gly (ggt/ggC)	Rv1067c	PE_PGRS19	PE-PGRS family protein PE_PGRS19
1190093	0	A	SNP	C	139	96	230	94.76	248	Leu111Trp (ttg/tGg)	Rv1067c	PE_PGRS19	PE-PGRS family protein PE_PGRS19
1191294	0	T	SNP	G	25	91	112	98.31	118	Gly285Gly (gga/ggC)	Rv1068c	PE_PGRS20	PE-PGRS family protein PE_PGRS20
1194262	0	C	SNP	A	107	95	199	97.58	207	Pro4Pro (ccg/ccT)	Rv1069c	-	hypothetical protein
1195140	0	T	SNP	C	95	89	181	98.92	186	Asn318Ser (aac/aGc)	Rv1071c	echA9	enoyl-CoA hydratase EchA9
1200418	0	A	SNP	G	80	98	176	100	178
1210607	0	C	SNP	T	90	91	176	98.91	183	Pro5Ser (ccg/Tcg)	Rv1086	-	(2Z,6E)-farnesyl diphosphate synthase
1210674	0	C	SNP	T	97	96	192	98.97	195	Ser27Leu (tcg/tTg)	Rv1086	-	(2Z,6E)-farnesyl diphosphate synthase
1217047	0	C	Del	GAP	76	94	174	87.18	195		Rv1091	PE_PGRS22	PE-PGRS family protein PE_PGRS22
1217048	0	G	Del	GAP	76	94	174	86.73	196		Rv1091	PE_PGRS22	PE-PGRS family protein PE_PGRS22
1217049	0	G	Del	GAP	76	94	174	88.54	192		Rv1091	PE_PGRS22	PE-PGRS family protein PE_PGRS22
1217050	0	C	Del	GAP	76	94	174	89.95	189		Rv1091	PE_PGRS22	PE-PGRS family protein PE_PGRS22
1217051	0	G	Del	GAP	76	94	174	91.89	185		Rv1091	PE_PGRS22	PE-PGRS family protein PE_PGRS22
1217052	0	G	Del	GAP	76	94	174	93.41	182		Rv1091	PE_PGRS22	PE-PGRS family protein PE_PGRS22
1217053	0	C	Del	GAP	76	94	174	95.51	178		Rv1091	PE_PGRS22	PE-PGRS family protein PE_PGRS22
1217054	0	G	Del	GAP	76	94	174	96.05	177		Rv1091	PE_PGRS22	PE-PGRS family protein PE_PGRS22
1217055	0	C	Del	GAP	76	94	174	96.05	177		Rv1091	PE_PGRS22	PE-PGRS family protein PE_PGRS22
1217489	0	C	SNP	T	87	124	199	98.6	214	Leu341Phe (ctc/Ttc)	Rv1091	PE_PGRS22	PE-PGRS family protein PE_PGRS22
1220680	0	T	SNP	C	103	91	192	98.98	196	Val36Ala (gta/gCa)	Rv1093	glyA1	serine hydroxymethyltransferase
1224367	0	T	SNP	C	75	61	126	100	136
1248978	0	T	SNP	C	121	131	251	100	252	Ala299Ala (gct/gcC)	Rv1125	-	hypothetical protein
1277869	1	G	Ins	T	92	94	186	93	186
1279345	0	C	SNP	T	101	121	220	98.23	226	Leu91Leu (ctg/ctA)	Rv1151c	-	NAD-dependent protein deacylase
1281118	0	T	SNP	C	120	103	222	100	223	Thr123Ala (acg/Gcg)	Rv1154c	-	hypothetical protein
1283056	0	C	SNP	T	94	103	196	99.49	198	_372_ (tag/taA)	Rv1157c	-	hypothetical protein
1292102	0	A	SNP	G	111	128	237	99.58	240	Pro346Pro (cca/ccG)	Rv1162	narH	nitrate reductase subunit beta
1301075	0	G	SNP	A	81	104	180	99.46	186	Ala258Thr (gcc/Acc)	Rv1170	mshB	1D-myo-inositol 2-acetamido-2-deoxy-alpha-D-glucopyranoside deacetylase
1307598	0	C	SNP	G	109	114	222	99.55	224	Cys210Ser (tgc/tCc)	Rv1175c	fadH	NADPH dependent 2,4-dienoyl-CoA reductase FadH
1313320	0	C	SNP	T	12	52	63	100	64
1313337	1	A	Ins	G	6	39	45	95.74	45
1313338	0	A	SNP	C	6	38	44	100	44
1315191	0	A	SNP	C	112	98	206	100	210	_489Tyr (taa/taC)	Rv1180	pks3	polyketide beta-ketoacyl synthase
1315884	0	G	SNP	A	94	100	192	100	194	Ala217Ala (gcg/gcA)	Rv1181	pks4	polyketide beta-ketoacyl synthase
1323001	0	C	SNP	T	97	108	200	100	205	Ala494Ala (gcc/gcT)	Rv1183	mmpL10	transmembrane transport protein MmpL10
1327097	0	C	SNP	G	84	77	159	100	161	Gly139Ala (ggg/gCg)	Rv1185c	fadD21	fatty-acid--CoA ligase FadD21
1327890	0	G	SNP	A	106	88	191	100	194	Asp472Asp (gac/gaT)	Rv1186c	-	hypothetical protein
1328687	0	G	SNP	C	137	131	265	99.63	269	Pro207Ala (ccc/Gcc)	Rv1186c	-	hypothetical protein
1331070	0	G	SNP	A	128	150	273	99.29	280	Gly17Asp (ggc/gAc)	Rv1188	-	proline dehydrogenase
1341102	0	C	SNP	T	70	29	97	98.02	101	Arg33Cys (cgt/Tgt)	Rv1198	esxL	ESAT-6 like protein EsxL
1341103	0	G	SNP	C	69	28	95	97.98	99	Arg33Pro (cgt/cCt)	Rv1198	esxL	ESAT-6 like protein EsxL
1341624	0	G	SNP	T	96	105	197	81.38	247	Gln328Lys (cag/Aag)	Rv1199c	-	insertion sequence element IS1081 transposase
1343958	0	C	SNP	T	108	98	203	99.52	207	Ala339Ala (gcc/gcT)	Rv1200	-	integral membrane transport protein
1360209	0	T	SNP	C	130	102	224	100	232	Ala531Ala (gca/gcG)	Rv1217c	-	tetronasin ABC transporter integral membrane protein
1365837	1	C	Ins	G	112	120	232	91.7	232
1365901	1	C	Ins	G	96	86	182	80.18	182		Rv1223	htrA	serine protease HtrA
1365901	2	C	Ins	C	96	86	182	80.18	182		Rv1223	htrA	serine protease HtrA
1365901	3	C	Ins	G	96	86	182	80.18	182		Rv1223	htrA	serine protease HtrA
1365901	4	C	Ins	A	96	86	182	80.18	182		Rv1223	htrA	serine protease HtrA
1365901	5	C	Ins	T	96	86	182	80.18	182		Rv1223	htrA	serine protease HtrA
1370741	0	T	SNP	C	102	140	236	100	242	Ser29Gly (agc/Ggc)	Rv1227c	-	transmembrane protein
1374065	0	T	SNP	C	130	126	250	100	256	Ser45Gly (agc/Ggc)	Rv1230c	-	membrane protein
1375724	0	A	SNP	C	119	135	250	100	254	Cys149Gly (tgc/Ggc)	Rv1232c	-	hypothetical protein
1380908	0	C	SNP	G	95	86	181	99.45	182	Asp75Glu (gac/gaG)	Rv1238	sugC	sugar ABC transporter ATP-binding protein SugC
1382628	0	T	SNP	C	101	87	180	100	188	Lys139Glu (aaa/Gaa)	Rv1239c	corA	magnesium and cobalt transport transmembrane protein CorA
1392911	0	G	SNP	A	113	151	263	100	264	Pro48Ser (cca/Tca)	Rv1248c	-	multifunctional 2-oxoglutarate dehydrogenase E1 component /2-oxoglutarate dehydrogenase dihydrolipoyllysine-residue succinyltransferase
1393592	0	A	SNP	C	80	142	216	97.8	227	Ser131Ala (tcg/Gcg)	Rv1249c	-	membrane protein
1393626	0	A	SNP	G	124	146	264	100	270	Leu119Leu (ctt/ctC)	Rv1249c	-	membrane protein
1396922	0	T	SNP	C	130	116	241	100	246	Thr773Thr (aca/acG)	Rv1251c	-	hypothetical protein
1398032	0	G	SNP	T	102	107	204	99.52	210	Asp403Glu (gac/gaA)	Rv1251c	-	hypothetical protein
1411210	0	T	SNP	G	99	134	228	100	233	Val260Val (gtt/gtG)	Rv1263	amiB2	amidase AmiB
1413148	0	C	SNP	T	72	107	170	99.44	180
1414021	0	C	SNP	T	87	111	198	100	198	Arg607Gln (cgg/cAg)	Rv1266c	pknH	serine/threonine-protein kinase PknH
1438044	0	G	SNP	A	114	76	188	97.94	194	Glu46Lys (gag/Aag)	Rv1285	cysD	sulfate adenylyltransferase subunit 2
1440469	0	C	SNP	G	85	89	171	100	174	Pro521Pro (ccc/ccG)	Rv1286	-	bifunctional sulfate adenyltransferase subunit 1 CysN/adenylylsulfate kinase CysC
1445781	0	A	SNP	G	124	154	276	99.64	279	Ala18Ala (gct/gcC)	Rv1291c	-	hypothetical protein
1457144	0	C	SNP	T	96	107	199	99.51	204	Arg194Cys (cgc/Tgc)	Rv1300	hemK	release factor glutamine methyltransferase
1468208	0	A	SNP	C	104	97	194	90.54	222	Leu433Arg (ctg/cGg)	Rv1313c	-	insertion sequence element IS1557 transposase
1471659	0	C	SNP	T	96	98	192	100	194
1474571	0	G	SNP	A	64	64	126	100	128		Rvnr02	-	rRNA			linezolid (LZD)
1482627	0	T	SNP	C	92	85	176	100	177	Thr531Ala (acg/Gcg)	Rv1320c	-	adenylate cyclase
1484708	0	A	SNP	C	116	84	192	100	200	Ser144Arg (agc/Cgc)	Rv1321	-	endonuclease NucS
1489786	0	C	SNP	T	122	122	242	99.19	246	Gln60Gln (cag/caA)	Rv1325c	PE_PGRS24	PE-PGRS family protein PE_PGRS24
1495534	0	C	SNP	T	103	95	194	100	198	Thr324Ile (act/aTt)	Rv1328	glgP	glycogen phosphorylase
1498577	0	A	SNP	C	82	118	198	99.5	201	Phe205Val (ttc/Gtc)	Rv1329c	dinG	ATP-dependent helicase DinG
1499274	0	C	SNP	G	141	113	249	99.61	255	Gly429Ala (ggc/gCc)	Rv1330c	pncB1	nicotinic acid phosphoribosyltransferase PncB1
1500723	0	C	SNP	T	87	113	198	99.01	202	Val21Val (gtc/gtT)	Rv1331	-	ATP-dependent Clp protease adapter protein ClpS
1502154	0	A	SNP	G	139	118	253	98.85	260	Asn186Asp (aac/Gac)	Rv1333	-	hydrolase
1523722	0	A	SNP	C	104	110	211	99.07	216	Leu104Arg (ctg/cGg)	Rv1355c	moeY	molybdopterin biosynthesis protein MoeY
1526819	0	C	SNP	A	104	108	210	100	212	Arg70Arg (cgg/Agg)	Rv1358	-	transcriptional regulator
1533241	0	G	SNP	C	136	126	258	97.76	268	Thr131Thr (acc/acG)	Rv1361c	PPE19	PPE family protein PPE19
1533583	0	G	SNP	A	126	142	265	99.63	269	Tyr17Tyr (tac/taT)	Rv1361c	PPE19	PPE family protein PPE19
1536251	0	G	SNP	T	125	113	232	99.58	239	Ala465Glu (gcg/gAg)	Rv1364c	-	sigma factor regulatory protein
1547125	0	T	SNP	C	88	82	169	100	170	Thr136Ala (aca/Gca)	Rv1374c	-	hypothetical protein
1552547	0	G	SNP	A	101	122	219	100	223	Arg37Trp (cgg/Tgg)	Rv1378c	-	hypothetical protein
1558219	0	T	SNP	C	119	105	221	100	224	Gly373Gly (ggt/ggC)	Rv1384	carB	carbamoyl-phosphate synthase large subunit
1563717	0	C	SNP	T	106	119	221	99.56	226	Val8Val (gtc/gtT)	Rv1388	mihF	integration host factor MihF
1566708	0	G	SNP	C	78	96	171	99.43	175
1570566	0	C	SNP	A	107	116	218	100	223	Arg135Leu (cgg/cTg)	Rv1394c	cyp132	cytochrome P450 Cyp132
1573660	0	T	SNP	G	102	117	216	99.55	220	Arg66Ser (aga/agC)	Rv1396c	PE_PGRS25	PE-PGRS family protein PE_PGRS25
1581821	0	C	SNP	T	108	116	218	100	224	Gly50Asp (ggt/gAt)	Rv1405c	-	methyltransferase
1582164	0	G	SNP	T	128	104	228	98.72	235
1587983	0	C	SNP	T	73	102	171	98.31	178	Arg167His (cgc/cAc)	Rv1411c	lprG	lipoprotein LprG
1588899	0	G	SNP	T	96	105	194	99.5	202	Ala111Ala (gcg/gcT)	Rv1412	ribC	riboflavin synthase
1609840	0	A	SNP	G	130	98	225	100	228	Pro586Pro (cca/ccG)	Rv1431	-	hypothetical protein
1612624	1	T	Ins	A	108	101	209	79.47	209		Rv1435c	-	hypothetical protein
1612624	2	T	Ins	T	108	101	209	79.47	209		Rv1435c	-	hypothetical protein
1612624	3	T	Ins	C	107	101	208	79.09	209		Rv1435c	-	hypothetical protein
1612624	4	T	Ins	G	108	101	209	79.47	209		Rv1435c	-	hypothetical protein
1612624	5	T	Ins	G	108	101	209	79.47	209		Rv1435c	-	hypothetical protein
1612624	6	T	Ins	T	108	101	209	79.47	209		Rv1435c	-	hypothetical protein
1612624	7	T	Ins	A	108	101	209	79.47	209		Rv1435c	-	hypothetical protein
1612624	8	T	Ins	C	106	101	207	78.71	209		Rv1435c	-	hypothetical protein
1612624	9	T	Ins	C	108	101	209	79.47	209		Rv1435c	-	hypothetical protein
1612624	10	T	Ins	G	108	101	209	79.47	209		Rv1435c	-	hypothetical protein
1612624	11	T	Ins	G	108	101	209	79.47	209		Rv1435c	-	hypothetical protein
1612624	12	T	Ins	T	108	100	208	79.09	209		Rv1435c	-	hypothetical protein
1612624	13	T	Ins	G	107	101	208	79.09	209		Rv1435c	-	hypothetical protein
1612624	14	T	Ins	C	107	101	208	79.09	209		Rv1435c	-	hypothetical protein
1612624	15	T	Ins	G	108	101	209	79.47	209		Rv1435c	-	hypothetical protein
1612624	16	T	Ins	C	108	101	209	79.47	209		Rv1435c	-	hypothetical protein
1612624	17	T	Ins	C	108	101	209	79.47	209		Rv1435c	-	hypothetical protein
1612624	18	T	Ins	A	107	101	208	79.09	209		Rv1435c	-	hypothetical protein
1612624	19	T	Ins	G	108	101	209	79.47	209		Rv1435c	-	hypothetical protein
1612624	20	T	Ins	G	108	101	209	79.47	209		Rv1435c	-	hypothetical protein
1612624	21	T	Ins	G	107	101	208	79.09	209		Rv1435c	-	hypothetical protein
1613035	0	T	SNP	C	107	108	215	100	215
1621778	0	C	Del	GAP	97	120	216	94.76	229		Rv1442	bisC	biotin sulfoxide reductase BisC
1621779	0	G	Del	GAP	97	120	216	98.19	221		Rv1442	bisC	biotin sulfoxide reductase BisC
1621780	0	G	Del	GAP	97	120	217	98.19	221		Rv1442	bisC	biotin sulfoxide reductase BisC
1621781	0	C	Del	GAP	97	120	217	98.64	220		Rv1442	bisC	biotin sulfoxide reductase BisC
1624791	0	C	SNP	G	110	94	202	100	204	Arg192Pro (cga/cCa)	Rv1446c	opcA	OXPP cycle protein OpcA
1625059	0	C	SNP	T	122	109	228	99.57	232	Ala103Thr (gcc/Acc)	Rv1446c	opcA	OXPP cycle protein OpcA
1630148	0	A	SNP	C	93	115	204	100	208	Tyr18Asp (tac/Gac)	Rv1449c	tkt	transketolase
1632099	0	A	Del	GAP	76	63	138	97.2	143		Rv1450c	PE_PGRS27	PE-PGRS family protein PE_PGRS27
1632100	0	T	Del	GAP	76	63	138	97.2	143		Rv1450c	PE_PGRS27	PE-PGRS family protein PE_PGRS27
1632101	0	T	Del	GAP	76	63	138	97.2	143		Rv1450c	PE_PGRS27	PE-PGRS family protein PE_PGRS27
1632102	0	G	Del	GAP	76	63	138	97.2	143		Rv1450c	PE_PGRS27	PE-PGRS family protein PE_PGRS27
1632103	0	C	Del	GAP	76	63	138	97.2	143		Rv1450c	PE_PGRS27	PE-PGRS family protein PE_PGRS27
1632104	0	C	Del	GAP	76	63	138	97.2	143		Rv1450c	PE_PGRS27	PE-PGRS family protein PE_PGRS27
1632105	0	G	Del	GAP	76	63	138	97.2	143		Rv1450c	PE_PGRS27	PE-PGRS family protein PE_PGRS27
1632106	0	C	Del	GAP	76	62	138	97.18	142		Rv1450c	PE_PGRS27	PE-PGRS family protein PE_PGRS27
1632107	0	C	Del	GAP	76	62	138	96.5	143		Rv1450c	PE_PGRS27	PE-PGRS family protein PE_PGRS27
1632108	0	G	Del	GAP	76	62	138	97.18	142		Rv1450c	PE_PGRS27	PE-PGRS family protein PE_PGRS27
1632109	0	T	Del	GAP	76	62	138	97.18	142		Rv1450c	PE_PGRS27	PE-PGRS family protein PE_PGRS27
1632110	0	C	Del	GAP	76	62	138	97.18	142		Rv1450c	PE_PGRS27	PE-PGRS family protein PE_PGRS27
1634633	0	A	SNP	T	81	114	193	100	195
1634636	0	T	SNP	A	82	114	190	100	196
1636826	0	C	SNP	A	119	163	272	98.6	286	Gly468Gly (ggg/ggT)	Rv1452c	PE_PGRS28	PE-PGRS family protein PE_PGRS28
1636832	0	G	SNP	T	111	168	270	95.88	291	Asn466Lys (aac/aaA)	Rv1452c	PE_PGRS28	PE-PGRS family protein PE_PGRS28
1639594	0	C	SNP	A	103	88	189	100	191	Pro405Gln (cca/cAa)	Rv1453	-	transcriptional activator protein
1645802	0	T	SNP	C	118	120	232	100	238	Lys113Glu (aaa/Gaa)	Rv1459c	-	alpha-(1->6)-mannopyranosyltransferase
1650072	0	A	SNP	G	108	98	203	99.52	207	Asn183Asp (aac/Gac)	Rv1462	-	hypothetical protein
1651745	0	G	SNP	C	107	116	221	97.38	229	Glu76Asp (gag/gaC)	Rv1464	csd	cysteine desulfurase
1655572	0	A	SNP	G	153	110	260	99.25	265
1676290	0	C	SNP	A	129	111	231	100	240	Lys198Asn (aag/aaT)	Rv1486c	-	hypothetical protein
1689349	0	C	SNP	T	91	146	236	100	237	Arg191His (cgc/cAc)	Rv1498c	-	methyltransferase
1692141	0	A	SNP	C	80	96	173	98.32	179	Ile84Ile (ata/atC)	Rv1501	-	hypothetical protein
1693561	0	A	SNP	G	87	92	173	100	179	Tyr213Cys (tac/tGc)	Rv1502	-	hypothetical protein
1698911	0	G	SNP	A	94	75	169	100	169	Gly328Gly (ggc/ggT)	Rv1508c	-	membrane protein
1700564	0	G	SNP	A	85	82	166	98.82	169	Cys118Tyr (tgc/tAc)	Rv1509	-	hypothetical protein
1706119	0	T	SNP	C	115	109	221	100	224	Ser159Ser (tca/tcG)	Rv1514c	-	glycosyltransferase
1717690	0	T	SNP	G	101	97	196	99.5	199	Leu13Arg (ctt/cGt)	Rv1523	-	methyltransferase
1718044	0	C	SNP	A	111	89	200	99.5	201	Pro131Gln (ccg/cAg)	Rv1523	-	methyltransferase
1719799	0	G	SNP	A	105	103	205	100	208	Gly358Gly (ggg/ggA)	Rv1524	-	glycosyltransferase
1722352	0	C	SNP	T	102	97	196	99	201	Val2020Met (gtg/Atg)	Rv1527c	pks5	polyketide synthase
1728837	0	A	SNP	G	117	102	219	100	219
1737755	0	C	SNP	T	82	86	166	98.82	170	His413Tyr (cac/Tac)	Rv1536	ileS	isoleucine--tRNA ligase
1752561	0	T	SNP	C	104	117	217	100	221	Asp258Gly (gac/gGc)	Rv1548c	PPE21	PPE family protein PPE21
1753519	1	G	Ins	C	56	125	181	83.03	183
1759252	0	G	SNP	T	96	116	210	100	212	Ser524Ser (tcg/tcT)	Rv1552	frdA	fumarate reductase flavoprotein subunit		phylo (not 4,9)
1760292	0	A	SNP	G	110	114	224	100	224	Met40Val (atg/Gtg)	Rv1554	frdC	fumarate reductase membrane anchor subunit
1769440	0	A	SNP	G	73	80	151	98.71	155	Leu721Ser (ttg/tCg)	Rv1564c	treX	maltooligosyl trehalose synthase
1778430	0	T	SNP	C	160	137	290	99.66	298	Met191Thr (atg/aCg)	Rv1570	bioD	ATP-dependent dethiobiotin synthetase BioD
1779370	0	G	SNP	C	127	92	217	100	219	Thr19Thr (acg/acC)	Rv1573	-	phage protein
1780586	1	C	Ins	G	86	83	169	97.69	169		Rv1575	-	phage protein
1789650	0	C	SNP	T	85	90	173	75.43	232	Ala63Thr (gcc/Acc)	Rv1588c	-	hypothetical protein
1789654	0	A	SNP	G	87	91	175	77.06	231	Leu61Leu (ctt/ctC)	Rv1588c	-	hypothetical protein
1789671	0	C	SNP	T	87	96	179	80.62	227	Ala56Thr (gcg/Acg)	Rv1588c	-	hypothetical protein
1789675	0	A	SNP	C	84	97	180	82.27	220	Gly54Gly (ggt/ggG)	Rv1588c	-	hypothetical protein
1789678	0	C	SNP	G	91	103	190	82.91	234	Val53Val (gtg/gtC)	Rv1588c	-	hypothetical protein
1798251	0	C	SNP	A	100	89	181	98.44	192
1798355	0	G	SNP	A	117	91	199	100	208	Gly21Asp (ggt/gAt)	Rv1597	-	hypothetical protein
1801245	0	G	SNP	A	107	101	204	97.65	213	Gly117Glu (ggg/gAg)	Rv1600	hisC1	histidinol-phosphate aminotransferase
1803265	0	G	SNP	A	94	106	200	100	200	Ser201Asn (agc/aAc)	Rv1602	hisH	imidazole glycerol phosphate synthase subunit HisH
1804409	0	C	SNP	A	114	95	205	100	209	Pro124Gln (cca/cAa)	Rv1604	impA	inositol-monophosphatase ImpA
1804758	0	C	SNP	A	108	117	218	100	225	Thr240Thr (acc/acA)	Rv1604	impA	inositol-monophosphatase ImpA
1805033	0	C	SNP	G	126	107	232	100	233	Leu61Val (ctc/Gtc)	Rv1605	hisF	imidazole glycerol phosphate synthase subunit HisF
1817976	0	A	SNP	T	99	97	188	100	196	His121Leu (cac/cTc)	Rv1618	tesB1	acyl-CoA thioesterase TesB
1833760	0	C	SNP	T	99	96	191	99.49	196	Asp73Asp (gac/gaT)	Rv1630	rpsA	30S ribosomal protein S1			pyrazinamide (PZA)
1836286	0	G	SNP	C	155	139	286	100	294
1842424	0	C	SNP	T	89	108	194	98.5	200
1847919	0	C	SNP	G	142	130	268	100	272	Thr180Thr (acg/acC)	Rv1639c	-	hypothetical protein
1854241	0	C	SNP	G	128	126	249	99.61	255	Pro212Pro (ccc/ccG)	Rv1644	tsnR	23S rRNA methyltransferase TsnR
1854300	0	T	SNP	C	123	127	247	99.6	251	Leu232Pro (ctg/cCg)	Rv1644	tsnR	23S rRNA methyltransferase TsnR
1856777	0	G	SNP	C	137	123	256	100	260	Ala2Pro (gcg/Ccg)	Rv1647	-	adenylate cyclase
1871938	0	C	SNP	G	113	118	228	99.57	232	His192Gln (cac/caG)	Rv1658	argG	argininosuccinate synthase
1872531	0	A	SNP	G	110	111	218	99.55	222	Lys390Arg (aag/aGg)	Rv1658	argG	argininosuccinate synthase
1875049	0	C	SNP	A	85	114	188	99	201	Ala297Asp (gct/gAt)	Rv1660	pks10	chalcone synthase
1880379	0	G	Del	GAP	89	77	165	93.26	178		Rv1661	pks7	polyketide synthase
1885772	0	G	SNP	A	106	100	202	100	206	Ala1357Thr (gcc/Acc)	Rv1662	pks8	polyketide synthase
1894300	1	G	Ins	G	77	91	168	84.42	169
1894300	2	G	Ins	T	78	91	169	84.92	169
1894300	3	G	Ins	C	78	90	168	84.42	169
1894300	4	G	Ins	T	78	91	169	84.92	169
1894300	5	G	Ins	T	78	91	169	84.92	169
1894300	6	G	Ins	G	77	91	168	84.42	168
1894300	7	G	Ins	C	76	91	167	83.92	167
1894300	8	G	Ins	C	75	91	166	83.42	167
1894300	9	G	Ins	G	76	91	167	83.92	167
1894300	10	G	Ins	C	76	91	167	83.92	167
1900225	0	T	SNP	C	107	119	219	99.56	227
1900539	0	T	Del	GAP	97	106	198	99.02	205		Rv1675c	cmr	HTH-type transcriptional regulator Cmr
1901493	0	T	SNP	C	104	100	200	100	204	Ser149Ser (agt/agC)	Rv1676	-	hypothetical protein
1907296	0	G	SNP	C	84	103	182	100	187	Ala298Ala (gcg/gcC)	Rv1682	-	hypothetical protein
1911276	0	T	SNP	G	142	104	243	98.8	249	Ile42Leu (atc/Ctc)	Rv1685c	-	hypothetical protein
1917972	0	A	SNP	G	166	117	276	100	283	Leu11Leu (cta/ctG)	Rv1694	tlyA	16S/23S rRNA (cytidine-2'-O)-methyltransferase TlyA			capreomycin (CPR)
1931179	0	C	SNP	A	104	79	181	100	183	Arg93Leu (cgg/cTg)	Rv1704c	cycA	D-serine/alanine/glycine transporter protein CycA
1933988	0	G	SNP	A	82	84	165	100	166
1944107	0	A	SNP	G	124	108	228	100	232	Ser178Gly (agt/Ggt)	Rv1716	-	hypothetical protein
1944402	0	T	SNP	C	111	117	226	99.13	230	Val276Ala (gtc/gCc)	Rv1716	-	hypothetical protein
1950767	0	T	SNP	C	97	82	177	100	179	Lys95Lys (aaa/aaG)	Rv1724c	-	hypothetical protein
1956691	0	A	SNP	C	106	103	208	100	209	Tyr185_ (tat/taG)	Rv1730c	-	penicillin-binding protein
1960284	0	C	SNP	A	97	105	202	100	202	Gln68His (cag/caT)	Rv1733c	-	transmembrane protein
1965795	0	C	SNP	A	107	115	217	99.55	223	Leu47Ile (ctc/Atc)	Rv1738	-	hypothetical protein
1967237	0	C	SNP	A	105	107	207	99.53	213	Arg134Leu (cga/cTa)	Rv1739c	-	sulfate ABC transporter permease
1970881	0	C	SNP	T	112	105	215	100	217
1982901	0	G	SNP	T	121	96	211	96.44	225	Pro625Pro (ccc/ccA)	Rv1753c	PPE24	PPE family protein PPE24
1983195	0	A	SNP	G	17	9	24	96.3	27	Gly527Gly (ggt/ggC)	Rv1753c	PPE24	PPE family protein PPE24
1983198	0	C	SNP	G	22	9	30	93.94	33	Val526Val (gtg/gtC)	Rv1753c	PPE24	PPE family protein PPE24
1983313	0	T	SNP	G	110	131	234	98.77	244	Asn488Thr (aac/aCc)	Rv1753c	PPE24	PPE family protein PPE24
1987469	0	T	SNP	C	96	88	181	100	184
1989534	0	G	SNP	A	124	101	221	100	225	Ala165Thr (gcc/Acc)	Rv1758	cut1	cutinase
1993808	0	A	SNP	T	112	124	230	100	236	Glu219Val (gag/gTg)	Rv1760	-	diacylglycerol acyltransferase
2020620	0	G	SNP	T	94	92	183	100	186	Ser455Ile (agc/aTc)	Rv1783	eccC5	ESX-5 type VII secretion system protein EccC5
2022868	0	T	SNP	C	129	146	268	99.64	276	Ser1204Ser (agt/agC)	Rv1783	eccC5	ESX-5 type VII secretion system protein EccC5
2042050	0	C	Del	GAP	93	83	171	87.56	201		Rv1801	PPE29	PPE family protein PPE29
2042051	0	G	Del	GAP	93	83	171	87.56	201		Rv1801	PPE29	PPE family protein PPE29
2042052	0	G	Del	GAP	93	83	171	88	200		Rv1801	PPE29	PPE family protein PPE29
2042053	0	G	Del	GAP	93	83	171	88.89	198		Rv1801	PPE29	PPE family protein PPE29
2042054	0	G	Del	GAP	93	83	171	90.26	195		Rv1801	PPE29	PPE family protein PPE29
2042055	0	C	Del	GAP	93	83	171	91.19	193		Rv1801	PPE29	PPE family protein PPE29
2045310	0	A	SNP	G	93	133	219	99.56	227	Ile511Ile (att/atC)	Rv1803c	PE_PGRS32	PE-PGRS family protein PE_PGRS32
2049065	0	T	SNP	C	94	130	224	99.56	225
2049097	0	G	SNP	C	101	128	228	100	229
2051746	0	T	SNP	C	124	132	251	99.61	257	Ala155Ala (gct/gcC)	Rv1809	PPE33	PPE family protein PPE33
2052035	0	G	SNP	T	110	103	212	99.53	214	Val252Leu (gtg/Ttg)	Rv1809	PPE33	PPE family protein PPE33
2055271	0	A	SNP	G	117	118	228	100	235	Leu30Pro (cta/cCa)	Rv1812c	-	dehydrogenase
2057774	0	A	SNP	T	98	99	192	100	197	Ile83Phe (atc/Ttc)	Rv1815	-	hypothetical protein
2072284	0	T	SNP	C	86	89	172	99.43	176	Asp111Asp (gat/gaC)	Rv1826	gcvH	glycine cleavage system protein H
2094912	0	C	Del	GAP	76	97	174	88.72	195		Rv1844c	gnd1	6-phosphogluconate dehydrogenase
2094913	0	A	Del	GAP	76	97	174	89.64	193		Rv1844c	gnd1	6-phosphogluconate dehydrogenase
2094914	0	G	Del	GAP	76	97	174	90.1	192		Rv1844c	gnd1	6-phosphogluconate dehydrogenase
2094915	0	C	Del	GAP	76	97	174	90.58	191		Rv1844c	gnd1	6-phosphogluconate dehydrogenase
2094916	0	G	Del	GAP	76	97	174	90.58	191		Rv1844c	gnd1	6-phosphogluconate dehydrogenase
2094917	0	T	Del	GAP	76	97	174	90.58	191		Rv1844c	gnd1	6-phosphogluconate dehydrogenase
2096186	0	A	SNP	G	122	128	248	100	250	Thr138Thr (act/acC)	Rv1846c	blaI	transcriptional repressor BlaI
2099364	0	G	SNP	A	128	126	253	98.45	258	Met468Ile (atg/atA)	Rv1850	ureC	urease subunit alpha
2100887	0	T	SNP	G	163	119	280	98.95	285	Val183Gly (gtg/gGg)	Rv1852	ureG	urease accessory protein UreG
2108141	0	T	SNP	C	114	124	235	100	238	Phe136Leu (ttc/Ctc)	Rv1860	apa	hypothetical protein
2109523	1	C	Ins	G	110	73	183	91.5	183
2109652	0	G	SNP	A	116	89	201	99.51	206	Ala37Thr (gcg/Acg)	Rv1862	adhA	alcohol dehydrogenase A
2110360	0	C	SNP	T	137	151	285	98.63	292	Leu273Leu (ctg/Ttg)	Rv1862	adhA	alcohol dehydrogenase A
2116903	0	C	SNP	T	89	98	180	100	187	Gly380Gly (ggc/ggT)	Rv1867	-	hypothetical protein
2121661	0	T	SNP	C	108	119	225	100	227	Asn75Ser (aac/aGc)	Rv1871c	-	hypothetical protein
2123169	0	T	SNP	G	95	92	186	100	187
2123448	0	C	SNP	T	91	75	166	98.81	168	Ser92Leu (tca/tTa)	Rv1873	-	hypothetical protein
2128870	0	A	SNP	G	109	108	212	100	217	Leu283Leu (cta/ctG)	Rv1878	glnA3	glutamine synthetase GlnA
2133468	1	T	Ins	T	102	56	158	94.05	158		Rv1883c	-	hypothetical protein
2133468	2	T	Ins	C	102	56	158	94.05	158		Rv1883c	-	hypothetical protein
2133468	3	T	Ins	G	102	56	158	94.05	158		Rv1883c	-	hypothetical protein
2133468	4	T	Ins	C	102	56	158	94.05	158		Rv1883c	-	hypothetical protein
2133468	5	T	Ins	A	102	56	158	94.05	158		Rv1883c	-	hypothetical protein
2133468	6	T	Ins	T	102	56	158	94.05	158		Rv1883c	-	hypothetical protein
2133468	7	T	Ins	G	102	56	158	94.05	158		Rv1883c	-	hypothetical protein
2133468	8	T	Ins	C	102	56	158	94.05	158		Rv1883c	-	hypothetical protein
2133468	9	T	Ins	C	100	55	155	92.26	155		Rv1883c	-	hypothetical protein
2133468	10	T	Ins	G	100	54	154	91.67	154		Rv1883c	-	hypothetical protein
2133468	11	T	Ins	T	100	54	154	91.67	154		Rv1883c	-	hypothetical protein
2133468	12	T	Ins	C	99	54	153	91.07	154		Rv1883c	-	hypothetical protein
2135870	0	T	SNP	C	89	121	209	100	210
2137521	1	A	Ins	C	56	90	146	83.43	146
2137521	2	A	Ins	T	56	89	145	82.86	146
2137521	3	A	Ins	C	53	90	143	81.71	143
2137521	4	A	Ins	C	53	90	143	81.71	143
2137521	5	A	Ins	G	53	90	143	81.71	143
2137521	6	A	Ins	A	52	90	142	81.14	143
2137521	7	A	Ins	T	53	90	143	81.71	143
2137521	8	A	Ins	C	53	90	143	81.71	143
2137521	9	A	Ins	A	53	90	143	81.71	143
2137521	10	A	Ins	C	53	90	143	81.71	143
2143328	0	G	SNP	C	120	135	252	100	255	Val270Leu (gtg/Ctg)	Rv1895	-	zinc-binding alcohol dehydrogenase
2147022	0	A	SNP	C	105	103	204	100	208	Ile204Met (att/atG)	Rv1900c	lipJ	lignin peroxidase LipJ
2153267	0	G	SNP	A	108	101	206	100	209	Leu206Phe (ctc/Ttc)	Rv1907c	-	hypothetical protein
2153718	0	C	SNP	G	81	84	161	99.4	166	Lys55Asn (aag/aaC)	Rv1907c	-	hypothetical protein
2154915	0	T	SNP	C	100	92	180	99.48	193	Glu399Glu (gaa/gaG)	Rv1908c	katG	catalase-peroxidase			isoniazid (INH)
2155168	0	C	SNP	G	97	97	192	99.49	195	Ser315Thr (agc/aCc)	Rv1908c	katG	catalase-peroxidase	isoniazid (INH)		isoniazid (INH)
2159997	0	T	Del	GAP	99	108	204	95.83	216		Rv1914c	-	hypothetical protein
2163593	0	G	SNP	A	98	97	192	99.49	196	Thr1240Ile (aca/aTa)	Rv1917c	PPE34	PPE family protein PPE34
2163790	0	A	SNP	C	47	46	92	100	93	Pro1174Pro (cct/ccG)	Rv1917c	PPE34	PPE family protein PPE34
2165286	0	A	SNP	C	103	106	204	100	209	Ser676Ala (tca/Gca)	Rv1917c	PPE34	PPE family protein PPE34
2175384	0	T	SNP	C	78	98	175	100	176	Ile71Thr (atc/aCc)	Rv1923	lipD	lipase LipD
2176232	0	G	SNP	A	93	105	189	98.51	201	Gly354Ser (ggt/Agt)	Rv1923	lipD	lipase LipD
2183856	0	C	SNP	A	115	96	207	99.06	213	Ala162Glu (gcg/gAg)	Rv1932	tpx	thiol peroxidase
2190682	0	C	SNP	T	98	115	205	99.53	214	Ala729Ala (gcc/gcT)	Rv1937	-	oxygenase
2207591	1	T	Ins	C	128	92	220	96.07	221
2211826	0	A	SNP	G	149	120	268	100	269	Lys67Lys (aaa/aaG)	Rv1968	mce3C	Mce family protein Mce3C
2212906	0	C	SNP	T	120	124	239	98.79	247	Leu18Leu (ctg/Ttg)	Rv1969	mce3D	Mce family protein Mce3D
2214020	0	A	SNP	G	123	121	240	97.99	249	Tyr389Cys (tac/tGc)	Rv1969	mce3D	Mce family protein Mce3D
2216443	0	C	SNP	A	98	94	189	100	192	Ala396Glu (gcg/gAg)	Rv1971	mce3F	Mce family protein Mce3F
2220512	0	T	SNP	G	101	104	201	100	205	Ser253Ser (tct/tcG)	Rv1977	-	hypothetical protein
2223293	0	T	SNP	C	106	113	218	100	219
2227646	0	T	SNP	C	92	104	193	98.49	199	Ile468Thr (ata/aCa)	Rv1983	PE_PGRS35	PE-PGRS family protein PE_PGRS35
2228358	0	G	Del	GAP	94	81	177	98.87	177		Rv1984c	cfp21	cutinase
2228967	0	A	SNP	G	105	88	188	100	193
2229346	0	G	SNP	T	90	106	193	98	200	Ala186Glu (gcg/gAg)	Rv1985c	-	HTH-type transcriptional regulator
2238962	0	G	Del	GAP	105	80	186	98.4	188
2245193	0	G	SNP	A	78	74	148	97.44	156
2251999	0	A	SNP	G	91	90	177	100	181
2260525	0	C	SNP	T	162	125	283	99.65	288
2264782	0	C	SNP	A	93	78	167	100	171	Ala262Glu (gcg/gAg)	Rv2017	-	transcriptional regulator
2265059	0	T	SNP	G	100	103	199	100	203
2269780	0	T	SNP	C	103	149	249	100	252	Asp154Gly (gac/gGc)	Rv2024c	-	hypothetical protein
2270102	0	A	SNP	G	120	118	235	100	238	Trp47Arg (tgg/Cgg)	Rv2024c	-	hypothetical protein
2274320	0	G	SNP	A	101	120	219	99.55	222	Asp63Asp (gac/gaT)	Rv2027c	dosT	two component sensor histidine kinase DosT
2276107	0	G	SNP	A	105	99	201	98.55	207	Asn106Asn (aac/aaT)	Rv2029c	pfkB	6-phosphofructokinase PfkB
2276583	0	T	SNP	C	100	100	197	99.5	201	Gln635Arg (caa/cGa)	Rv2030c	-	hypothetical protein
2278059	0	A	SNP	G	111	146	251	97.35	264	Val143Ala (gtc/gCc)	Rv2030c	-	hypothetical protein
2279096	1	G	Ins	A	113	93	206	94.93	206
2282787	0	C	SNP	T	96	103	195	100	199	Cys312Tyr (tgt/tAt)	Rv2037c	-	transmembrane protein
2285251	0	C	SNP	A	94	100	193	100	194	Val131Phe (gtc/Ttc)	Rv2039c	-	sugar ABC transporter permease
2287121	0	A	SNP	G	98	101	196	100	199	Asp242Asp (gat/gaC)	Rv2041c	-	sugar ABC transporter substrate-binding lipoprotein
2288805	0	G	SNP	A	85	101	180	100	186	Ala146Val (gcg/gTg)	Rv2043c	pncA	pyrazinamidase/nicotinamidase PncA	pyrazinamide (PZA)		pyrazinamide (PZA)
2294204	0	C	SNP	T	107	102	205	99.05	211	Arg108His (cgc/cAc)	Rv2047c	-	hypothetical protein
2296042	0	G	SNP	C	107	130	235	96.73	245	Pro3649Ala (ccg/Gcg)	Rv2048c	pks12	polyketide synthase
2300237	0	A	SNP	G	107	113	214	96.92	227	Ala2250Ala (gct/gcC)	Rv2048c	pks12	polyketide synthase
2300546	0	A	SNP	T	119	132	250	99.6	252	His2147Gln (cat/caA)	Rv2048c	pks12	polyketide synthase
2300552	0	T	SNP	G	113	125	232	99.58	239	Pro2145Pro (cca/ccC)	Rv2048c	pks12	polyketide synthase
2300555	0	A	SNP	G	110	125	229	100	235	Asp2144Asp (gat/gaC)	Rv2048c	pks12	polyketide synthase
2301254	0	G	SNP	A	131	138	268	100	269	Thr1911Thr (acc/acT)	Rv2048c	pks12	polyketide synthase
2311456	0	C	SNP	T	138	117	249	99.22	257	Val354Val (gtg/gtA)	Rv2052c	-	hypothetical protein
2312557	0	C	Del	GAP	121	113	230	99.15	236		Rv2053c	fxsA	transmembrane protein FxsA
2320545	0	C	SNP	T	101	113	208	99.07	216	Gly70Asp (ggc/gAc)	Rv2062c	cobN	cobalamin biosynthesis protein CobN
2329533	0	A	SNP	G	127	135	260	100	262	Leu205Pro (ctc/cCc)	Rv2072c	cobL	precorrin-6Y C(5,15)-methyltransferase
2334007	0	A	SNP	G	108	101	203	100	209	Ala96Ala (gct/gcC)	Rv2077c	-	transmembrane protein
2335075	0	A	SNP	G	104	103	205	100	207	Glu6Gly (gaa/gGa)	Rv2078	-	hypothetical protein
2335494	0	A	SNP	G	128	132	260	100	260	Tyr47Cys (tac/tGc)	Rv2079	-	hypothetical protein
2340621	0	C	SNP	G	90	108	193	100	198	Pro638Arg (ccc/cGc)	Rv2082	-	hypothetical protein
2341636	0	C	SNP	G	104	142	236	99.6	247	Leu256Val (ctg/Gtg)	Rv2083	-	hypothetical protein
2345037	0	C	SNP	A	125	101	223	100	226	Leu209Leu (ctc/ctA)	Rv2088	pknJ	transmembrane serine/threonine-protein kinase PknJ
2348446	0	C	SNP	G	120	126	244	100	246	Phe358Leu (ttc/ttG)	Rv2090	-	5'-3' exonuclease
2357269	0	G	Del	GAP	97	117	218	83.27	257
2357270	0	C	Del	GAP	97	117	218	83.27	257
2357271	0	C	Del	GAP	97	116	218	82.24	259
2358029	1	T	Ins	G	130	132	262	96.68	263
2361604	0	C	SNP	G	135	121	248	100	256	Val455Val (gtc/gtG)	Rv2101	helZ	helicase HelZ
2362041	0	C	SNP	A	128	138	264	100	266	Pro601Gln (ccg/cAg)	Rv2101	helZ	helicase HelZ
2368565	0	A	Del	GAP	91	87	177	98.34	181
2374746	0	G	SNP	A	103	85	185	99.47	189	Ser515Ser (tcc/tcT)	Rv2115c	mpa	proteasome-associated ATPase
2380220	0	C	SNP	T	85	86	168	97.16	176	Gly147Gly (ggg/ggA)	Rv2121c	hisG	ATP phosphoribosyltransferase
2386389	0	G	SNP	A	115	105	217	100	220	Gly33Ser (ggc/Agc)	Rv2125	-	hypothetical protein
2387733	0	T	SNP	C	115	48	163	99.39	164	Glu80Glu (gaa/gaG)	Rv2126c	PE_PGRS37	PE-PGRS family protein PE_PGRS37
2390476	0	G	SNP	A	110	102	210	98.15	216	Cys238Cys (tgc/tgT)	Rv2129c	-	oxidoreductase
2393600	0	G	SNP	A	104	115	218	100	219	Gly64Ser (ggc/Agc)	Rv2132	-	hypothetical protein
2398749	0	C	SNP	A	127	117	236	100	244	Phe10Leu (ttc/ttA)	Rv2139	pyrD	dihydroorotate dehydrogenase
2410356	0	G	SNP	T	137	118	251	98.84	258	Arg96Arg (cga/Aga)	Rv2151c	ftsQ	cell division protein FtsQ
2412154	0	C	SNP	T	111	155	265	98.52	270	Val400Ile (gtc/Atc)	Rv2153c	murG	UDP-N-acetylglucosamine--N-acetylmuramyl- (pentapeptide) pyrophosphoryl-undecaprenol-N-acetylglucosamine transferase
2415656	0	G	SNP	C	140	151	289	99.66	292	Arg247Gly (cgg/Ggg)	Rv2155c	murD	UDP-N-acetylmuramoylalanine--D-glutamate ligase
2418088	0	C	SNP	G	141	146	284	100	287	Cys306Ser (tgc/tCc)	Rv2157c	murF	UDP-N-acetylmuramoyl-tripeptide--D-alanyl-D- alanine ligase
2423136	0	A	SNP	G	135	109	240	98.79	247	Met1Thr (atg/aCg)	Rv2161c	-	hypothetical protein
2424925	0	A	SNP	G	111	100	207	99.06	213
2427082	0	G	SNP	A	130	124	242	100	254	Ser2Ser (agc/agT)	Rv2163c	pbpB	penicillin-binding membrane protein PbpB
2437152	0	C	SNP	G	103	131	232	99.15	236	Ala415Gly (gcg/gGg)	Rv2174	mptA	alpha(1->6)-mannopyranosyltransferase A
2440926	0	G	SNP	T	113	86	197	99.5	200	Asp265Glu (gac/gaA)	Rv2178c	aroG	phospho-2-dehydro-3-deoxyheptonate aldolase AroG
2448095	0	C	SNP	T	89	89	172	98.89	180
2453810	0	T	SNP	C	86	108	187	98.98	196
2462871	0	G	SNP	A	103	93	191	100	196	Ala59Ala (gcc/gcT)	Rv2198c	mmpS3	membrane protein MmpS3
2465368	0	C	SNP	G	115	128	241	99.59	244	His124Gln (cac/caG)	Rv2201	asnB	asparagine synthetase
2477448	0	G	SNP	A	102	102	204	99.03	206	Gly87Ser (ggc/Agc)	Rv2212	-	adenylyl cyclase
2478064	0	G	SNP	A	94	106	195	98.04	204	Gly292Asp (ggt/gAt)	Rv2212	-	adenylyl cyclase
2480103	0	C	Del	GAP	84	84	166	91.8	183		Rv2214c	ephD	oxidoreductase EphD
2480104	0	T	Del	GAP	84	84	166	98.82	170		Rv2214c	ephD	oxidoreductase EphD
2480105	0	G	Del	GAP	84	84	166	98.82	170		Rv2214c	ephD	oxidoreductase EphD
2482090	0	C	SNP	T	104	98	197	98.54	205	Asp42Asp (gac/gaT)	Rv2215	dlaT	pyruvate dehydrogenase E2 component dihydrolipoamide acyltransferase
2484185	0	G	SNP	A	114	124	235	97.54	244	Arg187Gln (cgg/cAg)	Rv2216	-	epimerase family protein
2492500	0	G	SNP	A	103	103	190	97.63	211	His415Tyr (cac/Tac)	Rv2222c	glnA2	glutamine synthetase
2499726	0	G	SNP	A	118	118	236	100	236	Asp299Asn (gat/Aat)	Rv2226	-	hypothetical protein
2509140	0	G	SNP	C	131	139	264	100	270	Ser79Cys (tcc/tGc)	Rv2236c	cobD	cobalamin biosynthesis transmembrane protein CobD
2509722	0	A	SNP	G	120	121	237	100	241	Pro78Pro (cca/ccG)	Rv2237	-	hypothetical protein
2521342	0	T	SNP	C	118	143	260	100	261	Asp200Asp (gat/gaC)	Rv2247	accD6	acetyl-/propionyl-CoA carboxylase subunit beta
2523205	1	G	Ins	C	72	102	174	94.05	174
2523205	2	G	Ins	G	72	102	174	94.05	174
2523205	3	G	Ins	C	72	102	174	94.05	174
2525723	0	G	Del	GAP	115	142	252	94.14	273		Rv2251	-	flavoprotein
2529680	0	A	SNP	G	112	130	236	100	242	Thr65Thr (act/acC)	Rv2256c	-	hypothetical protein
2531742	0	A	SNP	G	110	108	215	100	218	Ala52Ala (gct/gcC)	Rv2258c	-	transcriptional regulator
2531964	0	C	SNP	G	46	47	90	87.74	106
2532070	0	G	SNP	C	14	17	30	96.88	32
2534563	0	G	Del	GAP	125	112	231	97.53	243
2534564	0	A	Del	GAP	125	112	231	100	237
2547091	0	C	SNP	T	72	96	164	100	168	Thr70Ile (acc/aTc)	Rv2275	-	cyclo(L-tyrosyl-L-tyrosyl) synthase
2558619	0	G	SNP	C	117	88	201	100	205	Ala383Pro (gcc/Ccc)	Rv2285	-	diacylglycerol acyltransferase
2562389	0	G	SNP	C	106	95	198	99.5	202	Gly239Arg (gga/Cga)	Rv2289	cdh	CDP-diacylglycerol pyrophosphatase
2573756	0	C	SNP	A	107	102	205	100	209
2577483	0	G	SNP	A	124	134	246	98.85	261
2582805	0	T	SNP	G	107	92	196	100	199
2586127	0	A	SNP	G	138	120	256	100	258	Gly388Gly (ggt/ggC)	Rv2314c	-	hypothetical protein
2598400	0	A	SNP	G	126	144	268	100	270	Asn516Asn (aat/aaC)	Rv2326c	-	ABC transporter ATP-binding protein
2607162	0	A	SNP	G	120	123	237	100	243	Met387Thr (atg/aCg)	Rv2333c	stp	multidrug resistance protein
2612632	0	C	SNP	A	113	101	211	100	214	Gly119Val (ggc/gTc)	Rv2337c	-	hypothetical protein
2618250	0	G	SNP	A	146	112	251	99.23	260	Thr220Ile (act/aTt)	Rv2340c	PE_PGRS39	PE-PGRS family protein PE_PGRS39
2626513	0	T	SNP	A	72	44	113	98.31	118	Thr3Ser (aca/Tca)	Rv2347c	esxP	ESAT-6 like protein EsxP
2626514	0	T	SNP	G	75	41	113	98.31	118	Ala2Ala (gca/gcC)	Rv2347c	esxP	ESAT-6 like protein EsxP
2626600	0	G	SNP	A	75	72	142	99.32	148
2656225	0	A	SNP	G	102	104	202	100	206	Val69Ala (gtc/gCc)	Rv2377c	-	hypothetical protein
2660319	0	C	SNP	G	146	144	288	99.32	292	Glu589Asp (gag/gaC)	Rv2379c	mbtF	peptide synthetase
2680658	0	T	SNP	G	89	88	175	100	177	Thr67Thr (act/acG)	Rv2386a	-	hypothetical protein
2684337	0	G	SNP	T	86	114	200	100	200
2691637	0	G	SNP	A	94	89	180	100	183	Ala522Ala (gcg/gcA)	Rv2395	-	integral membrane protein
2695378	0	C	SNP	G	84	92	173	100	176	Gly141Ala (ggc/gCc)	Rv2398c	cysW	sulfate ABC transporter permease CysW
2697726	0	C	SNP	A	89	87	175	98.88	178
2700385	0	G	SNP	C	66	130	192	100	196	Val619Val (gtg/gtC)	Rv2402	-	trehalase
2703915	0	C	SNP	T	118	118	232	99.16	238
2704884	1	A	Ins	C	98	88	186	98.41	186		Rv2407	-	ribonuclease Z
2704884	2	A	Ins	A	98	88	186	98.41	186		Rv2407	-	ribonuclease Z
2704884	3	A	Ins	G	97	88	185	97.88	185		Rv2407	-	ribonuclease Z
2704884	4	A	Ins	C	96	88	184	97.35	184		Rv2407	-	ribonuclease Z
2704884	5	A	Ins	G	95	88	183	96.83	183		Rv2407	-	ribonuclease Z
2704884	6	A	Ins	A	90	88	178	94.18	178		Rv2407	-	ribonuclease Z
2704884	7	A	Ins	C	90	88	178	94.18	178		Rv2407	-	ribonuclease Z
2713795	0	C	SNP	T	125	120	241	100	245
2718852	0	T	SNP	G	109	85	189	100	194
2721016	0	G	SNP	A	124	109	232	98.31	237	Tyr254Tyr (tac/taT)	Rv2424c	-	transposase
2728057	0	C	SNP	T	88	70	154	96.93	163	Ala70Ala (gcg/gcA)	Rv2431c	PE25	PE family protein PE25
2733100	0	G	SNP	A	118	94	207	99.53	213
2734074	0	T	SNP	C	135	129	259	100	264	Val282Ala (gtc/gCc)	Rv2436	rbsK	ribokinase RbsK
2751804	0	C	SNP	T	123	135	257	100	258	Arg126Gln (cgg/cAg)	Rv2450c	rpfE	resuscitation-promoting factor RpfE
2752698	0	C	SNP	A	85	106	190	99.48	192
2760152	0	A	SNP	G	118	141	255	100	259	Tyr125Cys (tac/tGc)	Rv2458	mmuM	homocysteine S-methyltransferase MmuM
2774717	0	T	SNP	G	125	131	255	99.22	258	Val385Gly (gtc/gGc)	Rv2471	aglA	alpha-glucosidase AglA
2778449	0	G	SNP	T	110	96	200	99.04	208	Arg1272Arg (cgg/Agg)	Rv2476c	gdh	NAD-dependent glutamate dehydrogenase
2779136	0	T	SNP	C	115	115	228	100	230	Ser1043Gly (agc/Ggc)	Rv2476c	gdh	NAD-dependent glutamate dehydrogenase
2786952	0	A	SNP	G	98	100	196	100	198	Cys778Arg (tgc/Cgc)	Rv2482c	plsB2	glycerol-3-phosphate acyltransferase
2792530	0	A	SNP	G	112	112	221	99.12	226
2794006	0	G	Del	GAP	70	118	184	91.26	206
2794007	0	A	Del	GAP	70	118	184	100	188
2794008	0	C	Del	GAP	70	118	184	100	188
2794009	0	G	Del	GAP	70	118	184	100	188
2794010	0	T	Del	GAP	70	118	184	100	188
2794011	0	C	Del	GAP	70	118	184	100	188
2794012	0	A	Del	GAP	70	118	184	100	188
2794013	0	G	Del	GAP	70	118	184	100	188
2797601	0	G	SNP	C	118	101	217	100	219	Leu1094Val (cta/Gta)	Rv2488c	-	LuxR family transcriptional regulator
2807517	0	C	SNP	A	74	85	159	98.15	162	Phe80Leu (ttc/ttA)	Rv2492	-	hypothetical protein
2809621	0	T	SNP	C	127	148	269	100	275	Thr107Ala (acc/Gcc)	Rv2495c	bkdC	branched-chain keto acid dehydrogenase E2 component
2816660	0	C	SNP	T	100	130	223	99.14	232	Gly74Glu (gga/gAa)	Rv2501c	accA1	acetyl-/propionyl-CoA carboxylase subunit alpha
2818837	0	A	SNP	G	104	99	202	99.51	204	Gly97Gly (ggt/ggC)	Rv2503c	scoB	succinyl-CoA:3-ketoacid-CoA transferase subunit B
2821342	0	C	SNP	T	85	94	176	99.44	180	Ala85Ala (gcg/gcA)	Rv2505c	fadD35	fatty-acid--CoA ligase FadD35
2827984	0	G	SNP	T	95	91	186	100	186
2828019	0	T	SNP	C	98	79	177	99.44	178
2828822	0	G	SNP	T	110	120	226	80.14	287	Gln328Lys (cag/Aag)	Rv2512c	-	insertion sequence element IS1081 transposase
2830525	0	C	SNP	A	122	87	206	100	209	Thr122Lys (acg/aAg)	Rv2513	-	hypothetical protein
2854649	0	A	SNP	G	121	118	233	98.76	242	Leu13Pro (ctg/cCg)	Rv2530c	vapC39	ribonuclease VapC39
2855259	0	A	SNP	G	118	111	226	100	229	Ala841Ala (gct/gcC)	Rv2531c	-	amino acid decarboxylase
2865760	0	A	SNP	G	97	108	203	100	205	Thr211Ala (acc/Gcc)	Rv2542	-	hypothetical protein
2865882	0	T	SNP	C	97	91	184	100	188	Val251Val (gtt/gtC)	Rv2542	-	hypothetical protein
2868900	0	G	SNP	A	109	95	195	100	204	Arg14His (cgc/cAc)	Rv2548	vapC19	ribonuclease VapC19
2880702	0	G	SNP	C	89	111	197	100	200	Val210Leu (gtc/Ctc)	Rv2560	-	hypothetical protein
2881462	0	T	SNP	A	110	110	217	99.1	222
2881598	0	G	Del	GAP	94	113	195	93.24	222
2888201	0	T	SNP	C	131	133	263	99.62	265	Leu610Pro (ctc/cCc)	Rv2566	-	hypothetical protein
2889633	0	T	SNP	C	100	120	218	100	220	Ala1087Ala (gct/gcC)	Rv2566	-	hypothetical protein
2890369	0	T	SNP	G	108	120	222	98.7	231	Leu192Trp (ttg/tGg)	Rv2567	-	hypothetical protein
2891267	0	C	SNP	T	105	106	208	100	211	Gly491Gly (ggc/ggT)	Rv2567	-	hypothetical protein
2891728	0	A	SNP	G	113	111	221	100	224	Gln645Arg (cag/cGg)	Rv2567	-	hypothetical protein
2894208	0	G	SNP	A	128	102	222	100	230	Ser67Ser (agc/agT)	Rv2569c	-	hypothetical protein
2910461	0	G	SNP	T	144	126	262	100	270	Ala147Glu (gcg/gAg)	Rv2584c	apt	adenine phosphoribosyltransferase
2911293	0	C	SNP	G	110	111	219	100	221	Cys462Ser (tgt/tCt)	Rv2585c	-	lipoprotein
2912294	0	T	SNP	G	100	110	203	100	210	Ala128Ala (gca/gcC)	Rv2585c	-	lipoprotein
2912811	1	T	Ins	G	109	132	241	96.02	241		Rv2586c	secF	protein translocase subunit SecF
2923391	0	T	SNP	C	136	124	258	100	260	Pro281Pro (cca/ccG)	Rv2592c	ruvB	Holliday junction ATP-dependent DNA helicase RuvB
2927939	0	T	SNP	C	107	115	218	100	222
2939373	0	G	SNP	C	107	130	236	99.58	238	Ser197Cys (tct/tGt)	Rv2611c	-	phosphatidylinositol mannoside acyltransferase
2939657	0	T	SNP	C	110	129	235	100	239	Ile102Met (ata/atG)	Rv2611c	-	phosphatidylinositol mannoside acyltransferase
2945042	0	G	SNP	C	85	65	148	84.27	178
2945044	0	C	SNP	T	86	67	151	85.47	179
2946445	0	G	SNP	A	130	89	218	98.21	223	Val4Val (gtg/gtA)	Rv2618	-	hypothetical protein
2954439	0	T	SNP	C	86	90	174	99.44	177	Arg104Gly (aga/Gga)	Rv2627c	-	hypothetical protein
2974933	0	A	SNP	G	133	136	266	100	269	Ile101Thr (atc/aCc)	Rv2650c	-	prophage protein
2984529	0	G	Del	GAP	135	121	253	96.6	265		Rv2667	clpC2	ATP-dependent protease ATP-binding subunit ClpC
2984740	0	A	SNP	G	124	133	252	100	257	His3Arg (cac/cGc)	Rv2668	-	hypothetical protein
2993711	0	G	SNP	A	158	135	285	99.32	295	Ser94Ser (agc/agT)	Rv2677c	hemY	protoporphyrinogen oxidase
2997410	1	A	Ins	C	111	102	213	92.61	213		Rv2681	-	hypothetical protein
3005185	0	G	SNP	T	102	130	225	100	232	Pro156Thr (ccc/Acc)	Rv2688c	-	antibiotic ABC transporter ATP-binding protein
3009692	0	A	SNP	G	96	99	190	99.49	196	Thr117Ala (acc/Gcc)	Rv2691	ceoB	TRK system potassium uptake protein CeoB
3017465	0	T	SNP	C	117	81	194	100	198	Ile203Thr (ata/aCa)	Rv2702	ppgK	polyphosphate glucokinase
3028274	0	G	SNP	C	98	102	194	100	200	Lys59Asn (aag/aaC)	Rv2715	-	hydrolase
3037714	0	C	SNP	T	100	126	224	99.56	227	Asp401Asn (gac/Aac)	Rv2725c	hflX	GTP-binding protein HflX
3041871	0	G	SNP	T	102	119	216	99.55	222	Ala202Glu (gcg/gAg)	Rv2729c	-	integral membrane protein
3050750	0	G	SNP	A	95	93	187	99.47	189	Asp225Asp (gac/gaT)	Rv2737c	recA	recombinase A
3052775	0	C	SNP	T	127	163	288	100	290	Gly139Ser (ggt/Agt)	Rv2739c	-	transferase
3054081	0	A	SNP	G	112	120	230	99.57	233	Gly56Gly (gga/ggG)	Rv2741	PE_PGRS47	PE-PGRS family protein PE_PGRS47
3054321	0	A	SNP	G	93	116	207	99.52	210	Gly136Gly (gga/ggG)	Rv2741	PE_PGRS47	PE-PGRS family protein PE_PGRS47
3054724	0	A	SNP	G	34	10	43	100	44	Ser271Gly (agc/Ggc)	Rv2741	PE_PGRS47	PE-PGRS family protein PE_PGRS47
3066501	0	C	SNP	T	121	114	234	99.16	237	Thr208Thr (acg/acA)	Rv2753c	dapA	4-hydroxy-tetrahydrodipicolinate synthase
3069539	0	C	SNP	G	106	105	208	97.69	216	Gly182Ala (ggt/gCt)	Rv2756c	hsdM	type I restriction/modification system DNA methylase HsdM
3070098	0	T	SNP	G	81	94	172	100	175
3072530	0	A	SNP	G	101	110	210	98.6	214	Tyr37Tyr (tat/taC)	Rv2761c	hsdS	type I restriction/modification system specificity determinant HsdS
3080795	0	A	SNP	G	87	97	183	100	184	Leu80Pro (ctc/cCc)	Rv2771c	-	hypothetical protein
3086788	0	T	SNP	C	82	82	161	100	164
3096624	0	G	SNP	C	83	89	172	98.85	174	Arg505Pro (cgg/cCg)	Rv2787	-	hypothetical protein
3100767	0	C	SNP	T	129	107	234	99.58	237	Arg272His (cgc/cAc)	Rv2791c	-	transposase
3102246	0	G	SNP	A	89	102	189	98.96	193
3103682	0	T	SNP	C	119	129	244	100	248	Met87Val (atg/Gtg)	Rv2794c	pptT	phosphopantetheinyl transferase
3106804	0	G	SNP	A	145	144	286	100	289	Ile168Ile (atc/atT)	Rv2797c	-	hypothetical protein
3111747	0	G	SNP	C	122	150	271	98.91	275	Ala26Gly (gcg/gGg)	Rv2802c	-	arginine/hypothetical protein
3112277	1	T	Ins	C	94	92	186	87.32	186		Rv2803	-	hypothetical protein
3113872	0	A	SNP	T	99	116	213	99.54	216	Glu72Val (gag/gTg)	Rv2807	-	hypothetical protein
3118000	0	A	SNP	G	100	119	216	100	219	Arg395Gly (agg/Ggg)	Rv2812	-	transposase
3126597	0	A	SNP	C	83	92	174	97.22	180	Ser257Arg (agt/agG)	Rv2819c	-	CRISPR type III-associated RAMP protein Csm5
3131469	1	T	Ins	T	109	84	193	96.5	193		Rv2823c	-	CRISPR-associated protein Cas10/Csm1
3131469	2	T	Ins	G	109	84	193	96.5	193		Rv2823c	-	CRISPR-associated protein Cas10/Csm1
3131469	3	T	Ins	T	109	84	193	96.5	193		Rv2823c	-	CRISPR-associated protein Cas10/Csm1
3131469	4	T	Ins	C	109	84	193	96.5	193		Rv2823c	-	CRISPR-associated protein Cas10/Csm1
3131469	5	T	Ins	G	108	82	190	95	191		Rv2823c	-	CRISPR-associated protein Cas10/Csm1
3131469	6	T	Ins	G	107	82	189	94.5	189		Rv2823c	-	CRISPR-associated protein Cas10/Csm1
3131469	7	T	Ins	C	107	81	188	94	188		Rv2823c	-	CRISPR-associated protein Cas10/Csm1
3131469	8	T	Ins	G	103	80	183	91.5	184		Rv2823c	-	CRISPR-associated protein Cas10/Csm1
3131469	9	T	Ins	A	103	80	183	91.5	183		Rv2823c	-	CRISPR-associated protein Cas10/Csm1
3133536	0	T	SNP	C	110	141	248	100	251	Lys2Glu (aaa/Gaa)	Rv2825c	-	hypothetical protein
3135622	0	T	SNP	C	126	116	236	99.18	244
3137058	0	G	SNP	A	97	134	227	100	231	Ala56Val (gcg/gTg)	Rv2830c	vapB22	antitoxin VapB22
3137903	0	G	SNP	C	142	145	283	98.97	290	Gln211His (cag/caC)	Rv2831	echA16	enoyl-CoA hydratase EchA16
3162805	0	C	SNP	G	150	129	272	100	279	Arg180Gly (cgc/Ggc)	Rv2853	PE_PGRS48	PE-PGRS family protein PE_PGRS48
3169693	0	G	SNP	A	110	99	208	95.87	218	Thr344Ile (aca/aTa)	Rv2858c	aldC	aldehyde dehydrogenase AldC
3177884	0	C	SNP	A	111	108	214	100	219	Arg21Arg (cgc/cgA)	Rv2866	relG	toxin RelG
3186018	0	C	SNP	A	85	89	173	99.43	175	Ala391Asp (gcc/gAc)	Rv2874	dipZ	integral membrane C-type cytochrome biogenesis protein DipZ
3186860	0	T	SNP	G	86	82	163	100	168	Tyr672Asp (tat/Gat)	Rv2874	dipZ	integral membrane C-type cytochrome biogenesis protein DipZ
3190146	0	C	Del	GAP	128	115	238	97.2	250
3222056	0	G	SNP	A	116	127	238	99.18	245	Pro490Leu (ccg/cTg)	Rv2914c	pknI	serine/threonine-protein kinase PknI
3226181	0	A	SNP	C	96	87	181	100	183	Arg35Arg (cgt/cgG)	Rv2916c	ffh	signal recognition particle protein
3228143	0	G	SNP	T	143	121	257	100	264	Arg594Leu (cgg/cTg)	Rv2917	-	hypothetical protein
3242205	0	C	SNP	T	80	78	155	98.75	160	Ala3Val (gcc/gTc)	Rv2928	tesA	thioesterase TesA
3242389	0	C	SNP	T	96	81	171	99.44	178	Gly64Gly (ggc/ggT)	Rv2928	tesA	thioesterase TesA
3247316	0	C	SNP	G	154	157	297	99.36	313	Asp624Glu (gac/gaG)	Rv2931	ppsA	phthiocerol synthesis polyketide synthase type I PpsA
3247851	0	G	SNP	A	59	65	122	99.2	125	Ala803Thr (gcc/Acc)	Rv2931	ppsA	phthiocerol synthesis polyketide synthase type I PpsA
3247853	0	C	SNP	T	56	62	118	99.16	119	Ala803Ala (gcc/gcT)	Rv2931	ppsA	phthiocerol synthesis polyketide synthase type I PpsA
3247856	0	G	SNP	C	56	64	120	99.17	121	Arg804Arg (cgg/cgC)	Rv2931	ppsA	phthiocerol synthesis polyketide synthase type I PpsA
3247864	1	C	Ins	T	52	62	114	96.61	114		Rv2931	ppsA	phthiocerol synthesis polyketide synthase type I PpsA
3247864	2	C	Ins	A	52	62	114	96.61	114		Rv2931	ppsA	phthiocerol synthesis polyketide synthase type I PpsA
3247864	3	C	Ins	G	51	62	113	95.76	113		Rv2931	ppsA	phthiocerol synthesis polyketide synthase type I PpsA
3247864	4	C	Ins	G	51	61	112	94.92	113		Rv2931	ppsA	phthiocerol synthesis polyketide synthase type I PpsA
3247866	0	C	Del	GAP	51	62	110	98.26	115		Rv2931	ppsA	phthiocerol synthesis polyketide synthase type I PpsA
3247867	0	A	Del	GAP	51	62	111	99.12	114		Rv2931	ppsA	phthiocerol synthesis polyketide synthase type I PpsA
3247868	0	A	Del	GAP	51	62	111	98.26	115		Rv2931	ppsA	phthiocerol synthesis polyketide synthase type I PpsA
3247869	0	A	Del	GAP	51	62	110	97.41	116		Rv2931	ppsA	phthiocerol synthesis polyketide synthase type I PpsA
3247874	0	G	SNP	A	53	64	117	99.15	118	Arg810Arg (cgg/cgA)	Rv2931	ppsA	phthiocerol synthesis polyketide synthase type I PpsA
3247877	0	T	SNP	C	54	65	119	99.17	120	Phe811Phe (ttt/ttC)	Rv2931	ppsA	phthiocerol synthesis polyketide synthase type I PpsA
3247883	0	T	SNP	C	80	108	186	100	188	Ser813Ser (agt/agC)	Rv2931	ppsA	phthiocerol synthesis polyketide synthase type I PpsA
3248074	0	G	SNP	A	65	98	160	100	163	Arg877His (cgc/cAc)	Rv2931	ppsA	phthiocerol synthesis polyketide synthase type I PpsA
3248075	0	C	SNP	T	67	97	162	100	164	Arg877Arg (cgc/cgT)	Rv2931	ppsA	phthiocerol synthesis polyketide synthase type I PpsA
3251611	0	A	SNP	G	98	108	203	99.04	208	Ala180Ala (gca/gcG)	Rv2932	ppsB	phthiocerol synthesis polyketide synthase type I PpsB
3256494	0	A	SNP	G	113	96	206	100	209	Gly270Gly (gga/ggG)	Rv2933	ppsC	phthiocerol synthesis polyketide synthase type I PpsC
3266769	0	A	SNP	C	94	113	204	98.1	211	Ile1508Leu (att/Ctt)	Rv2934	ppsD	phthiocerol synthesis polyketide synthase type I PpsD
3269581	0	A	SNP	G	96	95	187	100	191	Ala615Ala (gca/gcG)	Rv2935	ppsE	phthiocerol synthesis polyketide synthase type I PpsE
3270784	0	A	SNP	G	103	76	175	100	179	Gln1016Gln (caa/caG)	Rv2935	ppsE	phthiocerol synthesis polyketide synthase type I PpsE
3277212	0	A	SNP	G	109	125	229	98.73	237	Val1835Ala (gtg/gCg)	Rv2940c	mas	multifunctional mycocerosic acid synthase
3296843	0	A	SNP	G	147	102	242	99.2	251	Val333Ala (gtg/gCg)	Rv2947c	pks15	polyketide synthase
3301680	0	T	SNP	G	77	100	174	97.79	181	Asp259Ala (gac/gCc)	Rv2950c	fadD29	long-chain-fatty-acid--AMP ligase FadD29
3308606	0	G	SNP	A	94	81	171	100	175
3312070	0	C	SNP	A	86	103	187	98.95	191
3336587	0	T	SNP	A	38	30	63	98.55	69
3336646	0	T	SNP	A	111	85	180	80.99	242
3336825	0	T	SNP	C	113	108	220	100	221	Thr365Ala (aca/Gca)	Rv2981c	ddlA	D-alanine--D-alanine ligase
3338603	0	G	SNP	C	99	108	203	99.52	208	Pro133Ala (ccg/Gcg)	Rv2982c	gpdA2	glycerol-3-phosphate dehydrogenase
3358235	0	A	SNP	T	97	104	200	100	201	Met212Leu (atg/Ttg)	Rv2999	lppY	lipoprotein LppY
3363338	0	A	SNP	G	116	113	225	100	229
3366201	0	A	SNP	G	100	97	197	99.49	198	Ser84Pro (tcg/Ccg)	Rv3007c	-	oxidoreductase
3367765	0	G	SNP	A	87	113	197	100	200	Gly343Gly (ggc/ggT)	Rv3009c	gatB	aspartyl/glutamyl-tRNA(Asn/Gln) amidotransferase subunit B
3379568	0	C	SNP	T	109	90	191	75.67	263
3379708	0	G	SNP	C	101	83	182	78.63	234
3379712	0	G	SNP	C	98	80	175	79.11	225
3379718	0	T	SNP	C	95	79	173	79.09	220
3379730	0	G	SNP	C	69	62	130	76.61	171
3379732	0	C	SNP	T	69	61	128	77.84	167
3379735	0	A	SNP	C	69	62	130	79.39	165
3379736	0	C	SNP	A	69	60	128	79.14	163
3379742	0	T	SNP	C	98	106	202	87.55	233
3379751	0	A	SNP	C	102	121	222	89.92	248
3379757	0	A	SNP	C	105	122	224	90.8	250
3379763	0	G	SNP	A	109	126	234	91.44	257
3379784	0	C	SNP	A	113	130	239	96.43	252
3379788	0	C	SNP	G	113	132	239	97.61	251
3380439	1	G	Ins	C	59	27	86	94.51	86
3381099	0	G	SNP	A	100	116	211	100	216
3402816	0	C	SNP	T	87	101	186	100	188	Gly116Glu (gga/gAa)	Rv3042c	serB2	phosphoserine phosphatase SerB
3415181	0	C	Del	GAP	69	64	134	78.24	170
3415182	0	A	Del	GAP	69	65	134	79.29	169
3415183	0	C	Del	GAP	69	65	134	79.29	169
3415184	0	C	Del	GAP	69	65	134	79.76	168
3415185	0	T	Del	GAP	70	65	135	80.84	167
3415186	0	A	Del	GAP	70	65	135	82.82	163
3415187	0	G	Del	GAP	70	65	135	82.32	164
3415188	0	G	Del	GAP	70	65	135	82.32	164
3415189	0	G	Del	GAP	70	65	135	82.82	163
3415190	0	G	Del	GAP	70	65	135	82.82	163
3415191	0	G	Del	GAP	70	65	135	83.85	161
3415192	0	T	Del	GAP	70	65	135	83.33	162
3415193	0	G	Del	GAP	70	65	135	85.44	158
3415194	0	G	Del	GAP	70	65	135	85.44	158
3418029	0	C	SNP	T	96	95	191	98.96	193	Asp212Asn (gac/Aac)	Rv3057c	-	short chain alcohol dehydrogenase/reductase
3421261	0	G	SNP	C	88	85	170	98.86	175
3425854	0	C	SNP	T	128	123	241	100	251	Pro91Ser (ccg/Tcg)	Rv3062	ligB	DNA ligase
3426238	0	A	SNP	G	111	109	215	99.55	221	Ile219Val (atc/Gtc)	Rv3062	ligB	DNA ligase
3428917	0	C	SNP	A	96	118	212	100	214	Arg559Ser (cgt/Agt)	Rv3063	cstA	carbon starvation protein A
3437160	0	T	SNP	C	133	128	256	99.62	262	Leu128Leu (tta/Cta)	Rv3074	-	hypothetical protein
3437278	0	C	SNP	A	117	129	238	99.6	247	Ala167Glu (gcg/gAg)	Rv3074	-	hypothetical protein
3440464	0	T	SNP	G	130	121	249	99.6	252	Arg308Arg (cgt/cgG)	Rv3077	-	hydrolase
3440468	0	G	SNP	C	125	122	245	100	247	Gly310Arg (ggc/Cgc)	Rv3077	-	hydrolase
3453884	0	C	SNP	G	135	120	255	99.61	256	Arg320Arg (cgc/cgG)	Rv3087	-	diacyglycerol O-acyltransferase
3456666	0	A	SNP	G	122	92	211	100	214	Ala302Ala (gca/gcG)	Rv3089	fadD13	long chain-fatty-acid--CoA ligase FadD13
3460256	0	C	SNP	T	150	144	291	98.99	297	His381Tyr (cac/Tac)	Rv3091	-	hypothetical protein
3462135	0	G	SNP	C	131	140	268	100	271	Cys210Trp (tgc/tgG)	Rv3093c	-	oxidoreductase
3464983	0	G	SNP	A	82	108	187	100	190	Arg146Lys (agg/aAg)	Rv3096	-	hypothetical protein
3472254	0	C	SNP	T	109	116	220	98.25	229	Val175Val (gtg/gtA)	Rv3104c	-	transmembrane protein
3473996	1	G	Ins	A	95	124	219	97.77	219
3482432	0	C	SNP	A	97	91	181	81.74	230	Gln328Lys (cag/Aag)	Rv3115	-	transposase
3483129	0	A	SNP	T	94	95	187	99.47	190	Glu118Asp (gaa/gaT)	Rv3116	moeB2	molybdenum cofactor biosynthesis protein MoeB
3486977	0	A	SNP	G	118	82	197	100	200	Lys157Glu (aaa/Gaa)	Rv3121	cyp141	cytochrome P450 Cyp141
3491457	0	C	SNP	T	127	160	281	99.31	289	Met65Ile (atg/atA)	Rv3125c	PPE49	PPE family protein PPE49
3496871	0	G	SNP	C	116	113	228	99.57	230	Gln107His (cag/caC)	Rv3131	-	NAD(P)H nitroreductase
3503895	0	C	SNP	T	108	126	229	100	234	Pro168Leu (ccg/cTg)	Rv3137	-	histidinol-phosphatase
3518167	0	A	SNP	G	147	98	243	100	245	Ile474Met (ata/atG)	Rv3151	nuoG	NADH-quinone oxidoreductase subunit G
3518555	0	A	SNP	G	133	122	250	99.22	257	Thr604Ala (acg/Gcg)	Rv3151	nuoG	NADH-quinone oxidoreductase subunit G
3522598	0	G	SNP	A	99	109	202	98.58	211	Arg122Lys (agg/aAg)	Rv3156	nuoL	NADH-quinone oxidoreductase subunit L
3527973	0	G	SNP	A	123	109	226	98.72	235	Thr397Thr (acc/acT)	Rv3159c	PPE53	PPE family protein PPE53
3540988	0	T	SNP	G	107	98	202	100	205	Glu126Ala (gag/gCg)	Rv3172c	-	hypothetical protein
3542175	0	G	SNP	A	120	73	188	99.48	194	Gly13Asp (ggc/gAc)	Rv3174	-	short-chain dehydrogenase/reductase
3556275	0	A	SNP	G	88	91	174	100	179	Leu138Pro (ctg/cCg)	Rv3190c	-	hypothetical protein
3569727	0	G	SNP	A	139	121	254	99.62	261	Gly495Gly (ggc/ggT)	Rv3198c	uvrD2	ATP-dependent DNA helicase UvrD
3580637	0	T	Del	GAP	89	115	192	97.61	209
3581414	0	A	SNP	G	118	110	226	100	228	Thr34Ala (aca/Gca)	Rv3204	-	DNA-methyltransferase
3590686	1	G	Ins	C	70	53	123	96.85	125
3591063	0	T	SNP	C	112	93	205	100	205	Lys144Glu (aag/Gag)	Rv3213c	-	SOJ/ParA-like protein
3591504	0	T	SNP	C	82	91	170	99.43	174
3604821	0	G	SNP	C	153	132	281	100	285	Ala32Ala (gcg/gcC)	Rv3228	-	hypothetical protein
3614982	0	T	SNP	C	119	120	237	100	239	Leu874Leu (cta/ctG)	Rv3239c	-	transmembrane transport protein
3616362	0	A	SNP	T	110	143	246	98.83	256	Val414Val (gtt/gtA)	Rv3239c	-	transmembrane transport protein
3622441	0	A	SNP	C	116	106	219	100	222	Val217Val (gtt/gtG)	Rv3243c	-	hypothetical protein
3625065	0	T	SNP	G	95	110	205	100	205	Met517Leu (atg/Ctg)	Rv3245c	mtrB	two component sensory histidine kinase MtrB
3640308	0	C	SNP	T	85	93	177	100	178
3644994	0	G	SNP	A	94	116	207	100	210	Ala328Ala (gcc/gcT)	Rv3264c	manB	D-alpha-D-mannose-1-phosphate guanylyltransferase ManB
3671118	0	T	SNP	C	119	118	237	99.16	239	Glu226Gly (gag/gGg)	Rv3290c	lat	L-lysine-epsilon aminotransferase
3680932	0	G	SNP	C	169	137	305	98.71	310	Pro1386Pro (ccg/ccC)	Rv3296	lhr	ATP-dependent helicase
3687689	0	T	SNP	G	111	99	209	98.59	213	Asp585Ala (gat/gCt)	Rv3302c	glpD2	glycerol-3-phosphate dehydrogenase
3689523	0	G	SNP	T	110	108	212	100	218	Cys472_ (tgc/tgA)	Rv3303c	lpdA	NAD(P)H quinone reductase LpdA
3704596	0	G	SNP	C	90	99	186	100	189	Val54Leu (gtg/Ctg)	Rv3317	sdhD	succinate dehydrogenase hydrophobic membrane anchor subunit
3711910	0	G	SNP	A	69	118	181	100	187	Trp54_ (tgg/tgA)	Rv3327	-	transposase fusion protein
3714211	0	G	SNP	T	117	118	234	100	235	Pro41Gln (ccg/cAg)	Rv3328c	sigJ	ECF RNA polymerase sigma factor SigJ
3714757	0	A	SNP	C	128	145	269	100	273	Gln122His (caa/caC)	Rv3329	-	aminotransferase
3718357	0	C	SNP	T	133	105	235	99.58	239	Pro423Leu (ccg/cTg)	Rv3331	sugI	sugar-transport integral membrane protein SugI
3721806	0	G	SNP	C	99	97	192	100	196	Gly265Gly (ggc/ggG)	Rv3335c	-	integral membrane protein
3725863	0	A	SNP	G	92	85	172	98.33	180
3730978	0	G	SNP	A	86	104	182	96.45	197	Gly1986Gly (ggc/ggT)	Rv3343c	PPE54	PPE family protein PPE54
3732370	0	A	SNP	G	37	54	90	96.81	94	Asn1522Asn (aat/aaC)	Rv3343c	PPE54	PPE family protein PPE54
3732624	0	A	SNP	G	96	72	166	85.71	196	Leu1438Leu (ttg/Ctg)	Rv3343c	PPE54	PPE family protein PPE54
3736628	0	T	SNP	G	161	145	301	100	306	Glu103Ala (gag/gCg)	Rv3343c	PPE54	PPE family protein PPE54
3738512	0	A	SNP	G	7	4	11	100	11	Gly1421Gly (ggt/ggC)	Rv3345c	PE_PGRS50	PE-PGRS family protein PE_PGRS50
3738516	0	C	SNP	T	8	6	14	100	14	Ser1420Asn (agc/aAc)	Rv3345c	PE_PGRS50	PE-PGRS family protein PE_PGRS50
3738535	0	G	SNP	T	32	91	117	98.4	125	His1414Asn (cac/Aac)	Rv3345c	PE_PGRS50	PE-PGRS family protein PE_PGRS50
3746409	0	A	SNP	G	97	99	193	100	196	Leu2259Pro (ctg/cCg)	Rv3347c	PPE55	PPE family protein PPE55
3752207	0	A	SNP	G	108	109	215	100	217	Ile326Ile (att/atC)	Rv3347c	PPE55	PPE family protein PPE55
3753164	0	T	SNP	G	100	142	241	99.59	243	Pro7Pro (cca/ccC)	Rv3347c	PPE55	PPE family protein PPE55
3755310	0	G	SNP	A	104	122	222	98.26	230
3757797	0	G	SNP	C	126	111	233	99.16	239	Val3102Val (gtc/gtG)	Rv3350c	PPE56	PPE family protein PPE56
3767552	0	C	SNP	A	116	101	213	98.64	220	Glu197_ (gaa/Taa)	Rv3351c	-	hypothetical protein
3767851	0	A	SNP	G	143	114	253	99.23	259	Val97Ala (gtg/gCg)	Rv3351c	-	hypothetical protein
3798095	0	A	SNP	C	99	110	208	100	209	Val132Gly (gtc/gGc)	Rv3383c	idsB	polyprenyl synthetase IdsB
3800760	0	A	SNP	C	125	108	228	99.57	234	Arg223Arg (cga/cgC)	Rv3386	-	transposase
3804107	0	C	SNP	T	136	129	262	99.62	266	Val229Met (gtg/Atg)	Rv3389c	htdY	3-hydroxyacyl-thioester dehydratase HtdY
3817117	0	C	SNP	A	107	86	190	100	193	Ala330Glu (gcg/gAg)	Rv3399	-	S-adenosylmethionine-dependentmethyltransferase
3820545	0	A	SNP	G	98	100	194	98.51	201
3822726	0	C	SNP	T	98	113	207	97.69	216	Ala380Thr (gcg/Acg)	Rv3403c	-	hypothetical protein
3823159	0	A	SNP	T	100	115	210	100	215	Val235Val (gtt/gtA)	Rv3403c	-	hypothetical protein
3826684	0	C	SNP	T	96	123	216	99.55	220	Ser46Leu (tcg/tTg)	Rv3408	vapC47	ribonuclease VapC47
3829770	0	T	SNP	C	120	134	251	99.22	256	Pro47Pro (cca/ccG)	Rv3410c	guaB3	oxidoreductase
3838871	0	A	SNP	G	140	109	243	100	249	Ala64Ala (gct/gcC)	Rv3420c	rimI	ribosomal-protein-alanine acetyltransferase RimI
3841652	0	T	SNP	A	158	104	261	95.62	274
3841654	0	T	SNP	G	160	103	258	95.99	274
3841662	0	T	SNP	C	173	115	284	100	288
3841663	0	C	SNP	T	164	111	270	95.16	289
3842620	0	A	SNP	G	88	98	184	99.47	187	Thr128Ala (act/Gct)	Rv3425	PPE57	PPE family protein PPE57
3842625	0	A	SNP	G	94	98	186	99.48	193	Pro129Pro (cca/ccG)	Rv3425	PPE57	PPE family protein PPE57
3842812	0	A	SNP	G	71	106	175	98.33	180
3842836	0	C	SNP	G	54	89	139	99.31	144
3842837	0	G	SNP	C	54	86	140	99.29	141
3842838	0	G	SNP	T	54	85	138	99.29	140
3842841	0	C	SNP	T	53	89	141	99.3	143
3843408	0	G	Del	GAP	98	73	162	96.61	177		Rv3426	PPE58	PPE family protein PPE58
3844757	0	C	Del	GAP	108	91	197	98.51	202		Rv3428c	-	transposase
3844992	0	T	SNP	A	95	112	204	100	207	Ser327Cys (agc/Tgc)	Rv3428c	-	transposase
3851197	0	G	SNP	A	87	86	170	100	173	Gly186Gly (ggc/ggT)	Rv3432c	gadB	glutamate decarboxylase GadB
3851795	0	C	SNP	T	124	98	214	99.55	223	Leu473Leu (ctg/ctA)	Rv3433c	-	bifunctional ADP-dependent (S)-NAD(P)H-hydrate dehydratase/NAD(P)H-hydrate epimerase
3859893	0	C	SNP	T	113	136	245	100	249	Glu28Glu (gag/gaA)	Rv3440c	-	hypothetical protein
3862473	0	A	Del	GAP	85	95	174	100	180
3864995	0	T	SNP	C	115	123	232	99.17	240	Ser1082Gly (agc/Ggc)	Rv3447c	eccC4	ESX-4 secretion system protein EccC4
3866033	0	T	SNP	C	149	117	265	98.52	270	Ile736Val (atc/Gtc)	Rv3447c	eccC4	ESX-4 secretion system protein EccC4
3866552	0	C	SNP	T	105	114	216	100	219	Gly563Ser (ggt/Agt)	Rv3447c	eccC4	ESX-4 secretion system protein EccC4
3875580	0	T	SNP	C	92	75	165	99.4	168
3877421	0	A	SNP	G	85	100	184	100	185	Pro4Pro (cct/ccC)	Rv3456c	rplQ	50S ribosomal protein L17
3884734	0	G	SNP	C	61	101	160	75.35	215	Leu257Leu (ctg/ctC)	Rv3467	-	hypothetical protein
3884748	0	G	SNP	A	61	99	152	75.12	213	Gly262Asp (ggc/gAc)	Rv3467	-	hypothetical protein
3884791	0	C	SNP	A	62	107	162	85.35	198	Asn276Lys (aac/aaA)	Rv3467	-	hypothetical protein
3884906	0	A	SNP	G	99	92	190	95.98	199	Lys315Glu (aaa/Gaa)	Rv3467	-	hypothetical protein
3885886	0	T	SNP	C	120	113	230	100	233	Ile62Val (atc/Gtc)	Rv3468c	-	dTDP-glucose 4,6-dehydratase
3892671	0	A	SNP	G	88	76	159	100	164
3894476	0	C	SNP	T	117	94	208	99.53	212	Tyr17Tyr (tac/taT)	Rv3478	PPE60	PE family protein PPE60
3894625	0	C	SNP	T	120	89	207	100	209	Ala67Val (gcg/gTg)	Rv3478	PPE60	PE family protein PPE60
3895399	0	C	SNP	A	95	85	178	97.83	184	Pro325Gln (cca/cAa)	Rv3478	PPE60	PE family protein PPE60
3895400	0	A	SNP	G	94	84	175	97.8	182	Pro325Pro (cca/ccG)	Rv3478	PPE60	PE family protein PPE60
3895403	0	A	SNP	C	95	88	182	97.86	187	Ala326Ala (gca/gcC)	Rv3478	PPE60	PE family protein PPE60
3896340	0	T	SNP	G	90	82	172	99.42	173	Leu174Arg (ctc/cGc)	Rv3479	-	transmembrane protein
3898408	0	A	SNP	G	109	107	207	100	216	Ala863Ala (gca/gcG)	Rv3479	-	transmembrane protein
3905904	0	C	Del	GAP	41	36	78	98.72	78		Rv3486	-	hypothetical protein
3905905	0	C	Del	GAP	41	36	78	98.72	78		Rv3486	-	hypothetical protein
3905906	0	C	Del	GAP	41	36	78	98.72	78		Rv3486	-	hypothetical protein
3905907	0	G	Del	GAP	41	36	78	98.72	78		Rv3486	-	hypothetical protein
3905908	0	C	Del	GAP	41	36	78	98.72	78		Rv3486	-	hypothetical protein
3905909	0	C	Del	GAP	41	36	78	98.72	78		Rv3486	-	hypothetical protein
3905910	0	G	Del	GAP	41	36	78	98.72	78		Rv3486	-	hypothetical protein
3905911	0	C	Del	GAP	41	36	78	98.72	78		Rv3486	-	hypothetical protein
3905912	0	C	Del	GAP	41	36	78	98.72	78		Rv3486	-	hypothetical protein
3905913	0	A	Del	GAP	41	36	78	98.72	78		Rv3486	-	hypothetical protein
3905914	0	C	Del	GAP	41	36	78	98.72	78		Rv3486	-	hypothetical protein
3905915	0	G	Del	GAP	41	36	78	98.72	78		Rv3486	-	hypothetical protein
3905916	0	T	Del	GAP	41	36	78	98.72	78		Rv3486	-	hypothetical protein
3905917	0	T	Del	GAP	41	36	78	98.72	78		Rv3486	-	hypothetical protein
3905918	0	C	Del	GAP	41	36	78	98.72	78		Rv3486	-	hypothetical protein
3905919	0	T	Del	GAP	41	36	78	98.72	78		Rv3486	-	hypothetical protein
3905920	0	T	Del	GAP	41	36	78	98.72	78		Rv3486	-	hypothetical protein
3905921	0	C	Del	GAP	41	36	78	98.72	78		Rv3486	-	hypothetical protein
3905922	0	G	Del	GAP	41	36	78	98.72	78		Rv3486	-	hypothetical protein
3905923	0	C	Del	GAP	41	36	78	98.72	78		Rv3486	-	hypothetical protein
3905924	0	C	Del	GAP	41	36	78	98.72	78		Rv3486	-	hypothetical protein
3905925	0	G	Del	GAP	41	36	78	97.47	79		Rv3486	-	hypothetical protein
3905926	0	A	Del	GAP	41	36	78	97.47	79		Rv3486	-	hypothetical protein
3905927	0	T	Del	GAP	41	36	78	97.47	79		Rv3486	-	hypothetical protein
3905928	0	C	Del	GAP	41	36	78	97.47	79		Rv3486	-	hypothetical protein
3905929	0	T	Del	GAP	41	36	78	97.47	79		Rv3486	-	hypothetical protein
3905930	0	G	Del	GAP	41	36	78	97.47	79		Rv3486	-	hypothetical protein
3905931	0	G	Del	GAP	41	36	78	97.47	79		Rv3486	-	hypothetical protein
3905932	0	A	Del	GAP	41	36	78	97.47	79		Rv3486	-	hypothetical protein
3905933	0	C	Del	GAP	41	36	78	97.47	79		Rv3486	-	hypothetical protein
3905934	0	G	Del	GAP	41	36	78	97.47	79		Rv3486	-	hypothetical protein
3905935	0	G	Del	GAP	41	36	78	98.72	78		Rv3486	-	hypothetical protein
3905936	0	G	Del	GAP	41	36	78	97.47	79		Rv3486	-	hypothetical protein
3905937	0	G	Del	GAP	41	36	78	97.47	79		Rv3486	-	hypothetical protein
3905938	0	T	Del	GAP	41	36	78	97.47	79		Rv3486	-	hypothetical protein
3905939	0	G	Del	GAP	41	36	78	97.47	79		Rv3486	-	hypothetical protein
3905940	0	G	Del	GAP	41	36	78	97.47	79		Rv3486	-	hypothetical protein
3905941	0	T	Del	GAP	41	36	78	97.47	79		Rv3486	-	hypothetical protein
3905942	0	C	Del	GAP	41	36	78	97.47	79		Rv3486	-	hypothetical protein
3905943	0	G	Del	GAP	41	36	78	97.47	79		Rv3486	-	hypothetical protein
3926408	0	G	SNP	C	95	82	175	98.88	179
3928747	0	G	SNP	A	133	89	215	98.23	226	Gly727Ser (ggc/Agc)	Rv3507	PE_PGRS53	PE-PGRS family protein PE_PGRS53
3933939	0	T	SNP	G	50	69	113	100	119	Ser979Ala (tct/Gct)	Rv3508	PE_PGRS54	PE-PGRS family protein PE_PGRS54
3934542	0	T	SNP	G	207	220	417	99.77	428	Ser1180Ala (tct/Gct)	Rv3508	PE_PGRS54	PE-PGRS family protein PE_PGRS54
3934859	0	T	SNP	C	96	124	214	78.01	282	Gly1285Gly (ggt/ggC)	Rv3508	PE_PGRS54	PE-PGRS family protein PE_PGRS54
3940802	0	A	SNP	G	51	77	124	99.22	129	Asn396Asp (aac/Gac)	Rv3511	PE_PGRS55	PE-PGRS family protein PE_PGRS55
3941724	0	C	Del	GAP	17	116	129	85.81	155		Rv3511	PE_PGRS55	PE-PGRS family protein PE_PGRS55
3942481	0	C	SNP	G	146	143	285	100	289
3942640	0	T	SNP	C	107	146	247	100	253
3943019	0	C	SNP	G	24	95	118	100	119
3944286	0	A	Del	GAP	22	88	112	75.34	146		Rv3512	PE_PGRS56	PE-PGRS family protein PE_PGRS56
3945270	0	T	SNP	G	84	143	225	78.28	290	Glu160Ala (gag/gCg)	Rv3513c	fadD18	fatty-acid--CoA ligase FadD18
3947125	0	C	SNP	G	57	54	109	94.07	118	Gly444Gly (ggc/ggG)	Rv3514	PE_PGRS57	PE-PGRS family protein PE_PGRS57
3947126	0	G	SNP	A	54	57	108	94.07	118	Ala445Thr (gcc/Acc)	Rv3514	PE_PGRS57	PE-PGRS family protein PE_PGRS57
3947127	0	C	SNP	T	54	52	100	93.81	113	Ala445Val (gcc/gTc)	Rv3514	PE_PGRS57	PE-PGRS family protein PE_PGRS57
3947128	0	C	SNP	G	58	56	113	94.21	121	Ala445Ala (gcc/gcG)	Rv3514	PE_PGRS57	PE-PGRS family protein PE_PGRS57
3948347	0	T	SNP	G	4	5	9	100	9	Ser852Ala (tcc/Gcc)	Rv3514	PE_PGRS57	PE-PGRS family protein PE_PGRS57
3952800	0	G	SNP	A	107	89	195	99.49	197	Gly86Asp (ggc/gAc)	Rv3516	echA19	enoyl-CoA hydratase EchA19
3958403	0	A	SNP	G	123	112	233	99.58	236	Asn295Asp (aac/Gac)	Rv3521	-	hypothetical protein
3959418	0	C	SNP	T	143	104	239	100	247	Thr324Ile (acc/aTc)	Rv3522	ltp4	lipid transfer protein
3964891	0	G	Del	GAP	79	69	153	95.48	155		Rv3528c	-	hypothetical protein
3964892	0	C	Del	GAP	79	69	153	99.33	149		Rv3528c	-	hypothetical protein
3971466	0	T	SNP	G	134	127	259	98.86	264	Asn330His (aac/Cac)	Rv3533c	PPE62	PPE family protein PPE62
3976912	0	G	SNP	A	86	108	193	98.98	196	Ser515Asn (agc/aAc)	Rv3537	kstD	3-oxosteroid 1-dehydrogenase
3999233	0	C	SNP	A	105	109	211	99.53	215	Phe418Leu (ttc/ttA)	Rv3558	PPE64	PPE family protein PPE64
4005607	0	T	SNP	C	125	157	276	100	282	Leu121Leu (ttg/Ctg)	Rv3564	fadE33	acyl-CoA dehydrogenase FadE33
4009276	0	C	SNP	T	79	97	171	99.44	177	Ala3Thr (gct/Act)	Rv3567c	hsaB	flavin-dependent monooxygenase reductase subunit HsaB
4012853	0	G	SNP	C	135	128	262	99.25	265	Cys146Ser (tgc/tCc)	Rv3571	kshB	3-ketosteroid-9-alpha-hydroxylase reductase subunit
4024273	0	T	SNP	C	105	133	237	99.17	240	Val25Val (gta/gtG)	Rv3581c	ispF	2C-methyl-D-erythritol 2,4-cyclodiphosphate synthase
4026899	0	G	SNP	A	106	94	198	100	200	Gln152Gln (cag/caA)	Rv3585	radA	DNA repair protein RadA
4034827	0	C	SNP	T	118	128	242	100	246	Ala159Val (gcg/gTg)	Rv3593	lpqF	lipoprotein LpqF
4037283	0	T	SNP	G	141	114	250	100	255	Gly256Gly (gga/ggC)	Rv3595c	PE_PGRS59	PE-PGRS family protein PE_PGRS59
4045363	0	T	SNP	C	139	142	278	98.25	286	Gly252Gly (gga/ggG)	Rv3603c	-	hypothetical protein
4053050	0	A	SNP	G	56	84	130	84.34	166
4055801	0	G	SNP	A	95	89	182	100	184	Thr192Ile (acc/aTc)	Rv3616c	espA	ESX-1 secretion-associated protein EspA
4059904	0	A	SNP	G	101	104	204	100	205
4060100	0	G	SNP	A	114	78	189	83.84	229	Leu57Leu (ctg/Ttg)	Rv3619c	esxV	ESAT-6 like protein EsxV
4060201	0	G	SNP	A	156	137	292	84.68	346	Ser23Leu (tcg/tTg)	Rv3619c	esxV	ESAT-6 like protein EsxV
4060602	0	C	SNP	T	125	113	237	100	238
4068641	0	G	SNP	C	96	83	175	100	179	Phe138Leu (ttc/ttG)	Rv3629c	-	integral membrane protein
4069292	0	G	SNP	A	122	124	241	100	246	Ala40Thr (gcc/Acc)	Rv3630	-	integral membrane protein
4071529	0	C	SNP	A	81	82	159	99.39	164	Ile98Ile (atc/atA)	Rv3632	-	membrane protein
4090963	0	G	SNP	A	118	136	252	98.45	258	Cys728Tyr (tgc/tAc)	Rv3649	-	helicase
4095002	0	G	Del	GAP	125	120	237	100	245		Rv3655c	-	hypothetical protein
4100975	0	T	SNP	C	97	95	189	100	192
4111303	0	G	SNP	C	120	95	212	100	215	Val159Val (gtg/gtC)	Rv3669	-	transmembrane protein
4155677	0	C	SNP	T	126	127	250	100	253
4156099	0	C	SNP	A	114	111	221	100	225	Val211Leu (gtg/Ttg)	Rv3711c	dnaQ	DNA polymerase III subunit epsilon
4162339	0	A	SNP	G	100	101	197	100	201	Thr12Ala (acg/Gcg)	Rv3719	-	hypothetical protein
4171698	0	C	Del	GAP	131	91	221	96.1	231		Rv3726	-	dehydrogenase
4182695	0	G	SNP	A	103	88	188	100	191	Arg313His (cgc/cAc)	Rv3731	ligC	DNA ligase C
4187485	0	T	SNP	C	109	98	203	100	207	Ala284Ala (gct/gcC)	Rv3736	-	AraC/XylS family transcriptional regulator
4187817	0	A	SNP	G	97	130	226	100	227	Asp40Gly (gat/gGt)	Rv3737	-	transmembrane protein
4192373	0	G	SNP	T	101	118	214	100	219	Arg161Arg (cgg/Agg)	Rv3741c	-	oxidoreductase
4195264	0	G	SNP	A	106	104	203	100	210	Ala37Val (gcg/gTg)	Rv3743c	ctpJ	cation transporter ATPase J
4197138	1	C	Ins	T	88	65	153	94.44	153
4198612	0	G	Del	GAP	122	70	190	95.05	202
4204441	0	A	SNP	G	102	109	210	100	211	His311His (cat/caC)	Rv3759c	proX	glycine betaine/carnitine/choline/L-proline ABC transporter substrate-binding lipoprotein ProX
4205458	0	T	SNP	C	99	90	188	98.95	191
4210274	0	A	SNP	G	103	138	238	100	241	Cys246Arg (tgt/Cgt)	Rv3764c	tcrY	two component sensor kinase TcrY
4210957	0	T	SNP	A	112	101	211	99.07	215	Gln18Leu (caa/cTa)	Rv3764c	tcrY	two component sensor kinase TcrY
4220992	0	A	SNP	G	137	133	268	99.63	271
4221490	0	C	SNP	G	130	118	243	100	248	Leu134Leu (ctc/ctG)	Rv3776	-	hypothetical protein
4222073	0	A	SNP	G	110	128	232	99.17	240	Met329Val (atg/Gtg)	Rv3776	-	hypothetical protein
4222882	0	A	SNP	G	115	124	236	100	239	Leu63Leu (cta/ctG)	Rv3777	-	oxidoreductase
4225105	0	T	SNP	C	129	109	235	98.76	241	Tyr41His (tac/Cac)	Rv3779	-	transmembrane protein
4235305	1	C	Ins	A	92	90	182	98.38	183
4242643	0	C	SNP	T	117	124	229	100	241	Arg927Arg (cgc/cgT)	Rv3793	embC	arabinosyltransferase C		phylo (4,9)	ethambutol (EMB)
4247429	0	A	SNP	C	117	130	243	100	247	Met306Leu (atg/Ctg)	Rv3795	embB	arabinosyltransferase B	ethambutol (EMB)		ethambutol (EMB)
4255922	0	A	SNP	G	120	134	248	100	254	His9His (cat/caC)	Rv3799c	accD4	propionyl-CoA carboxylase subunit beta AccD
4257220	0	A	SNP	G	118	130	243	100	248	Arg1309Arg (cgt/cgC)	Rv3800c	pks13	polyketide synthase
4290498	0	C	SNP	T	78	88	163	100	166	Thr344Thr (acg/acA)	Rv3823c	mmpL8	integral membrane transport protein MmpL8
4291872	0	G	SNP	C	76	90	163	98.81	168	Pro435Ala (cca/Gca)	Rv3824c	papA1	acyltransferase PapA
4295107	0	G	SNP	C	95	122	217	99.09	219	Pro1500Arg (cca/cGa)	Rv3825c	pks2	phthioceranic/hydroxyphthioceranic acid synthase
4302036	0	T	SNP	C	122	130	250	100	252	Thr252Ala (acg/Gcg)	Rv3827c	-	transposase
4305689	0	T	SNP	C	92	119	210	97.69	216
4306155	0	C	SNP	T	82	97	179	100	179	Ser133Ser (agc/agT)	Rv3831	-	hypothetical protein
4307179	0	G	SNP	A	95	96	186	100	191	Val105Ile (gtc/Atc)	Rv3833	-	AraC family transcriptional regulator
4316799	0	C	SNP	T	92	118	209	98.13	214
4338596	0	C	Del	GAP	108	133	235	100	241
4338732	0	G	SNP	A	93	102	193	99.49	196
4343972	0	G	SNP	A	104	111	209	99.54	216	Gly220Asp (ggc/gAc)	Rv3868	eccA1	ESX-1 secretion system protein EccA1
4347695	0	G	SNP	A	87	98	182	99.46	186	Lys405Lys (aag/aaA)	Rv3870	eccCa1	ESX-1 secretion system protein EccCa
4351039	0	G	SNP	T	104	108	205	100	212	Glu99_ (gaa/Taa)	Rv3872	PE35	PE family protein PE35
4356110	0	G	SNP	C	125	100	216	100	225	Leu368Leu (ctg/ctC)	Rv3877	eccD1	ESX-1 secretion system protein EccD1
4357724	0	A	SNP	C	123	158	273	99.65	282	Ser687Ala (tca/Gca)	Rv3879c	espK	ESX-1 secretion-associated protein EspK
4361071	0	G	SNP	A	91	131	222	99.55	223	Asp285Asp (gac/gaT)	Rv3881c	espB	ESX-1 secretion-associated protein EspB
4366272	0	G	SNP	C	109	110	216	100	219	Ala189Ala (gcc/gcG)	Rv3884c	eccA2	ESX-2 secretion system protein EccA
4371248	0	G	SNP	A	117	134	244	100	251	Ala146Val (gcc/gTc)	Rv3887c	eccD2	ESX-2 secretion system protein EccD
4371841	0	C	SNP	G	109	100	207	99.52	210	Gly289Ala (ggt/gCt)	Rv3888c	-	membrane protein
4375628	0	G	SNP	T	113	130	240	100	243	Thr19Lys (acg/aAg)	Rv3892c	PPE69	PPE family protein PPE69
4375791	0	C	SNP	G	130	126	255	98.84	259	Ala69Pro (gcc/Ccc)	Rv3893c	PE36	PE family protein PE36
4378754	0	C	SNP	G	94	105	196	100	199	Gly567Arg (ggc/Cgc)	Rv3894c	eccC2	ESX-2 type VII secretion system protein EccC
4379680	0	C	SNP	G	101	118	217	99.55	220	Arg258Pro (cgc/cCc)	Rv3894c	eccC2	ESX-2 type VII secretion system protein EccC
4381123	0	C	Del	GAP	106	114	220	94.42	233		Rv3895c	eccB2	ESX-2 secretion system protein EccB
4381754	0	G	SNP	A	110	131	238	99.59	242	Leu63Phe (ctc/Ttc)	Rv3895c	eccB2	ESX-2 secretion system protein EccB
4382054	0	T	SNP	C	122	127	248	100	249	Ala266Ala (gca/gcG)	Rv3896c	-	hypothetical protein
4382275	0	G	SNP	T	142	107	247	100	249	Gln193Lys (caa/Aaa)	Rv3896c	-	hypothetical protein
4383144	1	C	Ins	C	120	113	233	91.02	233		Rv3897c	-	hypothetical protein
4383144	2	C	Ins	G	119	113	232	90.62	233		Rv3897c	-	hypothetical protein
4383144	3	C	Ins	G	117	110	227	88.67	230		Rv3897c	-	hypothetical protein
4383144	4	C	Ins	G	116	112	228	89.06	228		Rv3897c	-	hypothetical protein
4383144	5	C	Ins	G	116	112	228	89.06	228		Rv3897c	-	hypothetical protein
4388201	0	G	SNP	C	95	80	170	100	175	Leu744Leu (ctc/ctG)	Rv3903c	-	hypothetical protein
4400661	0	C	Del	GAP	108	128	237	97.12	243		Rv3911	sigM	ECF RNA polymerase sigma factor SigM
4408101	0	C	Del	GAP	104	92	193	93.33	210		Rv3919c	gid	rRNA small subunit methyltransferase G			streptomycin (SM)
