# Supplementary material for: Novel Mutations in Putative Nicotinic Acid Phosphoribosyltransferases of Mycobacterium tuberculosis and Their Effect on Protein Thermodynamic Properties
Source: Polymers (Basel). 2022 Apr 18;14(8):1623. doi: 10.3390/polym14081623 (PMC9031469; doi:10.3390/polym14081623)
Supplement: Supplementary file 1 [file polymers-14-01623-s001.zip › Supplementary files S1/748.xls]

## Sheet: 748_ERR3335.gatk_position_varia
#Pos	Insindex	Ref	Type	Allel	CovFor	CovRev	Qual20	Freq	Cov	Subst	Gene	GeneName	Product	ResistanceSNP	PhyloSNP	InterestingRegion
1849	0	C	SNP	A	118	113	226	100	231
1977	0	A	SNP	G	133	109	237	100	242
4013	0	T	SNP	C	112	111	221	100	223	Ile245Thr (atc/aCc)	Rv0003	recF	DNA replication/repair protein RecF
7362	0	G	SNP	C	101	88	186	100	189	Glu21Gln (gag/Cag)	Rv0006	gyrA	DNA gyrase subunit A			fluoroquinolones (FQ)
7582	0	A	SNP	C	97	116	211	98.61	216	Asp94Ala (gac/gCc)	Rv0006	gyrA	DNA gyrase subunit A	fluoroquinolones (FQ)		fluoroquinolones (FQ)
7585	0	G	SNP	C	99	115	210	100	214	Ser95Thr (agc/aCc)	Rv0006	gyrA	DNA gyrase subunit A		phylo (not H37Rv)	fluoroquinolones (FQ)
9304	0	G	SNP	A	99	110	203	100	209	Gly668Asp (ggc/gAc)	Rv0006	gyrA	DNA gyrase subunit A			fluoroquinolones (FQ)
10965	0	C	SNP	G	109	112	218	99.55	222
11410	0	G	SNP	A	102	131	231	100	233
11879	0	A	SNP	G	121	95	211	100	216	Ser145Pro (tcc/Ccc)	Rv0008c	-	cell wall synthesis protein CwsA
12204	0	G	SNP	A	118	122	239	100	240	Leu36Leu (ctc/ctT)	Rv0008c	-	cell wall synthesis protein CwsA
12297	0	C	SNP	T	115	123	234	100	238	Val5Val (gtg/gtA)	Rv0008c	-	cell wall synthesis protein CwsA
14785	0	T	SNP	C	88	113	201	100	201	Cys233Arg (tgc/Cgc)	Rv0012	-	membrane protein
15117	0	C	SNP	G	102	90	190	99.48	193	Ile68Met (atc/atG)	Rv0013	trpG	anthranilate synthase component II
17842	0	G	SNP	C	126	140	261	98.15	271	Ala307Ala (gcc/gcG)	Rv0015c	pknA	serine/threonine-protein kinase PknA
21795	0	G	SNP	A	98	122	205	99.55	221	Pro463Ser (ccg/Tcg)	Rv0018c	pstP	phosphoserine/threonine phosphatase PstP
24708	0	T	Del	GAP	85	81	165	75.45	220		Rv0020c	fhaA	FHA domain-containing protein FhaA
24709	0	C	Del	GAP	85	81	165	75.11	221		Rv0020c	fhaA	FHA domain-containing protein FhaA
24710	0	G	Del	GAP	85	81	165	75.8	219		Rv0020c	fhaA	FHA domain-containing protein FhaA
24711	0	G	Del	GAP	85	81	165	76.5	217		Rv0020c	fhaA	FHA domain-containing protein FhaA
24712	0	G	Del	GAP	85	81	165	77.57	214		Rv0020c	fhaA	FHA domain-containing protein FhaA
24713	0	G	Del	GAP	85	81	165	77.57	214		Rv0020c	fhaA	FHA domain-containing protein FhaA
24714	0	T	Del	GAP	85	81	165	78.67	211		Rv0020c	fhaA	FHA domain-containing protein FhaA
24715	0	A	Del	GAP	85	81	165	79.81	208		Rv0020c	fhaA	FHA domain-containing protein FhaA
24716	0	A	Del	GAP	85	81	165	81.37	204		Rv0020c	fhaA	FHA domain-containing protein FhaA
26957	0	C	SNP	G	102	86	186	98.95	190
26959	0	C	SNP	G	104	89	188	100	193
27487	0	G	SNP	A	113	93	200	98.56	209
33683	0	C	SNP	T	95	92	186	98.94	189
34044	0	T	SNP	C	100	122	217	100	222
37031	0	C	SNP	G	125	106	230	99.57	232	Ala55Ala (gcc/gcG)	Rv0034	-	hypothetical protein
42281	0	C	SNP	A	132	123	251	100	255	Cys24Phe (tgc/tTc)	Rv0039c	-	transmembrane protein
42519	0	C	SNP	G	91	102	192	98.47	196	Ala283Pro (gca/Cca)	Rv0040c	mtc28	hypothetical protein
42967	0	G	SNP	C	117	106	220	100	223	Pro133Pro (ccc/ccG)	Rv0040c	mtc28	hypothetical protein
45497	0	C	SNP	G	99	88	186	100	187	Pro646Ala (ccg/Gcg)	Rv0041	leuS	leucine--tRNA ligase
46785	0	C	SNP	G	101	109	206	98.59	213	Val141Val (gtg/gtC)	Rv0042c	-	transcriptional regulator
49360	0	C	SNP	T	113	107	215	99.55	221	Val194Ile (gtc/Atc)	Rv0045c	-	hydrolase
49691	0	C	Del	GAP	83	100	179	96.83	189		Rv0045c	-	hydrolase
49692	0	C	Del	GAP	83	100	179	99.46	184		Rv0045c	-	hydrolase
50557	0	T	SNP	C	95	101	187	100	196	Arg190Gly (agg/Ggg)	Rv0046c	ino1	inositol-3-phosphate synthase
51719	0	C	SNP	G	83	111	192	98.48	197	Glu3Asp (gag/gaC)	Rv0047c	-	hypothetical protein
51949	0	A	SNP	G	103	85	188	100	188	Val250Ala (gtc/gCc)	Rv0048c	-	membrane protein
53422	0	G	SNP	A	115	145	256	99.62	261
54394	0	A	SNP	G	101	123	220	100	224	Ala244Ala (gca/gcG)	Rv0050	ponA1	bifunctional penicillin-insensitive transglycosylase/penicillin-sensitive transpeptidase
54842	0	G	SNP	T	88	83	163	98.84	173	Ala394Ser (gcg/Tcg)	Rv0050	ponA1	bifunctional penicillin-insensitive transglycosylase/penicillin-sensitive transpeptidase
55543	1	G	Ins	C	67	98	165	93.75	165		Rv0050	ponA1	bifunctional penicillin-insensitive transglycosylase/penicillin-sensitive transpeptidase
55543	2	G	Ins	C	66	98	164	93.18	165		Rv0050	ponA1	bifunctional penicillin-insensitive transglycosylase/penicillin-sensitive transpeptidase
55543	3	G	Ins	G	67	98	165	93.75	165		Rv0050	ponA1	bifunctional penicillin-insensitive transglycosylase/penicillin-sensitive transpeptidase
55543	4	G	Ins	C	67	98	165	93.75	165		Rv0050	ponA1	bifunctional penicillin-insensitive transglycosylase/penicillin-sensitive transpeptidase
55543	5	G	Ins	C	67	98	165	93.75	165		Rv0050	ponA1	bifunctional penicillin-insensitive transglycosylase/penicillin-sensitive transpeptidase
55543	6	G	Ins	T	67	98	165	93.75	165		Rv0050	ponA1	bifunctional penicillin-insensitive transglycosylase/penicillin-sensitive transpeptidase
55553	0	C	SNP	T	68	90	155	98.14	161	Pro631Ser (ccg/Tcg)	Rv0050	ponA1	bifunctional penicillin-insensitive transglycosylase/penicillin-sensitive transpeptidase
56001	0	G	SNP	A	80	110	185	98.96	192	Gln102Gln (cag/caA)	Rv0051	-	transmembrane protein
59790	0	G	SNP	C	109	108	214	99.54	218	Gly128Arg (ggc/Cgc)	Rv0056	rplI	50S ribosomal protein L9
62049	0	A	SNP	G	135	110	238	99.19	247	Arg552Gly (agg/Ggg)	Rv0058	dnaB	replicative DNA helicase
67012	0	C	SNP	T	79	135	210	98.62	217	Thr30Thr (acc/acT)	Rv0063	-	oxidoreductase
69984	0	C	SNP	A	103	104	200	100	207	Ala455Ala (gcc/gcA)	Rv0064	-	transmembrane protein
69989	0	G	SNP	A	101	101	195	100	202	Gly457Asp (ggt/gAt)	Rv0064	-	transmembrane protein
70267	0	G	SNP	T	92	92	182	100	184	Val550Phe (gtc/Ttc)	Rv0064	-	transmembrane protein
70816	0	A	SNP	G	108	98	203	100	206	Asn733Asp (aac/Gac)	Rv0064	-	transmembrane protein
71336	0	G	SNP	C	107	113	216	99.55	221	Arg906Pro (cgc/cCc)	Rv0064	-	transmembrane protein
72549	0	C	SNP	T	107	90	196	100	197	Gly655Ser (ggt/Agt)	Rv0066c	icd2	isocitrate dehydrogenase
73090	0	C	SNP	G	105	109	212	99.53	215	Lys474Asn (aag/aaC)	Rv0066c	icd2	isocitrate dehydrogenase
75233	0	C	SNP	A	77	98	173	100	175
75940	0	G	SNP	C	106	93	197	100	199	Val214Leu (gtg/Ctg)	Rv0068	-	oxidoreductase
80616	0	C	SNP	G	107	105	211	100	212
92199	0	T	SNP	G	124	98	220	100	222	Thr600Thr (act/acG)	Rv0083	-	oxidoreductase
97925	0	C	SNP	T	109	104	212	98.61	216	Val56Val (gtc/gtT)	Rv0089	-	methyltransferase
99604	0	C	SNP	G	98	105	195	100	203
100036	1	T	Ins	C	97	90	187	92.57	187		Rv0091	mtn	bifunctional 5'-methylthioadenosine nucleosidase /S-adenosylhomocysteine nucleosidase
100465	0	C	SNP	G	88	80	168	97.67	172
103930	0	G	SNP	C	93	97	186	79.5	239	Ala245Gly (gcc/gGc)	Rv0094c	-	hypothetical protein
104712	0	C	SNP	T	107	95	200	91.4	221
104824	0	C	SNP	A	99	106	202	99.51	206	Ser131Ile (agc/aTc)	Rv0095c	-	hypothetical protein
105736	0	T	SNP	C	106	112	214	100	218	Val138Ala (gtc/gCc)	Rv0096	PPE1	PPE family protein PPE1
113872	0	C	SNP	T	98	122	216	99.1	222	Pro1291Leu (ccc/cTc)	Rv0101	nrp	peptide synthetase Nrp
116000	0	T	SNP	G	105	101	203	100	206	Val2000Val (gtt/gtG)	Rv0101	nrp	peptide synthetase Nrp
117566	0	T	SNP	G	86	102	187	97.41	193
122109	0	A	SNP	G	88	92	174	100	180	Leu22Ser (ttg/tCg)	Rv0103c	ctpB	cation-transporter P-type ATPase B
122499	0	C	SNP	T	102	107	202	98.12	213	Ser61Ser (tcc/tcT)	Rv0104	-	hypothetical protein
123198	0	T	SNP	C	93	102	194	99.49	196	Pro294Pro (cct/ccC)	Rv0104	-	hypothetical protein
123520	0	T	SNP	C	104	111	208	99.08	217	Tyr402His (tat/Cat)	Rv0104	-	hypothetical protein
125830	1	G	Ins	A	78	95	173	95.58	173		Rv0107c	ctpI	cation-transporter ATPase I
129576	0	A	SNP	C	127	121	244	99.6	249	Ala322Ala (gct/gcG)	Rv0107c	ctpI	cation-transporter ATPase I
131174	1	T	Ins	G	103	71	174	94.05	174
132417	0	C	SNP	G	159	165	316	100	324	Arg346Gly (cgc/Ggc)	Rv0109	PE_PGRS1	PE-PGRS family protein PE_PGRS1
132954	0	C	SNP	G	121	131	248	99.6	253
133083	0	C	SNP	T	99	135	232	99.57	235	Arg22Trp (cgg/Tgg)	Rv0110	-	integral membrane protein
133839	0	C	SNP	T	103	87	190	100	190
143207	0	T	SNP	C	115	97	211	100	212	Ser224Gly (agc/Ggc)	Rv0118c	oxcA	oxalyl-CoA decarboxylase OxcA
144217	0	C	SNP	T	130	116	242	98.4	250	Leu57Leu (ctg/Ttg)	Rv0119	fadD7	fatty-acid--CoA ligase FadD7
146087	0	T	SNP	C	111	85	193	100	196	Asn562Ser (aat/aGt)	Rv0120c	fusA2	elongation factor G
153678	0	G	SNP	A	110	97	206	99.04	209	Gly452Asp (ggt/gAt)	Rv0126	treS	trehalose synthase/amylase TreS
154283	0	T	SNP	C	114	110	222	100	224	Ser18Pro (tcg/Ccg)	Rv0127	mak	maltokinase
154726	0	G	SNP	T	92	101	189	98.97	195	Gly165Gly (ggg/ggT)	Rv0127	mak	maltokinase
156887	0	C	SNP	T	96	109	199	99.51	206	Met238Ile (atg/atA)	Rv0129c	fbpC	diacylglycerol acyltransferase/mycolyltransferase Ag85C
157129	0	C	SNP	T	99	91	184	100	190	Gly158Ser (ggc/Agc)	Rv0129c	fbpC	diacylglycerol acyltransferase/mycolyltransferase Ag85C		phylo (Delhi/CAS)
157395	0	T	SNP	C	82	92	172	98.31	177	Lys69Arg (aag/aGg)	Rv0129c	fbpC	diacylglycerol acyltransferase/mycolyltransferase Ag85C
157780	0	G	SNP	A	123	113	231	98.74	239
168176	0	G	SNP	T	109	110	217	98.21	223	Gly156Cys (ggt/Tgt)	Rv0142	-	hypothetical protein
170671	0	G	SNP	A	89	122	207	100	211	Ala130Thr (gcc/Acc)	Rv0144	-	transcriptional regulator
172492	0	C	SNP	G	108	125	230	99.15	235	Tyr94_ (tac/taG)	Rv0146	-	S-adenosylmethionine-dependentmethyltransferase
175911	0	C	SNP	A	116	88	201	99.51	205	Ser71_ (tcg/tAg)	Rv0149	-	quinone oxidoreductase
176535	0	G	Del	GAP	90	86	173	97.24	181		Rv0149	-	quinone oxidoreductase
177857	0	G	SNP	A	87	91	177	100	178	Leu485Leu (ctg/Ttg)	Rv0151c	PE1	PE family protein PE1
178205	0	C	SNP	G	97	104	200	99.5	202	Gly369Arg (ggc/Cgc)	Rv0151c	PE1	PE family protein PE1
178453	0	C	SNP	G	84	73	152	99.37	158	Gly286Ala (ggg/gCg)	Rv0151c	PE1	PE family protein PE1
181090	0	C	SNP	T	97	103	198	100	200
187990	0	C	SNP	A	97	107	203	99.51	205	Ala284Ser (gcc/Tcc)	Rv0159c	PE3	PE family protein PE3
188317	0	A	SNP	G	111	89	199	100	200	Ser175Pro (tcc/Ccc)	Rv0159c	PE3	PE family protein PE3
188800	0	T	SNP	C	101	112	209	100	213	Thr14Ala (acg/Gcg)	Rv0159c	PE3	PE family protein PE3
189539	0	G	SNP	C	94	121	211	99.54	216	Gln301Glu (cag/Gag)	Rv0160c	PE4	PE family protein PE4
189850	0	A	SNP	G	107	91	197	99.5	199	Phe197Ser (ttc/tCc)	Rv0160c	PE4	PE family protein PE4
191117	0	G	SNP	A	118	113	230	99.57	232	Val171Met (gtg/Atg)	Rv0161	-	oxidoreductase
194305	1	C	Ins	G	87	91	178	95.7	178		Rv0165c	mce1R	transcriptional regulator Mce1R
194305	2	C	Ins	G	87	91	178	95.7	178		Rv0165c	mce1R	transcriptional regulator Mce1R
194681	0	G	SNP	C	116	121	234	100	237	Leu45Leu (ctc/ctG)	Rv0165c	mce1R	transcriptional regulator Mce1R
196642	0	C	SNP	T	105	104	208	100	209	Asn550Asn (aac/aaT)	Rv0166	fadD5	fatty-acid--CoA ligase FadD5
199470	0	T	SNP	G	101	137	237	99.58	239	Ser313Ala (tcc/Gcc)	Rv0169	mce1A	Mce family protein Mce1A
204866	0	T	SNP	G	78	91	168	97.69	173	Tyr268Asp (tat/Gat)	Rv0173	lprK	Mce family lipoprotein LprK
206339	0	T	SNP	C	95	88	178	100	183	Leu370Pro (ctg/cCg)	Rv0174	mce1F	Mce family protein Mce1F
206481	0	C	SNP	G	115	67	177	95.79	190	Pro417Pro (ccc/ccG)	Rv0174	mce1F	Mce family protein Mce1F
206484	0	G	SNP	T	111	80	183	95.5	200	Gly418Gly (ggg/ggT)	Rv0174	mce1F	Mce family protein Mce1F
207079	0	G	SNP	C	66	77	141	97.95	146	Arg89Pro (cgc/cCc)	Rv0175	-	Mce associated membrane protein
210624	0	C	SNP	T	126	87	212	99.53	214	Leu63Leu (ctg/ctA)	Rv0179c	lprO	lipoprotein LprO
217201	0	T	SNP	C	110	100	207	100	210	Asn311Asn (aat/aaC)	Rv0186	bglS	beta-glucosidase BglS
218207	0	C	SNP	T	137	117	247	99.61	255	Leu647Leu (ctg/Ttg)	Rv0186	bglS	beta-glucosidase BglS
218599	0	T	SNP	C	98	96	194	100	194
223942	0	T	SNP	C	110	126	232	100	236	Ser127Pro (tcg/Ccg)	Rv0192	-	hypothetical protein
224338	0	C	SNP	T	118	98	212	99.08	218	Pro259Ser (ccg/Tcg)	Rv0192	-	hypothetical protein
225323	0	T	SNP	C	97	95	186	100	192	Lys417Glu (aag/Gag)	Rv0193c	-	hypothetical protein
227098	0	T	SNP	C	102	111	208	99.53	214	Met74Thr (atg/aCg)	Rv0194	-	multidrug ABC transporter ATPase/permease
230576	1	G	Ins	T	76	98	174	96.67	174
230921	0	C	Del	GAP	98	117	214	99.08	217		Rv0195	-	two component transcriptional regulator
231114	0	C	SNP	G	88	90	172	100	178	Ala72Ala (gcc/gcG)	Rv0195	-	two component transcriptional regulator
234477	0	T	SNP	G	59	60	115	99.17	120	Tyr749_ (tat/taG)	Rv0197	-	oxidoreductase
234496	1	C	Ins	G	59	52	111	96.52	111		Rv0197	-	oxidoreductase
234496	2	C	Ins	T	59	52	111	96.52	111		Rv0197	-	oxidoreductase
241758	0	G	SNP	A	111	120	229	100	231	Gly82Glu (ggg/gAg)	Rv0203	-	hypothetical protein
249522	0	T	SNP	C	134	140	270	100	274	Val162Ala (gtg/gCg)	Rv0209	-	hypothetical protein
250511	1	C	Ins	C	100	98	198	88	198		Rv0210	-	hypothetical protein
250511	2	C	Ins	G	100	98	198	88	198		Rv0210	-	hypothetical protein
251575	0	G	SNP	A	92	136	224	100	228	Ala486Thr (gcg/Acg)	Rv0210	-	hypothetical protein
255373	0	T	SNP	C	97	76	170	99.43	174	Asp193Gly (gac/gGc)	Rv0213c	-	methyltransferase
261869	0	T	SNP	C	142	125	265	100	267	Cys316Arg (tgt/Cgt)	Rv0218	-	transmembrane protein
262268	0	A	SNP	T	84	103	180	100	187	Ala5Ala (gca/gcT)	Rv0219	-	transmembrane protein
264992	0	T	SNP	C	116	95	202	100	211	Leu309Pro (ctg/cCg)	Rv0221	-	diacyglycerol O-acyltransferase
265554	0	A	SNP	C	92	100	189	99.48	193	Val16Val (gta/gtC)	Rv0222	echA1	enoyl-CoA hydratase EchA1
266405	0	C	SNP	T	93	103	194	99.49	197	Gly454Ser (ggc/Agc)	Rv0223c	-	aldehyde dehydrogenase
274463	0	C	SNP	A	86	101	184	99.47	188	Arg86Leu (cgt/cTt)	Rv0229c	-	hypothetical protein
276539	0	G	SNP	C	85	119	202	99.51	205	Gly161Ala (ggc/gCc)	Rv0231	fadE4	acyl-CoA dehydrogenase FadE4
278681	0	C	SNP	G	103	115	217	100	218	His33Asp (cat/Gat)	Rv0233	nrdB	ribonucleoside-diphosphate reductase subunit beta NrdB
283496	0	G	SNP	A	121	96	215	99.09	219	Ser1119Leu (tcg/tTg)	Rv0236c	aftD	alpha-(1->3)-arabinofuranosyltransferase
283614	0	T	SNP	C	96	121	214	100	217	Ser1080Gly (agc/Ggc)	Rv0236c	aftD	alpha-(1->3)-arabinofuranosyltransferase
285772	0	A	SNP	C	113	125	236	100	238	Pro360Pro (cct/ccG)	Rv0236c	aftD	alpha-(1->3)-arabinofuranosyltransferase
285871	0	A	SNP	G	123	111	230	100	234	Val327Val (gtt/gtC)	Rv0236c	aftD	alpha-(1->3)-arabinofuranosyltransferase
287142	0	C	Del	GAP	106	102	207	90.83	229
289253	0	C	SNP	T	106	88	192	99.49	195	Asp50Asp (gac/gaT)	Rv0239	vapB24	antitoxin VapB24
293628	1	A	Ins	C	89	76	165	91.67	166
296068	0	G	SNP	A	98	89	185	99.47	188	Gly22Arg (ggg/Agg)	Rv0245	-	oxidoreductase
296671	0	G	SNP	C	81	85	158	99.4	167
301341	0	C	SNP	A	110	98	206	99.52	209	Pro105Pro (ccg/ccT)	Rv0249c	-	succinate dehydrogenase membrane anchor subunit
304923	0	A	SNP	G	117	102	218	100	219	Lys686Lys (aaa/aaG)	Rv0252	nirB	nitrite reductase large subunit NirB
308661	0	A	SNP	G	103	77	179	99.45	181	Leu296Pro (ctg/cCg)	Rv0256c	PPE2	PPE family protein PPE2
310973	0	G	SNP	A	102	81	178	100	183	Ala182Val (gcg/gTg)	Rv0259c	-	hypothetical protein
311613	0	G	SNP	T	101	119	216	100	220	Val349Val (gtc/gtA)	Rv0260c	-	transcriptional regulator
324812	0	C	SNP	T	96	92	187	99.47	189	Asp82Asp (gac/gaT)	Rv0270	fadD2	fatty-acid--CoA ligase FadD2
325505	0	T	SNP	C	72	108	177	100	180	Val313Val (gtt/gtC)	Rv0270	fadD2	fatty-acid--CoA ligase FadD2
328569	0	G	SNP	C	81	97	175	99.44	179
333877	0	C	SNP	T	93	72	155	94.83	174	Ala812Thr (gcc/Acc)	Rv0278c	-	PE-PGRS family protein PE_PGRS3
333892	0	G	SNP	C	79	96	168	100	175	Arg807Gly (cgc/Ggc)	Rv0278c	-	PE-PGRS family protein PE_PGRS3
334915	0	C	SNP	G	127	103	221	96.64	238	Val466Leu (gtg/Ctg)	Rv0278c	-	PE-PGRS family protein PE_PGRS3
334942	0	C	SNP	T	124	107	223	96.65	239	Gly457Ser (ggc/Agc)	Rv0278c	-	PE-PGRS family protein PE_PGRS3
336683	0	G	SNP	T	9	18	26	90	30	Val797Val (gtc/gtA)	Rv0279c	PE_PGRS4	PE-PGRS family protein PE_PGRS4
336684	0	A	SNP	G	9	18	27	90	30	Val797Ala (gtc/gCc)	Rv0279c	PE_PGRS4	PE-PGRS family protein PE_PGRS4
336688	0	A	Del	GAP	11	19	28	100	30		Rv0279c	PE_PGRS4	PE-PGRS family protein PE_PGRS4
336689	0	G	Del	GAP	11	19	28	100	30		Rv0279c	PE_PGRS4	PE-PGRS family protein PE_PGRS4
336690	0	C	Del	GAP	11	19	28	100	30		Rv0279c	PE_PGRS4	PE-PGRS family protein PE_PGRS4
336691	0	T	Del	GAP	11	18	27	96.67	30		Rv0279c	PE_PGRS4	PE-PGRS family protein PE_PGRS4
336692	0	C	Del	GAP	11	18	27	96.67	30		Rv0279c	PE_PGRS4	PE-PGRS family protein PE_PGRS4
336693	0	G	Del	GAP	11	18	27	96.67	30		Rv0279c	PE_PGRS4	PE-PGRS family protein PE_PGRS4
336694	0	A	Del	GAP	11	18	27	96.67	30		Rv0279c	PE_PGRS4	PE-PGRS family protein PE_PGRS4
336695	0	A	Del	GAP	11	18	27	96.67	30		Rv0279c	PE_PGRS4	PE-PGRS family protein PE_PGRS4
336696	0	T	Del	GAP	11	18	27	96.67	30		Rv0279c	PE_PGRS4	PE-PGRS family protein PE_PGRS4
336697	0	T	Del	GAP	9	18	26	90	30		Rv0279c	PE_PGRS4	PE-PGRS family protein PE_PGRS4
336699	1	C	Ins	G	9	17	26	89.66	26		Rv0279c	PE_PGRS4	PE-PGRS family protein PE_PGRS4
336699	2	C	Ins	G	9	17	26	89.66	26		Rv0279c	PE_PGRS4	PE-PGRS family protein PE_PGRS4
336707	0	G	Del	GAP	8	17	27	89.29	28		Rv0279c	PE_PGRS4	PE-PGRS family protein PE_PGRS4
336708	0	T	Del	GAP	8	17	27	92.59	27		Rv0279c	PE_PGRS4	PE-PGRS family protein PE_PGRS4
336709	0	C	Del	GAP	8	17	27	83.33	30		Rv0279c	PE_PGRS4	PE-PGRS family protein PE_PGRS4
336710	0	A	Del	GAP	8	17	27	78.12	32		Rv0279c	PE_PGRS4	PE-PGRS family protein PE_PGRS4
336930	0	G	Del	GAP	27	46	71	97.33	75		Rv0279c	PE_PGRS4	PE-PGRS family protein PE_PGRS4
336931	0	A	Del	GAP	27	46	71	96.05	76		Rv0279c	PE_PGRS4	PE-PGRS family protein PE_PGRS4
336932	0	G	Del	GAP	27	46	71	96.05	76		Rv0279c	PE_PGRS4	PE-PGRS family protein PE_PGRS4
336933	0	G	Del	GAP	27	46	71	98.65	74		Rv0279c	PE_PGRS4	PE-PGRS family protein PE_PGRS4
336934	0	C	Del	GAP	27	46	71	94.81	77		Rv0279c	PE_PGRS4	PE-PGRS family protein PE_PGRS4
336935	0	G	Del	GAP	27	46	71	94.81	77		Rv0279c	PE_PGRS4	PE-PGRS family protein PE_PGRS4
336936	0	C	Del	GAP	27	46	71	97.33	75		Rv0279c	PE_PGRS4	PE-PGRS family protein PE_PGRS4
336937	0	C	Del	GAP	27	46	71	94.81	77		Rv0279c	PE_PGRS4	PE-PGRS family protein PE_PGRS4
336938	0	G	Del	GAP	27	46	71	94.81	77		Rv0279c	PE_PGRS4	PE-PGRS family protein PE_PGRS4
336939	0	A	Del	GAP	27	46	71	97.33	75		Rv0279c	PE_PGRS4	PE-PGRS family protein PE_PGRS4
336940	0	G	Del	GAP	27	46	71	97.33	75		Rv0279c	PE_PGRS4	PE-PGRS family protein PE_PGRS4
336941	0	G	Del	GAP	27	46	71	96.05	76		Rv0279c	PE_PGRS4	PE-PGRS family protein PE_PGRS4
336942	0	G	Del	GAP	27	46	71	98.65	74		Rv0279c	PE_PGRS4	PE-PGRS family protein PE_PGRS4
336943	0	C	Del	GAP	27	46	71	97.33	75		Rv0279c	PE_PGRS4	PE-PGRS family protein PE_PGRS4
336944	0	G	Del	GAP	27	46	71	96.05	76		Rv0279c	PE_PGRS4	PE-PGRS family protein PE_PGRS4
336945	0	A	Del	GAP	27	46	71	96.05	76		Rv0279c	PE_PGRS4	PE-PGRS family protein PE_PGRS4
336946	0	G	Del	GAP	27	46	71	98.65	74		Rv0279c	PE_PGRS4	PE-PGRS family protein PE_PGRS4
336947	0	T	Del	GAP	27	46	71	98.65	74		Rv0279c	PE_PGRS4	PE-PGRS family protein PE_PGRS4
336948	0	A	Del	GAP	27	46	71	97.33	75		Rv0279c	PE_PGRS4	PE-PGRS family protein PE_PGRS4
336949	0	G	Del	GAP	27	46	71	96.05	76		Rv0279c	PE_PGRS4	PE-PGRS family protein PE_PGRS4
336950	0	G	Del	GAP	27	46	71	97.33	75		Rv0279c	PE_PGRS4	PE-PGRS family protein PE_PGRS4
336951	0	C	Del	GAP	27	46	71	97.33	75		Rv0279c	PE_PGRS4	PE-PGRS family protein PE_PGRS4
336952	0	C	Del	GAP	27	46	71	96.05	76		Rv0279c	PE_PGRS4	PE-PGRS family protein PE_PGRS4
336953	0	G	Del	GAP	27	46	71	94.81	77		Rv0279c	PE_PGRS4	PE-PGRS family protein PE_PGRS4
336954	0	G	Del	GAP	27	46	71	97.33	75		Rv0279c	PE_PGRS4	PE-PGRS family protein PE_PGRS4
336955	0	C	Del	GAP	27	46	71	94.81	77		Rv0279c	PE_PGRS4	PE-PGRS family protein PE_PGRS4
336956	0	G	Del	GAP	27	46	71	96.05	76		Rv0279c	PE_PGRS4	PE-PGRS family protein PE_PGRS4
336957	0	T	Del	GAP	27	46	71	96.05	76		Rv0279c	PE_PGRS4	PE-PGRS family protein PE_PGRS4
336958	0	T	Del	GAP	27	46	71	94.81	77		Rv0279c	PE_PGRS4	PE-PGRS family protein PE_PGRS4
336959	0	G	Del	GAP	27	46	71	93.59	78		Rv0279c	PE_PGRS4	PE-PGRS family protein PE_PGRS4
336960	0	C	Del	GAP	27	46	71	94.81	77		Rv0279c	PE_PGRS4	PE-PGRS family protein PE_PGRS4
336961	0	C	Del	GAP	27	46	71	93.59	78		Rv0279c	PE_PGRS4	PE-PGRS family protein PE_PGRS4
336962	0	G	Del	GAP	27	46	71	91.25	80		Rv0279c	PE_PGRS4	PE-PGRS family protein PE_PGRS4
336963	0	C	Del	GAP	27	46	71	91.25	80		Rv0279c	PE_PGRS4	PE-PGRS family protein PE_PGRS4
336964	0	C	Del	GAP	27	46	71	89.02	82		Rv0279c	PE_PGRS4	PE-PGRS family protein PE_PGRS4
336965	0	G	Del	GAP	27	46	71	89.02	82		Rv0279c	PE_PGRS4	PE-PGRS family protein PE_PGRS4
336966	0	C	Del	GAP	27	46	71	89.02	82		Rv0279c	PE_PGRS4	PE-PGRS family protein PE_PGRS4
336967	0	T	Del	GAP	27	46	71	89.02	82		Rv0279c	PE_PGRS4	PE-PGRS family protein PE_PGRS4
336968	0	G	Del	GAP	27	46	71	89.02	82		Rv0279c	PE_PGRS4	PE-PGRS family protein PE_PGRS4
336969	0	C	Del	GAP	27	46	71	90.12	81		Rv0279c	PE_PGRS4	PE-PGRS family protein PE_PGRS4
336970	0	C	Del	GAP	27	46	71	90.12	81		Rv0279c	PE_PGRS4	PE-PGRS family protein PE_PGRS4
336971	0	G	Del	GAP	27	46	71	90.12	81		Rv0279c	PE_PGRS4	PE-PGRS family protein PE_PGRS4
336972	0	C	Del	GAP	27	46	71	90.12	81		Rv0279c	PE_PGRS4	PE-PGRS family protein PE_PGRS4
336973	0	C	Del	GAP	27	46	71	89.02	82		Rv0279c	PE_PGRS4	PE-PGRS family protein PE_PGRS4
336974	0	G	Del	GAP	27	46	71	89.02	82		Rv0279c	PE_PGRS4	PE-PGRS family protein PE_PGRS4
336975	0	T	Del	GAP	27	46	71	89.02	82		Rv0279c	PE_PGRS4	PE-PGRS family protein PE_PGRS4
336976	0	T	Del	GAP	27	46	71	90.12	81		Rv0279c	PE_PGRS4	PE-PGRS family protein PE_PGRS4
337820	0	G	SNP	A	9	63	69	98.63	73	Gly418Gly (ggc/ggT)	Rv0279c	PE_PGRS4	PE-PGRS family protein PE_PGRS4
337959	0	A	SNP	C	47	13	57	100	60	Ile372Ser (atc/aGc)	Rv0279c	PE_PGRS4	PE-PGRS family protein PE_PGRS4
338020	0	A	SNP	C	81	23	102	100	104	Cys352Gly (tgc/Ggc)	Rv0279c	PE_PGRS4	PE-PGRS family protein PE_PGRS4
338100	0	T	SNP	C	89	31	115	100	120	Asn325Ser (aac/aGc)	Rv0279c	PE_PGRS4	PE-PGRS family protein PE_PGRS4
338453	0	A	SNP	G	20	71	91	100	91	Ala207Ala (gct/gcC)	Rv0279c	PE_PGRS4	PE-PGRS family protein PE_PGRS4
340372	0	T	SNP	C	21	90	111	100	111	Ser337Pro (tcg/Ccg)	Rv0280	PPE3	PPE family protein PPE3
342146	0	A	SNP	C	124	108	224	100	232	Glu6Ala (gaa/gCa)	Rv0282	eccA3	ESX-3 secretion system protein EccA
342873	0	C	SNP	T	93	82	174	98.87	177	Val248Val (gtc/gtT)	Rv0282	eccA3	ESX-3 secretion system protein EccA
346275	0	C	SNP	G	104	106	207	100	210	Pro214Arg (ccg/cGg)	Rv0284	eccC3	ESX-3 secretion system protein EccC3
356528	0	A	SNP	G	100	106	205	100	206	Asn217Asp (aat/Gat)	Rv0292	eccE3	ESX-3 secretion system protein EccE
358473	0	G	SNP	C	114	111	218	100	225	Trp101Cys (tgg/tgC)	Rv0294	tam	trans-aconitate methyltransferase
363563	0	G	SNP	A	96	121	216	99.54	218	Ala30Thr (gcg/Acg)	Rv0299	-	toxin
366917	0	T	SNP	C	55	43	97	98.99	99	Thr1950Ala (acc/Gcc)	Rv0304c	PPE5	PPE family protein PPE5
366922	0	G	SNP	C	46	38	84	100	84	Ala1948Gly (gcc/gGc)	Rv0304c	PPE5	PPE family protein PPE5
367718	0	G	SNP	T	112	100	207	100	212	Leu1683Ile (ctt/Att)	Rv0304c	PPE5	PPE family protein PPE5
368100	0	G	Del	GAP	74	79	157	75	204		Rv0304c	PPE5	PPE family protein PPE5
368101	0	A	Del	GAP	74	79	157	78.46	195		Rv0304c	PPE5	PPE family protein PPE5
368102	0	T	Del	GAP	74	79	157	77.66	197		Rv0304c	PPE5	PPE family protein PPE5
372913	0	A	SNP	C	112	117	227	99.57	230	Gly933Gly (ggt/ggG)	Rv0305c	PPE6	PPE family protein PPE6
373283	0	A	Del	GAP	100	117	219	99.54	218		Rv0305c	PPE6	PPE family protein PPE6
376064	0	C	SNP	A	101	109	207	99.06	212	Gln51Lys (cag/Aag)	Rv0306	-	oxidoreductase
376774	0	T	SNP	C	98	103	194	100	201	Ala94Ala (gca/gcG)	Rv0307c	-	hypothetical protein
384380	0	A	SNP	C	95	116	208	100	211	Lys260Thr (aag/aCg)	Rv0315	-	beta-1,3-glucanase
386432	0	C	SNP	G	104	105	205	100	209	Gly223Ala (ggg/gCg)	Rv0318c	-	integral membrane protein
390828	0	T	SNP	C	126	114	237	100	240	Ser142Gly (agt/Ggt)	Rv0323c	-	hypothetical protein
391853	0	A	SNP	G	93	115	206	100	208	Thr168Ala (act/Gct)	Rv0324	-	transcriptional regulator
392261	0	T	SNP	C	110	80	182	99.48	191	_75Gln (tag/Cag)	Rv0325	-	hypothetical protein
396199	0	T	SNP	C	96	99	189	99.49	196
403980	0	G	SNP	A	80	91	167	100	171	Ala621Val (gcc/gTc)	Rv0338c	-	iron-sulfur-binding reductase
404326	0	T	SNP	C	88	107	193	100	195	Arg506Gly (agg/Ggg)	Rv0338c	-	iron-sulfur-binding reductase
406251	0	T	SNP	C	96	102	196	100	198	Asp733Gly (gat/gGt)	Rv0339c	-	transcriptional regulator
414486	0	C	SNP	T	86	106	190	99.48	193	Glu152Glu (gag/gaA)	Rv0344c	lpqJ	lipoprotein LpqJ
415693	0	G	SNP	A	97	91	187	100	188	Leu425Leu (ctg/Ttg)	Rv0346c	ansP2	L-asparagine permease
420008	0	A	SNP	G	103	91	191	99.49	195	Ala58Ala (gca/gcG)	Rv0350	dnaK	chaperone protein DnaK
424320	1	T	Ins	C	114	99	213	94.25	214		Rv0354c	PPE7	PPE family protein PPE7
428698	0	C	SNP	T	104	108	211	99.07	214	Ala1994Ala (gcg/gcA)	Rv0355c	PPE8	PPE family protein PPE8
432459	0	C	SNP	T	114	135	247	99.6	250	Asp741Asn (gac/Aac)	Rv0355c	PPE8	PPE family protein PPE8
434377	0	C	SNP	T	124	116	235	99.17	242	Leu101Leu (ctg/ctA)	Rv0355c	PPE8	PPE family protein PPE8
438470	0	C	SNP	T	113	110	221	100	223	Lys90Lys (aag/aaA)	Rv0360c	-	hypothetical protein
440365	0	G	SNP	A	81	115	195	99.49	197	Ser165Ser (tcg/tcA)	Rv0362	mgtE	Mg2+ transport transmembrane protein MgtE
440878	0	C	SNP	T	104	102	206	99.52	207	Thr336Thr (acc/acT)	Rv0362	mgtE	Mg2+ transport transmembrane protein MgtE
445780	0	C	SNP	T	135	108	236	99.59	244	Arg249His (cgt/cAt)	Rv0368c	-	hypothetical protein
447642	0	G	SNP	C	104	95	198	99.5	200	Leu134Leu (ctc/ctG)	Rv0370c	-	oxidoreductase
454009	0	C	SNP	T	95	131	223	99.12	228	Ala122Thr (gcc/Acc)	Rv0376c	-	hypothetical protein
454295	0	T	SNP	C	106	91	194	100	197	Pro26Pro (cca/ccG)	Rv0376c	-	hypothetical protein
454333	0	T	SNP	G	100	95	193	100	195	Thr14Pro (acg/Ccg)	Rv0376c	-	hypothetical protein
455624	0	T	Del	GAP	98	96	195	98.48	197
457392	0	G	SNP	A	110	95	198	100	205	Tyr144Tyr (tac/taT)	Rv0381c	-	hypothetical protein
457452	0	T	SNP	G	115	98	207	100	213	Thr124Thr (aca/acC)	Rv0381c	-	hypothetical protein
459399	0	A	SNP	C	70	57	124	100	127
459422	0	A	SNP	G	83	47	125	99.24	131
462037	0	T	SNP	C	87	110	194	100	197
467375	0	A	Del	GAP	102	86	178	92.61	203
467376	0	G	Del	GAP	101	86	177	91.67	204
467377	0	G	Del	GAP	101	86	177	90.78	206
467378	0	A	Del	GAP	101	86	177	90.34	207
467497	1	C	Ins	G	109	102	211	94.2	212
467508	1	C	Ins	G	108	107	215	93.89	215
467516	0	G	SNP	C	117	115	230	100	232
467526	0	C	SNP	G	118	112	224	99.57	231
467546	0	G	SNP	C	122	124	240	100	246
467557	0	A	SNP	C	123	126	248	100	249
467564	0	A	SNP	C	125	116	238	100	241
467585	0	G	SNP	C	130	115	241	100	245
467590	0	T	SNP	C	122	119	238	100	241
467621	0	T	SNP	G	127	116	237	100	243
467638	0	G	SNP	T	134	122	252	100	256
474824	0	A	SNP	C	108	109	213	96.88	224	Pro6Pro (cct/ccG)	Rv0394c	-	hypothetical protein
475178	0	T	SNP	C	103	102	201	100	205	Val80Ala (gtc/gCc)	Rv0395	-	hypothetical protein
475915	0	A	SNP	C	112	97	201	100	209	Ser34Arg (agc/Cgc)	Rv0397	-	hypothetical protein
483935	0	T	SNP	G	100	95	193	100	195
484504	0	C	SNP	G	127	100	223	100	227	Ala176Ala (gcc/gcG)	Rv0404	fadD30	long-chain-fatty-acid--AMP ligase FadD30
485561	0	A	SNP	C	126	118	240	99.59	245	Ile529Leu (atc/Ctc)	Rv0404	fadD30	long-chain-fatty-acid--AMP ligase FadD30
485811	0	A	Del	GAP	122	98	219	96.92	227		Rv0405	pks6	membrane bound polyketide synthase
489935	0	G	SNP	C	115	97	208	99.53	213	Thr257Thr (acc/acG)	Rv0406c	-	beta lactamase-like protein
491742	0	T	SNP	C	96	97	193	100	193	Phe320Phe (ttt/ttC)	Rv0407	fgd1	F420-dependent glucose-6-phosphate dehydrogenase		phylo (not Euro-American, M. africanum, M. bovis, M. canettii, M. caprae, M. microti, M. pinipedii, Beijing, Delhi/CAS, EAI)
492150	0	G	SNP	C	101	113	213	100	214	Gly122Ala (ggc/gCc)	Rv0408	pta	phosphate acetyltransferase
498531	0	A	SNP	G	118	104	219	100	222	Ala363Ala (gct/gcC)	Rv0412c	-	membrane protein
498557	0	C	SNP	A	108	98	203	100	206	Asp355Tyr (gac/Tac)	Rv0412c	-	membrane protein
498703	0	T	SNP	G	104	108	209	97.7	217	Lys306Thr (aag/aCg)	Rv0412c	-	membrane protein
502589	0	C	SNP	G	102	90	187	100	192	Ser75Cys (tcc/tGc)	Rv0417	thiG	thiazole synthase
503354	0	G	SNP	C	100	93	193	100	193
505974	0	G	SNP	A	99	119	215	100	218	Ala297Thr (gcg/Acg)	Rv0419	lpqM	lipoprotein peptidase LpqM
513257	0	T	SNP	C	90	87	172	100	177	Met689Val (atg/Gtg)	Rv0425c	ctpH	metal cation transporting ATPase H
517358	0	T	SNP	C	117	104	219	100	221	Asp149Gly (gac/gGc)	Rv0428c	-	GCN5-like N-acetyltransferase
517389	0	C	SNP	A	107	113	219	100	220	Val139Phe (gtc/Ttc)	Rv0428c	-	GCN5-like N-acetyltransferase
519844	0	C	SNP	T	100	77	171	98.88	179	Thr82Met (acg/aTg)	Rv0432	sodC	superoxide dismutase
523654	0	C	SNP	T	105	123	227	99.56	229	Ala294Thr (gcc/Acc)	Rv0435c	-	ATPase
524891	0	C	SNP	A	86	82	165	100	168	Gly167Val (ggc/gTc)	Rv0436c	pssA	CDP-diacylglycerol--serineO-phosphatidyltransferase
527176	0	G	SNP	A	81	95	173	99.44	177	Ser62Leu (tca/tTa)	Rv0438c	moeA2	molybdopterin molybdenumtransferase
531775	0	C	SNP	G	119	115	231	100	234	Trp147Ser (tgg/tCg)	Rv0442c	PPE10	PPE family protein PPE10
533205	0	C	SNP	T	109	133	240	99.59	243	Thr195Thr (acg/acA)	Rv0444c	rskA	anti-sigma-K factor RskA
541201	0	A	SNP	G	93	89	178	100	182	Leu97Leu (ctt/ctC)	Rv0450c	mmpL4	transmembrane transport protein MmpL4
546357	0	A	SNP	G	90	111	198	100	201	Thr149Thr (act/acC)	Rv0456c	echA2	enoyl-CoA hydratase EchA2
548326	0	T	SNP	C	83	110	190	99.48	194	Thr428Ala (aca/Gca)	Rv0457c	-	peptidase
551525	0	A	SNP	C	73	71	140	100	144	Arg110Arg (aga/Cga)	Rv0459	-	hypothetical protein
555492	0	G	SNP	A	79	111	184	99.48	191	Ala272Val (gcc/gTc)	Rv0465c	-	HTH-type transcriptional regulator
555991	0	A	SNP	G	83	88	169	99.42	172	Cys106Arg (tgc/Cgc)	Rv0465c	-	HTH-type transcriptional regulator
565655	0	A	SNP	G	88	100	188	100	188
572591	0	C	SNP	T	78	118	193	98.99	198	Asp294Asp (gac/gaT)	Rv0483	lprQ	lipoprotein LprQ
573262	0	A	SNP	G	136	101	227	99.58	238	Gly180Gly (ggt/ggC)	Rv0484c	-	short-chain type oxidoreductase
579284	0	T	SNP	C	96	87	178	99.46	184
580772	0	T	SNP	A	62	55	111	95.12	123
580774	0	G	Del	GAP	61	53	115	90.48	126
580775	0	G	Del	GAP	61	53	115	93.44	122
580776	0	G	Del	GAP	61	53	116	91.2	125
580777	0	G	Del	GAP	61	53	116	91.94	124
580778	0	C	Del	GAP	61	53	116	94.21	121
580779	0	A	Del	GAP	61	53	116	94.21	121
580780	0	C	Del	GAP	61	53	116	91.94	124
580781	0	C	Del	GAP	61	53	116	94.21	121
580782	0	A	Del	GAP	61	53	116	94.21	121
580783	0	C	Del	GAP	61	53	116	94.21	121
580784	0	C	Del	GAP	61	53	116	95	120
580785	0	C	Del	GAP	61	53	116	95	120
580786	0	G	Del	GAP	61	53	116	94.21	121
580787	0	C	Del	GAP	61	53	116	95	120
580788	0	T	Del	GAP	61	53	116	95.8	119
580789	0	T	Del	GAP	61	53	116	95.8	119
580790	0	G	Del	GAP	61	53	116	93.44	122
580791	0	C	Del	GAP	61	53	116	95	120
580792	0	G	Del	GAP	61	53	116	93.44	122
580793	0	G	Del	GAP	61	53	116	95	120
580794	0	G	Del	GAP	61	53	116	92.68	123
580795	0	G	Del	GAP	61	53	116	91.2	125
580796	0	G	Del	GAP	61	53	116	91.2	125
580797	0	A	Del	GAP	61	53	116	91.2	125
584171	0	T	SNP	C	95	122	216	100	217	Ser174Gly (agt/Ggt)	Rv0493c	-	hypothetical protein
586267	0	C	SNP	T	98	114	204	99.07	214	Leu16Leu (ctg/ctA)	Rv0495c	-	hypothetical protein
590436	0	T	SNP	C	102	97	198	100	199	Ala118Ala (gct/gcC)	Rv0500	proC	pyrroline-5-carboxylate reductase
597816	0	A	SNP	G	106	108	209	100	214	Ala206Ala (gca/gcG)	Rv0507	mmpL2	transmembrane transport protein MmpL2
598475	0	G	SNP	A	88	110	197	98.51	201	Arg426His (cgc/cAc)	Rv0507	mmpL2	transmembrane transport protein MmpL2
599868	0	A	SNP	G	105	96	199	100	201	Arg890Arg (cga/cgG)	Rv0507	mmpL2	transmembrane transport protein MmpL2
610120	0	T	SNP	G	94	138	229	100	232
611977	0	C	SNP	T	107	116	218	99.55	224	Gly33Asp (ggc/gAc)	Rv0519c	-	membrane protein
621944	0	C	SNP	T	81	109	186	100	190	His346His (cac/caT)	Rv0530	-	hypothetical protein
623163	0	C	SNP	T	76	122	195	99	200	Ala124Val (gcc/gTc)	Rv0532	PE_PGRS6	PE-PGRS family protein PE_PGRS6
623406	1	C	Ins	G	66	44	110	78.01	110		Rv0532	PE_PGRS6	PE-PGRS family protein PE_PGRS6
623406	2	C	Ins	G	66	44	110	78.01	110		Rv0532	PE_PGRS6	PE-PGRS family protein PE_PGRS6
623406	3	C	Ins	C	66	43	109	77.3	109		Rv0532	PE_PGRS6	PE-PGRS family protein PE_PGRS6
623406	4	C	Ins	C	65	43	108	76.6	109		Rv0532	PE_PGRS6	PE-PGRS family protein PE_PGRS6
623406	5	C	Ins	G	66	43	109	77.3	109		Rv0532	PE_PGRS6	PE-PGRS family protein PE_PGRS6
623406	6	C	Ins	G	66	43	109	77.3	109		Rv0532	PE_PGRS6	PE-PGRS family protein PE_PGRS6
623406	7	C	Ins	C	66	43	109	77.3	109		Rv0532	PE_PGRS6	PE-PGRS family protein PE_PGRS6
623406	8	C	Ins	G	66	43	109	77.3	109		Rv0532	PE_PGRS6	PE-PGRS family protein PE_PGRS6
623406	9	C	Ins	G	66	43	109	77.3	109		Rv0532	PE_PGRS6	PE-PGRS family protein PE_PGRS6
623472	0	A	SNP	G	78	80	157	100	158	Asp227Gly (gac/gGc)	Rv0532	PE_PGRS6	PE-PGRS family protein PE_PGRS6
623508	0	C	SNP	G	87	86	172	100	173	Ala239Gly (gcc/gGc)	Rv0532	PE_PGRS6	PE-PGRS family protein PE_PGRS6
629714	0	G	SNP	A	88	99	185	100	187	Asp6Asp (gac/gaT)	Rv0537c	-	integral membrane protein
630722	0	G	SNP	C	97	111	208	100	208	Arg228Pro (cgg/cCg)	Rv0538	-	membrane protein
634626	0	T	SNP	C	87	92	177	100	179	Arg293Arg (cga/cgG)	Rv0542c	menE	2-succinylbenzoic acid--CoA ligase
637319	0	G	SNP	A	108	105	213	100	213	Pro49Ser (cct/Tct)	Rv0545c	pitA	low-affinity inorganic phosphate transporter
648002	0	T	SNP	G	86	88	171	100	174	Leu15Arg (ctc/cGc)	Rv0556	-	transmembrane protein
648856	0	T	SNP	C	101	95	194	99.49	197	Gly107Gly (ggt/ggC)	Rv0557	mgtA	GDP-mannose-dependent alpha-mannosyltransferase		phylo (not Euro-American, M. africanum, M. bovis, M. canettii, M. caprae, M. microti, M. pinipedii, Beijing, Delhi/CAS, EAI)
652950	0	T	SNP	C	104	132	234	99.16	238	Arg60Arg (cgt/cgC)	Rv0562	grcC1	polyprenyl-diphosphate synthase GrcC
655986	0	T	SNP	G	112	95	204	100	207
657081	0	C	SNP	T	94	78	168	100	172	Val130Val (gtg/gtA)	Rv0565c	-	monooxygenase
659341	0	T	SNP	C	121	85	202	99.52	207
662312	0	G	SNP	A	115	102	212	100	217	Ala340Thr (gcc/Acc)	Rv0570	nrdZ	vitamin B12-dependent ribonucleoside-diphosphate reductase
662658	0	T	Del	GAP	118	120	232	99.17	240		Rv0570	nrdZ	vitamin B12-dependent ribonucleoside-diphosphate reductase
662911	0	T	SNP	C	113	134	244	100	247	Ala539Ala (gct/gcC)	Rv0570	nrdZ	vitamin B12-dependent ribonucleoside-diphosphate reductase
665293	0	A	SNP	G	94	91	182	100	185	Phe31Leu (ttc/Ctc)	Rv0572c	-	hypothetical protein
669398	0	T	SNP	C	98	99	196	100	197	Gln116Gln (caa/caG)	Rv0575c	-	oxidoreductase
670545	0	G	SNP	A	121	126	243	100	247	Arg233His (cgc/cAc)	Rv0576	-	transcriptional regulator
671718	0	G	SNP	A	95	85	177	98.36	183	Ala185Thr (gcc/Acc)	Rv0577	TB27.3	hypothetical protein
672491	0	C	SNP	G	81	98	171	96.76	185	Gly1142Gly (ggg/ggC)	Rv0578c	PE_PGRS7	PE-PGRS family protein PE_PGRS7
673188	0	C	SNP	G	109	123	227	97.89	237	Ser910Thr (agc/aCc)	Rv0578c	PE_PGRS7	PE-PGRS family protein PE_PGRS7
673238	0	A	SNP	G	89	132	213	99.55	222	His893His (cat/caC)	Rv0578c	PE_PGRS7	PE-PGRS family protein PE_PGRS7
674702	0	A	SNP	T	101	112	203	99.07	215	Gly405Gly (ggt/ggA)	Rv0578c	PE_PGRS7	PE-PGRS family protein PE_PGRS7
682361	0	C	SNP	T	106	99	201	97.62	210	Val638Met (gtg/Atg)	Rv0585c	-	integral membrane protein
684376	0	T	SNP	C	108	113	218	100	221
685461	0	C	SNP	G	104	107	209	100	211	Ala111Ala (gcc/gcG)	Rv0587	yrbE2A	hypothetical protein
685608	0	T	SNP	C	112	114	220	100	226	Leu160Leu (ctt/ctC)	Rv0587	yrbE2A	hypothetical protein
686123	0	C	SNP	A	109	113	218	96.94	229	Leu66Met (ctg/Atg)	Rv0588	-	hypothetical protein
686972	0	T	SNP	C	77	89	161	100	166	Phe51Ser (ttc/tCc)	Rv0589	mce2A	Mce family protein Mce2A
688792	1	T	Ins	G	103	82	185	97.88	185
690450	0	A	SNP	C	102	145	246	100	247	Ala464Ala (gca/gcC)	Rv0591	mce2C	Mce family protein Mce2C
690465	0	T	SNP	G	98	135	229	100	233	Leu469Leu (ctt/ctG)	Rv0591	mce2C	Mce family protein Mce2C
693329	0	A	SNP	G	87	101	186	97.92	192	Ile31Met (ata/atG)	Rv0594	mce2F	Mce family protein Mce2F
697831	0	G	Del	GAP	107	100	205	97.64	212
698968	0	G	SNP	A	127	127	248	100	254	Gly9Gly (ggc/ggT)	Rv0601c	-	two component sensor kinase HK2
707370	0	T	SNP	C	97	117	207	99.07	216	Thr716Ala (acg/Gcg)	Rv0613c	-	hypothetical protein
712693	0	A	SNP	G	99	79	175	99.44	179
712858	0	C	SNP	A	125	96	215	99.55	222	Ala48Glu (gcg/gAg)	Rv0620	galK	galactokinase
713310	0	T	SNP	C	116	109	222	100	225	Cys199Arg (tgt/Cgt)	Rv0620	galK	galactokinase
719881	0	G	SNP	A	108	151	253	98.48	263	Pro11Leu (ccg/cTg)	Rv0628c	-	hypothetical protein
725190	0	G	SNP	A	67	90	152	100	157	Phe1039Phe (ttc/ttT)	Rv0631c	recC	exonuclease V subunit gamma RecC
729685	0	C	SNP	T	97	92	186	98.95	191	Arg161Gln (cga/cAa)	Rv0633c	-	hypothetical protein
742878	0	C	SNP	G	107	102	205	99.52	210	Pro54Ala (cct/Gct)	Rv0648	-	alpha-mannosidase
746773	0	C	SNP	T	111	134	242	98.39	249	Asp137Asp (gac/gaT)	Rv0649	fabD2	malonyl CoA-acyl carrier protein transacylase
753174	0	C	SNP	A	130	94	221	99.56	225	Trp65Leu (tgg/tTg)	Rv0656c	vapC6	ribonuclease VapC6
753264	0	G	SNP	A	119	99	212	100	218	Ser35Leu (tca/tTa)	Rv0656c	vapC6	ribonuclease VapC6
754186	0	A	SNP	G	101	93	193	100	194	Leu75Pro (ctc/cCc)	Rv0658c	-	integral membrane protein
757182	0	A	SNP	G	85	104	187	100	189	Asp349Gly (gac/gGc)	Rv0663	atsD	arylsulfatase AtsD
761110	0	A	SNP	T	101	87	184	98.95	190	Asp435Val (gac/gTc)	Rv0667	rpoB	DNA-directed RNA polymerase subunit beta	rifampicin (RMP)		rifampicin (RMP)
762434	0	T	SNP	G	120	104	224	99.56	225	Gly876Gly (ggt/ggG)	Rv0667	rpoB	DNA-directed RNA polymerase subunit beta		phylo (3)	rifampicin (RMP)
763031	0	T	SNP	C	96	105	196	100	201	Ala1075Ala (gct/gcC)	Rv0667	rpoB	DNA-directed RNA polymerase subunit beta		phylo (4)	rifampicin (RMP)
767339	0	A	SNP	G	81	66	147	100	147
767414	0	G	SNP	A	92	57	145	100	149
775639	0	T	SNP	C	97	126	220	100	223	Ile948Val (att/Gtt)	Rv0676c	mmpL5	transmembrane transport protein MmpL5
776100	0	G	SNP	A	108	109	213	100	217	Thr794Ile (acc/aTc)	Rv0676c	mmpL5	transmembrane transport protein MmpL5
781395	0	T	SNP	C	93	101	193	100	194							streptomycin (SM)
781687	0	A	SNP	G	104	85	188	99.47	190	Lys43Arg (aag/aGg)	Rv0682	rpsL	30S ribosomal protein S12	streptomycin (SM)		streptomycin (SM)
788615	0	G	SNP	C	89	87	172	98.88	178	Gly226Arg (ggg/Cgg)	Rv0688	-	ferredoxin reductase
792629	0	C	SNP	G	108	103	207	98.6	214	Ala158Gly (gcc/gGc)	Rv0693	-	mycofactocin radical SAM maturase MftC
794735	0	G	SNP	A	111	98	201	98.58	212	Arg7Arg (cgg/cgA)	Rv0695	-	mycofactocin system creatinine amidohydrolase family protein MftE
798779	0	T	SNP	C	91	100	190	99.48	192
798934	0	C	SNP	A	89	74	163	99.39	164	Arg34Arg (cgc/cgA)	Rv0698	-	hypothetical protein
805163	0	C	SNP	T	108	109	212	100	217	Arg18Arg (cgc/cgT)	Rv0708	rplP	50S ribosomal protein L16
807405	0	C	SNP	T	107	101	206	100	208	Ser357Ser (tcc/tcT)	Rv0711	atsA	arylsulfatase AtsA
811621	0	C	SNP	T	89	105	188	100	194	Ala83Ala (gcc/gcT)	Rv0714	rplN	50S ribosomal protein L14
820483	0	G	SNP	T	114	96	199	100	210	Ala6Asp (gcc/gAc)	Rv0727c	fucA	L-fuculose phosphate aldolase FucA
820734	0	A	SNP	G	106	116	217	99.11	224	Val248Ala (gtc/gCc)	Rv0728c	serA2	D-3-phosphoglycerate dehydrogenase SerA
820752	0	C	SNP	T	114	104	214	99.54	219	Arg242His (cgc/cAc)	Rv0728c	serA2	D-3-phosphoglycerate dehydrogenase SerA
821023	0	C	SNP	A	112	115	223	98.7	230	Glu152_ (gaa/Taa)	Rv0728c	serA2	D-3-phosphoglycerate dehydrogenase SerA
824172	0	G	SNP	A	96	105	199	97.57	206	Thr156Thr (acc/acT)	Rv0731c	-	S-adenosylmethionine-dependentmethyltransferase
824772	0	A	SNP	T	87	80	167	98.82	169
830868	1	G	Ins	G	93	126	219	89.02	220		Rv0739	-	hypothetical protein
830868	2	G	Ins	C	92	127	219	89.02	220		Rv0739	-	hypothetical protein
832136	0	G	SNP	C	98	85	183	98.92	185	Val121Leu (gtg/Ctg)	Rv0740	-	hypothetical protein
836272	0	A	SNP	G	52	79	129	100	131	Glu191Gly (gag/gGg)	Rv0746	PE_PGRS9	PE-PGRS family protein PE_PGRS9
836291	0	A	SNP	G	41	62	98	100	103	Gly197Gly (gga/ggG)	Rv0746	PE_PGRS9	PE-PGRS family protein PE_PGRS9
836426	0	A	SNP	C	15	59	71	98.67	75	Leu242Leu (cta/ctC)	Rv0746	PE_PGRS9	PE-PGRS family protein PE_PGRS9
836454	0	A	SNP	G	11	45	55	100	56	Thr252Ala (act/Gct)	Rv0746	PE_PGRS9	PE-PGRS family protein PE_PGRS9
836538	0	A	SNP	G	112	13	120	100	125	Asn280Asp (aac/Gac)	Rv0746	PE_PGRS9	PE-PGRS family protein PE_PGRS9
836658	0	A	SNP	G	124	54	171	100	178	Thr320Ala (acc/Gcc)	Rv0746	PE_PGRS9	PE-PGRS family protein PE_PGRS9
837033	0	A	SNP	G	47	131	175	100	178	Thr445Ala (acc/Gcc)	Rv0746	PE_PGRS9	PE-PGRS family protein PE_PGRS9
838990	0	C	SNP	G	37	70	105	89.17	120	Ala180Ala (gcc/gcG)	Rv0747	PE_PGRS10	PE-PGRS family protein PE_PGRS10
839123	0	A	SNP	G	65	29	90	100	94	Arg225Gly (agg/Ggg)	Rv0747	PE_PGRS10	PE-PGRS family protein PE_PGRS10
839129	0	C	SNP	G	71	28	98	100	99	Arg227Gly (cgc/Ggc)	Rv0747	PE_PGRS10	PE-PGRS family protein PE_PGRS10
839194	0	A	SNP	G	101	39	134	99.29	141	Thr248Thr (aca/acG)	Rv0747	PE_PGRS10	PE-PGRS family protein PE_PGRS10
839334	0	A	SNP	G	124	86	202	100	210	Lys295Arg (aaa/aGa)	Rv0747	PE_PGRS10	PE-PGRS family protein PE_PGRS10
839348	0	A	SNP	G	126	94	212	100	220	Ser300Gly (agc/Ggc)	Rv0747	PE_PGRS10	PE-PGRS family protein PE_PGRS10
840195	0	G	Del	GAP	10	22	33	82.05	39		Rv0747	PE_PGRS10	PE-PGRS family protein PE_PGRS10
840196	0	G	Del	GAP	10	22	33	88.89	36		Rv0747	PE_PGRS10	PE-PGRS family protein PE_PGRS10
840197	0	G	Del	GAP	10	22	33	88.89	36		Rv0747	PE_PGRS10	PE-PGRS family protein PE_PGRS10
840198	0	G	Del	GAP	10	22	33	94.12	34		Rv0747	PE_PGRS10	PE-PGRS family protein PE_PGRS10
840199	0	A	Del	GAP	10	22	33	100	32		Rv0747	PE_PGRS10	PE-PGRS family protein PE_PGRS10
840200	0	A	Del	GAP	10	22	33	100	32		Rv0747	PE_PGRS10	PE-PGRS family protein PE_PGRS10
840201	0	G	Del	GAP	10	18	30	87.5	32		Rv0747	PE_PGRS10	PE-PGRS family protein PE_PGRS10
840202	0	C	Del	GAP	10	18	30	87.5	32		Rv0747	PE_PGRS10	PE-PGRS family protein PE_PGRS10
840203	0	A	Del	GAP	10	18	30	87.5	32		Rv0747	PE_PGRS10	PE-PGRS family protein PE_PGRS10
840204	0	C	Del	GAP	10	18	30	87.5	32		Rv0747	PE_PGRS10	PE-PGRS family protein PE_PGRS10
840205	0	C	Del	GAP	10	18	30	87.5	32		Rv0747	PE_PGRS10	PE-PGRS family protein PE_PGRS10
840206	0	C	Del	GAP	10	18	30	87.5	32		Rv0747	PE_PGRS10	PE-PGRS family protein PE_PGRS10
840207	0	T	Del	GAP	10	18	30	87.5	32		Rv0747	PE_PGRS10	PE-PGRS family protein PE_PGRS10
840208	0	C	Del	GAP	10	18	30	87.5	32		Rv0747	PE_PGRS10	PE-PGRS family protein PE_PGRS10
840209	0	G	Del	GAP	10	18	30	84.85	33		Rv0747	PE_PGRS10	PE-PGRS family protein PE_PGRS10
840210	0	C	Del	GAP	10	18	30	87.5	32		Rv0747	PE_PGRS10	PE-PGRS family protein PE_PGRS10
840496	0	C	SNP	G	65	70	129	93.1	145	Gly682Gly (ggc/ggG)	Rv0747	PE_PGRS10	PE-PGRS family protein PE_PGRS10
841764	0	G	SNP	C	85	78	159	100	163	Thr37Thr (acc/acG)	Rv0749A	-	hypothetical protein
847995	0	T	SNP	C	91	113	199	100	204
852910	0	C	SNP	T	93	88	177	99.45	182	Pro172Leu (ccc/cTc)	Rv0758	phoR	two component system response sensor kinase PhoR
854253	0	C	Del	GAP	72	82	153	92.77	166
857696	0	A	SNP	G	109	101	206	100	210	Ala114Ala (gct/gcC)	Rv0764c	cyp51	lanosterol 14-alpha demethylase
873164	0	G	SNP	C	83	131	212	99.53	215	Ile43Met (atc/atG)	Rv0779c	-	transmembrane protein
873464	0	T	SNP	C	98	88	182	98.94	188	Val41Ala (gtc/gCc)	Rv0780	purC	phosphoribosylaminoimidazole-succinocarboxamidesynthase
874323	0	T	SNP	A	83	96	179	98.9	181
874835	1	C	Ins	C	107	80	187	97.4	188
874835	2	C	Ins	G	108	80	188	97.92	188
876141	0	G	SNP	T	94	112	205	99.04	208
877800	0	G	SNP	A	86	95	180	98.91	183	Ala214Val (gcg/gTg)	Rv0783c	emrB	multidrug resistance protein EmrB
880562	0	G	SNP	T	120	109	226	100	229	Cys408Phe (tgc/tTc)	Rv0785	-	KsdD-like steroid dehydrogenase
882257	0	T	SNP	C	101	123	220	99.56	225	Tyr267His (tac/Cac)	Rv0787	-	hypothetical protein
890549	0	G	SNP	A	56	107	161	100	163	Trp54_ (tgg/tgA)	Rv0797	-	insertion sequence element IS1547 transposase
891011	0	A	SNP	G	113	79	189	100	192	Leu208Leu (cta/ctG)	Rv0797	-	insertion sequence element IS1547 transposase
893733	0	T	SNP	G	125	126	248	100	251	Leu139Arg (ctg/cGg)	Rv0800	pepC	M18 family aminopeptidase
896979	0	T	SNP	C	115	112	224	99.56	228	Val387Ala (gta/gCa)	Rv0803	purL	phosphoribosylformylglycinamidine synthase 2
900221	0	T	SNP	C	91	93	180	100	184	Val370Val (gta/gtG)	Rv0806c	cpsY	exopolysaccharide phosphotransferase CpsY
903537	0	G	SNP	T	100	96	195	98.49	199	Arg476Leu (cgg/cTg)	Rv0808	purF	amidophosphoribosyltransferase
903550	0	T	SNP	C	98	101	198	99	201	Ala480Ala (gct/gcC)	Rv0808	purF	amidophosphoribosyltransferase
903913	0	T	SNP	C	104	86	188	100	190	Gly63Gly (ggt/ggC)	Rv0809	purM	phosphoribosylformylglycinamidine cyclo-ligase PurM
906742	0	T	SNP	C	138	124	260	99.62	263	Val107Ala (gtc/gCc)	Rv0812	-	amino acid aminotransferase
906857	0	A	SNP	G	115	131	243	99.19	248	Ile145Met (ata/atG)	Rv0812	-	amino acid aminotransferase
919551	0	C	SNP	T	84	87	170	100	171	Val1Val (gtg/gtA)	Rv0825c	-	hypothetical protein
921813	0	C	SNP	G	79	108	179	95.9	195
925453	0	C	SNP	T	101	126	218	99.13	229	Ala31Ala (gcc/gcT)	Rv0833	PE_PGRS13	PE-PGRS family protein PE_PGRS13
927110	0	A	SNP	G	93	28	115	100	121	Ser584Gly (agt/Ggt)	Rv0833	PE_PGRS13	PE-PGRS family protein PE_PGRS13
927385	0	A	SNP	G	102	71	166	99.43	174	Gly675Gly (gga/ggG)	Rv0833	PE_PGRS13	PE-PGRS family protein PE_PGRS13
927714	0	C	SNP	T	124	123	246	100	247
931123	0	T	SNP	C	96	97	189	100	193	Tyr57Tyr (tat/taC)	Rv0835	lpqQ	lipoprotein LpqQ		phylo (not 4)
932280	0	T	SNP	C	122	74	196	100	196	_218Trp (tag/tGg)	Rv0836c	-	hypothetical protein
934230	0	C	SNP	G	105	95	197	100	200
934611	0	G	SNP	T	113	105	214	100	218
938153	0	A	SNP	G	116	101	214	99.54	218	Gln14Gln (caa/caG)	Rv0842	-	integral membrane protein
940906	0	C	SNP	G	104	100	201	99.03	206	Met67Ile (atg/atC)	Rv0844c	narL	nitrate/nitrite response transcriptional regulator NarL
941845	0	C	SNP	A	107	97	200	100	204	Ala219Glu (gcg/gAg)	Rv0845	-	sensor histidine kinase NarS
943518	0	C	SNP	G	96	97	190	100	193	Gly226Ala (ggt/gCt)	Rv0846c	-	oxidase
945214	0	G	SNP	A	108	99	203	99.52	208	Gly93Ser (ggt/Agt)	Rv0848	cysK2	cysteine synthase CysK
945238	0	G	SNP	T	113	100	208	99.07	215	Ala101Ser (gcc/Tcc)	Rv0848	cysK2	cysteine synthase CysK
949535	0	T	SNP	C	118	105	221	100	223	Ala528Ala (gca/gcG)	Rv0853c	pdc	alpha-keto-acid decarboxylase
950116	0	C	SNP	G	103	99	196	100	202	Ala335Pro (gcg/Ccg)	Rv0853c	pdc	alpha-keto-acid decarboxylase
955524	0	A	SNP	G	116	114	227	99.14	232	Ser150Gly (agc/Ggc)	Rv0859	-	acyltransferase
957117	0	T	SNP	C	106	125	224	99.57	232	Asp275Asp (gat/gaC)	Rv0860	fadB	fatty oxidation protein FadB
957306	0	C	SNP	T	94	97	189	100	191	Ala338Ala (gcc/gcT)	Rv0860	fadB	fatty oxidation protein FadB
960367	0	A	SNP	G	110	90	196	99.5	201	Leu749Ser (ttg/tCg)	Rv0862c	-	hypothetical protein
964945	0	C	SNP	T	67	32	95	87.61	113	Ala197Ala (gcg/gcA)	Rv0867c	rpfA	resuscitation-promoting factor RpfA
964948	0	G	SNP	C	74	39	107	97.41	116	Val196Val (gtc/gtG)	Rv0867c	rpfA	resuscitation-promoting factor RpfA
964950	0	C	SNP	G	77	41	116	96.72	122	Val196Leu (gtc/Ctc)	Rv0867c	rpfA	resuscitation-promoting factor RpfA
964969	0	T	SNP	C	95	45	131	87.5	160	Ala189Ala (gca/gcG)	Rv0867c	rpfA	resuscitation-promoting factor RpfA
964978	1	G	Ins	G	86	39	125	79.11	125		Rv0867c	rpfA	resuscitation-promoting factor RpfA
964978	2	G	Ins	C	85	39	124	78.48	125		Rv0867c	rpfA	resuscitation-promoting factor RpfA
964978	3	G	Ins	G	86	39	125	79.11	125		Rv0867c	rpfA	resuscitation-promoting factor RpfA
964978	4	G	Ins	G	86	38	124	78.48	125		Rv0867c	rpfA	resuscitation-promoting factor RpfA
964978	5	G	Ins	G	86	39	125	79.11	125		Rv0867c	rpfA	resuscitation-promoting factor RpfA
964978	6	G	Ins	C	86	39	125	79.11	125		Rv0867c	rpfA	resuscitation-promoting factor RpfA
969762	0	C	SNP	G	113	68	174	98.37	184	Gly161Gly (ggg/ggC)	Rv0872c	PE_PGRS15	PE-PGRS family protein PE_PGRS15
976897	1	T	Ins	T	45	62	107	88.43	108		Rv0878c	PPE13	PPE family protein PPE13
976897	2	T	Ins	T	42	58	100	82.64	105		Rv0878c	PPE13	PPE family protein PPE13
976897	3	T	Ins	G	40	59	99	81.82	101		Rv0878c	PPE13	PPE family protein PPE13
979704	0	G	SNP	C	89	113	194	100	202	Gly115Arg (ggc/Cgc)	Rv0881	-	tRNA/rRNA methyltransferase
986463	0	G	SNP	C	102	94	193	100	196
989287	0	C	SNP	G	98	123	217	100	221	Gly192Ala (ggg/gCg)	Rv0889c	citA	citrate synthase 2
990001	0	G	SNP	C	88	104	189	100	192	Pro866Ala (ccc/Gcc)	Rv0890c	-	HTH-type transcriptional regulator
991939	0	G	SNP	A	127	117	240	100	244	Arg220Cys (cgc/Tgc)	Rv0890c	-	HTH-type transcriptional regulator
993346	0	A	SNP	C	91	90	178	100	181	Val37Gly (gtt/gGt)	Rv0891c	-	hypothetical protein
996263	0	G	SNP	A	94	105	197	100	199	Thr11Thr (acc/acT)	Rv0893c	-	S-adenosylmethionine-dependentmethyltransferase
1002172	0	G	SNP	A	117	109	221	99.12	228	Arg82Trp (cgg/Tgg)	Rv0897c	-	oxidoreductase
1007198	0	A	SNP	G	129	120	244	100	249	Leu328Pro (ctg/cCg)	Rv0904c	accD3	acetyl-CoAcarboxylase carboxyl transferase subunit beta
1008460	0	C	SNP	T	105	101	203	99.52	207	Ser85Phe (tcc/tTc)	Rv0905	echA6	enoyl-CoA hydratase EchA6
1009500	0	C	SNP	T	90	119	204	97.66	214	Pro186Leu (ccg/cTg)	Rv0906	-	hypothetical protein
1010204	1	C	Ins	G	82	80	162	95.86	162		Rv0907	-	hypothetical protein
1012815	0	C	SNP	G	91	97	185	100	188	Ala362Gly (gcc/gGc)	Rv0908	ctpE	metal cation transporter ATPase E
1015774	0	T	SNP	C	117	116	228	99.15	235	Leu126Pro (ctg/cCg)	Rv0911	-	hypothetical protein
1023911	0	C	SNP	G	110	95	197	99.51	206
1024346	0	A	SNP	G	101	129	227	100	230	Ser46Gly (agt/Ggt)	Rv0918	-	hypothetical protein
1025106	0	T	SNP	C	95	119	210	100	214	Phe141Phe (ttt/ttC)	Rv0919	-	GCN5-like N-acetyltransferase
1029586	0	G	SNP	A	97	81	173	100	178	Pro331Leu (ccc/cTc)	Rv0923c	-	hypothetical protein
1037012	0	T	SNP	C	85	94	176	100	179	Met5Thr (atg/aCg)	Rv0930	pstA1	phosphate ABC transporter permease PstA
1037911	0	C	SNP	T	98	96	188	100	194	Arg305_ (cga/Tga)	Rv0930	pstA1	phosphate ABC transporter permease PstA
1047165	0	T	SNP	C	84	100	182	99.46	185	Cys344Arg (tgc/Cgc)	Rv0938	ligD	multifunctional non-homologous end joining DNA repair protein/ATP dependent DNA ligase LigD
1054784	0	C	SNP	G	96	100	196	99.49	197	Arg180Gly (cgc/Ggc)	Rv0945	-	oxidoreductase
1058068	0	A	Del	GAP	93	92	185	97.37	190
1068151	0	T	SNP	C	93	83	173	100	176	His197His (cat/caC)	Rv0956	purN	phosphoribosylglycinamide formyltransferase PurN
1068432	0	A	SNP	G	100	96	192	100	196	Pro76Pro (cca/ccG)	Rv0957	purH	bifunctionalphosphoribosylaminoimidazolecarboxamide formyltransferase/inosinemonophosphate cyclohydrolase
1070702	0	T	SNP	C	106	106	207	100	212	Ser274Pro (tcc/Ccc)	Rv0958	-	magnesium chelatase
1071349	0	G	SNP	C	112	108	217	98.65	223	Gly32Ala (ggc/gCc)	Rv0959	-	hypothetical protein
1074558	0	G	SNP	A	97	106	194	99.51	204	Pro186Leu (ccc/cTc)	Rv0962c	lprP	lipoprotein LprP
1075279	0	T	SNP	C	94	88	178	100	182
1076309	0	G	SNP	T	118	101	216	100	219	Pro124Thr (cct/Act)	Rv0964c	-	hypothetical protein
1077312	0	A	SNP	G	67	106	171	99.43	174	Val175Ala (gtg/gCg)	Rv0966c	-	hypothetical protein
1079927	0	C	SNP	A	109	128	235	99.58	238	Thr395Thr (acc/acA)	Rv0969	ctpV	copper-exporting ATPase
1080192	0	G	SNP	A	135	90	222	100	225	Asp484Asn (gat/Aat)	Rv0969	ctpV	copper-exporting ATPase
1081681	0	T	SNP	C	95	70	165	100	165	Val210Val (gtt/gtC)	Rv0970	-	integral membrane protein
1081851	0	C	SNP	G	138	99	235	99.16	239	Arg245Pro (cgc/cCc)	Rv0971c	echA7	enoyl-CoA hydratase EchA7
1087193	0	G	SNP	C	87	112	199	100	199	Asn51Lys (aac/aaG)	Rv0974c	accD2	acetyl-/propionyl-CoA carboxylase subunit beta
1088600	0	T	SNP	C	122	108	227	98.71	233	Ile526Val (atc/Gtc)	Rv0976c	-	hypothetical protein
1090074	0	C	SNP	T	97	114	207	99.06	213	Leu34Leu (ctg/ctA)	Rv0976c	-	hypothetical protein
1090188	1	A	Ins	G	95	114	209	94.14	209
1093406	0	A	SNP	G	98	107	204	100	205	Val317Val (gtt/gtC)	Rv0978c	PE_PGRS17	PE-PGRS family protein PE_PGRS17
1094204	0	G	SNP	C	83	86	166	100	169	Ala51Ala (gcc/gcG)	Rv0978c	PE_PGRS17	PE-PGRS family protein PE_PGRS17
1094228	0	T	SNP	G	84	65	149	99.33	150	Gln43His (caa/caC)	Rv0978c	PE_PGRS17	PE-PGRS family protein PE_PGRS17
1094303	0	T	SNP	C	76	55	128	100	131	Ala18Ala (gca/gcG)	Rv0978c	PE_PGRS17	PE-PGRS family protein PE_PGRS17
1095490	0	A	SNP	G	53	71	122	100	124	Val321Ala (gtc/gCc)	Rv0980c	PE_PGRS18	PE-PGRS family protein PE_PGRS18
1095644	0	C	SNP	T	50	79	123	99.23	130	Ala270Thr (gcg/Acg)	Rv0980c	PE_PGRS18	PE-PGRS family protein PE_PGRS18
1095678	0	A	SNP	G	51	56	103	98.17	109	Gly258Gly (ggt/ggC)	Rv0980c	PE_PGRS18	PE-PGRS family protein PE_PGRS18
1096633	0	T	SNP	G	90	116	206	97.63	211
1096828	0	A	SNP	G	118	100	217	99.09	220	Ile3Val (att/Gtt)	Rv0981	mprA	two-component response regulator MrpA
1097220	0	C	SNP	T	99	117	214	100	216	Ser133Ser (tcc/tcT)	Rv0981	mprA	two-component response regulator MrpA
1098523	0	T	SNP	A	107	100	203	99.52	208	Leu339His (ctt/cAt)	Rv0982	mprB	two component histidine-protein kinase/phosphatase MprB
1099058	0	G	SNP	A	97	114	205	99.53	212
1100234	0	T	SNP	C	110	96	204	100	206	Leu390Pro (ctg/cCg)	Rv0983	pepD	serine protease PepD
1104690	0	T	SNP	G	131	120	250	98.82	254	Phe717Val (ttc/Gtc)	Rv0987	-	adhesion component ABC transporter permease
1105049	0	T	SNP	C	126	131	255	99.61	258	Gly836Gly (ggt/ggC)	Rv0987	-	adhesion component ABC transporter permease
1105513	0	G	SNP	A	105	103	208	100	208	Gly133Asp (ggc/gAc)	Rv0988	-	hypothetical protein
1106099	0	C	SNP	T	128	131	258	100	259	Ile328Ile (atc/atT)	Rv0988	-	hypothetical protein
1106422	0	T	SNP	C	126	107	229	100	233	Ile321Val (ata/Gta)	Rv0989c	grcC2	polyprenyl-diphosphate synthase GrcC
1107940	0	A	SNP	C	134	125	254	100	259	Ser54Ala (tcc/Gcc)	Rv0990c	-	hypothetical protein
1109975	0	A	SNP	G	102	101	198	100	203	Gln235Arg (cag/cGg)	Rv0993	galU	UTP--glucose-1-phosphate uridylyltransferase
1111852	0	G	SNP	T	107	132	235	99.58	240	Asp81Tyr (gat/Tat)	Rv0995	rimJ	ribosomal-protein-alanine acetyltransferase RimJ
1117990	0	T	SNP	G	112	95	203	100	207	Leu269Arg (ctg/cGg)	Rv1001	arcA	arginine deiminase
1126889	0	G	SNP	C	94	74	166	100	168	Arg39Gly (cgc/Ggc)	Rv1007c	metS	methionine--tRNA ligase
1127648	0	C	SNP	A	83	97	174	100	180	Thr187Asn (acc/aAc)	Rv1008	tatD	deoxyribonuclease TatD
1138662	0	C	SNP	T	94	101	191	99.49	196	Ser116Ser (tcc/tcT)	Rv1019	-	transcriptional regulator
1139089	0	G	SNP	C	130	105	232	99.58	236	Thr41Thr (acg/acC)	Rv1020	mfd	transcription-repair coupling factor
1144409	0	T	SNP	G	106	117	222	100	223	Ile225Ser (atc/aGc)	Rv1022	lpqU	lipoprotein LpqU
1144585	0	A	SNP	G	110	84	193	100	194	Arg8Gly (agg/Ggg)	Rv1023	eno	enolase
1148259	0	A	SNP	G	91	98	189	100	189
1149551	0	C	SNP	T	108	85	189	100	193	Glu712Glu (gag/gaA)	Rv1028c	kdpD	sensor protein KdpD
1150585	0	G	SNP	A	106	93	191	100	199	Pro368Ser (ccc/Tcc)	Rv1028c	kdpD	sensor protein KdpD
1150589	0	C	SNP	T	108	93	200	100	201	Gln366Gln (cag/caA)	Rv1028c	kdpD	sensor protein KdpD
1151054	0	C	SNP	G	107	110	213	99.54	218	Ser211Ser (tcg/tcC)	Rv1028c	kdpD	sensor protein KdpD
1152805	0	T	SNP	A	102	98	199	100	200	Leu265Gln (ctg/cAg)	Rv1029	kdpA	potassium-transporting ATPase subunit A
1152863	0	A	SNP	G	127	91	217	100	218	Gln284Gln (caa/caG)	Rv1029	kdpA	potassium-transporting ATPase subunit A
1153388	0	C	SNP	T	77	103	174	100	180	Asn459Asn (aac/aaT)	Rv1029	kdpA	potassium-transporting ATPase subunit A
1160770	0	T	SNP	A	112	95	207	100	207	Gln20Leu (cag/cTg)	Rv1037c	esxI	ESAT-6 like protein EsxI
1163134	0	T	SNP	C	77	91	167	100	168	Gly81Gly (gga/ggG)	Rv1040c	PE8	PE family protein PE8
1164336	0	G	SNP	A	114	103	216	100	217
1164571	0	A	SNP	G	94	111	202	100	205
1165521	1	T	Ins	A	86	97	183	96.32	183
1165645	0	C	Del	GAP	77	80	160	89.2	176
1165646	0	C	Del	GAP	77	80	160	88.7	177
1165647	0	T	Del	GAP	77	80	160	88.7	177
1165648	0	A	Del	GAP	77	80	160	90.23	174
1165649	0	G	Del	GAP	77	80	160	88.2	178
1165650	0	C	Del	GAP	77	80	160	89.2	176
1165651	0	C	Del	GAP	77	80	160	89.71	175
1165652	0	T	Del	GAP	77	80	160	98.12	160
1165653	0	T	Del	GAP	77	80	160	98.12	160
1165654	0	G	Del	GAP	77	80	160	98.12	160
1168715	1	C	Ins	T	87	118	205	96.24	205
1171812	0	G	SNP	A	100	94	193	97.49	199	Asp114Asp (gac/gaT)	Rv1048c	-	hypothetical protein
1173750	0	G	SNP	T	139	102	237	99.59	242	Ala290Ala (gcg/gcT)	Rv1050	-	oxidoreductase
1177184	0	C	SNP	A	97	98	192	98.48	198
1178116	0	T	SNP	C	92	95	186	100	187	Thr163Thr (act/acC)	Rv1056	-	hypothetical protein
1189202	0	T	Del	GAP	44	41	81	76.58	111		Rv1067c	PE_PGRS19	PE-PGRS family protein PE_PGRS19
1190093	0	A	SNP	C	112	91	201	92.69	219	Leu111Trp (ttg/tGg)	Rv1067c	PE_PGRS19	PE-PGRS family protein PE_PGRS19
1191350	0	T	Del	GAP	12	57	67	88.46	78		Rv1068c	PE_PGRS20	PE-PGRS family protein PE_PGRS20
1191351	0	G	Del	GAP	12	57	67	90.79	76		Rv1068c	PE_PGRS20	PE-PGRS family protein PE_PGRS20
1191352	0	C	Del	GAP	12	57	67	92	75		Rv1068c	PE_PGRS20	PE-PGRS family protein PE_PGRS20
1191353	0	C	Del	GAP	12	57	67	92	75		Rv1068c	PE_PGRS20	PE-PGRS family protein PE_PGRS20
1191354	0	G	Del	GAP	12	57	67	90.79	76		Rv1068c	PE_PGRS20	PE-PGRS family protein PE_PGRS20
1191355	0	G	Del	GAP	12	57	67	90.79	76		Rv1068c	PE_PGRS20	PE-PGRS family protein PE_PGRS20
1191356	0	C	Del	GAP	12	57	67	90.79	76		Rv1068c	PE_PGRS20	PE-PGRS family protein PE_PGRS20
1191357	0	G	Del	GAP	12	57	67	90.79	76		Rv1068c	PE_PGRS20	PE-PGRS family protein PE_PGRS20
1191358	0	T	Del	GAP	12	57	67	92	75		Rv1068c	PE_PGRS20	PE-PGRS family protein PE_PGRS20
1191359	0	T	Del	GAP	12	57	67	93.24	74		Rv1068c	PE_PGRS20	PE-PGRS family protein PE_PGRS20
1191360	0	G	Del	GAP	12	57	67	92	75		Rv1068c	PE_PGRS20	PE-PGRS family protein PE_PGRS20
1191361	0	C	Del	GAP	12	57	67	92	75		Rv1068c	PE_PGRS20	PE-PGRS family protein PE_PGRS20
1191362	0	C	Del	GAP	12	57	67	92	75		Rv1068c	PE_PGRS20	PE-PGRS family protein PE_PGRS20
1191363	0	G	Del	GAP	12	57	67	92	75		Rv1068c	PE_PGRS20	PE-PGRS family protein PE_PGRS20
1191364	0	C	Del	GAP	12	57	67	93.24	74		Rv1068c	PE_PGRS20	PE-PGRS family protein PE_PGRS20
1191365	0	C	Del	GAP	12	57	67	94.52	73		Rv1068c	PE_PGRS20	PE-PGRS family protein PE_PGRS20
1191366	0	G	Del	GAP	12	57	67	93.24	74		Rv1068c	PE_PGRS20	PE-PGRS family protein PE_PGRS20
1191367	0	C	Del	GAP	12	57	67	97.18	71		Rv1068c	PE_PGRS20	PE-PGRS family protein PE_PGRS20
1191368	0	C	Del	GAP	12	57	67	97.18	71		Rv1068c	PE_PGRS20	PE-PGRS family protein PE_PGRS20
1191369	0	G	Del	GAP	12	57	67	97.18	71		Rv1068c	PE_PGRS20	PE-PGRS family protein PE_PGRS20
1191370	0	C	Del	GAP	12	57	67	97.18	71		Rv1068c	PE_PGRS20	PE-PGRS family protein PE_PGRS20
1191371	0	C	Del	GAP	12	57	67	97.18	71		Rv1068c	PE_PGRS20	PE-PGRS family protein PE_PGRS20
1191372	0	G	Del	GAP	12	57	67	97.18	71		Rv1068c	PE_PGRS20	PE-PGRS family protein PE_PGRS20
1191373	0	C	Del	GAP	12	57	67	97.18	71		Rv1068c	PE_PGRS20	PE-PGRS family protein PE_PGRS20
1191374	0	C	Del	GAP	12	57	67	97.18	71		Rv1068c	PE_PGRS20	PE-PGRS family protein PE_PGRS20
1191375	0	G	Del	GAP	12	57	67	97.18	71		Rv1068c	PE_PGRS20	PE-PGRS family protein PE_PGRS20
1191376	0	G	Del	GAP	12	57	67	98.57	70		Rv1068c	PE_PGRS20	PE-PGRS family protein PE_PGRS20
1191497	0	T	SNP	A	40	6	44	83.64	55	Thr218Ser (acg/Tcg)	Rv1068c	PE_PGRS20	PE-PGRS family protein PE_PGRS20
1198433	0	C	SNP	T	107	93	198	99.01	202	Arg314Lys (aga/aAa)	Rv1074c	fadA3	beta-ketoacyl CoA thiolase FadA
1200418	0	A	SNP	G	80	105	182	99.46	186
1211369	0	A	SNP	C	112	88	197	100	200	Ser259Arg (agc/Cgc)	Rv1086	-	(2Z,6E)-farnesyl diphosphate synthase
1212351	0	T	Del	GAP	51	25	77	95	80		Rv1087	PE_PGRS21	PE-PGRS family protein PE_PGRS21
1212352	0	G	Del	GAP	51	25	77	93.83	81		Rv1087	PE_PGRS21	PE-PGRS family protein PE_PGRS21
1212353	0	T	Del	GAP	51	25	77	95	80		Rv1087	PE_PGRS21	PE-PGRS family protein PE_PGRS21
1212354	0	C	Del	GAP	51	25	77	91.57	83		Rv1087	PE_PGRS21	PE-PGRS family protein PE_PGRS21
1212355	0	G	Del	GAP	51	25	77	91.57	83		Rv1087	PE_PGRS21	PE-PGRS family protein PE_PGRS21
1212356	0	G	Del	GAP	51	25	77	91.57	83		Rv1087	PE_PGRS21	PE-PGRS family protein PE_PGRS21
1212357	0	C	Del	GAP	51	25	77	91.57	83		Rv1087	PE_PGRS21	PE-PGRS family protein PE_PGRS21
1212358	0	G	Del	GAP	51	25	77	91.57	83		Rv1087	PE_PGRS21	PE-PGRS family protein PE_PGRS21
1212359	0	G	Del	GAP	51	25	77	91.57	83		Rv1087	PE_PGRS21	PE-PGRS family protein PE_PGRS21
1212360	0	T	Del	GAP	51	25	77	91.57	83		Rv1087	PE_PGRS21	PE-PGRS family protein PE_PGRS21
1212361	0	G	Del	GAP	51	25	77	90.48	84		Rv1087	PE_PGRS21	PE-PGRS family protein PE_PGRS21
1212362	0	C	Del	GAP	51	25	77	91.57	83		Rv1087	PE_PGRS21	PE-PGRS family protein PE_PGRS21
1212419	0	T	SNP	C	55	32	84	96.67	90	Val287Ala (gtc/gCc)	Rv1087	PE_PGRS21	PE-PGRS family protein PE_PGRS21
1212425	0	G	SNP	C	50	31	81	96.43	84	Gly289Ala (ggt/gCt)	Rv1087	PE_PGRS21	PE-PGRS family protein PE_PGRS21
1212426	0	T	SNP	C	52	30	80	97.62	84	Gly289Gly (ggt/ggC)	Rv1087	PE_PGRS21	PE-PGRS family protein PE_PGRS21
1212825	0	T	SNP	C	50	49	98	92.52	107	Gly422Gly (ggt/ggC)	Rv1087	PE_PGRS21	PE-PGRS family protein PE_PGRS21
1212827	0	T	SNP	G	52	52	104	94.55	110	Val423Gly (gtc/gGc)	Rv1087	PE_PGRS21	PE-PGRS family protein PE_PGRS21
1212834	0	T	SNP	G	57	54	109	97.37	114	Gly425Gly (ggt/ggG)	Rv1087	PE_PGRS21	PE-PGRS family protein PE_PGRS21
1212837	0	T	SNP	C	60	57	116	98.32	119	Ala426Ala (gct/gcC)	Rv1087	PE_PGRS21	PE-PGRS family protein PE_PGRS21
1212971	0	T	SNP	C	116	81	191	98.01	201	Val471Ala (gtc/gCc)	Rv1087	PE_PGRS21	PE-PGRS family protein PE_PGRS21
1214442	0	G	SNP	A	82	96	177	99.44	179
1215105	0	T	Del	GAP	83	94	178	98.33	180
1220680	0	T	SNP	C	94	102	195	99.49	197	Val36Ala (gta/gCa)	Rv1093	glyA1	serine hydroxymethyltransferase
1220711	0	T	SNP	C	92	99	189	99.48	192	Ser46Ser (agt/agC)	Rv1093	glyA1	serine hydroxymethyltransferase
1224367	0	T	SNP	C	57	41	94	100	98
1227830	0	G	SNP	T	127	85	210	99.07	214	Thr285Thr (acc/acA)	Rv1099c	glpX	fructose 1,6-bisphosphatase
1230778	0	G	SNP	A	99	96	191	98.98	197	Thr65Ile (acc/aTc)	Rv1102c	mazF3	mRNA interferase MazF3
1240744	0	C	SNP	A	97	119	212	98.63	219	Asn186Lys (aac/aaA)	Rv1115	-	hypothetical protein
1244259	0	A	SNP	C	87	87	173	98.86	176	Arg185Arg (agg/Cgg)	Rv1121	zwf1	glucose-6-phosphate 1-dehydrogenase
1247391	0	A	SNP	C	105	93	191	100	198	Ser89Arg (agc/Cgc)	Rv1124	ephC	epoxide hydrolase EphC
1248382	0	A	SNP	G	111	105	215	100	216	Ser101Gly (agc/Ggc)	Rv1125	-	hypothetical protein
1248936	0	G	SNP	C	106	96	197	99.02	204	Pro285Pro (ccg/ccC)	Rv1125	-	hypothetical protein
1248978	0	T	SNP	C	118	100	215	99.54	219	Ala299Ala (gct/gcC)	Rv1125	-	hypothetical protein
1250340	0	A	SNP	G	99	81	177	99.45	181	Ala355Ala (gct/gcC)	Rv1127c	ppdK	pyruvate, phosphate dikinase PpdK
1251199	0	C	SNP	T	88	95	179	100	183	Gly69Glu (gga/gAa)	Rv1127c	ppdK	pyruvate, phosphate dikinase PpdK
1252164	0	T	SNP	C	105	91	195	100	196	Glu270Gly (gaa/gGa)	Rv1128c	-	hypothetical protein
1254562	0	A	SNP	G	84	80	162	100	164	Asp3Gly (gat/gGt)	Rv1130	prpD	methylcitrate dehydratase PrpD
1255928	0	C	SNP	T	100	97	191	99.49	198	Gly458Gly (ggc/ggT)	Rv1130	prpD	methylcitrate dehydratase PrpD
1257390	0	C	SNP	T	83	91	174	98.86	176	Ser22Ser (agc/agT)	Rv1132	-	hypothetical protein
1265828	0	G	SNP	A	96	107	201	99.51	204	Leu221Leu (ctg/Ttg)	Rv1138c	-	oxidoreductase
1267633	0	T	SNP	C	79	87	163	100	166	Phe96Ser (ttt/tCt)	Rv1140	-	integral membrane protein
1270855	0	G	Del	GAP	116	97	209	99.07	215		Rv1143	mcr	alpha-methylacyl-CoA racemase
1271187	0	C	SNP	G	87	110	192	99.49	198	Thr11Ser (acc/aGc)	Rv1144	-	oxidoreductase
1273250	1	G	Ins	A	110	92	202	98.06	202		Rv1145	-	transmembrane transport protein
1274607	0	G	SNP	A	86	94	175	99.45	181	Trp418_ (tgg/tAg)	Rv1146	-	transmembrane transport protein
1275957	0	T	SNP	C	121	93	210	100	214
1277869	1	G	Ins	T	114	94	208	96.74	208
1281118	0	T	SNP	C	110	93	201	100	203	Thr123Ala (acg/Gcg)	Rv1154c	-	hypothetical protein
1281771	0	T	SNP	C	105	120	225	100	225	Ser115Pro (tcg/Ccg)	Rv1155	-	pyridoxine/pyridoxamine 5'-phosphate oxidase
1281984	0	G	SNP	A	112	110	216	99.55	223
1287100	0	G	SNP	A	92	66	152	98.75	160
1292102	0	A	SNP	G	97	101	196	100	198	Pro346Pro (cca/ccG)	Rv1162	narH	nitrate reductase subunit beta
1305776	0	G	SNP	A	99	119	215	96.04	227	Pro76Ser (ccg/Tcg)	Rv1174c	TB8.4	low molecular weight T-cell antigen
1306259	0	A	SNP	G	103	93	193	98.99	198	Ala656Ala (gct/gcC)	Rv1175c	fadH	NADPH dependent 2,4-dienoyl-CoA reductase FadH
1307598	0	C	SNP	G	115	121	235	100	236	Cys210Ser (tgc/tCc)	Rv1175c	fadH	NADPH dependent 2,4-dienoyl-CoA reductase FadH
1308317	0	T	SNP	C	113	88	198	99.5	202	His159Arg (cat/cGt)	Rv1176c	-	hypothetical protein
1313337	1	A	Ins	G	4	31	35	87.5	35
1313338	0	A	SNP	C	4	30	33	100	34
1315191	0	A	SNP	C	107	99	206	99.52	207	_489Tyr (taa/taC)	Rv1180	pks3	polyketide beta-ketoacyl synthase
1315884	0	G	SNP	A	76	105	176	100	181	Ala217Ala (gcg/gcA)	Rv1181	pks4	polyketide beta-ketoacyl synthase
1325650	0	G	SNP	A	103	97	199	100	200
1327890	0	G	SNP	A	90	77	164	100	167	Asp472Asp (gac/gaT)	Rv1186c	-	hypothetical protein
1328687	0	G	SNP	C	95	112	206	100	207	Pro207Ala (ccc/Gcc)	Rv1186c	-	hypothetical protein
1338837	0	A	SNP	G	89	97	185	99.47	187
1340500	0	G	SNP	T	102	110	207	100	212	Met384Ile (atg/atT)	Rv1196	PPE18	PPE family protein PPE18
1341023	0	A	SNP	G	44	30	72	97.37	76	Gln6Gln (caa/caG)	Rv1198	esxL	ESAT-6 like protein EsxL
1341029	0	G	SNP	T	40	30	67	97.22	72	Gly8Gly (ggg/ggT)	Rv1198	esxL	ESAT-6 like protein EsxL
1341044	0	C	SNP	T	48	28	76	96.2	79	His13His (cac/caT)	Rv1198	esxL	ESAT-6 like protein EsxL
1341099	0	A	SNP	G	86	38	120	97.64	127	Ile32Val (att/Gtt)	Rv1198	esxL	ESAT-6 like protein EsxL
1341114	0	A	SNP	G	92	51	143	97.28	147	Thr37Ala (acc/Gcc)	Rv1198	esxL	ESAT-6 like protein EsxL
1341120	0	A	SNP	G	95	56	150	98.69	153	Ser39Gly (agt/Ggt)	Rv1198	esxL	ESAT-6 like protein EsxL
1341295	0	A	SNP	G	99	113	209	99.53	213
1345016	0	C	SNP	T	85	99	179	100	184	Ala52Thr (gcc/Acc)	Rv1201c	dapD	2,3,4,5-tetrahydropyridine-2,6-dicarboxylate N-succinyltransferase
1351172	0	A	SNP	G	116	90	203	100	206
1355438	0	G	SNP	A	115	86	198	99.5	202	Ala75Val (gcc/gTc)	Rv1212c	glgA	capsular glucan synthase
1355607	0	C	SNP	T	90	101	188	98.96	193	Gly19Arg (ggg/Agg)	Rv1212c	glgA	capsular glucan synthase
1360209	0	T	SNP	C	117	109	221	99.56	227	Ala531Ala (gca/gcG)	Rv1217c	-	tetronasin ABC transporter integral membrane protein
1361190	0	G	SNP	A	108	117	220	99.56	226	Ser204Ser (agc/agT)	Rv1217c	-	tetronasin ABC transporter integral membrane protein
1361220	0	C	SNP	T	104	115	214	99.1	221	Val194Val (gtg/gtA)	Rv1217c	-	tetronasin ABC transporter integral membrane protein
1362006	0	T	SNP	C	87	96	177	100	183	Gln243Arg (caa/cGa)	Rv1218c	-	tetronasin ABC transporter ATP-binding protein
1365837	1	C	Ins	G	113	89	202	96.19	202
1365837	2	C	Ins	G	113	89	202	96.19	202
1367484	0	T	SNP	G	87	91	174	100	178	Trp8Gly (tgg/Ggg)	Rv1224	tatB	Sec-independent protein translocase protein TatB
1371470	0	G	SNP	A	97	99	192	97.51	201	Arg184His (cgt/cAt)	Rv1228	lpqX	lipoprotein LpqX
1374065	0	T	SNP	C	109	113	219	99.55	223	Ser45Gly (agc/Ggc)	Rv1230c	-	membrane protein
1375724	0	A	SNP	C	88	109	192	100	197	Cys149Gly (tgc/Ggc)	Rv1232c	-	hypothetical protein
1377568	0	A	SNP	G	103	108	208	99.53	212	Val15Val (gta/gtG)	Rv1235	lpqY	trehalose ABC transporter substrate-binding lipoprotein LpqY
1382628	0	T	SNP	C	102	101	199	99.02	205	Lys139Glu (aaa/Gaa)	Rv1239c	corA	magnesium and cobalt transport transmembrane protein CorA
1390763	0	C	SNP	T	79	93	169	100	172	Val764Met (gtg/Atg)	Rv1248c	-	multifunctional 2-oxoglutarate dehydrogenase E1 component /2-oxoglutarate dehydrogenase dihydrolipoyllysine-residue succinyltransferase
1393626	0	A	SNP	G	103	110	204	100	213	Leu119Leu (ctt/ctC)	Rv1249c	-	membrane protein
1396618	0	C	SNP	A	95	88	183	98.39	186	Glu875_ (gag/Tag)	Rv1251c	-	hypothetical protein
1396922	0	T	SNP	C	103	77	178	100	180	Thr773Thr (aca/acG)	Rv1251c	-	hypothetical protein
1397272	0	C	SNP	T	89	119	204	100	208	Val657Met (gtg/Atg)	Rv1251c	-	hypothetical protein
1398759	0	G	SNP	A	118	124	239	98.78	245	Ala161Val (gct/gTt)	Rv1251c	-	hypothetical protein
1401033	0	C	SNP	T	78	108	183	100	186	Ser355Leu (tcg/tTg)	Rv1253	deaD	ATP-dependent RNA helicase DeaD
1405848	0	C	SNP	T	103	76	174	100	179	Gly79Gly (ggg/ggA)	Rv1257c	-	oxidoreductase
1411210	0	T	SNP	G	81	107	186	100	188	Val260Val (gtt/gtG)	Rv1263	amiB2	amidase AmiB
1413148	0	C	SNP	T	74	111	175	99.46	186
1414021	0	C	SNP	T	95	123	217	100	218	Arg607Gln (cgg/cAg)	Rv1266c	pknH	serine/threonine-protein kinase PknH
1419192	0	G	SNP	A	85	75	156	100	160	Thr186Met (acg/aTg)	Rv1270c	lprA	lipoprotein LprA
1421398	0	G	SNP	A	79	102	179	100	181	Ser303Phe (tct/tTt)	Rv1272c	-	drug ABC transporter ATP-binding protein
1436782	0	G	SNP	A	81	99	177	99.45	181	Ala112Ala (gcc/gcT)	Rv1283c	oppB	oligopeptide ABC transporter permease OppB
1437284	0	G	SNP	A	83	84	166	98.82	169
1437345	0	C	SNP	T	93	94	185	98.94	189	Leu8Leu (ctg/Ttg)	Rv1284	canA	beta-carbonic anhydrase
1440090	0	C	SNP	T	90	75	160	99.4	166	Thr395Ile (acc/aTc)	Rv1286	-	bifunctional sulfate adenyltransferase subunit 1 CysN/adenylylsulfate kinase CysC
1440469	0	C	SNP	G	83	83	166	100	166	Pro521Pro (ccc/ccG)	Rv1286	-	bifunctional sulfate adenyltransferase subunit 1 CysN/adenylylsulfate kinase CysC
1445430	0	C	SNP	A	86	99	184	100	185
1445781	0	A	SNP	G	85	105	186	100	190	Ala18Ala (gct/gcC)	Rv1291c	-	hypothetical protein
1447371	0	C	SNP	T	73	79	151	99.35	153	Leu331Leu (ctc/ctT)	Rv1292	argS	arginine--tRNA ligase
1450316	0	C	SNP	T	83	70	151	100	153	Ala314Ala (gcc/gcT)	Rv1294	thrA	homoserine dehydrogenase
1450995	0	C	SNP	T	83	81	161	98.8	166	Ala100Val (gcg/gTg)	Rv1295	thrC	threonine synthase
1453006	0	C	SNP	T	81	71	149	100	152
1457144	0	C	SNP	T	86	104	187	100	190	Arg194Cys (cgc/Tgc)	Rv1300	hemK	release factor glutamine methyltransferase
1463106	0	A	SNP	G	70	93	161	100	163	Ile422Val (atc/Gtc)	Rv1307	atpH	ATP synthase subunit b/delta
1468208	0	A	SNP	C	94	108	196	90.18	224	Leu433Arg (ctg/cGg)	Rv1313c	-	insertion sequence element IS1557 transposase
1468492	0	C	SNP	A	128	115	240	99.59	244	Leu338Leu (ctg/ctT)	Rv1313c	-	insertion sequence element IS1557 transposase
1471659	0	C	SNP	T	106	110	212	100	216
1472920	1	G	Ins	T	89	94	183	94.82	185		Rvnr01	-	rRNA			streptomycin (SM)
1478357	0	G	SNP	T	124	127	250	98.43	255	Pro254Pro (ccc/ccA)	Rv1317c	alkA	bifunctional regulatory protein/DNA repair enzyme AlkA
1479085	0	T	SNP	C	110	122	232	100	232	Ile12Val (atc/Gtc)	Rv1317c	alkA	bifunctional regulatory protein/DNA repair enzyme AlkA
1480972	0	T	SNP	C	107	140	247	99.2	249	Glu510Glu (gaa/gaG)	Rv1319c	-	adenylate cyclase
1481293	0	T	SNP	G	106	109	212	97.29	221	Gly403Gly (gga/ggC)	Rv1319c	-	adenylate cyclase
1481563	0	C	SNP	T	96	134	228	99.57	231	Glu313Glu (gag/gaA)	Rv1319c	-	adenylate cyclase
1482627	0	T	SNP	C	99	94	193	100	193	Thr531Ala (acg/Gcg)	Rv1320c	-	adenylate cyclase
1484708	0	A	SNP	C	104	92	190	100	196	Ser144Arg (agc/Cgc)	Rv1321	-	endonuclease NucS
1489142	0	C	SNP	T	87	98	173	96.35	192	Gly275Asp (ggc/gAc)	Rv1325c	PE_PGRS24	PE-PGRS family protein PE_PGRS24
1489908	0	T	SNP	C	92	95	183	99.47	188	Asn20Asp (aac/Gac)	Rv1325c	PE_PGRS24	PE-PGRS family protein PE_PGRS24
1490905	0	A	SNP	G	96	95	189	100	191	Ser470Pro (tct/Cct)	Rv1326c	glgB	1,4-alpha-glucan branching protein
1495836	0	G	SNP	A	88	100	185	100	188	Val425Met (gtg/Atg)	Rv1328	glgP	glycogen phosphorylase
1498951	0	G	SNP	T	104	95	198	98.51	202	Thr80Lys (acg/aAg)	Rv1329c	dinG	ATP-dependent helicase DinG
1499213	0	T	Del	GAP	112	85	194	98.5	200		Rv1330c	pncB1	nicotinic acid phosphoribosyltransferase PncB1
1499214	0	C	Del	GAP	112	85	194	98.5	200		Rv1330c	pncB1	nicotinic acid phosphoribosyltransferase PncB1
1499215	0	A	Del	GAP	112	85	194	98.5	200		Rv1330c	pncB1	nicotinic acid phosphoribosyltransferase PncB1
1499216	0	G	Del	GAP	112	85	194	98.5	200		Rv1330c	pncB1	nicotinic acid phosphoribosyltransferase PncB1
1499217	0	G	Del	GAP	112	85	194	98.5	200		Rv1330c	pncB1	nicotinic acid phosphoribosyltransferase PncB1
1499218	0	C	Del	GAP	112	85	194	98.5	200		Rv1330c	pncB1	nicotinic acid phosphoribosyltransferase PncB1
1499219	0	C	Del	GAP	112	85	194	98.5	200		Rv1330c	pncB1	nicotinic acid phosphoribosyltransferase PncB1
1499220	0	G	Del	GAP	112	85	194	98.5	200		Rv1330c	pncB1	nicotinic acid phosphoribosyltransferase PncB1
1499221	0	G	SNP	A	114	86	197	98.52	203	Pro447Ser (ccg/Tcg)	Rv1330c	pncB1	nicotinic acid phosphoribosyltransferase PncB1
1499274	0	C	SNP	G	131	104	232	100	235	Gly429Ala (ggc/gCc)	Rv1330c	pncB1	nicotinic acid phosphoribosyltransferase PncB1
1501700	0	G	SNP	A	138	90	222	99.13	230	Val34Val (gtg/gtA)	Rv1333	-	hydrolase
1502037	1	G	Ins	T	114	143	257	96.25	257		Rv1333	-	hydrolase
1513189	0	C	SNP	T	96	102	195	99.5	199	Ala48Val (gct/gTt)	Rv1348	irtA	iron ABC transporter ATP-binding protein/permease IrtA
1519897	0	T	SNP	C	91	100	190	100	191	Gln30Arg (cag/cGg)	Rv1353c	-	HTH-type transcriptional regulator
1526819	0	C	SNP	A	96	101	194	100	197	Arg70Arg (cgg/Agg)	Rv1358	-	transcriptional regulator
1533241	0	G	SNP	C	97	111	204	97.2	214	Thr131Thr (acc/acG)	Rv1361c	PPE19	PPE family protein PPE19
1533583	0	G	SNP	A	94	115	207	95.43	219	Tyr17Tyr (tac/taT)	Rv1361c	PPE19	PPE family protein PPE19
1533624	0	A	SNP	C	95	104	196	97.07	205	Phe4Val (ttc/Gtc)	Rv1361c	PPE19	PPE family protein PPE19
1535457	0	T	SNP	G	79	97	174	98.32	179
1536251	0	G	SNP	T	110	104	210	100	214	Ala465Glu (gcg/gAg)	Rv1364c	-	sigma factor regulatory protein
1540141	0	T	SNP	C	96	82	174	99.44	179	Ile169Val (atc/Gtc)	Rv1367c	-	hypothetical protein
1540484	0	C	SNP	G	97	118	212	100	215	Leu54Leu (ctg/ctC)	Rv1367c	-	hypothetical protein
1544255	0	C	SNP	T	102	73	172	100	175	Arg299Arg (cgc/cgT)	Rv1371	-	membrane protein
1546703	0	C	SNP	T	95	83	178	100	178	Pro231Leu (ccg/cTg)	Rv1373	-	glycolipid sulfotransferase
1547125	0	T	SNP	C	93	85	174	100	178	Thr136Ala (aca/Gca)	Rv1374c	-	hypothetical protein
1552547	0	G	SNP	A	98	113	206	100	211	Arg37Trp (cgg/Tgg)	Rv1378c	-	hypothetical protein
1563717	0	C	SNP	T	108	102	206	100	210	Val8Val (gtc/gtT)	Rv1388	mihF	integration host factor MihF
1569602	0	G	SNP	A	84	96	177	97.83	184	Val456Val (gtc/gtT)	Rv1394c	cyp132	cytochrome P450 Cyp132
1570566	0	C	SNP	A	103	100	202	100	203	Arg135Leu (cgg/cTg)	Rv1394c	cyp132	cytochrome P450 Cyp132
1573660	0	T	SNP	G	111	102	207	100	213	Arg66Ser (aga/agC)	Rv1396c	PE_PGRS25	PE-PGRS family protein PE_PGRS25
1575211	0	G	SNP	A	110	100	206	99.06	212	Pro200Leu (ccg/cTg)	Rv1399c	nlhH	carboxylesterase NlhH
1588899	0	G	SNP	T	89	114	195	98.54	206	Ala111Ala (gcg/gcT)	Rv1412	ribC	riboflavin synthase
1593331	0	G	SNP	A	102	89	190	98.96	193
1595342	0	T	SNP	C	96	102	196	100	198	Val434Ala (gtg/gCg)	Rv1420	uvrC	excinuclease ABC subunit UvrC
1597190	0	C	SNP	T	132	89	216	97.79	226	Leu104Leu (ctg/Ttg)	Rv1422	-	hypothetical protein
1604060	0	G	SNP	A	106	124	227	100	230	Pro234Ser (ccg/Tcg)	Rv1428c	-	hypothetical protein
1608276	0	A	SNP	C	100	79	176	100	179	Asn65Thr (aac/aCc)	Rv1431	-	hypothetical protein
1609840	0	A	SNP	G	114	95	202	100	209	Pro586Pro (cca/ccG)	Rv1431	-	hypothetical protein
1612624	1	T	Ins	A	70	62	132	78.57	132		Rv1435c	-	hypothetical protein
1612624	2	T	Ins	T	70	62	132	78.57	132		Rv1435c	-	hypothetical protein
1612624	3	T	Ins	C	70	62	132	78.57	132		Rv1435c	-	hypothetical protein
1612624	4	T	Ins	G	70	62	132	78.57	132		Rv1435c	-	hypothetical protein
1612624	5	T	Ins	G	70	62	132	78.57	132		Rv1435c	-	hypothetical protein
1612624	6	T	Ins	T	70	62	132	78.57	132		Rv1435c	-	hypothetical protein
1612624	7	T	Ins	A	70	62	132	78.57	132		Rv1435c	-	hypothetical protein
1612624	8	T	Ins	C	70	61	131	77.98	132		Rv1435c	-	hypothetical protein
1612624	9	T	Ins	C	70	62	132	78.57	132		Rv1435c	-	hypothetical protein
1612624	10	T	Ins	G	70	62	132	78.57	132		Rv1435c	-	hypothetical protein
1612624	11	T	Ins	G	70	62	132	78.57	132		Rv1435c	-	hypothetical protein
1612624	12	T	Ins	T	70	62	132	78.57	132		Rv1435c	-	hypothetical protein
1612624	13	T	Ins	G	70	62	132	78.57	132		Rv1435c	-	hypothetical protein
1612624	14	T	Ins	C	70	62	132	78.57	132		Rv1435c	-	hypothetical protein
1612624	15	T	Ins	G	70	62	132	78.57	132		Rv1435c	-	hypothetical protein
1612624	16	T	Ins	C	70	62	132	78.57	132		Rv1435c	-	hypothetical protein
1612624	17	T	Ins	C	70	62	132	78.57	132		Rv1435c	-	hypothetical protein
1612624	18	T	Ins	A	70	62	132	78.57	132		Rv1435c	-	hypothetical protein
1612624	19	T	Ins	G	70	62	132	78.57	132		Rv1435c	-	hypothetical protein
1612624	20	T	Ins	G	70	62	132	78.57	132		Rv1435c	-	hypothetical protein
1612624	21	T	Ins	G	70	62	132	78.57	132		Rv1435c	-	hypothetical protein
1613035	0	T	SNP	C	71	91	161	100	162
1614143	0	G	SNP	A	89	102	189	98.96	193	Leu279Leu (ctg/ctA)	Rv1436	gap	glyceraldehyde 3-phosphate dehydrogenase
1618978	0	T	SNP	C	133	86	217	100	219	Asp236Gly (gat/gGt)	Rv1441c	PE_PGRS26	PE-PGRS family protein PE_PGRS26
1624791	0	C	SNP	G	107	128	231	100	235	Arg192Pro (cga/cCa)	Rv1446c	opcA	OXPP cycle protein OpcA
1627351	0	T	SNP	C	104	94	193	100	198	Thr244Ala (acc/Gcc)	Rv1448c	tal	transaldolase
1630148	0	A	SNP	C	99	129	227	99.56	229	Tyr18Asp (tac/Gac)	Rv1449c	tkt	transketolase
1632214	1	G	Ins	T	93	121	214	89.54	216		Rv1450c	PE_PGRS27	PE-PGRS family protein PE_PGRS27
1634609	0	C	SNP	T	34	9	43	100	43	Ala7Thr (gcc/Acc)	Rv1450c	PE_PGRS27	PE-PGRS family protein PE_PGRS27
1634610	0	C	SNP	T	34	9	43	97.73	44	Val6Val (gtg/gtA)	Rv1450c	PE_PGRS27	PE-PGRS family protein PE_PGRS27
1634633	0	A	SNP	T	57	9	66	98.51	67
1634636	0	T	SNP	A	59	9	68	98.55	69
1635877	0	G	SNP	T	90	102	187	99.48	193	Leu283Leu (ctg/ctT)	Rv1451	-	protoheme IX farnesyltransferase
1636172	1	T	Ins	C	74	18	92	83.64	92		Rv1452c	PE_PGRS28	PE-PGRS family protein PE_PGRS28
1636172	2	T	Ins	C	74	18	92	83.64	92		Rv1452c	PE_PGRS28	PE-PGRS family protein PE_PGRS28
1636172	3	T	Ins	G	73	18	91	82.73	92		Rv1452c	PE_PGRS28	PE-PGRS family protein PE_PGRS28
1636826	0	C	SNP	A	99	138	227	97.93	242	Gly468Gly (ggg/ggT)	Rv1452c	PE_PGRS28	PE-PGRS family protein PE_PGRS28
1638182	0	C	SNP	T	104	152	250	99.22	258	Ser16Ser (tcg/tcA)	Rv1452c	PE_PGRS28	PE-PGRS family protein PE_PGRS28
1638183	0	G	SNP	A	105	145	244	99.21	252	Ser16Leu (tcg/tTg)	Rv1452c	PE_PGRS28	PE-PGRS family protein PE_PGRS28
1638188	0	C	SNP	T	103	147	248	98.81	253	Ala14Ala (gcg/gcA)	Rv1452c	PE_PGRS28	PE-PGRS family protein PE_PGRS28
1638191	0	C	SNP	G	106	147	250	99.22	255	Ala13Ala (gcg/gcC)	Rv1452c	PE_PGRS28	PE-PGRS family protein PE_PGRS28
1638194	0	G	SNP	C	109	153	258	99.24	264	Ala12Ala (gcc/gcG)	Rv1452c	PE_PGRS28	PE-PGRS family protein PE_PGRS28
1638531	0	A	SNP	G	98	93	183	98.96	193	Thr51Ala (acc/Gcc)	Rv1453	-	transcriptional activator protein
1639594	0	C	SNP	A	92	94	184	100	186	Pro405Gln (cca/cAa)	Rv1453	-	transcriptional activator protein
1645802	0	T	SNP	C	106	86	191	100	192	Lys113Glu (aaa/Gaa)	Rv1459c	-	alpha-(1->6)-mannopyranosyltransferase
1650072	0	A	SNP	G	124	121	244	100	245	Asn183Asp (aac/Gac)	Rv1462	-	hypothetical protein
1650406	0	C	SNP	A	93	99	192	98.97	194	Thr294Asn (acc/aAc)	Rv1462	-	hypothetical protein
1671325	0	G	SNP	A	96	107	202	99.02	205	Val305Ile (gtc/Atc)	Rv1480	-	hypothetical protein
1676290	0	C	SNP	A	102	116	209	100	218	Lys198Asn (aag/aaT)	Rv1486c	-	hypothetical protein
1676880	0	A	SNP	G	102	122	222	100	224	Trp2Arg (tgg/Cgg)	Rv1486c	-	hypothetical protein
1681147	0	G	SNP	A	104	93	196	99.49	198
1685620	0	G	SNP	A	127	127	251	98.83	257	Gly539Glu (gga/gAa)	Rv1493	mutB	methylmalonyl-CoA mutase large subunit
1688300	0	T	SNP	C	134	102	233	100	236	Phe120Phe (ttt/ttC)	Rv1497	lipL	esterase LipL
1689349	0	C	SNP	T	96	108	201	100	204	Arg191His (cgc/cAc)	Rv1498c	-	methyltransferase
1692141	0	A	SNP	C	108	138	245	100	246	Ile84Ile (ata/atC)	Rv1501	-	hypothetical protein
1692880	0	G	SNP	T	135	113	241	98.8	251
1693561	0	A	SNP	G	91	93	178	100	184	Tyr213Cys (tac/tGc)	Rv1502	-	hypothetical protein
1698911	0	G	SNP	A	116	116	222	99.57	233	Gly328Gly (ggc/ggT)	Rv1508c	-	membrane protein
1699849	0	G	SNP	A	94	115	205	100	209	Pro16Ser (ccg/Tcg)	Rv1508c	-	membrane protein
1701508	1	T	Ins	G	95	100	195	88.64	195		Rv1510	-	hypothetical protein
1706119	0	T	SNP	C	102	94	194	100	196	Ser159Ser (tca/tcG)	Rv1514c	-	glycosyltransferase
1709432	0	C	SNP	T	99	107	200	100	206	Leu188Phe (ctc/Ttc)	Rv1517	-	hypothetical protein
1713192	0	A	SNP	G	90	72	154	98.78	164	Val297Val (gta/gtG)	Rv1521	fadD25	fatty-acid--CoA ligase FadD25
1713923	0	A	SNP	G	108	101	205	99.05	211	His541Arg (cac/cGc)	Rv1521	fadD25	fatty-acid--CoA ligase FadD25
1716472	0	A	SNP	G	104	80	180	99.46	185	Ser381Pro (tcc/Ccc)	Rv1522c	mmpL12	transmembrane transport protein MmpL12
1728837	0	A	SNP	G	95	100	194	100	195
1748439	0	C	SNP	T	87	82	164	99.41	170	Thr249Ile (acc/aTc)	Rv1547	dnaE1	DNA polymerase III subunit alpha
1748814	0	C	SNP	A	83	90	163	97.74	177	Ala374Glu (gcg/gAg)	Rv1547	dnaE1	DNA polymerase III subunit alpha
1751968	0	A	SNP	G	136	106	241	100	242	Phe456Leu (ttc/Ctc)	Rv1548c	PPE21	PPE family protein PPE21
1752561	0	T	SNP	C	87	100	186	99.47	188	Asp258Gly (gac/gGc)	Rv1548c	PPE21	PPE family protein PPE21
1753519	1	G	Ins	C	55	110	165	83.33	165
1759252	0	G	SNP	T	98	105	201	99.02	205	Ser524Ser (tcg/tcT)	Rv1552	frdA	fumarate reductase flavoprotein subunit		phylo (not 4,9)
1760164	1	T	Ins	G	84	110	194	95.1	194		Rv1553	frdB	fumarate reductase iron-sulfur subunit
1760292	0	A	SNP	G	132	108	235	100	240	Met40Val (atg/Gtg)	Rv1554	frdC	fumarate reductase membrane anchor subunit
1763482	0	G	SNP	A	77	103	178	98.9	182	Gly19Arg (ggg/Agg)	Rv1559	ilvA	threonine dehydratase IlvA
1764225	0	C	SNP	T	101	133	234	99.57	235	Ala266Ala (gcc/gcT)	Rv1559	ilvA	threonine dehydratase IlvA
1768994	0	C	SNP	T	114	118	230	100	232	Asp147Asn (gac/Aac)	Rv1563c	treY	maltooligosyl trehalose synthase
1778430	0	T	SNP	C	115	125	238	100	240	Met191Thr (atg/aCg)	Rv1570	bioD	ATP-dependent dethiobiotin synthetase BioD
1779370	0	G	SNP	C	119	99	214	100	218	Thr19Thr (acg/acC)	Rv1573	-	phage protein
1780586	1	C	Ins	G	87	86	173	96.65	174		Rv1575	-	phage protein
1781251	0	C	SNP	T	95	119	210	99.53	215	Glu272Lys (gag/Aag)	Rv1576c	-	phage capsid protein
1784238	0	A	Del	GAP	113	120	229	99.57	234		Rv1581c	-	phage protein
1788570	0	G	SNP	T	80	96	173	81.86	215	Asn198Lys (aac/aaA)	Rv1587c	-	hypothetical protein
1788574	0	T	SNP	C	80	97	172	81.94	216	His197Arg (cac/cGc)	Rv1587c	-	hypothetical protein
1789650	0	C	SNP	T	105	164	264	99.26	271	Ala63Thr (gcc/Acc)	Rv1588c	-	hypothetical protein
1789654	0	A	SNP	G	99	165	261	99.62	265	Leu61Leu (ctt/ctC)	Rv1588c	-	hypothetical protein
1791534	0	C	SNP	T	116	91	203	98.57	210	His67His (cac/caT)	Rv1590	-	hypothetical protein
1792777	0	T	SNP	C	92	92	183	99.46	185	Ile322Val (att/Gtt)	Rv1592c	-	hypothetical protein
1792778	0	T	SNP	C	91	92	182	100	183	Glu321Glu (gaa/gaG)	Rv1592c	-	hypothetical protein
1798355	0	G	SNP	A	102	89	189	100	191	Gly21Asp (ggt/gAt)	Rv1597	-	hypothetical protein
1802047	0	C	SNP	G	112	97	208	99.52	210	Gln5Glu (cag/Gag)	Rv1601	hisB	imidazole glycerol-phosphate dehydratase
1803265	0	G	SNP	A	86	88	170	100	174	Ser201Asn (agc/aAc)	Rv1602	hisH	imidazole glycerol phosphate synthase subunit HisH
1804409	0	C	SNP	A	110	98	207	100	208	Pro124Gln (cca/cAa)	Rv1604	impA	inositol-monophosphatase ImpA
1811375	0	G	SNP	T	105	66	168	97.71	175	Gly83Gly (ggg/ggT)	Rv1612	trpB	tryptophan synthase subunit beta
1812448	0	C	SNP	T	109	89	198	99.5	199	Tyr30Tyr (tac/taT)	Rv1613	trpA	tryptophan synthase subunit alpha
1816370	0	C	SNP	T	97	105	200	100	202	Ala61Val (gcg/gTg)	Rv1617	pykA	pyruvate kinase
1817976	0	A	SNP	T	79	94	169	98.86	175	His121Leu (cac/cTc)	Rv1618	tesB1	acyl-CoA thioesterase TesB
1818286	0	C	SNP	T	105	83	184	100	188	Gly224Gly (ggc/ggT)	Rv1618	tesB1	acyl-CoA thioesterase TesB
1827468	0	C	SNP	A	92	83	173	100	175	Val160Leu (gtg/Ttg)	Rv1625c	cya	adenylyl cyclase
1833025	0	C	SNP	T	93	107	197	98.52	203	Asp787Asp (gac/gaT)	Rv1629	polA	DNA polymerase I
1834159	0	G	SNP	A	80	96	171	100	176	Leu206Leu (ttg/ttA)	Rv1630	rpsA	30S ribosomal protein S1			pyrazinamide (PZA)
1836286	0	G	SNP	C	141	131	270	100	272
1839759	0	G	SNP	C	107	112	211	99.1	221	Gly198Arg (ggg/Cgg)	Rv1634	-	multidrug-efflux transporter
1847919	0	C	SNP	G	127	93	217	100	220	Thr180Thr (acg/acC)	Rv1639c	-	hypothetical protein
1849609	0	T	SNP	C	68	121	187	99.47	190	Arg809Arg (cga/cgG)	Rv1640c	lysX	bifunctional lysine--tRNA ligase/phosphatidylglycerol lysyltransferase
1854300	0	T	SNP	C	109	94	202	99.51	204	Leu232Pro (ctg/cCg)	Rv1644	tsnR	23S rRNA methyltransferase TsnR
1856617	0	C	SNP	T	83	74	151	99.37	158	Thr285Ile (aca/aTa)	Rv1646	PE17	PE family protein PE17
1856777	0	G	SNP	C	109	73	180	100	182	Ala2Pro (gcg/Ccg)	Rv1647	-	adenylate cyclase
1859559	0	C	SNP	A	84	92	176	99.44	177	Ala276Asp (gcc/gAc)	Rv1649	pheS	phenylalanine--tRNA ligase subunit alpha
1863584	0	G	SNP	T	115	139	250	100	254	Thr600Asn (acc/aAc)	Rv1651c	PE_PGRS30	PE-PGRS family protein PE_PGRS30
1880822	0	G	SNP	C	105	84	186	99.47	190	Gly1840Ala (ggg/gCg)	Rv1661	pks7	polyketide synthase
1881051	0	G	SNP	C	117	116	230	98.73	236	Val1916Val (gtg/gtC)	Rv1661	pks7	polyketide synthase
1885772	0	G	SNP	A	89	103	185	100	192	Ala1357Thr (gcc/Acc)	Rv1662	pks8	polyketide synthase
1894300	1	G	Ins	G	80	89	169	84.92	169
1894300	2	G	Ins	T	80	89	169	84.92	169
1894300	3	G	Ins	C	80	87	167	83.92	169
1894300	4	G	Ins	T	80	89	169	84.92	169
1894300	5	G	Ins	T	80	89	169	84.92	169
1894300	6	G	Ins	G	80	87	167	83.92	167
1894300	7	G	Ins	C	79	86	165	82.91	165
1894300	8	G	Ins	C	79	85	164	82.41	165
1894300	9	G	Ins	G	79	86	165	82.91	165
1894300	10	G	Ins	C	79	86	165	82.91	165
1894422	0	A	SNP	G	130	107	233	100	237
1901493	0	T	SNP	C	104	95	195	100	199	Ser149Ser (agt/agC)	Rv1676	-	hypothetical protein
1901537	0	G	SNP	T	94	101	193	100	195	Arg164Leu (cgg/cTg)	Rv1676	-	hypothetical protein
1904947	0	C	SNP	T	98	118	211	97.3	222	Ala173Ala (gcc/gcT)	Rv1680	-	hypothetical protein
1907296	0	G	SNP	C	94	116	208	100	210	Ala298Ala (gcg/gcC)	Rv1682	-	hypothetical protein
1908598	0	G	SNP	A	94	86	177	100	180	Arg335Arg (cgg/cgA)	Rv1683	-	bifunctional long-chain acyl-CoA synthase/lipase
1911371	0	C	SNP	G	107	118	221	99.56	226	Arg10Pro (cgg/cCg)	Rv1685c	-	hypothetical protein
1916137	0	A	SNP	G	117	128	238	100	245	Leu63Leu (cta/ctG)	Rv1691	-	hypothetical protein
1917972	0	A	SNP	G	114	104	215	100	218	Leu11Leu (cta/ctG)	Rv1694	tlyA	16S/23S rRNA (cytidine-2'-O)-methyltransferase TlyA			capreomycin (CPR)
1919627	0	G	SNP	A	87	104	188	99.48	192	Val294Val (gtg/gtA)	Rv1695	ppnK	inorganic polyphosphate/ATP-NAD kinase
1925136	0	G	SNP	A	86	109	191	98.48	198	Val436Val (gtg/gtA)	Rv1699	pyrG	CTP synthase
1926029	0	T	SNP	C	116	97	212	100	213	Tyr150His (tat/Cat)	Rv1700	-	NUDIX hydrolase
1931179	0	C	SNP	A	78	87	161	100	165	Arg93Leu (cgg/cTg)	Rv1704c	cycA	D-serine/alanine/glycine transporter protein CycA
1931718	0	G	SNP	C	103	111	211	100	214	Leu313Val (ctg/Gtg)	Rv1705c	PPE22	PPE family protein PPE22
1933988	0	G	SNP	A	80	82	162	100	162
1935331	0	T	SNP	G	100	91	189	98.45	194	Ala150Ala (gct/gcG)	Rv1707	-	transmembrane protein
1944107	0	A	SNP	G	110	98	200	100	208	Ser178Gly (agt/Ggt)	Rv1716	-	hypothetical protein
1944402	0	T	SNP	C	112	89	200	99.5	202	Val276Ala (gtc/gCc)	Rv1716	-	hypothetical protein
1950767	0	T	SNP	C	67	82	148	100	149	Lys95Lys (aaa/aaG)	Rv1724c	-	hypothetical protein
1952743	0	G	SNP	A	122	130	248	100	252	Val298Met (gtg/Atg)	Rv1726	-	oxidoreductase
1960284	0	C	SNP	A	102	90	191	100	192	Gln68His (cag/caT)	Rv1733c	-	transmembrane protein
1963638	0	G	Del	GAP	92	72	153	91.62	179		Rv1736c	narX	nitrate reductase-like protein NarX
1963639	0	G	Del	GAP	92	72	153	91.62	179		Rv1736c	narX	nitrate reductase-like protein NarX
1963640	0	C	Del	GAP	91	72	153	92.61	176		Rv1736c	narX	nitrate reductase-like protein NarX
1967237	0	C	SNP	A	94	99	192	100	193	Arg134Leu (cga/cTa)	Rv1739c	-	sulfate ABC transporter permease
1971725	0	G	SNP	C	82	90	170	100	172	Arg89Arg (cgc/cgG)	Rv1745c	idi	isopentenyl-diphosphate delta-isomerase
1972901	0	C	SNP	T	140	110	248	99.21	252	Ala255Val (gcg/gTg)	Rv1746	pknF	serine/threonine-protein kinase PknF
1977646	0	G	SNP	A	107	99	204	99.52	207	Ala80Ala (gcc/gcT)	Rv1749c	-	integral membrane protein
1983195	0	A	SNP	G	14	8	22	91.67	24	Gly527Gly (ggt/ggC)	Rv1753c	PPE24	PPE family protein PPE24
1983198	0	C	SNP	G	15	12	26	93.1	29	Val526Val (gtg/gtC)	Rv1753c	PPE24	PPE family protein PPE24
1983313	0	T	SNP	G	96	132	225	97.02	235	Asn488Thr (aac/aCc)	Rv1753c	PPE24	PPE family protein PPE24
1989060	0	G	Del	GAP	85	66	148	97.42	155		Rv1758	cut1	cutinase
1989061	0	A	Del	GAP	85	66	148	98.69	153		Rv1758	cut1	cutinase
1989062	0	G	Del	GAP	85	66	148	98.69	153		Rv1758	cut1	cutinase
1989063	0	G	Del	GAP	85	66	148	98.69	153		Rv1758	cut1	cutinase
1989064	0	A	Del	GAP	85	66	148	98.69	153		Rv1758	cut1	cutinase
1989065	0	C	Del	GAP	85	66	148	98.69	153		Rv1758	cut1	cutinase
1989066	0	T	Del	GAP	85	66	148	98.69	153		Rv1758	cut1	cutinase
1989067	0	T	Del	GAP	85	66	148	98.69	153		Rv1758	cut1	cutinase
1989068	0	C	Del	GAP	85	66	148	98.69	153		Rv1758	cut1	cutinase
1989069	0	A	Del	GAP	85	65	147	98.04	153		Rv1758	cut1	cutinase
1989070	0	T	Del	GAP	85	65	147	98.04	153		Rv1758	cut1	cutinase
1989071	0	C	Del	GAP	85	65	147	98.04	153		Rv1758	cut1	cutinase
1989072	0	G	Del	GAP	85	66	148	98.69	153		Rv1758	cut1	cutinase
1989073	0	A	Del	GAP	85	66	148	98.69	153		Rv1758	cut1	cutinase
1989074	0	T	Del	GAP	85	66	148	98.69	153		Rv1758	cut1	cutinase
1989075	0	G	Del	GAP	85	66	148	98.69	153		Rv1758	cut1	cutinase
1989076	0	C	Del	GAP	85	66	148	98.69	153		Rv1758	cut1	cutinase
1989077	0	G	Del	GAP	85	66	148	98.69	153		Rv1758	cut1	cutinase
1989237	0	T	SNP	C	110	94	200	99.51	205	Phe66Leu (ttt/Ctt)	Rv1758	cut1	cutinase
1990152	0	T	SNP	G	93	110	194	100	203	Asp809Ala (gat/gCt)	Rv1759c	wag22	PE-PGRS family protein Wag22
1990399	0	C	SNP	T	65	100	154	97.63	169	Gly727Arg (ggg/Agg)	Rv1759c	wag22	PE-PGRS family protein Wag22
1991894	0	G	SNP	A	108	70	171	98.34	181	Gly228Gly (ggc/ggT)	Rv1759c	wag22	PE-PGRS family protein Wag22
1992323	1	G	Ins	C	101	94	195	85.9	195		Rv1759c	wag22	PE-PGRS family protein Wag22
1992751	0	T	SNP	A	92	106	194	99.5	199
1992792	0	C	SNP	T	82	98	177	99.45	181
1993561	0	T	SNP	C	111	112	219	99.55	224	Cys137Arg (tgt/Cgt)	Rv1760	-	diacylglycerol acyltransferase
1993808	0	A	SNP	T	100	111	208	100	211	Glu219Val (gag/gTg)	Rv1760	-	diacylglycerol acyltransferase
1995528	0	A	SNP	G	111	103	210	100	214	His105His (cat/caC)	Rv1762c	-	hypothetical protein
1998063	0	T	SNP	A	95	127	218	100	222	Glu151Asp (gaa/gaT)	Rv1765c	-	hypothetical protein
1998122	0	G	SNP	A	87	118	205	99.51	206	Leu132Leu (ctg/Ttg)	Rv1765c	-	hypothetical protein
1998141	0	G	SNP	C	83	120	202	100	203	Gly125Gly (ggc/ggG)	Rv1765c	-	hypothetical protein
1998300	0	T	SNP	C	95	77	170	100	172	Ser72Ser (tca/tcG)	Rv1765c	-	hypothetical protein
2003252	0	C	SNP	T	108	100	203	99.05	210	Ala209Ala (gcc/gcT)	Rv1769	-	hypothetical protein
2003827	0	A	SNP	C	98	93	188	99.48	192	Asp401Ala (gac/gCc)	Rv1769	-	hypothetical protein
2008202	1	G	Ins	C	109	85	194	92.82	195		Rv1774	-	oxidoreductase
2010614	0	G	SNP	A	93	115	200	100	208
2011568	0	G	SNP	C	96	84	176	99.45	181	Glu305Gln (gag/Cag)	Rv1777	cyp144	cytochrome P450 Cyp144
2022868	0	T	SNP	C	108	126	231	100	234	Ser1204Ser (agt/agC)	Rv1783	eccC5	ESX-5 type VII secretion system protein EccC5
2023628	0	C	SNP	G	105	89	193	98.98	196	Gly334Ala (gga/gCa)	Rv1785c	cyp143	cytochrome P450 Cyp143
2025977	0	C	SNP	G	118	94	211	97.25	218	Thr226Arg (acg/aGg)	Rv1787	PPE25	PPE family protein PPE25
2034676	0	C	SNP	T	93	98	188	97.45	196	Ile316Ile (atc/atT)	Rv1796	mycP5	membrane-anchored mycosin MycP
2039351	0	C	SNP	A	118	101	216	99.55	220
2046100	0	A	SNP	T	75	85	157	98.77	162	Leu248_ (ttg/tAg)	Rv1803c	PE_PGRS32	PE-PGRS family protein PE_PGRS32
2049065	0	T	SNP	C	90	128	214	100	218
2049097	0	G	SNP	C	87	120	204	100	207
2050822	0	G	SNP	C	140	101	238	98.77	244	Gly301Ala (gga/gCa)	Rv1808	PPE32	PPE family protein PPE32
2051345	0	G	SNP	A	95	82	176	100	177	Gly22Ser (ggt/Agt)	Rv1809	PPE33	PPE family protein PPE33
2051746	0	T	SNP	C	96	89	180	100	185	Ala155Ala (gct/gcC)	Rv1809	PPE33	PPE family protein PPE33
2052035	0	G	SNP	T	94	91	183	100	185	Val252Leu (gtg/Ttg)	Rv1809	PPE33	PPE family protein PPE33
2055271	0	A	SNP	G	101	99	197	100	200	Leu30Pro (cta/cCa)	Rv1812c	-	dehydrogenase
2056184	0	C	SNP	T	100	95	194	100	195
2056799	0	C	SNP	T	85	95	179	98.36	183	Thr93Thr (acc/acT)	Rv1814	erg3	membrane-bound C-5 sterol desaturase
2057774	0	A	SNP	T	101	87	186	100	188	Ile83Phe (atc/Ttc)	Rv1815	-	hypothetical protein
2061865	0	G	Del	GAP	10	17	25	87.1	31		Rv1818c	PE_PGRS33	PE-PGRS family protein PE_PGRS33
2061866	0	G	Del	GAP	10	17	25	90	30		Rv1818c	PE_PGRS33	PE-PGRS family protein PE_PGRS33
2061867	0	T	Del	GAP	10	17	25	93.1	29		Rv1818c	PE_PGRS33	PE-PGRS family protein PE_PGRS33
2061868	0	G	Del	GAP	10	17	25	90	30		Rv1818c	PE_PGRS33	PE-PGRS family protein PE_PGRS33
2061869	0	A	Del	GAP	10	17	25	93.1	29		Rv1818c	PE_PGRS33	PE-PGRS family protein PE_PGRS33
2061870	0	C	Del	GAP	10	17	25	90	30		Rv1818c	PE_PGRS33	PE-PGRS family protein PE_PGRS33
2061871	0	A	Del	GAP	10	17	25	90	30		Rv1818c	PE_PGRS33	PE-PGRS family protein PE_PGRS33
2061872	0	T	Del	GAP	10	17	25	90	30		Rv1818c	PE_PGRS33	PE-PGRS family protein PE_PGRS33
2061873	0	T	Del	GAP	10	17	25	90	30		Rv1818c	PE_PGRS33	PE-PGRS family protein PE_PGRS33
2061874	0	A	Del	GAP	10	17	25	93.1	29		Rv1818c	PE_PGRS33	PE-PGRS family protein PE_PGRS33
2061875	0	G	Del	GAP	10	17	25	90	30		Rv1818c	PE_PGRS33	PE-PGRS family protein PE_PGRS33
2061876	0	T	Del	GAP	10	17	25	90	30		Rv1818c	PE_PGRS33	PE-PGRS family protein PE_PGRS33
2061877	0	G	Del	GAP	10	17	25	87.1	31		Rv1818c	PE_PGRS33	PE-PGRS family protein PE_PGRS33
2061878	0	C	Del	GAP	10	17	25	87.1	31		Rv1818c	PE_PGRS33	PE-PGRS family protein PE_PGRS33
2061879	0	C	Del	GAP	10	17	25	87.1	31		Rv1818c	PE_PGRS33	PE-PGRS family protein PE_PGRS33
2061880	0	G	Del	GAP	10	17	25	87.1	31		Rv1818c	PE_PGRS33	PE-PGRS family protein PE_PGRS33
2061881	0	G	Del	GAP	10	17	25	90	30		Rv1818c	PE_PGRS33	PE-PGRS family protein PE_PGRS33
2061958	0	A	SNP	G	39	84	119	99.19	124	Ala239Ala (gct/gcC)	Rv1818c	PE_PGRS33	PE-PGRS family protein PE_PGRS33
2074092	0	C	SNP	T	94	110	202	97.61	209	Val50Val (gtc/gtT)	Rv1829	-	hypothetical protein
2074754	0	C	SNP	T	96	83	178	100	179
2077562	0	G	SNP	A	84	86	169	99.42	171	Ala562Ala (gcg/gcA)	Rv1832	gcvB	glycine dehydrogenase
2087652	0	C	SNP	T	92	101	189	98.97	195	Arg87Arg (cgg/cgA)	Rv1839c	vapB13	antitoxin VapB13
2094912	0	C	Del	GAP	75	95	168	87.18	195		Rv1844c	gnd1	6-phosphogluconate dehydrogenase
2094913	0	A	Del	GAP	75	95	168	86.29	197		Rv1844c	gnd1	6-phosphogluconate dehydrogenase
2094914	0	G	Del	GAP	75	95	168	86.73	196		Rv1844c	gnd1	6-phosphogluconate dehydrogenase
2094915	0	C	Del	GAP	75	95	168	87.63	194		Rv1844c	gnd1	6-phosphogluconate dehydrogenase
2094916	0	G	Del	GAP	75	95	168	88.54	192		Rv1844c	gnd1	6-phosphogluconate dehydrogenase
2094917	0	T	Del	GAP	75	95	168	88.54	192		Rv1844c	gnd1	6-phosphogluconate dehydrogenase
2096186	0	A	SNP	G	105	121	224	100	226	Thr138Thr (act/acC)	Rv1846c	blaI	transcriptional repressor BlaI
2099534	0	C	SNP	G	103	105	206	99.05	210	Ala525Gly (gcc/gGc)	Rv1850	ureC	urease subunit alpha
2105602	0	C	SNP	T	103	72	172	98.31	178	Thr206Thr (acc/acT)	Rv1857	modA	molybdate ABC transporter substrate-binding lipoprotein ModA
2108141	0	T	SNP	C	89	133	217	99.55	223	Phe136Leu (ttc/Ctc)	Rv1860	apa	hypothetical protein
2108890	0	A	SNP	C	87	108	192	100	195
2109523	1	C	Ins	G	102	79	181	95.26	181
2113234	0	C	SNP	A	117	99	211	99.54	217	Ala32Asp (gcc/gAc)	Rv1866	-	hypothetical protein
2116903	0	C	SNP	T	74	110	179	100	184	Gly380Gly (ggc/ggT)	Rv1867	-	hypothetical protein
2117688	0	G	SNP	A	88	106	193	98.98	196	Glu114Glu (gag/gaA)	Rv1868	-	hypothetical protein
2122976	0	C	SNP	G	90	89	179	100	179	Gly59Ala (ggt/gCt)	Rv1872c	lldD2	L-lactate dehydrogenase
2123169	0	T	SNP	G	109	89	196	100	198
2128870	0	A	SNP	G	98	96	190	100	194	Leu283Leu (cta/ctG)	Rv1878	glnA3	glutamine synthetase GlnA
2129052	0	C	SNP	A	102	85	182	97.91	191	Ser344_ (tcg/tAg)	Rv1878	glnA3	glutamine synthetase GlnA
2130514	0	C	SNP	T	89	97	186	97.38	191
2133468	1	T	Ins	T	94	78	172	93.48	172		Rv1883c	-	hypothetical protein
2133468	2	T	Ins	C	94	78	172	93.48	172		Rv1883c	-	hypothetical protein
2133468	3	T	Ins	G	94	77	171	92.93	172		Rv1883c	-	hypothetical protein
2133468	4	T	Ins	C	94	78	172	93.48	172		Rv1883c	-	hypothetical protein
2133468	5	T	Ins	A	94	78	172	93.48	172		Rv1883c	-	hypothetical protein
2133468	6	T	Ins	T	93	78	171	92.93	172		Rv1883c	-	hypothetical protein
2133468	7	T	Ins	G	94	78	172	93.48	172		Rv1883c	-	hypothetical protein
2133468	8	T	Ins	C	92	77	169	91.85	169		Rv1883c	-	hypothetical protein
2133468	9	T	Ins	C	91	75	166	90.22	167		Rv1883c	-	hypothetical protein
2133468	10	T	Ins	G	92	75	167	90.76	167		Rv1883c	-	hypothetical protein
2133468	11	T	Ins	T	92	74	166	90.22	166		Rv1883c	-	hypothetical protein
2133468	12	T	Ins	C	91	74	165	89.67	165		Rv1883c	-	hypothetical protein
2135870	0	T	SNP	C	86	104	189	100	190
2137521	1	A	Ins	C	66	76	142	82.56	143
2137521	2	A	Ins	T	66	77	143	83.14	143
2137521	3	A	Ins	C	66	77	143	83.14	143
2137521	4	A	Ins	C	66	77	143	83.14	143
2137521	5	A	Ins	G	66	77	143	83.14	143
2137521	6	A	Ins	A	66	77	143	83.14	143
2137521	7	A	Ins	T	66	75	141	81.98	143
2137521	8	A	Ins	C	66	77	143	83.14	143
2137521	9	A	Ins	A	66	77	143	83.14	143
2137521	10	A	Ins	C	66	77	143	83.14	143
2138453	0	C	SNP	T	101	102	200	99.51	204
2142250	0	C	SNP	T	84	103	182	99.47	188
2143328	0	G	Del	GAP	100	111	205	100	211		Rv1895	-	zinc-binding alcohol dehydrogenase
2147022	0	A	SNP	C	97	99	195	100	196	Ile204Met (att/atG)	Rv1900c	lipJ	lignin peroxidase LipJ
2153184	0	T	SNP	G	84	102	179	100	186
2154724	0	C	SNP	A	89	95	181	100	184	Arg463Leu (cgg/cTg)	Rv1908c	katG	catalase-peroxidase		phylo (not Euro-American, M. africanum, M. bovis, M . canettii, M. caprae, M. Microti, M. pinipedii, Beijing, Delhi/CAS, EAI, 4)	isoniazid (INH)
2155168	0	C	SNP	G	110	113	220	100	223	Ser315Thr (agc/aCc)	Rv1908c	katG	catalase-peroxidase	isoniazid (INH)		isoniazid (INH)
2158109	0	T	SNP	C	118	103	218	99.55	222	Asp328Gly (gac/gGc)	Rv1912c	fadB5	oxidoreductase FadB
2158560	0	G	SNP	A	114	96	207	100	210	Gln178_ (cag/Tag)	Rv1912c	fadB5	oxidoreductase FadB
2158905	0	C	SNP	A	102	102	200	100	204	Gly63_ (gga/Tga)	Rv1912c	fadB5	oxidoreductase FadB
2160998	0	G	SNP	A	121	106	225	100	227	Gly179Asp (ggc/gAc)	Rv1915	aceAa	isocitrate lyase AceAa
2161343	1	G	Ins	T	84	95	179	96.24	179		Rv1915	aceAa	isocitrate lyase AceAa
2163375	0	T	SNP	C	324	341	646	98.52	675	Asn1313Asp (aat/Gat)	Rv1917c	PPE34	PPE family protein PPE34
2163790	0	A	SNP	C	46	39	82	100	85	Pro1174Pro (cct/ccG)	Rv1917c	PPE34	PPE family protein PPE34
2165286	0	A	SNP	C	96	125	217	100	221	Ser676Ala (tca/Gca)	Rv1917c	PPE34	PPE family protein PPE34
2167926	0	A	SNP	G	105	109	212	100	214	Leu896Ser (ttg/tCg)	Rv1918c	PPE35	PPE family protein PPE35
2172526	0	A	SNP	C	82	93	171	100	175	_424Gly (tga/Gga)	Rv1921c	lppF	lipoprotein LppF
2173860	0	A	SNP	C	109	110	218	99.55	220
2180693	0	T	SNP	C	94	94	185	99.47	189	Lys175Lys (aaa/aaG)	Rv1928c	-	short-chain type dehydrogenase/reductase
2186236	0	C	SNP	T	88	122	207	99.53	211	Pro308Pro (ccg/ccA)	Rv1935c	echA13	enoyl-CoA hydratase EchA13
2187587	0	G	SNP	C	99	123	218	99.11	224	Gln68His (cag/caC)	Rv1936	-	monooxygenase
2199052	0	C	SNP	G	92	96	184	100	188	Gly5Arg (ggt/Cgt)	Rv1948c	-	hypothetical protein
2207591	1	T	Ins	C	89	72	161	96.99	161
2209465	0	G	SNP	A	82	81	160	100	163	Ala47Thr (gcg/Acg)	Rv1966	mce3A	Mce family protein Mce3A
2211826	0	A	SNP	G	103	93	194	100	196	Lys67Lys (aaa/aaG)	Rv1968	mce3C	Mce family protein Mce3C
2212049	0	G	SNP	A	120	90	203	99.53	211	Ala142Thr (gcc/Acc)	Rv1968	mce3C	Mce family protein Mce3C
2216345	0	C	SNP	A	115	108	212	99.55	224	Pro363Pro (ccc/ccA)	Rv1971	mce3F	Mce family protein Mce3F
2216443	0	C	SNP	A	96	107	199	100	203	Ala396Glu (gcg/gAg)	Rv1971	mce3F	Mce family protein Mce3F
2220512	0	T	SNP	G	113	102	211	100	215	Ser253Ser (tct/tcG)	Rv1977	-	hypothetical protein
2220941	0	G	Del	GAP	82	78	158	87.91	182		Rv1978	-	hypothetical protein
2220942	0	C	Del	GAP	82	78	158	88.89	180		Rv1978	-	hypothetical protein
2220943	0	C	Del	GAP	82	78	158	88.4	181		Rv1978	-	hypothetical protein
2220944	0	A	Del	GAP	82	78	158	89.39	179		Rv1978	-	hypothetical protein
2220945	0	C	Del	GAP	82	78	158	90.91	176		Rv1978	-	hypothetical protein
2220946	0	G	Del	GAP	82	78	158	91.43	175		Rv1978	-	hypothetical protein
2220947	0	A	Del	GAP	82	78	158	100	160		Rv1978	-	hypothetical protein
2220948	0	T	Del	GAP	82	78	158	100	160		Rv1978	-	hypothetical protein
2221584	0	G	SNP	C	100	110	210	99.53	211	Ser226Thr (agt/aCt)	Rv1978	-	hypothetical protein
2222733	0	A	Del	GAP	101	101	198	98.06	206		Rv1979c	-	permease
2223293	0	T	SNP	C	107	102	209	100	209
2228967	0	A	SNP	G	107	117	221	99.56	225
2229273	0	A	Del	GAP	107	100	201	98.57	210		Rv1985c	-	HTH-type transcriptional regulator
2229801	0	C	SNP	G	86	96	182	100	182	Pro34Pro (ccg/ccC)	Rv1985c	-	HTH-type transcriptional regulator
2230127	0	G	SNP	A	88	97	179	98.93	187	Val39Val (gtg/gtA)	Rv1986	-	amino acid transporter
2235170	0	A	Del	GAP	18	18	36	100	36		Rv1992c	ctpG	cation transporter ATPase G
2235171	0	C	Del	GAP	18	18	36	100	36		Rv1992c	ctpG	cation transporter ATPase G
2235172	0	A	Del	GAP	18	18	36	100	36		Rv1992c	ctpG	cation transporter ATPase G
2235173	0	A	Del	GAP	18	18	36	100	36		Rv1992c	ctpG	cation transporter ATPase G
2235174	0	T	Del	GAP	18	18	36	100	36		Rv1992c	ctpG	cation transporter ATPase G
2235175	0	C	Del	GAP	18	18	36	100	36		Rv1992c	ctpG	cation transporter ATPase G
2235176	0	C	Del	GAP	18	18	36	100	36		Rv1992c	ctpG	cation transporter ATPase G
2235177	0	G	Del	GAP	18	18	36	100	36		Rv1992c	ctpG	cation transporter ATPase G
2235178	0	A	Del	GAP	18	18	36	100	36		Rv1992c	ctpG	cation transporter ATPase G
2235179	0	C	Del	GAP	18	18	36	100	36		Rv1992c	ctpG	cation transporter ATPase G
2235180	0	G	Del	GAP	18	18	36	100	36		Rv1992c	ctpG	cation transporter ATPase G
2235181	0	T	Del	GAP	18	18	36	100	36		Rv1992c	ctpG	cation transporter ATPase G
2235182	0	T	Del	GAP	18	18	36	100	36		Rv1992c	ctpG	cation transporter ATPase G
2235183	0	T	Del	GAP	18	18	36	100	36		Rv1992c	ctpG	cation transporter ATPase G
2235184	0	T	Del	GAP	18	18	36	100	36		Rv1992c	ctpG	cation transporter ATPase G
2235185	0	G	Del	GAP	18	18	36	100	36		Rv1992c	ctpG	cation transporter ATPase G
2235186	0	C	Del	GAP	18	18	36	100	36		Rv1992c	ctpG	cation transporter ATPase G
2235187	0	A	Del	GAP	18	18	36	100	36		Rv1992c	ctpG	cation transporter ATPase G
2235188	0	C	Del	GAP	18	18	36	100	36		Rv1992c	ctpG	cation transporter ATPase G
2235189	0	C	Del	GAP	18	18	36	100	36		Rv1992c	ctpG	cation transporter ATPase G
2235190	0	A	Del	GAP	18	18	36	100	36		Rv1992c	ctpG	cation transporter ATPase G
2235191	0	T	Del	GAP	18	18	36	100	36		Rv1992c	ctpG	cation transporter ATPase G
2235192	0	G	Del	GAP	18	18	36	100	36		Rv1992c	ctpG	cation transporter ATPase G
2235193	0	A	Del	GAP	18	18	36	100	36		Rv1992c	ctpG	cation transporter ATPase G
2235194	0	T	Del	GAP	18	18	36	100	36		Rv1992c	ctpG	cation transporter ATPase G
2235195	0	C	Del	GAP	18	18	36	100	36		Rv1992c	ctpG	cation transporter ATPase G
2235196	0	T	Del	GAP	18	18	36	100	36		Rv1992c	ctpG	cation transporter ATPase G
2235197	0	G	Del	GAP	18	18	36	100	36		Rv1992c	ctpG	cation transporter ATPase G
2235198	0	C	Del	GAP	18	18	36	100	36		Rv1992c	ctpG	cation transporter ATPase G
2235199	0	C	Del	GAP	18	18	36	100	36		Rv1992c	ctpG	cation transporter ATPase G
2235200	0	G	Del	GAP	18	18	36	100	36		Rv1992c	ctpG	cation transporter ATPase G
2235201	0	C	Del	GAP	18	18	36	100	36		Rv1992c	ctpG	cation transporter ATPase G
2235202	0	G	Del	GAP	18	18	36	100	36		Rv1992c	ctpG	cation transporter ATPase G
2235203	0	A	Del	GAP	18	18	36	100	36		Rv1992c	ctpG	cation transporter ATPase G
2235204	0	G	Del	GAP	18	18	36	100	36		Rv1992c	ctpG	cation transporter ATPase G
2235205	0	C	Del	GAP	18	18	36	100	36		Rv1992c	ctpG	cation transporter ATPase G
2235206	0	G	Del	GAP	18	18	36	100	36		Rv1992c	ctpG	cation transporter ATPase G
2235207	0	C	Del	GAP	18	18	36	100	36		Rv1992c	ctpG	cation transporter ATPase G
2235208	0	C	Del	GAP	18	18	36	100	36		Rv1992c	ctpG	cation transporter ATPase G
2235209	0	G	Del	GAP	18	18	36	100	36		Rv1992c	ctpG	cation transporter ATPase G
2235210	0	G	Del	GAP	18	18	36	100	36		Rv1992c	ctpG	cation transporter ATPase G
2235211	0	G	Del	GAP	18	18	36	100	36		Rv1992c	ctpG	cation transporter ATPase G
2235212	0	C	Del	GAP	18	18	36	100	36		Rv1992c	ctpG	cation transporter ATPase G
2235213	0	A	Del	GAP	18	18	36	100	36		Rv1992c	ctpG	cation transporter ATPase G
2235214	0	T	Del	GAP	18	18	36	100	36		Rv1992c	ctpG	cation transporter ATPase G
2235215	0	G	Del	GAP	18	18	36	100	36		Rv1992c	ctpG	cation transporter ATPase G
2235216	0	G	Del	GAP	18	18	36	100	36		Rv1992c	ctpG	cation transporter ATPase G
2235217	0	T	Del	GAP	18	18	36	100	36		Rv1992c	ctpG	cation transporter ATPase G
2235218	0	C	Del	GAP	18	18	36	100	36		Rv1992c	ctpG	cation transporter ATPase G
2235219	0	T	Del	GAP	18	18	36	100	36		Rv1992c	ctpG	cation transporter ATPase G
2235220	0	A	Del	GAP	18	18	36	100	36		Rv1992c	ctpG	cation transporter ATPase G
2235221	0	G	Del	GAP	18	18	36	100	36		Rv1992c	ctpG	cation transporter ATPase G
2235222	0	G	Del	GAP	18	18	36	100	36		Rv1992c	ctpG	cation transporter ATPase G
2235223	0	G	Del	GAP	18	18	36	100	36		Rv1992c	ctpG	cation transporter ATPase G
2235224	0	C	Del	GAP	18	18	36	100	36		Rv1992c	ctpG	cation transporter ATPase G
2235225	0	T	Del	GAP	18	18	36	100	36		Rv1992c	ctpG	cation transporter ATPase G
2235226	0	T	Del	GAP	18	18	36	100	36		Rv1992c	ctpG	cation transporter ATPase G
2235227	0	G	Del	GAP	18	18	36	100	36		Rv1992c	ctpG	cation transporter ATPase G
2235228	0	G	Del	GAP	18	18	36	100	36		Rv1992c	ctpG	cation transporter ATPase G
2235229	0	G	Del	GAP	18	18	36	97.3	37		Rv1992c	ctpG	cation transporter ATPase G
2235230	0	G	Del	GAP	18	18	36	97.3	37		Rv1992c	ctpG	cation transporter ATPase G
2235231	0	C	Del	GAP	18	18	36	97.3	37		Rv1992c	ctpG	cation transporter ATPase G
2235232	0	A	Del	GAP	18	18	36	97.3	37		Rv1992c	ctpG	cation transporter ATPase G
2243491	0	G	SNP	T	89	90	176	99.44	180	Ile77Ile (atc/atA)	Rv1998c	-	hypothetical protein
2244421	0	G	SNP	T	120	137	252	99.61	258	Leu240Met (ctg/Atg)	Rv1999c	-	transporter
2245916	0	T	SNP	G	87	115	200	100	202	Ala236Ala (gct/gcG)	Rv2000	-	hypothetical protein
2247677	0	A	SNP	C	86	77	161	100	163	Ile6Ile (ata/atC)	Rv2002	fabG3	20-beta-hydroxysteroid dehydrogenase
2251999	0	A	SNP	G	88	79	163	100	167
2255398	0	G	SNP	A	90	93	181	98.92	185	Gly1133Ser (ggc/Agc)	Rv2006	otsB1	trehalose-6-phosphate phosphatase OtsB
2258567	0	G	SNP	A	103	133	233	100	236	Val99Met (gtg/Atg)	Rv2010	vapC15	ribonuclease VapC15
2260100	0	C	SNP	T	114	97	204	100	211
2260525	0	C	SNP	T	164	130	282	99.66	295
2260814	0	C	SNP	G	125	131	253	99.61	257
2262620	0	T	SNP	A	85	115	196	100	200	Glu151Asp (gaa/gaT)	Rv2015c	-	hypothetical protein
2262679	0	G	SNP	A	94	95	189	100	189	Leu132Leu (ctg/Ttg)	Rv2015c	-	hypothetical protein
2262698	0	G	SNP	C	90	92	181	100	182	Gly125Gly (ggc/ggG)	Rv2015c	-	hypothetical protein
2262857	0	T	SNP	C	74	82	155	100	156	Ser72Ser (tca/tcG)	Rv2015c	-	hypothetical protein
2264782	0	C	SNP	A	116	99	206	100	215	Ala262Glu (gcg/gAg)	Rv2017	-	transcriptional regulator
2265059	0	T	SNP	G	78	113	188	100	191
2269780	0	T	SNP	C	146	134	276	99.29	282	Asp154Gly (gac/gGc)	Rv2024c	-	hypothetical protein
2270102	0	A	SNP	G	107	121	224	100	228	Trp47Arg (tgg/Cgg)	Rv2024c	-	hypothetical protein
2275764	0	G	SNP	A	91	104	193	99.49	196	Leu221Phe (ctc/Ttc)	Rv2029c	pfkB	6-phosphofructokinase PfkB
2275802	0	A	SNP	C	90	106	192	98.49	199	Leu208Arg (ctg/cGg)	Rv2029c	pfkB	6-phosphofructokinase PfkB
2282787	0	C	SNP	T	86	105	188	100	191	Cys312Tyr (tgt/tAt)	Rv2037c	-	transmembrane protein
2283881	0	A	SNP	G	101	92	191	97.47	198	Tyr306His (tat/Cat)	Rv2038c	-	sugar ABC transporter ATP-binding protein
2284456	0	T	SNP	G	91	83	173	98.31	177	Glu114Ala (gag/gCg)	Rv2038c	-	sugar ABC transporter ATP-binding protein
2285251	0	C	SNP	A	94	96	185	100	190	Val131Phe (gtc/Ttc)	Rv2039c	-	sugar ABC transporter permease
2285558	0	G	SNP	A	101	91	188	100	192	Cys28Cys (tgc/tgT)	Rv2039c	-	sugar ABC transporter permease
2287121	0	A	SNP	G	100	80	176	100	180	Asp242Asp (gat/gaC)	Rv2041c	-	sugar ABC transporter substrate-binding lipoprotein
2289366	0	G	Del	GAP	89	102	183	96.95	197		Rv2044c	-	hypothetical protein
2296042	0	G	SNP	C	100	131	230	98.3	235	Pro3649Ala (ccg/Gcg)	Rv2048c	pks12	polyketide synthase
2296876	0	C	SNP	G	114	94	207	100	208	Gly3371Arg (ggt/Cgt)	Rv2048c	pks12	polyketide synthase
2300237	0	A	SNP	G	91	107	194	98.02	202	Ala2250Ala (gct/gcC)	Rv2048c	pks12	polyketide synthase
2300546	0	A	SNP	T	103	99	202	99.02	204	His2147Gln (cat/caA)	Rv2048c	pks12	polyketide synthase
2300552	0	T	SNP	G	99	98	194	98.5	200	Pro2145Pro (cca/ccC)	Rv2048c	pks12	polyketide synthase
2300555	0	A	SNP	G	99	97	193	98	200	Asp2144Asp (gat/gaC)	Rv2048c	pks12	polyketide synthase
2302886	0	G	SNP	A	118	123	235	99.59	242	Thr1367Thr (acc/acT)	Rv2048c	pks12	polyketide synthase
2307587	0	G	Del	GAP	85	102	185	94.44	198
2307588	0	T	Del	GAP	85	102	185	94.92	197
2307589	0	C	Del	GAP	85	102	185	94.92	197
2307590	0	G	Del	GAP	85	102	185	100	187
2309203	0	G	SNP	A	80	87	163	100	167	Ala518Val (gca/gTa)	Rv2051c	ppm1	polyprenol-monophosphomannose synthase
2311099	0	C	SNP	G	121	123	239	100	244	Pro473Pro (ccg/ccC)	Rv2052c	-	hypothetical protein
2316491	0	C	SNP	T	99	99	192	99.5	199	Pro71Pro (ccc/ccT)	Rv2060	-	integral membrane protein
2318816	0	C	SNP	T	86	93	177	98.9	181	Leu646Leu (ctg/ctA)	Rv2062c	cobN	cobalamin biosynthesis protein CobN
2321073	0	G	SNP	A	113	104	216	99.54	218	Arg6Gln (cga/cAa)	Rv2063A	mazF7	mRNA interferase MazF7
2325320	0	T	SNP	C	108	92	200	99.5	201	Asp184Gly (gat/gGt)	Rv2067c	-	hypothetical protein
2328543	0	T	SNP	C	117	128	239	99.59	246	Ile145Met (ata/atG)	Rv2071c	cobM	precorrin-4 C(11)-methyltransferase
2329533	0	A	SNP	G	127	113	237	100	240	Leu205Pro (ctc/cCc)	Rv2072c	cobL	precorrin-6Y C(5,15)-methyltransferase
2331620	0	A	SNP	C	116	119	229	100	235	Gly420Gly (ggt/ggG)	Rv2075c	-	hypothetical protein
2331789	0	G	SNP	T	91	125	213	100	216	Pro364Gln (ccg/cAg)	Rv2075c	-	hypothetical protein
2333215	0	C	SNP	T	94	85	174	100	179	Cys25Tyr (tgc/tAc)	Rv2076c	-	hypothetical protein
2334007	0	A	SNP	G	103	105	206	100	208	Ala96Ala (gct/gcC)	Rv2077c	-	transmembrane protein
2335075	0	A	SNP	G	94	95	187	100	189	Glu6Gly (gaa/gGa)	Rv2078	-	hypothetical protein
2335080	0	T	SNP	C	99	96	194	100	195	Leu8Leu (ttg/Ctg)	Rv2078	-	hypothetical protein
2335494	0	A	SNP	G	119	114	228	100	233	Tyr47Cys (tac/tGc)	Rv2079	-	hypothetical protein
2338195	0	C	Del	GAP	114	131	239	91.76	267		Rv2081c	-	transmembrane protein
2338990	0	G	SNP	C	205	229	427	99.54	436	Ala94Ala (gcg/gcC)	Rv2082	-	hypothetical protein
2338994	0	G	SNP	A	204	229	428	99.77	434	Ala96Thr (gcg/Acg)	Rv2082	-	hypothetical protein
2340621	0	C	SNP	G	154	188	332	100	342	Pro638Arg (ccc/cGc)	Rv2082	-	hypothetical protein
2341636	0	C	SNP	G	111	118	225	100	229	Leu256Val (ctg/Gtg)	Rv2083	-	hypothetical protein
2342649	1	A	Ins	G	79	62	141	82.46	141		Rv2084	-	hypothetical protein
2342649	2	A	Ins	G	79	62	141	82.46	141		Rv2084	-	hypothetical protein
2342649	3	A	Ins	C	77	62	139	81.29	139		Rv2084	-	hypothetical protein
2342649	4	A	Ins	G	77	62	139	81.29	139		Rv2084	-	hypothetical protein
2342649	5	A	Ins	T	77	62	139	81.29	139		Rv2084	-	hypothetical protein
2342649	6	A	Ins	A	77	62	139	81.29	139		Rv2084	-	hypothetical protein
2342649	7	A	Ins	C	77	61	138	80.7	139		Rv2084	-	hypothetical protein
2342649	8	A	Ins	A	77	61	138	80.7	139		Rv2084	-	hypothetical protein
2342649	9	A	Ins	C	77	62	139	81.29	139		Rv2084	-	hypothetical protein
2342649	10	A	Ins	A	77	61	138	80.7	139		Rv2084	-	hypothetical protein
2342649	11	A	Ins	C	77	62	139	81.29	139		Rv2084	-	hypothetical protein
2344246	0	G	SNP	C	96	111	204	99.52	208
2345037	0	C	SNP	A	108	94	201	100	202	Leu209Leu (ctc/ctA)	Rv2088	pknJ	transmembrane serine/threonine-protein kinase PknJ
2345085	0	A	SNP	C	117	100	212	99.54	218	Ala225Ala (gca/gcC)	Rv2088	pknJ	transmembrane serine/threonine-protein kinase PknJ
2346929	0	C	SNP	T	103	93	190	99.49	197	Leu132Leu (ctg/ctA)	Rv2089c	pepE	dipeptidase PepE
2348446	0	C	SNP	G	100	101	201	100	201	Phe358Leu (ttc/ttG)	Rv2090	-	5'-3' exonuclease
2348708	0	G	SNP	A	86	87	172	100	173	Val195Val (gtc/gtT)	Rv2091c	-	membrane protein
2353385	0	G	SNP	C	111	88	196	99	201	Gln311Glu (cag/Gag)	Rv2095c	pafC	proteasome accessory factor C
2357269	0	G	Del	GAP	120	85	208	80.39	255
2357270	0	C	Del	GAP	120	85	208	81.35	252
2357271	0	C	Del	GAP	120	85	208	82	250
2358029	1	T	Ins	G	81	106	187	93.97	187
2361604	0	C	SNP	G	140	120	255	100	260	Val455Val (gtc/gtG)	Rv2101	helZ	helicase HelZ
2362041	0	C	SNP	A	121	119	239	100	240	Pro601Gln (ccg/cAg)	Rv2101	helZ	helicase HelZ
2367061	0	A	Del	GAP	84	84	169	97.67	172
2368565	0	A	Del	GAP	81	102	180	99.46	184
2369186	0	G	SNP	C	96	131	225	99.56	228	Arg182Gly (cgt/Ggt)	Rv2109c	prcA	proteasome subunit alpha
2369326	0	C	SNP	G	103	87	186	100	190	Arg135Pro (cgc/cCc)	Rv2109c	prcA	proteasome subunit alpha
2377068	0	G	SNP	A	95	105	193	98.52	203	Met166Ile (atg/atA)	Rv2116	lppK	lipoprotein LppK
2382091	0	G	SNP	A	109	106	214	100	215	Ala341Thr (gcc/Acc)	Rv2123	PPE37	PPE family protein PPE37
2382155	0	C	SNP	T	132	114	241	99.6	247	Thr362Ile (aca/aTa)	Rv2123	PPE37	PPE family protein PPE37
2382287	0	C	Del	GAP	84	105	185	90.43	209		Rv2123	PPE37	PPE family protein PPE37
2382289	0	G	SNP	T	85	104	184	98.44	192	Asp407Tyr (gac/Tac)	Rv2123	PPE37	PPE family protein PPE37
2383119	0	G	SNP	A	95	101	192	99.49	197	Thr983Thr (acc/acT)	Rv2124c	metH	methionine synthase
2386389	0	G	SNP	A	101	93	190	100	194	Gly33Ser (ggc/Agc)	Rv2125	-	hypothetical protein
2387733	0	T	SNP	C	101	67	167	100	168	Glu80Glu (gaa/gaG)	Rv2126c	PE_PGRS37	PE-PGRS family protein PE_PGRS37
2388641	0	G	SNP	A	121	119	235	100	240	Gly9Asp (ggc/gAc)	Rv2127	ansP1	L-asparagine permease
2389093	0	C	SNP	T	77	85	155	98.78	164	Leu160Leu (ctg/Ttg)	Rv2127	ansP1	L-asparagine permease
2402765	0	G	SNP	A	85	95	180	100	180
2403144	0	C	SNP	T	106	111	209	99.54	218	Arg56Arg (cgc/cgT)	Rv2143	-	hypothetical protein
2413246	0	C	SNP	A	93	115	206	100	208	Val36Leu (gtg/Ttg)	Rv2153c	murG	UDP-N-acetylglucosamine--N-acetylmuramyl- (pentapeptide) pyrophosphoryl-undecaprenol-N-acetylglucosamine transferase
2415656	0	G	SNP	C	113	111	222	100	224	Arg247Gly (cgg/Ggg)	Rv2155c	murD	UDP-N-acetylmuramoylalanine--D-glutamate ligase
2421816	0	A	SNP	G	96	112	207	100	208
2421975	1	G	Ins	G	99	109	208	92.04	209
2421975	2	G	Ins	G	97	107	204	90.27	205
2421975	3	G	Ins	A	95	107	202	89.38	204
2421975	4	G	Ins	A	97	106	203	89.82	204
2423819	0	C	SNP	G	84	84	156	97.11	173	Gly340Gly (ggg/ggC)	Rv2162c	PE_PGRS38	PE-PGRS family protein PE_PGRS38
2423822	0	A	SNP	G	86	89	171	97.77	179	Gly339Gly (ggt/ggC)	Rv2162c	PE_PGRS38	PE-PGRS family protein PE_PGRS38
2424114	0	C	SNP	A	26	72	93	96.08	102	Arg242Leu (cgc/cTc)	Rv2162c	PE_PGRS38	PE-PGRS family protein PE_PGRS38
2424151	0	C	SNP	A	29	61	84	94.74	95	Ala230Ser (gca/Tca)	Rv2162c	PE_PGRS38	PE-PGRS family protein PE_PGRS38
2424925	0	A	SNP	G	81	89	167	100	170
2425471	0	T	SNP	C	99	94	192	100	193	Arg539Arg (cga/cgG)	Rv2163c	pbpB	penicillin-binding membrane protein PbpB
2438445	0	G	SNP	C	91	93	181	97.87	188	Ala169Pro (gcc/Ccc)	Rv2176	pknL	serine/threonine-protein kinase PknL
2440926	0	G	SNP	T	99	98	195	100	197	Asp265Glu (gac/gaA)	Rv2178c	aroG	phospho-2-dehydro-3-deoxyheptonate aldolase AroG
2448458	0	C	SNP	T	95	77	170	100	172	Thr100Ile (acc/aTc)	Rv2187	fadD15	long-chain-fatty-acid--CoA ligase FadD15
2449826	0	C	SNP	G	104	97	199	99.01	203	Ser556Trp (tcg/tGg)	Rv2187	fadD15	long-chain-fatty-acid--CoA ligase FadD15
2452452	0	G	SNP	A	140	114	253	100	254	Thr274Met (acg/aTg)	Rv2190c	-	endopeptidase
2462871	0	G	SNP	A	91	97	180	98.95	190	Ala59Ala (gcc/gcT)	Rv2198c	mmpS3	membrane protein MmpS3
2469781	0	C	SNP	T	100	119	212	100	219	Gly228Asp (ggt/gAt)	Rv2205c	-	hypothetical protein
2470591	0	A	SNP	C	104	107	209	100	211
2472029	0	T	SNP	G	132	124	252	100	256	Trp207Gly (tgg/Ggg)	Rv2207	cobT	nicotinate-nucleotide-dimethylbenzimidazolphosphoribosyltransferase
2478619	0	G	SNP	A	108	105	212	99.07	215	Leu94Leu (ctg/ctA)	Rv2213	pepB	cytosol aminopeptidase
2483579	0	A	SNP	G	95	94	186	99.47	190	Lys539Glu (aag/Gag)	Rv2215	dlaT	pyruvate dehydrogenase E2 component dihydrolipoamide acyltransferase
2494494	0	G	SNP	A	92	111	201	100	203	Val302Val (gtc/gtT)	Rv2223c	-	carboxylesterase B
2499726	0	G	SNP	A	121	117	236	100	238	Asp299Asn (gat/Aat)	Rv2226	-	hypothetical protein
2504177	0	C	SNP	T	101	109	207	99.06	212	Glu144Glu (gag/gaA)	Rv2230c	-	GTP cyclohydrolase
2509140	0	G	SNP	C	118	136	250	99.61	255	Ser79Cys (tcc/tGc)	Rv2236c	cobD	cobalamin biosynthesis transmembrane protein CobD
2509722	0	A	SNP	G	105	104	205	100	209	Pro78Pro (cca/ccG)	Rv2237	-	hypothetical protein
2512641	0	C	SNP	T	99	112	209	98.14	215	Leu35Leu (ctg/Ttg)	Rv2241	aceE	pyruvate dehydrogenase E1 component
2516271	0	T	SNP	C	88	132	217	99.55	221	Met323Thr (atg/aCg)	Rv2242	-	hypothetical protein
2516567	0	G	SNP	C	75	76	150	100	151
2521342	0	T	SNP	C	107	98	198	100	205	Asp200Asp (gat/gaC)	Rv2247	accD6	acetyl-/propionyl-CoA carboxylase subunit beta
2523205	1	G	Ins	C	50	66	116	92.8	116
2523205	2	G	Ins	G	50	66	116	92.8	116
2523205	3	G	Ins	C	50	66	116	92.8	116
2525723	0	G	Del	GAP	96	116	209	94.64	224		Rv2251	-	flavoprotein
2526974	0	T	SNP	C	75	114	187	100	189	Pro470Pro (cct/ccC)	Rv2251	-	flavoprotein
2529680	0	A	SNP	G	107	106	209	100	213	Thr65Thr (act/acC)	Rv2256c	-	hypothetical protein
2529725	0	G	SNP	T	107	108	210	100	215	Val50Val (gtc/gtA)	Rv2256c	-	hypothetical protein
2531742	0	A	SNP	G	95	93	188	99.47	189	Ala52Ala (gct/gcC)	Rv2258c	-	transcriptional regulator
2531911	0	C	SNP	G	74	66	137	97.9	143
2533377	0	T	SNP	C	81	90	169	98.84	173	Asp16Asp (gat/gaC)	Rv2260	-	hypothetical protein
2534186	0	C	SNP	T	111	97	207	97.2	214
2534563	0	G	Del	GAP	93	95	185	95.92	196
2534564	0	A	Del	GAP	93	95	185	99.47	189
2536312	0	C	SNP	T	79	110	182	97.93	193	Arg224Arg (cgc/cgT)	Rv2263	-	oxidoreductase
2536625	1	C	Ins	G	103	86	189	89.15	189		Rv2264c	-	hypothetical protein
2562644	0	G	SNP	T	108	96	202	99.51	205	Ala16Ser (gcg/Tcg)	Rv2290	lppO	lipoprotein LppO
2564368	1	G	Ins	C	98	88	186	98.94	186		Rv2293c	-	hypothetical protein
2566766	1	C	Ins	G	85	111	196	97.03	196
2566768	0	A	SNP	C	85	110	194	100	195
2567539	0	A	SNP	C	124	104	226	99.56	229	Glu12Asp (gaa/gaC)	Rv2296	-	haloalkane dehalogenase
2569989	0	T	SNP	G	103	101	202	100	204	Phe303Cys (ttt/tGt)	Rv2298	-	oxidoreductase
2572290	0	C	SNP	T	87	109	193	98.99	198	Cys240Tyr (tgc/tAc)	Rv2300c	-	metallo-hydrolase
2573756	0	C	SNP	A	98	103	198	100	201
2578603	0	G	SNP	A	109	95	203	98.08	208	Arg32Trp (cgg/Tgg)	Rv2307c	-	hypothetical protein
2578626	0	A	SNP	G	106	98	204	99.51	205	Met24Thr (atg/aCg)	Rv2307c	-	hypothetical protein
2586127	0	A	SNP	G	90	89	175	99.44	180	Gly388Gly (ggt/ggC)	Rv2314c	-	hypothetical protein
2589216	0	G	SNP	C	91	107	198	99.5	199	Val127Leu (gtg/Ctg)	Rv2316	uspA	sugar ABC transporter permease UspA
2591172	0	G	SNP	A	93	92	182	100	185	Ala219Thr (gcc/Acc)	Rv2318	uspC	sugar ABC transporter substrate-binding lipoprotein UspC
2598400	0	A	SNP	G	98	99	196	99.49	198	Asn516Asn (aat/aaC)	Rv2326c	-	ABC transporter ATP-binding protein
2600260	0	A	SNP	G	108	101	207	100	209	Arg91Arg (cga/cgG)	Rv2327	-	hypothetical protein
2601576	0	T	SNP	G	86	124	210	99.53	211	Ser282Arg (agt/agG)	Rv2328	PE23	PE family protein PE23
2608117	0	C	SNP	A	95	121	212	99.08	218	Asp69Tyr (gac/Tac)	Rv2333c	stp	multidrug resistance protein
2612242	1	G	Ins	C	90	93	183	93.37	183		Rv2337c	-	hypothetical protein
2612632	0	C	SNP	A	112	118	224	99.57	231	Gly119Val (ggc/gTc)	Rv2337c	-	hypothetical protein
2615413	0	A	SNP	G	92	108	197	99.5	201	Thr241Ala (acc/Gcc)	Rv2339	mmpL9	transmembrane transport protein MmpL9
2619271	0	T	SNP	C	93	110	200	100	203
2624372	0	C	SNP	G	95	103	196	98.51	201	His184Gln (cac/caG)	Rv2345	-	transmembrane protein
2624481	0	C	SNP	T	93	96	183	98.95	191	Arg221Trp (cgg/Tgg)	Rv2345	-	transmembrane protein
2625924	0	T	SNP	C	118	89	202	98.57	210	Ala83Ala (gca/gcG)	Rv2346c	esxO	ESAT-6 like protein EsxO
2626095	0	C	SNP	G	162	147	307	92.24	335	Ala26Ala (gcg/gcC)	Rv2346c	esxO	ESAT-6 like protein EsxO
2626513	0	T	SNP	A	78	54	128	100	132	Thr3Ser (aca/Tca)	Rv2347c	esxP	ESAT-6 like protein EsxP
2626514	0	T	SNP	G	78	55	132	100	133	Ala2Ala (gca/gcC)	Rv2347c	esxP	ESAT-6 like protein EsxP
2626600	0	G	SNP	A	93	57	146	98.68	152
2627946	0	A	SNP	G	90	93	179	99.46	184	Arg251Arg (cgt/cgC)	Rv2349c	plcC	phospholipase C
2631009	1	G	Ins	G	77	72	149	78.42	150		Rv2351c	plcA	membrane-associated phospholipase A
2631009	2	G	Ins	T	77	73	150	78.95	150		Rv2351c	plcA	membrane-associated phospholipase A
2631009	3	G	Ins	G	77	73	150	78.95	150		Rv2351c	plcA	membrane-associated phospholipase A
2631009	4	G	Ins	C	77	73	150	78.95	150		Rv2351c	plcA	membrane-associated phospholipase A
2631009	5	G	Ins	C	77	73	150	78.95	150		Rv2351c	plcA	membrane-associated phospholipase A
2632341	1	C	Ins	A	71	82	153	95.03	153
2632362	0	T	SNP	C	77	84	161	100	161
2637541	0	C	SNP	T	89	119	206	100	208
2642383	0	C	SNP	T	97	88	180	100	185	Ala66Thr (gcc/Acc)	Rv2360c	-	hypothetical protein
2648555	0	G	SNP	A	92	96	186	100	188	Leu120Leu (ctg/Ttg)	Rv2367c	-	endoribonuclease
2656225	0	A	SNP	G	104	94	196	99.5	199	Val69Ala (gtc/gCc)	Rv2377c	-	hypothetical protein
2656635	0	G	SNP	A	100	97	193	99.49	198	Pro357Ser (ccg/Tcg)	Rv2378c	mbtG	L-lysine N6-monooxygenase
2660319	0	C	SNP	G	120	114	230	98.73	237	Glu589Asp (gag/gaC)	Rv2379c	mbtF	peptide synthetase
2661039	0	G	SNP	A	89	95	181	99.46	185	Ile349Ile (atc/atT)	Rv2379c	mbtF	peptide synthetase
2663873	0	C	SNP	T	102	100	199	98.54	205	Leu1081Leu (ctg/ctA)	Rv2380c	mbtE	peptide synthetase
2680044	1	G	Ins	C	89	78	167	94.35	167
2680658	0	T	SNP	G	80	107	185	99.47	188	Thr67Thr (act/acG)	Rv2386a	-	hypothetical protein
2688700	0	C	SNP	T	105	110	211	99.54	216	Pro231Ser (ccg/Tcg)	Rv2394	ggtB	gamma-glutamyltranspeptidase precursor GgtB
2690160	0	A	SNP	G	92	107	194	99	201	Asn30Ser (aac/aGc)	Rv2395	-	integral membrane protein
2695378	0	C	SNP	G	82	76	155	100	158	Gly141Ala (ggc/gCc)	Rv2398c	cysW	sulfate ABC transporter permease CysW
2697489	0	C	SNP	T	95	88	179	97.86	187	Ala76Thr (gcg/Acg)	Rv2400c	subI	sulfate ABC transporter substrate-binding lipoprotein SubI
2700222	0	T	SNP	C	86	103	188	98.95	191	Leu565Pro (ctg/cCg)	Rv2402	-	trehalase
2704884	1	A	Ins	C	83	90	173	97.19	174		Rv2407	-	ribonuclease Z
2704884	2	A	Ins	A	84	90	174	97.75	174		Rv2407	-	ribonuclease Z
2704884	3	A	Ins	G	83	90	173	97.19	173		Rv2407	-	ribonuclease Z
2704884	4	A	Ins	C	83	89	172	96.63	172		Rv2407	-	ribonuclease Z
2704884	5	A	Ins	G	83	88	171	96.07	171		Rv2407	-	ribonuclease Z
2704884	6	A	Ins	A	78	88	166	93.26	166		Rv2407	-	ribonuclease Z
2704884	7	A	Ins	C	76	88	164	92.13	164		Rv2407	-	ribonuclease Z
2706158	0	G	SNP	A	92	108	199	98.52	203	Ala133Thr (gca/Aca)	Rv2408	PE24	PE family protein PE24
2712328	0	C	SNP	T	108	96	202	100	204	Pro183Pro (ccg/ccA)	Rv2414c	-	hypothetical protein
2713795	0	C	SNP	T	96	89	183	99.46	186
2718852	0	T	SNP	G	107	114	219	99.55	222
2719580	0	T	SNP	C	109	100	208	98.58	212
2720069	0	G	SNP	A	69	102	167	100	171	Gly158Glu (ggg/gAg)	Rv2423	-	hypothetical protein
2720444	0	C	SNP	T	99	89	187	100	188	Ser283Phe (tct/tTt)	Rv2423	-	hypothetical protein
2720952	0	T	SNP	C	6	42	47	100	48	Thr276Ala (acc/Gcc)	Rv2424c	-	transposase
2720954	0	G	SNP	A	9	41	49	100	50	Thr275Ile (acc/aTc)	Rv2424c	-	transposase
2721562	0	C	SNP	G	112	92	202	99.51	205	Ala72Ala (gcg/gcC)	Rv2424c	-	transposase
2723506	0	T	SNP	C	95	98	190	100	193	Leu226Leu (tta/ttG)	Rv2426c	-	hypothetical protein
2724196	0	T	Del	GAP	82	71	151	75	204
2724197	0	C	Del	GAP	82	71	151	76.5	200
2724198	0	T	Del	GAP	82	71	151	78.06	196
2724199	0	A	Del	GAP	82	71	151	79.27	193
2724200	0	G	Del	GAP	81	71	151	81.28	187
2726105	0	G	SNP	A	74	102	172	98.32	179						phylo (Delhi/CAS, 3)	isoniazid (INH)
2729058	0	A	SNP	C	105	103	203	99.52	209	Leu26Arg (ctg/cGg)	Rv2433c	-	hypothetical protein
2733603	0	A	Del	GAP	95	106	203	99.5	202		Rv2436	rbsK	ribokinase RbsK
2733604	0	T	Del	GAP	95	106	203	99.5	202		Rv2436	rbsK	ribokinase RbsK
2733605	0	G	Del	GAP	95	106	203	99.5	202		Rv2436	rbsK	ribokinase RbsK
2733606	0	C	Del	GAP	95	106	203	99.5	202		Rv2436	rbsK	ribokinase RbsK
2733607	0	A	Del	GAP	95	106	203	99.5	202		Rv2436	rbsK	ribokinase RbsK
2733608	0	C	Del	GAP	95	106	203	99.5	202		Rv2436	rbsK	ribokinase RbsK
2733609	0	A	Del	GAP	95	106	203	99.5	202		Rv2436	rbsK	ribokinase RbsK
2733610	0	T	Del	GAP	95	106	203	99.5	202		Rv2436	rbsK	ribokinase RbsK
2733611	0	C	Del	GAP	95	106	203	99.5	202		Rv2436	rbsK	ribokinase RbsK
2734074	0	T	SNP	C	123	129	250	100	252	Val282Ala (gtc/gCc)	Rv2436	rbsK	ribokinase RbsK
2737572	0	C	SNP	A	117	129	241	100	246	Ala226Ser (gcg/Tcg)	Rv2439c	proB	glutamate 5-kinase protein
2738221	0	G	SNP	A	120	103	222	99.11	225	Ile9Ile (atc/atT)	Rv2439c	proB	glutamate 5-kinase protein
2740693	0	T	SNP	C	85	65	148	100	150
2744301	0	G	SNP	A	109	108	207	99.09	219	Gly228Gly (ggc/ggT)	Rv2444c	rne	ribonuclease E
2751804	0	C	SNP	T	103	111	214	100	214	Arg126Gln (cgg/cAg)	Rv2450c	rpfE	resuscitation-promoting factor RpfE
2752698	0	C	SNP	A	100	104	202	100	204
2753869	0	A	SNP	G	133	115	243	100	248	Val293Ala (gtg/gCg)	Rv2454c	-	2-oxoglutarate oxidoreductase subunit KorB
2760152	0	A	SNP	G	107	124	229	100	231	Tyr125Cys (tac/tGc)	Rv2458	mmuM	homocysteine S-methyltransferase MmuM
2765432	1	C	Ins	G	77	95	172	97.73	172
2770740	0	C	SNP	T	101	106	202	99.04	209	Ala585Ala (gcc/gcT)	Rv2467	pepN	aminopeptidase PepN
2779136	0	T	SNP	C	115	90	201	100	205	Ser1043Gly (agc/Ggc)	Rv2476c	gdh	NAD-dependent glutamate dehydrogenase
2779824	0	G	SNP	A	82	107	186	98.95	191	Arg813Arg (cgc/cgT)	Rv2476c	gdh	NAD-dependent glutamate dehydrogenase
2782498	0	G	SNP	A	103	93	196	98.99	198	Asp515Asp (gac/gaT)	Rv2477c	-	macrolide ABC transporter ATP-binding protein
2786952	0	A	SNP	G	97	114	206	100	211	Cys778Arg (tgc/Cgc)	Rv2482c	plsB2	glycerol-3-phosphate acyltransferase
2791098	0	C	SNP	T	98	103	197	99.5	202	Gly466Asp (ggt/gAt)	Rv2484c	-	diacyglycerol O-acyltransferase
2798595	0	C	SNP	T	106	120	220	99.56	227	Ala762Ala (gcg/gcA)	Rv2488c	-	LuxR family transcriptional regulator
2804186	0	T	SNP	C	93	127	217	97.78	225	Asp684Gly (gac/gGc)	Rv2490c	PE_PGRS43	PE-PGRS family protein PE_PGRS43
2807486	0	C	SNP	A	89	83	170	100	172	Ala70Asp (gcc/gAc)	Rv2492	-	hypothetical protein
2809621	0	T	SNP	C	93	147	239	100	240	Thr107Ala (acc/Gcc)	Rv2495c	bkdC	branched-chain keto acid dehydrogenase E2 component
2812633	0	G	SNP	A	104	97	198	99.5	202	His182Tyr (cat/Tat)	Rv2498c	citE	citrate (pro-3S)-lyase subunit beta
2817747	0	G	SNP	A	96	106	200	98.06	206	Ala243Val (gct/gTt)	Rv2502c	accD1	acetyl-/propionyl-CoA carboxylase subunit beta
2818837	0	A	SNP	G	94	96	186	100	190	Gly97Gly (ggt/ggC)	Rv2503c	scoB	succinyl-CoA:3-ketoacid-CoA transferase subunit B
2821097	0	G	SNP	C	96	97	190	98.97	195	Ala167Gly (gcg/gGg)	Rv2505c	fadD35	fatty-acid--CoA ligase FadD35
2821342	0	C	SNP	T	90	93	177	100	183	Ala85Ala (gcg/gcA)	Rv2505c	fadD35	fatty-acid--CoA ligase FadD35
2825466	0	G	SNP	A	119	88	207	99.52	208	Lys263Lys (aag/aaA)	Rv2509	-	short-chain type dehydrogenase/reductase
2826560	0	G	SNP	A	94	95	189	99.47	190	Pro177Leu (ccg/cTg)	Rv2510c	-	hypothetical protein
2827984	0	G	SNP	T	101	83	183	99.46	185
2828019	0	T	SNP	C	100	87	186	100	187
2830525	0	C	SNP	A	90	92	179	100	182	Thr122Lys (acg/aAg)	Rv2513	-	hypothetical protein
2841022	0	A	SNP	G	78	106	183	100	184	Cys2771Arg (tgc/Cgc)	Rv2524c	fas	fatty acid synthase
2847281	0	A	SNP	G	97	108	203	100	205	Asp684Asp (gat/gaC)	Rv2524c	fas	fatty acid synthase
2855259	0	A	SNP	G	80	92	170	100	172	Ala841Ala (gct/gcC)	Rv2531c	-	amino acid decarboxylase
2865760	0	A	SNP	G	103	90	193	100	193	Thr211Ala (acc/Gcc)	Rv2542	-	hypothetical protein
2865882	0	T	SNP	C	102	104	204	99.52	207	Val251Val (gtt/gtC)	Rv2542	-	hypothetical protein
2867207	0	C	SNP	G	87	87	172	99.43	175	Ala28Ala (gcc/gcG)	Rv2544	lppB	lipoprotein LppB
2867230	0	G	SNP	A	63	60	122	100	123	Gly36Asp (ggc/gAc)	Rv2544	lppB	lipoprotein LppB
2867231	0	C	SNP	T	59	58	115	100	117	Gly36Gly (ggc/ggT)	Rv2544	lppB	lipoprotein LppB
2867236	0	A	SNP	G	61	61	120	99.19	123	Asn38Ser (aac/aGc)	Rv2544	lppB	lipoprotein LppB
2867240	0	C	SNP	T	64	63	125	100	127	Pro39Pro (ccc/ccT)	Rv2544	lppB	lipoprotein LppB
2867245	0	A	SNP	C	66	64	129	100	130	Lys41Thr (aaa/aCa)	Rv2544	lppB	lipoprotein LppB
2867251	0	C	SNP	G	70	63	128	99.25	134	Pro43Arg (ccg/cGg)	Rv2544	lppB	lipoprotein LppB
2867254	0	A	SNP	G	74	65	137	100	139	His44Arg (cac/cGc)	Rv2544	lppB	lipoprotein LppB
2867263	0	G	SNP	A	76	76	151	100	152	Gly47Asp (ggc/gAc)	Rv2544	lppB	lipoprotein LppB
2880702	0	G	SNP	C	90	91	177	100	181	Val210Leu (gtc/Ctc)	Rv2560	-	hypothetical protein
2881337	0	C	SNP	T	88	83	168	100	171
2881569	0	A	SNP	G	90	85	174	100	175
2881598	0	G	Del	GAP	85	78	154	95.32	171
2882865	0	C	SNP	T	95	98	190	98.47	196	Ile192Ile (atc/atT)	Rv2563	-	glutamine ABC transporter permease
2884068	0	A	SNP	C	103	89	191	100	192	Met243Leu (atg/Ctg)	Rv2564	glnQ	glutamine ABC transporter ATP-binding protein
2886570	0	A	SNP	G	107	105	207	100	212	Glu66Glu (gaa/gaG)	Rv2566	-	hypothetical protein
2888201	0	T	SNP	C	91	112	202	100	203	Leu610Pro (ctc/cCc)	Rv2566	-	hypothetical protein
2889633	0	T	SNP	C	109	113	216	100	222	Ala1087Ala (gct/gcC)	Rv2566	-	hypothetical protein
2891267	0	C	SNP	T	91	86	168	100	177	Gly491Gly (ggc/ggT)	Rv2567	-	hypothetical protein
2891728	0	A	SNP	G	108	82	189	100	190	Gln645Arg (cag/cGg)	Rv2567	-	hypothetical protein
2894049	0	G	SNP	A	102	80	179	98.91	184	Ala120Ala (gcc/gcT)	Rv2569c	-	hypothetical protein
2894208	0	G	SNP	A	91	98	182	100	189	Ser67Ser (agc/agT)	Rv2569c	-	hypothetical protein
2895473	0	A	SNP	G	105	133	235	99.17	240	Phe163Ser (ttc/tCc)	Rv2571c	-	transmembrane protein
2897660	0	T	SNP	C	106	101	202	100	207	Ala48Ala (gca/gcG)	Rv2572c	aspS	aspartate--tRNA ligase
2898522	0	T	SNP	C	109	110	214	99.55	220	Tyr160Tyr (tat/taC)	Rv2573	-	2-dehydropantoate 2-reductase
2903050	0	G	SNP	A	104	115	217	99.55	220	Thr161Ile (acc/aTc)	Rv2578c	-	hypothetical protein
2903710	0	T	SNP	C	94	93	187	98.94	189	Tyr24Tyr (tat/taC)	Rv2579	dhaA	haloalkane dehalogenase
2910461	0	G	SNP	T	96	100	192	99.49	197	Ala147Glu (gcg/gAg)	Rv2584c	apt	adenine phosphoribosyltransferase
2910852	0	C	SNP	G	88	123	209	100	211	Ala17Pro (gcg/Ccg)	Rv2584c	apt	adenine phosphoribosyltransferase
2911293	0	C	SNP	G	118	120	235	100	238	Cys462Ser (tgt/tCt)	Rv2585c	-	lipoprotein
2912294	0	T	SNP	G	101	88	183	100	189	Ala128Ala (gca/gcC)	Rv2585c	-	lipoprotein
2923391	0	T	SNP	C	101	133	229	100	234	Pro281Pro (cca/ccG)	Rv2592c	ruvB	Holliday junction ATP-dependent DNA helicase RuvB
2925462	0	T	SNP	A	75	97	172	98.29	175
2925962	0	T	SNP	C	97	91	182	100	188	Cys77Arg (tgc/Cgc)	Rv2596	vapC40	ribonuclease VapC40
2927939	0	T	SNP	C	98	103	197	100	201
2939373	0	G	SNP	C	111	109	214	99.55	221	Ser197Cys (tct/tGt)	Rv2611c	-	phosphatidylinositol mannoside acyltransferase
2939657	0	T	SNP	C	125	110	233	99.58	236	Ile102Met (ata/atG)	Rv2611c	-	phosphatidylinositol mannoside acyltransferase
2941179	0	G	SNP	A	104	91	186	100	195	Arg6Arg (cgc/cgT)	Rv2613c	-	AP-4-A phosphorylase		phylo (Delhi/CAS)
2943675	0	G	SNP	A	122	113	232	98.74	238	Gly437Gly (ggc/ggT)	Rv2615c	PE_PGRS45	PE-PGRS family protein PE_PGRS45
2943711	1	G	Ins	C	93	85	178	76.72	178		Rv2615c	PE_PGRS45	PE-PGRS family protein PE_PGRS45
2943711	2	G	Ins	C	93	85	178	76.72	178		Rv2615c	PE_PGRS45	PE-PGRS family protein PE_PGRS45
2943711	3	G	Ins	G	93	85	178	76.72	178		Rv2615c	PE_PGRS45	PE-PGRS family protein PE_PGRS45
2943711	4	G	Ins	C	93	85	178	76.72	178		Rv2615c	PE_PGRS45	PE-PGRS family protein PE_PGRS45
2943711	5	G	Ins	C	93	85	178	76.72	178		Rv2615c	PE_PGRS45	PE-PGRS family protein PE_PGRS45
2943711	6	G	Ins	G	93	85	178	76.72	178		Rv2615c	PE_PGRS45	PE-PGRS family protein PE_PGRS45
2943711	7	G	Ins	T	92	84	176	75.86	178		Rv2615c	PE_PGRS45	PE-PGRS family protein PE_PGRS45
2943711	8	G	Ins	T	93	85	178	76.72	178		Rv2615c	PE_PGRS45	PE-PGRS family protein PE_PGRS45
2943711	9	G	Ins	T	93	85	178	76.72	178		Rv2615c	PE_PGRS45	PE-PGRS family protein PE_PGRS45
2944306	0	C	SNP	T	112	116	215	97.44	234	Gly227Asp (ggc/gAc)	Rv2615c	PE_PGRS45	PE-PGRS family protein PE_PGRS45
2944515	0	A	SNP	C	65	103	167	85.71	196	Gly157Gly (ggt/ggG)	Rv2615c	PE_PGRS45	PE-PGRS family protein PE_PGRS45
2944524	0	C	SNP	G	67	96	156	82.74	197	Gly154Gly (ggg/ggC)	Rv2615c	PE_PGRS45	PE-PGRS family protein PE_PGRS45
2944833	0	G	SNP	C	75	83	156	98.75	160	Ala51Ala (gcc/gcG)	Rv2615c	PE_PGRS45	PE-PGRS family protein PE_PGRS45
2944857	0	T	SNP	G	70	66	135	99.27	137	Gln43His (caa/caC)	Rv2615c	PE_PGRS45	PE-PGRS family protein PE_PGRS45
2944932	0	T	SNP	C	78	69	143	99.32	148	Ala18Ala (gca/gcG)	Rv2615c	PE_PGRS45	PE-PGRS family protein PE_PGRS45
2949251	0	G	SNP	A	96	105	199	100	201	Val206Ile (gtt/Att)	Rv2622	-	methyltransferase
2954439	0	T	SNP	C	100	82	180	100	182	Arg104Gly (aga/Gga)	Rv2627c	-	hypothetical protein
2957115	0	G	SNP	A	117	101	214	99.09	220	Gly75Ser (ggt/Agt)	Rv2630	-	hypothetical protein
2958693	0	G	SNP	A	98	98	193	100	196	Ala374Ala (gcg/gcA)	Rv2631	-	RNA-splicing ligase RtcB
2959257	0	A	Del	GAP	61	89	148	97.4	154
2959258	0	T	Del	GAP	61	87	146	97.37	152
2959259	0	C	Del	GAP	61	88	147	98.03	152
2959260	0	C	Del	GAP	61	88	147	98.03	152
2959261	0	A	Del	GAP	61	88	147	98.03	152
2959262	0	A	Del	GAP	61	88	147	100	149
2959263	0	T	Del	GAP	61	88	147	100	149
2959264	0	C	Del	GAP	61	88	147	100	149
2959265	0	A	SNP	T	60	87	146	99.32	148
2959272	0	T	SNP	C	75	101	174	99.44	177
2960193	0	C	Del	GAP	123	123	242	93.54	263		Rv2634c	PE_PGRS46	PE-PGRS family protein PE_PGRS46
2960592	0	C	SNP	T	115	129	227	97.21	251	Gly617Asp (ggc/gAc)	Rv2634c	PE_PGRS46	PE-PGRS family protein PE_PGRS46
2964594	0	G	SNP	A	110	120	224	99.57	231	Ala64Thr (gcc/Acc)	Rv2638	-	hypothetical protein
2974933	0	A	SNP	G	136	113	248	99.2	251	Ile101Thr (atc/aCc)	Rv2650c	-	prophage protein
2975227	0	T	SNP	G	101	106	206	100	207	Asn3Thr (aat/aCt)	Rv2650c	-	prophage protein
2975472	0	G	Del	GAP	100	88	182	95.92	196		Rv2651c	-	prophage protease
2984740	0	A	SNP	G	114	109	218	100	223	His3Arg (cac/cGc)	Rv2668	-	hypothetical protein
2988630	0	C	SNP	G	131	114	243	100	245	His317Asp (cat/Gat)	Rv2672	-	protease
2994187	0	T	SNP	C	98	124	221	100	222	Leu292Leu (tta/ttG)	Rv2678c	hemE	uroporphyrinogen decarboxylase
2997038	0	G	SNP	A	97	114	206	99.06	213	Pro100Pro (ccg/ccA)	Rv2681	-	hypothetical protein
3003115	0	C	SNP	G	103	94	194	100	197	Ala378Gly (gca/gGa)	Rv2685	arsB1	arsenic-transport integral membrane protein ArsB
3005185	0	G	SNP	T	95	97	190	100	192	Pro156Thr (ccc/Acc)	Rv2688c	-	antibiotic ABC transporter ATP-binding protein
3006506	0	G	SNP	C	121	107	228	100	228	Ala186Gly (gct/gGt)	Rv2689c	-	hypothetical protein
3009692	0	A	SNP	G	71	92	161	100	163	Thr117Ala (acc/Gcc)	Rv2691	ceoB	TRK system potassium uptake protein CeoB
3010014	0	G	SNP	A	113	86	197	100	199	Gly224Glu (ggg/gAg)	Rv2691	ceoB	TRK system potassium uptake protein CeoB
3010420	0	A	SNP	G	115	105	218	100	220	Ile133Val (atc/Gtc)	Rv2692	ceoC	TRK system potassium uptake protein CeoC
3011837	0	A	SNP	G	101	89	185	100	190
3017020	0	G	SNP	A	109	123	227	99.15	234	Ala55Thr (gcc/Acc)	Rv2702	ppgK	polyphosphate glucokinase
3017465	0	T	SNP	C	90	90	176	100	180	Ile203Thr (ata/aCa)	Rv2702	ppgK	polyphosphate glucokinase
3027548	0	C	SNP	T	81	93	168	99.43	175	Pro162Ser (ccg/Tcg)	Rv2714	-	hypothetical protein
3027798	0	T	SNP	C	88	91	177	100	179	Val245Ala (gtg/gCg)	Rv2714	-	hypothetical protein
3031168	0	A	SNP	G	118	107	221	100	225	Tyr124His (tat/Cat)	Rv2719c	-	membrane protein
3037377	0	T	SNP	C	73	77	148	100	150
3040344	0	C	SNP	T	128	93	219	100	221	Glu142Glu (gag/gaA)	Rv2727c	miaA	tRNA delta(2)-isopentenylpyrophosphate transferase
3041871	0	G	SNP	T	101	104	199	99.51	206	Ala202Glu (gcg/gAg)	Rv2729c	-	integral membrane protein
3043700	0	C	SNP	T	86	91	172	98.33	180	Ala225Ala (gcc/gcT)	Rv2731	-	hypothetical protein
3044806	0	C	SNP	T	118	117	228	100	235	Val62Met (gtg/Atg)	Rv2732c	-	transmembrane protein
3054081	0	A	SNP	G	96	102	197	100	198	Gly56Gly (gga/ggG)	Rv2741	PE_PGRS47	PE-PGRS family protein PE_PGRS47
3054321	0	A	SNP	G	88	93	180	99.45	182	Gly136Gly (gga/ggG)	Rv2741	PE_PGRS47	PE-PGRS family protein PE_PGRS47
3054724	0	A	SNP	G	30	13	40	100	43	Ser271Gly (agc/Ggc)	Rv2741	PE_PGRS47	PE-PGRS family protein PE_PGRS47
3059791	0	G	SNP	C	16	34	49	100	50
3059812	0	T	Del	GAP	15	19	34	91.89	37
3059820	0	G	SNP	T	15	15	29	90.91	33
3059821	0	C	SNP	G	15	13	28	93.33	30
3059822	0	A	SNP	C	17	13	28	96.77	31
3059829	1	G	Ins	A	23	13	36	94.74	36
3069167	0	A	SNP	G	79	85	163	100	164	Leu306Pro (ctg/cCg)	Rv2756c	hsdM	type I restriction/modification system DNA methylase HsdM
3069566	0	C	SNP	T	103	94	194	98.99	199	Gly173Asp (ggc/gAc)	Rv2756c	hsdM	type I restriction/modification system DNA methylase HsdM
3072285	0	A	SNP	C	94	96	187	100	190	Leu119Arg (ctg/cGg)	Rv2761c	hsdS	type I restriction/modification system specificity determinant HsdS
3075440	0	A	SNP	G	98	82	175	98.36	183
3076172	0	C	SNP	T	117	98	212	100	215	Asp67Asn (gat/Aat)	Rv2766c	-	short-chain type dehydrogenase/reductase
3078178	0	C	SNP	T	115	113	227	100	228	Val270Met (gtg/Atg)	Rv2769c	PE27	PE family protein PE27
3078978	0	A	SNP	C	75	88	160	98.19	166	Phe3Cys (ttc/tGc)	Rv2769c	PE27	PE family protein PE27
3079877	0	A	SNP	G	132	129	261	99.24	263	Phe194Ser (ttc/tCc)	Rv2770c	PPE44	PPE family protein PPE44
3080795	0	A	SNP	G	85	94	176	100	179	Leu80Pro (ctc/cCc)	Rv2771c	-	hypothetical protein
3086788	0	T	SNP	C	84	55	137	100	139
3103682	0	T	SNP	C	99	126	222	100	225	Met87Val (atg/Gtg)	Rv2794c	pptT	phosphopantetheinyl transferase
3104189	0	A	SNP	G	100	101	200	100	201	Cys241Cys (tgt/tgC)	Rv2795c	-	hypothetical protein
3111280	0	G	SNP	A	120	130	244	99.6	251	Leu182Phe (ctt/Ttt)	Rv2802c	-	arginine/hypothetical protein
3112877	0	G	SNP	A	94	96	186	100	190	Gly4Asp (ggc/gAc)	Rv2805	-	hypothetical protein
3113872	0	A	SNP	T	107	112	217	99.55	220	Glu72Val (gag/gTg)	Rv2807	-	hypothetical protein
3115384	0	G	SNP	C	95	88	182	100	183
3118000	0	A	SNP	G	84	108	184	100	192	Arg395Gly (agg/Ggg)	Rv2812	-	transposase
3120110	0	A	SNP	C	74	106	162	98.9	182
3126142	0	C	SNP	G	104	114	215	98.64	221	Val1Val (gtg/gtC)	Rv2818c	-	CRISPR-associated protein Csm6
3131177	0	G	SNP	A	114	88	200	99.02	204	Leu199Leu (ctc/ctT)	Rv2823c	-	CRISPR-associated protein Cas10/Csm1
3131469	1	T	Ins	T	97	92	189	95.45	189		Rv2823c	-	CRISPR-associated protein Cas10/Csm1
3131469	2	T	Ins	G	97	92	189	95.45	189		Rv2823c	-	CRISPR-associated protein Cas10/Csm1
3131469	3	T	Ins	T	97	92	189	95.45	189		Rv2823c	-	CRISPR-associated protein Cas10/Csm1
3131469	4	T	Ins	C	97	92	189	95.45	189		Rv2823c	-	CRISPR-associated protein Cas10/Csm1
3131469	5	T	Ins	G	96	92	188	94.95	188		Rv2823c	-	CRISPR-associated protein Cas10/Csm1
3131469	6	T	Ins	G	93	91	184	92.93	185		Rv2823c	-	CRISPR-associated protein Cas10/Csm1
3131469	7	T	Ins	C	94	90	184	92.93	184		Rv2823c	-	CRISPR-associated protein Cas10/Csm1
3131469	8	T	Ins	G	94	89	183	92.42	183		Rv2823c	-	CRISPR-associated protein Cas10/Csm1
3131469	9	T	Ins	A	94	89	183	92.42	183		Rv2823c	-	CRISPR-associated protein Cas10/Csm1
3132482	0	A	SNP	T	98	94	189	100	192	Leu78Gln (ctg/cAg)	Rv2824c	-	CRISPR-associated endoribonuclease Cas6
3133054	0	C	SNP	G	236	227	455	100	463	Ser162Ser (tcg/tcC)	Rv2825c	-	hypothetical protein
3133055	0	G	SNP	C	231	230	454	100	461	Ser162Trp (tcg/tGg)	Rv2825c	-	hypothetical protein
3133536	0	T	SNP	C	98	112	204	99.53	211	Lys2Glu (aaa/Gaa)	Rv2825c	-	hypothetical protein
3134231	0	G	SNP	A	90	105	192	99.49	196	Pro121Pro (ccc/ccT)	Rv2826c	-	hypothetical protein
3135950	0	C	SNP	G	11	21	31	100	32	Ser128Ser (tcg/tcC)	Rv2828c	-	hypothetical protein
3135951	0	G	SNP	C	11	20	29	100	31	Ser128Trp (tcg/tGg)	Rv2828c	-	hypothetical protein
3137058	0	G	SNP	A	97	142	236	100	239	Ala56Val (gcg/gTg)	Rv2830c	vapB22	antitoxin VapB22
3138297	0	C	SNP	T	120	114	232	99.57	235	Glu295Glu (gag/gaA)	Rv2832c	ugpC	sn-glycerol-3-phosphate ABC transporter ATP-binding protein UgpC
3142316	0	G	SNP	A	94	129	215	99.11	225	Ala438Val (gcg/gTg)	Rv2836c	dinF	DNA-damage-inducible protein DinF
3162805	0	C	SNP	G	108	126	228	100	234	Arg180Gly (cgc/Ggc)	Rv2853	PE_PGRS48	PE-PGRS family protein PE_PGRS48
3164225	0	A	SNP	G	108	124	231	99.15	234	Asp25Gly (gac/gGc)	Rv2854	-	hypothetical protein
3165807	0	G	SNP	A	93	98	187	100	191	Val201Val (gtg/gtA)	Rv2855	mtr	mycothione reductase
3174013	0	G	SNP	A	105	111	215	100	216	Pro2Leu (cct/cTt)	Rv2861c	mapB	methionine aminopeptidase
3174496	0	A	SNP	G	91	98	186	100	189	Cys50Arg (tgt/Cgt)	Rv2862c	-	hypothetical protein
3177884	0	C	SNP	A	82	113	194	99.49	196	Arg21Arg (cgc/cgA)	Rv2866	relG	toxin RelG
3180988	0	C	SNP	A	114	123	232	100	237	Val259Phe (gtc/Ttc)	Rv2869c	rip	zinc metalloprotease
3186860	0	T	SNP	G	82	73	153	100	155	Tyr672Asp (tat/Gat)	Rv2874	dipZ	integral membrane C-type cytochrome biogenesis protein DipZ
3189242	0	A	SNP	G	90	88	176	100	178	Ala52Ala (gct/gcC)	Rv2878c	mpt53	soluble secreted antigen Mpt53
3190146	0	C	Del	GAP	97	73	174	96.05	177
3194241	1	C	Ins	G	77	88	165	92.7	165		Rv2885c	-	transposase
3202731	0	A	SNP	C	107	128	230	100	235	Gly104Gly (gga/ggC)	Rv2893	-	oxidoreductase
3208600	0	G	SNP	A	99	97	193	98.49	199	Tyr269Tyr (tac/taT)	Rv2899c	fdhD	formate dehydrogenase accessory protein FdhD
3212723	0	C	SNP	A	112	112	218	100	224	Ala78Ala (gcg/gcT)	Rv2902c	rnhB	ribonuclease HII
3226181	0	A	SNP	C	94	89	183	100	183	Arg35Arg (cgt/cgG)	Rv2916c	ffh	signal recognition particle protein
3228143	0	G	SNP	T	110	137	245	100	247	Arg594Leu (cgg/cTg)	Rv2917	-	hypothetical protein
3230361	0	T	SNP	G	87	96	180	98.92	185	Asn107Thr (aac/aCc)	Rv2918c	glnD	bifunctional uridylyltransferase/uridylyl-removing enzyme
3236442	0	G	SNP	A	110	124	231	100	234	His455His (cac/caT)	Rv2922c	smc	chromosome partition protein Smc
3236497	0	A	SNP	T	116	106	216	100	222	Val437Glu (gtg/gAg)	Rv2922c	smc	chromosome partition protein Smc
3243007	0	G	SNP	A	106	87	192	98.97	195	Arg13Gln (cga/cAa)	Rv2929	-	hypothetical protein
3244113	0	T	SNP	C	104	91	194	99.49	196	Pro139Pro (cct/ccC)	Rv2930	fadD26	fatty-acid--CoA ligase FadD26
3245982	0	T	SNP	C	113	94	206	97.18	213	Ser180Pro (tcc/Ccc)	Rv2931	ppsA	phthiocerol synthesis polyketide synthase type I PpsA
3247298	0	C	SNP	A	76	114	186	98.96	192	Gly618Gly (ggc/ggA)	Rv2931	ppsA	phthiocerol synthesis polyketide synthase type I PpsA
3247304	0	C	SNP	G	52	86	137	98.57	140	Val620Val (gtc/gtG)	Rv2931	ppsA	phthiocerol synthesis polyketide synthase type I PpsA
3247306	0	A	Del	GAP	48	83	133	97.04	135		Rv2931	ppsA	phthiocerol synthesis polyketide synthase type I PpsA
3247307	0	C	Del	GAP	48	83	133	97.04	135		Rv2931	ppsA	phthiocerol synthesis polyketide synthase type I PpsA
3247308	0	C	Del	GAP	48	83	133	96.32	136		Rv2931	ppsA	phthiocerol synthesis polyketide synthase type I PpsA
3247309	0	C	Del	GAP	48	83	133	97.76	134		Rv2931	ppsA	phthiocerol synthesis polyketide synthase type I PpsA
3247310	0	T	Del	GAP	48	83	134	98.5	133		Rv2931	ppsA	phthiocerol synthesis polyketide synthase type I PpsA
3247313	1	C	Ins	A	48	85	133	97.08	133		Rv2931	ppsA	phthiocerol synthesis polyketide synthase type I PpsA
3247313	2	C	Ins	C	46	85	131	95.62	133		Rv2931	ppsA	phthiocerol synthesis polyketide synthase type I PpsA
3247313	3	C	Ins	C	47	85	132	96.35	132		Rv2931	ppsA	phthiocerol synthesis polyketide synthase type I PpsA
3247313	4	C	Ins	A	47	85	132	96.35	132		Rv2931	ppsA	phthiocerol synthesis polyketide synthase type I PpsA
3247313	5	C	Ins	G	47	85	132	96.35	132		Rv2931	ppsA	phthiocerol synthesis polyketide synthase type I PpsA
3247319	0	C	SNP	T	68	106	170	98.86	176	Gly625Gly (ggc/ggT)	Rv2931	ppsA	phthiocerol synthesis polyketide synthase type I PpsA
3247340	0	G	SNP	A	86	125	208	99.06	213	Val632Val (gtg/gtA)	Rv2931	ppsA	phthiocerol synthesis polyketide synthase type I PpsA
3247851	0	G	SNP	A	59	63	121	98.39	124	Ala803Thr (gcc/Acc)	Rv2931	ppsA	phthiocerol synthesis polyketide synthase type I PpsA
3247853	0	C	SNP	T	57	62	115	98.35	121	Ala803Ala (gcc/gcT)	Rv2931	ppsA	phthiocerol synthesis polyketide synthase type I PpsA
3247856	0	G	SNP	C	57	62	118	98.35	121	Arg804Arg (cgg/cgC)	Rv2931	ppsA	phthiocerol synthesis polyketide synthase type I PpsA
3247864	1	C	Ins	T	56	62	118	98.33	118		Rv2931	ppsA	phthiocerol synthesis polyketide synthase type I PpsA
3247864	2	C	Ins	A	56	62	118	98.33	118		Rv2931	ppsA	phthiocerol synthesis polyketide synthase type I PpsA
3247864	3	C	Ins	G	56	62	118	98.33	118		Rv2931	ppsA	phthiocerol synthesis polyketide synthase type I PpsA
3247864	4	C	Ins	G	56	62	118	98.33	118		Rv2931	ppsA	phthiocerol synthesis polyketide synthase type I PpsA
3247866	0	C	Del	GAP	54	62	112	97.48	119		Rv2931	ppsA	phthiocerol synthesis polyketide synthase type I PpsA
3247867	0	A	Del	GAP	54	62	112	97.48	119		Rv2931	ppsA	phthiocerol synthesis polyketide synthase type I PpsA
3247868	0	A	Del	GAP	54	62	112	97.48	119		Rv2931	ppsA	phthiocerol synthesis polyketide synthase type I PpsA
3247869	0	A	Del	GAP	54	62	112	97.48	119		Rv2931	ppsA	phthiocerol synthesis polyketide synthase type I PpsA
3247874	0	G	SNP	A	54	68	115	99.19	123	Arg810Arg (cgg/cgA)	Rv2931	ppsA	phthiocerol synthesis polyketide synthase type I PpsA
3247877	0	T	SNP	C	53	70	121	98.4	125	Phe811Phe (ttt/ttC)	Rv2931	ppsA	phthiocerol synthesis polyketide synthase type I PpsA
3247883	0	T	SNP	C	83	106	183	100	189	Ser813Ser (agt/agC)	Rv2931	ppsA	phthiocerol synthesis polyketide synthase type I PpsA
3248074	0	G	SNP	A	53	106	159	98.76	161	Arg877His (cgc/cAc)	Rv2931	ppsA	phthiocerol synthesis polyketide synthase type I PpsA
3248075	0	C	SNP	T	53	106	158	99.38	160	Arg877Arg (cgc/cgT)	Rv2931	ppsA	phthiocerol synthesis polyketide synthase type I PpsA
3256494	0	A	SNP	G	108	85	193	100	193	Gly270Gly (gga/ggG)	Rv2933	ppsC	phthiocerol synthesis polyketide synthase type I PpsC
3266030	0	A	SNP	G	116	112	220	100	228	Ser1261Ser (tca/tcG)	Rv2934	ppsD	phthiocerol synthesis polyketide synthase type I PpsD
3269581	0	A	SNP	G	107	92	191	99.5	200	Ala615Ala (gca/gcG)	Rv2935	ppsE	phthiocerol synthesis polyketide synthase type I PpsE
3270784	0	A	SNP	G	111	112	222	100	223	Gln1016Gln (caa/caG)	Rv2935	ppsE	phthiocerol synthesis polyketide synthase type I PpsE
3273107	0	C	SNP	A	85	84	168	99.41	170	Ala298Ala (gcc/gcA)	Rv2936	drrA	daunorubicin ABC transporter ATP-binding protein DrrA		phylo (3)
3296371	1	G	Ins	C	83	126	209	81.64	209		Rv2947c	pks15	polyketide synthase
3296371	2	G	Ins	C	83	126	209	81.64	209		Rv2947c	pks15	polyketide synthase
3296371	3	G	Ins	G	83	126	209	81.64	209		Rv2947c	pks15	polyketide synthase
3296371	4	G	Ins	C	83	126	209	81.64	209		Rv2947c	pks15	polyketide synthase
3296371	5	G	Ins	G	83	126	209	81.64	209		Rv2947c	pks15	polyketide synthase
3296371	6	G	Ins	G	83	126	209	81.64	209		Rv2947c	pks15	polyketide synthase
3296371	7	G	Ins	C	83	126	209	81.64	209		Rv2947c	pks15	polyketide synthase
3296695	0	C	SNP	T	105	94	196	99.5	200	Val382Val (gtg/gtA)	Rv2947c	pks15	polyketide synthase
3296843	0	A	SNP	G	113	119	231	100	232	Val333Ala (gtg/gCg)	Rv2947c	pks15	polyketide synthase
3299642	0	G	Del	GAP	110	98	209	94.55	220		Rv2948c	fadD22	p-hydroxybenzoyl--AMP ligase
3299643	0	C	Del	GAP	110	98	209	95.85	217		Rv2948c	fadD22	p-hydroxybenzoyl--AMP ligase
3306441	0	G	SNP	A	96	121	211	100	217	Arg388Gln (cgg/cAg)	Rv2953	-	trans-acting enoyl reductase
3308437	0	A	SNP	C	93	98	189	100	191	Phe37Val (ttc/Gtc)	Rv2955c	-	hypothetical protein
3308606	0	G	SNP	A	99	111	208	100	210
3312620	0	C	SNP	A	111	96	204	99.04	209	Glu73Asp (gag/gaT)	Rv2959c	-	rhamnosyl O-methyltransferase
3312770	0	C	SNP	T	98	97	194	100	195	Ala23Ala (gcg/gcA)	Rv2959c	-	rhamnosyl O-methyltransferase
3314412	0	A	SNP	G	93	100	190	100	193	Ala237Ala (gct/gcC)	Rv2962c	-	PGL/p-HBAD biosynthesis rhamnosyltransferase
3316955	0	A	SNP	C	86	104	188	99.48	191	Met143Leu (atg/Ctg)	Rv2964	purU	formyltetrahydrofolate deformylase
3320793	0	C	SNP	T	110	98	204	99.52	209	Ala752Thr (gcc/Acc)	Rv2967c	pca	pyruvate carboxylase
3322834	0	G	SNP	A	90	94	178	98.4	187	Ala71Ala (gcc/gcT)	Rv2967c	pca	pyruvate carboxylase
3326133	0	C	SNP	G	112	99	208	99.53	212	Pro11Pro (ccc/ccG)	Rv2971	-	oxidoreductase
3326554	0	A	SNP	C	93	101	193	100	194	Asn152His (aac/Cac)	Rv2971	-	oxidoreductase		phylo (not Euro-American, M. africanum, M. bovis, M . canettii, M. caprae, M. Microti, M. pinipedii, Beijing, Delhi/CAS, EAI)
3331362	0	C	Del	GAP	105	108	211	95.95	222		Rv2975c	-	hypothetical protein
3331363	0	G	Del	GAP	105	108	211	97.26	219		Rv2975c	-	hypothetical protein
3335708	0	G	SNP	C	110	100	208	99.53	211	Pro14Arg (ccg/cGg)	Rv2979c	-	resolvase
3336562	0	A	Del	GAP	45	43	87	86.27	102
3336587	0	T	SNP	A	25	36	58	96.83	63
3336646	0	T	SNP	A	86	69	140	80.73	192
3336825	0	T	SNP	C	114	83	193	100	197	Thr365Ala (aca/Gca)	Rv2981c	ddlA	D-alanine--D-alanine ligase
3338603	0	G	SNP	C	101	128	227	99.57	230	Pro133Ala (ccg/Gcg)	Rv2982c	gpdA2	glycerol-3-phosphate dehydrogenase
3348536	0	C	SNP	T	81	77	156	100	158
3352932	0	C	SNP	G	109	94	200	99.51	204	Thr179Thr (acg/acC)	Rv2995c	leuB	3-isopropylmalate dehydrogenase
3355949	0	A	SNP	C	152	90	240	100	242	Asp284Ala (gac/gCc)	Rv2997	-	dehydrogenase
3357464	0	C	SNP	G	69	125	189	98.48	197
3358235	0	A	SNP	T	85	77	161	100	162	Met212Leu (atg/Ttg)	Rv2999	lppY	lipoprotein LppY
3359171	0	C	SNP	T	100	98	197	98.51	201	Thr187Ile (acc/aTc)	Rv3000	-	transmembrane protein
3363338	0	A	SNP	G	101	114	209	100	215
3367765	0	G	SNP	A	105	100	199	100	205	Gly343Gly (ggc/ggT)	Rv3009c	gatB	aspartyl/glutamyl-tRNA(Asn/Gln) amidotransferase subunit B
3379757	0	A	SNP	C	60	63	120	100	123
3379763	0	G	SNP	A	64	69	133	100	133
3379784	0	C	SNP	A	79	88	162	100	167
3379788	0	C	SNP	G	80	90	166	100	170
3380439	1	G	Ins	C	45	28	73	100	73
3380804	0	T	SNP	G	138	102	233	99.59	241	Ile64Leu (atc/Ctc)	Rv3022A	PE29	PE family protein PE29
3385218	0	C	SNP	T	101	89	186	99.48	191	Gly287Glu (gga/gAa)	Rv3026c	-	hypothetical protein
3393640	0	C	SNP	T	95	91	185	100	186	Asn87Asn (aac/aaT)	Rv3033	-	hypothetical protein
3395378	0	C	SNP	T	118	109	222	98.27	231
3395654	0	G	SNP	A	103	92	195	99.49	196	Leu92Leu (ctg/ctA)	Rv3035	-	hypothetical protein
3399967	0	G	SNP	A	110	124	229	98.73	237	Leu73Leu (ctg/Ttg)	Rv3039c	echA17	enoyl-CoA hydratase EchA17
3401871	0	A	SNP	G	111	113	218	100	224	Ala16Ala (gct/gcC)	Rv3041c	-	ABC transporter ATP-binding protein
3402816	0	C	SNP	T	96	87	179	98.92	185	Gly116Glu (gga/gAa)	Rv3042c	serB2	phosphoserine phosphatase SerB
3404376	0	C	SNP	G	85	72	155	99.37	158	Thr182Thr (acg/acC)	Rv3043c	ctaD	cytochrome C oxidase cytochrome 1
3411867	0	C	SNP	T	91	114	203	98.56	208	Val31Met (gtg/Atg)	Rv3050c	-	AsnC family transcriptional regulator
3415184	0	C	Del	GAP	55	61	116	76.82	151
3415185	0	T	Del	GAP	55	61	116	76.82	151
3415186	0	A	Del	GAP	55	61	116	76.82	151
3415187	0	G	Del	GAP	55	61	116	76.82	151
3415188	0	G	Del	GAP	55	61	116	78.91	147
3415189	0	G	Del	GAP	55	61	116	79.45	146
3415190	0	G	Del	GAP	55	61	116	80	145
3415191	0	G	Del	GAP	55	61	116	81.12	143
3415192	0	T	Del	GAP	55	61	116	82.27	141
3415193	0	G	Del	GAP	55	61	116	82.86	140
3415194	0	G	Del	GAP	55	61	116	85.93	135
3420825	0	A	SNP	G	89	103	189	100	192	Asp445Gly (gac/gGc)	Rv3059	cyp136	cytochrome P450 Cyp136
3425854	0	C	SNP	T	116	109	221	100	225	Pro91Ser (ccg/Tcg)	Rv3062	ligB	DNA ligase
3428897	0	G	SNP	C	102	90	189	100	192	Arg552Pro (cgt/cCt)	Rv3063	cstA	carbon starvation protein A
3428917	0	C	SNP	A	107	104	207	100	211	Arg559Ser (cgt/Agt)	Rv3063	cstA	carbon starvation protein A
3437007	0	G	SNP	C	102	122	222	99.56	225	Ala77Pro (gcc/Ccc)	Rv3074	-	hypothetical protein
3440464	0	T	SNP	G	82	100	176	99.45	183	Arg308Arg (cgt/cgG)	Rv3077	-	hydrolase
3440468	0	G	SNP	C	81	101	180	100	182	Gly310Arg (ggc/Cgc)	Rv3077	-	hydrolase
3440917	0	G	SNP	A	90	95	183	98.93	187	Pro459Pro (ccg/ccA)	Rv3077	-	hydrolase
3442314	0	G	SNP	A	89	116	195	99.03	207	Ala95Val (gcc/gTc)	Rv3079c	-	hypothetical protein
3450725	0	T	SNP	C	100	105	202	99.51	206	Val243Val (gtt/gtC)	Rv3084	lipR	acetyl-hydrolase LipR
3454263	0	C	SNP	G	101	103	201	100	204	Leu447Val (ctc/Gtc)	Rv3087	-	diacyglycerol O-acyltransferase
3455686	0	G	SNP	C	86	94	178	99.45	181	Leu449Leu (ctg/ctC)	Rv3088	tgs4	diacyglycerol O-acyltransferase
3456666	0	A	SNP	G	98	89	185	98.94	189	Ala302Ala (gca/gcG)	Rv3089	fadD13	long chain-fatty-acid--CoA ligase FadD13
3459081	0	G	SNP	C	141	107	248	100	248	Ala291Pro (gca/Cca)	Rv3090	-	hypothetical protein
3462135	0	G	SNP	C	131	121	251	100	252	Cys210Trp (tgc/tgG)	Rv3093c	-	oxidoreductase
3462692	0	C	SNP	G	113	107	216	99.1	222	Ala25Pro (gcg/Ccg)	Rv3093c	-	oxidoreductase
3466129	0	G	SNP	A	102	97	194	100	199	Tyr321Tyr (tac/taT)	Rv3097c	lipY	triacylglycerol lipase Lip
3466919	0	C	SNP	G	84	99	182	100	183	Gly58Ala (ggc/gCc)	Rv3097c	lipY	triacylglycerol lipase Lip
3467465	0	C	SNP	G	111	74	182	100	185	Ala66Ala (gcg/gcC)	Rv3098c	-	hypothetical protein
3473996	1	G	Ins	A	95	110	205	99.03	205
3477073	0	C	SNP	T	101	110	211	98.14	215	Ala5Val (gcg/gTg)	Rv3108	-	hypothetical protein
3477644	0	G	SNP	C	91	126	214	99.09	219
3480474	0	G	SNP	A	122	110	228	100	232	Gly134Glu (gga/gAa)	Rv3113	-	phosphatase
3480789	0	T	SNP	C	112	114	224	99.56	227	Ser11Pro (tca/Cca)	Rv3114	-	hypothetical protein
3486977	0	A	SNP	G	119	99	216	100	218	Lys157Glu (aaa/Gaa)	Rv3121	cyp141	cytochrome P450 Cyp141
3489665	0	C	SNP	T	85	104	186	98.95	191	Pro54Ser (cca/Tca)	Rv3124	moaR1	transcriptional regulator MoaR
3500243	0	G	SNP	C	102	112	213	99.07	216	Ala169Ala (gcc/gcG)	Rv3134c	-	universal stress protein
3503895	0	C	SNP	T	88	98	182	100	186	Pro168Leu (ccg/cTg)	Rv3137	-	histidinol-phosphatase
3509231	0	G	SNP	A	89	86	172	100	175	Arg106Cys (cgc/Tgc)	Rv3142c	-	hypothetical protein
3509399	0	T	SNP	C	101	102	199	99.51	204	Thr50Ala (acc/Gcc)	Rv3142c	-	hypothetical protein
3510120	0	T	SNP	G	119	123	238	99.59	243	Lys400Gln (aag/Cag)	Rv3144c	PPE52	PPE family protein PPE52
3515467	0	C	SNP	T	98	92	188	99.48	191	Pro19Leu (ccg/cTg)	Rv3150	nuoF	NADH-quinone oxidoreductase subunit F
3518167	0	A	SNP	G	132	95	226	100	227	Ile474Met (ata/atG)	Rv3151	nuoG	NADH-quinone oxidoreductase subunit G
3518555	0	A	SNP	G	118	110	226	99.56	229	Thr604Ala (acg/Gcg)	Rv3151	nuoG	NADH-quinone oxidoreductase subunit G
3529067	0	G	SNP	C	228	305	528	99.44	536	Arg33Gly (cgt/Ggt)	Rv3159c	PPE53	PPE family protein PPE53
3530955	0	C	SNP	G	121	92	212	99.53	214	Val62Leu (gtc/Ctc)	Rv3161c	-	dioxygenase
3539353	0	G	SNP	A	120	117	235	99.16	239	Gln283Gln (cag/caA)	Rv3170	aofH	flavin-containing monoamine oxidase
3556275	0	A	SNP	G	81	91	171	100	172	Leu138Pro (ctg/cCg)	Rv3190c	-	hypothetical protein
3557253	0	C	SNP	T	89	86	174	100	175
3562338	0	G	SNP	T	93	97	184	99.48	191	Leu279Met (ctg/Atg)	Rv3193c	-	transmembrane protein
3580637	0	T	Del	GAP	107	96	201	98.54	206
3581414	0	A	SNP	G	114	86	198	99.5	201	Thr34Ala (aca/Gca)	Rv3204	-	DNA-methyltransferase
3590686	1	G	Ins	C	39	28	67	94.37	67
3591063	0	T	SNP	C	102	92	189	100	194	Lys144Glu (aag/Gag)	Rv3213c	-	SOJ/ParA-like protein
3600576	0	C	SNP	T	110	104	208	100	214	Cys242Cys (tgc/tgT)	Rv3224	-	iron-regulated short-chain dehydrogenase/reductase
3604821	0	G	SNP	C	128	101	229	100	229	Ala32Ala (gcg/gcC)	Rv3228	-	hypothetical protein
3608592	0	A	SNP	G	133	122	248	99.61	256	Asp94Asp (gat/gaC)	Rv3231c	-	hypothetical protein
3610391	1	A	Ins	C	99	85	184	97.87	184		Rv3234c	tgs3	diacyglycerol O-acyltransferase
3614982	0	T	SNP	C	94	115	208	100	209	Leu874Leu (cta/ctG)	Rv3239c	-	transmembrane transport protein
3621349	0	A	Del	GAP	92	108	201	100	200
3621350	0	G	Del	GAP	92	108	201	100	200
3621351	0	C	Del	GAP	92	108	201	100	200
3621423	0	A	SNP	G	117	111	225	100	228
3622441	0	A	SNP	C	117	124	236	100	241	Val217Val (gtt/gtG)	Rv3243c	-	hypothetical protein
3625065	0	T	SNP	G	94	98	190	100	192	Met517Leu (atg/Ctg)	Rv3245c	mtrB	two component sensory histidine kinase MtrB
3634741	0	A	SNP	C	114	98	211	99.07	214	Glu356Ala (gaa/gCa)	Rv3254	-	hypothetical protein
3638093	0	G	SNP	A	117	103	218	100	220	Ser206Leu (tcg/tTg)	Rv3257c	pmmA	phosphomannomutase PmmA
3645524	0	C	SNP	T	115	95	209	99.53	211	Asp152Asn (gac/Aac)	Rv3264c	manB	D-alpha-D-mannose-1-phosphate guanylyltransferase ManB
3653988	0	G	SNP	A	112	108	218	98.65	223	Val181Met (gtg/Atg)	Rv3272	-	hypothetical protein
3656206	0	C	SNP	A	92	97	188	98.95	191	Arg524Ser (cgc/Agc)	Rv3273	-	transmembrane carbonic anhydrase
3663862	0	C	SNP	T	44	54	89	97.03	101	Ala58Ala (gcc/gcT)	Rv3281	accE5	bifunctional protein acetyl-/propionyl-CoAcarboxylase subunit epsilon AccE
3670040	0	C	SNP	T	98	97	191	100	195	Ala124Ala (gcg/gcA)	Rv3289c	-	transmembrane protein
3678094	0	C	SNP	T	114	105	212	99.55	220	Ala440Ala (gcc/gcT)	Rv3296	lhr	ATP-dependent helicase
3679705	0	G	SNP	C	108	134	237	98.78	245	Glu977Asp (gag/gaC)	Rv3296	lhr	ATP-dependent helicase
3679764	0	G	SNP	A	97	126	220	99.55	224	Ser997Asn (agc/aAc)	Rv3296	lhr	ATP-dependent helicase
3681548	0	A	SNP	C	80	105	183	99.46	186	Arg77Arg (agg/Cgg)	Rv3297	nei	endonuclease VIII
3683054	0	G	SNP	T	99	104	198	100	203	Gly970Gly (ggc/ggA)	Rv3299c	atsB	arylsulfatase AtsB
3685510	0	T	SNP	C	119	113	228	99.15	234	Ser152Gly (agt/Ggt)	Rv3299c	atsB	arylsulfatase AtsB
3689523	0	G	SNP	T	104	99	199	100	203	Cys472_ (tgc/tgA)	Rv3303c	lpdA	NAD(P)H quinone reductase LpdA
3690016	0	A	SNP	G	108	132	238	99.59	241	Leu308Ser (ttg/tCg)	Rv3303c	lpdA	NAD(P)H quinone reductase LpdA
3693681	0	A	SNP	C	102	83	180	98.93	187	Ala103Ala (gct/gcG)	Rv3306c	amiB1	amidase AmiB
3704596	0	G	SNP	C	80	90	168	99.42	171	Val54Leu (gtg/Ctg)	Rv3317	sdhD	succinate dehydrogenase hydrophobic membrane anchor subunit
3711910	0	G	SNP	A	142	93	235	99.58	236	Trp54_ (tgg/tgA)	Rv3327	-	transposase fusion protein
3712372	0	A	SNP	G	97	146	242	99.18	245	Leu208Leu (cta/ctG)	Rv3327	-	transposase fusion protein
3714211	0	G	SNP	T	100	106	202	100	206	Pro41Gln (ccg/cAg)	Rv3328c	sigJ	ECF RNA polymerase sigma factor SigJ
3714639	0	G	SNP	A	99	95	192	99.49	195	Arg83His (cgc/cAc)	Rv3329	-	aminotransferase
3714757	0	A	SNP	C	114	124	236	100	238	Gln122His (caa/caC)	Rv3329	-	aminotransferase
3715775	0	C	SNP	T	107	94	198	99.5	202
3718357	0	C	SNP	T	116	102	212	100	218	Pro423Leu (ccg/cTg)	Rv3331	sugI	sugar-transport integral membrane protein SugI
3721358	0	G	SNP	A	101	95	192	97.03	202	Ser34Ser (tcg/tcA)	Rv3334	-	MerR family transcriptional regulator
3721806	0	G	SNP	C	88	124	212	100	212	Gly265Gly (ggc/ggG)	Rv3335c	-	integral membrane protein
3729342	0	C	SNP	T	117	98	212	100	215	Ala240Val (gcg/gTg)	Rv3342	-	methyltransferase
3730371	0	C	SNP	T	106	92	192	94.74	209	Gly2189Ser (ggc/Agc)	Rv3343c	PPE54	PPE family protein PPE54
3730466	0	A	SNP	G	107	107	213	89.92	238	Ile2157Thr (atc/aCc)	Rv3343c	PPE54	PPE family protein PPE54
3730519	0	C	SNP	G	105	111	213	87.8	246	Thr2139Thr (acg/acC)	Rv3343c	PPE54	PPE family protein PPE54
3732113	0	C	SNP	G	82	89	167	96.61	177	Arg1608Pro (cgg/cCg)	Rv3343c	PPE54	PPE family protein PPE54
3732114	0	G	SNP	T	80	86	164	97.08	171	Arg1608Arg (cgg/Agg)	Rv3343c	PPE54	PPE family protein PPE54
3732310	0	G	SNP	A	87	86	173	92.02	188	Asn1542Asn (aac/aaT)	Rv3343c	PPE54	PPE family protein PPE54
3732344	0	G	SNP	A	96	92	184	93.07	202	Ala1531Val (gcc/gTc)	Rv3343c	PPE54	PPE family protein PPE54
3732517	0	A	SNP	G	92	66	155	76.33	207	Ile1473Ile (att/atC)	Rv3343c	PPE54	PPE family protein PPE54
3732525	0	A	SNP	T	89	69	150	75.96	208	Phe1471Ile (ttc/Atc)	Rv3343c	PPE54	PPE family protein PPE54
3732553	0	A	SNP	G	85	74	156	78.71	202	Ile1461Ile (att/atC)	Rv3343c	PPE54	PPE family protein PPE54
3732624	0	A	SNP	G	92	93	182	91.58	202	Leu1438Leu (ttg/Ctg)	Rv3343c	PPE54	PPE family protein PPE54
3735802	0	C	SNP	G	121	118	231	94.84	252	Thr378Thr (acg/acC)	Rv3343c	PPE54	PPE family protein PPE54
3736024	0	A	SNP	G	75	86	158	99.38	162	Gly304Gly (ggt/ggC)	Rv3343c	PPE54	PPE family protein PPE54
3736628	0	T	SNP	G	128	132	257	100	260	Glu103Ala (gag/gCg)	Rv3343c	PPE54	PPE family protein PPE54
3737121	0	C	Del	GAP	81	87	165	78.14	215		Rv3344c	PE_PGRS49	PE-PGRS family protein PE_PGRS49
3737122	0	A	Del	GAP	81	87	165	76.02	221		Rv3344c	PE_PGRS49	PE-PGRS family protein PE_PGRS49
3738364	0	G	SNP	A	44	118	156	98.18	165	Arg1471Trp (cgg/Tgg)	Rv3345c	PE_PGRS50	PE-PGRS family protein PE_PGRS50
3738417	0	G	Del	GAP	22	109	132	97.76	134		Rv3345c	PE_PGRS50	PE-PGRS family protein PE_PGRS50
3739497	0	A	Del	GAP	146	82	190	88.37	258		Rv3345c	PE_PGRS50	PE-PGRS family protein PE_PGRS50
3739498	0	C	Del	GAP	146	82	190	88.72	257		Rv3345c	PE_PGRS50	PE-PGRS family protein PE_PGRS50
3739499	0	A	Del	GAP	146	82	190	90.84	251		Rv3345c	PE_PGRS50	PE-PGRS family protein PE_PGRS50
3739500	0	C	Del	GAP	145	82	190	90.08	252		Rv3345c	PE_PGRS50	PE-PGRS family protein PE_PGRS50
3739501	0	C	Del	GAP	145	82	190	89.37	254		Rv3345c	PE_PGRS50	PE-PGRS family protein PE_PGRS50
3739502	0	G	Del	GAP	145	82	190	90.08	252		Rv3345c	PE_PGRS50	PE-PGRS family protein PE_PGRS50
3739503	0	C	Del	GAP	145	82	190	91.16	249		Rv3345c	PE_PGRS50	PE-PGRS family protein PE_PGRS50
3739504	0	C	Del	GAP	145	82	190	96.6	235		Rv3345c	PE_PGRS50	PE-PGRS family protein PE_PGRS50
3739505	0	A	Del	GAP	145	82	190	96.6	235		Rv3345c	PE_PGRS50	PE-PGRS family protein PE_PGRS50
3741268	0	C	Del	GAP	96	84	180	79.3	227		Rv3345c	PE_PGRS50	PE-PGRS family protein PE_PGRS50
3741269	0	C	Del	GAP	95	84	180	77.83	230		Rv3345c	PE_PGRS50	PE-PGRS family protein PE_PGRS50
3741270	0	T	Del	GAP	95	84	180	78.85	227		Rv3345c	PE_PGRS50	PE-PGRS family protein PE_PGRS50
3741271	0	T	Del	GAP	95	84	180	78.85	227		Rv3345c	PE_PGRS50	PE-PGRS family protein PE_PGRS50
3741272	0	G	Del	GAP	95	84	180	78.85	227		Rv3345c	PE_PGRS50	PE-PGRS family protein PE_PGRS50
3741273	0	C	Del	GAP	95	84	180	78.17	229		Rv3345c	PE_PGRS50	PE-PGRS family protein PE_PGRS50
3741274	0	C	Del	GAP	95	84	180	78.17	229		Rv3345c	PE_PGRS50	PE-PGRS family protein PE_PGRS50
3741275	0	G	Del	GAP	95	84	180	79.91	224		Rv3345c	PE_PGRS50	PE-PGRS family protein PE_PGRS50
3741276	0	C	Del	GAP	95	84	180	82.49	217		Rv3345c	PE_PGRS50	PE-PGRS family protein PE_PGRS50
3741277	0	C	Del	GAP	95	84	180	83.26	215		Rv3345c	PE_PGRS50	PE-PGRS family protein PE_PGRS50
3741278	0	G	Del	GAP	95	84	180	83.64	214		Rv3345c	PE_PGRS50	PE-PGRS family protein PE_PGRS50
3741279	0	T	Del	GAP	95	84	180	83.64	214		Rv3345c	PE_PGRS50	PE-PGRS family protein PE_PGRS50
3741280	0	C	Del	GAP	95	84	180	94.71	189		Rv3345c	PE_PGRS50	PE-PGRS family protein PE_PGRS50
3741281	0	A	Del	GAP	95	84	180	93.72	191		Rv3345c	PE_PGRS50	PE-PGRS family protein PE_PGRS50
3741282	0	C	Del	GAP	95	84	180	94.21	190		Rv3345c	PE_PGRS50	PE-PGRS family protein PE_PGRS50
3741283	0	C	Del	GAP	95	84	180	93.72	191		Rv3345c	PE_PGRS50	PE-PGRS family protein PE_PGRS50
3741284	0	G	Del	GAP	95	84	180	93.23	192		Rv3345c	PE_PGRS50	PE-PGRS family protein PE_PGRS50
3741285	0	C	Del	GAP	95	84	180	94.21	190		Rv3345c	PE_PGRS50	PE-PGRS family protein PE_PGRS50
3746409	0	A	SNP	G	105	113	214	100	218	Leu2259Pro (ctg/cCg)	Rv3347c	PPE55	PPE family protein PPE55
3749241	0	G	SNP	C	99	81	176	98.36	183	Ser1315Trp (tcg/tGg)	Rv3347c	PPE55	PPE family protein PPE55
3749653	0	G	SNP	A	81	84	162	99.4	166	Gln1178_ (caa/Taa)	Rv3347c	PPE55	PPE family protein PPE55
3750177	0	A	SNP	T	85	65	149	98.04	153	Phe1003Tyr (ttc/tAc)	Rv3347c	PPE55	PPE family protein PPE55
3750178	0	A	SNP	C	83	65	148	98.01	151	Phe1003Val (ttc/Gtc)	Rv3347c	PPE55	PPE family protein PPE55
3750185	0	C	SNP	G	84	61	143	97.97	148	Ser1000Ser (tcg/tcC)	Rv3347c	PPE55	PPE family protein PPE55
3750187	0	A	SNP	T	82	61	142	97.95	146	Ser1000Thr (tcg/Acg)	Rv3347c	PPE55	PPE family protein PPE55
3750188	0	C	SNP	G	85	62	144	98	150	Met999Ile (atg/atC)	Rv3347c	PPE55	PPE family protein PPE55
3750193	0	G	SNP	A	87	66	150	97.45	157	Leu998Phe (ctc/Ttc)	Rv3347c	PPE55	PPE family protein PPE55
3750205	0	C	SNP	T	105	79	183	98.4	187	Asp994Asn (gac/Aac)	Rv3347c	PPE55	PPE family protein PPE55
3750209	0	A	SNP	G	106	77	181	98.92	185	Asn992Asn (aat/aaC)	Rv3347c	PPE55	PPE family protein PPE55
3750210	0	T	SNP	G	106	77	182	99.46	184	Asn992Thr (aat/aCt)	Rv3347c	PPE55	PPE family protein PPE55
3750407	0	G	SNP	C	111	114	224	97.4	231	Gly926Gly (ggc/ggG)	Rv3347c	PPE55	PPE family protein PPE55
3750417	0	A	SNP	T	112	113	220	99.12	227	Phe923Tyr (ttc/tAc)	Rv3347c	PPE55	PPE family protein PPE55
3750421	0	T	SNP	C	115	115	227	98.29	234	Ser922Gly (agc/Ggc)	Rv3347c	PPE55	PPE family protein PPE55
3750584	0	G	SNP	A	89	112	194	96.63	208	Asn867Asn (aac/aaT)	Rv3347c	PPE55	PPE family protein PPE55
3752003	0	G	SNP	C	74	105	174	100	179	Val394Val (gtc/gtG)	Rv3347c	PPE55	PPE family protein PPE55
3752006	0	G	SNP	A	73	101	173	100	174	Asn393Asn (aac/aaT)	Rv3347c	PPE55	PPE family protein PPE55
3752007	0	T	SNP	C	74	102	174	100	176	Asn393Ser (aac/aGc)	Rv3347c	PPE55	PPE family protein PPE55
3752008	0	T	SNP	C	74	103	176	100	177	Asn393Asp (aac/Gac)	Rv3347c	PPE55	PPE family protein PPE55
3752012	0	C	SNP	G	73	104	176	99.44	178	Pro391Pro (ccg/ccC)	Rv3347c	PPE55	PPE family protein PPE55
3752207	0	A	SNP	G	85	103	188	99.47	189	Ile326Ile (att/atC)	Rv3347c	PPE55	PPE family protein PPE55
3753116	0	C	SNP	T	103	144	246	96.48	256	Pro23Pro (ccg/ccA)	Rv3347c	PPE55	PPE family protein PPE55
3753164	0	T	SNP	G	97	136	232	99.15	235	Pro7Pro (cca/ccC)	Rv3347c	PPE55	PPE family protein PPE55
3753629	1	T	Ins	G	103	95	198	91.24	199
3753629	2	T	Ins	C	104	95	199	91.71	199
3755846	0	A	SNP	G	95	92	185	98.94	189
3755978	0	A	SNP	G	112	97	203	99.52	210	Leu3709Leu (ttg/Ctg)	Rv3350c	PPE56	PPE family protein PPE56
3758999	0	C	SNP	T	113	98	207	99.06	213	Gly2702Ser (ggt/Agt)	Rv3350c	PPE56	PPE family protein PPE56
3761261	0	G	SNP	A	85	106	186	100	191	Gln1948_ (cag/Tag)	Rv3350c	PPE56	PPE family protein PPE56
3763942	0	G	SNP	C	96	104	199	99.01	202	Ala1054Gly (gcc/gGc)	Rv3350c	PPE56	PPE family protein PPE56
3772834	0	A	Del	GAP	97	105	201	96.19	210		Rv3360	-	hypothetical protein
3778311	0	G	SNP	A	110	93	199	99.02	205
3791660	0	C	SNP	A	147	108	252	99.22	257	Ala232Ser (gcg/Tcg)	Rv3377c	-	type B diterpene cyclase
3794867	1	C	Ins	C	107	91	198	93.84	200		Rv3379c	dxs2	1-deoxy-D-xylulose 5-phosphate synthase
3794867	2	C	Ins	A	108	92	200	94.79	200		Rv3379c	dxs2	1-deoxy-D-xylulose 5-phosphate synthase
3798095	0	A	SNP	C	109	108	215	99.54	218	Val132Gly (gtc/gGc)	Rv3383c	idsB	polyprenyl synthetase IdsB
3804380	0	T	SNP	C	102	112	210	98.62	217	Thr138Ala (acg/Gcg)	Rv3389c	htdY	3-hydroxyacyl-thioester dehydratase HtdY
3804886	0	C	SNP	T	102	96	197	100	198	Arg8Trp (cgg/Tgg)	Rv3390	lpqD	lipoprotein LpqD
3806392	0	C	SNP	T	106	92	196	99.5	199	Pro258Ser (ccg/Tcg)	Rv3391	acrA1	acyl-CoA-reductase AcrA
3809225	0	G	SNP	T	106	105	205	99.06	213	Leu255Leu (ctg/ctT)	Rv3393	iunH	nucleoside hydrolase
3815477	0	G	SNP	T	114	91	203	100	205	Ala210Ala (gcc/gcA)	Rv3398c	idsA1	multifunctional dimethylallyltransferase/geranyltranstransferase/farnesylt ranstransferase
3817117	0	C	SNP	A	105	108	208	100	213	Ala330Glu (gcg/gAg)	Rv3399	-	S-adenosylmethionine-dependentmethyltransferase
3821503	0	A	SNP	C	94	110	202	99.51	205	Leu130Arg (cta/cGa)	Rv3402c	-	hypothetical protein
3821845	0	G	SNP	T	97	88	183	100	185	Ala16Glu (gca/gAa)	Rv3402c	-	hypothetical protein
3823159	0	A	SNP	T	96	101	194	100	197	Val235Val (gtt/gtA)	Rv3403c	-	hypothetical protein
3826684	0	C	SNP	T	113	95	200	100	208	Ser46Leu (tcg/tTg)	Rv3408	vapC47	ribonuclease VapC47
3829770	0	T	SNP	C	100	116	214	100	216	Pro47Pro (cca/ccG)	Rv3410c	guaB3	oxidoreductase
3830342	0	G	SNP	A	114	108	221	99.55	223	Thr393Met (acg/aTg)	Rv3411c	guaB2	inosine-5'-monophosphate dehydrogenase
3830695	0	A	SNP	G	112	131	239	99.59	244	Ala275Ala (gct/gcC)	Rv3411c	guaB2	inosine-5'-monophosphate dehydrogenase
3831749	0	T	SNP	C	116	129	241	99.59	246	Gly8Gly (ggt/ggC)	Rv3412	-	hypothetical protein
3838871	0	A	SNP	G	128	107	230	100	235	Ala64Ala (gct/gcC)	Rv3420c	rimI	ribosomal-protein-alanine acetyltransferase RimI
3842620	0	A	SNP	G	107	96	202	99.02	205	Thr128Ala (act/Gct)	Rv3425	PPE57	PPE family protein PPE57
3842625	0	A	SNP	G	108	92	199	99.5	201	Pro129Pro (cca/ccG)	Rv3425	PPE57	PPE family protein PPE57
3843408	0	G	Del	GAP	99	87	184	96.37	193		Rv3426	PPE58	PPE family protein PPE58
3844757	0	C	Del	GAP	106	87	193	96.5	200		Rv3428c	-	transposase
3844992	0	T	SNP	A	97	117	212	100	214	Ser327Cys (agc/Tgc)	Rv3428c	-	transposase
3845695	0	C	SNP	T	88	107	187	100	195	Arg92Arg (cgg/cgA)	Rv3428c	-	transposase
3849700	0	A	Del	GAP	100	96	189	100	196
3851887	0	A	SNP	C	134	101	230	98.74	238	Ser443Ala (tcg/Gcg)	Rv3433c	-	bifunctional ADP-dependent (S)-NAD(P)H-hydrate dehydratase/NAD(P)H-hydrate epimerase
3851888	0	T	SNP	C	137	102	236	99.17	241	Ala442Ala (gca/gcG)	Rv3433c	-	bifunctional ADP-dependent (S)-NAD(P)H-hydrate dehydratase/NAD(P)H-hydrate epimerase
3859893	0	C	SNP	T	110	111	220	99.55	222	Glu28Glu (gag/gaA)	Rv3440c	-	hypothetical protein
3860216	0	G	SNP	A	109	120	226	99.57	230	Ala385Ala (gcc/gcT)	Rv3441c	mrsA	phosphoglucosamine mutase
3862331	0	G	SNP	A	81	82	163	98.79	165	Ala20Ala (gcc/gcT)	Rv3443c	rplM	50S ribosomal protein L13
3862473	0	A	Del	GAP	73	81	143	98.09	157
3864995	0	T	SNP	C	109	104	209	99.53	214	Ser1082Gly (agc/Ggc)	Rv3447c	eccC4	ESX-4 secretion system protein EccC4
3869355	0	T	SNP	C	117	123	239	99.59	241	Ile335Thr (atc/aCc)	Rv3448	eccD4	ESX-4 secretion system protein EccD4
3870010	0	A	SNP	G	124	107	228	100	231	Thr87Ala (acc/Gcc)	Rv3449	mycP4	membrane-anchored mycosin
3871246	0	T	SNP	C	148	116	264	100	264	Gly417Gly (gga/ggG)	Rv3450c	eccB4	ESX-4 secretion system protein EccB4
3874723	0	T	Del	GAP	84	101	183	97.88	189
3874745	0	G	SNP	C	80	112	187	100	192
3877421	0	A	SNP	G	99	97	193	100	196	Pro4Pro (cct/ccC)	Rv3456c	rplQ	50S ribosomal protein L17
3883626	0	A	SNP	G	56	85	133	99.3	142	Pro34Pro (cca/ccG)	Rv3466	-	hypothetical protein
3883707	0	T	SNP	C	59	89	146	100	148	Leu61Leu (ctt/ctC)	Rv3466	-	hypothetical protein
3883711	0	G	SNP	A	62	87	148	100	149	Ala63Thr (gcc/Acc)	Rv3466	-	hypothetical protein
3884697	0	C	SNP	G	84	87	166	75.66	226	Ala245Gly (gcc/gGc)	Rv3467	-	hypothetical protein
3885886	0	T	SNP	C	108	112	218	99.55	221	Ile62Val (atc/Gtc)	Rv3468c	-	dTDP-glucose 4,6-dehydratase
3888079	0	G	SNP	C	113	95	206	99.52	209	Pro242Ala (ccg/Gcg)	Rv3470c	ilvB2	acetolactate synthase large subunit
3892671	0	A	SNP	G	87	83	164	100	170
3893480	0	G	SNP	A	101	111	212	100	212
3895146	0	G	SNP	A	67	74	139	100	141	Val241Ile (gtc/Atc)	Rv3478	PPE60	PE family protein PPE60
3895149	0	A	SNP	G	65	73	137	99.28	139	Ser242Gly (agt/Ggt)	Rv3478	PPE60	PE family protein PPE60
3895150	0	G	SNP	T	65	74	138	100	139	Ser242Ile (agt/aTt)	Rv3478	PPE60	PE family protein PPE60
3895151	0	T	SNP	G	64	75	138	100	139	Ser242Arg (agt/agG)	Rv3478	PPE60	PE family protein PPE60
3895157	0	A	SNP	G	67	74	138	100	141	Ile244Met (ata/atG)	Rv3478	PPE60	PE family protein PPE60
3895158	0	G	SNP	C	65	72	135	99.28	138	Ala245Pro (gcc/Ccc)	Rv3478	PPE60	PE family protein PPE60
3895159	0	C	SNP	T	64	77	136	100	141	Ala245Val (gcc/gTc)	Rv3478	PPE60	PE family protein PPE60
3895727	0	C	SNP	A	96	122	215	100	218
3896340	0	T	SNP	G	112	99	208	100	211	Leu174Arg (ctc/cGc)	Rv3479	-	transmembrane protein
3898408	0	A	SNP	G	95	101	193	100	196	Ala863Ala (gca/gcG)	Rv3479	-	transmembrane protein
3905337	0	C	Del	GAP	82	115	194	95.63	206		Rv3485c	-	short-chain type dehydrogenase/reductase
3905338	0	G	Del	GAP	82	115	194	98.99	199		Rv3485c	-	short-chain type dehydrogenase/reductase
3905339	0	T	Del	GAP	82	115	194	98.99	199		Rv3485c	-	short-chain type dehydrogenase/reductase
3905340	0	C	Del	GAP	82	115	194	98.99	199		Rv3485c	-	short-chain type dehydrogenase/reductase
3905341	0	C	Del	GAP	82	115	194	98.99	199		Rv3485c	-	short-chain type dehydrogenase/reductase
3905954	0	C	SNP	T	96	75	169	98.84	173	Cys61Cys (tgc/tgT)	Rv3486	-	hypothetical protein
3906462	1	A	Ins	T	103	110	213	99.53	213		Rv3487c	lipF	carboxylesterase LipF
3908062	0	C	SNP	T	93	111	201	100	204
3909235	0	G	SNP	C	106	109	213	100	215	Val334Leu (gtg/Ctg)	Rv3490	otsA	trehalose-phosphate synthase
3918649	0	T	SNP	C	107	93	200	99.5	201	Gly184Gly (gga/ggG)	Rv3499c	mce4A	Mce family protein Mce4A
3924729	0	C	SNP	T	103	93	193	98.99	198	Phe344Phe (ttc/ttT)	Rv3505	fadE27	acyl-CoA dehydrogenase FadE27
3928040	0	G	SNP	T	69	101	160	99.42	171	Gly491Val (ggt/gTt)	Rv3507	PE_PGRS53	PE-PGRS family protein PE_PGRS53
3929957	0	G	Del	GAP	77	68	145	79.23	183		Rv3507	PE_PGRS53	PE-PGRS family protein PE_PGRS53
3929958	0	C	Del	GAP	77	68	145	80.11	181		Rv3507	PE_PGRS53	PE-PGRS family protein PE_PGRS53
3929959	0	G	Del	GAP	77	68	145	97.97	148		Rv3507	PE_PGRS53	PE-PGRS family protein PE_PGRS53
3929960	0	G	Del	GAP	77	68	145	97.97	148		Rv3507	PE_PGRS53	PE-PGRS family protein PE_PGRS53
3929961	0	C	Del	GAP	77	68	145	97.97	148		Rv3507	PE_PGRS53	PE-PGRS family protein PE_PGRS53
3929962	0	A	Del	GAP	77	68	145	98.64	147		Rv3507	PE_PGRS53	PE-PGRS family protein PE_PGRS53
3929963	0	A	Del	GAP	77	68	145	98.64	147		Rv3507	PE_PGRS53	PE-PGRS family protein PE_PGRS53
3929964	0	C	Del	GAP	77	68	145	98.64	147		Rv3507	PE_PGRS53	PE-PGRS family protein PE_PGRS53
3929965	0	G	Del	GAP	77	68	145	98.64	147		Rv3507	PE_PGRS53	PE-PGRS family protein PE_PGRS53
3929966	0	G	Del	GAP	77	68	145	98.64	147		Rv3507	PE_PGRS53	PE-PGRS family protein PE_PGRS53
3929967	0	C	Del	GAP	77	68	145	98.64	147		Rv3507	PE_PGRS53	PE-PGRS family protein PE_PGRS53
3929968	0	G	Del	GAP	77	68	145	98.64	147		Rv3507	PE_PGRS53	PE-PGRS family protein PE_PGRS53
3929969	0	G	Del	GAP	77	68	145	98.64	147		Rv3507	PE_PGRS53	PE-PGRS family protein PE_PGRS53
3929970	0	C	Del	GAP	77	68	145	98.64	147		Rv3507	PE_PGRS53	PE-PGRS family protein PE_PGRS53
3929971	0	A	Del	GAP	77	68	145	98.64	147		Rv3507	PE_PGRS53	PE-PGRS family protein PE_PGRS53
3929972	0	A	Del	GAP	77	68	145	98.64	147		Rv3507	PE_PGRS53	PE-PGRS family protein PE_PGRS53
3929973	0	C	Del	GAP	77	67	145	98.63	146		Rv3507	PE_PGRS53	PE-PGRS family protein PE_PGRS53
[truncated: 199 more rows]
