# Supplementary material for: Novel Mutations in Putative Nicotinic Acid Phosphoribosyltransferases of Mycobacterium tuberculosis and Their Effect on Protein Thermodynamic Properties
Source: Polymers (Basel). 2022 Apr 18;14(8):1623. doi: 10.3390/polym14081623 (PMC9031469; doi:10.3390/polym14081623)
Supplement: Supplementary file 1 [file polymers-14-01623-s001.zip › Supplementary files S1/750.xlsx]

## Sheet: 750
#Pos	Insindex	Ref	Type	Allel	CovFor	CovRev	Qual20	Freq	Cov	Subst	Gene	GeneName	Product	ResistanceSNP	PhyloSNP	InterestingRegion
1849	0	C	SNP	A	133	94	224	99.56	228
1977	0	A	SNP	G	120	102	221	99.55	223
3446	0	C	SNP	T	102	92	187	100	194	Ala56Val (gcc/gTc)	Rv0003	recF	DNA replication/repair protein RecF
4013	0	T	SNP	C	108	114	221	100	222	Ile245Thr (atc/aCc)	Rv0003	recF	DNA replication/repair protein RecF
7362	0	G	SNP	C	106	107	210	100	213	Glu21Gln (gag/Cag)	Rv0006	gyrA	DNA gyrase subunit A			fluoroquinolones (FQ)
7582	0	A	SNP	C	121	108	226	99.13	231	Asp94Ala (gac/gCc)	Rv0006	gyrA	DNA gyrase subunit A	fluoroquinolones (FQ)		fluoroquinolones (FQ)
7585	0	G	SNP	C	125	111	234	100	236	Ser95Thr (agc/aCc)	Rv0006	gyrA	DNA gyrase subunit A		phylo (not H37Rv)	fluoroquinolones (FQ)
9304	0	G	SNP	A	104	121	217	100	225	Gly668Asp (ggc/gAc)	Rv0006	gyrA	DNA gyrase subunit A			fluoroquinolones (FQ)
11637	0	C	SNP	T	90	108	195	96.12	206
11879	0	A	SNP	G	137	92	228	100	229	Ser145Pro (tcc/Ccc)	Rv0008c	-	cell wall synthesis protein CwsA
12204	0	G	SNP	A	117	140	256	98.47	261	Leu36Leu (ctc/ctT)	Rv0008c	-	cell wall synthesis protein CwsA
14785	0	T	SNP	C	132	109	235	99.59	242	Cys233Arg (tgc/Cgc)	Rv0012	-	membrane protein
15117	0	C	SNP	G	108	107	210	99.54	216	Ile68Met (atc/atG)	Rv0013	trpG	anthranilate synthase component II
21795	0	G	SNP	A	115	110	211	99.56	226	Pro463Ser (ccg/Tcg)	Rv0018c	pstP	phosphoserine/threonine phosphatase PstP
24007	0	G	SNP	T	90	118	207	100	208	Arg480Arg (cgg/Agg)	Rv0020c	fhaA	FHA domain-containing protein FhaA
24699	0	C	Del	GAP	88	80	169	75.34	223		Rv0020c	fhaA	FHA domain-containing protein FhaA
24700	0	C	Del	GAP	88	80	169	76.36	220		Rv0020c	fhaA	FHA domain-containing protein FhaA
24701	0	G	Del	GAP	88	80	169	75.34	223		Rv0020c	fhaA	FHA domain-containing protein FhaA
24702	0	C	Del	GAP	88	80	169	75.34	223		Rv0020c	fhaA	FHA domain-containing protein FhaA
24703	0	G	Del	GAP	88	80	169	76.36	220		Rv0020c	fhaA	FHA domain-containing protein FhaA
24704	0	T	Del	GAP	88	80	169	76.71	219		Rv0020c	fhaA	FHA domain-containing protein FhaA
24705	0	T	Del	GAP	88	80	169	77.78	216		Rv0020c	fhaA	FHA domain-containing protein FhaA
24706	0	G	Del	GAP	88	80	169	78.5	214		Rv0020c	fhaA	FHA domain-containing protein FhaA
24707	0	C	Del	GAP	88	80	169	78.87	213		Rv0020c	fhaA	FHA domain-containing protein FhaA
24708	0	T	Del	GAP	88	80	169	80	210		Rv0020c	fhaA	FHA domain-containing protein FhaA
24709	0	C	Del	GAP	88	80	169	80.77	208		Rv0020c	fhaA	FHA domain-containing protein FhaA
24710	0	G	Del	GAP	88	80	169	81.55	206		Rv0020c	fhaA	FHA domain-containing protein FhaA
24711	0	G	Del	GAP	88	80	169	81.55	206		Rv0020c	fhaA	FHA domain-containing protein FhaA
24712	0	G	Del	GAP	88	80	169	82.35	204		Rv0020c	fhaA	FHA domain-containing protein FhaA
24713	0	G	Del	GAP	88	80	169	83.58	201		Rv0020c	fhaA	FHA domain-containing protein FhaA
24714	0	T	Del	GAP	88	80	169	84	200		Rv0020c	fhaA	FHA domain-containing protein FhaA
24715	0	A	Del	GAP	88	80	169	84.42	199		Rv0020c	fhaA	FHA domain-containing protein FhaA
24716	0	A	Del	GAP	88	80	169	85.71	196		Rv0020c	fhaA	FHA domain-containing protein FhaA
26748	0	C	Del	GAP	102	114	216	93.91	230		Rv0021c	-	hypothetical protein
26957	0	C	SNP	G	107	100	207	99.52	208
26959	0	C	SNP	G	106	99	205	99.51	206
27487	0	G	SNP	A	108	117	221	99.12	227
33372	0	T	SNP	C	100	103	201	98.07	207	Leu50Ser (ttg/tCg)	Rv0030	-	hypothetical protein
33929	0	C	SNP	T	105	86	190	97.45	196
34044	0	T	SNP	C	111	107	215	99.54	219
34569	0	C	Del	GAP	85	95	172	96.77	186		Rv0032	bioF2	8-amino-7-oxononanoate synthase
37031	0	C	SNP	G	133	113	241	99.6	247	Ala55Ala (gcc/gcG)	Rv0034	-	hypothetical protein
42281	0	C	SNP	A	116	117	230	99.57	234	Cys24Phe (tgc/tTc)	Rv0039c	-	transmembrane protein
42967	0	G	SNP	C	110	94	202	99.51	205	Pro133Pro (ccc/ccG)	Rv0040c	mtc28	hypothetical protein
49360	0	C	SNP	T	128	93	220	99.1	223	Val194Ile (gtc/Atc)	Rv0045c	-	hydrolase
49691	0	C	Del	GAP	106	116	222	96.52	230		Rv0045c	-	hydrolase
49692	0	C	Del	GAP	106	116	222	100	222		Rv0045c	-	hydrolase
50557	0	T	SNP	C	103	106	204	99.52	210	Arg190Gly (agg/Ggg)	Rv0046c	ino1	inositol-3-phosphate synthase
50834	0	C	SNP	T	109	97	202	97.63	211	Ala97Ala (gcg/gcA)	Rv0046c	ino1	inositol-3-phosphate synthase
51949	0	A	SNP	G	119	112	228	100	231	Val250Ala (gtc/gCc)	Rv0048c	-	membrane protein
53422	0	G	SNP	A	157	131	279	100	288
54394	0	A	SNP	G	98	122	220	100	220	Ala244Ala (gca/gcG)	Rv0050	ponA1	bifunctional penicillin-insensitive transglycosylase/penicillin-sensitive transpeptidase
54842	0	G	SNP	T	85	74	148	98.76	161	Ala394Ser (gcg/Tcg)	Rv0050	ponA1	bifunctional penicillin-insensitive transglycosylase/penicillin-sensitive transpeptidase
55543	1	G	Ins	C	73	100	173	94.02	173		Rv0050	ponA1	bifunctional penicillin-insensitive transglycosylase/penicillin-sensitive transpeptidase
55543	2	G	Ins	C	73	100	173	94.02	173		Rv0050	ponA1	bifunctional penicillin-insensitive transglycosylase/penicillin-sensitive transpeptidase
55543	3	G	Ins	G	73	99	172	93.48	173		Rv0050	ponA1	bifunctional penicillin-insensitive transglycosylase/penicillin-sensitive transpeptidase
55543	4	G	Ins	C	73	98	171	92.93	173		Rv0050	ponA1	bifunctional penicillin-insensitive transglycosylase/penicillin-sensitive transpeptidase
55543	5	G	Ins	C	73	100	173	94.02	173		Rv0050	ponA1	bifunctional penicillin-insensitive transglycosylase/penicillin-sensitive transpeptidase
55543	6	G	Ins	T	72	100	172	93.48	173		Rv0050	ponA1	bifunctional penicillin-insensitive transglycosylase/penicillin-sensitive transpeptidase
55553	0	C	SNP	T	80	88	162	98.82	170	Pro631Ser (ccg/Tcg)	Rv0050	ponA1	bifunctional penicillin-insensitive transglycosylase/penicillin-sensitive transpeptidase
56001	0	G	SNP	A	104	100	203	98.55	207	Gln102Gln (cag/caA)	Rv0051	-	transmembrane protein
60669	0	G	SNP	A	124	108	229	97.07	239	Gly92Arg (ggg/Agg)	Rv0058	dnaB	replicative DNA helicase
62049	0	A	SNP	G	121	106	223	100	227	Arg552Gly (agg/Ggg)	Rv0058	dnaB	replicative DNA helicase
65083	0	G	SNP	A	97	120	210	98.64	220	Pro90Ser (ccc/Tcc)	Rv0061c	-	hypothetical protein
66632	0	C	SNP	T	110	125	224	98.74	238	Pro361Ser (cct/Tct)	Rv0062	celA1	cellulase CelA
67012	0	C	SNP	T	112	131	237	100	243	Thr30Thr (acc/acT)	Rv0063	-	oxidoreductase
69984	0	C	SNP	A	96	103	192	100	199	Ala455Ala (gcc/gcA)	Rv0064	-	transmembrane protein
69989	0	G	SNP	A	96	105	194	99.5	202	Gly457Asp (ggt/gAt)	Rv0064	-	transmembrane protein
70267	0	G	SNP	T	89	97	185	99.47	187	Val550Phe (gtc/Ttc)	Rv0064	-	transmembrane protein
70816	0	A	SNP	G	106	93	193	100	199	Asn733Asp (aac/Gac)	Rv0064	-	transmembrane protein
71336	0	G	SNP	C	102	119	213	100	221	Arg906Pro (cgc/cCc)	Rv0064	-	transmembrane protein
72549	0	C	SNP	T	99	102	201	99.5	202	Gly655Ser (ggt/Agt)	Rv0066c	icd2	isocitrate dehydrogenase
75233	0	C	SNP	A	92	97	185	98.44	192
75940	0	G	SNP	C	116	112	225	100	228	Val214Leu (gtg/Ctg)	Rv0068	-	oxidoreductase
79726	0	C	SNP	T	97	115	207	98.15	216	Arg81Trp (cgg/Tgg)	Rv0071	-	maturase
80616	0	C	SNP	G	133	94	226	99.56	228
92199	0	T	SNP	G	129	102	226	100	231	Thr600Thr (act/acG)	Rv0083	-	oxidoreductase
103552	0	G	SNP	T	126	120	241	98.01	251	Arg38Ser (cgt/Agt)	Rv0093c	-	membrane protein
103930	0	G	SNP	C	93	99	190	80.67	238	Ala245Gly (gcc/gGc)	Rv0094c	-	hypothetical protein
104712	0	C	SNP	T	119	99	207	88.98	245
104824	0	C	SNP	A	127	126	247	99.61	254	Ser131Ile (agc/aTc)	Rv0095c	-	hypothetical protein
105060	0	G	SNP	A	96	116	208	98.6	215	Asp52Asp (gac/gaT)	Rv0095c	-	hypothetical protein
105736	0	T	SNP	C	118	122	237	99.59	241	Val138Ala (gtc/gCc)	Rv0096	PPE1	PPE family protein PPE1
116000	0	T	SNP	G	123	105	223	100	228	Val2000Val (gtt/gtG)	Rv0101	nrp	peptide synthetase Nrp
117389	0	C	SNP	T	99	130	223	98.71	232	Thr2463Thr (acc/acT)	Rv0101	nrp	peptide synthetase Nrp
122109	0	A	SNP	G	91	117	200	100	208	Leu22Ser (ttg/tCg)	Rv0103c	ctpB	cation-transporter P-type ATPase B
123198	0	T	SNP	C	102	121	222	97.38	229	Pro294Pro (cct/ccC)	Rv0104	-	hypothetical protein
123520	0	T	SNP	C	95	92	185	98.94	189	Tyr402His (tat/Cat)	Rv0104	-	hypothetical protein
123745	0	G	SNP	A	117	99	215	99.54	217	Gly477Arg (ggg/Agg)	Rv0104	-	hypothetical protein
125830	1	G	Ins	A	105	79	184	94.85	184		Rv0107c	ctpI	cation-transporter ATPase I
129576	0	A	SNP	C	123	111	230	98.73	237	Ala322Ala (gct/gcG)	Rv0107c	ctpI	cation-transporter ATPase I
131174	1	T	Ins	G	116	76	192	96	192
132417	0	C	SNP	G	141	145	280	100	286	Arg346Gly (cgc/Ggc)	Rv0109	PE_PGRS1	PE-PGRS family protein PE_PGRS1
133839	0	C	SNP	T	126	96	219	100	222
141998	0	C	SNP	T	117	105	220	98.67	225	Pro267Ser (ccg/Tcg)	Rv0117	oxyS	oxidative stress response regulatory protein OxyS
143207	0	T	SNP	C	125	132	255	99.61	258	Ser224Gly (agc/Ggc)	Rv0118c	oxcA	oxalyl-CoA decarboxylase OxcA
144865	0	C	SNP	T	105	138	240	98.38	247	Leu273Leu (ctg/Ttg)	Rv0119	fadD7	fatty-acid--CoA ligase FadD7
146087	0	T	SNP	C	116	115	227	100	231	Asn562Ser (aat/aGt)	Rv0120c	fusA2	elongation factor G
148688	0	C	SNP	T	115	109	219	97.39	230	His66His (cac/caT)	Rv0122	-	hypothetical protein
154283	0	T	SNP	C	127	115	239	100	242	Ser18Pro (tcg/Ccg)	Rv0127	mak	maltokinase
155055	0	C	SNP	A	127	118	238	96.84	253	Thr275Lys (acg/aAg)	Rv0127	mak	maltokinase
157129	0	C	SNP	T	102	122	221	97.39	230	Gly158Ser (ggc/Agc)	Rv0129c	fbpC	diacylglycerol acyltransferase/mycolyltransferase Ag85C		phylo (Delhi/CAS)
157936	0	G	SNP	C	113	118	228	98.3	235	Glu30Asp (gag/gaC)	Rv0130	htdZ	3-hydroxyl-thioester dehydratase
158427	0	C	SNP	T	107	117	220	97.82	229	Arg411His (cgc/cAc)	Rv0131c	fadE1	acyl-CoA dehydrogenase FadE1
170671	0	G	SNP	A	99	132	223	99.57	232	Ala130Thr (gcc/Acc)	Rv0144	-	transcriptional regulator
172492	0	C	SNP	G	112	115	227	98.7	230	Tyr94_ (tac/taG)	Rv0146	-	S-adenosylmethionine-dependentmethyltransferase
176535	0	G	Del	GAP	100	103	203	96.67	210		Rv0149	-	quinone oxidoreductase
177058	0	T	Del	GAP	73	81	154	99.35	155
177059	0	T	Del	GAP	73	81	154	99.35	155
177060	0	C	Del	GAP	73	81	154	99.35	155
177061	0	G	Del	GAP	73	81	154	99.35	155
177062	0	C	Del	GAP	73	81	154	99.35	155
177063	0	G	Del	GAP	73	81	154	99.35	155
177064	0	G	Del	GAP	73	80	154	99.35	154
177857	0	G	SNP	A	122	94	212	99.54	217	Leu485Leu (ctg/Ttg)	Rv0151c	PE1	PE family protein PE1
178205	0	C	SNP	G	115	122	233	99.58	238	Gly369Arg (ggc/Cgc)	Rv0151c	PE1	PE family protein PE1
178453	0	C	SNP	G	84	77	161	97.58	165	Gly286Ala (ggg/gCg)	Rv0151c	PE1	PE family protein PE1
181090	0	C	SNP	T	106	112	217	97.76	223
181636	0	G	SNP	A	112	92	204	97.61	209	Ser117Leu (tcg/tTg)	Rv0153c	ptbB	phosphotyrosine protein phosphatase
188317	0	A	SNP	G	75	102	175	99.44	178	Ser175Pro (tcc/Ccc)	Rv0159c	PE3	PE family protein PE3
188800	0	T	SNP	C	104	112	214	100	216	Thr14Ala (acg/Gcg)	Rv0159c	PE3	PE family protein PE3
189850	0	A	SNP	G	106	113	218	99.1	221	Phe197Ser (ttc/tCc)	Rv0160c	PE4	PE family protein PE4
194305	1	C	Ins	G	121	123	244	95.69	244		Rv0165c	mce1R	transcriptional regulator Mce1R
194305	2	C	Ins	G	120	121	241	94.51	242		Rv0165c	mce1R	transcriptional regulator Mce1R
194681	0	G	SNP	C	136	105	241	100	241	Leu45Leu (ctc/ctG)	Rv0165c	mce1R	transcriptional regulator Mce1R
196642	0	C	SNP	T	115	102	213	100	217	Asn550Asn (aac/aaT)	Rv0166	fadD5	fatty-acid--CoA ligase FadD5
198401	0	G	SNP	T	89	76	158	99.4	166	Gly248Cys (ggc/Tgc)	Rv0168	yrbE1B	membrane protein
199470	0	T	SNP	G	112	111	219	99.55	224	Ser313Ala (tcc/Gcc)	Rv0169	mce1A	Mce family protein Mce1A
201949	0	G	SNP	A	133	98	227	98.72	234	Gly340Arg (ggg/Agg)	Rv0171	mce1C	Mce family protein Mce1C
206339	0	T	SNP	C	118	103	217	99.55	222	Leu370Pro (ctg/cCg)	Rv0174	mce1F	Mce family protein Mce1F
206481	0	C	SNP	G	109	79	184	96.41	195	Pro417Pro (ccc/ccG)	Rv0174	mce1F	Mce family protein Mce1F
206484	0	G	SNP	T	101	89	183	95.48	199	Gly418Gly (ggg/ggT)	Rv0174	mce1F	Mce family protein Mce1F
207079	0	G	SNP	C	64	82	144	96.05	152	Arg89Pro (cgc/cCc)	Rv0175	-	Mce associated membrane protein
210624	0	C	SNP	T	115	86	197	96.63	208	Leu63Leu (ctg/ctA)	Rv0179c	lprO	lipoprotein LprO
217201	0	T	SNP	C	126	100	223	99.12	228	Asn311Asn (aat/aaC)	Rv0186	bglS	beta-glucosidase BglS
218599	0	T	SNP	C	110	108	216	99.09	220
223942	0	T	SNP	C	126	122	246	100	248	Ser127Pro (tcg/Ccg)	Rv0192	-	hypothetical protein
224338	0	C	SNP	T	91	111	198	98.54	205	Pro259Ser (ccg/Tcg)	Rv0192	-	hypothetical protein
225323	0	T	SNP	C	95	124	215	100	219	Lys417Glu (aag/Gag)	Rv0193c	-	hypothetical protein
227098	0	T	SNP	C	96	104	196	99.5	201	Met74Thr (atg/aCg)	Rv0194	-	multidrug ABC transporter ATPase/permease
230576	1	G	Ins	T	95	111	206	96.71	206
230921	0	C	Del	GAP	128	99	223	98.7	230		Rv0195	-	two component transcriptional regulator
231114	0	C	SNP	G	94	126	217	100	220	Ala72Ala (gcc/gcG)	Rv0195	-	two component transcriptional regulator
234477	0	T	SNP	G	90	84	171	100	174	Tyr749_ (tat/taG)	Rv0197	-	oxidoreductase
234496	1	C	Ins	G	85	74	159	96.36	159		Rv0197	-	oxidoreductase
234496	2	C	Ins	T	85	73	158	95.76	158		Rv0197	-	oxidoreductase
243924	0	G	Del	GAP	121	110	227	97.47	237		Rv0205	-	transmembrane protein
249522	0	T	SNP	C	113	103	215	99.54	217	Val162Ala (gtg/gCg)	Rv0209	-	hypothetical protein
251575	0	G	SNP	A	84	133	213	100	217	Ala486Thr (gcg/Acg)	Rv0210	-	hypothetical protein
255373	0	T	SNP	C	106	106	210	98.15	216	Asp193Gly (gac/gGc)	Rv0213c	-	methyltransferase
257071	0	C	SNP	T	134	96	229	99.57	231	Tyr336Tyr (tac/taT)	Rv0214	fadD4	fatty-acid--CoA ligase FadD4
261869	0	T	SNP	C	117	130	243	99.6	248	Cys316Arg (tgt/Cgt)	Rv0218	-	transmembrane protein
262268	0	A	SNP	T	99	119	213	98.64	221	Ala5Ala (gca/gcT)	Rv0219	-	transmembrane protein
264992	0	T	SNP	C	122	101	221	98.67	226	Leu309Pro (ctg/cCg)	Rv0221	-	diacyglycerol O-acyltransferase
265554	0	A	SNP	C	112	107	217	99.55	220	Val16Val (gta/gtC)	Rv0222	echA1	enoyl-CoA hydratase EchA1
266405	0	C	SNP	T	103	103	201	98.1	210	Gly454Ser (ggc/Agc)	Rv0223c	-	aldehyde dehydrogenase
274463	0	C	SNP	A	102	100	199	99.02	204	Arg86Leu (cgt/cTt)	Rv0229c	-	hypothetical protein
276539	0	G	SNP	C	105	112	216	99.09	219	Gly161Ala (ggc/gCc)	Rv0231	fadE4	acyl-CoA dehydrogenase FadE4
277399	0	G	SNP	A	95	103	194	97.54	203	Glu448Lys (gag/Aag)	Rv0231	fadE4	acyl-CoA dehydrogenase FadE4
278681	0	C	SNP	G	96	107	202	100	203	His33Asp (cat/Gat)	Rv0233	nrdB	ribonucleoside-diphosphate reductase subunit beta NrdB
283503	0	G	SNP	A	118	116	231	97.5	240	His1117Tyr (cac/Tac)	Rv0236c	aftD	alpha-(1->3)-arabinofuranosyltransferase
283614	0	T	SNP	C	114	129	239	100	243	Ser1080Gly (agc/Ggc)	Rv0236c	aftD	alpha-(1->3)-arabinofuranosyltransferase
285772	0	A	SNP	C	112	129	239	99.59	242	Pro360Pro (cct/ccG)	Rv0236c	aftD	alpha-(1->3)-arabinofuranosyltransferase
285871	0	A	SNP	G	124	118	242	100	242	Val327Val (gtt/gtC)	Rv0236c	aftD	alpha-(1->3)-arabinofuranosyltransferase
287142	0	C	Del	GAP	112	111	218	94.49	236
289253	0	C	SNP	T	127	102	226	100	229	Asp50Asp (gac/gaT)	Rv0239	vapB24	antitoxin VapB24
293628	1	A	Ins	C	115	112	227	92.65	227
301341	0	C	SNP	A	90	93	183	97.86	187	Pro105Pro (ccg/ccT)	Rv0249c	-	succinate dehydrogenase membrane anchor subunit
304923	0	A	SNP	G	122	104	223	99.12	228	Lys686Lys (aaa/aaG)	Rv0252	nirB	nitrite reductase large subunit NirB
308661	0	A	SNP	G	95	71	165	100	166	Leu296Pro (ctg/cCg)	Rv0256c	PPE2	PPE family protein PPE2
310973	0	G	SNP	A	93	106	189	100	199	Ala182Val (gcg/gTg)	Rv0259c	-	hypothetical protein
311613	0	G	SNP	T	101	109	206	100	210	Val349Val (gtc/gtA)	Rv0260c	-	transcriptional regulator
324812	0	C	SNP	T	115	104	218	99.1	221	Asp82Asp (gac/gaT)	Rv0270	fadD2	fatty-acid--CoA ligase FadD2
325505	0	T	SNP	C	78	93	168	100	171	Val313Val (gtt/gtC)	Rv0270	fadD2	fatty-acid--CoA ligase FadD2
328569	0	G	SNP	C	97	104	199	100	201
333892	0	G	SNP	C	108	97	203	98.56	208	Arg807Gly (cgc/Ggc)	Rv0278c	-	PE-PGRS family protein PE_PGRS3
336683	0	G	SNP	T	15	22	36	90.24	41	Val797Val (gtc/gtA)	Rv0279c	PE_PGRS4	PE-PGRS family protein PE_PGRS4
336684	0	A	SNP	G	15	22	36	90.24	41	Val797Ala (gtc/gCc)	Rv0279c	PE_PGRS4	PE-PGRS family protein PE_PGRS4
336688	0	A	Del	GAP	17	26	43	100	43		Rv0279c	PE_PGRS4	PE-PGRS family protein PE_PGRS4
336689	0	G	Del	GAP	17	26	43	100	43		Rv0279c	PE_PGRS4	PE-PGRS family protein PE_PGRS4
336690	0	C	Del	GAP	17	26	43	100	43		Rv0279c	PE_PGRS4	PE-PGRS family protein PE_PGRS4
336691	0	T	Del	GAP	17	24	41	95.35	43		Rv0279c	PE_PGRS4	PE-PGRS family protein PE_PGRS4
336692	0	C	Del	GAP	17	24	41	95.35	43		Rv0279c	PE_PGRS4	PE-PGRS family protein PE_PGRS4
336693	0	G	Del	GAP	17	24	41	95.35	43		Rv0279c	PE_PGRS4	PE-PGRS family protein PE_PGRS4
336694	0	A	Del	GAP	17	24	41	95.35	43		Rv0279c	PE_PGRS4	PE-PGRS family protein PE_PGRS4
336695	0	A	Del	GAP	17	24	41	95.35	43		Rv0279c	PE_PGRS4	PE-PGRS family protein PE_PGRS4
336696	0	T	Del	GAP	17	24	41	95.35	43		Rv0279c	PE_PGRS4	PE-PGRS family protein PE_PGRS4
336697	0	T	Del	GAP	15	24	39	90.7	43		Rv0279c	PE_PGRS4	PE-PGRS family protein PE_PGRS4
336699	1	C	Ins	G	15	23	38	88.37	38		Rv0279c	PE_PGRS4	PE-PGRS family protein PE_PGRS4
336699	2	C	Ins	G	15	23	38	88.37	38		Rv0279c	PE_PGRS4	PE-PGRS family protein PE_PGRS4
336707	0	G	Del	GAP	14	21	37	89.74	39		Rv0279c	PE_PGRS4	PE-PGRS family protein PE_PGRS4
336708	0	T	Del	GAP	14	22	39	92.31	39		Rv0279c	PE_PGRS4	PE-PGRS family protein PE_PGRS4
336709	0	C	Del	GAP	14	22	38	90	40		Rv0279c	PE_PGRS4	PE-PGRS family protein PE_PGRS4
336710	0	A	Del	GAP	14	22	38	85.71	42		Rv0279c	PE_PGRS4	PE-PGRS family protein PE_PGRS4
337820	0	G	SNP	A	32	120	142	98.7	154	Gly418Gly (ggc/ggT)	Rv0279c	PE_PGRS4	PE-PGRS family protein PE_PGRS4
337959	0	A	SNP	C	60	16	75	100	76	Ile372Ser (atc/aGc)	Rv0279c	PE_PGRS4	PE-PGRS family protein PE_PGRS4
338020	0	A	SNP	C	93	26	119	100	119	Cys352Gly (tgc/Ggc)	Rv0279c	PE_PGRS4	PE-PGRS family protein PE_PGRS4
338100	0	T	SNP	C	124	54	172	100	178	Asn325Ser (aac/aGc)	Rv0279c	PE_PGRS4	PE-PGRS family protein PE_PGRS4
338453	0	A	SNP	G	14	76	89	100	90	Ala207Ala (gct/gcC)	Rv0279c	PE_PGRS4	PE-PGRS family protein PE_PGRS4
338648	0	T	SNP	G	122	26	144	87.57	169	Gly142Gly (gga/ggC)	Rv0279c	PE_PGRS4	PE-PGRS family protein PE_PGRS4
338669	0	T	SNP	C	136	29	165	89.67	184	Leu135Leu (tta/ttG)	Rv0279c	PE_PGRS4	PE-PGRS family protein PE_PGRS4
338682	0	T	SNP	G	113	27	139	88.61	158	Asp131Ala (gac/gCc)	Rv0279c	PE_PGRS4	PE-PGRS family protein PE_PGRS4
338683	0	C	SNP	G	112	27	137	89.1	156	Asp131His (gac/Cac)	Rv0279c	PE_PGRS4	PE-PGRS family protein PE_PGRS4
338685	0	C	SNP	G	113	27	135	88.61	158	Gly130Ala (ggg/gCg)	Rv0279c	PE_PGRS4	PE-PGRS family protein PE_PGRS4
338690	0	A	SNP	G	120	27	145	89.63	164	Asn128Asn (aat/aaC)	Rv0279c	PE_PGRS4	PE-PGRS family protein PE_PGRS4
338692	0	T	SNP	C	119	27	146	89.57	163	Asn128Asp (aat/Gat)	Rv0279c	PE_PGRS4	PE-PGRS family protein PE_PGRS4
339230	0	G	SNP	C	128	124	246	97.67	258
340372	0	T	SNP	C	52	91	143	99.31	144	Ser337Pro (tcg/Ccg)	Rv0280	PPE3	PPE family protein PPE3
342146	0	A	SNP	C	111	126	234	99.58	238	Glu6Ala (gaa/gCa)	Rv0282	eccA3	ESX-3 secretion system protein EccA
342873	0	C	SNP	T	100	104	201	99.51	205	Val248Val (gtc/gtT)	Rv0282	eccA3	ESX-3 secretion system protein EccA
346275	0	C	SNP	G	118	116	231	99.57	235	Pro214Arg (ccg/cGg)	Rv0284	eccC3	ESX-3 secretion system protein EccC3
350063	0	G	SNP	C	122	126	242	95.75	259	Ser43Ser (tcg/tcC)	Rv0286	PPE4	PPE family protein PPE4
350088	0	C	SNP	A	118	133	250	98.05	256	Leu52Met (ctg/Atg)	Rv0286	PPE4	PPE family protein PPE4
353197	0	C	SNP	T	133	110	239	100	243	Arg39Cys (cgc/Tgc)	Rv0290	eccD3	ESX-3 secretion system protein EccD
356528	0	A	SNP	G	122	124	245	99.6	247	Asn217Asp (aat/Gat)	Rv0292	eccE3	ESX-3 secretion system protein EccE
358473	0	G	SNP	C	103	82	183	99.46	186	Trp101Cys (tgg/tgC)	Rv0294	tam	trans-aconitate methyltransferase
363563	0	G	SNP	A	123	124	246	100	247	Ala30Thr (gcg/Acg)	Rv0299	-	toxin
366917	0	T	SNP	C	53	62	115	98.29	117	Thr1950Ala (acc/Gcc)	Rv0304c	PPE5	PPE family protein PPE5
366922	0	G	SNP	C	46	58	104	98.11	106	Ala1948Gly (gcc/gGc)	Rv0304c	PPE5	PPE family protein PPE5
367718	0	G	SNP	T	76	88	162	97.62	168	Leu1683Ile (ctt/Att)	Rv0304c	PPE5	PPE family protein PPE5
368101	0	A	Del	GAP	80	83	162	75.81	215		Rv0304c	PPE5	PPE family protein PPE5
368102	0	T	Del	GAP	80	83	162	76.17	214		Rv0304c	PPE5	PPE family protein PPE5
369886	0	C	SNP	G	90	98	187	99.47	189	Gly960Ala (ggg/gCg)	Rv0304c	PPE5	PPE family protein PPE5
372913	0	A	SNP	C	112	116	226	99.56	229	Gly933Gly (ggt/ggG)	Rv0305c	PPE6	PPE family protein PPE6
373283	0	A	Del	GAP	95	94	182	99.47	190		Rv0305c	PPE6	PPE family protein PPE6
376774	0	T	SNP	C	132	120	243	99.6	253	Ala94Ala (gca/gcG)	Rv0307c	-	hypothetical protein
384380	0	A	SNP	C	103	102	202	100	205	Lys260Thr (aag/aCg)	Rv0315	-	beta-1,3-glucanase
386432	0	C	SNP	G	126	104	225	100	230	Gly223Ala (ggg/gCg)	Rv0318c	-	integral membrane protein
390828	0	T	SNP	C	106	107	212	100	213	Ser142Gly (agt/Ggt)	Rv0323c	-	hypothetical protein
391853	0	A	SNP	G	113	120	233	100	233	Thr168Ala (act/Gct)	Rv0324	-	transcriptional regulator
392261	0	T	SNP	C	108	105	206	99.53	214	_75Gln (tag/Cag)	Rv0325	-	hypothetical protein
396199	0	T	SNP	C	104	93	192	99.49	198
400179	0	G	SNP	T	110	112	221	92.5	240
402836	0	G	SNP	A	106	91	194	99.49	198	Tyr109Tyr (tac/taT)	Rv0337c	aspC	aspartate aminotransferase
403980	0	G	SNP	A	111	124	230	100	235	Ala621Val (gcc/gTc)	Rv0338c	-	iron-sulfur-binding reductase
404326	0	T	SNP	C	105	127	225	100	232	Arg506Gly (agg/Ggg)	Rv0338c	-	iron-sulfur-binding reductase
406251	0	T	SNP	C	104	104	208	98.11	212	Asp733Gly (gat/gGt)	Rv0339c	-	transcriptional regulator
414486	0	C	SNP	T	101	85	182	100	186	Glu152Glu (gag/gaA)	Rv0344c	lpqJ	lipoprotein LpqJ
420008	0	A	SNP	G	113	122	235	100	235	Ala58Ala (gca/gcG)	Rv0350	dnaK	chaperone protein DnaK
422678	0	G	SNP	A	117	114	225	95.85	241	Arg76His (cgc/cAc)	Rv0352	dnaJ1	chaperone protein DnaJ
424320	1	T	Ins	C	111	71	182	93.81	182		Rv0354c	PPE7	PPE family protein PPE7
428698	0	C	SNP	T	105	125	226	100	230	Ala1994Ala (gcg/gcA)	Rv0355c	PPE8	PPE family protein PPE8
428921	0	G	SNP	A	77	96	166	100	173	Ser1920Phe (tcc/tTc)	Rv0355c	PPE8	PPE family protein PPE8
432459	0	C	SNP	T	119	124	241	98.38	247	Asp741Asn (gac/Aac)	Rv0355c	PPE8	PPE family protein PPE8
438470	0	C	SNP	T	123	107	228	98.29	234	Lys90Lys (aag/aaA)	Rv0360c	-	hypothetical protein
440365	0	G	SNP	A	121	112	230	100	233	Ser165Ser (tcg/tcA)	Rv0362	mgtE	Mg2+ transport transmembrane protein MgtE
440878	0	C	SNP	T	122	137	257	97	267	Thr336Thr (acc/acT)	Rv0362	mgtE	Mg2+ transport transmembrane protein MgtE
445780	0	C	SNP	T	118	126	243	100	244	Arg249His (cgt/cAt)	Rv0368c	-	hypothetical protein
447642	0	G	SNP	C	102	102	202	100	204	Leu134Leu (ctc/ctG)	Rv0370c	-	oxidoreductase
448474	0	C	SNP	A	130	126	253	96.97	264	Gly54Cys (ggc/Tgc)	Rv0371c	-	hypothetical protein
454295	0	T	SNP	C	113	120	229	100	233	Pro26Pro (cca/ccG)	Rv0376c	-	hypothetical protein
454333	0	T	SNP	G	119	123	240	99.18	244	Thr14Pro (acg/Ccg)	Rv0376c	-	hypothetical protein
455024	0	G	SNP	A	102	100	200	100	202	Val202Ile (gta/Ata)	Rv0377	-	HTH-type transcriptional regulator
455624	0	T	Del	GAP	114	111	224	96.98	232
457452	0	T	SNP	G	116	87	202	100	203	Thr124Thr (aca/acC)	Rv0381c	-	hypothetical protein
459399	0	A	SNP	C	98	95	192	99.48	194
466808	0	G	SNP	C	106	104	206	97.67	215
467497	1	C	Ins	G	107	113	220	94.83	220
467508	1	C	Ins	G	102	104	206	95.37	206
467516	0	G	SNP	C	108	115	220	99.55	224
467526	0	C	SNP	G	107	114	216	100	221
467546	0	G	SNP	C	107	106	205	99.53	214
467557	0	A	SNP	C	101	113	210	100	214
467564	0	A	SNP	C	98	100	193	99.5	199
467585	0	G	SNP	C	101	102	200	100	203
467590	0	T	SNP	C	100	97	196	100	197
467621	0	T	SNP	G	108	99	202	100	207
467638	0	G	SNP	T	97	102	192	100	199
473310	0	A	SNP	G	130	113	243	98.38	247	Gln177Arg (cag/cGg)	Rv0393	-	hypothetical protein
475178	0	T	SNP	C	133	91	220	100	224	Val80Ala (gtc/gCc)	Rv0395	-	hypothetical protein
475915	0	A	SNP	C	112	92	196	98.55	207	Ser34Arg (agc/Cgc)	Rv0397	-	hypothetical protein
476612	0	G	SNP	A	118	108	218	98.69	229	Val73Val (gtg/gtA)	Rv0397A	-	hypothetical protein
481527	0	G	Del	GAP	93	94	189	91.67	204		Rv0402c	mmpL1	transmembrane transport protein MmpL1
482520	0	T	SNP	G	119	111	230	98.71	233	Thr238Pro (act/Cct)	Rv0402c	mmpL1	transmembrane transport protein MmpL1
483935	0	T	SNP	G	112	99	209	100	211
484504	0	C	SNP	G	113	114	223	99.56	228	Ala176Ala (gcc/gcG)	Rv0404	fadD30	long-chain-fatty-acid--AMP ligase FadD30
485561	0	A	SNP	C	134	96	225	99.14	232	Ile529Leu (atc/Ctc)	Rv0404	fadD30	long-chain-fatty-acid--AMP ligase FadD30
485730	0	C	SNP	T	87	136	220	98.67	226	Pro585Leu (cca/cTa)	Rv0404	fadD30	long-chain-fatty-acid--AMP ligase FadD30
485811	0	A	Del	GAP	88	124	213	98.15	216		Rv0405	pks6	membrane bound polyketide synthase
489935	0	G	SNP	C	106	92	198	99.5	199	Thr257Thr (acc/acG)	Rv0406c	-	beta lactamase-like protein
491742	0	T	SNP	C	93	101	193	100	194	Phe320Phe (ttt/ttC)	Rv0407	fgd1	F420-dependent glucose-6-phosphate dehydrogenase		phylo (not Euro-American, M. africanum, M. bovis, M. canettii, M. caprae, M. microti, M. pinipedii, Beijing, Delhi/CAS, EAI)
492150	0	G	SNP	C	101	107	204	100	208	Gly122Ala (ggc/gCc)	Rv0408	pta	phosphate acetyltransferase
498531	0	A	SNP	G	109	117	222	100	226	Ala363Ala (gct/gcC)	Rv0412c	-	membrane protein
498557	0	C	SNP	A	114	108	218	99.11	224	Asp355Tyr (gac/Tac)	Rv0412c	-	membrane protein
501171	0	G	SNP	A	117	103	214	98.65	223	Gly8Gly (ggg/ggA)	Rv0415	thiO	thiamine biosynthesis oxidoreductase ThiO
502589	0	C	SNP	G	114	123	236	99.16	239	Ser75Cys (tcc/tGc)	Rv0417	thiG	thiazole synthase
503354	0	G	SNP	C	94	110	203	99.51	205
503534	0	C	SNP	T	104	101	201	99.51	206	Ala13Ala (gcc/gcT)	Rv0418	lpqL	lipoprotein aminopeptidase LpqL
505974	0	G	SNP	A	97	119	213	98.63	219	Ala297Thr (gcg/Acg)	Rv0419	lpqM	lipoprotein peptidase LpqM
513257	0	T	SNP	C	97	108	202	100	205	Met689Val (atg/Gtg)	Rv0425c	ctpH	metal cation transporting ATPase H
517358	0	T	SNP	C	99	103	202	100	202	Asp149Gly (gac/gGc)	Rv0428c	-	GCN5-like N-acetyltransferase
517389	0	C	SNP	A	98	97	194	99.49	196	Val139Phe (gtc/Ttc)	Rv0428c	-	GCN5-like N-acetyltransferase
523654	0	C	SNP	T	116	144	249	100	260	Ala294Thr (gcc/Acc)	Rv0435c	-	ATPase
524891	0	C	SNP	A	90	103	189	99.48	194	Gly167Val (ggc/gTc)	Rv0436c	pssA	CDP-diacylglycerol--serineO-phosphatidyltransferase
531775	0	C	SNP	G	121	129	249	99.21	252	Trp147Ser (tgg/tCg)	Rv0442c	PPE10	PPE family protein PPE10
541201	0	A	SNP	G	92	90	179	100	182	Leu97Leu (ctt/ctC)	Rv0450c	mmpL4	transmembrane transport protein MmpL4
546357	0	A	SNP	G	133	121	249	99.22	256	Thr149Thr (act/acC)	Rv0456c	echA2	enoyl-CoA hydratase EchA2
548185	0	C	SNP	T	112	106	213	97.76	223	Gly475Ser (ggc/Agc)	Rv0457c	-	peptidase
548326	0	T	SNP	C	143	95	234	100	238	Thr428Ala (aca/Gca)	Rv0457c	-	peptidase
551525	0	A	SNP	C	108	102	208	100	210	Arg110Arg (aga/Cga)	Rv0459	-	hypothetical protein
555991	0	A	SNP	G	129	96	222	100	225	Cys106Arg (tgc/Cgc)	Rv0465c	-	HTH-type transcriptional regulator
560541	0	C	Del	GAP	74	78	148	97.44	156		Rv0469	umaA	mycolic acid synthase UmaA
560542	0	T	Del	GAP	74	78	148	98.06	155		Rv0469	umaA	mycolic acid synthase UmaA
560543	0	T	Del	GAP	74	78	148	98.06	155		Rv0469	umaA	mycolic acid synthase UmaA
560544	0	T	Del	GAP	74	78	148	98.06	155		Rv0469	umaA	mycolic acid synthase UmaA
560545	0	T	Del	GAP	74	78	148	98.06	155		Rv0469	umaA	mycolic acid synthase UmaA
560546	0	C	Del	GAP	73	78	148	98.05	154		Rv0469	umaA	mycolic acid synthase UmaA
562063	0	G	Del	GAP	126	110	229	94.78	249		Rv0470A	-	hypothetical protein
562064	0	C	Del	GAP	125	110	229	99.16	237		Rv0470A	-	hypothetical protein
562065	0	C	Del	GAP	125	109	229	97.91	239		Rv0470A	-	hypothetical protein
562066	0	A	Del	GAP	125	109	229	98.32	238		Rv0470A	-	hypothetical protein
563426	0	A	SNP	G	102	105	204	96.73	214	Val1Ala (gtg/gCg)	Rv0472c	-	HTH-type transcriptional regulator
565655	0	A	SNP	G	98	88	185	98.41	189
572591	0	C	SNP	T	94	88	175	98.91	184	Asp294Asp (gac/gaT)	Rv0483	lprQ	lipoprotein LprQ
573262	0	A	SNP	G	140	107	241	100	247	Gly180Gly (ggt/ggC)	Rv0484c	-	short-chain type oxidoreductase
576458	1	G	Ins	C	109	78	187	94.92	189		Rv0486	mshA	D-inositol 3-phosphate glycosyltransferase			ethionamide (ETH)
578087	0	G	SNP	T	107	92	192	97.55	204	Ala142Ser (gcc/Tcc)	Rv0488	-	amino acid transporter
579284	0	T	SNP	C	115	117	226	98.72	235
580772	0	T	SNP	A	58	68	123	90	140
580774	0	G	Del	GAP	63	65	130	85.91	149
580775	0	G	Del	GAP	63	65	130	90.78	141
580776	0	G	Del	GAP	63	65	130	88.28	145
580777	0	G	Del	GAP	63	65	130	90.14	142
580778	0	C	Del	GAP	63	65	130	90.78	141
580779	0	A	Del	GAP	63	65	130	91.43	140
580780	0	C	Del	GAP	63	65	130	89.51	143
580781	0	C	Del	GAP	63	65	130	92.09	139
580782	0	A	Del	GAP	63	65	130	90.78	141
580783	0	C	Del	GAP	63	65	130	90.14	142
580784	0	C	Del	GAP	63	65	130	91.43	140
580785	0	C	Del	GAP	63	65	130	91.43	140
580786	0	G	Del	GAP	63	65	130	90.14	142
580787	0	C	Del	GAP	63	65	130	92.09	139
580788	0	T	Del	GAP	63	65	130	91.43	140
580789	0	T	Del	GAP	63	65	130	92.09	139
580790	0	G	Del	GAP	63	65	130	90.78	141
580791	0	C	Del	GAP	63	65	130	91.43	140
580792	0	G	Del	GAP	63	65	130	91.43	140
580793	0	G	Del	GAP	63	65	130	92.75	138
580794	0	G	Del	GAP	63	65	130	92.09	139
580795	0	G	Del	GAP	63	65	130	92.75	138
580796	0	G	Del	GAP	63	65	130	92.09	139
580797	0	A	Del	GAP	63	65	130	93.43	137
584171	0	T	SNP	C	119	100	216	99.1	221	Ser174Gly (agt/Ggt)	Rv0493c	-	hypothetical protein
586030	0	C	SNP	A	100	121	214	96.51	229	Arg95Arg (cgg/cgT)	Rv0495c	-	hypothetical protein
590436	0	T	SNP	C	133	123	249	100	256	Ala118Ala (gct/gcC)	Rv0500	proC	pyrroline-5-carboxylate reductase
597816	0	A	SNP	G	120	101	217	100	221	Ala206Ala (gca/gcG)	Rv0507	mmpL2	transmembrane transport protein MmpL2
598475	0	G	SNP	A	69	118	186	100	187	Arg426His (cgc/cAc)	Rv0507	mmpL2	transmembrane transport protein MmpL2
599868	0	A	SNP	G	125	113	237	99.58	239	Arg890Arg (cga/cgG)	Rv0507	mmpL2	transmembrane transport protein MmpL2
608037	0	A	SNP	C	112	81	190	97.47	198	His496Pro (cac/cCc)	Rv0515	-	hypothetical protein
608623	0	G	SNP	A	98	114	210	99.07	214
610120	0	T	SNP	G	105	101	206	99.52	207
611977	0	C	SNP	T	96	93	182	99.47	190	Gly33Asp (ggc/gAc)	Rv0519c	-	membrane protein
623163	0	C	SNP	T	111	142	246	99.22	255	Ala124Val (gcc/gTc)	Rv0532	PE_PGRS6	PE-PGRS family protein PE_PGRS6
623406	1	C	Ins	G	74	54	128	83.12	128		Rv0532	PE_PGRS6	PE-PGRS family protein PE_PGRS6
623406	2	C	Ins	G	74	54	128	83.12	128		Rv0532	PE_PGRS6	PE-PGRS family protein PE_PGRS6
623406	3	C	Ins	C	74	54	128	83.12	128		Rv0532	PE_PGRS6	PE-PGRS family protein PE_PGRS6
623406	4	C	Ins	C	74	54	128	83.12	128		Rv0532	PE_PGRS6	PE-PGRS family protein PE_PGRS6
623406	5	C	Ins	G	74	54	128	83.12	128		Rv0532	PE_PGRS6	PE-PGRS family protein PE_PGRS6
623406	6	C	Ins	G	74	54	128	83.12	128		Rv0532	PE_PGRS6	PE-PGRS family protein PE_PGRS6
623406	7	C	Ins	C	74	54	128	83.12	128		Rv0532	PE_PGRS6	PE-PGRS family protein PE_PGRS6
623406	8	C	Ins	G	74	54	128	83.12	128		Rv0532	PE_PGRS6	PE-PGRS family protein PE_PGRS6
623406	9	C	Ins	G	74	54	128	83.12	128		Rv0532	PE_PGRS6	PE-PGRS family protein PE_PGRS6
623472	0	A	SNP	G	117	97	212	100	214	Asp227Gly (gac/gGc)	Rv0532	PE_PGRS6	PE-PGRS family protein PE_PGRS6
623508	0	C	SNP	G	126	92	214	100	218	Ala239Gly (gcc/gGc)	Rv0532	PE_PGRS6	PE-PGRS family protein PE_PGRS6
629714	0	G	SNP	A	111	112	220	98.24	227	Asp6Asp (gac/gaT)	Rv0537c	-	integral membrane protein
630722	0	G	SNP	C	105	121	224	99.12	228	Arg228Pro (cgg/cCg)	Rv0538	-	membrane protein
631315	0	A	Del	GAP	106	82	178	80	235		Rv0538	-	membrane protein
631316	0	C	Del	GAP	106	82	178	81.03	232		Rv0538	-	membrane protein
631317	0	G	Del	GAP	106	82	178	81.74	230		Rv0538	-	membrane protein
631318	0	C	Del	GAP	106	82	178	81.03	232		Rv0538	-	membrane protein
631319	0	C	Del	GAP	106	82	177	82.1	229		Rv0538	-	membrane protein
631320	0	G	Del	GAP	107	82	177	84	225		Rv0538	-	membrane protein
631321	0	C	Del	GAP	107	82	177	84	225		Rv0538	-	membrane protein
631322	0	C	Del	GAP	107	82	176	84	225		Rv0538	-	membrane protein
631323	0	G	Del	GAP	107	82	176	85.91	220		Rv0538	-	membrane protein
631324	0	A	Del	GAP	106	82	176	87.04	216		Rv0538	-	membrane protein
631325	0	C	Del	GAP	106	82	176	86.64	217		Rv0538	-	membrane protein
631326	0	C	Del	GAP	106	82	176	89.1	211		Rv0538	-	membrane protein
633562	0	C	SNP	T	107	121	222	98.7	231	Val281Val (gtg/gtA)	Rv0541c	-	integral membrane protein
635139	0	G	SNP	C	98	111	206	96.76	216	Gly122Gly (ggc/ggG)	Rv0542c	menE	2-succinylbenzoic acid--CoA ligase
637319	0	G	SNP	A	91	93	182	100	184	Pro49Ser (cct/Tct)	Rv0545c	pitA	low-affinity inorganic phosphate transporter
648002	0	T	SNP	G	103	92	189	100	195	Leu15Arg (ctc/cGc)	Rv0556	-	transmembrane protein
648117	0	G	SNP	A	107	107	211	97.72	219	Ala53Ala (gcg/gcA)	Rv0556	-	transmembrane protein
648856	0	T	SNP	C	115	139	250	99.61	255	Gly107Gly (ggt/ggC)	Rv0557	mgtA	GDP-mannose-dependent alpha-mannosyltransferase		phylo (not Euro-American, M. africanum, M. bovis, M. canettii, M. caprae, M. microti, M. pinipedii, Beijing, Delhi/CAS, EAI)
652950	0	T	SNP	C	120	124	238	98.79	247	Arg60Arg (cgt/cgC)	Rv0562	grcC1	polyprenyl-diphosphate synthase GrcC
654543	0	C	SNP	T	125	102	223	98.7	230	Ala222Val (gcg/gTg)	Rv0563	htpX	protease HtpX
655986	0	T	SNP	G	114	94	206	100	208
657081	0	C	SNP	T	104	84	182	98.43	191	Val130Val (gtg/gtA)	Rv0565c	-	monooxygenase
659341	0	T	SNP	C	105	108	212	99.07	215
662911	0	T	SNP	C	100	108	204	99.52	209	Ala539Ala (gct/gcC)	Rv0570	nrdZ	vitamin B12-dependent ribonucleoside-diphosphate reductase
665293	0	A	SNP	G	118	109	226	100	227	Phe31Leu (ttc/Ctc)	Rv0572c	-	hypothetical protein
669398	0	T	SNP	C	117	114	227	100	231	Gln116Gln (caa/caG)	Rv0575c	-	oxidoreductase
670545	0	G	SNP	A	108	124	226	100	232	Arg233His (cgc/cAc)	Rv0576	-	transcriptional regulator
672491	0	C	SNP	G	106	116	212	98.67	225	Gly1142Gly (ggg/ggC)	Rv0578c	PE_PGRS7	PE-PGRS family protein PE_PGRS7
673238	0	A	SNP	G	85	142	216	99.56	228	His893His (cat/caC)	Rv0578c	PE_PGRS7	PE-PGRS family protein PE_PGRS7
674702	0	A	SNP	T	137	126	255	95.99	274	Gly405Gly (ggt/ggA)	Rv0578c	PE_PGRS7	PE-PGRS family protein PE_PGRS7
684376	0	T	SNP	C	99	95	191	97.49	199
685461	0	C	SNP	G	94	125	216	99.55	220	Ala111Ala (gcc/gcG)	Rv0587	yrbE2A	hypothetical protein
685608	0	T	SNP	C	100	122	217	100	222	Leu160Leu (ctt/ctC)	Rv0587	yrbE2A	hypothetical protein
686123	0	C	SNP	A	112	122	231	97.91	239	Leu66Met (ctg/Atg)	Rv0588	-	hypothetical protein
686972	0	T	SNP	C	95	74	167	100	169	Phe51Ser (ttc/tCc)	Rv0589	mce2A	Mce family protein Mce2A
688792	1	T	Ins	G	123	95	218	94.78	218
690450	0	A	SNP	C	116	136	250	99.6	253	Ala464Ala (gca/gcC)	Rv0591	mce2C	Mce family protein Mce2C
690465	0	T	SNP	G	109	134	239	100	243	Leu469Leu (ctt/ctG)	Rv0591	mce2C	Mce family protein Mce2C
691887	1	G	Ins	C	113	78	191	88.02	191		Rv0592	mce2D	Mce family protein Mce2D
698968	0	G	SNP	A	140	128	259	99.63	269	Gly9Gly (ggc/ggT)	Rv0601c	-	two component sensor kinase HK2
708056	0	T	SNP	C	126	103	226	98.71	232	His487Arg (cac/cGc)	Rv0613c	-	hypothetical protein
710339	0	G	SNP	A	99	97	191	95.61	205	Gly247Gly (ggg/ggA)	Rv0614	-	hypothetical protein
712693	0	A	SNP	G	113	113	223	99.56	227
712985	1	C	Ins	G	124	116	240	93.02	240		Rv0620	galK	galactokinase
713310	0	T	SNP	C	134	112	241	100	246	Cys199Arg (tgt/Cgt)	Rv0620	galK	galactokinase
723361	0	C	SNP	T	106	116	219	98.23	226	Leu551Leu (ctg/ctA)	Rv0630c	recB	exonuclease V subunit beta RecB
725190	0	G	SNP	A	77	81	155	97.53	162	Phe1039Phe (ttc/ttT)	Rv0631c	recC	exonuclease V subunit gamma RecC
729685	0	C	SNP	T	134	83	213	100	217	Arg161Gln (cga/cAa)	Rv0633c	-	hypothetical protein
753174	0	C	SNP	A	99	95	191	97.98	198	Trp65Leu (tgg/tTg)	Rv0656c	vapC6	ribonuclease VapC6
754186	0	A	SNP	G	123	105	228	100	228	Leu75Pro (ctc/cCc)	Rv0658c	-	integral membrane protein
757182	0	A	SNP	G	108	101	206	99.52	210	Asp349Gly (gac/gGc)	Rv0663	atsD	arylsulfatase AtsD
759746	0	C	SNP	T	89	95	178	99.46	185							rifampicin (RMP)
761155	0	C	SNP	T	101	109	208	100	210	Ser450Leu (tcg/tTg)	Rv0667	rpoB	DNA-directed RNA polymerase subunit beta	rifampicin (RMP)		rifampicin (RMP)
762434	0	T	SNP	G	92	104	192	100	196	Gly876Gly (ggt/ggG)	Rv0667	rpoB	DNA-directed RNA polymerase subunit beta		phylo (3)	rifampicin (RMP)
763031	0	T	SNP	C	87	94	176	98.37	184	Ala1075Ala (gct/gcC)	Rv0667	rpoB	DNA-directed RNA polymerase subunit beta		phylo (4)	rifampicin (RMP)
767339	0	A	SNP	G	95	94	189	98.95	191
767414	0	G	SNP	A	120	95	212	98.62	218
775639	0	T	SNP	C	92	131	219	99.55	224	Ile948Val (att/Gtt)	Rv0676c	mmpL5	transmembrane transport protein MmpL5
776100	0	G	SNP	A	114	113	225	99.56	228	Thr794Ile (acc/aTc)	Rv0676c	mmpL5	transmembrane transport protein MmpL5
777820	0	G	SNP	A	115	91	200	97.63	211	Leu221Leu (ctg/Ttg)	Rv0676c	mmpL5	transmembrane transport protein MmpL5
779422	0	T	SNP	C	102	136	232	96.75	246	Tyr145His (tat/Cat)	Rv0678	-	hypothetical protein
781395	0	T	SNP	C	103	103	203	100	206							streptomycin (SM)
788615	0	G	SNP	C	116	93	206	99.52	210	Gly226Arg (ggg/Cgg)	Rv0688	-	ferredoxin reductase
798779	0	T	SNP	C	98	103	198	98.53	204
798934	0	C	SNP	A	101	109	204	99.06	212	Arg34Arg (cgc/cgA)	Rv0698	-	hypothetical protein
807405	0	C	SNP	T	106	97	202	99.02	205	Ser357Ser (tcc/tcT)	Rv0711	atsA	arylsulfatase AtsA
810210	0	G	SNP	T	95	106	198	97.57	206	Ala89Ser (gca/Tca)	Rv0713	-	transmembrane protein
820483	0	G	SNP	T	105	121	212	100	226	Ala6Asp (gcc/gAc)	Rv0727c	fucA	L-fuculose phosphate aldolase FucA
820734	0	A	SNP	G	112	108	219	98.65	223	Val248Ala (gtc/gCc)	Rv0728c	serA2	D-3-phosphoglycerate dehydrogenase SerA
820752	0	C	SNP	T	106	104	208	99.53	211	Arg242His (cgc/cAc)	Rv0728c	serA2	D-3-phosphoglycerate dehydrogenase SerA
830561	1	G	Ins	C	101	104	205	91.52	205		Rv0738	-	hypothetical protein
830868	1	G	Ins	G	94	107	201	85.9	201		Rv0739	-	hypothetical protein
830868	2	G	Ins	C	94	107	201	85.9	201		Rv0739	-	hypothetical protein
832181	0	A	SNP	G	115	95	210	94.17	223	Asn136Asp (aac/Gac)	Rv0740	-	hypothetical protein
834857	0	C	SNP	T	90	107	195	99.49	198	Met30Ile (atg/atA)	Rv0744c	-	transcriptional regulator
836029	0	T	SNP	G	91	107	195	95.19	208	Leu110Arg (ctg/cGg)	Rv0746	PE_PGRS9	PE-PGRS family protein PE_PGRS9
836426	0	A	SNP	C	9	104	106	99.12	114	Leu242Leu (cta/ctC)	Rv0746	PE_PGRS9	PE-PGRS family protein PE_PGRS9
836454	0	A	SNP	G	9	86	93	100	95	Thr252Ala (act/Gct)	Rv0746	PE_PGRS9	PE-PGRS family protein PE_PGRS9
836538	0	A	SNP	G	104	26	129	100	130	Asn280Asp (aac/Gac)	Rv0746	PE_PGRS9	PE-PGRS family protein PE_PGRS9
836658	0	A	SNP	G	152	63	213	100	215	Thr320Ala (acc/Gcc)	Rv0746	PE_PGRS9	PE-PGRS family protein PE_PGRS9
837033	0	A	SNP	G	58	136	189	100	194	Thr445Ala (acc/Gcc)	Rv0746	PE_PGRS9	PE-PGRS family protein PE_PGRS9
838990	0	C	SNP	G	71	96	161	93.82	178	Ala180Ala (gcc/gcG)	Rv0747	PE_PGRS10	PE-PGRS family protein PE_PGRS10
839123	0	A	SNP	G	85	56	139	100	141	Arg225Gly (agg/Ggg)	Rv0747	PE_PGRS10	PE-PGRS family protein PE_PGRS10
839129	0	C	SNP	G	86	60	142	100	146	Arg227Gly (cgc/Ggc)	Rv0747	PE_PGRS10	PE-PGRS family protein PE_PGRS10
839194	0	A	SNP	G	134	74	192	99.05	210	Thr248Thr (aca/acG)	Rv0747	PE_PGRS10	PE-PGRS family protein PE_PGRS10
839334	0	A	SNP	G	134	90	221	99.56	225	Lys295Arg (aaa/aGa)	Rv0747	PE_PGRS10	PE-PGRS family protein PE_PGRS10
839348	0	A	SNP	G	139	95	227	99.57	235	Ser300Gly (agc/Ggc)	Rv0747	PE_PGRS10	PE-PGRS family protein PE_PGRS10
840195	0	G	Del	GAP	13	22	35	81.4	43		Rv0747	PE_PGRS10	PE-PGRS family protein PE_PGRS10
840196	0	G	Del	GAP	13	22	35	89.74	39		Rv0747	PE_PGRS10	PE-PGRS family protein PE_PGRS10
840197	0	G	Del	GAP	13	22	35	92.11	38		Rv0747	PE_PGRS10	PE-PGRS family protein PE_PGRS10
840198	0	G	Del	GAP	13	22	35	97.22	36		Rv0747	PE_PGRS10	PE-PGRS family protein PE_PGRS10
840199	0	A	Del	GAP	13	22	35	97.22	36		Rv0747	PE_PGRS10	PE-PGRS family protein PE_PGRS10
840200	0	A	Del	GAP	13	22	35	97.22	36		Rv0747	PE_PGRS10	PE-PGRS family protein PE_PGRS10
840201	0	G	Del	GAP	10	18	29	77.78	36		Rv0747	PE_PGRS10	PE-PGRS family protein PE_PGRS10
840202	0	C	Del	GAP	10	18	29	77.78	36		Rv0747	PE_PGRS10	PE-PGRS family protein PE_PGRS10
840203	0	A	Del	GAP	10	18	29	80	35		Rv0747	PE_PGRS10	PE-PGRS family protein PE_PGRS10
840204	0	C	Del	GAP	10	18	29	77.78	36		Rv0747	PE_PGRS10	PE-PGRS family protein PE_PGRS10
840205	0	C	Del	GAP	10	18	29	77.78	36		Rv0747	PE_PGRS10	PE-PGRS family protein PE_PGRS10
840206	0	C	Del	GAP	10	18	29	77.78	36		Rv0747	PE_PGRS10	PE-PGRS family protein PE_PGRS10
840207	0	T	Del	GAP	10	18	29	77.78	36		Rv0747	PE_PGRS10	PE-PGRS family protein PE_PGRS10
840496	0	C	SNP	G	85	91	170	90.72	194	Gly682Gly (ggc/ggG)	Rv0747	PE_PGRS10	PE-PGRS family protein PE_PGRS10
840847	0	C	SNP	T	108	122	221	98.29	234	Gly799Gly (ggc/ggT)	Rv0747	PE_PGRS10	PE-PGRS family protein PE_PGRS10
841290	0	A	Del	GAP	94	120	216	98.17	218		Rv0749	vapC31	ribonuclease VapC31
841291	0	A	Del	GAP	94	120	216	98.17	218		Rv0749	vapC31	ribonuclease VapC31
841764	0	G	SNP	C	98	100	193	100	198	Thr37Thr (acc/acG)	Rv0749A	-	hypothetical protein
842153	0	G	SNP	A	114	99	211	99.07	215	Glu41Lys (gag/Aag)	Rv0750	-	hypothetical protein
847295	0	C	SNP	T	94	107	199	99.01	203	Pro379Pro (ccc/ccT)	Rv0754	PE_PGRS11	PE-PGRS family protein PE_PGRS11
847995	0	T	SNP	C	123	110	231	98.73	236
852910	0	C	SNP	T	100	111	201	99.53	212	Pro172Leu (ccc/cTc)	Rv0758	phoR	two component system response sensor kinase PhoR
854253	0	C	Del	GAP	95	84	180	93.72	191
857643	0	C	SNP	G	109	90	196	96.14	207	Gly132Ala (ggc/gCc)	Rv0764c	cyp51	lanosterol 14-alpha demethylase
857696	0	A	SNP	G	115	103	216	100	218	Ala114Ala (gct/gcC)	Rv0764c	cyp51	lanosterol 14-alpha demethylase
858464	0	A	SNP	G	106	102	203	97.2	214	Val134Ala (gtg/gCg)	Rv0765c	-	oxidoreductase
874835	1	C	Ins	C	112	103	215	97.29	215
874835	2	C	Ins	G	111	103	214	96.83	215
876141	0	G	SNP	T	114	84	198	97.54	203
876249	0	C	SNP	A	107	103	208	98.59	213
880562	0	G	SNP	T	117	102	215	100	219	Cys408Phe (tgc/tTc)	Rv0785	-	KsdD-like steroid dehydrogenase
882257	0	T	SNP	C	125	124	243	99.6	250	Tyr267His (tac/Cac)	Rv0787	-	hypothetical protein
890549	0	G	SNP	A	36	48	83	98.82	85	Trp54_ (tgg/tgA)	Rv0797	-	insertion sequence element IS1547 transposase
891011	0	A	SNP	G	55	41	95	100	96	Leu208Leu (cta/ctG)	Rv0797	-	insertion sequence element IS1547 transposase
893733	0	T	SNP	G	117	110	225	100	227	Leu139Arg (ctg/cGg)	Rv0800	pepC	M18 family aminopeptidase
895761	0	G	SNP	T	105	91	194	96.55	203
896979	0	T	SNP	C	112	113	222	98.25	229	Val387Ala (gta/gCa)	Rv0803	purL	phosphoribosylformylglycinamidine synthase 2
900221	0	T	SNP	C	88	106	190	100	194	Val370Val (gta/gtG)	Rv0806c	cpsY	exopolysaccharide phosphotransferase CpsY
903537	0	G	SNP	T	124	99	219	99.55	224	Arg476Leu (cgg/cTg)	Rv0808	purF	amidophosphoribosyltransferase
903550	0	T	SNP	C	120	93	211	100	213	Ala480Ala (gct/gcC)	Rv0808	purF	amidophosphoribosyltransferase
903913	0	T	SNP	C	118	134	251	100	252	Gly63Gly (ggt/ggC)	Rv0809	purM	phosphoribosylformylglycinamidine cyclo-ligase PurM
906742	0	T	SNP	C	102	111	212	99.53	214	Val107Ala (gtc/gCc)	Rv0812	-	amino acid aminotransferase
906857	0	A	SNP	G	110	113	218	100	223	Ile145Met (ata/atG)	Rv0812	-	amino acid aminotransferase
913918	0	C	SNP	G	88	89	176	97.79	181	Gly94Gly (ggg/ggC)	Rv0821c	phoY2	phosphate-transport system transcriptional regulator PhoY2
919551	0	C	SNP	T	118	102	218	97.78	225	Val1Val (gtg/gtA)	Rv0825c	-	hypothetical protein
921813	0	C	SNP	G	84	108	191	98.97	194
921909	0	C	SNP	T	88	113	197	99.01	203
925453	0	C	SNP	T	106	125	221	98.72	234	Ala31Ala (gcc/gcT)	Rv0833	PE_PGRS13	PE-PGRS family protein PE_PGRS13
927110	0	A	SNP	G	106	49	152	99.36	156	Ser584Gly (agt/Ggt)	Rv0833	PE_PGRS13	PE-PGRS family protein PE_PGRS13
927385	0	A	SNP	G	128	87	213	100	215	Gly675Gly (gga/ggG)	Rv0833	PE_PGRS13	PE-PGRS family protein PE_PGRS13
931123	0	T	SNP	C	113	119	227	100	232	Tyr57Tyr (tat/taC)	Rv0835	lpqQ	lipoprotein LpqQ		phylo (not 4)
932280	0	T	SNP	C	120	103	219	100	223	_218Trp (tag/tGg)	Rv0836c	-	hypothetical protein
934230	0	C	SNP	G	95	85	179	99.45	181
934611	0	G	SNP	T	116	95	205	99.53	212
936621	0	C	Del	GAP	100	95	191	91.55	213		Rv0840c	pip	proline iminopeptidase
936622	0	C	Del	GAP	100	95	191	91.12	214		Rv0840c	pip	proline iminopeptidase
936623	0	A	Del	GAP	100	95	191	92.86	210		Rv0840c	pip	proline iminopeptidase
940929	0	G	Del	GAP	104	98	203	97.12	208		Rv0844c	narL	nitrate/nitrite response transcriptional regulator NarL
940930	0	C	Del	GAP	104	98	203	97.58	207		Rv0844c	narL	nitrate/nitrite response transcriptional regulator NarL
940931	0	A	Del	GAP	104	98	203	97.12	208		Rv0844c	narL	nitrate/nitrite response transcriptional regulator NarL
940932	0	A	Del	GAP	104	98	203	97.12	208		Rv0844c	narL	nitrate/nitrite response transcriptional regulator NarL
940933	0	T	Del	GAP	104	98	203	97.12	208		Rv0844c	narL	nitrate/nitrite response transcriptional regulator NarL
940934	0	G	Del	GAP	104	98	203	97.12	208		Rv0844c	narL	nitrate/nitrite response transcriptional regulator NarL
941845	0	C	SNP	A	101	101	194	100	202	Ala219Glu (gcg/gAg)	Rv0845	-	sensor histidine kinase NarS
942616	0	C	SNP	A	106	128	226	99.15	236
945214	0	G	SNP	A	135	121	255	100	256	Gly93Ser (ggt/Agt)	Rv0848	cysK2	cysteine synthase CysK
945238	0	G	SNP	T	132	115	239	99.2	249	Ala101Ser (gcc/Tcc)	Rv0848	cysK2	cysteine synthase CysK
949535	0	T	SNP	C	104	110	210	100	214	Ala528Ala (gca/gcG)	Rv0853c	pdc	alpha-keto-acid decarboxylase
950116	0	C	SNP	G	111	107	215	99.54	219	Ala335Pro (gcg/Ccg)	Rv0853c	pdc	alpha-keto-acid decarboxylase
955524	0	A	SNP	G	95	96	188	100	191	Ser150Gly (agc/Ggc)	Rv0859	-	acyltransferase
957117	0	T	SNP	C	100	110	202	99.53	211	Asp275Asp (gat/gaC)	Rv0860	fadB	fatty oxidation protein FadB
957306	0	C	SNP	T	95	88	182	98.39	186	Ala338Ala (gcc/gcT)	Rv0860	fadB	fatty oxidation protein FadB
960367	0	A	SNP	G	98	92	184	99.48	191	Leu749Ser (ttg/tCg)	Rv0862c	-	hypothetical protein
964969	0	T	SNP	C	109	102	192	95.91	220	Ala189Ala (gca/gcG)	Rv0867c	rpfA	resuscitation-promoting factor RpfA
969762	0	C	SNP	G	115	91	200	98.56	209	Gly161Gly (ggg/ggC)	Rv0872c	PE_PGRS15	PE-PGRS family protein PE_PGRS15
979704	0	G	SNP	C	114	130	241	100	244	Gly115Arg (ggc/Cgc)	Rv0881	-	tRNA/rRNA methyltransferase
986452	0	G	SNP	A	90	114	201	98.55	207
986463	0	G	SNP	C	97	114	209	99.06	213
990001	0	G	SNP	C	117	103	220	100	220	Pro866Ala (ccc/Gcc)	Rv0890c	-	HTH-type transcriptional regulator
991939	0	G	SNP	A	139	129	260	97.81	274	Arg220Cys (cgc/Tgc)	Rv0890c	-	HTH-type transcriptional regulator
993346	0	A	SNP	C	98	99	194	100	197	Val37Gly (gtt/gGt)	Rv0891c	-	hypothetical protein
996154	0	C	SNP	A	87	84	166	97.71	175	Ala48Ser (gca/Tca)	Rv0893c	-	S-adenosylmethionine-dependentmethyltransferase
996263	0	G	SNP	A	77	89	158	99.4	167	Thr11Thr (acc/acT)	Rv0893c	-	S-adenosylmethionine-dependentmethyltransferase
1002172	0	G	SNP	A	119	109	223	100	228	Arg82Trp (cgg/Tgg)	Rv0897c	-	oxidoreductase
1007198	0	A	SNP	G	137	144	277	97.91	287	Leu328Pro (ctg/cCg)	Rv0904c	accD3	acetyl-CoAcarboxylase carboxyl transferase subunit beta
1007660	0	G	Del	GAP	100	98	195	97.54	203		Rv0904c	accD3	acetyl-CoAcarboxylase carboxyl transferase subunit beta
1008460	0	C	SNP	T	109	111	218	98.65	223	Ser85Phe (tcc/tTc)	Rv0905	echA6	enoyl-CoA hydratase EchA6
1009500	0	C	SNP	T	99	111	207	97.67	215	Pro186Leu (ccg/cTg)	Rv0906	-	hypothetical protein
1010204	1	C	Ins	G	109	123	232	97.48	232		Rv0907	-	hypothetical protein
1012815	0	C	SNP	G	91	95	186	98.41	189	Ala362Gly (gcc/gGc)	Rv0908	ctpE	metal cation transporter ATPase E
1023911	0	C	SNP	G	112	89	200	99.01	203
1024346	0	A	SNP	G	114	107	216	99.55	222	Ser46Gly (agt/Ggt)	Rv0918	-	hypothetical protein
1025106	0	T	SNP	C	82	113	192	100	195	Phe141Phe (ttt/ttC)	Rv0919	-	GCN5-like N-acetyltransferase
1026482	0	G	SNP	A	82	106	187	96.41	195	Pro112Leu (ccc/cTc)	Rv0920c	-	transposase
1029586	0	G	SNP	A	116	90	204	98.1	210	Pro331Leu (ccc/cTc)	Rv0923c	-	hypothetical protein
1034381	0	G	SNP	A	123	105	218	98.7	231	Ala84Val (gct/gTt)	Rv0927c	-	oxidoreductase
1037012	0	T	SNP	C	114	116	225	100	230	Met5Thr (atg/aCg)	Rv0930	pstA1	phosphate ABC transporter permease PstA
1037911	0	C	SNP	T	105	117	218	99.55	223	Arg305_ (cga/Tga)	Rv0930	pstA1	phosphate ABC transporter permease PstA
1039990	0	C	SNP	G	97	103	196	99.5	201	Pro353Pro (ccg/ccC)	Rv0932c	pstS2	phosphate ABC transporter substrate-binding lipoprotein PstS
1047165	0	T	SNP	C	93	93	183	99.47	187	Cys344Arg (tgc/Cgc)	Rv0938	ligD	multifunctional non-homologous end joining DNA repair protein/ATP dependent DNA ligase LigD
1054784	0	C	SNP	G	108	111	218	99.55	220	Arg180Gly (cgc/Ggc)	Rv0945	-	oxidoreductase
1068151	0	T	SNP	C	121	101	216	100	222	His197His (cat/caC)	Rv0956	purN	phosphoribosylglycinamide formyltransferase PurN
1068432	0	A	SNP	G	118	127	240	100	245	Pro76Pro (cca/ccG)	Rv0957	purH	bifunctionalphosphoribosylaminoimidazolecarboxamide formyltransferase/inosinemonophosphate cyclohydrolase
1070702	0	T	SNP	C	103	101	202	99.51	205	Ser274Pro (tcc/Ccc)	Rv0958	-	magnesium chelatase
1071349	0	G	SNP	C	131	112	241	99.59	244	Gly32Ala (ggc/gCc)	Rv0959	-	hypothetical protein
1074558	0	G	SNP	A	116	103	216	100	219	Pro186Leu (ccc/cTc)	Rv0962c	lprP	lipoprotein LprP
1075279	0	T	SNP	C	126	95	219	100	221
1076309	0	G	SNP	T	106	106	204	100	212	Pro124Thr (cct/Act)	Rv0964c	-	hypothetical protein
1077312	0	A	SNP	G	128	111	234	100	239	Val175Ala (gtg/gCg)	Rv0966c	-	hypothetical protein
1079927	0	C	SNP	A	131	148	277	100	279	Thr395Thr (acc/acA)	Rv0969	ctpV	copper-exporting ATPase
1080192	0	G	SNP	A	137	122	256	99.62	260	Asp484Asn (gat/Aat)	Rv0969	ctpV	copper-exporting ATPase
1081681	0	T	SNP	C	110	111	218	99.1	223	Val210Val (gtt/gtC)	Rv0970	-	integral membrane protein
1087193	0	G	SNP	C	106	107	213	100	213	Asn51Lys (aac/aaG)	Rv0974c	accD2	acetyl-/propionyl-CoA carboxylase subunit beta
1090188	1	A	Ins	G	100	101	201	96.17	201
1093406	0	A	SNP	G	111	127	236	100	238	Val317Val (gtt/gtC)	Rv0978c	PE_PGRS17	PE-PGRS family protein PE_PGRS17
1095490	0	A	SNP	G	63	99	160	98.78	164	Val321Ala (gtc/gCc)	Rv0980c	PE_PGRS18	PE-PGRS family protein PE_PGRS18
1095644	0	C	SNP	T	57	68	120	99.21	126	Ala270Thr (gcg/Acg)	Rv0980c	PE_PGRS18	PE-PGRS family protein PE_PGRS18
1095678	0	A	SNP	G	77	65	137	100	142	Gly258Gly (ggt/ggC)	Rv0980c	PE_PGRS18	PE-PGRS family protein PE_PGRS18
1095981	0	A	SNP	C	121	135	254	97.71	262	Gly157Gly (ggt/ggG)	Rv0980c	PE_PGRS18	PE-PGRS family protein PE_PGRS18
1096633	0	T	SNP	G	104	93	194	99.49	198
1097220	0	C	SNP	T	113	120	232	99.15	235	Ser133Ser (tcc/tcT)	Rv0981	mprA	two-component response regulator MrpA
1098523	0	T	SNP	A	108	96	203	99.51	205	Leu339His (ctt/cAt)	Rv0982	mprB	two component histidine-protein kinase/phosphatase MprB
1099058	0	G	SNP	A	95	102	190	98.99	199
1100234	0	T	SNP	C	135	124	254	100	259	Leu390Pro (ctg/cCg)	Rv0983	pepD	serine protease PepD
1100414	0	G	SNP	A	119	125	238	97.99	249	Gly450Asp (ggc/gAc)	Rv0983	pepD	serine protease PepD
1101770	0	G	SNP	C	80	93	171	98.3	176
1104690	0	T	SNP	G	107	110	214	99.09	219	Phe717Val (ttc/Gtc)	Rv0987	-	adhesion component ABC transporter permease
1106099	0	C	SNP	T	107	124	231	98.72	234	Ile328Ile (atc/atT)	Rv0988	-	hypothetical protein
1106422	0	T	SNP	C	103	97	197	100	200	Ile321Val (ata/Gta)	Rv0989c	grcC2	polyprenyl-diphosphate synthase GrcC
1106703	0	G	SNP	A	124	107	227	97.88	236	Ala227Val (gct/gTt)	Rv0989c	grcC2	polyprenyl-diphosphate synthase GrcC
1107940	0	A	SNP	C	121	121	234	99.59	243	Ser54Ala (tcc/Gcc)	Rv0990c	-	hypothetical protein
1109975	0	A	SNP	G	116	105	218	100	221	Gln235Arg (cag/cGg)	Rv0993	galU	UTP--glucose-1-phosphate uridylyltransferase
1110721	0	T	SNP	C	102	127	228	98.71	232	Arg151Arg (cgt/cgC)	Rv0994	moeA1	molybdopterin molybdenumtransferase 1
1111852	0	G	SNP	T	111	131	237	98.78	245	Asp81Tyr (gat/Tat)	Rv0995	rimJ	ribosomal-protein-alanine acetyltransferase RimJ
1113733	0	C	SNP	A	98	109	205	98.57	210
1115509	0	C	SNP	T	81	90	170	96.61	177	Ile254Ile (atc/atT)	Rv0998	-	acetyltransferase
1126889	0	G	SNP	C	91	130	213	99.1	223	Arg39Gly (cgc/Ggc)	Rv1007c	metS	methionine--tRNA ligase
1127648	0	C	SNP	A	110	127	234	100	237	Thr187Asn (acc/aAc)	Rv1008	tatD	deoxyribonuclease TatD
1139089	0	G	SNP	C	125	118	241	98.78	246	Thr41Thr (acg/acC)	Rv1020	mfd	transcription-repair coupling factor
1144409	0	T	SNP	G	109	104	212	99.07	215	Ile225Ser (atc/aGc)	Rv1022	lpqU	lipoprotein LpqU
1144585	0	A	SNP	G	131	91	221	99.55	223	Arg8Gly (agg/Ggg)	Rv1023	eno	enolase
1148259	0	A	SNP	G	105	92	194	98.99	199
1149551	0	C	SNP	T	130	110	239	100	240	Glu712Glu (gag/gaA)	Rv1028c	kdpD	sensor protein KdpD
1150585	0	G	SNP	A	111	108	215	99.55	220	Pro368Ser (ccc/Tcc)	Rv1028c	kdpD	sensor protein KdpD
1151054	0	C	SNP	G	108	111	218	99.1	221	Ser211Ser (tcg/tcC)	Rv1028c	kdpD	sensor protein KdpD
1152805	0	T	SNP	A	88	93	177	100	181	Leu265Gln (ctg/cAg)	Rv1029	kdpA	potassium-transporting ATPase subunit A
1152863	0	A	SNP	G	108	101	209	100	209	Gln284Gln (caa/caG)	Rv1029	kdpA	potassium-transporting ATPase subunit A
1153388	0	C	SNP	T	104	102	201	98.56	209	Asn459Asn (aac/aaT)	Rv1029	kdpA	potassium-transporting ATPase subunit A
1160770	0	T	SNP	A	135	101	235	100	236	Gln20Leu (cag/cTg)	Rv1037c	esxI	ESAT-6 like protein EsxI
1163134	0	T	SNP	C	121	102	220	99.55	224	Gly81Gly (gga/ggG)	Rv1040c	PE8	PE family protein PE8
1164336	0	G	SNP	A	108	105	209	100	213
1164571	0	A	SNP	G	95	101	195	100	196
1165521	1	T	Ins	A	81	104	185	96.86	185
1168715	1	C	Ins	T	105	99	204	95.77	206
1173750	0	G	SNP	T	119	101	219	98.65	223	Ala290Ala (gcg/gcT)	Rv1050	-	oxidoreductase
1177184	0	C	SNP	A	93	93	183	96.88	192
1178116	0	T	SNP	C	120	113	229	100	233	Thr163Thr (act/acC)	Rv1056	-	hypothetical protein
1188681	0	G	SNP	A	72	110	179	98.38	185	Leu582Phe (ctc/Ttc)	Rv1067c	PE_PGRS19	PE-PGRS family protein PE_PGRS19
1188985	0	G	SNP	A	142	107	235	97.27	256	Gly480Gly (ggc/ggT)	Rv1067c	PE_PGRS19	PE-PGRS family protein PE_PGRS19
1189197	0	C	Del	GAP	67	108	169	83.73	209		Rv1067c	PE_PGRS19	PE-PGRS family protein PE_PGRS19
1189198	0	G	Del	GAP	67	108	169	83.33	210		Rv1067c	PE_PGRS19	PE-PGRS family protein PE_PGRS19
1189199	0	C	Del	GAP	67	108	169	87.06	201		Rv1067c	PE_PGRS19	PE-PGRS family protein PE_PGRS19
1189200	0	C	Del	GAP	67	108	169	85.78	204		Rv1067c	PE_PGRS19	PE-PGRS family protein PE_PGRS19
1189201	0	G	Del	GAP	67	108	170	87.5	200		Rv1067c	PE_PGRS19	PE-PGRS family protein PE_PGRS19
1189202	0	T	Del	GAP	67	108	169	94.09	186		Rv1067c	PE_PGRS19	PE-PGRS family protein PE_PGRS19
1190093	0	A	SNP	C	115	103	217	93.56	233	Leu111Trp (ttg/tGg)	Rv1067c	PE_PGRS19	PE-PGRS family protein PE_PGRS19
1191462	0	A	SNP	C	38	12	49	96.15	52	Gly229Gly (ggt/ggG)	Rv1068c	PE_PGRS20	PE-PGRS family protein PE_PGRS20
1191497	0	T	SNP	A	55	19	73	88.1	84	Thr218Ser (acg/Tcg)	Rv1068c	PE_PGRS20	PE-PGRS family protein PE_PGRS20
1191741	0	G	SNP	A	121	62	180	79.91	229	Tyr136Tyr (tac/taT)	Rv1068c	PE_PGRS20	PE-PGRS family protein PE_PGRS20
1193463	0	T	SNP	A	89	110	193	97.55	204	Thr271Ser (acc/Tcc)	Rv1069c	-	hypothetical protein
1200418	0	A	SNP	G	85	109	193	100	194
1208967	0	C	SNP	T	137	108	244	95.33	257	His444His (cac/caT)	Rv1084	-	hypothetical protein
1211369	0	A	SNP	C	108	108	210	99.54	217	Ser259Arg (agc/Cgc)	Rv1086	-	(2Z,6E)-farnesyl diphosphate synthase
1212351	0	T	Del	GAP	59	29	89	93.62	94		Rv1087	PE_PGRS21	PE-PGRS family protein PE_PGRS21
1212352	0	G	Del	GAP	59	29	89	95.65	92		Rv1087	PE_PGRS21	PE-PGRS family protein PE_PGRS21
1212353	0	T	Del	GAP	59	29	89	95.65	92		Rv1087	PE_PGRS21	PE-PGRS family protein PE_PGRS21
1212354	0	C	Del	GAP	59	29	89	93.62	94		Rv1087	PE_PGRS21	PE-PGRS family protein PE_PGRS21
1212355	0	G	Del	GAP	59	29	89	93.62	94		Rv1087	PE_PGRS21	PE-PGRS family protein PE_PGRS21
1212356	0	G	Del	GAP	59	29	89	93.62	94		Rv1087	PE_PGRS21	PE-PGRS family protein PE_PGRS21
1212357	0	C	Del	GAP	59	29	89	93.62	94		Rv1087	PE_PGRS21	PE-PGRS family protein PE_PGRS21
1212358	0	G	Del	GAP	59	29	89	93.62	94		Rv1087	PE_PGRS21	PE-PGRS family protein PE_PGRS21
1212359	0	G	Del	GAP	59	29	89	94.62	93		Rv1087	PE_PGRS21	PE-PGRS family protein PE_PGRS21
1212360	0	T	Del	GAP	59	29	89	94.62	93		Rv1087	PE_PGRS21	PE-PGRS family protein PE_PGRS21
1212361	0	G	Del	GAP	59	29	89	94.62	93		Rv1087	PE_PGRS21	PE-PGRS family protein PE_PGRS21
1212362	0	C	Del	GAP	59	29	89	94.62	93		Rv1087	PE_PGRS21	PE-PGRS family protein PE_PGRS21
1212624	0	C	SNP	T	10	10	17	86.96	23	Gly355Gly (ggc/ggT)	Rv1087	PE_PGRS21	PE-PGRS family protein PE_PGRS21
1212626	0	A	SNP	C	4	8	12	85.71	14	Asp356Ala (gac/gCc)	Rv1087	PE_PGRS21	PE-PGRS family protein PE_PGRS21
1212825	0	T	SNP	C	50	59	108	94.78	115	Gly422Gly (ggt/ggC)	Rv1087	PE_PGRS21	PE-PGRS family protein PE_PGRS21
1212827	0	T	SNP	G	52	62	114	95	120	Val423Gly (gtc/gGc)	Rv1087	PE_PGRS21	PE-PGRS family protein PE_PGRS21
1212834	0	T	SNP	G	57	68	122	96.9	129	Gly425Gly (ggt/ggG)	Rv1087	PE_PGRS21	PE-PGRS family protein PE_PGRS21
1212837	0	T	SNP	C	60	70	125	97.74	133	Ala426Ala (gct/gcC)	Rv1087	PE_PGRS21	PE-PGRS family protein PE_PGRS21
1212971	0	T	SNP	C	130	105	229	97.92	240	Val471Ala (gtc/gCc)	Rv1087	PE_PGRS21	PE-PGRS family protein PE_PGRS21
1215105	0	T	Del	GAP	94	102	197	97.03	202
1220680	0	T	SNP	C	109	81	188	99.48	191	Val36Ala (gta/gCa)	Rv1093	glyA1	serine hydroxymethyltransferase
1224367	0	T	SNP	C	103	88	187	99.48	192
1227830	0	G	SNP	T	113	97	208	99.06	212	Thr285Thr (acc/acA)	Rv1099c	glpX	fructose 1,6-bisphosphatase
1230778	0	G	SNP	A	106	91	193	98.5	200	Thr65Ile (acc/aTc)	Rv1102c	mazF3	mRNA interferase MazF3
1233751	0	A	SNP	G	107	108	212	99.08	217	Val69Ala (gtc/gCc)	Rv1106c	-	3 beta-hydroxysteroid dehydrogenase/delta 5-->4-isomerase
1236433	0	A	SNP	C	117	97	211	98.17	218	Glu83Asp (gaa/gaC)	Rv1110	lytB2	4-hydroxy-3-methylbut-2-enyl diphosphate reductase
1240744	0	C	SNP	A	117	114	226	98.72	234	Asn186Lys (aac/aaA)	Rv1115	-	hypothetical protein
1241572	0	A	SNP	G	91	107	196	95.65	207
1247391	0	A	SNP	C	110	107	215	99.54	218	Ser89Arg (agc/Cgc)	Rv1124	ephC	epoxide hydrolase EphC
1248382	0	A	SNP	G	118	100	217	100	218	Ser101Gly (agc/Ggc)	Rv1125	-	hypothetical protein
1248936	0	G	SNP	C	108	92	199	99.5	201	Pro285Pro (ccg/ccC)	Rv1125	-	hypothetical protein
1248978	0	T	SNP	C	118	85	200	100	203	Ala299Ala (gct/gcC)	Rv1125	-	hypothetical protein
1250340	0	A	SNP	G	110	114	218	99.12	226	Ala355Ala (gct/gcC)	Rv1127c	ppdK	pyruvate, phosphate dikinase PpdK
1251199	0	C	SNP	T	100	106	203	100	206	Gly69Glu (gga/gAa)	Rv1127c	ppdK	pyruvate, phosphate dikinase PpdK
1252164	0	T	SNP	C	106	85	189	100	191	Glu270Gly (gaa/gGa)	Rv1128c	-	hypothetical protein
1254562	0	A	SNP	G	82	83	164	100	165	Asp3Gly (gat/gGt)	Rv1130	prpD	methylcitrate dehydratase PrpD
1262859	0	C	SNP	T	106	102	205	98.11	212	Gly424Ser (ggc/Agc)	Rv1135c	PPE16	PPE family protein PPE16
1265828	0	G	SNP	A	106	109	211	99.54	216	Leu221Leu (ctg/Ttg)	Rv1138c	-	oxidoreductase
1269028	0	G	SNP	C	101	92	191	98.47	196
1271187	0	C	SNP	G	123	90	212	98.61	216	Thr11Ser (acc/aGc)	Rv1144	-	oxidoreductase
1273250	1	G	Ins	A	89	93	182	96.81	182		Rv1145	-	transmembrane transport protein
1275957	0	T	SNP	C	114	106	217	98.65	223
1276432	0	C	SNP	T	105	104	205	97.66	214	Lys439Lys (aag/aaA)	Rv1148c	-	hypothetical protein
1276588	0	C	SNP	G	90	83	170	98.3	176	Ala387Ala (gcg/gcC)	Rv1148c	-	hypothetical protein
1277869	1	G	Ins	T	92	95	187	94.44	187
1281118	0	T	SNP	C	122	94	214	100	216	Thr123Ala (acg/Gcg)	Rv1154c	-	hypothetical protein
1281771	0	T	SNP	C	106	106	210	100	212	Ser115Pro (tcg/Ccg)	Rv1155	-	pyridoxine/pyridoxamine 5'-phosphate oxidase
1281984	0	G	SNP	A	94	127	218	99.55	222
1287372	0	G	SNP	C	107	100	205	98.1	211	Leu15Leu (ctg/ctC)	Rv1161	narG	nitrate reductase subunit alpha
1292102	0	A	SNP	G	132	111	237	99.59	244	Pro346Pro (cca/ccG)	Rv1162	narH	nitrate reductase subunit beta
1298233	0	C	SNP	T	102	118	216	99.55	221	Ala154Thr (gca/Aca)	Rv1167c	-	transcriptional regulator
1306259	0	A	SNP	G	113	97	209	100	210	Ala656Ala (gct/gcC)	Rv1175c	fadH	NADPH dependent 2,4-dienoyl-CoA reductase FadH
1307598	0	C	SNP	G	106	135	241	100	241	Cys210Ser (tgc/tCc)	Rv1175c	fadH	NADPH dependent 2,4-dienoyl-CoA reductase FadH
1308317	0	T	SNP	C	109	98	207	99.52	208	His159Arg (cat/cGt)	Rv1176c	-	hypothetical protein
1313337	1	A	Ins	G	26	57	83	92.22	83
1313338	0	A	SNP	C	26	56	81	100	82
1315191	0	A	SNP	C	105	99	200	100	204	_489Tyr (taa/taC)	Rv1180	pks3	polyketide beta-ketoacyl synthase
1315884	0	G	SNP	A	108	100	203	100	208	Ala217Ala (gcg/gcA)	Rv1181	pks4	polyketide beta-ketoacyl synthase
1321096	0	G	SNP	A	101	100	197	98.53	204	Ser354Ser (tcg/tcA)	Rv1182	papA3	acyltransferase PapA
1325650	0	G	SNP	A	93	88	179	98.91	183
1327890	0	G	SNP	A	105	105	205	99.53	211	Asp472Asp (gac/gaT)	Rv1186c	-	hypothetical protein
1328687	0	G	SNP	C	123	114	234	100	237	Pro207Ala (ccc/Gcc)	Rv1186c	-	hypothetical protein
1339774	0	C	SNP	G	107	102	205	95.87	218	Gly142Gly (ggc/ggG)	Rv1196	PPE18	PPE family protein PPE18
1339823	0	A	SNP	G	112	109	218	99.55	222	Thr159Ala (acg/Gcg)	Rv1196	PPE18	PPE family protein PPE18
1339894	0	C	SNP	T	117	103	217	99.55	221	Leu182Leu (ctc/ctT)	Rv1196	PPE18	PPE family protein PPE18
1339905	0	C	SNP	T	110	103	209	99.07	215	Ala186Val (gcc/gTc)	Rv1196	PPE18	PPE family protein PPE18
1340500	0	G	SNP	T	112	98	204	97.67	215	Met384Ile (atg/atT)	Rv1196	PPE18	PPE family protein PPE18
1340784	0	T	SNP	C	82	93	172	98.31	178	Gly42Gly (ggt/ggC)	Rv1197	esxK	ESAT-6 like protein EsxK
1341295	0	A	SNP	G	102	105	204	97.18	213
1345016	0	C	SNP	T	124	92	207	98.63	219	Ala52Thr (gcc/Acc)	Rv1201c	dapD	2,3,4,5-tetrahydropyridine-2,6-dicarboxylate N-succinyltransferase
1351172	0	A	SNP	G	112	97	203	98.58	212
1360209	0	T	SNP	C	113	102	212	100	215	Ala531Ala (gca/gcG)	Rv1217c	-	tetronasin ABC transporter integral membrane protein
1361190	0	G	SNP	A	124	150	269	100	274	Ser204Ser (agc/agT)	Rv1217c	-	tetronasin ABC transporter integral membrane protein
1362006	0	T	SNP	C	95	98	191	98.47	196	Gln243Arg (caa/cGa)	Rv1218c	-	tetronasin ABC transporter ATP-binding protein
1365837	1	C	Ins	G	108	86	194	94.63	194
1365837	2	C	Ins	G	108	86	194	94.63	194
1367484	0	T	SNP	G	92	115	204	98.1	211	Trp8Gly (tgg/Ggg)	Rv1224	tatB	Sec-independent protein translocase protein TatB
1371470	0	G	SNP	A	97	108	204	99.51	206	Arg184His (cgt/cAt)	Rv1228	lpqX	lipoprotein LpqX
1371697	0	G	SNP	A	88	101	188	95.45	198	Ala57Thr (gcc/Acc)	Rv1228a	-	hypothetical protein
1374065	0	T	SNP	C	114	114	224	99.56	229	Ser45Gly (agc/Ggc)	Rv1230c	-	membrane protein
1375724	0	A	SNP	C	104	118	214	99.55	223	Cys149Gly (tgc/Ggc)	Rv1232c	-	hypothetical protein
1376568	1	C	Ins	G	88	74	162	93.1	162		Rv1233c	-	hypothetical protein
1377568	0	A	SNP	G	105	95	196	100	200	Val15Val (gta/gtG)	Rv1235	lpqY	trehalose ABC transporter substrate-binding lipoprotein LpqY
1382628	0	T	SNP	C	109	101	207	100	210	Lys139Glu (aaa/Gaa)	Rv1239c	corA	magnesium and cobalt transport transmembrane protein CorA
1386011	0	C	Del	GAP	120	118	239	92.25	258		Rv1243c	PE_PGRS23	PE-PGRS family protein PE_PGRS23
1387175	0	C	SNP	T	108	94	201	97.12	208	Arg107Cys (cgc/Tgc)	Rv1244	lpqZ	lipoprotein LpqZ
1387478	0	G	SNP	C	112	105	216	98.19	221	Asp208His (gac/Cac)	Rv1244	lpqZ	lipoprotein LpqZ
1390763	0	C	SNP	T	96	93	183	99.47	190	Val764Met (gtg/Atg)	Rv1248c	-	multifunctional 2-oxoglutarate dehydrogenase E1 component /2-oxoglutarate dehydrogenase dihydrolipoyllysine-residue succinyltransferase
1393626	0	A	SNP	G	134	111	237	100	245	Leu119Leu (ctt/ctC)	Rv1249c	-	membrane protein
1396618	0	C	SNP	A	115	113	224	99.56	229	Glu875_ (gag/Tag)	Rv1251c	-	hypothetical protein
1396922	0	T	SNP	C	138	106	242	100	244	Thr773Thr (aca/acG)	Rv1251c	-	hypothetical protein
1401033	0	C	SNP	T	85	114	197	99	201	Ser355Leu (tcg/tTg)	Rv1253	deaD	ATP-dependent RNA helicase DeaD
1411210	0	T	SNP	G	109	110	213	100	219	Val260Val (gtt/gtG)	Rv1263	amiB2	amidase AmiB
1413148	0	C	SNP	T	81	96	165	100	177
1413392	0	G	Del	GAP	68	70	136	90.2	153		Rv1265	-	hypothetical protein
1414021	0	C	SNP	T	97	84	180	100	181	Arg607Gln (cgg/cAg)	Rv1266c	pknH	serine/threonine-protein kinase PknH
1422666	0	C	SNP	T	101	85	186	98.94	188	Gly462Glu (ggg/gAg)	Rv1273c	-	drug ABC transporter ATP-binding protein
1422667	0	C	SNP	T	98	92	188	98.96	192	Gly462Arg (ggg/Agg)	Rv1273c	-	drug ABC transporter ATP-binding protein
1438028	0	C	SNP	G	98	80	176	99.44	179	Ser40Arg (agc/agG)	Rv1285	cysD	sulfate adenylyltransferase subunit 2
1440090	0	C	SNP	T	85	82	165	98.82	169	Thr395Ile (acc/aTc)	Rv1286	-	bifunctional sulfate adenyltransferase subunit 1 CysN/adenylylsulfate kinase CysC
1440469	0	C	SNP	G	102	99	199	100	201	Pro521Pro (ccc/ccG)	Rv1286	-	bifunctional sulfate adenyltransferase subunit 1 CysN/adenylylsulfate kinase CysC
1441545	0	G	SNP	A	9	10	19	90.48	21	Ala66Ala (gcg/gcA)	Rv1288	-	hypothetical protein
1441576	0	T	SNP	C	11	5	15	94.12	17	Leu77Leu (ttg/Ctg)	Rv1288	-	hypothetical protein
1441579	0	A	SNP	T	11	6	16	94.44	18	Asn78Tyr (aat/Tat)	Rv1288	-	hypothetical protein
1441582	0	T	SNP	C	14	8	21	95.65	23	Trp79Arg (tgg/Cgg)	Rv1288	-	hypothetical protein
1445781	0	A	SNP	G	85	96	180	100	181	Ala18Ala (gct/gcC)	Rv1291c	-	hypothetical protein
1450316	0	C	SNP	T	110	74	176	99.46	185	Ala314Ala (gcc/gcT)	Rv1294	thrA	homoserine dehydrogenase
1457144	0	C	SNP	T	100	102	199	100	202	Arg194Cys (cgc/Tgc)	Rv1300	hemK	release factor glutamine methyltransferase
1468208	0	A	SNP	C	93	101	188	98.98	196	Leu433Arg (ctg/cGg)	Rv1313c	-	insertion sequence element IS1557 transposase
1468492	0	C	SNP	A	105	117	221	100	222	Leu338Leu (ctg/ctT)	Rv1313c	-	insertion sequence element IS1557 transposase
1471659	0	C	SNP	T	81	100	180	100	181
1478357	0	G	SNP	T	116	91	202	98.1	211	Pro254Pro (ccc/ccA)	Rv1317c	alkA	bifunctional regulatory protein/DNA repair enzyme AlkA
1479085	0	T	SNP	C	107	105	210	99.07	214	Ile12Val (atc/Gtc)	Rv1317c	alkA	bifunctional regulatory protein/DNA repair enzyme AlkA
1480945	0	C	SNP	G	187	175	357	99.45	364	Thr519Thr (acg/acC)	Rv1319c	-	adenylate cyclase
1480948	0	C	SNP	T	189	175	358	100	364	Glu518Glu (gag/gaA)	Rv1319c	-	adenylate cyclase
1481185	0	A	SNP	C	206	189	385	99.25	398	Asp439Glu (gat/gaG)	Rv1319c	-	adenylate cyclase
1481563	0	C	SNP	T	173	214	384	98.98	391	Glu313Glu (gag/gaA)	Rv1319c	-	adenylate cyclase
1482627	0	T	SNP	C	95	91	185	98.94	188	Thr531Ala (acg/Gcg)	Rv1320c	-	adenylate cyclase
1484708	0	A	SNP	C	95	81	174	100	176	Ser144Arg (agc/Cgc)	Rv1321	-	endonuclease NucS
1489142	0	C	SNP	T	101	125	214	94.96	238	Gly275Asp (ggc/gAc)	Rv1325c	PE_PGRS24	PE-PGRS family protein PE_PGRS24
1490905	0	A	SNP	G	92	95	184	100	187	Ser470Pro (tct/Cct)	Rv1326c	glgB	1,4-alpha-glucan branching protein
1495836	0	G	SNP	A	71	107	176	97.8	182	Val425Met (gtg/Atg)	Rv1328	glgP	glycogen phosphorylase
1498951	0	G	SNP	T	103	108	209	98.6	214	Thr80Lys (acg/aAg)	Rv1329c	dinG	ATP-dependent helicase DinG
1499213	0	T	Del	GAP	101	100	201	97.57	206		Rv1330c	pncB1	nicotinic acid phosphoribosyltransferase PncB1
1499214	0	C	Del	GAP	101	100	201	98.05	205		Rv1330c	pncB1	nicotinic acid phosphoribosyltransferase PncB1
1499215	0	A	Del	GAP	101	100	201	98.05	205		Rv1330c	pncB1	nicotinic acid phosphoribosyltransferase PncB1
1499216	0	G	Del	GAP	101	100	201	98.05	205		Rv1330c	pncB1	nicotinic acid phosphoribosyltransferase PncB1
1499217	0	G	Del	GAP	101	100	201	98.05	205		Rv1330c	pncB1	nicotinic acid phosphoribosyltransferase PncB1
1499218	0	C	Del	GAP	101	100	201	98.05	205		Rv1330c	pncB1	nicotinic acid phosphoribosyltransferase PncB1
1499219	0	C	Del	GAP	101	100	201	98.05	205		Rv1330c	pncB1	nicotinic acid phosphoribosyltransferase PncB1
1499220	0	G	Del	GAP	101	100	201	98.05	205		Rv1330c	pncB1	nicotinic acid phosphoribosyltransferase PncB1
1499221	0	G	SNP	A	102	100	202	98.06	206	Pro447Ser (ccg/Tcg)	Rv1330c	pncB1	nicotinic acid phosphoribosyltransferase PncB1
1499274	0	C	SNP	G	136	124	256	100	260	Gly429Ala (ggc/gCc)	Rv1330c	pncB1	nicotinic acid phosphoribosyltransferase PncB1
1500909	0	C	SNP	T	98	84	182	97.85	186	Val83Val (gtc/gtT)	Rv1331	-	ATP-dependent Clp protease adapter protein ClpS
1501700	0	G	SNP	A	98	94	190	98.46	195	Val34Val (gtg/gtA)	Rv1333	-	hydrolase
1505909	0	G	SNP	C	103	78	177	95.77	189
1508029	0	C	SNP	T	88	109	193	98.01	201	Arg153Cys (cgc/Tgc)	Rv1341	-	non-canonical purine NTP pyrophosphatase
1513189	0	C	SNP	T	93	93	184	97.89	190	Ala48Val (gct/gTt)	Rv1348	irtA	iron ABC transporter ATP-binding protein/permease IrtA
1526819	0	C	SNP	A	111	110	220	100	221	Arg70Arg (cgg/Agg)	Rv1358	-	transcriptional regulator
1533241	0	G	SNP	C	108	105	212	85.54	249	Thr131Thr (acc/acG)	Rv1361c	PPE19	PPE family protein PPE19
1533583	0	G	SNP	A	93	109	198	98.06	206	Tyr17Tyr (tac/taT)	Rv1361c	PPE19	PPE family protein PPE19
1533624	0	A	SNP	C	79	110	188	98.95	191	Phe4Val (ttc/Gtc)	Rv1361c	PPE19	PPE family protein PPE19
1534551	0	C	SNP	T	112	96	206	99.52	209	Glu20Glu (gag/gaA)	Rv1362c	-	membrane protein
1536251	0	G	SNP	T	106	122	217	99.13	230	Ala465Glu (gcg/gAg)	Rv1364c	-	sigma factor regulatory protein
1540141	0	T	SNP	C	79	86	162	100	165	Ile169Val (atc/Gtc)	Rv1367c	-	hypothetical protein
1540484	0	C	SNP	G	90	92	181	98.38	185	Leu54Leu (ctg/ctC)	Rv1367c	-	hypothetical protein
1544255	0	C	SNP	T	108	76	182	99.46	185	Arg299Arg (cgc/cgT)	Rv1371	-	membrane protein
1546703	0	C	SNP	T	109	87	193	100	196	Pro231Leu (ccg/cTg)	Rv1373	-	glycolipid sulfotransferase
1547125	0	T	SNP	C	94	93	183	100	187	Thr136Ala (aca/Gca)	Rv1374c	-	hypothetical protein
1552547	0	G	SNP	A	100	97	192	100	197	Arg37Trp (cgg/Tgg)	Rv1378c	-	hypothetical protein
1554216	0	C	SNP	T	99	96	191	98.98	197	Pro10Leu (ccc/cTc)	Rv1381	pyrC	dihydroorotase
1563717	0	C	SNP	T	106	124	226	99.57	231	Val8Val (gtc/gtT)	Rv1388	mihF	integration host factor MihF
1570566	0	C	SNP	A	127	107	231	100	234	Arg135Leu (cgg/cTg)	Rv1394c	cyp132	cytochrome P450 Cyp132
1573660	0	T	SNP	G	98	97	194	100	195	Arg66Ser (aga/agC)	Rv1396c	PE_PGRS25	PE-PGRS family protein PE_PGRS25
1575387	0	C	SNP	T	108	106	209	95.11	225	Trp141_ (tgg/tgA)	Rv1399c	nlhH	carboxylesterase NlhH
1583628	0	C	SNP	T	116	114	225	97.46	236	Asp176Asp (gac/gaT)	Rv1407	fmu	methyltransferase
1583948	0	C	SNP	T	123	111	230	98.32	238	Thr283Ile (acc/aTc)	Rv1407	fmu	methyltransferase
1588899	0	G	SNP	T	100	116	208	100	216	Ala111Ala (gcg/gcT)	Rv1412	ribC	riboflavin synthase
1593331	0	G	SNP	A	108	89	191	98.99	199
1595342	0	T	SNP	C	92	98	190	99.48	191	Val434Ala (gtg/gCg)	Rv1420	uvrC	excinuclease ABC subunit UvrC
1599557	0	C	SNP	G	119	95	210	99.53	215	Arg33Thr (agg/aCg)	Rv1424c	-	membrane protein
1608276	0	A	SNP	C	99	119	215	100	218	Asn65Thr (aac/aCc)	Rv1431	-	hypothetical protein
1609840	0	A	SNP	G	107	108	213	99.54	216	Pro586Pro (cca/ccG)	Rv1431	-	hypothetical protein
1612624	1	T	Ins	A	77	75	152	81.72	152		Rv1435c	-	hypothetical protein
1612624	2	T	Ins	T	77	75	152	81.72	152		Rv1435c	-	hypothetical protein
1612624	3	T	Ins	C	77	75	152	81.72	152		Rv1435c	-	hypothetical protein
1612624	4	T	Ins	G	77	75	152	81.72	152		Rv1435c	-	hypothetical protein
1612624	5	T	Ins	G	77	75	152	81.72	152		Rv1435c	-	hypothetical protein
1612624	6	T	Ins	T	77	75	152	81.72	152		Rv1435c	-	hypothetical protein
1612624	7	T	Ins	A	77	75	152	81.72	152		Rv1435c	-	hypothetical protein
1612624	8	T	Ins	C	77	75	152	81.72	152		Rv1435c	-	hypothetical protein
1612624	9	T	Ins	C	77	75	152	81.72	152		Rv1435c	-	hypothetical protein
1612624	10	T	Ins	G	77	75	152	81.72	152		Rv1435c	-	hypothetical protein
1612624	11	T	Ins	G	77	75	152	81.72	152		Rv1435c	-	hypothetical protein
1612624	12	T	Ins	T	77	75	152	81.72	152		Rv1435c	-	hypothetical protein
1612624	13	T	Ins	G	77	75	152	81.72	152		Rv1435c	-	hypothetical protein
1612624	14	T	Ins	C	77	74	151	81.18	152		Rv1435c	-	hypothetical protein
1612624	15	T	Ins	G	77	75	152	81.72	152		Rv1435c	-	hypothetical protein
1612624	16	T	Ins	C	77	75	152	81.72	152		Rv1435c	-	hypothetical protein
1612624	17	T	Ins	C	77	75	152	81.72	152		Rv1435c	-	hypothetical protein
1612624	18	T	Ins	A	77	75	152	81.72	152		Rv1435c	-	hypothetical protein
1612624	19	T	Ins	G	77	75	152	81.72	152		Rv1435c	-	hypothetical protein
1612624	20	T	Ins	G	77	75	152	81.72	152		Rv1435c	-	hypothetical protein
1612624	21	T	Ins	G	77	74	151	81.18	152		Rv1435c	-	hypothetical protein
1613035	0	T	SNP	C	85	76	158	100	161
1614143	0	G	SNP	A	98	90	187	98.95	190	Leu279Leu (ctg/ctA)	Rv1436	gap	glyceraldehyde 3-phosphate dehydrogenase
1618978	0	T	SNP	C	145	114	247	98.48	263	Asp236Gly (gat/gGt)	Rv1441c	PE_PGRS26	PE-PGRS family protein PE_PGRS26
1624791	0	C	SNP	G	104	112	214	100	216	Arg192Pro (cga/cCa)	Rv1446c	opcA	OXPP cycle protein OpcA
1627351	0	T	SNP	C	131	110	235	100	241	Thr244Ala (acc/Gcc)	Rv1448c	tal	transaldolase
1630148	0	A	SNP	C	95	101	192	100	196	Tyr18Asp (tac/Gac)	Rv1449c	tkt	transketolase
1634609	0	C	SNP	T	89	40	127	100	129	Ala7Thr (gcc/Acc)	Rv1450c	PE_PGRS27	PE-PGRS family protein PE_PGRS27
1634610	0	C	SNP	T	87	40	124	100	127	Val6Val (gtg/gtA)	Rv1450c	PE_PGRS27	PE-PGRS family protein PE_PGRS27
1636172	1	T	Ins	C	93	20	113	82.48	113		Rv1452c	PE_PGRS28	PE-PGRS family protein PE_PGRS28
1636172	2	T	Ins	C	93	20	113	82.48	113		Rv1452c	PE_PGRS28	PE-PGRS family protein PE_PGRS28
1636172	3	T	Ins	G	92	20	112	81.75	113		Rv1452c	PE_PGRS28	PE-PGRS family protein PE_PGRS28
1636826	0	C	SNP	A	112	142	243	98.45	258	Gly468Gly (ggg/ggT)	Rv1452c	PE_PGRS28	PE-PGRS family protein PE_PGRS28
1638182	0	C	SNP	T	133	172	295	99.35	307	Ser16Ser (tcg/tcA)	Rv1452c	PE_PGRS28	PE-PGRS family protein PE_PGRS28
1638183	0	G	SNP	A	129	170	293	99.34	301	Ser16Leu (tcg/tTg)	Rv1452c	PE_PGRS28	PE-PGRS family protein PE_PGRS28
1638188	0	C	SNP	T	128	170	296	99.33	300	Ala14Ala (gcg/gcA)	Rv1452c	PE_PGRS28	PE-PGRS family protein PE_PGRS28
1638191	0	C	SNP	G	133	171	301	99.35	306	Ala13Ala (gcg/gcC)	Rv1452c	PE_PGRS28	PE-PGRS family protein PE_PGRS28
1638194	0	G	SNP	C	132	172	298	99.35	306	Ala12Ala (gcc/gcG)	Rv1452c	PE_PGRS28	PE-PGRS family protein PE_PGRS28
1639594	0	C	SNP	A	113	105	216	100	218	Pro405Gln (cca/cAa)	Rv1453	-	transcriptional activator protein
1645802	0	T	SNP	C	97	92	182	98.95	191	Lys113Glu (aaa/Gaa)	Rv1459c	-	alpha-(1->6)-mannopyranosyltransferase
1650072	0	A	SNP	G	104	102	203	100	206	Asn183Asp (aac/Gac)	Rv1462	-	hypothetical protein
1650406	0	C	SNP	A	95	108	199	98.07	207	Thr294Asn (acc/aAc)	Rv1462	-	hypothetical protein
1656293	0	G	SNP	A	102	93	195	92.86	210	Asn143Asn (aac/aaT)	Rv1468c	PE_PGRS29	PE-PGRS family protein PE_PGRS29
1656917	0	T	SNP	G	87	95	179	98.91	184
1676290	0	C	SNP	A	110	117	222	100	227	Lys198Asn (aag/aaT)	Rv1486c	-	hypothetical protein
1676880	0	A	SNP	G	108	115	222	100	223	Trp2Arg (tgg/Cgg)	Rv1486c	-	hypothetical protein
1681147	0	G	SNP	A	123	112	231	98.33	239
1688300	0	T	SNP	C	125	112	235	100	237	Phe120Phe (ttt/ttC)	Rv1497	lipL	esterase LipL
1689349	0	C	SNP	T	104	131	232	100	235	Arg191His (cgc/cAc)	Rv1498c	-	methyltransferase
1692141	0	A	SNP	C	96	99	193	100	195	Ile84Ile (ata/atC)	Rv1501	-	hypothetical protein
1692960	0	T	SNP	C	98	133	230	98.3	235	Ser13Pro (tcg/Ccg)	Rv1502	-	hypothetical protein
1693561	0	A	SNP	G	110	111	216	100	221	Tyr213Cys (tac/tGc)	Rv1502	-	hypothetical protein
1693652	0	G	SNP	T	108	110	217	98.2	222	Leu243Phe (ttg/ttT)	Rv1502	-	hypothetical protein
1698850	0	C	SNP	T	80	86	165	97.08	171	Ala349Thr (gca/Aca)	Rv1508c	-	membrane protein
1698911	0	G	SNP	A	100	91	187	100	191	Gly328Gly (ggc/ggT)	Rv1508c	-	membrane protein
1699849	0	G	SNP	A	89	106	190	99.49	196	Pro16Ser (ccg/Tcg)	Rv1508c	-	membrane protein
1702415	0	C	SNP	T	110	101	209	99.53	212	Ala374Val (gcg/gTg)	Rv1510	-	hypothetical protein
1706119	0	T	SNP	C	104	108	210	100	212	Ser159Ser (tca/tcG)	Rv1514c	-	glycosyltransferase
1706381	0	T	SNP	G	94	78	171	96.09	179	Tyr72Ser (tac/tCc)	Rv1514c	-	glycosyltransferase
1706382	0	A	SNP	T	98	77	174	96.69	181	Tyr72Asn (tac/Aac)	Rv1514c	-	glycosyltransferase
1708792	0	T	SNP	C	99	126	221	98.25	229
1709432	0	C	SNP	T	84	106	185	100	190	Leu188Phe (ctc/Ttc)	Rv1517	-	hypothetical protein
1713192	0	A	SNP	G	103	102	196	98.56	208	Val297Val (gta/gtG)	Rv1521	fadD25	fatty-acid--CoA ligase FadD25
1713923	0	A	SNP	G	99	111	208	99.06	212	His541Arg (cac/cGc)	Rv1521	fadD25	fatty-acid--CoA ligase FadD25
1716472	0	A	SNP	G	103	87	184	99.48	191	Ser381Pro (tcc/Ccc)	Rv1522c	mmpL12	transmembrane transport protein MmpL12
1718932	0	C	SNP	T	129	114	238	98.38	247	Asn69Asn (aac/aaT)	Rv1524	-	glycosyltransferase
1727023	0	C	SNP	G	102	103	204	96.24	213	Ala463Pro (gcg/Ccg)	Rv1527c	pks5	polyketide synthase
1728161	0	G	SNP	T	110	86	193	100	196	Gly83Gly (ggc/ggA)	Rv1527c	pks5	polyketide synthase
1728460	0	A	SNP	C	67	84	147	98.69	153
1728837	0	A	SNP	G	100	102	200	100	202
1735739	0	T	SNP	C	112	124	226	98.74	239
1738751	0	C	SNP	A	85	86	169	96.61	177	Arg745Arg (cgg/Agg)	Rv1536	ileS	isoleucine--tRNA ligase
1748439	0	C	SNP	T	93	103	193	98.49	199	Thr249Ile (acc/aTc)	Rv1547	dnaE1	DNA polymerase III subunit alpha
1752561	0	T	SNP	C	97	112	207	100	209	Asp258Gly (gac/gGc)	Rv1548c	PPE21	PPE family protein PPE21
1753519	1	G	Ins	C	68	105	173	85.22	173
1759252	0	G	SNP	T	81	101	182	100	182	Ser524Ser (tcg/tcT)	Rv1552	frdA	fumarate reductase flavoprotein subunit		phylo (not 4,9)
1760292	0	A	SNP	G	111	114	223	100	225	Met40Val (atg/Gtg)	Rv1554	frdC	fumarate reductase membrane anchor subunit
1761765	0	G	SNP	A	101	106	205	99.52	208	Gly8Ser (ggc/Agc)	Rv1557	mmpL6	transmembrane transport protein MmpL6
1763482	0	G	SNP	A	96	119	213	98.17	219	Gly19Arg (ggg/Agg)	Rv1559	ilvA	threonine dehydratase IlvA
1764225	0	C	SNP	T	103	120	222	99.55	224	Ala266Ala (gcc/gcT)	Rv1559	ilvA	threonine dehydratase IlvA
1770194	0	C	SNP	G	102	109	208	96.79	218	Asp470His (gac/Cac)	Rv1564c	treX	maltooligosyl trehalose synthase
1778430	0	T	SNP	C	131	140	266	100	271	Met191Thr (atg/aCg)	Rv1570	bioD	ATP-dependent dethiobiotin synthetase BioD
1779370	0	G	SNP	C	126	107	229	100	233	Thr19Thr (acg/acC)	Rv1573	-	phage protein
1780586	1	C	Ins	G	78	91	169	97.69	169		Rv1575	-	phage protein
1781251	0	C	SNP	T	87	129	214	99.54	217	Glu272Lys (gag/Aag)	Rv1576c	-	phage capsid protein
1781811	0	T	SNP	C	109	113	220	99.55	223	Asp85Gly (gac/gGc)	Rv1576c	-	phage capsid protein
1784238	0	A	Del	GAP	106	118	224	100	224		Rv1581c	-	phage protein
1788570	0	G	SNP	T	95	81	167	79.64	221	Asn198Lys (aac/aaA)	Rv1587c	-	hypothetical protein
1788574	0	T	SNP	C	88	81	164	77.17	219	His197Arg (cac/cGc)	Rv1587c	-	hypothetical protein
1789564	0	C	SNP	T	125	64	182	77.78	243	Arg91Arg (cgg/cgA)	Rv1588c	-	hypothetical protein
1789565	0	C	SNP	A	121	64	183	76.76	241	Arg91Leu (cgg/cTg)	Rv1588c	-	hypothetical protein
1789650	0	C	SNP	T	94	102	194	87.11	225	Ala63Thr (gcc/Acc)	Rv1588c	-	hypothetical protein
1789654	0	A	SNP	G	90	102	189	88.48	217	Leu61Leu (ctt/ctC)	Rv1588c	-	hypothetical protein
1789671	0	C	SNP	T	83	102	182	89.81	206	Ala56Thr (gcg/Acg)	Rv1588c	-	hypothetical protein
1789675	0	A	SNP	C	77	103	175	90	200	Gly54Gly (ggt/ggG)	Rv1588c	-	hypothetical protein
1789678	0	C	SNP	G	78	106	181	90.2	204	Val53Val (gtg/gtC)	Rv1588c	-	hypothetical protein
1789933	0	G	SNP	A	94	86	177	98.9	182
1792777	0	T	SNP	C	88	86	173	100	174	Ile322Val (att/Gtt)	Rv1592c	-	hypothetical protein
1792778	0	T	SNP	C	87	85	170	99.42	173	Glu321Glu (gaa/gaG)	Rv1592c	-	hypothetical protein
1798355	0	G	SNP	A	111	112	218	100	223	Gly21Asp (ggt/gAt)	Rv1597	-	hypothetical protein
1802047	0	C	SNP	G	133	109	237	99.59	243	Gln5Glu (cag/Gag)	Rv1601	hisB	imidazole glycerol-phosphate dehydratase
1803265	0	G	SNP	A	108	95	199	100	203	Ser201Asn (agc/aAc)	Rv1602	hisH	imidazole glycerol phosphate synthase subunit HisH
1804409	0	C	SNP	A	125	102	225	100	227	Pro124Gln (cca/cAa)	Rv1604	impA	inositol-monophosphatase ImpA
1810218	0	C	SNP	T	95	89	176	98.4	187
1811375	0	G	SNP	T	105	97	199	97.58	207	Gly83Gly (ggg/ggT)	Rv1612	trpB	tryptophan synthase subunit beta
1812448	0	C	SNP	T	125	94	218	99.1	221	Tyr30Tyr (tac/taT)	Rv1613	trpA	tryptophan synthase subunit alpha
1817976	0	A	SNP	T	91	108	192	100	199	His121Leu (cac/cTc)	Rv1618	tesB1	acyl-CoA thioesterase TesB
1818286	0	C	SNP	T	91	96	185	98.42	190	Gly224Gly (ggc/ggT)	Rv1618	tesB1	acyl-CoA thioesterase TesB
1827412	0	G	SNP	A	108	105	210	98.61	216	Ala178Ala (gcc/gcT)	Rv1625c	cya	adenylyl cyclase
1827468	0	C	SNP	A	107	91	195	99	200	Val160Leu (gtg/Ttg)	Rv1625c	cya	adenylyl cyclase
1832509	0	C	SNP	G	112	121	229	99.15	235	Thr615Thr (acc/acG)	Rv1629	polA	DNA polymerase I
1833025	0	C	SNP	T	110	110	213	97.78	225	Asp787Asp (gac/gaT)	Rv1629	polA	DNA polymerase I
1836286	0	G	SNP	C	125	123	248	100	248
1836417	0	C	SNP	A	114	120	228	98.32	238	Gly138Gly (ggg/ggT)	Rv1632c	-	hypothetical protein
1839759	0	G	SNP	C	111	114	219	100	225	Gly198Arg (ggg/Cgg)	Rv1634	-	multidrug-efflux transporter
1847919	0	C	SNP	G	111	124	232	100	235	Thr180Thr (acg/acC)	Rv1639c	-	hypothetical protein
1849609	0	T	SNP	C	83	104	185	98.94	189	Arg809Arg (cga/cgG)	Rv1640c	lysX	bifunctional lysine--tRNA ligase/phosphatidylglycerol lysyltransferase
1852803	0	C	SNP	A	99	110	206	98.12	213	Ala177Ala (gcc/gcA)	Rv1641	infC	initiation factor IF-3
1852877	0	A	SNP	C	102	120	220	99.55	223	_202Ser (tag/tCg)	Rv1641	infC	initiation factor IF-3
1854300	0	T	SNP	C	117	109	222	100	226	Leu232Pro (ctg/cCg)	Rv1644	tsnR	23S rRNA methyltransferase TsnR
1856617	0	C	SNP	T	66	82	141	99.33	149	Thr285Ile (aca/aTa)	Rv1646	PE17	PE family protein PE17
1856777	0	G	SNP	C	108	77	182	100	185	Ala2Pro (gcg/Ccg)	Rv1647	-	adenylate cyclase
1859559	0	C	SNP	A	95	120	211	100	215	Ala276Asp (gcc/gAc)	Rv1649	pheS	phenylalanine--tRNA ligase subunit alpha
1863584	0	G	SNP	T	123	101	217	96.97	231	Thr600Asn (acc/aAc)	Rv1651c	PE_PGRS30	PE-PGRS family protein PE_PGRS30
1873700	0	G	SNP	A	115	100	211	98.17	219	Leu354Leu (ctg/ctA)	Rv1659	argH	argininosuccinate lyase
1885772	0	G	SNP	A	98	110	204	100	208	Ala1357Thr (gcc/Acc)	Rv1662	pks8	polyketide synthase
1888238	0	G	SNP	T	117	98	214	98.17	219	Trp71Cys (tgg/tgT)	Rv1664	pks9	polyketide synthase
1894300	1	G	Ins	G	78	78	156	82.98	156
1894300	2	G	Ins	T	78	78	156	82.98	156
1894300	3	G	Ins	C	76	76	152	80.85	152
1894300	4	G	Ins	T	76	75	151	80.32	152
1894300	5	G	Ins	T	76	75	151	80.32	152
1894300	6	G	Ins	G	75	73	148	78.72	150
1894300	7	G	Ins	C	74	75	149	79.26	149
1894300	8	G	Ins	C	74	74	148	78.72	149
1894300	9	G	Ins	G	74	74	148	78.72	149
1894300	10	G	Ins	C	74	75	149	79.26	149
1894422	0	A	SNP	G	99	95	190	100	194
1901493	0	T	SNP	C	109	95	202	99.03	206	Ser149Ser (agt/agC)	Rv1676	-	hypothetical protein
1907296	0	G	SNP	C	109	100	202	100	209	Ala298Ala (gcg/gcC)	Rv1682	-	hypothetical protein
1908598	0	G	SNP	A	103	103	205	98.1	210	Arg335Arg (cgg/cgA)	Rv1683	-	bifunctional long-chain acyl-CoA synthase/lipase
1916137	0	A	SNP	G	111	123	228	98.73	237	Leu63Leu (cta/ctG)	Rv1691	-	hypothetical protein
1917972	0	A	SNP	G	123	105	228	100	228	Leu11Leu (cta/ctG)	Rv1694	tlyA	16S/23S rRNA (cytidine-2'-O)-methyltransferase TlyA			capreomycin (CPR)
1920894	0	C	SNP	T	129	120	247	98.42	253	Thr404Thr (acc/acT)	Rv1696	recN	DNA repair protein RecN
1925136	0	G	SNP	A	85	111	194	98.49	199	Val436Val (gtg/gtA)	Rv1699	pyrG	CTP synthase
1926029	0	T	SNP	C	111	108	219	97.33	225	Tyr150His (tat/Cat)	Rv1700	-	NUDIX hydrolase
1927329	0	C	SNP	A	92	90	180	97.85	186	Arg416Leu (cgc/cTc)	Rv1702c	-	hypothetical protein
1931179	0	C	SNP	A	89	91	177	100	180	Arg93Leu (cgg/cTg)	Rv1704c	cycA	D-serine/alanine/glycine transporter protein CycA
1931718	0	G	SNP	C	98	115	212	98.61	216	Leu313Val (ctg/Gtg)	Rv1705c	PPE22	PPE family protein PPE22
1933988	0	G	SNP	A	87	87	172	99.43	175
1944107	0	A	SNP	G	105	100	203	98.56	208	Ser178Gly (agt/Ggt)	Rv1716	-	hypothetical protein
1944402	0	T	SNP	C	116	114	223	100	230	Val276Ala (gtc/gCc)	Rv1716	-	hypothetical protein
1946999	0	T	SNP	G	103	115	216	99.54	219
1950767	0	T	SNP	C	108	83	190	100	191	Lys95Lys (aaa/aaG)	Rv1724c	-	hypothetical protein
1952743	0	G	SNP	A	100	116	213	100	216	Val298Met (gtg/Atg)	Rv1726	-	oxidoreductase
1960284	0	C	SNP	A	96	103	197	100	199	Gln68His (cag/caT)	Rv1733c	-	transmembrane protein
1967237	0	C	SNP	A	120	101	220	100	221	Arg134Leu (cga/cTa)	Rv1739c	-	sulfate ABC transporter permease
1971725	0	G	SNP	C	132	96	227	99.56	229	Arg89Arg (cgc/cgG)	Rv1745c	idi	isopentenyl-diphosphate delta-isomerase
1972901	0	C	SNP	T	111	114	220	99.12	227	Ala255Val (gcg/gTg)	Rv1746	pknF	serine/threonine-protein kinase PknF
1974100	0	C	SNP	G	117	113	222	98.29	234	Ala157Ala (gcc/gcG)	Rv1747	-	ABC transporter ATP-binding protein/permease
1977646	0	G	SNP	A	93	86	176	97.81	183	Ala80Ala (gcc/gcT)	Rv1749c	-	integral membrane protein
1983195	0	A	SNP	G	21	9	29	96.77	31	Gly527Gly (ggt/ggC)	Rv1753c	PPE24	PPE family protein PPE24
1983198	0	C	SNP	G	25	13	33	97.44	39	Val526Val (gtg/gtC)	Rv1753c	PPE24	PPE family protein PPE24
1983313	0	T	SNP	G	114	109	217	96.54	231	Asn488Thr (aac/aCc)	Rv1753c	PPE24	PPE family protein PPE24
1990883	0	G	SNP	T	7	7	14	93.33	15	Gly565Gly (ggc/ggA)	Rv1759c	wag22	PE-PGRS family protein Wag22
1990888	0	C	SNP	T	8	7	13	93.75	16	Ala564Thr (gcc/Acc)	Rv1759c	wag22	PE-PGRS family protein Wag22
1990892	0	A	SNP	C	8	7	15	93.75	16	Gly562Gly (ggt/ggG)	Rv1759c	wag22	PE-PGRS family protein Wag22
1990897	0	C	SNP	A	7	7	14	93.33	15	Ala561Ser (gcc/Tcc)	Rv1759c	wag22	PE-PGRS family protein Wag22
1990924	0	A	SNP	G	6	6	12	85.71	14	Leu552Leu (ttg/Ctg)	Rv1759c	wag22	PE-PGRS family protein Wag22
1990928	0	G	SNP	C	6	6	12	80	15	Gly550Gly (ggc/ggG)	Rv1759c	wag22	PE-PGRS family protein Wag22
1998063	0	T	SNP	A	38	46	84	100	84	Glu151Asp (gaa/gaT)	Rv1765c	-	hypothetical protein
1998122	0	G	SNP	A	43	45	87	100	88	Leu132Leu (ctg/Ttg)	Rv1765c	-	hypothetical protein
1998141	0	G	SNP	C	41	47	88	100	88	Gly125Gly (ggc/ggG)	Rv1765c	-	hypothetical protein
1998300	0	T	SNP	C	58	43	101	100	101	Ser72Ser (tca/tcG)	Rv1765c	-	hypothetical protein
2003252	0	C	SNP	T	101	111	208	98.15	216	Ala209Ala (gcc/gcT)	Rv1769	-	hypothetical protein
2003827	0	A	SNP	C	90	103	193	98.47	196	Asp401Ala (gac/gCc)	Rv1769	-	hypothetical protein
2009865	0	A	SNP	G	109	111	218	98.21	224	Ile232Val (atc/Gtc)	Rv1775	-	hypothetical protein
2010614	0	G	SNP	A	104	113	213	100	217
2010880	0	T	SNP	G	105	120	224	100	225	Gly75Gly (ggt/ggG)	Rv1777	cyp144	cytochrome P450 Cyp144
2011568	0	G	SNP	C	90	96	185	98.41	189	Glu305Gln (gag/Cag)	Rv1777	cyp144	cytochrome P450 Cyp144
2022868	0	T	SNP	C	130	126	253	100	256	Ser1204Ser (agt/agC)	Rv1783	eccC5	ESX-5 type VII secretion system protein EccC5
2023628	0	C	SNP	G	108	126	230	99.15	236	Gly334Ala (gga/gCa)	Rv1785c	cyp143	cytochrome P450 Cyp143
2025977	0	C	SNP	G	108	98	203	98.56	209	Thr226Arg (acg/aGg)	Rv1787	PPE25	PPE family protein PPE25
2034676	0	C	SNP	T	111	128	237	99.58	240	Ile316Ile (atc/atT)	Rv1796	mycP5	membrane-anchored mycosin MycP
2042323	0	T	SNP	C	112	111	222	98.24	227	Val108Ala (gtg/gCg)	Rv1801	PPE29	PPE family protein PPE29
2045310	0	A	SNP	G	121	133	250	99.61	255	Ile511Ile (att/atC)	Rv1803c	PE_PGRS32	PE-PGRS family protein PE_PGRS32
2049065	0	T	SNP	C	107	130	235	100	237
2049097	0	G	SNP	C	108	126	234	99.15	236
2050822	0	G	SNP	C	109	116	218	99.12	227	Gly301Ala (gga/gCa)	Rv1808	PPE32	PPE family protein PPE32
2051345	0	G	SNP	A	129	100	225	99.57	230	Gly22Ser (ggt/Agt)	Rv1809	PPE33	PPE family protein PPE33
2051746	0	T	SNP	C	87	102	184	100	189	Ala155Ala (gct/gcC)	Rv1809	PPE33	PPE family protein PPE33
2052035	0	G	SNP	T	131	102	232	100	233	Val252Leu (gtg/Ttg)	Rv1809	PPE33	PPE family protein PPE33
2055271	0	A	SNP	G	114	114	226	100	228	Leu30Pro (cta/cCa)	Rv1812c	-	dehydrogenase
2056184	0	C	SNP	T	92	97	188	100	189
2057774	0	A	SNP	T	110	102	207	100	212	Ile83Phe (atc/Ttc)	Rv1815	-	hypothetical protein
2058950	0	C	Del	GAP	89	91	176	96.26	187		Rv1816	-	HTH-type transcriptional regulator
2061865	0	G	Del	GAP	18	39	51	95	60		Rv1818c	PE_PGRS33	PE-PGRS family protein PE_PGRS33
2061866	0	G	Del	GAP	18	39	51	96.61	59		Rv1818c	PE_PGRS33	PE-PGRS family protein PE_PGRS33
2061867	0	T	Del	GAP	18	39	51	96.61	59		Rv1818c	PE_PGRS33	PE-PGRS family protein PE_PGRS33
2061868	0	G	Del	GAP	18	39	51	96.61	59		Rv1818c	PE_PGRS33	PE-PGRS family protein PE_PGRS33
2061869	0	A	Del	GAP	18	39	51	96.61	59		Rv1818c	PE_PGRS33	PE-PGRS family protein PE_PGRS33
2061870	0	C	Del	GAP	18	39	51	96.61	59		Rv1818c	PE_PGRS33	PE-PGRS family protein PE_PGRS33
2061871	0	A	Del	GAP	18	39	51	96.61	59		Rv1818c	PE_PGRS33	PE-PGRS family protein PE_PGRS33
2061872	0	T	Del	GAP	18	39	51	96.61	59		Rv1818c	PE_PGRS33	PE-PGRS family protein PE_PGRS33
2061873	0	T	Del	GAP	18	39	51	96.61	59		Rv1818c	PE_PGRS33	PE-PGRS family protein PE_PGRS33
2061874	0	A	Del	GAP	18	39	51	96.61	59		Rv1818c	PE_PGRS33	PE-PGRS family protein PE_PGRS33
2061875	0	G	Del	GAP	18	39	51	96.61	59		Rv1818c	PE_PGRS33	PE-PGRS family protein PE_PGRS33
2061876	0	T	Del	GAP	18	39	51	96.61	59		Rv1818c	PE_PGRS33	PE-PGRS family protein PE_PGRS33
2061877	0	G	Del	GAP	18	39	51	96.61	59		Rv1818c	PE_PGRS33	PE-PGRS family protein PE_PGRS33
2061878	0	C	Del	GAP	18	39	51	96.61	59		Rv1818c	PE_PGRS33	PE-PGRS family protein PE_PGRS33
2061879	0	C	Del	GAP	18	39	51	95	60		Rv1818c	PE_PGRS33	PE-PGRS family protein PE_PGRS33
2061880	0	G	Del	GAP	18	39	51	95	60		Rv1818c	PE_PGRS33	PE-PGRS family protein PE_PGRS33
2061881	0	G	Del	GAP	18	39	51	95	60		Rv1818c	PE_PGRS33	PE-PGRS family protein PE_PGRS33
2061958	0	A	SNP	G	62	115	167	98.88	179	Ala239Ala (gct/gcC)	Rv1818c	PE_PGRS33	PE-PGRS family protein PE_PGRS33
2063078	1	G	Ins	C	122	100	222	94.87	222		Rv1819c	bacA	vitamin B12 transport ATP-binding protein BacA
2074754	0	C	SNP	T	100	91	189	98.96	193
2087652	0	C	SNP	T	109	87	192	98	200	Arg87Arg (cgg/cgA)	Rv1839c	vapB13	antitoxin VapB13
2089752	0	C	SNP	T	93	95	188	95.92	196	Val323Met (gtg/Atg)	Rv1841c	-	hypothetical protein
2094912	0	C	Del	GAP	74	80	149	88.51	174		Rv1844c	gnd1	6-phosphogluconate dehydrogenase
2094913	0	A	Del	GAP	74	80	149	89.53	172		Rv1844c	gnd1	6-phosphogluconate dehydrogenase
2094914	0	G	Del	GAP	74	80	149	90.59	170		Rv1844c	gnd1	6-phosphogluconate dehydrogenase
2094915	0	C	Del	GAP	74	80	149	90.59	170		Rv1844c	gnd1	6-phosphogluconate dehydrogenase
2094916	0	G	Del	GAP	74	80	149	91.12	169		Rv1844c	gnd1	6-phosphogluconate dehydrogenase
2094917	0	T	Del	GAP	74	80	149	91.67	168		Rv1844c	gnd1	6-phosphogluconate dehydrogenase
2096186	0	A	SNP	G	99	124	220	99.55	224	Thr138Thr (act/acC)	Rv1846c	blaI	transcriptional repressor BlaI
2108141	0	T	SNP	C	109	109	211	99.54	219	Phe136Leu (ttc/Ctc)	Rv1860	apa	hypothetical protein
2108890	0	A	SNP	C	89	120	206	100	209
2109523	1	C	Ins	G	108	82	190	94.53	192
2116903	0	C	SNP	T	89	101	182	100	190	Gly380Gly (ggc/ggT)	Rv1867	-	hypothetical protein
2122976	0	C	SNP	G	105	112	211	99.54	218	Gly59Ala (ggt/gCt)	Rv1872c	lldD2	L-lactate dehydrogenase
2123169	0	T	SNP	G	113	100	210	100	213
2128870	0	A	SNP	G	99	93	185	100	192	Leu283Leu (cta/ctG)	Rv1878	glnA3	glutamine synthetase GlnA
2133468	1	T	Ins	T	86	75	161	95.83	161		Rv1883c	-	hypothetical protein
2133468	2	T	Ins	C	86	75	161	95.83	161		Rv1883c	-	hypothetical protein
2133468	3	T	Ins	G	86	75	161	95.83	161		Rv1883c	-	hypothetical protein
2133468	4	T	Ins	C	86	75	161	95.83	161		Rv1883c	-	hypothetical protein
2133468	5	T	Ins	A	86	75	161	95.83	161		Rv1883c	-	hypothetical protein
2133468	6	T	Ins	T	86	75	161	95.83	161		Rv1883c	-	hypothetical protein
2133468	7	T	Ins	G	86	75	161	95.83	161		Rv1883c	-	hypothetical protein
2133468	8	T	Ins	C	84	75	159	94.64	159		Rv1883c	-	hypothetical protein
2133468	9	T	Ins	C	84	73	157	93.45	157		Rv1883c	-	hypothetical protein
2133468	10	T	Ins	G	84	72	156	92.86	156		Rv1883c	-	hypothetical protein
2133468	11	T	Ins	T	84	72	156	92.86	156		Rv1883c	-	hypothetical protein
2133468	12	T	Ins	C	84	71	155	92.26	155		Rv1883c	-	hypothetical protein
2135870	0	T	SNP	C	91	101	191	100	192
2137521	1	A	Ins	C	71	65	136	80	136
2137521	2	A	Ins	T	71	65	136	80	136
2137521	3	A	Ins	C	71	63	134	78.82	134
2137521	4	A	Ins	C	71	63	134	78.82	134
2137521	5	A	Ins	G	71	63	134	78.82	134
2137521	6	A	Ins	A	71	63	134	78.82	134
2137521	7	A	Ins	T	71	63	134	78.82	134
2137521	8	A	Ins	C	71	63	134	78.82	134
2137521	9	A	Ins	A	71	63	134	78.82	134
2137521	10	A	Ins	C	71	63	134	78.82	134
2138453	0	C	SNP	T	115	97	210	99.53	213
2142250	0	C	SNP	T	101	119	214	97.35	226
2143328	0	G	Del	GAP	96	116	207	96.36	220		Rv1895	-	zinc-binding alcohol dehydrogenase
2147022	0	A	SNP	C	99	109	204	100	208	Ile204Met (att/atG)	Rv1900c	lipJ	lignin peroxidase LipJ
2151780	0	G	SNP	T	95	110	204	99.51	206	Gln206Lys (caa/Aaa)	Rv1905c	aao	D-amino acid oxidase
2153184	0	T	SNP	G	96	116	207	99.53	213
2154724	0	C	SNP	A	105	134	237	99.58	240	Arg463Leu (cgg/cTg)	Rv1908c	katG	catalase-peroxidase		phylo (not Euro-American, M. africanum, M. bovis, M . canettii, M. caprae, M. Microti, M. pinipedii, Beijing, Delhi/CAS, EAI, 4)	isoniazid (INH)
2155168	0	C	SNP	G	101	104	204	98.56	208	Ser315Thr (agc/aCc)	Rv1908c	katG	catalase-peroxidase	isoniazid (INH)		isoniazid (INH)
2158109	0	T	SNP	C	100	119	219	100	219	Asp328Gly (gac/gGc)	Rv1912c	fadB5	oxidoreductase FadB
2158905	0	C	SNP	A	124	108	231	97.07	239	Gly63_ (gga/Tga)	Rv1912c	fadB5	oxidoreductase FadB
2160998	0	G	SNP	A	123	99	218	100	222	Gly179Asp (ggc/gAc)	Rv1915	aceAa	isocitrate lyase AceAa
2161343	1	G	Ins	T	94	89	183	94.82	183		Rv1915	aceAa	isocitrate lyase AceAa
2163790	0	A	SNP	C	62	42	104	100	104	Pro1174Pro (cct/ccG)	Rv1917c	PPE34	PPE family protein PPE34
2165286	0	A	SNP	C	90	97	182	100	187	Ser676Ala (tca/Gca)	Rv1917c	PPE34	PPE family protein PPE34
2165866	0	G	SNP	C	21	24	44	93.75	48	Pro482Pro (ccc/ccG)	Rv1917c	PPE34	PPE family protein PPE34
2165869	0	G	SNP	C	18	24	41	93.33	45	Gly481Gly (ggc/ggG)	Rv1917c	PPE34	PPE family protein PPE34
2165872	0	A	SNP	C	18	21	39	92.86	42	Val480Val (gtt/gtG)	Rv1917c	PPE34	PPE family protein PPE34
2165875	0	G	SNP	C	18	23	40	91.11	45	Leu479Leu (ctc/ctG)	Rv1917c	PPE34	PPE family protein PPE34
2165877	0	G	SNP	A	18	23	40	91.11	45	Leu479Phe (ctc/Ttc)	Rv1917c	PPE34	PPE family protein PPE34
2165878	0	T	SNP	C	18	23	41	91.11	45	Ala478Ala (gca/gcG)	Rv1917c	PPE34	PPE family protein PPE34
2165884	0	G	SNP	C	18	23	41	95.35	43	Thr476Thr (acc/acG)	Rv1917c	PPE34	PPE family protein PPE34
2165886	0	T	SNP	A	18	24	42	93.33	45	Thr476Ser (acc/Tcc)	Rv1917c	PPE34	PPE family protein PPE34
2165890	0	G	SNP	A	18	23	39	93.18	44	Asn474Asn (aac/aaT)	Rv1917c	PPE34	PPE family protein PPE34
2165891	0	T	SNP	C	18	24	42	93.33	45	Asn474Ser (aac/aGc)	Rv1917c	PPE34	PPE family protein PPE34
2165893	0	G	SNP	C	18	24	41	95.45	44	Ile473Met (atc/atG)	Rv1917c	PPE34	PPE family protein PPE34
2165895	0	T	SNP	C	18	23	40	93.18	44	Ile473Val (atc/Gtc)	Rv1917c	PPE34	PPE family protein PPE34
2165896	0	G	SNP	A	17	23	38	93.02	43	Gly472Gly (ggc/ggT)	Rv1917c	PPE34	PPE family protein PPE34
2165901	0	G	SNP	A	20	23	42	87.76	49	Leu471Leu (ctg/Ttg)	Rv1917c	PPE34	PPE family protein PPE34
2165902	0	C	SNP	A	23	27	47	92.59	54	Gly470Gly (ggg/ggT)	Rv1917c	PPE34	PPE family protein PPE34
2167310	0	A	SNP	G	107	111	215	100	218	Met1Thr (atg/aCg)	Rv1917c	PPE34	PPE family protein PPE34
2167926	0	A	SNP	G	110	104	213	100	214	Leu896Ser (ttg/tCg)	Rv1918c	PPE35	PPE family protein PPE35
2168651	0	C	SNP	A	90	86	175	97.78	180	Leu654Phe (ttg/ttT)	Rv1918c	PPE35	PPE family protein PPE35
2172348	0	A	SNP	G	108	91	196	98.03	203	Gln242Gln (caa/caG)	Rv1920	-	membrane protein
2172526	0	A	SNP	C	82	115	195	98.99	199	_424Gly (tga/Gga)	Rv1921c	lppF	lipoprotein LppF
2173860	0	A	SNP	C	113	86	195	99.5	200
2180911	0	G	SNP	T	104	94	192	98.51	201	Pro103Thr (ccg/Acg)	Rv1928c	-	short-chain type dehydrogenase/reductase
2186127	0	G	SNP	A	133	142	269	99.28	277	Ala21Val (gcc/gTc)	Rv1934c	fadE17	acyl-CoA dehydrogenase FadE17
2186236	0	C	SNP	T	105	128	227	98.73	236	Pro308Pro (ccg/ccA)	Rv1935c	echA13	enoyl-CoA hydratase EchA13
2187587	0	G	SNP	C	101	131	227	99.57	233	Gln68His (cag/caC)	Rv1936	-	monooxygenase
2199052	0	C	SNP	G	89	87	175	98.32	179	Gly5Arg (ggt/Cgt)	Rv1948c	-	hypothetical protein
2207591	1	T	Ins	C	107	86	193	98.97	194
2209465	0	G	SNP	A	106	105	204	99.53	212	Ala47Thr (gcg/Acg)	Rv1966	mce3A	Mce family protein Mce3A
2211826	0	A	SNP	G	120	109	228	99.57	230	Lys67Lys (aaa/aaG)	Rv1968	mce3C	Mce family protein Mce3C
2216227	0	T	SNP	C	100	113	212	97.26	219	Leu324Pro (ctc/cCc)	Rv1971	mce3F	Mce family protein Mce3F
2216345	0	C	SNP	A	104	104	205	98.11	212	Pro363Pro (ccc/ccA)	Rv1971	mce3F	Mce family protein Mce3F
2216443	0	C	SNP	A	116	93	205	100	209	Ala396Glu (gcg/gAg)	Rv1971	mce3F	Mce family protein Mce3F
2220512	0	T	SNP	G	118	86	200	100	204	Ser253Ser (tct/tcG)	Rv1977	-	hypothetical protein
2220941	0	G	Del	GAP	100	95	191	90.28	216		Rv1978	-	hypothetical protein
2220942	0	C	Del	GAP	100	95	191	91.55	213		Rv1978	-	hypothetical protein
2220943	0	C	Del	GAP	100	95	191	91.55	213		Rv1978	-	hypothetical protein
2220944	0	A	Del	GAP	100	95	191	91.55	213		Rv1978	-	hypothetical protein
2220945	0	C	Del	GAP	100	95	191	91.55	213		Rv1978	-	hypothetical protein
2220946	0	G	Del	GAP	100	95	191	91.12	214		Rv1978	-	hypothetical protein
2220947	0	A	Del	GAP	100	95	191	97.99	199		Rv1978	-	hypothetical protein
2220948	0	T	Del	GAP	100	95	191	97.99	199		Rv1978	-	hypothetical protein
2221584	0	G	SNP	C	92	106	198	99.5	199	Ser226Thr (agt/aCt)	Rv1978	-	hypothetical protein
2223293	0	T	SNP	C	110	103	213	100	213
2228967	0	A	SNP	G	118	117	227	100	235
2229801	0	C	SNP	G	110	109	216	99.1	221	Pro34Pro (ccg/ccC)	Rv1985c	-	HTH-type transcriptional regulator
2235170	0	A	Del	GAP	20	11	31	96.88	32		Rv1992c	ctpG	cation transporter ATPase G
2235171	0	C	Del	GAP	20	11	31	96.88	32		Rv1992c	ctpG	cation transporter ATPase G
2235172	0	A	Del	GAP	20	11	31	96.88	32		Rv1992c	ctpG	cation transporter ATPase G
2235173	0	A	Del	GAP	20	11	31	96.88	32		Rv1992c	ctpG	cation transporter ATPase G
2235174	0	T	Del	GAP	20	11	31	96.88	32		Rv1992c	ctpG	cation transporter ATPase G
2235175	0	C	Del	GAP	20	11	31	96.88	32		Rv1992c	ctpG	cation transporter ATPase G
2235176	0	C	Del	GAP	20	11	31	96.88	32		Rv1992c	ctpG	cation transporter ATPase G
2235177	0	G	Del	GAP	20	11	31	96.88	32		Rv1992c	ctpG	cation transporter ATPase G
2235178	0	A	Del	GAP	20	11	31	96.88	32		Rv1992c	ctpG	cation transporter ATPase G
2235179	0	C	Del	GAP	20	11	31	96.88	32		Rv1992c	ctpG	cation transporter ATPase G
2235180	0	G	Del	GAP	20	11	31	96.88	32		Rv1992c	ctpG	cation transporter ATPase G
2235181	0	T	Del	GAP	20	11	31	96.88	32		Rv1992c	ctpG	cation transporter ATPase G
2235182	0	T	Del	GAP	20	11	31	96.88	32		Rv1992c	ctpG	cation transporter ATPase G
2235183	0	T	Del	GAP	20	11	31	96.88	32		Rv1992c	ctpG	cation transporter ATPase G
2235184	0	T	Del	GAP	20	11	31	96.88	32		Rv1992c	ctpG	cation transporter ATPase G
2235185	0	G	Del	GAP	20	11	31	96.88	32		Rv1992c	ctpG	cation transporter ATPase G
2235186	0	C	Del	GAP	20	11	31	96.88	32		Rv1992c	ctpG	cation transporter ATPase G
2235187	0	A	Del	GAP	20	11	31	96.88	32		Rv1992c	ctpG	cation transporter ATPase G
2235188	0	C	Del	GAP	20	11	31	96.88	32		Rv1992c	ctpG	cation transporter ATPase G
2235189	0	C	Del	GAP	20	11	31	96.88	32		Rv1992c	ctpG	cation transporter ATPase G
2235190	0	A	Del	GAP	20	11	31	96.88	32		Rv1992c	ctpG	cation transporter ATPase G
2235191	0	T	Del	GAP	20	11	31	96.88	32		Rv1992c	ctpG	cation transporter ATPase G
2235192	0	G	Del	GAP	20	11	31	96.88	32		Rv1992c	ctpG	cation transporter ATPase G
2235193	0	A	Del	GAP	20	11	31	96.88	32		Rv1992c	ctpG	cation transporter ATPase G
2235194	0	T	Del	GAP	20	11	31	96.88	32		Rv1992c	ctpG	cation transporter ATPase G
2235195	0	C	Del	GAP	20	11	31	96.88	32		Rv1992c	ctpG	cation transporter ATPase G
2235196	0	T	Del	GAP	20	11	31	96.88	32		Rv1992c	ctpG	cation transporter ATPase G
2235197	0	G	Del	GAP	20	11	31	96.88	32		Rv1992c	ctpG	cation transporter ATPase G
2235198	0	C	Del	GAP	20	11	31	96.88	32		Rv1992c	ctpG	cation transporter ATPase G
2235199	0	C	Del	GAP	20	11	31	96.88	32		Rv1992c	ctpG	cation transporter ATPase G
2235200	0	G	Del	GAP	20	11	31	96.88	32		Rv1992c	ctpG	cation transporter ATPase G
2235201	0	C	Del	GAP	20	11	31	96.88	32		Rv1992c	ctpG	cation transporter ATPase G
2235202	0	G	Del	GAP	20	11	31	96.88	32		Rv1992c	ctpG	cation transporter ATPase G
2235203	0	A	Del	GAP	20	11	31	96.88	32		Rv1992c	ctpG	cation transporter ATPase G
2235204	0	G	Del	GAP	20	11	31	96.88	32		Rv1992c	ctpG	cation transporter ATPase G
2235205	0	C	Del	GAP	20	11	31	96.88	32		Rv1992c	ctpG	cation transporter ATPase G
2235206	0	G	Del	GAP	20	11	31	96.88	32		Rv1992c	ctpG	cation transporter ATPase G
2235207	0	C	Del	GAP	20	11	31	96.88	32		Rv1992c	ctpG	cation transporter ATPase G
2235208	0	C	Del	GAP	20	11	31	96.88	32		Rv1992c	ctpG	cation transporter ATPase G
2235209	0	G	Del	GAP	20	11	31	96.88	32		Rv1992c	ctpG	cation transporter ATPase G
2235210	0	G	Del	GAP	20	11	31	96.88	32		Rv1992c	ctpG	cation transporter ATPase G
2235211	0	G	Del	GAP	20	11	31	96.88	32		Rv1992c	ctpG	cation transporter ATPase G
2235212	0	C	Del	GAP	20	11	31	96.88	32		Rv1992c	ctpG	cation transporter ATPase G
2235213	0	A	Del	GAP	20	11	31	96.88	32		Rv1992c	ctpG	cation transporter ATPase G
2235214	0	T	Del	GAP	20	11	31	96.88	32		Rv1992c	ctpG	cation transporter ATPase G
2235215	0	G	Del	GAP	20	11	31	96.88	32		Rv1992c	ctpG	cation transporter ATPase G
2235216	0	G	Del	GAP	20	11	31	96.88	32		Rv1992c	ctpG	cation transporter ATPase G
2235217	0	T	Del	GAP	20	11	31	96.88	32		Rv1992c	ctpG	cation transporter ATPase G
2235218	0	C	Del	GAP	20	11	31	96.88	32		Rv1992c	ctpG	cation transporter ATPase G
2235219	0	T	Del	GAP	20	11	31	96.88	32		Rv1992c	ctpG	cation transporter ATPase G
2235220	0	A	Del	GAP	20	11	31	96.88	32		Rv1992c	ctpG	cation transporter ATPase G
2235221	0	G	Del	GAP	20	11	31	96.88	32		Rv1992c	ctpG	cation transporter ATPase G
2235222	0	G	Del	GAP	20	11	31	96.88	32		Rv1992c	ctpG	cation transporter ATPase G
2235223	0	G	Del	GAP	20	11	31	96.88	32		Rv1992c	ctpG	cation transporter ATPase G
2235224	0	C	Del	GAP	20	11	31	96.88	32		Rv1992c	ctpG	cation transporter ATPase G
2235225	0	T	Del	GAP	20	11	31	96.88	32		Rv1992c	ctpG	cation transporter ATPase G
2235226	0	T	Del	GAP	20	11	31	96.88	32		Rv1992c	ctpG	cation transporter ATPase G
2235227	0	G	Del	GAP	20	11	31	96.88	32		Rv1992c	ctpG	cation transporter ATPase G
2235228	0	G	Del	GAP	20	11	31	96.88	32		Rv1992c	ctpG	cation transporter ATPase G
2235229	0	G	Del	GAP	20	11	31	96.88	32		Rv1992c	ctpG	cation transporter ATPase G
2235230	0	G	Del	GAP	20	11	31	96.88	32		Rv1992c	ctpG	cation transporter ATPase G
2235231	0	C	Del	GAP	20	11	31	96.88	32		Rv1992c	ctpG	cation transporter ATPase G
2235232	0	A	Del	GAP	20	11	31	96.88	32		Rv1992c	ctpG	cation transporter ATPase G
2244421	0	G	SNP	T	91	91	178	98.91	184	Leu240Met (ctg/Atg)	Rv1999c	-	transporter
2245916	0	T	SNP	G	111	113	220	97.39	230	Ala236Ala (gct/gcG)	Rv2000	-	hypothetical protein
2247677	0	A	SNP	C	95	105	200	100	200	Ile6Ile (ata/atC)	Rv2002	fabG3	20-beta-hydroxysteroid dehydrogenase
2251104	0	G	SNP	A	103	105	205	98.11	212	Val260Val (gtc/gtT)	Rv2005c	-	universal stress protein
2251999	0	A	SNP	G	106	92	196	99.5	199
2254481	0	G	SNP	A	112	112	222	97.82	229	Arg827Gln (cgg/cAg)	Rv2006	otsB1	trehalose-6-phosphate phosphatase OtsB
2260100	0	C	SNP	T	106	96	199	99.51	203
2260525	0	C	SNP	T	127	101	223	100	228
2262620	0	T	SNP	A	64	58	121	100	122	Glu151Asp (gaa/gaT)	Rv2015c	-	hypothetical protein
2262679	0	G	SNP	A	57	61	117	100	118	Leu132Leu (ctg/Ttg)	Rv2015c	-	hypothetical protein
2262698	0	G	SNP	C	49	59	107	100	108	Gly125Gly (ggc/ggG)	Rv2015c	-	hypothetical protein
2262857	0	T	SNP	C	59	56	114	100	115	Ser72Ser (tca/tcG)	Rv2015c	-	hypothetical protein
2264782	0	C	SNP	A	111	102	207	100	213	Ala262Glu (gcg/gAg)	Rv2017	-	transcriptional regulator
2265059	0	T	SNP	G	111	106	215	100	217
2269780	0	T	SNP	C	96	137	227	100	233	Asp154Gly (gac/gGc)	Rv2024c	-	hypothetical protein
2270102	0	A	SNP	G	108	109	213	100	217	Trp47Arg (tgg/Cgg)	Rv2024c	-	hypothetical protein
2275764	0	G	SNP	A	98	94	188	97.96	196	Leu221Phe (ctc/Ttc)	Rv2029c	pfkB	6-phosphofructokinase PfkB
2282787	0	C	SNP	T	98	120	211	100	218	Cys312Tyr (tgt/tAt)	Rv2037c	-	transmembrane protein
2284456	0	T	SNP	G	127	106	230	99.15	235	Glu114Ala (gag/gCg)	Rv2038c	-	sugar ABC transporter ATP-binding protein
2285251	0	C	SNP	A	93	100	189	100	193	Val131Phe (gtc/Ttc)	Rv2039c	-	sugar ABC transporter permease
2285558	0	G	SNP	A	91	100	188	99.48	192	Cys28Cys (tgc/tgT)	Rv2039c	-	sugar ABC transporter permease
2287121	0	A	SNP	G	92	95	186	100	187	Asp242Asp (gat/gaC)	Rv2041c	-	sugar ABC transporter substrate-binding lipoprotein
2288817	1	G	Ins	T	83	69	152	90.48	153		Rv2043c	pncA	pyrazinamidase/nicotinamidase PncA	pyrazinamide (PZA)		pyrazinamide (PZA)
2288817	2	G	Ins	C	83	70	153	91.07	153		Rv2043c	pncA	pyrazinamidase/nicotinamidase PncA			pyrazinamide (PZA)
2289047	0	G	SNP	A	92	95	185	98.94	189	Ser65Ser (tcc/tcT)	Rv2043c	pncA	pyrazinamidase/nicotinamidase PncA		phylo (Delhi/CAS)	pyrazinamide (PZA)
2289366	0	G	Del	GAP	121	96	217	98.64	220		Rv2044c	-	hypothetical protein
2296042	0	G	SNP	C	131	111	241	97.58	248	Pro3649Ala (ccg/Gcg)	Rv2048c	pks12	polyketide synthase
2296876	0	C	SNP	G	112	114	224	98.26	230	Gly3371Arg (ggt/Cgt)	Rv2048c	pks12	polyketide synthase
2300546	0	A	SNP	T	110	93	201	99.02	205	His2147Gln (cat/caA)	Rv2048c	pks12	polyketide synthase
2300552	0	T	SNP	G	111	89	196	98.52	203	Pro2145Pro (cca/ccC)	Rv2048c	pks12	polyketide synthase
2300555	0	A	SNP	G	111	90	199	99.5	202	Asp2144Asp (gat/gaC)	Rv2048c	pks12	polyketide synthase
2301782	0	T	SNP	C	50	13	63	98.44	64	Val1735Val (gta/gtG)	Rv2048c	pks12	polyketide synthase
2306472	0	T	SNP	C	113	103	213	99.54	217	Tyr172Cys (tac/tGc)	Rv2048c	pks12	polyketide synthase
2307587	0	G	Del	GAP	101	96	194	90.37	218
2307588	0	T	Del	GAP	101	96	194	91.63	215
2307589	0	C	Del	GAP	101	96	194	92.06	214
2307590	0	G	Del	GAP	101	95	194	99.49	197
2309203	0	G	SNP	A	107	100	197	98.57	210	Ala518Val (gca/gTa)	Rv2051c	ppm1	polyprenol-monophosphomannose synthase
2311099	0	C	SNP	G	120	111	225	100	231	Pro473Pro (ccg/ccC)	Rv2052c	-	hypothetical protein
2311418	0	G	SNP	A	110	118	220	99.13	230	Ala367Val (gct/gTt)	Rv2052c	-	hypothetical protein
2314211	0	C	Del	GAP	97	109	204	94.06	219		Rv2055c	rpsR2	30S ribosomal protein S18
2325320	0	T	SNP	C	104	92	195	98.49	199	Asp184Gly (gat/gGt)	Rv2067c	-	hypothetical protein
2328543	0	T	SNP	C	97	106	200	100	203	Ile145Met (ata/atG)	Rv2071c	cobM	precorrin-4 C(11)-methyltransferase
2329089	0	G	SNP	A	107	121	227	97.85	233	Ser353Leu (tcg/tTg)	Rv2072c	cobL	precorrin-6Y C(5,15)-methyltransferase
2329533	0	A	SNP	G	97	119	213	100	216	Leu205Pro (ctc/cCc)	Rv2072c	cobL	precorrin-6Y C(5,15)-methyltransferase
2331620	0	A	SNP	C	105	121	220	100	226	Gly420Gly (ggt/ggG)	Rv2075c	-	hypothetical protein
2331789	0	G	SNP	T	96	99	192	98.98	197	Pro364Gln (ccg/cAg)	Rv2075c	-	hypothetical protein
2333215	0	C	SNP	T	93	87	175	99.45	181	Cys25Tyr (tgc/tAc)	Rv2076c	-	hypothetical protein
2334007	0	A	SNP	G	115	100	212	100	215	Ala96Ala (gct/gcC)	Rv2077c	-	transmembrane protein
2335075	0	A	SNP	G	82	101	181	100	183	Glu6Gly (gaa/gGa)	Rv2078	-	hypothetical protein
2335080	0	T	SNP	C	83	98	179	99.45	182	Leu8Leu (ttg/Ctg)	Rv2078	-	hypothetical protein
2335494	0	A	SNP	G	100	104	201	100	204	Tyr47Cys (tac/tGc)	Rv2079	-	hypothetical protein
2338195	0	C	Del	GAP	122	136	246	87.76	294		Rv2081c	-	transmembrane protein
2338990	0	G	SNP	C	183	226	404	99.51	411	Ala94Ala (gcg/gcC)	Rv2082	-	hypothetical protein
2338994	0	G	SNP	A	185	231	408	99.76	417	Ala96Thr (gcg/Acg)	Rv2082	-	hypothetical protein
2340621	0	C	SNP	G	177	204	373	100	381	Pro638Arg (ccc/cGc)	Rv2082	-	hypothetical protein
2341636	0	C	SNP	G	118	111	227	100	229	Leu256Val (ctg/Gtg)	Rv2083	-	hypothetical protein
2342649	1	A	Ins	G	90	68	158	81.44	159		Rv2084	-	hypothetical protein
2342649	2	A	Ins	G	90	69	159	81.96	159		Rv2084	-	hypothetical protein
2342649	3	A	Ins	C	90	69	159	81.96	159		Rv2084	-	hypothetical protein
2342649	4	A	Ins	G	90	69	159	81.96	159		Rv2084	-	hypothetical protein
2342649	5	A	Ins	T	89	67	156	80.41	156		Rv2084	-	hypothetical protein
2342649	6	A	Ins	A	89	67	156	80.41	156		Rv2084	-	hypothetical protein
2342649	7	A	Ins	C	89	67	156	80.41	156		Rv2084	-	hypothetical protein
2342649	8	A	Ins	A	89	67	156	80.41	156		Rv2084	-	hypothetical protein
2342649	9	A	Ins	C	89	67	156	80.41	156		Rv2084	-	hypothetical protein
2342649	10	A	Ins	A	89	67	156	80.41	156		Rv2084	-	hypothetical protein
2342649	11	A	Ins	C	89	67	156	80.41	156		Rv2084	-	hypothetical protein
2344246	0	G	SNP	C	104	97	196	98.53	204
2345037	0	C	SNP	A	99	107	201	100	206	Leu209Leu (ctc/ctA)	Rv2088	pknJ	transmembrane serine/threonine-protein kinase PknJ
2345085	0	A	SNP	C	109	109	216	98.2	222	Ala225Ala (gca/gcC)	Rv2088	pknJ	transmembrane serine/threonine-protein kinase PknJ
2346929	0	C	SNP	T	109	108	213	99.54	218	Leu132Leu (ctg/ctA)	Rv2089c	pepE	dipeptidase PepE
2348446	0	C	SNP	G	100	108	204	99.52	209	Phe358Leu (ttc/ttG)	Rv2090	-	5'-3' exonuclease
2348708	0	G	SNP	A	95	84	175	99.44	180	Val195Val (gtc/gtT)	Rv2091c	-	membrane protein
2353385	0	G	SNP	C	110	94	201	98.08	208	Gln311Glu (cag/Gag)	Rv2095c	pafC	proteasome accessory factor C
2357269	0	G	Del	GAP	107	98	201	83	247
2357270	0	C	Del	GAP	107	98	201	83.67	245
2357271	0	C	Del	GAP	107	98	201	83.67	245
2357536	0	C	SNP	T	116	116	221	96.67	240
2358029	1	T	Ins	G	100	107	207	94.52	207
2361604	0	C	SNP	G	118	101	216	99.55	220	Val455Val (gtc/gtG)	Rv2101	helZ	helicase HelZ
2362041	0	C	SNP	A	101	109	209	100	210	Pro601Gln (ccg/cAg)	Rv2101	helZ	helicase HelZ
2367061	0	A	Del	GAP	102	81	179	97.34	188
2368565	0	A	Del	GAP	99	103	205	99.51	203
2369186	0	G	SNP	C	100	109	208	99.52	210	Arg182Gly (cgt/Ggt)	Rv2109c	prcA	proteasome subunit alpha
2369326	0	C	SNP	G	104	109	209	99.53	214	Arg135Pro (cgc/cCc)	Rv2109c	prcA	proteasome subunit alpha
2375690	0	G	SNP	A	97	107	202	95.77	213	Leu201Phe (ctc/Ttc)	Rv2115c	mpa	proteasome-associated ATPase
2381100	0	G	SNP	A	116	104	211	98.65	223	Pro10Pro (ccg/ccA)	Rv2123	PPE37	PPE family protein PPE37
2382287	0	C	Del	GAP	94	97	191	93.17	205		Rv2123	PPE37	PPE family protein PPE37
2382289	0	G	SNP	T	97	96	191	96.98	199	Asp407Tyr (gac/Tac)	Rv2123	PPE37	PPE family protein PPE37
2386389	0	G	SNP	A	113	107	217	100	220	Gly33Ser (ggc/Agc)	Rv2125	-	hypothetical protein
2387733	0	T	SNP	C	121	70	188	100	191	Glu80Glu (gaa/gaG)	Rv2126c	PE_PGRS37	PE-PGRS family protein PE_PGRS37
2388641	0	G	SNP	A	114	115	225	99.13	231	Gly9Asp (ggc/gAc)	Rv2127	ansP1	L-asparagine permease
2402765	0	G	SNP	A	89	85	172	98.86	176
2413246	0	C	SNP	A	127	127	253	100	254	Val36Leu (gtg/Ttg)	Rv2153c	murG	UDP-N-acetylglucosamine--N-acetylmuramyl- (pentapeptide) pyrophosphoryl-undecaprenol-N-acetylglucosamine transferase
2415656	0	G	SNP	C	111	128	235	100	239	Arg247Gly (cgg/Ggg)	Rv2155c	murD	UDP-N-acetylmuramoylalanine--D-glutamate ligase
2421816	0	A	SNP	G	123	127	244	99.6	251
2421975	1	G	Ins	G	99	108	207	90.39	209
2421975	2	G	Ins	G	96	109	205	89.52	207
2421975	3	G	Ins	A	97	109	206	89.96	207
2421975	4	G	Ins	A	97	110	207	90.39	207
2423819	0	C	SNP	G	92	109	194	97.1	207	Gly340Gly (ggg/ggC)	Rv2162c	PE_PGRS38	PE-PGRS family protein PE_PGRS38
2423822	0	A	SNP	G	98	108	205	97.63	211	Gly339Gly (ggt/ggC)	Rv2162c	PE_PGRS38	PE-PGRS family protein PE_PGRS38
2424114	0	C	SNP	A	32	95	120	96.21	132	Arg242Leu (cgc/cTc)	Rv2162c	PE_PGRS38	PE-PGRS family protein PE_PGRS38
2424151	0	C	SNP	A	27	71	91	98	100	Ala230Ser (gca/Tca)	Rv2162c	PE_PGRS38	PE-PGRS family protein PE_PGRS38
2424925	0	A	SNP	G	92	98	188	100	190
2425471	0	T	SNP	C	109	124	233	99.15	235	Arg539Arg (cga/cgG)	Rv2163c	pbpB	penicillin-binding membrane protein PbpB
2429222	0	T	SNP	C	110	109	216	94.81	231	Val68Val (gta/gtG)	Rv2165c	-	rRNA small subunit methyltransferase H
2434749	0	C	SNP	T	117	86	200	99.02	205
2440926	0	G	SNP	T	87	95	179	99.45	183	Asp265Glu (gac/gaA)	Rv2178c	aroG	phospho-2-dehydro-3-deoxyheptonate aldolase AroG
2440935	0	G	SNP	C	90	92	179	98.91	184	Ser262Ser (tcc/tcG)	Rv2178c	aroG	phospho-2-dehydro-3-deoxyheptonate aldolase AroG
2448458	0	C	SNP	T	99	96	195	98.98	197	Thr100Ile (acc/aTc)	Rv2187	fadD15	long-chain-fatty-acid--CoA ligase FadD15
2449826	0	C	SNP	G	102	93	193	99.49	196	Ser556Trp (tcg/tGg)	Rv2187	fadD15	long-chain-fatty-acid--CoA ligase FadD15
2452452	0	G	SNP	A	134	108	241	99.18	244	Thr274Met (acg/aTg)	Rv2190c	-	endopeptidase
2462871	0	G	SNP	A	107	103	203	99.06	212	Ala59Ala (gcc/gcT)	Rv2198c	mmpS3	membrane protein MmpS3
2470591	0	A	SNP	C	109	99	202	100	208
2472029	0	T	SNP	G	137	115	245	97.67	258	Trp207Gly (tgg/Ggg)	Rv2207	cobT	nicotinate-nucleotide-dimethylbenzimidazolphosphoribosyltransferase
2477174	0	T	SNP	C	117	78	192	96.06	203	Gln3Arg (cag/cGg)	Rv2211c	gcvT	aminomethyltransferase
2477984	0	G	SNP	A	120	99	219	98.65	222	Ser265Ser (tcg/tcA)	Rv2212	-	adenylyl cyclase
2478619	0	G	SNP	A	118	110	227	99.56	229	Leu94Leu (ctg/ctA)	Rv2213	pepB	cytosol aminopeptidase
2480809	0	G	SNP	C	106	130	236	99.58	237	Ala298Gly (gcc/gGc)	Rv2214c	ephD	oxidoreductase EphD
2488343	0	G	SNP	A	100	99	197	98.51	202	Gln243Gln (cag/caA)	Rv2220	glnA1	glutamine synthetase
2494430	0	C	SNP	G	89	92	179	98.37	184	Gly324Arg (ggc/Cgc)	Rv2223c	-	carboxylesterase B
2499726	0	G	SNP	A	131	114	241	100	245	Asp299Asn (gat/Aat)	Rv2226	-	hypothetical protein
2504177	0	C	SNP	T	111	113	223	98.68	227	Glu144Glu (gag/gaA)	Rv2230c	-	GTP cyclohydrolase
2509140	0	G	SNP	C	120	150	266	100	270	Ser79Cys (tcc/tGc)	Rv2236c	cobD	cobalamin biosynthesis transmembrane protein CobD
2509722	0	A	SNP	G	109	123	228	100	232	Pro78Pro (cca/ccG)	Rv2237	-	hypothetical protein
2516271	0	T	SNP	C	97	118	214	98.17	219	Met323Thr (atg/aCg)	Rv2242	-	hypothetical protein
2516567	0	G	SNP	C	88	108	194	100	196
2521342	0	T	SNP	C	97	120	215	100	217	Asp200Asp (gat/gaC)	Rv2247	accD6	acetyl-/propionyl-CoA carboxylase subunit beta
2523205	1	G	Ins	C	95	83	178	93.19	179
2523205	2	G	Ins	G	96	83	179	93.72	179
2523205	3	G	Ins	C	96	83	179	93.72	179
2525723	0	G	Del	GAP	93	102	193	96.06	203		Rv2251	-	flavoprotein
2526974	0	T	SNP	C	127	115	239	99.59	243	Pro470Pro (cct/ccC)	Rv2251	-	flavoprotein
2529680	0	A	SNP	G	109	91	198	100	200	Thr65Thr (act/acC)	Rv2256c	-	hypothetical protein
2531742	0	A	SNP	G	79	91	167	98.84	172	Ala52Ala (gct/gcC)	Rv2258c	-	transcriptional regulator
2533377	0	T	SNP	C	94	111	204	98.56	208	Asp16Asp (gat/gaC)	Rv2260	-	hypothetical protein
2534563	0	G	Del	GAP	113	127	240	97.17	247
2534564	0	A	Del	GAP	113	127	240	100	240
2536312	0	C	SNP	T	98	117	212	97.73	220	Arg224Arg (cgc/cgT)	Rv2263	-	oxidoreductase
2536625	1	C	Ins	G	100	92	192	88.07	193		Rv2264c	-	hypothetical protein
2536625	2	C	Ins	G	101	92	193	88.53	193		Rv2264c	-	hypothetical protein
2536625	3	C	Ins	G	101	91	192	88.07	192		Rv2264c	-	hypothetical protein
2540554	0	T	SNP	C	112	114	226	99.12	228	Ser151Pro (tcg/Ccg)	Rv2266	cyp124	cytochrome P450 Cyp124
2541477	0	C	SNP	G	87	93	179	96.77	186
2542543	0	G	SNP	A	91	97	185	97.92	192	Arg90Cys (cgt/Tgt)	Rv2267c	-	hypothetical protein
2558973	0	A	Del	GAP	104	68	166	95.03	181		Rv2286c	-	hypothetical protein
2558974	0	A	Del	GAP	104	68	166	95.03	181		Rv2286c	-	hypothetical protein
2558975	0	T	Del	GAP	104	68	166	95.03	181		Rv2286c	-	hypothetical protein
2558976	0	G	Del	GAP	104	68	166	95.03	181		Rv2286c	-	hypothetical protein
2558977	0	A	Del	GAP	104	68	166	95.03	181		Rv2286c	-	hypothetical protein
2558978	0	G	Del	GAP	104	68	166	95.03	181		Rv2286c	-	hypothetical protein
2558979	0	T	Del	GAP	104	68	166	95.03	181		Rv2286c	-	hypothetical protein
2558980	0	T	Del	GAP	104	68	166	95.03	181		Rv2286c	-	hypothetical protein
2558981	0	C	Del	GAP	104	68	166	95.03	181		Rv2286c	-	hypothetical protein
2558982	0	A	Del	GAP	104	68	166	95.56	180		Rv2286c	-	hypothetical protein
2558983	0	A	Del	GAP	104	68	166	95.56	180		Rv2286c	-	hypothetical protein
2558984	0	C	Del	GAP	104	68	166	95.56	180		Rv2286c	-	hypothetical protein
2558985	0	A	Del	GAP	104	68	166	95.56	180		Rv2286c	-	hypothetical protein
2558986	0	T	Del	GAP	104	68	166	95.56	180		Rv2286c	-	hypothetical protein
2562644	0	G	SNP	T	94	115	204	100	209	Ala16Ser (gcg/Tcg)	Rv2290	lppO	lipoprotein LppO
2564368	1	G	Ins	C	98	96	194	96.52	194		Rv2293c	-	hypothetical protein
2566766	1	C	Ins	G	76	92	168	91.8	168
2566768	0	A	SNP	C	76	92	166	95.45	176
2568498	1	G	Ins	G	93	86	179	87.75	180		Rv2297	-	hypothetical protein
2568498	2	G	Ins	C	94	85	179	87.75	180		Rv2297	-	hypothetical protein
2573756	0	C	SNP	A	94	97	188	99.48	192
2578626	0	A	SNP	G	96	116	209	100	212	Met24Thr (atg/aCg)	Rv2307c	-	hypothetical protein
2586127	0	A	SNP	G	110	111	220	100	221	Gly388Gly (ggt/ggC)	Rv2314c	-	hypothetical protein
2589216	0	G	SNP	C	101	111	211	99.07	214	Val127Leu (gtg/Ctg)	Rv2316	uspA	sugar ABC transporter permease UspA
2591172	0	G	SNP	A	113	120	227	99.57	234	Ala219Thr (gcc/Acc)	Rv2318	uspC	sugar ABC transporter substrate-binding lipoprotein UspC
2598400	0	A	SNP	G	111	118	226	99.57	230	Asn516Asn (aat/aaC)	Rv2326c	-	ABC transporter ATP-binding protein
2600260	0	A	SNP	G	141	121	261	99.24	264	Arg91Arg (cga/cgG)	Rv2327	-	hypothetical protein
2601576	0	T	SNP	G	99	104	199	99.02	205	Ser282Arg (agt/agG)	Rv2328	PE23	PE family protein PE23
2603171	0	C	SNP	T	91	102	192	96.98	199	Thr97Thr (acg/acA)	Rv2329c	narK1	nitrate/nitrite transporter
2604164	0	A	Del	GAP	78	73	155	75.12	201		Rv2330c	lppP	lipoprotein LppP
2604165	0	A	Del	GAP	78	73	155	75.5	200		Rv2330c	lppP	lipoprotein LppP
2608117	0	C	SNP	A	97	114	206	100	211	Asp69Tyr (gac/Tac)	Rv2333c	stp	multidrug resistance protein
2612632	0	C	SNP	A	134	134	257	100	268	Gly119Val (ggc/gTc)	Rv2337c	-	hypothetical protein
2615413	0	A	SNP	G	101	107	206	99.52	209	Thr241Ala (acc/Gcc)	Rv2339	mmpL9	transmembrane transport protein MmpL9
2619271	0	T	SNP	C	83	102	183	99.46	186
2624986	0	T	SNP	G	110	110	215	97.78	225	Val389Gly (gtg/gGg)	Rv2345	-	transmembrane protein
2625924	0	T	SNP	C	96	98	191	98.98	196	Ala83Ala (gca/gcG)	Rv2346c	esxO	ESAT-6 like protein EsxO
2626095	0	C	SNP	G	102	106	205	88.51	235	Ala26Ala (gcg/gcC)	Rv2346c	esxO	ESAT-6 like protein EsxO
2626513	0	T	SNP	A	63	53	111	95.87	121	Thr3Ser (aca/Tca)	Rv2347c	esxP	ESAT-6 like protein EsxP
2626514	0	T	SNP	G	63	51	112	96.61	118	Ala2Ala (gca/gcC)	Rv2347c	esxP	ESAT-6 like protein EsxP
2626600	0	G	SNP	A	78	69	144	98.66	149
2627280	0	C	SNP	T	98	100	195	95.65	207	Val473Val (gtg/gtA)	Rv2349c	plcC	phospholipase C
2627946	0	A	SNP	G	92	95	181	99.47	188	Arg251Arg (cgt/cgC)	Rv2349c	plcC	phospholipase C
2631009	1	G	Ins	G	80	82	162	84.38	162		Rv2351c	plcA	membrane-associated phospholipase A
2631009	2	G	Ins	T	80	82	162	84.38	162		Rv2351c	plcA	membrane-associated phospholipase A
2631009	3	G	Ins	G	80	82	162	84.38	162		Rv2351c	plcA	membrane-associated phospholipase A
2631009	4	G	Ins	C	80	82	162	84.38	162		Rv2351c	plcA	membrane-associated phospholipase A
2631009	5	G	Ins	C	79	82	161	83.85	162		Rv2351c	plcA	membrane-associated phospholipase A
2632341	1	C	Ins	A	90	91	181	92.82	181
2632362	0	T	SNP	C	103	95	196	99	200
2637541	0	C	SNP	T	108	121	227	100	229
2638123	0	A	SNP	G	88	105	191	97.97	197
2642383	0	C	SNP	T	84	89	169	100	173	Ala66Thr (gcc/Acc)	Rv2360c	-	hypothetical protein
2650375	1	G	Ins	C	88	100	188	93.53	188		Rv2370c	-	hypothetical protein
2652254	0	G	SNP	C	130	106	235	98.74	239	Ala191Gly (gct/gGt)	Rv2372c	-	rRNA small subunit methyltransferase E
2656225	0	A	SNP	G	113	106	214	100	219	Val69Ala (gtc/gCc)	Rv2377c	-	hypothetical protein
2656635	0	G	SNP	A	105	105	201	100	210	Pro357Ser (ccg/Tcg)	Rv2378c	mbtG	L-lysine N6-monooxygenase
2660319	0	C	SNP	G	101	129	226	100	230	Glu589Asp (gag/gaC)	Rv2379c	mbtF	peptide synthetase
2661039	0	G	SNP	A	112	109	221	98.22	225	Ile349Ile (atc/atT)	Rv2379c	mbtF	peptide synthetase
2680658	0	T	SNP	G	94	114	203	100	208	Thr67Thr (act/acG)	Rv2386a	-	hypothetical protein
2688700	0	C	SNP	T	99	117	211	99.54	217	Pro231Ser (ccg/Tcg)	Rv2394	ggtB	gamma-glutamyltranspeptidase precursor GgtB
2690160	0	A	SNP	G	92	110	201	98.54	205	Asn30Ser (aac/aGc)	Rv2395	-	integral membrane protein
2695378	0	C	SNP	G	84	106	188	100	190	Gly141Ala (ggc/gCc)	Rv2398c	cysW	sulfate ABC transporter permease CysW
2696728	0	G	SNP	C	115	128	241	95.67	254	Leu329Leu (ctc/ctG)	Rv2400c	subI	sulfate ABC transporter substrate-binding lipoprotein SubI
2697489	0	C	SNP	T	115	108	221	97.38	229	Ala76Thr (gcg/Acg)	Rv2400c	subI	sulfate ABC transporter substrate-binding lipoprotein SubI
2700222	0	T	SNP	C	103	105	203	98.58	211	Leu565Pro (ctg/cCg)	Rv2402	-	trehalase
2704884	1	A	Ins	C	77	92	169	96.57	169		Rv2407	-	ribonuclease Z
2704884	2	A	Ins	A	77	92	169	96.57	169		Rv2407	-	ribonuclease Z
2704884	3	A	Ins	G	76	91	167	95.43	169		Rv2407	-	ribonuclease Z
2704884	4	A	Ins	C	76	90	166	94.86	167		Rv2407	-	ribonuclease Z
2704884	5	A	Ins	G	77	86	163	93.14	164		Rv2407	-	ribonuclease Z
2704884	6	A	Ins	A	76	87	163	93.14	163		Rv2407	-	ribonuclease Z
2704884	7	A	Ins	C	76	85	161	92	161		Rv2407	-	ribonuclease Z
2712328	0	C	SNP	T	111	128	235	99.58	240	Pro183Pro (ccg/ccA)	Rv2414c	-	hypothetical protein
2713795	0	C	SNP	T	119	111	224	99.57	231
2718852	0	T	SNP	G	87	93	179	100	180
2720069	0	G	SNP	A	80	102	176	98.38	185	Gly158Glu (ggg/gAg)	Rv2423	-	hypothetical protein
2720444	0	C	SNP	T	99	98	194	98.99	199	Ser283Phe (tct/tTt)	Rv2423	-	hypothetical protein
2720895	0	G	SNP	A	5	62	66	93.06	72	His295Tyr (cac/Tac)	Rv2424c	-	transposase
2721562	0	C	SNP	G	106	108	214	99.07	216	Ala72Ala (gcg/gcC)	Rv2424c	-	transposase
2723506	0	T	SNP	C	111	105	213	100	216	Leu226Leu (tta/ttG)	Rv2426c	-	hypothetical protein
2724192	0	C	Del	GAP	65	68	133	75.57	176
2724193	0	T	Del	GAP	65	68	133	75.14	177
2724194	0	C	Del	GAP	65	68	133	76	175
2724195	0	C	Del	GAP	65	68	133	76.88	173
2724196	0	T	Del	GAP	65	68	133	76.44	174
2724197	0	C	Del	GAP	65	68	133	76.88	173
2724198	0	T	Del	GAP	65	68	133	77.33	172
2724199	0	A	Del	GAP	65	68	133	78.24	170
2724200	0	G	Del	GAP	65	68	133	78.24	170
2726105	0	G	SNP	A	84	128	210	99.53	213						phylo (Delhi/CAS, 3)	isoniazid (INH)
2729058	0	A	SNP	C	122	115	235	99.16	239	Leu26Arg (ctg/cGg)	Rv2433c	-	hypothetical protein
2734074	0	T	SNP	C	115	110	224	100	225	Val282Ala (gtc/gCc)	Rv2436	rbsK	ribokinase RbsK
2737572	0	C	SNP	A	113	129	236	100	242	Ala226Ser (gcg/Tcg)	Rv2439c	proB	glutamate 5-kinase protein
2738221	0	G	SNP	A	115	118	229	96.68	241	Ile9Ile (atc/atT)	Rv2439c	proB	glutamate 5-kinase protein
2740693	0	T	SNP	C	100	92	191	98.97	194
2751021	0	G	SNP	A	127	103	225	95.44	241	Thr184Thr (acc/acT)	Rv2449c	-	trans-acting enoyl reductase
2751804	0	C	SNP	T	123	132	252	100	255	Arg126Gln (cgg/cAg)	Rv2450c	rpfE	resuscitation-promoting factor RpfE
2751854	0	G	SNP	A	125	114	236	97.95	244	Ser109Ser (tcc/tcT)	Rv2450c	rpfE	resuscitation-promoting factor RpfE
2752698	0	C	SNP	A	65	101	165	100	166
2753869	0	A	SNP	G	123	98	217	98.66	224	Val293Ala (gtg/gCg)	Rv2454c	-	2-oxoglutarate oxidoreductase subunit KorB
2760152	0	A	SNP	G	140	136	271	100	276	Tyr125Cys (tac/tGc)	Rv2458	mmuM	homocysteine S-methyltransferase MmuM
2771383	0	A	SNP	G	105	115	218	97.78	225	Ser800Gly (agc/Ggc)	Rv2467	pepN	aminopeptidase PepN
2779136	0	T	SNP	C	106	120	221	100	226	Ser1043Gly (agc/Ggc)	Rv2476c	gdh	NAD-dependent glutamate dehydrogenase
2782498	0	G	SNP	A	85	98	180	99.46	184	Asp515Asp (gac/gaT)	Rv2477c	-	macrolide ABC transporter ATP-binding protein
2786952	0	A	SNP	G	119	121	234	100	240	Cys778Arg (tgc/Cgc)	Rv2482c	plsB2	glycerol-3-phosphate acyltransferase
2791098	0	C	SNP	T	112	107	214	98.21	223	Gly466Asp (ggt/gAt)	Rv2484c	-	diacyglycerol O-acyltransferase
2795974	0	T	Del	GAP	38	41	88	86.81	91		Rv2487c	PE_PGRS42	PE-PGRS family protein PE_PGRS42
2795975	0	T	Del	GAP	38	41	88	89.77	88		Rv2487c	PE_PGRS42	PE-PGRS family protein PE_PGRS42
2795976	0	G	Del	GAP	38	41	88	89.77	88		Rv2487c	PE_PGRS42	PE-PGRS family protein PE_PGRS42
2795977	0	C	Del	GAP	38	41	88	88.76	89		Rv2487c	PE_PGRS42	PE-PGRS family protein PE_PGRS42
2795978	0	C	Del	GAP	38	41	88	88.76	89		Rv2487c	PE_PGRS42	PE-PGRS family protein PE_PGRS42
2795979	0	G	Del	GAP	38	41	88	88.76	89		Rv2487c	PE_PGRS42	PE-PGRS family protein PE_PGRS42
2795980	0	C	Del	GAP	38	41	88	88.76	89		Rv2487c	PE_PGRS42	PE-PGRS family protein PE_PGRS42
2795981	0	C	Del	GAP	38	41	88	88.76	89		Rv2487c	PE_PGRS42	PE-PGRS family protein PE_PGRS42
2795982	0	C	Del	GAP	38	41	88	92.94	85		Rv2487c	PE_PGRS42	PE-PGRS family protein PE_PGRS42
2795983	0	G	Del	GAP	38	41	88	92.94	85		Rv2487c	PE_PGRS42	PE-PGRS family protein PE_PGRS42
2795984	0	C	Del	GAP	38	41	88	92.94	85		Rv2487c	PE_PGRS42	PE-PGRS family protein PE_PGRS42
2795985	0	G	Del	GAP	38	41	88	92.94	85		Rv2487c	PE_PGRS42	PE-PGRS family protein PE_PGRS42
2795986	0	C	Del	GAP	38	41	88	90.8	87		Rv2487c	PE_PGRS42	PE-PGRS family protein PE_PGRS42
2795987	0	C	Del	GAP	38	41	88	90.8	87		Rv2487c	PE_PGRS42	PE-PGRS family protein PE_PGRS42
2795988	0	G	Del	GAP	38	41	88	90.8	87		Rv2487c	PE_PGRS42	PE-PGRS family protein PE_PGRS42
2795989	0	C	Del	GAP	38	41	88	90.8	87		Rv2487c	PE_PGRS42	PE-PGRS family protein PE_PGRS42
2795990	0	C	Del	GAP	38	41	88	90.8	87		Rv2487c	PE_PGRS42	PE-PGRS family protein PE_PGRS42
2795991	0	G	Del	GAP	38	41	88	92.94	85		Rv2487c	PE_PGRS42	PE-PGRS family protein PE_PGRS42
2795992	0	G	Del	GAP	38	41	88	92.94	85		Rv2487c	PE_PGRS42	PE-PGRS family protein PE_PGRS42
2795993	0	T	Del	GAP	38	41	88	92.94	85		Rv2487c	PE_PGRS42	PE-PGRS family protein PE_PGRS42
2796608	0	C	SNP	T	88	108	195	98	200	Asp260Asn (gac/Aac)	Rv2487c	PE_PGRS42	PE-PGRS family protein PE_PGRS42
2798595	0	C	SNP	T	105	120	222	97.4	231	Ala762Ala (gcg/gcA)	Rv2488c	-	LuxR family transcriptional regulator
2803139	0	C	Del	GAP	110	99	206	82.28	254		Rv2490c	PE_PGRS43	PE-PGRS family protein PE_PGRS43
2803140	0	C	Del	GAP	110	99	206	82.61	253		Rv2490c	PE_PGRS43	PE-PGRS family protein PE_PGRS43
2803141	0	A	Del	GAP	110	99	206	82.94	252		Rv2490c	PE_PGRS43	PE-PGRS family protein PE_PGRS43
2803142	0	C	Del	GAP	110	99	206	82.94	252		Rv2490c	PE_PGRS43	PE-PGRS family protein PE_PGRS43
2803143	0	C	Del	GAP	110	99	206	82.61	253		Rv2490c	PE_PGRS43	PE-PGRS family protein PE_PGRS43
2803144	0	G	Del	GAP	110	99	206	82.94	252		Rv2490c	PE_PGRS43	PE-PGRS family protein PE_PGRS43
2803145	0	G	Del	GAP	110	99	206	83.27	251		Rv2490c	PE_PGRS43	PE-PGRS family protein PE_PGRS43
2803146	0	C	Del	GAP	110	99	206	83.94	249		Rv2490c	PE_PGRS43	PE-PGRS family protein PE_PGRS43
2803147	0	A	Del	GAP	110	99	206	86.36	242		Rv2490c	PE_PGRS43	PE-PGRS family protein PE_PGRS43
2807486	0	C	SNP	A	91	107	193	99.5	199	Ala70Asp (gcc/gAc)	Rv2492	-	hypothetical protein
2809621	0	T	SNP	C	114	106	216	99.55	221	Thr107Ala (acc/Gcc)	Rv2495c	bkdC	branched-chain keto acid dehydrogenase E2 component
2817747	0	G	SNP	A	122	109	230	98.3	235	Ala243Val (gct/gTt)	Rv2502c	accD1	acetyl-/propionyl-CoA carboxylase subunit beta
2818837	0	A	SNP	G	103	91	190	100	194	Gly97Gly (ggt/ggC)	Rv2503c	scoB	succinyl-CoA:3-ketoacid-CoA transferase subunit B
2821342	0	C	SNP	T	124	103	221	100	227	Ala85Ala (gcg/gcA)	Rv2505c	fadD35	fatty-acid--CoA ligase FadD35
2825466	0	G	SNP	A	110	96	200	99.04	208	Lys263Lys (aag/aaA)	Rv2509	-	short-chain type dehydrogenase/reductase
2826928	0	C	SNP	T	119	108	223	96.6	235	Arg54Arg (cgg/cgA)	Rv2510c	-	hypothetical protein
2827984	0	G	SNP	T	95	110	201	100	205
2828019	0	T	SNP	C	97	108	204	100	205
2830525	0	C	SNP	A	115	132	247	100	247	Thr122Lys (acg/aAg)	Rv2513	-	hypothetical protein
2836773	0	C	SNP	T	96	89	184	97.88	189	Ser330Leu (tcg/tTg)	Rv2519	PE26	PE family protein PE26
2840999	0	C	SNP	G	86	93	175	98.35	182	Ser2778Ser (tcg/tcC)	Rv2524c	fas	fatty acid synthase
2841022	0	A	SNP	G	87	95	178	100	182	Cys2771Arg (tgc/Cgc)	Rv2524c	fas	fatty acid synthase
2844680	0	G	SNP	A	107	98	196	97.62	210	Gly1551Gly (ggc/ggT)	Rv2524c	fas	fatty acid synthase
2847281	0	A	SNP	G	96	120	210	98.18	220	Asp684Asp (gat/gaC)	Rv2524c	fas	fatty acid synthase
2855259	0	A	SNP	G	128	108	233	99.58	237	Ala841Ala (gct/gcC)	Rv2531c	-	amino acid decarboxylase
2860399	0	C	SNP	T	103	96	197	97.55	204	Arg7Gln (cga/cAa)	Rv2535c	pepQ	cytoplasmic peptidase PepQ
2862783	0	G	SNP	A	120	112	228	97.89	237	Arg141Trp (cgg/Tgg)	Rv2539c	aroK	shikimate kinase
2865760	0	A	SNP	G	99	112	208	100	211	Thr211Ala (acc/Gcc)	Rv2542	-	hypothetical protein
2865882	0	T	SNP	C	108	89	196	100	197	Val251Val (gtt/gtC)	Rv2542	-	hypothetical protein
2867207	0	C	SNP	G	89	85	171	97.75	178	Ala28Ala (gcc/gcG)	Rv2544	lppB	lipoprotein LppB
2867230	0	G	SNP	A	78	66	143	98.63	146	Gly36Asp (ggc/gAc)	Rv2544	lppB	lipoprotein LppB
2867231	0	C	SNP	T	80	65	143	98.64	147	Gly36Gly (ggc/ggT)	Rv2544	lppB	lipoprotein LppB
2867236	0	A	SNP	G	79	67	145	97.99	149	Asn38Ser (aac/aGc)	Rv2544	lppB	lipoprotein LppB
2867240	0	C	SNP	T	79	68	142	98	150	Pro39Pro (ccc/ccT)	Rv2544	lppB	lipoprotein LppB
2867245	0	A	SNP	C	84	72	156	98.11	159	Lys41Thr (aaa/aCa)	Rv2544	lppB	lipoprotein LppB
2867251	0	C	SNP	G	84	75	158	98.15	162	Pro43Arg (ccg/cGg)	Rv2544	lppB	lipoprotein LppB
2867254	0	A	SNP	G	83	77	159	98.16	163	His44Arg (cac/cGc)	Rv2544	lppB	lipoprotein LppB
2867263	0	G	SNP	A	95	90	184	97.88	189	Gly47Asp (ggc/gAc)	Rv2544	lppB	lipoprotein LppB
2877378	0	G	SNP	C	131	101	230	98.72	235	Ala103Pro (gcc/Ccc)	Rv2557	-	hypothetical protein
2880702	0	G	SNP	C	120	111	228	100	231	Val210Leu (gtc/Ctc)	Rv2560	-	hypothetical protein
2881337	0	C	SNP	T	120	106	222	98.26	230
2881569	0	A	SNP	G	101	112	213	98.16	217
2881598	0	G	Del	GAP	96	99	191	95.12	205
2884068	0	A	SNP	C	102	100	197	99.02	204	Met243Leu (atg/Ctg)	Rv2564	glnQ	glutamine ABC transporter ATP-binding protein
2886570	0	A	SNP	G	105	109	211	99.53	215	Glu66Glu (gaa/gaG)	Rv2566	-	hypothetical protein
2888201	0	T	SNP	C	121	122	238	100	243	Leu610Pro (ctc/cCc)	Rv2566	-	hypothetical protein
2889633	0	T	SNP	C	117	120	236	100	237	Ala1087Ala (gct/gcC)	Rv2566	-	hypothetical protein
2890468	0	C	SNP	G	95	122	212	99.09	219	Pro225Arg (ccc/cGc)	Rv2567	-	hypothetical protein
2891267	0	C	SNP	T	110	95	198	100	205	Gly491Gly (ggc/ggT)	Rv2567	-	hypothetical protein
2891728	0	A	SNP	G	110	117	225	99.56	228	Gln645Arg (cag/cGg)	Rv2567	-	hypothetical protein
2894208	0	G	SNP	A	115	109	218	100	224	Ser67Ser (agc/agT)	Rv2569c	-	hypothetical protein
2895473	0	A	SNP	G	110	119	227	99.13	231	Phe163Ser (ttc/tCc)	Rv2571c	-	transmembrane protein
2897660	0	T	SNP	C	92	110	199	98.54	205	Ala48Ala (gca/gcG)	Rv2572c	aspS	aspartate--tRNA ligase
2898522	0	T	SNP	C	90	109	194	100	199	Tyr160Tyr (tat/taC)	Rv2573	-	2-dehydropantoate 2-reductase
2903050	0	G	SNP	A	119	121	235	99.17	242	Thr161Ile (acc/aTc)	Rv2578c	-	hypothetical protein
2910461	0	G	SNP	T	121	118	235	100	239	Ala147Glu (gcg/gAg)	Rv2584c	apt	adenine phosphoribosyltransferase
2910852	0	C	SNP	G	95	111	203	99.04	208	Ala17Pro (gcg/Ccg)	Rv2584c	apt	adenine phosphoribosyltransferase
2911293	0	C	SNP	G	102	101	203	100	203	Cys462Ser (tgt/tCt)	Rv2585c	-	lipoprotein
2912294	0	T	SNP	G	105	102	200	100	207	Ala128Ala (gca/gcC)	Rv2585c	-	lipoprotein
2914369	0	C	SNP	T	84	93	171	98.88	179	Ser456Ser (tcg/tcA)	Rv2587c	secD	protein translocase subunit SecD
2923391	0	T	SNP	C	123	141	262	100	264	Pro281Pro (cca/ccG)	Rv2592c	ruvB	Holliday junction ATP-dependent DNA helicase RuvB
2925462	0	T	SNP	A	113	100	212	99.53	214
2925962	0	T	SNP	C	115	111	222	99.56	227	Cys77Arg (tgc/Cgc)	Rv2596	vapC40	ribonuclease VapC40
2927939	0	T	SNP	C	105	108	208	99.07	215
2939373	0	G	SNP	C	126	122	247	100	248	Ser197Cys (tct/tGt)	Rv2611c	-	phosphatidylinositol mannoside acyltransferase
2939657	0	T	SNP	C	135	111	242	99.6	247	Ile102Met (ata/atG)	Rv2611c	-	phosphatidylinositol mannoside acyltransferase
2941179	0	G	SNP	A	114	105	213	98.65	222	Arg6Arg (cgc/cgT)	Rv2613c	-	AP-4-A phosphorylase		phylo (Delhi/CAS)
2943675	0	G	SNP	A	136	123	250	98.48	263	Gly437Gly (ggc/ggT)	Rv2615c	PE_PGRS45	PE-PGRS family protein PE_PGRS45
2943711	1	G	Ins	C	94	93	187	78.24	188		Rv2615c	PE_PGRS45	PE-PGRS family protein PE_PGRS45
2943711	2	G	Ins	C	94	93	187	78.24	188		Rv2615c	PE_PGRS45	PE-PGRS family protein PE_PGRS45
2943711	3	G	Ins	G	95	92	187	78.24	188		Rv2615c	PE_PGRS45	PE-PGRS family protein PE_PGRS45
2943711	4	G	Ins	C	94	93	187	78.24	188		Rv2615c	PE_PGRS45	PE-PGRS family protein PE_PGRS45
2943711	5	G	Ins	C	94	93	187	78.24	188		Rv2615c	PE_PGRS45	PE-PGRS family protein PE_PGRS45
2943711	6	G	Ins	G	95	93	188	78.66	188		Rv2615c	PE_PGRS45	PE-PGRS family protein PE_PGRS45
2943711	7	G	Ins	T	94	93	187	78.24	188		Rv2615c	PE_PGRS45	PE-PGRS family protein PE_PGRS45
2943711	8	G	Ins	T	95	93	188	78.66	188		Rv2615c	PE_PGRS45	PE-PGRS family protein PE_PGRS45
2943711	9	G	Ins	T	95	92	187	78.24	188		Rv2615c	PE_PGRS45	PE-PGRS family protein PE_PGRS45
2944515	0	A	SNP	C	116	131	244	99.2	249	Gly157Gly (ggt/ggG)	Rv2615c	PE_PGRS45	PE-PGRS family protein PE_PGRS45
2944524	0	C	SNP	G	91	110	192	77.91	258	Gly154Gly (ggg/ggC)	Rv2615c	PE_PGRS45	PE-PGRS family protein PE_PGRS45
2948524	0	T	SNP	A	97	118	207	99.54	216	Glu12Val (gag/gTg)	Rv2621c	-	transcriptional regulator
2949251	0	G	SNP	A	82	125	206	99.52	208	Val206Ile (gtt/Att)	Rv2622	-	methyltransferase
2954439	0	T	SNP	C	86	106	190	100	192	Arg104Gly (aga/Gga)	Rv2627c	-	hypothetical protein
2958693	0	G	SNP	A	117	120	237	99.58	238	Ala374Ala (gcg/gcA)	Rv2631	-	RNA-splicing ligase RtcB
2959257	0	A	Del	GAP	70	82	151	97.44	156
2959258	0	T	Del	GAP	70	79	148	96.75	154
2959259	0	C	Del	GAP	70	79	148	96.75	154
2959260	0	C	Del	GAP	70	79	148	96.75	154
2959261	0	A	Del	GAP	70	79	148	98.68	151
2959262	0	A	Del	GAP	70	79	148	98.68	151
2959263	0	T	Del	GAP	70	79	148	98.68	151
2959264	0	C	Del	GAP	70	79	148	98.68	151
2959265	0	A	SNP	T	70	80	148	98.68	152
2960592	0	C	SNP	T	118	128	229	97.23	253	Gly617Asp (ggc/gAc)	Rv2634c	PE_PGRS46	PE-PGRS family protein PE_PGRS46
2964594	0	G	SNP	A	121	102	215	99.11	225	Ala64Thr (gcc/Acc)	Rv2638	-	hypothetical protein
2974933	0	A	SNP	G	127	116	241	100	243	Ile101Thr (atc/aCc)	Rv2650c	-	prophage protein
2975227	0	T	SNP	G	104	111	211	99.54	216	Asn3Thr (aat/aCt)	Rv2650c	-	prophage protein
2976589	0	C	SNP	T	103	91	193	98.98	196	Gln107Gln (cag/caA)	Rv2653c	-	toxin
2979805	0	C	SNP	T	101	97	196	97.06	204	Gln338Gln (cag/caA)	Rv2659c	-	prophage integrase
2984740	0	A	SNP	G	133	119	247	100	252	His3Arg (cac/cGc)	Rv2668	-	hypothetical protein
2986827	0	G	SNP	A	122	120	238	97.58	248	Ala5Val (gca/gTa)	Rv2670c	-	hypothetical protein
2988630	0	C	SNP	G	122	109	227	99.14	233	His317Asp (cat/Gat)	Rv2672	-	protease
2994187	0	T	SNP	C	121	128	247	99.6	250	Leu292Leu (tta/ttG)	Rv2678c	hemE	uroporphyrinogen decarboxylase
2995548	0	C	SNP	A	91	104	192	100	195	Thr145Asn (acc/aAc)	Rv2679	echA15	enoyl-CoA hydratase EchA15
3003115	0	C	SNP	G	103	113	216	99.08	218	Ala378Gly (gca/gGa)	Rv2685	arsB1	arsenic-transport integral membrane protein ArsB
3005185	0	G	SNP	T	103	98	197	100	201	Pro156Thr (ccc/Acc)	Rv2688c	-	antibiotic ABC transporter ATP-binding protein
3009692	0	A	SNP	G	106	96	199	100	202	Thr117Ala (acc/Gcc)	Rv2691	ceoB	TRK system potassium uptake protein CeoB
3010014	0	G	SNP	A	127	120	239	98.8	250	Gly224Glu (ggg/gAg)	Rv2691	ceoB	TRK system potassium uptake protein CeoB
3010420	0	A	SNP	G	122	134	252	99.61	257	Ile133Val (atc/Gtc)	Rv2692	ceoC	TRK system potassium uptake protein CeoC
3011837	0	A	SNP	G	89	99	187	98.95	190
3017465	0	T	SNP	C	113	97	207	100	210	Ile203Thr (ata/aCa)	Rv2702	ppgK	polyphosphate glucokinase
3017996	0	G	SNP	A	133	100	233	96.68	241	Ala54Ala (gcg/gcA)	Rv2703	sigA	RNA polymerase sigma factor SigA
3027548	0	C	SNP	T	87	103	185	98.96	192	Pro162Ser (ccg/Tcg)	Rv2714	-	hypothetical protein
3027798	0	T	SNP	C	107	104	208	99.53	212	Val245Ala (gtg/gCg)	Rv2714	-	hypothetical protein
3031168	0	A	SNP	G	113	109	218	99.55	223	Tyr124His (tat/Cat)	Rv2719c	-	membrane protein
3037377	0	T	SNP	C	110	97	200	99.52	208
3040344	0	C	SNP	T	97	119	213	98.18	220	Glu142Glu (gag/gaA)	Rv2727c	miaA	tRNA delta(2)-isopentenylpyrophosphate transferase
3041871	0	G	SNP	T	94	118	205	100	212	Ala202Glu (gcg/gAg)	Rv2729c	-	integral membrane protein
3043700	0	C	SNP	T	108	110	211	99.09	220	Ala225Ala (gcc/gcT)	Rv2731	-	hypothetical protein
3054081	0	A	SNP	G	122	113	230	100	235	Gly56Gly (gga/ggG)	Rv2741	PE_PGRS47	PE-PGRS family protein PE_PGRS47
3054321	0	A	SNP	G	96	122	217	100	218	Gly136Gly (gga/ggG)	Rv2741	PE_PGRS47	PE-PGRS family protein PE_PGRS47
3054724	0	A	SNP	G	44	17	61	100	61	Ser271Gly (agc/Ggc)	Rv2741	PE_PGRS47	PE-PGRS family protein PE_PGRS47
3059791	0	G	SNP	C	29	45	73	98.67	75
3059812	0	T	Del	GAP	24	25	46	92.45	53
3059820	0	G	SNP	T	27	21	46	94.12	51
3059821	0	C	SNP	G	27	22	44	94.23	52
3059822	0	A	SNP	C	27	21	47	96	50
3059829	1	G	Ins	A	33	22	55	93.22	55
3059951	0	G	SNP	A	138	86	222	98.68	227	Val852Val (gtc/gtT)	Rv2748c	ftsK	DNA translocase FtsK
3069167	0	A	SNP	G	104	107	205	99.06	213	Leu306Pro (ctg/cCg)	Rv2756c	hsdM	type I restriction/modification system DNA methylase HsdM
3069566	0	C	SNP	T	112	92	200	99.03	206	Gly173Asp (ggc/gAc)	Rv2756c	hsdM	type I restriction/modification system DNA methylase HsdM
3072285	0	A	SNP	C	107	107	209	99.53	215	Leu119Arg (ctg/cGg)	Rv2761c	hsdS	type I restriction/modification system specificity determinant HsdS
3076172	0	C	SNP	T	116	84	195	97.56	205	Asp67Asn (gat/Aat)	Rv2766c	-	short-chain type dehydrogenase/reductase
3078178	0	C	SNP	T	112	109	218	100	221	Val270Met (gtg/Atg)	Rv2769c	PE27	PE family protein PE27
3079877	0	A	SNP	G	99	103	201	100	202	Phe194Ser (ttc/tCc)	Rv2770c	PPE44	PPE family protein PPE44
3080795	0	A	SNP	G	110	118	227	99.13	230	Leu80Pro (ctc/cCc)	Rv2771c	-	hypothetical protein
3086788	0	T	SNP	C	101	97	197	100	198
3089299	0	C	SNP	G	123	105	227	99.56	229	Gly355Arg (gga/Cga)	Rv2782c	pepR	zinc protease
3096793	0	G	SNP	C	121	104	222	96.98	232	Gln561His (cag/caC)	Rv2787	-	hypothetical protein
3103682	0	T	SNP	C	147	114	259	100	261	Met87Val (atg/Gtg)	Rv2794c	pptT	phosphopantetheinyl transferase
3104189	0	A	SNP	G	100	105	202	99.51	206	Cys241Cys (tgt/tgC)	Rv2795c	-	hypothetical protein
3111280	0	G	SNP	A	121	106	223	97.84	232	Leu182Phe (ctt/Ttt)	Rv2802c	-	arginine/hypothetical protein
3112700	0	C	SNP	T	103	99	196	100	202	Gly132Asp (ggc/gAc)	Rv2804c	-	hypothetical protein
3112877	0	G	SNP	A	98	109	199	99.04	209	Gly4Asp (ggc/gAc)	Rv2805	-	hypothetical protein
3113872	0	A	SNP	T	105	124	228	100	229	Glu72Val (gag/gTg)	Rv2807	-	hypothetical protein
3114516	0	A	Del	GAP	89	91	181	95.24	189		Rv2807	-	hypothetical protein
3115384	0	G	SNP	C	101	103	200	95.77	213
3117533	0	G	SNP	A	104	123	222	99.13	229	Arg239Gln (cgg/cAg)	Rv2812	-	transposase
3118000	0	A	SNP	G	106	108	208	100	214	Arg395Gly (agg/Ggg)	Rv2812	-	transposase
3130748	1	C	Ins	T	76	93	169	88.95	169		Rv2823c	-	CRISPR-associated protein Cas10/Csm1
3130748	2	C	Ins	G	76	93	169	88.95	169		Rv2823c	-	CRISPR-associated protein Cas10/Csm1
3130748	3	C	Ins	T	75	93	168	88.42	169		Rv2823c	-	CRISPR-associated protein Cas10/Csm1
3131469	1	T	Ins	T	100	91	191	96.46	191		Rv2823c	-	CRISPR-associated protein Cas10/Csm1
3131469	2	T	Ins	G	100	91	191	96.46	191		Rv2823c	-	CRISPR-associated protein Cas10/Csm1
3131469	3	T	Ins	T	100	91	191	96.46	191		Rv2823c	-	CRISPR-associated protein Cas10/Csm1
3131469	4	T	Ins	C	100	91	191	96.46	191		Rv2823c	-	CRISPR-associated protein Cas10/Csm1
3131469	5	T	Ins	G	99	90	189	95.45	191		Rv2823c	-	CRISPR-associated protein Cas10/Csm1
3131469	6	T	Ins	G	99	91	190	95.96	190		Rv2823c	-	CRISPR-associated protein Cas10/Csm1
3131469	7	T	Ins	C	97	91	188	94.95	188		Rv2823c	-	CRISPR-associated protein Cas10/Csm1
3131469	8	T	Ins	G	97	90	187	94.44	187		Rv2823c	-	CRISPR-associated protein Cas10/Csm1
3131469	9	T	Ins	A	96	90	186	93.94	187		Rv2823c	-	CRISPR-associated protein Cas10/Csm1
3133054	0	C	SNP	G	212	219	426	99.54	433	Ser162Ser (tcg/tcC)	Rv2825c	-	hypothetical protein
3133055	0	G	SNP	C	210	222	425	99.08	436	Ser162Trp (tcg/tGg)	Rv2825c	-	hypothetical protein
3133536	0	T	SNP	C	91	136	225	100	227	Lys2Glu (aaa/Gaa)	Rv2825c	-	hypothetical protein
3135272	0	G	SNP	A	107	121	225	99.56	229	Ala71Val (gca/gTa)	Rv2827c	-	hypothetical protein
3135950	0	C	SNP	G	13	23	33	87.8	41	Ser128Ser (tcg/tcC)	Rv2828c	-	hypothetical protein
3135951	0	G	SNP	C	12	22	33	87.18	39	Ser128Trp (tcg/tGg)	Rv2828c	-	hypothetical protein
3137058	0	G	SNP	A	101	109	203	100	210	Ala56Val (gcg/gTg)	Rv2830c	vapB22	antitoxin VapB22
3162805	0	C	SNP	G	111	139	246	100	250	Arg180Gly (cgc/Ggc)	Rv2853	PE_PGRS48	PE-PGRS family protein PE_PGRS48
3165374	0	C	Del	GAP	116	95	209	96.79	218		Rv2855	mtr	mycothione reductase
3165807	0	G	SNP	A	106	109	212	99.08	217	Val201Val (gtg/gtA)	Rv2855	mtr	mycothione reductase
3168492	0	G	SNP	A	101	138	235	100	239
3174013	0	G	SNP	A	107	105	209	98.6	215	Pro2Leu (cct/cTt)	Rv2861c	mapB	methionine aminopeptidase
3174496	0	A	SNP	G	117	94	207	99.53	212	Cys50Arg (tgt/Cgt)	Rv2862c	-	hypothetical protein
3177884	0	C	SNP	A	107	105	210	100	212	Arg21Arg (cgc/cgA)	Rv2866	relG	toxin RelG
3180988	0	C	SNP	A	111	111	217	99.11	224	Val259Phe (gtc/Ttc)	Rv2869c	rip	zinc metalloprotease
3186860	0	T	SNP	G	109	81	188	100	190	Tyr672Asp (tat/Gat)	Rv2874	dipZ	integral membrane C-type cytochrome biogenesis protein DipZ
3188405	0	C	SNP	G	126	122	240	97.64	254	Gly156Ala (ggc/gCc)	Rv2877c	-	integral membrane protein
3189242	0	A	SNP	G	102	118	220	100	220	Ala52Ala (gct/gcC)	Rv2878c	mpt53	soluble secreted antigen Mpt53
3190146	0	C	Del	GAP	99	121	222	94.83	232
3193255	0	G	SNP	A	103	112	212	98.62	218
3194241	1	C	Ins	G	98	99	197	93.36	197		Rv2885c	-	transposase
3200157	0	C	SNP	T	127	93	218	96.92	227
3200478	0	G	SNP	A	104	104	202	99.05	210	Leu71Leu (ctg/ctA)	Rv2891	-	hypothetical protein
3202731	0	A	SNP	C	119	127	245	98.8	249	Gly104Gly (gga/ggC)	Rv2893	-	oxidoreductase
3205673	0	C	SNP	T	103	126	219	99.57	230	Arg254Arg (cgg/cgA)	Rv2896c	-	hypothetical protein
3208600	0	G	SNP	A	101	75	173	98.88	178	Tyr269Tyr (tac/taT)	Rv2899c	fdhD	formate dehydrogenase accessory protein FdhD
3212266	0	G	SNP	A	107	88	194	98.48	198	Gln231_ (caa/Taa)	Rv2902c	rnhB	ribonuclease HII
3212723	0	C	SNP	A	116	119	232	100	235	Ala78Ala (gcg/gcT)	Rv2902c	rnhB	ribonuclease HII
3214139	0	G	SNP	A	95	107	200	97.58	207	Leu39Phe (ctc/Ttc)	Rv2904c	rplS	50S ribosomal protein L19
3219500	0	T	SNP	A	116	108	223	100	224	Lys121Met (aag/aTg)	Rv2912c	-	TetR family HTH-type transcriptional regulator
3220963	0	A	SNP	C	102	106	203	99.52	209	Ser246Ala (tcg/Gcg)	Rv2913c	-	D-amino acid aminohydrolase
3226181	0	A	SNP	C	104	108	208	100	212	Arg35Arg (cgt/cgG)	Rv2916c	ffh	signal recognition particle protein
3228143	0	G	SNP	T	121	106	221	99.56	228	Arg594Leu (cgg/cTg)	Rv2917	-	hypothetical protein
3236442	0	G	SNP	A	93	128	219	98.66	224	His455His (cac/caT)	Rv2922c	smc	chromosome partition protein Smc
3236497	0	A	SNP	T	93	119	210	99.07	214	Val437Glu (gtg/gAg)	Rv2922c	smc	chromosome partition protein Smc
3244113	0	T	SNP	C	105	93	194	99	200	Pro139Pro (cct/ccC)	Rv2930	fadD26	fatty-acid--CoA ligase FadD26
3247298	0	C	SNP	A	116	115	228	99.57	232	Gly618Gly (ggc/ggA)	Rv2931	ppsA	phthiocerol synthesis polyketide synthase type I PpsA
3247304	0	C	SNP	G	86	81	167	98.82	169	Val620Val (gtc/gtG)	Rv2931	ppsA	phthiocerol synthesis polyketide synthase type I PpsA
3247306	0	A	Del	GAP	86	81	166	98.82	169		Rv2931	ppsA	phthiocerol synthesis polyketide synthase type I PpsA
3247307	0	C	Del	GAP	86	81	166	98.82	169		Rv2931	ppsA	phthiocerol synthesis polyketide synthase type I PpsA
3247308	0	C	Del	GAP	85	81	165	98.81	168		Rv2931	ppsA	phthiocerol synthesis polyketide synthase type I PpsA
3247309	0	C	Del	GAP	85	81	165	98.22	169		Rv2931	ppsA	phthiocerol synthesis polyketide synthase type I PpsA
3247310	0	T	Del	GAP	85	81	165	98.81	168		Rv2931	ppsA	phthiocerol synthesis polyketide synthase type I PpsA
3247313	1	C	Ins	A	87	80	167	97.66	167		Rv2931	ppsA	phthiocerol synthesis polyketide synthase type I PpsA
3247313	2	C	Ins	C	87	80	167	97.66	167		Rv2931	ppsA	phthiocerol synthesis polyketide synthase type I PpsA
3247313	3	C	Ins	C	87	80	167	97.66	167		Rv2931	ppsA	phthiocerol synthesis polyketide synthase type I PpsA
3247313	4	C	Ins	A	87	80	167	97.66	167		Rv2931	ppsA	phthiocerol synthesis polyketide synthase type I PpsA
3247313	5	C	Ins	G	87	80	167	97.66	167		Rv2931	ppsA	phthiocerol synthesis polyketide synthase type I PpsA
3247319	0	C	SNP	T	121	115	232	99.58	237	Gly625Gly (ggc/ggT)	Rv2931	ppsA	phthiocerol synthesis polyketide synthase type I PpsA
3247340	0	G	SNP	A	141	133	269	100	274	Val632Val (gtg/gtA)	Rv2931	ppsA	phthiocerol synthesis polyketide synthase type I PpsA
3247851	0	G	SNP	A	65	63	120	98.46	130	Ala803Thr (gcc/Acc)	Rv2931	ppsA	phthiocerol synthesis polyketide synthase type I PpsA
3247853	0	C	SNP	T	63	63	123	98.44	128	Ala803Ala (gcc/gcT)	Rv2931	ppsA	phthiocerol synthesis polyketide synthase type I PpsA
3247856	0	G	SNP	C	64	61	125	97.66	128	Arg804Arg (cgg/cgC)	Rv2931	ppsA	phthiocerol synthesis polyketide synthase type I PpsA
3247864	1	C	Ins	T	61	61	122	99.19	122		Rv2931	ppsA	phthiocerol synthesis polyketide synthase type I PpsA
3247864	2	C	Ins	A	61	60	121	98.37	122		Rv2931	ppsA	phthiocerol synthesis polyketide synthase type I PpsA
3247864	3	C	Ins	G	61	61	122	99.19	122		Rv2931	ppsA	phthiocerol synthesis polyketide synthase type I PpsA
3247864	4	C	Ins	G	61	61	122	99.19	122		Rv2931	ppsA	phthiocerol synthesis polyketide synthase type I PpsA
3247866	0	C	Del	GAP	61	61	116	99.19	123		Rv2931	ppsA	phthiocerol synthesis polyketide synthase type I PpsA
3247867	0	A	Del	GAP	61	61	116	98.39	124		Rv2931	ppsA	phthiocerol synthesis polyketide synthase type I PpsA
3247868	0	A	Del	GAP	61	61	116	98.39	124		Rv2931	ppsA	phthiocerol synthesis polyketide synthase type I PpsA
3247869	0	A	Del	GAP	61	61	116	98.39	124		Rv2931	ppsA	phthiocerol synthesis polyketide synthase type I PpsA
3247874	0	G	SNP	A	62	65	122	100	127	Arg810Arg (cgg/cgA)	Rv2931	ppsA	phthiocerol synthesis polyketide synthase type I PpsA
3247877	0	T	SNP	C	62	69	128	100	131	Phe811Phe (ttt/ttC)	Rv2931	ppsA	phthiocerol synthesis polyketide synthase type I PpsA
3247883	0	T	SNP	C	89	101	186	100	190	Ser813Ser (agt/agC)	Rv2931	ppsA	phthiocerol synthesis polyketide synthase type I PpsA
3248074	0	G	SNP	A	58	99	155	96.91	162	Arg877His (cgc/cAc)	Rv2931	ppsA	phthiocerol synthesis polyketide synthase type I PpsA
3248075	0	C	SNP	T	58	97	155	96.88	160	Arg877Arg (cgc/cgT)	Rv2931	ppsA	phthiocerol synthesis polyketide synthase type I PpsA
3251047	0	C	SNP	A	96	85	180	97.84	185	Ala1868Glu (gcg/gAg)	Rv2931	ppsA	phthiocerol synthesis polyketide synthase type I PpsA
3256494	0	A	SNP	G	123	114	234	100	237	Gly270Gly (gga/ggG)	Rv2933	ppsC	phthiocerol synthesis polyketide synthase type I PpsC
3266030	0	A	SNP	G	123	130	251	99.61	254	Ser1261Ser (tca/tcG)	Rv2934	ppsD	phthiocerol synthesis polyketide synthase type I PpsD
3269581	0	A	SNP	G	111	87	195	99.5	199	Ala615Ala (gca/gcG)	Rv2935	ppsE	phthiocerol synthesis polyketide synthase type I PpsE
3270784	0	A	SNP	G	113	125	236	100	238	Gln1016Gln (caa/caG)	Rv2935	ppsE	phthiocerol synthesis polyketide synthase type I PpsE
3273107	0	C	SNP	A	113	109	214	99.55	223	Ala298Ala (gcc/gcA)	Rv2936	drrA	daunorubicin ABC transporter ATP-binding protein DrrA		phylo (3)
3296371	1	G	Ins	C	92	117	209	82.94	210		Rv2947c	pks15	polyketide synthase
3296371	2	G	Ins	C	93	117	210	83.33	210		Rv2947c	pks15	polyketide synthase
3296371	3	G	Ins	G	93	117	210	83.33	210		Rv2947c	pks15	polyketide synthase
3296371	4	G	Ins	C	93	116	209	82.94	210		Rv2947c	pks15	polyketide synthase
3296371	5	G	Ins	G	93	117	210	83.33	210		Rv2947c	pks15	polyketide synthase
3296371	6	G	Ins	G	93	116	209	82.94	210		Rv2947c	pks15	polyketide synthase
3296371	7	G	Ins	C	93	116	209	82.94	209		Rv2947c	pks15	polyketide synthase
3296843	0	A	SNP	G	118	114	228	100	232	Val333Ala (gtg/gCg)	Rv2947c	pks15	polyketide synthase
3297066	0	G	SNP	A	110	110	211	98.65	223	Arg259Trp (cgg/Tgg)	Rv2947c	pks15	polyketide synthase
3302589	0	A	SNP	C	102	109	206	99.53	212
3306441	0	G	SNP	A	125	119	240	99.59	245	Arg388Gln (cgg/cAg)	Rv2953	-	trans-acting enoyl reductase
3308606	0	G	SNP	A	102	120	211	100	222
3312620	0	C	SNP	A	81	83	162	100	164	Glu73Asp (gag/gaT)	Rv2959c	-	rhamnosyl O-methyltransferase
3314412	0	A	SNP	G	89	110	198	99.5	200	Ala237Ala (gct/gcC)	Rv2962c	-	PGL/p-HBAD biosynthesis rhamnosyltransferase
3315726	0	G	Del	GAP	88	99	186	93.5	200		Rv2963	-	integral membrane protein
3316955	0	A	SNP	C	92	109	199	98.53	204	Met143Leu (atg/Ctg)	Rv2964	purU	formyltetrahydrofolate deformylase
3317931	0	G	SNP	A	100	97	190	99.49	198
3322381	0	G	SNP	A	109	117	226	97	233	Ile222Ile (atc/atT)	Rv2967c	pca	pyruvate carboxylase
3326554	0	A	SNP	C	101	125	222	99.56	227	Asn152His (aac/Cac)	Rv2971	-	oxidoreductase		phylo (not Euro-American, M. africanum, M. bovis, M . canettii, M. caprae, M. Microti, M. pinipedii, Beijing, Delhi/CAS, EAI)
3331362	0	C	Del	GAP	110	119	229	94.24	243		Rv2975c	-	hypothetical protein
3331363	0	G	Del	GAP	110	119	229	95.42	240		Rv2975c	-	hypothetical protein
3335708	0	G	SNP	C	115	112	227	99.56	228	Pro14Arg (ccg/cGg)	Rv2979c	-	resolvase
3336825	0	T	SNP	C	96	107	202	99.51	204	Thr365Ala (aca/Gca)	Rv2981c	ddlA	D-alanine--D-alanine ligase
3338603	0	G	SNP	C	117	109	221	100	226	Pro133Ala (ccg/Gcg)	Rv2982c	gpdA2	glycerol-3-phosphate dehydrogenase
3345477	0	G	SNP	A	102	87	185	96.92	195	Thr200Ile (acc/aTc)	Rv2988c	leuC	3-isopropylmalate dehydratase large subunit
3348536	0	C	SNP	T	96	81	174	98.88	179
3349917	0	G	SNP	A	98	100	197	99	200	His121Tyr (cat/Tat)	Rv2992c	gltS	glutamate--tRNA ligase
3350236	0	T	SNP	C	86	102	187	96.41	195	Ser14Ser (tca/tcG)	Rv2992c	gltS	glutamate--tRNA ligase
3352932	0	C	SNP	G	102	103	201	99.51	206	Thr179Thr (acg/acC)	Rv2995c	leuB	3-isopropylmalate dehydrogenase
3355949	0	A	SNP	C	145	104	246	97.27	256	Asp284Ala (gac/gCc)	Rv2997	-	dehydrogenase
3357464	0	C	SNP	G	103	123	222	98.26	230
3358235	0	A	SNP	T	108	114	217	100	222	Met212Leu (atg/Ttg)	Rv2999	lppY	lipoprotein LppY
3363338	0	A	SNP	G	83	108	190	100	191
3367765	0	G	SNP	A	100	123	216	100	223	Gly343Gly (ggc/ggT)	Rv3009c	gatB	aspartyl/glutamyl-tRNA(Asn/Gln) amidotransferase subunit B
3376128	0	C	Del	GAP	113	107	220	98.21	224		Rv3016	lpqA	lipoprotein LpqA
3379757	0	A	SNP	C	51	78	126	88.97	145
3379763	0	G	SNP	A	59	89	148	91.93	161
3379784	0	C	SNP	A	72	96	163	96	175
3379788	0	C	SNP	G	72	96	166	97.11	173
3380439	1	G	Ins	C	50	24	74	100	74
3380804	0	T	SNP	G	103	101	197	99.51	205	Ile64Leu (atc/Ctc)	Rv3022A	PE29	PE family protein PE29
3385218	0	C	SNP	T	105	91	193	99.49	197	Gly287Glu (gga/gAa)	Rv3026c	-	hypothetical protein
3393640	0	C	SNP	T	80	102	176	98.38	185	Asn87Asn (aac/aaT)	Rv3033	-	hypothetical protein
3395654	0	G	SNP	A	97	113	207	98.13	214	Leu92Leu (ctg/ctA)	Rv3035	-	hypothetical protein
3401871	0	A	SNP	G	94	95	186	99.47	190	Ala16Ala (gct/gcC)	Rv3041c	-	ABC transporter ATP-binding protein
3402816	0	C	SNP	T	99	101	191	100	200	Gly116Glu (gga/gAa)	Rv3042c	serB2	phosphoserine phosphatase SerB
3404376	0	C	SNP	G	101	115	215	99.54	217	Thr182Thr (acg/acC)	Rv3043c	ctaD	cytochrome C oxidase cytochrome 1
3413785	0	C	SNP	T	104	105	205	99.52	210	Val128Ile (gtc/Atc)	Rv3051c	nrdE	ribonucleoside-diphosphate reductase subunit alpha
3415181	0	C	Del	GAP	73	65	137	77.97	177
3415182	0	A	Del	GAP	73	65	137	79.31	174
3415183	0	C	Del	GAP	73	65	137	78.86	175
3415184	0	C	Del	GAP	73	65	137	79.31	174
3415185	0	T	Del	GAP	73	65	137	80.7	171
3415186	0	A	Del	GAP	73	65	137	81.18	170
3415187	0	G	Del	GAP	73	65	137	80.23	172
3415188	0	G	Del	GAP	73	65	137	80.23	172
3415189	0	G	Del	GAP	73	65	137	81.18	170
3415190	0	G	Del	GAP	73	65	137	80.7	171
3415191	0	G	Del	GAP	73	65	137	82.14	168
3415192	0	T	Del	GAP	73	65	137	82.63	167
3415193	0	G	Del	GAP	73	65	137	82.63	167
3415194	0	G	Del	GAP	73	65	137	83.13	166
3420825	0	A	SNP	G	119	128	244	99.2	249	Asp445Gly (gac/gGc)	Rv3059	cyp136	cytochrome P450 Cyp136
3425854	0	C	SNP	T	124	100	223	100	224	Pro91Ser (ccg/Tcg)	Rv3062	ligB	DNA ligase
3428897	0	G	SNP	C	123	131	251	98.83	257	Arg552Pro (cgt/cCt)	Rv3063	cstA	carbon starvation protein A
3428917	0	C	SNP	A	109	137	244	100	246	Arg559Ser (cgt/Agt)	Rv3063	cstA	carbon starvation protein A
3437007	0	G	SNP	C	110	110	219	100	220	Ala77Pro (gcc/Ccc)	Rv3074	-	hypothetical protein
3440464	0	T	SNP	G	117	111	227	99.56	229	Arg308Arg (cgt/cgG)	Rv3077	-	hydrolase
3440468	0	G	SNP	C	116	110	225	100	226	Gly310Arg (ggc/Cgc)	Rv3077	-	hydrolase
3450725	0	T	SNP	C	111	134	242	99.59	246	Val243Val (gtt/gtC)	Rv3084	lipR	acetyl-hydrolase LipR
3454263	0	C	SNP	G	108	79	185	100	187	Leu447Val (ctc/Gtc)	Rv3087	-	diacyglycerol O-acyltransferase
3455686	0	G	SNP	C	84	91	175	99.43	176	Leu449Leu (ctg/ctC)	Rv3088	tgs4	diacyglycerol O-acyltransferase
3456666	0	A	SNP	G	93	87	179	100	180	Ala302Ala (gca/gcG)	Rv3089	fadD13	long chain-fatty-acid--CoA ligase FadD13
3459081	0	G	SNP	C	107	111	217	99.09	220	Ala291Pro (gca/Cca)	Rv3090	-	hypothetical protein
3462135	0	G	SNP	C	98	122	217	100	220	Cys210Trp (tgc/tgG)	Rv3093c	-	oxidoreductase
3466919	0	C	SNP	G	111	120	229	99.57	232	Gly58Ala (ggc/gCc)	Rv3097c	lipY	triacylglycerol lipase Lip
3467465	0	C	SNP	G	112	63	169	100	175	Ala66Ala (gcg/gcC)	Rv3098c	-	hypothetical protein
3473996	1	G	Ins	A	124	102	226	97.84	227
3480474	0	G	SNP	A	127	113	238	100	240	Gly134Glu (gga/gAa)	Rv3113	-	phosphatase
3480789	0	T	SNP	C	123	105	227	99.56	229	Ser11Pro (tca/Cca)	Rv3114	-	hypothetical protein
3486905	0	G	SNP	A	96	123	213	96.9	226	Val133Met (gtg/Atg)	Rv3121	cyp141	cytochrome P450 Cyp141
3486977	0	A	SNP	G	107	111	213	100	218	Lys157Glu (aaa/Gaa)	Rv3121	cyp141	cytochrome P450 Cyp141
3488122	0	G	SNP	A	109	90	195	99.5	200	Gly12Arg (ggg/Agg)	Rv3122	-	hypothetical protein
3489665	0	C	SNP	T	94	95	186	100	189	Pro54Ser (cca/Tca)	Rv3124	moaR1	transcriptional regulator MoaR
3499497	0	G	SNP	C	91	99	187	98.96	192	Ala140Gly (gcc/gGc)	Rv3133c	devR	two component transcriptional regulator DevR
3500243	0	G	SNP	C	132	125	253	98.09	262	Ala169Ala (gcc/gcG)	Rv3134c	-	universal stress protein
3503895	0	C	SNP	T	93	114	201	100	207	Pro168Leu (ccg/cTg)	Rv3137	-	histidinol-phosphatase
3506650	0	A	SNP	C	93	110	201	98.54	206	Ile430Leu (atc/Ctc)	Rv3139	fadE24	acyl-CoA dehydrogenase FadE24
3509231	0	G	SNP	A	96	94	187	100	190	Arg106Cys (cgc/Tgc)	Rv3142c	-	hypothetical protein
3509300	0	A	Del	GAP	90	81	171	97.71	175		Rv3142c	-	hypothetical protein
3509301	0	G	Del	GAP	90	81	171	98.84	173		Rv3142c	-	hypothetical protein
3510120	0	T	SNP	G	116	138	252	98.45	258	Lys400Gln (aag/Cag)	Rv3144c	PPE52	PPE family protein PPE52
3515467	0	C	SNP	T	121	87	207	98.58	211	Pro19Leu (ccg/cTg)	Rv3150	nuoF	NADH-quinone oxidoreductase subunit F
3518167	0	A	SNP	G	111	129	238	100	240	Ile474Met (ata/atG)	Rv3151	nuoG	NADH-quinone oxidoreductase subunit G
3518555	0	A	SNP	G	115	123	234	100	238	Thr604Ala (acg/Gcg)	Rv3151	nuoG	NADH-quinone oxidoreductase subunit G
3530955	0	C	SNP	G	101	83	181	98.92	186	Val62Leu (gtc/Ctc)	Rv3161c	-	dioxygenase
3539353	0	G	SNP	A	103	136	235	99.17	241	Gln283Gln (cag/caA)	Rv3170	aofH	flavin-containing monoamine oxidase
3556275	0	A	SNP	G	102	93	189	99.49	196	Leu138Pro (ctg/cCg)	Rv3190c	-	hypothetical protein
3557253	0	C	SNP	T	84	101	180	98.4	188
3561875	0	C	SNP	T	119	102	220	98.22	225	Arg433Gln (cgg/cAg)	Rv3193c	-	transmembrane protein
3562338	0	G	SNP	T	94	117	208	98.14	215	Leu279Met (ctg/Atg)	Rv3193c	-	transmembrane protein
3571289	0	G	SNP	A	118	116	232	96.3	243
3580606	0	C	SNP	T	109	118	223	95.38	238
3580637	0	T	Del	GAP	101	108	212	98.12	213
3581414	0	A	SNP	G	105	113	215	100	218	Thr34Ala (aca/Gca)	Rv3204	-	DNA-methyltransferase
3582694	0	C	SNP	T	90	79	164	98.26	172	Lys339Lys (aag/aaA)	Rv3206c	moeB1	adenylyltransferase/sulfurtransferase
3590686	1	G	Ins	C	74	60	134	97.81	134
3591063	0	T	SNP	C	111	104	214	100	215	Lys144Glu (aag/Gag)	Rv3213c	-	SOJ/ParA-like protein
3596775	0	C	SNP	T	122	117	233	99.17	241	Gly254Ser (ggc/Agc)	Rv3220c	-	two component sensor kinase
3600576	0	C	SNP	T	116	107	219	99.55	224	Cys242Cys (tgc/tgT)	Rv3224	-	iron-regulated short-chain dehydrogenase/reductase
3604821	0	G	SNP	C	116	129	242	100	245	Ala32Ala (gcg/gcC)	Rv3228	-	hypothetical protein
3610391	1	A	Ins	C	107	92	199	99	199		Rv3234c	tgs3	diacyglycerol O-acyltransferase
3611287	0	C	Del	GAP	114	110	221	94.92	236
3614982	0	T	SNP	C	89	123	212	99.53	213	Leu874Leu (cta/ctG)	Rv3239c	-	transmembrane transport protein
3616411	0	A	SNP	C	117	115	223	99.57	233	Leu398Arg (ctg/cGg)	Rv3239c	-	transmembrane transport protein
3618251	0	C	SNP	G	106	113	211	96.05	228	Gly761Arg (ggt/Cgt)	Rv3240c	secA1	protein translocase subunit SecA
3620712	0	C	SNP	T	125	102	222	98.27	231	Leu181Leu (ctg/ctA)	Rv3241c	-	hypothetical protein
3621423	0	A	SNP	G	104	114	215	99.09	220
3622441	0	A	SNP	C	106	91	195	99.49	198	Val217Val (gtt/gtG)	Rv3243c	-	hypothetical protein
3625065	0	T	SNP	G	89	102	190	100	191	Met517Leu (atg/Ctg)	Rv3245c	mtrB	two component sensory histidine kinase MtrB
3631964	0	C	SNP	T	86	110	194	98.99	198	Gly9Arg (gga/Aga)	Rv3252c	alkB	transmembrane alkane 1-monooxygenase AlkB
3638093	0	G	SNP	A	102	96	196	99.5	199	Ser206Leu (tcg/tTg)	Rv3257c	pmmA	phosphomannomutase PmmA
3645524	0	C	SNP	T	116	109	220	99.56	226	Asp152Asn (gac/Aac)	Rv3264c	manB	D-alpha-D-mannose-1-phosphate guanylyltransferase ManB
3653988	0	G	SNP	A	137	100	235	98.34	241	Val181Met (gtg/Atg)	Rv3272	-	hypothetical protein
3656206	0	C	SNP	A	106	113	212	98.65	222	Arg524Ser (cgc/Agc)	Rv3273	-	transmembrane carbonic anhydrase
3666192	0	G	SNP	A	87	115	200	95.28	212	Leu125Leu (ttg/ttA)	Rv3284	-	hypothetical protein
3668003	0	A	SNP	C	81	106	185	95.9	195	Glu549Asp (gaa/gaC)	Rv3285	accA3	bifunctional protein acetyl-/propionyl-CoA carboxylase subunit alpha AccA
3670040	0	C	SNP	T	109	100	203	99.52	210	Ala124Ala (gcg/gcA)	Rv3289c	-	transmembrane protein
3678094	0	C	SNP	T	124	134	255	98.47	262	Ala440Ala (gcc/gcT)	Rv3296	lhr	ATP-dependent helicase
3679764	0	G	SNP	A	113	118	227	97.06	238	Ser997Asn (agc/aAc)	Rv3296	lhr	ATP-dependent helicase
3681548	0	A	SNP	C	85	110	195	100	195	Arg77Arg (agg/Cgg)	Rv3297	nei	endonuclease VIII
3685510	0	T	SNP	C	124	118	240	97.98	247	Ser152Gly (agt/Ggt)	Rv3299c	atsB	arylsulfatase AtsB
3689523	0	G	SNP	T	120	118	236	100	238	Cys472_ (tgc/tgA)	Rv3303c	lpdA	NAD(P)H quinone reductase LpdA
3690016	0	A	SNP	G	93	112	202	100	205	Leu308Ser (ttg/tCg)	Rv3303c	lpdA	NAD(P)H quinone reductase LpdA
3693681	0	A	SNP	C	127	109	233	99.58	237	Ala103Ala (gct/gcG)	Rv3306c	amiB1	amidase AmiB
3696692	0	G	SNP	A	91	100	184	97.45	196	Thr134Thr (acc/acT)	Rv3309c	upp	uracil phosphoribosyltransferase
3697585	0	C	SNP	T	108	102	205	98.13	214	Leu130Phe (ctc/Ttc)	Rv3310	sapM	acid phosphatase
3704596	0	G	SNP	C	101	122	220	100	223	Val54Leu (gtg/Ctg)	Rv3317	sdhD	succinate dehydrogenase hydrophobic membrane anchor subunit
3711910	0	G	SNP	A	96	50	144	98.65	148	Trp54_ (tgg/tgA)	Rv3327	-	transposase fusion protein
3712372	0	A	SNP	G	64	73	134	100	137	Leu208Leu (cta/ctG)	Rv3327	-	transposase fusion protein
3714211	0	G	SNP	T	78	113	190	100	191	Pro41Gln (ccg/cAg)	Rv3328c	sigJ	ECF RNA polymerase sigma factor SigJ
3714639	0	G	SNP	A	91	109	195	100	200	Arg83His (cgc/cAc)	Rv3329	-	aminotransferase
3714757	0	A	SNP	C	114	98	210	99.53	213	Gln122His (caa/caC)	Rv3329	-	aminotransferase
3715775	0	C	SNP	T	119	111	228	98.71	233
3718357	0	C	SNP	T	101	91	187	100	192	Pro423Leu (ccg/cTg)	Rv3331	sugI	sugar-transport integral membrane protein SugI
3721806	0	G	SNP	C	90	98	185	98.43	191	Gly265Gly (ggc/ggG)	Rv3335c	-	integral membrane protein
3729342	0	C	SNP	T	110	109	211	98.65	222	Ala240Val (gcg/gTg)	Rv3342	-	methyltransferase
3729597	0	G	SNP	C	107	97	204	97.61	209	Leu2447Val (ctc/Gtc)	Rv3343c	PPE54	PPE family protein PPE54
3730371	0	C	SNP	T	105	93	194	91.24	217	Gly2189Ser (ggc/Agc)	Rv3343c	PPE54	PPE family protein PPE54
3730466	0	A	SNP	G	91	107	196	83.9	236	Ile2157Thr (atc/aCc)	Rv3343c	PPE54	PPE family protein PPE54
3732310	0	G	SNP	A	138	189	314	93.7	349	Asn1542Asn (aac/aaT)	Rv3343c	PPE54	PPE family protein PPE54
3732624	0	A	SNP	G	82	98	180	87.8	205	Leu1438Leu (ttg/Ctg)	Rv3343c	PPE54	PPE family protein PPE54
3735802	0	C	SNP	G	98	95	193	91.04	212	Thr378Thr (acg/acC)	Rv3343c	PPE54	PPE family protein PPE54
3736024	0	A	SNP	G	98	92	182	99.48	191	Gly304Gly (ggt/ggC)	Rv3343c	PPE54	PPE family protein PPE54
3736628	0	T	SNP	G	138	121	252	100	259	Glu103Ala (gag/gCg)	Rv3343c	PPE54	PPE family protein PPE54
3737479	0	G	Del	GAP	40	44	97	86.6	97		Rv3344c	PE_PGRS49	PE-PGRS family protein PE_PGRS49
3737480	0	G	Del	GAP	42	44	99	94.51	91		Rv3344c	PE_PGRS49	PE-PGRS family protein PE_PGRS49
3737481	0	C	Del	GAP	42	44	99	93.48	92		Rv3344c	PE_PGRS49	PE-PGRS family protein PE_PGRS49
3737482	0	G	Del	GAP	42	44	99	92.47	93		Rv3344c	PE_PGRS49	PE-PGRS family protein PE_PGRS49
3737483	0	C	Del	GAP	42	44	99	93.48	92		Rv3344c	PE_PGRS49	PE-PGRS family protein PE_PGRS49
3737484	0	C	Del	GAP	42	44	99	93.48	92		Rv3344c	PE_PGRS49	PE-PGRS family protein PE_PGRS49
3737485	0	G	Del	GAP	42	44	99	93.48	92		Rv3344c	PE_PGRS49	PE-PGRS family protein PE_PGRS49
3737486	0	C	Del	GAP	42	44	99	95.56	90		Rv3344c	PE_PGRS49	PE-PGRS family protein PE_PGRS49
3737487	0	C	Del	GAP	42	44	99	93.48	92		Rv3344c	PE_PGRS49	PE-PGRS family protein PE_PGRS49
3737488	0	G	Del	GAP	42	44	99	95.56	90		Rv3344c	PE_PGRS49	PE-PGRS family protein PE_PGRS49
3737489	0	G	Del	GAP	42	44	99	96.63	89		Rv3344c	PE_PGRS49	PE-PGRS family protein PE_PGRS49
3737490	0	C	Del	GAP	42	44	99	94.51	91		Rv3344c	PE_PGRS49	PE-PGRS family protein PE_PGRS49
3737491	0	G	Del	GAP	42	44	99	91.49	94		Rv3344c	PE_PGRS49	PE-PGRS family protein PE_PGRS49
3737492	0	C	Del	GAP	42	44	99	91.49	94		Rv3344c	PE_PGRS49	PE-PGRS family protein PE_PGRS49
3737493	0	C	Del	GAP	42	44	99	91.49	94		Rv3344c	PE_PGRS49	PE-PGRS family protein PE_PGRS49
3737494	0	G	Del	GAP	42	44	99	91.49	94		Rv3344c	PE_PGRS49	PE-PGRS family protein PE_PGRS49
3737495	0	C	Del	GAP	42	44	99	91.49	94		Rv3344c	PE_PGRS49	PE-PGRS family protein PE_PGRS49
3737496	0	C	Del	GAP	42	44	99	92.47	93		Rv3344c	PE_PGRS49	PE-PGRS family protein PE_PGRS49
3737497	0	G	Del	GAP	42	44	99	91.49	94		Rv3344c	PE_PGRS49	PE-PGRS family protein PE_PGRS49
3737498	0	C	Del	GAP	42	44	99	93.48	92		Rv3344c	PE_PGRS49	PE-PGRS family protein PE_PGRS49
3737499	0	C	Del	GAP	42	44	99	93.48	92		Rv3344c	PE_PGRS49	PE-PGRS family protein PE_PGRS49
3737500	0	A	Del	GAP	42	44	99	91.49	94		Rv3344c	PE_PGRS49	PE-PGRS family protein PE_PGRS49
3737501	0	C	Del	GAP	42	44	99	93.48	92		Rv3344c	PE_PGRS49	PE-PGRS family protein PE_PGRS49
3737502	0	C	Del	GAP	42	43	99	90.43	94		Rv3344c	PE_PGRS49	PE-PGRS family protein PE_PGRS49
3737868	0	A	SNP	C	101	141	237	94.9	255	Ser45Ala (tca/Gca)	Rv3344c	PE_PGRS49	PE-PGRS family protein PE_PGRS49
3738364	0	G	SNP	A	41	132	165	98.3	176	Arg1471Trp (cgg/Tgg)	Rv3345c	PE_PGRS50	PE-PGRS family protein PE_PGRS50
3738417	0	G	Del	GAP	23	117	137	98.59	142		Rv3345c	PE_PGRS50	PE-PGRS family protein PE_PGRS50
3739497	0	A	Del	GAP	131	138	244	87.91	306		Rv3345c	PE_PGRS50	PE-PGRS family protein PE_PGRS50
3739498	0	C	Del	GAP	131	138	244	87.06	309		Rv3345c	PE_PGRS50	PE-PGRS family protein PE_PGRS50
3739499	0	A	Del	GAP	131	138	244	87.91	306		Rv3345c	PE_PGRS50	PE-PGRS family protein PE_PGRS50
3739500	0	C	Del	GAP	131	138	244	85.94	313		Rv3345c	PE_PGRS50	PE-PGRS family protein PE_PGRS50
3739501	0	C	Del	GAP	131	138	244	86.5	311		Rv3345c	PE_PGRS50	PE-PGRS family protein PE_PGRS50
3739502	0	G	Del	GAP	131	138	244	87.34	308		Rv3345c	PE_PGRS50	PE-PGRS family protein PE_PGRS50
3739503	0	C	Del	GAP	131	138	244	88.49	304		Rv3345c	PE_PGRS50	PE-PGRS family protein PE_PGRS50
3739504	0	C	Del	GAP	131	138	244	96.76	278		Rv3345c	PE_PGRS50	PE-PGRS family protein PE_PGRS50
3739505	0	A	Del	GAP	131	140	244	97.13	279		Rv3345c	PE_PGRS50	PE-PGRS family protein PE_PGRS50
3740181	0	T	SNP	C	107	128	228	97.51	241	Asn865Ser (aat/aGt)	Rv3345c	PE_PGRS50	PE-PGRS family protein PE_PGRS50
3740549	0	G	Del	GAP	99	112	212	92.95	227		Rv3345c	PE_PGRS50	PE-PGRS family protein PE_PGRS50
3741240	0	C	SNP	T	125	110	231	99.16	237	Gly512Asp (ggt/gAt)	Rv3345c	PE_PGRS50	PE-PGRS family protein PE_PGRS50
3746409	0	A	SNP	G	104	100	202	100	204	Leu2259Pro (ctg/cCg)	Rv3347c	PPE55	PPE family protein PPE55
3749653	0	G	SNP	A	89	102	186	98.96	193	Gln1178_ (caa/Taa)	Rv3347c	PPE55	PPE family protein PPE55
3750177	0	A	SNP	T	79	46	123	98.43	127	Phe1003Tyr (ttc/tAc)	Rv3347c	PPE55	PPE family protein PPE55
3750178	0	A	SNP	C	79	45	123	97.64	127	Phe1003Val (ttc/Gtc)	Rv3347c	PPE55	PPE family protein PPE55
3750185	0	C	SNP	G	78	43	120	99.18	122	Ser1000Ser (tcg/tcC)	Rv3347c	PPE55	PPE family protein PPE55
3750187	0	A	SNP	T	78	42	120	98.36	122	Ser1000Thr (tcg/Acg)	Rv3347c	PPE55	PPE family protein PPE55
3750188	0	C	SNP	G	78	44	122	99.19	123	Met999Ile (atg/atC)	Rv3347c	PPE55	PPE family protein PPE55
3750193	0	G	SNP	A	81	47	128	99.22	129	Leu998Phe (ctc/Ttc)	Rv3347c	PPE55	PPE family protein PPE55
3750205	0	C	SNP	T	87	59	145	99.32	147	Asp994Asn (gac/Aac)	Rv3347c	PPE55	PPE family protein PPE55
3750209	0	A	SNP	G	88	60	146	99.33	149	Asn992Asn (aat/aaC)	Rv3347c	PPE55	PPE family protein PPE55
3750210	0	T	SNP	G	85	63	147	99.33	149	Asn992Thr (aat/aCt)	Rv3347c	PPE55	PPE family protein PPE55
3750407	0	G	SNP	C	111	104	214	99.08	217	Gly926Gly (ggc/ggG)	Rv3347c	PPE55	PPE family protein PPE55
3750417	0	A	SNP	T	115	106	213	99.1	223	Phe923Tyr (ttc/tAc)	Rv3347c	PPE55	PPE family protein PPE55
3750421	0	T	SNP	C	113	109	220	97.8	227	Ser922Gly (agc/Ggc)	Rv3347c	PPE55	PPE family protein PPE55
3750584	0	G	SNP	A	118	106	217	95.73	234	Asn867Asn (aac/aaT)	Rv3347c	PPE55	PPE family protein PPE55
3752003	0	G	SNP	C	77	87	161	95.91	171	Val394Val (gtc/gtG)	Rv3347c	PPE55	PPE family protein PPE55
3752006	0	G	SNP	A	79	84	159	95.32	171	Asn393Asn (aac/aaT)	Rv3347c	PPE55	PPE family protein PPE55
3752007	0	T	SNP	C	79	84	162	96.45	169	Asn393Ser (aac/aGc)	Rv3347c	PPE55	PPE family protein PPE55
3752008	0	T	SNP	C	78	85	161	95.88	170	Asn393Asp (aac/Gac)	Rv3347c	PPE55	PPE family protein PPE55
3752012	0	C	SNP	G	84	84	167	96.55	174	Pro391Pro (ccg/ccC)	Rv3347c	PPE55	PPE family protein PPE55
3752207	0	A	SNP	G	100	95	192	99.49	196	Ile326Ile (att/atC)	Rv3347c	PPE55	PPE family protein PPE55
3753116	0	C	SNP	T	89	124	208	97.26	219	Pro23Pro (ccg/ccA)	Rv3347c	PPE55	PPE family protein PPE55
3753164	0	T	SNP	G	83	111	190	98.98	196	Pro7Pro (cca/ccC)	Rv3347c	PPE55	PPE family protein PPE55
3753629	1	T	Ins	G	114	86	200	92.59	200
3753629	2	T	Ins	C	114	86	200	92.59	200
3758999	0	C	SNP	T	110	86	193	98.99	198	Gly2702Ser (ggt/Agt)	Rv3350c	PPE56	PPE family protein PPE56
3763724	0	A	SNP	G	91	85	173	99.44	177	Phe1127Leu (ttc/Ctc)	Rv3350c	PPE56	PPE family protein PPE56
3771009	0	T	SNP	G	108	121	228	98.28	233	Ser79Ser (tct/tcG)	Rv3357	relJ	antitoxin RelJ
3772834	0	A	Del	GAP	108	114	221	98.67	225		Rv3360	-	hypothetical protein
3787466	0	G	SNP	C	128	113	239	99.18	243	Glu385Gln (gag/Cag)	Rv3372	otsB2	trehalose 6-phosphate phosphatase
3794867	1	C	Ins	C	109	101	210	94.59	212		Rv3379c	dxs2	1-deoxy-D-xylulose 5-phosphate synthase
3794867	2	C	Ins	A	110	101	211	95.05	212		Rv3379c	dxs2	1-deoxy-D-xylulose 5-phosphate synthase
3798095	0	A	SNP	C	146	111	254	99.61	258	Val132Gly (gtc/gGc)	Rv3383c	idsB	polyprenyl synthetase IdsB
3799512	0	C	SNP	T	122	111	229	99.57	234	Ala42Thr (gcg/Acg)	Rv3384c	vapC46	ribonuclease VapC46
3802470	0	G	SNP	C	68	91	153	90.34	176	Gly273Ala (ggg/gCg)	Rv3388	PE_PGRS52	PE-PGRS family protein PE_PGRS52
3812582	0	C	SNP	A	75	95	164	97.14	175	Arg499Arg (cgg/cgT)	Rv3396c	guaA	GMP synthase
3815477	0	G	SNP	T	127	101	227	99.13	230	Ala210Ala (gcc/gcA)	Rv3398c	idsA1	multifunctional dimethylallyltransferase/geranyltranstransferase/farnesylt ranstransferase
3817117	0	C	SNP	A	93	102	194	99.49	196	Ala330Glu (gcg/gAg)	Rv3399	-	S-adenosylmethionine-dependentmethyltransferase
3821503	0	A	SNP	C	98	110	206	98.58	211	Leu130Arg (cta/cGa)	Rv3402c	-	hypothetical protein
3821845	0	G	SNP	T	91	99	190	100	190	Ala16Glu (gca/gAa)	Rv3402c	-	hypothetical protein
3823159	0	A	SNP	T	109	129	234	100	238	Val235Val (gtt/gtA)	Rv3403c	-	hypothetical protein
3826684	0	C	SNP	T	103	138	237	100	241	Ser46Leu (tcg/tTg)	Rv3408	vapC47	ribonuclease VapC47
3829770	0	T	SNP	C	120	115	233	100	235	Pro47Pro (cca/ccG)	Rv3410c	guaB3	oxidoreductase
3830695	0	A	SNP	G	115	135	247	100	250	Ala275Ala (gct/gcC)	Rv3411c	guaB2	inosine-5'-monophosphate dehydrogenase
3838871	0	A	SNP	G	129	119	246	100	248	Ala64Ala (gct/gcC)	Rv3420c	rimI	ribosomal-protein-alanine acetyltransferase RimI
3841473	0	C	SNP	T	91	78	162	98.26	172
3842620	0	A	SNP	G	107	105	209	99.53	213	Thr128Ala (act/Gct)	Rv3425	PPE57	PPE family protein PPE57
3842625	0	A	SNP	G	104	102	204	99.04	208	Pro129Pro (cca/ccG)	Rv3425	PPE57	PPE family protein PPE57
3843408	0	G	Del	GAP	115	103	214	95.61	228		Rv3426	PPE58	PPE family protein PPE58
3844757	0	C	Del	GAP	113	85	191	97.06	204		Rv3428c	-	transposase
3844992	0	T	SNP	A	124	133	253	99.61	258	Ser327Cys (agc/Tgc)	Rv3428c	-	transposase
3845695	0	C	SNP	T	110	99	208	100	209	Arg92Arg (cgg/cgA)	Rv3428c	-	transposase
3851887	0	A	SNP	C	136	112	245	99.6	249	Ser443Ala (tcg/Gcg)	Rv3433c	-	bifunctional ADP-dependent (S)-NAD(P)H-hydrate dehydratase/NAD(P)H-hydrate epimerase
3851888	0	T	SNP	C	137	113	246	99.6	251	Ala442Ala (gca/gcG)	Rv3433c	-	bifunctional ADP-dependent (S)-NAD(P)H-hydrate dehydratase/NAD(P)H-hydrate epimerase
3859893	0	C	SNP	T	136	118	250	100	254	Glu28Glu (gag/gaA)	Rv3440c	-	hypothetical protein
3860216	0	G	SNP	A	108	128	233	99.16	238	Ala385Ala (gcc/gcT)	Rv3441c	mrsA	phosphoglucosamine mutase
3862473	0	A	Del	GAP	70	104	171	98.31	177
3864995	0	T	SNP	C	96	98	191	100	194	Ser1082Gly (agc/Ggc)	Rv3447c	eccC4	ESX-4 secretion system protein EccC4
3869355	0	T	SNP	C	99	90	185	97.93	193	Ile335Thr (atc/aCc)	Rv3448	eccD4	ESX-4 secretion system protein EccD4
3870010	0	A	SNP	G	124	89	212	97.71	218	Thr87Ala (acc/Gcc)	Rv3449	mycP4	membrane-anchored mycosin
3871246	0	T	SNP	C	112	130	242	99.59	243	Gly417Gly (gga/ggG)	Rv3450c	eccB4	ESX-4 secretion system protein EccB4
3874723	0	T	Del	GAP	87	102	178	98.44	192
3874745	0	G	SNP	C	81	98	175	99.44	180
3877421	0	A	SNP	G	110	111	216	99.55	222	Pro4Pro (cct/ccC)	Rv3456c	rplQ	50S ribosomal protein L17
3880175	0	C	SNP	A	104	100	199	98.55	207
3884697	0	C	SNP	G	89	84	167	80.84	214	Ala245Gly (gcc/gGc)	Rv3467	-	hypothetical protein
3885886	0	T	SNP	C	109	148	253	99.61	258	Ile62Val (atc/Gtc)	Rv3468c	-	dTDP-glucose 4,6-dehydratase
3892671	0	A	SNP	G	76	91	164	100	167
3893480	0	G	SNP	A	117	102	217	99.1	221
3895727	0	C	SNP	A	99	101	197	100	200
3896340	0	T	SNP	G	107	119	225	100	226	Leu174Arg (ctc/cGc)	Rv3479	-	transmembrane protein
3898408	0	A	SNP	G	132	119	247	99.6	252	Ala863Ala (gca/gcG)	Rv3479	-	transmembrane protein
3906462	1	A	Ins	T	100	97	197	97.04	197		Rv3487c	lipF	carboxylesterase LipF
3908062	0	C	SNP	T	110	115	221	98.68	228
3909235	0	G	SNP	C	122	92	213	100	214	Val334Leu (gtg/Ctg)	Rv3490	otsA	trehalose-phosphate synthase
3909730	0	C	SNP	A	90	94	180	97.87	188	Gln499Lys (caa/Aaa)	Rv3490	otsA	trehalose-phosphate synthase
3918649	0	T	SNP	C	101	110	207	98.6	214	Gly184Gly (gga/ggG)	Rv3499c	mce4A	Mce family protein Mce4A
3933939	0	T	SNP	G	12	32	42	100	44	Ser979Ala (tct/Gct)	Rv3508	PE_PGRS54	PE-PGRS family protein PE_PGRS54
3934542	0	T	SNP	G	135	113	245	100	248	Ser1180Ala (tct/Gct)	Rv3508	PE_PGRS54	PE-PGRS family protein PE_PGRS54
3934699	0	G	SNP	A	183	208	373	98.74	396	Ser1232Asn (agc/aAc)	Rv3508	PE_PGRS54	PE-PGRS family protein PE_PGRS54
3934878	0	G	SNP	A	136	151	274	82.23	349	Asp1292Asn (gac/Aac)	Rv3508	PE_PGRS54	PE-PGRS family protein PE_PGRS54
3935335	0	T	SNP	C	102	90	188	100	192	Val1444Ala (gtc/gCc)	Rv3508	PE_PGRS54	PE-PGRS family protein PE_PGRS54
3935494	0	C	SNP	A	70	31	98	97.12	104	Ala1497Asp (gcc/gAc)	Rv3508	PE_PGRS54	PE-PGRS family protein PE_PGRS54
3935950	0	T	SNP	C	139	106	240	99.59	246	Val1649Ala (gtc/gCc)	Rv3508	PE_PGRS54	PE-PGRS family protein PE_PGRS54
3936109	0	C	SNP	A	23	26	44	96.08	51	Ala1702Asp (gcc/gAc)	Rv3508	PE_PGRS54	PE-PGRS family protein PE_PGRS54
3940802	0	A	SNP	G	55	84	135	100	139	Asn396Asp (aac/Gac)	Rv3511	PE_PGRS55	PE-PGRS family protein PE_PGRS55
3941724	0	C	Del	GAP	27	35	61	81.58	76		Rv3511	PE_PGRS55	PE-PGRS family protein PE_PGRS55
3942481	0	C	SNP	G	150	128	273	100	278
3942640	0	T	SNP	C	120	133	238	99.61	254
3943019	0	C	SNP	G	136	119	248	100	255
3943079	0	C	SNP	A	104	68	168	93.48	184
3943160	0	C	SNP	T	12	19	30	79.49	39
3947125	0	C	SNP	G	61	84	143	91.77	158	Gly444Gly (ggc/ggG)	Rv3514	PE_PGRS57	PE-PGRS family protein PE_PGRS57
3947126	0	G	SNP	A	55	85	134	91.5	153	Ala445Thr (gcc/Acc)	Rv3514	PE_PGRS57	PE-PGRS family protein PE_PGRS57
3947127	0	C	SNP	T	58	84	136	92.21	154	Ala445Val (gcc/gTc)	Rv3514	PE_PGRS57	PE-PGRS family protein PE_PGRS57
3947128	0	C	SNP	G	60	84	143	91.72	157	Ala445Ala (gcc/gcG)	Rv3514	PE_PGRS57	PE-PGRS family protein PE_PGRS57
3948337	0	G	SNP	A	28	10	34	86.36	44	Gly848Gly (ggg/ggA)	Rv3514	PE_PGRS57	PE-PGRS family protein PE_PGRS57
3948347	0	T	SNP	G	30	7	37	94.87	39	Ser852Ala (tcc/Gcc)	Rv3514	PE_PGRS57	PE-PGRS family protein PE_PGRS57
3948362	0	T	SNP	G	33	7	40	100	40	Cys857Gly (tgt/Ggt)	Rv3514	PE_PGRS57	PE-PGRS family protein PE_PGRS57
3948404	0	T	SNP	G	46	12	57	100	58	Cys871Gly (tgc/Ggc)	Rv3514	PE_PGRS57	PE-PGRS family protein PE_PGRS57
3948414	0	T	SNP	G	49	13	60	100	62	Val874Gly (gtc/gGc)	Rv3514	PE_PGRS57	PE-PGRS family protein PE_PGRS57
3948417	0	T	SNP	G	52	13	65	100	65	Val875Gly (gtc/gGc)	Rv3514	PE_PGRS57	PE-PGRS family protein PE_PGRS57
3949531	0	C	SNP	G	66	62	122	93.43	137	Gly1246Gly (ggc/ggG)	Rv3514	PE_PGRS57	PE-PGRS family protein PE_PGRS57
3949532	0	C	SNP	G	67	65	128	97.06	136	Pro1247Ala (ccc/Gcc)	Rv3514	PE_PGRS57	PE-PGRS family protein PE_PGRS57
3952800	0	G	SNP	A	110	91	196	100	201	Gly86Asp (ggc/gAc)	Rv3516	echA19	enoyl-CoA hydratase EchA19
3958403	0	A	SNP	G	114	96	206	99.06	212	Asn295Asp (aac/Gac)	Rv3521	-	hypothetical protein
3959418	0	C	SNP	T	105	120	219	99.12	227	Thr324Ile (acc/aTc)	Rv3522	ltp4	lipid transfer protein
3962295	0	C	SNP	G	91	92	178	97.34	188	Ser10Ser (tcg/tcC)	Rv3525c	-	siderophore-binding protein
3964930	0	C	SNP	T	92	87	177	97.81	183	Gly88Glu (gga/gAa)	Rv3528c	-	hypothetical protein
3976128	0	G	SNP	A	95	109	200	98.08	208	Glu254Lys (gag/Aag)	Rv3537	kstD	3-oxosteroid 1-dehydrogenase
3981983	0	G	SNP	A	107	116	213	97.38	229	Pro386Pro (ccc/ccT)	Rv3543c	fadE29	acyl-CoA dehydrogenase FadE29
3984321	0	G	SNP	A	114	116	227	100	230	His375His (cac/caT)	Rv3545c	cyp125	steroid C26-monooxygenase
3990093	0	C	SNP	T	101	113	210	98.62	217	Val66Val (gtc/gtT)	Rv3551	-	CoA-transferase subunit alpha
3994101	0	A	SNP	G	114	116	228	97.87	235	Ile473Val (atc/Gtc)	Rv3554	fdxB	electron transfer protein FdxB
3998042	0	T	Del	GAP	103	80	181	99.46	184		Rv3558	PPE64	PPE family protein PPE64
3998043	0	T	Del	GAP	103	80	181	99.46	184		Rv3558	PPE64	PPE family protein PPE64
4003082	0	G	SNP	C	109	123	228	99.15	234	Arg482Arg (cgg/cgC)	Rv3561	fadD3	fatty-acid--CoA ligase FadD3
4004896	0	G	SNP	A	118	115	230	99.57	234	Gln202Gln (cag/caA)	Rv3563	fadE32	acyl-CoA dehydrogenase FadE32
4005114	0	G	SNP	C	117	116	233	99.15	235	Trp275Ser (tgg/tCg)	Rv3563	fadE32	acyl-CoA dehydrogenase FadE32
4005607	0	T	SNP	C	116	121	234	100	237	Leu121Leu (ttg/Ctg)	Rv3564	fadE33	acyl-CoA dehydrogenase FadE33
4007272	0	G	SNP	A	87	59	143	94.81	154	Arg358Gln (cgg/cAg)	Rv3565	aspB	aspartate aminotransferase AspB
4008747	0	A	SNP	G	96	100	193	99.49	197	Ile179Thr (atc/aCc)	Rv3567c	hsaB	flavin-dependent monooxygenase reductase subunit HsaB
4012274	0	C	SNP	A	83	103	184	95.88	194
4012275	0	T	SNP	C	81	102	182	94.82	193
4012286	0	C	SNP	T	87	104	190	98.96	193
4024273	0	T	SNP	C	99	112	207	100	211	Val25Val (gta/gtG)	Rv3581c	ispF	2C-methyl-D-erythritol 2,4-cyclodiphosphate synthase
4026899	0	G	SNP	A	101	97	196	100	198	Gln152Gln (cag/caA)	Rv3585	radA	DNA repair protein RadA
4028752	0	A	SNP	G	105	106	209	99.06	213	Thr288Ala (acg/Gcg)	Rv3586	-	DNA integrity scanning protein DisA
4032227	0	G	SNP	A	84	119	202	97.6	208	Pro311Leu (cca/cTa)	Rv3590c	PE_PGRS58	PE-PGRS family protein PE_PGRS58
4033711	0	A	SNP	G	113	118	227	100	231	Val111Ala (gtg/gCg)	Rv3591c	-	hydrolase
[truncated: 212 more rows]
