# Supplementary material for: Novel Mutations in Putative Nicotinic Acid Phosphoribosyltransferases of Mycobacterium tuberculosis and Their Effect on Protein Thermodynamic Properties
Source: Polymers (Basel). 2022 Apr 18;14(8):1623. doi: 10.3390/polym14081623 (PMC9031469; doi:10.3390/polym14081623)
Supplement: Supplementary file 1 [file polymers-14-01623-s001.zip › Supplementary files S1/751.xlsx]

## Sheet: 751
#Pos	Insindex	Ref	Type	Allel	CovFor	CovRev	Qual20	Freq	Cov	Subst	Gene	GeneName	Product	ResistanceSNP	PhyloSNP	InterestingRegion
1849	0	C	SNP	A	95	112	201	100	207
1977	0	A	SNP	G	109	97	205	99.52	207
4013	0	T	SNP	C	121	96	214	100	217	Ile245Thr (atc/aCc)	Rv0003	recF	DNA replication/repair protein RecF
7362	0	G	SNP	C	115	102	215	99.54	218	Glu21Gln (gag/Cag)	Rv0006	gyrA	DNA gyrase subunit A			fluoroquinolones (FQ)
7585	0	G	SNP	C	113	112	223	99.56	226	Ser95Thr (agc/aCc)	Rv0006	gyrA	DNA gyrase subunit A		phylo (not H37Rv)	fluoroquinolones (FQ)
9304	0	G	SNP	A	113	133	238	100	246	Gly668Asp (ggc/gAc)	Rv0006	gyrA	DNA gyrase subunit A			fluoroquinolones (FQ)
11820	0	C	SNP	G	119	93	210	97.7	217
11879	0	A	SNP	G	153	99	250	100	252	Ser145Pro (tcc/Ccc)	Rv0008c	-	cell wall synthesis protein CwsA
14785	0	T	SNP	C	95	112	205	100	207	Cys233Arg (tgc/Cgc)	Rv0012	-	membrane protein
14861	0	G	SNP	T	101	109	210	98.59	213	Gly258Val (ggc/gTc)	Rv0012	-	membrane protein
15117	0	C	SNP	G	126	101	223	100	227	Ile68Met (atc/atG)	Rv0013	trpG	anthranilate synthase component II
16119	0	C	SNP	A	89	97	185	98.94	188	Arg451Leu (cgc/cTc)	Rv0014c	pknB	serine/threonine-protein kinase PknB
16790	0	T	SNP	C	110	105	213	99.08	217	Gln227Gln (caa/caG)	Rv0014c	pknB	serine/threonine-protein kinase PknB
17654	0	T	SNP	G	101	105	202	98.56	209	Gln370Pro (cag/cCg)	Rv0015c	pknA	serine/threonine-protein kinase PknA
17657	0	T	SNP	C	98	105	202	98.54	206	Gln369Arg (cag/cGg)	Rv0015c	pknA	serine/threonine-protein kinase PknA
21795	0	G	SNP	A	116	96	201	100	212	Pro463Ser (ccg/Tcg)	Rv0018c	pstP	phosphoserine/threonine phosphatase PstP
24701	0	G	Del	GAP	99	88	186	75.4	248		Rv0020c	fhaA	FHA domain-containing protein FhaA
24702	0	C	Del	GAP	99	88	186	76.02	246		Rv0020c	fhaA	FHA domain-containing protein FhaA
24703	0	G	Del	GAP	99	88	186	75.71	247		Rv0020c	fhaA	FHA domain-containing protein FhaA
24704	0	T	Del	GAP	99	88	186	76.64	244		Rv0020c	fhaA	FHA domain-containing protein FhaA
24705	0	T	Del	GAP	99	88	186	77.27	242		Rv0020c	fhaA	FHA domain-containing protein FhaA
24706	0	G	Del	GAP	99	88	186	77.92	240		Rv0020c	fhaA	FHA domain-containing protein FhaA
24707	0	C	Del	GAP	99	88	186	78.9	237		Rv0020c	fhaA	FHA domain-containing protein FhaA
24708	0	T	Del	GAP	99	88	186	79.24	236		Rv0020c	fhaA	FHA domain-containing protein FhaA
24709	0	C	Del	GAP	99	88	186	79.91	234		Rv0020c	fhaA	FHA domain-containing protein FhaA
24710	0	G	Del	GAP	99	88	186	80.95	231		Rv0020c	fhaA	FHA domain-containing protein FhaA
24711	0	G	Del	GAP	99	88	186	81.3	230		Rv0020c	fhaA	FHA domain-containing protein FhaA
24712	0	G	Del	GAP	99	88	186	81.66	229		Rv0020c	fhaA	FHA domain-containing protein FhaA
24713	0	G	Del	GAP	99	88	186	82.38	227		Rv0020c	fhaA	FHA domain-containing protein FhaA
24714	0	T	Del	GAP	99	88	186	82.02	228		Rv0020c	fhaA	FHA domain-containing protein FhaA
24715	0	A	Del	GAP	99	88	186	83.86	223		Rv0020c	fhaA	FHA domain-containing protein FhaA
24716	0	A	Del	GAP	99	88	186	85	220		Rv0020c	fhaA	FHA domain-containing protein FhaA
25610	0	G	SNP	C	132	113	241	98.79	248
26959	0	C	SNP	G	127	120	245	100	247
28367	0	T	Del	GAP	103	114	213	96.44	225		Rv0024	-	NLP/P60 family protein
33915	0	G	SNP	T	116	122	234	99.58	239
34044	0	T	SNP	C	109	131	235	100	240
35608	0	C	SNP	T	104	130	232	99.15	236	Ala438Ala (gcc/gcT)	Rv0032	bioF2	8-amino-7-oxononanoate synthase
36008	0	G	SNP	C	110	116	224	99.56	227	Asp572His (gac/Cac)	Rv0032	bioF2	8-amino-7-oxononanoate synthase
37031	0	C	SNP	G	96	109	202	100	205	Ala55Ala (gcc/gcG)	Rv0034	-	hypothetical protein
37305	0	C	SNP	G	133	107	237	97.96	245	Ser16Trp (tcg/tGg)	Rv0035	fadD34	fatty-acid--CoA ligase FadD34
37334	0	A	SNP	T	128	111	238	98.76	242	Thr26Ser (act/Tct)	Rv0035	fadD34	fatty-acid--CoA ligase FadD34
39158	0	C	SNP	G	97	81	174	97.8	182	Arg224Arg (cgg/cgC)	Rv0036c	-	hypothetical protein
42281	0	C	SNP	A	105	118	221	100	223	Cys24Phe (tgc/tTc)	Rv0039c	-	transmembrane protein
42967	0	G	SNP	C	117	122	235	100	239	Pro133Pro (ccc/ccG)	Rv0040c	mtc28	hypothetical protein
44768	0	A	SNP	G	103	121	222	100	224	Arg403Gly (agg/Ggg)	Rv0041	leuS	leucine--tRNA ligase
48503	0	T	SNP	C	114	112	220	99.12	228	Arg175Arg (cga/cgG)	Rv0044c	-	oxidoreductase
49360	0	C	SNP	T	107	121	223	100	228	Val194Ile (gtc/Atc)	Rv0045c	-	hydrolase
49691	0	C	Del	GAP	97	103	194	98.04	204		Rv0045c	-	hydrolase
49692	0	C	Del	GAP	97	103	194	99.5	201		Rv0045c	-	hydrolase
50557	0	T	SNP	C	112	90	195	100	202	Arg190Gly (agg/Ggg)	Rv0046c	ino1	inositol-3-phosphate synthase
51949	0	A	SNP	G	117	111	224	100	228	Val250Ala (gtc/gCc)	Rv0048c	-	membrane protein
52127	0	T	SNP	C	105	110	210	98.62	218	Thr191Ala (acc/Gcc)	Rv0048c	-	membrane protein
53163	0	C	SNP	T	113	112	220	97.83	230	Gly111Gly (ggc/ggT)	Rv0049	-	hypothetical protein
54394	0	A	SNP	G	121	110	226	99.57	232	Ala244Ala (gca/gcG)	Rv0050	ponA1	bifunctional penicillin-insensitive transglycosylase/penicillin-sensitive transpeptidase
55540	1	G	Ins	C	86	101	187	90.34	188		Rv0050	ponA1	bifunctional penicillin-insensitive transglycosylase/penicillin-sensitive transpeptidase
55540	2	G	Ins	C	87	99	186	89.86	188		Rv0050	ponA1	bifunctional penicillin-insensitive transglycosylase/penicillin-sensitive transpeptidase
55540	3	G	Ins	G	85	100	185	89.37	188		Rv0050	ponA1	bifunctional penicillin-insensitive transglycosylase/penicillin-sensitive transpeptidase
55540	4	G	Ins	C	87	100	187	90.34	188		Rv0050	ponA1	bifunctional penicillin-insensitive transglycosylase/penicillin-sensitive transpeptidase
55540	5	G	Ins	C	87	101	188	90.82	188		Rv0050	ponA1	bifunctional penicillin-insensitive transglycosylase/penicillin-sensitive transpeptidase
55540	6	G	Ins	G	86	101	187	90.34	188		Rv0050	ponA1	bifunctional penicillin-insensitive transglycosylase/penicillin-sensitive transpeptidase
55540	7	G	Ins	C	87	101	188	90.82	188		Rv0050	ponA1	bifunctional penicillin-insensitive transglycosylase/penicillin-sensitive transpeptidase
55540	8	G	Ins	C	87	101	188	90.82	188		Rv0050	ponA1	bifunctional penicillin-insensitive transglycosylase/penicillin-sensitive transpeptidase
55540	9	G	Ins	T	86	101	187	90.34	188		Rv0050	ponA1	bifunctional penicillin-insensitive transglycosylase/penicillin-sensitive transpeptidase
55553	0	C	SNP	T	86	101	181	96.89	193	Pro631Ser (ccg/Tcg)	Rv0050	ponA1	bifunctional penicillin-insensitive transglycosylase/penicillin-sensitive transpeptidase
62049	0	A	SNP	G	113	114	218	100	227	Arg552Gly (agg/Ggg)	Rv0058	dnaB	replicative DNA helicase
63146	0	G	SNP	T	103	118	218	98.22	225
65150	0	C	SNP	T	92	117	207	99.52	210	Trp67_ (tgg/tgA)	Rv0061c	-	hypothetical protein
66569	0	G	SNP	T	139	115	247	98.83	257	Ala340Ser (gcc/Tcc)	Rv0062	celA1	cellulase CelA
68337	1	T	Ins	C	98	105	203	94.42	203		Rv0063	-	oxidoreductase
69989	0	G	SNP	A	134	125	251	100	259	Gly457Asp (ggt/gAt)	Rv0064	-	transmembrane protein
70267	0	G	SNP	T	112	116	223	99.56	229	Val550Phe (gtc/Ttc)	Rv0064	-	transmembrane protein
70816	0	A	SNP	G	114	122	232	100	236	Asn733Asp (aac/Gac)	Rv0064	-	transmembrane protein
71336	0	G	SNP	C	109	124	226	100	233	Arg906Pro (cgc/cCc)	Rv0064	-	transmembrane protein
75233	0	C	SNP	A	117	101	213	100	218
75940	0	G	SNP	C	125	131	252	100	256	Val214Leu (gtg/Ctg)	Rv0068	-	oxidoreductase
79480	0	T	SNP	C	100	83	181	98.92	185
83737	0	G	SNP	C	103	110	212	100	213	Val330Val (gtg/gtC)	Rv0074	-	hypothetical protein
87468	0	C	SNP	T	83	113	195	99.49	197	Glu112Lys (gag/Aag)	Rv0078A	-	hypothetical protein
92199	0	T	SNP	G	110	107	211	100	217	Thr600Thr (act/acG)	Rv0083	-	oxidoreductase
94388	0	G	SNP	A	107	98	202	99.03	207	Gly146Gly (ggg/ggA)	Rv0086	hycQ	hydrogenase HycQ
96894	0	C	SNP	T	88	98	183	97.38	191
97350	0	A	SNP	C	81	117	194	99.5	199	Arg142Arg (agg/Cgg)	Rv0088	-	polyketide cyclase/dehydrase
99163	0	C	Del	GAP	92	79	165	90	190		Rv0090	-	membrane protein
99164	0	G	Del	GAP	92	79	165	90.96	188		Rv0090	-	membrane protein
99165	0	G	Del	GAP	92	79	165	91.44	187		Rv0090	-	membrane protein
99166	0	T	Del	GAP	92	79	165	100	171		Rv0090	-	membrane protein
99167	0	G	Del	GAP	92	79	165	100	171		Rv0090	-	membrane protein
99168	0	T	Del	GAP	92	79	165	100	171		Rv0090	-	membrane protein
99169	0	G	Del	GAP	92	79	165	100	171		Rv0090	-	membrane protein
99170	0	C	Del	GAP	92	79	165	100	171		Rv0090	-	membrane protein
99171	0	G	Del	GAP	92	79	165	100	171		Rv0090	-	membrane protein
101539	0	C	SNP	T	104	102	204	100	206	Gly319Gly (ggc/ggT)	Rv0092	ctpA	cation transporter ATPase A
103744	0	A	Del	GAP	64	67	129	85.06	154		Rv0094c	-	hypothetical protein
103745	0	G	Del	GAP	64	67	129	86.18	152		Rv0094c	-	hypothetical protein
103746	0	G	Del	GAP	64	67	129	85.06	154		Rv0094c	-	hypothetical protein
103747	0	A	Del	GAP	64	67	129	86.18	152		Rv0094c	-	hypothetical protein
103748	0	A	Del	GAP	64	67	129	86.18	152		Rv0094c	-	hypothetical protein
103749	0	T	Del	GAP	64	67	129	85.06	154		Rv0094c	-	hypothetical protein
103752	1	T	Ins	A	64	63	127	84.11	128		Rv0094c	-	hypothetical protein
103752	2	T	Ins	G	63	63	126	83.44	127		Rv0094c	-	hypothetical protein
103752	3	T	Ins	C	64	63	127	84.11	127		Rv0094c	-	hypothetical protein
103752	4	T	Ins	A	64	62	126	83.44	127		Rv0094c	-	hypothetical protein
103752	5	T	Ins	G	64	63	127	84.11	127		Rv0094c	-	hypothetical protein
103752	6	T	Ins	C	64	63	127	84.11	127		Rv0094c	-	hypothetical protein
103752	7	T	Ins	T	64	63	127	84.11	127		Rv0094c	-	hypothetical protein
103752	8	T	Ins	T	64	63	127	84.11	127		Rv0094c	-	hypothetical protein
103752	9	T	Ins	C	64	63	127	84.11	127		Rv0094c	-	hypothetical protein
103756	0	G	SNP	T	68	72	137	84.85	165	Pro303His (ccc/cAc)	Rv0094c	-	hypothetical protein
104712	0	C	SNP	T	13	37	48	78.12	64
104962	0	G	SNP	A	4	9	13	100	13	Ala85Val (gcg/gTg)	Rv0095c	-	hypothetical protein
105007	0	C	SNP	G	30	6	36	97.3	37	Ser70Thr (agc/aCc)	Rv0095c	-	hypothetical protein
105011	0	G	SNP	A	36	4	38	97.56	41	Leu69Leu (ctg/Ttg)	Rv0095c	-	hypothetical protein
105021	0	G	SNP	A	43	6	47	98	50	Ser65Ser (tcc/tcT)	Rv0095c	-	hypothetical protein
105045	0	G	SNP	C	64	24	81	97.78	90	Asp57Glu (gac/gaG)	Rv0095c	-	hypothetical protein
105139	0	C	SNP	A	116	96	208	99.07	214	Gly26Val (ggg/gTg)	Rv0095c	-	hypothetical protein
105736	0	T	SNP	C	105	116	217	98.66	224	Val138Ala (gtc/gCc)	Rv0096	PPE1	PPE family protein PPE1
116000	0	T	SNP	G	112	102	213	100	214	Val2000Val (gtt/gtG)	Rv0101	nrp	peptide synthetase Nrp
122109	0	A	SNP	G	104	90	189	100	194	Leu22Ser (ttg/tCg)	Rv0103c	ctpB	cation-transporter P-type ATPase B
123454	0	C	SNP	T	97	130	223	99.13	229	Gln380_ (caa/Taa)	Rv0104	-	hypothetical protein
123520	0	T	SNP	C	103	106	209	100	209	Tyr402His (tat/Cat)	Rv0104	-	hypothetical protein
125830	1	G	Ins	A	108	92	200	96.62	200		Rv0107c	ctpI	cation-transporter ATPase I
131174	1	T	Ins	G	93	77	170	96.05	170
132417	0	C	SNP	G	131	121	244	100	252	Arg346Gly (cgc/Ggc)	Rv0109	PE_PGRS1	PE-PGRS family protein PE_PGRS1
132577	0	C	SNP	T	153	147	293	99.67	301	Ala399Val (gct/gTt)	Rv0109	PE_PGRS1	PE-PGRS family protein PE_PGRS1
133839	0	C	SNP	T	128	88	215	99.54	217
135329	0	C	SNP	T	105	114	212	100	219	Pro460Pro (ccc/ccT)	Rv0111	-	transmembrane acyltransferase
139297	0	G	SNP	T	123	123	237	98.8	249	Gly262Val (ggc/gTc)	Rv0115	hddA	D-alpha-D-heptose-7-phosphate kinase HddA
141623	0	G	SNP	A	110	126	231	97.12	243	Asp142Asn (gat/Aat)	Rv0117	oxyS	oxidative stress response regulatory protein OxyS
143207	0	T	SNP	C	121	126	245	100	247	Ser224Gly (agc/Ggc)	Rv0118c	oxcA	oxalyl-CoA decarboxylase OxcA
146087	0	T	SNP	C	128	116	243	100	244	Asn562Ser (aat/aGt)	Rv0120c	fusA2	elongation factor G
146236	0	C	SNP	G	109	115	212	98.68	227	Ala512Ala (gcg/gcC)	Rv0120c	fusA2	elongation factor G
147262	0	G	SNP	T	133	115	246	99.2	250	Asp170Glu (gac/gaA)	Rv0120c	fusA2	elongation factor G
154283	0	T	SNP	C	119	92	209	100	211	Ser18Pro (tcg/Ccg)	Rv0127	mak	maltokinase
162152	0	T	Del	GAP	104	108	196	94.22	225		Rv0134	ephF	epoxide hydrolase EphF
163705	0	C	SNP	T	93	101	192	99.49	195	Pro114Ser (cct/Tct)	Rv0136	cyp138	cytochrome P450 Cyp138
163706	0	C	SNP	T	95	101	190	99.49	197	Pro114Leu (cct/cTt)	Rv0136	cyp138	cytochrome P450 Cyp138
166565	0	A	SNP	G	103	89	186	98.97	194	Ile247Val (atc/Gtc)	Rv0139	-	oxidoreductase
177857	0	G	SNP	A	108	110	218	100	218	Leu485Leu (ctg/Ttg)	Rv0151c	PE1	PE family protein PE1
182824	0	G	SNP	A	120	132	248	99.21	254	Ile125Ile (atc/atT)	Rv0154c	fadE2	acyl-CoA dehydrogenase FadE2
183091	0	C	SNP	G	124	109	228	99.15	235	Pro36Pro (ccg/ccC)	Rv0154c	fadE2	acyl-CoA dehydrogenase FadE2
188800	0	T	SNP	C	98	106	202	100	204	Thr14Ala (acg/Gcg)	Rv0159c	PE3	PE family protein PE3
190816	0	A	SNP	C	100	117	213	99.54	218	Ser70Ser (tca/tcC)	Rv0161	-	oxidoreductase
194305	1	C	Ins	G	118	154	272	97.84	272		Rv0165c	mce1R	transcriptional regulator Mce1R
194305	2	C	Ins	G	118	153	271	97.48	271		Rv0165c	mce1R	transcriptional regulator Mce1R
194681	0	G	SNP	C	127	113	238	99.59	241	Leu45Leu (ctc/ctG)	Rv0165c	mce1R	transcriptional regulator Mce1R
195682	0	C	SNP	G	102	93	194	98.48	198	Val230Val (gtc/gtG)	Rv0166	fadD5	fatty-acid--CoA ligase FadD5
196642	0	C	SNP	T	86	98	179	100	184	Asn550Asn (aac/aaT)	Rv0166	fadD5	fatty-acid--CoA ligase FadD5
199470	0	T	SNP	G	120	117	233	99.16	239	Ser313Ala (tcc/Gcc)	Rv0169	mce1A	Mce family protein Mce1A
203038	0	T	SNP	C	114	93	204	98.1	211	Ile188Thr (atc/aCc)	Rv0172	mce1D	Mce family protein Mce1D
204094	0	G	SNP	T	109	107	214	97.74	221	Val10Val (gtg/gtT)	Rv0173	lprK	Mce family lipoprotein LprK
206339	0	T	SNP	C	130	137	259	100	267	Leu370Pro (ctg/cCg)	Rv0174	mce1F	Mce family protein Mce1F
206481	0	C	SNP	G	114	106	210	97.35	226	Pro417Pro (ccc/ccG)	Rv0174	mce1F	Mce family protein Mce1F
206484	0	G	SNP	T	111	123	226	97.1	241	Gly418Gly (ggg/ggT)	Rv0174	mce1F	Mce family protein Mce1F
208590	0	A	SNP	C	90	91	177	98.37	184	Arg58Arg (cga/cgC)	Rv0177	-	Mce associated protein
213147	0	C	SNP	A	130	121	249	98.43	255	Asp332Tyr (gac/Tac)	Rv0182c	sigG	ECF RNA polymerase sigma factor SigG
213281	0	C	SNP	T	116	102	213	98.64	221	Gly287Asp (ggc/gAc)	Rv0182c	sigG	ECF RNA polymerase sigma factor SigG
215977	0	C	SNP	T	100	102	197	99.02	204	Ala88Val (gcg/gTg)	Rv0185	-	hypothetical protein
217201	0	T	SNP	C	105	113	214	100	218	Asn311Asn (aat/aaC)	Rv0186	bglS	beta-glucosidase BglS
222925	0	G	SNP	A	107	133	236	97.96	245	Ala213Thr (gct/Act)	Rv0191	-	MFS-type transporter
223942	0	T	SNP	C	121	131	250	99.6	253	Ser127Pro (tcg/Ccg)	Rv0192	-	hypothetical protein
225323	0	T	SNP	C	104	102	195	100	206	Lys417Glu (aag/Gag)	Rv0193c	-	hypothetical protein
227098	0	T	SNP	C	104	107	208	100	211	Met74Thr (atg/aCg)	Rv0194	-	multidrug ABC transporter ATPase/permease
230170	0	C	SNP	T	122	86	207	99.05	210	Pro1098Leu (ccc/cTc)	Rv0194	-	multidrug ABC transporter ATPase/permease
230576	1	G	Ins	T	104	102	206	96.71	206
231114	0	C	SNP	G	103	109	209	100	212	Ala72Ala (gcc/gcG)	Rv0195	-	two component transcriptional regulator
234477	0	T	SNP	G	88	82	166	100	170	Tyr749_ (tat/taG)	Rv0197	-	oxidoreductase
234496	1	C	Ins	G	86	77	163	97.02	165		Rv0197	-	oxidoreductase
234496	2	C	Ins	T	87	77	164	97.62	164		Rv0197	-	oxidoreductase
249522	0	T	SNP	C	114	110	220	99.56	225	Val162Ala (gtg/gCg)	Rv0209	-	hypothetical protein
251575	0	G	SNP	A	89	139	221	100	228	Ala486Thr (gcg/Acg)	Rv0210	-	hypothetical protein
256887	0	A	SNP	G	87	121	203	99.52	209	Tyr275Cys (tac/tGc)	Rv0214	fadD4	fatty-acid--CoA ligase FadD4
261869	0	T	SNP	C	131	126	252	100	257	Cys316Arg (tgt/Cgt)	Rv0218	-	transmembrane protein
262268	0	A	SNP	T	100	102	197	100	202	Ala5Ala (gca/gcT)	Rv0219	-	transmembrane protein
264129	0	G	SNP	A	115	111	223	98.26	230	Met21Ile (atg/atA)	Rv0221	-	diacyglycerol O-acyltransferase
265554	0	A	SNP	C	107	112	219	100	219	Val16Val (gta/gtC)	Rv0222	echA1	enoyl-CoA hydratase EchA1
267751	0	G	SNP	C	120	115	235	99.58	236	Ala5Gly (gcc/gGc)	Rv0223c	-	aldehyde dehydrogenase
270430	0	G	SNP	C	120	122	241	99.18	244	Pro379Ala (cct/Gct)	Rv0226c	-	transmembrane protein
278021	0	T	SNP	C	105	124	225	99.13	231	Arg41Arg (cgt/cgC)	Rv0232	-	transcriptional regulator
278681	0	C	SNP	G	126	111	237	100	237	His33Asp (cat/Gat)	Rv0233	nrdB	ribonucleoside-diphosphate reductase subunit beta NrdB
282892	0	C	SNP	T	135	106	236	98.77	244	Thr1320Thr (acg/acA)	Rv0236c	aftD	alpha-(1->3)-arabinofuranosyltransferase
283610	0	G	SNP	A	130	132	258	98.13	267	Ala1081Val (gcc/gTc)	Rv0236c	aftD	alpha-(1->3)-arabinofuranosyltransferase
283614	0	T	SNP	C	134	135	267	100	269	Ser1080Gly (agc/Ggc)	Rv0236c	aftD	alpha-(1->3)-arabinofuranosyltransferase
285772	0	A	SNP	C	95	131	224	100	226	Pro360Pro (cct/ccG)	Rv0236c	aftD	alpha-(1->3)-arabinofuranosyltransferase
285871	0	A	SNP	G	128	105	233	100	233	Val327Val (gtt/gtC)	Rv0236c	aftD	alpha-(1->3)-arabinofuranosyltransferase
288260	0	C	SNP	T	107	108	212	98.62	218	Leu359Leu (ctg/Ttg)	Rv0237	lpqI	lipoprotein LpqI
293628	1	A	Ins	C	93	96	189	95.45	189
295731	0	T	SNP	C	111	115	221	99.56	227
296312	0	C	SNP	T	94	105	197	100	199	Ser103Phe (tcc/tTc)	Rv0245	-	oxidoreductase
304923	0	A	SNP	G	104	102	202	100	206	Lys686Lys (aaa/aaG)	Rv0252	nirB	nitrite reductase large subunit NirB
305188	0	G	SNP	T	94	111	205	98.56	208	Val775Leu (gtg/Ttg)	Rv0252	nirB	nitrite reductase large subunit NirB
310973	0	G	SNP	A	140	95	230	100	235	Ala182Val (gcg/gTg)	Rv0259c	-	hypothetical protein
311613	0	G	SNP	T	107	125	229	100	232	Val349Val (gtc/gtA)	Rv0260c	-	transcriptional regulator
311889	0	C	SNP	T	101	107	206	98.58	211	Thr257Thr (acg/acA)	Rv0260c	-	transcriptional regulator
323864	0	T	SNP	G	115	121	236	99.16	238	Glu223Ala (gaa/gCa)	Rv0269c	-	hypothetical protein
325505	0	T	SNP	C	99	111	209	100	210	Val313Val (gtt/gtC)	Rv0270	fadD2	fatty-acid--CoA ligase FadD2
333892	0	G	SNP	C	99	100	185	99.5	200	Arg807Gly (cgc/Ggc)	Rv0278c	-	PE-PGRS family protein PE_PGRS3
335885	0	T	SNP	G	49	55	103	76.47	136	Gly142Gly (gga/ggC)	Rv0278c	-	PE-PGRS family protein PE_PGRS3
335906	0	T	SNP	C	66	63	129	84.31	153	Leu135Leu (tta/ttG)	Rv0278c	-	PE-PGRS family protein PE_PGRS3
335919	0	T	SNP	G	63	55	117	92.91	127	Asp131Ala (gac/gCc)	Rv0278c	-	PE-PGRS family protein PE_PGRS3
335920	0	C	SNP	G	61	55	116	92.8	125	Asp131His (gac/Cac)	Rv0278c	-	PE-PGRS family protein PE_PGRS3
335922	0	C	SNP	G	63	55	117	92.91	127	Gly130Ala (ggg/gCg)	Rv0278c	-	PE-PGRS family protein PE_PGRS3
335927	0	A	SNP	G	65	55	118	93.02	129	Asn128Asn (aat/aaC)	Rv0278c	-	PE-PGRS family protein PE_PGRS3
335929	0	T	SNP	C	66	60	124	93.33	135	Asn128Asp (aat/Gat)	Rv0278c	-	PE-PGRS family protein PE_PGRS3
335971	0	A	SNP	G	106	88	192	100	194	Leu114Leu (ttg/Ctg)	Rv0278c	-	PE-PGRS family protein PE_PGRS3
336005	0	G	SNP	A	122	90	208	99.53	213	Ile102Ile (atc/atT)	Rv0278c	-	PE-PGRS family protein PE_PGRS3
336050	0	A	SNP	G	96	70	164	98.22	169	Tyr87Tyr (tat/taC)	Rv0278c	-	PE-PGRS family protein PE_PGRS3
336053	0	G	SNP	C	94	71	162	98.21	168	Ala86Ala (gcc/gcG)	Rv0278c	-	PE-PGRS family protein PE_PGRS3
336074	0	T	SNP	C	80	62	142	98.61	144	Ala79Ala (gca/gcG)	Rv0278c	-	PE-PGRS family protein PE_PGRS3
336081	0	A	SNP	G	70	53	123	98.4	125	Val77Ala (gtg/gCg)	Rv0278c	-	PE-PGRS family protein PE_PGRS3
336082	0	C	SNP	T	64	54	115	96.72	122	Val77Met (gtg/Atg)	Rv0278c	-	PE-PGRS family protein PE_PGRS3
336113	0	G	SNP	A	39	36	75	96.15	78	Ser66Ser (agc/agT)	Rv0278c	-	PE-PGRS family protein PE_PGRS3
336140	0	G	SNP	C	18	13	30	88.57	35	Ala57Ala (gcc/gcG)	Rv0278c	-	PE-PGRS family protein PE_PGRS3
336257	0	C	SNP	T	8	8	16	84.21	19	Leu18Leu (ttg/ttA)	Rv0278c	-	PE-PGRS family protein PE_PGRS3
336323	0	A	SNP	G	20	9	29	85.29	34
336325	0	T	SNP	C	20	9	29	85.29	34
336326	0	A	SNP	G	20	9	29	85.29	34
336327	0	C	SNP	G	20	9	29	85.29	34
336332	0	G	SNP	C	20	9	29	85.29	34
336344	0	A	SNP	G	20	9	29	87.88	33
336345	0	T	SNP	C	19	9	28	87.5	32
336353	0	C	SNP	T	20	8	28	87.5	32
336356	1	G	Ins	C	20	9	29	87.88	29
336356	2	G	Ins	C	20	9	29	87.88	29
336356	3	G	Ins	T	20	9	29	87.88	29
336356	4	G	Ins	C	20	9	29	87.88	29
336356	5	G	Ins	C	20	9	29	87.88	29
336356	6	G	Ins	C	20	9	29	87.88	29
336356	7	G	Ins	C	20	9	29	87.88	29
336358	0	A	Del	GAP	20	9	29	90.62	32
336359	0	A	Del	GAP	20	9	29	90.62	32
336360	0	C	Del	GAP	20	9	29	90.62	32
336369	0	C	SNP	T	23	11	34	91.89	37
336370	0	A	SNP	G	25	11	36	92.31	39
336380	0	A	SNP	T	80	53	131	97.08	137
336400	0	C	SNP	G	78	52	130	97.74	133
336403	0	C	SNP	G	78	51	128	95.56	135
336405	0	A	SNP	G	79	53	127	97.78	135
336504	0	G	SNP	T	68	97	163	99.4	166
336535	0	T	SNP	G	72	95	167	98.24	170
336537	0	T	SNP	G	72	95	165	98.82	169
336540	0	G	SNP	T	71	94	164	98.21	168
336546	0	T	SNP	G	72	95	164	98.24	170
336557	1	C	Ins	T	60	74	134	85.35	134
336560	0	T	SNP	C	62	72	133	97.81	137	_838_ (taa/taG)	Rv0279c	PE_PGRS4	PE-PGRS family protein PE_PGRS4
336562	1	A	Ins	T	61	72	133	95.68	134		Rv0279c	PE_PGRS4	PE-PGRS family protein PE_PGRS4
336562	2	A	Ins	G	62	72	134	96.4	134		Rv0279c	PE_PGRS4	PE-PGRS family protein PE_PGRS4
336562	3	A	Ins	G	61	72	133	95.68	134		Rv0279c	PE_PGRS4	PE-PGRS family protein PE_PGRS4
336590	0	G	SNP	C	78	89	167	98.24	170	Ile828Met (atc/atG)	Rv0279c	PE_PGRS4	PE-PGRS family protein PE_PGRS4
336592	0	T	SNP	G	79	88	166	98.24	170	Ile828Leu (atc/Ctc)	Rv0279c	PE_PGRS4	PE-PGRS family protein PE_PGRS4
336611	0	G	SNP	C	76	82	157	98.14	161	Ala821Ala (gcc/gcG)	Rv0279c	PE_PGRS4	PE-PGRS family protein PE_PGRS4
336617	0	G	SNP	C	70	77	145	97.35	151	Pro819Pro (ccc/ccG)	Rv0279c	PE_PGRS4	PE-PGRS family protein PE_PGRS4
336620	0	T	SNP	C	71	71	142	97.26	146	Thr818Thr (aca/acG)	Rv0279c	PE_PGRS4	PE-PGRS family protein PE_PGRS4
336728	0	G	SNP	A	23	33	49	78.87	71	Gly782Gly (ggc/ggT)	Rv0279c	PE_PGRS4	PE-PGRS family protein PE_PGRS4
338618	0	C	SNP	G	63	6	67	98.57	70	Gly152Gly (ggg/ggC)	Rv0279c	PE_PGRS4	PE-PGRS family protein PE_PGRS4
338844	0	A	SNP	G	169	140	304	99.36	311	Val77Ala (gtg/gCg)	Rv0279c	PE_PGRS4	PE-PGRS family protein PE_PGRS4
338845	0	C	SNP	T	165	138	298	99.34	305	Val77Met (gtg/Atg)	Rv0279c	PE_PGRS4	PE-PGRS family protein PE_PGRS4
340132	0	G	SNP	A	78	101	175	98.35	182	Glu257Lys (gaa/Aaa)	Rv0280	PPE3	PPE family protein PPE3
340372	0	T	SNP	C	14	100	111	100	114	Ser337Pro (tcg/Ccg)	Rv0280	PPE3	PPE family protein PPE3
342146	0	A	SNP	C	114	117	228	100	231	Glu6Ala (gaa/gCa)	Rv0282	eccA3	ESX-3 secretion system protein EccA
346275	0	C	SNP	G	119	94	211	100	213	Pro214Arg (ccg/cGg)	Rv0284	eccC3	ESX-3 secretion system protein EccC3
353309	0	G	SNP	A	130	124	251	99.22	256	Ser76Asn (agc/aAc)	Rv0290	eccD3	ESX-3 secretion system protein EccD
353365	0	G	SNP	A	128	111	233	98.35	243	Ala95Thr (gcc/Acc)	Rv0290	eccD3	ESX-3 secretion system protein EccD
356528	0	A	SNP	G	116	112	224	100	228	Asn217Asp (aat/Gat)	Rv0292	eccE3	ESX-3 secretion system protein EccE
361720	0	C	SNP	T	124	144	264	97.81	274	Ala129Ala (gcc/gcT)	Rv0297	PE_PGRS5	PE-PGRS family protein PE_PGRS5
363464	0	G	SNP	A	102	126	221	99.13	230	Arg71Arg (cgg/cgA)	Rv0298	-	antitoxin
364854	0	C	SNP	G	105	115	218	100	220	His84Asp (cat/Gat)	Rv0302	-	transcriptional regulator
367244	0	G	SNP	A	106	136	240	97.98	247	Leu1841Leu (ctg/Ttg)	Rv0304c	PPE5	PPE family protein PPE5
372913	0	A	SNP	C	91	101	190	99.48	193	Gly933Gly (ggt/ggG)	Rv0305c	PPE6	PPE family protein PPE6
373283	0	A	Del	GAP	112	121	230	99.15	235		Rv0305c	PPE6	PPE family protein PPE6
374353	0	A	SNP	G	87	101	188	99.47	189	Arg453Arg (cgt/cgC)	Rv0305c	PPE6	PPE family protein PPE6
376774	0	T	SNP	C	104	115	206	100	219	Ala94Ala (gca/gcG)	Rv0307c	-	hypothetical protein
377014	0	C	SNP	T	109	98	201	99.04	209	Leu14Leu (ctg/ctA)	Rv0307c	-	hypothetical protein
379528	0	G	SNP	T	120	105	221	99.56	226	Glu119Asp (gag/gaT)	Rv0311	-	hypothetical protein
383716	0	C	SNP	T	124	104	221	98.7	231	Pro39Ser (ccg/Tcg)	Rv0315	-	beta-1,3-glucanase
384380	0	A	SNP	C	105	121	223	100	226	Lys260Thr (aag/aCg)	Rv0315	-	beta-1,3-glucanase
386432	0	C	SNP	G	114	94	205	100	208	Gly223Ala (ggg/gCg)	Rv0318c	-	integral membrane protein
390828	0	T	SNP	C	114	113	224	99.56	228	Ser142Gly (agt/Ggt)	Rv0323c	-	hypothetical protein
391853	0	A	SNP	G	111	126	236	100	237	Thr168Ala (act/Gct)	Rv0324	-	transcriptional regulator
392261	0	T	SNP	C	109	108	210	99.54	218	_75Gln (tag/Cag)	Rv0325	-	hypothetical protein
396199	0	T	SNP	C	106	92	196	100	198
401318	0	A	SNP	G	103	113	210	99.54	217	Tyr376Cys (tac/tGc)	Rv0336	-	hypothetical protein
403980	0	G	SNP	A	102	110	206	99.53	213	Ala621Val (gcc/gTc)	Rv0338c	-	iron-sulfur-binding reductase
404326	0	T	SNP	C	107	114	217	98.66	224	Arg506Gly (agg/Ggg)	Rv0338c	-	iron-sulfur-binding reductase
414486	0	C	SNP	T	98	114	211	100	212	Glu152Glu (gag/gaA)	Rv0344c	lpqJ	lipoprotein LpqJ
420008	0	A	SNP	G	106	93	195	99.5	200	Ala58Ala (gca/gcG)	Rv0350	dnaK	chaperone protein DnaK
424320	1	T	Ins	C	109	77	186	94.42	187		Rv0354c	PPE7	PPE family protein PPE7
424981	0	G	SNP	A	115	98	212	96.82	220	Pro3233Pro (ccc/ccT)	Rv0355c	PPE8	PPE family protein PPE8
428698	0	C	SNP	T	124	117	239	98.77	244	Ala1994Ala (gcg/gcA)	Rv0355c	PPE8	PPE family protein PPE8
431861	0	C	SNP	T	84	105	188	99.47	190	Gly940Asp (ggc/gAc)	Rv0355c	PPE8	PPE family protein PPE8
432536	0	C	SNP	T	110	108	214	99.09	220	Gly715Asp (ggt/gAt)	Rv0355c	PPE8	PPE family protein PPE8
438543	0	G	SNP	C	110	122	231	99.15	234	Thr66Ser (acc/aGc)	Rv0360c	-	hypothetical protein
441823	0	C	SNP	T	102	121	223	97.81	228	Glu159Glu (gag/gaA)	Rv0363c	fba	fructose-bisphosphate aldolase
445780	0	C	SNP	T	123	99	221	100	222	Arg249His (cgt/cAt)	Rv0368c	-	hypothetical protein
446037	0	G	SNP	A	94	113	205	98.1	211	Phe163Phe (ttc/ttT)	Rv0368c	-	hypothetical protein
454295	0	T	SNP	C	113	101	210	100	214	Pro26Pro (cca/ccG)	Rv0376c	-	hypothetical protein
454333	0	T	SNP	G	121	99	217	100	220	Thr14Pro (acg/Ccg)	Rv0376c	-	hypothetical protein
456594	0	T	SNP	C	119	118	230	100	237	Met76Val (atg/Gtg)	Rv0380c	-	RNA methyltransferase
457452	0	T	SNP	G	121	103	219	100	224	Thr124Thr (aca/acC)	Rv0381c	-	hypothetical protein
459399	0	A	SNP	C	91	75	159	99.4	167
460413	0	C	SNP	T	122	121	243	97.59	249	Lys530Lys (aag/aaA)	Rv0384c	clpB	chaperone protein ClpB
465300	0	C	SNP	T	124	111	232	100	235	Phe630Phe (ttc/ttT)	Rv0386	-	transcriptional regulator
467497	1	C	Ins	G	104	134	238	93.33	238
467508	1	C	Ins	G	106	130	236	95.16	236
467516	0	G	SNP	C	109	136	242	100	245
467526	0	C	SNP	G	106	132	235	100	238
467546	0	G	SNP	C	103	131	231	99.57	235
467557	0	A	SNP	C	98	130	227	100	228
467564	0	A	SNP	C	99	130	226	100	229
467585	0	G	SNP	C	104	115	217	100	219
467590	0	T	SNP	C	92	113	204	100	205
467621	0	T	SNP	G	103	98	200	100	201
467638	0	G	SNP	T	117	106	221	99.55	224
469538	0	C	SNP	G	129	130	252	99.23	261	Arg402Gly (cgc/Ggc)	Rv0389	purT	phosphoribosylglycinamide formyltransferase PurT
475178	0	T	SNP	C	93	96	187	100	189	Val80Ala (gtc/gCc)	Rv0395	-	hypothetical protein
477234	0	T	SNP	G	108	113	218	99.55	222	Glu29Asp (gaa/gaC)	Rv0398c	-	hypothetical protein
483935	0	T	SNP	G	104	81	179	100	185
484005	0	G	SNP	T	101	72	171	98.86	175	Arg10Leu (cgt/cTt)	Rv0404	fadD30	long-chain-fatty-acid--AMP ligase FadD30
484596	0	C	SNP	T	103	113	214	100	216	Pro207Leu (ccg/cTg)	Rv0404	fadD30	long-chain-fatty-acid--AMP ligase FadD30
485811	0	A	Del	GAP	77	122	199	97.55	204		Rv0405	pks6	membrane bound polyketide synthase
489935	0	G	SNP	C	113	89	198	100	202	Thr257Thr (acc/acG)	Rv0406c	-	beta lactamase-like protein
491742	0	T	SNP	C	116	112	228	99.56	229	Phe320Phe (ttt/ttC)	Rv0407	fgd1	F420-dependent glucose-6-phosphate dehydrogenase		phylo (not Euro-American, M. africanum, M. bovis, M. canettii, M. caprae, M. microti, M. pinipedii, Beijing, Delhi/CAS, EAI)
492150	0	G	SNP	C	118	103	217	100	221	Gly122Ala (ggc/gCc)	Rv0408	pta	phosphate acetyltransferase
494977	0	G	SNP	A	117	109	225	98.26	230	Cys376Tyr (tgc/tAc)	Rv0409	ackA	acetate kinase
496281	0	C	SNP	A	119	102	219	97.79	226	Arg345Leu (cgc/cTc)	Rv0410c	pknG	serine/threonine-protein kinase PknG
497491	0	G	SNP	A	85	112	192	99.49	198	Asp270Asp (gac/gaT)	Rv0411c	glnH	glutamine-binding lipoprotein GlnH		phylo (2)
498531	0	A	SNP	G	121	136	249	100	257	Ala363Ala (gct/gcC)	Rv0412c	-	membrane protein
498557	0	C	SNP	A	114	137	248	100	251	Asp355Tyr (gac/Tac)	Rv0412c	-	membrane protein
501527	0	C	SNP	T	139	105	241	98.39	248	Ala127Val (gcc/gTc)	Rv0415	thiO	thiamine biosynthesis oxidoreductase ThiO
502589	0	C	SNP	G	123	114	233	100	237	Ser75Cys (tcc/tGc)	Rv0417	thiG	thiazole synthase
503354	0	G	SNP	C	110	123	231	100	233
505974	0	G	SNP	A	111	123	230	100	234	Ala297Thr (gcg/Acg)	Rv0419	lpqM	lipoprotein peptidase LpqM
506622	0	A	Del	GAP	108	112	216	97.78	225		Rv0420c	-	transmembrane protein
507029	0	C	Del	GAP	111	92	198	95.31	213
513257	0	T	SNP	C	110	99	207	100	209	Met689Val (atg/Gtg)	Rv0425c	ctpH	metal cation transporting ATPase H
517358	0	T	SNP	C	130	90	219	99.55	221	Asp149Gly (gac/gGc)	Rv0428c	-	GCN5-like N-acetyltransferase
518987	0	C	SNP	T	121	138	256	99.62	260	Arg85Arg (cgc/cgT)	Rv0430	-	hypothetical protein
524891	0	C	SNP	A	95	111	203	100	206	Gly167Val (ggc/gTc)	Rv0436c	pssA	CDP-diacylglycerol--serineO-phosphatidyltransferase
533547	0	C	SNP	G	101	134	229	99.16	237	Glu81Asp (gag/gaC)	Rv0444c	rskA	anti-sigma-K factor RskA
541201	0	A	SNP	G	92	97	187	100	189	Leu97Leu (ctt/ctC)	Rv0450c	mmpL4	transmembrane transport protein MmpL4
542014	0	C	SNP	G	91	86	175	98.88	179
542514	0	C	SNP	G	101	110	208	99.53	212	His125Asp (cat/Gat)	Rv0452	-	transcriptional regulator
544895	0	G	SNP	A	99	110	208	99.05	211
546357	0	A	SNP	G	122	111	231	100	233	Thr149Thr (act/acC)	Rv0456c	echA2	enoyl-CoA hydratase EchA2
549363	0	C	SNP	G	130	122	251	99.21	254	Arg82Pro (cgc/cCc)	Rv0457c	-	peptidase
551525	0	A	SNP	C	107	112	213	100	219	Arg110Arg (aga/Cga)	Rv0459	-	hypothetical protein
554421	0	A	SNP	G	97	112	207	98.12	213	Thr155Thr (act/acC)	Rv0464c	-	hypothetical protein
555366	0	C	SNP	T	119	106	222	97.83	230	Arg314Gln (cgg/cAg)	Rv0465c	-	HTH-type transcriptional regulator
555991	0	A	SNP	G	111	108	218	100	219	Cys106Arg (tgc/Cgc)	Rv0465c	-	HTH-type transcriptional regulator
561776	0	C	SNP	T	103	88	191	99.48	192
561777	0	C	SNP	T	102	87	186	99.47	190
565655	0	A	SNP	G	96	138	234	100	234
572591	0	C	SNP	T	105	111	212	99.54	217	Asp294Asp (gac/gaT)	Rv0483	lprQ	lipoprotein LprQ
573262	0	A	SNP	G	128	102	228	100	230	Gly180Gly (ggt/ggC)	Rv0484c	-	short-chain type oxidoreductase
575907	0	C	SNP	T	111	112	215	99.11	225	Ala187Val (gca/gTa)	Rv0486	mshA	D-inositol 3-phosphate glycosyltransferase		phylo (Beijing)	ethionamide (ETH)
580772	0	T	SNP	A	53	70	122	95.35	129
580774	0	G	Del	GAP	55	71	123	91.97	137
580775	0	G	Del	GAP	55	71	123	96.18	131
580776	0	G	Del	GAP	55	71	123	93.33	135
580777	0	G	Del	GAP	55	71	123	94.03	134
580778	0	C	Del	GAP	55	71	123	95.45	132
580779	0	A	Del	GAP	55	71	123	95.45	132
580780	0	C	Del	GAP	55	71	123	94.74	133
580781	0	C	Del	GAP	55	71	123	95.45	132
580782	0	A	Del	GAP	55	71	123	96.18	131
580783	0	C	Del	GAP	55	71	123	95.45	132
580784	0	C	Del	GAP	55	71	123	94.74	133
580785	0	C	Del	GAP	55	71	123	95.45	132
580786	0	G	Del	GAP	55	71	123	94.74	133
580787	0	C	Del	GAP	55	71	123	96.18	131
580788	0	T	Del	GAP	55	71	123	96.18	131
580789	0	T	Del	GAP	55	71	123	95.45	132
580790	0	G	Del	GAP	55	71	123	94.03	134
580791	0	C	Del	GAP	55	71	123	95.45	132
580792	0	G	Del	GAP	55	71	123	94.03	134
580793	0	G	Del	GAP	55	71	123	95.45	132
580794	0	G	Del	GAP	55	71	123	94.03	134
580795	0	G	Del	GAP	55	71	123	93.33	135
580796	0	G	Del	GAP	55	71	123	92.65	136
580797	0	A	Del	GAP	55	71	123	93.33	135
583171	0	A	SNP	C	120	100	219	98.21	224	Ser70Ala (tcg/Gcg)	Rv0492c	-	GMC-type oxidoreductase
584171	0	T	SNP	C	110	104	211	100	214	Ser174Gly (agt/Ggt)	Rv0493c	-	hypothetical protein
590436	0	T	SNP	C	113	111	221	100	224	Ala118Ala (gct/gcC)	Rv0500	proC	pyrroline-5-carboxylate reductase
597816	0	A	SNP	G	117	118	232	99.58	236	Ala206Ala (gca/gcG)	Rv0507	mmpL2	transmembrane transport protein MmpL2
598475	0	G	SNP	A	97	118	213	100	215	Arg426His (cgc/cAc)	Rv0507	mmpL2	transmembrane transport protein MmpL2
599868	0	A	SNP	G	95	107	200	100	202	Arg890Arg (cga/cgG)	Rv0507	mmpL2	transmembrane transport protein MmpL2
605150	0	G	SNP	A	100	112	209	98.6	215	Arg183Arg (cgg/cgA)	Rv0512	hemB	delta-aminolevulinic acid dehydratase
607677	0	A	SNP	G	123	120	232	98.78	246	Tyr376Cys (tac/tGc)	Rv0515	-	hypothetical protein
610120	0	T	SNP	G	108	107	212	99.08	217
611048	0	T	SNP	G	110	124	230	99.57	235
620625	0	A	SNP	G	109	92	195	97.1	207	Ile245Met (ata/atG)	Rv0529	ccsA	cytochrome C-type biogenesis protein CcsA
621598	0	C	SNP	T	101	108	204	98.12	213	Pro231Leu (ccc/cTc)	Rv0530	-	hypothetical protein
623472	0	A	SNP	G	111	64	174	98.87	177	Asp227Gly (gac/gGc)	Rv0532	PE_PGRS6	PE-PGRS family protein PE_PGRS6
623508	0	C	SNP	G	117	75	191	100	192	Ala239Gly (gcc/gGc)	Rv0532	PE_PGRS6	PE-PGRS family protein PE_PGRS6
627485	0	G	SNP	A	119	116	233	99.58	236	Val80Ile (gtc/Atc)	Rv0536	galE3	UDP-glucose 4-epimerase GalE
628864	0	T	SNP	C	118	140	249	98.85	261	Thr290Ala (acc/Gcc)	Rv0537c	-	integral membrane protein
630722	0	G	SNP	C	85	124	201	99.52	210	Arg228Pro (cgg/cCg)	Rv0538	-	membrane protein
637319	0	G	SNP	A	88	96	183	100	184	Pro49Ser (cct/Tct)	Rv0545c	pitA	low-affinity inorganic phosphate transporter
640954	0	A	SNP	G	110	109	217	99.1	221
648002	0	T	SNP	G	108	93	194	100	201	Leu15Arg (ctc/cGc)	Rv0556	-	transmembrane protein
648856	0	T	SNP	C	97	153	247	99.6	251	Gly107Gly (ggt/ggC)	Rv0557	mgtA	GDP-mannose-dependent alpha-mannosyltransferase		phylo (not Euro-American, M. africanum, M. bovis, M. canettii, M. caprae, M. microti, M. pinipedii, Beijing, Delhi/CAS, EAI)
655986	0	T	SNP	G	104	115	218	99.55	220
657081	0	C	SNP	T	100	112	203	100	212	Val130Val (gtg/gtA)	Rv0565c	-	monooxygenase
657142	0	C	SNP	T	112	108	219	98.65	223	Arg110His (cgc/cAc)	Rv0565c	-	monooxygenase
659341	0	T	SNP	C	99	120	214	100	219
662911	0	T	SNP	C	118	120	235	100	238	Ala539Ala (gct/gcC)	Rv0570	nrdZ	vitamin B12-dependent ribonucleoside-diphosphate reductase
665293	0	A	SNP	G	132	99	227	100	231	Phe31Leu (ttc/Ctc)	Rv0572c	-	hypothetical protein
669033	0	T	SNP	A	113	97	208	99.06	212	Asp238Val (gac/gTc)	Rv0575c	-	oxidoreductase
669398	0	T	SNP	C	122	108	230	100	230	Gln116Gln (caa/caG)	Rv0575c	-	oxidoreductase
670545	0	G	SNP	A	116	149	260	100	265	Arg233His (cgc/cAc)	Rv0576	-	transcriptional regulator
672491	0	C	SNP	G	86	123	208	99.05	211	Gly1142Gly (ggg/ggC)	Rv0578c	PE_PGRS7	PE-PGRS family protein PE_PGRS7
672519	0	C	Del	GAP	62	73	139	75.42	179		Rv0578c	PE_PGRS7	PE-PGRS family protein PE_PGRS7
672520	0	C	Del	GAP	62	73	139	75.84	178		Rv0578c	PE_PGRS7	PE-PGRS family protein PE_PGRS7
672521	0	G	Del	GAP	62	73	139	76.7	176		Rv0578c	PE_PGRS7	PE-PGRS family protein PE_PGRS7
673238	0	A	SNP	G	96	141	232	100	237	His893His (cat/caC)	Rv0578c	PE_PGRS7	PE-PGRS family protein PE_PGRS7
673564	0	C	SNP	T	109	19	127	99.22	129	Ala785Thr (gcc/Acc)	Rv0578c	PE_PGRS7	PE-PGRS family protein PE_PGRS7
683829	0	C	SNP	T	133	112	244	98.79	248	Ala148Ala (gcg/gcA)	Rv0585c	-	integral membrane protein
685461	0	C	SNP	G	112	113	223	100	225	Ala111Ala (gcc/gcG)	Rv0587	yrbE2A	hypothetical protein
685608	0	T	SNP	C	119	116	231	100	235	Leu160Leu (ctt/ctC)	Rv0587	yrbE2A	hypothetical protein
686264	0	G	SNP	A	118	146	258	99.62	265	Ala113Thr (gcg/Acg)	Rv0588	-	hypothetical protein
686972	0	T	SNP	C	91	106	192	100	197	Phe51Ser (ttc/tCc)	Rv0589	mce2A	Mce family protein Mce2A
688792	1	T	Ins	G	88	100	188	95.92	188
690450	0	A	SNP	C	96	124	217	100	220	Ala464Ala (gca/gcC)	Rv0591	mce2C	Mce family protein Mce2C
690465	0	T	SNP	G	96	119	213	100	215	Leu469Leu (ctt/ctG)	Rv0591	mce2C	Mce family protein Mce2C
694531	0	A	SNP	G	95	139	233	98.73	237	Asn432Ser (aac/aGc)	Rv0594	mce2F	Mce family protein Mce2F
696917	0	G	SNP	T	117	126	242	97.98	248
698968	0	G	SNP	A	135	124	253	100	259	Gly9Gly (ggc/ggT)	Rv0601c	-	two component sensor kinase HK2
699840	0	A	SNP	C	114	81	195	97.5	200
707334	0	T	SNP	C	102	133	233	99.16	237	Thr728Ala (acc/Gcc)	Rv0613c	-	hypothetical protein
712693	0	A	SNP	G	98	91	186	100	189
713310	0	T	SNP	C	101	97	197	100	198	Cys199Arg (tgt/Cgt)	Rv0620	galK	galactokinase
721373	0	T	SNP	G	120	138	255	100	258	Glu120Asp (gaa/gaC)	Rv0629c	recD	exonuclease V subunit alpha RecD
725190	0	G	SNP	A	66	74	138	100	140	Phe1039Phe (ttc/ttT)	Rv0631c	recC	exonuclease V subunit gamma RecC
737709	0	G	SNP	A	115	116	228	99.14	233	His147His (cac/caT)	Rv0643c	mmaA3	methoxy mycolic acid synthase MmaA3
738522	0	T	SNP	G	109	97	205	99.04	208	Glu213Asp (gaa/gaC)	Rv0644c	mmaA2	cyclopropane mycolic acid synthase CmaA
754186	0	A	SNP	G	120	120	233	100	240	Leu75Pro (ctc/cCc)	Rv0658c	-	integral membrane protein
757139	0	C	SNP	A	120	120	234	100	240	Arg335Ser (cgc/Agc)	Rv0663	atsD	arylsulfatase AtsD
757182	0	A	SNP	G	114	118	230	100	232	Asp349Gly (gac/gGc)	Rv0663	atsD	arylsulfatase AtsD
761155	0	C	SNP	T	124	100	221	99.56	225	Ser450Leu (tcg/tTg)	Rv0667	rpoB	DNA-directed RNA polymerase subunit beta	rifampicin (RMP)		rifampicin (RMP)
763031	0	T	SNP	C	91	104	190	100	195	Ala1075Ala (gct/gcC)	Rv0667	rpoB	DNA-directed RNA polymerase subunit beta		phylo (4)	rifampicin (RMP)
764841	0	T	SNP	C	114	122	235	97.52	242	Ile491Thr (atc/aCc)	Rv0668	rpoC	DNA-directed RNA polymerase subunit beta'
766645	0	A	SNP	C	113	106	216	99.1	221	Glu1092Asp (gaa/gaC)	Rv0668	rpoC	DNA-directed RNA polymerase subunit beta'
767414	0	G	SNP	A	123	94	217	100	217
773497	0	C	SNP	A	115	104	214	99.1	221	Phe125Leu (ttc/ttA)	Rv0673	echA4	enoyl-CoA hydratase EchA4
775639	0	T	SNP	C	124	125	248	100	249	Ile948Val (att/Gtt)	Rv0676c	mmpL5	transmembrane transport protein MmpL5
776100	0	G	SNP	A	116	117	232	100	233	Thr794Ile (acc/aTc)	Rv0676c	mmpL5	transmembrane transport protein MmpL5
776182	0	C	SNP	T	115	104	218	98.21	223	Asp767Asn (gac/Aac)	Rv0676c	mmpL5	transmembrane transport protein MmpL5
779615	0	G	SNP	C	89	109	196	99	200	Asn142Lys (aac/aaG)	Rv0679c	-	hypothetical protein
781395	0	T	SNP	C	121	113	232	100	234							streptomycin (SM)
784092	0	C	SNP	T	93	115	206	97.2	214	Val536Val (gtc/gtT)	Rv0684	fusA1	elongation factor G
791249	0	C	SNP	T	124	100	222	99.12	226	Ala140Thr (gcc/Acc)	Rv0691c	-	mycofactocin biosynthesis transcriptional regulator MftR
797736	0	C	SNP	T	93	125	215	99.09	220	Leu268Leu (ctc/ctT)	Rv0697	-	dehydrogenase		phylo (2,2,1)
798355	0	G	SNP	C	146	112	254	98.85	261	Ala475Pro (gcc/Ccc)	Rv0697	-	dehydrogenase
799666	0	A	SNP	G	120	90	207	99.53	211	Asp13Gly (gac/gGc)	Rv0699	-	hypothetical protein
811753	0	C	SNP	T	102	105	205	100	207	His4His (cac/caT)	Rv0715	rplX	50S ribosomal protein L24
820483	0	G	SNP	T	120	121	233	99.59	242	Ala6Asp (gcc/gAc)	Rv0727c	fucA	L-fuculose phosphate aldolase FucA
820752	0	C	SNP	T	109	104	211	100	213	Arg242His (cgc/cAc)	Rv0728c	serA2	D-3-phosphoglycerate dehydrogenase SerA
830868	1	G	Ins	G	88	102	190	87.56	190		Rv0739	-	hypothetical protein
830868	2	G	Ins	C	88	102	190	87.56	190		Rv0739	-	hypothetical protein
835611	0	C	SNP	T	113	110	222	100	223	Thr153Met (acg/aTg)	Rv0745	-	hypothetical protein
836272	0	A	SNP	G	114	123	230	100	237	Glu191Gly (gag/gGg)	Rv0746	PE_PGRS9	PE-PGRS family protein PE_PGRS9
836291	0	A	SNP	G	113	108	212	100	221	Gly197Gly (gga/ggG)	Rv0746	PE_PGRS9	PE-PGRS family protein PE_PGRS9
836538	0	A	SNP	G	114	118	226	100	232	Asn280Asp (aac/Gac)	Rv0746	PE_PGRS9	PE-PGRS family protein PE_PGRS9
836658	0	A	SNP	G	128	131	255	99.62	260	Thr320Ala (acc/Gcc)	Rv0746	PE_PGRS9	PE-PGRS family protein PE_PGRS9
837033	0	A	SNP	G	57	152	207	100	209	Thr445Ala (acc/Gcc)	Rv0746	PE_PGRS9	PE-PGRS family protein PE_PGRS9
838990	0	C	SNP	G	44	44	84	90.72	97	Ala180Ala (gcc/gcG)	Rv0747	PE_PGRS10	PE-PGRS family protein PE_PGRS10
839123	0	A	SNP	G	70	30	98	100	100	Arg225Gly (agg/Ggg)	Rv0747	PE_PGRS10	PE-PGRS family protein PE_PGRS10
839129	0	C	SNP	G	72	33	103	100	105	Arg227Gly (cgc/Ggc)	Rv0747	PE_PGRS10	PE-PGRS family protein PE_PGRS10
839194	0	A	SNP	G	81	43	115	100	124	Thr248Thr (aca/acG)	Rv0747	PE_PGRS10	PE-PGRS family protein PE_PGRS10
839334	0	A	SNP	G	88	86	169	100	174	Lys295Arg (aaa/aGa)	Rv0747	PE_PGRS10	PE-PGRS family protein PE_PGRS10
839348	0	A	SNP	G	95	79	171	99.43	175	Ser300Gly (agc/Ggc)	Rv0747	PE_PGRS10	PE-PGRS family protein PE_PGRS10
839995	0	G	SNP	C	4	7	10	91.67	12	Leu515Phe (ttg/ttC)	Rv0747	PE_PGRS10	PE-PGRS family protein PE_PGRS10
839999	0	G	SNP	T	4	6	10	83.33	12	Ala517Ser (gcc/Tcc)	Rv0747	PE_PGRS10	PE-PGRS family protein PE_PGRS10
840003	0	C	SNP	G	5	13	18	94.74	19	Ala518Gly (gcc/gGc)	Rv0747	PE_PGRS10	PE-PGRS family protein PE_PGRS10
840016	0	G	SNP	A	7	14	21	87.5	24	Gly522Gly (ggg/ggA)	Rv0747	PE_PGRS10	PE-PGRS family protein PE_PGRS10
840017	0	G	SNP	A	7	13	20	86.96	23	Ala523Thr (gcc/Acc)	Rv0747	PE_PGRS10	PE-PGRS family protein PE_PGRS10
840018	0	C	SNP	G	9	18	27	96.43	28	Ala523Gly (gcc/gGc)	Rv0747	PE_PGRS10	PE-PGRS family protein PE_PGRS10
840184	0	C	Del	GAP	20	34	57	75	72		Rv0747	PE_PGRS10	PE-PGRS family protein PE_PGRS10
840187	0	G	Del	GAP	20	34	57	75	72		Rv0747	PE_PGRS10	PE-PGRS family protein PE_PGRS10
840188	0	G	Del	GAP	20	34	57	75	72		Rv0747	PE_PGRS10	PE-PGRS family protein PE_PGRS10
840189	0	C	Del	GAP	20	34	57	77.14	70		Rv0747	PE_PGRS10	PE-PGRS family protein PE_PGRS10
840190	0	C	Del	GAP	20	34	57	75	72		Rv0747	PE_PGRS10	PE-PGRS family protein PE_PGRS10
840191	0	G	Del	GAP	20	34	57	76.06	71		Rv0747	PE_PGRS10	PE-PGRS family protein PE_PGRS10
840192	0	G	Del	GAP	20	34	57	75	72		Rv0747	PE_PGRS10	PE-PGRS family protein PE_PGRS10
840193	0	C	Del	GAP	20	34	57	76.06	71		Rv0747	PE_PGRS10	PE-PGRS family protein PE_PGRS10
840194	0	G	Del	GAP	20	34	57	78.26	69		Rv0747	PE_PGRS10	PE-PGRS family protein PE_PGRS10
840195	0	G	Del	GAP	21	38	61	95.16	62		Rv0747	PE_PGRS10	PE-PGRS family protein PE_PGRS10
840196	0	G	Del	GAP	21	38	61	98.33	60		Rv0747	PE_PGRS10	PE-PGRS family protein PE_PGRS10
840197	0	G	Del	GAP	21	38	61	100	59		Rv0747	PE_PGRS10	PE-PGRS family protein PE_PGRS10
840198	0	G	Del	GAP	21	38	61	100	59		Rv0747	PE_PGRS10	PE-PGRS family protein PE_PGRS10
840199	0	A	Del	GAP	21	38	61	100	59		Rv0747	PE_PGRS10	PE-PGRS family protein PE_PGRS10
840200	0	A	Del	GAP	21	38	61	100	59		Rv0747	PE_PGRS10	PE-PGRS family protein PE_PGRS10
840201	0	G	Del	GAP	20	34	57	91.53	59		Rv0747	PE_PGRS10	PE-PGRS family protein PE_PGRS10
840202	0	C	Del	GAP	20	34	57	91.53	59		Rv0747	PE_PGRS10	PE-PGRS family protein PE_PGRS10
840203	0	A	Del	GAP	20	34	57	94.74	57		Rv0747	PE_PGRS10	PE-PGRS family protein PE_PGRS10
840204	0	C	Del	GAP	20	34	57	91.53	59		Rv0747	PE_PGRS10	PE-PGRS family protein PE_PGRS10
840205	0	C	Del	GAP	20	34	57	91.53	59		Rv0747	PE_PGRS10	PE-PGRS family protein PE_PGRS10
840206	0	C	Del	GAP	20	34	57	93.1	58		Rv0747	PE_PGRS10	PE-PGRS family protein PE_PGRS10
840207	0	T	Del	GAP	20	34	57	93.1	58		Rv0747	PE_PGRS10	PE-PGRS family protein PE_PGRS10
840208	0	C	Del	GAP	20	34	57	91.53	59		Rv0747	PE_PGRS10	PE-PGRS family protein PE_PGRS10
840209	0	G	Del	GAP	20	34	57	91.53	59		Rv0747	PE_PGRS10	PE-PGRS family protein PE_PGRS10
840210	0	C	Del	GAP	20	34	57	90	60		Rv0747	PE_PGRS10	PE-PGRS family protein PE_PGRS10
840213	0	G	Del	GAP	21	37	62	75.32	77		Rv0747	PE_PGRS10	PE-PGRS family protein PE_PGRS10
840496	0	C	SNP	G	35	44	78	86.81	91	Gly682Gly (ggc/ggG)	Rv0747	PE_PGRS10	PE-PGRS family protein PE_PGRS10
840794	0	A	SNP	G	92	71	159	98.19	166	Ser782Gly (agc/Ggc)	Rv0747	PE_PGRS10	PE-PGRS family protein PE_PGRS10
840795	0	G	SNP	C	87	70	150	96.91	162	Ser782Thr (agc/aCc)	Rv0747	PE_PGRS10	PE-PGRS family protein PE_PGRS10
841764	0	G	SNP	C	104	105	205	99.52	210	Thr37Thr (acc/acG)	Rv0749A	-	hypothetical protein
842030	0	C	SNP	T	114	98	206	100	212
846453	1	C	Ins	G	113	107	220	92.83	220		Rv0754	PE_PGRS11	PE-PGRS family protein PE_PGRS11
847995	0	T	SNP	C	114	118	229	99.15	234
852910	0	C	SNP	T	126	107	226	100	233	Pro172Leu (ccc/cTc)	Rv0758	phoR	two component system response sensor kinase PhoR
854253	0	C	Del	GAP	82	87	172	92.86	182
857696	0	A	SNP	G	111	105	212	100	216	Ala114Ala (gct/gcC)	Rv0764c	cyp51	lanosterol 14-alpha demethylase
861216	0	T	SNP	G	103	120	220	100	223	Leu102Arg (ctc/cGc)	Rv0768	aldA	aldehyde dehydrogenase AldA
866051	0	G	SNP	A	125	85	206	100	210	Arg447Cys (cgc/Tgc)	Rv0773c	ggtA	bifunctional cephalosporin acylase/gamma-glutamyltranspeptidase
874835	1	C	Ins	C	105	83	188	96.41	188
874835	2	C	Ins	G	105	83	188	96.41	188
876141	0	G	SNP	T	103	114	213	99.54	218
880562	0	G	SNP	T	113	118	230	99.57	232	Cys408Phe (tgc/tTc)	Rv0785	-	KsdD-like steroid dehydrogenase
882257	0	T	SNP	C	118	108	224	100	226	Tyr267His (tac/Cac)	Rv0787	-	hypothetical protein
888647	0	C	SNP	T	106	105	206	99.06	213
890549	0	G	SNP	A	67	96	163	99.39	164	Trp54_ (tgg/tgA)	Rv0797	-	insertion sequence element IS1547 transposase
891011	0	A	SNP	G	132	89	219	100	221	Leu208Leu (cta/ctG)	Rv0797	-	insertion sequence element IS1547 transposase
892272	0	G	SNP	A	135	135	266	99.26	272	Pro334Pro (ccc/ccT)	Rv0799c	-	hypothetical protein
892416	0	C	SNP	T	101	109	202	98.13	214	Val286Val (gtg/gtA)	Rv0799c	-	hypothetical protein
893592	0	A	SNP	C	109	114	222	99.55	224	Asp92Ala (gac/gCc)	Rv0800	pepC	M18 family aminopeptidase
893733	0	T	SNP	G	119	121	237	100	240	Leu139Arg (ctg/cGg)	Rv0800	pepC	M18 family aminopeptidase
900221	0	T	SNP	C	93	93	181	100	186	Val370Val (gta/gtG)	Rv0806c	cpsY	exopolysaccharide phosphotransferase CpsY
903537	0	G	SNP	T	122	120	241	99.59	243	Arg476Leu (cgg/cTg)	Rv0808	purF	amidophosphoribosyltransferase
903550	0	T	SNP	C	126	115	239	99.59	242	Ala480Ala (gct/gcC)	Rv0808	purF	amidophosphoribosyltransferase
903913	0	T	SNP	C	113	98	208	99.53	212	Gly63Gly (ggt/ggC)	Rv0809	purM	phosphoribosylformylglycinamidine cyclo-ligase PurM
906857	0	A	SNP	G	110	131	236	100	241	Ile145Met (ata/atG)	Rv0812	-	amino acid aminotransferase
908186	0	T	SNP	C	122	102	223	98.25	228	Thr100Ala (acc/Gcc)	Rv0814c	-	hypothetical protein
909166	0	C	SNP	T	113	102	213	99.08	217	Leu51Leu (ctg/ctA)	Rv0815c	cysA2	thiosulfate sulfurtransferase CysA
916687	0	G	SNP	A	110	105	213	97.29	221	Leu320Leu (ctc/ctT)	Rv0823c	-	tRNA-dihydrouridine synthase
916688	0	A	Del	GAP	110	106	219	97.74	221		Rv0823c	-	tRNA-dihydrouridine synthase
916689	0	G	Del	GAP	110	105	218	95.98	224		Rv0823c	-	tRNA-dihydrouridine synthase
916690	0	C	Del	GAP	110	105	218	95.98	224		Rv0823c	-	tRNA-dihydrouridine synthase
919351	0	A	SNP	C	111	114	220	99.56	226	Phe68Cys (ttc/tGc)	Rv0825c	-	hypothetical protein
921813	0	C	SNP	G	101	96	195	98.01	201
925453	0	C	SNP	T	121	120	232	99.18	243	Ala31Ala (gcc/gcT)	Rv0833	PE_PGRS13	PE-PGRS family protein PE_PGRS13
927110	0	A	SNP	G	56	45	100	100	101	Ser584Gly (agt/Ggt)	Rv0833	PE_PGRS13	PE-PGRS family protein PE_PGRS13
927385	0	A	SNP	G	94	43	135	100	137	Gly675Gly (gga/ggG)	Rv0833	PE_PGRS13	PE-PGRS family protein PE_PGRS13
931123	0	T	SNP	C	98	118	212	100	216	Tyr57Tyr (tat/taC)	Rv0835	lpqQ	lipoprotein LpqQ		phylo (not 4)
932280	0	T	SNP	C	122	108	228	99.14	232	_218Trp (tag/tGg)	Rv0836c	-	hypothetical protein
934230	0	C	SNP	G	103	89	187	100	192
934611	0	G	SNP	T	91	112	198	100	203
940602	0	C	SNP	G	121	79	199	99.01	202	Gly169Arg (ggt/Cgt)	Rv0844c	narL	nitrate/nitrite response transcriptional regulator NarL
941722	0	T	SNP	G	104	107	208	99.06	213	Ile178Ser (att/aGt)	Rv0845	-	sensor histidine kinase NarS
941845	0	C	SNP	A	120	95	214	100	215	Ala219Glu (gcg/gAg)	Rv0845	-	sensor histidine kinase NarS
945214	0	G	SNP	A	101	98	197	100	199	Gly93Ser (ggt/Agt)	Rv0848	cysK2	cysteine synthase CysK
949535	0	T	SNP	C	120	111	229	100	231	Ala528Ala (gca/gcG)	Rv0853c	pdc	alpha-keto-acid decarboxylase
951702	0	C	SNP	T	110	106	213	99.54	217	Ala24Val (gcc/gTc)	Rv0855	far	fatty-acid-CoA racemase
954101	0	C	SNP	T	103	107	208	98.13	214	Ala274Thr (gcc/Acc)	Rv0858c	dapC	N-succinyldiaminopimelate aminotransferase DapC
954468	0	C	SNP	G	103	99	199	99.02	204	Ala151Ala (gcg/gcC)	Rv0858c	dapC	N-succinyldiaminopimelate aminotransferase DapC
955524	0	A	SNP	G	90	105	193	100	195	Ser150Gly (agc/Ggc)	Rv0859	-	acyltransferase
957117	0	T	SNP	C	113	135	244	100	248	Asp275Asp (gat/gaC)	Rv0860	fadB	fatty oxidation protein FadB
960367	0	A	SNP	G	113	82	192	97.99	199	Leu749Ser (ttg/tCg)	Rv0862c	-	hypothetical protein
969762	0	C	SNP	G	111	90	195	98.05	205	Gly161Gly (ggg/ggC)	Rv0872c	PE_PGRS15	PE-PGRS family protein PE_PGRS15
972980	0	C	SNP	T	109	112	220	100	221	Gly243Ser (ggc/Agc)	Rv0874c	-	hypothetical protein
979704	0	G	SNP	C	115	133	243	100	248	Gly115Arg (ggc/Cgc)	Rv0881	-	tRNA/rRNA methyltransferase
986463	0	G	SNP	C	95	103	190	99.5	199
987585	1	A	Ins	G	97	101	198	90	200		Rv0888	-	hypothetical protein
989577	0	C	SNP	T	108	118	221	99.12	228	Trp95_ (tgg/tgA)	Rv0889c	citA	citrate synthase 2
990001	0	G	SNP	C	99	118	215	100	217	Pro866Ala (ccc/Gcc)	Rv0890c	-	HTH-type transcriptional regulator
991896	0	T	SNP	C	143	110	250	98.44	257	Glu234Gly (gag/gGg)	Rv0890c	-	HTH-type transcriptional regulator
993346	0	A	SNP	C	106	109	210	100	215	Val37Gly (gtt/gGt)	Rv0891c	-	hypothetical protein
996205	0	T	SNP	C	99	127	222	99.12	228	Lys31Glu (aag/Gag)	Rv0893c	-	S-adenosylmethionine-dependentmethyltransferase
996346	0	G	SNP	A	103	99	199	99.02	204
1010204	1	C	Ins	G	107	99	206	97.63	206		Rv0907	-	hypothetical protein
1011511	0	A	SNP	C	112	108	215	98.21	224	Tyr459Ser (tac/tCc)	Rv0907	-	hypothetical protein
1020942	0	T	SNP	G	122	126	247	99.2	250	Ser130Arg (agt/Cgt)	Rv0915c	PPE14	PPE family protein PPE14
1022003	0	A	SNP	C	117	122	234	98.76	242
1024346	0	A	SNP	G	105	101	203	100	206	Ser46Gly (agt/Ggt)	Rv0918	-	hypothetical protein
1025106	0	T	SNP	C	86	112	197	100	198	Phe141Phe (ttt/ttC)	Rv0919	-	GCN5-like N-acetyltransferase
1028217	0	G	SNP	A	102	108	205	98.59	213	Gly178Asp (ggc/gAc)	Rv0922	-	transposase
1034209	0	G	Del	GAP	121	131	244	97.67	258		Rv0927c	-	oxidoreductase
1034210	0	C	Del	GAP	121	131	244	98.44	256		Rv0927c	-	oxidoreductase
1034211	0	T	Del	GAP	121	131	244	98.82	255		Rv0927c	-	oxidoreductase
1034758	0	C	SNP	T	91	129	217	99.1	222
1037012	0	T	SNP	C	119	130	248	100	249	Met5Thr (atg/aCg)	Rv0930	pstA1	phosphate ABC transporter permease PstA
1037911	0	C	SNP	T	121	110	220	100	231	Arg305_ (cga/Tga)	Rv0930	pstA1	phosphate ABC transporter permease PstA
1040251	0	C	SNP	A	102	86	183	98.43	191	Pro266Pro (ccg/ccT)	Rv0932c	pstS2	phosphate ABC transporter substrate-binding lipoprotein PstS
1047165	0	T	SNP	C	106	115	217	100	221	Cys344Arg (tgc/Cgc)	Rv0938	ligD	multifunctional non-homologous end joining DNA repair protein/ATP dependent DNA ligase LigD
1054784	0	C	SNP	G	120	128	244	100	248	Arg180Gly (cgc/Ggc)	Rv0945	-	oxidoreductase
1066921	0	G	SNP	T	103	105	206	97.65	213	Ala282Ser (gcc/Tcc)	Rv0955	-	integral membrane protein
1068151	0	T	SNP	C	123	93	215	100	216	His197His (cat/caC)	Rv0956	purN	phosphoribosylglycinamide formyltransferase PurN
1068432	0	A	SNP	G	124	120	236	100	244	Pro76Pro (cca/ccG)	Rv0957	purH	bifunctionalphosphoribosylaminoimidazolecarboxamide formyltransferase/inosinemonophosphate cyclohydrolase
1070702	0	T	SNP	C	106	98	197	99.51	205	Ser274Pro (tcc/Ccc)	Rv0958	-	magnesium chelatase
1071966	0	A	SNP	G	111	116	225	98.7	230	Asn238Asp (aac/Gac)	Rv0959	-	hypothetical protein
1074558	0	G	SNP	A	111	110	215	100	221	Pro186Leu (ccc/cTc)	Rv0962c	lprP	lipoprotein LprP
1075279	0	T	SNP	C	93	115	208	100	208
1076309	0	G	SNP	T	114	93	200	100	207	Pro124Thr (cct/Act)	Rv0964c	-	hypothetical protein
1076689	0	A	SNP	C	105	101	201	97.63	211
1076880	0	C	SNP	T	101	98	196	98.51	202	Ala106Ala (gcg/gcA)	Rv0965c	-	hypothetical protein
1077312	0	A	SNP	G	99	119	217	100	218	Val175Ala (gtg/gCg)	Rv0966c	-	hypothetical protein
1079927	0	C	SNP	A	93	102	192	99.49	196	Thr395Thr (acc/acA)	Rv0969	ctpV	copper-exporting ATPase
1080192	0	G	SNP	A	122	92	212	100	214	Asp484Asn (gat/Aat)	Rv0969	ctpV	copper-exporting ATPase
1081681	0	T	SNP	C	94	111	198	100	205	Val210Val (gtt/gtC)	Rv0970	-	integral membrane protein
1087193	0	G	SNP	C	114	113	225	100	227	Asn51Lys (aac/aaG)	Rv0974c	accD2	acetyl-/propionyl-CoA carboxylase subunit beta
1090188	1	A	Ins	G	106	109	215	96.41	215
1093406	0	A	SNP	G	109	129	235	100	238	Val317Val (gtt/gtC)	Rv0978c	PE_PGRS17	PE-PGRS family protein PE_PGRS17
1095644	0	C	SNP	T	21	65	85	98.85	87	Ala270Thr (gcg/Acg)	Rv0980c	PE_PGRS18	PE-PGRS family protein PE_PGRS18
1095678	0	A	SNP	G	46	45	90	98.91	92	Gly258Gly (ggt/ggC)	Rv0980c	PE_PGRS18	PE-PGRS family protein PE_PGRS18
1096299	0	C	SNP	G	29	35	63	96.97	66	Ala51Ala (gcg/gcC)	Rv0980c	PE_PGRS18	PE-PGRS family protein PE_PGRS18
1096398	0	C	SNP	T	35	17	52	94.55	55	Ala18Ala (gcg/gcA)	Rv0980c	PE_PGRS18	PE-PGRS family protein PE_PGRS18
1096567	0	A	SNP	G	88	13	99	98.06	103
1096633	0	T	SNP	G	88	62	149	99.34	151
1097220	0	C	SNP	T	114	126	239	100	240	Ser133Ser (tcc/tcT)	Rv0981	mprA	two-component response regulator MrpA
1097442	0	C	SNP	T	102	112	210	99.07	216	Asp207Asp (gac/gaT)	Rv0981	mprA	two-component response regulator MrpA
1098523	0	T	SNP	A	96	112	206	100	208	Leu339His (ctt/cAt)	Rv0982	mprB	two component histidine-protein kinase/phosphatase MprB
1099058	0	G	SNP	A	99	92	188	100	191
1100234	0	T	SNP	C	118	115	233	99.57	234	Leu390Pro (ctg/cCg)	Rv0983	pepD	serine protease PepD
1102117	0	G	SNP	A	109	103	210	98.6	215	Val105Val (gtg/gtA)	Rv0986	-	adhesion component ABC transporter ATP-binding protein
1102468	0	C	SNP	A	115	125	239	99.59	241	Gly222Gly (ggc/ggA)	Rv0986	-	adhesion component ABC transporter ATP-binding protein
1102646	0	G	SNP	A	92	119	210	99.06	213	Ala35Ala (gcg/gcA)	Rv0987	-	adhesion component ABC transporter permease
1103656	0	C	SNP	T	107	78	185	98.4	188	Ala372Val (gcc/gTc)	Rv0987	-	adhesion component ABC transporter permease
1104690	0	T	SNP	G	109	92	197	100	201	Phe717Val (ttc/Gtc)	Rv0987	-	adhesion component ABC transporter permease
1105686	0	C	SNP	G	104	97	196	99.01	203	Leu191Val (ctg/Gtg)	Rv0988	-	hypothetical protein
1105687	0	T	SNP	C	103	96	190	98.03	203	Leu191Pro (ctg/cCg)	Rv0988	-	hypothetical protein
1106422	0	T	SNP	C	121	71	184	99.48	193	Ile321Val (ata/Gta)	Rv0989c	grcC2	polyprenyl-diphosphate synthase GrcC
1107940	0	A	SNP	C	123	105	225	100	228	Ser54Ala (tcc/Gcc)	Rv0990c	-	hypothetical protein
1108521	0	G	SNP	A	121	85	201	98.56	209
1109975	0	A	SNP	G	96	104	198	99.5	201	Gln235Arg (cag/cGg)	Rv0993	galU	UTP--glucose-1-phosphate uridylyltransferase
1111678	0	G	SNP	A	115	122	236	97.53	243	Gly23Ser (ggc/Agc)	Rv0995	rimJ	ribosomal-protein-alanine acetyltransferase RimJ
1126889	0	G	SNP	C	106	122	224	100	228	Arg39Gly (cgc/Ggc)	Rv1007c	metS	methionine--tRNA ligase
1127493	0	T	SNP	C	115	102	214	97.75	222	Asn135Asn (aat/aaC)	Rv1008	tatD	deoxyribonuclease TatD
1127648	0	C	SNP	A	97	124	215	100	221	Thr187Asn (acc/aAc)	Rv1008	tatD	deoxyribonuclease TatD
1144585	0	A	SNP	G	122	117	237	99.58	240	Arg8Gly (agg/Ggg)	Rv1023	eno	enolase
1145848	0	A	SNP	C	104	101	203	97.62	210	Lys429Gln (aaa/Caa)	Rv1023	eno	enolase
1148259	0	A	SNP	G	113	101	211	100	214
1148930	0	C	SNP	T	101	100	197	99.01	203	Gly60Ser (ggt/Agt)	Rv1027c	kdpE	transcriptional regulator KdpE
1149551	0	C	SNP	T	125	103	226	99.56	229	Glu712Glu (gag/gaA)	Rv1028c	kdpD	sensor protein KdpD
1150585	0	G	SNP	A	117	97	208	100	214	Pro368Ser (ccc/Tcc)	Rv1028c	kdpD	sensor protein KdpD
1151054	0	C	SNP	G	112	115	225	99.56	228	Ser211Ser (tcg/tcC)	Rv1028c	kdpD	sensor protein KdpD
1151304	0	C	SNP	A	85	107	188	97.46	197	Arg128Leu (cgc/cTc)	Rv1028c	kdpD	sensor protein KdpD
1160770	0	T	SNP	A	115	120	233	100	235	Gln20Leu (cag/cTg)	Rv1037c	esxI	ESAT-6 like protein EsxI
1163134	0	T	SNP	C	89	96	180	100	185	Gly81Gly (gga/ggG)	Rv1040c	PE8	PE family protein PE8
1164336	0	G	SNP	A	113	126	237	99.58	240
1165114	0	C	SNP	T	119	109	222	99.13	230	Gly129Glu (gga/gAa)	Rv1042c	-	IS2-like transposase
1165521	1	T	Ins	A	105	86	191	91.83	191
1168010	0	C	Del	GAP	103	90	192	95.07	203		Rv1045	-	hypothetical protein
1168715	1	C	Ins	T	111	106	217	95.18	217
1168776	0	T	SNP	G	114	95	205	98.58	212
1172085	0	C	SNP	A	112	103	213	99.08	217	Glu23Asp (gag/gaT)	Rv1048c	-	hypothetical protein
1173750	0	G	SNP	T	107	104	203	99.53	212	Ala290Ala (gcg/gcT)	Rv1050	-	oxidoreductase
1175343	0	C	SNP	T	88	91	175	99.44	180
1177157	0	G	SNP	A	110	100	205	98.13	214
1178116	0	T	SNP	C	103	94	195	99.49	198	Thr163Thr (act/acC)	Rv1056	-	hypothetical protein
1190093	0	A	SNP	C	129	108	234	92.22	257	Leu111Trp (ttg/tGg)	Rv1067c	PE_PGRS19	PE-PGRS family protein PE_PGRS19
1191497	0	T	SNP	A	25	14	38	81.25	48	Thr218Ser (acg/Tcg)	Rv1068c	PE_PGRS20	PE-PGRS family protein PE_PGRS20
1191741	0	G	SNP	A	129	42	170	83.01	206	Tyr136Tyr (tac/taT)	Rv1068c	PE_PGRS20	PE-PGRS family protein PE_PGRS20
1197157	0	T	SNP	G	122	95	216	99.54	218
1200418	0	A	SNP	G	85	91	168	100	176
1201581	0	A	SNP	C	101	123	222	99.12	226	Gln272Pro (cag/cCg)	Rv1076	lipU	lipase LipU
1211369	0	A	SNP	C	98	113	211	99.53	212	Ser259Arg (agc/Cgc)	Rv1086	-	(2Z,6E)-farnesyl diphosphate synthase
1212432	0	C	SNP	A	81	69	146	98.04	153	Gly291Gly (ggc/ggA)	Rv1087	PE_PGRS21	PE-PGRS family protein PE_PGRS21
1215105	0	T	Del	GAP	99	132	226	98.3	235
1215742	0	G	SNP	A	100	89	187	97.93	193
1215743	0	C	SNP	A	99	88	186	97.91	191
1217065	0	C	SNP	A	101	107	194	98.11	212	Ala199Ala (gcc/gcA)	Rv1091	PE_PGRS22	PE-PGRS family protein PE_PGRS22
1217157	0	A	SNP	C	93	94	177	99.47	188	Asp230Ala (gac/gCc)	Rv1091	PE_PGRS22	PE-PGRS family protein PE_PGRS22
1218658	0	G	SNP	C	139	161	288	99.34	302	Gly730Gly (ggg/ggC)	Rv1091	PE_PGRS22	PE-PGRS family protein PE_PGRS22
1218896	0	G	SNP	A	136	132	265	98.53	272	Gly810Ser (ggc/Agc)	Rv1091	PE_PGRS22	PE-PGRS family protein PE_PGRS22
1220680	0	T	SNP	C	107	114	219	99.55	222	Val36Ala (gta/gCa)	Rv1093	glyA1	serine hydroxymethyltransferase
1224367	0	T	SNP	C	86	84	164	98.84	172
1227830	0	G	SNP	T	111	98	207	99.52	210	Thr285Thr (acc/acA)	Rv1099c	glpX	fructose 1,6-bisphosphatase
1230778	0	G	SNP	A	102	95	191	100	197	Thr65Ile (acc/aTc)	Rv1102c	mazF3	mRNA interferase MazF3
1248382	0	A	SNP	G	135	106	235	100	241	Ser101Gly (agc/Ggc)	Rv1125	-	hypothetical protein
1248936	0	G	SNP	C	133	127	254	100	260	Pro285Pro (ccg/ccC)	Rv1125	-	hypothetical protein
1248978	0	T	SNP	C	124	138	260	100	262	Ala299Ala (gct/gcC)	Rv1125	-	hypothetical protein
1250340	0	A	SNP	G	118	112	227	99.57	231	Ala355Ala (gct/gcC)	Rv1127c	ppdK	pyruvate, phosphate dikinase PpdK
1251199	0	C	SNP	T	110	100	208	99.53	211	Gly69Glu (gga/gAa)	Rv1127c	ppdK	pyruvate, phosphate dikinase PpdK
1252054	0	G	Del	GAP	76	69	147	97.97	148		Rv1128c	-	hypothetical protein
1252164	0	T	SNP	C	107	100	205	100	207	Glu270Gly (gaa/gGa)	Rv1128c	-	hypothetical protein
1254562	0	A	SNP	G	90	124	211	100	214	Asp3Gly (gat/gGt)	Rv1130	prpD	methylcitrate dehydratase PrpD
1265070	0	G	SNP	T	100	101	197	99.01	203	Gly13Cys (ggt/Tgt)	Rv1138a	-	hypothetical protein
1273250	1	G	Ins	A	106	112	218	99.54	218		Rv1145	-	transmembrane transport protein
1275957	0	T	SNP	C	123	103	221	99.12	228
1276588	0	C	SNP	G	64	78	141	99.3	143	Ala387Ala (gcg/gcC)	Rv1148c	-	hypothetical protein
1276885	0	C	SNP	T	4	8	12	85.71	14	Gln288Gln (cag/caA)	Rv1148c	-	hypothetical protein
1278278	0	G	SNP	A	114	134	246	98.02	253	Gly129Glu (gga/gAa)	Rv1149	-	transposase
1281118	0	T	SNP	C	112	110	220	100	222	Thr123Ala (acg/Gcg)	Rv1154c	-	hypothetical protein
1281771	0	T	SNP	C	125	110	232	100	235	Ser115Pro (tcg/Ccg)	Rv1155	-	pyridoxine/pyridoxamine 5'-phosphate oxidase
1285001	0	A	SNP	C	122	97	217	97.77	224	Thr4Pro (acc/Ccc)	Rv1159	pimE	polyprenol-phosphate-mannose-dependent alpha-(1-2)-phosphatidylinositol pentamannoside mannosyltransferase
1286766	0	G	SNP	C	120	132	248	100	252	Gly58Arg (gga/Cga)	Rv1160	mutT2	8-oxo-dGTP diphosphatase
1288698	0	G	SNP	A	120	83	200	100	203	Gly457Gly (ggg/ggA)	Rv1161	narG	nitrate reductase subunit alpha
1292102	0	A	SNP	G	113	104	211	100	217	Pro346Pro (cca/ccG)	Rv1162	narH	nitrate reductase subunit beta
1293333	0	C	SNP	G	94	121	211	100	215	Pro179Arg (ccg/cGg)	Rv1163	narJ	nitrate reductase subunit delta
1299305	0	G	SNP	A	112	107	210	98.65	222	Pro167Leu (ccg/cTg)	Rv1168c	PPE17	PPE family protein PPE17
1306259	0	A	SNP	G	113	109	220	100	222	Ala656Ala (gct/gcC)	Rv1175c	fadH	NADPH dependent 2,4-dienoyl-CoA reductase FadH
1307383	0	C	SNP	A	118	104	217	98.23	226	Val282Phe (gtc/Ttc)	Rv1175c	fadH	NADPH dependent 2,4-dienoyl-CoA reductase FadH
1307598	0	C	SNP	G	101	132	232	100	233	Cys210Ser (tgc/tCc)	Rv1175c	fadH	NADPH dependent 2,4-dienoyl-CoA reductase FadH
1313337	1	A	Ins	G	29	42	71	79.78	71
1313338	0	A	SNP	C	29	41	69	98.59	71
1315191	0	A	SNP	C	131	88	219	100	219	_489Tyr (taa/taC)	Rv1180	pks3	polyketide beta-ketoacyl synthase
1315884	0	G	SNP	A	124	114	235	100	238	Ala217Ala (gcg/gcA)	Rv1181	pks4	polyketide beta-ketoacyl synthase
1317655	0	C	SNP	T	98	105	202	100	203	Leu808Leu (ctg/Ttg)	Rv1181	pks4	polyketide beta-ketoacyl synthase
1322741	0	A	SNP	G	124	92	214	99.08	218	Thr408Ala (act/Gct)	Rv1183	mmpL10	transmembrane transport protein MmpL10
1327890	0	G	SNP	A	99	110	202	100	209	Asp472Asp (gac/gaT)	Rv1186c	-	hypothetical protein
1328687	0	G	SNP	C	106	115	218	100	221	Pro207Ala (ccc/Gcc)	Rv1186c	-	hypothetical protein
1329234	0	G	SNP	A	112	106	213	98.2	222	Asp24Asp (gac/gaT)	Rv1186c	-	hypothetical protein
1333669	0	T	SNP	G	108	105	210	98.61	216	Gly230Gly (ggt/ggG)	Rv1190	-	hypothetical protein
1336164	0	C	SNP	T	117	116	230	98.31	237	Pro124Leu (ccg/cTg)	Rv1193	fadD36	fatty-acid--CoA ligase FadD36
1339399	0	C	SNP	T	83	97	178	97.3	185	Tyr17Tyr (tac/taT)	Rv1196	PPE18	PPE family protein PPE18
1339432	0	G	SNP	C	53	91	140	95.36	151	Ala28Ala (gcg/gcC)	Rv1196	PPE18	PPE family protein PPE18
1339435	0	T	SNP	G	56	90	142	96.69	151	Ala29Ala (gct/gcG)	Rv1196	PPE18	PPE family protein PPE18
1339436	0	C	SNP	A	52	90	141	95.95	148	Gln30Lys (cag/Aag)	Rv1196	PPE18	PPE family protein PPE18
1340208	0	G	SNP	A	98	126	222	99.56	225	Arg287Gln (cgg/cAg)	Rv1196	PPE18	PPE family protein PPE18
1349733	0	G	SNP	C	120	109	227	99.57	230	Glu134Asp (gag/gaC)	Rv1206	fadD6	fatty-acid--CoA ligase FadD6
1351172	0	A	SNP	G	101	99	196	100	200
1357308	0	T	SNP	G	97	80	173	96.72	183	Ala106Ala (gca/gcC)	Rv1214c	PE14	PE family protein PE14
1360209	0	T	SNP	C	104	106	202	98.59	213	Ala531Ala (gca/gcG)	Rv1217c	-	tetronasin ABC transporter integral membrane protein
1361190	0	G	SNP	A	129	107	235	99.16	238	Ser204Ser (agc/agT)	Rv1217c	-	tetronasin ABC transporter integral membrane protein
1361285	0	C	SNP	T	131	118	239	97.65	255	Ala173Thr (gct/Act)	Rv1217c	-	tetronasin ABC transporter integral membrane protein
1362006	0	T	SNP	C	105	120	223	100	225	Gln243Arg (caa/cGa)	Rv1218c	-	tetronasin ABC transporter ATP-binding protein
1364706	0	G	SNP	A	77	97	171	97.21	179	Leu98Leu (ctg/ctA)	Rv1221	sigE	ECF RNA polymerase sigma factor SigE
1365837	1	C	Ins	G	103	104	207	91.19	208
1365837	2	C	Ins	G	103	104	207	91.19	208
1367484	0	T	SNP	G	95	89	182	100	184	Trp8Gly (tgg/Ggg)	Rv1224	tatB	Sec-independent protein translocase protein TatB
1368322	1	C	Ins	G	91	104	195	96.06	195		Rv1225c	-	hypothetical protein
1370852	0	T	SNP	G	111	118	221	99.13	231
1374065	0	T	SNP	C	106	89	191	100	195	Ser45Gly (agc/Ggc)	Rv1230c	-	membrane protein
1374201	0	A	SNP	G	106	103	209	99.05	211
1375044	0	C	SNP	G	97	103	196	99.5	201	Ala375Ala (gcg/gcC)	Rv1232c	-	hypothetical protein
1375724	0	A	SNP	C	102	114	211	99.54	217	Cys149Gly (tgc/Ggc)	Rv1232c	-	hypothetical protein
1382628	0	T	SNP	C	112	95	205	99.52	208	Lys139Glu (aaa/Gaa)	Rv1239c	corA	magnesium and cobalt transport transmembrane protein CorA
1390763	0	C	SNP	T	94	92	182	100	186	Val764Met (gtg/Atg)	Rv1248c	-	multifunctional 2-oxoglutarate dehydrogenase E1 component /2-oxoglutarate dehydrogenase dihydrolipoyllysine-residue succinyltransferase
1393626	0	A	SNP	G	97	112	206	100	209	Leu119Leu (ctt/ctC)	Rv1249c	-	membrane protein
1396922	0	T	SNP	C	125	111	235	100	236	Thr773Thr (aca/acG)	Rv1251c	-	hypothetical protein
1406237	0	A	SNP	G	88	90	172	100	178	Gly368Gly (ggt/ggC)	Rv1258c	-	multidrug-efflux transporter
1406760	1	T	Ins	G	110	100	210	94.17	210		Rv1258c	-	multidrug-efflux transporter
1411210	0	T	SNP	G	113	122	230	100	235	Val260Val (gtt/gtG)	Rv1263	amiB2	amidase AmiB
1412334	0	C	SNP	T	104	99	197	99.02	205	Tyr147Tyr (tac/taT)	Rv1264	-	adenylyl cyclase
1413130	0	G	Del	GAP	76	96	169	93.99	183
1413148	0	C	SNP	T	79	96	165	100	175
1414021	0	C	SNP	T	114	107	220	100	221	Arg607Gln (cgg/cAg)	Rv1266c	pknH	serine/threonine-protein kinase PknH
1416990	0	T	Del	GAP	94	94	178	94.47	199		Rv1267c	embR	transcriptional regulator EmbR
1418863	1	C	Ins	G	67	88	155	82.45	155		Rv1269c	-	hypothetical protein
1418863	2	C	Ins	G	67	88	155	82.45	155		Rv1269c	-	hypothetical protein
1418863	3	C	Ins	G	67	88	155	82.45	155		Rv1269c	-	hypothetical protein
1418863	4	C	Ins	A	67	88	155	82.45	155		Rv1269c	-	hypothetical protein
1418863	5	C	Ins	G	67	88	155	82.45	155		Rv1269c	-	hypothetical protein
1418863	6	C	Ins	C	67	88	155	82.45	155		Rv1269c	-	hypothetical protein
1418863	7	C	Ins	C	67	88	155	82.45	155		Rv1269c	-	hypothetical protein
1418863	8	C	Ins	A	66	87	153	81.38	155		Rv1269c	-	hypothetical protein
1440469	0	C	SNP	G	100	84	180	100	184	Pro521Pro (ccc/ccG)	Rv1286	-	bifunctional sulfate adenyltransferase subunit 1 CysN/adenylylsulfate kinase CysC
1445781	0	A	SNP	G	98	117	215	100	215	Ala18Ala (gct/gcC)	Rv1291c	-	hypothetical protein
1446733	0	G	SNP	A	104	122	220	97.84	231	Ala119Thr (gcc/Acc)	Rv1292	argS	arginine--tRNA ligase
1457144	0	C	SNP	T	101	110	206	99.53	212	Arg194Cys (cgc/Tgc)	Rv1300	hemK	release factor glutamine methyltransferase
1468208	0	A	SNP	C	104	125	228	99.57	230	Leu433Arg (ctg/cGg)	Rv1313c	-	insertion sequence element IS1557 transposase
1468492	0	C	SNP	A	116	121	231	100	237	Leu338Leu (ctg/ctT)	Rv1313c	-	insertion sequence element IS1557 transposase
1471659	0	C	SNP	T	86	85	170	99.42	172
1472359	0	A	SNP	C	81	90	167	98.84	173		Rvnr01	-	rRNA	streptomycin (SM)		streptomycin (SM)
1477596	0	C	SNP	T	107	110	214	98.19	221	Gly12Gly (ggg/ggA)	Rv1316c	ogt	methylated-DNA--protein-cysteinemethyltransferase
1479085	0	T	SNP	C	106	111	217	99.54	218	Ile12Val (atc/Gtc)	Rv1317c	alkA	bifunctional regulatory protein/DNA repair enzyme AlkA
1482627	0	T	SNP	C	102	128	227	100	230	Thr531Ala (acg/Gcg)	Rv1320c	-	adenylate cyclase
1484708	0	A	SNP	C	106	91	193	99.49	198	Ser144Arg (agc/Cgc)	Rv1321	-	endonuclease NucS
1489253	0	G	Del	GAP	21	35	57	90.32	62		Rv1325c	PE_PGRS24	PE-PGRS family protein PE_PGRS24
1489254	0	C	Del	GAP	21	35	57	90.32	62		Rv1325c	PE_PGRS24	PE-PGRS family protein PE_PGRS24
1489255	0	G	Del	GAP	21	35	57	90.32	62		Rv1325c	PE_PGRS24	PE-PGRS family protein PE_PGRS24
1489256	0	C	Del	GAP	21	35	57	90.32	62		Rv1325c	PE_PGRS24	PE-PGRS family protein PE_PGRS24
1489257	0	C	Del	GAP	21	35	57	91.8	61		Rv1325c	PE_PGRS24	PE-PGRS family protein PE_PGRS24
1489258	0	A	Del	GAP	21	35	57	90.32	62		Rv1325c	PE_PGRS24	PE-PGRS family protein PE_PGRS24
1489259	0	C	Del	GAP	21	35	57	90.32	62		Rv1325c	PE_PGRS24	PE-PGRS family protein PE_PGRS24
1489260	0	C	Del	GAP	21	35	57	90.32	62		Rv1325c	PE_PGRS24	PE-PGRS family protein PE_PGRS24
1489261	0	G	Del	GAP	21	35	57	90.32	62		Rv1325c	PE_PGRS24	PE-PGRS family protein PE_PGRS24
1489262	0	T	Del	GAP	21	35	57	91.8	61		Rv1325c	PE_PGRS24	PE-PGRS family protein PE_PGRS24
1489263	0	T	Del	GAP	21	35	57	93.33	60		Rv1325c	PE_PGRS24	PE-PGRS family protein PE_PGRS24
1489264	0	G	Del	GAP	21	35	57	91.8	61		Rv1325c	PE_PGRS24	PE-PGRS family protein PE_PGRS24
1489265	0	A	Del	GAP	21	35	57	91.8	61		Rv1325c	PE_PGRS24	PE-PGRS family protein PE_PGRS24
1489266	0	A	Del	GAP	21	35	57	90.32	62		Rv1325c	PE_PGRS24	PE-PGRS family protein PE_PGRS24
1489267	0	G	Del	GAP	21	35	57	90.32	62		Rv1325c	PE_PGRS24	PE-PGRS family protein PE_PGRS24
1489268	0	C	Del	GAP	21	35	57	90.32	62		Rv1325c	PE_PGRS24	PE-PGRS family protein PE_PGRS24
1489269	0	C	Del	GAP	21	35	57	90.32	62		Rv1325c	PE_PGRS24	PE-PGRS family protein PE_PGRS24
1489270	0	T	Del	GAP	21	35	57	91.8	61		Rv1325c	PE_PGRS24	PE-PGRS family protein PE_PGRS24
1489271	0	G	Del	GAP	21	35	57	94.92	59		Rv1325c	PE_PGRS24	PE-PGRS family protein PE_PGRS24
1489272	0	G	Del	GAP	21	34	57	90.16	61		Rv1325c	PE_PGRS24	PE-PGRS family protein PE_PGRS24
1489273	0	C	Del	GAP	21	34	57	85.94	64		Rv1325c	PE_PGRS24	PE-PGRS family protein PE_PGRS24
1489512	1	G	Ins	G	60	14	74	93.67	74		Rv1325c	PE_PGRS24	PE-PGRS family protein PE_PGRS24
1489512	2	G	Ins	C	60	14	74	93.67	74		Rv1325c	PE_PGRS24	PE-PGRS family protein PE_PGRS24
1489512	3	G	Ins	C	60	14	74	93.67	74		Rv1325c	PE_PGRS24	PE-PGRS family protein PE_PGRS24
1490905	0	A	SNP	G	115	112	225	100	227	Ser470Pro (tct/Cct)	Rv1326c	glgB	1,4-alpha-glucan branching protein
1498951	0	G	SNP	T	118	114	230	99.57	233	Thr80Lys (acg/aAg)	Rv1329c	dinG	ATP-dependent helicase DinG
1499274	0	C	SNP	G	96	106	200	100	202	Gly429Ala (ggc/gCc)	Rv1330c	pncB1	nicotinic acid phosphoribosyltransferase PncB1
1501276	0	C	SNP	T	98	115	207	99.07	215	Ser117Ser (agc/agT)	Rv1332	-	transcriptional regulator
1501700	0	G	SNP	A	109	96	200	99.51	206	Val34Val (gtg/gtA)	Rv1333	-	hydrolase
1523817	0	C	SNP	T	114	106	217	99.55	221	Arg72Arg (cgg/cgA)	Rv1355c	moeY	molybdopterin biosynthesis protein MoeY
1526311	0	G	SNP	T	95	120	212	100	215
1526819	0	C	SNP	A	113	110	219	100	223	Arg70Arg (cgg/Agg)	Rv1358	-	transcriptional regulator
1529134	0	C	Del	GAP	92	104	191	98.49	199		Rv1358	-	transcriptional regulator
1529135	0	G	Del	GAP	92	104	191	98	200		Rv1358	-	transcriptional regulator
1529136	0	A	Del	GAP	92	104	191	98.49	199		Rv1358	-	transcriptional regulator
1533241	0	G	SNP	C	105	107	208	95.93	221	Thr131Thr (acc/acG)	Rv1361c	PPE19	PPE family protein PPE19
1533583	0	G	SNP	A	97	127	222	98.25	228	Tyr17Tyr (tac/taT)	Rv1361c	PPE19	PPE family protein PPE19
1536251	0	G	SNP	T	104	108	204	100	212	Ala465Glu (gcg/gAg)	Rv1364c	-	sigma factor regulatory protein
1540141	0	T	SNP	C	90	106	194	100	196	Ile169Val (atc/Gtc)	Rv1367c	-	hypothetical protein
1541798	0	C	SNP	T	77	92	163	98.83	171	Ala260Val (gcg/gTg)	Rv1368	lprF	lipoprotein LprF
1544255	0	C	SNP	T	96	76	169	99.42	173	Arg299Arg (cgc/cgT)	Rv1371	-	membrane protein
1546703	0	C	SNP	T	96	88	180	100	184	Pro231Leu (ccg/cTg)	Rv1373	-	glycolipid sulfotransferase
1547125	0	T	SNP	C	98	102	200	100	200	Thr136Ala (aca/Gca)	Rv1374c	-	hypothetical protein
1552547	0	G	SNP	A	99	114	208	100	213	Arg37Trp (cgg/Tgg)	Rv1378c	-	hypothetical protein
1556787	0	T	SNP	C	108	106	209	98.62	217	Ser273Pro (tcg/Ccg)	Rv1383	carA	carbamoyl-phosphate synthase small subunit
1561939	0	G	SNP	C	123	113	232	97.93	241	Glu57Asp (gag/gaC)	Rv1387	PPE20	PPE family protein PPE20
1563717	0	C	SNP	T	96	103	196	100	199	Val8Val (gtc/gtT)	Rv1388	mihF	integration host factor MihF
1570566	0	C	SNP	A	101	102	201	100	203	Arg135Leu (cgg/cTg)	Rv1394c	cyp132	cytochrome P450 Cyp132
1573660	0	T	SNP	G	105	84	188	100	189	Arg66Ser (aga/agC)	Rv1396c	PE_PGRS25	PE-PGRS family protein PE_PGRS25
1576481	0	T	SNP	G	118	121	237	99.58	240	Thr106Pro (acc/Ccc)	Rv1400c	lipI	lipase
1576527	0	G	SNP	T	121	121	235	98.78	245	Phe90Leu (ttc/ttA)	Rv1400c	lipI	lipase
1577241	0	G	SNP	A	102	126	226	99.13	230	Pro104Pro (ccg/ccA)	Rv1401	-	membrane protein
1588899	0	G	SNP	T	93	113	201	100	206	Ala111Ala (gcg/gcT)	Rv1412	ribC	riboflavin synthase
1593331	0	G	SNP	A	89	83	171	100	172
1594906	0	G	SNP	A	115	98	209	99.07	215	Val289Ile (gtc/Atc)	Rv1420	uvrC	excinuclease ABC subunit UvrC
1595342	0	T	SNP	C	104	122	221	99.56	227	Val434Ala (gtg/gCg)	Rv1420	uvrC	excinuclease ABC subunit UvrC
1606673	0	G	SNP	T	111	103	211	100	214	Ala96Ala (gcg/gcT)	Rv1430	PE16	PE family protein PE16
1608276	0	A	SNP	C	91	93	180	100	184	Asn65Thr (aac/aCc)	Rv1431	-	hypothetical protein
1609840	0	A	SNP	G	108	99	200	100	207	Pro586Pro (cca/ccG)	Rv1431	-	hypothetical protein
1612624	1	T	Ins	A	78	84	162	76.42	162		Rv1435c	-	hypothetical protein
1612624	2	T	Ins	T	78	84	162	76.42	162		Rv1435c	-	hypothetical protein
1612624	3	T	Ins	C	78	84	162	76.42	162		Rv1435c	-	hypothetical protein
1612624	4	T	Ins	G	78	84	162	76.42	162		Rv1435c	-	hypothetical protein
1612624	5	T	Ins	G	78	84	162	76.42	162		Rv1435c	-	hypothetical protein
1612624	6	T	Ins	T	78	84	162	76.42	162		Rv1435c	-	hypothetical protein
1612624	7	T	Ins	A	78	84	162	76.42	162		Rv1435c	-	hypothetical protein
1612624	8	T	Ins	C	78	83	161	75.94	162		Rv1435c	-	hypothetical protein
1612624	9	T	Ins	C	78	83	161	75.94	162		Rv1435c	-	hypothetical protein
1612624	10	T	Ins	G	78	84	162	76.42	162		Rv1435c	-	hypothetical protein
1612624	11	T	Ins	G	78	84	162	76.42	162		Rv1435c	-	hypothetical protein
1612624	12	T	Ins	T	78	84	162	76.42	162		Rv1435c	-	hypothetical protein
1612624	13	T	Ins	G	78	84	162	76.42	162		Rv1435c	-	hypothetical protein
1612624	14	T	Ins	C	77	84	161	75.94	162		Rv1435c	-	hypothetical protein
1612624	15	T	Ins	G	78	84	162	76.42	162		Rv1435c	-	hypothetical protein
1612624	16	T	Ins	C	78	84	162	76.42	162		Rv1435c	-	hypothetical protein
1612624	17	T	Ins	C	78	84	162	76.42	162		Rv1435c	-	hypothetical protein
1612624	18	T	Ins	A	78	84	162	76.42	162		Rv1435c	-	hypothetical protein
1612624	19	T	Ins	G	78	84	162	76.42	162		Rv1435c	-	hypothetical protein
1612624	20	T	Ins	G	78	84	162	76.42	162		Rv1435c	-	hypothetical protein
1612624	21	T	Ins	G	78	84	162	76.42	162		Rv1435c	-	hypothetical protein
1613035	0	T	SNP	C	83	97	178	99.45	181
1616061	0	C	SNP	T	100	125	224	98.68	228	Ser166Ser (agc/agT)	Rv1438	tpi	triosephosphate isomerase
1617302	0	G	SNP	T	100	108	206	97.65	213	Leu29Ile (ctt/Att)	Rv1439c	-	hypothetical protein
1618978	0	T	SNP	C	134	91	221	100	225	Asp236Gly (gat/gGt)	Rv1441c	PE_PGRS26	PE-PGRS family protein PE_PGRS26
1619101	0	C	Del	GAP	105	60	170	77.1	214		Rv1441c	PE_PGRS26	PE-PGRS family protein PE_PGRS26
1619102	0	C	Del	GAP	105	60	170	77.46	213		Rv1441c	PE_PGRS26	PE-PGRS family protein PE_PGRS26
1619103	0	G	Del	GAP	105	60	170	78.57	210		Rv1441c	PE_PGRS26	PE-PGRS family protein PE_PGRS26
1619104	0	G	Del	GAP	105	60	170	78.95	209		Rv1441c	PE_PGRS26	PE-PGRS family protein PE_PGRS26
1619105	0	C	Del	GAP	105	60	170	78.95	209		Rv1441c	PE_PGRS26	PE-PGRS family protein PE_PGRS26
1619106	0	T	Del	GAP	105	60	170	79.33	208		Rv1441c	PE_PGRS26	PE-PGRS family protein PE_PGRS26
1619107	0	C	Del	GAP	105	60	170	79.33	208		Rv1441c	PE_PGRS26	PE-PGRS family protein PE_PGRS26
1619108	0	C	Del	GAP	105	60	170	80.49	205		Rv1441c	PE_PGRS26	PE-PGRS family protein PE_PGRS26
1619109	0	A	Del	GAP	105	60	170	80.88	204		Rv1441c	PE_PGRS26	PE-PGRS family protein PE_PGRS26
1619110	0	C	Del	GAP	105	60	170	81.28	203		Rv1441c	PE_PGRS26	PE-PGRS family protein PE_PGRS26
1619111	0	C	Del	GAP	105	60	170	82.09	201		Rv1441c	PE_PGRS26	PE-PGRS family protein PE_PGRS26
1619112	0	G	Del	GAP	105	60	170	82.09	201		Rv1441c	PE_PGRS26	PE-PGRS family protein PE_PGRS26
1619113	0	G	Del	GAP	106	60	170	83.42	199		Rv1441c	PE_PGRS26	PE-PGRS family protein PE_PGRS26
1619114	0	C	Del	GAP	105	60	170	85.94	192		Rv1441c	PE_PGRS26	PE-PGRS family protein PE_PGRS26
1619115	0	G	Del	GAP	105	60	170	94.83	174		Rv1441c	PE_PGRS26	PE-PGRS family protein PE_PGRS26
1619116	0	C	Del	GAP	105	60	170	94.83	174		Rv1441c	PE_PGRS26	PE-PGRS family protein PE_PGRS26
1619117	0	C	Del	GAP	105	60	170	94.83	174		Rv1441c	PE_PGRS26	PE-PGRS family protein PE_PGRS26
1619118	0	G	Del	GAP	105	60	170	95.38	173		Rv1441c	PE_PGRS26	PE-PGRS family protein PE_PGRS26
1620181	0	C	SNP	G	89	105	193	99.49	195	Leu131Val (ctc/Gtc)	Rv1442	bisC	biotin sulfoxide reductase BisC
1624791	0	C	SNP	G	118	104	220	100	222	Arg192Pro (cga/cCa)	Rv1446c	opcA	OXPP cycle protein OpcA
1625332	1	C	Ins	G	94	89	183	85.12	183		Rv1446c	opcA	OXPP cycle protein OpcA
1625332	2	C	Ins	G	93	89	182	84.65	183		Rv1446c	opcA	OXPP cycle protein OpcA
1625332	3	C	Ins	T	94	89	183	85.12	183		Rv1446c	opcA	OXPP cycle protein OpcA
1627351	0	T	SNP	C	139	129	264	100	268	Thr244Ala (acc/Gcc)	Rv1448c	tal	transaldolase
1630148	0	A	SNP	C	113	107	215	99.55	221	Tyr18Asp (tac/Gac)	Rv1449c	tkt	transketolase
1636172	1	T	Ins	C	72	11	83	83.84	83		Rv1452c	PE_PGRS28	PE-PGRS family protein PE_PGRS28
1636172	2	T	Ins	C	72	11	83	83.84	83		Rv1452c	PE_PGRS28	PE-PGRS family protein PE_PGRS28
1636172	3	T	Ins	G	71	11	82	82.83	83		Rv1452c	PE_PGRS28	PE-PGRS family protein PE_PGRS28
1636826	0	C	SNP	A	107	121	224	95.8	238	Gly468Gly (ggg/ggT)	Rv1452c	PE_PGRS28	PE-PGRS family protein PE_PGRS28
1636918	0	C	SNP	T	92	105	191	80.74	244	Ala438Thr (gcc/Acc)	Rv1452c	PE_PGRS28	PE-PGRS family protein PE_PGRS28
1638364	0	C	SNP	T	117	107	221	88.54	253
1639594	0	C	SNP	A	116	106	220	100	222	Pro405Gln (cca/cAa)	Rv1453	-	transcriptional activator protein
1643864	0	T	SNP	C	104	104	206	99.05	210	Thr133Ala (acc/Gcc)	Rv1458c	-	antibiotic ABC transporter ATP-binding protein
1645802	0	T	SNP	C	117	115	230	100	232	Lys113Glu (aaa/Gaa)	Rv1459c	-	alpha-(1->6)-mannopyranosyltransferase
1647436	0	G	SNP	A	81	115	192	99.49	197	Val150Ile (gta/Ata)	Rv1461	-	hypothetical protein
1650072	0	A	SNP	G	96	103	196	100	199	Asn183Asp (aac/Gac)	Rv1462	-	hypothetical protein
1651308	0	A	SNP	G	100	91	189	99.48	192	Glu198Gly (gaa/gGa)	Rv1463	-	ABC transporter ATP-binding protein
1654730	0	T	SNP	G	98	116	211	99.53	215	Lys258Thr (aag/aCg)	Rv1467c	fadE15	acyl-CoA dehydrogenase FadE15
1669158	0	T	SNP	C	126	113	237	99.17	241
1676290	0	C	SNP	A	91	130	214	99.55	222	Lys198Asn (aag/aaT)	Rv1486c	-	hypothetical protein
1678706	0	A	SNP	C	112	136	244	100	248	Lys52Thr (aag/aCg)	Rv1489	-	hypothetical protein
1688064	0	A	SNP	G	99	124	217	99.55	224	Met42Val (atg/Gtg)	Rv1497	lipL	esterase LipL
1688300	0	T	SNP	C	137	101	233	100	238	Phe120Phe (ttt/ttC)	Rv1497	lipL	esterase LipL
1689349	0	C	SNP	T	96	120	214	100	216	Arg191His (cgc/cAc)	Rv1498c	-	methyltransferase
1692141	0	A	SNP	C	81	96	174	100	177	Ile84Ile (ata/atC)	Rv1501	-	hypothetical protein
1693561	0	A	SNP	G	105	88	190	100	193	Tyr213Cys (tac/tGc)	Rv1502	-	hypothetical protein
1695037	0	G	SNP	A	105	103	204	99.05	210
1695796	0	C	SNP	T	78	86	156	97.62	168	Ala51Thr (gcc/Acc)	Rv1505c	-	hypothetical protein
1696672	0	A	Del	GAP	84	121	200	97.16	211
1697896	0	C	SNP	T	90	96	185	98.41	189
1698911	0	G	SNP	A	116	96	205	100	212	Gly328Gly (ggc/ggT)	Rv1508c	-	membrane protein
1699849	0	G	SNP	A	94	113	203	100	207	Pro16Ser (ccg/Tcg)	Rv1508c	-	membrane protein
1701215	0	C	SNP	T	114	102	215	97.74	221
1706119	0	T	SNP	C	108	114	215	100	222	Ser159Ser (tca/tcG)	Rv1514c	-	glycosyltransferase
1706685	0	C	SNP	A	89	82	164	98.84	173	Gly281Val (gga/gTa)	Rv1515c	-	hypothetical protein
1709432	0	C	SNP	T	110	114	222	100	224	Leu188Phe (ctc/Ttc)	Rv1517	-	hypothetical protein
1711670	0	C	SNP	T	103	102	203	98.56	208	Arg215Cys (cgc/Tgc)	Rv1520	-	sugar transferase
1713192	0	A	SNP	G	101	111	202	100	212	Val297Val (gta/gtG)	Rv1521	fadD25	fatty-acid--CoA ligase FadD25
1714289	0	C	SNP	T	116	118	231	98.73	237	Ser1108Ser (tcg/tcA)	Rv1522c	mmpL12	transmembrane transport protein MmpL12
1716472	0	A	SNP	G	115	98	210	99.53	214	Ser381Pro (tcc/Ccc)	Rv1522c	mmpL12	transmembrane transport protein MmpL12
1722200	0	C	SNP	G	118	116	231	99.15	236	Val2070Val (gtg/gtC)	Rv1527c	pks5	polyketide synthase
1722228	0	A	SNP	C	120	116	228	99.16	238	Leu2061Arg (ctg/cGg)	Rv1527c	pks5	polyketide synthase
1728603	0	C	SNP	T	110	103	209	99.53	214
1728837	0	A	SNP	G	134	103	236	100	237
1733134	0	C	SNP	T	116	118	232	99.15	236	Gln139Gln (cag/caA)	Rv1532c	-	hypothetical protein
1733325	0	C	SNP	G	98	110	206	97.65	213	Ala76Pro (gct/Cct)	Rv1532c	-	hypothetical protein
1739559	0	T	SNP	C	121	126	245	98.8	250	Ile1014Thr (atc/aCc)	Rv1536	ileS	isoleucine--tRNA ligase
1741352	0	C	SNP	T	94	105	193	99	201	Gly281Ser (ggc/Agc)	Rv1538c	ansA	L-aparaginase
1752561	0	T	SNP	C	83	101	182	100	184	Asp258Gly (gac/gGc)	Rv1548c	PPE21	PPE family protein PPE21
1753483	0	T	SNP	C	119	99	213	99.54	219
1753519	1	G	Ins	C	48	97	145	82.86	146
1756359	0	G	Del	GAP	115	109	218	96.97	231		Rv1551	plsB1	acyltransferase PlsB
1759252	0	G	SNP	T	101	113	211	100	214	Ser524Ser (tcg/tcT)	Rv1552	frdA	fumarate reductase flavoprotein subunit		phylo (not 4,9)
1760164	1	T	Ins	G	100	103	203	95.75	203		Rv1553	frdB	fumarate reductase iron-sulfur subunit
1760292	0	A	SNP	G	107	98	203	99.03	207	Met40Val (atg/Gtg)	Rv1554	frdC	fumarate reductase membrane anchor subunit
1774659	0	C	SNP	T	92	106	196	100	198
1775156	0	C	SNP	T	105	92	196	99.49	198
1778430	0	T	SNP	C	125	131	253	100	256	Met191Thr (atg/aCg)	Rv1570	bioD	ATP-dependent dethiobiotin synthetase BioD
1789564	0	C	SNP	T	194	171	356	99.46	367	Arg91Arg (cgg/cgA)	Rv1588c	-	hypothetical protein
1789565	0	C	SNP	A	194	174	358	99.46	370	Arg91Leu (cgg/cTg)	Rv1588c	-	hypothetical protein
1789650	0	C	SNP	T	174	154	322	91.36	359	Ala63Thr (gcc/Acc)	Rv1588c	-	hypothetical protein
1789654	0	A	SNP	G	177	149	323	92.09	354	Leu61Leu (ctt/ctC)	Rv1588c	-	hypothetical protein
1792777	0	T	SNP	C	83	108	190	100	191	Ile322Val (att/Gtt)	Rv1592c	-	hypothetical protein
1792778	0	T	SNP	C	81	109	189	100	190	Glu321Glu (gaa/gaG)	Rv1592c	-	hypothetical protein
1798355	0	G	SNP	A	105	110	210	99.08	217	Gly21Asp (ggt/gAt)	Rv1597	-	hypothetical protein
1803265	0	G	SNP	A	114	102	213	100	216	Ser201Asn (agc/aAc)	Rv1602	hisH	imidazole glycerol phosphate synthase subunit HisH
1804409	0	C	SNP	A	97	95	191	100	192	Pro124Gln (cca/cAa)	Rv1604	impA	inositol-monophosphatase ImpA
1806140	0	G	SNP	T	119	117	228	99.16	238
1811375	0	G	SNP	T	107	107	208	100	214	Gly83Gly (ggg/ggT)	Rv1612	trpB	tryptophan synthase subunit beta
1815961	0	C	Del	GAP	94	91	185	98.93	187		Rv1616	-	hypothetical protein
1817976	0	A	SNP	T	105	103	199	100	208	His121Leu (cac/cTc)	Rv1618	tesB1	acyl-CoA thioesterase TesB
1831220	0	A	SNP	C	94	104	194	100	198	Thr186Pro (acc/Ccc)	Rv1629	polA	DNA polymerase I
1831226	0	A	SNP	G	97	103	193	100	200	Arg188Gly (agg/Ggg)	Rv1629	polA	DNA polymerase I
1831288	0	C	SNP	T	115	113	221	100	228	Pro208Pro (ccc/ccT)	Rv1629	polA	DNA polymerase I
1834177	0	A	SNP	C	110	116	221	98.69	229	Arg212Arg (cga/cgC)	Rv1630	rpsA	30S ribosomal protein S1		phylo (Beijing, 2)	pyrazinamide (PZA)
1836286	0	G	SNP	C	117	128	243	100	245
1839759	0	G	SNP	C	132	118	247	100	250	Gly198Arg (ggg/Cgg)	Rv1634	-	multidrug-efflux transporter
1847919	0	C	SNP	G	122	98	219	99.55	221	Thr180Thr (acg/acC)	Rv1639c	-	hypothetical protein
1849051	0	C	SNP	T	116	109	224	98.68	228	Pro995Pro (ccg/ccA)	Rv1640c	lysX	bifunctional lysine--tRNA ligase/phosphatidylglycerol lysyltransferase
1849609	0	T	SNP	C	111	111	221	99.11	224	Arg809Arg (cga/cgG)	Rv1640c	lysX	bifunctional lysine--tRNA ligase/phosphatidylglycerol lysyltransferase
1849934	0	A	SNP	G	99	110	207	100	209	Ile701Thr (att/aCt)	Rv1640c	lysX	bifunctional lysine--tRNA ligase/phosphatidylglycerol lysyltransferase
1854300	0	T	SNP	C	110	117	224	100	227	Leu232Pro (ctg/cCg)	Rv1644	tsnR	23S rRNA methyltransferase TsnR
1856777	0	G	SNP	C	127	84	207	100	211	Ala2Pro (gcg/Ccg)	Rv1647	-	adenylate cyclase
1859559	0	C	SNP	A	101	104	203	100	205	Ala276Asp (gcc/gAc)	Rv1649	pheS	phenylalanine--tRNA ligase subunit alpha
1877744	0	A	SNP	C	111	119	226	99.57	231	Glu814Ala (gaa/gCa)	Rv1661	pks7	polyketide synthase
1885385	0	T	SNP	G	102	114	215	99.08	218	Leu1228Val (ttg/Gtg)	Rv1662	pks8	polyketide synthase
1885772	0	G	SNP	A	117	87	201	100	204	Ala1357Thr (gcc/Acc)	Rv1662	pks8	polyketide synthase
1887060	0	C	SNP	G	113	99	209	99.53	213	Thr183Thr (acc/acG)	Rv1663	pks17	polyketide synthase
1888373	0	T	SNP	C	107	102	208	99.52	210	Ala116Ala (gct/gcC)	Rv1664	pks9	polyketide synthase
1892017	0	T	SNP	C	110	102	207	98.6	215	His264His (cat/caC)	Rv1665	pks11	chalcone synthase
1893572	0	C	SNP	A	127	115	239	99.18	244
1894300	1	G	Ins	G	101	81	182	86.67	182
1894300	2	G	Ins	T	100	81	181	86.19	182
1894300	3	G	Ins	C	101	81	182	86.67	182
1894300	4	G	Ins	T	101	81	182	86.67	182
1894300	5	G	Ins	T	101	81	182	86.67	182
1894300	6	G	Ins	G	101	80	181	86.19	181
1894300	7	G	Ins	C	98	80	178	84.76	178
1894300	8	G	Ins	C	98	80	178	84.76	178
1894300	9	G	Ins	G	98	80	178	84.76	178
1894300	10	G	Ins	C	97	80	177	84.29	178
1894422	0	A	SNP	G	123	99	219	100	222
1897608	0	C	SNP	T	131	114	234	98.79	248	Leu200Leu (ttg/ttA)	Rv1672c	-	integral membrane transport protein
1901493	0	T	SNP	C	99	101	196	99.5	201	Ser149Ser (agt/agC)	Rv1676	-	hypothetical protein
1902337	0	A	SNP	C	106	115	218	98.22	225
1906078	0	A	SNP	G	106	107	211	99.07	215	Thr277Ala (acc/Gcc)	Rv1681	moeX	molybdopterin biosynthesis protein MoeX
1907296	0	G	SNP	C	90	101	187	100	191	Ala298Ala (gcg/gcC)	Rv1682	-	hypothetical protein
1916137	0	A	SNP	G	121	116	234	100	237	Leu63Leu (cta/ctG)	Rv1691	-	hypothetical protein
1917972	0	A	SNP	G	128	113	240	100	241	Leu11Leu (cta/ctG)	Rv1694	tlyA	16S/23S rRNA (cytidine-2'-O)-methyltransferase TlyA			capreomycin (CPR)
1924008	0	G	SNP	A	97	114	208	98.6	214	Pro60Pro (ccg/ccA)	Rv1699	pyrG	CTP synthase
1925547	0	C	SNP	T	93	101	190	98.98	196	Asp573Asp (gac/gaT)	Rv1699	pyrG	CTP synthase
1927681	0	C	SNP	T	125	113	236	99.58	239	Glu299Lys (gaa/Aaa)	Rv1702c	-	hypothetical protein
1931179	0	C	SNP	A	95	99	190	100	194	Arg93Leu (cgg/cTg)	Rv1704c	cycA	D-serine/alanine/glycine transporter protein CycA
1931718	0	G	SNP	C	103	117	219	99.55	221	Leu313Val (ctg/Gtg)	Rv1705c	PPE22	PPE family protein PPE22
1933988	0	G	SNP	A	83	103	186	100	186
1944107	0	A	SNP	G	119	95	210	100	214	Ser178Gly (agt/Ggt)	Rv1716	-	hypothetical protein
1944402	0	T	SNP	C	107	107	210	100	214	Val276Ala (gtc/gCc)	Rv1716	-	hypothetical protein
1950767	0	T	SNP	C	78	112	190	99.48	191	Lys95Lys (aaa/aaG)	Rv1724c	-	hypothetical protein
1955761	0	G	Del	GAP	119	79	198	98.02	202		Rv1730c	-	penicillin-binding protein
1955762	0	A	Del	GAP	119	79	198	98.02	202		Rv1730c	-	penicillin-binding protein
1955763	0	A	Del	GAP	119	79	198	98.02	202		Rv1730c	-	penicillin-binding protein
1955914	0	C	Del	GAP	75	57	132	96.35	137		Rv1730c	-	penicillin-binding protein
1955915	0	C	Del	GAP	75	57	132	98.51	134		Rv1730c	-	penicillin-binding protein
1955916	0	G	Del	GAP	75	57	132	98.51	134		Rv1730c	-	penicillin-binding protein
1955917	0	G	Del	GAP	75	57	132	98.51	134		Rv1730c	-	penicillin-binding protein
1955918	0	A	Del	GAP	75	57	132	98.51	134		Rv1730c	-	penicillin-binding protein
1955919	0	A	Del	GAP	75	57	132	98.51	134		Rv1730c	-	penicillin-binding protein
1955920	0	G	Del	GAP	75	57	132	98.51	134		Rv1730c	-	penicillin-binding protein
1955921	0	T	Del	GAP	75	57	132	98.51	134		Rv1730c	-	penicillin-binding protein
1955922	0	C	Del	GAP	75	57	132	98.51	134		Rv1730c	-	penicillin-binding protein
1955923	0	G	Del	GAP	75	57	132	98.51	134		Rv1730c	-	penicillin-binding protein
1955924	0	A	Del	GAP	75	57	132	98.51	134		Rv1730c	-	penicillin-binding protein
1955925	0	T	Del	GAP	75	57	132	98.51	134		Rv1730c	-	penicillin-binding protein
1955926	0	G	Del	GAP	75	57	132	98.51	134		Rv1730c	-	penicillin-binding protein
1955927	0	A	Del	GAP	75	57	132	98.51	134		Rv1730c	-	penicillin-binding protein
1955928	0	C	Del	GAP	75	57	132	98.51	134		Rv1730c	-	penicillin-binding protein
1955929	0	C	Del	GAP	75	57	132	98.51	134		Rv1730c	-	penicillin-binding protein
1955930	0	G	Del	GAP	75	57	132	98.51	134		Rv1730c	-	penicillin-binding protein
1955931	0	T	Del	GAP	75	57	132	98.51	134		Rv1730c	-	penicillin-binding protein
1955932	0	T	Del	GAP	75	57	132	98.51	134		Rv1730c	-	penicillin-binding protein
1955933	0	G	SNP	T	75	59	134	98.53	136	Thr438Lys (aca/aAa)	Rv1730c	-	penicillin-binding protein
1955941	0	G	SNP	C	95	87	178	98.91	184	Asp435Glu (gac/gaG)	Rv1730c	-	penicillin-binding protein
1960284	0	C	SNP	A	104	110	212	100	214	Gln68His (cag/caT)	Rv1733c	-	transmembrane protein
1961735	0	A	SNP	G	113	115	219	99.13	230	Ala18Ala (gct/gcC)	Rv1735c	-	membrane protein
1967026	0	C	SNP	T	111	130	235	100	241	Ala204Ala (gcg/gcA)	Rv1739c	-	sulfate ABC transporter permease
1967237	0	C	SNP	A	128	108	233	100	236	Arg134Leu (cga/cTa)	Rv1739c	-	sulfate ABC transporter permease
1967543	0	C	SNP	A	92	123	211	98.62	218	Gly32Val (ggc/gTc)	Rv1739c	-	sulfate ABC transporter permease
1971725	0	G	SNP	C	118	122	238	100	240	Arg89Arg (cgc/cgG)	Rv1745c	idi	isopentenyl-diphosphate delta-isomerase
1980652	0	G	SNP	T	122	108	229	99.57	231	Pro344Pro (ccg/ccT)	Rv1751	-	oxidoreductase
1983198	0	C	SNP	G	8	6	14	93.33	15	Val526Val (gtg/gtC)	Rv1753c	PPE24	PPE family protein PPE24
1983291	0	C	SNP	T	91	95	186	97.38	191	Pro495Pro (ccg/ccA)	Rv1753c	PPE24	PPE family protein PPE24
1983313	0	T	SNP	G	103	109	206	98.15	216	Asn488Thr (aac/aCc)	Rv1753c	PPE24	PPE family protein PPE24
1990775	0	A	SNP	G	5	6	11	100	11	Gly601Gly (ggt/ggC)	Rv1759c	wag22	PE-PGRS family protein Wag22
1990779	0	G	SNP	T	5	4	9	90	10	Ala600Asp (gcc/gAc)	Rv1759c	wag22	PE-PGRS family protein Wag22
1990789	0	C	SNP	T	4	6	10	90.91	11	Ala597Thr (gcc/Acc)	Rv1759c	wag22	PE-PGRS family protein Wag22
1990790	0	A	SNP	G	5	6	11	91.67	12	Gly596Gly (ggt/ggC)	Rv1759c	wag22	PE-PGRS family protein Wag22
1990795	0	C	SNP	T	5	6	11	100	11	Ala595Thr (gcg/Acg)	Rv1759c	wag22	PE-PGRS family protein Wag22
1990799	0	T	SNP	G	5	6	10	100	11	Gly593Gly (gga/ggC)	Rv1759c	wag22	PE-PGRS family protein Wag22
1990822	0	C	SNP	T	4	5	9	90	10	Ala586Thr (gcc/Acc)	Rv1759c	wag22	PE-PGRS family protein Wag22
1990826	0	A	SNP	G	4	5	9	81.82	11	Gly584Gly (ggt/ggC)	Rv1759c	wag22	PE-PGRS family protein Wag22
1990883	0	G	SNP	T	4	8	12	85.71	14	Gly565Gly (ggc/ggA)	Rv1759c	wag22	PE-PGRS family protein Wag22
1990888	0	C	SNP	T	4	8	12	85.71	14	Ala564Thr (gcc/Acc)	Rv1759c	wag22	PE-PGRS family protein Wag22
1990892	0	A	SNP	C	4	8	12	92.31	13	Gly562Gly (ggt/ggG)	Rv1759c	wag22	PE-PGRS family protein Wag22
1990897	0	C	SNP	A	4	8	11	85.71	14	Ala561Ser (gcc/Tcc)	Rv1759c	wag22	PE-PGRS family protein Wag22
1990924	0	A	SNP	G	4	7	11	91.67	12	Leu552Leu (ttg/Ctg)	Rv1759c	wag22	PE-PGRS family protein Wag22
1990928	0	G	SNP	C	4	7	11	84.62	13	Gly550Gly (ggc/ggG)	Rv1759c	wag22	PE-PGRS family protein Wag22
1990937	0	A	SNP	C	4	4	8	80	10	Gly547Gly (ggt/ggG)	Rv1759c	wag22	PE-PGRS family protein Wag22
1998063	0	T	SNP	A	56	60	116	99.15	117	Glu151Asp (gaa/gaT)	Rv1765c	-	hypothetical protein
1998122	0	G	SNP	A	48	63	111	100	111	Leu132Leu (ctg/Ttg)	Rv1765c	-	hypothetical protein
1998141	0	G	SNP	C	45	67	111	100	112	Gly125Gly (ggc/ggG)	Rv1765c	-	hypothetical protein
1998300	0	T	SNP	C	27	52	78	98.75	80	Ser72Ser (tca/tcG)	Rv1765c	-	hypothetical protein
2003105	0	C	SNP	T	102	106	205	98.11	212	Phe160Phe (ttc/ttT)	Rv1769	-	hypothetical protein
2003827	0	A	SNP	C	121	113	233	99.57	235	Asp401Ala (gac/gCc)	Rv1769	-	hypothetical protein
2009291	0	C	Del	GAP	123	113	236	95.55	247		Rv1775	-	hypothetical protein
2009848	0	C	SNP	G	101	94	192	97.99	199	Ser226Cys (tcc/tGc)	Rv1775	-	hypothetical protein
2010614	0	G	SNP	A	105	121	223	100	226
2022868	0	T	SNP	C	121	127	245	99.6	249	Ser1204Ser (agt/agC)	Rv1783	eccC5	ESX-5 type VII secretion system protein EccC5
2023628	0	C	SNP	G	129	128	253	100	257	Gly334Ala (gga/gCa)	Rv1785c	cyp143	cytochrome P450 Cyp143
2042050	0	C	Del	GAP	96	91	187	82.02	228		Rv1801	PPE29	PPE family protein PPE29
2042051	0	G	Del	GAP	96	91	187	82.38	227		Rv1801	PPE29	PPE family protein PPE29
2042052	0	G	Del	GAP	96	91	187	83.48	224		Rv1801	PPE29	PPE family protein PPE29
2042053	0	G	Del	GAP	96	91	187	84.62	221		Rv1801	PPE29	PPE family protein PPE29
2042054	0	G	Del	GAP	96	91	187	85.39	219		Rv1801	PPE29	PPE family protein PPE29
2042055	0	C	Del	GAP	96	91	187	86.57	216		Rv1801	PPE29	PPE family protein PPE29
2044456	0	T	SNP	G	111	91	202	99.02	204	Leu358Arg (ctg/cGg)	Rv1802	PPE30	PPE family protein PPE30
2045310	0	A	SNP	G	106	125	228	100	231	Ile511Ile (att/atC)	Rv1803c	PE_PGRS32	PE-PGRS family protein PE_PGRS32
2049065	0	T	SNP	C	88	114	199	100	202
2049097	0	G	SNP	C	90	108	198	100	198
2050822	0	G	SNP	C	128	125	249	100	253	Gly301Ala (gga/gCa)	Rv1808	PPE32	PPE family protein PPE32
2051746	0	T	SNP	C	127	134	259	99.62	262	Ala155Ala (gct/gcC)	Rv1809	PPE33	PPE family protein PPE33
2052035	0	G	SNP	T	117	92	209	100	209	Val252Leu (gtg/Ttg)	Rv1809	PPE33	PPE family protein PPE33
2055271	0	A	SNP	G	113	98	206	100	211	Leu30Pro (cta/cCa)	Rv1812c	-	dehydrogenase
2057774	0	A	SNP	T	102	109	207	100	211	Ile83Phe (atc/Ttc)	Rv1815	-	hypothetical protein
2061958	0	A	SNP	G	30	91	112	99.18	122	Ala239Ala (gct/gcC)	Rv1818c	PE_PGRS33	PE-PGRS family protein PE_PGRS33
2067684	0	G	SNP	A	115	111	225	98.69	229	Val410Met (gtg/Atg)	Rv1821	secA2	protein translocase subunit SecA
2069771	0	C	SNP	A	137	95	227	99.15	234	Gln24Lys (cag/Aag)	Rv1823	-	hypothetical protein
2072313	0	C	SNP	A	109	103	209	99.07	214	Thr121Lys (aca/aAa)	Rv1826	gcvH	glycine cleavage system protein H
2074754	0	C	SNP	T	108	102	209	100	210
2078246	0	C	SNP	G	111	111	221	100	222	Gly790Gly (ggc/ggG)	Rv1832	gcvB	glycine dehydrogenase
2082053	0	A	SNP	G	105	101	205	97.63	211	Cys179Arg (tgc/Cgc)	Rv1835c	-	serine esterase
2086672	0	C	SNP	T	103	86	188	97.42	194	Gly104Ser (ggt/Agt)	Rv1837c	glcB	malate synthase
2094912	0	C	Del	GAP	87	87	174	89.69	194		Rv1844c	gnd1	6-phosphogluconate dehydrogenase
2094913	0	A	Del	GAP	87	87	174	90.16	193		Rv1844c	gnd1	6-phosphogluconate dehydrogenase
2094914	0	G	Del	GAP	87	87	174	90.62	192		Rv1844c	gnd1	6-phosphogluconate dehydrogenase
2094915	0	C	Del	GAP	87	87	174	91.1	191		Rv1844c	gnd1	6-phosphogluconate dehydrogenase
2094916	0	G	Del	GAP	87	87	174	92.06	189		Rv1844c	gnd1	6-phosphogluconate dehydrogenase
2094917	0	T	Del	GAP	87	87	174	92.06	189		Rv1844c	gnd1	6-phosphogluconate dehydrogenase
2095716	0	C	SNP	T	116	94	208	98.59	213	Ala151Ala (gcg/gcA)	Rv1845c	blaR	sensor-transducer protein BlaR
2096186	0	A	SNP	G	103	117	216	100	220	Thr138Thr (act/acC)	Rv1846c	blaI	transcriptional repressor BlaI
2097270	0	C	SNP	T	129	105	230	98.73	237	Arg132Trp (cgg/Tgg)	Rv1847	-	esterase
2108141	0	T	SNP	C	102	134	234	100	236	Phe136Leu (ttc/Ctc)	Rv1860	apa	hypothetical protein
2108890	0	A	SNP	C	113	122	232	100	235
2109523	1	C	Ins	G	77	101	178	94.68	178
2112832	0	A	SNP	C	116	116	231	99.15	234	Ala45Ala (gct/gcG)	Rv1865c	-	short-chain type dehydrogenase
2116903	0	C	SNP	T	76	116	190	100	192	Gly380Gly (ggc/ggT)	Rv1867	-	hypothetical protein
2122395	0	C	SNP	T	101	92	190	98.97	195	Val253Met (gtg/Atg)	Rv1872c	lldD2	L-lactate dehydrogenase
2122976	0	C	SNP	G	97	99	192	100	196	Gly59Ala (ggt/gCt)	Rv1872c	lldD2	L-lactate dehydrogenase
2123169	0	T	SNP	G	110	100	203	100	210
2128870	0	A	SNP	G	103	108	208	100	211	Leu283Leu (cta/ctG)	Rv1878	glnA3	glutamine synthetase GlnA
2133468	1	T	Ins	T	89	83	172	93.99	173		Rv1883c	-	hypothetical protein
2133468	2	T	Ins	C	90	83	173	94.54	173		Rv1883c	-	hypothetical protein
2133468	3	T	Ins	G	90	83	173	94.54	173		Rv1883c	-	hypothetical protein
2133468	4	T	Ins	C	90	83	173	94.54	173		Rv1883c	-	hypothetical protein
2133468	5	T	Ins	A	90	82	172	93.99	173		Rv1883c	-	hypothetical protein
2133468	6	T	Ins	T	90	83	173	94.54	173		Rv1883c	-	hypothetical protein
2133468	7	T	Ins	G	89	83	172	93.99	173		Rv1883c	-	hypothetical protein
2133468	8	T	Ins	C	90	82	172	93.99	172		Rv1883c	-	hypothetical protein
2133468	9	T	Ins	C	89	81	170	92.9	170		Rv1883c	-	hypothetical protein
2133468	10	T	Ins	G	89	80	169	92.35	169		Rv1883c	-	hypothetical protein
2133468	11	T	Ins	T	88	78	166	90.71	167		Rv1883c	-	hypothetical protein
2133468	12	T	Ins	C	87	79	166	90.71	166		Rv1883c	-	hypothetical protein
2133508	0	C	SNP	T	112	101	212	99.07	215	Arg62Gln (cgg/cAg)	Rv1883c	-	hypothetical protein
2135154	0	G	SNP	T	100	98	197	99.5	199	Pro238Pro (ccc/ccA)	Rv1886c	fbpB	diacylglycerol acyltransferase/mycolyltransferase Ag85B
2135870	0	T	SNP	C	91	120	209	100	211
2137521	1	A	Ins	C	70	59	129	86	131
2137521	2	A	Ins	T	71	60	131	87.33	131
2137521	3	A	Ins	C	70	59	129	86	129
2137521	4	A	Ins	C	70	59	129	86	129
2137521	5	A	Ins	G	70	59	129	86	129
2137521	6	A	Ins	A	70	59	129	86	129
2137521	7	A	Ins	T	70	59	129	86	129
2137521	8	A	Ins	C	70	59	129	86	129
2137521	9	A	Ins	A	69	58	127	84.67	129
2137521	10	A	Ins	C	70	58	128	85.33	129
2138436	0	A	SNP	G	111	120	227	100	231
2138453	0	C	SNP	T	107	117	223	99.56	225
2142266	0	C	SNP	A	112	128	238	97.96	245
2143328	0	G	SNP	C	89	88	172	99.44	178	Val270Leu (gtg/Ctg)	Rv1895	-	zinc-binding alcohol dehydrogenase
2147022	0	A	SNP	C	114	110	220	99.56	225	Ile204Met (att/atG)	Rv1900c	lipJ	lignin peroxidase LipJ
2151222	0	T	SNP	G	94	106	198	98.52	203	Leu90Trp (ttg/tGg)	Rv1904	-	hypothetical protein
2153726	0	T	Del	GAP	78	82	156	78.43	204		Rv1907c	-	hypothetical protein
2153727	0	C	Del	GAP	78	82	156	80	200		Rv1907c	-	hypothetical protein
2153728	0	A	Del	GAP	78	82	156	82.47	194		Rv1907c	-	hypothetical protein
2153729	0	T	Del	GAP	78	82	156	80.81	198		Rv1907c	-	hypothetical protein
2153730	0	C	Del	GAP	78	82	156	82.47	194		Rv1907c	-	hypothetical protein
2153731	0	C	Del	GAP	78	82	156	82.9	193		Rv1907c	-	hypothetical protein
2153732	0	C	Del	GAP	78	82	156	82.9	193		Rv1907c	-	hypothetical protein
2153733	0	C	Del	GAP	78	82	156	83.77	191		Rv1907c	-	hypothetical protein
2153734	0	G	Del	GAP	78	82	156	85.56	187		Rv1907c	-	hypothetical protein
2153735	0	T	Del	GAP	78	82	156	86.49	185		Rv1907c	-	hypothetical protein
2153736	0	C	Del	GAP	78	82	156	87.43	183		Rv1907c	-	hypothetical protein
2153737	0	T	Del	GAP	78	82	156	88.4	181		Rv1907c	-	hypothetical protein
2153738	0	C	Del	GAP	78	82	156	87.91	182		Rv1907c	-	hypothetical protein
2153739	0	G	Del	GAP	78	82	156	87.91	182		Rv1907c	-	hypothetical protein
2154724	0	C	SNP	A	122	113	231	100	235	Arg463Leu (cgg/cTg)	Rv1908c	katG	catalase-peroxidase		phylo (not Euro-American, M. africanum, M. bovis, M . canettii, M. caprae, M. Microti, M. pinipedii, Beijing, Delhi/CAS, EAI, 4)	isoniazid (INH)
2155168	0	C	SNP	G	122	115	234	99.58	238	Ser315Thr (agc/aCc)	Rv1908c	katG	catalase-peroxidase	isoniazid (INH)		isoniazid (INH)
2158109	0	T	SNP	C	95	98	191	100	193	Asp328Gly (gac/gGc)	Rv1912c	fadB5	oxidoreductase FadB
2160998	0	G	SNP	A	112	103	208	100	215	Gly179Asp (ggc/gAc)	Rv1915	aceAa	isocitrate lyase AceAa
2161343	1	G	Ins	T	89	108	197	94.26	197		Rv1915	aceAa	isocitrate lyase AceAa
2163790	0	A	SNP	C	58	62	119	99.17	121	Pro1174Pro (cct/ccG)	Rv1917c	PPE34	PPE family protein PPE34
2165286	0	A	SNP	C	95	102	194	100	197	Ser676Ala (tca/Gca)	Rv1917c	PPE34	PPE family protein PPE34
2167926	0	A	SNP	G	102	101	202	100	203	Leu896Ser (ttg/tCg)	Rv1918c	PPE35	PPE family protein PPE35
2172380	0	A	SNP	C	123	114	228	100	237	Glu253Ala (gag/gCg)	Rv1920	-	membrane protein
2173860	0	A	SNP	C	117	117	230	100	234
2177366	0	C	SNP	T	106	120	225	99.12	228	Arg94Cys (cgc/Tgc)	Rv1925	fadD31	fatty-acid--CoA ligase FadD31
2179825	0	G	SNP	C	116	131	243	100	247	Glu51Asp (gag/gaC)	Rv1927	-	hypothetical protein
2185674	0	A	SNP	G	113	112	223	99.12	227	Ile172Thr (atc/aCc)	Rv1934c	fadE17	acyl-CoA dehydrogenase FadE17
2187587	0	G	SNP	C	104	121	224	99.56	226	Gln68His (cag/caC)	Rv1936	-	monooxygenase
2191498	0	G	SNP	T	109	129	232	97.94	243	Gly158Trp (ggg/Tgg)	Rv1938	ephB	epoxide hydrolase EphB
2197661	0	T	Del	GAP	103	99	201	95.73	211		Rv1946c	lppG	lipoprotein
2197662	0	G	Del	GAP	103	100	201	95.75	212		Rv1946c	lppG	lipoprotein
2199052	0	C	SNP	G	111	99	209	100	210	Gly5Arg (ggt/Cgt)	Rv1948c	-	hypothetical protein
2202500	0	C	SNP	T	109	118	222	98.7	230	His121His (cac/caT)	Rv1956	higA	antitoxin HigA
2207591	1	T	Ins	C	137	126	263	97.41	263
2209465	0	G	SNP	A	118	116	229	100	234	Ala47Thr (gcg/Acg)	Rv1966	mce3A	Mce family protein Mce3A
2211826	0	A	SNP	G	119	111	228	99.57	231	Lys67Lys (aaa/aaG)	Rv1968	mce3C	Mce family protein Mce3C
2215320	0	G	Del	GAP	108	99	202	91.19	227		Rv1971	mce3F	Mce family protein Mce3F
2215321	0	T	Del	GAP	108	99	202	97.64	212		Rv1971	mce3F	Mce family protein Mce3F
2215322	0	G	Del	GAP	108	100	203	98.58	211		Rv1971	mce3F	Mce family protein Mce3F
2215323	0	C	Del	GAP	108	100	203	98.11	212		Rv1971	mce3F	Mce family protein Mce3F
2215324	0	T	Del	GAP	108	100	203	98.11	212		Rv1971	mce3F	Mce family protein Mce3F
2216443	0	C	SNP	A	101	118	212	100	219	Ala396Glu (gcg/gAg)	Rv1971	mce3F	Mce family protein Mce3F
2216963	0	C	SNP	G	118	122	238	98.77	243	His124Gln (cac/caG)	Rv1972	-	Mce associated membrane protein
2220512	0	T	SNP	G	101	98	196	99.5	200	Ser253Ser (tct/tcG)	Rv1977	-	hypothetical protein
2221584	0	G	SNP	C	108	124	230	100	232	Ser226Thr (agt/aCt)	Rv1978	-	hypothetical protein
2223293	0	T	SNP	C	108	94	200	100	202
2225365	0	T	SNP	C	94	104	197	99.5	199
2228967	0	A	SNP	G	109	109	215	100	218
2229801	0	C	SNP	G	97	114	204	100	211	Pro34Pro (ccg/ccC)	Rv1985c	-	HTH-type transcriptional regulator
2230045	0	G	SNP	A	110	112	217	98.67	225	Cys12Tyr (tgc/tAc)	Rv1986	-	amino acid transporter
2235087	0	G	SNP	A	104	92	193	98	200	Phe740Phe (ttc/ttT)	Rv1992c	ctpG	cation transporter ATPase G
2241032	0	G	Del	GAP	91	101	188	96	200		Rv1997	ctpF	cation transporter ATPase F
2244421	0	G	SNP	T	97	97	193	99.49	195	Leu240Met (ctg/Atg)	Rv1999c	-	transporter
2245864	0	C	SNP	A	121	114	232	98.33	239	Pro219Gln (ccg/cAg)	Rv2000	-	hypothetical protein
2247677	0	A	SNP	C	102	109	205	99.06	213	Ile6Ile (ata/atC)	Rv2002	fabG3	20-beta-hydroxysteroid dehydrogenase
2251605	0	G	SNP	A	119	124	239	99.59	244	Ser93Ser (agc/agT)	Rv2005c	-	universal stress protein
2251999	0	A	SNP	G	110	101	210	99.53	212
2260100	0	C	SNP	T	111	87	190	99	200
2260525	0	C	SNP	T	120	106	221	100	226
2262620	0	T	SNP	A	41	65	103	99.07	107	Glu151Asp (gaa/gaT)	Rv2015c	-	hypothetical protein
2262679	0	G	SNP	A	40	53	93	100	93	Leu132Leu (ctg/Ttg)	Rv2015c	-	hypothetical protein
2262698	0	G	SNP	C	38	54	92	98.92	93	Gly125Gly (ggc/ggG)	Rv2015c	-	hypothetical protein
2262857	0	T	SNP	C	60	37	96	98.98	98	Ser72Ser (tca/tcG)	Rv2015c	-	hypothetical protein
2264782	0	C	SNP	A	117	99	212	100	216	Ala262Glu (gcg/gAg)	Rv2017	-	transcriptional regulator
2265059	0	T	SNP	G	110	118	225	100	228
2267015	0	T	SNP	C	111	124	231	99.58	236	Ala32Ala (gca/gcG)	Rv2021c	-	transcriptional regulator
2268433	0	C	SNP	A	102	95	197	99.49	198
2268627	0	G	SNP	C	109	111	217	99.1	222
2269545	0	G	SNP	A	132	110	237	98.37	246	Ser232Ser (agc/agT)	Rv2024c	-	hypothetical protein
2269780	0	T	SNP	C	112	126	236	100	238	Asp154Gly (gac/gGc)	Rv2024c	-	hypothetical protein
2270102	0	A	SNP	G	127	104	223	99.57	232	Trp47Arg (tgg/Cgg)	Rv2024c	-	hypothetical protein
2273734	0	C	Del	GAP	101	101	199	99.02	204		Rv2027c	dosT	two component sensor histidine kinase DosT
2282787	0	C	SNP	T	107	134	236	100	241	Cys312Tyr (tgt/tAt)	Rv2037c	-	transmembrane protein
2283191	0	G	SNP	C	97	106	190	98.54	206	Ala177Ala (gcc/gcG)	Rv2037c	-	transmembrane protein
2285251	0	C	SNP	A	99	96	195	100	195	Val131Phe (gtc/Ttc)	Rv2039c	-	sugar ABC transporter permease
2287121	0	A	SNP	G	120	115	232	100	235	Asp242Asp (gat/gaC)	Rv2041c	-	sugar ABC transporter substrate-binding lipoprotein
2288085	0	G	SNP	C	109	113	217	99.55	223	Ala199Ala (gcc/gcG)	Rv2042c	-	hypothetical protein
2289016	0	T	SNP	G	101	68	163	98.26	172	Thr76Pro (act/Cct)	Rv2043c	pncA	pyrazinamidase/nicotinamidase PncA	pyrazinamide (PZA)		pyrazinamide (PZA)
2294007	0	T	SNP	C	112	114	226	98.69	229	Thr174Ala (acg/Gcg)	Rv2047c	-	hypothetical protein
2295685	0	C	SNP	A	102	101	198	93.55	217	Val3768Leu (gtg/Ttg)	Rv2048c	pks12	polyketide synthase
2296042	0	G	SNP	C	111	129	239	96.77	248	Pro3649Ala (ccg/Gcg)	Rv2048c	pks12	polyketide synthase
2298194	0	G	SNP	T	124	100	217	99.56	225	Ala2931Ala (gcc/gcA)	Rv2048c	pks12	polyketide synthase
2300237	0	A	SNP	G	104	119	221	97.81	228	Ala2250Ala (gct/gcC)	Rv2048c	pks12	polyketide synthase
2300546	0	A	SNP	T	119	135	253	100	254	His2147Gln (cat/caA)	Rv2048c	pks12	polyketide synthase
2300552	0	T	SNP	G	116	129	244	100	245	Pro2145Pro (cca/ccC)	Rv2048c	pks12	polyketide synthase
2300555	0	A	SNP	G	115	130	243	99.59	246	Asp2144Asp (gat/gaC)	Rv2048c	pks12	polyketide synthase
2302033	0	G	SNP	A	86	74	157	100	160	Arg1652Cys (cgc/Tgc)	Rv2048c	pks12	polyketide synthase
2311099	0	C	SNP	G	120	129	240	99.2	251	Pro473Pro (ccg/ccC)	Rv2052c	-	hypothetical protein
2314689	0	C	SNP	A	118	109	221	98.27	231	Arg46Leu (cgt/cTt)	Rv2057c	rpmG1	50S ribosomal protein L33
2315386	0	C	SNP	A	82	105	173	98.42	190	His71Gln (cac/caA)	Rv2059	-	hypothetical protein
2316123	0	C	SNP	A	124	109	232	99.57	234	Thr317Lys (aca/aAa)	Rv2059	-	hypothetical protein
2318725	0	C	SNP	T	100	149	249	98.03	254	Glu677Lys (gaa/Aaa)	Rv2062c	cobN	cobalamin biosynthesis protein CobN
2320320	0	C	SNP	T	106	112	214	97.76	223	Arg145His (cgt/cAt)	Rv2062c	cobN	cobalamin biosynthesis protein CobN
2321975	0	T	SNP	C	120	124	239	99.59	245	Asp175Asp (gat/gaC)	Rv2064	cobG	precorrin-3B synthase
2324351	0	G	SNP	C	114	110	223	100	224	Ala393Pro (gcc/Ccc)	Rv2066	cobIJ	bifunctional S-adenosyl-L-methionine-precorrin-2 methyl transferase/precorrin-3 methylase
2328543	0	T	SNP	C	125	131	251	99.61	257	Ile145Met (ata/atG)	Rv2071c	cobM	precorrin-4 C(11)-methyltransferase
2329533	0	A	SNP	G	112	111	220	100	223	Leu205Pro (ctc/cCc)	Rv2072c	cobL	precorrin-6Y C(5,15)-methyltransferase
2331620	0	A	SNP	C	115	100	212	99.54	216	Gly420Gly (ggt/ggG)	Rv2075c	-	hypothetical protein
2331789	0	G	SNP	T	116	106	222	100	222	Pro364Gln (ccg/cAg)	Rv2075c	-	hypothetical protein
2334007	0	A	SNP	G	131	101	231	100	232	Ala96Ala (gct/gcC)	Rv2077c	-	transmembrane protein
2335075	0	A	SNP	G	111	119	227	100	230	Glu6Gly (gaa/gGa)	Rv2078	-	hypothetical protein
2335494	0	A	SNP	G	127	120	245	99.6	248	Tyr47Cys (tac/tGc)	Rv2079	-	hypothetical protein
2337179	0	C	SNP	T	98	94	191	100	192	Gln609_ (caa/Taa)	Rv2079	-	hypothetical protein
2338810	0	T	SNP	C	109	94	196	98.54	206	Arg34Arg (cgt/cgC)	Rv2082	-	hypothetical protein
2338811	0	A	SNP	G	111	89	195	98.52	203	Lys35Glu (aag/Gag)	Rv2082	-	hypothetical protein
2339255	0	A	SNP	G	83	115	195	99	200	Thr183Ala (act/Gct)	Rv2082	-	hypothetical protein
2339835	0	C	SNP	T	94	89	177	97.86	187	Pro376Leu (ccc/cTc)	Rv2082	-	hypothetical protein
2340621	0	C	SNP	G	96	98	182	100	194	Pro638Arg (ccc/cGc)	Rv2082	-	hypothetical protein
2341636	0	C	SNP	G	100	100	199	100	200	Leu256Val (ctg/Gtg)	Rv2083	-	hypothetical protein
2342649	1	A	Ins	G	75	76	151	82.07	151		Rv2084	-	hypothetical protein
2342649	2	A	Ins	G	75	76	151	82.07	151		Rv2084	-	hypothetical protein
2342649	3	A	Ins	C	73	76	149	80.98	149		Rv2084	-	hypothetical protein
2342649	4	A	Ins	G	73	76	149	80.98	149		Rv2084	-	hypothetical protein
2342649	5	A	Ins	T	71	75	146	79.35	146		Rv2084	-	hypothetical protein
2342649	6	A	Ins	A	71	75	146	79.35	146		Rv2084	-	hypothetical protein
2342649	7	A	Ins	C	71	74	145	78.8	146		Rv2084	-	hypothetical protein
2342649	8	A	Ins	A	71	75	146	79.35	146		Rv2084	-	hypothetical protein
2342649	9	A	Ins	C	71	75	146	79.35	146		Rv2084	-	hypothetical protein
2342649	10	A	Ins	A	71	75	146	79.35	146		Rv2084	-	hypothetical protein
2342649	11	A	Ins	C	71	75	146	79.35	146		Rv2084	-	hypothetical protein
2343263	0	G	SNP	A	100	94	193	97.98	198	Glu79Glu (gag/gaA)	Rv2085	-	hypothetical protein
2344246	0	G	SNP	C	120	108	225	100	228
2344499	0	T	SNP	G	123	108	228	99.14	233	Leu30Arg (ctg/cGg)	Rv2088	pknJ	transmembrane serine/threonine-protein kinase PknJ
2345037	0	C	SNP	A	102	105	202	100	207	Leu209Leu (ctc/ctA)	Rv2088	pknJ	transmembrane serine/threonine-protein kinase PknJ
2346318	0	G	SNP	A	89	109	197	98.02	202	Pro336Leu (ccg/cTg)	Rv2089c	pepE	dipeptidase PepE
2348446	0	C	SNP	G	113	136	245	99.6	250	Phe358Leu (ttc/ttG)	Rv2090	-	5'-3' exonuclease
2354791	0	A	SNP	G	105	104	207	98.12	213	Ser174Pro (tcg/Ccg)	Rv2096c	pafB	proteasome accessory factor B
2357269	0	G	Del	GAP	98	103	200	83.4	241
2357270	0	C	Del	GAP	98	103	200	83.75	240
2357271	0	C	Del	GAP	96	103	200	83.61	238
2358029	1	T	Ins	G	121	109	230	95.83	230
2361604	0	C	SNP	G	102	107	204	100	209	Val455Val (gtc/gtG)	Rv2101	helZ	helicase HelZ
2362041	0	C	SNP	A	132	120	250	100	252	Pro601Gln (ccg/cAg)	Rv2101	helZ	helicase HelZ
2364475	0	T	SNP	C	122	128	244	98.04	255	Thr16Ala (aca/Gca)	Rv2103c	vapC37	ribonuclease VapC37
2368565	0	A	Del	GAP	94	91	183	97.88	189
2369186	0	G	SNP	C	110	121	229	99.57	232	Arg182Gly (cgt/Ggt)	Rv2109c	prcA	proteasome subunit alpha
2369326	0	C	SNP	G	93	111	200	99.51	205	Arg135Pro (cgc/cCc)	Rv2109c	prcA	proteasome subunit alpha
2374274	0	A	SNP	T	91	101	191	100	192	Gln147His (caa/caT)	Rv2114	-	hypothetical protein
2381573	0	C	Del	GAP	129	117	241	95.72	257		Rv2123	PPE37	PPE family protein PPE37
2386389	0	G	SNP	A	120	95	212	100	215	Gly33Ser (ggc/Agc)	Rv2125	-	hypothetical protein
2387733	0	T	SNP	C	127	82	201	100	209	Glu80Glu (gaa/gaG)	Rv2126c	PE_PGRS37	PE-PGRS family protein PE_PGRS37
2388641	0	G	SNP	A	110	128	237	100	238	Gly9Asp (ggc/gAc)	Rv2127	ansP1	L-asparagine permease
2399734	0	G	SNP	A	119	118	235	99.58	238	Gly339Ser (ggc/Agc)	Rv2139	pyrD	dihydroorotate dehydrogenase
2406843	0	C	Del	GAP	88	87	173	98.31	178		Rv2148c	-	hypothetical protein
2411496	0	G	SNP	A	94	101	192	100	195	Phe209Phe (ttc/ttT)	Rv2152c	murC	UDP-N-acetylmuramate--alanine ligase
2413246	0	C	SNP	A	107	105	208	100	212	Val36Leu (gtg/Ttg)	Rv2153c	murG	UDP-N-acetylglucosamine--N-acetylmuramyl- (pentapeptide) pyrophosphoryl-undecaprenol-N-acetylglucosamine transferase
2415656	0	G	SNP	C	114	132	245	99.6	247	Arg247Gly (cgg/Ggg)	Rv2155c	murD	UDP-N-acetylmuramoylalanine--D-glutamate ligase
2421816	0	A	SNP	G	104	101	202	100	205
2421975	1	G	Ins	G	113	94	207	92.41	207
2421975	2	G	Ins	G	110	94	204	91.07	204
2421975	3	G	Ins	A	110	94	204	91.07	204
2421975	4	G	Ins	A	110	94	204	91.07	204
2423819	0	C	SNP	G	117	110	214	98.27	231	Gly340Gly (ggg/ggC)	Rv2162c	PE_PGRS38	PE-PGRS family protein PE_PGRS38
2423822	0	A	SNP	G	118	110	226	99.56	229	Gly339Gly (ggt/ggC)	Rv2162c	PE_PGRS38	PE-PGRS family protein PE_PGRS38
2424925	0	A	SNP	G	108	99	207	99.52	208
2425471	0	T	SNP	C	120	116	235	100	236	Arg539Arg (cga/cgG)	Rv2163c	pbpB	penicillin-binding membrane protein PbpB
2433006	0	T	SNP	C	96	131	223	99.13	229	Val19Ala (gtg/gCg)	Rv2171	lppM	lipoprotein LppM
2440926	0	G	SNP	T	118	116	232	100	234	Asp265Glu (gac/gaA)	Rv2178c	aroG	phospho-2-dehydro-3-deoxyheptonate aldolase AroG
2442468	0	C	SNP	T	83	115	194	100	198	Trp249_ (tgg/tgA)	Rv2180c	-	integral membrane protein
2448458	0	C	SNP	T	111	94	201	100	205	Thr100Ile (acc/aTc)	Rv2187	fadD15	long-chain-fatty-acid--CoA ligase FadD15
2451700	0	A	SNP	C	119	98	202	98.64	220	Ala107Ala (gct/gcG)	Rv2189c	-	hypothetical protein
2462871	0	G	SNP	A	115	87	197	100	202	Ala59Ala (gcc/gcT)	Rv2198c	mmpS3	membrane protein MmpS3
2470591	0	A	SNP	C	117	105	219	100	222
2472610	0	C	SNP	T	105	107	204	98.6	215	Leu40Leu (ctg/Ttg)	Rv2208	cobS	cobalamin synthase
2491597	0	G	SNP	T	116	96	208	99.07	214	Arg253Arg (cgg/Agg)	Rv2221c	glnE	glutamate-ammonia-ligase adenylyltransferase
2499726	0	G	SNP	A	119	110	227	100	229	Asp299Asn (gat/Aat)	Rv2226	-	hypothetical protein
2505085	0	G	SNP	A	112	126	237	99.58	239	Ala205Ala (gcc/gcT)	Rv2231c	cobC	aminotransferase		phylo (2,2)
2509140	0	G	SNP	C	122	127	247	100	249	Ser79Cys (tcc/tGc)	Rv2236c	cobD	cobalamin biosynthesis transmembrane protein CobD
2509722	0	A	SNP	G	119	112	224	100	231	Pro78Pro (cca/ccG)	Rv2237	-	hypothetical protein
2510350	0	C	SNP	G	122	96	218	98.2	222
2513645	0	G	SNP	A	100	99	197	98.03	203	Lys369Lys (aag/aaA)	Rv2241	aceE	pyruvate dehydrogenase E1 component
2516567	0	G	SNP	C	93	92	184	100	185
2521342	0	T	SNP	C	101	97	197	100	198	Asp200Asp (gat/gaC)	Rv2247	accD6	acetyl-/propionyl-CoA carboxylase subunit beta
2521428	0	A	SNP	G	117	97	211	99.07	216	Asp229Gly (gac/gGc)	Rv2247	accD6	acetyl-/propionyl-CoA carboxylase subunit beta
2522955	0	T	SNP	G	105	111	213	99.54	217	Val199Gly (gtc/gGc)	Rv2248	-	hypothetical protein
2523205	1	G	Ins	C	93	87	180	96.26	180
2523205	2	G	Ins	G	93	87	180	96.26	180
2523205	3	G	Ins	C	93	87	180	96.26	180
2525723	0	G	Del	GAP	110	114	222	95.32	235		Rv2251	-	flavoprotein
2526974	0	T	SNP	C	107	99	204	100	206	Pro470Pro (cct/ccC)	Rv2251	-	flavoprotein
2529680	0	A	SNP	G	125	115	237	99.59	241	Thr65Thr (act/acC)	Rv2256c	-	hypothetical protein
2531742	0	A	SNP	G	105	112	213	100	217	Ala52Ala (gct/gcC)	Rv2258c	-	transcriptional regulator
2533377	0	T	SNP	C	103	87	188	100	190	Asp16Asp (gat/gaC)	Rv2260	-	hypothetical protein
2534563	0	G	Del	GAP	109	127	223	97.12	243
2534564	0	A	Del	GAP	109	127	223	99.58	237
2536599	0	C	SNP	T	123	95	217	98.64	221	Gly584Gly (ggg/ggA)	Rv2264c	-	hypothetical protein
2536628	1	G	Ins	A	128	86	214	96.4	214		Rv2264c	-	hypothetical protein
2536892	0	T	SNP	C	119	130	242	98.81	252	Thr487Ala (acc/Gcc)	Rv2264c	-	hypothetical protein
2543395	0	T	SNP	C	126	103	222	100	229	Glu294Glu (gaa/gaG)	Rv2268c	cyp128	cytochrome P450 Cyp128
2546684	0	C	SNP	A	105	88	190	98.97	195	Gly41Val (ggt/gTt)	Rv2274c	mazF8	toxin MazF8
2548700	0	C	SNP	T	105	99	197	98.55	207	His318Tyr (cac/Tac)	Rv2276	cyp121	cytochrome P450 Cyp121
2551576	0	C	SNP	G	111	105	212	99.54	217
2551577	0	T	SNP	C	110	108	215	99.54	219
2562644	0	G	SNP	T	114	125	232	100	239	Ala16Ser (gcg/Tcg)	Rv2290	lppO	lipoprotein LppO
2564368	1	G	Ins	C	108	95	203	97.6	205		Rv2293c	-	hypothetical protein
2566766	1	C	Ins	G	88	119	207	90.39	207
2566768	0	A	SNP	C	89	120	201	100	209
2573756	0	C	SNP	A	100	100	198	100	200
2578626	0	A	SNP	G	108	102	204	100	210	Met24Thr (atg/aCg)	Rv2307c	-	hypothetical protein
2581052	0	G	SNP	A	126	102	225	98.7	231	Asp212Asn (gac/Aac)	Rv2308	-	hypothetical protein
2586076	0	C	SNP	G	99	119	215	99.54	219	Arg405Arg (cgg/cgC)	Rv2314c	-	hypothetical protein
2586127	0	A	SNP	G	121	120	236	100	241	Gly388Gly (ggt/ggC)	Rv2314c	-	hypothetical protein
2589036	0	G	SNP	C	113	109	220	98.67	225	Asp67His (gac/Cac)	Rv2316	uspA	sugar ABC transporter permease UspA
2589216	0	G	SNP	C	129	130	254	100	259	Val127Leu (gtg/Ctg)	Rv2316	uspA	sugar ABC transporter permease UspA
2598400	0	A	SNP	G	105	117	218	100	222	Asn516Asn (aat/aaC)	Rv2326c	-	ABC transporter ATP-binding protein
2600260	0	A	SNP	G	131	104	230	99.58	236	Arg91Arg (cga/cgG)	Rv2327	-	hypothetical protein
2601576	0	T	SNP	G	98	135	231	99.57	234	Ser282Arg (agt/agG)	Rv2328	PE23	PE family protein PE23
2601760	0	G	SNP	A	95	89	180	98.4	187	Ala344Thr (gcc/Acc)	Rv2328	PE23	PE family protein PE23
2608117	0	C	SNP	A	95	123	215	99.54	219	Asp69Tyr (gac/Tac)	Rv2333c	stp	multidrug resistance protein
2612256	0	G	SNP	T	112	130	231	100	242	Leu244Leu (ctc/ctA)	Rv2337c	-	hypothetical protein
2612632	0	C	SNP	A	122	113	229	100	235	Gly119Val (ggc/gTc)	Rv2337c	-	hypothetical protein
2614910	0	C	Del	GAP	108	124	224	98.72	235		Rv2339	mmpL9	transmembrane transport protein MmpL9
2619155	0	G	SNP	C	100	105	203	98.56	208
2619271	0	T	SNP	C	102	102	200	100	204
2625924	0	T	SNP	C	90	77	165	99.4	168	Ala83Ala (gca/gcG)	Rv2346c	esxO	ESAT-6 like protein EsxO
2626004	0	G	SNP	A	88	82	168	99.42	171	Leu57Leu (ctg/Ttg)	Rv2346c	esxO	ESAT-6 like protein EsxO
2626011	0	G	SNP	A	80	83	158	100	163	Ile54Ile (atc/atT)	Rv2346c	esxO	ESAT-6 like protein EsxO
2626018	0	T	SNP	C	82	83	164	100	165	Glu52Gly (gag/gGg)	Rv2346c	esxO	ESAT-6 like protein EsxO
2626513	0	T	SNP	A	78	60	134	99.28	139	Thr3Ser (aca/Tca)	Rv2347c	esxP	ESAT-6 like protein EsxP
2626514	0	T	SNP	G	79	59	134	98.57	140	Ala2Ala (gca/gcC)	Rv2347c	esxP	ESAT-6 like protein EsxP
2627618	0	C	SNP	A	112	122	233	98.73	237	Gly361Cys (ggc/Tgc)	Rv2349c	plcC	phospholipase C
2627946	0	A	SNP	G	93	105	194	100	198	Arg251Arg (cgt/cgC)	Rv2349c	plcC	phospholipase C
2630740	0	T	SNP	C	112	108	218	96.49	228	Thr446Ala (act/Gct)	Rv2351c	plcA	membrane-associated phospholipase A
2631371	0	C	SNP	T	102	110	209	98.6	215	Val235Val (gtg/gtA)	Rv2351c	plcA	membrane-associated phospholipase A
2632341	1	C	Ins	A	106	98	204	93.15	204
2634282	0	T	SNP	G	107	107	212	100	214
2636956	0	C	SNP	T	33	35	68	98.55	69
2637162	0	C	SNP	T	88	93	178	100	181
2637541	0	C	SNP	T	109	104	208	100	213
2642383	0	C	SNP	T	87	88	175	100	175	Ala66Thr (gcc/Acc)	Rv2360c	-	hypothetical protein
2647905	0	G	SNP	A	99	91	180	97.94	194	Arg155Cys (cgc/Tgc)	Rv2366c	-	transmembrane protein
2656225	0	A	SNP	G	114	103	215	99.54	218	Val69Ala (gtc/gCc)	Rv2377c	-	hypothetical protein
2660319	0	C	SNP	G	118	127	237	100	245	Glu589Asp (gag/gaC)	Rv2379c	mbtF	peptide synthetase
2663795	0	G	SNP	A	125	110	228	100	235	Ala1107Ala (gcc/gcT)	Rv2380c	mbtE	peptide synthetase
2668467	0	G	SNP	A	125	113	236	99.58	239	Pro601Pro (ccc/ccT)	Rv2381c	mbtD	polyketide synthetase
2672394	0	G	SNP	A	101	119	214	99.1	222	Tyr1148Tyr (tac/taT)	Rv2383c	mbtB	phenyloxazoline synthase
2673818	0	C	SNP	G	108	98	204	98.56	209	Val674Leu (gtg/Ctg)	Rv2383c	mbtB	phenyloxazoline synthase
2680658	0	T	SNP	G	114	108	218	100	222	Thr67Thr (act/acG)	Rv2386a	-	hypothetical protein
2692100	0	C	SNP	T	112	95	201	99.04	209
2695378	0	C	SNP	G	110	101	210	100	211	Gly141Ala (ggc/gCc)	Rv2398c	cysW	sulfate ABC transporter permease CysW
2697489	0	C	SNP	T	98	108	201	99.52	207	Ala76Thr (gcg/Acg)	Rv2400c	subI	sulfate ABC transporter substrate-binding lipoprotein SubI
2703902	1	C	Ins	G	96	110	206	96.71	206
2704884	1	A	Ins	C	85	92	177	97.79	177		Rv2407	-	ribonuclease Z
2704884	2	A	Ins	A	85	91	176	97.24	177		Rv2407	-	ribonuclease Z
2704884	3	A	Ins	G	85	92	177	97.79	177		Rv2407	-	ribonuclease Z
2704884	4	A	Ins	C	83	90	173	95.58	174		Rv2407	-	ribonuclease Z
2704884	5	A	Ins	G	84	90	174	96.13	174		Rv2407	-	ribonuclease Z
2704884	6	A	Ins	A	83	90	173	95.58	173		Rv2407	-	ribonuclease Z
2704884	7	A	Ins	C	82	87	169	93.37	169		Rv2407	-	ribonuclease Z
2706663	0	G	SNP	T	89	67	154	99.36	157	Thr224Asn (acc/aAc)	Rv2409c	-	hypothetical protein
2711722	0	T	SNP	G	121	123	243	97.99	249	Pro385Pro (cca/ccC)	Rv2414c	-	hypothetical protein
2713795	0	C	SNP	T	121	119	236	100	240
2718852	0	T	SNP	G	125	108	230	100	233
2720952	0	T	SNP	C	26	68	92	100	94	Thr276Ala (acc/Gcc)	Rv2424c	-	transposase
2720954	0	G	SNP	A	28	66	94	100	94	Thr275Ile (acc/aTc)	Rv2424c	-	transposase
2721562	0	C	SNP	G	125	102	223	100	227	Ala72Ala (gcg/gcC)	Rv2424c	-	transposase
2723506	0	T	SNP	C	99	93	190	100	192	Leu226Leu (tta/ttG)	Rv2426c	-	hypothetical protein
2724198	0	T	Del	GAP	62	85	148	75.38	195
2724199	0	A	Del	GAP	62	85	148	76.96	191
2724200	0	G	Del	GAP	62	85	148	76.56	192
2729058	0	A	SNP	C	125	128	250	100	253	Leu26Arg (ctg/cGg)	Rv2433c	-	hypothetical protein
2734074	0	T	SNP	C	108	135	238	100	243	Val282Ala (gtc/gCc)	Rv2436	rbsK	ribokinase RbsK
2734482	0	A	Del	GAP	133	108	244	99.18	243		Rv2437	-	transmembrane protein
2737572	0	C	SNP	A	110	100	207	100	210	Ala226Ser (gcg/Tcg)	Rv2439c	proB	glutamate 5-kinase protein
2738274	0	A	SNP	C	118	125	241	99.59	244	Ser471Arg (agt/agG)	Rv2440c	obg	GTPase Obg
2740693	0	T	SNP	C	93	83	174	100	176
2741209	0	G	SNP	A	110	101	208	97.69	216	Leu167Leu (ctg/ctA)	Rv2443	dctA	C4-dicarboxylate-transport transmembrane protein DctA
2751804	0	C	SNP	T	112	124	234	100	236	Arg126Gln (cgg/cAg)	Rv2450c	rpfE	resuscitation-promoting factor RpfE
2752122	0	G	SNP	C	116	119	229	99.58	236	Thr20Arg (acg/aGg)	Rv2450c	rpfE	resuscitation-promoting factor RpfE		phylo (Beijing)
2752698	0	C	SNP	A	79	111	186	100	190
2760152	0	A	SNP	G	122	122	242	99.59	245	Tyr125Cys (tac/tGc)	Rv2458	mmuM	homocysteine S-methyltransferase MmuM
2774555	0	T	SNP	C	122	112	232	98.73	237	Val331Ala (gtg/gCg)	Rv2471	aglA	alpha-glucosidase AglA
2775361	0	C	SNP	T	101	85	184	100	186	Arg30Arg (cgc/cgT)	Rv2472	-	hypothetical protein
2779136	0	T	SNP	C	129	99	226	99.56	229	Ser1043Gly (agc/Ggc)	Rv2476c	gdh	NAD-dependent glutamate dehydrogenase
2786952	0	A	SNP	G	110	134	241	100	244	Cys778Arg (tgc/Cgc)	Rv2482c	plsB2	glycerol-3-phosphate acyltransferase
2789798	0	G	SNP	T	100	120	219	99.1	222	Arg409Arg (cgg/Agg)	Rv2483c	plsC	bifunctional L-3-phosphoserine phosphatase/1-acyl-sn-glycerol-3-phosphate acyltransferase
2791098	0	C	SNP	T	92	102	190	100	194	Gly466Asp (ggt/gAt)	Rv2484c	-	diacyglycerol O-acyltransferase
2791887	0	A	SNP	T	118	128	242	98.4	250	Leu203Gln (ctg/cAg)	Rv2484c	-	diacyglycerol O-acyltransferase
2793810	0	C	SNP	A	128	117	236	99.19	247	Arg60Leu (cgc/cTc)	Rv2485c	lipQ	carboxylesterase LipQ
2794071	0	G	SNP	A	87	122	207	97.66	214
2800087	0	G	SNP	A	90	115	199	99.51	206	Thr265Ile (acc/aTc)	Rv2488c	-	LuxR family transcriptional regulator
2802041	0	C	SNP	T	129	114	235	96.43	252	Gly1399Asp (ggc/gAc)	Rv2490c	PE_PGRS43	PE-PGRS family protein PE_PGRS43
2807486	0	C	SNP	A	89	96	181	100	185	Ala70Asp (gcc/gAc)	Rv2492	-	hypothetical protein
2808452	0	T	SNP	C	109	114	222	99.11	225	Val48Ala (gtg/gCg)	Rv2494	vapC38	ribonuclease VapC38
2809621	0	T	SNP	C	127	124	248	100	251	Thr107Ala (acc/Gcc)	Rv2495c	bkdC	branched-chain keto acid dehydrogenase E2 component
2809633	0	A	SNP	C	123	132	253	99.61	256	Tyr103Asp (tac/Gac)	Rv2495c	bkdC	branched-chain keto acid dehydrogenase E2 component
2817502	0	A	SNP	C	111	105	215	99.08	218	Phe325Val (ttt/Gtt)	Rv2502c	accD1	acetyl-/propionyl-CoA carboxylase subunit beta
2818837	0	A	SNP	G	102	108	207	100	210	Gly97Gly (ggt/ggC)	Rv2503c	scoB	succinyl-CoA:3-ketoacid-CoA transferase subunit B
2821342	0	C	SNP	T	108	95	199	99.51	204	Ala85Ala (gcg/gcA)	Rv2505c	fadD35	fatty-acid--CoA ligase FadD35
2825466	0	G	SNP	A	96	99	193	100	195	Lys263Lys (aag/aaA)	Rv2509	-	short-chain type dehydrogenase/reductase
2825581	0	T	SNP	G	116	101	216	98.64	220	Ile503Ile (ata/atC)	Rv2510c	-	hypothetical protein
2827984	0	G	SNP	T	113	105	216	100	218
2828019	0	T	SNP	C	110	104	211	100	214
2830525	0	C	SNP	A	114	108	221	100	222	Thr122Lys (acg/aAg)	Rv2513	-	hypothetical protein
2833329	0	G	SNP	A	111	103	211	99.53	215	Ala62Val (gct/gTt)	Rv2516c	-	hypothetical protein
2835984	0	T	SNP	C	122	104	221	100	226	Val67Ala (gtg/gCg)	Rv2519	PE26	PE family protein PE26
2838897	0	C	SNP	G	116	95	207	97.69	216	Met215Ile (atg/atC)	Rv2522c	-	hypothetical protein
2841022	0	A	SNP	G	105	111	210	99.54	217	Cys2771Arg (tgc/Cgc)	Rv2524c	fas	fatty acid synthase
2844573	0	C	SNP	T	127	116	238	100	243	Arg1587His (cgc/cAc)	Rv2524c	fas	fatty acid synthase
2847281	0	A	SNP	G	116	126	240	100	242	Asp684Asp (gat/gaC)	Rv2524c	fas	fatty acid synthase
2850631	0	T	SNP	C	104	117	217	98.66	224
2851162	0	A	Del	GAP	97	75	170	99.42	173		Rv2526	vapB17	antitoxin VapB17
2851163	0	A	Del	GAP	97	75	170	99.42	173		Rv2526	vapB17	antitoxin VapB17
2851164	0	C	Del	GAP	97	75	170	99.42	173		Rv2526	vapB17	antitoxin VapB17
2851165	0	A	Del	GAP	97	75	170	99.42	173		Rv2526	vapB17	antitoxin VapB17
2851166	0	T	Del	GAP	97	75	170	99.42	173		Rv2526	vapB17	antitoxin VapB17
2851167	0	T	SNP	C	94	78	171	99.42	173	Leu26Ser (ttg/tCg)	Rv2526	vapB17	antitoxin VapB17
2855259	0	A	SNP	G	130	110	238	100	240	Ala841Ala (gct/gcC)	Rv2531c	-	amino acid decarboxylase
2865760	0	A	SNP	G	106	106	211	100	212	Thr211Ala (acc/Gcc)	Rv2542	-	hypothetical protein
2865882	0	T	SNP	C	106	101	202	100	207	Val251Val (gtt/gtC)	Rv2542	-	hypothetical protein
2866607	0	G	SNP	A	200	161	356	100	361	Gly47Asp (ggc/gAc)	Rv2543	lppA	lipoprotein LppA
2866647	0	G	SNP	A	176	145	319	99.69	322	Lys60Lys (aag/aaA)	Rv2543	lppA	lipoprotein LppA
2866671	0	G	SNP	A	165	134	297	99.34	301	Glu68Glu (gag/gaA)	Rv2543	lppA	lipoprotein LppA
2866677	0	A	SNP	C	162	140	301	99.67	303	Leu70Leu (cta/ctC)	Rv2543	lppA	lipoprotein LppA
2866815	0	G	SNP	C	16	10	26	96.3	27	Ala116Ala (gcg/gcC)	Rv2543	lppA	lipoprotein LppA
2866863	0	C	SNP	G	119	171	289	99.66	291	Ala132Ala (gcc/gcG)	Rv2543	lppA	lipoprotein LppA
2866876	0	A	SNP	G	127	176	303	99.67	304	Ile137Val (att/Gtt)	Rv2543	lppA	lipoprotein LppA
2866880	0	C	SNP	T	129	178	306	99.68	308	Ala138Val (gcc/gTc)	Rv2543	lppA	lipoprotein LppA
2866882	0	G	SNP	A	127	176	297	99.67	304	Ala139Thr (gcc/Acc)	Rv2543	lppA	lipoprotein LppA
2867207	0	C	SNP	G	46	69	111	98.29	117	Ala28Ala (gcc/gcG)	Rv2544	lppB	lipoprotein LppB
2867230	0	G	SNP	A	16	38	53	96.43	56	Gly36Asp (ggc/gAc)	Rv2544	lppB	lipoprotein LppB
2867231	0	C	SNP	T	17	36	53	98.15	54	Gly36Gly (ggc/ggT)	Rv2544	lppB	lipoprotein LppB
2867236	0	A	SNP	G	17	39	54	96.55	58	Asn38Ser (aac/aGc)	Rv2544	lppB	lipoprotein LppB
2867240	0	C	SNP	T	16	43	56	98.33	60	Pro39Pro (ccc/ccT)	Rv2544	lppB	lipoprotein LppB
2867245	0	A	SNP	C	16	44	59	96.77	62	Lys41Thr (aaa/aCa)	Rv2544	lppB	lipoprotein LppB
2867251	0	C	SNP	G	17	43	58	98.36	61	Pro43Arg (ccg/cGg)	Rv2544	lppB	lipoprotein LppB
2867254	0	A	SNP	G	19	46	63	100	65	His44Arg (cac/cGc)	Rv2544	lppB	lipoprotein LppB
2867263	0	G	SNP	A	25	62	85	100	87	Gly47Asp (ggc/gAc)	Rv2544	lppB	lipoprotein LppB
2867298	0	C	SNP	A	50	57	106	100	107	His59Asn (cac/Aac)	Rv2544	lppB	lipoprotein LppB
2867347	0	A	SNP	G	91	90	177	100	181	Gln75Arg (cag/cGg)	Rv2544	lppB	lipoprotein LppB
2867522	0	A	SNP	G	53	16	69	98.57	70	Glu133Glu (gaa/gaG)	Rv2544	lppB	lipoprotein LppB
2867532	0	A	SNP	G	57	27	84	98.82	85	Ile137Val (att/Gtt)	Rv2544	lppB	lipoprotein LppB
2867536	0	C	SNP	T	58	26	83	98.82	85	Ala138Val (gcc/gTc)	Rv2544	lppB	lipoprotein LppB
2867538	0	G	SNP	A	60	29	88	97.8	91	Ala139Thr (gcc/Acc)	Rv2544	lppB	lipoprotein LppB
2867552	0	A	SNP	G	72	53	123	97.66	128	Arg143Arg (cga/cgG)	Rv2544	lppB	lipoprotein LppB
2867575	0	T	SNP	C	83	73	154	98.73	158	Val151Ala (gtg/gCg)	Rv2544	lppB	lipoprotein LppB
2867594	0	G	SNP	A	80	92	168	98.29	175	Leu157Leu (ctg/ctA)	Rv2544	lppB	lipoprotein LppB
2867756	0	T	SNP	C	109	96	205	98.56	208	Ile211Ile (att/atC)	Rv2544	lppB	lipoprotein LppB
2867881	0	A	Del	GAP	93	100	192	98.97	195		Rv2545	vapB18	antitoxin VapB18
2878550	0	G	SNP	A	116	114	225	98.29	234
2880702	0	G	SNP	C	116	106	219	100	222	Val210Leu (gtc/Ctc)	Rv2560	-	hypothetical protein
2881598	0	G	Del	GAP	99	106	201	95.35	215
2881974	0	G	SNP	A	123	140	252	99.62	264
2884068	0	A	SNP	C	131	104	231	100	235	Met243Leu (atg/Ctg)	Rv2564	glnQ	glutamine ABC transporter ATP-binding protein
2886570	0	A	SNP	G	131	98	222	99.57	230	Glu66Glu (gaa/gaG)	Rv2566	-	hypothetical protein
2888201	0	T	SNP	C	104	104	206	100	208	Leu610Pro (ctc/cCc)	Rv2566	-	hypothetical protein
2889633	0	T	SNP	C	105	95	198	99.5	201	Ala1087Ala (gct/gcC)	Rv2566	-	hypothetical protein
2891267	0	C	SNP	T	94	103	195	99.49	198	Gly491Gly (ggc/ggT)	Rv2567	-	hypothetical protein
2891728	0	A	SNP	G	130	134	260	99.62	265	Gln645Arg (cag/cGg)	Rv2567	-	hypothetical protein
2894208	0	G	SNP	A	109	119	223	99.56	229	Ser67Ser (agc/agT)	Rv2569c	-	hypothetical protein
2898522	0	T	SNP	C	104	115	214	100	219	Tyr160Tyr (tat/taC)	Rv2573	-	2-dehydropantoate 2-reductase
2903439	0	G	SNP	A	116	104	215	98.21	224	Ser31Ser (agc/agT)	Rv2578c	-	hypothetical protein
2910461	0	G	SNP	T	114	119	229	100	233	Ala147Glu (gcg/gAg)	Rv2584c	apt	adenine phosphoribosyltransferase
2911293	0	C	SNP	G	103	111	209	100	214	Cys462Ser (tgt/tCt)	Rv2585c	-	lipoprotein
2912294	0	T	SNP	G	111	125	226	100	236	Ala128Ala (gca/gcC)	Rv2585c	-	lipoprotein
2913494	0	G	SNP	T	122	122	241	99.59	245	Ala173Asp (gcc/gAc)	Rv2586c	secF	protein translocase subunit SecF
2922591	0	C	SNP	A	67	134	194	97.1	207	Ala347Ala (gcc/gcA)	Rv2591	PE_PGRS44	PE-PGRS family protein PE_PGRS44
2922846	0	C	SNP	T	79	47	122	100	126	Gly432Gly (ggc/ggT)	Rv2591	PE_PGRS44	PE-PGRS family protein PE_PGRS44
2922848	0	A	SNP	T	82	42	120	97.64	127	Gln433Leu (cag/cTg)	Rv2591	PE_PGRS44	PE-PGRS family protein PE_PGRS44
2923391	0	T	SNP	C	112	102	211	100	214	Pro281Pro (cca/ccG)	Rv2592c	ruvB	Holliday junction ATP-dependent DNA helicase RuvB
2925962	0	T	SNP	C	134	107	234	100	241	Cys77Arg (tgc/Cgc)	Rv2596	vapC40	ribonuclease VapC40
2927939	0	T	SNP	C	108	112	217	100	220
2928825	0	A	SNP	G	101	119	217	100	220	Ala146Ala (gca/gcG)	Rv2601	speE	spermidine synthase
2939373	0	G	SNP	C	110	140	245	100	250	Ser197Cys (tct/tGt)	Rv2611c	-	phosphatidylinositol mannoside acyltransferase
2939657	0	T	SNP	C	119	129	246	100	248	Ile102Met (ata/atG)	Rv2611c	-	phosphatidylinositol mannoside acyltransferase
2948230	0	G	SNP	A	115	110	221	99.12	227	Ala110Val (gcc/gTc)	Rv2621c	-	transcriptional regulator
2954439	0	T	SNP	C	103	110	213	100	213	Arg104Gly (aga/Gga)	Rv2627c	-	hypothetical protein
2955957	0	A	SNP	C	115	128	238	100	243	Asp64Ala (gat/gCt)	Rv2629	-	hypothetical protein		phylo (Beijing)
2961808	0	C	SNP	T	99	100	185	98.51	202	Gly212Ser (ggt/Agt)	Rv2634c	PE_PGRS46	PE-PGRS family protein PE_PGRS46
2969197	0	A	SNP	G	90	90	178	98.36	183
2974933	0	A	SNP	G	122	122	241	100	244	Ile101Thr (atc/aCc)	Rv2650c	-	prophage protein
2975227	0	T	SNP	G	119	122	240	100	241	Asn3Thr (aat/aCt)	Rv2650c	-	prophage protein
2975628	0	G	SNP	A	119	122	239	100	241	Arg50Cys (cgc/Tgc)	Rv2651c	-	prophage protease
2980861	0	A	SNP	G	109	121	229	98.29	234
2983873	0	A	SNP	G	89	134	218	99.55	224
2984740	0	A	SNP	G	116	118	230	100	234	His3Arg (cac/cGc)	Rv2668	-	hypothetical protein
2988630	0	C	SNP	G	120	108	226	100	228	His317Asp (cat/Gat)	Rv2672	-	protease
2994187	0	T	SNP	C	136	128	258	100	264	Leu292Leu (tta/ttG)	Rv2678c	hemE	uroporphyrinogen decarboxylase
3003115	0	C	SNP	G	107	118	222	100	225	Ala378Gly (gca/gGa)	Rv2685	arsB1	arsenic-transport integral membrane protein ArsB
3005185	0	G	SNP	T	114	95	206	100	209	Pro156Thr (ccc/Acc)	Rv2688c	-	antibiotic ABC transporter ATP-binding protein
3009692	0	A	SNP	G	99	106	201	99.51	206	Thr117Ala (acc/Gcc)	Rv2691	ceoB	TRK system potassium uptake protein CeoB
3009834	0	A	SNP	G	95	102	195	100	197	Asp164Gly (gat/gGt)	Rv2691	ceoB	TRK system potassium uptake protein CeoB
3010420	0	A	SNP	G	132	121	250	100	253	Ile133Val (atc/Gtc)	Rv2692	ceoC	TRK system potassium uptake protein CeoC
3010993	0	C	SNP	T	106	109	204	98.62	218	Gly126Arg (ggg/Agg)	Rv2693c	-	integral membrane protein
3017465	0	T	SNP	C	114	93	205	99.04	209	Ile203Thr (ata/aCa)	Rv2702	ppgK	polyphosphate glucokinase
3021893	0	T	Del	GAP	61	78	133	81.29	171		Rv2709	-	transmembrane protein
3021894	0	T	Del	GAP	61	78	133	82.74	168		Rv2709	-	transmembrane protein
3021895	0	C	Del	GAP	61	78	133	83.23	167		Rv2709	-	transmembrane protein
3021896	0	G	Del	GAP	61	78	133	82.74	168		Rv2709	-	transmembrane protein
3021897	0	A	Del	GAP	61	78	133	84.24	165		Rv2709	-	transmembrane protein
3021898	0	C	Del	GAP	61	78	133	84.76	164		Rv2709	-	transmembrane protein
3021899	0	G	Del	GAP	61	78	133	84.24	165		Rv2709	-	transmembrane protein
3021900	0	A	Del	GAP	61	78	133	84.24	165		Rv2709	-	transmembrane protein
3021901	0	C	Del	GAP	61	78	133	85.28	163		Rv2709	-	transmembrane protein
3024021	0	C	SNP	A	126	116	238	98.78	245	Arg153Arg (cgg/Agg)	Rv2711	ideR	iron-dependent repressor and activator IdeR
3024343	0	G	SNP	A	102	106	205	98.58	211	Thr329Ile (acc/aTc)	Rv2712c	-	hypothetical protein
3027798	0	T	SNP	C	113	119	228	100	232	Val245Ala (gtg/gCg)	Rv2714	-	hypothetical protein
3031168	0	A	SNP	G	112	116	227	100	228	Tyr124His (tat/Cat)	Rv2719c	-	membrane protein
3033189	0	G	SNP	A	90	114	197	99.51	205	Pro477Pro (ccc/ccT)	Rv2721c	-	hypothetical protein
3036826	0	C	SNP	T	106	105	204	99.53	212	Val156Met (gtg/Atg)	Rv2724c	fadE20	acyl-CoA dehydrogenase FadE20
3037377	0	T	SNP	C	123	109	228	100	232
3041871	0	G	SNP	T	106	113	217	100	219	Ala202Glu (gcg/gAg)	Rv2729c	-	integral membrane protein
3048912	0	C	SNP	G	90	118	207	99.52	209	Val59Leu (gtt/Ctt)	Rv2736c	recX	regulatory protein RecX
3054081	0	A	SNP	G	135	149	281	100	284	Gly56Gly (gga/ggG)	Rv2741	PE_PGRS47	PE-PGRS family protein PE_PGRS47
3054321	0	A	SNP	G	129	132	252	100	261	Gly136Gly (gga/ggG)	Rv2741	PE_PGRS47	PE-PGRS family protein PE_PGRS47
3054724	0	A	SNP	G	14	10	24	100	24	Ser271Gly (agc/Ggc)	Rv2741	PE_PGRS47	PE-PGRS family protein PE_PGRS47
3056767	0	G	SNP	T	130	110	228	99.59	241	Pro156Thr (ccg/Acg)	Rv2743c	-	hypothetical protein
3069167	0	A	SNP	G	102	116	215	100	218	Leu306Pro (ctg/cCg)	Rv2756c	hsdM	type I restriction/modification system DNA methylase HsdM
3078178	0	C	SNP	T	104	91	190	100	195	Val270Met (gtg/Atg)	Rv2769c	PE27	PE family protein PE27
3079877	0	A	SNP	G	138	117	254	100	255	Phe194Ser (ttc/tCc)	Rv2770c	PPE44	PPE family protein PPE44
3080795	0	A	SNP	G	96	90	185	100	186	Leu80Pro (ctc/cCc)	Rv2771c	-	hypothetical protein
3086788	0	T	SNP	C	89	109	197	100	198
3103682	0	T	SNP	C	120	123	242	100	243	Met87Val (atg/Gtg)	Rv2794c	pptT	phosphopantetheinyl transferase
3104189	0	A	SNP	G	122	114	229	100	236	Cys241Cys (tgt/tgC)	Rv2795c	-	hypothetical protein
3110140	0	G	SNP	T	113	125	233	100	238
3111476	0	C	SNP	T	126	131	253	99.61	258	Ser116Ser (tcg/tcA)	Rv2802c	-	arginine/hypothetical protein
3112877	0	G	SNP	A	108	94	196	99.51	203	Gly4Asp (ggc/gAc)	Rv2805	-	hypothetical protein
3113872	0	A	SNP	T	108	126	231	100	234	Glu72Val (gag/gTg)	Rv2807	-	hypothetical protein
3115384	0	G	SNP	C	104	86	185	100	190
3118000	0	A	SNP	G	96	117	202	100	213	Arg395Gly (agg/Ggg)	Rv2812	-	transposase
3127931	0	T	SNP	A	4	5	8	75	12	Lys114Asn (aaa/aaT)	Rv2820c	-	CRISPR type III-associated RAMP protein Csm4
3131469	1	T	Ins	T	102	97	199	95.67	199		Rv2823c	-	CRISPR-associated protein Cas10/Csm1
3131469	2	T	Ins	G	102	97	199	95.67	199		Rv2823c	-	CRISPR-associated protein Cas10/Csm1
3131469	3	T	Ins	T	102	96	198	95.19	199		Rv2823c	-	CRISPR-associated protein Cas10/Csm1
3131469	4	T	Ins	C	102	96	198	95.19	199		Rv2823c	-	CRISPR-associated protein Cas10/Csm1
3131469	5	T	Ins	G	102	97	199	95.67	199		Rv2823c	-	CRISPR-associated protein Cas10/Csm1
3131469	6	T	Ins	G	100	96	196	94.23	196		Rv2823c	-	CRISPR-associated protein Cas10/Csm1
3131469	7	T	Ins	C	99	94	193	92.79	195		Rv2823c	-	CRISPR-associated protein Cas10/Csm1
3131469	8	T	Ins	G	98	96	194	93.27	194		Rv2823c	-	CRISPR-associated protein Cas10/Csm1
3131469	9	T	Ins	A	95	95	190	91.35	191		Rv2823c	-	CRISPR-associated protein Cas10/Csm1
3133054	0	C	SNP	G	114	118	227	100	232	Ser162Ser (tcg/tcC)	Rv2825c	-	hypothetical protein
3133055	0	G	SNP	C	115	118	227	100	233	Ser162Trp (tcg/tGg)	Rv2825c	-	hypothetical protein
3133536	0	T	SNP	C	101	129	228	100	230	Lys2Glu (aaa/Gaa)	Rv2825c	-	hypothetical protein
3135606	0	A	SNP	G	124	93	215	99.09	219
3135912	0	G	SNP	C	96	122	214	99.54	219	Thr141Arg (acg/aGg)	Rv2828c	-	hypothetical protein
3135950	0	C	SNP	G	112	121	229	100	233	Ser128Ser (tcg/tcC)	Rv2828c	-	hypothetical protein
3135951	0	G	SNP	C	112	120	231	100	232	Ser128Trp (tcg/tGg)	Rv2828c	-	hypothetical protein
3137058	0	G	SNP	A	94	123	210	100	217	Ala56Val (gcg/gTg)	Rv2830c	vapB22	antitoxin VapB22
3137736	0	G	SNP	T	136	134	265	99.26	272	Asp156Tyr (gac/Tac)	Rv2831	echA16	enoyl-CoA hydratase EchA16
3144623	0	C	SNP	T	119	136	252	100	255	Glu183Glu (gag/gaA)	Rv2838c	rbfA	ribosome-binding factor RbfA
3156201	1	C	Ins	G	107	114	221	93.64	221		Rv2848c	cobB	cobyrinic acid A,C-diamide synthase
3162805	0	C	SNP	G	119	137	252	99.61	257	Arg180Gly (cgc/Ggc)	Rv2853	PE_PGRS48	PE-PGRS family protein PE_PGRS48
3165636	0	G	SNP	A	99	123	220	98.67	225	Ser144Ser (tcg/tcA)	Rv2855	mtr	mycothione reductase
3174496	0	A	SNP	G	115	120	232	100	235	Cys50Arg (tgt/Cgt)	Rv2862c	-	hypothetical protein
3174693	0	C	Del	GAP	100	108	206	93.27	223
3177452	0	C	SNP	A	106	119	223	98.68	228
3177884	0	C	SNP	A	112	102	213	100	214	Arg21Arg (cgc/cgA)	Rv2866	relG	toxin RelG
3180988	0	C	SNP	A	126	130	253	100	256	Val259Phe (gtc/Ttc)	Rv2869c	rip	zinc metalloprotease
3186860	0	T	SNP	G	113	105	215	100	218	Tyr672Asp (tat/Gat)	Rv2874	dipZ	integral membrane C-type cytochrome biogenesis protein DipZ
3187772	0	T	SNP	C	102	106	202	97.65	213	Val37Ala (gtt/gCt)	Rv2876	-	transmembrane protein
3189242	0	A	SNP	G	103	92	193	100	195	Ala52Ala (gct/gcC)	Rv2878c	mpt53	soluble secreted antigen Mpt53
3190146	0	C	Del	GAP	120	90	210	94.59	222
3194241	1	C	Ins	G	101	86	187	93.03	189		Rv2885c	-	transposase
3200282	0	C	SNP	T	113	109	218	100	222	Ala6Val (gcg/gTg)	Rv2891	-	hypothetical protein
3202369	0	C	SNP	T	143	123	263	98.88	269
3209156	0	G	SNP	A	103	96	197	99	201	Ala84Val (gcc/gTc)	Rv2899c	fdhD	formate dehydrogenase accessory protein FdhD
3214869	0	A	SNP	G	98	125	221	99.55	224	Gln81Arg (cag/cGg)	Rv2905	lppW	lipoprotein LppW
3215623	0	G	Del	GAP	103	132	227	100	235
3226181	0	A	SNP	C	94	103	194	100	197	Arg35Arg (cgt/cgG)	Rv2916c	ffh	signal recognition particle protein
3228143	0	G	SNP	T	111	117	224	100	228	Arg594Leu (cgg/cTg)	Rv2917	-	hypothetical protein
3232759	0	G	SNP	A	306	214	502	77.73	669
3238120	0	G	Del	GAP	117	116	227	92.83	251		Rv2923c	-	hypothetical protein
3238121	0	T	Del	GAP	117	116	227	93.95	248		Rv2923c	-	hypothetical protein
3238122	0	G	Del	GAP	117	116	227	94.33	247		Rv2923c	-	hypothetical protein
3247316	0	C	SNP	G	119	139	253	98.47	262	Asp624Glu (gac/gaG)	Rv2931	ppsA	phthiocerol synthesis polyketide synthase type I PpsA
3247851	0	G	SNP	A	52	55	104	99.07	108	Ala803Thr (gcc/Acc)	Rv2931	ppsA	phthiocerol synthesis polyketide synthase type I PpsA
3247853	0	C	SNP	T	51	52	101	98.1	105	Ala803Ala (gcc/gcT)	Rv2931	ppsA	phthiocerol synthesis polyketide synthase type I PpsA
3247856	0	G	SNP	C	51	55	103	98.15	108	Arg804Arg (cgg/cgC)	Rv2931	ppsA	phthiocerol synthesis polyketide synthase type I PpsA
3247864	1	C	Ins	T	47	50	97	97	98		Rv2931	ppsA	phthiocerol synthesis polyketide synthase type I PpsA
3247864	2	C	Ins	A	48	50	98	98	98		Rv2931	ppsA	phthiocerol synthesis polyketide synthase type I PpsA
3247864	3	C	Ins	G	47	50	97	97	97		Rv2931	ppsA	phthiocerol synthesis polyketide synthase type I PpsA
3247864	4	C	Ins	G	47	50	97	97	97		Rv2931	ppsA	phthiocerol synthesis polyketide synthase type I PpsA
3247866	0	C	Del	GAP	42	50	90	97.87	94		Rv2931	ppsA	phthiocerol synthesis polyketide synthase type I PpsA
3247867	0	A	Del	GAP	42	50	90	97.87	94		Rv2931	ppsA	phthiocerol synthesis polyketide synthase type I PpsA
3247868	0	A	Del	GAP	42	50	90	97.87	94		Rv2931	ppsA	phthiocerol synthesis polyketide synthase type I PpsA
3247869	0	A	Del	GAP	42	50	90	96.84	95		Rv2931	ppsA	phthiocerol synthesis polyketide synthase type I PpsA
3247874	0	G	SNP	A	48	51	94	98.02	101	Arg810Arg (cgg/cgA)	Rv2931	ppsA	phthiocerol synthesis polyketide synthase type I PpsA
3247877	0	T	SNP	C	47	56	101	98.1	105	Phe811Phe (ttt/ttC)	Rv2931	ppsA	phthiocerol synthesis polyketide synthase type I PpsA
3247883	0	T	SNP	C	79	90	162	98.83	171	Ser813Ser (agt/agC)	Rv2931	ppsA	phthiocerol synthesis polyketide synthase type I PpsA
3248074	0	G	SNP	A	66	90	153	98.73	158	Arg877His (cgc/cAc)	Rv2931	ppsA	phthiocerol synthesis polyketide synthase type I PpsA
3248075	0	C	SNP	T	67	89	156	98.73	158	Arg877Arg (cgc/cgT)	Rv2931	ppsA	phthiocerol synthesis polyketide synthase type I PpsA
3249025	0	T	SNP	G	110	137	244	98.8	250	Leu1194Arg (cta/cGa)	Rv2931	ppsA	phthiocerol synthesis polyketide synthase type I PpsA
3256494	0	A	SNP	G	123	116	239	100	239	Gly270Gly (gga/ggG)	Rv2933	ppsC	phthiocerol synthesis polyketide synthase type I PpsC
3266030	0	A	SNP	G	113	111	217	100	224	Ser1261Ser (tca/tcG)	Rv2934	ppsD	phthiocerol synthesis polyketide synthase type I PpsD
3269581	0	A	SNP	G	111	112	219	100	223	Ala615Ala (gca/gcG)	Rv2935	ppsE	phthiocerol synthesis polyketide synthase type I PpsE
3270784	0	A	SNP	G	121	125	243	100	246	Gln1016Gln (caa/caG)	Rv2935	ppsE	phthiocerol synthesis polyketide synthase type I PpsE
3276703	0	T	SNP	G	92	110	198	99.02	204	Thr2005Pro (act/Cct)	Rv2940c	mas	multifunctional mycocerosic acid synthase
3284640	0	A	SNP	G	106	108	211	98.62	217	Thr436Ala (aca/Gca)	Rv2941	fadD28	long-chain-fatty-acid--AMP ligase FadD28
3284855	0	C	SNP	T	96	121	216	97.31	223	Ile507Ile (atc/atT)	Rv2941	fadD28	long-chain-fatty-acid--AMP ligase FadD28
3285931	0	G	SNP	A	114	135	246	98.81	252	Ala288Thr (gcc/Acc)	Rv2942	mmpL7	transmembrane transport protein MmpL7
3296371	1	G	Ins	C	79	96	175	80.28	175		Rv2947c	pks15	polyketide synthase
3296371	2	G	Ins	C	79	96	175	80.28	175		Rv2947c	pks15	polyketide synthase
3296371	3	G	Ins	G	79	96	175	80.28	175		Rv2947c	pks15	polyketide synthase
3296371	4	G	Ins	C	79	96	175	80.28	175		Rv2947c	pks15	polyketide synthase
3296371	5	G	Ins	G	79	96	175	80.28	175		Rv2947c	pks15	polyketide synthase
3296371	6	G	Ins	G	79	96	175	80.28	175		Rv2947c	pks15	polyketide synthase
3296371	7	G	Ins	C	79	96	175	80.28	175		Rv2947c	pks15	polyketide synthase
3296843	0	A	SNP	G	128	105	227	99.57	234	Val333Ala (gtg/gCg)	Rv2947c	pks15	polyketide synthase
3304966	0	G	SNP	A	112	116	225	99.13	230	Gly176Arg (ggg/Agg)	Rv2952	-	phthiotriol/phenolphthiotriol dimycocerosates methyltransferase
3308606	0	G	SNP	A	109	115	221	100	224
3310174	0	G	SNP	A	104	93	193	98.5	200	Lys235Lys (aag/aaA)	Rv2957	-	PGL/p-HBAD biosynthesis glycosyltransferase
3310427	0	T	SNP	C	93	116	206	99.05	211
3310626	0	T	SNP	C	112	103	205	99.08	217
3314412	0	A	SNP	G	100	118	213	100	218	Ala237Ala (gct/gcC)	Rv2962c	-	PGL/p-HBAD biosynthesis rhamnosyltransferase
3316955	0	A	SNP	C	97	126	220	100	223	Met143Leu (atg/Ctg)	Rv2964	purU	formyltetrahydrofolate deformylase
3325406	0	T	SNP	C	118	116	225	99.57	235	Met100Val (atg/Gtg)	Rv2970c	lipN	lipase/esterase LipN
3326554	0	A	SNP	C	102	112	211	100	214	Asn152His (aac/Cac)	Rv2971	-	oxidoreductase		phylo (not Euro-American, M. africanum, M. bovis, M . canettii, M. caprae, M. Microti, M. pinipedii, Beijing, Delhi/CAS, EAI)
3331362	0	C	Del	GAP	108	101	208	93.3	224		Rv2975c	-	hypothetical protein
3331363	0	G	Del	GAP	108	101	208	93.72	223		Rv2975c	-	hypothetical protein
3335708	0	G	SNP	C	113	102	214	100	215	Pro14Arg (ccg/cGg)	Rv2979c	-	resolvase
3336680	0	A	Del	GAP	113	109	216	77.89	285
3336825	0	T	SNP	C	137	108	241	99.59	246	Thr365Ala (aca/Gca)	Rv2981c	ddlA	D-alanine--D-alanine ligase
3338603	0	G	SNP	C	88	114	200	100	202	Pro133Ala (ccg/Gcg)	Rv2982c	gpdA2	glycerol-3-phosphate dehydrogenase
3352932	0	C	SNP	G	105	102	203	100	207	Thr179Thr (acg/acC)	Rv2995c	leuB	3-isopropylmalate dehydrogenase
3356135	0	A	SNP	C	105	94	198	99.5	200	Glu346Ala (gaa/gCa)	Rv2997	-	dehydrogenase
3358235	0	A	SNP	T	114	138	247	100	252	Met212Leu (atg/Ttg)	Rv2999	lppY	lipoprotein LppY
3363338	0	A	SNP	G	107	107	209	100	214
3367765	0	G	SNP	A	95	126	213	100	221	Gly343Gly (ggc/ggT)	Rv3009c	gatB	aspartyl/glutamyl-tRNA(Asn/Gln) amidotransferase subunit B
3375165	0	A	SNP	C	151	130	279	100	281	Phe167Cys (ttc/tGc)	Rv3015c	-	hypothetical protein
3379432	0	T	SNP	C	90	108	194	84.62	234
3379708	0	G	SNP	C	79	88	164	79.15	211
3379712	0	G	SNP	C	76	84	160	78.82	203
3379718	0	T	SNP	C	75	83	156	79.8	198
3379735	0	A	SNP	C	49	60	108	75.69	144
3379742	0	T	SNP	C	76	83	157	82.38	193
3379751	0	A	SNP	C	84	89	170	87.37	198
3379757	0	A	SNP	C	89	93	178	88.78	205
3379763	0	G	SNP	A	93	100	192	88.94	217
3379784	0	C	SNP	A	100	105	203	97.16	211
3379788	0	C	SNP	G	101	102	201	97.6	208
3380439	1	G	Ins	C	46	23	69	93.24	69
3401871	0	A	SNP	G	111	91	198	100	202	Ala16Ala (gct/gcC)	Rv3041c	-	ABC transporter ATP-binding protein
3402816	0	C	SNP	T	75	102	170	100	177	Gly116Glu (gga/gAa)	Rv3042c	serB2	phosphoserine phosphatase SerB
3404376	0	C	SNP	G	105	114	213	100	219	Thr182Thr (acg/acC)	Rv3043c	ctaD	cytochrome C oxidase cytochrome 1
3408150	0	T	SNP	C	128	149	273	98.58	281	Thr53Ala (aca/Gca)	Rv3047c	-	hypothetical protein
3412611	0	T	SNP	C	99	102	196	99.5	202	Gln519Arg (cag/cGg)	Rv3051c	nrdE	ribonucleoside-diphosphate reductase subunit alpha
3415185	0	T	Del	GAP	49	71	122	75.47	159
3415186	0	A	Del	GAP	49	71	122	75.95	158
3415187	0	G	Del	GAP	49	71	122	75.95	158
3415188	0	G	Del	GAP	49	71	122	77.42	155
3415189	0	G	Del	GAP	49	71	122	77.92	154
3415190	0	G	Del	GAP	49	71	122	77.42	155
3415191	0	G	Del	GAP	49	71	122	77.42	155
3415192	0	T	Del	GAP	49	71	122	78.43	153
3415193	0	G	Del	GAP	49	71	122	78.43	153
3415194	0	G	Del	GAP	49	71	122	78.95	152
3420825	0	A	SNP	G	117	129	243	99.6	247	Asp445Gly (gac/gGc)	Rv3059	cyp136	cytochrome P450 Cyp136
3425854	0	C	SNP	T	127	117	242	100	244	Pro91Ser (ccg/Tcg)	Rv3062	ligB	DNA ligase
3428917	0	C	SNP	A	109	111	219	100	220	Arg559Ser (cgt/Agt)	Rv3063	cstA	carbon starvation protein A
3432261	0	G	SNP	C	84	132	211	100	216	Pro454Pro (ccc/ccG)	Rv3068c	pgmA	phosphoglucomutase PgmA
3440464	0	T	SNP	G	101	112	209	100	213	Arg308Arg (cgt/cgG)	Rv3077	-	hydrolase
3440468	0	G	SNP	C	97	119	214	99.08	218	Gly310Arg (ggc/Cgc)	Rv3077	-	hydrolase
3446699	0	C	SNP	G	115	124	232	99.58	240	Phe220Leu (ttc/ttG)	Rv3081	-	hypothetical protein
3447293	0	T	SNP	G	103	127	225	98.29	234
3450725	0	T	SNP	C	118	114	229	100	232	Val243Val (gtt/gtC)	Rv3084	lipR	acetyl-hydrolase LipR
3454263	0	C	SNP	G	97	99	192	100	196	Leu447Val (ctc/Gtc)	Rv3087	-	diacyglycerol O-acyltransferase
3455686	0	G	SNP	C	98	105	201	100	203	Leu449Leu (ctg/ctC)	Rv3088	tgs4	diacyglycerol O-acyltransferase
3456666	0	A	SNP	G	122	78	193	100	200	Ala302Ala (gca/gcG)	Rv3089	fadD13	long chain-fatty-acid--CoA ligase FadD13
3462135	0	G	SNP	C	129	116	242	100	245	Cys210Trp (tgc/tgG)	Rv3093c	-	oxidoreductase
3466919	0	C	SNP	G	109	97	203	100	206	Gly58Ala (ggc/gCc)	Rv3097c	lipY	triacylglycerol lipase Lip
3467465	0	C	SNP	G	156	104	257	100	260	Ala66Ala (gcg/gcC)	Rv3098c	-	hypothetical protein
3473996	1	G	Ins	A	113	118	231	97.88	231
3477942	0	A	SNP	G	94	78	171	98.85	174	Thr98Thr (aca/acG)	Rv3109	moaA1	cyclic pyranopterin monophosphate synthase
3480474	0	G	SNP	A	141	118	258	100	259	Gly134Glu (gga/gAa)	Rv3113	-	phosphatase
3480789	0	T	SNP	C	125	111	230	100	236	Ser11Pro (tca/Cca)	Rv3114	-	hypothetical protein
3484126	0	G	SNP	A	106	96	200	99.02	204	Leu51Leu (ctg/ctA)	Rv3117	cysA3	thiosulfate sulfurtransferase
3486977	0	A	SNP	G	113	107	220	100	220	Lys157Glu (aaa/Gaa)	Rv3121	cyp141	cytochrome P450 Cyp141
3487108	0	C	SNP	T	116	112	228	99.56	229	Ala200Ala (gcc/gcT)	Rv3121	cyp141	cytochrome P450 Cyp141
3498198	0	C	SNP	T	125	115	235	99.59	241	Glu356Glu (gag/gaA)	Rv3132c	devS	two component sensor histidine kinase DevS
3500149	0	G	SNP	A	110	112	220	98.67	225	Leu201Leu (ctg/Ttg)	Rv3134c	-	universal stress protein
3500243	0	G	SNP	C	118	103	217	99.1	223	Ala169Ala (gcc/gcG)	Rv3134c	-	universal stress protein
3503895	0	C	SNP	T	92	110	202	100	202	Pro168Leu (ccg/cTg)	Rv3137	-	histidinol-phosphatase
3508970	0	A	SNP	G	97	107	202	99.03	206	Glu292Glu (gaa/gaG)	Rv3141	fadB4	NADPH quinone oxidoreductase FadB
3509626	0	C	SNP	A	101	113	209	100	214
3510120	0	T	SNP	G	110	132	241	99.59	243	Lys400Gln (aag/Cag)	Rv3144c	PPE52	PPE family protein PPE52
3518167	0	A	SNP	G	137	83	218	100	220	Ile474Met (ata/atG)	Rv3151	nuoG	NADH-quinone oxidoreductase subunit G
3518555	0	A	SNP	G	103	121	222	100	224	Thr604Ala (acg/Gcg)	Rv3151	nuoG	NADH-quinone oxidoreductase subunit G
3529067	0	G	SNP	C	230	222	446	99.12	456	Arg33Gly (cgt/Ggt)	Rv3159c	PPE53	PPE family protein PPE53
3530955	0	C	SNP	G	94	105	191	100	199	Val62Leu (gtc/Ctc)	Rv3161c	-	dioxygenase
3542049	0	G	SNP	A	90	111	198	99.01	203
3542219	0	G	SNP	A	116	101	214	100	217	Gly28Ser (ggt/Agt)	Rv3174	-	short-chain dehydrogenase/reductase
3543031	0	G	SNP	A	117	105	214	99.11	224	Ala58Thr (gcc/Acc)	Rv3175	-	amidase
3550347	0	C	SNP	T	113	90	197	98.54	206
3550789	0	C	SNP	G	117	134	242	99.6	252	Ala25Ala (gcc/gcG)	Rv3183	-	transcriptional regulator
3556275	0	A	SNP	G	117	95	212	100	212	Leu138Pro (ctg/cCg)	Rv3190c	-	hypothetical protein
3571828	0	G	SNP	C	109	119	225	99.13	230	Pro239Arg (ccg/cGg)	Rv3199c	nudC	NADH pyrophosphatase
3576231	0	T	SNP	C	106	108	212	99.07	216	Gln269Arg (cag/cGg)	Rv3201c	-	ATP-dependent DNA helicase
3577497	0	C	SNP	T	100	96	191	99.49	197	Glu902Lys (gaa/Aaa)	Rv3202c	-	ATP-dependent DNA helicase
3580637	0	T	Del	GAP	113	84	193	97.04	203
3581414	0	A	SNP	G	107	129	231	100	236	Thr34Ala (aca/Gca)	Rv3204	-	DNA-methyltransferase
3587446	0	G	SNP	A	125	125	246	98.81	253	Leu32Leu (ctg/Ttg)	Rv3210c	-	hypothetical protein
3590686	1	G	Ins	C	77	71	148	96.73	148
3591063	0	T	SNP	C	115	110	223	100	225	Lys144Glu (aag/Gag)	Rv3213c	-	SOJ/ParA-like protein
3594254	1	C	Ins	G	110	112	222	95.28	222
3597249	0	C	SNP	G	110	116	223	98.69	229	Gly96Arg (ggc/Cgc)	Rv3220c	-	two component sensor kinase
3600576	0	C	SNP	T	119	106	222	100	225	Cys242Cys (tgc/tgT)	Rv3224	-	iron-regulated short-chain dehydrogenase/reductase
3604821	0	G	SNP	C	122	123	240	100	245	Ala32Ala (gcg/gcC)	Rv3228	-	hypothetical protein
3610391	1	A	Ins	C	115	112	227	99.56	227		Rv3234c	tgs3	diacyglycerol O-acyltransferase
3612813	0	T	SNP	C	108	119	224	100	227	Thr102Ala (acg/Gcg)	Rv3236c	-	integral membrane transport protein
3614982	0	T	SNP	C	115	114	227	100	229	Leu874Leu (cta/ctG)	Rv3239c	-	transmembrane transport protein
3621423	0	A	SNP	G	119	108	222	100	227
3622441	0	A	SNP	C	120	105	221	100	225	Val217Val (gtt/gtG)	Rv3243c	-	hypothetical protein
3625065	0	T	SNP	G	87	120	205	100	207	Met517Leu (atg/Ctg)	Rv3245c	mtrB	two component sensory histidine kinase MtrB
3626562	0	G	SNP	A	107	121	228	99.13	230	Pro18Ser (ccg/Tcg)	Rv3245c	mtrB	two component sensory histidine kinase MtrB
3628520	0	G	SNP	A	108	89	197	97.52	202	Ser376Ser (tcc/tcT)	Rv3248c	sahH	adenosylhomocysteinase
3636728	0	G	Del	GAP	112	106	219	99.09	220		Rv3256c	-	hypothetical protein
3638093	0	G	SNP	A	106	105	209	100	211	Ser206Leu (tcg/tTg)	Rv3257c	pmmA	phosphomannomutase PmmA
3643326	0	C	SNP	G	102	91	191	97.47	198	Ala50Ala (gcc/gcG)	Rv3263	-	DNA methylase
3643985	0	A	SNP	C	118	113	228	99.14	233	Glu270Ala (gag/gCg)	Rv3263	-	DNA methylase
3653988	0	G	SNP	A	120	119	236	98.76	242	Val181Met (gtg/Atg)	Rv3272	-	hypothetical protein
3664457	0	C	SNP	A	129	108	233	99.58	238	Ala80Asp (gcc/gAc)	Rv3282	-	hypothetical protein
3665753	0	G	SNP	A	127	95	221	100	222	Glu276Lys (gag/Aag)	Rv3283	sseA	thiosulfate sulfurtransferase SseA
3670040	0	C	SNP	T	105	135	238	98.77	243	Ala124Ala (gcg/gcA)	Rv3289c	-	transmembrane protein
3674157	0	T	SNP	A	136	111	246	98.8	250	Cys186Ser (tgc/Agc)	Rv3293	pcd	piperideine-6-carboxylic acid dehydrogenase
3675504	0	G	SNP	T	93	109	200	99.51	203	Ile164Ile (atc/atA)	Rv3294c	-	hypothetical protein
3678249	0	A	SNP	C	114	126	238	99.17	242	Lys492Thr (aag/aCg)	Rv3296	lhr	ATP-dependent helicase
3680932	0	G	SNP	A	135	99	229	99.15	236	Pro1386Pro (ccg/ccA)	Rv3296	lhr	ATP-dependent helicase
3681548	0	A	SNP	C	87	89	174	100	176	Arg77Arg (agg/Cgg)	Rv3297	nei	endonuclease VIII
3689523	0	G	SNP	T	106	115	219	100	221	Cys472_ (tgc/tgA)	Rv3303c	lpdA	NAD(P)H quinone reductase LpdA
3690016	0	A	SNP	G	98	113	207	100	211	Leu308Ser (ttg/tCg)	Rv3303c	lpdA	NAD(P)H quinone reductase LpdA
3693681	0	A	SNP	C	135	111	244	100	246	Ala103Ala (gct/gcG)	Rv3306c	amiB1	amidase AmiB
3704596	0	G	SNP	C	98	108	200	100	206	Val54Leu (gtg/Ctg)	Rv3317	sdhD	succinate dehydrogenase hydrophobic membrane anchor subunit
3704770	0	A	SNP	G	111	100	207	99.06	213	Thr112Ala (acc/Gcc)	Rv3317	sdhD	succinate dehydrogenase hydrophobic membrane anchor subunit
3711910	0	G	SNP	A	147	97	242	99.59	245	Trp54_ (tgg/tgA)	Rv3327	-	transposase fusion protein
3712372	0	A	SNP	G	141	157	291	99.67	299	Leu208Leu (cta/ctG)	Rv3327	-	transposase fusion protein
3714211	0	G	SNP	T	109	117	222	100	226	Pro41Gln (ccg/cAg)	Rv3328c	sigJ	ECF RNA polymerase sigma factor SigJ
3714757	0	A	SNP	C	98	110	208	100	208	Gln122His (caa/caC)	Rv3329	-	aminotransferase
3718357	0	C	SNP	T	111	93	203	100	204	Pro423Leu (ccg/cTg)	Rv3331	sugI	sugar-transport integral membrane protein SugI
3721806	0	G	SNP	C	120	98	218	100	218	Gly265Gly (ggc/ggG)	Rv3335c	-	integral membrane protein
3730466	0	A	SNP	G	63	124	187	82.74	226	Ile2157Thr (atc/aCc)	Rv3343c	PPE54	PPE family protein PPE54
3730616	0	G	SNP	A	48	59	106	94.69	113	Ala2107Val (gcc/gTc)	Rv3343c	PPE54	PPE family protein PPE54
3730642	0	G	SNP	A	61	41	94	90.27	113	Asn2098Asn (aac/aaT)	Rv3343c	PPE54	PPE family protein PPE54
3730993	0	A	SNP	G	194	230	407	97.25	436	Gly1981Gly (ggt/ggC)	Rv3343c	PPE54	PPE family protein PPE54
3732344	0	G	SNP	A	196	284	473	98.77	486	Ala1531Val (gcc/gTc)	Rv3343c	PPE54	PPE family protein PPE54
3732624	0	A	SNP	G	104	81	182	79.4	233	Leu1438Leu (ttg/Ctg)	Rv3343c	PPE54	PPE family protein PPE54
3735802	0	C	SNP	G	97	104	200	97.1	207	Thr378Thr (acg/acC)	Rv3343c	PPE54	PPE family protein PPE54
3736024	0	A	SNP	G	57	85	134	99.3	143	Gly304Gly (ggt/ggC)	Rv3343c	PPE54	PPE family protein PPE54
3736179	0	G	SNP	A	97	41	135	93.24	148	Leu253Leu (ctg/Ttg)	Rv3343c	PPE54	PPE family protein PPE54
3736282	0	G	SNP	A	101	71	167	97.73	176	Asn218Asn (aac/aaT)	Rv3343c	PPE54	PPE family protein PPE54
3736286	0	T	SNP	A	104	69	170	98.3	176	Tyr217Phe (tac/tTc)	Rv3343c	PPE54	PPE family protein PPE54
3736288	0	G	SNP	C	102	71	172	98.3	176	Ser216Arg (agc/agG)	Rv3343c	PPE54	PPE family protein PPE54
3736290	0	T	SNP	C	102	70	171	98.29	175	Ser216Gly (agc/Ggc)	Rv3343c	PPE54	PPE family protein PPE54
3736291	0	C	SNP	A	104	69	172	97.19	178	Gly215Gly (ggg/ggT)	Rv3343c	PPE54	PPE family protein PPE54
3736628	0	T	SNP	G	116	101	213	100	217	Glu103Ala (gag/gCg)	Rv3343c	PPE54	PPE family protein PPE54
3737479	0	G	Del	GAP	42	37	85	92.94	85		Rv3344c	PE_PGRS49	PE-PGRS family protein PE_PGRS49
3737480	0	G	Del	GAP	42	37	85	96.34	82		Rv3344c	PE_PGRS49	PE-PGRS family protein PE_PGRS49
3737481	0	C	Del	GAP	42	37	85	96.34	82		Rv3344c	PE_PGRS49	PE-PGRS family protein PE_PGRS49
3737482	0	G	Del	GAP	42	37	85	95.18	83		Rv3344c	PE_PGRS49	PE-PGRS family protein PE_PGRS49
3737483	0	C	Del	GAP	42	37	85	96.34	82		Rv3344c	PE_PGRS49	PE-PGRS family protein PE_PGRS49
3737484	0	C	Del	GAP	42	37	85	96.34	82		Rv3344c	PE_PGRS49	PE-PGRS family protein PE_PGRS49
3737485	0	G	Del	GAP	42	37	85	95.18	83		Rv3344c	PE_PGRS49	PE-PGRS family protein PE_PGRS49
3737486	0	C	Del	GAP	42	37	85	96.34	82		Rv3344c	PE_PGRS49	PE-PGRS family protein PE_PGRS49
3737487	0	C	Del	GAP	42	37	85	95.18	83		Rv3344c	PE_PGRS49	PE-PGRS family protein PE_PGRS49
3737488	0	G	Del	GAP	42	37	85	96.34	82		Rv3344c	PE_PGRS49	PE-PGRS family protein PE_PGRS49
3737489	0	G	Del	GAP	42	37	85	96.34	82		Rv3344c	PE_PGRS49	PE-PGRS family protein PE_PGRS49
3737490	0	C	Del	GAP	42	37	85	96.34	82		Rv3344c	PE_PGRS49	PE-PGRS family protein PE_PGRS49
3737491	0	G	Del	GAP	42	37	85	96.34	82		Rv3344c	PE_PGRS49	PE-PGRS family protein PE_PGRS49
3737492	0	C	Del	GAP	42	37	85	96.34	82		Rv3344c	PE_PGRS49	PE-PGRS family protein PE_PGRS49
3737493	0	C	Del	GAP	42	37	85	96.34	82		Rv3344c	PE_PGRS49	PE-PGRS family protein PE_PGRS49
3737494	0	G	Del	GAP	42	37	85	96.34	82		Rv3344c	PE_PGRS49	PE-PGRS family protein PE_PGRS49
3737495	0	C	Del	GAP	42	37	85	96.34	82		Rv3344c	PE_PGRS49	PE-PGRS family protein PE_PGRS49
3737496	0	C	Del	GAP	42	37	85	96.34	82		Rv3344c	PE_PGRS49	PE-PGRS family protein PE_PGRS49
3737497	0	G	Del	GAP	42	37	85	96.34	82		Rv3344c	PE_PGRS49	PE-PGRS family protein PE_PGRS49
3737498	0	C	Del	GAP	42	37	85	96.34	82		Rv3344c	PE_PGRS49	PE-PGRS family protein PE_PGRS49
3737499	0	C	Del	GAP	42	37	85	96.34	82		Rv3344c	PE_PGRS49	PE-PGRS family protein PE_PGRS49
3737500	0	A	Del	GAP	42	37	84	95.18	83		Rv3344c	PE_PGRS49	PE-PGRS family protein PE_PGRS49
3737501	0	C	Del	GAP	42	37	84	96.34	82		Rv3344c	PE_PGRS49	PE-PGRS family protein PE_PGRS49
3737502	0	C	Del	GAP	41	36	84	95.06	81		Rv3344c	PE_PGRS49	PE-PGRS family protein PE_PGRS49
3738121	0	C	SNP	A	93	52	137	97.32	149
3738417	0	G	Del	GAP	15	90	100	94.59	111		Rv3345c	PE_PGRS50	PE-PGRS family protein PE_PGRS50
3741572	0	G	SNP	A	108	104	201	98.6	215	Gly401Gly (ggc/ggT)	Rv3345c	PE_PGRS50	PE-PGRS family protein PE_PGRS50
3743656	0	G	SNP	A	111	102	209	98.16	217
3743899	0	G	SNP	A	93	89	181	98.91	184	Leu3096Leu (ctg/Ttg)	Rv3347c	PPE55	PPE family protein PPE55
3746409	0	A	SNP	G	107	110	214	100	217	Leu2259Pro (ctg/cCg)	Rv3347c	PPE55	PPE family protein PPE55
3750177	0	A	SNP	T	82	75	154	98.12	160	Phe1003Tyr (ttc/tAc)	Rv3347c	PPE55	PPE family protein PPE55
3750178	0	A	SNP	C	84	77	156	98.77	163	Phe1003Val (ttc/Gtc)	Rv3347c	PPE55	PPE family protein PPE55
3750185	0	C	SNP	G	84	75	158	97.55	163	Ser1000Ser (tcg/tcC)	Rv3347c	PPE55	PPE family protein PPE55
3750187	0	A	SNP	T	82	73	154	98.1	158	Ser1000Thr (tcg/Acg)	Rv3347c	PPE55	PPE family protein PPE55
3750188	0	C	SNP	G	85	76	159	98.77	163	Met999Ile (atg/atC)	Rv3347c	PPE55	PPE family protein PPE55
3750193	0	G	SNP	A	90	81	169	99.42	172	Leu998Phe (ctc/Ttc)	Rv3347c	PPE55	PPE family protein PPE55
3750205	0	C	SNP	T	107	95	202	100	202	Asp994Asn (gac/Aac)	Rv3347c	PPE55	PPE family protein PPE55
3750209	0	A	SNP	G	105	92	197	99.49	198	Asn992Asn (aat/aaC)	Rv3347c	PPE55	PPE family protein PPE55
3750210	0	T	SNP	G	106	93	199	99.5	200	Asn992Thr (aat/aCt)	Rv3347c	PPE55	PPE family protein PPE55
3750407	0	G	SNP	C	101	112	210	100	213	Gly926Gly (ggc/ggG)	Rv3347c	PPE55	PPE family protein PPE55
3750417	0	A	SNP	T	99	113	209	99.53	213	Phe923Tyr (ttc/tAc)	Rv3347c	PPE55	PPE family protein PPE55
3750421	0	T	SNP	C	98	114	209	100	212	Ser922Gly (agc/Ggc)	Rv3347c	PPE55	PPE family protein PPE55
3752207	0	A	SNP	G	113	111	220	99.56	225	Ile326Ile (att/atC)	Rv3347c	PPE55	PPE family protein PPE55
3753116	0	C	SNP	T	89	109	195	98.02	202	Pro23Pro (ccg/ccA)	Rv3347c	PPE55	PPE family protein PPE55
3753164	0	T	SNP	G	80	83	162	100	163	Pro7Pro (cca/ccC)	Rv3347c	PPE55	PPE family protein PPE55
3754508	0	G	SNP	C	106	104	208	99.06	212	Leu244Val (ctc/Gtc)	Rv3349c	-	transposase
3761017	0	C	Del	GAP	100	121	230	93.25	237		Rv3350c	PPE56	PPE family protein PPE56
3761169	0	C	SNP	T	119	110	228	98.71	232	Ala1978Ala (gcg/gcA)	Rv3350c	PPE56	PPE family protein PPE56
3761191	0	A	SNP	G	114	105	214	99.1	221	Val1971Ala (gtc/gCc)	Rv3350c	PPE56	PPE family protein PPE56
3762013	0	A	SNP	C	93	85	173	98.89	180	Leu1697Arg (ctc/cGc)	Rv3350c	PPE56	PPE family protein PPE56
3775409	0	T	SNP	C	104	105	205	98.12	213	Gln698Arg (cag/cGg)	Rv3365c	-	hypothetical protein
3775441	0	A	SNP	C	96	100	196	97.51	201	Ser687Arg (agt/agG)	Rv3365c	-	hypothetical protein
3778011	0	G	SNP	A	103	122	221	99.56	226	Arg92Gln (cgg/cAg)	Rv3366	spoU	tRNA/rRNA methylase SpoU
3778012	0	G	SNP	T	105	123	226	99.56	229	Arg92Arg (cgg/cgT)	Rv3366	spoU	tRNA/rRNA methylase SpoU
3778396	0	C	SNP	T	124	112	234	98.74	239
3794867	1	C	Ins	C	100	118	218	97.76	218		Rv3379c	dxs2	1-deoxy-D-xylulose 5-phosphate synthase
3794867	2	C	Ins	A	100	118	218	97.76	218		Rv3379c	dxs2	1-deoxy-D-xylulose 5-phosphate synthase
3798095	0	A	SNP	C	102	102	202	100	204	Val132Gly (gtc/gGc)	Rv3383c	idsB	polyprenyl synthetase IdsB
3798596	0	A	SNP	G	101	85	185	99.47	187
3802141	0	C	Del	GAP	19	97	118	76.32	152		Rv3388	PE_PGRS52	PE-PGRS family protein PE_PGRS52
3802142	0	G	Del	GAP	19	97	118	76.32	152		Rv3388	PE_PGRS52	PE-PGRS family protein PE_PGRS52
3802143	0	G	Del	GAP	19	97	118	77.33	150		Rv3388	PE_PGRS52	PE-PGRS family protein PE_PGRS52
3802144	0	C	Del	GAP	19	97	118	78.91	147		Rv3388	PE_PGRS52	PE-PGRS family protein PE_PGRS52
3802145	0	G	Del	GAP	19	97	118	80	145		Rv3388	PE_PGRS52	PE-PGRS family protein PE_PGRS52
3802146	0	G	Del	GAP	19	97	118	80	145		Rv3388	PE_PGRS52	PE-PGRS family protein PE_PGRS52
3802147	0	G	Del	GAP	19	97	118	80.56	144		Rv3388	PE_PGRS52	PE-PGRS family protein PE_PGRS52
3802148	0	G	Del	GAP	19	97	118	81.12	143		Rv3388	PE_PGRS52	PE-PGRS family protein PE_PGRS52
3802149	0	C	Del	GAP	19	97	118	82.86	140		Rv3388	PE_PGRS52	PE-PGRS family protein PE_PGRS52
3802150	0	C	Del	GAP	19	97	118	84.06	138		Rv3388	PE_PGRS52	PE-PGRS family protein PE_PGRS52
3802151	0	G	Del	GAP	19	97	118	83.45	139		Rv3388	PE_PGRS52	PE-PGRS family protein PE_PGRS52
3802152	0	G	Del	GAP	19	97	118	84.06	138		Rv3388	PE_PGRS52	PE-PGRS family protein PE_PGRS52
3802153	0	C	Del	GAP	19	97	118	84.67	137		Rv3388	PE_PGRS52	PE-PGRS family protein PE_PGRS52
3802154	0	G	Del	GAP	19	97	118	83.45	139		Rv3388	PE_PGRS52	PE-PGRS family protein PE_PGRS52
3802155	0	G	Del	GAP	19	97	118	99.15	117		Rv3388	PE_PGRS52	PE-PGRS family protein PE_PGRS52
3802156	0	C	Del	GAP	19	97	118	99.15	117		Rv3388	PE_PGRS52	PE-PGRS family protein PE_PGRS52
3802157	0	G	Del	GAP	19	97	118	99.15	117		Rv3388	PE_PGRS52	PE-PGRS family protein PE_PGRS52
3802158	0	G	Del	GAP	19	97	118	99.15	117		Rv3388	PE_PGRS52	PE-PGRS family protein PE_PGRS52
3802612	0	G	SNP	A	72	54	121	96.92	130	Gly320Gly (ggg/ggA)	Rv3388	PE_PGRS52	PE-PGRS family protein PE_PGRS52
3804299	0	G	SNP	A	88	132	214	99.55	221	Pro165Ser (ccc/Tcc)	Rv3389c	htdY	3-hydroxyacyl-thioester dehydratase HtdY
3811672	0	G	SNP	T	97	85	179	97.33	187
3811675	0	A	SNP	G	100	85	180	98.4	188
3813266	0	C	SNP	T	112	98	207	96.33	218	Val271Val (gtg/gtA)	Rv3396c	guaA	GMP synthase
3815477	0	G	SNP	T	120	111	228	99.14	233	Ala210Ala (gcc/gcA)	Rv3398c	idsA1	multifunctional dimethylallyltransferase/geranyltranstransferase/farnesylt ranstransferase
3817117	0	C	SNP	A	131	106	231	100	237	Ala330Glu (gcg/gAg)	Rv3399	-	S-adenosylmethionine-dependentmethyltransferase
3821845	0	G	SNP	T	104	95	198	99.5	200	Ala16Glu (gca/gAa)	Rv3402c	-	hypothetical protein
3823159	0	A	SNP	T	116	129	237	100	245	Val235Val (gtt/gtA)	Rv3403c	-	hypothetical protein
3826501	0	C	SNP	T	106	113	216	98.65	222	Arg84Cys (cgc/Tgc)	Rv3407	vapB47	antitoxin VapB47
3826684	0	C	SNP	T	116	110	225	100	226	Ser46Leu (tcg/tTg)	Rv3408	vapC47	ribonuclease VapC47
3829770	0	T	SNP	C	94	128	217	100	222	Pro47Pro (cca/ccG)	Rv3410c	guaB3	oxidoreductase
3830349	0	C	SNP	T	126	100	223	99.56	227	Ala391Thr (gcg/Acg)	Rv3411c	guaB2	inosine-5'-monophosphate dehydrogenase
3830695	0	A	SNP	G	115	103	215	100	218	Ala275Ala (gct/gcC)	Rv3411c	guaB2	inosine-5'-monophosphate dehydrogenase
3834486	0	T	SNP	C	84	139	214	98.24	227	Gln12Gln (caa/caG)	Rv3415c	-	hypothetical protein
3838871	0	A	SNP	G	114	116	227	100	230	Ala64Ala (gct/gcC)	Rv3420c	rimI	ribosomal-protein-alanine acetyltransferase RimI
3841790	0	A	SNP	G	221	247	455	98.94	473	Val96Ala (gtg/gCg)	Rv3424c	-	hypothetical protein
3842464	0	A	Del	GAP	95	103	194	86.46	229		Rv3425	PPE57	PPE family protein PPE57
3842620	0	A	SNP	G	92	120	210	100	212	Thr128Ala (act/Gct)	Rv3425	PPE57	PPE family protein PPE57
3842625	0	A	SNP	G	92	118	205	99.06	212	Pro129Pro (cca/ccG)	Rv3425	PPE57	PPE family protein PPE57
3843408	0	G	Del	GAP	109	108	217	96.02	226		Rv3426	PPE58	PPE family protein PPE58
3843853	0	T	SNP	G	84	107	189	97.95	195
3844757	0	C	Del	GAP	117	95	210	96.36	220		Rv3428c	-	transposase
3844992	0	T	SNP	A	105	80	181	99.46	186	Ser327Cys (agc/Tgc)	Rv3428c	-	transposase
3845695	0	C	SNP	T	99	92	188	99.48	192	Arg92Arg (cgg/cgA)	Rv3428c	-	transposase
3847215	0	T	SNP	C	95	59	152	97.47	158	Gly17Gly (ggt/ggC)	Rv3429	PPE59	PPE family protein PPE59
3847221	0	T	SNP	C	96	66	158	98.18	165	Gly19Gly (ggt/ggC)	Rv3429	PPE59	PPE family protein PPE59
3847235	0	C	SNP	T	95	68	162	98.79	165	Ser24Phe (tct/tTt)	Rv3429	PPE59	PPE family protein PPE59
3847237	0	G	SNP	T	93	69	161	98.78	164	Ala25Ser (gcc/Tcc)	Rv3429	PPE59	PPE family protein PPE59
3847238	0	C	SNP	T	93	72	162	98.8	167	Ala25Val (gcc/gTc)	Rv3429	PPE59	PPE family protein PPE59
3851887	0	A	SNP	C	101	112	211	99.07	215	Ser443Ala (tcg/Gcg)	Rv3433c	-	bifunctional ADP-dependent (S)-NAD(P)H-hydrate dehydratase/NAD(P)H-hydrate epimerase
3851888	0	T	SNP	C	103	111	206	99.07	216	Ala442Ala (gca/gcG)	Rv3433c	-	bifunctional ADP-dependent (S)-NAD(P)H-hydrate dehydratase/NAD(P)H-hydrate epimerase
3859893	0	C	SNP	T	113	141	250	100	254	Glu28Glu (gag/gaA)	Rv3440c	-	hypothetical protein
3862473	0	A	Del	GAP	102	113	207	99.54	216
3863138	0	G	SNP	A	105	87	190	96.48	199	Pro43Ser (ccg/Tcg)	Rv3445c	esxU	ESAT-6 like protein EsxU
3863681	0	C	SNP	G	121	122	236	100	243	Arg284Pro (cgg/cCg)	Rv3446c	-	hypothetical protein
3864995	0	T	SNP	C	104	137	236	100	241	Ser1082Gly (agc/Ggc)	Rv3447c	eccC4	ESX-4 secretion system protein EccC4
3870010	0	A	SNP	G	118	94	207	100	212	Thr87Ala (acc/Gcc)	Rv3449	mycP4	membrane-anchored mycosin
3871246	0	T	SNP	C	109	137	241	100	246	Gly417Gly (gga/ggG)	Rv3450c	eccB4	ESX-4 secretion system protein EccB4
3874723	0	T	Del	GAP	94	99	191	97.47	198
3877421	0	A	SNP	G	91	114	202	100	205	Pro4Pro (cct/ccC)	Rv3456c	rplQ	50S ribosomal protein L17
3883178	0	A	SNP	C	104	88	189	100	192	Glu115Asp (gaa/gaC)	Rv3465	rmlC	dTDP-4-dehydrorhamnose 3,5-epimerase
3883796	0	G	SNP	T	173	132	291	97.76	312	Arg91Leu (cgg/cTg)	Rv3466	-	hypothetical protein
3883797	0	G	SNP	A	174	132	300	98.08	312	Arg91Arg (cgg/cgA)	Rv3466	-	hypothetical protein
3884906	0	A	SNP	G	103	90	192	96.98	199	Lys315Glu (aaa/Gaa)	Rv3467	-	hypothetical protein
3885886	0	T	SNP	C	128	123	249	100	251	Ile62Val (atc/Gtc)	Rv3468c	-	dTDP-glucose 4,6-dehydratase
3892671	0	A	SNP	G	105	109	210	99.53	215
3893480	0	G	SNP	A	112	131	238	100	243
3894732	0	A	SNP	G	118	116	231	100	234	Arg103Gly (agg/Ggg)	Rv3478	PPE60	PE family protein PPE60
3895585	0	C	SNP	T	124	115	237	98.35	243	Pro387Leu (ccc/cTc)	Rv3478	PPE60	PE family protein PPE60
3895727	0	C	SNP	A	116	118	232	100	234
3896340	0	T	SNP	G	98	117	214	100	215	Leu174Arg (ctc/cGc)	Rv3479	-	transmembrane protein
3898408	0	A	SNP	G	121	112	227	100	233	Ala863Ala (gca/gcG)	Rv3479	-	transmembrane protein
3901386	0	C	SNP	T	107	118	220	98.68	228	Val241Met (gtg/Atg)	Rv3482c	-	membrane protein
3902318	1	A	Ins	T	104	98	202	95.28	202		Rv3483c	-	hypothetical protein
3906311	0	G	SNP	A	120	128	247	100	248	Arg233Cys (cgt/Tgt)	Rv3487c	lipF	carboxylesterase LipF
3908465	0	A	SNP	G	109	123	230	99.15	234	Glu77Gly (gaa/gGa)	Rv3490	otsA	trehalose-phosphate synthase
3909235	0	G	SNP	C	82	107	184	100	189	Val334Leu (gtg/Ctg)	Rv3490	otsA	trehalose-phosphate synthase
3916386	0	G	SNP	T	94	113	204	97.64	212	Arg191Ser (cgt/Agt)	Rv3497c	mce4C	Mce family protein Mce4C
3927378	0	C	Del	GAP	44	46	87	98.9	91		Rv3507	PE_PGRS53	PE-PGRS family protein PE_PGRS53
3927379	0	G	Del	GAP	44	46	87	98.9	91		Rv3507	PE_PGRS53	PE-PGRS family protein PE_PGRS53
3927380	0	G	Del	GAP	44	46	87	98.9	91		Rv3507	PE_PGRS53	PE-PGRS family protein PE_PGRS53
3927381	0	T	Del	GAP	44	46	87	98.9	91		Rv3507	PE_PGRS53	PE-PGRS family protein PE_PGRS53
3927382	0	G	Del	GAP	44	46	87	98.9	91		Rv3507	PE_PGRS53	PE-PGRS family protein PE_PGRS53
3927383	0	C	Del	GAP	44	46	87	98.9	91		Rv3507	PE_PGRS53	PE-PGRS family protein PE_PGRS53
3927384	0	C	Del	GAP	44	46	87	98.9	91		Rv3507	PE_PGRS53	PE-PGRS family protein PE_PGRS53
3927385	0	G	Del	GAP	44	46	87	98.9	91		Rv3507	PE_PGRS53	PE-PGRS family protein PE_PGRS53
3927386	0	C	Del	GAP	44	46	87	98.9	91		Rv3507	PE_PGRS53	PE-PGRS family protein PE_PGRS53
3927387	0	C	Del	GAP	44	46	87	98.9	91		Rv3507	PE_PGRS53	PE-PGRS family protein PE_PGRS53
3927388	0	G	Del	GAP	44	46	87	98.9	91		Rv3507	PE_PGRS53	PE-PGRS family protein PE_PGRS53
3927389	0	G	Del	GAP	44	46	87	98.9	91		Rv3507	PE_PGRS53	PE-PGRS family protein PE_PGRS53
3927390	0	C	Del	GAP	44	46	87	98.9	91		Rv3507	PE_PGRS53	PE-PGRS family protein PE_PGRS53
3927391	0	G	Del	GAP	44	46	87	98.9	91		Rv3507	PE_PGRS53	PE-PGRS family protein PE_PGRS53
3927392	0	C	Del	GAP	44	46	87	98.9	91		Rv3507	PE_PGRS53	PE-PGRS family protein PE_PGRS53
3927393	0	C	Del	GAP	44	46	87	98.9	91		Rv3507	PE_PGRS53	PE-PGRS family protein PE_PGRS53
3927394	0	G	Del	GAP	44	46	87	98.9	91		Rv3507	PE_PGRS53	PE-PGRS family protein PE_PGRS53
3927395	0	G	Del	GAP	44	46	87	98.9	91		Rv3507	PE_PGRS53	PE-PGRS family protein PE_PGRS53
3927396	0	C	Del	GAP	44	46	87	98.9	91		Rv3507	PE_PGRS53	PE-PGRS family protein PE_PGRS53
3927397	0	G	Del	GAP	44	46	87	98.9	91		Rv3507	PE_PGRS53	PE-PGRS family protein PE_PGRS53
3927398	0	G	Del	GAP	44	46	87	98.9	91		Rv3507	PE_PGRS53	PE-PGRS family protein PE_PGRS53
3927399	0	C	Del	GAP	44	46	87	98.9	91		Rv3507	PE_PGRS53	PE-PGRS family protein PE_PGRS53
3927400	0	A	Del	GAP	44	46	87	98.9	91		Rv3507	PE_PGRS53	PE-PGRS family protein PE_PGRS53
3927595	0	G	SNP	A	14	49	60	96.92	65	Ala343Thr (gcc/Acc)	Rv3507	PE_PGRS53	PE-PGRS family protein PE_PGRS53
3927605	0	T	SNP	A	16	52	67	97.14	70	Met346Lys (atg/aAg)	Rv3507	PE_PGRS53	PE-PGRS family protein PE_PGRS53
3927606	0	G	SNP	A	17	53	68	97.22	72	Met346Ile (atg/atA)	Rv3507	PE_PGRS53	PE-PGRS family protein PE_PGRS53
3933939	0	T	SNP	G	10	28	38	100	38	Ser979Ala (tct/Gct)	Rv3508	PE_PGRS54	PE-PGRS family protein PE_PGRS54
3934542	0	T	SNP	G	97	97	187	100	194	Ser1180Ala (tct/Gct)	Rv3508	PE_PGRS54	PE-PGRS family protein PE_PGRS54
3934699	0	G	SNP	A	94	117	202	98.6	214	Ser1232Asn (agc/aAc)	Rv3508	PE_PGRS54	PE-PGRS family protein PE_PGRS54
3934733	0	G	SNP	C	106	112	213	98.64	221	Gly1243Gly (ggg/ggC)	Rv3508	PE_PGRS54	PE-PGRS family protein PE_PGRS54
3934734	0	G	SNP	A	108	109	204	98.19	221	Ala1244Thr (gcc/Acc)	Rv3508	PE_PGRS54	PE-PGRS family protein PE_PGRS54
3935335	0	T	SNP	C	17	9	25	100	26	Val1444Ala (gtc/gCc)	Rv3508	PE_PGRS54	PE-PGRS family protein PE_PGRS54
3935494	0	C	SNP	A	19	8	26	100	27	Ala1497Asp (gcc/gAc)	Rv3508	PE_PGRS54	PE-PGRS family protein PE_PGRS54
3935950	0	T	SNP	C	16	13	29	100	29	Val1649Ala (gtc/gCc)	Rv3508	PE_PGRS54	PE-PGRS family protein PE_PGRS54
3940802	0	A	SNP	G	22	40	62	100	62	Asn396Asp (aac/Gac)	Rv3511	PE_PGRS55	PE-PGRS family protein PE_PGRS55
3941724	0	C	Del	GAP	10	119	124	80.62	160		Rv3511	PE_PGRS55	PE-PGRS family protein PE_PGRS55
3942481	0	C	SNP	G	127	119	242	100	246
3942640	0	T	SNP	C	90	122	207	99.53	213
3943019	0	C	SNP	G	19	86	103	100	105
3943753	0	G	Del	GAP	24	55	81	78.22	101
3947125	0	C	SNP	G	40	57	97	96.04	101	Gly444Gly (ggc/ggG)	Rv3514	PE_PGRS57	PE-PGRS family protein PE_PGRS57
3947126	0	G	SNP	A	38	56	93	94.95	99	Ala445Thr (gcc/Acc)	Rv3514	PE_PGRS57	PE-PGRS family protein PE_PGRS57
3947127	0	C	SNP	T	37	56	92	94.9	98	Ala445Val (gcc/gTc)	Rv3514	PE_PGRS57	PE-PGRS family protein PE_PGRS57
3947128	0	C	SNP	G	40	57	96	95.1	102	Ala445Ala (gcc/gcG)	Rv3514	PE_PGRS57	PE-PGRS family protein PE_PGRS57
3948054	0	A	SNP	G	5	4	9	100	9	Asp754Gly (gac/gGc)	Rv3514	PE_PGRS57	PE-PGRS family protein PE_PGRS57
3948347	0	T	SNP	G	7	4	11	100	11	Ser852Ala (tcc/Gcc)	Rv3514	PE_PGRS57	PE-PGRS family protein PE_PGRS57
3948414	0	T	SNP	G	7	4	10	100	11	Val874Gly (gtc/gGc)	Rv3514	PE_PGRS57	PE-PGRS family protein PE_PGRS57
3948417	0	T	SNP	G	6	4	10	100	10	Val875Gly (gtc/gGc)	Rv3514	PE_PGRS57	PE-PGRS family protein PE_PGRS57
3949531	0	C	SNP	G	55	74	127	95.56	135	Gly1246Gly (ggc/ggG)	Rv3514	PE_PGRS57	PE-PGRS family protein PE_PGRS57
3949532	0	C	SNP	G	54	78	128	97.06	136	Pro1247Ala (ccc/Gcc)	Rv3514	PE_PGRS57	PE-PGRS family protein PE_PGRS57
3950100	0	A	Del	GAP	95	28	120	81.46	151		Rv3514	PE_PGRS57	PE-PGRS family protein PE_PGRS57
3950101	0	C	Del	GAP	95	28	120	81.46	151		Rv3514	PE_PGRS57	PE-PGRS family protein PE_PGRS57
3950102	0	G	Del	GAP	95	28	120	79.35	155		Rv3514	PE_PGRS57	PE-PGRS family protein PE_PGRS57
3950103	0	G	Del	GAP	95	28	120	79.87	154		Rv3514	PE_PGRS57	PE-PGRS family protein PE_PGRS57
3950104	0	T	Del	GAP	95	28	120	80.39	153		Rv3514	PE_PGRS57	PE-PGRS family protein PE_PGRS57
3950105	0	G	Del	GAP	95	28	120	80.39	153		Rv3514	PE_PGRS57	PE-PGRS family protein PE_PGRS57
3950106	0	G	Del	GAP	95	28	120	82.55	149		Rv3514	PE_PGRS57	PE-PGRS family protein PE_PGRS57
3950107	0	T	Del	GAP	95	28	120	83.11	148		Rv3514	PE_PGRS57	PE-PGRS family protein PE_PGRS57
3950108	0	A	Del	GAP	95	28	120	84.25	146		Rv3514	PE_PGRS57	PE-PGRS family protein PE_PGRS57
3952308	0	C	SNP	A	93	98	188	98.96	193	Asp55Tyr (gac/Tac)	Rv3515c	fadD19	long-chain-fatty-acid--CoA ligase FadD19
3952800	0	G	SNP	A	102	112	213	100	214	Gly86Asp (ggc/gAc)	Rv3516	echA19	enoyl-CoA hydratase EchA19
3956401	0	T	SNP	G	132	114	244	99.6	247	Glu323Ala (gag/gCg)	Rv3520c	-	coenzyme F420-dependent oxidoreductase
3958403	0	A	SNP	G	109	111	215	100	220	Asn295Asp (aac/Gac)	Rv3521	-	hypothetical protein
3959418	0	C	SNP	T	122	130	248	100	252	Thr324Ile (acc/aTc)	Rv3522	ltp4	lipid transfer protein
3959730	0	T	SNP	C	111	127	234	99.58	239	Phe68Leu (ttc/Ctc)	Rv3523	ltp3	lipid carrier protein
3962187	0	G	SNP	A	102	105	202	100	207	Asp46Asp (gac/gaT)	Rv3525c	-	siderophore-binding protein
3964518	0	G	SNP	A	72	103	172	98.31	178	Pro225Pro (ccc/ccT)	Rv3528c	-	hypothetical protein
3968006	0	A	SNP	C	110	104	213	99.07	216	Phe313Leu (ttt/ttG)	Rv3531c	-	hypothetical protein
3970594	0	C	SNP	G	113	123	234	100	236
3976595	0	G	SNP	T	119	124	236	99.18	245	Arg409Ser (agg/agT)	Rv3537	kstD	3-oxosteroid 1-dehydrogenase
3979990	0	C	SNP	G	100	95	193	97.01	201	Val224Leu (gtg/Ctg)	Rv3540c	ltp2	lipid transfer protein
3981983	0	G	SNP	A	109	105	208	99.53	215	Pro386Pro (ccc/ccT)	Rv3543c	fadE29	acyl-CoA dehydrogenase FadE29
3984321	0	G	SNP	A	103	121	223	100	224	His375His (cac/caT)	Rv3545c	cyp125	steroid C26-monooxygenase
3987371	0	G	Del	GAP	119	97	215	99.08	218
3993058	0	G	SNP	A	88	119	203	99.04	209	Gly125Glu (ggg/gAg)	Rv3554	fdxB	electron transfer protein FdxB
4001622	0	T	SNP	C	108	119	225	98.7	230
4005114	0	G	SNP	C	93	115	205	100	208	Trp275Ser (tgg/tCg)	Rv3563	fadE32	acyl-CoA dehydrogenase FadE32
4005607	0	T	SNP	C	108	119	224	100	227	Leu121Leu (ttg/Ctg)	Rv3564	fadE33	acyl-CoA dehydrogenase FadE33
4008747	0	A	SNP	G	123	103	224	100	226	Ile179Thr (atc/aCc)	Rv3567c	hsaB	flavin-dependent monooxygenase reductase subunit HsaB
4022388	0	G	SNP	A	131	121	248	99.21	254	Pro2Pro (ccc/ccT)	Rv3579c	-	tRNA/rRNA methyltransferase
4024273	0	T	SNP	C	88	109	192	100	197	Val25Val (gta/gtG)	Rv3581c	ispF	2C-methyl-D-erythritol 2,4-cyclodiphosphate synthase
4026899	0	G	SNP	A	116	100	214	99.08	218	Gln152Gln (cag/caA)	Rv3585	radA	DNA repair protein RadA
4028752	0	A	SNP	G	114	111	223	100	225	Thr288Ala (acg/Gcg)	Rv3586	-	DNA integrity scanning protein DisA
4032218	0	G	SNP	A	115	129	241	99.59	245	Ala314Val (gct/gTt)	Rv3590c	PE_PGRS58	PE-PGRS family protein PE_PGRS58
4032625	0	G	SNP	T	100	40	134	98.59	142	Gly178Gly (ggc/ggA)	Rv3590c	PE_PGRS58	PE-PGRS family protein PE_PGRS58
4033577	0	A	SNP	G	97	100	194	98.99	199	Phe156Leu (ttc/Ctc)	Rv3591c	-	hydrolase
4034827	0	C	SNP	T	107	117	215	100	224	Ala159Val (gcg/gTg)	Rv3593	lpqF	lipoprotein LpqF
4037283	0	T	SNP	G	133	112	242	100	245	Gly256Gly (gga/ggC)	Rv3595c	PE_PGRS59	PE-PGRS family protein PE_PGRS59
4041581	0	C	SNP	T	110	81	189	99.48	192	Ala454Thr (gcg/Acg)	Rv3598c	lysS	lysine--tRNA ligase
4046007	0	C	SNP	T	103	132	230	98.74	238	Val38Met (gtg/Atg)	Rv3603c	-	hypothetical protein
4050811	0	G	SNP	A	123	108	229	98.72	234	Tyr691Tyr (tac/taT)	Rv3610c	ftsH	zinc metalloprotease FtsH
4055801	0	G	SNP	A	115	117	226	99.57	233	Thr192Ile (acc/aTc)	Rv3616c	espA	ESX-1 secretion-associated protein EspA
4056416	0	C	SNP	A	99	95	189	99.49	195
4056693	0	G	SNP	T	110	102	210	99.53	213
4059143	0	A	SNP	C	117	108	222	99.12	227	Glu149Ala (gag/gCg)	Rv3618	-	monooxygenase
4059904	0	A	SNP	G	125	121	244	99.6	247
4060100	0	G	SNP	A	97	124	217	87.35	253	Leu57Leu (ctg/Ttg)	Rv3619c	esxV	ESAT-6 like protein EsxV
4060201	0	G	SNP	A	96	123	215	82.02	267	Ser23Leu (tcg/tTg)	Rv3619c	esxV	ESAT-6 like protein EsxV
4060210	0	T	SNP	A	126	142	263	100	268	Gln20Leu (cag/cTg)	Rv3619c	esxV	ESAT-6 like protein EsxV
4060230	0	G	SNP	A	100	111	208	80.53	262	His13His (cac/caT)	Rv3619c	esxV	ESAT-6 like protein EsxV
4060588	0	T	SNP	C	100	114	211	98.62	217	Thr2Ala (acc/Gcc)	Rv3620c	esxW	ESAT-6 like protein EsxW
4068468	0	C	SNP	A	106	122	221	99.13	230	Gly196Val (ggt/gTt)	Rv3629c	-	integral membrane protein
4069292	0	G	SNP	A	112	128	231	100	240	Ala40Thr (gcc/Acc)	Rv3630	-	integral membrane protein
4089058	0	T	SNP	C	124	126	249	100	250	Leu93Pro (ctc/cCc)	Rv3649	-	helicase
4095002	0	G	Del	GAP	114	118	230	99.57	233		Rv3655c	-	hypothetical protein
4095295	0	T	SNP	C	112	96	204	100	208	Glu2Glu (gaa/gaG)	Rv3655c	-	hypothetical protein
4100975	0	T	SNP	C	114	102	216	100	216
[truncated: 144 more rows]
