# Supplementary material for: Novel Mutations in Putative Nicotinic Acid Phosphoribosyltransferases of Mycobacterium tuberculosis and Their Effect on Protein Thermodynamic Properties
Source: Polymers (Basel). 2022 Apr 18;14(8):1623. doi: 10.3390/polym14081623 (PMC9031469; doi:10.3390/polym14081623)
Supplement: Supplementary file 1 [file polymers-14-01623-s001.zip › Supplementary files S1/752.xlsx]

## Sheet: 752
#Pos	Insindex	Ref	Type	Allel	CovFor	CovRev	Qual20	Freq	Cov	Subst	Gene	GeneName	Product	ResistanceSNP	PhyloSNP	InterestingRegion
1849	0	C	SNP	A	146	112	253	100	258
1977	0	A	SNP	G	131	126	254	100	257
3446	0	C	SNP	T	103	92	191	98.98	197	Ala56Val (gcc/gTc)	Rv0003	recF	DNA replication/repair protein RecF
4013	0	T	SNP	C	110	121	230	99.57	232	Ile245Thr (atc/aCc)	Rv0003	recF	DNA replication/repair protein RecF
6053	0	C	SNP	A	102	125	225	99.13	229	His272Asn (cat/Aat)	Rv0005	gyrB	DNA gyrase subunit B			fluoroquinolones (FQ)
7362	0	G	SNP	C	109	103	210	99.53	213	Glu21Gln (gag/Cag)	Rv0006	gyrA	DNA gyrase subunit A			fluoroquinolones (FQ)
7581	0	G	SNP	T	101	113	214	98.17	218	Asp94Tyr (gac/Tac)	Rv0006	gyrA	DNA gyrase subunit A	fluoroquinolones (FQ)		fluoroquinolones (FQ)
7585	0	G	SNP	C	108	110	218	100	218	Ser95Thr (agc/aCc)	Rv0006	gyrA	DNA gyrase subunit A		phylo (not H37Rv)	fluoroquinolones (FQ)
9304	0	G	SNP	A	114	117	220	99.57	232	Gly668Asp (ggc/gAc)	Rv0006	gyrA	DNA gyrase subunit A			fluoroquinolones (FQ)
11637	0	C	SNP	T	82	123	199	100	205
11879	0	A	SNP	G	129	88	216	100	217	Ser145Pro (tcc/Ccc)	Rv0008c	-	cell wall synthesis protein CwsA
12204	0	G	SNP	A	120	128	247	100	248	Leu36Leu (ctc/ctT)	Rv0008c	-	cell wall synthesis protein CwsA
14785	0	T	SNP	C	85	111	194	100	196	Cys233Arg (tgc/Cgc)	Rv0012	-	membrane protein
15117	0	C	SNP	G	107	101	203	100	208	Ile68Met (atc/atG)	Rv0013	trpG	anthranilate synthase component II
21795	0	G	SNP	A	104	91	187	98.48	198	Pro463Ser (ccg/Tcg)	Rv0018c	pstP	phosphoserine/threonine phosphatase PstP
24007	0	G	SNP	T	106	95	199	99.5	202	Arg480Arg (cgg/Agg)	Rv0020c	fhaA	FHA domain-containing protein FhaA
24702	0	C	Del	GAP	82	77	154	76.44	208		Rv0020c	fhaA	FHA domain-containing protein FhaA
24703	0	G	Del	GAP	82	77	154	76.81	207		Rv0020c	fhaA	FHA domain-containing protein FhaA
24704	0	T	Del	GAP	82	77	154	77.56	205		Rv0020c	fhaA	FHA domain-containing protein FhaA
24705	0	T	Del	GAP	82	77	154	77.56	205		Rv0020c	fhaA	FHA domain-containing protein FhaA
24706	0	G	Del	GAP	82	77	154	79.5	200		Rv0020c	fhaA	FHA domain-containing protein FhaA
24707	0	C	Del	GAP	82	77	154	80.3	198		Rv0020c	fhaA	FHA domain-containing protein FhaA
24708	0	T	Del	GAP	82	77	154	78.71	202		Rv0020c	fhaA	FHA domain-containing protein FhaA
24709	0	C	Del	GAP	82	77	154	79.5	200		Rv0020c	fhaA	FHA domain-containing protein FhaA
24710	0	G	Del	GAP	82	77	154	80.71	197		Rv0020c	fhaA	FHA domain-containing protein FhaA
24711	0	G	Del	GAP	82	77	154	81.96	194		Rv0020c	fhaA	FHA domain-containing protein FhaA
24712	0	G	Del	GAP	82	77	154	81.96	194		Rv0020c	fhaA	FHA domain-containing protein FhaA
24713	0	G	Del	GAP	82	77	154	82.81	192		Rv0020c	fhaA	FHA domain-containing protein FhaA
24714	0	T	Del	GAP	82	77	154	83.25	191		Rv0020c	fhaA	FHA domain-containing protein FhaA
24715	0	A	Del	GAP	82	77	154	85.03	187		Rv0020c	fhaA	FHA domain-containing protein FhaA
24716	0	A	Del	GAP	82	77	154	85.03	187		Rv0020c	fhaA	FHA domain-containing protein FhaA
26748	0	C	Del	GAP	85	106	193	91.39	209		Rv0021c	-	hypothetical protein
26957	0	C	SNP	G	120	100	217	100	220
26959	0	C	SNP	G	116	97	213	100	213
27487	0	G	SNP	A	95	105	197	99.5	201
33372	0	T	SNP	C	110	113	219	99.55	224	Leu50Ser (ttg/tCg)	Rv0030	-	hypothetical protein
34044	0	T	SNP	C	131	110	233	99.59	242
34569	0	C	Del	GAP	79	93	170	96.09	179		Rv0032	bioF2	8-amino-7-oxononanoate synthase
37031	0	C	SNP	G	123	135	256	100	258	Ala55Ala (gcc/gcG)	Rv0034	-	hypothetical protein
37511	0	G	SNP	C	83	120	200	98.54	206	Val85Leu (gta/Cta)	Rv0035	fadD34	fatty-acid--CoA ligase FadD34
42281	0	C	SNP	A	108	115	218	99.55	224	Cys24Phe (tgc/tTc)	Rv0039c	-	transmembrane protein
42967	0	G	SNP	C	112	96	207	100	208	Pro133Pro (ccc/ccG)	Rv0040c	mtc28	hypothetical protein
48682	0	C	SNP	T	99	90	181	97.93	193	Gly116Ser (ggc/Agc)	Rv0044c	-	oxidoreductase
49360	0	C	SNP	T	110	119	225	99.57	230	Val194Ile (gtc/Atc)	Rv0045c	-	hydrolase
49691	0	C	Del	GAP	111	118	223	97.86	234		Rv0045c	-	hydrolase
49692	0	C	Del	GAP	111	118	223	100	229		Rv0045c	-	hydrolase
50557	0	T	SNP	C	101	98	196	99.5	200	Arg190Gly (agg/Ggg)	Rv0046c	ino1	inositol-3-phosphate synthase
51949	0	A	SNP	G	107	89	191	100	196	Val250Ala (gtc/gCc)	Rv0048c	-	membrane protein
53422	0	G	SNP	A	119	140	253	99.62	260
54394	0	A	SNP	G	104	119	217	100	223	Ala244Ala (gca/gcG)	Rv0050	ponA1	bifunctional penicillin-insensitive transglycosylase/penicillin-sensitive transpeptidase
54842	0	G	SNP	T	98	91	179	100	189	Ala394Ser (gcg/Tcg)	Rv0050	ponA1	bifunctional penicillin-insensitive transglycosylase/penicillin-sensitive transpeptidase
55543	1	G	Ins	C	85	112	197	92.49	197		Rv0050	ponA1	bifunctional penicillin-insensitive transglycosylase/penicillin-sensitive transpeptidase
55543	2	G	Ins	C	85	112	197	92.49	197		Rv0050	ponA1	bifunctional penicillin-insensitive transglycosylase/penicillin-sensitive transpeptidase
55543	3	G	Ins	G	85	111	196	92.02	197		Rv0050	ponA1	bifunctional penicillin-insensitive transglycosylase/penicillin-sensitive transpeptidase
55543	4	G	Ins	C	85	112	197	92.49	197		Rv0050	ponA1	bifunctional penicillin-insensitive transglycosylase/penicillin-sensitive transpeptidase
55543	5	G	Ins	C	85	112	197	92.49	197		Rv0050	ponA1	bifunctional penicillin-insensitive transglycosylase/penicillin-sensitive transpeptidase
55543	6	G	Ins	T	85	112	197	92.49	197		Rv0050	ponA1	bifunctional penicillin-insensitive transglycosylase/penicillin-sensitive transpeptidase
55553	0	C	SNP	T	81	97	175	99.44	179	Pro631Ser (ccg/Tcg)	Rv0050	ponA1	bifunctional penicillin-insensitive transglycosylase/penicillin-sensitive transpeptidase
56001	0	G	SNP	A	107	107	212	99.07	216	Gln102Gln (cag/caA)	Rv0051	-	transmembrane protein
60669	0	G	SNP	A	97	93	185	99.48	191	Gly92Arg (ggg/Agg)	Rv0058	dnaB	replicative DNA helicase
62049	0	A	SNP	G	140	111	246	100	251	Arg552Gly (agg/Ggg)	Rv0058	dnaB	replicative DNA helicase
65083	0	G	SNP	A	100	120	219	99.1	222	Pro90Ser (ccc/Tcc)	Rv0061c	-	hypothetical protein
66632	0	C	SNP	T	111	112	218	99.55	224	Pro361Ser (cct/Tct)	Rv0062	celA1	cellulase CelA
67012	0	C	SNP	T	88	119	204	100	207	Thr30Thr (acc/acT)	Rv0063	-	oxidoreductase
69984	0	C	SNP	A	129	119	245	100	248	Ala455Ala (gcc/gcA)	Rv0064	-	transmembrane protein
69989	0	G	SNP	A	128	122	247	100	250	Gly457Asp (ggt/gAt)	Rv0064	-	transmembrane protein
70267	0	G	SNP	T	108	94	199	100	202	Val550Phe (gtc/Ttc)	Rv0064	-	transmembrane protein
70816	0	A	SNP	G	103	90	189	99.48	194	Asn733Asp (aac/Gac)	Rv0064	-	transmembrane protein
71336	0	G	SNP	C	148	109	253	100	257	Arg906Pro (cgc/cCc)	Rv0064	-	transmembrane protein
72549	0	C	SNP	T	114	111	223	100	225	Gly655Ser (ggt/Agt)	Rv0066c	icd2	isocitrate dehydrogenase
75233	0	C	SNP	A	88	98	182	100	186
75940	0	G	SNP	C	119	104	223	100	223	Val214Leu (gtg/Ctg)	Rv0068	-	oxidoreductase
79726	0	C	SNP	T	117	103	220	99.1	222	Arg81Trp (cgg/Tgg)	Rv0071	-	maturase
80616	0	C	SNP	G	103	122	223	100	225
92199	0	T	SNP	G	101	118	217	100	219	Thr600Thr (act/acG)	Rv0083	-	oxidoreductase
103552	0	G	SNP	T	104	122	224	99.56	227	Arg38Ser (cgt/Agt)	Rv0093c	-	membrane protein
103930	0	G	SNP	C	101	117	213	78.42	278	Ala245Gly (gcc/gGc)	Rv0094c	-	hypothetical protein
104712	0	C	SNP	T	128	108	232	85.82	275
104824	0	C	SNP	A	111	120	229	99.57	232	Ser131Ile (agc/aTc)	Rv0095c	-	hypothetical protein
105736	0	T	SNP	C	114	111	224	100	225	Val138Ala (gtc/gCc)	Rv0096	PPE1	PPE family protein PPE1
116000	0	T	SNP	G	107	120	223	100	227	Val2000Val (gtt/gtG)	Rv0101	nrp	peptide synthetase Nrp
117389	0	C	SNP	T	108	142	247	99.6	251	Thr2463Thr (acc/acT)	Rv0101	nrp	peptide synthetase Nrp
122109	0	A	SNP	G	109	118	222	99.56	228	Leu22Ser (ttg/tCg)	Rv0103c	ctpB	cation-transporter P-type ATPase B
123198	0	T	SNP	C	103	117	216	98.65	223	Pro294Pro (cct/ccC)	Rv0104	-	hypothetical protein
123520	0	T	SNP	C	117	117	232	100	234	Tyr402His (tat/Cat)	Rv0104	-	hypothetical protein
123745	0	G	SNP	A	107	107	214	100	214	Gly477Arg (ggg/Agg)	Rv0104	-	hypothetical protein
125830	1	G	Ins	A	113	92	205	97.62	205		Rv0107c	ctpI	cation-transporter ATPase I
129576	0	A	SNP	C	110	125	230	99.16	237	Ala322Ala (gct/gcG)	Rv0107c	ctpI	cation-transporter ATPase I
131174	1	T	Ins	G	109	107	216	96.43	216
132417	0	C	SNP	G	177	173	339	100	350	Arg346Gly (cgc/Ggc)	Rv0109	PE_PGRS1	PE-PGRS family protein PE_PGRS1
133839	0	C	SNP	T	117	96	212	99.53	214
143207	0	T	SNP	C	123	121	244	100	244	Ser224Gly (agc/Ggc)	Rv0118c	oxcA	oxalyl-CoA decarboxylase OxcA
144865	0	C	SNP	T	111	121	227	100	232	Leu273Leu (ctg/Ttg)	Rv0119	fadD7	fatty-acid--CoA ligase FadD7
146087	0	T	SNP	C	105	96	199	100	201	Asn562Ser (aat/aGt)	Rv0120c	fusA2	elongation factor G
148800	0	G	SNP	A	103	92	193	98.48	198	Glu104Lys (gaa/Aaa)	Rv0122	-	hypothetical protein
154283	0	T	SNP	C	113	110	223	100	223	Ser18Pro (tcg/Ccg)	Rv0127	mak	maltokinase
157082	0	G	SNP	A	94	117	208	100	211	Gly173Gly (ggc/ggT)	Rv0129c	fbpC	diacylglycerol acyltransferase/mycolyltransferase Ag85C
157129	0	C	SNP	T	90	118	206	100	208	Gly158Ser (ggc/Agc)	Rv0129c	fbpC	diacylglycerol acyltransferase/mycolyltransferase Ag85C		phylo (Delhi/CAS)
157936	0	G	SNP	C	98	120	216	98.64	221	Glu30Asp (gag/gaC)	Rv0130	htdZ	3-hydroxyl-thioester dehydratase
158427	0	C	SNP	T	104	117	220	100	221	Arg411His (cgc/cAc)	Rv0131c	fadE1	acyl-CoA dehydrogenase FadE1
170196	0	A	SNP	C	138	103	235	97.57	247
170671	0	G	SNP	A	113	120	225	99.15	235	Ala130Thr (gcc/Acc)	Rv0144	-	transcriptional regulator
172492	0	C	SNP	G	109	103	211	99.53	213	Tyr94_ (tac/taG)	Rv0146	-	S-adenosylmethionine-dependentmethyltransferase
176535	0	G	Del	GAP	101	101	203	94.84	213		Rv0149	-	quinone oxidoreductase
177058	0	T	Del	GAP	86	96	180	100	182
177059	0	T	Del	GAP	86	96	180	100	182
177060	0	C	Del	GAP	86	96	180	100	182
177061	0	G	Del	GAP	86	96	180	100	182
177062	0	C	Del	GAP	86	96	180	100	182
177063	0	G	Del	GAP	86	96	180	100	182
177064	0	G	Del	GAP	86	96	180	100	182
177857	0	G	SNP	A	100	97	196	100	197	Leu485Leu (ctg/Ttg)	Rv0151c	PE1	PE family protein PE1
178205	0	C	SNP	G	95	93	185	100	188	Gly369Arg (ggc/Cgc)	Rv0151c	PE1	PE family protein PE1
178453	0	C	SNP	G	102	78	176	100	180	Gly286Ala (ggg/gCg)	Rv0151c	PE1	PE family protein PE1
181090	0	C	SNP	T	113	120	228	99.15	235
188317	0	A	SNP	G	107	79	185	99.47	187	Ser175Pro (tcc/Ccc)	Rv0159c	PE3	PE family protein PE3
188800	0	T	SNP	C	104	124	222	99.56	229	Thr14Ala (acg/Gcg)	Rv0159c	PE3	PE family protein PE3
189850	0	A	SNP	G	95	110	205	98.56	208	Phe197Ser (ttc/tCc)	Rv0160c	PE4	PE family protein PE4
194305	1	C	Ins	G	97	94	191	96.46	192		Rv0165c	mce1R	transcriptional regulator Mce1R
194305	2	C	Ins	G	97	92	189	95.45	190		Rv0165c	mce1R	transcriptional regulator Mce1R
194681	0	G	SNP	C	139	112	250	99.21	253	Leu45Leu (ctc/ctG)	Rv0165c	mce1R	transcriptional regulator Mce1R
196642	0	C	SNP	T	95	121	211	100	216	Asn550Asn (aac/aaT)	Rv0166	fadD5	fatty-acid--CoA ligase FadD5
198401	0	G	SNP	T	107	107	208	97.72	219	Gly248Cys (ggc/Tgc)	Rv0168	yrbE1B	membrane protein
199470	0	T	SNP	G	79	105	178	100	184	Ser313Ala (tcc/Gcc)	Rv0169	mce1A	Mce family protein Mce1A
201949	0	G	SNP	A	126	100	224	97	233	Gly340Arg (ggg/Agg)	Rv0171	mce1C	Mce family protein Mce1C
206339	0	T	SNP	C	123	99	217	100	222	Leu370Pro (ctg/cCg)	Rv0174	mce1F	Mce family protein Mce1F
206481	0	C	SNP	G	95	88	180	93.85	195	Pro417Pro (ccc/ccG)	Rv0174	mce1F	Mce family protein Mce1F
206484	0	G	SNP	T	95	102	191	94.71	208	Gly418Gly (ggg/ggT)	Rv0174	mce1F	Mce family protein Mce1F
207079	0	G	SNP	C	83	90	170	100	173	Arg89Pro (cgc/cCc)	Rv0175	-	Mce associated membrane protein
210624	0	C	SNP	T	109	92	198	100	201	Leu63Leu (ctg/ctA)	Rv0179c	lprO	lipoprotein LprO
210759	0	G	SNP	A	108	107	215	99.54	216	Arg18Arg (cgc/cgT)	Rv0179c	lprO	lipoprotein LprO
217201	0	T	SNP	C	119	94	208	99.53	214	Asn311Asn (aat/aaC)	Rv0186	bglS	beta-glucosidase BglS
218599	0	T	SNP	C	95	112	207	100	207
223942	0	T	SNP	C	137	161	295	100	298	Ser127Pro (tcg/Ccg)	Rv0192	-	hypothetical protein
224338	0	C	SNP	T	117	109	224	100	226	Pro259Ser (ccg/Tcg)	Rv0192	-	hypothetical protein
225323	0	T	SNP	C	94	100	186	100	194	Lys417Glu (aag/Gag)	Rv0193c	-	hypothetical protein
227098	0	T	SNP	C	116	130	244	100	246	Met74Thr (atg/aCg)	Rv0194	-	multidrug ABC transporter ATPase/permease
230576	1	G	Ins	T	113	89	202	98.06	202
230921	0	C	Del	GAP	119	106	224	100	225		Rv0195	-	two component transcriptional regulator
231114	0	C	SNP	G	98	115	209	100	213	Ala72Ala (gcc/gcG)	Rv0195	-	two component transcriptional regulator
234477	0	T	SNP	G	102	83	181	99.46	186	Tyr749_ (tat/taG)	Rv0197	-	oxidoreductase
234496	1	C	Ins	G	98	81	179	97.81	179		Rv0197	-	oxidoreductase
234496	2	C	Ins	T	98	81	179	97.81	179		Rv0197	-	oxidoreductase
243924	0	G	Del	GAP	101	113	207	96.4	222		Rv0205	-	transmembrane protein
249522	0	T	SNP	C	133	121	249	99.61	255	Val162Ala (gtg/gCg)	Rv0209	-	hypothetical protein
251575	0	G	SNP	A	97	122	215	100	219	Ala486Thr (gcg/Acg)	Rv0210	-	hypothetical protein
255373	0	T	SNP	C	103	82	183	100	185	Asp193Gly (gac/gGc)	Rv0213c	-	methyltransferase
257071	0	C	SNP	T	109	105	212	100	214	Tyr336Tyr (tac/taT)	Rv0214	fadD4	fatty-acid--CoA ligase FadD4
261869	0	T	SNP	C	173	136	308	100	309	Cys316Arg (tgt/Cgt)	Rv0218	-	transmembrane protein
262268	0	A	SNP	T	91	123	209	100	214	Ala5Ala (gca/gcT)	Rv0219	-	transmembrane protein
264992	0	T	SNP	C	89	99	185	100	188	Leu309Pro (ctg/cCg)	Rv0221	-	diacyglycerol O-acyltransferase
265554	0	A	SNP	C	101	93	189	100	194	Val16Val (gta/gtC)	Rv0222	echA1	enoyl-CoA hydratase EchA1
266405	0	C	SNP	T	84	114	196	99.5	199	Gly454Ser (ggc/Agc)	Rv0223c	-	aldehyde dehydrogenase
274463	0	C	SNP	A	97	96	193	99.48	194	Arg86Leu (cgt/cTt)	Rv0229c	-	hypothetical protein
276539	0	G	SNP	C	76	106	180	99.45	183	Gly161Ala (ggc/gCc)	Rv0231	fadE4	acyl-CoA dehydrogenase FadE4
278681	0	C	SNP	G	109	92	199	100	201	His33Asp (cat/Gat)	Rv0233	nrdB	ribonucleoside-diphosphate reductase subunit beta NrdB
283503	0	G	SNP	A	108	107	211	99.54	216	His1117Tyr (cac/Tac)	Rv0236c	aftD	alpha-(1->3)-arabinofuranosyltransferase
283614	0	T	SNP	C	122	111	230	100	233	Ser1080Gly (agc/Ggc)	Rv0236c	aftD	alpha-(1->3)-arabinofuranosyltransferase
285772	0	A	SNP	C	124	120	242	99.59	245	Pro360Pro (cct/ccG)	Rv0236c	aftD	alpha-(1->3)-arabinofuranosyltransferase
285871	0	A	SNP	G	140	121	260	100	261	Val327Val (gtt/gtC)	Rv0236c	aftD	alpha-(1->3)-arabinofuranosyltransferase
287142	0	C	Del	GAP	118	106	221	96.14	233
289253	0	C	SNP	T	108	95	200	100	203	Asp50Asp (gac/gaT)	Rv0239	vapB24	antitoxin VapB24
293628	1	A	Ins	C	92	87	179	94.71	180
301341	0	C	SNP	A	109	97	204	100	206	Pro105Pro (ccg/ccT)	Rv0249c	-	succinate dehydrogenase membrane anchor subunit
304725	0	C	SNP	T	87	87	171	98.86	176	Gly620Gly (ggc/ggT)	Rv0252	nirB	nitrite reductase large subunit NirB
304923	0	A	SNP	G	98	95	190	99.48	194	Lys686Lys (aaa/aaG)	Rv0252	nirB	nitrite reductase large subunit NirB
308661	0	A	SNP	G	100	98	194	100	198	Leu296Pro (ctg/cCg)	Rv0256c	PPE2	PPE family protein PPE2
310973	0	G	SNP	A	129	98	225	100	227	Ala182Val (gcg/gTg)	Rv0259c	-	hypothetical protein
311613	0	G	SNP	T	89	93	179	100	182	Val349Val (gtc/gtA)	Rv0260c	-	transcriptional regulator
324812	0	C	SNP	T	90	113	201	98.54	206	Asp82Asp (gac/gaT)	Rv0270	fadD2	fatty-acid--CoA ligase FadD2
325505	0	T	SNP	C	92	100	188	100	192	Val313Val (gtt/gtC)	Rv0270	fadD2	fatty-acid--CoA ligase FadD2
328569	0	G	SNP	C	88	102	189	100	190
333892	0	G	SNP	C	102	123	219	99.56	226	Arg807Gly (cgc/Ggc)	Rv0278c	-	PE-PGRS family protein PE_PGRS3
336683	0	G	SNP	T	12	25	36	88.1	42	Val797Val (gtc/gtA)	Rv0279c	PE_PGRS4	PE-PGRS family protein PE_PGRS4
336684	0	A	SNP	G	12	25	37	88.1	42	Val797Ala (gtc/gCc)	Rv0279c	PE_PGRS4	PE-PGRS family protein PE_PGRS4
336688	0	A	Del	GAP	15	26	38	97.62	42		Rv0279c	PE_PGRS4	PE-PGRS family protein PE_PGRS4
336689	0	G	Del	GAP	15	26	38	97.62	42		Rv0279c	PE_PGRS4	PE-PGRS family protein PE_PGRS4
336690	0	C	Del	GAP	15	26	38	97.62	42		Rv0279c	PE_PGRS4	PE-PGRS family protein PE_PGRS4
336691	0	T	Del	GAP	16	25	38	97.62	42		Rv0279c	PE_PGRS4	PE-PGRS family protein PE_PGRS4
336692	0	C	Del	GAP	15	24	36	92.86	42		Rv0279c	PE_PGRS4	PE-PGRS family protein PE_PGRS4
336693	0	G	Del	GAP	15	24	36	92.86	42		Rv0279c	PE_PGRS4	PE-PGRS family protein PE_PGRS4
336694	0	A	Del	GAP	16	24	37	95.24	42		Rv0279c	PE_PGRS4	PE-PGRS family protein PE_PGRS4
336695	0	A	Del	GAP	16	24	37	95.24	42		Rv0279c	PE_PGRS4	PE-PGRS family protein PE_PGRS4
336696	0	T	Del	GAP	16	24	37	95.24	42		Rv0279c	PE_PGRS4	PE-PGRS family protein PE_PGRS4
336697	0	T	Del	GAP	13	24	35	90.24	41		Rv0279c	PE_PGRS4	PE-PGRS family protein PE_PGRS4
336699	1	C	Ins	G	13	25	38	90.48	38		Rv0279c	PE_PGRS4	PE-PGRS family protein PE_PGRS4
336699	2	C	Ins	G	13	24	37	88.1	38		Rv0279c	PE_PGRS4	PE-PGRS family protein PE_PGRS4
336707	0	G	Del	GAP	12	23	37	89.74	39		Rv0279c	PE_PGRS4	PE-PGRS family protein PE_PGRS4
336708	0	T	Del	GAP	14	23	39	94.87	39		Rv0279c	PE_PGRS4	PE-PGRS family protein PE_PGRS4
336709	0	C	Del	GAP	12	23	37	83.33	42		Rv0279c	PE_PGRS4	PE-PGRS family protein PE_PGRS4
336710	0	A	Del	GAP	12	23	37	87.5	40		Rv0279c	PE_PGRS4	PE-PGRS family protein PE_PGRS4
337820	0	G	SNP	A	15	78	92	95.88	97	Gly418Gly (ggc/ggT)	Rv0279c	PE_PGRS4	PE-PGRS family protein PE_PGRS4
337959	0	A	SNP	C	11	5	16	100	16	Ile372Ser (atc/aGc)	Rv0279c	PE_PGRS4	PE-PGRS family protein PE_PGRS4
338020	0	A	SNP	C	55	12	67	100	67	Cys352Gly (tgc/Ggc)	Rv0279c	PE_PGRS4	PE-PGRS family protein PE_PGRS4
338100	0	T	SNP	C	109	27	133	100	136	Asn325Ser (aac/aGc)	Rv0279c	PE_PGRS4	PE-PGRS family protein PE_PGRS4
338648	0	T	SNP	G	93	13	106	86.18	123	Gly142Gly (gga/ggC)	Rv0279c	PE_PGRS4	PE-PGRS family protein PE_PGRS4
338669	0	T	SNP	C	104	13	117	87.31	134	Leu135Leu (tta/ttG)	Rv0279c	PE_PGRS4	PE-PGRS family protein PE_PGRS4
338682	0	T	SNP	G	106	9	115	87.79	131	Asp131Ala (gac/gCc)	Rv0279c	PE_PGRS4	PE-PGRS family protein PE_PGRS4
338683	0	C	SNP	G	104	9	112	87.6	129	Asp131His (gac/Cac)	Rv0279c	PE_PGRS4	PE-PGRS family protein PE_PGRS4
338685	0	C	SNP	G	107	9	112	88.55	131	Gly130Ala (ggg/gCg)	Rv0279c	PE_PGRS4	PE-PGRS family protein PE_PGRS4
338690	0	A	SNP	G	108	9	115	89.31	131	Asn128Asn (aat/aaC)	Rv0279c	PE_PGRS4	PE-PGRS family protein PE_PGRS4
338692	0	T	SNP	C	111	10	121	90.3	134	Asn128Asp (aat/Gat)	Rv0279c	PE_PGRS4	PE-PGRS family protein PE_PGRS4
339230	0	G	SNP	C	128	109	235	100	237
340372	0	T	SNP	C	8	66	72	100	74	Ser337Pro (tcg/Ccg)	Rv0280	PPE3	PPE family protein PPE3
342146	0	A	SNP	C	111	106	214	100	217	Glu6Ala (gaa/gCa)	Rv0282	eccA3	ESX-3 secretion system protein EccA
342873	0	C	SNP	T	117	101	216	99.54	219	Val248Val (gtc/gtT)	Rv0282	eccA3	ESX-3 secretion system protein EccA
346275	0	C	SNP	G	111	87	194	100	198	Pro214Arg (ccg/cGg)	Rv0284	eccC3	ESX-3 secretion system protein EccC3
350088	0	C	SNP	A	125	102	225	99.56	228	Leu52Met (ctg/Atg)	Rv0286	PPE4	PPE family protein PPE4
353197	0	C	SNP	T	102	102	201	99.51	205	Arg39Cys (cgc/Tgc)	Rv0290	eccD3	ESX-3 secretion system protein EccD
356528	0	A	SNP	G	119	117	229	100	236	Asn217Asp (aat/Gat)	Rv0292	eccE3	ESX-3 secretion system protein EccE
358473	0	G	SNP	C	100	87	185	98.94	189	Trp101Cys (tgg/tgC)	Rv0294	tam	trans-aconitate methyltransferase
363296	0	C	SNP	T	95	111	201	99.04	208	Leu15Leu (ctc/ctT)	Rv0298	-	antitoxin
363563	0	G	SNP	A	92	107	197	99	201	Ala30Thr (gcg/Acg)	Rv0299	-	toxin
366917	0	T	SNP	C	60	70	130	98.48	132	Thr1950Ala (acc/Gcc)	Rv0304c	PPE5	PPE family protein PPE5
366922	0	G	SNP	C	54	65	119	97.54	122	Ala1948Gly (gcc/gGc)	Rv0304c	PPE5	PPE family protein PPE5
367718	0	G	SNP	T	102	96	192	100	198	Leu1683Ile (ctt/Att)	Rv0304c	PPE5	PPE family protein PPE5
369886	0	C	SNP	G	125	145	269	99.63	271	Gly960Ala (ggg/gCg)	Rv0304c	PPE5	PPE family protein PPE5
372913	0	A	SNP	C	83	106	187	99.47	190	Gly933Gly (ggt/ggG)	Rv0305c	PPE6	PPE family protein PPE6
373283	0	A	Del	GAP	127	133	263	97.01	268		Rv0305c	PPE6	PPE family protein PPE6
376774	0	T	SNP	C	111	136	233	100	247	Ala94Ala (gca/gcG)	Rv0307c	-	hypothetical protein
384380	0	A	SNP	C	96	111	206	100	207	Lys260Thr (aag/aCg)	Rv0315	-	beta-1,3-glucanase
386432	0	C	SNP	G	120	107	222	100	227	Gly223Ala (ggg/gCg)	Rv0318c	-	integral membrane protein
390828	0	T	SNP	C	107	105	207	99.53	213	Ser142Gly (agt/Ggt)	Rv0323c	-	hypothetical protein
391853	0	A	SNP	G	108	103	210	100	211	Thr168Ala (act/Gct)	Rv0324	-	transcriptional regulator
392261	0	T	SNP	C	114	90	193	100	204	_75Gln (tag/Cag)	Rv0325	-	hypothetical protein
396199	0	T	SNP	C	96	90	179	98.94	188
402836	0	G	SNP	A	112	92	199	99.51	205	Tyr109Tyr (tac/taT)	Rv0337c	aspC	aspartate aminotransferase
403980	0	G	SNP	A	107	110	214	100	217	Ala621Val (gcc/gTc)	Rv0338c	-	iron-sulfur-binding reductase
404326	0	T	SNP	C	100	101	198	100	201	Arg506Gly (agg/Ggg)	Rv0338c	-	iron-sulfur-binding reductase
406251	0	T	SNP	C	113	104	216	98.64	220	Asp733Gly (gat/gGt)	Rv0339c	-	transcriptional regulator
414486	0	C	SNP	T	80	111	189	99.48	192	Glu152Glu (gag/gaA)	Rv0344c	lpqJ	lipoprotein LpqJ
420008	0	A	SNP	G	106	106	208	100	212	Ala58Ala (gca/gcG)	Rv0350	dnaK	chaperone protein DnaK
422678	0	G	SNP	A	122	110	225	99.15	234	Arg76His (cgc/cAc)	Rv0352	dnaJ1	chaperone protein DnaJ
424320	1	T	Ins	C	113	81	194	96.04	194		Rv0354c	PPE7	PPE family protein PPE7
428698	0	C	SNP	T	111	131	238	97.98	247	Ala1994Ala (gcg/gcA)	Rv0355c	PPE8	PPE family protein PPE8
428921	0	G	SNP	A	98	104	199	100	202	Ser1920Phe (tcc/tTc)	Rv0355c	PPE8	PPE family protein PPE8
432459	0	C	SNP	T	134	142	275	100	276	Asp741Asn (gac/Aac)	Rv0355c	PPE8	PPE family protein PPE8
438470	0	C	SNP	T	135	113	244	100	248	Lys90Lys (aag/aaA)	Rv0360c	-	hypothetical protein
440365	0	G	SNP	A	95	128	218	99.55	224	Ser165Ser (tcg/tcA)	Rv0362	mgtE	Mg2+ transport transmembrane protein MgtE
440878	0	C	SNP	T	114	95	204	99.05	211	Thr336Thr (acc/acT)	Rv0362	mgtE	Mg2+ transport transmembrane protein MgtE
442664	0	C	SNP	A	106	111	216	97.75	222	Ile90Ile (atc/atA)	Rv0364	-	transmembrane protein
444387	0	G	SNP	A	97	114	206	99.06	213	Ala143Ala (gcc/gcT)	Rv0366c	-	hypothetical protein
445780	0	C	SNP	T	125	112	232	100	237	Arg249His (cgt/cAt)	Rv0368c	-	hypothetical protein
446441	0	G	SNP	A	117	107	222	100	224	Pro29Ser (ccg/Tcg)	Rv0368c	-	hypothetical protein
447642	0	G	SNP	C	89	117	203	99.52	207	Leu134Leu (ctc/ctG)	Rv0370c	-	oxidoreductase
451976	0	A	SNP	G	104	113	212	98.64	220	Cys102Arg (tgc/Cgc)	Rv0374c	-	carbon monoxyde dehydrogenase small subunit
454295	0	T	SNP	C	101	114	215	100	215	Pro26Pro (cca/ccG)	Rv0376c	-	hypothetical protein
454333	0	T	SNP	G	98	110	204	99.52	209	Thr14Pro (acg/Ccg)	Rv0376c	-	hypothetical protein
455024	0	G	SNP	A	101	89	190	98.45	193	Val202Ile (gta/Ata)	Rv0377	-	HTH-type transcriptional regulator
455624	0	T	Del	GAP	106	111	217	99.09	219
457452	0	T	SNP	G	119	89	203	100	208	Thr124Thr (aca/acC)	Rv0381c	-	hypothetical protein
459399	0	A	SNP	C	93	81	170	100	174
466808	0	G	SNP	C	35	113	141	98.67	150
467497	1	C	Ins	G	98	98	196	92.45	196
467508	1	C	Ins	G	102	99	201	92.2	201
467516	0	G	SNP	C	108	102	203	99.53	211
467526	0	C	SNP	G	104	105	209	100	209
467546	0	G	SNP	C	105	113	216	100	218
467557	0	A	SNP	C	113	114	222	99.13	229
467564	0	A	SNP	C	116	111	225	99.13	229
467585	0	G	SNP	C	114	111	219	99.12	227
467590	0	T	SNP	C	118	111	226	100	229
467621	0	T	SNP	G	120	113	231	100	233
467638	0	G	SNP	T	119	116	234	100	235
473310	0	A	SNP	G	176	117	292	99.32	295	Gln177Arg (cag/cGg)	Rv0393	-	hypothetical protein
475178	0	T	SNP	C	129	92	219	99.55	222	Val80Ala (gtc/gCc)	Rv0395	-	hypothetical protein
475915	0	A	SNP	C	127	99	222	100	226	Ser34Arg (agc/Cgc)	Rv0397	-	hypothetical protein
476612	0	G	SNP	A	112	94	200	100	206	Val73Val (gtg/gtA)	Rv0397A	-	hypothetical protein
481527	0	G	Del	GAP	108	102	207	95.45	220		Rv0402c	mmpL1	transmembrane transport protein MmpL1
483935	0	T	SNP	G	102	99	196	100	201
484504	0	C	SNP	G	122	118	238	99.17	242	Ala176Ala (gcc/gcG)	Rv0404	fadD30	long-chain-fatty-acid--AMP ligase FadD30
485561	0	A	SNP	C	105	94	194	100	199	Ile529Leu (atc/Ctc)	Rv0404	fadD30	long-chain-fatty-acid--AMP ligase FadD30
485730	0	C	SNP	T	112	110	218	99.55	223	Pro585Leu (cca/cTa)	Rv0404	fadD30	long-chain-fatty-acid--AMP ligase FadD30
485811	0	A	Del	GAP	114	110	227	98.68	227		Rv0405	pks6	membrane bound polyketide synthase
489935	0	G	SNP	C	121	99	218	100	220	Thr257Thr (acc/acG)	Rv0406c	-	beta lactamase-like protein
491742	0	T	SNP	C	99	95	194	98.98	196	Phe320Phe (ttt/ttC)	Rv0407	fgd1	F420-dependent glucose-6-phosphate dehydrogenase		phylo (not Euro-American, M. africanum, M. bovis, M. canettii, M. caprae, M. microti, M. pinipedii, Beijing, Delhi/CAS, EAI)
492150	0	G	SNP	C	115	104	216	100	219	Gly122Ala (ggc/gCc)	Rv0408	pta	phosphate acetyltransferase
498531	0	A	SNP	G	115	104	212	99.55	220	Ala363Ala (gct/gcC)	Rv0412c	-	membrane protein
498557	0	C	SNP	A	107	103	203	100	210	Asp355Tyr (gac/Tac)	Rv0412c	-	membrane protein
502589	0	C	SNP	G	103	94	191	100	197	Ser75Cys (tcc/tGc)	Rv0417	thiG	thiazole synthase
503354	0	G	SNP	C	97	93	188	100	190
503534	0	C	SNP	T	102	88	188	97.94	194	Ala13Ala (gcc/gcT)	Rv0418	lpqL	lipoprotein aminopeptidase LpqL
505974	0	G	SNP	A	106	108	213	100	214	Ala297Thr (gcg/Acg)	Rv0419	lpqM	lipoprotein peptidase LpqM
513257	0	T	SNP	C	114	105	213	100	219	Met689Val (atg/Gtg)	Rv0425c	ctpH	metal cation transporting ATPase H
517358	0	T	SNP	C	107	104	207	99.53	212	Asp149Gly (gac/gGc)	Rv0428c	-	GCN5-like N-acetyltransferase
517389	0	C	SNP	A	106	109	214	98.62	218	Val139Phe (gtc/Ttc)	Rv0428c	-	GCN5-like N-acetyltransferase
523654	0	C	SNP	T	122	127	246	99.6	250	Ala294Thr (gcc/Acc)	Rv0435c	-	ATPase
524891	0	C	SNP	A	104	105	205	100	209	Gly167Val (ggc/gTc)	Rv0436c	pssA	CDP-diacylglycerol--serineO-phosphatidyltransferase
531775	0	C	SNP	G	119	139	254	100	258	Trp147Ser (tgg/tCg)	Rv0442c	PPE10	PPE family protein PPE10
541201	0	A	SNP	G	88	99	184	100	187	Leu97Leu (ctt/ctC)	Rv0450c	mmpL4	transmembrane transport protein MmpL4
546357	0	A	SNP	G	122	109	230	100	231	Thr149Thr (act/acC)	Rv0456c	echA2	enoyl-CoA hydratase EchA2
548185	0	C	SNP	T	89	113	198	98.06	206	Gly475Ser (ggc/Agc)	Rv0457c	-	peptidase
548326	0	T	SNP	C	110	116	225	99.12	228	Thr428Ala (aca/Gca)	Rv0457c	-	peptidase
551525	0	A	SNP	C	91	99	186	99.48	191	Arg110Arg (aga/Cga)	Rv0459	-	hypothetical protein
555991	0	A	SNP	G	101	89	186	100	190	Cys106Arg (tgc/Cgc)	Rv0465c	-	HTH-type transcriptional regulator
560541	0	C	Del	GAP	96	82	176	100	178		Rv0469	umaA	mycolic acid synthase UmaA
560542	0	T	Del	GAP	96	82	176	100	178		Rv0469	umaA	mycolic acid synthase UmaA
560543	0	T	Del	GAP	96	82	176	100	178		Rv0469	umaA	mycolic acid synthase UmaA
560544	0	T	Del	GAP	96	82	176	100	178		Rv0469	umaA	mycolic acid synthase UmaA
560545	0	T	Del	GAP	96	82	176	100	178		Rv0469	umaA	mycolic acid synthase UmaA
560546	0	C	Del	GAP	96	82	176	100	178		Rv0469	umaA	mycolic acid synthase UmaA
562063	0	G	Del	GAP	88	107	189	94.2	207		Rv0470A	-	hypothetical protein
562064	0	C	Del	GAP	88	107	189	100	195		Rv0470A	-	hypothetical protein
562065	0	C	Del	GAP	88	107	189	100	195		Rv0470A	-	hypothetical protein
562066	0	A	Del	GAP	88	107	189	100	195		Rv0470A	-	hypothetical protein
565655	0	A	SNP	G	106	109	213	100	215
572591	0	C	SNP	T	94	120	208	100	214	Asp294Asp (gac/gaT)	Rv0483	lprQ	lipoprotein LprQ
573262	0	A	SNP	G	126	101	226	100	227	Gly180Gly (ggt/ggC)	Rv0484c	-	short-chain type oxidoreductase
576057	1	T	Ins	G	112	99	211	93.36	211		Rv0486	mshA	D-inositol 3-phosphate glycosyltransferase			ethionamide (ETH)
576057	2	T	Ins	G	112	99	211	93.36	211		Rv0486	mshA	D-inositol 3-phosphate glycosyltransferase			ethionamide (ETH)
579284	0	T	SNP	C	105	115	218	99.1	222
580772	0	T	SNP	A	68	72	137	90.32	155
580774	0	G	Del	GAP	69	74	141	87.73	163
580775	0	G	Del	GAP	69	74	141	89.94	159
580776	0	G	Del	GAP	69	74	141	87.2	164
580777	0	G	Del	GAP	69	74	141	87.73	163
580778	0	C	Del	GAP	69	74	141	89.38	160
580779	0	A	Del	GAP	69	74	141	88.27	162
580780	0	C	Del	GAP	69	74	141	87.2	164
580781	0	C	Del	GAP	69	74	141	89.38	160
580782	0	A	Del	GAP	69	74	141	88.82	161
580783	0	C	Del	GAP	69	74	141	87.73	163
580784	0	C	Del	GAP	69	74	141	89.94	159
580785	0	C	Del	GAP	69	74	141	89.94	159
580786	0	G	Del	GAP	69	74	141	88.82	161
580787	0	C	Del	GAP	69	74	141	89.94	159
580788	0	T	Del	GAP	69	74	141	91.67	156
580789	0	T	Del	GAP	69	74	141	90.51	158
580790	0	G	Del	GAP	69	74	141	89.94	159
580791	0	C	Del	GAP	69	74	141	90.51	158
580792	0	G	Del	GAP	69	74	141	89.38	160
580793	0	G	Del	GAP	69	74	141	90.51	158
580794	0	G	Del	GAP	69	74	141	88.82	161
580795	0	G	Del	GAP	69	74	141	90.51	158
580796	0	G	Del	GAP	69	74	141	88.82	161
580797	0	A	Del	GAP	69	74	141	90.51	158
584171	0	T	SNP	C	83	111	189	100	194	Ser174Gly (agt/Ggt)	Rv0493c	-	hypothetical protein
586030	0	C	SNP	A	105	111	214	100	216	Arg95Arg (cgg/cgT)	Rv0495c	-	hypothetical protein
590436	0	T	SNP	C	122	113	228	100	235	Ala118Ala (gct/gcC)	Rv0500	proC	pyrroline-5-carboxylate reductase
597816	0	A	SNP	G	119	103	216	99.55	223	Ala206Ala (gca/gcG)	Rv0507	mmpL2	transmembrane transport protein MmpL2
598475	0	G	SNP	A	81	114	191	100	195	Arg426His (cgc/cAc)	Rv0507	mmpL2	transmembrane transport protein MmpL2
599868	0	A	SNP	G	113	94	206	99.52	208	Arg890Arg (cga/cgG)	Rv0507	mmpL2	transmembrane transport protein MmpL2
608037	0	A	SNP	C	96	84	178	99.45	181	His496Pro (cac/cCc)	Rv0515	-	hypothetical protein
610120	0	T	SNP	G	110	123	231	100	233
611977	0	C	SNP	T	108	107	208	98.17	219	Gly33Asp (ggc/gAc)	Rv0519c	-	membrane protein
623163	0	C	SNP	T	40	150	188	97.44	195	Ala124Val (gcc/gTc)	Rv0532	PE_PGRS6	PE-PGRS family protein PE_PGRS6
623422	0	T	SNP	C	89	29	116	99.16	119	Gly210Gly (ggt/ggC)	Rv0532	PE_PGRS6	PE-PGRS family protein PE_PGRS6
629714	0	G	SNP	A	104	107	210	98.6	214	Asp6Asp (gac/gaT)	Rv0537c	-	integral membrane protein
630722	0	G	SNP	C	118	119	235	100	237	Arg228Pro (cgg/cCg)	Rv0538	-	membrane protein
633562	0	C	SNP	T	107	105	207	100	212	Val281Val (gtg/gtA)	Rv0541c	-	integral membrane protein
635139	0	G	SNP	C	98	111	205	100	209	Gly122Gly (ggc/ggG)	Rv0542c	menE	2-succinylbenzoic acid--CoA ligase
637319	0	G	SNP	A	111	88	197	99.5	200	Pro49Ser (cct/Tct)	Rv0545c	pitA	low-affinity inorganic phosphate transporter
648002	0	T	SNP	G	97	112	207	100	209	Leu15Arg (ctc/cGc)	Rv0556	-	transmembrane protein
648856	0	T	SNP	C	94	121	214	100	215	Gly107Gly (ggt/ggC)	Rv0557	mgtA	GDP-mannose-dependent alpha-mannosyltransferase		phylo (not Euro-American, M. africanum, M. bovis, M. canettii, M. caprae, M. microti, M. pinipedii, Beijing, Delhi/CAS, EAI)
652950	0	T	SNP	C	114	110	222	99.12	226	Arg60Arg (cgt/cgC)	Rv0562	grcC1	polyprenyl-diphosphate synthase GrcC
654543	0	C	SNP	T	110	116	219	99.12	228	Ala222Val (gcg/gTg)	Rv0563	htpX	protease HtpX
655986	0	T	SNP	G	102	101	202	100	203
657081	0	C	SNP	T	102	96	191	100	198	Val130Val (gtg/gtA)	Rv0565c	-	monooxygenase
659341	0	T	SNP	C	108	94	198	100	202
662911	0	T	SNP	C	115	106	216	99.55	222	Ala539Ala (gct/gcC)	Rv0570	nrdZ	vitamin B12-dependent ribonucleoside-diphosphate reductase
665100	0	G	SNP	A	106	103	204	99.05	211	Thr95Ile (act/aTt)	Rv0572c	-	hypothetical protein
665293	0	A	SNP	G	102	99	197	99.5	202	Phe31Leu (ttc/Ctc)	Rv0572c	-	hypothetical protein
666742	0	C	SNP	T	118	106	221	100	224	Ala167Ala (gcg/gcA)	Rv0573c	pncB2	nicotinic acid phosphoribosyltransferase PncB2
669398	0	T	SNP	C	119	105	220	100	224	Gln116Gln (caa/caG)	Rv0575c	-	oxidoreductase
670545	0	G	SNP	A	112	98	206	99.53	211	Arg233His (cgc/cAc)	Rv0576	-	transcriptional regulator
672491	0	C	SNP	G	124	120	237	100	244	Gly1142Gly (ggg/ggC)	Rv0578c	PE_PGRS7	PE-PGRS family protein PE_PGRS7
672513	0	C	Del	GAP	86	82	168	75.34	223		Rv0578c	PE_PGRS7	PE-PGRS family protein PE_PGRS7
672514	0	C	Del	GAP	86	82	168	76.71	219		Rv0578c	PE_PGRS7	PE-PGRS family protein PE_PGRS7
672515	0	G	Del	GAP	86	82	168	77.78	216		Rv0578c	PE_PGRS7	PE-PGRS family protein PE_PGRS7
672516	0	G	Del	GAP	86	82	168	79.25	212		Rv0578c	PE_PGRS7	PE-PGRS family protein PE_PGRS7
672517	0	T	Del	GAP	86	82	168	79.62	211		Rv0578c	PE_PGRS7	PE-PGRS family protein PE_PGRS7
672518	0	G	Del	GAP	86	82	168	79.25	212		Rv0578c	PE_PGRS7	PE-PGRS family protein PE_PGRS7
672519	0	C	Del	GAP	85	82	167	78.77	212		Rv0578c	PE_PGRS7	PE-PGRS family protein PE_PGRS7
672520	0	C	Del	GAP	85	82	167	79.52	210		Rv0578c	PE_PGRS7	PE-PGRS family protein PE_PGRS7
672521	0	G	Del	GAP	85	82	167	80.68	207		Rv0578c	PE_PGRS7	PE-PGRS family protein PE_PGRS7
673238	0	A	SNP	G	105	138	236	99.59	244	His893His (cat/caC)	Rv0578c	PE_PGRS7	PE-PGRS family protein PE_PGRS7
674702	0	A	SNP	T	134	136	257	98.54	274	Gly405Gly (ggt/ggA)	Rv0578c	PE_PGRS7	PE-PGRS family protein PE_PGRS7
684376	0	T	SNP	C	108	106	210	99.53	215
685461	0	C	SNP	G	109	98	205	100	207	Ala111Ala (gcc/gcG)	Rv0587	yrbE2A	hypothetical protein
685608	0	T	SNP	C	116	122	236	99.58	239	Leu160Leu (ctt/ctC)	Rv0587	yrbE2A	hypothetical protein
686123	0	C	SNP	A	122	108	228	99.14	232	Leu66Met (ctg/Atg)	Rv0588	-	hypothetical protein
686972	0	T	SNP	C	105	114	215	100	219	Phe51Ser (ttc/tCc)	Rv0589	mce2A	Mce family protein Mce2A
688792	1	T	Ins	G	100	107	207	93.67	208
690450	0	A	SNP	C	98	161	258	99.62	260	Ala464Ala (gca/gcC)	Rv0591	mce2C	Mce family protein Mce2C
690465	0	T	SNP	G	95	154	246	100	249	Leu469Leu (ctt/ctG)	Rv0591	mce2C	Mce family protein Mce2C
691887	1	G	Ins	C	101	87	188	89.95	188		Rv0592	mce2D	Mce family protein Mce2D
698968	0	G	SNP	A	97	115	209	100	212	Gly9Gly (ggc/ggT)	Rv0601c	-	two component sensor kinase HK2
708056	0	T	SNP	C	145	145	284	99.32	292	His487Arg (cac/cGc)	Rv0613c	-	hypothetical protein
712693	0	A	SNP	G	134	113	244	99.6	248
712985	1	C	Ins	G	144	121	265	93.64	265		Rv0620	galK	galactokinase
713310	0	T	SNP	C	132	110	241	99.59	243	Cys199Arg (tgt/Cgt)	Rv0620	galK	galactokinase
723361	0	C	SNP	T	127	129	255	99.22	258	Leu551Leu (ctg/ctA)	Rv0630c	recB	exonuclease V subunit beta RecB
725190	0	G	SNP	A	83	80	161	100	163	Phe1039Phe (ttc/ttT)	Rv0631c	recC	exonuclease V subunit gamma RecC
729685	0	C	SNP	T	119	117	235	99.58	237	Arg161Gln (cga/cAa)	Rv0633c	-	hypothetical protein
750739	0	C	Del	GAP	110	105	216	96.85	222		Rv0654	-	carotenoid cleavage oxygenase
753174	0	C	SNP	A	125	99	223	99.12	226	Trp65Leu (tgg/tTg)	Rv0656c	vapC6	ribonuclease VapC6
754186	0	A	SNP	G	116	111	226	100	227	Leu75Pro (ctc/cCc)	Rv0658c	-	integral membrane protein
757182	0	A	SNP	G	101	99	200	100	200	Asp349Gly (gac/gGc)	Rv0663	atsD	arylsulfatase AtsD
759746	0	C	SNP	T	97	98	191	99.49	196							rifampicin (RMP)
761155	0	C	SNP	T	105	87	190	100	192	Ser450Leu (tcg/tTg)	Rv0667	rpoB	DNA-directed RNA polymerase subunit beta	rifampicin (RMP)		rifampicin (RMP)
762434	0	T	SNP	G	100	93	191	99.48	194	Gly876Gly (ggt/ggG)	Rv0667	rpoB	DNA-directed RNA polymerase subunit beta		phylo (3)	rifampicin (RMP)
763031	0	T	SNP	C	89	115	200	100	204	Ala1075Ala (gct/gcC)	Rv0667	rpoB	DNA-directed RNA polymerase subunit beta		phylo (4)	rifampicin (RMP)
767339	0	A	SNP	G	85	82	166	100	167
767414	0	G	SNP	A	104	86	187	100	190
775639	0	T	SNP	C	103	115	213	100	218	Ile948Val (att/Gtt)	Rv0676c	mmpL5	transmembrane transport protein MmpL5
776100	0	G	SNP	A	83	77	157	99.38	161	Thr794Ile (acc/aTc)	Rv0676c	mmpL5	transmembrane transport protein MmpL5
781395	0	T	SNP	C	101	85	185	100	186							streptomycin (SM)
788615	0	G	SNP	C	100	109	200	99.05	211	Gly226Arg (ggg/Cgg)	Rv0688	-	ferredoxin reductase
795263	0	G	SNP	A	138	124	253	99.62	263	Arg183Arg (cgg/cgA)	Rv0695	-	mycofactocin system creatinine amidohydrolase family protein MftE
798779	0	T	SNP	C	102	112	211	100	214
798934	0	C	SNP	A	109	100	205	99.05	211	Arg34Arg (cgc/cgA)	Rv0698	-	hypothetical protein
807405	0	C	SNP	T	109	103	211	100	212	Ser357Ser (tcc/tcT)	Rv0711	atsA	arylsulfatase AtsA
820483	0	G	SNP	T	111	112	219	100	223	Ala6Asp (gcc/gAc)	Rv0727c	fucA	L-fuculose phosphate aldolase FucA
820734	0	A	SNP	G	110	119	228	99.13	231	Val248Ala (gtc/gCc)	Rv0728c	serA2	D-3-phosphoglycerate dehydrogenase SerA
820752	0	C	SNP	T	108	107	213	99.54	216	Arg242His (cgc/cAc)	Rv0728c	serA2	D-3-phosphoglycerate dehydrogenase SerA
830868	1	G	Ins	G	105	99	204	90.67	204		Rv0739	-	hypothetical protein
830868	2	G	Ins	C	105	99	204	90.67	204		Rv0739	-	hypothetical protein
834857	0	C	SNP	T	106	109	213	99.54	216	Met30Ile (atg/atA)	Rv0744c	-	transcriptional regulator
836426	0	A	SNP	C	12	102	111	100	114	Leu242Leu (cta/ctC)	Rv0746	PE_PGRS9	PE-PGRS family protein PE_PGRS9
836454	0	A	SNP	G	12	66	78	100	78	Thr252Ala (act/Gct)	Rv0746	PE_PGRS9	PE-PGRS family protein PE_PGRS9
836538	0	A	SNP	G	104	17	120	100	121	Asn280Asp (aac/Gac)	Rv0746	PE_PGRS9	PE-PGRS family protein PE_PGRS9
836658	0	A	SNP	G	173	76	247	99.6	250	Thr320Ala (acc/Gcc)	Rv0746	PE_PGRS9	PE-PGRS family protein PE_PGRS9
837033	0	A	SNP	G	52	153	202	100	205	Thr445Ala (acc/Gcc)	Rv0746	PE_PGRS9	PE-PGRS family protein PE_PGRS9
838990	0	C	SNP	G	25	11	34	81.82	44	Ala180Ala (gcc/gcG)	Rv0747	PE_PGRS10	PE-PGRS family protein PE_PGRS10
839123	0	A	SNP	G	49	21	70	100	70	Arg225Gly (agg/Ggg)	Rv0747	PE_PGRS10	PE-PGRS family protein PE_PGRS10
839129	0	C	SNP	G	51	22	70	100	73	Arg227Gly (cgc/Ggc)	Rv0747	PE_PGRS10	PE-PGRS family protein PE_PGRS10
839194	0	A	SNP	G	58	34	86	100	92	Thr248Thr (aca/acG)	Rv0747	PE_PGRS10	PE-PGRS family protein PE_PGRS10
839334	0	A	SNP	G	31	71	101	100	102	Lys295Arg (aaa/aGa)	Rv0747	PE_PGRS10	PE-PGRS family protein PE_PGRS10
839348	0	A	SNP	G	27	69	92	100	96	Ser300Gly (agc/Ggc)	Rv0747	PE_PGRS10	PE-PGRS family protein PE_PGRS10
840195	0	G	Del	GAP	6	17	23	88.46	26		Rv0747	PE_PGRS10	PE-PGRS family protein PE_PGRS10
840196	0	G	Del	GAP	6	17	23	92	25		Rv0747	PE_PGRS10	PE-PGRS family protein PE_PGRS10
840197	0	G	Del	GAP	6	17	23	95.83	24		Rv0747	PE_PGRS10	PE-PGRS family protein PE_PGRS10
840198	0	G	Del	GAP	6	17	23	100	23		Rv0747	PE_PGRS10	PE-PGRS family protein PE_PGRS10
840199	0	A	Del	GAP	6	17	23	100	23		Rv0747	PE_PGRS10	PE-PGRS family protein PE_PGRS10
840200	0	A	Del	GAP	6	17	23	100	23		Rv0747	PE_PGRS10	PE-PGRS family protein PE_PGRS10
840496	0	C	SNP	G	15	23	37	82.61	46	Gly682Gly (ggc/ggG)	Rv0747	PE_PGRS10	PE-PGRS family protein PE_PGRS10
840847	0	C	SNP	T	123	132	242	100	255	Gly799Gly (ggc/ggT)	Rv0747	PE_PGRS10	PE-PGRS family protein PE_PGRS10
841290	0	A	Del	GAP	103	98	198	100	201		Rv0749	vapC31	ribonuclease VapC31
841291	0	A	Del	GAP	103	98	198	100	201		Rv0749	vapC31	ribonuclease VapC31
841764	0	G	SNP	C	91	79	168	99.42	171	Thr37Thr (acc/acG)	Rv0749A	-	hypothetical protein
842153	0	G	SNP	A	105	121	224	95.36	237	Glu41Lys (gag/Aag)	Rv0750	-	hypothetical protein
847995	0	T	SNP	C	116	92	202	100	208
852910	0	C	SNP	T	119	77	194	99.49	197	Pro172Leu (ccc/cTc)	Rv0758	phoR	two component system response sensor kinase PhoR
854253	0	C	Del	GAP	86	90	171	91.67	192
857643	0	C	SNP	G	126	113	236	99.17	241	Gly132Ala (ggc/gCc)	Rv0764c	cyp51	lanosterol 14-alpha demethylase
857696	0	A	SNP	G	120	120	235	100	240	Ala114Ala (gct/gcC)	Rv0764c	cyp51	lanosterol 14-alpha demethylase
858464	0	A	SNP	G	121	104	223	99.12	227	Val134Ala (gtg/gCg)	Rv0765c	-	oxidoreductase
870734	0	C	SNP	T	105	107	211	99.07	214	Leu243Leu (ctg/Ttg)	Rv0777	purB	adenylosuccinate lyase PurB
874835	1	C	Ins	C	108	97	205	96.7	205
874835	2	C	Ins	G	107	97	204	96.23	205
876141	0	G	SNP	T	107	104	210	100	211
880562	0	G	SNP	T	97	115	210	100	212	Cys408Phe (tgc/tTc)	Rv0785	-	KsdD-like steroid dehydrogenase
882257	0	T	SNP	C	92	118	208	100	210	Tyr267His (tac/Cac)	Rv0787	-	hypothetical protein
888774	0	G	SNP	A	174	173	338	98.86	351
890549	0	G	SNP	A	28	45	72	100	73	Trp54_ (tgg/tgA)	Rv0797	-	insertion sequence element IS1547 transposase
891011	0	A	SNP	G	55	37	91	100	92	Leu208Leu (cta/ctG)	Rv0797	-	insertion sequence element IS1547 transposase
893733	0	T	SNP	G	129	131	254	99.62	261	Leu139Arg (ctg/cGg)	Rv0800	pepC	M18 family aminopeptidase
895761	0	G	SNP	T	95	89	182	99.46	185
896979	0	T	SNP	C	117	96	209	100	213	Val387Ala (gta/gCa)	Rv0803	purL	phosphoribosylformylglycinamidine synthase 2
900221	0	T	SNP	C	103	110	210	100	213	Val370Val (gta/gtG)	Rv0806c	cpsY	exopolysaccharide phosphotransferase CpsY
903537	0	G	SNP	T	104	82	182	100	186	Arg476Leu (cgg/cTg)	Rv0808	purF	amidophosphoribosyltransferase
903550	0	T	SNP	C	102	80	180	100	182	Ala480Ala (gct/gcC)	Rv0808	purF	amidophosphoribosyltransferase
903913	0	T	SNP	C	117	113	224	100	230	Gly63Gly (ggt/ggC)	Rv0809	purM	phosphoribosylformylglycinamidine cyclo-ligase PurM
906742	0	T	SNP	C	110	92	201	100	202	Val107Ala (gtc/gCc)	Rv0812	-	amino acid aminotransferase
906857	0	A	SNP	G	82	104	182	100	186	Ile145Met (ata/atG)	Rv0812	-	amino acid aminotransferase
913918	0	C	SNP	G	86	68	148	100	154	Gly94Gly (ggg/ggC)	Rv0821c	phoY2	phosphate-transport system transcriptional regulator PhoY2
919551	0	C	SNP	T	102	113	215	99.54	216	Val1Val (gtg/gtA)	Rv0825c	-	hypothetical protein
921813	0	C	SNP	G	112	117	228	97.45	235
921909	0	C	SNP	T	94	107	199	100	201
925453	0	C	SNP	T	133	147	267	98.94	283	Ala31Ala (gcc/gcT)	Rv0833	PE_PGRS13	PE-PGRS family protein PE_PGRS13
927110	0	A	SNP	G	41	18	59	100	59	Ser584Gly (agt/Ggt)	Rv0833	PE_PGRS13	PE-PGRS family protein PE_PGRS13
927385	0	A	SNP	G	54	18	72	100	72	Gly675Gly (gga/ggG)	Rv0833	PE_PGRS13	PE-PGRS family protein PE_PGRS13
931123	0	T	SNP	C	98	97	195	99.49	196	Tyr57Tyr (tat/taC)	Rv0835	lpqQ	lipoprotein LpqQ		phylo (not 4)
932280	0	T	SNP	C	128	113	235	100	241	_218Trp (tag/tGg)	Rv0836c	-	hypothetical protein
934230	0	C	SNP	G	94	82	174	100	176
934611	0	G	SNP	T	103	104	206	100	207
936621	0	C	Del	GAP	95	95	190	90.48	210		Rv0840c	pip	proline iminopeptidase
936622	0	C	Del	GAP	95	95	190	91.79	207		Rv0840c	pip	proline iminopeptidase
936623	0	A	Del	GAP	95	95	190	91.79	207		Rv0840c	pip	proline iminopeptidase
940929	0	G	Del	GAP	109	90	198	100	199		Rv0844c	narL	nitrate/nitrite response transcriptional regulator NarL
940930	0	C	Del	GAP	109	90	198	100	199		Rv0844c	narL	nitrate/nitrite response transcriptional regulator NarL
940931	0	A	Del	GAP	109	90	198	100	199		Rv0844c	narL	nitrate/nitrite response transcriptional regulator NarL
940932	0	A	Del	GAP	109	90	198	100	199		Rv0844c	narL	nitrate/nitrite response transcriptional regulator NarL
940933	0	T	Del	GAP	109	90	198	100	199		Rv0844c	narL	nitrate/nitrite response transcriptional regulator NarL
940934	0	G	Del	GAP	109	90	198	100	199		Rv0844c	narL	nitrate/nitrite response transcriptional regulator NarL
941845	0	C	SNP	A	108	99	203	99.52	208	Ala219Glu (gcg/gAg)	Rv0845	-	sensor histidine kinase NarS
942616	0	C	SNP	A	99	100	194	100	199
945214	0	G	SNP	A	117	93	207	100	210	Gly93Ser (ggt/Agt)	Rv0848	cysK2	cysteine synthase CysK
945238	0	G	SNP	T	102	90	188	99.48	193	Ala101Ser (gcc/Tcc)	Rv0848	cysK2	cysteine synthase CysK
949535	0	T	SNP	C	97	110	201	100	207	Ala528Ala (gca/gcG)	Rv0853c	pdc	alpha-keto-acid decarboxylase
950116	0	C	SNP	G	97	99	192	100	196	Ala335Pro (gcg/Ccg)	Rv0853c	pdc	alpha-keto-acid decarboxylase
955524	0	A	SNP	G	93	113	205	100	206	Ser150Gly (agc/Ggc)	Rv0859	-	acyltransferase
957117	0	T	SNP	C	98	112	208	99.53	211	Asp275Asp (gat/gaC)	Rv0860	fadB	fatty oxidation protein FadB
957306	0	C	SNP	T	97	95	190	100	192	Ala338Ala (gcc/gcT)	Rv0860	fadB	fatty oxidation protein FadB
960367	0	A	SNP	G	110	107	211	100	217	Leu749Ser (ttg/tCg)	Rv0862c	-	hypothetical protein
964969	0	T	SNP	C	148	98	237	96.47	255	Ala189Ala (gca/gcG)	Rv0867c	rpfA	resuscitation-promoting factor RpfA
964978	1	G	Ins	G	132	68	200	79.05	200		Rv0867c	rpfA	resuscitation-promoting factor RpfA
964978	2	G	Ins	C	131	66	197	77.87	200		Rv0867c	rpfA	resuscitation-promoting factor RpfA
964978	3	G	Ins	G	132	68	200	79.05	200		Rv0867c	rpfA	resuscitation-promoting factor RpfA
964978	4	G	Ins	G	131	68	199	78.66	200		Rv0867c	rpfA	resuscitation-promoting factor RpfA
964978	5	G	Ins	G	132	68	200	79.05	200		Rv0867c	rpfA	resuscitation-promoting factor RpfA
964978	6	G	Ins	C	132	68	200	79.05	200		Rv0867c	rpfA	resuscitation-promoting factor RpfA
969762	0	C	SNP	G	154	115	264	98.18	274	Gly161Gly (ggg/ggC)	Rv0872c	PE_PGRS15	PE-PGRS family protein PE_PGRS15
976898	0	G	Del	GAP	75	88	156	81.09	201		Rv0878c	PPE13	PPE family protein PPE13
977051	0	T	SNP	C	143	99	240	98.78	245	Thr385Ala (act/Gct)	Rv0878c	PPE13	PPE family protein PPE13
979704	0	G	SNP	C	103	102	194	100	205	Gly115Arg (ggc/Cgc)	Rv0881	-	tRNA/rRNA methyltransferase
986463	0	G	SNP	C	104	101	201	100	205
990001	0	G	SNP	C	92	110	199	100	202	Pro866Ala (ccc/Gcc)	Rv0890c	-	HTH-type transcriptional regulator
991939	0	G	SNP	A	130	125	253	98.84	258	Arg220Cys (cgc/Tgc)	Rv0890c	-	HTH-type transcriptional regulator
993346	0	A	SNP	C	99	93	191	100	192	Val37Gly (gtt/gGt)	Rv0891c	-	hypothetical protein
996263	0	G	SNP	A	111	119	230	99.57	231	Thr11Thr (acc/acT)	Rv0893c	-	S-adenosylmethionine-dependentmethyltransferase
1002172	0	G	SNP	A	110	155	264	100	265	Arg82Trp (cgg/Tgg)	Rv0897c	-	oxidoreductase
1007198	0	A	SNP	G	141	151	290	99.66	293	Leu328Pro (ctg/cCg)	Rv0904c	accD3	acetyl-CoAcarboxylase carboxyl transferase subunit beta
1007660	0	G	Del	GAP	95	98	192	98.47	196		Rv0904c	accD3	acetyl-CoAcarboxylase carboxyl transferase subunit beta
1008460	0	C	SNP	T	105	128	232	99.57	234	Ser85Phe (tcc/tTc)	Rv0905	echA6	enoyl-CoA hydratase EchA6
1009500	0	C	SNP	T	97	97	188	99.49	195	Pro186Leu (ccg/cTg)	Rv0906	-	hypothetical protein
1010204	1	C	Ins	G	96	116	212	98.15	212		Rv0907	-	hypothetical protein
1012815	0	C	SNP	G	130	102	231	99.57	233	Ala362Gly (gcc/gGc)	Rv0908	ctpE	metal cation transporter ATPase E
1023911	0	C	SNP	G	122	94	213	100	216
1024346	0	A	SNP	G	119	113	231	99.57	233	Ser46Gly (agt/Ggt)	Rv0918	-	hypothetical protein
1025106	0	T	SNP	C	101	102	200	100	203	Phe141Phe (ttt/ttC)	Rv0919	-	GCN5-like N-acetyltransferase
1026482	0	G	SNP	A	88	92	178	98.9	182	Pro112Leu (ccc/cTc)	Rv0920c	-	transposase
1029586	0	G	SNP	A	110	94	197	99.03	206	Pro331Leu (ccc/cTc)	Rv0923c	-	hypothetical protein
1031949	0	T	SNP	G	105	104	208	97.21	215	Thr229Pro (acc/Ccc)	Rv0925c	-	hypothetical protein
1034381	0	G	SNP	A	103	110	203	99.53	214	Ala84Val (gct/gTt)	Rv0927c	-	oxidoreductase
1037012	0	T	SNP	C	112	121	232	99.15	235	Met5Thr (atg/aCg)	Rv0930	pstA1	phosphate ABC transporter permease PstA
1037911	0	C	SNP	T	91	105	194	99.49	197	Arg305_ (cga/Tga)	Rv0930	pstA1	phosphate ABC transporter permease PstA
1047165	0	T	SNP	C	92	100	182	100	192	Cys344Arg (tgc/Cgc)	Rv0938	ligD	multifunctional non-homologous end joining DNA repair protein/ATP dependent DNA ligase LigD
1054784	0	C	SNP	G	102	80	180	100	182	Arg180Gly (cgc/Ggc)	Rv0945	-	oxidoreductase
1068005	0	G	SNP	A	98	87	179	100	185	Val149Ile (gta/Ata)	Rv0956	purN	phosphoribosylglycinamide formyltransferase PurN
1068151	0	T	SNP	C	104	89	192	100	193	His197His (cat/caC)	Rv0956	purN	phosphoribosylglycinamide formyltransferase PurN
1068432	0	A	SNP	G	114	90	202	100	204	Pro76Pro (cca/ccG)	Rv0957	purH	bifunctionalphosphoribosylaminoimidazolecarboxamide formyltransferase/inosinemonophosphate cyclohydrolase
1070702	0	T	SNP	C	122	97	213	100	219	Ser274Pro (tcc/Ccc)	Rv0958	-	magnesium chelatase
1071349	0	G	SNP	C	111	110	218	99.1	223	Gly32Ala (ggc/gCc)	Rv0959	-	hypothetical protein
1074558	0	G	SNP	A	117	99	210	100	216	Pro186Leu (ccc/cTc)	Rv0962c	lprP	lipoprotein LprP
1075279	0	T	SNP	C	104	100	203	100	204
1076309	0	G	SNP	T	106	87	188	99.48	194	Pro124Thr (cct/Act)	Rv0964c	-	hypothetical protein
1077312	0	A	SNP	G	100	92	190	100	192	Val175Ala (gtg/gCg)	Rv0966c	-	hypothetical protein
1079927	0	C	SNP	A	133	126	257	100	259	Thr395Thr (acc/acA)	Rv0969	ctpV	copper-exporting ATPase
1080192	0	G	SNP	A	124	119	239	99.59	244	Asp484Asn (gat/Aat)	Rv0969	ctpV	copper-exporting ATPase
1081681	0	T	SNP	C	89	103	192	100	192	Val210Val (gtt/gtC)	Rv0970	-	integral membrane protein
1087193	0	G	SNP	C	127	116	241	100	243	Asn51Lys (aac/aaG)	Rv0974c	accD2	acetyl-/propionyl-CoA carboxylase subunit beta
1090188	1	A	Ins	G	108	105	213	88.75	214
1090991	0	G	SNP	A	49	57	105	97.25	109	Ala207Thr (gcc/Acc)	Rv0977	PE_PGRS16	PE-PGRS family protein PE_PGRS16
1093406	0	A	SNP	G	111	105	216	100	216	Val317Val (gtt/gtC)	Rv0978c	PE_PGRS17	PE-PGRS family protein PE_PGRS17
1095490	0	A	SNP	G	56	111	165	100	167	Val321Ala (gtc/gCc)	Rv0980c	PE_PGRS18	PE-PGRS family protein PE_PGRS18
1095644	0	C	SNP	T	7	50	57	98.28	58	Ala270Thr (gcg/Acg)	Rv0980c	PE_PGRS18	PE-PGRS family protein PE_PGRS18
1095678	0	A	SNP	G	24	26	50	100	50	Gly258Gly (ggt/ggC)	Rv0980c	PE_PGRS18	PE-PGRS family protein PE_PGRS18
1095981	0	A	SNP	C	155	139	286	98.33	299	Gly157Gly (ggt/ggG)	Rv0980c	PE_PGRS18	PE-PGRS family protein PE_PGRS18
1096633	0	T	SNP	G	108	103	209	99.53	212
1097220	0	C	SNP	T	103	105	207	99.52	209	Ser133Ser (tcc/tcT)	Rv0981	mprA	two-component response regulator MrpA
1098523	0	T	SNP	A	118	100	216	100	218	Leu339His (ctt/cAt)	Rv0982	mprB	two component histidine-protein kinase/phosphatase MprB
1099058	0	G	SNP	A	95	105	197	100	200
1100234	0	T	SNP	C	125	110	232	100	235	Leu390Pro (ctg/cCg)	Rv0983	pepD	serine protease PepD
1100414	0	G	SNP	A	118	115	227	98.73	236	Gly450Asp (ggc/gAc)	Rv0983	pepD	serine protease PepD
1104690	0	T	SNP	G	121	103	222	98.68	227	Phe717Val (ttc/Gtc)	Rv0987	-	adhesion component ABC transporter permease
1106099	0	C	SNP	T	122	102	222	99.56	225	Ile328Ile (atc/atT)	Rv0988	-	hypothetical protein
1106422	0	T	SNP	C	105	98	201	99.51	204	Ile321Val (ata/Gta)	Rv0989c	grcC2	polyprenyl-diphosphate synthase GrcC
1106660	0	C	SNP	T	128	114	237	97.98	247	Leu241Leu (ctg/ctA)	Rv0989c	grcC2	polyprenyl-diphosphate synthase GrcC
1107940	0	A	SNP	C	124	116	236	100	240	Ser54Ala (tcc/Gcc)	Rv0990c	-	hypothetical protein
1109975	0	A	SNP	G	130	115	241	100	245	Gln235Arg (cag/cGg)	Rv0993	galU	UTP--glucose-1-phosphate uridylyltransferase
1110721	0	T	SNP	C	109	128	234	99.16	239	Arg151Arg (cgt/cgC)	Rv0994	moeA1	molybdopterin molybdenumtransferase 1
1111852	0	G	SNP	T	115	119	231	100	234	Asp81Tyr (gat/Tat)	Rv0995	rimJ	ribosomal-protein-alanine acetyltransferase RimJ
1113733	0	C	SNP	A	107	116	219	99.11	225
1115509	0	C	SNP	T	101	97	197	99	200	Ile254Ile (atc/atT)	Rv0998	-	acetyltransferase
1126889	0	G	SNP	C	78	115	192	100	193	Arg39Gly (cgc/Ggc)	Rv1007c	metS	methionine--tRNA ligase
1127648	0	C	SNP	A	104	111	214	100	215	Thr187Asn (acc/aAc)	Rv1008	tatD	deoxyribonuclease TatD
1139089	0	G	SNP	C	117	96	212	99.07	215	Thr41Thr (acg/acC)	Rv1020	mfd	transcription-repair coupling factor
1144409	0	T	SNP	G	114	96	209	100	210	Ile225Ser (atc/aGc)	Rv1022	lpqU	lipoprotein LpqU
1144585	0	A	SNP	G	100	110	208	99.53	211	Arg8Gly (agg/Ggg)	Rv1023	eno	enolase
1148259	0	A	SNP	G	106	91	197	100	197
1149551	0	C	SNP	T	110	93	200	100	203	Glu712Glu (gag/gaA)	Rv1028c	kdpD	sensor protein KdpD
1150585	0	G	SNP	A	120	99	210	99.55	220	Pro368Ser (ccc/Tcc)	Rv1028c	kdpD	sensor protein KdpD
1151054	0	C	SNP	G	117	107	224	99.56	225	Ser211Ser (tcg/tcC)	Rv1028c	kdpD	sensor protein KdpD
1152805	0	T	SNP	A	106	99	203	100	205	Leu265Gln (ctg/cAg)	Rv1029	kdpA	potassium-transporting ATPase subunit A
1152863	0	A	SNP	G	104	97	198	100	201	Gln284Gln (caa/caG)	Rv1029	kdpA	potassium-transporting ATPase subunit A
1153388	0	C	SNP	T	91	96	181	99.47	188	Asn459Asn (aac/aaT)	Rv1029	kdpA	potassium-transporting ATPase subunit A
1160770	0	T	SNP	A	117	114	228	97.88	236	Gln20Leu (cag/cTg)	Rv1037c	esxI	ESAT-6 like protein EsxI
1163134	0	T	SNP	C	97	91	183	98.95	190	Gly81Gly (gga/ggG)	Rv1040c	PE8	PE family protein PE8
1164336	0	G	SNP	A	90	82	171	99.42	173
1164571	0	A	SNP	G	91	107	198	99.5	199
1165521	1	T	Ins	A	98	89	187	96.89	188
1168715	1	C	Ins	T	110	107	217	95.18	218
1173750	0	G	SNP	T	119	108	221	100	227	Ala290Ala (gcg/gcT)	Rv1050	-	oxidoreductase
1177184	0	C	SNP	A	114	94	203	99.52	209
1178116	0	T	SNP	C	107	109	214	100	216	Thr163Thr (act/acC)	Rv1056	-	hypothetical protein
1188985	0	G	SNP	A	47	70	112	97.5	120	Gly480Gly (ggc/ggT)	Rv1067c	PE_PGRS19	PE-PGRS family protein PE_PGRS19
1189194	0	C	Del	GAP	32	47	79	80.61	98		Rv1067c	PE_PGRS19	PE-PGRS family protein PE_PGRS19
1189195	0	G	Del	GAP	32	47	79	79.8	99		Rv1067c	PE_PGRS19	PE-PGRS family protein PE_PGRS19
1189196	0	C	Del	GAP	32	47	79	79.8	99		Rv1067c	PE_PGRS19	PE-PGRS family protein PE_PGRS19
1189197	0	C	Del	GAP	32	47	79	80.61	98		Rv1067c	PE_PGRS19	PE-PGRS family protein PE_PGRS19
1189198	0	G	Del	GAP	32	47	79	80.61	98		Rv1067c	PE_PGRS19	PE-PGRS family protein PE_PGRS19
1189199	0	C	Del	GAP	32	47	79	81.44	97		Rv1067c	PE_PGRS19	PE-PGRS family protein PE_PGRS19
1189200	0	C	Del	GAP	32	47	79	81.44	97		Rv1067c	PE_PGRS19	PE-PGRS family protein PE_PGRS19
1189201	0	G	Del	GAP	32	47	79	83.16	95		Rv1067c	PE_PGRS19	PE-PGRS family protein PE_PGRS19
1189202	0	T	Del	GAP	32	47	79	91.86	86		Rv1067c	PE_PGRS19	PE-PGRS family protein PE_PGRS19
1190093	0	A	SNP	C	105	60	162	89.67	184	Leu111Trp (ttg/tGg)	Rv1067c	PE_PGRS19	PE-PGRS family protein PE_PGRS19
1191462	0	A	SNP	C	9	7	16	100	16	Gly229Gly (ggt/ggG)	Rv1068c	PE_PGRS20	PE-PGRS family protein PE_PGRS20
1191497	0	T	SNP	A	7	10	17	94.44	18	Thr218Ser (acg/Tcg)	Rv1068c	PE_PGRS20	PE-PGRS family protein PE_PGRS20
1191741	0	G	SNP	A	123	36	158	81.12	196	Tyr136Tyr (tac/taT)	Rv1068c	PE_PGRS20	PE-PGRS family protein PE_PGRS20
1193463	0	T	SNP	A	100	123	220	99.55	224	Thr271Ser (acc/Tcc)	Rv1069c	-	hypothetical protein
1200418	0	A	SNP	G	100	97	193	100	197
1211369	0	A	SNP	C	114	107	220	100	221	Ser259Arg (agc/Cgc)	Rv1086	-	(2Z,6E)-farnesyl diphosphate synthase
1212351	0	T	Del	GAP	26	24	52	94.34	53		Rv1087	PE_PGRS21	PE-PGRS family protein PE_PGRS21
1212352	0	G	Del	GAP	26	24	52	94.34	53		Rv1087	PE_PGRS21	PE-PGRS family protein PE_PGRS21
1212353	0	T	Del	GAP	26	24	52	94.34	53		Rv1087	PE_PGRS21	PE-PGRS family protein PE_PGRS21
1212354	0	C	Del	GAP	26	24	52	94.34	53		Rv1087	PE_PGRS21	PE-PGRS family protein PE_PGRS21
1212355	0	G	Del	GAP	26	24	52	94.34	53		Rv1087	PE_PGRS21	PE-PGRS family protein PE_PGRS21
1212356	0	G	Del	GAP	26	24	52	94.34	53		Rv1087	PE_PGRS21	PE-PGRS family protein PE_PGRS21
1212357	0	C	Del	GAP	26	24	52	94.34	53		Rv1087	PE_PGRS21	PE-PGRS family protein PE_PGRS21
1212358	0	G	Del	GAP	26	24	52	94.34	53		Rv1087	PE_PGRS21	PE-PGRS family protein PE_PGRS21
1212359	0	G	Del	GAP	26	24	52	92.59	54		Rv1087	PE_PGRS21	PE-PGRS family protein PE_PGRS21
1212360	0	T	Del	GAP	26	24	52	92.59	54		Rv1087	PE_PGRS21	PE-PGRS family protein PE_PGRS21
1212361	0	G	Del	GAP	26	24	52	92.59	54		Rv1087	PE_PGRS21	PE-PGRS family protein PE_PGRS21
1212362	0	C	Del	GAP	26	24	52	92.59	54		Rv1087	PE_PGRS21	PE-PGRS family protein PE_PGRS21
1212825	0	T	SNP	C	17	70	85	97.75	89	Gly422Gly (ggt/ggC)	Rv1087	PE_PGRS21	PE-PGRS family protein PE_PGRS21
1212827	0	T	SNP	G	17	70	86	97.75	89	Val423Gly (gtc/gGc)	Rv1087	PE_PGRS21	PE-PGRS family protein PE_PGRS21
1212834	0	T	SNP	G	21	74	94	96.94	98	Gly425Gly (ggt/ggG)	Rv1087	PE_PGRS21	PE-PGRS family protein PE_PGRS21
1212837	0	T	SNP	C	24	77	100	100	101	Ala426Ala (gct/gcC)	Rv1087	PE_PGRS21	PE-PGRS family protein PE_PGRS21
1212971	0	T	SNP	C	91	34	124	99.21	126	Val471Ala (gtc/gCc)	Rv1087	PE_PGRS21	PE-PGRS family protein PE_PGRS21
1215105	0	T	Del	GAP	105	121	220	98.26	230
1220680	0	T	SNP	C	109	124	228	99.57	234	Val36Ala (gta/gCa)	Rv1093	glyA1	serine hydroxymethyltransferase
1224367	0	T	SNP	C	77	80	154	100	157
1227830	0	G	SNP	T	111	97	206	100	208	Thr285Thr (acc/acA)	Rv1099c	glpX	fructose 1,6-bisphosphatase
1230778	0	G	SNP	A	92	104	194	99.49	197	Thr65Ile (acc/aTc)	Rv1102c	mazF3	mRNA interferase MazF3
1233751	0	A	SNP	G	96	104	200	98.52	203	Val69Ala (gtc/gCc)	Rv1106c	-	3 beta-hydroxysteroid dehydrogenase/delta 5-->4-isomerase
1236433	0	A	SNP	C	102	94	194	100	196	Glu83Asp (gaa/gaC)	Rv1110	lytB2	4-hydroxy-3-methylbut-2-enyl diphosphate reductase
1240744	0	C	SNP	A	104	114	210	99.54	219	Asn186Lys (aac/aaA)	Rv1115	-	hypothetical protein
1241572	0	A	SNP	G	109	114	220	99.11	225
1244912	0	G	SNP	A	107	104	210	99.53	212	Leu402Leu (ttg/ttA)	Rv1121	zwf1	glucose-6-phosphate 1-dehydrogenase
1247391	0	A	SNP	C	109	105	212	99.53	215	Ser89Arg (agc/Cgc)	Rv1124	ephC	epoxide hydrolase EphC
1248382	0	A	SNP	G	104	98	201	100	202	Ser101Gly (agc/Ggc)	Rv1125	-	hypothetical protein
1248936	0	G	SNP	C	117	126	239	100	243	Pro285Pro (ccg/ccC)	Rv1125	-	hypothetical protein
1248978	0	T	SNP	C	110	125	230	100	235	Ala299Ala (gct/gcC)	Rv1125	-	hypothetical protein
1250340	0	A	SNP	G	128	108	233	99.58	237	Ala355Ala (gct/gcC)	Rv1127c	ppdK	pyruvate, phosphate dikinase PpdK
1251199	0	C	SNP	T	96	98	192	100	194	Gly69Glu (gga/gAa)	Rv1127c	ppdK	pyruvate, phosphate dikinase PpdK
1252164	0	T	SNP	C	95	87	182	98.91	184	Glu270Gly (gaa/gGa)	Rv1128c	-	hypothetical protein
1254562	0	A	SNP	G	97	121	216	100	218	Asp3Gly (gat/gGt)	Rv1130	prpD	methylcitrate dehydratase PrpD
1262859	0	C	SNP	T	153	126	271	98.94	282	Gly424Ser (ggc/Agc)	Rv1135c	PPE16	PPE family protein PPE16
1265828	0	G	SNP	A	89	103	191	98.46	195	Leu221Leu (ctg/Ttg)	Rv1138c	-	oxidoreductase
1267157	0	T	SNP	C	101	89	184	100	190
1269028	0	G	SNP	C	106	89	193	99.49	196
1271187	0	C	SNP	G	107	90	194	98.99	199	Thr11Ser (acc/aGc)	Rv1144	-	oxidoreductase
1273250	1	G	Ins	A	101	86	187	95.41	187		Rv1145	-	transmembrane transport protein
1275957	0	T	SNP	C	112	113	222	100	225
1276432	0	C	SNP	T	102	107	208	99.05	211	Lys439Lys (aag/aaA)	Rv1148c	-	hypothetical protein
1276588	0	C	SNP	G	92	93	182	99.46	186	Ala387Ala (gcg/gcC)	Rv1148c	-	hypothetical protein
1277869	1	G	Ins	T	98	85	183	92.89	184
1281118	0	T	SNP	C	120	99	216	100	219	Thr123Ala (acg/Gcg)	Rv1154c	-	hypothetical protein
1281771	0	T	SNP	C	102	95	196	99.49	198	Ser115Pro (tcg/Ccg)	Rv1155	-	pyridoxine/pyridoxamine 5'-phosphate oxidase
1281984	0	G	SNP	A	98	108	204	99.52	207
1287372	0	G	SNP	C	90	100	187	100	190	Leu15Leu (ctg/ctC)	Rv1161	narG	nitrate reductase subunit alpha
1292102	0	A	SNP	G	105	105	202	100	210	Pro346Pro (cca/ccG)	Rv1162	narH	nitrate reductase subunit beta
1306259	0	A	SNP	G	125	104	226	99.57	230	Ala656Ala (gct/gcC)	Rv1175c	fadH	NADPH dependent 2,4-dienoyl-CoA reductase FadH
1307598	0	C	SNP	G	93	94	185	99.47	188	Cys210Ser (tgc/tCc)	Rv1175c	fadH	NADPH dependent 2,4-dienoyl-CoA reductase FadH
1308317	0	T	SNP	C	119	125	243	100	244	His159Arg (cat/cGt)	Rv1176c	-	hypothetical protein
1313337	1	A	Ins	G	22	45	67	93.06	67
1313338	0	A	SNP	C	23	45	68	98.55	69
1315191	0	A	SNP	C	115	100	212	100	215	_489Tyr (taa/taC)	Rv1180	pks3	polyketide beta-ketoacyl synthase
1315884	0	G	SNP	A	92	117	203	99.52	210	Ala217Ala (gcg/gcA)	Rv1181	pks4	polyketide beta-ketoacyl synthase
1321096	0	G	SNP	A	96	107	202	99.02	205	Ser354Ser (tcg/tcA)	Rv1182	papA3	acyltransferase PapA
1325650	0	G	SNP	A	108	105	212	100	213
1327890	0	G	SNP	A	110	99	208	100	209	Asp472Asp (gac/gaT)	Rv1186c	-	hypothetical protein
1328687	0	G	SNP	C	130	111	239	100	241	Pro207Ala (ccc/Gcc)	Rv1186c	-	hypothetical protein
1339774	0	C	SNP	G	98	84	182	97.33	187	Gly142Gly (ggc/ggG)	Rv1196	PPE18	PPE family protein PPE18
1339823	0	A	SNP	G	117	110	225	99.13	229	Thr159Ala (acg/Gcg)	Rv1196	PPE18	PPE family protein PPE18
1339894	0	C	SNP	T	113	126	238	99.58	240	Leu182Leu (ctc/ctT)	Rv1196	PPE18	PPE family protein PPE18
1339905	0	C	SNP	T	116	130	240	99.6	247	Ala186Val (gcc/gTc)	Rv1196	PPE18	PPE family protein PPE18
1340500	0	G	SNP	T	96	126	218	99.11	224	Met384Ile (atg/atT)	Rv1196	PPE18	PPE family protein PPE18
1340784	0	T	SNP	C	98	105	199	95.75	212	Gly42Gly (ggt/ggC)	Rv1197	esxK	ESAT-6 like protein EsxK
1341295	0	A	SNP	G	139	108	237	100	247
1345016	0	C	SNP	T	122	91	210	100	213	Ala52Thr (gcc/Acc)	Rv1201c	dapD	2,3,4,5-tetrahydropyridine-2,6-dicarboxylate N-succinyltransferase
1351172	0	A	SNP	G	115	84	193	100	199
1360209	0	T	SNP	C	100	102	198	99.51	203	Ala531Ala (gca/gcG)	Rv1217c	-	tetronasin ABC transporter integral membrane protein
1361190	0	G	SNP	A	133	106	233	100	239	Ser204Ser (agc/agT)	Rv1217c	-	tetronasin ABC transporter integral membrane protein
1362006	0	T	SNP	C	88	90	177	100	178	Gln243Arg (caa/cGa)	Rv1218c	-	tetronasin ABC transporter ATP-binding protein
1365837	1	C	Ins	G	120	104	224	90.69	225
1365837	2	C	Ins	G	120	103	223	90.28	223
1367484	0	T	SNP	G	128	113	240	99.59	242	Trp8Gly (tgg/Ggg)	Rv1224	tatB	Sec-independent protein translocase protein TatB
1371470	0	G	SNP	A	90	117	206	100	207	Arg184His (cgt/cAt)	Rv1228	lpqX	lipoprotein LpqX
1371697	0	G	SNP	A	97	96	192	99.48	194	Ala57Thr (gcc/Acc)	Rv1228a	-	hypothetical protein
1374065	0	T	SNP	C	122	110	226	100	232	Ser45Gly (agc/Ggc)	Rv1230c	-	membrane protein
1375724	0	A	SNP	C	102	108	205	100	210	Cys149Gly (tgc/Ggc)	Rv1232c	-	hypothetical protein
1376568	1	C	Ins	G	90	86	176	93.62	176		Rv1233c	-	hypothetical protein
1377568	0	A	SNP	G	128	105	232	99.15	235	Val15Val (gta/gtG)	Rv1235	lpqY	trehalose ABC transporter substrate-binding lipoprotein LpqY
1382628	0	T	SNP	C	123	110	233	100	233	Lys139Glu (aaa/Gaa)	Rv1239c	corA	magnesium and cobalt transport transmembrane protein CorA
1386011	0	C	Del	GAP	158	127	282	93.75	304		Rv1243c	PE_PGRS23	PE-PGRS family protein PE_PGRS23
1387478	0	G	SNP	C	114	109	220	99.11	225	Asp208His (gac/Cac)	Rv1244	lpqZ	lipoprotein LpqZ
1390144	0	T	SNP	C	118	99	215	98.64	220	Asn970Ser (aat/aGt)	Rv1248c	-	multifunctional 2-oxoglutarate dehydrogenase E1 component /2-oxoglutarate dehydrogenase dihydrolipoyllysine-residue succinyltransferase
1390763	0	C	SNP	T	105	97	198	100	202	Val764Met (gtg/Atg)	Rv1248c	-	multifunctional 2-oxoglutarate dehydrogenase E1 component /2-oxoglutarate dehydrogenase dihydrolipoyllysine-residue succinyltransferase
1393626	0	A	SNP	G	120	103	220	99.55	224	Leu119Leu (ctt/ctC)	Rv1249c	-	membrane protein
1396618	0	C	SNP	A	102	79	179	99.45	182	Glu875_ (gag/Tag)	Rv1251c	-	hypothetical protein
1396922	0	T	SNP	C	115	96	207	100	211	Thr773Thr (aca/acG)	Rv1251c	-	hypothetical protein
1401033	0	C	SNP	T	108	84	189	99.48	193	Ser355Leu (tcg/tTg)	Rv1253	deaD	ATP-dependent RNA helicase DeaD
1411210	0	T	SNP	G	112	125	233	100	237	Val260Val (gtt/gtG)	Rv1263	amiB2	amidase AmiB
1413148	0	C	SNP	T	69	97	154	100	166
1414021	0	C	SNP	T	80	110	187	98.96	192	Arg607Gln (cgg/cAg)	Rv1266c	pknH	serine/threonine-protein kinase PknH
1422666	0	C	SNP	T	82	90	172	99.42	173	Gly462Glu (ggg/gAg)	Rv1273c	-	drug ABC transporter ATP-binding protein
1422667	0	C	SNP	T	84	90	172	99.43	175	Gly462Arg (ggg/Agg)	Rv1273c	-	drug ABC transporter ATP-binding protein
1438028	0	C	SNP	G	108	64	169	100	172	Ser40Arg (agc/agG)	Rv1285	cysD	sulfate adenylyltransferase subunit 2
1440090	0	C	SNP	T	97	92	186	100	189	Thr395Ile (acc/aTc)	Rv1286	-	bifunctional sulfate adenyltransferase subunit 1 CysN/adenylylsulfate kinase CysC
1440469	0	C	SNP	G	95	98	193	98.97	195	Pro521Pro (ccc/ccG)	Rv1286	-	bifunctional sulfate adenyltransferase subunit 1 CysN/adenylylsulfate kinase CysC
1441545	0	G	SNP	A	9	10	19	95	20	Ala66Ala (gcg/gcA)	Rv1288	-	hypothetical protein
1441576	0	T	SNP	C	9	8	17	89.47	19	Leu77Leu (ttg/Ctg)	Rv1288	-	hypothetical protein
1441579	0	A	SNP	T	9	8	17	94.44	18	Asn78Tyr (aat/Tat)	Rv1288	-	hypothetical protein
1441582	0	T	SNP	C	9	15	23	92.31	26	Trp79Arg (tgg/Cgg)	Rv1288	-	hypothetical protein
1445781	0	A	SNP	G	108	106	212	99.53	215	Ala18Ala (gct/gcC)	Rv1291c	-	hypothetical protein
1450316	0	C	SNP	T	109	68	175	100	177	Ala314Ala (gcc/gcT)	Rv1294	thrA	homoserine dehydrogenase
1457144	0	C	SNP	T	115	113	224	100	228	Arg194Cys (cgc/Tgc)	Rv1300	hemK	release factor glutamine methyltransferase
1465536	0	C	SNP	T	109	115	223	99.12	226	Thr218Met (acg/aTg)	Rv1309	atpG	ATP synthase subunit gamma
1468208	0	A	SNP	C	90	122	207	91.77	231	Leu433Arg (ctg/cGg)	Rv1313c	-	insertion sequence element IS1557 transposase
1468492	0	C	SNP	A	109	100	207	100	209	Leu338Leu (ctg/ctT)	Rv1313c	-	insertion sequence element IS1557 transposase
1471659	0	C	SNP	T	129	103	231	100	232
1478357	0	G	SNP	T	117	127	241	100	244	Pro254Pro (ccc/ccA)	Rv1317c	alkA	bifunctional regulatory protein/DNA repair enzyme AlkA
1479085	0	T	SNP	C	125	129	252	100	254	Ile12Val (atc/Gtc)	Rv1317c	alkA	bifunctional regulatory protein/DNA repair enzyme AlkA
1480945	0	C	SNP	G	185	194	375	100	379	Thr519Thr (acg/acC)	Rv1319c	-	adenylate cyclase
1480948	0	C	SNP	T	187	198	377	100	385	Glu518Glu (gag/gaA)	Rv1319c	-	adenylate cyclase
1481185	0	A	SNP	C	240	233	464	99.58	475	Asp439Glu (gat/gaG)	Rv1319c	-	adenylate cyclase
1481293	0	T	SNP	G	227	203	422	99.31	433	Gly403Gly (gga/ggC)	Rv1319c	-	adenylate cyclase
1481563	0	C	SNP	T	199	264	458	99.57	465	Glu313Glu (gag/gaA)	Rv1319c	-	adenylate cyclase
1482627	0	T	SNP	C	122	95	215	100	217	Thr531Ala (acg/Gcg)	Rv1320c	-	adenylate cyclase
1484708	0	A	SNP	C	119	91	204	99.53	211	Ser144Arg (agc/Cgc)	Rv1321	-	endonuclease NucS
1489142	0	C	SNP	T	102	131	218	97.08	240	Gly275Asp (ggc/gAc)	Rv1325c	PE_PGRS24	PE-PGRS family protein PE_PGRS24
1490905	0	A	SNP	G	96	98	191	100	194	Ser470Pro (tct/Cct)	Rv1326c	glgB	1,4-alpha-glucan branching protein
1495836	0	G	SNP	A	71	119	190	99.48	191	Val425Met (gtg/Atg)	Rv1328	glgP	glycogen phosphorylase
1498951	0	G	SNP	T	133	84	215	99.09	219	Thr80Lys (acg/aAg)	Rv1329c	dinG	ATP-dependent helicase DinG
1499213	0	T	Del	GAP	82	93	173	98.31	178		Rv1330c	pncB1	nicotinic acid phosphoribosyltransferase PncB1
1499214	0	C	Del	GAP	82	93	173	98.87	177		Rv1330c	pncB1	nicotinic acid phosphoribosyltransferase PncB1
1499215	0	A	Del	GAP	82	93	173	98.87	177		Rv1330c	pncB1	nicotinic acid phosphoribosyltransferase PncB1
1499216	0	G	Del	GAP	82	93	173	98.87	177		Rv1330c	pncB1	nicotinic acid phosphoribosyltransferase PncB1
1499217	0	G	Del	GAP	82	93	173	99.43	176		Rv1330c	pncB1	nicotinic acid phosphoribosyltransferase PncB1
1499218	0	C	Del	GAP	82	93	173	98.87	177		Rv1330c	pncB1	nicotinic acid phosphoribosyltransferase PncB1
1499219	0	C	Del	GAP	82	93	173	98.87	177		Rv1330c	pncB1	nicotinic acid phosphoribosyltransferase PncB1
1499220	0	G	Del	GAP	82	93	173	98.87	177		Rv1330c	pncB1	nicotinic acid phosphoribosyltransferase PncB1
1499221	0	G	SNP	A	82	93	174	98.87	177	Pro447Ser (ccg/Tcg)	Rv1330c	pncB1	nicotinic acid phosphoribosyltransferase PncB1
1499274	0	C	SNP	G	106	106	210	99.53	213	Gly429Ala (ggc/gCc)	Rv1330c	pncB1	nicotinic acid phosphoribosyltransferase PncB1
1500909	0	C	SNP	T	110	110	219	99.55	221	Val83Val (gtc/gtT)	Rv1331	-	ATP-dependent Clp protease adapter protein ClpS
1501700	0	G	SNP	A	124	109	225	99.57	234	Val34Val (gtg/gtA)	Rv1333	-	hydrolase
1505909	0	G	SNP	C	86	101	186	99.47	188
1508029	0	C	SNP	T	103	117	216	98.65	223	Arg153Cys (cgc/Tgc)	Rv1341	-	non-canonical purine NTP pyrophosphatase
1513189	0	C	SNP	T	90	108	195	99.5	199	Ala48Val (gct/gTt)	Rv1348	irtA	iron ABC transporter ATP-binding protein/permease IrtA
1522321	0	A	SNP	C	91	106	194	99.49	198	Leu571Arg (ctc/cGc)	Rv1355c	moeY	molybdopterin biosynthesis protein MoeY
1526819	0	C	SNP	A	96	95	191	99.48	192	Arg70Arg (cgg/Agg)	Rv1358	-	transcriptional regulator
1533241	0	G	SNP	C	139	121	255	89.97	289	Thr131Thr (acc/acG)	Rv1361c	PPE19	PPE family protein PPE19
1533583	0	G	SNP	A	123	156	276	97.89	285	Tyr17Tyr (tac/taT)	Rv1361c	PPE19	PPE family protein PPE19
1533624	0	A	SNP	C	117	150	264	99.63	268	Phe4Val (ttc/Gtc)	Rv1361c	PPE19	PPE family protein PPE19
1534551	0	C	SNP	T	93	120	211	99.07	215	Glu20Glu (gag/gaA)	Rv1362c	-	membrane protein
1536251	0	G	SNP	T	104	119	220	99.55	224	Ala465Glu (gcg/gAg)	Rv1364c	-	sigma factor regulatory protein
1540141	0	T	SNP	C	81	92	173	100	173	Ile169Val (atc/Gtc)	Rv1367c	-	hypothetical protein
1540484	0	C	SNP	G	110	89	199	100	199	Leu54Leu (ctg/ctC)	Rv1367c	-	hypothetical protein
1544255	0	C	SNP	T	100	83	177	100	183	Arg299Arg (cgc/cgT)	Rv1371	-	membrane protein
1546703	0	C	SNP	T	122	93	215	100	215	Pro231Leu (ccg/cTg)	Rv1373	-	glycolipid sulfotransferase
1547125	0	T	SNP	C	104	100	202	100	204	Thr136Ala (aca/Gca)	Rv1374c	-	hypothetical protein
1552547	0	G	SNP	A	100	120	216	100	220	Arg37Trp (cgg/Tgg)	Rv1378c	-	hypothetical protein
1554216	0	C	SNP	T	116	97	210	100	213	Pro10Leu (ccc/cTc)	Rv1381	pyrC	dihydroorotase
1563717	0	C	SNP	T	102	109	209	99.53	212	Val8Val (gtc/gtT)	Rv1388	mihF	integration host factor MihF
1570566	0	C	SNP	A	97	100	192	100	197	Arg135Leu (cgg/cTg)	Rv1394c	cyp132	cytochrome P450 Cyp132
1573660	0	T	SNP	G	136	94	227	100	230	Arg66Ser (aga/agC)	Rv1396c	PE_PGRS25	PE-PGRS family protein PE_PGRS25
1583948	0	C	SNP	T	116	112	222	100	228	Thr283Ile (acc/aTc)	Rv1407	fmu	methyltransferase
1588899	0	G	SNP	T	98	127	217	100	225	Ala111Ala (gcg/gcT)	Rv1412	ribC	riboflavin synthase
1593331	0	G	SNP	A	111	108	216	100	219
1595342	0	T	SNP	C	105	112	214	100	217	Val434Ala (gtg/gCg)	Rv1420	uvrC	excinuclease ABC subunit UvrC
1599557	0	C	SNP	G	104	99	199	98.07	207	Arg33Thr (agg/aCg)	Rv1424c	-	membrane protein
1602447	0	C	SNP	T	103	99	197	100	202	Lys494Lys (aag/aaA)	Rv1427c	fadD12	long-chain-fatty-acid--CoA ligase FadD12
1608276	0	A	SNP	C	133	118	249	99.21	253	Asn65Thr (aac/aCc)	Rv1431	-	hypothetical protein
1609840	0	A	SNP	G	114	106	219	100	220	Pro586Pro (cca/ccG)	Rv1431	-	hypothetical protein
1612624	1	T	Ins	A	68	78	146	80.66	146		Rv1435c	-	hypothetical protein
1612624	2	T	Ins	T	67	78	145	80.11	146		Rv1435c	-	hypothetical protein
1612624	3	T	Ins	C	68	78	146	80.66	146		Rv1435c	-	hypothetical protein
1612624	4	T	Ins	G	68	77	145	80.11	146		Rv1435c	-	hypothetical protein
1612624	5	T	Ins	G	68	78	146	80.66	146		Rv1435c	-	hypothetical protein
1612624	6	T	Ins	T	68	78	146	80.66	146		Rv1435c	-	hypothetical protein
1612624	7	T	Ins	A	68	78	146	80.66	146		Rv1435c	-	hypothetical protein
1612624	8	T	Ins	C	68	78	146	80.66	146		Rv1435c	-	hypothetical protein
1612624	9	T	Ins	C	68	78	146	80.66	146		Rv1435c	-	hypothetical protein
1612624	10	T	Ins	G	68	78	146	80.66	146		Rv1435c	-	hypothetical protein
1612624	11	T	Ins	G	68	78	146	80.66	146		Rv1435c	-	hypothetical protein
1612624	12	T	Ins	T	68	78	146	80.66	146		Rv1435c	-	hypothetical protein
1612624	13	T	Ins	G	68	78	146	80.66	146		Rv1435c	-	hypothetical protein
1612624	14	T	Ins	C	67	77	144	79.56	146		Rv1435c	-	hypothetical protein
1612624	15	T	Ins	G	68	78	146	80.66	146		Rv1435c	-	hypothetical protein
1612624	16	T	Ins	C	68	78	146	80.66	146		Rv1435c	-	hypothetical protein
1612624	17	T	Ins	C	68	78	146	80.66	146		Rv1435c	-	hypothetical protein
1612624	18	T	Ins	A	68	78	146	80.66	146		Rv1435c	-	hypothetical protein
1612624	19	T	Ins	G	68	78	146	80.66	146		Rv1435c	-	hypothetical protein
1612624	20	T	Ins	G	68	78	146	80.66	146		Rv1435c	-	hypothetical protein
1612624	21	T	Ins	G	68	78	146	80.66	146		Rv1435c	-	hypothetical protein
1613035	0	T	SNP	C	97	113	210	100	210
1614143	0	G	SNP	A	94	103	194	99.49	198	Leu279Leu (ctg/ctA)	Rv1436	gap	glyceraldehyde 3-phosphate dehydrogenase
1618978	0	T	SNP	C	79	84	160	98.19	166	Asp236Gly (gat/gGt)	Rv1441c	PE_PGRS26	PE-PGRS family protein PE_PGRS26
1624791	0	C	SNP	G	103	87	189	100	190	Arg192Pro (cga/cCa)	Rv1446c	opcA	OXPP cycle protein OpcA
1627351	0	T	SNP	C	110	103	208	100	213	Thr244Ala (acc/Gcc)	Rv1448c	tal	transaldolase
1630148	0	A	SNP	C	88	105	190	99.48	194	Tyr18Asp (tac/Gac)	Rv1449c	tkt	transketolase
1634609	0	C	SNP	T	61	41	102	99.03	103	Ala7Thr (gcc/Acc)	Rv1450c	PE_PGRS27	PE-PGRS family protein PE_PGRS27
1634610	0	C	SNP	T	64	41	105	100	105	Val6Val (gtg/gtA)	Rv1450c	PE_PGRS27	PE-PGRS family protein PE_PGRS27
1635832	0	C	SNP	T	108	102	207	99.06	212	Ala268Ala (gcc/gcT)	Rv1451	-	protoheme IX farnesyltransferase
1636172	1	T	Ins	C	84	9	93	92.08	93		Rv1452c	PE_PGRS28	PE-PGRS family protein PE_PGRS28
1636172	2	T	Ins	C	84	9	93	92.08	93		Rv1452c	PE_PGRS28	PE-PGRS family protein PE_PGRS28
1636172	3	T	Ins	G	84	9	93	92.08	93		Rv1452c	PE_PGRS28	PE-PGRS family protein PE_PGRS28
1636826	0	C	SNP	A	69	155	216	98.25	228	Gly468Gly (ggg/ggT)	Rv1452c	PE_PGRS28	PE-PGRS family protein PE_PGRS28
1636918	0	C	SNP	T	56	81	136	84.57	162	Ala438Thr (gcc/Acc)	Rv1452c	PE_PGRS28	PE-PGRS family protein PE_PGRS28
1636927	0	C	SNP	T	43	53	96	78.05	123	Asp435Asn (gac/Aac)	Rv1452c	PE_PGRS28	PE-PGRS family protein PE_PGRS28
1636928	0	A	SNP	G	42	55	95	80.17	121	Gly434Gly (ggt/ggC)	Rv1452c	PE_PGRS28	PE-PGRS family protein PE_PGRS28
1636934	0	A	SNP	G	41	55	95	75	128	His432His (cat/caC)	Rv1452c	PE_PGRS28	PE-PGRS family protein PE_PGRS28
1636980	0	G	SNP	T	48	67	115	76.67	150	Pro417His (ccc/cAc)	Rv1452c	PE_PGRS28	PE-PGRS family protein PE_PGRS28
1638182	0	C	SNP	T	97	153	248	99.21	252	Ser16Ser (tcg/tcA)	Rv1452c	PE_PGRS28	PE-PGRS family protein PE_PGRS28
1638183	0	G	SNP	A	97	153	248	99.6	251	Ser16Leu (tcg/tTg)	Rv1452c	PE_PGRS28	PE-PGRS family protein PE_PGRS28
1638188	0	C	SNP	T	96	153	248	98.81	252	Ala14Ala (gcg/gcA)	Rv1452c	PE_PGRS28	PE-PGRS family protein PE_PGRS28
1638191	0	C	SNP	G	99	154	250	99.22	255	Ala13Ala (gcg/gcC)	Rv1452c	PE_PGRS28	PE-PGRS family protein PE_PGRS28
1638194	0	G	SNP	C	98	155	251	99.22	255	Ala12Ala (gcc/gcG)	Rv1452c	PE_PGRS28	PE-PGRS family protein PE_PGRS28
1639594	0	C	SNP	A	93	105	196	100	198	Pro405Gln (cca/cAa)	Rv1453	-	transcriptional activator protein
1645802	0	T	SNP	C	117	97	209	100	214	Lys113Glu (aaa/Gaa)	Rv1459c	-	alpha-(1->6)-mannopyranosyltransferase
1650072	0	A	SNP	G	104	100	198	100	204	Asn183Asp (aac/Gac)	Rv1462	-	hypothetical protein
1650406	0	C	SNP	A	109	113	221	100	222	Thr294Asn (acc/aAc)	Rv1462	-	hypothetical protein
1656293	0	G	SNP	A	119	30	148	98.03	152	Asn143Asn (aac/aaT)	Rv1468c	PE_PGRS29	PE-PGRS family protein PE_PGRS29
1676290	0	C	SNP	A	107	127	229	100	234	Lys198Asn (aag/aaT)	Rv1486c	-	hypothetical protein
1676880	0	A	SNP	G	127	129	253	99.22	258	Trp2Arg (tgg/Cgg)	Rv1486c	-	hypothetical protein
1681147	0	G	SNP	A	103	98	200	98.05	205
1688300	0	T	SNP	C	123	130	250	100	253	Phe120Phe (ttt/ttC)	Rv1497	lipL	esterase LipL
1689349	0	C	SNP	T	120	130	246	99.6	251	Arg191His (cgc/cAc)	Rv1498c	-	methyltransferase
1692141	0	A	SNP	C	102	128	228	100	230	Ile84Ile (ata/atC)	Rv1501	-	hypothetical protein
1692960	0	T	SNP	C	102	108	205	99.06	212	Ser13Pro (tcg/Ccg)	Rv1502	-	hypothetical protein
1693561	0	A	SNP	G	114	111	219	100	225	Tyr213Cys (tac/tGc)	Rv1502	-	hypothetical protein
1698850	0	C	SNP	T	99	97	195	100	196	Ala349Thr (gca/Aca)	Rv1508c	-	membrane protein
1698911	0	G	SNP	A	99	93	190	100	192	Gly328Gly (ggc/ggT)	Rv1508c	-	membrane protein
1699849	0	G	SNP	A	96	99	195	100	195	Pro16Ser (ccg/Tcg)	Rv1508c	-	membrane protein
1702415	0	C	SNP	T	104	105	204	99.52	210	Ala374Val (gcg/gTg)	Rv1510	-	hypothetical protein
1706119	0	T	SNP	C	101	104	198	100	205	Ser159Ser (tca/tcG)	Rv1514c	-	glycosyltransferase
1708792	0	T	SNP	C	97	131	225	100	228
1709432	0	C	SNP	T	89	98	185	100	187	Leu188Phe (ctc/Ttc)	Rv1517	-	hypothetical protein
1713192	0	A	SNP	G	106	109	205	99.54	216	Val297Val (gta/gtG)	Rv1521	fadD25	fatty-acid--CoA ligase FadD25
1713923	0	A	SNP	G	96	97	190	100	193	His541Arg (cac/cGc)	Rv1521	fadD25	fatty-acid--CoA ligase FadD25
1716472	0	A	SNP	G	103	89	187	99.48	193	Ser381Pro (tcc/Ccc)	Rv1522c	mmpL12	transmembrane transport protein MmpL12
1718932	0	C	SNP	T	129	84	207	98.61	216	Asn69Asn (aac/aaT)	Rv1524	-	glycosyltransferase
1723591	0	C	SNP	G	99	105	204	99.51	205	Val1607Leu (gtc/Ctc)	Rv1527c	pks5	polyketide synthase
1728161	0	G	SNP	T	117	91	204	100	208	Gly83Gly (ggc/ggA)	Rv1527c	pks5	polyketide synthase
1728460	0	A	SNP	C	103	87	185	98.45	193
1728837	0	A	SNP	G	101	108	208	100	209
1733814	0	C	SNP	T	122	88	210	99.53	211	Leu69Leu (ctg/Ttg)	Rv1533	-	monooxygenase
1735739	0	T	SNP	C	94	98	184	99.48	193
1738751	0	C	SNP	A	91	104	190	98.48	198	Arg745Arg (cgg/Agg)	Rv1536	ileS	isoleucine--tRNA ligase
1748439	0	C	SNP	T	91	95	183	98.41	189	Thr249Ile (acc/aTc)	Rv1547	dnaE1	DNA polymerase III subunit alpha
1752561	0	T	SNP	C	106	125	227	99.57	232	Asp258Gly (gac/gGc)	Rv1548c	PPE21	PPE family protein PPE21
1753519	1	G	Ins	C	56	99	155	82.45	155
1759252	0	G	SNP	T	101	102	201	100	203	Ser524Ser (tcg/tcT)	Rv1552	frdA	fumarate reductase flavoprotein subunit		phylo (not 4,9)
1760292	0	A	SNP	G	121	113	233	98.73	237	Met40Val (atg/Gtg)	Rv1554	frdC	fumarate reductase membrane anchor subunit
1761765	0	G	SNP	A	96	96	190	99.48	193	Gly8Ser (ggc/Agc)	Rv1557	mmpL6	transmembrane transport protein MmpL6
1763482	0	G	SNP	A	85	95	180	100	180	Gly19Arg (ggg/Agg)	Rv1559	ilvA	threonine dehydratase IlvA
1764225	0	C	SNP	T	106	149	249	99.22	257	Ala266Ala (gcc/gcT)	Rv1559	ilvA	threonine dehydratase IlvA
1777508	0	C	SNP	T	189	109	293	99.33	300	Thr269Thr (acc/acT)	Rv1569	bioF1	8-amino-7-oxononanoate synthase
1778430	0	T	SNP	C	147	135	276	99.65	283	Met191Thr (atg/aCg)	Rv1570	bioD	ATP-dependent dethiobiotin synthetase BioD
1779370	0	G	SNP	C	117	95	209	100	212	Thr19Thr (acg/acC)	Rv1573	-	phage protein
1780586	1	C	Ins	G	93	109	202	95.73	202		Rv1575	-	phage protein
1781251	0	C	SNP	T	106	125	228	99.57	232	Glu272Lys (gag/Aag)	Rv1576c	-	phage capsid protein
1781811	0	T	SNP	C	150	127	275	99.64	278	Asp85Gly (gac/gGc)	Rv1576c	-	phage capsid protein
1784238	0	A	Del	GAP	104	100	202	99.51	205		Rv1581c	-	phage protein
1788570	0	G	SNP	T	83	76	156	77.94	204	Asn198Lys (aac/aaA)	Rv1587c	-	hypothetical protein
1788574	0	T	SNP	C	80	80	153	77.29	207	His197Arg (cac/cGc)	Rv1587c	-	hypothetical protein
1789671	0	C	SNP	T	72	93	164	77.83	212	Ala56Thr (gcg/Acg)	Rv1588c	-	hypothetical protein
1789675	0	A	SNP	C	72	88	159	78.05	205	Gly54Gly (ggt/ggG)	Rv1588c	-	hypothetical protein
1789678	0	C	SNP	G	70	91	161	78.92	204	Val53Val (gtg/gtC)	Rv1588c	-	hypothetical protein
1789933	0	G	SNP	A	100	91	189	100	191
1792777	0	T	SNP	C	92	83	174	99.43	176	Ile322Val (att/Gtt)	Rv1592c	-	hypothetical protein
1792778	0	T	SNP	C	90	85	172	99.43	176	Glu321Glu (gaa/gaG)	Rv1592c	-	hypothetical protein
1798355	0	G	SNP	A	111	111	216	100	222	Gly21Asp (ggt/gAt)	Rv1597	-	hypothetical protein
1802047	0	C	SNP	G	98	92	187	99.48	191	Gln5Glu (cag/Gag)	Rv1601	hisB	imidazole glycerol-phosphate dehydratase
1803265	0	G	SNP	A	97	110	204	100	207	Ser201Asn (agc/aAc)	Rv1602	hisH	imidazole glycerol phosphate synthase subunit HisH
1804409	0	C	SNP	A	130	103	232	99.57	234	Pro124Gln (cca/cAa)	Rv1604	impA	inositol-monophosphatase ImpA
1811375	0	G	SNP	T	97	104	201	100	201	Gly83Gly (ggg/ggT)	Rv1612	trpB	tryptophan synthase subunit beta
1812448	0	C	SNP	T	98	112	208	99.06	212	Tyr30Tyr (tac/taT)	Rv1613	trpA	tryptophan synthase subunit alpha
1817976	0	A	SNP	T	117	104	215	99.55	222	His121Leu (cac/cTc)	Rv1618	tesB1	acyl-CoA thioesterase TesB
1818286	0	C	SNP	T	99	107	201	100	206	Gly224Gly (ggc/ggT)	Rv1618	tesB1	acyl-CoA thioesterase TesB
1827468	0	C	SNP	A	98	91	184	98.44	192	Val160Leu (gtg/Ttg)	Rv1625c	cya	adenylyl cyclase
1832509	0	C	SNP	G	102	113	212	99.54	216	Thr615Thr (acc/acG)	Rv1629	polA	DNA polymerase I
1833025	0	C	SNP	T	99	128	222	99.13	229	Asp787Asp (gac/gaT)	Rv1629	polA	DNA polymerase I
1836286	0	G	SNP	C	128	105	232	100	233
1836417	0	C	SNP	A	100	113	204	100	213	Gly138Gly (ggg/ggT)	Rv1632c	-	hypothetical protein
1839759	0	G	SNP	C	122	125	241	100	247	Gly198Arg (ggg/Cgg)	Rv1634	-	multidrug-efflux transporter
1847919	0	C	SNP	G	119	118	236	99.16	239	Thr180Thr (acg/acC)	Rv1639c	-	hypothetical protein
1849609	0	T	SNP	C	91	100	191	99.48	192	Arg809Arg (cga/cgG)	Rv1640c	lysX	bifunctional lysine--tRNA ligase/phosphatidylglycerol lysyltransferase
1850482	0	A	SNP	G	111	101	211	97.7	217	Arg518Arg (cgt/cgC)	Rv1640c	lysX	bifunctional lysine--tRNA ligase/phosphatidylglycerol lysyltransferase
1852803	0	C	SNP	A	100	90	188	96.94	196	Ala177Ala (gcc/gcA)	Rv1641	infC	initiation factor IF-3
1852877	0	A	SNP	C	98	108	202	99.04	208	_202Ser (tag/tCg)	Rv1641	infC	initiation factor IF-3
1854300	0	T	SNP	C	106	117	221	99.55	224	Leu232Pro (ctg/cCg)	Rv1644	tsnR	23S rRNA methyltransferase TsnR
1856617	0	C	SNP	T	67	87	147	100	154	Thr285Ile (aca/aTa)	Rv1646	PE17	PE family protein PE17
1856777	0	G	SNP	C	100	68	166	100	168	Ala2Pro (gcg/Ccg)	Rv1647	-	adenylate cyclase
1859559	0	C	SNP	A	102	117	214	100	219	Ala276Asp (gcc/gAc)	Rv1649	pheS	phenylalanine--tRNA ligase subunit alpha
1862068	0	C	SNP	G	110	105	215	100	215	Leu771Val (ctg/Gtg)	Rv1650	pheT	phenylalanine--tRNA ligase subunit beta
1863584	0	G	SNP	T	146	151	288	99.33	299	Thr600Asn (acc/aAc)	Rv1651c	PE_PGRS30	PE-PGRS family protein PE_PGRS30
1873700	0	G	SNP	A	101	94	194	99.49	196	Leu354Leu (ctg/ctA)	Rv1659	argH	argininosuccinate lyase
1879894	0	A	SNP	C	103	109	210	98.6	215	Thr1531Pro (acg/Ccg)	Rv1661	pks7	polyketide synthase
1882586	0	T	SNP	A	115	117	228	98.31	236	Ser295Thr (tcg/Acg)	Rv1662	pks8	polyketide synthase
1882587	0	C	SNP	A	113	115	226	97.85	233	Ser295_ (tcg/tAg)	Rv1662	pks8	polyketide synthase
1885772	0	G	SNP	A	105	95	194	100	200	Ala1357Thr (gcc/Acc)	Rv1662	pks8	polyketide synthase
1894300	1	G	Ins	G	107	78	185	86.05	186
1894300	2	G	Ins	T	108	77	185	86.05	186
1894300	3	G	Ins	C	106	77	183	85.12	183
1894300	4	G	Ins	T	106	77	183	85.12	183
1894300	5	G	Ins	T	106	77	183	85.12	183
1894300	6	G	Ins	G	106	76	182	84.65	182
1894300	7	G	Ins	C	103	75	178	82.79	178
1894300	8	G	Ins	C	103	74	177	82.33	178
1894300	9	G	Ins	G	102	75	177	82.33	178
1894300	10	G	Ins	C	103	75	178	82.79	178
1894422	0	A	SNP	G	105	123	226	99.56	229
1901493	0	T	SNP	C	131	113	240	99.59	245	Ser149Ser (agt/agC)	Rv1676	-	hypothetical protein
1907296	0	G	SNP	C	102	119	219	99.55	222	Ala298Ala (gcg/gcC)	Rv1682	-	hypothetical protein
1908598	0	G	SNP	A	127	96	219	98.67	226	Arg335Arg (cgg/cgA)	Rv1683	-	bifunctional long-chain acyl-CoA synthase/lipase
1916137	0	A	SNP	G	114	120	231	100	234	Leu63Leu (cta/ctG)	Rv1691	-	hypothetical protein
1917972	0	A	SNP	G	132	109	237	100	241	Leu11Leu (cta/ctG)	Rv1694	tlyA	16S/23S rRNA (cytidine-2'-O)-methyltransferase TlyA			capreomycin (CPR)
1925136	0	G	SNP	A	92	104	193	99.49	197	Val436Val (gtg/gtA)	Rv1699	pyrG	CTP synthase
1926029	0	T	SNP	C	100	117	214	99.54	218	Tyr150His (tat/Cat)	Rv1700	-	NUDIX hydrolase
1927329	0	C	SNP	A	93	106	196	100	199	Arg416Leu (cgc/cTc)	Rv1702c	-	hypothetical protein
1931179	0	C	SNP	A	96	89	183	100	185	Arg93Leu (cgg/cTg)	Rv1704c	cycA	D-serine/alanine/glycine transporter protein CycA
1931718	0	G	SNP	C	124	102	222	100	226	Leu313Val (ctg/Gtg)	Rv1705c	PPE22	PPE family protein PPE22
1933988	0	G	SNP	A	99	87	184	100	186
1943280	0	G	SNP	T	88	98	184	99.47	187	Val208Leu (gtg/Ttg)	Rv1715	fadB3	3-hydroxybutyryl-CoA dehydrogenase FadB
1944107	0	A	SNP	G	108	103	208	100	211	Ser178Gly (agt/Ggt)	Rv1716	-	hypothetical protein
1944402	0	T	SNP	C	100	110	209	99.53	211	Val276Ala (gtc/gCc)	Rv1716	-	hypothetical protein
1946999	0	T	SNP	G	111	88	197	97.07	205
1950767	0	T	SNP	C	99	103	198	100	202	Lys95Lys (aaa/aaG)	Rv1724c	-	hypothetical protein
1952743	0	G	SNP	A	112	121	230	100	233	Val298Met (gtg/Atg)	Rv1726	-	oxidoreductase
1960284	0	C	SNP	A	105	111	214	99.54	217	Gln68His (cag/caT)	Rv1733c	-	transmembrane protein
1967237	0	C	SNP	A	113	92	200	100	205	Arg134Leu (cga/cTa)	Rv1739c	-	sulfate ABC transporter permease
1971725	0	G	SNP	C	117	98	210	99.54	216	Arg89Arg (cgc/cgG)	Rv1745c	idi	isopentenyl-diphosphate delta-isomerase
1972901	0	C	SNP	T	136	104	239	99.59	241	Ala255Val (gcg/gTg)	Rv1746	pknF	serine/threonine-protein kinase PknF
1974100	0	C	SNP	G	120	121	232	99.59	242	Ala157Ala (gcc/gcG)	Rv1747	-	ABC transporter ATP-binding protein/permease
1977646	0	G	SNP	A	104	105	206	99.52	210	Ala80Ala (gcc/gcT)	Rv1749c	-	integral membrane protein
1983195	0	A	SNP	G	14	11	25	96.15	26	Gly527Gly (ggt/ggC)	Rv1753c	PPE24	PPE family protein PPE24
1983198	0	C	SNP	G	15	16	31	96.88	32	Val526Val (gtg/gtC)	Rv1753c	PPE24	PPE family protein PPE24
1983313	0	T	SNP	G	108	121	226	96.62	237	Asn488Thr (aac/aCc)	Rv1753c	PPE24	PPE family protein PPE24
1990790	0	A	SNP	G	10	4	13	100	14	Gly596Gly (ggt/ggC)	Rv1759c	wag22	PE-PGRS family protein Wag22
1990799	0	T	SNP	G	9	4	13	100	13	Gly593Gly (gga/ggC)	Rv1759c	wag22	PE-PGRS family protein Wag22
1990826	0	A	SNP	G	9	4	13	100	13	Gly584Gly (ggt/ggC)	Rv1759c	wag22	PE-PGRS family protein Wag22
1997852	0	C	SNP	G	56	47	103	98.1	105	Val222Leu (gtt/Ctt)	Rv1765c	-	hypothetical protein
2003252	0	C	SNP	T	115	143	254	99.61	259	Ala209Ala (gcc/gcT)	Rv1769	-	hypothetical protein
2003827	0	A	SNP	C	94	106	198	100	200	Asp401Ala (gac/gCc)	Rv1769	-	hypothetical protein
2010614	0	G	SNP	A	104	104	202	99.52	209
2010880	0	T	SNP	G	113	93	204	100	206	Gly75Gly (ggt/ggG)	Rv1777	cyp144	cytochrome P450 Cyp144
2011568	0	G	SNP	C	120	128	244	100	248	Glu305Gln (gag/Cag)	Rv1777	cyp144	cytochrome P450 Cyp144
2022868	0	T	SNP	C	95	116	205	99.53	212	Ser1204Ser (agt/agC)	Rv1783	eccC5	ESX-5 type VII secretion system protein EccC5
2023628	0	C	SNP	G	124	106	228	100	230	Gly334Ala (gga/gCa)	Rv1785c	cyp143	cytochrome P450 Cyp143
2025977	0	C	SNP	G	107	88	194	97.5	200	Thr226Arg (acg/aGg)	Rv1787	PPE25	PPE family protein PPE25
2034676	0	C	SNP	T	114	133	245	98.41	251	Ile316Ile (atc/atT)	Rv1796	mycP5	membrane-anchored mycosin MycP
2045310	0	A	SNP	G	107	163	265	100	270	Ile511Ile (att/atC)	Rv1803c	PE_PGRS32	PE-PGRS family protein PE_PGRS32
2049065	0	T	SNP	C	111	115	222	98.69	229
2049097	0	G	SNP	C	95	118	208	100	213
2050822	0	G	SNP	C	101	119	217	100	220	Gly301Ala (gga/gCa)	Rv1808	PPE32	PPE family protein PPE32
2051345	0	G	SNP	A	115	105	216	100	220	Gly22Ser (ggt/Agt)	Rv1809	PPE33	PPE family protein PPE33
2051746	0	T	SNP	C	105	118	221	100	223	Ala155Ala (gct/gcC)	Rv1809	PPE33	PPE family protein PPE33
2052035	0	G	SNP	T	103	86	185	100	189	Val252Leu (gtg/Ttg)	Rv1809	PPE33	PPE family protein PPE33
2055271	0	A	SNP	G	109	127	233	100	236	Leu30Pro (cta/cCa)	Rv1812c	-	dehydrogenase
2056184	0	C	SNP	T	106	107	212	99.53	214
2057774	0	A	SNP	T	115	110	224	100	225	Ile83Phe (atc/Ttc)	Rv1815	-	hypothetical protein
2058950	0	C	Del	GAP	107	111	215	97.76	223		Rv1816	-	HTH-type transcriptional regulator
2061865	0	G	Del	GAP	15	28	38	97.73	44		Rv1818c	PE_PGRS33	PE-PGRS family protein PE_PGRS33
2061866	0	G	Del	GAP	15	28	38	100	43		Rv1818c	PE_PGRS33	PE-PGRS family protein PE_PGRS33
2061867	0	T	Del	GAP	15	28	38	100	43		Rv1818c	PE_PGRS33	PE-PGRS family protein PE_PGRS33
2061868	0	G	Del	GAP	15	28	38	100	43		Rv1818c	PE_PGRS33	PE-PGRS family protein PE_PGRS33
2061869	0	A	Del	GAP	15	28	38	100	43		Rv1818c	PE_PGRS33	PE-PGRS family protein PE_PGRS33
2061870	0	C	Del	GAP	15	28	38	100	43		Rv1818c	PE_PGRS33	PE-PGRS family protein PE_PGRS33
2061871	0	A	Del	GAP	15	28	38	100	43		Rv1818c	PE_PGRS33	PE-PGRS family protein PE_PGRS33
2061872	0	T	Del	GAP	15	28	38	100	43		Rv1818c	PE_PGRS33	PE-PGRS family protein PE_PGRS33
2061873	0	T	Del	GAP	15	28	38	100	43		Rv1818c	PE_PGRS33	PE-PGRS family protein PE_PGRS33
2061874	0	A	Del	GAP	15	28	38	100	43		Rv1818c	PE_PGRS33	PE-PGRS family protein PE_PGRS33
2061875	0	G	Del	GAP	15	28	38	100	43		Rv1818c	PE_PGRS33	PE-PGRS family protein PE_PGRS33
2061876	0	T	Del	GAP	15	28	38	100	43		Rv1818c	PE_PGRS33	PE-PGRS family protein PE_PGRS33
2061877	0	G	Del	GAP	15	28	38	100	43		Rv1818c	PE_PGRS33	PE-PGRS family protein PE_PGRS33
2061878	0	C	Del	GAP	15	28	38	100	43		Rv1818c	PE_PGRS33	PE-PGRS family protein PE_PGRS33
2061879	0	C	Del	GAP	15	28	38	100	43		Rv1818c	PE_PGRS33	PE-PGRS family protein PE_PGRS33
2061880	0	G	Del	GAP	15	28	38	97.73	44		Rv1818c	PE_PGRS33	PE-PGRS family protein PE_PGRS33
2061881	0	G	Del	GAP	15	28	38	97.73	44		Rv1818c	PE_PGRS33	PE-PGRS family protein PE_PGRS33
2061958	0	A	SNP	G	22	85	98	100	107	Ala239Ala (gct/gcC)	Rv1818c	PE_PGRS33	PE-PGRS family protein PE_PGRS33
2074754	0	C	SNP	T	98	114	209	99.53	213
2087652	0	C	SNP	T	136	93	226	99.13	231	Arg87Arg (cgg/cgA)	Rv1839c	vapB13	antitoxin VapB13
2089752	0	C	SNP	T	131	96	225	99.13	229	Val323Met (gtg/Atg)	Rv1841c	-	hypothetical protein
2094912	0	C	Del	GAP	84	68	152	86.86	175		Rv1844c	gnd1	6-phosphogluconate dehydrogenase
2094913	0	A	Del	GAP	84	68	152	87.36	174		Rv1844c	gnd1	6-phosphogluconate dehydrogenase
2094914	0	G	Del	GAP	84	68	152	87.86	173		Rv1844c	gnd1	6-phosphogluconate dehydrogenase
2094915	0	C	Del	GAP	84	68	152	89.41	170		Rv1844c	gnd1	6-phosphogluconate dehydrogenase
2094916	0	G	Del	GAP	84	68	152	91.02	167		Rv1844c	gnd1	6-phosphogluconate dehydrogenase
2094917	0	T	Del	GAP	84	68	152	91.02	167		Rv1844c	gnd1	6-phosphogluconate dehydrogenase
2096186	0	A	SNP	G	125	131	254	100	256	Thr138Thr (act/acC)	Rv1846c	blaI	transcriptional repressor BlaI
2099469	0	G	SNP	A	97	99	194	99.49	197	Ala503Ala (gcg/gcA)	Rv1850	ureC	urease subunit alpha
2108141	0	T	SNP	C	102	119	221	99.55	222	Phe136Leu (ttc/Ctc)	Rv1860	apa	hypothetical protein
2108890	0	A	SNP	C	85	109	191	99.49	195
2109523	1	C	Ins	G	89	81	170	91.4	170
2116903	0	C	SNP	T	99	113	204	99.53	213	Gly380Gly (ggc/ggT)	Rv1867	-	hypothetical protein
2122976	0	C	SNP	G	101	121	221	99.55	223	Gly59Ala (ggt/gCt)	Rv1872c	lldD2	L-lactate dehydrogenase
2123169	0	T	SNP	G	88	104	191	100	192
2128870	0	A	SNP	G	130	115	244	100	245	Leu283Leu (cta/ctG)	Rv1878	glnA3	glutamine synthetase GlnA
2133468	1	T	Ins	T	93	90	183	94.33	183		Rv1883c	-	hypothetical protein
2133468	2	T	Ins	C	93	90	183	94.33	183		Rv1883c	-	hypothetical protein
2133468	3	T	Ins	G	93	89	182	93.81	183		Rv1883c	-	hypothetical protein
2133468	4	T	Ins	C	93	90	183	94.33	183		Rv1883c	-	hypothetical protein
2133468	5	T	Ins	A	93	90	183	94.33	183		Rv1883c	-	hypothetical protein
2133468	6	T	Ins	T	93	90	183	94.33	183		Rv1883c	-	hypothetical protein
2133468	7	T	Ins	G	93	90	183	94.33	183		Rv1883c	-	hypothetical protein
2133468	8	T	Ins	C	93	90	183	94.33	183		Rv1883c	-	hypothetical protein
2133468	9	T	Ins	C	92	90	182	93.81	182		Rv1883c	-	hypothetical protein
2133468	10	T	Ins	G	91	89	180	92.78	180		Rv1883c	-	hypothetical protein
2133468	11	T	Ins	T	91	89	180	92.78	180		Rv1883c	-	hypothetical protein
2133468	12	T	Ins	C	89	89	178	91.75	178		Rv1883c	-	hypothetical protein
2135870	0	T	SNP	C	80	99	177	100	179
2137521	1	A	Ins	C	59	62	121	80.67	121
2137521	2	A	Ins	T	59	62	121	80.67	121
2137521	3	A	Ins	C	58	60	118	78.67	119
2137521	4	A	Ins	C	58	61	119	79.33	119
2137521	5	A	Ins	G	58	61	119	79.33	119
2137521	6	A	Ins	A	58	61	119	79.33	119
2137521	7	A	Ins	T	58	61	119	79.33	119
2137521	8	A	Ins	C	58	61	119	79.33	119
2137521	9	A	Ins	A	58	61	119	79.33	119
2137521	10	A	Ins	C	58	61	119	79.33	119
2138453	0	C	SNP	T	112	101	208	100	213
2142250	0	C	SNP	T	90	96	184	99.47	187
2143328	0	G	Del	GAP	79	102	176	100	181		Rv1895	-	zinc-binding alcohol dehydrogenase
2147022	0	A	SNP	C	96	99	190	98.98	197	Ile204Met (att/atG)	Rv1900c	lipJ	lignin peroxidase LipJ
2150722	0	T	SNP	C	86	93	177	99.44	180	Leu120Pro (ctg/cCg)	Rv1903	-	membrane protein
2151780	0	G	SNP	T	115	108	221	100	223	Gln206Lys (caa/Aaa)	Rv1905c	aao	D-amino acid oxidase
2153184	0	T	SNP	G	119	107	218	100	226
2154724	0	C	SNP	A	109	100	208	100	209	Arg463Leu (cgg/cTg)	Rv1908c	katG	catalase-peroxidase		phylo (not Euro-American, M. africanum, M. bovis, M . canettii, M. caprae, M. Microti, M. pinipedii, Beijing, Delhi/CAS, EAI, 4)	isoniazid (INH)
2155168	0	C	SNP	G	114	109	222	99.11	225	Ser315Thr (agc/aCc)	Rv1908c	katG	catalase-peroxidase	isoniazid (INH)		isoniazid (INH)
2156600	0	A	SNP	G	89	112	201	99.01	203
2158109	0	T	SNP	C	115	97	210	100	212	Asp328Gly (gac/gGc)	Rv1912c	fadB5	oxidoreductase FadB
2158905	0	C	SNP	A	117	112	224	98.28	233	Gly63_ (gga/Tga)	Rv1912c	fadB5	oxidoreductase FadB
2160998	0	G	SNP	A	117	114	226	100	231	Gly179Asp (ggc/gAc)	Rv1915	aceAa	isocitrate lyase AceAa
2161343	1	G	Ins	T	91	100	191	95.02	191		Rv1915	aceAa	isocitrate lyase AceAa
2163790	0	A	SNP	C	54	50	101	100	104	Pro1174Pro (cct/ccG)	Rv1917c	PPE34	PPE family protein PPE34
2165286	0	A	SNP	C	98	133	229	100	231	Ser676Ala (tca/Gca)	Rv1917c	PPE34	PPE family protein PPE34
2165866	0	G	SNP	C	26	33	59	98.33	60	Pro482Pro (ccc/ccG)	Rv1917c	PPE34	PPE family protein PPE34
2165869	0	G	SNP	C	22	33	55	98.21	56	Gly481Gly (ggc/ggG)	Rv1917c	PPE34	PPE family protein PPE34
2165872	0	A	SNP	C	21	32	53	98.15	54	Val480Val (gtt/gtG)	Rv1917c	PPE34	PPE family protein PPE34
2165875	0	G	SNP	C	21	33	54	98.18	55	Leu479Leu (ctc/ctG)	Rv1917c	PPE34	PPE family protein PPE34
2165877	0	G	SNP	A	21	33	54	98.18	55	Leu479Phe (ctc/Ttc)	Rv1917c	PPE34	PPE family protein PPE34
2165878	0	T	SNP	C	21	32	52	98.15	54	Ala478Ala (gca/gcG)	Rv1917c	PPE34	PPE family protein PPE34
2165884	0	G	SNP	C	21	32	53	98.15	54	Thr476Thr (acc/acG)	Rv1917c	PPE34	PPE family protein PPE34
2165886	0	T	SNP	A	21	33	54	98.18	55	Thr476Ser (acc/Tcc)	Rv1917c	PPE34	PPE family protein PPE34
2165890	0	G	SNP	A	21	33	53	91.53	59	Asn474Asn (aac/aaT)	Rv1917c	PPE34	PPE family protein PPE34
2165891	0	T	SNP	C	21	32	52	91.38	58	Asn474Ser (aac/aGc)	Rv1917c	PPE34	PPE family protein PPE34
2165893	0	G	SNP	C	20	33	53	92.98	57	Ile473Met (atc/atG)	Rv1917c	PPE34	PPE family protein PPE34
2165895	0	T	SNP	C	21	32	53	92.98	57	Ile473Val (atc/Gtc)	Rv1917c	PPE34	PPE family protein PPE34
2165896	0	G	SNP	A	21	32	52	91.38	58	Gly472Gly (ggc/ggT)	Rv1917c	PPE34	PPE family protein PPE34
2165901	0	G	SNP	A	29	39	66	95.77	71	Leu471Leu (ctg/Ttg)	Rv1917c	PPE34	PPE family protein PPE34
2165902	0	C	SNP	A	36	43	75	94.05	84	Gly470Gly (ggg/ggT)	Rv1917c	PPE34	PPE family protein PPE34
2167310	0	A	SNP	G	122	109	227	99.57	232	Met1Thr (atg/aCg)	Rv1917c	PPE34	PPE family protein PPE34
2167926	0	A	SNP	G	106	115	220	100	221	Leu896Ser (ttg/tCg)	Rv1918c	PPE35	PPE family protein PPE35
2172526	0	A	SNP	C	87	143	228	99.14	232	_424Gly (tga/Gga)	Rv1921c	lppF	lipoprotein LppF
2173860	0	A	SNP	C	116	97	210	100	213
2180911	0	G	SNP	T	81	95	174	100	176	Pro103Thr (ccg/Acg)	Rv1928c	-	short-chain type dehydrogenase/reductase
2186127	0	G	SNP	A	143	126	266	98.9	272	Ala21Val (gcc/gTc)	Rv1934c	fadE17	acyl-CoA dehydrogenase FadE17
2186236	0	C	SNP	T	114	119	228	100	233	Pro308Pro (ccg/ccA)	Rv1935c	echA13	enoyl-CoA hydratase EchA13
2187587	0	G	SNP	C	105	90	192	100	195	Gln68His (cag/caC)	Rv1936	-	monooxygenase
2193338	0	G	SNP	A	105	91	192	98.49	199	Val245Met (gtg/Atg)	Rv1940	ribA1	riboflavin biosynthesis protein RibA
2199052	0	C	SNP	G	100	103	203	100	203	Gly5Arg (ggt/Cgt)	Rv1948c	-	hypothetical protein
2207591	1	T	Ins	C	103	83	186	97.38	186
2209465	0	G	SNP	A	93	102	189	99.49	196	Ala47Thr (gcg/Acg)	Rv1966	mce3A	Mce family protein Mce3A
2211826	0	A	SNP	G	104	124	225	100	228	Lys67Lys (aaa/aaG)	Rv1968	mce3C	Mce family protein Mce3C
2216345	0	C	SNP	A	106	107	210	100	213	Pro363Pro (ccc/ccA)	Rv1971	mce3F	Mce family protein Mce3F
2216443	0	C	SNP	A	116	102	214	100	218	Ala396Glu (gcg/gAg)	Rv1971	mce3F	Mce family protein Mce3F
2220354	0	G	SNP	A	92	118	209	99.53	211	Ala201Thr (gcg/Acg)	Rv1977	-	hypothetical protein
2220371	0	G	SNP	A	98	112	207	99.06	212	Met206Ile (atg/atA)	Rv1977	-	hypothetical protein
2220512	0	T	SNP	G	118	96	208	99.53	215	Ser253Ser (tct/tcG)	Rv1977	-	hypothetical protein
2220941	0	G	Del	GAP	85	102	186	88.63	211		Rv1978	-	hypothetical protein
2220942	0	C	Del	GAP	85	102	186	89.47	209		Rv1978	-	hypothetical protein
2220943	0	C	Del	GAP	85	102	186	89.9	208		Rv1978	-	hypothetical protein
2220944	0	A	Del	GAP	85	102	186	89.05	210		Rv1978	-	hypothetical protein
2220945	0	C	Del	GAP	85	102	186	91.22	205		Rv1978	-	hypothetical protein
2220946	0	G	Del	GAP	85	102	186	92.12	203		Rv1978	-	hypothetical protein
2220947	0	A	Del	GAP	85	102	186	100	187		Rv1978	-	hypothetical protein
2220948	0	T	Del	GAP	85	102	186	100	187		Rv1978	-	hypothetical protein
2221584	0	G	SNP	C	103	86	189	100	189	Ser226Thr (agt/aCt)	Rv1978	-	hypothetical protein
2223293	0	T	SNP	C	113	99	212	99.53	213
2228967	0	A	SNP	G	124	128	249	100	252
2229801	0	C	SNP	G	95	108	202	100	203	Pro34Pro (ccg/ccC)	Rv1985c	-	HTH-type transcriptional regulator
2235170	0	A	Del	GAP	22	15	37	92.5	40		Rv1992c	ctpG	cation transporter ATPase G
2235171	0	C	Del	GAP	22	15	37	92.5	40		Rv1992c	ctpG	cation transporter ATPase G
2235172	0	A	Del	GAP	22	15	37	92.5	40		Rv1992c	ctpG	cation transporter ATPase G
2235173	0	A	Del	GAP	22	15	37	92.5	40		Rv1992c	ctpG	cation transporter ATPase G
2235174	0	T	Del	GAP	22	15	37	92.5	40		Rv1992c	ctpG	cation transporter ATPase G
2235175	0	C	Del	GAP	22	15	37	92.5	40		Rv1992c	ctpG	cation transporter ATPase G
2235176	0	C	Del	GAP	22	15	37	92.5	40		Rv1992c	ctpG	cation transporter ATPase G
2235177	0	G	Del	GAP	22	15	37	92.5	40		Rv1992c	ctpG	cation transporter ATPase G
2235178	0	A	Del	GAP	22	15	37	92.5	40		Rv1992c	ctpG	cation transporter ATPase G
2235179	0	C	Del	GAP	22	15	37	92.5	40		Rv1992c	ctpG	cation transporter ATPase G
2235180	0	G	Del	GAP	22	15	37	92.5	40		Rv1992c	ctpG	cation transporter ATPase G
2235181	0	T	Del	GAP	22	15	37	92.5	40		Rv1992c	ctpG	cation transporter ATPase G
2235182	0	T	Del	GAP	22	15	37	92.5	40		Rv1992c	ctpG	cation transporter ATPase G
2235183	0	T	Del	GAP	22	15	37	92.5	40		Rv1992c	ctpG	cation transporter ATPase G
2235184	0	T	Del	GAP	22	15	37	92.5	40		Rv1992c	ctpG	cation transporter ATPase G
2235185	0	G	Del	GAP	22	15	37	92.5	40		Rv1992c	ctpG	cation transporter ATPase G
2235186	0	C	Del	GAP	22	15	37	92.5	40		Rv1992c	ctpG	cation transporter ATPase G
2235187	0	A	Del	GAP	22	15	37	92.5	40		Rv1992c	ctpG	cation transporter ATPase G
2235188	0	C	Del	GAP	22	15	37	92.5	40		Rv1992c	ctpG	cation transporter ATPase G
2235189	0	C	Del	GAP	22	15	37	92.5	40		Rv1992c	ctpG	cation transporter ATPase G
2235190	0	A	Del	GAP	22	15	37	92.5	40		Rv1992c	ctpG	cation transporter ATPase G
2235191	0	T	Del	GAP	22	15	37	92.5	40		Rv1992c	ctpG	cation transporter ATPase G
2235192	0	G	Del	GAP	22	15	37	92.5	40		Rv1992c	ctpG	cation transporter ATPase G
2235193	0	A	Del	GAP	22	15	37	92.5	40		Rv1992c	ctpG	cation transporter ATPase G
2235194	0	T	Del	GAP	22	15	37	92.5	40		Rv1992c	ctpG	cation transporter ATPase G
2235195	0	C	Del	GAP	22	15	37	92.5	40		Rv1992c	ctpG	cation transporter ATPase G
2235196	0	T	Del	GAP	22	15	37	92.5	40		Rv1992c	ctpG	cation transporter ATPase G
2235197	0	G	Del	GAP	22	15	37	92.5	40		Rv1992c	ctpG	cation transporter ATPase G
2235198	0	C	Del	GAP	22	15	37	92.5	40		Rv1992c	ctpG	cation transporter ATPase G
2235199	0	C	Del	GAP	22	15	37	92.5	40		Rv1992c	ctpG	cation transporter ATPase G
2235200	0	G	Del	GAP	22	15	37	92.5	40		Rv1992c	ctpG	cation transporter ATPase G
2235201	0	C	Del	GAP	22	15	37	92.5	40		Rv1992c	ctpG	cation transporter ATPase G
2235202	0	G	Del	GAP	22	15	37	92.5	40		Rv1992c	ctpG	cation transporter ATPase G
2235203	0	A	Del	GAP	22	15	37	92.5	40		Rv1992c	ctpG	cation transporter ATPase G
2235204	0	G	Del	GAP	22	15	37	92.5	40		Rv1992c	ctpG	cation transporter ATPase G
2235205	0	C	Del	GAP	22	15	37	92.5	40		Rv1992c	ctpG	cation transporter ATPase G
2235206	0	G	Del	GAP	22	15	37	94.87	39		Rv1992c	ctpG	cation transporter ATPase G
2235207	0	C	Del	GAP	22	15	37	94.87	39		Rv1992c	ctpG	cation transporter ATPase G
2235208	0	C	Del	GAP	22	15	37	94.87	39		Rv1992c	ctpG	cation transporter ATPase G
2235209	0	G	Del	GAP	22	15	37	94.87	39		Rv1992c	ctpG	cation transporter ATPase G
2235210	0	G	Del	GAP	22	15	37	94.87	39		Rv1992c	ctpG	cation transporter ATPase G
2235211	0	G	Del	GAP	22	15	37	94.87	39		Rv1992c	ctpG	cation transporter ATPase G
2235212	0	C	Del	GAP	22	15	37	94.87	39		Rv1992c	ctpG	cation transporter ATPase G
2235213	0	A	Del	GAP	22	15	37	94.87	39		Rv1992c	ctpG	cation transporter ATPase G
2235214	0	T	Del	GAP	22	15	37	94.87	39		Rv1992c	ctpG	cation transporter ATPase G
2235215	0	G	Del	GAP	22	15	37	94.87	39		Rv1992c	ctpG	cation transporter ATPase G
2235216	0	G	Del	GAP	22	15	37	97.37	38		Rv1992c	ctpG	cation transporter ATPase G
2235217	0	T	Del	GAP	22	15	37	97.37	38		Rv1992c	ctpG	cation transporter ATPase G
2235218	0	C	Del	GAP	22	15	37	97.37	38		Rv1992c	ctpG	cation transporter ATPase G
2235219	0	T	Del	GAP	22	15	37	97.37	38		Rv1992c	ctpG	cation transporter ATPase G
2235220	0	A	Del	GAP	22	15	37	97.37	38		Rv1992c	ctpG	cation transporter ATPase G
2235221	0	G	Del	GAP	22	15	37	97.37	38		Rv1992c	ctpG	cation transporter ATPase G
2235222	0	G	Del	GAP	22	15	37	97.37	38		Rv1992c	ctpG	cation transporter ATPase G
2235223	0	G	Del	GAP	22	15	37	97.37	38		Rv1992c	ctpG	cation transporter ATPase G
2235224	0	C	Del	GAP	22	15	37	97.37	38		Rv1992c	ctpG	cation transporter ATPase G
2235225	0	T	Del	GAP	22	15	37	97.37	38		Rv1992c	ctpG	cation transporter ATPase G
2235226	0	T	Del	GAP	22	15	37	97.37	38		Rv1992c	ctpG	cation transporter ATPase G
2235227	0	G	Del	GAP	22	15	37	97.37	38		Rv1992c	ctpG	cation transporter ATPase G
2235228	0	G	Del	GAP	22	15	37	97.37	38		Rv1992c	ctpG	cation transporter ATPase G
2235229	0	G	Del	GAP	22	15	37	97.37	38		Rv1992c	ctpG	cation transporter ATPase G
2235230	0	G	Del	GAP	22	15	37	97.37	38		Rv1992c	ctpG	cation transporter ATPase G
2235231	0	C	Del	GAP	22	15	37	97.37	38		Rv1992c	ctpG	cation transporter ATPase G
2235232	0	A	Del	GAP	22	15	37	97.37	38		Rv1992c	ctpG	cation transporter ATPase G
2244421	0	G	SNP	T	110	115	222	99.56	226	Leu240Met (ctg/Atg)	Rv1999c	-	transporter
2245916	0	T	SNP	G	117	115	230	100	232	Ala236Ala (gct/gcG)	Rv2000	-	hypothetical protein
2247677	0	A	SNP	C	105	98	201	99.51	204	Ile6Ile (ata/atC)	Rv2002	fabG3	20-beta-hydroxysteroid dehydrogenase
2248830	0	G	SNP	A	94	99	191	99.48	194	Ala197Ala (gcc/gcT)	Rv2003c	-	hypothetical protein
2251104	0	G	SNP	A	116	105	219	98.66	224	Val260Val (gtc/gtT)	Rv2005c	-	universal stress protein
2251999	0	A	SNP	G	108	96	200	99.51	205
2254481	0	G	SNP	A	109	123	226	100	232	Arg827Gln (cgg/cAg)	Rv2006	otsB1	trehalose-6-phosphate phosphatase OtsB
2260100	0	C	SNP	T	114	99	206	100	213
2260525	0	C	SNP	T	132	113	243	100	245
2262409	0	C	SNP	G	53	51	101	99.05	105	Val222Leu (gtt/Ctt)	Rv2015c	-	hypothetical protein
2264782	0	C	SNP	A	122	106	224	99.56	229	Ala262Glu (gcg/gAg)	Rv2017	-	transcriptional regulator
2265059	0	T	SNP	G	99	144	237	100	243
2267653	0	G	SNP	A	122	106	223	100	228	Ala24Ala (gcc/gcT)	Rv2022c	-	hypothetical protein
2269780	0	T	SNP	C	107	117	221	99.56	225	Asp154Gly (gac/gGc)	Rv2024c	-	hypothetical protein
2270102	0	A	SNP	G	120	116	231	99.58	237	Trp47Arg (tgg/Cgg)	Rv2024c	-	hypothetical protein
2271883	0	T	SNP	C	104	87	190	99.48	192	Ile289Val (atc/Gtc)	Rv2026c	-	universal stress protein
2275764	0	G	SNP	A	89	86	174	100	175	Leu221Phe (ctc/Ttc)	Rv2029c	pfkB	6-phosphofructokinase PfkB
2278204	1	T	Ins	G	61	74	135	76.7	135		Rv2030c	-	hypothetical protein
2278204	2	T	Ins	A	61	74	135	76.7	135		Rv2030c	-	hypothetical protein
2278204	3	T	Ins	C	61	74	135	76.7	135		Rv2030c	-	hypothetical protein
2278204	4	T	Ins	C	61	73	134	76.14	135		Rv2030c	-	hypothetical protein
2278204	5	T	Ins	A	60	74	134	76.14	135		Rv2030c	-	hypothetical protein
2278204	6	T	Ins	C	61	74	135	76.7	135		Rv2030c	-	hypothetical protein
2278204	7	T	Ins	G	61	74	135	76.7	135		Rv2030c	-	hypothetical protein
2278204	8	T	Ins	A	61	74	135	76.7	135		Rv2030c	-	hypothetical protein
2278204	9	T	Ins	C	61	74	135	76.7	135		Rv2030c	-	hypothetical protein
2282787	0	C	SNP	T	134	123	254	100	257	Cys312Tyr (tgt/tAt)	Rv2037c	-	transmembrane protein
2284456	0	T	SNP	G	96	94	186	99.48	191	Glu114Ala (gag/gCg)	Rv2038c	-	sugar ABC transporter ATP-binding protein
2285251	0	C	SNP	A	97	102	199	99.5	200	Val131Phe (gtc/Ttc)	Rv2039c	-	sugar ABC transporter permease
2285558	0	G	SNP	A	100	106	204	99.04	208	Cys28Cys (tgc/tgT)	Rv2039c	-	sugar ABC transporter permease
2287121	0	A	SNP	G	108	115	221	100	223	Asp242Asp (gat/gaC)	Rv2041c	-	sugar ABC transporter substrate-binding lipoprotein
2287917	0	G	SNP	A	114	113	227	98.7	230	Asn255Asn (aac/aaT)	Rv2042c	-	hypothetical protein
2289047	0	G	SNP	A	91	87	174	100	178	Ser65Ser (tcc/tcT)	Rv2043c	pncA	pyrazinamidase/nicotinamidase PncA		phylo (Delhi/CAS)	pyrazinamide (PZA)
2289186	0	A	SNP	C	100	86	185	96.88	192	Leu19Arg (ctg/cGg)	Rv2043c	pncA	pyrazinamidase/nicotinamidase PncA			pyrazinamide (PZA)
2289366	0	G	Del	GAP	112	99	211	98.6	214		Rv2044c	-	hypothetical protein
2296042	0	G	SNP	C	106	111	214	97.31	223	Pro3649Ala (ccg/Gcg)	Rv2048c	pks12	polyketide synthase
2296181	0	A	SNP	G	92	86	177	80.54	221	Gly3602Gly (ggt/ggC)	Rv2048c	pks12	polyketide synthase
2296876	0	C	SNP	G	113	101	211	98.62	217	Gly3371Arg (ggt/Cgt)	Rv2048c	pks12	polyketide synthase
2300546	0	A	SNP	T	94	108	200	98.54	205	His2147Gln (cat/caA)	Rv2048c	pks12	polyketide synthase
2300552	0	T	SNP	G	90	102	190	98.46	195	Pro2145Pro (cca/ccC)	Rv2048c	pks12	polyketide synthase
2300555	0	A	SNP	G	96	103	197	98.51	202	Asp2144Asp (gat/gaC)	Rv2048c	pks12	polyketide synthase
2301782	0	T	SNP	C	51	17	68	98.55	69	Val1735Val (gta/gtG)	Rv2048c	pks12	polyketide synthase
2304339	0	C	SNP	A	86	99	179	98.4	188	Trp883Leu (tgg/tTg)	Rv2048c	pks12	polyketide synthase
2306472	0	T	SNP	C	111	114	223	100	225	Tyr172Cys (tac/tGc)	Rv2048c	pks12	polyketide synthase
2307587	0	G	Del	GAP	75	124	198	94.76	210
2307588	0	T	Del	GAP	75	124	198	94.76	210
2307589	0	C	Del	GAP	75	124	198	94.76	210
2307590	0	G	Del	GAP	75	124	198	100	199
2309203	0	G	SNP	A	81	121	196	100	202	Ala518Val (gca/gTa)	Rv2051c	ppm1	polyprenol-monophosphomannose synthase
2311099	0	C	SNP	G	145	130	267	99.64	276	Pro473Pro (ccg/ccC)	Rv2052c	-	hypothetical protein
2311418	0	G	SNP	A	111	136	242	100	247	Ala367Val (gct/gTt)	Rv2052c	-	hypothetical protein
2325320	0	T	SNP	C	108	81	186	99.47	190	Asp184Gly (gat/gGt)	Rv2067c	-	hypothetical protein
2328543	0	T	SNP	C	124	111	233	100	235	Ile145Met (ata/atG)	Rv2071c	cobM	precorrin-4 C(11)-methyltransferase
2329533	0	A	SNP	G	110	106	215	99.08	218	Leu205Pro (ctc/cCc)	Rv2072c	cobL	precorrin-6Y C(5,15)-methyltransferase
2331620	0	A	SNP	C	111	111	217	99.55	223	Gly420Gly (ggt/ggG)	Rv2075c	-	hypothetical protein
2331789	0	G	SNP	T	109	116	222	100	225	Pro364Gln (ccg/cAg)	Rv2075c	-	hypothetical protein
2333215	0	C	SNP	T	110	87	191	98.5	200	Cys25Tyr (tgc/tAc)	Rv2076c	-	hypothetical protein
2334007	0	A	SNP	G	102	102	201	100	204	Ala96Ala (gct/gcC)	Rv2077c	-	transmembrane protein
2335075	0	A	SNP	G	80	108	188	98.95	190	Glu6Gly (gaa/gGa)	Rv2078	-	hypothetical protein
2335080	0	T	SNP	C	84	106	185	99.48	191	Leu8Leu (ttg/Ctg)	Rv2078	-	hypothetical protein
2335494	0	A	SNP	G	102	110	209	99.53	213	Tyr47Cys (tac/tGc)	Rv2079	-	hypothetical protein
2338195	0	C	Del	GAP	151	132	280	88.71	319		Rv2081c	-	transmembrane protein
2338990	0	G	SNP	C	205	224	421	100	429	Ala94Ala (gcg/gcC)	Rv2082	-	hypothetical protein
2338994	0	G	SNP	A	199	229	419	99.77	429	Ala96Thr (gcg/Acg)	Rv2082	-	hypothetical protein
2340621	0	C	SNP	G	192	242	426	100	434	Pro638Arg (ccc/cGc)	Rv2082	-	hypothetical protein
2341636	0	C	SNP	G	113	103	213	100	216	Leu256Val (ctg/Gtg)	Rv2083	-	hypothetical protein
2342649	1	A	Ins	G	97	75	172	79.63	172		Rv2084	-	hypothetical protein
2342649	2	A	Ins	G	97	75	172	79.63	172		Rv2084	-	hypothetical protein
2342649	3	A	Ins	C	97	75	172	79.63	172		Rv2084	-	hypothetical protein
2342649	4	A	Ins	G	97	75	172	79.63	172		Rv2084	-	hypothetical protein
2342649	5	A	Ins	T	95	75	170	78.7	170		Rv2084	-	hypothetical protein
2342649	6	A	Ins	A	94	75	169	78.24	170		Rv2084	-	hypothetical protein
2342649	7	A	Ins	C	95	75	170	78.7	170		Rv2084	-	hypothetical protein
2342649	8	A	Ins	A	95	75	170	78.7	170		Rv2084	-	hypothetical protein
2342649	9	A	Ins	C	94	75	169	78.24	170		Rv2084	-	hypothetical protein
2342649	10	A	Ins	A	95	75	170	78.7	170		Rv2084	-	hypothetical protein
2342649	11	A	Ins	C	95	75	170	78.7	170		Rv2084	-	hypothetical protein
2344246	0	G	SNP	C	117	84	201	100	201
2345037	0	C	SNP	A	111	110	218	100	221	Leu209Leu (ctc/ctA)	Rv2088	pknJ	transmembrane serine/threonine-protein kinase PknJ
2345085	0	A	SNP	C	109	110	214	100	219	Ala225Ala (gca/gcC)	Rv2088	pknJ	transmembrane serine/threonine-protein kinase PknJ
2346929	0	C	SNP	T	112	111	216	99.55	224	Leu132Leu (ctg/ctA)	Rv2089c	pepE	dipeptidase PepE
2348004	0	G	SNP	C	113	106	218	99.55	220	Arg211Pro (cgc/cCc)	Rv2090	-	5'-3' exonuclease
2348446	0	C	SNP	G	109	99	206	100	208	Phe358Leu (ttc/ttG)	Rv2090	-	5'-3' exonuclease
2348708	0	G	SNP	A	93	95	186	100	188	Val195Val (gtc/gtT)	Rv2091c	-	membrane protein
2353385	0	G	SNP	C	98	101	195	100	199	Gln311Glu (cag/Gag)	Rv2095c	pafC	proteasome accessory factor C
2357269	0	G	Del	GAP	131	103	238	79.59	294
2357270	0	C	Del	GAP	131	103	238	81.82	286
2357271	0	C	Del	GAP	131	103	238	80.69	290
2357536	0	C	SNP	T	125	176	296	100	301
2358029	1	T	Ins	G	107	121	228	95.4	228
2361604	0	C	SNP	G	125	115	239	99.59	241	Val455Val (gtc/gtG)	Rv2101	helZ	helicase HelZ
2362041	0	C	SNP	A	113	116	228	99.57	230	Pro601Gln (ccg/cAg)	Rv2101	helZ	helicase HelZ
2365396	0	T	Del	GAP	93	87	180	91.37	197
2367061	0	A	Del	GAP	83	88	167	98.28	174
2368565	0	A	Del	GAP	94	104	198	99	200
2369186	0	G	SNP	C	108	113	221	100	221	Arg182Gly (cgt/Ggt)	Rv2109c	prcA	proteasome subunit alpha
2369326	0	C	SNP	G	92	106	197	100	198	Arg135Pro (cgc/cCc)	Rv2109c	prcA	proteasome subunit alpha
2381100	0	G	SNP	A	93	74	164	99.4	168	Pro10Pro (ccg/ccA)	Rv2123	PPE37	PPE family protein PPE37
2382287	0	C	Del	GAP	116	102	217	93.97	232		Rv2123	PPE37	PPE family protein PPE37
2382289	0	G	SNP	T	115	105	215	99.55	221	Asp407Tyr (gac/Tac)	Rv2123	PPE37	PPE family protein PPE37
2384291	0	T	SNP	C	99	116	214	99.08	217	Ile593Val (att/Gtt)	Rv2124c	metH	methionine synthase
2386389	0	G	SNP	A	102	111	211	100	213	Gly33Ser (ggc/Agc)	Rv2125	-	hypothetical protein
2387733	0	T	SNP	C	147	94	239	100	241	Glu80Glu (gaa/gaG)	Rv2126c	PE_PGRS37	PE-PGRS family protein PE_PGRS37
2388641	0	G	SNP	A	117	116	226	99.57	234	Gly9Asp (ggc/gAc)	Rv2127	ansP1	L-asparagine permease
2391128	0	T	SNP	G	98	113	206	98.6	214	Glu21Ala (gag/gCg)	Rv2129c	-	oxidoreductase
2395879	0	G	SNP	A	100	114	205	99.53	215	Leu45Leu (ctg/Ttg)	Rv2135c	-	hypothetical protein
2402765	0	G	SNP	A	104	95	198	99.5	200
2406309	0	T	SNP	C	94	107	197	99.5	202	Met179Val (atg/Gtg)	Rv2147c	-	cell division protein SepF
2413111	0	G	SNP	A	125	123	247	99.6	249	Leu81Leu (ctg/Ttg)	Rv2153c	murG	UDP-N-acetylglucosamine--N-acetylmuramyl- (pentapeptide) pyrophosphoryl-undecaprenol-N-acetylglucosamine transferase
2413246	0	C	SNP	A	141	126	264	100	267	Val36Leu (gtg/Ttg)	Rv2153c	murG	UDP-N-acetylglucosamine--N-acetylmuramyl- (pentapeptide) pyrophosphoryl-undecaprenol-N-acetylglucosamine transferase
2415656	0	G	SNP	C	125	129	252	100	254	Arg247Gly (cgg/Ggg)	Rv2155c	murD	UDP-N-acetylmuramoylalanine--D-glutamate ligase
2421816	0	A	SNP	G	123	127	247	99.6	251
2421975	1	G	Ins	G	94	113	207	93.67	207
2421975	2	G	Ins	G	93	112	205	92.76	205
2421975	3	G	Ins	A	93	112	205	92.76	205
2421975	4	G	Ins	A	93	112	205	92.76	205
2423819	0	C	SNP	G	103	70	161	98.86	175	Gly340Gly (ggg/ggC)	Rv2162c	PE_PGRS38	PE-PGRS family protein PE_PGRS38
2423822	0	A	SNP	G	109	68	170	99.44	178	Gly339Gly (ggt/ggC)	Rv2162c	PE_PGRS38	PE-PGRS family protein PE_PGRS38
2424114	0	C	SNP	A	25	95	115	96	125	Arg242Leu (cgc/cTc)	Rv2162c	PE_PGRS38	PE-PGRS family protein PE_PGRS38
2424151	0	C	SNP	A	11	57	64	98.55	69	Ala230Ser (gca/Tca)	Rv2162c	PE_PGRS38	PE-PGRS family protein PE_PGRS38
2424925	0	A	SNP	G	98	98	196	100	196
2425471	0	T	SNP	C	97	125	219	100	222	Arg539Arg (cga/cgG)	Rv2163c	pbpB	penicillin-binding membrane protein PbpB
2434749	0	C	SNP	T	106	98	199	99.03	206
2440926	0	G	SNP	T	121	102	223	100	223	Asp265Glu (gac/gaA)	Rv2178c	aroG	phospho-2-dehydro-3-deoxyheptonate aldolase AroG
2440935	0	G	SNP	C	126	100	223	100	226	Ser262Ser (tcc/tcG)	Rv2178c	aroG	phospho-2-dehydro-3-deoxyheptonate aldolase AroG
2441854	0	A	SNP	G	116	115	228	99.14	233	Leu155Pro (ctc/cCc)	Rv2179c	-	3'-5' exoribonuclease
2448458	0	C	SNP	T	112	97	204	100	209	Thr100Ile (acc/aTc)	Rv2187	fadD15	long-chain-fatty-acid--CoA ligase FadD15
2449826	0	C	SNP	G	100	87	178	100	187	Ser556Trp (tcg/tGg)	Rv2187	fadD15	long-chain-fatty-acid--CoA ligase FadD15
2450837	0	C	SNP	T	108	102	205	100	210	Arg105His (cgt/cAt)	Rv2188c	pimB	alpha-(1-6)-phosphatidylinositol monomannoside mannosyltransferase
2452452	0	G	SNP	A	154	152	305	100	306	Thr274Met (acg/aTg)	Rv2190c	-	endopeptidase
2462124	0	G	SNP	A	97	109	202	100	206	Arg9Trp (cgg/Tgg)	Rv2197c	-	transmembrane protein
2462871	0	G	SNP	A	102	111	208	99.53	214	Ala59Ala (gcc/gcT)	Rv2198c	mmpS3	membrane protein MmpS3
2470591	0	A	SNP	C	103	92	194	100	195
2472029	0	T	SNP	G	126	117	238	100	243	Trp207Gly (tgg/Ggg)	Rv2207	cobT	nicotinate-nucleotide-dimethylbenzimidazolphosphoribosyltransferase
2477174	0	T	SNP	C	98	98	192	99.49	197	Gln3Arg (cag/cGg)	Rv2211c	gcvT	aminomethyltransferase
2477984	0	G	SNP	A	108	92	195	99.5	201	Ser265Ser (tcg/tcA)	Rv2212	-	adenylyl cyclase
2478619	0	G	SNP	A	104	105	207	100	209	Leu94Leu (ctg/ctA)	Rv2213	pepB	cytosol aminopeptidase
2480809	0	G	SNP	C	115	105	219	99.55	221	Ala298Gly (gcc/gGc)	Rv2214c	ephD	oxidoreductase EphD
2488343	0	G	SNP	A	103	87	188	98.96	192	Gln243Gln (cag/caA)	Rv2220	glnA1	glutamine synthetase
2494430	0	C	SNP	G	108	90	197	99.5	199	Gly324Arg (ggc/Cgc)	Rv2223c	-	carboxylesterase B
2499726	0	G	SNP	A	107	105	208	99.53	213	Asp299Asn (gat/Aat)	Rv2226	-	hypothetical protein
2504177	0	C	SNP	T	112	99	210	99.53	212	Glu144Glu (gag/gaA)	Rv2230c	-	GTP cyclohydrolase
2509140	0	G	SNP	C	138	165	302	100	303	Ser79Cys (tcc/tGc)	Rv2236c	cobD	cobalamin biosynthesis transmembrane protein CobD
2509722	0	A	SNP	G	97	96	190	100	193	Pro78Pro (cca/ccG)	Rv2237	-	hypothetical protein
2516271	0	T	SNP	C	97	139	235	100	236	Met323Thr (atg/aCg)	Rv2242	-	hypothetical protein
2516567	0	G	SNP	C	74	103	173	100	177
2521342	0	T	SNP	C	108	107	211	99.54	216	Asp200Asp (gat/gaC)	Rv2247	accD6	acetyl-/propionyl-CoA carboxylase subunit beta
2523205	1	G	Ins	C	106	88	194	93.72	195
2523205	2	G	Ins	G	106	89	195	94.2	195
2523205	3	G	Ins	C	106	89	195	94.2	195
2523292	0	T	SNP	C	101	115	211	98.63	219	Pro500Pro (cca/ccG)	Rv2249c	glpD1	glycerol-3-phosphate dehydrogenase
2525723	0	G	Del	GAP	93	100	192	96.02	201		Rv2251	-	flavoprotein
2526974	0	T	SNP	C	85	96	180	99.45	182	Pro470Pro (cct/ccC)	Rv2251	-	flavoprotein
2529680	0	A	SNP	G	123	119	239	99.18	244	Thr65Thr (act/acC)	Rv2256c	-	hypothetical protein
2531742	0	A	SNP	G	99	107	205	100	206	Ala52Ala (gct/gcC)	Rv2258c	-	transcriptional regulator
2533377	0	T	SNP	C	95	99	191	100	194	Asp16Asp (gat/gaC)	Rv2260	-	hypothetical protein
2534563	0	G	Del	GAP	120	104	222	96.55	232
2534564	0	A	Del	GAP	120	103	221	99.11	225
2536312	0	C	SNP	T	87	93	176	98.9	182	Arg224Arg (cgc/cgT)	Rv2263	-	oxidoreductase
2536625	1	C	Ins	G	100	73	173	93.01	173		Rv2264c	-	hypothetical protein
2540554	0	T	SNP	C	104	120	223	98.68	227	Ser151Pro (tcg/Ccg)	Rv2266	cyp124	cytochrome P450 Cyp124
2541477	0	C	SNP	G	110	102	206	99.53	213
2542543	0	G	SNP	A	102	96	197	100	198	Arg90Cys (cgt/Tgt)	Rv2267c	-	hypothetical protein
2562644	0	G	SNP	T	112	123	232	100	235	Ala16Ser (gcg/Tcg)	Rv2290	lppO	lipoprotein LppO
2564368	1	G	Ins	C	91	105	196	96.55	198		Rv2293c	-	hypothetical protein
2566766	1	C	Ins	G	88	87	175	91.15	175
2566768	0	A	SNP	C	85	93	173	98.34	181
2573756	0	C	SNP	A	78	90	168	98.82	170
2578626	0	A	SNP	G	109	114	218	100	223	Met24Thr (atg/aCg)	Rv2307c	-	hypothetical protein
2586127	0	A	SNP	G	109	85	188	99.49	195	Gly388Gly (ggt/ggC)	Rv2314c	-	hypothetical protein
2589216	0	G	SNP	C	87	126	211	100	213	Val127Leu (gtg/Ctg)	Rv2316	uspA	sugar ABC transporter permease UspA
2591172	0	G	SNP	A	110	112	220	100	222	Ala219Thr (gcc/Acc)	Rv2318	uspC	sugar ABC transporter substrate-binding lipoprotein UspC
2596175	0	C	SNP	T	84	106	186	99.48	191	Gly32Glu (ggg/gAg)	Rv2323c	-	hypothetical protein
2598400	0	A	SNP	G	102	101	202	100	203	Asn516Asn (aat/aaC)	Rv2326c	-	ABC transporter ATP-binding protein
2599000	0	C	SNP	G	100	112	211	98.6	215	Leu316Phe (ttg/ttC)	Rv2326c	-	ABC transporter ATP-binding protein
2600260	0	A	SNP	G	133	98	230	100	231	Arg91Arg (cga/cgG)	Rv2327	-	hypothetical protein
2601576	0	T	SNP	G	102	138	235	100	240	Ser282Arg (agt/agG)	Rv2328	PE23	PE family protein PE23
2604159	0	G	Del	GAP	90	73	163	75.46	216		Rv2330c	lppP	lipoprotein LppP
2604160	0	T	Del	GAP	90	73	163	76.89	212		Rv2330c	lppP	lipoprotein LppP
2604161	0	G	Del	GAP	90	73	163	77.62	210		Rv2330c	lppP	lipoprotein LppP
2604162	0	C	Del	GAP	90	73	163	78.74	207		Rv2330c	lppP	lipoprotein LppP
2604163	0	C	Del	GAP	90	73	163	79.9	204		Rv2330c	lppP	lipoprotein LppP
2604164	0	A	Del	GAP	90	73	163	80.3	203		Rv2330c	lppP	lipoprotein LppP
2604165	0	A	Del	GAP	90	73	163	80.3	203		Rv2330c	lppP	lipoprotein LppP
2608117	0	C	SNP	A	108	115	222	100	223	Asp69Tyr (gac/Tac)	Rv2333c	stp	multidrug resistance protein
2612632	0	C	SNP	A	108	120	220	99.13	230	Gly119Val (ggc/gTc)	Rv2337c	-	hypothetical protein
2615413	0	A	SNP	G	100	125	222	99.56	226	Thr241Ala (acc/Gcc)	Rv2339	mmpL9	transmembrane transport protein MmpL9
2619271	0	T	SNP	C	112	100	211	100	212
2620205	0	C	SNP	T	107	109	214	100	216
2624986	0	T	SNP	G	122	95	214	99.54	218	Val389Gly (gtg/gGg)	Rv2345	-	transmembrane protein
2625924	0	T	SNP	C	103	88	189	100	191	Ala83Ala (gca/gcG)	Rv2346c	esxO	ESAT-6 like protein EsxO
2626095	0	C	SNP	G	107	104	207	86.83	243	Ala26Ala (gcg/gcC)	Rv2346c	esxO	ESAT-6 like protein EsxO
2626513	0	T	SNP	A	80	48	121	100	128	Thr3Ser (aca/Tca)	Rv2347c	esxP	ESAT-6 like protein EsxP
2626514	0	T	SNP	G	78	49	124	100	127	Ala2Ala (gca/gcC)	Rv2347c	esxP	ESAT-6 like protein EsxP
2626600	0	G	SNP	A	103	51	151	95.65	161
2627946	0	A	SNP	G	93	95	184	100	188	Arg251Arg (cgt/cgC)	Rv2349c	plcC	phospholipase C
2631009	1	G	Ins	G	80	82	162	82.23	162		Rv2351c	plcA	membrane-associated phospholipase A
2631009	2	G	Ins	T	79	82	161	81.73	162		Rv2351c	plcA	membrane-associated phospholipase A
2631009	3	G	Ins	G	80	82	162	82.23	162		Rv2351c	plcA	membrane-associated phospholipase A
2631009	4	G	Ins	C	79	82	161	81.73	162		Rv2351c	plcA	membrane-associated phospholipase A
2631009	5	G	Ins	C	80	82	162	82.23	162		Rv2351c	plcA	membrane-associated phospholipase A
2632341	1	C	Ins	A	88	106	194	94.63	194
2632362	0	T	SNP	C	102	119	220	99.55	222
2637541	0	C	SNP	T	110	92	201	100	202
2642383	0	C	SNP	T	71	98	165	99.41	170	Ala66Thr (gcc/Acc)	Rv2360c	-	hypothetical protein
2652254	0	G	SNP	C	126	118	241	99.19	246	Ala191Gly (gct/gGt)	Rv2372c	-	rRNA small subunit methyltransferase E
2656225	0	A	SNP	G	112	112	224	100	224	Val69Ala (gtc/gCc)	Rv2377c	-	hypothetical protein
2656635	0	G	SNP	A	106	95	199	100	201	Pro357Ser (ccg/Tcg)	Rv2378c	mbtG	L-lysine N6-monooxygenase
2660319	0	C	SNP	G	96	98	188	99.49	195	Glu589Asp (gag/gaC)	Rv2379c	mbtF	peptide synthetase
2661039	0	G	SNP	A	120	82	200	100	202	Ile349Ile (atc/atT)	Rv2379c	mbtF	peptide synthetase
2680658	0	T	SNP	G	89	93	178	98.91	184	Thr67Thr (act/acG)	Rv2386a	-	hypothetical protein
2688700	0	C	SNP	T	113	106	215	100	219	Pro231Ser (ccg/Tcg)	Rv2394	ggtB	gamma-glutamyltranspeptidase precursor GgtB
2690160	0	A	SNP	G	109	115	221	99.12	226	Asn30Ser (aac/aGc)	Rv2395	-	integral membrane protein
2695378	0	C	SNP	G	110	112	218	100	222	Gly141Ala (ggc/gCc)	Rv2398c	cysW	sulfate ABC transporter permease CysW
2697489	0	C	SNP	T	108	112	214	100	220	Ala76Thr (gcg/Acg)	Rv2400c	subI	sulfate ABC transporter substrate-binding lipoprotein SubI
2700222	0	T	SNP	C	107	104	210	97.24	217	Leu565Pro (ctg/cCg)	Rv2402	-	trehalase
2704884	1	A	Ins	C	97	77	174	99.43	174		Rv2407	-	ribonuclease Z
2704884	2	A	Ins	A	97	77	174	99.43	174		Rv2407	-	ribonuclease Z
2704884	3	A	Ins	G	95	76	171	97.71	171		Rv2407	-	ribonuclease Z
2704884	4	A	Ins	C	95	76	171	97.71	171		Rv2407	-	ribonuclease Z
2704884	5	A	Ins	G	94	76	170	97.14	170		Rv2407	-	ribonuclease Z
2704884	6	A	Ins	A	93	76	169	96.57	169		Rv2407	-	ribonuclease Z
2704884	7	A	Ins	C	91	76	167	95.43	167		Rv2407	-	ribonuclease Z
2712328	0	C	SNP	T	113	112	221	99.56	226	Pro183Pro (ccg/ccA)	Rv2414c	-	hypothetical protein
2713795	0	C	SNP	T	107	117	221	100	224
2718852	0	T	SNP	G	93	96	188	99.47	190
2720069	0	G	SNP	A	83	104	183	98.94	189	Gly158Glu (ggg/gAg)	Rv2423	-	hypothetical protein
2720444	0	C	SNP	T	95	105	197	100	200	Ser283Phe (tct/tTt)	Rv2423	-	hypothetical protein
2720451	0	A	SNP	G	98	101	197	100	199	Ala285Ala (gca/gcG)	Rv2423	-	hypothetical protein
2720895	0	G	SNP	A	5	66	69	98.61	72	His295Tyr (cac/Tac)	Rv2424c	-	transposase
2720952	0	T	SNP	C	11	42	52	100	53	Thr276Ala (acc/Gcc)	Rv2424c	-	transposase
2720954	0	G	SNP	A	12	39	51	98.08	52	Thr275Ile (acc/aTc)	Rv2424c	-	transposase
2721562	0	C	SNP	G	117	134	250	99.21	253	Ala72Ala (gcg/gcC)	Rv2424c	-	transposase
2723506	0	T	SNP	C	100	97	194	98.99	199	Leu226Leu (tta/ttG)	Rv2426c	-	hypothetical protein
2724187	0	C	Del	GAP	60	85	142	75.13	193
2724188	0	G	Del	GAP	60	85	142	76.32	190
2724189	0	G	Del	GAP	60	85	142	77.54	187
2724190	0	G	Del	GAP	60	85	142	77.96	186
2724191	0	T	Del	GAP	60	85	142	77.96	186
2724192	0	C	Del	GAP	60	85	142	77.54	187
2724193	0	T	Del	GAP	60	85	142	79.67	182
2724194	0	C	Del	GAP	60	85	142	81.46	178
2724195	0	C	Del	GAP	60	86	143	82.02	178
2724196	0	T	Del	GAP	60	86	143	82.95	176
2724197	0	C	Del	GAP	60	86	143	83.43	175
2724198	0	T	Del	GAP	60	86	143	83.91	174
2724199	0	A	Del	GAP	60	86	143	85.38	171
2724200	0	G	Del	GAP	60	86	143	84.88	172
2726105	0	G	SNP	A	111	117	227	98.7	231						phylo (Delhi/CAS, 3)	isoniazid (INH)
2729058	0	A	SNP	C	137	92	228	99.57	230	Leu26Arg (ctg/cGg)	Rv2433c	-	hypothetical protein
2734074	0	T	SNP	C	115	131	244	100	246	Val282Ala (gtc/gCc)	Rv2436	rbsK	ribokinase RbsK
2737572	0	C	SNP	A	90	141	224	100	231	Ala226Ser (gcg/Tcg)	Rv2439c	proB	glutamate 5-kinase protein
2738221	0	G	SNP	A	120	90	210	99.53	211	Ile9Ile (atc/atT)	Rv2439c	proB	glutamate 5-kinase protein
2740693	0	T	SNP	C	97	88	183	100	185
2751804	0	C	SNP	T	106	108	214	100	214	Arg126Gln (cgg/cAg)	Rv2450c	rpfE	resuscitation-promoting factor RpfE
2752698	0	C	SNP	A	99	118	214	100	217
2753869	0	A	SNP	G	116	102	217	100	218	Val293Ala (gtg/gCg)	Rv2454c	-	2-oxoglutarate oxidoreductase subunit KorB
2760152	0	A	SNP	G	96	145	240	100	241	Tyr125Cys (tac/tGc)	Rv2458	mmuM	homocysteine S-methyltransferase MmuM
2771383	0	A	SNP	G	115	112	223	100	227	Ser800Gly (agc/Ggc)	Rv2467	pepN	aminopeptidase PepN
2779136	0	T	SNP	C	119	100	216	100	219	Ser1043Gly (agc/Ggc)	Rv2476c	gdh	NAD-dependent glutamate dehydrogenase
2782498	0	G	SNP	A	101	85	184	100	186	Asp515Asp (gac/gaT)	Rv2477c	-	macrolide ABC transporter ATP-binding protein
2786952	0	A	SNP	G	112	116	226	100	228	Cys778Arg (tgc/Cgc)	Rv2482c	plsB2	glycerol-3-phosphate acyltransferase
2791098	0	C	SNP	T	88	94	178	100	182	Gly466Asp (ggt/gAt)	Rv2484c	-	diacyglycerol O-acyltransferase
2795974	0	T	Del	GAP	38	36	76	88.1	84		Rv2487c	PE_PGRS42	PE-PGRS family protein PE_PGRS42
2795975	0	T	Del	GAP	39	36	76	91.46	82		Rv2487c	PE_PGRS42	PE-PGRS family protein PE_PGRS42
2795976	0	G	Del	GAP	39	36	76	91.46	82		Rv2487c	PE_PGRS42	PE-PGRS family protein PE_PGRS42
2795977	0	C	Del	GAP	39	36	76	91.46	82		Rv2487c	PE_PGRS42	PE-PGRS family protein PE_PGRS42
2795978	0	C	Del	GAP	39	36	76	91.46	82		Rv2487c	PE_PGRS42	PE-PGRS family protein PE_PGRS42
2795979	0	G	Del	GAP	39	36	76	91.46	82		Rv2487c	PE_PGRS42	PE-PGRS family protein PE_PGRS42
2795980	0	C	Del	GAP	39	36	76	91.46	82		Rv2487c	PE_PGRS42	PE-PGRS family protein PE_PGRS42
2795981	0	C	Del	GAP	40	36	77	92.68	82		Rv2487c	PE_PGRS42	PE-PGRS family protein PE_PGRS42
2795982	0	C	Del	GAP	40	36	77	97.44	78		Rv2487c	PE_PGRS42	PE-PGRS family protein PE_PGRS42
2795983	0	G	Del	GAP	40	36	77	97.44	78		Rv2487c	PE_PGRS42	PE-PGRS family protein PE_PGRS42
2795984	0	C	Del	GAP	39	36	76	96.15	78		Rv2487c	PE_PGRS42	PE-PGRS family protein PE_PGRS42
2795985	0	G	Del	GAP	39	36	76	96.15	78		Rv2487c	PE_PGRS42	PE-PGRS family protein PE_PGRS42
2795986	0	C	Del	GAP	39	36	76	94.94	79		Rv2487c	PE_PGRS42	PE-PGRS family protein PE_PGRS42
2795987	0	C	Del	GAP	39	36	76	94.94	79		Rv2487c	PE_PGRS42	PE-PGRS family protein PE_PGRS42
2795988	0	G	Del	GAP	39	36	76	94.94	79		Rv2487c	PE_PGRS42	PE-PGRS family protein PE_PGRS42
2795989	0	C	Del	GAP	39	36	76	94.94	79		Rv2487c	PE_PGRS42	PE-PGRS family protein PE_PGRS42
2795990	0	C	Del	GAP	39	36	76	94.94	79		Rv2487c	PE_PGRS42	PE-PGRS family protein PE_PGRS42
2795991	0	G	Del	GAP	39	36	76	94.94	79		Rv2487c	PE_PGRS42	PE-PGRS family protein PE_PGRS42
2795992	0	G	Del	GAP	39	36	76	93.75	80		Rv2487c	PE_PGRS42	PE-PGRS family protein PE_PGRS42
2795993	0	T	Del	GAP	39	34	76	90.12	81		Rv2487c	PE_PGRS42	PE-PGRS family protein PE_PGRS42
2798595	0	C	SNP	T	115	145	255	99.24	262	Ala762Ala (gcg/gcA)	Rv2488c	-	LuxR family transcriptional regulator
2803139	0	C	Del	GAP	128	130	253	83.23	310		Rv2490c	PE_PGRS43	PE-PGRS family protein PE_PGRS43
2803140	0	C	Del	GAP	128	130	253	83.5	309		Rv2490c	PE_PGRS43	PE-PGRS family protein PE_PGRS43
2803141	0	A	Del	GAP	128	130	253	84.04	307		Rv2490c	PE_PGRS43	PE-PGRS family protein PE_PGRS43
2803142	0	C	Del	GAP	128	130	253	84.87	304		Rv2490c	PE_PGRS43	PE-PGRS family protein PE_PGRS43
2803143	0	C	Del	GAP	128	130	253	85.43	302		Rv2490c	PE_PGRS43	PE-PGRS family protein PE_PGRS43
2803144	0	G	Del	GAP	128	130	253	87.16	296		Rv2490c	PE_PGRS43	PE-PGRS family protein PE_PGRS43
2803145	0	G	Del	GAP	128	130	253	88.05	293		Rv2490c	PE_PGRS43	PE-PGRS family protein PE_PGRS43
2803146	0	C	Del	GAP	128	130	253	88.05	293		Rv2490c	PE_PGRS43	PE-PGRS family protein PE_PGRS43
2803147	0	A	Del	GAP	128	130	253	89.27	289		Rv2490c	PE_PGRS43	PE-PGRS family protein PE_PGRS43
2807486	0	C	SNP	A	80	90	167	100	170	Ala70Asp (gcc/gAc)	Rv2492	-	hypothetical protein
2809621	0	T	SNP	C	127	150	274	99.64	278	Thr107Ala (acc/Gcc)	Rv2495c	bkdC	branched-chain keto acid dehydrogenase E2 component
2817747	0	G	SNP	A	129	123	251	99.6	253	Ala243Val (gct/gTt)	Rv2502c	accD1	acetyl-/propionyl-CoA carboxylase subunit beta
2818837	0	A	SNP	G	101	102	200	100	203	Gly97Gly (ggt/ggC)	Rv2503c	scoB	succinyl-CoA:3-ketoacid-CoA transferase subunit B
2821342	0	C	SNP	T	116	112	222	100	228	Ala85Ala (gcg/gcA)	Rv2505c	fadD35	fatty-acid--CoA ligase FadD35
2825466	0	G	SNP	A	106	116	220	100	222	Lys263Lys (aag/aaA)	Rv2509	-	short-chain type dehydrogenase/reductase
2827984	0	G	SNP	T	107	99	203	100	206
2828019	0	T	SNP	C	101	101	199	99.51	203
2830525	0	C	SNP	A	104	97	199	99.5	202	Thr122Lys (acg/aAg)	Rv2513	-	hypothetical protein
2836773	0	C	SNP	T	106	98	201	100	204	Ser330Leu (tcg/tTg)	Rv2519	PE26	PE family protein PE26
2840999	0	C	SNP	G	130	135	263	99.25	267	Ser2778Ser (tcg/tcC)	Rv2524c	fas	fatty acid synthase
2841022	0	A	SNP	G	119	143	256	99.24	264	Cys2771Arg (tgc/Cgc)	Rv2524c	fas	fatty acid synthase
2847281	0	A	SNP	G	103	102	200	100	205	Asp684Asp (gat/gaC)	Rv2524c	fas	fatty acid synthase
2854943	0	C	SNP	T	101	96	192	98.5	200	Ala947Thr (gcg/Acg)	Rv2531c	-	amino acid decarboxylase
2855259	0	A	SNP	G	113	109	216	99.55	223	Ala841Ala (gct/gcC)	Rv2531c	-	amino acid decarboxylase
2865760	0	A	SNP	G	110	93	203	100	203	Thr211Ala (acc/Gcc)	Rv2542	-	hypothetical protein
2865882	0	T	SNP	C	118	95	210	100	213	Val251Val (gtt/gtC)	Rv2542	-	hypothetical protein
2867207	0	C	SNP	G	106	100	205	100	206	Ala28Ala (gcc/gcG)	Rv2544	lppB	lipoprotein LppB
2867230	0	G	SNP	A	70	66	134	100	136	Gly36Asp (ggc/gAc)	Rv2544	lppB	lipoprotein LppB
2867231	0	C	SNP	T	71	66	135	100	137	Gly36Gly (ggc/ggT)	Rv2544	lppB	lipoprotein LppB
2867236	0	A	SNP	G	72	66	138	99.28	139	Asn38Ser (aac/aGc)	Rv2544	lppB	lipoprotein LppB
2867240	0	C	SNP	T	74	65	139	100	139	Pro39Pro (ccc/ccT)	Rv2544	lppB	lipoprotein LppB
2867245	0	A	SNP	C	76	70	144	100	146	Lys41Thr (aaa/aCa)	Rv2544	lppB	lipoprotein LppB
2867251	0	C	SNP	G	79	67	146	100	146	Pro43Arg (ccg/cGg)	Rv2544	lppB	lipoprotein LppB
2867254	0	A	SNP	G	80	73	153	100	153	His44Arg (cac/cGc)	Rv2544	lppB	lipoprotein LppB
2867263	0	G	SNP	A	90	89	176	100	179	Gly47Asp (ggc/gAc)	Rv2544	lppB	lipoprotein LppB
2877378	0	G	SNP	C	117	76	191	98.47	196	Ala103Pro (gcc/Ccc)	Rv2557	-	hypothetical protein
2878007	0	G	SNP	A	115	88	198	98.54	206	Leu59Leu (ttg/ttA)	Rv2558	-	hypothetical protein
2880702	0	G	SNP	C	93	98	189	100	191	Val210Leu (gtc/Ctc)	Rv2560	-	hypothetical protein
2881337	0	C	SNP	T	114	88	200	99.02	204
2881513	0	A	SNP	C	89	125	211	99.07	216
2881569	0	A	SNP	G	90	115	203	99.03	207
2881598	0	G	Del	GAP	78	100	174	96.22	185
2883826	0	C	SNP	A	110	110	218	99.55	221	Pro162Gln (ccg/cAg)	Rv2564	glnQ	glutamine ABC transporter ATP-binding protein
2884068	0	A	SNP	C	110	96	205	100	206	Met243Leu (atg/Ctg)	Rv2564	glnQ	glutamine ABC transporter ATP-binding protein
2886570	0	A	SNP	G	76	88	160	99.39	165	Glu66Glu (gaa/gaG)	Rv2566	-	hypothetical protein
2888201	0	T	SNP	C	120	128	248	100	248	Leu610Pro (ctc/cCc)	Rv2566	-	hypothetical protein
2889633	0	T	SNP	C	99	103	200	100	202	Ala1087Ala (gct/gcC)	Rv2566	-	hypothetical protein
2890468	0	C	SNP	G	97	107	203	100	204	Pro225Arg (ccc/cGc)	Rv2567	-	hypothetical protein
2891267	0	C	SNP	T	98	104	199	98.54	205	Gly491Gly (ggc/ggT)	Rv2567	-	hypothetical protein
2891728	0	A	SNP	G	96	80	172	100	176	Gln645Arg (cag/cGg)	Rv2567	-	hypothetical protein
2894208	0	G	SNP	A	96	100	190	100	196	Ser67Ser (agc/agT)	Rv2569c	-	hypothetical protein
2895473	0	A	SNP	G	87	102	187	99.47	190	Phe163Ser (ttc/tCc)	Rv2571c	-	transmembrane protein
2897660	0	T	SNP	C	95	98	192	98.47	196	Ala48Ala (gca/gcG)	Rv2572c	aspS	aspartate--tRNA ligase
2898522	0	T	SNP	C	111	108	218	100	219	Tyr160Tyr (tat/taC)	Rv2573	-	2-dehydropantoate 2-reductase
2903050	0	G	SNP	A	93	96	182	100	189	Thr161Ile (acc/aTc)	Rv2578c	-	hypothetical protein
2910461	0	G	SNP	T	117	118	232	100	235	Ala147Glu (gcg/gAg)	Rv2584c	apt	adenine phosphoribosyltransferase
2910852	0	C	SNP	G	80	118	193	99	200	Ala17Pro (gcg/Ccg)	Rv2584c	apt	adenine phosphoribosyltransferase
2911293	0	C	SNP	G	75	106	180	100	181	Cys462Ser (tgt/tCt)	Rv2585c	-	lipoprotein
2912294	0	T	SNP	G	93	128	215	99.55	222	Ala128Ala (gca/gcC)	Rv2585c	-	lipoprotein
2914369	0	C	SNP	T	67	100	163	97.66	171	Ser456Ser (tcg/tcA)	Rv2587c	secD	protein translocase subunit SecD
2923391	0	T	SNP	C	103	100	202	100	203	Pro281Pro (cca/ccG)	Rv2592c	ruvB	Holliday junction ATP-dependent DNA helicase RuvB
2925462	0	T	SNP	A	118	103	220	98.66	224
2925962	0	T	SNP	C	118	96	211	100	214	Cys77Arg (tgc/Cgc)	Rv2596	vapC40	ribonuclease VapC40
2927939	0	T	SNP	C	107	108	208	100	215
2939373	0	G	SNP	C	111	101	211	100	212	Ser197Cys (tct/tGt)	Rv2611c	-	phosphatidylinositol mannoside acyltransferase
2939657	0	T	SNP	C	121	108	228	100	229	Ile102Met (ata/atG)	Rv2611c	-	phosphatidylinositol mannoside acyltransferase
2941179	0	G	SNP	A	104	94	188	99	200	Arg6Arg (cgc/cgT)	Rv2613c	-	AP-4-A phosphorylase		phylo (Delhi/CAS)
2943675	0	G	SNP	A	135	136	264	97.83	277	Gly437Gly (ggc/ggT)	Rv2615c	PE_PGRS45	PE-PGRS family protein PE_PGRS45
2944515	0	A	SNP	C	153	180	329	98.81	337	Gly157Gly (ggt/ggG)	Rv2615c	PE_PGRS45	PE-PGRS family protein PE_PGRS45
2944524	0	C	SNP	G	103	154	251	76.49	336	Gly154Gly (ggg/ggC)	Rv2615c	PE_PGRS45	PE-PGRS family protein PE_PGRS45
2948524	0	T	SNP	A	111	110	216	98.66	224	Glu12Val (gag/gTg)	Rv2621c	-	transcriptional regulator
2949251	0	G	SNP	A	84	122	205	99.04	208	Val206Ile (gtt/Att)	Rv2622	-	methyltransferase
2949964	0	G	SNP	A	118	99	212	97.75	222	Trp124_ (tgg/tgA)	Rv2623	TB31.7	universal stress protein
2954439	0	T	SNP	C	118	115	228	99.15	235	Arg104Gly (aga/Gga)	Rv2627c	-	hypothetical protein
2958693	0	G	SNP	A	82	93	173	98.31	178	Ala374Ala (gcg/gcA)	Rv2631	-	RNA-splicing ligase RtcB
2959257	0	A	Del	GAP	75	76	150	98.69	153
2959258	0	T	Del	GAP	74	71	145	96.03	151
2959259	0	C	Del	GAP	74	71	145	95.39	152
2959260	0	C	Del	GAP	74	71	145	95.39	152
2959261	0	A	Del	GAP	74	71	145	97.32	149
2959262	0	A	Del	GAP	74	71	145	99.32	146
2959263	0	T	Del	GAP	74	71	145	99.32	146
2959264	0	C	Del	GAP	74	71	145	99.32	146
2959265	0	A	SNP	T	75	73	146	99.33	149
2960592	0	C	SNP	T	151	134	271	99.3	287	Gly617Asp (ggc/gAc)	Rv2634c	PE_PGRS46	PE-PGRS family protein PE_PGRS46
2964594	0	G	SNP	A	108	95	196	99.51	204	Ala64Thr (gcc/Acc)	Rv2638	-	hypothetical protein
2974933	0	A	SNP	G	177	156	328	100	333	Ile101Thr (atc/aCc)	Rv2650c	-	prophage protein
2975227	0	T	SNP	G	128	137	262	100	265	Asn3Thr (aat/aCt)	Rv2650c	-	prophage protein
2975382	0	C	SNP	T	116	105	217	99.55	222	Val132Ile (gtc/Atc)	Rv2651c	-	prophage protease
2976563	0	C	SNP	T	101	102	199	99.51	204
2984740	0	A	SNP	G	138	116	248	99.61	255	His3Arg (cac/cGc)	Rv2668	-	hypothetical protein
2986827	0	G	SNP	A	83	117	196	98.52	203	Ala5Val (gca/gTa)	Rv2670c	-	hypothetical protein
2988630	0	C	SNP	G	127	103	227	99.57	231	His317Asp (cat/Gat)	Rv2672	-	protease
2994187	0	T	SNP	C	142	143	285	100	285	Leu292Leu (tta/ttG)	Rv2678c	hemE	uroporphyrinogen decarboxylase
2995548	0	C	SNP	A	101	119	217	100	220	Thr145Asn (acc/aAc)	Rv2679	echA15	enoyl-CoA hydratase EchA15
3003115	0	C	SNP	G	110	97	202	100	207	Ala378Gly (gca/gGa)	Rv2685	arsB1	arsenic-transport integral membrane protein ArsB
3005185	0	G	SNP	T	91	113	202	100	204	Pro156Thr (ccc/Acc)	Rv2688c	-	antibiotic ABC transporter ATP-binding protein
3009692	0	A	SNP	G	105	98	198	99.51	204	Thr117Ala (acc/Gcc)	Rv2691	ceoB	TRK system potassium uptake protein CeoB
3010014	0	G	SNP	A	126	91	215	100	217	Gly224Glu (ggg/gAg)	Rv2691	ceoB	TRK system potassium uptake protein CeoB
3010420	0	A	SNP	G	119	92	209	100	211	Ile133Val (atc/Gtc)	Rv2692	ceoC	TRK system potassium uptake protein CeoC
3011837	0	A	SNP	G	105	120	223	100	225
3017465	0	T	SNP	C	106	99	204	100	205	Ile203Thr (ata/aCa)	Rv2702	ppgK	polyphosphate glucokinase
3027548	0	C	SNP	T	92	104	189	98.99	198	Pro162Ser (ccg/Tcg)	Rv2714	-	hypothetical protein
3027798	0	T	SNP	C	135	88	221	100	223	Val245Ala (gtg/gCg)	Rv2714	-	hypothetical protein
3031168	0	A	SNP	G	110	108	214	100	218	Tyr124His (tat/Cat)	Rv2719c	-	membrane protein
3037377	0	T	SNP	C	113	103	211	100	216
3040344	0	C	SNP	T	104	110	211	100	214	Glu142Glu (gag/gaA)	Rv2727c	miaA	tRNA delta(2)-isopentenylpyrophosphate transferase
3041871	0	G	SNP	T	87	91	174	100	178	Ala202Glu (gcg/gAg)	Rv2729c	-	integral membrane protein
3043700	0	C	SNP	T	103	106	206	99.52	210	Ala225Ala (gcc/gcT)	Rv2731	-	hypothetical protein
3046521	0	C	SNP	T	117	136	249	99.22	255	Val2Met (gtg/Atg)	Rv2733c	-	(dimethylallyl)adenosine tRNA methylthiotransferase
3051696	0	C	SNP	A	110	114	222	100	224
3054081	0	A	SNP	G	97	109	205	100	206	Gly56Gly (gga/ggG)	Rv2741	PE_PGRS47	PE-PGRS family protein PE_PGRS47
3054321	0	A	SNP	G	110	102	210	100	212	Gly136Gly (gga/ggG)	Rv2741	PE_PGRS47	PE-PGRS family protein PE_PGRS47
3054724	0	A	SNP	G	11	12	23	100	23	Ser271Gly (agc/Ggc)	Rv2741	PE_PGRS47	PE-PGRS family protein PE_PGRS47
3059791	0	G	SNP	C	33	41	74	98.67	75
3059812	0	T	Del	GAP	32	21	51	79.1	67
3059820	0	G	SNP	T	29	17	44	80.7	57
3059821	0	C	SNP	G	28	17	43	80.36	56
3059822	0	A	SNP	C	29	17	46	85.19	54
3059825	0	A	SNP	G	28	17	43	78.95	57
3059829	1	G	Ins	A	30	18	48	81.36	48
3062325	0	G	SNP	A	93	88	179	100	181	Ser61Phe (tcc/tTc)	Rv2748c	ftsK	DNA translocase FtsK
3069167	0	A	SNP	G	78	113	183	100	191	Leu306Pro (ctg/cCg)	Rv2756c	hsdM	type I restriction/modification system DNA methylase HsdM
3069566	0	C	SNP	T	97	89	182	98.94	188	Gly173Asp (ggc/gAc)	Rv2756c	hsdM	type I restriction/modification system DNA methylase HsdM
3072285	0	A	SNP	C	107	93	199	99.01	202	Leu119Arg (ctg/cGg)	Rv2761c	hsdS	type I restriction/modification system specificity determinant HsdS
3076172	0	C	SNP	T	99	117	213	99.54	217	Asp67Asn (gat/Aat)	Rv2766c	-	short-chain type dehydrogenase/reductase
3078178	0	C	SNP	T	128	107	234	100	235	Val270Met (gtg/Atg)	Rv2769c	PE27	PE family protein PE27
3079877	0	A	SNP	G	130	114	242	100	244	Phe194Ser (ttc/tCc)	Rv2770c	PPE44	PPE family protein PPE44
3080795	0	A	SNP	G	92	89	179	98.91	183	Leu80Pro (ctc/cCc)	Rv2771c	-	hypothetical protein
3084924	0	G	SNP	A	97	118	211	99.08	217	Ala211Val (gcc/gTc)	Rv2777c	-	hypothetical protein
3086788	0	T	SNP	C	90	87	174	100	177
3089299	0	C	SNP	G	120	109	226	99.13	231	Gly355Arg (gga/Cga)	Rv2782c	pepR	zinc protease
3103682	0	T	SNP	C	133	119	245	100	252	Met87Val (atg/Gtg)	Rv2794c	pptT	phosphopantetheinyl transferase
3104189	0	A	SNP	G	95	107	196	100	202	Cys241Cys (tgt/tgC)	Rv2795c	-	hypothetical protein
3111280	0	G	SNP	A	112	149	259	100	261	Leu182Phe (ctt/Ttt)	Rv2802c	-	arginine/hypothetical protein
3112700	0	C	SNP	T	95	115	202	99.53	211	Gly132Asp (ggc/gAc)	Rv2804c	-	hypothetical protein
3112877	0	G	SNP	A	100	100	198	100	200	Gly4Asp (ggc/gAc)	Rv2805	-	hypothetical protein
3113872	0	A	SNP	T	100	100	197	99.01	202	Glu72Val (gag/gTg)	Rv2807	-	hypothetical protein
3114516	0	A	Del	GAP	91	103	190	95.57	203		Rv2807	-	hypothetical protein
3115384	0	G	SNP	C	99	74	172	100	173
3117533	0	G	SNP	A	104	90	191	98.48	197	Arg239Gln (cgg/cAg)	Rv2812	-	transposase
3117910	0	G	SNP	A	100	106	201	100	206	Asp365Asn (gac/Aac)	Rv2812	-	transposase
3118000	0	A	SNP	G	112	99	209	100	211	Arg395Gly (agg/Ggg)	Rv2812	-	transposase
3123817	0	A	Del	GAP	98	90	188	98.43	191		Rv2816c	-	CRISPR-associated endoribonuclease Cas2
3130748	1	C	Ins	T	84	74	158	90.29	158		Rv2823c	-	CRISPR-associated protein Cas10/Csm1
3130748	2	C	Ins	G	84	74	158	90.29	158		Rv2823c	-	CRISPR-associated protein Cas10/Csm1
3130748	3	C	Ins	T	84	74	158	90.29	158		Rv2823c	-	CRISPR-associated protein Cas10/Csm1
3131469	1	T	Ins	T	107	97	204	95.77	204		Rv2823c	-	CRISPR-associated protein Cas10/Csm1
3131469	2	T	Ins	G	107	97	204	95.77	204		Rv2823c	-	CRISPR-associated protein Cas10/Csm1
3131469	3	T	Ins	T	107	97	204	95.77	204		Rv2823c	-	CRISPR-associated protein Cas10/Csm1
3131469	4	T	Ins	C	106	97	203	95.31	204		Rv2823c	-	CRISPR-associated protein Cas10/Csm1
3131469	5	T	Ins	G	106	94	200	93.9	200		Rv2823c	-	CRISPR-associated protein Cas10/Csm1
3131469	6	T	Ins	G	105	93	198	92.96	198		Rv2823c	-	CRISPR-associated protein Cas10/Csm1
3131469	7	T	Ins	C	103	93	196	92.02	196		Rv2823c	-	CRISPR-associated protein Cas10/Csm1
3131469	8	T	Ins	G	103	93	196	92.02	196		Rv2823c	-	CRISPR-associated protein Cas10/Csm1
3131469	9	T	Ins	A	103	93	196	92.02	196		Rv2823c	-	CRISPR-associated protein Cas10/Csm1
3133054	0	C	SNP	G	221	224	434	99.78	446	Ser162Ser (tcg/tcC)	Rv2825c	-	hypothetical protein
3133055	0	G	SNP	C	221	215	430	100	436	Ser162Trp (tcg/tGg)	Rv2825c	-	hypothetical protein
3133536	0	T	SNP	C	96	122	214	99.54	219	Lys2Glu (aaa/Gaa)	Rv2825c	-	hypothetical protein
3135272	0	G	SNP	A	110	120	219	100	230	Ala71Val (gca/gTa)	Rv2827c	-	hypothetical protein
3135950	0	C	SNP	G	14	21	34	100	35	Ser128Ser (tcg/tcC)	Rv2828c	-	hypothetical protein
3135951	0	G	SNP	C	12	19	30	100	31	Ser128Trp (tcg/tGg)	Rv2828c	-	hypothetical protein
3137058	0	G	SNP	A	95	132	224	100	227	Ala56Val (gcg/gTg)	Rv2830c	vapB22	antitoxin VapB22
3157196	0	G	SNP	A	120	107	221	99.56	228	Ser109Phe (tcc/tTc)	Rv2848c	cobB	cobyrinic acid A,C-diamide synthase
3162805	0	C	SNP	G	176	197	367	100	373	Arg180Gly (cgc/Ggc)	Rv2853	PE_PGRS48	PE-PGRS family protein PE_PGRS48
3163517	0	G	SNP	A	99	83	175	100	182	Gly417Asp (ggt/gAt)	Rv2853	PE_PGRS48	PE-PGRS family protein PE_PGRS48
3165374	0	C	Del	GAP	101	95	194	100	196		Rv2855	mtr	mycothione reductase
3165807	0	G	SNP	A	98	91	185	98.44	192	Val201Val (gtg/gtA)	Rv2855	mtr	mycothione reductase
3167054	0	T	SNP	A	102	111	210	98.16	217	Val124Glu (gtg/gAg)	Rv2856	nicT	nickel-transport integral membrane protein NicT
3168492	0	G	SNP	A	97	122	216	100	219
3174013	0	G	SNP	A	129	115	243	99.59	245	Pro2Leu (cct/cTt)	Rv2861c	mapB	methionine aminopeptidase
3174496	0	A	SNP	G	112	126	233	99.58	239	Cys50Arg (tgt/Cgt)	Rv2862c	-	hypothetical protein
3177884	0	C	SNP	A	103	118	217	100	221	Arg21Arg (cgc/cgA)	Rv2866	relG	toxin RelG
3179243	0	C	Del	GAP	94	108	202	89.78	225		Rv2867c	-	GCN5-like N-acetyltransferase
3179244	0	G	Del	GAP	94	108	202	89.78	225		Rv2867c	-	GCN5-like N-acetyltransferase
3179245	0	G	Del	GAP	94	108	202	91.82	220		Rv2867c	-	GCN5-like N-acetyltransferase
3180988	0	C	SNP	A	117	122	234	100	239	Val259Phe (gtc/Ttc)	Rv2869c	rip	zinc metalloprotease
3186860	0	T	SNP	G	107	90	197	100	197	Tyr672Asp (tat/Gat)	Rv2874	dipZ	integral membrane C-type cytochrome biogenesis protein DipZ
3189242	0	A	SNP	G	89	107	194	99.49	197	Ala52Ala (gct/gcC)	Rv2878c	mpt53	soluble secreted antigen Mpt53
3190146	0	C	Del	GAP	107	100	202	95.39	217
3194241	1	C	Ins	G	115	97	212	92.98	213		Rv2885c	-	transposase
3198380	0	G	SNP	A	142	96	228	97.94	243	Ser243Phe (tcc/tTc)	Rv2889c	tsf	elongation factor EF-Ts
3200478	0	G	SNP	A	126	136	253	100	262	Leu71Leu (ctg/ctA)	Rv2891	-	hypothetical protein
3202731	0	A	SNP	C	109	119	227	99.56	229	Gly104Gly (gga/ggC)	Rv2893	-	oxidoreductase
3205673	0	C	SNP	T	114	99	210	100	213	Arg254Arg (cgg/cgA)	Rv2896c	-	hypothetical protein
3208600	0	G	SNP	A	120	113	228	99.57	234	Tyr269Tyr (tac/taT)	Rv2899c	fdhD	formate dehydrogenase accessory protein FdhD
3212723	0	C	SNP	A	101	100	199	99.5	202	Ala78Ala (gcg/gcT)	Rv2902c	rnhB	ribonuclease HII
3219500	0	T	SNP	A	114	104	216	100	218	Lys121Met (aag/aTg)	Rv2912c	-	TetR family HTH-type transcriptional regulator
3220963	0	A	SNP	C	107	115	218	99.55	223	Ser246Ala (tcg/Gcg)	Rv2913c	-	D-amino acid aminohydrolase
3226181	0	A	SNP	C	105	97	200	100	202	Arg35Arg (cgt/cgG)	Rv2916c	ffh	signal recognition particle protein
3228143	0	G	SNP	T	116	102	216	100	218	Arg594Leu (cgg/cTg)	Rv2917	-	hypothetical protein
3236442	0	G	SNP	A	138	147	280	99.65	286	His455His (cac/caT)	Rv2922c	smc	chromosome partition protein Smc
3236497	0	A	SNP	T	147	136	278	99.65	284	Val437Glu (gtg/gAg)	Rv2922c	smc	chromosome partition protein Smc
3244113	0	T	SNP	C	104	94	196	99	200	Pro139Pro (cct/ccC)	Rv2930	fadD26	fatty-acid--CoA ligase FadD26
3247298	0	C	SNP	A	98	110	206	99.05	210	Gly618Gly (ggc/ggA)	Rv2931	ppsA	phthiocerol synthesis polyketide synthase type I PpsA
3247304	0	C	SNP	G	78	72	149	98.68	152	Val620Val (gtc/gtG)	Rv2931	ppsA	phthiocerol synthesis polyketide synthase type I PpsA
3247306	0	A	Del	GAP	75	72	145	98.66	149		Rv2931	ppsA	phthiocerol synthesis polyketide synthase type I PpsA
3247307	0	C	Del	GAP	75	72	145	98	150		Rv2931	ppsA	phthiocerol synthesis polyketide synthase type I PpsA
3247308	0	C	Del	GAP	75	72	145	98	150		Rv2931	ppsA	phthiocerol synthesis polyketide synthase type I PpsA
3247309	0	C	Del	GAP	75	72	145	98	150		Rv2931	ppsA	phthiocerol synthesis polyketide synthase type I PpsA
3247310	0	T	Del	GAP	75	72	145	98	150		Rv2931	ppsA	phthiocerol synthesis polyketide synthase type I PpsA
3247313	1	C	Ins	A	77	72	149	96.75	149		Rv2931	ppsA	phthiocerol synthesis polyketide synthase type I PpsA
3247313	2	C	Ins	C	77	72	149	96.75	149		Rv2931	ppsA	phthiocerol synthesis polyketide synthase type I PpsA
3247313	3	C	Ins	C	76	72	148	96.1	149		Rv2931	ppsA	phthiocerol synthesis polyketide synthase type I PpsA
3247313	4	C	Ins	A	77	72	149	96.75	149		Rv2931	ppsA	phthiocerol synthesis polyketide synthase type I PpsA
3247313	5	C	Ins	G	77	72	149	96.75	149		Rv2931	ppsA	phthiocerol synthesis polyketide synthase type I PpsA
3247319	0	C	SNP	T	115	104	216	99.55	220	Gly625Gly (ggc/ggT)	Rv2931	ppsA	phthiocerol synthesis polyketide synthase type I PpsA
3247340	0	G	SNP	A	131	114	243	99.59	246	Val632Val (gtg/gtA)	Rv2931	ppsA	phthiocerol synthesis polyketide synthase type I PpsA
3247851	0	G	SNP	A	51	77	128	98.46	130	Ala803Thr (gcc/Acc)	Rv2931	ppsA	phthiocerol synthesis polyketide synthase type I PpsA
3247853	0	C	SNP	T	49	74	121	98.4	125	Ala803Ala (gcc/gcT)	Rv2931	ppsA	phthiocerol synthesis polyketide synthase type I PpsA
3247856	0	G	SNP	C	48	77	124	98.43	127	Arg804Arg (cgg/cgC)	Rv2931	ppsA	phthiocerol synthesis polyketide synthase type I PpsA
3247864	1	C	Ins	T	47	75	122	96.83	122		Rv2931	ppsA	phthiocerol synthesis polyketide synthase type I PpsA
3247864	2	C	Ins	A	47	75	122	96.83	122		Rv2931	ppsA	phthiocerol synthesis polyketide synthase type I PpsA
3247864	3	C	Ins	G	47	75	122	96.83	122		Rv2931	ppsA	phthiocerol synthesis polyketide synthase type I PpsA
3247864	4	C	Ins	G	47	75	122	96.83	122		Rv2931	ppsA	phthiocerol synthesis polyketide synthase type I PpsA
3247866	0	C	Del	GAP	44	75	120	96.75	123		Rv2931	ppsA	phthiocerol synthesis polyketide synthase type I PpsA
3247867	0	A	Del	GAP	44	75	120	95.97	124		Rv2931	ppsA	phthiocerol synthesis polyketide synthase type I PpsA
3247868	0	A	Del	GAP	44	75	120	95.97	124		Rv2931	ppsA	phthiocerol synthesis polyketide synthase type I PpsA
3247869	0	A	Del	GAP	44	75	120	95.97	124		Rv2931	ppsA	phthiocerol synthesis polyketide synthase type I PpsA
3247874	0	G	SNP	A	47	77	124	96.12	129	Arg810Arg (cgg/cgA)	Rv2931	ppsA	phthiocerol synthesis polyketide synthase type I PpsA
3247877	0	T	SNP	C	44	77	121	96.03	126	Phe811Phe (ttt/ttC)	Rv2931	ppsA	phthiocerol synthesis polyketide synthase type I PpsA
3247883	0	T	SNP	C	81	117	196	99.5	199	Ser813Ser (agt/agC)	Rv2931	ppsA	phthiocerol synthesis polyketide synthase type I PpsA
3248074	0	G	SNP	A	79	104	182	98.92	185	Arg877His (cgc/cAc)	Rv2931	ppsA	phthiocerol synthesis polyketide synthase type I PpsA
3248075	0	C	SNP	T	78	106	184	98.92	186	Arg877Arg (cgc/cgT)	Rv2931	ppsA	phthiocerol synthesis polyketide synthase type I PpsA
3251047	0	C	SNP	A	84	90	171	99.43	175	Ala1868Glu (gcg/gAg)	Rv2931	ppsA	phthiocerol synthesis polyketide synthase type I PpsA
3256494	0	A	SNP	G	122	91	212	99.53	214	Gly270Gly (gga/ggG)	Rv2933	ppsC	phthiocerol synthesis polyketide synthase type I PpsC
3266030	0	A	SNP	G	120	94	205	100	214	Ser1261Ser (tca/tcG)	Rv2934	ppsD	phthiocerol synthesis polyketide synthase type I PpsD
3269581	0	A	SNP	G	93	91	184	100	184	Ala615Ala (gca/gcG)	Rv2935	ppsE	phthiocerol synthesis polyketide synthase type I PpsE
3270784	0	A	SNP	G	105	127	231	100	232	Gln1016Gln (caa/caG)	Rv2935	ppsE	phthiocerol synthesis polyketide synthase type I PpsE
3273107	0	C	SNP	A	103	108	208	100	211	Ala298Ala (gcc/gcA)	Rv2936	drrA	daunorubicin ABC transporter ATP-binding protein DrrA		phylo (3)
3287486	0	C	SNP	T	109	81	188	99.48	191	Ser806Leu (tcg/tTg)	Rv2942	mmpL7	transmembrane transport protein MmpL7
3296371	1	G	Ins	C	75	81	156	77.61	156		Rv2947c	pks15	polyketide synthase
3296371	2	G	Ins	C	75	80	155	77.11	156		Rv2947c	pks15	polyketide synthase
3296371	3	G	Ins	G	75	81	156	77.61	156		Rv2947c	pks15	polyketide synthase
3296371	4	G	Ins	C	75	81	156	77.61	156		Rv2947c	pks15	polyketide synthase
3296371	5	G	Ins	G	75	81	156	77.61	156		Rv2947c	pks15	polyketide synthase
3296371	6	G	Ins	G	75	81	156	77.61	156		Rv2947c	pks15	polyketide synthase
3296371	7	G	Ins	C	75	81	156	77.61	156		Rv2947c	pks15	polyketide synthase
3296843	0	A	SNP	G	131	112	239	99.59	244	Val333Ala (gtg/gCg)	Rv2947c	pks15	polyketide synthase
3302589	0	A	SNP	C	116	114	229	99.14	232
3306441	0	G	SNP	A	113	118	229	98.72	234	Arg388Gln (cgg/cAg)	Rv2953	-	trans-acting enoyl reductase
3308606	0	G	SNP	A	116	112	224	100	228
3312620	0	C	SNP	A	84	105	187	100	189	Glu73Asp (gag/gaT)	Rv2959c	-	rhamnosyl O-methyltransferase
3314412	0	A	SNP	G	110	125	233	99.58	236	Ala237Ala (gct/gcC)	Rv2962c	-	PGL/p-HBAD biosynthesis rhamnosyltransferase
3315726	0	G	Del	GAP	74	108	180	96.81	188		Rv2963	-	integral membrane protein
3316955	0	A	SNP	C	110	102	209	100	212	Met143Leu (atg/Ctg)	Rv2964	purU	formyltetrahydrofolate deformylase
3324962	0	A	Del	GAP	108	115	220	99.11	225		Rv2970c	lipN	lipase/esterase LipN
3324963	0	C	Del	GAP	108	115	220	99.11	225		Rv2970c	lipN	lipase/esterase LipN
3324964	0	A	Del	GAP	108	115	220	99.11	225		Rv2970c	lipN	lipase/esterase LipN
3326554	0	A	SNP	C	101	112	209	97.71	218	Asn152His (aac/Cac)	Rv2971	-	oxidoreductase		phylo (not Euro-American, M. africanum, M. bovis, M . canettii, M. caprae, M. Microti, M. pinipedii, Beijing, Delhi/CAS, EAI)
3331362	0	C	Del	GAP	93	133	226	90.76	249		Rv2975c	-	hypothetical protein
3331363	0	G	Del	GAP	93	133	226	92.24	245		Rv2975c	-	hypothetical protein
3335708	0	G	SNP	C	111	112	220	99.11	225	Pro14Arg (ccg/cGg)	Rv2979c	-	resolvase
3336562	0	A	Del	GAP	97	74	166	85.07	201
3336587	0	T	SNP	A	103	82	169	92.5	200
3336825	0	T	SNP	C	112	137	247	100	249	Thr365Ala (aca/Gca)	Rv2981c	ddlA	D-alanine--D-alanine ligase
3338603	0	G	SNP	C	87	103	187	100	190	Pro133Ala (ccg/Gcg)	Rv2982c	gpdA2	glycerol-3-phosphate dehydrogenase
3344072	0	C	SNP	T	91	97	186	98.95	190	Ala186Ala (gcg/gcA)	Rv2987c	leuD	3-isopropylmalate dehydratase small subunit
3348536	0	C	SNP	T	86	77	162	100	163
3349917	0	G	SNP	A	115	114	224	99.13	231	His121Tyr (cat/Tat)	Rv2992c	gltS	glutamate--tRNA ligase
3350236	0	T	SNP	C	93	140	228	100	233	Ser14Ser (tca/tcG)	Rv2992c	gltS	glutamate--tRNA ligase
3352932	0	C	SNP	G	98	97	194	100	195	Thr179Thr (acg/acC)	Rv2995c	leuB	3-isopropylmalate dehydrogenase
3355949	0	A	SNP	C	131	122	252	99.61	254	Asp284Ala (gac/gCc)	Rv2997	-	dehydrogenase
3357464	0	C	SNP	G	94	121	212	99.54	216
3358235	0	A	SNP	T	100	111	210	100	211	Met212Leu (atg/Ttg)	Rv2999	lppY	lipoprotein LppY
3363338	0	A	SNP	G	109	113	219	100	222
3367765	0	G	SNP	A	106	125	226	100	231	Gly343Gly (ggc/ggT)	Rv3009c	gatB	aspartyl/glutamyl-tRNA(Asn/Gln) amidotransferase subunit B
3379763	0	G	SNP	A	65	84	149	90.3	165
3379784	0	C	SNP	A	88	101	186	96.43	196
3379788	0	C	SNP	G	91	100	190	98.45	194
3380439	1	G	Ins	C	34	21	55	88.71	55
3380804	0	T	SNP	G	103	113	211	100	216	Ile64Leu (atc/Ctc)	Rv3022A	PE29	PE family protein PE29
3385218	0	C	SNP	T	86	89	172	99.43	176	Gly287Glu (gga/gAa)	Rv3026c	-	hypothetical protein
3387079	0	C	Del	GAP	89	109	195	97.06	204		Rv3028c	fixB	electron transfer flavoprotein subunit alpha
3393640	0	C	SNP	T	103	99	199	99.51	203	Asn87Asn (aac/aaT)	Rv3033	-	hypothetical protein
3395654	0	G	SNP	A	122	113	226	99.58	236	Leu92Leu (ctg/ctA)	Rv3035	-	hypothetical protein
3401454	0	G	SNP	A	100	117	214	100	217	Asn155Asn (aac/aaT)	Rv3041c	-	ABC transporter ATP-binding protein
3401871	0	A	SNP	G	102	93	189	100	195	Ala16Ala (gct/gcC)	Rv3041c	-	ABC transporter ATP-binding protein
3402816	0	C	SNP	T	95	107	196	100	202	Gly116Glu (gga/gAa)	Rv3042c	serB2	phosphoserine phosphatase SerB
3404376	0	C	SNP	G	109	121	228	100	230	Thr182Thr (acg/acC)	Rv3043c	ctaD	cytochrome C oxidase cytochrome 1
3413785	0	C	SNP	T	120	108	226	98.7	231	Val128Ile (gtc/Atc)	Rv3051c	nrdE	ribonucleoside-diphosphate reductase subunit alpha
3415186	0	A	Del	GAP	63	74	134	76.11	180
3415187	0	G	Del	GAP	63	74	134	76.54	179
3415188	0	G	Del	GAP	63	74	134	78.29	175
3415189	0	G	Del	GAP	63	74	134	78.74	174
3415190	0	G	Del	GAP	63	74	134	79.65	172
3415191	0	G	Del	GAP	63	74	134	80.12	171
3415192	0	T	Del	GAP	63	74	134	81.07	169
3415193	0	G	Del	GAP	63	74	134	82.04	167
3415194	0	G	Del	GAP	62	74	134	81.93	166
3417943	0	C	SNP	G	100	98	196	99.5	199	Gly240Gly (ggg/ggC)	Rv3057c	-	short chain alcohol dehydrogenase/reductase
3420825	0	A	SNP	G	119	140	257	100	259	Asp445Gly (gac/gGc)	Rv3059	cyp136	cytochrome P450 Cyp136
3425854	0	C	SNP	T	125	121	241	100	246	Pro91Ser (ccg/Tcg)	Rv3062	ligB	DNA ligase
3428579	0	A	SNP	G	89	94	182	99.46	184	Tyr446Cys (tac/tGc)	Rv3063	cstA	carbon starvation protein A
3428897	0	G	SNP	C	98	109	202	98.57	210	Arg552Pro (cgt/cCt)	Rv3063	cstA	carbon starvation protein A
3428917	0	C	SNP	A	97	113	209	100	210	Arg559Ser (cgt/Agt)	Rv3063	cstA	carbon starvation protein A
3437007	0	G	SNP	C	105	98	201	100	203	Ala77Pro (gcc/Ccc)	Rv3074	-	hypothetical protein
3440464	0	T	SNP	G	107	122	228	100	229	Arg308Arg (cgt/cgG)	Rv3077	-	hydrolase
3440468	0	G	SNP	C	108	124	228	100	232	Gly310Arg (ggc/Cgc)	Rv3077	-	hydrolase
3450725	0	T	SNP	C	102	108	209	100	210	Val243Val (gtt/gtC)	Rv3084	lipR	acetyl-hydrolase LipR
3454263	0	C	SNP	G	81	97	177	100	178	Leu447Val (ctc/Gtc)	Rv3087	-	diacyglycerol O-acyltransferase
3455686	0	G	SNP	C	95	94	187	100	189	Leu449Leu (ctg/ctC)	Rv3088	tgs4	diacyglycerol O-acyltransferase
3456666	0	A	SNP	G	98	90	185	100	188	Ala302Ala (gca/gcG)	Rv3089	fadD13	long chain-fatty-acid--CoA ligase FadD13
3459081	0	G	SNP	C	106	127	230	98.73	236	Ala291Pro (gca/Cca)	Rv3090	-	hypothetical protein
3462135	0	G	SNP	C	127	106	232	99.57	234	Cys210Trp (tgc/tgG)	Rv3093c	-	oxidoreductase
3466919	0	C	SNP	G	105	108	208	99.53	214	Gly58Ala (ggc/gCc)	Rv3097c	lipY	triacylglycerol lipase Lip
3467465	0	C	SNP	G	127	98	220	100	225	Ala66Ala (gcg/gcC)	Rv3098c	-	hypothetical protein
3473996	1	G	Ins	A	108	115	223	97.81	223
3480474	0	G	SNP	A	116	121	236	99.58	238	Gly134Glu (gga/gAa)	Rv3113	-	phosphatase
3480789	0	T	SNP	C	91	102	190	99.48	194	Ser11Pro (tca/Cca)	Rv3114	-	hypothetical protein
3486977	0	A	SNP	G	107	86	190	100	193	Lys157Glu (aaa/Gaa)	Rv3121	cyp141	cytochrome P450 Cyp141
3488122	0	G	SNP	A	115	103	211	99.54	219	Gly12Arg (ggg/Agg)	Rv3122	-	hypothetical protein
3489665	0	C	SNP	T	107	90	191	100	197	Pro54Ser (cca/Tca)	Rv3124	moaR1	transcriptional regulator MoaR
3499497	0	G	SNP	C	114	105	217	99.1	221	Ala140Gly (gcc/gGc)	Rv3133c	devR	two component transcriptional regulator DevR
3500243	0	G	SNP	C	112	119	231	100	231	Ala169Ala (gcc/gcG)	Rv3134c	-	universal stress protein
3503895	0	C	SNP	T	100	121	217	99.55	222	Pro168Leu (ccg/cTg)	Rv3137	-	histidinol-phosphatase
3506650	0	A	SNP	C	98	113	211	98.6	214	Ile430Leu (atc/Ctc)	Rv3139	fadE24	acyl-CoA dehydrogenase FadE24
3509231	0	G	SNP	A	97	98	193	100	195	Arg106Cys (cgc/Tgc)	Rv3142c	-	hypothetical protein
3509300	0	A	Del	GAP	75	101	174	95.14	185		Rv3142c	-	hypothetical protein
3509301	0	G	Del	GAP	75	101	174	99.44	177		Rv3142c	-	hypothetical protein
3510120	0	T	SNP	G	99	137	235	100	236	Lys400Gln (aag/Cag)	Rv3144c	PPE52	PPE family protein PPE52
3515467	0	C	SNP	T	115	109	222	99.56	225	Pro19Leu (ccg/cTg)	Rv3150	nuoF	NADH-quinone oxidoreductase subunit F
3518167	0	A	SNP	G	145	116	256	100	261	Ile474Met (ata/atG)	Rv3151	nuoG	NADH-quinone oxidoreductase subunit G
3518555	0	A	SNP	G	134	135	266	100	269	Thr604Ala (acg/Gcg)	Rv3151	nuoG	NADH-quinone oxidoreductase subunit G
3529067	0	G	SNP	C	257	318	565	99.14	580	Arg33Gly (cgt/Ggt)	Rv3159c	PPE53	PPE family protein PPE53
3530955	0	C	SNP	G	92	117	207	100	209	Val62Leu (gtc/Ctc)	Rv3161c	-	dioxygenase
3539353	0	G	SNP	A	117	128	243	100	245	Gln283Gln (cag/caA)	Rv3170	aofH	flavin-containing monoamine oxidase
3556275	0	A	SNP	G	109	102	208	100	211	Leu138Pro (ctg/cCg)	Rv3190c	-	hypothetical protein
3557253	0	C	SNP	T	88	95	180	99.46	184
3561875	0	C	SNP	T	84	88	170	98.29	175	Arg433Gln (cgg/cAg)	Rv3193c	-	transmembrane protein
3562338	0	G	SNP	T	118	113	227	99.14	233	Leu279Met (ctg/Atg)	Rv3193c	-	transmembrane protein
3563194	0	C	SNP	T	127	112	239	98.35	243
3580606	0	C	SNP	T	101	121	218	100	222
3580637	0	T	Del	GAP	104	108	206	96.8	219
3581414	0	A	SNP	G	120	99	219	100	219	Thr34Ala (aca/Gca)	Rv3204	-	DNA-methyltransferase
3582694	0	C	SNP	T	91	99	188	100	190	Lys339Lys (aag/aaA)	Rv3206c	moeB1	adenylyltransferase/sulfurtransferase
3590686	1	G	Ins	C	84	80	164	98.8	164
3591063	0	T	SNP	C	124	101	223	99.56	226	Lys144Glu (aag/Gag)	Rv3213c	-	SOJ/ParA-like protein
3596775	0	C	SNP	T	104	98	198	99.51	203	Gly254Ser (ggc/Agc)	Rv3220c	-	two component sensor kinase
3600576	0	C	SNP	T	106	110	214	100	216	Cys242Cys (tgc/tgT)	Rv3224	-	iron-regulated short-chain dehydrogenase/reductase
3604821	0	G	SNP	C	130	129	256	100	259	Ala32Ala (gcg/gcC)	Rv3228	-	hypothetical protein
3610391	1	A	Ins	C	83	98	181	97.84	181		Rv3234c	tgs3	diacyglycerol O-acyltransferase
3611287	0	C	Del	GAP	119	81	199	98.52	203
3614982	0	T	SNP	C	122	123	243	100	245	Leu874Leu (cta/ctG)	Rv3239c	-	transmembrane transport protein
3616411	0	A	SNP	C	113	112	221	100	225	Leu398Arg (ctg/cGg)	Rv3239c	-	transmembrane transport protein
3620712	0	C	SNP	T	105	79	179	100	184	Leu181Leu (ctg/ctA)	Rv3241c	-	hypothetical protein
3621423	0	A	SNP	G	115	105	218	100	220
3622441	0	A	SNP	C	110	107	212	100	217	Val217Val (gtt/gtG)	Rv3243c	-	hypothetical protein
3625065	0	T	SNP	G	118	100	218	100	218	Met517Leu (atg/Ctg)	Rv3245c	mtrB	two component sensory histidine kinase MtrB
3631964	0	C	SNP	T	82	99	180	98.91	183	Gly9Arg (gga/Aga)	Rv3252c	alkB	transmembrane alkane 1-monooxygenase AlkB
3638093	0	G	SNP	A	96	102	196	100	198	Ser206Leu (tcg/tTg)	Rv3257c	pmmA	phosphomannomutase PmmA
3643466	0	A	SNP	C	99	95	193	98.98	196	Lys97Thr (aag/aCg)	Rv3263	-	DNA methylase
3645524	0	C	SNP	T	81	81	162	100	162	Asp152Asn (gac/Aac)	Rv3264c	manB	D-alpha-D-mannose-1-phosphate guanylyltransferase ManB
3653988	0	G	SNP	A	99	103	201	100	202	Val181Met (gtg/Atg)	Rv3272	-	hypothetical protein
3656206	0	C	SNP	A	102	103	198	99.51	206	Arg524Ser (cgc/Agc)	Rv3273	-	transmembrane carbonic anhydrase
3670040	0	C	SNP	T	115	93	206	100	208	Ala124Ala (gcg/gcA)	Rv3289c	-	transmembrane protein
3678094	0	C	SNP	T	107	99	202	98.1	210	Ala440Ala (gcc/gcT)	Rv3296	lhr	ATP-dependent helicase
3679764	0	G	SNP	A	116	132	243	100	248	Ser997Asn (agc/aAc)	Rv3296	lhr	ATP-dependent helicase
3681548	0	A	SNP	C	90	100	188	100	190	Arg77Arg (agg/Cgg)	Rv3297	nei	endonuclease VIII
3685510	0	T	SNP	C	108	118	226	99.12	228	Ser152Gly (agt/Ggt)	Rv3299c	atsB	arylsulfatase AtsB
3689523	0	G	SNP	T	105	113	214	99.09	220	Cys472_ (tgc/tgA)	Rv3303c	lpdA	NAD(P)H quinone reductase LpdA
3690016	0	A	SNP	G	103	110	208	100	213	Leu308Ser (ttg/tCg)	Rv3303c	lpdA	NAD(P)H quinone reductase LpdA
3693681	0	A	SNP	C	125	93	217	100	218	Ala103Ala (gct/gcG)	Rv3306c	amiB1	amidase AmiB
3696692	0	G	SNP	A	76	96	167	97.73	176	Thr134Thr (acc/acT)	Rv3309c	upp	uracil phosphoribosyltransferase
3697585	0	C	SNP	T	99	91	190	99.48	191	Leu130Phe (ctc/Ttc)	Rv3310	sapM	acid phosphatase
3704596	0	G	SNP	C	90	73	161	100	163	Val54Leu (gtg/Ctg)	Rv3317	sdhD	succinate dehydrogenase hydrophobic membrane anchor subunit
3708052	0	C	SNP	T	114	113	226	98.7	230	Val7Ile (gtc/Atc)	Rv3320c	vapC44	ribonuclease VapC44
3711910	0	G	SNP	A	81	46	126	99.22	128	Trp54_ (tgg/tgA)	Rv3327	-	transposase fusion protein
3712372	0	A	SNP	G	59	61	119	100	120	Leu208Leu (cta/ctG)	Rv3327	-	transposase fusion protein
3714211	0	G	SNP	T	116	122	238	100	238	Pro41Gln (ccg/cAg)	Rv3328c	sigJ	ECF RNA polymerase sigma factor SigJ
3714639	0	G	SNP	A	107	128	231	99.16	237	Arg83His (cgc/cAc)	Rv3329	-	aminotransferase
3714757	0	A	SNP	C	120	119	232	100	239	Gln122His (caa/caC)	Rv3329	-	aminotransferase
3715775	0	C	SNP	T	126	99	222	99.56	226
3716685	0	G	SNP	T	110	131	235	99.59	242	Arg303Arg (cgg/cgT)	Rv3330	dacB1	penicillin-binding protein DacB
3718357	0	C	SNP	T	117	101	214	100	218	Pro423Leu (ccg/cTg)	Rv3331	sugI	sugar-transport integral membrane protein SugI
3721806	0	G	SNP	C	110	86	196	99.49	197	Gly265Gly (ggc/ggG)	Rv3335c	-	integral membrane protein
3729342	0	C	SNP	T	121	120	240	100	241	Ala240Val (gcg/gTg)	Rv3342	-	methyltransferase
3729597	0	G	SNP	C	107	130	236	98.75	240	Leu2447Val (ctc/Gtc)	Rv3343c	PPE54	PPE family protein PPE54
3730371	0	C	SNP	T	107	107	209	92.64	231	Gly2189Ser (ggc/Agc)	Rv3343c	PPE54	PPE family protein PPE54
3730466	0	A	SNP	G	115	120	234	81.03	290	Ile2157Thr (atc/aCc)	Rv3343c	PPE54	PPE family protein PPE54
3732624	0	A	SNP	G	118	84	199	85.23	237	Leu1438Leu (ttg/Ctg)	Rv3343c	PPE54	PPE family protein PPE54
3735802	0	C	SNP	G	110	101	208	90.95	232	Thr378Thr (acg/acC)	Rv3343c	PPE54	PPE family protein PPE54
3736024	0	A	SNP	G	89	84	169	98.86	175	Gly304Gly (ggt/ggC)	Rv3343c	PPE54	PPE family protein PPE54
3736628	0	T	SNP	G	156	114	263	100	270	Glu103Ala (gag/gCg)	Rv3343c	PPE54	PPE family protein PPE54
3737479	0	G	Del	GAP	58	42	107	95.24	105		Rv3344c	PE_PGRS49	PE-PGRS family protein PE_PGRS49
3737480	0	G	Del	GAP	59	42	108	100	101		Rv3344c	PE_PGRS49	PE-PGRS family protein PE_PGRS49
3737481	0	C	Del	GAP	59	42	108	100	101		Rv3344c	PE_PGRS49	PE-PGRS family protein PE_PGRS49
3737482	0	G	Del	GAP	59	42	108	98.06	103		Rv3344c	PE_PGRS49	PE-PGRS family protein PE_PGRS49
3737483	0	C	Del	GAP	59	42	108	98.06	103		Rv3344c	PE_PGRS49	PE-PGRS family protein PE_PGRS49
3737484	0	C	Del	GAP	59	42	108	98.06	103		Rv3344c	PE_PGRS49	PE-PGRS family protein PE_PGRS49
3737485	0	G	Del	GAP	59	42	108	98.06	103		Rv3344c	PE_PGRS49	PE-PGRS family protein PE_PGRS49
3737486	0	C	Del	GAP	59	42	108	98.06	103		Rv3344c	PE_PGRS49	PE-PGRS family protein PE_PGRS49
3737487	0	C	Del	GAP	59	42	108	98.06	103		Rv3344c	PE_PGRS49	PE-PGRS family protein PE_PGRS49
3737488	0	G	Del	GAP	59	42	108	98.06	103		Rv3344c	PE_PGRS49	PE-PGRS family protein PE_PGRS49
3737489	0	G	Del	GAP	59	42	108	98.06	103		Rv3344c	PE_PGRS49	PE-PGRS family protein PE_PGRS49
3737490	0	C	Del	GAP	59	42	108	98.06	103		Rv3344c	PE_PGRS49	PE-PGRS family protein PE_PGRS49
3737491	0	G	Del	GAP	59	42	108	97.12	104		Rv3344c	PE_PGRS49	PE-PGRS family protein PE_PGRS49
3737492	0	C	Del	GAP	59	42	108	97.12	104		Rv3344c	PE_PGRS49	PE-PGRS family protein PE_PGRS49
3737493	0	C	Del	GAP	59	42	108	97.12	104		Rv3344c	PE_PGRS49	PE-PGRS family protein PE_PGRS49
3737494	0	G	Del	GAP	59	42	108	97.12	104		Rv3344c	PE_PGRS49	PE-PGRS family protein PE_PGRS49
3737495	0	C	Del	GAP	59	42	108	97.12	104		Rv3344c	PE_PGRS49	PE-PGRS family protein PE_PGRS49
3737496	0	C	Del	GAP	59	42	108	97.12	104		Rv3344c	PE_PGRS49	PE-PGRS family protein PE_PGRS49
3737497	0	G	Del	GAP	59	42	108	97.12	104		Rv3344c	PE_PGRS49	PE-PGRS family protein PE_PGRS49
3737498	0	C	Del	GAP	59	42	108	98.06	103		Rv3344c	PE_PGRS49	PE-PGRS family protein PE_PGRS49
3737499	0	C	Del	GAP	59	42	108	97.12	104		Rv3344c	PE_PGRS49	PE-PGRS family protein PE_PGRS49
3737500	0	A	Del	GAP	59	42	108	98.06	103		Rv3344c	PE_PGRS49	PE-PGRS family protein PE_PGRS49
3737501	0	C	Del	GAP	59	42	108	98.06	103		Rv3344c	PE_PGRS49	PE-PGRS family protein PE_PGRS49
3737502	0	C	Del	GAP	59	42	108	96.19	105		Rv3344c	PE_PGRS49	PE-PGRS family protein PE_PGRS49
3738364	0	G	SNP	A	43	94	134	98.56	139	Arg1471Trp (cgg/Tgg)	Rv3345c	PE_PGRS50	PE-PGRS family protein PE_PGRS50
3738417	0	G	Del	GAP	20	79	100	97.06	102		Rv3345c	PE_PGRS50	PE-PGRS family protein PE_PGRS50
3738736	0	T	SNP	G	33	11	44	91.67	48	Asn1347His (aac/Cac)	Rv3345c	PE_PGRS50	PE-PGRS family protein PE_PGRS50
3739497	0	A	Del	GAP	79	60	131	85.8	162		Rv3345c	PE_PGRS50	PE-PGRS family protein PE_PGRS50
3739498	0	C	Del	GAP	79	60	131	85.8	162		Rv3345c	PE_PGRS50	PE-PGRS family protein PE_PGRS50
3739499	0	A	Del	GAP	79	60	131	85.8	162		Rv3345c	PE_PGRS50	PE-PGRS family protein PE_PGRS50
3739500	0	C	Del	GAP	79	60	131	85.8	162		Rv3345c	PE_PGRS50	PE-PGRS family protein PE_PGRS50
3739501	0	C	Del	GAP	79	60	131	87.97	158		Rv3345c	PE_PGRS50	PE-PGRS family protein PE_PGRS50
3739502	0	G	Del	GAP	78	60	131	89.61	154		Rv3345c	PE_PGRS50	PE-PGRS family protein PE_PGRS50
3739503	0	C	Del	GAP	78	60	131	90.2	153		Rv3345c	PE_PGRS50	PE-PGRS family protein PE_PGRS50
3739504	0	C	Del	GAP	78	60	131	99.28	139		Rv3345c	PE_PGRS50	PE-PGRS family protein PE_PGRS50
3739505	0	A	Del	GAP	78	60	132	98.57	140		Rv3345c	PE_PGRS50	PE-PGRS family protein PE_PGRS50
3740181	0	T	SNP	C	152	132	278	97.59	291	Asn865Ser (aat/aGt)	Rv3345c	PE_PGRS50	PE-PGRS family protein PE_PGRS50
3741240	0	C	SNP	T	122	132	245	98.83	257	Gly512Asp (ggt/gAt)	Rv3345c	PE_PGRS50	PE-PGRS family protein PE_PGRS50
3742166	0	C	Del	GAP	122	78	214	77.52	258		Rv3345c	PE_PGRS50	PE-PGRS family protein PE_PGRS50
3742167	0	C	Del	GAP	122	78	214	78.12	256		Rv3345c	PE_PGRS50	PE-PGRS family protein PE_PGRS50
3742172	0	G	Del	GAP	121	77	211	77.65	255		Rv3345c	PE_PGRS50	PE-PGRS family protein PE_PGRS50
3742173	0	G	Del	GAP	121	77	211	77.95	254		Rv3345c	PE_PGRS50	PE-PGRS family protein PE_PGRS50
3742174	0	C	Del	GAP	121	77	211	80.82	245		Rv3345c	PE_PGRS50	PE-PGRS family protein PE_PGRS50
3746409	0	A	SNP	G	110	109	212	100	219	Leu2259Pro (ctg/cCg)	Rv3347c	PPE55	PPE family protein PPE55
3749653	0	G	SNP	A	98	106	204	99.51	205	Gln1178_ (caa/Taa)	Rv3347c	PPE55	PPE family protein PPE55
3749736	0	A	SNP	G	101	94	194	97.5	200	Leu1150Pro (ctt/cCt)	Rv3347c	PPE55	PPE family protein PPE55
3750177	0	A	SNP	T	103	85	186	98.43	191	Phe1003Tyr (ttc/tAc)	Rv3347c	PPE55	PPE family protein PPE55
3750178	0	A	SNP	C	101	88	189	97.93	193	Phe1003Val (ttc/Gtc)	Rv3347c	PPE55	PPE family protein PPE55
3750185	0	C	SNP	G	95	86	181	97.84	185	Ser1000Ser (tcg/tcC)	Rv3347c	PPE55	PPE family protein PPE55
3750187	0	A	SNP	T	96	84	179	97.83	184	Ser1000Thr (tcg/Acg)	Rv3347c	PPE55	PPE family protein PPE55
3750188	0	C	SNP	G	97	88	184	98.93	187	Met999Ile (atg/atC)	Rv3347c	PPE55	PPE family protein PPE55
3750193	0	G	SNP	A	96	89	185	98.4	188	Leu998Phe (ctc/Ttc)	Rv3347c	PPE55	PPE family protein PPE55
3750205	0	C	SNP	T	111	107	217	99.09	220	Asp994Asn (gac/Aac)	Rv3347c	PPE55	PPE family protein PPE55
3750209	0	A	SNP	G	106	106	212	98.15	216	Asn992Asn (aat/aaC)	Rv3347c	PPE55	PPE family protein PPE55
3750210	0	T	SNP	G	108	108	216	98.18	220	Asn992Thr (aat/aCt)	Rv3347c	PPE55	PPE family protein PPE55
3750407	0	G	SNP	C	137	128	263	97.07	273	Gly926Gly (ggc/ggG)	Rv3347c	PPE55	PPE family protein PPE55
3750417	0	A	SNP	T	139	125	260	98.88	267	Phe923Tyr (ttc/tAc)	Rv3347c	PPE55	PPE family protein PPE55
3750421	0	T	SNP	C	137	128	262	98.15	270	Ser922Gly (agc/Ggc)	Rv3347c	PPE55	PPE family protein PPE55
3750584	0	G	SNP	A	114	136	240	94.34	265	Asn867Asn (aac/aaT)	Rv3347c	PPE55	PPE family protein PPE55
3751457	0	G	SNP	C	90	116	201	99.52	207	Thr576Thr (acc/acG)	Rv3347c	PPE55	PPE family protein PPE55
3752003	0	G	SNP	C	92	98	189	96.94	196	Val394Val (gtc/gtG)	Rv3347c	PPE55	PPE family protein PPE55
3752006	0	G	SNP	A	91	96	187	97.91	191	Asn393Asn (aac/aaT)	Rv3347c	PPE55	PPE family protein PPE55
3752007	0	T	SNP	C	90	97	187	97.91	191	Asn393Ser (aac/aGc)	Rv3347c	PPE55	PPE family protein PPE55
3752008	0	T	SNP	C	91	96	185	97.4	192	Asn393Asp (aac/Gac)	Rv3347c	PPE55	PPE family protein PPE55
3752012	0	C	SNP	G	92	100	191	96.48	199	Pro391Pro (ccg/ccC)	Rv3347c	PPE55	PPE family protein PPE55
3752207	0	A	SNP	G	113	119	231	99.57	233	Ile326Ile (att/atC)	Rv3347c	PPE55	PPE family protein PPE55
3753116	0	C	SNP	T	117	164	276	95.9	293	Pro23Pro (ccg/ccA)	Rv3347c	PPE55	PPE family protein PPE55
3753164	0	T	SNP	G	99	143	239	99.18	244	Pro7Pro (cca/ccC)	Rv3347c	PPE55	PPE family protein PPE55
3753629	1	T	Ins	G	108	100	208	94.55	210
3753629	2	T	Ins	C	109	101	210	95.45	210
3758999	0	C	SNP	T	125	141	263	98.52	270	Gly2702Ser (ggt/Agt)	Rv3350c	PPE56	PPE family protein PPE56
3762326	0	T	SNP	G	105	87	192	99.48	193	Met1593Leu (atg/Ctg)	Rv3350c	PPE56	PPE family protein PPE56
3763724	0	A	SNP	G	108	82	188	100	190	Phe1127Leu (ttc/Ctc)	Rv3350c	PPE56	PPE family protein PPE56
3771009	0	T	SNP	G	110	88	197	99.5	199	Ser79Ser (tct/tcG)	Rv3357	relJ	antitoxin RelJ
3772834	0	A	Del	GAP	97	130	224	98.7	230		Rv3360	-	hypothetical protein
3786560	0	G	SNP	A	112	105	213	98.19	221	Ala83Thr (gcg/Acg)	Rv3372	otsB2	trehalose 6-phosphate phosphatase
3787466	0	G	SNP	C	96	99	193	99.49	196	Glu385Gln (gag/Cag)	Rv3372	otsB2	trehalose 6-phosphate phosphatase
3794867	1	C	Ins	C	113	113	226	97	226		Rv3379c	dxs2	1-deoxy-D-xylulose 5-phosphate synthase
3794867	2	C	Ins	A	113	113	226	97	226		Rv3379c	dxs2	1-deoxy-D-xylulose 5-phosphate synthase
3798095	0	A	SNP	C	108	114	219	100	222	Val132Gly (gtc/gGc)	Rv3383c	idsB	polyprenyl synthetase IdsB
3799512	0	C	SNP	T	108	122	230	100	230	Ala42Thr (gcg/Acg)	Rv3384c	vapC46	ribonuclease VapC46
3812582	0	C	SNP	A	100	119	214	100	219	Arg499Arg (cgg/cgT)	Rv3396c	guaA	GMP synthase
3815477	0	G	SNP	T	104	124	226	99.56	229	Ala210Ala (gcc/gcA)	Rv3398c	idsA1	multifunctional dimethylallyltransferase/geranyltranstransferase/farnesylt ranstransferase
3817117	0	C	SNP	A	98	119	214	100	217	Ala330Glu (gcg/gAg)	Rv3399	-	S-adenosylmethionine-dependentmethyltransferase
3821503	0	A	SNP	C	95	121	214	98.63	219	Leu130Arg (cta/cGa)	Rv3402c	-	hypothetical protein
3821845	0	G	SNP	T	102	83	184	100	185	Ala16Glu (gca/gAa)	Rv3402c	-	hypothetical protein
3823159	0	A	SNP	T	109	117	222	100	226	Val235Val (gtt/gtA)	Rv3403c	-	hypothetical protein
3826684	0	C	SNP	T	97	122	217	100	219	Ser46Leu (tcg/tTg)	Rv3408	vapC47	ribonuclease VapC47
3829770	0	T	SNP	C	95	102	197	99.49	198	Pro47Pro (cca/ccG)	Rv3410c	guaB3	oxidoreductase
3830695	0	A	SNP	G	123	130	249	100	253	Ala275Ala (gct/gcC)	Rv3411c	guaB2	inosine-5'-monophosphate dehydrogenase
3838871	0	A	SNP	G	141	98	231	100	239	Ala64Ala (gct/gcC)	Rv3420c	rimI	ribosomal-protein-alanine acetyltransferase RimI
3841473	0	C	SNP	T	116	91	198	99.04	209
3842620	0	A	SNP	G	107	101	204	100	208	Thr128Ala (act/Gct)	Rv3425	PPE57	PPE family protein PPE57
3842625	0	A	SNP	G	104	104	205	99.52	209	Pro129Pro (cca/ccG)	Rv3425	PPE57	PPE family protein PPE57
3843408	0	G	Del	GAP	98	101	194	94.31	211		Rv3426	PPE58	PPE family protein PPE58
3844757	0	C	Del	GAP	109	99	207	95.85	217		Rv3428c	-	transposase
3844992	0	T	SNP	A	116	114	227	100	230	Ser327Cys (agc/Tgc)	Rv3428c	-	transposase
3845695	0	C	SNP	T	114	85	195	100	199	Arg92Arg (cgg/cgA)	Rv3428c	-	transposase
3851887	0	A	SNP	C	120	96	210	98.63	219	Ser443Ala (tcg/Gcg)	Rv3433c	-	bifunctional ADP-dependent (S)-NAD(P)H-hydrate dehydratase/NAD(P)H-hydrate epimerase
3851888	0	T	SNP	C	123	96	215	98.65	222	Ala442Ala (gca/gcG)	Rv3433c	-	bifunctional ADP-dependent (S)-NAD(P)H-hydrate dehydratase/NAD(P)H-hydrate epimerase
3859893	0	C	SNP	T	105	113	210	100	218	Glu28Glu (gag/gaA)	Rv3440c	-	hypothetical protein
3859945	0	A	SNP	G	108	106	208	98.17	218	Ile11Thr (ata/aCa)	Rv3440c	-	hypothetical protein
3860216	0	G	SNP	A	115	115	225	97.87	235	Ala385Ala (gcc/gcT)	Rv3441c	mrsA	phosphoglucosamine mutase
3862473	0	A	Del	GAP	105	87	189	99.48	193
3864995	0	T	SNP	C	120	120	240	99.17	242	Ser1082Gly (agc/Ggc)	Rv3447c	eccC4	ESX-4 secretion system protein EccC4
3869355	0	T	SNP	C	101	127	228	99.13	230	Ile335Thr (atc/aCc)	Rv3448	eccD4	ESX-4 secretion system protein EccD4
3870010	0	A	SNP	G	113	97	206	99.53	211	Thr87Ala (acc/Gcc)	Rv3449	mycP4	membrane-anchored mycosin
3871246	0	T	SNP	C	127	131	255	100	258	Gly417Gly (gga/ggG)	Rv3450c	eccB4	ESX-4 secretion system protein EccB4
3874723	0	T	Del	GAP	97	95	192	96.48	199
3874745	0	G	SNP	C	104	100	203	100	204
3877421	0	A	SNP	G	102	102	200	100	204	Pro4Pro (cct/ccC)	Rv3456c	rplQ	50S ribosomal protein L17
3877963	0	C	SNP	G	128	104	229	99.15	234	Arg182Pro (cgg/cCg)	Rv3457c	rpoA	DNA-directed RNA polymerase subunit alpha
3880175	0	C	SNP	A	105	85	184	100	190
3884697	0	C	SNP	G	98	92	186	75.4	252	Ala245Gly (gcc/gGc)	Rv3467	-	hypothetical protein
3885886	0	T	SNP	C	121	110	227	100	231	Ile62Val (atc/Gtc)	Rv3468c	-	dTDP-glucose 4,6-dehydratase
3892671	0	A	SNP	G	94	110	200	100	204
3893480	0	G	SNP	A	107	99	204	100	206
3895727	0	C	SNP	A	87	105	189	100	192
3896340	0	T	SNP	G	130	110	233	100	240	Leu174Arg (ctc/cGc)	Rv3479	-	transmembrane protein
3898408	0	A	SNP	G	101	120	219	99.55	222	Ala863Ala (gca/gcG)	Rv3479	-	transmembrane protein
3906462	1	A	Ins	T	101	117	218	97.32	218		Rv3487c	lipF	carboxylesterase LipF
3908062	0	C	SNP	T	104	91	190	100	195
3909235	0	G	SNP	C	107	89	194	100	196	Val334Leu (gtg/Ctg)	Rv3490	otsA	trehalose-phosphate synthase
3918649	0	T	SNP	C	120	105	224	100	225	Gly184Gly (gga/ggG)	Rv3499c	mce4A	Mce family protein Mce4A
3931139	0	T	SNP	C	65	133	196	75.57	262	Asp45Asp (gat/gaC)	Rv3508	PE_PGRS54	PE-PGRS family protein PE_PGRS54
3933939	0	T	SNP	G	11	23	34	100	34	Ser979Ala (tct/Gct)	Rv3508	PE_PGRS54	PE-PGRS family protein PE_PGRS54
3934542	0	T	SNP	G	76	69	143	99.32	146	Ser1180Ala (tct/Gct)	Rv3508	PE_PGRS54	PE-PGRS family protein PE_PGRS54
3934699	0	G	SNP	A	58	80	133	96.5	143	Ser1232Asn (agc/aAc)	Rv3508	PE_PGRS54	PE-PGRS family protein PE_PGRS54
3934878	0	G	SNP	A	69	69	132	85.71	161	Asp1292Asn (gac/Aac)	Rv3508	PE_PGRS54	PE-PGRS family protein PE_PGRS54
3935335	0	T	SNP	C	28	19	47	100	47	Val1444Ala (gtc/gCc)	Rv3508	PE_PGRS54	PE-PGRS family protein PE_PGRS54
3935494	0	C	SNP	A	15	6	20	100	21	Ala1497Asp (gcc/gAc)	Rv3508	PE_PGRS54	PE-PGRS family protein PE_PGRS54
3935950	0	T	SNP	C	53	26	78	97.53	81	Val1649Ala (gtc/gCc)	Rv3508	PE_PGRS54	PE-PGRS family protein PE_PGRS54
3940802	0	A	SNP	G	7	42	49	100	49	Asn396Asp (aac/Gac)	Rv3511	PE_PGRS55	PE-PGRS family protein PE_PGRS55
3941185	0	C	Del	GAP	97	97	194	79.18	245		Rv3511	PE_PGRS55	PE-PGRS family protein PE_PGRS55
3941186	0	G	Del	GAP	97	97	194	79.84	243		Rv3511	PE_PGRS55	PE-PGRS family protein PE_PGRS55
3941187	0	G	Del	GAP	97	97	194	80.83	240		Rv3511	PE_PGRS55	PE-PGRS family protein PE_PGRS55
3941188	0	C	Del	GAP	97	97	194	80.17	242		Rv3511	PE_PGRS55	PE-PGRS family protein PE_PGRS55
3941189	0	G	Del	GAP	97	97	194	80.83	240		Rv3511	PE_PGRS55	PE-PGRS family protein PE_PGRS55
3941190	0	G	Del	GAP	97	97	194	82.2	236		Rv3511	PE_PGRS55	PE-PGRS family protein PE_PGRS55
3941191	0	T	Del	GAP	97	97	194	81.86	237		Rv3511	PE_PGRS55	PE-PGRS family protein PE_PGRS55
3941192	0	G	Del	GAP	97	95	192	82.05	234		Rv3511	PE_PGRS55	PE-PGRS family protein PE_PGRS55
3941193	0	A	Del	GAP	97	95	192	81.7	235		Rv3511	PE_PGRS55	PE-PGRS family protein PE_PGRS55
3941724	0	C	Del	GAP	10	68	78	91.76	85		Rv3511	PE_PGRS55	PE-PGRS family protein PE_PGRS55
3942481	0	C	SNP	G	164	139	299	99.34	305
3942640	0	T	SNP	C	86	192	268	100	278
3943019	0	C	SNP	G	30	47	77	100	77
3943079	0	C	SNP	A	24	12	34	90	40
3943852	0	G	SNP	A	38	37	73	90.36	83	Gly14Asp (ggc/gAc)	Rv3512	PE_PGRS56	PE-PGRS family protein PE_PGRS56
3947125	0	C	SNP	G	29	24	53	91.38	58	Gly444Gly (ggc/ggG)	Rv3514	PE_PGRS57	PE-PGRS family protein PE_PGRS57
3947126	0	G	SNP	A	25	24	46	87.5	56	Ala445Thr (gcc/Acc)	Rv3514	PE_PGRS57	PE-PGRS family protein PE_PGRS57
3947127	0	C	SNP	T	26	23	47	89.09	55	Ala445Val (gcc/gTc)	Rv3514	PE_PGRS57	PE-PGRS family protein PE_PGRS57
3947128	0	C	SNP	G	29	24	52	91.38	58	Ala445Ala (gcc/gcG)	Rv3514	PE_PGRS57	PE-PGRS family protein PE_PGRS57
3949531	0	C	SNP	G	41	48	87	97.8	91	Gly1246Gly (ggc/ggG)	Rv3514	PE_PGRS57	PE-PGRS family protein PE_PGRS57
3949532	0	C	SNP	G	42	51	91	98.94	94	Pro1247Ala (ccc/Gcc)	Rv3514	PE_PGRS57	PE-PGRS family protein PE_PGRS57
3952800	0	G	SNP	A	111	114	220	100	225	Gly86Asp (ggc/gAc)	Rv3516	echA19	enoyl-CoA hydratase EchA19
3958403	0	A	SNP	G	122	113	235	100	235	Asn295Asp (aac/Gac)	Rv3521	-	hypothetical protein
3959418	0	C	SNP	T	118	126	239	100	244	Thr324Ile (acc/aTc)	Rv3522	ltp4	lipid transfer protein
3964930	0	C	SNP	T	89	94	179	98.39	186	Gly88Glu (gga/gAa)	Rv3528c	-	hypothetical protein
3976128	0	G	SNP	A	114	105	217	100	219	Glu254Lys (gag/Aag)	Rv3537	kstD	3-oxosteroid 1-dehydrogenase
3981983	0	G	SNP	A	98	109	203	99.52	208	Pro386Pro (ccc/ccT)	Rv3543c	fadE29	acyl-CoA dehydrogenase FadE29
3984321	0	G	SNP	A	126	116	240	100	242	His375His (cac/caT)	Rv3545c	cyp125	steroid C26-monooxygenase
3990093	0	C	SNP	T	113	94	202	99.04	209	Val66Val (gtc/gtT)	Rv3551	-	CoA-transferase subunit alpha
3994101	0	A	SNP	G	113	100	212	99.07	215	Ile473Val (atc/Gtc)	Rv3554	fdxB	electron transfer protein FdxB
3998042	0	T	Del	GAP	100	98	194	99.5	199		Rv3558	PPE64	PPE family protein PPE64
3998043	0	T	Del	GAP	100	98	194	99.5	199		Rv3558	PPE64	PPE family protein PPE64
4004896	0	G	SNP	A	135	136	270	99.63	272	Gln202Gln (cag/caA)	Rv3563	fadE32	acyl-CoA dehydrogenase FadE32
4005114	0	G	SNP	C	107	128	230	100	235	Trp275Ser (tgg/tCg)	Rv3563	fadE32	acyl-CoA dehydrogenase FadE32
4005607	0	T	SNP	C	112	132	242	100	244	Leu121Leu (ttg/Ctg)	Rv3564	fadE33	acyl-CoA dehydrogenase FadE33
4007272	0	G	SNP	A	88	77	155	99.4	166	Arg358Gln (cgg/cAg)	Rv3565	aspB	aspartate aminotransferase AspB
4008747	0	A	SNP	G	115	98	213	99.53	214	Ile179Thr (atc/aCc)	Rv3567c	hsaB	flavin-dependent monooxygenase reductase subunit HsaB
4012286	0	C	SNP	T	110	127	234	100	237
4024273	0	T	SNP	C	76	79	153	100	155	Val25Val (gta/gtG)	Rv3581c	ispF	2C-methyl-D-erythritol 2,4-cyclodiphosphate synthase
4026899	0	G	SNP	A	108	113	218	100	221	Gln152Gln (cag/caA)	Rv3585	radA	DNA repair protein RadA
4028752	0	A	SNP	G	90	111	199	100	201	Thr288Ala (acg/Gcg)	Rv3586	-	DNA integrity scanning protein DisA
4033711	0	A	SNP	G	107	115	216	99.11	224	Val111Ala (gtg/gCg)	Rv3591c	-	hydrolase
4034827	0	C	SNP	T	101	110	205	100	211	Ala159Val (gcg/gTg)	Rv3593	lpqF	lipoprotein LpqF
4037283	0	T	SNP	G	138	152	287	100	290	Gly256Gly (gga/ggC)	Rv3595c	PE_PGRS59	PE-PGRS family protein PE_PGRS59
4044872	0	G	SNP	A	94	94	187	100	188	Gly113Gly (ggc/ggT)	Rv3602c	panC	pantothenate synthetase
4052349	0	T	SNP	G	103	92	191	99.49	196	Lys179Gln (aag/Cag)	Rv3610c	ftsH	zinc metalloprotease FtsH
4055801	0	G	SNP	A	103	114	215	100	217	Thr192Ile (acc/aTc)	Rv3616c	espA	ESX-1 secretion-associated protein EspA
4056416	0	C	SNP	A	102	78	175	100	180
4057036	0	A	SNP	G	90	94	181	100	184
4059186	0	G	SNP	T	100	108	206	99.52	209	Ala163Ala (gcg/gcT)	Rv3618	-	monooxygenase
4059904	0	A	SNP	G	144	127	269	100	271
4060100	0	G	SNP	A	79	130	209	79.77	262	Leu57Leu (ctg/Ttg)	Rv3619c	esxV	ESAT-6 like protein EsxV
4060210	0	T	SNP	A	126	106	228	97.89	237	Gln20Leu (cag/cTg)	Rv3619c	esxV	ESAT-6 like protein EsxV
4064291	0	T	SNP	G	117	120	237	99.58	238	Glu194Asp (gaa/gaC)	Rv3625c	mesJ	tRNA(Ile)-lysidine synthase
4069292	0	G	SNP	A	128	112	230	100	240	Ala40Thr (gcc/Acc)	Rv3630	-	integral membrane protein
4074321	0	G	SNP	T	108	92	198	99.5	201	Ala230Ser (gcc/Tcc)	Rv3635	-	transmembrane protein
4080058	0	C	Del	GAP	107	81	188	92.61	203		Rv3641c	fic	cell filamentation protein Fic
4080059	0	C	Del	GAP	107	81	188	92.61	203		Rv3641c	fic	cell filamentation protein Fic
4080060	0	A	Del	GAP	107	81	188	99.47	189		Rv3641c	fic	cell filamentation protein Fic
4080061	0	G	Del	GAP	107	81	188	99.47	189		Rv3641c	fic	cell filamentation protein Fic
[truncated: 198 more rows]
