# Supplementary material for: Novel Mutations in Putative Nicotinic Acid Phosphoribosyltransferases of Mycobacterium tuberculosis and Their Effect on Protein Thermodynamic Properties
Source: Polymers (Basel). 2022 Apr 18;14(8):1623. doi: 10.3390/polym14081623 (PMC9031469; doi:10.3390/polym14081623)
Supplement: Supplementary file 1 [file polymers-14-01623-s001.zip › Supplementary files S1/753.xlsx]

## Sheet: 753
#Pos	Insindex	Ref	Type	Allel	CovFor	CovRev	Qual20	Freq	Cov	Subst	Gene	GeneName	Product	ResistanceSNP	PhyloSNP	InterestingRegion
1977	0	A	SNP	G	124	97	218	100	221
2042	0	A	Del	GAP	116	101	207	95.18	228
2532	0	T	SNP	C	131	125	251	98.46	260	Leu161Leu (ttg/Ctg)	Rv0002	dnaN	DNA polymerase III subunit beta
4013	0	T	SNP	C	136	113	249	100	249	Ile245Thr (atc/aCc)	Rv0003	recF	DNA replication/repair protein RecF
6112	0	G	SNP	C	85	95	179	97.3	185	Met291Ile (atg/atC)	Rv0005	gyrB	DNA gyrase subunit B		phylo (1)	fluoroquinolones (FQ)
6124	0	C	SNP	T	91	97	187	96.91	194	Ala295Ala (gcc/gcT)	Rv0005	gyrB	DNA gyrase subunit B		phylo (1,1,2)	fluoroquinolones (FQ)
7362	0	G	SNP	C	116	106	219	100	222	Glu21Gln (gag/Cag)	Rv0006	gyrA	DNA gyrase subunit A			fluoroquinolones (FQ)
7585	0	G	SNP	C	110	122	229	100	232	Ser95Thr (agc/aCc)	Rv0006	gyrA	DNA gyrase subunit A		phylo (not H37Rv)	fluoroquinolones (FQ)
8452	0	C	SNP	T	113	108	218	98.66	224	Ala384Val (gca/gTa)	Rv0006	gyrA	DNA gyrase subunit A		phylo (1)	fluoroquinolones (FQ)
9143	0	T	SNP	C	109	104	212	95.52	223	Ile614Ile (att/atC)	Rv0006	gyrA	DNA gyrase subunit A			fluoroquinolones (FQ)
9304	0	G	SNP	A	124	112	235	100	236	Gly668Asp (ggc/gAc)	Rv0006	gyrA	DNA gyrase subunit A			fluoroquinolones (FQ)
11879	0	A	SNP	G	156	110	262	99.63	267	Ser145Pro (tcc/Ccc)	Rv0008c	-	cell wall synthesis protein CwsA
12234	0	C	SNP	G	123	140	257	97.05	271	Pro26Pro (ccg/ccC)	Rv0008c	-	cell wall synthesis protein CwsA
13298	0	G	SNP	C	105	116	220	95.67	231	Ile87Met (atc/atG)	Rv0010c	-	membrane protein
13460	0	A	SNP	G	96	106	198	97.12	208	Asp33Asp (gat/gaC)	Rv0010c	-	membrane protein
14401	0	A	SNP	G	129	129	257	96.99	266	Lys105Glu (aag/Gag)	Rv0012	-	membrane protein
14785	0	T	SNP	C	118	121	235	100	239	Cys233Arg (tgc/Cgc)	Rv0012	-	membrane protein
15117	0	C	SNP	G	118	114	227	100	232	Ile68Met (atc/atG)	Rv0013	trpG	anthranilate synthase component II
16736	0	G	SNP	C	112	107	217	98.21	223	Ala245Ala (gcc/gcG)	Rv0014c	pknB	serine/threonine-protein kinase PknB
20544	0	G	SNP	C	118	118	235	97.12	243	Thr366Ser (acc/aGc)	Rv0017c	rodA	cell division protein RodA
21795	0	G	SNP	A	130	122	239	100	252	Pro463Ser (ccg/Tcg)	Rv0018c	pstP	phosphoserine/threonine phosphatase PstP
21819	0	A	SNP	C	128	116	236	97.21	251	Ser455Ala (tct/Gct)	Rv0018c	pstP	phosphoserine/threonine phosphatase PstP
22961	0	T	SNP	G	111	127	231	98.76	241	Asp74Ala (gat/gCt)	Rv0018c	pstP	phosphoserine/threonine phosphatase PstP
23174	0	C	SNP	A	106	104	207	97.67	215	Arg3Leu (cgc/cTc)	Rv0018c	pstP	phosphoserine/threonine phosphatase PstP
24699	0	C	Del	GAP	79	93	169	75.11	229		Rv0020c	fhaA	FHA domain-containing protein FhaA
24702	0	C	Del	GAP	79	93	169	75.11	229		Rv0020c	fhaA	FHA domain-containing protein FhaA
24703	0	G	Del	GAP	79	93	169	75.77	227		Rv0020c	fhaA	FHA domain-containing protein FhaA
24704	0	T	Del	GAP	79	93	169	76.11	226		Rv0020c	fhaA	FHA domain-containing protein FhaA
24705	0	T	Del	GAP	79	93	169	76.79	224		Rv0020c	fhaA	FHA domain-containing protein FhaA
24706	0	G	Del	GAP	79	93	169	80	215		Rv0020c	fhaA	FHA domain-containing protein FhaA
24707	0	C	Del	GAP	79	93	169	80.37	214		Rv0020c	fhaA	FHA domain-containing protein FhaA
24708	0	T	Del	GAP	79	93	169	79.63	216		Rv0020c	fhaA	FHA domain-containing protein FhaA
24709	0	C	Del	GAP	79	93	169	80	215		Rv0020c	fhaA	FHA domain-containing protein FhaA
24710	0	G	Del	GAP	79	93	169	80.75	213		Rv0020c	fhaA	FHA domain-containing protein FhaA
24711	0	G	Del	GAP	79	93	169	82.69	208		Rv0020c	fhaA	FHA domain-containing protein FhaA
24712	0	G	Del	GAP	79	93	169	83.09	207		Rv0020c	fhaA	FHA domain-containing protein FhaA
24713	0	G	Del	GAP	79	93	169	83.9	205		Rv0020c	fhaA	FHA domain-containing protein FhaA
24714	0	T	Del	GAP	79	93	169	84.73	203		Rv0020c	fhaA	FHA domain-containing protein FhaA
24715	0	A	Del	GAP	79	93	169	85.57	201		Rv0020c	fhaA	FHA domain-containing protein FhaA
24716	0	A	Del	GAP	79	93	169	85.57	201		Rv0020c	fhaA	FHA domain-containing protein FhaA
26347	0	C	SNP	G	100	123	220	97.38	229	Asp179His (gac/Cac)	Rv0021c	-	hypothetical protein
26959	0	C	SNP	G	115	105	216	100	220
27469	0	A	SNP	G	110	103	212	97.71	218
27496	0	G	Del	GAP	118	98	213	95.15	227
27996	0	T	SNP	C	98	117	213	98.62	218	Tyr134Tyr (tat/taC)	Rv0023	-	transcriptional regulator
30980	1	C	Ins	C	104	111	215	89.58	215		Rv0026	-	hypothetical protein
30980	2	C	Ins	G	104	111	215	89.58	215		Rv0026	-	hypothetical protein
30980	3	C	Ins	A	104	111	215	89.58	215		Rv0026	-	hypothetical protein
30980	4	C	Ins	T	104	111	215	89.58	215		Rv0026	-	hypothetical protein
34044	0	T	SNP	C	124	104	221	98.7	231
36538	0	T	SNP	C	117	135	248	97.67	258	Ser748Ser (tct/tcC)	Rv0032	bioF2	8-amino-7-oxononanoate synthase
37031	0	C	SNP	G	143	135	275	100	278	Ala55Ala (gcc/gcG)	Rv0034	-	hypothetical protein
39758	0	A	SNP	G	120	149	263	98.9	272	His24His (cat/caC)	Rv0036c	-	hypothetical protein
42281	0	C	SNP	A	159	151	306	100	310	Cys24Phe (tgc/tTc)	Rv0039c	-	transmembrane protein
42967	0	G	SNP	C	119	120	237	100	239	Pro133Pro (ccc/ccG)	Rv0040c	mtc28	hypothetical protein
43945	0	A	SNP	G	114	122	231	98.74	239	Val128Val (gta/gtG)	Rv0041	leuS	leucine--tRNA ligase
44255	0	C	SNP	T	92	94	182	99.47	187	Leu232Leu (ctg/Ttg)	Rv0041	leuS	leucine--tRNA ligase
50557	0	T	SNP	C	107	116	217	100	223	Arg190Gly (agg/Ggg)	Rv0046c	ino1	inositol-3-phosphate synthase
51816	0	A	SNP	C	112	106	212	99.09	220
51949	0	A	SNP	G	125	119	242	100	244	Val250Ala (gtc/gCc)	Rv0048c	-	membrane protein
53246	0	G	SNP	A	148	151	298	98.36	304
54394	0	A	SNP	G	102	97	196	99.5	200	Ala244Ala (gca/gcG)	Rv0050	ponA1	bifunctional penicillin-insensitive transglycosylase/penicillin-sensitive transpeptidase
55418	0	A	SNP	G	124	116	239	98.77	243	Ile586Val (att/Gtt)	Rv0050	ponA1	bifunctional penicillin-insensitive transglycosylase/penicillin-sensitive transpeptidase
55540	1	G	Ins	C	83	114	197	88.34	198		Rv0050	ponA1	bifunctional penicillin-insensitive transglycosylase/penicillin-sensitive transpeptidase
55540	2	G	Ins	C	84	114	198	88.79	198		Rv0050	ponA1	bifunctional penicillin-insensitive transglycosylase/penicillin-sensitive transpeptidase
55540	3	G	Ins	G	82	114	196	87.89	198		Rv0050	ponA1	bifunctional penicillin-insensitive transglycosylase/penicillin-sensitive transpeptidase
55540	4	G	Ins	C	84	113	197	88.34	198		Rv0050	ponA1	bifunctional penicillin-insensitive transglycosylase/penicillin-sensitive transpeptidase
55540	5	G	Ins	C	84	114	198	88.79	198		Rv0050	ponA1	bifunctional penicillin-insensitive transglycosylase/penicillin-sensitive transpeptidase
55540	6	G	Ins	G	84	114	198	88.79	198		Rv0050	ponA1	bifunctional penicillin-insensitive transglycosylase/penicillin-sensitive transpeptidase
55540	7	G	Ins	C	84	114	198	88.79	198		Rv0050	ponA1	bifunctional penicillin-insensitive transglycosylase/penicillin-sensitive transpeptidase
55540	8	G	Ins	C	83	113	196	87.89	198		Rv0050	ponA1	bifunctional penicillin-insensitive transglycosylase/penicillin-sensitive transpeptidase
55540	9	G	Ins	T	84	114	198	88.79	198		Rv0050	ponA1	bifunctional penicillin-insensitive transglycosylase/penicillin-sensitive transpeptidase
55553	0	C	SNP	T	92	107	194	98.03	203	Pro631Ser (ccg/Tcg)	Rv0050	ponA1	bifunctional penicillin-insensitive transglycosylase/penicillin-sensitive transpeptidase
62049	0	A	SNP	G	132	133	259	100	265	Arg552Gly (agg/Ggg)	Rv0058	dnaB	replicative DNA helicase
64028	0	C	SNP	T	83	88	169	98.84	173	Pro40Pro (ccc/ccT)	Rv0060	-	hypothetical protein
65159	0	G	SNP	A	98	117	207	98.62	218	Gly64Gly (ggc/ggT)	Rv0061c	-	hypothetical protein
65663	0	C	SNP	G	125	119	242	97.6	250	His38Asp (cat/Gat)	Rv0062	celA1	cellulase CelA
66737	0	G	SNP	C	133	143	273	98.57	280
66892	0	C	SNP	G	145	113	254	98.85	261
68174	0	T	SNP	C	121	137	255	98.1	263	Ser418Pro (tcg/Ccg)	Rv0063	-	oxidoreductase
69989	0	G	SNP	A	124	104	223	100	228	Gly457Asp (ggt/gAt)	Rv0064	-	transmembrane protein
70267	0	G	SNP	T	116	124	240	99.59	241	Val550Phe (gtc/Ttc)	Rv0064	-	transmembrane protein
70816	0	A	SNP	G	110	115	222	100	225	Asn733Asp (aac/Gac)	Rv0064	-	transmembrane protein
71336	0	G	SNP	C	113	116	228	100	229	Arg906Pro (cgc/cCc)	Rv0064	-	transmembrane protein
74737	0	T	SNP	G	111	113	223	97.82	229	Glu154Asp (gaa/gaC)	Rv0067c	-	transcriptional regulator
75940	0	G	SNP	C	122	126	245	100	248	Val214Leu (gtg/Ctg)	Rv0068	-	oxidoreductase
79281	1	C	Ins	C	75	92	167	81.46	167
79281	2	C	Ins	C	75	90	165	80.49	167
79281	3	C	Ins	A	75	92	167	81.46	167
79281	4	C	Ins	C	75	92	167	81.46	167
79281	5	C	Ins	A	75	92	167	81.46	167
79281	6	C	Ins	T	75	92	167	81.46	167
79479	0	T	SNP	C	100	87	186	96.39	194
80616	0	C	SNP	G	116	114	228	100	230
81921	0	C	SNP	T	111	121	230	99.57	233	Tyr82Tyr (tac/taT)	Rv0073	-	glutamine ABC transporter ATP-binding protein
82844	0	C	Del	GAP	87	109	195	96.08	204		Rv0074	-	hypothetical protein
84528	0	T	SNP	G	139	128	264	97.45	274	Phe178Cys (ttc/tGc)	Rv0075	-	aminotransferase
89200	0	G	SNP	T	148	109	252	98.47	261	Gly60Val (ggg/gTg)	Rv0080	-	hypothetical protein
89871	0	C	SNP	T	107	121	225	98.28	232	Asp99Asp (gac/gaT)	Rv0081	-	HTH-type transcriptional regulator
92199	0	T	SNP	G	142	134	265	99.64	277	Thr600Thr (act/acG)	Rv0083	-	oxidoreductase
97696	0	T	SNP	C	103	96	197	95.22	209
97952	0	C	SNP	T	135	93	222	98.28	232	Ala65Ala (gcc/gcT)	Rv0089	-	methyltransferase
98966	0	G	SNP	C	92	99	188	97.45	196	Ala163Pro (gca/Cca)	Rv0090	-	membrane protein
103600	0	A	SNP	G	118	151	264	96.76	278	Cys22Arg (tgc/Cgc)	Rv0093c	-	membrane protein
103836	0	G	SNP	T	117	122	233	97.95	244	Asn276Lys (aac/aaA)	Rv0094c	-	hypothetical protein
103840	0	T	SNP	C	114	128	233	97.98	247	His275Arg (cac/cGc)	Rv0094c	-	hypothetical protein
104276	0	T	SNP	G	154	136	286	99.66	291	Ile130Leu (atc/Ctc)	Rv0094c	-	hypothetical protein
104280	0	C	SNP	G	153	134	285	99.65	288	Ala128Ala (gcg/gcC)	Rv0094c	-	hypothetical protein
104283	0	G	SNP	C	154	132	279	99.65	287	Arg127Arg (cgc/cgG)	Rv0094c	-	hypothetical protein
104712	0	C	SNP	T	193	125	312	100	318
104824	0	C	SNP	A	169	153	315	100	322	Ser131Ile (agc/aTc)	Rv0095c	-	hypothetical protein
105045	0	G	SNP	C	113	184	296	98.34	302	Asp57Glu (gac/gaG)	Rv0095c	-	hypothetical protein
108184	0	C	SNP	T	117	91	206	97.65	213	Pro10Leu (cct/cTt)	Rv0099	fadD10	fatty-acid--CoA ligase FadD10
115499	0	T	SNP	G	114	110	222	98.25	228	Arg1833Arg (cgt/cgG)	Rv0101	nrp	peptide synthetase Nrp
116000	0	T	SNP	G	113	116	224	100	229	Val2000Val (gtt/gtG)	Rv0101	nrp	peptide synthetase Nrp
117295	0	G	SNP	A	101	114	211	96.85	222	Ser2432Asn (agc/aAc)	Rv0101	nrp	peptide synthetase Nrp
122109	0	A	SNP	G	105	102	202	100	207	Leu22Ser (ttg/tCg)	Rv0103c	ctpB	cation-transporter P-type ATPase B
123520	0	T	SNP	C	97	113	207	100	210	Tyr402His (tat/Cat)	Rv0104	-	hypothetical protein
123741	0	G	Del	GAP	115	91	205	97.17	212		Rv0104	-	hypothetical protein
125710	1	A	Ins	G	82	98	180	91.37	181		Rv0107c	ctpI	cation-transporter ATPase I
125830	1	G	Ins	A	104	101	205	95.35	205		Rv0107c	ctpI	cation-transporter ATPase I
126803	0	A	SNP	G	154	149	296	99.34	305	Ser1247Pro (tct/Cct)	Rv0107c	ctpI	cation-transporter ATPase I
131174	1	T	Ins	G	123	84	207	97.18	207
132417	0	C	SNP	G	163	166	321	100	329	Arg346Gly (cgc/Ggc)	Rv0109	PE_PGRS1	PE-PGRS family protein PE_PGRS1
132646	0	G	SNP	T	165	146	302	97.8	318	Gly422Val (ggt/gTt)	Rv0109	PE_PGRS1	PE-PGRS family protein PE_PGRS1
133839	0	C	SNP	T	140	107	244	99.6	248
136221	0	G	SNP	T	103	106	206	98.58	212
137233	0	C	SNP	T	115	108	222	97.38	229	Ala315Ala (gcc/gcT)	Rv0112	gca	GDP-mannose 4,6-dehydratase
139556	1	A	Ins	C	113	101	214	92.64	214		Rv0115	hddA	D-alpha-D-heptose-7-phosphate kinase HddA
139756	0	T	SNP	C	120	111	228	96.65	239
139954	0	A	SNP	C	118	135	251	97.31	260
142050	0	C	SNP	G	105	124	228	97.86	234	Ser284Cys (tct/tGt)	Rv0117	oxyS	oxidative stress response regulatory protein OxyS
143207	0	T	SNP	C	168	153	319	100	321	Ser224Gly (agc/Ggc)	Rv0118c	oxcA	oxalyl-CoA decarboxylase OxcA
143514	0	G	SNP	C	116	140	255	96.97	264	Gly121Gly (ggc/ggG)	Rv0118c	oxcA	oxalyl-CoA decarboxylase OxcA
144564	0	C	SNP	T	101	109	209	97.22	216	Ile172Ile (atc/atT)	Rv0119	fadD7	fatty-acid--CoA ligase FadD7
146087	0	T	SNP	C	127	119	244	100	246	Asn562Ser (aat/aGt)	Rv0120c	fusA2	elongation factor G
146788	0	G	SNP	A	91	103	192	97.49	199	Val328Val (gtc/gtT)	Rv0120c	fusA2	elongation factor G
146872	0	C	SNP	T	99	100	198	98.03	203	Gln300Gln (cag/caA)	Rv0120c	fusA2	elongation factor G
149741	0	C	SNP	T	104	87	189	97.45	196	Ala70Val (gcg/gTg)	Rv0124	PE_PGRS2	PE-PGRS family protein PE_PGRS2
151363	0	C	SNP	T	139	124	262	98.13	268	Tyr72Tyr (tac/taT)	Rv0125	pepA	serine protease PepA
154191	0	A	SNP	G	127	97	222	97.39	230
154283	0	T	SNP	C	122	103	222	100	225	Ser18Pro (tcg/Ccg)	Rv0127	mak	maltokinase
156304	0	G	SNP	A	94	113	206	98.1	211	Gly213Asp (ggc/gAc)	Rv0128	-	transmembrane protein
160976	0	C	SNP	G	147	153	299	98.68	304	Asn36Lys (aac/aaG)	Rv0133	-	GCN5-like N-acetyltransferase
161102	1	T	Ins	C	75	123	198	89.59	203		Rv0133	-	GCN5-like N-acetyltransferase
162152	0	T	Del	GAP	86	96	176	91	200		Rv0134	ephF	epoxide hydrolase EphF
162226	0	G	SNP	A	98	90	179	96.41	195	Trp152_ (tgg/tgA)	Rv0134	ephF	epoxide hydrolase EphF
167986	0	C	SNP	T	144	140	283	98.27	289	Asp92Asp (gac/gaT)	Rv0142	-	hypothetical protein
168787	0	C	SNP	T	134	137	267	97.83	277	Val466Ile (gtc/Atc)	Rv0143c	-	transmembrane protein
170169	0	T	SNP	C	124	140	259	99.25	266	Asp5Gly (gac/gGc)	Rv0143c	-	transmembrane protein
170755	0	G	SNP	T	101	101	198	98.54	205	Glu158_ (gag/Tag)	Rv0144	-	transcriptional regulator
173954	0	G	SNP	A	106	99	197	98.09	209	Lys239Lys (aag/aaA)	Rv0147	-	aldehyde dehydrogenase
177150	0	G	SNP	C	84	117	199	95.71	210
177857	0	G	SNP	A	107	112	218	100	219	Leu485Leu (ctg/Ttg)	Rv0151c	PE1	PE family protein PE1
180163	0	A	Del	GAP	72	58	129	94.2	138		Rv0152c	PE2	PE family protein PE2
180164	0	A	Del	GAP	72	58	129	94.89	137		Rv0152c	PE2	PE family protein PE2
180165	0	G	Del	GAP	72	58	129	94.89	137		Rv0152c	PE2	PE family protein PE2
180166	0	T	Del	GAP	72	58	129	94.89	137		Rv0152c	PE2	PE family protein PE2
180167	0	C	Del	GAP	72	58	129	94.89	137		Rv0152c	PE2	PE family protein PE2
180168	0	G	Del	GAP	72	58	129	94.89	137		Rv0152c	PE2	PE family protein PE2
180169	0	G	Del	GAP	72	58	129	94.89	137		Rv0152c	PE2	PE family protein PE2
180170	0	C	Del	GAP	72	58	129	94.89	137		Rv0152c	PE2	PE family protein PE2
180171	0	G	Del	GAP	72	58	129	94.89	137		Rv0152c	PE2	PE family protein PE2
180172	0	A	Del	GAP	72	58	129	94.89	137		Rv0152c	PE2	PE family protein PE2
180173	0	A	Del	GAP	72	58	129	94.89	137		Rv0152c	PE2	PE family protein PE2
180174	0	C	Del	GAP	72	58	129	94.89	137		Rv0152c	PE2	PE family protein PE2
180175	0	C	Del	GAP	72	58	129	94.89	137		Rv0152c	PE2	PE family protein PE2
180176	0	C	Del	GAP	72	58	129	94.89	137		Rv0152c	PE2	PE family protein PE2
180177	0	G	Del	GAP	72	58	129	94.89	137		Rv0152c	PE2	PE family protein PE2
180178	0	T	Del	GAP	72	58	129	94.89	137		Rv0152c	PE2	PE family protein PE2
180179	0	C	Del	GAP	72	58	129	94.89	137		Rv0152c	PE2	PE family protein PE2
180180	0	G	Del	GAP	72	58	129	94.89	137		Rv0152c	PE2	PE family protein PE2
180181	0	T	Del	GAP	72	58	129	94.89	137		Rv0152c	PE2	PE family protein PE2
180182	0	A	Del	GAP	72	58	129	94.89	137		Rv0152c	PE2	PE family protein PE2
180183	0	C	Del	GAP	72	58	129	94.89	137		Rv0152c	PE2	PE family protein PE2
180184	0	T	Del	GAP	72	58	129	94.89	137		Rv0152c	PE2	PE family protein PE2
185153	0	G	SNP	T	118	123	230	97.97	246	Gly34Gly (ggg/ggT)	Rv0157	pntB	NAD(P) transhydrogenase subunit beta PntB
188800	0	T	SNP	C	103	136	239	100	239	Thr14Ala (acg/Gcg)	Rv0159c	PE3	PE family protein PE3
189948	0	C	SNP	G	126	122	247	96.5	257	Lys164Asn (aag/aaC)	Rv0160c	PE4	PE family protein PE4
190465	0	C	SNP	T	115	128	235	99.18	245
194305	1	C	Ins	G	118	97	215	95.13	216		Rv0165c	mce1R	transcriptional regulator Mce1R
194305	2	C	Ins	G	119	96	215	95.13	215		Rv0165c	mce1R	transcriptional regulator Mce1R
194681	0	G	SNP	C	116	141	255	100	257	Leu45Leu (ctc/ctG)	Rv0165c	mce1R	transcriptional regulator Mce1R
195360	0	T	SNP	C	109	126	234	95.53	246	Val123Ala (gtc/gCc)	Rv0166	fadD5	fatty-acid--CoA ligase FadD5
196642	0	C	SNP	T	91	109	192	100	200	Asn550Asn (aac/aaT)	Rv0166	fadD5	fatty-acid--CoA ligase FadD5
196874	0	C	SNP	T	111	106	214	96.88	224	Thr5Ile (aca/aTa)	Rv0167	yrbE1A	membrane protein
199470	0	T	SNP	G	105	101	202	100	206	Ser313Ala (tcc/Gcc)	Rv0169	mce1A	Mce family protein Mce1A
199857	0	G	SNP	A	88	81	166	96.02	176	Val442Ile (gtc/Atc)	Rv0169	mce1A	Mce family protein Mce1A
199859	0	C	SNP	A	89	78	163	97.09	172	Val442Val (gtc/gtA)	Rv0169	mce1A	Mce family protein Mce1A
206339	0	T	SNP	C	107	106	211	100	213	Leu370Pro (ctg/cCg)	Rv0174	mce1F	Mce family protein Mce1F
206481	0	C	SNP	G	115	81	189	98	200	Pro417Pro (ccc/ccG)	Rv0174	mce1F	Mce family protein Mce1F
206484	0	G	SNP	T	108	95	192	98.07	207	Gly418Gly (ggg/ggT)	Rv0174	mce1F	Mce family protein Mce1F
208317	0	T	Del	GAP	92	96	183	85.45	220		Rv0176	-	Mce associated transmembrane protein
208321	1	G	Ins	C	93	89	182	94.3	182		Rv0176	-	Mce associated transmembrane protein
208322	0	T	SNP	G	93	90	182	96.83	189	Ser291Ala (tca/Gca)	Rv0176	-	Mce associated transmembrane protein
208427	0	G	SNP	A	121	101	217	98.67	225	Arg4His (cgt/cAt)	Rv0177	-	Mce associated protein
208720	0	A	SNP	G	115	114	227	97.86	234	Lys102Glu (aag/Gag)	Rv0177	-	Mce associated protein
211850	0	T	SNP	G	130	142	270	98.19	277	Asp134Ala (gac/gCc)	Rv0180c	-	transmembrane protein
211993	0	C	SNP	A	108	115	220	99.11	225	Lys86Asn (aag/aaT)	Rv0180c	-	transmembrane protein
214910	0	C	SNP	T	112	118	224	97.46	236	Leu275Phe (ctc/Ttc)	Rv0183	-	lysophospholipase
215238	0	C	SNP	T	130	133	257	96.34	273	Asp90Asp (gac/gaT)	Rv0184	-	hypothetical protein
217201	0	T	SNP	C	122	107	226	100	229	Asn311Asn (aat/aaC)	Rv0186	bglS	beta-glucosidase BglS
218637	0	T	SNP	G	120	98	214	99.09	220
219722	0	G	SNP	T	112	122	229	97.91	239	Ser79Ser (tcg/tcT)	Rv0188	-	transmembrane protein
223747	1	C	Ins	G	161	115	276	91.09	278		Rv0192	-	hypothetical protein
223942	0	T	SNP	C	153	180	331	100	333	Ser127Pro (tcg/Ccg)	Rv0192	-	hypothetical protein
225039	0	G	SNP	A	105	131	235	97.93	241	Ile511Ile (atc/atT)	Rv0193c	-	hypothetical protein
225323	0	T	SNP	C	105	105	205	100	210	Lys417Glu (aag/Gag)	Rv0193c	-	hypothetical protein
225668	0	C	SNP	T	116	103	215	98.21	223	Gly302Ser (ggt/Agt)	Rv0193c	-	hypothetical protein
226676	0	G	SNP	A	115	99	210	100	214
227098	0	T	SNP	C	127	108	232	100	235	Met74Thr (atg/aCg)	Rv0194	-	multidrug ABC transporter ATPase/permease
227440	0	A	SNP	G	115	114	224	97.86	234	Gln188Arg (cag/cGg)	Rv0194	-	multidrug ABC transporter ATPase/permease
230576	1	G	Ins	T	103	100	203	95.75	203
231114	0	C	SNP	G	118	131	245	100	249	Ala72Ala (gcc/gcG)	Rv0195	-	two component transcriptional regulator
233358	0	A	SNP	C	114	117	228	99.57	232	Val376Val (gta/gtC)	Rv0197	-	oxidoreductase
233364	0	G	SNP	C	122	120	238	99.59	243	Arg378Ser (agg/agC)	Rv0197	-	oxidoreductase
234268	0	G	SNP	T	84	128	201	97.25	218	Val680Phe (gtc/Ttc)	Rv0197	-	oxidoreductase
234477	0	T	SNP	G	87	87	171	99.43	175	Tyr749_ (tat/taG)	Rv0197	-	oxidoreductase
234496	1	C	Ins	G	89	84	173	98.3	173		Rv0197	-	oxidoreductase
234496	2	C	Ins	T	89	84	173	98.3	173		Rv0197	-	oxidoreductase
235331	0	A	SNP	G	125	94	216	98.65	222	Phe393Leu (ttc/Ctc)	Rv0198c	zmp1	zinc metalloprotease
239078	0	G	SNP	C	120	110	225	98.29	234	Pro739Ala (ccg/Gcg)	Rv0202c	mmpL11	transmembrane transport protein MmpL11
241475	0	A	Del	GAP	78	77	152	75.98	204
241476	0	C	Del	GAP	78	77	152	75.98	204
243598	0	A	SNP	G	118	117	228	98.74	238	His72Arg (cac/cGc)	Rv0205	-	transmembrane protein
244550	0	A	SNP	G	141	118	255	97.74	265	Arg923Arg (cgt/cgC)	Rv0206c	mmpL3	transmembrane transport protein MmpL3
249522	0	T	SNP	C	127	152	275	100	279	Val162Ala (gtg/gCg)	Rv0209	-	hypothetical protein
251575	0	G	SNP	A	101	172	267	99.64	274	Ala486Thr (gcg/Acg)	Rv0210	-	hypothetical protein
251669	0	T	SNP	C	94	121	215	97.29	221
254903	0	C	SNP	A	96	96	190	95.52	201	Gly350Cys (ggc/Tgc)	Rv0213c	-	methyltransferase
260282	0	G	SNP	T	131	143	269	96.82	283	Pro184Thr (ccg/Acg)	Rv0217c	lipW	esterase LipW
261869	0	T	SNP	C	171	125	293	100	296	Cys316Arg (tgt/Cgt)	Rv0218	-	transmembrane protein
262291	0	G	SNP	A	138	144	274	97.24	290	Gly13Glu (ggg/gAg)	Rv0219	-	transmembrane protein
263149	0	A	SNP	C	134	124	254	98.85	261	Glu113Ala (gag/gCg)	Rv0220	lipC	esterase LipC
264298	0	C	SNP	A	114	114	226	97.44	234	Gln78Lys (cag/Aag)	Rv0221	-	diacyglycerol O-acyltransferase
264984	0	C	SNP	G	119	111	226	97.05	237	Thr306Thr (acc/acG)	Rv0221	-	diacyglycerol O-acyltransferase
265171	0	G	Del	GAP	97	99	195	98.49	199		Rv0221	-	diacyglycerol O-acyltransferase
265554	0	A	SNP	C	106	118	221	100	224	Val16Val (gta/gtC)	Rv0222	echA1	enoyl-CoA hydratase EchA1
272678	0	C	SNP	T	126	115	232	97.18	248	Ala54Ala (gcg/gcA)	Rv0227c	-	membrane protein
277325	0	G	SNP	A	128	103	227	97.88	236	Gly423Asp (ggt/gAt)	Rv0231	fadE4	acyl-CoA dehydrogenase FadE4
278681	0	C	SNP	G	109	115	222	100	224	His33Asp (cat/Gat)	Rv0233	nrdB	ribonucleoside-diphosphate reductase subunit beta NrdB
280581	0	C	SNP	G	139	146	284	98.62	289	Trp187Ser (tgg/tCg)	Rv0234c	gabD1	succinate-semialdehyde dehydrogenase
281208	0	C	SNP	T	116	125	236	96.79	249	Pro469Pro (ccg/ccA)	Rv0235c	-	transmembrane protein
283614	0	T	SNP	C	147	153	295	100	300	Ser1080Gly (agc/Ggc)	Rv0236c	aftD	alpha-(1->3)-arabinofuranosyltransferase
285772	0	A	SNP	C	138	161	295	100	299	Pro360Pro (cct/ccG)	Rv0236c	aftD	alpha-(1->3)-arabinofuranosyltransferase
285871	0	A	SNP	G	144	157	296	99.67	302	Val327Val (gtt/gtC)	Rv0236c	aftD	alpha-(1->3)-arabinofuranosyltransferase
290310	0	A	SNP	C	114	97	207	95.48	221	Asn115Lys (aat/aaG)	Rv0241c	htdX	3-hydroxyacyl-thioester dehydratase HtdX
290374	0	T	SNP	C	119	103	212	96.94	229	His94Arg (cac/cGc)	Rv0241c	htdX	3-hydroxyacyl-thioester dehydratase HtdX
293628	1	A	Ins	C	78	97	175	92.11	175
304923	0	A	SNP	G	104	100	203	100	204	Lys686Lys (aaa/aaG)	Rv0252	nirB	nitrite reductase large subunit NirB
308312	0	G	SNP	A	71	109	178	99.45	181	Thr412Thr (acc/acT)	Rv0256c	PPE2	PPE family protein PPE2
309765	0	C	SNP	T	125	134	257	98.11	264	Arg23_ (cga/Tga)	Rv0257	-	hypothetical protein
310973	0	G	SNP	A	123	113	233	100	236	Ala182Val (gcg/gTg)	Rv0259c	-	hypothetical protein
311613	0	G	SNP	T	111	108	214	100	219	Val349Val (gtc/gtA)	Rv0260c	-	transcriptional regulator
320180	0	A	SNP	G	115	137	248	97.67	258	Ile325Ile (att/atC)	Rv0266c	oplA	5-oxoprolinase OplA
325505	0	T	SNP	C	87	108	193	100	195	Val313Val (gtt/gtC)	Rv0270	fadD2	fatty-acid--CoA ligase FadD2
326002	0	A	SNP	G	121	83	203	97.61	209	Asp479Gly (gat/gGt)	Rv0270	fadD2	fatty-acid--CoA ligase FadD2
330154	0	T	SNP	C	98	126	221	96.97	231	Met58Val (atg/Gtg)	Rv0273c	-	transcriptional regulator
331588	0	G	SNP	A	128	117	242	98.79	248	Ser24Leu (tcg/tTg)	Rv0275c	-	transcriptional regulator
333212	0	G	SNP	C	123	99	218	97.8	227
333292	0	A	SNP	G	139	103	238	98.78	245
333892	0	G	SNP	C	104	100	195	99.51	205	Arg807Gly (cgc/Ggc)	Rv0278c	-	PE-PGRS family protein PE_PGRS3
335811	0	C	Del	GAP	71	8	78	89.77	88		Rv0278c	-	PE-PGRS family protein PE_PGRS3
335812	0	C	Del	GAP	71	8	78	88.76	89		Rv0278c	-	PE-PGRS family protein PE_PGRS3
335813	0	G	Del	GAP	71	8	78	88.76	89		Rv0278c	-	PE-PGRS family protein PE_PGRS3
335814	0	C	Del	GAP	71	8	78	89.77	88		Rv0278c	-	PE-PGRS family protein PE_PGRS3
335815	0	C	Del	GAP	71	8	78	87.78	90		Rv0278c	-	PE-PGRS family protein PE_PGRS3
335816	0	G	Del	GAP	71	8	78	87.78	90		Rv0278c	-	PE-PGRS family protein PE_PGRS3
335817	0	G	Del	GAP	71	8	78	90.8	87		Rv0278c	-	PE-PGRS family protein PE_PGRS3
335818	0	C	Del	GAP	71	8	78	87.78	90		Rv0278c	-	PE-PGRS family protein PE_PGRS3
335819	0	G	Del	GAP	71	8	78	85.87	92		Rv0278c	-	PE-PGRS family protein PE_PGRS3
335820	0	C	Del	GAP	71	8	78	84.95	93		Rv0278c	-	PE-PGRS family protein PE_PGRS3
335821	0	C	Del	GAP	71	8	78	84.95	93		Rv0278c	-	PE-PGRS family protein PE_PGRS3
335822	0	G	Del	GAP	71	8	78	84.04	94		Rv0278c	-	PE-PGRS family protein PE_PGRS3
335823	0	C	Del	GAP	71	8	78	84.04	94		Rv0278c	-	PE-PGRS family protein PE_PGRS3
335824	0	C	Del	GAP	71	8	78	83.16	95		Rv0278c	-	PE-PGRS family protein PE_PGRS3
335825	0	G	Del	GAP	71	8	78	84.04	94		Rv0278c	-	PE-PGRS family protein PE_PGRS3
335826	0	T	Del	GAP	71	8	78	84.95	93		Rv0278c	-	PE-PGRS family protein PE_PGRS3
335827	0	T	Del	GAP	71	8	78	85.87	92		Rv0278c	-	PE-PGRS family protein PE_PGRS3
335828	0	G	Del	GAP	70	8	78	84.78	92		Rv0278c	-	PE-PGRS family protein PE_PGRS3
336683	0	G	SNP	T	20	25	45	93.75	48	Val797Val (gtc/gtA)	Rv0279c	PE_PGRS4	PE-PGRS family protein PE_PGRS4
336684	0	A	SNP	G	20	26	46	93.88	49	Val797Ala (gtc/gCc)	Rv0279c	PE_PGRS4	PE-PGRS family protein PE_PGRS4
336688	0	A	Del	GAP	22	27	49	100	49		Rv0279c	PE_PGRS4	PE-PGRS family protein PE_PGRS4
336689	0	G	Del	GAP	22	27	49	100	49		Rv0279c	PE_PGRS4	PE-PGRS family protein PE_PGRS4
336690	0	C	Del	GAP	22	27	49	100	49		Rv0279c	PE_PGRS4	PE-PGRS family protein PE_PGRS4
336691	0	T	Del	GAP	22	26	48	97.96	49		Rv0279c	PE_PGRS4	PE-PGRS family protein PE_PGRS4
336692	0	C	Del	GAP	22	26	48	97.96	49		Rv0279c	PE_PGRS4	PE-PGRS family protein PE_PGRS4
336693	0	G	Del	GAP	22	26	48	97.96	49		Rv0279c	PE_PGRS4	PE-PGRS family protein PE_PGRS4
336694	0	A	Del	GAP	22	26	48	97.96	49		Rv0279c	PE_PGRS4	PE-PGRS family protein PE_PGRS4
336695	0	A	Del	GAP	22	26	48	97.96	49		Rv0279c	PE_PGRS4	PE-PGRS family protein PE_PGRS4
336696	0	T	Del	GAP	22	26	48	97.96	49		Rv0279c	PE_PGRS4	PE-PGRS family protein PE_PGRS4
336697	0	T	Del	GAP	20	26	46	93.88	49		Rv0279c	PE_PGRS4	PE-PGRS family protein PE_PGRS4
336699	1	C	Ins	G	20	26	46	93.88	46		Rv0279c	PE_PGRS4	PE-PGRS family protein PE_PGRS4
336699	2	C	Ins	G	20	26	46	93.88	46		Rv0279c	PE_PGRS4	PE-PGRS family protein PE_PGRS4
336707	0	G	Del	GAP	20	26	46	93.88	49		Rv0279c	PE_PGRS4	PE-PGRS family protein PE_PGRS4
336708	0	T	Del	GAP	21	26	47	95.92	49		Rv0279c	PE_PGRS4	PE-PGRS family protein PE_PGRS4
336709	0	C	Del	GAP	20	26	46	93.88	49		Rv0279c	PE_PGRS4	PE-PGRS family protein PE_PGRS4
336710	0	A	Del	GAP	21	26	47	95.92	49		Rv0279c	PE_PGRS4	PE-PGRS family protein PE_PGRS4
337096	0	C	SNP	T	113	17	125	95.59	136	Gly660Ser (ggc/Agc)	Rv0279c	PE_PGRS4	PE-PGRS family protein PE_PGRS4
337820	0	G	SNP	A	12	88	96	98.04	102	Gly418Gly (ggc/ggT)	Rv0279c	PE_PGRS4	PE-PGRS family protein PE_PGRS4
337959	0	A	SNP	C	42	15	56	100	57	Ile372Ser (atc/aGc)	Rv0279c	PE_PGRS4	PE-PGRS family protein PE_PGRS4
338020	0	A	SNP	C	69	20	87	100	89	Cys352Gly (tgc/Ggc)	Rv0279c	PE_PGRS4	PE-PGRS family protein PE_PGRS4
338100	0	T	SNP	C	105	42	140	99.32	148	Asn325Ser (aac/aGc)	Rv0279c	PE_PGRS4	PE-PGRS family protein PE_PGRS4
338522	0	G	SNP	C	12	10	21	95.65	23	Gly184Gly (ggc/ggG)	Rv0279c	PE_PGRS4	PE-PGRS family protein PE_PGRS4
339508	0	C	SNP	T	135	113	245	98.41	252	Leu49Leu (ctg/Ttg)	Rv0280	PPE3	PPE family protein PPE3
340132	0	G	SNP	A	79	94	172	98.3	176	Glu257Lys (gaa/Aaa)	Rv0280	PPE3	PPE family protein PPE3
340372	0	T	SNP	C	15	99	113	100	114	Ser337Pro (tcg/Ccg)	Rv0280	PPE3	PPE family protein PPE3
342146	0	A	SNP	C	135	113	243	100	248	Glu6Ala (gaa/gCa)	Rv0282	eccA3	ESX-3 secretion system protein EccA
343281	0	G	SNP	C	115	117	227	98.72	235	Ala384Ala (gcg/gcC)	Rv0282	eccA3	ESX-3 secretion system protein EccA
344288	0	C	SNP	G	115	109	221	97.82	229	Ser89Ser (tcc/tcG)	Rv0283	eccB3	ESX-3 secretion system protein EccB3
346275	0	C	SNP	G	129	115	240	99.59	245	Pro214Arg (ccg/cGg)	Rv0284	eccC3	ESX-3 secretion system protein EccC3
350489	0	G	SNP	C	88	125	209	95.95	222	Ala185Ala (gcg/gcC)	Rv0286	PPE4	PPE family protein PPE4
356528	0	A	SNP	G	121	134	251	100	255	Asn217Asp (aat/Gat)	Rv0292	eccE3	ESX-3 secretion system protein EccE
357582	0	G	SNP	A	133	113	246	98.8	249	His161His (cac/caT)	Rv0293c	-	hypothetical protein
358926	0	A	SNP	C	113	126	238	97.55	245	Glu252Asp (gaa/gaC)	Rv0294	tam	trans-aconitate methyltransferase
359604	0	G	Del	GAP	95	97	196	94.58	203		Rv0295c	-	hypothetical protein
362007	0	G	SNP	A	116	173	274	96.66	299	Gly225Asp (ggc/gAc)	Rv0297	PE_PGRS5	PE-PGRS family protein PE_PGRS5
367471	0	G	SNP	A	114	96	210	97.22	216	Ser1765Phe (tcc/tTc)	Rv0304c	PPE5	PPE family protein PPE5
368091	0	G	Del	GAP	76	81	156	75.85	207		Rv0304c	PPE5	PPE family protein PPE5
368092	0	C	Del	GAP	76	81	156	76.96	204		Rv0304c	PPE5	PPE family protein PPE5
368093	0	C	Del	GAP	76	81	156	77.72	202		Rv0304c	PPE5	PPE family protein PPE5
368094	0	G	Del	GAP	76	81	156	76.96	204		Rv0304c	PPE5	PPE family protein PPE5
368095	0	G	Del	GAP	76	81	156	77.72	202		Rv0304c	PPE5	PPE family protein PPE5
368096	0	T	Del	GAP	76	81	156	79.7	197		Rv0304c	PPE5	PPE family protein PPE5
368097	0	G	Del	GAP	76	81	156	80.51	195		Rv0304c	PPE5	PPE family protein PPE5
368098	0	T	Del	GAP	76	81	156	80.51	195		Rv0304c	PPE5	PPE family protein PPE5
368099	0	T	Del	GAP	76	81	156	82.2	191		Rv0304c	PPE5	PPE family protein PPE5
368100	0	G	Del	GAP	76	81	156	81.35	193		Rv0304c	PPE5	PPE family protein PPE5
368101	0	A	Del	GAP	76	81	156	83.96	187		Rv0304c	PPE5	PPE family protein PPE5
368102	0	T	Del	GAP	76	81	156	83.51	188		Rv0304c	PPE5	PPE family protein PPE5
368760	0	C	SNP	T	120	118	233	97.54	244	Ser1335Ser (tcg/tcA)	Rv0304c	PPE5	PPE family protein PPE5
368948	0	T	SNP	C	115	121	233	96.72	244	Ile1273Val (atc/Gtc)	Rv0304c	PPE5	PPE family protein PPE5
370056	0	G	SNP	A	101	106	203	99.04	209	Gly903Gly (ggc/ggT)	Rv0304c	PPE5	PPE family protein PPE5
372149	0	G	SNP	A	128	111	233	95.98	249	Leu206Leu (ctg/Ttg)	Rv0304c	PPE5	PPE family protein PPE5
372913	0	A	SNP	C	108	89	196	99.49	198	Gly933Gly (ggt/ggG)	Rv0305c	PPE6	PPE family protein PPE6
373283	0	A	Del	GAP	105	95	199	98.04	204		Rv0305c	PPE6	PPE family protein PPE6
376774	0	T	SNP	C	130	133	255	100	263	Ala94Ala (gca/gcG)	Rv0307c	-	hypothetical protein
378357	0	T	SNP	G	111	120	230	97.88	236	Ser143Ala (tcc/Gcc)	Rv0309	-	hypothetical protein
378939	0	G	SNP	C	86	99	183	96.86	191	Arg70Arg (cgc/cgG)	Rv0310c	-	hypothetical protein
380772	0	G	SNP	A	114	91	204	96.24	213	Asp73Asn (gac/Aac)	Rv0312	-	hypothetical protein
381030	0	A	SNP	G	108	115	221	97.38	229	Ser159Gly (agt/Ggt)	Rv0312	-	hypothetical protein
381610	0	A	SNP	G	138	134	267	97.49	279	Glu352Gly (gag/gGg)	Rv0312	-	hypothetical protein
384380	0	A	SNP	C	93	120	210	100	213	Lys260Thr (aag/aCg)	Rv0315	-	beta-1,3-glucanase
386432	0	C	SNP	G	125	129	248	100	254	Gly223Ala (ggg/gCg)	Rv0318c	-	integral membrane protein
390828	0	T	SNP	C	122	127	245	100	249	Ser142Gly (agt/Ggt)	Rv0323c	-	hypothetical protein
391853	0	A	SNP	G	129	138	256	100	267	Thr168Ala (act/Gct)	Rv0324	-	transcriptional regulator
392261	0	T	SNP	C	111	90	200	100	201	_75Gln (tag/Cag)	Rv0325	-	hypothetical protein
393941	0	C	SNP	T	96	114	205	98.59	213	Met35Ile (atg/atA)	Rv0327c	cyp135A1	cytochrome P450 Cyp135A1
396750	0	G	SNP	A	106	108	212	98.62	217	Val184Ile (gta/Ata)	Rv0331	-	dehydrogenase/reductase
399910	0	G	Del	GAP	128	120	243	97.64	254		Rv0335c	PE6	PE family protein PE6
400736	0	A	SNP	G	168	133	293	95.86	314	Gln182Arg (cag/cGg)	Rv0336	-	hypothetical protein
403980	0	G	SNP	A	112	110	214	100	222	Ala621Val (gcc/gTc)	Rv0338c	-	iron-sulfur-binding reductase
404326	0	T	SNP	C	102	117	216	100	219	Arg506Gly (agg/Ggg)	Rv0338c	-	iron-sulfur-binding reductase
405511	0	A	SNP	G	91	105	190	98	200	Leu111Leu (ttg/Ctg)	Rv0338c	-	iron-sulfur-binding reductase
406274	0	T	SNP	C	132	134	261	98.52	270	Ala725Ala (gca/gcG)	Rv0339c	-	transcriptional regulator
406389	0	G	SNP	A	116	120	231	98.74	239	Ala687Val (gcg/gTg)	Rv0339c	-	transcriptional regulator
406992	0	G	SNP	T	138	162	296	98.68	304	Pro486Gln (ccg/cAg)	Rv0339c	-	transcriptional regulator
408402	0	G	SNP	A	87	120	205	98.57	210	Ser16Leu (tcg/tTg)	Rv0339c	-	transcriptional regulator
412280	0	T	SNP	G	111	104	215	98.17	219	His481Gln (cat/caG)	Rv0342	iniA	isoniazid inductible protein IniA
414486	0	C	SNP	T	106	106	210	100	212	Glu152Glu (gag/gaA)	Rv0344c	lpqJ	lipoprotein LpqJ
415061	0	G	SNP	A	118	125	243	97.2	250	Ser4Ser (tcg/tcA)	Rv0345	-	hypothetical protein
420008	0	A	SNP	G	109	105	212	99.53	215	Ala58Ala (gca/gcG)	Rv0350	dnaK	chaperone protein DnaK
420405	0	C	SNP	T	98	118	215	96.86	223	Arg191Cys (cgt/Tgt)	Rv0350	dnaK	chaperone protein DnaK
423334	0	G	SNP	A	125	118	242	97.59	249	Asp295Asn (gac/Aac)	Rv0352	dnaJ1	chaperone protein DnaJ
424250	0	A	SNP	G	112	128	238	98.36	244
424320	1	T	Ins	C	118	92	210	92.11	210		Rv0354c	PPE7	PPE family protein PPE7
424790	1	C	Ins	T	85	94	179	93.23	179		Rv0355c	PPE8	PPE family protein PPE8
424790	2	C	Ins	A	85	94	179	93.23	179		Rv0355c	PPE8	PPE family protein PPE8
424932	0	T	SNP	A	119	102	217	98.22	225	Ile3250Phe (atc/Ttc)	Rv0355c	PPE8	PPE family protein PPE8
426768	0	C	SNP	T	137	92	223	97.03	236	Gly2638Ser (ggc/Agc)	Rv0355c	PPE8	PPE family protein PPE8
428698	0	C	SNP	T	116	112	227	98.7	231	Ala1994Ala (gcg/gcA)	Rv0355c	PPE8	PPE family protein PPE8
431102	0	G	SNP	C	106	112	215	95.2	229	Ala1193Gly (gcg/gGg)	Rv0355c	PPE8	PPE family protein PPE8
434327	0	A	SNP	G	154	137	285	98.31	296	Val118Ala (gtg/gCg)	Rv0355c	PPE8	PPE family protein PPE8
438271	0	G	SNP	A	113	110	215	98.67	226	Ala252Thr (gcc/Acc)	Rv0359	-	zinc metalloprotease
439711	0	T	SNP	C	93	107	196	100	200
445668	0	C	SNP	T	128	138	259	97.44	273	Met286Ile (atg/atA)	Rv0368c	-	hypothetical protein
445780	0	C	SNP	T	151	117	264	100	268	Arg249His (cgt/cAt)	Rv0368c	-	hypothetical protein
447062	0	C	SNP	G	110	118	228	95.8	238
447442	0	C	SNP	T	101	104	200	99.51	206	Gly201Glu (ggg/gAg)	Rv0370c	-	oxidoreductase
447525	0	G	SNP	C	109	130	235	98.76	242	Ile173Met (atc/atG)	Rv0370c	-	oxidoreductase
452288	0	C	SNP	T	125	116	240	98.37	245
452681	0	G	SNP	C	119	129	246	99.2	250	Val158Val (gtc/gtG)	Rv0375c	-	carbon monoxyde dehydrogenase medium subunit
454295	0	T	SNP	C	124	117	240	99.18	243	Pro26Pro (cca/ccG)	Rv0376c	-	hypothetical protein
455325	0	C	SNP	G	129	103	232	98.31	236	Pro302Arg (ccg/cGg)	Rv0377	-	HTH-type transcriptional regulator
455329	0	T	SNP	C	132	104	235	98.33	240	Gly303Gly (ggt/ggC)	Rv0377	-	HTH-type transcriptional regulator
456511	0	G	SNP	A	91	114	203	96.24	213	Thr103Thr (acc/acT)	Rv0380c	-	RNA methyltransferase
457452	0	T	SNP	G	133	121	253	100	254	Thr124Thr (aca/acC)	Rv0381c	-	hypothetical protein
459399	0	A	SNP	C	103	95	189	99	200
465697	0	G	SNP	C	128	111	233	97.15	246	Val763Leu (gtg/Ctg)	Rv0386	-	transcriptional regulator
467497	1	C	Ins	G	110	154	264	89.49	265
467508	1	C	Ins	G	121	149	270	95.41	270
467516	0	G	SNP	C	127	155	279	100	282
467526	0	C	SNP	G	130	150	276	99.64	281
467546	0	G	SNP	C	126	157	280	100	283
467557	0	A	SNP	C	129	150	277	100	279
467564	0	A	SNP	C	127	147	270	100	274
467585	0	G	SNP	C	123	142	265	100	265
467590	0	T	SNP	C	124	145	267	100	269
467621	0	T	SNP	G	135	137	267	99.63	273
467638	0	G	SNP	T	138	131	267	100	269
468357	0	A	SNP	G	126	88	211	96.4	222	Glu8Gly (gaa/gGa)	Rv0389	purT	phosphoribosylglycinamide formyltransferase PurT
469042	0	C	SNP	T	137	103	234	99.59	241	Asn236Asn (aac/aaT)	Rv0389	purT	phosphoribosylglycinamide formyltransferase PurT
471666	0	A	SNP	G	128	105	232	98.73	236	Met325Thr (atg/aCg)	Rv0392c	ndhA	NADH dehydrogenase NdhA
475178	0	T	SNP	C	101	107	207	100	208	Val80Ala (gtc/gCc)	Rv0395	-	hypothetical protein
482495	0	C	Del	GAP	110	107	216	94.76	229		Rv0402c	mmpL1	transmembrane transport protein MmpL1
483935	0	T	SNP	G	101	101	199	100	202
485230	0	C	SNP	T	110	100	209	97.67	215	His418His (cac/caT)	Rv0404	fadD30	long-chain-fatty-acid--AMP ligase FadD30
485785	0	T	SNP	G	109	120	226	97.03	236	Leu19Val (ttg/Gtg)	Rv0405	pks6	membrane bound polyketide synthase
486343	0	T	SNP	G	126	106	221	98.31	236	Ser205Ala (tca/Gca)	Rv0405	pks6	membrane bound polyketide synthase
489935	0	G	SNP	C	133	89	219	100	222	Thr257Thr (acc/acG)	Rv0406c	-	beta lactamase-like protein
491742	0	T	SNP	C	112	132	244	100	244	Phe320Phe (ttt/ttC)	Rv0407	fgd1	F420-dependent glucose-6-phosphate dehydrogenase		phylo (not Euro-American, M. africanum, M. bovis, M. canettii, M. caprae, M. microti, M. pinipedii, Beijing, Delhi/CAS, EAI)
492150	0	G	SNP	C	107	97	201	99.51	205	Gly122Ala (ggc/gCc)	Rv0408	pta	phosphate acetyltransferase
492655	0	G	SNP	A	126	118	240	97.99	249	Ala290Ala (gcg/gcA)	Rv0408	pta	phosphate acetyltransferase
493223	0	C	SNP	T	107	106	211	99.07	215	His480Tyr (cat/Tat)	Rv0408	pta	phosphate acetyltransferase
495473	0	C	SNP	T	108	104	212	98.15	216	Ser614Ser (tcg/tcA)	Rv0410c	pknG	serine/threonine-protein kinase PknG		phylo (EAI)
498010	0	T	SNP	C	136	127	259	97.05	271	Gly97Gly (gga/ggG)	Rv0411c	glnH	glutamine-binding lipoprotein GlnH
498531	0	A	SNP	G	106	143	247	99.6	250	Ala363Ala (gct/gcC)	Rv0412c	-	membrane protein
498557	0	C	SNP	A	107	146	249	99.61	254	Asp355Tyr (gac/Tac)	Rv0412c	-	membrane protein
499196	0	C	SNP	T	107	113	218	97.35	226	Ala142Thr (gcc/Acc)	Rv0412c	-	membrane protein
502589	0	C	SNP	G	115	130	241	100	245	Ser75Cys (tcc/tGc)	Rv0417	thiG	thiazole synthase
503354	0	G	SNP	C	119	119	235	100	238
503647	0	G	SNP	A	118	126	243	99.19	246	Arg51Gln (cgg/cAg)	Rv0418	lpqL	lipoprotein aminopeptidase LpqL
505974	0	G	SNP	A	116	114	229	100	230	Ala297Thr (gcg/Acg)	Rv0419	lpqM	lipoprotein peptidase LpqM
513257	0	T	SNP	C	132	96	220	99.56	229	Met689Val (atg/Gtg)	Rv0425c	ctpH	metal cation transporting ATPase H
514657	0	T	SNP	G	127	134	258	97.75	267	Glu222Ala (gag/gCg)	Rv0425c	ctpH	metal cation transporting ATPase H
514682	0	G	SNP	T	140	130	261	99.26	272	Leu214Ile (cta/Ata)	Rv0425c	ctpH	metal cation transporting ATPase H
516816	0	A	SNP	G	114	118	228	98.31	236	Leu26Pro (ctg/cCg)	Rv0427c	xthA	exodeoxyribonuclease III protein XthA
517358	0	T	SNP	C	132	126	256	99.61	259	Asp149Gly (gac/gGc)	Rv0428c	-	GCN5-like N-acetyltransferase
517411	0	A	SNP	G	126	123	245	98.42	253	Arg131Arg (cgt/cgC)	Rv0428c	-	GCN5-like N-acetyltransferase
519185	0	T	SNP	G	90	105	192	96.06	203	Val38Gly (gtc/gGc)	Rv0431	-	tuberculin-like peptide
519363	0	G	SNP	A	105	95	194	95.24	210	Arg97Arg (cgg/cgA)	Rv0431	-	tuberculin-like peptide
522081	0	A	SNP	G	110	115	217	96.57	233	Thr190Ala (acg/Gcg)	Rv0434	-	hypothetical protein
524891	0	C	SNP	A	140	125	260	100	265	Gly167Val (ggc/gTc)	Rv0436c	pssA	CDP-diacylglycerol--serineO-phosphatidyltransferase
527316	0	C	SNP	G	101	114	215	96.85	222	Met15Ile (atg/atC)	Rv0438c	moeA2	molybdopterin molybdenumtransferase
528354	0	C	SNP	A	100	126	225	98.69	229
532503	0	C	Del	GAP	49	38	87	97.75	89		Rv0443	-	hypothetical protein
532504	0	T	Del	GAP	49	38	87	97.75	89		Rv0443	-	hypothetical protein
532505	0	A	Del	GAP	49	38	87	97.75	89		Rv0443	-	hypothetical protein
532506	0	C	Del	GAP	49	38	87	97.75	89		Rv0443	-	hypothetical protein
532507	0	C	Del	GAP	49	38	87	97.75	89		Rv0443	-	hypothetical protein
532508	0	G	Del	GAP	49	38	87	97.75	89		Rv0443	-	hypothetical protein
532509	0	C	Del	GAP	49	38	87	97.75	89		Rv0443	-	hypothetical protein
532510	0	C	Del	GAP	49	38	87	97.75	89		Rv0443	-	hypothetical protein
532511	0	C	Del	GAP	49	38	87	97.75	89		Rv0443	-	hypothetical protein
532512	0	G	Del	GAP	49	38	87	97.75	89		Rv0443	-	hypothetical protein
532513	0	A	Del	GAP	49	38	87	97.75	89		Rv0443	-	hypothetical protein
532514	0	C	Del	GAP	49	38	87	97.75	89		Rv0443	-	hypothetical protein
532515	0	C	Del	GAP	49	38	87	97.75	89		Rv0443	-	hypothetical protein
532516	0	C	Del	GAP	49	38	87	97.75	89		Rv0443	-	hypothetical protein
532517	0	C	Del	GAP	49	38	87	97.75	89		Rv0443	-	hypothetical protein
532518	0	C	Del	GAP	49	38	87	97.75	89		Rv0443	-	hypothetical protein
532519	0	A	Del	GAP	49	38	87	97.75	89		Rv0443	-	hypothetical protein
532520	0	G	Del	GAP	49	38	87	97.75	89		Rv0443	-	hypothetical protein
532521	0	C	Del	GAP	49	38	87	97.75	89		Rv0443	-	hypothetical protein
532522	0	G	Del	GAP	49	38	87	97.75	89		Rv0443	-	hypothetical protein
532523	0	C	Del	GAP	49	38	87	97.75	89		Rv0443	-	hypothetical protein
532524	0	C	Del	GAP	49	38	87	97.75	89		Rv0443	-	hypothetical protein
532525	0	A	Del	GAP	49	38	87	97.75	89		Rv0443	-	hypothetical protein
532526	0	A	Del	GAP	49	38	87	97.75	89		Rv0443	-	hypothetical protein
532527	0	C	Del	GAP	49	38	87	97.75	89		Rv0443	-	hypothetical protein
532528	0	A	Del	GAP	49	38	87	97.75	89		Rv0443	-	hypothetical protein
532529	0	G	Del	GAP	49	38	87	97.75	89		Rv0443	-	hypothetical protein
532530	0	C	Del	GAP	49	38	87	97.75	89		Rv0443	-	hypothetical protein
532531	0	A	Del	GAP	49	38	87	97.75	89		Rv0443	-	hypothetical protein
532532	0	T	Del	GAP	49	38	87	97.75	89		Rv0443	-	hypothetical protein
532533	0	T	Del	GAP	49	38	87	97.75	89		Rv0443	-	hypothetical protein
532534	0	G	Del	GAP	49	38	87	97.75	89		Rv0443	-	hypothetical protein
532535	0	C	Del	GAP	49	38	87	98.86	88		Rv0443	-	hypothetical protein
532536	0	G	Del	GAP	49	38	87	98.86	88		Rv0443	-	hypothetical protein
532537	0	T	Del	GAP	49	38	87	98.86	88		Rv0443	-	hypothetical protein
532538	0	G	Del	GAP	49	38	87	98.86	88		Rv0443	-	hypothetical protein
532539	0	G	Del	GAP	49	38	87	98.86	88		Rv0443	-	hypothetical protein
532540	0	C	Del	GAP	49	38	87	98.86	88		Rv0443	-	hypothetical protein
532541	0	T	Del	GAP	49	38	87	98.86	88		Rv0443	-	hypothetical protein
532542	0	G	Del	GAP	49	38	87	98.86	88		Rv0443	-	hypothetical protein
532543	0	C	Del	GAP	49	38	87	98.86	88		Rv0443	-	hypothetical protein
532544	0	T	Del	GAP	49	38	87	98.86	88		Rv0443	-	hypothetical protein
532545	0	C	Del	GAP	49	38	87	98.86	88		Rv0443	-	hypothetical protein
532546	0	T	Del	GAP	49	38	87	98.86	88		Rv0443	-	hypothetical protein
534427	0	T	SNP	A	105	134	233	96.76	247
541201	0	A	SNP	G	100	111	210	100	211	Leu97Leu (ctt/ctC)	Rv0450c	mmpL4	transmembrane transport protein MmpL4
546357	0	A	SNP	G	117	101	216	99.54	219	Thr149Thr (act/acC)	Rv0456c	echA2	enoyl-CoA hydratase EchA2
549251	0	C	SNP	T	124	136	258	96.3	270	Trp119_ (tgg/tgA)	Rv0457c	-	peptidase
549732	0	T	Del	GAP	119	104	216	96.12	232		Rv0458	-	aldehyde dehydrogenase
549733	0	A	Del	GAP	119	104	216	96.96	230		Rv0458	-	aldehyde dehydrogenase
549734	0	C	Del	GAP	119	104	216	97.38	229		Rv0458	-	aldehyde dehydrogenase
549735	0	C	SNP	A	118	106	217	97.39	230	Gln21Lys (caa/Aaa)	Rv0458	-	aldehyde dehydrogenase
551525	0	A	SNP	C	113	95	204	100	208	Arg110Arg (aga/Cga)	Rv0459	-	hypothetical protein
555945	0	T	SNP	C	90	102	186	96.97	198	Gln121Arg (cag/cGg)	Rv0465c	-	HTH-type transcriptional regulator
555991	0	A	SNP	G	104	99	200	99.02	205	Cys106Arg (tgc/Cgc)	Rv0465c	-	HTH-type transcriptional regulator
556035	0	G	SNP	T	110	101	210	95.48	221	Pro91Gln (ccg/cAg)	Rv0465c	-	HTH-type transcriptional regulator
556778	0	G	SNP	A	99	136	232	96.71	243	Lys107Lys (aag/aaA)	Rv0466	-	hypothetical protein
557339	0	C	SNP	A	115	99	207	96.4	222
559350	0	G	SNP	A	125	105	229	97.05	237	Pro152Pro (ccg/ccA)	Rv0468	fadB2	3-hydroxybutyryl-CoA dehydrogenase
560664	0	C	SNP	T	135	99	232	97.5	240	Asn259Asn (aac/aaT)	Rv0469	umaA	mycolic acid synthase UmaA
560666	0	A	SNP	G	135	101	231	97.52	242	Lys260Arg (aaa/aGa)	Rv0469	umaA	mycolic acid synthase UmaA
564723	0	C	SNP	T	88	97	183	98.4	188	Thr387Met (acg/aTg)	Rv0473	-	transmembrane protein
565404	0	G	SNP	T	70	106	173	96.7	182	Arg128Arg (cgg/cgT)	Rv0474	-	HTH-type transcriptional regulator
565415	0	C	SNP	T	75	104	177	96.24	186	Pro132Leu (ccg/cTg)	Rv0474	-	HTH-type transcriptional regulator
565655	0	A	SNP	G	106	111	217	99.54	218
567446	0	G	SNP	A	108	131	233	97.15	246	Ser75Ser (tcg/tcA)	Rv0478	deoC	deoxyribose-phosphate aldolase
568693	0	G	SNP	T	109	117	222	97.41	232	Ala92Glu (gcg/gAg)	Rv0479c	-	membrane protein
569045	0	C	SNP	T	112	119	226	97.88	236	Val254Val (gtg/gtA)	Rv0480c	-	amidohydrolase
573262	0	A	SNP	G	142	109	246	100	251	Gly180Gly (ggt/ggC)	Rv0484c	-	short-chain type oxidoreductase
573384	0	T	SNP	G	119	122	238	98.77	244	Ile140Leu (atc/Ctc)	Rv0484c	-	short-chain type oxidoreductase
580336	0	C	SNP	A	109	100	206	96.31	217	Arg330Arg (cgg/Agg)	Rv0490	senX3	two component sensor histidine kinase SenX3
584171	0	T	SNP	C	124	130	249	100	254	Ser174Gly (agt/Ggt)	Rv0493c	-	hypothetical protein
584511	0	G	SNP	T	120	86	204	97.17	212	Thr60Thr (acc/acA)	Rv0493c	-	hypothetical protein
587828	0	C	SNP	T	143	114	253	97.72	263	Ser151Phe (tcc/tTc)	Rv0497	-	transmembrane protein
590436	0	T	SNP	C	139	101	238	100	240	Ala118Ala (gct/gcC)	Rv0500	proC	pyrroline-5-carboxylate reductase
590763	0	G	SNP	C	127	101	222	97.02	235	Glu227Asp (gag/gaC)	Rv0500	proC	pyrroline-5-carboxylate reductase
591965	0	G	SNP	A	99	112	209	97.24	217	Ala104Ala (gcg/gcA)	Rv0501	galE2	UDP-glucose 4-epimerase GalE
595501	0	G	SNP	A	136	111	241	97.63	253	Ala362Val (gcg/gTg)	Rv0505c	serB1	phosphoserine phosphatase SerB
596954	0	T	Del	GAP	114	91	200	97.62	210		Rv0506	mmpS2	membrane protein MmpS2
597680	0	A	SNP	G	125	111	232	99.16	238	His161Arg (cac/cGc)	Rv0507	mmpL2	transmembrane transport protein MmpL2
597816	0	A	SNP	G	108	117	222	100	225	Ala206Ala (gca/gcG)	Rv0507	mmpL2	transmembrane transport protein MmpL2
598475	0	G	SNP	A	110	115	222	100	225	Arg426His (cgc/cAc)	Rv0507	mmpL2	transmembrane transport protein MmpL2
598839	0	T	SNP	C	85	106	187	96.95	197	His547His (cat/caC)	Rv0507	mmpL2	transmembrane transport protein MmpL2
599868	0	A	SNP	G	122	86	208	100	208	Arg890Arg (cga/cgG)	Rv0507	mmpL2	transmembrane transport protein MmpL2
600900	0	T	SNP	G	161	142	300	98.38	308	Ser154Ala (tcc/Gcc)	Rv0509	hemA	glutamyl-tRNA reductase
607095	0	A	SNP	G	159	109	266	96.06	279	Gln182Arg (cag/cGg)	Rv0515	-	hypothetical protein
608037	0	A	SNP	C	109	90	196	99	201	His496Pro (cac/cCc)	Rv0515	-	hypothetical protein
610120	0	T	SNP	G	105	97	201	100	202
615938	0	G	SNP	A	132	136	266	98.17	273	Glu368Glu (gag/gaA)	Rv0524	hemL	glutamate-1-semialdehyde 2,1-aminomutase		phylo (1)
621390	0	G	SNP	A	123	115	233	98.35	242	Val162Ile (gtc/Atc)	Rv0530	-	hypothetical protein
623406	1	C	Ins	G	86	47	133	87.5	133		Rv0532	PE_PGRS6	PE-PGRS family protein PE_PGRS6
623406	2	C	Ins	G	85	47	132	86.84	133		Rv0532	PE_PGRS6	PE-PGRS family protein PE_PGRS6
623406	3	C	Ins	C	86	47	133	87.5	133		Rv0532	PE_PGRS6	PE-PGRS family protein PE_PGRS6
623406	4	C	Ins	C	86	47	133	87.5	133		Rv0532	PE_PGRS6	PE-PGRS family protein PE_PGRS6
623406	5	C	Ins	G	86	47	133	87.5	133		Rv0532	PE_PGRS6	PE-PGRS family protein PE_PGRS6
623406	6	C	Ins	G	86	47	133	87.5	133		Rv0532	PE_PGRS6	PE-PGRS family protein PE_PGRS6
623406	7	C	Ins	C	86	47	133	87.5	133		Rv0532	PE_PGRS6	PE-PGRS family protein PE_PGRS6
623406	8	C	Ins	G	85	47	132	86.84	133		Rv0532	PE_PGRS6	PE-PGRS family protein PE_PGRS6
623406	9	C	Ins	G	85	47	132	86.84	133		Rv0532	PE_PGRS6	PE-PGRS family protein PE_PGRS6
623472	0	A	SNP	G	91	77	164	100	168	Asp227Gly (gac/gGc)	Rv0532	PE_PGRS6	PE-PGRS family protein PE_PGRS6
623508	0	C	SNP	G	92	80	170	100	172	Ala239Gly (gcc/gGc)	Rv0532	PE_PGRS6	PE-PGRS family protein PE_PGRS6
624349	1	G	Ins	T	102	29	131	93.57	131		Rv0532	PE_PGRS6	PE-PGRS family protein PE_PGRS6
627350	0	C	SNP	G	136	145	277	98.6	285	Pro35Ala (ccc/Gcc)	Rv0536	galE3	UDP-glucose 4-epimerase GalE
629603	0	G	SNP	A	118	107	221	97.4	231	Ser43Ser (agc/agT)	Rv0537c	-	integral membrane protein
630685	0	C	SNP	A	116	130	241	98.01	251	Pro216Thr (ccg/Acg)	Rv0538	-	membrane protein
630722	0	G	SNP	C	116	140	249	98.84	259	Arg228Pro (cgg/cCg)	Rv0538	-	membrane protein
636998	0	G	SNP	A	108	113	220	97.79	226	Leu156Leu (ctg/Ttg)	Rv0545c	pitA	low-affinity inorganic phosphate transporter
637319	0	G	SNP	A	118	120	235	100	238	Pro49Ser (cct/Tct)	Rv0545c	pitA	low-affinity inorganic phosphate transporter
643483	0	G	SNP	A	103	136	237	95.6	250	Gly199Ser (ggt/Agt)	Rv0552	-	hypothetical protein
646099	0	C	SNP	T	116	140	252	97.71	262	Asp211Asp (gac/gaT)	Rv0554	bpoC	non-heme bromoperoxidase BpoC
646531	0	A	SNP	T	139	140	275	97.55	286	Thr78Thr (aca/acT)	Rv0555	menD	bifunctional 2-succinyl-6-hydroxy-2,4-cyclohexadiene-1-carboxylate synthase/2-oxoglutarate decarboxylase
648002	0	T	SNP	G	120	130	243	100	250	Leu15Arg (ctc/cGc)	Rv0556	-	transmembrane protein
648856	0	T	SNP	C	108	122	228	100	230	Gly107Gly (ggt/ggC)	Rv0557	mgtA	GDP-mannose-dependent alpha-mannosyltransferase		phylo (not Euro-American, M. africanum, M. bovis, M. canettii, M. caprae, M. microti, M. pinipedii, Beijing, Delhi/CAS, EAI)
649345	0	C	SNP	T	126	127	247	96.93	261	Ala270Ala (gcc/gcT)	Rv0557	mgtA	GDP-mannose-dependent alpha-mannosyltransferase		phylo (EAI)
650655	0	G	SNP	T	106	129	233	97.51	241	Pro31Thr (ccc/Acc)	Rv0559c	-	hypothetical protein
653287	0	G	SNP	A	99	126	222	96.57	233	Glu173Lys (gag/Aag)	Rv0562	grcC1	polyprenyl-diphosphate synthase GrcC
654478	0	C	SNP	T	118	117	229	97.11	242	Ala200Ala (gcc/gcT)	Rv0563	htpX	protease HtpX
655707	0	G	SNP	A	114	115	227	95.42	240	Val81Val (gtc/gtT)	Rv0564c	gpdA1	glycerol-3-phosphate dehydrogenase
655986	0	T	SNP	G	105	110	213	100	215
657578	0	A	SNP	G	110	138	247	98.41	252	Asp154Asp (gat/gaC)	Rv0566c	-	hypothetical protein
659341	0	T	SNP	C	96	104	195	100	200
661148	0	C	SNP	T	122	120	238	98.37	246	Thr49Met (acg/aTg)	Rv0569	-	hypothetical protein
662911	0	T	SNP	C	133	124	253	100	257	Ala539Ala (gct/gcC)	Rv0570	nrdZ	vitamin B12-dependent ribonucleoside-diphosphate reductase
665293	0	A	SNP	G	115	115	230	100	230	Phe31Leu (ttc/Ctc)	Rv0572c	-	hypothetical protein
668733	0	C	SNP	G	125	128	253	99.22	255	Ser338Thr (agt/aCt)	Rv0575c	-	oxidoreductase
669398	0	T	SNP	C	113	132	244	100	245	Gln116Gln (caa/caG)	Rv0575c	-	oxidoreductase
670545	0	G	SNP	A	146	141	282	99.65	288	Arg233His (cgc/cAc)	Rv0576	-	transcriptional regulator
672491	0	C	SNP	G	88	116	197	98.55	207	Gly1142Gly (ggg/ggC)	Rv0578c	PE_PGRS7	PE-PGRS family protein PE_PGRS7
673066	0	C	SNP	G	144	109	241	96.93	261	Gly951Arg (ggc/Cgc)	Rv0578c	PE_PGRS7	PE-PGRS family protein PE_PGRS7
673238	0	A	SNP	G	61	125	180	100	186	His893His (cat/caC)	Rv0578c	PE_PGRS7	PE-PGRS family protein PE_PGRS7
673344	0	A	SNP	T	31	109	134	97.9	143	Ile858Asn (atc/aAc)	Rv0578c	PE_PGRS7	PE-PGRS family protein PE_PGRS7
678440	0	C	SNP	T	87	114	199	99.01	203	Thr212Thr (acg/acA)	Rv0583c	lpqN	lipoprotein LpqN
683910	0	C	SNP	T	117	113	224	95.83	240	Ala121Ala (gcg/gcA)	Rv0585c	-	integral membrane protein
684290	0	A	SNP	G	105	112	216	97.75	222
684611	0	C	SNP	T	120	132	249	98.82	255	Gln68_ (cag/Tag)	Rv0586	mce2R	HTH-type transcriptional regulator Mce2R
685153	0	A	SNP	G	130	103	225	97.49	239	Thr9Ala (acc/Gcc)	Rv0587	yrbE2A	hypothetical protein
685461	0	C	SNP	G	113	115	227	100	228	Ala111Ala (gcc/gcG)	Rv0587	yrbE2A	hypothetical protein
685608	0	T	SNP	C	123	129	247	100	252	Leu160Leu (ctt/ctC)	Rv0587	yrbE2A	hypothetical protein
685955	0	G	SNP	A	124	101	220	96.57	233	Ala10Thr (gca/Aca)	Rv0588	-	hypothetical protein
686074	0	C	SNP	G	135	130	263	97.43	272	Val49Val (gtc/gtG)	Rv0588	-	hypothetical protein
686972	0	T	SNP	C	112	93	201	100	205	Phe51Ser (ttc/tCc)	Rv0589	mce2A	Mce family protein Mce2A
688792	1	T	Ins	G	106	88	194	94.17	195
690248	0	C	SNP	A	148	122	266	97.83	276	Thr397Asn (acc/aAc)	Rv0591	mce2C	Mce family protein Mce2C
690450	0	A	SNP	C	106	140	241	98.4	250	Ala464Ala (gca/gcC)	Rv0591	mce2C	Mce family protein Mce2C
690465	0	T	SNP	G	116	127	240	100	243	Leu469Leu (ctt/ctG)	Rv0591	mce2C	Mce family protein Mce2C
698968	0	G	SNP	A	125	153	275	100	278	Gly9Gly (ggc/ggT)	Rv0601c	-	two component sensor kinase HK2
699693	0	G	SNP	A	129	143	268	99.63	273	Ala36Val (gcg/gTg)	Rv0602c	tcrA	two component DNA binding transcriptional regulator TcrA
700776	0	T	SNP	C	118	152	264	97.47	277	Ser180Pro (tcg/Ccg)	Rv0604	lpqO	lipoprotein LpqO
702691	0	G	SNP	A	114	131	243	98	250
704987	0	T	SNP	C	142	118	258	96.65	269	Gln308Arg (cag/cGg)	Rv0610c	-	hypothetical protein
704997	0	G	SNP	A	137	116	252	96.56	262	Gln305_ (caa/Taa)	Rv0610c	-	hypothetical protein
705570	0	C	SNP	T	147	157	299	98.7	308	Val114Ile (gtt/Att)	Rv0610c	-	hypothetical protein
705602	0	T	SNP	C	136	161	288	99	300	Asn103Ser (aac/aGc)	Rv0610c	-	hypothetical protein
711155	0	G	SNP	A	106	132	234	98.35	242	Val50Val (gtg/gtA)	Rv0617	vapC29	ribonuclease VapC29
711581	0	A	SNP	G	152	140	288	97.33	300
712192	1	G	Ins	A	111	114	225	97.83	226
712693	0	A	SNP	G	124	114	235	99.17	240
713310	0	T	SNP	C	151	131	280	100	282	Cys199Arg (tgt/Cgt)	Rv0620	galK	galactokinase
713849	0	G	SNP	A	126	118	242	96.83	252
715266	0	A	SNP	G	108	116	223	96.97	231	_355Trp (tga/tgG)	Rv0621	-	membrane protein
717588	0	A	SNP	G	133	78	209	97.24	217	Val102Val (gtt/gtC)	Rv0625c	-	transmembrane protein
720863	0	G	SNP	T	139	159	291	98.68	302	Ala290Ala (gcc/gcA)	Rv0629c	recD	exonuclease V subunit alpha RecD
722852	0	G	SNP	A	123	138	255	98.12	266	Pro721Leu (cca/cTa)	Rv0630c	recB	exonuclease V subunit beta RecB
726498	0	C	SNP	A	137	151	286	97.3	296	Leu603Leu (ctg/ctT)	Rv0631c	recC	exonuclease V subunit gamma RecC
730087	0	G	SNP	A	106	109	212	98.17	219	Ala27Val (gcc/gTc)	Rv0633c	-	hypothetical protein
732711	0	C	SNP	T	113	94	203	96.28	215	Arg107Trp (cgg/Tgg)	Rv0636	hadB	(3R)-hydroxyacyl-ACP dehydratase subunit HadB
734116	0	T	SNP	C	102	131	231	97.9	238	Met127Thr (atg/aCg)	Rv0638	secE1	preprotein translocase SecE
745876	0	C	SNP	G	124	114	236	96.36	247	Ala1053Gly (gcc/gGc)	Rv0648	-	alpha-mannosidase
749968	0	T	SNP	C	108	106	212	98.17	218
752046	0	C	SNP	T	95	118	210	97.71	218	Ala177Val (gcc/gTc)	Rv0655	mkl	ribonucleotide ABC transporter ATP-binding protein
753668	0	C	SNP	T	105	83	188	96.91	194
754186	0	A	SNP	G	136	131	263	100	267	Leu75Pro (ctc/cCc)	Rv0658c	-	integral membrane protein
754387	0	G	SNP	A	127	133	253	98.86	263	Thr8Ile (acc/aTc)	Rv0658c	-	integral membrane protein
757182	0	A	SNP	G	115	121	231	100	236	Asp349Gly (gac/gGc)	Rv0663	atsD	arylsulfatase AtsD
757668	0	C	SNP	T	102	84	182	99.47	187	Thr511Ile (acc/aTc)	Rv0663	atsD	arylsulfatase AtsD
759342	0	C	SNP	T	117	123	238	98.36	244							rifampicin (RMP)
761095	0	T	SNP	C	100	102	198	96.65	209	Leu430Pro (ctg/cCg)	Rv0667	rpoB	DNA-directed RNA polymerase subunit beta	rifampicin (RMP)		rifampicin (RMP)
763031	0	T	SNP	C	120	126	241	100	246	Ala1075Ala (gct/gcC)	Rv0667	rpoB	DNA-directed RNA polymerase subunit beta		phylo (4)	rifampicin (RMP)
763884	0	C	SNP	T	120	87	202	97.64	212	Ala172Val (gcc/gTc)	Rv0668	rpoC	DNA-directed RNA polymerase subunit beta'		phylo (1)
763886	0	C	SNP	A	120	88	206	98.11	212	Arg173Arg (cgg/Agg)	Rv0668	rpoC	DNA-directed RNA polymerase subunit beta'		phylo (1)
765171	0	C	SNP	T	103	100	201	99.02	205	Pro601Leu (ccg/cTg)	Rv0668	rpoC	DNA-directed RNA polymerase subunit beta'		phylo (1,1)
765988	0	G	SNP	A	139	100	237	95.6	250	Leu873Leu (ctg/ctA)	Rv0668	rpoC	DNA-directed RNA polymerase subunit beta'
767414	0	G	SNP	A	91	89	179	99.45	181
767516	0	G	SNP	T	128	87	211	96.41	223
767609	0	A	SNP	G	133	104	232	97.53	243
775639	0	T	SNP	C	134	146	278	100	280	Ile948Val (att/Gtt)	Rv0676c	mmpL5	transmembrane transport protein MmpL5
776100	0	G	SNP	A	117	130	245	100	247	Thr794Ile (acc/aTc)	Rv0676c	mmpL5	transmembrane transport protein MmpL5
781395	0	T	SNP	C	125	108	232	100	233							streptomycin (SM)
786137	0	A	SNP	C	92	104	191	98.49	199
794482	0	G	SNP	C	110	104	210	98.17	218	Gly383Ala (ggg/gCg)	Rv0694	-	mycofactocin system heme/flavin oxidoreductase MftD
797597	0	C	SNP	T	98	100	196	95.65	207	Thr222Met (acg/aTg)	Rv0697	-	dehydrogenase
799137	0	C	Del	GAP	109	83	191	90.14	213		Rv0698	-	hypothetical protein
800357	0	C	SNP	A	112	130	240	97.98	247
810287	0	C	SNP	G	105	119	219	96.97	231	Thr114Thr (acc/acG)	Rv0713	-	transmembrane protein
811492	0	C	SNP	G	106	109	214	99.08	217	Val40Val (gtc/gtG)	Rv0714	rplN	50S ribosomal protein L14
812502	0	C	SNP	T	90	126	216	98.63	219	Val148Val (gtc/gtT)	Rv0716	rplE	50S ribosomal protein L5
815236	0	T	SNP	C	134	118	250	98.82	255	Ile16Thr (atc/aCc)	Rv0723	rplO	50S ribosomal protein L15
815851	0	A	SNP	G	131	114	243	98.39	249	Arg63Arg (cga/cgG)	Rv0724	sppA	protease IV SppA
817696	0	G	SNP	A	123	100	223	98.67	226	Pro250Leu (ccg/cTg)	Rv0725c	-	hypothetical protein
819213	0	T	SNP	C	87	117	203	97.61	209	Glu143Gly (gag/gGg)	Rv0726c	-	S-adenosylmethionine-dependentmethyltransferase
820483	0	G	SNP	T	130	132	254	100	262	Ala6Asp (gcc/gAc)	Rv0727c	fucA	L-fuculose phosphate aldolase FucA
820752	0	C	SNP	T	140	120	257	99.62	261	Arg242His (cgc/cAc)	Rv0728c	serA2	D-3-phosphoglycerate dehydrogenase SerA
821907	0	T	SNP	C	129	147	273	97.87	282	Leu134Pro (ctg/cCg)	Rv0729	xylB	D-xylulose kinase XylB
824012	0	G	SNP	A	110	116	221	99.12	228	Gln210_ (cag/Tag)	Rv0731c	-	S-adenosylmethionine-dependentmethyltransferase
829719	0	G	SNP	A	112	120	231	99.15	234
830868	1	G	Ins	G	107	116	223	89.2	223		Rv0739	-	hypothetical protein
830868	2	G	Ins	C	107	116	223	89.2	223		Rv0739	-	hypothetical protein
832201	0	C	SNP	T	103	102	201	94.47	217	Asp142Asp (gac/gaT)	Rv0740	-	hypothetical protein
832246	0	A	SNP	G	103	108	210	92.54	228	Gln157Gln (caa/caG)	Rv0740	-	hypothetical protein
833408	0	G	Del	GAP	50	40	87	77.59	116		Rv0742	-	hypothetical protein
833409	0	C	Del	GAP	50	40	87	80.36	112		Rv0742	-	hypothetical protein
833410	0	G	Del	GAP	50	40	87	81.08	111		Rv0742	-	hypothetical protein
833411	0	G	Del	GAP	50	40	87	83.33	108		Rv0742	-	hypothetical protein
833412	0	C	Del	GAP	50	40	87	84.91	106		Rv0742	-	hypothetical protein
833413	0	G	Del	GAP	50	40	87	87.38	103		Rv0742	-	hypothetical protein
833414	0	C	Del	GAP	50	40	87	90.91	99		Rv0742	-	hypothetical protein
833415	0	G	Del	GAP	50	40	87	93.75	96		Rv0742	-	hypothetical protein
833416	0	G	Del	GAP	50	40	87	93.75	96		Rv0742	-	hypothetical protein
833417	0	G	Del	GAP	50	40	87	93.75	96		Rv0742	-	hypothetical protein
833418	0	C	Del	GAP	50	40	87	93.75	96		Rv0742	-	hypothetical protein
833419	0	G	Del	GAP	50	40	87	93.75	96		Rv0742	-	hypothetical protein
833420	0	G	Del	GAP	50	40	87	93.75	96		Rv0742	-	hypothetical protein
833421	0	G	Del	GAP	50	40	87	93.75	96		Rv0742	-	hypothetical protein
833422	0	T	Del	GAP	50	40	87	92.78	97		Rv0742	-	hypothetical protein
833423	0	C	Del	GAP	50	40	87	92.78	97		Rv0742	-	hypothetical protein
833424	0	C	Del	GAP	50	40	87	92.78	97		Rv0742	-	hypothetical protein
833425	0	G	Del	GAP	50	40	87	92.78	97		Rv0742	-	hypothetical protein
833426	0	G	Del	GAP	50	40	87	92.78	97		Rv0742	-	hypothetical protein
833427	0	C	Del	GAP	50	40	87	93.75	96		Rv0742	-	hypothetical protein
833428	0	G	Del	GAP	50	40	87	92.78	97		Rv0742	-	hypothetical protein
833429	0	C	Del	GAP	50	40	87	92.78	97		Rv0742	-	hypothetical protein
833430	0	G	Del	GAP	50	40	87	93.75	96		Rv0742	-	hypothetical protein
833431	0	C	Del	GAP	50	40	87	92.78	97		Rv0742	-	hypothetical protein
836272	0	A	SNP	G	80	103	180	100	183	Glu191Gly (gag/gGg)	Rv0746	PE_PGRS9	PE-PGRS family protein PE_PGRS9
836291	0	A	SNP	G	74	91	160	100	165	Gly197Gly (gga/ggG)	Rv0746	PE_PGRS9	PE-PGRS family protein PE_PGRS9
836426	0	A	SNP	C	86	76	154	99.39	163	Leu242Leu (cta/ctC)	Rv0746	PE_PGRS9	PE-PGRS family protein PE_PGRS9
836454	0	A	SNP	G	96	60	150	100	156	Thr252Ala (act/Gct)	Rv0746	PE_PGRS9	PE-PGRS family protein PE_PGRS9
836472	0	C	Del	GAP	71	25	100	75.59	127		Rv0746	PE_PGRS9	PE-PGRS family protein PE_PGRS9
836473	0	T	Del	GAP	71	25	100	75.59	127		Rv0746	PE_PGRS9	PE-PGRS family protein PE_PGRS9
836474	0	G	Del	GAP	71	25	100	75	128		Rv0746	PE_PGRS9	PE-PGRS family protein PE_PGRS9
836475	0	C	Del	GAP	71	25	100	78.69	122		Rv0746	PE_PGRS9	PE-PGRS family protein PE_PGRS9
836476	0	T	Del	GAP	71	25	100	79.34	121		Rv0746	PE_PGRS9	PE-PGRS family protein PE_PGRS9
836477	0	G	Del	GAP	71	25	100	79.34	121		Rv0746	PE_PGRS9	PE-PGRS family protein PE_PGRS9
836478	0	G	Del	GAP	71	25	100	80.67	119		Rv0746	PE_PGRS9	PE-PGRS family protein PE_PGRS9
836479	0	C	Del	GAP	71	25	100	80.67	119		Rv0746	PE_PGRS9	PE-PGRS family protein PE_PGRS9
836480	0	C	Del	GAP	70	25	100	79.83	119		Rv0746	PE_PGRS9	PE-PGRS family protein PE_PGRS9
836538	0	A	SNP	G	118	65	177	100	183	Asn280Asp (aac/Gac)	Rv0746	PE_PGRS9	PE-PGRS family protein PE_PGRS9
836658	0	A	SNP	G	152	98	245	100	250	Thr320Ala (acc/Gcc)	Rv0746	PE_PGRS9	PE-PGRS family protein PE_PGRS9
837033	0	A	SNP	G	62	141	198	100	203	Thr445Ala (acc/Gcc)	Rv0746	PE_PGRS9	PE-PGRS family protein PE_PGRS9
837248	0	G	SNP	C	41	44	83	100	85	Ala516Ala (gcg/gcC)	Rv0746	PE_PGRS9	PE-PGRS family protein PE_PGRS9
838990	0	C	SNP	G	31	31	60	75.61	82	Ala180Ala (gcc/gcG)	Rv0747	PE_PGRS10	PE-PGRS family protein PE_PGRS10
839123	0	A	SNP	G	63	43	101	100	106	Arg225Gly (agg/Ggg)	Rv0747	PE_PGRS10	PE-PGRS family protein PE_PGRS10
839129	0	C	SNP	G	64	48	109	100	112	Arg227Gly (cgc/Ggc)	Rv0747	PE_PGRS10	PE-PGRS family protein PE_PGRS10
839194	0	A	SNP	G	94	55	141	100	149	Thr248Thr (aca/acG)	Rv0747	PE_PGRS10	PE-PGRS family protein PE_PGRS10
839334	0	A	SNP	G	91	101	187	100	192	Lys295Arg (aaa/aGa)	Rv0747	PE_PGRS10	PE-PGRS family protein PE_PGRS10
839348	0	A	SNP	G	98	86	179	98.4	187	Ser300Gly (agc/Ggc)	Rv0747	PE_PGRS10	PE-PGRS family protein PE_PGRS10
840496	0	C	SNP	G	56	44	96	89.29	112	Gly682Gly (ggc/ggG)	Rv0747	PE_PGRS10	PE-PGRS family protein PE_PGRS10
841494	0	C	SNP	G	94	85	175	98.35	182	Leu89Leu (ctc/ctG)	Rv0749	vapC31	ribonuclease VapC31
841495	0	A	SNP	G	94	86	177	98.36	183	Met90Val (atg/Gtg)	Rv0749	vapC31	ribonuclease VapC31
841764	0	G	SNP	C	114	103	212	99.54	218	Thr37Thr (acc/acG)	Rv0749A	-	hypothetical protein
843841	0	G	SNP	A	109	124	227	98.31	237	Pro192Ser (ccg/Tcg)	Rv0752c	fadE9	acyl-CoA dehydrogenase FadE9
846996	0	G	SNP	A	143	136	274	98.59	283	Gly280Arg (ggg/Agg)	Rv0754	PE_PGRS11	PE-PGRS family protein PE_PGRS11
847995	0	T	SNP	C	119	143	261	100	262
848407	0	C	SNP	T	101	98	199	96.14	207	Arg545Lys (agg/aAg)	Rv0755c	PPE12	PPE family protein PPE12
850985	0	A	SNP	G	144	143	279	98.29	292	Ile161Thr (ata/aCa)	Rv0756c	-	hypothetical protein
852361	0	G	SNP	A	100	103	200	97.6	208
852910	0	C	SNP	T	123	112	230	99.58	236	Pro172Leu (ccc/cTc)	Rv0758	phoR	two component system response sensor kinase PhoR
853747	0	C	SNP	T	108	94	198	96.19	210	Thr451Ile (acc/aTc)	Rv0758	phoR	two component system response sensor kinase PhoR
854253	0	C	Del	GAP	96	116	209	92.58	229
856563	0	G	SNP	T	123	126	246	98.03	254	Pro39Pro (ccc/ccA)	Rv0763c	-	ferredoxin
857696	0	A	SNP	G	118	115	228	100	233	Ala114Ala (gct/gcC)	Rv0764c	cyp51	lanosterol 14-alpha demethylase
865761	0	C	SNP	T	117	105	218	97.8	227	His392His (cac/caT)	Rv0772	purD	phosphoribosylamine--glycine ligase
865993	0	T	Del	GAP	93	98	193	97.95	195		Rv0773c	ggtA	bifunctional cephalosporin acylase/gamma-glutamyltranspeptidase
865994	0	C	Del	GAP	93	98	193	97.95	195		Rv0773c	ggtA	bifunctional cephalosporin acylase/gamma-glutamyltranspeptidase
871271	0	A	SNP	C	122	122	241	99.19	246	Thr422Pro (acg/Ccg)	Rv0777	purB	adenylosuccinate lyase PurB
874532	0	G	SNP	A	88	90	177	98.89	180
874835	1	C	Ins	C	120	73	193	95.54	193
874835	2	C	Ins	G	120	73	193	95.54	193
880562	0	G	SNP	T	136	110	241	99.6	247	Cys408Phe (tgc/tTc)	Rv0785	-	KsdD-like steroid dehydrogenase
882257	0	T	SNP	C	134	150	282	99.65	285	Tyr267His (tac/Cac)	Rv0787	-	hypothetical protein
885689	0	G	SNP	T	105	103	205	99.52	209	Thr51Lys (acg/aAg)	Rv0791c	-	hypothetical protein
887478	0	C	SNP	T	125	123	245	99.6	249	Ala387Thr (gcc/Acc)	Rv0794c	-	oxidoreductase
891011	0	A	SNP	G	145	88	231	100	233	Leu208Leu (cta/ctG)	Rv0797	-	insertion sequence element IS1547 transposase
891404	0	C	SNP	T	95	103	197	83.19	238	His339His (cac/caT)	Rv0797	-	insertion sequence element IS1547 transposase
893733	0	T	SNP	G	132	106	237	100	238	Leu139Arg (ctg/cGg)	Rv0800	pepC	M18 family aminopeptidase
894888	0	T	SNP	C	114	129	239	97.59	249	Ser86Ser (agt/agC)	Rv0801	-	hypothetical protein
895082	0	A	SNP	G	118	110	225	97.85	233	Phe183Leu (ttc/Ctc)	Rv0802c	-	succinyl-CoA transferase
895120	0	C	SNP	T	122	114	234	97.52	242	Arg170His (cgc/cAc)	Rv0802c	-	succinyl-CoA transferase
899389	0	G	SNP	A	111	116	227	99.13	229	Asp187Asn (gac/Aac)	Rv0805	-	3',5'-cyclic adenosine monophosphate phosphodiesterase CpdA
900221	0	T	SNP	C	103	98	199	100	201	Val370Val (gta/gtG)	Rv0806c	cpsY	exopolysaccharide phosphotransferase CpsY
903550	0	T	SNP	C	98	114	210	100	212	Ala480Ala (gct/gcC)	Rv0808	purF	amidophosphoribosyltransferase
903913	0	T	SNP	C	117	99	213	100	216	Gly63Gly (ggt/ggC)	Rv0809	purM	phosphoribosylformylglycinamidine cyclo-ligase PurM
906857	0	A	SNP	G	124	133	252	100	257	Ile145Met (ata/atG)	Rv0812	-	amino acid aminotransferase
910015	0	C	SNP	A	103	139	235	98.37	246	Ala7Ser (gct/Tct)	Rv0816c	thiX	thioredoxin ThiX
911261	0	T	SNP	C	82	124	199	97.17	212	Leu97Pro (ctc/cCc)	Rv0818	-	transcriptional regulator
913274	0	C	SNP	G	102	127	226	99.13	231	Ser183Ser (tcc/tcG)	Rv0820	phoT	phosphate ABC transporter ATP-binding protein PhoT
916046	0	T	SNP	G	107	141	246	99.2	250	His89Pro (cac/cCc)	Rv0822c	-	hypothetical protein
921813	0	C	SNP	G	85	107	190	100	192
925342	1	C	Ins	G	135	104	239	91.22	239		Rv0832	PE_PGRS12	PE-PGRS family protein PE_PGRS12
927110	0	A	SNP	G	74	30	101	100	104	Ser584Gly (agt/Ggt)	Rv0833	PE_PGRS13	PE-PGRS family protein PE_PGRS13
927385	0	A	SNP	G	95	49	142	100	144	Gly675Gly (gga/ggG)	Rv0833	PE_PGRS13	PE-PGRS family protein PE_PGRS13
928483	0	C	SNP	T	148	119	259	96.39	277	Gly668Asp (ggc/gAc)	Rv0834c	PE_PGRS14	PE-PGRS family protein PE_PGRS14
929748	0	C	SNP	T	125	110	226	96.71	243	Ala246Ala (gcg/gcA)	Rv0834c	PE_PGRS14	PE-PGRS family protein PE_PGRS14
930927	0	C	SNP	G	116	121	233	97.93	242
931123	0	T	SNP	C	112	119	231	99.57	232	Tyr57Tyr (tat/taC)	Rv0835	lpqQ	lipoprotein LpqQ		phylo (not 4)
932280	0	T	SNP	C	127	122	244	99.6	250	_218Trp (tag/tGg)	Rv0836c	-	hypothetical protein
933699	0	G	SNP	T	85	112	191	99.49	198	Gly111Gly (ggc/ggA)	Rv0837c	-	hypothetical protein
934230	0	C	SNP	G	116	92	207	100	208
934611	0	G	SNP	T	124	101	219	100	225
938246	0	A	SNP	G	121	114	233	96.71	243	Leu45Leu (cta/ctG)	Rv0842	-	integral membrane protein
941845	0	C	SNP	A	127	107	229	100	234	Ala219Glu (gcg/gAg)	Rv0845	-	sensor histidine kinase NarS
945214	0	G	SNP	A	124	123	243	100	247	Gly93Ser (ggt/Agt)	Rv0848	cysK2	cysteine synthase CysK
948294	0	T	SNP	C	97	103	198	97.56	205	Ser59Gly (agc/Ggc)	Rv0851c	-	short-chain type dehydrogenase/reductase
949087	0	C	SNP	T	105	110	213	96.41	223	Arg111Trp (cgg/Tgg)	Rv0852	-	hypothetical protein
949535	0	T	SNP	C	121	125	245	99.6	247	Ala528Ala (gca/gcG)	Rv0853c	pdc	alpha-keto-acid decarboxylase
951142	0	C	SNP	A	108	109	210	97.31	223
952597	0	C	SNP	T	107	100	201	98.1	211	Ile322Ile (atc/atT)	Rv0855	far	fatty-acid-CoA racemase
952811	0	T	Del	GAP	95	96	186	98.45	194
955524	0	A	SNP	G	121	135	253	100	256	Ser150Gly (agc/Ggc)	Rv0859	-	acyltransferase
957117	0	T	SNP	C	111	113	221	100	224	Asp275Asp (gat/gaC)	Rv0860	fadB	fatty oxidation protein FadB
959758	0	C	SNP	T	95	113	205	95.85	217	Val132Ile (gtc/Atc)	Rv0861c	ercc3	DNA helicase Ercc3
960367	0	A	SNP	G	125	96	217	100	221	Leu749Ser (ttg/tCg)	Rv0862c	-	hypothetical protein
968426	0	A	SNP	G	148	157	303	97.13	314	_607Gln (taa/Caa)	Rv0872c	PE_PGRS15	PE-PGRS family protein PE_PGRS15
968518	0	G	SNP	C	168	166	330	97.95	341	Thr576Arg (aca/aGa)	Rv0872c	PE_PGRS15	PE-PGRS family protein PE_PGRS15
976043	0	G	SNP	T	114	115	226	97.45	235
976897	0	T	Del	GAP	89	82	167	97.16	176		Rv0878c	PPE13	PPE family protein PPE13
976898	0	G	Del	GAP	89	82	167	97.16	176		Rv0878c	PPE13	PPE family protein PPE13
977196	0	G	SNP	A	126	118	239	97.21	251	Gly336Gly (ggc/ggT)	Rv0878c	PPE13	PPE family protein PPE13
979704	0	G	SNP	C	133	109	238	100	242	Gly115Arg (ggc/Cgc)	Rv0881	-	tRNA/rRNA methyltransferase
986463	0	G	SNP	C	89	114	201	100	203
987601	0	C	SNP	T	125	115	234	97.56	246	Gly123Gly (ggc/ggT)	Rv0888	-	hypothetical protein
990001	0	G	SNP	C	102	98	199	100	200	Pro866Ala (ccc/Gcc)	Rv0890c	-	HTH-type transcriptional regulator
993346	0	A	SNP	C	84	103	183	99.47	188	Val37Gly (gtt/gGt)	Rv0891c	-	hypothetical protein
996219	0	G	SNP	A	95	111	197	98.1	210	Ala26Val (gca/gTa)	Rv0893c	-	S-adenosylmethionine-dependentmethyltransferase
1002342	0	T	SNP	C	128	139	263	98.52	271	Tyr25Cys (tac/tGc)	Rv0897c	-	oxidoreductase
1009490	0	C	SNP	T	115	117	228	98.31	236	Gln183_ (caa/Taa)	Rv0906	-	hypothetical protein
1009731	0	A	SNP	G	124	119	241	99.59	244	Tyr263Cys (tac/tGc)	Rv0906	-	hypothetical protein
1010204	1	C	Ins	G	117	112	229	96.62	230		Rv0907	-	hypothetical protein
1014815	0	T	SNP	G	116	99	214	95.98	224	His45Gln (cat/caG)	Rv0909	-	antitoxin
1019071	0	C	SNP	A	124	91	208	99.08	217	Asp299Tyr (gac/Tac)	Rv0914c	-	lipid carrier protein or keto acyl-CoA thiolase
1022613	0	G	SNP	A	105	100	200	95.79	214	Arg176Gln (cgg/cAg)	Rv0917	betP	glycine betaine transport integral membrane protein BetP
1024346	0	A	SNP	G	102	142	241	100	244	Ser46Gly (agt/Ggt)	Rv0918	-	hypothetical protein
1025106	0	T	SNP	C	103	104	203	100	207	Phe141Phe (ttt/ttC)	Rv0919	-	GCN5-like N-acetyltransferase
1027455	0	G	SNP	A	115	105	218	98.21	224	Glu118Lys (gag/Aag)	Rv0921	-	resolvase
1027727	0	G	SNP	C	104	117	216	96.09	230	Ala15Pro (gcc/Ccc)	Rv0922	-	transposase
1028045	0	C	SNP	T	101	113	210	97.72	219	Gln121_ (cag/Tag)	Rv0922	-	transposase
1029997	0	A	SNP	G	123	105	221	96.61	236	Val194Ala (gtg/gCg)	Rv0923c	-	hypothetical protein
1032524	0	T	SNP	C	108	99	207	97.64	212	Asp37Gly (gac/gGc)	Rv0925c	-	hypothetical protein
1034714	0	T	Del	GAP	106	102	202	98.58	211
1037012	0	T	SNP	C	119	116	231	100	235	Met5Thr (atg/aCg)	Rv0930	pstA1	phosphate ABC transporter permease PstA
1037242	0	G	SNP	T	117	108	219	98.25	229	Ala82Ser (gcc/Tcc)	Rv0930	pstA1	phosphate ABC transporter permease PstA
1037911	0	C	SNP	T	107	109	210	100	216	Arg305_ (cga/Tga)	Rv0930	pstA1	phosphate ABC transporter permease PstA
1040706	0	A	SNP	C	112	94	205	100	206	Ser115Ala (tcg/Gcg)	Rv0932c	pstS2	phosphate ABC transporter substrate-binding lipoprotein PstS
1043136	0	C	SNP	T	119	108	227	96.6	235	Thr341Ile (acc/aTc)	Rv0934	pstS1	phosphate ABC transporter substrate-binding lipoprotein PstS
1047165	0	T	SNP	C	120	126	244	100	246	Cys344Arg (tgc/Cgc)	Rv0938	ligD	multifunctional non-homologous end joining DNA repair protein/ATP dependent DNA ligase LigD
1048102	0	G	SNP	A	82	113	194	96.53	202	Arg656His (cgc/cAc)	Rv0938	ligD	multifunctional non-homologous end joining DNA repair protein/ATP dependent DNA ligase LigD
1050367	0	C	SNP	T	107	139	242	98.01	251
1052559	0	C	SNP	T	94	125	217	98.21	223	Pro67Leu (cca/cTa)	Rv0942	-	hypothetical protein
1054784	0	C	SNP	G	147	113	260	100	260	Arg180Gly (cgc/Ggc)	Rv0945	-	oxidoreductase
1061071	0	G	SNP	T	154	110	263	98.88	267	Ala195Glu (gcg/gAg)	Rv0950c	-	hypothetical protein
1061386	0	T	SNP	C	90	141	226	97.47	237	Glu90Gly (gag/gGg)	Rv0950c	-	hypothetical protein
1063765	0	G	SNP	A	82	90	169	96.63	178	Arg209Lys (agg/aAg)	Rv0952	sucD	succinyl-CoA ligase subunit alpha
1063922	0	C	SNP	T	48	96	142	96	150	Gly261Gly (ggc/ggT)	Rv0952	sucD	succinyl-CoA ligase subunit alpha
1066038	0	A	SNP	G	132	115	244	97.24	254	_304_ (taa/taG)	Rv0954	-	transmembrane protein
1068151	0	T	SNP	C	131	106	234	100	237	His197His (cat/caC)	Rv0956	purN	phosphoribosylglycinamide formyltransferase PurN
1068432	0	A	SNP	G	119	125	242	100	244	Pro76Pro (cca/ccG)	Rv0957	purH	bifunctionalphosphoribosylaminoimidazolecarboxamide formyltransferase/inosinemonophosphate cyclohydrolase
1070702	0	T	SNP	C	138	110	236	100	248	Ser274Pro (tcc/Ccc)	Rv0958	-	magnesium chelatase
1072342	0	A	SNP	G	140	137	274	99.28	279	Asp363Gly (gac/gGc)	Rv0959	-	hypothetical protein
1073716	0	C	SNP	T	122	137	257	96.64	268	Arg58Trp (cgg/Tgg)	Rv0960	vapC9	ribonuclease VapC9
1074558	0	G	SNP	A	102	99	200	100	201	Pro186Leu (ccc/cTc)	Rv0962c	lprP	lipoprotein LprP
1075168	0	C	Del	GAP	137	88	223	93.36	241
1075169	0	A	Del	GAP	137	88	223	96.15	234
1075170	0	T	Del	GAP	137	88	222	95.74	235
1075279	0	T	SNP	C	115	121	230	100	236
1076309	0	G	SNP	T	125	118	236	100	243	Pro124Thr (cct/Act)	Rv0964c	-	hypothetical protein
1077312	0	A	SNP	G	102	122	219	100	224	Val175Ala (gtg/gCg)	Rv0966c	-	hypothetical protein
1077625	0	C	Del	GAP	98	100	201	93.84	211		Rv0966c	-	hypothetical protein
1077754	0	C	SNP	T	117	109	220	97.84	231	Ala28Thr (gcg/Acg)	Rv0966c	-	hypothetical protein
1079927	0	C	SNP	A	124	145	263	99.63	270	Thr395Thr (acc/acA)	Rv0969	ctpV	copper-exporting ATPase
1080192	0	G	SNP	A	169	141	306	100	310	Asp484Asn (gat/Aat)	Rv0969	ctpV	copper-exporting ATPase
1081681	0	T	SNP	C	116	106	219	100	222	Val210Val (gtt/gtC)	Rv0970	-	integral membrane protein
1083755	0	A	SNP	G	113	98	209	97.24	217	Ser666Pro (tca/Cca)	Rv0973c	accA2	acetyl-/propionyl-CoA carboxylase subunit alpha
1084967	0	C	SNP	T	122	99	218	97.79	226	Ala262Thr (gca/Aca)	Rv0973c	accA2	acetyl-/propionyl-CoA carboxylase subunit alpha
1086648	0	C	SNP	A	115	109	222	96.14	233	Arg233Leu (cgc/cTc)	Rv0974c	accD2	acetyl-/propionyl-CoA carboxylase subunit beta
1087193	0	G	SNP	C	104	138	240	100	242	Asn51Lys (aac/aaG)	Rv0974c	accD2	acetyl-/propionyl-CoA carboxylase subunit beta
1090188	1	A	Ins	G	104	117	221	96.51	221
1090353	0	G	SNP	T	113	106	215	98.21	223
1093406	0	A	SNP	G	123	128	245	99.6	252	Val317Val (gtt/gtC)	Rv0978c	PE_PGRS17	PE-PGRS family protein PE_PGRS17
1094472	0	G	SNP	A	111	27	136	93.88	147
1094538	0	T	SNP	G	110	73	182	97.34	188
1095644	0	C	SNP	T	19	58	77	100	77	Ala270Thr (gcg/Acg)	Rv0980c	PE_PGRS18	PE-PGRS family protein PE_PGRS18
1095678	0	A	SNP	G	44	43	84	100	87	Gly258Gly (ggt/ggC)	Rv0980c	PE_PGRS18	PE-PGRS family protein PE_PGRS18
1095981	0	A	SNP	C	121	120	240	99.18	243	Gly157Gly (ggt/ggG)	Rv0980c	PE_PGRS18	PE-PGRS family protein PE_PGRS18
1095990	0	C	SNP	G	121	118	230	97.55	245	Gly154Gly (ggg/ggC)	Rv0980c	PE_PGRS18	PE-PGRS family protein PE_PGRS18
1096299	0	C	SNP	G	39	71	107	86.61	127	Ala51Ala (gcg/gcC)	Rv0980c	PE_PGRS18	PE-PGRS family protein PE_PGRS18
1096323	0	G	SNP	T	26	57	82	93.26	89	His43Gln (cac/caA)	Rv0980c	PE_PGRS18	PE-PGRS family protein PE_PGRS18
1096398	0	C	SNP	T	23	45	64	93.15	73	Ala18Ala (gcg/gcA)	Rv0980c	PE_PGRS18	PE-PGRS family protein PE_PGRS18
1096508	0	C	SNP	G	81	24	103	96.33	109
1096510	0	T	SNP	C	80	23	101	97.17	106
1096633	0	T	SNP	G	120	60	177	100	180
1097023	0	G	SNP	A	124	126	249	98.04	255	Gly68Ser (ggc/Agc)	Rv0981	mprA	two-component response regulator MrpA
1097529	0	G	SNP	A	91	113	200	99.51	205	Asp8Asn (gac/Aac)	Rv0982	mprB	two component histidine-protein kinase/phosphatase MprB
1098523	0	T	SNP	A	124	103	223	99.56	228	Leu339His (ctt/cAt)	Rv0982	mprB	two component histidine-protein kinase/phosphatase MprB
1100234	0	T	SNP	C	112	123	232	99.58	236	Leu390Pro (ctg/cCg)	Rv0983	pepD	serine protease PepD
1104626	0	C	SNP	G	114	112	216	97.41	232	Ala695Ala (gcc/gcG)	Rv0987	-	adhesion component ABC transporter permease
1104690	0	T	SNP	G	119	107	226	99.56	227	Phe717Val (ttc/Gtc)	Rv0987	-	adhesion component ABC transporter permease
1105284	0	G	SNP	A	105	101	203	98.56	209	Val57Ile (gtt/Att)	Rv0988	-	hypothetical protein
1106422	0	T	SNP	C	89	94	181	99.46	184	Ile321Val (ata/Gta)	Rv0989c	grcC2	polyprenyl-diphosphate synthase GrcC
1107940	0	A	SNP	C	133	123	252	99.61	257	Ser54Ala (tcc/Gcc)	Rv0990c	-	hypothetical protein
1109163	0	C	SNP	G	138	130	266	97.1	276	Met3Ile (atg/atC)	Rv0992c	-	hypothetical protein
1109975	0	A	SNP	G	129	132	254	100	261	Gln235Arg (cag/cGg)	Rv0993	galU	UTP--glucose-1-phosphate uridylyltransferase
1110956	0	T	SNP	G	106	125	229	99.57	232	Cys230Gly (tgt/Ggt)	Rv0994	moeA1	molybdopterin molybdenumtransferase 1
1111518	0	T	SNP	C	112	100	209	98.6	215	Val417Ala (gtg/gCg)	Rv0994	moeA1	molybdopterin molybdenumtransferase 1
1113029	0	C	SNP	A	105	107	206	97.7	217	Arg216Ser (cgc/Agc)	Rv0996	-	transmembrane protein
1113290	0	G	SNP	C	109	105	213	97.72	219	Glu303Gln (gag/Cag)	Rv0996	-	transmembrane protein
1117405	0	C	SNP	T	119	114	233	99.57	234	Thr74Ile (act/aTt)	Rv1001	arcA	arginine deiminase
1118268	0	G	SNP	A	125	124	247	98.81	252	Val362Ile (gta/Ata)	Rv1001	arcA	arginine deiminase
1119739	0	C	SNP	T	137	120	255	96.98	265	Leu67Leu (ctg/ctA)	Rv1002c	-	dolichyl-phosphate-mannose--proteinmannosyltransferase
1121071	0	G	SNP	A	154	144	290	97.7	305	Leu360Leu (ctg/Ttg)	Rv1004c	-	membrane protein
1123597	0	A	SNP	G	94	123	214	95.59	227	Leu1Ser (ttg/tCg)	Rv1005c	-	para-aminobenzoate synthase component I
1126889	0	G	SNP	C	104	129	228	100	233	Arg39Gly (cgc/Ggc)	Rv1007c	metS	methionine--tRNA ligase
1127648	0	C	SNP	A	104	119	220	100	223	Thr187Asn (acc/aAc)	Rv1008	tatD	deoxyribonuclease TatD
1131229	1	C	Ins	G	98	134	232	94.69	232		Rv1012	-	hypothetical protein
1131300	0	G	SNP	A	100	141	232	97.97	246	Ser58Asn (agc/aAc)	Rv1012	-	hypothetical protein
1139222	0	G	SNP	A	106	117	217	97.81	228	Ala86Thr (gcg/Acg)	Rv1020	mfd	transcription-repair coupling factor
1143832	0	A	SNP	C	125	99	220	96.97	231	Thr33Pro (acc/Ccc)	Rv1022	lpqU	lipoprotein LpqU
1144585	0	A	SNP	G	116	107	219	99.55	224	Arg8Gly (agg/Ggg)	Rv1023	eno	enolase
1148259	0	A	SNP	G	112	96	204	100	208
1149551	0	C	SNP	T	127	102	229	100	229	Glu712Glu (gag/gaA)	Rv1028c	kdpD	sensor protein KdpD
1150585	0	G	SNP	A	161	135	290	100	296	Pro368Ser (ccc/Tcc)	Rv1028c	kdpD	sensor protein KdpD
1151486	0	G	Del	GAP	105	93	196	92.52	214		Rv1028c	kdpD	sensor protein KdpD
1151487	0	T	Del	GAP	105	93	196	93.4	212		Rv1028c	kdpD	sensor protein KdpD
1155700	0	C	SNP	T	120	108	228	99.13	230	Ile659Ile (atc/atT)	Rv1030	kdpB	potassium-transporting ATPase subunit B
1157771	0	G	SNP	C	81	106	185	97.91	191	Ser62Cys (tcc/tGc)	Rv1032c	trcS	two component sensor histidine kinase TrcS
1160770	0	T	SNP	A	118	123	241	99.59	242	Gln20Leu (cag/cTg)	Rv1037c	esxI	ESAT-6 like protein EsxI
1163134	0	T	SNP	C	111	136	244	99.2	249	Gly81Gly (gga/ggG)	Rv1040c	PE8	PE family protein PE8
1164336	0	G	SNP	A	118	125	242	100	243
1165114	0	C	SNP	T	133	126	254	97.74	265	Gly129Glu (gga/gAa)	Rv1042c	-	IS2-like transposase
1165521	1	T	Ins	A	96	107	203	98.54	203
1165794	0	T	SNP	C	108	102	205	98.59	213	Asp338Gly (gac/gGc)	Rv1043c	-	hypothetical protein
1168715	1	C	Ins	T	107	92	199	97.07	199
1172995	0	G	SNP	T	128	115	240	98.78	246	Ala39Ser (gcg/Tcg)	Rv1050	-	oxidoreductase
1175537	0	T	SNP	C	100	128	222	95.4	239
1176701	0	G	SNP	A	97	112	208	98.12	213
1178116	0	T	SNP	C	119	115	231	100	234	Thr163Thr (act/acC)	Rv1056	-	hypothetical protein
1184826	0	G	SNP	T	103	106	204	95.87	218	Arg271Leu (cgc/cTc)	Rv1061	-	hypothetical protein
1188917	0	G	SNP	A	71	52	116	96.85	127	Pro503Leu (ccc/cTc)	Rv1067c	PE_PGRS19	PE-PGRS family protein PE_PGRS19
1189262	0	G	Del	GAP	30	38	68	98.55	69		Rv1067c	PE_PGRS19	PE-PGRS family protein PE_PGRS19
1189263	0	C	Del	GAP	30	38	68	98.55	69		Rv1067c	PE_PGRS19	PE-PGRS family protein PE_PGRS19
1189264	0	G	Del	GAP	30	38	68	98.55	69		Rv1067c	PE_PGRS19	PE-PGRS family protein PE_PGRS19
1189265	0	C	Del	GAP	30	38	68	98.55	69		Rv1067c	PE_PGRS19	PE-PGRS family protein PE_PGRS19
1189266	0	C	Del	GAP	30	38	68	98.55	69		Rv1067c	PE_PGRS19	PE-PGRS family protein PE_PGRS19
1189267	0	G	Del	GAP	30	38	68	98.55	69		Rv1067c	PE_PGRS19	PE-PGRS family protein PE_PGRS19
1189268	0	G	Del	GAP	30	38	68	98.55	69		Rv1067c	PE_PGRS19	PE-PGRS family protein PE_PGRS19
1189269	0	C	Del	GAP	30	38	68	98.55	69		Rv1067c	PE_PGRS19	PE-PGRS family protein PE_PGRS19
1189270	0	G	Del	GAP	30	38	68	98.55	69		Rv1067c	PE_PGRS19	PE-PGRS family protein PE_PGRS19
1189271	0	G	Del	GAP	30	38	68	98.55	69		Rv1067c	PE_PGRS19	PE-PGRS family protein PE_PGRS19
1189272	0	C	Del	GAP	30	38	68	98.55	69		Rv1067c	PE_PGRS19	PE-PGRS family protein PE_PGRS19
1189273	0	C	Del	GAP	30	38	68	98.55	69		Rv1067c	PE_PGRS19	PE-PGRS family protein PE_PGRS19
1189274	0	G	Del	GAP	30	38	68	98.55	69		Rv1067c	PE_PGRS19	PE-PGRS family protein PE_PGRS19
1189275	0	C	Del	GAP	30	38	68	98.55	69		Rv1067c	PE_PGRS19	PE-PGRS family protein PE_PGRS19
1189276	0	G	Del	GAP	30	38	68	98.55	69		Rv1067c	PE_PGRS19	PE-PGRS family protein PE_PGRS19
1189277	0	C	Del	GAP	30	38	68	98.55	69		Rv1067c	PE_PGRS19	PE-PGRS family protein PE_PGRS19
1189278	0	C	Del	GAP	30	38	68	97.14	70		Rv1067c	PE_PGRS19	PE-PGRS family protein PE_PGRS19
1189279	0	G	Del	GAP	30	38	68	98.55	69		Rv1067c	PE_PGRS19	PE-PGRS family protein PE_PGRS19
1189280	0	T	Del	GAP	30	38	68	98.55	69		Rv1067c	PE_PGRS19	PE-PGRS family protein PE_PGRS19
1189281	0	T	Del	GAP	30	38	68	98.55	69		Rv1067c	PE_PGRS19	PE-PGRS family protein PE_PGRS19
1189282	0	G	Del	GAP	30	38	68	98.55	69		Rv1067c	PE_PGRS19	PE-PGRS family protein PE_PGRS19
1189283	0	C	Del	GAP	30	38	68	97.14	70		Rv1067c	PE_PGRS19	PE-PGRS family protein PE_PGRS19
1189284	0	C	Del	GAP	30	38	68	97.14	70		Rv1067c	PE_PGRS19	PE-PGRS family protein PE_PGRS19
1189285	0	G	Del	GAP	30	38	68	97.14	70		Rv1067c	PE_PGRS19	PE-PGRS family protein PE_PGRS19
1189286	0	C	Del	GAP	30	38	68	97.14	70		Rv1067c	PE_PGRS19	PE-PGRS family protein PE_PGRS19
1189287	0	C	Del	GAP	30	38	68	97.14	70		Rv1067c	PE_PGRS19	PE-PGRS family protein PE_PGRS19
1189288	0	G	Del	GAP	30	38	68	98.55	69		Rv1067c	PE_PGRS19	PE-PGRS family protein PE_PGRS19
1189289	0	G	Del	GAP	30	38	68	98.55	69		Rv1067c	PE_PGRS19	PE-PGRS family protein PE_PGRS19
1190017	0	G	SNP	A	4	30	34	97.14	35	Tyr136Tyr (tac/taT)	Rv1067c	PE_PGRS19	PE-PGRS family protein PE_PGRS19
1190093	0	A	SNP	C	5	13	17	100	18	Leu111Trp (ttg/tGg)	Rv1067c	PE_PGRS19	PE-PGRS family protein PE_PGRS19
1191741	0	G	SNP	A	118	30	146	99.33	149	Tyr136Tyr (tac/taT)	Rv1068c	PE_PGRS20	PE-PGRS family protein PE_PGRS20
1191817	0	A	SNP	C	114	79	191	96.98	199	Leu111Trp (ttg/tGg)	Rv1068c	PE_PGRS20	PE-PGRS family protein PE_PGRS20
1192830	0	G	SNP	A	114	118	227	100	232	Arg482Trp (cgg/Tgg)	Rv1069c	-	hypothetical protein
1194475	0	C	SNP	A	136	102	233	97.14	245	Arg190Met (agg/aTg)	Rv1070c	echA8	enoyl-CoA hydratase EchA8
1195358	0	T	SNP	G	108	92	199	95.69	209	Lys245Asn (aaa/aaC)	Rv1071c	echA9	enoyl-CoA hydratase EchA9
1196909	0	C	SNP	T	99	91	186	98.45	193	Pro211Ser (ccc/Tcc)	Rv1072	-	transmembrane protein
1199019	0	T	SNP	C	109	119	224	99.56	229	Thr119Ala (acc/Gcc)	Rv1074c	fadA3	beta-ketoacyl CoA thiolase FadA
1200418	0	A	SNP	G	97	113	207	100	210
1203824	0	T	SNP	C	100	96	194	95.15	206	Ile171Thr (atc/aCc)	Rv1078	-	hypothetical protein
1211369	0	A	SNP	C	116	106	221	98.67	225	Ser259Arg (agc/Cgc)	Rv1086	-	(2Z,6E)-farnesyl diphosphate synthase
1211748	0	G	SNP	T	120	111	224	95.85	241	Gln63His (cag/caT)	Rv1087	PE_PGRS21	PE-PGRS family protein PE_PGRS21
1212627	0	C	Del	GAP	101	70	174	95	180		Rv1087	PE_PGRS21	PE-PGRS family protein PE_PGRS21
1212628	0	G	Del	GAP	101	70	174	96.07	178		Rv1087	PE_PGRS21	PE-PGRS family protein PE_PGRS21
1212629	0	G	Del	GAP	101	70	174	97.16	176		Rv1087	PE_PGRS21	PE-PGRS family protein PE_PGRS21
1212630	0	C	Del	GAP	101	70	174	97.16	176		Rv1087	PE_PGRS21	PE-PGRS family protein PE_PGRS21
1212631	0	G	Del	GAP	100	70	173	96.59	176		Rv1087	PE_PGRS21	PE-PGRS family protein PE_PGRS21
1212632	0	G	Del	GAP	100	70	173	96.59	176		Rv1087	PE_PGRS21	PE-PGRS family protein PE_PGRS21
1212633	0	C	Del	GAP	100	70	173	99.42	171		Rv1087	PE_PGRS21	PE-PGRS family protein PE_PGRS21
1212634	0	G	Del	GAP	100	70	174	99.42	171		Rv1087	PE_PGRS21	PE-PGRS family protein PE_PGRS21
1212635	0	C	Del	GAP	100	70	174	100	170		Rv1087	PE_PGRS21	PE-PGRS family protein PE_PGRS21
1213016	0	C	Del	GAP	74	41	110	76.16	151		Rv1087	PE_PGRS21	PE-PGRS family protein PE_PGRS21
1213017	0	C	Del	GAP	74	41	110	75.66	152		Rv1087	PE_PGRS21	PE-PGRS family protein PE_PGRS21
1213018	0	G	Del	GAP	74	41	110	76.67	150		Rv1087	PE_PGRS21	PE-PGRS family protein PE_PGRS21
1213019	0	G	Del	GAP	74	41	110	77.18	149		Rv1087	PE_PGRS21	PE-PGRS family protein PE_PGRS21
1213020	0	A	Del	GAP	74	41	110	78.77	146		Rv1087	PE_PGRS21	PE-PGRS family protein PE_PGRS21
1213021	0	G	Del	GAP	74	41	110	77.7	148		Rv1087	PE_PGRS21	PE-PGRS family protein PE_PGRS21
1213022	0	G	Del	GAP	74	41	110	78.23	147		Rv1087	PE_PGRS21	PE-PGRS family protein PE_PGRS21
1213023	0	C	Del	GAP	74	41	110	80.42	143		Rv1087	PE_PGRS21	PE-PGRS family protein PE_PGRS21
1213024	0	A	Del	GAP	74	41	111	80.42	143		Rv1087	PE_PGRS21	PE-PGRS family protein PE_PGRS21
1213025	0	A	Del	GAP	74	41	111	81.56	141		Rv1087	PE_PGRS21	PE-PGRS family protein PE_PGRS21
1213497	1	T	Ins	G	86	14	100	87.72	100		Rv1087	PE_PGRS21	PE-PGRS family protein PE_PGRS21
1213497	2	T	Ins	G	86	14	100	87.72	100		Rv1087	PE_PGRS21	PE-PGRS family protein PE_PGRS21
1213497	3	T	Ins	C	85	14	99	86.84	100		Rv1087	PE_PGRS21	PE-PGRS family protein PE_PGRS21
1217646	0	T	SNP	A	17	99	112	99.15	117	Leu393Gln (ctg/cAg)	Rv1091	PE_PGRS22	PE-PGRS family protein PE_PGRS22
1218063	0	G	SNP	A	81	11	84	98.92	93	Gly532Asp (ggc/gAc)	Rv1091	PE_PGRS22	PE-PGRS family protein PE_PGRS22
1218426	1	A	Ins	C	96	97	193	83.91	193		Rv1091	PE_PGRS22	PE-PGRS family protein PE_PGRS22
1218426	2	A	Ins	G	96	97	193	83.91	193		Rv1091	PE_PGRS22	PE-PGRS family protein PE_PGRS22
1218426	3	A	Ins	G	96	97	193	83.91	193		Rv1091	PE_PGRS22	PE-PGRS family protein PE_PGRS22
1218426	4	A	Ins	C	96	96	192	83.48	193		Rv1091	PE_PGRS22	PE-PGRS family protein PE_PGRS22
1218426	5	A	Ins	G	96	97	193	83.91	193		Rv1091	PE_PGRS22	PE-PGRS family protein PE_PGRS22
1218426	6	A	Ins	G	96	96	192	83.48	193		Rv1091	PE_PGRS22	PE-PGRS family protein PE_PGRS22
1218426	7	A	Ins	G	96	97	193	83.91	193		Rv1091	PE_PGRS22	PE-PGRS family protein PE_PGRS22
1218426	8	A	Ins	T	93	96	189	82.17	193		Rv1091	PE_PGRS22	PE-PGRS family protein PE_PGRS22
1218426	9	A	Ins	C	96	97	193	83.91	193		Rv1091	PE_PGRS22	PE-PGRS family protein PE_PGRS22
1220570	0	G	SNP	T	92	91	180	94.82	193
1220680	0	T	SNP	C	138	84	217	99.55	223	Val36Ala (gta/gCa)	Rv1093	glyA1	serine hydroxymethyltransferase
1224367	0	T	SNP	C	85	87	169	100	172
1228116	0	A	SNP	G	122	150	267	98.19	277	Ile190Thr (atc/aCc)	Rv1099c	glpX	fructose 1,6-bisphosphatase
1230778	0	G	SNP	A	104	114	216	100	218	Thr65Ile (acc/aTc)	Rv1102c	mazF3	mRNA interferase MazF3
1235446	0	T	SNP	C	135	124	255	98.48	263	Ser5Ser (tca/tcG)	Rv1108c	xseA	exodeoxyribonuclease VII large subunit
1237403	0	G	SNP	A	114	123	227	98.75	240	Pro264Ser (ccc/Tcc)	Rv1111c	-	hypothetical protein
1243864	0	T	SNP	A	89	93	180	98.38	185	Val53Asp (gtc/gAc)	Rv1121	zwf1	glucose-6-phosphate 1-dehydrogenase
1247049	0	T	SNP	G	90	126	214	96.43	224	Thr2Pro (acg/Ccg)	Rv1123c	bpoB	peroxidase BpoB
1248382	0	A	SNP	G	162	133	293	100	295	Ser101Gly (agc/Ggc)	Rv1125	-	hypothetical protein
1248936	0	G	SNP	C	114	108	218	99.55	223	Pro285Pro (ccg/ccC)	Rv1125	-	hypothetical protein
1248978	0	T	SNP	C	136	103	235	100	239	Ala299Ala (gct/gcC)	Rv1125	-	hypothetical protein
1250340	0	A	SNP	G	123	102	221	100	225	Ala355Ala (gct/gcC)	Rv1127c	ppdK	pyruvate, phosphate dikinase PpdK
1250357	0	T	SNP	G	130	97	220	98.27	231	Thr350Pro (acg/Ccg)	Rv1127c	ppdK	pyruvate, phosphate dikinase PpdK
1251199	0	C	SNP	T	116	117	230	99.57	234	Gly69Glu (gga/gAa)	Rv1127c	ppdK	pyruvate, phosphate dikinase PpdK
1252164	0	T	SNP	C	103	63	162	100	166	Glu270Gly (gaa/gGa)	Rv1128c	-	hypothetical protein
1254562	0	A	SNP	G	94	115	209	100	209	Asp3Gly (gat/gGt)	Rv1130	prpD	methylcitrate dehydratase PrpD
1262230	0	C	SNP	T	126	122	246	99.6	249
1263214	0	G	SNP	C	122	127	245	98.42	253	Asn305Lys (aac/aaG)	Rv1135c	PPE16	PPE family protein PPE16
1271143	1	A	Ins	G	95	98	193	93.24	193		Rv1143	mcr	alpha-methylacyl-CoA racemase
1273250	1	G	Ins	A	110	104	214	98.17	215		Rv1145	-	transmembrane transport protein
1275957	0	T	SNP	C	100	105	203	100	205
1277869	1	G	Ins	T	127	95	222	96.52	222
1278278	0	G	SNP	A	112	118	223	94.65	243	Gly129Glu (gga/gAa)	Rv1149	-	transposase
1281118	0	T	SNP	C	106	101	206	100	207	Thr123Ala (acg/Gcg)	Rv1154c	-	hypothetical protein
1281307	0	C	SNP	T	107	105	206	98.6	215	Val60Met (gtg/Atg)	Rv1154c	-	hypothetical protein
1281771	0	T	SNP	C	110	134	241	99.59	245	Ser115Pro (tcg/Ccg)	Rv1155	-	pyridoxine/pyridoxamine 5'-phosphate oxidase
1286746	0	G	SNP	A	95	85	178	97.83	184	Arg51Gln (cga/cAa)	Rv1160	mutT2	8-oxo-dGTP diphosphatase
1287112	0	T	SNP	C	126	106	229	96.27	241
1287160	0	A	SNP	C	141	112	250	96.93	261
1292102	0	A	SNP	G	135	120	249	99.61	256	Pro346Pro (cca/ccG)	Rv1162	narH	nitrate reductase subunit beta
1296140	0	C	SNP	T	119	135	253	98.45	258
1299838	0	G	SNP	A	93	87	178	98.9	182	Ala96Val (gcg/gTg)	Rv1169c	lipX	lipase LipX
1304990	0	C	SNP	T	110	112	217	96.94	229	Thr687Met (acg/aTg)	Rv1173	fbiC	FO synthase
1306259	0	A	SNP	G	116	122	237	100	238	Ala656Ala (gct/gcC)	Rv1175c	fadH	NADPH dependent 2,4-dienoyl-CoA reductase FadH
1306444	0	T	SNP	C	115	113	226	97.85	233	Asn595Asp (aac/Gac)	Rv1175c	fadH	NADPH dependent 2,4-dienoyl-CoA reductase FadH
1307598	0	C	SNP	G	109	108	214	99.54	218	Cys210Ser (tgc/tCc)	Rv1175c	fadH	NADPH dependent 2,4-dienoyl-CoA reductase FadH
1310315	0	G	SNP	A	117	131	244	98.8	251	Ala318Thr (gcc/Acc)	Rv1178	-	aminotransferase
1310316	0	C	SNP	T	117	130	241	98.41	251	Ala318Val (gcc/gTc)	Rv1178	-	aminotransferase
1313337	1	A	Ins	G	26	54	80	94.12	80
1313338	0	A	SNP	C	26	56	79	98.8	83
1314617	0	C	SNP	T	107	113	213	95.24	231	Ala298Val (gct/gTt)	Rv1180	pks3	polyketide beta-ketoacyl synthase
1315191	0	A	SNP	C	119	90	207	100	209	_489Tyr (taa/taC)	Rv1180	pks3	polyketide beta-ketoacyl synthase
1315884	0	G	SNP	A	103	118	217	100	221	Ala217Ala (gcg/gcA)	Rv1181	pks4	polyketide beta-ketoacyl synthase
1320304	0	C	SNP	T	101	111	208	98.15	216	Asn90Asn (aac/aaT)	Rv1182	papA3	acyltransferase PapA
1320508	0	G	SNP	A	116	108	217	99.12	226	Val158Val (gtg/gtA)	Rv1182	papA3	acyltransferase PapA
1320614	0	C	SNP	G	92	107	198	98.03	203	Leu194Val (ctg/Gtg)	Rv1182	papA3	acyltransferase PapA
1322579	0	C	SNP	T	109	125	233	99.57	235	Arg354Trp (cgg/Tgg)	Rv1183	mmpL10	transmembrane transport protein MmpL10
1323671	0	G	SNP	A	125	105	226	96.64	238	Val718Ile (gtc/Atc)	Rv1183	mmpL10	transmembrane transport protein MmpL10
1327890	0	G	SNP	A	115	122	231	100	237	Asp472Asp (gac/gaT)	Rv1186c	-	hypothetical protein
1328687	0	G	SNP	C	136	127	258	100	263	Pro207Ala (ccc/Gcc)	Rv1186c	-	hypothetical protein
1331203	0	C	SNP	T	125	135	259	98.48	264	Tyr61Tyr (tac/taT)	Rv1188	-	proline dehydrogenase
1340052	0	G	SNP	T	94	77	171	95.53	179	Arg235Leu (cgg/cTg)	Rv1196	PPE18	PPE family protein PPE18
1340208	0	G	SNP	A	248	213	458	98.72	467	Arg287Gln (cgg/cAg)	Rv1196	PPE18	PPE family protein PPE18
1340756	0	T	SNP	C	117	106	217	90.28	247	Met33Thr (atg/aCg)	Rv1197	esxK	ESAT-6 like protein EsxK
1340784	0	T	SNP	C	91	90	178	96.28	188	Gly42Gly (ggt/ggC)	Rv1197	esxK	ESAT-6 like protein EsxK
1340830	0	G	SNP	A	121	106	218	97.42	233	Ala58Thr (gcc/Acc)	Rv1197	esxK	ESAT-6 like protein EsxK
1340916	0	G	SNP	A	158	152	309	85.16	364	Glu86Glu (gag/gaA)	Rv1197	esxK	ESAT-6 like protein EsxK
1341040	0	C	SNP	A	202	178	375	97.69	389	Ala12Asp (gct/gAt)	Rv1198	esxL	ESAT-6 like protein EsxL
1341044	0	C	SNP	T	208	177	381	97.72	394	His13His (cac/caT)	Rv1198	esxL	ESAT-6 like protein EsxL
1344857	0	C	SNP	T	114	117	228	98.72	234	Gly105Ser (ggc/Agc)	Rv1201c	dapD	2,3,4,5-tetrahydropyridine-2,6-dicarboxylate N-succinyltransferase
1348519	0	C	Del	GAP	113	117	229	97.87	235		Rv1204c	-	hypothetical protein
1348520	0	C	Del	GAP	113	117	229	97.87	235		Rv1204c	-	hypothetical protein
1348521	0	A	Del	GAP	113	117	229	97.87	235		Rv1204c	-	hypothetical protein
1351172	0	A	SNP	G	126	94	215	100	220
1356648	0	C	SNP	T	121	92	213	96.38	221	Asp271Asp (gac/gaT)	Rv1213	glgC	glucose-1-phosphate adenylyltransferase
1358567	0	C	SNP	G	94	119	211	98.16	217	Arg293Pro (cgc/cCc)	Rv1215c	-	hypothetical protein
1358940	0	C	SNP	A	107	98	198	98.09	209	Ala169Ser (gca/Tca)	Rv1215c	-	hypothetical protein
1360209	0	T	SNP	C	123	104	223	99.56	228	Ala531Ala (gca/gcG)	Rv1217c	-	tetronasin ABC transporter integral membrane protein
1361350	0	A	SNP	C	132	166	294	99.33	300	Leu151Arg (ctg/cGg)	Rv1217c	-	tetronasin ABC transporter integral membrane protein
1362006	0	T	SNP	C	93	100	192	100	193	Gln243Arg (caa/cGa)	Rv1218c	-	tetronasin ABC transporter ATP-binding protein
1363447	0	A	SNP	G	120	97	215	98.64	220
1365837	1	C	Ins	G	101	83	184	90.2	184
1365837	2	C	Ins	G	101	83	184	90.2	184
1367484	0	T	SNP	G	110	97	206	100	207	Trp8Gly (tgg/Ggg)	Rv1224	tatB	Sec-independent protein translocase protein TatB
1368947	0	A	SNP	G	126	125	248	98.05	256	Val450Ala (gtg/gCg)	Rv1226c	-	transmembrane protein
1369285	0	C	SNP	T	130	150	272	97.56	287	Leu337Leu (ctg/ctA)	Rv1226c	-	transmembrane protein
1369389	0	C	SNP	T	106	148	247	98.07	259	Gly303Ser (ggc/Agc)	Rv1226c	-	transmembrane protein
1369735	0	G	SNP	A	138	130	261	98.17	273	Tyr187Tyr (tac/taT)	Rv1226c	-	transmembrane protein
1373152	0	G	SNP	A	113	109	218	96.1	231	Pro349Leu (cca/cTa)	Rv1230c	-	membrane protein
1374065	0	T	SNP	C	135	134	261	100	269	Ser45Gly (agc/Ggc)	Rv1230c	-	membrane protein
1374578	0	C	SNP	T	90	111	201	99.01	203	Arg96His (cgt/cAt)	Rv1231c	-	membrane protein
1374639	0	T	SNP	A	98	101	195	98.03	203	Asn76Tyr (aat/Tat)	Rv1231c	-	membrane protein
1375724	0	A	SNP	C	90	97	182	100	187	Cys149Gly (tgc/Ggc)	Rv1232c	-	hypothetical protein
1382628	0	T	SNP	C	98	112	206	100	210	Lys139Glu (aaa/Gaa)	Rv1239c	corA	magnesium and cobalt transport transmembrane protein CorA
1385645	0	C	SNP	T	158	97	242	98.08	260	Gly345Arg (ggg/Agg)	Rv1243c	PE_PGRS23	PE-PGRS family protein PE_PGRS23
1387211	0	G	SNP	A	134	101	232	98.33	239	Ala119Thr (gca/Aca)	Rv1244	lpqZ	lipoprotein LpqZ
1389866	0	C	SNP	T	97	94	185	96.95	197	Gly1063Ser (ggc/Agc)	Rv1248c	-	multifunctional 2-oxoglutarate dehydrogenase E1 component /2-oxoglutarate dehydrogenase dihydrolipoyllysine-residue succinyltransferase
1390763	0	C	SNP	T	97	107	200	100	204	Val764Met (gtg/Atg)	Rv1248c	-	multifunctional 2-oxoglutarate dehydrogenase E1 component /2-oxoglutarate dehydrogenase dihydrolipoyllysine-residue succinyltransferase
1393626	0	A	SNP	G	114	131	240	100	245	Leu119Leu (ctt/ctC)	Rv1249c	-	membrane protein
1393894	0	C	SNP	G	92	127	219	98.65	222	Gly30Ala (ggc/gCc)	Rv1249c	-	membrane protein
1395010	0	A	SNP	G	102	94	194	97.51	201	Arg278Gly (agg/Ggg)	Rv1250	-	MFS-type drug transporter
1395624	0	G	SNP	A	88	115	199	98.07	207	Leu482Leu (ttg/ttA)	Rv1250	-	MFS-type drug transporter
1396922	0	T	SNP	C	154	124	277	99.64	279	Thr773Thr (aca/acG)	Rv1251c	-	hypothetical protein
1397199	0	G	SNP	A	105	124	227	98.28	233	Thr681Ile (aca/aTa)	Rv1251c	-	hypothetical protein
1397201	0	A	SNP	G	113	123	236	98.33	240	Asn680Asn (aat/aaC)	Rv1251c	-	hypothetical protein
1397215	0	C	SNP	G	118	134	252	98.44	256	Gly676Arg (ggc/Cgc)	Rv1251c	-	hypothetical protein
1400396	0	A	SNP	G	70	116	184	95.38	195	Met143Val (atg/Gtg)	Rv1253	deaD	ATP-dependent RNA helicase DeaD
1409031	0	G	Del	GAP	70	80	147	97.4	154		Rv1260	-	oxidoreductase
1409032	0	G	Del	GAP	70	80	148	97.4	154		Rv1260	-	oxidoreductase
1409033	0	A	Del	GAP	70	80	148	97.4	154		Rv1260	-	oxidoreductase
1409034	0	T	Del	GAP	70	80	148	97.4	154		Rv1260	-	oxidoreductase
1409035	0	T	Del	GAP	70	80	148	97.4	154		Rv1260	-	oxidoreductase
1409036	0	T	Del	GAP	70	80	148	97.4	154		Rv1260	-	oxidoreductase
1409037	0	C	Del	GAP	70	80	148	97.4	154		Rv1260	-	oxidoreductase
1409038	0	T	Del	GAP	70	80	148	97.4	154		Rv1260	-	oxidoreductase
1409039	0	A	Del	GAP	70	80	148	97.4	154		Rv1260	-	oxidoreductase
1409040	0	T	Del	GAP	70	80	148	97.4	154		Rv1260	-	oxidoreductase
1409041	0	T	Del	GAP	70	80	148	97.4	154		Rv1260	-	oxidoreductase
1410062	0	G	SNP	C	102	101	196	96.67	210	Pro104Arg (ccg/cGg)	Rv1262c	-	hypothetical protein
1411210	0	T	SNP	G	135	125	259	100	260	Val260Val (gtt/gtG)	Rv1263	amiB2	amidase AmiB
1412572	1	A	Ins	C	104	102	206	93.64	207		Rv1264	-	adenylyl cyclase
1413148	0	C	SNP	T	89	115	190	100	204
1414021	0	C	SNP	T	109	117	224	100	226	Arg607Gln (cgg/cAg)	Rv1266c	pknH	serine/threonine-protein kinase PknH
1417019	0	C	SNP	T	99	92	187	96.95	197	Cys110Tyr (tgc/tAc)	Rv1267c	embR	transcriptional regulator EmbR		phylo (1)
1417554	0	G	SNP	C	94	92	183	97.89	190
1417793	0	G	SNP	A	100	94	191	97	200	Thr188Thr (acc/acT)	Rv1268c	-	hypothetical protein
1424699	0	T	SNP	C	103	95	194	98.02	202	Leu168Pro (ctg/cCg)	Rv1274	lprB	lipoprotein LprB
1426589	0	C	SNP	T	110	108	217	98.2	222	Asn142Asn (aac/aaT)	Rv1277	-	hypothetical protein
1426928	0	C	SNP	T	119	99	216	97.76	223	Phe255Phe (ttc/ttT)	Rv1277	-	hypothetical protein
1440469	0	C	SNP	G	98	111	209	99.52	210	Pro521Pro (ccc/ccG)	Rv1286	-	bifunctional sulfate adenyltransferase subunit 1 CysN/adenylylsulfate kinase CysC
1443354	0	C	SNP	T	99	86	178	96.35	192	Ala196Ala (gcc/gcT)	Rv1289	-	hypothetical protein
1445781	0	A	SNP	G	108	121	227	99.57	230	Ala18Ala (gct/gcC)	Rv1291c	-	hypothetical protein
1445977	0	C	SNP	T	110	83	190	98.97	195
1452578	0	G	SNP	A	104	104	206	97.65	213	Ala194Ala (gcg/gcA)	Rv1296	thrB	homoserine kinase
1457144	0	C	SNP	T	107	112	212	100	219	Arg194Cys (cgc/Tgc)	Rv1300	hemK	release factor glutamine methyltransferase
1457512	0	G	SNP	A	88	93	180	96.28	188	Pro316Pro (ccg/ccA)	Rv1300	hemK	release factor glutamine methyltransferase
1458144	0	C	SNP	A	110	107	215	97.75	222	Pro196Gln (ccg/cAg)	Rv1301	-	threonylcarbamoyl-AMP synthase
1465565	0	A	SNP	G	92	95	186	97.4	192	Met228Val (atg/Gtg)	Rv1309	atpG	ATP synthase subunit gamma
1468420	0	G	SNP	A	136	154	289	98.98	293	Arg362Arg (cgc/cgT)	Rv1313c	-	insertion sequence element IS1557 transposase
1468914	0	C	Del	GAP	110	88	196	80.49	246		Rv1313c	-	insertion sequence element IS1557 transposase
1469208	0	G	SNP	C	120	142	262	97.76	268	Pro100Ala (ccg/Gcg)	Rv1313c	-	insertion sequence element IS1557 transposase
1470261	0	G	SNP	A	86	116	202	98.06	206
1471659	0	C	SNP	T	97	106	201	100	203
1479085	0	T	SNP	C	124	126	246	100	250	Ile12Val (atc/Gtc)	Rv1317c	alkA	bifunctional regulatory protein/DNA repair enzyme AlkA
1480972	0	T	SNP	C	92	121	213	97.71	218	Glu510Glu (gaa/gaG)	Rv1319c	-	adenylate cyclase
1481185	0	A	SNP	C	124	105	225	100	229	Asp439Glu (gat/gaG)	Rv1319c	-	adenylate cyclase
1481602	0	T	SNP	G	89	111	195	95.24	210	Arg300Arg (cga/cgC)	Rv1319c	-	adenylate cyclase
1482627	0	T	SNP	C	105	97	200	100	202	Thr531Ala (acg/Gcg)	Rv1320c	-	adenylate cyclase
1484708	0	A	SNP	C	105	115	215	100	220	Ser144Arg (agc/Cgc)	Rv1321	-	endonuclease NucS
1488645	0	C	SNP	G	115	57	159	96.09	179	Gly441Arg (ggc/Cgc)	Rv1325c	PE_PGRS24	PE-PGRS family protein PE_PGRS24
1489859	0	G	SNP	A	110	109	214	98.65	222	Thr36Met (acg/aTg)	Rv1325c	PE_PGRS24	PE-PGRS family protein PE_PGRS24
1490905	0	A	SNP	G	106	97	202	99.02	205	Ser470Pro (tct/Cct)	Rv1326c	glgB	1,4-alpha-glucan branching protein
1490911	0	G	SNP	A	102	94	191	96.55	203	Pro468Ser (ccg/Tcg)	Rv1326c	glgB	1,4-alpha-glucan branching protein
1492194	0	T	SNP	C	80	91	167	96.61	177	Asp40Gly (gac/gGc)	Rv1326c	glgB	1,4-alpha-glucan branching protein
1496964	0	G	SNP	T	112	95	198	97.64	212	Ala801Ser (gcc/Tcc)	Rv1328	glgP	glycogen phosphorylase
1499274	0	C	SNP	G	121	110	230	100	231	Gly429Ala (ggc/gCc)	Rv1330c	pncB1	nicotinic acid phosphoribosyltransferase PncB1
1500201	0	G	SNP	A	105	110	208	96.85	222	Ser120Leu (tca/tTa)	Rv1330c	pncB1	nicotinic acid phosphoribosyltransferase PncB1
1505194	0	T	SNP	C	122	109	228	98.3	235	Gly40Gly (ggt/ggC)	Rv1338	murI	glutamate racemase
1505973	0	G	SNP	A	108	104	212	96.36	220	Arg19Arg (cgg/cgA)	Rv1339	-	hypothetical protein
1509067	0	C	SNP	T	96	96	188	96.97	198	Leu34Leu (ctg/Ttg)	Rv1344	mbtL	acyl carrier protein MbtL
1514010	0	G	SNP	T	110	132	236	98.37	246	Val322Phe (gtc/Ttc)	Rv1348	irtA	iron ABC transporter ATP-binding protein/permease IrtA
1518345	0	G	SNP	A	105	110	212	97.29	221	Val39Met (gtg/Atg)	Rv1351	-	hypothetical protein
1521526	0	T	SNP	C	97	93	188	97.44	195	Glu117Glu (gaa/gaG)	Rv1354c	-	hypothetical protein
1522862	0	C	SNP	T	121	98	217	97.77	224	Val391Ile (gtt/Att)	Rv1355c	moeY	molybdopterin biosynthesis protein MoeY
1523175	0	A	SNP	C	107	95	200	97.12	208	Ala286Ala (gct/gcG)	Rv1355c	moeY	molybdopterin biosynthesis protein MoeY
1523791	0	A	SNP	G	102	112	210	97.72	219	Leu81Pro (ctc/cCc)	Rv1355c	moeY	molybdopterin biosynthesis protein MoeY
1525160	0	G	SNP	A	90	87	175	97.25	182
1526819	0	C	SNP	A	105	120	222	100	225	Arg70Arg (cgg/Agg)	Rv1358	-	transcriptional regulator
1528642	0	G	SNP	T	104	109	211	98.16	217	Glu677Asp (gag/gaT)	Rv1358	-	transcriptional regulator
1531358	0	C	Del	GAP	97	100	194	96.57	204		Rv1360	-	oxidoreductase
1533241	0	G	SNP	C	91	97	186	95.43	197	Thr131Thr (acc/acG)	Rv1361c	PPE19	PPE family protein PPE19
1533546	0	T	SNP	G	82	80	160	95.29	170	Lys30Gln (aag/Cag)	Rv1361c	PPE19	PPE family protein PPE19
1533547	0	C	SNP	A	80	75	148	93.94	165	Ala29Ala (gcg/gcT)	Rv1361c	PPE19	PPE family protein PPE19
1533550	0	G	SNP	C	82	87	165	95.48	177	Ala28Ala (gcc/gcG)	Rv1361c	PPE19	PPE family protein PPE19
1533583	0	G	SNP	A	84	100	182	96.84	190	Tyr17Tyr (tac/taT)	Rv1361c	PPE19	PPE family protein PPE19
1534548	0	G	SNP	A	88	73	161	96.41	167	Ile21Ile (atc/atT)	Rv1362c	-	membrane protein
1535643	0	C	SNP	T	114	85	193	97.55	204
1536251	0	G	SNP	T	95	133	222	100	228	Ala465Glu (gcg/gAg)	Rv1364c	-	sigma factor regulatory protein
1537947	0	C	SNP	T	120	97	215	96.88	224	Ala75Thr (gca/Aca)	Rv1365c	rsfA	anti-sigma-F factor antagonist RsfA
1540141	0	T	SNP	C	109	111	219	100	220	Ile169Val (atc/Gtc)	Rv1367c	-	hypothetical protein
1544255	0	C	SNP	T	91	104	195	99.49	196	Arg299Arg (cgc/cgT)	Rv1371	-	membrane protein
1545119	0	C	SNP	T	103	111	212	98.62	217	Pro99Ser (cct/Tct)	Rv1372	-	alpha-pyrone synthesis polyketide synthase-like protein
1546703	0	C	SNP	T	109	92	198	99.5	202	Pro231Leu (ccg/cTg)	Rv1373	-	glycolipid sulfotransferase
1547125	0	T	SNP	C	112	108	217	100	220	Thr136Ala (aca/Gca)	Rv1374c	-	hypothetical protein
1548087	0	G	SNP	A	96	110	202	98.1	210	Gly86Arg (ggg/Agg)	Rv1375	-	hypothetical protein
1549680	0	G	SNP	A	146	141	286	96.31	298	Ser178Asn (agt/aAt)	Rv1376	-	hypothetical protein
1552547	0	G	SNP	A	126	118	239	100	244	Arg37Trp (cgg/Tgg)	Rv1378c	-	hypothetical protein
1555537	0	G	SNP	T	131	104	232	97.51	241	Ala21Ser (gcg/Tcg)	Rv1382	-	hypothetical protein
1559562	0	C	SNP	A	111	108	212	96.05	228	Ala821Glu (gcg/gAg)	Rv1384	carB	carbamoyl-phosphate synthase large subunit
1560912	0	G	SNP	A	147	118	259	98.51	269	Glu156Glu (gag/gaA)	Rv1385	pyrF	orotidine 5'-phosphate decarboxylase
1562172	0	T	SNP	C	95	111	204	97.63	211	Ile135Thr (att/aCt)	Rv1387	PPE20	PPE family protein PPE20
1563686	0	G	SNP	T	91	106	195	98.01	201
1563717	0	C	SNP	T	96	112	202	100	208	Val8Val (gtc/gtT)	Rv1388	mihF	integration host factor MihF
1568178	0	C	SNP	T	100	94	191	99.49	195	Pro470Pro (ccg/ccA)	Rv1393c	-	monoxygenase
1570566	0	C	SNP	A	107	104	208	100	211	Arg135Leu (cgg/cTg)	Rv1394c	cyp132	cytochrome P450 Cyp132
1572851	0	T	SNP	G	82	118	192	97.56	205	Asn336Thr (aac/aCc)	Rv1396c	PE_PGRS25	PE-PGRS family protein PE_PGRS25
1572959	0	C	SNP	T	66	97	155	96.45	169	Arg300His (cgc/cAc)	Rv1396c	PE_PGRS25	PE-PGRS family protein PE_PGRS25
1573660	0	T	SNP	G	129	111	239	99.59	241	Arg66Ser (aga/agC)	Rv1396c	PE_PGRS25	PE-PGRS family protein PE_PGRS25
1574206	0	T	SNP	C	104	99	201	98.54	206	Asp103Gly (gac/gGc)	Rv1397c	vapC10	ribonuclease VapC10
1575275	0	C	SNP	A	148	114	257	97.04	270	Gly179Cys (ggc/Tgc)	Rv1399c	nlhH	carboxylesterase NlhH
1575793	0	A	SNP	G	107	117	220	98.25	228	Val6Ala (gtc/gCc)	Rv1399c	nlhH	carboxylesterase NlhH
1580181	0	G	SNP	A	102	111	209	97.26	219	Pro81Leu (ccc/cTc)	Rv1403c	-	methyltransferase
1581377	0	C	SNP	T	120	112	228	98.31	236	Gly198Asp (ggc/gAc)	Rv1405c	-	methyltransferase
1584379	0	A	SNP	C	123	131	252	98.83	257	Ile427Leu (atc/Ctc)	Rv1407	fmu	methyltransferase
1585283	0	A	SNP	C	115	92	207	98.1	211	Lys30Asn (aaa/aaC)	Rv1409	ribG	bifunctional riboflavin biosynthesis diaminohydroxyphosphoribosylaminopyrimidine deaminase/5-amino-6-(5-phosphoribosylamino) uracil reductase
1585404	0	G	SNP	A	120	127	241	96.86	255	Ala71Thr (gcc/Acc)	Rv1409	ribG	bifunctional riboflavin biosynthesis diaminohydroxyphosphoribosylaminopyrimidine deaminase/5-amino-6-(5-phosphoribosylamino) uracil reductase
1588899	0	G	SNP	T	102	126	217	99.56	229	Ala111Ala (gcg/gcT)	Rv1412	ribC	riboflavin synthase
1589739	0	C	SNP	T	116	114	224	97.46	236	Gly118Gly (ggc/ggT)	Rv1413	-	hypothetical protein
1590555	0	C	SNP	T	95	89	182	99.46	185	Thr53Thr (acc/acT)	Rv1415	ribA2	bifunctional riboflavin biosynthesis GTP cyclohydrolase II/3,4-dihydroxy-2-butanone 4-phosphate synthase
1592689	0	G	SNP	A	96	90	183	98.41	189	Leu17Leu (ttg/ttA)	Rv1418	lprH	lipoprotein LprH
1593540	0	G	SNP	C	101	88	186	99.47	190	Arg12Arg (cgg/cgC)	Rv1419	-	hypothetical protein
1596515	0	C	SNP	T	108	139	240	98.02	252	Ser179Ser (agc/agT)	Rv1421	-	hypothetical protein
1600685	0	C	SNP	T	103	112	207	97.73	220	Pro343Leu (ccc/cTc)	Rv1425	-	diacyglycerol O-acyltransferase
1601528	0	C	SNP	T	126	102	218	96.61	236	Cys265Tyr (tgc/tAc)	Rv1426c	lipO	esterase LipO
1604290	0	A	SNP	T	116	99	207	98.17	219	Val157Asp (gtc/gAc)	Rv1428c	-	hypothetical protein
1608276	0	A	SNP	C	104	109	213	100	213	Asn65Thr (aac/aCc)	Rv1431	-	hypothetical protein
1608990	0	C	SNP	T	77	100	170	98.33	180	Thr303Met (acg/aTg)	Rv1431	-	hypothetical protein
1609840	0	A	SNP	G	133	111	242	99.59	245	Pro586Pro (cca/ccG)	Rv1431	-	hypothetical protein
1611283	0	T	SNP	C	109	103	211	97.25	218
1612624	1	T	Ins	A	92	77	169	79.34	169		Rv1435c	-	hypothetical protein
1612624	2	T	Ins	T	92	77	169	79.34	169		Rv1435c	-	hypothetical protein
1612624	3	T	Ins	C	92	77	169	79.34	169		Rv1435c	-	hypothetical protein
1612624	4	T	Ins	G	92	77	169	79.34	169		Rv1435c	-	hypothetical protein
1612624	5	T	Ins	G	92	77	169	79.34	169		Rv1435c	-	hypothetical protein
1612624	6	T	Ins	T	92	77	169	79.34	169		Rv1435c	-	hypothetical protein
1612624	7	T	Ins	A	92	77	169	79.34	169		Rv1435c	-	hypothetical protein
1612624	8	T	Ins	C	92	77	169	79.34	169		Rv1435c	-	hypothetical protein
1612624	9	T	Ins	C	92	77	169	79.34	169		Rv1435c	-	hypothetical protein
1612624	10	T	Ins	G	92	77	169	79.34	169		Rv1435c	-	hypothetical protein
1612624	11	T	Ins	G	92	77	169	79.34	169		Rv1435c	-	hypothetical protein
1612624	12	T	Ins	T	92	77	169	79.34	169		Rv1435c	-	hypothetical protein
1612624	13	T	Ins	G	91	77	168	78.87	169		Rv1435c	-	hypothetical protein
1612624	14	T	Ins	C	92	77	169	79.34	169		Rv1435c	-	hypothetical protein
1612624	15	T	Ins	G	92	77	169	79.34	169		Rv1435c	-	hypothetical protein
1612624	16	T	Ins	C	92	77	169	79.34	169		Rv1435c	-	hypothetical protein
1612624	17	T	Ins	C	92	77	169	79.34	169		Rv1435c	-	hypothetical protein
1612624	18	T	Ins	A	91	77	168	78.87	169		Rv1435c	-	hypothetical protein
1612624	19	T	Ins	G	92	77	169	79.34	169		Rv1435c	-	hypothetical protein
1612624	20	T	Ins	G	91	77	168	78.87	169		Rv1435c	-	hypothetical protein
1612624	21	T	Ins	G	92	77	169	79.34	169		Rv1435c	-	hypothetical protein
1613035	0	T	SNP	C	113	93	205	100	206
1616061	0	C	SNP	T	117	103	218	97.35	226	Ser166Ser (agc/agT)	Rv1438	tpi	triosephosphate isomerase
1616831	0	A	SNP	G	126	99	221	99.12	227
1616848	0	C	SNP	T	132	95	226	97.84	232
1617384	0	C	SNP	T	100	90	189	98.96	192	Met1Ile (atg/atA)	Rv1439c	-	hypothetical protein
1617833	0	C	SNP	T	91	112	202	97.6	208
1618978	0	T	SNP	C	128	71	190	99.5	200	Asp236Gly (gat/gGt)	Rv1441c	PE_PGRS26	PE-PGRS family protein PE_PGRS26
1619317	0	C	SNP	G	129	132	258	97.39	268	Gly123Ala (ggc/gCc)	Rv1441c	PE_PGRS26	PE-PGRS family protein PE_PGRS26
1624791	0	C	SNP	G	104	116	217	99.55	221	Arg192Pro (cga/cCa)	Rv1446c	opcA	OXPP cycle protein OpcA
1625259	0	A	SNP	C	87	132	215	99.1	221	Ile36Ser (atc/aGc)	Rv1446c	opcA	OXPP cycle protein OpcA
1626123	0	C	SNP	T	105	128	228	98.31	237	Glu280Glu (gag/gaA)	Rv1447c	zwf2	glucose-6-phosphate 1-dehydrogenase
1627351	0	T	SNP	C	115	106	216	100	221	Thr244Ala (acc/Gcc)	Rv1448c	tal	transaldolase
1630148	0	A	SNP	C	108	105	209	100	213	Tyr18Asp (tac/Gac)	Rv1449c	tkt	transketolase
1634523	0	C	SNP	T	29	16	45	100	45	Ser35Ser (tcg/tcA)	Rv1450c	PE_PGRS27	PE-PGRS family protein PE_PGRS27
1634609	0	C	SNP	T	59	43	101	100	102	Ala7Thr (gcc/Acc)	Rv1450c	PE_PGRS27	PE-PGRS family protein PE_PGRS27
1634610	0	C	SNP	T	60	44	104	100	104	Val6Val (gtg/gtA)	Rv1450c	PE_PGRS27	PE-PGRS family protein PE_PGRS27
1636172	1	T	Ins	C	88	65	153	85	153		Rv1452c	PE_PGRS28	PE-PGRS family protein PE_PGRS28
1636172	2	T	Ins	C	88	65	153	85	153		Rv1452c	PE_PGRS28	PE-PGRS family protein PE_PGRS28
1636172	3	T	Ins	G	88	65	153	85	153		Rv1452c	PE_PGRS28	PE-PGRS family protein PE_PGRS28
1636640	0	G	SNP	A	130	119	231	95.04	262	Gly530Gly (ggc/ggT)	Rv1452c	PE_PGRS28	PE-PGRS family protein PE_PGRS28
1636724	1	G	Ins	C	100	123	223	87.8	223		Rv1452c	PE_PGRS28	PE-PGRS family protein PE_PGRS28
1636724	2	G	Ins	C	100	123	223	87.8	223		Rv1452c	PE_PGRS28	PE-PGRS family protein PE_PGRS28
1636724	3	G	Ins	G	99	123	222	87.4	223		Rv1452c	PE_PGRS28	PE-PGRS family protein PE_PGRS28
1636724	4	G	Ins	C	99	123	222	87.4	223		Rv1452c	PE_PGRS28	PE-PGRS family protein PE_PGRS28
1636724	5	G	Ins	C	100	123	223	87.8	223		Rv1452c	PE_PGRS28	PE-PGRS family protein PE_PGRS28
1636724	6	G	Ins	G	100	123	223	87.8	223		Rv1452c	PE_PGRS28	PE-PGRS family protein PE_PGRS28
1636724	7	G	Ins	G	100	123	223	87.8	223		Rv1452c	PE_PGRS28	PE-PGRS family protein PE_PGRS28
1636724	8	G	Ins	C	100	123	223	87.8	223		Rv1452c	PE_PGRS28	PE-PGRS family protein PE_PGRS28
1636724	9	G	Ins	C	100	123	223	87.8	223		Rv1452c	PE_PGRS28	PE-PGRS family protein PE_PGRS28
1636826	0	C	SNP	A	126	157	271	98.95	286	Gly468Gly (ggg/ggT)	Rv1452c	PE_PGRS28	PE-PGRS family protein PE_PGRS28
1636918	0	C	SNP	T	94	115	205	79.47	263	Ala438Thr (gcc/Acc)	Rv1452c	PE_PGRS28	PE-PGRS family protein PE_PGRS28
1638020	0	T	SNP	C	144	43	187	95.9	195	Ala70Ala (gca/gcG)	Rv1452c	PE_PGRS28	PE-PGRS family protein PE_PGRS28
1638364	0	C	SNP	T	89	93	180	92.86	196
1639418	0	A	SNP	G	97	102	196	99	201	Leu346Leu (cta/ctG)	Rv1453	-	transcriptional activator protein
1639594	0	C	SNP	A	128	103	230	100	231	Pro405Gln (cca/cAa)	Rv1453	-	transcriptional activator protein
1639643	0	T	SNP	C	122	115	237	98.34	241	Arg421Arg (cgt/cgC)	Rv1453	-	transcriptional activator protein
1640442	0	C	SNP	T	120	97	214	97.31	223	Gly73Gly (ggg/ggA)	Rv1454c	qor	quinone reductase
1644250	0	G	SNP	C	89	105	190	77.29	251	Ala4Gly (gcc/gGc)	Rv1458c	-	antibiotic ABC transporter ATP-binding protein
1644496	0	G	SNP	C	103	89	191	97.96	196	Ala548Gly (gcc/gGc)	Rv1459c	-	alpha-(1->6)-mannopyranosyltransferase
1645802	0	T	SNP	C	103	105	205	99.52	209	Lys113Glu (aaa/Gaa)	Rv1459c	-	alpha-(1->6)-mannopyranosyltransferase
1647830	0	G	SNP	A	92	92	182	97.35	189	Gly281Asp (ggc/gAc)	Rv1461	-	hypothetical protein
1650072	0	A	SNP	G	113	121	228	100	234	Asn183Asp (aac/Gac)	Rv1462	-	hypothetical protein
1656074	0	C	SNP	G	97	130	223	97.01	234	Ala216Ala (gcg/gcC)	Rv1468c	PE_PGRS29	PE-PGRS family protein PE_PGRS29
1657862	0	C	SNP	T	140	111	247	96.91	259	Ile300Ile (atc/atT)	Rv1469	ctpD	cobalt/nickel-exporting P-type ATPase
1658535	0	G	SNP	T	125	118	239	96.43	252	Val525Phe (gtt/Ttt)	Rv1469	ctpD	cobalt/nickel-exporting P-type ATPase
1659902	0	T	SNP	C	106	101	203	98.1	211	Val47Ala (gtc/gCc)	Rv1472	echA12	enoyl-CoA hydratase EchA12
1659994	0	C	SNP	T	92	108	200	99.5	201	Pro78Ser (ccg/Tcg)	Rv1472	echA12	enoyl-CoA hydratase EchA12
1667174	0	A	SNP	G	122	85	205	96.28	215	Asp62Gly (gac/gGc)	Rv1477	ripA	peptidoglycan endopeptidase RipA
1673011	0	C	SNP	A	104	95	195	96.14	207	Glu97_ (gag/Tag)	Rv1482c	-	hypothetical protein
1674769	0	G	SNP	T	108	95	199	99.02	205	Ala190Ser (gcc/Tcc)	Rv1484	inhA	NADH-dependent enoyl-[ACP] reductase			isoniazid (INH) ethionamide (ETH)
1676290	0	C	SNP	A	107	125	229	99.57	233	Lys198Asn (aag/aaT)	Rv1486c	-	hypothetical protein
1686408	0	C	SNP	T	113	84	194	98.5	200	Ile46Ile (atc/atT)	Rv1494	mazE4	antitoxin MazE4
1688300	0	T	SNP	C	138	113	245	99.21	253	Phe120Phe (ttt/ttC)	Rv1497	lipL	esterase LipL
1689349	0	C	SNP	T	103	130	229	100	233	Arg191His (cgc/cAc)	Rv1498c	-	methyltransferase
1691411	0	C	SNP	T	92	102	188	98.98	196	Gln188_ (cag/Tag)	Rv1500	-	glycosyltransferase
1691520	0	T	SNP	G	90	80	165	98.27	173	Leu224Arg (cta/cGa)	Rv1500	-	glycosyltransferase
1692141	0	A	SNP	C	84	105	188	100	189	Ile84Ile (ata/atC)	Rv1501	-	hypothetical protein
1693402	0	G	SNP	A	94	85	177	96.76	185	Arg160His (cgt/cAt)	Rv1502	-	hypothetical protein
1693561	0	A	SNP	G	119	98	213	100	217	Tyr213Cys (tac/tGc)	Rv1502	-	hypothetical protein
1694547	0	A	SNP	C	83	99	180	98.91	184
1695674	0	G	SNP	A	122	120	240	97.58	248	Tyr91Tyr (tac/taT)	Rv1505c	-	hypothetical protein
1696499	1	G	Ins	C	123	99	222	94.87	223
1696499	2	G	Ins	G	124	99	223	95.3	223
1696499	3	G	Ins	G	123	98	221	94.44	221
1696499	4	G	Ins	T	122	98	220	94.02	221
1697267	0	T	SNP	C	101	119	217	97.78	225	Leu52Leu (tta/ttG)	Rv1507c	-	hypothetical protein
1698911	0	G	SNP	A	124	109	230	100	233	Gly328Gly (ggc/ggT)	Rv1508c	-	membrane protein
1699849	0	G	SNP	A	108	105	212	100	213	Pro16Ser (ccg/Tcg)	Rv1508c	-	membrane protein
1700415	1	C	Ins	G	93	85	178	88.56	178		Rv1509	-	hypothetical protein
1706119	0	T	SNP	C	107	95	198	99.51	203	Ser159Ser (tca/tcG)	Rv1514c	-	glycosyltransferase
1706746	0	C	SNP	A	105	101	206	98.56	209	Val261Phe (gtc/Ttc)	Rv1515c	-	hypothetical protein
1709432	0	C	SNP	T	96	116	209	100	212	Leu188Phe (ctc/Ttc)	Rv1517	-	hypothetical protein
1713192	0	A	SNP	G	108	107	202	100	215	Val297Val (gta/gtG)	Rv1521	fadD25	fatty-acid--CoA ligase FadD25
1714505	0	T	SNP	G	111	112	220	97.81	228	Ala1036Ala (gca/gcC)	Rv1522c	mmpL12	transmembrane transport protein MmpL12
1716472	0	A	SNP	G	83	79	156	100	162	Ser381Pro (tcc/Ccc)	Rv1522c	mmpL12	transmembrane transport protein MmpL12
1718444	0	T	SNP	C	115	87	201	96.65	209	Arg264Arg (cgt/cgC)	Rv1523	-	methyltransferase
1721490	0	C	SNP	G	101	115	214	96.43	224	Ala191Pro (gcg/Ccg)	Rv1526c	-	glycosyltransferase
1722901	0	C	Del	GAP	90	116	200	87.29	236		Rv1527c	pks5	polyketide synthase
1722902	0	C	Del	GAP	90	116	200	87.29	236		Rv1527c	pks5	polyketide synthase
1722903	0	G	Del	GAP	90	116	200	89.18	231		Rv1527c	pks5	polyketide synthase
1722904	0	T	Del	GAP	90	116	200	98.56	209		Rv1527c	pks5	polyketide synthase
1722905	0	G	Del	GAP	90	116	200	98.1	210		Rv1527c	pks5	polyketide synthase
1722906	0	A	Del	GAP	90	116	200	98.1	210		Rv1527c	pks5	polyketide synthase
1722907	0	C	Del	GAP	90	116	200	98.1	210		Rv1527c	pks5	polyketide synthase
1722908	0	C	Del	GAP	90	116	200	98.1	210		Rv1527c	pks5	polyketide synthase
1722909	0	A	Del	GAP	90	116	200	98.1	210		Rv1527c	pks5	polyketide synthase
1722910	0	A	Del	GAP	90	116	200	98.1	210		Rv1527c	pks5	polyketide synthase
1726816	0	G	SNP	T	166	132	287	98.35	303	Pro532Thr (ccc/Acc)	Rv1527c	pks5	polyketide synthase
1728615	0	A	SNP	C	109	83	190	96.97	198
1728673	0	A	SNP	G	110	99	206	96.76	216
1728837	0	A	SNP	G	114	93	204	100	207
1731563	0	A	SNP	T	115	102	214	97.75	222	His64Leu (cac/cTc)	Rv1530	adh	alcohol dehydrogenase
1735903	0	A	SNP	G	95	91	184	96.88	192
1739063	0	C	SNP	A	117	101	216	97.76	223	Pro849Thr (ccg/Acg)	Rv1536	ileS	isoleucine--tRNA ligase
1739390	0	A	SNP	G	115	108	219	98.24	227	Thr958Ala (act/Gct)	Rv1536	ileS	isoleucine--tRNA ligase
1740183	0	G	SNP	T	108	139	241	98.8	250	Ala110Ser (gcc/Tcc)	Rv1537	dinX	DNA polymerase IV
1745446	0	T	SNP	A	95	104	194	98.51	202	Leu128His (ctc/cAc)	Rv1543	-	oxidoreductase
1752561	0	T	SNP	C	98	97	193	100	195	Asp258Gly (gac/gGc)	Rv1548c	PPE21	PPE family protein PPE21
1753519	1	G	Ins	C	65	107	172	81.52	172
1753956	0	C	Del	GAP	108	110	216	89.71	243		Rv1550	fadD11	fatty-acid--CoA ligase FadD11
1753957	0	G	Del	GAP	108	110	216	91.21	239		Rv1550	fadD11	fatty-acid--CoA ligase FadD11
1753958	0	T	Del	GAP	108	110	216	95.61	228		Rv1550	fadD11	fatty-acid--CoA ligase FadD11
1754016	1	G	Ins	C	96	99	195	90.7	196		Rv1550	fadD11	fatty-acid--CoA ligase FadD11
1754299	0	A	SNP	C	118	93	204	98.14	215	Glu195Ala (gag/gCg)	Rv1550	fadD11	fatty-acid--CoA ligase FadD11
1754320	0	C	SNP	A	115	95	206	98.13	214	Thr202Asn (acc/aAc)	Rv1550	fadD11	fatty-acid--CoA ligase FadD11
1754983	0	C	SNP	T	108	94	201	95.73	211	Ala423Val (gcg/gTg)	Rv1550	fadD11	fatty-acid--CoA ligase FadD11
1758790	0	C	SNP	T	105	105	208	96.77	217	Pro370Pro (ccc/ccT)	Rv1552	frdA	fumarate reductase flavoprotein subunit
1759252	0	G	SNP	T	96	94	186	100	190	Ser524Ser (tcg/tcT)	Rv1552	frdA	fumarate reductase flavoprotein subunit		phylo (not 4,9)
1760292	0	A	SNP	G	111	128	235	100	239	Met40Val (atg/Gtg)	Rv1554	frdC	fumarate reductase membrane anchor subunit
1760923	0	T	SNP	C	102	118	219	97.35	226	Thr124Thr (act/acC)	Rv1555	frdD	fumarate reductase membrane anchor subunit
1766690	0	C	Del	GAP	107	98	201	95.35	215		Rv1562c	treZ	malto-oligosyltrehalose trehalohydrolase
1766691	0	A	Del	GAP	107	98	201	95.79	214		Rv1562c	treZ	malto-oligosyltrehalose trehalohydrolase
1771189	0	G	SNP	A	104	85	187	96.43	196	Thr138Ile (act/aTt)	Rv1564c	treX	maltooligosyl trehalose synthase
1778430	0	T	SNP	C	172	127	295	100	299	Met191Thr (atg/aCg)	Rv1570	bioD	ATP-dependent dethiobiotin synthetase BioD
1779370	0	G	SNP	C	123	119	240	100	242	Thr19Thr (acg/acC)	Rv1573	-	phage protein
1780586	1	C	Ins	G	90	92	182	96.3	183		Rv1575	-	phage protein
1780800	0	C	SNP	A	102	91	192	98.97	195	Gly422Val (ggc/gTc)	Rv1576c	-	phage capsid protein
1784312	0	C	SNP	T	129	114	239	95.67	254
1786595	0	C	SNP	T	115	114	225	98.71	232	Gly169Ser (ggt/Agt)	Rv1585c	-	phage protein
1788570	0	G	SNP	T	123	103	216	99.12	228	Asn198Lys (aac/aaA)	Rv1587c	-	hypothetical protein
1788574	0	T	SNP	C	119	112	219	98.72	234	His197Arg (cac/cGc)	Rv1587c	-	hypothetical protein
1788627	0	C	SNP	G	106	115	214	86.33	256	Leu179Leu (ctg/ctC)	Rv1587c	-	hypothetical protein
1788630	0	C	SNP	G	100	115	212	86	250	Glu178Asp (gag/gaC)	Rv1587c	-	hypothetical protein
1789010	0	T	SNP	G	148	124	270	97.84	278	Ile52Leu (atc/Ctc)	Rv1587c	-	hypothetical protein
1789014	0	C	SNP	G	145	120	260	98.88	268	Ala50Ala (gcg/gcC)	Rv1587c	-	hypothetical protein
1789017	0	G	SNP	C	145	116	257	98.12	266	Arg49Arg (cgc/cgG)	Rv1587c	-	hypothetical protein
1789446	0	C	SNP	T	123	119	237	99.59	243	Val131Ile (gtc/Atc)	Rv1588c	-	hypothetical protein
1789516	0	A	SNP	G	130	124	249	99.22	256	Gly107Gly (ggt/ggC)	Rv1588c	-	hypothetical protein
1789795	0	A	SNP	G	83	60	139	86.67	165	Asp14Asp (gat/gaC)	Rv1588c	-	hypothetical protein
1789798	0	A	SNP	G	86	78	161	97.04	169	Phe13Phe (ttt/ttC)	Rv1588c	-	hypothetical protein
1791823	0	T	SNP	C	106	103	205	97.66	214	Leu85Ser (ttg/tCg)	Rv1591	-	transmembrane protein
1792777	0	T	SNP	C	102	94	194	99.49	197	Ile322Val (att/Gtt)	Rv1592c	-	hypothetical protein
1792778	0	T	SNP	C	102	95	192	99.49	198	Glu321Glu (gaa/gaG)	Rv1592c	-	hypothetical protein
1797577	0	A	SNP	G	127	132	258	99.23	261	Asn64Asp (aac/Gac)	Rv1596	nadC	nicotinate-nucleotide pyrophosphatase
1798355	0	G	SNP	A	92	108	197	99.5	201	Gly21Asp (ggt/gAt)	Rv1597	-	hypothetical protein
1799052	0	A	SNP	G	108	110	216	96.89	225	_253Trp (tga/tgG)	Rv1597	-	hypothetical protein
1803265	0	G	SNP	A	100	92	190	100	192	Ser201Asn (agc/aAc)	Rv1602	hisH	imidazole glycerol phosphate synthase subunit HisH
1804287	0	A	SNP	G	118	104	219	98.67	225	Val83Val (gta/gtG)	Rv1604	impA	inositol-monophosphatase ImpA
1804409	0	C	SNP	A	126	105	230	100	231	Pro124Gln (cca/cAa)	Rv1604	impA	inositol-monophosphatase ImpA
1805376	0	C	SNP	T	97	104	198	98.53	204	Ala175Val (gcg/gTg)	Rv1605	hisF	imidazole glycerol phosphate synthase subunit HisF
1814135	0	A	SNP	G	109	99	208	98.58	211	Glu322Gly (gaa/gGa)	Rv1614	lgt	prolipoprotein diacylglyceryl transferase
1817976	0	A	SNP	T	99	129	225	100	228	His121Leu (cac/cTc)	Rv1618	tesB1	acyl-CoA thioesterase TesB
1826054	0	T	SNP	C	103	124	225	98.27	231	Thr178Ala (aca/Gca)	Rv1624c	-	membrane protein
1826343	0	C	SNP	T	90	114	201	97.61	209	Arg81Arg (cgg/cgA)	Rv1624c	-	membrane protein
1826624	0	G	SNP	A	101	84	183	96.86	191	Ala441Val (gca/gTa)	Rv1625c	cya	adenylyl cyclase
1827553	0	C	SNP	G	99	97	196	96.08	204	Leu131Phe (ttg/ttC)	Rv1625c	cya	adenylyl cyclase
1829576	0	C	SNP	T	141	119	256	98.86	263	Glu166Glu (gag/gaA)	Rv1627c	-	nonspecific lipid-transfer protein
1829805	0	C	SNP	G	95	117	208	97.25	218	Ser90Thr (agc/aCc)	Rv1627c	-	nonspecific lipid-transfer protein
1831531	0	G	SNP	A	155	118	270	97.85	279	Leu289Leu (ctg/ctA)	Rv1629	polA	DNA polymerase I
1832642	0	G	SNP	T	110	99	208	96.76	216	Gly660Cys (ggc/Tgc)	Rv1629	polA	DNA polymerase I
1832643	0	G	SNP	C	112	103	211	96.85	222	Gly660Ala (ggc/gCc)	Rv1629	polA	DNA polymerase I
1836286	0	G	SNP	C	139	125	261	100	264
1839260	0	T	SNP	G	121	115	231	96.72	244	Leu31Leu (ctt/ctG)	Rv1634	-	multidrug-efflux transporter
1839306	0	A	SNP	G	114	112	222	96.58	234	Ile47Val (atc/Gtc)	Rv1634	-	multidrug-efflux transporter
1839329	0	G	SNP	A	125	101	218	96.58	234	Arg54Arg (cgg/cgA)	Rv1634	-	multidrug-efflux transporter
1839759	0	G	SNP	C	129	141	265	100	270	Gly198Arg (ggg/Cgg)	Rv1634	-	multidrug-efflux transporter
1841115	0	C	SNP	T	109	99	202	98.58	211	Leu376Leu (ctg/ctA)	Rv1635c	-	mannosyltransferase
1846998	0	G	SNP	A	114	91	202	98.56	208	Thr487Thr (acc/acT)	Rv1639c	-	hypothetical protein
1847919	0	C	SNP	G	139	115	248	100	254	Thr180Thr (acg/acC)	Rv1639c	-	hypothetical protein
1848147	0	C	SNP	A	120	134	252	97.32	261	Val104Val (gtg/gtT)	Rv1639c	-	hypothetical protein
1849191	0	T	SNP	C	117	111	227	96.2	237	Ile949Val (att/Gtt)	Rv1640c	lysX	bifunctional lysine--tRNA ligase/phosphatidylglycerol lysyltransferase
1849609	0	T	SNP	C	104	99	201	100	203	Arg809Arg (cga/cgG)	Rv1640c	lysX	bifunctional lysine--tRNA ligase/phosphatidylglycerol lysyltransferase
1851380	0	C	SNP	G	112	100	210	95.93	221	Gly219Ala (ggc/gCc)	Rv1640c	lysX	bifunctional lysine--tRNA ligase/phosphatidylglycerol lysyltransferase
1853974	0	C	SNP	T	142	120	259	97.76	268	Gly123Gly (ggc/ggT)	Rv1644	tsnR	23S rRNA methyltransferase TsnR
1854045	0	A	SNP	G	132	125	252	96.25	267	Tyr147Cys (tac/tGc)	Rv1644	tsnR	23S rRNA methyltransferase TsnR
1854300	0	T	SNP	C	126	121	247	100	247	Leu232Pro (ctg/cCg)	Rv1644	tsnR	23S rRNA methyltransferase TsnR
1856777	0	G	SNP	C	114	86	197	100	200	Ala2Pro (gcg/Ccg)	Rv1647	-	adenylate cyclase
1859559	0	C	SNP	A	98	111	205	100	209	Ala276Asp (gcc/gAc)	Rv1649	pheS	phenylalanine--tRNA ligase subunit alpha
1859989	0	C	SNP	T	127	106	233	97.08	240	Arg78Trp (cgg/Tgg)	Rv1650	pheT	phenylalanine--tRNA ligase subunit beta
1863660	0	C	SNP	T	118	130	234	98.02	253	Gly575Ser (ggc/Agc)	Rv1651c	PE_PGRS30	PE-PGRS family protein PE_PGRS30
1864453	0	G	Del	GAP	97	125	227	85.06	261		Rv1651c	PE_PGRS30	PE-PGRS family protein PE_PGRS30
1864454	0	C	Del	GAP	97	125	227	87.06	255		Rv1651c	PE_PGRS30	PE-PGRS family protein PE_PGRS30
1864455	0	C	Del	GAP	97	125	227	87.06	255		Rv1651c	PE_PGRS30	PE-PGRS family protein PE_PGRS30
1864456	0	G	Del	GAP	97	125	227	88.8	250		Rv1651c	PE_PGRS30	PE-PGRS family protein PE_PGRS30
1864457	0	C	Del	GAP	97	125	227	89.16	249		Rv1651c	PE_PGRS30	PE-PGRS family protein PE_PGRS30
1864458	0	C	Del	GAP	97	125	227	90.24	246		Rv1651c	PE_PGRS30	PE-PGRS family protein PE_PGRS30
1864459	0	A	Del	GAP	97	125	227	96.1	231		Rv1651c	PE_PGRS30	PE-PGRS family protein PE_PGRS30
1864460	0	G	Del	GAP	95	125	225	95.65	230		Rv1651c	PE_PGRS30	PE-PGRS family protein PE_PGRS30
1864461	0	C	Del	GAP	95	125	225	96.07	229		Rv1651c	PE_PGRS30	PE-PGRS family protein PE_PGRS30
1872959	0	A	SNP	G	125	137	261	97.76	268	Arg107Arg (cga/cgG)	Rv1659	argH	argininosuccinate lyase
1873954	0	G	SNP	T	113	133	240	97.62	252	Arg439Leu (cgc/cTc)	Rv1659	argH	argininosuccinate lyase
1874994	0	G	Del	GAP	93	97	187	94.06	202		Rv1660	pks10	chalcone synthase
1876393	0	C	SNP	T	146	142	274	97.96	294	Pro364Ser (ccg/Tcg)	Rv1661	pks7	polyketide synthase
1876739	0	T	SNP	G	117	123	236	98.36	244	Val479Gly (gtg/gGg)	Rv1661	pks7	polyketide synthase
1878470	0	T	SNP	C	106	93	189	96.14	207	Val1056Ala (gtg/gCg)	Rv1661	pks7	polyketide synthase
1885245	0	T	SNP	G	129	89	216	98.2	222	Val1181Gly (gtc/gGc)	Rv1662	pks8	polyketide synthase
1885772	0	G	SNP	A	107	114	215	99.55	222	Ala1357Thr (gcc/Acc)	Rv1662	pks8	polyketide synthase
1886263	0	C	SNP	G	101	100	200	97.57	206	His1520Gln (cac/caG)	Rv1662	pks8	polyketide synthase
1887284	0	G	SNP	A	111	98	206	97.21	215	Arg258Gln (cgg/cAg)	Rv1663	pks17	polyketide synthase
1889073	0	G	SNP	C	108	122	225	95.04	242	Ala350Pro (gca/Cca)	Rv1664	pks9	polyketide synthase
1894300	1	G	Ins	G	127	93	220	90.16	221
1894300	2	G	Ins	T	128	93	221	90.57	221
1894300	3	G	Ins	C	128	90	218	89.34	219
1894300	4	G	Ins	T	127	91	218	89.34	219
1894300	5	G	Ins	T	128	91	219	89.75	219
1894300	6	G	Ins	G	127	89	216	88.52	216
1894300	7	G	Ins	C	124	89	213	87.3	214
1894300	8	G	Ins	C	125	89	214	87.7	214
1894300	9	G	Ins	G	122	89	211	86.48	214
1894300	10	G	Ins	C	125	89	214	87.7	214
1894422	0	A	SNP	G	138	135	266	100	273
1897646	0	G	SNP	C	129	126	252	99.22	257	Pro188Ala (cct/Gct)	Rv1672c	-	integral membrane transport protein
1900800	0	A	SNP	G	120	107	225	98.27	231	Val59Ala (gtc/gCc)	Rv1675c	cmr	HTH-type transcriptional regulator Cmr
1901493	0	T	SNP	C	115	92	202	99.04	209	Ser149Ser (agt/agC)	Rv1676	-	hypothetical protein
1901623	0	G	SNP	T	103	109	208	96.36	220	Ala193Ser (gcc/Tcc)	Rv1676	-	hypothetical protein
1902156	0	G	SNP	A	106	103	209	96.31	217	Gly137Arg (ggg/Agg)	Rv1677	dsbF	lipoprotein DsbF
1906336	0	A	SNP	G	80	83	161	95.88	170
1907177	0	C	SNP	T	121	124	242	98.39	249	Arg259Trp (cgg/Tgg)	Rv1682	-	hypothetical protein
1907296	0	G	SNP	C	126	113	234	100	239	Ala298Ala (gcg/gcC)	Rv1682	-	hypothetical protein
1916137	0	A	SNP	G	129	124	251	100	253	Leu63Leu (cta/ctG)	Rv1691	-	hypothetical protein
1917972	0	A	SNP	G	163	114	276	100	277	Leu11Leu (cta/ctG)	Rv1694	tlyA	16S/23S rRNA (cytidine-2'-O)-methyltransferase TlyA			capreomycin (CPR)
1920120	0	G	SNP	T	128	125	250	98.44	257	Pro146Pro (ccg/ccT)	Rv1696	recN	DNA repair protein RecN
1920461	0	G	SNP	A	139	130	263	97.46	276	Arg260Gln (cgg/cAg)	Rv1696	recN	DNA repair protein RecN
1923985	0	G	SNP	A	106	119	223	96.57	233	Val53Ile (gtc/Atc)	Rv1699	pyrG	CTP synthase
1924959	0	T	SNP	C	107	104	209	97.24	217	Gly377Gly (ggt/ggC)	Rv1699	pyrG	CTP synthase
1931179	0	C	SNP	A	109	76	180	99.46	186	Arg93Leu (cgg/cTg)	Rv1704c	cycA	D-serine/alanine/glycine transporter protein CycA
1931470	0	G	SNP	A	122	119	237	97.97	246
1931718	0	G	SNP	C	127	127	250	100	254	Leu313Val (ctg/Gtg)	Rv1705c	PPE22	PPE family protein PPE22
1933988	0	G	SNP	A	103	100	202	100	203
1935695	0	T	SNP	G	97	94	190	97.95	195	Ser272Ala (tcc/Gcc)	Rv1707	-	transmembrane protein
1936525	0	G	SNP	A	87	93	177	98.36	183	Ala56Thr (gcg/Acg)	Rv1708	-	initiation inhibitor protein
1940307	0	G	SNP	T	119	125	241	96.44	253	Trp7Leu (tgg/tTg)	Rv1713	engA	GTPase Der
1942016	0	A	SNP	G	118	135	251	98.06	258	Asn55Ser (aac/aGc)	Rv1714	-	oxidoreductase
1943723	0	C	SNP	T	101	92	190	94.61	204	Leu50Leu (ctg/Ttg)	Rv1716	-	hypothetical protein
1944107	0	A	SNP	G	104	111	212	100	215	Ser178Gly (agt/Ggt)	Rv1716	-	hypothetical protein
1944299	0	G	SNP	T	93	93	179	96.88	192	Ala242Ser (gcg/Tcg)	Rv1716	-	hypothetical protein
1944402	0	T	SNP	C	94	103	191	98.99	199	Val276Ala (gtc/gCc)	Rv1716	-	hypothetical protein
1948446	0	G	SNP	A	102	102	200	98.08	208	Ala196Thr (gca/Aca)	Rv1722	-	carboxylase
1948644	0	G	SNP	A	100	104	199	96.68	211	Ala262Thr (gcc/Acc)	Rv1722	-	carboxylase
1950767	0	T	SNP	C	100	113	212	100	213	Lys95Lys (aaa/aaG)	Rv1724c	-	hypothetical protein
1952160	0	T	SNP	C	131	154	282	98.62	289	Thr103Thr (act/acC)	Rv1726	-	oxidoreductase
1956930	0	T	SNP	G	109	89	198	96.12	206	Thr106Pro (act/Cct)	Rv1730c	-	penicillin-binding protein
1960284	0	C	SNP	A	124	128	251	100	252	Gln68His (cag/caT)	Rv1733c	-	transmembrane protein
1963383	0	G	SNP	A	135	123	254	98.1	263	Tyr268Tyr (tac/taT)	Rv1736c	narX	nitrate reductase-like protein NarX
1963957	0	T	SNP	C	107	117	222	99.12	226	Asp77Gly (gac/gGc)	Rv1736c	narX	nitrate reductase-like protein NarX
1967237	0	C	SNP	A	115	111	222	100	226	Arg134Leu (cga/cTa)	Rv1739c	-	sulfate ABC transporter permease
1967783	0	A	SNP	G	135	97	230	98.31	236	Thr27Ala (acc/Gcc)	Rv1740	vapB34	antitoxin VapB34
1968227	0	C	SNP	T	97	97	190	98.98	196	Arg19Cys (cgc/Tgc)	Rv1742	-	hypothetical protein
1971725	0	G	SNP	C	111	108	215	100	219	Arg89Arg (cgc/cgG)	Rv1745c	idi	isopentenyl-diphosphate delta-isomerase
1978807	0	G	SNP	T	86	83	168	96.57	175	Ala254Asp (gcc/gAc)	Rv1750c	fadD1	fatty-acid--CoA ligase FadD1
1979026	0	C	SNP	T	103	93	194	98	200	Ser181Asn (agc/aAc)	Rv1750c	fadD1	fatty-acid--CoA ligase FadD1
1983195	0	A	SNP	G	19	8	25	96.43	28	Gly527Gly (ggt/ggC)	Rv1753c	PPE24	PPE family protein PPE24
1983198	0	C	SNP	G	20	7	26	100	27	Val526Val (gtg/gtC)	Rv1753c	PPE24	PPE family protein PPE24
1983313	0	T	SNP	G	101	104	202	99.03	207	Asn488Thr (aac/aCc)	Rv1753c	PPE24	PPE family protein PPE24
1989370	0	C	SNP	T	106	103	203	99.05	211	Pro110Leu (ccc/cTc)	Rv1758	cut1	cutinase
1990256	0	T	SNP	G	105	126	226	99.57	232	Ser774Ser (tca/tcC)	Rv1759c	wag22	PE-PGRS family protein Wag22
1990361	0	A	SNP	G	72	118	183	98.96	192	Gly739Gly (ggt/ggC)	Rv1759c	wag22	PE-PGRS family protein Wag22
1992323	1	G	Ins	C	130	127	257	89.24	258		Rv1759c	wag22	PE-PGRS family protein Wag22
1993808	0	A	SNP	T	118	115	227	99.57	234	Glu219Val (gag/gTg)	Rv1760	-	diacylglycerol acyltransferase
1998063	0	T	SNP	A	117	117	228	99.57	235	Glu151Asp (gaa/gaT)	Rv1765c	-	hypothetical protein
1998122	0	G	SNP	A	98	105	203	99.51	204	Leu132Leu (ctg/Ttg)	Rv1765c	-	hypothetical protein
1998141	0	G	SNP	C	89	109	195	99	200	Gly125Gly (ggc/ggG)	Rv1765c	-	hypothetical protein
1998300	0	T	SNP	C	87	106	191	99.48	194	Ser72Ser (tca/tcG)	Rv1765c	-	hypothetical protein
2001677	1	T	Ins	C	71	127	198	84.62	200		Rv1768	PE_PGRS31	PE-PGRS family protein PE_PGRS31
2001677	2	T	Ins	G	73	127	200	85.47	200		Rv1768	PE_PGRS31	PE-PGRS family protein PE_PGRS31
2001677	3	T	Ins	G	73	126	199	85.04	200		Rv1768	PE_PGRS31	PE-PGRS family protein PE_PGRS31
2001677	4	T	Ins	T	72	127	199	85.04	200		Rv1768	PE_PGRS31	PE-PGRS family protein PE_PGRS31
2001677	5	T	Ins	A	73	127	200	85.47	200		Rv1768	PE_PGRS31	PE-PGRS family protein PE_PGRS31
2001677	6	T	Ins	A	72	127	199	85.04	200		Rv1768	PE_PGRS31	PE-PGRS family protein PE_PGRS31
2001677	7	T	Ins	C	73	127	200	85.47	200		Rv1768	PE_PGRS31	PE-PGRS family protein PE_PGRS31
2001677	8	T	Ins	G	73	127	200	85.47	200		Rv1768	PE_PGRS31	PE-PGRS family protein PE_PGRS31
2001677	9	T	Ins	G	73	127	200	85.47	200		Rv1768	PE_PGRS31	PE-PGRS family protein PE_PGRS31
2001677	10	T	Ins	T	71	126	197	84.19	200		Rv1768	PE_PGRS31	PE-PGRS family protein PE_PGRS31
2001677	11	T	Ins	G	73	127	200	85.47	200		Rv1768	PE_PGRS31	PE-PGRS family protein PE_PGRS31
2001677	12	T	Ins	G	72	125	197	84.19	197		Rv1768	PE_PGRS31	PE-PGRS family protein PE_PGRS31
2001677	13	T	Ins	G	72	124	196	83.76	196		Rv1768	PE_PGRS31	PE-PGRS family protein PE_PGRS31
2001677	14	T	Ins	G	72	124	196	83.76	196		Rv1768	PE_PGRS31	PE-PGRS family protein PE_PGRS31
2001677	15	T	Ins	G	72	123	195	83.33	195		Rv1768	PE_PGRS31	PE-PGRS family protein PE_PGRS31
2001677	16	T	Ins	C	72	120	192	82.05	192		Rv1768	PE_PGRS31	PE-PGRS family protein PE_PGRS31
2001677	17	T	Ins	G	71	116	187	79.91	187		Rv1768	PE_PGRS31	PE-PGRS family protein PE_PGRS31
2001677	18	T	Ins	G	71	116	187	79.91	187		Rv1768	PE_PGRS31	PE-PGRS family protein PE_PGRS31
2008669	0	T	SNP	A	95	95	189	96.94	196	Cys280Ser (tgc/Agc)	Rv1774	-	oxidoreductase
2010545	0	T	SNP	C	101	128	228	98.71	232	Asn4Ser (aac/aGc)	Rv1776c	-	transcriptional regulator
2010614	0	G	SNP	A	102	121	218	100	223
2013943	0	G	SNP	C	137	161	295	99	301	Asp179Glu (gac/gaG)	Rv1779c	-	integral membrane protein
2016311	0	T	SNP	C	127	124	243	98.82	254	Gln389Arg (cag/cGg)	Rv1781c	malQ	4-alpha-glucanotransferase
2017291	0	T	SNP	C	116	118	230	98.32	238	Arg62Arg (cga/cgG)	Rv1781c	malQ	4-alpha-glucanotransferase
2017560	0	A	SNP	T	103	115	214	96.89	225
2019236	0	T	SNP	G	110	110	216	96.92	227	Pro499Pro (cct/ccG)	Rv1782	eccB5	ESX-5 type VII secretion system protein EccB5
2022643	0	G	SNP	T	139	144	279	97.25	291	Arg1129Arg (cgg/cgT)	Rv1783	eccC5	ESX-5 type VII secretion system protein EccC5
2022868	0	T	SNP	C	130	145	274	100	275	Ser1204Ser (agt/agC)	Rv1783	eccC5	ESX-5 type VII secretion system protein EccC5
2023211	0	G	SNP	T	100	104	202	98.08	208	Val1319Phe (gtc/Ttc)	Rv1783	eccC5	ESX-5 type VII secretion system protein EccC5
2028967	0	A	SNP	C	102	125	221	96.19	236	Ala181Ala (gca/gcC)	Rv1790	PPE27	PPE family protein PPE27
2030487	0	C	SNP	T	66	89	149	93.37	166
2030488	0	A	SNP	C	63	91	149	93.33	165
2030489	0	T	SNP	A	62	91	150	93.29	164
2030521	0	T	SNP	C	75	103	174	97.8	182
2035937	0	G	SNP	A	85	87	169	98.29	175	Arg152His (cgc/cAc)	Rv1797	eccE5	ESX-5 type VII secretion system protein EccE
2039884	0	T	SNP	G	127	131	257	98.85	261	Cys144Trp (tgt/tgG)	Rv1800	PPE28	PPE family protein PPE28
2045310	0	A	SNP	G	129	141	264	99.26	272	Ile511Ile (att/atC)	Rv1803c	PE_PGRS32	PE-PGRS family protein PE_PGRS32
2045849	0	C	SNP	T	143	145	277	98.29	293	Ala332Thr (gcg/Acg)	Rv1803c	PE_PGRS32	PE-PGRS family protein PE_PGRS32
2045925	0	G	Del	GAP	96	130	226	87.6	258		Rv1803c	PE_PGRS32	PE-PGRS family protein PE_PGRS32
2045926	0	C	Del	GAP	96	130	226	89.33	253		Rv1803c	PE_PGRS32	PE-PGRS family protein PE_PGRS32
2045927	0	C	Del	GAP	96	130	226	88.98	254		Rv1803c	PE_PGRS32	PE-PGRS family protein PE_PGRS32
2047426	0	C	Del	GAP	58	77	134	96.43	140
2047427	0	G	Del	GAP	58	77	134	96.43	140
2047428	0	C	Del	GAP	58	77	134	96.43	140
2047429	0	T	Del	GAP	58	77	134	96.43	140
2047430	0	A	Del	GAP	58	77	134	96.43	140
2047431	0	A	Del	GAP	58	77	134	96.43	140
2047432	0	C	Del	GAP	58	77	134	96.43	140
2047433	0	T	Del	GAP	58	77	134	96.43	140
2047434	0	T	Del	GAP	58	77	134	97.12	139
2047435	0	C	Del	GAP	58	77	134	97.12	139
2047436	0	C	Del	GAP	58	77	134	97.12	139
2047437	0	C	Del	GAP	58	77	134	97.12	139
2047438	0	G	Del	GAP	58	77	134	97.83	138
2047439	0	T	Del	GAP	58	77	134	97.83	138
2047440	0	C	Del	GAP	58	77	134	97.83	138
2047441	0	T	Del	GAP	58	77	134	97.12	139
2047442	0	C	SNP	A	56	80	136	97.14	140
2049065	0	T	SNP	C	122	136	256	100	258
2049097	0	G	SNP	C	129	128	254	100	257
2050061	0	A	SNP	G	97	120	213	98.19	221	Ser47Ser (tca/tcG)	Rv1808	PPE32	PPE family protein PPE32
2050822	0	G	SNP	C	149	119	261	99.63	269	Gly301Ala (gga/gCa)	Rv1808	PPE32	PPE family protein PPE32
2051746	0	T	SNP	C	123	118	238	100	241	Ala155Ala (gct/gcC)	Rv1809	PPE33	PPE family protein PPE33
2052028	0	T	SNP	C	104	93	195	98.01	201	Tyr249Tyr (tat/taC)	Rv1809	PPE33	PPE family protein PPE33
2052035	0	G	SNP	T	109	91	198	100	200	Val252Leu (gtg/Ttg)	Rv1809	PPE33	PPE family protein PPE33
2052687	0	G	SNP	C	95	105	196	96.62	207	_469Ser (tga/tCa)	Rv1809	PPE33	PPE family protein PPE33
2053320	0	G	SNP	T	92	117	203	97.66	214
2055088	0	G	SNP	A	104	110	209	96.83	221	Thr91Met (acg/aTg)	Rv1812c	-	dehydrogenase
2055271	0	A	SNP	G	98	99	196	100	197	Leu30Pro (cta/cCa)	Rv1812c	-	dehydrogenase
2057593	0	G	SNP	A	97	114	208	97.69	216	Pro22Pro (ccg/ccA)	Rv1815	-	hypothetical protein
2057774	0	A	SNP	T	113	111	223	100	224	Ile83Phe (atc/Ttc)	Rv1815	-	hypothetical protein
2061661	0	C	Del	GAP	81	51	128	89.8	147		Rv1818c	PE_PGRS33	PE-PGRS family protein PE_PGRS33
2061958	0	A	SNP	G	23	67	83	100	90	Ala239Ala (gct/gcC)	Rv1818c	PE_PGRS33	PE-PGRS family protein PE_PGRS33
2062922	0	T	SNP	C	112	118	230	97.46	236	Ile603Val (atc/Gtc)	Rv1819c	bacA	vitamin B12 transport ATP-binding protein BacA
2066471	0	T	SNP	C	92	117	208	97.66	214	Gly5Gly (ggt/ggC)	Rv1821	secA2	protein translocase subunit SecA
2068353	0	G	SNP	A	108	106	207	95.11	225	Gly633Ser (ggc/Agc)	Rv1821	secA2	protein translocase subunit SecA
2072190	0	A	SNP	C	93	87	179	97.83	184	Glu80Ala (gag/gCg)	Rv1826	gcvH	glycine cleavage system protein H
2074754	0	C	SNP	T	110	94	203	100	204
2083124	0	T	SNP	C	127	97	221	96.14	233	Ser505Gly (agc/Ggc)	Rv1836c	-	hypothetical protein
2083610	0	G	SNP	C	97	115	210	96.8	219	Leu343Val (ctc/Gtc)	Rv1836c	-	hypothetical protein
2090306	0	G	SNP	A	106	111	215	98.64	220	Pro138Leu (ccg/cTg)	Rv1841c	-	hypothetical protein
2092391	0	G	SNP	T	97	100	194	97.52	202	Ile436Ile (atc/atA)	Rv1843c	guaB1	inosine-5'-monophosphate dehydrogenase
2092970	0	C	SNP	T	126	118	238	96.83	252	Leu243Leu (ctg/ctA)	Rv1843c	guaB1	inosine-5'-monophosphate dehydrogenase
2093715	0	T	SNP	C	87	112	197	99	201
2094912	0	C	Del	GAP	85	100	184	84.86	218		Rv1844c	gnd1	6-phosphogluconate dehydrogenase
2094913	0	A	Del	GAP	85	100	184	85.65	216		Rv1844c	gnd1	6-phosphogluconate dehydrogenase
2094914	0	G	Del	GAP	85	100	184	86.45	214		Rv1844c	gnd1	6-phosphogluconate dehydrogenase
2094915	0	C	Del	GAP	85	100	184	87.26	212		Rv1844c	gnd1	6-phosphogluconate dehydrogenase
2094916	0	G	Del	GAP	85	100	184	87.68	211		Rv1844c	gnd1	6-phosphogluconate dehydrogenase
2094917	0	T	Del	GAP	85	100	184	88.1	210		Rv1844c	gnd1	6-phosphogluconate dehydrogenase
2096094	0	C	SNP	T	122	132	248	96.95	262	Thr25Thr (acg/acA)	Rv1845c	blaR	sensor-transducer protein BlaR
2096186	0	A	SNP	G	126	122	246	100	248	Thr138Thr (act/acC)	Rv1846c	blaI	transcriptional repressor BlaI
2096430	0	A	SNP	C	127	114	235	97.18	248	Leu57Arg (ctc/cGc)	Rv1846c	blaI	transcriptional repressor BlaI
2097144	0	G	SNP	C	112	95	205	98.57	210	Val90Leu (gtg/Ctg)	Rv1847	-	esterase
2104779	0	C	SNP	T	103	116	217	96.05	228	Gly15Gly (ggg/ggA)	Rv1856c	-	oxidoreductase
2108141	0	T	SNP	C	125	131	251	100	256	Phe136Leu (ttc/Ctc)	Rv1860	apa	hypothetical protein
2108158	0	A	SNP	G	117	126	240	98.78	246	Ala141Ala (gca/gcG)	Rv1860	apa	hypothetical protein
2108890	0	A	SNP	C	91	123	212	100	214
2109523	1	C	Ins	G	101	96	197	94.26	197
2110365	0	A	SNP	C	111	125	236	99.16	238	Thr274Thr (aca/acC)	Rv1862	adhA	alcohol dehydrogenase A
2110812	0	G	SNP	T	91	84	171	99.43	176	Leu184Ile (ctc/Atc)	Rv1863c	-	integral membrane protein
2116903	0	C	SNP	T	80	110	182	100	190	Gly380Gly (ggc/ggT)	Rv1867	-	hypothetical protein
2117104	0	G	SNP	A	127	85	210	99.07	214	Lys447Lys (aag/aaA)	Rv1867	-	hypothetical protein
2120796	0	T	SNP	A	99	92	188	97.95	195	_212Leu (taa/tTa)	Rv1870c	-	hypothetical protein
2120953	0	C	SNP	G	95	86	180	98.37	184	Glu160Gln (gag/Cag)	Rv1870c	-	hypothetical protein
2122625	0	A	SNP	G	107	84	186	96.46	198	Val176Ala (gtc/gCc)	Rv1872c	lldD2	L-lactate dehydrogenase
2122826	0	G	SNP	A	100	113	212	96.82	220	Thr109Ile (acc/aTc)	Rv1872c	lldD2	L-lactate dehydrogenase
2122976	0	C	SNP	G	93	97	187	100	190	Gly59Ala (ggt/gCt)	Rv1872c	lldD2	L-lactate dehydrogenase
2123169	0	T	SNP	G	97	95	188	100	192
2128372	0	A	SNP	G	112	95	202	97.18	213	Thr117Thr (aca/acG)	Rv1878	glnA3	glutamine synthetase GlnA
2128870	0	A	SNP	G	96	113	209	99.52	210	Leu283Leu (cta/ctG)	Rv1878	glnA3	glutamine synthetase GlnA
2129281	0	C	SNP	A	109	78	184	98.42	190	Ala420Ala (gcc/gcA)	Rv1878	glnA3	glutamine synthetase GlnA
2130529	0	A	SNP	G	128	98	224	99.56	227
2131540	0	C	SNP	T	97	97	192	96.04	202	Leu106Leu (ctg/ctA)	Rv1880c	cyp140	cytochrome P450 Cyp140
2132062	0	C	SNP	A	96	87	180	95.31	192	Gly90Trp (ggg/Tgg)	Rv1881c	lppE	lipoprotein LppE
2133468	1	T	Ins	T	92	83	175	93.09	175		Rv1883c	-	hypothetical protein
2133468	2	T	Ins	C	92	83	175	93.09	175		Rv1883c	-	hypothetical protein
2133468	3	T	Ins	G	92	83	175	93.09	175		Rv1883c	-	hypothetical protein
2133468	4	T	Ins	C	92	83	175	93.09	175		Rv1883c	-	hypothetical protein
2133468	5	T	Ins	A	92	83	175	93.09	175		Rv1883c	-	hypothetical protein
2133468	6	T	Ins	T	92	83	175	93.09	175		Rv1883c	-	hypothetical protein
2133468	7	T	Ins	G	92	83	175	93.09	175		Rv1883c	-	hypothetical protein
2133468	8	T	Ins	C	91	82	173	92.02	173		Rv1883c	-	hypothetical protein
2133468	9	T	Ins	C	90	80	170	90.43	171		Rv1883c	-	hypothetical protein
2133468	10	T	Ins	G	90	77	167	88.83	167		Rv1883c	-	hypothetical protein
2133468	11	T	Ins	T	90	75	165	87.77	166		Rv1883c	-	hypothetical protein
2133468	12	T	Ins	C	89	76	165	87.77	166		Rv1883c	-	hypothetical protein
2135870	0	T	SNP	C	105	106	211	99.53	212
2137521	1	A	Ins	C	60	62	122	80.79	122
2137521	2	A	Ins	T	60	61	121	80.13	122
2137521	3	A	Ins	C	60	62	122	80.79	122
2137521	4	A	Ins	C	59	62	121	80.13	122
2137521	5	A	Ins	G	60	61	121	80.13	122
2137521	6	A	Ins	A	60	61	121	80.13	122
2137521	7	A	Ins	T	60	62	122	80.79	122
2137521	8	A	Ins	C	60	61	121	80.13	122
2137521	9	A	Ins	A	60	62	122	80.79	122
2137521	10	A	Ins	C	60	60	120	79.47	122
2138767	0	G	SNP	C	109	86	193	97.5	200
2139198	0	C	SNP	T	110	114	219	99.56	225	Ala164Thr (gcc/Acc)	Rv1890c	-	hypothetical protein
2143328	0	G	SNP	C	99	119	214	96.89	225	Val270Leu (gtg/Ctg)	Rv1895	-	zinc-binding alcohol dehydrogenase
2143523	1	C	Ins	T	98	103	201	95.26	202		Rv1895	-	zinc-binding alcohol dehydrogenase
2143973	0	A	SNP	G	108	114	221	96.52	230	Asp158Asp (gat/gaC)	Rv1896c	-	S-adenosyl-L-methionine-dependentmethyltransferase
2145878	0	A	SNP	G	118	102	216	98.21	224	Leu123Pro (ctg/cCg)	Rv1899c	lppD	lipoprotein LppD
2146024	0	G	SNP	A	97	118	214	93.89	229	Pro74Pro (ccc/ccT)	Rv1899c	lppD	lipoprotein LppD
2147022	0	A	SNP	C	96	95	190	100	191	Ile204Met (att/atG)	Rv1900c	lipJ	lignin peroxidase LipJ
2147429	0	G	SNP	C	108	132	238	97.96	245	His69Asp (cat/Gat)	Rv1900c	lipJ	lignin peroxidase LipJ
2149286	0	C	SNP	T	101	96	193	97.04	203	Trp330_ (tgg/tAg)	Rv1902c	nanT	sialic acid-transport integral membrane protein NanT
2151678	0	G	SNP	T	101	105	204	98.56	209	Pro240Thr (ccc/Acc)	Rv1905c	aao	D-amino acid oxidase
2154724	0	C	SNP	A	100	92	190	100	192	Arg463Leu (cgg/cTg)	Rv1908c	katG	catalase-peroxidase		phylo (not Euro-American, M. africanum, M. bovis, M . canettii, M. caprae, M. Microti, M. pinipedii, Beijing, Delhi/CAS, EAI, 4)	isoniazid (INH)
2156868	0	G	SNP	T	104	99	195	97.6	208	Gly144Gly (ggc/ggA)	Rv1910c	-	hypothetical protein
2158109	0	T	SNP	C	126	113	238	100	239	Asp328Gly (gac/gGc)	Rv1912c	fadB5	oxidoreductase FadB
2158564	0	T	Del	GAP	127	99	221	92.62	244		Rv1912c	fadB5	oxidoreductase FadB
2160998	0	G	SNP	A	110	99	201	100	209	Gly179Asp (ggc/gAc)	Rv1915	aceAa	isocitrate lyase AceAa
2161343	1	G	Ins	T	106	119	225	93.75	226		Rv1915	aceAa	isocitrate lyase AceAa
2163790	0	A	SNP	C	63	52	112	100	115	Pro1174Pro (cct/ccG)	Rv1917c	PPE34	PPE family protein PPE34
2165256	0	T	SNP	G	106	100	200	98.1	210	Ser686Arg (agc/Cgc)	Rv1917c	PPE34	PPE family protein PPE34
2165286	0	A	SNP	C	115	118	229	100	233	Ser676Ala (tca/Gca)	Rv1917c	PPE34	PPE family protein PPE34
2165503	0	T	SNP	A	180	143	309	83.9	385	Ala603Ala (gca/gcT)	Rv1917c	PPE34	PPE family protein PPE34
2167926	0	A	SNP	G	91	114	199	99.03	207	Leu896Ser (ttg/tCg)	Rv1918c	PPE35	PPE family protein PPE35
2167983	0	C	SNP	T	82	107	188	97.93	193	Gly877Asp (ggc/gAc)	Rv1918c	PPE35	PPE family protein PPE35
2171052	0	A	SNP	G	96	80	174	95.65	184
2177073	0	T	SNP	C	93	87	178	97.83	184
2177968	0	G	SNP	T	113	91	203	98.08	208	Ala294Ala (gcg/gcT)	Rv1925	fadD31	fatty-acid--CoA ligase FadD31
2185358	0	G	SNP	A	109	111	218	96.07	229	Thr277Thr (acc/acT)	Rv1934c	fadE17	acyl-CoA dehydrogenase FadE17
2187270	0	C	SNP	T	90	100	188	97.44	195
2195922	0	T	SNP	C	92	104	193	98	200	Thr5Ala (aca/Gca)	Rv1944c	-	hypothetical protein
2195923	0	A	SNP	C	92	103	193	97.99	199	Asp4Glu (gat/gaG)	Rv1944c	-	hypothetical protein
2197065	0	C	SNP	G	87	41	125	94.12	136	Ala359Ala (gcc/gcG)	Rv1945	-	hypothetical protein
2197433	0	G	SNP	A	98	97	191	95.59	204
2199020	0	C	SNP	T	77	84	160	94.71	170	Val15Val (gtg/gtA)	Rv1948c	-	hypothetical protein
2199052	0	C	SNP	G	92	86	176	100	178	Gly5Arg (ggt/Cgt)	Rv1948c	-	hypothetical protein
2199416	0	A	SNP	G	105	84	185	94.03	201
2204328	0	G	SNP	A	124	116	235	98.77	243	Arg39Arg (cgg/cgA)	Rv1961	-	hypothetical protein
2207591	1	T	Ins	C	89	90	179	98.35	179
2209465	0	G	SNP	A	99	101	195	100	200	Ala47Thr (gcg/Acg)	Rv1966	mce3A	Mce family protein Mce3A
2211826	0	A	SNP	G	116	117	230	100	233	Lys67Lys (aaa/aaG)	Rv1968	mce3C	Mce family protein Mce3C
2216370	0	G	SNP	C	107	100	204	98.1	211	Gly372Arg (ggc/Cgc)	Rv1971	mce3F	Mce family protein Mce3F
2216443	0	C	SNP	A	102	115	213	100	217	Ala396Glu (gcg/gAg)	Rv1971	mce3F	Mce family protein Mce3F
2218012	0	A	SNP	G	90	97	182	97.4	192	Ala118Ala (gca/gcG)	Rv1974	-	membrane protein
2218051	0	C	SNP	T	99	98	191	98.01	201
2218488	0	G	SNP	C	99	86	185	98.4	188	Ser146Thr (agc/aCc)	Rv1975	-	hypothetical protein
2219930	0	G	SNP	A	99	100	197	95.22	209	Leu59Leu (ctg/ctA)	Rv1977	-	hypothetical protein
2219956	0	G	Del	GAP	96	96	191	94.58	203		Rv1977	-	hypothetical protein
2220512	0	T	SNP	G	100	83	180	100	183	Ser253Ser (tct/tcG)	Rv1977	-	hypothetical protein
2222308	0	T	SNP	C	79	106	181	98.93	187	Asp286Gly (gac/gGc)	Rv1979c	-	permease
2223293	0	T	SNP	C	103	106	208	100	209
2223550	0	G	SNP	A	89	95	184	98.4	187	Pro160Pro (ccc/ccT)	Rv1980c	mpt64	immunogenic protein Mpt64
2227790	0	A	SNP	G	101	98	197	96.6	206	Asn516Ser (aac/aGc)	Rv1983	PE_PGRS35	PE-PGRS family protein PE_PGRS35
2228967	0	A	SNP	G	120	110	229	100	230
2229801	0	C	SNP	G	85	98	180	99.46	184	Pro34Pro (ccg/ccC)	Rv1985c	-	HTH-type transcriptional regulator
2231486	0	A	SNP	G	98	104	202	99.02	204
2237497	0	G	SNP	C	111	140	248	97.67	257	Leu27Val (ctg/Gtg)	Rv1993c	-	hypothetical protein
2238930	0	A	SNP	C	104	86	187	98.45	193
2239055	0	C	SNP	T	118	102	219	98.21	224	Pro18Ser (ccc/Tcc)	Rv1996	-	universal stress protein
2240062	0	C	SNP	G	128	130	254	98.1	263
2241646	0	C	SNP	T	111	121	230	97.89	237	Ala496Ala (gcc/gcT)	Rv1997	ctpF	cation transporter ATPase F
2241742	0	A	SNP	G	121	114	233	97.92	240	Pro528Pro (cca/ccG)	Rv1997	ctpF	cation transporter ATPase F
2242808	0	G	SNP	A	82	85	164	97.66	171	Ala884Thr (gcg/Acg)	Rv1997	ctpF	cation transporter ATPase F
2243034	0	T	SNP	G	111	120	228	99.14	233	Ser230Arg (agc/Cgc)	Rv1998c	-	hypothetical protein
2245149	0	G	SNP	T	64	58	120	96.83	126
2246960	0	G	SNP	C	110	110	215	97.35	226	Val43Val (gtg/gtC)	Rv2001	-	hypothetical protein
2247677	0	A	SNP	C	113	116	225	99.57	230	Ile6Ile (ata/atC)	Rv2002	fabG3	20-beta-hydroxysteroid dehydrogenase
2249035	0	A	SNP	G	109	120	228	97.86	234	Met129Thr (atg/aCg)	Rv2003c	-	hypothetical protein
2249789	0	G	SNP	A	119	104	220	96.54	231	Leu396Leu (ctg/Ttg)	Rv2004c	-	hypothetical protein
2251999	0	A	SNP	G	94	83	176	100	177
2252076	0	C	SNP	T	97	96	190	98.97	195	Ile25Ile (atc/atT)	Rv2006	otsB1	trehalose-6-phosphate phosphatase OtsB
2255942	0	G	SNP	T	111	107	214	99.09	220	Arg1314Leu (cgg/cTg)	Rv2006	otsB1	trehalose-6-phosphate phosphatase OtsB
2260100	0	C	SNP	T	109	83	184	100	192
2260525	0	C	SNP	T	163	120	275	100	283
2262620	0	T	SNP	A	107	109	213	100	216	Glu151Asp (gaa/gaT)	Rv2015c	-	hypothetical protein
2262679	0	G	SNP	A	103	104	206	100	207	Leu132Leu (ctg/Ttg)	Rv2015c	-	hypothetical protein
2262698	0	G	SNP	C	100	104	202	98.08	208	Gly125Gly (ggc/ggG)	Rv2015c	-	hypothetical protein
2262857	0	T	SNP	C	84	95	174	100	179	Ser72Ser (tca/tcG)	Rv2015c	-	hypothetical protein
2263156	0	G	SNP	A	105	89	193	92.82	209
2264338	0	G	SNP	A	106	98	199	97.61	209	Ser114Asn (agc/aAc)	Rv2017	-	transcriptional regulator
2264782	0	C	SNP	A	107	99	201	100	206	Ala262Glu (gcg/gAg)	Rv2017	-	transcriptional regulator
2265059	0	T	SNP	G	113	118	227	100	231
2269780	0	T	SNP	C	120	135	252	100	255	Asp154Gly (gac/gGc)	Rv2024c	-	hypothetical protein
2270102	0	A	SNP	G	121	114	233	100	235	Trp47Arg (tgg/Cgg)	Rv2024c	-	hypothetical protein
2280761	0	C	SNP	T	121	119	230	97.17	247	Ala108Thr (gcc/Acc)	Rv2033c	-	hypothetical protein
2282280	0	T	SNP	C	106	107	208	96.38	221	Val61Ala (gtt/gCt)	Rv2036	-	hypothetical protein
2282376	0	C	SNP	T	92	93	182	98.93	187	Ala93Val (gcc/gTc)	Rv2036	-	hypothetical protein
2282377	0	C	SNP	T	91	92	182	98.92	185	Ala93Ala (gcc/gcT)	Rv2036	-	hypothetical protein
2282787	0	C	SNP	T	98	111	208	100	209	Cys312Tyr (tgt/tAt)	Rv2037c	-	transmembrane protein
2285251	0	C	SNP	A	100	90	185	99.48	191	Val131Phe (gtc/Ttc)	Rv2039c	-	sugar ABC transporter permease
2287121	0	A	SNP	G	88	95	180	100	183	Asp242Asp (gat/gaC)	Rv2041c	-	sugar ABC transporter substrate-binding lipoprotein
2287485	0	T	SNP	C	92	86	176	97.27	183	Gln121Arg (cag/cGg)	Rv2041c	-	sugar ABC transporter substrate-binding lipoprotein
2295137	0	G	SNP	T	83	108	186	96.95	197	Gly3950Gly (ggc/ggA)	Rv2048c	pks12	polyketide synthase
2296042	0	G	SNP	C	218	262	476	99.79	481	Pro3649Ala (ccg/Gcg)	Rv2048c	pks12	polyketide synthase
2297766	0	G	SNP	A	125	114	230	97.55	245	Ala3074Val (gcc/gTc)	Rv2048c	pks12	polyketide synthase
2298347	0	C	SNP	G	139	122	255	95.26	274	Thr2880Thr (acg/acC)	Rv2048c	pks12	polyketide synthase
2300237	0	A	SNP	G	113	122	231	97.92	240	Ala2250Ala (gct/gcC)	Rv2048c	pks12	polyketide synthase
2300546	0	A	SNP	T	105	102	205	99.52	208	His2147Gln (cat/caA)	Rv2048c	pks12	polyketide synthase
2300552	0	T	SNP	G	100	99	195	100	199	Pro2145Pro (cca/ccC)	Rv2048c	pks12	polyketide synthase
2300555	0	A	SNP	G	98	103	201	99.5	202	Asp2144Asp (gat/gaC)	Rv2048c	pks12	polyketide synthase
2301089	0	T	SNP	C	134	97	229	98.3	235	Leu1966Leu (cta/ctG)	Rv2048c	pks12	polyketide synthase
2309356	0	G	SNP	A	84	82	163	96.51	172	Thr467Ile (act/aTt)	Rv2051c	ppm1	polyprenol-monophosphomannose synthase
2310513	0	G	SNP	A	130	100	224	97.46	236	Tyr81Tyr (tac/taT)	Rv2051c	ppm1	polyprenol-monophosphomannose synthase
2310831	0	C	SNP	T	128	140	263	97.81	274
2311099	0	C	SNP	G	134	124	254	99.61	259	Pro473Pro (ccg/ccC)	Rv2052c	-	hypothetical protein
2319677	0	C	SNP	T	109	102	207	99.06	213	Ala359Ala (gcg/gcA)	Rv2062c	cobN	cobalamin biosynthesis protein CobN
2321358	0	G	SNP	C	117	123	238	97.17	247	Arg101Pro (cgc/cCc)	Rv2063A	mazF7	mRNA interferase MazF7
2323155	0	G	SNP	A	118	128	240	97.23	253	Ala202Thr (gcg/Acg)	Rv2065	cobH	precorrin-8X methylmutase
2327904	0	T	Del	GAP	91	90	182	97.84	185		Rv2070c	cobK	precorrin-6A reductase
2327905	0	G	Del	GAP	91	90	182	97.84	185		Rv2070c	cobK	precorrin-6A reductase
2327906	0	A	Del	GAP	91	90	182	97.84	185		Rv2070c	cobK	precorrin-6A reductase
2327907	0	T	Del	GAP	91	90	182	97.84	185		Rv2070c	cobK	precorrin-6A reductase
2328543	0	T	SNP	C	127	129	249	99.61	257	Ile145Met (ata/atG)	Rv2071c	cobM	precorrin-4 C(11)-methyltransferase
2329533	0	A	SNP	G	118	133	249	100	251	Leu205Pro (ctc/cCc)	Rv2072c	cobL	precorrin-6Y C(5,15)-methyltransferase
2331255	0	C	SNP	T	123	115	233	98.35	242	Ala88Val (gcg/gTg)	Rv2074	-	pyridoxamine 5'-phosphate oxidase
2331620	0	A	SNP	C	119	125	241	100	244	Gly420Gly (ggt/ggG)	Rv2075c	-	hypothetical protein
2331789	0	G	SNP	T	124	136	257	100	260	Pro364Gln (ccg/cAg)	Rv2075c	-	hypothetical protein
2334007	0	A	SNP	G	124	114	236	100	238	Ala96Ala (gct/gcC)	Rv2077c	-	transmembrane protein
2335075	0	A	SNP	G	103	82	185	100	185	Glu6Gly (gaa/gGa)	Rv2078	-	hypothetical protein
2335245	0	C	SNP	T	110	83	191	98.47	196	Leu63Leu (ctg/Ttg)	Rv2078	-	hypothetical protein
2335494	0	A	SNP	G	97	127	219	100	224	Tyr47Cys (tac/tGc)	Rv2079	-	hypothetical protein
2335500	0	C	SNP	T	89	122	207	97.69	216	Ala49Val (gcc/gTc)	Rv2079	-	hypothetical protein
2338195	0	C	Del	GAP	72	66	129	92	150		Rv2081c	-	transmembrane protein
2339255	0	A	SNP	G	87	124	208	99.53	212	Thr183Ala (act/Gct)	Rv2082	-	hypothetical protein
2339719	0	A	SNP	G	88	68	150	93.98	166	Ala337Ala (gca/gcG)	Rv2082	-	hypothetical protein
2339722	0	G	SNP	C	91	66	154	95.15	165	Gly338Gly (ggg/ggC)	Rv2082	-	hypothetical protein
2339724	0	C	SNP	T	84	65	144	94.3	158	Ala339Val (gcg/gTg)	Rv2082	-	hypothetical protein
2339726	0	C	SNP	G	89	72	158	95.83	168	Leu340Val (ctg/Gtg)	Rv2082	-	hypothetical protein
2340621	0	C	SNP	G	108	100	196	99.52	209	Pro638Arg (ccc/cGc)	Rv2082	-	hypothetical protein
2341030	0	G	SNP	A	131	107	235	98.76	241	Ala54Thr (gcg/Acg)	Rv2083	-	hypothetical protein
2341636	0	C	SNP	G	125	141	263	99.63	267	Leu256Val (ctg/Gtg)	Rv2083	-	hypothetical protein
2342403	0	C	SNP	G	131	108	235	96.76	247	Ala199Gly (gcg/gGg)	Rv2084	-	hypothetical protein
2342649	1	A	Ins	G	77	97	174	79.09	174		Rv2084	-	hypothetical protein
2342649	2	A	Ins	G	77	97	174	79.09	174		Rv2084	-	hypothetical protein
2342649	3	A	Ins	C	76	97	173	78.64	173		Rv2084	-	hypothetical protein
2342649	4	A	Ins	G	76	97	173	78.64	173		Rv2084	-	hypothetical protein
2342649	5	A	Ins	T	73	97	170	77.27	170		Rv2084	-	hypothetical protein
2342649	6	A	Ins	A	73	97	170	77.27	170		Rv2084	-	hypothetical protein
2342649	7	A	Ins	C	73	97	170	77.27	170		Rv2084	-	hypothetical protein
2342649	8	A	Ins	A	73	97	170	77.27	170		Rv2084	-	hypothetical protein
2342649	9	A	Ins	C	73	97	170	77.27	170		Rv2084	-	hypothetical protein
2342649	10	A	Ins	A	72	97	169	76.82	170		Rv2084	-	hypothetical protein
2342649	11	A	Ins	C	73	97	170	77.27	170		Rv2084	-	hypothetical protein
2344233	0	A	SNP	C	100	109	200	98.58	212
2345037	0	C	SNP	A	122	109	229	100	231	Leu209Leu (ctc/ctA)	Rv2088	pknJ	transmembrane serine/threonine-protein kinase PknJ
2348446	0	C	SNP	G	118	124	241	99.59	243	Phe358Leu (ttc/ttG)	Rv2090	-	5'-3' exonuclease
2348482	0	G	SNP	T	107	118	222	98.68	228	Glu370Asp (gag/gaT)	Rv2090	-	5'-3' exonuclease
2349634	0	C	SNP	T	99	92	191	97.95	195	Thr807Thr (acg/acA)	Rv2092c	helY	ATP-dependent DNA helicase HelY
2350186	0	A	SNP	G	157	122	277	99.29	281	Arg623Arg (cgt/cgC)	Rv2092c	helY	ATP-dependent DNA helicase HelY
2357269	0	G	Del	GAP	92	103	201	80.25	243
2357270	0	C	Del	GAP	92	103	201	81.25	240
2357271	0	C	Del	GAP	92	102	201	81.17	239
2358029	1	T	Ins	G	105	99	204	93.58	204
2361604	0	C	SNP	G	124	127	247	99.6	252	Val455Val (gtc/gtG)	Rv2101	helZ	helicase HelZ
2362041	0	C	SNP	A	95	123	214	100	218	Pro601Gln (ccg/cAg)	Rv2101	helZ	helicase HelZ
2368565	0	A	Del	GAP	97	100	195	98.99	199
2368647	0	C	SNP	T	119	98	215	99.09	219
2369186	0	G	SNP	C	110	117	223	100	227	Arg182Gly (cgt/Ggt)	Rv2109c	prcA	proteasome subunit alpha
2369326	0	C	SNP	G	99	117	214	100	216	Arg135Pro (cgc/cCc)	Rv2109c	prcA	proteasome subunit alpha
2374442	0	G	SNP	A	93	97	185	94.06	202	Ser203Ser (tcg/tcA)	Rv2114	-	hypothetical protein
2376425	0	A	SNP	G	119	107	221	97.41	232
2379743	0	C	SNP	G	146	110	249	99.61	257
2386389	0	G	SNP	A	114	115	227	100	229	Gly33Ser (ggc/Agc)	Rv2125	-	hypothetical protein
2387733	0	T	SNP	C	142	51	191	100	193	Glu80Glu (gaa/gaG)	Rv2126c	PE_PGRS37	PE-PGRS family protein PE_PGRS37
2388641	0	G	SNP	A	112	125	230	100	237	Gly9Asp (ggc/gAc)	Rv2127	ansP1	L-asparagine permease
2390299	0	A	SNP	G	99	88	185	96.89	193
2390427	0	G	SNP	A	114	102	212	96.86	223	Arg255Trp (cgg/Tgg)	Rv2129c	-	oxidoreductase
2396004	0	A	SNP	G	94	94	186	98.43	191	Val3Ala (gtc/gCc)	Rv2135c	-	hypothetical protein
2397760	0	C	SNP	G	96	99	193	96.06	203	Ala144Gly (gca/gGa)	Rv2138	lppL	lipoprotein LppL
2399887	0	C	SNP	T	90	82	170	98.29	175	Glu148Lys (gag/Aag)	Rv2140c	TB18.6	hypothetical protein
2400031	0	G	SNP	A	111	96	204	98.1	211	Arg100Cys (cgc/Tgc)	Rv2140c	TB18.6	hypothetical protein
2401883	0	C	SNP	T	22	37	59	96.72	61
2403448	0	G	SNP	A	122	128	247	98.81	253	Gly158Ser (ggc/Agc)	Rv2143	-	hypothetical protein
2413246	0	C	SNP	A	136	127	261	100	263	Val36Leu (gtg/Ttg)	Rv2153c	murG	UDP-N-acetylglucosamine--N-acetylmuramyl- (pentapeptide) pyrophosphoryl-undecaprenol-N-acetylglucosamine transferase
2415656	0	G	SNP	C	123	139	260	100	262	Arg247Gly (cgg/Ggg)	Rv2155c	murD	UDP-N-acetylmuramoylalanine--D-glutamate ligase
2415957	0	G	SNP	A	132	105	233	96.73	245	Gly146Gly (ggc/ggT)	Rv2155c	murD	UDP-N-acetylmuramoylalanine--D-glutamate ligase
2416382	0	G	SNP	T	79	107	184	95.88	194	Leu5Met (ctg/Atg)	Rv2155c	murD	UDP-N-acetylmuramoylalanine--D-glutamate ligase
2416434	0	A	SNP	C	76	113	189	96.92	195	Leu348Val (ttg/Gtg)	Rv2156c	murX	phospho-N-acetylmuramoyl-pentappeptidetransferase
2419142	0	A	SNP	G	128	111	236	98.35	243	Val489Val (gtt/gtC)	Rv2158c	murE	UDP-N-acetylmuramoylalanyl-D-glutamate--2, 6-diaminopimelate ligase
2421816	0	A	SNP	G	137	120	254	100	257
2421975	1	G	Ins	G	110	123	233	94.72	233
2421975	2	G	Ins	G	108	122	230	93.5	230
2421975	3	G	Ins	A	107	122	229	93.09	230
2421975	4	G	Ins	A	108	122	230	93.5	230
2423785	0	C	SNP	T	78	98	169	75.54	233	Gly352Ser (ggc/Agc)	Rv2162c	PE_PGRS38	PE-PGRS family protein PE_PGRS38
2423801	0	C	Del	GAP	55	76	137	77.51	169		Rv2162c	PE_PGRS38	PE-PGRS family protein PE_PGRS38
2423802	0	C	Del	GAP	55	76	137	78.44	167		Rv2162c	PE_PGRS38	PE-PGRS family protein PE_PGRS38
2423803	0	C	Del	GAP	55	76	137	78.92	166		Rv2162c	PE_PGRS38	PE-PGRS family protein PE_PGRS38
2423804	0	A	Del	GAP	55	76	137	77.98	168		Rv2162c	PE_PGRS38	PE-PGRS family protein PE_PGRS38
2423805	0	C	Del	GAP	55	76	137	78.92	166		Rv2162c	PE_PGRS38	PE-PGRS family protein PE_PGRS38
2423806	0	C	Del	GAP	55	76	137	77.98	168		Rv2162c	PE_PGRS38	PE-PGRS family protein PE_PGRS38
2423807	0	G	Del	GAP	55	76	137	78.92	166		Rv2162c	PE_PGRS38	PE-PGRS family protein PE_PGRS38
2423808	0	G	Del	GAP	55	76	137	80.37	163		Rv2162c	PE_PGRS38	PE-PGRS family protein PE_PGRS38
2423809	0	C	Del	GAP	55	76	137	80.86	162		Rv2162c	PE_PGRS38	PE-PGRS family protein PE_PGRS38
2423810	0	C	Del	GAP	55	76	137	79.88	164		Rv2162c	PE_PGRS38	PE-PGRS family protein PE_PGRS38
2423811	0	C	Del	GAP	55	76	137	82.39	159		Rv2162c	PE_PGRS38	PE-PGRS family protein PE_PGRS38
2423812	0	C	Del	GAP	55	76	137	83.97	156		Rv2162c	PE_PGRS38	PE-PGRS family protein PE_PGRS38
2423813	0	A	Del	GAP	55	76	137	84.52	155		Rv2162c	PE_PGRS38	PE-PGRS family protein PE_PGRS38
2423814	0	C	Del	GAP	55	76	137	86.75	151		Rv2162c	PE_PGRS38	PE-PGRS family protein PE_PGRS38
2423815	0	C	Del	GAP	55	76	137	86.18	152		Rv2162c	PE_PGRS38	PE-PGRS family protein PE_PGRS38
2423816	0	G	Del	GAP	55	76	137	87.33	150		Rv2162c	PE_PGRS38	PE-PGRS family protein PE_PGRS38
2423817	0	G	Del	GAP	55	76	137	87.33	150		Rv2162c	PE_PGRS38	PE-PGRS family protein PE_PGRS38
2423818	0	C	Del	GAP	55	76	137	87.33	150		Rv2162c	PE_PGRS38	PE-PGRS family protein PE_PGRS38
2424864	0	A	SNP	G	101	113	212	96.83	221
2424925	0	A	SNP	G	101	104	202	99.51	206
2425097	0	A	SNP	C	94	88	181	96.81	188	Val664Gly (gtc/gGc)	Rv2163c	pbpB	penicillin-binding membrane protein PbpB
2425471	0	T	SNP	C	103	74	177	100	177	Arg539Arg (cga/cgG)	Rv2163c	pbpB	penicillin-binding membrane protein PbpB
2432745	0	C	SNP	T	105	119	219	98.25	228	Arg171Trp (cgg/Tgg)	Rv2170	-	GCN5-like N-acetyltransferase
2437259	0	G	SNP	T	78	121	198	98.51	202	Ala451Ser (gca/Tca)	Rv2174	mptA	alpha(1->6)-mannopyranosyltransferase A
2439519	0	G	SNP	A	78	87	163	97.63	169	Arg143Arg (cgc/cgT)	Rv2177c	-	transposase
2440926	0	G	SNP	T	97	95	187	99.48	193	Asp265Glu (gac/gaA)	Rv2178c	aroG	phospho-2-dehydro-3-deoxyheptonate aldolase AroG
2447539	0	A	SNP	G	91	83	168	97.75	178
2448288	0	G	SNP	A	86	100	181	98.41	189	Trp43_ (tgg/tgA)	Rv2187	fadD15	long-chain-fatty-acid--CoA ligase FadD15
2448458	0	C	SNP	T	125	94	216	100	219	Thr100Ile (acc/aTc)	Rv2187	fadD15	long-chain-fatty-acid--CoA ligase FadD15
2449295	0	G	SNP	A	99	126	223	96.57	233	Gly379Glu (ggg/gAg)	Rv2187	fadD15	long-chain-fatty-acid--CoA ligase FadD15
2450045	0	G	SNP	A	111	85	195	98	200	Thr369Met (acg/aTg)	Rv2188c	pimB	alpha-(1-6)-phosphatidylinositol monomannoside mannosyltransferase
2451081	0	C	SNP	G	109	99	205	96.3	216	Glu24Gln (gag/Cag)	Rv2188c	pimB	alpha-(1-6)-phosphatidylinositol monomannoside mannosyltransferase
2451927	1	G	Ins	C	116	114	230	88.46	231		Rv2189c	-	hypothetical protein
2451927	2	G	Ins	A	117	114	231	88.85	231		Rv2189c	-	hypothetical protein
2451927	3	G	Ins	G	117	113	230	88.46	231		Rv2189c	-	hypothetical protein
2451927	4	G	Ins	C	117	114	231	88.85	231		Rv2189c	-	hypothetical protein
2458003	0	G	SNP	C	107	118	224	98.68	228	Gly151Arg (ggc/Cgc)	Rv2194	qcrC	ubiquinol-cytochrome C reductase cytochrome subunit C
2461801	0	C	SNP	T	99	101	199	96.15	208	Ala116Ala (gcg/gcA)	Rv2197c	-	transmembrane protein
2462871	0	G	SNP	A	111	111	217	99.55	223	Ala59Ala (gcc/gcT)	Rv2198c	mmpS3	membrane protein MmpS3
2470485	0	G	SNP	T	100	96	194	96.08	204
2470591	0	A	SNP	C	103	107	209	100	210
2472956	0	T	SNP	C	114	127	236	96.79	249	Leu155Ser (ttg/tCg)	Rv2208	cobS	cobalamin synthase
2482343	0	C	SNP	G	120	110	227	98.29	234	Pro127Ala (ccc/Gcc)	Rv2215	dlaT	pyruvate dehydrogenase E2 component dihydrolipoamide acyltransferase
2495500	0	T	SNP	C	108	110	217	99.54	219	Leu508Leu (tta/ttG)	Rv2224c	caeA	carboxylesterase A
2499726	0	G	SNP	A	115	97	210	100	212	Asp299Asn (gat/Aat)	Rv2226	-	hypothetical protein
2500182	0	G	SNP	A	106	123	226	98.71	232	Asp451Asn (gat/Aat)	Rv2226	-	hypothetical protein
2500892	0	C	SNP	T	97	107	203	98.55	207
2501147	1	G	Ins	C	77	68	145	88.96	146		Rv2227	-	hypothetical protein
2501148	0	T	SNP	C	78	71	149	97.39	153	Val73Ala (gtg/gCg)	Rv2227	-	hypothetical protein
2503549	0	C	SNP	A	138	116	252	97.32	261	Ala354Ser (gcg/Tcg)	Rv2230c	-	GTP cyclohydrolase
2505594	0	C	SNP	T	104	102	205	97.17	212	Val36Ile (gtc/Atc)	Rv2231c	cobC	aminotransferase
2508395	0	G	SNP	A	82	109	189	97.45	196	Pro253Pro (ccg/ccA)	Rv2235	-	transmembrane protein
2509140	0	G	SNP	C	135	155	285	100	290	Ser79Cys (tcc/tGc)	Rv2236c	cobD	cobalamin biosynthesis transmembrane protein CobD
2509181	0	C	SNP	G	140	150	286	98.31	295	Val65Val (gtg/gtC)	Rv2236c	cobD	cobalamin biosynthesis transmembrane protein CobD
2509722	0	A	SNP	G	111	92	194	100	203	Pro78Pro (cca/ccG)	Rv2237	-	hypothetical protein
2511712	0	G	SNP	T	100	93	190	97.47	198	Thr190Lys (aca/aAa)	Rv2240c	-	hypothetical protein
2513633	0	C	SNP	T	93	73	162	97.65	170	His365His (cac/caT)	Rv2241	aceE	pyruvate dehydrogenase E1 component
2516567	0	G	SNP	C	83	122	202	100	205
2517610	0	G	SNP	A	94	117	207	96.79	218	Ser275Asn (agc/aAc)	Rv2243	fabD	malonyl CoA-acyl carrier protein transacylase
2518132	0	C	SNP	T	94	87	179	98.37	184	Thr6Thr (acc/acT)	Rv2245	kasA	3-oxoacyl-ACP synthase 1
2521342	0	T	SNP	C	117	125	240	100	242	Asp200Asp (gat/gaC)	Rv2247	accD6	acetyl-/propionyl-CoA carboxylase subunit beta
2522836	0	C	SNP	T	117	97	209	98.17	218	Ala159Ala (gcc/gcT)	Rv2248	-	hypothetical protein
2523205	1	G	Ins	C	94	98	192	93.66	192
2523205	2	G	Ins	G	93	98	191	93.17	192
2523205	3	G	Ins	C	94	98	192	93.66	192
2525723	0	G	Del	GAP	99	112	210	96.35	219		Rv2251	-	flavoprotein
2526974	0	T	SNP	C	97	110	203	100	207	Pro470Pro (cct/ccC)	Rv2251	-	flavoprotein
2528931	0	G	SNP	A	107	109	213	97.74	221	Asn15Asn (aac/aaT)	Rv2254c	-	integral membrane protein
2529680	0	A	SNP	G	108	107	211	100	215	Thr65Thr (act/acC)	Rv2256c	-	hypothetical protein
2530434	0	G	SNP	T	125	106	226	95.85	241	Pro130His (ccc/cAc)	Rv2257c	-	hypothetical protein
2531081	0	T	SNP	A	115	104	215	99.1	221	Met273Leu (atg/Ttg)	Rv2258c	-	transcriptional regulator
2531742	0	A	SNP	G	126	114	235	100	240	Ala52Ala (gct/gcC)	Rv2258c	-	transcriptional regulator
2534563	0	G	Del	GAP	109	109	213	98.64	221
2534564	0	A	Del	GAP	109	109	213	100	218
2537192	0	C	Del	GAP	128	122	244	95.79	261		Rv2264c	-	hypothetical protein
2538793	0	G	SNP	A	113	98	207	98.14	215	Gly32Ser (ggc/Agc)	Rv2265	-	integral membrane protein
2544917	0	G	SNP	A	108	100	207	97.65	213	Asp74Asn (gac/Aac)	Rv2270	lppN	lipoprotein LppN
2544979	0	T	SNP	A	94	116	207	98.13	214	His94Gln (cat/caA)	Rv2270	lppN	lipoprotein LppN
2547274	0	A	SNP	G	133	122	253	96.59	264	Asp131Gly (gat/gGt)	Rv2275	-	cyclo(L-tyrosyl-L-tyrosyl) synthase
2547529	1	A	Ins	G	80	112	192	91.87	192		Rv2275	-	cyclo(L-tyrosyl-L-tyrosyl) synthase
2552592	0	A	SNP	C	120	91	209	96.79	218
2553682	0	C	SNP	T	94	96	186	98.96	192	Tyr170Tyr (tac/taT)	Rv2281	pitB	phosphate permease
2562783	0	T	SNP	C	89	108	190	98.5	200	Val62Ala (gtg/gCg)	Rv2290	lppO	lipoprotein LppO
2563958	0	A	SNP	C	93	107	193	97.56	205	Glu262Ala (gag/gCg)	Rv2291	sseB	thiosulfate sulfurtransferase SseB
2564368	1	G	Ins	C	98	108	206	96.26	207		Rv2293c	-	hypothetical protein
2566766	1	C	Ins	G	77	107	184	92.93	184
2566768	0	A	SNP	C	76	109	181	98.4	188
2569593	0	A	SNP	G	104	109	212	96.38	221	His171Arg (cat/cGt)	Rv2298	-	oxidoreductase
2572889	1	T	Ins	A	83	89	172	91.49	172		Rv2300c	-	metallo-hydrolase
2573434	0	G	SNP	T	90	121	211	97.24	217	Trp140Cys (tgg/tgT)	Rv2301	cut2	cutinase
2573756	0	C	SNP	A	92	81	170	98.86	175
2574598	0	C	SNP	T	119	103	219	98.23	226	Ser141Asn (agc/aAc)	Rv2303c	-	antibiotic-resistance protein
2577246	0	A	SNP	G	137	125	260	98.5	266
2578626	0	A	SNP	G	111	124	233	100	235	Met24Thr (atg/aCg)	Rv2307c	-	hypothetical protein
2579611	0	C	SNP	A	80	87	164	96.53	173	Val109Leu (gta/Tta)	Rv2307B	-	hypothetical protein
2579856	0	A	SNP	G	102	84	184	96.88	192	Met27Thr (atg/aCg)	Rv2307B	-	hypothetical protein
2581109	0	C	SNP	A	108	125	230	98.73	236	Arg231Arg (cgg/Agg)	Rv2308	-	hypothetical protein
2582324	0	G	SNP	A	94	104	194	97.54	203
2583649	0	A	SNP	C	135	126	257	97.75	267	Gln72Pro (cag/cCg)	Rv2310	-	excisionase
2586127	0	A	SNP	G	135	137	266	100	272	Gly388Gly (ggt/ggC)	Rv2314c	-	hypothetical protein
2589216	0	G	SNP	C	91	116	205	100	207	Val127Leu (gtg/Ctg)	Rv2316	uspA	sugar ABC transporter permease UspA
2592064	0	T	Del	GAP	103	90	193	94.61	204		Rv2319c	-	universal stress protein
2598400	0	A	SNP	G	126	98	224	100	224	Asn516Asn (aat/aaC)	Rv2326c	-	ABC transporter ATP-binding protein
2602575	0	G	SNP	A	106	104	207	99.53	211	Pro296Leu (ccg/cTg)	Rv2329c	narK1	nitrate/nitrite transporter
2604162	0	C	Del	GAP	53	65	118	75.16	157		Rv2330c	lppP	lipoprotein LppP
2604163	0	C	Del	GAP	53	65	118	76.13	155		Rv2330c	lppP	lipoprotein LppP
2604164	0	A	Del	GAP	53	65	118	76.13	155		Rv2330c	lppP	lipoprotein LppP
2604165	0	A	Del	GAP	53	65	118	77.63	152		Rv2330c	lppP	lipoprotein LppP
2605293	0	G	SNP	T	94	118	209	97.7	217	Glu62Asp (gag/gaT)	Rv2332	mez	malate oxidoreductase
2606797	1	G	Ins	C	91	79	170	93.92	170		Rv2333c	stp	multidrug resistance protein
2607990	0	G	SNP	A	116	101	210	98.64	220	Ala111Val (gcc/gTc)	Rv2333c	stp	multidrug resistance protein
2608117	0	C	SNP	A	101	95	192	100	196	Asp69Tyr (gac/Tac)	Rv2333c	stp	multidrug resistance protein
2608256	0	G	SNP	A	83	104	186	96.39	194	Asp22Asp (gac/gaT)	Rv2333c	stp	multidrug resistance protein
2608488	0	T	SNP	C	106	88	193	95.57	203
2611704	0	A	SNP	C	89	100	181	96.92	195	Arg290Arg (aga/Cga)	Rv2336	-	hypothetical protein
2612632	0	C	SNP	A	103	114	210	100	217	Gly119Val (ggc/gTc)	Rv2337c	-	hypothetical protein
2612716	0	C	SNP	T	133	124	254	96.98	265	Trp91_ (tgg/tAg)	Rv2337c	-	hypothetical protein
2619271	0	T	SNP	C	90	105	192	100	195
2622402	0	G	SNP	A	145	105	242	98.81	253	Ala17Ala (gcc/gcT)	Rv2343c	dnaG	DNA primase		phylo (1,1,2)
2622508	0	C	SNP	T	117	115	227	97.07	239	Leu415Leu (ttg/ttA)	Rv2344c	dgt	deoxyguanosine triphosphate triphosphohydrolase
2625924	0	T	SNP	C	68	77	141	96.67	150	Ala83Ala (gca/gcG)	Rv2346c	esxO	ESAT-6 like protein EsxO
2626004	0	G	SNP	A	5	17	22	78.57	28	Leu57Leu (ctg/Ttg)	Rv2346c	esxO	ESAT-6 like protein EsxO
2626348	0	C	SNP	T	62	51	111	95.76	118	Ala58Thr (gcc/Acc)	Rv2347c	esxP	ESAT-6 like protein EsxP
2626422	0	A	SNP	G	65	45	109	89.43	123	Met33Thr (atg/aCg)	Rv2347c	esxP	ESAT-6 like protein EsxP
2626513	0	T	SNP	A	78	26	102	100	104	Thr3Ser (aca/Tca)	Rv2347c	esxP	ESAT-6 like protein EsxP
2626514	0	T	SNP	G	78	26	101	100	104	Ala2Ala (gca/gcC)	Rv2347c	esxP	ESAT-6 like protein EsxP
2628291	0	C	SNP	T	107	94	197	94.81	212	Pro136Pro (ccg/ccA)	Rv2349c	plcC	phospholipase C
2631641	0	T	SNP	G	90	108	197	98.02	202	Pro145Pro (cca/ccC)	Rv2351c	plcA	membrane-associated phospholipase A
2632341	1	C	Ins	A	101	78	179	96.76	179
2632500	0	A	SNP	G	113	111	224	98.25	228
2637088	0	C	SNP	T	96	123	218	97.77	224
2637541	0	C	SNP	T	104	124	223	100	228
2641840	0	A	SNP	G	100	79	177	96.76	185	His64Arg (cac/cGc)	Rv2359	zur	zinc uptake regulation protein
2642383	0	C	SNP	T	98	88	183	99.47	187	Ala66Thr (gcc/Acc)	Rv2360c	-	hypothetical protein
2643653	0	G	SNP	A	127	101	222	98.7	231	Gly202Gly (ggc/ggT)	Rv2362c	recO	DNA repair protein RecO
2652908	0	C	SNP	G	129	140	265	98.53	273	Glu360Asp (gag/gaC)	Rv2373c	dnaJ2	chaperone protein DnaJ
2656225	0	A	SNP	G	106	119	222	99.56	226	Val69Ala (gtc/gCc)	Rv2377c	-	hypothetical protein
2660319	0	C	SNP	A	131	125	250	98.84	259	Glu589Asp (gag/gaT)	Rv2379c	mbtF	peptide synthetase
2662130	0	G	SNP	A	114	131	241	96.84	253	Ser1662Ser (agc/agT)	Rv2380c	mbtE	peptide synthetase
2663210	0	G	SNP	A	104	107	206	98.6	214	Ala1302Ala (gcc/gcT)	Rv2380c	mbtE	peptide synthetase
2664120	0	G	SNP	A	127	126	245	99.22	255	Thr999Met (acg/aTg)	Rv2380c	mbtE	peptide synthetase
2680658	0	T	SNP	G	96	93	186	100	189	Thr67Thr (act/acG)	Rv2386a	-	hypothetical protein
2688225	0	G	SNP	C	120	123	241	97.98	248	Met72Ile (atg/atC)	Rv2394	ggtB	gamma-glutamyltranspeptidase precursor GgtB
2691713	0	T	SNP	C	103	111	211	96.83	221	Ser548Pro (tcg/Ccg)	Rv2395	-	integral membrane protein
2693377	0	T	SNP	C	9	15	23	96	25	Ala193Ala (gct/gcC)	Rv2396	PE_PGRS41	acid and phagosome regulated protein AprC
2695378	0	C	SNP	G	100	98	196	100	198	Gly141Ala (ggc/gCc)	Rv2398c	cysW	sulfate ABC transporter permease CysW
2696977	0	G	SNP	C	80	114	187	99.49	195	Ala246Ala (gcc/gcG)	Rv2400c	subI	sulfate ABC transporter substrate-binding lipoprotein SubI
2703945	0	C	SNP	T	109	124	229	98.31	237
2704291	0	G	SNP	A	114	111	222	97.4	231	Ile49Ile (atc/atT)	Rv2406c	-	hypothetical protein
2704588	0	C	SNP	T	103	137	236	97.96	245
2704884	1	A	Ins	C	78	110	188	96.41	188		Rv2407	-	ribonuclease Z
2704884	2	A	Ins	A	78	110	188	96.41	188		Rv2407	-	ribonuclease Z
2704884	3	A	Ins	G	76	109	185	94.87	185		Rv2407	-	ribonuclease Z
2704884	4	A	Ins	C	76	105	181	92.82	181		Rv2407	-	ribonuclease Z
2704884	5	A	Ins	G	76	103	179	91.79	180		Rv2407	-	ribonuclease Z
2704884	6	A	Ins	A	75	104	179	91.79	179		Rv2407	-	ribonuclease Z
2704884	7	A	Ins	C	74	103	177	90.77	177		Rv2407	-	ribonuclease Z
2705561	0	A	SNP	G	134	129	261	98.13	268
2709795	0	A	SNP	G	98	107	203	96.7	212	Ala57Ala (gct/gcC)	Rv2411c	-	hypothetical protein
2712913	0	C	SNP	A	127	123	248	97.28	257	Arg291Leu (cgg/cTg)	Rv2415c	-	hypothetical protein
2713795	0	C	SNP	T	131	102	232	100	233
2718852	0	T	SNP	G	104	107	211	100	211
2719850	0	G	SNP	A	99	119	215	99.54	219	Arg85His (cgt/cAt)	Rv2423	-	hypothetical protein
2721562	0	C	SNP	G	111	112	218	99.11	225	Ala72Ala (gcg/gcC)	Rv2424c	-	transposase
2723506	0	T	SNP	C	123	116	234	100	239	Leu226Leu (tta/ttG)	Rv2426c	-	hypothetical protein
2724195	0	C	Del	GAP	77	106	182	76.25	240
2724196	0	T	Del	GAP	77	106	182	77.54	236
2724197	0	C	Del	GAP	77	106	182	78.88	232
2724198	0	T	Del	GAP	77	106	182	80.62	227
2724199	0	A	Del	GAP	77	106	182	82.06	223
2724200	0	G	Del	GAP	77	106	182	81.7	224
2725472	0	G	SNP	A	104	139	242	97.2	250	Thr2Thr (acc/acT)	Rv2427c	proA	gamma-glutamyl phosphate reductase
2726051	0	G	SNP	A	89	137	225	97.41	232
2726468	0	G	SNP	A	131	88	215	98.65	222	Ala92Ala (gcg/gcA)	Rv2428	ahpC	alkyl hydroperoxide reductase subunit AhpC			isoniazid (INH)
2727037	0	A	SNP	T	113	111	219	97.82	229	Met78Leu (atg/Ttg)	Rv2429	ahpD	alkyl hydroperoxide reductase AphD
2729772	0	G	SNP	C	106	101	204	98.57	210	Pro263Pro (ccc/ccG)	Rv2434c	-	transmembrane protein
2731741	0	G	SNP	A	100	120	219	98.21	224	Leu337Leu (ctg/Ttg)	Rv2435c	-	cyclase
2734074	0	T	SNP	C	135	120	254	100	255	Val282Ala (gtc/gCc)	Rv2436	rbsK	ribokinase RbsK
2737572	0	C	SNP	A	130	151	273	99.29	283	Ala226Ser (gcg/Tcg)	Rv2439c	proB	glutamate 5-kinase protein
2739385	0	T	SNP	C	106	114	217	97.78	225	Asn101Ser (aac/aGc)	Rv2440c	obg	GTPase Obg
2740693	0	T	SNP	C	90	102	191	100	192
2745739	0	G	SNP	A	110	102	211	98.6	215
2745839	0	G	SNP	A	116	101	212	97.75	222	Ala100Ala (gcc/gcT)	Rv2446c	-	integral membrane protein
2751804	0	C	SNP	T	123	136	258	99.62	260	Arg126Gln (cgg/cAg)	Rv2450c	rpfE	resuscitation-promoting factor RpfE
2752698	0	C	SNP	A	89	78	165	100	167
2753041	0	C	SNP	T	129	97	224	97.41	232	Ala195Thr (gca/Aca)	Rv2453c	mobA	molybdenum cofactor guanylyltransferase
2755112	0	G	SNP	A	107	103	208	96.77	217	Ile531Ile (atc/atT)	Rv2455c	-	2-oxoglutarate oxidoreductase subunit KorA
2759534	0	C	SNP	G	95	96	188	97.45	196
2760152	0	A	SNP	G	138	155	287	100	293	Tyr125Cys (tac/tGc)	Rv2458	mmuM	homocysteine S-methyltransferase MmuM
2764206	0	A	SNP	G	115	95	205	98.13	214	Asp362Asp (gat/gaC)	Rv2462c	tig	trigger factor
2764939	0	G	SNP	A	89	103	183	98.46	195	Pro118Leu (ccc/cTc)	Rv2462c	tig	trigger factor
2773955	0	G	SNP	C	77	103	179	97.83	184	Ser131Thr (agt/aCt)	Rv2471	aglA	alpha-glucosidase AglA
2779136	0	T	SNP	C	113	127	239	100	240	Ser1043Gly (agc/Ggc)	Rv2476c	gdh	NAD-dependent glutamate dehydrogenase
2786100	0	C	SNP	T	90	89	174	99.44	180
2786952	0	A	SNP	G	133	131	257	100	264	Cys778Arg (tgc/Cgc)	Rv2482c	plsB2	glycerol-3-phosphate acyltransferase
2787989	0	C	SNP	T	86	96	179	98.91	184	Arg432His (cgc/cAc)	Rv2482c	plsB2	glycerol-3-phosphate acyltransferase
2788823	0	G	SNP	T	112	111	220	96.12	232	Thr154Lys (acg/aAg)	Rv2482c	plsB2	glycerol-3-phosphate acyltransferase
2788966	0	G	SNP	T	99	119	213	97.32	224	Ala106Ala (gcc/gcA)	Rv2482c	plsB2	glycerol-3-phosphate acyltransferase
2789661	0	C	SNP	A	105	114	217	96.05	228	Pro454Pro (ccg/ccT)	Rv2483c	plsC	bifunctional L-3-phosphoserine phosphatase/1-acyl-sn-glycerol-3-phosphate acyltransferase
2790426	0	A	Del	GAP	110	101	211	94.62	223		Rv2483c	plsC	bifunctional L-3-phosphoserine phosphatase/1-acyl-sn-glycerol-3-phosphate acyltransferase
2790458	0	A	SNP	C	104	90	192	97.49	199	Cys189Gly (tgt/Ggt)	Rv2483c	plsC	bifunctional L-3-phosphoserine phosphatase/1-acyl-sn-glycerol-3-phosphate acyltransferase
2791098	0	C	SNP	T	96	114	202	99.06	212	Gly466Asp (ggt/gAt)	Rv2484c	-	diacyglycerol O-acyltransferase
2791257	0	A	SNP	T	96	102	197	98.02	202	Ile413Asn (att/aAt)	Rv2484c	-	diacyglycerol O-acyltransferase
2791475	0	A	SNP	G	131	94	219	96.57	233	Ala340Ala (gct/gcC)	Rv2484c	-	diacyglycerol O-acyltransferase
2799489	0	C	Del	GAP	115	114	223	97.86	234		Rv2488c	-	LuxR family transcriptional regulator
2799490	0	G	Del	GAP	115	114	223	97.86	234		Rv2488c	-	LuxR family transcriptional regulator
2799491	0	C	Del	GAP	115	114	223	97.86	234		Rv2488c	-	LuxR family transcriptional regulator
2799492	0	A	Del	GAP	115	114	223	97.86	234		Rv2488c	-	LuxR family transcriptional regulator
2799493	0	A	Del	GAP	115	114	223	97.86	234		Rv2488c	-	LuxR family transcriptional regulator
2802036	0	C	SNP	T	119	102	216	96.93	228	Gly1401Ser (ggc/Agc)	Rv2490c	PE_PGRS43	PE-PGRS family protein PE_PGRS43
2803867	0	G	SNP	C	137	121	252	95.91	269	Ala790Ala (gcc/gcG)	Rv2490c	PE_PGRS43	PE-PGRS family protein PE_PGRS43
2805696	0	C	SNP	A	71	68	132	96.53	144	Gly181Trp (ggg/Tgg)	Rv2490c	PE_PGRS43	PE-PGRS family protein PE_PGRS43
2807486	0	C	SNP	A	96	98	191	100	194	Ala70Asp (gcc/gAc)	Rv2492	-	hypothetical protein
2809621	0	T	SNP	C	146	116	259	100	262	Thr107Ala (acc/Gcc)	Rv2495c	bkdC	branched-chain keto acid dehydrogenase E2 component
2809895	0	G	SNP	A	100	127	226	98.27	231	Leu15Leu (ctc/ctT)	Rv2495c	bkdC	branched-chain keto acid dehydrogenase E2 component
2815277	0	C	SNP	T	122	126	242	98.8	251	Arg535Gln (cga/cAa)	Rv2501c	accA1	acetyl-/propionyl-CoA carboxylase subunit alpha
2817158	0	C	SNP	A	119	114	225	98.73	236	Met439Ile (atg/atT)	Rv2502c	accD1	acetyl-/propionyl-CoA carboxylase subunit beta
2818837	0	A	SNP	G	118	123	237	100	241	Gly97Gly (ggt/ggC)	Rv2503c	scoB	succinyl-CoA:3-ketoacid-CoA transferase subunit B
2821342	0	C	SNP	T	100	111	209	99.53	212	Ala85Ala (gcg/gcA)	Rv2505c	fadD35	fatty-acid--CoA ligase FadD35
2824432	0	G	SNP	A	131	123	252	94.78	268	Thr54Thr (acc/acT)	Rv2508c	-	integral membrane protein
2825466	0	G	SNP	A	109	130	239	100	239	Lys263Lys (aag/aaA)	Rv2509	-	short-chain type dehydrogenase/reductase
2827984	0	G	SNP	T	101	96	192	100	197
2828019	0	T	SNP	C	105	88	188	100	193
2828058	0	G	SNP	A	117	79	191	98	200
2828104	0	C	SNP	T	108	99	207	98.57	210
2830126	0	A	SNP	G	93	92	182	96.86	191	Asp58Gly (gac/gGc)	Rv2512a	-	hypothetical protein
2830525	0	C	SNP	A	107	103	208	100	210	Thr122Lys (acg/aAg)	Rv2513	-	hypothetical protein
2841022	0	A	SNP	G	111	129	234	100	240	Cys2771Arg (tgc/Cgc)	Rv2524c	fas	fatty acid synthase
2847281	0	A	SNP	G	124	120	240	99.59	245	Asp684Asp (gat/gaC)	Rv2524c	fas	fatty acid synthase
2855259	0	A	SNP	G	114	112	224	100	226	Ala841Ala (gct/gcC)	Rv2531c	-	amino acid decarboxylase
2858669	0	G	SNP	T	120	130	247	98.43	254	Ala19Asp (gcc/gAc)	Rv2533c	nusB	N utilization substance protein B
2859278	0	C	SNP	T	94	98	189	98.46	195	Ala5Thr (gct/Act)	Rv2534c	efp	elongation factor P
2865760	0	A	SNP	G	101	107	208	99.52	209	Thr211Ala (acc/Gcc)	Rv2542	-	hypothetical protein
2865882	0	T	SNP	C	116	119	233	100	235	Val251Val (gtt/gtC)	Rv2542	-	hypothetical protein
2869242	0	T	SNP	C	115	101	211	98.18	220
2870386	0	C	SNP	T	92	91	182	95.81	191
2875707	0	A	SNP	G	111	116	223	96.19	236	Val260Ala (gtg/gCg)	Rv2555c	alaS	alanine--tRNA ligase
2878980	0	C	SNP	T	120	151	264	96.79	280	Gly317Asp (ggc/gAc)	Rv2559c	-	hypothetical protein
[truncated: 1,079 more rows]
