# Supplementary material for: Novel Mutations in Putative Nicotinic Acid Phosphoribosyltransferases of Mycobacterium tuberculosis and Their Effect on Protein Thermodynamic Properties
Source: Polymers (Basel). 2022 Apr 18;14(8):1623. doi: 10.3390/polym14081623 (PMC9031469; doi:10.3390/polym14081623)
Supplement: Supplementary file 1 [file polymers-14-01623-s001.zip › Supplementary files S1/754.xlsx]

## Sheet: 754
#Pos	Insindex	Ref	Type	Allel	CovFor	CovRev	Qual20	Freq	Cov	Subst	Gene	GeneName	Product	ResistanceSNP	PhyloSNP	InterestingRegion
1849	0	C	SNP	A	93	89	178	100	182
1977	0	A	SNP	G	108	90	192	99.5	199
3446	0	C	SNP	T	83	79	161	100	162	Ala56Val (gcc/gTc)	Rv0003	recF	DNA replication/repair protein RecF
4013	0	T	SNP	C	96	81	175	99.44	178	Ile245Thr (atc/aCc)	Rv0003	recF	DNA replication/repair protein RecF
7362	0	G	SNP	C	101	82	181	100	183	Glu21Gln (gag/Cag)	Rv0006	gyrA	DNA gyrase subunit A			fluoroquinolones (FQ)
7585	0	G	SNP	C	86	121	202	100	207	Ser95Thr (agc/aCc)	Rv0006	gyrA	DNA gyrase subunit A		phylo (not H37Rv)	fluoroquinolones (FQ)
9304	0	G	SNP	A	115	138	247	98.83	256	Gly668Asp (ggc/gAc)	Rv0006	gyrA	DNA gyrase subunit A			fluoroquinolones (FQ)
11879	0	A	SNP	G	130	65	193	100	195	Ser145Pro (tcc/Ccc)	Rv0008c	-	cell wall synthesis protein CwsA
12204	0	G	SNP	A	104	135	237	99.17	241	Leu36Leu (ctc/ctT)	Rv0008c	-	cell wall synthesis protein CwsA
14785	0	T	SNP	C	91	88	178	100	179	Cys233Arg (tgc/Cgc)	Rv0012	-	membrane protein
15117	0	C	SNP	G	75	98	166	98.86	175	Ile68Met (atc/atG)	Rv0013	trpG	anthranilate synthase component II
21795	0	G	SNP	A	102	91	180	100	193	Pro463Ser (ccg/Tcg)	Rv0018c	pstP	phosphoserine/threonine phosphatase PstP
24714	0	T	Del	GAP	60	76	133	76.4	178		Rv0020c	fhaA	FHA domain-containing protein FhaA
24715	0	A	Del	GAP	60	76	133	78.16	174		Rv0020c	fhaA	FHA domain-containing protein FhaA
24716	0	A	Del	GAP	60	76	133	78.61	173		Rv0020c	fhaA	FHA domain-containing protein FhaA
26957	0	C	SNP	G	120	88	207	99.52	209
26959	0	C	SNP	G	120	87	203	99.52	208
27487	0	G	SNP	A	93	95	184	100	188
34044	0	T	SNP	C	93	115	205	100	208
37031	0	C	SNP	G	92	105	195	100	197	Ala55Ala (gcc/gcG)	Rv0034	-	hypothetical protein
39030	0	C	SNP	T	260	302	547	78.71	714
42281	0	C	SNP	A	103	106	206	100	209	Cys24Phe (tgc/tTc)	Rv0039c	-	transmembrane protein
42967	0	G	SNP	C	75	89	161	98.8	166	Pro133Pro (ccc/ccG)	Rv0040c	mtc28	hypothetical protein
48520	0	C	SNP	T	110	83	192	99.48	194	Glu170Lys (gag/Aag)	Rv0044c	-	oxidoreductase
49360	0	C	SNP	T	136	112	245	100	248	Val194Ile (gtc/Atc)	Rv0045c	-	hydrolase
49691	0	C	Del	GAP	95	113	200	95.85	217		Rv0045c	-	hydrolase
49692	0	C	Del	GAP	95	113	200	100	208		Rv0045c	-	hydrolase
50557	0	T	SNP	C	88	100	179	98.43	191	Arg190Gly (agg/Ggg)	Rv0046c	ino1	inositol-3-phosphate synthase
51949	0	A	SNP	G	101	85	184	99.47	187	Val250Ala (gtc/gCc)	Rv0048c	-	membrane protein
53422	0	G	SNP	A	107	118	216	99.56	226
54394	0	A	SNP	G	73	93	165	99.4	167	Ala244Ala (gca/gcG)	Rv0050	ponA1	bifunctional penicillin-insensitive transglycosylase/penicillin-sensitive transpeptidase
54842	0	G	SNP	T	82	77	149	99.38	160	Ala394Ser (gcg/Tcg)	Rv0050	ponA1	bifunctional penicillin-insensitive transglycosylase/penicillin-sensitive transpeptidase
55553	0	C	SNP	T	83	102	179	84.86	218	Pro631Ser (ccg/Tcg)	Rv0050	ponA1	bifunctional penicillin-insensitive transglycosylase/penicillin-sensitive transpeptidase
56001	0	G	SNP	A	74	78	151	100	152	Gln102Gln (cag/caA)	Rv0051	-	transmembrane protein
62049	0	A	SNP	G	125	104	225	100	229	Arg552Gly (agg/Ggg)	Rv0058	dnaB	replicative DNA helicase
65083	0	G	SNP	A	69	97	160	100	166	Pro90Ser (ccc/Tcc)	Rv0061c	-	hypothetical protein
66632	0	C	SNP	T	113	110	214	100	223	Pro361Ser (cct/Tct)	Rv0062	celA1	cellulase CelA
67012	0	C	SNP	T	95	121	215	99.08	218	Thr30Thr (acc/acT)	Rv0063	-	oxidoreductase
69984	0	C	SNP	A	108	89	191	98.01	201	Ala455Ala (gcc/gcA)	Rv0064	-	transmembrane protein
69989	0	G	SNP	A	109	88	192	98.5	200	Gly457Asp (ggt/gAt)	Rv0064	-	transmembrane protein
70267	0	G	SNP	T	88	92	178	100	180	Val550Phe (gtc/Ttc)	Rv0064	-	transmembrane protein
70816	0	A	SNP	G	103	100	200	99.51	204	Asn733Asp (aac/Gac)	Rv0064	-	transmembrane protein
71336	0	G	SNP	C	95	101	193	99.49	197	Arg906Pro (cgc/cCc)	Rv0064	-	transmembrane protein
72549	0	C	SNP	T	87	92	178	98.35	182	Gly655Ser (ggt/Agt)	Rv0066c	icd2	isocitrate dehydrogenase
75233	0	C	SNP	A	85	75	152	99.38	161
75940	0	G	SNP	C	89	112	200	99.5	202	Val214Leu (gtg/Ctg)	Rv0068	-	oxidoreductase
80616	0	C	SNP	G	104	91	195	100	195
89059	0	C	SNP	T	119	127	241	99.6	247	Ala13Val (gcc/gTc)	Rv0080	-	hypothetical protein
92199	0	T	SNP	G	106	112	215	97.32	224	Thr600Thr (act/acG)	Rv0083	-	oxidoreductase
104712	0	C	SNP	T	110	119	224	86.09	266
104824	0	C	SNP	A	120	116	232	100	236	Ser131Ile (agc/aTc)	Rv0095c	-	hypothetical protein
104838	0	T	SNP	G	101	108	206	99.52	210	Glu126Asp (gaa/gaC)	Rv0095c	-	hypothetical protein
104856	0	C	SNP	T	79	101	176	100	180	Leu120Leu (ctg/ctA)	Rv0095c	-	hypothetical protein
104858	0	G	SNP	A	76	101	169	100	177	Leu120Leu (ctg/Ttg)	Rv0095c	-	hypothetical protein
104941	0	T	SNP	C	42	69	109	100	111	Gln92Arg (cag/cGg)	Rv0095c	-	hypothetical protein
104942	0	G	SNP	C	41	71	110	100	112	Gln92Glu (cag/Gag)	Rv0095c	-	hypothetical protein
104944	0	G	SNP	A	42	70	109	100	112	Ala91Val (gcc/gTc)	Rv0095c	-	hypothetical protein
104962	0	G	SNP	A	38	61	98	99	100	Ala85Val (gcg/gTg)	Rv0095c	-	hypothetical protein
105007	0	C	SNP	G	25	33	57	100	58	Ser70Thr (agc/aCc)	Rv0095c	-	hypothetical protein
105011	0	G	SNP	A	25	27	52	98.11	53	Leu69Leu (ctg/Ttg)	Rv0095c	-	hypothetical protein
105045	0	G	SNP	C	33	33	64	100	66	Asp57Glu (gac/gaG)	Rv0095c	-	hypothetical protein
105060	0	G	SNP	A	39	38	74	98.72	78	Asp52Asp (gac/gaT)	Rv0095c	-	hypothetical protein
105063	0	G	SNP	A	37	37	73	100	74	Phe51Phe (ttc/ttT)	Rv0095c	-	hypothetical protein
105736	0	T	SNP	C	108	104	211	99.07	214	Val138Ala (gtc/gCc)	Rv0096	PPE1	PPE family protein PPE1
110567	0	C	SNP	T	95	77	170	98.85	174	Asp189Asp (gac/gaT)	Rv0101	nrp	peptide synthetase Nrp
116000	0	T	SNP	G	109	102	203	99.53	212	Val2000Val (gtt/gtG)	Rv0101	nrp	peptide synthetase Nrp
117389	0	C	SNP	T	91	122	210	100	213	Thr2463Thr (acc/acT)	Rv0101	nrp	peptide synthetase Nrp
122109	0	A	SNP	G	85	96	178	100	181	Leu22Ser (ttg/tCg)	Rv0103c	ctpB	cation-transporter P-type ATPase B
123198	0	T	SNP	C	92	121	210	100	213	Pro294Pro (cct/ccC)	Rv0104	-	hypothetical protein
123520	0	T	SNP	C	94	85	176	100	179	Tyr402His (tat/Cat)	Rv0104	-	hypothetical protein
123745	0	G	SNP	A	83	75	154	100	158	Gly477Arg (ggg/Agg)	Rv0104	-	hypothetical protein
125830	1	G	Ins	A	64	41	105	95.45	105		Rv0107c	ctpI	cation-transporter ATPase I
129576	0	A	SNP	C	108	146	252	100	254	Ala322Ala (gct/gcG)	Rv0107c	ctpI	cation-transporter ATPase I
131174	1	T	Ins	G	89	58	147	97.35	147
132417	0	C	SNP	G	174	169	335	100	343	Arg346Gly (cgc/Ggc)	Rv0109	PE_PGRS1	PE-PGRS family protein PE_PGRS1
133839	0	C	SNP	T	94	72	166	100	166
142533	0	C	SNP	T	94	99	189	100	193	Val448Val (gtg/gtA)	Rv0118c	oxcA	oxalyl-CoA decarboxylase OxcA
143207	0	T	SNP	C	137	98	235	100	235	Ser224Gly (agc/Ggc)	Rv0118c	oxcA	oxalyl-CoA decarboxylase OxcA
146087	0	T	SNP	C	104	105	206	100	209	Asn562Ser (aat/aGt)	Rv0120c	fusA2	elongation factor G
154283	0	T	SNP	C	99	90	186	100	189	Ser18Pro (tcg/Ccg)	Rv0127	mak	maltokinase
157129	0	C	SNP	T	71	81	147	99.35	153	Gly158Ser (ggc/Agc)	Rv0129c	fbpC	diacylglycerol acyltransferase/mycolyltransferase Ag85C		phylo (Delhi/CAS)
170671	0	G	SNP	A	77	93	167	100	170	Ala130Thr (gcc/Acc)	Rv0144	-	transcriptional regulator
172492	0	C	SNP	G	96	100	193	99.49	197	Tyr94_ (tac/taG)	Rv0146	-	S-adenosylmethionine-dependentmethyltransferase
176535	0	G	Del	GAP	94	89	181	93.85	195		Rv0149	-	quinone oxidoreductase
177745	0	C	SNP	A	92	84	172	99.44	177	Gly522Val (ggt/gTt)	Rv0151c	PE1	PE family protein PE1
177857	0	G	SNP	A	111	88	199	99.5	200	Leu485Leu (ctg/Ttg)	Rv0151c	PE1	PE family protein PE1
178205	0	C	SNP	G	76	106	175	99.45	183	Gly369Arg (ggc/Cgc)	Rv0151c	PE1	PE family protein PE1
178453	0	C	SNP	G	74	65	136	99.29	140	Gly286Ala (ggg/gCg)	Rv0151c	PE1	PE family protein PE1
181090	0	C	SNP	T	101	92	190	100	193
188317	0	A	SNP	G	66	78	143	99.31	145	Ser175Pro (tcc/Ccc)	Rv0159c	PE3	PE family protein PE3
188800	0	T	SNP	C	78	123	196	99.5	202	Thr14Ala (acg/Gcg)	Rv0159c	PE3	PE family protein PE3
189850	0	A	SNP	G	81	101	181	100	182	Phe197Ser (ttc/tCc)	Rv0160c	PE4	PE family protein PE4
194305	1	C	Ins	G	110	105	215	93.07	217		Rv0165c	mce1R	transcriptional regulator Mce1R
194305	2	C	Ins	G	110	107	217	93.94	217		Rv0165c	mce1R	transcriptional regulator Mce1R
194681	0	G	SNP	C	118	112	228	99.57	231	Leu45Leu (ctc/ctG)	Rv0165c	mce1R	transcriptional regulator Mce1R
196642	0	C	SNP	T	67	83	149	100	150	Asn550Asn (aac/aaT)	Rv0166	fadD5	fatty-acid--CoA ligase FadD5
196819	0	G	SNP	A	91	67	155	100	158
198401	0	G	SNP	T	87	62	146	100	149	Gly248Cys (ggc/Tgc)	Rv0168	yrbE1B	membrane protein
199088	0	G	SNP	A	120	95	212	99.08	217	Lys185Lys (aag/aaA)	Rv0169	mce1A	Mce family protein Mce1A
199470	0	T	SNP	G	104	128	228	100	232	Ser313Ala (tcc/Gcc)	Rv0169	mce1A	Mce family protein Mce1A
206339	0	T	SNP	C	94	81	172	99.43	176	Leu370Pro (ctg/cCg)	Rv0174	mce1F	Mce family protein Mce1F
206481	0	C	SNP	G	88	83	167	95.53	179	Pro417Pro (ccc/ccG)	Rv0174	mce1F	Mce family protein Mce1F
206484	0	G	SNP	T	84	90	168	95.08	183	Gly418Gly (ggg/ggT)	Rv0174	mce1F	Mce family protein Mce1F
207079	0	G	SNP	C	66	88	152	100	154	Arg89Pro (cgc/cCc)	Rv0175	-	Mce associated membrane protein
209709	0	G	SNP	A	92	81	171	100	173	Phe368Phe (ttc/ttT)	Rv0179c	lprO	lipoprotein LprO
210624	0	C	SNP	T	96	67	158	100	163	Leu63Leu (ctg/ctA)	Rv0179c	lprO	lipoprotein LprO
211126	0	C	SNP	A	101	87	182	100	188	Val375Val (gtg/gtT)	Rv0180c	-	transmembrane protein
217201	0	T	SNP	C	100	123	221	100	223	Asn311Asn (aat/aaC)	Rv0186	bglS	beta-glucosidase BglS
217883	0	G	SNP	T	72	114	182	100	186	Gly539Trp (ggg/Tgg)	Rv0186	bglS	beta-glucosidase BglS
218599	0	T	SNP	C	98	74	171	99.42	173
223942	0	T	SNP	C	131	118	249	99.6	250	Ser127Pro (tcg/Ccg)	Rv0192	-	hypothetical protein
224338	0	C	SNP	T	58	89	142	100	147	Pro259Ser (ccg/Tcg)	Rv0192	-	hypothetical protein
225323	0	T	SNP	C	90	103	188	100	193	Lys417Glu (aag/Gag)	Rv0193c	-	hypothetical protein
225768	0	G	SNP	A	57	92	146	100	149	Thr268Thr (acc/acT)	Rv0193c	-	hypothetical protein
227098	0	T	SNP	C	95	98	189	100	193	Met74Thr (atg/aCg)	Rv0194	-	multidrug ABC transporter ATPase/permease
228263	0	G	SNP	A	125	122	244	99.6	248	Thr462Thr (acg/acA)	Rv0194	-	multidrug ABC transporter ATPase/permease
230576	1	G	Ins	T	58	72	130	97.01	131
230921	0	C	Del	GAP	86	67	149	99.35	154		Rv0195	-	two component transcriptional regulator
231114	0	C	SNP	G	90	62	149	99.35	153	Ala72Ala (gcc/gcG)	Rv0195	-	two component transcriptional regulator
231362	0	A	SNP	G	112	80	189	98.97	194	Glu155Gly (gag/gGg)	Rv0195	-	two component transcriptional regulator
234477	0	T	SNP	G	87	79	161	99.4	167	Tyr749_ (tat/taG)	Rv0197	-	oxidoreductase
234496	1	C	Ins	G	74	69	143	93.46	144		Rv0197	-	oxidoreductase
234496	2	C	Ins	T	74	70	144	94.12	144		Rv0197	-	oxidoreductase
239791	0	C	SNP	G	103	100	200	100	203	Arg501Pro (cgg/cCg)	Rv0202c	mmpL11	transmembrane transport protein MmpL11
249522	0	T	SNP	C	106	100	203	100	206	Val162Ala (gtg/gCg)	Rv0209	-	hypothetical protein
251575	0	G	SNP	A	62	119	175	98.37	184	Ala486Thr (gcg/Acg)	Rv0210	-	hypothetical protein
253996	0	C	SNP	T	116	93	206	99.52	210	Leu215Leu (ttg/ttA)	Rv0212c	nadR	transcriptional regulator NadR
255373	0	T	SNP	C	106	78	182	97.87	188	Asp193Gly (gac/gGc)	Rv0213c	-	methyltransferase
257071	0	C	SNP	T	88	49	137	99.28	138	Tyr336Tyr (tac/taT)	Rv0214	fadD4	fatty-acid--CoA ligase FadD4
261869	0	T	SNP	C	114	103	212	100	217	Cys316Arg (tgt/Cgt)	Rv0218	-	transmembrane protein
262268	0	A	SNP	T	104	111	211	100	215	Ala5Ala (gca/gcT)	Rv0219	-	transmembrane protein
264992	0	T	SNP	C	74	85	156	100	159	Leu309Pro (ctg/cCg)	Rv0221	-	diacyglycerol O-acyltransferase
265554	0	A	SNP	C	109	90	197	100	199	Val16Val (gta/gtC)	Rv0222	echA1	enoyl-CoA hydratase EchA1
266405	0	C	SNP	T	81	100	179	100	181	Gly454Ser (ggc/Agc)	Rv0223c	-	aldehyde dehydrogenase
274463	0	C	SNP	A	89	90	174	100	179	Arg86Leu (cgt/cTt)	Rv0229c	-	hypothetical protein
276539	0	G	SNP	C	95	100	194	100	195	Gly161Ala (ggc/gCc)	Rv0231	fadE4	acyl-CoA dehydrogenase FadE4
278681	0	C	SNP	G	94	109	203	100	203	His33Asp (cat/Gat)	Rv0233	nrdB	ribonucleoside-diphosphate reductase subunit beta NrdB
283614	0	T	SNP	C	107	141	244	100	248	Ser1080Gly (agc/Ggc)	Rv0236c	aftD	alpha-(1->3)-arabinofuranosyltransferase
285772	0	A	SNP	C	97	112	207	99.52	210	Pro360Pro (cct/ccG)	Rv0236c	aftD	alpha-(1->3)-arabinofuranosyltransferase
285871	0	A	SNP	G	114	126	237	99.17	242	Val327Val (gtt/gtC)	Rv0236c	aftD	alpha-(1->3)-arabinofuranosyltransferase
287142	0	C	Del	GAP	84	85	162	95.48	177
289253	0	C	SNP	T	91	84	173	100	175	Asp50Asp (gac/gaT)	Rv0239	vapB24	antitoxin VapB24
291370	0	G	SNP	A	106	105	209	99.53	212	Gly220Gly (ggc/ggT)	Rv0242c	fabG4	3-oxoacyl-ACP reductase FabG
291489	0	G	SNP	A	101	96	196	100	197	Leu181Leu (ctg/Ttg)	Rv0242c	fabG4	3-oxoacyl-ACP reductase FabG
293628	1	A	Ins	C	58	74	132	92.96	132
294311	0	C	SNP	T	74	81	154	100	155	Lys441Lys (aag/aaA)	Rv0244c	fadE5	acyl-CoA dehydrogenase FadE5
301341	0	C	SNP	A	88	82	168	100	170	Pro105Pro (ccg/ccT)	Rv0249c	-	succinate dehydrogenase membrane anchor subunit
304923	0	A	SNP	G	116	105	219	100	221	Lys686Lys (aaa/aaG)	Rv0252	nirB	nitrite reductase large subunit NirB
308661	0	A	SNP	G	91	85	172	100	176	Leu296Pro (ctg/cCg)	Rv0256c	PPE2	PPE family protein PPE2
310973	0	G	SNP	A	107	89	191	100	196	Ala182Val (gcg/gTg)	Rv0259c	-	hypothetical protein
311613	0	G	SNP	T	102	98	197	99.5	201	Val349Val (gtc/gtA)	Rv0260c	-	transcriptional regulator
324812	0	C	SNP	T	99	99	196	99.5	199	Asp82Asp (gac/gaT)	Rv0270	fadD2	fatty-acid--CoA ligase FadD2
325505	0	T	SNP	C	71	84	154	99.36	156	Val313Val (gtt/gtC)	Rv0270	fadD2	fatty-acid--CoA ligase FadD2
328569	0	G	SNP	C	88	81	164	100	169
333892	0	G	SNP	C	89	111	189	99.5	201	Arg807Gly (cgc/Ggc)	Rv0278c	-	PE-PGRS family protein PE_PGRS3
335606	0	T	SNP	C	26	29	54	98.21	56	Gly235Gly (gga/ggG)	Rv0278c	-	PE-PGRS family protein PE_PGRS3
335642	0	A	SNP	G	13	13	23	89.66	29	Ala223Ala (gct/gcC)	Rv0278c	-	PE-PGRS family protein PE_PGRS3
335643	0	G	SNP	T	14	13	24	90	30	Ala223Asp (gct/gAt)	Rv0278c	-	PE-PGRS family protein PE_PGRS3
335651	0	G	SNP	C	14	11	25	89.29	28	Ala220Ala (gcc/gcG)	Rv0278c	-	PE-PGRS family protein PE_PGRS3
335654	0	G	SNP	A	13	8	21	95.45	22	Gly219Gly (ggc/ggT)	Rv0278c	-	PE-PGRS family protein PE_PGRS3
336683	0	G	SNP	T	16	14	30	90.91	33	Val797Val (gtc/gtA)	Rv0279c	PE_PGRS4	PE-PGRS family protein PE_PGRS4
336684	0	A	SNP	G	16	14	30	90.91	33	Val797Ala (gtc/gCc)	Rv0279c	PE_PGRS4	PE-PGRS family protein PE_PGRS4
336688	0	A	Del	GAP	18	15	33	100	33		Rv0279c	PE_PGRS4	PE-PGRS family protein PE_PGRS4
336689	0	G	Del	GAP	18	15	33	100	33		Rv0279c	PE_PGRS4	PE-PGRS family protein PE_PGRS4
336690	0	C	Del	GAP	18	15	33	100	33		Rv0279c	PE_PGRS4	PE-PGRS family protein PE_PGRS4
336691	0	T	Del	GAP	18	15	33	100	33		Rv0279c	PE_PGRS4	PE-PGRS family protein PE_PGRS4
336692	0	C	Del	GAP	18	15	33	100	33		Rv0279c	PE_PGRS4	PE-PGRS family protein PE_PGRS4
336693	0	G	Del	GAP	18	15	33	100	33		Rv0279c	PE_PGRS4	PE-PGRS family protein PE_PGRS4
336694	0	A	Del	GAP	18	15	33	100	33		Rv0279c	PE_PGRS4	PE-PGRS family protein PE_PGRS4
336695	0	A	Del	GAP	18	15	33	100	33		Rv0279c	PE_PGRS4	PE-PGRS family protein PE_PGRS4
336696	0	T	Del	GAP	18	15	33	100	33		Rv0279c	PE_PGRS4	PE-PGRS family protein PE_PGRS4
336697	0	T	Del	GAP	16	15	31	93.94	33		Rv0279c	PE_PGRS4	PE-PGRS family protein PE_PGRS4
336699	1	C	Ins	G	15	14	29	93.55	29		Rv0279c	PE_PGRS4	PE-PGRS family protein PE_PGRS4
336699	2	C	Ins	G	15	14	29	93.55	29		Rv0279c	PE_PGRS4	PE-PGRS family protein PE_PGRS4
336707	0	G	Del	GAP	16	15	31	93.94	33		Rv0279c	PE_PGRS4	PE-PGRS family protein PE_PGRS4
336708	0	T	Del	GAP	18	15	32	100	33		Rv0279c	PE_PGRS4	PE-PGRS family protein PE_PGRS4
336709	0	C	Del	GAP	16	15	31	86.11	36		Rv0279c	PE_PGRS4	PE-PGRS family protein PE_PGRS4
336710	0	A	Del	GAP	16	15	31	81.58	38		Rv0279c	PE_PGRS4	PE-PGRS family protein PE_PGRS4
337820	0	G	SNP	A	33	84	109	95.9	122	Gly418Gly (ggc/ggT)	Rv0279c	PE_PGRS4	PE-PGRS family protein PE_PGRS4
337959	0	A	SNP	C	50	23	71	100	73	Ile372Ser (atc/aGc)	Rv0279c	PE_PGRS4	PE-PGRS family protein PE_PGRS4
338020	0	A	SNP	C	95	49	141	100	144	Cys352Gly (tgc/Ggc)	Rv0279c	PE_PGRS4	PE-PGRS family protein PE_PGRS4
338100	0	T	SNP	C	100	63	160	99.39	164	Asn325Ser (aac/aGc)	Rv0279c	PE_PGRS4	PE-PGRS family protein PE_PGRS4
338453	0	A	SNP	G	20	62	79	98.8	83	Ala207Ala (gct/gcC)	Rv0279c	PE_PGRS4	PE-PGRS family protein PE_PGRS4
338648	0	T	SNP	G	115	35	149	77.72	193	Gly142Gly (gga/ggC)	Rv0279c	PE_PGRS4	PE-PGRS family protein PE_PGRS4
338669	0	T	SNP	C	123	40	162	83.16	196	Leu135Leu (tta/ttG)	Rv0279c	PE_PGRS4	PE-PGRS family protein PE_PGRS4
338682	0	T	SNP	G	101	30	129	79.88	164	Asp131Ala (gac/gCc)	Rv0279c	PE_PGRS4	PE-PGRS family protein PE_PGRS4
338683	0	C	SNP	G	101	31	132	80.98	163	Asp131His (gac/Cac)	Rv0279c	PE_PGRS4	PE-PGRS family protein PE_PGRS4
338685	0	C	SNP	G	101	31	131	81.48	162	Gly130Ala (ggg/gCg)	Rv0279c	PE_PGRS4	PE-PGRS family protein PE_PGRS4
338690	0	A	SNP	G	103	31	134	83.23	161	Asn128Asn (aat/aaC)	Rv0279c	PE_PGRS4	PE-PGRS family protein PE_PGRS4
338692	0	T	SNP	C	104	33	136	84.05	163	Asn128Asp (aat/Gat)	Rv0279c	PE_PGRS4	PE-PGRS family protein PE_PGRS4
339230	0	G	SNP	C	97	96	188	99.48	194
340372	0	T	SNP	C	24	66	86	100	90	Ser337Pro (tcg/Ccg)	Rv0280	PPE3	PPE family protein PPE3
342146	0	A	SNP	C	112	101	212	100	213	Glu6Ala (gaa/gCa)	Rv0282	eccA3	ESX-3 secretion system protein EccA
342873	0	C	SNP	T	104	75	176	99.44	180	Val248Val (gtc/gtT)	Rv0282	eccA3	ESX-3 secretion system protein EccA
346275	0	C	SNP	G	93	104	196	99.49	198	Pro214Arg (ccg/cGg)	Rv0284	eccC3	ESX-3 secretion system protein EccC3
350088	0	C	SNP	A	68	87	155	100	155	Leu52Met (ctg/Atg)	Rv0286	PPE4	PPE family protein PPE4
353197	0	C	SNP	T	98	87	182	99.46	186	Arg39Cys (cgc/Tgc)	Rv0290	eccD3	ESX-3 secretion system protein EccD
353833	0	G	SNP	A	134	129	258	100	263	Ala251Thr (gcg/Acg)	Rv0290	eccD3	ESX-3 secretion system protein EccD
356528	0	A	SNP	G	112	128	232	100	240	Asn217Asp (aat/Gat)	Rv0292	eccE3	ESX-3 secretion system protein EccE
357938	0	C	SNP	T	94	131	217	99.12	227	Val43Ile (gtc/Atc)	Rv0293c	-	hypothetical protein
358473	0	G	SNP	C	89	103	189	100	192	Trp101Cys (tgg/tgC)	Rv0294	tam	trans-aconitate methyltransferase
363563	0	G	SNP	A	74	102	174	98.88	178	Ala30Thr (gcg/Acg)	Rv0299	-	toxin
366917	0	T	SNP	C	59	75	134	99.26	135	Thr1950Ala (acc/Gcc)	Rv0304c	PPE5	PPE family protein PPE5
366922	0	G	SNP	C	53	70	123	98.4	125	Ala1948Gly (gcc/gGc)	Rv0304c	PPE5	PPE family protein PPE5
367718	0	G	SNP	T	105	87	187	99.48	193	Leu1683Ile (ctt/Att)	Rv0304c	PPE5	PPE family protein PPE5
369886	0	C	SNP	G	99	127	223	99.56	227	Gly960Ala (ggg/gCg)	Rv0304c	PPE5	PPE family protein PPE5
372913	0	A	SNP	C	83	86	166	99.41	170	Gly933Gly (ggt/ggG)	Rv0305c	PPE6	PPE family protein PPE6
373283	0	A	Del	GAP	110	108	215	97.32	224		Rv0305c	PPE6	PPE family protein PPE6
376774	0	T	SNP	C	103	102	198	99.03	207	Ala94Ala (gca/gcG)	Rv0307c	-	hypothetical protein
384380	0	A	SNP	C	77	99	171	100	176	Lys260Thr (aag/aCg)	Rv0315	-	beta-1,3-glucanase
386432	0	C	SNP	G	121	122	241	99.18	245	Gly223Ala (ggg/gCg)	Rv0318c	-	integral membrane protein
390828	0	T	SNP	C	82	88	168	100	170	Ser142Gly (agt/Ggt)	Rv0323c	-	hypothetical protein
391853	0	A	SNP	G	111	121	225	100	232	Thr168Ala (act/Gct)	Rv0324	-	transcriptional regulator
392261	0	T	SNP	C	110	62	169	100	172	_75Gln (tag/Cag)	Rv0325	-	hypothetical protein
396199	0	T	SNP	C	73	86	156	100	159
402836	0	G	SNP	A	106	82	187	100	188	Tyr109Tyr (tac/taT)	Rv0337c	aspC	aspartate aminotransferase
403980	0	G	SNP	A	69	99	165	100	168	Ala621Val (gcc/gTc)	Rv0338c	-	iron-sulfur-binding reductase
404326	0	T	SNP	C	100	99	193	99.5	200	Arg506Gly (agg/Ggg)	Rv0338c	-	iron-sulfur-binding reductase
406251	0	T	SNP	C	87	86	171	100	173	Asp733Gly (gat/gGt)	Rv0339c	-	transcriptional regulator
414486	0	C	SNP	T	105	97	199	100	202	Glu152Glu (gag/gaA)	Rv0344c	lpqJ	lipoprotein LpqJ
420008	0	A	SNP	G	70	87	156	100	157	Ala58Ala (gca/gcG)	Rv0350	dnaK	chaperone protein DnaK
422678	0	G	SNP	A	125	117	236	100	242	Arg76His (cgc/cAc)	Rv0352	dnaJ1	chaperone protein DnaJ
424320	1	T	Ins	C	140	109	249	95.77	249		Rv0354c	PPE7	PPE family protein PPE7
428698	0	C	SNP	T	103	87	189	94.53	201	Ala1994Ala (gcg/gcA)	Rv0355c	PPE8	PPE family protein PPE8
428921	0	G	SNP	A	91	107	195	100	198	Ser1920Phe (tcc/tTc)	Rv0355c	PPE8	PPE family protein PPE8
432459	0	C	SNP	T	105	87	191	98.46	195	Asp741Asn (gac/Aac)	Rv0355c	PPE8	PPE family protein PPE8
438470	0	C	SNP	T	111	114	222	99.56	226	Lys90Lys (aag/aaA)	Rv0360c	-	hypothetical protein
440365	0	G	SNP	A	100	117	215	100	217	Ser165Ser (tcg/tcA)	Rv0362	mgtE	Mg2+ transport transmembrane protein MgtE
440878	0	C	SNP	T	105	117	220	100	222	Thr336Thr (acc/acT)	Rv0362	mgtE	Mg2+ transport transmembrane protein MgtE
445780	0	C	SNP	T	111	90	196	100	201	Arg249His (cgt/cAt)	Rv0368c	-	hypothetical protein
447642	0	G	SNP	C	70	101	169	100	171	Leu134Leu (ctc/ctG)	Rv0370c	-	oxidoreductase
454295	0	T	SNP	C	93	100	190	100	193	Pro26Pro (cca/ccG)	Rv0376c	-	hypothetical protein
454333	0	T	SNP	G	96	88	178	99.46	185	Thr14Pro (acg/Ccg)	Rv0376c	-	hypothetical protein
455024	0	G	SNP	A	85	90	172	98.31	178	Val202Ile (gta/Ata)	Rv0377	-	HTH-type transcriptional regulator
455624	0	T	Del	GAP	113	105	220	98.64	221
457452	0	T	SNP	G	116	90	204	100	206	Thr124Thr (aca/acC)	Rv0381c	-	hypothetical protein
459399	0	A	SNP	C	84	67	149	99.34	152
466808	0	G	SNP	C	107	91	195	100	198
467497	1	C	Ins	G	96	92	188	91.71	188
467508	1	C	Ins	G	102	97	199	96.6	199
467516	0	G	SNP	C	110	99	206	100	209
467526	0	C	SNP	G	108	103	202	100	211
467546	0	G	SNP	C	96	103	197	100	199
467557	0	A	SNP	C	97	104	198	99.01	203
467564	0	A	SNP	C	96	96	189	100	192
467585	0	G	SNP	C	93	101	190	100	194
467590	0	T	SNP	C	90	97	184	100	187
467621	0	T	SNP	G	90	93	181	100	183
467638	0	G	SNP	T	95	105	198	100	200
473310	0	A	SNP	G	127	125	248	99.6	253	Gln177Arg (cag/cGg)	Rv0393	-	hypothetical protein
475178	0	T	SNP	C	83	106	187	100	189	Val80Ala (gtc/gCc)	Rv0395	-	hypothetical protein
475915	0	A	SNP	C	113	79	188	98.97	194	Ser34Arg (agc/Cgc)	Rv0397	-	hypothetical protein
482250	0	A	SNP	G	91	171	260	99.62	263	Cys328Arg (tgc/Cgc)	Rv0402c	mmpL1	transmembrane transport protein MmpL1
483935	0	T	SNP	G	72	74	143	99.32	147
484504	0	C	SNP	G	85	67	151	99.35	153	Ala176Ala (gcc/gcG)	Rv0404	fadD30	long-chain-fatty-acid--AMP ligase FadD30
485561	0	A	SNP	C	79	71	150	100	150	Ile529Leu (atc/Ctc)	Rv0404	fadD30	long-chain-fatty-acid--AMP ligase FadD30
485811	0	A	Del	GAP	77	66	138	94.7	151		Rv0405	pks6	membrane bound polyketide synthase
489935	0	G	SNP	C	87	71	153	99.37	159	Thr257Thr (acc/acG)	Rv0406c	-	beta lactamase-like protein
491742	0	T	SNP	C	65	71	135	100	136	Phe320Phe (ttt/ttC)	Rv0407	fgd1	F420-dependent glucose-6-phosphate dehydrogenase		phylo (not Euro-American, M. africanum, M. bovis, M. canettii, M. caprae, M. microti, M. pinipedii, Beijing, Delhi/CAS, EAI)
492150	0	G	SNP	C	77	85	160	100	162	Gly122Ala (ggc/gCc)	Rv0408	pta	phosphate acetyltransferase
497251	0	C	SNP	G	79	90	169	98.83	171	Ala22Pro (gcg/Ccg)	Rv0410c	pknG	serine/threonine-protein kinase PknG
498531	0	A	SNP	G	82	91	168	99.43	174	Ala363Ala (gct/gcC)	Rv0412c	-	membrane protein
498557	0	C	SNP	A	89	96	182	100	185	Asp355Tyr (gac/Tac)	Rv0412c	-	membrane protein
502589	0	C	SNP	G	114	90	203	99.51	205	Ser75Cys (tcc/tGc)	Rv0417	thiG	thiazole synthase
503354	0	G	SNP	C	90	72	159	99.39	163
505974	0	G	SNP	A	112	105	212	100	217	Ala297Thr (gcg/Acg)	Rv0419	lpqM	lipoprotein peptidase LpqM
513257	0	T	SNP	C	129	102	227	99.57	232	Met689Val (atg/Gtg)	Rv0425c	ctpH	metal cation transporting ATPase H
515676	0	G	SNP	A	100	145	241	100	245	Gly47Gly (ggc/ggT)	Rv0426c	-	transmembrane protein
517358	0	T	SNP	C	97	82	178	100	179	Asp149Gly (gac/gGc)	Rv0428c	-	GCN5-like N-acetyltransferase
517389	0	C	SNP	A	89	85	172	100	174	Val139Phe (gtc/Ttc)	Rv0428c	-	GCN5-like N-acetyltransferase
523654	0	C	SNP	T	95	125	212	100	220	Ala294Thr (gcc/Acc)	Rv0435c	-	ATPase
524891	0	C	SNP	A	100	76	174	100	176	Gly167Val (ggc/gTc)	Rv0436c	pssA	CDP-diacylglycerol--serineO-phosphatidyltransferase
531775	0	C	SNP	G	102	112	210	99.53	215	Trp147Ser (tgg/tCg)	Rv0442c	PPE10	PPE family protein PPE10
541201	0	A	SNP	G	58	70	125	100	128	Leu97Leu (ctt/ctC)	Rv0450c	mmpL4	transmembrane transport protein MmpL4
546357	0	A	SNP	G	91	79	170	99.42	171	Thr149Thr (act/acC)	Rv0456c	echA2	enoyl-CoA hydratase EchA2
548326	0	T	SNP	C	96	82	173	99.44	179	Thr428Ala (aca/Gca)	Rv0457c	-	peptidase
551525	0	A	SNP	C	99	107	202	99.52	207	Arg110Arg (aga/Cga)	Rv0459	-	hypothetical protein
555991	0	A	SNP	G	115	118	230	100	233	Cys106Arg (tgc/Cgc)	Rv0465c	-	HTH-type transcriptional regulator
562063	0	G	Del	GAP	97	92	187	92.65	204		Rv0470A	-	hypothetical protein
562064	0	C	Del	GAP	97	92	187	100	189		Rv0470A	-	hypothetical protein
562065	0	C	Del	GAP	97	92	187	100	189		Rv0470A	-	hypothetical protein
562066	0	A	Del	GAP	97	92	187	100	189		Rv0470A	-	hypothetical protein
565655	0	A	SNP	G	68	72	139	99.29	141
572591	0	C	SNP	T	84	105	182	100	189	Asp294Asp (gac/gaT)	Rv0483	lprQ	lipoprotein LprQ
573262	0	A	SNP	G	119	115	227	99.15	236	Gly180Gly (ggt/ggC)	Rv0484c	-	short-chain type oxidoreductase
579284	0	T	SNP	C	116	111	224	100	227
580772	0	T	SNP	A	67	52	116	92.25	129
580774	0	G	Del	GAP	67	53	121	92.31	130
580775	0	G	Del	GAP	67	53	121	93.02	129
580776	0	G	Del	GAP	67	53	121	93.02	129
580777	0	G	Del	GAP	67	53	121	93.02	129
580778	0	C	Del	GAP	67	53	121	93.75	128
580779	0	A	Del	GAP	67	53	121	93.75	128
580780	0	C	Del	GAP	67	53	121	92.31	130
580781	0	C	Del	GAP	67	53	121	94.49	127
580782	0	A	Del	GAP	67	53	121	93.75	128
580783	0	C	Del	GAP	67	53	121	93.75	128
580784	0	C	Del	GAP	67	53	121	92.31	130
580785	0	C	Del	GAP	67	53	121	94.49	127
580786	0	G	Del	GAP	67	53	121	92.31	130
580787	0	C	Del	GAP	67	53	121	93.02	129
580788	0	T	Del	GAP	67	53	121	93.02	129
580789	0	T	Del	GAP	67	53	121	93.02	129
580790	0	G	Del	GAP	67	53	121	93.02	129
580791	0	C	Del	GAP	67	53	121	93.75	128
580792	0	G	Del	GAP	67	53	121	92.31	130
580793	0	G	Del	GAP	67	53	121	92.31	130
580794	0	G	Del	GAP	67	53	121	93.75	128
580795	0	G	Del	GAP	67	53	121	93.02	129
580796	0	G	Del	GAP	67	53	121	93.75	128
580797	0	A	Del	GAP	67	53	121	95.24	126
584171	0	T	SNP	C	113	104	215	100	217	Ser174Gly (agt/Ggt)	Rv0493c	-	hypothetical protein
585204	0	C	SNP	A	92	113	201	98.56	208	Arg170Arg (cgc/cgA)	Rv0494	-	HTH-type transcriptional regulator
590436	0	T	SNP	C	109	118	223	100	227	Ala118Ala (gct/gcC)	Rv0500	proC	pyrroline-5-carboxylate reductase
597816	0	A	SNP	G	95	68	160	100	163	Ala206Ala (gca/gcG)	Rv0507	mmpL2	transmembrane transport protein MmpL2
598475	0	G	SNP	A	68	88	154	99.36	157	Arg426His (cgc/cAc)	Rv0507	mmpL2	transmembrane transport protein MmpL2
599868	0	A	SNP	G	90	84	173	98.86	176	Arg890Arg (cga/cgG)	Rv0507	mmpL2	transmembrane transport protein MmpL2
610120	0	T	SNP	G	91	108	194	98.51	202
611977	0	C	SNP	T	97	95	184	100	192	Gly33Asp (ggc/gAc)	Rv0519c	-	membrane protein
623163	0	C	SNP	T	69	128	193	99.49	198	Ala124Val (gcc/gTc)	Rv0532	PE_PGRS6	PE-PGRS family protein PE_PGRS6
623406	1	C	Ins	G	91	37	128	76.19	128		Rv0532	PE_PGRS6	PE-PGRS family protein PE_PGRS6
623406	2	C	Ins	G	91	37	128	76.19	128		Rv0532	PE_PGRS6	PE-PGRS family protein PE_PGRS6
623406	3	C	Ins	C	90	37	127	75.6	128		Rv0532	PE_PGRS6	PE-PGRS family protein PE_PGRS6
623406	4	C	Ins	C	90	37	127	75.6	128		Rv0532	PE_PGRS6	PE-PGRS family protein PE_PGRS6
623406	5	C	Ins	G	91	37	128	76.19	128		Rv0532	PE_PGRS6	PE-PGRS family protein PE_PGRS6
623406	6	C	Ins	G	91	37	128	76.19	128		Rv0532	PE_PGRS6	PE-PGRS family protein PE_PGRS6
623406	7	C	Ins	C	91	36	127	75.6	128		Rv0532	PE_PGRS6	PE-PGRS family protein PE_PGRS6
623406	8	C	Ins	G	91	37	128	76.19	128		Rv0532	PE_PGRS6	PE-PGRS family protein PE_PGRS6
623406	9	C	Ins	G	91	37	128	76.19	128		Rv0532	PE_PGRS6	PE-PGRS family protein PE_PGRS6
623472	0	A	SNP	G	159	103	261	99.62	263	Asp227Gly (gac/gGc)	Rv0532	PE_PGRS6	PE-PGRS family protein PE_PGRS6
623508	0	C	SNP	G	160	111	271	99.63	272	Ala239Gly (gcc/gGc)	Rv0532	PE_PGRS6	PE-PGRS family protein PE_PGRS6
629714	0	G	SNP	A	79	83	161	100	162	Asp6Asp (gac/gaT)	Rv0537c	-	integral membrane protein
630722	0	G	SNP	C	83	100	181	100	183	Arg228Pro (cgg/cCg)	Rv0538	-	membrane protein
635139	0	G	SNP	C	92	124	211	99.54	217	Gly122Gly (ggc/ggG)	Rv0542c	menE	2-succinylbenzoic acid--CoA ligase
637319	0	G	SNP	A	82	111	193	100	193	Pro49Ser (cct/Tct)	Rv0545c	pitA	low-affinity inorganic phosphate transporter
648002	0	T	SNP	G	81	86	166	100	167	Leu15Arg (ctc/cGc)	Rv0556	-	transmembrane protein
648856	0	T	SNP	C	70	82	150	100	152	Gly107Gly (ggt/ggC)	Rv0557	mgtA	GDP-mannose-dependent alpha-mannosyltransferase		phylo (not Euro-American, M. africanum, M. bovis, M. canettii, M. caprae, M. microti, M. pinipedii, Beijing, Delhi/CAS, EAI)
652950	0	T	SNP	C	102	105	206	99.04	209	Arg60Arg (cgt/cgC)	Rv0562	grcC1	polyprenyl-diphosphate synthase GrcC
653955	0	T	SNP	C	126	96	219	99.11	224	Val26Ala (gtc/gCc)	Rv0563	htpX	protease HtpX
655986	0	T	SNP	G	103	105	207	100	208
657081	0	C	SNP	T	97	88	180	100	185	Val130Val (gtg/gtA)	Rv0565c	-	monooxygenase
659341	0	T	SNP	C	92	70	158	100	162
661438	0	A	SNP	C	95	130	222	99.56	226	Lys48Asn (aaa/aaC)	Rv0570	nrdZ	vitamin B12-dependent ribonucleoside-diphosphate reductase
661676	0	G	Del	GAP	81	94	171	87.5	200		Rv0570	nrdZ	vitamin B12-dependent ribonucleoside-diphosphate reductase
661677	0	G	Del	GAP	81	94	171	87.94	199		Rv0570	nrdZ	vitamin B12-dependent ribonucleoside-diphosphate reductase
661678	0	C	Del	GAP	81	94	171	87.94	199		Rv0570	nrdZ	vitamin B12-dependent ribonucleoside-diphosphate reductase
661679	0	C	Del	GAP	81	94	171	87.5	200		Rv0570	nrdZ	vitamin B12-dependent ribonucleoside-diphosphate reductase
662911	0	T	SNP	C	118	104	218	100	222	Ala539Ala (gct/gcC)	Rv0570	nrdZ	vitamin B12-dependent ribonucleoside-diphosphate reductase
665293	0	A	SNP	G	79	89	164	100	168	Phe31Leu (ttc/Ctc)	Rv0572c	-	hypothetical protein
666631	0	A	SNP	G	99	95	192	98.98	196	Phe204Phe (ttt/ttC)	Rv0573c	pncB2	nicotinic acid phosphoribosyltransferase PncB2
669398	0	T	SNP	C	94	101	193	100	195	Gln116Gln (caa/caG)	Rv0575c	-	oxidoreductase
670545	0	G	SNP	A	113	93	204	100	206	Arg233His (cgc/cAc)	Rv0576	-	transcriptional regulator
671961	0	C	SNP	T	74	79	152	98.71	155
672491	0	C	SNP	G	87	83	162	99.42	171	Gly1142Gly (ggg/ggC)	Rv0578c	PE_PGRS7	PE-PGRS family protein PE_PGRS7
672621	0	C	SNP	G	71	76	143	95.45	154	Gly1099Ala (ggc/gCc)	Rv0578c	PE_PGRS7	PE-PGRS family protein PE_PGRS7
672622	0	C	SNP	G	68	73	138	94.63	149	Gly1099Arg (ggc/Cgc)	Rv0578c	PE_PGRS7	PE-PGRS family protein PE_PGRS7
672721	0	T	SNP	C	89	108	189	95.63	206	Asn1066Asp (aac/Gac)	Rv0578c	PE_PGRS7	PE-PGRS family protein PE_PGRS7
673238	0	A	SNP	G	101	132	226	100	233	His893His (cat/caC)	Rv0578c	PE_PGRS7	PE-PGRS family protein PE_PGRS7
674702	0	A	SNP	T	136	130	265	98.88	269	Gly405Gly (ggt/ggA)	Rv0578c	PE_PGRS7	PE-PGRS family protein PE_PGRS7
676810	0	C	SNP	T	101	113	207	100	214	Cys191Cys (tgc/tgT)	Rv0579	-	hypothetical protein
676882	0	C	SNP	T	104	94	196	99.5	199	Tyr215Tyr (tac/taT)	Rv0579	-	hypothetical protein
684376	0	T	SNP	C	108	72	177	100	180
685461	0	C	SNP	G	85	104	188	100	189	Ala111Ala (gcc/gcG)	Rv0587	yrbE2A	hypothetical protein
685608	0	T	SNP	C	73	96	167	100	169	Leu160Leu (ctt/ctC)	Rv0587	yrbE2A	hypothetical protein
686123	0	C	SNP	A	118	92	206	99.53	211	Leu66Met (ctg/Atg)	Rv0588	-	hypothetical protein
686972	0	T	SNP	C	71	70	140	100	141	Phe51Ser (ttc/tCc)	Rv0589	mce2A	Mce family protein Mce2A
688792	1	T	Ins	G	101	88	189	91.75	190
690450	0	A	SNP	C	105	155	257	99.62	261	Ala464Ala (gca/gcC)	Rv0591	mce2C	Mce family protein Mce2C
690465	0	T	SNP	G	111	143	249	99.61	255	Leu469Leu (ctt/ctG)	Rv0591	mce2C	Mce family protein Mce2C
697086	0	C	SNP	T	91	74	165	99.4	166
698968	0	G	SNP	A	113	125	233	100	238	Gly9Gly (ggc/ggT)	Rv0601c	-	two component sensor kinase HK2
708056	0	T	SNP	C	105	114	216	100	219	His487Arg (cac/cGc)	Rv0613c	-	hypothetical protein
712693	0	A	SNP	G	104	101	204	100	205
713310	0	T	SNP	C	82	111	186	100	193	Cys199Arg (tgt/Cgt)	Rv0620	galK	galactokinase
720935	0	G	SNP	T	130	105	232	99.58	236	Ile266Ile (atc/atA)	Rv0629c	recD	exonuclease V subunit alpha RecD
725190	0	G	SNP	A	63	93	154	100	156	Phe1039Phe (ttc/ttT)	Rv0631c	recC	exonuclease V subunit gamma RecC
725810	0	G	SNP	A	93	118	207	99.06	213	Pro833Ser (ccg/Tcg)	Rv0631c	recC	exonuclease V subunit gamma RecC
729685	0	C	SNP	T	101	104	203	100	205	Arg161Gln (cga/cAa)	Rv0633c	-	hypothetical protein
753174	0	C	SNP	A	129	100	226	100	229	Trp65Leu (tgg/tTg)	Rv0656c	vapC6	ribonuclease VapC6
754186	0	A	SNP	G	96	143	236	100	239	Leu75Pro (ctc/cCc)	Rv0658c	-	integral membrane protein
757182	0	A	SNP	G	97	97	194	99.49	195	Asp349Gly (gac/gGc)	Rv0663	atsD	arylsulfatase AtsD
759746	0	C	SNP	T	75	89	157	99.39	165							rifampicin (RMP)
761155	0	C	SNP	T	102	89	187	100	191	Ser450Leu (tcg/tTg)	Rv0667	rpoB	DNA-directed RNA polymerase subunit beta	rifampicin (RMP)		rifampicin (RMP)
762434	0	T	SNP	G	91	68	155	99.38	160	Gly876Gly (ggt/ggG)	Rv0667	rpoB	DNA-directed RNA polymerase subunit beta		phylo (3)	rifampicin (RMP)
763031	0	T	SNP	C	67	86	153	100	153	Ala1075Ala (gct/gcC)	Rv0667	rpoB	DNA-directed RNA polymerase subunit beta		phylo (4)	rifampicin (RMP)
764817	0	T	SNP	C	74	74	147	100	148	Val483Ala (gtg/gCg)	Rv0668	rpoC	DNA-directed RNA polymerase subunit beta'
767339	0	A	SNP	G	93	83	173	99.44	177
767414	0	G	SNP	A	96	97	190	98.97	195
775639	0	T	SNP	C	100	124	219	99.12	226	Ile948Val (att/Gtt)	Rv0676c	mmpL5	transmembrane transport protein MmpL5
776100	0	G	SNP	A	76	84	156	98.77	162	Thr794Ile (acc/aTc)	Rv0676c	mmpL5	transmembrane transport protein MmpL5
781395	0	T	SNP	C	92	105	194	100	197							streptomycin (SM)
781822	0	A	SNP	G	73	86	158	98.15	162	Lys88Arg (aag/aGg)	Rv0682	rpsL	30S ribosomal protein S12	streptomycin (SM)		streptomycin (SM)
788615	0	G	SNP	C	106	118	215	100	224	Gly226Arg (ggg/Cgg)	Rv0688	-	ferredoxin reductase
798779	0	T	SNP	C	104	106	204	100	210
798934	0	C	SNP	A	87	88	170	99.43	176	Arg34Arg (cgc/cgA)	Rv0698	-	hypothetical protein
807405	0	C	SNP	T	92	113	205	99.51	206	Ser357Ser (tcc/tcT)	Rv0711	atsA	arylsulfatase AtsA
820483	0	G	SNP	T	94	118	205	99.53	213	Ala6Asp (gcc/gAc)	Rv0727c	fucA	L-fuculose phosphate aldolase FucA
820734	0	A	SNP	G	110	70	176	99.45	181	Val248Ala (gtc/gCc)	Rv0728c	serA2	D-3-phosphoglycerate dehydrogenase SerA
820752	0	C	SNP	T	112	76	184	99.47	189	Arg242His (cgc/cAc)	Rv0728c	serA2	D-3-phosphoglycerate dehydrogenase SerA
830868	1	G	Ins	G	82	103	185	87.68	186		Rv0739	-	hypothetical protein
830868	2	G	Ins	C	83	103	186	88.15	186		Rv0739	-	hypothetical protein
834857	0	C	SNP	T	72	98	168	100	170	Met30Ile (atg/atA)	Rv0744c	-	transcriptional regulator
836426	0	A	SNP	C	42	122	152	98.8	166	Leu242Leu (cta/ctC)	Rv0746	PE_PGRS9	PE-PGRS family protein PE_PGRS9
836454	0	A	SNP	G	29	88	114	100	117	Thr252Ala (act/Gct)	Rv0746	PE_PGRS9	PE-PGRS family protein PE_PGRS9
836538	0	A	SNP	G	93	46	139	100	139	Asn280Asp (aac/Gac)	Rv0746	PE_PGRS9	PE-PGRS family protein PE_PGRS9
836658	0	A	SNP	G	126	61	185	98.94	189	Thr320Ala (acc/Gcc)	Rv0746	PE_PGRS9	PE-PGRS family protein PE_PGRS9
836829	0	A	Del	GAP	40	41	80	98.78	82		Rv0746	PE_PGRS9	PE-PGRS family protein PE_PGRS9
836830	0	A	Del	GAP	40	41	80	98.78	82		Rv0746	PE_PGRS9	PE-PGRS family protein PE_PGRS9
836831	0	G	Del	GAP	39	41	80	97.56	82		Rv0746	PE_PGRS9	PE-PGRS family protein PE_PGRS9
836833	0	C	SNP	A	38	41	79	98.75	80	Ala378Asp (gcc/gAc)	Rv0746	PE_PGRS9	PE-PGRS family protein PE_PGRS9
836838	0	T	SNP	G	40	41	81	100	81	Leu380Val (ttg/Gtg)	Rv0746	PE_PGRS9	PE-PGRS family protein PE_PGRS9
836849	0	T	SNP	C	38	41	79	100	79	Gly383Gly (ggt/ggC)	Rv0746	PE_PGRS9	PE-PGRS family protein PE_PGRS9
837033	0	A	SNP	G	62	132	193	99.49	195	Thr445Ala (acc/Gcc)	Rv0746	PE_PGRS9	PE-PGRS family protein PE_PGRS9
838990	0	C	SNP	G	67	70	133	90.13	152	Ala180Ala (gcc/gcG)	Rv0747	PE_PGRS10	PE-PGRS family protein PE_PGRS10
839123	0	A	SNP	G	93	55	147	100	148	Arg225Gly (agg/Ggg)	Rv0747	PE_PGRS10	PE-PGRS family protein PE_PGRS10
839129	0	C	SNP	G	93	51	142	99.31	145	Arg227Gly (cgc/Ggc)	Rv0747	PE_PGRS10	PE-PGRS family protein PE_PGRS10
839194	0	A	SNP	G	127	59	180	99.47	187	Thr248Thr (aca/acG)	Rv0747	PE_PGRS10	PE-PGRS family protein PE_PGRS10
839334	0	A	SNP	G	106	111	209	99.54	218	Lys295Arg (aaa/aGa)	Rv0747	PE_PGRS10	PE-PGRS family protein PE_PGRS10
839348	0	A	SNP	G	104	110	206	99.53	215	Ser300Gly (agc/Ggc)	Rv0747	PE_PGRS10	PE-PGRS family protein PE_PGRS10
840195	0	G	Del	GAP	20	20	42	90.91	44		Rv0747	PE_PGRS10	PE-PGRS family protein PE_PGRS10
840196	0	G	Del	GAP	20	20	42	97.56	41		Rv0747	PE_PGRS10	PE-PGRS family protein PE_PGRS10
840197	0	G	Del	GAP	20	20	42	97.56	41		Rv0747	PE_PGRS10	PE-PGRS family protein PE_PGRS10
840198	0	G	Del	GAP	20	20	42	100	40		Rv0747	PE_PGRS10	PE-PGRS family protein PE_PGRS10
840199	0	A	Del	GAP	20	20	42	100	40		Rv0747	PE_PGRS10	PE-PGRS family protein PE_PGRS10
840200	0	A	Del	GAP	20	20	42	100	40		Rv0747	PE_PGRS10	PE-PGRS family protein PE_PGRS10
840201	0	G	Del	GAP	18	17	37	87.5	40		Rv0747	PE_PGRS10	PE-PGRS family protein PE_PGRS10
840202	0	C	Del	GAP	18	17	37	87.5	40		Rv0747	PE_PGRS10	PE-PGRS family protein PE_PGRS10
840203	0	A	Del	GAP	18	17	37	87.5	40		Rv0747	PE_PGRS10	PE-PGRS family protein PE_PGRS10
840204	0	C	Del	GAP	18	17	37	87.5	40		Rv0747	PE_PGRS10	PE-PGRS family protein PE_PGRS10
840205	0	C	Del	GAP	18	17	37	87.5	40		Rv0747	PE_PGRS10	PE-PGRS family protein PE_PGRS10
840206	0	C	Del	GAP	18	17	37	87.5	40		Rv0747	PE_PGRS10	PE-PGRS family protein PE_PGRS10
840207	0	T	Del	GAP	18	17	37	85.37	41		Rv0747	PE_PGRS10	PE-PGRS family protein PE_PGRS10
840208	0	C	Del	GAP	18	17	37	85.37	41		Rv0747	PE_PGRS10	PE-PGRS family protein PE_PGRS10
840209	0	G	Del	GAP	18	17	37	85.37	41		Rv0747	PE_PGRS10	PE-PGRS family protein PE_PGRS10
840210	0	C	Del	GAP	18	17	37	85.37	41		Rv0747	PE_PGRS10	PE-PGRS family protein PE_PGRS10
840496	0	C	SNP	G	55	65	116	88.89	135	Gly682Gly (ggc/ggG)	Rv0747	PE_PGRS10	PE-PGRS family protein PE_PGRS10
840847	0	C	SNP	T	108	137	238	99.59	246	Gly799Gly (ggc/ggT)	Rv0747	PE_PGRS10	PE-PGRS family protein PE_PGRS10
841764	0	G	SNP	C	68	84	151	100	152	Thr37Thr (acc/acG)	Rv0749A	-	hypothetical protein
842153	0	G	SNP	A	79	63	141	97.26	146	Glu41Lys (gag/Aag)	Rv0750	-	hypothetical protein
847995	0	T	SNP	C	75	89	161	98.8	166
852910	0	C	SNP	T	115	100	207	99.54	216	Pro172Leu (ccc/cTc)	Rv0758	phoR	two component system response sensor kinase PhoR
854253	0	C	Del	GAP	43	69	110	88.19	127
856933	0	G	SNP	A	76	99	172	100	175	Arg369_ (cga/Tga)	Rv0764c	cyp51	lanosterol 14-alpha demethylase
857643	0	C	SNP	G	88	80	166	99.41	169	Gly132Ala (ggc/gCc)	Rv0764c	cyp51	lanosterol 14-alpha demethylase
857696	0	A	SNP	G	83	82	163	98.8	167	Ala114Ala (gct/gcC)	Rv0764c	cyp51	lanosterol 14-alpha demethylase
858464	0	A	SNP	G	95	63	154	100	158	Val134Ala (gtg/gCg)	Rv0765c	-	oxidoreductase
868861	0	C	SNP	T	105	93	194	100	198	Ser152Phe (tcc/tTc)	Rv0775	-	hypothetical protein
874835	1	C	Ins	C	82	62	144	91.14	144
874835	2	C	Ins	G	82	62	144	91.14	144
876141	0	G	SNP	T	102	81	179	100	183
880562	0	G	SNP	T	117	107	220	100	224	Cys408Phe (tgc/tTc)	Rv0785	-	KsdD-like steroid dehydrogenase
882257	0	T	SNP	C	87	107	187	99.49	195	Tyr267His (tac/Cac)	Rv0787	-	hypothetical protein
893733	0	T	SNP	G	103	108	206	100	211	Leu139Arg (ctg/cGg)	Rv0800	pepC	M18 family aminopeptidase
896979	0	T	SNP	C	124	100	222	100	224	Val387Ala (gta/gCa)	Rv0803	purL	phosphoribosylformylglycinamidine synthase 2
897737	0	C	SNP	T	113	100	211	99.07	215	Arg640Trp (cgg/Tgg)	Rv0803	purL	phosphoribosylformylglycinamidine synthase 2
900221	0	T	SNP	C	76	72	144	100	148	Val370Val (gta/gtG)	Rv0806c	cpsY	exopolysaccharide phosphotransferase CpsY
903537	0	G	SNP	T	106	65	171	100	171	Arg476Leu (cgg/cTg)	Rv0808	purF	amidophosphoribosyltransferase
903550	0	T	SNP	C	109	65	171	99.43	175	Ala480Ala (gct/gcC)	Rv0808	purF	amidophosphoribosyltransferase
903913	0	T	SNP	C	119	95	209	99.53	215	Gly63Gly (ggt/ggC)	Rv0809	purM	phosphoribosylformylglycinamidine cyclo-ligase PurM
906742	0	T	SNP	C	112	111	220	100	223	Val107Ala (gtc/gCc)	Rv0812	-	amino acid aminotransferase
906857	0	A	SNP	G	104	115	212	99.1	221	Ile145Met (ata/atG)	Rv0812	-	amino acid aminotransferase
919551	0	C	SNP	T	77	79	151	100	156	Val1Val (gtg/gtA)	Rv0825c	-	hypothetical protein
921813	0	C	SNP	G	63	78	140	95.92	147
921970	0	A	SNP	G	78	70	148	99.33	149	Met1Val (atg/Gtg)	Rv0830	-	S-adenosylmethionine-dependentmethyltransferase
925453	0	C	SNP	T	153	119	264	96.8	281	Ala31Ala (gcc/gcT)	Rv0833	PE_PGRS13	PE-PGRS family protein PE_PGRS13
927110	0	A	SNP	G	79	43	118	99.19	123	Ser584Gly (agt/Ggt)	Rv0833	PE_PGRS13	PE-PGRS family protein PE_PGRS13
927385	0	A	SNP	G	98	98	193	97.03	202	Gly675Gly (gga/ggG)	Rv0833	PE_PGRS13	PE-PGRS family protein PE_PGRS13
931123	0	T	SNP	C	100	110	208	100	210	Tyr57Tyr (tat/taC)	Rv0835	lpqQ	lipoprotein LpqQ		phylo (not 4)
931337	0	T	SNP	C	101	100	196	99.5	202	Tyr129His (tac/Cac)	Rv0835	lpqQ	lipoprotein LpqQ
932280	0	T	SNP	C	90	82	170	98.29	175	_218Trp (tag/tGg)	Rv0836c	-	hypothetical protein
933000	0	G	SNP	A	106	94	198	98.52	203
933882	0	A	SNP	C	71	86	154	97.52	161	Thr50Thr (act/acG)	Rv0837c	-	hypothetical protein
934230	0	C	SNP	G	92	67	159	100	159
934611	0	G	SNP	T	140	107	237	99.6	248
941845	0	C	SNP	A	121	107	220	99.56	229	Ala219Glu (gcg/gAg)	Rv0845	-	sensor histidine kinase NarS
942616	0	C	SNP	A	75	91	162	100	166
945214	0	G	SNP	A	89	91	175	100	180	Gly93Ser (ggt/Agt)	Rv0848	cysK2	cysteine synthase CysK
945238	0	G	SNP	T	105	88	187	100	193	Ala101Ser (gcc/Tcc)	Rv0848	cysK2	cysteine synthase CysK
949535	0	T	SNP	C	97	103	193	99.5	201	Ala528Ala (gca/gcG)	Rv0853c	pdc	alpha-keto-acid decarboxylase
950116	0	C	SNP	G	100	112	207	100	212	Ala335Pro (gcg/Ccg)	Rv0853c	pdc	alpha-keto-acid decarboxylase
955524	0	A	SNP	G	107	115	221	99.55	223	Ser150Gly (agc/Ggc)	Rv0859	-	acyltransferase
957117	0	T	SNP	C	93	107	198	100	200	Asp275Asp (gat/gaC)	Rv0860	fadB	fatty oxidation protein FadB
957306	0	C	SNP	T	73	81	151	100	154	Ala338Ala (gcc/gcT)	Rv0860	fadB	fatty oxidation protein FadB
960325	0	G	Del	GAP	98	92	185	93.14	204
960367	0	A	SNP	G	102	85	184	100	187	Leu749Ser (ttg/tCg)	Rv0862c	-	hypothetical protein
964969	0	T	SNP	C	131	99	215	96.23	239	Ala189Ala (gca/gcG)	Rv0867c	rpfA	resuscitation-promoting factor RpfA
969762	0	C	SNP	G	116	97	204	100	213	Gly161Gly (ggg/ggC)	Rv0872c	PE_PGRS15	PE-PGRS family protein PE_PGRS15
976898	0	G	Del	GAP	59	71	130	87.84	148		Rv0878c	PPE13	PPE family protein PPE13
976899	0	G	SNP	T	59	72	130	89.12	147	Pro435Pro (ccc/ccA)	Rv0878c	PPE13	PPE family protein PPE13
977293	0	C	SNP	T	173	96	261	100	269	Trp304_ (tgg/tAg)	Rv0878c	PPE13	PPE family protein PPE13
978278	0	C	SNP	G	99	132	228	100	231
979704	0	G	SNP	C	110	122	228	100	232	Gly115Arg (ggc/Cgc)	Rv0881	-	tRNA/rRNA methyltransferase
982639	0	C	SNP	T	78	72	148	99.34	151
986463	0	G	SNP	C	75	90	162	100	165
986515	0	C	SNP	T	71	94	163	99.4	166
990001	0	G	SNP	C	90	95	179	100	185	Pro866Ala (ccc/Gcc)	Rv0890c	-	HTH-type transcriptional regulator
991939	0	G	SNP	A	137	138	273	99.64	276	Arg220Cys (cgc/Tgc)	Rv0890c	-	HTH-type transcriptional regulator
993346	0	A	SNP	C	83	73	155	100	156	Val37Gly (gtt/gGt)	Rv0891c	-	hypothetical protein
996215	0	C	SNP	G	89	101	186	99.48	191	Leu27Phe (ttg/ttC)	Rv0893c	-	S-adenosylmethionine-dependentmethyltransferase
996263	0	G	SNP	A	78	84	161	100	162	Thr11Thr (acc/acT)	Rv0893c	-	S-adenosylmethionine-dependentmethyltransferase
1002172	0	G	SNP	A	102	93	192	100	195	Arg82Trp (cgg/Tgg)	Rv0897c	-	oxidoreductase
1007198	0	A	SNP	G	124	120	238	99.59	245	Leu328Pro (ctg/cCg)	Rv0904c	accD3	acetyl-CoAcarboxylase carboxyl transferase subunit beta
1008460	0	C	SNP	T	98	90	182	98.95	190	Ser85Phe (tcc/tTc)	Rv0905	echA6	enoyl-CoA hydratase EchA6
1009500	0	C	SNP	T	105	114	214	99.55	220	Pro186Leu (ccg/cTg)	Rv0906	-	hypothetical protein
1010204	1	C	Ins	G	68	78	146	95.42	147		Rv0907	-	hypothetical protein
1012815	0	C	SNP	G	133	144	276	100	277	Ala362Gly (gcc/gGc)	Rv0908	ctpE	metal cation transporter ATPase E
1018349	0	C	SNP	T	77	83	155	98.77	162	Trp126_ (tgg/tAg)	Rv0913c	-	dioxygenase
1023911	0	C	SNP	G	119	104	219	100	223
1024346	0	A	SNP	G	95	124	214	99.55	220	Ser46Gly (agt/Ggt)	Rv0918	-	hypothetical protein
1025106	0	T	SNP	C	101	124	224	100	225	Phe141Phe (ttt/ttC)	Rv0919	-	GCN5-like N-acetyltransferase
1026482	0	G	SNP	A	75	95	163	98.84	172	Pro112Leu (ccc/cTc)	Rv0920c	-	transposase
1029586	0	G	SNP	A	82	84	165	100	166	Pro331Leu (ccc/cTc)	Rv0923c	-	hypothetical protein
1034381	0	G	SNP	A	124	101	218	99.56	226	Ala84Val (gct/gTt)	Rv0927c	-	oxidoreductase
1037012	0	T	SNP	C	106	125	231	100	231	Met5Thr (atg/aCg)	Rv0930	pstA1	phosphate ABC transporter permease PstA
1037911	0	C	SNP	T	79	94	169	99.43	174	Arg305_ (cga/Tga)	Rv0930	pstA1	phosphate ABC transporter permease PstA
1044773	0	C	SNP	G	110	111	218	98.66	224	Leu153Val (ctg/Gtg)	Rv0936	pstA2	phosphate ABC transporter permease PstA
1047165	0	T	SNP	C	75	114	187	100	189	Cys344Arg (tgc/Cgc)	Rv0938	ligD	multifunctional non-homologous end joining DNA repair protein/ATP dependent DNA ligase LigD
1054784	0	C	SNP	G	102	77	177	100	179	Arg180Gly (cgc/Ggc)	Rv0945	-	oxidoreductase
1065205	0	G	SNP	A	66	76	138	100	142	Ala27Thr (gcc/Acc)	Rv0954	-	transmembrane protein
1068151	0	T	SNP	C	99	99	196	100	198	His197His (cat/caC)	Rv0956	purN	phosphoribosylglycinamide formyltransferase PurN
1068432	0	A	SNP	G	75	83	155	100	158	Pro76Pro (cca/ccG)	Rv0957	purH	bifunctionalphosphoribosylaminoimidazolecarboxamide formyltransferase/inosinemonophosphate cyclohydrolase
1070702	0	T	SNP	C	82	78	157	100	160	Ser274Pro (tcc/Ccc)	Rv0958	-	magnesium chelatase
1071349	0	G	SNP	C	102	91	188	100	193	Gly32Ala (ggc/gCc)	Rv0959	-	hypothetical protein
1074558	0	G	SNP	A	116	91	203	99.52	208	Pro186Leu (ccc/cTc)	Rv0962c	lprP	lipoprotein LprP
1075279	0	T	SNP	C	102	78	177	100	180
1076309	0	G	SNP	T	128	82	204	100	210	Pro124Thr (cct/Act)	Rv0964c	-	hypothetical protein
1077312	0	A	SNP	G	77	87	160	100	164	Val175Ala (gtg/gCg)	Rv0966c	-	hypothetical protein
1079927	0	C	SNP	A	101	135	228	100	236	Thr395Thr (acc/acA)	Rv0969	ctpV	copper-exporting ATPase
1080192	0	G	SNP	A	125	96	215	100	221	Asp484Asn (gat/Aat)	Rv0969	ctpV	copper-exporting ATPase
1081681	0	T	SNP	C	114	86	198	100	200	Val210Val (gtt/gtC)	Rv0970	-	integral membrane protein
1084567	0	T	SNP	C	94	98	189	100	192	Tyr395Cys (tac/tGc)	Rv0973c	accA2	acetyl-/propionyl-CoA carboxylase subunit alpha
1087193	0	G	SNP	C	112	112	222	100	224	Asn51Lys (aac/aaG)	Rv0974c	accD2	acetyl-/propionyl-CoA carboxylase subunit beta
1090188	1	A	Ins	G	68	75	143	93.46	143
1093406	0	A	SNP	G	90	85	173	99.43	176	Val317Val (gtt/gtC)	Rv0978c	PE_PGRS17	PE-PGRS family protein PE_PGRS17
1095490	0	A	SNP	G	62	111	170	98.86	175	Val321Ala (gtc/gCc)	Rv0980c	PE_PGRS18	PE-PGRS family protein PE_PGRS18
1095644	0	C	SNP	T	48	73	121	91.67	132	Ala270Thr (gcg/Acg)	Rv0980c	PE_PGRS18	PE-PGRS family protein PE_PGRS18
1095678	0	A	SNP	G	58	61	115	97.54	122	Gly258Gly (ggt/ggC)	Rv0980c	PE_PGRS18	PE-PGRS family protein PE_PGRS18
1095981	0	A	SNP	C	117	114	227	99.57	232	Gly157Gly (ggt/ggG)	Rv0980c	PE_PGRS18	PE-PGRS family protein PE_PGRS18
1096633	0	T	SNP	G	90	67	157	99.37	158
1097220	0	C	SNP	T	107	111	216	100	218	Ser133Ser (tcc/tcT)	Rv0981	mprA	two-component response regulator MrpA
1098523	0	T	SNP	A	131	93	220	100	224	Leu339His (ctt/cAt)	Rv0982	mprB	two component histidine-protein kinase/phosphatase MprB
1099058	0	G	SNP	A	66	92	153	100	158
1100234	0	T	SNP	C	102	88	184	100	190	Leu390Pro (ctg/cCg)	Rv0983	pepD	serine protease PepD
1104690	0	T	SNP	G	94	65	157	100	159	Phe717Val (ttc/Gtc)	Rv0987	-	adhesion component ABC transporter permease
1106099	0	C	SNP	T	70	67	136	100	137	Ile328Ile (atc/atT)	Rv0988	-	hypothetical protein
1106422	0	T	SNP	C	114	70	180	100	184	Ile321Val (ata/Gta)	Rv0989c	grcC2	polyprenyl-diphosphate synthase GrcC
1107940	0	A	SNP	C	128	119	246	100	247	Ser54Ala (tcc/Gcc)	Rv0990c	-	hypothetical protein
1109975	0	A	SNP	G	91	94	181	98.93	187	Gln235Arg (cag/cGg)	Rv0993	galU	UTP--glucose-1-phosphate uridylyltransferase
1110721	0	T	SNP	C	133	112	240	100	245	Arg151Arg (cgt/cgC)	Rv0994	moeA1	molybdopterin molybdenumtransferase 1
1111087	0	G	SNP	A	104	105	206	99.52	210	Ala273Ala (gcg/gcA)	Rv0994	moeA1	molybdopterin molybdenumtransferase 1
1111852	0	G	SNP	T	98	107	197	98.09	209	Asp81Tyr (gat/Tat)	Rv0995	rimJ	ribosomal-protein-alanine acetyltransferase RimJ
1126889	0	G	SNP	C	72	93	162	100	165	Arg39Gly (cgc/Ggc)	Rv1007c	metS	methionine--tRNA ligase
1127648	0	C	SNP	A	91	104	191	100	195	Thr187Asn (acc/aAc)	Rv1008	tatD	deoxyribonuclease TatD
1139089	0	G	SNP	C	118	106	222	100	224	Thr41Thr (acg/acC)	Rv1020	mfd	transcription-repair coupling factor
1144409	0	T	SNP	G	78	95	170	100	173	Ile225Ser (atc/aGc)	Rv1022	lpqU	lipoprotein LpqU
1144585	0	A	SNP	G	78	92	167	100	170	Arg8Gly (agg/Ggg)	Rv1023	eno	enolase
1148259	0	A	SNP	G	83	66	144	100	149
1149551	0	C	SNP	T	107	112	218	100	219	Glu712Glu (gag/gaA)	Rv1028c	kdpD	sensor protein KdpD
1150585	0	G	SNP	A	108	87	188	100	195	Pro368Ser (ccc/Tcc)	Rv1028c	kdpD	sensor protein KdpD
1151054	0	C	SNP	G	110	123	231	100	233	Ser211Ser (tcg/tcC)	Rv1028c	kdpD	sensor protein KdpD
1152805	0	T	SNP	A	92	91	182	99.46	184	Leu265Gln (ctg/cAg)	Rv1029	kdpA	potassium-transporting ATPase subunit A
1152863	0	A	SNP	G	101	84	181	99.46	186	Gln284Gln (caa/caG)	Rv1029	kdpA	potassium-transporting ATPase subunit A
1153388	0	C	SNP	T	84	112	192	99.49	197	Asn459Asn (aac/aaT)	Rv1029	kdpA	potassium-transporting ATPase subunit A
1155518	0	C	SNP	T	99	96	192	99.49	196	Arg599Trp (cgg/Tgg)	Rv1030	kdpB	potassium-transporting ATPase subunit B
1160770	0	T	SNP	A	91	96	186	98.42	190	Gln20Leu (cag/cTg)	Rv1037c	esxI	ESAT-6 like protein EsxI
1163134	0	T	SNP	C	84	61	140	99.32	146	Gly81Gly (gga/ggG)	Rv1040c	PE8	PE family protein PE8
1164336	0	G	SNP	A	73	76	146	100	149
1164571	0	A	SNP	G	80	85	163	98.8	167
1165521	1	T	Ins	A	94	107	201	97.1	201
1168715	1	C	Ins	T	86	107	193	96.02	194
1170861	0	C	SNP	T	78	78	153	100	156
1173750	0	G	SNP	T	90	87	171	100	177	Ala290Ala (gcg/gcT)	Rv1050	-	oxidoreductase
1175498	0	T	SNP	G	99	143	235	100	242
1177184	0	C	SNP	A	80	83	159	100	163
1178116	0	T	SNP	C	78	88	163	99.4	167	Thr163Thr (act/acC)	Rv1056	-	hypothetical protein
1189202	0	T	Del	GAP	49	53	99	77.27	132		Rv1067c	PE_PGRS19	PE-PGRS family protein PE_PGRS19
1190093	0	A	SNP	C	97	61	157	88.76	178	Leu111Trp (ttg/tGg)	Rv1067c	PE_PGRS19	PE-PGRS family protein PE_PGRS19
1191462	0	A	SNP	C	25	12	37	88.1	42	Gly229Gly (ggt/ggG)	Rv1068c	PE_PGRS20	PE-PGRS family protein PE_PGRS20
1191497	0	T	SNP	A	35	24	58	78.67	75	Thr218Ser (acg/Tcg)	Rv1068c	PE_PGRS20	PE-PGRS family protein PE_PGRS20
1200418	0	A	SNP	G	83	111	194	100	194
1211369	0	A	SNP	C	78	76	151	100	154	Ser259Arg (agc/Cgc)	Rv1086	-	(2Z,6E)-farnesyl diphosphate synthase
1212153	0	T	SNP	C	34	64	97	95.15	103	Gly198Gly (ggt/ggC)	Rv1087	PE_PGRS21	PE-PGRS family protein PE_PGRS21
1212201	0	T	SNP	C	43	37	79	96.39	83	Gly214Gly (ggt/ggC)	Rv1087	PE_PGRS21	PE-PGRS family protein PE_PGRS21
1212624	0	C	SNP	T	8	5	12	100	13	Gly355Gly (ggc/ggT)	Rv1087	PE_PGRS21	PE-PGRS family protein PE_PGRS21
1212626	0	A	SNP	C	6	4	9	100	10	Asp356Ala (gac/gCc)	Rv1087	PE_PGRS21	PE-PGRS family protein PE_PGRS21
1212816	0	C	SNP	A	5	6	9	84.62	13	Gly419Gly (ggc/ggA)	Rv1087	PE_PGRS21	PE-PGRS family protein PE_PGRS21
1212825	0	T	SNP	C	47	63	108	95.65	115	Gly422Gly (ggt/ggC)	Rv1087	PE_PGRS21	PE-PGRS family protein PE_PGRS21
1212827	0	T	SNP	G	48	63	111	95.69	116	Val423Gly (gtc/gGc)	Rv1087	PE_PGRS21	PE-PGRS family protein PE_PGRS21
1212834	0	T	SNP	G	51	68	119	99.17	120	Gly425Gly (ggt/ggG)	Rv1087	PE_PGRS21	PE-PGRS family protein PE_PGRS21
1212837	0	T	SNP	C	52	70	121	99.19	123	Ala426Ala (gct/gcC)	Rv1087	PE_PGRS21	PE-PGRS family protein PE_PGRS21
1212971	0	T	SNP	C	119	91	206	99.06	212	Val471Ala (gtc/gCc)	Rv1087	PE_PGRS21	PE-PGRS family protein PE_PGRS21
1215105	0	T	Del	GAP	86	97	181	95.81	191
1220680	0	T	SNP	C	102	84	180	100	186	Val36Ala (gta/gCa)	Rv1093	glyA1	serine hydroxymethyltransferase
1224367	0	T	SNP	C	88	60	141	97.37	152
1227830	0	G	SNP	T	111	72	180	100	183	Thr285Thr (acc/acA)	Rv1099c	glpX	fructose 1,6-bisphosphatase
1230778	0	G	SNP	A	83	97	177	99.45	181	Thr65Ile (acc/aTc)	Rv1102c	mazF3	mRNA interferase MazF3
1236433	0	A	SNP	C	86	97	182	99.46	184	Glu83Asp (gaa/gaC)	Rv1110	lytB2	4-hydroxy-3-methylbut-2-enyl diphosphate reductase
1240744	0	C	SNP	A	99	125	221	99.12	226	Asn186Lys (aac/aaA)	Rv1115	-	hypothetical protein
1241572	0	A	SNP	G	83	86	163	100	169
1247391	0	A	SNP	C	88	99	186	100	187	Ser89Arg (agc/Cgc)	Rv1124	ephC	epoxide hydrolase EphC
1248382	0	A	SNP	G	128	93	216	99.55	222	Ser101Gly (agc/Ggc)	Rv1125	-	hypothetical protein
1248936	0	G	SNP	C	129	115	240	99.19	246	Pro285Pro (ccg/ccC)	Rv1125	-	hypothetical protein
1248978	0	T	SNP	C	134	136	267	100	270	Ala299Ala (gct/gcC)	Rv1125	-	hypothetical protein
1250340	0	A	SNP	G	123	107	225	100	230	Ala355Ala (gct/gcC)	Rv1127c	ppdK	pyruvate, phosphate dikinase PpdK
1251199	0	C	SNP	T	93	94	185	100	187	Gly69Glu (gga/gAa)	Rv1127c	ppdK	pyruvate, phosphate dikinase PpdK
1252164	0	T	SNP	C	87	85	168	100	172	Glu270Gly (gaa/gGa)	Rv1128c	-	hypothetical protein
1254562	0	A	SNP	G	106	99	203	100	205	Asp3Gly (gat/gGt)	Rv1130	prpD	methylcitrate dehydratase PrpD
1265828	0	G	SNP	A	112	87	199	99.5	200	Leu221Leu (ctg/Ttg)	Rv1138c	-	oxidoreductase
1271187	0	C	SNP	G	84	80	161	100	164	Thr11Ser (acc/aGc)	Rv1144	-	oxidoreductase
1272811	0	A	SNP	G	84	82	164	100	166	Asn130Ser (aac/aGc)	Rv1145	-	transmembrane transport protein
1273250	1	G	Ins	A	102	86	188	97.41	188		Rv1145	-	transmembrane transport protein
1273709	0	A	SNP	G	95	130	221	100	225	Thr119Ala (acg/Gcg)	Rv1146	-	transmembrane transport protein
1275957	0	T	SNP	C	120	81	197	99.5	202
1276344	0	G	SNP	A	89	100	181	97.42	194	Pro469Ser (ccc/Tcc)	Rv1148c	-	hypothetical protein
1276432	0	C	SNP	T	105	94	196	99	201	Lys439Lys (aag/aaA)	Rv1148c	-	hypothetical protein
1276588	0	C	SNP	G	59	66	124	100	125	Ala387Ala (gcg/gcC)	Rv1148c	-	hypothetical protein
1277869	1	G	Ins	T	88	88	176	96.7	176
1281118	0	T	SNP	C	89	64	152	100	153	Thr123Ala (acg/Gcg)	Rv1154c	-	hypothetical protein
1281771	0	T	SNP	C	76	69	144	100	145	Ser115Pro (tcg/Ccg)	Rv1155	-	pyridoxine/pyridoxamine 5'-phosphate oxidase
1281984	0	G	SNP	A	88	82	166	98.84	172
1286839	0	T	Del	GAP	76	117	193	100	193		Rv1160	mutT2	8-oxo-dGTP diphosphatase
1286840	0	G	Del	GAP	76	116	193	99.48	193		Rv1160	mutT2	8-oxo-dGTP diphosphatase
1287372	0	G	SNP	C	101	79	175	99.45	181	Leu15Leu (ctg/ctC)	Rv1161	narG	nitrate reductase subunit alpha
1292102	0	A	SNP	G	92	101	190	99.48	194	Pro346Pro (cca/ccG)	Rv1162	narH	nitrate reductase subunit beta
1306259	0	A	SNP	G	89	94	179	100	183	Ala656Ala (gct/gcC)	Rv1175c	fadH	NADPH dependent 2,4-dienoyl-CoA reductase FadH
1307598	0	C	SNP	G	123	108	225	100	231	Cys210Ser (tgc/tCc)	Rv1175c	fadH	NADPH dependent 2,4-dienoyl-CoA reductase FadH
1308317	0	T	SNP	C	88	97	181	100	185	His159Arg (cat/cGt)	Rv1176c	-	hypothetical protein
1313337	1	A	Ins	G	18	49	67	91.78	67
1313338	0	A	SNP	C	17	49	65	98.51	67
1315191	0	A	SNP	C	113	87	200	100	200	_489Tyr (taa/taC)	Rv1180	pks3	polyketide beta-ketoacyl synthase
1315884	0	G	SNP	A	91	104	189	100	195	Ala217Ala (gcg/gcA)	Rv1181	pks4	polyketide beta-ketoacyl synthase
1325650	0	G	SNP	A	83	86	166	100	169
1327890	0	G	SNP	A	95	99	192	99.49	195	Asp472Asp (gac/gaT)	Rv1186c	-	hypothetical protein
1328687	0	G	SNP	C	76	97	169	100	173	Pro207Ala (ccc/Gcc)	Rv1186c	-	hypothetical protein
1329270	0	G	SNP	C	112	111	222	99.11	225	Leu12Leu (ctc/ctG)	Rv1186c	-	hypothetical protein
1339774	0	C	SNP	G	114	97	209	99.53	212	Gly142Gly (ggc/ggG)	Rv1196	PPE18	PPE family protein PPE18
1339823	0	A	SNP	G	128	114	241	99.59	243	Thr159Ala (acg/Gcg)	Rv1196	PPE18	PPE family protein PPE18
1339894	0	C	SNP	T	100	113	209	99.53	214	Leu182Leu (ctc/ctT)	Rv1196	PPE18	PPE family protein PPE18
1339905	0	C	SNP	T	92	101	187	98.97	195	Ala186Val (gcc/gTc)	Rv1196	PPE18	PPE family protein PPE18
1340313	0	A	SNP	C	91	97	183	97.92	192	Gln322Pro (cag/cCg)	Rv1196	PPE18	PPE family protein PPE18
1340314	0	G	SNP	A	90	95	183	97.88	189	Gln322Gln (cag/caA)	Rv1196	PPE18	PPE family protein PPE18
1340317	0	C	SNP	A	92	98	187	97.94	194	Ala323Ala (gcc/gcA)	Rv1196	PPE18	PPE family protein PPE18
1340338	0	A	SNP	G	97	113	208	100	210	Ala330Ala (gca/gcG)	Rv1196	PPE18	PPE family protein PPE18
1340784	0	T	SNP	C	60	69	125	89.58	144	Gly42Gly (ggt/ggC)	Rv1197	esxK	ESAT-6 like protein EsxK
1341295	0	A	SNP	G	102	114	211	99.54	217
1341318	1	T	Ins	A	83	98	181	88.29	182
1345016	0	C	SNP	T	115	105	216	99.55	221	Ala52Thr (gcc/Acc)	Rv1201c	dapD	2,3,4,5-tetrahydropyridine-2,6-dicarboxylate N-succinyltransferase
1351172	0	A	SNP	G	85	72	157	100	157
1360209	0	T	SNP	C	113	97	206	100	210	Ala531Ala (gca/gcG)	Rv1217c	-	tetronasin ABC transporter integral membrane protein
1361190	0	G	SNP	A	133	110	235	99.18	245	Ser204Ser (agc/agT)	Rv1217c	-	tetronasin ABC transporter integral membrane protein
1362006	0	T	SNP	C	82	84	162	100	166	Gln243Arg (caa/cGa)	Rv1218c	-	tetronasin ABC transporter ATP-binding protein
1365837	1	C	Ins	G	100	84	184	85.19	184
1365837	2	C	Ins	G	100	84	184	85.19	184
1367484	0	T	SNP	G	93	65	157	99.37	159	Trp8Gly (tgg/Ggg)	Rv1224	tatB	Sec-independent protein translocase protein TatB
1371470	0	G	SNP	A	82	75	156	100	157	Arg184His (cgt/cAt)	Rv1228	lpqX	lipoprotein LpqX
1374065	0	T	SNP	C	92	114	201	100	206	Ser45Gly (agc/Ggc)	Rv1230c	-	membrane protein
1375724	0	A	SNP	C	86	106	190	100	192	Cys149Gly (tgc/Ggc)	Rv1232c	-	hypothetical protein
1377568	0	A	SNP	G	109	103	212	99.53	213	Val15Val (gta/gtG)	Rv1235	lpqY	trehalose ABC transporter substrate-binding lipoprotein LpqY
1382628	0	T	SNP	C	93	95	185	100	188	Lys139Glu (aaa/Gaa)	Rv1239c	corA	magnesium and cobalt transport transmembrane protein CorA
1386011	0	C	Del	GAP	96	112	204	93.27	223		Rv1243c	PE_PGRS23	PE-PGRS family protein PE_PGRS23
1390763	0	C	SNP	T	91	114	197	100	205	Val764Met (gtg/Atg)	Rv1248c	-	multifunctional 2-oxoglutarate dehydrogenase E1 component /2-oxoglutarate dehydrogenase dihydrolipoyllysine-residue succinyltransferase
1393626	0	A	SNP	G	75	78	150	100	153	Leu119Leu (ctt/ctC)	Rv1249c	-	membrane protein
1395587	0	C	SNP	G	110	110	215	99.55	221	Pro470Arg (ccc/cGc)	Rv1250	-	MFS-type drug transporter
1396618	0	C	SNP	A	93	85	173	100	178	Glu875_ (gag/Tag)	Rv1251c	-	hypothetical protein
1396806	0	C	SNP	T	103	78	178	100	181	Gly812Asp (ggc/gAc)	Rv1251c	-	hypothetical protein
1396922	0	T	SNP	C	115	92	203	100	207	Thr773Thr (aca/acG)	Rv1251c	-	hypothetical protein
1401033	0	C	SNP	T	78	80	156	100	158	Ser355Leu (tcg/tTg)	Rv1253	deaD	ATP-dependent RNA helicase DeaD
1411210	0	T	SNP	G	101	99	197	100	200	Val260Val (gtt/gtG)	Rv1263	amiB2	amidase AmiB
1413148	0	C	SNP	T	72	80	138	100	152
1414021	0	C	SNP	T	63	94	155	98.74	159	Arg607Gln (cgg/cAg)	Rv1266c	pknH	serine/threonine-protein kinase PknH
1422666	0	C	SNP	T	76	103	179	99.44	180	Gly462Glu (ggg/gAg)	Rv1273c	-	drug ABC transporter ATP-binding protein
1422667	0	C	SNP	T	76	99	172	100	175	Gly462Arg (ggg/Agg)	Rv1273c	-	drug ABC transporter ATP-binding protein
1437497	0	C	SNP	T	90	71	159	100	161	Asn58Asn (aac/aaT)	Rv1284	canA	beta-carbonic anhydrase
1440090	0	C	SNP	T	77	100	172	100	177	Thr395Ile (acc/aTc)	Rv1286	-	bifunctional sulfate adenyltransferase subunit 1 CysN/adenylylsulfate kinase CysC
1440469	0	C	SNP	G	70	104	168	100	174	Pro521Pro (ccc/ccG)	Rv1286	-	bifunctional sulfate adenyltransferase subunit 1 CysN/adenylylsulfate kinase CysC
1441545	0	G	SNP	A	7	9	16	100	16	Ala66Ala (gcg/gcA)	Rv1288	-	hypothetical protein
1441576	0	T	SNP	C	4	12	16	100	16	Leu77Leu (ttg/Ctg)	Rv1288	-	hypothetical protein
1441579	0	A	SNP	T	4	13	16	100	17	Asn78Tyr (aat/Tat)	Rv1288	-	hypothetical protein
1441582	0	T	SNP	C	4	13	16	100	17	Trp79Arg (tgg/Cgg)	Rv1288	-	hypothetical protein
1442209	0	C	Del	GAP	57	57	113	100	114		Rv1288	-	hypothetical protein
1442210	0	G	Del	GAP	57	57	113	100	114		Rv1288	-	hypothetical protein
1442211	0	C	Del	GAP	57	57	113	100	114		Rv1288	-	hypothetical protein
1442212	0	G	Del	GAP	57	57	113	100	114		Rv1288	-	hypothetical protein
1442213	0	C	Del	GAP	57	57	113	100	114		Rv1288	-	hypothetical protein
1442214	0	G	Del	GAP	57	57	113	100	114		Rv1288	-	hypothetical protein
1442215	0	G	Del	GAP	57	57	113	100	114		Rv1288	-	hypothetical protein
1442216	0	T	Del	GAP	57	57	113	100	114		Rv1288	-	hypothetical protein
1442217	0	C	Del	GAP	57	57	113	100	114		Rv1288	-	hypothetical protein
1442218	0	G	Del	GAP	57	57	113	100	114		Rv1288	-	hypothetical protein
1442219	0	C	Del	GAP	57	57	113	100	114		Rv1288	-	hypothetical protein
1442220	0	C	Del	GAP	57	57	113	100	114		Rv1288	-	hypothetical protein
1442221	0	G	Del	GAP	57	57	113	100	114		Rv1288	-	hypothetical protein
1442222	0	G	Del	GAP	57	57	113	100	114		Rv1288	-	hypothetical protein
1442223	0	G	Del	GAP	57	57	113	100	114		Rv1288	-	hypothetical protein
1442224	0	T	Del	GAP	57	57	113	100	114		Rv1288	-	hypothetical protein
1442225	0	T	Del	GAP	57	57	113	100	114		Rv1288	-	hypothetical protein
1442226	0	T	Del	GAP	57	57	113	100	114		Rv1288	-	hypothetical protein
1442227	0	T	Del	GAP	57	57	113	100	114		Rv1288	-	hypothetical protein
1442228	0	C	Del	GAP	57	57	113	100	114		Rv1288	-	hypothetical protein
1442229	0	G	Del	GAP	57	57	113	100	114		Rv1288	-	hypothetical protein
1442230	0	A	Del	GAP	57	57	113	100	114		Rv1288	-	hypothetical protein
1442231	0	T	Del	GAP	57	57	113	100	114		Rv1288	-	hypothetical protein
1442232	0	G	Del	GAP	57	57	113	100	114		Rv1288	-	hypothetical protein
1442233	0	G	Del	GAP	57	57	113	100	114		Rv1288	-	hypothetical protein
1442234	0	G	Del	GAP	57	57	113	100	114		Rv1288	-	hypothetical protein
1442235	0	T	Del	GAP	57	57	113	100	114		Rv1288	-	hypothetical protein
1445781	0	A	SNP	G	90	122	210	99.53	213	Ala18Ala (gct/gcC)	Rv1291c	-	hypothetical protein
1450316	0	C	SNP	T	92	79	169	100	171	Ala314Ala (gcc/gcT)	Rv1294	thrA	homoserine dehydrogenase
1457144	0	C	SNP	T	74	85	158	99.38	160	Arg194Cys (cgc/Tgc)	Rv1300	hemK	release factor glutamine methyltransferase
1468208	0	A	SNP	C	83	96	174	84.43	212	Leu433Arg (ctg/cGg)	Rv1313c	-	insertion sequence element IS1557 transposase
1468492	0	C	SNP	A	86	114	200	100	200	Leu338Leu (ctg/ctT)	Rv1313c	-	insertion sequence element IS1557 transposase
1469940	0	C	SNP	T	106	106	207	100	212	Asp105Asn (gac/Aac)	Rv1314c	-	cob(I)yrinic acid a,c-diamide adenosyltransferase
1471659	0	C	SNP	T	77	89	164	99.4	167
1472026	0	C	SNP	T	61	60	120	100	121		Rvnr01	-	rRNA			streptomycin (SM)
1478357	0	G	SNP	T	71	113	182	98.92	186	Pro254Pro (ccc/ccA)	Rv1317c	alkA	bifunctional regulatory protein/DNA repair enzyme AlkA
1479085	0	T	SNP	C	109	109	215	99.54	219	Ile12Val (atc/Gtc)	Rv1317c	alkA	bifunctional regulatory protein/DNA repair enzyme AlkA
1480945	0	C	SNP	G	231	208	435	100	439	Thr519Thr (acg/acC)	Rv1319c	-	adenylate cyclase
1480948	0	C	SNP	T	230	206	434	99.77	437	Glu518Glu (gag/gaA)	Rv1319c	-	adenylate cyclase
1481185	0	A	SNP	C	210	197	402	99.75	408	Asp439Glu (gat/gaG)	Rv1319c	-	adenylate cyclase
1481563	0	C	SNP	T	150	272	415	99.76	423	Glu313Glu (gag/gaA)	Rv1319c	-	adenylate cyclase
1482627	0	T	SNP	C	96	87	182	99.46	184	Thr531Ala (acg/Gcg)	Rv1320c	-	adenylate cyclase
1484708	0	A	SNP	C	127	96	215	100	223	Ser144Arg (agc/Cgc)	Rv1321	-	endonuclease NucS
1489142	0	C	SNP	T	88	97	169	97.88	189	Gly275Asp (ggc/gAc)	Rv1325c	PE_PGRS24	PE-PGRS family protein PE_PGRS24
1490905	0	A	SNP	G	80	91	169	100	171	Ser470Pro (tct/Cct)	Rv1326c	glgB	1,4-alpha-glucan branching protein
1495836	0	G	SNP	A	66	113	173	100	179	Val425Met (gtg/Atg)	Rv1328	glgP	glycogen phosphorylase
1498951	0	G	SNP	T	124	90	214	100	214	Thr80Lys (acg/aAg)	Rv1329c	dinG	ATP-dependent helicase DinG
1499213	0	T	Del	GAP	77	70	144	98.66	149		Rv1330c	pncB1	nicotinic acid phosphoribosyltransferase PncB1
1499214	0	C	Del	GAP	77	70	144	100	147		Rv1330c	pncB1	nicotinic acid phosphoribosyltransferase PncB1
1499215	0	A	Del	GAP	77	70	144	100	147		Rv1330c	pncB1	nicotinic acid phosphoribosyltransferase PncB1
1499216	0	G	Del	GAP	77	70	144	100	147		Rv1330c	pncB1	nicotinic acid phosphoribosyltransferase PncB1
1499217	0	G	Del	GAP	77	70	144	100	147		Rv1330c	pncB1	nicotinic acid phosphoribosyltransferase PncB1
1499218	0	C	Del	GAP	77	70	144	100	147		Rv1330c	pncB1	nicotinic acid phosphoribosyltransferase PncB1
1499219	0	C	Del	GAP	77	70	144	100	147		Rv1330c	pncB1	nicotinic acid phosphoribosyltransferase PncB1
1499220	0	G	Del	GAP	77	70	144	100	147		Rv1330c	pncB1	nicotinic acid phosphoribosyltransferase PncB1
1499221	0	G	SNP	A	79	67	145	100	146	Pro447Ser (ccg/Tcg)	Rv1330c	pncB1	nicotinic acid phosphoribosyltransferase PncB1
1499274	0	C	SNP	G	106	99	202	99.51	206	Gly429Ala (ggc/gCc)	Rv1330c	pncB1	nicotinic acid phosphoribosyltransferase PncB1
1501153	0	C	SNP	T	75	72	146	100	147	Thr76Thr (acc/acT)	Rv1332	-	transcriptional regulator
1501700	0	G	SNP	A	131	100	224	99.57	232	Val34Val (gtg/gtA)	Rv1333	-	hydrolase
1503759	0	C	SNP	G	115	107	218	99.11	224	Phe122Leu (ttc/ttG)	Rv1336	cysM	O-phosphoserine sulfhydrylase
1513189	0	C	SNP	T	93	106	192	100	199	Ala48Val (gct/gTt)	Rv1348	irtA	iron ABC transporter ATP-binding protein/permease IrtA
1519164	0	C	SNP	T	113	82	187	99.49	196
1526819	0	C	SNP	A	98	87	182	100	185	Arg70Arg (cgg/Agg)	Rv1358	-	transcriptional regulator
1533241	0	G	SNP	C	116	117	227	85.04	274	Thr131Thr (acc/acG)	Rv1361c	PPE19	PPE family protein PPE19
1533583	0	G	SNP	A	89	108	195	91.2	216	Tyr17Tyr (tac/taT)	Rv1361c	PPE19	PPE family protein PPE19
1533624	0	A	SNP	C	83	124	204	99.52	208	Phe4Val (ttc/Gtc)	Rv1361c	PPE19	PPE family protein PPE19
1534551	0	C	SNP	T	79	87	166	100	166	Glu20Glu (gag/gaA)	Rv1362c	-	membrane protein
1536251	0	G	SNP	T	107	99	203	99.04	208	Ala465Glu (gcg/gAg)	Rv1364c	-	sigma factor regulatory protein
1540141	0	T	SNP	C	94	104	195	99.5	199	Ile169Val (atc/Gtc)	Rv1367c	-	hypothetical protein
1540484	0	C	SNP	G	119	104	217	100	223	Leu54Leu (ctg/ctC)	Rv1367c	-	hypothetical protein
1544255	0	C	SNP	T	83	83	161	100	166	Arg299Arg (cgc/cgT)	Rv1371	-	membrane protein
1546703	0	C	SNP	T	124	72	193	100	196	Pro231Leu (ccg/cTg)	Rv1373	-	glycolipid sulfotransferase
1547125	0	T	SNP	C	65	86	147	100	151	Thr136Ala (aca/Gca)	Rv1374c	-	hypothetical protein
1552547	0	G	SNP	A	77	116	189	100	193	Arg37Trp (cgg/Tgg)	Rv1378c	-	hypothetical protein
1563717	0	C	SNP	T	80	109	187	99.47	190	Val8Val (gtc/gtT)	Rv1388	mihF	integration host factor MihF
1570566	0	C	SNP	A	92	105	194	100	197	Arg135Leu (cgg/cTg)	Rv1394c	cyp132	cytochrome P450 Cyp132
1573660	0	T	SNP	G	122	102	223	100	224	Arg66Ser (aga/agC)	Rv1396c	PE_PGRS25	PE-PGRS family protein PE_PGRS25
1588899	0	G	SNP	T	94	101	192	100	195	Ala111Ala (gcg/gcT)	Rv1412	ribC	riboflavin synthase
1593331	0	G	SNP	A	73	80	149	99.35	154
1595342	0	T	SNP	C	93	95	182	99.47	189	Val434Ala (gtg/gCg)	Rv1420	uvrC	excinuclease ABC subunit UvrC
1598969	0	A	SNP	C	91	87	173	98.34	181	Leu229Arg (ctg/cGg)	Rv1424c	-	membrane protein
1599557	0	C	SNP	G	97	87	178	100	184	Arg33Thr (agg/aCg)	Rv1424c	-	membrane protein
1605512	0	A	SNP	G	125	99	222	100	224	Gln212Arg (caa/cGa)	Rv1429	-	hypothetical protein
1608276	0	A	SNP	C	96	84	180	100	180	Asn65Thr (aac/aCc)	Rv1431	-	hypothetical protein
1609840	0	A	SNP	G	108	103	205	100	211	Pro586Pro (cca/ccG)	Rv1431	-	hypothetical protein
1613035	0	T	SNP	C	64	61	125	100	125
1614143	0	G	SNP	A	76	96	171	100	172	Leu279Leu (ctg/ctA)	Rv1436	gap	glyceraldehyde 3-phosphate dehydrogenase
1618978	0	T	SNP	C	140	105	239	99.19	247	Asp236Gly (gat/gGt)	Rv1441c	PE_PGRS26	PE-PGRS family protein PE_PGRS26
1624791	0	C	SNP	G	95	88	178	100	183	Arg192Pro (cga/cCa)	Rv1446c	opcA	OXPP cycle protein OpcA
1627351	0	T	SNP	C	82	55	133	100	137	Thr244Ala (acc/Gcc)	Rv1448c	tal	transaldolase
1630148	0	A	SNP	C	80	86	164	99.4	167	Tyr18Asp (tac/Gac)	Rv1449c	tkt	transketolase
1634609	0	C	SNP	T	50	41	90	100	91	Ala7Thr (gcc/Acc)	Rv1450c	PE_PGRS27	PE-PGRS family protein PE_PGRS27
1634610	0	C	SNP	T	51	42	90	100	93	Val6Val (gtg/gtA)	Rv1450c	PE_PGRS27	PE-PGRS family protein PE_PGRS27
1636172	1	T	Ins	C	82	22	104	91.23	104		Rv1452c	PE_PGRS28	PE-PGRS family protein PE_PGRS28
1636172	2	T	Ins	C	82	22	104	91.23	104		Rv1452c	PE_PGRS28	PE-PGRS family protein PE_PGRS28
1636172	3	T	Ins	G	82	22	104	91.23	104		Rv1452c	PE_PGRS28	PE-PGRS family protein PE_PGRS28
1636826	0	C	SNP	A	93	177	252	98.18	275	Gly468Gly (ggg/ggT)	Rv1452c	PE_PGRS28	PE-PGRS family protein PE_PGRS28
1636991	0	T	SNP	C	140	121	252	99.24	263	Gly413Gly (gga/ggG)	Rv1452c	PE_PGRS28	PE-PGRS family protein PE_PGRS28
1636996	0	G	SNP	C	146	130	267	99.64	277	Arg412Gly (cgc/Ggc)	Rv1452c	PE_PGRS28	PE-PGRS family protein PE_PGRS28
1637006	0	G	SNP	A	125	107	226	98.31	236	Val408Val (gtc/gtT)	Rv1452c	PE_PGRS28	PE-PGRS family protein PE_PGRS28
1637009	0	G	SNP	A	124	103	213	99.13	229	Gly407Gly (ggc/ggT)	Rv1452c	PE_PGRS28	PE-PGRS family protein PE_PGRS28
1638182	0	C	SNP	T	73	130	202	98.07	207	Ser16Ser (tcg/tcA)	Rv1452c	PE_PGRS28	PE-PGRS family protein PE_PGRS28
1638183	0	G	SNP	A	72	129	200	98.53	204	Ser16Leu (tcg/tTg)	Rv1452c	PE_PGRS28	PE-PGRS family protein PE_PGRS28
1638188	0	C	SNP	T	72	128	198	99.5	201	Ala14Ala (gcg/gcA)	Rv1452c	PE_PGRS28	PE-PGRS family protein PE_PGRS28
1638191	0	C	SNP	G	72	128	199	99.5	201	Ala13Ala (gcg/gcC)	Rv1452c	PE_PGRS28	PE-PGRS family protein PE_PGRS28
1638194	0	G	SNP	C	74	131	204	99.51	206	Ala12Ala (gcc/gcG)	Rv1452c	PE_PGRS28	PE-PGRS family protein PE_PGRS28
1639594	0	C	SNP	A	128	106	230	100	234	Pro405Gln (cca/cAa)	Rv1453	-	transcriptional activator protein
1642981	0	C	SNP	G	109	111	220	98.65	223	Pro114Pro (ccg/ccC)	Rv1457c	-	antibiotic ABC transporter permease
1645802	0	T	SNP	C	83	102	183	99.46	186	Lys113Glu (aaa/Gaa)	Rv1459c	-	alpha-(1->6)-mannopyranosyltransferase
1646863	0	G	SNP	T	94	133	225	99.56	228	Val226Val (gtg/gtT)	Rv1460	-	transcriptional regulator
1650072	0	A	SNP	G	110	108	213	100	218	Asn183Asp (aac/Gac)	Rv1462	-	hypothetical protein
1650406	0	C	SNP	A	98	98	193	100	196	Thr294Asn (acc/aAc)	Rv1462	-	hypothetical protein
1655830	0	C	Del	GAP	106	148	249	92.03	276		Rv1468c	PE_PGRS29	PE-PGRS family protein PE_PGRS29
1676290	0	C	SNP	A	108	109	214	100	217	Lys198Asn (aag/aaT)	Rv1486c	-	hypothetical protein
1676880	0	A	SNP	G	102	96	195	98.51	201	Trp2Arg (tgg/Cgg)	Rv1486c	-	hypothetical protein
1681147	0	G	SNP	A	78	70	147	100	148
1688300	0	T	SNP	C	91	98	185	100	189	Phe120Phe (ttt/ttC)	Rv1497	lipL	esterase LipL
1689349	0	C	SNP	T	70	103	168	100	173	Arg191His (cgc/cAc)	Rv1498c	-	methyltransferase
1692141	0	A	SNP	C	79	87	164	99.4	167	Ile84Ile (ata/atC)	Rv1501	-	hypothetical protein
1693561	0	A	SNP	G	90	59	143	100	149	Tyr213Cys (tac/tGc)	Rv1502	-	hypothetical protein
1698911	0	G	SNP	A	94	77	164	100	171	Gly328Gly (ggc/ggT)	Rv1508c	-	membrane protein
1699849	0	G	SNP	A	85	83	167	99.41	169	Pro16Ser (ccg/Tcg)	Rv1508c	-	membrane protein
1706119	0	T	SNP	C	66	80	145	100	146	Ser159Ser (tca/tcG)	Rv1514c	-	glycosyltransferase
1708792	0	T	SNP	C	104	120	222	99.12	226
1709432	0	C	SNP	T	81	108	186	100	189	Leu188Phe (ctc/Ttc)	Rv1517	-	hypothetical protein
1713192	0	A	SNP	G	90	83	168	100	173	Val297Val (gta/gtG)	Rv1521	fadD25	fatty-acid--CoA ligase FadD25
1713923	0	A	SNP	G	98	85	181	100	183	His541Arg (cac/cGc)	Rv1521	fadD25	fatty-acid--CoA ligase FadD25
1716472	0	A	SNP	G	91	84	173	100	175	Ser381Pro (tcc/Ccc)	Rv1522c	mmpL12	transmembrane transport protein MmpL12
1728837	0	A	SNP	G	101	82	183	100	183
1748125	0	C	SNP	T	82	86	165	100	168	Leu144Leu (ctc/ctT)	Rv1547	dnaE1	DNA polymerase III subunit alpha
1748439	0	C	SNP	T	97	105	198	100	202	Thr249Ile (acc/aTc)	Rv1547	dnaE1	DNA polymerase III subunit alpha
1750602	0	A	SNP	G	73	61	132	100	134	Asp970Gly (gat/gGt)	Rv1547	dnaE1	DNA polymerase III subunit alpha
1752561	0	T	SNP	C	98	103	200	100	201	Asp258Gly (gac/gGc)	Rv1548c	PPE21	PPE family protein PPE21
1753519	1	G	Ins	C	45	88	133	85.26	133
1755403	0	C	SNP	T	80	100	175	97.83	184	Ala563Val (gct/gTt)	Rv1550	fadD11	fatty-acid--CoA ligase FadD11
1759252	0	G	SNP	T	94	85	177	100	179	Ser524Ser (tcg/tcT)	Rv1552	frdA	fumarate reductase flavoprotein subunit		phylo (not 4,9)
1760292	0	A	SNP	G	119	116	231	99.58	236	Met40Val (atg/Gtg)	Rv1554	frdC	fumarate reductase membrane anchor subunit
1763130	0	G	Del	GAP	102	80	177	97.33	187		Rv1558	-	hypothetical protein
1763131	0	A	Del	GAP	102	80	177	99.45	183		Rv1558	-	hypothetical protein
1763132	0	C	SNP	T	103	78	179	99.45	182	Asp62Asp (gac/gaT)	Rv1558	-	hypothetical protein
1763482	0	G	SNP	A	86	101	182	100	187	Gly19Arg (ggg/Agg)	Rv1559	ilvA	threonine dehydratase IlvA
1764225	0	C	SNP	T	87	127	209	100	214	Ala266Ala (gcc/gcT)	Rv1559	ilvA	threonine dehydratase IlvA
1778430	0	T	SNP	C	143	132	273	100	275	Met191Thr (atg/aCg)	Rv1570	bioD	ATP-dependent dethiobiotin synthetase BioD
1779370	0	G	SNP	C	103	89	191	100	192	Thr19Thr (acg/acC)	Rv1573	-	phage protein
1780586	1	C	Ins	G	73	78	151	96.79	152		Rv1575	-	phage protein
1781251	0	C	SNP	T	101	117	216	100	218	Glu272Lys (gag/Aag)	Rv1576c	-	phage capsid protein
1781811	0	T	SNP	C	107	120	223	97.42	233	Asp85Gly (gac/gGc)	Rv1576c	-	phage capsid protein
1784238	0	A	Del	GAP	104	108	209	100	212		Rv1581c	-	phage protein
1789650	0	C	SNP	T	85	105	188	76.92	247	Ala63Thr (gcc/Acc)	Rv1588c	-	hypothetical protein
1789654	0	A	SNP	G	90	104	187	78.54	247	Leu61Leu (ctt/ctC)	Rv1588c	-	hypothetical protein
1789671	0	C	SNP	T	87	112	196	82.92	240	Ala56Thr (gcg/Acg)	Rv1588c	-	hypothetical protein
1789675	0	A	SNP	C	91	111	199	84.17	240	Gly54Gly (ggt/ggG)	Rv1588c	-	hypothetical protein
1789678	0	C	SNP	G	93	113	205	83.74	246	Val53Val (gtg/gtC)	Rv1588c	-	hypothetical protein
1789933	0	G	SNP	A	82	58	139	99.29	141
1792777	0	T	SNP	C	77	85	160	100	162	Ile322Val (att/Gtt)	Rv1592c	-	hypothetical protein
1792778	0	T	SNP	C	74	85	157	100	159	Glu321Glu (gaa/gaG)	Rv1592c	-	hypothetical protein
1793715	0	C	SNP	T	78	99	174	98.88	179	Gly9Asp (ggc/gAc)	Rv1592c	-	hypothetical protein
1793829	0	C	Del	GAP	81	85	162	80.98	205
1793830	0	G	Del	GAP	81	85	162	81.77	203
1793831	0	G	Del	GAP	81	85	162	82.18	202
1793832	0	C	Del	GAP	81	85	162	82.59	201
1793833	0	A	Del	GAP	81	85	162	84.26	197
1793834	0	C	Del	GAP	81	85	162	84.69	196
1793835	0	T	Del	GAP	81	85	162	86.91	191
1793836	0	C	Del	GAP	81	85	162	86.91	191
1793837	0	A	Del	GAP	81	85	162	100	166
1793838	0	A	Del	GAP	81	85	162	100	166
1793839	0	G	Del	GAP	81	85	162	100	166
1793840	0	G	Del	GAP	81	85	162	100	166
1793841	0	T	Del	GAP	81	85	162	95.95	173
1793842	0	C	Del	GAP	81	85	162	95.95	173
1793843	0	A	Del	GAP	81	85	162	95.4	174
1793844	0	G	Del	GAP	81	85	162	94.86	175
1793845	0	C	Del	GAP	81	85	162	94.86	175
1793846	0	G	Del	GAP	81	85	162	94.86	175
1793847	0	T	Del	GAP	81	85	162	94.86	175
1793945	0	G	SNP	A	100	109	209	99.05	211
1798355	0	G	SNP	A	100	91	187	100	191	Gly21Asp (ggt/gAt)	Rv1597	-	hypothetical protein
1802047	0	C	SNP	G	90	81	167	100	171	Gln5Glu (cag/Gag)	Rv1601	hisB	imidazole glycerol-phosphate dehydratase
1802485	0	C	SNP	T	106	80	182	98.94	188	Arg151Trp (cgg/Tgg)	Rv1601	hisB	imidazole glycerol-phosphate dehydratase
1802709	0	C	SNP	T	92	98	186	100	190	Leu16Leu (ctg/Ttg)	Rv1602	hisH	imidazole glycerol phosphate synthase subunit HisH
1803265	0	G	SNP	A	82	78	157	100	160	Ser201Asn (agc/aAc)	Rv1602	hisH	imidazole glycerol phosphate synthase subunit HisH
1804273	0	C	SNP	T	102	97	196	99.5	200	Arg79Trp (cgg/Tgg)	Rv1604	impA	inositol-monophosphatase ImpA
1804409	0	C	SNP	A	105	91	194	100	196	Pro124Gln (cca/cAa)	Rv1604	impA	inositol-monophosphatase ImpA
1811375	0	G	SNP	T	104	82	183	98.41	189	Gly83Gly (ggg/ggT)	Rv1612	trpB	tryptophan synthase subunit beta
1812448	0	C	SNP	T	82	103	181	100	185	Tyr30Tyr (tac/taT)	Rv1613	trpA	tryptophan synthase subunit alpha
1817976	0	A	SNP	T	94	112	202	99.52	207	His121Leu (cac/cTc)	Rv1618	tesB1	acyl-CoA thioesterase TesB
1818286	0	C	SNP	T	80	78	154	99.37	159	Gly224Gly (ggc/ggT)	Rv1618	tesB1	acyl-CoA thioesterase TesB
1827468	0	C	SNP	A	77	99	172	98.88	178	Val160Leu (gtg/Ttg)	Rv1625c	cya	adenylyl cyclase
1832509	0	C	SNP	G	99	113	208	100	212	Thr615Thr (acc/acG)	Rv1629	polA	DNA polymerase I
1833025	0	C	SNP	T	120	90	203	99.53	211	Asp787Asp (gac/gaT)	Rv1629	polA	DNA polymerase I
1836286	0	G	SNP	C	99	91	186	99.48	191
1836417	0	C	SNP	A	90	101	183	100	191	Gly138Gly (ggg/ggT)	Rv1632c	-	hypothetical protein
1839759	0	G	SNP	C	132	123	243	99.61	256	Gly198Arg (ggg/Cgg)	Rv1634	-	multidrug-efflux transporter
1847919	0	C	SNP	G	116	107	220	100	223	Thr180Thr (acg/acC)	Rv1639c	-	hypothetical protein
1849609	0	T	SNP	C	86	90	174	99.44	177	Arg809Arg (cga/cgG)	Rv1640c	lysX	bifunctional lysine--tRNA ligase/phosphatidylglycerol lysyltransferase
1851932	0	C	SNP	A	71	72	141	100	143	Cys35Phe (tgc/tTc)	Rv1640c	lysX	bifunctional lysine--tRNA ligase/phosphatidylglycerol lysyltransferase
1852877	0	A	SNP	C	109	91	196	99.01	202	_202Ser (tag/tCg)	Rv1641	infC	initiation factor IF-3
1854300	0	T	SNP	C	90	90	179	100	180	Leu232Pro (ctg/cCg)	Rv1644	tsnR	23S rRNA methyltransferase TsnR
1856617	0	C	SNP	T	67	53	118	99.17	121	Thr285Ile (aca/aTa)	Rv1646	PE17	PE family protein PE17
1856777	0	G	SNP	C	86	71	152	100	157	Ala2Pro (gcg/Ccg)	Rv1647	-	adenylate cyclase
1859559	0	C	SNP	A	78	92	160	100	170	Ala276Asp (gcc/gAc)	Rv1649	pheS	phenylalanine--tRNA ligase subunit alpha
1863584	0	G	SNP	T	98	139	228	98.75	240	Thr600Asn (acc/aAc)	Rv1651c	PE_PGRS30	PE-PGRS family protein PE_PGRS30
1864081	0	G	Del	GAP	77	79	154	75	208		Rv1651c	PE_PGRS30	PE-PGRS family protein PE_PGRS30
1864082	0	C	Del	GAP	77	79	154	75.36	207		Rv1651c	PE_PGRS30	PE-PGRS family protein PE_PGRS30
1864083	0	C	Del	GAP	77	79	154	75	208		Rv1651c	PE_PGRS30	PE-PGRS family protein PE_PGRS30
1864084	0	G	Del	GAP	77	79	154	75.73	206		Rv1651c	PE_PGRS30	PE-PGRS family protein PE_PGRS30
1864085	0	G	Del	GAP	77	79	154	77.61	201		Rv1651c	PE_PGRS30	PE-PGRS family protein PE_PGRS30
1864086	0	C	Del	GAP	77	79	154	79.19	197		Rv1651c	PE_PGRS30	PE-PGRS family protein PE_PGRS30
1864087	0	C	Del	GAP	77	79	154	81.25	192		Rv1651c	PE_PGRS30	PE-PGRS family protein PE_PGRS30
1873700	0	G	SNP	A	103	107	206	99.06	212	Leu354Leu (ctg/ctA)	Rv1659	argH	argininosuccinate lyase
1878608	0	G	SNP	C	87	118	197	97.62	210	Arg1102Pro (cgg/cCg)	Rv1661	pks7	polyketide synthase
1879574	0	T	SNP	C	117	106	215	98.67	226	Leu1424Pro (ctg/cCg)	Rv1661	pks7	polyketide synthase
1882443	0	C	SNP	T	128	103	223	99.14	233	Ala247Val (gcg/gTg)	Rv1662	pks8	polyketide synthase
1885772	0	G	SNP	A	82	98	171	100	180	Ala1357Thr (gcc/Acc)	Rv1662	pks8	polyketide synthase
1894300	1	G	Ins	G	95	62	157	84.41	158
1894300	2	G	Ins	T	96	62	158	84.95	158
1894300	3	G	Ins	C	96	62	158	84.95	158
1894300	4	G	Ins	T	96	62	158	84.95	158
1894300	5	G	Ins	T	96	62	158	84.95	158
1894300	6	G	Ins	G	94	60	154	82.8	154
1894300	7	G	Ins	C	94	59	153	82.26	153
1894300	8	G	Ins	C	94	59	153	82.26	153
1894300	9	G	Ins	G	93	59	152	81.72	152
1894300	10	G	Ins	C	93	59	152	81.72	152
1894422	0	A	SNP	G	124	116	239	99.59	241
1900897	0	C	SNP	A	81	83	163	98.2	167	Val27Phe (gtc/Ttc)	Rv1675c	cmr	HTH-type transcriptional regulator Cmr
1901493	0	T	SNP	C	92	91	181	99.46	184	Ser149Ser (agt/agC)	Rv1676	-	hypothetical protein
1907296	0	G	SNP	C	71	63	132	100	134	Ala298Ala (gcg/gcC)	Rv1682	-	hypothetical protein
1908598	0	G	SNP	A	100	92	190	96.97	198	Arg335Arg (cgg/cgA)	Rv1683	-	bifunctional long-chain acyl-CoA synthase/lipase
1916137	0	A	SNP	G	107	98	204	100	205	Leu63Leu (cta/ctG)	Rv1691	-	hypothetical protein
1917972	0	A	SNP	G	110	96	200	100	206	Leu11Leu (cta/ctG)	Rv1694	tlyA	16S/23S rRNA (cytidine-2'-O)-methyltransferase TlyA			capreomycin (CPR)
1919901	0	C	SNP	T	120	89	209	100	209	Leu73Leu (ctc/ctT)	Rv1696	recN	DNA repair protein RecN
1925136	0	G	SNP	A	79	120	195	99	201	Val436Val (gtg/gtA)	Rv1699	pyrG	CTP synthase
1926029	0	T	SNP	C	103	83	182	100	186	Tyr150His (tat/Cat)	Rv1700	-	NUDIX hydrolase
1931179	0	C	SNP	A	111	76	182	100	187	Arg93Leu (cgg/cTg)	Rv1704c	cycA	D-serine/alanine/glycine transporter protein CycA
1931718	0	G	SNP	C	80	80	154	100	160	Leu313Val (ctg/Gtg)	Rv1705c	PPE22	PPE family protein PPE22
1933988	0	G	SNP	A	57	62	119	100	119
1943454	0	G	SNP	T	89	90	175	98.35	182	Ala266Ser (gcg/Tcg)	Rv1715	fadB3	3-hydroxybutyryl-CoA dehydrogenase FadB
1943459	0	T	Del	GAP	83	93	172	97.78	180		Rv1715	fadB3	3-hydroxybutyryl-CoA dehydrogenase FadB
1943460	0	A	SNP	G	83	94	173	99.44	178	Thr268Ala (acc/Gcc)	Rv1715	fadB3	3-hydroxybutyryl-CoA dehydrogenase FadB
1944107	0	A	SNP	G	98	97	191	98.98	197	Ser178Gly (agt/Ggt)	Rv1716	-	hypothetical protein
1944402	0	T	SNP	C	90	103	188	99.48	194	Val276Ala (gtc/gCc)	Rv1716	-	hypothetical protein
1946999	0	T	SNP	G	82	94	174	98.32	179
1950767	0	T	SNP	C	60	62	121	99.19	123	Lys95Lys (aaa/aaG)	Rv1724c	-	hypothetical protein
1952743	0	G	SNP	A	88	105	190	100	193	Val298Met (gtg/Atg)	Rv1726	-	oxidoreductase
1960284	0	C	SNP	A	112	88	199	99.5	201	Gln68His (cag/caT)	Rv1733c	-	transmembrane protein
1967237	0	C	SNP	A	116	85	196	100	201	Arg134Leu (cga/cTa)	Rv1739c	-	sulfate ABC transporter permease
1971725	0	G	SNP	C	96	66	157	100	162	Arg89Arg (cgc/cgG)	Rv1745c	idi	isopentenyl-diphosphate delta-isomerase
1972901	0	C	SNP	T	132	82	211	100	214	Ala255Val (gcg/gTg)	Rv1746	pknF	serine/threonine-protein kinase PknF
1977568	0	G	SNP	A	99	101	197	99.5	201	Val106Val (gtc/gtT)	Rv1749c	-	integral membrane protein
1977646	0	G	SNP	A	87	107	192	99.49	195	Ala80Ala (gcc/gcT)	Rv1749c	-	integral membrane protein
1983195	0	A	SNP	G	9	8	16	94.44	18	Gly527Gly (ggt/ggC)	Rv1753c	PPE24	PPE family protein PPE24
1983198	0	C	SNP	G	10	12	21	100	22	Val526Val (gtg/gtC)	Rv1753c	PPE24	PPE family protein PPE24
1983313	0	T	SNP	G	90	127	210	93.94	231	Asn488Thr (aac/aCc)	Rv1753c	PPE24	PPE family protein PPE24
1990822	0	C	SNP	T	9	4	12	100	13	Ala586Thr (gcc/Acc)	Rv1759c	wag22	PE-PGRS family protein Wag22
1990826	0	A	SNP	G	9	5	13	100	14	Gly584Gly (ggt/ggC)	Rv1759c	wag22	PE-PGRS family protein Wag22
1990883	0	G	SNP	T	6	6	12	92.31	13	Gly565Gly (ggc/ggA)	Rv1759c	wag22	PE-PGRS family protein Wag22
1990888	0	C	SNP	T	7	5	11	100	12	Ala564Thr (gcc/Acc)	Rv1759c	wag22	PE-PGRS family protein Wag22
1990892	0	A	SNP	C	7	5	11	100	12	Gly562Gly (ggt/ggG)	Rv1759c	wag22	PE-PGRS family protein Wag22
1990897	0	C	SNP	A	6	6	11	100	12	Ala561Ser (gcc/Tcc)	Rv1759c	wag22	PE-PGRS family protein Wag22
1990924	0	A	SNP	G	6	5	11	100	11	Leu552Leu (ttg/Ctg)	Rv1759c	wag22	PE-PGRS family protein Wag22
1990928	0	G	SNP	C	5	5	9	100	10	Gly550Gly (ggc/ggG)	Rv1759c	wag22	PE-PGRS family protein Wag22
1990937	0	A	SNP	C	4	4	8	100	8	Gly547Gly (ggt/ggG)	Rv1759c	wag22	PE-PGRS family protein Wag22
1992161	0	A	SNP	G	4	5	9	90	10	Gly139Gly (ggt/ggC)	Rv1759c	wag22	PE-PGRS family protein Wag22
1998063	0	T	SNP	A	60	58	112	99.16	119	Glu151Asp (gaa/gaT)	Rv1765c	-	hypothetical protein
1998122	0	G	SNP	A	65	51	116	100	116	Leu132Leu (ctg/Ttg)	Rv1765c	-	hypothetical protein
1998141	0	G	SNP	C	58	53	110	100	111	Gly125Gly (ggc/ggG)	Rv1765c	-	hypothetical protein
1998300	0	T	SNP	C	47	84	131	98.5	133	Ser72Ser (tca/tcG)	Rv1765c	-	hypothetical protein
2010880	0	T	SNP	G	75	76	151	99.34	152	Gly75Gly (ggt/ggG)	Rv1777	cyp144	cytochrome P450 Cyp144
2011568	0	G	SNP	C	92	79	168	100	171	Glu305Gln (gag/Cag)	Rv1777	cyp144	cytochrome P450 Cyp144
2022868	0	T	SNP	C	97	105	200	100	202	Ser1204Ser (agt/agC)	Rv1783	eccC5	ESX-5 type VII secretion system protein EccC5
2023628	0	C	SNP	G	106	86	191	100	192	Gly334Ala (gga/gCa)	Rv1785c	cyp143	cytochrome P450 Cyp143
2025977	0	C	SNP	G	103	74	173	98.88	179	Thr226Arg (acg/aGg)	Rv1787	PPE25	PPE family protein PPE25
2032693	0	G	SNP	A	106	107	209	100	213	Val152Ile (gtt/Att)	Rv1795	eccD5	ESX-5 type VII secretion system protein EccD
2034676	0	C	SNP	T	60	71	129	100	131	Ile316Ile (atc/atT)	Rv1796	mycP5	membrane-anchored mycosin MycP
2045121	0	G	SNP	A	161	143	296	98.38	309	Pro574Pro (ccc/ccT)	Rv1803c	PE_PGRS32	PE-PGRS family protein PE_PGRS32
2045310	0	A	SNP	G	108	133	237	100	241	Ile511Ile (att/atC)	Rv1803c	PE_PGRS32	PE-PGRS family protein PE_PGRS32
2049065	0	T	SNP	C	110	110	220	99.55	221
2049097	0	G	SNP	C	119	111	228	99.57	231
2050822	0	G	SNP	C	101	88	183	99.47	190	Gly301Ala (gga/gCa)	Rv1808	PPE32	PPE family protein PPE32
2051345	0	G	SNP	A	82	77	155	100	159	Gly22Ser (ggt/Agt)	Rv1809	PPE33	PPE family protein PPE33
2051746	0	T	SNP	C	101	125	221	100	226	Ala155Ala (gct/gcC)	Rv1809	PPE33	PPE family protein PPE33
2052035	0	G	SNP	T	90	103	188	100	193	Val252Leu (gtg/Ttg)	Rv1809	PPE33	PPE family protein PPE33
2055271	0	A	SNP	G	105	104	205	99.52	210	Leu30Pro (cta/cCa)	Rv1812c	-	dehydrogenase
2056184	0	C	SNP	T	65	85	150	100	150
2057774	0	A	SNP	T	104	84	186	100	188	Ile83Phe (atc/Ttc)	Rv1815	-	hypothetical protein
2058950	0	C	Del	GAP	77	83	156	98.16	163		Rv1816	-	HTH-type transcriptional regulator
2061865	0	G	Del	GAP	11	9	19	86.96	23		Rv1818c	PE_PGRS33	PE-PGRS family protein PE_PGRS33
2061866	0	G	Del	GAP	11	9	19	100	20		Rv1818c	PE_PGRS33	PE-PGRS family protein PE_PGRS33
2061867	0	T	Del	GAP	11	9	19	95.24	21		Rv1818c	PE_PGRS33	PE-PGRS family protein PE_PGRS33
2061868	0	G	Del	GAP	11	9	19	100	20		Rv1818c	PE_PGRS33	PE-PGRS family protein PE_PGRS33
2061869	0	A	Del	GAP	11	9	19	100	20		Rv1818c	PE_PGRS33	PE-PGRS family protein PE_PGRS33
2061870	0	C	Del	GAP	11	9	19	95.24	21		Rv1818c	PE_PGRS33	PE-PGRS family protein PE_PGRS33
2061871	0	A	Del	GAP	11	9	19	100	20		Rv1818c	PE_PGRS33	PE-PGRS family protein PE_PGRS33
2061872	0	T	Del	GAP	11	9	19	95.24	21		Rv1818c	PE_PGRS33	PE-PGRS family protein PE_PGRS33
2061873	0	T	Del	GAP	11	9	19	100	20		Rv1818c	PE_PGRS33	PE-PGRS family protein PE_PGRS33
2061874	0	A	Del	GAP	11	9	19	100	20		Rv1818c	PE_PGRS33	PE-PGRS family protein PE_PGRS33
2061875	0	G	Del	GAP	11	9	19	100	20		Rv1818c	PE_PGRS33	PE-PGRS family protein PE_PGRS33
2061876	0	T	Del	GAP	11	9	19	95.24	21		Rv1818c	PE_PGRS33	PE-PGRS family protein PE_PGRS33
2061877	0	G	Del	GAP	11	9	19	100	20		Rv1818c	PE_PGRS33	PE-PGRS family protein PE_PGRS33
2061878	0	C	Del	GAP	11	9	19	100	20		Rv1818c	PE_PGRS33	PE-PGRS family protein PE_PGRS33
2061879	0	C	Del	GAP	11	9	19	95.24	21		Rv1818c	PE_PGRS33	PE-PGRS family protein PE_PGRS33
2061880	0	G	Del	GAP	11	9	19	86.96	23		Rv1818c	PE_PGRS33	PE-PGRS family protein PE_PGRS33
2061881	0	G	Del	GAP	11	9	19	86.96	23		Rv1818c	PE_PGRS33	PE-PGRS family protein PE_PGRS33
2061958	0	A	SNP	G	77	127	191	99.03	206	Ala239Ala (gct/gcC)	Rv1818c	PE_PGRS33	PE-PGRS family protein PE_PGRS33
2074754	0	C	SNP	T	62	65	126	100	127
2087652	0	C	SNP	T	100	78	172	100	178	Arg87Arg (cgg/cgA)	Rv1839c	vapB13	antitoxin VapB13
2094912	0	C	Del	GAP	71	71	139	88.2	161		Rv1844c	gnd1	6-phosphogluconate dehydrogenase
2094913	0	A	Del	GAP	71	71	139	88.75	160		Rv1844c	gnd1	6-phosphogluconate dehydrogenase
2094914	0	G	Del	GAP	71	71	139	89.31	159		Rv1844c	gnd1	6-phosphogluconate dehydrogenase
2094915	0	C	Del	GAP	71	71	139	90.45	157		Rv1844c	gnd1	6-phosphogluconate dehydrogenase
2094916	0	G	Del	GAP	71	71	139	91.03	156		Rv1844c	gnd1	6-phosphogluconate dehydrogenase
2094917	0	T	Del	GAP	71	71	139	92.21	154		Rv1844c	gnd1	6-phosphogluconate dehydrogenase
2096186	0	A	SNP	G	122	108	227	100	230	Thr138Thr (act/acC)	Rv1846c	blaI	transcriptional repressor BlaI
2108141	0	T	SNP	C	97	103	196	100	200	Phe136Leu (ttc/Ctc)	Rv1860	apa	hypothetical protein
2108890	0	A	SNP	C	79	86	163	97.63	169
2109523	1	C	Ins	G	89	92	181	91.41	181
2116903	0	C	SNP	T	96	115	206	100	211	Gly380Gly (ggc/ggT)	Rv1867	-	hypothetical protein
2122976	0	C	SNP	G	110	114	223	99.56	225	Gly59Ala (ggt/gCt)	Rv1872c	lldD2	L-lactate dehydrogenase
2123169	0	T	SNP	G	94	108	200	100	202
2128870	0	A	SNP	G	95	79	170	100	174	Leu283Leu (cta/ctG)	Rv1878	glnA3	glutamine synthetase GlnA
2129747	0	C	SNP	T	94	73	163	99.4	168	Ala124Val (gcc/gTc)	Rv1879	-	hypothetical protein
2133468	1	T	Ins	T	110	57	167	80.68	168		Rv1883c	-	hypothetical protein
2133468	2	T	Ins	C	109	58	167	80.68	168		Rv1883c	-	hypothetical protein
2133468	3	T	Ins	G	110	58	168	81.16	168		Rv1883c	-	hypothetical protein
2133468	4	T	Ins	C	110	58	168	81.16	168		Rv1883c	-	hypothetical protein
2133468	5	T	Ins	A	110	58	168	81.16	168		Rv1883c	-	hypothetical protein
2133468	6	T	Ins	T	110	58	168	81.16	168		Rv1883c	-	hypothetical protein
2133468	7	T	Ins	G	110	58	168	81.16	168		Rv1883c	-	hypothetical protein
2133468	8	T	Ins	C	108	58	166	80.19	167		Rv1883c	-	hypothetical protein
2133468	9	T	Ins	C	108	58	166	80.19	166		Rv1883c	-	hypothetical protein
2133468	10	T	Ins	G	108	57	165	79.71	165		Rv1883c	-	hypothetical protein
2133468	11	T	Ins	T	107	56	163	78.74	164		Rv1883c	-	hypothetical protein
2133468	12	T	Ins	C	107	56	163	78.74	163		Rv1883c	-	hypothetical protein
2135870	0	T	SNP	C	54	89	141	99.31	144
2137521	1	A	Ins	C	51	44	95	79.83	95
2137521	2	A	Ins	T	51	44	95	79.83	95
2137521	3	A	Ins	C	51	44	95	79.83	95
2137521	4	A	Ins	C	51	43	94	78.99	95
2137521	5	A	Ins	G	51	44	95	79.83	95
2137521	6	A	Ins	A	51	43	94	78.99	95
2137521	7	A	Ins	T	51	44	95	79.83	95
2137521	8	A	Ins	C	51	44	95	79.83	95
2137521	9	A	Ins	A	51	44	95	79.83	95
2137521	10	A	Ins	C	51	44	95	79.83	95
2138453	0	C	SNP	T	95	92	186	100	187
2142250	0	C	SNP	T	68	93	158	100	161
2143328	0	G	Del	GAP	65	97	158	100	162		Rv1895	-	zinc-binding alcohol dehydrogenase
2143887	0	G	SNP	T	68	83	149	99.34	152	Pro187His (ccc/cAc)	Rv1896c	-	S-adenosyl-L-methionine-dependentmethyltransferase
2144657	0	G	SNP	A	102	86	184	99.47	189	Gln76_ (cag/Tag)	Rv1897c	-	D-tyrosyl-tRNA(Tyr) deacylase
2147022	0	A	SNP	C	91	84	172	99.43	176	Ile204Met (att/atG)	Rv1900c	lipJ	lignin peroxidase LipJ
2151780	0	G	SNP	T	125	70	193	100	195	Gln206Lys (caa/Aaa)	Rv1905c	aao	D-amino acid oxidase
2153184	0	T	SNP	G	94	86	176	100	180
2154724	0	C	SNP	A	95	117	209	100	212	Arg463Leu (cgg/cTg)	Rv1908c	katG	catalase-peroxidase		phylo (not Euro-American, M. africanum, M. bovis, M . canettii, M. caprae, M. Microti, M. pinipedii, Beijing, Delhi/CAS, EAI, 4)	isoniazid (INH)
2155168	0	C	SNP	G	128	87	214	98.62	218	Ser315Thr (agc/aCc)	Rv1908c	katG	catalase-peroxidase	isoniazid (INH)		isoniazid (INH)
2158109	0	T	SNP	C	96	66	158	100	162	Asp328Gly (gac/gGc)	Rv1912c	fadB5	oxidoreductase FadB
2158905	0	C	SNP	A	99	107	204	100	206	Gly63_ (gga/Tga)	Rv1912c	fadB5	oxidoreductase FadB
2160998	0	G	SNP	A	114	102	206	100	216	Gly179Asp (ggc/gAc)	Rv1915	aceAa	isocitrate lyase AceAa
2161343	1	G	Ins	T	114	97	211	92.54	212		Rv1915	aceAa	isocitrate lyase AceAa
2163790	0	A	SNP	C	54	36	88	98.9	91	Pro1174Pro (cct/ccG)	Rv1917c	PPE34	PPE family protein PPE34
2165286	0	A	SNP	C	77	75	147	98.7	154	Ser676Ala (tca/Gca)	Rv1917c	PPE34	PPE family protein PPE34
2165503	0	T	SNP	A	46	62	103	88.52	122	Ala603Ala (gca/gcT)	Rv1917c	PPE34	PPE family protein PPE34
2167926	0	A	SNP	G	89	112	196	99.5	202	Leu896Ser (ttg/tCg)	Rv1918c	PPE35	PPE family protein PPE35
2172526	0	A	SNP	C	83	108	187	100	191	_424Gly (tga/Gga)	Rv1921c	lppF	lipoprotein LppF
2173860	0	A	SNP	C	103	85	187	99.47	189
2186127	0	G	SNP	A	107	111	211	100	218	Ala21Val (gcc/gTc)	Rv1934c	fadE17	acyl-CoA dehydrogenase FadE17
2186236	0	C	SNP	T	91	112	201	100	203	Pro308Pro (ccg/ccA)	Rv1935c	echA13	enoyl-CoA hydratase EchA13
2187587	0	G	SNP	C	73	79	151	100	152	Gln68His (cag/caC)	Rv1936	-	monooxygenase
2194431	0	G	SNP	A	78	81	157	99.38	160	Trp256_ (tgg/tgA)	Rv1941	-	short-chain type dehydrogenase/reductase
2199052	0	C	SNP	G	77	80	157	100	157	Gly5Arg (ggt/Cgt)	Rv1948c	-	hypothetical protein
2207484	0	G	SNP	A	70	97	165	100	167
2207591	1	T	Ins	C	95	80	175	96.69	175
2209465	0	G	SNP	A	121	108	221	100	229	Ala47Thr (gcg/Acg)	Rv1966	mce3A	Mce family protein Mce3A
2211826	0	A	SNP	G	97	112	206	99.52	210	Lys67Lys (aaa/aaG)	Rv1968	mce3C	Mce family protein Mce3C
2216345	0	C	SNP	A	91	81	169	100	172	Pro363Pro (ccc/ccA)	Rv1971	mce3F	Mce family protein Mce3F
2216443	0	C	SNP	A	95	108	198	100	203	Ala396Glu (gcg/gAg)	Rv1971	mce3F	Mce family protein Mce3F
2220512	0	T	SNP	G	95	110	204	100	205	Ser253Ser (tct/tcG)	Rv1977	-	hypothetical protein
2220941	0	G	Del	GAP	57	67	120	84.35	147		Rv1978	-	hypothetical protein
2220942	0	C	Del	GAP	57	67	120	84.35	147		Rv1978	-	hypothetical protein
2220943	0	C	Del	GAP	57	67	120	87.94	141		Rv1978	-	hypothetical protein
2220944	0	A	Del	GAP	57	67	120	87.32	142		Rv1978	-	hypothetical protein
2220945	0	C	Del	GAP	57	67	120	87.32	142		Rv1978	-	hypothetical protein
2220946	0	G	Del	GAP	57	67	120	86.71	143		Rv1978	-	hypothetical protein
2220947	0	A	Del	GAP	57	67	120	98.41	126		Rv1978	-	hypothetical protein
2220948	0	T	Del	GAP	57	67	121	99.2	125		Rv1978	-	hypothetical protein
2221584	0	G	SNP	C	77	92	168	100	169	Ser226Thr (agt/aCt)	Rv1978	-	hypothetical protein
2223293	0	T	SNP	C	105	83	186	100	188
2228967	0	A	SNP	G	89	99	185	99.47	189
2229801	0	C	SNP	G	86	100	183	98.94	188	Pro34Pro (ccg/ccC)	Rv1985c	-	HTH-type transcriptional regulator
2242307	0	T	SNP	G	106	74	174	99.45	181	Leu717Val (ttg/Gtg)	Rv1997	ctpF	cation transporter ATPase F
2244421	0	G	SNP	T	90	110	192	100	200	Leu240Met (ctg/Atg)	Rv1999c	-	transporter
2245916	0	T	SNP	G	89	105	190	100	194	Ala236Ala (gct/gcG)	Rv2000	-	hypothetical protein
2247677	0	A	SNP	C	89	88	172	99.44	178	Ile6Ile (ata/atC)	Rv2002	fabG3	20-beta-hydroxysteroid dehydrogenase
2251999	0	A	SNP	G	91	86	172	100	177
2260100	0	C	SNP	T	106	83	186	99.47	190
2260525	0	C	SNP	T	132	113	240	99.19	247
2262620	0	T	SNP	A	69	59	125	100	128	Glu151Asp (gaa/gaT)	Rv2015c	-	hypothetical protein
2262679	0	G	SNP	A	56	70	123	100	126	Leu132Leu (ctg/Ttg)	Rv2015c	-	hypothetical protein
2262698	0	G	SNP	C	49	72	120	100	121	Gly125Gly (ggc/ggG)	Rv2015c	-	hypothetical protein
2262857	0	T	SNP	C	61	60	116	100	121	Ser72Ser (tca/tcG)	Rv2015c	-	hypothetical protein
2264782	0	C	SNP	A	97	99	193	100	196	Ala262Glu (gcg/gAg)	Rv2017	-	transcriptional regulator
2265059	0	T	SNP	G	82	118	197	99.5	201
2265198	0	C	SNP	A	84	87	170	98.84	173
2269780	0	T	SNP	C	119	112	229	99.57	232	Asp154Gly (gac/gGc)	Rv2024c	-	hypothetical protein
2270102	0	A	SNP	G	96	122	214	100	218	Trp47Arg (tgg/Cgg)	Rv2024c	-	hypothetical protein
2270758	0	C	SNP	A	121	101	220	100	222	Val331Leu (gta/Tta)	Rv2025c	-	cation efflux system protein
2274943	0	C	SNP	T	101	107	207	100	208	Val156Ile (gtc/Atc)	Rv2028c	-	universal stress protein
2275764	0	G	SNP	A	100	133	225	100	233	Leu221Phe (ctc/Ttc)	Rv2029c	pfkB	6-phosphofructokinase PfkB
2282787	0	C	SNP	T	118	111	227	100	229	Cys312Tyr (tgt/tAt)	Rv2037c	-	transmembrane protein
2284456	0	T	SNP	G	96	73	168	99.41	170	Glu114Ala (gag/gCg)	Rv2038c	-	sugar ABC transporter ATP-binding protein
2285251	0	C	SNP	A	69	88	154	100	157	Val131Phe (gtc/Ttc)	Rv2039c	-	sugar ABC transporter permease
2285252	0	C	SNP	T	70	88	152	100	158	Gln130Gln (cag/caA)	Rv2039c	-	sugar ABC transporter permease
2285558	0	G	SNP	A	71	80	148	99.34	152	Cys28Cys (tgc/tgT)	Rv2039c	-	sugar ABC transporter permease
2287121	0	A	SNP	G	70	98	168	100	168	Asp242Asp (gat/gaC)	Rv2041c	-	sugar ABC transporter substrate-binding lipoprotein
2289366	0	G	Del	GAP	73	87	158	97.56	164		Rv2044c	-	hypothetical protein
2296042	0	G	SNP	C	88	117	204	96.7	212	Pro3649Ala (ccg/Gcg)	Rv2048c	pks12	polyketide synthase
2296876	0	C	SNP	G	115	111	222	99.12	228	Gly3371Arg (ggt/Cgt)	Rv2048c	pks12	polyketide synthase
2300546	0	A	SNP	T	71	104	174	97.77	179	His2147Gln (cat/caA)	Rv2048c	pks12	polyketide synthase
2300552	0	T	SNP	G	69	95	162	98.2	167	Pro2145Pro (cca/ccC)	Rv2048c	pks12	polyketide synthase
2300555	0	A	SNP	G	71	97	165	99.41	169	Asp2144Asp (gat/gaC)	Rv2048c	pks12	polyketide synthase
2301782	0	T	SNP	C	27	14	41	100	41	Val1735Val (gta/gtG)	Rv2048c	pks12	polyketide synthase
2306472	0	T	SNP	C	98	103	198	100	201	Tyr172Cys (tac/tGc)	Rv2048c	pks12	polyketide synthase
2307587	0	G	Del	GAP	82	101	181	91.5	200
2307588	0	T	Del	GAP	82	101	181	92.42	198
2307589	0	C	Del	GAP	82	101	181	92.89	197
2307590	0	G	Del	GAP	82	101	181	100	183
2309203	0	G	SNP	A	80	91	166	99.42	172	Ala518Val (gca/gTa)	Rv2051c	ppm1	polyprenol-monophosphomannose synthase
2311099	0	C	SNP	G	90	99	186	100	189	Pro473Pro (ccg/ccC)	Rv2052c	-	hypothetical protein
2325320	0	T	SNP	C	78	64	140	100	142	Asp184Gly (gat/gGt)	Rv2067c	-	hypothetical protein
2328543	0	T	SNP	C	120	88	205	99.52	209	Ile145Met (ata/atG)	Rv2071c	cobM	precorrin-4 C(11)-methyltransferase
2329533	0	A	SNP	G	96	98	187	98.98	196	Leu205Pro (ctc/cCc)	Rv2072c	cobL	precorrin-6Y C(5,15)-methyltransferase
2331620	0	A	SNP	C	84	75	156	99.38	160	Gly420Gly (ggt/ggG)	Rv2075c	-	hypothetical protein
2331789	0	G	SNP	T	88	81	169	99.41	170	Pro364Gln (ccg/cAg)	Rv2075c	-	hypothetical protein
2333215	0	C	SNP	T	104	72	171	100	176	Cys25Tyr (tgc/tAc)	Rv2076c	-	hypothetical protein
2334007	0	A	SNP	G	111	84	190	100	195	Ala96Ala (gct/gcC)	Rv2077c	-	transmembrane protein
2335075	0	A	SNP	G	77	75	150	100	152	Glu6Gly (gaa/gGa)	Rv2078	-	hypothetical protein
2335080	0	T	SNP	C	80	70	149	100	150	Leu8Leu (ttg/Ctg)	Rv2078	-	hypothetical protein
2335494	0	A	SNP	G	111	95	205	99.52	207	Tyr47Cys (tac/tGc)	Rv2079	-	hypothetical protein
2338195	0	C	Del	GAP	83	93	172	83.02	212		Rv2081c	-	transmembrane protein
2338990	0	G	SNP	C	197	169	362	99.46	368	Ala94Ala (gcg/gcC)	Rv2082	-	hypothetical protein
2338994	0	G	SNP	A	201	175	369	100	376	Ala96Thr (gcg/Acg)	Rv2082	-	hypothetical protein
2340621	0	C	SNP	G	179	233	398	99.76	413	Pro638Arg (ccc/cGc)	Rv2082	-	hypothetical protein
2341636	0	C	SNP	G	84	98	179	98.38	185	Leu256Val (ctg/Gtg)	Rv2083	-	hypothetical protein
2344246	0	G	SNP	C	78	69	145	100	147
2345037	0	C	SNP	A	100	83	181	100	183	Leu209Leu (ctc/ctA)	Rv2088	pknJ	transmembrane serine/threonine-protein kinase PknJ
2345085	0	A	SNP	C	110	106	212	100	216	Ala225Ala (gca/gcC)	Rv2088	pknJ	transmembrane serine/threonine-protein kinase PknJ
2346929	0	C	SNP	T	85	108	188	99.48	194	Leu132Leu (ctg/ctA)	Rv2089c	pepE	dipeptidase PepE
2348446	0	C	SNP	G	98	100	196	99.5	199	Phe358Leu (ttc/ttG)	Rv2090	-	5'-3' exonuclease
2348708	0	G	SNP	A	84	87	169	100	171	Val195Val (gtc/gtT)	Rv2091c	-	membrane protein
2353385	0	G	SNP	C	124	123	247	98.41	251	Gln311Glu (cag/Gag)	Rv2095c	pafC	proteasome accessory factor C
2357269	0	G	Del	GAP	116	105	230	81.55	271
2357270	0	C	Del	GAP	116	105	230	82.16	269
2357271	0	C	Del	GAP	116	104	230	81.18	271
2358029	1	T	Ins	G	104	88	192	93.2	192
2358489	0	C	SNP	T	118	87	202	99.51	206	Thr34Ile (act/aTt)	Rv2100	-	hypothetical protein
2361604	0	C	SNP	G	110	88	195	98.51	201	Val455Val (gtc/gtG)	Rv2101	helZ	helicase HelZ
2362041	0	C	SNP	A	107	102	206	100	209	Pro601Gln (ccg/cAg)	Rv2101	helZ	helicase HelZ
2367061	0	A	Del	GAP	53	47	98	98.04	102
2368565	0	A	Del	GAP	64	69	127	100	133
2369186	0	G	SNP	C	79	108	181	99.47	188	Arg182Gly (cgt/Ggt)	Rv2109c	prcA	proteasome subunit alpha
2369326	0	C	SNP	G	103	107	206	100	210	Arg135Pro (cgc/cCc)	Rv2109c	prcA	proteasome subunit alpha
2382287	0	C	Del	GAP	90	127	216	94.76	229		Rv2123	PPE37	PPE family protein PPE37
2382289	0	G	SNP	T	94	129	218	99.11	225	Asp407Tyr (gac/Tac)	Rv2123	PPE37	PPE family protein PPE37
2386389	0	G	SNP	A	89	100	188	99.47	190	Gly33Ser (ggc/Agc)	Rv2125	-	hypothetical protein
2387733	0	T	SNP	C	135	102	232	99.58	238	Glu80Glu (gaa/gaG)	Rv2126c	PE_PGRS37	PE-PGRS family protein PE_PGRS37
2388641	0	G	SNP	A	90	84	170	99.43	175	Gly9Asp (ggc/gAc)	Rv2127	ansP1	L-asparagine permease
2389636	0	G	SNP	A	78	90	168	98.82	170	Gly341Ser (ggt/Agt)	Rv2127	ansP1	L-asparagine permease
2397112	0	G	SNP	A	61	105	165	100	166	Val68Val (gtc/gtT)	Rv2137c	-	hypothetical protein
2397212	0	C	SNP	T	74	83	151	100	157	Gly35Asp (ggc/gAc)	Rv2137c	-	hypothetical protein
2402765	0	G	SNP	A	64	86	150	100	150
2413246	0	C	SNP	A	132	120	250	100	252	Val36Leu (gtg/Ttg)	Rv2153c	murG	UDP-N-acetylglucosamine--N-acetylmuramyl- (pentapeptide) pyrophosphoryl-undecaprenol-N-acetylglucosamine transferase
2415067	0	G	SNP	A	110	97	204	98.57	210	Ala443Val (gcc/gTc)	Rv2155c	murD	UDP-N-acetylmuramoylalanine--D-glutamate ligase
2415656	0	G	SNP	C	107	107	213	99.07	216	Arg247Gly (cgg/Ggg)	Rv2155c	murD	UDP-N-acetylmuramoylalanine--D-glutamate ligase
2421816	0	A	SNP	G	130	108	237	100	238
2421975	1	G	Ins	G	78	119	197	86.78	197
2421975	2	G	Ins	G	77	117	194	85.46	195
2421975	3	G	Ins	A	77	118	195	85.9	195
2421975	4	G	Ins	A	77	118	195	85.9	195
2423819	0	C	SNP	G	92	112	197	98.08	208	Gly340Gly (ggg/ggC)	Rv2162c	PE_PGRS38	PE-PGRS family protein PE_PGRS38
2423822	0	A	SNP	G	99	117	211	98.63	219	Gly339Gly (ggt/ggC)	Rv2162c	PE_PGRS38	PE-PGRS family protein PE_PGRS38
2424114	0	C	SNP	A	39	80	111	95.97	124	Arg242Leu (cgc/cTc)	Rv2162c	PE_PGRS38	PE-PGRS family protein PE_PGRS38
2424151	0	C	SNP	A	26	75	90	100	101	Ala230Ser (gca/Tca)	Rv2162c	PE_PGRS38	PE-PGRS family protein PE_PGRS38
2424925	0	A	SNP	G	91	83	172	100	174
2425471	0	T	SNP	C	82	114	196	100	196	Arg539Arg (cga/cgG)	Rv2163c	pbpB	penicillin-binding membrane protein PbpB
2434749	0	C	SNP	T	105	63	166	99.41	169
2440926	0	G	SNP	T	80	78	156	100	158	Asp265Glu (gac/gaA)	Rv2178c	aroG	phospho-2-dehydro-3-deoxyheptonate aldolase AroG
2440935	0	G	SNP	C	83	81	160	100	164	Ser262Ser (tcc/tcG)	Rv2178c	aroG	phospho-2-dehydro-3-deoxyheptonate aldolase AroG
2448458	0	C	SNP	T	90	82	169	100	172	Thr100Ile (acc/aTc)	Rv2187	fadD15	long-chain-fatty-acid--CoA ligase FadD15
2449826	0	C	SNP	G	78	83	153	99.38	162	Ser556Trp (tcg/tGg)	Rv2187	fadD15	long-chain-fatty-acid--CoA ligase FadD15
2452452	0	G	SNP	A	109	118	226	99.56	228	Thr274Met (acg/aTg)	Rv2190c	-	endopeptidase
2453658	0	C	Del	GAP	80	71	147	94.97	159
2453659	0	C	Del	GAP	80	71	147	94.38	160
2455785	0	G	SNP	A	101	109	207	99.53	211	Ala320Val (gcc/gTc)	Rv2192c	trpD	anthranilate phosphoribosyltransferase
2462172	0	G	SNP	A	96	88	181	99.46	185	Asn292Asn (aac/aaT)	Rv2198c	mmpS3	membrane protein MmpS3
2462871	0	G	SNP	A	78	83	153	99.38	162	Ala59Ala (gcc/gcT)	Rv2198c	mmpS3	membrane protein MmpS3
2470591	0	A	SNP	C	95	92	186	100	187
2472029	0	T	SNP	G	110	112	215	99.55	223	Trp207Gly (tgg/Ggg)	Rv2207	cobT	nicotinate-nucleotide-dimethylbenzimidazolphosphoribosyltransferase
2477984	0	G	SNP	A	94	91	181	99.46	186	Ser265Ser (tcg/tcA)	Rv2212	-	adenylyl cyclase
2478619	0	G	SNP	A	91	97	187	100	188	Leu94Leu (ctg/ctA)	Rv2213	pepB	cytosol aminopeptidase
2480809	0	G	SNP	C	79	96	174	98.87	177	Ala298Gly (gcc/gGc)	Rv2214c	ephD	oxidoreductase EphD
2494430	0	C	SNP	G	71	78	147	100	149	Gly324Arg (ggc/Cgc)	Rv2223c	-	carboxylesterase B
2496797	0	G	SNP	T	126	111	236	100	237	Pro76Gln (ccg/cAg)	Rv2224c	caeA	carboxylesterase A
2499577	0	G	SNP	C	91	109	196	98.52	203	Trp249Ser (tgg/tCg)	Rv2226	-	hypothetical protein
2499726	0	G	SNP	A	89	91	177	100	180	Asp299Asn (gat/Aat)	Rv2226	-	hypothetical protein
2500730	0	T	SNP	G	97	70	167	99.4	168
2504177	0	C	SNP	T	103	97	199	100	200	Glu144Glu (gag/gaA)	Rv2230c	-	GTP cyclohydrolase
2509140	0	G	SNP	C	99	117	208	100	216	Ser79Cys (tcc/tGc)	Rv2236c	cobD	cobalamin biosynthesis transmembrane protein CobD
2509722	0	A	SNP	G	89	97	181	100	186	Pro78Pro (cca/ccG)	Rv2237	-	hypothetical protein
2516271	0	T	SNP	C	76	119	192	99.49	196	Met323Thr (atg/aCg)	Rv2242	-	hypothetical protein
2516567	0	G	SNP	C	65	74	137	100	139
2521342	0	T	SNP	C	91	84	173	100	175	Asp200Asp (gat/gaC)	Rv2247	accD6	acetyl-/propionyl-CoA carboxylase subunit beta
2523205	1	G	Ins	C	62	87	149	92.55	150
2523205	2	G	Ins	G	62	86	148	91.93	150
2523205	3	G	Ins	C	62	87	149	92.55	150
2525723	0	G	Del	GAP	79	91	168	96.05	177		Rv2251	-	flavoprotein
2526323	0	C	SNP	T	97	115	205	98.6	215	Gly253Gly (ggc/ggT)	Rv2251	-	flavoprotein
2526974	0	T	SNP	C	99	99	195	98.51	201	Pro470Pro (cct/ccC)	Rv2251	-	flavoprotein
2529680	0	A	SNP	G	90	95	181	100	185	Thr65Thr (act/acC)	Rv2256c	-	hypothetical protein
2531742	0	A	SNP	G	92	83	172	99.43	176	Ala52Ala (gct/gcC)	Rv2258c	-	transcriptional regulator
2533377	0	T	SNP	C	121	85	201	98.56	209	Asp16Asp (gat/gaC)	Rv2260	-	hypothetical protein
2534563	0	G	Del	GAP	98	85	180	96.32	190
2534564	0	A	Del	GAP	98	85	180	99.46	184
2536312	0	C	SNP	T	74	91	162	100	165	Arg224Arg (cgc/cgT)	Rv2263	-	oxidoreductase
2536625	1	C	Ins	G	103	73	176	90.26	176		Rv2264c	-	hypothetical protein
2540554	0	T	SNP	C	82	81	163	99.39	164	Ser151Pro (tcg/Ccg)	Rv2266	cyp124	cytochrome P450 Cyp124
2541477	0	C	SNP	G	78	86	162	100	164
2542543	0	G	SNP	A	79	59	137	99.28	139	Arg90Cys (cgt/Tgt)	Rv2267c	-	hypothetical protein
2562644	0	G	SNP	T	74	81	149	100	155	Ala16Ser (gcg/Tcg)	Rv2290	lppO	lipoprotein LppO
2564368	1	G	Ins	C	76	68	144	97.96	144		Rv2293c	-	hypothetical protein
2566766	1	C	Ins	G	73	93	166	90.22	166
2566768	0	A	SNP	C	79	96	171	98.87	177
2573756	0	C	SNP	A	78	63	141	100	141
2578626	0	A	SNP	G	116	104	219	99.1	222	Met24Thr (atg/aCg)	Rv2307c	-	hypothetical protein
2586127	0	A	SNP	G	88	122	206	100	210	Gly388Gly (ggt/ggC)	Rv2314c	-	hypothetical protein
2589216	0	G	SNP	C	89	118	205	100	207	Val127Leu (gtg/Ctg)	Rv2316	uspA	sugar ABC transporter permease UspA
2591172	0	G	SNP	A	85	74	155	100	159	Ala219Thr (gcc/Acc)	Rv2318	uspC	sugar ABC transporter substrate-binding lipoprotein UspC
2597957	0	G	SNP	A	121	102	221	100	223	Ser664Leu (tcg/tTg)	Rv2326c	-	ABC transporter ATP-binding protein
2598400	0	A	SNP	G	97	95	190	100	192	Asn516Asn (aat/aaC)	Rv2326c	-	ABC transporter ATP-binding protein
2600260	0	A	SNP	G	106	116	217	100	222	Arg91Arg (cga/cgG)	Rv2327	-	hypothetical protein
2601576	0	T	SNP	G	105	96	199	99.5	202	Ser282Arg (agt/agG)	Rv2328	PE23	PE family protein PE23
2604162	0	C	Del	GAP	64	89	153	75.74	202		Rv2330c	lppP	lipoprotein LppP
2604163	0	C	Del	GAP	64	89	153	75.37	203		Rv2330c	lppP	lipoprotein LppP
2604164	0	A	Del	GAP	64	89	153	75.37	203		Rv2330c	lppP	lipoprotein LppP
2604165	0	A	Del	GAP	64	89	153	75.74	202		Rv2330c	lppP	lipoprotein LppP
2606163	0	C	SNP	A	74	77	147	99.34	152	Asn352Lys (aac/aaA)	Rv2332	mez	malate oxidoreductase
2608117	0	C	SNP	A	89	121	206	100	210	Asp69Tyr (gac/Tac)	Rv2333c	stp	multidrug resistance protein
2612632	0	C	SNP	A	97	89	182	99.47	187	Gly119Val (ggc/gTc)	Rv2337c	-	hypothetical protein
2615413	0	A	SNP	G	81	80	159	100	161	Thr241Ala (acc/Gcc)	Rv2339	mmpL9	transmembrane transport protein MmpL9
2616560	0	C	SNP	T	63	87	145	98.04	153	Ala623Val (gcg/gTg)	Rv2339	mmpL9	transmembrane transport protein MmpL9
2619271	0	T	SNP	C	95	108	201	99.02	205
2624986	0	T	SNP	G	119	113	231	99.57	233	Val389Gly (gtg/gGg)	Rv2345	-	transmembrane protein
2625924	0	T	SNP	C	95	79	171	95.08	183	Ala83Ala (gca/gcG)	Rv2346c	esxO	ESAT-6 like protein EsxO
2626095	0	C	SNP	G	78	98	173	99.44	177	Ala26Ala (gcg/gcC)	Rv2346c	esxO	ESAT-6 like protein EsxO
2626513	0	T	SNP	A	44	26	69	100	70	Thr3Ser (aca/Tca)	Rv2347c	esxP	ESAT-6 like protein EsxP
2626514	0	T	SNP	G	46	25	69	100	71	Ala2Ala (gca/gcC)	Rv2347c	esxP	ESAT-6 like protein EsxP
2626600	0	G	SNP	A	64	47	109	100	111
2627946	0	A	SNP	G	77	58	131	100	135	Arg251Arg (cgt/cgC)	Rv2349c	plcC	phospholipase C
2631009	1	G	Ins	G	56	68	124	76.07	124		Rv2351c	plcA	membrane-associated phospholipase A
2631009	2	G	Ins	T	56	68	124	76.07	124		Rv2351c	plcA	membrane-associated phospholipase A
2631009	3	G	Ins	G	55	68	123	75.46	124		Rv2351c	plcA	membrane-associated phospholipase A
2631009	4	G	Ins	C	56	67	123	75.46	124		Rv2351c	plcA	membrane-associated phospholipase A
2631009	5	G	Ins	C	56	68	124	76.07	124		Rv2351c	plcA	membrane-associated phospholipase A
2632341	1	C	Ins	A	87	88	175	99.43	175
2632362	0	T	SNP	C	93	88	180	100	181
2637541	0	C	SNP	T	85	136	217	100	221
2642383	0	C	SNP	T	83	111	190	100	194	Ala66Thr (gcc/Acc)	Rv2360c	-	hypothetical protein
2652254	0	G	SNP	C	115	99	210	99.53	215	Ala191Gly (gct/gGt)	Rv2372c	-	rRNA small subunit methyltransferase E
2656225	0	A	SNP	G	100	84	183	100	184	Val69Ala (gtc/gCc)	Rv2377c	-	hypothetical protein
2656635	0	G	SNP	A	110	91	197	99.5	202	Pro357Ser (ccg/Tcg)	Rv2378c	mbtG	L-lysine N6-monooxygenase
2660319	0	C	SNP	G	88	94	176	100	182	Glu589Asp (gag/gaC)	Rv2379c	mbtF	peptide synthetase
2661039	0	G	SNP	A	82	80	160	100	162	Ile349Ile (atc/atT)	Rv2379c	mbtF	peptide synthetase
2668032	0	G	SNP	A	111	87	197	100	198	Ile746Ile (atc/atT)	Rv2381c	mbtD	polyketide synthetase
2678023	0	C	SNP	T	102	75	174	99.44	178	Leu99Leu (ctg/Ttg)	Rv2385	mbtJ	acetyl hydrolase
2680658	0	T	SNP	G	57	77	133	99.26	135	Thr67Thr (act/acG)	Rv2386a	-	hypothetical protein
2688700	0	C	SNP	T	110	104	210	100	214	Pro231Ser (ccg/Tcg)	Rv2394	ggtB	gamma-glutamyltranspeptidase precursor GgtB
2690160	0	A	SNP	G	82	84	165	100	166	Asn30Ser (aac/aGc)	Rv2395	-	integral membrane protein
2695378	0	C	SNP	G	90	88	171	100	178	Gly141Ala (ggc/gCc)	Rv2398c	cysW	sulfate ABC transporter permease CysW
2697489	0	C	SNP	T	83	90	172	99.43	174	Ala76Thr (gcg/Acg)	Rv2400c	subI	sulfate ABC transporter substrate-binding lipoprotein SubI
2700222	0	T	SNP	C	114	121	228	99.58	236	Leu565Pro (ctg/cCg)	Rv2402	-	trehalase
2704884	1	A	Ins	C	68	83	151	89.88	151		Rv2407	-	ribonuclease Z
2704884	2	A	Ins	A	68	83	151	89.88	151		Rv2407	-	ribonuclease Z
2704884	3	A	Ins	G	68	83	151	89.88	151		Rv2407	-	ribonuclease Z
2704884	4	A	Ins	C	68	82	150	89.29	150		Rv2407	-	ribonuclease Z
2704884	5	A	Ins	G	67	81	148	88.1	148		Rv2407	-	ribonuclease Z
2704884	6	A	Ins	A	66	80	146	86.9	146		Rv2407	-	ribonuclease Z
2704884	7	A	Ins	C	65	80	145	86.31	145		Rv2407	-	ribonuclease Z
2712328	0	C	SNP	T	106	84	188	98.96	192	Pro183Pro (ccg/ccA)	Rv2414c	-	hypothetical protein
2713795	0	C	SNP	T	120	110	228	100	230
2716862	0	C	SNP	T	82	86	166	99.41	169	Val93Ile (gta/Ata)	Rv2418c	-	hypothetical protein
2718852	0	T	SNP	G	79	80	156	100	159
2720069	0	G	SNP	A	69	84	152	100	153	Gly158Glu (ggg/gAg)	Rv2423	-	hypothetical protein
2720444	0	C	SNP	T	108	82	187	100	190	Ser283Phe (tct/tTt)	Rv2423	-	hypothetical protein
2720952	0	T	SNP	C	8	20	27	96.55	29	Thr276Ala (acc/Gcc)	Rv2424c	-	transposase
2720954	0	G	SNP	A	9	21	29	100	30	Thr275Ile (acc/aTc)	Rv2424c	-	transposase
2721562	0	C	SNP	G	115	115	228	100	230	Ala72Ala (gcg/gcC)	Rv2424c	-	transposase
2723506	0	T	SNP	C	137	103	235	100	240	Leu226Leu (tta/ttG)	Rv2426c	-	hypothetical protein
2726105	0	G	SNP	A	80	132	208	100	212						phylo (Delhi/CAS, 3)	isoniazid (INH)
2729058	0	A	SNP	C	145	109	250	100	254	Leu26Arg (ctg/cGg)	Rv2433c	-	hypothetical protein
2734074	0	T	SNP	C	125	132	255	100	257	Val282Ala (gtc/gCc)	Rv2436	rbsK	ribokinase RbsK
2737572	0	C	SNP	A	79	113	186	100	192	Ala226Ser (gcg/Tcg)	Rv2439c	proB	glutamate 5-kinase protein
2738221	0	G	SNP	A	121	109	230	99.57	231	Ile9Ile (atc/atT)	Rv2439c	proB	glutamate 5-kinase protein
2740693	0	T	SNP	C	86	76	160	100	162
2751804	0	C	SNP	T	115	95	208	100	210	Arg126Gln (cgg/cAg)	Rv2450c	rpfE	resuscitation-promoting factor RpfE
2752698	0	C	SNP	A	50	81	127	99.24	132
2753869	0	A	SNP	G	117	98	209	100	215	Val293Ala (gtg/gCg)	Rv2454c	-	2-oxoglutarate oxidoreductase subunit KorB
2760152	0	A	SNP	G	110	108	213	100	218	Tyr125Cys (tac/tGc)	Rv2458	mmuM	homocysteine S-methyltransferase MmuM
2771383	0	A	SNP	G	95	102	196	100	197	Ser800Gly (agc/Ggc)	Rv2467	pepN	aminopeptidase PepN
2779136	0	T	SNP	C	97	117	209	100	214	Ser1043Gly (agc/Ggc)	Rv2476c	gdh	NAD-dependent glutamate dehydrogenase
2782498	0	G	SNP	A	82	100	178	99.45	183	Asp515Asp (gac/gaT)	Rv2477c	-	macrolide ABC transporter ATP-binding protein
2786952	0	A	SNP	G	87	102	185	99.47	190	Cys778Arg (tgc/Cgc)	Rv2482c	plsB2	glycerol-3-phosphate acyltransferase
2791098	0	C	SNP	T	97	80	170	100	177	Gly466Asp (ggt/gAt)	Rv2484c	-	diacyglycerol O-acyltransferase
2798595	0	C	SNP	T	99	120	219	99.55	220	Ala762Ala (gcg/gcA)	Rv2488c	-	LuxR family transcriptional regulator
2807486	0	C	SNP	A	77	64	139	100	141	Ala70Asp (gcc/gAc)	Rv2492	-	hypothetical protein
2809621	0	T	SNP	C	118	111	227	100	229	Thr107Ala (acc/Gcc)	Rv2495c	bkdC	branched-chain keto acid dehydrogenase E2 component
2817747	0	G	SNP	A	107	96	203	100	203	Ala243Val (gct/gTt)	Rv2502c	accD1	acetyl-/propionyl-CoA carboxylase subunit beta
2818837	0	A	SNP	G	92	104	187	99.49	197	Gly97Gly (ggt/ggC)	Rv2503c	scoB	succinyl-CoA:3-ketoacid-CoA transferase subunit B
2821342	0	C	SNP	T	103	93	190	100	196	Ala85Ala (gcg/gcA)	Rv2505c	fadD35	fatty-acid--CoA ligase FadD35
2825466	0	G	SNP	A	104	104	207	99.52	209	Lys263Lys (aag/aaA)	Rv2509	-	short-chain type dehydrogenase/reductase
2827984	0	G	SNP	T	87	62	149	100	149
2828019	0	T	SNP	C	91	70	159	99.38	162
2830525	0	C	SNP	A	95	56	149	100	151	Thr122Lys (acg/aAg)	Rv2513	-	hypothetical protein
2836773	0	C	SNP	T	91	71	159	98.18	165	Ser330Leu (tcg/tTg)	Rv2519	PE26	PE family protein PE26
2841022	0	A	SNP	G	84	132	213	99.08	218	Cys2771Arg (tgc/Cgc)	Rv2524c	fas	fatty acid synthase
2847281	0	A	SNP	G	90	101	183	100	191	Asp684Asp (gat/gaC)	Rv2524c	fas	fatty acid synthase
2855259	0	A	SNP	G	93	60	149	100	153	Ala841Ala (gct/gcC)	Rv2531c	-	amino acid decarboxylase
2857291	0	T	SNP	C	99	106	205	98.09	209	Asp164Gly (gac/gGc)	Rv2531c	-	amino acid decarboxylase
2865760	0	A	SNP	G	91	84	172	100	175	Thr211Ala (acc/Gcc)	Rv2542	-	hypothetical protein
2865882	0	T	SNP	C	125	90	211	100	215	Val251Val (gtt/gtC)	Rv2542	-	hypothetical protein
2867207	0	C	SNP	G	95	66	156	97.58	165	Ala28Ala (gcc/gcG)	Rv2544	lppB	lipoprotein LppB
2867230	0	G	SNP	A	46	45	89	100	91	Gly36Asp (ggc/gAc)	Rv2544	lppB	lipoprotein LppB
2867231	0	C	SNP	T	48	41	86	100	89	Gly36Gly (ggc/ggT)	Rv2544	lppB	lipoprotein LppB
2867236	0	A	SNP	G	51	43	92	100	94	Asn38Ser (aac/aGc)	Rv2544	lppB	lipoprotein LppB
2867240	0	C	SNP	T	52	44	93	98.97	97	Pro39Pro (ccc/ccT)	Rv2544	lppB	lipoprotein LppB
2867245	0	A	SNP	C	55	49	103	100	104	Lys41Thr (aaa/aCa)	Rv2544	lppB	lipoprotein LppB
2867251	0	C	SNP	G	60	46	104	100	106	Pro43Arg (ccg/cGg)	Rv2544	lppB	lipoprotein LppB
2867254	0	A	SNP	G	63	51	112	100	114	His44Arg (cac/cGc)	Rv2544	lppB	lipoprotein LppB
2867263	0	G	SNP	A	74	64	136	99.28	139	Gly47Asp (ggc/gAc)	Rv2544	lppB	lipoprotein LppB
2880702	0	G	SNP	C	108	109	214	99.54	218	Val210Leu (gtc/Ctc)	Rv2560	-	hypothetical protein
2881337	0	C	SNP	T	87	93	179	99.45	181
2881569	0	A	SNP	G	57	75	131	100	132
2881598	0	G	Del	GAP	51	57	109	93.1	116
2884068	0	A	SNP	C	108	81	186	99.47	190	Met243Leu (atg/Ctg)	Rv2564	glnQ	glutamine ABC transporter ATP-binding protein
2886570	0	A	SNP	G	94	98	187	100	192	Glu66Glu (gaa/gaG)	Rv2566	-	hypothetical protein
2888201	0	T	SNP	C	87	104	190	99.48	192	Leu610Pro (ctc/cCc)	Rv2566	-	hypothetical protein
2889633	0	T	SNP	C	91	97	186	100	188	Ala1087Ala (gct/gcC)	Rv2566	-	hypothetical protein
2891267	0	C	SNP	T	95	87	176	100	182	Gly491Gly (ggc/ggT)	Rv2567	-	hypothetical protein
2891728	0	A	SNP	G	99	100	196	99.5	200	Gln645Arg (cag/cGg)	Rv2567	-	hypothetical protein
2892701	0	C	SNP	T	100	96	195	98	200	Ala257Ala (gcg/gcA)	Rv2568c	-	hypothetical protein
2894208	0	G	SNP	A	99	108	203	100	207	Ser67Ser (agc/agT)	Rv2569c	-	hypothetical protein
2895473	0	A	SNP	G	121	117	235	99.17	240	Phe163Ser (ttc/tCc)	Rv2571c	-	transmembrane protein
2897660	0	T	SNP	C	84	123	202	100	207	Ala48Ala (gca/gcG)	Rv2572c	aspS	aspartate--tRNA ligase
2898522	0	T	SNP	C	136	122	252	98.85	261	Tyr160Tyr (tat/taC)	Rv2573	-	2-dehydropantoate 2-reductase
2899115	0	T	SNP	C	111	119	225	99.14	232	Phe104Leu (ttc/Ctc)	Rv2574	-	hypothetical protein
2903050	0	G	SNP	A	92	93	183	99.46	186	Thr161Ile (acc/aTc)	Rv2578c	-	hypothetical protein
2910461	0	G	SNP	T	103	91	189	100	194	Ala147Glu (gcg/gAg)	Rv2584c	apt	adenine phosphoribosyltransferase
2910852	0	C	SNP	G	72	87	158	100	159	Ala17Pro (gcg/Ccg)	Rv2584c	apt	adenine phosphoribosyltransferase
2911293	0	C	SNP	G	99	94	192	99.48	194	Cys462Ser (tgt/tCt)	Rv2585c	-	lipoprotein
2912294	0	T	SNP	G	84	94	175	99.44	179	Ala128Ala (gca/gcC)	Rv2585c	-	lipoprotein
2923391	0	T	SNP	C	104	101	201	100	205	Pro281Pro (cca/ccG)	Rv2592c	ruvB	Holliday junction ATP-dependent DNA helicase RuvB
2925462	0	T	SNP	A	89	74	160	98.79	165
2925962	0	T	SNP	C	103	90	191	98.47	196	Cys77Arg (tgc/Cgc)	Rv2596	vapC40	ribonuclease VapC40
2927939	0	T	SNP	C	79	101	176	99.45	181
2939373	0	G	SNP	C	93	84	175	100	177	Ser197Cys (tct/tGt)	Rv2611c	-	phosphatidylinositol mannoside acyltransferase
2939657	0	T	SNP	C	117	109	221	100	226	Ile102Met (ata/atG)	Rv2611c	-	phosphatidylinositol mannoside acyltransferase
2941179	0	G	SNP	A	100	77	172	100	177	Arg6Arg (cgc/cgT)	Rv2613c	-	AP-4-A phosphorylase		phylo (Delhi/CAS)
2943675	0	G	SNP	A	152	114	260	100	266	Gly437Gly (ggc/ggT)	Rv2615c	PE_PGRS45	PE-PGRS family protein PE_PGRS45
2944515	0	A	SNP	C	113	157	269	100	270	Gly157Gly (ggt/ggG)	Rv2615c	PE_PGRS45	PE-PGRS family protein PE_PGRS45
2948524	0	T	SNP	A	57	108	162	100	165	Glu12Val (gag/gTg)	Rv2621c	-	transcriptional regulator
2949251	0	G	SNP	A	72	93	164	99.4	166	Val206Ile (gtt/Att)	Rv2622	-	methyltransferase
2954439	0	T	SNP	C	73	62	132	100	135	Arg104Gly (aga/Gga)	Rv2627c	-	hypothetical protein
2958693	0	G	SNP	A	77	107	182	97.35	189	Ala374Ala (gcg/gcA)	Rv2631	-	RNA-splicing ligase RtcB
2959257	0	A	Del	GAP	55	75	127	100	130
2959258	0	T	Del	GAP	55	73	125	98.46	130
2959259	0	C	Del	GAP	55	73	125	98.46	130
2959260	0	C	Del	GAP	55	73	125	97.71	131
2959261	0	A	Del	GAP	55	73	125	99.22	129
2959262	0	A	Del	GAP	55	73	125	99.22	129
2959263	0	T	Del	GAP	55	73	125	99.22	129
2959264	0	C	Del	GAP	55	73	125	99.22	129
2959265	0	A	SNP	T	54	73	126	99.22	128
2960592	0	C	SNP	T	118	116	218	96.3	243	Gly617Asp (ggc/gAc)	Rv2634c	PE_PGRS46	PE-PGRS family protein PE_PGRS46
2964594	0	G	SNP	A	114	91	199	100	205	Ala64Thr (gcc/Acc)	Rv2638	-	hypothetical protein
2974933	0	A	SNP	G	104	116	219	98.65	223	Ile101Thr (atc/aCc)	Rv2650c	-	prophage protein
2975227	0	T	SNP	G	86	106	191	99.48	193	Asn3Thr (aat/aCt)	Rv2650c	-	prophage protein
2981691	0	C	SNP	G	94	91	183	100	185	Ala70Ala (gcc/gcG)	Rv2662	-	hypothetical protein
2984740	0	A	SNP	G	101	102	196	100	203	His3Arg (cac/cGc)	Rv2668	-	hypothetical protein
2988630	0	C	SNP	G	122	107	226	100	229	His317Asp (cat/Gat)	Rv2672	-	protease
2994187	0	T	SNP	C	85	105	184	100	190	Leu292Leu (tta/ttG)	Rv2678c	hemE	uroporphyrinogen decarboxylase
3003115	0	C	SNP	G	97	98	194	99.49	196	Ala378Gly (gca/gGa)	Rv2685	arsB1	arsenic-transport integral membrane protein ArsB
3005185	0	G	SNP	T	95	90	183	100	185	Pro156Thr (ccc/Acc)	Rv2688c	-	antibiotic ABC transporter ATP-binding protein
3009692	0	A	SNP	G	85	93	169	100	178	Thr117Ala (acc/Gcc)	Rv2691	ceoB	TRK system potassium uptake protein CeoB
3010014	0	G	SNP	A	88	67	153	99.36	156	Gly224Glu (ggg/gAg)	Rv2691	ceoB	TRK system potassium uptake protein CeoB
3010420	0	A	SNP	G	123	81	202	100	204	Ile133Val (atc/Gtc)	Rv2692	ceoC	TRK system potassium uptake protein CeoC
3011837	0	A	SNP	G	60	74	132	99.26	135
3017077	0	C	SNP	T	62	116	176	100	178	Arg74Trp (cgg/Tgg)	Rv2702	ppgK	polyphosphate glucokinase
3017465	0	T	SNP	C	96	67	159	100	163	Ile203Thr (ata/aCa)	Rv2702	ppgK	polyphosphate glucokinase
3025859	0	A	SNP	C	97	95	190	99.48	193	Tyr140Ser (tac/tCc)	Rv2713	sthA	pyridine nucleotide transhydrogenase
3027548	0	C	SNP	T	93	84	171	100	177	Pro162Ser (ccg/Tcg)	Rv2714	-	hypothetical protein
3027798	0	T	SNP	C	101	80	181	100	181	Val245Ala (gtg/gCg)	Rv2714	-	hypothetical protein
3031168	0	A	SNP	G	88	101	182	99.47	190	Tyr124His (tat/Cat)	Rv2719c	-	membrane protein
3037377	0	T	SNP	C	110	90	197	100	200
3037883	0	C	SNP	T	107	101	205	100	208	Leu344Leu (ctg/ctA)	Rv2725c	hflX	GTP-binding protein HflX
3040344	0	C	SNP	T	102	88	190	100	190	Glu142Glu (gag/gaA)	Rv2727c	miaA	tRNA delta(2)-isopentenylpyrophosphate transferase
3041871	0	G	SNP	T	80	98	175	100	178	Ala202Glu (gcg/gAg)	Rv2729c	-	integral membrane protein
3043700	0	C	SNP	T	104	105	206	99.05	211	Ala225Ala (gcc/gcT)	Rv2731	-	hypothetical protein
3054081	0	A	SNP	G	69	64	132	99.25	134	Gly56Gly (gga/ggG)	Rv2741	PE_PGRS47	PE-PGRS family protein PE_PGRS47
3054321	0	A	SNP	G	102	89	186	100	191	Gly136Gly (gga/ggG)	Rv2741	PE_PGRS47	PE-PGRS family protein PE_PGRS47
3054724	0	A	SNP	G	65	54	119	99.17	120	Ser271Gly (agc/Ggc)	Rv2741	PE_PGRS47	PE-PGRS family protein PE_PGRS47
3059791	0	G	SNP	C	18	46	62	100	64
3059812	0	T	Del	GAP	18	21	38	97.5	40
3059820	0	G	SNP	T	17	17	32	100	34
3059821	0	C	SNP	G	16	19	34	97.22	36
3059822	0	A	SNP	C	18	18	35	97.3	37
3059829	1	G	Ins	A	21	21	42	100	42
3069167	0	A	SNP	G	78	77	152	100	155	Leu306Pro (ctg/cCg)	Rv2756c	hsdM	type I restriction/modification system DNA methylase HsdM
3069566	0	C	SNP	T	105	93	193	100	198	Gly173Asp (ggc/gAc)	Rv2756c	hsdM	type I restriction/modification system DNA methylase HsdM
3072285	0	A	SNP	C	96	102	195	100	198	Leu119Arg (ctg/cGg)	Rv2761c	hsdS	type I restriction/modification system specificity determinant HsdS
3076172	0	C	SNP	T	108	99	207	100	207	Asp67Asn (gat/Aat)	Rv2766c	-	short-chain type dehydrogenase/reductase
3078178	0	C	SNP	T	117	74	186	99.48	192	Val270Met (gtg/Atg)	Rv2769c	PE27	PE family protein PE27
3079877	0	A	SNP	G	131	112	240	99.59	244	Phe194Ser (ttc/tCc)	Rv2770c	PPE44	PPE family protein PPE44
3080795	0	A	SNP	G	53	80	129	100	133	Leu80Pro (ctc/cCc)	Rv2771c	-	hypothetical protein
3084693	0	G	SNP	C	76	87	160	99.39	164	Ser288Trp (tcg/tGg)	Rv2777c	-	hypothetical protein
3086788	0	T	SNP	C	69	87	155	100	156
3086987	0	A	SNP	C	92	59	150	100	151	Gln56His (caa/caC)	Rv2780	ald	L-alanine dehydrogenase
3089299	0	C	SNP	G	130	116	240	100	246	Gly355Arg (gga/Cga)	Rv2782c	pepR	zinc protease
3101620	0	G	SNP	A	110	109	211	98.65	222	Arg181Arg (cgc/cgT)	Rv2792c	-	resolvase
3103682	0	T	SNP	C	113	97	206	99.53	211	Met87Val (atg/Gtg)	Rv2794c	pptT	phosphopantetheinyl transferase
3104189	0	A	SNP	G	107	84	184	100	191	Cys241Cys (tgt/tgC)	Rv2795c	-	hypothetical protein
3105159	0	C	SNP	T	84	95	178	100	179	Gly154Asp (ggc/gAc)	Rv2796c	lppV	lipoprotein LppV
3107017	0	G	SNP	A	123	122	237	99.19	247	Arg97Arg (cgc/cgT)	Rv2797c	-	hypothetical protein
3111280	0	G	SNP	A	109	130	235	100	239	Leu182Phe (ctt/Ttt)	Rv2802c	-	arginine/hypothetical protein
3112700	0	C	SNP	T	103	98	195	99.01	203	Gly132Asp (ggc/gAc)	Rv2804c	-	hypothetical protein
3112877	0	G	SNP	A	86	97	178	100	183	Gly4Asp (ggc/gAc)	Rv2805	-	hypothetical protein
3113872	0	A	SNP	T	100	105	204	100	205	Glu72Val (gag/gTg)	Rv2807	-	hypothetical protein
3114516	0	A	Del	GAP	81	85	164	95.95	173		Rv2807	-	hypothetical protein
3115384	0	G	SNP	C	85	59	143	99.31	145
3118000	0	A	SNP	G	96	98	188	99.49	195	Arg395Gly (agg/Ggg)	Rv2812	-	transposase
3131469	1	T	Ins	T	98	99	197	94.26	197		Rv2823c	-	CRISPR-associated protein Cas10/Csm1
3131469	2	T	Ins	G	98	99	197	94.26	197		Rv2823c	-	CRISPR-associated protein Cas10/Csm1
3131469	3	T	Ins	T	98	99	197	94.26	197		Rv2823c	-	CRISPR-associated protein Cas10/Csm1
3131469	4	T	Ins	C	97	99	196	93.78	197		Rv2823c	-	CRISPR-associated protein Cas10/Csm1
3131469	5	T	Ins	G	98	99	197	94.26	197		Rv2823c	-	CRISPR-associated protein Cas10/Csm1
3131469	6	T	Ins	G	98	98	196	93.78	196		Rv2823c	-	CRISPR-associated protein Cas10/Csm1
3131469	7	T	Ins	C	98	97	195	93.3	195		Rv2823c	-	CRISPR-associated protein Cas10/Csm1
3131469	8	T	Ins	G	97	96	193	92.34	193		Rv2823c	-	CRISPR-associated protein Cas10/Csm1
3131469	9	T	Ins	A	97	95	192	91.87	192		Rv2823c	-	CRISPR-associated protein Cas10/Csm1
3133054	0	C	SNP	G	228	214	434	100	442	Ser162Ser (tcg/tcC)	Rv2825c	-	hypothetical protein
3133055	0	G	SNP	C	225	210	421	100	435	Ser162Trp (tcg/tGg)	Rv2825c	-	hypothetical protein
3133536	0	T	SNP	C	73	118	187	99.48	192	Lys2Glu (aaa/Gaa)	Rv2825c	-	hypothetical protein
3134242	0	A	SNP	G	93	115	203	99.52	209	Leu118Leu (ttg/Ctg)	Rv2826c	-	hypothetical protein
3135950	0	C	SNP	G	7	11	18	100	18	Ser128Ser (tcg/tcC)	Rv2828c	-	hypothetical protein
3135951	0	G	SNP	C	6	10	16	100	16	Ser128Trp (tcg/tGg)	Rv2828c	-	hypothetical protein
3137058	0	G	SNP	A	84	128	205	100	212	Ala56Val (gcg/gTg)	Rv2830c	vapB22	antitoxin VapB22
3138256	0	G	SNP	A	104	107	208	100	211	Thr309Met (acg/aTg)	Rv2832c	ugpC	sn-glycerol-3-phosphate ABC transporter ATP-binding protein UgpC
3138742	0	C	SNP	A	115	111	219	100	226	Gly147Val (ggc/gTc)	Rv2832c	ugpC	sn-glycerol-3-phosphate ABC transporter ATP-binding protein UgpC
3139011	0	A	SNP	C	107	122	225	99.13	231	Ile57Met (att/atG)	Rv2832c	ugpC	sn-glycerol-3-phosphate ABC transporter ATP-binding protein UgpC
3142429	0	C	SNP	A	114	106	217	97.35	226	Leu400Leu (ctg/ctT)	Rv2836c	dinF	DNA-damage-inducible protein DinF
3149111	0	C	SNP	G	93	107	194	100	200	Glu106Asp (gag/gaC)	Rv2841c	nusA	transcription termination/antitermination protein NusA
3151376	0	C	SNP	T	94	99	190	99.48	194	Ser525Ser (tcg/tcA)	Rv2845c	proS	proline--tRNA ligase
3162805	0	C	SNP	G	148	131	274	100	279	Arg180Gly (cgc/Ggc)	Rv2853	PE_PGRS48	PE-PGRS family protein PE_PGRS48
3165807	0	G	SNP	A	69	73	137	100	142	Val201Val (gtg/gtA)	Rv2855	mtr	mycothione reductase
3168492	0	G	SNP	A	83	93	175	100	176
3173193	0	G	SNP	T	58	73	129	100	131	Thr275Thr (acc/acA)	Rv2861c	mapB	methionine aminopeptidase
3174013	0	G	SNP	A	103	98	198	99.5	202	Pro2Leu (cct/cTt)	Rv2861c	mapB	methionine aminopeptidase
3174496	0	A	SNP	G	103	108	207	99.53	212	Cys50Arg (tgt/Cgt)	Rv2862c	-	hypothetical protein
3177884	0	C	SNP	A	99	101	199	100	200	Arg21Arg (cgc/cgA)	Rv2866	relG	toxin RelG
3180988	0	C	SNP	A	128	119	241	100	247	Val259Phe (gtc/Ttc)	Rv2869c	rip	zinc metalloprotease
3186860	0	T	SNP	G	75	73	148	100	148	Tyr672Asp (tat/Gat)	Rv2874	dipZ	integral membrane C-type cytochrome biogenesis protein DipZ
3189242	0	A	SNP	G	75	98	169	100	173	Ala52Ala (gct/gcC)	Rv2878c	mpt53	soluble secreted antigen Mpt53
3190146	0	C	Del	GAP	121	81	202	95.28	212
3194241	1	C	Ins	G	68	55	123	90.44	123		Rv2885c	-	transposase
3200478	0	G	SNP	A	99	95	186	100	194	Leu71Leu (ctg/ctA)	Rv2891	-	hypothetical protein
3202731	0	A	SNP	C	101	105	203	100	206	Gly104Gly (gga/ggC)	Rv2893	-	oxidoreductase
3208600	0	G	SNP	A	106	100	203	100	206	Tyr269Tyr (tac/taT)	Rv2899c	fdhD	formate dehydrogenase accessory protein FdhD
3212723	0	C	SNP	A	127	119	244	99.19	248	Ala78Ala (gcg/gcT)	Rv2902c	rnhB	ribonuclease HII
3216584	0	T	SNP	C	97	76	170	100	173	Tyr103Cys (tat/tGt)	Rv2907c	rimM	16S rRNA processing protein RimM
3219500	0	T	SNP	A	97	90	185	100	187	Lys121Met (aag/aTg)	Rv2912c	-	TetR family HTH-type transcriptional regulator
3226181	0	A	SNP	C	80	100	176	100	180	Arg35Arg (cgt/cgG)	Rv2916c	ffh	signal recognition particle protein
3228143	0	G	SNP	T	135	111	243	98.8	249	Arg594Leu (cgg/cTg)	Rv2917	-	hypothetical protein
3229989	0	G	SNP	A	89	100	184	99.47	190	Ala231Val (gcg/gTg)	Rv2918c	glnD	bifunctional uridylyltransferase/uridylyl-removing enzyme
3236442	0	G	SNP	A	99	135	230	100	234	His455His (cac/caT)	Rv2922c	smc	chromosome partition protein Smc
3236497	0	A	SNP	T	114	129	236	99.59	244	Val437Glu (gtg/gAg)	Rv2922c	smc	chromosome partition protein Smc
3244113	0	T	SNP	C	81	86	163	100	167	Pro139Pro (cct/ccC)	Rv2930	fadD26	fatty-acid--CoA ligase FadD26
3247298	0	C	SNP	A	92	88	177	100	180	Gly618Gly (ggc/ggA)	Rv2931	ppsA	phthiocerol synthesis polyketide synthase type I PpsA
3247304	0	C	SNP	G	69	60	128	100	129	Val620Val (gtc/gtG)	Rv2931	ppsA	phthiocerol synthesis polyketide synthase type I PpsA
3247306	0	A	Del	GAP	68	59	126	100	127		Rv2931	ppsA	phthiocerol synthesis polyketide synthase type I PpsA
3247307	0	C	Del	GAP	68	59	126	100	127		Rv2931	ppsA	phthiocerol synthesis polyketide synthase type I PpsA
3247308	0	C	Del	GAP	68	59	126	100	127		Rv2931	ppsA	phthiocerol synthesis polyketide synthase type I PpsA
3247309	0	C	Del	GAP	68	59	126	100	127		Rv2931	ppsA	phthiocerol synthesis polyketide synthase type I PpsA
3247310	0	T	Del	GAP	68	59	126	100	127		Rv2931	ppsA	phthiocerol synthesis polyketide synthase type I PpsA
3247313	1	C	Ins	A	69	60	129	98.47	129		Rv2931	ppsA	phthiocerol synthesis polyketide synthase type I PpsA
3247313	2	C	Ins	C	69	60	129	98.47	129		Rv2931	ppsA	phthiocerol synthesis polyketide synthase type I PpsA
3247313	3	C	Ins	C	69	60	129	98.47	129		Rv2931	ppsA	phthiocerol synthesis polyketide synthase type I PpsA
3247313	4	C	Ins	A	69	60	129	98.47	129		Rv2931	ppsA	phthiocerol synthesis polyketide synthase type I PpsA
3247313	5	C	Ins	G	69	60	129	98.47	129		Rv2931	ppsA	phthiocerol synthesis polyketide synthase type I PpsA
3247319	0	C	SNP	T	99	87	181	100	186	Gly625Gly (ggc/ggT)	Rv2931	ppsA	phthiocerol synthesis polyketide synthase type I PpsA
3247340	0	G	SNP	A	118	107	220	99.56	226	Val632Val (gtg/gtA)	Rv2931	ppsA	phthiocerol synthesis polyketide synthase type I PpsA
3247851	0	G	SNP	A	42	54	95	96	100	Ala803Thr (gcc/Acc)	Rv2931	ppsA	phthiocerol synthesis polyketide synthase type I PpsA
3247853	0	C	SNP	T	42	50	92	96.84	95	Ala803Ala (gcc/gcT)	Rv2931	ppsA	phthiocerol synthesis polyketide synthase type I PpsA
3247856	0	G	SNP	C	41	52	93	96.88	96	Arg804Arg (cgg/cgC)	Rv2931	ppsA	phthiocerol synthesis polyketide synthase type I PpsA
3247864	1	C	Ins	T	40	51	91	97.85	91		Rv2931	ppsA	phthiocerol synthesis polyketide synthase type I PpsA
3247864	2	C	Ins	A	40	51	91	97.85	91		Rv2931	ppsA	phthiocerol synthesis polyketide synthase type I PpsA
3247864	3	C	Ins	G	40	51	91	97.85	91		Rv2931	ppsA	phthiocerol synthesis polyketide synthase type I PpsA
3247864	4	C	Ins	G	40	51	91	97.85	91		Rv2931	ppsA	phthiocerol synthesis polyketide synthase type I PpsA
3247866	0	C	Del	GAP	40	50	89	96.77	93		Rv2931	ppsA	phthiocerol synthesis polyketide synthase type I PpsA
3247867	0	A	Del	GAP	40	50	89	97.83	92		Rv2931	ppsA	phthiocerol synthesis polyketide synthase type I PpsA
3247868	0	A	Del	GAP	40	50	89	96.77	93		Rv2931	ppsA	phthiocerol synthesis polyketide synthase type I PpsA
3247869	0	A	Del	GAP	40	50	89	97.83	92		Rv2931	ppsA	phthiocerol synthesis polyketide synthase type I PpsA
3247874	0	G	SNP	A	41	53	93	97.92	96	Arg810Arg (cgg/cgA)	Rv2931	ppsA	phthiocerol synthesis polyketide synthase type I PpsA
3247877	0	T	SNP	C	41	54	95	98.96	96	Phe811Phe (ttt/ttC)	Rv2931	ppsA	phthiocerol synthesis polyketide synthase type I PpsA
3247883	0	T	SNP	C	60	86	144	98.65	148	Ser813Ser (agt/agC)	Rv2931	ppsA	phthiocerol synthesis polyketide synthase type I PpsA
3248074	0	G	SNP	A	91	109	199	93.02	215	Arg877His (cgc/cAc)	Rv2931	ppsA	phthiocerol synthesis polyketide synthase type I PpsA
3248075	0	C	SNP	T	92	106	197	92.96	213	Arg877Arg (cgc/cgT)	Rv2931	ppsA	phthiocerol synthesis polyketide synthase type I PpsA
3256494	0	A	SNP	G	92	98	189	100	190	Gly270Gly (gga/ggG)	Rv2933	ppsC	phthiocerol synthesis polyketide synthase type I PpsC
3266030	0	A	SNP	G	103	115	215	99.54	219	Ser1261Ser (tca/tcG)	Rv2934	ppsD	phthiocerol synthesis polyketide synthase type I PpsD
3269581	0	A	SNP	G	88	101	186	100	189	Ala615Ala (gca/gcG)	Rv2935	ppsE	phthiocerol synthesis polyketide synthase type I PpsE
3270784	0	A	SNP	G	118	110	225	100	228	Gln1016Gln (caa/caG)	Rv2935	ppsE	phthiocerol synthesis polyketide synthase type I PpsE
3273107	0	C	SNP	A	89	85	174	100	174	Ala298Ala (gcc/gcA)	Rv2936	drrA	daunorubicin ABC transporter ATP-binding protein DrrA		phylo (3)
3275155	0	C	SNP	T	74	100	172	98.86	176	Ala69Ala (gcc/gcT)	Rv2939	papA5	phthiocerol/phthiodiolone dimycocerosyl transferase
3288133	0	A	SNP	G	100	111	205	99.53	212
3290581	0	G	Del	GAP	78	54	135	100	132
3290582	0	T	Del	GAP	78	54	135	100	132
3290583	0	T	Del	GAP	78	54	135	99.25	133
3296371	1	G	Ins	C	88	82	170	76.58	170		Rv2947c	pks15	polyketide synthase
3296371	2	G	Ins	C	86	81	167	75.23	168		Rv2947c	pks15	polyketide synthase
3296371	3	G	Ins	G	86	82	168	75.68	168		Rv2947c	pks15	polyketide synthase
3296371	4	G	Ins	C	86	82	168	75.68	168		Rv2947c	pks15	polyketide synthase
3296371	5	G	Ins	G	86	82	168	75.68	168		Rv2947c	pks15	polyketide synthase
3296371	6	G	Ins	G	86	82	168	75.68	168		Rv2947c	pks15	polyketide synthase
3296371	7	G	Ins	C	86	82	168	75.68	168		Rv2947c	pks15	polyketide synthase
3296843	0	A	SNP	G	118	86	197	100	204	Val333Ala (gtg/gCg)	Rv2947c	pks15	polyketide synthase
3302589	0	A	SNP	C	110	82	191	100	192
3306441	0	G	SNP	A	82	117	192	99.5	200	Arg388Gln (cgg/cAg)	Rv2953	-	trans-acting enoyl reductase
3308606	0	G	SNP	A	73	72	142	100	145
3310005	0	G	SNP	C	77	97	174	100	174	Gly179Ala (ggc/gCc)	Rv2957	-	PGL/p-HBAD biosynthesis glycosyltransferase
3312620	0	C	SNP	A	70	74	141	100	144	Glu73Asp (gag/gaT)	Rv2959c	-	rhamnosyl O-methyltransferase
3314412	0	A	SNP	G	101	98	198	99	201	Ala237Ala (gct/gcC)	Rv2962c	-	PGL/p-HBAD biosynthesis rhamnosyltransferase
3315597	0	T	SNP	C	97	101	195	100	198	Leu121Pro (ctg/cCg)	Rv2963	-	integral membrane protein
3316955	0	A	SNP	C	67	102	169	100	169	Met143Leu (atg/Ctg)	Rv2964	purU	formyltetrahydrofolate deformylase
3317810	0	G	SNP	T	87	88	170	100	175
3326554	0	A	SNP	C	94	105	192	100	199	Asn152His (aac/Cac)	Rv2971	-	oxidoreductase		phylo (not Euro-American, M. africanum, M. bovis, M . canettii, M. caprae, M. Microti, M. pinipedii, Beijing, Delhi/CAS, EAI)
3331362	0	C	Del	GAP	92	109	200	93.93	214		Rv2975c	-	hypothetical protein
3331363	0	G	Del	GAP	92	109	200	95.26	211		Rv2975c	-	hypothetical protein
3335708	0	G	SNP	C	98	125	222	99.55	224	Pro14Arg (ccg/cGg)	Rv2979c	-	resolvase
3336825	0	T	SNP	C	88	117	204	100	205	Thr365Ala (aca/Gca)	Rv2981c	ddlA	D-alanine--D-alanine ligase
3338603	0	G	SNP	C	74	113	185	100	187	Pro133Ala (ccg/Gcg)	Rv2982c	gpdA2	glycerol-3-phosphate dehydrogenase
3348536	0	C	SNP	T	85	80	160	100	165
3349917	0	G	SNP	A	91	111	201	99.51	203	His121Tyr (cat/Tat)	Rv2992c	gltS	glutamate--tRNA ligase
3352932	0	C	SNP	G	120	89	204	99.52	210	Thr179Thr (acg/acC)	Rv2995c	leuB	3-isopropylmalate dehydrogenase
3355949	0	A	SNP	C	108	87	194	100	195	Asp284Ala (gac/gCc)	Rv2997	-	dehydrogenase
3357464	0	C	SNP	G	103	116	214	100	219
3358235	0	A	SNP	T	90	90	179	99.45	181	Met212Leu (atg/Ttg)	Rv2999	lppY	lipoprotein LppY
3363338	0	A	SNP	G	101	104	205	100	205
3367765	0	G	SNP	A	97	123	208	100	220	Gly343Gly (ggc/ggT)	Rv3009c	gatB	aspartyl/glutamyl-tRNA(Asn/Gln) amidotransferase subunit B
3379757	0	A	SNP	C	48	54	100	77.86	131
3379763	0	G	SNP	A	56	62	116	83.69	141
3379784	0	C	SNP	A	81	93	169	94.57	184
3379788	0	C	SNP	G	85	96	179	97.84	185
3380439	1	G	Ins	C	33	20	53	88.33	53
3380804	0	T	SNP	G	107	124	222	98.3	235	Ile64Leu (atc/Ctc)	Rv3022A	PE29	PE family protein PE29
3385218	0	C	SNP	T	127	85	211	99.53	213	Gly287Glu (gga/gAa)	Rv3026c	-	hypothetical protein
3393640	0	C	SNP	T	84	92	173	99.44	177	Asn87Asn (aac/aaT)	Rv3033	-	hypothetical protein
3395654	0	G	SNP	A	96	114	206	99.06	212	Leu92Leu (ctg/ctA)	Rv3035	-	hypothetical protein
3401871	0	A	SNP	G	93	102	194	100	195	Ala16Ala (gct/gcC)	Rv3041c	-	ABC transporter ATP-binding protein
3402816	0	C	SNP	T	96	111	202	99.04	209	Gly116Glu (gga/gAa)	Rv3042c	serB2	phosphoserine phosphatase SerB
3404376	0	C	SNP	G	83	88	169	98.84	173	Thr182Thr (acg/acC)	Rv3043c	ctaD	cytochrome C oxidase cytochrome 1
3413785	0	C	SNP	T	75	88	158	99.39	164	Val128Ile (gtc/Atc)	Rv3051c	nrdE	ribonucleoside-diphosphate reductase subunit alpha
3415181	0	C	Del	GAP	61	44	105	76.09	138
3415182	0	A	Del	GAP	61	44	105	76.64	137
3415183	0	C	Del	GAP	61	44	105	77.21	136
3415184	0	C	Del	GAP	61	44	105	78.36	134
3415185	0	T	Del	GAP	61	44	105	78.36	134
3415186	0	A	Del	GAP	61	44	105	79.55	132
3415187	0	G	Del	GAP	61	44	105	80.15	131
3415188	0	G	Del	GAP	61	44	105	82.68	127
3415189	0	G	Del	GAP	61	44	105	82.03	128
3415190	0	G	Del	GAP	61	44	105	82.68	127
3415191	0	G	Del	GAP	61	44	105	84.68	124
3415192	0	T	Del	GAP	61	44	105	84.68	124
3415193	0	G	Del	GAP	61	44	105	85.37	123
3415194	0	G	Del	GAP	61	44	105	84.68	124
3420825	0	A	SNP	G	80	110	188	100	190	Asp445Gly (gac/gGc)	Rv3059	cyp136	cytochrome P450 Cyp136
3422934	0	G	SNP	A	72	95	165	99.4	168	Leu94Phe (ctc/Ttc)	Rv3060c	-	GntR family transcriptional regulator
3425854	0	C	SNP	T	107	79	183	99.47	187	Pro91Ser (ccg/Tcg)	Rv3062	ligB	DNA ligase
3428382	0	C	SNP	T	93	102	194	98.98	197	Leu380Leu (ctc/ctT)	Rv3063	cstA	carbon starvation protein A
3428897	0	G	SNP	C	90	106	194	98.99	198	Arg552Pro (cgt/cCt)	Rv3063	cstA	carbon starvation protein A
3428917	0	C	SNP	A	97	98	193	99.49	196	Arg559Ser (cgt/Agt)	Rv3063	cstA	carbon starvation protein A
3437007	0	G	SNP	C	91	100	187	100	191	Ala77Pro (gcc/Ccc)	Rv3074	-	hypothetical protein
3440464	0	T	SNP	G	113	78	187	100	191	Arg308Arg (cgt/cgG)	Rv3077	-	hydrolase
3440468	0	G	SNP	C	110	77	184	100	187	Gly310Arg (ggc/Cgc)	Rv3077	-	hydrolase
3450725	0	T	SNP	C	128	118	241	100	246	Val243Val (gtt/gtC)	Rv3084	lipR	acetyl-hydrolase LipR
3454263	0	C	SNP	G	93	102	189	99.49	196	Leu447Val (ctc/Gtc)	Rv3087	-	diacyglycerol O-acyltransferase
3455686	0	G	SNP	C	115	118	230	100	233	Leu449Leu (ctg/ctC)	Rv3088	tgs4	diacyglycerol O-acyltransferase
3456666	0	A	SNP	G	113	90	196	100	203	Ala302Ala (gca/gcG)	Rv3089	fadD13	long chain-fatty-acid--CoA ligase FadD13
3459081	0	G	SNP	C	96	92	187	100	188	Ala291Pro (gca/Cca)	Rv3090	-	hypothetical protein
3462135	0	G	SNP	C	108	100	205	99.05	210	Cys210Trp (tgc/tgG)	Rv3093c	-	oxidoreductase
3464576	0	G	Del	GAP	106	94	197	91.74	218		Rv3096	-	hypothetical protein
3464577	0	C	Del	GAP	106	94	197	92.59	216		Rv3096	-	hypothetical protein
3464578	0	T	Del	GAP	106	94	197	93.46	214		Rv3096	-	hypothetical protein
3466919	0	C	SNP	G	88	97	182	99.46	186	Gly58Ala (ggc/gCc)	Rv3097c	lipY	triacylglycerol lipase Lip
3467465	0	C	SNP	G	94	77	170	98.84	173	Ala66Ala (gcg/gcC)	Rv3098c	-	hypothetical protein
3473793	0	G	SNP	C	99	120	218	98.21	223	Arg38Gly (cgc/Ggc)	Rv3105c	prfB	peptide chain release factor PrfB
3473996	1	G	Ins	A	81	112	193	96.02	193
3477614	0	C	SNP	T	68	84	150	100	152
3480474	0	G	SNP	A	91	94	183	100	185	Gly134Glu (gga/gAa)	Rv3113	-	phosphatase
3486977	0	A	SNP	G	90	111	198	99.01	203	Lys157Glu (aaa/Gaa)	Rv3121	cyp141	cytochrome P450 Cyp141
3488122	0	G	SNP	A	111	86	194	100	197	Gly12Arg (ggg/Agg)	Rv3122	-	hypothetical protein
3489268	0	G	SNP	A	120	102	218	100	222
3489665	0	C	SNP	T	68	79	146	100	147	Pro54Ser (cca/Tca)	Rv3124	moaR1	transcriptional regulator MoaR
3490876	0	G	SNP	C	145	115	260	99.62	261	Pro259Arg (ccg/cGg)	Rv3125c	PPE49	PPE family protein PPE49
3499497	0	G	SNP	C	97	76	169	99.43	174	Ala140Gly (gcc/gGc)	Rv3133c	devR	two component transcriptional regulator DevR
3500243	0	G	SNP	C	123	118	235	100	241	Ala169Ala (gcc/gcG)	Rv3134c	-	universal stress protein
3503895	0	C	SNP	T	81	122	200	99.02	205	Pro168Leu (ccg/cTg)	Rv3137	-	histidinol-phosphatase
3509231	0	G	SNP	A	97	96	192	98.97	195	Arg106Cys (cgc/Tgc)	Rv3142c	-	hypothetical protein
3509300	0	A	Del	GAP	69	90	158	98.15	162		Rv3142c	-	hypothetical protein
3509301	0	G	Del	GAP	69	90	158	99.38	160		Rv3142c	-	hypothetical protein
3510120	0	T	SNP	G	108	117	222	100	225	Lys400Gln (aag/Cag)	Rv3144c	PPE52	PPE family protein PPE52
3515467	0	C	SNP	T	95	79	172	100	174	Pro19Leu (ccg/cTg)	Rv3150	nuoF	NADH-quinone oxidoreductase subunit F
3518167	0	A	SNP	G	131	99	228	100	230	Ile474Met (ata/atG)	Rv3151	nuoG	NADH-quinone oxidoreductase subunit G
3518555	0	A	SNP	G	115	115	226	100	230	Thr604Ala (acg/Gcg)	Rv3151	nuoG	NADH-quinone oxidoreductase subunit G
3522812	0	C	SNP	G	126	81	205	98.57	210	Phe193Leu (ttc/ttG)	Rv3156	nuoL	NADH-quinone oxidoreductase subunit L
3530440	0	A	SNP	C	87	79	163	100	166	Asp233Glu (gat/gaG)	Rv3161c	-	dioxygenase
3530955	0	C	SNP	G	69	68	133	99.28	138	Val62Leu (gtc/Ctc)	Rv3161c	-	dioxygenase
3537683	0	A	SNP	G	93	107	199	100	200	Gln149Arg (cag/cGg)	Rv3169	-	hypothetical protein
3539353	0	G	SNP	A	113	119	231	99.15	234	Gln283Gln (cag/caA)	Rv3170	aofH	flavin-containing monoamine oxidase
3546867	0	C	SNP	G	82	117	195	100	199
3546987	0	C	SNP	T	88	95	176	99.46	184
3556275	0	A	SNP	G	55	90	144	98.64	147	Leu138Pro (ctg/cCg)	Rv3190c	-	hypothetical protein
3557253	0	C	SNP	T	81	67	147	99.33	149
3562338	0	G	SNP	T	120	108	227	100	228	Leu279Met (ctg/Atg)	Rv3193c	-	transmembrane protein
3564594	0	C	SNP	T	113	85	196	100	198	Ala77Ala (gcc/gcT)	Rv3195	-	hypothetical protein
3580637	0	T	Del	GAP	99	97	193	96.55	203
3581414	0	A	SNP	G	106	87	191	100	193	Thr34Ala (aca/Gca)	Rv3204	-	DNA-methyltransferase
3590686	1	G	Ins	C	56	50	106	97.25	106
3591063	0	T	SNP	C	92	89	180	99.45	182	Lys144Glu (aag/Gag)	Rv3213c	-	SOJ/ParA-like protein
3592529	0	C	SNP	A	124	127	243	98.43	255	Ala92Ala (gcc/gcA)	Rv3215	entC	isochorismate synthase
3593824	0	G	Del	GAP	69	67	134	98.55	138		Rv3217c	-	integral membrane protein
3593825	0	G	Del	GAP	69	67	134	98.55	138		Rv3217c	-	integral membrane protein
3593826	0	T	Del	GAP	69	67	134	98.55	138		Rv3217c	-	integral membrane protein
3593827	0	T	Del	GAP	69	67	134	98.55	138		Rv3217c	-	integral membrane protein
3593828	0	G	Del	GAP	69	67	134	97.84	139		Rv3217c	-	integral membrane protein
3593829	0	G	Del	GAP	69	67	134	97.84	139		Rv3217c	-	integral membrane protein
3593830	0	C	Del	GAP	69	67	134	97.84	139		Rv3217c	-	integral membrane protein
3593831	0	T	Del	GAP	69	67	134	97.84	139		Rv3217c	-	integral membrane protein
3593832	0	G	Del	GAP	69	67	134	97.84	139		Rv3217c	-	integral membrane protein
3593833	0	C	Del	GAP	69	67	134	97.84	139		Rv3217c	-	integral membrane protein
3593834	0	G	Del	GAP	69	67	134	97.84	139		Rv3217c	-	integral membrane protein
3593835	0	C	Del	GAP	69	67	134	97.84	139		Rv3217c	-	integral membrane protein
3593836	0	T	Del	GAP	69	67	134	98.55	138		Rv3217c	-	integral membrane protein
3593837	0	G	Del	GAP	69	67	134	97.84	139		Rv3217c	-	integral membrane protein
3593838	0	G	Del	GAP	69	67	134	97.84	139		Rv3217c	-	integral membrane protein
3594624	0	G	SNP	T	124	104	225	99.56	229	Asp53Tyr (gac/Tac)	Rv3218	-	hypothetical protein
3600576	0	C	SNP	T	84	107	190	99.48	192	Cys242Cys (tgc/tgT)	Rv3224	-	iron-regulated short-chain dehydrogenase/reductase
3604821	0	G	SNP	C	151	123	272	100	274	Ala32Ala (gcg/gcC)	Rv3228	-	hypothetical protein
3610391	1	A	Ins	C	84	95	179	97.81	179		Rv3234c	tgs3	diacyglycerol O-acyltransferase
3614982	0	T	SNP	C	80	95	172	100	175	Leu874Leu (cta/ctG)	Rv3239c	-	transmembrane transport protein
3621423	0	A	SNP	G	83	64	145	100	147
3622441	0	A	SNP	C	95	105	197	100	200	Val217Val (gtt/gtG)	Rv3243c	-	hypothetical protein
3625065	0	T	SNP	G	109	104	212	100	213	Met517Leu (atg/Ctg)	Rv3245c	mtrB	two component sensory histidine kinase MtrB
3638027	0	A	SNP	T	108	88	190	98.99	198	Val228Glu (gtg/gAg)	Rv3257c	pmmA	phosphomannomutase PmmA
3638093	0	G	SNP	A	115	103	216	100	218	Ser206Leu (tcg/tTg)	Rv3257c	pmmA	phosphomannomutase PmmA
3642877	0	A	SNP	G	81	107	185	100	188	Lys448Arg (aag/aGg)	Rv3262	fbiB	coenzyme F420:L-glutamate ligase
3645524	0	C	SNP	T	85	97	179	100	182	Asp152Asn (gac/Aac)	Rv3264c	manB	D-alpha-D-mannose-1-phosphate guanylyltransferase ManB
3649735	0	G	SNP	A	104	102	197	99.52	207	Ala106Thr (gcc/Acc)	Rv3268	-	hypothetical protein
3653988	0	G	SNP	A	87	104	190	100	191	Val181Met (gtg/Atg)	Rv3272	-	hypothetical protein
3656206	0	C	SNP	A	97	105	200	99.02	204	Arg524Ser (cgc/Agc)	Rv3273	-	transmembrane carbonic anhydrase
3670040	0	C	SNP	T	87	91	173	100	178	Ala124Ala (gcg/gcA)	Rv3289c	-	transmembrane protein
3678094	0	C	SNP	T	121	101	218	99.11	224	Ala440Ala (gcc/gcT)	Rv3296	lhr	ATP-dependent helicase
3679764	0	G	SNP	A	118	152	263	100	270	Ser997Asn (agc/aAc)	Rv3296	lhr	ATP-dependent helicase
3681548	0	A	SNP	C	79	91	167	99.42	171	Arg77Arg (agg/Cgg)	Rv3297	nei	endonuclease VIII
3684231	0	T	Del	GAP	93	87	174	98.36	183		Rv3299c	atsB	arylsulfatase AtsB
3685510	0	T	SNP	C	102	127	226	99.57	230	Ser152Gly (agt/Ggt)	Rv3299c	atsB	arylsulfatase AtsB
3689523	0	G	SNP	T	115	89	201	100	204	Cys472_ (tgc/tgA)	Rv3303c	lpdA	NAD(P)H quinone reductase LpdA
3690016	0	A	SNP	G	124	133	253	100	257	Leu308Ser (ttg/tCg)	Rv3303c	lpdA	NAD(P)H quinone reductase LpdA
3692647	0	C	SNP	T	114	104	217	98.64	221	Lys54Lys (aag/aaA)	Rv3305c	amiA1	N-acyl-L-amino acid amidohydrolase AmiA
3693681	0	A	SNP	C	134	97	226	99.57	232	Ala103Ala (gct/gcG)	Rv3306c	amiB1	amidase AmiB
3697306	0	G	SNP	A	65	52	115	98.32	119	Val37Ile (gtc/Atc)	Rv3310	sapM	acid phosphatase
3697585	0	C	SNP	T	73	80	153	97.45	157	Leu130Phe (ctc/Ttc)	Rv3310	sapM	acid phosphatase
3704596	0	G	SNP	C	83	104	186	100	187	Val54Leu (gtg/Ctg)	Rv3317	sdhD	succinate dehydrogenase hydrophobic membrane anchor subunit
3714211	0	G	SNP	T	99	104	200	99.51	204	Pro41Gln (ccg/cAg)	Rv3328c	sigJ	ECF RNA polymerase sigma factor SigJ
3714639	0	G	SNP	A	95	110	199	100	205	Arg83His (cgc/cAc)	Rv3329	-	aminotransferase
3714757	0	A	SNP	C	107	106	208	99.53	214	Gln122His (caa/caC)	Rv3329	-	aminotransferase
3715775	0	C	SNP	T	96	101	195	100	197
3718357	0	C	SNP	T	130	110	235	100	240	Pro423Leu (ccg/cTg)	Rv3331	sugI	sugar-transport integral membrane protein SugI
3721806	0	G	SNP	C	105	128	230	99.57	234	Gly265Gly (ggc/ggG)	Rv3335c	-	integral membrane protein
3729342	0	C	SNP	T	105	82	185	98.94	189	Ala240Val (gcg/gTg)	Rv3342	-	methyltransferase
3730371	0	C	SNP	T	94	85	179	94.21	190	Gly2189Ser (ggc/Agc)	Rv3343c	PPE54	PPE family protein PPE54
3732624	0	A	SNP	G	81	109	186	76.61	248	Leu1438Leu (ttg/Ctg)	Rv3343c	PPE54	PPE family protein PPE54
3735802	0	C	SNP	G	74	91	164	93.22	177	Thr378Thr (acg/acC)	Rv3343c	PPE54	PPE family protein PPE54
3736024	0	A	SNP	G	80	60	138	94.59	148	Gly304Gly (ggt/ggC)	Rv3343c	PPE54	PPE family protein PPE54
3736628	0	T	SNP	G	107	112	213	100	219	Glu103Ala (gag/gCg)	Rv3343c	PPE54	PPE family protein PPE54
3737479	0	G	Del	GAP	40	43	84	90.22	92		Rv3344c	PE_PGRS49	PE-PGRS family protein PE_PGRS49
3737480	0	G	Del	GAP	41	43	84	94.38	89		Rv3344c	PE_PGRS49	PE-PGRS family protein PE_PGRS49
3737481	0	C	Del	GAP	41	43	84	95.45	88		Rv3344c	PE_PGRS49	PE-PGRS family protein PE_PGRS49
3737482	0	G	Del	GAP	41	43	84	94.38	89		Rv3344c	PE_PGRS49	PE-PGRS family protein PE_PGRS49
3737483	0	C	Del	GAP	41	43	84	95.45	88		Rv3344c	PE_PGRS49	PE-PGRS family protein PE_PGRS49
3737484	0	C	Del	GAP	41	43	84	94.38	89		Rv3344c	PE_PGRS49	PE-PGRS family protein PE_PGRS49
3737485	0	G	Del	GAP	41	43	84	94.38	89		Rv3344c	PE_PGRS49	PE-PGRS family protein PE_PGRS49
3737486	0	C	Del	GAP	41	43	84	95.45	88		Rv3344c	PE_PGRS49	PE-PGRS family protein PE_PGRS49
3737487	0	C	Del	GAP	41	43	84	94.38	89		Rv3344c	PE_PGRS49	PE-PGRS family protein PE_PGRS49
3737488	0	G	Del	GAP	41	43	84	95.45	88		Rv3344c	PE_PGRS49	PE-PGRS family protein PE_PGRS49
3737489	0	G	Del	GAP	41	43	84	94.38	89		Rv3344c	PE_PGRS49	PE-PGRS family protein PE_PGRS49
3737490	0	C	Del	GAP	41	43	84	95.45	88		Rv3344c	PE_PGRS49	PE-PGRS family protein PE_PGRS49
3737491	0	G	Del	GAP	41	43	84	94.38	89		Rv3344c	PE_PGRS49	PE-PGRS family protein PE_PGRS49
3737492	0	C	Del	GAP	41	43	84	94.38	89		Rv3344c	PE_PGRS49	PE-PGRS family protein PE_PGRS49
3737493	0	C	Del	GAP	41	43	84	95.45	88		Rv3344c	PE_PGRS49	PE-PGRS family protein PE_PGRS49
3737494	0	G	Del	GAP	41	43	84	94.38	89		Rv3344c	PE_PGRS49	PE-PGRS family protein PE_PGRS49
3737495	0	C	Del	GAP	41	43	84	94.38	89		Rv3344c	PE_PGRS49	PE-PGRS family protein PE_PGRS49
3737496	0	C	Del	GAP	41	43	84	95.45	88		Rv3344c	PE_PGRS49	PE-PGRS family protein PE_PGRS49
3737497	0	G	Del	GAP	41	43	84	95.45	88		Rv3344c	PE_PGRS49	PE-PGRS family protein PE_PGRS49
3737498	0	C	Del	GAP	41	43	84	97.67	86		Rv3344c	PE_PGRS49	PE-PGRS family protein PE_PGRS49
3737499	0	C	Del	GAP	41	43	84	97.67	86		Rv3344c	PE_PGRS49	PE-PGRS family protein PE_PGRS49
3737500	0	A	Del	GAP	41	43	84	96.55	87		Rv3344c	PE_PGRS49	PE-PGRS family protein PE_PGRS49
3737501	0	C	Del	GAP	41	43	84	96.55	87		Rv3344c	PE_PGRS49	PE-PGRS family protein PE_PGRS49
3737502	0	C	Del	GAP	39	43	83	93.18	88		Rv3344c	PE_PGRS49	PE-PGRS family protein PE_PGRS49
3738364	0	G	SNP	A	52	115	164	97.09	172	Arg1471Trp (cgg/Tgg)	Rv3345c	PE_PGRS50	PE-PGRS family protein PE_PGRS50
3738417	0	G	Del	GAP	32	96	126	92.75	138		Rv3345c	PE_PGRS50	PE-PGRS family protein PE_PGRS50
3739497	0	A	Del	GAP	109	113	201	87.4	254		Rv3345c	PE_PGRS50	PE-PGRS family protein PE_PGRS50
3739498	0	C	Del	GAP	109	113	201	87.06	255		Rv3345c	PE_PGRS50	PE-PGRS family protein PE_PGRS50
3739499	0	A	Del	GAP	109	113	201	88.8	250		Rv3345c	PE_PGRS50	PE-PGRS family protein PE_PGRS50
3739500	0	C	Del	GAP	107	110	196	82.51	263		Rv3345c	PE_PGRS50	PE-PGRS family protein PE_PGRS50
3739501	0	C	Del	GAP	107	110	196	83.14	261		Rv3345c	PE_PGRS50	PE-PGRS family protein PE_PGRS50
3739502	0	G	Del	GAP	107	110	196	83.78	259		Rv3345c	PE_PGRS50	PE-PGRS family protein PE_PGRS50
3739503	0	C	Del	GAP	107	110	196	84.11	258		Rv3345c	PE_PGRS50	PE-PGRS family protein PE_PGRS50
3739504	0	C	Del	GAP	107	110	196	88.57	245		Rv3345c	PE_PGRS50	PE-PGRS family protein PE_PGRS50
3739505	0	A	Del	GAP	107	110	197	89.67	242		Rv3345c	PE_PGRS50	PE-PGRS family protein PE_PGRS50
3740181	0	T	SNP	C	130	145	270	97.52	282	Asn865Ser (aat/aGt)	Rv3345c	PE_PGRS50	PE-PGRS family protein PE_PGRS50
3741240	0	C	SNP	T	92	95	177	95.9	195	Gly512Asp (ggt/gAt)	Rv3345c	PE_PGRS50	PE-PGRS family protein PE_PGRS50
3746409	0	A	SNP	G	99	117	216	100	216	Leu2259Pro (ctg/cCg)	Rv3347c	PPE55	PPE family protein PPE55
3749653	0	G	SNP	A	65	84	147	100	149	Gln1178_ (caa/Taa)	Rv3347c	PPE55	PPE family protein PPE55
3750177	0	A	SNP	T	71	69	137	96.55	145	Phe1003Tyr (ttc/tAc)	Rv3347c	PPE55	PPE family protein PPE55
3750178	0	A	SNP	C	66	69	133	96.43	140	Phe1003Val (ttc/Gtc)	Rv3347c	PPE55	PPE family protein PPE55
3750185	0	C	SNP	G	67	70	137	97.16	141	Ser1000Ser (tcg/tcC)	Rv3347c	PPE55	PPE family protein PPE55
3750187	0	A	SNP	T	66	69	132	96.43	140	Ser1000Thr (tcg/Acg)	Rv3347c	PPE55	PPE family protein PPE55
3750188	0	C	SNP	G	70	70	139	98.59	142	Met999Ile (atg/atC)	Rv3347c	PPE55	PPE family protein PPE55
3750193	0	G	SNP	A	72	75	146	98.66	149	Leu998Phe (ctc/Ttc)	Rv3347c	PPE55	PPE family protein PPE55
3750205	0	C	SNP	T	91	95	184	98.94	188	Asp994Asn (gac/Aac)	Rv3347c	PPE55	PPE family protein PPE55
3750209	0	A	SNP	G	89	93	180	97.33	187	Asn992Asn (aat/aaC)	Rv3347c	PPE55	PPE family protein PPE55
3750210	0	T	SNP	G	90	95	182	97.37	190	Asn992Thr (aat/aCt)	Rv3347c	PPE55	PPE family protein PPE55
3750407	0	G	SNP	C	108	82	188	96.94	196	Gly926Gly (ggc/ggG)	Rv3347c	PPE55	PPE family protein PPE55
3750417	0	A	SNP	T	112	82	188	96.52	201	Phe923Tyr (ttc/tAc)	Rv3347c	PPE55	PPE family protein PPE55
3750421	0	T	SNP	C	113	81	185	97	200	Ser922Gly (agc/Ggc)	Rv3347c	PPE55	PPE family protein PPE55
3750584	0	G	SNP	A	108	105	208	94.25	226	Asn867Asn (aac/aaT)	Rv3347c	PPE55	PPE family protein PPE55
3752003	0	G	SNP	C	67	68	132	98.54	137	Val394Val (gtc/gtG)	Rv3347c	PPE55	PPE family protein PPE55
3752006	0	G	SNP	A	66	68	131	100	134	Asn393Asn (aac/aaT)	Rv3347c	PPE55	PPE family protein PPE55
3752007	0	T	SNP	C	67	68	134	100	135	Asn393Ser (aac/aGc)	Rv3347c	PPE55	PPE family protein PPE55
3752008	0	T	SNP	C	65	68	132	100	133	Asn393Asp (aac/Gac)	Rv3347c	PPE55	PPE family protein PPE55
3752012	0	C	SNP	G	67	69	134	100	136	Pro391Pro (ccg/ccC)	Rv3347c	PPE55	PPE family protein PPE55
3752207	0	A	SNP	G	97	86	181	99.46	184	Ile326Ile (att/atC)	Rv3347c	PPE55	PPE family protein PPE55
3753116	0	C	SNP	T	82	106	187	89.52	210	Pro23Pro (ccg/ccA)	Rv3347c	PPE55	PPE family protein PPE55
3753164	0	T	SNP	G	81	115	196	97.51	201	Pro7Pro (cca/ccC)	Rv3347c	PPE55	PPE family protein PPE55
3753629	1	T	Ins	G	96	91	187	95.9	187
3753629	2	T	Ins	C	96	91	187	95.9	187
3758999	0	C	SNP	T	125	132	252	98.09	262	Gly2702Ser (ggt/Agt)	Rv3350c	PPE56	PPE family protein PPE56
3763724	0	A	SNP	G	93	50	141	98.62	145	Phe1127Leu (ttc/Ctc)	Rv3350c	PPE56	PPE family protein PPE56
3765148	0	C	SNP	A	45	108	141	100	153	Gly652Val (ggg/gTg)	Rv3350c	PPE56	PPE family protein PPE56
3770067	0	G	SNP	A	107	116	219	99.55	224	Arg195Cys (cgc/Tgc)	Rv3356c	folD	bifunctional methylenetetrahydrofolate dehydrogenase/methenyltetrahydrofolate cyclohydrolase
3771009	0	T	SNP	G	75	75	148	98.68	152	Ser79Ser (tct/tcG)	Rv3357	relJ	antitoxin RelJ
3772834	0	A	Del	GAP	82	96	177	98.34	181		Rv3360	-	hypothetical protein
3787466	0	G	SNP	C	99	99	195	100	198	Glu385Gln (gag/Cag)	Rv3372	otsB2	trehalose 6-phosphate phosphatase
3794867	1	C	Ins	C	104	81	185	95.85	185		Rv3379c	dxs2	1-deoxy-D-xylulose 5-phosphate synthase
3794867	2	C	Ins	A	104	81	185	95.85	185		Rv3379c	dxs2	1-deoxy-D-xylulose 5-phosphate synthase
3797293	0	G	SNP	A	124	136	254	99.24	262	Pro49Ser (ccg/Tcg)	Rv3382c	-	4-hydroxy-3-methylbut-2-enyl diphosphate reductase
3798095	0	A	SNP	C	80	105	184	99.46	186	Val132Gly (gtc/gGc)	Rv3383c	idsB	polyprenyl synthetase IdsB
3799512	0	C	SNP	T	100	114	208	99.53	215	Ala42Thr (gcg/Acg)	Rv3384c	vapC46	ribonuclease VapC46
3806601	0	C	SNP	T	106	128	229	99.15	236	Tyr327Tyr (tac/taT)	Rv3391	acrA1	acyl-CoA-reductase AcrA
3815477	0	G	SNP	T	99	95	193	100	194	Ala210Ala (gcc/gcA)	Rv3398c	idsA1	multifunctional dimethylallyltransferase/geranyltranstransferase/farnesylt ranstransferase
3817117	0	C	SNP	A	82	98	178	100	180	Ala330Glu (gcg/gAg)	Rv3399	-	S-adenosylmethionine-dependentmethyltransferase
3819468	0	G	SNP	A	96	107	202	100	203	Gly476Asp (ggc/gAc)	Rv3401	-	glycosyl hydrolase
3820407	0	A	SNP	G	107	122	227	99.57	230
3821503	0	A	SNP	C	83	69	152	100	152	Leu130Arg (cta/cGa)	Rv3402c	-	hypothetical protein
3821845	0	G	SNP	T	88	69	155	100	157	Ala16Glu (gca/gAa)	Rv3402c	-	hypothetical protein
3823159	0	A	SNP	T	77	110	183	100	187	Val235Val (gtt/gtA)	Rv3403c	-	hypothetical protein
3826684	0	C	SNP	T	80	88	165	99.41	169	Ser46Leu (tcg/tTg)	Rv3408	vapC47	ribonuclease VapC47
3829770	0	T	SNP	C	70	86	154	99.36	157	Pro47Pro (cca/ccG)	Rv3410c	guaB3	oxidoreductase
3830695	0	A	SNP	G	89	107	195	100	196	Ala275Ala (gct/gcC)	Rv3411c	guaB2	inosine-5'-monophosphate dehydrogenase
3838871	0	A	SNP	G	137	87	220	100	224	Ala64Ala (gct/gcC)	Rv3420c	rimI	ribosomal-protein-alanine acetyltransferase RimI
3842620	0	A	SNP	G	73	62	133	97.12	139	Thr128Ala (act/Gct)	Rv3425	PPE57	PPE family protein PPE57
3842625	0	A	SNP	G	74	65	138	97.2	143	Pro129Pro (cca/ccG)	Rv3425	PPE57	PPE family protein PPE57
3843408	0	G	Del	GAP	75	64	139	92.67	150		Rv3426	PPE58	PPE family protein PPE58
3844757	0	C	Del	GAP	142	93	232	95.92	245		Rv3428c	-	transposase
3844992	0	T	SNP	A	104	146	246	100	250	Ser327Cys (agc/Tgc)	Rv3428c	-	transposase
3845695	0	C	SNP	T	116	85	201	100	201	Arg92Arg (cgg/cgA)	Rv3428c	-	transposase
3851887	0	A	SNP	C	110	110	216	99.55	221	Ser443Ala (tcg/Gcg)	Rv3433c	-	bifunctional ADP-dependent (S)-NAD(P)H-hydrate dehydratase/NAD(P)H-hydrate epimerase
3851888	0	T	SNP	C	113	113	223	99.56	227	Ala442Ala (gca/gcG)	Rv3433c	-	bifunctional ADP-dependent (S)-NAD(P)H-hydrate dehydratase/NAD(P)H-hydrate epimerase
3859893	0	C	SNP	T	93	111	201	100	204	Glu28Glu (gag/gaA)	Rv3440c	-	hypothetical protein
3860216	0	G	SNP	A	113	111	218	98.68	227	Ala385Ala (gcc/gcT)	Rv3441c	mrsA	phosphoglucosamine mutase
3860889	0	C	SNP	T	101	94	193	99.49	196	Arg161His (cgc/cAc)	Rv3441c	mrsA	phosphoglucosamine mutase
3862473	0	A	Del	GAP	90	79	159	96.02	176
3862936	0	T	SNP	G	103	91	193	99.49	195
3864995	0	T	SNP	C	113	88	201	99.01	203	Ser1082Gly (agc/Ggc)	Rv3447c	eccC4	ESX-4 secretion system protein EccC4
3869355	0	T	SNP	C	89	112	200	99.5	202	Ile335Thr (atc/aCc)	Rv3448	eccD4	ESX-4 secretion system protein EccD4
3870010	0	A	SNP	G	103	117	214	99.55	221	Thr87Ala (acc/Gcc)	Rv3449	mycP4	membrane-anchored mycosin
3871246	0	T	SNP	C	100	114	210	99.53	215	Gly417Gly (gga/ggG)	Rv3450c	eccB4	ESX-4 secretion system protein EccB4
3874723	0	T	Del	GAP	61	92	148	95.03	161
3874745	0	G	SNP	C	67	91	157	98.75	160
3877421	0	A	SNP	G	98	101	195	100	199	Pro4Pro (cct/ccC)	Rv3456c	rplQ	50S ribosomal protein L17
3880175	0	C	SNP	A	79	73	148	100	152
3881490	0	C	SNP	A	83	108	190	100	191	Thr195Lys (acg/aAg)	Rv3463	-	hypothetical protein
3885886	0	T	SNP	C	95	108	197	99.51	204	Ile62Val (atc/Gtc)	Rv3468c	-	dTDP-glucose 4,6-dehydratase
3892671	0	A	SNP	G	83	70	151	100	153
3893480	0	G	SNP	A	88	107	194	99.49	196
3894249	0	C	SNP	T	107	87	194	100	194	Gln53_ (caa/Taa)	Rv3477	PE31	PE family protein PE31
3895727	0	C	SNP	A	93	94	181	99.47	188
3896340	0	T	SNP	G	93	88	180	100	181	Leu174Arg (ctc/cGc)	Rv3479	-	transmembrane protein
3898408	0	A	SNP	G	74	105	179	99.44	180	Ala863Ala (gca/gcG)	Rv3479	-	transmembrane protein
3904870	0	G	SNP	A	90	86	175	100	176	Leu233Leu (ctg/Ttg)	Rv3485c	-	short-chain type dehydrogenase/reductase
3906462	1	A	Ins	T	94	105	199	94.76	200		Rv3487c	lipF	carboxylesterase LipF
3908062	0	C	SNP	T	72	67	136	99.29	140
3909235	0	G	SNP	C	87	112	198	100	199	Val334Leu (gtg/Ctg)	Rv3490	otsA	trehalose-phosphate synthase
3918649	0	T	SNP	C	85	79	161	99.39	165	Gly184Gly (gga/ggG)	Rv3499c	mce4A	Mce family protein Mce4A
3923736	0	T	SNP	C	91	117	205	99.52	209	Gly13Gly (ggt/ggC)	Rv3505	fadE27	acyl-CoA dehydrogenase FadE27
3933939	0	T	SNP	G	33	40	72	98.65	74	Ser979Ala (tct/Gct)	Rv3508	PE_PGRS54	PE-PGRS family protein PE_PGRS54
3934542	0	T	SNP	G	126	135	254	99.62	262	Ser1180Ala (tct/Gct)	Rv3508	PE_PGRS54	PE-PGRS family protein PE_PGRS54
3934699	0	G	SNP	A	122	124	235	98.01	251	Ser1232Asn (agc/aAc)	Rv3508	PE_PGRS54	PE-PGRS family protein PE_PGRS54
3934878	0	G	SNP	A	108	107	206	83.33	258	Asp1292Asn (gac/Aac)	Rv3508	PE_PGRS54	PE-PGRS family protein PE_PGRS54
3935335	0	T	SNP	C	89	68	153	98.74	159	Val1444Ala (gtc/gCc)	Rv3508	PE_PGRS54	PE-PGRS family protein PE_PGRS54
3935494	0	C	SNP	A	45	26	68	95.95	74	Ala1497Asp (gcc/gAc)	Rv3508	PE_PGRS54	PE-PGRS family protein PE_PGRS54
3935950	0	T	SNP	C	96	60	156	99.36	157	Val1649Ala (gtc/gCc)	Rv3508	PE_PGRS54	PE-PGRS family protein PE_PGRS54
3936109	0	C	SNP	A	29	22	50	96.23	53	Ala1702Asp (gcc/gAc)	Rv3508	PE_PGRS54	PE-PGRS family protein PE_PGRS54
3940802	0	A	SNP	G	43	73	116	100	116	Asn396Asp (aac/Gac)	Rv3511	PE_PGRS55	PE-PGRS family protein PE_PGRS55
3941724	0	C	Del	GAP	8	30	34	86.36	44		Rv3511	PE_PGRS55	PE-PGRS family protein PE_PGRS55
3942481	0	C	SNP	G	141	122	261	98.87	266
3942640	0	T	SNP	C	132	158	281	100	290
3943019	0	C	SNP	G	104	104	198	98.58	211
3943079	0	C	SNP	A	77	55	130	94.29	140
3943160	0	C	SNP	T	8	7	15	100	15
3947125	0	C	SNP	G	35	65	98	86.96	115	Gly444Gly (ggc/ggG)	Rv3514	PE_PGRS57	PE-PGRS family protein PE_PGRS57
3947126	0	G	SNP	A	31	65	92	85.71	112	Ala445Thr (gcc/Acc)	Rv3514	PE_PGRS57	PE-PGRS family protein PE_PGRS57
3947127	0	C	SNP	T	32	65	93	86.61	112	Ala445Val (gcc/gTc)	Rv3514	PE_PGRS57	PE-PGRS family protein PE_PGRS57
3947128	0	C	SNP	G	34	65	96	86.84	114	Ala445Ala (gcc/gcG)	Rv3514	PE_PGRS57	PE-PGRS family protein PE_PGRS57
3949531	0	C	SNP	G	53	58	109	91.74	121	Gly1246Gly (ggc/ggG)	Rv3514	PE_PGRS57	PE-PGRS family protein PE_PGRS57
3949532	0	C	SNP	G	51	66	116	93.6	125	Pro1247Ala (ccc/Gcc)	Rv3514	PE_PGRS57	PE-PGRS family protein PE_PGRS57
3952800	0	G	SNP	A	116	110	220	99.56	227	Gly86Asp (ggc/gAc)	Rv3516	echA19	enoyl-CoA hydratase EchA19
3958403	0	A	SNP	G	102	79	179	100	181	Asn295Asp (aac/Gac)	Rv3521	-	hypothetical protein
3959418	0	C	SNP	T	117	91	205	100	208	Thr324Ile (acc/aTc)	Rv3522	ltp4	lipid transfer protein
3981983	0	G	SNP	A	78	84	156	100	162	Pro386Pro (ccc/ccT)	Rv3543c	fadE29	acyl-CoA dehydrogenase FadE29
3984321	0	G	SNP	A	94	96	189	100	190	His375His (cac/caT)	Rv3545c	cyp125	steroid C26-monooxygenase
3985329	0	C	SNP	T	80	99	177	98.9	181	Pro39Pro (ccg/ccA)	Rv3545c	cyp125	steroid C26-monooxygenase
3990093	0	C	SNP	T	108	107	204	100	215	Val66Val (gtc/gtT)	Rv3551	-	CoA-transferase subunit alpha
3994101	0	A	SNP	G	119	95	213	100	214	Ile473Val (atc/Gtc)	Rv3554	fdxB	electron transfer protein FdxB
3998042	0	T	Del	GAP	87	85	164	97.73	176		Rv3558	PPE64	PPE family protein PPE64
3998043	0	T	Del	GAP	88	85	164	98.3	176		Rv3558	PPE64	PPE family protein PPE64
4005114	0	G	SNP	C	88	131	217	99.55	220	Trp275Ser (tgg/tCg)	Rv3563	fadE32	acyl-CoA dehydrogenase FadE32
4005607	0	T	SNP	C	116	140	254	100	256	Leu121Leu (ttg/Ctg)	Rv3564	fadE33	acyl-CoA dehydrogenase FadE33
4007272	0	G	SNP	A	76	72	139	100	148	Arg358Gln (cgg/cAg)	Rv3565	aspB	aspartate aminotransferase AspB
4008135	0	G	SNP	A	81	88	166	100	169	Gly16Gly (ggc/ggT)	Rv3566c	nat	arylamine N-acetyltransferase
4008747	0	A	SNP	G	87	68	155	100	155	Ile179Thr (atc/aCc)	Rv3567c	hsaB	flavin-dependent monooxygenase reductase subunit HsaB
4012286	0	C	SNP	T	77	102	178	99.44	180
4013950	0	T	SNP	C	87	88	174	99.43	176	Val147Ala (gtc/gCc)	Rv3572	-	hypothetical protein
4017806	0	A	SNP	C	122	98	220	99.1	222	Ala121Ala (gct/gcG)	Rv3575c	-	LacI family transcriptional regulator
4024273	0	T	SNP	C	88	116	200	99.03	206	Val25Val (gta/gtG)	Rv3581c	ispF	2C-methyl-D-erythritol 2,4-cyclodiphosphate synthase
4025905	0	G	SNP	A	100	102	200	99.02	204	Ala26Thr (gca/Aca)	Rv3584	lpqE	lipoprotein LpqE
4026899	0	G	SNP	A	85	103	184	100	188	Gln152Gln (cag/caA)	Rv3585	radA	DNA repair protein RadA
4028752	0	A	SNP	G	108	98	205	100	206	Thr288Ala (acg/Gcg)	Rv3586	-	DNA integrity scanning protein DisA
4033711	0	A	SNP	G	100	89	180	100	189	Val111Ala (gtg/gCg)	Rv3591c	-	hydrolase
4034827	0	C	SNP	T	80	128	200	99.52	209	Ala159Val (gcg/gTg)	Rv3593	lpqF	lipoprotein LpqF
4037283	0	T	SNP	G	108	121	222	99.57	230	Gly256Gly (gga/ggC)	Rv3595c	PE_PGRS59	PE-PGRS family protein PE_PGRS59
4044872	0	G	SNP	A	94	101	190	100	195	Gly113Gly (ggc/ggT)	Rv3602c	panC	pantothenate synthetase
4052349	0	T	SNP	G	75	90	160	100	165	Lys179Gln (aag/Cag)	Rv3610c	ftsH	zinc metalloprotease FtsH
4055801	0	G	SNP	A	86	65	148	100	151	Thr192Ile (acc/aTc)	Rv3616c	espA	ESX-1 secretion-associated protein EspA
4056416	0	C	SNP	A	73	55	124	100	128
4057036	0	A	SNP	G	46	78	119	100	124
4059186	0	G	SNP	T	79	86	162	100	165	Ala163Ala (gcg/gcT)	Rv3618	-	monooxygenase
4059904	0	A	SNP	G	92	100	192	100	192
4060100	0	G	SNP	A	59	83	136	80.23	177	Leu57Leu (ctg/Ttg)	Rv3619c	esxV	ESAT-6 like protein EsxV
4060210	0	T	SNP	A	87	97	183	98.4	187	Gln20Leu (cag/cTg)	Rv3619c	esxV	ESAT-6 like protein EsxV
4069292	0	G	SNP	A	109	93	190	100	202	Ala40Thr (gcc/Acc)	Rv3630	-	integral membrane protein
4084085	0	G	SNP	A	85	107	189	99.48	193	Ala427Thr (gct/Act)	Rv3645	-	transmembrane protein
4087481	0	C	Del	GAP	54	63	117	75	156
4087482	0	G	Del	GAP	54	63	117	75	156
4087483	0	C	Del	GAP	54	63	117	75.97	154
4087484	0	A	Del	GAP	54	63	117	76.47	153
4087485	0	T	Del	GAP	54	63	117	76.47	153
4087486	0	C	Del	GAP	54	63	117	77.48	151
4087487	0	G	Del	GAP	54	63	117	77.48	151
4087488	0	T	Del	GAP	54	63	117	79.05	148
4087489	0	C	Del	GAP	54	63	117	79.59	147
4087490	0	G	Del	GAP	54	63	117	80.69	145
4087491	0	C	Del	GAP	54	63	117	81.25	144
4087492	0	C	Del	GAP	54	63	117	81.82	143
4087493	0	G	Del	GAP	54	63	117	81.82	143
4087494	0	A	Del	GAP	54	63	117	83.57	140
4087495	0	A	Del	GAP	54	63	117	82.98	141
4087496	0	C	Del	GAP	54	63	117	82.98	141
4087497	0	T	Del	GAP	54	63	117	82.98	141
4087498	0	A	Del	GAP	54	63	117	82.98	141
4087499	0	G	Del	GAP	54	63	117	82.98	141
4087500	0	G	Del	GAP	54	63	117	82.98	141
4087501	0	T	Del	GAP	54	63	117	84.78	138
4087502	0	C	Del	GAP	54	63	117	83.57	140
4087503	0	C	Del	GAP	54	63	117	85.4	137
4087504	0	G	Del	GAP	54	63	117	84.78	138
4087505	0	A	Del	GAP	54	63	117	85.4	137
4087506	0	C	Del	GAP	54	63	117	84.78	138
4087507	0	T	Del	GAP	54	63	117	84.78	138
4087508	0	G	Del	GAP	54	63	117	86.03	136
4087509	0	C	Del	GAP	54	63	117	84.78	138
4087510	0	C	Del	GAP	54	63	117	86.67	135
4087511	0	C	Del	GAP	54	63	117	84.78	138
4087512	0	G	Del	GAP	54	63	117	87.31	134
4087513	0	G	Del	GAP	54	63	117	86.67	135
4087514	0	C	Del	GAP	54	63	117	87.31	134
4087515	0	T	Del	GAP	54	63	117	87.31	134
4087516	0	C	Del	GAP	54	63	117	87.31	134
4087517	0	C	Del	GAP	54	63	117	86.67	135
4087518	0	T	Del	GAP	54	63	117	89.31	131
4087519	0	C	Del	GAP	54	63	117	87.97	133
4087520	0	A	Del	GAP	54	63	117	88.64	132
4087521	0	G	Del	GAP	54	63	117	87.97	133
4087522	0	C	Del	GAP	54	63	117	87.97	133
4087523	0	G	Del	GAP	54	63	117	87.97	133
4087524	0	G	Del	GAP	54	63	117	87.97	133
4087525	0	A	Del	GAP	54	63	117	87.97	133
4087526	0	C	Del	GAP	54	63	117	87.97	133
4087527	0	C	Del	GAP	54	63	117	89.31	131
4087528	0	C	Del	GAP	54	63	117	90	130
4087529	0	C	Del	GAP	54	63	117	88.64	132
4087530	0	A	Del	GAP	54	63	117	90	130
4087531	0	G	Del	GAP	54	63	117	89.31	131
4087532	0	C	Del	GAP	54	63	117	88.64	132
4087533	0	G	Del	GAP	54	63	117	89.31	131
4087534	0	G	Del	GAP	54	63	117	88.64	132
4087535	0	G	Del	GAP	54	63	117	88.64	132
4087536	0	A	Del	GAP	54	63	117	88.64	132
4087880	0	G	SNP	A	135	108	240	99.59	244	Pro103Pro (ccc/ccT)	Rv3647c	-	hypothetical protein
4089058	0	T	SNP	C	125	120	241	100	245	Leu93Pro (ctc/cCc)	Rv3649	-	helicase
4090453	0	C	SNP	G	119	110	227	100	229	Ala558Gly (gcc/gGc)	Rv3649	-	helicase
4092376	0	T	SNP	C	88	99	187	100	187	Ile179Thr (atc/aCc)	Rv3651	-	hypothetical protein
4094389	0	G	SNP	A	119	77	190	98	200	Gly150Gly (ggg/ggA)	Rv3653	PE_PGRS61	PE-PGRS family-related protein PE_PGRS61
4095002	0	G	Del	GAP	98	96	191	99.49	195		Rv3655c	-	hypothetical protein
4095295	0	T	SNP	C	93	99	188	100	192	Glu2Glu (gaa/gaG)	Rv3655c	-	hypothetical protein
4096636	0	C	SNP	T	124	121	244	100	245	Gly102Ser (ggt/Agt)	Rv3658c	-	transmembrane protein
4097490	1	A	Ins	C	120	120	240	94.12	240		Rv3659c	-	conjugal transfer protein
4097569	0	G	SNP	T	131	134	261	99.62	266	Ala142Ala (gcc/gcA)	Rv3659c	-	conjugal transfer protein
4100975	0	T	SNP	C	94	75	164	99.41	170
4107074	0	T	SNP	C	71	108	175	100	179	Gln4Arg (cag/cGg)	Rv3666c	dppA	dipeptide ABC transporter substrate-binding lipoprotein DppA
4111303	0	G	SNP	C	101	98	197	100	199	Val159Val (gtg/gtC)	Rv3669	-	transmembrane protein
4112429	0	T	SNP	C	101	119	217	100	220	Ile363Val (atc/Gtc)	Rv3671c	-	serine protease
4115952	0	C	SNP	T	82	109	188	100	191
4122287	0	G	SNP	T	95	110	201	100	205	Ala124Ala (gcg/gcT)	Rv3682	ponA2	bifunctional penicillin-insensitive transglycosylase/penicillin-sensitive transpeptidase
4131175	0	C	SNP	T	110	171	277	98.94	284	Ser273Ser (tcc/tcT)	Rv3689	-	transmembrane protein
4132509	0	G	SNP	A	90	84	173	99.43	175
4138622	0	G	SNP	A	107	99	203	100	206	Arg378Arg (cgc/cgT)	Rv3696c	glpK	glycerol kinase
4139246	0	G	SNP	A	108	99	201	100	207	Asp170Asp (gac/gaT)	Rv3696c	glpK	glycerol kinase
4142192	0	G	SNP	A	95	102	196	99.49	198	Gly50Glu (gga/gAa)	Rv3699	-	hypothetical protein
4143719	0	C	Del	GAP	136	126	255	92.25	284		Rv3700c	egtE	pyridoxal-phosphate-dependent protein EgtE
4143720	0	G	Del	GAP	136	126	255	92.91	282		Rv3700c	egtE	pyridoxal-phosphate-dependent protein EgtE
4143721	0	G	Del	GAP	136	126	255	93.24	281		Rv3700c	egtE	pyridoxal-phosphate-dependent protein EgtE
4145737	0	A	SNP	G	112	110	220	99.55	223	Tyr385Tyr (tat/taC)	Rv3703c	etgB	iron(II)-dependent oxidoreductase EgtB
4147034	0	G	SNP	A	118	101	211	100	219	Arg385Trp (cgg/Tgg)	Rv3704c	gshA	glutamate--cysteine ligase
4151855	0	A	SNP	G	116	118	231	100	234	Pro121Pro (cct/ccC)	Rv3708c	asd	aspartate-semialdehyde dehydrogenase
4156099	0	C	SNP	A	109	83	188	100	192	Val211Leu (gtg/Ttg)	Rv3711c	dnaQ	DNA polymerase III subunit epsilon
4156503	0	C	SNP	T	109	127	229	99.58	237	Gly76Asp (ggc/gAc)	Rv3711c	dnaQ	DNA polymerase III subunit epsilon
4158711	0	G	SNP	C	116	83	197	99.5	200	Gly162Ala (ggc/gCc)	Rv3713	cobQ2	cobyric acid synthase CobQ
4159195	0	T	SNP	C	96	113	207	100	209	Pro209Pro (cca/ccG)	Rv3714c	-	hypothetical protein
4160653	0	C	SNP	T	97	94	186	98.45	194	Lys87Lys (aag/aaA)	Rv3716c	-	hypothetical protein
4162339	0	A	SNP	G	84	60	142	100	144	Thr12Ala (acg/Gcg)	Rv3719	-	hypothetical protein
4166290	0	G	SNP	A	88	107	190	100	195	His148Tyr (cac/Tac)	Rv3721c	dnaZX	DNA polymerase III subunit gamma/tau
4166441	0	G	SNP	A	88	96	179	99.46	185	His97His (cac/caT)	Rv3721c	dnaZX	DNA polymerase III subunit gamma/tau
4169852	0	G	SNP	T	92	74	163	100	166
4170739	0	G	SNP	C	91	105	194	99.49	197	Val176Leu (gtc/Ctc)	Rv3725	-	oxidoreductase
4170964	1	G	Ins	A	79	108	187	97.91	187		Rv3725	-	oxidoreductase
4179089	0	C	SNP	T	96	134	226	99.14	232	Pro269Ser (ccg/Tcg)	Rv3729	-	transferase
4179201	0	G	SNP	A	59	113	170	100	172	Trp306_ (tgg/tAg)	Rv3729	-	transferase
4182695	0	G	SNP	A	100	110	208	100	210	Arg313His (cgc/cAc)	Rv3731	ligC	DNA ligase C
4187485	0	T	SNP	C	77	98	174	100	175	Ala284Ala (gct/gcC)	Rv3736	-	AraC/XylS family transcriptional regulator
4187817	0	A	SNP	G	110	83	192	100	193	Asp40Gly (gat/gGt)	Rv3737	-	transmembrane protein
4190376	0	G	SNP	A	88	126	210	100	214	Leu48Phe (ctc/Ttc)	Rv3739c	PPE67	PPE family protein PPE67
4195390	0	A	SNP	T	90	111	195	99.5	202
4195799	0	C	SNP	A	103	92	194	99.49	196	Gly120Gly (ggc/ggA)	Rv3744	nmtR	HTH-type transcriptional regulator NmtR
4197138	1	C	Ins	T	93	79	172	94.51	172
4198612	0	G	Del	GAP	75	69	144	96.64	149
4204441	0	A	SNP	G	100	71	170	99.42	172	His311His (cat/caC)	Rv3759c	proX	glycine betaine/carnitine/choline/L-proline ABC transporter substrate-binding lipoprotein ProX
4205120	0	A	SNP	G	94	80	172	100	174	Leu85Pro (ctg/cCg)	Rv3759c	proX	glycine betaine/carnitine/choline/L-proline ABC transporter substrate-binding lipoprotein ProX
4209810	0	C	SNP	T	82	76	152	100	158	Gly400Gly (ggg/ggA)	Rv3764c	tcrY	two component sensor kinase TcrY
4210274	0	A	SNP	G	105	98	201	99.51	204	Cys246Arg (tgt/Cgt)	Rv3764c	tcrY	two component sensor kinase TcrY
4215484	0	G	SNP	C	92	77	166	100	169	Pro98Ala (ccc/Gcc)	Rv3770c	-	hypothetical protein
4217557	0	A	SNP	G	101	104	202	99.51	206	Thr142Ala (acg/Gcg)	Rv3772	hisC2	histidinol-phosphate aminotransferase
4221490	0	C	SNP	G	117	102	218	100	219	Leu134Leu (ctc/ctG)	Rv3776	-	hypothetical protein
4222073	0	A	SNP	G	137	134	264	100	271	Met329Val (atg/Gtg)	Rv3776	-	hypothetical protein
4222131	0	C	SNP	T	91	139	225	100	230	Ala348Val (gcc/gTc)	Rv3776	-	hypothetical protein
4222882	0	A	SNP	G	98	96	191	99.49	195	Leu63Leu (cta/ctG)	Rv3777	-	oxidoreductase
4223172	0	T	SNP	C	109	91	196	100	200	Val160Ala (gtc/gCc)	Rv3777	-	oxidoreductase
4226275	0	C	SNP	T	70	88	152	99.37	159	Pro431Ser (ccg/Tcg)	Rv3779	-	transmembrane protein
4231865	0	C	SNP	A	80	82	159	100	162	Val182Val (gtc/gtA)	Rv3785	-	hypothetical protein
4231874	0	G	SNP	A	9	6	14	100	15	Pro185Pro (ccg/ccA)	Rv3785	-	hypothetical protein
4242075	0	G	SNP	A	107	80	186	99.47	188	Arg738Gln (cgg/cAg)	Rv3793	embC	arabinosyltransferase C		phylo (Delhi/CAS, 3)	ethambutol (EMB)
4242643	0	C	SNP	T	112	96	202	99.05	210	Arg927Arg (cgc/cgT)	Rv3793	embC	arabinosyltransferase C		phylo (4,9)	ethambutol (EMB)
4247431	0	G	SNP	A	99	119	210	99.54	219	Met306Ile (atg/atA)	Rv3795	embB	arabinosyltransferase B	ethambutol (EMB)		ethambutol (EMB)
4251297	0	G	SNP	C	110	82	191	100	192	Gly71Gly (ggg/ggC)	Rv3797	fadE35	acyl-CoA dehydrogenase FadE35
4254006	0	G	SNP	T	119	113	230	100	232	Leu338Leu (ctg/ctT)	Rv3798	-	insertion sequence element IS1557 transposase
4255922	0	A	SNP	G	101	106	202	100	207	His9His (cat/caC)	Rv3799c	accD4	propionyl-CoA carboxylase subunit beta AccD
4257220	0	A	SNP	G	94	100	191	100	194	Arg1309Arg (cgt/cgC)	Rv3800c	pks13	polyketide synthase
4258023	0	G	SNP	A	92	108	197	99.5	201	Arg1042Cys (cgc/Tgc)	Rv3800c	pks13	polyketide synthase
4258447	0	G	SNP	A	83	89	168	100	172	Arg900Arg (cgc/cgT)	Rv3800c	pks13	polyketide synthase
4259404	0	G	SNP	A	99	120	211	100	219	Gly581Gly (ggc/ggT)	Rv3800c	pks13	polyketide synthase
4260939	0	C	SNP	T	78	98	175	98.88	178	Gly70Arg (ggg/Agg)	Rv3800c	pks13	polyketide synthase
4262388	0	C	SNP	T	100	112	209	100	212	Gly227Ser (ggc/Agc)	Rv3801c	fadD32	long-chain-fatty-acid--AMP ligase FadD32
4266647	0	A	SNP	G	83	112	192	100	195	Val4Val (gtt/gtC)	Rv3804c	fbpA	diacylglycerol acyltransferase/mycolyltransferase Ag85A
4278030	0	T	SNP	G	76	85	160	99.38	162	Leu487Arg (ctg/cGg)	Rv3812	PE_PGRS62	PE-PGRS family protein PE_PGRS62
4286826	0	A	SNP	G	81	116	195	100	197	Lys36Glu (aaa/Gaa)	Rv3822	-	hypothetical protein
4287164	0	A	SNP	G	75	88	161	98.79	165	Gly148Gly (gga/ggG)	Rv3822	-	hypothetical protein
4292941	0	G	SNP	A	86	94	179	98.9	182	His78His (cac/caT)	Rv3824c	papA1	acyltransferase PapA
4296015	0	G	SNP	A	99	106	201	100	205	Asp1197Asp (gac/gaT)	Rv3825c	pks2	phthioceranic/hydroxyphthioceranic acid synthase
4301870	0	T	SNP	C	95	81	171	98.32	179	His307Arg (cac/cGc)	Rv3827c	-	transposase
4302036	0	T	SNP	C	117	102	213	99.55	220	Thr252Ala (acg/Gcg)	Rv3827c	-	transposase
4305243	0	G	SNP	A	93	100	191	99.48	194	Pro148Leu (ccc/cTc)	Rv3830c	-	TetR family transcriptional regulator
4306155	0	C	SNP	T	120	90	203	100	210	Ser133Ser (agc/agT)	Rv3831	-	hypothetical protein
4307179	0	G	SNP	A	98	96	191	100	194	Val105Ile (gtc/Atc)	Rv3833	-	AraC family transcriptional regulator
4313128	0	C	SNP	T	95	94	180	100	189	Pro122Ser (ccc/Tcc)	Rv3839	-	hypothetical protein
4314645	0	A	SNP	G	84	84	166	100	168	Leu156Leu (cta/ctG)	Rv3841	bfrB	bacterioferritin BfrB
4314800	0	G	SNP	A	90	83	170	100	173	His255Tyr (cac/Tac)	Rv3842c	glpQ1	glycerophosphoryl diester phosphodiesterase
4318639	1	T	Ins	G	89	80	169	91.85	169
4318639	2	T	Ins	C	89	80	169	91.85	169
4322040	0	C	Del	GAP	89	90	181	99.44	180		Rv3847	-	hypothetical protein
4328492	0	G	SNP	A	124	117	232	99.18	243	Ala306Val (gcc/gTc)	Rv3856c	-	hypothetical protein
4329782	0	G	SNP	A	78	85	163	100	163
4336470	0	T	SNP	C	69	102	169	98.84	173
[truncated: 43 more rows]
