# Supplementary material for: Novel Mutations in Putative Nicotinic Acid Phosphoribosyltransferases of Mycobacterium tuberculosis and Their Effect on Protein Thermodynamic Properties
Source: Polymers (Basel). 2022 Apr 18;14(8):1623. doi: 10.3390/polym14081623 (PMC9031469; doi:10.3390/polym14081623)
Supplement: Supplementary file 1 [file polymers-14-01623-s001.zip › Supplementary files S1/755.xlsx]

## Sheet: 755
#Pos	Insindex	Ref	Type	Allel	CovFor	CovRev	Qual20	Freq	Cov	Subst	Gene	GeneName	Product	ResistanceSNP	PhyloSNP	InterestingRegion
1849	0	C	SNP	A	119	91	204	100	210
1977	0	A	SNP	G	113	110	218	100	223
4013	0	T	SNP	C	118	116	234	100	234	Ile245Thr (atc/aCc)	Rv0003	recF	DNA replication/repair protein RecF
6738	0	C	SNP	A	122	109	228	99.14	233	Thr500Asn (acc/aAc)	Rv0005	gyrB	DNA gyrase subunit B	fluoroquinolones (FQ)		fluoroquinolones (FQ)
7362	0	G	SNP	C	121	110	230	100	231	Glu21Gln (gag/Cag)	Rv0006	gyrA	DNA gyrase subunit A			fluoroquinolones (FQ)
7585	0	G	SNP	C	108	129	234	100	237	Ser95Thr (agc/aCc)	Rv0006	gyrA	DNA gyrase subunit A		phylo (not H37Rv)	fluoroquinolones (FQ)
9304	0	G	SNP	A	99	103	195	100	202	Gly668Asp (ggc/gAc)	Rv0006	gyrA	DNA gyrase subunit A			fluoroquinolones (FQ)
10965	0	C	SNP	G	94	73	165	100	167
11410	0	G	SNP	A	124	104	225	100	228
11879	0	A	SNP	G	135	120	250	100	255	Ser145Pro (tcc/Ccc)	Rv0008c	-	cell wall synthesis protein CwsA
12204	0	G	SNP	A	115	140	255	99.61	256	Leu36Leu (ctc/ctT)	Rv0008c	-	cell wall synthesis protein CwsA
12297	0	C	SNP	T	122	115	231	99.58	238	Val5Val (gtg/gtA)	Rv0008c	-	cell wall synthesis protein CwsA
13565	0	C	SNP	A	69	97	164	98.22	169
14785	0	T	SNP	C	115	123	234	100	238	Cys233Arg (tgc/Cgc)	Rv0012	-	membrane protein
15117	0	C	SNP	G	109	113	219	99.55	223	Ile68Met (atc/atG)	Rv0013	trpG	anthranilate synthase component II
17842	0	G	SNP	C	124	113	235	98.75	240	Ala307Ala (gcc/gcG)	Rv0015c	pknA	serine/threonine-protein kinase PknA
21795	0	G	SNP	A	124	117	228	99.59	242	Pro463Ser (ccg/Tcg)	Rv0018c	pstP	phosphoserine/threonine phosphatase PstP
24699	0	C	Del	GAP	82	96	175	75.11	237		Rv0020c	fhaA	FHA domain-containing protein FhaA
24700	0	C	Del	GAP	82	96	175	75.42	236		Rv0020c	fhaA	FHA domain-containing protein FhaA
24701	0	G	Del	GAP	82	96	175	75.11	237		Rv0020c	fhaA	FHA domain-containing protein FhaA
24702	0	C	Del	GAP	82	96	175	77.06	231		Rv0020c	fhaA	FHA domain-containing protein FhaA
24703	0	G	Del	GAP	82	96	175	77.39	230		Rv0020c	fhaA	FHA domain-containing protein FhaA
24704	0	T	Del	GAP	82	96	175	76.72	232		Rv0020c	fhaA	FHA domain-containing protein FhaA
24705	0	T	Del	GAP	82	96	175	78.07	228		Rv0020c	fhaA	FHA domain-containing protein FhaA
24706	0	G	Del	GAP	82	96	175	78.07	228		Rv0020c	fhaA	FHA domain-containing protein FhaA
24707	0	C	Del	GAP	82	96	175	79.11	225		Rv0020c	fhaA	FHA domain-containing protein FhaA
24708	0	T	Del	GAP	82	96	175	79.46	224		Rv0020c	fhaA	FHA domain-containing protein FhaA
24709	0	C	Del	GAP	82	96	175	79.82	223		Rv0020c	fhaA	FHA domain-containing protein FhaA
24710	0	G	Del	GAP	82	96	175	81.28	219		Rv0020c	fhaA	FHA domain-containing protein FhaA
24711	0	G	Del	GAP	82	96	175	82.03	217		Rv0020c	fhaA	FHA domain-containing protein FhaA
24712	0	G	Del	GAP	82	96	175	82.41	216		Rv0020c	fhaA	FHA domain-containing protein FhaA
24713	0	G	Del	GAP	82	96	175	82.79	215		Rv0020c	fhaA	FHA domain-containing protein FhaA
24714	0	T	Del	GAP	82	96	175	84.36	211		Rv0020c	fhaA	FHA domain-containing protein FhaA
24715	0	A	Del	GAP	82	96	175	85.99	207		Rv0020c	fhaA	FHA domain-containing protein FhaA
24716	0	A	Del	GAP	82	96	175	86.83	205		Rv0020c	fhaA	FHA domain-containing protein FhaA
26957	0	C	SNP	G	100	95	194	100	195
26959	0	C	SNP	G	99	96	194	100	195
27487	0	G	SNP	A	106	88	189	100	194
34044	0	T	SNP	C	89	112	199	100	201
37031	0	C	SNP	G	98	120	214	100	218	Ala55Ala (gcc/gcG)	Rv0034	-	hypothetical protein
42281	0	C	SNP	A	101	146	242	100	247	Cys24Phe (tgc/tTc)	Rv0039c	-	transmembrane protein
42519	0	C	SNP	G	91	124	211	100	215	Ala283Pro (gca/Cca)	Rv0040c	mtc28	hypothetical protein
42967	0	G	SNP	C	110	86	193	100	196	Pro133Pro (ccc/ccG)	Rv0040c	mtc28	hypothetical protein
44419	0	G	SNP	C	111	79	187	99.48	191	Arg286Arg (cgg/cgC)	Rv0041	leuS	leucine--tRNA ligase
46785	0	C	SNP	G	109	113	221	99.11	224	Val141Val (gtg/gtC)	Rv0042c	-	transcriptional regulator
49360	0	C	SNP	T	131	109	238	100	240	Val194Ile (gtc/Atc)	Rv0045c	-	hydrolase
49691	0	C	Del	GAP	113	132	240	97.22	252		Rv0045c	-	hydrolase
49692	0	C	Del	GAP	113	132	240	100	245		Rv0045c	-	hydrolase
50557	0	T	SNP	C	100	101	200	100	201	Arg190Gly (agg/Ggg)	Rv0046c	ino1	inositol-3-phosphate synthase
51742	0	T	SNP	C	98	95	191	99.48	194
51949	0	A	SNP	G	103	101	201	99.51	205	Val250Ala (gtc/gCc)	Rv0048c	-	membrane protein
53422	0	G	SNP	A	140	150	283	100	290
54394	0	A	SNP	G	104	108	206	99.53	213	Ala244Ala (gca/gcG)	Rv0050	ponA1	bifunctional penicillin-insensitive transglycosylase/penicillin-sensitive transpeptidase
54842	0	G	SNP	T	93	98	180	99.48	192	Ala394Ser (gcg/Tcg)	Rv0050	ponA1	bifunctional penicillin-insensitive transglycosylase/penicillin-sensitive transpeptidase
55543	1	G	Ins	C	103	98	201	93.93	201		Rv0050	ponA1	bifunctional penicillin-insensitive transglycosylase/penicillin-sensitive transpeptidase
55543	2	G	Ins	C	103	98	201	93.93	201		Rv0050	ponA1	bifunctional penicillin-insensitive transglycosylase/penicillin-sensitive transpeptidase
55543	3	G	Ins	G	103	98	201	93.93	201		Rv0050	ponA1	bifunctional penicillin-insensitive transglycosylase/penicillin-sensitive transpeptidase
55543	4	G	Ins	C	103	98	201	93.93	201		Rv0050	ponA1	bifunctional penicillin-insensitive transglycosylase/penicillin-sensitive transpeptidase
55543	5	G	Ins	C	102	98	200	93.46	201		Rv0050	ponA1	bifunctional penicillin-insensitive transglycosylase/penicillin-sensitive transpeptidase
55543	6	G	Ins	T	103	98	201	93.93	201		Rv0050	ponA1	bifunctional penicillin-insensitive transglycosylase/penicillin-sensitive transpeptidase
55553	0	C	SNP	T	97	91	187	99.47	189	Pro631Ser (ccg/Tcg)	Rv0050	ponA1	bifunctional penicillin-insensitive transglycosylase/penicillin-sensitive transpeptidase
56001	0	G	SNP	A	94	111	203	100	205	Gln102Gln (cag/caA)	Rv0051	-	transmembrane protein
61562	0	A	SNP	G	111	100	207	99.53	212	Lys389Lys (aaa/aaG)	Rv0058	dnaB	replicative DNA helicase
62049	0	A	SNP	G	109	101	205	100	210	Arg552Gly (agg/Ggg)	Rv0058	dnaB	replicative DNA helicase
67012	0	C	SNP	T	97	132	227	100	229	Thr30Thr (acc/acT)	Rv0063	-	oxidoreductase
69984	0	C	SNP	A	95	85	176	99.45	181	Ala455Ala (gcc/gcA)	Rv0064	-	transmembrane protein
69989	0	G	SNP	A	98	79	170	100	177	Gly457Asp (ggt/gAt)	Rv0064	-	transmembrane protein
70267	0	G	SNP	T	101	100	196	100	201	Val550Phe (gtc/Ttc)	Rv0064	-	transmembrane protein
70816	0	A	SNP	G	91	95	181	100	186	Asn733Asp (aac/Gac)	Rv0064	-	transmembrane protein
71336	0	G	SNP	C	104	117	212	100	221	Arg906Pro (cgc/cCc)	Rv0064	-	transmembrane protein
72549	0	C	SNP	T	105	89	191	100	194	Gly655Ser (ggt/Agt)	Rv0066c	icd2	isocitrate dehydrogenase
73090	0	C	SNP	G	85	93	173	98.89	180	Lys474Asn (aag/aaC)	Rv0066c	icd2	isocitrate dehydrogenase
75233	0	C	SNP	A	95	116	208	100	211
75940	0	G	SNP	C	100	100	198	100	200	Val214Leu (gtg/Ctg)	Rv0068	-	oxidoreductase
80616	0	C	SNP	G	113	102	211	100	215
92199	0	T	SNP	G	110	111	217	100	221	Thr600Thr (act/acG)	Rv0083	-	oxidoreductase
97925	0	C	SNP	T	111	106	213	99.09	219	Val56Val (gtc/gtT)	Rv0089	-	methyltransferase
99604	0	C	SNP	G	105	127	230	99.15	234
100036	1	T	Ins	C	87	91	178	94.18	178		Rv0091	mtn	bifunctional 5'-methylthioadenosine nucleosidase /S-adenosylhomocysteine nucleosidase
100465	0	C	SNP	G	93	112	204	99.03	207
103930	0	G	SNP	C	83	117	195	78.74	254	Ala245Gly (gcc/gGc)	Rv0094c	-	hypothetical protein
104712	0	C	SNP	T	131	108	233	93.36	256
104824	0	C	SNP	A	96	121	215	100	217	Ser131Ile (agc/aTc)	Rv0095c	-	hypothetical protein
105736	0	T	SNP	C	102	111	210	99.53	214	Val138Ala (gtc/gCc)	Rv0096	PPE1	PPE family protein PPE1
113872	0	C	SNP	T	114	111	220	99.56	226	Pro1291Leu (ccc/cTc)	Rv0101	nrp	peptide synthetase Nrp
116000	0	T	SNP	G	130	112	240	100	242	Val2000Val (gtt/gtG)	Rv0101	nrp	peptide synthetase Nrp
117566	0	T	SNP	G	88	88	176	100	176
122109	0	A	SNP	G	94	96	189	99.48	191	Leu22Ser (ttg/tCg)	Rv0103c	ctpB	cation-transporter P-type ATPase B
122499	0	C	SNP	T	83	102	183	97.88	189	Ser61Ser (tcc/tcT)	Rv0104	-	hypothetical protein
123198	0	T	SNP	C	97	114	207	100	211	Pro294Pro (cct/ccC)	Rv0104	-	hypothetical protein
123520	0	T	SNP	C	95	105	194	100	200	Tyr402His (tat/Cat)	Rv0104	-	hypothetical protein
125830	1	G	Ins	A	104	69	173	93.51	174		Rv0107c	ctpI	cation-transporter ATPase I
129576	0	A	SNP	C	112	106	214	99.09	220	Ala322Ala (gct/gcG)	Rv0107c	ctpI	cation-transporter ATPase I
131174	1	T	Ins	G	107	86	193	95.07	194
132417	0	C	SNP	G	116	132	243	99.6	249	Arg346Gly (cgc/Ggc)	Rv0109	PE_PGRS1	PE-PGRS family protein PE_PGRS1
132954	0	C	SNP	G	115	112	221	98.7	230
133839	0	C	SNP	T	111	90	196	100	201
143207	0	T	SNP	C	130	122	249	100	252	Ser224Gly (agc/Ggc)	Rv0118c	oxcA	oxalyl-CoA decarboxylase OxcA
143637	0	C	SNP	T	126	118	237	99.19	246	Leu80Leu (ctg/ctA)	Rv0118c	oxcA	oxalyl-CoA decarboxylase OxcA
144217	0	C	SNP	T	120	118	236	98.76	241	Leu57Leu (ctg/Ttg)	Rv0119	fadD7	fatty-acid--CoA ligase FadD7
146087	0	T	SNP	C	108	100	203	100	208	Asn562Ser (aat/aGt)	Rv0120c	fusA2	elongation factor G
154283	0	T	SNP	C	107	105	210	99.53	213	Ser18Pro (tcg/Ccg)	Rv0127	mak	maltokinase
157129	0	C	SNP	T	83	89	168	100	172	Gly158Ser (ggc/Agc)	Rv0129c	fbpC	diacylglycerol acyltransferase/mycolyltransferase Ag85C		phylo (Delhi/CAS)
157395	0	T	SNP	C	94	87	178	98.91	183	Lys69Arg (aag/aGg)	Rv0129c	fbpC	diacylglycerol acyltransferase/mycolyltransferase Ag85C
168176	0	G	SNP	T	134	104	238	99.58	239	Gly156Cys (ggt/Tgt)	Rv0142	-	hypothetical protein
170671	0	G	SNP	A	111	111	219	100	222	Ala130Thr (gcc/Acc)	Rv0144	-	transcriptional regulator
172492	0	C	SNP	G	114	119	230	100	233	Tyr94_ (tac/taG)	Rv0146	-	S-adenosylmethionine-dependentmethyltransferase
175911	0	C	SNP	A	96	108	197	97.61	209	Ser71_ (tcg/tAg)	Rv0149	-	quinone oxidoreductase
176535	0	G	Del	GAP	109	109	220	93.16	234		Rv0149	-	quinone oxidoreductase
177857	0	G	SNP	A	98	90	187	100	188	Leu485Leu (ctg/Ttg)	Rv0151c	PE1	PE family protein PE1
178205	0	C	SNP	G	104	89	188	98.97	195	Gly369Arg (ggc/Cgc)	Rv0151c	PE1	PE family protein PE1
178453	0	C	SNP	G	77	88	163	98.21	168	Gly286Ala (ggg/gCg)	Rv0151c	PE1	PE family protein PE1
181090	0	C	SNP	T	107	103	206	99.53	211
187990	0	C	SNP	A	98	90	181	97.92	192	Ala284Ser (gcc/Tcc)	Rv0159c	PE3	PE family protein PE3
188317	0	A	SNP	G	67	90	155	98.74	159	Ser175Pro (tcc/Ccc)	Rv0159c	PE3	PE family protein PE3
188800	0	T	SNP	C	99	117	214	100	216	Thr14Ala (acg/Gcg)	Rv0159c	PE3	PE family protein PE3
189539	0	G	SNP	C	102	102	202	99.03	206	Gln301Glu (cag/Gag)	Rv0160c	PE4	PE family protein PE4
189850	0	A	SNP	G	79	99	177	98.34	181	Phe197Ser (ttc/tCc)	Rv0160c	PE4	PE family protein PE4
194305	1	C	Ins	G	98	119	217	96.44	218		Rv0165c	mce1R	transcriptional regulator Mce1R
194305	2	C	Ins	G	99	119	218	96.89	218		Rv0165c	mce1R	transcriptional regulator Mce1R
194681	0	G	SNP	C	102	105	204	100	207	Leu45Leu (ctc/ctG)	Rv0165c	mce1R	transcriptional regulator Mce1R
196642	0	C	SNP	T	95	101	189	100	196	Asn550Asn (aac/aaT)	Rv0166	fadD5	fatty-acid--CoA ligase FadD5
199470	0	T	SNP	G	109	115	222	100	224	Ser313Ala (tcc/Gcc)	Rv0169	mce1A	Mce family protein Mce1A
204866	0	T	SNP	G	103	93	195	100	196	Tyr268Asp (tat/Gat)	Rv0173	lprK	Mce family lipoprotein LprK
206339	0	T	SNP	C	104	104	205	100	208	Leu370Pro (ctg/cCg)	Rv0174	mce1F	Mce family protein Mce1F
206481	0	C	SNP	G	86	80	163	95.95	173	Pro417Pro (ccc/ccG)	Rv0174	mce1F	Mce family protein Mce1F
206484	0	G	SNP	T	77	93	164	95.51	178	Gly418Gly (ggg/ggT)	Rv0174	mce1F	Mce family protein Mce1F
207079	0	G	SNP	C	71	83	151	98.09	157	Arg89Pro (cgc/cCc)	Rv0175	-	Mce associated membrane protein
210624	0	C	SNP	T	125	94	216	100	219	Leu63Leu (ctg/ctA)	Rv0179c	lprO	lipoprotein LprO
217201	0	T	SNP	C	99	117	213	99.54	217	Asn311Asn (aat/aaC)	Rv0186	bglS	beta-glucosidase BglS
218599	0	T	SNP	C	105	103	205	99.05	210
223942	0	T	SNP	C	125	151	276	100	276	Ser127Pro (tcg/Ccg)	Rv0192	-	hypothetical protein
224338	0	C	SNP	T	80	104	184	99.46	185	Pro259Ser (ccg/Tcg)	Rv0192	-	hypothetical protein
225323	0	T	SNP	C	79	78	155	100	157	Lys417Glu (aag/Gag)	Rv0193c	-	hypothetical protein
227098	0	T	SNP	C	110	106	214	99.54	217	Met74Thr (atg/aCg)	Rv0194	-	multidrug ABC transporter ATPase/permease
227257	0	T	SNP	G	123	98	218	99.1	223	Val127Gly (gtg/gGg)	Rv0194	-	multidrug ABC transporter ATPase/permease
230576	1	G	Ins	T	92	81	173	96.65	173
230921	0	C	Del	GAP	96	89	184	99.46	186		Rv0195	-	two component transcriptional regulator
231114	0	C	SNP	G	95	82	170	99.44	178	Ala72Ala (gcc/gcG)	Rv0195	-	two component transcriptional regulator
234477	0	T	SNP	G	93	106	195	100	199	Tyr749_ (tat/taG)	Rv0197	-	oxidoreductase
234496	1	C	Ins	G	82	92	174	94.05	175		Rv0197	-	oxidoreductase
234496	2	C	Ins	T	82	93	175	94.59	175		Rv0197	-	oxidoreductase
241758	0	G	SNP	A	121	125	239	99.6	247	Gly82Glu (ggg/gAg)	Rv0203	-	hypothetical protein
249522	0	T	SNP	C	125	114	232	100	239	Val162Ala (gtg/gCg)	Rv0209	-	hypothetical protein
250511	1	C	Ins	C	112	98	210	87.14	212		Rv0210	-	hypothetical protein
250511	2	C	Ins	G	113	99	212	87.97	212		Rv0210	-	hypothetical protein
251575	0	G	SNP	A	79	148	219	100	227	Ala486Thr (gcg/Acg)	Rv0210	-	hypothetical protein
255373	0	T	SNP	C	108	81	188	100	189	Asp193Gly (gac/gGc)	Rv0213c	-	methyltransferase
261869	0	T	SNP	C	130	113	238	100	243	Cys316Arg (tgt/Cgt)	Rv0218	-	transmembrane protein
262268	0	A	SNP	T	115	99	209	100	214	Ala5Ala (gca/gcT)	Rv0219	-	transmembrane protein
264992	0	T	SNP	C	103	87	187	100	190	Leu309Pro (ctg/cCg)	Rv0221	-	diacyglycerol O-acyltransferase
265554	0	A	SNP	C	109	89	196	100	198	Val16Val (gta/gtC)	Rv0222	echA1	enoyl-CoA hydratase EchA1
266405	0	C	SNP	T	99	92	191	98.45	194	Gly454Ser (ggc/Agc)	Rv0223c	-	aldehyde dehydrogenase
274463	0	C	SNP	A	109	102	211	100	211	Arg86Leu (cgt/cTt)	Rv0229c	-	hypothetical protein
276539	0	G	SNP	C	98	104	201	99.02	204	Gly161Ala (ggc/gCc)	Rv0231	fadE4	acyl-CoA dehydrogenase FadE4
278681	0	C	SNP	G	107	107	212	100	214	His33Asp (cat/Gat)	Rv0233	nrdB	ribonucleoside-diphosphate reductase subunit beta NrdB
283496	0	G	SNP	A	112	105	215	99.09	219	Ser1119Leu (tcg/tTg)	Rv0236c	aftD	alpha-(1->3)-arabinofuranosyltransferase
283614	0	T	SNP	C	110	113	219	100	223	Ser1080Gly (agc/Ggc)	Rv0236c	aftD	alpha-(1->3)-arabinofuranosyltransferase
285772	0	A	SNP	C	116	134	247	100	250	Pro360Pro (cct/ccG)	Rv0236c	aftD	alpha-(1->3)-arabinofuranosyltransferase
285871	0	A	SNP	G	125	97	216	100	222	Val327Val (gtt/gtC)	Rv0236c	aftD	alpha-(1->3)-arabinofuranosyltransferase
287142	0	C	Del	GAP	110	95	203	97.16	211
289253	0	C	SNP	T	110	99	205	99.52	210	Asp50Asp (gac/gaT)	Rv0239	vapB24	antitoxin VapB24
293628	1	A	Ins	C	81	103	184	92	184
296068	0	G	SNP	A	102	89	186	99.48	192	Gly22Arg (ggg/Agg)	Rv0245	-	oxidoreductase
296087	0	C	SNP	T	99	90	186	99.47	190	Ala28Val (gcg/gTg)	Rv0245	-	oxidoreductase
296671	0	G	SNP	C	106	98	201	98.08	208
301242	0	C	SNP	T	77	84	155	100	161	Arg138Arg (cgg/cgA)	Rv0249c	-	succinate dehydrogenase membrane anchor subunit
301341	0	C	SNP	A	91	82	169	98.86	175	Pro105Pro (ccg/ccT)	Rv0249c	-	succinate dehydrogenase membrane anchor subunit
304923	0	A	SNP	G	101	90	190	100	191	Lys686Lys (aaa/aaG)	Rv0252	nirB	nitrite reductase large subunit NirB
308661	0	A	SNP	G	89	82	170	99.42	172	Leu296Pro (ctg/cCg)	Rv0256c	PPE2	PPE family protein PPE2
310953	0	C	SNP	T	95	96	184	98.96	193	Ala189Thr (gca/Aca)	Rv0259c	-	hypothetical protein
310973	0	G	SNP	A	92	99	184	100	191	Ala182Val (gcg/gTg)	Rv0259c	-	hypothetical protein
311613	0	G	SNP	T	96	99	193	100	195	Val349Val (gtc/gtA)	Rv0260c	-	transcriptional regulator
315813	0	C	SNP	A	107	122	223	97.86	234	Pro201Pro (ccg/ccT)	Rv0264c	-	hypothetical protein
317344	0	C	SNP	T	81	104	185	100	185	Glu54Lys (gag/Aag)	Rv0265c	-	iron ABC transporter substrate-binding lipoprotein
324812	0	C	SNP	T	92	118	205	100	210	Asp82Asp (gac/gaT)	Rv0270	fadD2	fatty-acid--CoA ligase FadD2
325505	0	T	SNP	C	78	103	180	100	181	Val313Val (gtt/gtC)	Rv0270	fadD2	fatty-acid--CoA ligase FadD2
328569	0	G	SNP	C	90	100	187	98.45	193
330648	0	G	SNP	T	122	97	218	99.1	221	Arg76Leu (cgg/cTg)	Rv0274	-	hypothetical protein
333892	0	G	SNP	C	90	104	188	100	194	Arg807Gly (cgc/Ggc)	Rv0278c	-	PE-PGRS family protein PE_PGRS3
334915	0	C	SNP	G	124	110	228	99.57	235	Val466Leu (gtg/Ctg)	Rv0278c	-	PE-PGRS family protein PE_PGRS3
336683	0	G	SNP	T	8	14	22	91.67	24	Val797Val (gtc/gtA)	Rv0279c	PE_PGRS4	PE-PGRS family protein PE_PGRS4
336684	0	A	SNP	G	8	15	23	92	25	Val797Ala (gtc/gCc)	Rv0279c	PE_PGRS4	PE-PGRS family protein PE_PGRS4
336688	0	A	Del	GAP	8	17	25	100	25		Rv0279c	PE_PGRS4	PE-PGRS family protein PE_PGRS4
336689	0	G	Del	GAP	8	17	25	100	25		Rv0279c	PE_PGRS4	PE-PGRS family protein PE_PGRS4
336690	0	C	Del	GAP	8	17	25	100	25		Rv0279c	PE_PGRS4	PE-PGRS family protein PE_PGRS4
336691	0	T	Del	GAP	8	14	22	88	25		Rv0279c	PE_PGRS4	PE-PGRS family protein PE_PGRS4
336692	0	C	Del	GAP	8	14	22	88	25		Rv0279c	PE_PGRS4	PE-PGRS family protein PE_PGRS4
336693	0	G	Del	GAP	8	14	22	88	25		Rv0279c	PE_PGRS4	PE-PGRS family protein PE_PGRS4
336694	0	A	Del	GAP	8	15	23	92	25		Rv0279c	PE_PGRS4	PE-PGRS family protein PE_PGRS4
336695	0	A	Del	GAP	8	15	23	92	25		Rv0279c	PE_PGRS4	PE-PGRS family protein PE_PGRS4
336696	0	T	Del	GAP	8	14	22	88	25		Rv0279c	PE_PGRS4	PE-PGRS family protein PE_PGRS4
336697	0	T	Del	GAP	8	14	22	88	25		Rv0279c	PE_PGRS4	PE-PGRS family protein PE_PGRS4
336699	1	C	Ins	G	8	14	22	88	22		Rv0279c	PE_PGRS4	PE-PGRS family protein PE_PGRS4
336699	2	C	Ins	G	8	14	22	88	22		Rv0279c	PE_PGRS4	PE-PGRS family protein PE_PGRS4
336707	0	G	Del	GAP	8	14	21	88	25		Rv0279c	PE_PGRS4	PE-PGRS family protein PE_PGRS4
336708	0	T	Del	GAP	8	14	21	88	25		Rv0279c	PE_PGRS4	PE-PGRS family protein PE_PGRS4
336709	0	C	Del	GAP	8	14	21	81.48	27		Rv0279c	PE_PGRS4	PE-PGRS family protein PE_PGRS4
336710	0	A	Del	GAP	8	14	21	75.86	29		Rv0279c	PE_PGRS4	PE-PGRS family protein PE_PGRS4
336930	0	G	Del	GAP	22	61	80	96.51	86		Rv0279c	PE_PGRS4	PE-PGRS family protein PE_PGRS4
336931	0	A	Del	GAP	22	61	80	97.65	85		Rv0279c	PE_PGRS4	PE-PGRS family protein PE_PGRS4
336932	0	G	Del	GAP	22	61	80	96.51	86		Rv0279c	PE_PGRS4	PE-PGRS family protein PE_PGRS4
336933	0	G	Del	GAP	22	61	80	97.65	85		Rv0279c	PE_PGRS4	PE-PGRS family protein PE_PGRS4
336934	0	C	Del	GAP	22	61	80	97.65	85		Rv0279c	PE_PGRS4	PE-PGRS family protein PE_PGRS4
336935	0	G	Del	GAP	22	61	80	98.81	84		Rv0279c	PE_PGRS4	PE-PGRS family protein PE_PGRS4
336936	0	C	Del	GAP	22	61	80	97.65	85		Rv0279c	PE_PGRS4	PE-PGRS family protein PE_PGRS4
336937	0	C	Del	GAP	22	61	80	97.65	85		Rv0279c	PE_PGRS4	PE-PGRS family protein PE_PGRS4
336938	0	G	Del	GAP	22	61	80	97.65	85		Rv0279c	PE_PGRS4	PE-PGRS family protein PE_PGRS4
336939	0	A	Del	GAP	22	61	80	98.81	84		Rv0279c	PE_PGRS4	PE-PGRS family protein PE_PGRS4
336940	0	G	Del	GAP	22	61	80	98.81	84		Rv0279c	PE_PGRS4	PE-PGRS family protein PE_PGRS4
336941	0	G	Del	GAP	22	61	80	98.81	84		Rv0279c	PE_PGRS4	PE-PGRS family protein PE_PGRS4
336942	0	G	Del	GAP	22	61	80	98.81	84		Rv0279c	PE_PGRS4	PE-PGRS family protein PE_PGRS4
336943	0	C	Del	GAP	22	61	80	98.81	84		Rv0279c	PE_PGRS4	PE-PGRS family protein PE_PGRS4
336944	0	G	Del	GAP	22	61	80	98.81	84		Rv0279c	PE_PGRS4	PE-PGRS family protein PE_PGRS4
336945	0	A	Del	GAP	22	61	80	98.81	84		Rv0279c	PE_PGRS4	PE-PGRS family protein PE_PGRS4
336946	0	G	Del	GAP	22	61	80	98.81	84		Rv0279c	PE_PGRS4	PE-PGRS family protein PE_PGRS4
336947	0	T	Del	GAP	22	61	80	98.81	84		Rv0279c	PE_PGRS4	PE-PGRS family protein PE_PGRS4
336948	0	A	Del	GAP	22	61	80	98.81	84		Rv0279c	PE_PGRS4	PE-PGRS family protein PE_PGRS4
336949	0	G	Del	GAP	22	61	80	98.81	84		Rv0279c	PE_PGRS4	PE-PGRS family protein PE_PGRS4
336950	0	G	Del	GAP	22	61	80	98.81	84		Rv0279c	PE_PGRS4	PE-PGRS family protein PE_PGRS4
336951	0	C	Del	GAP	22	61	80	98.81	84		Rv0279c	PE_PGRS4	PE-PGRS family protein PE_PGRS4
336952	0	C	Del	GAP	22	61	80	98.81	84		Rv0279c	PE_PGRS4	PE-PGRS family protein PE_PGRS4
336953	0	G	Del	GAP	22	61	80	97.65	85		Rv0279c	PE_PGRS4	PE-PGRS family protein PE_PGRS4
336954	0	G	Del	GAP	22	61	80	97.65	85		Rv0279c	PE_PGRS4	PE-PGRS family protein PE_PGRS4
336955	0	C	Del	GAP	22	61	80	97.65	85		Rv0279c	PE_PGRS4	PE-PGRS family protein PE_PGRS4
336956	0	G	Del	GAP	22	61	80	98.81	84		Rv0279c	PE_PGRS4	PE-PGRS family protein PE_PGRS4
336957	0	T	Del	GAP	22	61	80	98.81	84		Rv0279c	PE_PGRS4	PE-PGRS family protein PE_PGRS4
336958	0	T	Del	GAP	22	61	80	97.65	85		Rv0279c	PE_PGRS4	PE-PGRS family protein PE_PGRS4
336959	0	G	Del	GAP	22	61	80	95.4	87		Rv0279c	PE_PGRS4	PE-PGRS family protein PE_PGRS4
336960	0	C	Del	GAP	22	61	80	95.4	87		Rv0279c	PE_PGRS4	PE-PGRS family protein PE_PGRS4
336961	0	C	Del	GAP	22	61	80	94.32	88		Rv0279c	PE_PGRS4	PE-PGRS family protein PE_PGRS4
336962	0	G	Del	GAP	22	61	80	94.32	88		Rv0279c	PE_PGRS4	PE-PGRS family protein PE_PGRS4
336963	0	C	Del	GAP	22	61	80	94.32	88		Rv0279c	PE_PGRS4	PE-PGRS family protein PE_PGRS4
336964	0	C	Del	GAP	22	61	80	94.32	88		Rv0279c	PE_PGRS4	PE-PGRS family protein PE_PGRS4
336965	0	G	Del	GAP	22	61	80	93.26	89		Rv0279c	PE_PGRS4	PE-PGRS family protein PE_PGRS4
336966	0	C	Del	GAP	22	61	80	94.32	88		Rv0279c	PE_PGRS4	PE-PGRS family protein PE_PGRS4
336967	0	T	Del	GAP	22	61	80	93.26	89		Rv0279c	PE_PGRS4	PE-PGRS family protein PE_PGRS4
336968	0	G	Del	GAP	22	61	80	94.32	88		Rv0279c	PE_PGRS4	PE-PGRS family protein PE_PGRS4
336969	0	C	Del	GAP	22	61	80	93.26	89		Rv0279c	PE_PGRS4	PE-PGRS family protein PE_PGRS4
336970	0	C	Del	GAP	22	61	80	94.32	88		Rv0279c	PE_PGRS4	PE-PGRS family protein PE_PGRS4
336971	0	G	Del	GAP	22	61	80	94.32	88		Rv0279c	PE_PGRS4	PE-PGRS family protein PE_PGRS4
336972	0	C	Del	GAP	22	61	80	94.32	88		Rv0279c	PE_PGRS4	PE-PGRS family protein PE_PGRS4
336973	0	C	Del	GAP	22	61	80	93.26	89		Rv0279c	PE_PGRS4	PE-PGRS family protein PE_PGRS4
336974	0	G	Del	GAP	22	61	80	94.32	88		Rv0279c	PE_PGRS4	PE-PGRS family protein PE_PGRS4
336975	0	T	Del	GAP	22	61	80	93.26	89		Rv0279c	PE_PGRS4	PE-PGRS family protein PE_PGRS4
336976	0	T	Del	GAP	22	61	80	94.32	88		Rv0279c	PE_PGRS4	PE-PGRS family protein PE_PGRS4
337820	0	G	SNP	A	13	77	87	96.77	93	Gly418Gly (ggc/ggT)	Rv0279c	PE_PGRS4	PE-PGRS family protein PE_PGRS4
337841	0	G	Del	GAP	7	64	71	88.75	80		Rv0279c	PE_PGRS4	PE-PGRS family protein PE_PGRS4
337842	0	C	Del	GAP	7	64	71	91.03	78		Rv0279c	PE_PGRS4	PE-PGRS family protein PE_PGRS4
337843	0	C	Del	GAP	7	64	71	89.87	79		Rv0279c	PE_PGRS4	PE-PGRS family protein PE_PGRS4
337844	0	G	Del	GAP	7	64	71	89.87	79		Rv0279c	PE_PGRS4	PE-PGRS family protein PE_PGRS4
337845	0	C	Del	GAP	7	64	71	92.21	77		Rv0279c	PE_PGRS4	PE-PGRS family protein PE_PGRS4
337846	0	C	Del	GAP	7	64	71	92.21	77		Rv0279c	PE_PGRS4	PE-PGRS family protein PE_PGRS4
337847	0	G	Del	GAP	7	64	71	93.42	76		Rv0279c	PE_PGRS4	PE-PGRS family protein PE_PGRS4
337848	0	T	Del	GAP	7	64	71	93.42	76		Rv0279c	PE_PGRS4	PE-PGRS family protein PE_PGRS4
337849	0	T	Del	GAP	7	64	71	93.42	76		Rv0279c	PE_PGRS4	PE-PGRS family protein PE_PGRS4
338020	0	A	SNP	C	64	9	70	100	73	Cys352Gly (tgc/Ggc)	Rv0279c	PE_PGRS4	PE-PGRS family protein PE_PGRS4
338100	0	T	SNP	C	90	33	118	100	123	Asn325Ser (aac/aGc)	Rv0279c	PE_PGRS4	PE-PGRS family protein PE_PGRS4
338453	0	A	SNP	G	11	48	58	100	59	Ala207Ala (gct/gcC)	Rv0279c	PE_PGRS4	PE-PGRS family protein PE_PGRS4
338540	0	C	Del	GAP	21	7	28	93.33	30		Rv0279c	PE_PGRS4	PE-PGRS family protein PE_PGRS4
340372	0	T	SNP	C	28	85	112	100	113	Ser337Pro (tcg/Ccg)	Rv0280	PPE3	PPE family protein PPE3
342146	0	A	SNP	C	109	114	219	100	223	Glu6Ala (gaa/gCa)	Rv0282	eccA3	ESX-3 secretion system protein EccA
342873	0	C	SNP	T	105	89	193	100	194	Val248Val (gtc/gtT)	Rv0282	eccA3	ESX-3 secretion system protein EccA
346275	0	C	SNP	G	106	82	186	99.47	189	Pro214Arg (ccg/cGg)	Rv0284	eccC3	ESX-3 secretion system protein EccC3
356528	0	A	SNP	G	122	120	240	100	242	Asn217Asp (aat/Gat)	Rv0292	eccE3	ESX-3 secretion system protein EccE
358473	0	G	SNP	C	113	119	224	99.15	234	Trp101Cys (tgg/tgC)	Rv0294	tam	trans-aconitate methyltransferase
363563	0	G	SNP	A	86	122	206	100	208	Ala30Thr (gcg/Acg)	Rv0299	-	toxin
366907	0	T	Del	GAP	38	47	85	78.7	108		Rv0304c	PPE5	PPE family protein PPE5
366908	0	A	Del	GAP	38	47	85	78.7	108		Rv0304c	PPE5	PPE family protein PPE5
366909	0	G	Del	GAP	38	47	85	80.19	106		Rv0304c	PPE5	PPE family protein PPE5
366910	0	C	Del	GAP	38	47	85	84.16	101		Rv0304c	PPE5	PPE family protein PPE5
366911	0	T	Del	GAP	38	47	85	85.86	99		Rv0304c	PPE5	PPE family protein PPE5
366912	0	G	Del	GAP	38	47	85	88.54	96		Rv0304c	PPE5	PPE family protein PPE5
366913	0	C	Del	GAP	38	47	85	89.47	95		Rv0304c	PPE5	PPE family protein PPE5
366914	0	C	Del	GAP	38	47	85	91.4	93		Rv0304c	PPE5	PPE family protein PPE5
366915	0	G	Del	GAP	38	47	85	90.43	94		Rv0304c	PPE5	PPE family protein PPE5
366916	0	G	Del	GAP	38	47	85	92.39	92		Rv0304c	PPE5	PPE family protein PPE5
366917	0	T	Del	GAP	38	47	85	92.39	92		Rv0304c	PPE5	PPE family protein PPE5
366918	0	G	Del	GAP	38	47	85	93.41	91		Rv0304c	PPE5	PPE family protein PPE5
366919	0	T	Del	GAP	38	47	85	93.41	91		Rv0304c	PPE5	PPE family protein PPE5
366920	0	T	Del	GAP	38	47	85	93.41	91		Rv0304c	PPE5	PPE family protein PPE5
366921	0	G	Del	GAP	38	47	85	93.41	91		Rv0304c	PPE5	PPE family protein PPE5
366922	0	G	Del	GAP	38	47	85	93.41	91		Rv0304c	PPE5	PPE family protein PPE5
366923	0	C	Del	GAP	38	47	85	93.41	91		Rv0304c	PPE5	PPE family protein PPE5
366924	0	A	Del	GAP	38	47	85	93.41	91		Rv0304c	PPE5	PPE family protein PPE5
366925	0	A	Del	GAP	38	47	85	93.41	91		Rv0304c	PPE5	PPE family protein PPE5
366926	0	A	Del	GAP	38	47	85	93.41	91		Rv0304c	PPE5	PPE family protein PPE5
366927	0	G	Del	GAP	38	47	85	93.41	91		Rv0304c	PPE5	PPE family protein PPE5
366928	0	C	Del	GAP	38	47	85	93.41	91		Rv0304c	PPE5	PPE family protein PPE5
366929	0	C	Del	GAP	38	47	85	94.44	90		Rv0304c	PPE5	PPE family protein PPE5
366930	0	C	Del	GAP	38	47	85	94.44	90		Rv0304c	PPE5	PPE family protein PPE5
366931	0	A	Del	GAP	38	47	85	94.44	90		Rv0304c	PPE5	PPE family protein PPE5
366932	0	G	Del	GAP	38	47	85	94.44	90		Rv0304c	PPE5	PPE family protein PPE5
366933	0	G	Del	GAP	38	47	85	94.44	90		Rv0304c	PPE5	PPE family protein PPE5
366934	0	T	Del	GAP	38	47	85	94.44	90		Rv0304c	PPE5	PPE family protein PPE5
366935	0	T	Del	GAP	38	47	85	94.44	90		Rv0304c	PPE5	PPE family protein PPE5
366936	0	G	Del	GAP	38	47	85	94.44	90		Rv0304c	PPE5	PPE family protein PPE5
366937	0	T	Del	GAP	38	47	85	95.51	89		Rv0304c	PPE5	PPE family protein PPE5
366938	0	C	Del	GAP	38	47	85	95.51	89		Rv0304c	PPE5	PPE family protein PPE5
366939	0	G	Del	GAP	38	47	85	95.51	89		Rv0304c	PPE5	PPE family protein PPE5
366940	0	C	Del	GAP	38	47	85	98.84	86		Rv0304c	PPE5	PPE family protein PPE5
366941	0	T	Del	GAP	38	47	85	98.84	86		Rv0304c	PPE5	PPE family protein PPE5
366942	0	G	Del	GAP	38	47	85	98.84	86		Rv0304c	PPE5	PPE family protein PPE5
366943	0	C	Del	GAP	38	47	85	98.84	86		Rv0304c	PPE5	PPE family protein PPE5
366944	0	C	Del	GAP	38	47	85	98.84	86		Rv0304c	PPE5	PPE family protein PPE5
366945	0	G	Del	GAP	38	47	85	98.84	86		Rv0304c	PPE5	PPE family protein PPE5
366946	0	A	Del	GAP	38	47	85	98.84	86		Rv0304c	PPE5	PPE family protein PPE5
366947	0	A	Del	GAP	38	47	85	98.84	86		Rv0304c	PPE5	PPE family protein PPE5
366948	0	G	Del	GAP	38	47	85	98.84	86		Rv0304c	PPE5	PPE family protein PPE5
367718	0	G	SNP	T	74	101	172	99.43	176	Leu1683Ile (ctt/Att)	Rv0304c	PPE5	PPE family protein PPE5
368089	0	C	Del	GAP	84	86	170	75.22	226		Rv0304c	PPE5	PPE family protein PPE5
368090	0	T	Del	GAP	84	86	170	76.23	223		Rv0304c	PPE5	PPE family protein PPE5
368091	0	G	Del	GAP	84	86	170	75.22	226		Rv0304c	PPE5	PPE family protein PPE5
368092	0	C	Del	GAP	84	86	170	77.27	220		Rv0304c	PPE5	PPE family protein PPE5
368093	0	C	Del	GAP	84	86	170	78.34	217		Rv0304c	PPE5	PPE family protein PPE5
368094	0	G	Del	GAP	84	86	170	77.27	220		Rv0304c	PPE5	PPE family protein PPE5
368095	0	G	Del	GAP	84	85	170	79.34	213		Rv0304c	PPE5	PPE family protein PPE5
368096	0	T	Del	GAP	84	85	170	77.88	217		Rv0304c	PPE5	PPE family protein PPE5
368097	0	G	Del	GAP	84	85	170	77.88	217		Rv0304c	PPE5	PPE family protein PPE5
368098	0	T	Del	GAP	84	85	170	78.6	215		Rv0304c	PPE5	PPE family protein PPE5
368099	0	T	Del	GAP	84	85	170	78.97	214		Rv0304c	PPE5	PPE family protein PPE5
368100	0	G	Del	GAP	85	86	172	79.91	214		Rv0304c	PPE5	PPE family protein PPE5
368101	0	A	Del	GAP	84	85	170	79.72	212		Rv0304c	PPE5	PPE family protein PPE5
368102	0	T	Del	GAP	84	85	170	80.86	209		Rv0304c	PPE5	PPE family protein PPE5
372913	0	A	SNP	C	97	92	185	100	189	Gly933Gly (ggt/ggG)	Rv0305c	PPE6	PPE family protein PPE6
373283	0	A	Del	GAP	85	94	172	97.28	184		Rv0305c	PPE6	PPE family protein PPE6
376064	0	C	SNP	A	116	101	209	98.64	220	Gln51Lys (cag/Aag)	Rv0306	-	oxidoreductase
376774	0	T	SNP	C	99	120	208	100	219	Ala94Ala (gca/gcG)	Rv0307c	-	hypothetical protein
384380	0	A	SNP	C	119	108	223	100	227	Lys260Thr (aag/aCg)	Rv0315	-	beta-1,3-glucanase
386432	0	C	SNP	G	118	119	234	100	237	Gly223Ala (ggg/gCg)	Rv0318c	-	integral membrane protein
390828	0	T	SNP	C	125	100	221	100	225	Ser142Gly (agt/Ggt)	Rv0323c	-	hypothetical protein
391853	0	A	SNP	G	101	128	223	100	229	Thr168Ala (act/Gct)	Rv0324	-	transcriptional regulator
392261	0	T	SNP	C	113	94	201	100	207	_75Gln (tag/Cag)	Rv0325	-	hypothetical protein
396199	0	T	SNP	C	89	99	186	100	188
403980	0	G	SNP	A	94	129	223	100	223	Ala621Val (gcc/gTc)	Rv0338c	-	iron-sulfur-binding reductase
404326	0	T	SNP	C	90	83	172	99.43	174	Arg506Gly (agg/Ggg)	Rv0338c	-	iron-sulfur-binding reductase
406251	0	T	SNP	C	103	124	226	98.7	230	Asp733Gly (gat/gGt)	Rv0339c	-	transcriptional regulator
414486	0	C	SNP	T	94	86	179	99.45	181	Glu152Glu (gag/gaA)	Rv0344c	lpqJ	lipoprotein LpqJ
414952	0	C	SNP	T	122	130	249	98.82	255
415693	0	G	SNP	A	96	99	192	99.49	196	Leu425Leu (ctg/Ttg)	Rv0346c	ansP2	L-asparagine permease
420008	0	A	SNP	G	95	87	177	99.45	183	Ala58Ala (gca/gcG)	Rv0350	dnaK	chaperone protein DnaK
421378	0	C	SNP	T	99	103	197	99.02	204	Thr515Ile (aca/aTa)	Rv0350	dnaK	chaperone protein DnaK
424320	1	T	Ins	C	122	80	202	95.28	204		Rv0354c	PPE7	PPE family protein PPE7
428698	0	C	SNP	T	93	121	207	99.07	216	Ala1994Ala (gcg/gcA)	Rv0355c	PPE8	PPE family protein PPE8
432459	0	C	SNP	T	121	108	225	98.71	232	Asp741Asn (gac/Aac)	Rv0355c	PPE8	PPE family protein PPE8
434377	0	C	SNP	T	112	136	236	99.2	250	Leu101Leu (ctg/ctA)	Rv0355c	PPE8	PPE family protein PPE8
438470	0	C	SNP	T	132	109	238	99.59	242	Lys90Lys (aag/aaA)	Rv0360c	-	hypothetical protein
440365	0	G	SNP	A	94	122	215	100	216	Ser165Ser (tcg/tcA)	Rv0362	mgtE	Mg2+ transport transmembrane protein MgtE
440878	0	C	SNP	T	129	105	231	100	234	Thr336Thr (acc/acT)	Rv0362	mgtE	Mg2+ transport transmembrane protein MgtE
445780	0	C	SNP	T	130	127	255	100	257	Arg249His (cgt/cAt)	Rv0368c	-	hypothetical protein
447642	0	G	SNP	C	97	97	191	99.49	195	Leu134Leu (ctc/ctG)	Rv0370c	-	oxidoreductase
454295	0	T	SNP	C	118	86	201	100	204	Pro26Pro (cca/ccG)	Rv0376c	-	hypothetical protein
454333	0	T	SNP	G	120	80	197	100	200	Thr14Pro (acg/Ccg)	Rv0376c	-	hypothetical protein
455624	0	T	Del	GAP	84	115	195	98.51	202
457392	0	G	SNP	A	122	93	213	100	215	Tyr144Tyr (tac/taT)	Rv0381c	-	hypothetical protein
457452	0	T	SNP	G	124	105	228	100	229	Thr124Thr (aca/acC)	Rv0381c	-	hypothetical protein
459399	0	A	SNP	C	89	75	159	100	164
462037	0	T	SNP	C	113	113	226	98.69	229
467375	0	A	Del	GAP	101	95	192	89.91	218
467376	0	G	Del	GAP	101	95	192	92.45	212
467377	0	G	Del	GAP	101	95	192	92.02	213
467378	0	A	Del	GAP	101	95	192	92.02	213
467497	1	C	Ins	G	106	120	226	94.96	226
467508	1	C	Ins	G	104	119	223	96.54	223
467516	0	G	SNP	C	110	122	228	100	232
467526	0	C	SNP	G	116	122	234	100	238
467546	0	G	SNP	C	113	118	227	100	231
467557	0	A	SNP	C	106	118	220	100	224
467564	0	A	SNP	C	102	115	214	100	217
467585	0	G	SNP	C	107	114	216	100	221
467590	0	T	SNP	C	100	114	213	100	214
467621	0	T	SNP	G	110	108	213	99.54	219
467638	0	G	SNP	T	105	108	209	100	213
475178	0	T	SNP	C	130	103	228	100	233	Val80Ala (gtc/gCc)	Rv0395	-	hypothetical protein
475915	0	A	SNP	C	115	92	202	98.57	210	Ser34Arg (agc/Cgc)	Rv0397	-	hypothetical protein
483935	0	T	SNP	G	96	96	185	100	192
484504	0	C	SNP	G	109	100	206	100	209	Ala176Ala (gcc/gcG)	Rv0404	fadD30	long-chain-fatty-acid--AMP ligase FadD30
485561	0	A	SNP	C	92	74	164	99.4	167	Ile529Leu (atc/Ctc)	Rv0404	fadD30	long-chain-fatty-acid--AMP ligase FadD30
485811	0	A	Del	GAP	81	106	186	98.42	190		Rv0405	pks6	membrane bound polyketide synthase
489935	0	G	SNP	C	94	95	188	100	189	Thr257Thr (acc/acG)	Rv0406c	-	beta lactamase-like protein
491742	0	T	SNP	C	110	91	198	100	201	Phe320Phe (ttt/ttC)	Rv0407	fgd1	F420-dependent glucose-6-phosphate dehydrogenase		phylo (not Euro-American, M. africanum, M. bovis, M. canettii, M. caprae, M. microti, M. pinipedii, Beijing, Delhi/CAS, EAI)
492150	0	G	SNP	C	124	99	220	100	223	Gly122Ala (ggc/gCc)	Rv0408	pta	phosphate acetyltransferase
498531	0	A	SNP	G	116	110	218	100	226	Ala363Ala (gct/gcC)	Rv0412c	-	membrane protein
498557	0	C	SNP	A	115	100	211	100	215	Asp355Tyr (gac/Tac)	Rv0412c	-	membrane protein
498703	0	T	SNP	G	92	109	197	99.01	203	Lys306Thr (aag/aCg)	Rv0412c	-	membrane protein
502589	0	C	SNP	G	112	120	224	98.72	235	Ser75Cys (tcc/tGc)	Rv0417	thiG	thiazole synthase
503354	0	G	SNP	C	117	116	231	99.15	235
505974	0	G	SNP	A	144	114	250	99.61	259	Ala297Thr (gcg/Acg)	Rv0419	lpqM	lipoprotein peptidase LpqM
513257	0	T	SNP	C	111	111	220	99.55	223	Met689Val (atg/Gtg)	Rv0425c	ctpH	metal cation transporting ATPase H
516551	0	T	SNP	C	115	91	204	99.52	207	Glu114Glu (gaa/gaG)	Rv0427c	xthA	exodeoxyribonuclease III protein XthA
517358	0	T	SNP	C	113	96	206	99.52	210	Asp149Gly (gac/gGc)	Rv0428c	-	GCN5-like N-acetyltransferase
517389	0	C	SNP	A	101	107	207	99.52	209	Val139Phe (gtc/Ttc)	Rv0428c	-	GCN5-like N-acetyltransferase
519844	0	C	SNP	T	113	110	219	98.24	227	Thr82Met (acg/aTg)	Rv0432	sodC	superoxide dismutase
523654	0	C	SNP	T	95	131	217	99.12	228	Ala294Thr (gcc/Acc)	Rv0435c	-	ATPase
524891	0	C	SNP	A	104	105	206	100	209	Gly167Val (ggc/gTc)	Rv0436c	pssA	CDP-diacylglycerol--serineO-phosphatidyltransferase
527176	0	G	SNP	A	98	124	213	100	222	Ser62Leu (tca/tTa)	Rv0438c	moeA2	molybdopterin molybdenumtransferase
531775	0	C	SNP	G	114	106	219	99.1	222	Trp147Ser (tgg/tCg)	Rv0442c	PPE10	PPE family protein PPE10
541201	0	A	SNP	G	76	91	166	100	167	Leu97Leu (ctt/ctC)	Rv0450c	mmpL4	transmembrane transport protein MmpL4
546357	0	A	SNP	G	93	86	179	99.44	180	Thr149Thr (act/acC)	Rv0456c	echA2	enoyl-CoA hydratase EchA2
548326	0	T	SNP	C	107	106	211	99.53	214	Thr428Ala (aca/Gca)	Rv0457c	-	peptidase
551525	0	A	SNP	C	93	99	190	100	192	Arg110Arg (aga/Cga)	Rv0459	-	hypothetical protein
555492	0	G	SNP	A	92	109	197	99.5	202	Ala272Val (gcc/gTc)	Rv0465c	-	HTH-type transcriptional regulator
555991	0	A	SNP	G	104	110	213	100	214	Cys106Arg (tgc/Cgc)	Rv0465c	-	HTH-type transcriptional regulator
565655	0	A	SNP	G	69	92	160	100	161
572591	0	C	SNP	T	92	95	183	99.47	188	Asp294Asp (gac/gaT)	Rv0483	lprQ	lipoprotein LprQ
573262	0	A	SNP	G	119	88	199	100	207	Gly180Gly (ggt/ggC)	Rv0484c	-	short-chain type oxidoreductase
579284	0	T	SNP	C	112	126	233	100	238
580772	0	T	SNP	A	67	59	125	90.65	139
580774	0	G	Del	GAP	67	56	123	83.67	147
580775	0	G	Del	GAP	67	56	123	87.86	140
580776	0	G	Del	GAP	67	56	123	85.42	144
580777	0	G	Del	GAP	67	56	123	87.86	140
580778	0	C	Del	GAP	67	56	123	90.44	136
580779	0	A	Del	GAP	67	56	123	90.44	136
580780	0	C	Del	GAP	67	56	123	89.13	138
580781	0	C	Del	GAP	67	56	123	89.78	137
580782	0	A	Del	GAP	67	56	123	89.13	138
580783	0	C	Del	GAP	67	56	123	90.44	136
580784	0	C	Del	GAP	67	56	123	90.44	136
580785	0	C	Del	GAP	67	56	123	90.44	136
580786	0	G	Del	GAP	67	56	123	89.78	137
580787	0	C	Del	GAP	67	56	123	90.44	136
580788	0	T	Del	GAP	67	56	123	89.13	138
580789	0	T	Del	GAP	67	56	123	91.11	135
580790	0	G	Del	GAP	67	56	123	91.11	135
580791	0	C	Del	GAP	67	56	123	91.11	135
580792	0	G	Del	GAP	67	56	123	90.44	136
580793	0	G	Del	GAP	67	56	123	91.11	135
580794	0	G	Del	GAP	67	56	123	91.11	135
580795	0	G	Del	GAP	67	56	123	89.78	137
580796	0	G	Del	GAP	67	56	123	88.49	139
580797	0	A	Del	GAP	67	56	123	89.78	137
584171	0	T	SNP	C	98	118	213	100	216	Ser174Gly (agt/Ggt)	Rv0493c	-	hypothetical protein
588606	0	G	SNP	A	105	105	209	99.53	211	Leu94Leu (ctg/ctA)	Rv0498	-	hypothetical protein
590436	0	T	SNP	C	123	111	232	100	234	Ala118Ala (gct/gcC)	Rv0500	proC	pyrroline-5-carboxylate reductase
597816	0	A	SNP	G	97	102	198	100	199	Ala206Ala (gca/gcG)	Rv0507	mmpL2	transmembrane transport protein MmpL2
598475	0	G	SNP	A	91	97	185	100	188	Arg426His (cgc/cAc)	Rv0507	mmpL2	transmembrane transport protein MmpL2
599868	0	A	SNP	G	116	91	204	99.52	208	Arg890Arg (cga/cgG)	Rv0507	mmpL2	transmembrane transport protein MmpL2
610120	0	T	SNP	G	112	97	205	100	209
611977	0	C	SNP	T	104	124	222	100	228	Gly33Asp (ggc/gAc)	Rv0519c	-	membrane protein
615404	0	G	SNP	A	123	123	239	98.4	250	Ser190Ser (tcg/tcA)	Rv0524	hemL	glutamate-1-semialdehyde 2,1-aminomutase
623163	0	C	SNP	T	73	126	194	100	199	Ala124Val (gcc/gTc)	Rv0532	PE_PGRS6	PE-PGRS family protein PE_PGRS6
623472	0	A	SNP	G	91	89	177	100	180	Asp227Gly (gac/gGc)	Rv0532	PE_PGRS6	PE-PGRS family protein PE_PGRS6
623508	0	C	SNP	G	98	90	182	99.47	189	Ala239Gly (gcc/gGc)	Rv0532	PE_PGRS6	PE-PGRS family protein PE_PGRS6
629714	0	G	SNP	A	114	110	221	99.12	226	Asp6Asp (gac/gaT)	Rv0537c	-	integral membrane protein
630722	0	G	SNP	C	114	116	230	100	230	Arg228Pro (cgg/cCg)	Rv0538	-	membrane protein
634626	0	T	SNP	C	116	105	216	99.55	222	Arg293Arg (cga/cgG)	Rv0542c	menE	2-succinylbenzoic acid--CoA ligase
637319	0	G	SNP	A	94	103	195	100	197	Pro49Ser (cct/Tct)	Rv0545c	pitA	low-affinity inorganic phosphate transporter
639443	0	T	SNP	C	100	113	209	100	213	Thr172Ala (acc/Gcc)	Rv0548c	menB	1,4-dihydroxy-2-naphthoyl-CoA synthase
648002	0	T	SNP	G	93	114	205	100	207	Leu15Arg (ctc/cGc)	Rv0556	-	transmembrane protein
648856	0	T	SNP	C	105	110	213	100	215	Gly107Gly (ggt/ggC)	Rv0557	mgtA	GDP-mannose-dependent alpha-mannosyltransferase		phylo (not Euro-American, M. africanum, M. bovis, M. canettii, M. caprae, M. microti, M. pinipedii, Beijing, Delhi/CAS, EAI)
652950	0	T	SNP	C	115	137	248	100	252	Arg60Arg (cgt/cgC)	Rv0562	grcC1	polyprenyl-diphosphate synthase GrcC
655986	0	T	SNP	G	94	106	198	99.5	201
657081	0	C	SNP	T	88	75	153	100	163	Val130Val (gtg/gtA)	Rv0565c	-	monooxygenase
659341	0	T	SNP	C	88	110	196	100	198
662658	0	T	Del	GAP	112	95	201	96.73	214		Rv0570	nrdZ	vitamin B12-dependent ribonucleoside-diphosphate reductase
662911	0	T	SNP	C	102	117	213	100	219	Ala539Ala (gct/gcC)	Rv0570	nrdZ	vitamin B12-dependent ribonucleoside-diphosphate reductase
665293	0	A	SNP	G	79	89	167	99.41	169	Phe31Leu (ttc/Ctc)	Rv0572c	-	hypothetical protein
669398	0	T	SNP	C	108	110	215	100	218	Gln116Gln (caa/caG)	Rv0575c	-	oxidoreductase
670545	0	G	SNP	A	114	132	244	100	246	Arg233His (cgc/cAc)	Rv0576	-	transcriptional regulator
671718	0	G	SNP	A	95	98	189	98.97	195	Ala185Thr (gcc/Acc)	Rv0577	TB27.3	hypothetical protein
672491	0	C	SNP	G	110	94	195	99.03	206	Gly1142Gly (ggg/ggC)	Rv0578c	PE_PGRS7	PE-PGRS family protein PE_PGRS7
673188	0	C	SNP	G	98	105	199	98.07	207	Ser910Thr (agc/aCc)	Rv0578c	PE_PGRS7	PE-PGRS family protein PE_PGRS7
673238	0	A	SNP	G	87	117	200	100	204	His893His (cat/caC)	Rv0578c	PE_PGRS7	PE-PGRS family protein PE_PGRS7
674702	0	A	SNP	T	96	114	207	99.53	211	Gly405Gly (ggt/ggA)	Rv0578c	PE_PGRS7	PE-PGRS family protein PE_PGRS7
674778	0	C	SNP	G	86	105	191	98.45	194	Gly380Ala (ggt/gCt)	Rv0578c	PE_PGRS7	PE-PGRS family protein PE_PGRS7
675740	0	C	SNP	T	106	111	214	99.54	218	Gln59Gln (cag/caA)	Rv0578c	PE_PGRS7	PE-PGRS family protein PE_PGRS7
682361	0	C	SNP	T	91	110	195	100	201	Val638Met (gtg/Atg)	Rv0585c	-	integral membrane protein
684376	0	T	SNP	C	114	106	218	99.1	222
685461	0	C	SNP	G	120	116	234	100	236	Ala111Ala (gcc/gcG)	Rv0587	yrbE2A	hypothetical protein
685608	0	T	SNP	C	112	128	236	99.59	241	Leu160Leu (ctt/ctC)	Rv0587	yrbE2A	hypothetical protein
686123	0	C	SNP	A	121	127	239	99.6	249	Leu66Met (ctg/Atg)	Rv0588	-	hypothetical protein
686972	0	T	SNP	C	85	93	176	100	178	Phe51Ser (ttc/tCc)	Rv0589	mce2A	Mce family protein Mce2A
688792	1	T	Ins	G	102	107	209	96.76	209
690450	0	A	SNP	C	122	132	251	100	254	Ala464Ala (gca/gcC)	Rv0591	mce2C	Mce family protein Mce2C
690465	0	T	SNP	G	122	131	250	100	253	Leu469Leu (ctt/ctG)	Rv0591	mce2C	Mce family protein Mce2C
693329	0	A	SNP	G	79	92	167	97.71	175	Ile31Met (ata/atG)	Rv0594	mce2F	Mce family protein Mce2F
698968	0	G	SNP	A	122	118	239	100	240	Gly9Gly (ggc/ggT)	Rv0601c	-	two component sensor kinase HK2
707370	0	T	SNP	C	127	126	251	99.22	255	Thr716Ala (acg/Gcg)	Rv0613c	-	hypothetical protein
712693	0	A	SNP	G	110	113	219	100	223
712858	0	C	SNP	A	134	101	233	98.74	238	Ala48Glu (gcg/gAg)	Rv0620	galK	galactokinase
713310	0	T	SNP	C	109	112	218	100	221	Cys199Arg (tgt/Cgt)	Rv0620	galK	galactokinase
725190	0	G	SNP	A	82	103	184	100	185	Phe1039Phe (ttc/ttT)	Rv0631c	recC	exonuclease V subunit gamma RecC
729685	0	C	SNP	T	103	100	203	98.54	206	Arg161Gln (cga/cAa)	Rv0633c	-	hypothetical protein
732724	0	T	SNP	C	96	99	193	97.99	199	Val111Ala (gtt/gCt)	Rv0636	hadB	(3R)-hydroxyacyl-ACP dehydratase subunit HadB
753174	0	C	SNP	A	115	105	219	99.1	222	Trp65Leu (tgg/tTg)	Rv0656c	vapC6	ribonuclease VapC6
753264	0	G	SNP	A	96	79	167	98.87	177	Ser35Leu (tca/tTa)	Rv0656c	vapC6	ribonuclease VapC6
754186	0	A	SNP	G	151	125	274	100	276	Leu75Pro (ctc/cCc)	Rv0658c	-	integral membrane protein
757182	0	A	SNP	G	96	107	201	100	203	Asp349Gly (gac/gGc)	Rv0663	atsD	arylsulfatase AtsD
761097	1	A	Ins	G	78	110	188	92.61	188		Rv0667	rpoB	DNA-directed RNA polymerase subunit beta			rifampicin (RMP)
761097	2	A	Ins	C	78	110	188	92.61	188		Rv0667	rpoB	DNA-directed RNA polymerase subunit beta			rifampicin (RMP)
761097	3	A	Ins	C	78	110	188	92.61	188		Rv0667	rpoB	DNA-directed RNA polymerase subunit beta			rifampicin (RMP)
762434	0	T	SNP	G	91	100	188	100	191	Gly876Gly (ggt/ggG)	Rv0667	rpoB	DNA-directed RNA polymerase subunit beta		phylo (3)	rifampicin (RMP)
763031	0	T	SNP	C	85	108	193	100	193	Ala1075Ala (gct/gcC)	Rv0667	rpoB	DNA-directed RNA polymerase subunit beta		phylo (4)	rifampicin (RMP)
767339	0	A	SNP	G	99	83	175	98.91	184
767414	0	G	SNP	A	85	86	168	100	171
775639	0	T	SNP	C	93	113	203	100	206	Ile948Val (att/Gtt)	Rv0676c	mmpL5	transmembrane transport protein MmpL5
776100	0	G	SNP	A	108	90	195	99.5	199	Thr794Ile (acc/aTc)	Rv0676c	mmpL5	transmembrane transport protein MmpL5
781395	0	T	SNP	C	73	94	164	100	167							streptomycin (SM)
781822	0	A	SNP	T	96	94	186	99.48	191	Lys88Met (aag/aTg)	Rv0682	rpsL	30S ribosomal protein S12			streptomycin (SM)
788615	0	G	SNP	C	108	118	220	100	226	Gly226Arg (ggg/Cgg)	Rv0688	-	ferredoxin reductase
792629	0	C	SNP	G	109	98	202	99.04	209	Ala158Gly (gcc/gGc)	Rv0693	-	mycofactocin radical SAM maturase MftC
794735	0	G	SNP	A	95	74	168	98.26	172	Arg7Arg (cgg/cgA)	Rv0695	-	mycofactocin system creatinine amidohydrolase family protein MftE
798779	0	T	SNP	C	114	107	216	99.55	222
798934	0	C	SNP	A	98	110	205	99.05	210	Arg34Arg (cgc/cgA)	Rv0698	-	hypothetical protein
805163	0	C	SNP	T	93	102	194	98.98	197	Arg18Arg (cgc/cgT)	Rv0708	rplP	50S ribosomal protein L16
807405	0	C	SNP	T	83	89	170	100	172	Ser357Ser (tcc/tcT)	Rv0711	atsA	arylsulfatase AtsA
811621	0	C	SNP	T	83	94	173	97.79	181	Ala83Ala (gcc/gcT)	Rv0714	rplN	50S ribosomal protein L14
820483	0	G	SNP	T	111	102	209	100	213	Ala6Asp (gcc/gAc)	Rv0727c	fucA	L-fuculose phosphate aldolase FucA
820734	0	A	SNP	G	112	104	211	98.18	220	Val248Ala (gtc/gCc)	Rv0728c	serA2	D-3-phosphoglycerate dehydrogenase SerA
820752	0	C	SNP	T	108	100	205	100	208	Arg242His (cgc/cAc)	Rv0728c	serA2	D-3-phosphoglycerate dehydrogenase SerA
821023	0	C	SNP	A	110	109	211	99.1	221	Glu152_ (gaa/Taa)	Rv0728c	serA2	D-3-phosphoglycerate dehydrogenase SerA
824772	0	A	SNP	T	102	108	208	98.59	213
830868	1	G	Ins	G	95	96	191	88.84	191		Rv0739	-	hypothetical protein
830868	2	G	Ins	C	95	96	191	88.84	191		Rv0739	-	hypothetical protein
836272	0	A	SNP	G	47	100	144	99.32	148	Glu191Gly (gag/gGg)	Rv0746	PE_PGRS9	PE-PGRS family protein PE_PGRS9
836291	0	A	SNP	G	45	83	120	100	128	Gly197Gly (gga/ggG)	Rv0746	PE_PGRS9	PE-PGRS family protein PE_PGRS9
836426	0	A	SNP	C	17	58	67	100	75	Leu242Leu (cta/ctC)	Rv0746	PE_PGRS9	PE-PGRS family protein PE_PGRS9
836454	0	A	SNP	G	16	51	64	100	67	Thr252Ala (act/Gct)	Rv0746	PE_PGRS9	PE-PGRS family protein PE_PGRS9
836538	0	A	SNP	G	109	15	124	100	124	Asn280Asp (aac/Gac)	Rv0746	PE_PGRS9	PE-PGRS family protein PE_PGRS9
836658	0	A	SNP	G	131	56	183	99.47	188	Thr320Ala (acc/Gcc)	Rv0746	PE_PGRS9	PE-PGRS family protein PE_PGRS9
837033	0	A	SNP	G	51	126	175	100	177	Thr445Ala (acc/Gcc)	Rv0746	PE_PGRS9	PE-PGRS family protein PE_PGRS9
838990	0	C	SNP	G	39	77	115	92.8	125	Ala180Ala (gcc/gcG)	Rv0747	PE_PGRS10	PE-PGRS family protein PE_PGRS10
839123	0	A	SNP	G	69	34	97	100	103	Arg225Gly (agg/Ggg)	Rv0747	PE_PGRS10	PE-PGRS family protein PE_PGRS10
839129	0	C	SNP	G	70	34	98	100	104	Arg227Gly (cgc/Ggc)	Rv0747	PE_PGRS10	PE-PGRS family protein PE_PGRS10
839194	0	A	SNP	G	79	52	121	100	131	Thr248Thr (aca/acG)	Rv0747	PE_PGRS10	PE-PGRS family protein PE_PGRS10
839334	0	A	SNP	G	101	57	153	99.37	159	Lys295Arg (aaa/aGa)	Rv0747	PE_PGRS10	PE-PGRS family protein PE_PGRS10
839348	0	A	SNP	G	105	63	163	100	168	Ser300Gly (agc/Ggc)	Rv0747	PE_PGRS10	PE-PGRS family protein PE_PGRS10
840195	0	G	Del	GAP	16	21	34	84.09	44		Rv0747	PE_PGRS10	PE-PGRS family protein PE_PGRS10
840196	0	G	Del	GAP	16	21	34	100	37		Rv0747	PE_PGRS10	PE-PGRS family protein PE_PGRS10
840197	0	G	Del	GAP	16	21	34	100	37		Rv0747	PE_PGRS10	PE-PGRS family protein PE_PGRS10
840198	0	G	Del	GAP	16	21	34	100	37		Rv0747	PE_PGRS10	PE-PGRS family protein PE_PGRS10
840199	0	A	Del	GAP	16	21	34	100	37		Rv0747	PE_PGRS10	PE-PGRS family protein PE_PGRS10
840200	0	A	Del	GAP	16	21	34	100	37		Rv0747	PE_PGRS10	PE-PGRS family protein PE_PGRS10
840201	0	G	Del	GAP	15	20	32	92.11	38		Rv0747	PE_PGRS10	PE-PGRS family protein PE_PGRS10
840202	0	C	Del	GAP	15	20	32	92.11	38		Rv0747	PE_PGRS10	PE-PGRS family protein PE_PGRS10
840203	0	A	Del	GAP	15	20	32	94.59	37		Rv0747	PE_PGRS10	PE-PGRS family protein PE_PGRS10
840204	0	C	Del	GAP	15	20	32	92.11	38		Rv0747	PE_PGRS10	PE-PGRS family protein PE_PGRS10
840205	0	C	Del	GAP	15	20	32	92.11	38		Rv0747	PE_PGRS10	PE-PGRS family protein PE_PGRS10
840206	0	C	Del	GAP	15	20	32	97.22	36		Rv0747	PE_PGRS10	PE-PGRS family protein PE_PGRS10
840207	0	T	Del	GAP	15	20	32	89.74	39		Rv0747	PE_PGRS10	PE-PGRS family protein PE_PGRS10
840208	0	C	Del	GAP	15	20	32	92.11	38		Rv0747	PE_PGRS10	PE-PGRS family protein PE_PGRS10
840209	0	G	Del	GAP	15	20	32	89.74	39		Rv0747	PE_PGRS10	PE-PGRS family protein PE_PGRS10
840210	0	C	Del	GAP	15	20	32	87.5	40		Rv0747	PE_PGRS10	PE-PGRS family protein PE_PGRS10
840496	0	C	SNP	G	75	64	136	90.26	154	Gly682Gly (ggc/ggG)	Rv0747	PE_PGRS10	PE-PGRS family protein PE_PGRS10
841764	0	G	SNP	C	108	99	203	100	207	Thr37Thr (acc/acG)	Rv0749A	-	hypothetical protein
847995	0	T	SNP	C	97	122	218	100	219
852910	0	C	SNP	T	120	105	215	100	225	Pro172Leu (ccc/cTc)	Rv0758	phoR	two component system response sensor kinase PhoR
854253	0	C	Del	GAP	78	79	159	94.58	166
857696	0	A	SNP	G	101	97	195	99.5	199	Ala114Ala (gct/gcC)	Rv0764c	cyp51	lanosterol 14-alpha demethylase
873164	0	G	SNP	C	96	120	213	98.18	220	Ile43Met (atc/atG)	Rv0779c	-	transmembrane protein
873464	0	T	SNP	C	107	105	210	99.53	213	Val41Ala (gtc/gCc)	Rv0780	purC	phosphoribosylaminoimidazole-succinocarboxamidesynthase
874323	0	T	SNP	A	82	68	150	100	150
874835	1	C	Ins	C	104	87	191	96.46	191
874835	2	C	Ins	G	104	87	191	96.46	191
876141	0	G	SNP	T	94	96	188	100	190
877800	0	G	SNP	A	107	104	207	100	211	Ala214Val (gcg/gTg)	Rv0783c	emrB	multidrug resistance protein EmrB
880562	0	G	SNP	T	105	114	218	100	219	Cys408Phe (tgc/tTc)	Rv0785	-	KsdD-like steroid dehydrogenase
882257	0	T	SNP	C	95	122	215	100	217	Tyr267His (tac/Cac)	Rv0787	-	hypothetical protein
890549	0	G	SNP	A	102	108	208	100	210	Trp54_ (tgg/tgA)	Rv0797	-	insertion sequence element IS1547 transposase
891011	0	A	SNP	G	117	124	236	99.18	243	Leu208Leu (cta/ctG)	Rv0797	-	insertion sequence element IS1547 transposase
893733	0	T	SNP	G	111	111	219	100	222	Leu139Arg (ctg/cGg)	Rv0800	pepC	M18 family aminopeptidase
896979	0	T	SNP	C	114	119	232	99.57	234	Val387Ala (gta/gCa)	Rv0803	purL	phosphoribosylformylglycinamidine synthase 2
898974	0	G	SNP	C	95	93	185	98.95	190	Leu48Phe (ttg/ttC)	Rv0805	-	3',5'-cyclic adenosine monophosphate phosphodiesterase CpdA
900221	0	T	SNP	C	84	102	182	100	186	Val370Val (gta/gtG)	Rv0806c	cpsY	exopolysaccharide phosphotransferase CpsY
901072	0	C	SNP	T	91	122	209	99.53	214	Ala87Thr (gcc/Acc)	Rv0806c	cpsY	exopolysaccharide phosphotransferase CpsY
902899	0	G	SNP	A	112	102	211	99.53	215	Val263Val (gtg/gtA)	Rv0808	purF	amidophosphoribosyltransferase
903537	0	G	SNP	T	113	107	217	100	220	Arg476Leu (cgg/cTg)	Rv0808	purF	amidophosphoribosyltransferase
903550	0	T	SNP	C	116	107	221	100	223	Ala480Ala (gct/gcC)	Rv0808	purF	amidophosphoribosyltransferase
903913	0	T	SNP	C	105	114	216	100	219	Gly63Gly (ggt/ggC)	Rv0809	purM	phosphoribosylformylglycinamidine cyclo-ligase PurM
906742	0	T	SNP	C	129	118	243	99.6	248	Val107Ala (gtc/gCc)	Rv0812	-	amino acid aminotransferase
906857	0	A	SNP	G	104	139	241	100	243	Ile145Met (ata/atG)	Rv0812	-	amino acid aminotransferase
919551	0	C	SNP	T	79	106	182	99.46	186	Val1Val (gtg/gtA)	Rv0825c	-	hypothetical protein
921813	0	C	SNP	G	94	109	200	98.07	207
925453	0	C	SNP	T	105	120	217	99.56	226	Ala31Ala (gcc/gcT)	Rv0833	PE_PGRS13	PE-PGRS family protein PE_PGRS13
927110	0	A	SNP	G	64	29	89	100	93	Ser584Gly (agt/Ggt)	Rv0833	PE_PGRS13	PE-PGRS family protein PE_PGRS13
927385	0	A	SNP	G	127	75	201	100	202	Gly675Gly (gga/ggG)	Rv0833	PE_PGRS13	PE-PGRS family protein PE_PGRS13
931123	0	T	SNP	C	100	79	177	100	179	Tyr57Tyr (tat/taC)	Rv0835	lpqQ	lipoprotein LpqQ		phylo (not 4)
932280	0	T	SNP	C	104	85	189	100	189	_218Trp (tag/tGg)	Rv0836c	-	hypothetical protein
934230	0	C	SNP	G	100	81	181	100	181
934611	0	G	SNP	T	98	94	190	100	192
938153	0	A	SNP	G	114	102	216	98.63	219	Gln14Gln (caa/caG)	Rv0842	-	integral membrane protein
941845	0	C	SNP	A	112	110	215	100	222	Ala219Glu (gcg/gAg)	Rv0845	-	sensor histidine kinase NarS
945214	0	G	SNP	A	88	93	179	100	181	Gly93Ser (ggt/Agt)	Rv0848	cysK2	cysteine synthase CysK
945238	0	G	SNP	T	93	85	174	100	178	Ala101Ser (gcc/Tcc)	Rv0848	cysK2	cysteine synthase CysK
949535	0	T	SNP	C	107	134	236	100	241	Ala528Ala (gca/gcG)	Rv0853c	pdc	alpha-keto-acid decarboxylase
950116	0	C	SNP	G	105	125	229	100	230	Ala335Pro (gcg/Ccg)	Rv0853c	pdc	alpha-keto-acid decarboxylase
955524	0	A	SNP	G	99	124	221	100	223	Ser150Gly (agc/Ggc)	Rv0859	-	acyltransferase
957117	0	T	SNP	C	109	130	237	100	239	Asp275Asp (gat/gaC)	Rv0860	fadB	fatty oxidation protein FadB
957306	0	C	SNP	T	101	113	211	98.62	217	Ala338Ala (gcc/gcT)	Rv0860	fadB	fatty oxidation protein FadB
960367	0	A	SNP	G	120	120	232	99.17	242	Leu749Ser (ttg/tCg)	Rv0862c	-	hypothetical protein
964969	0	T	SNP	C	113	76	175	97.42	194	Ala189Ala (gca/gcG)	Rv0867c	rpfA	resuscitation-promoting factor RpfA
964978	3	G	Ins	G	92	58	150	75	150		Rv0867c	rpfA	resuscitation-promoting factor RpfA
964978	6	G	Ins	C	92	58	150	75	150		Rv0867c	rpfA	resuscitation-promoting factor RpfA
969762	0	C	SNP	G	107	69	169	97.78	180	Gly161Gly (ggg/ggC)	Rv0872c	PE_PGRS15	PE-PGRS family protein PE_PGRS15
976897	1	T	Ins	T	62	51	113	88.28	118		Rv0878c	PPE13	PPE family protein PPE13
976897	2	T	Ins	G	62	53	115	89.84	115		Rv0878c	PPE13	PPE family protein PPE13
979704	0	G	SNP	C	122	112	230	99.57	235	Gly115Arg (ggc/Cgc)	Rv0881	-	tRNA/rRNA methyltransferase
986463	0	G	SNP	C	77	92	167	100	169
989287	0	C	SNP	G	107	123	223	99.57	231	Gly192Ala (ggg/gCg)	Rv0889c	citA	citrate synthase 2
990001	0	G	SNP	C	101	113	208	100	214	Pro866Ala (ccc/Gcc)	Rv0890c	-	HTH-type transcriptional regulator
991939	0	G	SNP	A	124	119	241	99.59	244	Arg220Cys (cgc/Tgc)	Rv0890c	-	HTH-type transcriptional regulator
993346	0	A	SNP	C	93	110	200	100	203	Val37Gly (gtt/gGt)	Rv0891c	-	hypothetical protein
996263	0	G	SNP	A	101	92	190	98.97	195	Thr11Thr (acc/acT)	Rv0893c	-	S-adenosylmethionine-dependentmethyltransferase
1002172	0	G	SNP	A	103	122	224	99.56	226	Arg82Trp (cgg/Tgg)	Rv0897c	-	oxidoreductase
1007198	0	A	SNP	G	131	133	259	99.25	266	Leu328Pro (ctg/cCg)	Rv0904c	accD3	acetyl-CoAcarboxylase carboxyl transferase subunit beta
1008460	0	C	SNP	T	116	111	226	99.13	229	Ser85Phe (tcc/tTc)	Rv0905	echA6	enoyl-CoA hydratase EchA6
1009500	0	C	SNP	T	111	108	217	99.55	220	Pro186Leu (ccg/cTg)	Rv0906	-	hypothetical protein
1010204	1	C	Ins	G	104	112	216	95.58	216		Rv0907	-	hypothetical protein
1012815	0	C	SNP	G	122	105	226	99.13	229	Ala362Gly (gcc/gGc)	Rv0908	ctpE	metal cation transporter ATPase E
1015774	0	T	SNP	C	117	120	234	98.34	241	Leu126Pro (ctg/cCg)	Rv0911	-	hypothetical protein
1018452	0	G	SNP	A	80	89	167	98.83	171	Arg92_ (cga/Tga)	Rv0913c	-	dioxygenase
1023911	0	C	SNP	G	101	76	174	100	177
1024346	0	A	SNP	G	112	121	228	100	233	Ser46Gly (agt/Ggt)	Rv0918	-	hypothetical protein
1025106	0	T	SNP	C	95	115	209	100	210	Phe141Phe (ttt/ttC)	Rv0919	-	GCN5-like N-acetyltransferase
1029586	0	G	SNP	A	109	119	226	100	228	Pro331Leu (ccc/cTc)	Rv0923c	-	hypothetical protein
1037012	0	T	SNP	C	99	118	212	100	217	Met5Thr (atg/aCg)	Rv0930	pstA1	phosphate ABC transporter permease PstA
1037911	0	C	SNP	T	102	102	196	100	204	Arg305_ (cga/Tga)	Rv0930	pstA1	phosphate ABC transporter permease PstA
1047165	0	T	SNP	C	91	98	188	99.47	190	Cys344Arg (tgc/Cgc)	Rv0938	ligD	multifunctional non-homologous end joining DNA repair protein/ATP dependent DNA ligase LigD
1054784	0	C	SNP	G	120	97	214	99.09	219	Arg180Gly (cgc/Ggc)	Rv0945	-	oxidoreductase
1068151	0	T	SNP	C	107	85	188	100	192	His197His (cat/caC)	Rv0956	purN	phosphoribosylglycinamide formyltransferase PurN
1068432	0	A	SNP	G	111	105	214	100	216	Pro76Pro (cca/ccG)	Rv0957	purH	bifunctionalphosphoribosylaminoimidazolecarboxamide formyltransferase/inosinemonophosphate cyclohydrolase
1070702	0	T	SNP	C	106	87	190	99.48	194	Ser274Pro (tcc/Ccc)	Rv0958	-	magnesium chelatase
1071349	0	G	SNP	C	120	100	217	99.55	221	Gly32Ala (ggc/gCc)	Rv0959	-	hypothetical protein
1074558	0	G	SNP	A	110	105	208	100	215	Pro186Leu (ccc/cTc)	Rv0962c	lprP	lipoprotein LprP
1075279	0	T	SNP	C	90	110	197	100	200
1076309	0	G	SNP	T	122	102	220	100	224	Pro124Thr (cct/Act)	Rv0964c	-	hypothetical protein
1077312	0	A	SNP	G	102	104	203	100	206	Val175Ala (gtg/gCg)	Rv0966c	-	hypothetical protein
1079927	0	C	SNP	A	103	137	235	100	240	Thr395Thr (acc/acA)	Rv0969	ctpV	copper-exporting ATPase
1080192	0	G	SNP	A	95	89	183	100	184	Asp484Asn (gat/Aat)	Rv0969	ctpV	copper-exporting ATPase
1081681	0	T	SNP	C	97	98	191	100	195	Val210Val (gtt/gtC)	Rv0970	-	integral membrane protein
1087193	0	G	SNP	C	111	90	196	100	201	Asn51Lys (aac/aaG)	Rv0974c	accD2	acetyl-/propionyl-CoA carboxylase subunit beta
1088600	0	T	SNP	C	91	107	198	98.02	202	Ile526Val (atc/Gtc)	Rv0976c	-	hypothetical protein
1090188	1	A	Ins	G	89	114	203	94.42	203
1093406	0	A	SNP	G	105	122	223	100	227	Val317Val (gtt/gtC)	Rv0978c	PE_PGRS17	PE-PGRS family protein PE_PGRS17
1093928	0	G	SNP	A	97	33	126	94.2	138	Asn143Asn (aac/aaT)	Rv0978c	PE_PGRS17	PE-PGRS family protein PE_PGRS17
1094204	0	G	SNP	C	79	72	147	98.05	154	Ala51Ala (gcc/gcG)	Rv0978c	PE_PGRS17	PE-PGRS family protein PE_PGRS17
1094228	0	T	SNP	G	84	56	138	99.29	141	Gln43His (caa/caC)	Rv0978c	PE_PGRS17	PE-PGRS family protein PE_PGRS17
1094303	0	T	SNP	C	84	49	131	95	140	Ala18Ala (gca/gcG)	Rv0978c	PE_PGRS17	PE-PGRS family protein PE_PGRS17
1095490	0	A	SNP	G	46	91	135	99.28	138	Val321Ala (gtc/gCc)	Rv0980c	PE_PGRS18	PE-PGRS family protein PE_PGRS18
1095644	0	C	SNP	T	45	65	105	96.49	114	Ala270Thr (gcg/Acg)	Rv0980c	PE_PGRS18	PE-PGRS family protein PE_PGRS18
1095678	0	A	SNP	G	64	52	114	98.31	118	Gly258Gly (ggt/ggC)	Rv0980c	PE_PGRS18	PE-PGRS family protein PE_PGRS18
1096633	0	T	SNP	G	105	112	215	97.75	222
1097220	0	C	SNP	T	94	117	210	100	211	Ser133Ser (tcc/tcT)	Rv0981	mprA	two-component response regulator MrpA
1098523	0	T	SNP	A	124	85	206	100	209	Leu339His (ctt/cAt)	Rv0982	mprB	two component histidine-protein kinase/phosphatase MprB
1099058	0	G	SNP	A	84	87	168	100	171
1100234	0	T	SNP	C	102	91	191	99.48	194	Leu390Pro (ctg/cCg)	Rv0983	pepD	serine protease PepD
1104690	0	T	SNP	G	116	90	204	99.52	207	Phe717Val (ttc/Gtc)	Rv0987	-	adhesion component ABC transporter permease
1106099	0	C	SNP	T	108	98	205	99.52	207	Ile328Ile (atc/atT)	Rv0988	-	hypothetical protein
1106422	0	T	SNP	C	98	96	192	100	194	Ile321Val (ata/Gta)	Rv0989c	grcC2	polyprenyl-diphosphate synthase GrcC
1107940	0	A	SNP	C	119	100	212	99.55	220	Ser54Ala (tcc/Gcc)	Rv0990c	-	hypothetical protein
1109244	0	C	SNP	T	108	120	225	100	228
1109975	0	A	SNP	G	86	92	176	100	178	Gln235Arg (cag/cGg)	Rv0993	galU	UTP--glucose-1-phosphate uridylyltransferase
1111852	0	G	SNP	T	107	103	207	99.06	212	Asp81Tyr (gat/Tat)	Rv0995	rimJ	ribosomal-protein-alanine acetyltransferase RimJ
1117990	0	T	SNP	G	103	85	184	97.92	192	Leu269Arg (ctg/cGg)	Rv1001	arcA	arginine deiminase
1126889	0	G	SNP	C	95	101	193	100	196	Arg39Gly (cgc/Ggc)	Rv1007c	metS	methionine--tRNA ligase
1127648	0	C	SNP	A	88	120	200	100	208	Thr187Asn (acc/aAc)	Rv1008	tatD	deoxyribonuclease TatD
1138662	0	C	SNP	T	90	107	190	98.99	199	Ser116Ser (tcc/tcT)	Rv1019	-	transcriptional regulator
1139089	0	G	SNP	C	124	96	219	99.55	221	Thr41Thr (acg/acC)	Rv1020	mfd	transcription-repair coupling factor
1144409	0	T	SNP	G	110	114	222	99.12	226	Ile225Ser (atc/aGc)	Rv1022	lpqU	lipoprotein LpqU
1144585	0	A	SNP	G	109	94	200	99.51	204	Arg8Gly (agg/Ggg)	Rv1023	eno	enolase
1148259	0	A	SNP	G	119	95	214	100	214
1149551	0	C	SNP	T	116	121	236	100	237	Glu712Glu (gag/gaA)	Rv1028c	kdpD	sensor protein KdpD
1150585	0	G	SNP	A	113	113	220	99.56	227	Pro368Ser (ccc/Tcc)	Rv1028c	kdpD	sensor protein KdpD
1151054	0	C	SNP	G	117	113	227	100	230	Ser211Ser (tcg/tcC)	Rv1028c	kdpD	sensor protein KdpD
1152805	0	T	SNP	A	104	97	199	100	201	Leu265Gln (ctg/cAg)	Rv1029	kdpA	potassium-transporting ATPase subunit A
1152863	0	A	SNP	G	103	90	192	99.48	194	Gln284Gln (caa/caG)	Rv1029	kdpA	potassium-transporting ATPase subunit A
1153388	0	C	SNP	T	102	103	200	99.51	206	Asn459Asn (aac/aaT)	Rv1029	kdpA	potassium-transporting ATPase subunit A
1160770	0	T	SNP	A	126	112	234	100	238	Gln20Leu (cag/cTg)	Rv1037c	esxI	ESAT-6 like protein EsxI
1163134	0	T	SNP	C	86	107	192	100	193	Gly81Gly (gga/ggG)	Rv1040c	PE8	PE family protein PE8
1164336	0	G	SNP	A	98	113	208	99.53	212
1164571	0	A	SNP	G	102	108	209	98.59	213
1165521	1	T	Ins	A	92	100	192	95.52	192
1168715	1	C	Ins	T	94	97	191	97.45	191
1169264	0	C	SNP	T	90	88	173	97.27	183
1173750	0	G	SNP	T	118	107	224	100	225	Ala290Ala (gcg/gcT)	Rv1050	-	oxidoreductase
1177184	0	C	SNP	A	102	77	177	100	179
1178116	0	T	SNP	C	104	109	211	100	213	Thr163Thr (act/acC)	Rv1056	-	hypothetical protein
1188577	0	G	Del	GAP	18	79	94	75.19	129		Rv1067c	PE_PGRS19	PE-PGRS family protein PE_PGRS19
1188578	0	C	Del	GAP	18	79	94	75.19	129		Rv1067c	PE_PGRS19	PE-PGRS family protein PE_PGRS19
1188579	0	C	Del	GAP	18	79	94	75.19	129		Rv1067c	PE_PGRS19	PE-PGRS family protein PE_PGRS19
1188580	0	G	Del	GAP	18	79	94	76.38	127		Rv1067c	PE_PGRS19	PE-PGRS family protein PE_PGRS19
1189197	0	C	Del	GAP	59	68	129	87.59	145		Rv1067c	PE_PGRS19	PE-PGRS family protein PE_PGRS19
1189198	0	G	Del	GAP	59	68	129	87.59	145		Rv1067c	PE_PGRS19	PE-PGRS family protein PE_PGRS19
1189199	0	C	Del	GAP	59	68	129	89.44	142		Rv1067c	PE_PGRS19	PE-PGRS family protein PE_PGRS19
1189200	0	C	Del	GAP	59	68	129	88.81	143		Rv1067c	PE_PGRS19	PE-PGRS family protein PE_PGRS19
1189201	0	G	Del	GAP	59	68	129	90.07	141		Rv1067c	PE_PGRS19	PE-PGRS family protein PE_PGRS19
1189202	0	T	Del	GAP	59	68	129	95.49	133		Rv1067c	PE_PGRS19	PE-PGRS family protein PE_PGRS19
1190093	0	A	SNP	C	110	77	186	94.92	197	Leu111Trp (ttg/tGg)	Rv1067c	PE_PGRS19	PE-PGRS family protein PE_PGRS19
1191350	0	T	Del	GAP	13	65	74	82.98	94		Rv1068c	PE_PGRS20	PE-PGRS family protein PE_PGRS20
1191351	0	G	Del	GAP	13	65	74	84.78	92		Rv1068c	PE_PGRS20	PE-PGRS family protein PE_PGRS20
1191352	0	C	Del	GAP	13	65	74	86.67	90		Rv1068c	PE_PGRS20	PE-PGRS family protein PE_PGRS20
1191353	0	C	Del	GAP	13	65	74	85.71	91		Rv1068c	PE_PGRS20	PE-PGRS family protein PE_PGRS20
1191354	0	G	Del	GAP	13	65	74	85.71	91		Rv1068c	PE_PGRS20	PE-PGRS family protein PE_PGRS20
1191355	0	G	Del	GAP	13	65	74	87.64	89		Rv1068c	PE_PGRS20	PE-PGRS family protein PE_PGRS20
1191356	0	C	Del	GAP	13	65	74	86.67	90		Rv1068c	PE_PGRS20	PE-PGRS family protein PE_PGRS20
1191357	0	G	Del	GAP	13	66	74	88.76	89		Rv1068c	PE_PGRS20	PE-PGRS family protein PE_PGRS20
1191358	0	T	Del	GAP	13	66	74	92.94	85		Rv1068c	PE_PGRS20	PE-PGRS family protein PE_PGRS20
1191359	0	T	Del	GAP	13	66	74	95.18	83		Rv1068c	PE_PGRS20	PE-PGRS family protein PE_PGRS20
1191360	0	G	Del	GAP	13	65	74	95.12	82		Rv1068c	PE_PGRS20	PE-PGRS family protein PE_PGRS20
1191361	0	C	Del	GAP	13	65	74	93.98	83		Rv1068c	PE_PGRS20	PE-PGRS family protein PE_PGRS20
1191362	0	C	Del	GAP	13	65	74	95.12	82		Rv1068c	PE_PGRS20	PE-PGRS family protein PE_PGRS20
1191363	0	G	Del	GAP	13	65	74	95.12	82		Rv1068c	PE_PGRS20	PE-PGRS family protein PE_PGRS20
1191364	0	C	Del	GAP	13	65	74	95.12	82		Rv1068c	PE_PGRS20	PE-PGRS family protein PE_PGRS20
1191365	0	C	Del	GAP	13	65	74	95.12	82		Rv1068c	PE_PGRS20	PE-PGRS family protein PE_PGRS20
1191366	0	G	Del	GAP	13	65	74	95.12	82		Rv1068c	PE_PGRS20	PE-PGRS family protein PE_PGRS20
1191367	0	C	Del	GAP	13	65	74	97.5	80		Rv1068c	PE_PGRS20	PE-PGRS family protein PE_PGRS20
1191368	0	C	Del	GAP	13	65	74	98.73	79		Rv1068c	PE_PGRS20	PE-PGRS family protein PE_PGRS20
1191369	0	G	Del	GAP	13	65	74	93.98	83		Rv1068c	PE_PGRS20	PE-PGRS family protein PE_PGRS20
1191370	0	C	Del	GAP	13	65	74	92.86	84		Rv1068c	PE_PGRS20	PE-PGRS family protein PE_PGRS20
1191371	0	C	Del	GAP	13	65	74	92.86	84		Rv1068c	PE_PGRS20	PE-PGRS family protein PE_PGRS20
1191372	0	G	Del	GAP	13	65	74	92.86	84		Rv1068c	PE_PGRS20	PE-PGRS family protein PE_PGRS20
1191373	0	C	Del	GAP	13	65	74	93.98	83		Rv1068c	PE_PGRS20	PE-PGRS family protein PE_PGRS20
1191374	0	C	Del	GAP	13	65	74	92.86	84		Rv1068c	PE_PGRS20	PE-PGRS family protein PE_PGRS20
1191375	0	G	Del	GAP	13	65	74	92.86	84		Rv1068c	PE_PGRS20	PE-PGRS family protein PE_PGRS20
1191376	0	G	Del	GAP	13	65	74	93.98	83		Rv1068c	PE_PGRS20	PE-PGRS family protein PE_PGRS20
1191462	0	A	SNP	C	32	6	38	95	40	Gly229Gly (ggt/ggG)	Rv1068c	PE_PGRS20	PE-PGRS family protein PE_PGRS20
1191497	0	T	SNP	A	58	9	64	94.37	71	Thr218Ser (acg/Tcg)	Rv1068c	PE_PGRS20	PE-PGRS family protein PE_PGRS20
1191741	0	G	SNP	A	94	59	151	83.15	184	Tyr136Tyr (tac/taT)	Rv1068c	PE_PGRS20	PE-PGRS family protein PE_PGRS20
1200418	0	A	SNP	G	82	86	164	100	168
1211369	0	A	SNP	C	85	94	176	100	179	Ser259Arg (agc/Cgc)	Rv1086	-	(2Z,6E)-farnesyl diphosphate synthase
1212336	0	C	Del	GAP	56	17	70	76.84	95		Rv1087	PE_PGRS21	PE-PGRS family protein PE_PGRS21
1212337	0	G	Del	GAP	56	17	70	76.84	95		Rv1087	PE_PGRS21	PE-PGRS family protein PE_PGRS21
1212338	0	G	Del	GAP	56	17	70	77.66	94		Rv1087	PE_PGRS21	PE-PGRS family protein PE_PGRS21
1212339	0	C	Del	GAP	56	17	70	78.49	93		Rv1087	PE_PGRS21	PE-PGRS family protein PE_PGRS21
1212340	0	G	Del	GAP	56	17	70	79.35	92		Rv1087	PE_PGRS21	PE-PGRS family protein PE_PGRS21
1212341	0	G	Del	GAP	56	17	70	81.11	90		Rv1087	PE_PGRS21	PE-PGRS family protein PE_PGRS21
1212342	0	T	Del	GAP	56	17	70	82.02	89		Rv1087	PE_PGRS21	PE-PGRS family protein PE_PGRS21
1212343	0	G	Del	GAP	56	17	70	81.11	90		Rv1087	PE_PGRS21	PE-PGRS family protein PE_PGRS21
1212344	0	C	Del	GAP	56	17	70	83.91	87		Rv1087	PE_PGRS21	PE-PGRS family protein PE_PGRS21
1212345	0	C	Del	GAP	56	17	70	82.02	89		Rv1087	PE_PGRS21	PE-PGRS family protein PE_PGRS21
1212346	0	G	Del	GAP	56	17	70	80.22	91		Rv1087	PE_PGRS21	PE-PGRS family protein PE_PGRS21
1212347	0	G	Del	GAP	56	17	70	81.11	90		Rv1087	PE_PGRS21	PE-PGRS family protein PE_PGRS21
1212348	0	C	Del	GAP	56	17	70	82.95	88		Rv1087	PE_PGRS21	PE-PGRS family protein PE_PGRS21
1212349	0	G	Del	GAP	56	17	70	80.22	91		Rv1087	PE_PGRS21	PE-PGRS family protein PE_PGRS21
1212350	0	G	Del	GAP	56	17	70	82.02	89		Rv1087	PE_PGRS21	PE-PGRS family protein PE_PGRS21
1212351	0	T	Del	GAP	56	17	70	98.65	74		Rv1087	PE_PGRS21	PE-PGRS family protein PE_PGRS21
1212352	0	G	Del	GAP	56	17	70	97.33	75		Rv1087	PE_PGRS21	PE-PGRS family protein PE_PGRS21
1212353	0	T	Del	GAP	56	17	70	97.33	75		Rv1087	PE_PGRS21	PE-PGRS family protein PE_PGRS21
1212354	0	C	Del	GAP	56	17	70	97.33	75		Rv1087	PE_PGRS21	PE-PGRS family protein PE_PGRS21
1212355	0	G	Del	GAP	56	17	70	97.33	75		Rv1087	PE_PGRS21	PE-PGRS family protein PE_PGRS21
1212356	0	G	Del	GAP	56	17	70	97.33	75		Rv1087	PE_PGRS21	PE-PGRS family protein PE_PGRS21
1212357	0	C	Del	GAP	56	17	70	97.33	75		Rv1087	PE_PGRS21	PE-PGRS family protein PE_PGRS21
1212358	0	G	Del	GAP	56	17	70	97.33	75		Rv1087	PE_PGRS21	PE-PGRS family protein PE_PGRS21
1212359	0	G	Del	GAP	56	17	70	97.33	75		Rv1087	PE_PGRS21	PE-PGRS family protein PE_PGRS21
1212360	0	T	Del	GAP	56	17	70	97.33	75		Rv1087	PE_PGRS21	PE-PGRS family protein PE_PGRS21
1212361	0	G	Del	GAP	56	17	70	97.33	75		Rv1087	PE_PGRS21	PE-PGRS family protein PE_PGRS21
1212362	0	C	Del	GAP	56	17	70	97.33	75		Rv1087	PE_PGRS21	PE-PGRS family protein PE_PGRS21
1212624	0	C	SNP	T	8	9	16	89.47	19	Gly355Gly (ggc/ggT)	Rv1087	PE_PGRS21	PE-PGRS family protein PE_PGRS21
1212626	0	A	SNP	C	4	6	10	83.33	12	Asp356Ala (gac/gCc)	Rv1087	PE_PGRS21	PE-PGRS family protein PE_PGRS21
1212825	0	T	SNP	C	45	62	104	95.54	112	Gly422Gly (ggt/ggC)	Rv1087	PE_PGRS21	PE-PGRS family protein PE_PGRS21
1212827	0	T	SNP	G	47	63	108	95.65	115	Val423Gly (gtc/gGc)	Rv1087	PE_PGRS21	PE-PGRS family protein PE_PGRS21
1212834	0	T	SNP	G	54	63	117	99.15	118	Gly425Gly (ggt/ggG)	Rv1087	PE_PGRS21	PE-PGRS family protein PE_PGRS21
1212837	0	T	SNP	C	58	70	120	99.22	129	Ala426Ala (gct/gcC)	Rv1087	PE_PGRS21	PE-PGRS family protein PE_PGRS21
1212971	0	T	SNP	C	125	65	188	98.96	192	Val471Ala (gtc/gCc)	Rv1087	PE_PGRS21	PE-PGRS family protein PE_PGRS21
1215105	0	T	Del	GAP	86	106	186	97.96	196
1220680	0	T	SNP	C	106	99	200	100	205	Val36Ala (gta/gCa)	Rv1093	glyA1	serine hydroxymethyltransferase
1220711	0	T	SNP	C	104	112	212	100	216	Ser46Ser (agt/agC)	Rv1093	glyA1	serine hydroxymethyltransferase
1224367	0	T	SNP	C	80	64	139	100	144
1227830	0	G	SNP	T	104	94	196	100	198	Thr285Thr (acc/acA)	Rv1099c	glpX	fructose 1,6-bisphosphatase
1230778	0	G	SNP	A	94	86	178	99.45	181	Thr65Ile (acc/aTc)	Rv1102c	mazF3	mRNA interferase MazF3
1240744	0	C	SNP	A	96	110	202	100	206	Asn186Lys (aac/aaA)	Rv1115	-	hypothetical protein
1244259	0	A	SNP	C	104	84	186	100	188	Arg185Arg (agg/Cgg)	Rv1121	zwf1	glucose-6-phosphate 1-dehydrogenase
1245870	0	G	SNP	C	124	106	220	99.57	231	Val248Leu (gta/Cta)	Rv1122	gnd2	6-phosphogluconate dehydrogenase
1247391	0	A	SNP	C	103	98	197	99.5	202	Ser89Arg (agc/Cgc)	Rv1124	ephC	epoxide hydrolase EphC
1248382	0	A	SNP	G	118	106	220	99.56	225	Ser101Gly (agc/Ggc)	Rv1125	-	hypothetical protein
1248449	0	C	SNP	T	109	103	211	100	212	Pro123Leu (ccg/cTg)	Rv1125	-	hypothetical protein
1248734	0	C	SNP	T	109	125	228	100	234	Thr218Ile (acc/aTc)	Rv1125	-	hypothetical protein
1248936	0	G	SNP	C	127	114	235	100	241	Pro285Pro (ccg/ccC)	Rv1125	-	hypothetical protein
1248978	0	T	SNP	C	123	125	244	100	248	Ala299Ala (gct/gcC)	Rv1125	-	hypothetical protein
1249402	0	T	SNP	C	108	95	202	99.51	204	Glu178Glu (gaa/gaG)	Rv1126c	-	hypothetical protein
1250340	0	A	SNP	G	118	104	220	99.11	224	Ala355Ala (gct/gcC)	Rv1127c	ppdK	pyruvate, phosphate dikinase PpdK
1251199	0	C	SNP	T	100	102	199	100	202	Gly69Glu (gga/gAa)	Rv1127c	ppdK	pyruvate, phosphate dikinase PpdK
1252164	0	T	SNP	C	101	71	170	100	172	Glu270Gly (gaa/gGa)	Rv1128c	-	hypothetical protein
1254562	0	A	SNP	G	86	101	185	100	187	Asp3Gly (gat/gGt)	Rv1130	prpD	methylcitrate dehydratase PrpD
1255928	0	C	SNP	T	111	93	202	99.03	206	Gly458Gly (ggc/ggT)	Rv1130	prpD	methylcitrate dehydratase PrpD
1257390	0	C	SNP	T	98	100	197	98.02	202	Ser22Ser (agc/agT)	Rv1132	-	hypothetical protein
1265828	0	G	SNP	A	98	94	190	98.97	194	Leu221Leu (ctg/Ttg)	Rv1138c	-	oxidoreductase
1267633	0	T	SNP	C	99	107	203	97.17	212	Phe96Ser (ttt/tCt)	Rv1140	-	integral membrane protein
1273250	1	G	Ins	A	85	93	178	97.27	178		Rv1145	-	transmembrane transport protein
1275957	0	T	SNP	C	80	87	165	98.82	169
1277869	1	G	Ins	T	96	78	174	98.86	174
1281118	0	T	SNP	C	93	90	182	100	183	Thr123Ala (acg/Gcg)	Rv1154c	-	hypothetical protein
1281771	0	T	SNP	C	105	106	210	100	211	Ser115Pro (tcg/Ccg)	Rv1155	-	pyridoxine/pyridoxamine 5'-phosphate oxidase
1281984	0	G	SNP	A	87	110	196	99.49	198
1287100	0	G	SNP	A	102	87	182	97.93	193
1292102	0	A	SNP	G	121	118	236	100	239	Pro346Pro (cca/ccG)	Rv1162	narH	nitrate reductase subunit beta
1306259	0	A	SNP	G	95	96	189	100	191	Ala656Ala (gct/gcC)	Rv1175c	fadH	NADPH dependent 2,4-dienoyl-CoA reductase FadH
1307598	0	C	SNP	G	105	117	220	100	222	Cys210Ser (tgc/tCc)	Rv1175c	fadH	NADPH dependent 2,4-dienoyl-CoA reductase FadH
1308317	0	T	SNP	C	131	101	230	99.57	233	His159Arg (cat/cGt)	Rv1176c	-	hypothetical protein
1313337	1	A	Ins	G	25	50	75	91.46	75
1313338	0	A	SNP	C	24	50	72	100	74
1315191	0	A	SNP	C	129	93	220	100	222	_489Tyr (taa/taC)	Rv1180	pks3	polyketide beta-ketoacyl synthase
1315884	0	G	SNP	A	107	113	217	100	220	Ala217Ala (gcg/gcA)	Rv1181	pks4	polyketide beta-ketoacyl synthase
1325650	0	G	SNP	A	88	90	177	100	178
1327890	0	G	SNP	A	110	115	223	100	225	Asp472Asp (gac/gaT)	Rv1186c	-	hypothetical protein
1328687	0	G	SNP	C	123	109	225	100	232	Pro207Ala (ccc/Gcc)	Rv1186c	-	hypothetical protein
1338837	0	A	SNP	G	106	119	225	100	225
1340500	0	G	SNP	T	92	119	205	99.53	212	Met384Ile (atg/atT)	Rv1196	PPE18	PPE family protein PPE18
1341023	0	A	SNP	G	38	26	63	95.52	67	Gln6Gln (caa/caG)	Rv1198	esxL	ESAT-6 like protein EsxL
1341029	0	G	SNP	T	40	27	65	93.06	72	Gly8Gly (ggg/ggT)	Rv1198	esxL	ESAT-6 like protein EsxL
1341044	0	C	SNP	T	48	33	79	95.29	85	His13His (cac/caT)	Rv1198	esxL	ESAT-6 like protein EsxL
1341099	0	A	SNP	G	74	38	112	88.19	127	Ile32Val (att/Gtt)	Rv1198	esxL	ESAT-6 like protein EsxL
1341114	0	A	SNP	G	79	42	120	87.05	139	Thr37Ala (acc/Gcc)	Rv1198	esxL	ESAT-6 like protein EsxL
1341120	0	A	SNP	G	83	43	124	87.5	144	Ser39Gly (agt/Ggt)	Rv1198	esxL	ESAT-6 like protein EsxL
1341295	0	A	SNP	G	86	112	191	99	200
1345016	0	C	SNP	T	98	114	205	99.53	213	Ala52Thr (gcc/Acc)	Rv1201c	dapD	2,3,4,5-tetrahydropyridine-2,6-dicarboxylate N-succinyltransferase
1351172	0	A	SNP	G	110	87	193	100	197
1355438	0	G	SNP	A	125	89	211	96.83	221	Ala75Val (gcc/gTc)	Rv1212c	glgA	capsular glucan synthase
1355607	0	C	SNP	T	104	109	210	100	213	Gly19Arg (ggg/Agg)	Rv1212c	glgA	capsular glucan synthase
1360209	0	T	SNP	C	126	96	220	99.55	223	Ala531Ala (gca/gcG)	Rv1217c	-	tetronasin ABC transporter integral membrane protein
1361190	0	G	SNP	A	121	124	237	100	245	Ser204Ser (agc/agT)	Rv1217c	-	tetronasin ABC transporter integral membrane protein
1361220	0	C	SNP	T	118	118	231	98.33	240	Val194Val (gtg/gtA)	Rv1217c	-	tetronasin ABC transporter integral membrane protein
1362006	0	T	SNP	C	81	103	180	100	184	Gln243Arg (caa/cGa)	Rv1218c	-	tetronasin ABC transporter ATP-binding protein
1365837	1	C	Ins	G	107	111	218	90.08	218
1365837	2	C	Ins	G	107	110	217	89.67	218
1367484	0	T	SNP	G	108	93	200	100	201	Trp8Gly (tgg/Ggg)	Rv1224	tatB	Sec-independent protein translocase protein TatB
1371470	0	G	SNP	A	78	118	196	99.49	197	Arg184His (cgt/cAt)	Rv1228	lpqX	lipoprotein LpqX
1374065	0	T	SNP	C	103	112	212	100	215	Ser45Gly (agc/Ggc)	Rv1230c	-	membrane protein
1375724	0	A	SNP	C	107	115	220	100	222	Cys149Gly (tgc/Ggc)	Rv1232c	-	hypothetical protein
1377568	0	A	SNP	G	116	88	199	100	204	Val15Val (gta/gtG)	Rv1235	lpqY	trehalose ABC transporter substrate-binding lipoprotein LpqY
1382628	0	T	SNP	C	105	99	201	99.51	205	Lys139Glu (aaa/Gaa)	Rv1239c	corA	magnesium and cobalt transport transmembrane protein CorA
1390763	0	C	SNP	T	84	87	169	100	171	Val764Met (gtg/Atg)	Rv1248c	-	multifunctional 2-oxoglutarate dehydrogenase E1 component /2-oxoglutarate dehydrogenase dihydrolipoyllysine-residue succinyltransferase
1393626	0	A	SNP	G	126	102	223	99.56	229	Leu119Leu (ctt/ctC)	Rv1249c	-	membrane protein
1396618	0	C	SNP	A	113	103	209	99.54	217	Glu875_ (gag/Tag)	Rv1251c	-	hypothetical protein
1396922	0	T	SNP	C	118	115	230	100	233	Thr773Thr (aca/acG)	Rv1251c	-	hypothetical protein
1398759	0	G	SNP	A	109	131	238	98.77	243	Ala161Val (gct/gTt)	Rv1251c	-	hypothetical protein
1401033	0	C	SNP	T	94	94	184	100	188	Ser355Leu (tcg/tTg)	Rv1253	deaD	ATP-dependent RNA helicase DeaD
1403254	0	C	SNP	T	113	111	221	100	224	Gly45Ser (ggc/Agc)	Rv1255c	-	HTH-type transcriptional regulator
1405848	0	C	SNP	T	99	111	202	98.59	213	Gly79Gly (ggg/ggA)	Rv1257c	-	oxidoreductase
1411210	0	T	SNP	G	112	110	216	100	222	Val260Val (gtt/gtG)	Rv1263	amiB2	amidase AmiB
1413148	0	C	SNP	T	72	106	169	100	178
1414021	0	C	SNP	T	95	124	218	100	219	Arg607Gln (cgg/cAg)	Rv1266c	pknH	serine/threonine-protein kinase PknH
1416061	0	T	SNP	G	109	102	209	99.53	212
1419192	0	G	SNP	A	82	65	147	99.32	148	Thr186Met (acg/aTg)	Rv1270c	lprA	lipoprotein LprA
1421398	0	G	SNP	A	106	114	219	98.21	224	Ser303Phe (tct/tTt)	Rv1272c	-	drug ABC transporter ATP-binding protein
1436782	0	G	SNP	A	82	98	177	98.36	183	Ala112Ala (gcc/gcT)	Rv1283c	oppB	oligopeptide ABC transporter permease OppB
1437284	0	G	SNP	A	90	88	177	97.8	182
1437345	0	C	SNP	T	100	77	176	96.72	183	Leu8Leu (ctg/Ttg)	Rv1284	canA	beta-carbonic anhydrase
1440090	0	C	SNP	T	93	98	190	98.96	193	Thr395Ile (acc/aTc)	Rv1286	-	bifunctional sulfate adenyltransferase subunit 1 CysN/adenylylsulfate kinase CysC
1440469	0	C	SNP	G	77	93	170	100	170	Pro521Pro (ccc/ccG)	Rv1286	-	bifunctional sulfate adenyltransferase subunit 1 CysN/adenylylsulfate kinase CysC
1445430	0	C	SNP	A	114	82	195	98.49	199
1445781	0	A	SNP	G	93	114	206	100	207	Ala18Ala (gct/gcC)	Rv1291c	-	hypothetical protein
1447371	0	C	SNP	T	95	88	182	99.46	184	Leu331Leu (ctc/ctT)	Rv1292	argS	arginine--tRNA ligase
1450316	0	C	SNP	T	106	70	174	99.44	177	Ala314Ala (gcc/gcT)	Rv1294	thrA	homoserine dehydrogenase
1453006	0	C	SNP	T	86	88	173	96.13	181
1457144	0	C	SNP	T	102	113	211	100	215	Arg194Cys (cgc/Tgc)	Rv1300	hemK	release factor glutamine methyltransferase
1463106	0	A	SNP	G	109	130	237	99.58	240	Ile422Val (atc/Gtc)	Rv1307	atpH	ATP synthase subunit b/delta
1468208	0	A	SNP	C	93	88	179	99.45	182	Leu433Arg (ctg/cGg)	Rv1313c	-	insertion sequence element IS1557 transposase
1468492	0	C	SNP	A	110	97	202	100	207	Leu338Leu (ctg/ctT)	Rv1313c	-	insertion sequence element IS1557 transposase
1471659	0	C	SNP	T	93	111	203	100	204
1478357	0	G	SNP	T	123	101	222	99.56	225	Pro254Pro (ccc/ccA)	Rv1317c	alkA	bifunctional regulatory protein/DNA repair enzyme AlkA
1479085	0	T	SNP	C	136	125	260	100	261	Ile12Val (atc/Gtc)	Rv1317c	alkA	bifunctional regulatory protein/DNA repair enzyme AlkA
1481185	0	A	SNP	C	234	207	430	99.55	443	Asp439Glu (gat/gaG)	Rv1319c	-	adenylate cyclase
1481873	0	G	SNP	A	82	102	177	99.46	185	Pro210Leu (cca/cTa)	Rv1319c	-	adenylate cyclase
1482627	0	T	SNP	C	103	85	186	100	188	Thr531Ala (acg/Gcg)	Rv1320c	-	adenylate cyclase
1484708	0	A	SNP	C	105	108	212	100	213	Ser144Arg (agc/Cgc)	Rv1321	-	endonuclease NucS
1489142	0	C	SNP	T	87	91	163	96.74	184	Gly275Asp (ggc/gAc)	Rv1325c	PE_PGRS24	PE-PGRS family protein PE_PGRS24
1489908	0	T	SNP	C	76	120	193	98.99	198	Asn20Asp (aac/Gac)	Rv1325c	PE_PGRS24	PE-PGRS family protein PE_PGRS24
1490905	0	A	SNP	G	86	85	165	100	171	Ser470Pro (tct/Cct)	Rv1326c	glgB	1,4-alpha-glucan branching protein
1495836	0	G	SNP	A	71	99	164	98.84	172	Val425Met (gtg/Atg)	Rv1328	glgP	glycogen phosphorylase
1498951	0	G	SNP	T	100	94	189	100	194	Thr80Lys (acg/aAg)	Rv1329c	dinG	ATP-dependent helicase DinG
1499213	0	T	Del	GAP	95	79	174	100	174		Rv1330c	pncB1	nicotinic acid phosphoribosyltransferase PncB1
1499214	0	C	Del	GAP	95	79	174	99.43	175		Rv1330c	pncB1	nicotinic acid phosphoribosyltransferase PncB1
1499215	0	A	Del	GAP	95	79	174	100	174		Rv1330c	pncB1	nicotinic acid phosphoribosyltransferase PncB1
1499216	0	G	Del	GAP	95	79	174	100	174		Rv1330c	pncB1	nicotinic acid phosphoribosyltransferase PncB1
1499217	0	G	Del	GAP	95	79	174	100	174		Rv1330c	pncB1	nicotinic acid phosphoribosyltransferase PncB1
1499218	0	C	Del	GAP	95	79	174	100	174		Rv1330c	pncB1	nicotinic acid phosphoribosyltransferase PncB1
1499219	0	C	Del	GAP	95	79	174	100	174		Rv1330c	pncB1	nicotinic acid phosphoribosyltransferase PncB1
1499220	0	G	Del	GAP	95	79	174	100	174		Rv1330c	pncB1	nicotinic acid phosphoribosyltransferase PncB1
1499221	0	G	SNP	A	97	79	174	100	176	Pro447Ser (ccg/Tcg)	Rv1330c	pncB1	nicotinic acid phosphoribosyltransferase PncB1
1499274	0	C	SNP	G	117	84	201	100	201	Gly429Ala (ggc/gCc)	Rv1330c	pncB1	nicotinic acid phosphoribosyltransferase PncB1
1501700	0	G	SNP	A	125	126	240	99.6	252	Val34Val (gtg/gtA)	Rv1333	-	hydrolase
1502037	1	G	Ins	T	99	128	227	96.19	227		Rv1333	-	hydrolase
1513189	0	C	SNP	T	92	113	204	100	205	Ala48Val (gct/gTt)	Rv1348	irtA	iron ABC transporter ATP-binding protein/permease IrtA
1519897	0	T	SNP	C	85	93	173	98.34	181	Gln30Arg (cag/cGg)	Rv1353c	-	HTH-type transcriptional regulator
1521115	0	C	SNP	T	96	79	174	99.43	176	Glu254Glu (gag/gaA)	Rv1354c	-	hypothetical protein
1526819	0	C	SNP	A	127	104	227	100	231	Arg70Arg (cgg/Agg)	Rv1358	-	transcriptional regulator
1533241	0	G	SNP	C	101	111	208	98.15	216	Thr131Thr (acc/acG)	Rv1361c	PPE19	PPE family protein PPE19
1533583	0	G	SNP	A	95	111	204	99.52	207	Tyr17Tyr (tac/taT)	Rv1361c	PPE19	PPE family protein PPE19
1533624	0	A	SNP	C	86	125	208	98.6	214	Phe4Val (ttc/Gtc)	Rv1361c	PPE19	PPE family protein PPE19
1536251	0	G	SNP	T	119	130	245	100	249	Ala465Glu (gcg/gAg)	Rv1364c	-	sigma factor regulatory protein
1540141	0	T	SNP	C	110	108	215	99.54	219	Ile169Val (atc/Gtc)	Rv1367c	-	hypothetical protein
1540484	0	C	SNP	G	109	116	222	99.12	227	Leu54Leu (ctg/ctC)	Rv1367c	-	hypothetical protein
1544255	0	C	SNP	T	84	83	166	100	167	Arg299Arg (cgc/cgT)	Rv1371	-	membrane protein
1546703	0	C	SNP	T	92	93	177	100	185	Pro231Leu (ccg/cTg)	Rv1373	-	glycolipid sulfotransferase
1547125	0	T	SNP	C	94	104	197	100	198	Thr136Ala (aca/Gca)	Rv1374c	-	hypothetical protein
1552547	0	G	SNP	A	98	110	204	100	208	Arg37Trp (cgg/Tgg)	Rv1378c	-	hypothetical protein
1563717	0	C	SNP	T	104	79	181	99.46	184	Val8Val (gtc/gtT)	Rv1388	mihF	integration host factor MihF
1569602	0	G	SNP	A	68	82	146	99.34	151	Val456Val (gtc/gtT)	Rv1394c	cyp132	cytochrome P450 Cyp132
1570566	0	C	SNP	A	98	80	175	100	178	Arg135Leu (cgg/cTg)	Rv1394c	cyp132	cytochrome P450 Cyp132
1573660	0	T	SNP	G	83	89	170	99.42	173	Arg66Ser (aga/agC)	Rv1396c	PE_PGRS25	PE-PGRS family protein PE_PGRS25
1575211	0	G	SNP	A	121	104	221	100	225	Pro200Leu (ccg/cTg)	Rv1399c	nlhH	carboxylesterase NlhH
1588899	0	G	SNP	T	99	101	187	100	200	Ala111Ala (gcg/gcT)	Rv1412	ribC	riboflavin synthase
1593331	0	G	SNP	A	104	96	194	100	200
1595342	0	T	SNP	C	84	115	196	100	199	Val434Ala (gtg/gCg)	Rv1420	uvrC	excinuclease ABC subunit UvrC
1597190	0	C	SNP	T	126	113	236	99.58	240	Leu104Leu (ctg/Ttg)	Rv1422	-	hypothetical protein
1604060	0	G	SNP	A	105	113	214	98.64	221	Pro234Ser (ccg/Tcg)	Rv1428c	-	hypothetical protein
1608276	0	A	SNP	C	91	82	171	100	173	Asn65Thr (aac/aCc)	Rv1431	-	hypothetical protein
1609840	0	A	SNP	G	139	100	237	100	239	Pro586Pro (cca/ccG)	Rv1431	-	hypothetical protein
1612624	1	T	Ins	A	89	57	146	83.43	146		Rv1435c	-	hypothetical protein
1612624	2	T	Ins	T	89	57	146	83.43	146		Rv1435c	-	hypothetical protein
1612624	3	T	Ins	C	89	57	146	83.43	146		Rv1435c	-	hypothetical protein
1612624	4	T	Ins	G	89	57	146	83.43	146		Rv1435c	-	hypothetical protein
1612624	5	T	Ins	G	89	57	146	83.43	146		Rv1435c	-	hypothetical protein
1612624	6	T	Ins	T	89	57	146	83.43	146		Rv1435c	-	hypothetical protein
1612624	7	T	Ins	A	89	57	146	83.43	146		Rv1435c	-	hypothetical protein
1612624	8	T	Ins	C	89	57	146	83.43	146		Rv1435c	-	hypothetical protein
1612624	9	T	Ins	C	89	56	145	82.86	146		Rv1435c	-	hypothetical protein
1612624	10	T	Ins	G	89	57	146	83.43	146		Rv1435c	-	hypothetical protein
1612624	11	T	Ins	G	89	57	146	83.43	146		Rv1435c	-	hypothetical protein
1612624	12	T	Ins	T	89	56	145	82.86	146		Rv1435c	-	hypothetical protein
1612624	13	T	Ins	G	89	57	146	83.43	146		Rv1435c	-	hypothetical protein
1612624	14	T	Ins	C	89	57	146	83.43	146		Rv1435c	-	hypothetical protein
1612624	15	T	Ins	G	89	57	146	83.43	146		Rv1435c	-	hypothetical protein
1612624	16	T	Ins	C	89	57	146	83.43	146		Rv1435c	-	hypothetical protein
1612624	17	T	Ins	C	88	57	145	82.86	146		Rv1435c	-	hypothetical protein
1612624	18	T	Ins	A	88	57	145	82.86	146		Rv1435c	-	hypothetical protein
1612624	19	T	Ins	G	89	57	146	83.43	146		Rv1435c	-	hypothetical protein
1612624	20	T	Ins	G	89	57	146	83.43	146		Rv1435c	-	hypothetical protein
1612624	21	T	Ins	G	89	57	146	83.43	146		Rv1435c	-	hypothetical protein
1613035	0	T	SNP	C	95	98	193	100	193
1614143	0	G	SNP	A	102	108	203	100	210	Leu279Leu (ctg/ctA)	Rv1436	gap	glyceraldehyde 3-phosphate dehydrogenase
1618642	0	T	SNP	G	39	55	91	95.92	98	Asp348Ala (gac/gCc)	Rv1441c	PE_PGRS26	PE-PGRS family protein PE_PGRS26
1618643	0	C	SNP	T	41	54	90	95	100	Asp348Asn (gac/Aac)	Rv1441c	PE_PGRS26	PE-PGRS family protein PE_PGRS26
1618651	0	G	SNP	T	38	52	88	98.9	91	Ala345Asp (gcc/gAc)	Rv1441c	PE_PGRS26	PE-PGRS family protein PE_PGRS26
1618978	0	T	SNP	C	116	79	192	99.49	196	Asp236Gly (gat/gGt)	Rv1441c	PE_PGRS26	PE-PGRS family protein PE_PGRS26
1624791	0	C	SNP	G	98	114	209	99.53	213	Arg192Pro (cga/cCa)	Rv1446c	opcA	OXPP cycle protein OpcA
1626915	0	G	SNP	A	85	111	190	100	196	Asp16Asp (gac/gaT)	Rv1447c	zwf2	glucose-6-phosphate 1-dehydrogenase
1627351	0	T	SNP	C	109	102	209	100	211	Thr244Ala (acc/Gcc)	Rv1448c	tal	transaldolase
1630148	0	A	SNP	C	96	88	180	99.46	185	Tyr18Asp (tac/Gac)	Rv1449c	tkt	transketolase
1634609	0	C	SNP	T	42	14	54	100	56	Ala7Thr (gcc/Acc)	Rv1450c	PE_PGRS27	PE-PGRS family protein PE_PGRS27
1634610	0	C	SNP	T	43	17	59	100	60	Val6Val (gtg/gtA)	Rv1450c	PE_PGRS27	PE-PGRS family protein PE_PGRS27
1634633	0	A	SNP	T	61	13	73	94.87	78
1634636	0	T	SNP	A	61	15	75	97.44	78
1635877	0	G	SNP	T	83	110	184	98.47	196	Leu283Leu (ctg/ctT)	Rv1451	-	protoheme IX farnesyltransferase
1636172	1	T	Ins	C	67	14	81	86.17	81		Rv1452c	PE_PGRS28	PE-PGRS family protein PE_PGRS28
1636172	2	T	Ins	C	67	14	81	86.17	81		Rv1452c	PE_PGRS28	PE-PGRS family protein PE_PGRS28
1636172	3	T	Ins	G	67	14	81	86.17	81		Rv1452c	PE_PGRS28	PE-PGRS family protein PE_PGRS28
1636826	0	C	SNP	A	81	95	165	98.88	178	Gly468Gly (ggg/ggT)	Rv1452c	PE_PGRS28	PE-PGRS family protein PE_PGRS28
1638182	0	C	SNP	T	136	151	282	100	287	Ser16Ser (tcg/tcA)	Rv1452c	PE_PGRS28	PE-PGRS family protein PE_PGRS28
1638183	0	G	SNP	A	135	151	283	100	286	Ser16Leu (tcg/tTg)	Rv1452c	PE_PGRS28	PE-PGRS family protein PE_PGRS28
1638188	0	C	SNP	T	131	147	275	100	278	Ala14Ala (gcg/gcA)	Rv1452c	PE_PGRS28	PE-PGRS family protein PE_PGRS28
1638191	0	C	SNP	G	137	153	279	99.66	291	Ala13Ala (gcg/gcC)	Rv1452c	PE_PGRS28	PE-PGRS family protein PE_PGRS28
1638194	0	G	SNP	C	136	155	286	100	291	Ala12Ala (gcc/gcG)	Rv1452c	PE_PGRS28	PE-PGRS family protein PE_PGRS28
1639594	0	C	SNP	A	111	65	174	100	176	Pro405Gln (cca/cAa)	Rv1453	-	transcriptional activator protein
1645802	0	T	SNP	C	114	99	212	99.53	214	Lys113Glu (aaa/Gaa)	Rv1459c	-	alpha-(1->6)-mannopyranosyltransferase
1650072	0	A	SNP	G	119	110	226	100	229	Asn183Asp (aac/Gac)	Rv1462	-	hypothetical protein
1650406	0	C	SNP	A	119	118	234	100	237	Thr294Asn (acc/aAc)	Rv1462	-	hypothetical protein
1666518	0	C	SNP	T	89	92	177	98.91	183	Tyr105Tyr (tac/taT)	Rv1476	-	membrane protein
1671325	0	G	SNP	A	101	113	211	98.17	218	Val305Ile (gtc/Atc)	Rv1480	-	hypothetical protein
1676290	0	C	SNP	A	115	134	245	100	249	Lys198Asn (aag/aaT)	Rv1486c	-	hypothetical protein
1676880	0	A	SNP	G	120	113	232	100	233	Trp2Arg (tgg/Cgg)	Rv1486c	-	hypothetical protein
1681147	0	G	SNP	A	91	102	192	99.48	194
1688300	0	T	SNP	C	136	91	221	100	227	Phe120Phe (ttt/ttC)	Rv1497	lipL	esterase LipL
1689349	0	C	SNP	T	90	128	216	100	218	Arg191His (cgc/cAc)	Rv1498c	-	methyltransferase
1692141	0	A	SNP	C	95	109	195	100	204	Ile84Ile (ata/atC)	Rv1501	-	hypothetical protein
1693561	0	A	SNP	G	99	85	179	100	184	Tyr213Cys (tac/tGc)	Rv1502	-	hypothetical protein
1698911	0	G	SNP	A	96	70	165	100	166	Gly328Gly (ggc/ggT)	Rv1508c	-	membrane protein
1699849	0	G	SNP	A	95	87	180	99.45	183	Pro16Ser (ccg/Tcg)	Rv1508c	-	membrane protein
1701508	1	T	Ins	G	100	113	213	90.64	213		Rv1510	-	hypothetical protein
1706119	0	T	SNP	C	95	105	196	100	200	Ser159Ser (tca/tcG)	Rv1514c	-	glycosyltransferase
1709432	0	C	SNP	T	104	102	205	100	206	Leu188Phe (ctc/Ttc)	Rv1517	-	hypothetical protein
1713192	0	A	SNP	G	92	79	164	99.42	172	Val297Val (gta/gtG)	Rv1521	fadD25	fatty-acid--CoA ligase FadD25
1713923	0	A	SNP	G	104	107	205	99.53	212	His541Arg (cac/cGc)	Rv1521	fadD25	fatty-acid--CoA ligase FadD25
1716472	0	A	SNP	G	101	85	181	100	186	Ser381Pro (tcc/Ccc)	Rv1522c	mmpL12	transmembrane transport protein MmpL12
1728837	0	A	SNP	G	115	101	212	100	216
1748439	0	C	SNP	T	101	106	202	99.04	209	Thr249Ile (acc/aTc)	Rv1547	dnaE1	DNA polymerase III subunit alpha
1748814	0	C	SNP	A	101	112	206	98.61	216	Ala374Glu (gcg/gAg)	Rv1547	dnaE1	DNA polymerase III subunit alpha
1752561	0	T	SNP	C	101	92	192	100	193	Asp258Gly (gac/gGc)	Rv1548c	PPE21	PPE family protein PPE21
1753519	1	G	Ins	C	54	91	145	81.92	145
1759252	0	G	SNP	T	124	98	218	100	222	Ser524Ser (tcg/tcT)	Rv1552	frdA	fumarate reductase flavoprotein subunit		phylo (not 4,9)
1760164	1	T	Ins	G	94	100	194	89.81	196		Rv1553	frdB	fumarate reductase iron-sulfur subunit
1760164	2	T	Ins	G	95	101	196	90.74	196		Rv1553	frdB	fumarate reductase iron-sulfur subunit
1760292	0	A	SNP	G	113	125	232	99.58	239	Met40Val (atg/Gtg)	Rv1554	frdC	fumarate reductase membrane anchor subunit
1763482	0	G	SNP	A	82	115	194	99.49	198	Gly19Arg (ggg/Agg)	Rv1559	ilvA	threonine dehydratase IlvA
1764225	0	C	SNP	T	114	130	240	100	244	Ala266Ala (gcc/gcT)	Rv1559	ilvA	threonine dehydratase IlvA
1766682	0	T	SNP	C	113	112	219	99.56	226	Tyr154Cys (tac/tGc)	Rv1562c	treZ	malto-oligosyltrehalose trehalohydrolase
1768994	0	C	SNP	T	96	118	211	98.62	217	Asp147Asn (gac/Aac)	Rv1563c	treY	maltooligosyl trehalose synthase
1778430	0	T	SNP	C	134	122	251	100	256	Met191Thr (atg/aCg)	Rv1570	bioD	ATP-dependent dethiobiotin synthetase BioD
1779370	0	G	SNP	C	97	93	188	100	190	Thr19Thr (acg/acC)	Rv1573	-	phage protein
1780586	1	C	Ins	G	104	105	209	98.12	210		Rv1575	-	phage protein
1781251	0	C	SNP	T	110	129	236	100	239	Glu272Lys (gag/Aag)	Rv1576c	-	phage capsid protein
1784238	0	A	Del	GAP	114	98	213	100	212		Rv1581c	-	phage protein
1788570	0	G	SNP	T	75	109	178	81.78	225	Asn198Lys (aac/aaA)	Rv1587c	-	hypothetical protein
1788574	0	T	SNP	C	80	108	182	81.39	231	His197Arg (cac/cGc)	Rv1587c	-	hypothetical protein
1789650	0	C	SNP	T	95	151	243	100	246	Ala63Thr (gcc/Acc)	Rv1588c	-	hypothetical protein
1789654	0	A	SNP	G	96	153	249	100	249	Leu61Leu (ctt/ctC)	Rv1588c	-	hypothetical protein
1792777	0	T	SNP	C	105	83	187	100	188	Ile322Val (att/Gtt)	Rv1592c	-	hypothetical protein
1792778	0	T	SNP	C	108	84	190	100	192	Glu321Glu (gaa/gaG)	Rv1592c	-	hypothetical protein
1798355	0	G	SNP	A	83	108	187	100	191	Gly21Asp (ggt/gAt)	Rv1597	-	hypothetical protein
1802047	0	C	SNP	G	96	103	194	100	199	Gln5Glu (cag/Gag)	Rv1601	hisB	imidazole glycerol-phosphate dehydratase
1803265	0	G	SNP	A	92	104	193	99.49	197	Ser201Asn (agc/aAc)	Rv1602	hisH	imidazole glycerol phosphate synthase subunit HisH
1804409	0	C	SNP	A	124	113	236	99.16	239	Pro124Gln (cca/cAa)	Rv1604	impA	inositol-monophosphatase ImpA
1811375	0	G	SNP	T	108	96	204	100	204	Gly83Gly (ggg/ggT)	Rv1612	trpB	tryptophan synthase subunit beta
1812448	0	C	SNP	T	108	80	185	100	188	Tyr30Tyr (tac/taT)	Rv1613	trpA	tryptophan synthase subunit alpha
1816370	0	C	SNP	T	124	120	240	97.99	249	Ala61Val (gcg/gTg)	Rv1617	pykA	pyruvate kinase
1817976	0	A	SNP	T	100	87	181	100	187	His121Leu (cac/cTc)	Rv1618	tesB1	acyl-CoA thioesterase TesB
1818286	0	C	SNP	T	72	100	169	100	172	Gly224Gly (ggc/ggT)	Rv1618	tesB1	acyl-CoA thioesterase TesB
1827468	0	C	SNP	A	94	104	197	100	198	Val160Leu (gtg/Ttg)	Rv1625c	cya	adenylyl cyclase
1833025	0	C	SNP	T	108	121	222	99.57	230	Asp787Asp (gac/gaT)	Rv1629	polA	DNA polymerase I
1834159	0	G	SNP	A	86	98	181	99.46	185	Leu206Leu (ttg/ttA)	Rv1630	rpsA	30S ribosomal protein S1			pyrazinamide (PZA)
1836286	0	G	SNP	C	118	138	253	100	256
1839759	0	G	SNP	C	123	119	229	99.59	243	Gly198Arg (ggg/Cgg)	Rv1634	-	multidrug-efflux transporter
1847919	0	C	SNP	G	113	105	215	100	218	Thr180Thr (acg/acC)	Rv1639c	-	hypothetical protein
1849609	0	T	SNP	C	97	111	204	100	208	Arg809Arg (cga/cgG)	Rv1640c	lysX	bifunctional lysine--tRNA ligase/phosphatidylglycerol lysyltransferase
1854300	0	T	SNP	C	99	96	193	100	195	Leu232Pro (ctg/cCg)	Rv1644	tsnR	23S rRNA methyltransferase TsnR
1856617	0	C	SNP	T	83	74	155	100	157	Thr285Ile (aca/aTa)	Rv1646	PE17	PE family protein PE17
1856777	0	G	SNP	C	106	81	183	99.47	188	Ala2Pro (gcg/Ccg)	Rv1647	-	adenylate cyclase
1859559	0	C	SNP	A	95	98	189	99.48	194	Ala276Asp (gcc/gAc)	Rv1649	pheS	phenylalanine--tRNA ligase subunit alpha
1863584	0	G	SNP	T	110	116	217	100	226	Thr600Asn (acc/aAc)	Rv1651c	PE_PGRS30	PE-PGRS family protein PE_PGRS30
1881051	0	G	SNP	C	121	132	245	99.22	255	Val1916Val (gtg/gtC)	Rv1661	pks7	polyketide synthase
1884959	0	C	SNP	T	104	79	180	98.39	186	Arg1086Trp (cgg/Tgg)	Rv1662	pks8	polyketide synthase
1885772	0	G	SNP	A	100	125	221	100	225	Ala1357Thr (gcc/Acc)	Rv1662	pks8	polyketide synthase
1894300	1	G	Ins	G	95	92	187	86.18	187
1894300	2	G	Ins	T	95	92	187	86.18	187
1894300	3	G	Ins	C	95	90	185	85.25	185
1894300	4	G	Ins	T	95	90	185	85.25	185
1894300	5	G	Ins	T	95	89	184	84.79	185
1894300	6	G	Ins	G	95	88	183	84.33	183
1894300	7	G	Ins	C	95	87	182	83.87	182
1894300	8	G	Ins	C	95	87	182	83.87	182
1894300	9	G	Ins	G	95	87	182	83.87	182
1894300	10	G	Ins	C	95	87	182	83.87	182
1894422	0	A	SNP	G	109	107	215	100	216
1901493	0	T	SNP	C	106	112	215	100	218	Ser149Ser (agt/agC)	Rv1676	-	hypothetical protein
1901537	0	G	SNP	T	103	109	210	98.6	215	Arg164Leu (cgg/cTg)	Rv1676	-	hypothetical protein
1904947	0	C	SNP	T	122	134	251	98.46	260	Ala173Ala (gcc/gcT)	Rv1680	-	hypothetical protein
1907296	0	G	SNP	C	111	92	197	100	203	Ala298Ala (gcg/gcC)	Rv1682	-	hypothetical protein
1908598	0	G	SNP	A	107	106	206	99.07	215	Arg335Arg (cgg/cgA)	Rv1683	-	bifunctional long-chain acyl-CoA synthase/lipase
1916137	0	A	SNP	G	132	113	241	100	245	Leu63Leu (cta/ctG)	Rv1691	-	hypothetical protein
1917972	0	A	SNP	G	107	100	206	100	207	Leu11Leu (cta/ctG)	Rv1694	tlyA	16S/23S rRNA (cytidine-2'-O)-methyltransferase TlyA			capreomycin (CPR)
1919627	0	G	SNP	A	101	109	207	98.13	214	Val294Val (gtg/gtA)	Rv1695	ppnK	inorganic polyphosphate/ATP-NAD kinase
1925136	0	G	SNP	A	91	97	186	98.95	190	Val436Val (gtg/gtA)	Rv1699	pyrG	CTP synthase
1926029	0	T	SNP	C	120	98	214	100	218	Tyr150His (tat/Cat)	Rv1700	-	NUDIX hydrolase
1931179	0	C	SNP	A	75	80	154	100	155	Arg93Leu (cgg/cTg)	Rv1704c	cycA	D-serine/alanine/glycine transporter protein CycA
1931718	0	G	SNP	C	103	101	202	100	204	Leu313Val (ctg/Gtg)	Rv1705c	PPE22	PPE family protein PPE22
1933988	0	G	SNP	A	76	66	140	100	142
1935331	0	T	SNP	G	105	90	188	98.48	198	Ala150Ala (gct/gcG)	Rv1707	-	transmembrane protein
1944107	0	A	SNP	G	101	104	205	100	205	Ser178Gly (agt/Ggt)	Rv1716	-	hypothetical protein
1944402	0	T	SNP	C	118	87	204	100	205	Val276Ala (gtc/gCc)	Rv1716	-	hypothetical protein
1949739	0	C	SNP	A	112	120	227	99.57	233	Thr133Lys (acg/aAg)	Rv1723	-	hydrolase
1950767	0	T	SNP	C	66	90	152	100	156	Lys95Lys (aaa/aaG)	Rv1724c	-	hypothetical protein
1952743	0	G	SNP	A	112	121	229	99.15	235	Val298Met (gtg/Atg)	Rv1726	-	oxidoreductase
1956434	0	C	SNP	T	104	98	202	98.54	205	Trp271_ (tgg/tAg)	Rv1730c	-	penicillin-binding protein
1960284	0	C	SNP	A	88	124	206	100	212	Gln68His (cag/caT)	Rv1733c	-	transmembrane protein
1963638	0	G	Del	GAP	89	71	159	88.4	181		Rv1736c	narX	nitrate reductase-like protein NarX
1963639	0	G	Del	GAP	89	71	159	88.89	180		Rv1736c	narX	nitrate reductase-like protein NarX
1963640	0	C	Del	GAP	89	71	159	89.89	178		Rv1736c	narX	nitrate reductase-like protein NarX
1967237	0	C	SNP	A	114	84	191	100	198	Arg134Leu (cga/cTa)	Rv1739c	-	sulfate ABC transporter permease
1971725	0	G	SNP	C	106	114	218	100	220	Arg89Arg (cgc/cgG)	Rv1745c	idi	isopentenyl-diphosphate delta-isomerase
1972901	0	C	SNP	T	107	89	194	100	196	Ala255Val (gcg/gTg)	Rv1746	pknF	serine/threonine-protein kinase PknF
1977646	0	G	SNP	A	97	93	187	100	190	Ala80Ala (gcc/gcT)	Rv1749c	-	integral membrane protein
1983195	0	A	SNP	G	15	7	22	95.65	23	Gly527Gly (ggt/ggC)	Rv1753c	PPE24	PPE family protein PPE24
1983198	0	C	SNP	G	19	9	28	100	28	Val526Val (gtg/gtC)	Rv1753c	PPE24	PPE family protein PPE24
1983313	0	T	SNP	G	92	125	215	97.31	223	Asn488Thr (aac/aCc)	Rv1753c	PPE24	PPE family protein PPE24
1989060	0	G	Del	GAP	73	58	127	93.57	140		Rv1758	cut1	cutinase
1989061	0	A	Del	GAP	73	58	127	98.5	133		Rv1758	cut1	cutinase
1989062	0	G	Del	GAP	73	58	127	98.5	133		Rv1758	cut1	cutinase
1989063	0	G	Del	GAP	73	58	127	98.5	133		Rv1758	cut1	cutinase
1989064	0	A	Del	GAP	73	57	126	99.24	131		Rv1758	cut1	cutinase
1989065	0	C	Del	GAP	73	57	126	99.24	131		Rv1758	cut1	cutinase
1989066	0	T	Del	GAP	73	57	126	99.24	131		Rv1758	cut1	cutinase
1989067	0	T	Del	GAP	73	57	126	99.24	131		Rv1758	cut1	cutinase
1989068	0	C	Del	GAP	73	57	126	99.24	131		Rv1758	cut1	cutinase
1989069	0	A	Del	GAP	73	57	126	99.24	131		Rv1758	cut1	cutinase
1989070	0	T	Del	GAP	73	57	126	99.24	131		Rv1758	cut1	cutinase
1989071	0	C	Del	GAP	73	57	126	99.24	131		Rv1758	cut1	cutinase
1989072	0	G	Del	GAP	73	57	126	99.24	131		Rv1758	cut1	cutinase
1989073	0	A	Del	GAP	73	58	127	100	131		Rv1758	cut1	cutinase
1989074	0	T	Del	GAP	73	58	127	100	131		Rv1758	cut1	cutinase
1989075	0	G	Del	GAP	73	58	127	100	131		Rv1758	cut1	cutinase
1989076	0	C	Del	GAP	73	58	127	100	131		Rv1758	cut1	cutinase
1989077	0	G	Del	GAP	73	58	127	100	131		Rv1758	cut1	cutinase
1989237	0	T	SNP	C	124	96	217	100	220	Phe66Leu (ttt/Ctt)	Rv1758	cut1	cutinase
1990152	0	T	SNP	G	98	87	177	98.93	187	Asp809Ala (gat/gCt)	Rv1759c	wag22	PE-PGRS family protein Wag22
1990399	0	C	SNP	T	80	93	164	95.58	181	Gly727Arg (ggg/Agg)	Rv1759c	wag22	PE-PGRS family protein Wag22
1991894	0	G	SNP	A	108	71	172	98.35	182	Gly228Gly (ggc/ggT)	Rv1759c	wag22	PE-PGRS family protein Wag22
1992323	1	G	Ins	C	119	90	209	91.27	209		Rv1759c	wag22	PE-PGRS family protein Wag22
1992751	0	T	SNP	A	86	109	190	100	195
1992792	0	C	SNP	T	96	85	176	100	181
1993561	0	T	SNP	C	109	79	186	99.47	189	Cys137Arg (tgt/Cgt)	Rv1760	-	diacylglycerol acyltransferase
1993808	0	A	SNP	T	129	100	226	100	229	Glu219Val (gag/gTg)	Rv1760	-	diacylglycerol acyltransferase
1995528	0	A	SNP	G	102	78	176	100	180	His105His (cat/caC)	Rv1762c	-	hypothetical protein
1998063	0	T	SNP	A	74	132	200	99.04	208	Glu151Asp (gaa/gaT)	Rv1765c	-	hypothetical protein
1998122	0	G	SNP	A	79	126	202	99.51	206	Leu132Leu (ctg/Ttg)	Rv1765c	-	hypothetical protein
1998141	0	G	SNP	C	86	125	209	100	211	Gly125Gly (ggc/ggG)	Rv1765c	-	hypothetical protein
1998300	0	T	SNP	C	131	87	216	99.54	219	Ser72Ser (tca/tcG)	Rv1765c	-	hypothetical protein
2003252	0	C	SNP	T	96	107	197	100	203	Ala209Ala (gcc/gcT)	Rv1769	-	hypothetical protein
2003827	0	A	SNP	C	92	78	168	99.42	171	Asp401Ala (gac/gCc)	Rv1769	-	hypothetical protein
2004194	0	T	SNP	C	119	116	232	99.16	237	Val106Ala (gtc/gCc)	Rv1770	-	hypothetical protein
2010614	0	G	SNP	A	96	100	189	100	196
2011568	0	G	SNP	C	98	102	197	99.5	201	Glu305Gln (gag/Cag)	Rv1777	cyp144	cytochrome P450 Cyp144
2022868	0	T	SNP	C	105	148	251	100	253	Ser1204Ser (agt/agC)	Rv1783	eccC5	ESX-5 type VII secretion system protein EccC5
2023628	0	C	SNP	G	102	95	195	99.49	198	Gly334Ala (gga/gCa)	Rv1785c	cyp143	cytochrome P450 Cyp143
2025977	0	C	SNP	G	101	92	193	97.97	197	Thr226Arg (acg/aGg)	Rv1787	PPE25	PPE family protein PPE25
2034676	0	C	SNP	T	83	97	178	99.45	181	Ile316Ile (atc/atT)	Rv1796	mycP5	membrane-anchored mycosin MycP
2041884	0	A	SNP	C	118	93	210	99.53	212
2046100	0	A	SNP	T	97	106	197	98.54	206	Leu248_ (ttg/tAg)	Rv1803c	PE_PGRS32	PE-PGRS family protein PE_PGRS32
2049065	0	T	SNP	C	104	139	243	99.59	244
2049097	0	G	SNP	C	100	134	234	99.57	235
2050822	0	G	SNP	C	112	103	208	100	215	Gly301Ala (gga/gCa)	Rv1808	PPE32	PPE family protein PPE32
2051345	0	G	SNP	A	106	111	209	100	217	Gly22Ser (ggt/Agt)	Rv1809	PPE33	PPE family protein PPE33
2051746	0	T	SNP	C	103	134	234	100	237	Ala155Ala (gct/gcC)	Rv1809	PPE33	PPE family protein PPE33
2052035	0	G	SNP	T	118	95	208	100	213	Val252Leu (gtg/Ttg)	Rv1809	PPE33	PPE family protein PPE33
2055271	0	A	SNP	G	105	108	210	99.53	214	Leu30Pro (cta/cCa)	Rv1812c	-	dehydrogenase
2056184	0	C	SNP	T	98	94	190	98.97	194
2057774	0	A	SNP	T	84	93	175	99.44	178	Ile83Phe (atc/Ttc)	Rv1815	-	hypothetical protein
2061865	0	G	Del	GAP	22	27	45	100	49		Rv1818c	PE_PGRS33	PE-PGRS family protein PE_PGRS33
2061866	0	G	Del	GAP	22	27	45	100	49		Rv1818c	PE_PGRS33	PE-PGRS family protein PE_PGRS33
2061867	0	T	Del	GAP	22	27	45	100	49		Rv1818c	PE_PGRS33	PE-PGRS family protein PE_PGRS33
2061868	0	G	Del	GAP	22	27	45	100	49		Rv1818c	PE_PGRS33	PE-PGRS family protein PE_PGRS33
2061869	0	A	Del	GAP	22	27	45	100	49		Rv1818c	PE_PGRS33	PE-PGRS family protein PE_PGRS33
2061870	0	C	Del	GAP	22	27	45	100	49		Rv1818c	PE_PGRS33	PE-PGRS family protein PE_PGRS33
2061871	0	A	Del	GAP	22	27	45	100	49		Rv1818c	PE_PGRS33	PE-PGRS family protein PE_PGRS33
2061872	0	T	Del	GAP	22	27	45	100	49		Rv1818c	PE_PGRS33	PE-PGRS family protein PE_PGRS33
2061873	0	T	Del	GAP	22	27	45	100	49		Rv1818c	PE_PGRS33	PE-PGRS family protein PE_PGRS33
2061874	0	A	Del	GAP	22	27	45	100	49		Rv1818c	PE_PGRS33	PE-PGRS family protein PE_PGRS33
2061875	0	G	Del	GAP	22	27	45	100	49		Rv1818c	PE_PGRS33	PE-PGRS family protein PE_PGRS33
2061876	0	T	Del	GAP	22	27	45	100	49		Rv1818c	PE_PGRS33	PE-PGRS family protein PE_PGRS33
2061877	0	G	Del	GAP	22	27	45	100	49		Rv1818c	PE_PGRS33	PE-PGRS family protein PE_PGRS33
2061878	0	C	Del	GAP	22	27	45	100	49		Rv1818c	PE_PGRS33	PE-PGRS family protein PE_PGRS33
2061879	0	C	Del	GAP	22	27	45	100	49		Rv1818c	PE_PGRS33	PE-PGRS family protein PE_PGRS33
2061880	0	G	Del	GAP	22	27	45	100	49		Rv1818c	PE_PGRS33	PE-PGRS family protein PE_PGRS33
2061881	0	G	Del	GAP	22	27	45	100	49		Rv1818c	PE_PGRS33	PE-PGRS family protein PE_PGRS33
2061958	0	A	SNP	G	48	92	124	99.29	141	Ala239Ala (gct/gcC)	Rv1818c	PE_PGRS33	PE-PGRS family protein PE_PGRS33
2074092	0	C	SNP	T	85	85	168	98.27	173	Val50Val (gtc/gtT)	Rv1829	-	hypothetical protein
2074514	0	G	SNP	C	28	28	55	94.92	59
2074754	0	C	SNP	T	103	109	209	100	212
2087652	0	C	SNP	T	106	94	197	99.5	201	Arg87Arg (cgg/cgA)	Rv1839c	vapB13	antitoxin VapB13
2094912	0	C	Del	GAP	77	78	156	86.11	180		Rv1844c	gnd1	6-phosphogluconate dehydrogenase
2094913	0	A	Del	GAP	77	78	156	87.08	178		Rv1844c	gnd1	6-phosphogluconate dehydrogenase
2094914	0	G	Del	GAP	77	78	156	88.07	176		Rv1844c	gnd1	6-phosphogluconate dehydrogenase
2094915	0	C	Del	GAP	77	78	156	88.57	175		Rv1844c	gnd1	6-phosphogluconate dehydrogenase
2094916	0	G	Del	GAP	77	78	156	88.57	175		Rv1844c	gnd1	6-phosphogluconate dehydrogenase
2094917	0	T	Del	GAP	77	78	156	89.6	173		Rv1844c	gnd1	6-phosphogluconate dehydrogenase
2096186	0	A	SNP	G	113	131	243	99.59	245	Thr138Thr (act/acC)	Rv1846c	blaI	transcriptional repressor BlaI
2105602	0	C	SNP	T	104	94	197	98.02	202	Thr206Thr (acc/acT)	Rv1857	modA	molybdate ABC transporter substrate-binding lipoprotein ModA
2108141	0	T	SNP	C	119	112	230	100	231	Phe136Leu (ttc/Ctc)	Rv1860	apa	hypothetical protein
2108890	0	A	SNP	C	91	106	195	100	197
2109523	1	C	Ins	G	99	86	185	96.35	185
2116903	0	C	SNP	T	100	106	198	100	206	Gly380Gly (ggc/ggT)	Rv1867	-	hypothetical protein
2122976	0	C	SNP	G	89	115	202	100	204	Gly59Ala (ggt/gCt)	Rv1872c	lldD2	L-lactate dehydrogenase
2123169	0	T	SNP	G	99	86	184	100	185
2128870	0	A	SNP	G	89	113	198	100	202	Leu283Leu (cta/ctG)	Rv1878	glnA3	glutamine synthetase GlnA
2130514	0	C	SNP	T	106	99	200	99.03	207
2133468	1	T	Ins	T	119	82	201	90.95	201		Rv1883c	-	hypothetical protein
2133468	2	T	Ins	C	119	82	201	90.95	201		Rv1883c	-	hypothetical protein
2133468	3	T	Ins	G	119	81	200	90.5	201		Rv1883c	-	hypothetical protein
2133468	4	T	Ins	C	119	82	201	90.95	201		Rv1883c	-	hypothetical protein
2133468	5	T	Ins	A	119	82	201	90.95	201		Rv1883c	-	hypothetical protein
2133468	6	T	Ins	T	119	82	201	90.95	201		Rv1883c	-	hypothetical protein
2133468	7	T	Ins	G	119	82	201	90.95	201		Rv1883c	-	hypothetical protein
2133468	8	T	Ins	C	118	82	200	90.5	200		Rv1883c	-	hypothetical protein
2133468	9	T	Ins	C	118	81	199	90.05	199		Rv1883c	-	hypothetical protein
2133468	10	T	Ins	G	116	80	196	88.69	197		Rv1883c	-	hypothetical protein
2133468	11	T	Ins	T	115	80	195	88.24	195		Rv1883c	-	hypothetical protein
2133468	12	T	Ins	C	115	78	193	87.33	194		Rv1883c	-	hypothetical protein
2135870	0	T	SNP	C	100	117	216	100	217
2137521	1	A	Ins	C	67	62	129	83.23	129
2137521	2	A	Ins	T	67	62	129	83.23	129
2137521	3	A	Ins	C	67	61	128	82.58	128
2137521	4	A	Ins	C	67	60	127	81.94	128
2137521	5	A	Ins	G	67	60	127	81.94	128
2137521	6	A	Ins	A	67	61	128	82.58	128
2137521	7	A	Ins	T	67	61	128	82.58	128
2137521	8	A	Ins	C	67	61	128	82.58	128
2137521	9	A	Ins	A	67	61	128	82.58	128
2137521	10	A	Ins	C	67	61	128	82.58	128
2138453	0	C	SNP	T	110	98	203	99.52	209
2142250	0	C	SNP	T	103	103	204	99.52	207
2143328	0	G	Del	GAP	96	110	196	98.1	210		Rv1895	-	zinc-binding alcohol dehydrogenase
2147022	0	A	SNP	C	89	91	177	100	180	Ile204Met (att/atG)	Rv1900c	lipJ	lignin peroxidase LipJ
2153184	0	T	SNP	G	82	95	172	97.79	181
2154724	0	C	SNP	A	112	95	199	99.52	208	Arg463Leu (cgg/cTg)	Rv1908c	katG	catalase-peroxidase		phylo (not Euro-American, M. africanum, M. bovis, M . canettii, M. caprae, M. Microti, M. pinipedii, Beijing, Delhi/CAS, EAI, 4)	isoniazid (INH)
2155168	0	C	SNP	G	114	107	217	99.1	223	Ser315Thr (agc/aCc)	Rv1908c	katG	catalase-peroxidase	isoniazid (INH)		isoniazid (INH)
2158109	0	T	SNP	C	111	94	200	100	205	Asp328Gly (gac/gGc)	Rv1912c	fadB5	oxidoreductase FadB
2158560	0	G	SNP	A	120	114	232	99.57	235	Gln178_ (cag/Tag)	Rv1912c	fadB5	oxidoreductase FadB
2158905	0	C	SNP	A	113	108	216	100	221	Gly63_ (gga/Tga)	Rv1912c	fadB5	oxidoreductase FadB
2160998	0	G	SNP	A	124	104	224	100	228	Gly179Asp (ggc/gAc)	Rv1915	aceAa	isocitrate lyase AceAa
2161343	1	G	Ins	T	79	105	184	93.88	184		Rv1915	aceAa	isocitrate lyase AceAa
2163375	0	T	SNP	C	298	307	595	98.21	616	Asn1313Asp (aat/Gat)	Rv1917c	PPE34	PPE family protein PPE34
2163790	0	A	SNP	C	54	36	88	100	90	Pro1174Pro (cct/ccG)	Rv1917c	PPE34	PPE family protein PPE34
2165286	0	A	SNP	C	102	97	193	100	199	Ser676Ala (tca/Gca)	Rv1917c	PPE34	PPE family protein PPE34
2167926	0	A	SNP	G	89	93	182	100	182	Leu896Ser (ttg/tCg)	Rv1918c	PPE35	PPE family protein PPE35
2172526	0	A	SNP	C	75	140	214	99.08	217	_424Gly (tga/Gga)	Rv1921c	lppF	lipoprotein LppF
2173860	0	A	SNP	C	101	106	204	100	207
2180693	0	T	SNP	C	82	87	166	98.83	171	Lys175Lys (aaa/aaG)	Rv1928c	-	short-chain type dehydrogenase/reductase
2186236	0	C	SNP	T	114	122	234	99.16	238	Pro308Pro (ccg/ccA)	Rv1935c	echA13	enoyl-CoA hydratase EchA13
2187587	0	G	SNP	C	127	92	219	99.55	220	Gln68His (cag/caC)	Rv1936	-	monooxygenase
2196715	0	G	SNP	C	86	66	149	96.82	157	Val243Leu (gtc/Ctc)	Rv1945	-	hypothetical protein
2196964	0	A	SNP	C	56	61	114	99.15	118	Asn326His (aac/Cac)	Rv1945	-	hypothetical protein
2196969	0	G	SNP	C	54	55	104	98.2	111	Ala327Ala (gcg/gcC)	Rv1945	-	hypothetical protein
2196970	0	C	SNP	A	60	55	112	99.14	116	His328Asn (cac/Aac)	Rv1945	-	hypothetical protein
2197230	0	G	SNP	A	99	76	174	99.43	176	Lys414Lys (aag/aaA)	Rv1945	-	hypothetical protein
2199052	0	C	SNP	G	98	84	181	99.45	183	Gly5Arg (ggt/Cgt)	Rv1948c	-	hypothetical protein
2199574	0	G	SNP	A	87	112	194	99	201
2207591	1	T	Ins	C	128	105	233	98.73	234
2209465	0	G	SNP	A	102	104	199	100	206	Ala47Thr (gcg/Acg)	Rv1966	mce3A	Mce family protein Mce3A
2211826	0	A	SNP	G	95	119	214	100	214	Lys67Lys (aaa/aaG)	Rv1968	mce3C	Mce family protein Mce3C
2212049	0	G	SNP	A	102	94	195	100	196	Ala142Thr (gcc/Acc)	Rv1968	mce3C	Mce family protein Mce3C
2216345	0	C	SNP	A	85	101	181	99.47	187	Pro363Pro (ccc/ccA)	Rv1971	mce3F	Mce family protein Mce3F
2216443	0	C	SNP	A	76	97	167	100	173	Ala396Glu (gcg/gAg)	Rv1971	mce3F	Mce family protein Mce3F
2220512	0	T	SNP	G	88	124	209	100	212	Ser253Ser (tct/tcG)	Rv1977	-	hypothetical protein
2220941	0	G	Del	GAP	83	86	162	91.35	185		Rv1978	-	hypothetical protein
2220942	0	C	Del	GAP	83	86	162	91.85	184		Rv1978	-	hypothetical protein
2220943	0	C	Del	GAP	83	86	162	92.86	182		Rv1978	-	hypothetical protein
2220944	0	A	Del	GAP	83	86	162	93.89	180		Rv1978	-	hypothetical protein
2220945	0	C	Del	GAP	83	86	162	94.94	178		Rv1978	-	hypothetical protein
2220946	0	G	Del	GAP	83	86	162	95.48	177		Rv1978	-	hypothetical protein
2220947	0	A	Del	GAP	83	86	162	99.41	170		Rv1978	-	hypothetical protein
2220948	0	T	Del	GAP	83	86	163	99.41	170		Rv1978	-	hypothetical protein
2221584	0	G	SNP	C	113	142	250	100	255	Ser226Thr (agt/aCt)	Rv1978	-	hypothetical protein
2222733	0	A	Del	GAP	65	90	153	97.48	159		Rv1979c	-	permease
2223293	0	T	SNP	C	92	95	187	100	187
2228967	0	A	SNP	G	106	104	206	100	210
2229273	0	A	Del	GAP	120	113	227	97.9	238		Rv1985c	-	HTH-type transcriptional regulator
2229801	0	C	SNP	G	93	106	193	100	199	Pro34Pro (ccg/ccC)	Rv1985c	-	HTH-type transcriptional regulator
2230127	0	G	SNP	A	119	81	197	99.5	201	Val39Val (gtg/gtA)	Rv1986	-	amino acid transporter
2235170	0	A	Del	GAP	16	21	37	97.37	38		Rv1992c	ctpG	cation transporter ATPase G
2235171	0	C	Del	GAP	16	21	37	97.37	38		Rv1992c	ctpG	cation transporter ATPase G
2235172	0	A	Del	GAP	16	21	37	97.37	38		Rv1992c	ctpG	cation transporter ATPase G
2235173	0	A	Del	GAP	16	21	37	97.37	38		Rv1992c	ctpG	cation transporter ATPase G
2235174	0	T	Del	GAP	16	21	37	97.37	38		Rv1992c	ctpG	cation transporter ATPase G
2235175	0	C	Del	GAP	16	21	37	97.37	38		Rv1992c	ctpG	cation transporter ATPase G
2235176	0	C	Del	GAP	16	21	37	97.37	38		Rv1992c	ctpG	cation transporter ATPase G
2235177	0	G	Del	GAP	16	21	37	97.37	38		Rv1992c	ctpG	cation transporter ATPase G
2235178	0	A	Del	GAP	16	21	37	100	37		Rv1992c	ctpG	cation transporter ATPase G
2235179	0	C	Del	GAP	16	21	37	97.37	38		Rv1992c	ctpG	cation transporter ATPase G
2235180	0	G	Del	GAP	16	21	37	97.37	38		Rv1992c	ctpG	cation transporter ATPase G
2235181	0	T	Del	GAP	16	21	37	97.37	38		Rv1992c	ctpG	cation transporter ATPase G
2235182	0	T	Del	GAP	16	21	37	97.37	38		Rv1992c	ctpG	cation transporter ATPase G
2235183	0	T	Del	GAP	16	21	37	97.37	38		Rv1992c	ctpG	cation transporter ATPase G
2235184	0	T	Del	GAP	16	21	37	97.37	38		Rv1992c	ctpG	cation transporter ATPase G
2235185	0	G	Del	GAP	16	21	37	97.37	38		Rv1992c	ctpG	cation transporter ATPase G
2235186	0	C	Del	GAP	16	21	37	97.37	38		Rv1992c	ctpG	cation transporter ATPase G
2235187	0	A	Del	GAP	16	21	37	97.37	38		Rv1992c	ctpG	cation transporter ATPase G
2235188	0	C	Del	GAP	16	21	37	97.37	38		Rv1992c	ctpG	cation transporter ATPase G
2235189	0	C	Del	GAP	16	21	37	97.37	38		Rv1992c	ctpG	cation transporter ATPase G
2235190	0	A	Del	GAP	16	21	37	97.37	38		Rv1992c	ctpG	cation transporter ATPase G
2235191	0	T	Del	GAP	16	21	37	97.37	38		Rv1992c	ctpG	cation transporter ATPase G
2235192	0	G	Del	GAP	16	21	37	97.37	38		Rv1992c	ctpG	cation transporter ATPase G
2235193	0	A	Del	GAP	16	21	37	97.37	38		Rv1992c	ctpG	cation transporter ATPase G
2235194	0	T	Del	GAP	16	21	37	97.37	38		Rv1992c	ctpG	cation transporter ATPase G
2235195	0	C	Del	GAP	16	21	37	97.37	38		Rv1992c	ctpG	cation transporter ATPase G
2235196	0	T	Del	GAP	16	21	37	97.37	38		Rv1992c	ctpG	cation transporter ATPase G
2235197	0	G	Del	GAP	16	21	37	97.37	38		Rv1992c	ctpG	cation transporter ATPase G
2235198	0	C	Del	GAP	16	21	37	97.37	38		Rv1992c	ctpG	cation transporter ATPase G
2235199	0	C	Del	GAP	16	21	37	97.37	38		Rv1992c	ctpG	cation transporter ATPase G
2235200	0	G	Del	GAP	16	21	37	97.37	38		Rv1992c	ctpG	cation transporter ATPase G
2235201	0	C	Del	GAP	16	21	37	97.37	38		Rv1992c	ctpG	cation transporter ATPase G
2235202	0	G	Del	GAP	16	21	37	97.37	38		Rv1992c	ctpG	cation transporter ATPase G
2235203	0	A	Del	GAP	16	21	37	97.37	38		Rv1992c	ctpG	cation transporter ATPase G
2235204	0	G	Del	GAP	16	21	37	97.37	38		Rv1992c	ctpG	cation transporter ATPase G
2235205	0	C	Del	GAP	16	21	37	97.37	38		Rv1992c	ctpG	cation transporter ATPase G
2235206	0	G	Del	GAP	16	21	37	97.37	38		Rv1992c	ctpG	cation transporter ATPase G
2235207	0	C	Del	GAP	16	21	37	97.37	38		Rv1992c	ctpG	cation transporter ATPase G
2235208	0	C	Del	GAP	16	21	37	97.37	38		Rv1992c	ctpG	cation transporter ATPase G
2235209	0	G	Del	GAP	16	21	37	97.37	38		Rv1992c	ctpG	cation transporter ATPase G
2235210	0	G	Del	GAP	16	21	37	97.37	38		Rv1992c	ctpG	cation transporter ATPase G
2235211	0	G	Del	GAP	16	21	37	97.37	38		Rv1992c	ctpG	cation transporter ATPase G
2235212	0	C	Del	GAP	16	21	37	97.37	38		Rv1992c	ctpG	cation transporter ATPase G
2235213	0	A	Del	GAP	16	21	37	97.37	38		Rv1992c	ctpG	cation transporter ATPase G
2235214	0	T	Del	GAP	16	21	37	97.37	38		Rv1992c	ctpG	cation transporter ATPase G
2235215	0	G	Del	GAP	16	21	37	97.37	38		Rv1992c	ctpG	cation transporter ATPase G
2235216	0	G	Del	GAP	16	21	37	97.37	38		Rv1992c	ctpG	cation transporter ATPase G
2235217	0	T	Del	GAP	16	21	37	97.37	38		Rv1992c	ctpG	cation transporter ATPase G
2235218	0	C	Del	GAP	16	21	37	97.37	38		Rv1992c	ctpG	cation transporter ATPase G
2235219	0	T	Del	GAP	16	21	37	97.37	38		Rv1992c	ctpG	cation transporter ATPase G
2235220	0	A	Del	GAP	16	21	37	97.37	38		Rv1992c	ctpG	cation transporter ATPase G
2235221	0	G	Del	GAP	16	21	37	97.37	38		Rv1992c	ctpG	cation transporter ATPase G
2235222	0	G	Del	GAP	16	21	37	97.37	38		Rv1992c	ctpG	cation transporter ATPase G
2235223	0	G	Del	GAP	16	21	37	97.37	38		Rv1992c	ctpG	cation transporter ATPase G
2235224	0	C	Del	GAP	16	21	37	97.37	38		Rv1992c	ctpG	cation transporter ATPase G
2235225	0	T	Del	GAP	16	21	37	97.37	38		Rv1992c	ctpG	cation transporter ATPase G
2235226	0	T	Del	GAP	16	21	37	97.37	38		Rv1992c	ctpG	cation transporter ATPase G
2235227	0	G	Del	GAP	16	21	37	97.37	38		Rv1992c	ctpG	cation transporter ATPase G
2235228	0	G	Del	GAP	16	21	37	97.37	38		Rv1992c	ctpG	cation transporter ATPase G
2235229	0	G	Del	GAP	16	21	37	97.37	38		Rv1992c	ctpG	cation transporter ATPase G
2235230	0	G	Del	GAP	16	21	37	97.37	38		Rv1992c	ctpG	cation transporter ATPase G
2235231	0	C	Del	GAP	16	21	37	97.37	38		Rv1992c	ctpG	cation transporter ATPase G
2235232	0	A	Del	GAP	16	21	37	97.37	38		Rv1992c	ctpG	cation transporter ATPase G
2243491	0	G	SNP	T	99	95	190	97.98	198	Ile77Ile (atc/atA)	Rv1998c	-	hypothetical protein
2244421	0	G	SNP	T	121	124	243	100	245	Leu240Met (ctg/Atg)	Rv1999c	-	transporter
2245916	0	T	SNP	G	72	90	160	100	162	Ala236Ala (gct/gcG)	Rv2000	-	hypothetical protein
2247677	0	A	SNP	C	76	97	169	99.43	174	Ile6Ile (ata/atC)	Rv2002	fabG3	20-beta-hydroxysteroid dehydrogenase
2251999	0	A	SNP	G	95	99	193	100	194
2258567	0	G	SNP	A	102	95	194	98.01	201	Val99Met (gtg/Atg)	Rv2010	vapC15	ribonuclease VapC15
2260100	0	C	SNP	T	118	109	216	100	227
2260525	0	C	SNP	T	118	126	239	100	244
2260814	0	C	SNP	G	119	126	239	100	245
2262620	0	T	SNP	A	87	120	204	99.04	209	Glu151Asp (gaa/gaT)	Rv2015c	-	hypothetical protein
2262679	0	G	SNP	A	104	113	215	98.64	220	Leu132Leu (ctg/Ttg)	Rv2015c	-	hypothetical protein
2262698	0	G	SNP	C	108	106	209	99.07	216	Gly125Gly (ggc/ggG)	Rv2015c	-	hypothetical protein
2262857	0	T	SNP	C	113	102	212	99.54	216	Ser72Ser (tca/tcG)	Rv2015c	-	hypothetical protein
2264782	0	C	SNP	A	108	84	184	100	192	Ala262Glu (gcg/gAg)	Rv2017	-	transcriptional regulator
2265059	0	T	SNP	G	75	126	199	100	201
2269780	0	T	SNP	C	102	117	219	100	219	Asp154Gly (gac/gGc)	Rv2024c	-	hypothetical protein
2270102	0	A	SNP	G	90	100	188	100	190	Trp47Arg (tgg/Cgg)	Rv2024c	-	hypothetical protein
2275764	0	G	SNP	A	108	114	220	100	222	Leu221Phe (ctc/Ttc)	Rv2029c	pfkB	6-phosphofructokinase PfkB
2275802	0	A	SNP	C	93	121	210	100	214	Leu208Arg (ctg/cGg)	Rv2029c	pfkB	6-phosphofructokinase PfkB
2282787	0	C	SNP	T	104	114	217	99.54	219	Cys312Tyr (tgt/tAt)	Rv2037c	-	transmembrane protein
2283881	0	A	SNP	G	95	101	192	96.55	203	Tyr306His (tat/Cat)	Rv2038c	-	sugar ABC transporter ATP-binding protein
2284456	0	T	SNP	G	114	99	209	98.61	216	Glu114Ala (gag/gCg)	Rv2038c	-	sugar ABC transporter ATP-binding protein
2285251	0	C	SNP	A	86	86	168	100	172	Val131Phe (gtc/Ttc)	Rv2039c	-	sugar ABC transporter permease
2285558	0	G	SNP	A	100	89	187	100	189	Cys28Cys (tgc/tgT)	Rv2039c	-	sugar ABC transporter permease
2287121	0	A	SNP	G	94	113	206	99.04	209	Asp242Asp (gat/gaC)	Rv2041c	-	sugar ABC transporter substrate-binding lipoprotein
2289366	0	G	Del	GAP	94	99	190	96.98	199		Rv2044c	-	hypothetical protein
2295357	0	A	SNP	C	77	85	161	86.63	187	Leu3877Arg (ctg/cGg)	Rv2048c	pks12	polyketide synthase
2296042	0	G	SNP	C	104	115	216	99.1	221	Pro3649Ala (ccg/Gcg)	Rv2048c	pks12	polyketide synthase
2296876	0	C	SNP	G	96	104	197	99.5	201	Gly3371Arg (ggt/Cgt)	Rv2048c	pks12	polyketide synthase
2300237	0	A	SNP	G	117	101	213	97.76	223	Ala2250Ala (gct/gcC)	Rv2048c	pks12	polyketide synthase
2300546	0	A	SNP	T	102	101	201	99.51	204	His2147Gln (cat/caA)	Rv2048c	pks12	polyketide synthase
2300552	0	T	SNP	G	102	99	197	99.5	202	Pro2145Pro (cca/ccC)	Rv2048c	pks12	polyketide synthase
2300555	0	A	SNP	G	104	105	206	100	209	Asp2144Asp (gat/gaC)	Rv2048c	pks12	polyketide synthase
2307587	0	G	Del	GAP	75	108	181	92.89	197
2307588	0	T	Del	GAP	75	108	181	94.33	194
2307589	0	C	Del	GAP	75	108	181	94.82	193
2307590	0	G	Del	GAP	75	108	181	100	183
2309203	0	G	SNP	A	100	105	198	99.51	206	Ala518Val (gca/gTa)	Rv2051c	ppm1	polyprenol-monophosphomannose synthase
2311099	0	C	SNP	G	125	116	236	100	241	Pro473Pro (ccg/ccC)	Rv2052c	-	hypothetical protein
2316491	0	C	SNP	T	113	112	223	99.12	227	Pro71Pro (ccc/ccT)	Rv2060	-	integral membrane protein
2318412	0	C	SNP	A	131	137	266	98.89	271	Gly781Val (ggc/gTc)	Rv2062c	cobN	cobalamin biosynthesis protein CobN
2318816	0	C	SNP	T	113	117	226	98.71	233	Leu646Leu (ctg/ctA)	Rv2062c	cobN	cobalamin biosynthesis protein CobN
2321073	0	G	SNP	A	114	116	228	99.14	232	Arg6Gln (cga/cAa)	Rv2063A	mazF7	mRNA interferase MazF7
2325320	0	T	SNP	C	108	104	212	98.6	215	Asp184Gly (gat/gGt)	Rv2067c	-	hypothetical protein
2328543	0	T	SNP	C	111	107	213	100	218	Ile145Met (ata/atG)	Rv2071c	cobM	precorrin-4 C(11)-methyltransferase
2329427	0	G	SNP	A	120	112	228	99.57	233	Pro240Pro (ccc/ccT)	Rv2072c	cobL	precorrin-6Y C(5,15)-methyltransferase
2329533	0	A	SNP	G	127	104	230	100	231	Leu205Pro (ctc/cCc)	Rv2072c	cobL	precorrin-6Y C(5,15)-methyltransferase
2331620	0	A	SNP	C	109	114	218	100	223	Gly420Gly (ggt/ggG)	Rv2075c	-	hypothetical protein
2331789	0	G	SNP	T	100	96	192	100	196	Pro364Gln (ccg/cAg)	Rv2075c	-	hypothetical protein
2333215	0	C	SNP	T	88	87	167	99.43	176	Cys25Tyr (tgc/tAc)	Rv2076c	-	hypothetical protein
2334007	0	A	SNP	G	122	107	227	100	229	Ala96Ala (gct/gcC)	Rv2077c	-	transmembrane protein
2335075	0	A	SNP	G	104	88	191	99.48	193	Glu6Gly (gaa/gGa)	Rv2078	-	hypothetical protein
2335080	0	T	SNP	C	104	90	193	99.49	195	Leu8Leu (ttg/Ctg)	Rv2078	-	hypothetical protein
2335494	0	A	SNP	G	133	123	246	100	256	Tyr47Cys (tac/tGc)	Rv2079	-	hypothetical protein
2338195	0	C	Del	GAP	117	150	259	90.2	296		Rv2081c	-	transmembrane protein
2338990	0	G	SNP	C	173	201	367	99.47	376	Ala94Ala (gcg/gcC)	Rv2082	-	hypothetical protein
2338994	0	G	SNP	A	177	198	367	100	375	Ala96Thr (gcg/Acg)	Rv2082	-	hypothetical protein
2340621	0	C	SNP	G	171	192	349	100	363	Pro638Arg (ccc/cGc)	Rv2082	-	hypothetical protein
2341636	0	C	SNP	G	91	105	194	100	196	Leu256Val (ctg/Gtg)	Rv2083	-	hypothetical protein
2342649	1	A	Ins	G	76	86	162	79.02	162		Rv2084	-	hypothetical protein
2342649	2	A	Ins	G	76	85	161	78.54	162		Rv2084	-	hypothetical protein
2342649	3	A	Ins	C	76	84	160	78.05	161		Rv2084	-	hypothetical protein
2342649	4	A	Ins	G	76	85	161	78.54	161		Rv2084	-	hypothetical protein
2342649	5	A	Ins	T	76	85	161	78.54	161		Rv2084	-	hypothetical protein
2342649	6	A	Ins	A	76	85	161	78.54	161		Rv2084	-	hypothetical protein
2342649	7	A	Ins	C	76	85	161	78.54	161		Rv2084	-	hypothetical protein
2342649	8	A	Ins	A	76	83	159	77.56	161		Rv2084	-	hypothetical protein
2342649	9	A	Ins	C	76	85	161	78.54	161		Rv2084	-	hypothetical protein
2342649	10	A	Ins	A	76	84	160	78.05	161		Rv2084	-	hypothetical protein
2342649	11	A	Ins	C	76	85	161	78.54	161		Rv2084	-	hypothetical protein
2344246	0	G	SNP	C	97	81	175	100	178
2345037	0	C	SNP	A	104	111	211	100	215	Leu209Leu (ctc/ctA)	Rv2088	pknJ	transmembrane serine/threonine-protein kinase PknJ
2345085	0	A	SNP	C	107	99	203	99.52	207	Ala225Ala (gca/gcC)	Rv2088	pknJ	transmembrane serine/threonine-protein kinase PknJ
2346929	0	C	SNP	T	96	90	182	98.94	188	Leu132Leu (ctg/ctA)	Rv2089c	pepE	dipeptidase PepE
2348446	0	C	SNP	G	106	118	219	100	224	Phe358Leu (ttc/ttG)	Rv2090	-	5'-3' exonuclease
2348708	0	G	SNP	A	92	104	192	98.49	199	Val195Val (gtc/gtT)	Rv2091c	-	membrane protein
2353385	0	G	SNP	C	111	109	218	100	220	Gln311Glu (cag/Gag)	Rv2095c	pafC	proteasome accessory factor C
2357269	0	G	Del	GAP	81	87	176	84	200
2357270	0	C	Del	GAP	81	87	176	83.58	201
2357271	0	C	Del	GAP	81	87	176	84	200
2358029	1	T	Ins	G	112	109	221	95.67	223
2361604	0	C	SNP	G	103	115	212	99.09	220	Val455Val (gtc/gtG)	Rv2101	helZ	helicase HelZ
2362041	0	C	SNP	A	130	96	224	100	226	Pro601Gln (ccg/cAg)	Rv2101	helZ	helicase HelZ
2367061	0	A	Del	GAP	91	79	171	96.59	176
2368565	0	A	Del	GAP	116	99	211	98.62	218
2369186	0	G	SNP	C	96	123	215	100	219	Arg182Gly (cgt/Ggt)	Rv2109c	prcA	proteasome subunit alpha
2369326	0	C	SNP	G	102	116	214	100	218	Arg135Pro (cgc/cCc)	Rv2109c	prcA	proteasome subunit alpha
2382288	0	C	SNP	T	99	88	186	97.4	192	Ala406Ala (gcc/gcT)	Rv2123	PPE37	PPE family protein PPE37
2382289	0	G	Del	GAP	97	89	186	96.88	192		Rv2123	PPE37	PPE family protein PPE37
2383119	0	G	SNP	A	96	112	206	99.52	209	Thr983Thr (acc/acT)	Rv2124c	metH	methionine synthase
2386389	0	G	SNP	A	90	92	179	100	182	Gly33Ser (ggc/Agc)	Rv2125	-	hypothetical protein
2387733	0	T	SNP	C	110	60	168	100	170	Glu80Glu (gaa/gaG)	Rv2126c	PE_PGRS37	PE-PGRS family protein PE_PGRS37
2388641	0	G	SNP	A	84	104	186	100	188	Gly9Asp (ggc/gAc)	Rv2127	ansP1	L-asparagine permease
2389093	0	C	SNP	T	84	77	152	99.38	162	Leu160Leu (ctg/Ttg)	Rv2127	ansP1	L-asparagine permease
2389381	0	G	SNP	A	88	78	166	98.22	169	Ala256Thr (gcg/Acg)	Rv2127	ansP1	L-asparagine permease
2399891	0	G	SNP	A	99	109	207	99.05	210	Leu146Leu (ctc/ctT)	Rv2140c	TB18.6	hypothetical protein
2402765	0	G	SNP	A	95	89	181	100	184
2403144	0	C	SNP	T	100	94	190	98.98	196	Arg56Arg (cgc/cgT)	Rv2143	-	hypothetical protein
2413246	0	C	SNP	A	131	124	253	100	255	Val36Leu (gtg/Ttg)	Rv2153c	murG	UDP-N-acetylglucosamine--N-acetylmuramyl- (pentapeptide) pyrophosphoryl-undecaprenol-N-acetylglucosamine transferase
2415656	0	G	SNP	C	96	131	224	99.56	228	Arg247Gly (cgg/Ggg)	Rv2155c	murD	UDP-N-acetylmuramoylalanine--D-glutamate ligase
2421816	0	A	SNP	G	112	116	224	99.13	230
2421975	1	G	Ins	G	102	95	197	94.26	197
2421975	2	G	Ins	G	100	94	194	92.82	194
2421975	3	G	Ins	A	100	94	194	92.82	194
2421975	4	G	Ins	A	100	94	194	92.82	194
2423438	0	G	SNP	A	116	127	231	99.59	244	Asn467Asn (aac/aaT)	Rv2162c	PE_PGRS38	PE-PGRS family protein PE_PGRS38
2423819	0	C	SNP	G	79	87	159	98.22	169	Gly340Gly (ggg/ggC)	Rv2162c	PE_PGRS38	PE-PGRS family protein PE_PGRS38
2423822	0	A	SNP	G	81	85	158	97.65	170	Gly339Gly (ggt/ggC)	Rv2162c	PE_PGRS38	PE-PGRS family protein PE_PGRS38
2424114	0	C	SNP	A	30	79	100	96.46	113	Arg242Leu (cgc/cTc)	Rv2162c	PE_PGRS38	PE-PGRS family protein PE_PGRS38
2424151	0	C	SNP	A	44	63	97	98.17	109	Ala230Ser (gca/Tca)	Rv2162c	PE_PGRS38	PE-PGRS family protein PE_PGRS38
2424925	0	A	SNP	G	100	102	201	100	202
2425471	0	T	SNP	C	93	86	172	100	179	Arg539Arg (cga/cgG)	Rv2163c	pbpB	penicillin-binding membrane protein PbpB
2425915	0	G	SNP	A	94	88	176	97.85	186	Val391Val (gtc/gtT)	Rv2163c	pbpB	penicillin-binding membrane protein PbpB
2438445	0	G	SNP	C	72	93	162	98.8	167	Ala169Pro (gcc/Ccc)	Rv2176	pknL	serine/threonine-protein kinase PknL
2439519	0	G	SNP	A	136	129	263	99.25	267	Arg143Arg (cgc/cgT)	Rv2177c	-	transposase
2440926	0	G	SNP	T	100	95	193	100	195	Asp265Glu (gac/gaA)	Rv2178c	aroG	phospho-2-dehydro-3-deoxyheptonate aldolase AroG
2448132	0	C	SNP	T	89	86	175	96.69	181
2448458	0	C	SNP	T	105	94	199	100	199	Thr100Ile (acc/aTc)	Rv2187	fadD15	long-chain-fatty-acid--CoA ligase FadD15
2449826	0	C	SNP	G	88	106	191	98.98	196	Ser556Trp (tcg/tGg)	Rv2187	fadD15	long-chain-fatty-acid--CoA ligase FadD15
2452452	0	G	SNP	A	112	87	197	99	201	Thr274Met (acg/aTg)	Rv2190c	-	endopeptidase
2462871	0	G	SNP	A	107	105	206	99.53	213	Ala59Ala (gcc/gcT)	Rv2198c	mmpS3	membrane protein MmpS3
2470591	0	A	SNP	C	104	105	206	99.52	210
2472029	0	T	SNP	G	121	110	231	99.57	232	Trp207Gly (tgg/Ggg)	Rv2207	cobT	nicotinate-nucleotide-dimethylbenzimidazolphosphoribosyltransferase
2478619	0	G	SNP	A	101	91	185	98.97	194	Leu94Leu (ctg/ctA)	Rv2213	pepB	cytosol aminopeptidase
2483579	0	A	SNP	G	122	102	220	98.68	227	Lys539Glu (aag/Gag)	Rv2215	dlaT	pyruvate dehydrogenase E2 component dihydrolipoamide acyltransferase
2494494	0	G	SNP	A	94	108	199	100	202	Val302Val (gtc/gtT)	Rv2223c	-	carboxylesterase B
2499726	0	G	SNP	A	90	83	172	100	173	Asp299Asn (gat/Aat)	Rv2226	-	hypothetical protein
2501091	1	G	Ins	C	93	97	190	92.23	190		Rv2227	-	hypothetical protein
2501091	2	G	Ins	A	93	97	190	92.23	190		Rv2227	-	hypothetical protein
2504177	0	C	SNP	T	100	108	204	99.52	209	Glu144Glu (gag/gaA)	Rv2230c	-	GTP cyclohydrolase
2509140	0	G	SNP	C	118	129	243	100	247	Ser79Cys (tcc/tGc)	Rv2236c	cobD	cobalamin biosynthesis transmembrane protein CobD
2509722	0	A	SNP	G	108	107	211	100	215	Pro78Pro (cca/ccG)	Rv2237	-	hypothetical protein
2512641	0	C	SNP	T	103	103	203	99.52	207	Leu35Leu (ctg/Ttg)	Rv2241	aceE	pyruvate dehydrogenase E1 component
2516271	0	T	SNP	C	89	101	186	100	190	Met323Thr (atg/aCg)	Rv2242	-	hypothetical protein
2516567	0	G	SNP	C	79	89	166	100	168
2521342	0	T	SNP	C	91	111	200	100	202	Asp200Asp (gat/gaC)	Rv2247	accD6	acetyl-/propionyl-CoA carboxylase subunit beta
2523205	1	G	Ins	C	87	85	172	93.48	173
2523205	2	G	Ins	G	87	86	173	94.02	173
2523205	3	G	Ins	C	87	86	173	94.02	173
2525723	0	G	Del	GAP	105	112	216	97.31	223		Rv2251	-	flavoprotein
2526974	0	T	SNP	C	115	99	209	98.17	218	Pro470Pro (cct/ccC)	Rv2251	-	flavoprotein
2529680	0	A	SNP	G	109	111	216	100	220	Thr65Thr (act/acC)	Rv2256c	-	hypothetical protein
2529725	0	G	SNP	T	103	119	218	99.55	223	Val50Val (gtc/gtA)	Rv2256c	-	hypothetical protein
2531742	0	A	SNP	G	91	131	221	100	222	Ala52Ala (gct/gcC)	Rv2258c	-	transcriptional regulator
2533377	0	T	SNP	C	103	100	197	100	203	Asp16Asp (gat/gaC)	Rv2260	-	hypothetical protein
2534186	0	C	SNP	T	113	86	195	98.51	202
2534563	0	G	Del	GAP	113	99	207	97.25	218
2534564	0	A	Del	GAP	113	99	207	100	212
2536312	0	C	SNP	T	99	98	196	99.49	198	Arg224Arg (cgc/cgT)	Rv2263	-	oxidoreductase
2536625	1	C	Ins	G	104	99	203	90.22	203		Rv2264c	-	hypothetical protein
2562644	0	G	SNP	T	87	87	170	100	174	Ala16Ser (gcg/Tcg)	Rv2290	lppO	lipoprotein LppO
2564368	1	G	Ins	C	89	80	169	98.26	169		Rv2293c	-	hypothetical protein
2565855	0	C	SNP	T	111	101	207	98.15	216	Pro177Ser (ccg/Tcg)	Rv2294	-	cystathionine beta-lyase
2566766	1	C	Ins	G	82	111	193	95.54	193
2566768	0	A	SNP	C	81	110	190	97.95	195
2567539	0	A	SNP	C	89	100	188	98.95	191	Glu12Asp (gaa/gaC)	Rv2296	-	haloalkane dehalogenase
2573260	0	G	SNP	A	96	107	201	98.54	206	Gly82Gly (ggg/ggA)	Rv2301	cut2	cutinase
2573756	0	C	SNP	A	83	79	161	100	162
2578626	0	A	SNP	G	95	119	213	100	214	Met24Thr (atg/aCg)	Rv2307c	-	hypothetical protein
2586127	0	A	SNP	G	115	99	209	100	214	Gly388Gly (ggt/ggC)	Rv2314c	-	hypothetical protein
2589216	0	G	SNP	C	118	137	251	98.84	258	Val127Leu (gtg/Ctg)	Rv2316	uspA	sugar ABC transporter permease UspA
2591172	0	G	SNP	A	97	98	195	100	195	Ala219Thr (gcc/Acc)	Rv2318	uspC	sugar ABC transporter substrate-binding lipoprotein UspC
2598400	0	A	SNP	G	106	111	213	100	217	Asn516Asn (aat/aaC)	Rv2326c	-	ABC transporter ATP-binding protein
2600260	0	A	SNP	G	113	109	219	100	222	Arg91Arg (cga/cgG)	Rv2327	-	hypothetical protein
2601576	0	T	SNP	G	100	143	240	100	243	Ser282Arg (agt/agG)	Rv2328	PE23	PE family protein PE23
2608117	0	C	SNP	A	94	108	200	100	202	Asp69Tyr (gac/Tac)	Rv2333c	stp	multidrug resistance protein
2608828	0	C	SNP	A	90	106	191	99.49	197	Ile11Ile (atc/atA)	Rv2334	cysK1	O-acetylserine sulfhydrylase
2612632	0	C	SNP	A	106	124	226	100	230	Gly119Val (ggc/gTc)	Rv2337c	-	hypothetical protein
2615413	0	A	SNP	G	122	114	232	99.16	238	Thr241Ala (acc/Gcc)	Rv2339	mmpL9	transmembrane transport protein MmpL9
2619271	0	T	SNP	C	105	103	205	99.05	210
2624372	0	C	SNP	G	106	88	191	98.98	196	His184Gln (cac/caG)	Rv2345	-	transmembrane protein
2625924	0	T	SNP	C	93	99	192	99.48	193	Ala83Ala (gca/gcG)	Rv2346c	esxO	ESAT-6 like protein EsxO
2626095	0	C	SNP	G	159	147	301	92.73	330	Ala26Ala (gcg/gcC)	Rv2346c	esxO	ESAT-6 like protein EsxO
2626513	0	T	SNP	A	55	57	105	100	112	Thr3Ser (aca/Tca)	Rv2347c	esxP	ESAT-6 like protein EsxP
2626514	0	T	SNP	G	55	55	110	100	110	Ala2Ala (gca/gcC)	Rv2347c	esxP	ESAT-6 like protein EsxP
2626600	0	G	SNP	A	72	56	125	98.46	130
2627946	0	A	SNP	G	85	71	152	99.36	157	Arg251Arg (cgt/cgC)	Rv2349c	plcC	phospholipase C
2631009	1	G	Ins	G	73	90	163	79.51	163		Rv2351c	plcA	membrane-associated phospholipase A
2631009	2	G	Ins	T	73	90	163	79.51	163		Rv2351c	plcA	membrane-associated phospholipase A
2631009	3	G	Ins	G	73	90	163	79.51	163		Rv2351c	plcA	membrane-associated phospholipase A
2631009	4	G	Ins	C	73	90	163	79.51	163		Rv2351c	plcA	membrane-associated phospholipase A
2631009	5	G	Ins	C	73	90	163	79.51	163		Rv2351c	plcA	membrane-associated phospholipase A
2631861	0	G	SNP	T	107	85	186	95.05	202	Ala72Glu (gcg/gAg)	Rv2351c	plcA	membrane-associated phospholipase A
2632341	1	C	Ins	A	86	77	163	96.45	163
2632362	0	T	SNP	C	91	79	170	98.84	172
2637541	0	C	SNP	T	88	95	180	100	183
2639585	0	C	SNP	T	132	100	225	77.59	299
2642383	0	C	SNP	T	96	95	187	100	191	Ala66Thr (gcc/Acc)	Rv2360c	-	hypothetical protein
2643526	0	G	SNP	A	111	103	213	100	214	Gln245_ (cag/Tag)	Rv2362c	recO	DNA repair protein RecO
2648555	0	G	SNP	A	99	75	172	98.31	177	Leu120Leu (ctg/Ttg)	Rv2367c	-	endoribonuclease
2655846	0	G	SNP	A	98	122	217	100	220	Thr90Thr (acc/acT)	Rv2376c	cfp2	low molecular weight antigen MTB12
2656225	0	A	SNP	G	96	95	189	100	191	Val69Ala (gtc/gCc)	Rv2377c	-	hypothetical protein
2656635	0	G	SNP	A	107	102	207	100	209	Pro357Ser (ccg/Tcg)	Rv2378c	mbtG	L-lysine N6-monooxygenase
2660319	0	C	SNP	G	112	116	223	100	228	Glu589Asp (gag/gaC)	Rv2379c	mbtF	peptide synthetase
2661039	0	G	SNP	A	102	97	198	100	199	Ile349Ile (atc/atT)	Rv2379c	mbtF	peptide synthetase
2680044	1	G	Ins	C	104	113	217	93.53	217
2680658	0	T	SNP	G	76	79	154	100	155	Thr67Thr (act/acG)	Rv2386a	-	hypothetical protein
2683360	0	C	SNP	G	104	96	197	98.04	204	Trp118Ser (tgg/tCg)	Rv2389c	rpfD	resuscitation-promoting factor RpfD
2688700	0	C	SNP	T	112	104	207	100	216	Pro231Ser (ccg/Tcg)	Rv2394	ggtB	gamma-glutamyltranspeptidase precursor GgtB
2690160	0	A	SNP	G	81	96	175	100	177	Asn30Ser (aac/aGc)	Rv2395	-	integral membrane protein
2695378	0	C	SNP	G	93	86	177	100	179	Gly141Ala (ggc/gCc)	Rv2398c	cysW	sulfate ABC transporter permease CysW
2697489	0	C	SNP	T	102	103	200	100	205	Ala76Thr (gcg/Acg)	Rv2400c	subI	sulfate ABC transporter substrate-binding lipoprotein SubI
2700222	0	T	SNP	C	105	114	218	99.55	220	Leu565Pro (ctg/cCg)	Rv2402	-	trehalase
2704456	0	G	SNP	A	115	89	204	98.08	208
2704884	1	A	Ins	C	75	102	177	95.68	178		Rv2407	-	ribonuclease Z
2704884	2	A	Ins	A	76	101	177	95.68	178		Rv2407	-	ribonuclease Z
2704884	3	A	Ins	G	76	102	178	96.22	178		Rv2407	-	ribonuclease Z
2704884	4	A	Ins	C	74	100	174	94.05	174		Rv2407	-	ribonuclease Z
2704884	5	A	Ins	G	73	99	172	92.97	173		Rv2407	-	ribonuclease Z
2704884	6	A	Ins	A	74	99	173	93.51	173		Rv2407	-	ribonuclease Z
2704884	7	A	Ins	C	73	98	171	92.43	172		Rv2407	-	ribonuclease Z
2706158	0	G	SNP	A	107	112	215	100	219	Ala133Thr (gca/Aca)	Rv2408	PE24	PE family protein PE24
2712328	0	C	SNP	T	113	96	208	100	209	Pro183Pro (ccg/ccA)	Rv2414c	-	hypothetical protein
2713795	0	C	SNP	T	122	98	215	100	220
2718852	0	T	SNP	G	110	82	190	100	192
2719580	0	T	SNP	C	89	114	202	99.02	205
2720069	0	G	SNP	A	76	84	157	100	160	Gly158Glu (ggg/gAg)	Rv2423	-	hypothetical protein
2720444	0	C	SNP	T	86	90	173	99.44	177	Ser283Phe (tct/tTt)	Rv2423	-	hypothetical protein
2720895	0	G	SNP	A	13	59	71	97.3	74	His295Tyr (cac/Tac)	Rv2424c	-	transposase
2720952	0	T	SNP	C	12	43	55	100	55	Thr276Ala (acc/Gcc)	Rv2424c	-	transposase
2720954	0	G	SNP	A	15	43	58	100	58	Thr275Ile (acc/aTc)	Rv2424c	-	transposase
2721562	0	C	SNP	G	85	117	199	100	202	Ala72Ala (gcg/gcC)	Rv2424c	-	transposase
2723506	0	T	SNP	C	98	97	191	100	195	Leu226Leu (tta/ttG)	Rv2426c	-	hypothetical protein
2724185	0	A	Del	GAP	66	78	146	75	192
2724186	0	T	Del	GAP	66	78	146	75.39	191
2724187	0	C	Del	GAP	66	78	146	75.39	191
2724188	0	G	Del	GAP	66	78	146	76.6	188
2724189	0	G	Del	GAP	66	78	146	77.42	186
2724190	0	G	Del	GAP	66	78	146	77.01	187
2724191	0	T	Del	GAP	66	78	146	77.42	186
2724192	0	C	Del	GAP	66	78	146	78.69	183
2724193	0	T	Del	GAP	66	78	146	78.69	183
2724194	0	C	Del	GAP	66	78	146	77.84	185
2724195	0	C	Del	GAP	66	78	146	79.56	181
2724196	0	T	Del	GAP	66	78	146	78.69	183
2724197	0	C	Del	GAP	66	78	146	80	180
2724198	0	T	Del	GAP	66	78	146	82.29	175
2724199	0	A	Del	GAP	66	78	146	81.82	176
2724200	0	G	Del	GAP	66	78	146	82.29	175
2726105	0	G	SNP	A	103	106	203	99.52	210						phylo (Delhi/CAS, 3)	isoniazid (INH)
2729058	0	A	SNP	C	130	118	245	99.6	249	Leu26Arg (ctg/cGg)	Rv2433c	-	hypothetical protein
2734074	0	T	SNP	C	127	133	257	100	260	Val282Ala (gtc/gCc)	Rv2436	rbsK	ribokinase RbsK
2737572	0	C	SNP	A	98	115	208	100	213	Ala226Ser (gcg/Tcg)	Rv2439c	proB	glutamate 5-kinase protein
2738221	0	G	SNP	A	107	115	218	99.11	224	Ile9Ile (atc/atT)	Rv2439c	proB	glutamate 5-kinase protein
2740693	0	T	SNP	C	100	94	192	100	194
2746876	0	G	SNP	A	103	110	207	98.61	216	Val241Val (gtc/gtT)	Rv2447c	folC	folylpolyglutamate synthase FolC
2751804	0	C	SNP	T	122	136	253	100	258	Arg126Gln (cgg/cAg)	Rv2450c	rpfE	resuscitation-promoting factor RpfE
2752698	0	C	SNP	A	77	88	161	100	165
2753869	0	A	SNP	G	133	117	249	100	250	Val293Ala (gtg/gCg)	Rv2454c	-	2-oxoglutarate oxidoreductase subunit KorB
2760152	0	A	SNP	G	104	112	215	99.08	218	Tyr125Cys (tac/tGc)	Rv2458	mmuM	homocysteine S-methyltransferase MmuM
2770740	0	C	SNP	T	111	115	223	99.12	228	Ala585Ala (gcc/gcT)	Rv2467	pepN	aminopeptidase PepN
2779136	0	T	SNP	C	120	128	243	99.2	250	Ser1043Gly (agc/Ggc)	Rv2476c	gdh	NAD-dependent glutamate dehydrogenase
2779824	0	G	SNP	A	103	119	216	98.67	225	Arg813Arg (cgc/cgT)	Rv2476c	gdh	NAD-dependent glutamate dehydrogenase
2782498	0	G	SNP	A	96	91	185	100	187	Asp515Asp (gac/gaT)	Rv2477c	-	macrolide ABC transporter ATP-binding protein
2786952	0	A	SNP	G	105	113	214	99.54	219	Cys778Arg (tgc/Cgc)	Rv2482c	plsB2	glycerol-3-phosphate acyltransferase
2787853	0	G	SNP	A	103	116	214	98.65	222	Ala477Ala (gcc/gcT)	Rv2482c	plsB2	glycerol-3-phosphate acyltransferase
2791098	0	C	SNP	T	97	93	186	100	190	Gly466Asp (ggt/gAt)	Rv2484c	-	diacyglycerol O-acyltransferase
2798595	0	C	SNP	T	130	114	238	99.19	246	Ala762Ala (gcg/gcA)	Rv2488c	-	LuxR family transcriptional regulator
2804186	0	T	SNP	C	80	135	207	100	215	Asp684Gly (gac/gGc)	Rv2490c	PE_PGRS43	PE-PGRS family protein PE_PGRS43
2807486	0	C	SNP	A	74	87	158	100	161	Ala70Asp (gcc/gAc)	Rv2492	-	hypothetical protein
2808518	0	C	SNP	T	112	125	232	99.16	239	Ala70Val (gca/gTa)	Rv2494	vapC38	ribonuclease VapC38
2809621	0	T	SNP	C	108	123	227	100	231	Thr107Ala (acc/Gcc)	Rv2495c	bkdC	branched-chain keto acid dehydrogenase E2 component
2812633	0	G	SNP	A	96	116	207	98.15	216	His182Tyr (cat/Tat)	Rv2498c	citE	citrate (pro-3S)-lyase subunit beta
2814800	0	T	SNP	G	92	96	182	98.43	191	Lys38Gln (aaa/Caa)	Rv2500c	fadE19	acyl-CoA dehydrogenase FadE19
2817747	0	G	SNP	A	95	121	215	99.08	218	Ala243Val (gct/gTt)	Rv2502c	accD1	acetyl-/propionyl-CoA carboxylase subunit beta
2818837	0	A	SNP	G	99	84	177	100	183	Gly97Gly (ggt/ggC)	Rv2503c	scoB	succinyl-CoA:3-ketoacid-CoA transferase subunit B
2821097	0	G	SNP	C	99	105	203	99.03	206	Ala167Gly (gcg/gGg)	Rv2505c	fadD35	fatty-acid--CoA ligase FadD35
2821342	0	C	SNP	T	102	92	190	100	194	Ala85Ala (gcg/gcA)	Rv2505c	fadD35	fatty-acid--CoA ligase FadD35
2825466	0	G	SNP	A	116	118	230	100	234	Lys263Lys (aag/aaA)	Rv2509	-	short-chain type dehydrogenase/reductase
2827984	0	G	SNP	T	94	98	190	100	192
2828019	0	T	SNP	C	99	106	199	100	205
2830525	0	C	SNP	A	103	98	197	100	201	Thr122Lys (acg/aAg)	Rv2513	-	hypothetical protein
2841022	0	A	SNP	G	100	101	199	100	201	Cys2771Arg (tgc/Cgc)	Rv2524c	fas	fatty acid synthase
2847281	0	A	SNP	G	98	101	195	100	199	Asp684Asp (gat/gaC)	Rv2524c	fas	fatty acid synthase
2855259	0	A	SNP	G	103	91	187	100	194	Ala841Ala (gct/gcC)	Rv2531c	-	amino acid decarboxylase
2865760	0	A	SNP	G	84	81	161	99.4	166	Thr211Ala (acc/Gcc)	Rv2542	-	hypothetical protein
2865882	0	T	SNP	C	92	101	189	100	193	Val251Val (gtt/gtC)	Rv2542	-	hypothetical protein
2867207	0	C	SNP	G	103	86	187	100	189	Ala28Ala (gcc/gcG)	Rv2544	lppB	lipoprotein LppB
2867230	0	G	SNP	A	61	61	121	99.19	123	Gly36Asp (ggc/gAc)	Rv2544	lppB	lipoprotein LppB
2867231	0	C	SNP	T	62	58	118	99.17	121	Gly36Gly (ggc/ggT)	Rv2544	lppB	lipoprotein LppB
2867236	0	A	SNP	G	65	61	122	99.21	127	Asn38Ser (aac/aGc)	Rv2544	lppB	lipoprotein LppB
2867240	0	C	SNP	T	68	63	127	99.24	132	Pro39Pro (ccc/ccT)	Rv2544	lppB	lipoprotein LppB
2867245	0	A	SNP	C	69	64	133	99.25	134	Lys41Thr (aaa/aCa)	Rv2544	lppB	lipoprotein LppB
2867251	0	C	SNP	G	69	64	130	98.52	135	Pro43Arg (ccg/cGg)	Rv2544	lppB	lipoprotein LppB
2867254	0	A	SNP	G	69	68	134	99.28	138	His44Arg (cac/cGc)	Rv2544	lppB	lipoprotein LppB
2867263	0	G	SNP	A	81	83	161	99.39	165	Gly47Asp (ggc/gAc)	Rv2544	lppB	lipoprotein LppB
2878405	0	T	SNP	C	121	106	222	98.7	230	Met192Thr (atg/aCg)	Rv2558	-	hypothetical protein
2880702	0	G	SNP	C	113	101	211	100	214	Val210Leu (gtc/Ctc)	Rv2560	-	hypothetical protein
2881337	0	C	SNP	T	100	98	192	99.5	199
2881474	0	G	SNP	A	94	88	180	98.91	184
2881569	0	A	SNP	G	95	83	176	100	178
2881598	0	G	Del	GAP	87	86	167	98.3	176
2884068	0	A	SNP	C	104	84	186	100	188	Met243Leu (atg/Ctg)	Rv2564	glnQ	glutamine ABC transporter ATP-binding protein
2886570	0	A	SNP	G	96	87	179	100	183	Glu66Glu (gaa/gaG)	Rv2566	-	hypothetical protein
2888201	0	T	SNP	C	104	110	212	100	214	Leu610Pro (ctc/cCc)	Rv2566	-	hypothetical protein
2889633	0	T	SNP	C	110	136	242	99.6	247	Ala1087Ala (gct/gcC)	Rv2566	-	hypothetical protein
2891267	0	C	SNP	T	118	104	217	100	222	Gly491Gly (ggc/ggT)	Rv2567	-	hypothetical protein
2891728	0	A	SNP	G	119	127	240	99.6	247	Gln645Arg (cag/cGg)	Rv2567	-	hypothetical protein
2894208	0	G	SNP	A	94	120	211	100	214	Ser67Ser (agc/agT)	Rv2569c	-	hypothetical protein
2895473	0	A	SNP	G	121	132	251	100	253	Phe163Ser (ttc/tCc)	Rv2571c	-	transmembrane protein
2897660	0	T	SNP	C	114	110	219	100	224	Ala48Ala (gca/gcG)	Rv2572c	aspS	aspartate--tRNA ligase
2898522	0	T	SNP	C	96	96	190	100	192	Tyr160Tyr (tat/taC)	Rv2573	-	2-dehydropantoate 2-reductase
2903050	0	G	SNP	A	115	108	216	99.11	225	Thr161Ile (acc/aTc)	Rv2578c	-	hypothetical protein
2903710	0	T	SNP	C	103	94	195	98.99	199	Tyr24Tyr (tat/taC)	Rv2579	dhaA	haloalkane dehalogenase
2910461	0	G	SNP	T	114	135	244	99.6	250	Ala147Glu (gcg/gAg)	Rv2584c	apt	adenine phosphoribosyltransferase
2910852	0	C	SNP	G	95	123	216	99.54	219	Ala17Pro (gcg/Ccg)	Rv2584c	apt	adenine phosphoribosyltransferase
2911293	0	C	SNP	G	90	105	191	99.49	196	Cys462Ser (tgt/tCt)	Rv2585c	-	lipoprotein
2912294	0	T	SNP	G	99	107	204	100	206	Ala128Ala (gca/gcC)	Rv2585c	-	lipoprotein
2923092	0	C	Del	GAP	111	97	210	86.31	241		Rv2591	PE_PGRS44	PE-PGRS family protein PE_PGRS44
2923093	0	G	Del	GAP	111	97	210	86.31	241		Rv2591	PE_PGRS44	PE-PGRS family protein PE_PGRS44
2923094	0	G	Del	GAP	111	97	210	88.51	235		Rv2591	PE_PGRS44	PE-PGRS family protein PE_PGRS44
2923095	0	C	Del	GAP	111	97	210	88.14	236		Rv2591	PE_PGRS44	PE-PGRS family protein PE_PGRS44
2923096	0	G	Del	GAP	111	97	210	88.14	236		Rv2591	PE_PGRS44	PE-PGRS family protein PE_PGRS44
2923097	0	G	Del	GAP	111	97	210	89.27	233		Rv2591	PE_PGRS44	PE-PGRS family protein PE_PGRS44
2923098	0	C	Del	GAP	111	97	210	88.89	234		Rv2591	PE_PGRS44	PE-PGRS family protein PE_PGRS44
2923099	0	A	Del	GAP	111	97	210	90.43	230		Rv2591	PE_PGRS44	PE-PGRS family protein PE_PGRS44
2923100	0	A	Del	GAP	111	97	210	91.63	227		Rv2591	PE_PGRS44	PE-PGRS family protein PE_PGRS44
2923391	0	T	SNP	C	118	122	236	100	240	Pro281Pro (cca/ccG)	Rv2592c	ruvB	Holliday junction ATP-dependent DNA helicase RuvB
2925462	0	T	SNP	A	105	84	188	100	189
2925962	0	T	SNP	C	118	85	200	99.51	204	Cys77Arg (tgc/Cgc)	Rv2596	vapC40	ribonuclease VapC40
2927939	0	T	SNP	C	93	92	181	100	185
2939373	0	G	SNP	C	111	99	207	99.53	211	Ser197Cys (tct/tGt)	Rv2611c	-	phosphatidylinositol mannoside acyltransferase
2939657	0	T	SNP	C	124	125	247	100	249	Ile102Met (ata/atG)	Rv2611c	-	phosphatidylinositol mannoside acyltransferase
2941179	0	G	SNP	A	96	96	189	98.97	194	Arg6Arg (cgc/cgT)	Rv2613c	-	AP-4-A phosphorylase		phylo (Delhi/CAS)
2943675	0	G	SNP	A	134	119	248	99.61	254	Gly437Gly (ggc/ggT)	Rv2615c	PE_PGRS45	PE-PGRS family protein PE_PGRS45
2943711	1	G	Ins	C	105	98	203	78.38	203		Rv2615c	PE_PGRS45	PE-PGRS family protein PE_PGRS45
2943711	2	G	Ins	C	104	97	201	77.61	203		Rv2615c	PE_PGRS45	PE-PGRS family protein PE_PGRS45
2943711	3	G	Ins	G	105	98	203	78.38	203		Rv2615c	PE_PGRS45	PE-PGRS family protein PE_PGRS45
2943711	4	G	Ins	C	105	97	202	77.99	203		Rv2615c	PE_PGRS45	PE-PGRS family protein PE_PGRS45
2943711	5	G	Ins	C	105	96	201	77.61	203		Rv2615c	PE_PGRS45	PE-PGRS family protein PE_PGRS45
2943711	6	G	Ins	G	105	97	202	77.99	203		Rv2615c	PE_PGRS45	PE-PGRS family protein PE_PGRS45
2943711	7	G	Ins	T	105	98	203	78.38	203		Rv2615c	PE_PGRS45	PE-PGRS family protein PE_PGRS45
2943711	8	G	Ins	T	105	98	203	78.38	203		Rv2615c	PE_PGRS45	PE-PGRS family protein PE_PGRS45
2943711	9	G	Ins	T	105	98	203	78.38	203		Rv2615c	PE_PGRS45	PE-PGRS family protein PE_PGRS45
2944833	0	G	SNP	C	74	93	165	97.66	171	Ala51Ala (gcc/gcG)	Rv2615c	PE_PGRS45	PE-PGRS family protein PE_PGRS45
2944857	0	T	SNP	G	80	68	146	98.67	150	Gln43His (caa/caC)	Rv2615c	PE_PGRS45	PE-PGRS family protein PE_PGRS45
2944932	0	T	SNP	C	76	75	145	98.05	154	Ala18Ala (gca/gcG)	Rv2615c	PE_PGRS45	PE-PGRS family protein PE_PGRS45
2949251	0	G	SNP	A	101	128	228	99.57	230	Val206Ile (gtt/Att)	Rv2622	-	methyltransferase
2954439	0	T	SNP	C	87	88	171	100	175	Arg104Gly (aga/Gga)	Rv2627c	-	hypothetical protein
2957115	0	G	SNP	A	107	114	220	99.1	223	Gly75Ser (ggt/Agt)	Rv2630	-	hypothetical protein
2958693	0	G	SNP	A	96	95	189	100	191	Ala374Ala (gcg/gcA)	Rv2631	-	RNA-splicing ligase RtcB
2959257	0	A	Del	GAP	70	79	148	98.68	151
2959258	0	T	Del	GAP	69	78	146	98	150
2959259	0	C	Del	GAP	69	78	146	98	150
2959260	0	C	Del	GAP	69	78	146	98	150
2959261	0	A	Del	GAP	69	78	146	98	150
2959262	0	A	Del	GAP	69	79	147	98.67	150
2959263	0	T	Del	GAP	70	79	148	99.33	150
2959264	0	C	Del	GAP	70	78	147	98.67	150
2959265	0	A	SNP	T	68	81	147	98.03	152
2959272	0	T	SNP	C	84	85	169	98.26	172
2960193	0	C	Del	GAP	108	98	202	86.92	237		Rv2634c	PE_PGRS46	PE-PGRS family protein PE_PGRS46
2960592	0	C	SNP	T	103	116	201	99.55	220	Gly617Asp (ggc/gAc)	Rv2634c	PE_PGRS46	PE-PGRS family protein PE_PGRS46
2964594	0	G	SNP	A	102	101	199	100	203	Ala64Thr (gcc/Acc)	Rv2638	-	hypothetical protein
2968168	0	A	SNP	C	69	67	136	97.84	139	Asp420Ala (gat/gCt)	Rv2643	arsC	arsenic-transport integral membrane protein ArsC
2968169	0	T	SNP	G	71	68	139	99.29	140	Asp420Glu (gat/gaG)	Rv2643	arsC	arsenic-transport integral membrane protein ArsC
2968170	0	A	SNP	G	71	68	137	99.29	140	Ile421Val (atc/Gtc)	Rv2643	arsC	arsenic-transport integral membrane protein ArsC
2968171	0	T	SNP	C	71	68	136	99.29	140	Ile421Thr (atc/aCc)	Rv2643	arsC	arsenic-transport integral membrane protein ArsC
2974933	0	A	SNP	G	127	111	235	100	238	Ile101Thr (atc/aCc)	Rv2650c	-	prophage protein
2975227	0	T	SNP	G	92	103	194	100	195	Asn3Thr (aat/aCt)	Rv2650c	-	prophage protein
2975472	0	G	Del	GAP	112	114	223	95.76	236		Rv2651c	-	prophage protease
2984740	0	A	SNP	G	132	116	245	100	248	His3Arg (cac/cGc)	Rv2668	-	hypothetical protein
2988630	0	C	SNP	G	149	110	256	99.62	260	His317Asp (cat/Gat)	Rv2672	-	protease
2994187	0	T	SNP	C	112	126	236	100	238	Leu292Leu (tta/ttG)	Rv2678c	hemE	uroporphyrinogen decarboxylase
2996589	0	G	SNP	A	124	103	221	97.84	232	Arg162His (cgc/cAc)	Rv2680	-	hypothetical protein
3003115	0	C	SNP	G	109	96	204	99.51	206	Ala378Gly (gca/gGa)	Rv2685	arsB1	arsenic-transport integral membrane protein ArsB
3004599	0	G	SNP	A	99	93	188	99.48	193	Val50Val (gtc/gtT)	Rv2687c	-	antibiotic ABC transporter permease
3005185	0	G	SNP	T	103	107	204	100	210	Pro156Thr (ccc/Acc)	Rv2688c	-	antibiotic ABC transporter ATP-binding protein
3006506	0	G	SNP	C	102	127	228	99.57	230	Ala186Gly (gct/gGt)	Rv2689c	-	hypothetical protein
3007737	0	G	SNP	A	88	88	172	98.88	178	Asn491Asn (aac/aaT)	Rv2690c	-	integral membrane protein
3009692	0	A	SNP	G	89	105	191	100	194	Thr117Ala (acc/Gcc)	Rv2691	ceoB	TRK system potassium uptake protein CeoB
3010014	0	G	SNP	A	125	84	206	99.52	210	Gly224Glu (ggg/gAg)	Rv2691	ceoB	TRK system potassium uptake protein CeoB
3010420	0	A	SNP	G	125	118	243	100	243	Ile133Val (atc/Gtc)	Rv2692	ceoC	TRK system potassium uptake protein CeoC
3011837	0	A	SNP	G	113	93	202	100	206
3017465	0	T	SNP	C	118	72	188	99.48	191	Ile203Thr (ata/aCa)	Rv2702	ppgK	polyphosphate glucokinase
3027548	0	C	SNP	T	85	81	165	99.4	167	Pro162Ser (ccg/Tcg)	Rv2714	-	hypothetical protein
3027798	0	T	SNP	C	86	83	167	100	169	Val245Ala (gtg/gCg)	Rv2714	-	hypothetical protein
3031168	0	A	SNP	G	116	113	221	100	229	Tyr124His (tat/Cat)	Rv2719c	-	membrane protein
3037377	0	T	SNP	C	127	95	219	99.55	223
3040344	0	C	SNP	T	116	112	224	100	228	Glu142Glu (gag/gaA)	Rv2727c	miaA	tRNA delta(2)-isopentenylpyrophosphate transferase
3041871	0	G	SNP	T	96	84	177	100	180	Ala202Glu (gcg/gAg)	Rv2729c	-	integral membrane protein
3043700	0	C	SNP	T	97	94	189	99.48	192	Ala225Ala (gcc/gcT)	Rv2731	-	hypothetical protein
3044806	0	C	SNP	T	104	99	198	99.51	204	Val62Met (gtg/Atg)	Rv2732c	-	transmembrane protein
3054081	0	A	SNP	G	123	114	236	99.58	238	Gly56Gly (gga/ggG)	Rv2741	PE_PGRS47	PE-PGRS family protein PE_PGRS47
3054321	0	A	SNP	G	93	124	212	99.54	218	Gly136Gly (gga/ggG)	Rv2741	PE_PGRS47	PE-PGRS family protein PE_PGRS47
3054724	0	A	SNP	G	26	9	34	100	35	Ser271Gly (agc/Ggc)	Rv2741	PE_PGRS47	PE-PGRS family protein PE_PGRS47
3059791	0	G	SNP	C	28	67	95	100	95
3059812	0	T	Del	GAP	29	29	55	95.08	61
3059820	0	G	SNP	T	29	23	50	94.55	55
3059821	0	C	SNP	G	28	21	49	94.23	52
3059822	0	A	SNP	C	28	24	50	94.55	55
3059829	1	G	Ins	A	33	24	57	93.44	57
3064150	0	G	SNP	A	78	75	150	98.71	155	Val171Val (gtg/gtA)	Rv2751	-	hypothetical protein
3065860	0	A	SNP	C	87	67	152	98.09	157	Leu111Arg (ctg/cGg)	Rv2752c	-	ribonuclease J
3069167	0	A	SNP	G	89	115	197	99.51	205	Leu306Pro (ctg/cCg)	Rv2756c	hsdM	type I restriction/modification system DNA methylase HsdM
3069566	0	C	SNP	T	91	102	187	100	193	Gly173Asp (ggc/gAc)	Rv2756c	hsdM	type I restriction/modification system DNA methylase HsdM
3072285	0	A	SNP	C	97	118	210	99.08	217	Leu119Arg (ctg/cGg)	Rv2761c	hsdS	type I restriction/modification system specificity determinant HsdS
3075440	0	A	SNP	G	91	88	177	98.35	182
3076172	0	C	SNP	T	97	101	196	99.5	199	Asp67Asn (gat/Aat)	Rv2766c	-	short-chain type dehydrogenase/reductase
3078178	0	C	SNP	T	121	104	224	100	225	Val270Met (gtg/Atg)	Rv2769c	PE27	PE family protein PE27
3078978	0	A	SNP	C	71	93	158	100	164	Phe3Cys (ttc/tGc)	Rv2769c	PE27	PE family protein PE27
3079877	0	A	SNP	G	118	110	228	99.13	230	Phe194Ser (ttc/tCc)	Rv2770c	PPE44	PPE family protein PPE44
3080795	0	A	SNP	G	86	117	201	100	203	Leu80Pro (ctc/cCc)	Rv2771c	-	hypothetical protein
3086788	0	T	SNP	C	89	81	166	100	170
3103682	0	T	SNP	C	120	114	231	100	234	Met87Val (atg/Gtg)	Rv2794c	pptT	phosphopantetheinyl transferase
3104189	0	A	SNP	G	92	99	183	100	191	Cys241Cys (tgt/tgC)	Rv2795c	-	hypothetical protein
3111280	0	G	SNP	A	116	117	228	100	233	Leu182Phe (ctt/Ttt)	Rv2802c	-	arginine/hypothetical protein
3111299	0	C	SNP	T	102	112	208	99.53	215	Leu175Leu (ttg/ttA)	Rv2802c	-	arginine/hypothetical protein
3112877	0	G	SNP	A	114	107	213	99.55	222	Gly4Asp (ggc/gAc)	Rv2805	-	hypothetical protein
3113872	0	A	SNP	T	98	123	217	99.55	222	Glu72Val (gag/gTg)	Rv2807	-	hypothetical protein
3115384	0	G	SNP	C	92	87	177	99.44	180
3118000	0	A	SNP	G	116	125	236	100	241	Arg395Gly (agg/Ggg)	Rv2812	-	transposase
3120110	0	A	SNP	C	83	96	172	99.44	180
3131177	0	G	SNP	A	104	93	197	98.01	201	Leu199Leu (ctc/ctT)	Rv2823c	-	CRISPR-associated protein Cas10/Csm1
3131469	1	T	Ins	T	111	93	204	97.14	204		Rv2823c	-	CRISPR-associated protein Cas10/Csm1
3131469	2	T	Ins	G	111	93	204	97.14	204		Rv2823c	-	CRISPR-associated protein Cas10/Csm1
3131469	3	T	Ins	T	111	93	204	97.14	204		Rv2823c	-	CRISPR-associated protein Cas10/Csm1
3131469	4	T	Ins	C	111	93	204	97.14	204		Rv2823c	-	CRISPR-associated protein Cas10/Csm1
3131469	5	T	Ins	G	111	92	203	96.67	203		Rv2823c	-	CRISPR-associated protein Cas10/Csm1
3131469	6	T	Ins	G	109	92	201	95.71	201		Rv2823c	-	CRISPR-associated protein Cas10/Csm1
3131469	7	T	Ins	C	109	90	199	94.76	199		Rv2823c	-	CRISPR-associated protein Cas10/Csm1
3131469	8	T	Ins	G	109	89	198	94.29	199		Rv2823c	-	CRISPR-associated protein Cas10/Csm1
3131469	9	T	Ins	A	108	88	196	93.33	197		Rv2823c	-	CRISPR-associated protein Cas10/Csm1
3132482	0	A	SNP	T	109	96	201	99.03	207	Leu78Gln (ctg/cAg)	Rv2824c	-	CRISPR-associated endoribonuclease Cas6
3133054	0	C	SNP	G	204	194	394	100	398	Ser162Ser (tcg/tcC)	Rv2825c	-	hypothetical protein
3133055	0	G	SNP	C	202	190	388	100	392	Ser162Trp (tcg/tGg)	Rv2825c	-	hypothetical protein
3133536	0	T	SNP	C	104	114	215	100	218	Lys2Glu (aaa/Gaa)	Rv2825c	-	hypothetical protein
3134231	0	G	SNP	A	104	111	213	100	215	Pro121Pro (ccc/ccT)	Rv2826c	-	hypothetical protein
3135950	0	C	SNP	G	5	15	20	95.24	21	Ser128Ser (tcg/tcC)	Rv2828c	-	hypothetical protein
3135951	0	G	SNP	C	6	15	20	100	21	Ser128Trp (tcg/tGg)	Rv2828c	-	hypothetical protein
3137058	0	G	SNP	A	103	123	225	100	226	Ala56Val (gcg/gTg)	Rv2830c	vapB22	antitoxin VapB22
3162805	0	C	SNP	G	122	146	267	100	268	Arg180Gly (cgc/Ggc)	Rv2853	PE_PGRS48	PE-PGRS family protein PE_PGRS48
3164225	0	A	SNP	G	138	106	242	98.79	247	Asp25Gly (gac/gGc)	Rv2854	-	hypothetical protein
3165807	0	G	SNP	A	109	108	214	99.09	219	Val201Val (gtg/gtA)	Rv2855	mtr	mycothione reductase
3171105	0	T	SNP	C	98	101	198	99.5	200	Gln181Arg (cag/cGg)	Rv2859c	-	glutamine amidotransferase
3174013	0	G	SNP	A	109	140	245	100	249	Pro2Leu (cct/cTt)	Rv2861c	mapB	methionine aminopeptidase
3174496	0	A	SNP	G	91	116	200	99.04	209	Cys50Arg (tgt/Cgt)	Rv2862c	-	hypothetical protein
3177884	0	C	SNP	A	108	102	203	100	210	Arg21Arg (cgc/cgA)	Rv2866	relG	toxin RelG
3180988	0	C	SNP	A	113	104	211	100	217	Val259Phe (gtc/Ttc)	Rv2869c	rip	zinc metalloprotease
3186860	0	T	SNP	G	90	91	179	99.45	182	Tyr672Asp (tat/Gat)	Rv2874	dipZ	integral membrane C-type cytochrome biogenesis protein DipZ
3189242	0	A	SNP	G	88	122	210	99.53	211	Ala52Ala (gct/gcC)	Rv2878c	mpt53	soluble secreted antigen Mpt53
3190146	0	C	Del	GAP	112	104	209	93.51	231
3194241	1	C	Ins	G	101	104	205	95.79	206		Rv2885c	-	transposase
3202731	0	A	SNP	C	106	104	207	99.53	211	Gly104Gly (gga/ggC)	Rv2893	-	oxidoreductase
3208600	0	G	SNP	A	94	86	179	100	180	Tyr269Tyr (tac/taT)	Rv2899c	fdhD	formate dehydrogenase accessory protein FdhD
3212723	0	C	SNP	A	110	105	208	99.54	216	Ala78Ala (gcg/gcT)	Rv2902c	rnhB	ribonuclease HII
3226181	0	A	SNP	C	112	93	200	100	205	Arg35Arg (cgt/cgG)	Rv2916c	ffh	signal recognition particle protein
3228143	0	G	SNP	T	136	133	264	100	269	Arg594Leu (cgg/cTg)	Rv2917	-	hypothetical protein
3230361	0	T	SNP	G	110	126	235	99.16	238	Asn107Thr (aac/aCc)	Rv2918c	glnD	bifunctional uridylyltransferase/uridylyl-removing enzyme
3231268	0	G	SNP	A	94	107	200	99.01	203	Ile413Ile (atc/atT)	Rv2920c	amt	ammonium transporter integral membrane protein
3236442	0	G	SNP	A	115	124	235	99.58	240	His455His (cac/caT)	Rv2922c	smc	chromosome partition protein Smc
3236497	0	A	SNP	T	113	122	228	100	235	Val437Glu (gtg/gAg)	Rv2922c	smc	chromosome partition protein Smc
3244113	0	T	SNP	C	85	98	180	99.46	184	Pro139Pro (cct/ccC)	Rv2930	fadD26	fatty-acid--CoA ligase FadD26
3247298	0	C	SNP	A	97	103	198	99.5	201	Gly618Gly (ggc/ggA)	Rv2931	ppsA	phthiocerol synthesis polyketide synthase type I PpsA
3247304	0	C	SNP	G	71	74	143	98.64	147	Val620Val (gtc/gtG)	Rv2931	ppsA	phthiocerol synthesis polyketide synthase type I PpsA
3247306	0	A	Del	GAP	68	74	140	97.93	145		Rv2931	ppsA	phthiocerol synthesis polyketide synthase type I PpsA
3247307	0	C	Del	GAP	68	74	140	97.26	146		Rv2931	ppsA	phthiocerol synthesis polyketide synthase type I PpsA
3247308	0	C	Del	GAP	68	74	140	97.93	145		Rv2931	ppsA	phthiocerol synthesis polyketide synthase type I PpsA
3247309	0	C	Del	GAP	69	74	141	98.62	145		Rv2931	ppsA	phthiocerol synthesis polyketide synthase type I PpsA
3247310	0	T	Del	GAP	69	74	141	98.62	145		Rv2931	ppsA	phthiocerol synthesis polyketide synthase type I PpsA
3247313	1	C	Ins	A	69	75	144	96	144		Rv2931	ppsA	phthiocerol synthesis polyketide synthase type I PpsA
3247313	2	C	Ins	C	68	75	143	95.33	144		Rv2931	ppsA	phthiocerol synthesis polyketide synthase type I PpsA
3247313	3	C	Ins	C	68	75	143	95.33	143		Rv2931	ppsA	phthiocerol synthesis polyketide synthase type I PpsA
3247313	4	C	Ins	A	68	75	143	95.33	143		Rv2931	ppsA	phthiocerol synthesis polyketide synthase type I PpsA
3247313	5	C	Ins	G	68	75	143	95.33	143		Rv2931	ppsA	phthiocerol synthesis polyketide synthase type I PpsA
3247319	0	C	SNP	T	94	110	198	99.03	206	Gly625Gly (ggc/ggT)	Rv2931	ppsA	phthiocerol synthesis polyketide synthase type I PpsA
3247340	0	G	SNP	A	109	129	236	99.58	239	Val632Val (gtg/gtA)	Rv2931	ppsA	phthiocerol synthesis polyketide synthase type I PpsA
3247851	0	G	SNP	A	50	58	108	100	108	Ala803Thr (gcc/Acc)	Rv2931	ppsA	phthiocerol synthesis polyketide synthase type I PpsA
3247853	0	C	SNP	T	49	58	106	100	107	Ala803Ala (gcc/gcT)	Rv2931	ppsA	phthiocerol synthesis polyketide synthase type I PpsA
3247856	0	G	SNP	C	49	59	108	100	108	Arg804Arg (cgg/cgC)	Rv2931	ppsA	phthiocerol synthesis polyketide synthase type I PpsA
3247864	1	C	Ins	T	47	54	101	98.06	101		Rv2931	ppsA	phthiocerol synthesis polyketide synthase type I PpsA
3247864	2	C	Ins	A	47	54	101	98.06	101		Rv2931	ppsA	phthiocerol synthesis polyketide synthase type I PpsA
3247864	3	C	Ins	G	47	53	100	97.09	101		Rv2931	ppsA	phthiocerol synthesis polyketide synthase type I PpsA
3247864	4	C	Ins	G	47	54	101	98.06	101		Rv2931	ppsA	phthiocerol synthesis polyketide synthase type I PpsA
3247866	0	C	Del	GAP	44	55	100	99	100		Rv2931	ppsA	phthiocerol synthesis polyketide synthase type I PpsA
3247867	0	A	Del	GAP	44	55	100	99	100		Rv2931	ppsA	phthiocerol synthesis polyketide synthase type I PpsA
3247868	0	A	Del	GAP	44	55	100	99	100		Rv2931	ppsA	phthiocerol synthesis polyketide synthase type I PpsA
3247869	0	A	Del	GAP	44	55	100	99	100		Rv2931	ppsA	phthiocerol synthesis polyketide synthase type I PpsA
3247874	0	G	SNP	A	46	58	103	99.05	105	Arg810Arg (cgg/cgA)	Rv2931	ppsA	phthiocerol synthesis polyketide synthase type I PpsA
3247877	0	T	SNP	C	45	58	101	98.1	105	Phe811Phe (ttt/ttC)	Rv2931	ppsA	phthiocerol synthesis polyketide synthase type I PpsA
3247883	0	T	SNP	C	71	87	155	99.37	159	Ser813Ser (agt/agC)	Rv2931	ppsA	phthiocerol synthesis polyketide synthase type I PpsA
3248074	0	G	SNP	A	60	91	150	100	151	Arg877His (cgc/cAc)	Rv2931	ppsA	phthiocerol synthesis polyketide synthase type I PpsA
3248075	0	C	SNP	T	63	90	153	100	153	Arg877Arg (cgc/cgT)	Rv2931	ppsA	phthiocerol synthesis polyketide synthase type I PpsA
3256494	0	A	SNP	G	101	121	222	99.55	223	Gly270Gly (gga/ggG)	Rv2933	ppsC	phthiocerol synthesis polyketide synthase type I PpsC
3266030	0	A	SNP	G	108	110	217	100	218	Ser1261Ser (tca/tcG)	Rv2934	ppsD	phthiocerol synthesis polyketide synthase type I PpsD
3269581	0	A	SNP	G	108	112	215	100	220	Ala615Ala (gca/gcG)	Rv2935	ppsE	phthiocerol synthesis polyketide synthase type I PpsE
3270784	0	A	SNP	G	124	124	246	100	248	Gln1016Gln (caa/caG)	Rv2935	ppsE	phthiocerol synthesis polyketide synthase type I PpsE
3273107	0	C	SNP	A	99	76	172	100	175	Ala298Ala (gcc/gcA)	Rv2936	drrA	daunorubicin ABC transporter ATP-binding protein DrrA		phylo (3)
3296371	1	G	Ins	C	83	111	194	82.55	194		Rv2947c	pks15	polyketide synthase
3296371	2	G	Ins	C	83	111	194	82.55	194		Rv2947c	pks15	polyketide synthase
3296371	3	G	Ins	G	82	111	193	82.13	194		Rv2947c	pks15	polyketide synthase
3296371	4	G	Ins	C	83	111	194	82.55	194		Rv2947c	pks15	polyketide synthase
3296371	5	G	Ins	G	83	111	194	82.55	194		Rv2947c	pks15	polyketide synthase
3296371	6	G	Ins	G	83	111	194	82.55	194		Rv2947c	pks15	polyketide synthase
3296371	7	G	Ins	C	83	110	193	82.13	194		Rv2947c	pks15	polyketide synthase
3296695	0	C	SNP	T	109	107	212	99.08	218	Val382Val (gtg/gtA)	Rv2947c	pks15	polyketide synthase
3296843	0	A	SNP	G	119	109	224	100	228	Val333Ala (gtg/gCg)	Rv2947c	pks15	polyketide synthase
3299642	0	G	Del	GAP	93	103	195	94.23	208		Rv2948c	fadD22	p-hydroxybenzoyl--AMP ligase
3299643	0	C	Del	GAP	93	103	195	95.15	206		Rv2948c	fadD22	p-hydroxybenzoyl--AMP ligase
3306441	0	G	SNP	A	120	117	231	99.58	238	Arg388Gln (cgg/cAg)	Rv2953	-	trans-acting enoyl reductase
3308437	0	A	SNP	C	104	111	210	97.73	220	Phe37Val (ttc/Gtc)	Rv2955c	-	hypothetical protein
3308606	0	G	SNP	A	106	119	224	100	225
3312620	0	C	SNP	A	93	81	170	98.86	176	Glu73Asp (gag/gaT)	Rv2959c	-	rhamnosyl O-methyltransferase
3314412	0	A	SNP	G	107	120	223	99.56	228	Ala237Ala (gct/gcC)	Rv2962c	-	PGL/p-HBAD biosynthesis rhamnosyltransferase
3316955	0	A	SNP	C	92	96	184	99.47	189	Met143Leu (atg/Ctg)	Rv2964	purU	formyltetrahydrofolate deformylase
3326133	0	C	SNP	G	105	103	207	100	208	Pro11Pro (ccc/ccG)	Rv2971	-	oxidoreductase
3326554	0	A	SNP	C	99	104	202	100	203	Asn152His (aac/Cac)	Rv2971	-	oxidoreductase		phylo (not Euro-American, M. africanum, M. bovis, M . canettii, M. caprae, M. Microti, M. pinipedii, Beijing, Delhi/CAS, EAI)
3331362	0	C	Del	GAP	127	103	228	95.04	242		Rv2975c	-	hypothetical protein
3331363	0	G	Del	GAP	127	103	228	95.04	242		Rv2975c	-	hypothetical protein
3335708	0	G	SNP	C	107	100	206	100	207	Pro14Arg (ccg/cGg)	Rv2979c	-	resolvase
3336562	0	A	Del	GAP	43	56	98	79.2	125
3336587	0	T	SNP	A	32	52	79	94.38	89
3336646	0	T	SNP	A	87	67	142	80.63	191
3336825	0	T	SNP	C	131	94	222	100	225	Thr365Ala (aca/Gca)	Rv2981c	ddlA	D-alanine--D-alanine ligase
3338603	0	G	SNP	C	91	105	189	100	196	Pro133Ala (ccg/Gcg)	Rv2982c	gpdA2	glycerol-3-phosphate dehydrogenase
3348536	0	C	SNP	T	93	74	164	98.82	169
3352932	0	C	SNP	G	111	98	207	100	209	Thr179Thr (acg/acC)	Rv2995c	leuB	3-isopropylmalate dehydrogenase
3355949	0	A	SNP	C	124	92	215	98.18	220	Asp284Ala (gac/gCc)	Rv2997	-	dehydrogenase
3357464	0	C	SNP	G	115	103	213	100	218
3358235	0	A	SNP	T	104	119	218	100	223	Met212Leu (atg/Ttg)	Rv2999	lppY	lipoprotein LppY
3359171	0	C	SNP	T	99	113	212	99.07	214	Thr187Ile (acc/aTc)	Rv3000	-	transmembrane protein
3363338	0	A	SNP	G	101	107	208	100	208
3367765	0	G	SNP	A	86	100	180	100	186	Gly343Gly (ggc/ggT)	Rv3009c	gatB	aspartyl/glutamyl-tRNA(Asn/Gln) amidotransferase subunit B
3379757	0	A	SNP	C	50	75	121	99.21	126
3379763	0	G	SNP	A	54	83	136	99.28	138
3379784	0	C	SNP	A	67	91	155	100	158
3379788	0	C	SNP	G	70	95	161	100	165
3380439	1	G	Ins	C	59	16	75	96.15	75
3380804	0	T	SNP	G	103	118	212	100	221	Ile64Leu (atc/Ctc)	Rv3022A	PE29	PE family protein PE29
3385218	0	C	SNP	T	107	98	201	99.51	206	Gly287Glu (gga/gAa)	Rv3026c	-	hypothetical protein
3390512	0	C	SNP	G	97	125	219	99.11	224	Arg197Arg (cgc/cgG)	Rv3031	-	1,4-alpha-glucan branching protein
3393640	0	C	SNP	T	99	95	192	100	194	Asn87Asn (aac/aaT)	Rv3033	-	hypothetical protein
3395654	0	G	SNP	A	115	113	222	99.56	229	Leu92Leu (ctg/ctA)	Rv3035	-	hypothetical protein
3401871	0	A	SNP	G	115	103	216	99.09	220	Ala16Ala (gct/gcC)	Rv3041c	-	ABC transporter ATP-binding protein
3402816	0	C	SNP	T	98	113	208	100	211	Gly116Glu (gga/gAa)	Rv3042c	serB2	phosphoserine phosphatase SerB
3404376	0	C	SNP	G	103	87	187	98.96	192	Thr182Thr (acg/acC)	Rv3043c	ctaD	cytochrome C oxidase cytochrome 1
3411867	0	C	SNP	T	97	117	213	99.53	215	Val31Met (gtg/Atg)	Rv3050c	-	AsnC family transcriptional regulator
3415182	0	A	Del	GAP	65	47	110	75.68	148
3415183	0	C	Del	GAP	65	47	110	75.68	148
3415184	0	C	Del	GAP	65	47	110	76.19	147
3415185	0	T	Del	GAP	65	47	110	77.24	145
3415186	0	A	Del	GAP	65	47	110	78.87	142
3415187	0	G	Del	GAP	65	47	110	77.24	145
3415188	0	G	Del	GAP	65	47	110	77.78	144
3415189	0	G	Del	GAP	65	47	110	80	140
3415190	0	G	Del	GAP	65	47	110	79.43	141
3415191	0	G	Del	GAP	65	47	110	80	140
3415192	0	T	Del	GAP	65	47	110	82.35	136
3415193	0	G	Del	GAP	65	47	110	82.96	135
3415194	0	G	Del	GAP	65	47	110	83.58	134
3420825	0	A	SNP	G	112	98	209	99.06	212	Asp445Gly (gac/gGc)	Rv3059	cyp136	cytochrome P450 Cyp136
3422905	0	G	SNP	A	91	105	194	98.49	199	Asp103Asp (gac/gaT)	Rv3060c	-	GntR family transcriptional regulator
3425854	0	C	SNP	T	112	116	226	100	228	Pro91Ser (ccg/Tcg)	Rv3062	ligB	DNA ligase
3428897	0	G	SNP	C	106	109	214	100	215	Arg552Pro (cgt/cCt)	Rv3063	cstA	carbon starvation protein A
3428917	0	C	SNP	A	98	116	212	100	214	Arg559Ser (cgt/Agt)	Rv3063	cstA	carbon starvation protein A
3437007	0	G	SNP	C	107	108	213	100	215	Ala77Pro (gcc/Ccc)	Rv3074	-	hypothetical protein
3440464	0	T	SNP	G	117	110	223	100	227	Arg308Arg (cgt/cgG)	Rv3077	-	hydrolase
3440468	0	G	SNP	C	118	109	226	99.56	228	Gly310Arg (ggc/Cgc)	Rv3077	-	hydrolase
3440917	0	G	SNP	A	90	126	213	99.54	217	Pro459Pro (ccg/ccA)	Rv3077	-	hydrolase
3442314	0	G	SNP	A	94	89	179	99.46	184	Ala95Val (gcc/gTc)	Rv3079c	-	hypothetical protein
3450725	0	T	SNP	C	103	112	209	100	215	Val243Val (gtt/gtC)	Rv3084	lipR	acetyl-hydrolase LipR
3454263	0	C	SNP	G	117	101	217	100	218	Leu447Val (ctc/Gtc)	Rv3087	-	diacyglycerol O-acyltransferase
3455686	0	G	SNP	C	108	101	209	100	209	Leu449Leu (ctg/ctC)	Rv3088	tgs4	diacyglycerol O-acyltransferase
3456666	0	A	SNP	G	111	93	198	99.03	206	Ala302Ala (gca/gcG)	Rv3089	fadD13	long chain-fatty-acid--CoA ligase FadD13
3459081	0	G	SNP	C	120	102	220	97.8	227	Ala291Pro (gca/Cca)	Rv3090	-	hypothetical protein
3462135	0	G	SNP	C	113	105	214	100	218	Cys210Trp (tgc/tgG)	Rv3093c	-	oxidoreductase
3462692	0	C	SNP	G	105	103	205	98.11	212	Ala25Pro (gcg/Ccg)	Rv3093c	-	oxidoreductase
3466129	0	G	SNP	A	88	101	183	100	189	Tyr321Tyr (tac/taT)	Rv3097c	lipY	triacylglycerol lipase Lip
3466456	0	G	SNP	A	92	87	175	99.44	180	Val212Val (gtc/gtT)	Rv3097c	lipY	triacylglycerol lipase Lip
3466919	0	C	SNP	G	101	108	207	100	209	Gly58Ala (ggc/gCc)	Rv3097c	lipY	triacylglycerol lipase Lip
3467465	0	C	SNP	G	109	87	195	100	196	Ala66Ala (gcg/gcC)	Rv3098c	-	hypothetical protein
3473996	1	G	Ins	A	99	116	215	99.08	215
3477073	0	C	SNP	T	104	101	203	98.09	209	Ala5Val (gcg/gTg)	Rv3108	-	hypothetical protein
3477644	0	G	SNP	C	73	89	158	98.78	164
3480474	0	G	SNP	A	132	116	244	99.6	249	Gly134Glu (gga/gAa)	Rv3113	-	phosphatase
3480789	0	T	SNP	C	122	108	227	99.57	231	Ser11Pro (tca/Cca)	Rv3114	-	hypothetical protein
3486977	0	A	SNP	G	113	85	196	99	200	Lys157Glu (aaa/Gaa)	Rv3121	cyp141	cytochrome P450 Cyp141
3489665	0	C	SNP	T	91	84	173	100	175	Pro54Ser (cca/Tca)	Rv3124	moaR1	transcriptional regulator MoaR
3494068	0	G	SNP	A	95	87	179	98.38	185
3496854	0	C	SNP	T	107	120	222	99.56	228	Pro102Ser (ccg/Tcg)	Rv3131	-	NAD(P)H nitroreductase
3500243	0	G	SNP	C	125	151	272	100	276	Ala169Ala (gcc/gcG)	Rv3134c	-	universal stress protein
3503895	0	C	SNP	T	101	120	217	100	221	Pro168Leu (ccg/cTg)	Rv3137	-	histidinol-phosphatase
3509231	0	G	SNP	A	105	107	210	99.07	214	Arg106Cys (cgc/Tgc)	Rv3142c	-	hypothetical protein
3509399	0	T	SNP	C	104	91	192	98.98	197	Thr50Ala (acc/Gcc)	Rv3142c	-	hypothetical protein
3510120	0	T	SNP	G	105	129	232	100	234	Lys400Gln (aag/Cag)	Rv3144c	PPE52	PPE family protein PPE52
3515467	0	C	SNP	T	106	108	213	100	214	Pro19Leu (ccg/cTg)	Rv3150	nuoF	NADH-quinone oxidoreductase subunit F
3518167	0	A	SNP	G	108	122	228	100	230	Ile474Met (ata/atG)	Rv3151	nuoG	NADH-quinone oxidoreductase subunit G
3518555	0	A	SNP	G	123	114	229	100	237	Thr604Ala (acg/Gcg)	Rv3151	nuoG	NADH-quinone oxidoreductase subunit G
3529067	0	G	SNP	C	193	260	445	99.12	457	Arg33Gly (cgt/Ggt)	Rv3159c	PPE53	PPE family protein PPE53
3530955	0	C	SNP	G	93	100	189	100	193	Val62Leu (gtc/Ctc)	Rv3161c	-	dioxygenase
3539139	1	C	Ins	G	99	99	198	89.59	198		Rv3170	aofH	flavin-containing monoamine oxidase
3539353	0	G	SNP	A	102	111	212	99.53	214	Gln283Gln (cag/caA)	Rv3170	aofH	flavin-containing monoamine oxidase
3555736	0	A	SNP	G	103	97	197	99.01	202	Cys318Arg (tgc/Cgc)	Rv3190c	-	hypothetical protein
3556275	0	A	SNP	G	79	90	167	100	169	Leu138Pro (ctg/cCg)	Rv3190c	-	hypothetical protein
3557253	0	C	SNP	T	85	73	155	98.75	160
3559812	0	G	SNP	A	108	128	233	99.16	238	Val84Ile (gtt/Att)	Rv3192	-	hypothetical protein
3562338	0	G	SNP	T	108	103	208	100	211	Leu279Met (ctg/Atg)	Rv3193c	-	transmembrane protein
3580637	0	T	Del	GAP	99	115	207	95.96	223
3581414	0	A	SNP	G	110	112	219	100	222	Thr34Ala (aca/Gca)	Rv3204	-	DNA-methyltransferase
3590686	1	G	Ins	C	62	73	135	97.12	135
3591063	0	T	SNP	C	116	80	194	100	196	Lys144Glu (aag/Gag)	Rv3213c	-	SOJ/ParA-like protein
3600576	0	C	SNP	T	106	110	206	99.54	217	Cys242Cys (tgc/tgT)	Rv3224	-	iron-regulated short-chain dehydrogenase/reductase
3604821	0	G	SNP	C	103	103	203	100	206	Ala32Ala (gcg/gcC)	Rv3228	-	hypothetical protein
3608592	0	A	SNP	G	113	97	208	100	210	Asp94Asp (gat/gaC)	Rv3231c	-	hypothetical protein
3610391	1	A	Ins	C	104	101	205	98.09	205		Rv3234c	tgs3	diacyglycerol O-acyltransferase
3614982	0	T	SNP	C	122	135	253	100	257	Leu874Leu (cta/ctG)	Rv3239c	-	transmembrane transport protein
3621423	0	A	SNP	G	95	93	186	100	188
3622441	0	A	SNP	C	122	116	236	100	238	Val217Val (gtt/gtG)	Rv3243c	-	hypothetical protein
3625065	0	T	SNP	G	111	99	205	100	210	Met517Leu (atg/Ctg)	Rv3245c	mtrB	two component sensory histidine kinase MtrB
3634741	0	A	SNP	C	109	88	193	98.01	201	Glu356Ala (gaa/gCa)	Rv3254	-	hypothetical protein
3638093	0	G	SNP	A	113	94	205	99.52	208	Ser206Leu (tcg/tTg)	Rv3257c	pmmA	phosphomannomutase PmmA
3645524	0	C	SNP	T	114	96	206	100	210	Asp152Asn (gac/Aac)	Rv3264c	manB	D-alpha-D-mannose-1-phosphate guanylyltransferase ManB
3653988	0	G	SNP	A	115	105	219	100	220	Val181Met (gtg/Atg)	Rv3272	-	hypothetical protein
3656206	0	C	SNP	A	95	81	170	99.44	177	Arg524Ser (cgc/Agc)	Rv3273	-	transmembrane carbonic anhydrase
3663862	0	C	SNP	T	53	42	84	96.94	98	Ala58Ala (gcc/gcT)	Rv3281	accE5	bifunctional protein acetyl-/propionyl-CoAcarboxylase subunit epsilon AccE
3663925	0	C	SNP	T	46	37	74	77.57	107	Ala79Ala (gcc/gcT)	Rv3281	accE5	bifunctional protein acetyl-/propionyl-CoAcarboxylase subunit epsilon AccE
3670040	0	C	SNP	T	105	94	195	100	199	Ala124Ala (gcg/gcA)	Rv3289c	-	transmembrane protein
3678094	0	C	SNP	T	111	112	216	99.55	224	Ala440Ala (gcc/gcT)	Rv3296	lhr	ATP-dependent helicase
3679764	0	G	SNP	A	108	110	217	99.09	220	Ser997Asn (agc/aAc)	Rv3296	lhr	ATP-dependent helicase
3681548	0	A	SNP	C	94	107	197	100	201	Arg77Arg (agg/Cgg)	Rv3297	nei	endonuclease VIII
3683054	0	G	SNP	T	91	110	196	98.53	204	Gly970Gly (ggc/ggA)	Rv3299c	atsB	arylsulfatase AtsB
3685510	0	T	SNP	C	117	118	234	99.16	237	Ser152Gly (agt/Ggt)	Rv3299c	atsB	arylsulfatase AtsB
3689523	0	G	SNP	T	77	120	194	100	197	Cys472_ (tgc/tgA)	Rv3303c	lpdA	NAD(P)H quinone reductase LpdA
3690016	0	A	SNP	G	125	144	264	99.63	270	Leu308Ser (ttg/tCg)	Rv3303c	lpdA	NAD(P)H quinone reductase LpdA
3693681	0	A	SNP	C	107	110	215	100	217	Ala103Ala (gct/gcG)	Rv3306c	amiB1	amidase AmiB
3704596	0	G	SNP	C	97	84	179	100	181	Val54Leu (gtg/Ctg)	Rv3317	sdhD	succinate dehydrogenase hydrophobic membrane anchor subunit
3711910	0	G	SNP	A	106	113	213	99.55	220	Trp54_ (tgg/tgA)	Rv3327	-	transposase fusion protein
3712372	0	A	SNP	G	115	113	222	100	228	Leu208Leu (cta/ctG)	Rv3327	-	transposase fusion protein
3714211	0	G	SNP	T	117	122	237	100	239	Pro41Gln (ccg/cAg)	Rv3328c	sigJ	ECF RNA polymerase sigma factor SigJ
3714639	0	G	SNP	A	107	130	232	99.58	238	Arg83His (cgc/cAc)	Rv3329	-	aminotransferase
3714757	0	A	SNP	C	96	121	215	100	217	Gln122His (caa/caC)	Rv3329	-	aminotransferase
3715775	0	C	SNP	T	112	94	204	99.04	208
3718357	0	C	SNP	T	98	96	192	100	194	Pro423Leu (ccg/cTg)	Rv3331	sugI	sugar-transport integral membrane protein SugI
3721358	0	G	SNP	A	99	91	185	98.96	192	Ser34Ser (tcg/tcA)	Rv3334	-	MerR family transcriptional regulator
3721806	0	G	SNP	C	117	105	221	100	222	Gly265Gly (ggc/ggG)	Rv3335c	-	integral membrane protein
3729342	0	C	SNP	T	110	108	212	100	218	Ala240Val (gcg/gTg)	Rv3342	-	methyltransferase
3730371	0	C	SNP	T	73	84	151	91.81	171	Gly2189Ser (ggc/Agc)	Rv3343c	PPE54	PPE family protein PPE54
3732113	0	C	SNP	G	78	75	153	95.03	161	Arg1608Pro (cgg/cCg)	Rv3343c	PPE54	PPE family protein PPE54
3732114	0	G	SNP	T	78	70	146	94.87	156	Arg1608Arg (cgg/Agg)	Rv3343c	PPE54	PPE family protein PPE54
3732310	0	G	SNP	A	75	68	141	90.51	158	Asn1542Asn (aac/aaT)	Rv3343c	PPE54	PPE family protein PPE54
3732344	0	G	SNP	A	74	87	157	94.15	171	Ala1531Val (gcc/gTc)	Rv3343c	PPE54	PPE family protein PPE54
3732517	0	A	SNP	G	102	70	169	77.48	222	Ile1473Ile (att/atC)	Rv3343c	PPE54	PPE family protein PPE54
3732525	0	A	SNP	T	98	69	162	77.67	215	Phe1471Ile (ttc/Atc)	Rv3343c	PPE54	PPE family protein PPE54
3732553	0	A	SNP	G	96	80	168	79.28	222	Ile1461Ile (att/atC)	Rv3343c	PPE54	PPE family protein PPE54
3732624	0	A	SNP	G	92	86	175	85.58	208	Leu1438Leu (ttg/Ctg)	Rv3343c	PPE54	PPE family protein PPE54
3735802	0	C	SNP	G	83	84	165	95.98	174	Thr378Thr (acg/acC)	Rv3343c	PPE54	PPE family protein PPE54
3736024	0	A	SNP	G	68	62	128	100	130	Gly304Gly (ggt/ggC)	Rv3343c	PPE54	PPE family protein PPE54
3736628	0	T	SNP	G	104	100	196	100	204	Glu103Ala (gag/gCg)	Rv3343c	PPE54	PPE family protein PPE54
3737120	0	T	Del	GAP	67	68	134	75.42	179		Rv3344c	PE_PGRS49	PE-PGRS family protein PE_PGRS49
3737121	0	C	Del	GAP	67	68	134	76.27	177		Rv3344c	PE_PGRS49	PE-PGRS family protein PE_PGRS49
3737122	0	A	Del	GAP	67	68	134	77.59	174		Rv3344c	PE_PGRS49	PE-PGRS family protein PE_PGRS49
3738364	0	G	SNP	A	42	94	130	99.27	137	Arg1471Trp (cgg/Tgg)	Rv3345c	PE_PGRS50	PE-PGRS family protein PE_PGRS50
3738417	0	G	Del	GAP	13	99	110	90.32	124		Rv3345c	PE_PGRS50	PE-PGRS family protein PE_PGRS50
3739497	0	A	Del	GAP	81	83	149	86.77	189		Rv3345c	PE_PGRS50	PE-PGRS family protein PE_PGRS50
3739498	0	C	Del	GAP	81	83	149	84.1	195		Rv3345c	PE_PGRS50	PE-PGRS family protein PE_PGRS50
3739499	0	A	Del	GAP	81	83	149	87.23	188		Rv3345c	PE_PGRS50	PE-PGRS family protein PE_PGRS50
3739500	0	C	Del	GAP	81	83	148	82	200		Rv3345c	PE_PGRS50	PE-PGRS family protein PE_PGRS50
3739501	0	C	Del	GAP	81	83	148	82	200		Rv3345c	PE_PGRS50	PE-PGRS family protein PE_PGRS50
3739502	0	G	Del	GAP	81	83	148	80.79	203		Rv3345c	PE_PGRS50	PE-PGRS family protein PE_PGRS50
3739503	0	C	Del	GAP	81	83	148	81.59	201		Rv3345c	PE_PGRS50	PE-PGRS family protein PE_PGRS50
3739504	0	C	Del	GAP	81	83	148	88.65	185		Rv3345c	PE_PGRS50	PE-PGRS family protein PE_PGRS50
3739505	0	A	Del	GAP	81	84	148	89.67	184		Rv3345c	PE_PGRS50	PE-PGRS family protein PE_PGRS50
3746409	0	A	SNP	G	99	85	182	100	184	Leu2259Pro (ctg/cCg)	Rv3347c	PPE55	PPE family protein PPE55
3749241	0	G	SNP	C	84	112	191	98.99	198	Ser1315Trp (tcg/tGg)	Rv3347c	PPE55	PPE family protein PPE55
3749653	0	G	SNP	A	93	96	186	100	189	Gln1178_ (caa/Taa)	Rv3347c	PPE55	PPE family protein PPE55
3750177	0	A	SNP	T	64	82	144	100	146	Phe1003Tyr (ttc/tAc)	Rv3347c	PPE55	PPE family protein PPE55
3750178	0	A	SNP	C	64	81	143	100	145	Phe1003Val (ttc/Gtc)	Rv3347c	PPE55	PPE family protein PPE55
3750185	0	C	SNP	G	63	81	141	100	144	Ser1000Ser (tcg/tcC)	Rv3347c	PPE55	PPE family protein PPE55
3750187	0	A	SNP	T	63	79	139	100	142	Ser1000Thr (tcg/Acg)	Rv3347c	PPE55	PPE family protein PPE55
3750188	0	C	SNP	G	64	82	144	100	146	Met999Ile (atg/atC)	Rv3347c	PPE55	PPE family protein PPE55
3750193	0	G	SNP	A	63	79	141	100	142	Leu998Phe (ctc/Ttc)	Rv3347c	PPE55	PPE family protein PPE55
3750205	0	C	SNP	T	86	101	186	100	187	Asp994Asn (gac/Aac)	Rv3347c	PPE55	PPE family protein PPE55
3750209	0	A	SNP	G	86	95	178	97.31	186	Asn992Asn (aat/aaC)	Rv3347c	PPE55	PPE family protein PPE55
3750210	0	T	SNP	G	85	96	179	97.31	186	Asn992Thr (aat/aCt)	Rv3347c	PPE55	PPE family protein PPE55
3750407	0	G	SNP	C	123	95	213	98.64	221	Gly926Gly (ggc/ggG)	Rv3347c	PPE55	PPE family protein PPE55
3750417	0	A	SNP	T	115	95	204	99.06	212	Phe923Tyr (ttc/tAc)	Rv3347c	PPE55	PPE family protein PPE55
3750421	0	T	SNP	C	115	96	204	98.6	214	Ser922Gly (agc/Ggc)	Rv3347c	PPE55	PPE family protein PPE55
3750584	0	G	SNP	A	83	113	190	97.51	201	Asn867Asn (aac/aaT)	Rv3347c	PPE55	PPE family protein PPE55
3752003	0	G	SNP	C	66	103	167	99.41	170	Val394Val (gtc/gtG)	Rv3347c	PPE55	PPE family protein PPE55
3752006	0	G	SNP	A	66	95	160	100	161	Asn393Asn (aac/aaT)	Rv3347c	PPE55	PPE family protein PPE55
3752007	0	T	SNP	C	65	99	162	100	164	Asn393Ser (aac/aGc)	Rv3347c	PPE55	PPE family protein PPE55
3752008	0	T	SNP	C	64	100	163	100	164	Asn393Asp (aac/Gac)	Rv3347c	PPE55	PPE family protein PPE55
3752012	0	C	SNP	G	67	98	162	100	165	Pro391Pro (ccg/ccC)	Rv3347c	PPE55	PPE family protein PPE55
3752207	0	A	SNP	G	99	101	198	100	200	Ile326Ile (att/atC)	Rv3347c	PPE55	PPE family protein PPE55
3753116	0	C	SNP	T	102	113	211	99.54	216	Pro23Pro (ccg/ccA)	Rv3347c	PPE55	PPE family protein PPE55
3753164	0	T	SNP	G	93	111	204	100	204	Pro7Pro (cca/ccC)	Rv3347c	PPE55	PPE family protein PPE55
3753629	1	T	Ins	G	122	88	210	93.33	211
3753629	2	T	Ins	C	123	88	211	93.78	211
3755846	0	A	SNP	G	95	94	187	98.95	191
3755978	0	A	SNP	G	117	101	215	99.54	219	Leu3709Leu (ttg/Ctg)	Rv3350c	PPE56	PPE family protein PPE56
3758999	0	C	SNP	T	82	96	175	98.89	180	Gly2702Ser (ggt/Agt)	Rv3350c	PPE56	PPE family protein PPE56
3763942	0	G	SNP	C	119	104	221	98.67	226	Ala1054Gly (gcc/gGc)	Rv3350c	PPE56	PPE family protein PPE56
3772834	0	A	Del	GAP	86	102	187	98.95	190		Rv3360	-	hypothetical protein
3778311	0	G	SNP	A	88	110	195	99	200
3779104	0	C	SNP	G	117	117	230	99.57	235	Ala179Ala (gcc/gcG)	Rv3367	PE_PGRS51	PE-PGRS family protein PE_PGRS51
3791660	0	C	SNP	A	124	93	214	99.09	219	Ala232Ser (gcg/Tcg)	Rv3377c	-	type B diterpene cyclase
3794867	1	C	Ins	C	93	90	183	95.31	184		Rv3379c	dxs2	1-deoxy-D-xylulose 5-phosphate synthase
3794867	2	C	Ins	A	93	91	184	95.83	184		Rv3379c	dxs2	1-deoxy-D-xylulose 5-phosphate synthase
3798095	0	A	SNP	C	105	106	208	100	211	Val132Gly (gtc/gGc)	Rv3383c	idsB	polyprenyl synthetase IdsB
3804380	0	T	SNP	C	116	115	226	98.3	235	Thr138Ala (acg/Gcg)	Rv3389c	htdY	3-hydroxyacyl-thioester dehydratase HtdY
3806392	0	C	SNP	T	89	111	194	99.5	201	Pro258Ser (ccg/Tcg)	Rv3391	acrA1	acyl-CoA-reductase AcrA
3809225	0	G	SNP	T	103	94	193	98.5	200	Leu255Leu (ctg/ctT)	Rv3393	iunH	nucleoside hydrolase
3810758	0	C	SNP	G	120	126	239	98.4	250	Asp90His (gac/Cac)	Rv3394c	-	hypothetical protein
3815477	0	G	SNP	T	98	104	200	100	202	Ala210Ala (gcc/gcA)	Rv3398c	idsA1	multifunctional dimethylallyltransferase/geranyltranstransferase/farnesylt ranstransferase
3817117	0	C	SNP	A	110	95	203	100	205	Ala330Glu (gcg/gAg)	Rv3399	-	S-adenosylmethionine-dependentmethyltransferase
3821503	0	A	SNP	C	98	104	199	99.02	204	Leu130Arg (cta/cGa)	Rv3402c	-	hypothetical protein
3821845	0	G	SNP	T	114	95	205	100	209	Ala16Glu (gca/gAa)	Rv3402c	-	hypothetical protein
3823159	0	A	SNP	T	92	99	191	100	191	Val235Val (gtt/gtA)	Rv3403c	-	hypothetical protein
3826684	0	C	SNP	T	96	96	190	99.48	193	Ser46Leu (tcg/tTg)	Rv3408	vapC47	ribonuclease VapC47
3829770	0	T	SNP	C	104	117	217	100	221	Pro47Pro (cca/ccG)	Rv3410c	guaB3	oxidoreductase
3830695	0	A	SNP	G	125	142	263	100	267	Ala275Ala (gct/gcC)	Rv3411c	guaB2	inosine-5'-monophosphate dehydrogenase
3831749	0	T	SNP	C	109	101	205	99.53	211	Gly8Gly (ggt/ggC)	Rv3412	-	hypothetical protein
3838871	0	A	SNP	G	118	102	215	100	220	Ala64Ala (gct/gcC)	Rv3420c	rimI	ribosomal-protein-alanine acetyltransferase RimI
3841207	0	G	SNP	A	106	121	226	100	227	His72Tyr (cac/Tac)	Rv3423c	alr	alanine racemase
3842620	0	A	SNP	G	96	87	183	98.92	185	Thr128Ala (act/Gct)	Rv3425	PPE57	PPE family protein PPE57
3842625	0	A	SNP	G	101	90	187	98.96	193	Pro129Pro (cca/ccG)	Rv3425	PPE57	PPE family protein PPE57
3843408	0	G	Del	GAP	88	73	157	93.6	172		Rv3426	PPE58	PPE family protein PPE58
[truncated: 252 more rows]
