# Supplementary material for: Novel Mutations in Putative Nicotinic Acid Phosphoribosyltransferases of Mycobacterium tuberculosis and Their Effect on Protein Thermodynamic Properties
Source: Polymers (Basel). 2022 Apr 18;14(8):1623. doi: 10.3390/polym14081623 (PMC9031469; doi:10.3390/polym14081623)
Supplement: Supplementary file 1 [file polymers-14-01623-s001.zip › Supplementary files S1/756.xlsx]

## Sheet: 756
#Pos	Insindex	Ref	Type	Allel	CovFor	CovRev	Qual20	Freq	Cov	Subst	Gene	GeneName	Product	ResistanceSNP	PhyloSNP	InterestingRegion
1849	0	C	SNP	A	94	97	184	100	191
1977	0	A	SNP	G	135	100	230	99.16	237
3446	0	C	SNP	T	108	99	205	99.04	209	Ala56Val (gcc/gTc)	Rv0003	recF	DNA replication/repair protein RecF
4013	0	T	SNP	C	124	101	225	100	225	Ile245Thr (atc/aCc)	Rv0003	recF	DNA replication/repair protein RecF
7362	0	G	SNP	C	128	101	225	100	229	Glu21Gln (gag/Cag)	Rv0006	gyrA	DNA gyrase subunit A			fluoroquinolones (FQ)
7582	0	A	SNP	G	101	136	236	99.16	239	Asp94Gly (gac/gGc)	Rv0006	gyrA	DNA gyrase subunit A	fluoroquinolones (FQ)		fluoroquinolones (FQ)
7585	0	G	SNP	C	102	136	236	100	238	Ser95Thr (agc/aCc)	Rv0006	gyrA	DNA gyrase subunit A		phylo (not H37Rv)	fluoroquinolones (FQ)
9304	0	G	SNP	A	98	137	229	100	235	Gly668Asp (ggc/gAc)	Rv0006	gyrA	DNA gyrase subunit A			fluoroquinolones (FQ)
10351	0	C	SNP	T	122	109	228	99.14	233	Pro146Pro (ccc/ccT)	Rv0007	-	membrane protein
11879	0	A	SNP	G	144	92	233	100	236	Ser145Pro (tcc/Ccc)	Rv0008c	-	cell wall synthesis protein CwsA
12204	0	G	SNP	A	118	133	250	100	251	Leu36Leu (ctc/ctT)	Rv0008c	-	cell wall synthesis protein CwsA
14785	0	T	SNP	C	116	105	219	100	221	Cys233Arg (tgc/Cgc)	Rv0012	-	membrane protein
15117	0	C	SNP	G	113	107	215	99.55	221	Ile68Met (atc/atG)	Rv0013	trpG	anthranilate synthase component II
21795	0	G	SNP	A	116	103	210	99.55	220	Pro463Ser (ccg/Tcg)	Rv0018c	pstP	phosphoserine/threonine phosphatase PstP
24007	0	G	SNP	T	80	92	169	98.85	174	Arg480Arg (cgg/Agg)	Rv0020c	fhaA	FHA domain-containing protein FhaA
24699	0	C	Del	GAP	79	81	159	78.05	205		Rv0020c	fhaA	FHA domain-containing protein FhaA
24700	0	C	Del	GAP	79	81	159	78.82	203		Rv0020c	fhaA	FHA domain-containing protein FhaA
24701	0	G	Del	GAP	79	81	159	78.43	204		Rv0020c	fhaA	FHA domain-containing protein FhaA
24702	0	C	Del	GAP	79	81	159	79.21	202		Rv0020c	fhaA	FHA domain-containing protein FhaA
24703	0	G	Del	GAP	79	81	159	80	200		Rv0020c	fhaA	FHA domain-containing protein FhaA
24704	0	T	Del	GAP	79	81	159	81.22	197		Rv0020c	fhaA	FHA domain-containing protein FhaA
24705	0	T	Del	GAP	79	81	159	81.63	196		Rv0020c	fhaA	FHA domain-containing protein FhaA
24706	0	G	Del	GAP	79	81	159	82.05	195		Rv0020c	fhaA	FHA domain-containing protein FhaA
24707	0	C	Del	GAP	78	81	159	82.38	193		Rv0020c	fhaA	FHA domain-containing protein FhaA
24708	0	T	Del	GAP	78	81	159	82.38	193		Rv0020c	fhaA	FHA domain-containing protein FhaA
24709	0	C	Del	GAP	78	81	159	82.81	192		Rv0020c	fhaA	FHA domain-containing protein FhaA
24710	0	G	Del	GAP	78	81	159	83.68	190		Rv0020c	fhaA	FHA domain-containing protein FhaA
24711	0	G	Del	GAP	78	81	159	84.57	188		Rv0020c	fhaA	FHA domain-containing protein FhaA
24712	0	G	Del	GAP	78	81	159	84.57	188		Rv0020c	fhaA	FHA domain-containing protein FhaA
24713	0	G	Del	GAP	78	81	159	85.48	186		Rv0020c	fhaA	FHA domain-containing protein FhaA
24714	0	T	Del	GAP	78	81	159	85.48	186		Rv0020c	fhaA	FHA domain-containing protein FhaA
24715	0	A	Del	GAP	78	81	159	85.03	187		Rv0020c	fhaA	FHA domain-containing protein FhaA
24716	0	A	Del	GAP	78	81	159	85.48	186		Rv0020c	fhaA	FHA domain-containing protein FhaA
26748	0	C	Del	GAP	105	116	221	96.09	230		Rv0021c	-	hypothetical protein
26957	0	C	SNP	G	122	105	224	98.27	231
26959	0	C	SNP	G	120	107	227	100	227
27487	0	G	SNP	A	93	87	180	99.45	181
31432	0	T	SNP	C	130	111	241	100	241	Ser82Pro (tcg/Ccg)	Rv0027	-	hypothetical protein
34044	0	T	SNP	C	120	93	209	99.53	214
34569	0	C	Del	GAP	71	69	136	98.59	142		Rv0032	bioF2	8-amino-7-oxononanoate synthase
37031	0	C	SNP	G	117	101	215	100	218	Ala55Ala (gcc/gcG)	Rv0034	-	hypothetical protein
40604	0	A	SNP	G	100	103	201	98.54	206	Phe200Ser (ttc/tCc)	Rv0037c	-	MFS-type transporter
42281	0	C	SNP	A	101	115	212	100	216	Cys24Phe (tgc/tTc)	Rv0039c	-	transmembrane protein
42967	0	G	SNP	C	122	98	218	100	220	Pro133Pro (ccc/ccG)	Rv0040c	mtc28	hypothetical protein
49360	0	C	SNP	T	109	121	229	100	230	Val194Ile (gtc/Atc)	Rv0045c	-	hydrolase
49691	0	C	Del	GAP	103	109	208	96.8	219		Rv0045c	-	hydrolase
49692	0	C	Del	GAP	103	109	208	100	212		Rv0045c	-	hydrolase
50557	0	T	SNP	C	89	100	185	98.95	191	Arg190Gly (agg/Ggg)	Rv0046c	ino1	inositol-3-phosphate synthase
51949	0	A	SNP	G	107	99	205	99.52	207	Val250Ala (gtc/gCc)	Rv0048c	-	membrane protein
53422	0	G	SNP	A	96	110	199	100	206
54394	0	A	SNP	G	112	105	213	99.54	218	Ala244Ala (gca/gcG)	Rv0050	ponA1	bifunctional penicillin-insensitive transglycosylase/penicillin-sensitive transpeptidase
54842	0	G	SNP	T	86	75	151	99.38	162	Ala394Ser (gcg/Tcg)	Rv0050	ponA1	bifunctional penicillin-insensitive transglycosylase/penicillin-sensitive transpeptidase
55543	1	G	Ins	C	75	83	158	94.05	158		Rv0050	ponA1	bifunctional penicillin-insensitive transglycosylase/penicillin-sensitive transpeptidase
55543	2	G	Ins	C	75	82	157	93.45	158		Rv0050	ponA1	bifunctional penicillin-insensitive transglycosylase/penicillin-sensitive transpeptidase
55543	3	G	Ins	G	74	83	157	93.45	158		Rv0050	ponA1	bifunctional penicillin-insensitive transglycosylase/penicillin-sensitive transpeptidase
55543	4	G	Ins	C	75	83	158	94.05	158		Rv0050	ponA1	bifunctional penicillin-insensitive transglycosylase/penicillin-sensitive transpeptidase
55543	5	G	Ins	C	75	83	158	94.05	158		Rv0050	ponA1	bifunctional penicillin-insensitive transglycosylase/penicillin-sensitive transpeptidase
55543	6	G	Ins	T	75	83	158	94.05	158		Rv0050	ponA1	bifunctional penicillin-insensitive transglycosylase/penicillin-sensitive transpeptidase
55553	0	C	SNP	T	72	75	144	99.32	148	Pro631Ser (ccg/Tcg)	Rv0050	ponA1	bifunctional penicillin-insensitive transglycosylase/penicillin-sensitive transpeptidase
56001	0	G	SNP	A	94	114	204	99.05	210	Gln102Gln (cag/caA)	Rv0051	-	transmembrane protein
62049	0	A	SNP	G	108	97	202	99.51	206	Arg552Gly (agg/Ggg)	Rv0058	dnaB	replicative DNA helicase
65083	0	G	SNP	A	107	120	217	99.56	228	Pro90Ser (ccc/Tcc)	Rv0061c	-	hypothetical protein
66632	0	C	SNP	T	108	113	215	100	221	Pro361Ser (cct/Tct)	Rv0062	celA1	cellulase CelA
67012	0	C	SNP	T	112	111	222	99.55	224	Thr30Thr (acc/acT)	Rv0063	-	oxidoreductase
69984	0	C	SNP	A	118	115	227	99.15	235	Ala455Ala (gcc/gcA)	Rv0064	-	transmembrane protein
69989	0	G	SNP	A	116	108	222	100	224	Gly457Asp (ggt/gAt)	Rv0064	-	transmembrane protein
70267	0	G	SNP	T	92	89	180	99.45	182	Val550Phe (gtc/Ttc)	Rv0064	-	transmembrane protein
70816	0	A	SNP	G	104	119	220	99.55	224	Asn733Asp (aac/Gac)	Rv0064	-	transmembrane protein
71336	0	G	SNP	C	102	103	204	100	205	Arg906Pro (cgc/cCc)	Rv0064	-	transmembrane protein
72335	0	G	SNP	A	101	127	225	100	228	Thr726Ile (act/aTt)	Rv0066c	icd2	isocitrate dehydrogenase
72549	0	C	SNP	T	86	132	218	99.54	219	Gly655Ser (ggt/Agt)	Rv0066c	icd2	isocitrate dehydrogenase
75233	0	C	SNP	A	82	100	177	98.91	184
75940	0	G	SNP	C	127	121	245	100	248	Val214Leu (gtg/Ctg)	Rv0068	-	oxidoreductase
80616	0	C	SNP	G	111	112	221	100	223
92199	0	T	SNP	G	109	93	200	99.51	203	Thr600Thr (act/acG)	Rv0083	-	oxidoreductase
102904	0	C	SNP	T	110	96	193	99.52	207	Ala254Thr (gcc/Acc)	Rv0093c	-	membrane protein
103642	0	C	SNP	T	136	136	266	98.91	275	Ala8Thr (gcc/Acc)	Rv0093c	-	membrane protein
104712	0	C	SNP	T	118	98	212	83.4	259
104824	0	C	SNP	A	89	112	197	100	201	Ser131Ile (agc/aTc)	Rv0095c	-	hypothetical protein
105736	0	T	SNP	C	114	108	220	100	222	Val138Ala (gtc/gCc)	Rv0096	PPE1	PPE family protein PPE1
114222	0	T	SNP	C	104	102	205	98.56	209	Phe1408Leu (ttt/Ctt)	Rv0101	nrp	peptide synthetase Nrp
116000	0	T	SNP	G	108	87	188	100	195	Val2000Val (gtt/gtG)	Rv0101	nrp	peptide synthetase Nrp
117389	0	C	SNP	T	87	122	208	99.05	211	Thr2463Thr (acc/acT)	Rv0101	nrp	peptide synthetase Nrp
122109	0	A	SNP	G	97	121	216	99.54	219	Leu22Ser (ttg/tCg)	Rv0103c	ctpB	cation-transporter P-type ATPase B
123198	0	T	SNP	C	114	105	216	99.1	221	Pro294Pro (cct/ccC)	Rv0104	-	hypothetical protein
123520	0	T	SNP	C	100	108	205	100	208	Tyr402His (tat/Cat)	Rv0104	-	hypothetical protein
123745	0	G	SNP	A	127	105	231	99.57	233	Gly477Arg (ggg/Agg)	Rv0104	-	hypothetical protein
125830	1	G	Ins	A	93	77	170	97.14	171		Rv0107c	ctpI	cation-transporter ATPase I
129576	0	A	SNP	C	101	118	215	99.55	220	Ala322Ala (gct/gcG)	Rv0107c	ctpI	cation-transporter ATPase I
131174	1	T	Ins	G	96	65	161	92.53	161
132417	0	C	SNP	G	107	129	228	100	236	Arg346Gly (cgc/Ggc)	Rv0109	PE_PGRS1	PE-PGRS family protein PE_PGRS1
132874	0	C	SNP	T	96	129	218	98.68	228
133839	0	C	SNP	T	109	87	195	99.49	197
137029	0	C	SNP	A	86	100	182	99.47	187	Asp247Glu (gac/gaA)	Rv0112	gca	GDP-mannose 4,6-dehydratase
137035	0	C	SNP	T	93	92	180	100	185	Leu249Leu (ctc/ctT)	Rv0112	gca	GDP-mannose 4,6-dehydratase
137369	0	C	SNP	G	127	108	231	99.16	237	Val17Val (gtc/gtG)	Rv0113	gmhA	phosphoheptose isomerase
143207	0	T	SNP	C	130	132	261	99.62	263	Ser224Gly (agc/Ggc)	Rv0118c	oxcA	oxalyl-CoA decarboxylase OxcA
144865	0	C	SNP	T	100	129	226	100	229	Leu273Leu (ctg/Ttg)	Rv0119	fadD7	fatty-acid--CoA ligase FadD7
146087	0	T	SNP	C	103	114	213	100	217	Asn562Ser (aat/aGt)	Rv0120c	fusA2	elongation factor G
154283	0	T	SNP	C	112	96	206	99.52	209	Ser18Pro (tcg/Ccg)	Rv0127	mak	maltokinase
157129	0	C	SNP	T	91	100	185	98.96	193	Gly158Ser (ggc/Agc)	Rv0129c	fbpC	diacylglycerol acyltransferase/mycolyltransferase Ag85C		phylo (Delhi/CAS)
168749	0	G	SNP	A	83	103	181	100	186	Thr478Thr (acc/acT)	Rv0143c	-	transmembrane protein
170671	0	G	SNP	A	95	121	213	100	216	Ala130Thr (gcc/Acc)	Rv0144	-	transcriptional regulator
172492	0	C	SNP	G	107	110	214	100	217	Tyr94_ (tac/taG)	Rv0146	-	S-adenosylmethionine-dependentmethyltransferase
176535	0	G	Del	GAP	84	70	152	95.06	162		Rv0149	-	quinone oxidoreductase
177857	0	G	SNP	A	118	91	207	100	209	Leu485Leu (ctg/Ttg)	Rv0151c	PE1	PE family protein PE1
178205	0	C	SNP	G	94	106	199	98.04	204	Gly369Arg (ggc/Cgc)	Rv0151c	PE1	PE family protein PE1
178453	0	C	SNP	G	90	84	170	100	174	Gly286Ala (ggg/gCg)	Rv0151c	PE1	PE family protein PE1
181090	0	C	SNP	T	90	82	172	99.42	173
188317	0	A	SNP	G	94	89	183	99.46	184	Ser175Pro (tcc/Ccc)	Rv0159c	PE3	PE family protein PE3
188800	0	T	SNP	C	101	116	215	100	217	Thr14Ala (acg/Gcg)	Rv0159c	PE3	PE family protein PE3
189850	0	A	SNP	G	77	105	179	100	182	Phe197Ser (ttc/tCc)	Rv0160c	PE4	PE family protein PE4
194305	1	C	Ins	G	113	116	229	97.45	229		Rv0165c	mce1R	transcriptional regulator Mce1R
194305	2	C	Ins	G	113	115	228	97.02	228		Rv0165c	mce1R	transcriptional regulator Mce1R
194681	0	G	SNP	C	108	106	209	100	214	Leu45Leu (ctc/ctG)	Rv0165c	mce1R	transcriptional regulator Mce1R
196642	0	C	SNP	T	88	102	190	100	190	Asn550Asn (aac/aaT)	Rv0166	fadD5	fatty-acid--CoA ligase FadD5
198401	0	G	SNP	T	95	87	173	99.45	183	Gly248Cys (ggc/Tgc)	Rv0168	yrbE1B	membrane protein
199470	0	T	SNP	G	86	103	188	99.47	190	Ser313Ala (tcc/Gcc)	Rv0169	mce1A	Mce family protein Mce1A
201787	0	A	SNP	G	95	105	197	100	200	Ile286Val (atc/Gtc)	Rv0171	mce1C	Mce family protein Mce1C
201949	0	G	SNP	A	112	110	219	99.55	223	Gly340Arg (ggg/Agg)	Rv0171	mce1C	Mce family protein Mce1C
206339	0	T	SNP	C	103	98	198	100	201	Leu370Pro (ctg/cCg)	Rv0174	mce1F	Mce family protein Mce1F
206481	0	C	SNP	G	100	80	172	95.74	188	Pro417Pro (ccc/ccG)	Rv0174	mce1F	Mce family protein Mce1F
206484	0	G	SNP	T	93	90	176	95.31	192	Gly418Gly (ggg/ggT)	Rv0174	mce1F	Mce family protein Mce1F
207079	0	G	SNP	C	92	95	184	99.47	188	Arg89Pro (cgc/cCc)	Rv0175	-	Mce associated membrane protein
208256	0	C	SNP	G	90	96	182	100	186	Gln269Glu (cag/Gag)	Rv0176	-	Mce associated transmembrane protein
210624	0	C	SNP	T	123	72	191	99.49	196	Leu63Leu (ctg/ctA)	Rv0179c	lprO	lipoprotein LprO
217201	0	T	SNP	C	120	114	233	100	234	Asn311Asn (aat/aaC)	Rv0186	bglS	beta-glucosidase BglS
218599	0	T	SNP	C	86	87	168	100	173
223942	0	T	SNP	C	130	118	246	100	248	Ser127Pro (tcg/Ccg)	Rv0192	-	hypothetical protein
224338	0	C	SNP	T	73	95	167	100	168	Pro259Ser (ccg/Tcg)	Rv0192	-	hypothetical protein
225323	0	T	SNP	C	68	93	155	99.38	162	Lys417Glu (aag/Gag)	Rv0193c	-	hypothetical protein
227098	0	T	SNP	C	94	100	192	100	194	Met74Thr (atg/aCg)	Rv0194	-	multidrug ABC transporter ATPase/permease
230576	1	G	Ins	T	80	90	170	97.7	170
230921	0	C	Del	GAP	93	87	176	100	180		Rv0195	-	two component transcriptional regulator
231114	0	C	SNP	G	90	104	187	100	194	Ala72Ala (gcc/gcG)	Rv0195	-	two component transcriptional regulator
234477	0	T	SNP	G	85	73	156	100	158	Tyr749_ (tat/taG)	Rv0197	-	oxidoreductase
234496	1	C	Ins	G	78	58	136	94.44	137		Rv0197	-	oxidoreductase
234496	2	C	Ins	T	78	57	135	93.75	135		Rv0197	-	oxidoreductase
235948	0	A	SNP	G	82	121	200	99.02	205	Val187Ala (gtg/gCg)	Rv0198c	zmp1	zinc metalloprotease
236075	0	T	SNP	G	91	95	185	100	186	Thr145Pro (acc/Ccc)	Rv0198c	zmp1	zinc metalloprotease
243924	0	G	Del	GAP	113	124	226	95.18	249		Rv0205	-	transmembrane protein
249522	0	T	SNP	C	106	110	215	100	216	Val162Ala (gtg/gCg)	Rv0209	-	hypothetical protein
251575	0	G	SNP	A	70	132	199	100	202	Ala486Thr (gcg/Acg)	Rv0210	-	hypothetical protein
255373	0	T	SNP	C	108	95	202	100	203	Asp193Gly (gac/gGc)	Rv0213c	-	methyltransferase
257071	0	C	SNP	T	90	82	168	100	172	Tyr336Tyr (tac/taT)	Rv0214	fadD4	fatty-acid--CoA ligase FadD4
261869	0	T	SNP	C	105	104	208	100	209	Cys316Arg (tgt/Cgt)	Rv0218	-	transmembrane protein
262268	0	A	SNP	T	106	121	226	99.13	229	Ala5Ala (gca/gcT)	Rv0219	-	transmembrane protein
264992	0	T	SNP	C	85	115	197	100	200	Leu309Pro (ctg/cCg)	Rv0221	-	diacyglycerol O-acyltransferase
265554	0	A	SNP	C	93	81	174	100	174	Val16Val (gta/gtC)	Rv0222	echA1	enoyl-CoA hydratase EchA1
266405	0	C	SNP	T	91	95	184	99.47	187	Gly454Ser (ggc/Agc)	Rv0223c	-	aldehyde dehydrogenase
274463	0	C	SNP	A	118	116	229	100	234	Arg86Leu (cgt/cTt)	Rv0229c	-	hypothetical protein
276539	0	G	SNP	C	93	104	194	100	197	Gly161Ala (ggc/gCc)	Rv0231	fadE4	acyl-CoA dehydrogenase FadE4
278681	0	C	SNP	G	99	115	213	100	214	His33Asp (cat/Gat)	Rv0233	nrdB	ribonucleoside-diphosphate reductase subunit beta NrdB
283503	0	G	SNP	A	95	91	177	100	186	His1117Tyr (cac/Tac)	Rv0236c	aftD	alpha-(1->3)-arabinofuranosyltransferase
283614	0	T	SNP	C	93	112	195	99.51	206	Ser1080Gly (agc/Ggc)	Rv0236c	aftD	alpha-(1->3)-arabinofuranosyltransferase
285772	0	A	SNP	C	85	121	203	100	206	Pro360Pro (cct/ccG)	Rv0236c	aftD	alpha-(1->3)-arabinofuranosyltransferase
285871	0	A	SNP	G	110	106	212	99.54	217	Val327Val (gtt/gtC)	Rv0236c	aftD	alpha-(1->3)-arabinofuranosyltransferase
287142	0	C	Del	GAP	104	80	185	95.83	192
289253	0	C	SNP	T	112	104	212	99.54	217	Asp50Asp (gac/gaT)	Rv0239	vapB24	antitoxin VapB24
290650	0	G	SNP	C	98	113	207	100	211	Thr2Ser (act/aGt)	Rv0241c	htdX	3-hydroxyacyl-thioester dehydratase HtdX
292569	0	G	SNP	C	102	110	205	99.53	213	Pro133Pro (ccg/ccC)	Rv0243	fadA2	acetyl-CoA acetyltransferase FadA
293628	1	A	Ins	C	70	84	154	93.33	154
301341	0	C	SNP	A	106	102	205	99.05	210	Pro105Pro (ccg/ccT)	Rv0249c	-	succinate dehydrogenase membrane anchor subunit
304923	0	A	SNP	G	118	84	200	100	202	Lys686Lys (aaa/aaG)	Rv0252	nirB	nitrite reductase large subunit NirB
308661	0	A	SNP	G	84	63	144	99.32	148	Leu296Pro (ctg/cCg)	Rv0256c	PPE2	PPE family protein PPE2
310973	0	G	SNP	A	108	95	200	100	203	Ala182Val (gcg/gTg)	Rv0259c	-	hypothetical protein
311613	0	G	SNP	T	118	122	239	99.17	242	Val349Val (gtc/gtA)	Rv0260c	-	transcriptional regulator
320455	0	A	SNP	G	109	128	236	99.58	238	Phe234Leu (ttc/Ctc)	Rv0266c	oplA	5-oxoprolinase OplA
324812	0	C	SNP	T	98	106	199	99.51	205	Asp82Asp (gac/gaT)	Rv0270	fadD2	fatty-acid--CoA ligase FadD2
325505	0	T	SNP	C	71	97	166	100	168	Val313Val (gtt/gtC)	Rv0270	fadD2	fatty-acid--CoA ligase FadD2
328569	0	G	SNP	C	107	96	198	99.02	205
333892	0	G	SNP	C	68	81	147	99.33	150	Arg807Gly (cgc/Ggc)	Rv0278c	-	PE-PGRS family protein PE_PGRS3
335421	0	C	SNP	T	31	69	92	99.01	101	Gly297Asp (ggc/gAc)	Rv0278c	-	PE-PGRS family protein PE_PGRS3
336683	0	G	SNP	T	7	10	17	85	20	Val797Val (gtc/gtA)	Rv0279c	PE_PGRS4	PE-PGRS family protein PE_PGRS4
336684	0	A	SNP	G	9	11	20	86.96	23	Val797Ala (gtc/gCc)	Rv0279c	PE_PGRS4	PE-PGRS family protein PE_PGRS4
336688	0	A	Del	GAP	9	13	22	100	22		Rv0279c	PE_PGRS4	PE-PGRS family protein PE_PGRS4
336689	0	G	Del	GAP	9	13	22	100	22		Rv0279c	PE_PGRS4	PE-PGRS family protein PE_PGRS4
336690	0	C	Del	GAP	9	13	22	100	22		Rv0279c	PE_PGRS4	PE-PGRS family protein PE_PGRS4
336691	0	T	Del	GAP	8	11	19	86.36	22		Rv0279c	PE_PGRS4	PE-PGRS family protein PE_PGRS4
336692	0	C	Del	GAP	8	11	19	86.36	22		Rv0279c	PE_PGRS4	PE-PGRS family protein PE_PGRS4
336693	0	G	Del	GAP	8	11	19	86.36	22		Rv0279c	PE_PGRS4	PE-PGRS family protein PE_PGRS4
336694	0	A	Del	GAP	8	11	19	86.36	22		Rv0279c	PE_PGRS4	PE-PGRS family protein PE_PGRS4
336695	0	A	Del	GAP	8	11	19	86.36	22		Rv0279c	PE_PGRS4	PE-PGRS family protein PE_PGRS4
336696	0	T	Del	GAP	8	11	19	90.48	21		Rv0279c	PE_PGRS4	PE-PGRS family protein PE_PGRS4
336697	0	T	Del	GAP	8	11	19	86.36	22		Rv0279c	PE_PGRS4	PE-PGRS family protein PE_PGRS4
336699	1	C	Ins	G	9	11	20	86.96	20		Rv0279c	PE_PGRS4	PE-PGRS family protein PE_PGRS4
336699	2	C	Ins	G	9	11	20	86.96	20		Rv0279c	PE_PGRS4	PE-PGRS family protein PE_PGRS4
336707	0	G	Del	GAP	7	11	20	85.71	21		Rv0279c	PE_PGRS4	PE-PGRS family protein PE_PGRS4
336708	0	T	Del	GAP	7	11	20	85.71	21		Rv0279c	PE_PGRS4	PE-PGRS family protein PE_PGRS4
336709	0	C	Del	GAP	7	11	20	85.71	21		Rv0279c	PE_PGRS4	PE-PGRS family protein PE_PGRS4
336710	0	A	Del	GAP	7	11	20	81.82	22		Rv0279c	PE_PGRS4	PE-PGRS family protein PE_PGRS4
337820	0	G	SNP	A	12	74	85	98.85	87	Gly418Gly (ggc/ggT)	Rv0279c	PE_PGRS4	PE-PGRS family protein PE_PGRS4
337959	0	A	SNP	C	34	15	48	100	49	Ile372Ser (atc/aGc)	Rv0279c	PE_PGRS4	PE-PGRS family protein PE_PGRS4
338020	0	A	SNP	C	67	15	80	100	82	Cys352Gly (tgc/Ggc)	Rv0279c	PE_PGRS4	PE-PGRS family protein PE_PGRS4
338100	0	T	SNP	C	79	31	106	100	110	Asn325Ser (aac/aGc)	Rv0279c	PE_PGRS4	PE-PGRS family protein PE_PGRS4
338453	0	A	SNP	G	10	37	47	100	47	Ala207Ala (gct/gcC)	Rv0279c	PE_PGRS4	PE-PGRS family protein PE_PGRS4
338648	0	T	SNP	G	110	23	133	86.36	154	Gly142Gly (gga/ggC)	Rv0279c	PE_PGRS4	PE-PGRS family protein PE_PGRS4
338669	0	T	SNP	C	122	27	148	88.17	169	Leu135Leu (tta/ttG)	Rv0279c	PE_PGRS4	PE-PGRS family protein PE_PGRS4
338682	0	T	SNP	G	111	23	133	87.01	154	Asp131Ala (gac/gCc)	Rv0279c	PE_PGRS4	PE-PGRS family protein PE_PGRS4
338683	0	C	SNP	G	109	22	127	87.92	149	Asp131His (gac/Cac)	Rv0279c	PE_PGRS4	PE-PGRS family protein PE_PGRS4
338685	0	C	SNP	G	111	23	130	89.33	150	Gly130Ala (ggg/gCg)	Rv0279c	PE_PGRS4	PE-PGRS family protein PE_PGRS4
338690	0	A	SNP	G	111	24	135	88.82	152	Asn128Asn (aat/aaC)	Rv0279c	PE_PGRS4	PE-PGRS family protein PE_PGRS4
338692	0	T	SNP	C	113	29	138	88.2	161	Asn128Asp (aat/Gat)	Rv0279c	PE_PGRS4	PE-PGRS family protein PE_PGRS4
339230	0	G	SNP	C	98	74	169	99.42	173
340372	0	T	SNP	C	22	87	108	100	109	Ser337Pro (tcg/Ccg)	Rv0280	PPE3	PPE family protein PPE3
342146	0	A	SNP	C	89	88	172	98.88	179	Glu6Ala (gaa/gCa)	Rv0282	eccA3	ESX-3 secretion system protein EccA
342873	0	C	SNP	T	106	96	201	99.51	203	Val248Val (gtc/gtT)	Rv0282	eccA3	ESX-3 secretion system protein EccA
346275	0	C	SNP	G	99	94	191	99.48	194	Pro214Arg (ccg/cGg)	Rv0284	eccC3	ESX-3 secretion system protein EccC3
350088	0	C	SNP	A	84	113	194	99.49	198	Leu52Met (ctg/Atg)	Rv0286	PPE4	PPE family protein PPE4
353197	0	C	SNP	T	106	92	194	100	198	Arg39Cys (cgc/Tgc)	Rv0290	eccD3	ESX-3 secretion system protein EccD
356528	0	A	SNP	G	137	117	248	100	254	Asn217Asp (aat/Gat)	Rv0292	eccE3	ESX-3 secretion system protein EccE
358473	0	G	SNP	C	98	92	184	100	190	Trp101Cys (tgg/tgC)	Rv0294	tam	trans-aconitate methyltransferase
359671	0	G	SNP	T	122	104	219	98.69	229	Arg26Arg (cgc/cgA)	Rv0295c	-	hypothetical protein
363563	0	G	SNP	A	107	100	203	100	207	Ala30Thr (gcg/Acg)	Rv0299	-	toxin
366917	0	T	SNP	C	53	63	116	97.48	119	Thr1950Ala (acc/Gcc)	Rv0304c	PPE5	PPE family protein PPE5
366922	0	G	SNP	C	49	57	105	98.15	108	Ala1948Gly (gcc/gGc)	Rv0304c	PPE5	PPE family protein PPE5
367718	0	G	SNP	T	112	111	218	99.55	224	Leu1683Ile (ctt/Att)	Rv0304c	PPE5	PPE family protein PPE5
368102	0	T	Del	GAP	83	97	179	75.63	238		Rv0304c	PPE5	PPE family protein PPE5
369886	0	C	SNP	G	108	121	226	100	229	Gly960Ala (ggg/gCg)	Rv0304c	PPE5	PPE family protein PPE5
372913	0	A	SNP	C	88	102	188	99.48	191	Gly933Gly (ggt/ggG)	Rv0305c	PPE6	PPE family protein PPE6
373283	0	A	Del	GAP	121	106	221	97.42	233		Rv0305c	PPE6	PPE family protein PPE6
376774	0	T	SNP	C	109	140	244	100	249	Ala94Ala (gca/gcG)	Rv0307c	-	hypothetical protein
381758	0	C	SNP	T	88	96	182	99.46	185	Phe401Phe (ttc/ttT)	Rv0312	-	hypothetical protein
384380	0	A	SNP	C	89	121	205	100	210	Lys260Thr (aag/aCg)	Rv0315	-	beta-1,3-glucanase
386432	0	C	SNP	G	117	108	223	100	225	Gly223Ala (ggg/gCg)	Rv0318c	-	integral membrane protein
386883	1	C	Ins	G	109	92	201	96.63	201		Rv0318c	-	integral membrane protein
390828	0	T	SNP	C	104	85	188	99.47	190	Ser142Gly (agt/Ggt)	Rv0323c	-	hypothetical protein
391853	0	A	SNP	G	104	123	226	100	227	Thr168Ala (act/Gct)	Rv0324	-	transcriptional regulator
392261	0	T	SNP	C	122	93	202	100	215	_75Gln (tag/Cag)	Rv0325	-	hypothetical protein
396199	0	T	SNP	C	92	95	184	100	187
402836	0	G	SNP	A	103	129	229	99.57	233	Tyr109Tyr (tac/taT)	Rv0337c	aspC	aspartate aminotransferase
403980	0	G	SNP	A	71	129	192	100	200	Ala621Val (gcc/gTc)	Rv0338c	-	iron-sulfur-binding reductase
404326	0	T	SNP	C	85	107	186	100	192	Arg506Gly (agg/Ggg)	Rv0338c	-	iron-sulfur-binding reductase
406251	0	T	SNP	C	98	91	187	98.44	192	Asp733Gly (gat/gGt)	Rv0339c	-	transcriptional regulator
414486	0	C	SNP	T	98	81	179	100	179	Glu152Glu (gag/gaA)	Rv0344c	lpqJ	lipoprotein LpqJ
420008	0	A	SNP	G	107	112	216	100	219	Ala58Ala (gca/gcG)	Rv0350	dnaK	chaperone protein DnaK
422678	0	G	SNP	A	112	97	205	100	209	Arg76His (cgc/cAc)	Rv0352	dnaJ1	chaperone protein DnaJ
424320	1	T	Ins	C	133	71	204	97.14	207		Rv0354c	PPE7	PPE family protein PPE7
425196	0	T	SNP	C	128	118	236	96.47	255	Asn3162Asp (aac/Gac)	Rv0355c	PPE8	PPE family protein PPE8
427851	0	T	SNP	G	107	89	195	100	196	Arg2277Arg (agg/Cgg)	Rv0355c	PPE8	PPE family protein PPE8
428698	0	C	SNP	T	99	113	208	99.07	214	Ala1994Ala (gcg/gcA)	Rv0355c	PPE8	PPE family protein PPE8
428921	0	G	SNP	A	93	106	196	100	199	Ser1920Phe (tcc/tTc)	Rv0355c	PPE8	PPE family protein PPE8
432459	0	C	SNP	T	116	117	230	100	233	Asp741Asn (gac/Aac)	Rv0355c	PPE8	PPE family protein PPE8
438470	0	C	SNP	T	127	113	237	100	240	Lys90Lys (aag/aaA)	Rv0360c	-	hypothetical protein
440365	0	G	SNP	A	106	122	223	100	228	Ser165Ser (tcg/tcA)	Rv0362	mgtE	Mg2+ transport transmembrane protein MgtE
440878	0	C	SNP	T	123	104	225	100	227	Thr336Thr (acc/acT)	Rv0362	mgtE	Mg2+ transport transmembrane protein MgtE
445780	0	C	SNP	T	95	87	180	100	182	Arg249His (cgt/cAt)	Rv0368c	-	hypothetical protein
447642	0	G	SNP	C	102	108	208	100	210	Leu134Leu (ctc/ctG)	Rv0370c	-	oxidoreductase
448876	0	C	SNP	T	124	103	222	100	227	Thr170Thr (acg/acA)	Rv0372c	-	hypothetical protein
454295	0	T	SNP	C	87	94	179	100	181	Pro26Pro (cca/ccG)	Rv0376c	-	hypothetical protein
454333	0	T	SNP	G	91	92	180	100	183	Thr14Pro (acg/Ccg)	Rv0376c	-	hypothetical protein
455024	0	G	SNP	A	118	90	206	100	208	Val202Ile (gta/Ata)	Rv0377	-	HTH-type transcriptional regulator
455624	0	T	Del	GAP	86	101	187	99.47	188
457452	0	T	SNP	G	117	74	188	99.48	192	Thr124Thr (aca/acC)	Rv0381c	-	hypothetical protein
459399	0	A	SNP	C	71	92	160	99.39	164
466808	0	G	SNP	C	93	79	169	100	172
467497	1	C	Ins	G	94	87	181	93.78	181
467508	1	C	Ins	G	90	85	175	94.59	175
467516	0	G	SNP	C	91	91	179	100	182
467526	0	C	SNP	G	98	90	184	100	188
467546	0	G	SNP	C	100	95	192	100	195
467557	0	A	SNP	C	101	102	199	100	203
467564	0	A	SNP	C	100	102	198	99.51	203
467585	0	G	SNP	C	95	109	202	100	204
467590	0	T	SNP	C	98	108	200	100	206
467621	0	T	SNP	G	101	104	203	100	205
467638	0	G	SNP	T	98	103	199	100	201
469039	0	G	SNP	A	98	76	171	99.43	175	Pro235Pro (ccg/ccA)	Rv0389	purT	phosphoribosylglycinamide formyltransferase PurT
473310	0	A	SNP	G	124	123	244	99.6	248	Gln177Arg (cag/cGg)	Rv0393	-	hypothetical protein
475178	0	T	SNP	C	102	88	188	100	190	Val80Ala (gtc/gCc)	Rv0395	-	hypothetical protein
475915	0	A	SNP	C	96	78	172	99.43	175	Ser34Arg (agc/Cgc)	Rv0397	-	hypothetical protein
476612	0	G	SNP	A	92	89	178	98.91	183	Val73Val (gtg/gtA)	Rv0397A	-	hypothetical protein
481527	0	G	Del	GAP	94	91	187	94.87	195		Rv0402c	mmpL1	transmembrane transport protein MmpL1
483935	0	T	SNP	G	139	114	249	100	253
484504	0	C	SNP	G	118	109	225	100	227	Ala176Ala (gcc/gcG)	Rv0404	fadD30	long-chain-fatty-acid--AMP ligase FadD30
485561	0	A	SNP	C	109	104	211	98.16	217	Ile529Leu (atc/Ctc)	Rv0404	fadD30	long-chain-fatty-acid--AMP ligase FadD30
485730	0	C	SNP	T	96	123	216	98.21	223	Pro585Leu (cca/cTa)	Rv0404	fadD30	long-chain-fatty-acid--AMP ligase FadD30
485811	0	A	Del	GAP	120	126	245	97.23	253		Rv0405	pks6	membrane bound polyketide synthase
488291	0	C	SNP	T	114	119	228	99.15	235	Thr854Ile (acc/aTc)	Rv0405	pks6	membrane bound polyketide synthase
489935	0	G	SNP	C	130	99	227	100	229	Thr257Thr (acc/acG)	Rv0406c	-	beta lactamase-like protein
491742	0	T	SNP	C	109	114	222	100	223	Phe320Phe (ttt/ttC)	Rv0407	fgd1	F420-dependent glucose-6-phosphate dehydrogenase		phylo (not Euro-American, M. africanum, M. bovis, M. canettii, M. caprae, M. microti, M. pinipedii, Beijing, Delhi/CAS, EAI)
492150	0	G	SNP	C	98	85	183	100	183	Gly122Ala (ggc/gCc)	Rv0408	pta	phosphate acetyltransferase
495074	0	G	SNP	A	108	113	217	100	221	Thr747Thr (acc/acT)	Rv0410c	pknG	serine/threonine-protein kinase PknG
498531	0	A	SNP	G	94	101	193	100	195	Ala363Ala (gct/gcC)	Rv0412c	-	membrane protein
498557	0	C	SNP	A	94	96	188	100	190	Asp355Tyr (gac/Tac)	Rv0412c	-	membrane protein
502589	0	C	SNP	G	125	95	216	100	220	Ser75Cys (tcc/tGc)	Rv0417	thiG	thiazole synthase
503354	0	G	SNP	C	100	95	191	100	195
505974	0	G	SNP	A	101	106	206	100	207	Ala297Thr (gcg/Acg)	Rv0419	lpqM	lipoprotein peptidase LpqM
513257	0	T	SNP	C	116	92	205	100	208	Met689Val (atg/Gtg)	Rv0425c	ctpH	metal cation transporting ATPase H
517358	0	T	SNP	C	95	100	194	98.98	197	Asp149Gly (gac/gGc)	Rv0428c	-	GCN5-like N-acetyltransferase
517389	0	C	SNP	A	95	104	196	99.5	200	Val139Phe (gtc/Ttc)	Rv0428c	-	GCN5-like N-acetyltransferase
523654	0	C	SNP	T	95	104	195	98.51	202	Ala294Thr (gcc/Acc)	Rv0435c	-	ATPase
524891	0	C	SNP	A	116	83	193	98.03	203	Gly167Val (ggc/gTc)	Rv0436c	pssA	CDP-diacylglycerol--serineO-phosphatidyltransferase
531775	0	C	SNP	G	109	134	239	99.59	244	Trp147Ser (tgg/tCg)	Rv0442c	PPE10	PPE family protein PPE10
541201	0	A	SNP	G	91	76	165	100	167	Leu97Leu (ctt/ctC)	Rv0450c	mmpL4	transmembrane transport protein MmpL4
546357	0	A	SNP	G	112	87	197	100	199	Thr149Thr (act/acC)	Rv0456c	echA2	enoyl-CoA hydratase EchA2
548326	0	T	SNP	C	110	98	206	98.11	212	Thr428Ala (aca/Gca)	Rv0457c	-	peptidase
551525	0	A	SNP	C	96	80	173	100	176	Arg110Arg (aga/Cga)	Rv0459	-	hypothetical protein
555991	0	A	SNP	G	114	121	232	99.16	237	Cys106Arg (tgc/Cgc)	Rv0465c	-	HTH-type transcriptional regulator
560541	0	C	Del	GAP	105	77	179	99.45	183		Rv0469	umaA	mycolic acid synthase UmaA
560542	0	T	Del	GAP	105	77	179	99.45	183		Rv0469	umaA	mycolic acid synthase UmaA
560543	0	T	Del	GAP	105	77	179	99.45	183		Rv0469	umaA	mycolic acid synthase UmaA
560544	0	T	Del	GAP	105	77	179	99.45	183		Rv0469	umaA	mycolic acid synthase UmaA
560545	0	T	Del	GAP	105	77	179	99.45	183		Rv0469	umaA	mycolic acid synthase UmaA
560546	0	C	Del	GAP	104	77	179	99.45	182		Rv0469	umaA	mycolic acid synthase UmaA
562063	0	G	Del	GAP	96	108	203	94.01	217		Rv0470A	-	hypothetical protein
562064	0	C	Del	GAP	96	108	203	99.03	206		Rv0470A	-	hypothetical protein
562065	0	C	Del	GAP	96	109	204	99.51	206		Rv0470A	-	hypothetical protein
562066	0	A	Del	GAP	96	109	204	99.51	206		Rv0470A	-	hypothetical protein
565655	0	A	SNP	G	89	100	188	100	189
572591	0	C	SNP	T	113	120	225	100	233	Asp294Asp (gac/gaT)	Rv0483	lprQ	lipoprotein LprQ
573262	0	A	SNP	G	117	111	226	99.56	229	Gly180Gly (ggt/ggC)	Rv0484c	-	short-chain type oxidoreductase
579284	0	T	SNP	C	110	123	225	99.15	235
580772	0	T	SNP	A	60	52	109	91.06	123
580774	0	G	Del	GAP	57	53	111	87.3	126
580775	0	G	Del	GAP	57	53	111	90.91	121
580776	0	G	Del	GAP	57	53	111	88.71	124
580777	0	G	Del	GAP	57	53	111	91.67	120
580778	0	C	Del	GAP	57	53	111	92.44	119
580779	0	A	Del	GAP	57	53	111	93.22	118
580780	0	C	Del	GAP	57	53	111	90.91	121
580781	0	C	Del	GAP	57	53	111	91.67	120
580782	0	A	Del	GAP	57	53	111	93.22	118
580783	0	C	Del	GAP	57	53	111	91.67	120
580784	0	C	Del	GAP	57	53	111	92.44	119
580785	0	C	Del	GAP	57	53	111	93.22	118
580786	0	G	Del	GAP	57	53	111	90.16	122
580787	0	C	Del	GAP	57	53	111	93.22	118
580788	0	T	Del	GAP	57	53	112	92.44	119
580789	0	T	Del	GAP	57	53	112	94.02	117
580790	0	G	Del	GAP	57	53	112	92.44	119
580791	0	C	Del	GAP	57	53	112	94.02	117
580792	0	G	Del	GAP	57	53	112	92.44	119
580793	0	G	Del	GAP	57	53	112	90.91	121
580794	0	G	Del	GAP	57	53	112	90.91	121
580795	0	G	Del	GAP	57	53	112	90.91	121
580796	0	G	Del	GAP	57	53	112	90.16	122
580797	0	A	Del	GAP	57	53	112	93.22	118
584171	0	T	SNP	C	84	81	164	100	165	Ser174Gly (agt/Ggt)	Rv0493c	-	hypothetical protein
590436	0	T	SNP	C	98	105	199	100	203	Ala118Ala (gct/gcC)	Rv0500	proC	pyrroline-5-carboxylate reductase
597816	0	A	SNP	G	103	103	204	100	206	Ala206Ala (gca/gcG)	Rv0507	mmpL2	transmembrane transport protein MmpL2
598475	0	G	SNP	A	110	141	249	100	251	Arg426His (cgc/cAc)	Rv0507	mmpL2	transmembrane transport protein MmpL2
599868	0	A	SNP	G	91	82	172	98.86	175	Arg890Arg (cga/cgG)	Rv0507	mmpL2	transmembrane transport protein MmpL2
608037	0	A	SNP	C	93	110	201	98.54	206	His496Pro (cac/cCc)	Rv0515	-	hypothetical protein
609610	0	T	SNP	C	107	112	217	99.1	221	Leu289Leu (ttg/Ctg)	Rv0517	-	acyltransferase
610120	0	T	SNP	G	94	102	195	99.49	197
611977	0	C	SNP	T	79	97	175	100	176	Gly33Asp (ggc/gAc)	Rv0519c	-	membrane protein
623163	0	C	SNP	T	54	109	157	99.39	164	Ala124Val (gcc/gTc)	Rv0532	PE_PGRS6	PE-PGRS family protein PE_PGRS6
623406	1	C	Ins	G	57	44	101	75.94	101		Rv0532	PE_PGRS6	PE-PGRS family protein PE_PGRS6
623406	2	C	Ins	G	57	44	101	75.94	101		Rv0532	PE_PGRS6	PE-PGRS family protein PE_PGRS6
623406	3	C	Ins	C	56	44	100	75.19	101		Rv0532	PE_PGRS6	PE-PGRS family protein PE_PGRS6
623406	4	C	Ins	C	57	43	100	75.19	101		Rv0532	PE_PGRS6	PE-PGRS family protein PE_PGRS6
623406	5	C	Ins	G	57	44	101	75.94	101		Rv0532	PE_PGRS6	PE-PGRS family protein PE_PGRS6
623406	6	C	Ins	G	57	44	101	75.94	101		Rv0532	PE_PGRS6	PE-PGRS family protein PE_PGRS6
623406	8	C	Ins	G	57	43	100	75.19	101		Rv0532	PE_PGRS6	PE-PGRS family protein PE_PGRS6
623406	9	C	Ins	G	57	44	101	75.94	101		Rv0532	PE_PGRS6	PE-PGRS family protein PE_PGRS6
623472	0	A	SNP	G	100	68	166	100	168	Asp227Gly (gac/gGc)	Rv0532	PE_PGRS6	PE-PGRS family protein PE_PGRS6
623508	0	C	SNP	G	113	74	185	100	187	Ala239Gly (gcc/gGc)	Rv0532	PE_PGRS6	PE-PGRS family protein PE_PGRS6
629106	0	A	SNP	C	88	92	176	99.45	181	Leu209Arg (ctg/cGg)	Rv0537c	-	integral membrane protein
629714	0	G	SNP	A	109	94	199	100	203	Asp6Asp (gac/gaT)	Rv0537c	-	integral membrane protein
630722	0	G	SNP	C	111	100	209	99.53	212	Arg228Pro (cgg/cCg)	Rv0538	-	membrane protein
633562	0	C	SNP	T	98	95	186	100	193	Val281Val (gtg/gtA)	Rv0541c	-	integral membrane protein
635139	0	G	SNP	C	93	87	177	97.83	184	Gly122Gly (ggc/ggG)	Rv0542c	menE	2-succinylbenzoic acid--CoA ligase
637319	0	G	SNP	A	88	96	183	99.46	185	Pro49Ser (cct/Tct)	Rv0545c	pitA	low-affinity inorganic phosphate transporter
645011	0	C	SNP	T	101	110	207	99.53	212	Leu174Leu (ctc/ctT)	Rv0553	menC	muconate cycloisomerase
646723	0	A	SNP	G	108	104	208	99.53	213	Ala142Ala (gca/gcG)	Rv0555	menD	bifunctional 2-succinyl-6-hydroxy-2,4-cyclohexadiene-1-carboxylate synthase/2-oxoglutarate decarboxylase
648002	0	T	SNP	G	81	95	171	99.44	177	Leu15Arg (ctc/cGc)	Rv0556	-	transmembrane protein
648856	0	T	SNP	C	100	118	215	99.09	220	Gly107Gly (ggt/ggC)	Rv0557	mgtA	GDP-mannose-dependent alpha-mannosyltransferase		phylo (not Euro-American, M. africanum, M. bovis, M. canettii, M. caprae, M. microti, M. pinipedii, Beijing, Delhi/CAS, EAI)
652950	0	T	SNP	C	96	114	209	99.53	211	Arg60Arg (cgt/cgC)	Rv0562	grcC1	polyprenyl-diphosphate synthase GrcC
655986	0	T	SNP	G	108	99	205	100	207
657081	0	C	SNP	T	84	80	160	100	164	Val130Val (gtg/gtA)	Rv0565c	-	monooxygenase
659341	0	T	SNP	C	98	99	195	98.99	199
662911	0	T	SNP	C	117	132	243	99.6	250	Ala539Ala (gct/gcC)	Rv0570	nrdZ	vitamin B12-dependent ribonucleoside-diphosphate reductase
665293	0	A	SNP	G	86	89	172	100	175	Phe31Leu (ttc/Ctc)	Rv0572c	-	hypothetical protein
669398	0	T	SNP	C	95	108	202	100	203	Gln116Gln (caa/caG)	Rv0575c	-	oxidoreductase
670545	0	G	SNP	A	113	116	226	100	229	Arg233His (cgc/cAc)	Rv0576	-	transcriptional regulator
672486	0	C	Del	GAP	77	60	133	88.96	154		Rv0578c	PE_PGRS7	PE-PGRS family protein PE_PGRS7
672487	0	C	Del	GAP	77	60	133	89.54	153		Rv0578c	PE_PGRS7	PE-PGRS family protein PE_PGRS7
672488	0	G	Del	GAP	77	60	133	90.73	151		Rv0578c	PE_PGRS7	PE-PGRS family protein PE_PGRS7
672489	0	G	Del	GAP	77	60	133	91.95	149		Rv0578c	PE_PGRS7	PE-PGRS family protein PE_PGRS7
672490	0	T	Del	GAP	77	60	133	92.57	148		Rv0578c	PE_PGRS7	PE-PGRS family protein PE_PGRS7
672491	0	C	Del	GAP	77	60	133	93.84	146		Rv0578c	PE_PGRS7	PE-PGRS family protein PE_PGRS7
672492	0	C	Del	GAP	77	60	133	93.84	146		Rv0578c	PE_PGRS7	PE-PGRS family protein PE_PGRS7
672493	0	C	Del	GAP	77	60	133	93.84	146		Rv0578c	PE_PGRS7	PE-PGRS family protein PE_PGRS7
672494	0	G	Del	GAP	77	60	133	94.48	145		Rv0578c	PE_PGRS7	PE-PGRS family protein PE_PGRS7
672495	0	C	Del	GAP	77	60	133	94.48	145		Rv0578c	PE_PGRS7	PE-PGRS family protein PE_PGRS7
672496	0	C	Del	GAP	77	60	133	94.48	145		Rv0578c	PE_PGRS7	PE-PGRS family protein PE_PGRS7
672497	0	G	Del	GAP	77	60	133	97.16	141		Rv0578c	PE_PGRS7	PE-PGRS family protein PE_PGRS7
672498	0	G	Del	GAP	77	60	133	97.86	140		Rv0578c	PE_PGRS7	PE-PGRS family protein PE_PGRS7
672499	0	C	Del	GAP	77	60	133	97.86	140		Rv0578c	PE_PGRS7	PE-PGRS family protein PE_PGRS7
672500	0	A	Del	GAP	77	60	133	97.86	140		Rv0578c	PE_PGRS7	PE-PGRS family protein PE_PGRS7
672501	0	C	Del	GAP	77	60	133	97.86	140		Rv0578c	PE_PGRS7	PE-PGRS family protein PE_PGRS7
672502	0	C	Del	GAP	77	60	133	97.86	140		Rv0578c	PE_PGRS7	PE-PGRS family protein PE_PGRS7
672503	0	G	Del	GAP	77	60	133	97.86	140		Rv0578c	PE_PGRS7	PE-PGRS family protein PE_PGRS7
672504	0	C	Del	GAP	77	60	133	97.86	140		Rv0578c	PE_PGRS7	PE-PGRS family protein PE_PGRS7
672505	0	C	Del	GAP	77	60	133	97.86	140		Rv0578c	PE_PGRS7	PE-PGRS family protein PE_PGRS7
672506	0	G	Del	GAP	77	60	133	97.86	140		Rv0578c	PE_PGRS7	PE-PGRS family protein PE_PGRS7
672507	0	G	Del	GAP	77	60	133	97.86	140		Rv0578c	PE_PGRS7	PE-PGRS family protein PE_PGRS7
672508	0	C	Del	GAP	77	60	133	97.86	140		Rv0578c	PE_PGRS7	PE-PGRS family protein PE_PGRS7
672509	0	A	Del	GAP	77	60	133	97.86	140		Rv0578c	PE_PGRS7	PE-PGRS family protein PE_PGRS7
672510	0	C	Del	GAP	77	60	133	97.86	140		Rv0578c	PE_PGRS7	PE-PGRS family protein PE_PGRS7
672511	0	C	Del	GAP	77	60	133	97.86	140		Rv0578c	PE_PGRS7	PE-PGRS family protein PE_PGRS7
672512	0	A	Del	GAP	77	60	133	98.56	139		Rv0578c	PE_PGRS7	PE-PGRS family protein PE_PGRS7
672513	0	C	Del	GAP	77	60	133	98.56	139		Rv0578c	PE_PGRS7	PE-PGRS family protein PE_PGRS7
672514	0	C	Del	GAP	77	60	133	98.56	139		Rv0578c	PE_PGRS7	PE-PGRS family protein PE_PGRS7
672515	0	G	Del	GAP	77	60	133	98.56	139		Rv0578c	PE_PGRS7	PE-PGRS family protein PE_PGRS7
672516	0	G	Del	GAP	77	60	133	98.56	139		Rv0578c	PE_PGRS7	PE-PGRS family protein PE_PGRS7
672517	0	T	Del	GAP	77	60	133	98.56	139		Rv0578c	PE_PGRS7	PE-PGRS family protein PE_PGRS7
672518	0	G	Del	GAP	77	60	133	98.56	139		Rv0578c	PE_PGRS7	PE-PGRS family protein PE_PGRS7
672519	0	C	Del	GAP	77	60	133	98.56	139		Rv0578c	PE_PGRS7	PE-PGRS family protein PE_PGRS7
672520	0	C	Del	GAP	77	60	133	98.56	139		Rv0578c	PE_PGRS7	PE-PGRS family protein PE_PGRS7
672521	0	G	Del	GAP	77	60	133	98.56	139		Rv0578c	PE_PGRS7	PE-PGRS family protein PE_PGRS7
672522	0	C	Del	GAP	77	60	133	98.56	139		Rv0578c	PE_PGRS7	PE-PGRS family protein PE_PGRS7
672523	0	C	Del	GAP	77	60	133	99.28	138		Rv0578c	PE_PGRS7	PE-PGRS family protein PE_PGRS7
672524	0	G	Del	GAP	77	60	133	98.56	139		Rv0578c	PE_PGRS7	PE-PGRS family protein PE_PGRS7
672525	0	G	Del	GAP	77	60	133	98.56	139		Rv0578c	PE_PGRS7	PE-PGRS family protein PE_PGRS7
672526	0	T	Del	GAP	77	60	133	98.56	139		Rv0578c	PE_PGRS7	PE-PGRS family protein PE_PGRS7
672527	0	G	Del	GAP	77	60	133	98.56	139		Rv0578c	PE_PGRS7	PE-PGRS family protein PE_PGRS7
672528	0	C	Del	GAP	77	60	133	99.28	138		Rv0578c	PE_PGRS7	PE-PGRS family protein PE_PGRS7
672529	0	C	Del	GAP	77	60	133	98.56	139		Rv0578c	PE_PGRS7	PE-PGRS family protein PE_PGRS7
672530	0	G	Del	GAP	77	60	133	98.56	139		Rv0578c	PE_PGRS7	PE-PGRS family protein PE_PGRS7
673238	0	A	SNP	G	85	129	205	100	214	His893His (cat/caC)	Rv0578c	PE_PGRS7	PE-PGRS family protein PE_PGRS7
674702	0	A	SNP	T	105	105	204	100	210	Gly405Gly (ggt/ggA)	Rv0578c	PE_PGRS7	PE-PGRS family protein PE_PGRS7
678134	0	C	SNP	T	117	93	205	99.53	211	Ala71Ala (gcc/gcT)	Rv0582	vapC26	ribonuclease VapC26
684376	0	T	SNP	C	119	101	220	99.55	221
685256	0	G	SNP	A	93	86	178	100	179	Trp43_ (tgg/tAg)	Rv0587	yrbE2A	hypothetical protein
685461	0	C	SNP	G	102	134	233	98.33	240	Ala111Ala (gcc/gcG)	Rv0587	yrbE2A	hypothetical protein
685608	0	T	SNP	C	114	117	227	100	231	Leu160Leu (ctt/ctC)	Rv0587	yrbE2A	hypothetical protein
686123	0	C	SNP	A	135	141	273	98.92	279	Leu66Met (ctg/Atg)	Rv0588	-	hypothetical protein
686972	0	T	SNP	C	116	87	203	100	203	Phe51Ser (ttc/tCc)	Rv0589	mce2A	Mce family protein Mce2A
688130	0	C	SNP	G	109	99	205	99.52	209
688792	1	T	Ins	G	92	84	176	96.7	176
690450	0	A	SNP	C	115	118	231	100	233	Ala464Ala (gca/gcC)	Rv0591	mce2C	Mce family protein Mce2C
690465	0	T	SNP	G	113	118	226	100	231	Leu469Leu (ctt/ctG)	Rv0591	mce2C	Mce family protein Mce2C
691887	1	G	Ins	C	107	71	178	86.83	178		Rv0592	mce2D	Mce family protein Mce2D
698968	0	G	SNP	A	105	136	237	99.18	243	Gly9Gly (ggc/ggT)	Rv0601c	-	two component sensor kinase HK2
706553	0	C	SNP	T	99	112	208	98.6	214	Pro77Leu (ccg/cTg)	Rv0612	-	hypothetical protein
708056	0	T	SNP	C	123	121	243	100	244	His487Arg (cac/cGc)	Rv0613c	-	hypothetical protein
712693	0	A	SNP	G	113	94	203	97.18	213
713310	0	T	SNP	C	111	102	207	100	213	Cys199Arg (tgt/Cgt)	Rv0620	galK	galactokinase
725190	0	G	SNP	A	57	70	127	100	127	Phe1039Phe (ttc/ttT)	Rv0631c	recC	exonuclease V subunit gamma RecC
729685	0	C	SNP	T	88	84	171	100	172	Arg161Gln (cga/cAa)	Rv0633c	-	hypothetical protein
733191	0	A	SNP	G	82	118	194	98.52	203	Thr123Ala (acc/Gcc)	Rv0637	hadC	(3R)-hydroxyacyl-ACP dehydratase subunit HadC
741691	0	T	SNP	G	100	108	204	100	208	Ala309Ala (gca/gcC)	Rv0647c	-	hypothetical protein
750027	1	C	Ins	A	86	101	187	93.5	187		Rv0654	-	carotenoid cleavage oxygenase
750033	0	C	SNP	G	93	109	200	98.54	205	Pro12Ala (cca/Gca)	Rv0654	-	carotenoid cleavage oxygenase
753174	0	C	SNP	A	113	86	199	100	199	Trp65Leu (tgg/tTg)	Rv0656c	vapC6	ribonuclease VapC6
754186	0	A	SNP	G	102	136	235	100	238	Leu75Pro (ctc/cCc)	Rv0658c	-	integral membrane protein
757182	0	A	SNP	G	94	110	202	100	204	Asp349Gly (gac/gGc)	Rv0663	atsD	arylsulfatase AtsD
759746	0	C	SNP	T	105	86	187	100	191							rifampicin (RMP)
762434	0	T	SNP	G	120	122	239	99.18	244	Gly876Gly (ggt/ggG)	Rv0667	rpoB	DNA-directed RNA polymerase subunit beta		phylo (3)	rifampicin (RMP)
763031	0	T	SNP	C	89	109	194	99.5	199	Ala1075Ala (gct/gcC)	Rv0667	rpoB	DNA-directed RNA polymerase subunit beta		phylo (4)	rifampicin (RMP)
767339	0	A	SNP	G	91	81	171	98.29	175
767414	0	G	SNP	A	98	89	185	100	187
774866	0	C	SNP	T	89	101	190	100	190	Asn28Asn (aac/aaT)	Rv0675	echA5	enoyl-CoA hydratase EchA5
775639	0	T	SNP	C	74	97	167	100	171	Ile948Val (att/Gtt)	Rv0676c	mmpL5	transmembrane transport protein MmpL5
776100	0	G	SNP	A	89	103	190	99.48	193	Thr794Ile (acc/aTc)	Rv0676c	mmpL5	transmembrane transport protein MmpL5
781395	0	T	SNP	C	103	125	224	99.56	229							streptomycin (SM)
781687	0	A	SNP	G	108	88	194	99.49	197	Lys43Arg (aag/aGg)	Rv0682	rpsL	30S ribosomal protein S12	streptomycin (SM)		streptomycin (SM)
788615	0	G	SNP	C	110	117	222	99.56	228	Gly226Arg (ggg/Cgg)	Rv0688	-	ferredoxin reductase
798779	0	T	SNP	C	90	103	190	99.48	194
798934	0	C	SNP	A	96	103	192	98.51	202	Arg34Arg (cgc/cgA)	Rv0698	-	hypothetical protein
807405	0	C	SNP	T	86	95	180	98.91	183	Ser357Ser (tcc/tcT)	Rv0711	atsA	arylsulfatase AtsA
810038	0	A	SNP	G	89	86	175	99.43	176	Arg31Arg (cga/cgG)	Rv0713	-	transmembrane protein
820483	0	G	SNP	T	103	118	212	100	221	Ala6Asp (gcc/gAc)	Rv0727c	fucA	L-fuculose phosphate aldolase FucA
820734	0	A	SNP	G	106	80	183	98.94	188	Val248Ala (gtc/gCc)	Rv0728c	serA2	D-3-phosphoglycerate dehydrogenase SerA
820752	0	C	SNP	T	101	83	180	98.92	186	Arg242His (cgc/cAc)	Rv0728c	serA2	D-3-phosphoglycerate dehydrogenase SerA
830868	1	G	Ins	G	105	86	191	89.67	192		Rv0739	-	hypothetical protein
830868	2	G	Ins	C	105	87	192	90.14	192		Rv0739	-	hypothetical protein
834857	0	C	SNP	T	101	106	204	97.64	212	Met30Ile (atg/atA)	Rv0744c	-	transcriptional regulator
836426	0	A	SNP	C	16	71	85	98.86	88	Leu242Leu (cta/ctC)	Rv0746	PE_PGRS9	PE-PGRS family protein PE_PGRS9
836454	0	A	SNP	G	17	60	77	100	77	Thr252Ala (act/Gct)	Rv0746	PE_PGRS9	PE-PGRS family protein PE_PGRS9
836538	0	A	SNP	G	68	16	84	100	84	Asn280Asp (aac/Gac)	Rv0746	PE_PGRS9	PE-PGRS family protein PE_PGRS9
836658	0	A	SNP	G	113	48	156	100	161	Thr320Ala (acc/Gcc)	Rv0746	PE_PGRS9	PE-PGRS family protein PE_PGRS9
837033	0	A	SNP	G	36	105	138	100	141	Thr445Ala (acc/Gcc)	Rv0746	PE_PGRS9	PE-PGRS family protein PE_PGRS9
838990	0	C	SNP	G	35	57	91	86.79	106	Ala180Ala (gcc/gcG)	Rv0747	PE_PGRS10	PE-PGRS family protein PE_PGRS10
839123	0	A	SNP	G	63	29	87	100	92	Arg225Gly (agg/Ggg)	Rv0747	PE_PGRS10	PE-PGRS family protein PE_PGRS10
839129	0	C	SNP	G	63	29	90	100	92	Arg227Gly (cgc/Ggc)	Rv0747	PE_PGRS10	PE-PGRS family protein PE_PGRS10
839194	0	A	SNP	G	76	32	103	99.08	109	Thr248Thr (aca/acG)	Rv0747	PE_PGRS10	PE-PGRS family protein PE_PGRS10
839334	0	A	SNP	G	65	59	122	100	124	Lys295Arg (aaa/aGa)	Rv0747	PE_PGRS10	PE-PGRS family protein PE_PGRS10
839348	0	A	SNP	G	64	57	118	100	121	Ser300Gly (agc/Ggc)	Rv0747	PE_PGRS10	PE-PGRS family protein PE_PGRS10
840195	0	G	Del	GAP	12	18	28	83.33	36		Rv0747	PE_PGRS10	PE-PGRS family protein PE_PGRS10
840196	0	G	Del	GAP	12	18	28	100	30		Rv0747	PE_PGRS10	PE-PGRS family protein PE_PGRS10
840197	0	G	Del	GAP	12	18	28	96.77	31		Rv0747	PE_PGRS10	PE-PGRS family protein PE_PGRS10
840198	0	G	Del	GAP	12	18	28	96.77	31		Rv0747	PE_PGRS10	PE-PGRS family protein PE_PGRS10
840199	0	A	Del	GAP	12	18	28	100	30		Rv0747	PE_PGRS10	PE-PGRS family protein PE_PGRS10
840200	0	A	Del	GAP	12	18	28	100	30		Rv0747	PE_PGRS10	PE-PGRS family protein PE_PGRS10
840201	0	G	Del	GAP	10	14	22	80	30		Rv0747	PE_PGRS10	PE-PGRS family protein PE_PGRS10
840202	0	C	Del	GAP	10	14	22	80	30		Rv0747	PE_PGRS10	PE-PGRS family protein PE_PGRS10
840203	0	A	Del	GAP	10	14	22	82.76	29		Rv0747	PE_PGRS10	PE-PGRS family protein PE_PGRS10
840204	0	C	Del	GAP	10	14	22	80	30		Rv0747	PE_PGRS10	PE-PGRS family protein PE_PGRS10
840205	0	C	Del	GAP	10	14	22	80	30		Rv0747	PE_PGRS10	PE-PGRS family protein PE_PGRS10
840206	0	C	Del	GAP	10	14	22	80	30		Rv0747	PE_PGRS10	PE-PGRS family protein PE_PGRS10
840207	0	T	Del	GAP	10	14	22	82.76	29		Rv0747	PE_PGRS10	PE-PGRS family protein PE_PGRS10
840208	0	C	Del	GAP	10	14	22	80	30		Rv0747	PE_PGRS10	PE-PGRS family protein PE_PGRS10
840209	0	G	Del	GAP	10	14	22	80	30		Rv0747	PE_PGRS10	PE-PGRS family protein PE_PGRS10
840210	0	C	Del	GAP	10	14	22	77.42	31		Rv0747	PE_PGRS10	PE-PGRS family protein PE_PGRS10
840496	0	C	SNP	G	42	47	84	81.65	109	Gly682Gly (ggc/ggG)	Rv0747	PE_PGRS10	PE-PGRS family protein PE_PGRS10
840847	0	C	SNP	T	88	71	156	99.38	160	Gly799Gly (ggc/ggT)	Rv0747	PE_PGRS10	PE-PGRS family protein PE_PGRS10
841290	0	A	Del	GAP	82	90	173	97.73	176		Rv0749	vapC31	ribonuclease VapC31
841291	0	A	Del	GAP	82	90	173	97.73	176		Rv0749	vapC31	ribonuclease VapC31
841764	0	G	SNP	C	77	88	162	100	165	Thr37Thr (acc/acG)	Rv0749A	-	hypothetical protein
842153	0	G	SNP	A	59	89	147	94.27	157	Glu41Lys (gag/Aag)	Rv0750	-	hypothetical protein
847995	0	T	SNP	C	97	108	201	99.51	206
852910	0	C	SNP	T	109	101	207	100	210	Pro172Leu (ccc/cTc)	Rv0758	phoR	two component system response sensor kinase PhoR
854253	0	C	Del	GAP	78	67	149	90.06	161
854338	1	T	Ins	A	103	80	183	94.33	183		Rv0760c	-	hypothetical protein
857643	0	C	SNP	G	112	109	218	100	221	Gly132Ala (ggc/gCc)	Rv0764c	cyp51	lanosterol 14-alpha demethylase
857696	0	A	SNP	G	105	131	230	100	236	Ala114Ala (gct/gcC)	Rv0764c	cyp51	lanosterol 14-alpha demethylase
858464	0	A	SNP	G	105	108	209	100	213	Val134Ala (gtg/gCg)	Rv0765c	-	oxidoreductase
869194	0	C	SNP	G	99	117	212	99.54	217	Val190Val (gtg/gtC)	Rv0776c	-	hypothetical protein
874835	1	C	Ins	C	94	100	194	95.1	195
874835	2	C	Ins	G	94	100	194	95.1	195
876141	0	G	SNP	T	107	97	204	100	204
880562	0	G	SNP	T	108	82	187	100	190	Cys408Phe (tgc/tTc)	Rv0785	-	KsdD-like steroid dehydrogenase
882257	0	T	SNP	C	78	93	167	99.42	172	Tyr267His (tac/Cac)	Rv0787	-	hypothetical protein
890549	0	G	SNP	A	24	51	75	100	75	Trp54_ (tgg/tgA)	Rv0797	-	insertion sequence element IS1547 transposase
891011	0	A	SNP	G	45	29	74	100	74	Leu208Leu (cta/ctG)	Rv0797	-	insertion sequence element IS1547 transposase
893733	0	T	SNP	G	114	117	228	100	231	Leu139Arg (ctg/cGg)	Rv0800	pepC	M18 family aminopeptidase
896979	0	T	SNP	C	127	112	234	100	239	Val387Ala (gta/gCa)	Rv0803	purL	phosphoribosylformylglycinamidine synthase 2
900221	0	T	SNP	C	110	109	213	100	219	Val370Val (gta/gtG)	Rv0806c	cpsY	exopolysaccharide phosphotransferase CpsY
903537	0	G	SNP	T	119	102	220	100	221	Arg476Leu (cgg/cTg)	Rv0808	purF	amidophosphoribosyltransferase
903550	0	T	SNP	C	119	101	218	100	220	Ala480Ala (gct/gcC)	Rv0808	purF	amidophosphoribosyltransferase
903913	0	T	SNP	C	125	114	234	100	239	Gly63Gly (ggt/ggC)	Rv0809	purM	phosphoribosylformylglycinamidine cyclo-ligase PurM
904309	0	C	SNP	A	86	103	188	98.95	191	Gly195Gly (ggc/ggA)	Rv0809	purM	phosphoribosylformylglycinamidine cyclo-ligase PurM
906742	0	T	SNP	C	117	83	199	100	200	Val107Ala (gtc/gCc)	Rv0812	-	amino acid aminotransferase
906857	0	A	SNP	G	97	120	212	100	217	Ile145Met (ata/atG)	Rv0812	-	amino acid aminotransferase
908403	0	T	SNP	G	113	142	252	100	255	Val27Val (gta/gtC)	Rv0814c	-	hypothetical protein
913918	0	C	SNP	G	78	78	153	100	156	Gly94Gly (ggg/ggC)	Rv0821c	phoY2	phosphate-transport system transcriptional regulator PhoY2
918764	0	A	SNP	G	93	84	174	98.88	179
919551	0	C	SNP	T	95	88	181	100	183	Val1Val (gtg/gtA)	Rv0825c	-	hypothetical protein
921813	0	C	SNP	G	84	106	189	96.94	196
921909	0	C	SNP	T	85	90	167	99.43	176
925453	0	C	SNP	T	103	108	204	99.06	213	Ala31Ala (gcc/gcT)	Rv0833	PE_PGRS13	PE-PGRS family protein PE_PGRS13
927110	0	A	SNP	G	64	33	91	98.98	98	Ser584Gly (agt/Ggt)	Rv0833	PE_PGRS13	PE-PGRS family protein PE_PGRS13
927385	0	A	SNP	G	108	61	169	98.83	171	Gly675Gly (gga/ggG)	Rv0833	PE_PGRS13	PE-PGRS family protein PE_PGRS13
927497	0	A	Del	GAP	68	57	113	82.78	151		Rv0833	PE_PGRS13	PE-PGRS family protein PE_PGRS13
927498	0	A	Del	GAP	68	57	113	80.13	156		Rv0833	PE_PGRS13	PE-PGRS family protein PE_PGRS13
927499	0	C	Del	GAP	68	57	113	84.46	148		Rv0833	PE_PGRS13	PE-PGRS family protein PE_PGRS13
927500	0	G	Del	GAP	68	57	113	82.24	152		Rv0833	PE_PGRS13	PE-PGRS family protein PE_PGRS13
927501	0	G	Del	GAP	68	57	113	82.24	152		Rv0833	PE_PGRS13	PE-PGRS family protein PE_PGRS13
927502	0	C	Del	GAP	67	56	112	85.42	144		Rv0833	PE_PGRS13	PE-PGRS family protein PE_PGRS13
927503	0	G	Del	GAP	67	56	112	82	150		Rv0833	PE_PGRS13	PE-PGRS family protein PE_PGRS13
927504	0	G	Del	GAP	67	56	112	83.11	148		Rv0833	PE_PGRS13	PE-PGRS family protein PE_PGRS13
927505	0	C	Del	GAP	67	56	112	86.01	143		Rv0833	PE_PGRS13	PE-PGRS family protein PE_PGRS13
928406	0	C	SNP	T	83	88	170	98.84	173	Gly694Arg (gga/Aga)	Rv0834c	PE_PGRS14	PE-PGRS family protein PE_PGRS14
931123	0	T	SNP	C	98	108	204	99.52	207	Tyr57Tyr (tat/taC)	Rv0835	lpqQ	lipoprotein LpqQ		phylo (not 4)
932280	0	T	SNP	C	125	79	202	100	204	_218Trp (tag/tGg)	Rv0836c	-	hypothetical protein
932774	0	C	SNP	T	123	99	221	98.67	225	Gly53Gly (ggg/ggA)	Rv0836c	-	hypothetical protein
934230	0	C	SNP	G	93	62	155	100	155
934611	0	G	SNP	T	113	128	235	99.59	242
936621	0	C	Del	GAP	93	100	186	93.69	206		Rv0840c	pip	proline iminopeptidase
936622	0	C	Del	GAP	93	100	186	93.69	206		Rv0840c	pip	proline iminopeptidase
936623	0	A	Del	GAP	93	99	185	94.58	203		Rv0840c	pip	proline iminopeptidase
941845	0	C	SNP	A	119	90	204	100	209	Ala219Glu (gcg/gAg)	Rv0845	-	sensor histidine kinase NarS
942616	0	C	SNP	A	95	111	201	99.52	207
945214	0	G	SNP	A	98	103	195	100	201	Gly93Ser (ggt/Agt)	Rv0848	cysK2	cysteine synthase CysK
945238	0	G	SNP	T	104	97	198	100	201	Ala101Ser (gcc/Tcc)	Rv0848	cysK2	cysteine synthase CysK
949535	0	T	SNP	C	112	94	201	100	206	Ala528Ala (gca/gcG)	Rv0853c	pdc	alpha-keto-acid decarboxylase
950116	0	C	SNP	G	102	101	202	99.51	204	Ala335Pro (gcg/Ccg)	Rv0853c	pdc	alpha-keto-acid decarboxylase
955524	0	A	SNP	G	92	120	209	100	212	Ser150Gly (agc/Ggc)	Rv0859	-	acyltransferase
957117	0	T	SNP	C	111	95	204	100	206	Asp275Asp (gat/gaC)	Rv0860	fadB	fatty oxidation protein FadB
957306	0	C	SNP	T	96	98	191	99.49	195	Ala338Ala (gcc/gcT)	Rv0860	fadB	fatty oxidation protein FadB
960367	0	A	SNP	G	113	89	198	99.51	203	Leu749Ser (ttg/tCg)	Rv0862c	-	hypothetical protein
964523	0	G	SNP	T	116	111	223	99.56	228	Pro338Gln (ccg/cAg)	Rv0867c	rpfA	resuscitation-promoting factor RpfA
964969	0	T	SNP	C	104	77	170	93.78	193	Ala189Ala (gca/gcG)	Rv0867c	rpfA	resuscitation-promoting factor RpfA
964978	1	G	Ins	G	85	68	153	75.74	153		Rv0867c	rpfA	resuscitation-promoting factor RpfA
964978	3	G	Ins	G	85	68	153	75.74	153		Rv0867c	rpfA	resuscitation-promoting factor RpfA
964978	4	G	Ins	G	85	68	153	75.74	153		Rv0867c	rpfA	resuscitation-promoting factor RpfA
964978	5	G	Ins	G	85	68	153	75.74	153		Rv0867c	rpfA	resuscitation-promoting factor RpfA
964978	6	G	Ins	C	85	67	152	75.25	153		Rv0867c	rpfA	resuscitation-promoting factor RpfA
965788	0	G	SNP	A	98	84	176	100	182
968426	1	A	Ins	G	104	86	190	76.61	190		Rv0872c	PE_PGRS15	PE-PGRS family protein PE_PGRS15
968426	2	A	Ins	C	103	86	189	76.21	190		Rv0872c	PE_PGRS15	PE-PGRS family protein PE_PGRS15
968426	3	A	Ins	C	104	86	190	76.61	190		Rv0872c	PE_PGRS15	PE-PGRS family protein PE_PGRS15
968426	4	A	Ins	G	104	86	190	76.61	190		Rv0872c	PE_PGRS15	PE-PGRS family protein PE_PGRS15
968426	5	A	Ins	G	103	86	189	76.21	190		Rv0872c	PE_PGRS15	PE-PGRS family protein PE_PGRS15
968426	6	A	Ins	G	104	86	190	76.61	190		Rv0872c	PE_PGRS15	PE-PGRS family protein PE_PGRS15
968426	7	A	Ins	T	104	86	190	76.61	190		Rv0872c	PE_PGRS15	PE-PGRS family protein PE_PGRS15
968426	8	A	Ins	T	103	86	189	76.21	190		Rv0872c	PE_PGRS15	PE-PGRS family protein PE_PGRS15
968426	9	A	Ins	G	104	86	190	76.61	190		Rv0872c	PE_PGRS15	PE-PGRS family protein PE_PGRS15
969762	0	C	SNP	G	88	76	158	100	164	Gly161Gly (ggg/ggC)	Rv0872c	PE_PGRS15	PE-PGRS family protein PE_PGRS15
976624	0	G	SNP	T	90	123	210	99.07	215	Ala184Ser (gcg/Tcg)	Rv0877	-	hypothetical protein
976897	1	T	Ins	G	61	79	140	80.46	142		Rv0878c	PPE13	PPE family protein PPE13
979704	0	G	SNP	C	94	103	193	100	197	Gly115Arg (ggc/Cgc)	Rv0881	-	tRNA/rRNA methyltransferase
986463	0	G	SNP	C	83	114	192	100	197
990001	0	G	SNP	C	93	88	178	100	181	Pro866Ala (ccc/Gcc)	Rv0890c	-	HTH-type transcriptional regulator
991939	0	G	SNP	A	123	123	245	99.19	248	Arg220Cys (cgc/Tgc)	Rv0890c	-	HTH-type transcriptional regulator
993346	0	A	SNP	C	101	98	198	100	199	Val37Gly (gtt/gGt)	Rv0891c	-	hypothetical protein
996263	0	G	SNP	A	113	123	236	100	236	Thr11Thr (acc/acT)	Rv0893c	-	S-adenosylmethionine-dependentmethyltransferase
1002172	0	G	SNP	A	93	94	182	100	187	Arg82Trp (cgg/Tgg)	Rv0897c	-	oxidoreductase
1007198	0	A	SNP	G	114	127	234	99.59	242	Leu328Pro (ctg/cCg)	Rv0904c	accD3	acetyl-CoAcarboxylase carboxyl transferase subunit beta
1008460	0	C	SNP	T	117	125	239	99.59	243	Ser85Phe (tcc/tTc)	Rv0905	echA6	enoyl-CoA hydratase EchA6
1009500	0	C	SNP	T	99	97	194	100	196	Pro186Leu (ccg/cTg)	Rv0906	-	hypothetical protein
1010204	1	C	Ins	G	80	90	170	97.7	170		Rv0907	-	hypothetical protein
1012815	0	C	SNP	G	134	130	262	99.62	265	Ala362Gly (gcc/gGc)	Rv0908	ctpE	metal cation transporter ATPase E
1023911	0	C	SNP	G	101	83	180	100	184
1024346	0	A	SNP	G	104	119	222	99.55	224	Ser46Gly (agt/Ggt)	Rv0918	-	hypothetical protein
1025106	0	T	SNP	C	88	113	200	100	201	Phe141Phe (ttt/ttC)	Rv0919	-	GCN5-like N-acetyltransferase
1026482	0	G	SNP	A	97	100	193	100	197	Pro112Leu (ccc/cTc)	Rv0920c	-	transposase
1029586	0	G	SNP	A	88	113	199	99.5	202	Pro331Leu (ccc/cTc)	Rv0923c	-	hypothetical protein
1034381	0	G	SNP	A	123	123	237	100	246	Ala84Val (gct/gTt)	Rv0927c	-	oxidoreductase
1035586	0	C	SNP	T	98	87	182	100	185	Asn228Asn (aac/aaT)	Rv0928	pstS3	phosphate ABC transporter substrate-binding lipoprotein PstS
1037012	0	T	SNP	C	110	124	233	100	234	Met5Thr (atg/aCg)	Rv0930	pstA1	phosphate ABC transporter permease PstA
1037911	0	C	SNP	T	108	109	212	100	217	Arg305_ (cga/Tga)	Rv0930	pstA1	phosphate ABC transporter permease PstA
1044064	0	G	SNP	A	113	77	189	98.45	193	Ala256Thr (gcg/Acg)	Rv0935	pstC1	phosphate ABC transporter permease PstC
1047165	0	T	SNP	C	101	116	211	99.54	218	Cys344Arg (tgc/Cgc)	Rv0938	ligD	multifunctional non-homologous end joining DNA repair protein/ATP dependent DNA ligase LigD
1054784	0	C	SNP	G	94	96	185	99.48	191	Arg180Gly (cgc/Ggc)	Rv0945	-	oxidoreductase
1065835	0	C	Del	GAP	103	88	184	93.63	204		Rv0954	-	transmembrane protein
1065836	0	A	Del	GAP	103	88	184	94.55	202		Rv0954	-	transmembrane protein
1065837	0	G	Del	GAP	103	88	184	95.5	200		Rv0954	-	transmembrane protein
1065838	0	C	Del	GAP	103	88	184	96.46	198		Rv0954	-	transmembrane protein
1065839	0	C	Del	GAP	103	88	184	96.95	197		Rv0954	-	transmembrane protein
1065840	0	C	Del	GAP	103	88	184	99.48	192		Rv0954	-	transmembrane protein
1065841	0	C	Del	GAP	103	88	184	99.48	192		Rv0954	-	transmembrane protein
1065842	0	C	Del	GAP	103	88	184	99.48	192		Rv0954	-	transmembrane protein
1065843	0	G	Del	GAP	103	88	184	99.48	192		Rv0954	-	transmembrane protein
1065844	0	G	Del	GAP	103	88	184	99.48	192		Rv0954	-	transmembrane protein
1065845	0	C	Del	GAP	103	88	184	99.48	192		Rv0954	-	transmembrane protein
1065846	0	C	Del	GAP	103	88	184	99.48	192		Rv0954	-	transmembrane protein
1068151	0	T	SNP	C	97	110	206	100	207	His197His (cat/caC)	Rv0956	purN	phosphoribosylglycinamide formyltransferase PurN
1068432	0	A	SNP	G	95	98	190	100	193	Pro76Pro (cca/ccG)	Rv0957	purH	bifunctionalphosphoribosylaminoimidazolecarboxamide formyltransferase/inosinemonophosphate cyclohydrolase
1070702	0	T	SNP	C	89	97	180	100	186	Ser274Pro (tcc/Ccc)	Rv0958	-	magnesium chelatase
1071349	0	G	SNP	C	77	105	180	100	182	Gly32Ala (ggc/gCc)	Rv0959	-	hypothetical protein
1074558	0	G	SNP	A	98	87	180	100	185	Pro186Leu (ccc/cTc)	Rv0962c	lprP	lipoprotein LprP
1075279	0	T	SNP	C	119	110	226	100	229
1076309	0	G	SNP	T	110	93	197	100	203	Pro124Thr (cct/Act)	Rv0964c	-	hypothetical protein
1077312	0	A	SNP	G	71	81	150	99.35	153	Val175Ala (gtg/gCg)	Rv0966c	-	hypothetical protein
1077541	0	G	SNP	T	116	103	215	99.55	220	Arg99Ser (cgc/Agc)	Rv0966c	-	hypothetical protein
1079927	0	C	SNP	A	93	111	201	100	204	Thr395Thr (acc/acA)	Rv0969	ctpV	copper-exporting ATPase
1080192	0	G	SNP	A	93	101	192	100	194	Asp484Asn (gat/Aat)	Rv0969	ctpV	copper-exporting ATPase
1081681	0	T	SNP	C	104	114	215	99.54	219	Val210Val (gtt/gtC)	Rv0970	-	integral membrane protein
1084283	0	C	SNP	A	125	101	224	98.69	229	Gly490Cys (ggc/Tgc)	Rv0973c	accA2	acetyl-/propionyl-CoA carboxylase subunit alpha
1087193	0	G	SNP	C	115	102	214	100	217	Asn51Lys (aac/aaG)	Rv0974c	accD2	acetyl-/propionyl-CoA carboxylase subunit beta
1090188	1	A	Ins	G	94	85	179	95.21	180
1093406	0	A	SNP	G	87	99	181	99.47	187	Val317Val (gtt/gtC)	Rv0978c	PE_PGRS17	PE-PGRS family protein PE_PGRS17
1095490	0	A	SNP	G	38	80	118	100	118	Val321Ala (gtc/gCc)	Rv0980c	PE_PGRS18	PE-PGRS family protein PE_PGRS18
1095644	0	C	SNP	T	24	58	80	95.35	86	Ala270Thr (gcg/Acg)	Rv0980c	PE_PGRS18	PE-PGRS family protein PE_PGRS18
1095678	0	A	SNP	G	37	33	69	95.89	73	Gly258Gly (ggt/ggC)	Rv0980c	PE_PGRS18	PE-PGRS family protein PE_PGRS18
1095981	0	A	SNP	C	116	85	198	99.01	203	Gly157Gly (ggt/ggG)	Rv0980c	PE_PGRS18	PE-PGRS family protein PE_PGRS18
1096323	0	G	SNP	T	105	112	217	99.09	219	His43Gln (cac/caA)	Rv0980c	PE_PGRS18	PE-PGRS family protein PE_PGRS18
1096633	0	T	SNP	G	107	103	207	100	210
1097220	0	C	SNP	T	107	136	238	99.59	244	Ser133Ser (tcc/tcT)	Rv0981	mprA	two-component response regulator MrpA
1098523	0	T	SNP	A	110	112	219	99.55	223	Leu339His (ctt/cAt)	Rv0982	mprB	two component histidine-protein kinase/phosphatase MprB
1099058	0	G	SNP	A	74	82	154	99.36	157
1100234	0	T	SNP	C	93	101	193	100	194	Leu390Pro (ctg/cCg)	Rv0983	pepD	serine protease PepD
1104690	0	T	SNP	G	127	117	240	100	244	Phe717Val (ttc/Gtc)	Rv0987	-	adhesion component ABC transporter permease
1106099	0	C	SNP	T	121	103	224	98.25	228	Ile328Ile (atc/atT)	Rv0988	-	hypothetical protein
1106422	0	T	SNP	C	112	88	194	100	200	Ile321Val (ata/Gta)	Rv0989c	grcC2	polyprenyl-diphosphate synthase GrcC
1107940	0	A	SNP	C	124	112	231	99.58	237	Ser54Ala (tcc/Gcc)	Rv0990c	-	hypothetical protein
1109975	0	A	SNP	G	109	109	213	100	218	Gln235Arg (cag/cGg)	Rv0993	galU	UTP--glucose-1-phosphate uridylyltransferase
1110721	0	T	SNP	C	108	116	220	98.68	227	Arg151Arg (cgt/cgC)	Rv0994	moeA1	molybdopterin molybdenumtransferase 1
1111852	0	G	SNP	T	94	117	204	100	211	Asp81Tyr (gat/Tat)	Rv0995	rimJ	ribosomal-protein-alanine acetyltransferase RimJ
1113733	0	C	SNP	A	92	107	199	100	199
1126889	0	G	SNP	C	90	111	197	99.5	202	Arg39Gly (cgc/Ggc)	Rv1007c	metS	methionine--tRNA ligase
1127648	0	C	SNP	A	93	113	205	100	206	Thr187Asn (acc/aAc)	Rv1008	tatD	deoxyribonuclease TatD
1127874	0	G	SNP	C	82	96	176	100	178	Met262Ile (atg/atC)	Rv1008	tatD	deoxyribonuclease TatD
1139089	0	G	SNP	C	85	117	199	98.54	205	Thr41Thr (acg/acC)	Rv1020	mfd	transcription-repair coupling factor
1144409	0	T	SNP	G	97	107	203	98.55	207	Ile225Ser (atc/aGc)	Rv1022	lpqU	lipoprotein LpqU
1144585	0	A	SNP	G	112	88	199	99.5	201	Arg8Gly (agg/Ggg)	Rv1023	eno	enolase
1148259	0	A	SNP	G	108	69	175	98.88	179
1149551	0	C	SNP	T	98	105	202	100	203	Glu712Glu (gag/gaA)	Rv1028c	kdpD	sensor protein KdpD
1150585	0	G	SNP	A	100	103	200	99.51	204	Pro368Ser (ccc/Tcc)	Rv1028c	kdpD	sensor protein KdpD
1151054	0	C	SNP	G	104	117	219	100	221	Ser211Ser (tcg/tcC)	Rv1028c	kdpD	sensor protein KdpD
1152805	0	T	SNP	A	102	99	199	98.05	205	Leu265Gln (ctg/cAg)	Rv1029	kdpA	potassium-transporting ATPase subunit A
1152863	0	A	SNP	G	119	92	207	98.14	215	Gln284Gln (caa/caG)	Rv1029	kdpA	potassium-transporting ATPase subunit A
1153388	0	C	SNP	T	89	99	184	99.47	189	Asn459Asn (aac/aaT)	Rv1029	kdpA	potassium-transporting ATPase subunit A
1158901	0	A	SNP	C	94	73	165	98.24	170
1160770	0	T	SNP	A	94	116	209	97.67	215	Gln20Leu (cag/cTg)	Rv1037c	esxI	ESAT-6 like protein EsxI
1163134	0	T	SNP	C	79	98	177	99.44	178	Gly81Gly (gga/ggG)	Rv1040c	PE8	PE family protein PE8
1164336	0	G	SNP	A	100	84	181	100	184
1164571	0	A	SNP	G	104	102	205	100	206
1165521	1	T	Ins	A	80	112	192	93.66	192
1168551	0	A	SNP	G	104	115	218	99.1	221	Arg293Arg (aga/agG)	Rv1045	-	hypothetical protein
1168715	1	C	Ins	T	90	103	193	96.5	194
1172156	0	C	SNP	A	118	89	206	100	207
1173750	0	G	SNP	T	104	89	192	99.48	194	Ala290Ala (gcg/gcT)	Rv1050	-	oxidoreductase
1177184	0	C	SNP	A	84	93	171	100	177
1178116	0	T	SNP	C	106	126	228	100	232	Thr163Thr (act/acC)	Rv1056	-	hypothetical protein
1187615	0	C	SNP	T	99	92	189	98.96	193	His61Tyr (cac/Tac)	Rv1065	-	hypothetical protein
1188985	0	G	SNP	A	93	51	136	97.96	147	Gly480Gly (ggc/ggT)	Rv1067c	PE_PGRS19	PE-PGRS family protein PE_PGRS19
1189197	0	C	Del	GAP	45	56	96	77.69	130		Rv1067c	PE_PGRS19	PE-PGRS family protein PE_PGRS19
1189198	0	G	Del	GAP	45	56	96	77.69	130		Rv1067c	PE_PGRS19	PE-PGRS family protein PE_PGRS19
1189199	0	C	Del	GAP	45	56	96	78.29	129		Rv1067c	PE_PGRS19	PE-PGRS family protein PE_PGRS19
1189200	0	C	Del	GAP	45	56	96	78.29	129		Rv1067c	PE_PGRS19	PE-PGRS family protein PE_PGRS19
1189201	0	G	Del	GAP	45	56	96	80.16	126		Rv1067c	PE_PGRS19	PE-PGRS family protein PE_PGRS19
1189202	0	T	Del	GAP	45	56	96	94.39	107		Rv1067c	PE_PGRS19	PE-PGRS family protein PE_PGRS19
1190093	0	A	SNP	C	86	66	151	90.48	168	Leu111Trp (ttg/tGg)	Rv1067c	PE_PGRS19	PE-PGRS family protein PE_PGRS19
1191462	0	A	SNP	C	22	5	27	96.43	28	Gly229Gly (ggt/ggG)	Rv1068c	PE_PGRS20	PE-PGRS family protein PE_PGRS20
1191497	0	T	SNP	A	36	9	42	80.36	56	Thr218Ser (acg/Tcg)	Rv1068c	PE_PGRS20	PE-PGRS family protein PE_PGRS20
1193463	0	T	SNP	A	85	122	203	100	207	Thr271Ser (acc/Tcc)	Rv1069c	-	hypothetical protein
1200418	0	A	SNP	G	81	99	178	100	180
1211369	0	A	SNP	C	83	100	180	98.92	185	Ser259Arg (agc/Cgc)	Rv1086	-	(2Z,6E)-farnesyl diphosphate synthase
1212087	0	G	SNP	A	6	8	13	93.33	15	Gly176Gly (ggg/ggA)	Rv1087	PE_PGRS21	PE-PGRS family protein PE_PGRS21
1212624	0	C	SNP	T	12	8	20	100	20	Gly355Gly (ggc/ggT)	Rv1087	PE_PGRS21	PE-PGRS family protein PE_PGRS21
1212626	0	A	SNP	C	9	7	15	100	16	Asp356Ala (gac/gCc)	Rv1087	PE_PGRS21	PE-PGRS family protein PE_PGRS21
1212825	0	T	SNP	C	26	62	85	96.7	91	Gly422Gly (ggt/ggC)	Rv1087	PE_PGRS21	PE-PGRS family protein PE_PGRS21
1212827	0	T	SNP	G	26	62	86	96.7	91	Val423Gly (gtc/gGc)	Rv1087	PE_PGRS21	PE-PGRS family protein PE_PGRS21
1212834	0	T	SNP	G	29	65	93	98.95	95	Gly425Gly (ggt/ggG)	Rv1087	PE_PGRS21	PE-PGRS family protein PE_PGRS21
1212837	0	T	SNP	C	32	70	101	100	102	Ala426Ala (gct/gcC)	Rv1087	PE_PGRS21	PE-PGRS family protein PE_PGRS21
1212971	0	T	SNP	C	91	65	153	100	156	Val471Ala (gtc/gCc)	Rv1087	PE_PGRS21	PE-PGRS family protein PE_PGRS21
1215105	0	T	Del	GAP	82	97	173	98.35	182
1219904	0	C	SNP	T	101	85	179	98.94	188	Val95Met (gtg/Atg)	Rv1092c	coaA	pantothenate kinase
1220680	0	T	SNP	C	107	96	195	100	203	Val36Ala (gta/gCa)	Rv1093	glyA1	serine hydroxymethyltransferase
1224367	0	T	SNP	C	85	65	149	100	150
1227830	0	G	SNP	T	95	71	165	100	166	Thr285Thr (acc/acA)	Rv1099c	glpX	fructose 1,6-bisphosphatase
1230778	0	G	SNP	A	115	108	223	100	223	Thr65Ile (acc/aTc)	Rv1102c	mazF3	mRNA interferase MazF3
1236433	0	A	SNP	C	95	107	201	99.02	204	Glu83Asp (gaa/gaC)	Rv1110	lytB2	4-hydroxy-3-methylbut-2-enyl diphosphate reductase
1240744	0	C	SNP	A	106	100	206	100	206	Asn186Lys (aac/aaA)	Rv1115	-	hypothetical protein
1241572	0	A	SNP	G	106	99	200	99.51	206
1247391	0	A	SNP	C	106	99	200	100	205	Ser89Arg (agc/Cgc)	Rv1124	ephC	epoxide hydrolase EphC
1248382	0	A	SNP	G	100	89	186	100	189	Ser101Gly (agc/Ggc)	Rv1125	-	hypothetical protein
1248936	0	G	SNP	C	112	106	215	100	218	Pro285Pro (ccg/ccC)	Rv1125	-	hypothetical protein
1248978	0	T	SNP	C	129	111	232	100	240	Ala299Ala (gct/gcC)	Rv1125	-	hypothetical protein
1250340	0	A	SNP	G	111	105	209	99.08	218	Ala355Ala (gct/gcC)	Rv1127c	ppdK	pyruvate, phosphate dikinase PpdK
1251199	0	C	SNP	T	110	109	218	99.55	220	Gly69Glu (gga/gAa)	Rv1127c	ppdK	pyruvate, phosphate dikinase PpdK
1252164	0	T	SNP	C	100	88	188	99.47	189	Glu270Gly (gaa/gGa)	Rv1128c	-	hypothetical protein
1254562	0	A	SNP	G	100	109	206	99.52	210	Asp3Gly (gat/gGt)	Rv1130	prpD	methylcitrate dehydratase PrpD
1262859	0	C	SNP	T	116	115	228	97.88	236	Gly424Ser (ggc/Agc)	Rv1135c	PPE16	PPE family protein PPE16
1265828	0	G	SNP	A	101	85	183	99.47	187	Leu221Leu (ctg/Ttg)	Rv1138c	-	oxidoreductase
1269028	0	G	SNP	C	94	91	182	100	185
1271187	0	C	SNP	G	96	102	198	99.5	199	Thr11Ser (acc/aGc)	Rv1144	-	oxidoreductase
1273250	1	G	Ins	A	105	101	206	99.52	207		Rv1145	-	transmembrane transport protein
1275957	0	T	SNP	C	112	98	208	100	210
1276432	0	C	SNP	T	108	103	208	99.06	213	Lys439Lys (aag/aaA)	Rv1148c	-	hypothetical protein
1276588	0	C	SNP	G	122	96	217	99.09	220	Ala387Ala (gcg/gcC)	Rv1148c	-	hypothetical protein
1276938	0	G	SNP	C	58	104	160	99.39	163	Leu271Val (ctc/Gtc)	Rv1148c	-	hypothetical protein
1277865	0	T	SNP	G	91	85	175	86.27	204
1277869	1	G	Ins	T	107	86	193	96.98	193
1281118	0	T	SNP	C	126	99	222	100	225	Thr123Ala (acg/Gcg)	Rv1154c	-	hypothetical protein
1281771	0	T	SNP	C	96	100	194	99.49	197	Ser115Pro (tcg/Ccg)	Rv1155	-	pyridoxine/pyridoxamine 5'-phosphate oxidase
1281984	0	G	SNP	A	82	108	185	98.96	192
1287372	0	G	SNP	C	90	121	208	100	211	Leu15Leu (ctg/ctC)	Rv1161	narG	nitrate reductase subunit alpha
1292102	0	A	SNP	G	106	101	201	99.52	208	Pro346Pro (cca/ccG)	Rv1162	narH	nitrate reductase subunit beta
1306259	0	A	SNP	G	113	98	205	99.06	213	Ala656Ala (gct/gcC)	Rv1175c	fadH	NADPH dependent 2,4-dienoyl-CoA reductase FadH
1307598	0	C	SNP	G	108	110	215	100	218	Cys210Ser (tgc/tCc)	Rv1175c	fadH	NADPH dependent 2,4-dienoyl-CoA reductase FadH
1308317	0	T	SNP	C	95	100	195	100	195	His159Arg (cat/cGt)	Rv1176c	-	hypothetical protein
1310667	0	T	SNP	C	89	96	179	99.46	186	His878Arg (cac/cGc)	Rv1179c	-	hypothetical protein
1313337	1	A	Ins	G	10	43	53	91.38	53
1313338	0	A	SNP	C	10	42	50	100	52
1315191	0	A	SNP	C	112	118	229	100	230	_489Tyr (taa/taC)	Rv1180	pks3	polyketide beta-ketoacyl synthase
1315884	0	G	SNP	A	129	108	233	99.58	238	Ala217Ala (gcg/gcA)	Rv1181	pks4	polyketide beta-ketoacyl synthase
1325650	0	G	SNP	A	96	113	204	100	209
1327890	0	G	SNP	A	109	112	216	100	221	Asp472Asp (gac/gaT)	Rv1186c	-	hypothetical protein
1328687	0	G	SNP	C	94	106	198	100	200	Pro207Ala (ccc/Gcc)	Rv1186c	-	hypothetical protein
1334933	0	T	SNP	C	85	88	171	100	173	Leu3Leu (ttg/Ctg)	Rv1192	-	hypothetical protein
1339774	0	C	SNP	G	97	74	169	98.84	173	Gly142Gly (ggc/ggG)	Rv1196	PPE18	PPE family protein PPE18
1339823	0	A	SNP	G	93	90	179	99.46	184	Thr159Ala (acg/Gcg)	Rv1196	PPE18	PPE family protein PPE18
1339894	0	C	SNP	T	100	103	202	100	203	Leu182Leu (ctc/ctT)	Rv1196	PPE18	PPE family protein PPE18
1339905	0	C	SNP	T	100	107	202	99.04	209	Ala186Val (gcc/gTc)	Rv1196	PPE18	PPE family protein PPE18
1340500	0	G	SNP	T	102	108	204	100	210	Met384Ile (atg/atT)	Rv1196	PPE18	PPE family protein PPE18
1340784	0	T	SNP	C	79	112	185	96.95	197	Gly42Gly (ggt/ggC)	Rv1197	esxK	ESAT-6 like protein EsxK
1341295	0	A	SNP	G	113	105	212	98.64	221
1345016	0	C	SNP	T	131	104	229	100	235	Ala52Thr (gcc/Acc)	Rv1201c	dapD	2,3,4,5-tetrahydropyridine-2,6-dicarboxylate N-succinyltransferase
1351172	0	A	SNP	G	116	90	203	100	206
1360209	0	T	SNP	C	129	93	217	100	222	Ala531Ala (gca/gcG)	Rv1217c	-	tetronasin ABC transporter integral membrane protein
1361190	0	G	SNP	A	134	117	246	100	251	Ser204Ser (agc/agT)	Rv1217c	-	tetronasin ABC transporter integral membrane protein
1362006	0	T	SNP	C	101	86	185	99.47	188	Gln243Arg (caa/cGa)	Rv1218c	-	tetronasin ABC transporter ATP-binding protein
1365837	1	C	Ins	G	91	91	182	91	182
1365837	2	C	Ins	G	91	91	182	91	182
1367484	0	T	SNP	G	81	92	173	100	173	Trp8Gly (tgg/Ggg)	Rv1224	tatB	Sec-independent protein translocase protein TatB
1371470	0	G	SNP	A	83	79	159	100	162	Arg184His (cgt/cAt)	Rv1228	lpqX	lipoprotein LpqX
1374065	0	T	SNP	C	85	102	179	100	187	Ser45Gly (agc/Ggc)	Rv1230c	-	membrane protein
1375724	0	A	SNP	C	105	123	223	100	228	Cys149Gly (tgc/Ggc)	Rv1232c	-	hypothetical protein
1377568	0	A	SNP	G	130	124	253	100	254	Val15Val (gta/gtG)	Rv1235	lpqY	trehalose ABC transporter substrate-binding lipoprotein LpqY
1382628	0	T	SNP	C	89	95	179	100	184	Lys139Glu (aaa/Gaa)	Rv1239c	corA	magnesium and cobalt transport transmembrane protein CorA
1386011	0	C	Del	GAP	102	87	188	91.3	207		Rv1243c	PE_PGRS23	PE-PGRS family protein PE_PGRS23
1390763	0	C	SNP	T	102	111	208	100	213	Val764Met (gtg/Atg)	Rv1248c	-	multifunctional 2-oxoglutarate dehydrogenase E1 component /2-oxoglutarate dehydrogenase dihydrolipoyllysine-residue succinyltransferase
1393626	0	A	SNP	G	118	112	222	99.14	232	Leu119Leu (ctt/ctC)	Rv1249c	-	membrane protein
1396618	0	C	SNP	A	89	85	172	98.86	176	Glu875_ (gag/Tag)	Rv1251c	-	hypothetical protein
1396922	0	T	SNP	C	126	97	219	100	223	Thr773Thr (aca/acG)	Rv1251c	-	hypothetical protein
1401033	0	C	SNP	T	93	94	185	100	187	Ser355Leu (tcg/tTg)	Rv1253	deaD	ATP-dependent RNA helicase DeaD
1402587	0	C	SNP	G	91	103	192	100	194	Ala310Ala (gcc/gcG)	Rv1254	-	acyltransferase
1411210	0	T	SNP	G	105	122	224	99.56	228	Val260Val (gtt/gtG)	Rv1263	amiB2	amidase AmiB
1413148	0	C	SNP	T	70	92	159	100	162
1414021	0	C	SNP	T	87	90	175	100	177	Arg607Gln (cgg/cAg)	Rv1266c	pknH	serine/threonine-protein kinase PknH
1416902	0	A	Del	GAP	97	109	208	99.52	207		Rv1267c	embR	transcriptional regulator EmbR
1422666	0	C	SNP	T	84	100	181	100	184	Gly462Glu (ggg/gAg)	Rv1273c	-	drug ABC transporter ATP-binding protein
1422667	0	C	SNP	T	82	99	178	100	181	Gly462Arg (ggg/Agg)	Rv1273c	-	drug ABC transporter ATP-binding protein
1440090	0	C	SNP	T	106	96	199	100	202	Thr395Ile (acc/aTc)	Rv1286	-	bifunctional sulfate adenyltransferase subunit 1 CysN/adenylylsulfate kinase CysC
1440469	0	C	SNP	G	76	106	179	100	182	Pro521Pro (ccc/ccG)	Rv1286	-	bifunctional sulfate adenyltransferase subunit 1 CysN/adenylylsulfate kinase CysC
1441545	0	G	SNP	A	5	7	11	100	12	Ala66Ala (gcg/gcA)	Rv1288	-	hypothetical protein
1441576	0	T	SNP	C	5	5	10	100	10	Leu77Leu (ttg/Ctg)	Rv1288	-	hypothetical protein
1441579	0	A	SNP	T	5	7	11	100	12	Asn78Tyr (aat/Tat)	Rv1288	-	hypothetical protein
1441582	0	T	SNP	C	6	10	14	100	16	Trp79Arg (tgg/Cgg)	Rv1288	-	hypothetical protein
1445781	0	A	SNP	G	87	117	201	100	204	Ala18Ala (gct/gcC)	Rv1291c	-	hypothetical protein
1450316	0	C	SNP	T	112	75	185	100	187	Ala314Ala (gcc/gcT)	Rv1294	thrA	homoserine dehydrogenase
1457144	0	C	SNP	T	99	93	189	100	192	Arg194Cys (cgc/Tgc)	Rv1300	hemK	release factor glutamine methyltransferase
1463409	0	G	SNP	C	109	87	193	99.49	197	Gly61Ala (gga/gCa)	Rv1308	atpA	ATP synthase subunit alpha
1468492	0	C	SNP	A	107	104	210	100	211	Leu338Leu (ctg/ctT)	Rv1313c	-	insertion sequence element IS1557 transposase
1471659	0	C	SNP	T	103	111	208	100	214
1478357	0	G	SNP	T	114	118	231	98.72	235	Pro254Pro (ccc/ccA)	Rv1317c	alkA	bifunctional regulatory protein/DNA repair enzyme AlkA
1479085	0	T	SNP	C	94	114	205	100	208	Ile12Val (atc/Gtc)	Rv1317c	alkA	bifunctional regulatory protein/DNA repair enzyme AlkA
1480945	0	C	SNP	G	202	180	379	100	382	Thr519Thr (acg/acC)	Rv1319c	-	adenylate cyclase
1480948	0	C	SNP	T	202	176	375	100	378	Glu518Glu (gag/gaA)	Rv1319c	-	adenylate cyclase
1481185	0	A	SNP	C	235	232	461	99.79	468	Asp439Glu (gat/gaG)	Rv1319c	-	adenylate cyclase
1481563	0	C	SNP	T	192	269	458	99.14	465	Glu313Glu (gag/gaA)	Rv1319c	-	adenylate cyclase
1482627	0	T	SNP	C	106	89	195	100	195	Thr531Ala (acg/Gcg)	Rv1320c	-	adenylate cyclase
1484708	0	A	SNP	C	114	106	216	100	220	Ser144Arg (agc/Cgc)	Rv1321	-	endonuclease NucS
1489142	0	C	SNP	T	59	82	130	96.58	146	Gly275Asp (ggc/gAc)	Rv1325c	PE_PGRS24	PE-PGRS family protein PE_PGRS24
1490905	0	A	SNP	G	107	88	194	99.49	196	Ser470Pro (tct/Cct)	Rv1326c	glgB	1,4-alpha-glucan branching protein
1493001	0	G	SNP	A	106	92	194	98.51	201	Thr475Thr (acc/acT)	Rv1327c	glgE	alpha-1,4-glucan:maltose-1-phosphate maltosyltransferase
1495836	0	G	SNP	A	87	96	179	99.46	184	Val425Met (gtg/Atg)	Rv1328	glgP	glycogen phosphorylase
1498711	0	G	SNP	C	88	129	215	99.54	218	Ala160Gly (gcc/gGc)	Rv1329c	dinG	ATP-dependent helicase DinG
1498951	0	G	SNP	T	107	100	207	100	207	Thr80Lys (acg/aAg)	Rv1329c	dinG	ATP-dependent helicase DinG
1499213	0	T	Del	GAP	102	91	194	99.48	194		Rv1330c	pncB1	nicotinic acid phosphoribosyltransferase PncB1
1499214	0	C	Del	GAP	102	91	194	100	193		Rv1330c	pncB1	nicotinic acid phosphoribosyltransferase PncB1
1499215	0	A	Del	GAP	102	91	194	100	193		Rv1330c	pncB1	nicotinic acid phosphoribosyltransferase PncB1
1499216	0	G	Del	GAP	102	91	194	100	193		Rv1330c	pncB1	nicotinic acid phosphoribosyltransferase PncB1
1499217	0	G	Del	GAP	102	91	194	100	193		Rv1330c	pncB1	nicotinic acid phosphoribosyltransferase PncB1
1499218	0	C	Del	GAP	102	91	194	100	193		Rv1330c	pncB1	nicotinic acid phosphoribosyltransferase PncB1
1499219	0	C	Del	GAP	102	91	194	100	193		Rv1330c	pncB1	nicotinic acid phosphoribosyltransferase PncB1
1499220	0	G	Del	GAP	102	91	194	100	193		Rv1330c	pncB1	nicotinic acid phosphoribosyltransferase PncB1
1499221	0	G	SNP	A	107	90	196	100	197	Pro447Ser (ccg/Tcg)	Rv1330c	pncB1	nicotinic acid phosphoribosyltransferase PncB1
1499274	0	C	SNP	G	136	105	235	100	241	Gly429Ala (ggc/gCc)	Rv1330c	pncB1	nicotinic acid phosphoribosyltransferase PncB1
1500581	0	G	SNP	T	92	100	188	99.48	193
1501700	0	G	SNP	A	127	92	211	100	219	Val34Val (gtg/gtA)	Rv1333	-	hydrolase
1503859	0	G	Del	GAP	82	73	153	99.36	156		Rv1336	cysM	O-phosphoserine sulfhydrylase
1513189	0	C	SNP	T	94	97	189	100	191	Ala48Val (gct/gTt)	Rv1348	irtA	iron ABC transporter ATP-binding protein/permease IrtA
1526650	0	G	SNP	A	116	120	232	100	236	Thr13Thr (acg/acA)	Rv1358	-	transcriptional regulator
1526819	0	C	SNP	A	116	95	208	99.53	212	Arg70Arg (cgg/Agg)	Rv1358	-	transcriptional regulator
1533241	0	G	SNP	C	123	126	246	87.99	283	Thr131Thr (acc/acG)	Rv1361c	PPE19	PPE family protein PPE19
1533583	0	G	SNP	A	81	108	182	94.97	199	Tyr17Tyr (tac/taT)	Rv1361c	PPE19	PPE family protein PPE19
1533624	0	A	SNP	C	84	123	204	97.18	213	Phe4Val (ttc/Gtc)	Rv1361c	PPE19	PPE family protein PPE19
1534551	0	C	SNP	T	81	95	171	99.44	177	Glu20Glu (gag/gaA)	Rv1362c	-	membrane protein
1536251	0	G	SNP	T	106	125	227	100	231	Ala465Glu (gcg/gAg)	Rv1364c	-	sigma factor regulatory protein
1540141	0	T	SNP	C	97	121	218	99.54	219	Ile169Val (atc/Gtc)	Rv1367c	-	hypothetical protein
1540484	0	C	SNP	G	102	109	205	100	211	Leu54Leu (ctg/ctC)	Rv1367c	-	hypothetical protein
1544255	0	C	SNP	T	112	90	198	100	202	Arg299Arg (cgc/cgT)	Rv1371	-	membrane protein
1546703	0	C	SNP	T	100	100	199	100	200	Pro231Leu (ccg/cTg)	Rv1373	-	glycolipid sulfotransferase
1547125	0	T	SNP	C	104	89	190	100	193	Thr136Ala (aca/Gca)	Rv1374c	-	hypothetical protein
1552547	0	G	SNP	A	93	113	202	100	206	Arg37Trp (cgg/Tgg)	Rv1378c	-	hypothetical protein
1554216	0	C	SNP	T	100	91	187	99.48	192	Pro10Leu (ccc/cTc)	Rv1381	pyrC	dihydroorotase
1563717	0	C	SNP	T	78	114	190	99.48	193	Val8Val (gtc/gtT)	Rv1388	mihF	integration host factor MihF
1570566	0	C	SNP	A	122	110	226	100	232	Arg135Leu (cgg/cTg)	Rv1394c	cyp132	cytochrome P450 Cyp132
1573660	0	T	SNP	G	98	85	180	99.46	184	Arg66Ser (aga/agC)	Rv1396c	PE_PGRS25	PE-PGRS family protein PE_PGRS25
1588899	0	G	SNP	T	80	85	158	99.4	166	Ala111Ala (gcg/gcT)	Rv1412	ribC	riboflavin synthase
1593331	0	G	SNP	A	111	93	198	99.51	205
1595342	0	T	SNP	C	107	94	194	99.5	202	Val434Ala (gtg/gCg)	Rv1420	uvrC	excinuclease ABC subunit UvrC
1599557	0	C	SNP	G	96	67	158	98.79	165	Arg33Thr (agg/aCg)	Rv1424c	-	membrane protein
1608276	0	A	SNP	C	86	89	175	99.43	176	Asn65Thr (aac/aCc)	Rv1431	-	hypothetical protein
1609840	0	A	SNP	G	116	100	213	100	216	Pro586Pro (cca/ccG)	Rv1431	-	hypothetical protein
1612624	1	T	Ins	A	81	59	140	76.92	140		Rv1435c	-	hypothetical protein
1612624	2	T	Ins	T	81	59	140	76.92	140		Rv1435c	-	hypothetical protein
1612624	3	T	Ins	C	81	59	140	76.92	140		Rv1435c	-	hypothetical protein
1612624	4	T	Ins	G	81	59	140	76.92	140		Rv1435c	-	hypothetical protein
1612624	5	T	Ins	G	81	59	140	76.92	140		Rv1435c	-	hypothetical protein
1612624	6	T	Ins	T	81	59	140	76.92	140		Rv1435c	-	hypothetical protein
1612624	7	T	Ins	A	81	59	140	76.92	140		Rv1435c	-	hypothetical protein
1612624	8	T	Ins	C	81	59	140	76.92	140		Rv1435c	-	hypothetical protein
1612624	9	T	Ins	C	81	59	140	76.92	140		Rv1435c	-	hypothetical protein
1612624	10	T	Ins	G	81	59	140	76.92	140		Rv1435c	-	hypothetical protein
1612624	11	T	Ins	G	81	59	140	76.92	140		Rv1435c	-	hypothetical protein
1612624	12	T	Ins	T	81	59	140	76.92	140		Rv1435c	-	hypothetical protein
1612624	13	T	Ins	G	80	59	139	76.37	140		Rv1435c	-	hypothetical protein
1612624	14	T	Ins	C	80	59	139	76.37	140		Rv1435c	-	hypothetical protein
1612624	15	T	Ins	G	81	59	140	76.92	140		Rv1435c	-	hypothetical protein
1612624	16	T	Ins	C	81	59	140	76.92	140		Rv1435c	-	hypothetical protein
1612624	17	T	Ins	C	81	59	140	76.92	140		Rv1435c	-	hypothetical protein
1612624	18	T	Ins	A	81	59	140	76.92	140		Rv1435c	-	hypothetical protein
1612624	19	T	Ins	G	81	59	140	76.92	140		Rv1435c	-	hypothetical protein
1612624	21	T	Ins	G	81	59	140	76.92	140		Rv1435c	-	hypothetical protein
1613035	0	T	SNP	C	91	88	178	100	179
1614143	0	G	SNP	A	90	102	189	100	192	Leu279Leu (ctg/ctA)	Rv1436	gap	glyceraldehyde 3-phosphate dehydrogenase
1618978	0	T	SNP	C	97	80	172	100	177	Asp236Gly (gat/gGt)	Rv1441c	PE_PGRS26	PE-PGRS family protein PE_PGRS26
1624791	0	C	SNP	G	107	115	219	100	222	Arg192Pro (cga/cCa)	Rv1446c	opcA	OXPP cycle protein OpcA
1627351	0	T	SNP	C	107	97	200	99.51	205	Thr244Ala (acc/Gcc)	Rv1448c	tal	transaldolase
1630148	0	A	SNP	C	74	112	182	99.47	187	Tyr18Asp (tac/Gac)	Rv1449c	tkt	transketolase
1634609	0	C	SNP	T	57	43	97	100	100	Ala7Thr (gcc/Acc)	Rv1450c	PE_PGRS27	PE-PGRS family protein PE_PGRS27
1634610	0	C	SNP	T	57	43	100	100	100	Val6Val (gtg/gtA)	Rv1450c	PE_PGRS27	PE-PGRS family protein PE_PGRS27
1636172	1	T	Ins	C	68	30	98	85.22	98		Rv1452c	PE_PGRS28	PE-PGRS family protein PE_PGRS28
1636172	2	T	Ins	C	68	30	98	85.22	98		Rv1452c	PE_PGRS28	PE-PGRS family protein PE_PGRS28
1636172	3	T	Ins	G	68	30	98	85.22	98		Rv1452c	PE_PGRS28	PE-PGRS family protein PE_PGRS28
1636826	0	C	SNP	A	91	113	195	99.03	206	Gly468Gly (ggg/ggT)	Rv1452c	PE_PGRS28	PE-PGRS family protein PE_PGRS28
1638182	0	C	SNP	T	110	148	253	99.61	259	Ser16Ser (tcg/tcA)	Rv1452c	PE_PGRS28	PE-PGRS family protein PE_PGRS28
1638183	0	G	SNP	A	107	148	249	99.22	257	Ser16Leu (tcg/tTg)	Rv1452c	PE_PGRS28	PE-PGRS family protein PE_PGRS28
1638188	0	C	SNP	T	108	145	253	99.61	254	Ala14Ala (gcg/gcA)	Rv1452c	PE_PGRS28	PE-PGRS family protein PE_PGRS28
1638191	0	C	SNP	G	110	145	253	99.61	256	Ala13Ala (gcg/gcC)	Rv1452c	PE_PGRS28	PE-PGRS family protein PE_PGRS28
1638194	0	G	SNP	C	113	149	259	99.24	264	Ala12Ala (gcc/gcG)	Rv1452c	PE_PGRS28	PE-PGRS family protein PE_PGRS28
1639594	0	C	SNP	A	115	100	213	100	215	Pro405Gln (cca/cAa)	Rv1453	-	transcriptional activator protein
1645802	0	T	SNP	C	106	90	194	100	196	Lys113Glu (aaa/Gaa)	Rv1459c	-	alpha-(1->6)-mannopyranosyltransferase
1650072	0	A	SNP	G	108	109	212	99.54	218	Asn183Asp (aac/Gac)	Rv1462	-	hypothetical protein
1650406	0	C	SNP	A	101	96	196	100	197	Thr294Asn (acc/aAc)	Rv1462	-	hypothetical protein
1676290	0	C	SNP	A	103	124	222	100	227	Lys198Asn (aag/aaT)	Rv1486c	-	hypothetical protein
1676880	0	A	SNP	G	119	123	238	100	242	Trp2Arg (tgg/Cgg)	Rv1486c	-	hypothetical protein
1681147	0	G	SNP	A	127	111	236	99.17	240
1688300	0	T	SNP	C	136	123	248	100	259	Phe120Phe (ttt/ttC)	Rv1497	lipL	esterase LipL
1689349	0	C	SNP	T	109	131	237	99.59	241	Arg191His (cgc/cAc)	Rv1498c	-	methyltransferase
1692141	0	A	SNP	C	111	109	217	100	220	Ile84Ile (ata/atC)	Rv1501	-	hypothetical protein
1692960	0	T	SNP	C	134	106	237	99.59	241	Ser13Pro (tcg/Ccg)	Rv1502	-	hypothetical protein
1693561	0	A	SNP	G	123	88	204	100	211	Tyr213Cys (tac/tGc)	Rv1502	-	hypothetical protein
1698911	0	G	SNP	A	126	97	218	100	223	Gly328Gly (ggc/ggT)	Rv1508c	-	membrane protein
1699849	0	G	SNP	A	93	99	192	100	192	Pro16Ser (ccg/Tcg)	Rv1508c	-	membrane protein
1706119	0	T	SNP	C	103	112	214	100	215	Ser159Ser (tca/tcG)	Rv1514c	-	glycosyltransferase
1708792	0	T	SNP	C	96	115	209	100	211
1709432	0	C	SNP	T	97	113	205	100	210	Leu188Phe (ctc/Ttc)	Rv1517	-	hypothetical protein
1713192	0	A	SNP	G	76	108	179	100	184	Val297Val (gta/gtG)	Rv1521	fadD25	fatty-acid--CoA ligase FadD25
1713923	0	A	SNP	G	93	109	201	98.54	205	His541Arg (cac/cGc)	Rv1521	fadD25	fatty-acid--CoA ligase FadD25
1716472	0	A	SNP	G	106	85	189	100	191	Ser381Pro (tcc/Ccc)	Rv1522c	mmpL12	transmembrane transport protein MmpL12
1719287	0	C	SNP	T	131	107	235	98.76	241	Pro188Ser (ccc/Tcc)	Rv1524	-	glycosyltransferase
1720488	0	G	SNP	A	111	101	209	97.7	217	Val158Ile (gtc/Atc)	Rv1525	wbbL2	rhamnosyl transferase WbbL
1728161	0	G	SNP	T	102	93	193	100	195	Gly83Gly (ggc/ggA)	Rv1527c	pks5	polyketide synthase
1728837	0	A	SNP	G	109	106	211	100	215
1730752	0	C	SNP	G	108	98	202	99.52	207	Ser417Ser (tcc/tcG)	Rv1529	fadD24	fatty-acid--CoA ligase FadD24
1735739	0	T	SNP	C	90	98	183	100	188
1748439	0	C	SNP	T	101	124	219	99.56	226	Thr249Ile (acc/aTc)	Rv1547	dnaE1	DNA polymerase III subunit alpha
1752561	0	T	SNP	C	105	100	204	100	205	Asp258Gly (gac/gGc)	Rv1548c	PPE21	PPE family protein PPE21
1753519	1	G	Ins	C	46	83	129	81.13	129
1759252	0	G	SNP	T	96	97	192	100	193	Ser524Ser (tcg/tcT)	Rv1552	frdA	fumarate reductase flavoprotein subunit		phylo (not 4,9)
1760292	0	A	SNP	G	113	123	232	100	236	Met40Val (atg/Gtg)	Rv1554	frdC	fumarate reductase membrane anchor subunit
1761765	0	G	SNP	A	87	94	179	99.45	182	Gly8Ser (ggc/Agc)	Rv1557	mmpL6	transmembrane transport protein MmpL6
1763482	0	G	SNP	A	95	104	196	99.5	200	Gly19Arg (ggg/Agg)	Rv1559	ilvA	threonine dehydratase IlvA
1764225	0	C	SNP	T	93	115	204	99.05	210	Ala266Ala (gcc/gcT)	Rv1559	ilvA	threonine dehydratase IlvA
1778430	0	T	SNP	C	122	95	211	100	217	Met191Thr (atg/aCg)	Rv1570	bioD	ATP-dependent dethiobiotin synthetase BioD
1789650	0	C	SNP	T	80	88	166	78.87	213	Ala63Thr (gcc/Acc)	Rv1588c	-	hypothetical protein
1789654	0	A	SNP	G	84	90	173	80.56	216	Leu61Leu (ctt/ctC)	Rv1588c	-	hypothetical protein
1789671	0	C	SNP	T	82	81	161	82.74	197	Ala56Thr (gcg/Acg)	Rv1588c	-	hypothetical protein
1789675	0	A	SNP	C	83	81	161	84.1	195	Gly54Gly (ggt/ggG)	Rv1588c	-	hypothetical protein
1789678	0	C	SNP	G	80	86	163	84.69	196	Val53Val (gtg/gtC)	Rv1588c	-	hypothetical protein
1789933	0	G	SNP	A	84	83	167	100	167
1792777	0	T	SNP	C	85	90	173	99.43	176	Ile322Val (att/Gtt)	Rv1592c	-	hypothetical protein
1792778	0	T	SNP	C	82	87	169	98.83	171	Glu321Glu (gaa/gaG)	Rv1592c	-	hypothetical protein
1798355	0	G	SNP	A	90	77	163	100	167	Gly21Asp (ggt/gAt)	Rv1597	-	hypothetical protein
1802047	0	C	SNP	G	112	118	227	100	230	Gln5Glu (cag/Gag)	Rv1601	hisB	imidazole glycerol-phosphate dehydratase
1803265	0	G	SNP	A	109	103	210	99.53	213	Ser201Asn (agc/aAc)	Rv1602	hisH	imidazole glycerol phosphate synthase subunit HisH
1804409	0	C	SNP	A	115	104	216	100	219	Pro124Gln (cca/cAa)	Rv1604	impA	inositol-monophosphatase ImpA
1811375	0	G	SNP	T	108	105	210	99.53	214	Gly83Gly (ggg/ggT)	Rv1612	trpB	tryptophan synthase subunit beta
1812448	0	C	SNP	T	102	104	203	100	206	Tyr30Tyr (tac/taT)	Rv1613	trpA	tryptophan synthase subunit alpha
1817976	0	A	SNP	T	113	104	205	100	217	His121Leu (cac/cTc)	Rv1618	tesB1	acyl-CoA thioesterase TesB
1818286	0	C	SNP	T	85	106	185	99.48	192	Gly224Gly (ggc/ggT)	Rv1618	tesB1	acyl-CoA thioesterase TesB
1818620	0	C	SNP	T	116	81	195	98.01	201	Pro16Ser (ccg/Tcg)	Rv1619	-	hypothetical protein
1824777	0	G	SNP	A	89	93	178	99.45	183	Arg371Cys (cgc/Tgc)	Rv1623c	cydA	cytochrome D ubiquinol oxidase subunit I CydA
1827468	0	C	SNP	A	93	109	201	99.51	203	Val160Leu (gtg/Ttg)	Rv1625c	cya	adenylyl cyclase
1832509	0	C	SNP	G	114	96	203	100	210	Thr615Thr (acc/acG)	Rv1629	polA	DNA polymerase I
1833025	0	C	SNP	T	92	108	192	100	200	Asp787Asp (gac/gaT)	Rv1629	polA	DNA polymerase I
1836286	0	G	SNP	C	118	113	229	100	231
1836417	0	C	SNP	A	101	124	222	100	225	Gly138Gly (ggg/ggT)	Rv1632c	-	hypothetical protein
1839759	0	G	SNP	C	103	105	204	99.52	209	Gly198Arg (ggg/Cgg)	Rv1634	-	multidrug-efflux transporter
1840479	0	G	SNP	A	100	118	217	99.54	219	Val438Met (gtg/Atg)	Rv1634	-	multidrug-efflux transporter
1847919	0	C	SNP	G	126	102	226	100	228	Thr180Thr (acg/acC)	Rv1639c	-	hypothetical protein
1849609	0	T	SNP	C	116	92	206	100	208	Arg809Arg (cga/cgG)	Rv1640c	lysX	bifunctional lysine--tRNA ligase/phosphatidylglycerol lysyltransferase
1852877	0	A	SNP	C	93	95	186	98.95	190	_202Ser (tag/tCg)	Rv1641	infC	initiation factor IF-3
1854300	0	T	SNP	C	103	95	197	99.5	199	Leu232Pro (ctg/cCg)	Rv1644	tsnR	23S rRNA methyltransferase TsnR
1856617	0	C	SNP	T	64	78	137	100	142	Thr285Ile (aca/aTa)	Rv1646	PE17	PE family protein PE17
1856777	0	G	SNP	C	105	79	179	100	184	Ala2Pro (gcg/Ccg)	Rv1647	-	adenylate cyclase
1859559	0	C	SNP	A	98	90	187	100	188	Ala276Asp (gcc/gAc)	Rv1649	pheS	phenylalanine--tRNA ligase subunit alpha
1863584	0	G	SNP	T	101	96	190	98.99	199	Thr600Asn (acc/aAc)	Rv1651c	PE_PGRS30	PE-PGRS family protein PE_PGRS30
1867447	0	G	SNP	T	99	96	189	99.49	196	Ala273Ser (gcc/Tcc)	Rv1653	argJ	bifunctional glutamate N-acetyltransferase/amino-acid acetyltransferase
1873700	0	G	SNP	A	117	85	202	99.51	203	Leu354Leu (ctg/ctA)	Rv1659	argH	argininosuccinate lyase
1885772	0	G	SNP	A	88	118	204	100	206	Ala1357Thr (gcc/Acc)	Rv1662	pks8	polyketide synthase
1894300	1	G	Ins	G	87	81	168	84.85	169
1894300	2	G	Ins	T	86	82	168	84.85	169
1894300	3	G	Ins	C	86	80	166	83.84	167
1894300	4	G	Ins	T	87	80	167	84.34	167
1894300	5	G	Ins	T	87	80	167	84.34	167
1894300	6	G	Ins	G	86	80	166	83.84	167
1894300	7	G	Ins	C	83	80	163	82.32	163
1894300	8	G	Ins	C	83	80	163	82.32	163
1894300	9	G	Ins	G	83	80	163	82.32	163
1894300	10	G	Ins	C	83	80	163	82.32	163
1894422	0	A	SNP	G	106	115	216	100	221
1901493	0	T	SNP	C	98	92	188	100	190	Ser149Ser (agt/agC)	Rv1676	-	hypothetical protein
1907296	0	G	SNP	C	94	94	180	100	188	Ala298Ala (gcg/gcC)	Rv1682	-	hypothetical protein
1908598	0	G	SNP	A	130	106	227	100	236	Arg335Arg (cgg/cgA)	Rv1683	-	bifunctional long-chain acyl-CoA synthase/lipase
1916137	0	A	SNP	G	116	114	227	99.14	232	Leu63Leu (cta/ctG)	Rv1691	-	hypothetical protein
1917972	0	A	SNP	G	117	76	189	100	193	Leu11Leu (cta/ctG)	Rv1694	tlyA	16S/23S rRNA (cytidine-2'-O)-methyltransferase TlyA			capreomycin (CPR)
1925136	0	G	SNP	A	87	97	180	100	184	Val436Val (gtg/gtA)	Rv1699	pyrG	CTP synthase
1926029	0	T	SNP	C	126	89	213	98.17	219	Tyr150His (tat/Cat)	Rv1700	-	NUDIX hydrolase
1927329	0	C	SNP	A	85	78	161	100	163	Arg416Leu (cgc/cTc)	Rv1702c	-	hypothetical protein
1931179	0	C	SNP	A	91	93	178	100	184	Arg93Leu (cgg/cTg)	Rv1704c	cycA	D-serine/alanine/glycine transporter protein CycA
1931718	0	G	SNP	C	92	85	177	100	177	Leu313Val (ctg/Gtg)	Rv1705c	PPE22	PPE family protein PPE22
1933988	0	G	SNP	A	91	85	172	100	176
1934342	0	C	SNP	T	92	79	168	99.42	172
1944107	0	A	SNP	G	102	102	201	100	204	Ser178Gly (agt/Ggt)	Rv1716	-	hypothetical protein
1944402	0	T	SNP	C	95	111	203	100	206	Val276Ala (gtc/gCc)	Rv1716	-	hypothetical protein
1946999	0	T	SNP	G	73	82	154	97.48	159
1950767	0	T	SNP	C	78	86	164	100	164	Lys95Lys (aaa/aaG)	Rv1724c	-	hypothetical protein
1952743	0	G	SNP	A	87	97	184	100	184	Val298Met (gtg/Atg)	Rv1726	-	oxidoreductase
1960284	0	C	SNP	A	110	101	209	100	211	Gln68His (cag/caT)	Rv1733c	-	transmembrane protein
1967237	0	C	SNP	A	115	95	207	100	210	Arg134Leu (cga/cTa)	Rv1739c	-	sulfate ABC transporter permease
1968226	0	G	SNP	A	130	115	242	100	245	Trp18_ (tgg/tgA)	Rv1742	-	hypothetical protein
1971725	0	G	SNP	C	110	103	211	99.53	214	Arg89Arg (cgc/cgG)	Rv1745c	idi	isopentenyl-diphosphate delta-isomerase
1972901	0	C	SNP	T	116	83	197	100	199	Ala255Val (gcg/gTg)	Rv1746	pknF	serine/threonine-protein kinase PknF
1977646	0	G	SNP	A	101	121	219	98.23	226	Ala80Ala (gcc/gcT)	Rv1749c	-	integral membrane protein
1983195	0	A	SNP	G	13	13	25	89.66	29	Gly527Gly (ggt/ggC)	Rv1753c	PPE24	PPE family protein PPE24
1983198	0	C	SNP	G	15	11	25	81.25	32	Val526Val (gtg/gtC)	Rv1753c	PPE24	PPE family protein PPE24
1983313	0	T	SNP	G	109	137	240	98.4	250	Asn488Thr (aac/aCc)	Rv1753c	PPE24	PPE family protein PPE24
1998063	0	T	SNP	A	52	65	116	99.15	118	Glu151Asp (gaa/gaT)	Rv1765c	-	hypothetical protein
1998122	0	G	SNP	A	38	57	94	98.96	96	Leu132Leu (ctg/Ttg)	Rv1765c	-	hypothetical protein
1998141	0	G	SNP	C	37	55	92	100	92	Gly125Gly (ggc/ggG)	Rv1765c	-	hypothetical protein
1998300	0	T	SNP	C	33	35	67	100	68	Ser72Ser (tca/tcG)	Rv1765c	-	hypothetical protein
2003252	0	C	SNP	T	99	117	213	98.63	219	Ala209Ala (gcc/gcT)	Rv1769	-	hypothetical protein
2003827	0	A	SNP	C	88	86	173	100	174	Asp401Ala (gac/gCc)	Rv1769	-	hypothetical protein
2003888	0	C	SNP	A	99	83	180	100	182	Ala4Asp (gcc/gAc)	Rv1770	-	hypothetical protein
2010614	0	G	SNP	A	99	103	195	99.51	203
2010880	0	T	SNP	G	106	89	194	99.49	196	Gly75Gly (ggt/ggG)	Rv1777	cyp144	cytochrome P450 Cyp144
2011568	0	G	SNP	C	108	103	204	100	211	Glu305Gln (gag/Cag)	Rv1777	cyp144	cytochrome P450 Cyp144
2022868	0	T	SNP	C	92	99	189	100	191	Ser1204Ser (agt/agC)	Rv1783	eccC5	ESX-5 type VII secretion system protein EccC5
2023628	0	C	SNP	G	107	102	205	100	209	Gly334Ala (gga/gCa)	Rv1785c	cyp143	cytochrome P450 Cyp143
2025977	0	C	SNP	G	105	80	181	95.85	193	Thr226Arg (acg/aGg)	Rv1787	PPE25	PPE family protein PPE25
2030604	0	A	SNP	G	116	92	204	97.2	214
2034676	0	C	SNP	T	86	92	176	99.44	179	Ile316Ile (atc/atT)	Rv1796	mycP5	membrane-anchored mycosin MycP
2045310	0	A	SNP	G	96	121	214	100	217	Ile511Ile (att/atC)	Rv1803c	PE_PGRS32	PE-PGRS family protein PE_PGRS32
2046057	0	T	SNP	G	110	117	219	99.56	228	Gly262Gly (gga/ggC)	Rv1803c	PE_PGRS32	PE-PGRS family protein PE_PGRS32
2049065	0	T	SNP	C	87	114	199	100	201
2049097	0	G	SNP	C	88	111	194	99	201
2050822	0	G	SNP	C	110	108	211	99.54	219	Gly301Ala (gga/gCa)	Rv1808	PPE32	PPE family protein PPE32
2051345	0	G	SNP	A	88	81	169	98.83	171	Gly22Ser (ggt/Agt)	Rv1809	PPE33	PPE family protein PPE33
2051746	0	T	SNP	C	115	106	220	100	221	Ala155Ala (gct/gcC)	Rv1809	PPE33	PPE family protein PPE33
2052035	0	G	SNP	T	96	87	183	100	183	Val252Leu (gtg/Ttg)	Rv1809	PPE33	PPE family protein PPE33
2055271	0	A	SNP	G	110	108	214	99.54	219	Leu30Pro (cta/cCa)	Rv1812c	-	dehydrogenase
2056184	0	C	SNP	T	79	93	166	100	172
2057774	0	A	SNP	T	106	86	189	100	192	Ile83Phe (atc/Ttc)	Rv1815	-	hypothetical protein
2058950	0	C	Del	GAP	76	93	167	98.83	171		Rv1816	-	HTH-type transcriptional regulator
2061865	0	G	Del	GAP	7	19	22	100	26		Rv1818c	PE_PGRS33	PE-PGRS family protein PE_PGRS33
2061866	0	G	Del	GAP	7	19	22	100	26		Rv1818c	PE_PGRS33	PE-PGRS family protein PE_PGRS33
2061867	0	T	Del	GAP	7	19	22	100	26		Rv1818c	PE_PGRS33	PE-PGRS family protein PE_PGRS33
2061868	0	G	Del	GAP	7	19	22	100	26		Rv1818c	PE_PGRS33	PE-PGRS family protein PE_PGRS33
2061869	0	A	Del	GAP	7	19	22	100	26		Rv1818c	PE_PGRS33	PE-PGRS family protein PE_PGRS33
2061870	0	C	Del	GAP	7	19	22	100	26		Rv1818c	PE_PGRS33	PE-PGRS family protein PE_PGRS33
2061871	0	A	Del	GAP	7	19	22	100	26		Rv1818c	PE_PGRS33	PE-PGRS family protein PE_PGRS33
2061872	0	T	Del	GAP	7	19	22	100	26		Rv1818c	PE_PGRS33	PE-PGRS family protein PE_PGRS33
2061873	0	T	Del	GAP	7	19	22	100	26		Rv1818c	PE_PGRS33	PE-PGRS family protein PE_PGRS33
2061874	0	A	Del	GAP	7	19	22	100	26		Rv1818c	PE_PGRS33	PE-PGRS family protein PE_PGRS33
2061875	0	G	Del	GAP	7	19	22	100	26		Rv1818c	PE_PGRS33	PE-PGRS family protein PE_PGRS33
2061876	0	T	Del	GAP	7	19	22	100	26		Rv1818c	PE_PGRS33	PE-PGRS family protein PE_PGRS33
2061877	0	G	Del	GAP	7	19	22	100	26		Rv1818c	PE_PGRS33	PE-PGRS family protein PE_PGRS33
2061878	0	C	Del	GAP	7	19	22	96.3	27		Rv1818c	PE_PGRS33	PE-PGRS family protein PE_PGRS33
2061879	0	C	Del	GAP	7	19	22	96.3	27		Rv1818c	PE_PGRS33	PE-PGRS family protein PE_PGRS33
2061880	0	G	Del	GAP	7	19	22	100	26		Rv1818c	PE_PGRS33	PE-PGRS family protein PE_PGRS33
2061881	0	G	Del	GAP	7	19	22	100	26		Rv1818c	PE_PGRS33	PE-PGRS family protein PE_PGRS33
2061958	0	A	SNP	G	35	82	110	99.15	118	Ala239Ala (gct/gcC)	Rv1818c	PE_PGRS33	PE-PGRS family protein PE_PGRS33
2074754	0	C	SNP	T	93	103	196	100	196
2084697	0	G	SNP	T	90	92	178	99.45	183
2087652	0	C	SNP	T	112	78	189	99.48	191	Arg87Arg (cgg/cgA)	Rv1839c	vapB13	antitoxin VapB13
2094912	0	C	Del	GAP	71	90	156	90.45	178		Rv1844c	gnd1	6-phosphogluconate dehydrogenase
2094913	0	A	Del	GAP	71	90	156	90.45	178		Rv1844c	gnd1	6-phosphogluconate dehydrogenase
2094914	0	G	Del	GAP	71	90	156	90.96	177		Rv1844c	gnd1	6-phosphogluconate dehydrogenase
2094915	0	C	Del	GAP	71	90	156	91.48	176		Rv1844c	gnd1	6-phosphogluconate dehydrogenase
2094916	0	G	Del	GAP	71	90	156	92	175		Rv1844c	gnd1	6-phosphogluconate dehydrogenase
2094917	0	T	Del	GAP	71	90	156	92.53	174		Rv1844c	gnd1	6-phosphogluconate dehydrogenase
2096186	0	A	SNP	G	118	115	231	100	233	Thr138Thr (act/acC)	Rv1846c	blaI	transcriptional repressor BlaI
2108141	0	T	SNP	C	92	97	185	100	189	Phe136Leu (ttc/Ctc)	Rv1860	apa	hypothetical protein
2108890	0	A	SNP	C	91	104	191	100	195
2109523	1	C	Ins	G	99	86	185	96.35	186
2116903	0	C	SNP	T	75	95	168	100	170	Gly380Gly (ggc/ggT)	Rv1867	-	hypothetical protein
2118936	0	G	SNP	A	106	102	207	99.05	210	Pro530Pro (ccg/ccA)	Rv1868	-	hypothetical protein
2122976	0	C	SNP	G	91	103	189	98.98	196	Gly59Ala (ggt/gCt)	Rv1872c	lldD2	L-lactate dehydrogenase
2123169	0	T	SNP	G	93	99	191	100	192
2128870	0	A	SNP	G	105	91	193	100	196	Leu283Leu (cta/ctG)	Rv1878	glnA3	glutamine synthetase GlnA
2133468	1	T	Ins	T	92	79	171	95	171		Rv1883c	-	hypothetical protein
2133468	2	T	Ins	C	92	79	171	95	171		Rv1883c	-	hypothetical protein
2133468	3	T	Ins	G	92	79	171	95	171		Rv1883c	-	hypothetical protein
2133468	4	T	Ins	C	92	79	171	95	171		Rv1883c	-	hypothetical protein
2133468	5	T	Ins	A	92	79	171	95	171		Rv1883c	-	hypothetical protein
2133468	6	T	Ins	T	92	78	170	94.44	171		Rv1883c	-	hypothetical protein
2133468	7	T	Ins	G	92	79	171	95	171		Rv1883c	-	hypothetical protein
2133468	8	T	Ins	C	92	78	170	94.44	170		Rv1883c	-	hypothetical protein
2133468	9	T	Ins	C	92	77	169	93.89	169		Rv1883c	-	hypothetical protein
2133468	10	T	Ins	G	92	77	169	93.89	169		Rv1883c	-	hypothetical protein
2133468	11	T	Ins	T	92	76	168	93.33	168		Rv1883c	-	hypothetical protein
2133468	12	T	Ins	C	90	74	164	91.11	164		Rv1883c	-	hypothetical protein
2135870	0	T	SNP	C	74	97	170	99.42	172
2137521	1	A	Ins	C	57	53	110	78.01	110
2137521	2	A	Ins	T	57	53	110	78.01	110
2137521	3	A	Ins	C	55	51	106	75.18	106
2137521	4	A	Ins	C	55	51	106	75.18	106
2137521	6	A	Ins	A	55	51	106	75.18	106
2137521	8	A	Ins	C	55	51	106	75.18	106
2137521	9	A	Ins	A	55	51	106	75.18	106
2137521	10	A	Ins	C	55	51	106	75.18	106
2138453	0	C	SNP	T	126	102	227	99.56	229
2142250	0	C	SNP	T	71	105	174	100	176
2143328	0	G	Del	GAP	86	113	193	99.5	200		Rv1895	-	zinc-binding alcohol dehydrogenase
2147022	0	A	SNP	C	82	90	168	99.42	173	Ile204Met (att/atG)	Rv1900c	lipJ	lignin peroxidase LipJ
2151780	0	G	SNP	T	107	85	192	99.48	193	Gln206Lys (caa/Aaa)	Rv1905c	aao	D-amino acid oxidase
2153184	0	T	SNP	G	102	105	203	99.04	209
2153455	0	A	SNP	C	97	91	187	98.43	191	Met143Arg (atg/aGg)	Rv1907c	-	hypothetical protein
2154724	0	C	SNP	A	99	91	189	99.48	191	Arg463Leu (cgg/cTg)	Rv1908c	katG	catalase-peroxidase		phylo (not Euro-American, M. africanum, M. bovis, M . canettii, M. caprae, M. Microti, M. pinipedii, Beijing, Delhi/CAS, EAI, 4)	isoniazid (INH)
2154866	0	T	SNP	C	98	88	184	98.41	189	Ile416Val (atc/Gtc)	Rv1908c	katG	catalase-peroxidase			isoniazid (INH)
2155168	0	C	SNP	G	87	83	169	100	170	Ser315Thr (agc/aCc)	Rv1908c	katG	catalase-peroxidase	isoniazid (INH)		isoniazid (INH)
2158109	0	T	SNP	C	125	93	216	100	218	Asp328Gly (gac/gGc)	Rv1912c	fadB5	oxidoreductase FadB
2158905	0	C	SNP	A	98	90	184	98.95	190	Gly63_ (gga/Tga)	Rv1912c	fadB5	oxidoreductase FadB
2160998	0	G	SNP	A	108	103	203	100	211	Gly179Asp (ggc/gAc)	Rv1915	aceAa	isocitrate lyase AceAa
2161343	1	G	Ins	T	92	103	195	93.3	195		Rv1915	aceAa	isocitrate lyase AceAa
2163790	0	A	SNP	C	36	55	88	100	91	Pro1174Pro (cct/ccG)	Rv1917c	PPE34	PPE family protein PPE34
2164980	0	C	SNP	A	97	120	213	99.54	218	Ala778Ser (gcc/Tcc)	Rv1917c	PPE34	PPE family protein PPE34
2165286	0	A	SNP	C	98	99	192	100	197	Ser676Ala (tca/Gca)	Rv1917c	PPE34	PPE family protein PPE34
2167310	0	A	SNP	G	100	121	218	99.55	222	Met1Thr (atg/aCg)	Rv1917c	PPE34	PPE family protein PPE34
2167926	0	A	SNP	G	107	117	222	100	224	Leu896Ser (ttg/tCg)	Rv1918c	PPE35	PPE family protein PPE35
2169608	0	G	SNP	T	129	115	244	97.6	250	Gly335Gly (ggc/ggA)	Rv1918c	PPE35	PPE family protein PPE35
2172526	0	A	SNP	C	117	127	239	99.59	245	_424Gly (tga/Gga)	Rv1921c	lppF	lipoprotein LppF
2173860	0	A	SNP	C	105	99	201	100	204
2177050	0	C	SNP	T	105	109	212	99.07	216
2186127	0	G	SNP	A	108	114	218	100	222	Ala21Val (gcc/gTc)	Rv1934c	fadE17	acyl-CoA dehydrogenase FadE17
2186236	0	C	SNP	T	89	104	191	98.97	195	Pro308Pro (ccg/ccA)	Rv1935c	echA13	enoyl-CoA hydratase EchA13
2187587	0	G	SNP	C	108	116	222	100	224	Gln68His (cag/caC)	Rv1936	-	monooxygenase
2196964	0	A	SNP	C	56	73	127	98.47	131	Asn326His (aac/Cac)	Rv1945	-	hypothetical protein
2196969	0	G	SNP	C	54	74	126	99.22	129	Ala327Ala (gcg/gcC)	Rv1945	-	hypothetical protein
2196970	0	C	SNP	A	52	72	124	99.2	125	His328Asn (cac/Aac)	Rv1945	-	hypothetical protein
2197400	0	C	SNP	G	95	96	187	98.96	193
2199052	0	C	SNP	G	96	95	189	99.48	192	Gly5Arg (ggt/Cgt)	Rv1948c	-	hypothetical protein
2207591	1	T	Ins	C	95	92	187	99.47	188
2209465	0	G	SNP	A	97	110	205	100	207	Ala47Thr (gcg/Acg)	Rv1966	mce3A	Mce family protein Mce3A
2211826	0	A	SNP	G	111	112	219	100	223	Lys67Lys (aaa/aaG)	Rv1968	mce3C	Mce family protein Mce3C
2216345	0	C	SNP	A	101	106	205	100	207	Pro363Pro (ccc/ccA)	Rv1971	mce3F	Mce family protein Mce3F
2216443	0	C	SNP	A	89	106	195	100	195	Ala396Glu (gcg/gAg)	Rv1971	mce3F	Mce family protein Mce3F
2220512	0	T	SNP	G	106	98	200	100	204	Ser253Ser (tct/tcG)	Rv1977	-	hypothetical protein
2220941	0	G	Del	GAP	80	107	182	88.63	211		Rv1978	-	hypothetical protein
2220942	0	C	Del	GAP	80	107	182	89.47	209		Rv1978	-	hypothetical protein
2220943	0	C	Del	GAP	80	107	182	89.9	208		Rv1978	-	hypothetical protein
2220944	0	A	Del	GAP	80	107	182	90.78	206		Rv1978	-	hypothetical protein
2220945	0	C	Del	GAP	80	107	182	91.22	205		Rv1978	-	hypothetical protein
2220946	0	G	Del	GAP	80	107	182	92.57	202		Rv1978	-	hypothetical protein
2220947	0	A	Del	GAP	80	107	182	99.47	188		Rv1978	-	hypothetical protein
2220948	0	T	Del	GAP	80	107	182	99.47	188		Rv1978	-	hypothetical protein
2221584	0	G	SNP	C	115	111	226	100	226	Ser226Thr (agt/aCt)	Rv1978	-	hypothetical protein
2223293	0	T	SNP	C	122	109	229	100	231
2228967	0	A	SNP	G	114	119	228	100	233
2229001	1	C	Ins	G	97	117	214	96.83	215		Rv1985c	-	HTH-type transcriptional regulator
2229801	0	C	SNP	G	105	110	211	100	215	Pro34Pro (ccg/ccC)	Rv1985c	-	HTH-type transcriptional regulator
2235170	0	A	Del	GAP	13	8	21	100	21		Rv1992c	ctpG	cation transporter ATPase G
2235171	0	C	Del	GAP	13	8	21	100	21		Rv1992c	ctpG	cation transporter ATPase G
2235172	0	A	Del	GAP	13	8	21	100	21		Rv1992c	ctpG	cation transporter ATPase G
2235173	0	A	Del	GAP	13	8	21	100	21		Rv1992c	ctpG	cation transporter ATPase G
2235174	0	T	Del	GAP	13	8	21	100	21		Rv1992c	ctpG	cation transporter ATPase G
2235175	0	C	Del	GAP	13	8	21	100	21		Rv1992c	ctpG	cation transporter ATPase G
2235176	0	C	Del	GAP	13	8	21	100	21		Rv1992c	ctpG	cation transporter ATPase G
2235177	0	G	Del	GAP	13	8	21	100	21		Rv1992c	ctpG	cation transporter ATPase G
2235178	0	A	Del	GAP	13	8	21	100	21		Rv1992c	ctpG	cation transporter ATPase G
2235179	0	C	Del	GAP	13	8	21	100	21		Rv1992c	ctpG	cation transporter ATPase G
2235180	0	G	Del	GAP	13	8	21	100	21		Rv1992c	ctpG	cation transporter ATPase G
2235181	0	T	Del	GAP	13	8	21	100	21		Rv1992c	ctpG	cation transporter ATPase G
2235182	0	T	Del	GAP	13	8	21	100	21		Rv1992c	ctpG	cation transporter ATPase G
2235183	0	T	Del	GAP	13	8	21	100	21		Rv1992c	ctpG	cation transporter ATPase G
2235184	0	T	Del	GAP	13	8	21	100	21		Rv1992c	ctpG	cation transporter ATPase G
2235185	0	G	Del	GAP	13	8	21	100	21		Rv1992c	ctpG	cation transporter ATPase G
2235186	0	C	Del	GAP	13	8	21	100	21		Rv1992c	ctpG	cation transporter ATPase G
2235187	0	A	Del	GAP	13	8	21	100	21		Rv1992c	ctpG	cation transporter ATPase G
2235188	0	C	Del	GAP	13	8	21	100	21		Rv1992c	ctpG	cation transporter ATPase G
2235189	0	C	Del	GAP	13	8	21	100	21		Rv1992c	ctpG	cation transporter ATPase G
2235190	0	A	Del	GAP	13	8	21	100	21		Rv1992c	ctpG	cation transporter ATPase G
2235191	0	T	Del	GAP	13	8	21	100	21		Rv1992c	ctpG	cation transporter ATPase G
2235192	0	G	Del	GAP	13	8	21	100	21		Rv1992c	ctpG	cation transporter ATPase G
2235193	0	A	Del	GAP	13	8	21	100	21		Rv1992c	ctpG	cation transporter ATPase G
2235194	0	T	Del	GAP	13	8	21	100	21		Rv1992c	ctpG	cation transporter ATPase G
2235195	0	C	Del	GAP	13	8	21	100	21		Rv1992c	ctpG	cation transporter ATPase G
2235196	0	T	Del	GAP	13	8	21	100	21		Rv1992c	ctpG	cation transporter ATPase G
2235197	0	G	Del	GAP	13	8	21	100	21		Rv1992c	ctpG	cation transporter ATPase G
2235198	0	C	Del	GAP	13	8	21	100	21		Rv1992c	ctpG	cation transporter ATPase G
2235199	0	C	Del	GAP	13	8	21	100	21		Rv1992c	ctpG	cation transporter ATPase G
2235200	0	G	Del	GAP	13	8	21	100	21		Rv1992c	ctpG	cation transporter ATPase G
2235201	0	C	Del	GAP	13	8	21	100	21		Rv1992c	ctpG	cation transporter ATPase G
2235202	0	G	Del	GAP	13	8	21	100	21		Rv1992c	ctpG	cation transporter ATPase G
2235203	0	A	Del	GAP	13	8	21	100	21		Rv1992c	ctpG	cation transporter ATPase G
2235204	0	G	Del	GAP	13	8	21	100	21		Rv1992c	ctpG	cation transporter ATPase G
2235205	0	C	Del	GAP	13	8	21	100	21		Rv1992c	ctpG	cation transporter ATPase G
2235206	0	G	Del	GAP	13	8	21	100	21		Rv1992c	ctpG	cation transporter ATPase G
2235207	0	C	Del	GAP	13	8	21	100	21		Rv1992c	ctpG	cation transporter ATPase G
2235208	0	C	Del	GAP	13	8	21	100	21		Rv1992c	ctpG	cation transporter ATPase G
2235209	0	G	Del	GAP	13	8	21	100	21		Rv1992c	ctpG	cation transporter ATPase G
2235210	0	G	Del	GAP	13	8	21	100	21		Rv1992c	ctpG	cation transporter ATPase G
2235211	0	G	Del	GAP	13	8	21	100	21		Rv1992c	ctpG	cation transporter ATPase G
2235212	0	C	Del	GAP	13	8	21	100	21		Rv1992c	ctpG	cation transporter ATPase G
2235213	0	A	Del	GAP	13	8	21	100	21		Rv1992c	ctpG	cation transporter ATPase G
2235214	0	T	Del	GAP	13	8	21	100	21		Rv1992c	ctpG	cation transporter ATPase G
2235215	0	G	Del	GAP	13	8	21	100	21		Rv1992c	ctpG	cation transporter ATPase G
2235216	0	G	Del	GAP	13	8	21	100	21		Rv1992c	ctpG	cation transporter ATPase G
2235217	0	T	Del	GAP	13	8	21	100	21		Rv1992c	ctpG	cation transporter ATPase G
2235218	0	C	Del	GAP	13	8	21	100	21		Rv1992c	ctpG	cation transporter ATPase G
2235219	0	T	Del	GAP	13	8	21	100	21		Rv1992c	ctpG	cation transporter ATPase G
2235220	0	A	Del	GAP	13	8	21	100	21		Rv1992c	ctpG	cation transporter ATPase G
2235221	0	G	Del	GAP	13	8	21	100	21		Rv1992c	ctpG	cation transporter ATPase G
2235222	0	G	Del	GAP	13	8	21	100	21		Rv1992c	ctpG	cation transporter ATPase G
2235223	0	G	Del	GAP	13	8	21	100	21		Rv1992c	ctpG	cation transporter ATPase G
2235224	0	C	Del	GAP	13	8	21	100	21		Rv1992c	ctpG	cation transporter ATPase G
2235225	0	T	Del	GAP	13	8	21	100	21		Rv1992c	ctpG	cation transporter ATPase G
2235226	0	T	Del	GAP	13	8	21	100	21		Rv1992c	ctpG	cation transporter ATPase G
2235227	0	G	Del	GAP	13	8	21	100	21		Rv1992c	ctpG	cation transporter ATPase G
2235228	0	G	Del	GAP	13	8	21	100	21		Rv1992c	ctpG	cation transporter ATPase G
2235229	0	G	Del	GAP	13	8	21	100	21		Rv1992c	ctpG	cation transporter ATPase G
2235230	0	G	Del	GAP	13	8	21	100	21		Rv1992c	ctpG	cation transporter ATPase G
2235231	0	C	Del	GAP	13	8	21	100	21		Rv1992c	ctpG	cation transporter ATPase G
2235232	0	A	Del	GAP	13	8	21	100	21		Rv1992c	ctpG	cation transporter ATPase G
2235356	0	C	SNP	T	114	111	223	98.68	228	Asp651Asn (gac/Aac)	Rv1992c	ctpG	cation transporter ATPase G
2244421	0	G	SNP	T	110	125	229	100	235	Leu240Met (ctg/Atg)	Rv1999c	-	transporter
2245916	0	T	SNP	G	107	106	211	99.53	214	Ala236Ala (gct/gcG)	Rv2000	-	hypothetical protein
2247677	0	A	SNP	C	111	98	202	99.05	211	Ile6Ile (ata/atC)	Rv2002	fabG3	20-beta-hydroxysteroid dehydrogenase
2251999	0	A	SNP	G	101	83	183	100	184
2260100	0	C	SNP	T	82	87	164	100	169
2260525	0	C	SNP	T	127	136	255	100	263
2262620	0	T	SNP	A	50	63	113	99.12	114	Glu151Asp (gaa/gaT)	Rv2015c	-	hypothetical protein
2262679	0	G	SNP	A	46	54	99	100	100	Leu132Leu (ctg/Ttg)	Rv2015c	-	hypothetical protein
2262698	0	G	SNP	C	50	54	102	100	104	Gly125Gly (ggc/ggG)	Rv2015c	-	hypothetical protein
2262857	0	T	SNP	C	67	41	107	98.18	110	Ser72Ser (tca/tcG)	Rv2015c	-	hypothetical protein
2264782	0	C	SNP	A	94	82	166	99.44	177	Ala262Glu (gcg/gAg)	Rv2017	-	transcriptional regulator
2265059	0	T	SNP	G	105	102	207	100	207
2269780	0	T	SNP	C	121	112	230	99.57	234	Asp154Gly (gac/gGc)	Rv2024c	-	hypothetical protein
2270102	0	A	SNP	G	129	109	233	100	238	Trp47Arg (tgg/Cgg)	Rv2024c	-	hypothetical protein
2271211	0	C	SNP	A	91	95	181	98.41	189	Ala180Ser (gcc/Tcc)	Rv2025c	-	cation efflux system protein
2275764	0	G	SNP	A	90	115	201	99.51	206	Leu221Phe (ctc/Ttc)	Rv2029c	pfkB	6-phosphofructokinase PfkB
2282787	0	C	SNP	T	104	107	204	100	211	Cys312Tyr (tgt/tAt)	Rv2037c	-	transmembrane protein
2284456	0	T	SNP	G	92	106	192	99.5	199	Glu114Ala (gag/gCg)	Rv2038c	-	sugar ABC transporter ATP-binding protein
2285251	0	C	SNP	A	92	95	186	100	187	Val131Phe (gtc/Ttc)	Rv2039c	-	sugar ABC transporter permease
2285558	0	G	SNP	A	85	94	175	99.44	180	Cys28Cys (tgc/tgT)	Rv2039c	-	sugar ABC transporter permease
2287121	0	A	SNP	G	106	95	194	100	201	Asp242Asp (gat/gaC)	Rv2041c	-	sugar ABC transporter substrate-binding lipoprotein
2289047	0	G	SNP	A	83	105	183	100	188	Ser65Ser (tcc/tcT)	Rv2043c	pncA	pyrazinamidase/nicotinamidase PncA		phylo (Delhi/CAS)	pyrazinamide (PZA)
2289366	0	G	Del	GAP	88	111	191	99	201		Rv2044c	-	hypothetical protein
2296042	0	G	SNP	C	98	100	196	98.51	201	Pro3649Ala (ccg/Gcg)	Rv2048c	pks12	polyketide synthase
2296181	0	A	SNP	G	76	87	158	77.62	210	Gly3602Gly (ggt/ggC)	Rv2048c	pks12	polyketide synthase
2296876	0	C	SNP	G	94	104	194	100	198	Gly3371Arg (ggt/Cgt)	Rv2048c	pks12	polyketide synthase
2300546	0	A	SNP	T	93	90	181	98.92	185	His2147Gln (cat/caA)	Rv2048c	pks12	polyketide synthase
2300552	0	T	SNP	G	89	87	175	99.44	177	Pro2145Pro (cca/ccC)	Rv2048c	pks12	polyketide synthase
2300555	0	A	SNP	G	90	90	179	99.45	181	Asp2144Asp (gat/gaC)	Rv2048c	pks12	polyketide synthase
2301782	0	T	SNP	C	48	10	58	98.31	59	Val1735Val (gta/gtG)	Rv2048c	pks12	polyketide synthase
2306472	0	T	SNP	C	111	122	225	99.57	234	Tyr172Cys (tac/tGc)	Rv2048c	pks12	polyketide synthase
2307587	0	G	Del	GAP	93	98	189	91.83	208
2307588	0	T	Del	GAP	93	98	189	92.27	207
2307589	0	C	Del	GAP	93	98	189	93.63	204
2307590	0	G	Del	GAP	93	98	189	99.48	192
2308443	0	C	SNP	A	83	92	173	99.43	176	Ala771Ala (gcg/gcT)	Rv2051c	ppm1	polyprenol-monophosphomannose synthase
2309203	0	G	SNP	A	71	82	151	100	153	Ala518Val (gca/gTa)	Rv2051c	ppm1	polyprenol-monophosphomannose synthase
2309619	0	G	SNP	T	102	84	184	100	186	Ser379Ser (tcc/tcA)	Rv2051c	ppm1	polyprenol-monophosphomannose synthase
2311099	0	C	SNP	G	104	79	183	99.46	184	Pro473Pro (ccg/ccC)	Rv2052c	-	hypothetical protein
2325320	0	T	SNP	C	96	89	185	100	185	Asp184Gly (gat/gGt)	Rv2067c	-	hypothetical protein
2326114	0	G	SNP	A	105	106	205	98.14	215	Thr232Thr (acc/acT)	Rv2068c	blaC	beta-lactamase
2328543	0	T	SNP	C	112	92	202	98.55	207	Ile145Met (ata/atG)	Rv2071c	cobM	precorrin-4 C(11)-methyltransferase
2329533	0	A	SNP	G	88	114	198	100	202	Leu205Pro (ctc/cCc)	Rv2072c	cobL	precorrin-6Y C(5,15)-methyltransferase
2331620	0	A	SNP	C	95	78	166	100	173	Gly420Gly (ggt/ggG)	Rv2075c	-	hypothetical protein
2331789	0	G	SNP	T	109	84	191	99.48	194	Pro364Gln (ccg/cAg)	Rv2075c	-	hypothetical protein
2333215	0	C	SNP	T	107	85	188	100	192	Cys25Tyr (tgc/tAc)	Rv2076c	-	hypothetical protein
2334007	0	A	SNP	G	98	121	216	100	219	Ala96Ala (gct/gcC)	Rv2077c	-	transmembrane protein
2335075	0	A	SNP	G	84	97	180	99.45	182	Glu6Gly (gaa/gGa)	Rv2078	-	hypothetical protein
2335080	0	T	SNP	C	84	97	181	99.45	182	Leu8Leu (ttg/Ctg)	Rv2078	-	hypothetical protein
2335494	0	A	SNP	G	116	114	225	100	230	Tyr47Cys (tac/tGc)	Rv2079	-	hypothetical protein
2338195	0	C	Del	GAP	131	111	239	91.32	265		Rv2081c	-	transmembrane protein
2338990	0	G	SNP	C	196	205	396	100	401	Ala94Ala (gcg/gcC)	Rv2082	-	hypothetical protein
2338994	0	G	SNP	A	200	202	392	100	402	Ala96Thr (gcg/Acg)	Rv2082	-	hypothetical protein
2340621	0	C	SNP	G	179	208	379	100	387	Pro638Arg (ccc/cGc)	Rv2082	-	hypothetical protein
2341636	0	C	SNP	G	80	104	181	99.46	185	Leu256Val (ctg/Gtg)	Rv2083	-	hypothetical protein
2342649	1	A	Ins	G	86	71	157	77.72	157		Rv2084	-	hypothetical protein
2342649	2	A	Ins	G	86	71	157	77.72	157		Rv2084	-	hypothetical protein
2342649	3	A	Ins	C	83	70	153	75.74	153		Rv2084	-	hypothetical protein
2342649	4	A	Ins	G	83	70	153	75.74	153		Rv2084	-	hypothetical protein
2342649	5	A	Ins	T	83	70	153	75.74	153		Rv2084	-	hypothetical protein
2342649	6	A	Ins	A	83	70	153	75.74	153		Rv2084	-	hypothetical protein
2342649	7	A	Ins	C	82	70	152	75.25	153		Rv2084	-	hypothetical protein
2342649	8	A	Ins	A	83	70	153	75.74	153		Rv2084	-	hypothetical protein
2342649	9	A	Ins	C	83	70	153	75.74	153		Rv2084	-	hypothetical protein
2342649	10	A	Ins	A	83	70	153	75.74	153		Rv2084	-	hypothetical protein
2342649	11	A	Ins	C	83	70	153	75.74	153		Rv2084	-	hypothetical protein
2342764	0	C	SNP	T	97	132	228	99.57	230	Arg319Arg (cgc/cgT)	Rv2084	-	hypothetical protein
2344246	0	G	SNP	C	95	84	175	100	179
2345037	0	C	SNP	A	107	88	195	100	195	Leu209Leu (ctc/ctA)	Rv2088	pknJ	transmembrane serine/threonine-protein kinase PknJ
2345085	0	A	SNP	C	98	106	204	99.51	205	Ala225Ala (gca/gcC)	Rv2088	pknJ	transmembrane serine/threonine-protein kinase PknJ
2346929	0	C	SNP	T	114	116	228	98.71	233	Leu132Leu (ctg/ctA)	Rv2089c	pepE	dipeptidase PepE
2347869	0	T	SNP	G	107	103	208	99.53	211	Val166Gly (gtc/gGc)	Rv2090	-	5'-3' exonuclease
2348446	0	C	SNP	G	117	111	219	100	228	Phe358Leu (ttc/ttG)	Rv2090	-	5'-3' exonuclease
2348708	0	G	SNP	A	95	95	188	98.45	193	Val195Val (gtc/gtT)	Rv2091c	-	membrane protein
2353385	0	G	SNP	C	103	91	193	98.98	196	Gln311Glu (cag/Gag)	Rv2095c	pafC	proteasome accessory factor C
2357269	0	G	Del	GAP	99	102	202	85.9	234
2357270	0	C	Del	GAP	99	102	202	85.53	235
2357271	0	C	Del	GAP	99	101	202	86.58	231
2358029	1	T	Ins	G	89	78	167	95.43	167
2361604	0	C	SNP	G	107	88	193	100	195	Val455Val (gtc/gtG)	Rv2101	helZ	helicase HelZ
2362041	0	C	SNP	A	76	92	167	99.41	169	Pro601Gln (ccg/cAg)	Rv2101	helZ	helicase HelZ
2367061	0	A	Del	GAP	84	83	166	99.4	168
2368565	0	A	Del	GAP	91	95	186	98.94	188
2369186	0	G	SNP	C	119	121	237	100	240	Arg182Gly (cgt/Ggt)	Rv2109c	prcA	proteasome subunit alpha
2369326	0	C	SNP	G	97	118	212	100	215	Arg135Pro (cgc/cCc)	Rv2109c	prcA	proteasome subunit alpha
2378851	0	C	SNP	T	100	85	184	98.93	187	Arg156Trp (cgg/Tgg)	Rv2119	-	hypothetical protein
2381100	0	G	SNP	A	100	69	169	100	169	Pro10Pro (ccg/ccA)	Rv2123	PPE37	PPE family protein PPE37
2382287	0	C	Del	GAP	76	98	177	92.06	189		Rv2123	PPE37	PPE family protein PPE37
2382289	0	G	SNP	T	82	100	179	97.85	186	Asp407Tyr (gac/Tac)	Rv2123	PPE37	PPE family protein PPE37
2384295	1	G	Ins	T	104	91	195	93.75	195		Rv2124c	metH	methionine synthase
2386389	0	G	SNP	A	87	88	172	99.43	176	Gly33Ser (ggc/Agc)	Rv2125	-	hypothetical protein
2387733	0	T	SNP	C	98	68	165	100	166	Glu80Glu (gaa/gaG)	Rv2126c	PE_PGRS37	PE-PGRS family protein PE_PGRS37
2388641	0	G	SNP	A	112	83	191	98.98	197	Gly9Asp (ggc/gAc)	Rv2127	ansP1	L-asparagine permease
2397560	0	C	SNP	T	86	85	170	100	171	Thr77Thr (acc/acT)	Rv2138	lppL	lipoprotein LppL
2402765	0	G	SNP	A	89	82	170	100	171
2413246	0	C	SNP	A	94	87	180	99.45	182	Val36Leu (gtg/Ttg)	Rv2153c	murG	UDP-N-acetylglucosamine--N-acetylmuramyl- (pentapeptide) pyrophosphoryl-undecaprenol-N-acetylglucosamine transferase
2415656	0	G	SNP	C	100	94	192	100	194	Arg247Gly (cgg/Ggg)	Rv2155c	murD	UDP-N-acetylmuramoylalanine--D-glutamate ligase
2419943	0	G	SNP	A	78	82	156	98.16	163	Ser222Ser (tcc/tcT)	Rv2158c	murE	UDP-N-acetylmuramoylalanyl-D-glutamate--2, 6-diaminopimelate ligase
2421816	0	A	SNP	G	110	96	202	99.52	207
2421975	1	G	Ins	G	96	95	191	92.27	191
2421975	2	G	Ins	G	96	94	190	91.79	190
2421975	3	G	Ins	A	96	94	190	91.79	190
2421975	4	G	Ins	A	96	94	190	91.79	190
2423819	0	C	SNP	G	90	89	172	99.44	180	Gly340Gly (ggg/ggC)	Rv2162c	PE_PGRS38	PE-PGRS family protein PE_PGRS38
2423822	0	A	SNP	G	90	88	175	100	178	Gly339Gly (ggt/ggC)	Rv2162c	PE_PGRS38	PE-PGRS family protein PE_PGRS38
2424114	0	C	SNP	A	24	74	93	96.08	102	Arg242Leu (cgc/cTc)	Rv2162c	PE_PGRS38	PE-PGRS family protein PE_PGRS38
2424151	0	C	SNP	A	22	76	91	98	100	Ala230Ser (gca/Tca)	Rv2162c	PE_PGRS38	PE-PGRS family protein PE_PGRS38
2424925	0	A	SNP	G	98	78	174	100	176
2425471	0	T	SNP	C	82	108	190	100	190	Arg539Arg (cga/cgG)	Rv2163c	pbpB	penicillin-binding membrane protein PbpB
2434749	0	C	SNP	T	92	82	173	100	174
2440323	0	C	SNP	G	109	104	209	99.53	214
2440926	0	G	SNP	T	95	82	176	100	177	Asp265Glu (gac/gaA)	Rv2178c	aroG	phospho-2-dehydro-3-deoxyheptonate aldolase AroG
2440935	0	G	SNP	C	90	88	178	99.44	179	Ser262Ser (tcc/tcG)	Rv2178c	aroG	phospho-2-dehydro-3-deoxyheptonate aldolase AroG
2442418	0	A	SNP	G	102	114	215	100	216	Val266Ala (gtc/gCc)	Rv2180c	-	integral membrane protein
2448458	0	C	SNP	T	90	78	165	100	168	Thr100Ile (acc/aTc)	Rv2187	fadD15	long-chain-fatty-acid--CoA ligase FadD15
2449826	0	C	SNP	G	86	84	164	100	170	Ser556Trp (tcg/tGg)	Rv2187	fadD15	long-chain-fatty-acid--CoA ligase FadD15
2452452	0	G	SNP	A	115	121	235	98.74	239	Thr274Met (acg/aTg)	Rv2190c	-	endopeptidase
2462871	0	G	SNP	A	109	96	200	100	205	Ala59Ala (gcc/gcT)	Rv2198c	mmpS3	membrane protein MmpS3
2470591	0	A	SNP	C	97	85	182	99.45	183
2472029	0	T	SNP	G	114	98	207	98.6	215	Trp207Gly (tgg/Ggg)	Rv2207	cobT	nicotinate-nucleotide-dimethylbenzimidazolphosphoribosyltransferase
2477984	0	G	SNP	A	100	104	202	100	204	Ser265Ser (tcg/tcA)	Rv2212	-	adenylyl cyclase
2478619	0	G	SNP	A	118	98	212	100	216	Leu94Leu (ctg/ctA)	Rv2213	pepB	cytosol aminopeptidase
2480809	0	G	SNP	C	101	116	215	99.09	219	Ala298Gly (gcc/gGc)	Rv2214c	ephD	oxidoreductase EphD
2483950	0	A	SNP	G	112	74	184	98.41	189	Ile109Val (atc/Gtc)	Rv2216	-	epimerase family protein
2494430	0	C	SNP	G	92	98	187	100	190	Gly324Arg (ggc/Cgc)	Rv2223c	-	carboxylesterase B
2499726	0	G	SNP	A	85	103	186	99.47	189	Asp299Asn (gat/Aat)	Rv2226	-	hypothetical protein
2502965	0	G	SNP	C	123	112	233	100	235	Arg170Gly (cgc/Ggc)	Rv2229c	-	hypothetical protein
2504177	0	C	SNP	T	114	100	214	100	214	Glu144Glu (gag/gaA)	Rv2230c	-	GTP cyclohydrolase
2509140	0	G	SNP	C	100	128	224	100	228	Ser79Cys (tcc/tGc)	Rv2236c	cobD	cobalamin biosynthesis transmembrane protein CobD
2509722	0	A	SNP	G	67	99	164	99.4	167	Pro78Pro (cca/ccG)	Rv2237	-	hypothetical protein
2516271	0	T	SNP	C	73	115	186	100	188	Met323Thr (atg/aCg)	Rv2242	-	hypothetical protein
2516567	0	G	SNP	C	77	75	149	99.35	153
2519588	0	A	SNP	G	92	92	181	100	184	Thr65Ala (acg/Gcg)	Rv2246	kasB	3-oxoacyl-ACP synthase 2
2521342	0	T	SNP	C	100	80	177	100	180	Asp200Asp (gat/gaC)	Rv2247	accD6	acetyl-/propionyl-CoA carboxylase subunit beta
2523205	1	G	Ins	C	69	86	155	93.94	156
2523205	2	G	Ins	G	70	85	155	93.94	156
2523205	3	G	Ins	C	70	86	156	94.55	156
2525723	0	G	Del	GAP	96	69	166	97.06	170		Rv2251	-	flavoprotein
2526431	0	G	SNP	A	100	95	188	100	195	Val289Val (gtg/gtA)	Rv2251	-	flavoprotein
2526974	0	T	SNP	C	91	91	178	99.45	183	Pro470Pro (cct/ccC)	Rv2251	-	flavoprotein
2529680	0	A	SNP	G	101	98	197	100	199	Thr65Thr (act/acC)	Rv2256c	-	hypothetical protein
2531742	0	A	SNP	G	110	81	181	100	191	Ala52Ala (gct/gcC)	Rv2258c	-	transcriptional regulator
2533377	0	T	SNP	C	104	107	206	100	211	Asp16Asp (gat/gaC)	Rv2260	-	hypothetical protein
2534563	0	G	Del	GAP	105	103	205	97.65	213
2534564	0	A	Del	GAP	105	103	205	100	208
2536312	0	C	SNP	T	96	102	194	100	198	Arg224Arg (cgc/cgT)	Rv2263	-	oxidoreductase
2536625	1	C	Ins	G	91	66	157	89.71	157		Rv2264c	-	hypothetical protein
2536625	2	C	Ins	G	90	64	154	88	154		Rv2264c	-	hypothetical protein
2537046	0	G	SNP	A	94	85	175	99.44	180	Gly435Gly (ggc/ggT)	Rv2264c	-	hypothetical protein
2538267	0	T	Del	GAP	65	72	130	99.28	138		Rv2264c	-	hypothetical protein
2538268	0	G	Del	GAP	65	72	131	99.28	138		Rv2264c	-	hypothetical protein
2538269	0	T	Del	GAP	65	72	131	99.28	138		Rv2264c	-	hypothetical protein
2538270	0	G	Del	GAP	65	72	131	99.28	138		Rv2264c	-	hypothetical protein
2538271	0	A	Del	GAP	65	72	131	99.28	138		Rv2264c	-	hypothetical protein
2538272	0	T	Del	GAP	65	72	131	99.28	138		Rv2264c	-	hypothetical protein
2538273	0	G	Del	GAP	65	72	131	99.28	138		Rv2264c	-	hypothetical protein
2538274	0	G	Del	GAP	65	72	131	99.28	138		Rv2264c	-	hypothetical protein
2538275	0	A	Del	GAP	65	72	131	99.28	138		Rv2264c	-	hypothetical protein
2538276	0	G	Del	GAP	65	72	131	99.28	138		Rv2264c	-	hypothetical protein
2538277	0	T	Del	GAP	65	72	131	99.28	138		Rv2264c	-	hypothetical protein
2538278	0	G	Del	GAP	65	72	131	99.28	138		Rv2264c	-	hypothetical protein
2538279	0	A	Del	GAP	65	72	131	99.28	138		Rv2264c	-	hypothetical protein
2538280	0	T	Del	GAP	65	72	131	99.28	138		Rv2264c	-	hypothetical protein
2538281	0	C	Del	GAP	65	72	131	99.28	138		Rv2264c	-	hypothetical protein
2538282	0	G	Del	GAP	65	72	131	99.28	138		Rv2264c	-	hypothetical protein
2538283	0	G	Del	GAP	65	72	131	99.28	138		Rv2264c	-	hypothetical protein
2538284	0	C	Del	GAP	65	72	131	99.28	138		Rv2264c	-	hypothetical protein
2538285	0	A	Del	GAP	65	72	131	99.28	138		Rv2264c	-	hypothetical protein
2538286	0	G	Del	GAP	65	72	131	99.28	138		Rv2264c	-	hypothetical protein
2538287	0	C	Del	GAP	65	72	131	99.28	138		Rv2264c	-	hypothetical protein
2538288	0	C	Del	GAP	65	72	131	99.28	138		Rv2264c	-	hypothetical protein
2538289	0	A	Del	GAP	65	72	131	99.28	138		Rv2264c	-	hypothetical protein
2538290	0	C	Del	GAP	65	72	131	99.28	138		Rv2264c	-	hypothetical protein
2540554	0	T	SNP	C	106	97	201	99.51	204	Ser151Pro (tcg/Ccg)	Rv2266	cyp124	cytochrome P450 Cyp124
2541477	0	C	SNP	G	93	94	179	99.47	188
2541779	0	G	SNP	A	97	122	217	99.55	220	Tyr344Tyr (tac/taT)	Rv2267c	-	hypothetical protein
2542543	0	G	SNP	A	123	106	224	98.71	232	Arg90Cys (cgt/Tgt)	Rv2267c	-	hypothetical protein
2562644	0	G	SNP	T	106	100	203	99.04	208	Ala16Ser (gcg/Tcg)	Rv2290	lppO	lipoprotein LppO
2564368	1	G	Ins	C	98	83	181	97.31	181		Rv2293c	-	hypothetical protein
2566766	1	C	Ins	G	86	77	163	93.68	164
2566768	0	A	SNP	C	85	84	165	98.26	172
2573756	0	C	SNP	A	101	101	200	99.51	203
2578626	0	A	SNP	G	89	120	206	99.52	210	Met24Thr (atg/aCg)	Rv2307c	-	hypothetical protein
2586127	0	A	SNP	G	118	86	200	100	204	Gly388Gly (ggt/ggC)	Rv2314c	-	hypothetical protein
2589216	0	G	SNP	C	102	125	227	100	227	Val127Leu (gtg/Ctg)	Rv2316	uspA	sugar ABC transporter permease UspA
2591172	0	G	SNP	A	103	114	215	100	217	Ala219Thr (gcc/Acc)	Rv2318	uspC	sugar ABC transporter substrate-binding lipoprotein UspC
2598400	0	A	SNP	G	83	96	179	100	179	Asn516Asn (aat/aaC)	Rv2326c	-	ABC transporter ATP-binding protein
2600044	0	C	SNP	T	117	95	206	99.53	213	Gly19Gly (ggc/ggT)	Rv2327	-	hypothetical protein
2600260	0	A	SNP	G	92	104	194	100	196	Arg91Arg (cga/cgG)	Rv2327	-	hypothetical protein
2601576	0	T	SNP	G	109	111	215	99.1	222	Ser282Arg (agt/agG)	Rv2328	PE23	PE family protein PE23
2604158	0	A	Del	GAP	71	79	151	75	200		Rv2330c	lppP	lipoprotein LppP
2604159	0	G	Del	GAP	71	79	151	75	200		Rv2330c	lppP	lipoprotein LppP
2604160	0	T	Del	GAP	71	79	151	75.76	198		Rv2330c	lppP	lipoprotein LppP
2604161	0	G	Del	GAP	71	79	151	75.76	198		Rv2330c	lppP	lipoprotein LppP
2604162	0	C	Del	GAP	71	79	151	77.72	193		Rv2330c	lppP	lipoprotein LppP
2604163	0	C	Del	GAP	71	79	151	77.32	194		Rv2330c	lppP	lipoprotein LppP
2604164	0	A	Del	GAP	71	79	151	77.72	193		Rv2330c	lppP	lipoprotein LppP
2604165	0	A	Del	GAP	71	79	151	77.72	193		Rv2330c	lppP	lipoprotein LppP
2608117	0	C	SNP	A	102	105	203	99.04	209	Asp69Tyr (gac/Tac)	Rv2333c	stp	multidrug resistance protein
2612348	0	C	SNP	A	88	120	205	99.52	209	Glu214_ (gag/Tag)	Rv2337c	-	hypothetical protein
2612632	0	C	SNP	A	123	124	237	100	247	Gly119Val (ggc/gTc)	Rv2337c	-	hypothetical protein
2615413	0	A	SNP	G	133	119	245	100	252	Thr241Ala (acc/Gcc)	Rv2339	mmpL9	transmembrane transport protein MmpL9
2619271	0	T	SNP	C	90	104	192	100	194
2624986	0	T	SNP	G	106	113	216	99.55	220	Val389Gly (gtg/gGg)	Rv2345	-	transmembrane protein
2625924	0	T	SNP	C	84	79	156	96.45	169	Ala83Ala (gca/gcG)	Rv2346c	esxO	ESAT-6 like protein EsxO
2626095	0	C	SNP	G	93	81	171	83.25	209	Ala26Ala (gcg/gcC)	Rv2346c	esxO	ESAT-6 like protein EsxO
2626513	0	T	SNP	A	54	48	100	99.03	103	Thr3Ser (aca/Tca)	Rv2347c	esxP	ESAT-6 like protein EsxP
2626514	0	T	SNP	G	55	47	102	99.03	103	Ala2Ala (gca/gcC)	Rv2347c	esxP	ESAT-6 like protein EsxP
2626600	0	G	SNP	A	73	55	125	99.22	129
2627946	0	A	SNP	G	91	83	173	100	174	Arg251Arg (cgt/cgC)	Rv2349c	plcC	phospholipase C
2631009	1	G	Ins	G	93	63	156	79.19	156		Rv2351c	plcA	membrane-associated phospholipase A
2631009	2	G	Ins	T	93	62	155	78.68	156		Rv2351c	plcA	membrane-associated phospholipase A
2631009	3	G	Ins	G	92	63	155	78.68	156		Rv2351c	plcA	membrane-associated phospholipase A
2631009	4	G	Ins	C	93	63	156	79.19	156		Rv2351c	plcA	membrane-associated phospholipase A
2631009	5	G	Ins	C	93	63	156	79.19	156		Rv2351c	plcA	membrane-associated phospholipase A
2632341	1	C	Ins	A	67	67	134	96.4	134
2632362	0	T	SNP	C	88	65	148	100	153
2637541	0	C	SNP	T	100	107	207	100	207
2642383	0	C	SNP	T	92	96	183	99.47	189	Ala66Thr (gcc/Acc)	Rv2360c	-	hypothetical protein
2647468	0	G	SNP	A	101	95	191	98.99	198	Ala300Ala (gcc/gcT)	Rv2366c	-	transmembrane protein
2651552	0	A	SNP	G	85	75	158	100	160	Leu3Leu (ttg/Ctg)	Rv2370c	-	hypothetical protein
2652254	0	G	SNP	C	116	98	211	100	214	Ala191Gly (gct/gGt)	Rv2372c	-	rRNA small subunit methyltransferase E
2656225	0	A	SNP	G	103	113	214	99.54	217	Val69Ala (gtc/gCc)	Rv2377c	-	hypothetical protein
2656635	0	G	SNP	A	106	89	191	98.48	198	Pro357Ser (ccg/Tcg)	Rv2378c	mbtG	L-lysine N6-monooxygenase
2660319	0	C	SNP	G	93	104	193	100	197	Glu589Asp (gag/gaC)	Rv2379c	mbtF	peptide synthetase
2661039	0	G	SNP	A	97	89	186	99.47	187	Ile349Ile (atc/atT)	Rv2379c	mbtF	peptide synthetase
2678426	0	T	SNP	G	99	100	195	99.5	200	Leu233Arg (ctg/cGg)	Rv2385	mbtJ	acetyl hydrolase
2680658	0	T	SNP	G	101	96	195	100	197	Thr67Thr (act/acG)	Rv2386a	-	hypothetical protein
2688700	0	C	SNP	T	103	106	205	100	209	Pro231Ser (ccg/Tcg)	Rv2394	ggtB	gamma-glutamyltranspeptidase precursor GgtB
2690160	0	A	SNP	G	77	86	160	100	163	Asn30Ser (aac/aGc)	Rv2395	-	integral membrane protein
2691810	0	A	SNP	T	97	75	170	100	172	Lys580Ile (aaa/aTa)	Rv2395	-	integral membrane protein
2693580	0	G	SNP	A	112	29	135	95.92	147	Gly261Asp (ggc/gAc)	Rv2396	PE_PGRS41	acid and phagosome regulated protein AprC
2695378	0	C	SNP	G	104	84	186	99.47	189	Gly141Ala (ggc/gCc)	Rv2398c	cysW	sulfate ABC transporter permease CysW
2697489	0	C	SNP	T	92	92	182	99.46	185	Ala76Thr (gcg/Acg)	Rv2400c	subI	sulfate ABC transporter substrate-binding lipoprotein SubI
2700222	0	T	SNP	C	109	120	225	99.57	230	Leu565Pro (ctg/cCg)	Rv2402	-	trehalase
2704884	1	A	Ins	C	85	72	157	94.58	157		Rv2407	-	ribonuclease Z
2704884	2	A	Ins	A	85	72	157	94.58	157		Rv2407	-	ribonuclease Z
2704884	3	A	Ins	G	83	72	155	93.37	155		Rv2407	-	ribonuclease Z
2704884	4	A	Ins	C	82	70	152	91.57	152		Rv2407	-	ribonuclease Z
2704884	5	A	Ins	G	81	69	150	90.36	150		Rv2407	-	ribonuclease Z
2704884	6	A	Ins	A	79	68	147	88.55	147		Rv2407	-	ribonuclease Z
2704884	7	A	Ins	C	79	68	147	88.55	147		Rv2407	-	ribonuclease Z
2712328	0	C	SNP	T	119	106	220	100	225	Pro183Pro (ccg/ccA)	Rv2414c	-	hypothetical protein
2713795	0	C	SNP	T	99	107	203	100	206
2718852	0	T	SNP	G	90	86	175	100	176
2720069	0	G	SNP	A	90	87	173	100	177	Gly158Glu (ggg/gAg)	Rv2423	-	hypothetical protein
2720444	0	C	SNP	T	85	92	174	100	177	Ser283Phe (tct/tTt)	Rv2423	-	hypothetical protein
2720895	0	G	SNP	A	4	39	42	97.73	44	His295Tyr (cac/Tac)	Rv2424c	-	transposase
2720952	0	T	SNP	C	5	24	28	96.67	30	Thr276Ala (acc/Gcc)	Rv2424c	-	transposase
2720954	0	G	SNP	A	7	23	29	96.77	31	Thr275Ile (acc/aTc)	Rv2424c	-	transposase
2721562	0	C	SNP	G	130	126	255	99.61	257	Ala72Ala (gcg/gcC)	Rv2424c	-	transposase
2723506	0	T	SNP	C	85	96	181	100	181	Leu226Leu (tta/ttG)	Rv2426c	-	hypothetical protein
2724193	0	T	Del	GAP	56	58	115	76.51	149
2724194	0	C	Del	GAP	56	58	115	75.5	151
2724195	0	C	Del	GAP	56	58	115	75.5	151
2724196	0	T	Del	GAP	56	58	115	76.51	149
2724197	0	C	Del	GAP	56	58	115	78.08	146
2724198	0	T	Del	GAP	56	58	115	78.62	145
2724199	0	A	Del	GAP	56	58	115	79.17	144
2724200	0	G	Del	GAP	56	58	115	79.17	144
2726105	0	G	SNP	A	76	103	179	99.44	180						phylo (Delhi/CAS, 3)	isoniazid (INH)
2726116	0	T	SNP	A	79	105	184	99.46	185							isoniazid (INH)
2729058	0	A	SNP	C	144	127	264	99.63	272	Leu26Arg (ctg/cGg)	Rv2433c	-	hypothetical protein
2734074	0	T	SNP	C	127	136	260	100	263	Val282Ala (gtc/gCc)	Rv2436	rbsK	ribokinase RbsK
2737572	0	C	SNP	A	87	94	176	100	181	Ala226Ser (gcg/Tcg)	Rv2439c	proB	glutamate 5-kinase protein
2738221	0	G	SNP	A	127	124	249	100	251	Ile9Ile (atc/atT)	Rv2439c	proB	glutamate 5-kinase protein
2740693	0	T	SNP	C	75	77	151	98.7	154
2751804	0	C	SNP	T	99	94	188	100	193	Arg126Gln (cgg/cAg)	Rv2450c	rpfE	resuscitation-promoting factor RpfE
2752427	0	G	SNP	A	79	95	171	99.43	175	Gly56Arg (ggg/Agg)	Rv2451	-	hypothetical protein
2752698	0	C	SNP	A	88	112	198	100	200
2753869	0	A	SNP	G	118	103	220	100	221	Val293Ala (gtg/gCg)	Rv2454c	-	2-oxoglutarate oxidoreductase subunit KorB
2760152	0	A	SNP	G	95	90	184	100	185	Tyr125Cys (tac/tGc)	Rv2458	mmuM	homocysteine S-methyltransferase MmuM
2763077	0	G	SNP	A	89	91	176	99.45	181	Tyr33Tyr (tac/taT)	Rv2460c	clpP2	ATP-dependent CLP protease proteolytic subunit 2
2771383	0	A	SNP	G	136	127	260	99.25	265	Ser800Gly (agc/Ggc)	Rv2467	pepN	aminopeptidase PepN
2778653	0	G	SNP	T	93	135	225	99.13	230	Arg1204Ser (cgc/Agc)	Rv2476c	gdh	NAD-dependent glutamate dehydrogenase
2779136	0	T	SNP	C	98	98	195	100	196	Ser1043Gly (agc/Ggc)	Rv2476c	gdh	NAD-dependent glutamate dehydrogenase
2782498	0	G	SNP	A	99	94	187	100	193	Asp515Asp (gac/gaT)	Rv2477c	-	macrolide ABC transporter ATP-binding protein
2786952	0	A	SNP	G	96	82	172	100	178	Cys778Arg (tgc/Cgc)	Rv2482c	plsB2	glycerol-3-phosphate acyltransferase
2791098	0	C	SNP	T	87	106	188	100	193	Gly466Asp (ggt/gAt)	Rv2484c	-	diacyglycerol O-acyltransferase
2795974	0	T	Del	GAP	28	27	57	93.22	59		Rv2487c	PE_PGRS42	PE-PGRS family protein PE_PGRS42
2795975	0	T	Del	GAP	28	27	57	96.49	57		Rv2487c	PE_PGRS42	PE-PGRS family protein PE_PGRS42
2795976	0	G	Del	GAP	28	27	57	96.49	57		Rv2487c	PE_PGRS42	PE-PGRS family protein PE_PGRS42
2795977	0	C	Del	GAP	28	27	57	96.49	57		Rv2487c	PE_PGRS42	PE-PGRS family protein PE_PGRS42
2795978	0	C	Del	GAP	28	27	57	96.49	57		Rv2487c	PE_PGRS42	PE-PGRS family protein PE_PGRS42
2795979	0	G	Del	GAP	28	27	57	96.49	57		Rv2487c	PE_PGRS42	PE-PGRS family protein PE_PGRS42
2795980	0	C	Del	GAP	28	27	57	96.49	57		Rv2487c	PE_PGRS42	PE-PGRS family protein PE_PGRS42
2795981	0	C	Del	GAP	28	27	57	96.49	57		Rv2487c	PE_PGRS42	PE-PGRS family protein PE_PGRS42
2795982	0	C	Del	GAP	28	27	57	98.21	56		Rv2487c	PE_PGRS42	PE-PGRS family protein PE_PGRS42
2795983	0	G	Del	GAP	28	27	57	98.21	56		Rv2487c	PE_PGRS42	PE-PGRS family protein PE_PGRS42
2795984	0	C	Del	GAP	28	27	57	98.21	56		Rv2487c	PE_PGRS42	PE-PGRS family protein PE_PGRS42
2795985	0	G	Del	GAP	28	27	57	98.21	56		Rv2487c	PE_PGRS42	PE-PGRS family protein PE_PGRS42
2795986	0	C	Del	GAP	28	27	57	98.21	56		Rv2487c	PE_PGRS42	PE-PGRS family protein PE_PGRS42
2795987	0	C	Del	GAP	28	27	57	98.21	56		Rv2487c	PE_PGRS42	PE-PGRS family protein PE_PGRS42
2795988	0	G	Del	GAP	28	27	57	98.21	56		Rv2487c	PE_PGRS42	PE-PGRS family protein PE_PGRS42
2795989	0	C	Del	GAP	28	27	57	98.21	56		Rv2487c	PE_PGRS42	PE-PGRS family protein PE_PGRS42
2795990	0	C	Del	GAP	28	27	57	98.21	56		Rv2487c	PE_PGRS42	PE-PGRS family protein PE_PGRS42
2795991	0	G	Del	GAP	28	27	57	98.21	56		Rv2487c	PE_PGRS42	PE-PGRS family protein PE_PGRS42
2795992	0	G	Del	GAP	28	27	57	98.21	56		Rv2487c	PE_PGRS42	PE-PGRS family protein PE_PGRS42
2795993	0	T	Del	GAP	28	27	57	100	55		Rv2487c	PE_PGRS42	PE-PGRS family protein PE_PGRS42
2798595	0	C	SNP	T	97	117	208	100	214	Ala762Ala (gcg/gcA)	Rv2488c	-	LuxR family transcriptional regulator
2803139	0	C	Del	GAP	89	70	151	77.94	204		Rv2490c	PE_PGRS43	PE-PGRS family protein PE_PGRS43
2803140	0	C	Del	GAP	89	70	151	79.1	201		Rv2490c	PE_PGRS43	PE-PGRS family protein PE_PGRS43
2803141	0	A	Del	GAP	89	70	151	81.96	194		Rv2490c	PE_PGRS43	PE-PGRS family protein PE_PGRS43
2803142	0	C	Del	GAP	89	70	151	81.96	194		Rv2490c	PE_PGRS43	PE-PGRS family protein PE_PGRS43
2803143	0	C	Del	GAP	89	70	151	81.54	195		Rv2490c	PE_PGRS43	PE-PGRS family protein PE_PGRS43
2803144	0	G	Del	GAP	90	70	151	83.77	191		Rv2490c	PE_PGRS43	PE-PGRS family protein PE_PGRS43
2803145	0	G	Del	GAP	90	70	151	84.66	189		Rv2490c	PE_PGRS43	PE-PGRS family protein PE_PGRS43
2803146	0	C	Del	GAP	90	70	151	83.33	192		Rv2490c	PE_PGRS43	PE-PGRS family protein PE_PGRS43
2803147	0	A	Del	GAP	90	70	151	85.11	188		Rv2490c	PE_PGRS43	PE-PGRS family protein PE_PGRS43
2804682	0	C	SNP	T	94	97	179	99.48	192	Gly519Ser (ggt/Agt)	Rv2490c	PE_PGRS43	PE-PGRS family protein PE_PGRS43
2807486	0	C	SNP	A	85	93	174	100	178	Ala70Asp (gcc/gAc)	Rv2492	-	hypothetical protein
2808079	0	G	SNP	A	121	105	221	99.56	227
2809621	0	T	SNP	C	121	119	238	99.17	242	Thr107Ala (acc/Gcc)	Rv2495c	bkdC	branched-chain keto acid dehydrogenase E2 component
2812520	0	C	SNP	T	101	103	201	100	204	Lys219Lys (aag/aaA)	Rv2498c	citE	citrate (pro-3S)-lyase subunit beta
2817747	0	G	SNP	A	104	119	218	100	223	Ala243Val (gct/gTt)	Rv2502c	accD1	acetyl-/propionyl-CoA carboxylase subunit beta
2818837	0	A	SNP	G	97	104	198	100	201	Gly97Gly (ggt/ggC)	Rv2503c	scoB	succinyl-CoA:3-ketoacid-CoA transferase subunit B
2821342	0	C	SNP	T	112	96	203	100	208	Ala85Ala (gcg/gcA)	Rv2505c	fadD35	fatty-acid--CoA ligase FadD35
2825466	0	G	SNP	A	114	121	233	99.58	236	Lys263Lys (aag/aaA)	Rv2509	-	short-chain type dehydrogenase/reductase
2827984	0	G	SNP	T	105	71	176	100	176
2828019	0	T	SNP	C	101	76	174	99.44	178
2830525	0	C	SNP	A	100	73	172	100	173	Thr122Lys (acg/aAg)	Rv2513	-	hypothetical protein
2836773	0	C	SNP	T	89	102	188	100	191	Ser330Leu (tcg/tTg)	Rv2519	PE26	PE family protein PE26
2840999	0	C	SNP	G	92	115	205	100	207	Ser2778Ser (tcg/tcC)	Rv2524c	fas	fatty acid synthase
2841022	0	A	SNP	G	91	104	189	100	195	Cys2771Arg (tgc/Cgc)	Rv2524c	fas	fatty acid synthase
2847281	0	A	SNP	G	95	108	201	99.51	204	Asp684Asp (gat/gaC)	Rv2524c	fas	fatty acid synthase
2853197	0	G	SNP	A	101	98	196	99	201	Cys108Tyr (tgc/tAc)	Rv2529	-	hypothetical protein
2855259	0	A	SNP	G	103	77	178	100	180	Ala841Ala (gct/gcC)	Rv2531c	-	amino acid decarboxylase
2865760	0	A	SNP	G	86	91	176	99.44	178	Thr211Ala (acc/Gcc)	Rv2542	-	hypothetical protein
2865882	0	T	SNP	C	131	93	220	99.56	225	Val251Val (gtt/gtC)	Rv2542	-	hypothetical protein
2867207	0	C	SNP	G	83	88	167	98.28	174	Ala28Ala (gcc/gcG)	Rv2544	lppB	lipoprotein LppB
2867230	0	G	SNP	A	61	57	117	99.16	119	Gly36Asp (ggc/gAc)	Rv2544	lppB	lipoprotein LppB
2867231	0	C	SNP	T	60	54	113	99.13	115	Gly36Gly (ggc/ggT)	Rv2544	lppB	lipoprotein LppB
2867236	0	A	SNP	G	62	57	118	99.17	120	Asn38Ser (aac/aGc)	Rv2544	lppB	lipoprotein LppB
2867240	0	C	SNP	T	63	57	120	98.36	122	Pro39Pro (ccc/ccT)	Rv2544	lppB	lipoprotein LppB
2867245	0	A	SNP	C	69	61	129	99.24	131	Lys41Thr (aaa/aCa)	Rv2544	lppB	lipoprotein LppB
2867251	0	C	SNP	G	72	65	136	99.28	138	Pro43Arg (ccg/cGg)	Rv2544	lppB	lipoprotein LppB
2867254	0	A	SNP	G	73	64	135	97.16	141	His44Arg (cac/cGc)	Rv2544	lppB	lipoprotein LppB
2867263	0	G	SNP	A	80	80	160	98.16	163	Gly47Asp (ggc/gAc)	Rv2544	lppB	lipoprotein LppB
2877378	0	G	SNP	C	112	98	210	99.06	212	Ala103Pro (gcc/Ccc)	Rv2557	-	hypothetical protein
2877431	0	G	Del	GAP	86	90	177	95.14	185		Rv2557	-	hypothetical protein
2880702	0	G	SNP	C	102	89	183	100	191	Val210Leu (gtc/Ctc)	Rv2560	-	hypothetical protein
2881337	0	C	SNP	T	101	95	195	100	196
2881569	0	A	SNP	G	92	100	191	99.48	193
2881598	0	G	Del	GAP	91	102	189	95.54	202
2884068	0	A	SNP	C	99	105	203	99.51	205	Met243Leu (atg/Ctg)	Rv2564	glnQ	glutamine ABC transporter ATP-binding protein
2886570	0	A	SNP	G	94	82	170	98.88	178	Glu66Glu (gaa/gaG)	Rv2566	-	hypothetical protein
2888201	0	T	SNP	C	119	111	230	100	230	Leu610Pro (ctc/cCc)	Rv2566	-	hypothetical protein
2889633	0	T	SNP	C	104	90	191	100	194	Ala1087Ala (gct/gcC)	Rv2566	-	hypothetical protein
2891267	0	C	SNP	T	113	87	198	100	200	Gly491Gly (ggc/ggT)	Rv2567	-	hypothetical protein
2891728	0	A	SNP	G	111	84	192	99.49	196	Gln645Arg (cag/cGg)	Rv2567	-	hypothetical protein
2894208	0	G	SNP	A	101	112	207	100	213	Ser67Ser (agc/agT)	Rv2569c	-	hypothetical protein
2895473	0	A	SNP	G	77	98	173	99.43	176	Phe163Ser (ttc/tCc)	Rv2571c	-	transmembrane protein
2897660	0	T	SNP	C	92	98	184	100	190	Ala48Ala (gca/gcG)	Rv2572c	aspS	aspartate--tRNA ligase
2898522	0	T	SNP	C	99	98	194	100	197	Tyr160Tyr (tat/taC)	Rv2573	-	2-dehydropantoate 2-reductase
2903050	0	G	SNP	A	93	113	200	100	206	Thr161Ile (acc/aTc)	Rv2578c	-	hypothetical protein
2910461	0	G	SNP	T	106	104	207	100	210	Ala147Glu (gcg/gAg)	Rv2584c	apt	adenine phosphoribosyltransferase
2910852	0	C	SNP	G	71	107	174	99.44	179	Ala17Pro (gcg/Ccg)	Rv2584c	apt	adenine phosphoribosyltransferase
2911293	0	C	SNP	G	96	94	186	100	190	Cys462Ser (tgt/tCt)	Rv2585c	-	lipoprotein
2912294	0	T	SNP	G	95	82	175	100	177	Ala128Ala (gca/gcC)	Rv2585c	-	lipoprotein
2916344	0	C	SNP	T	99	90	184	99.47	190
2923391	0	T	SNP	C	105	101	205	100	206	Pro281Pro (cca/ccG)	Rv2592c	ruvB	Holliday junction ATP-dependent DNA helicase RuvB
2925462	0	T	SNP	A	99	91	189	100	190
2925962	0	T	SNP	C	106	97	200	100	203	Cys77Arg (tgc/Cgc)	Rv2596	vapC40	ribonuclease VapC40
2927939	0	T	SNP	C	93	78	168	100	171
2939373	0	G	SNP	C	109	97	204	99.52	207	Ser197Cys (tct/tGt)	Rv2611c	-	phosphatidylinositol mannoside acyltransferase
2939657	0	T	SNP	C	115	123	236	100	238	Ile102Met (ata/atG)	Rv2611c	-	phosphatidylinositol mannoside acyltransferase
2941179	0	G	SNP	A	93	79	166	98.85	174	Arg6Arg (cgc/cgT)	Rv2613c	-	AP-4-A phosphorylase		phylo (Delhi/CAS)
2943675	0	G	SNP	A	102	97	192	98.03	203	Gly437Gly (ggc/ggT)	Rv2615c	PE_PGRS45	PE-PGRS family protein PE_PGRS45
2943711	1	G	Ins	C	78	73	151	76.26	151		Rv2615c	PE_PGRS45	PE-PGRS family protein PE_PGRS45
2943711	2	G	Ins	C	77	73	150	75.76	151		Rv2615c	PE_PGRS45	PE-PGRS family protein PE_PGRS45
2943711	3	G	Ins	G	77	72	149	75.25	151		Rv2615c	PE_PGRS45	PE-PGRS family protein PE_PGRS45
2943711	4	G	Ins	C	77	73	150	75.76	150		Rv2615c	PE_PGRS45	PE-PGRS family protein PE_PGRS45
2943711	5	G	Ins	C	76	73	149	75.25	150		Rv2615c	PE_PGRS45	PE-PGRS family protein PE_PGRS45
2943711	6	G	Ins	G	77	73	150	75.76	150		Rv2615c	PE_PGRS45	PE-PGRS family protein PE_PGRS45
2943711	7	G	Ins	T	77	73	150	75.76	150		Rv2615c	PE_PGRS45	PE-PGRS family protein PE_PGRS45
2943711	8	G	Ins	T	77	73	150	75.76	150		Rv2615c	PE_PGRS45	PE-PGRS family protein PE_PGRS45
2943711	9	G	Ins	T	76	73	149	75.25	150		Rv2615c	PE_PGRS45	PE-PGRS family protein PE_PGRS45
2944515	0	A	SNP	C	88	98	184	98.94	188	Gly157Gly (ggt/ggG)	Rv2615c	PE_PGRS45	PE-PGRS family protein PE_PGRS45
2944524	0	C	SNP	G	66	81	137	76.17	193	Gly154Gly (ggg/ggC)	Rv2615c	PE_PGRS45	PE-PGRS family protein PE_PGRS45
2948524	0	T	SNP	A	83	92	171	97.77	179	Glu12Val (gag/gTg)	Rv2621c	-	transcriptional regulator
2949251	0	G	SNP	A	106	127	230	100	233	Val206Ile (gtt/Att)	Rv2622	-	methyltransferase
2951177	0	G	SNP	A	88	94	178	98.38	185	Ser44Leu (tca/tTa)	Rv2624c	-	universal stress protein
2954439	0	T	SNP	C	96	118	211	100	214	Arg104Gly (aga/Gga)	Rv2627c	-	hypothetical protein
2958693	0	G	SNP	A	100	90	189	99.48	191	Ala374Ala (gcg/gcA)	Rv2631	-	RNA-splicing ligase RtcB
2959257	0	A	Del	GAP	73	90	164	100	163
2959258	0	T	Del	GAP	73	87	161	98.16	163
2959259	0	C	Del	GAP	73	87	161	98.16	163
2959260	0	C	Del	GAP	73	87	161	98.16	163
2959261	0	A	Del	GAP	73	87	161	99.38	161
2959262	0	A	Del	GAP	73	87	161	100	160
2959263	0	T	Del	GAP	72	87	160	99.38	160
2959264	0	C	Del	GAP	72	87	160	99.38	160
2959265	0	A	SNP	T	73	88	161	99.38	162
2960592	0	C	SNP	T	90	102	180	97.46	197	Gly617Asp (ggc/gAc)	Rv2634c	PE_PGRS46	PE-PGRS family protein PE_PGRS46
2964594	0	G	SNP	A	126	110	228	100	236	Ala64Thr (gcc/Acc)	Rv2638	-	hypothetical protein
2967791	0	C	SNP	T	100	90	188	98.96	192	Arg294Arg (cgc/cgT)	Rv2643	arsC	arsenic-transport integral membrane protein ArsC
2974933	0	A	SNP	G	110	101	210	100	211	Ile101Thr (atc/aCc)	Rv2650c	-	prophage protein
2975227	0	T	SNP	G	102	111	210	99.53	214	Asn3Thr (aat/aCt)	Rv2650c	-	prophage protein
2976575	0	G	SNP	A	89	76	160	100	165
2984740	0	A	SNP	G	112	116	220	100	228	His3Arg (cac/cGc)	Rv2668	-	hypothetical protein
2988630	0	C	SNP	G	123	115	233	100	238	His317Asp (cat/Gat)	Rv2672	-	protease
2994187	0	T	SNP	C	106	115	218	100	221	Leu292Leu (tta/ttG)	Rv2678c	hemE	uroporphyrinogen decarboxylase
2995548	0	C	SNP	A	86	100	185	100	186	Thr145Asn (acc/aAc)	Rv2679	echA15	enoyl-CoA hydratase EchA15
3003115	0	C	SNP	G	102	99	196	99.5	202	Ala378Gly (gca/gGa)	Rv2685	arsB1	arsenic-transport integral membrane protein ArsB
3005185	0	G	SNP	T	97	83	177	100	180	Pro156Thr (ccc/Acc)	Rv2688c	-	antibiotic ABC transporter ATP-binding protein
3009692	0	A	SNP	G	89	88	174	100	177	Thr117Ala (acc/Gcc)	Rv2691	ceoB	TRK system potassium uptake protein CeoB
3010014	0	G	SNP	A	116	85	197	99.5	202	Gly224Glu (ggg/gAg)	Rv2691	ceoB	TRK system potassium uptake protein CeoB
3010420	0	A	SNP	G	87	99	184	100	186	Ile133Val (atc/Gtc)	Rv2692	ceoC	TRK system potassium uptake protein CeoC
3011837	0	A	SNP	G	82	78	159	100	160
3017465	0	T	SNP	C	97	90	179	100	187	Ile203Thr (ata/aCa)	Rv2702	ppgK	polyphosphate glucokinase
3027548	0	C	SNP	T	112	90	198	99.02	204	Pro162Ser (ccg/Tcg)	Rv2714	-	hypothetical protein
3027798	0	T	SNP	C	114	102	212	100	216	Val245Ala (gtg/gCg)	Rv2714	-	hypothetical protein
3030030	0	C	SNP	A	109	92	197	100	201	Arg111Leu (cgc/cTc)	Rv2717c	-	hypothetical protein
3031168	0	A	SNP	G	90	117	204	99.52	208	Tyr124His (tat/Cat)	Rv2719c	-	membrane protein
3037377	0	T	SNP	C	90	101	188	98.96	193
3038532	0	G	SNP	A	117	122	236	99.58	240	Ala128Val (gcg/gTg)	Rv2725c	hflX	GTP-binding protein HflX
3040344	0	C	SNP	T	105	109	209	100	214	Glu142Glu (gag/gaA)	Rv2727c	miaA	tRNA delta(2)-isopentenylpyrophosphate transferase
3041562	0	A	SNP	C	92	122	210	100	214
3041871	0	G	SNP	T	109	98	201	100	207	Ala202Glu (gcg/gAg)	Rv2729c	-	integral membrane protein
3043700	0	C	SNP	T	124	107	226	100	231	Ala225Ala (gcc/gcT)	Rv2731	-	hypothetical protein
3054081	0	A	SNP	G	86	108	193	100	194	Gly56Gly (gga/ggG)	Rv2741	PE_PGRS47	PE-PGRS family protein PE_PGRS47
3054321	0	A	SNP	G	82	104	185	98.94	188	Gly136Gly (gga/ggG)	Rv2741	PE_PGRS47	PE-PGRS family protein PE_PGRS47
3054724	0	A	SNP	G	18	13	30	100	31	Ser271Gly (agc/Ggc)	Rv2741	PE_PGRS47	PE-PGRS family protein PE_PGRS47
3059791	0	G	SNP	C	23	41	63	98.46	65
3059812	0	T	Del	GAP	19	24	43	87.76	49
3059820	0	G	SNP	T	19	20	39	90.7	43
3059821	0	C	SNP	G	19	18	36	90.24	41
3059822	0	A	SNP	C	19	19	36	88.37	43
3059829	1	G	Ins	A	22	22	44	91.67	44
3068176	0	G	SNP	A	78	93	170	100	171
3069167	0	A	SNP	G	99	108	203	100	207	Leu306Pro (ctg/cCg)	Rv2756c	hsdM	type I restriction/modification system DNA methylase HsdM
3069566	0	C	SNP	T	93	94	186	97.91	191	Gly173Asp (ggc/gAc)	Rv2756c	hsdM	type I restriction/modification system DNA methylase HsdM
3072285	0	A	SNP	C	98	102	194	100	200	Leu119Arg (ctg/cGg)	Rv2761c	hsdS	type I restriction/modification system specificity determinant HsdS
3076172	0	C	SNP	T	107	97	202	100	204	Asp67Asn (gat/Aat)	Rv2766c	-	short-chain type dehydrogenase/reductase
3078178	0	C	SNP	T	96	102	196	100	198	Val270Met (gtg/Atg)	Rv2769c	PE27	PE family protein PE27
3079877	0	A	SNP	G	96	115	209	100	211	Phe194Ser (ttc/tCc)	Rv2770c	PPE44	PPE family protein PPE44
3080795	0	A	SNP	G	76	84	159	98.77	162	Leu80Pro (ctc/cCc)	Rv2771c	-	hypothetical protein
3086788	0	T	SNP	C	80	91	171	99.42	172
3089299	0	C	SNP	G	124	113	232	99.58	238	Gly355Arg (gga/Cga)	Rv2782c	pepR	zinc protease
3103682	0	T	SNP	C	119	103	221	100	222	Met87Val (atg/Gtg)	Rv2794c	pptT	phosphopantetheinyl transferase
3104189	0	A	SNP	G	102	95	194	100	197	Cys241Cys (tgt/tgC)	Rv2795c	-	hypothetical protein
3111280	0	G	SNP	A	105	91	193	100	196	Leu182Phe (ctt/Ttt)	Rv2802c	-	arginine/hypothetical protein
3112584	0	G	SNP	C	97	92	185	97.42	194	Leu171Val (ctg/Gtg)	Rv2804c	-	hypothetical protein
3112700	0	C	SNP	T	99	96	190	99.49	196	Gly132Asp (ggc/gAc)	Rv2804c	-	hypothetical protein
3112877	0	G	SNP	A	81	92	167	98.86	175	Gly4Asp (ggc/gAc)	Rv2805	-	hypothetical protein
3113872	0	A	SNP	T	103	96	194	100	199	Glu72Val (gag/gTg)	Rv2807	-	hypothetical protein
3114516	0	A	Del	GAP	109	134	242	97.59	249		Rv2807	-	hypothetical protein
3115384	0	G	SNP	C	96	97	190	98.97	195
3117533	0	G	SNP	A	101	109	203	99.06	212	Arg239Gln (cgg/cAg)	Rv2812	-	transposase
3118000	0	A	SNP	G	94	97	182	100	191	Arg395Gly (agg/Ggg)	Rv2812	-	transposase
3131469	1	T	Ins	T	94	128	222	97.37	222		Rv2823c	-	CRISPR-associated protein Cas10/Csm1
3131469	2	T	Ins	G	92	128	220	96.49	222		Rv2823c	-	CRISPR-associated protein Cas10/Csm1
3131469	3	T	Ins	T	94	128	222	97.37	222		Rv2823c	-	CRISPR-associated protein Cas10/Csm1
3131469	4	T	Ins	C	93	128	221	96.93	222		Rv2823c	-	CRISPR-associated protein Cas10/Csm1
3131469	5	T	Ins	G	92	127	219	96.05	219		Rv2823c	-	CRISPR-associated protein Cas10/Csm1
3131469	6	T	Ins	G	91	126	217	95.18	217		Rv2823c	-	CRISPR-associated protein Cas10/Csm1
3131469	7	T	Ins	C	90	125	215	94.3	215		Rv2823c	-	CRISPR-associated protein Cas10/Csm1
3131469	8	T	Ins	G	90	125	215	94.3	215		Rv2823c	-	CRISPR-associated protein Cas10/Csm1
3131469	9	T	Ins	A	89	125	214	93.86	214		Rv2823c	-	CRISPR-associated protein Cas10/Csm1
3133054	0	C	SNP	G	203	190	386	99.24	396	Ser162Ser (tcg/tcC)	Rv2825c	-	hypothetical protein
3133055	0	G	SNP	C	198	192	376	98.98	394	Ser162Trp (tcg/tGg)	Rv2825c	-	hypothetical protein
3133536	0	T	SNP	C	80	106	185	100	186	Lys2Glu (aaa/Gaa)	Rv2825c	-	hypothetical protein
3135272	0	G	SNP	A	113	119	230	98.72	235	Ala71Val (gca/gTa)	Rv2827c	-	hypothetical protein
3135388	0	T	SNP	G	124	108	227	100	232	Lys32Asn (aaa/aaC)	Rv2827c	-	hypothetical protein
3135671	0	A	SNP	C	126	128	251	100	254
3135950	0	C	SNP	G	5	23	27	100	28	Ser128Ser (tcg/tcC)	Rv2828c	-	hypothetical protein
3135951	0	G	SNP	C	5	20	25	100	25	Ser128Trp (tcg/tGg)	Rv2828c	-	hypothetical protein
3137058	0	G	SNP	A	98	121	217	100	219	Ala56Val (gcg/gTg)	Rv2830c	vapB22	antitoxin VapB22
3162805	0	C	SNP	G	113	121	229	100	234	Arg180Gly (cgc/Ggc)	Rv2853	PE_PGRS48	PE-PGRS family protein PE_PGRS48
3163314	0	C	Del	GAP	101	101	198	86.32	234		Rv2853	PE_PGRS48	PE-PGRS family protein PE_PGRS48
3163315	0	G	Del	GAP	101	101	198	86.7	233		Rv2853	PE_PGRS48	PE-PGRS family protein PE_PGRS48
3163316	0	G	Del	GAP	101	101	198	86.7	233		Rv2853	PE_PGRS48	PE-PGRS family protein PE_PGRS48
3163317	0	C	Del	GAP	101	101	198	87.83	230		Rv2853	PE_PGRS48	PE-PGRS family protein PE_PGRS48
3163318	0	G	Del	GAP	101	101	198	88.99	227		Rv2853	PE_PGRS48	PE-PGRS family protein PE_PGRS48
3163319	0	G	Del	GAP	101	101	198	89.38	226		Rv2853	PE_PGRS48	PE-PGRS family protein PE_PGRS48
3163320	0	C	Del	GAP	101	101	198	89.38	226		Rv2853	PE_PGRS48	PE-PGRS family protein PE_PGRS48
3163321	0	A	Del	GAP	101	101	198	90.58	223		Rv2853	PE_PGRS48	PE-PGRS family protein PE_PGRS48
3163322	0	A	Del	GAP	101	101	198	90.58	223		Rv2853	PE_PGRS48	PE-PGRS family protein PE_PGRS48
3165807	0	G	SNP	A	93	87	177	100	180	Val201Val (gtg/gtA)	Rv2855	mtr	mycothione reductase
3168492	0	G	SNP	A	99	129	226	99.13	230
3174013	0	G	SNP	A	94	108	199	99.51	203	Pro2Leu (cct/cTt)	Rv2861c	mapB	methionine aminopeptidase
3174496	0	A	SNP	G	109	121	227	99.14	232	Cys50Arg (tgt/Cgt)	Rv2862c	-	hypothetical protein
3177884	0	C	SNP	A	89	103	191	100	192	Arg21Arg (cgc/cgA)	Rv2866	relG	toxin RelG
3179476	0	T	SNP	C	100	103	203	99.02	205	Ala352Ala (gca/gcG)	Rv2868c	gcpE	4-hydroxy-3-methylbut-2-en-1-yl diphosphate synthase
3180988	0	C	SNP	A	107	101	205	99.52	209	Val259Phe (gtc/Ttc)	Rv2869c	rip	zinc metalloprotease
3186860	0	T	SNP	G	91	81	166	100	172	Tyr672Asp (tat/Gat)	Rv2874	dipZ	integral membrane C-type cytochrome biogenesis protein DipZ
3189242	0	A	SNP	G	86	99	179	99.46	186	Ala52Ala (gct/gcC)	Rv2878c	mpt53	soluble secreted antigen Mpt53
3190146	0	C	Del	GAP	82	82	163	91.11	180
3194241	1	C	Ins	G	88	69	157	94.58	157		Rv2885c	-	transposase
3200478	0	G	SNP	A	72	94	162	98.22	169	Leu71Leu (ctg/ctA)	Rv2891	-	hypothetical protein
3202731	0	A	SNP	C	118	113	229	100	231	Gly104Gly (gga/ggC)	Rv2893	-	oxidoreductase
3208600	0	G	SNP	A	115	94	203	99.05	211	Tyr269Tyr (tac/taT)	Rv2899c	fdhD	formate dehydrogenase accessory protein FdhD
3209424	0	T	SNP	C	99	105	203	99.03	206	Arg774Arg (cga/cgG)	Rv2900c	fdhF	formate dehydrogenase subunit alpha FdhF
3212723	0	C	SNP	A	112	111	218	99.55	224	Ala78Ala (gcg/gcT)	Rv2902c	rnhB	ribonuclease HII
3219500	0	T	SNP	A	106	104	207	100	210	Lys121Met (aag/aTg)	Rv2912c	-	TetR family HTH-type transcriptional regulator
3226181	0	A	SNP	C	91	96	184	100	187	Arg35Arg (cgt/cgG)	Rv2916c	ffh	signal recognition particle protein
3228143	0	G	SNP	T	120	119	237	99.58	240	Arg594Leu (cgg/cTg)	Rv2917	-	hypothetical protein
3236442	0	G	SNP	A	111	114	224	100	225	His455His (cac/caT)	Rv2922c	smc	chromosome partition protein Smc
3236497	0	A	SNP	T	114	125	235	99.58	240	Val437Glu (gtg/gAg)	Rv2922c	smc	chromosome partition protein Smc
3237019	0	G	SNP	A	111	112	219	99.55	224	Ala263Val (gcg/gTg)	Rv2922c	smc	chromosome partition protein Smc
3240758	0	G	SNP	A	120	113	227	98.73	236	Thr138Thr (acc/acT)	Rv2926c	-	hypothetical protein
3244113	0	T	SNP	C	108	101	206	99.05	211	Pro139Pro (cct/ccC)	Rv2930	fadD26	fatty-acid--CoA ligase FadD26
3247298	0	C	SNP	A	121	94	212	100	215	Gly618Gly (ggc/ggA)	Rv2931	ppsA	phthiocerol synthesis polyketide synthase type I PpsA
3247304	0	C	SNP	G	82	65	147	100	147	Val620Val (gtc/gtG)	Rv2931	ppsA	phthiocerol synthesis polyketide synthase type I PpsA
3247306	0	A	Del	GAP	81	65	145	100	146		Rv2931	ppsA	phthiocerol synthesis polyketide synthase type I PpsA
3247307	0	C	Del	GAP	81	65	145	99.32	147		Rv2931	ppsA	phthiocerol synthesis polyketide synthase type I PpsA
3247308	0	C	Del	GAP	81	65	145	99.32	147		Rv2931	ppsA	phthiocerol synthesis polyketide synthase type I PpsA
3247309	0	C	Del	GAP	81	65	145	99.32	147		Rv2931	ppsA	phthiocerol synthesis polyketide synthase type I PpsA
3247310	0	T	Del	GAP	81	65	145	99.32	147		Rv2931	ppsA	phthiocerol synthesis polyketide synthase type I PpsA
3247313	1	C	Ins	A	81	65	146	98.65	146		Rv2931	ppsA	phthiocerol synthesis polyketide synthase type I PpsA
3247313	2	C	Ins	C	80	65	145	97.97	146		Rv2931	ppsA	phthiocerol synthesis polyketide synthase type I PpsA
3247313	3	C	Ins	C	81	65	146	98.65	146		Rv2931	ppsA	phthiocerol synthesis polyketide synthase type I PpsA
3247313	4	C	Ins	A	81	65	146	98.65	146		Rv2931	ppsA	phthiocerol synthesis polyketide synthase type I PpsA
3247313	5	C	Ins	G	81	65	146	98.65	146		Rv2931	ppsA	phthiocerol synthesis polyketide synthase type I PpsA
3247319	0	C	SNP	T	103	90	190	100	193	Gly625Gly (ggc/ggT)	Rv2931	ppsA	phthiocerol synthesis polyketide synthase type I PpsA
3247340	0	G	SNP	A	117	111	220	100	228	Val632Val (gtg/gtA)	Rv2931	ppsA	phthiocerol synthesis polyketide synthase type I PpsA
3247851	0	G	SNP	A	61	71	132	100	132	Ala803Thr (gcc/Acc)	Rv2931	ppsA	phthiocerol synthesis polyketide synthase type I PpsA
3247853	0	C	SNP	T	58	66	122	100	124	Ala803Ala (gcc/gcT)	Rv2931	ppsA	phthiocerol synthesis polyketide synthase type I PpsA
3247856	0	G	SNP	C	59	69	127	100	128	Arg804Arg (cgg/cgC)	Rv2931	ppsA	phthiocerol synthesis polyketide synthase type I PpsA
3247864	1	C	Ins	T	57	67	124	99.2	124		Rv2931	ppsA	phthiocerol synthesis polyketide synthase type I PpsA
3247864	2	C	Ins	A	57	67	124	99.2	124		Rv2931	ppsA	phthiocerol synthesis polyketide synthase type I PpsA
3247864	3	C	Ins	G	57	67	124	99.2	124		Rv2931	ppsA	phthiocerol synthesis polyketide synthase type I PpsA
3247864	4	C	Ins	G	57	67	124	99.2	124		Rv2931	ppsA	phthiocerol synthesis polyketide synthase type I PpsA
3247866	0	C	Del	GAP	54	67	115	99.18	122		Rv2931	ppsA	phthiocerol synthesis polyketide synthase type I PpsA
3247867	0	A	Del	GAP	54	67	115	99.18	122		Rv2931	ppsA	phthiocerol synthesis polyketide synthase type I PpsA
3247868	0	A	Del	GAP	54	67	115	100	121		Rv2931	ppsA	phthiocerol synthesis polyketide synthase type I PpsA
3247869	0	A	Del	GAP	54	67	115	100	121		Rv2931	ppsA	phthiocerol synthesis polyketide synthase type I PpsA
3247874	0	G	SNP	A	56	71	123	100	127	Arg810Arg (cgg/cgA)	Rv2931	ppsA	phthiocerol synthesis polyketide synthase type I PpsA
3247877	0	T	SNP	C	58	73	129	100	131	Phe811Phe (ttt/ttC)	Rv2931	ppsA	phthiocerol synthesis polyketide synthase type I PpsA
3247883	0	T	SNP	C	95	104	197	100	199	Ser813Ser (agt/agC)	Rv2931	ppsA	phthiocerol synthesis polyketide synthase type I PpsA
3248074	0	G	SNP	A	73	108	179	97.31	186	Arg877His (cgc/cAc)	Rv2931	ppsA	phthiocerol synthesis polyketide synthase type I PpsA
3248075	0	C	SNP	T	72	106	178	97.27	183	Arg877Arg (cgc/cgT)	Rv2931	ppsA	phthiocerol synthesis polyketide synthase type I PpsA
3248516	0	G	SNP	A	117	54	166	100	171	Gln1024Gln (cag/caA)	Rv2931	ppsA	phthiocerol synthesis polyketide synthase type I PpsA
3251047	0	C	SNP	A	101	86	184	100	187	Ala1868Glu (gcg/gAg)	Rv2931	ppsA	phthiocerol synthesis polyketide synthase type I PpsA
3256494	0	A	SNP	G	91	101	189	99.48	193	Gly270Gly (gga/ggG)	Rv2933	ppsC	phthiocerol synthesis polyketide synthase type I PpsC
3266030	0	A	SNP	G	108	108	214	100	216	Ser1261Ser (tca/tcG)	Rv2934	ppsD	phthiocerol synthesis polyketide synthase type I PpsD
3269581	0	A	SNP	G	100	92	190	100	192	Ala615Ala (gca/gcG)	Rv2935	ppsE	phthiocerol synthesis polyketide synthase type I PpsE
3270784	0	A	SNP	G	99	110	206	100	209	Gln1016Gln (caa/caG)	Rv2935	ppsE	phthiocerol synthesis polyketide synthase type I PpsE
3273107	0	C	SNP	A	92	99	190	100	191	Ala298Ala (gcc/gcA)	Rv2936	drrA	daunorubicin ABC transporter ATP-binding protein DrrA		phylo (3)
3283225	0	G	SNP	A	105	92	196	98.99	199
3293485	0	C	SNP	T	99	102	197	99.01	203	Ala957Thr (gcc/Acc)	Rv2946c	pks1	polyketide synthase
3296371	1	G	Ins	C	86	87	173	82.38	173		Rv2947c	pks15	polyketide synthase
3296371	2	G	Ins	C	86	87	173	82.38	173		Rv2947c	pks15	polyketide synthase
3296371	3	G	Ins	G	85	86	171	81.43	173		Rv2947c	pks15	polyketide synthase
3296371	4	G	Ins	C	86	86	172	81.9	173		Rv2947c	pks15	polyketide synthase
3296371	5	G	Ins	G	86	87	173	82.38	173		Rv2947c	pks15	polyketide synthase
3296371	6	G	Ins	G	86	87	173	82.38	173		Rv2947c	pks15	polyketide synthase
3296371	7	G	Ins	C	86	87	173	82.38	173		Rv2947c	pks15	polyketide synthase
3296843	0	A	SNP	G	101	106	204	100	207	Val333Ala (gtg/gCg)	Rv2947c	pks15	polyketide synthase
3302589	0	A	SNP	C	110	100	206	98.59	213
3306441	0	G	SNP	A	103	121	221	99.12	226	Arg388Gln (cgg/cAg)	Rv2953	-	trans-acting enoyl reductase
3308606	0	G	SNP	A	119	102	215	100	221
3312620	0	C	SNP	A	86	86	172	100	172	Glu73Asp (gag/gaT)	Rv2959c	-	rhamnosyl O-methyltransferase
3314412	0	A	SNP	G	87	94	176	100	181	Ala237Ala (gct/gcC)	Rv2962c	-	PGL/p-HBAD biosynthesis rhamnosyltransferase
3315726	0	G	Del	GAP	93	118	209	96.35	219		Rv2963	-	integral membrane protein
3316955	0	A	SNP	C	94	123	216	99.54	218	Met143Leu (atg/Ctg)	Rv2964	purU	formyltetrahydrofolate deformylase
3326554	0	A	SNP	C	109	104	211	100	213	Asn152His (aac/Cac)	Rv2971	-	oxidoreductase		phylo (not Euro-American, M. africanum, M. bovis, M . canettii, M. caprae, M. Microti, M. pinipedii, Beijing, Delhi/CAS, EAI)
3331362	0	C	Del	GAP	88	95	183	94.33	194		Rv2975c	-	hypothetical protein
3331363	0	G	Del	GAP	88	95	183	94.33	194		Rv2975c	-	hypothetical protein
3335708	0	G	SNP	C	106	95	201	100	201	Pro14Arg (ccg/cGg)	Rv2979c	-	resolvase
3336825	0	T	SNP	C	98	95	191	100	193	Thr365Ala (aca/Gca)	Rv2981c	ddlA	D-alanine--D-alanine ligase
3338603	0	G	SNP	C	76	109	183	100	185	Pro133Ala (ccg/Gcg)	Rv2982c	gpdA2	glycerol-3-phosphate dehydrogenase
3341962	0	G	SNP	A	105	110	212	99.54	216	Leu703Leu (ctg/ctA)	Rv2984	ppk1	polyphosphate kinase
3348536	0	C	SNP	T	79	86	163	99.4	166
3349917	0	G	SNP	A	101	116	216	99.09	219	His121Tyr (cat/Tat)	Rv2992c	gltS	glutamate--tRNA ligase
3352932	0	C	SNP	G	102	97	194	100	199	Thr179Thr (acg/acC)	Rv2995c	leuB	3-isopropylmalate dehydrogenase
3355949	0	A	SNP	C	112	86	197	100	198	Asp284Ala (gac/gCc)	Rv2997	-	dehydrogenase
3355964	0	A	SNP	G	111	91	200	99.51	203	Asp289Gly (gac/gGc)	Rv2997	-	dehydrogenase
3357464	0	C	SNP	G	98	108	204	99.52	207
3358235	0	A	SNP	T	97	120	216	100	217	Met212Leu (atg/Ttg)	Rv2999	lppY	lipoprotein LppY
3362156	0	G	SNP	A	116	102	215	99.54	219	Gly277Gly (ggc/ggT)	Rv3003c	ilvB1	acetolactate synthase large subunit IlvB
3363338	0	A	SNP	G	107	102	207	100	209
3367448	0	T	SNP	C	107	104	207	99.06	213	Asp449Gly (gac/gGc)	Rv3009c	gatB	aspartyl/glutamyl-tRNA(Asn/Gln) amidotransferase subunit B
3367765	0	G	SNP	A	98	118	215	100	216	Gly343Gly (ggc/ggT)	Rv3009c	gatB	aspartyl/glutamyl-tRNA(Asn/Gln) amidotransferase subunit B
3380804	0	T	SNP	G	96	98	182	100	194	Ile64Leu (atc/Ctc)	Rv3022A	PE29	PE family protein PE29
3385218	0	C	SNP	T	84	80	161	99.39	165	Gly287Glu (gga/gAa)	Rv3026c	-	hypothetical protein
3393640	0	C	SNP	T	78	84	162	100	162	Asn87Asn (aac/aaT)	Rv3033	-	hypothetical protein
3395654	0	G	SNP	A	101	114	211	100	215	Leu92Leu (ctg/ctA)	Rv3035	-	hypothetical protein
3398775	0	T	SNP	G	104	97	199	99.5	202	Arg212Arg (aga/Cga)	Rv3038c	-	hypothetical protein
3401871	0	A	SNP	G	93	96	185	100	189	Ala16Ala (gct/gcC)	Rv3041c	-	ABC transporter ATP-binding protein
3402816	0	C	SNP	T	103	91	188	100	194	Gly116Glu (gga/gAa)	Rv3042c	serB2	phosphoserine phosphatase SerB
3404376	0	C	SNP	G	104	86	188	99.48	191	Thr182Thr (acg/acC)	Rv3043c	ctaD	cytochrome C oxidase cytochrome 1
3413785	0	C	SNP	T	123	124	247	99.6	248	Val128Ile (gtc/Atc)	Rv3051c	nrdE	ribonucleoside-diphosphate reductase subunit alpha
3415184	0	C	Del	GAP	50	73	125	75.46	163
3415185	0	T	Del	GAP	50	73	125	76.4	161
3415186	0	A	Del	GAP	50	73	125	77.36	159
3415187	0	G	Del	GAP	50	73	125	77.85	158
3415188	0	G	Del	GAP	50	73	125	78.34	157
3415189	0	G	Del	GAP	50	73	125	78.34	157
3415190	0	G	Del	GAP	50	73	125	78.34	157
3415191	0	G	Del	GAP	50	73	125	78.85	156
3415192	0	T	Del	GAP	50	73	125	78.34	157
3415193	0	G	Del	GAP	50	73	125	79.35	155
3415194	0	G	Del	GAP	50	73	125	79.87	154
3420825	0	A	SNP	G	97	127	223	99.56	225	Asp445Gly (gac/gGc)	Rv3059	cyp136	cytochrome P450 Cyp136
3425854	0	C	SNP	T	128	101	221	100	229	Pro91Ser (ccg/Tcg)	Rv3062	ligB	DNA ligase
3428897	0	G	SNP	C	91	103	192	98.48	197	Arg552Pro (cgt/cCt)	Rv3063	cstA	carbon starvation protein A
3428917	0	C	SNP	A	91	107	195	99.5	199	Arg559Ser (cgt/Agt)	Rv3063	cstA	carbon starvation protein A
3437007	0	G	SNP	C	102	121	222	100	223	Ala77Pro (gcc/Ccc)	Rv3074	-	hypothetical protein
3440464	0	T	SNP	G	108	97	205	100	205	Arg308Arg (cgt/cgG)	Rv3077	-	hydrolase
3440468	0	G	SNP	C	106	97	199	100	203	Gly310Arg (ggc/Cgc)	Rv3077	-	hydrolase
3450725	0	T	SNP	C	108	101	206	100	209	Val243Val (gtt/gtC)	Rv3084	lipR	acetyl-hydrolase LipR
3454263	0	C	SNP	G	103	111	213	100	214	Leu447Val (ctc/Gtc)	Rv3087	-	diacyglycerol O-acyltransferase
3455686	0	G	SNP	C	106	102	206	100	208	Leu449Leu (ctg/ctC)	Rv3088	tgs4	diacyglycerol O-acyltransferase
3456666	0	A	SNP	G	102	96	192	100	198	Ala302Ala (gca/gcG)	Rv3089	fadD13	long chain-fatty-acid--CoA ligase FadD13
3459081	0	G	SNP	C	107	100	206	99.52	208	Ala291Pro (gca/Cca)	Rv3090	-	hypothetical protein
3461734	0	T	SNP	C	102	124	224	99.12	228	Met1Val (atg/Gtg)	Rv3092c	-	integral membrane protein
3462135	0	G	SNP	C	118	105	219	100	223	Cys210Trp (tgc/tgG)	Rv3093c	-	oxidoreductase
3466919	0	C	SNP	G	109	107	215	99.54	217	Gly58Ala (ggc/gCc)	Rv3097c	lipY	triacylglycerol lipase Lip
3467465	0	C	SNP	G	110	95	199	100	205	Ala66Ala (gcg/gcC)	Rv3098c	-	hypothetical protein
3471674	0	G	SNP	C	111	118	226	99.57	230	Phe59Leu (ttc/ttG)	Rv3103c	-	hypothetical protein
3473996	1	G	Ins	A	98	102	200	98.04	200
3480474	0	G	SNP	A	124	120	241	100	244	Gly134Glu (gga/gAa)	Rv3113	-	phosphatase
3480723	0	C	Del	GAP	127	118	242	98	250		Rv3113	-	phosphatase
3480789	0	T	SNP	C	127	117	240	100	244	Ser11Pro (tca/Cca)	Rv3114	-	hypothetical protein
3484889	0	A	SNP	C	136	112	244	98.8	251	Val27Val (gta/gtC)	Rv3118	-	hypothetical protein
3486977	0	A	SNP	G	95	87	178	100	182	Lys157Glu (aaa/Gaa)	Rv3121	cyp141	cytochrome P450 Cyp141
3488122	0	G	SNP	A	94	93	186	100	187	Gly12Arg (ggg/Agg)	Rv3122	-	hypothetical protein
3489665	0	C	SNP	T	110	95	203	100	205	Pro54Ser (cca/Tca)	Rv3124	moaR1	transcriptional regulator MoaR
3499497	0	G	SNP	C	96	95	189	100	191	Ala140Gly (gcc/gGc)	Rv3133c	devR	two component transcriptional regulator DevR
3500243	0	G	SNP	C	111	115	222	100	226	Ala169Ala (gcc/gcG)	Rv3134c	-	universal stress protein
3503895	0	C	SNP	T	98	140	232	100	238	Pro168Leu (ccg/cTg)	Rv3137	-	histidinol-phosphatase
3506650	0	A	SNP	C	89	109	197	100	198	Ile430Leu (atc/Ctc)	Rv3139	fadE24	acyl-CoA dehydrogenase FadE24
3509231	0	G	SNP	A	75	68	142	98.62	145	Arg106Cys (cgc/Tgc)	Rv3142c	-	hypothetical protein
3509300	0	A	Del	GAP	85	72	157	98.74	159		Rv3142c	-	hypothetical protein
3509301	0	G	Del	GAP	85	72	157	99.37	158		Rv3142c	-	hypothetical protein
3510120	0	T	SNP	G	116	132	246	99.6	249	Lys400Gln (aag/Cag)	Rv3144c	PPE52	PPE family protein PPE52
3515467	0	C	SNP	T	114	103	215	99.54	218	Pro19Leu (ccg/cTg)	Rv3150	nuoF	NADH-quinone oxidoreductase subunit F
3518167	0	A	SNP	G	136	116	249	99.6	253	Ile474Met (ata/atG)	Rv3151	nuoG	NADH-quinone oxidoreductase subunit G
3518555	0	A	SNP	G	112	113	224	100	225	Thr604Ala (acg/Gcg)	Rv3151	nuoG	NADH-quinone oxidoreductase subunit G
3524923	0	G	SNP	A	109	117	220	97.84	231	Pro264Pro (ccg/ccA)	Rv3157	nuoM	NADH-quinone oxidoreductase subunit M
3530955	0	C	SNP	G	105	107	209	100	212	Val62Leu (gtc/Ctc)	Rv3161c	-	dioxygenase
3539353	0	G	SNP	A	107	90	197	100	197	Gln283Gln (cag/caA)	Rv3170	aofH	flavin-containing monoamine oxidase
3556275	0	A	SNP	G	89	118	202	100	207	Leu138Pro (ctg/cCg)	Rv3190c	-	hypothetical protein
3557253	0	C	SNP	T	83	97	176	100	180
3562338	0	G	SNP	T	119	131	248	100	250	Leu279Met (ctg/Atg)	Rv3193c	-	transmembrane protein
3580637	0	T	Del	GAP	104	100	195	98.08	208
3581414	0	A	SNP	G	110	100	205	99.53	211	Thr34Ala (aca/Gca)	Rv3204	-	DNA-methyltransferase
3582694	0	C	SNP	T	92	93	183	100	185	Lys339Lys (aag/aaA)	Rv3206c	moeB1	adenylyltransferase/sulfurtransferase
3590686	1	G	Ins	C	45	40	85	96.59	86
3591063	0	T	SNP	C	103	104	203	100	207	Lys144Glu (aag/Gag)	Rv3213c	-	SOJ/ParA-like protein
3600576	0	C	SNP	T	105	95	197	100	200	Cys242Cys (tgc/tgT)	Rv3224	-	iron-regulated short-chain dehydrogenase/reductase
3602074	0	A	SNP	G	91	100	189	100	191	Tyr123His (tat/Cat)	Rv3225c	-	GCN5-like N-acetyltransferase
3604821	0	G	SNP	C	102	106	203	100	208	Ala32Ala (gcg/gcC)	Rv3228	-	hypothetical protein
3606001	0	T	SNP	G	94	79	170	100	173	Gln345Pro (cag/cCg)	Rv3229c	desA3	stearoyl-CoA 9-desaturase
3610391	1	A	Ins	C	91	105	196	98.99	196		Rv3234c	tgs3	diacyglycerol O-acyltransferase
3611287	0	C	Del	GAP	107	79	187	96.88	192
3614982	0	T	SNP	C	104	98	201	100	202	Leu874Leu (cta/ctG)	Rv3239c	-	transmembrane transport protein
3621423	0	A	SNP	G	85	87	170	99.42	173
3622441	0	A	SNP	C	99	107	204	100	206	Val217Val (gtt/gtG)	Rv3243c	-	hypothetical protein
3625065	0	T	SNP	G	124	127	248	100	251	Met517Leu (atg/Ctg)	Rv3245c	mtrB	two component sensory histidine kinase MtrB
3638093	0	G	SNP	A	110	99	207	100	209	Ser206Leu (tcg/tTg)	Rv3257c	pmmA	phosphomannomutase PmmA
3643379	0	C	SNP	A	115	81	190	97.51	201	Ser68Tyr (tcc/tAc)	Rv3263	-	DNA methylase
3645524	0	C	SNP	T	113	99	210	98.6	215	Asp152Asn (gac/Aac)	Rv3264c	manB	D-alpha-D-mannose-1-phosphate guanylyltransferase ManB
3653988	0	G	SNP	A	108	105	212	99.53	214	Val181Met (gtg/Atg)	Rv3272	-	hypothetical protein
3656206	0	C	SNP	A	108	114	216	100	222	Arg524Ser (cgc/Agc)	Rv3273	-	transmembrane carbonic anhydrase
3659656	0	G	SNP	A	79	75	153	99.35	155	Pro90Leu (ccg/cTg)	Rv3276c	purK	N5-carboxyaminoimidazole ribonucleotide synthase
3668048	0	G	SNP	A	87	107	193	98.48	197	Ala564Ala (gcg/gcA)	Rv3285	accA3	bifunctional protein acetyl-/propionyl-CoA carboxylase subunit alpha AccA
3670040	0	C	SNP	T	90	86	176	100	176	Ala124Ala (gcg/gcA)	Rv3289c	-	transmembrane protein
3678094	0	C	SNP	T	100	107	204	100	207	Ala440Ala (gcc/gcT)	Rv3296	lhr	ATP-dependent helicase
3679764	0	G	SNP	A	111	122	231	100	233	Ser997Asn (agc/aAc)	Rv3296	lhr	ATP-dependent helicase
3681548	0	A	SNP	C	73	76	147	99.33	150	Arg77Arg (agg/Cgg)	Rv3297	nei	endonuclease VIII
3681862	0	G	SNP	A	112	102	208	99.53	215	Pro181Pro (ccg/ccA)	Rv3297	nei	endonuclease VIII
3685510	0	T	SNP	C	82	122	203	100	204	Ser152Gly (agt/Ggt)	Rv3299c	atsB	arylsulfatase AtsB
3686357	0	G	SNP	A	101	99	198	100	200	Arg182Cys (cgc/Tgc)	Rv3300c	-	hypothetical protein
3688003	0	G	SNP	A	96	88	181	100	184	Gly480Gly (ggc/ggT)	Rv3302c	glpD2	glycerol-3-phosphate dehydrogenase
3689523	0	G	SNP	T	105	110	213	100	215	Cys472_ (tgc/tgA)	Rv3303c	lpdA	NAD(P)H quinone reductase LpdA
3690016	0	A	SNP	G	106	132	235	100	238	Leu308Ser (ttg/tCg)	Rv3303c	lpdA	NAD(P)H quinone reductase LpdA
3693681	0	A	SNP	C	102	81	179	99.46	184	Ala103Ala (gct/gcG)	Rv3306c	amiB1	amidase AmiB
3697585	0	C	SNP	T	93	102	195	100	195	Leu130Phe (ctc/Ttc)	Rv3310	sapM	acid phosphatase
3704596	0	G	SNP	C	75	101	174	100	176	Val54Leu (gtg/Ctg)	Rv3317	sdhD	succinate dehydrogenase hydrophobic membrane anchor subunit
3711910	0	G	SNP	A	61	41	102	99.03	103	Trp54_ (tgg/tgA)	Rv3327	-	transposase fusion protein
3712372	0	A	SNP	G	62	51	112	100	113	Leu208Leu (cta/ctG)	Rv3327	-	transposase fusion protein
3714211	0	G	SNP	T	98	117	212	100	215	Pro41Gln (ccg/cAg)	Rv3328c	sigJ	ECF RNA polymerase sigma factor SigJ
3714639	0	G	SNP	A	90	102	191	98.97	194	Arg83His (cgc/cAc)	Rv3329	-	aminotransferase
3714757	0	A	SNP	C	87	94	176	100	181	Gln122His (caa/caC)	Rv3329	-	aminotransferase
3715775	0	C	SNP	T	91	103	193	98.98	196
3718357	0	C	SNP	T	110	107	215	100	217	Pro423Leu (ccg/cTg)	Rv3331	sugI	sugar-transport integral membrane protein SugI
3721806	0	G	SNP	C	103	85	186	98.95	190	Gly265Gly (ggc/ggG)	Rv3335c	-	integral membrane protein
3728607	0	G	SNP	A	111	101	210	99.53	213	Glu374Lys (gaa/Aaa)	Rv3341	metA	homoserine O-acetyltransferase
3729342	0	C	SNP	T	126	115	236	99.18	243	Ala240Val (gcg/gTg)	Rv3342	-	methyltransferase
3729597	0	G	SNP	C	102	128	225	99.57	231	Leu2447Val (ctc/Gtc)	Rv3343c	PPE54	PPE family protein PPE54
3730371	0	C	SNP	T	84	101	182	84.86	218	Gly2189Ser (ggc/Agc)	Rv3343c	PPE54	PPE family protein PPE54
3735033	0	G	SNP	A	81	97	175	99.44	179	Pro635Ser (ccc/Tcc)	Rv3343c	PPE54	PPE family protein PPE54
3735931	0	G	SNP	A	18	60	76	97.5	80	Ser335Ser (agc/agT)	Rv3343c	PPE54	PPE family protein PPE54
3735967	0	G	SNP	A	9	29	36	76	50	Ser323Ser (tcc/tcT)	Rv3343c	PPE54	PPE family protein PPE54
3736024	0	A	SNP	G	35	17	51	98.11	53	Gly304Gly (ggt/ggC)	Rv3343c	PPE54	PPE family protein PPE54
3736179	0	G	SNP	A	83	35	114	88.06	134	Leu253Leu (ctg/Ttg)	Rv3343c	PPE54	PPE family protein PPE54
3736628	0	T	SNP	G	104	110	205	99.53	215	Glu103Ala (gag/gCg)	Rv3343c	PPE54	PPE family protein PPE54
3737479	0	G	Del	GAP	41	37	89	92.86	84		Rv3344c	PE_PGRS49	PE-PGRS family protein PE_PGRS49
3737480	0	G	Del	GAP	42	37	89	98.75	80		Rv3344c	PE_PGRS49	PE-PGRS family protein PE_PGRS49
3737481	0	C	Del	GAP	42	37	89	98.75	80		Rv3344c	PE_PGRS49	PE-PGRS family protein PE_PGRS49
3737482	0	G	Del	GAP	42	37	89	98.75	80		Rv3344c	PE_PGRS49	PE-PGRS family protein PE_PGRS49
3737483	0	C	Del	GAP	42	37	89	98.75	80		Rv3344c	PE_PGRS49	PE-PGRS family protein PE_PGRS49
3737484	0	C	Del	GAP	42	37	89	98.75	80		Rv3344c	PE_PGRS49	PE-PGRS family protein PE_PGRS49
3737485	0	G	Del	GAP	42	37	89	98.75	80		Rv3344c	PE_PGRS49	PE-PGRS family protein PE_PGRS49
3737486	0	C	Del	GAP	42	37	89	98.75	80		Rv3344c	PE_PGRS49	PE-PGRS family protein PE_PGRS49
3737487	0	C	Del	GAP	42	37	89	98.75	80		Rv3344c	PE_PGRS49	PE-PGRS family protein PE_PGRS49
3737488	0	G	Del	GAP	42	37	89	98.75	80		Rv3344c	PE_PGRS49	PE-PGRS family protein PE_PGRS49
3737489	0	G	Del	GAP	42	37	89	98.75	80		Rv3344c	PE_PGRS49	PE-PGRS family protein PE_PGRS49
3737490	0	C	Del	GAP	42	37	89	98.75	80		Rv3344c	PE_PGRS49	PE-PGRS family protein PE_PGRS49
3737491	0	G	Del	GAP	42	37	89	98.75	80		Rv3344c	PE_PGRS49	PE-PGRS family protein PE_PGRS49
3737492	0	C	Del	GAP	42	37	89	98.75	80		Rv3344c	PE_PGRS49	PE-PGRS family protein PE_PGRS49
3737493	0	C	Del	GAP	42	37	89	98.75	80		Rv3344c	PE_PGRS49	PE-PGRS family protein PE_PGRS49
3737494	0	G	Del	GAP	42	37	89	98.75	80		Rv3344c	PE_PGRS49	PE-PGRS family protein PE_PGRS49
3737495	0	C	Del	GAP	42	37	89	98.75	80		Rv3344c	PE_PGRS49	PE-PGRS family protein PE_PGRS49
3737496	0	C	Del	GAP	42	37	89	98.75	80		Rv3344c	PE_PGRS49	PE-PGRS family protein PE_PGRS49
3737497	0	G	Del	GAP	42	37	89	100	79		Rv3344c	PE_PGRS49	PE-PGRS family protein PE_PGRS49
3737498	0	C	Del	GAP	42	37	89	100	79		Rv3344c	PE_PGRS49	PE-PGRS family protein PE_PGRS49
3737499	0	C	Del	GAP	42	37	89	100	79		Rv3344c	PE_PGRS49	PE-PGRS family protein PE_PGRS49
3737500	0	A	Del	GAP	42	36	88	97.5	80		Rv3344c	PE_PGRS49	PE-PGRS family protein PE_PGRS49
3737501	0	C	Del	GAP	42	36	88	97.5	80		Rv3344c	PE_PGRS49	PE-PGRS family protein PE_PGRS49
3737502	0	C	Del	GAP	42	36	88	92.86	84		Rv3344c	PE_PGRS49	PE-PGRS family protein PE_PGRS49
3738364	0	G	SNP	A	45	103	144	96.73	153	Arg1471Trp (cgg/Tgg)	Rv3345c	PE_PGRS50	PE-PGRS family protein PE_PGRS50
3738417	0	G	Del	GAP	30	99	129	99.23	130		Rv3345c	PE_PGRS50	PE-PGRS family protein PE_PGRS50
3738525	0	C	SNP	T	7	25	32	94.12	34	Ser1417Asn (agc/aAc)	Rv3345c	PE_PGRS50	PE-PGRS family protein PE_PGRS50
3739497	0	A	Del	GAP	89	73	153	88.04	184		Rv3345c	PE_PGRS50	PE-PGRS family protein PE_PGRS50
3739498	0	C	Del	GAP	89	73	153	87.57	185		Rv3345c	PE_PGRS50	PE-PGRS family protein PE_PGRS50
3739499	0	A	Del	GAP	89	73	153	89.5	181		Rv3345c	PE_PGRS50	PE-PGRS family protein PE_PGRS50
3739500	0	C	Del	GAP	89	73	153	89.5	181		Rv3345c	PE_PGRS50	PE-PGRS family protein PE_PGRS50
3739501	0	C	Del	GAP	89	73	153	89.01	182		Rv3345c	PE_PGRS50	PE-PGRS family protein PE_PGRS50
3739502	0	G	Del	GAP	89	73	153	89.5	181		Rv3345c	PE_PGRS50	PE-PGRS family protein PE_PGRS50
3739503	0	C	Del	GAP	89	73	153	90	180		Rv3345c	PE_PGRS50	PE-PGRS family protein PE_PGRS50
3739504	0	C	Del	GAP	89	73	153	98.18	165		Rv3345c	PE_PGRS50	PE-PGRS family protein PE_PGRS50
3739505	0	A	Del	GAP	89	73	153	98.78	164		Rv3345c	PE_PGRS50	PE-PGRS family protein PE_PGRS50
3740181	0	T	SNP	C	108	104	204	95.5	222	Asn865Ser (aat/aGt)	Rv3345c	PE_PGRS50	PE-PGRS family protein PE_PGRS50
3741240	0	C	SNP	T	71	89	156	99.38	161	Gly512Asp (ggt/gAt)	Rv3345c	PE_PGRS50	PE-PGRS family protein PE_PGRS50
3746409	0	A	SNP	G	100	101	198	100	201	Leu2259Pro (ctg/cCg)	Rv3347c	PPE55	PPE family protein PPE55
3749653	0	G	SNP	A	89	99	185	98.95	190	Gln1178_ (caa/Taa)	Rv3347c	PPE55	PPE family protein PPE55
3750177	0	A	SNP	T	73	59	132	99.25	133	Phe1003Tyr (ttc/tAc)	Rv3347c	PPE55	PPE family protein PPE55
3750178	0	A	SNP	C	73	58	129	99.24	132	Phe1003Val (ttc/Gtc)	Rv3347c	PPE55	PPE family protein PPE55
3750185	0	C	SNP	G	71	59	129	99.24	131	Ser1000Ser (tcg/tcC)	Rv3347c	PPE55	PPE family protein PPE55
3750187	0	A	SNP	T	71	57	127	99.22	129	Ser1000Thr (tcg/Acg)	Rv3347c	PPE55	PPE family protein PPE55
3750188	0	C	SNP	G	71	58	128	99.23	130	Met999Ile (atg/atC)	Rv3347c	PPE55	PPE family protein PPE55
3750193	0	G	SNP	A	72	60	131	99.25	133	Leu998Phe (ctc/Ttc)	Rv3347c	PPE55	PPE family protein PPE55
3750205	0	C	SNP	T	95	83	177	100	178	Asp994Asn (gac/Aac)	Rv3347c	PPE55	PPE family protein PPE55
3750209	0	A	SNP	G	96	83	176	98.9	181	Asn992Asn (aat/aaC)	Rv3347c	PPE55	PPE family protein PPE55
3750210	0	T	SNP	G	95	86	179	99.45	182	Asn992Thr (aat/aCt)	Rv3347c	PPE55	PPE family protein PPE55
3750407	0	G	SNP	C	110	118	225	97.44	234	Gly926Gly (ggc/ggG)	Rv3347c	PPE55	PPE family protein PPE55
3750417	0	A	SNP	T	108	108	214	98.63	219	Phe923Tyr (ttc/tAc)	Rv3347c	PPE55	PPE family protein PPE55
3750421	0	T	SNP	C	108	113	217	99.55	222	Ser922Gly (agc/Ggc)	Rv3347c	PPE55	PPE family protein PPE55
3750584	0	G	SNP	A	105	105	205	97.67	215	Asn867Asn (aac/aaT)	Rv3347c	PPE55	PPE family protein PPE55
3752003	0	G	SNP	C	52	79	131	98.5	133	Val394Val (gtc/gtG)	Rv3347c	PPE55	PPE family protein PPE55
3752006	0	G	SNP	A	51	74	120	98.43	127	Asn393Asn (aac/aaT)	Rv3347c	PPE55	PPE family protein PPE55
3752007	0	T	SNP	C	52	72	123	99.2	125	Asn393Ser (aac/aGc)	Rv3347c	PPE55	PPE family protein PPE55
3752008	0	T	SNP	C	50	74	120	98.41	126	Asn393Asp (aac/Gac)	Rv3347c	PPE55	PPE family protein PPE55
3752012	0	C	SNP	G	52	75	125	96.95	131	Pro391Pro (ccg/ccC)	Rv3347c	PPE55	PPE family protein PPE55
3752207	0	A	SNP	G	101	69	167	100	170	Ile326Ile (att/atC)	Rv3347c	PPE55	PPE family protein PPE55
3753116	0	C	SNP	T	84	110	192	94.17	206	Pro23Pro (ccg/ccA)	Rv3347c	PPE55	PPE family protein PPE55
3753164	0	T	SNP	G	103	95	197	98.51	201	Pro7Pro (cca/ccC)	Rv3347c	PPE55	PPE family protein PPE55
3753629	1	T	Ins	G	111	93	204	94.01	204
3753629	2	T	Ins	C	111	92	203	93.55	204
3753855	0	G	SNP	C	132	117	246	99.2	251	Asp31His (gat/Cat)	Rv3348	-	transposase
3758999	0	C	SNP	T	119	122	237	98.37	245	Gly2702Ser (ggt/Agt)	Rv3350c	PPE56	PPE family protein PPE56
3763724	0	A	SNP	G	98	74	169	99.42	173	Phe1127Leu (ttc/Ctc)	Rv3350c	PPE56	PPE family protein PPE56
3766679	0	G	SNP	A	119	128	240	98.8	250	Leu142Leu (ctg/Ttg)	Rv3350c	PPE56	PPE family protein PPE56
3771009	0	T	SNP	G	89	83	170	100	172	Ser79Ser (tct/tcG)	Rv3357	relJ	antitoxin RelJ
3772834	0	A	Del	GAP	84	113	194	98.99	199		Rv3360	-	hypothetical protein
3775760	0	C	SNP	A	107	90	192	98.99	199	Arg581Leu (cgg/cTg)	Rv3365c	-	hypothetical protein
3779533	0	C	SNP	A	93	106	194	99	201	Ala322Ala (gcc/gcA)	Rv3367	PE_PGRS51	PE-PGRS family protein PE_PGRS51
3784184	0	T	SNP	C	99	110	205	100	209	Gln186Arg (caa/cGa)	Rv3370c	dnaE2	error-prone DNA polymerase
3787466	0	G	SNP	C	92	101	190	98.97	195	Glu385Gln (gag/Cag)	Rv3372	otsB2	trehalose 6-phosphate phosphatase
3792187	0	C	SNP	A	149	136	282	100	285	Gly56Val (gga/gTa)	Rv3377c	-	type B diterpene cyclase
3794867	1	C	Ins	C	110	121	231	92.03	235		Rv3379c	dxs2	1-deoxy-D-xylulose 5-phosphate synthase
3794867	2	C	Ins	A	112	123	235	93.63	235		Rv3379c	dxs2	1-deoxy-D-xylulose 5-phosphate synthase
3798095	0	A	SNP	C	102	109	208	100	211	Val132Gly (gtc/gGc)	Rv3383c	idsB	polyprenyl synthetase IdsB
3799512	0	C	SNP	T	114	109	219	100	223	Ala42Thr (gcg/Acg)	Rv3384c	vapC46	ribonuclease VapC46
3815477	0	G	SNP	T	101	96	195	100	197	Ala210Ala (gcc/gcA)	Rv3398c	idsA1	multifunctional dimethylallyltransferase/geranyltranstransferase/farnesylt ranstransferase
3817117	0	C	SNP	A	89	106	191	100	195	Ala330Glu (gcg/gAg)	Rv3399	-	S-adenosylmethionine-dependentmethyltransferase
3821503	0	A	SNP	C	105	88	192	100	193	Leu130Arg (cta/cGa)	Rv3402c	-	hypothetical protein
3821845	0	G	SNP	T	87	95	181	100	182	Ala16Glu (gca/gAa)	Rv3402c	-	hypothetical protein
3823159	0	A	SNP	T	104	108	208	100	212	Val235Val (gtt/gtA)	Rv3403c	-	hypothetical protein
3826684	0	C	SNP	T	90	80	165	100	170	Ser46Leu (tcg/tTg)	Rv3408	vapC47	ribonuclease VapC47
3829770	0	T	SNP	C	90	85	172	98.87	177	Pro47Pro (cca/ccG)	Rv3410c	guaB3	oxidoreductase
3830695	0	A	SNP	G	84	94	173	98.89	180	Ala275Ala (gct/gcC)	Rv3411c	guaB2	inosine-5'-monophosphate dehydrogenase
3838871	0	A	SNP	G	131	100	227	100	231	Ala64Ala (gct/gcC)	Rv3420c	rimI	ribosomal-protein-alanine acetyltransferase RimI
3842620	0	A	SNP	G	93	93	186	97.89	190	Thr128Ala (act/Gct)	Rv3425	PPE57	PPE family protein PPE57
3842625	0	A	SNP	G	90	95	183	97.88	189	Pro129Pro (cca/ccG)	Rv3425	PPE57	PPE family protein PPE57
3843408	0	G	Del	GAP	107	77	181	97.35	189		Rv3426	PPE58	PPE family protein PPE58
3844757	0	C	Del	GAP	125	100	224	95.34	236		Rv3428c	-	transposase
3844992	0	T	SNP	A	125	132	254	99.61	258	Ser327Cys (agc/Tgc)	Rv3428c	-	transposase
3845695	0	C	SNP	T	131	115	240	99.6	247	Arg92Arg (cgg/cgA)	Rv3428c	-	transposase
3851887	0	A	SNP	C	116	92	203	99.52	209	Ser443Ala (tcg/Gcg)	Rv3433c	-	bifunctional ADP-dependent (S)-NAD(P)H-hydrate dehydratase/NAD(P)H-hydrate epimerase
3851888	0	T	SNP	C	119	94	210	99.53	214	Ala442Ala (gca/gcG)	Rv3433c	-	bifunctional ADP-dependent (S)-NAD(P)H-hydrate dehydratase/NAD(P)H-hydrate epimerase
3855827	0	C	SNP	A	119	118	235	99.58	238	Val355Leu (gtg/Ttg)	Rv3436c	glmS	glucosamine--fructose-6-phosphate aminotransferase
3859893	0	C	SNP	T	98	108	202	99.52	207	Glu28Glu (gag/gaA)	Rv3440c	-	hypothetical protein
3860216	0	G	SNP	A	90	99	185	99.47	190	Ala385Ala (gcc/gcT)	Rv3441c	mrsA	phosphoglucosamine mutase
3862473	0	A	Del	GAP	75	66	137	99.3	142
3864565	0	T	SNP	G	117	103	214	100	220	Glu1225Ala (gag/gCg)	Rv3447c	eccC4	ESX-4 secretion system protein EccC4
3864995	0	T	SNP	C	118	106	221	99.56	225	Ser1082Gly (agc/Ggc)	Rv3447c	eccC4	ESX-4 secretion system protein EccC4
3869355	0	T	SNP	C	94	94	187	100	188	Ile335Thr (atc/aCc)	Rv3448	eccD4	ESX-4 secretion system protein EccD4
3870010	0	A	SNP	G	117	102	215	100	219	Thr87Ala (acc/Gcc)	Rv3449	mycP4	membrane-anchored mycosin
3871246	0	T	SNP	C	113	126	234	99.58	240	Gly417Gly (gga/ggG)	Rv3450c	eccB4	ESX-4 secretion system protein EccB4
3874723	0	T	Del	GAP	77	79	159	98.11	159
3874745	0	G	SNP	C	82	83	163	98.8	167
3877421	0	A	SNP	G	94	97	188	100	191	Pro4Pro (cct/ccC)	Rv3456c	rplQ	50S ribosomal protein L17
3879375	0	C	SNP	A	76	76	138	100	152	Ala106Ala (gcg/gcT)	Rv3459c	rpsK	30S ribosomal protein S11
3880175	0	C	SNP	A	72	69	139	100	141
3885886	0	T	SNP	C	105	105	207	99.53	211	Ile62Val (atc/Gtc)	Rv3468c	-	dTDP-glucose 4,6-dehydratase
3892671	0	A	SNP	G	91	91	179	100	182
3893480	0	G	SNP	A	106	117	219	100	223
3895727	0	C	SNP	A	96	86	181	99.45	183
3896340	0	T	SNP	G	111	110	219	100	221	Leu174Arg (ctc/cGc)	Rv3479	-	transmembrane protein
3896768	0	T	SNP	G	119	105	221	98.68	227	Ser317Ala (tcg/Gcg)	Rv3479	-	transmembrane protein
3898408	0	A	SNP	G	98	120	215	100	218	Ala863Ala (gca/gcG)	Rv3479	-	transmembrane protein
3906462	1	A	Ins	T	96	98	194	97.49	195		Rv3487c	lipF	carboxylesterase LipF
3907791	0	C	SNP	G	115	85	197	100	200	Thr42Arg (acg/aGg)	Rv3488	-	hypothetical protein
3908062	0	C	SNP	T	104	104	206	100	208
3909235	0	G	SNP	C	89	101	184	100	190	Val334Leu (gtg/Ctg)	Rv3490	otsA	trehalose-phosphate synthase
3918649	0	T	SNP	C	106	92	197	100	198	Gly184Gly (gga/ggG)	Rv3499c	mce4A	Mce family protein Mce4A
3933395	0	C	SNP	A	36	77	108	98.26	115	Gly797Gly (ggc/ggA)	Rv3508	PE_PGRS54	PE-PGRS family protein PE_PGRS54
3933939	0	T	SNP	G	4	26	29	96.77	31	Ser979Ala (tct/Gct)	Rv3508	PE_PGRS54	PE-PGRS family protein PE_PGRS54
3934542	0	T	SNP	G	92	79	167	100	171	Ser1180Ala (tct/Gct)	Rv3508	PE_PGRS54	PE-PGRS family protein PE_PGRS54
3934699	0	G	SNP	A	64	99	159	98.79	165	Ser1232Asn (agc/aAc)	Rv3508	PE_PGRS54	PE-PGRS family protein PE_PGRS54
[truncated: 292 more rows]
