# Supplementary material for: Novel Mutations in Putative Nicotinic Acid Phosphoribosyltransferases of Mycobacterium tuberculosis and Their Effect on Protein Thermodynamic Properties
Source: Polymers (Basel). 2022 Apr 18;14(8):1623. doi: 10.3390/polym14081623 (PMC9031469; doi:10.3390/polym14081623)
Supplement: Supplementary file 1 [file polymers-14-01623-s001.zip › Supplementary files S1/757.xlsx]

## Sheet: 757
#Pos	Insindex	Ref	Type	Allel	CovFor	CovRev	Qual20	Freq	Cov	Subst	Gene	GeneName	Product	ResistanceSNP	PhyloSNP	InterestingRegion
1977	0	A	SNP	G	132	92	221	100	224
4013	0	T	SNP	C	132	120	251	100	252	Ile245Thr (atc/aCc)	Rv0003	recF	DNA replication/repair protein RecF
4619	0	C	SNP	A	121	132	245	96.93	261	Ser62Arg (agc/agA)	Rv0004	-	hypothetical protein
7362	0	G	SNP	C	108	94	197	100	202	Glu21Gln (gag/Cag)	Rv0006	gyrA	DNA gyrase subunit A			fluoroquinolones (FQ)
7582	0	A	SNP	C	92	96	186	99.47	189	Asp94Ala (gac/gCc)	Rv0006	gyrA	DNA gyrase subunit A	fluoroquinolones (FQ)		fluoroquinolones (FQ)
7585	0	G	SNP	C	94	99	191	100	193	Ser95Thr (agc/aCc)	Rv0006	gyrA	DNA gyrase subunit A		phylo (not H37Rv)	fluoroquinolones (FQ)
7892	0	G	SNP	A	116	92	203	98.11	212	Leu197Leu (ctg/ctA)	Rv0006	gyrA	DNA gyrase subunit A		phylo (4,5)	fluoroquinolones (FQ)
9304	0	G	SNP	A	131	117	242	98.41	252	Gly668Asp (ggc/gAc)	Rv0006	gyrA	DNA gyrase subunit A			fluoroquinolones (FQ)
11879	0	A	SNP	G	136	81	215	100	217	Ser145Pro (tcc/Ccc)	Rv0008c	-	cell wall synthesis protein CwsA
12160	0	C	SNP	G	122	119	238	98.77	244	Gly51Ala (ggg/gCg)	Rv0008c	-	cell wall synthesis protein CwsA
12555	0	C	SNP	T	119	104	222	97.81	228	Leu30Leu (ctg/Ttg)	Rv0009	ppiA	iron-regulated peptidyl-prolyl cis-trans isomerase PpiA
14785	0	T	SNP	C	117	88	203	100	205	Cys233Arg (tgc/Cgc)	Rv0012	-	membrane protein
21795	0	G	SNP	A	114	100	203	99.53	215	Pro463Ser (ccg/Tcg)	Rv0018c	pstP	phosphoserine/threonine phosphatase PstP
26959	0	C	SNP	G	124	94	214	100	218
30864	0	C	Del	GAP	87	143	228	93.12	247		Rv0026	-	hypothetical protein
30865	0	A	Del	GAP	87	142	228	93.85	244		Rv0026	-	hypothetical protein
34044	0	T	SNP	C	96	109	198	100	205
37031	0	C	SNP	G	96	125	217	99.1	223	Ala55Ala (gcc/gcG)	Rv0034	-	hypothetical protein
42967	0	G	SNP	C	121	100	220	100	221	Pro133Pro (ccc/ccG)	Rv0040c	mtc28	hypothetical protein
55553	2	C	Ins	G	65	96	161	75.23	161		Rv0050	ponA1	bifunctional penicillin-insensitive transglycosylase/penicillin-sensitive transpeptidase
55553	3	C	Ins	T	65	96	161	75.23	161		Rv0050	ponA1	bifunctional penicillin-insensitive transglycosylase/penicillin-sensitive transpeptidase
62049	0	A	SNP	G	129	87	212	100	216	Arg552Gly (agg/Ggg)	Rv0058	dnaB	replicative DNA helicase
63148	0	G	SNP	T	71	88	158	99.38	160
67942	0	G	SNP	A	108	91	196	100	199	Pro340Pro (ccg/ccA)	Rv0063	-	oxidoreductase
69989	0	G	SNP	A	104	112	212	100	216	Gly457Asp (ggt/gAt)	Rv0064	-	transmembrane protein
70816	0	A	SNP	G	99	83	178	100	182	Asn733Asp (aac/Gac)	Rv0064	-	transmembrane protein
71336	0	G	SNP	C	127	98	221	100	225	Arg906Pro (cgc/cCc)	Rv0064	-	transmembrane protein
72268	0	C	SNP	G	118	128	242	99.6	247
75940	0	G	SNP	C	119	115	230	100	234	Val214Leu (gtg/Ctg)	Rv0068	-	oxidoreductase
80616	0	C	SNP	G	82	106	186	99.47	189
92199	0	T	SNP	G	137	103	235	99.59	241	Thr600Thr (act/acG)	Rv0083	-	oxidoreductase
99339	0	C	SNP	G	105	120	223	99.56	226
104712	0	C	SNP	T	138	120	254	87.46	295
104838	0	T	SNP	G	129	139	265	99.63	269	Glu126Asp (gaa/gaC)	Rv0095c	-	hypothetical protein
105007	0	C	SNP	G	64	121	183	99.46	186	Ser70Thr (agc/aCc)	Rv0095c	-	hypothetical protein
105011	0	G	SNP	A	62	122	182	99.46	185	Leu69Leu (ctg/Ttg)	Rv0095c	-	hypothetical protein
113142	0	G	SNP	A	117	123	235	98.77	243	Ala1048Thr (gcg/Acg)	Rv0101	nrp	peptide synthetase Nrp
116000	0	T	SNP	G	126	99	222	99.12	227	Val2000Val (gtt/gtG)	Rv0101	nrp	peptide synthetase Nrp
122109	0	A	SNP	G	88	101	187	100	189	Leu22Ser (ttg/tCg)	Rv0103c	ctpB	cation-transporter P-type ATPase B
125560	0	A	SNP	G	59	88	147	98	150	Glu396Gly (gaa/gGa)	Rv0106	-	hypothetical protein
125830	1	G	Ins	A	76	61	137	90.73	138		Rv0107c	ctpI	cation-transporter ATPase I
128589	0	C	SNP	T	114	102	213	99.54	217	Leu651Leu (ttg/ttA)	Rv0107c	ctpI	cation-transporter ATPase I
129454	0	C	SNP	A	119	112	228	99.57	232	Ser363Ile (agt/aTt)	Rv0107c	ctpI	cation-transporter ATPase I
131174	1	T	Ins	G	100	62	162	94.19	162
132417	0	C	SNP	G	174	172	342	100	346	Arg346Gly (cgc/Ggc)	Rv0109	PE_PGRS1	PE-PGRS family protein PE_PGRS1
133839	0	C	SNP	T	89	88	175	100	177
146087	0	T	SNP	C	98	97	193	100	195	Asn562Ser (aat/aGt)	Rv0120c	fusA2	elongation factor G
154283	0	T	SNP	C	106	105	209	99.53	212	Ser18Pro (tcg/Ccg)	Rv0127	mak	maltokinase
161312	0	A	SNP	G	95	101	191	99.49	197	Ser148Ser (tca/tcG)	Rv0133	-	GCN5-like N-acetyltransferase
170054	0	G	SNP	T	102	93	194	99.49	196	Tyr43_ (tac/taA)	Rv0143c	-	transmembrane protein
175264	0	C	SNP	T	92	114	204	97.63	211	Gly144Gly (ggc/ggT)	Rv0148	-	short-chain type dehydrogenase/reductase
177857	0	G	SNP	A	129	113	242	100	242	Leu485Leu (ctg/Ttg)	Rv0151c	PE1	PE family protein PE1
187439	0	G	SNP	C	109	126	233	99.58	236	Ile467Met (atc/atG)	Rv0159c	PE3	PE family protein PE3
188800	0	T	SNP	C	79	113	191	98.97	194	Thr14Ala (acg/Gcg)	Rv0159c	PE3	PE family protein PE3
194681	0	G	SNP	C	127	124	244	100	251	Leu45Leu (ctc/ctG)	Rv0165c	mce1R	transcriptional regulator Mce1R
196642	0	C	SNP	T	72	92	163	99.39	165	Asn550Asn (aac/aaT)	Rv0166	fadD5	fatty-acid--CoA ligase FadD5
204426	0	T	SNP	C	125	123	242	99.2	250	Val121Ala (gtc/gCc)	Rv0173	lprK	Mce family lipoprotein LprK
206339	0	T	SNP	C	96	98	194	99.49	195	Leu370Pro (ctg/cCg)	Rv0174	mce1F	Mce family protein Mce1F
212629	0	C	SNP	T	51	98	148	99.33	150	Gly128Asp (ggc/gAc)	Rv0181c	-	hypothetical protein
213335	0	C	SNP	G	105	92	193	99.49	198	Arg269Pro (cgg/cCg)	Rv0182c	sigG	ECF RNA polymerase sigma factor SigG
213344	0	T	SNP	G	108	93	199	100	201	Asp266Ala (gac/gCc)	Rv0182c	sigG	ECF RNA polymerase sigma factor SigG
217372	0	G	SNP	C	101	123	222	99.12	226	Gly368Gly (ggg/ggC)	Rv0186	bglS	beta-glucosidase BglS
223942	0	T	SNP	C	109	127	235	100	236	Ser127Pro (tcg/Ccg)	Rv0192	-	hypothetical protein
225323	0	T	SNP	C	86	95	176	100	181	Lys417Glu (aag/Gag)	Rv0193c	-	hypothetical protein
227098	0	T	SNP	C	91	104	195	100	195	Met74Thr (atg/aCg)	Rv0194	-	multidrug ABC transporter ATPase/permease
231114	0	C	SNP	G	93	99	189	100	192	Ala72Ala (gcc/gcG)	Rv0195	-	two component transcriptional regulator
234477	0	T	SNP	G	83	67	146	99.34	151	Tyr749_ (tat/taG)	Rv0197	-	oxidoreductase
234496	1	C	Ins	G	67	71	138	95.17	138		Rv0197	-	oxidoreductase
234496	2	C	Ins	T	66	70	136	93.79	136		Rv0197	-	oxidoreductase
244550	0	A	SNP	G	117	124	241	99.59	242	Arg923Arg (cgt/cgC)	Rv0206c	mmpL3	transmembrane transport protein MmpL3
253887	0	G	Del	GAP	95	64	159	88.83	179		Rv0212c	nadR	transcriptional regulator NadR
253888	0	A	Del	GAP	95	64	159	89.33	178		Rv0212c	nadR	transcriptional regulator NadR
253889	0	G	Del	GAP	95	64	159	88.83	179		Rv0212c	nadR	transcriptional regulator NadR
253890	0	C	Del	GAP	95	64	159	91.38	174		Rv0212c	nadR	transcriptional regulator NadR
253891	0	T	Del	GAP	95	64	159	91.38	174		Rv0212c	nadR	transcriptional regulator NadR
253892	0	A	Del	GAP	95	64	159	99.38	160		Rv0212c	nadR	transcriptional regulator NadR
253893	0	G	Del	GAP	95	64	158	98.76	161		Rv0212c	nadR	transcriptional regulator NadR
253894	0	A	Del	GAP	95	64	158	98.76	161		Rv0212c	nadR	transcriptional regulator NadR
253895	0	T	Del	GAP	95	64	158	99.38	160		Rv0212c	nadR	transcriptional regulator NadR
253896	0	C	Del	GAP	95	64	158	98.76	161		Rv0212c	nadR	transcriptional regulator NadR
253897	0	A	Del	GAP	95	64	158	98.76	161		Rv0212c	nadR	transcriptional regulator NadR
253898	0	C	Del	GAP	96	64	159	99.38	161		Rv0212c	nadR	transcriptional regulator NadR
253899	0	G	Del	GAP	96	64	159	99.38	161		Rv0212c	nadR	transcriptional regulator NadR
255660	0	G	SNP	A	80	68	146	98.01	151	Tyr97Tyr (tac/taT)	Rv0213c	-	methyltransferase
260786	0	C	SNP	T	128	107	233	98.74	238	Val16Ile (gtc/Atc)	Rv0217c	lipW	esterase LipW
261869	0	T	SNP	C	118	119	233	100	237	Cys316Arg (tgt/Cgt)	Rv0218	-	transmembrane protein
265554	0	A	SNP	C	135	101	234	100	236	Val16Val (gta/gtC)	Rv0222	echA1	enoyl-CoA hydratase EchA1
278681	0	C	SNP	G	106	122	226	100	228	His33Asp (cat/Gat)	Rv0233	nrdB	ribonucleoside-diphosphate reductase subunit beta NrdB
280860	0	C	SNP	T	99	138	233	98.75	240	Arg94His (cgc/cAc)	Rv0234c	gabD1	succinate-semialdehyde dehydrogenase
281316	0	C	SNP	T	88	117	203	98.09	209	Pro433Pro (ccg/ccA)	Rv0235c	-	transmembrane protein
285772	0	A	SNP	C	77	96	170	100	173	Pro360Pro (cct/ccG)	Rv0236c	aftD	alpha-(1->3)-arabinofuranosyltransferase
285871	0	A	SNP	G	117	94	208	100	211	Val327Val (gtt/gtC)	Rv0236c	aftD	alpha-(1->3)-arabinofuranosyltransferase
300306	0	G	SNP	A	134	97	230	99.14	233	Ile166Ile (atc/atT)	Rv0248c	-	succinate dehydrogenase flavoprotein subunit
310336	0	C	SNP	T	92	80	171	98.85	174	Pro138Pro (ccg/ccA)	Rv0258c	-	hypothetical protein
310973	0	G	SNP	A	110	105	213	99.54	216	Ala182Val (gcg/gTg)	Rv0259c	-	hypothetical protein
311613	0	G	SNP	T	92	102	193	99.49	195	Val349Val (gtc/gtA)	Rv0260c	-	transcriptional regulator
318443	0	C	SNP	A	118	97	214	99.08	217	Val904Val (gtg/gtT)	Rv0266c	oplA	5-oxoprolinase OplA
333892	0	G	SNP	C	108	122	221	98.71	233	Arg807Gly (cgc/Ggc)	Rv0278c	-	PE-PGRS family protein PE_PGRS3
335700	0	C	Del	GAP	39	24	63	87.5	72		Rv0278c	-	PE-PGRS family protein PE_PGRS3
335701	0	C	Del	GAP	39	24	63	85.14	74		Rv0278c	-	PE-PGRS family protein PE_PGRS3
335702	0	G	Del	GAP	39	24	63	85.14	74		Rv0278c	-	PE-PGRS family protein PE_PGRS3
335703	0	G	Del	GAP	39	24	63	84	75		Rv0278c	-	PE-PGRS family protein PE_PGRS3
336681	0	G	Del	GAP	28	41	69	95.83	72		Rv0279c	PE_PGRS4	PE-PGRS family protein PE_PGRS4
336682	0	G	Del	GAP	28	41	69	100	69		Rv0279c	PE_PGRS4	PE-PGRS family protein PE_PGRS4
336683	0	G	Del	GAP	28	41	69	97.18	71		Rv0279c	PE_PGRS4	PE-PGRS family protein PE_PGRS4
336684	0	A	Del	GAP	28	42	70	98.59	71		Rv0279c	PE_PGRS4	PE-PGRS family protein PE_PGRS4
336688	0	A	Del	GAP	28	42	69	98.59	71		Rv0279c	PE_PGRS4	PE-PGRS family protein PE_PGRS4
336689	0	G	Del	GAP	28	43	70	100	71		Rv0279c	PE_PGRS4	PE-PGRS family protein PE_PGRS4
336690	0	C	Del	GAP	28	42	69	98.59	71		Rv0279c	PE_PGRS4	PE-PGRS family protein PE_PGRS4
336691	0	T	SNP	C	26	41	66	95.71	70	Ser795Gly (agc/Ggc)	Rv0279c	PE_PGRS4	PE-PGRS family protein PE_PGRS4
336694	1	A	Ins	C	25	37	62	93.94	62		Rv0279c	PE_PGRS4	PE-PGRS family protein PE_PGRS4
336694	2	A	Ins	A	25	37	62	93.94	62		Rv0279c	PE_PGRS4	PE-PGRS family protein PE_PGRS4
336694	3	A	Ins	C	25	37	62	93.94	62		Rv0279c	PE_PGRS4	PE-PGRS family protein PE_PGRS4
336694	4	A	Ins	C	25	37	62	93.94	62		Rv0279c	PE_PGRS4	PE-PGRS family protein PE_PGRS4
336694	5	A	Ins	G	25	37	62	93.94	62		Rv0279c	PE_PGRS4	PE-PGRS family protein PE_PGRS4
336694	6	A	Ins	C	25	37	62	93.94	62		Rv0279c	PE_PGRS4	PE-PGRS family protein PE_PGRS4
336694	7	A	Ins	C	25	37	62	93.94	62		Rv0279c	PE_PGRS4	PE-PGRS family protein PE_PGRS4
336698	0	C	SNP	G	26	42	68	95.77	71	Gly792Gly (ggg/ggC)	Rv0279c	PE_PGRS4	PE-PGRS family protein PE_PGRS4
336701	0	A	SNP	G	26	42	66	95.77	71	Gly791Gly (ggt/ggC)	Rv0279c	PE_PGRS4	PE-PGRS family protein PE_PGRS4
336707	0	G	SNP	A	25	43	66	98.55	69	Asp789Asp (gac/gaT)	Rv0279c	PE_PGRS4	PE-PGRS family protein PE_PGRS4
336708	0	T	SNP	C	26	42	66	98.55	69	Asp789Gly (gac/gGc)	Rv0279c	PE_PGRS4	PE-PGRS family protein PE_PGRS4
336710	0	A	SNP	G	35	47	80	98.8	83	Ala788Ala (gct/gcC)	Rv0279c	PE_PGRS4	PE-PGRS family protein PE_PGRS4
337820	0	G	SNP	A	40	93	131	97.79	136	Gly418Gly (ggc/ggT)	Rv0279c	PE_PGRS4	PE-PGRS family protein PE_PGRS4
337959	0	A	SNP	C	75	25	99	100	100	Ile372Ser (atc/aGc)	Rv0279c	PE_PGRS4	PE-PGRS family protein PE_PGRS4
338020	0	A	SNP	C	111	44	152	100	155	Cys352Gly (tgc/Ggc)	Rv0279c	PE_PGRS4	PE-PGRS family protein PE_PGRS4
338100	0	T	SNP	C	108	62	168	98.84	172	Asn325Ser (aac/aGc)	Rv0279c	PE_PGRS4	PE-PGRS family protein PE_PGRS4
338453	0	A	SNP	G	19	67	84	100	86	Ala207Ala (gct/gcC)	Rv0279c	PE_PGRS4	PE-PGRS family protein PE_PGRS4
338876	0	G	SNP	A	221	175	390	99	400	Ser66Ser (agc/agT)	Rv0279c	PE_PGRS4	PE-PGRS family protein PE_PGRS4
340372	0	T	SNP	C	37	80	116	100	117	Ser337Pro (tcg/Ccg)	Rv0280	PPE3	PPE family protein PPE3
342270	0	C	SNP	T	104	83	184	100	187	Ala47Ala (gcc/gcT)	Rv0282	eccA3	ESX-3 secretion system protein EccA
346275	0	C	SNP	G	106	96	202	99.51	203	Pro214Arg (ccg/cGg)	Rv0284	eccC3	ESX-3 secretion system protein EccC3
349200	0	G	SNP	A	77	108	181	100	185	Arg1189His (cgc/cAc)	Rv0284	eccC3	ESX-3 secretion system protein EccC3
350386	0	C	SNP	T	91	111	199	100	202	Ala151Val (gcc/gTc)	Rv0286	PPE4	PPE family protein PPE4
356528	0	A	SNP	G	107	118	222	100	225	Asn217Asp (aat/Gat)	Rv0292	eccE3	ESX-3 secretion system protein EccE
357269	0	G	SNP	A	81	69	149	100	150	Leu266Leu (ctg/Ttg)	Rv0293c	-	hypothetical protein
366278	0	C	SNP	G	124	93	214	98.19	221	Gly2163Arg (ggt/Cgt)	Rv0304c	PPE5	PPE family protein PPE5
369696	0	G	Del	GAP	70	84	152	75.86	203		Rv0304c	PPE5	PPE family protein PPE5
369697	0	T	Del	GAP	70	84	152	76.62	201		Rv0304c	PPE5	PPE family protein PPE5
369698	0	T	Del	GAP	70	84	152	78.17	197		Rv0304c	PPE5	PPE family protein PPE5
369699	0	G	Del	GAP	70	84	152	79.79	193		Rv0304c	PPE5	PPE family protein PPE5
369700	0	G	Del	GAP	70	84	152	81.91	188		Rv0304c	PPE5	PPE family protein PPE5
369701	0	C	Del	GAP	70	84	152	83.24	185		Rv0304c	PPE5	PPE family protein PPE5
369702	0	A	Del	GAP	70	84	152	85.08	181		Rv0304c	PPE5	PPE family protein PPE5
369703	0	A	Del	GAP	70	84	152	83.24	185		Rv0304c	PPE5	PPE family protein PPE5
369704	0	A	Del	GAP	70	84	152	84.62	182		Rv0304c	PPE5	PPE family protein PPE5
373283	0	A	Del	GAP	123	125	245	96.88	256		Rv0305c	PPE6	PPE family protein PPE6
376774	0	T	SNP	C	114	140	249	99.61	255	Ala94Ala (gca/gcG)	Rv0307c	-	hypothetical protein
379317	0	C	SNP	T	85	74	154	97.55	163	Ala49Val (gcc/gTc)	Rv0311	-	hypothetical protein
383551	0	G	SNP	C	105	86	190	98.45	194
384380	0	A	SNP	C	88	92	179	99.45	181	Lys260Thr (aag/aCg)	Rv0315	-	beta-1,3-glucanase
384842	0	C	SNP	T	64	74	137	100	138	Pro103Leu (ccg/cTg)	Rv0316	-	muconolactone isomerase
386432	0	C	SNP	G	135	111	244	100	246	Gly223Ala (ggg/gCg)	Rv0318c	-	integral membrane protein
390828	0	T	SNP	C	94	100	191	99.49	195	Ser142Gly (agt/Ggt)	Rv0323c	-	hypothetical protein
400154	0	G	SNP	A	117	111	225	99.13	230
401056	0	C	SNP	T	132	151	281	99.65	284	Gln289_ (cag/Tag)	Rv0336	-	hypothetical protein
401202	0	C	Del	GAP	89	137	224	95.36	237		Rv0336	-	hypothetical protein
401678	0	C	SNP	A	85	101	183	98.94	188	Pro496His (ccc/cAc)	Rv0336	-	hypothetical protein
402042	0	T	Del	GAP	87	80	164	89.3	187		Rv0337c	aspC	aspartate aminotransferase
402043	0	C	Del	GAP	87	80	164	90.27	185		Rv0337c	aspC	aspartate aminotransferase
402044	0	G	Del	GAP	87	80	164	90.76	184		Rv0337c	aspC	aspartate aminotransferase
403980	0	G	SNP	A	95	97	189	100	192	Ala621Val (gcc/gTc)	Rv0338c	-	iron-sulfur-binding reductase
404326	0	T	SNP	C	86	99	184	99.46	186	Arg506Gly (agg/Ggg)	Rv0338c	-	iron-sulfur-binding reductase
409388	0	G	SNP	C	125	100	222	99.56	226	Leu9Leu (ctg/ctC)	Rv0341	iniB	isoniazid inducible protein IniB
414486	0	C	SNP	T	87	91	176	99.44	179	Glu152Glu (gag/gaA)	Rv0344c	lpqJ	lipoprotein LpqJ
419737	0	G	SNP	T	85	92	176	100	177
420008	0	A	SNP	G	75	103	178	100	178	Ala58Ala (gca/gcG)	Rv0350	dnaK	chaperone protein DnaK
424320	1	T	Ins	C	163	111	274	94.81	274		Rv0354c	PPE7	PPE family protein PPE7
431101	0	C	SNP	T	161	129	285	96.67	300	Ala1193Ala (gcg/gcA)	Rv0355c	PPE8	PPE family protein PPE8
434989	0	G	SNP	A	93	95	187	96.91	194	Arg162Arg (cgc/cgT)	Rv0356c	-	hypothetical protein
454295	0	T	SNP	C	104	99	201	100	203	Pro26Pro (cca/ccG)	Rv0376c	-	hypothetical protein
457452	0	T	SNP	G	105	78	177	99.46	184	Thr124Thr (aca/acC)	Rv0381c	-	hypothetical protein
459399	0	A	SNP	C	75	74	146	99.33	150
467497	1	C	Ins	G	106	94	200	94.34	201
467508	1	C	Ins	G	99	97	196	92.02	197
467516	0	G	SNP	C	103	107	205	100	210
467526	0	C	SNP	G	101	104	199	100	205
467546	0	G	SNP	C	101	123	219	99.56	225
467557	0	A	SNP	C	101	123	223	100	224
467564	0	A	SNP	C	100	117	213	100	217
467585	0	G	SNP	C	104	120	223	100	224
467590	0	T	SNP	C	107	122	227	100	229
467621	0	T	SNP	G	129	114	238	99.18	245
467638	0	G	SNP	T	116	119	233	99.58	236
471992	0	G	Del	GAP	101	82	183	98.92	185		Rv0392c	ndhA	NADH dehydrogenase NdhA
472230	1	C	Ins	G	122	116	238	97.54	238		Rv0392c	ndhA	NADH dehydrogenase NdhA
475178	0	T	SNP	C	107	103	208	99.53	211	Val80Ala (gtc/gCc)	Rv0395	-	hypothetical protein
475971	0	C	SNP	G	122	117	228	99.58	240	Asp52Glu (gac/gaG)	Rv0397	-	hypothetical protein
489935	0	G	SNP	C	86	56	140	100	142	Thr257Thr (acc/acG)	Rv0406c	-	beta lactamase-like protein
502589	0	C	SNP	G	120	96	214	100	216	Ser75Cys (tcc/tGc)	Rv0417	thiG	thiazole synthase
503354	0	G	SNP	C	113	85	197	100	198
513257	0	T	SNP	C	111	88	191	100	199	Met689Val (atg/Gtg)	Rv0425c	ctpH	metal cation transporting ATPase H
531406	0	C	SNP	T	162	134	295	99	299	Gly270Asp (ggc/gAc)	Rv0442c	PPE10	PPE family protein PPE10
531565	0	G	SNP	C	89	81	169	90.43	188	Thr217Ser (acc/aGc)	Rv0442c	PPE10	PPE family protein PPE10
532758	0	A	SNP	C	95	78	172	98.3	176	Glu121Asp (gaa/gaC)	Rv0443	-	hypothetical protein
538647	0	G	SNP	C	122	116	233	98.76	241	Pro949Ala (ccc/Gcc)	Rv0450c	mmpL4	transmembrane transport protein MmpL4
540924	0	C	SNP	T	90	91	181	98.91	183	Ala190Thr (gcg/Acg)	Rv0450c	mmpL4	transmembrane transport protein MmpL4
541201	0	A	SNP	G	71	87	156	100	158	Leu97Leu (ctt/ctC)	Rv0450c	mmpL4	transmembrane transport protein MmpL4
550843	0	T	SNP	C	102	109	208	99.53	212	Ile390Thr (atc/aCc)	Rv0458	-	aldehyde dehydrogenase
551525	0	A	SNP	C	118	101	215	100	219	Arg110Arg (aga/Cga)	Rv0459	-	hypothetical protein
552713	0	C	SNP	G	78	105	177	98.92	185	Pro34Ala (ccc/Gcc)	Rv0462	lpdC	dihydrolipoamide dehydrogenase
573262	0	A	SNP	G	137	122	256	100	259	Gly180Gly (ggt/ggC)	Rv0484c	-	short-chain type oxidoreductase
580772	0	T	SNP	A	64	61	124	95.42	131
580774	0	G	Del	GAP	65	62	128	89.44	142
580775	0	G	Del	GAP	65	62	128	92.7	137
580776	0	G	Del	GAP	65	62	128	90.71	140
580777	0	G	Del	GAP	65	62	128	92.03	138
580778	0	C	Del	GAP	65	62	128	93.38	136
580779	0	A	Del	GAP	65	62	128	94.07	135
580780	0	C	Del	GAP	65	62	128	92.03	138
580781	0	C	Del	GAP	65	62	128	92.7	137
580782	0	A	Del	GAP	65	62	128	94.78	134
580783	0	C	Del	GAP	65	62	128	93.38	136
580784	0	C	Del	GAP	65	62	128	94.07	135
580785	0	C	Del	GAP	65	62	128	94.07	135
580786	0	G	Del	GAP	65	62	128	91.37	139
580787	0	C	Del	GAP	65	62	128	93.38	136
580788	0	T	Del	GAP	65	62	128	93.38	136
580789	0	T	Del	GAP	65	62	128	94.07	135
580790	0	G	Del	GAP	65	62	128	91.37	139
580791	0	C	Del	GAP	65	62	128	94.07	135
580792	0	G	Del	GAP	65	62	128	90.71	140
580793	0	G	Del	GAP	65	62	128	92.03	138
580794	0	G	Del	GAP	65	62	128	91.37	139
580795	0	G	Del	GAP	65	62	128	92.7	137
580796	0	G	Del	GAP	65	62	128	91.37	139
580797	0	A	Del	GAP	65	62	128	93.38	136
585915	0	C	SNP	T	106	121	225	99.56	228	Gly134Ser (ggc/Agc)	Rv0495c	-	hypothetical protein
590436	0	T	SNP	C	123	125	243	100	248	Ala118Ala (gct/gcC)	Rv0500	proC	pyrroline-5-carboxylate reductase
597816	0	A	SNP	G	110	99	203	100	209	Ala206Ala (gca/gcG)	Rv0507	mmpL2	transmembrane transport protein MmpL2
598475	0	G	SNP	A	75	111	184	99.47	187	Arg426His (cgc/cAc)	Rv0507	mmpL2	transmembrane transport protein MmpL2
607415	0	C	SNP	T	129	135	261	99.62	265	Gln289_ (cag/Tag)	Rv0515	-	hypothetical protein
607561	0	C	Del	GAP	108	119	224	94.58	240		Rv0515	-	hypothetical protein
610120	0	T	SNP	G	104	93	192	100	197
620029	0	C	SNP	T	122	138	256	98.86	263	Leu47Leu (ctg/Ttg)	Rv0529	ccsA	cytochrome C-type biogenesis protein CcsA
623472	0	A	SNP	G	124	119	242	99.18	245	Asp227Gly (gac/gGc)	Rv0532	PE_PGRS6	PE-PGRS family protein PE_PGRS6
623508	0	C	SNP	G	114	121	229	100	235	Ala239Gly (gcc/gGc)	Rv0532	PE_PGRS6	PE-PGRS family protein PE_PGRS6
629078	0	G	SNP	C	125	105	230	100	230	Leu218Leu (ctc/ctG)	Rv0537c	-	integral membrane protein
630722	0	G	SNP	C	111	110	218	100	221	Arg228Pro (cgg/cCg)	Rv0538	-	membrane protein
632003	0	G	SNP	C	124	123	246	98.41	251	Leu87Leu (ctg/ctC)	Rv0539	-	dolichyl-phosphate sugar synthase
636057	0	C	SNP	A	91	84	172	99.43	176	Ala53Ser (gcc/Tcc)	Rv0544c	-	transmembrane protein
636375	0	G	SNP	A	110	84	184	97.49	199	His363His (cac/caT)	Rv0545c	pitA	low-affinity inorganic phosphate transporter
637319	0	G	SNP	A	99	111	207	100	210	Pro49Ser (cct/Tct)	Rv0545c	pitA	low-affinity inorganic phosphate transporter
646393	0	G	SNP	A	103	104	206	99.52	208	Ala32Ala (gcg/gcA)	Rv0555	menD	bifunctional 2-succinyl-6-hydroxy-2,4-cyclohexadiene-1-carboxylate synthase/2-oxoglutarate decarboxylase
648002	0	T	SNP	G	79	67	144	100	146	Leu15Arg (ctc/cGc)	Rv0556	-	transmembrane protein
654719	0	G	SNP	A	126	118	242	98.79	247	Glu281Lys (gag/Aag)	Rv0563	htpX	protease HtpX
661524	0	T	SNP	C	97	97	191	99.49	195	Leu77Pro (ctg/cCg)	Rv0570	nrdZ	vitamin B12-dependent ribonucleoside-diphosphate reductase
663803	0	G	SNP	A	112	108	212	99.1	222	Ala339Val (gcg/gTg)	Rv0571c	-	hypothetical protein
665293	0	A	SNP	G	86	89	173	99.43	176	Phe31Leu (ttc/Ctc)	Rv0572c	-	hypothetical protein
669398	0	T	SNP	C	119	115	232	99.57	235	Gln116Gln (caa/caG)	Rv0575c	-	oxidoreductase
672491	0	C	SNP	G	80	109	184	98.44	192	Gly1142Gly (ggg/ggC)	Rv0578c	PE_PGRS7	PE-PGRS family protein PE_PGRS7
672614	0	G	SNP	T	117	99	210	96.86	223	Gly1101Gly (ggc/ggA)	Rv0578c	PE_PGRS7	PE-PGRS family protein PE_PGRS7
673238	0	A	SNP	G	105	132	236	100	237	His893His (cat/caC)	Rv0578c	PE_PGRS7	PE-PGRS family protein PE_PGRS7
678916	0	C	SNP	T	139	95	231	97.5	240	Ala54Thr (gca/Aca)	Rv0583c	lpqN	lipoprotein LpqN
684019	0	A	SNP	G	99	117	214	100	216	Val85Ala (gtg/gCg)	Rv0585c	-	integral membrane protein
685461	0	C	SNP	G	98	125	220	100	223	Ala111Ala (gcc/gcG)	Rv0587	yrbE2A	hypothetical protein
685608	0	T	SNP	C	101	112	206	100	213	Leu160Leu (ctt/ctC)	Rv0587	yrbE2A	hypothetical protein
686972	0	T	SNP	C	81	79	158	99.38	161	Phe51Ser (ttc/tCc)	Rv0589	mce2A	Mce family protein Mce2A
690191	0	C	SNP	T	113	129	239	98.78	245	Pro378Leu (ccg/cTg)	Rv0591	mce2C	Mce family protein Mce2C
690465	0	T	SNP	G	104	118	218	100	222	Leu469Leu (ctt/ctG)	Rv0591	mce2C	Mce family protein Mce2C
698968	0	G	SNP	A	120	145	261	100	265	Gly9Gly (ggc/ggT)	Rv0601c	-	two component sensor kinase HK2
709244	0	G	SNP	C	116	111	219	98.7	230	Pro91Arg (ccg/cGg)	Rv0613c	-	hypothetical protein
720191	0	C	SNP	T	116	111	222	97.42	233	Val514Val (gtg/gtA)	Rv0629c	recD	exonuclease V subunit alpha RecD
722205	0	C	SNP	T	121	99	218	99.1	222	Glu937Lys (gag/Aag)	Rv0630c	recB	exonuclease V subunit beta RecB
722331	0	C	SNP	A	116	113	225	99.57	230	Ala895Ser (gcc/Tcc)	Rv0630c	recB	exonuclease V subunit beta RecB
730223	0	G	SNP	T	91	106	194	98.99	199
734735	0	C	SNP	T	117	89	201	99.04	208	Ala161Val (gcc/gTc)	Rv0639	nusG	transcription termination/antitermination protein NusG
739429	0	C	SNP	T	84	75	159	98.76	161	Gln253Gln (cag/caA)	Rv0645c	mmaA1	mycolic acid methyltransferase MmaA1
754186	0	A	SNP	G	113	151	262	99.62	265	Leu75Pro (ctc/cCc)	Rv0658c	-	integral membrane protein
761155	0	C	SNP	T	91	83	172	100	174	Ser450Leu (tcg/tTg)	Rv0667	rpoB	DNA-directed RNA polymerase subunit beta	rifampicin (RMP)		rifampicin (RMP)
770602	0	A	SNP	G	97	106	196	100	203	Ile7Met (ata/atG)	Rv0671	lpqP	lipoprotein LpqP
775538	0	C	SNP	A	112	110	220	99.11	224	Ala252Ala (gcc/gcA)	Rv0675	echA5	enoyl-CoA hydratase EchA5
775639	0	T	SNP	C	122	116	236	100	238	Ile948Val (att/Gtt)	Rv0676c	mmpL5	transmembrane transport protein MmpL5
781395	0	T	SNP	C	86	94	174	100	180							streptomycin (SM)
799405	0	T	SNP	C	119	124	240	99.18	245	Gly191Gly (ggt/ggC)	Rv0698	-	hypothetical protein
801697	0	G	SNP	A	92	89	179	99.45	182	Arg79His (cgt/cAt)	Rv0702	rplD	50S ribosomal protein L4
805836	0	A	SNP	G	91	73	164	99.39	165	Ala27Ala (gca/gcG)	Rv0710	rpsQ	30S ribosomal protein S17
820483	0	G	SNP	T	88	108	191	100	196	Ala6Asp (gcc/gAc)	Rv0727c	fucA	L-fuculose phosphate aldolase FucA
836272	0	A	SNP	G	70	92	161	100	162	Glu191Gly (gag/gGg)	Rv0746	PE_PGRS9	PE-PGRS family protein PE_PGRS9
836291	0	A	SNP	G	75	73	140	100	148	Gly197Gly (gga/ggG)	Rv0746	PE_PGRS9	PE-PGRS family protein PE_PGRS9
836426	0	A	SNP	C	116	72	177	100	188	Leu242Leu (cta/ctC)	Rv0746	PE_PGRS9	PE-PGRS family protein PE_PGRS9
836454	0	A	SNP	G	121	64	180	100	185	Thr252Ala (act/Gct)	Rv0746	PE_PGRS9	PE-PGRS family protein PE_PGRS9
836538	0	A	SNP	G	136	75	209	100	211	Asn280Asp (aac/Gac)	Rv0746	PE_PGRS9	PE-PGRS family protein PE_PGRS9
836658	0	A	SNP	G	121	96	215	99.54	218	Thr320Ala (acc/Gcc)	Rv0746	PE_PGRS9	PE-PGRS family protein PE_PGRS9
837033	0	A	SNP	G	60	136	193	99.49	197	Thr445Ala (acc/Gcc)	Rv0746	PE_PGRS9	PE-PGRS family protein PE_PGRS9
838990	0	C	SNP	G	64	74	133	90.79	152	Ala180Ala (gcc/gcG)	Rv0747	PE_PGRS10	PE-PGRS family protein PE_PGRS10
839123	0	A	SNP	G	65	39	101	100	104	Arg225Gly (agg/Ggg)	Rv0747	PE_PGRS10	PE-PGRS family protein PE_PGRS10
839129	0	C	SNP	G	64	38	100	100	102	Arg227Gly (cgc/Ggc)	Rv0747	PE_PGRS10	PE-PGRS family protein PE_PGRS10
839194	0	A	SNP	G	91	50	139	100	141	Thr248Thr (aca/acG)	Rv0747	PE_PGRS10	PE-PGRS family protein PE_PGRS10
839334	0	A	SNP	G	126	90	211	100	216	Lys295Arg (aaa/aGa)	Rv0747	PE_PGRS10	PE-PGRS family protein PE_PGRS10
839348	0	A	SNP	G	134	93	223	99.56	228	Ser300Gly (agc/Ggc)	Rv0747	PE_PGRS10	PE-PGRS family protein PE_PGRS10
840229	0	G	SNP	C	40	59	98	92.52	107	Ala593Ala (gcg/gcC)	Rv0747	PE_PGRS10	PE-PGRS family protein PE_PGRS10
840278	0	A	SNP	G	17	10	27	96.43	28	Ser610Gly (agc/Ggc)	Rv0747	PE_PGRS10	PE-PGRS family protein PE_PGRS10
840283	0	T	SNP	C	16	8	24	96	25	His611His (cat/caC)	Rv0747	PE_PGRS10	PE-PGRS family protein PE_PGRS10
840284	0	A	SNP	G	15	7	22	95.65	23	Ser612Gly (agc/Ggc)	Rv0747	PE_PGRS10	PE-PGRS family protein PE_PGRS10
840286	0	C	SNP	T	14	7	19	95.45	22	Ser612Ser (agc/agT)	Rv0747	PE_PGRS10	PE-PGRS family protein PE_PGRS10
840290	0	G	SNP	C	15	7	22	95.65	23	Ala614Pro (gcc/Ccc)	Rv0747	PE_PGRS10	PE-PGRS family protein PE_PGRS10
840297	0	G	SNP	C	15	7	21	95.65	23	Gly616Ala (gga/gCa)	Rv0747	PE_PGRS10	PE-PGRS family protein PE_PGRS10
840298	0	A	SNP	G	15	7	21	95.65	23	Gly616Gly (gga/ggG)	Rv0747	PE_PGRS10	PE-PGRS family protein PE_PGRS10
840301	0	T	SNP	C	14	7	20	95.45	22	Val617Val (gtt/gtC)	Rv0747	PE_PGRS10	PE-PGRS family protein PE_PGRS10
840302	0	T	SNP	C	15	7	22	95.65	23	Ser618Pro (tcc/Ccc)	Rv0747	PE_PGRS10	PE-PGRS family protein PE_PGRS10
840307	0	A	SNP	C	15	7	21	95.65	23	Gly619Gly (gga/ggC)	Rv0747	PE_PGRS10	PE-PGRS family protein PE_PGRS10
840310	0	G	SNP	C	15	7	22	84.62	26	Gly620Gly (ggg/ggC)	Rv0747	PE_PGRS10	PE-PGRS family protein PE_PGRS10
840496	0	C	SNP	G	98	97	191	91.98	212	Gly682Gly (ggc/ggG)	Rv0747	PE_PGRS10	PE-PGRS family protein PE_PGRS10
841764	0	G	SNP	C	95	83	175	100	178	Thr37Thr (acc/acG)	Rv0749A	-	hypothetical protein
848319	0	C	SNP	T	139	76	212	98.62	218	Ser574Ser (tcg/tcA)	Rv0755c	PPE12	PPE family protein PPE12
852910	0	C	SNP	T	112	103	208	100	215	Pro172Leu (ccc/cTc)	Rv0758	phoR	two component system response sensor kinase PhoR
854253	0	C	Del	GAP	55	70	123	87.41	143
855680	0	G	SNP	A	76	110	183	99.47	187	Gly49Gly (ggc/ggT)	Rv0761c	adhB	alcohol dehydrogenase B
857696	0	A	SNP	G	116	95	208	99.53	212	Ala114Ala (gct/gcC)	Rv0764c	cyp51	lanosterol 14-alpha demethylase
859957	0	T	SNP	C	91	104	189	96.06	203	Asn39Ser (aac/aGc)	Rv0766c	cyp123	cytochrome P450 Cyp123
860116	0	G	SNP	A	124	82	205	99.04	208	Leu199Leu (ctg/Ttg)	Rv0767c	-	HTH-type transcriptional regulator
861484	0	C	SNP	T	92	89	179	99.45	182	Cys191Cys (tgc/tgT)	Rv0768	aldA	aldehyde dehydrogenase AldA
864456	0	A	SNP	C	88	88	175	100	176	Asn106Thr (aac/aCc)	Rv0771	-	4-carboxymuconolactone decarboxylase
874835	1	C	Ins	C	92	58	150	95.54	151
874835	2	C	Ins	G	93	58	151	96.18	151
880562	0	G	SNP	T	86	86	169	100	172	Cys408Phe (tgc/tTc)	Rv0785	-	KsdD-like steroid dehydrogenase
882257	0	T	SNP	C	81	99	177	100	180	Tyr267His (tac/Cac)	Rv0787	-	hypothetical protein
893733	0	T	SNP	G	109	128	232	100	237	Leu139Arg (ctg/cGg)	Rv0800	pepC	M18 family aminopeptidase
899567	0	C	SNP	A	106	107	209	100	213	Ala246Asp (gcc/gAc)	Rv0805	-	3',5'-cyclic adenosine monophosphate phosphodiesterase CpdA
900221	0	T	SNP	C	79	95	167	100	174	Val370Val (gta/gtG)	Rv0806c	cpsY	exopolysaccharide phosphotransferase CpsY
903550	0	T	SNP	C	116	115	231	100	231	Ala480Ala (gct/gcC)	Rv0808	purF	amidophosphoribosyltransferase
903913	0	T	SNP	C	117	111	225	100	228	Gly63Gly (ggt/ggC)	Rv0809	purM	phosphoribosylformylglycinamidine cyclo-ligase PurM
906857	0	A	SNP	G	101	108	205	100	209	Ile145Met (ata/atG)	Rv0812	-	amino acid aminotransferase
911166	0	C	SNP	A	106	130	233	100	236	Ser65Arg (agc/agA)	Rv0818	-	transcriptional regulator
911517	0	C	SNP	T	119	83	201	100	202	Asp182Asp (gac/gaT)	Rv0818	-	transcriptional regulator
921813	0	C	SNP	G	58	101	158	98.15	162
927110	0	A	SNP	G	81	43	121	100	124	Ser584Gly (agt/Ggt)	Rv0833	PE_PGRS13	PE-PGRS family protein PE_PGRS13
927385	0	A	SNP	G	122	106	227	100	228	Gly675Gly (gga/ggG)	Rv0833	PE_PGRS13	PE-PGRS family protein PE_PGRS13
945214	0	G	SNP	A	97	86	180	100	183	Gly93Ser (ggt/Agt)	Rv0848	cysK2	cysteine synthase CysK
949535	0	T	SNP	C	99	100	197	100	199	Ala528Ala (gca/gcG)	Rv0853c	pdc	alpha-keto-acid decarboxylase
955524	0	A	SNP	G	113	115	228	100	228	Ser150Gly (agc/Ggc)	Rv0859	-	acyltransferase
956603	0	C	SNP	T	114	90	201	99.51	205	Pro104Leu (ccg/cTg)	Rv0860	fadB	fatty oxidation protein FadB
964612	0	C	SNP	T	110	106	211	95.58	226	Ala308Ala (gcg/gcA)	Rv0867c	rpfA	resuscitation-promoting factor RpfA
964618	0	T	SNP	G	116	118	230	99.15	236	Glu306Asp (gaa/gaC)	Rv0867c	rpfA	resuscitation-promoting factor RpfA
964674	0	A	SNP	G	85	99	179	96.84	190	Ser288Pro (tcc/Ccc)	Rv0867c	rpfA	resuscitation-promoting factor RpfA
964678	1	G	Ins	G	70	89	159	84.57	159		Rv0867c	rpfA	resuscitation-promoting factor RpfA
964678	2	G	Ins	G	70	89	159	84.57	159		Rv0867c	rpfA	resuscitation-promoting factor RpfA
964678	3	G	Ins	T	70	89	159	84.57	159		Rv0867c	rpfA	resuscitation-promoting factor RpfA
973290	0	G	SNP	A	120	94	211	98.62	217	Ile139Ile (atc/atT)	Rv0874c	-	hypothetical protein
976890	0	T	Del	GAP	87	75	161	89.5	181		Rv0878c	PPE13	PPE family protein PPE13
977203	0	T	SNP	C	120	90	208	99.53	211	Asn334Ser (aac/aGc)	Rv0878c	PPE13	PPE family protein PPE13
979704	0	G	SNP	C	115	115	217	99.57	231	Gly115Arg (ggc/Cgc)	Rv0881	-	tRNA/rRNA methyltransferase
986463	0	G	SNP	C	88	110	194	100	198
990001	0	G	SNP	C	102	100	200	100	202	Pro866Ala (ccc/Gcc)	Rv0890c	-	HTH-type transcriptional regulator
991897	0	C	SNP	T	143	152	290	99.66	296	Glu234Lys (gag/Aag)	Rv0890c	-	HTH-type transcriptional regulator
993346	0	A	SNP	C	81	89	167	99.42	171	Val37Gly (gtt/gGt)	Rv0891c	-	hypothetical protein
993566	0	C	SNP	T	106	82	188	100	188
1001212	0	G	SNP	A	85	111	190	100	196	His402Tyr (cac/Tac)	Rv0897c	-	oxidoreductase
1010204	1	C	Ins	G	100	70	170	95.51	171		Rv0907	-	hypothetical protein
1015195	0	C	SNP	T	105	70	174	100	175	Leu110Leu (ctc/ctT)	Rv0910	-	toxin
1015928	0	C	SNP	T	90	100	187	96.45	197	Thr177Thr (acc/acT)	Rv0911	-	hypothetical protein
1016101	0	C	SNP	G	126	111	237	97.93	242	Pro235Arg (ccg/cGg)	Rv0911	-	hypothetical protein
1025106	0	T	SNP	C	83	122	201	100	205	Phe141Phe (ttt/ttC)	Rv0919	-	GCN5-like N-acetyltransferase
1028096	0	G	Del	GAP	96	109	199	95.79	214		Rv0922	-	transposase
1028097	0	T	Del	GAP	96	109	199	100	205		Rv0922	-	transposase
1028098	0	G	Del	GAP	96	109	199	100	205		Rv0922	-	transposase
1028099	0	G	Del	GAP	96	109	199	100	205		Rv0922	-	transposase
1028100	0	A	Del	GAP	96	109	199	100	205		Rv0922	-	transposase
1028101	0	C	Del	GAP	96	109	199	99.51	206		Rv0922	-	transposase
1028102	0	T	Del	GAP	96	109	199	99.51	206		Rv0922	-	transposase
1037012	0	T	SNP	C	91	114	202	100	205	Met5Thr (atg/aCg)	Rv0930	pstA1	phosphate ABC transporter permease PstA
1037911	0	C	SNP	T	91	111	201	100	202	Arg305_ (cga/Tga)	Rv0930	pstA1	phosphate ABC transporter permease PstA
1040611	0	A	SNP	G	107	65	170	98.85	174	Asn146Asn (aat/aaC)	Rv0932c	pstS2	phosphate ABC transporter substrate-binding lipoprotein PstS
1047165	0	T	SNP	C	82	112	189	100	194	Cys344Arg (tgc/Cgc)	Rv0938	ligD	multifunctional non-homologous end joining DNA repair protein/ATP dependent DNA ligase LigD
1068151	0	T	SNP	C	84	89	172	97.74	177	His197His (cat/caC)	Rv0956	purN	phosphoribosylglycinamide formyltransferase PurN
1068432	0	A	SNP	G	117	103	214	100	220	Pro76Pro (cca/ccG)	Rv0957	purH	bifunctionalphosphoribosylaminoimidazolecarboxamide formyltransferase/inosinemonophosphate cyclohydrolase
1070702	0	T	SNP	C	96	91	185	100	187	Ser274Pro (tcc/Ccc)	Rv0958	-	magnesium chelatase
1074558	0	G	SNP	A	126	131	252	99.23	259	Pro186Leu (ccc/cTc)	Rv0962c	lprP	lipoprotein LprP
1075279	0	T	SNP	C	86	105	190	100	191
1076309	0	G	SNP	T	125	102	219	100	227	Pro124Thr (cct/Act)	Rv0964c	-	hypothetical protein
1077312	0	A	SNP	G	78	106	180	100	184	Val175Ala (gtg/gCg)	Rv0966c	-	hypothetical protein
1079927	0	C	SNP	A	101	124	224	100	225	Thr395Thr (acc/acA)	Rv0969	ctpV	copper-exporting ATPase
1081681	0	T	SNP	C	108	111	213	100	219	Val210Val (gtt/gtC)	Rv0970	-	integral membrane protein
1087193	0	G	SNP	C	113	122	232	100	235	Asn51Lys (aac/aaG)	Rv0974c	accD2	acetyl-/propionyl-CoA carboxylase subunit beta
1093406	0	A	SNP	G	84	91	171	100	175	Val317Val (gtt/gtC)	Rv0978c	PE_PGRS17	PE-PGRS family protein PE_PGRS17
1093928	0	G	SNP	A	80	32	110	77.24	145	Asn143Asn (aac/aaT)	Rv0978c	PE_PGRS17	PE-PGRS family protein PE_PGRS17
1096470	0	G	SNP	C	63	112	174	97.77	179
1096633	0	T	SNP	G	89	58	144	98.66	149
1100234	0	T	SNP	C	115	94	206	100	209	Leu390Pro (ctg/cCg)	Rv0983	pepD	serine protease PepD
1105877	0	T	SNP	C	87	70	153	99.37	158	Asp254Asp (gat/gaC)	Rv0988	-	hypothetical protein
1106422	0	T	SNP	C	116	63	177	98.9	181	Ile321Val (ata/Gta)	Rv0989c	grcC2	polyprenyl-diphosphate synthase GrcC
1109975	0	A	SNP	G	119	96	208	100	215	Gln235Arg (cag/cGg)	Rv0993	galU	UTP--glucose-1-phosphate uridylyltransferase
1126889	0	G	SNP	C	78	119	193	100	197	Arg39Gly (cgc/Ggc)	Rv1007c	metS	methionine--tRNA ligase
1127648	0	C	SNP	A	96	111	205	99.52	208	Thr187Asn (acc/aAc)	Rv1008	tatD	deoxyribonuclease TatD
1129926	0	G	SNP	C	133	132	260	99.62	266	Gly259Arg (gga/Cga)	Rv1010	ksgA	rRNA small subunit methyltransferase A
1149551	0	C	SNP	T	107	90	195	100	197	Glu712Glu (gag/gaA)	Rv1028c	kdpD	sensor protein KdpD
1150585	0	G	SNP	A	113	103	212	100	216	Pro368Ser (ccc/Tcc)	Rv1028c	kdpD	sensor protein KdpD
1163134	0	T	SNP	C	75	90	159	100	165	Gly81Gly (gga/ggG)	Rv1040c	PE8	PE family protein PE8
1164571	0	A	SNP	G	92	70	161	99.39	163
1164809	0	T	SNP	G	102	119	220	99.55	222	Gln209His (caa/caC)	Rv1041c	-	IS2-like transposase
1165521	1	T	Ins	A	98	110	208	95.41	208
1168715	1	C	Ins	T	108	102	210	96.77	210
1173234	0	C	SNP	A	81	90	168	98.84	173	Tyr118_ (tac/taA)	Rv1050	-	oxidoreductase
1178116	0	T	SNP	C	94	101	192	100	195	Thr163Thr (act/acC)	Rv1056	-	hypothetical protein
1178823	0	C	SNP	T	68	103	168	97.16	176
1189432	0	G	Del	GAP	40	95	136	87.1	155		Rv1067c	PE_PGRS19	PE-PGRS family protein PE_PGRS19
1189433	0	C	Del	GAP	40	95	136	88.24	153		Rv1067c	PE_PGRS19	PE-PGRS family protein PE_PGRS19
1189434	0	C	Del	GAP	40	95	136	87.66	154		Rv1067c	PE_PGRS19	PE-PGRS family protein PE_PGRS19
1190093	0	A	SNP	C	7	25	31	94.12	34	Leu111Trp (ttg/tGg)	Rv1067c	PE_PGRS19	PE-PGRS family protein PE_PGRS19
1190143	0	A	SNP	G	4	10	14	87.5	16	Asn94Asn (aat/aaC)	Rv1067c	PE_PGRS19	PE-PGRS family protein PE_PGRS19
1191817	0	A	SNP	C	83	57	138	99.29	141	Leu111Trp (ttg/tGg)	Rv1068c	PE_PGRS20	PE-PGRS family protein PE_PGRS20
1191861	0	T	SNP	C	97	65	160	99.39	163	Glu96Glu (gaa/gaG)	Rv1068c	PE_PGRS20	PE-PGRS family protein PE_PGRS20
1200418	0	A	SNP	G	71	86	152	100	157
1216986	0	G	SNP	T	109	119	217	96.2	237	Gly173Val (ggc/gTc)	Rv1091	PE_PGRS22	PE-PGRS family protein PE_PGRS22
1217853	0	G	SNP	C	13	8	21	91.3	23	Gly462Ala (ggc/gCc)	Rv1091	PE_PGRS22	PE-PGRS family protein PE_PGRS22
1217858	0	G	SNP	C	14	7	21	100	21	Ala464Pro (gcc/Ccc)	Rv1091	PE_PGRS22	PE-PGRS family protein PE_PGRS22
1220680	0	T	SNP	C	110	90	194	100	200	Val36Ala (gta/gCa)	Rv1093	glyA1	serine hydroxymethyltransferase
1224367	0	T	SNP	C	108	94	197	98.54	205
1227884	0	C	SNP	T	120	90	206	98.13	214	Ala267Ala (gcg/gcA)	Rv1099c	glpX	fructose 1,6-bisphosphatase
1244440	0	C	SNP	T	87	77	160	98.8	166	Pro245Leu (ccg/cTg)	Rv1121	zwf1	glucose-6-phosphate 1-dehydrogenase
1248978	0	T	SNP	C	152	113	257	100	265	Ala299Ala (gct/gcC)	Rv1125	-	hypothetical protein
1262172	0	C	SNP	T	146	103	244	100	249
1263268	0	G	SNP	A	124	144	263	98.53	272	Gly287Gly (ggc/ggT)	Rv1135c	PPE16	PPE family protein PPE16
1276683	0	T	SNP	G	39	39	77	100	78	Asn356His (aac/Cac)	Rv1148c	-	hypothetical protein
1276684	0	G	SNP	C	39	39	77	100	78	Ala355Ala (gcc/gcG)	Rv1148c	-	hypothetical protein
1276689	0	G	SNP	T	39	40	78	97.53	81	His354Asn (cac/Aac)	Rv1148c	-	hypothetical protein
1277869	1	G	Ins	T	96	103	199	95.67	199
1278583	0	A	SNP	C	123	106	228	99.13	231
1281118	0	T	SNP	C	113	81	193	100	194	Thr123Ala (acg/Gcg)	Rv1154c	-	hypothetical protein
1292102	0	A	SNP	G	92	107	191	100	199	Pro346Pro (cca/ccG)	Rv1162	narH	nitrate reductase subunit beta
1307598	0	C	SNP	G	118	108	225	100	226	Cys210Ser (tgc/tCc)	Rv1175c	fadH	NADPH dependent 2,4-dienoyl-CoA reductase FadH
1313337	1	A	Ins	G	11	41	52	91.23	52
1313338	0	A	SNP	C	12	41	51	100	53
1315191	0	A	SNP	C	121	117	235	100	238	_489Tyr (taa/taC)	Rv1180	pks3	polyketide beta-ketoacyl synthase
1315884	0	G	SNP	A	111	86	192	100	197	Ala217Ala (gcg/gcA)	Rv1181	pks4	polyketide beta-ketoacyl synthase
1327890	0	G	SNP	A	117	89	202	100	206	Asp472Asp (gac/gaT)	Rv1186c	-	hypothetical protein
1328687	0	G	SNP	C	85	125	203	100	210	Pro207Ala (ccc/Gcc)	Rv1186c	-	hypothetical protein
1329148	0	C	SNP	T	123	117	233	98.36	244	Gly53Asp (ggc/gAc)	Rv1186c	-	hypothetical protein
1331343	0	C	SNP	T	124	108	229	98.72	235	Ser108Leu (tcg/tTg)	Rv1188	-	proline dehydrogenase
1335397	0	C	Del	GAP	111	73	175	96.34	191		Rv1192	-	hypothetical protein
1335398	0	G	Del	GAP	111	72	175	95.81	191		Rv1192	-	hypothetical protein
1336413	0	C	SNP	T	116	118	228	100	234	Pro207Leu (ccg/cTg)	Rv1193	fadD36	fatty-acid--CoA ligase FadD36
1351724	0	C	SNP	T	101	93	193	99.49	195	Phe178Phe (ttc/ttT)	Rv1207	folP2	dihydropteroate synthase
1355559	0	C	SNP	T	81	98	175	100	179	Val35Ile (gtc/Atc)	Rv1212c	glgA	capsular glucan synthase
1359542	0	G	SNP	A	75	73	146	100	148	Thr202Met (acg/aTg)	Rv1216c	-	integral membrane protein
1365837	1	C	Ins	G	87	122	209	90.87	210
1368791	0	C	SNP	T	99	114	209	97.71	218
1374065	0	T	SNP	C	126	122	247	100	248	Ser45Gly (agc/Ggc)	Rv1230c	-	membrane protein
1375724	0	A	SNP	C	87	141	224	99.56	229	Cys149Gly (tgc/Ggc)	Rv1232c	-	hypothetical protein
1376841	0	C	SNP	T	98	114	211	98.6	215
1376886	0	G	SNP	T	88	114	197	99.51	203
1382628	0	T	SNP	C	86	91	173	98.88	179	Lys139Glu (aaa/Gaa)	Rv1239c	corA	magnesium and cobalt transport transmembrane protein CorA
1388246	0	T	SNP	C	95	91	185	99.47	187	His128Arg (cat/cGt)	Rv1245c	-	short-chain type dehydrogenase/reductase
1393626	0	A	SNP	G	90	86	175	100	176	Leu119Leu (ctt/ctC)	Rv1249c	-	membrane protein
1396922	0	T	SNP	C	89	86	173	100	175	Thr773Thr (aca/acG)	Rv1251c	-	hypothetical protein
1404949	0	A	SNP	C	97	96	190	99.48	194	Leu379Arg (ctg/cGg)	Rv1257c	-	oxidoreductase
1406101	0	G	SNP	A	107	77	178	97.87	188	Pro414Ser (ccc/Tcc)	Rv1258c	-	multidrug-efflux transporter
1411210	0	T	SNP	G	95	95	187	100	190	Val260Val (gtt/gtG)	Rv1263	amiB2	amidase AmiB
1412363	0	G	SNP	T	78	111	186	98.95	191	Gly157Val (ggg/gTg)	Rv1264	-	adenylyl cyclase
1413148	0	C	SNP	T	62	86	142	100	148
1414021	0	C	SNP	T	99	107	203	100	206	Arg607Gln (cgg/cAg)	Rv1266c	pknH	serine/threonine-protein kinase PknH
1414767	0	C	SNP	A	118	105	218	98.67	226	Ala358Ala (gcg/gcT)	Rv1266c	pknH	serine/threonine-protein kinase PknH
1415062	0	T	SNP	C	127	154	277	97.57	288	Asp260Gly (gac/gGc)	Rv1266c	pknH	serine/threonine-protein kinase PknH
1435763	0	C	SNP	T	98	102	196	99.5	201	Val127Val (gtg/gtA)	Rv1282c	oppC	oligopeptide ABC transporter permease OppC
1437203	0	A	SNP	G	85	96	176	98.91	183
1440469	0	C	SNP	G	77	97	172	100	174	Pro521Pro (ccc/ccG)	Rv1286	-	bifunctional sulfate adenyltransferase subunit 1 CysN/adenylylsulfate kinase CysC
1445781	0	A	SNP	G	86	139	222	100	225	Ala18Ala (gct/gcC)	Rv1291c	-	hypothetical protein
1457144	0	C	SNP	T	93	89	180	100	182	Arg194Cys (cgc/Tgc)	Rv1300	hemK	release factor glutamine methyltransferase
1469059	0	G	SNP	T	131	104	234	98.74	238	Asp149Glu (gac/gaA)	Rv1313c	-	insertion sequence element IS1557 transposase
1471659	0	C	SNP	T	85	85	167	100	170
1480071	0	G	SNP	C	97	100	196	98.99	199	Gln252Glu (cag/Gag)	Rv1318c	-	adenylate cyclase
1482627	0	T	SNP	C	98	92	188	100	190	Thr531Ala (acg/Gcg)	Rv1320c	-	adenylate cyclase
1483306	1	T	Ins	A	55	135	190	92.68	190		Rv1320c	-	adenylate cyclase
1484708	0	A	SNP	C	113	106	208	99.55	220	Ser144Arg (agc/Cgc)	Rv1321	-	endonuclease NucS
1490463	0	C	SNP	T	101	85	182	98.94	188	Cys617Tyr (tgc/tAc)	Rv1326c	glgB	1,4-alpha-glucan branching protein
1499274	0	C	SNP	G	123	112	230	100	235	Gly429Ala (ggc/gCc)	Rv1330c	pncB1	nicotinic acid phosphoribosyltransferase PncB1
1507626	0	C	SNP	T	117	107	222	99.12	226	Ala18Ala (gcc/gcT)	Rv1341	-	non-canonical purine NTP pyrophosphatase
1508862	0	C	SNP	A	79	93	168	100	172	Gly21Val (ggt/gTt)	Rv1343c	lprD	lipoprotein LprD
1509014	0	C	SNP	T	81	81	158	99.39	163	Pro16Leu (cca/cTa)	Rv1344	mbtL	acyl carrier protein MbtL
1513415	0	G	SNP	A	86	92	177	97.8	182	Val123Val (gtg/gtA)	Rv1348	irtA	iron ABC transporter ATP-binding protein/permease IrtA
1522856	0	C	SNP	T	133	101	231	99.57	235	Ala393Thr (gcc/Acc)	Rv1355c	moeY	molybdopterin biosynthesis protein MoeY
1526819	0	C	SNP	A	107	90	194	100	197	Arg70Arg (cgg/Agg)	Rv1358	-	transcriptional regulator
1536081	0	T	SNP	C	124	137	256	100	261	Thr522Ala (acg/Gcg)	Rv1364c	-	sigma factor regulatory protein
1536251	0	G	SNP	T	104	111	210	99.54	216	Ala465Glu (gcg/gAg)	Rv1364c	-	sigma factor regulatory protein
1539722	0	G	SNP	A	101	100	201	99.5	202	Gly308Gly (ggc/ggT)	Rv1367c	-	hypothetical protein
1546437	0	G	SNP	C	96	106	199	100	202	Glu142Asp (gag/gaC)	Rv1373	-	glycolipid sulfotransferase
1547125	0	T	SNP	C	78	80	157	100	158	Thr136Ala (aca/Gca)	Rv1374c	-	hypothetical protein
1552547	0	G	SNP	A	91	102	192	99.48	194	Arg37Trp (cgg/Tgg)	Rv1378c	-	hypothetical protein
1555801	0	C	SNP	T	124	111	230	99.58	236	Pro109Ser (cct/Tct)	Rv1382	-	hypothetical protein
1562926	0	C	SNP	T	123	107	221	99.57	231	Gly386Gly (ggc/ggT)	Rv1387	PPE20	PPE family protein PPE20
1566992	0	G	SNP	A	86	71	156	99.37	158	Val56Val (gtg/gtA)	Rv1392	metK	S-adenosylmethionine synthetase
1570566	0	C	SNP	A	90	96	179	100	186	Arg135Leu (cgg/cTg)	Rv1394c	cyp132	cytochrome P450 Cyp132
1572209	0	C	Del	GAP	106	115	222	93.64	236		Rv1396c	PE_PGRS25	PE-PGRS family protein PE_PGRS25
1588899	0	G	SNP	T	83	103	182	100	186	Ala111Ala (gcg/gcT)	Rv1412	ribC	riboflavin synthase
1604835	0	C	SNP	A	77	86	157	99.39	164
1609840	0	A	SNP	G	121	119	232	100	240	Pro586Pro (cca/ccG)	Rv1431	-	hypothetical protein
1612624	1	T	Ins	A	66	55	121	80.13	121		Rv1435c	-	hypothetical protein
1612624	2	T	Ins	T	66	55	121	80.13	121		Rv1435c	-	hypothetical protein
1612624	3	T	Ins	C	66	55	121	80.13	121		Rv1435c	-	hypothetical protein
1612624	4	T	Ins	G	66	55	121	80.13	121		Rv1435c	-	hypothetical protein
1612624	5	T	Ins	G	66	55	121	80.13	121		Rv1435c	-	hypothetical protein
1612624	6	T	Ins	T	66	55	121	80.13	121		Rv1435c	-	hypothetical protein
1612624	7	T	Ins	A	64	55	119	78.81	121		Rv1435c	-	hypothetical protein
1612624	8	T	Ins	C	66	55	121	80.13	121		Rv1435c	-	hypothetical protein
1612624	9	T	Ins	C	66	54	120	79.47	121		Rv1435c	-	hypothetical protein
1612624	10	T	Ins	G	66	55	121	80.13	121		Rv1435c	-	hypothetical protein
1612624	11	T	Ins	G	66	55	121	80.13	121		Rv1435c	-	hypothetical protein
1612624	12	T	Ins	T	66	55	121	80.13	121		Rv1435c	-	hypothetical protein
1612624	13	T	Ins	G	65	55	120	79.47	121		Rv1435c	-	hypothetical protein
1612624	14	T	Ins	C	66	55	121	80.13	121		Rv1435c	-	hypothetical protein
1612624	15	T	Ins	G	66	55	121	80.13	121		Rv1435c	-	hypothetical protein
1612624	16	T	Ins	C	66	55	121	80.13	121		Rv1435c	-	hypothetical protein
1612624	17	T	Ins	C	66	55	121	80.13	121		Rv1435c	-	hypothetical protein
1612624	18	T	Ins	A	66	55	121	80.13	121		Rv1435c	-	hypothetical protein
1612624	19	T	Ins	G	66	55	121	80.13	121		Rv1435c	-	hypothetical protein
1612624	20	T	Ins	G	66	55	121	80.13	121		Rv1435c	-	hypothetical protein
1612624	21	T	Ins	G	66	55	121	80.13	121		Rv1435c	-	hypothetical protein
1613035	0	T	SNP	C	69	78	145	100	147
1624791	0	C	SNP	G	104	108	207	100	212	Arg192Pro (cga/cCa)	Rv1446c	opcA	OXPP cycle protein OpcA
1626656	0	C	SNP	T	125	115	237	99.17	242	Glu103Lys (gag/Aag)	Rv1447c	zwf2	glucose-6-phosphate 1-dehydrogenase
1630148	0	A	SNP	C	72	102	170	99.43	175	Tyr18Asp (tac/Gac)	Rv1449c	tkt	transketolase
1633626	0	A	SNP	G	53	11	61	96.97	66	Gly334Gly (ggt/ggC)	Rv1450c	PE_PGRS27	PE-PGRS family protein PE_PGRS27
1633632	0	G	SNP	A	56	12	67	95.77	71	Gly332Gly (ggc/ggT)	Rv1450c	PE_PGRS27	PE-PGRS family protein PE_PGRS27
1633647	0	G	SNP	A	63	18	81	95.29	85	Gly327Gly (ggc/ggT)	Rv1450c	PE_PGRS27	PE-PGRS family protein PE_PGRS27
1633653	0	C	SNP	G	59	18	76	95.06	81	Gly325Gly (ggg/ggC)	Rv1450c	PE_PGRS27	PE-PGRS family protein PE_PGRS27
1633656	0	T	SNP	C	60	18	77	95.12	82	Gly324Gly (gga/ggG)	Rv1450c	PE_PGRS27	PE-PGRS family protein PE_PGRS27
1633661	0	T	SNP	C	60	18	76	95.12	82	Thr323Ala (acc/Gcc)	Rv1450c	PE_PGRS27	PE-PGRS family protein PE_PGRS27
1633662	0	G	SNP	C	60	16	73	95	80	Gly322Gly (ggc/ggG)	Rv1450c	PE_PGRS27	PE-PGRS family protein PE_PGRS27
1634523	0	C	SNP	T	10	21	31	93.94	33	Ser35Ser (tcg/tcA)	Rv1450c	PE_PGRS27	PE-PGRS family protein PE_PGRS27
1634609	0	C	SNP	T	15	6	21	95.45	22	Ala7Thr (gcc/Acc)	Rv1450c	PE_PGRS27	PE-PGRS family protein PE_PGRS27
1634610	0	C	SNP	T	17	5	22	91.67	24	Val6Val (gtg/gtA)	Rv1450c	PE_PGRS27	PE-PGRS family protein PE_PGRS27
1636826	0	C	SNP	A	93	136	217	97.45	235	Gly468Gly (ggg/ggT)	Rv1452c	PE_PGRS28	PE-PGRS family protein PE_PGRS28
1636868	0	C	SNP	G	61	73	134	95.04	141	Gln454His (cag/caC)	Rv1452c	PE_PGRS28	PE-PGRS family protein PE_PGRS28
1636871	0	A	SNP	G	59	73	129	95.65	138	Ala453Ala (gct/gcC)	Rv1452c	PE_PGRS28	PE-PGRS family protein PE_PGRS28
1636874	0	G	SNP	A	59	69	126	94.81	135	Gly452Gly (ggc/ggT)	Rv1452c	PE_PGRS28	PE-PGRS family protein PE_PGRS28
1636878	0	G	SNP	A	57	71	126	94.81	135	Thr451Ile (acc/aTc)	Rv1452c	PE_PGRS28	PE-PGRS family protein PE_PGRS28
1636880	0	G	SNP	C	59	72	126	94.24	139	Ile450Met (atc/atG)	Rv1452c	PE_PGRS28	PE-PGRS family protein PE_PGRS28
1636881	0	A	SNP	G	60	75	130	95.74	141	Ile450Thr (atc/aCc)	Rv1452c	PE_PGRS28	PE-PGRS family protein PE_PGRS28
1637192	0	G	SNP	A	26	12	37	92.68	41	Gly346Gly (ggc/ggT)	Rv1452c	PE_PGRS28	PE-PGRS family protein PE_PGRS28
1637197	0	T	SNP	C	27	21	48	96	50	Thr345Ala (acc/Gcc)	Rv1452c	PE_PGRS28	PE-PGRS family protein PE_PGRS28
1637204	0	A	SNP	G	26	22	47	96	50	Val342Val (gtt/gtC)	Rv1452c	PE_PGRS28	PE-PGRS family protein PE_PGRS28
1637206	0	C	SNP	T	25	19	42	91.67	48	Val342Ile (gtt/Att)	Rv1452c	PE_PGRS28	PE-PGRS family protein PE_PGRS28
1637207	0	C	SNP	A	25	21	44	95.83	48	Gly341Gly (ggg/ggT)	Rv1452c	PE_PGRS28	PE-PGRS family protein PE_PGRS28
1637210	0	A	SNP	G	27	22	49	96.08	51	Gly340Gly (ggt/ggC)	Rv1452c	PE_PGRS28	PE-PGRS family protein PE_PGRS28
1637214	0	G	SNP	T	26	22	45	97.96	49	Ala339Asp (gcc/gAc)	Rv1452c	PE_PGRS28	PE-PGRS family protein PE_PGRS28
1637228	0	A	SNP	G	49	58	103	99.07	108	Gly334Gly (ggt/ggC)	Rv1452c	PE_PGRS28	PE-PGRS family protein PE_PGRS28
1637234	0	G	SNP	A	50	58	106	98.18	110	Gly332Gly (ggc/ggT)	Rv1452c	PE_PGRS28	PE-PGRS family protein PE_PGRS28
1637249	0	G	SNP	A	50	63	108	97.41	116	Gly327Gly (ggc/ggT)	Rv1452c	PE_PGRS28	PE-PGRS family protein PE_PGRS28
1637255	0	C	SNP	G	45	57	100	97.14	105	Gly325Gly (ggg/ggC)	Rv1452c	PE_PGRS28	PE-PGRS family protein PE_PGRS28
1637258	0	T	SNP	C	44	58	101	97.14	105	Gly324Gly (gga/ggG)	Rv1452c	PE_PGRS28	PE-PGRS family protein PE_PGRS28
1637263	0	T	SNP	C	45	58	102	97.17	106	Thr323Ala (acc/Gcc)	Rv1452c	PE_PGRS28	PE-PGRS family protein PE_PGRS28
1637264	0	G	SNP	C	45	56	100	97.12	104	Gly322Gly (ggc/ggG)	Rv1452c	PE_PGRS28	PE-PGRS family protein PE_PGRS28
1638020	0	T	SNP	C	143	36	178	95.72	187	Ala70Ala (gca/gcG)	Rv1452c	PE_PGRS28	PE-PGRS family protein PE_PGRS28
1639594	0	C	SNP	A	115	111	225	100	226	Pro405Gln (cca/cAa)	Rv1453	-	transcriptional activator protein
1640474	0	C	SNP	T	86	85	169	98.28	174	Val63Ile (gta/Ata)	Rv1454c	qor	quinone reductase
1645599	0	C	SNP	T	96	95	187	98.96	193	Ala180Ala (gcg/gcA)	Rv1459c	-	alpha-(1->6)-mannopyranosyltransferase
1646227	0	C	SNP	T	100	74	171	99.43	175	Asp14Asp (gac/gaT)	Rv1460	-	transcriptional regulator
1650072	0	A	SNP	G	102	115	211	99.09	219	Asn183Asp (aac/Gac)	Rv1462	-	hypothetical protein
1656472	0	C	Del	GAP	108	63	170	89.53	191		Rv1468c	PE_PGRS29	PE-PGRS family protein PE_PGRS29
1656473	0	G	Del	GAP	108	63	170	89.53	191		Rv1468c	PE_PGRS29	PE-PGRS family protein PE_PGRS29
1656474	0	C	Del	GAP	110	63	172	90.58	191		Rv1468c	PE_PGRS29	PE-PGRS family protein PE_PGRS29
1676290	0	C	SNP	A	116	113	225	100	229	Lys198Asn (aag/aaT)	Rv1486c	-	hypothetical protein
1679273	0	C	SNP	A	72	105	174	98.33	180
1689349	0	C	SNP	T	76	123	197	100	199	Arg191His (cgc/cAc)	Rv1498c	-	methyltransferase
1689758	0	C	SNP	T	119	80	199	98.51	202	Asp55Asn (gac/Aac)	Rv1498c	-	methyltransferase
1692141	0	A	SNP	C	98	124	215	100	222	Ile84Ile (ata/atC)	Rv1501	-	hypothetical protein
1692709	0	T	SNP	C	135	96	230	99.57	232	_274Gln (tag/Cag)	Rv1501	-	hypothetical protein
1693561	0	A	SNP	G	105	74	175	100	179	Tyr213Cys (tac/tGc)	Rv1502	-	hypothetical protein
1696002	0	C	SNP	G	54	66	120	99.17	121	Ala148Pro (gcg/Ccg)	Rv1506c	-	hypothetical protein
1698581	0	G	SNP	C	122	116	233	99.17	240	Phe438Leu (ttc/ttG)	Rv1508c	-	membrane protein
1698911	0	G	SNP	A	112	106	212	100	218	Gly328Gly (ggc/ggT)	Rv1508c	-	membrane protein
1700415	1	C	Ins	G	55	59	114	80.85	114		Rv1509	-	hypothetical protein
1701247	0	C	SNP	T	107	80	185	96.89	193
1706119	0	T	SNP	C	118	105	220	100	223	Ser159Ser (tca/tcG)	Rv1514c	-	glycosyltransferase
1713951	0	C	SNP	A	100	102	199	99.51	203	Leu550Leu (ctc/ctA)	Rv1521	fadD25	fatty-acid--CoA ligase FadD25
1719757	0	G	SNP	T	101	86	183	98.94	189	Pro344Pro (ccg/ccT)	Rv1524	-	glycosyltransferase		phylo (4,5)
1728837	0	A	SNP	G	105	69	174	100	174
1752561	0	T	SNP	C	101	126	223	100	227	Asp258Gly (gac/gGc)	Rv1548c	PPE21	PPE family protein PPE21
1753519	1	G	Ins	C	54	94	148	82.68	148
1758304	1	G	Ins	A	94	93	187	78.9	187		Rv1552	frdA	fumarate reductase flavoprotein subunit
1758304	2	G	Ins	C	94	93	187	78.9	187		Rv1552	frdA	fumarate reductase flavoprotein subunit
1758304	3	G	Ins	C	94	93	187	78.9	187		Rv1552	frdA	fumarate reductase flavoprotein subunit
1758304	4	G	Ins	G	94	93	187	78.9	187		Rv1552	frdA	fumarate reductase flavoprotein subunit
1758304	5	G	Ins	G	94	93	187	78.9	187		Rv1552	frdA	fumarate reductase flavoprotein subunit
1758304	6	G	Ins	C	93	93	186	78.48	187		Rv1552	frdA	fumarate reductase flavoprotein subunit
1759252	0	G	SNP	T	80	108	187	100	188	Ser524Ser (tcg/tcT)	Rv1552	frdA	fumarate reductase flavoprotein subunit		phylo (not 4,9)
1760292	0	A	SNP	G	135	111	244	100	246	Met40Val (atg/Gtg)	Rv1554	frdC	fumarate reductase membrane anchor subunit
1774036	0	T	SNP	C	24	21	44	97.83	46	Gln195Gln (caa/caG)	Rv1566c	-	hypothetical protein
1774065	0	G	Del	GAP	37	42	78	95.18	83		Rv1566c	-	hypothetical protein
1774066	0	C	Del	GAP	37	42	78	95.18	83		Rv1566c	-	hypothetical protein
1774067	0	T	Del	GAP	37	42	78	95.18	83		Rv1566c	-	hypothetical protein
1774068	0	G	Del	GAP	37	42	78	95.18	83		Rv1566c	-	hypothetical protein
1774069	0	G	Del	GAP	37	42	78	96.34	82		Rv1566c	-	hypothetical protein
1774070	0	A	Del	GAP	37	42	78	95.18	83		Rv1566c	-	hypothetical protein
1774071	0	C	Del	GAP	37	42	78	95.18	83		Rv1566c	-	hypothetical protein
1774072	0	C	Del	GAP	37	42	78	95.18	83		Rv1566c	-	hypothetical protein
1774073	0	G	Del	GAP	37	42	78	95.18	83		Rv1566c	-	hypothetical protein
1774074	0	G	Del	GAP	37	42	78	95.18	83		Rv1566c	-	hypothetical protein
1774075	0	C	Del	GAP	37	42	78	95.18	83		Rv1566c	-	hypothetical protein
1774076	0	G	Del	GAP	37	42	78	95.18	83		Rv1566c	-	hypothetical protein
1774077	0	C	Del	GAP	37	42	78	94.05	84		Rv1566c	-	hypothetical protein
1774078	0	T	Del	GAP	37	42	78	94.05	84		Rv1566c	-	hypothetical protein
1774079	0	G	Del	GAP	37	42	78	92.94	85		Rv1566c	-	hypothetical protein
1777623	0	G	SNP	C	113	120	225	98.73	236	Gly308Arg (ggt/Cgt)	Rv1569	bioF1	8-amino-7-oxononanoate synthase
1778430	0	T	SNP	C	138	137	271	100	275	Met191Thr (atg/aCg)	Rv1570	bioD	ATP-dependent dethiobiotin synthetase BioD
1779370	0	G	SNP	C	108	93	201	100	201	Thr19Thr (acg/acC)	Rv1573	-	phage protein
1780048	0	A	SNP	G	111	119	226	97.87	235	His40Arg (cac/cGc)	Rv1574	-	phage protein
1780586	1	C	Ins	G	88	114	202	93.95	203		Rv1575	-	phage protein
1781580	0	C	SNP	T	135	121	251	100	256	Trp162_ (tgg/tAg)	Rv1576c	-	phage capsid protein
1785982	1	T	Ins	C	103	89	192	96.48	193		Rv1583c	-	phage protein
1789766	0	T	SNP	G	78	103	178	78.7	230	Asp24Ala (gac/gCc)	Rv1588c	-	hypothetical protein
1798355	0	G	SNP	A	111	107	212	100	218	Gly21Asp (ggt/gAt)	Rv1597	-	hypothetical protein
1803265	0	G	SNP	A	92	102	192	100	194	Ser201Asn (agc/aAc)	Rv1602	hisH	imidazole glycerol phosphate synthase subunit HisH
1804409	0	C	SNP	A	115	98	213	100	213	Pro124Gln (cca/cAa)	Rv1604	impA	inositol-monophosphatase ImpA
1817976	0	A	SNP	T	98	89	182	100	187	His121Leu (cac/cTc)	Rv1618	tesB1	acyl-CoA thioesterase TesB
1824733	0	G	SNP	A	90	93	179	99.46	184	Phe385Phe (ttc/ttT)	Rv1623c	cydA	cytochrome D ubiquinol oxidase subunit I CydA
1836286	0	G	SNP	C	116	109	224	100	225
1843658	0	G	SNP	A	77	105	177	98.91	184	Thr12Ile (acc/aTc)	Rv1637c	-	hypothetical protein
1847330	0	C	SNP	G	94	116	209	100	210	Gly377Arg (ggc/Cgc)	Rv1639c	-	hypothetical protein
1847919	0	C	SNP	G	99	84	182	100	183	Thr180Thr (acg/acC)	Rv1639c	-	hypothetical protein
1853597	0	G	SNP	C	109	107	214	99.08	218
1854300	0	T	SNP	C	111	103	209	100	214	Leu232Pro (ctg/cCg)	Rv1644	tsnR	23S rRNA methyltransferase TsnR
1856777	0	G	SNP	C	106	90	193	100	196	Ala2Pro (gcg/Ccg)	Rv1647	-	adenylate cyclase
1874156	0	A	SNP	C	81	95	174	100	176
1881343	0	G	SNP	T	98	83	178	98.91	183	Ala2014Ser (gcc/Tcc)	Rv1661	pks7	polyketide synthase
1885772	0	G	SNP	A	90	99	187	100	189	Ala1357Thr (gcc/Acc)	Rv1662	pks8	polyketide synthase
1894300	1	G	Ins	G	91	74	165	88.24	165
1894300	2	G	Ins	T	89	73	162	86.63	165
1894300	3	G	Ins	C	90	74	164	87.7	164
1894300	4	G	Ins	T	90	74	164	87.7	164
1894300	5	G	Ins	T	90	74	164	87.7	164
1894300	6	G	Ins	G	90	74	164	87.7	164
1894300	7	G	Ins	C	88	74	162	86.63	162
1894300	8	G	Ins	C	88	74	162	86.63	162
1894300	9	G	Ins	G	88	74	162	86.63	162
1894300	10	G	Ins	C	88	74	162	86.63	162
1901493	0	T	SNP	C	112	108	217	100	220	Ser149Ser (agt/agC)	Rv1676	-	hypothetical protein
1901586	0	C	SNP	T	109	110	217	98.65	222	Val180Val (gtc/gtT)	Rv1676	-	hypothetical protein
1901924	0	T	SNP	C	126	117	237	98.78	246	Leu59Leu (ctt/ctC)	Rv1677	dsbF	lipoprotein DsbF
1907296	0	G	SNP	C	75	95	168	100	170	Ala298Ala (gcg/gcC)	Rv1682	-	hypothetical protein
1917972	0	A	SNP	G	128	106	231	100	234	Leu11Leu (cta/ctG)	Rv1694	tlyA	16S/23S rRNA (cytidine-2'-O)-methyltransferase TlyA			capreomycin (CPR)
1931179	0	C	SNP	A	90	87	175	99.44	178	Arg93Leu (cgg/cTg)	Rv1704c	cycA	D-serine/alanine/glycine transporter protein CycA
1933988	0	G	SNP	A	70	66	135	100	136
1944402	0	T	SNP	C	109	104	208	99.53	214	Val276Ala (gtc/gCc)	Rv1716	-	hypothetical protein
1950767	0	T	SNP	C	75	85	158	100	160	Lys95Lys (aaa/aaG)	Rv1724c	-	hypothetical protein
1955930	0	G	SNP	A	91	67	157	98.75	160	Thr439Met (acg/aTg)	Rv1730c	-	penicillin-binding protein
1960284	0	C	SNP	A	130	110	236	100	240	Gln68His (cag/caT)	Rv1733c	-	transmembrane protein
1962974	0	G	SNP	A	97	106	199	98.54	206	His405Tyr (cac/Tac)	Rv1736c	narX	nitrate reductase-like protein NarX
1967237	0	C	SNP	A	114	87	199	100	201	Arg134Leu (cga/cTa)	Rv1739c	-	sulfate ABC transporter permease
1980871	0	G	SNP	C	106	116	211	98.67	225	Ala417Ala (gcg/gcC)	Rv1751	-	oxidoreductase
1981605	0	C	SNP	G	98	120	218	100	218
1985773	0	C	SNP	T	93	98	188	100	191	Val300Met (gtg/Atg)	Rv1754c	-	hypothetical protein
1990883	0	G	SNP	T	5	4	8	100	9	Gly565Gly (ggc/ggA)	Rv1759c	wag22	PE-PGRS family protein Wag22
1990888	0	C	SNP	T	5	5	9	100	10	Ala564Thr (gcc/Acc)	Rv1759c	wag22	PE-PGRS family protein Wag22
1990892	0	A	SNP	C	5	5	9	90.91	11	Gly562Gly (ggt/ggG)	Rv1759c	wag22	PE-PGRS family protein Wag22
1990897	0	C	SNP	A	4	5	9	90	10	Ala561Ser (gcc/Tcc)	Rv1759c	wag22	PE-PGRS family protein Wag22
1990924	0	A	SNP	G	4	5	9	100	9	Leu552Leu (ttg/Ctg)	Rv1759c	wag22	PE-PGRS family protein Wag22
1990928	0	G	SNP	C	5	5	8	100	10	Gly550Gly (ggc/ggG)	Rv1759c	wag22	PE-PGRS family protein Wag22
2001368	0	C	SNP	T	101	101	196	97.58	207	Thr252Ile (acc/aTc)	Rv1768	PE_PGRS31	PE-PGRS family protein PE_PGRS31
2005932	0	C	SNP	T	87	97	181	100	184	Arg258Cys (cgt/Tgt)	Rv1771	-	L-gulono-1,4-lactone dehydrogenase
2022868	0	T	SNP	C	90	117	204	100	207	Ser1204Ser (agt/agC)	Rv1783	eccC5	ESX-5 type VII secretion system protein EccC5
2035893	0	G	SNP	T	116	88	197	100	204	Ser137Ser (tcg/tcT)	Rv1797	eccE5	ESX-5 type VII secretion system protein EccE
2045310	0	A	SNP	G	92	141	225	99.57	234	Ile511Ile (att/atC)	Rv1803c	PE_PGRS32	PE-PGRS family protein PE_PGRS32
2049065	0	T	SNP	C	110	123	229	99.15	235
2049097	0	G	SNP	C	110	121	228	100	231
2049681	0	C	SNP	T	86	91	176	99.44	178
2051746	0	T	SNP	C	121	111	228	100	232	Ala155Ala (gct/gcC)	Rv1809	PPE33	PPE family protein PPE33
2052035	0	G	SNP	T	99	98	196	100	197	Val252Leu (gtg/Ttg)	Rv1809	PPE33	PPE family protein PPE33
2055271	0	A	SNP	G	132	127	249	100	259	Leu30Pro (cta/cCa)	Rv1812c	-	dehydrogenase
2057774	0	A	SNP	T	86	98	180	100	184	Ile83Phe (atc/Ttc)	Rv1815	-	hypothetical protein
2058203	0	C	SNP	T	112	82	188	100	194
2074514	0	G	SNP	C	17	14	31	96.88	32
2093998	0	C	SNP	T	100	92	188	97.96	196	Leu397Leu (ctg/ctA)	Rv1844c	gnd1	6-phosphogluconate dehydrogenase
2094912	0	C	Del	GAP	79	70	147	87.13	171		Rv1844c	gnd1	6-phosphogluconate dehydrogenase
2094913	0	A	Del	GAP	79	70	147	86.63	172		Rv1844c	gnd1	6-phosphogluconate dehydrogenase
2094914	0	G	Del	GAP	79	70	147	87.13	171		Rv1844c	gnd1	6-phosphogluconate dehydrogenase
2094915	0	C	Del	GAP	79	70	147	88.17	169		Rv1844c	gnd1	6-phosphogluconate dehydrogenase
2094916	0	G	Del	GAP	79	70	147	88.17	169		Rv1844c	gnd1	6-phosphogluconate dehydrogenase
2094917	0	T	Del	GAP	79	70	147	88.69	168		Rv1844c	gnd1	6-phosphogluconate dehydrogenase
2096186	0	A	SNP	G	95	94	188	100	189	Thr138Thr (act/acC)	Rv1846c	blaI	transcriptional repressor BlaI
2101009	0	G	SNP	C	117	105	220	99.11	224	Val224Leu (gtc/Ctc)	Rv1852	ureG	urease accessory protein UreG
2108141	0	T	SNP	C	118	115	230	100	233	Phe136Leu (ttc/Ctc)	Rv1860	apa	hypothetical protein
2109523	1	C	Ins	G	95	79	174	92.55	174
2109694	0	T	SNP	C	90	106	188	98.49	199	Cys51Arg (tgc/Cgc)	Rv1862	adhA	alcohol dehydrogenase A
2116903	0	C	SNP	T	96	123	219	100	219	Gly380Gly (ggc/ggT)	Rv1867	-	hypothetical protein
2117104	0	G	SNP	A	112	78	188	98.96	192	Lys447Lys (aag/aaA)	Rv1867	-	hypothetical protein
2119297	0	G	SNP	A	94	106	194	99.5	201	Asp651Asn (gac/Aac)	Rv1868	-	hypothetical protein
2123146	0	C	SNP	T	86	81	167	100	167	Ala2Ala (gcg/gcA)	Rv1872c	lldD2	L-lactate dehydrogenase
2123169	0	T	SNP	G	91	84	173	100	175
2128870	0	A	SNP	G	94	87	178	100	181	Leu283Leu (cta/ctG)	Rv1878	glnA3	glutamine synthetase GlnA
2133468	1	T	Ins	T	83	62	145	83.33	145		Rv1883c	-	hypothetical protein
2133468	2	T	Ins	C	83	62	145	83.33	145		Rv1883c	-	hypothetical protein
2133468	3	T	Ins	G	83	62	145	83.33	145		Rv1883c	-	hypothetical protein
2133468	4	T	Ins	C	83	61	144	82.76	145		Rv1883c	-	hypothetical protein
2133468	5	T	Ins	A	83	62	145	83.33	145		Rv1883c	-	hypothetical protein
2133468	6	T	Ins	T	83	62	145	83.33	145		Rv1883c	-	hypothetical protein
2133468	7	T	Ins	G	83	62	145	83.33	145		Rv1883c	-	hypothetical protein
2133468	8	T	Ins	C	83	60	143	82.18	143		Rv1883c	-	hypothetical protein
2133468	9	T	Ins	C	81	60	141	81.03	141		Rv1883c	-	hypothetical protein
2133468	10	T	Ins	G	81	59	140	80.46	140		Rv1883c	-	hypothetical protein
2133468	11	T	Ins	T	80	58	138	79.31	138		Rv1883c	-	hypothetical protein
2133468	12	T	Ins	C	78	57	135	77.59	135		Rv1883c	-	hypothetical protein
2135870	0	T	SNP	C	53	90	143	100	143
2141996	0	A	Del	GAP	85	59	141	98.63	146
2141997	0	C	Del	GAP	85	59	141	98.63	146
2141998	0	G	Del	GAP	85	59	141	99.31	145
2141999	0	A	Del	GAP	85	59	141	98.63	146
2143328	0	G	SNP	C	90	119	206	99.52	210	Val270Leu (gtg/Ctg)	Rv1895	-	zinc-binding alcohol dehydrogenase
2147022	0	A	SNP	C	105	103	205	100	208	Ile204Met (att/atG)	Rv1900c	lipJ	lignin peroxidase LipJ
2155168	0	C	SNP	G	110	98	207	100	208	Ser315Thr (agc/aCc)	Rv1908c	katG	catalase-peroxidase	isoniazid (INH)		isoniazid (INH)
2163790	0	A	SNP	C	41	45	84	100	86	Pro1174Pro (cct/ccG)	Rv1917c	PPE34	PPE family protein PPE34
2165286	0	A	SNP	C	70	78	146	100	148	Ser676Ala (tca/Gca)	Rv1917c	PPE34	PPE family protein PPE34
2170568	0	G	SNP	C	103	137	237	99.59	241	Ile15Met (atc/atG)	Rv1918c	PPE35	PPE family protein PPE35
2185888	0	C	SNP	T	112	98	206	98.13	214	Gly101Ser (ggc/Agc)	Rv1934c	fadE17	acyl-CoA dehydrogenase FadE17
2186054	0	G	SNP	A	119	142	253	99.62	262	His45His (cac/caT)	Rv1934c	fadE17	acyl-CoA dehydrogenase FadE17
2197287	0	A	SNP	G	88	101	187	100	189	Pro433Pro (cca/ccG)	Rv1945	-	hypothetical protein
2197290	0	C	SNP	A	86	99	183	100	185	Arg434Arg (cgc/cgA)	Rv1945	-	hypothetical protein
2197293	0	C	SNP	A	87	99	184	100	186	Ile435Ile (atc/atA)	Rv1945	-	hypothetical protein
2205511	0	C	SNP	T	88	94	180	100	182	Thr13Thr (acg/acA)	Rv1962A	vapB35	antitoxin VapB35
2207591	1	T	Ins	C	107	68	175	98.87	175
2211826	0	A	SNP	G	99	102	199	100	201	Lys67Lys (aaa/aaG)	Rv1968	mce3C	Mce family protein Mce3C
2213593	0	A	Del	GAP	96	109	195	95.35	215		Rv1969	mce3D	Mce family protein Mce3D
2214251	0	G	SNP	A	133	115	245	98.8	251	Gln43Gln (cag/caA)	Rv1970	lprM	Mce family lipoprotein LprM
2216443	0	C	SNP	A	95	110	200	100	205	Ala396Glu (gcg/gAg)	Rv1971	mce3F	Mce family protein Mce3F
2218043	0	G	SNP	C	93	73	162	99.4	167
2220512	0	T	SNP	G	104	104	207	100	208	Ser253Ser (tct/tcG)	Rv1977	-	hypothetical protein
2223293	0	T	SNP	C	101	110	210	99.06	213
2228967	0	A	SNP	G	121	128	248	100	249
2246396	0	C	SNP	T	110	92	200	99.02	204	Ala396Ala (gcc/gcT)	Rv2000	-	hypothetical protein
2251995	0	T	SNP	C	93	77	170	98.27	173
2251999	0	A	SNP	G	100	83	182	99.46	184
2253701	0	C	SNP	G	75	95	169	99.42	171	Ala567Gly (gca/gGa)	Rv2006	otsB1	trehalose-6-phosphate phosphatase OtsB
2260525	0	C	SNP	T	143	111	248	100	254
2264782	0	C	SNP	A	112	132	240	100	244	Ala262Glu (gcg/gAg)	Rv2017	-	transcriptional regulator
2265059	0	T	SNP	G	90	105	193	100	195
2269756	0	G	SNP	C	115	137	245	98.82	255	Pro162Arg (ccg/cGg)	Rv2024c	-	hypothetical protein
2269780	0	T	SNP	C	104	132	234	100	236	Asp154Gly (gac/gGc)	Rv2024c	-	hypothetical protein
2270100	0	C	SNP	T	108	105	211	98.61	216	Trp47_ (tgg/tgA)	Rv2024c	-	hypothetical protein
2270102	0	A	SNP	G	109	115	220	100	224	Trp47Arg (tgg/Cgg)	Rv2024c	-	hypothetical protein
2280668	0	G	SNP	A	99	116	208	99.54	216	His139Tyr (cat/Tat)	Rv2033c	-	hypothetical protein
2282787	0	C	SNP	T	130	110	232	100	240	Cys312Tyr (tgt/tAt)	Rv2037c	-	transmembrane protein
2283866	0	A	SNP	C	93	88	177	99.45	182	Ser311Ala (tcg/Gcg)	Rv2038c	-	sugar ABC transporter ATP-binding protein
2285251	0	C	SNP	A	70	94	160	100	164	Val131Phe (gtc/Ttc)	Rv2039c	-	sugar ABC transporter permease
2287121	0	A	SNP	G	108	120	228	100	228	Asp242Asp (gat/gaC)	Rv2041c	-	sugar ABC transporter substrate-binding lipoprotein
2288718	0	A	SNP	G	88	124	206	99.07	214	Met175Thr (atg/aCg)	Rv2043c	pncA	pyrazinamidase/nicotinamidase PncA	pyrazinamide (PZA)		pyrazinamide (PZA)
2300237	0	A	SNP	G	103	130	231	93.57	249	Ala2250Ala (gct/gcC)	Rv2048c	pks12	polyketide synthase
2300546	0	A	SNP	T	86	88	173	95.6	182	His2147Gln (cat/caA)	Rv2048c	pks12	polyketide synthase
2300552	0	T	SNP	G	80	81	159	95.27	169	Pro2145Pro (cca/ccC)	Rv2048c	pks12	polyketide synthase
2300555	0	A	SNP	G	85	83	165	97.11	173	Asp2144Asp (gat/gaC)	Rv2048c	pks12	polyketide synthase
2311434	0	C	Del	GAP	96	89	184	97.88	189		Rv2052c	-	hypothetical protein
2312265	0	T	SNP	G	105	98	201	100	203	Thr85Pro (acc/Ccc)	Rv2052c	-	hypothetical protein
2314893	0	T	SNP	C	76	91	163	100	167	Lys57Glu (aag/Gag)	Rv2058c	rpmB2	50S ribosomal protein L28
2325142	0	G	SNP	A	75	67	142	99.3	143	Ala243Ala (gcc/gcT)	Rv2067c	-	hypothetical protein
2326315	0	G	SNP	A	102	91	192	100	193	Thr165Thr (acc/acT)	Rv2068c	blaC	beta-lactamase
2329533	0	A	SNP	G	99	108	205	99.52	208	Leu205Pro (ctc/cCc)	Rv2072c	cobL	precorrin-6Y C(5,15)-methyltransferase
2334007	0	A	SNP	G	97	96	190	100	193	Ala96Ala (gct/gcC)	Rv2077c	-	transmembrane protein
2335075	0	A	SNP	G	105	94	198	99	201	Glu6Gly (gaa/gGa)	Rv2078	-	hypothetical protein
2335494	0	A	SNP	G	131	132	258	98.87	266	Tyr47Cys (tac/tGc)	Rv2079	-	hypothetical protein
2338263	0	G	SNP	A	93	68	155	100	161	Gly81Gly (ggc/ggT)	Rv2081c	-	transmembrane protein
2340621	0	C	SNP	G	106	114	204	100	220	Pro638Arg (ccc/cGc)	Rv2082	-	hypothetical protein
2341636	0	C	SNP	G	86	106	188	99.48	193	Leu256Val (ctg/Gtg)	Rv2083	-	hypothetical protein
2344389	0	T	SNP	A	83	88	168	99.42	172
2345037	0	C	SNP	A	96	89	181	99.46	186	Leu209Leu (ctc/ctA)	Rv2088	pknJ	transmembrane serine/threonine-protein kinase PknJ
2347521	0	T	SNP	C	22	25	46	97.92	48	Leu50Pro (ctg/cCg)	Rv2090	-	5'-3' exonuclease
2353070	0	G	SNP	A	86	77	161	98.79	165	Asp76Asp (gac/gaT)	Rv2094c	tatA	Sec-independent protein translocase membrane-bound protein TatA
2357269	0	G	Del	GAP	115	114	233	78.42	292
2357270	0	C	Del	GAP	115	114	233	79.51	288
2357271	0	C	Del	GAP	115	114	233	78.97	290
2361311	0	C	SNP	T	110	136	243	98.01	251	Leu358Phe (ctc/Ttc)	Rv2101	helZ	helicase HelZ
2361604	0	C	SNP	G	93	100	189	100	193	Val455Val (gtc/gtG)	Rv2101	helZ	helicase HelZ
2362041	0	C	SNP	A	111	98	208	100	209	Pro601Gln (ccg/cAg)	Rv2101	helZ	helicase HelZ
2368565	0	A	Del	GAP	65	69	132	99.26	135
2373126	0	A	SNP	G	105	136	237	100	241	Glu166Gly (gag/gGg)	Rv2113	-	integral membrane protein
2386389	0	G	SNP	A	91	84	174	98.87	177	Gly33Ser (ggc/Agc)	Rv2125	-	hypothetical protein
2387442	0	G	SNP	T	53	61	113	100	114	Gly177Gly (ggc/ggA)	Rv2126c	PE_PGRS37	PE-PGRS family protein PE_PGRS37
2387593	0	G	Del	GAP	32	18	48	75.76	66		Rv2126c	PE_PGRS37	PE-PGRS family protein PE_PGRS37
2387595	0	C	Del	GAP	32	18	48	75.76	66		Rv2126c	PE_PGRS37	PE-PGRS family protein PE_PGRS37
2387596	0	C	Del	GAP	32	18	48	75.76	66		Rv2126c	PE_PGRS37	PE-PGRS family protein PE_PGRS37
2387597	0	C	Del	GAP	32	18	48	75.76	66		Rv2126c	PE_PGRS37	PE-PGRS family protein PE_PGRS37
2387598	0	G	Del	GAP	32	18	48	75.76	66		Rv2126c	PE_PGRS37	PE-PGRS family protein PE_PGRS37
2387599	0	C	Del	GAP	32	18	48	76.92	65		Rv2126c	PE_PGRS37	PE-PGRS family protein PE_PGRS37
2387600	0	C	Del	GAP	32	18	48	75.76	66		Rv2126c	PE_PGRS37	PE-PGRS family protein PE_PGRS37
2387601	0	G	Del	GAP	32	18	48	96.15	52		Rv2126c	PE_PGRS37	PE-PGRS family protein PE_PGRS37
2387602	0	T	Del	GAP	32	18	48	98.04	51		Rv2126c	PE_PGRS37	PE-PGRS family protein PE_PGRS37
2387603	0	C	Del	GAP	32	18	48	98.04	51		Rv2126c	PE_PGRS37	PE-PGRS family protein PE_PGRS37
2387604	0	A	Del	GAP	32	18	48	98.04	51		Rv2126c	PE_PGRS37	PE-PGRS family protein PE_PGRS37
2387605	0	C	Del	GAP	32	18	48	98.04	51		Rv2126c	PE_PGRS37	PE-PGRS family protein PE_PGRS37
2387606	0	C	Del	GAP	32	18	48	98.04	51		Rv2126c	PE_PGRS37	PE-PGRS family protein PE_PGRS37
2387607	0	G	Del	GAP	32	18	48	98.04	51		Rv2126c	PE_PGRS37	PE-PGRS family protein PE_PGRS37
2387608	0	A	Del	GAP	32	18	48	98.04	51		Rv2126c	PE_PGRS37	PE-PGRS family protein PE_PGRS37
2387609	0	T	Del	GAP	32	18	48	98.04	51		Rv2126c	PE_PGRS37	PE-PGRS family protein PE_PGRS37
2387610	0	C	Del	GAP	32	18	48	98.04	51		Rv2126c	PE_PGRS37	PE-PGRS family protein PE_PGRS37
2387611	0	A	Del	GAP	32	18	48	98.04	51		Rv2126c	PE_PGRS37	PE-PGRS family protein PE_PGRS37
2387612	0	G	Del	GAP	32	18	48	98.04	51		Rv2126c	PE_PGRS37	PE-PGRS family protein PE_PGRS37
2387613	0	C	Del	GAP	32	18	48	98.04	51		Rv2126c	PE_PGRS37	PE-PGRS family protein PE_PGRS37
2387614	0	A	Del	GAP	32	18	48	98.04	51		Rv2126c	PE_PGRS37	PE-PGRS family protein PE_PGRS37
2387615	0	G	Del	GAP	32	18	48	98.04	51		Rv2126c	PE_PGRS37	PE-PGRS family protein PE_PGRS37
2387616	0	C	Del	GAP	32	18	48	96.15	52		Rv2126c	PE_PGRS37	PE-PGRS family protein PE_PGRS37
2387733	0	T	SNP	C	136	68	200	100	204	Glu80Glu (gaa/gaG)	Rv2126c	PE_PGRS37	PE-PGRS family protein PE_PGRS37
2390415	0	G	SNP	A	86	70	155	96.3	162	Arg259Cys (cgt/Tgt)	Rv2129c	-	oxidoreductase
2405787	0	T	SNP	G	92	92	178	100	184	Lys57Thr (aag/aCg)	Rv2146c	-	transmembrane protein
2415656	0	G	SNP	C	114	128	236	100	242	Arg247Gly (cgg/Ggg)	Rv2155c	murD	UDP-N-acetylmuramoylalanine--D-glutamate ligase
2419540	0	T	SNP	C	89	109	195	98.02	202	Thr357Ala (acc/Gcc)	Rv2158c	murE	UDP-N-acetylmuramoylalanyl-D-glutamate--2, 6-diaminopimelate ligase
2421081	0	C	SNP	A	119	115	233	100	234	Pro195Pro (ccg/ccT)	Rv2159c	-	hypothetical protein
2424925	0	A	SNP	G	95	96	188	100	191
2427088	0	C	SNP	T	129	126	252	99.22	257	Arg384Lys (agg/aAg)	Rv2164c	-	hypothetical protein
2435906	0	C	SNP	T	89	117	203	98.56	209
2446408	0	G	SNP	A	103	77	179	100	180	Ala180Val (gcc/gTc)	Rv2184c	-	hypothetical protein
2469988	0	T	SNP	G	87	111	197	100	198	Gln159Pro (cag/cCg)	Rv2205c	-	hypothetical protein
2474251	0	A	Del	GAP	90	78	162	86.15	195		Rv2209	-	integral membrane protein
2474252	0	C	Del	GAP	91	78	162	87.11	194		Rv2209	-	integral membrane protein
2474253	0	A	Del	GAP	91	78	162	98.83	171		Rv2209	-	integral membrane protein
2474254	0	G	Del	GAP	91	78	162	99.41	170		Rv2209	-	integral membrane protein
2474255	0	A	Del	GAP	91	78	162	100	169		Rv2209	-	integral membrane protein
2474256	0	T	Del	GAP	91	78	162	100	169		Rv2209	-	integral membrane protein
2474257	0	A	Del	GAP	91	77	162	100	168		Rv2209	-	integral membrane protein
2474258	0	A	Del	GAP	90	77	161	98.24	170		Rv2209	-	integral membrane protein
2487008	0	C	SNP	T	129	136	257	97.43	272	Val137Met (gtg/Atg)	Rv2219A	-	membrane protein
2487847	0	C	SNP	T	83	89	168	98.29	175	Ala78Val (gcg/gTg)	Rv2220	glnA1	glutamine synthetase
2496560	0	G	SNP	T	110	94	196	99.03	206	Ser155Tyr (tcc/tAc)	Rv2224c	caeA	carboxylesterase A
2499726	0	G	SNP	A	92	101	192	100	193	Asp299Asn (gat/Aat)	Rv2226	-	hypothetical protein
2503483	0	T	SNP	G	111	97	207	98.58	211	Arg376Arg (aga/Cga)	Rv2230c	-	GTP cyclohydrolase
2509140	0	G	SNP	C	117	104	217	100	221	Ser79Cys (tcc/tGc)	Rv2236c	cobD	cobalamin biosynthesis transmembrane protein CobD
2509722	0	A	SNP	G	83	100	179	100	183	Pro78Pro (cca/ccG)	Rv2237	-	hypothetical protein
2520761	0	G	SNP	A	108	71	174	96.76	185	Glu7Lys (gag/Aag)	Rv2247	accD6	acetyl-/propionyl-CoA carboxylase subunit beta
2521342	0	T	SNP	C	91	93	182	100	184	Asp200Asp (gat/gaC)	Rv2247	accD6	acetyl-/propionyl-CoA carboxylase subunit beta
2523205	1	G	Ins	C	86	85	171	90	171
2523205	2	G	Ins	G	86	84	170	89.47	171
2523205	3	G	Ins	C	86	85	171	90	171
2525723	0	G	Del	GAP	90	119	207	96.31	217		Rv2251	-	flavoprotein
2528992	0	G	SNP	A	142	112	249	100	254	Pro61Pro (ccc/ccT)	Rv2256a	-	hypothetical protein
2529680	0	A	SNP	G	98	93	189	100	191	Thr65Thr (act/acC)	Rv2256c	-	hypothetical protein
2531742	0	A	SNP	G	100	86	185	99.47	187	Ala52Ala (gct/gcC)	Rv2258c	-	transcriptional regulator
2533980	0	G	SNP	T	108	95	196	98.54	206
2534563	0	G	Del	GAP	137	83	219	94.83	232
2534564	0	A	Del	GAP	137	83	219	99.55	221
2544639	0	C	SNP	T	88	88	176	100	176
2545140	0	C	SNP	T	59	87	143	99.32	147	Thr148Ile (acc/aTc)	Rv2270	lppN	lipoprotein LppN
2565680	0	G	SNP	C	114	94	206	99.05	210	Pro118Pro (ccg/ccC)	Rv2294	-	cystathionine beta-lyase
2570272	0	C	SNP	G	118	103	219	98.66	224	Pro577Pro (ccg/ccC)	Rv2299c	htpG	chaperone protein HtpG
2586127	0	A	SNP	G	115	100	212	100	215	Gly388Gly (ggt/ggC)	Rv2314c	-	hypothetical protein
2587959	0	G	SNP	T	115	102	214	99.09	219	Tyr282_ (tac/taA)	Rv2315c	-	hypothetical protein
2588775	0	G	SNP	C	93	124	214	98.64	220	Asp10Glu (gac/gaG)	Rv2315c	-	hypothetical protein
2597696	0	C	SNP	T	101	122	222	98.67	226	Pro54Pro (ccg/ccA)	Rv2325c	-	hypothetical protein
2598400	0	A	SNP	G	113	97	207	100	210	Asn516Asn (aat/aaC)	Rv2326c	-	ABC transporter ATP-binding protein
2612632	0	C	SNP	A	120	100	210	99.55	221	Gly119Val (ggc/gTc)	Rv2337c	-	hypothetical protein
2615517	0	C	SNP	A	82	85	165	97.09	172	Phe275Leu (ttc/ttA)	Rv2339	mmpL9	transmembrane transport protein MmpL9
2621183	0	C	SNP	T	102	113	212	97.29	221	Gly424Ser (ggc/Agc)	Rv2343c	dnaG	DNA primase
2630158	0	C	SNP	G	32	41	72	96.05	76	Arg54Arg (cgg/cgC)	Rv2350c	plcB	membrane-associated phospholipase B
2630161	0	A	SNP	G	35	39	73	97.37	76	Asn53Asn (aat/aaC)	Rv2350c	plcB	membrane-associated phospholipase B
2630173	0	C	SNP	G	35	36	71	95.95	74	Leu49Phe (ttg/ttC)	Rv2350c	plcB	membrane-associated phospholipase B
2630176	0	C	SNP	G	35	33	68	95.77	71	Leu48Phe (ttg/ttC)	Rv2350c	plcB	membrane-associated phospholipase B
2630182	0	G	SNP	A	35	32	67	95.71	70	Ile46Ile (atc/atT)	Rv2350c	plcB	membrane-associated phospholipase B
2630184	0	T	SNP	A	33	33	66	95.65	69	Ile46Phe (atc/Ttc)	Rv2350c	plcB	membrane-associated phospholipase B
2630188	0	C	SNP	T	34	33	67	95.71	70	Glu44Glu (gag/gaA)	Rv2350c	plcB	membrane-associated phospholipase B
2630206	0	T	SNP	G	30	26	52	94.92	59	Gly38Gly (gga/ggC)	Rv2350c	plcB	membrane-associated phospholipase B
2630211	0	G	SNP	A	30	22	52	94.55	55	Pro37Ser (ccc/Tcc)	Rv2350c	plcB	membrane-associated phospholipase B
2630215	0	A	SNP	G	25	19	44	93.62	47	Pro35Pro (cct/ccC)	Rv2350c	plcB	membrane-associated phospholipase B
2630224	0	T	SNP	G	23	12	34	92.11	38	Gly32Gly (gga/ggC)	Rv2350c	plcB	membrane-associated phospholipase B
2630233	0	T	SNP	C	21	8	28	90.62	32	Lys29Lys (aaa/aaG)	Rv2350c	plcB	membrane-associated phospholipase B
2631556	0	C	SNP	G	20	27	47	97.92	48	Gly174Arg (ggc/Cgc)	Rv2351c	plcA	membrane-associated phospholipase A
2631565	0	T	SNP	C	27	35	62	98.41	63	Ile171Val (atc/Gtc)	Rv2351c	plcA	membrane-associated phospholipase A
2631574	0	T	SNP	C	33	37	68	98.59	71	Thr168Ala (acg/Gcg)	Rv2351c	plcA	membrane-associated phospholipase A
2631583	0	G	SNP	A	43	40	83	98.81	84	Leu165Leu (ctg/Ttg)	Rv2351c	plcA	membrane-associated phospholipase A
2631599	0	G	SNP	A	51	43	94	98.95	95	Ile159Ile (atc/atT)	Rv2351c	plcA	membrane-associated phospholipase A
2631620	0	A	SNP	G	50	39	87	98.89	90	Gly152Gly (ggt/ggC)	Rv2351c	plcA	membrane-associated phospholipase A
2631899	0	A	SNP	G	8	10	18	100	18	Tyr59Tyr (tat/taC)	Rv2351c	plcA	membrane-associated phospholipase A
2631905	0	G	SNP	A	10	11	21	100	21	Asp57Asp (gac/gaT)	Rv2351c	plcA	membrane-associated phospholipase A
2631914	0	C	SNP	G	12	11	22	100	23	Arg54Arg (cgg/cgC)	Rv2351c	plcA	membrane-associated phospholipase A
2631929	0	C	SNP	G	11	4	15	100	15	Leu49Leu (ctg/ctC)	Rv2351c	plcA	membrane-associated phospholipase A
2631931	0	G	SNP	A	11	4	15	100	15	Leu49Leu (ctg/Ttg)	Rv2351c	plcA	membrane-associated phospholipase A
2631932	0	C	SNP	G	11	4	15	100	15	Leu48Phe (ttg/ttC)	Rv2351c	plcA	membrane-associated phospholipase A
2631938	0	G	SNP	A	11	4	15	100	15	Ile46Ile (atc/atT)	Rv2351c	plcA	membrane-associated phospholipase A
2631941	0	A	SNP	G	11	4	15	100	15	His45His (cat/caC)	Rv2351c	plcA	membrane-associated phospholipase A
2631944	0	C	SNP	T	14	4	17	100	18	Glu44Glu (gag/gaA)	Rv2351c	plcA	membrane-associated phospholipase A
2631962	0	T	SNP	G	48	16	64	100	64	Gly38Gly (gga/ggC)	Rv2351c	plcA	membrane-associated phospholipase A
2631967	0	G	SNP	A	49	14	63	100	63	Pro37Ser (ccc/Tcc)	Rv2351c	plcA	membrane-associated phospholipase A
2631968	0	A	SNP	G	49	16	65	100	65	Cys36Cys (tgt/tgC)	Rv2351c	plcA	membrane-associated phospholipase A
2631971	0	A	SNP	G	49	16	64	100	65	Pro35Pro (cct/ccC)	Rv2351c	plcA	membrane-associated phospholipase A
2631977	0	G	SNP	C	49	24	72	100	73	Ala33Ala (gcc/gcG)	Rv2351c	plcA	membrane-associated phospholipase A
2656225	0	A	SNP	G	101	106	207	100	207	Val69Ala (gtc/gCc)	Rv2377c	-	hypothetical protein
2660319	0	C	SNP	G	99	85	182	100	184	Glu589Asp (gag/gaC)	Rv2379c	mbtF	peptide synthetase
2661973	0	T	SNP	C	72	103	170	99.43	176	Glu38Gly (gag/gGg)	Rv2379c	mbtF	peptide synthetase
2674326	0	G	SNP	A	91	104	193	100	195	Ala504Ala (gcc/gcT)	Rv2383c	mbtB	phenyloxazoline synthase
2680658	0	T	SNP	G	43	78	121	100	121	Thr67Thr (act/acG)	Rv2386a	-	hypothetical protein
2695378	0	C	SNP	G	80	88	167	100	168	Gly141Ala (ggc/gCc)	Rv2398c	cysW	sulfate ABC transporter permease CysW
2704884	1	A	Ins	C	75	81	156	91.76	156		Rv2407	-	ribonuclease Z
2704884	2	A	Ins	A	75	80	155	91.18	156		Rv2407	-	ribonuclease Z
2704884	3	A	Ins	G	73	81	154	90.59	154		Rv2407	-	ribonuclease Z
2704884	4	A	Ins	C	73	80	153	90	153		Rv2407	-	ribonuclease Z
2704884	5	A	Ins	G	73	80	153	90	153		Rv2407	-	ribonuclease Z
2704884	6	A	Ins	A	71	79	150	88.24	150		Rv2407	-	ribonuclease Z
2704884	7	A	Ins	C	71	78	149	87.65	149		Rv2407	-	ribonuclease Z
2712038	0	A	SNP	G	135	110	240	100	245	Leu280Ser (ttg/tCg)	Rv2414c	-	hypothetical protein
2713795	0	C	SNP	T	132	109	236	99.59	242
2718852	0	T	SNP	G	94	89	179	100	183
2734074	0	T	SNP	C	138	160	292	100	298	Val282Ala (gtc/gCc)	Rv2436	rbsK	ribokinase RbsK
2751804	0	C	SNP	T	99	93	190	100	192	Arg126Gln (cgg/cAg)	Rv2450c	rpfE	resuscitation-promoting factor RpfE
2752698	0	C	SNP	A	77	83	155	99.38	161
2760152	0	A	SNP	G	88	108	193	100	196	Tyr125Cys (tac/tGc)	Rv2458	mmuM	homocysteine S-methyltransferase MmuM
2779136	0	T	SNP	C	90	87	176	100	177	Ser1043Gly (agc/Ggc)	Rv2476c	gdh	NAD-dependent glutamate dehydrogenase
2780226	0	C	SNP	T	112	99	209	98.6	214	Gln679Gln (cag/caA)	Rv2476c	gdh	NAD-dependent glutamate dehydrogenase
2786952	0	A	SNP	G	105	122	219	100	227	Cys778Arg (tgc/Cgc)	Rv2482c	plsB2	glycerol-3-phosphate acyltransferase
2789341	0	A	SNP	C	112	100	211	98.6	215	Ile561Ser (atc/aGc)	Rv2483c	plsC	bifunctional L-3-phosphoserine phosphatase/1-acyl-sn-glycerol-3-phosphate acyltransferase
2790578	0	G	SNP	A	102	63	162	98.8	167	Leu149Leu (ctg/Ttg)	Rv2483c	plsC	bifunctional L-3-phosphoserine phosphatase/1-acyl-sn-glycerol-3-phosphate acyltransferase
2795454	0	G	SNP	A	117	114	216	98.72	234	Val644Val (gtc/gtT)	Rv2487c	PE_PGRS42	PE-PGRS family protein PE_PGRS42
2800874	0	G	SNP	A	103	96	194	100	199	Pro91Leu (ccg/cTg)	Rv2489c	-	hypothetical protein
2809621	0	T	SNP	C	110	126	232	100	236	Thr107Ala (acc/Gcc)	Rv2495c	bkdC	branched-chain keto acid dehydrogenase E2 component
2818550	0	G	SNP	A	87	72	158	98.76	161	Thr193Ile (acc/aTc)	Rv2503c	scoB	succinyl-CoA:3-ketoacid-CoA transferase subunit B
2818837	0	A	SNP	G	94	102	195	98.99	198	Gly97Gly (ggt/ggC)	Rv2503c	scoB	succinyl-CoA:3-ketoacid-CoA transferase subunit B
2821342	0	C	SNP	T	96	105	196	99.5	202	Ala85Ala (gcg/gcA)	Rv2505c	fadD35	fatty-acid--CoA ligase FadD35
2827984	0	G	SNP	T	100	73	172	100	173
2828019	0	T	SNP	C	99	68	163	100	167
2828372	0	C	SNP	T	107	84	185	98.96	193
2830525	0	C	SNP	A	84	79	160	99.39	164	Thr122Lys (acg/aAg)	Rv2513	-	hypothetical protein
2840548	0	T	SNP	C	92	83	173	97.22	180	Ile2929Val (ata/Gta)	Rv2524c	fas	fatty acid synthase
2845337	0	C	SNP	T	100	90	184	98.96	192	Thr1332Thr (acg/acA)	Rv2524c	fas	fatty acid synthase
2852526	0	C	SNP	G	84	89	173	98.86	175	Ser49Thr (agc/aCc)	Rv2528c	mrr	restriction system protein
2855259	0	A	SNP	G	100	74	170	100	174	Ala841Ala (gct/gcC)	Rv2531c	-	amino acid decarboxylase
2865760	0	A	SNP	G	81	78	156	100	159	Thr211Ala (acc/Gcc)	Rv2542	-	hypothetical protein
2865882	0	T	SNP	C	121	107	223	99.56	229	Val251Val (gtt/gtC)	Rv2542	-	hypothetical protein
2868976	0	C	SNP	G	121	124	241	99.19	247	Val39Val (gtc/gtG)	Rv2548	vapC19	ribonuclease VapC19
2880702	0	G	SNP	C	88	114	201	100	202	Val210Leu (gtc/Ctc)	Rv2560	-	hypothetical protein
2881415	0	A	SNP	G	83	98	179	99.45	182
2881598	0	G	Del	GAP	67	90	157	92.35	170
2888201	0	T	SNP	C	109	103	210	100	212	Leu610Pro (ctc/cCc)	Rv2566	-	hypothetical protein
2889633	0	T	SNP	C	81	100	178	100	181	Ala1087Ala (gct/gcC)	Rv2566	-	hypothetical protein
2891267	0	C	SNP	T	91	93	178	100	184	Gly491Gly (ggc/ggT)	Rv2567	-	hypothetical protein
2891728	0	A	SNP	G	101	96	191	100	197	Gln645Arg (cag/cGg)	Rv2567	-	hypothetical protein
2894208	0	G	SNP	A	118	120	235	100	238	Ser67Ser (agc/agT)	Rv2569c	-	hypothetical protein
2910461	0	G	SNP	T	113	105	215	100	218	Ala147Glu (gcg/gAg)	Rv2584c	apt	adenine phosphoribosyltransferase
2911293	0	C	SNP	G	92	97	186	100	189	Cys462Ser (tgt/tCt)	Rv2585c	-	lipoprotein
2912294	0	T	SNP	G	84	95	175	100	179	Ala128Ala (gca/gcC)	Rv2585c	-	lipoprotein
2923391	0	T	SNP	C	109	115	223	100	224	Pro281Pro (cca/ccG)	Rv2592c	ruvB	Holliday junction ATP-dependent DNA helicase RuvB
2924461	0	G	SNP	A	106	127	231	99.15	235	Ala120Ala (gcc/gcT)	Rv2593c	ruvA	Holliday junction ATP-dependent DNA helicase RuvA
2927939	0	T	SNP	C	81	81	161	100	162
2928029	0	G	SNP	C	80	86	163	99.4	167	Val14Leu (gtg/Ctg)	Rv2600	-	integral membrane protein
2932649	0	G	SNP	A	108	103	209	98.6	214	Ala165Val (gct/gTt)	Rv2605c	tesB2	acyl-CoA thioesterase TesB
2935586	0	G	SNP	C	141	115	255	99.22	258	Ala181Pro (gcc/Ccc)	Rv2608	PPE42	PPE family protein PPE42
2939373	0	G	SNP	C	96	124	217	100	220	Ser197Cys (tct/tGt)	Rv2611c	-	phosphatidylinositol mannoside acyltransferase
2939657	0	T	SNP	C	123	107	224	100	230	Ile102Met (ata/atG)	Rv2611c	-	phosphatidylinositol mannoside acyltransferase
2954439	0	T	SNP	C	95	77	171	100	172	Arg104Gly (aga/Gga)	Rv2627c	-	hypothetical protein
2954764	0	C	SNP	A	110	109	216	99.1	221
2960757	0	C	SNP	T	125	100	216	99.56	226	Gly562Asp (ggt/gAt)	Rv2634c	PE_PGRS46	PE-PGRS family protein PE_PGRS46
2967262	0	C	SNP	G	95	114	203	99.52	210	Pro118Arg (ccc/cGc)	Rv2643	arsC	arsenic-transport integral membrane protein ArsC
2973549	0	C	SNP	T	99	110	206	99.52	210
2974933	0	A	SNP	G	145	127	271	100	272	Ile101Thr (atc/aCc)	Rv2650c	-	prophage protein
2976596	0	C	SNP	T	112	89	200	100	201	Ser105Asn (agc/aAc)	Rv2653c	-	toxin
2977344	0	A	SNP	C	100	95	191	95.12	205	Cys439Gly (tgc/Ggc)	Rv2655c	-	prophage protein
2984740	0	A	SNP	G	127	99	221	100	226	His3Arg (cac/cGc)	Rv2668	-	hypothetical protein
3005185	0	G	SNP	T	95	92	183	100	187	Pro156Thr (ccc/Acc)	Rv2688c	-	antibiotic ABC transporter ATP-binding protein
3009692	0	A	SNP	G	97	100	196	100	197	Thr117Ala (acc/Gcc)	Rv2691	ceoB	TRK system potassium uptake protein CeoB
3017465	0	T	SNP	C	111	71	181	99.45	183	Ile203Thr (ata/aCa)	Rv2702	ppgK	polyphosphate glucokinase
3031842	0	C	SNP	T	122	79	197	97.57	206	Arg19Trp (cgg/Tgg)	Rv2720	lexA	repressor LexA
3040558	0	G	SNP	A	126	105	228	99.14	233	Thr71Ile (acc/aTc)	Rv2727c	miaA	tRNA delta(2)-isopentenylpyrophosphate transferase
3041871	0	G	SNP	T	94	113	203	100	207	Ala202Glu (gcg/gAg)	Rv2729c	-	integral membrane protein
3047972	0	T	SNP	G	62	65	126	99.22	128	Gln194Pro (cag/cCg)	Rv2735c	-	hypothetical protein
3054081	0	A	SNP	G	97	107	203	99.51	205	Gly56Gly (gga/ggG)	Rv2741	PE_PGRS47	PE-PGRS family protein PE_PGRS47
3054321	0	A	SNP	G	112	111	223	99.55	224	Gly136Gly (gga/ggG)	Rv2741	PE_PGRS47	PE-PGRS family protein PE_PGRS47
3054724	0	A	SNP	G	46	35	77	96.43	84	Ser271Gly (agc/Ggc)	Rv2741	PE_PGRS47	PE-PGRS family protein PE_PGRS47
3061558	0	C	SNP	G	99	106	199	97.16	211	Asp317His (gac/Cac)	Rv2748c	ftsK	DNA translocase FtsK
3068694	0	C	SNP	A	76	100	174	97.24	181	Gly464Trp (ggg/Tgg)	Rv2756c	hsdM	type I restriction/modification system DNA methylase HsdM
3080795	0	A	SNP	G	77	80	154	99.37	158	Leu80Pro (ctc/cCc)	Rv2771c	-	hypothetical protein
3103682	0	T	SNP	C	134	109	241	99.59	244	Met87Val (atg/Gtg)	Rv2794c	pptT	phosphopantetheinyl transferase
3108217	0	G	SNP	T	80	97	175	97.25	182	Val150Val (gtg/gtT)	Rv2799	-	membrane protein
3110211	0	G	SNP	A	123	107	225	99.57	231	Gln105_ (cag/Tag)	Rv2801c	mazF9	mRNA interferase MazF9
3113872	0	A	SNP	T	114	105	214	100	219	Glu72Val (gag/gTg)	Rv2807	-	hypothetical protein
3118000	0	A	SNP	G	95	108	195	99.02	205	Arg395Gly (agg/Ggg)	Rv2812	-	transposase
3118520	0	A	SNP	C	103	125	224	100	228	Gly99Gly (gga/ggC)	Rv2813	-	hypothetical protein
3125518	0	G	SNP	A	70	62	129	98.51	134	Asp209Asp (gac/gaT)	Rv2818c	-	CRISPR-associated protein Csm6
3131469	1	T	Ins	T	109	113	222	94.47	222		Rv2823c	-	CRISPR-associated protein Cas10/Csm1
3131469	2	T	Ins	G	109	113	222	94.47	222		Rv2823c	-	CRISPR-associated protein Cas10/Csm1
3131469	3	T	Ins	T	109	113	222	94.47	222		Rv2823c	-	CRISPR-associated protein Cas10/Csm1
3131469	4	T	Ins	C	109	113	222	94.47	222		Rv2823c	-	CRISPR-associated protein Cas10/Csm1
3131469	5	T	Ins	G	109	113	222	94.47	222		Rv2823c	-	CRISPR-associated protein Cas10/Csm1
3131469	6	T	Ins	G	108	112	220	93.62	222		Rv2823c	-	CRISPR-associated protein Cas10/Csm1
3131469	7	T	Ins	C	108	112	220	93.62	221		Rv2823c	-	CRISPR-associated protein Cas10/Csm1
3131469	8	T	Ins	G	105	111	216	91.91	219		Rv2823c	-	CRISPR-associated protein Cas10/Csm1
3131469	9	T	Ins	A	104	111	215	91.49	215		Rv2823c	-	CRISPR-associated protein Cas10/Csm1
3133536	0	T	SNP	C	88	102	185	100	190	Lys2Glu (aaa/Gaa)	Rv2825c	-	hypothetical protein
3137058	0	G	SNP	A	89	105	191	100	194	Ala56Val (gcg/gTg)	Rv2830c	vapB22	antitoxin VapB22
3162805	0	C	SNP	G	134	154	279	100	288	Arg180Gly (cgc/Ggc)	Rv2853	PE_PGRS48	PE-PGRS family protein PE_PGRS48
3177884	0	C	SNP	A	90	98	186	100	188	Arg21Arg (cgc/cgA)	Rv2866	relG	toxin RelG
3186860	0	T	SNP	G	82	80	159	100	162	Tyr672Asp (tat/Gat)	Rv2874	dipZ	integral membrane C-type cytochrome biogenesis protein DipZ
3190146	0	C	Del	GAP	114	108	227	94.07	236
3197620	0	G	SNP	A	115	114	226	100	229	Arg222Arg (cgc/cgT)	Rv2888c	amiC	amidase AmiC
3198115	0	G	SNP	A	93	112	202	99.51	206	Phe57Phe (ttc/ttT)	Rv2888c	amiC	amidase AmiC
3211406	0	G	SNP	A	117	86	201	99.51	204	His114Tyr (cac/Tac)	Rv2900c	fdhF	formate dehydrogenase subunit alpha FdhF
3226181	0	A	SNP	C	102	89	189	100	191	Arg35Arg (cgt/cgG)	Rv2916c	ffh	signal recognition particle protein
3228143	0	G	SNP	T	126	102	224	99.56	229	Arg594Leu (cgg/cTg)	Rv2917	-	hypothetical protein
3231607	0	C	SNP	T	122	94	214	99.08	218	Leu300Leu (ctg/ctA)	Rv2920c	amt	ammonium transporter integral membrane protein
3247316	0	C	SNP	G	111	149	259	98.48	264	Asp624Glu (gac/gaG)	Rv2931	ppsA	phthiocerol synthesis polyketide synthase type I PpsA
3247851	0	G	SNP	A	43	46	87	97.8	91	Ala803Thr (gcc/Acc)	Rv2931	ppsA	phthiocerol synthesis polyketide synthase type I PpsA
3247853	0	C	SNP	T	42	45	85	98.86	88	Ala803Ala (gcc/gcT)	Rv2931	ppsA	phthiocerol synthesis polyketide synthase type I PpsA
3247856	0	G	SNP	C	43	45	88	96.7	91	Arg804Arg (cgg/cgC)	Rv2931	ppsA	phthiocerol synthesis polyketide synthase type I PpsA
3247864	1	C	Ins	T	42	43	85	96.59	85		Rv2931	ppsA	phthiocerol synthesis polyketide synthase type I PpsA
3247864	2	C	Ins	A	42	43	85	96.59	85		Rv2931	ppsA	phthiocerol synthesis polyketide synthase type I PpsA
3247864	3	C	Ins	G	42	43	85	96.59	85		Rv2931	ppsA	phthiocerol synthesis polyketide synthase type I PpsA
3247864	4	C	Ins	G	42	42	84	95.45	84		Rv2931	ppsA	phthiocerol synthesis polyketide synthase type I PpsA
3247866	0	C	Del	GAP	42	43	82	95.51	89		Rv2931	ppsA	phthiocerol synthesis polyketide synthase type I PpsA
3247867	0	A	Del	GAP	42	44	83	96.63	89		Rv2931	ppsA	phthiocerol synthesis polyketide synthase type I PpsA
3247868	0	A	Del	GAP	42	44	83	96.63	89		Rv2931	ppsA	phthiocerol synthesis polyketide synthase type I PpsA
3247869	0	A	Del	GAP	42	44	83	96.63	89		Rv2931	ppsA	phthiocerol synthesis polyketide synthase type I PpsA
3247874	0	G	SNP	A	44	46	85	97.83	92	Arg810Arg (cgg/cgA)	Rv2931	ppsA	phthiocerol synthesis polyketide synthase type I PpsA
3247877	0	T	SNP	C	44	48	92	97.87	94	Phe811Phe (ttt/ttC)	Rv2931	ppsA	phthiocerol synthesis polyketide synthase type I PpsA
3247883	0	T	SNP	C	71	78	149	98.68	151	Ser813Ser (agt/agC)	Rv2931	ppsA	phthiocerol synthesis polyketide synthase type I PpsA
3248074	0	G	SNP	A	94	108	201	93.95	215	Arg877His (cgc/cAc)	Rv2931	ppsA	phthiocerol synthesis polyketide synthase type I PpsA
3248075	0	C	SNP	T	94	109	202	93.12	218	Arg877Arg (cgc/cgT)	Rv2931	ppsA	phthiocerol synthesis polyketide synthase type I PpsA
3249304	0	A	SNP	C	100	96	193	98.99	198	Asn1287Thr (aat/aCt)	Rv2931	ppsA	phthiocerol synthesis polyketide synthase type I PpsA
3256494	0	A	SNP	G	120	107	225	100	227	Gly270Gly (gga/ggG)	Rv2933	ppsC	phthiocerol synthesis polyketide synthase type I PpsC
3267163	0	C	SNP	T	103	114	214	100	217	Ala1639Val (gct/gTt)	Rv2934	ppsD	phthiocerol synthesis polyketide synthase type I PpsD
3269581	0	A	SNP	G	111	100	208	100	211	Ala615Ala (gca/gcG)	Rv2935	ppsE	phthiocerol synthesis polyketide synthase type I PpsE
3270784	0	A	SNP	G	104	114	216	100	218	Gln1016Gln (caa/caG)	Rv2935	ppsE	phthiocerol synthesis polyketide synthase type I PpsE
3296843	0	A	SNP	G	113	101	209	100	214	Val333Ala (gtg/gCg)	Rv2947c	pks15	polyketide synthase
3308606	0	G	SNP	A	73	91	161	100	164
3331626	0	C	SNP	T	105	98	200	98.54	206
3336825	0	T	SNP	C	111	101	211	100	212	Thr365Ala (aca/Gca)	Rv2981c	ddlA	D-alanine--D-alanine ligase
3338603	0	G	SNP	C	88	119	202	100	207	Pro133Ala (ccg/Gcg)	Rv2982c	gpdA2	glycerol-3-phosphate dehydrogenase
3347560	0	C	SNP	T	75	109	176	99.46	185	Val54Ile (gtc/Atc)	Rv2990c	-	hypothetical protein
3349521	0	C	SNP	G	91	107	197	99	200	Glu253Gln (gag/Cag)	Rv2992c	gltS	glutamate--tRNA ligase
3358235	0	A	SNP	T	88	80	166	100	168	Met212Leu (atg/Ttg)	Rv2999	lppY	lipoprotein LppY
3363338	0	A	SNP	G	95	102	193	99.49	198
3367765	0	G	SNP	A	90	122	208	100	212	Gly343Gly (ggc/ggT)	Rv3009c	gatB	aspartyl/glutamyl-tRNA(Asn/Gln) amidotransferase subunit B
3375161	0	G	SNP	A	110	125	232	97.51	241	Asp168Asp (gac/gaT)	Rv3015c	-	hypothetical protein
3379742	0	T	SNP	C	59	67	123	75	168
3379751	0	A	SNP	C	70	77	145	79.46	185
3379757	0	A	SNP	C	80	81	160	81.31	198
3379763	0	G	SNP	A	85	84	169	84.5	200
3379784	0	C	SNP	A	115	108	218	95.3	234
3379788	0	C	SNP	G	111	113	219	97.39	230
3380439	1	G	Ins	C	35	15	50	96.15	50
3389009	0	C	SNP	T	94	90	175	100	184
3402816	0	C	SNP	T	86	113	196	99.5	200	Gly116Glu (gga/gAa)	Rv3042c	serB2	phosphoserine phosphatase SerB
3405197	0	G	SNP	T	116	116	227	98.72	235	Gly21Val (ggc/gTc)	Rv3044	fecB	FeIII-dicitrate-binding periplasmic lipoprotein
3407904	0	C	SNP	G	106	108	211	98.62	217
3415186	0	A	Del	GAP	47	45	91	75.41	122
3415188	0	G	Del	GAP	47	45	91	76.67	120
3415189	0	G	Del	GAP	47	45	91	76.67	120
3415190	0	G	Del	GAP	47	45	91	77.31	119
3415191	0	G	Del	GAP	47	45	91	77.31	119
3415192	0	T	Del	GAP	47	45	91	76.03	121
3415193	0	G	Del	GAP	47	45	91	76.67	120
3415194	0	G	Del	GAP	47	45	91	77.31	119
3425854	0	C	SNP	T	111	87	193	100	198	Pro91Ser (ccg/Tcg)	Rv3062	ligB	DNA ligase
3426025	0	G	SNP	A	95	111	202	99.04	208	Ala148Thr (gcg/Acg)	Rv3062	ligB	DNA ligase
3428917	0	C	SNP	A	109	98	206	100	207	Arg559Ser (cgt/Agt)	Rv3063	cstA	carbon starvation protein A
3440464	0	T	SNP	G	91	93	183	100	184	Arg308Arg (cgt/cgG)	Rv3077	-	hydrolase
3440468	0	G	SNP	C	93	93	183	100	186	Gly310Arg (ggc/Cgc)	Rv3077	-	hydrolase
3456666	0	A	SNP	G	124	72	192	100	196	Ala302Ala (gca/gcG)	Rv3089	fadD13	long chain-fatty-acid--CoA ligase FadD13
3462135	0	G	SNP	C	128	111	237	99.17	241	Cys210Trp (tgc/tgG)	Rv3093c	-	oxidoreductase
3473214	0	G	SNP	C	123	91	210	98.17	218	Leu231Val (ctg/Gtg)	Rv3105c	prfB	peptide chain release factor PrfB
3473996	1	G	Ins	A	76	107	183	96.32	184
3481123	0	G	SNP	C	85	108	192	100	193	Cys122Ser (tgc/tCc)	Rv3114	-	hypothetical protein
3486977	0	A	SNP	G	114	88	200	100	202	Lys157Glu (aaa/Gaa)	Rv3121	cyp141	cytochrome P450 Cyp141
3497405	0	G	SNP	C	118	143	257	99.62	262	Glu285Asp (gag/gaC)	Rv3131	-	NAD(P)H nitroreductase
3503895	0	C	SNP	T	125	149	271	99.64	275	Pro168Leu (ccg/cTg)	Rv3137	-	histidinol-phosphatase
3518167	0	A	SNP	G	111	103	210	100	214	Ile474Met (ata/atG)	Rv3151	nuoG	NADH-quinone oxidoreductase subunit G
3518555	0	A	SNP	G	128	101	228	99.57	230	Thr604Ala (acg/Gcg)	Rv3151	nuoG	NADH-quinone oxidoreductase subunit G
3527479	0	A	SNP	C	131	109	237	99.59	241	Leu562Arg (ctc/cGc)	Rv3159c	PPE53	PPE family protein PPE53
3535829	0	C	SNP	G	88	101	188	97.42	194	Ala77Pro (gcg/Ccg)	Rv3167c	-	TetR family transcriptional regulator
3536957	0	G	SNP	T	127	104	231	100	231	Ala286Ser (gcg/Tcg)	Rv3168	-	aminoglycoside phosphotransferase
3540301	0	G	SNP	A	99	111	207	98.59	213	Arg149Trp (cgg/Tgg)	Rv3171c	hpx	non-heme haloperoxidase Hpx
3547681	0	G	SNP	A	91	58	148	100	149	Val22Ile (gtt/Att)	Rv3179	-	hypothetical protein
3556275	0	A	SNP	G	96	97	190	99.48	194	Leu138Pro (ctg/cCg)	Rv3190c	-	hypothetical protein
3556459	0	C	SNP	A	98	89	184	97.91	191	Glu77_ (gag/Tag)	Rv3190c	-	hypothetical protein
3568649	0	G	SNP	A	80	91	168	99.42	172	Pro11Ser (ccc/Tcc)	Rv3197A	whiB7	transcriptional regulator WhiB7
3580637	0	T	Del	GAP	95	112	201	96.28	215
3581414	0	A	SNP	G	114	93	202	100	207	Thr34Ala (aca/Gca)	Rv3204	-	DNA-methyltransferase
3584443	0	C	SNP	G	99	71	168	98.84	172	Thr72Thr (acg/acC)	Rv3207c	-	hypothetical protein
3590686	1	G	Ins	C	57	42	99	97.06	99
3591063	0	T	SNP	C	105	100	202	98.09	209	Lys144Glu (aag/Gag)	Rv3213c	-	SOJ/ParA-like protein
3593421	0	C	SNP	T	121	117	237	98.76	241
3594394	0	G	SNP	C	21	26	43	94	50
3594395	0	G	SNP	A	21	26	45	94	50
3594398	0	T	SNP	C	21	26	46	94	50
3594400	0	A	SNP	G	21	28	47	94.23	52
3600790	0	C	SNP	G	97	79	171	99.44	177
3604821	0	G	SNP	C	116	125	236	100	241	Ala32Ala (gcg/gcC)	Rv3228	-	hypothetical protein
3609004	0	T	SNP	G	62	111	168	100	173	Ile252Leu (att/Ctt)	Rv3232c	ppk2	polyphosphate kinase
3613868	0	C	SNP	T	98	89	186	99.47	188	Pro177Pro (ccg/ccA)	Rv3238c	-	integral membrane protein
3614982	0	T	SNP	C	87	85	171	100	172	Leu874Leu (cta/ctG)	Rv3239c	-	transmembrane transport protein
3621805	0	G	SNP	C	90	99	189	99.47	190	Thr136Ser (acc/aGc)	Rv3242c	-	hypothetical protein
3622441	0	A	SNP	C	95	83	177	99.44	179	Val217Val (gtt/gtG)	Rv3243c	-	hypothetical protein
3625065	0	T	SNP	G	111	114	222	100	225	Met517Leu (atg/Ctg)	Rv3245c	mtrB	two component sensory histidine kinase MtrB
3632991	0	G	SNP	A	85	95	174	99.45	181	Ile198Ile (atc/atT)	Rv3253c	-	cationic amino acid transport integral membrane protein
3650312	0	T	SNP	C	123	71	193	99.49	195	Leu27Leu (tta/Cta)	Rv3269	-	hypothetical protein
3650530	0	C	SNP	T	99	94	191	98.47	196	Thr2Ile (acc/aTc)	Rv3270	ctpC	manganese/zinc-exporting P-type ATPase
3652620	0	G	SNP	A	109	124	226	99.15	235	Ala699Thr (gcg/Acg)	Rv3270	ctpC	manganese/zinc-exporting P-type ATPase
3670435	0	G	Del	GAP	137	114	251	99.21	253
3689523	0	G	SNP	T	115	94	204	100	209	Cys472_ (tgc/tgA)	Rv3303c	lpdA	NAD(P)H quinone reductase LpdA
3698367	0	G	SNP	A	112	100	203	98.6	215	Ala83Thr (gcc/Acc)	Rv3311	-	hypothetical protein
3704596	0	G	SNP	C	94	95	187	100	189	Val54Leu (gtg/Ctg)	Rv3317	sdhD	succinate dehydrogenase hydrophobic membrane anchor subunit
3708849	0	G	SNP	A	111	108	213	99.55	220	His68His (cac/caT)	Rv3322c	-	methyltransferase
3709820	0	C	SNP	T	95	92	183	98.94	189	Thr143Thr (acg/acA)	Rv3324c	moaC3	cyclic pyranopterin monophosphate synthase accessory protein
3710163	0	A	SNP	G	89	101	187	98.45	193	Leu29Ser (ttg/tCg)	Rv3324c	moaC3	cyclic pyranopterin monophosphate synthase accessory protein
3714211	0	G	SNP	T	81	91	168	100	172	Pro41Gln (ccg/cAg)	Rv3328c	sigJ	ECF RNA polymerase sigma factor SigJ
3714757	0	A	SNP	C	106	114	218	100	220	Gln122His (caa/caC)	Rv3329	-	aminotransferase
3718357	0	C	SNP	T	142	99	233	99.59	242	Pro423Leu (ccg/cTg)	Rv3331	sugI	sugar-transport integral membrane protein SugI
3721806	0	G	SNP	C	130	139	265	100	269	Gly265Gly (ggc/ggG)	Rv3335c	-	integral membrane protein
3730466	0	A	SNP	G	78	64	139	78.89	180	Ile2157Thr (atc/aCc)	Rv3343c	PPE54	PPE family protein PPE54
3731298	0	C	SNP	T	96	153	246	95.77	260	Ala1880Thr (gcg/Acg)	Rv3343c	PPE54	PPE family protein PPE54
3732113	0	C	SNP	G	91	83	173	94.57	184	Arg1608Pro (cgg/cCg)	Rv3343c	PPE54	PPE family protein PPE54
3732114	0	G	SNP	T	90	83	170	95.05	182	Arg1608Arg (cgg/Agg)	Rv3343c	PPE54	PPE family protein PPE54
3732624	0	A	SNP	G	94	96	189	77.24	246	Leu1438Leu (ttg/Ctg)	Rv3343c	PPE54	PPE family protein PPE54
3735931	0	G	SNP	A	6	44	48	84.75	59	Ser335Ser (agc/agT)	Rv3343c	PPE54	PPE family protein PPE54
3735967	0	G	SNP	A	10	32	42	85.71	49	Ser323Ser (tcc/tcT)	Rv3343c	PPE54	PPE family protein PPE54
3736024	0	A	SNP	G	30	17	47	100	47	Gly304Gly (ggt/ggC)	Rv3343c	PPE54	PPE family protein PPE54
3736628	0	T	SNP	G	124	106	226	100	230	Glu103Ala (gag/gCg)	Rv3343c	PPE54	PPE family protein PPE54
3738752	0	A	SNP	G	23	5	28	87.5	32	Asn1341Asn (aat/aaC)	Rv3345c	PE_PGRS50	PE-PGRS family protein PE_PGRS50
3738753	0	T	SNP	C	26	5	30	83.78	37	Asn1341Ser (aat/aGt)	Rv3345c	PE_PGRS50	PE-PGRS family protein PE_PGRS50
3745833	0	A	SNP	G	84	88	169	98.85	174	Leu2451Pro (ctc/cCc)	Rv3347c	PPE55	PPE family protein PPE55
3746409	0	A	SNP	G	110	100	209	99.53	211	Leu2259Pro (ctg/cCg)	Rv3347c	PPE55	PPE family protein PPE55
3752207	0	A	SNP	G	96	98	193	98.98	196	Ile326Ile (att/atC)	Rv3347c	PPE55	PPE family protein PPE55
3753116	0	C	SNP	T	85	131	215	89.26	242	Pro23Pro (ccg/ccA)	Rv3347c	PPE55	PPE family protein PPE55
3753164	0	T	SNP	G	94	105	195	98.51	202	Pro7Pro (cca/ccC)	Rv3347c	PPE55	PPE family protein PPE55
3758561	0	C	SNP	T	92	80	172	98.85	174	Ala2848Thr (gca/Aca)	Rv3350c	PPE56	PPE family protein PPE56
3764358	0	C	SNP	T	147	149	288	99	299	Gly915Gly (ggg/ggA)	Rv3350c	PPE56	PPE family protein PPE56
3766679	0	G	SNP	A	125	159	279	98.61	288	Leu142Leu (ctg/Ttg)	Rv3350c	PPE56	PPE family protein PPE56
3766696	0	G	SNP	A	132	181	304	98.74	317	Ala136Val (gcc/gTc)	Rv3350c	PPE56	PPE family protein PPE56
3770530	0	G	SNP	A	81	89	167	99.42	171	Val40Val (gtc/gtT)	Rv3356c	folD	bifunctional methylenetetrahydrofolate dehydrogenase/methenyltetrahydrofolate cyclohydrolase
3770725	0	G	SNP	C	60	92	151	98.06	155
3772547	0	C	SNP	T	90	89	177	100	179
3798095	0	A	SNP	C	103	154	256	99.61	258	Val132Gly (gtc/gGc)	Rv3383c	idsB	polyprenyl synthetase IdsB
3798593	0	A	SNP	G	73	70	142	100	143
3808184	0	T	SNP	A	111	116	223	99.56	228	Lys85Ile (aaa/aTa)	Rv3392c	cmaA1	cyclopropane mycolic acid synthase CmaA
3817117	0	C	SNP	A	76	104	176	100	180	Ala330Glu (gcg/gAg)	Rv3399	-	S-adenosylmethionine-dependentmethyltransferase
3817132	0	C	SNP	T	80	105	185	98.4	188	Thr335Ile (act/aTt)	Rv3399	-	S-adenosylmethionine-dependentmethyltransferase
3820545	0	A	SNP	G	116	112	225	99.56	229
3823159	0	A	SNP	T	86	96	179	100	182	Val235Val (gtt/gtA)	Rv3403c	-	hypothetical protein
3826684	0	C	SNP	T	79	95	172	100	174	Ser46Leu (tcg/tTg)	Rv3408	vapC47	ribonuclease VapC47
3828326	0	G	SNP	C	101	112	209	99.53	214	Thr134Thr (acc/acG)	Rv3409c	choD	cholesterol oxidase
3829770	0	T	SNP	C	92	102	192	100	194	Pro47Pro (cca/ccG)	Rv3410c	guaB3	oxidoreductase
3836908	0	G	SNP	A	89	83	171	98.29	175
3838871	0	A	SNP	G	122	80	196	100	202	Ala64Ala (gct/gcC)	Rv3420c	rimI	ribosomal-protein-alanine acetyltransferase RimI
3842620	0	A	SNP	G	112	86	195	98.02	202	Thr128Ala (act/Gct)	Rv3425	PPE57	PPE family protein PPE57
3843408	0	G	Del	GAP	88	62	148	93.75	160		Rv3426	PPE58	PPE family protein PPE58
3844757	0	C	Del	GAP	125	102	224	94.98	239		Rv3428c	-	transposase
3844992	0	T	SNP	A	121	119	236	100	240	Ser327Cys (agc/Tgc)	Rv3428c	-	transposase
3859893	0	C	SNP	T	107	127	233	100	234	Glu28Glu (gag/gaA)	Rv3440c	-	hypothetical protein
3862473	0	A	Del	GAP	87	89	171	98.88	178
3862897	0	G	SNP	A	90	94	182	99.46	185	Asn10Asn (aac/aaT)	Rv3444c	esxT	ESAT-6 like protein EsxT
3864995	0	T	SNP	C	109	94	201	100	203	Ser1082Gly (agc/Ggc)	Rv3447c	eccC4	ESX-4 secretion system protein EccC4
3869561	0	G	SNP	A	116	116	228	98.72	235	Ala404Thr (gcc/Acc)	Rv3448	eccD4	ESX-4 secretion system protein EccD4
3874322	0	C	SNP	T	112	143	252	100	255
3877421	0	A	SNP	G	95	96	190	100	191	Pro4Pro (cct/ccC)	Rv3456c	rplQ	50S ribosomal protein L17
3878575	0	G	SNP	A	45	36	70	95.29	85
3879560	0	T	SNP	C	118	138	250	99.22	258	Thr45Ala (acc/Gcc)	Rv3459c	rpsK	30S ribosomal protein S11
3883626	0	A	SNP	G	60	69	124	99.23	130	Pro34Pro (cca/ccG)	Rv3466	-	hypothetical protein
3884906	0	A	SNP	G	137	144	275	88.09	319	Lys315Glu (aaa/Gaa)	Rv3467	-	hypothetical protein
3885886	0	T	SNP	C	101	89	187	100	190	Ile62Val (atc/Gtc)	Rv3468c	-	dTDP-glucose 4,6-dehydratase
3892671	0	A	SNP	G	73	90	161	100	163
3893261	0	C	SNP	T	112	93	202	98.56	208
3895073	0	G	SNP	A	121	155	271	99.64	277	Gln216Gln (cag/caA)	Rv3478	PPE60	PE family protein PPE60
3896340	0	T	SNP	G	112	102	209	98.17	218	Leu174Arg (ctc/cGc)	Rv3479	-	transmembrane protein
3898408	0	A	SNP	G	99	107	202	99.52	207	Ala863Ala (gca/gcG)	Rv3479	-	transmembrane protein
3904569	0	G	SNP	T	112	107	212	100	219	Asp498Tyr (gac/Tac)	Rv3484	-	hypothetical protein
3916713	0	T	SNP	C	90	94	180	100	184	Ser82Gly (agt/Ggt)	Rv3497c	mce4C	Mce family protein Mce4C
3924275	0	T	SNP	C	95	84	176	100	179	Leu193Pro (ctg/cCg)	Rv3505	fadE27	acyl-CoA dehydrogenase FadE27
3924991	0	C	SNP	T	118	126	236	99.59	245	Asp34Asp (gac/gaT)	Rv3506	fadD17	long-chain-fatty-acid--CoA ligase FadD17
3931521	0	G	SNP	A	39	75	111	98.28	116	Gly173Arg (ggg/Agg)	Rv3508	PE_PGRS54	PE-PGRS family protein PE_PGRS54
3940802	0	A	SNP	G	50	65	110	100	115	Asn396Asp (aac/Gac)	Rv3511	PE_PGRS55	PE-PGRS family protein PE_PGRS55
3942481	0	C	SNP	G	134	127	258	98.86	264
3942640	0	T	SNP	C	107	132	236	99.58	240
3943019	0	C	SNP	G	44	99	142	100	143
3943133	0	C	SNP	G	21	44	64	89.04	73
3943722	0	G	Del	GAP	46	60	105	94.64	112
3943723	0	C	Del	GAP	46	60	105	97.25	109
3943724	0	T	Del	GAP	46	60	105	98.15	108
3943725	0	G	Del	GAP	46	59	105	96.33	109
3943726	0	G	Del	GAP	46	59	105	96.33	109
3943727	0	C	Del	GAP	46	59	105	96.33	109
3943728	0	G	Del	GAP	46	59	105	96.33	109
3943729	0	G	Del	GAP	46	59	105	96.33	109
3943730	0	C	Del	GAP	46	59	105	97.22	108
3943731	0	G	Del	GAP	46	59	105	96.33	109
3943732	0	A	Del	GAP	46	59	105	96.33	109
3943733	0	C	Del	GAP	46	59	105	95.45	110
3943734	0	G	Del	GAP	46	59	105	95.45	110
3943735	0	C	Del	GAP	46	59	105	95.45	110
3943736	0	C	Del	GAP	46	59	105	95.45	110
3943737	0	G	Del	GAP	46	59	105	95.45	110
3943738	0	G	Del	GAP	46	59	105	95.45	110
3943739	0	C	Del	GAP	46	60	106	96.36	110
3943740	0	G	Del	GAP	46	60	106	97.25	109
3943741	0	A	Del	GAP	46	60	106	96.36	110
3943742	0	C	Del	GAP	46	60	106	94.64	112
3943743	0	G	Del	GAP	46	60	106	92.98	114
3943744	0	C	Del	GAP	46	60	106	90.6	117
3946310	0	G	SNP	A	36	61	93	98.98	98	Gly173Arg (ggg/Agg)	Rv3514	PE_PGRS57	PE-PGRS family protein PE_PGRS57
3947125	0	C	SNP	G	24	38	62	93.94	66	Gly444Gly (ggc/ggG)	Rv3514	PE_PGRS57	PE-PGRS family protein PE_PGRS57
3947126	0	G	SNP	A	22	40	58	92.54	67	Ala445Thr (gcc/Acc)	Rv3514	PE_PGRS57	PE-PGRS family protein PE_PGRS57
3947127	0	C	SNP	T	21	36	55	91.94	62	Ala445Val (gcc/gTc)	Rv3514	PE_PGRS57	PE-PGRS family protein PE_PGRS57
3947128	0	C	SNP	G	24	41	64	92.86	70	Ala445Ala (gcc/gcG)	Rv3514	PE_PGRS57	PE-PGRS family protein PE_PGRS57
3952800	0	G	SNP	A	116	129	241	99.59	246	Gly86Asp (ggc/gAc)	Rv3516	echA19	enoyl-CoA hydratase EchA19
3958403	0	A	SNP	G	107	111	217	100	218	Asn295Asp (aac/Gac)	Rv3521	-	hypothetical protein
3959418	0	C	SNP	T	135	135	264	100	270	Thr324Ile (acc/aTc)	Rv3522	ltp4	lipid transfer protein
3963713	0	A	SNP	C	112	99	208	99.53	212	Thr37Pro (aca/Cca)	Rv3527	-	hypothetical protein
3965470	0	G	SNP	A	98	66	164	98.8	166
4005607	0	T	SNP	C	111	132	240	100	243	Leu121Leu (ttg/Ctg)	Rv3564	fadE33	acyl-CoA dehydrogenase FadE33
4016840	0	G	SNP	A	102	113	211	99.54	216	Val119Val (gtg/gtA)	Rv3574	kstR	HTH-type transcriptional regulator KstR
4020273	0	G	SNP	A	146	118	260	98.88	267	Ser44Ser (tcg/tcA)	Rv3578	arsB2	arsenic transport integral membrane protein ArsB
4024273	0	T	SNP	C	123	112	229	99.58	236	Val25Val (gta/gtG)	Rv3581c	ispF	2C-methyl-D-erythritol 2,4-cyclodiphosphate synthase
4026899	0	G	SNP	A	99	78	174	99.44	178	Gln152Gln (cag/caA)	Rv3585	radA	DNA repair protein RadA
4034827	0	C	SNP	T	97	128	220	99.56	226	Ala159Val (gcg/gTg)	Rv3593	lpqF	lipoprotein LpqF
4037283	0	T	SNP	G	113	110	221	99.55	224	Gly256Gly (gga/ggC)	Rv3595c	PE_PGRS59	PE-PGRS family protein PE_PGRS59
4037835	0	A	SNP	C	127	120	243	99.6	248	Phe72Leu (ttt/ttG)	Rv3595c	PE_PGRS59	PE-PGRS family protein PE_PGRS59
4038318	0	G	SNP	A	77	87	164	99.39	165	Pro796Leu (ccg/cTg)	Rv3596c	clpC1	ATP-dependent protease ATP-binding subunit ClpC
4041787	0	C	SNP	T	87	88	171	98.31	178	Ser385Asn (agc/aAc)	Rv3598c	lysS	lysine--tRNA ligase
4055801	0	G	SNP	A	95	83	175	99.44	179	Thr192Ile (acc/aTc)	Rv3616c	espA	ESX-1 secretion-associated protein EspA
4059904	0	A	SNP	G	102	129	226	100	231
4060100	0	G	SNP	A	53	89	141	75.53	188	Leu57Leu (ctg/Ttg)	Rv3619c	esxV	ESAT-6 like protein EsxV
4069292	0	G	SNP	A	133	103	228	99.58	237	Ala40Thr (gcc/Acc)	Rv3630	-	integral membrane protein
4078277	0	G	SNP	A	80	99	171	100	179	Asp58Asp (gac/gaT)	Rv3639c	-	hypothetical protein
4088578	0	T	SNP	G	105	89	192	100	194
4095002	0	G	Del	GAP	97	85	176	98.38	185		Rv3655c	-	hypothetical protein
4100975	0	T	SNP	C	106	91	190	99.49	198
4109393	0	G	SNP	A	114	107	220	97.79	226	Arg534Arg (cgg/cgA)	Rv3667	acs	acetyl-CoAsynthetase
4111303	0	G	SNP	C	95	106	199	100	201	Val159Val (gtg/gtC)	Rv3669	-	transmembrane protein
4117692	0	C	SNP	G	106	90	192	98.99	198	Val121Leu (gtg/Ctg)	Rv3677c	-	beta lactamase
4121368	0	G	SNP	A	81	89	169	99.42	171	Pro63Ser (ccg/Tcg)	Rv3681c	whiB4	transcriptional regulator WhiB4
4148471	0	G	SNP	A	103	98	201	96.17	209	Ala164Ala (gcc/gcT)	Rv3705c	-	hypothetical protein
4152890	0	G	SNP	A	108	94	200	100	202	Phe198Phe (ttc/ttT)	Rv3709c	ask	aspartokinase
4153435	0	C	SNP	T	92	111	200	100	203	Glu17Lys (gaa/Aaa)	Rv3709c	ask	aspartokinase
4156099	0	C	SNP	A	102	99	199	100	201	Val211Leu (gtg/Ttg)	Rv3711c	dnaQ	DNA polymerase III subunit epsilon
4160545	0	A	Del	GAP	74	60	130	80.24	167		Rv3716c	-	hypothetical protein
4160546	0	C	Del	GAP	74	60	130	80.72	166		Rv3716c	-	hypothetical protein
4160547	0	C	Del	GAP	74	60	130	82.21	163		Rv3716c	-	hypothetical protein
4160548	0	C	Del	GAP	74	60	130	81.71	164		Rv3716c	-	hypothetical protein
4160549	0	G	Del	GAP	74	60	130	82.72	162		Rv3716c	-	hypothetical protein
4160550	0	G	Del	GAP	74	60	130	84.28	159		Rv3716c	-	hypothetical protein
4160551	0	C	Del	GAP	74	60	130	82.72	162		Rv3716c	-	hypothetical protein
4160552	0	A	Del	GAP	74	60	130	83.23	161		Rv3716c	-	hypothetical protein
4160553	0	T	Del	GAP	74	60	130	83.75	160		Rv3716c	-	hypothetical protein
4162339	0	A	SNP	G	91	73	159	100	164	Thr12Ala (acg/Gcg)	Rv3719	-	hypothetical protein
4162790	0	A	SNP	G	92	81	173	98.86	175	Tyr162Cys (tac/tGc)	Rv3719	-	hypothetical protein
4168644	0	G	SNP	A	133	111	237	99.19	246	Gly37Arg (gga/Aga)	Rv3723	-	transmembrane protein
4176726	0	G	SNP	C	120	97	217	99.09	219	Leu618Leu (ctg/ctC)	Rv3728	-	membrane protein
4182695	0	G	SNP	A	110	110	218	100	220	Arg313His (cgc/cAc)	Rv3731	ligC	DNA ligase C
4186219	0	G	Del	GAP	101	108	208	96.76	216		Rv3735	-	hypothetical protein
4187485	0	T	SNP	C	92	99	190	100	191	Ala284Ala (gct/gcC)	Rv3736	-	AraC/XylS family transcriptional regulator
4187817	0	A	SNP	G	110	105	212	100	215	Asp40Gly (gat/gGt)	Rv3737	-	transmembrane protein
4198612	0	G	Del	GAP	87	73	154	93.57	171
4204441	0	A	SNP	G	85	94	178	100	179	His311His (cat/caC)	Rv3759c	proX	glycine betaine/carnitine/choline/L-proline ABC transporter substrate-binding lipoprotein ProX
4210274	0	A	SNP	G	115	100	210	100	215	Cys246Arg (tgt/Cgt)	Rv3764c	tcrY	two component sensor kinase TcrY
4214507	0	C	SNP	A	89	78	164	100	167
4221490	0	C	SNP	G	116	114	225	99.57	231	Leu134Leu (ctc/ctG)	Rv3776	-	hypothetical protein
4222073	0	A	SNP	G	109	135	240	99.59	245	Met329Val (atg/Gtg)	Rv3776	-	hypothetical protein
4222882	0	A	SNP	G	128	111	237	99.58	240	Leu63Leu (cta/ctG)	Rv3777	-	oxidoreductase
4223428	0	C	SNP	A	119	98	215	100	217	Ala245Ala (gcc/gcA)	Rv3777	-	oxidoreductase
4233760	0	G	SNP	A	102	99	200	100	201	His259His (cac/caT)	Rv3787c	-	S-adenosyl-L-methionine-dependentmethyltransferase
4242643	0	C	SNP	T	92	94	183	99.47	187	Arg927Arg (cgc/cgT)	Rv3793	embC	arabinosyltransferase C		phylo (4,9)	ethambutol (EMB)
4243532	0	C	SNP	T	102	87	188	98.95	191	Thr100Thr (acc/acT)	Rv3794	embA	arabinosyltransferase A			ethambutol (EMB)
4247431	0	G	SNP	A	87	80	165	99.4	168	Met306Ile (atg/atA)	Rv3795	embB	arabinosyltransferase B	ethambutol (EMB)		ethambutol (EMB)
4253439	0	C	SNP	A	119	126	243	98.39	249	Asp149Glu (gac/gaA)	Rv3798	-	insertion sequence element IS1557 transposase
4254632	0	G	SNP	A	101	101	200	99.51	203	Asp439Asp (gac/gaT)	Rv3799c	accD4	propionyl-CoA carboxylase subunit beta AccD
4255922	0	A	SNP	G	112	112	222	100	224	His9His (cat/caC)	Rv3799c	accD4	propionyl-CoA carboxylase subunit beta AccD
4257220	0	A	SNP	G	104	112	216	100	216	Arg1309Arg (cgt/cgC)	Rv3800c	pks13	polyketide synthase
4264815	0	G	SNP	A	90	93	179	98.39	186	Ala216Ala (gcc/gcT)	Rv3803c	fbpD	MPT51/MPB51 antigen
4285902	0	C	SNP	T	87	96	181	99.46	184
4302036	0	T	SNP	C	95	108	196	99.51	204	Thr252Ala (acg/Gcg)	Rv3827c	-	transposase
4302102	0	G	SNP	A	105	103	202	99.52	209	Leu230Leu (ctg/Ttg)	Rv3827c	-	transposase
4306155	0	C	SNP	T	133	132	262	100	265	Ser133Ser (agc/agT)	Rv3831	-	hypothetical protein
4313577	0	G	SNP	A	71	107	176	99.44	179	Cys4Tyr (tgc/tAc)	Rv3840	-	transcriptional regulator
4313722	1	C	Ins	G	87	64	151	85.8	151		Rv3840	-	transcriptional regulator
4326302	0	C	SNP	T	51	80	127	97.76	134	Trp391_ (tgg/tAg)	Rv3854c	ethA	monooxygenase EthA			ethionamide (ETH)
4329878	0	G	SNP	A	59	88	145	98.66	149
4329958	0	A	SNP	G	93	84	172	97.25	182
4336403	0	G	SNP	A	90	93	178	98.92	185
4337898	0	G	SNP	A	125	94	215	98.65	222	Thr374Thr (acg/acA)	Rv3860	-	hypothetical protein
4338596	0	C	Del	GAP	69	70	131	99.29	140
4338732	0	G	SNP	A	83	84	166	100	167
4339743	0	G	SNP	A	79	137	213	99.54	217	Ala299Thr (gcc/Acc)	Rv3863	-	hypothetical protein
4342961	0	G	SNP	T	96	105	200	100	201	Glu64Asp (gag/gaT)	Rv3867	espH	ESX-1 secretion-associated protein EspH
4346275	0	C	SNP	T	82	86	162	98.82	170	Pro413Ser (cca/Tca)	Rv3869	eccB1	ESX-1 secretion system protein EccB
4351039	0	G	SNP	T	83	99	180	100	182	Glu99_ (gaa/Taa)	Rv3872	PE35	PE family protein PE35
4354625	0	C	SNP	A	86	98	181	100	184	Ala539Asp (gcc/gAc)	Rv3876	espI	ESX-1 secretion-associated protein EspI
4356110	0	G	SNP	C	90	111	199	100	201	Leu368Leu (ctg/ctC)	Rv3877	eccD1	ESX-1 secretion system protein EccD1
4366272	0	G	SNP	C	121	122	240	100	243	Ala189Ala (gcc/gcG)	Rv3884c	eccA2	ESX-2 secretion system protein EccA
4370294	0	G	SNP	A	127	85	211	98.15	216	Ala464Val (gcc/gTc)	Rv3887c	eccD2	ESX-2 secretion system protein EccD
4375628	0	G	SNP	T	124	104	224	99.56	229	Thr19Lys (acg/aAg)	Rv3892c	PPE69	PPE family protein PPE69
4379680	0	C	SNP	G	110	103	212	99.53	214	Arg258Pro (cgc/cCc)	Rv3894c	eccC2	ESX-2 type VII secretion system protein EccC
4382054	0	T	SNP	C	95	96	188	100	191	Ala266Ala (gca/gcG)	Rv3896c	-	hypothetical protein
4382275	0	G	SNP	T	121	100	219	99.55	222	Gln193Lys (caa/Aaa)	Rv3896c	-	hypothetical protein
4383144	1	C	Ins	C	127	90	217	89.67	218		Rv3897c	-	hypothetical protein
4383144	2	C	Ins	G	128	89	217	89.67	218		Rv3897c	-	hypothetical protein
4383144	3	C	Ins	G	125	89	214	88.43	215		Rv3897c	-	hypothetical protein
4383144	4	C	Ins	G	126	89	215	88.84	215		Rv3897c	-	hypothetical protein
4383144	5	C	Ins	G	126	89	215	88.84	215		Rv3897c	-	hypothetical protein
4390712	0	G	SNP	A	129	125	252	99.22	256
4397129	0	G	SNP	T	122	103	222	99.56	226	Trp178Leu (tgg/tTg)	Rv3910	-	peptidoglycan biosynthesis protein
4398019	0	G	SNP	A	123	99	221	98.23	226	Gly475Ser (ggc/Agc)	Rv3910	-	peptidoglycan biosynthesis protein
4400661	0	C	Del	GAP	118	93	206	96.79	218		Rv3911	sigM	ECF RNA polymerase sigma factor SigM
4407947	0	G	SNP	A	122	93	213	97.73	220	Leu86Phe (ctc/Ttc)	Rv3919c	gid	rRNA small subunit methyltransferase G			streptomycin (SM)
4410301	0	G	SNP	C	117	95	210	98.15	216	Pro39Ala (ccg/Gcg)	Rv3922c	-	membrane protein insertion efficiency factor
