# Supplementary material for: Novel Mutations in Putative Nicotinic Acid Phosphoribosyltransferases of Mycobacterium tuberculosis and Their Effect on Protein Thermodynamic Properties
Source: Polymers (Basel). 2022 Apr 18;14(8):1623. doi: 10.3390/polym14081623 (PMC9031469; doi:10.3390/polym14081623)
Supplement: Supplementary file 1 [file polymers-14-01623-s001.zip › Supplementary files S1/758.xlsx]

## Sheet: 758
#Pos	Insindex	Ref	Type	Allel	CovFor	CovRev	Qual20	Freq	Cov	Subst	Gene	GeneName	Product	ResistanceSNP	PhyloSNP	InterestingRegion
1849	0	C	SNP	A	93	73	163	100	166
1977	0	A	SNP	G	113	85	197	99.5	199
3446	0	C	SNP	T	97	88	180	99.46	186	Ala56Val (gcc/gTc)	Rv0003	recF	DNA replication/repair protein RecF
4013	0	T	SNP	C	108	87	194	100	195	Ile245Thr (atc/aCc)	Rv0003	recF	DNA replication/repair protein RecF
7362	0	G	SNP	C	106	77	179	100	183	Glu21Gln (gag/Cag)	Rv0006	gyrA	DNA gyrase subunit A			fluoroquinolones (FQ)
7585	0	G	SNP	C	90	95	185	99.46	186	Ser95Thr (agc/aCc)	Rv0006	gyrA	DNA gyrase subunit A		phylo (not H37Rv)	fluoroquinolones (FQ)
9304	0	G	SNP	A	101	111	207	99.07	214	Gly668Asp (ggc/gAc)	Rv0006	gyrA	DNA gyrase subunit A			fluoroquinolones (FQ)
10351	0	C	SNP	T	119	124	241	100	243	Pro146Pro (ccc/ccT)	Rv0007	-	membrane protein
11879	0	A	SNP	G	114	110	221	100	224	Ser145Pro (tcc/Ccc)	Rv0008c	-	cell wall synthesis protein CwsA
12204	0	G	SNP	A	116	126	240	100	242	Leu36Leu (ctc/ctT)	Rv0008c	-	cell wall synthesis protein CwsA
14785	0	T	SNP	C	107	103	210	99.53	211	Cys233Arg (tgc/Cgc)	Rv0012	-	membrane protein
15117	0	C	SNP	G	96	108	203	99.51	205	Ile68Met (atc/atG)	Rv0013	trpG	anthranilate synthase component II
21795	0	G	SNP	A	118	111	212	100	229	Pro463Ser (ccg/Tcg)	Rv0018c	pstP	phosphoserine/threonine phosphatase PstP
24007	0	G	SNP	T	119	91	204	100	210	Arg480Arg (cgg/Agg)	Rv0020c	fhaA	FHA domain-containing protein FhaA
24707	0	C	Del	GAP	88	70	152	75.24	210		Rv0020c	fhaA	FHA domain-containing protein FhaA
24708	0	T	Del	GAP	88	70	152	75.24	210		Rv0020c	fhaA	FHA domain-containing protein FhaA
24709	0	C	Del	GAP	88	70	152	75.6	209		Rv0020c	fhaA	FHA domain-containing protein FhaA
24710	0	G	Del	GAP	88	70	152	77.07	205		Rv0020c	fhaA	FHA domain-containing protein FhaA
24711	0	G	Del	GAP	88	70	152	77.45	204		Rv0020c	fhaA	FHA domain-containing protein FhaA
24712	0	G	Del	GAP	88	70	152	77.83	203		Rv0020c	fhaA	FHA domain-containing protein FhaA
24713	0	G	Del	GAP	88	70	152	77.45	204		Rv0020c	fhaA	FHA domain-containing protein FhaA
24714	0	T	Del	GAP	88	70	152	79.4	199		Rv0020c	fhaA	FHA domain-containing protein FhaA
24715	0	A	Del	GAP	88	70	153	81.03	195		Rv0020c	fhaA	FHA domain-containing protein FhaA
24716	0	A	Del	GAP	88	70	153	83.16	190		Rv0020c	fhaA	FHA domain-containing protein FhaA
26748	0	C	Del	GAP	85	101	183	94.9	196		Rv0021c	-	hypothetical protein
26957	0	C	SNP	G	85	75	156	100	160
26959	0	C	SNP	G	79	71	148	100	150
27487	0	G	SNP	A	88	110	197	99.5	199
31432	0	T	SNP	C	107	100	205	100	207	Ser82Pro (tcg/Ccg)	Rv0027	-	hypothetical protein
34044	0	T	SNP	C	79	85	163	100	164
34569	0	C	Del	GAP	76	53	130	97.73	132		Rv0032	bioF2	8-amino-7-oxononanoate synthase
37031	0	C	SNP	G	101	96	196	100	197	Ala55Ala (gcc/gcG)	Rv0034	-	hypothetical protein
40604	0	A	SNP	G	104	101	202	99.51	206	Phe200Ser (ttc/tCc)	Rv0037c	-	MFS-type transporter
42281	0	C	SNP	A	119	108	225	99.56	228	Cys24Phe (tgc/tTc)	Rv0039c	-	transmembrane protein
42967	0	G	SNP	C	116	103	215	100	219	Pro133Pro (ccc/ccG)	Rv0040c	mtc28	hypothetical protein
49360	0	C	SNP	T	108	108	209	100	216	Val194Ile (gtc/Atc)	Rv0045c	-	hydrolase
49691	0	C	Del	GAP	115	88	202	96.67	210		Rv0045c	-	hydrolase
49692	0	C	Del	GAP	115	88	202	99.51	204		Rv0045c	-	hydrolase
50557	0	T	SNP	C	81	95	171	100	176	Arg190Gly (agg/Ggg)	Rv0046c	ino1	inositol-3-phosphate synthase
51949	0	A	SNP	G	96	85	179	100	181	Val250Ala (gtc/gCc)	Rv0048c	-	membrane protein
53422	0	G	SNP	A	146	155	297	100	301
54394	0	A	SNP	G	87	97	180	100	184	Ala244Ala (gca/gcG)	Rv0050	ponA1	bifunctional penicillin-insensitive transglycosylase/penicillin-sensitive transpeptidase
54842	0	G	SNP	T	79	93	164	100	172	Ala394Ser (gcg/Tcg)	Rv0050	ponA1	bifunctional penicillin-insensitive transglycosylase/penicillin-sensitive transpeptidase
55543	1	G	Ins	C	94	106	200	93.46	201		Rv0050	ponA1	bifunctional penicillin-insensitive transglycosylase/penicillin-sensitive transpeptidase
55543	2	G	Ins	C	94	106	200	93.46	201		Rv0050	ponA1	bifunctional penicillin-insensitive transglycosylase/penicillin-sensitive transpeptidase
55543	3	G	Ins	G	93	107	200	93.46	201		Rv0050	ponA1	bifunctional penicillin-insensitive transglycosylase/penicillin-sensitive transpeptidase
55543	4	G	Ins	C	93	107	200	93.46	200		Rv0050	ponA1	bifunctional penicillin-insensitive transglycosylase/penicillin-sensitive transpeptidase
55543	5	G	Ins	C	93	107	200	93.46	200		Rv0050	ponA1	bifunctional penicillin-insensitive transglycosylase/penicillin-sensitive transpeptidase
55543	6	G	Ins	T	93	107	200	93.46	200		Rv0050	ponA1	bifunctional penicillin-insensitive transglycosylase/penicillin-sensitive transpeptidase
55553	0	C	SNP	T	91	96	185	97.91	191	Pro631Ser (ccg/Tcg)	Rv0050	ponA1	bifunctional penicillin-insensitive transglycosylase/penicillin-sensitive transpeptidase
56001	0	G	SNP	A	85	89	172	100	174	Gln102Gln (cag/caA)	Rv0051	-	transmembrane protein
62049	0	A	SNP	G	92	111	199	100	203	Arg552Gly (agg/Ggg)	Rv0058	dnaB	replicative DNA helicase
65083	0	G	SNP	A	95	101	191	99.49	197	Pro90Ser (ccc/Tcc)	Rv0061c	-	hypothetical protein
66632	0	C	SNP	T	120	132	248	99.21	254	Pro361Ser (cct/Tct)	Rv0062	celA1	cellulase CelA
67012	0	C	SNP	T	109	116	224	100	225	Thr30Thr (acc/acT)	Rv0063	-	oxidoreductase
69984	0	C	SNP	A	88	70	156	100	158	Ala455Ala (gcc/gcA)	Rv0064	-	transmembrane protein
69989	0	G	SNP	A	90	71	159	100	161	Gly457Asp (ggt/gAt)	Rv0064	-	transmembrane protein
70267	0	G	SNP	T	77	84	161	100	161	Val550Phe (gtc/Ttc)	Rv0064	-	transmembrane protein
70816	0	A	SNP	G	84	81	163	99.4	166	Asn733Asp (aac/Gac)	Rv0064	-	transmembrane protein
71336	0	G	SNP	C	112	98	209	100	210	Arg906Pro (cgc/cCc)	Rv0064	-	transmembrane protein
72335	0	G	SNP	A	82	102	182	100	184	Thr726Ile (act/aTt)	Rv0066c	icd2	isocitrate dehydrogenase
72549	0	C	SNP	T	87	85	170	100	172	Gly655Ser (ggt/Agt)	Rv0066c	icd2	isocitrate dehydrogenase
75233	0	C	SNP	A	86	113	191	100	199
75940	0	G	SNP	C	109	110	217	99.1	221	Val214Leu (gtg/Ctg)	Rv0068	-	oxidoreductase
80616	0	C	SNP	G	78	100	178	100	178
86268	0	G	SNP	A	93	107	200	99.01	202	Pro67Ser (ccc/Tcc)	Rv0077c	-	oxidoreductase
92199	0	T	SNP	G	109	104	211	99.53	214	Thr600Thr (act/acG)	Rv0083	-	oxidoreductase
102904	0	C	SNP	T	105	91	188	98.99	198	Ala254Thr (gcc/Acc)	Rv0093c	-	membrane protein
103642	0	C	SNP	T	97	109	200	99.52	207	Ala8Thr (gcc/Acc)	Rv0093c	-	membrane protein
104712	0	C	SNP	T	119	104	222	88.49	252
104824	0	C	SNP	A	121	111	228	100	232	Ser131Ile (agc/aTc)	Rv0095c	-	hypothetical protein
105736	0	T	SNP	C	117	101	211	100	218	Val138Ala (gtc/gCc)	Rv0096	PPE1	PPE family protein PPE1
114222	0	T	SNP	C	102	86	188	99.47	189	Phe1408Leu (ttt/Ctt)	Rv0101	nrp	peptide synthetase Nrp
116000	0	T	SNP	G	105	85	187	100	190	Val2000Val (gtt/gtG)	Rv0101	nrp	peptide synthetase Nrp
117389	0	C	SNP	T	80	86	161	98.22	169	Thr2463Thr (acc/acT)	Rv0101	nrp	peptide synthetase Nrp
122109	0	A	SNP	G	68	77	143	99.32	146	Leu22Ser (ttg/tCg)	Rv0103c	ctpB	cation-transporter P-type ATPase B
123198	0	T	SNP	C	78	104	180	100	182	Pro294Pro (cct/ccC)	Rv0104	-	hypothetical protein
123520	0	T	SNP	C	94	71	164	99.4	166	Tyr402His (tat/Cat)	Rv0104	-	hypothetical protein
123745	0	G	SNP	A	92	84	174	100	176	Gly477Arg (ggg/Agg)	Rv0104	-	hypothetical protein
125830	1	G	Ins	A	93	68	161	93.06	162		Rv0107c	ctpI	cation-transporter ATPase I
127440	0	C	SNP	T	117	122	232	100	239	Leu1034Leu (ctg/ctA)	Rv0107c	ctpI	cation-transporter ATPase I
129576	0	A	SNP	C	124	117	236	100	241	Ala322Ala (gct/gcG)	Rv0107c	ctpI	cation-transporter ATPase I
131174	1	T	Ins	G	102	76	178	94.18	178
132417	0	C	SNP	G	156	163	306	99.69	320	Arg346Gly (cgc/Ggc)	Rv0109	PE_PGRS1	PE-PGRS family protein PE_PGRS1
132874	0	C	SNP	T	122	182	292	100	304
133839	0	C	SNP	T	117	67	181	99.46	185
137029	0	C	SNP	A	65	63	119	98.46	130	Asp247Glu (gac/gaA)	Rv0112	gca	GDP-mannose 4,6-dehydratase
137035	0	C	SNP	T	66	64	125	98.48	132	Leu249Leu (ctc/ctT)	Rv0112	gca	GDP-mannose 4,6-dehydratase
137369	0	C	SNP	G	76	74	146	100	150	Val17Val (gtc/gtG)	Rv0113	gmhA	phosphoheptose isomerase
143207	0	T	SNP	C	128	96	223	100	224	Ser224Gly (agc/Ggc)	Rv0118c	oxcA	oxalyl-CoA decarboxylase OxcA
144865	0	C	SNP	T	93	116	204	99.52	210	Leu273Leu (ctg/Ttg)	Rv0119	fadD7	fatty-acid--CoA ligase FadD7
146087	0	T	SNP	C	101	106	206	100	207	Asn562Ser (aat/aGt)	Rv0120c	fusA2	elongation factor G
154283	0	T	SNP	C	88	86	172	100	174	Ser18Pro (tcg/Ccg)	Rv0127	mak	maltokinase
157129	0	C	SNP	T	83	90	168	98.86	175	Gly158Ser (ggc/Agc)	Rv0129c	fbpC	diacylglycerol acyltransferase/mycolyltransferase Ag85C		phylo (Delhi/CAS)
168749	0	G	SNP	A	105	116	218	98.22	225	Thr478Thr (acc/acT)	Rv0143c	-	transmembrane protein
170671	0	G	SNP	A	87	94	176	100	181	Ala130Thr (gcc/Acc)	Rv0144	-	transcriptional regulator
172492	0	C	SNP	G	102	117	216	100	219	Tyr94_ (tac/taG)	Rv0146	-	S-adenosylmethionine-dependentmethyltransferase
176535	0	G	Del	GAP	88	83	175	96.61	177		Rv0149	-	quinone oxidoreductase
177857	0	G	SNP	A	110	96	205	100	206	Leu485Leu (ctg/Ttg)	Rv0151c	PE1	PE family protein PE1
178205	0	C	SNP	G	66	86	151	100	152	Gly369Arg (ggc/Cgc)	Rv0151c	PE1	PE family protein PE1
178453	0	C	SNP	G	67	66	131	100	133	Gly286Ala (ggg/gCg)	Rv0151c	PE1	PE family protein PE1
181090	0	C	SNP	T	91	99	188	100	190
188317	0	A	SNP	G	102	78	180	100	180	Ser175Pro (tcc/Ccc)	Rv0159c	PE3	PE family protein PE3
188800	0	T	SNP	C	96	106	198	99.51	203	Thr14Ala (acg/Gcg)	Rv0159c	PE3	PE family protein PE3
189850	0	A	SNP	G	117	83	199	100	200	Phe197Ser (ttc/tCc)	Rv0160c	PE4	PE family protein PE4
192741	0	T	SNP	C	107	103	206	98.59	213	Asn132Ser (aac/aGc)	Rv0162c	adhE1	zinc-type alcohol dehydrogenase subunit E
194305	1	C	Ins	G	105	109	214	95.96	214		Rv0165c	mce1R	transcriptional regulator Mce1R
194305	2	C	Ins	G	104	109	213	95.52	213		Rv0165c	mce1R	transcriptional regulator Mce1R
194681	0	G	SNP	C	98	99	192	100	197	Leu45Leu (ctc/ctG)	Rv0165c	mce1R	transcriptional regulator Mce1R
196642	0	C	SNP	T	90	90	178	99.45	181	Asn550Asn (aac/aaT)	Rv0166	fadD5	fatty-acid--CoA ligase FadD5
198401	0	G	SNP	T	70	88	156	99.37	159	Gly248Cys (ggc/Tgc)	Rv0168	yrbE1B	membrane protein
199470	0	T	SNP	G	101	106	207	99.04	209	Ser313Ala (tcc/Gcc)	Rv0169	mce1A	Mce family protein Mce1A
201949	0	G	SNP	A	116	95	209	100	211	Gly340Arg (ggg/Agg)	Rv0171	mce1C	Mce family protein Mce1C
206339	0	T	SNP	C	91	84	175	99.43	176	Leu370Pro (ctg/cCg)	Rv0174	mce1F	Mce family protein Mce1F
206481	0	C	SNP	G	84	51	132	95.07	142	Pro417Pro (ccc/ccG)	Rv0174	mce1F	Mce family protein Mce1F
206484	0	G	SNP	T	84	70	146	95.65	161	Gly418Gly (ggg/ggT)	Rv0174	mce1F	Mce family protein Mce1F
207079	0	G	SNP	C	81	78	155	100	159	Arg89Pro (cgc/cCc)	Rv0175	-	Mce associated membrane protein
208256	0	C	SNP	G	89	92	178	98.37	184	Gln269Glu (cag/Gag)	Rv0176	-	Mce associated transmembrane protein
210624	0	C	SNP	T	128	88	214	100	216	Leu63Leu (ctg/ctA)	Rv0179c	lprO	lipoprotein LprO
217201	0	T	SNP	C	109	96	203	100	205	Asn311Asn (aat/aaC)	Rv0186	bglS	beta-glucosidase BglS
218599	0	T	SNP	C	120	93	211	100	213
223942	0	T	SNP	C	113	152	263	100	265	Ser127Pro (tcg/Ccg)	Rv0192	-	hypothetical protein
224338	0	C	SNP	T	91	91	178	98.91	184	Pro259Ser (ccg/Tcg)	Rv0192	-	hypothetical protein
225323	0	T	SNP	C	84	90	168	100	174	Lys417Glu (aag/Gag)	Rv0193c	-	hypothetical protein
227098	0	T	SNP	C	100	120	219	99.1	222	Met74Thr (atg/aCg)	Rv0194	-	multidrug ABC transporter ATPase/permease
230576	1	G	Ins	T	80	73	153	95.62	153
230921	0	C	Del	GAP	101	94	191	100	195		Rv0195	-	two component transcriptional regulator
231114	0	C	SNP	G	87	93	176	100	180	Ala72Ala (gcc/gcG)	Rv0195	-	two component transcriptional regulator
234477	0	T	SNP	G	78	86	161	100	164	Tyr749_ (tat/taG)	Rv0197	-	oxidoreductase
234496	1	C	Ins	G	74	72	146	95.42	146		Rv0197	-	oxidoreductase
234496	2	C	Ins	T	73	72	145	94.77	146		Rv0197	-	oxidoreductase
235948	0	A	SNP	G	111	102	212	99.53	214	Val187Ala (gtg/gCg)	Rv0198c	zmp1	zinc metalloprotease
236075	0	T	SNP	G	94	98	191	99.48	193	Thr145Pro (acc/Ccc)	Rv0198c	zmp1	zinc metalloprotease
243924	0	G	Del	GAP	103	92	189	97.01	201		Rv0205	-	transmembrane protein
249522	0	T	SNP	C	116	124	233	99.59	241	Val162Ala (gtg/gCg)	Rv0209	-	hypothetical protein
251575	0	G	SNP	A	76	124	192	99.5	201	Ala486Thr (gcg/Acg)	Rv0210	-	hypothetical protein
255373	0	T	SNP	C	100	85	185	100	185	Asp193Gly (gac/gGc)	Rv0213c	-	methyltransferase
257071	0	C	SNP	T	88	83	170	100	171	Tyr336Tyr (tac/taT)	Rv0214	fadD4	fatty-acid--CoA ligase FadD4
261869	0	T	SNP	C	109	113	211	100	222	Cys316Arg (tgt/Cgt)	Rv0218	-	transmembrane protein
262268	0	A	SNP	T	101	104	196	99.03	207	Ala5Ala (gca/gcT)	Rv0219	-	transmembrane protein
264992	0	T	SNP	C	70	80	149	99.34	151	Leu309Pro (ctg/cCg)	Rv0221	-	diacyglycerol O-acyltransferase
265554	0	A	SNP	C	104	60	161	100	164	Val16Val (gta/gtC)	Rv0222	echA1	enoyl-CoA hydratase EchA1
266405	0	C	SNP	T	80	92	172	100	172	Gly454Ser (ggc/Agc)	Rv0223c	-	aldehyde dehydrogenase
274463	0	C	SNP	A	109	99	205	99.05	210	Arg86Leu (cgt/cTt)	Rv0229c	-	hypothetical protein
276539	0	G	SNP	C	69	86	154	99.36	156	Gly161Ala (ggc/gCc)	Rv0231	fadE4	acyl-CoA dehydrogenase FadE4
278681	0	C	SNP	G	97	99	194	100	196	His33Asp (cat/Gat)	Rv0233	nrdB	ribonucleoside-diphosphate reductase subunit beta NrdB
283503	0	G	SNP	A	105	88	186	100	193	His1117Tyr (cac/Tac)	Rv0236c	aftD	alpha-(1->3)-arabinofuranosyltransferase
283614	0	T	SNP	C	103	131	229	100	234	Ser1080Gly (agc/Ggc)	Rv0236c	aftD	alpha-(1->3)-arabinofuranosyltransferase
285772	0	A	SNP	C	94	114	208	100	208	Pro360Pro (cct/ccG)	Rv0236c	aftD	alpha-(1->3)-arabinofuranosyltransferase
285871	0	A	SNP	G	102	106	202	100	208	Val327Val (gtt/gtC)	Rv0236c	aftD	alpha-(1->3)-arabinofuranosyltransferase
287142	0	C	Del	GAP	106	102	205	96.74	215
289253	0	C	SNP	T	103	78	177	100	181	Asp50Asp (gac/gaT)	Rv0239	vapB24	antitoxin VapB24
290650	0	G	SNP	C	131	102	233	99.57	234	Thr2Ser (act/aGt)	Rv0241c	htdX	3-hydroxyacyl-thioester dehydratase HtdX
292569	0	G	SNP	C	112	105	211	99.54	218	Pro133Pro (ccg/ccC)	Rv0243	fadA2	acetyl-CoA acetyltransferase FadA
293628	1	A	Ins	C	80	105	185	93.43	185
301341	0	C	SNP	A	82	69	149	100	151	Pro105Pro (ccg/ccT)	Rv0249c	-	succinate dehydrogenase membrane anchor subunit
304923	0	A	SNP	G	93	75	165	99.41	169	Lys686Lys (aaa/aaG)	Rv0252	nirB	nitrite reductase large subunit NirB
308661	0	A	SNP	G	84	91	171	99.43	176	Leu296Pro (ctg/cCg)	Rv0256c	PPE2	PPE family protein PPE2
310973	0	G	SNP	A	101	91	190	99.48	193	Ala182Val (gcg/gTg)	Rv0259c	-	hypothetical protein
311613	0	G	SNP	T	82	92	172	100	174	Val349Val (gtc/gtA)	Rv0260c	-	transcriptional regulator
320455	0	A	SNP	G	90	107	196	100	197	Phe234Leu (ttc/Ctc)	Rv0266c	oplA	5-oxoprolinase OplA
324812	0	C	SNP	T	89	97	184	100	186	Asp82Asp (gac/gaT)	Rv0270	fadD2	fatty-acid--CoA ligase FadD2
325505	0	T	SNP	C	62	87	145	100	149	Val313Val (gtt/gtC)	Rv0270	fadD2	fatty-acid--CoA ligase FadD2
328569	0	G	SNP	C	111	99	207	99.53	211
333892	0	G	SNP	C	78	90	159	100	168	Arg807Gly (cgc/Ggc)	Rv0278c	-	PE-PGRS family protein PE_PGRS3
335421	0	C	SNP	T	21	29	47	96.15	52	Gly297Asp (ggc/gAc)	Rv0278c	-	PE-PGRS family protein PE_PGRS3
336683	0	G	SNP	T	17	24	41	91.11	45	Val797Val (gtc/gtA)	Rv0279c	PE_PGRS4	PE-PGRS family protein PE_PGRS4
336684	0	A	SNP	G	17	24	41	91.11	45	Val797Ala (gtc/gCc)	Rv0279c	PE_PGRS4	PE-PGRS family protein PE_PGRS4
336688	0	A	Del	GAP	18	26	44	97.78	45		Rv0279c	PE_PGRS4	PE-PGRS family protein PE_PGRS4
336689	0	G	Del	GAP	18	26	44	97.78	45		Rv0279c	PE_PGRS4	PE-PGRS family protein PE_PGRS4
336690	0	C	Del	GAP	18	26	44	97.78	45		Rv0279c	PE_PGRS4	PE-PGRS family protein PE_PGRS4
336691	0	T	Del	GAP	19	24	43	95.56	45		Rv0279c	PE_PGRS4	PE-PGRS family protein PE_PGRS4
336692	0	C	Del	GAP	18	24	42	93.33	45		Rv0279c	PE_PGRS4	PE-PGRS family protein PE_PGRS4
336693	0	G	Del	GAP	18	24	42	93.33	45		Rv0279c	PE_PGRS4	PE-PGRS family protein PE_PGRS4
336694	0	A	Del	GAP	19	24	43	95.56	45		Rv0279c	PE_PGRS4	PE-PGRS family protein PE_PGRS4
336695	0	A	Del	GAP	19	24	43	95.56	45		Rv0279c	PE_PGRS4	PE-PGRS family protein PE_PGRS4
336696	0	T	Del	GAP	19	24	43	95.56	45		Rv0279c	PE_PGRS4	PE-PGRS family protein PE_PGRS4
336697	0	T	Del	GAP	18	24	42	93.33	45		Rv0279c	PE_PGRS4	PE-PGRS family protein PE_PGRS4
336699	1	C	Ins	G	17	24	41	93.18	41		Rv0279c	PE_PGRS4	PE-PGRS family protein PE_PGRS4
336699	2	C	Ins	G	17	24	41	93.18	41		Rv0279c	PE_PGRS4	PE-PGRS family protein PE_PGRS4
336707	0	G	Del	GAP	17	24	42	93.18	44		Rv0279c	PE_PGRS4	PE-PGRS family protein PE_PGRS4
336708	0	T	Del	GAP	18	24	43	95.45	44		Rv0279c	PE_PGRS4	PE-PGRS family protein PE_PGRS4
336709	0	C	Del	GAP	17	24	42	93.18	44		Rv0279c	PE_PGRS4	PE-PGRS family protein PE_PGRS4
336710	0	A	Del	GAP	17	24	42	91.11	45		Rv0279c	PE_PGRS4	PE-PGRS family protein PE_PGRS4
337820	0	G	SNP	A	13	73	86	94.51	91	Gly418Gly (ggc/ggT)	Rv0279c	PE_PGRS4	PE-PGRS family protein PE_PGRS4
338020	0	A	SNP	C	48	15	62	100	63	Cys352Gly (tgc/Ggc)	Rv0279c	PE_PGRS4	PE-PGRS family protein PE_PGRS4
338100	0	T	SNP	C	74	31	102	100	105	Asn325Ser (aac/aGc)	Rv0279c	PE_PGRS4	PE-PGRS family protein PE_PGRS4
338330	0	T	SNP	G	10	38	47	80	60	Gly248Gly (gga/ggC)	Rv0279c	PE_PGRS4	PE-PGRS family protein PE_PGRS4
338336	0	G	Del	GAP	6	37	38	75.44	57		Rv0279c	PE_PGRS4	PE-PGRS family protein PE_PGRS4
338337	0	G	Del	GAP	6	37	38	76.79	56		Rv0279c	PE_PGRS4	PE-PGRS family protein PE_PGRS4
338339	1	T	Ins	C	6	34	40	78.43	40		Rv0279c	PE_PGRS4	PE-PGRS family protein PE_PGRS4
338339	2	T	Ins	C	6	34	40	78.43	40		Rv0279c	PE_PGRS4	PE-PGRS family protein PE_PGRS4
338648	0	T	SNP	G	84	11	92	82.61	115	Gly142Gly (gga/ggC)	Rv0279c	PE_PGRS4	PE-PGRS family protein PE_PGRS4
338669	0	T	SNP	C	99	12	111	85.38	130	Leu135Leu (tta/ttG)	Rv0279c	PE_PGRS4	PE-PGRS family protein PE_PGRS4
338682	0	T	SNP	G	94	12	105	84.8	125	Asp131Ala (gac/gCc)	Rv0279c	PE_PGRS4	PE-PGRS family protein PE_PGRS4
338683	0	C	SNP	G	94	12	106	83.46	127	Asp131His (gac/Cac)	Rv0279c	PE_PGRS4	PE-PGRS family protein PE_PGRS4
338685	0	C	SNP	G	94	12	105	83.46	127	Gly130Ala (ggg/gCg)	Rv0279c	PE_PGRS4	PE-PGRS family protein PE_PGRS4
338690	0	A	SNP	G	96	12	108	87.1	124	Asn128Asn (aat/aaC)	Rv0279c	PE_PGRS4	PE-PGRS family protein PE_PGRS4
338692	0	T	SNP	C	97	13	107	85.94	128	Asn128Asp (aat/Gat)	Rv0279c	PE_PGRS4	PE-PGRS family protein PE_PGRS4
339230	0	G	SNP	C	111	96	205	99.04	209
340372	0	T	SNP	C	6	45	51	100	51	Ser337Pro (tcg/Ccg)	Rv0280	PPE3	PPE family protein PPE3
342146	0	A	SNP	C	130	91	218	100	221	Glu6Ala (gaa/gCa)	Rv0282	eccA3	ESX-3 secretion system protein EccA
342873	0	C	SNP	T	103	88	187	100	191	Val248Val (gtc/gtT)	Rv0282	eccA3	ESX-3 secretion system protein EccA
346275	0	C	SNP	G	102	104	204	100	206	Pro214Arg (ccg/cGg)	Rv0284	eccC3	ESX-3 secretion system protein EccC3
350088	0	C	SNP	A	86	104	187	100	190	Leu52Met (ctg/Atg)	Rv0286	PPE4	PPE family protein PPE4
353197	0	C	SNP	T	98	95	192	99.48	194	Arg39Cys (cgc/Tgc)	Rv0290	eccD3	ESX-3 secretion system protein EccD
356528	0	A	SNP	G	122	109	230	100	231	Asn217Asp (aat/Gat)	Rv0292	eccE3	ESX-3 secretion system protein EccE
358473	0	G	SNP	C	97	102	193	100	199	Trp101Cys (tgg/tgC)	Rv0294	tam	trans-aconitate methyltransferase
359671	0	G	SNP	T	121	99	218	99.55	221	Arg26Arg (cgc/cgA)	Rv0295c	-	hypothetical protein
363563	0	G	SNP	A	97	109	204	100	206	Ala30Thr (gcg/Acg)	Rv0299	-	toxin
366917	0	T	SNP	C	46	48	94	100	94	Thr1950Ala (acc/Gcc)	Rv0304c	PPE5	PPE family protein PPE5
366922	0	G	SNP	C	45	44	89	100	89	Ala1948Gly (gcc/gGc)	Rv0304c	PPE5	PPE family protein PPE5
367718	0	G	SNP	T	87	71	154	98.14	161	Leu1683Ile (ctt/Att)	Rv0304c	PPE5	PPE family protein PPE5
369886	0	C	SNP	G	80	89	166	100	169	Gly960Ala (ggg/gCg)	Rv0304c	PPE5	PPE family protein PPE5
372913	0	A	SNP	C	76	77	152	100	153	Gly933Gly (ggt/ggG)	Rv0305c	PPE6	PPE family protein PPE6
373283	0	A	Del	GAP	102	104	203	98.56	209		Rv0305c	PPE6	PPE family protein PPE6
376774	0	T	SNP	C	121	149	265	99.63	271	Ala94Ala (gca/gcG)	Rv0307c	-	hypothetical protein
381758	0	C	SNP	T	110	107	215	99.54	218	Phe401Phe (ttc/ttT)	Rv0312	-	hypothetical protein
384380	0	A	SNP	C	93	105	196	100	198	Lys260Thr (aag/aCg)	Rv0315	-	beta-1,3-glucanase
386432	0	C	SNP	G	143	106	246	99.6	250	Gly223Ala (ggg/gCg)	Rv0318c	-	integral membrane protein
386883	1	C	Ins	G	95	93	188	95.92	189		Rv0318c	-	integral membrane protein
390828	0	T	SNP	C	104	111	210	99.54	216	Ser142Gly (agt/Ggt)	Rv0323c	-	hypothetical protein
391853	0	A	SNP	G	103	120	219	100	223	Thr168Ala (act/Gct)	Rv0324	-	transcriptional regulator
392261	0	T	SNP	C	108	84	187	100	192	_75Gln (tag/Cag)	Rv0325	-	hypothetical protein
396199	0	T	SNP	C	96	111	205	100	207
402836	0	G	SNP	A	92	109	196	100	201	Tyr109Tyr (tac/taT)	Rv0337c	aspC	aspartate aminotransferase
403980	0	G	SNP	A	91	104	189	100	195	Ala621Val (gcc/gTc)	Rv0338c	-	iron-sulfur-binding reductase
404326	0	T	SNP	C	82	94	174	100	176	Arg506Gly (agg/Ggg)	Rv0338c	-	iron-sulfur-binding reductase
406251	0	T	SNP	C	126	106	231	100	232	Asp733Gly (gat/gGt)	Rv0339c	-	transcriptional regulator
414486	0	C	SNP	T	90	106	194	100	196	Glu152Glu (gag/gaA)	Rv0344c	lpqJ	lipoprotein LpqJ
420008	0	A	SNP	G	67	81	146	99.33	149	Ala58Ala (gca/gcG)	Rv0350	dnaK	chaperone protein DnaK
422678	0	G	SNP	A	106	108	208	100	214	Arg76His (cgc/cAc)	Rv0352	dnaJ1	chaperone protein DnaJ
424320	1	T	Ins	C	102	82	184	92	184		Rv0354c	PPE7	PPE family protein PPE7
425196	0	T	SNP	C	117	109	213	93	243	Asn3162Asp (aac/Gac)	Rv0355c	PPE8	PPE family protein PPE8
427851	0	T	SNP	G	91	79	168	98.84	172	Arg2277Arg (agg/Cgg)	Rv0355c	PPE8	PPE family protein PPE8
428698	0	C	SNP	T	85	104	188	98.95	191	Ala1994Ala (gcg/gcA)	Rv0355c	PPE8	PPE family protein PPE8
428921	0	G	SNP	A	67	79	145	100	146	Ser1920Phe (tcc/tTc)	Rv0355c	PPE8	PPE family protein PPE8
432459	0	C	SNP	T	74	96	169	98.84	172	Asp741Asn (gac/Aac)	Rv0355c	PPE8	PPE family protein PPE8
438470	0	C	SNP	T	110	95	203	99.51	206	Lys90Lys (aag/aaA)	Rv0360c	-	hypothetical protein
440365	0	G	SNP	A	97	99	194	100	196	Ser165Ser (tcg/tcA)	Rv0362	mgtE	Mg2+ transport transmembrane protein MgtE
440878	0	C	SNP	T	111	89	198	100	200	Thr336Thr (acc/acT)	Rv0362	mgtE	Mg2+ transport transmembrane protein MgtE
445780	0	C	SNP	T	121	100	220	100	221	Arg249His (cgt/cAt)	Rv0368c	-	hypothetical protein
447642	0	G	SNP	C	95	72	161	100	167	Leu134Leu (ctc/ctG)	Rv0370c	-	oxidoreductase
448876	0	C	SNP	T	106	104	208	98.59	213	Thr170Thr (acg/acA)	Rv0372c	-	hypothetical protein
454295	0	T	SNP	C	110	97	203	100	207	Pro26Pro (cca/ccG)	Rv0376c	-	hypothetical protein
454333	0	T	SNP	G	110	98	206	100	208	Thr14Pro (acg/Ccg)	Rv0376c	-	hypothetical protein
455024	0	G	SNP	A	115	112	223	100	227	Val202Ile (gta/Ata)	Rv0377	-	HTH-type transcriptional regulator
455624	0	T	Del	GAP	96	93	185	100	189
457452	0	T	SNP	G	103	83	185	98.94	188	Thr124Thr (aca/acC)	Rv0381c	-	hypothetical protein
459399	0	A	SNP	C	101	69	166	100	170
466808	0	G	SNP	C	24	80	101	100	104
467497	1	C	Ins	G	96	103	199	88.05	199
467508	1	C	Ins	G	103	104	207	95.39	207
467516	0	G	SNP	C	111	110	216	100	221
467526	0	C	SNP	G	106	111	217	99.54	218
467546	0	G	SNP	C	98	121	212	100	219
467557	0	A	SNP	C	97	122	215	100	219
467564	0	A	SNP	C	99	120	213	99.55	220
467585	0	G	SNP	C	97	125	222	100	222
467590	0	T	SNP	C	98	126	221	100	224
467621	0	T	SNP	G	110	120	225	100	230
467638	0	G	SNP	T	115	120	230	100	235
469039	0	G	SNP	A	106	104	207	100	210	Pro235Pro (ccg/ccA)	Rv0389	purT	phosphoribosylglycinamide formyltransferase PurT
473310	0	A	SNP	G	122	106	223	99.13	230	Gln177Arg (cag/cGg)	Rv0393	-	hypothetical protein
475178	0	T	SNP	C	100	98	195	100	198	Val80Ala (gtc/gCc)	Rv0395	-	hypothetical protein
475915	0	A	SNP	C	126	82	200	100	208	Ser34Arg (agc/Cgc)	Rv0397	-	hypothetical protein
476612	0	G	SNP	A	112	75	180	99.47	188	Val73Val (gtg/gtA)	Rv0397A	-	hypothetical protein
481527	0	G	Del	GAP	71	64	138	95.74	141		Rv0402c	mmpL1	transmembrane transport protein MmpL1
483445	0	T	SNP	C	68	95	161	99.39	164	Tyr71Cys (tac/tGc)	Rv0403c	mmpS1	membrane protein MmpS1
483935	0	T	SNP	G	79	68	145	100	147
484504	0	C	SNP	G	81	82	161	100	163	Ala176Ala (gcc/gcG)	Rv0404	fadD30	long-chain-fatty-acid--AMP ligase FadD30
485561	0	A	SNP	C	87	79	165	100	166	Ile529Leu (atc/Ctc)	Rv0404	fadD30	long-chain-fatty-acid--AMP ligase FadD30
485730	0	C	SNP	T	76	85	159	99.38	162	Pro585Leu (cca/cTa)	Rv0404	fadD30	long-chain-fatty-acid--AMP ligase FadD30
485811	0	A	Del	GAP	78	81	158	98.76	161		Rv0405	pks6	membrane bound polyketide synthase
488291	0	C	SNP	T	117	112	225	99.13	231	Thr854Ile (acc/aTc)	Rv0405	pks6	membrane bound polyketide synthase
489935	0	G	SNP	C	98	70	163	100	168	Thr257Thr (acc/acG)	Rv0406c	-	beta lactamase-like protein
491742	0	T	SNP	C	88	93	181	100	181	Phe320Phe (ttt/ttC)	Rv0407	fgd1	F420-dependent glucose-6-phosphate dehydrogenase		phylo (not Euro-American, M. africanum, M. bovis, M. canettii, M. caprae, M. microti, M. pinipedii, Beijing, Delhi/CAS, EAI)
492150	0	G	SNP	C	118	73	188	100	191	Gly122Ala (ggc/gCc)	Rv0408	pta	phosphate acetyltransferase
495074	0	G	SNP	A	91	96	182	97.4	192	Thr747Thr (acc/acT)	Rv0410c	pknG	serine/threonine-protein kinase PknG
498531	0	A	SNP	G	80	95	171	100	175	Ala363Ala (gct/gcC)	Rv0412c	-	membrane protein
498557	0	C	SNP	A	77	98	172	100	175	Asp355Tyr (gac/Tac)	Rv0412c	-	membrane protein
502589	0	C	SNP	G	88	89	174	100	177	Ser75Cys (tcc/tGc)	Rv0417	thiG	thiazole synthase
503354	0	G	SNP	C	61	79	140	100	140
505974	0	G	SNP	A	113	107	219	100	220	Ala297Thr (gcg/Acg)	Rv0419	lpqM	lipoprotein peptidase LpqM
513257	0	T	SNP	C	110	95	200	100	205	Met689Val (atg/Gtg)	Rv0425c	ctpH	metal cation transporting ATPase H
517358	0	T	SNP	C	110	98	206	99.52	209	Asp149Gly (gac/gGc)	Rv0428c	-	GCN5-like N-acetyltransferase
517389	0	C	SNP	A	114	87	199	100	201	Val139Phe (gtc/Ttc)	Rv0428c	-	GCN5-like N-acetyltransferase
523654	0	C	SNP	T	116	127	241	99.59	244	Ala294Thr (gcc/Acc)	Rv0435c	-	ATPase
524891	0	C	SNP	A	96	97	189	100	193	Gly167Val (ggc/gTc)	Rv0436c	pssA	CDP-diacylglycerol--serineO-phosphatidyltransferase
531775	0	C	SNP	G	124	116	236	99.59	241	Trp147Ser (tgg/tCg)	Rv0442c	PPE10	PPE family protein PPE10
541201	0	A	SNP	G	81	72	151	100	153	Leu97Leu (ctt/ctC)	Rv0450c	mmpL4	transmembrane transport protein MmpL4
546357	0	A	SNP	G	130	131	256	100	261	Thr149Thr (act/acC)	Rv0456c	echA2	enoyl-CoA hydratase EchA2
548326	0	T	SNP	C	99	121	216	99.1	222	Thr428Ala (aca/Gca)	Rv0457c	-	peptidase
551525	0	A	SNP	C	110	103	207	99.53	214	Arg110Arg (aga/Cga)	Rv0459	-	hypothetical protein
555991	0	A	SNP	G	94	107	196	100	201	Cys106Arg (tgc/Cgc)	Rv0465c	-	HTH-type transcriptional regulator
560541	0	C	Del	GAP	63	57	119	100	120		Rv0469	umaA	mycolic acid synthase UmaA
560542	0	T	Del	GAP	63	57	120	100	120		Rv0469	umaA	mycolic acid synthase UmaA
560543	0	T	Del	GAP	63	57	120	100	120		Rv0469	umaA	mycolic acid synthase UmaA
560544	0	T	Del	GAP	63	57	120	100	120		Rv0469	umaA	mycolic acid synthase UmaA
560545	0	T	Del	GAP	63	57	120	100	120		Rv0469	umaA	mycolic acid synthase UmaA
560546	0	C	Del	GAP	63	57	120	100	120		Rv0469	umaA	mycolic acid synthase UmaA
562063	0	G	Del	GAP	107	115	222	97.37	228		Rv0470A	-	hypothetical protein
562064	0	C	Del	GAP	107	115	222	100	222		Rv0470A	-	hypothetical protein
562065	0	C	Del	GAP	107	115	222	100	222		Rv0470A	-	hypothetical protein
562066	0	A	Del	GAP	107	115	222	100	222		Rv0470A	-	hypothetical protein
565655	0	A	SNP	G	97	104	198	100	201
572591	0	C	SNP	T	93	104	195	100	197	Asp294Asp (gac/gaT)	Rv0483	lprQ	lipoprotein LprQ
573262	0	A	SNP	G	123	118	238	100	241	Gly180Gly (ggt/ggC)	Rv0484c	-	short-chain type oxidoreductase
579284	0	T	SNP	C	94	123	212	99.09	219
580772	0	T	SNP	A	76	50	118	94.03	134
580774	0	G	Del	GAP	72	50	123	91.04	134
580775	0	G	Del	GAP	72	50	123	93.13	131
580776	0	G	Del	GAP	72	50	124	91.73	133
580777	0	G	Del	GAP	72	50	124	91.04	134
580778	0	C	Del	GAP	72	50	124	93.85	130
580779	0	A	Del	GAP	72	50	124	95.31	128
580780	0	C	Del	GAP	72	50	124	93.13	131
580781	0	C	Del	GAP	72	50	124	93.85	130
580782	0	A	Del	GAP	72	50	124	94.57	129
580783	0	C	Del	GAP	72	50	124	94.57	129
580784	0	C	Del	GAP	72	50	124	93.13	131
580785	0	C	Del	GAP	72	50	124	95.31	128
580786	0	G	Del	GAP	72	50	124	92.42	132
580787	0	C	Del	GAP	72	50	124	96.06	127
580788	0	T	Del	GAP	72	50	124	94.57	129
580789	0	T	Del	GAP	72	50	124	97.6	125
580790	0	G	Del	GAP	72	50	124	93.13	131
580791	0	C	Del	GAP	72	50	124	95.31	128
580792	0	G	Del	GAP	72	50	124	93.13	131
580793	0	G	Del	GAP	72	50	124	93.13	131
580794	0	G	Del	GAP	72	50	124	92.42	132
580795	0	G	Del	GAP	72	50	124	91.73	133
580796	0	G	Del	GAP	72	50	124	91.73	133
580797	0	A	Del	GAP	72	50	124	96.06	127
584171	0	T	SNP	C	104	95	197	100	199	Ser174Gly (agt/Ggt)	Rv0493c	-	hypothetical protein
590436	0	T	SNP	C	117	111	226	100	228	Ala118Ala (gct/gcC)	Rv0500	proC	pyrroline-5-carboxylate reductase
597816	0	A	SNP	G	70	75	142	100	145	Ala206Ala (gca/gcG)	Rv0507	mmpL2	transmembrane transport protein MmpL2
598475	0	G	SNP	A	76	84	158	98.77	162	Arg426His (cgc/cAc)	Rv0507	mmpL2	transmembrane transport protein MmpL2
599868	0	A	SNP	G	103	87	189	99.48	191	Arg890Arg (cga/cgG)	Rv0507	mmpL2	transmembrane transport protein MmpL2
608037	0	A	SNP	C	104	102	200	99.52	207	His496Pro (cac/cCc)	Rv0515	-	hypothetical protein
609610	0	T	SNP	C	117	120	237	99.16	239	Leu289Leu (ttg/Ctg)	Rv0517	-	acyltransferase
610120	0	T	SNP	G	82	77	155	100	159
611977	0	C	SNP	T	90	113	197	100	203	Gly33Asp (ggc/gAc)	Rv0519c	-	membrane protein
623163	0	C	SNP	T	32	142	168	100	174	Ala124Val (gcc/gTc)	Rv0532	PE_PGRS6	PE-PGRS family protein PE_PGRS6
623406	1	C	Ins	G	73	26	99	78.57	99		Rv0532	PE_PGRS6	PE-PGRS family protein PE_PGRS6
623406	2	C	Ins	G	73	26	99	78.57	99		Rv0532	PE_PGRS6	PE-PGRS family protein PE_PGRS6
623406	3	C	Ins	C	73	26	99	78.57	99		Rv0532	PE_PGRS6	PE-PGRS family protein PE_PGRS6
623406	4	C	Ins	C	72	26	98	77.78	99		Rv0532	PE_PGRS6	PE-PGRS family protein PE_PGRS6
623406	5	C	Ins	G	73	26	99	78.57	99		Rv0532	PE_PGRS6	PE-PGRS family protein PE_PGRS6
623406	6	C	Ins	G	73	26	99	78.57	99		Rv0532	PE_PGRS6	PE-PGRS family protein PE_PGRS6
623406	7	C	Ins	C	73	25	98	77.78	99		Rv0532	PE_PGRS6	PE-PGRS family protein PE_PGRS6
623406	8	C	Ins	G	72	25	97	76.98	99		Rv0532	PE_PGRS6	PE-PGRS family protein PE_PGRS6
623406	9	C	Ins	G	73	26	99	78.57	99		Rv0532	PE_PGRS6	PE-PGRS family protein PE_PGRS6
623472	0	A	SNP	G	118	60	176	100	178	Asp227Gly (gac/gGc)	Rv0532	PE_PGRS6	PE-PGRS family protein PE_PGRS6
623508	0	C	SNP	G	126	68	189	100	194	Ala239Gly (gcc/gGc)	Rv0532	PE_PGRS6	PE-PGRS family protein PE_PGRS6
629106	0	A	SNP	C	96	100	192	99.49	197	Leu209Arg (ctg/cGg)	Rv0537c	-	integral membrane protein
629714	0	G	SNP	A	110	92	200	99.51	203	Asp6Asp (gac/gaT)	Rv0537c	-	integral membrane protein
630722	0	G	SNP	C	94	125	218	100	219	Arg228Pro (cgg/cCg)	Rv0538	-	membrane protein
633562	0	C	SNP	T	108	115	218	99.55	224	Val281Val (gtg/gtA)	Rv0541c	-	integral membrane protein
635139	0	G	SNP	C	112	130	239	99.59	243	Gly122Gly (ggc/ggG)	Rv0542c	menE	2-succinylbenzoic acid--CoA ligase
637319	0	G	SNP	A	85	94	179	99.44	180	Pro49Ser (cct/Tct)	Rv0545c	pitA	low-affinity inorganic phosphate transporter
645011	0	C	SNP	T	116	122	238	99.58	239	Leu174Leu (ctc/ctT)	Rv0553	menC	muconate cycloisomerase
646723	0	A	SNP	G	133	115	244	100	248	Ala142Ala (gca/gcG)	Rv0555	menD	bifunctional 2-succinyl-6-hydroxy-2,4-cyclohexadiene-1-carboxylate synthase/2-oxoglutarate decarboxylase
648002	0	T	SNP	G	95	88	181	99.46	184	Leu15Arg (ctc/cGc)	Rv0556	-	transmembrane protein
648856	0	T	SNP	C	112	118	229	99.57	231	Gly107Gly (ggt/ggC)	Rv0557	mgtA	GDP-mannose-dependent alpha-mannosyltransferase		phylo (not Euro-American, M. africanum, M. bovis, M. canettii, M. caprae, M. microti, M. pinipedii, Beijing, Delhi/CAS, EAI)
652950	0	T	SNP	C	116	124	238	100	240	Arg60Arg (cgt/cgC)	Rv0562	grcC1	polyprenyl-diphosphate synthase GrcC
655986	0	T	SNP	G	99	93	191	100	192
657081	0	C	SNP	T	81	62	139	100	143	Val130Val (gtg/gtA)	Rv0565c	-	monooxygenase
659341	0	T	SNP	C	81	92	170	100	173
662911	0	T	SNP	C	112	124	231	100	236	Ala539Ala (gct/gcC)	Rv0570	nrdZ	vitamin B12-dependent ribonucleoside-diphosphate reductase
665293	0	A	SNP	G	90	98	187	99.47	189	Phe31Leu (ttc/Ctc)	Rv0572c	-	hypothetical protein
669398	0	T	SNP	C	93	105	196	99.5	199	Gln116Gln (caa/caG)	Rv0575c	-	oxidoreductase
670545	0	G	SNP	A	109	116	218	99.56	226	Arg233His (cgc/cAc)	Rv0576	-	transcriptional regulator
672486	0	C	Del	GAP	59	89	147	86.05	172		Rv0578c	PE_PGRS7	PE-PGRS family protein PE_PGRS7
672487	0	C	Del	GAP	59	89	147	87.06	170		Rv0578c	PE_PGRS7	PE-PGRS family protein PE_PGRS7
672488	0	G	Del	GAP	59	89	147	88.62	167		Rv0578c	PE_PGRS7	PE-PGRS family protein PE_PGRS7
672489	0	G	Del	GAP	59	89	147	88.62	167		Rv0578c	PE_PGRS7	PE-PGRS family protein PE_PGRS7
672490	0	T	Del	GAP	59	89	147	90.24	164		Rv0578c	PE_PGRS7	PE-PGRS family protein PE_PGRS7
672491	0	C	Del	GAP	59	89	147	91.93	161		Rv0578c	PE_PGRS7	PE-PGRS family protein PE_PGRS7
672492	0	C	Del	GAP	59	89	148	91.36	162		Rv0578c	PE_PGRS7	PE-PGRS family protein PE_PGRS7
672493	0	C	Del	GAP	59	89	148	91.36	162		Rv0578c	PE_PGRS7	PE-PGRS family protein PE_PGRS7
672494	0	G	Del	GAP	59	89	148	91.36	162		Rv0578c	PE_PGRS7	PE-PGRS family protein PE_PGRS7
672495	0	C	Del	GAP	59	89	148	91.36	162		Rv0578c	PE_PGRS7	PE-PGRS family protein PE_PGRS7
672496	0	C	Del	GAP	59	89	148	91.36	162		Rv0578c	PE_PGRS7	PE-PGRS family protein PE_PGRS7
672497	0	G	Del	GAP	59	89	148	100	148		Rv0578c	PE_PGRS7	PE-PGRS family protein PE_PGRS7
672498	0	G	Del	GAP	59	89	148	100	148		Rv0578c	PE_PGRS7	PE-PGRS family protein PE_PGRS7
672499	0	C	Del	GAP	59	89	148	100	148		Rv0578c	PE_PGRS7	PE-PGRS family protein PE_PGRS7
672500	0	A	Del	GAP	59	89	148	100	148		Rv0578c	PE_PGRS7	PE-PGRS family protein PE_PGRS7
672501	0	C	Del	GAP	59	89	148	100	148		Rv0578c	PE_PGRS7	PE-PGRS family protein PE_PGRS7
672502	0	C	Del	GAP	59	89	148	100	148		Rv0578c	PE_PGRS7	PE-PGRS family protein PE_PGRS7
672503	0	G	Del	GAP	59	89	148	100	148		Rv0578c	PE_PGRS7	PE-PGRS family protein PE_PGRS7
672504	0	C	Del	GAP	59	89	148	100	148		Rv0578c	PE_PGRS7	PE-PGRS family protein PE_PGRS7
672505	0	C	Del	GAP	59	89	148	100	148		Rv0578c	PE_PGRS7	PE-PGRS family protein PE_PGRS7
672506	0	G	Del	GAP	59	89	148	100	148		Rv0578c	PE_PGRS7	PE-PGRS family protein PE_PGRS7
672507	0	G	Del	GAP	59	89	148	99.33	149		Rv0578c	PE_PGRS7	PE-PGRS family protein PE_PGRS7
672508	0	C	Del	GAP	59	89	148	99.33	149		Rv0578c	PE_PGRS7	PE-PGRS family protein PE_PGRS7
672509	0	A	Del	GAP	59	89	148	100	148		Rv0578c	PE_PGRS7	PE-PGRS family protein PE_PGRS7
672510	0	C	Del	GAP	59	89	148	99.33	149		Rv0578c	PE_PGRS7	PE-PGRS family protein PE_PGRS7
672511	0	C	Del	GAP	59	89	148	100	148		Rv0578c	PE_PGRS7	PE-PGRS family protein PE_PGRS7
672512	0	A	Del	GAP	59	89	148	99.33	149		Rv0578c	PE_PGRS7	PE-PGRS family protein PE_PGRS7
672513	0	C	Del	GAP	59	89	148	99.33	149		Rv0578c	PE_PGRS7	PE-PGRS family protein PE_PGRS7
672514	0	C	Del	GAP	59	89	148	99.33	149		Rv0578c	PE_PGRS7	PE-PGRS family protein PE_PGRS7
672515	0	G	Del	GAP	59	89	148	99.33	149		Rv0578c	PE_PGRS7	PE-PGRS family protein PE_PGRS7
672516	0	G	Del	GAP	59	89	148	99.33	149		Rv0578c	PE_PGRS7	PE-PGRS family protein PE_PGRS7
672517	0	T	Del	GAP	59	89	148	99.33	149		Rv0578c	PE_PGRS7	PE-PGRS family protein PE_PGRS7
672518	0	G	Del	GAP	59	89	148	99.33	149		Rv0578c	PE_PGRS7	PE-PGRS family protein PE_PGRS7
672519	0	C	Del	GAP	59	89	148	100	148		Rv0578c	PE_PGRS7	PE-PGRS family protein PE_PGRS7
672520	0	C	Del	GAP	59	89	148	99.33	149		Rv0578c	PE_PGRS7	PE-PGRS family protein PE_PGRS7
672521	0	G	Del	GAP	59	89	148	99.33	149		Rv0578c	PE_PGRS7	PE-PGRS family protein PE_PGRS7
672522	0	C	Del	GAP	59	89	148	99.33	149		Rv0578c	PE_PGRS7	PE-PGRS family protein PE_PGRS7
672523	0	C	Del	GAP	59	89	148	99.33	149		Rv0578c	PE_PGRS7	PE-PGRS family protein PE_PGRS7
672524	0	G	Del	GAP	59	89	148	99.33	149		Rv0578c	PE_PGRS7	PE-PGRS family protein PE_PGRS7
672525	0	G	Del	GAP	59	89	148	98.67	150		Rv0578c	PE_PGRS7	PE-PGRS family protein PE_PGRS7
672526	0	T	Del	GAP	59	89	148	98.67	150		Rv0578c	PE_PGRS7	PE-PGRS family protein PE_PGRS7
672527	0	G	Del	GAP	59	89	148	98.67	150		Rv0578c	PE_PGRS7	PE-PGRS family protein PE_PGRS7
672528	0	C	Del	GAP	59	89	148	98.67	150		Rv0578c	PE_PGRS7	PE-PGRS family protein PE_PGRS7
672529	0	C	Del	GAP	59	89	148	98.67	150		Rv0578c	PE_PGRS7	PE-PGRS family protein PE_PGRS7
672530	0	G	Del	GAP	59	88	147	98	150		Rv0578c	PE_PGRS7	PE-PGRS family protein PE_PGRS7
673238	0	A	SNP	G	89	114	200	100	203	His893His (cat/caC)	Rv0578c	PE_PGRS7	PE-PGRS family protein PE_PGRS7
674702	0	A	SNP	T	124	117	235	98.77	244	Gly405Gly (ggt/ggA)	Rv0578c	PE_PGRS7	PE-PGRS family protein PE_PGRS7
678134	0	C	SNP	T	86	98	178	97.87	188	Ala71Ala (gcc/gcT)	Rv0582	vapC26	ribonuclease VapC26
684376	0	T	SNP	C	79	76	152	100	155
685256	0	G	SNP	A	92	82	168	100	174	Trp43_ (tgg/tAg)	Rv0587	yrbE2A	hypothetical protein
685461	0	C	SNP	G	99	104	202	100	203	Ala111Ala (gcc/gcG)	Rv0587	yrbE2A	hypothetical protein
685608	0	T	SNP	C	91	105	194	99.49	197	Leu160Leu (ctt/ctC)	Rv0587	yrbE2A	hypothetical protein
686123	0	C	SNP	A	123	95	217	100	218	Leu66Met (ctg/Atg)	Rv0588	-	hypothetical protein
686972	0	T	SNP	C	84	67	150	98.05	154	Phe51Ser (ttc/tCc)	Rv0589	mce2A	Mce family protein Mce2A
688130	0	C	SNP	G	87	88	170	98.87	177
688792	1	T	Ins	G	96	76	172	95.56	172
690450	0	A	SNP	C	103	127	225	99.57	231	Ala464Ala (gca/gcC)	Rv0591	mce2C	Mce family protein Mce2C
690465	0	T	SNP	G	107	129	234	99.16	238	Leu469Leu (ctt/ctG)	Rv0591	mce2C	Mce family protein Mce2C
691887	1	G	Ins	C	85	76	161	88.46	161		Rv0592	mce2D	Mce family protein Mce2D
698968	0	G	SNP	A	106	123	223	100	229	Gly9Gly (ggc/ggT)	Rv0601c	-	two component sensor kinase HK2
706553	0	C	SNP	T	124	117	238	98.37	245	Pro77Leu (ccg/cTg)	Rv0612	-	hypothetical protein
708056	0	T	SNP	C	108	129	233	100	237	His487Arg (cac/cGc)	Rv0613c	-	hypothetical protein
712693	0	A	SNP	G	111	104	211	100	215
713310	0	T	SNP	C	110	98	207	99.52	209	Cys199Arg (tgt/Cgt)	Rv0620	galK	galactokinase
725190	0	G	SNP	A	63	75	137	99.28	139	Phe1039Phe (ttc/ttT)	Rv0631c	recC	exonuclease V subunit gamma RecC
729685	0	C	SNP	T	94	89	181	100	183	Arg161Gln (cga/cAa)	Rv0633c	-	hypothetical protein
741691	0	T	SNP	G	100	83	182	98.92	185	Ala309Ala (gca/gcC)	Rv0647c	-	hypothetical protein
750027	1	C	Ins	A	88	93	181	93.78	181		Rv0654	-	carotenoid cleavage oxygenase
750033	0	C	SNP	G	97	96	190	98.97	195	Pro12Ala (cca/Gca)	Rv0654	-	carotenoid cleavage oxygenase
753174	0	C	SNP	A	117	73	189	99.48	191	Trp65Leu (tgg/tTg)	Rv0656c	vapC6	ribonuclease VapC6
754186	0	A	SNP	G	120	95	212	100	215	Leu75Pro (ctc/cCc)	Rv0658c	-	integral membrane protein
757182	0	A	SNP	G	86	91	172	98.88	179	Asp349Gly (gac/gGc)	Rv0663	atsD	arylsulfatase AtsD
759746	0	C	SNP	T	72	67	136	99.29	140							rifampicin (RMP)
761155	0	C	SNP	T	111	92	202	100	203	Ser450Leu (tcg/tTg)	Rv0667	rpoB	DNA-directed RNA polymerase subunit beta	rifampicin (RMP)		rifampicin (RMP)
762434	0	T	SNP	G	116	111	226	100	227	Gly876Gly (ggt/ggG)	Rv0667	rpoB	DNA-directed RNA polymerase subunit beta		phylo (3)	rifampicin (RMP)
763031	0	T	SNP	C	81	98	177	100	179	Ala1075Ala (gct/gcC)	Rv0667	rpoB	DNA-directed RNA polymerase subunit beta		phylo (4)	rifampicin (RMP)
767123	0	G	SNP	T	97	99	193	98.99	198	Val1252Leu (gtg/Ttg)	Rv0668	rpoC	DNA-directed RNA polymerase subunit beta'
767339	0	A	SNP	G	86	84	169	100	170
767414	0	G	SNP	A	113	78	188	100	191
774866	0	C	SNP	T	96	114	207	98.59	213	Asn28Asn (aac/aaT)	Rv0675	echA5	enoyl-CoA hydratase EchA5
775639	0	T	SNP	C	85	114	198	100	199	Ile948Val (att/Gtt)	Rv0676c	mmpL5	transmembrane transport protein MmpL5
776100	0	G	SNP	A	85	84	167	100	169	Thr794Ile (acc/aTc)	Rv0676c	mmpL5	transmembrane transport protein MmpL5
781395	0	T	SNP	C	60	98	157	100	158							streptomycin (SM)
788615	0	G	SNP	C	93	97	186	100	190	Gly226Arg (ggg/Cgg)	Rv0688	-	ferredoxin reductase
798779	0	T	SNP	C	97	93	186	100	190
798934	0	C	SNP	A	98	85	178	100	183	Arg34Arg (cgc/cgA)	Rv0698	-	hypothetical protein
807405	0	C	SNP	T	74	79	150	99.35	154	Ser357Ser (tcc/tcT)	Rv0711	atsA	arylsulfatase AtsA
810038	0	A	SNP	G	95	90	184	100	185	Arg31Arg (cga/cgG)	Rv0713	-	transmembrane protein
820483	0	G	SNP	T	94	98	183	99.48	193	Ala6Asp (gcc/gAc)	Rv0727c	fucA	L-fuculose phosphate aldolase FucA
820734	0	A	SNP	G	109	89	198	99.5	199	Val248Ala (gtc/gCc)	Rv0728c	serA2	D-3-phosphoglycerate dehydrogenase SerA
820752	0	C	SNP	T	114	95	203	100	209	Arg242His (cgc/cAc)	Rv0728c	serA2	D-3-phosphoglycerate dehydrogenase SerA
830868	1	G	Ins	G	73	104	177	84.69	177		Rv0739	-	hypothetical protein
830868	2	G	Ins	C	73	104	177	84.69	177		Rv0739	-	hypothetical protein
834857	0	C	SNP	T	74	82	152	100	156	Met30Ile (atg/atA)	Rv0744c	-	transcriptional regulator
836426	0	A	SNP	C	8	92	99	100	100	Leu242Leu (cta/ctC)	Rv0746	PE_PGRS9	PE-PGRS family protein PE_PGRS9
836538	0	A	SNP	G	84	10	92	100	94	Asn280Asp (aac/Gac)	Rv0746	PE_PGRS9	PE-PGRS family protein PE_PGRS9
836658	0	A	SNP	G	117	48	159	99.4	166	Thr320Ala (acc/Gcc)	Rv0746	PE_PGRS9	PE-PGRS family protein PE_PGRS9
837033	0	A	SNP	G	35	136	168	100	171	Thr445Ala (acc/Gcc)	Rv0746	PE_PGRS9	PE-PGRS family protein PE_PGRS9
838990	0	C	SNP	G	25	21	45	80.7	57	Ala180Ala (gcc/gcG)	Rv0747	PE_PGRS10	PE-PGRS family protein PE_PGRS10
839123	0	A	SNP	G	34	24	57	100	58	Arg225Gly (agg/Ggg)	Rv0747	PE_PGRS10	PE-PGRS family protein PE_PGRS10
839129	0	C	SNP	G	36	27	62	100	63	Arg227Gly (cgc/Ggc)	Rv0747	PE_PGRS10	PE-PGRS family protein PE_PGRS10
839194	0	A	SNP	G	42	28	67	100	70	Thr248Thr (aca/acG)	Rv0747	PE_PGRS10	PE-PGRS family protein PE_PGRS10
839334	0	A	SNP	G	26	44	66	95.89	73	Lys295Arg (aaa/aGa)	Rv0747	PE_PGRS10	PE-PGRS family protein PE_PGRS10
839348	0	A	SNP	G	26	39	62	95.59	68	Ser300Gly (agc/Ggc)	Rv0747	PE_PGRS10	PE-PGRS family protein PE_PGRS10
840196	0	G	Del	GAP	4	10	14	87.5	16		Rv0747	PE_PGRS10	PE-PGRS family protein PE_PGRS10
840197	0	G	Del	GAP	4	10	14	93.33	15		Rv0747	PE_PGRS10	PE-PGRS family protein PE_PGRS10
840198	0	G	Del	GAP	4	10	14	100	14		Rv0747	PE_PGRS10	PE-PGRS family protein PE_PGRS10
840199	0	A	Del	GAP	4	10	14	100	14		Rv0747	PE_PGRS10	PE-PGRS family protein PE_PGRS10
840200	0	A	Del	GAP	4	10	14	100	14		Rv0747	PE_PGRS10	PE-PGRS family protein PE_PGRS10
840201	0	G	Del	GAP	4	9	13	92.86	14		Rv0747	PE_PGRS10	PE-PGRS family protein PE_PGRS10
840202	0	C	Del	GAP	4	9	13	92.86	14		Rv0747	PE_PGRS10	PE-PGRS family protein PE_PGRS10
840203	0	A	Del	GAP	4	9	13	92.86	14		Rv0747	PE_PGRS10	PE-PGRS family protein PE_PGRS10
840204	0	C	Del	GAP	4	9	13	92.86	14		Rv0747	PE_PGRS10	PE-PGRS family protein PE_PGRS10
840205	0	C	Del	GAP	4	9	13	92.86	14		Rv0747	PE_PGRS10	PE-PGRS family protein PE_PGRS10
840206	0	C	Del	GAP	4	9	13	92.86	14		Rv0747	PE_PGRS10	PE-PGRS family protein PE_PGRS10
840207	0	T	Del	GAP	4	9	13	92.86	14		Rv0747	PE_PGRS10	PE-PGRS family protein PE_PGRS10
840208	0	C	Del	GAP	4	9	13	92.86	14		Rv0747	PE_PGRS10	PE-PGRS family protein PE_PGRS10
840209	0	G	Del	GAP	4	9	13	92.86	14		Rv0747	PE_PGRS10	PE-PGRS family protein PE_PGRS10
840210	0	C	Del	GAP	4	9	13	92.86	14		Rv0747	PE_PGRS10	PE-PGRS family protein PE_PGRS10
840496	0	C	SNP	G	9	18	25	77.14	35	Gly682Gly (ggc/ggG)	Rv0747	PE_PGRS10	PE-PGRS family protein PE_PGRS10
840847	0	C	SNP	T	116	89	197	99.03	207	Gly799Gly (ggc/ggT)	Rv0747	PE_PGRS10	PE-PGRS family protein PE_PGRS10
841290	0	A	Del	GAP	84	92	175	100	176		Rv0749	vapC31	ribonuclease VapC31
841291	0	A	Del	GAP	84	92	175	100	176		Rv0749	vapC31	ribonuclease VapC31
841764	0	G	SNP	C	60	98	154	100	158	Thr37Thr (acc/acG)	Rv0749A	-	hypothetical protein
842153	0	G	SNP	A	98	99	196	98.01	201	Glu41Lys (gag/Aag)	Rv0750	-	hypothetical protein
847995	0	T	SNP	C	88	99	185	100	187
852910	0	C	SNP	T	93	89	176	100	182	Pro172Leu (ccc/cTc)	Rv0758	phoR	two component system response sensor kinase PhoR
854253	0	C	Del	GAP	57	70	124	89.44	142
854338	1	T	Ins	A	66	59	125	97.66	125		Rv0760c	-	hypothetical protein
857643	0	C	SNP	G	105	81	184	100	186	Gly132Ala (ggc/gCc)	Rv0764c	cyp51	lanosterol 14-alpha demethylase
857696	0	A	SNP	G	103	92	192	100	195	Ala114Ala (gct/gcC)	Rv0764c	cyp51	lanosterol 14-alpha demethylase
858464	0	A	SNP	G	110	96	203	100	206	Val134Ala (gtg/gCg)	Rv0765c	-	oxidoreductase
869194	0	C	SNP	G	98	125	222	99.55	224	Val190Val (gtg/gtC)	Rv0776c	-	hypothetical protein
874835	1	C	Ins	C	97	68	165	95.38	165
874835	2	C	Ins	G	97	68	165	95.38	165
876141	0	G	SNP	T	114	90	202	100	204
880562	0	G	SNP	T	93	109	201	100	202	Cys408Phe (tgc/tTc)	Rv0785	-	KsdD-like steroid dehydrogenase
882257	0	T	SNP	C	93	107	198	99.5	201	Tyr267His (tac/Cac)	Rv0787	-	hypothetical protein
890549	0	G	SNP	A	25	38	63	98.44	64	Trp54_ (tgg/tgA)	Rv0797	-	insertion sequence element IS1547 transposase
891011	0	A	SNP	G	54	37	91	100	91	Leu208Leu (cta/ctG)	Rv0797	-	insertion sequence element IS1547 transposase
893733	0	T	SNP	G	117	115	228	100	232	Leu139Arg (ctg/cGg)	Rv0800	pepC	M18 family aminopeptidase
896979	0	T	SNP	C	122	101	220	99.55	224	Val387Ala (gta/gCa)	Rv0803	purL	phosphoribosylformylglycinamidine synthase 2
900221	0	T	SNP	C	87	116	200	100	203	Val370Val (gta/gtG)	Rv0806c	cpsY	exopolysaccharide phosphotransferase CpsY
903537	0	G	SNP	T	137	89	224	100	226	Arg476Leu (cgg/cTg)	Rv0808	purF	amidophosphoribosyltransferase
903550	0	T	SNP	C	139	91	226	100	230	Ala480Ala (gct/gcC)	Rv0808	purF	amidophosphoribosyltransferase
903913	0	T	SNP	C	108	105	212	99.53	214	Gly63Gly (ggt/ggC)	Rv0809	purM	phosphoribosylformylglycinamidine cyclo-ligase PurM
904309	0	C	SNP	A	104	114	211	100	218	Gly195Gly (ggc/ggA)	Rv0809	purM	phosphoribosylformylglycinamidine cyclo-ligase PurM
906742	0	T	SNP	C	106	117	220	100	223	Val107Ala (gtc/gCc)	Rv0812	-	amino acid aminotransferase
906857	0	A	SNP	G	124	111	232	100	235	Ile145Met (ata/atG)	Rv0812	-	amino acid aminotransferase
908403	0	T	SNP	G	99	131	223	98.71	233	Val27Val (gta/gtC)	Rv0814c	-	hypothetical protein
913918	0	C	SNP	G	61	74	131	100	135	Gly94Gly (ggg/ggC)	Rv0821c	phoY2	phosphate-transport system transcriptional regulator PhoY2
914136	0	G	SNP	A	77	70	145	99.32	148	Leu22Leu (cta/Tta)	Rv0821c	phoY2	phosphate-transport system transcriptional regulator PhoY2
918764	0	A	SNP	G	92	75	165	100	167
919551	0	C	SNP	T	101	110	208	99.53	212	Val1Val (gtg/gtA)	Rv0825c	-	hypothetical protein
921813	0	C	SNP	G	93	91	182	97.35	189
921909	0	C	SNP	T	90	93	176	99.46	184
925453	0	C	SNP	T	96	104	192	98.04	204	Ala31Ala (gcc/gcT)	Rv0833	PE_PGRS13	PE-PGRS family protein PE_PGRS13
927110	0	A	SNP	G	41	31	70	100	72	Ser584Gly (agt/Ggt)	Rv0833	PE_PGRS13	PE-PGRS family protein PE_PGRS13
927385	0	A	SNP	G	50	12	62	96.88	64	Gly675Gly (gga/ggG)	Rv0833	PE_PGRS13	PE-PGRS family protein PE_PGRS13
927497	0	A	Del	GAP	78	28	99	89.08	119		Rv0833	PE_PGRS13	PE-PGRS family protein PE_PGRS13
927498	0	A	Del	GAP	78	28	99	86.89	122		Rv0833	PE_PGRS13	PE-PGRS family protein PE_PGRS13
927499	0	C	Del	GAP	78	28	99	87.6	121		Rv0833	PE_PGRS13	PE-PGRS family protein PE_PGRS13
927500	0	G	Del	GAP	78	28	99	82.81	128		Rv0833	PE_PGRS13	PE-PGRS family protein PE_PGRS13
927501	0	G	Del	GAP	78	28	99	83.46	127		Rv0833	PE_PGRS13	PE-PGRS family protein PE_PGRS13
927502	0	C	Del	GAP	78	28	99	87.6	121		Rv0833	PE_PGRS13	PE-PGRS family protein PE_PGRS13
927503	0	G	Del	GAP	78	28	98	83.46	127		Rv0833	PE_PGRS13	PE-PGRS family protein PE_PGRS13
927504	0	G	Del	GAP	80	28	100	86.4	125		Rv0833	PE_PGRS13	PE-PGRS family protein PE_PGRS13
927505	0	C	Del	GAP	80	28	100	90	120		Rv0833	PE_PGRS13	PE-PGRS family protein PE_PGRS13
928406	0	C	SNP	T	80	91	166	98.84	173	Gly694Arg (gga/Aga)	Rv0834c	PE_PGRS14	PE-PGRS family protein PE_PGRS14
931123	0	T	SNP	C	96	93	186	99.47	190	Tyr57Tyr (tat/taC)	Rv0835	lpqQ	lipoprotein LpqQ		phylo (not 4)
932280	0	T	SNP	C	112	80	191	99.48	193	_218Trp (tag/tGg)	Rv0836c	-	hypothetical protein
932774	0	C	SNP	T	100	81	175	100	181	Gly53Gly (ggg/ggA)	Rv0836c	-	hypothetical protein
934230	0	C	SNP	G	90	65	153	100	155
934611	0	G	SNP	T	101	100	196	99.5	202
936621	0	C	Del	GAP	86	84	166	91.89	185		Rv0840c	pip	proline iminopeptidase
936622	0	C	Del	GAP	86	84	166	92.39	184		Rv0840c	pip	proline iminopeptidase
936623	0	A	Del	GAP	86	84	166	92.39	184		Rv0840c	pip	proline iminopeptidase
941845	0	C	SNP	A	93	95	185	99.47	189	Ala219Glu (gcg/gAg)	Rv0845	-	sensor histidine kinase NarS
942616	0	C	SNP	A	105	99	202	99.51	205
945214	0	G	SNP	A	102	101	199	100	203	Gly93Ser (ggt/Agt)	Rv0848	cysK2	cysteine synthase CysK
945238	0	G	SNP	T	106	94	196	100	200	Ala101Ser (gcc/Tcc)	Rv0848	cysK2	cysteine synthase CysK
949535	0	T	SNP	C	104	113	211	100	217	Ala528Ala (gca/gcG)	Rv0853c	pdc	alpha-keto-acid decarboxylase
950116	0	C	SNP	G	119	120	236	100	239	Ala335Pro (gcg/Ccg)	Rv0853c	pdc	alpha-keto-acid decarboxylase
955524	0	A	SNP	G	97	112	205	100	209	Ser150Gly (agc/Ggc)	Rv0859	-	acyltransferase
957117	0	T	SNP	C	117	115	231	99.57	233	Asp275Asp (gat/gaC)	Rv0860	fadB	fatty oxidation protein FadB
957306	0	C	SNP	T	94	115	203	100	209	Ala338Ala (gcc/gcT)	Rv0860	fadB	fatty oxidation protein FadB
960367	0	A	SNP	G	101	85	183	100	186	Leu749Ser (ttg/tCg)	Rv0862c	-	hypothetical protein
964523	0	G	SNP	T	141	115	254	99.61	257	Pro338Gln (ccg/cAg)	Rv0867c	rpfA	resuscitation-promoting factor RpfA
964969	0	T	SNP	C	106	69	165	96.69	181	Ala189Ala (gca/gcG)	Rv0867c	rpfA	resuscitation-promoting factor RpfA
964978	1	G	Ins	G	91	52	143	77.3	143		Rv0867c	rpfA	resuscitation-promoting factor RpfA
964978	2	G	Ins	C	91	52	143	77.3	143		Rv0867c	rpfA	resuscitation-promoting factor RpfA
964978	3	G	Ins	G	91	52	143	77.3	143		Rv0867c	rpfA	resuscitation-promoting factor RpfA
964978	4	G	Ins	G	89	52	141	76.22	143		Rv0867c	rpfA	resuscitation-promoting factor RpfA
964978	5	G	Ins	G	91	52	143	77.3	143		Rv0867c	rpfA	resuscitation-promoting factor RpfA
964978	6	G	Ins	C	91	52	143	77.3	143		Rv0867c	rpfA	resuscitation-promoting factor RpfA
965788	0	G	SNP	A	98	91	185	98.95	191
968426	1	A	Ins	G	92	82	174	75.98	174		Rv0872c	PE_PGRS15	PE-PGRS family protein PE_PGRS15
968426	2	A	Ins	C	92	82	174	75.98	174		Rv0872c	PE_PGRS15	PE-PGRS family protein PE_PGRS15
968426	3	A	Ins	C	92	82	174	75.98	174		Rv0872c	PE_PGRS15	PE-PGRS family protein PE_PGRS15
968426	4	A	Ins	G	92	82	174	75.98	174		Rv0872c	PE_PGRS15	PE-PGRS family protein PE_PGRS15
968426	5	A	Ins	G	92	82	174	75.98	174		Rv0872c	PE_PGRS15	PE-PGRS family protein PE_PGRS15
968426	6	A	Ins	G	92	82	174	75.98	174		Rv0872c	PE_PGRS15	PE-PGRS family protein PE_PGRS15
968426	7	A	Ins	T	92	82	174	75.98	174		Rv0872c	PE_PGRS15	PE-PGRS family protein PE_PGRS15
968426	8	A	Ins	T	92	82	174	75.98	174		Rv0872c	PE_PGRS15	PE-PGRS family protein PE_PGRS15
968426	9	A	Ins	G	92	82	174	75.98	174		Rv0872c	PE_PGRS15	PE-PGRS family protein PE_PGRS15
969762	0	C	SNP	G	134	75	204	99.52	210	Gly161Gly (ggg/ggC)	Rv0872c	PE_PGRS15	PE-PGRS family protein PE_PGRS15
976624	0	G	SNP	T	89	124	207	99.53	214	Ala184Ser (gcg/Tcg)	Rv0877	-	hypothetical protein
976897	1	T	Ins	G	54	57	111	81.62	112		Rv0878c	PPE13	PPE family protein PPE13
979704	0	G	SNP	C	110	121	227	100	231	Gly115Arg (ggc/Cgc)	Rv0881	-	tRNA/rRNA methyltransferase
986463	0	G	SNP	C	77	80	157	100	157
990001	0	G	SNP	C	92	100	186	100	192	Pro866Ala (ccc/Gcc)	Rv0890c	-	HTH-type transcriptional regulator
991939	0	G	SNP	A	110	104	214	100	214	Arg220Cys (cgc/Tgc)	Rv0890c	-	HTH-type transcriptional regulator
993346	0	A	SNP	C	89	88	176	100	177	Val37Gly (gtt/gGt)	Rv0891c	-	hypothetical protein
996263	0	G	SNP	A	66	73	134	99.29	140	Thr11Thr (acc/acT)	Rv0893c	-	S-adenosylmethionine-dependentmethyltransferase
1002172	0	G	SNP	A	112	129	232	100	241	Arg82Trp (cgg/Tgg)	Rv0897c	-	oxidoreductase
1007198	0	A	SNP	G	122	117	236	98.35	243	Leu328Pro (ctg/cCg)	Rv0904c	accD3	acetyl-CoAcarboxylase carboxyl transferase subunit beta
1008460	0	C	SNP	T	103	116	215	99.55	220	Ser85Phe (tcc/tTc)	Rv0905	echA6	enoyl-CoA hydratase EchA6
1009500	0	C	SNP	T	102	117	219	100	219	Pro186Leu (ccg/cTg)	Rv0906	-	hypothetical protein
1010204	1	C	Ins	G	92	98	190	95.96	191		Rv0907	-	hypothetical protein
1012815	0	C	SNP	G	109	90	196	100	199	Ala362Gly (gcc/gGc)	Rv0908	ctpE	metal cation transporter ATPase E
1023911	0	C	SNP	G	80	85	162	100	165
1024346	0	A	SNP	G	99	117	215	99.54	217	Ser46Gly (agt/Ggt)	Rv0918	-	hypothetical protein
1025106	0	T	SNP	C	75	87	159	99.39	163	Phe141Phe (ttt/ttC)	Rv0919	-	GCN5-like N-acetyltransferase
1026482	0	G	SNP	A	105	68	166	99.43	174	Pro112Leu (ccc/cTc)	Rv0920c	-	transposase
1029586	0	G	SNP	A	99	87	186	100	186	Pro331Leu (ccc/cTc)	Rv0923c	-	hypothetical protein
1034381	0	G	SNP	A	97	108	201	99.51	206	Ala84Val (gct/gTt)	Rv0927c	-	oxidoreductase
1035586	0	C	SNP	T	99	61	157	98.77	162	Asn228Asn (aac/aaT)	Rv0928	pstS3	phosphate ABC transporter substrate-binding lipoprotein PstS
1037012	0	T	SNP	C	94	113	205	100	207	Met5Thr (atg/aCg)	Rv0930	pstA1	phosphate ABC transporter permease PstA
1037911	0	C	SNP	T	70	80	148	100	150	Arg305_ (cga/Tga)	Rv0930	pstA1	phosphate ABC transporter permease PstA
1044064	0	G	SNP	A	101	83	172	100	184	Ala256Thr (gcg/Acg)	Rv0935	pstC1	phosphate ABC transporter permease PstC
1047165	0	T	SNP	C	86	113	198	100	199	Cys344Arg (tgc/Cgc)	Rv0938	ligD	multifunctional non-homologous end joining DNA repair protein/ATP dependent DNA ligase LigD
1054784	0	C	SNP	G	111	97	205	99.52	209	Arg180Gly (cgc/Ggc)	Rv0945	-	oxidoreductase
1065835	0	C	Del	GAP	92	92	177	96.84	190		Rv0954	-	transmembrane protein
1065836	0	A	Del	GAP	92	92	177	96.84	190		Rv0954	-	transmembrane protein
1065837	0	G	Del	GAP	92	92	177	97.35	189		Rv0954	-	transmembrane protein
1065838	0	C	Del	GAP	92	92	177	98.4	187		Rv0954	-	transmembrane protein
1065839	0	C	Del	GAP	92	92	177	98.4	187		Rv0954	-	transmembrane protein
1065840	0	C	Del	GAP	92	92	177	100	184		Rv0954	-	transmembrane protein
1065841	0	C	Del	GAP	92	92	177	100	184		Rv0954	-	transmembrane protein
1065842	0	C	Del	GAP	92	92	177	100	184		Rv0954	-	transmembrane protein
1065843	0	G	Del	GAP	92	92	177	100	184		Rv0954	-	transmembrane protein
1065844	0	G	Del	GAP	92	92	177	100	184		Rv0954	-	transmembrane protein
1065845	0	C	Del	GAP	92	92	177	100	184		Rv0954	-	transmembrane protein
1065846	0	C	Del	GAP	92	92	177	100	184		Rv0954	-	transmembrane protein
1068151	0	T	SNP	C	97	97	189	100	194	His197His (cat/caC)	Rv0956	purN	phosphoribosylglycinamide formyltransferase PurN
1068432	0	A	SNP	G	114	106	216	99.55	221	Pro76Pro (cca/ccG)	Rv0957	purH	bifunctionalphosphoribosylaminoimidazolecarboxamide formyltransferase/inosinemonophosphate cyclohydrolase
1070702	0	T	SNP	C	121	100	216	100	221	Ser274Pro (tcc/Ccc)	Rv0958	-	magnesium chelatase
1071349	0	G	SNP	C	132	105	236	99.58	238	Gly32Ala (ggc/gCc)	Rv0959	-	hypothetical protein
1074558	0	G	SNP	A	99	75	173	100	174	Pro186Leu (ccc/cTc)	Rv0962c	lprP	lipoprotein LprP
1075279	0	T	SNP	C	77	80	154	99.37	158
1076309	0	G	SNP	T	106	94	194	100	200	Pro124Thr (cct/Act)	Rv0964c	-	hypothetical protein
1077312	0	A	SNP	G	96	89	185	99.46	186	Val175Ala (gtg/gCg)	Rv0966c	-	hypothetical protein
1077541	0	G	SNP	T	104	99	200	98.07	207	Arg99Ser (cgc/Agc)	Rv0966c	-	hypothetical protein
1079927	0	C	SNP	A	119	113	227	100	232	Thr395Thr (acc/acA)	Rv0969	ctpV	copper-exporting ATPase
1080192	0	G	SNP	A	114	107	217	100	221	Asp484Asn (gat/Aat)	Rv0969	ctpV	copper-exporting ATPase
1081681	0	T	SNP	C	114	88	200	100	202	Val210Val (gtt/gtC)	Rv0970	-	integral membrane protein
1084283	0	C	SNP	A	125	105	226	99.14	232	Gly490Cys (ggc/Tgc)	Rv0973c	accA2	acetyl-/propionyl-CoA carboxylase subunit alpha
1087193	0	G	SNP	C	81	111	190	100	192	Asn51Lys (aac/aaG)	Rv0974c	accD2	acetyl-/propionyl-CoA carboxylase subunit beta
1090188	1	A	Ins	G	97	77	174	94.57	174
1093406	0	A	SNP	G	101	111	210	100	212	Val317Val (gtt/gtC)	Rv0978c	PE_PGRS17	PE-PGRS family protein PE_PGRS17
1095490	0	A	SNP	G	52	84	134	99.27	137	Val321Ala (gtc/gCc)	Rv0980c	PE_PGRS18	PE-PGRS family protein PE_PGRS18
1095644	0	C	SNP	T	5	54	57	100	59	Ala270Thr (gcg/Acg)	Rv0980c	PE_PGRS18	PE-PGRS family protein PE_PGRS18
1095678	0	A	SNP	G	16	33	48	98	50	Gly258Gly (ggt/ggC)	Rv0980c	PE_PGRS18	PE-PGRS family protein PE_PGRS18
1095981	0	A	SNP	C	131	96	223	98.27	231	Gly157Gly (ggt/ggG)	Rv0980c	PE_PGRS18	PE-PGRS family protein PE_PGRS18
1096323	0	G	SNP	T	113	96	207	99.52	210	His43Gln (cac/caA)	Rv0980c	PE_PGRS18	PE-PGRS family protein PE_PGRS18
1096633	0	T	SNP	G	91	104	192	100	195
1097220	0	C	SNP	T	88	130	215	100	218	Ser133Ser (tcc/tcT)	Rv0981	mprA	two-component response regulator MrpA
1098523	0	T	SNP	A	112	102	212	100	214	Leu339His (ctt/cAt)	Rv0982	mprB	two component histidine-protein kinase/phosphatase MprB
1099058	0	G	SNP	A	103	89	189	100	192
1100234	0	T	SNP	C	110	107	215	100	217	Leu390Pro (ctg/cCg)	Rv0983	pepD	serine protease PepD
1104690	0	T	SNP	G	74	75	148	100	149	Phe717Val (ttc/Gtc)	Rv0987	-	adhesion component ABC transporter permease
1106099	0	C	SNP	T	93	75	167	99.41	169	Ile328Ile (atc/atT)	Rv0988	-	hypothetical protein
1106422	0	T	SNP	C	71	85	155	100	156	Ile321Val (ata/Gta)	Rv0989c	grcC2	polyprenyl-diphosphate synthase GrcC
1107940	0	A	SNP	C	127	125	245	100	252	Ser54Ala (tcc/Gcc)	Rv0990c	-	hypothetical protein
1109975	0	A	SNP	G	98	85	179	100	183	Gln235Arg (cag/cGg)	Rv0993	galU	UTP--glucose-1-phosphate uridylyltransferase
1110721	0	T	SNP	C	135	111	239	99.6	247	Arg151Arg (cgt/cgC)	Rv0994	moeA1	molybdopterin molybdenumtransferase 1
1111852	0	G	SNP	T	102	131	226	100	233	Asp81Tyr (gat/Tat)	Rv0995	rimJ	ribosomal-protein-alanine acetyltransferase RimJ
1113733	0	C	SNP	A	76	93	167	100	169
1126889	0	G	SNP	C	106	118	219	100	224	Arg39Gly (cgc/Ggc)	Rv1007c	metS	methionine--tRNA ligase
1127648	0	C	SNP	A	83	114	194	100	197	Thr187Asn (acc/aAc)	Rv1008	tatD	deoxyribonuclease TatD
1127874	0	G	SNP	C	95	90	184	99.46	186	Met262Ile (atg/atC)	Rv1008	tatD	deoxyribonuclease TatD
1139089	0	G	SNP	C	115	102	216	100	217	Thr41Thr (acg/acC)	Rv1020	mfd	transcription-repair coupling factor
1144409	0	T	SNP	G	105	91	195	99.49	197	Ile225Ser (atc/aGc)	Rv1022	lpqU	lipoprotein LpqU
1144585	0	A	SNP	G	129	97	222	100	226	Arg8Gly (agg/Ggg)	Rv1023	eno	enolase
1148259	0	A	SNP	G	94	77	170	98.84	173
1149551	0	C	SNP	T	109	84	191	99.48	194	Glu712Glu (gag/gaA)	Rv1028c	kdpD	sensor protein KdpD
1150585	0	G	SNP	A	124	133	252	100	257	Pro368Ser (ccc/Tcc)	Rv1028c	kdpD	sensor protein KdpD
1151054	0	C	SNP	G	106	119	223	100	225	Ser211Ser (tcg/tcC)	Rv1028c	kdpD	sensor protein KdpD
1152805	0	T	SNP	A	90	75	162	100	165	Leu265Gln (ctg/cAg)	Rv1029	kdpA	potassium-transporting ATPase subunit A
1152863	0	A	SNP	G	80	80	159	98.77	162	Gln284Gln (caa/caG)	Rv1029	kdpA	potassium-transporting ATPase subunit A
1153388	0	C	SNP	T	95	91	181	100	186	Asn459Asn (aac/aaT)	Rv1029	kdpA	potassium-transporting ATPase subunit A
1158901	0	A	SNP	C	100	87	185	99.47	188
1160770	0	T	SNP	A	93	89	178	98.38	185	Gln20Leu (cag/cTg)	Rv1037c	esxI	ESAT-6 like protein EsxI
1163134	0	T	SNP	C	113	98	207	100	211	Gly81Gly (gga/ggG)	Rv1040c	PE8	PE family protein PE8
1164336	0	G	SNP	A	91	97	188	100	188
1164571	0	A	SNP	G	79	90	168	98.83	171
1165521	1	T	Ins	A	81	84	165	97.63	165
1168551	0	A	SNP	G	101	100	200	99.01	203	Arg293Arg (aga/agG)	Rv1045	-	hypothetical protein
1168715	1	C	Ins	T	88	93	181	98.37	181
1172156	0	C	SNP	A	103	86	186	100	189
1173750	0	G	SNP	T	97	115	210	100	212	Ala290Ala (gcg/gcT)	Rv1050	-	oxidoreductase
1177184	0	C	SNP	A	83	80	158	99.39	164
1178116	0	T	SNP	C	88	95	182	99.46	184	Thr163Thr (act/acC)	Rv1056	-	hypothetical protein
1187615	0	C	SNP	T	111	104	211	100	215	His61Tyr (cac/Tac)	Rv1065	-	hypothetical protein
1188985	0	G	SNP	A	47	53	96	96.15	104	Gly480Gly (ggc/ggT)	Rv1067c	PE_PGRS19	PE-PGRS family protein PE_PGRS19
1189197	0	C	Del	GAP	31	41	70	84.71	85		Rv1067c	PE_PGRS19	PE-PGRS family protein PE_PGRS19
1189198	0	G	Del	GAP	31	41	70	86.75	83		Rv1067c	PE_PGRS19	PE-PGRS family protein PE_PGRS19
1189199	0	C	Del	GAP	31	41	70	86.75	83		Rv1067c	PE_PGRS19	PE-PGRS family protein PE_PGRS19
1189200	0	C	Del	GAP	31	41	70	86.75	83		Rv1067c	PE_PGRS19	PE-PGRS family protein PE_PGRS19
1189201	0	G	Del	GAP	31	41	70	87.8	82		Rv1067c	PE_PGRS19	PE-PGRS family protein PE_PGRS19
1189202	0	T	Del	GAP	31	41	70	93.51	77		Rv1067c	PE_PGRS19	PE-PGRS family protein PE_PGRS19
1190093	0	A	SNP	C	104	63	165	93.3	179	Leu111Trp (ttg/tGg)	Rv1067c	PE_PGRS19	PE-PGRS family protein PE_PGRS19
1191741	0	G	SNP	A	102	22	123	78.48	158	Tyr136Tyr (tac/taT)	Rv1068c	PE_PGRS20	PE-PGRS family protein PE_PGRS20
1193463	0	T	SNP	A	102	121	219	100	223	Thr271Ser (acc/Tcc)	Rv1069c	-	hypothetical protein
1200418	0	A	SNP	G	77	110	184	100	187
1211369	0	A	SNP	C	89	113	197	99.51	203	Ser259Arg (agc/Cgc)	Rv1086	-	(2Z,6E)-farnesyl diphosphate synthase
1212087	0	G	SNP	A	6	10	15	100	16	Gly176Gly (ggg/ggA)	Rv1087	PE_PGRS21	PE-PGRS family protein PE_PGRS21
1212092	0	G	SNP	C	4	5	9	90	10	Gly178Ala (ggc/gCc)	Rv1087	PE_PGRS21	PE-PGRS family protein PE_PGRS21
1212351	0	T	Del	GAP	30	70	95	98.04	102		Rv1087	PE_PGRS21	PE-PGRS family protein PE_PGRS21
1212352	0	G	Del	GAP	30	70	95	96.15	104		Rv1087	PE_PGRS21	PE-PGRS family protein PE_PGRS21
1212353	0	T	Del	GAP	30	70	95	97.09	103		Rv1087	PE_PGRS21	PE-PGRS family protein PE_PGRS21
1212354	0	C	Del	GAP	30	70	95	96.15	104		Rv1087	PE_PGRS21	PE-PGRS family protein PE_PGRS21
1212355	0	G	Del	GAP	30	70	95	95.24	105		Rv1087	PE_PGRS21	PE-PGRS family protein PE_PGRS21
1212356	0	G	Del	GAP	30	70	95	96.15	104		Rv1087	PE_PGRS21	PE-PGRS family protein PE_PGRS21
1212357	0	C	Del	GAP	30	70	95	96.15	104		Rv1087	PE_PGRS21	PE-PGRS family protein PE_PGRS21
1212358	0	G	Del	GAP	30	70	95	95.24	105		Rv1087	PE_PGRS21	PE-PGRS family protein PE_PGRS21
1212359	0	G	Del	GAP	30	70	95	95.24	105		Rv1087	PE_PGRS21	PE-PGRS family protein PE_PGRS21
1212360	0	T	Del	GAP	30	70	95	97.09	103		Rv1087	PE_PGRS21	PE-PGRS family protein PE_PGRS21
1212361	0	G	Del	GAP	30	70	95	95.24	105		Rv1087	PE_PGRS21	PE-PGRS family protein PE_PGRS21
1212362	0	C	Del	GAP	30	70	95	96.15	104		Rv1087	PE_PGRS21	PE-PGRS family protein PE_PGRS21
1212624	0	C	SNP	T	4	6	10	100	10	Gly355Gly (ggc/ggT)	Rv1087	PE_PGRS21	PE-PGRS family protein PE_PGRS21
1212825	0	T	SNP	C	10	54	64	95.52	67	Gly422Gly (ggt/ggC)	Rv1087	PE_PGRS21	PE-PGRS family protein PE_PGRS21
1212827	0	T	SNP	G	10	54	62	95.52	67	Val423Gly (gtc/gGc)	Rv1087	PE_PGRS21	PE-PGRS family protein PE_PGRS21
1212834	0	T	SNP	G	12	57	69	98.57	70	Gly425Gly (ggt/ggG)	Rv1087	PE_PGRS21	PE-PGRS family protein PE_PGRS21
1212837	0	T	SNP	C	13	56	68	98.57	70	Ala426Ala (gct/gcC)	Rv1087	PE_PGRS21	PE-PGRS family protein PE_PGRS21
1212971	0	T	SNP	C	93	20	113	99.12	114	Val471Ala (gtc/gCc)	Rv1087	PE_PGRS21	PE-PGRS family protein PE_PGRS21
1215105	0	T	Del	GAP	73	83	157	95.71	163
1219904	0	C	SNP	T	114	85	195	100	199	Val95Met (gtg/Atg)	Rv1092c	coaA	pantothenate kinase
1220680	0	T	SNP	C	97	107	202	100	204	Val36Ala (gta/gCa)	Rv1093	glyA1	serine hydroxymethyltransferase
1224367	0	T	SNP	C	78	66	138	97.3	148
1227830	0	G	SNP	T	124	101	224	100	225	Thr285Thr (acc/acA)	Rv1099c	glpX	fructose 1,6-bisphosphatase
1230778	0	G	SNP	A	78	85	159	98.79	165	Thr65Ile (acc/aTc)	Rv1102c	mazF3	mRNA interferase MazF3
1236433	0	A	SNP	C	100	86	185	100	186	Glu83Asp (gaa/gaC)	Rv1110	lytB2	4-hydroxy-3-methylbut-2-enyl diphosphate reductase
1240744	0	C	SNP	A	109	133	236	100	242	Asn186Lys (aac/aaA)	Rv1115	-	hypothetical protein
1241572	0	A	SNP	G	87	79	165	98.81	168
1247391	0	A	SNP	C	136	117	250	99.61	254	Ser89Arg (agc/Cgc)	Rv1124	ephC	epoxide hydrolase EphC
1248382	0	A	SNP	G	99	78	174	100	177	Ser101Gly (agc/Ggc)	Rv1125	-	hypothetical protein
1248936	0	G	SNP	C	77	115	188	98.97	194	Pro285Pro (ccg/ccC)	Rv1125	-	hypothetical protein
1248978	0	T	SNP	C	75	116	189	98.96	193	Ala299Ala (gct/gcC)	Rv1125	-	hypothetical protein
1250340	0	A	SNP	G	111	87	194	99.5	199	Ala355Ala (gct/gcC)	Rv1127c	ppdK	pyruvate, phosphate dikinase PpdK
1251199	0	C	SNP	T	77	75	147	100	152	Gly69Glu (gga/gAa)	Rv1127c	ppdK	pyruvate, phosphate dikinase PpdK
1252164	0	T	SNP	C	104	71	175	100	175	Glu270Gly (gaa/gGa)	Rv1128c	-	hypothetical protein
1254562	0	A	SNP	G	82	92	174	100	174	Asp3Gly (gat/gGt)	Rv1130	prpD	methylcitrate dehydratase PrpD
1262859	0	C	SNP	T	118	102	216	97.78	225	Gly424Ser (ggc/Agc)	Rv1135c	PPE16	PPE family protein PPE16
1265828	0	G	SNP	A	89	106	192	100	195	Leu221Leu (ctg/Ttg)	Rv1138c	-	oxidoreductase
1269028	0	G	SNP	C	106	91	194	100	197
1271187	0	C	SNP	G	123	117	240	100	240	Thr11Ser (acc/aGc)	Rv1144	-	oxidoreductase
1273250	1	G	Ins	A	84	81	165	97.06	165		Rv1145	-	transmembrane transport protein
1275957	0	T	SNP	C	103	68	165	100	171
1276432	0	C	SNP	T	105	85	188	99.48	191	Lys439Lys (aag/aaA)	Rv1148c	-	hypothetical protein
1276588	0	C	SNP	G	98	91	184	100	189	Ala387Ala (gcg/gcC)	Rv1148c	-	hypothetical protein
1276938	0	G	SNP	C	71	104	170	98.31	178	Leu271Val (ctc/Gtc)	Rv1148c	-	hypothetical protein
1277865	0	T	SNP	G	79	75	152	92.77	166
1277869	1	G	Ins	T	88	73	161	96.99	161
1281118	0	T	SNP	C	94	78	172	98.85	174	Thr123Ala (acg/Gcg)	Rv1154c	-	hypothetical protein
1281771	0	T	SNP	C	120	110	228	100	230	Ser115Pro (tcg/Ccg)	Rv1155	-	pyridoxine/pyridoxamine 5'-phosphate oxidase
1281984	0	G	SNP	A	86	118	201	99.03	206
1287372	0	G	SNP	C	117	108	221	99.56	226	Leu15Leu (ctg/ctC)	Rv1161	narG	nitrate reductase subunit alpha
1292102	0	A	SNP	G	109	94	201	100	203	Pro346Pro (cca/ccG)	Rv1162	narH	nitrate reductase subunit beta
1306259	0	A	SNP	G	99	99	195	100	198	Ala656Ala (gct/gcC)	Rv1175c	fadH	NADPH dependent 2,4-dienoyl-CoA reductase FadH
1307598	0	C	SNP	G	111	98	207	100	209	Cys210Ser (tgc/tCc)	Rv1175c	fadH	NADPH dependent 2,4-dienoyl-CoA reductase FadH
1308317	0	T	SNP	C	92	93	182	100	185	His159Arg (cat/cGt)	Rv1176c	-	hypothetical protein
1310667	0	T	SNP	C	100	88	184	99.47	189	His878Arg (cac/cGc)	Rv1179c	-	hypothetical protein
1313337	1	A	Ins	G	25	48	73	84.88	73
1313338	0	A	SNP	C	25	48	71	100	73
1315191	0	A	SNP	C	109	91	195	100	200	_489Tyr (taa/taC)	Rv1180	pks3	polyketide beta-ketoacyl synthase
1315884	0	G	SNP	A	106	108	212	100	214	Ala217Ala (gcg/gcA)	Rv1181	pks4	polyketide beta-ketoacyl synthase
1325650	0	G	SNP	A	79	96	174	100	175
1327890	0	G	SNP	A	108	91	198	100	199	Asp472Asp (gac/gaT)	Rv1186c	-	hypothetical protein
1328687	0	G	SNP	C	96	106	201	100	202	Pro207Ala (ccc/Gcc)	Rv1186c	-	hypothetical protein
1334933	0	T	SNP	C	82	75	156	100	157	Leu3Leu (ttg/Ctg)	Rv1192	-	hypothetical protein
1339774	0	C	SNP	G	90	91	179	98.37	184	Gly142Gly (ggc/ggG)	Rv1196	PPE18	PPE family protein PPE18
1339823	0	A	SNP	G	96	103	192	100	199	Thr159Ala (acg/Gcg)	Rv1196	PPE18	PPE family protein PPE18
1339894	0	C	SNP	T	93	111	202	100	204	Leu182Leu (ctc/ctT)	Rv1196	PPE18	PPE family protein PPE18
1339905	0	C	SNP	T	95	107	198	99.51	203	Ala186Val (gcc/gTc)	Rv1196	PPE18	PPE family protein PPE18
1340500	0	G	SNP	T	86	116	198	100	202	Met384Ile (atg/atT)	Rv1196	PPE18	PPE family protein PPE18
1340784	0	T	SNP	C	80	95	172	96.69	181	Gly42Gly (ggt/ggC)	Rv1197	esxK	ESAT-6 like protein EsxK
1341295	0	A	SNP	G	102	102	201	98.55	207
1345016	0	C	SNP	T	97	86	175	100	183	Ala52Thr (gcc/Acc)	Rv1201c	dapD	2,3,4,5-tetrahydropyridine-2,6-dicarboxylate N-succinyltransferase
1351172	0	A	SNP	G	88	70	156	98.75	160
1360209	0	T	SNP	C	116	89	203	100	205	Ala531Ala (gca/gcG)	Rv1217c	-	tetronasin ABC transporter integral membrane protein
1361190	0	G	SNP	A	115	119	228	100	234	Ser204Ser (agc/agT)	Rv1217c	-	tetronasin ABC transporter integral membrane protein
1362006	0	T	SNP	C	67	86	152	100	153	Gln243Arg (caa/cGa)	Rv1218c	-	tetronasin ABC transporter ATP-binding protein
1365837	1	C	Ins	G	114	100	214	91.45	215
1365837	2	C	Ins	G	113	101	214	91.45	214
1367484	0	T	SNP	G	103	91	194	100	194	Trp8Gly (tgg/Ggg)	Rv1224	tatB	Sec-independent protein translocase protein TatB
1371470	0	G	SNP	A	76	99	172	99.43	176	Arg184His (cgt/cAt)	Rv1228	lpqX	lipoprotein LpqX
1371954	0	C	SNP	T	102	105	200	100	207	Leu332Leu (ctg/ctA)	Rv1229c	mrp	multiple resistance/pH adaptation protein
1374065	0	T	SNP	C	102	88	189	100	190	Ser45Gly (agc/Ggc)	Rv1230c	-	membrane protein
1375724	0	A	SNP	C	114	115	227	100	229	Cys149Gly (tgc/Ggc)	Rv1232c	-	hypothetical protein
1377568	0	A	SNP	G	93	102	193	99.49	196	Val15Val (gta/gtG)	Rv1235	lpqY	trehalose ABC transporter substrate-binding lipoprotein LpqY
1382628	0	T	SNP	C	83	62	145	100	145	Lys139Glu (aaa/Gaa)	Rv1239c	corA	magnesium and cobalt transport transmembrane protein CorA
1386011	0	C	Del	GAP	145	109	250	93.38	272		Rv1243c	PE_PGRS23	PE-PGRS family protein PE_PGRS23
1390763	0	C	SNP	T	87	105	190	100	192	Val764Met (gtg/Atg)	Rv1248c	-	multifunctional 2-oxoglutarate dehydrogenase E1 component /2-oxoglutarate dehydrogenase dihydrolipoyllysine-residue succinyltransferase
1393626	0	A	SNP	G	130	90	213	100	220	Leu119Leu (ctt/ctC)	Rv1249c	-	membrane protein
1396618	0	C	SNP	A	108	82	187	98.45	193	Glu875_ (gag/Tag)	Rv1251c	-	hypothetical protein
1396922	0	T	SNP	C	117	87	203	100	204	Thr773Thr (aca/acG)	Rv1251c	-	hypothetical protein
1401033	0	C	SNP	T	95	95	187	100	190	Ser355Leu (tcg/tTg)	Rv1253	deaD	ATP-dependent RNA helicase DeaD
1402587	0	C	SNP	G	73	92	164	97.63	169	Ala310Ala (gcc/gcG)	Rv1254	-	acyltransferase
1411210	0	T	SNP	G	112	117	223	100	229	Val260Val (gtt/gtG)	Rv1263	amiB2	amidase AmiB
1413148	0	C	SNP	T	58	98	151	100	156
1414021	0	C	SNP	T	82	85	167	100	167	Arg607Gln (cgg/cAg)	Rv1266c	pknH	serine/threonine-protein kinase PknH
1416902	0	A	Del	GAP	111	99	206	99.53	211		Rv1267c	embR	transcriptional regulator EmbR
1422666	0	C	SNP	T	82	86	165	100	168	Gly462Glu (ggg/gAg)	Rv1273c	-	drug ABC transporter ATP-binding protein
1422667	0	C	SNP	T	80	87	164	100	167	Gly462Arg (ggg/Agg)	Rv1273c	-	drug ABC transporter ATP-binding protein
1440090	0	C	SNP	T	75	93	166	99.41	169	Thr395Ile (acc/aTc)	Rv1286	-	bifunctional sulfate adenyltransferase subunit 1 CysN/adenylylsulfate kinase CysC
1440469	0	C	SNP	G	95	95	188	100	190	Pro521Pro (ccc/ccG)	Rv1286	-	bifunctional sulfate adenyltransferase subunit 1 CysN/adenylylsulfate kinase CysC
1441545	0	G	SNP	A	11	12	23	92	25	Ala66Ala (gcg/gcA)	Rv1288	-	hypothetical protein
1441576	0	T	SNP	C	5	6	11	100	11	Leu77Leu (ttg/Ctg)	Rv1288	-	hypothetical protein
1441579	0	A	SNP	T	5	7	12	100	12	Asn78Tyr (aat/Tat)	Rv1288	-	hypothetical protein
1441582	0	T	SNP	C	6	7	13	100	13	Trp79Arg (tgg/Cgg)	Rv1288	-	hypothetical protein
1445781	0	A	SNP	G	83	96	179	100	179	Ala18Ala (gct/gcC)	Rv1291c	-	hypothetical protein
1450316	0	C	SNP	T	102	72	172	100	174	Ala314Ala (gcc/gcT)	Rv1294	thrA	homoserine dehydrogenase
1457144	0	C	SNP	T	97	105	200	99.02	204	Arg194Cys (cgc/Tgc)	Rv1300	hemK	release factor glutamine methyltransferase
1463409	0	G	SNP	C	83	93	175	99.44	177	Gly61Ala (gga/gCa)	Rv1308	atpA	ATP synthase subunit alpha
1468492	0	C	SNP	A	121	103	219	99.56	225	Leu338Leu (ctg/ctT)	Rv1313c	-	insertion sequence element IS1557 transposase
1471659	0	C	SNP	T	75	86	159	100	161
1478357	0	G	SNP	T	111	105	212	100	216	Pro254Pro (ccc/ccA)	Rv1317c	alkA	bifunctional regulatory protein/DNA repair enzyme AlkA
1479085	0	T	SNP	C	103	107	209	100	210	Ile12Val (atc/Gtc)	Rv1317c	alkA	bifunctional regulatory protein/DNA repair enzyme AlkA
1480945	0	C	SNP	G	209	182	389	100	391	Thr519Thr (acg/acC)	Rv1319c	-	adenylate cyclase
1480948	0	C	SNP	T	205	177	374	100	382	Glu518Glu (gag/gaA)	Rv1319c	-	adenylate cyclase
1481185	0	A	SNP	C	232	235	461	98.73	473	Asp439Glu (gat/gaG)	Rv1319c	-	adenylate cyclase
1481563	0	C	SNP	T	194	219	404	99.52	415	Glu313Glu (gag/gaA)	Rv1319c	-	adenylate cyclase
1482627	0	T	SNP	C	87	84	171	100	171	Thr531Ala (acg/Gcg)	Rv1320c	-	adenylate cyclase
1484708	0	A	SNP	C	77	76	151	99.35	154	Ser144Arg (agc/Cgc)	Rv1321	-	endonuclease NucS
1489142	0	C	SNP	T	71	108	175	95.72	187	Gly275Asp (ggc/gAc)	Rv1325c	PE_PGRS24	PE-PGRS family protein PE_PGRS24
1490905	0	A	SNP	G	77	67	142	98.63	146	Ser470Pro (tct/Cct)	Rv1326c	glgB	1,4-alpha-glucan branching protein
1493001	0	G	SNP	A	95	80	173	98.31	178	Thr475Thr (acc/acT)	Rv1327c	glgE	alpha-1,4-glucan:maltose-1-phosphate maltosyltransferase
1495836	0	G	SNP	A	69	113	170	100	182	Val425Met (gtg/Atg)	Rv1328	glgP	glycogen phosphorylase
1498951	0	G	SNP	T	108	99	205	100	207	Thr80Lys (acg/aAg)	Rv1329c	dinG	ATP-dependent helicase DinG
1499213	0	T	Del	GAP	111	85	190	99.49	197		Rv1330c	pncB1	nicotinic acid phosphoribosyltransferase PncB1
1499214	0	C	Del	GAP	111	85	190	100	196		Rv1330c	pncB1	nicotinic acid phosphoribosyltransferase PncB1
1499215	0	A	Del	GAP	111	85	190	100	196		Rv1330c	pncB1	nicotinic acid phosphoribosyltransferase PncB1
1499216	0	G	Del	GAP	111	85	190	100	196		Rv1330c	pncB1	nicotinic acid phosphoribosyltransferase PncB1
1499217	0	G	Del	GAP	111	85	190	100	196		Rv1330c	pncB1	nicotinic acid phosphoribosyltransferase PncB1
1499218	0	C	Del	GAP	111	85	190	100	196		Rv1330c	pncB1	nicotinic acid phosphoribosyltransferase PncB1
1499219	0	C	Del	GAP	111	85	190	100	196		Rv1330c	pncB1	nicotinic acid phosphoribosyltransferase PncB1
1499220	0	G	Del	GAP	111	85	190	100	196		Rv1330c	pncB1	nicotinic acid phosphoribosyltransferase PncB1
1499221	0	G	SNP	A	110	83	190	100	193	Pro447Ser (ccg/Tcg)	Rv1330c	pncB1	nicotinic acid phosphoribosyltransferase PncB1
1499274	0	C	SNP	G	132	109	239	100	241	Gly429Ala (ggc/gCc)	Rv1330c	pncB1	nicotinic acid phosphoribosyltransferase PncB1
1500581	0	G	SNP	T	85	137	217	100	222
1501700	0	G	SNP	A	122	88	201	100	210	Val34Val (gtg/gtA)	Rv1333	-	hydrolase
1503859	0	G	Del	GAP	108	112	216	100	220		Rv1336	cysM	O-phosphoserine sulfhydrylase
1513189	0	C	SNP	T	106	110	213	99.54	217	Ala48Val (gct/gTt)	Rv1348	irtA	iron ABC transporter ATP-binding protein/permease IrtA
1526650	0	G	SNP	A	78	66	141	99.31	145	Thr13Thr (acg/acA)	Rv1358	-	transcriptional regulator
1526819	0	C	SNP	A	104	87	188	100	191	Arg70Arg (cgg/Agg)	Rv1358	-	transcriptional regulator
1533241	0	G	SNP	C	115	86	196	87.77	229	Thr131Thr (acc/acG)	Rv1361c	PPE19	PPE family protein PPE19
1533583	0	G	SNP	A	102	105	207	95.83	216	Tyr17Tyr (tac/taT)	Rv1361c	PPE19	PPE family protein PPE19
1533624	0	A	SNP	C	106	103	208	98.58	212	Phe4Val (ttc/Gtc)	Rv1361c	PPE19	PPE family protein PPE19
1534551	0	C	SNP	T	89	89	178	100	178	Glu20Glu (gag/gaA)	Rv1362c	-	membrane protein
1536251	0	G	SNP	T	114	132	239	100	246	Ala465Glu (gcg/gAg)	Rv1364c	-	sigma factor regulatory protein
1540141	0	T	SNP	C	90	92	179	100	182	Ile169Val (atc/Gtc)	Rv1367c	-	hypothetical protein
1540484	0	C	SNP	G	89	94	180	100	183	Leu54Leu (ctg/ctC)	Rv1367c	-	hypothetical protein
1544255	0	C	SNP	T	72	63	132	100	135	Arg299Arg (cgc/cgT)	Rv1371	-	membrane protein
1546703	0	C	SNP	T	79	97	175	98.88	178	Pro231Leu (ccg/cTg)	Rv1373	-	glycolipid sulfotransferase
1547125	0	T	SNP	C	71	77	145	100	148	Thr136Ala (aca/Gca)	Rv1374c	-	hypothetical protein
1552547	0	G	SNP	A	95	115	210	100	210	Arg37Trp (cgg/Tgg)	Rv1378c	-	hypothetical protein
1554216	0	C	SNP	T	86	77	158	100	163	Pro10Leu (ccc/cTc)	Rv1381	pyrC	dihydroorotase
1563717	0	C	SNP	T	105	98	201	99.51	204	Val8Val (gtc/gtT)	Rv1388	mihF	integration host factor MihF
1570566	0	C	SNP	A	106	96	199	99.51	203	Arg135Leu (cgg/cTg)	Rv1394c	cyp132	cytochrome P450 Cyp132
1573660	0	T	SNP	G	108	78	183	100	186	Arg66Ser (aga/agC)	Rv1396c	PE_PGRS25	PE-PGRS family protein PE_PGRS25
1588899	0	G	SNP	T	95	109	199	100	204	Ala111Ala (gcg/gcT)	Rv1412	ribC	riboflavin synthase
1593331	0	G	SNP	A	96	83	177	99.44	180
1595342	0	T	SNP	C	79	106	183	100	185	Val434Ala (gtg/gCg)	Rv1420	uvrC	excinuclease ABC subunit UvrC
1599557	0	C	SNP	G	96	84	176	99.45	181	Arg33Thr (agg/aCg)	Rv1424c	-	membrane protein
1608276	0	A	SNP	C	87	77	164	100	164	Asn65Thr (aac/aCc)	Rv1431	-	hypothetical protein
1609840	0	A	SNP	G	97	80	174	100	177	Pro586Pro (cca/ccG)	Rv1431	-	hypothetical protein
1612624	1	T	Ins	A	75	61	136	76.84	136		Rv1435c	-	hypothetical protein
1612624	2	T	Ins	T	75	61	136	76.84	136		Rv1435c	-	hypothetical protein
1612624	3	T	Ins	C	75	61	136	76.84	136		Rv1435c	-	hypothetical protein
1612624	4	T	Ins	G	75	61	136	76.84	136		Rv1435c	-	hypothetical protein
1612624	5	T	Ins	G	75	60	135	76.27	136		Rv1435c	-	hypothetical protein
1612624	6	T	Ins	T	75	61	136	76.84	136		Rv1435c	-	hypothetical protein
1612624	7	T	Ins	A	75	61	136	76.84	136		Rv1435c	-	hypothetical protein
1612624	8	T	Ins	C	75	61	136	76.84	136		Rv1435c	-	hypothetical protein
1612624	9	T	Ins	C	75	61	136	76.84	136		Rv1435c	-	hypothetical protein
1612624	10	T	Ins	G	75	61	136	76.84	136		Rv1435c	-	hypothetical protein
1612624	11	T	Ins	G	75	61	136	76.84	136		Rv1435c	-	hypothetical protein
1612624	12	T	Ins	T	75	61	136	76.84	136		Rv1435c	-	hypothetical protein
1612624	13	T	Ins	G	73	60	133	75.14	136		Rv1435c	-	hypothetical protein
1612624	14	T	Ins	C	75	61	136	76.84	136		Rv1435c	-	hypothetical protein
1612624	15	T	Ins	G	74	61	135	76.27	136		Rv1435c	-	hypothetical protein
1612624	16	T	Ins	C	75	61	136	76.84	136		Rv1435c	-	hypothetical protein
1612624	17	T	Ins	C	75	61	136	76.84	136		Rv1435c	-	hypothetical protein
1612624	18	T	Ins	A	74	61	135	76.27	136		Rv1435c	-	hypothetical protein
1612624	19	T	Ins	G	75	61	136	76.84	136		Rv1435c	-	hypothetical protein
1612624	20	T	Ins	G	74	61	135	76.27	136		Rv1435c	-	hypothetical protein
1612624	21	T	Ins	G	75	61	136	76.84	136		Rv1435c	-	hypothetical protein
1613035	0	T	SNP	C	86	81	166	100	167
1614143	0	G	SNP	A	78	98	175	100	176	Leu279Leu (ctg/ctA)	Rv1436	gap	glyceraldehyde 3-phosphate dehydrogenase
1618978	0	T	SNP	C	48	65	112	99.12	114	Asp236Gly (gat/gGt)	Rv1441c	PE_PGRS26	PE-PGRS family protein PE_PGRS26
1624791	0	C	SNP	G	124	112	233	99.58	237	Arg192Pro (cga/cCa)	Rv1446c	opcA	OXPP cycle protein OpcA
1627351	0	T	SNP	C	95	109	199	99.03	206	Thr244Ala (acc/Gcc)	Rv1448c	tal	transaldolase
1630148	0	A	SNP	C	90	103	191	100	193	Tyr18Asp (tac/Gac)	Rv1449c	tkt	transketolase
1634609	0	C	SNP	T	48	35	81	100	83	Ala7Thr (gcc/Acc)	Rv1450c	PE_PGRS27	PE-PGRS family protein PE_PGRS27
1634610	0	C	SNP	T	47	37	84	98.82	85	Val6Val (gtg/gtA)	Rv1450c	PE_PGRS27	PE-PGRS family protein PE_PGRS27
1636172	1	T	Ins	C	68	7	75	91.46	76		Rv1452c	PE_PGRS28	PE-PGRS family protein PE_PGRS28
1636172	2	T	Ins	C	68	7	75	91.46	76		Rv1452c	PE_PGRS28	PE-PGRS family protein PE_PGRS28
1636172	3	T	Ins	G	69	7	76	92.68	76		Rv1452c	PE_PGRS28	PE-PGRS family protein PE_PGRS28
1636826	0	C	SNP	A	84	114	195	99	200	Gly468Gly (ggg/ggT)	Rv1452c	PE_PGRS28	PE-PGRS family protein PE_PGRS28
1636918	0	C	SNP	T	73	68	130	88.12	160	Ala438Thr (gcc/Acc)	Rv1452c	PE_PGRS28	PE-PGRS family protein PE_PGRS28
1636927	0	C	SNP	T	57	49	103	84.13	126	Asp435Asn (gac/Aac)	Rv1452c	PE_PGRS28	PE-PGRS family protein PE_PGRS28
1636928	0	A	SNP	G	58	48	106	84.8	125	Gly434Gly (ggt/ggC)	Rv1452c	PE_PGRS28	PE-PGRS family protein PE_PGRS28
1636934	0	A	SNP	G	57	46	101	84.43	122	His432His (cat/caC)	Rv1452c	PE_PGRS28	PE-PGRS family protein PE_PGRS28
1636936	0	G	SNP	T	55	46	101	84.17	120	His432Asn (cat/Aat)	Rv1452c	PE_PGRS28	PE-PGRS family protein PE_PGRS28
1636944	0	G	SNP	T	57	46	101	80.47	128	Ala429Asp (gcc/gAc)	Rv1452c	PE_PGRS28	PE-PGRS family protein PE_PGRS28
1636945	0	C	SNP	G	56	46	99	79.07	129	Ala429Pro (gcc/Ccc)	Rv1452c	PE_PGRS28	PE-PGRS family protein PE_PGRS28
1636946	0	C	SNP	A	56	49	101	80.77	130	Gly428Gly (ggg/ggT)	Rv1452c	PE_PGRS28	PE-PGRS family protein PE_PGRS28
1636980	0	G	SNP	T	58	67	120	83.33	150	Pro417His (ccc/cAc)	Rv1452c	PE_PGRS28	PE-PGRS family protein PE_PGRS28
1636981	0	G	SNP	T	57	60	116	82.39	142	Pro417Thr (ccc/Acc)	Rv1452c	PE_PGRS28	PE-PGRS family protein PE_PGRS28
1636983	0	C	SNP	G	56	60	114	81.69	142	Gly416Ala (ggc/gCc)	Rv1452c	PE_PGRS28	PE-PGRS family protein PE_PGRS28
1636989	0	G	SNP	A	59	63	115	83.56	146	Ala414Val (gcc/gTc)	Rv1452c	PE_PGRS28	PE-PGRS family protein PE_PGRS28
1638182	0	C	SNP	T	86	144	228	100	230	Ser16Ser (tcg/tcA)	Rv1452c	PE_PGRS28	PE-PGRS family protein PE_PGRS28
1638183	0	G	SNP	A	82	143	223	100	225	Ser16Leu (tcg/tTg)	Rv1452c	PE_PGRS28	PE-PGRS family protein PE_PGRS28
1638188	0	C	SNP	T	83	143	219	100	226	Ala14Ala (gcg/gcA)	Rv1452c	PE_PGRS28	PE-PGRS family protein PE_PGRS28
1638191	0	C	SNP	G	84	145	226	100	229	Ala13Ala (gcg/gcC)	Rv1452c	PE_PGRS28	PE-PGRS family protein PE_PGRS28
1638194	0	G	SNP	C	84	147	228	100	231	Ala12Ala (gcc/gcG)	Rv1452c	PE_PGRS28	PE-PGRS family protein PE_PGRS28
1639594	0	C	SNP	A	96	102	198	100	198	Pro405Gln (cca/cAa)	Rv1453	-	transcriptional activator protein
1645802	0	T	SNP	C	106	91	193	99.49	198	Lys113Glu (aaa/Gaa)	Rv1459c	-	alpha-(1->6)-mannopyranosyltransferase
1650072	0	A	SNP	G	108	103	208	99.06	213	Asn183Asp (aac/Gac)	Rv1462	-	hypothetical protein
1650406	0	C	SNP	A	94	109	201	100	203	Thr294Asn (acc/aAc)	Rv1462	-	hypothetical protein
1676290	0	C	SNP	A	102	115	214	99.54	218	Lys198Asn (aag/aaT)	Rv1486c	-	hypothetical protein
1676880	0	A	SNP	G	106	107	211	100	213	Trp2Arg (tgg/Cgg)	Rv1486c	-	hypothetical protein
1681147	0	G	SNP	A	86	90	173	100	176
1688300	0	T	SNP	C	111	83	191	98.98	196	Phe120Phe (ttt/ttC)	Rv1497	lipL	esterase LipL
1689349	0	C	SNP	T	95	107	201	100	202	Arg191His (cgc/cAc)	Rv1498c	-	methyltransferase
1692141	0	A	SNP	C	87	82	167	100	169	Ile84Ile (ata/atC)	Rv1501	-	hypothetical protein
1692960	0	T	SNP	C	67	72	137	99.29	140	Ser13Pro (tcg/Ccg)	Rv1502	-	hypothetical protein
1693561	0	A	SNP	G	70	82	151	100	152	Tyr213Cys (tac/tGc)	Rv1502	-	hypothetical protein
1698911	0	G	SNP	A	69	64	128	100	133	Gly328Gly (ggc/ggT)	Rv1508c	-	membrane protein
1699849	0	G	SNP	A	68	81	146	99.33	150	Pro16Ser (ccg/Tcg)	Rv1508c	-	membrane protein
1706119	0	T	SNP	C	67	86	150	98.71	155	Ser159Ser (tca/tcG)	Rv1514c	-	glycosyltransferase
1708792	0	T	SNP	C	94	90	182	99.46	185
1709432	0	C	SNP	T	83	89	171	100	172	Leu188Phe (ctc/Ttc)	Rv1517	-	hypothetical protein
1713192	0	A	SNP	G	82	75	149	99.37	158	Val297Val (gta/gtG)	Rv1521	fadD25	fatty-acid--CoA ligase FadD25
1713923	0	A	SNP	G	82	68	150	100	150	His541Arg (cac/cGc)	Rv1521	fadD25	fatty-acid--CoA ligase FadD25
1716472	0	A	SNP	G	84	69	152	99.35	154	Ser381Pro (tcc/Ccc)	Rv1522c	mmpL12	transmembrane transport protein MmpL12
1719287	0	C	SNP	T	139	111	245	99.6	251	Pro188Ser (ccc/Tcc)	Rv1524	-	glycosyltransferase
1720488	0	G	SNP	A	76	84	158	98.16	163	Val158Ile (gtc/Atc)	Rv1525	wbbL2	rhamnosyl transferase WbbL
1728161	0	G	SNP	T	75	82	155	99.37	158	Gly83Gly (ggc/ggA)	Rv1527c	pks5	polyketide synthase
1728837	0	A	SNP	G	68	77	145	100	145
1730752	0	C	SNP	G	83	84	163	100	167	Ser417Ser (tcc/tcG)	Rv1529	fadD24	fatty-acid--CoA ligase FadD24
1735739	0	T	SNP	C	95	107	192	99.51	203
1748439	0	C	SNP	T	105	79	182	100	184	Thr249Ile (acc/aTc)	Rv1547	dnaE1	DNA polymerase III subunit alpha
1752561	0	T	SNP	C	86	104	185	100	190	Asp258Gly (gac/gGc)	Rv1548c	PPE21	PPE family protein PPE21
1753519	1	G	Ins	C	52	80	132	80	133
1759252	0	G	SNP	T	64	76	138	100	140	Ser524Ser (tcg/tcT)	Rv1552	frdA	fumarate reductase flavoprotein subunit		phylo (not 4,9)
1760292	0	A	SNP	G	118	96	214	100	214	Met40Val (atg/Gtg)	Rv1554	frdC	fumarate reductase membrane anchor subunit
1761765	0	G	SNP	A	71	81	149	100	152	Gly8Ser (ggc/Agc)	Rv1557	mmpL6	transmembrane transport protein MmpL6
1763482	0	G	SNP	A	108	98	206	100	206	Gly19Arg (ggg/Agg)	Rv1559	ilvA	threonine dehydratase IlvA
1764225	0	C	SNP	T	101	111	205	100	212	Ala266Ala (gcc/gcT)	Rv1559	ilvA	threonine dehydratase IlvA
1778430	0	T	SNP	C	127	114	239	99.59	242	Met191Thr (atg/aCg)	Rv1570	bioD	ATP-dependent dethiobiotin synthetase BioD
1789650	0	C	SNP	T	77	87	161	80.79	203	Ala63Thr (gcc/Acc)	Rv1588c	-	hypothetical protein
1789654	0	A	SNP	G	78	88	164	81.37	204	Leu61Leu (ctt/ctC)	Rv1588c	-	hypothetical protein
1789671	0	C	SNP	T	75	90	164	85.05	194	Ala56Thr (gcg/Acg)	Rv1588c	-	hypothetical protein
1789675	0	A	SNP	C	73	89	160	84.38	192	Gly54Gly (ggt/ggG)	Rv1588c	-	hypothetical protein
1789678	0	C	SNP	G	77	95	171	85.57	201	Val53Val (gtg/gtC)	Rv1588c	-	hypothetical protein
1789933	0	G	SNP	A	86	90	173	100	176
1792777	0	T	SNP	C	75	89	161	99.39	165	Ile322Val (att/Gtt)	Rv1592c	-	hypothetical protein
1792778	0	T	SNP	C	75	94	165	99.41	170	Glu321Glu (gaa/gaG)	Rv1592c	-	hypothetical protein
1798355	0	G	SNP	A	107	91	197	100	198	Gly21Asp (ggt/gAt)	Rv1597	-	hypothetical protein
1802047	0	C	SNP	G	86	95	178	98.91	183	Gln5Glu (cag/Gag)	Rv1601	hisB	imidazole glycerol-phosphate dehydratase
1803265	0	G	SNP	A	104	113	214	99.54	218	Ser201Asn (agc/aAc)	Rv1602	hisH	imidazole glycerol phosphate synthase subunit HisH
1804409	0	C	SNP	A	101	98	198	100	199	Pro124Gln (cca/cAa)	Rv1604	impA	inositol-monophosphatase ImpA
1811375	0	G	SNP	T	86	96	181	98.91	184	Gly83Gly (ggg/ggT)	Rv1612	trpB	tryptophan synthase subunit beta
1812448	0	C	SNP	T	104	96	197	100	200	Tyr30Tyr (tac/taT)	Rv1613	trpA	tryptophan synthase subunit alpha
1817976	0	A	SNP	T	93	97	181	99.48	191	His121Leu (cac/cTc)	Rv1618	tesB1	acyl-CoA thioesterase TesB
1818286	0	C	SNP	T	79	75	152	100	154	Gly224Gly (ggc/ggT)	Rv1618	tesB1	acyl-CoA thioesterase TesB
1818620	0	C	SNP	T	109	76	179	99.46	186	Pro16Ser (ccg/Tcg)	Rv1619	-	hypothetical protein
1824777	0	G	SNP	A	63	76	137	100	139	Arg371Cys (cgc/Tgc)	Rv1623c	cydA	cytochrome D ubiquinol oxidase subunit I CydA
1827468	0	C	SNP	A	81	92	173	100	173	Val160Leu (gtg/Ttg)	Rv1625c	cya	adenylyl cyclase
1832509	0	C	SNP	G	110	99	205	99.52	210	Thr615Thr (acc/acG)	Rv1629	polA	DNA polymerase I
1833025	0	C	SNP	T	104	80	182	100	184	Asp787Asp (gac/gaT)	Rv1629	polA	DNA polymerase I
1836286	0	G	SNP	C	110	103	211	100	213
1836417	0	C	SNP	A	98	110	205	98.58	211	Gly138Gly (ggg/ggT)	Rv1632c	-	hypothetical protein
1839759	0	G	SNP	C	124	105	221	98.71	232	Gly198Arg (ggg/Cgg)	Rv1634	-	multidrug-efflux transporter
1840479	0	G	SNP	A	113	109	220	99.11	224	Val438Met (gtg/Atg)	Rv1634	-	multidrug-efflux transporter
1847919	0	C	SNP	G	116	97	209	99.53	214	Thr180Thr (acg/acC)	Rv1639c	-	hypothetical protein
1849609	0	T	SNP	C	88	103	189	99.48	192	Arg809Arg (cga/cgG)	Rv1640c	lysX	bifunctional lysine--tRNA ligase/phosphatidylglycerol lysyltransferase
1852877	0	A	SNP	C	120	117	227	100	237	_202Ser (tag/tCg)	Rv1641	infC	initiation factor IF-3
1854300	0	T	SNP	C	91	126	215	100	217	Leu232Pro (ctg/cCg)	Rv1644	tsnR	23S rRNA methyltransferase TsnR
1856617	0	C	SNP	T	54	66	113	100	120	Thr285Ile (aca/aTa)	Rv1646	PE17	PE family protein PE17
1856777	0	G	SNP	C	97	60	157	100	157	Ala2Pro (gcg/Ccg)	Rv1647	-	adenylate cyclase
1859559	0	C	SNP	A	95	90	180	100	185	Ala276Asp (gcc/gAc)	Rv1649	pheS	phenylalanine--tRNA ligase subunit alpha
1863584	0	G	SNP	T	119	118	231	99.58	238	Thr600Asn (acc/aAc)	Rv1651c	PE_PGRS30	PE-PGRS family protein PE_PGRS30
1867447	0	G	SNP	T	96	116	208	99.07	214	Ala273Ser (gcc/Tcc)	Rv1653	argJ	bifunctional glutamate N-acetyltransferase/amino-acid acetyltransferase
1873700	0	G	SNP	A	138	117	252	99.22	257	Leu354Leu (ctg/ctA)	Rv1659	argH	argininosuccinate lyase
1885772	0	G	SNP	A	89	100	186	100	189	Ala1357Thr (gcc/Acc)	Rv1662	pks8	polyketide synthase
1894300	1	G	Ins	G	90	88	178	88.56	178
1894300	2	G	Ins	T	90	88	178	88.56	178
1894300	3	G	Ins	C	88	85	173	86.07	173
1894300	4	G	Ins	T	88	85	173	86.07	173
1894300	5	G	Ins	T	88	84	172	85.57	173
1894300	6	G	Ins	G	87	84	171	85.07	171
1894300	7	G	Ins	C	87	83	170	84.58	170
1894300	8	G	Ins	C	85	83	168	83.58	170
1894300	9	G	Ins	G	86	83	169	84.08	170
1894300	10	G	Ins	C	87	83	170	84.58	170
1894422	0	A	SNP	G	109	118	223	100	227
1901493	0	T	SNP	C	91	84	173	98.87	177	Ser149Ser (agt/agC)	Rv1676	-	hypothetical protein
1907296	0	G	SNP	C	78	67	142	100	145	Ala298Ala (gcg/gcC)	Rv1682	-	hypothetical protein
1908598	0	G	SNP	A	90	110	193	99.01	202	Arg335Arg (cgg/cgA)	Rv1683	-	bifunctional long-chain acyl-CoA synthase/lipase
1912569	0	C	SNP	T	91	88	179	98.9	181	Val118Ile (gtc/Atc)	Rv1687c	-	ABC transporter ATP-binding protein
1916137	0	A	SNP	G	106	121	222	99.56	228	Leu63Leu (cta/ctG)	Rv1691	-	hypothetical protein
1917972	0	A	SNP	G	127	97	221	100	224	Leu11Leu (cta/ctG)	Rv1694	tlyA	16S/23S rRNA (cytidine-2'-O)-methyltransferase TlyA			capreomycin (CPR)
1925136	0	G	SNP	A	86	91	170	100	177	Val436Val (gtg/gtA)	Rv1699	pyrG	CTP synthase
1926029	0	T	SNP	C	104	123	224	100	227	Tyr150His (tat/Cat)	Rv1700	-	NUDIX hydrolase
1927329	0	C	SNP	A	90	82	165	99.42	173	Arg416Leu (cgc/cTc)	Rv1702c	-	hypothetical protein
1931179	0	C	SNP	A	69	79	143	100	148	Arg93Leu (cgg/cTg)	Rv1704c	cycA	D-serine/alanine/glycine transporter protein CycA
1931718	0	G	SNP	C	114	106	218	99.55	221	Leu313Val (ctg/Gtg)	Rv1705c	PPE22	PPE family protein PPE22
1933988	0	G	SNP	A	79	73	151	99.35	153
1934342	0	C	SNP	T	93	95	183	99.47	189
1944107	0	A	SNP	G	95	104	199	99	201	Ser178Gly (agt/Ggt)	Rv1716	-	hypothetical protein
1944402	0	T	SNP	C	105	97	197	100	202	Val276Ala (gtc/gCc)	Rv1716	-	hypothetical protein
1946999	0	T	SNP	G	93	96	189	99.47	190
1950767	0	T	SNP	C	63	77	139	100	140	Lys95Lys (aaa/aaG)	Rv1724c	-	hypothetical protein
1952743	0	G	SNP	A	95	110	201	99.03	207	Val298Met (gtg/Atg)	Rv1726	-	oxidoreductase
1960284	0	C	SNP	A	105	97	199	100	202	Gln68His (cag/caT)	Rv1733c	-	transmembrane protein
1967237	0	C	SNP	A	104	76	179	99.45	181	Arg134Leu (cga/cTa)	Rv1739c	-	sulfate ABC transporter permease
1968226	0	G	SNP	A	103	84	180	97.91	191	Trp18_ (tgg/tgA)	Rv1742	-	hypothetical protein
1971725	0	G	SNP	C	97	84	180	100	181	Arg89Arg (cgc/cgG)	Rv1745c	idi	isopentenyl-diphosphate delta-isomerase
1972901	0	C	SNP	T	130	83	211	100	213	Ala255Val (gcg/gTg)	Rv1746	pknF	serine/threonine-protein kinase PknF
1977646	0	G	SNP	A	91	78	168	100	169	Ala80Ala (gcc/gcT)	Rv1749c	-	integral membrane protein
1983195	0	A	SNP	G	19	10	28	100	29	Gly527Gly (ggt/ggC)	Rv1753c	PPE24	PPE family protein PPE24
1983198	0	C	SNP	G	19	8	27	96.43	28	Val526Val (gtg/gtC)	Rv1753c	PPE24	PPE family protein PPE24
1983313	0	T	SNP	G	94	107	197	99.01	203	Asn488Thr (aac/aCc)	Rv1753c	PPE24	PPE family protein PPE24
1989060	0	G	SNP	C	4	5	9	90	10	Glu7Gln (gag/Cag)	Rv1758	cut1	cutinase
1990883	0	G	SNP	T	6	5	11	100	11	Gly565Gly (ggc/ggA)	Rv1759c	wag22	PE-PGRS family protein Wag22
1990888	0	C	SNP	T	7	5	11	100	12	Ala564Thr (gcc/Acc)	Rv1759c	wag22	PE-PGRS family protein Wag22
1990892	0	A	SNP	C	6	5	11	100	11	Gly562Gly (ggt/ggG)	Rv1759c	wag22	PE-PGRS family protein Wag22
1990897	0	C	SNP	A	6	5	11	91.67	12	Ala561Ser (gcc/Tcc)	Rv1759c	wag22	PE-PGRS family protein Wag22
1990924	0	A	SNP	G	5	4	9	100	9	Leu552Leu (ttg/Ctg)	Rv1759c	wag22	PE-PGRS family protein Wag22
1990928	0	G	SNP	C	5	4	9	100	9	Gly550Gly (ggc/ggG)	Rv1759c	wag22	PE-PGRS family protein Wag22
1998063	0	T	SNP	A	38	52	89	100	90	Glu151Asp (gaa/gaT)	Rv1765c	-	hypothetical protein
1998122	0	G	SNP	A	41	46	87	100	87	Leu132Leu (ctg/Ttg)	Rv1765c	-	hypothetical protein
1998141	0	G	SNP	C	38	44	82	98.8	83	Gly125Gly (ggc/ggG)	Rv1765c	-	hypothetical protein
1998300	0	T	SNP	C	34	38	72	100	72	Ser72Ser (tca/tcG)	Rv1765c	-	hypothetical protein
2003252	0	C	SNP	T	95	100	190	99.49	196	Ala209Ala (gcc/gcT)	Rv1769	-	hypothetical protein
2003827	0	A	SNP	C	108	91	193	99.5	200	Asp401Ala (gac/gCc)	Rv1769	-	hypothetical protein
2003888	0	C	SNP	A	107	92	195	98.51	202	Ala4Asp (gcc/gAc)	Rv1770	-	hypothetical protein
2010614	0	G	SNP	A	92	110	198	99.02	204
2010880	0	T	SNP	G	85	95	179	99.45	181	Gly75Gly (ggt/ggG)	Rv1777	cyp144	cytochrome P450 Cyp144
2011568	0	G	SNP	C	83	82	160	100	165	Glu305Gln (gag/Cag)	Rv1777	cyp144	cytochrome P450 Cyp144
2022868	0	T	SNP	C	97	115	209	100	212	Ser1204Ser (agt/agC)	Rv1783	eccC5	ESX-5 type VII secretion system protein EccC5
2023628	0	C	SNP	G	82	79	158	98.77	163	Gly334Ala (gga/gCa)	Rv1785c	cyp143	cytochrome P450 Cyp143
2025977	0	C	SNP	G	105	91	194	97.51	201	Thr226Arg (acg/aGg)	Rv1787	PPE25	PPE family protein PPE25
2030604	0	A	SNP	G	93	95	185	97.41	193
2034676	0	C	SNP	T	78	88	165	100	166	Ile316Ile (atc/atT)	Rv1796	mycP5	membrane-anchored mycosin MycP
2034995	0	A	SNP	T	102	84	180	98.41	189	Ser423Cys (agt/Tgt)	Rv1796	mycP5	membrane-anchored mycosin MycP
2045310	0	A	SNP	G	129	144	266	100	273	Ile511Ile (att/atC)	Rv1803c	PE_PGRS32	PE-PGRS family protein PE_PGRS32
2046057	0	T	SNP	G	124	138	255	100	262	Gly262Gly (gga/ggC)	Rv1803c	PE_PGRS32	PE-PGRS family protein PE_PGRS32
2049065	0	T	SNP	C	119	124	242	100	243
2049097	0	G	SNP	C	102	128	228	99.57	231
2050822	0	G	SNP	C	125	115	237	100	240	Gly301Ala (gga/gCa)	Rv1808	PPE32	PPE family protein PPE32
2051345	0	G	SNP	A	92	89	179	98.91	183	Gly22Ser (ggt/Agt)	Rv1809	PPE33	PPE family protein PPE33
2051746	0	T	SNP	C	117	100	214	100	217	Ala155Ala (gct/gcC)	Rv1809	PPE33	PPE family protein PPE33
2052035	0	G	SNP	T	88	110	197	99.5	199	Val252Leu (gtg/Ttg)	Rv1809	PPE33	PPE family protein PPE33
2055271	0	A	SNP	G	105	107	212	100	212	Leu30Pro (cta/cCa)	Rv1812c	-	dehydrogenase
2056184	0	C	SNP	T	74	87	159	100	161
2057774	0	A	SNP	T	95	99	189	100	194	Ile83Phe (atc/Ttc)	Rv1815	-	hypothetical protein
2058950	0	C	Del	GAP	87	82	166	98.83	171		Rv1816	-	HTH-type transcriptional regulator
2061865	0	G	Del	GAP	7	13	17	90.91	22		Rv1818c	PE_PGRS33	PE-PGRS family protein PE_PGRS33
2061866	0	G	Del	GAP	7	13	17	90.91	22		Rv1818c	PE_PGRS33	PE-PGRS family protein PE_PGRS33
2061867	0	T	Del	GAP	7	13	17	100	20		Rv1818c	PE_PGRS33	PE-PGRS family protein PE_PGRS33
2061868	0	G	Del	GAP	7	13	17	100	20		Rv1818c	PE_PGRS33	PE-PGRS family protein PE_PGRS33
2061869	0	A	Del	GAP	7	13	17	100	20		Rv1818c	PE_PGRS33	PE-PGRS family protein PE_PGRS33
2061870	0	C	Del	GAP	7	13	17	100	20		Rv1818c	PE_PGRS33	PE-PGRS family protein PE_PGRS33
2061871	0	A	Del	GAP	7	13	17	100	20		Rv1818c	PE_PGRS33	PE-PGRS family protein PE_PGRS33
2061872	0	T	Del	GAP	7	13	17	100	20		Rv1818c	PE_PGRS33	PE-PGRS family protein PE_PGRS33
2061873	0	T	Del	GAP	7	13	17	100	20		Rv1818c	PE_PGRS33	PE-PGRS family protein PE_PGRS33
2061874	0	A	Del	GAP	7	13	17	100	20		Rv1818c	PE_PGRS33	PE-PGRS family protein PE_PGRS33
2061875	0	G	Del	GAP	7	13	17	100	20		Rv1818c	PE_PGRS33	PE-PGRS family protein PE_PGRS33
2061876	0	T	Del	GAP	7	13	17	100	20		Rv1818c	PE_PGRS33	PE-PGRS family protein PE_PGRS33
2061877	0	G	Del	GAP	7	13	17	100	20		Rv1818c	PE_PGRS33	PE-PGRS family protein PE_PGRS33
2061878	0	C	Del	GAP	7	13	17	100	20		Rv1818c	PE_PGRS33	PE-PGRS family protein PE_PGRS33
2061879	0	C	Del	GAP	7	13	17	100	20		Rv1818c	PE_PGRS33	PE-PGRS family protein PE_PGRS33
2061880	0	G	Del	GAP	7	13	17	95.24	21		Rv1818c	PE_PGRS33	PE-PGRS family protein PE_PGRS33
2061881	0	G	Del	GAP	7	13	17	95.24	21		Rv1818c	PE_PGRS33	PE-PGRS family protein PE_PGRS33
2061958	0	A	SNP	G	24	76	96	99.01	101	Ala239Ala (gct/gcC)	Rv1818c	PE_PGRS33	PE-PGRS family protein PE_PGRS33
2074754	0	C	SNP	T	82	80	162	100	162
2084697	0	G	SNP	T	114	105	212	98.65	222
2087652	0	C	SNP	T	111	86	192	98.99	199	Arg87Arg (cgg/cgA)	Rv1839c	vapB13	antitoxin VapB13
2094912	0	C	Del	GAP	72	86	160	87.78	180		Rv1844c	gnd1	6-phosphogluconate dehydrogenase
2094913	0	A	Del	GAP	72	86	160	87.29	181		Rv1844c	gnd1	6-phosphogluconate dehydrogenase
2094914	0	G	Del	GAP	72	86	160	87.78	180		Rv1844c	gnd1	6-phosphogluconate dehydrogenase
2094915	0	C	Del	GAP	72	86	160	89.27	177		Rv1844c	gnd1	6-phosphogluconate dehydrogenase
2094916	0	G	Del	GAP	72	86	160	90.8	174		Rv1844c	gnd1	6-phosphogluconate dehydrogenase
2094917	0	T	Del	GAP	72	86	160	90.29	175		Rv1844c	gnd1	6-phosphogluconate dehydrogenase
2096186	0	A	SNP	G	105	119	220	100	224	Thr138Thr (act/acC)	Rv1846c	blaI	transcriptional repressor BlaI
2108141	0	T	SNP	C	106	104	207	100	210	Phe136Leu (ttc/Ctc)	Rv1860	apa	hypothetical protein
2108890	0	A	SNP	C	73	117	188	99.48	191
2109523	1	C	Ins	G	77	95	172	93.48	172
2116903	0	C	SNP	T	91	89	172	100	180	Gly380Gly (ggc/ggT)	Rv1867	-	hypothetical protein
2118936	0	G	SNP	A	131	104	228	100	235	Pro530Pro (ccg/ccA)	Rv1868	-	hypothetical protein
2122976	0	C	SNP	G	89	121	208	100	210	Gly59Ala (ggt/gCt)	Rv1872c	lldD2	L-lactate dehydrogenase
2123169	0	T	SNP	G	82	72	152	100	154
2128870	0	A	SNP	G	108	107	212	100	215	Leu283Leu (cta/ctG)	Rv1878	glnA3	glutamine synthetase GlnA
2133468	1	T	Ins	T	76	75	151	93.21	152		Rv1883c	-	hypothetical protein
2133468	2	T	Ins	C	76	75	151	93.21	152		Rv1883c	-	hypothetical protein
2133468	3	T	Ins	G	76	75	151	93.21	152		Rv1883c	-	hypothetical protein
2133468	4	T	Ins	C	76	75	151	93.21	152		Rv1883c	-	hypothetical protein
2133468	5	T	Ins	A	76	75	151	93.21	152		Rv1883c	-	hypothetical protein
2133468	6	T	Ins	T	76	75	151	93.21	152		Rv1883c	-	hypothetical protein
2133468	7	T	Ins	G	76	75	151	93.21	152		Rv1883c	-	hypothetical protein
2133468	8	T	Ins	C	77	75	152	93.83	152		Rv1883c	-	hypothetical protein
2133468	9	T	Ins	C	73	75	148	91.36	149		Rv1883c	-	hypothetical protein
2133468	10	T	Ins	G	72	74	146	90.12	147		Rv1883c	-	hypothetical protein
2133468	11	T	Ins	T	72	73	145	89.51	146		Rv1883c	-	hypothetical protein
2133468	12	T	Ins	C	71	73	144	88.89	145		Rv1883c	-	hypothetical protein
2135870	0	T	SNP	C	92	116	208	100	208
2137521	1	A	Ins	C	63	66	129	86	129
2137521	2	A	Ins	T	63	66	129	86	129
2137521	3	A	Ins	C	62	66	128	85.33	128
2137521	4	A	Ins	C	62	66	128	85.33	128
2137521	5	A	Ins	G	62	66	128	85.33	128
2137521	6	A	Ins	A	62	65	127	84.67	128
2137521	7	A	Ins	T	60	66	126	84	128
2137521	8	A	Ins	C	62	65	127	84.67	128
2137521	9	A	Ins	A	62	66	128	85.33	128
2137521	10	A	Ins	C	62	65	127	84.67	128
2138453	0	C	SNP	T	77	74	150	99.34	152
2142250	0	C	SNP	T	99	96	193	99.49	196
2143328	0	G	Del	GAP	89	104	185	100	193		Rv1895	-	zinc-binding alcohol dehydrogenase
2147022	0	A	SNP	C	96	75	169	100	171	Ile204Met (att/atG)	Rv1900c	lipJ	lignin peroxidase LipJ
2149515	0	C	SNP	T	82	77	159	100	159	Ala254Thr (gcc/Acc)	Rv1902c	nanT	sialic acid-transport integral membrane protein NanT
2150195	0	T	SNP	G	89	86	171	98.87	177	Asp27Ala (gat/gCt)	Rv1902c	nanT	sialic acid-transport integral membrane protein NanT
2151780	0	G	SNP	T	114	79	187	99.48	194	Gln206Lys (caa/Aaa)	Rv1905c	aao	D-amino acid oxidase
2153184	0	T	SNP	G	78	97	170	100	175
2153455	0	A	SNP	C	98	98	193	98.99	198	Met143Arg (atg/aGg)	Rv1907c	-	hypothetical protein
2154724	0	C	SNP	A	88	94	178	98.91	184	Arg463Leu (cgg/cTg)	Rv1908c	katG	catalase-peroxidase		phylo (not Euro-American, M. africanum, M. bovis, M . canettii, M. caprae, M. Microti, M. pinipedii, Beijing, Delhi/CAS, EAI, 4)	isoniazid (INH)
2155168	0	C	SNP	G	85	96	181	99.45	182	Ser315Thr (agc/aCc)	Rv1908c	katG	catalase-peroxidase	isoniazid (INH)		isoniazid (INH)
2158109	0	T	SNP	C	101	80	179	99.45	182	Asp328Gly (gac/gGc)	Rv1912c	fadB5	oxidoreductase FadB
2158905	0	C	SNP	A	94	94	186	100	188	Gly63_ (gga/Tga)	Rv1912c	fadB5	oxidoreductase FadB
2160998	0	G	SNP	A	106	110	212	100	216	Gly179Asp (ggc/gAc)	Rv1915	aceAa	isocitrate lyase AceAa
2161343	1	G	Ins	T	77	111	188	93.53	189		Rv1915	aceAa	isocitrate lyase AceAa
2163790	0	A	SNP	C	42	39	80	100	81	Pro1174Pro (cct/ccG)	Rv1917c	PPE34	PPE family protein PPE34
2164980	0	C	SNP	A	80	92	172	98.29	175	Ala778Ser (gcc/Tcc)	Rv1917c	PPE34	PPE family protein PPE34
2165286	0	A	SNP	C	79	78	155	100	157	Ser676Ala (tca/Gca)	Rv1917c	PPE34	PPE family protein PPE34
2167310	0	A	SNP	G	102	108	204	100	210	Met1Thr (atg/aCg)	Rv1917c	PPE34	PPE family protein PPE34
2167926	0	A	SNP	G	72	88	158	100	160	Leu896Ser (ttg/tCg)	Rv1918c	PPE35	PPE family protein PPE35
2169608	0	G	SNP	T	102	83	183	95.36	194	Gly335Gly (ggc/ggA)	Rv1918c	PPE35	PPE family protein PPE35
2172526	0	A	SNP	C	75	83	158	99.37	159	_424Gly (tga/Gga)	Rv1921c	lppF	lipoprotein LppF
2173860	0	A	SNP	C	100	87	186	99.47	188
2186127	0	G	SNP	A	123	132	251	100	255	Ala21Val (gcc/gTc)	Rv1934c	fadE17	acyl-CoA dehydrogenase FadE17
2186236	0	C	SNP	T	97	125	220	100	222	Pro308Pro (ccg/ccA)	Rv1935c	echA13	enoyl-CoA hydratase EchA13
2187587	0	G	SNP	C	96	107	203	100	203	Gln68His (cag/caC)	Rv1936	-	monooxygenase
2196964	0	A	SNP	C	48	71	117	99.17	120	Asn326His (aac/Cac)	Rv1945	-	hypothetical protein
2196969	0	G	SNP	C	50	69	113	99.17	120	Ala327Ala (gcg/gcC)	Rv1945	-	hypothetical protein
2196970	0	C	SNP	A	52	68	117	99.17	121	His328Asn (cac/Aac)	Rv1945	-	hypothetical protein
2197400	0	C	SNP	G	69	76	142	98.64	147
2199052	0	C	SNP	G	93	76	166	100	169	Gly5Arg (ggt/Cgt)	Rv1948c	-	hypothetical protein
2207591	1	T	Ins	C	92	94	186	97.89	188
2209465	0	G	SNP	A	84	138	216	99.55	223	Ala47Thr (gcg/Acg)	Rv1966	mce3A	Mce family protein Mce3A
2211826	0	A	SNP	G	89	97	186	99.47	187	Lys67Lys (aaa/aaG)	Rv1968	mce3C	Mce family protein Mce3C
2216345	0	C	SNP	A	81	97	176	100	178	Pro363Pro (ccc/ccA)	Rv1971	mce3F	Mce family protein Mce3F
2216443	0	C	SNP	A	101	83	181	100	184	Ala396Glu (gcg/gAg)	Rv1971	mce3F	Mce family protein Mce3F
2220512	0	T	SNP	G	110	99	205	100	209	Ser253Ser (tct/tcG)	Rv1977	-	hypothetical protein
2220941	0	G	Del	GAP	71	87	156	90.8	174		Rv1978	-	hypothetical protein
2220942	0	C	Del	GAP	71	87	156	91.33	173		Rv1978	-	hypothetical protein
2220943	0	C	Del	GAP	71	87	156	91.33	173		Rv1978	-	hypothetical protein
2220944	0	A	Del	GAP	71	87	156	91.86	172		Rv1978	-	hypothetical protein
2220945	0	C	Del	GAP	71	87	156	92.4	171		Rv1978	-	hypothetical protein
2220946	0	G	Del	GAP	71	87	156	92.94	170		Rv1978	-	hypothetical protein
2220947	0	A	Del	GAP	71	87	156	100	158		Rv1978	-	hypothetical protein
2220948	0	T	Del	GAP	71	87	156	100	158		Rv1978	-	hypothetical protein
2221584	0	G	SNP	C	80	79	158	100	159	Ser226Thr (agt/aCt)	Rv1978	-	hypothetical protein
2223293	0	T	SNP	C	67	88	154	100	155
2228967	0	A	SNP	G	124	85	205	100	209
2229001	1	C	Ins	G	110	83	193	95.54	193		Rv1985c	-	HTH-type transcriptional regulator
2229801	0	C	SNP	G	118	114	229	99.57	233	Pro34Pro (ccg/ccC)	Rv1985c	-	HTH-type transcriptional regulator
2235170	0	A	Del	GAP	13	16	28	96.67	30		Rv1992c	ctpG	cation transporter ATPase G
2235171	0	C	Del	GAP	13	16	28	96.67	30		Rv1992c	ctpG	cation transporter ATPase G
2235172	0	A	Del	GAP	13	16	28	96.67	30		Rv1992c	ctpG	cation transporter ATPase G
2235173	0	A	Del	GAP	13	16	28	96.67	30		Rv1992c	ctpG	cation transporter ATPase G
2235174	0	T	Del	GAP	13	16	28	96.67	30		Rv1992c	ctpG	cation transporter ATPase G
2235175	0	C	Del	GAP	13	16	28	96.67	30		Rv1992c	ctpG	cation transporter ATPase G
2235176	0	C	Del	GAP	13	16	28	96.67	30		Rv1992c	ctpG	cation transporter ATPase G
2235177	0	G	Del	GAP	13	16	28	96.67	30		Rv1992c	ctpG	cation transporter ATPase G
2235178	0	A	Del	GAP	13	16	28	96.67	30		Rv1992c	ctpG	cation transporter ATPase G
2235179	0	C	Del	GAP	13	16	28	96.67	30		Rv1992c	ctpG	cation transporter ATPase G
2235180	0	G	Del	GAP	13	16	28	96.67	30		Rv1992c	ctpG	cation transporter ATPase G
2235181	0	T	Del	GAP	13	16	28	96.67	30		Rv1992c	ctpG	cation transporter ATPase G
2235182	0	T	Del	GAP	13	16	28	96.67	30		Rv1992c	ctpG	cation transporter ATPase G
2235183	0	T	Del	GAP	13	16	28	96.67	30		Rv1992c	ctpG	cation transporter ATPase G
2235184	0	T	Del	GAP	13	16	28	96.67	30		Rv1992c	ctpG	cation transporter ATPase G
2235185	0	G	Del	GAP	13	16	28	96.67	30		Rv1992c	ctpG	cation transporter ATPase G
2235186	0	C	Del	GAP	13	16	28	100	29		Rv1992c	ctpG	cation transporter ATPase G
2235187	0	A	Del	GAP	13	16	28	100	29		Rv1992c	ctpG	cation transporter ATPase G
2235188	0	C	Del	GAP	13	16	28	100	29		Rv1992c	ctpG	cation transporter ATPase G
2235189	0	C	Del	GAP	13	16	28	100	29		Rv1992c	ctpG	cation transporter ATPase G
2235190	0	A	Del	GAP	13	16	28	100	29		Rv1992c	ctpG	cation transporter ATPase G
2235191	0	T	Del	GAP	13	16	28	100	29		Rv1992c	ctpG	cation transporter ATPase G
2235192	0	G	Del	GAP	13	16	28	100	29		Rv1992c	ctpG	cation transporter ATPase G
2235193	0	A	Del	GAP	13	16	28	100	29		Rv1992c	ctpG	cation transporter ATPase G
2235194	0	T	Del	GAP	13	16	28	100	29		Rv1992c	ctpG	cation transporter ATPase G
2235195	0	C	Del	GAP	13	16	28	100	29		Rv1992c	ctpG	cation transporter ATPase G
2235196	0	T	Del	GAP	13	16	28	100	29		Rv1992c	ctpG	cation transporter ATPase G
2235197	0	G	Del	GAP	13	16	28	100	29		Rv1992c	ctpG	cation transporter ATPase G
2235198	0	C	Del	GAP	13	16	28	100	29		Rv1992c	ctpG	cation transporter ATPase G
2235199	0	C	Del	GAP	13	16	28	100	29		Rv1992c	ctpG	cation transporter ATPase G
2235200	0	G	Del	GAP	13	16	28	100	29		Rv1992c	ctpG	cation transporter ATPase G
2235201	0	C	Del	GAP	13	16	28	100	29		Rv1992c	ctpG	cation transporter ATPase G
2235202	0	G	Del	GAP	13	16	28	100	29		Rv1992c	ctpG	cation transporter ATPase G
2235203	0	A	Del	GAP	13	16	28	100	29		Rv1992c	ctpG	cation transporter ATPase G
2235204	0	G	Del	GAP	13	16	28	100	29		Rv1992c	ctpG	cation transporter ATPase G
2235205	0	C	Del	GAP	13	16	28	100	29		Rv1992c	ctpG	cation transporter ATPase G
2235206	0	G	Del	GAP	13	16	28	100	29		Rv1992c	ctpG	cation transporter ATPase G
2235207	0	C	Del	GAP	13	16	28	100	29		Rv1992c	ctpG	cation transporter ATPase G
2235208	0	C	Del	GAP	13	16	28	100	29		Rv1992c	ctpG	cation transporter ATPase G
2235209	0	G	Del	GAP	13	16	28	100	29		Rv1992c	ctpG	cation transporter ATPase G
2235210	0	G	Del	GAP	13	16	28	100	29		Rv1992c	ctpG	cation transporter ATPase G
2235211	0	G	Del	GAP	13	16	28	100	29		Rv1992c	ctpG	cation transporter ATPase G
2235212	0	C	Del	GAP	13	16	28	100	29		Rv1992c	ctpG	cation transporter ATPase G
2235213	0	A	Del	GAP	13	16	28	100	29		Rv1992c	ctpG	cation transporter ATPase G
2235214	0	T	Del	GAP	13	16	28	100	29		Rv1992c	ctpG	cation transporter ATPase G
2235215	0	G	Del	GAP	13	16	28	100	29		Rv1992c	ctpG	cation transporter ATPase G
2235216	0	G	Del	GAP	13	16	28	100	29		Rv1992c	ctpG	cation transporter ATPase G
2235217	0	T	Del	GAP	13	16	28	100	29		Rv1992c	ctpG	cation transporter ATPase G
2235218	0	C	Del	GAP	13	16	28	100	29		Rv1992c	ctpG	cation transporter ATPase G
2235219	0	T	Del	GAP	13	16	28	100	29		Rv1992c	ctpG	cation transporter ATPase G
2235220	0	A	Del	GAP	13	16	28	100	29		Rv1992c	ctpG	cation transporter ATPase G
2235221	0	G	Del	GAP	13	16	28	100	29		Rv1992c	ctpG	cation transporter ATPase G
2235222	0	G	Del	GAP	13	16	28	100	29		Rv1992c	ctpG	cation transporter ATPase G
2235223	0	G	Del	GAP	13	16	28	100	29		Rv1992c	ctpG	cation transporter ATPase G
2235224	0	C	Del	GAP	13	16	28	100	29		Rv1992c	ctpG	cation transporter ATPase G
2235225	0	T	Del	GAP	13	16	28	100	29		Rv1992c	ctpG	cation transporter ATPase G
2235226	0	T	Del	GAP	13	16	28	100	29		Rv1992c	ctpG	cation transporter ATPase G
2235227	0	G	Del	GAP	13	16	28	100	29		Rv1992c	ctpG	cation transporter ATPase G
2235228	0	G	Del	GAP	13	16	28	100	29		Rv1992c	ctpG	cation transporter ATPase G
2235229	0	G	Del	GAP	13	16	28	100	29		Rv1992c	ctpG	cation transporter ATPase G
2235230	0	G	Del	GAP	13	16	28	100	29		Rv1992c	ctpG	cation transporter ATPase G
2235231	0	C	Del	GAP	13	16	28	100	29		Rv1992c	ctpG	cation transporter ATPase G
2235232	0	A	Del	GAP	13	16	28	100	29		Rv1992c	ctpG	cation transporter ATPase G
2235356	0	C	SNP	T	121	96	214	99.54	218	Asp651Asn (gac/Aac)	Rv1992c	ctpG	cation transporter ATPase G
2244421	0	G	SNP	T	96	104	198	100	200	Leu240Met (ctg/Atg)	Rv1999c	-	transporter
2245916	0	T	SNP	G	86	90	175	100	176	Ala236Ala (gct/gcG)	Rv2000	-	hypothetical protein
2247677	0	A	SNP	C	95	96	189	98.96	193	Ile6Ile (ata/atC)	Rv2002	fabG3	20-beta-hydroxysteroid dehydrogenase
2251999	0	A	SNP	G	90	80	170	100	170
2260100	0	C	SNP	T	85	81	163	100	166
2260525	0	C	SNP	T	118	121	233	100	239
2262620	0	T	SNP	A	41	52	90	100	93	Glu151Asp (gaa/gaT)	Rv2015c	-	hypothetical protein
2262679	0	G	SNP	A	45	48	92	100	93	Leu132Leu (ctg/Ttg)	Rv2015c	-	hypothetical protein
2262698	0	G	SNP	C	40	48	88	98.88	89	Gly125Gly (ggc/ggG)	Rv2015c	-	hypothetical protein
2262857	0	T	SNP	C	62	44	104	100	106	Ser72Ser (tca/tcG)	Rv2015c	-	hypothetical protein
2264782	0	C	SNP	A	99	74	166	100	173	Ala262Glu (gcg/gAg)	Rv2017	-	transcriptional regulator
2265059	0	T	SNP	G	81	95	176	99.44	177
2269780	0	T	SNP	C	108	105	211	99.53	214	Asp154Gly (gac/gGc)	Rv2024c	-	hypothetical protein
2270102	0	A	SNP	G	110	107	213	100	217	Trp47Arg (tgg/Cgg)	Rv2024c	-	hypothetical protein
2271211	0	C	SNP	A	97	105	197	98.06	206	Ala180Ser (gcc/Tcc)	Rv2025c	-	cation efflux system protein
2275764	0	G	SNP	A	90	84	172	98.86	176	Leu221Phe (ctc/Ttc)	Rv2029c	pfkB	6-phosphofructokinase PfkB
2282787	0	C	SNP	T	100	104	202	100	204	Cys312Tyr (tgt/tAt)	Rv2037c	-	transmembrane protein
2284456	0	T	SNP	G	90	79	164	100	169	Glu114Ala (gag/gCg)	Rv2038c	-	sugar ABC transporter ATP-binding protein
2285251	0	C	SNP	A	60	67	125	99.22	128	Val131Phe (gtc/Ttc)	Rv2039c	-	sugar ABC transporter permease
2285558	0	G	SNP	A	82	73	155	100	155	Cys28Cys (tgc/tgT)	Rv2039c	-	sugar ABC transporter permease
2287121	0	A	SNP	G	97	89	185	99.47	187	Asp242Asp (gat/gaC)	Rv2041c	-	sugar ABC transporter substrate-binding lipoprotein
2289047	0	G	SNP	A	101	92	189	100	193	Ser65Ser (tcc/tcT)	Rv2043c	pncA	pyrazinamidase/nicotinamidase PncA		phylo (Delhi/CAS)	pyrazinamide (PZA)
2289366	0	G	Del	GAP	100	92	191	97.96	196		Rv2044c	-	hypothetical protein
2296042	0	G	SNP	C	104	113	216	98.64	220	Pro3649Ala (ccg/Gcg)	Rv2048c	pks12	polyketide synthase
2296181	0	A	SNP	G	98	94	188	81.36	236	Gly3602Gly (ggt/ggC)	Rv2048c	pks12	polyketide synthase
2296876	0	C	SNP	G	90	97	184	98.94	189	Gly3371Arg (ggt/Cgt)	Rv2048c	pks12	polyketide synthase
2300546	0	A	SNP	T	111	99	210	100	210	His2147Gln (cat/caA)	Rv2048c	pks12	polyketide synthase
2300552	0	T	SNP	G	102	96	194	100	198	Pro2145Pro (cca/ccC)	Rv2048c	pks12	polyketide synthase
2300555	0	A	SNP	G	99	98	196	100	197	Asp2144Asp (gat/gaC)	Rv2048c	pks12	polyketide synthase
2301782	0	T	SNP	C	36	16	50	98.11	53	Val1735Val (gta/gtG)	Rv2048c	pks12	polyketide synthase
2306472	0	T	SNP	C	95	131	223	99.12	228	Tyr172Cys (tac/tGc)	Rv2048c	pks12	polyketide synthase
2307587	0	G	Del	GAP	71	103	166	91.58	190
2307588	0	T	Del	GAP	71	103	166	91.58	190
2307589	0	C	Del	GAP	71	103	166	91.58	190
2307590	0	G	Del	GAP	71	103	166	99.43	175
2308443	0	C	SNP	A	83	92	175	97.77	179	Ala771Ala (gcg/gcT)	Rv2051c	ppm1	polyprenol-monophosphomannose synthase
2309203	0	G	SNP	A	96	88	175	100	184	Ala518Val (gca/gTa)	Rv2051c	ppm1	polyprenol-monophosphomannose synthase
2309619	0	G	SNP	T	87	89	168	98.88	178	Ser379Ser (tcc/tcA)	Rv2051c	ppm1	polyprenol-monophosphomannose synthase
2311099	0	C	SNP	G	112	110	221	99.55	223	Pro473Pro (ccg/ccC)	Rv2052c	-	hypothetical protein
2325320	0	T	SNP	C	80	56	134	99.27	137	Asp184Gly (gat/gGt)	Rv2067c	-	hypothetical protein
2326114	0	G	SNP	A	98	77	170	99.43	176	Thr232Thr (acc/acT)	Rv2068c	blaC	beta-lactamase
2328543	0	T	SNP	C	115	93	206	98.11	212	Ile145Met (ata/atG)	Rv2071c	cobM	precorrin-4 C(11)-methyltransferase
2329533	0	A	SNP	G	91	112	203	100	203	Leu205Pro (ctc/cCc)	Rv2072c	cobL	precorrin-6Y C(5,15)-methyltransferase
2331620	0	A	SNP	C	80	105	182	98.93	187	Gly420Gly (ggt/ggG)	Rv2075c	-	hypothetical protein
2331789	0	G	SNP	T	98	89	183	100	187	Pro364Gln (ccg/cAg)	Rv2075c	-	hypothetical protein
2333215	0	C	SNP	T	97	78	169	97.77	179	Cys25Tyr (tgc/tAc)	Rv2076c	-	hypothetical protein
2334007	0	A	SNP	G	82	87	166	99.41	170	Ala96Ala (gct/gcC)	Rv2077c	-	transmembrane protein
2335075	0	A	SNP	G	91	83	172	100	174	Glu6Gly (gaa/gGa)	Rv2078	-	hypothetical protein
2335080	0	T	SNP	C	91	84	174	100	175	Leu8Leu (ttg/Ctg)	Rv2078	-	hypothetical protein
2335494	0	A	SNP	G	130	102	232	100	232	Tyr47Cys (tac/tGc)	Rv2079	-	hypothetical protein
2338195	0	C	Del	GAP	114	135	250	90.22	276		Rv2081c	-	transmembrane protein
2338990	0	G	SNP	C	170	182	348	99.72	353	Ala94Ala (gcg/gcC)	Rv2082	-	hypothetical protein
2338994	0	G	SNP	A	179	182	352	100	361	Ala96Thr (gcg/Acg)	Rv2082	-	hypothetical protein
2339240	0	G	SNP	A	145	191	334	99.7	337	Gly178Ser (ggt/Agt)	Rv2082	-	hypothetical protein
2340621	0	C	SNP	G	162	190	337	99.15	355	Pro638Arg (ccc/cGc)	Rv2082	-	hypothetical protein
2341636	0	C	SNP	G	110	118	228	100	228	Leu256Val (ctg/Gtg)	Rv2083	-	hypothetical protein
2342649	1	A	Ins	G	81	66	147	78.19	149		Rv2084	-	hypothetical protein
2342649	2	A	Ins	G	81	68	149	79.26	149		Rv2084	-	hypothetical protein
2342649	3	A	Ins	C	81	67	148	78.72	149		Rv2084	-	hypothetical protein
2342649	4	A	Ins	G	81	68	149	79.26	149		Rv2084	-	hypothetical protein
2342649	5	A	Ins	T	80	68	148	78.72	148		Rv2084	-	hypothetical protein
2342649	6	A	Ins	A	80	68	148	78.72	148		Rv2084	-	hypothetical protein
2342649	7	A	Ins	C	80	67	147	78.19	148		Rv2084	-	hypothetical protein
2342649	8	A	Ins	A	80	68	148	78.72	148		Rv2084	-	hypothetical protein
2342649	9	A	Ins	C	80	68	148	78.72	148		Rv2084	-	hypothetical protein
2342649	10	A	Ins	A	80	67	147	78.19	148		Rv2084	-	hypothetical protein
2342649	11	A	Ins	C	80	68	148	78.72	148		Rv2084	-	hypothetical protein
2342764	0	C	SNP	T	91	99	188	100	190	Arg319Arg (cgc/cgT)	Rv2084	-	hypothetical protein
2344246	0	G	SNP	C	78	84	161	100	162
2345037	0	C	SNP	A	98	89	184	100	187	Leu209Leu (ctc/ctA)	Rv2088	pknJ	transmembrane serine/threonine-protein kinase PknJ
2345085	0	A	SNP	C	99	92	187	100	191	Ala225Ala (gca/gcC)	Rv2088	pknJ	transmembrane serine/threonine-protein kinase PknJ
2346929	0	C	SNP	T	99	77	171	100	176	Leu132Leu (ctg/ctA)	Rv2089c	pepE	dipeptidase PepE
2347869	0	T	SNP	G	116	98	211	99.53	215	Val166Gly (gtc/gGc)	Rv2090	-	5'-3' exonuclease
2348446	0	C	SNP	G	110	112	220	99.11	224	Phe358Leu (ttc/ttG)	Rv2090	-	5'-3' exonuclease
2348708	0	G	SNP	A	84	93	176	100	177	Val195Val (gtc/gtT)	Rv2091c	-	membrane protein
2353385	0	G	SNP	C	123	90	207	100	213	Gln311Glu (cag/Gag)	Rv2095c	pafC	proteasome accessory factor C
2357269	0	G	Del	GAP	106	95	204	84.81	237
2357270	0	C	Del	GAP	106	95	204	85.17	236
2357271	0	C	Del	GAP	105	95	204	85.47	234
2358029	1	T	Ins	G	116	118	234	97.1	234
2361604	0	C	SNP	G	125	118	232	100	243	Val455Val (gtc/gtG)	Rv2101	helZ	helicase HelZ
2362041	0	C	SNP	A	98	96	190	100	194	Pro601Gln (ccg/cAg)	Rv2101	helZ	helicase HelZ
2367061	0	A	Del	GAP	78	79	157	98.12	160
2368565	0	A	Del	GAP	78	81	157	98.76	161
2369186	0	G	SNP	C	74	125	197	100	199	Arg182Gly (cgt/Ggt)	Rv2109c	prcA	proteasome subunit alpha
2369326	0	C	SNP	G	86	88	168	100	174	Arg135Pro (cgc/cCc)	Rv2109c	prcA	proteasome subunit alpha
2378851	0	C	SNP	T	110	109	207	98.65	222	Arg156Trp (cgg/Tgg)	Rv2119	-	hypothetical protein
2381100	0	G	SNP	A	111	79	188	98.45	193	Pro10Pro (ccg/ccA)	Rv2123	PPE37	PPE family protein PPE37
2382287	0	C	Del	GAP	89	100	188	94.03	201		Rv2123	PPE37	PPE family protein PPE37
2382289	0	G	SNP	T	94	103	191	98.01	201	Asp407Tyr (gac/Tac)	Rv2123	PPE37	PPE family protein PPE37
2384295	1	G	Ins	T	71	81	152	97.44	152		Rv2124c	metH	methionine synthase
2386389	0	G	SNP	A	107	109	215	100	216	Gly33Ser (ggc/Agc)	Rv2125	-	hypothetical protein
2387733	0	T	SNP	C	131	73	204	100	204	Glu80Glu (gaa/gaG)	Rv2126c	PE_PGRS37	PE-PGRS family protein PE_PGRS37
2388641	0	G	SNP	A	99	91	187	99.48	191	Gly9Asp (ggc/gAc)	Rv2127	ansP1	L-asparagine permease
2397560	0	C	SNP	T	120	105	222	99.12	227	Thr77Thr (acc/acT)	Rv2138	lppL	lipoprotein LppL
2402765	0	G	SNP	A	76	75	149	100	151
2413246	0	C	SNP	A	127	118	243	100	245	Val36Leu (gtg/Ttg)	Rv2153c	murG	UDP-N-acetylglucosamine--N-acetylmuramyl- (pentapeptide) pyrophosphoryl-undecaprenol-N-acetylglucosamine transferase
2415656	0	G	SNP	C	124	125	246	99.6	250	Arg247Gly (cgg/Ggg)	Rv2155c	murD	UDP-N-acetylmuramoylalanine--D-glutamate ligase
2419943	0	G	SNP	A	120	110	226	99.14	232	Ser222Ser (tcc/tcT)	Rv2158c	murE	UDP-N-acetylmuramoylalanyl-D-glutamate--2, 6-diaminopimelate ligase
2421816	0	A	SNP	G	137	112	243	99.6	250
2421975	1	G	Ins	G	98	99	197	93.36	198
2421975	2	G	Ins	G	99	96	195	92.42	196
2421975	3	G	Ins	A	99	97	196	92.89	196
2421975	4	G	Ins	A	99	97	196	92.89	196
2423819	0	C	SNP	G	101	56	146	95.73	164	Gly340Gly (ggg/ggC)	Rv2162c	PE_PGRS38	PE-PGRS family protein PE_PGRS38
2423822	0	A	SNP	G	102	64	159	97.65	170	Gly339Gly (ggt/ggC)	Rv2162c	PE_PGRS38	PE-PGRS family protein PE_PGRS38
2424114	0	C	SNP	A	11	63	71	98.67	75	Arg242Leu (cgc/cTc)	Rv2162c	PE_PGRS38	PE-PGRS family protein PE_PGRS38
2424151	0	C	SNP	A	8	43	50	100	51	Ala230Ser (gca/Tca)	Rv2162c	PE_PGRS38	PE-PGRS family protein PE_PGRS38
2424925	0	A	SNP	G	105	90	193	100	195
2425471	0	T	SNP	C	98	98	195	100	196	Arg539Arg (cga/cgG)	Rv2163c	pbpB	penicillin-binding membrane protein PbpB
2434749	0	C	SNP	T	115	89	202	99.51	205
2440323	0	C	SNP	G	78	83	161	100	161
2440926	0	G	SNP	T	95	81	173	100	176	Asp265Glu (gac/gaA)	Rv2178c	aroG	phospho-2-dehydro-3-deoxyheptonate aldolase AroG
2440935	0	G	SNP	C	97	77	172	98.86	176	Ser262Ser (tcc/tcG)	Rv2178c	aroG	phospho-2-dehydro-3-deoxyheptonate aldolase AroG
2442418	0	A	SNP	G	117	117	232	99.15	236	Val266Ala (gtc/gCc)	Rv2180c	-	integral membrane protein
2448458	0	C	SNP	T	102	79	181	99.45	182	Thr100Ile (acc/aTc)	Rv2187	fadD15	long-chain-fatty-acid--CoA ligase FadD15
2449826	0	C	SNP	G	79	99	174	100	178	Ser556Trp (tcg/tGg)	Rv2187	fadD15	long-chain-fatty-acid--CoA ligase FadD15
2452452	0	G	SNP	A	125	100	224	100	225	Thr274Met (acg/aTg)	Rv2190c	-	endopeptidase
2462871	0	G	SNP	A	77	98	169	100	175	Ala59Ala (gcc/gcT)	Rv2198c	mmpS3	membrane protein MmpS3
2470591	0	A	SNP	C	100	83	181	99.46	184
2472029	0	T	SNP	G	131	117	240	99.6	249	Trp207Gly (tgg/Ggg)	Rv2207	cobT	nicotinate-nucleotide-dimethylbenzimidazolphosphoribosyltransferase
2477984	0	G	SNP	A	87	83	169	99.42	171	Ser265Ser (tcg/tcA)	Rv2212	-	adenylyl cyclase
2478619	0	G	SNP	A	94	104	195	100	198	Leu94Leu (ctg/ctA)	Rv2213	pepB	cytosol aminopeptidase
2480809	0	G	SNP	C	109	107	213	100	216	Ala298Gly (gcc/gGc)	Rv2214c	ephD	oxidoreductase EphD
2483950	0	A	SNP	G	114	99	211	99.53	214	Ile109Val (atc/Gtc)	Rv2216	-	epimerase family protein
2494430	0	C	SNP	G	96	94	187	99.48	191	Gly324Arg (ggc/Cgc)	Rv2223c	-	carboxylesterase B
2499726	0	G	SNP	A	104	90	194	98.98	196	Asp299Asn (gat/Aat)	Rv2226	-	hypothetical protein
2502965	0	G	SNP	C	110	134	240	99.59	245	Arg170Gly (cgc/Ggc)	Rv2229c	-	hypothetical protein
2504177	0	C	SNP	T	106	112	215	100	218	Glu144Glu (gag/gaA)	Rv2230c	-	GTP cyclohydrolase
2509140	0	G	SNP	C	105	131	232	100	236	Ser79Cys (tcc/tGc)	Rv2236c	cobD	cobalamin biosynthesis transmembrane protein CobD
2509722	0	A	SNP	G	108	100	203	100	208	Pro78Pro (cca/ccG)	Rv2237	-	hypothetical protein
2516271	0	T	SNP	C	111	135	240	99.6	247	Met323Thr (atg/aCg)	Rv2242	-	hypothetical protein
2516567	0	G	SNP	C	77	88	162	100	165
2521342	0	T	SNP	C	105	112	212	100	217	Asp200Asp (gat/gaC)	Rv2247	accD6	acetyl-/propionyl-CoA carboxylase subunit beta
2523205	1	G	Ins	C	84	80	164	94.8	164
2523205	2	G	Ins	G	84	80	164	94.8	164
2523205	3	G	Ins	C	84	80	164	94.8	164
2525723	0	G	Del	GAP	95	112	206	95.83	216		Rv2251	-	flavoprotein
2526431	0	G	SNP	A	95	117	202	100	212	Val289Val (gtg/gtA)	Rv2251	-	flavoprotein
2526974	0	T	SNP	C	101	89	187	100	190	Pro470Pro (cct/ccC)	Rv2251	-	flavoprotein
2529680	0	A	SNP	G	96	91	187	99.47	188	Thr65Thr (act/acC)	Rv2256c	-	hypothetical protein
2531742	0	A	SNP	G	87	97	179	100	184	Ala52Ala (gct/gcC)	Rv2258c	-	transcriptional regulator
2533377	0	T	SNP	C	101	95	195	100	196	Asp16Asp (gat/gaC)	Rv2260	-	hypothetical protein
2534563	0	G	Del	GAP	111	116	225	97.42	233
2534564	0	A	Del	GAP	111	116	225	100	227
2536312	0	C	SNP	T	81	116	192	99.49	198	Arg224Arg (cgc/cgT)	Rv2263	-	oxidoreductase
2536625	1	C	Ins	G	96	88	184	89.76	184		Rv2264c	-	hypothetical protein
2536625	2	C	Ins	G	96	88	184	89.76	184		Rv2264c	-	hypothetical protein
2537046	0	G	SNP	A	110	119	219	98.71	232	Gly435Gly (ggc/ggT)	Rv2264c	-	hypothetical protein
2538267	0	T	Del	GAP	66	62	124	98.46	130		Rv2264c	-	hypothetical protein
2538268	0	G	Del	GAP	66	62	124	98.46	130		Rv2264c	-	hypothetical protein
2538269	0	T	Del	GAP	66	62	124	98.46	130		Rv2264c	-	hypothetical protein
2538270	0	G	Del	GAP	66	62	124	98.46	130		Rv2264c	-	hypothetical protein
2538271	0	A	Del	GAP	66	62	124	98.46	130		Rv2264c	-	hypothetical protein
2538272	0	T	Del	GAP	66	62	124	98.46	130		Rv2264c	-	hypothetical protein
2538273	0	G	Del	GAP	66	62	124	98.46	130		Rv2264c	-	hypothetical protein
2538274	0	G	Del	GAP	66	62	124	98.46	130		Rv2264c	-	hypothetical protein
2538275	0	A	Del	GAP	66	62	124	98.46	130		Rv2264c	-	hypothetical protein
2538276	0	G	Del	GAP	66	62	124	98.46	130		Rv2264c	-	hypothetical protein
2538277	0	T	Del	GAP	66	62	124	98.46	130		Rv2264c	-	hypothetical protein
2538278	0	G	Del	GAP	66	62	124	98.46	130		Rv2264c	-	hypothetical protein
2538279	0	A	Del	GAP	66	62	124	98.46	130		Rv2264c	-	hypothetical protein
2538280	0	T	Del	GAP	66	62	124	98.46	130		Rv2264c	-	hypothetical protein
2538281	0	C	Del	GAP	66	62	124	98.46	130		Rv2264c	-	hypothetical protein
2538282	0	G	Del	GAP	66	62	124	98.46	130		Rv2264c	-	hypothetical protein
2538283	0	G	Del	GAP	66	62	124	98.46	130		Rv2264c	-	hypothetical protein
2538284	0	C	Del	GAP	66	62	124	98.46	130		Rv2264c	-	hypothetical protein
2538285	0	A	Del	GAP	66	62	124	98.46	130		Rv2264c	-	hypothetical protein
2538286	0	G	Del	GAP	66	62	124	98.46	130		Rv2264c	-	hypothetical protein
2538287	0	C	Del	GAP	66	62	124	98.46	130		Rv2264c	-	hypothetical protein
2538288	0	C	Del	GAP	66	62	124	98.46	130		Rv2264c	-	hypothetical protein
2538289	0	A	Del	GAP	66	62	124	98.46	130		Rv2264c	-	hypothetical protein
2538290	0	C	Del	GAP	66	62	124	98.46	130		Rv2264c	-	hypothetical protein
2540554	0	T	SNP	C	84	101	184	100	185	Ser151Pro (tcg/Ccg)	Rv2266	cyp124	cytochrome P450 Cyp124
2541477	0	C	SNP	G	89	77	163	99.4	167
2541779	0	G	SNP	A	76	90	166	98.22	169	Tyr344Tyr (tac/taT)	Rv2267c	-	hypothetical protein
2542543	0	G	SNP	A	84	70	150	100	154	Arg90Cys (cgt/Tgt)	Rv2267c	-	hypothetical protein
2562644	0	G	SNP	T	89	83	169	100	172	Ala16Ser (gcg/Tcg)	Rv2290	lppO	lipoprotein LppO
2564368	1	G	Ins	C	72	72	144	96	144		Rv2293c	-	hypothetical protein
2566766	1	C	Ins	G	91	86	177	90.31	178
2566768	0	A	SNP	C	93	88	179	97.84	185
2573756	0	C	SNP	A	103	87	189	100	190
2578626	0	A	SNP	G	82	121	200	100	203	Met24Thr (atg/aCg)	Rv2307c	-	hypothetical protein
2586127	0	A	SNP	G	109	115	220	99.56	225	Gly388Gly (ggt/ggC)	Rv2314c	-	hypothetical protein
2589216	0	G	SNP	C	105	134	237	99.58	240	Val127Leu (gtg/Ctg)	Rv2316	uspA	sugar ABC transporter permease UspA
2591172	0	G	SNP	A	94	94	184	100	188	Ala219Thr (gcc/Acc)	Rv2318	uspC	sugar ABC transporter substrate-binding lipoprotein UspC
2598400	0	A	SNP	G	99	99	194	99.5	199	Asn516Asn (aat/aaC)	Rv2326c	-	ABC transporter ATP-binding protein
2600044	0	C	SNP	T	116	120	229	99.58	237	Gly19Gly (ggc/ggT)	Rv2327	-	hypothetical protein
2600260	0	A	SNP	G	109	93	200	100	202	Arg91Arg (cga/cgG)	Rv2327	-	hypothetical protein
2601576	0	T	SNP	G	84	100	182	100	184	Ser282Arg (agt/agG)	Rv2328	PE23	PE family protein PE23
2604164	0	A	Del	GAP	52	69	122	75.62	160		Rv2330c	lppP	lipoprotein LppP
2608117	0	C	SNP	A	116	113	222	100	229	Asp69Tyr (gac/Tac)	Rv2333c	stp	multidrug resistance protein
2612348	0	C	SNP	A	93	95	188	100	188	Glu214_ (gag/Tag)	Rv2337c	-	hypothetical protein
2612632	0	C	SNP	A	98	88	179	100	186	Gly119Val (ggc/gTc)	Rv2337c	-	hypothetical protein
2615413	0	A	SNP	G	91	82	170	100	173	Thr241Ala (acc/Gcc)	Rv2339	mmpL9	transmembrane transport protein MmpL9
2619271	0	T	SNP	C	83	87	168	99.42	171
2624986	0	T	SNP	G	99	96	194	99.49	196	Val389Gly (gtg/gGg)	Rv2345	-	transmembrane protein
2625924	0	T	SNP	C	90	102	188	100	192	Ala83Ala (gca/gcG)	Rv2346c	esxO	ESAT-6 like protein EsxO
2626095	0	C	SNP	G	95	108	201	89.82	226	Ala26Ala (gcg/gcC)	Rv2346c	esxO	ESAT-6 like protein EsxO
2626513	0	T	SNP	A	47	40	87	98.86	88	Thr3Ser (aca/Tca)	Rv2347c	esxP	ESAT-6 like protein EsxP
2626514	0	T	SNP	G	51	40	90	98.91	92	Ala2Ala (gca/gcC)	Rv2347c	esxP	ESAT-6 like protein EsxP
2626600	0	G	SNP	A	75	50	119	100	125
2627946	0	A	SNP	G	91	80	166	100	171	Arg251Arg (cgt/cgC)	Rv2349c	plcC	phospholipase C
2631009	1	G	Ins	G	63	75	138	82.14	138		Rv2351c	plcA	membrane-associated phospholipase A
2631009	2	G	Ins	T	63	75	138	82.14	138		Rv2351c	plcA	membrane-associated phospholipase A
2631009	3	G	Ins	G	63	74	137	81.55	138		Rv2351c	plcA	membrane-associated phospholipase A
2631009	4	G	Ins	C	63	75	138	82.14	138		Rv2351c	plcA	membrane-associated phospholipase A
2631009	5	G	Ins	C	63	75	138	82.14	138		Rv2351c	plcA	membrane-associated phospholipase A
2632341	1	C	Ins	A	63	63	126	94.74	126
2632362	0	T	SNP	C	73	69	141	99.3	143
2637541	0	C	SNP	T	73	104	176	99.44	178
2642383	0	C	SNP	T	74	75	147	100	149	Ala66Thr (gcc/Acc)	Rv2360c	-	hypothetical protein
2647468	0	G	SNP	A	88	95	177	100	183	Ala300Ala (gcc/gcT)	Rv2366c	-	transmembrane protein
2651552	0	A	SNP	G	98	93	188	98.96	193	Leu3Leu (ttg/Ctg)	Rv2370c	-	hypothetical protein
2652254	0	G	SNP	C	108	110	216	100	218	Ala191Gly (gct/gGt)	Rv2372c	-	rRNA small subunit methyltransferase E
2656225	0	A	SNP	G	85	93	174	100	178	Val69Ala (gtc/gCc)	Rv2377c	-	hypothetical protein
2656635	0	G	SNP	A	99	84	177	100	183	Pro357Ser (ccg/Tcg)	Rv2378c	mbtG	L-lysine N6-monooxygenase
2660319	0	C	SNP	G	104	94	196	100	198	Glu589Asp (gag/gaC)	Rv2379c	mbtF	peptide synthetase
2661039	0	G	SNP	A	104	94	194	100	198	Ile349Ile (atc/atT)	Rv2379c	mbtF	peptide synthetase
2665646	0	G	SNP	A	71	85	151	100	156	Asp490Asp (gac/gaT)	Rv2380c	mbtE	peptide synthetase
2678426	0	T	SNP	G	80	120	198	99.5	201	Leu233Arg (ctg/cGg)	Rv2385	mbtJ	acetyl hydrolase
2680658	0	T	SNP	G	75	95	166	100	170	Thr67Thr (act/acG)	Rv2386a	-	hypothetical protein
2688700	0	C	SNP	T	92	117	206	100	209	Pro231Ser (ccg/Tcg)	Rv2394	ggtB	gamma-glutamyltranspeptidase precursor GgtB
2690160	0	A	SNP	G	82	97	178	99.44	180	Asn30Ser (aac/aGc)	Rv2395	-	integral membrane protein
2691810	0	A	SNP	T	80	59	136	100	139	Lys580Ile (aaa/aTa)	Rv2395	-	integral membrane protein
2693580	0	G	SNP	A	122	34	147	99.36	157	Gly261Asp (ggc/gAc)	Rv2396	PE_PGRS41	acid and phagosome regulated protein AprC
2695378	0	C	SNP	G	65	66	129	100	131	Gly141Ala (ggc/gCc)	Rv2398c	cysW	sulfate ABC transporter permease CysW
2697489	0	C	SNP	T	90	85	172	100	175	Ala76Thr (gcg/Acg)	Rv2400c	subI	sulfate ABC transporter substrate-binding lipoprotein SubI
2700222	0	T	SNP	C	80	99	178	100	179	Leu565Pro (ctg/cCg)	Rv2402	-	trehalase
2704884	1	A	Ins	C	59	89	148	98.01	148		Rv2407	-	ribonuclease Z
2704884	2	A	Ins	A	59	89	148	98.01	148		Rv2407	-	ribonuclease Z
2704884	3	A	Ins	G	59	89	148	98.01	148		Rv2407	-	ribonuclease Z
2704884	4	A	Ins	C	57	86	143	94.7	143		Rv2407	-	ribonuclease Z
2704884	5	A	Ins	G	56	85	141	93.38	141		Rv2407	-	ribonuclease Z
2704884	6	A	Ins	A	54	84	138	91.39	138		Rv2407	-	ribonuclease Z
2704884	7	A	Ins	C	54	84	138	91.39	138		Rv2407	-	ribonuclease Z
2712328	0	C	SNP	T	96	102	195	100	198	Pro183Pro (ccg/ccA)	Rv2414c	-	hypothetical protein
2713795	0	C	SNP	T	113	115	222	99.13	230
2718852	0	T	SNP	G	113	79	191	100	192
2720069	0	G	SNP	A	67	93	156	99.38	161	Gly158Glu (ggg/gAg)	Rv2423	-	hypothetical protein
2720444	0	C	SNP	T	102	70	171	99.42	173	Ser283Phe (tct/tTt)	Rv2423	-	hypothetical protein
2720895	0	G	SNP	A	6	52	57	100	58	His295Tyr (cac/Tac)	Rv2424c	-	transposase
2720952	0	T	SNP	C	6	32	37	97.44	39	Thr276Ala (acc/Gcc)	Rv2424c	-	transposase
2720954	0	G	SNP	A	9	30	39	100	39	Thr275Ile (acc/aTc)	Rv2424c	-	transposase
2721562	0	C	SNP	G	85	95	175	100	180	Ala72Ala (gcg/gcC)	Rv2424c	-	transposase
2723506	0	T	SNP	C	91	89	173	100	180	Leu226Leu (tta/ttG)	Rv2426c	-	hypothetical protein
2724198	0	T	Del	GAP	59	66	127	75.3	166
2724199	0	A	Del	GAP	59	66	127	78.12	160
2724200	0	G	Del	GAP	59	66	127	77.64	161
2726105	0	G	SNP	A	68	109	176	99.44	178						phylo (Delhi/CAS, 3)	isoniazid (INH)
2729058	0	A	SNP	C	115	104	216	100	219	Leu26Arg (ctg/cGg)	Rv2433c	-	hypothetical protein
2734074	0	T	SNP	C	123	123	241	99.19	248	Val282Ala (gtc/gCc)	Rv2436	rbsK	ribokinase RbsK
2737572	0	C	SNP	A	97	114	201	100	211	Ala226Ser (gcg/Tcg)	Rv2439c	proB	glutamate 5-kinase protein
2738221	0	G	SNP	A	114	108	219	100	222	Ile9Ile (atc/atT)	Rv2439c	proB	glutamate 5-kinase protein
2740693	0	T	SNP	C	78	78	155	98.73	158
2751804	0	C	SNP	T	112	102	212	99.53	215	Arg126Gln (cgg/cAg)	Rv2450c	rpfE	resuscitation-promoting factor RpfE
2752427	0	G	SNP	A	80	103	182	98.92	185	Gly56Arg (ggg/Agg)	Rv2451	-	hypothetical protein
2752698	0	C	SNP	A	77	89	165	100	166
2753869	0	A	SNP	G	102	101	201	99.51	204	Val293Ala (gtg/gCg)	Rv2454c	-	2-oxoglutarate oxidoreductase subunit KorB
2760152	0	A	SNP	G	108	119	224	100	227	Tyr125Cys (tac/tGc)	Rv2458	mmuM	homocysteine S-methyltransferase MmuM
2763077	0	G	SNP	A	77	82	158	98.76	161	Tyr33Tyr (tac/taT)	Rv2460c	clpP2	ATP-dependent CLP protease proteolytic subunit 2
2771383	0	A	SNP	G	97	137	229	99.57	235	Ser800Gly (agc/Ggc)	Rv2467	pepN	aminopeptidase PepN
2778653	0	G	SNP	T	85	85	169	100	170	Arg1204Ser (cgc/Agc)	Rv2476c	gdh	NAD-dependent glutamate dehydrogenase
2779136	0	T	SNP	C	97	99	194	99.49	197	Ser1043Gly (agc/Ggc)	Rv2476c	gdh	NAD-dependent glutamate dehydrogenase
2782498	0	G	SNP	A	77	78	152	100	155	Asp515Asp (gac/gaT)	Rv2477c	-	macrolide ABC transporter ATP-binding protein
2786952	0	A	SNP	G	107	106	212	100	213	Cys778Arg (tgc/Cgc)	Rv2482c	plsB2	glycerol-3-phosphate acyltransferase
2791098	0	C	SNP	T	83	99	176	100	182	Gly466Asp (ggt/gAt)	Rv2484c	-	diacyglycerol O-acyltransferase
2795974	0	T	Del	GAP	41	38	86	95.18	83		Rv2487c	PE_PGRS42	PE-PGRS family protein PE_PGRS42
2795975	0	T	Del	GAP	41	38	86	96.34	82		Rv2487c	PE_PGRS42	PE-PGRS family protein PE_PGRS42
2795976	0	G	Del	GAP	41	38	86	95.18	83		Rv2487c	PE_PGRS42	PE-PGRS family protein PE_PGRS42
2795977	0	C	Del	GAP	41	38	86	96.34	82		Rv2487c	PE_PGRS42	PE-PGRS family protein PE_PGRS42
2795978	0	C	Del	GAP	41	38	86	96.34	82		Rv2487c	PE_PGRS42	PE-PGRS family protein PE_PGRS42
2795979	0	G	Del	GAP	41	38	86	97.53	81		Rv2487c	PE_PGRS42	PE-PGRS family protein PE_PGRS42
2795980	0	C	Del	GAP	41	38	86	98.75	80		Rv2487c	PE_PGRS42	PE-PGRS family protein PE_PGRS42
2795981	0	C	Del	GAP	41	38	86	97.53	81		Rv2487c	PE_PGRS42	PE-PGRS family protein PE_PGRS42
2795982	0	C	Del	GAP	41	38	86	98.75	80		Rv2487c	PE_PGRS42	PE-PGRS family protein PE_PGRS42
2795983	0	G	Del	GAP	41	38	86	98.75	80		Rv2487c	PE_PGRS42	PE-PGRS family protein PE_PGRS42
2795984	0	C	Del	GAP	41	38	86	98.75	80		Rv2487c	PE_PGRS42	PE-PGRS family protein PE_PGRS42
2795985	0	G	Del	GAP	41	38	86	100	79		Rv2487c	PE_PGRS42	PE-PGRS family protein PE_PGRS42
2795986	0	C	Del	GAP	41	38	86	100	79		Rv2487c	PE_PGRS42	PE-PGRS family protein PE_PGRS42
2795987	0	C	Del	GAP	41	38	86	100	79		Rv2487c	PE_PGRS42	PE-PGRS family protein PE_PGRS42
2795988	0	G	Del	GAP	41	38	86	100	79		Rv2487c	PE_PGRS42	PE-PGRS family protein PE_PGRS42
2795989	0	C	Del	GAP	41	38	86	100	79		Rv2487c	PE_PGRS42	PE-PGRS family protein PE_PGRS42
2795990	0	C	Del	GAP	41	38	86	100	79		Rv2487c	PE_PGRS42	PE-PGRS family protein PE_PGRS42
2795991	0	G	Del	GAP	41	38	86	100	79		Rv2487c	PE_PGRS42	PE-PGRS family protein PE_PGRS42
2795992	0	G	Del	GAP	41	38	86	100	79		Rv2487c	PE_PGRS42	PE-PGRS family protein PE_PGRS42
2795993	0	T	Del	GAP	41	38	86	100	79		Rv2487c	PE_PGRS42	PE-PGRS family protein PE_PGRS42
2798595	0	C	SNP	T	131	107	232	100	238	Ala762Ala (gcg/gcA)	Rv2488c	-	LuxR family transcriptional regulator
2803139	0	C	Del	GAP	95	88	182	80.26	228		Rv2490c	PE_PGRS43	PE-PGRS family protein PE_PGRS43
2803140	0	C	Del	GAP	95	88	182	80.26	228		Rv2490c	PE_PGRS43	PE-PGRS family protein PE_PGRS43
2803141	0	A	Del	GAP	95	88	182	83.18	220		Rv2490c	PE_PGRS43	PE-PGRS family protein PE_PGRS43
2803142	0	C	Del	GAP	95	88	182	83.94	218		Rv2490c	PE_PGRS43	PE-PGRS family protein PE_PGRS43
2803143	0	C	Del	GAP	95	88	182	83.94	218		Rv2490c	PE_PGRS43	PE-PGRS family protein PE_PGRS43
2803144	0	G	Del	GAP	95	88	182	84.72	216		Rv2490c	PE_PGRS43	PE-PGRS family protein PE_PGRS43
2803145	0	G	Del	GAP	95	88	182	87.56	209		Rv2490c	PE_PGRS43	PE-PGRS family protein PE_PGRS43
2803146	0	C	Del	GAP	95	88	182	87.14	210		Rv2490c	PE_PGRS43	PE-PGRS family protein PE_PGRS43
2803147	0	A	Del	GAP	95	88	182	87.56	209		Rv2490c	PE_PGRS43	PE-PGRS family protein PE_PGRS43
2804682	0	C	SNP	T	120	94	202	97.72	219	Gly519Ser (ggt/Agt)	Rv2490c	PE_PGRS43	PE-PGRS family protein PE_PGRS43
2807486	0	C	SNP	A	63	83	145	100	146	Ala70Asp (gcc/gAc)	Rv2492	-	hypothetical protein
2808079	0	G	SNP	A	108	90	195	99	200
2809621	0	T	SNP	C	99	117	215	100	216	Thr107Ala (acc/Gcc)	Rv2495c	bkdC	branched-chain keto acid dehydrogenase E2 component
2812520	0	C	SNP	T	95	87	178	100	182	Lys219Lys (aag/aaA)	Rv2498c	citE	citrate (pro-3S)-lyase subunit beta
2817747	0	G	SNP	A	102	118	219	100	220	Ala243Val (gct/gTt)	Rv2502c	accD1	acetyl-/propionyl-CoA carboxylase subunit beta
2818837	0	A	SNP	G	96	85	178	100	181	Gly97Gly (ggt/ggC)	Rv2503c	scoB	succinyl-CoA:3-ketoacid-CoA transferase subunit B
2821342	0	C	SNP	T	94	99	189	100	193	Ala85Ala (gcg/gcA)	Rv2505c	fadD35	fatty-acid--CoA ligase FadD35
2825466	0	G	SNP	A	93	94	184	100	187	Lys263Lys (aag/aaA)	Rv2509	-	short-chain type dehydrogenase/reductase
2827984	0	G	SNP	T	79	91	169	100	170
2828019	0	T	SNP	C	68	99	161	99.4	168
2830525	0	C	SNP	A	66	63	129	100	129	Thr122Lys (acg/aAg)	Rv2513	-	hypothetical protein
2836773	0	C	SNP	T	100	72	168	100	172	Ser330Leu (tcg/tTg)	Rv2519	PE26	PE family protein PE26
2840999	0	C	SNP	G	78	103	179	100	181	Ser2778Ser (tcg/tcC)	Rv2524c	fas	fatty acid synthase
2841022	0	A	SNP	G	73	106	176	100	179	Cys2771Arg (tgc/Cgc)	Rv2524c	fas	fatty acid synthase
2847281	0	A	SNP	G	93	122	212	99.54	216	Asp684Asp (gat/gaC)	Rv2524c	fas	fatty acid synthase
2853197	0	G	SNP	A	94	111	205	100	205	Cys108Tyr (tgc/tAc)	Rv2529	-	hypothetical protein
2855259	0	A	SNP	G	83	76	155	100	159	Ala841Ala (gct/gcC)	Rv2531c	-	amino acid decarboxylase
2865760	0	A	SNP	G	93	112	198	100	205	Thr211Ala (acc/Gcc)	Rv2542	-	hypothetical protein
2865882	0	T	SNP	C	94	108	200	100	202	Val251Val (gtt/gtC)	Rv2542	-	hypothetical protein
2867207	0	C	SNP	G	83	71	150	100	154	Ala28Ala (gcc/gcG)	Rv2544	lppB	lipoprotein LppB
2867230	0	G	SNP	A	57	48	104	100	105	Gly36Asp (ggc/gAc)	Rv2544	lppB	lipoprotein LppB
2867231	0	C	SNP	T	56	48	103	100	104	Gly36Gly (ggc/ggT)	Rv2544	lppB	lipoprotein LppB
2867236	0	A	SNP	G	56	49	103	100	105	Asn38Ser (aac/aGc)	Rv2544	lppB	lipoprotein LppB
2867240	0	C	SNP	T	58	52	109	100	110	Pro39Pro (ccc/ccT)	Rv2544	lppB	lipoprotein LppB
2867245	0	A	SNP	C	59	53	112	100	112	Lys41Thr (aaa/aCa)	Rv2544	lppB	lipoprotein LppB
2867251	0	C	SNP	G	60	52	111	100	112	Pro43Arg (ccg/cGg)	Rv2544	lppB	lipoprotein LppB
2867254	0	A	SNP	G	61	53	111	100	114	His44Arg (cac/cGc)	Rv2544	lppB	lipoprotein LppB
2867263	0	G	SNP	A	79	62	140	100	141	Gly47Asp (ggc/gAc)	Rv2544	lppB	lipoprotein LppB
2877378	0	G	SNP	C	103	66	166	100	169	Ala103Pro (gcc/Ccc)	Rv2557	-	hypothetical protein
2877431	0	G	Del	GAP	96	90	185	97.38	191		Rv2557	-	hypothetical protein
2880702	0	G	SNP	C	87	87	173	100	174	Val210Leu (gtc/Ctc)	Rv2560	-	hypothetical protein
2881337	0	C	SNP	T	105	86	191	99.48	192
2881569	0	A	SNP	G	91	91	181	98.91	184
2881598	0	G	Del	GAP	83	80	155	94.77	172
2884068	0	A	SNP	C	110	97	204	100	207	Met243Leu (atg/Ctg)	Rv2564	glnQ	glutamine ABC transporter ATP-binding protein
2886570	0	A	SNP	G	75	93	164	100	168	Glu66Glu (gaa/gaG)	Rv2566	-	hypothetical protein
2888201	0	T	SNP	C	95	113	205	99.05	210	Leu610Pro (ctc/cCc)	Rv2566	-	hypothetical protein
2889633	0	T	SNP	C	106	105	210	100	211	Ala1087Ala (gct/gcC)	Rv2566	-	hypothetical protein
2891267	0	C	SNP	T	97	102	195	99.5	200	Gly491Gly (ggc/ggT)	Rv2567	-	hypothetical protein
2891728	0	A	SNP	G	111	110	219	100	221	Gln645Arg (cag/cGg)	Rv2567	-	hypothetical protein
2894208	0	G	SNP	A	108	112	213	100	220	Ser67Ser (agc/agT)	Rv2569c	-	hypothetical protein
2895473	0	A	SNP	G	84	102	184	99.47	187	Phe163Ser (ttc/tCc)	Rv2571c	-	transmembrane protein
2897660	0	T	SNP	C	108	101	204	100	209	Ala48Ala (gca/gcG)	Rv2572c	aspS	aspartate--tRNA ligase
2898522	0	T	SNP	C	93	100	190	100	193	Tyr160Tyr (tat/taC)	Rv2573	-	2-dehydropantoate 2-reductase
2903050	0	G	SNP	A	108	96	200	99.51	205	Thr161Ile (acc/aTc)	Rv2578c	-	hypothetical protein
2910461	0	G	SNP	T	109	108	215	100	217	Ala147Glu (gcg/gAg)	Rv2584c	apt	adenine phosphoribosyltransferase
2910852	0	C	SNP	G	91	101	188	98.97	194	Ala17Pro (gcg/Ccg)	Rv2584c	apt	adenine phosphoribosyltransferase
2911293	0	C	SNP	G	100	106	201	99.52	207	Cys462Ser (tgt/tCt)	Rv2585c	-	lipoprotein
2912294	0	T	SNP	G	104	83	182	99.47	188	Ala128Ala (gca/gcC)	Rv2585c	-	lipoprotein
2923391	0	T	SNP	C	101	110	210	100	211	Pro281Pro (cca/ccG)	Rv2592c	ruvB	Holliday junction ATP-dependent DNA helicase RuvB
2925462	0	T	SNP	A	93	89	180	100	182
2925962	0	T	SNP	C	105	90	191	99.49	196	Cys77Arg (tgc/Cgc)	Rv2596	vapC40	ribonuclease VapC40
2927939	0	T	SNP	C	98	89	185	100	187
2939373	0	G	SNP	C	117	114	228	100	231	Ser197Cys (tct/tGt)	Rv2611c	-	phosphatidylinositol mannoside acyltransferase
2939657	0	T	SNP	C	123	121	240	100	244	Ile102Met (ata/atG)	Rv2611c	-	phosphatidylinositol mannoside acyltransferase
2941179	0	G	SNP	A	97	95	182	100	192	Arg6Arg (cgc/cgT)	Rv2613c	-	AP-4-A phosphorylase		phylo (Delhi/CAS)
2943675	0	G	SNP	A	133	120	249	99.61	254	Gly437Gly (ggc/ggT)	Rv2615c	PE_PGRS45	PE-PGRS family protein PE_PGRS45
2943711	2	G	Ins	C	102	82	184	75.1	184		Rv2615c	PE_PGRS45	PE-PGRS family protein PE_PGRS45
2943711	3	G	Ins	G	102	82	184	75.1	184		Rv2615c	PE_PGRS45	PE-PGRS family protein PE_PGRS45
2943711	4	G	Ins	C	102	82	184	75.1	184		Rv2615c	PE_PGRS45	PE-PGRS family protein PE_PGRS45
2943711	7	G	Ins	T	102	82	184	75.1	184		Rv2615c	PE_PGRS45	PE-PGRS family protein PE_PGRS45
2943711	8	G	Ins	T	102	82	184	75.1	184		Rv2615c	PE_PGRS45	PE-PGRS family protein PE_PGRS45
2943711	9	G	Ins	T	102	82	184	75.1	184		Rv2615c	PE_PGRS45	PE-PGRS family protein PE_PGRS45
2944515	0	A	SNP	C	97	135	232	99.57	233	Gly157Gly (ggt/ggG)	Rv2615c	PE_PGRS45	PE-PGRS family protein PE_PGRS45
2944524	0	C	SNP	G	72	118	181	84.07	226	Gly154Gly (ggg/ggC)	Rv2615c	PE_PGRS45	PE-PGRS family protein PE_PGRS45
2948524	0	T	SNP	A	101	132	228	100	233	Glu12Val (gag/gTg)	Rv2621c	-	transcriptional regulator
2949251	0	G	SNP	A	79	120	196	100	199	Val206Ile (gtt/Att)	Rv2622	-	methyltransferase
2950539	0	G	SNP	A	86	109	191	98.98	197	His257Tyr (cat/Tat)	Rv2624c	-	universal stress protein
2951177	0	G	SNP	A	85	94	178	99.44	180	Ser44Leu (tca/tTa)	Rv2624c	-	universal stress protein
2954439	0	T	SNP	C	91	81	172	100	172	Arg104Gly (aga/Gga)	Rv2627c	-	hypothetical protein
2958693	0	G	SNP	A	84	98	181	100	182	Ala374Ala (gcg/gcA)	Rv2631	-	RNA-splicing ligase RtcB
2959257	0	A	Del	GAP	59	80	139	99.29	140
2959258	0	T	Del	GAP	57	80	137	97.86	140
2959259	0	C	Del	GAP	57	81	138	98.57	140
2959260	0	C	Del	GAP	57	81	138	98.57	140
2959261	0	A	Del	GAP	57	81	138	100	138
2959262	0	A	Del	GAP	57	81	138	100	138
2959263	0	T	Del	GAP	57	81	138	100	138
2959264	0	C	Del	GAP	57	80	137	99.28	138
2959265	0	A	SNP	T	57	81	137	99.28	139
2960592	0	C	SNP	T	116	105	204	99.1	223	Gly617Asp (ggc/gAc)	Rv2634c	PE_PGRS46	PE-PGRS family protein PE_PGRS46
2964594	0	G	SNP	A	108	91	195	100	199	Ala64Thr (gcc/Acc)	Rv2638	-	hypothetical protein
2967791	0	C	SNP	T	111	91	200	100	202	Arg294Arg (cgc/cgT)	Rv2643	arsC	arsenic-transport integral membrane protein ArsC
2974933	0	A	SNP	G	119	122	238	99.18	243	Ile101Thr (atc/aCc)	Rv2650c	-	prophage protein
2975227	0	T	SNP	G	108	106	214	99.53	215	Asn3Thr (aat/aCt)	Rv2650c	-	prophage protein
2976575	0	G	SNP	A	107	90	190	99.49	198
2984740	0	A	SNP	G	116	106	219	100	222	His3Arg (cac/cGc)	Rv2668	-	hypothetical protein
2988630	0	C	SNP	G	122	106	227	99.13	230	His317Asp (cat/Gat)	Rv2672	-	protease
2994187	0	T	SNP	C	106	108	214	100	214	Leu292Leu (tta/ttG)	Rv2678c	hemE	uroporphyrinogen decarboxylase
2995548	0	C	SNP	A	119	103	222	99.55	223	Thr145Asn (acc/aAc)	Rv2679	echA15	enoyl-CoA hydratase EchA15
3003115	0	C	SNP	G	89	100	186	98.95	191	Ala378Gly (gca/gGa)	Rv2685	arsB1	arsenic-transport integral membrane protein ArsB
3005185	0	G	SNP	T	107	95	199	98.54	205	Pro156Thr (ccc/Acc)	Rv2688c	-	antibiotic ABC transporter ATP-binding protein
3009692	0	A	SNP	G	93	91	181	100	184	Thr117Ala (acc/Gcc)	Rv2691	ceoB	TRK system potassium uptake protein CeoB
3010014	0	G	SNP	A	101	90	185	100	191	Gly224Glu (ggg/gAg)	Rv2691	ceoB	TRK system potassium uptake protein CeoB
3010420	0	A	SNP	G	109	122	229	100	231	Ile133Val (atc/Gtc)	Rv2692	ceoC	TRK system potassium uptake protein CeoC
3011837	0	A	SNP	G	80	92	170	100	172
3017465	0	T	SNP	C	88	84	169	100	172	Ile203Thr (ata/aCa)	Rv2702	ppgK	polyphosphate glucokinase
3027548	0	C	SNP	T	93	100	191	99.48	194	Pro162Ser (ccg/Tcg)	Rv2714	-	hypothetical protein
3027798	0	T	SNP	C	91	76	167	100	167	Val245Ala (gtg/gCg)	Rv2714	-	hypothetical protein
3030030	0	C	SNP	A	78	78	147	99.36	157	Arg111Leu (cgc/cTc)	Rv2717c	-	hypothetical protein
3031168	0	A	SNP	G	106	89	193	99.49	196	Tyr124His (tat/Cat)	Rv2719c	-	membrane protein
3037377	0	T	SNP	C	124	100	220	99.56	225
3038532	0	G	SNP	A	135	94	226	98.71	232	Ala128Val (gcg/gTg)	Rv2725c	hflX	GTP-binding protein HflX
3040344	0	C	SNP	T	114	113	222	99.56	228	Glu142Glu (gag/gaA)	Rv2727c	miaA	tRNA delta(2)-isopentenylpyrophosphate transferase
3041562	0	A	SNP	C	81	120	197	99.01	203
3041871	0	G	SNP	T	101	74	166	99.43	176	Ala202Glu (gcg/gAg)	Rv2729c	-	integral membrane protein
3043700	0	C	SNP	T	107	104	206	99.53	212	Ala225Ala (gcc/gcT)	Rv2731	-	hypothetical protein
3054081	0	A	SNP	G	118	102	220	100	220	Gly56Gly (gga/ggG)	Rv2741	PE_PGRS47	PE-PGRS family protein PE_PGRS47
3054321	0	A	SNP	G	89	111	195	100	200	Gly136Gly (gga/ggG)	Rv2741	PE_PGRS47	PE-PGRS family protein PE_PGRS47
3054724	0	A	SNP	G	8	5	13	100	13	Ser271Gly (agc/Ggc)	Rv2741	PE_PGRS47	PE-PGRS family protein PE_PGRS47
3059791	0	G	SNP	C	20	45	64	100	65
3059812	0	T	Del	GAP	19	21	38	93.02	43
3059820	0	G	SNP	T	18	17	33	92.11	38
3059821	0	C	SNP	G	17	15	32	91.43	35
3059822	0	A	SNP	C	18	15	33	91.67	36
3059829	1	G	Ins	A	21	15	36	92.31	36
3068176	0	G	SNP	A	80	119	199	99	201
3069167	0	A	SNP	G	78	91	167	100	169	Leu306Pro (ctg/cCg)	Rv2756c	hsdM	type I restriction/modification system DNA methylase HsdM
3069566	0	C	SNP	T	74	70	142	100	144	Gly173Asp (ggc/gAc)	Rv2756c	hsdM	type I restriction/modification system DNA methylase HsdM
3072285	0	A	SNP	C	96	95	188	100	191	Leu119Arg (ctg/cGg)	Rv2761c	hsdS	type I restriction/modification system specificity determinant HsdS
3076172	0	C	SNP	T	119	87	205	100	206	Asp67Asn (gat/Aat)	Rv2766c	-	short-chain type dehydrogenase/reductase
3078178	0	C	SNP	T	123	100	220	100	223	Val270Met (gtg/Atg)	Rv2769c	PE27	PE family protein PE27
3079877	0	A	SNP	G	105	104	208	100	209	Phe194Ser (ttc/tCc)	Rv2770c	PPE44	PPE family protein PPE44
3080795	0	A	SNP	G	85	91	175	99.44	177	Leu80Pro (ctc/cCc)	Rv2771c	-	hypothetical protein
3086788	0	T	SNP	C	83	101	183	99.46	185
3089299	0	C	SNP	G	114	94	207	100	208	Gly355Arg (gga/Cga)	Rv2782c	pepR	zinc protease
3103682	0	T	SNP	C	113	127	236	100	240	Met87Val (atg/Gtg)	Rv2794c	pptT	phosphopantetheinyl transferase
3104189	0	A	SNP	G	88	89	171	100	177	Cys241Cys (tgt/tgC)	Rv2795c	-	hypothetical protein
3111280	0	G	SNP	A	121	108	229	99.57	230	Leu182Phe (ctt/Ttt)	Rv2802c	-	arginine/hypothetical protein
3112584	0	G	SNP	C	111	119	229	100	230	Leu171Val (ctg/Gtg)	Rv2804c	-	hypothetical protein
3112700	0	C	SNP	T	100	114	209	100	214	Gly132Asp (ggc/gAc)	Rv2804c	-	hypothetical protein
3112877	0	G	SNP	A	103	104	201	100	207	Gly4Asp (ggc/gAc)	Rv2805	-	hypothetical protein
3113872	0	A	SNP	T	99	111	206	99.53	211	Glu72Val (gag/gTg)	Rv2807	-	hypothetical protein
3114516	0	A	Del	GAP	81	85	165	97.08	171		Rv2807	-	hypothetical protein
3115384	0	G	SNP	C	87	60	146	100	147
3117533	0	G	SNP	A	84	97	181	99.45	182	Arg239Gln (cgg/cAg)	Rv2812	-	transposase
3118000	0	A	SNP	G	89	126	210	99.54	216	Arg395Gly (agg/Ggg)	Rv2812	-	transposase
3131469	1	T	Ins	T	76	88	164	97.62	164		Rv2823c	-	CRISPR-associated protein Cas10/Csm1
3131469	2	T	Ins	G	76	88	164	97.62	164		Rv2823c	-	CRISPR-associated protein Cas10/Csm1
3131469	3	T	Ins	T	76	88	164	97.62	164		Rv2823c	-	CRISPR-associated protein Cas10/Csm1
3131469	4	T	Ins	C	76	88	164	97.62	164		Rv2823c	-	CRISPR-associated protein Cas10/Csm1
3131469	5	T	Ins	G	76	87	163	97.02	163		Rv2823c	-	CRISPR-associated protein Cas10/Csm1
3131469	6	T	Ins	G	76	86	162	96.43	162		Rv2823c	-	CRISPR-associated protein Cas10/Csm1
3131469	7	T	Ins	C	76	86	162	96.43	162		Rv2823c	-	CRISPR-associated protein Cas10/Csm1
3131469	8	T	Ins	G	75	86	161	95.83	161		Rv2823c	-	CRISPR-associated protein Cas10/Csm1
3131469	9	T	Ins	A	75	86	161	95.83	161		Rv2823c	-	CRISPR-associated protein Cas10/Csm1
3133054	0	C	SNP	G	221	218	432	98.87	444	Ser162Ser (tcg/tcC)	Rv2825c	-	hypothetical protein
3133055	0	G	SNP	C	221	221	435	99.1	446	Ser162Trp (tcg/tGg)	Rv2825c	-	hypothetical protein
3133536	0	T	SNP	C	108	110	217	100	218	Lys2Glu (aaa/Gaa)	Rv2825c	-	hypothetical protein
3135272	0	G	SNP	A	106	115	218	100	221	Ala71Val (gca/gTa)	Rv2827c	-	hypothetical protein
3135388	0	T	SNP	G	91	114	205	99.03	207	Lys32Asn (aaa/aaC)	Rv2827c	-	hypothetical protein
3135671	0	A	SNP	C	101	82	182	97.34	188
3135950	0	C	SNP	G	9	17	24	100	26	Ser128Ser (tcg/tcC)	Rv2828c	-	hypothetical protein
3135951	0	G	SNP	C	8	17	24	100	25	Ser128Trp (tcg/tGg)	Rv2828c	-	hypothetical protein
3137058	0	G	SNP	A	108	119	222	100	227	Ala56Val (gcg/gTg)	Rv2830c	vapB22	antitoxin VapB22
3162805	0	C	SNP	G	154	150	300	100	304	Arg180Gly (cgc/Ggc)	Rv2853	PE_PGRS48	PE-PGRS family protein PE_PGRS48
3163314	0	C	Del	GAP	42	100	140	91.61	155		Rv2853	PE_PGRS48	PE-PGRS family protein PE_PGRS48
3163315	0	G	Del	GAP	42	100	140	91.61	155		Rv2853	PE_PGRS48	PE-PGRS family protein PE_PGRS48
3163316	0	G	Del	GAP	42	100	140	91.61	155		Rv2853	PE_PGRS48	PE-PGRS family protein PE_PGRS48
3163317	0	C	Del	GAP	42	100	140	92.21	154		Rv2853	PE_PGRS48	PE-PGRS family protein PE_PGRS48
3163318	0	G	Del	GAP	42	100	140	92.81	153		Rv2853	PE_PGRS48	PE-PGRS family protein PE_PGRS48
3163319	0	G	Del	GAP	42	100	140	92.21	154		Rv2853	PE_PGRS48	PE-PGRS family protein PE_PGRS48
3163320	0	C	Del	GAP	42	100	140	94.67	150		Rv2853	PE_PGRS48	PE-PGRS family protein PE_PGRS48
3163321	0	A	Del	GAP	42	100	140	95.95	148		Rv2853	PE_PGRS48	PE-PGRS family protein PE_PGRS48
3163322	0	A	Del	GAP	42	100	140	95.95	148		Rv2853	PE_PGRS48	PE-PGRS family protein PE_PGRS48
3165807	0	G	SNP	A	75	84	157	100	159	Val201Val (gtg/gtA)	Rv2855	mtr	mycothione reductase
3168492	0	G	SNP	A	78	97	174	100	175
3174013	0	G	SNP	A	88	90	173	100	178	Pro2Leu (cct/cTt)	Rv2861c	mapB	methionine aminopeptidase
3174496	0	A	SNP	G	113	123	230	99.16	238	Cys50Arg (tgt/Cgt)	Rv2862c	-	hypothetical protein
3177884	0	C	SNP	A	94	76	167	100	170	Arg21Arg (cgc/cgA)	Rv2866	relG	toxin RelG
3179476	0	T	SNP	C	93	103	193	97.51	201	Ala352Ala (gca/gcG)	Rv2868c	gcpE	4-hydroxy-3-methylbut-2-en-1-yl diphosphate synthase
3180988	0	C	SNP	A	120	112	228	99.57	233	Val259Phe (gtc/Ttc)	Rv2869c	rip	zinc metalloprotease
3186860	0	T	SNP	G	88	94	175	100	182	Tyr672Asp (tat/Gat)	Rv2874	dipZ	integral membrane C-type cytochrome biogenesis protein DipZ
3189242	0	A	SNP	G	85	96	178	99.45	182	Ala52Ala (gct/gcC)	Rv2878c	mpt53	soluble secreted antigen Mpt53
3190146	0	C	Del	GAP	113	105	224	96.04	227
3194241	1	C	Ins	G	89	89	178	96.22	179		Rv2885c	-	transposase
3200478	0	G	SNP	A	91	103	192	98.98	196	Leu71Leu (ctg/ctA)	Rv2891	-	hypothetical protein
3202731	0	A	SNP	C	121	120	241	100	241	Gly104Gly (gga/ggC)	Rv2893	-	oxidoreductase
3208600	0	G	SNP	A	102	94	191	100	196	Tyr269Tyr (tac/taT)	Rv2899c	fdhD	formate dehydrogenase accessory protein FdhD
3209424	0	T	SNP	C	103	90	191	98.97	195	Arg774Arg (cga/cgG)	Rv2900c	fdhF	formate dehydrogenase subunit alpha FdhF
3212723	0	C	SNP	A	99	114	207	99.53	214	Ala78Ala (gcg/gcT)	Rv2902c	rnhB	ribonuclease HII
3219500	0	T	SNP	A	102	92	192	98.98	196	Lys121Met (aag/aTg)	Rv2912c	-	TetR family HTH-type transcriptional regulator
3220427	0	A	SNP	G	83	78	160	99.38	162	Asp424Asp (gat/gaC)	Rv2913c	-	D-amino acid aminohydrolase
3226181	0	A	SNP	C	74	96	168	100	170	Arg35Arg (cgt/cgG)	Rv2916c	ffh	signal recognition particle protein
3228143	0	G	SNP	T	121	106	225	100	227	Arg594Leu (cgg/cTg)	Rv2917	-	hypothetical protein
3236442	0	G	SNP	A	131	111	239	100	242	His455His (cac/caT)	Rv2922c	smc	chromosome partition protein Smc
3236497	0	A	SNP	T	123	116	230	100	239	Val437Glu (gtg/gAg)	Rv2922c	smc	chromosome partition protein Smc
3237019	0	G	SNP	A	123	112	234	98.74	238	Ala263Val (gcg/gTg)	Rv2922c	smc	chromosome partition protein Smc
3240758	0	G	SNP	A	118	97	209	99.54	216	Thr138Thr (acc/acT)	Rv2926c	-	hypothetical protein
3244113	0	T	SNP	C	75	87	162	100	162	Pro139Pro (cct/ccC)	Rv2930	fadD26	fatty-acid--CoA ligase FadD26
3247298	0	C	SNP	A	107	96	198	99.02	205	Gly618Gly (ggc/ggA)	Rv2931	ppsA	phthiocerol synthesis polyketide synthase type I PpsA
3247304	0	C	SNP	G	80	64	144	99.31	145	Val620Val (gtc/gtG)	Rv2931	ppsA	phthiocerol synthesis polyketide synthase type I PpsA
3247306	0	A	Del	GAP	77	64	140	98.6	143		Rv2931	ppsA	phthiocerol synthesis polyketide synthase type I PpsA
3247307	0	C	Del	GAP	77	64	140	98.6	143		Rv2931	ppsA	phthiocerol synthesis polyketide synthase type I PpsA
3247308	0	C	Del	GAP	77	64	140	98.6	143		Rv2931	ppsA	phthiocerol synthesis polyketide synthase type I PpsA
3247309	0	C	Del	GAP	77	64	140	98.6	143		Rv2931	ppsA	phthiocerol synthesis polyketide synthase type I PpsA
3247310	0	T	Del	GAP	77	64	140	98.6	143		Rv2931	ppsA	phthiocerol synthesis polyketide synthase type I PpsA
3247313	1	C	Ins	A	76	64	140	97.22	140		Rv2931	ppsA	phthiocerol synthesis polyketide synthase type I PpsA
3247313	2	C	Ins	C	76	63	139	96.53	140		Rv2931	ppsA	phthiocerol synthesis polyketide synthase type I PpsA
3247313	3	C	Ins	C	76	64	140	97.22	140		Rv2931	ppsA	phthiocerol synthesis polyketide synthase type I PpsA
3247313	4	C	Ins	A	75	64	139	96.53	140		Rv2931	ppsA	phthiocerol synthesis polyketide synthase type I PpsA
3247313	5	C	Ins	G	75	64	139	96.53	140		Rv2931	ppsA	phthiocerol synthesis polyketide synthase type I PpsA
3247319	0	C	SNP	T	103	91	188	98.98	196	Gly625Gly (ggc/ggT)	Rv2931	ppsA	phthiocerol synthesis polyketide synthase type I PpsA
3247340	0	G	SNP	A	110	105	210	99.54	216	Val632Val (gtg/gtA)	Rv2931	ppsA	phthiocerol synthesis polyketide synthase type I PpsA
3247851	0	G	SNP	A	49	61	107	99.1	111	Ala803Thr (gcc/Acc)	Rv2931	ppsA	phthiocerol synthesis polyketide synthase type I PpsA
3247853	0	C	SNP	T	49	61	108	99.1	111	Ala803Ala (gcc/gcT)	Rv2931	ppsA	phthiocerol synthesis polyketide synthase type I PpsA
3247856	0	G	SNP	C	47	63	109	99.1	111	Arg804Arg (cgg/cgC)	Rv2931	ppsA	phthiocerol synthesis polyketide synthase type I PpsA
3247864	1	C	Ins	T	42	60	102	97.14	102		Rv2931	ppsA	phthiocerol synthesis polyketide synthase type I PpsA
3247864	2	C	Ins	A	42	60	102	97.14	102		Rv2931	ppsA	phthiocerol synthesis polyketide synthase type I PpsA
3247864	3	C	Ins	G	42	60	102	97.14	102		Rv2931	ppsA	phthiocerol synthesis polyketide synthase type I PpsA
3247864	4	C	Ins	G	42	60	102	97.14	102		Rv2931	ppsA	phthiocerol synthesis polyketide synthase type I PpsA
3247866	0	C	Del	GAP	43	59	101	98.08	104		Rv2931	ppsA	phthiocerol synthesis polyketide synthase type I PpsA
3247867	0	A	Del	GAP	43	59	101	98.08	104		Rv2931	ppsA	phthiocerol synthesis polyketide synthase type I PpsA
3247868	0	A	Del	GAP	43	59	101	98.08	104		Rv2931	ppsA	phthiocerol synthesis polyketide synthase type I PpsA
3247869	0	A	Del	GAP	43	59	101	99.03	103		Rv2931	ppsA	phthiocerol synthesis polyketide synthase type I PpsA
3247874	0	G	SNP	A	44	63	104	99.07	108	Arg810Arg (cgg/cgA)	Rv2931	ppsA	phthiocerol synthesis polyketide synthase type I PpsA
3247877	0	T	SNP	C	47	66	112	99.12	114	Phe811Phe (ttt/ttC)	Rv2931	ppsA	phthiocerol synthesis polyketide synthase type I PpsA
3247883	0	T	SNP	C	61	93	151	99.35	155	Ser813Ser (agt/agC)	Rv2931	ppsA	phthiocerol synthesis polyketide synthase type I PpsA
3248074	0	G	SNP	A	45	77	119	97.6	125	Arg877His (cgc/cAc)	Rv2931	ppsA	phthiocerol synthesis polyketide synthase type I PpsA
3248075	0	C	SNP	T	45	76	120	97.58	124	Arg877Arg (cgc/cgT)	Rv2931	ppsA	phthiocerol synthesis polyketide synthase type I PpsA
3248516	0	G	SNP	A	94	57	143	98.69	153	Gln1024Gln (cag/caA)	Rv2931	ppsA	phthiocerol synthesis polyketide synthase type I PpsA
3251047	0	C	SNP	A	96	99	188	100	195	Ala1868Glu (gcg/gAg)	Rv2931	ppsA	phthiocerol synthesis polyketide synthase type I PpsA
3256494	0	A	SNP	G	109	99	208	99.52	209	Gly270Gly (gga/ggG)	Rv2933	ppsC	phthiocerol synthesis polyketide synthase type I PpsC
3266030	0	A	SNP	G	98	99	193	99.49	198	Ser1261Ser (tca/tcG)	Rv2934	ppsD	phthiocerol synthesis polyketide synthase type I PpsD
3269581	0	A	SNP	G	86	111	194	100	197	Ala615Ala (gca/gcG)	Rv2935	ppsE	phthiocerol synthesis polyketide synthase type I PpsE
3270784	0	A	SNP	G	106	111	216	99.54	218	Gln1016Gln (caa/caG)	Rv2935	ppsE	phthiocerol synthesis polyketide synthase type I PpsE
3273107	0	C	SNP	A	75	45	117	100	120	Ala298Ala (gcc/gcA)	Rv2936	drrA	daunorubicin ABC transporter ATP-binding protein DrrA		phylo (3)
3283225	0	G	SNP	A	85	99	183	100	184
3293485	0	C	SNP	T	109	97	199	98.56	209	Ala957Thr (gcc/Acc)	Rv2946c	pks1	polyketide synthase
3296371	1	G	Ins	C	97	98	195	86.28	197		Rv2947c	pks15	polyketide synthase
3296371	2	G	Ins	C	97	100	197	87.17	197		Rv2947c	pks15	polyketide synthase
3296371	3	G	Ins	G	97	100	197	87.17	197		Rv2947c	pks15	polyketide synthase
3296371	4	G	Ins	C	97	99	196	86.73	197		Rv2947c	pks15	polyketide synthase
3296371	5	G	Ins	G	97	100	197	87.17	197		Rv2947c	pks15	polyketide synthase
3296371	6	G	Ins	G	96	100	196	86.73	197		Rv2947c	pks15	polyketide synthase
3296371	7	G	Ins	C	97	100	197	87.17	197		Rv2947c	pks15	polyketide synthase
3296843	0	A	SNP	G	102	114	212	100	216	Val333Ala (gtg/gCg)	Rv2947c	pks15	polyketide synthase
3302589	0	A	SNP	C	92	83	173	100	175
3306441	0	G	SNP	A	96	90	182	100	186	Arg388Gln (cgg/cAg)	Rv2953	-	trans-acting enoyl reductase
3308606	0	G	SNP	A	79	88	166	100	167
3312620	0	C	SNP	A	66	74	137	99.29	141	Glu73Asp (gag/gaT)	Rv2959c	-	rhamnosyl O-methyltransferase
3314412	0	A	SNP	G	77	92	167	100	169	Ala237Ala (gct/gcC)	Rv2962c	-	PGL/p-HBAD biosynthesis rhamnosyltransferase
3315726	0	G	Del	GAP	76	88	163	95.91	171		Rv2963	-	integral membrane protein
3316955	0	A	SNP	C	97	114	210	100	211	Met143Leu (atg/Ctg)	Rv2964	purU	formyltetrahydrofolate deformylase
3326554	0	A	SNP	C	90	98	186	98.95	190	Asn152His (aac/Cac)	Rv2971	-	oxidoreductase		phylo (not Euro-American, M. africanum, M. bovis, M . canettii, M. caprae, M. Microti, M. pinipedii, Beijing, Delhi/CAS, EAI)
3331362	0	C	Del	GAP	77	89	164	95.4	174		Rv2975c	-	hypothetical protein
3331363	0	G	Del	GAP	77	89	164	97.65	170		Rv2975c	-	hypothetical protein
3335708	0	G	SNP	C	103	105	207	100	208	Pro14Arg (ccg/cGg)	Rv2979c	-	resolvase
3336825	0	T	SNP	C	104	102	206	100	206	Thr365Ala (aca/Gca)	Rv2981c	ddlA	D-alanine--D-alanine ligase
3338603	0	G	SNP	C	91	83	170	100	174	Pro133Ala (ccg/Gcg)	Rv2982c	gpdA2	glycerol-3-phosphate dehydrogenase
3341962	0	G	SNP	A	107	85	191	99.48	193	Leu703Leu (ctg/ctA)	Rv2984	ppk1	polyphosphate kinase
3348536	0	C	SNP	T	82	88	168	100	170
3349917	0	G	SNP	A	107	112	216	100	219	His121Tyr (cat/Tat)	Rv2992c	gltS	glutamate--tRNA ligase
3352932	0	C	SNP	G	98	77	171	99.43	176	Thr179Thr (acg/acC)	Rv2995c	leuB	3-isopropylmalate dehydrogenase
3355949	0	A	SNP	C	111	91	200	100	202	Asp284Ala (gac/gCc)	Rv2997	-	dehydrogenase
3357464	0	C	SNP	G	105	103	204	99.52	209
3358235	0	A	SNP	T	98	104	199	100	202	Met212Leu (atg/Ttg)	Rv2999	lppY	lipoprotein LppY
3362156	0	G	SNP	A	104	87	187	99.48	192	Gly277Gly (ggc/ggT)	Rv3003c	ilvB1	acetolactate synthase large subunit IlvB
3363338	0	A	SNP	G	107	88	192	100	195
3367448	0	T	SNP	C	88	102	189	99.48	191	Asp449Gly (gac/gGc)	Rv3009c	gatB	aspartyl/glutamyl-tRNA(Asn/Gln) amidotransferase subunit B
3367765	0	G	SNP	A	87	82	164	99.41	170	Gly343Gly (ggc/ggT)	Rv3009c	gatB	aspartyl/glutamyl-tRNA(Asn/Gln) amidotransferase subunit B
3380804	0	T	SNP	G	109	104	207	100	213	Ile64Leu (atc/Ctc)	Rv3022A	PE29	PE family protein PE29
3385218	0	C	SNP	T	118	92	208	100	210	Gly287Glu (gga/gAa)	Rv3026c	-	hypothetical protein
3393640	0	C	SNP	T	104	90	191	100	194	Asn87Asn (aac/aaT)	Rv3033	-	hypothetical protein
3395654	0	G	SNP	A	104	110	211	100	214	Leu92Leu (ctg/ctA)	Rv3035	-	hypothetical protein
3398775	0	T	SNP	G	108	97	203	99.03	207	Arg212Arg (aga/Cga)	Rv3038c	-	hypothetical protein
3401871	0	A	SNP	G	92	114	203	100	206	Ala16Ala (gct/gcC)	Rv3041c	-	ABC transporter ATP-binding protein
3402816	0	C	SNP	T	81	108	187	100	189	Gly116Glu (gga/gAa)	Rv3042c	serB2	phosphoserine phosphatase SerB
3404376	0	C	SNP	G	104	83	183	99.47	188	Thr182Thr (acg/acC)	Rv3043c	ctaD	cytochrome C oxidase cytochrome 1
3413785	0	C	SNP	T	66	86	151	99.35	153	Val128Ile (gtc/Atc)	Rv3051c	nrdE	ribonucleoside-diphosphate reductase subunit alpha
3415185	0	T	Del	GAP	87	52	139	75.14	185
3415186	0	A	Del	GAP	87	52	139	75.14	185
3415187	0	G	Del	GAP	88	52	140	75.27	186
3415188	0	G	Del	GAP	88	52	140	75.68	185
3415189	0	G	Del	GAP	88	52	140	76.92	182
3415190	0	G	Del	GAP	88	52	140	76.5	183
3415191	0	G	Del	GAP	88	52	140	77.78	180
3415192	0	T	Del	GAP	88	52	140	77.78	180
3415193	0	G	Del	GAP	88	52	140	77.78	180
3415194	0	G	Del	GAP	88	52	140	78.65	178
3420825	0	A	SNP	G	89	78	165	100	167	Asp445Gly (gac/gGc)	Rv3059	cyp136	cytochrome P450 Cyp136
3425854	0	C	SNP	T	122	100	218	100	222	Pro91Ser (ccg/Tcg)	Rv3062	ligB	DNA ligase
3428897	0	G	SNP	C	72	98	168	100	170	Arg552Pro (cgt/cCt)	Rv3063	cstA	carbon starvation protein A
3428917	0	C	SNP	A	74	103	176	99.44	178	Arg559Ser (cgt/Agt)	Rv3063	cstA	carbon starvation protein A
3437007	0	G	SNP	C	124	124	245	99.6	249	Ala77Pro (gcc/Ccc)	Rv3074	-	hypothetical protein
3440464	0	T	SNP	G	114	93	206	100	207	Arg308Arg (cgt/cgG)	Rv3077	-	hydrolase
3440468	0	G	SNP	C	115	96	210	100	211	Gly310Arg (ggc/Cgc)	Rv3077	-	hydrolase
3440809	0	C	SNP	T	101	89	188	100	190	Asp423Asp (gac/gaT)	Rv3077	-	hydrolase
3450725	0	T	SNP	C	118	123	236	99.18	243	Val243Val (gtt/gtC)	Rv3084	lipR	acetyl-hydrolase LipR
3454263	0	C	SNP	G	104	102	204	99.04	208	Leu447Val (ctc/Gtc)	Rv3087	-	diacyglycerol O-acyltransferase
3455686	0	G	SNP	C	91	82	171	99.43	174	Leu449Leu (ctg/ctC)	Rv3088	tgs4	diacyglycerol O-acyltransferase
3456666	0	A	SNP	G	77	89	165	100	166	Ala302Ala (gca/gcG)	Rv3089	fadD13	long chain-fatty-acid--CoA ligase FadD13
3459081	0	G	SNP	C	116	92	207	100	208	Ala291Pro (gca/Cca)	Rv3090	-	hypothetical protein
3461734	0	T	SNP	C	119	122	239	100	241	Met1Val (atg/Gtg)	Rv3092c	-	integral membrane protein
3462135	0	G	SNP	C	105	99	202	100	204	Cys210Trp (tgc/tgG)	Rv3093c	-	oxidoreductase
3466919	0	C	SNP	G	76	67	141	98.62	145	Gly58Ala (ggc/gCc)	Rv3097c	lipY	triacylglycerol lipase Lip
3467465	0	C	SNP	G	79	68	147	100	147	Ala66Ala (gcg/gcC)	Rv3098c	-	hypothetical protein
3471674	0	G	SNP	C	119	127	243	100	246	Phe59Leu (ttc/ttG)	Rv3103c	-	hypothetical protein
3473996	1	G	Ins	A	84	91	175	98.87	175
3480474	0	G	SNP	A	110	88	194	100	198	Gly134Glu (gga/gAa)	Rv3113	-	phosphatase
3480723	0	C	Del	GAP	94	81	173	99.43	176		Rv3113	-	phosphatase
3480789	0	T	SNP	C	87	81	167	98.82	170	Ser11Pro (tca/Cca)	Rv3114	-	hypothetical protein
3484889	0	A	SNP	C	129	99	223	99.13	230	Val27Val (gta/gtC)	Rv3118	-	hypothetical protein
3486977	0	A	SNP	G	92	67	154	99.38	160	Lys157Glu (aaa/Gaa)	Rv3121	cyp141	cytochrome P450 Cyp141
3488122	0	G	SNP	A	111	85	193	100	196	Gly12Arg (ggg/Agg)	Rv3122	-	hypothetical protein
3489665	0	C	SNP	T	91	86	173	98.88	179	Pro54Ser (cca/Tca)	Rv3124	moaR1	transcriptional regulator MoaR
3499497	0	G	SNP	C	96	93	186	99.47	190	Ala140Gly (gcc/gGc)	Rv3133c	devR	two component transcriptional regulator DevR
3500243	0	G	SNP	C	102	109	209	99.06	213	Ala169Ala (gcc/gcG)	Rv3134c	-	universal stress protein
3503895	0	C	SNP	T	97	110	202	100	207	Pro168Leu (ccg/cTg)	Rv3137	-	histidinol-phosphatase
3506650	0	A	SNP	C	90	120	208	100	210	Ile430Leu (atc/Ctc)	Rv3139	fadE24	acyl-CoA dehydrogenase FadE24
3509231	0	G	SNP	A	83	75	158	100	158	Arg106Cys (cgc/Tgc)	Rv3142c	-	hypothetical protein
3509300	0	A	Del	GAP	88	72	155	98.77	162		Rv3142c	-	hypothetical protein
3509301	0	G	Del	GAP	88	71	155	99.38	160		Rv3142c	-	hypothetical protein
3510120	0	T	SNP	G	79	110	185	100	189	Lys400Gln (aag/Cag)	Rv3144c	PPE52	PPE family protein PPE52
3515467	0	C	SNP	T	114	83	193	100	197	Pro19Leu (ccg/cTg)	Rv3150	nuoF	NADH-quinone oxidoreductase subunit F
3518167	0	A	SNP	G	138	129	260	100	267	Ile474Met (ata/atG)	Rv3151	nuoG	NADH-quinone oxidoreductase subunit G
3518555	0	A	SNP	G	111	120	228	98.72	234	Thr604Ala (acg/Gcg)	Rv3151	nuoG	NADH-quinone oxidoreductase subunit G
3524923	0	G	SNP	A	75	81	153	99.36	157	Pro264Pro (ccg/ccA)	Rv3157	nuoM	NADH-quinone oxidoreductase subunit M
3530955	0	C	SNP	G	90	93	182	100	183	Val62Leu (gtc/Ctc)	Rv3161c	-	dioxygenase
3539353	0	G	SNP	A	123	113	233	100	236	Gln283Gln (cag/caA)	Rv3170	aofH	flavin-containing monoamine oxidase
3556275	0	A	SNP	G	92	89	179	100	181	Leu138Pro (ctg/cCg)	Rv3190c	-	hypothetical protein
3557253	0	C	SNP	T	61	63	121	100	124
3562338	0	G	SNP	T	97	75	170	99.42	173	Leu279Met (ctg/Atg)	Rv3193c	-	transmembrane protein
3580637	0	T	Del	GAP	81	97	175	95.7	186
3581414	0	A	SNP	G	109	105	214	100	214	Thr34Ala (aca/Gca)	Rv3204	-	DNA-methyltransferase
3582694	0	C	SNP	T	83	68	147	99.34	152	Lys339Lys (aag/aaA)	Rv3206c	moeB1	adenylyltransferase/sulfurtransferase
3590686	1	G	Ins	C	79	71	150	97.4	150
3591063	0	T	SNP	C	96	74	169	100	170	Lys144Glu (aag/Gag)	Rv3213c	-	SOJ/ParA-like protein
3600576	0	C	SNP	T	99	102	200	99.5	202	Cys242Cys (tgc/tgT)	Rv3224	-	iron-regulated short-chain dehydrogenase/reductase
3602074	0	A	SNP	G	124	108	228	99.57	233	Tyr123His (tat/Cat)	Rv3225c	-	GCN5-like N-acetyltransferase
3604821	0	G	SNP	C	127	100	225	100	227	Ala32Ala (gcg/gcC)	Rv3228	-	hypothetical protein
3606001	0	T	SNP	G	91	84	174	99.43	176	Gln345Pro (cag/cCg)	Rv3229c	desA3	stearoyl-CoA 9-desaturase
3610391	1	A	Ins	C	95	90	185	97.88	185		Rv3234c	tgs3	diacyglycerol O-acyltransferase
3611287	0	C	Del	GAP	75	88	164	98.79	165
3614982	0	T	SNP	C	106	94	198	99.01	202	Leu874Leu (cta/ctG)	Rv3239c	-	transmembrane transport protein
3621423	0	A	SNP	G	92	87	178	100	179
3622441	0	A	SNP	C	118	101	216	100	219	Val217Val (gtt/gtG)	Rv3243c	-	hypothetical protein
3625065	0	T	SNP	G	121	110	230	99.57	232	Met517Leu (atg/Ctg)	Rv3245c	mtrB	two component sensory histidine kinase MtrB
3638093	0	G	SNP	A	101	108	206	100	209	Ser206Leu (tcg/tTg)	Rv3257c	pmmA	phosphomannomutase PmmA
3643379	0	C	SNP	A	89	90	175	98.9	181	Ser68Tyr (tcc/tAc)	Rv3263	-	DNA methylase
3645524	0	C	SNP	T	88	83	171	98.84	173	Asp152Asn (gac/Aac)	Rv3264c	manB	D-alpha-D-mannose-1-phosphate guanylyltransferase ManB
3653988	0	G	SNP	A	105	134	237	100	239	Val181Met (gtg/Atg)	Rv3272	-	hypothetical protein
3656206	0	C	SNP	A	97	93	185	99.48	191	Arg524Ser (cgc/Agc)	Rv3273	-	transmembrane carbonic anhydrase
3659656	0	G	SNP	A	91	114	200	97.62	210	Pro90Leu (ccg/cTg)	Rv3276c	purK	N5-carboxyaminoimidazole ribonucleotide synthase
3668048	0	G	SNP	A	72	102	172	98.86	176	Ala564Ala (gcg/gcA)	Rv3285	accA3	bifunctional protein acetyl-/propionyl-CoA carboxylase subunit alpha AccA
3670040	0	C	SNP	T	103	84	186	99.47	188	Ala124Ala (gcg/gcA)	Rv3289c	-	transmembrane protein
3678094	0	C	SNP	T	103	104	205	99.52	208	Ala440Ala (gcc/gcT)	Rv3296	lhr	ATP-dependent helicase
3679764	0	G	SNP	A	97	115	210	99.53	213	Ser997Asn (agc/aAc)	Rv3296	lhr	ATP-dependent helicase
3681548	0	A	SNP	C	82	87	167	100	169	Arg77Arg (agg/Cgg)	Rv3297	nei	endonuclease VIII
3681862	0	G	SNP	A	101	104	203	99.51	206	Pro181Pro (ccg/ccA)	Rv3297	nei	endonuclease VIII
3685510	0	T	SNP	C	114	109	220	99.55	224	Ser152Gly (agt/Ggt)	Rv3299c	atsB	arylsulfatase AtsB
3686357	0	G	SNP	A	104	110	213	98.62	217	Arg182Cys (cgc/Tgc)	Rv3300c	-	hypothetical protein
3688003	0	G	SNP	A	103	115	214	99.54	219	Gly480Gly (ggc/ggT)	Rv3302c	glpD2	glycerol-3-phosphate dehydrogenase
3689523	0	G	SNP	T	66	95	161	100	161	Cys472_ (tgc/tgA)	Rv3303c	lpdA	NAD(P)H quinone reductase LpdA
3690016	0	A	SNP	G	120	123	241	100	243	Leu308Ser (ttg/tCg)	Rv3303c	lpdA	NAD(P)H quinone reductase LpdA
3693681	0	A	SNP	C	126	119	245	99.59	246	Ala103Ala (gct/gcG)	Rv3306c	amiB1	amidase AmiB
3697585	0	C	SNP	T	74	73	145	98.66	149	Leu130Phe (ctc/Ttc)	Rv3310	sapM	acid phosphatase
3704596	0	G	SNP	C	105	83	187	100	188	Val54Leu (gtg/Ctg)	Rv3317	sdhD	succinate dehydrogenase hydrophobic membrane anchor subunit
3711910	0	G	SNP	A	76	49	125	100	125	Trp54_ (tgg/tgA)	Rv3327	-	transposase fusion protein
3712372	0	A	SNP	G	72	60	130	100	132	Leu208Leu (cta/ctG)	Rv3327	-	transposase fusion protein
3714211	0	G	SNP	T	98	103	196	100	201	Pro41Gln (ccg/cAg)	Rv3328c	sigJ	ECF RNA polymerase sigma factor SigJ
3714639	0	G	SNP	A	92	101	190	99.48	194	Arg83His (cgc/cAc)	Rv3329	-	aminotransferase
3714757	0	A	SNP	C	100	123	221	100	223	Gln122His (caa/caC)	Rv3329	-	aminotransferase
3715775	0	C	SNP	T	99	105	203	100	204
3718357	0	C	SNP	T	96	88	184	100	184	Pro423Leu (ccg/cTg)	Rv3331	sugI	sugar-transport integral membrane protein SugI
3721806	0	G	SNP	C	107	99	205	100	206	Gly265Gly (ggc/ggG)	Rv3335c	-	integral membrane protein
3728607	0	G	SNP	A	131	118	244	99.2	251	Glu374Lys (gaa/Aaa)	Rv3341	metA	homoserine O-acetyltransferase
3729342	0	C	SNP	T	93	111	200	100	204	Ala240Val (gcg/gTg)	Rv3342	-	methyltransferase
3729597	0	G	SNP	C	105	109	210	97.72	219	Leu2447Val (ctc/Gtc)	Rv3343c	PPE54	PPE family protein PPE54
3730371	0	C	SNP	T	82	93	173	86.63	202	Gly2189Ser (ggc/Agc)	Rv3343c	PPE54	PPE family protein PPE54
3735033	0	G	SNP	A	64	89	147	99.35	154	Pro635Ser (ccc/Tcc)	Rv3343c	PPE54	PPE family protein PPE54
3735925	0	G	SNP	A	12	54	66	81.48	81	Asn337Asn (aac/aaT)	Rv3343c	PPE54	PPE family protein PPE54
3735931	0	G	SNP	A	22	54	76	100	76	Ser335Ser (agc/agT)	Rv3343c	PPE54	PPE family protein PPE54
3735967	0	G	SNP	A	19	18	37	84.09	44	Ser323Ser (tcc/tcT)	Rv3343c	PPE54	PPE family protein PPE54
3736024	0	A	SNP	G	31	11	42	97.67	43	Gly304Gly (ggt/ggC)	Rv3343c	PPE54	PPE family protein PPE54
3736179	0	G	SNP	A	86	29	107	87.12	132	Leu253Leu (ctg/Ttg)	Rv3343c	PPE54	PPE family protein PPE54
3736628	0	T	SNP	G	104	98	198	100	202	Glu103Ala (gag/gCg)	Rv3343c	PPE54	PPE family protein PPE54
3737479	0	G	Del	GAP	54	21	76	98.68	76		Rv3344c	PE_PGRS49	PE-PGRS family protein PE_PGRS49
3737480	0	G	Del	GAP	55	21	76	100	76		Rv3344c	PE_PGRS49	PE-PGRS family protein PE_PGRS49
3737481	0	C	Del	GAP	55	21	76	100	76		Rv3344c	PE_PGRS49	PE-PGRS family protein PE_PGRS49
3737482	0	G	Del	GAP	55	21	76	100	76		Rv3344c	PE_PGRS49	PE-PGRS family protein PE_PGRS49
3737483	0	C	Del	GAP	55	21	76	100	76		Rv3344c	PE_PGRS49	PE-PGRS family protein PE_PGRS49
3737484	0	C	Del	GAP	55	21	76	100	76		Rv3344c	PE_PGRS49	PE-PGRS family protein PE_PGRS49
3737485	0	G	Del	GAP	55	21	76	100	76		Rv3344c	PE_PGRS49	PE-PGRS family protein PE_PGRS49
3737486	0	C	Del	GAP	55	21	76	100	76		Rv3344c	PE_PGRS49	PE-PGRS family protein PE_PGRS49
3737487	0	C	Del	GAP	55	21	76	100	76		Rv3344c	PE_PGRS49	PE-PGRS family protein PE_PGRS49
3737488	0	G	Del	GAP	55	21	76	98.7	77		Rv3344c	PE_PGRS49	PE-PGRS family protein PE_PGRS49
3737489	0	G	Del	GAP	55	21	76	98.7	77		Rv3344c	PE_PGRS49	PE-PGRS family protein PE_PGRS49
3737490	0	C	Del	GAP	55	21	76	98.7	77		Rv3344c	PE_PGRS49	PE-PGRS family protein PE_PGRS49
3737491	0	G	Del	GAP	55	21	76	97.44	78		Rv3344c	PE_PGRS49	PE-PGRS family protein PE_PGRS49
3737492	0	C	Del	GAP	55	21	76	97.44	78		Rv3344c	PE_PGRS49	PE-PGRS family protein PE_PGRS49
3737493	0	C	Del	GAP	55	21	76	97.44	78		Rv3344c	PE_PGRS49	PE-PGRS family protein PE_PGRS49
3737494	0	G	Del	GAP	55	21	76	97.44	78		Rv3344c	PE_PGRS49	PE-PGRS family protein PE_PGRS49
3737495	0	C	Del	GAP	55	21	76	97.44	78		Rv3344c	PE_PGRS49	PE-PGRS family protein PE_PGRS49
3737496	0	C	Del	GAP	55	21	76	97.44	78		Rv3344c	PE_PGRS49	PE-PGRS family protein PE_PGRS49
3737497	0	G	Del	GAP	55	21	76	97.44	78		Rv3344c	PE_PGRS49	PE-PGRS family protein PE_PGRS49
3737498	0	C	Del	GAP	55	21	76	97.44	78		Rv3344c	PE_PGRS49	PE-PGRS family protein PE_PGRS49
3737499	0	C	Del	GAP	55	21	76	98.7	77		Rv3344c	PE_PGRS49	PE-PGRS family protein PE_PGRS49
3737500	0	A	Del	GAP	55	21	76	96.2	79		Rv3344c	PE_PGRS49	PE-PGRS family protein PE_PGRS49
3737501	0	C	Del	GAP	55	21	76	97.44	78		Rv3344c	PE_PGRS49	PE-PGRS family protein PE_PGRS49
3737502	0	C	Del	GAP	54	21	76	97.4	77		Rv3344c	PE_PGRS49	PE-PGRS family protein PE_PGRS49
3738364	0	G	SNP	A	19	69	88	98.88	89	Arg1471Trp (cgg/Tgg)	Rv3345c	PE_PGRS50	PE-PGRS family protein PE_PGRS50
3738417	0	G	Del	GAP	6	46	53	96.3	54		Rv3345c	PE_PGRS50	PE-PGRS family protein PE_PGRS50
3739497	0	A	Del	GAP	60	64	119	84.35	147		Rv3345c	PE_PGRS50	PE-PGRS family protein PE_PGRS50
3739498	0	C	Del	GAP	60	64	119	83.22	149		Rv3345c	PE_PGRS50	PE-PGRS family protein PE_PGRS50
3739499	0	A	Del	GAP	60	64	119	89.21	139		Rv3345c	PE_PGRS50	PE-PGRS family protein PE_PGRS50
3739500	0	C	Del	GAP	60	64	119	87.94	141		Rv3345c	PE_PGRS50	PE-PGRS family protein PE_PGRS50
3739501	0	C	Del	GAP	60	64	119	88.57	140		Rv3345c	PE_PGRS50	PE-PGRS family protein PE_PGRS50
3739502	0	G	Del	GAP	60	64	119	89.86	138		Rv3345c	PE_PGRS50	PE-PGRS family protein PE_PGRS50
3739503	0	C	Del	GAP	60	64	119	91.85	135		Rv3345c	PE_PGRS50	PE-PGRS family protein PE_PGRS50
3739504	0	C	Del	GAP	60	64	119	98.41	126		Rv3345c	PE_PGRS50	PE-PGRS family protein PE_PGRS50
3739505	0	A	Del	GAP	60	64	120	98.41	126		Rv3345c	PE_PGRS50	PE-PGRS family protein PE_PGRS50
3740181	0	T	SNP	C	106	125	227	97.88	236	Asn865Ser (aat/aGt)	Rv3345c	PE_PGRS50	PE-PGRS family protein PE_PGRS50
3741240	0	C	SNP	T	87	132	213	99.1	221	Gly512Asp (ggt/gAt)	Rv3345c	PE_PGRS50	PE-PGRS family protein PE_PGRS50
3746409	0	A	SNP	G	76	82	152	100	158	Leu2259Pro (ctg/cCg)	Rv3347c	PPE55	PPE family protein PPE55
3749653	0	G	SNP	A	73	98	168	99.42	172	Gln1178_ (caa/Taa)	Rv3347c	PPE55	PPE family protein PPE55
3750177	0	A	SNP	T	83	77	159	100	160	Phe1003Tyr (ttc/tAc)	Rv3347c	PPE55	PPE family protein PPE55
3750178	0	A	SNP	C	82	78	159	100	160	Phe1003Val (ttc/Gtc)	Rv3347c	PPE55	PPE family protein PPE55
3750185	0	C	SNP	G	79	73	151	97.44	156	Ser1000Ser (tcg/tcC)	Rv3347c	PPE55	PPE family protein PPE55
3750187	0	A	SNP	T	78	73	150	98.69	153	Ser1000Thr (tcg/Acg)	Rv3347c	PPE55	PPE family protein PPE55
3750188	0	C	SNP	G	80	73	151	98.71	155	Met999Ile (atg/atC)	Rv3347c	PPE55	PPE family protein PPE55
3750193	0	G	SNP	A	82	76	157	98.75	160	Leu998Phe (ctc/Ttc)	Rv3347c	PPE55	PPE family protein PPE55
3750205	0	C	SNP	T	95	92	185	100	187	Asp994Asn (gac/Aac)	Rv3347c	PPE55	PPE family protein PPE55
3750209	0	A	SNP	G	94	93	187	99.47	188	Asn992Asn (aat/aaC)	Rv3347c	PPE55	PPE family protein PPE55
3750210	0	T	SNP	G	97	93	187	100	190	Asn992Thr (aat/aCt)	Rv3347c	PPE55	PPE family protein PPE55
3750407	0	G	SNP	C	94	82	175	97.78	180	Gly926Gly (ggc/ggG)	Rv3347c	PPE55	PPE family protein PPE55
3750417	0	A	SNP	T	91	84	170	97.77	179	Phe923Tyr (ttc/tAc)	Rv3347c	PPE55	PPE family protein PPE55
3750421	0	T	SNP	C	92	84	171	97.24	181	Ser922Gly (agc/Ggc)	Rv3347c	PPE55	PPE family protein PPE55
3750584	0	G	SNP	A	99	107	199	97.17	212	Asn867Asn (aac/aaT)	Rv3347c	PPE55	PPE family protein PPE55
3752003	0	G	SNP	C	67	89	154	98.73	158	Val394Val (gtc/gtG)	Rv3347c	PPE55	PPE family protein PPE55
3752006	0	G	SNP	A	66	85	150	99.34	152	Asn393Asn (aac/aaT)	Rv3347c	PPE55	PPE family protein PPE55
3752007	0	T	SNP	C	66	87	153	99.35	154	Asn393Ser (aac/aGc)	Rv3347c	PPE55	PPE family protein PPE55
3752008	0	T	SNP	C	66	87	150	99.35	154	Asn393Asp (aac/Gac)	Rv3347c	PPE55	PPE family protein PPE55
3752012	0	C	SNP	G	70	88	155	99.37	159	Pro391Pro (ccg/ccC)	Rv3347c	PPE55	PPE family protein PPE55
3752207	0	A	SNP	G	99	86	183	99.46	186	Ile326Ile (att/atC)	Rv3347c	PPE55	PPE family protein PPE55
3753116	0	C	SNP	T	96	98	193	94.17	206	Pro23Pro (ccg/ccA)	Rv3347c	PPE55	PPE family protein PPE55
3753164	0	T	SNP	G	101	86	183	98.94	189	Pro7Pro (cca/ccC)	Rv3347c	PPE55	PPE family protein PPE55
3753629	1	T	Ins	G	86	86	172	95.56	172
3753629	2	T	Ins	C	85	86	171	95	172
3753855	0	G	SNP	C	111	94	204	99.51	206	Asp31His (gat/Cat)	Rv3348	-	transposase
3758999	0	C	SNP	T	113	101	211	98.62	217	Gly2702Ser (ggt/Agt)	Rv3350c	PPE56	PPE family protein PPE56
3763724	0	A	SNP	G	88	80	166	100	168	Phe1127Leu (ttc/Ctc)	Rv3350c	PPE56	PPE family protein PPE56
3766679	0	G	SNP	A	125	100	222	99.56	226	Leu142Leu (ctg/Ttg)	Rv3350c	PPE56	PPE family protein PPE56
3771009	0	T	SNP	G	81	68	148	100	149	Ser79Ser (tct/tcG)	Rv3357	relJ	antitoxin RelJ
3772834	0	A	Del	GAP	92	90	178	98.91	184		Rv3360	-	hypothetical protein
3775760	0	C	SNP	A	116	120	230	99.58	237	Arg581Leu (cgg/cTg)	Rv3365c	-	hypothetical protein
3779533	0	C	SNP	A	89	110	187	99.5	200	Ala322Ala (gcc/gcA)	Rv3367	PE_PGRS51	PE-PGRS family protein PE_PGRS51
3784184	0	T	SNP	C	131	124	249	99.61	256	Gln186Arg (caa/cGa)	Rv3370c	dnaE2	error-prone DNA polymerase
3787466	0	G	SNP	C	88	85	172	100	173	Glu385Gln (gag/Cag)	Rv3372	otsB2	trehalose 6-phosphate phosphatase
3792187	0	C	SNP	A	83	90	166	100	173	Gly56Val (gga/gTa)	Rv3377c	-	type B diterpene cyclase
3794867	1	C	Ins	C	74	88	162	96.43	164		Rv3379c	dxs2	1-deoxy-D-xylulose 5-phosphate synthase
3794867	2	C	Ins	A	75	89	164	97.62	164		Rv3379c	dxs2	1-deoxy-D-xylulose 5-phosphate synthase
3798095	0	A	SNP	C	94	100	191	100	194	Val132Gly (gtc/gGc)	Rv3383c	idsB	polyprenyl synthetase IdsB
3799512	0	C	SNP	T	83	89	172	100	172	Ala42Thr (gcg/Acg)	Rv3384c	vapC46	ribonuclease VapC46
3815477	0	G	SNP	T	107	121	219	100	228	Ala210Ala (gcc/gcA)	Rv3398c	idsA1	multifunctional dimethylallyltransferase/geranyltranstransferase/farnesylt ranstransferase
3817117	0	C	SNP	A	100	89	186	100	189	Ala330Glu (gcg/gAg)	Rv3399	-	S-adenosylmethionine-dependentmethyltransferase
3821503	0	A	SNP	C	90	88	177	100	178	Leu130Arg (cta/cGa)	Rv3402c	-	hypothetical protein
3821845	0	G	SNP	T	73	83	154	99.36	157	Ala16Glu (gca/gAa)	Rv3402c	-	hypothetical protein
3823159	0	A	SNP	T	81	79	157	99.38	161	Val235Val (gtt/gtA)	Rv3403c	-	hypothetical protein
3826684	0	C	SNP	T	90	96	183	100	186	Ser46Leu (tcg/tTg)	Rv3408	vapC47	ribonuclease VapC47
3829770	0	T	SNP	C	98	112	210	100	210	Pro47Pro (cca/ccG)	Rv3410c	guaB3	oxidoreductase
3830695	0	A	SNP	G	118	119	233	99.58	238	Ala275Ala (gct/gcC)	Rv3411c	guaB2	inosine-5'-monophosphate dehydrogenase
3838871	0	A	SNP	G	135	91	224	100	226	Ala64Ala (gct/gcC)	Rv3420c	rimI	ribosomal-protein-alanine acetyltransferase RimI
3842620	0	A	SNP	G	93	62	153	99.36	156	Thr128Ala (act/Gct)	Rv3425	PPE57	PPE family protein PPE57
3842625	0	A	SNP	G	92	60	150	99.35	153	Pro129Pro (cca/ccG)	Rv3425	PPE57	PPE family protein PPE57
3843408	0	G	Del	GAP	69	85	153	95.65	161		Rv3426	PPE58	PPE family protein PPE58
3844757	0	C	Del	GAP	122	84	202	97.63	211		Rv3428c	-	transposase
3844992	0	T	SNP	A	99	106	204	100	205	Ser327Cys (agc/Tgc)	Rv3428c	-	transposase
3845695	0	C	SNP	T	102	108	210	99.06	212	Arg92Arg (cgg/cgA)	Rv3428c	-	transposase
3851887	0	A	SNP	C	82	77	156	100	159	Ser443Ala (tcg/Gcg)	Rv3433c	-	bifunctional ADP-dependent (S)-NAD(P)H-hydrate dehydratase/NAD(P)H-hydrate epimerase
3851888	0	T	SNP	C	83	79	159	99.39	163	Ala442Ala (gca/gcG)	Rv3433c	-	bifunctional ADP-dependent (S)-NAD(P)H-hydrate dehydratase/NAD(P)H-hydrate epimerase
3855827	0	C	SNP	A	83	95	175	98.89	180	Val355Leu (gtg/Ttg)	Rv3436c	glmS	glucosamine--fructose-6-phosphate aminotransferase
3859893	0	C	SNP	T	118	112	227	100	230	Glu28Glu (gag/gaA)	Rv3440c	-	hypothetical protein
3860216	0	G	SNP	A	104	115	215	98.21	223	Ala385Ala (gcc/gcT)	Rv3441c	mrsA	phosphoglucosamine mutase
3862473	0	A	Del	GAP	93	87	171	99.45	181
3864565	0	T	SNP	G	91	105	190	100	196	Glu1225Ala (gag/gCg)	Rv3447c	eccC4	ESX-4 secretion system protein EccC4
3864995	0	T	SNP	C	124	112	233	99.58	237	Ser1082Gly (agc/Ggc)	Rv3447c	eccC4	ESX-4 secretion system protein EccC4
3869355	0	T	SNP	C	101	130	227	100	231	Ile335Thr (atc/aCc)	Rv3448	eccD4	ESX-4 secretion system protein EccD4
3870010	0	A	SNP	G	124	109	231	100	233	Thr87Ala (acc/Gcc)	Rv3449	mycP4	membrane-anchored mycosin
3871246	0	T	SNP	C	120	135	253	99.61	256	Gly417Gly (gga/ggG)	Rv3450c	eccB4	ESX-4 secretion system protein EccB4
3874723	0	T	Del	GAP	53	80	129	98.52	135
3874745	0	G	SNP	C	58	87	143	100	145
3877421	0	A	SNP	G	107	99	206	100	206	Pro4Pro (cct/ccC)	Rv3456c	rplQ	50S ribosomal protein L17
3879375	0	C	SNP	A	99	107	192	99.52	207	Ala106Ala (gcg/gcT)	Rv3459c	rpsK	30S ribosomal protein S11
[truncated: 219 more rows]
