# Supplementary material for: Novel Mutations in Putative Nicotinic Acid Phosphoribosyltransferases of Mycobacterium tuberculosis and Their Effect on Protein Thermodynamic Properties
Source: Polymers (Basel). 2022 Apr 18;14(8):1623. doi: 10.3390/polym14081623 (PMC9031469; doi:10.3390/polym14081623)
Supplement: Supplementary file 1 [file polymers-14-01623-s001.zip › Supplementary files S1/759.xlsx]

## Sheet: 759
#Pos	Insindex	Ref	Type	Allel	CovFor	CovRev	Qual20	Freq	Cov	Subst	Gene	GeneName	Product	ResistanceSNP	PhyloSNP	InterestingRegion
1849	0	C	SNP	A	95	75	166	100	170
1977	0	A	SNP	G	105	99	200	100	204
3446	0	C	SNP	T	114	84	195	99.5	199	Ala56Val (gcc/gTc)	Rv0003	recF	DNA replication/repair protein RecF
4013	0	T	SNP	C	113	105	217	100	218	Ile245Thr (atc/aCc)	Rv0003	recF	DNA replication/repair protein RecF
7362	0	G	SNP	C	127	108	231	100	235	Glu21Gln (gag/Cag)	Rv0006	gyrA	DNA gyrase subunit A			fluoroquinolones (FQ)
7585	0	G	SNP	C	132	123	252	100	255	Ser95Thr (agc/aCc)	Rv0006	gyrA	DNA gyrase subunit A		phylo (not H37Rv)	fluoroquinolones (FQ)
9304	0	G	SNP	A	98	116	208	100	214	Gly668Asp (ggc/gAc)	Rv0006	gyrA	DNA gyrase subunit A			fluoroquinolones (FQ)
11637	0	C	SNP	T	110	127	232	100	237
11879	0	A	SNP	G	130	89	211	100	219	Ser145Pro (tcc/Ccc)	Rv0008c	-	cell wall synthesis protein CwsA
12204	0	G	SNP	A	127	147	272	100	274	Leu36Leu (ctc/ctT)	Rv0008c	-	cell wall synthesis protein CwsA
14785	0	T	SNP	C	103	117	220	100	220	Cys233Arg (tgc/Cgc)	Rv0012	-	membrane protein
15117	0	C	SNP	G	115	119	231	100	234	Ile68Met (atc/atG)	Rv0013	trpG	anthranilate synthase component II
21795	0	G	SNP	A	123	114	225	99.58	238	Pro463Ser (ccg/Tcg)	Rv0018c	pstP	phosphoserine/threonine phosphatase PstP
24007	0	G	SNP	T	111	100	209	100	211	Arg480Arg (cgg/Agg)	Rv0020c	fhaA	FHA domain-containing protein FhaA
24699	0	C	Del	GAP	90	98	184	79.32	237		Rv0020c	fhaA	FHA domain-containing protein FhaA
24700	0	C	Del	GAP	90	98	184	79.32	237		Rv0020c	fhaA	FHA domain-containing protein FhaA
24701	0	G	Del	GAP	90	98	184	79.66	236		Rv0020c	fhaA	FHA domain-containing protein FhaA
24702	0	C	Del	GAP	90	98	184	80	235		Rv0020c	fhaA	FHA domain-containing protein FhaA
24703	0	G	Del	GAP	90	98	184	80	235		Rv0020c	fhaA	FHA domain-containing protein FhaA
24704	0	T	Del	GAP	90	98	184	81.03	232		Rv0020c	fhaA	FHA domain-containing protein FhaA
24705	0	T	Del	GAP	90	98	184	81.03	232		Rv0020c	fhaA	FHA domain-containing protein FhaA
24706	0	G	Del	GAP	90	98	184	81.74	230		Rv0020c	fhaA	FHA domain-containing protein FhaA
24707	0	C	Del	GAP	90	98	184	81.74	230		Rv0020c	fhaA	FHA domain-containing protein FhaA
24708	0	T	Del	GAP	90	98	184	81.39	231		Rv0020c	fhaA	FHA domain-containing protein FhaA
24709	0	C	Del	GAP	90	98	184	81.74	230		Rv0020c	fhaA	FHA domain-containing protein FhaA
24710	0	G	Del	GAP	90	98	184	82.46	228		Rv0020c	fhaA	FHA domain-containing protein FhaA
24711	0	G	Del	GAP	90	98	184	83.19	226		Rv0020c	fhaA	FHA domain-containing protein FhaA
24712	0	G	Del	GAP	90	98	184	83.56	225		Rv0020c	fhaA	FHA domain-containing protein FhaA
24713	0	G	Del	GAP	90	98	184	83.93	224		Rv0020c	fhaA	FHA domain-containing protein FhaA
24714	0	T	Del	GAP	90	98	184	85.07	221		Rv0020c	fhaA	FHA domain-containing protein FhaA
24715	0	A	Del	GAP	90	98	184	85.45	220		Rv0020c	fhaA	FHA domain-containing protein FhaA
24716	0	A	Del	GAP	90	98	184	86.64	217		Rv0020c	fhaA	FHA domain-containing protein FhaA
26748	0	C	Del	GAP	116	112	227	95.8	238		Rv0021c	-	hypothetical protein
26957	0	C	SNP	G	126	110	229	100	236
26959	0	C	SNP	G	126	108	230	99.57	235
27487	0	G	SNP	A	112	102	212	100	214
33372	0	T	SNP	C	132	101	226	100	233	Leu50Ser (ttg/tCg)	Rv0030	-	hypothetical protein
34044	0	T	SNP	C	84	101	180	100	185
34569	0	C	Del	GAP	71	74	144	96.03	151		Rv0032	bioF2	8-amino-7-oxononanoate synthase
37031	0	C	SNP	G	113	114	226	100	227	Ala55Ala (gcc/gcG)	Rv0034	-	hypothetical protein
42281	0	C	SNP	A	123	142	261	99.25	267	Cys24Phe (tgc/tTc)	Rv0039c	-	transmembrane protein
42967	0	G	SNP	C	118	117	234	100	235	Pro133Pro (ccc/ccG)	Rv0040c	mtc28	hypothetical protein
43035	0	G	SNP	A	110	116	221	99.56	227	Arg111Trp (cgg/Tgg)	Rv0040c	mtc28	hypothetical protein
49360	0	C	SNP	T	131	92	221	100	223	Val194Ile (gtc/Atc)	Rv0045c	-	hydrolase
49691	0	C	Del	GAP	117	117	228	97.5	240		Rv0045c	-	hydrolase
49692	0	C	Del	GAP	117	117	228	99.57	235		Rv0045c	-	hydrolase
50557	0	T	SNP	C	102	93	192	100	195	Arg190Gly (agg/Ggg)	Rv0046c	ino1	inositol-3-phosphate synthase
51949	0	A	SNP	G	105	106	210	100	211	Val250Ala (gtc/gCc)	Rv0048c	-	membrane protein
53422	0	G	SNP	A	120	125	238	100	245
54394	0	A	SNP	G	82	99	177	99.45	182	Ala244Ala (gca/gcG)	Rv0050	ponA1	bifunctional penicillin-insensitive transglycosylase/penicillin-sensitive transpeptidase
54842	0	G	SNP	T	76	85	154	98.17	164	Ala394Ser (gcg/Tcg)	Rv0050	ponA1	bifunctional penicillin-insensitive transglycosylase/penicillin-sensitive transpeptidase
55543	1	G	Ins	C	114	105	219	94.81	219		Rv0050	ponA1	bifunctional penicillin-insensitive transglycosylase/penicillin-sensitive transpeptidase
55543	2	G	Ins	C	113	103	216	93.51	219		Rv0050	ponA1	bifunctional penicillin-insensitive transglycosylase/penicillin-sensitive transpeptidase
55543	3	G	Ins	G	114	105	219	94.81	219		Rv0050	ponA1	bifunctional penicillin-insensitive transglycosylase/penicillin-sensitive transpeptidase
55543	4	G	Ins	C	114	105	219	94.81	219		Rv0050	ponA1	bifunctional penicillin-insensitive transglycosylase/penicillin-sensitive transpeptidase
55543	5	G	Ins	C	114	104	218	94.37	219		Rv0050	ponA1	bifunctional penicillin-insensitive transglycosylase/penicillin-sensitive transpeptidase
55543	6	G	Ins	T	114	105	219	94.81	219		Rv0050	ponA1	bifunctional penicillin-insensitive transglycosylase/penicillin-sensitive transpeptidase
55553	0	C	SNP	T	107	97	199	100	204	Pro631Ser (ccg/Tcg)	Rv0050	ponA1	bifunctional penicillin-insensitive transglycosylase/penicillin-sensitive transpeptidase
56001	0	G	SNP	A	99	112	210	100	211	Gln102Gln (cag/caA)	Rv0051	-	transmembrane protein
60669	0	G	SNP	A	129	104	228	99.57	234	Gly92Arg (ggg/Agg)	Rv0058	dnaB	replicative DNA helicase
62049	0	A	SNP	G	112	104	211	99.08	218	Arg552Gly (agg/Ggg)	Rv0058	dnaB	replicative DNA helicase
65083	0	G	SNP	A	91	117	203	100	208	Pro90Ser (ccc/Tcc)	Rv0061c	-	hypothetical protein
66632	0	C	SNP	T	118	114	229	99.57	233	Pro361Ser (cct/Tct)	Rv0062	celA1	cellulase CelA
67012	0	C	SNP	T	95	120	214	99.08	217	Thr30Thr (acc/acT)	Rv0063	-	oxidoreductase
69984	0	C	SNP	A	111	101	211	100	212	Ala455Ala (gcc/gcA)	Rv0064	-	transmembrane protein
69989	0	G	SNP	A	116	100	208	100	216	Gly457Asp (ggt/gAt)	Rv0064	-	transmembrane protein
70267	0	G	SNP	T	95	95	189	100	190	Val550Phe (gtc/Ttc)	Rv0064	-	transmembrane protein
70816	0	A	SNP	G	106	107	205	100	213	Asn733Asp (aac/Gac)	Rv0064	-	transmembrane protein
71336	0	G	SNP	C	109	115	219	100	224	Arg906Pro (cgc/cCc)	Rv0064	-	transmembrane protein
72549	0	C	SNP	T	92	106	196	100	198	Gly655Ser (ggt/Agt)	Rv0066c	icd2	isocitrate dehydrogenase
75233	0	C	SNP	A	89	90	177	100	179
75940	0	G	SNP	C	129	117	243	100	246	Val214Leu (gtg/Ctg)	Rv0068	-	oxidoreductase
79726	0	C	SNP	T	100	105	204	99.51	206	Arg81Trp (cgg/Tgg)	Rv0071	-	maturase
80616	0	C	SNP	G	89	101	190	100	190
92199	0	T	SNP	G	156	101	253	100	257	Thr600Thr (act/acG)	Rv0083	-	oxidoreductase
103552	0	G	SNP	T	120	118	236	99.58	239	Arg38Ser (cgt/Agt)	Rv0093c	-	membrane protein
103930	0	G	SNP	C	99	94	190	77.2	250	Ala245Gly (gcc/gGc)	Rv0094c	-	hypothetical protein
104712	0	C	SNP	T	114	94	206	82.54	252
104824	0	C	SNP	A	101	131	231	100	232	Ser131Ile (agc/aTc)	Rv0095c	-	hypothetical protein
105060	0	G	SNP	A	91	93	182	99.46	185	Asp52Asp (gac/gaT)	Rv0095c	-	hypothetical protein
105736	0	T	SNP	C	129	117	245	99.6	247	Val138Ala (gtc/gCc)	Rv0096	PPE1	PPE family protein PPE1
116000	0	T	SNP	G	117	107	220	100	224	Val2000Val (gtt/gtG)	Rv0101	nrp	peptide synthetase Nrp
117389	0	C	SNP	T	118	104	219	100	222	Thr2463Thr (acc/acT)	Rv0101	nrp	peptide synthetase Nrp
122109	0	A	SNP	G	99	98	191	100	197	Leu22Ser (ttg/tCg)	Rv0103c	ctpB	cation-transporter P-type ATPase B
123198	0	T	SNP	C	116	96	209	100	212	Pro294Pro (cct/ccC)	Rv0104	-	hypothetical protein
123520	0	T	SNP	C	117	105	218	99.55	223	Tyr402His (tat/Cat)	Rv0104	-	hypothetical protein
123745	0	G	SNP	A	118	101	215	99.1	221	Gly477Arg (ggg/Agg)	Rv0104	-	hypothetical protein
125830	1	G	Ins	A	101	92	193	96.98	193		Rv0107c	ctpI	cation-transporter ATPase I
129576	0	A	SNP	C	132	129	259	100	261	Ala322Ala (gct/gcG)	Rv0107c	ctpI	cation-transporter ATPase I
131174	1	T	Ins	G	100	89	189	97.42	189
131438	0	G	Del	GAP	109	89	191	98.51	201		Rv0109	PE_PGRS1	PE-PGRS family protein PE_PGRS1
132417	0	C	SNP	G	121	154	269	100	275	Arg346Gly (cgc/Ggc)	Rv0109	PE_PGRS1	PE-PGRS family protein PE_PGRS1
133839	0	C	SNP	T	124	87	208	100	211
143207	0	T	SNP	C	113	109	222	100	222	Ser224Gly (agc/Ggc)	Rv0118c	oxcA	oxalyl-CoA decarboxylase OxcA
144865	0	C	SNP	T	134	124	257	100	258	Leu273Leu (ctg/Ttg)	Rv0119	fadD7	fatty-acid--CoA ligase FadD7
146087	0	T	SNP	C	103	97	198	100	200	Asn562Ser (aat/aGt)	Rv0120c	fusA2	elongation factor G
154283	0	T	SNP	C	107	107	212	100	214	Ser18Pro (tcg/Ccg)	Rv0127	mak	maltokinase
155055	0	C	SNP	A	101	120	218	100	221	Thr275Lys (acg/aAg)	Rv0127	mak	maltokinase
157129	0	C	SNP	T	93	108	197	100	201	Gly158Ser (ggc/Agc)	Rv0129c	fbpC	diacylglycerol acyltransferase/mycolyltransferase Ag85C		phylo (Delhi/CAS)
157936	0	G	SNP	C	102	116	218	99.54	219	Glu30Asp (gag/gaC)	Rv0130	htdZ	3-hydroxyl-thioester dehydratase
158427	0	C	SNP	T	104	110	212	98.62	217	Arg411His (cgc/cAc)	Rv0131c	fadE1	acyl-CoA dehydrogenase FadE1
170671	0	G	SNP	A	108	102	207	100	210	Ala130Thr (gcc/Acc)	Rv0144	-	transcriptional regulator
172492	0	C	SNP	G	129	110	238	99.58	240	Tyr94_ (tac/taG)	Rv0146	-	S-adenosylmethionine-dependentmethyltransferase
176535	0	G	Del	GAP	103	92	195	95.59	204		Rv0149	-	quinone oxidoreductase
177058	0	T	Del	GAP	79	80	158	99.38	160
177059	0	T	Del	GAP	79	80	158	100	159
177060	0	C	Del	GAP	79	80	158	100	159
177061	0	G	Del	GAP	79	80	158	100	159
177062	0	C	Del	GAP	79	80	158	100	159
177063	0	G	Del	GAP	79	80	158	99.38	160
177064	0	G	Del	GAP	79	80	158	99.38	160
177857	0	G	SNP	A	108	83	188	100	191	Leu485Leu (ctg/Ttg)	Rv0151c	PE1	PE family protein PE1
178205	0	C	SNP	G	79	80	157	100	159	Gly369Arg (ggc/Cgc)	Rv0151c	PE1	PE family protein PE1
178453	0	C	SNP	G	93	75	164	100	168	Gly286Ala (ggg/gCg)	Rv0151c	PE1	PE family protein PE1
180975	0	C	SNP	T	98	112	204	99.53	211
181090	0	C	SNP	T	99	107	205	100	206
181636	0	G	SNP	A	134	117	249	99.21	253	Ser117Leu (tcg/tTg)	Rv0153c	ptbB	phosphotyrosine protein phosphatase
185126	0	C	SNP	G	124	104	224	99.56	229	Leu25Leu (ctc/ctG)	Rv0157	pntB	NAD(P) transhydrogenase subunit beta PntB
187298	0	T	SNP	A	113	116	228	99.57	230	Trp172Arg (tgg/Agg)	Rv0158	-	transcriptional regulator
188317	0	A	SNP	G	96	92	187	100	188	Ser175Pro (tcc/Ccc)	Rv0159c	PE3	PE family protein PE3
188800	0	T	SNP	C	76	123	196	100	199	Thr14Ala (acg/Gcg)	Rv0159c	PE3	PE family protein PE3
189850	0	A	SNP	G	85	97	180	100	182	Phe197Ser (ttc/tCc)	Rv0160c	PE4	PE family protein PE4
194305	1	C	Ins	G	94	99	193	97.47	193		Rv0165c	mce1R	transcriptional regulator Mce1R
194305	2	C	Ins	G	94	97	191	96.46	191		Rv0165c	mce1R	transcriptional regulator Mce1R
194681	0	G	SNP	C	127	119	243	100	246	Leu45Leu (ctc/ctG)	Rv0165c	mce1R	transcriptional regulator Mce1R
196642	0	C	SNP	T	87	109	194	100	196	Asn550Asn (aac/aaT)	Rv0166	fadD5	fatty-acid--CoA ligase FadD5
198401	0	G	SNP	T	81	90	165	100	171	Gly248Cys (ggc/Tgc)	Rv0168	yrbE1B	membrane protein
199470	0	T	SNP	G	109	114	222	100	223	Ser313Ala (tcc/Gcc)	Rv0169	mce1A	Mce family protein Mce1A
201949	0	G	SNP	A	105	101	206	100	206	Gly340Arg (ggg/Agg)	Rv0171	mce1C	Mce family protein Mce1C
206339	0	T	SNP	C	103	109	210	100	212	Leu370Pro (ctg/cCg)	Rv0174	mce1F	Mce family protein Mce1F
206481	0	C	SNP	G	93	68	158	94.71	170	Pro417Pro (ccc/ccG)	Rv0174	mce1F	Mce family protein Mce1F
206484	0	G	SNP	T	87	78	158	94.83	174	Gly418Gly (ggg/ggT)	Rv0174	mce1F	Mce family protein Mce1F
207079	0	G	SNP	C	104	82	184	100	186	Arg89Pro (cgc/cCc)	Rv0175	-	Mce associated membrane protein
210624	0	C	SNP	T	112	90	196	100	202	Leu63Leu (ctg/ctA)	Rv0179c	lprO	lipoprotein LprO
217201	0	T	SNP	C	128	114	238	100	242	Asn311Asn (aat/aaC)	Rv0186	bglS	beta-glucosidase BglS
218599	0	T	SNP	C	93	105	197	99.5	199
223942	0	T	SNP	C	141	146	285	100	287	Ser127Pro (tcg/Ccg)	Rv0192	-	hypothetical protein
224338	0	C	SNP	T	101	106	203	100	207	Pro259Ser (ccg/Tcg)	Rv0192	-	hypothetical protein
225323	0	T	SNP	C	100	91	187	100	191	Lys417Glu (aag/Gag)	Rv0193c	-	hypothetical protein
227098	0	T	SNP	C	92	115	207	100	207	Met74Thr (atg/aCg)	Rv0194	-	multidrug ABC transporter ATPase/permease
230576	1	G	Ins	T	94	92	186	97.38	186
230921	0	C	Del	GAP	106	100	201	100	206		Rv0195	-	two component transcriptional regulator
231114	0	C	SNP	G	95	107	199	100	202	Ala72Ala (gcc/gcG)	Rv0195	-	two component transcriptional regulator
234477	0	T	SNP	G	96	94	185	100	190	Tyr749_ (tat/taG)	Rv0197	-	oxidoreductase
234496	1	C	Ins	G	93	82	175	95.11	175		Rv0197	-	oxidoreductase
234496	2	C	Ins	T	93	80	173	94.02	174		Rv0197	-	oxidoreductase
243924	0	G	Del	GAP	97	102	192	96.6	206		Rv0205	-	transmembrane protein
249522	0	T	SNP	C	129	126	254	100	255	Val162Ala (gtg/gCg)	Rv0209	-	hypothetical protein
251575	0	G	SNP	A	97	121	213	100	218	Ala486Thr (gcg/Acg)	Rv0210	-	hypothetical protein
255373	0	T	SNP	C	100	96	194	100	196	Asp193Gly (gac/gGc)	Rv0213c	-	methyltransferase
257071	0	C	SNP	T	99	87	185	100	186	Tyr336Tyr (tac/taT)	Rv0214	fadD4	fatty-acid--CoA ligase FadD4
261869	0	T	SNP	C	129	125	252	100	254	Cys316Arg (tgt/Cgt)	Rv0218	-	transmembrane protein
262268	0	A	SNP	T	125	114	237	100	239	Ala5Ala (gca/gcT)	Rv0219	-	transmembrane protein
264992	0	T	SNP	C	104	95	195	100	199	Leu309Pro (ctg/cCg)	Rv0221	-	diacyglycerol O-acyltransferase
265554	0	A	SNP	C	122	109	228	100	231	Val16Val (gta/gtC)	Rv0222	echA1	enoyl-CoA hydratase EchA1
266405	0	C	SNP	T	85	96	177	100	181	Gly454Ser (ggc/Agc)	Rv0223c	-	aldehyde dehydrogenase
274463	0	C	SNP	A	110	90	197	100	200	Arg86Leu (cgt/cTt)	Rv0229c	-	hypothetical protein
276539	0	G	SNP	C	113	88	200	99.5	202	Gly161Ala (ggc/gCc)	Rv0231	fadE4	acyl-CoA dehydrogenase FadE4
277399	0	G	SNP	A	116	113	226	99.13	231	Glu448Lys (gag/Aag)	Rv0231	fadE4	acyl-CoA dehydrogenase FadE4
278681	0	C	SNP	G	101	92	188	100	193	His33Asp (cat/Gat)	Rv0233	nrdB	ribonucleoside-diphosphate reductase subunit beta NrdB
283503	0	G	SNP	A	133	119	246	100	252	His1117Tyr (cac/Tac)	Rv0236c	aftD	alpha-(1->3)-arabinofuranosyltransferase
283614	0	T	SNP	C	117	127	240	100	244	Ser1080Gly (agc/Ggc)	Rv0236c	aftD	alpha-(1->3)-arabinofuranosyltransferase
285772	0	A	SNP	C	122	132	252	100	254	Pro360Pro (cct/ccG)	Rv0236c	aftD	alpha-(1->3)-arabinofuranosyltransferase
285871	0	A	SNP	G	120	126	245	100	246	Val327Val (gtt/gtC)	Rv0236c	aftD	alpha-(1->3)-arabinofuranosyltransferase
287142	0	C	Del	GAP	106	100	198	95.37	216
289253	0	C	SNP	T	117	99	214	100	216	Asp50Asp (gac/gaT)	Rv0239	vapB24	antitoxin VapB24
293628	1	A	Ins	C	93	96	189	91.75	189
301341	0	C	SNP	A	99	93	190	100	192	Pro105Pro (ccg/ccT)	Rv0249c	-	succinate dehydrogenase membrane anchor subunit
304923	0	A	SNP	G	94	97	186	100	191	Lys686Lys (aaa/aaG)	Rv0252	nirB	nitrite reductase large subunit NirB
308661	0	A	SNP	G	81	89	169	99.42	171	Leu296Pro (ctg/cCg)	Rv0256c	PPE2	PPE family protein PPE2
310973	0	G	SNP	A	126	109	231	100	235	Ala182Val (gcg/gTg)	Rv0259c	-	hypothetical protein
311613	0	G	SNP	T	122	105	223	100	227	Val349Val (gtc/gtA)	Rv0260c	-	transcriptional regulator
324812	0	C	SNP	T	108	107	212	100	215	Asp82Asp (gac/gaT)	Rv0270	fadD2	fatty-acid--CoA ligase FadD2
325505	0	T	SNP	C	78	108	183	100	186	Val313Val (gtt/gtC)	Rv0270	fadD2	fatty-acid--CoA ligase FadD2
328569	0	G	SNP	C	89	108	197	100	197
333892	0	G	SNP	C	85	85	164	99.42	171	Arg807Gly (cgc/Ggc)	Rv0278c	-	PE-PGRS family protein PE_PGRS3
336683	0	G	SNP	T	13	16	29	76.32	38	Val797Val (gtc/gtA)	Rv0279c	PE_PGRS4	PE-PGRS family protein PE_PGRS4
336684	0	A	SNP	G	13	17	30	76.92	39	Val797Ala (gtc/gCc)	Rv0279c	PE_PGRS4	PE-PGRS family protein PE_PGRS4
336688	0	A	Del	GAP	14	23	34	97.37	38		Rv0279c	PE_PGRS4	PE-PGRS family protein PE_PGRS4
336689	0	G	Del	GAP	14	23	34	97.37	38		Rv0279c	PE_PGRS4	PE-PGRS family protein PE_PGRS4
336690	0	C	Del	GAP	14	23	35	97.37	38		Rv0279c	PE_PGRS4	PE-PGRS family protein PE_PGRS4
336691	0	T	Del	GAP	14	20	32	89.47	38		Rv0279c	PE_PGRS4	PE-PGRS family protein PE_PGRS4
336692	0	C	Del	GAP	14	18	31	84.21	38		Rv0279c	PE_PGRS4	PE-PGRS family protein PE_PGRS4
336693	0	G	Del	GAP	14	18	31	86.49	37		Rv0279c	PE_PGRS4	PE-PGRS family protein PE_PGRS4
336694	0	A	Del	GAP	14	19	32	89.19	37		Rv0279c	PE_PGRS4	PE-PGRS family protein PE_PGRS4
336695	0	A	Del	GAP	14	19	32	86.84	38		Rv0279c	PE_PGRS4	PE-PGRS family protein PE_PGRS4
336696	0	T	Del	GAP	14	18	31	84.21	38		Rv0279c	PE_PGRS4	PE-PGRS family protein PE_PGRS4
336697	0	T	Del	GAP	13	18	31	86.11	36		Rv0279c	PE_PGRS4	PE-PGRS family protein PE_PGRS4
336699	1	C	Ins	G	13	20	33	84.62	33		Rv0279c	PE_PGRS4	PE-PGRS family protein PE_PGRS4
336699	2	C	Ins	G	13	18	31	79.49	33		Rv0279c	PE_PGRS4	PE-PGRS family protein PE_PGRS4
336707	0	G	Del	GAP	12	19	32	83.78	37		Rv0279c	PE_PGRS4	PE-PGRS family protein PE_PGRS4
336708	0	T	Del	GAP	13	20	34	89.19	37		Rv0279c	PE_PGRS4	PE-PGRS family protein PE_PGRS4
336709	0	C	Del	GAP	12	19	32	79.49	39		Rv0279c	PE_PGRS4	PE-PGRS family protein PE_PGRS4
337820	0	G	SNP	A	7	69	74	100	76	Gly418Gly (ggc/ggT)	Rv0279c	PE_PGRS4	PE-PGRS family protein PE_PGRS4
338020	0	A	SNP	C	42	9	50	100	51	Cys352Gly (tgc/Ggc)	Rv0279c	PE_PGRS4	PE-PGRS family protein PE_PGRS4
338100	0	T	SNP	C	67	22	84	100	89	Asn325Ser (aac/aGc)	Rv0279c	PE_PGRS4	PE-PGRS family protein PE_PGRS4
338453	0	A	SNP	G	7	28	34	100	35	Ala207Ala (gct/gcC)	Rv0279c	PE_PGRS4	PE-PGRS family protein PE_PGRS4
338648	0	T	SNP	G	96	13	106	87.2	125	Gly142Gly (gga/ggC)	Rv0279c	PE_PGRS4	PE-PGRS family protein PE_PGRS4
338669	0	T	SNP	C	111	16	125	88.81	143	Leu135Leu (tta/ttG)	Rv0279c	PE_PGRS4	PE-PGRS family protein PE_PGRS4
338682	0	T	SNP	G	107	14	121	88.97	136	Asp131Ala (gac/gCc)	Rv0279c	PE_PGRS4	PE-PGRS family protein PE_PGRS4
338683	0	C	SNP	G	106	14	120	88.89	135	Asp131His (gac/Cac)	Rv0279c	PE_PGRS4	PE-PGRS family protein PE_PGRS4
338685	0	C	SNP	G	106	14	120	89.55	134	Gly130Ala (ggg/gCg)	Rv0279c	PE_PGRS4	PE-PGRS family protein PE_PGRS4
338690	0	A	SNP	G	108	14	120	89.71	136	Asn128Asn (aat/aaC)	Rv0279c	PE_PGRS4	PE-PGRS family protein PE_PGRS4
338692	0	T	SNP	C	107	14	121	89.63	135	Asn128Asp (aat/Gat)	Rv0279c	PE_PGRS4	PE-PGRS family protein PE_PGRS4
339230	0	G	SNP	C	117	92	205	98.58	212
340372	0	T	SNP	C	20	77	94	100	97	Ser337Pro (tcg/Ccg)	Rv0280	PPE3	PPE family protein PPE3
342146	0	A	SNP	C	124	101	223	99.12	227	Glu6Ala (gaa/gCa)	Rv0282	eccA3	ESX-3 secretion system protein EccA
342873	0	C	SNP	T	118	92	209	100	210	Val248Val (gtc/gtT)	Rv0282	eccA3	ESX-3 secretion system protein EccA
346275	0	C	SNP	G	103	93	195	100	196	Pro214Arg (ccg/cGg)	Rv0284	eccC3	ESX-3 secretion system protein EccC3
350063	0	G	SNP	C	118	118	232	100	236	Ser43Ser (tcg/tcC)	Rv0286	PPE4	PPE family protein PPE4
350088	0	C	SNP	A	119	116	233	99.58	236	Leu52Met (ctg/Atg)	Rv0286	PPE4	PPE family protein PPE4
353197	0	C	SNP	T	108	121	227	100	229	Arg39Cys (cgc/Tgc)	Rv0290	eccD3	ESX-3 secretion system protein EccD
356528	0	A	SNP	G	111	120	227	99.14	233	Asn217Asp (aat/Gat)	Rv0292	eccE3	ESX-3 secretion system protein EccE
358473	0	G	SNP	C	102	113	210	100	215	Trp101Cys (tgg/tgC)	Rv0294	tam	trans-aconitate methyltransferase
360784	0	G	SNP	A	107	113	218	100	220	Phe124Phe (ttc/ttT)	Rv0296c	-	sulfatase
363563	0	G	SNP	A	135	103	236	100	238	Ala30Thr (gcg/Acg)	Rv0299	-	toxin
366917	0	T	SNP	C	33	62	94	98.96	96	Thr1950Ala (acc/Gcc)	Rv0304c	PPE5	PPE family protein PPE5
366922	0	G	SNP	C	31	58	89	100	89	Ala1948Gly (gcc/gGc)	Rv0304c	PPE5	PPE family protein PPE5
367718	0	G	SNP	T	89	88	173	100	177	Leu1683Ile (ctt/Att)	Rv0304c	PPE5	PPE family protein PPE5
369886	0	C	SNP	G	85	98	182	100	183	Gly960Ala (ggg/gCg)	Rv0304c	PPE5	PPE family protein PPE5
372913	0	A	SNP	C	107	111	213	100	218	Gly933Gly (ggt/ggG)	Rv0305c	PPE6	PPE family protein PPE6
373283	0	A	Del	GAP	111	104	211	99.54	216		Rv0305c	PPE6	PPE family protein PPE6
376774	0	T	SNP	C	114	120	226	99.57	235	Ala94Ala (gca/gcG)	Rv0307c	-	hypothetical protein
384380	0	A	SNP	C	89	104	188	100	193	Lys260Thr (aag/aCg)	Rv0315	-	beta-1,3-glucanase
386432	0	C	SNP	G	114	99	210	100	213	Gly223Ala (ggg/gCg)	Rv0318c	-	integral membrane protein
390828	0	T	SNP	C	93	108	198	100	201	Ser142Gly (agt/Ggt)	Rv0323c	-	hypothetical protein
391853	0	A	SNP	G	118	117	231	100	235	Thr168Ala (act/Gct)	Rv0324	-	transcriptional regulator
392261	0	T	SNP	C	111	102	205	100	213	_75Gln (tag/Cag)	Rv0325	-	hypothetical protein
396199	0	T	SNP	C	93	86	179	98.9	181
402836	0	G	SNP	A	132	80	210	100	212	Tyr109Tyr (tac/taT)	Rv0337c	aspC	aspartate aminotransferase
403980	0	G	SNP	A	84	107	187	100	191	Ala621Val (gcc/gTc)	Rv0338c	-	iron-sulfur-binding reductase
404326	0	T	SNP	C	109	100	206	99.52	210	Arg506Gly (agg/Ggg)	Rv0338c	-	iron-sulfur-binding reductase
406251	0	T	SNP	C	130	114	243	100	244	Asp733Gly (gat/gGt)	Rv0339c	-	transcriptional regulator
414486	0	C	SNP	T	108	112	219	100	220	Glu152Glu (gag/gaA)	Rv0344c	lpqJ	lipoprotein LpqJ
420008	0	A	SNP	G	94	84	176	100	178	Ala58Ala (gca/gcG)	Rv0350	dnaK	chaperone protein DnaK
422678	0	G	SNP	A	112	121	231	100	233	Arg76His (cgc/cAc)	Rv0352	dnaJ1	chaperone protein DnaJ
424320	1	T	Ins	C	116	94	210	93.75	213		Rv0354c	PPE7	PPE family protein PPE7
428698	0	C	SNP	T	93	94	181	98.94	189	Ala1994Ala (gcg/gcA)	Rv0355c	PPE8	PPE family protein PPE8
428921	0	G	SNP	A	92	74	163	100	166	Ser1920Phe (tcc/tTc)	Rv0355c	PPE8	PPE family protein PPE8
432459	0	C	SNP	T	88	100	184	98.95	190	Asp741Asn (gac/Aac)	Rv0355c	PPE8	PPE family protein PPE8
438470	0	C	SNP	T	116	109	224	100	225	Lys90Lys (aag/aaA)	Rv0360c	-	hypothetical protein
440365	0	G	SNP	A	114	85	196	100	199	Ser165Ser (tcg/tcA)	Rv0362	mgtE	Mg2+ transport transmembrane protein MgtE
440878	0	C	SNP	T	121	113	232	100	234	Thr336Thr (acc/acT)	Rv0362	mgtE	Mg2+ transport transmembrane protein MgtE
445780	0	C	SNP	T	125	121	242	100	246	Arg249His (cgt/cAt)	Rv0368c	-	hypothetical protein
447642	0	G	SNP	C	103	102	204	99.51	206	Leu134Leu (ctc/ctG)	Rv0370c	-	oxidoreductase
454295	0	T	SNP	C	92	95	185	100	187	Pro26Pro (cca/ccG)	Rv0376c	-	hypothetical protein
454333	0	T	SNP	G	97	85	180	99.45	183	Thr14Pro (acg/Ccg)	Rv0376c	-	hypothetical protein
455024	0	G	SNP	A	103	113	209	100	216	Val202Ile (gta/Ata)	Rv0377	-	HTH-type transcriptional regulator
455624	0	T	Del	GAP	127	113	240	100	240
456276	0	C	SNP	A	108	100	202	99.52	209	Ala182Ser (gcc/Tcc)	Rv0380c	-	RNA methyltransferase
457452	0	T	SNP	G	109	101	207	100	210	Thr124Thr (aca/acC)	Rv0381c	-	hypothetical protein
458587	0	C	SNP	T	133	138	268	100	271	Thr243Thr (acg/acA)	Rv0383c	-	hypothetical protein
459399	0	A	SNP	C	84	86	167	100	170
466808	0	G	SNP	C	65	101	163	100	166
467497	1	C	Ins	G	97	111	208	93.69	209
467508	1	C	Ins	G	107	115	222	95.69	222
467516	0	G	SNP	C	117	126	238	100	243
467526	0	C	SNP	G	111	117	225	100	228
467546	0	G	SNP	C	113	120	228	99.57	234
467557	0	A	SNP	C	119	123	241	100	242
467564	0	A	SNP	C	119	125	243	100	244
467585	0	G	SNP	C	119	121	239	100	240
467590	0	T	SNP	C	116	124	240	100	240
467621	0	T	SNP	G	113	113	225	98.69	229
467638	0	G	SNP	T	111	113	222	100	224
473310	0	A	SNP	G	124	115	233	99.58	240	Gln177Arg (cag/cGg)	Rv0393	-	hypothetical protein
475178	0	T	SNP	C	134	111	241	100	245	Val80Ala (gtc/gCc)	Rv0395	-	hypothetical protein
475915	0	A	SNP	C	108	126	228	99.15	236	Ser34Arg (agc/Cgc)	Rv0397	-	hypothetical protein
476612	0	G	SNP	A	92	99	186	99.48	192	Val73Val (gtg/gtA)	Rv0397A	-	hypothetical protein
481527	0	G	Del	GAP	103	89	189	96.97	198		Rv0402c	mmpL1	transmembrane transport protein MmpL1
482520	0	T	SNP	G	92	81	172	97.74	177	Thr238Pro (act/Cct)	Rv0402c	mmpL1	transmembrane transport protein MmpL1
483935	0	T	SNP	G	90	83	170	99.43	174
484504	0	C	SNP	G	79	90	167	100	169	Ala176Ala (gcc/gcG)	Rv0404	fadD30	long-chain-fatty-acid--AMP ligase FadD30
485561	0	A	SNP	C	96	90	182	98.94	188	Ile529Leu (atc/Ctc)	Rv0404	fadD30	long-chain-fatty-acid--AMP ligase FadD30
485730	0	C	SNP	T	79	102	179	98.91	183	Pro585Leu (cca/cTa)	Rv0404	fadD30	long-chain-fatty-acid--AMP ligase FadD30
485811	0	A	Del	GAP	92	86	179	98.34	181		Rv0405	pks6	membrane bound polyketide synthase
489935	0	G	SNP	C	120	76	195	100	196	Thr257Thr (acc/acG)	Rv0406c	-	beta lactamase-like protein
491742	0	T	SNP	C	95	100	190	100	195	Phe320Phe (ttt/ttC)	Rv0407	fgd1	F420-dependent glucose-6-phosphate dehydrogenase		phylo (not Euro-American, M. africanum, M. bovis, M. canettii, M. caprae, M. microti, M. pinipedii, Beijing, Delhi/CAS, EAI)
492150	0	G	SNP	C	109	106	215	100	215	Gly122Ala (ggc/gCc)	Rv0408	pta	phosphate acetyltransferase
498531	0	A	SNP	G	114	109	222	99.11	225	Ala363Ala (gct/gcC)	Rv0412c	-	membrane protein
498557	0	C	SNP	A	117	112	228	100	229	Asp355Tyr (gac/Tac)	Rv0412c	-	membrane protein
501171	0	G	SNP	A	119	102	218	99.55	222	Gly8Gly (ggg/ggA)	Rv0415	thiO	thiamine biosynthesis oxidoreductase ThiO
502589	0	C	SNP	G	98	111	204	100	209	Ser75Cys (tcc/tGc)	Rv0417	thiG	thiazole synthase
503354	0	G	SNP	C	92	104	192	100	196
503534	0	C	SNP	T	103	81	184	100	184	Ala13Ala (gcc/gcT)	Rv0418	lpqL	lipoprotein aminopeptidase LpqL
505974	0	G	SNP	A	109	129	235	100	238	Ala297Thr (gcg/Acg)	Rv0419	lpqM	lipoprotein peptidase LpqM
513257	0	T	SNP	C	98	122	219	100	220	Met689Val (atg/Gtg)	Rv0425c	ctpH	metal cation transporting ATPase H
517358	0	T	SNP	C	118	114	230	100	232	Asp149Gly (gac/gGc)	Rv0428c	-	GCN5-like N-acetyltransferase
517389	0	C	SNP	A	123	114	233	100	237	Val139Phe (gtc/Ttc)	Rv0428c	-	GCN5-like N-acetyltransferase
523654	0	C	SNP	T	111	123	229	100	234	Ala294Thr (gcc/Acc)	Rv0435c	-	ATPase
524891	0	C	SNP	A	114	122	232	99.16	238	Gly167Val (ggc/gTc)	Rv0436c	pssA	CDP-diacylglycerol--serineO-phosphatidyltransferase
531775	0	C	SNP	G	113	100	212	100	213	Trp147Ser (tgg/tCg)	Rv0442c	PPE10	PPE family protein PPE10
541201	0	A	SNP	G	84	71	152	100	155	Leu97Leu (ctt/ctC)	Rv0450c	mmpL4	transmembrane transport protein MmpL4
546357	0	A	SNP	G	108	110	213	100	218	Thr149Thr (act/acC)	Rv0456c	echA2	enoyl-CoA hydratase EchA2
548185	0	C	SNP	T	93	125	213	99.54	219	Gly475Ser (ggc/Agc)	Rv0457c	-	peptidase
548326	0	T	SNP	C	90	99	188	99.47	190	Thr428Ala (aca/Gca)	Rv0457c	-	peptidase
551525	0	A	SNP	C	109	106	213	100	215	Arg110Arg (aga/Cga)	Rv0459	-	hypothetical protein
555991	0	A	SNP	G	100	137	233	100	237	Cys106Arg (tgc/Cgc)	Rv0465c	-	HTH-type transcriptional regulator
560541	0	C	Del	GAP	65	86	152	100	151		Rv0469	umaA	mycolic acid synthase UmaA
560542	0	T	Del	GAP	65	86	152	100	151		Rv0469	umaA	mycolic acid synthase UmaA
560543	0	T	Del	GAP	65	86	152	100	151		Rv0469	umaA	mycolic acid synthase UmaA
560544	0	T	Del	GAP	65	86	152	100	151		Rv0469	umaA	mycolic acid synthase UmaA
560545	0	T	Del	GAP	65	86	152	100	151		Rv0469	umaA	mycolic acid synthase UmaA
560546	0	C	Del	GAP	64	86	152	100	150		Rv0469	umaA	mycolic acid synthase UmaA
562063	0	G	Del	GAP	98	130	226	96.2	237		Rv0470A	-	hypothetical protein
562064	0	C	Del	GAP	98	130	226	99.56	229		Rv0470A	-	hypothetical protein
562065	0	C	Del	GAP	98	130	226	99.56	229		Rv0470A	-	hypothetical protein
562066	0	A	Del	GAP	98	130	226	99.56	229		Rv0470A	-	hypothetical protein
565655	0	A	SNP	G	91	100	190	100	191
572591	0	C	SNP	T	88	111	195	100	199	Asp294Asp (gac/gaT)	Rv0483	lprQ	lipoprotein LprQ
573262	0	A	SNP	G	137	115	247	100	252	Gly180Gly (ggt/ggC)	Rv0484c	-	short-chain type oxidoreductase
579284	0	T	SNP	C	125	114	234	100	239
580772	0	T	SNP	A	62	66	123	88.89	144
580774	0	G	Del	GAP	59	67	127	87.5	144
580775	0	G	Del	GAP	59	67	127	87.5	144
580776	0	G	Del	GAP	59	67	127	86.9	145
580777	0	G	Del	GAP	59	67	127	87.5	144
580778	0	C	Del	GAP	59	67	127	90	140
580779	0	A	Del	GAP	59	67	127	90	140
580780	0	C	Del	GAP	59	67	127	87.5	144
580781	0	C	Del	GAP	59	67	127	90.65	139
580782	0	A	Del	GAP	59	67	127	91.97	137
580783	0	C	Del	GAP	59	67	127	88.73	142
580784	0	C	Del	GAP	59	67	127	90.65	139
580785	0	C	Del	GAP	59	67	127	89.36	141
580786	0	G	Del	GAP	59	67	127	88.11	143
580787	0	C	Del	GAP	59	67	127	90.65	139
580788	0	T	Del	GAP	59	67	127	88.73	142
580789	0	T	Del	GAP	59	67	127	90	140
580790	0	G	Del	GAP	59	67	127	89.36	141
580791	0	C	Del	GAP	59	67	127	90	140
580792	0	G	Del	GAP	59	67	127	88.73	142
580793	0	G	Del	GAP	59	66	127	89.29	140
580794	0	G	Del	GAP	59	66	127	88.65	141
580795	0	G	Del	GAP	59	66	127	88.03	142
580796	0	G	Del	GAP	59	66	127	87.41	143
580797	0	A	Del	GAP	59	66	127	89.93	139
584171	0	T	SNP	C	111	112	222	100	223	Ser174Gly (agt/Ggt)	Rv0493c	-	hypothetical protein
586030	0	C	SNP	A	106	127	233	100	233	Arg95Arg (cgg/cgT)	Rv0495c	-	hypothetical protein
590436	0	T	SNP	C	133	123	252	100	256	Ala118Ala (gct/gcC)	Rv0500	proC	pyrroline-5-carboxylate reductase
597816	0	A	SNP	G	94	107	197	100	201	Ala206Ala (gca/gcG)	Rv0507	mmpL2	transmembrane transport protein MmpL2
598475	0	G	SNP	A	83	80	163	100	163	Arg426His (cgc/cAc)	Rv0507	mmpL2	transmembrane transport protein MmpL2
599868	0	A	SNP	G	117	94	207	100	211	Arg890Arg (cga/cgG)	Rv0507	mmpL2	transmembrane transport protein MmpL2
608037	0	A	SNP	C	98	107	201	100	205	His496Pro (cac/cCc)	Rv0515	-	hypothetical protein
608133	1	C	Ins	T	98	119	217	93.13	218		Rv0516c	-	anti-anti-sigma factor
610120	0	T	SNP	G	108	92	199	100	200
611977	0	C	SNP	T	113	103	212	99.54	217	Gly33Asp (ggc/gAc)	Rv0519c	-	membrane protein
617229	0	G	SNP	A	103	108	209	99.06	213	Val128Val (gtg/gtA)	Rv0526	-	thioredoxin
623163	0	C	SNP	T	31	107	133	100	138	Ala124Val (gcc/gTc)	Rv0532	PE_PGRS6	PE-PGRS family protein PE_PGRS6
623406	1	C	Ins	G	62	36	98	83.05	98		Rv0532	PE_PGRS6	PE-PGRS family protein PE_PGRS6
623406	2	C	Ins	G	62	36	98	83.05	98		Rv0532	PE_PGRS6	PE-PGRS family protein PE_PGRS6
623406	3	C	Ins	C	61	35	96	81.36	98		Rv0532	PE_PGRS6	PE-PGRS family protein PE_PGRS6
623406	4	C	Ins	C	62	36	98	83.05	98		Rv0532	PE_PGRS6	PE-PGRS family protein PE_PGRS6
623406	5	C	Ins	G	62	36	98	83.05	98		Rv0532	PE_PGRS6	PE-PGRS family protein PE_PGRS6
623406	6	C	Ins	G	62	36	98	83.05	98		Rv0532	PE_PGRS6	PE-PGRS family protein PE_PGRS6
623406	7	C	Ins	C	62	36	98	83.05	98		Rv0532	PE_PGRS6	PE-PGRS family protein PE_PGRS6
623406	8	C	Ins	G	62	36	98	83.05	98		Rv0532	PE_PGRS6	PE-PGRS family protein PE_PGRS6
623406	9	C	Ins	G	62	36	98	83.05	98		Rv0532	PE_PGRS6	PE-PGRS family protein PE_PGRS6
623472	0	A	SNP	G	95	77	167	100	172	Asp227Gly (gac/gGc)	Rv0532	PE_PGRS6	PE-PGRS family protein PE_PGRS6
623508	0	C	SNP	G	95	75	166	100	170	Ala239Gly (gcc/gGc)	Rv0532	PE_PGRS6	PE-PGRS family protein PE_PGRS6
629714	0	G	SNP	A	106	85	186	100	191	Asp6Asp (gac/gaT)	Rv0537c	-	integral membrane protein
630722	0	G	SNP	C	115	138	248	100	253	Arg228Pro (cgg/cCg)	Rv0538	-	membrane protein
633562	0	C	SNP	T	106	110	214	99.54	217	Val281Val (gtg/gtA)	Rv0541c	-	integral membrane protein
635139	0	G	SNP	C	104	126	226	99.57	231	Gly122Gly (ggc/ggG)	Rv0542c	menE	2-succinylbenzoic acid--CoA ligase
637319	0	G	SNP	A	104	94	197	100	198	Pro49Ser (cct/Tct)	Rv0545c	pitA	low-affinity inorganic phosphate transporter
638701	0	G	SNP	T	107	105	208	99.53	213	Arg72Arg (cgc/cgA)	Rv0547c	-	oxidoreductase
648002	0	T	SNP	G	93	86	179	100	179	Leu15Arg (ctc/cGc)	Rv0556	-	transmembrane protein
648856	0	T	SNP	C	103	97	195	99.5	201	Gly107Gly (ggt/ggC)	Rv0557	mgtA	GDP-mannose-dependent alpha-mannosyltransferase		phylo (not Euro-American, M. africanum, M. bovis, M. canettii, M. caprae, M. microti, M. pinipedii, Beijing, Delhi/CAS, EAI)
652950	0	T	SNP	C	111	91	200	100	202	Arg60Arg (cgt/cgC)	Rv0562	grcC1	polyprenyl-diphosphate synthase GrcC
654543	0	C	SNP	T	116	108	216	100	224	Ala222Val (gcg/gTg)	Rv0563	htpX	protease HtpX
655986	0	T	SNP	G	110	112	218	100	222
657081	0	C	SNP	T	80	88	162	99.41	169	Val130Val (gtg/gtA)	Rv0565c	-	monooxygenase
659341	0	T	SNP	C	88	100	186	100	188
662911	0	T	SNP	C	114	127	235	100	241	Ala539Ala (gct/gcC)	Rv0570	nrdZ	vitamin B12-dependent ribonucleoside-diphosphate reductase
665293	0	A	SNP	G	105	115	214	100	220	Phe31Leu (ttc/Ctc)	Rv0572c	-	hypothetical protein
669398	0	T	SNP	C	127	131	258	99.23	260	Gln116Gln (caa/caG)	Rv0575c	-	oxidoreductase
670545	0	G	SNP	A	105	129	229	100	234	Arg233His (cgc/cAc)	Rv0576	-	transcriptional regulator
672491	0	C	SNP	G	75	82	147	99.37	158	Gly1142Gly (ggg/ggC)	Rv0578c	PE_PGRS7	PE-PGRS family protein PE_PGRS7
673238	0	A	SNP	G	72	126	193	100	198	His893His (cat/caC)	Rv0578c	PE_PGRS7	PE-PGRS family protein PE_PGRS7
674702	0	A	SNP	T	98	115	207	100	213	Gly405Gly (ggt/ggA)	Rv0578c	PE_PGRS7	PE-PGRS family protein PE_PGRS7
684376	0	T	SNP	C	118	129	243	100	247
685461	0	C	SNP	G	112	107	218	100	219	Ala111Ala (gcc/gcG)	Rv0587	yrbE2A	hypothetical protein
685608	0	T	SNP	C	124	115	236	100	239	Leu160Leu (ctt/ctC)	Rv0587	yrbE2A	hypothetical protein
686123	0	C	SNP	A	96	129	222	100	225	Leu66Met (ctg/Atg)	Rv0588	-	hypothetical protein
686972	0	T	SNP	C	89	95	182	100	184	Phe51Ser (ttc/tCc)	Rv0589	mce2A	Mce family protein Mce2A
688792	1	T	Ins	G	92	86	178	93.19	178
690450	0	A	SNP	C	98	127	221	100	225	Ala464Ala (gca/gcC)	Rv0591	mce2C	Mce family protein Mce2C
690465	0	T	SNP	G	103	125	224	99.13	230	Leu469Leu (ctt/ctG)	Rv0591	mce2C	Mce family protein Mce2C
691887	1	G	Ins	C	106	103	209	88.94	209		Rv0592	mce2D	Mce family protein Mce2D
698968	0	G	SNP	A	134	115	242	100	249	Gly9Gly (ggc/ggT)	Rv0601c	-	two component sensor kinase HK2
708056	0	T	SNP	C	125	118	240	100	243	His487Arg (cac/cGc)	Rv0613c	-	hypothetical protein
712693	0	A	SNP	G	117	106	220	100	223
712985	1	C	Ins	G	126	116	242	93.44	243		Rv0620	galK	galactokinase
713310	0	T	SNP	C	118	108	223	99.56	227	Cys199Arg (tgt/Cgt)	Rv0620	galK	galactokinase
723361	0	C	SNP	T	99	127	224	99.12	228	Leu551Leu (ctg/ctA)	Rv0630c	recB	exonuclease V subunit beta RecB
725190	0	G	SNP	A	72	94	162	99.4	167	Phe1039Phe (ttc/ttT)	Rv0631c	recC	exonuclease V subunit gamma RecC
729685	0	C	SNP	T	125	126	249	99.6	252	Arg161Gln (cga/cAa)	Rv0633c	-	hypothetical protein
753174	0	C	SNP	A	111	118	228	100	229	Trp65Leu (tgg/tTg)	Rv0656c	vapC6	ribonuclease VapC6
754186	0	A	SNP	G	134	105	231	100	239	Leu75Pro (ctc/cCc)	Rv0658c	-	integral membrane protein
756076	0	C	SNP	T	100	102	201	100	202
757182	0	A	SNP	G	88	88	174	100	176	Asp349Gly (gac/gGc)	Rv0663	atsD	arylsulfatase AtsD
759746	0	C	SNP	T	93	79	164	99.42	173							rifampicin (RMP)
761155	0	C	SNP	T	128	92	216	99.1	222	Ser450Leu (tcg/tTg)	Rv0667	rpoB	DNA-directed RNA polymerase subunit beta	rifampicin (RMP)		rifampicin (RMP)
762434	0	T	SNP	G	100	114	212	99.07	216	Gly876Gly (ggt/ggG)	Rv0667	rpoB	DNA-directed RNA polymerase subunit beta		phylo (3)	rifampicin (RMP)
763031	0	T	SNP	C	84	115	196	100	199	Ala1075Ala (gct/gcC)	Rv0667	rpoB	DNA-directed RNA polymerase subunit beta		phylo (4)	rifampicin (RMP)
767123	0	G	SNP	A	102	103	204	100	205	Val1252Met (gtg/Atg)	Rv0668	rpoC	DNA-directed RNA polymerase subunit beta'
767339	0	A	SNP	G	107	98	203	100	205
767414	0	G	SNP	A	112	119	230	99.14	233
775639	0	T	SNP	C	89	143	232	100	232	Ile948Val (att/Gtt)	Rv0676c	mmpL5	transmembrane transport protein MmpL5
776100	0	G	SNP	A	117	96	210	100	213	Thr794Ile (acc/aTc)	Rv0676c	mmpL5	transmembrane transport protein MmpL5
777820	0	G	SNP	A	119	106	223	98.25	229	Leu221Leu (ctg/Ttg)	Rv0676c	mmpL5	transmembrane transport protein MmpL5
781395	0	T	SNP	C	103	107	209	100	210							streptomycin (SM)
788615	0	G	SNP	C	86	104	183	100	190	Gly226Arg (ggg/Cgg)	Rv0688	-	ferredoxin reductase
798779	0	T	SNP	C	125	104	228	99.57	230
798934	0	C	SNP	A	102	123	220	100	225	Arg34Arg (cgc/cgA)	Rv0698	-	hypothetical protein
807405	0	C	SNP	T	95	93	184	100	188	Ser357Ser (tcc/tcT)	Rv0711	atsA	arylsulfatase AtsA
820483	0	G	SNP	T	123	109	226	100	232	Ala6Asp (gcc/gAc)	Rv0727c	fucA	L-fuculose phosphate aldolase FucA
820734	0	A	SNP	G	105	109	212	99.07	216	Val248Ala (gtc/gCc)	Rv0728c	serA2	D-3-phosphoglycerate dehydrogenase SerA
820752	0	C	SNP	T	109	111	217	99.55	221	Arg242His (cgc/cAc)	Rv0728c	serA2	D-3-phosphoglycerate dehydrogenase SerA
830868	1	G	Ins	G	93	116	209	89.7	209		Rv0739	-	hypothetical protein
830868	2	G	Ins	C	93	116	209	89.7	209		Rv0739	-	hypothetical protein
834857	0	C	SNP	T	87	100	180	98.94	189	Met30Ile (atg/atA)	Rv0744c	-	transcriptional regulator
836426	0	A	SNP	C	4	89	90	97.89	95	Leu242Leu (cta/ctC)	Rv0746	PE_PGRS9	PE-PGRS family protein PE_PGRS9
836538	0	A	SNP	G	79	8	85	98.86	88	Asn280Asp (aac/Gac)	Rv0746	PE_PGRS9	PE-PGRS family protein PE_PGRS9
836658	0	A	SNP	G	129	36	164	99.4	166	Thr320Ala (acc/Gcc)	Rv0746	PE_PGRS9	PE-PGRS family protein PE_PGRS9
837033	0	A	SNP	G	53	130	180	100	183	Thr445Ala (acc/Gcc)	Rv0746	PE_PGRS9	PE-PGRS family protein PE_PGRS9
838990	0	C	SNP	G	37	29	65	85.71	77	Ala180Ala (gcc/gcG)	Rv0747	PE_PGRS10	PE-PGRS family protein PE_PGRS10
839123	0	A	SNP	G	69	30	96	100	99	Arg225Gly (agg/Ggg)	Rv0747	PE_PGRS10	PE-PGRS family protein PE_PGRS10
839129	0	C	SNP	G	74	31	102	100	105	Arg227Gly (cgc/Ggc)	Rv0747	PE_PGRS10	PE-PGRS family protein PE_PGRS10
839194	0	A	SNP	G	65	47	106	100	112	Thr248Thr (aca/acG)	Rv0747	PE_PGRS10	PE-PGRS family protein PE_PGRS10
839334	0	A	SNP	G	60	80	138	100	140	Lys295Arg (aaa/aGa)	Rv0747	PE_PGRS10	PE-PGRS family protein PE_PGRS10
839348	0	A	SNP	G	63	76	136	99.29	140	Ser300Gly (agc/Ggc)	Rv0747	PE_PGRS10	PE-PGRS family protein PE_PGRS10
840195	0	G	Del	GAP	9	16	25	78.12	32		Rv0747	PE_PGRS10	PE-PGRS family protein PE_PGRS10
840196	0	G	Del	GAP	9	16	25	92.59	27		Rv0747	PE_PGRS10	PE-PGRS family protein PE_PGRS10
840197	0	G	Del	GAP	9	16	25	96.15	26		Rv0747	PE_PGRS10	PE-PGRS family protein PE_PGRS10
840198	0	G	Del	GAP	9	16	25	100	25		Rv0747	PE_PGRS10	PE-PGRS family protein PE_PGRS10
840199	0	A	Del	GAP	9	16	25	100	25		Rv0747	PE_PGRS10	PE-PGRS family protein PE_PGRS10
840200	0	A	Del	GAP	9	16	25	100	25		Rv0747	PE_PGRS10	PE-PGRS family protein PE_PGRS10
840201	0	G	Del	GAP	9	14	23	92	25		Rv0747	PE_PGRS10	PE-PGRS family protein PE_PGRS10
840202	0	C	Del	GAP	9	14	23	92	25		Rv0747	PE_PGRS10	PE-PGRS family protein PE_PGRS10
840203	0	A	Del	GAP	9	14	23	92	25		Rv0747	PE_PGRS10	PE-PGRS family protein PE_PGRS10
840204	0	C	Del	GAP	9	14	23	92	25		Rv0747	PE_PGRS10	PE-PGRS family protein PE_PGRS10
840205	0	C	Del	GAP	9	14	23	95.83	24		Rv0747	PE_PGRS10	PE-PGRS family protein PE_PGRS10
840206	0	C	Del	GAP	9	14	23	92	25		Rv0747	PE_PGRS10	PE-PGRS family protein PE_PGRS10
840207	0	T	Del	GAP	9	14	23	92	25		Rv0747	PE_PGRS10	PE-PGRS family protein PE_PGRS10
840208	0	C	Del	GAP	9	14	23	92	25		Rv0747	PE_PGRS10	PE-PGRS family protein PE_PGRS10
840209	0	G	Del	GAP	9	14	23	95.83	24		Rv0747	PE_PGRS10	PE-PGRS family protein PE_PGRS10
840210	0	C	Del	GAP	9	14	23	92	25		Rv0747	PE_PGRS10	PE-PGRS family protein PE_PGRS10
840496	0	C	SNP	G	27	25	50	82.54	63	Gly682Gly (ggc/ggG)	Rv0747	PE_PGRS10	PE-PGRS family protein PE_PGRS10
840721	0	C	Del	GAP	89	39	127	90.14	142		Rv0747	PE_PGRS10	PE-PGRS family protein PE_PGRS10
840722	0	G	Del	GAP	89	39	127	89.51	143		Rv0747	PE_PGRS10	PE-PGRS family protein PE_PGRS10
840723	0	G	Del	GAP	89	39	127	90.78	141		Rv0747	PE_PGRS10	PE-PGRS family protein PE_PGRS10
840724	0	C	Del	GAP	89	39	127	90.14	142		Rv0747	PE_PGRS10	PE-PGRS family protein PE_PGRS10
840725	0	A	Del	GAP	89	39	127	91.43	140		Rv0747	PE_PGRS10	PE-PGRS family protein PE_PGRS10
840726	0	A	Del	GAP	89	39	127	91.43	140		Rv0747	PE_PGRS10	PE-PGRS family protein PE_PGRS10
840727	0	C	Del	GAP	89	39	127	92.09	139		Rv0747	PE_PGRS10	PE-PGRS family protein PE_PGRS10
840728	0	G	Del	GAP	89	39	127	91.43	140		Rv0747	PE_PGRS10	PE-PGRS family protein PE_PGRS10
840729	0	G	Del	GAP	89	39	127	92.09	139		Rv0747	PE_PGRS10	PE-PGRS family protein PE_PGRS10
840847	0	C	SNP	T	100	82	176	99.45	183	Gly799Gly (ggc/ggT)	Rv0747	PE_PGRS10	PE-PGRS family protein PE_PGRS10
841290	0	A	Del	GAP	101	118	210	99.55	220		Rv0749	vapC31	ribonuclease VapC31
841291	0	A	Del	GAP	101	118	210	99.55	220		Rv0749	vapC31	ribonuclease VapC31
841764	0	G	SNP	C	117	107	220	99.56	225	Thr37Thr (acc/acG)	Rv0749A	-	hypothetical protein
842153	0	G	SNP	A	90	95	184	95.36	194	Glu41Lys (gag/Aag)	Rv0750	-	hypothetical protein
847295	0	C	SNP	T	107	132	235	100	239	Pro379Pro (ccc/ccT)	Rv0754	PE_PGRS11	PE-PGRS family protein PE_PGRS11
847995	0	T	SNP	C	85	115	197	100	200
852910	0	C	SNP	T	120	102	218	100	222	Pro172Leu (ccc/cTc)	Rv0758	phoR	two component system response sensor kinase PhoR
854253	0	C	Del	GAP	84	88	165	92.97	185
857643	0	C	SNP	G	105	105	208	100	210	Gly132Ala (ggc/gCc)	Rv0764c	cyp51	lanosterol 14-alpha demethylase
857696	0	A	SNP	G	104	109	208	100	213	Ala114Ala (gct/gcC)	Rv0764c	cyp51	lanosterol 14-alpha demethylase
858464	0	A	SNP	G	125	113	236	100	238	Val134Ala (gtg/gCg)	Rv0765c	-	oxidoreductase
863817	0	G	Del	GAP	106	84	186	87.56	217		Rv0770	-	oxidoreductase
863818	0	C	Del	GAP	106	84	186	88.79	214		Rv0770	-	oxidoreductase
863819	0	C	Del	GAP	106	84	186	88.37	215		Rv0770	-	oxidoreductase
874835	1	C	Ins	C	104	69	173	96.11	173
874835	2	C	Ins	G	104	69	173	96.11	173
876141	0	G	SNP	T	116	72	185	100	188
876249	0	C	SNP	A	112	108	218	100	220
880562	0	G	SNP	T	116	91	207	99.52	208	Cys408Phe (tgc/tTc)	Rv0785	-	KsdD-like steroid dehydrogenase
882257	0	T	SNP	C	122	131	252	99.61	254	Tyr267His (tac/Cac)	Rv0787	-	hypothetical protein
890549	0	G	SNP	A	38	54	91	98.92	93	Trp54_ (tgg/tgA)	Rv0797	-	insertion sequence element IS1547 transposase
891011	0	A	SNP	G	59	51	110	100	110	Leu208Leu (cta/ctG)	Rv0797	-	insertion sequence element IS1547 transposase
893733	0	T	SNP	G	131	130	261	100	261	Leu139Arg (ctg/cGg)	Rv0800	pepC	M18 family aminopeptidase
895761	0	G	SNP	T	106	91	194	100	197
896979	0	T	SNP	C	122	112	228	99.57	235	Val387Ala (gta/gCa)	Rv0803	purL	phosphoribosylformylglycinamidine synthase 2
900221	0	T	SNP	C	94	105	198	99.5	200	Val370Val (gta/gtG)	Rv0806c	cpsY	exopolysaccharide phosphotransferase CpsY
903537	0	G	SNP	T	105	102	207	99.52	208	Arg476Leu (cgg/cTg)	Rv0808	purF	amidophosphoribosyltransferase
903550	0	T	SNP	C	105	105	207	100	210	Ala480Ala (gct/gcC)	Rv0808	purF	amidophosphoribosyltransferase
903913	0	T	SNP	C	98	113	211	100	211	Gly63Gly (ggt/ggC)	Rv0809	purM	phosphoribosylformylglycinamidine cyclo-ligase PurM
906742	0	T	SNP	C	118	111	226	100	229	Val107Ala (gtc/gCc)	Rv0812	-	amino acid aminotransferase
906857	0	A	SNP	G	115	126	237	100	241	Ile145Met (ata/atG)	Rv0812	-	amino acid aminotransferase
910222	0	G	SNP	T	92	97	188	100	189	Pro207Pro (ccc/ccA)	Rv0817c	-	hypothetical protein
913918	0	C	SNP	G	98	91	187	100	189	Gly94Gly (ggg/ggC)	Rv0821c	phoY2	phosphate-transport system transcriptional regulator PhoY2
919551	0	C	SNP	T	89	106	192	100	195	Val1Val (gtg/gtA)	Rv0825c	-	hypothetical protein
921813	0	C	SNP	G	95	100	192	97.99	199
921909	0	C	SNP	T	79	100	173	100	179
925453	0	C	SNP	T	100	91	188	100	191	Ala31Ala (gcc/gcT)	Rv0833	PE_PGRS13	PE-PGRS family protein PE_PGRS13
927110	0	A	SNP	G	31	19	49	100	50	Ser584Gly (agt/Ggt)	Rv0833	PE_PGRS13	PE-PGRS family protein PE_PGRS13
927385	0	A	SNP	G	72	30	100	100	102	Gly675Gly (gga/ggG)	Rv0833	PE_PGRS13	PE-PGRS family protein PE_PGRS13
931123	0	T	SNP	C	99	109	206	100	208	Tyr57Tyr (tat/taC)	Rv0835	lpqQ	lipoprotein LpqQ		phylo (not 4)
932280	0	T	SNP	C	114	91	202	100	205	_218Trp (tag/tGg)	Rv0836c	-	hypothetical protein
934230	0	C	SNP	G	112	77	187	100	189
934611	0	G	SNP	T	100	107	204	100	207
936621	0	C	Del	GAP	87	91	172	94.18	189		Rv0840c	pip	proline iminopeptidase
936622	0	C	Del	GAP	87	91	172	94.68	188		Rv0840c	pip	proline iminopeptidase
936623	0	A	Del	GAP	87	91	172	95.7	186		Rv0840c	pip	proline iminopeptidase
940929	0	G	Del	GAP	102	109	212	99.53	212		Rv0844c	narL	nitrate/nitrite response transcriptional regulator NarL
940930	0	C	Del	GAP	102	109	212	99.53	212		Rv0844c	narL	nitrate/nitrite response transcriptional regulator NarL
940931	0	A	Del	GAP	102	109	212	99.53	212		Rv0844c	narL	nitrate/nitrite response transcriptional regulator NarL
940932	0	A	Del	GAP	102	109	212	99.53	212		Rv0844c	narL	nitrate/nitrite response transcriptional regulator NarL
940933	0	T	Del	GAP	102	109	212	99.53	212		Rv0844c	narL	nitrate/nitrite response transcriptional regulator NarL
940934	0	G	Del	GAP	102	109	212	99.53	212		Rv0844c	narL	nitrate/nitrite response transcriptional regulator NarL
941845	0	C	SNP	A	122	96	211	100	218	Ala219Glu (gcg/gAg)	Rv0845	-	sensor histidine kinase NarS
942616	0	C	SNP	A	100	97	195	99.49	198
945214	0	G	SNP	A	106	107	209	100	213	Gly93Ser (ggt/Agt)	Rv0848	cysK2	cysteine synthase CysK
945238	0	G	SNP	T	104	113	214	100	217	Ala101Ser (gcc/Tcc)	Rv0848	cysK2	cysteine synthase CysK
949535	0	T	SNP	C	103	136	233	100	239	Ala528Ala (gca/gcG)	Rv0853c	pdc	alpha-keto-acid decarboxylase
950116	0	C	SNP	G	119	122	238	99.59	242	Ala335Pro (gcg/Ccg)	Rv0853c	pdc	alpha-keto-acid decarboxylase
955524	0	A	SNP	G	120	93	210	100	213	Ser150Gly (agc/Ggc)	Rv0859	-	acyltransferase
957117	0	T	SNP	C	125	122	243	100	247	Asp275Asp (gat/gaC)	Rv0860	fadB	fatty oxidation protein FadB
957306	0	C	SNP	T	74	100	173	100	174	Ala338Ala (gcc/gcT)	Rv0860	fadB	fatty oxidation protein FadB
960367	0	A	SNP	G	101	99	199	100	200	Leu749Ser (ttg/tCg)	Rv0862c	-	hypothetical protein
964969	0	T	SNP	C	107	72	172	94.21	190	Ala189Ala (gca/gcG)	Rv0867c	rpfA	resuscitation-promoting factor RpfA
969762	0	C	SNP	G	119	95	206	99.53	215	Gly161Gly (ggg/ggC)	Rv0872c	PE_PGRS15	PE-PGRS family protein PE_PGRS15
979704	0	G	SNP	C	104	108	206	100	212	Gly115Arg (ggc/Cgc)	Rv0881	-	tRNA/rRNA methyltransferase
986463	0	G	SNP	C	93	103	195	100	196
990001	0	G	SNP	C	126	90	211	100	216	Pro866Ala (ccc/Gcc)	Rv0890c	-	HTH-type transcriptional regulator
991939	0	G	SNP	A	127	115	240	100	242	Arg220Cys (cgc/Tgc)	Rv0890c	-	HTH-type transcriptional regulator
993346	0	A	SNP	C	111	97	207	99.52	209	Val37Gly (gtt/gGt)	Rv0891c	-	hypothetical protein
996154	0	C	SNP	A	103	91	191	99.49	195	Ala48Ser (gca/Tca)	Rv0893c	-	S-adenosylmethionine-dependentmethyltransferase
996263	0	G	SNP	A	95	93	186	100	188	Thr11Thr (acc/acT)	Rv0893c	-	S-adenosylmethionine-dependentmethyltransferase
1002172	0	G	SNP	A	124	104	225	99.56	229	Arg82Trp (cgg/Tgg)	Rv0897c	-	oxidoreductase
1007198	0	A	SNP	G	121	127	243	100	248	Leu328Pro (ctg/cCg)	Rv0904c	accD3	acetyl-CoAcarboxylase carboxyl transferase subunit beta
1007660	0	G	Del	GAP	97	115	212	97.7	217		Rv0904c	accD3	acetyl-CoAcarboxylase carboxyl transferase subunit beta
1008460	0	C	SNP	T	113	110	221	100	223	Ser85Phe (tcc/tTc)	Rv0905	echA6	enoyl-CoA hydratase EchA6
1009500	0	C	SNP	T	98	107	201	100	205	Pro186Leu (ccg/cTg)	Rv0906	-	hypothetical protein
1010204	1	C	Ins	G	88	101	189	93.56	190		Rv0907	-	hypothetical protein
1012815	0	C	SNP	G	128	109	235	99.58	238	Ala362Gly (gcc/gGc)	Rv0908	ctpE	metal cation transporter ATPase E
1023911	0	C	SNP	G	136	111	238	100	247
1024346	0	A	SNP	G	106	107	210	100	213	Ser46Gly (agt/Ggt)	Rv0918	-	hypothetical protein
1025106	0	T	SNP	C	78	102	178	99.45	181	Phe141Phe (ttt/ttC)	Rv0919	-	GCN5-like N-acetyltransferase
1026482	0	G	SNP	A	94	103	194	100	197	Pro112Leu (ccc/cTc)	Rv0920c	-	transposase
1029586	0	G	SNP	A	102	88	188	100	190	Pro331Leu (ccc/cTc)	Rv0923c	-	hypothetical protein
1034381	0	G	SNP	A	108	108	210	100	216	Ala84Val (gct/gTt)	Rv0927c	-	oxidoreductase
1037012	0	T	SNP	C	108	100	205	99.05	210	Met5Thr (atg/aCg)	Rv0930	pstA1	phosphate ABC transporter permease PstA
1037911	0	C	SNP	T	98	100	194	100	198	Arg305_ (cga/Tga)	Rv0930	pstA1	phosphate ABC transporter permease PstA
1039990	0	C	SNP	G	92	75	165	100	167	Pro353Pro (ccg/ccC)	Rv0932c	pstS2	phosphate ABC transporter substrate-binding lipoprotein PstS
1047165	0	T	SNP	C	109	102	206	100	211	Cys344Arg (tgc/Cgc)	Rv0938	ligD	multifunctional non-homologous end joining DNA repair protein/ATP dependent DNA ligase LigD
1054784	0	C	SNP	G	138	110	242	99.6	249	Arg180Gly (cgc/Ggc)	Rv0945	-	oxidoreductase
1068151	0	T	SNP	C	111	99	205	100	210	His197His (cat/caC)	Rv0956	purN	phosphoribosylglycinamide formyltransferase PurN
1068432	0	A	SNP	G	137	118	252	100	255	Pro76Pro (cca/ccG)	Rv0957	purH	bifunctionalphosphoribosylaminoimidazolecarboxamide formyltransferase/inosinemonophosphate cyclohydrolase
1070702	0	T	SNP	C	94	93	185	100	187	Ser274Pro (tcc/Ccc)	Rv0958	-	magnesium chelatase
1071349	0	G	SNP	C	138	118	255	100	256	Gly32Ala (ggc/gCc)	Rv0959	-	hypothetical protein
1074558	0	G	SNP	A	107	75	175	100	182	Pro186Leu (ccc/cTc)	Rv0962c	lprP	lipoprotein LprP
1075279	0	T	SNP	C	91	97	185	100	188
1076060	0	C	SNP	G	109	82	189	100	191	Trp13Ser (tgg/tCg)	Rv0963c	-	hypothetical protein
1076309	0	G	SNP	T	113	105	209	100	218	Pro124Thr (cct/Act)	Rv0964c	-	hypothetical protein
1077312	0	A	SNP	G	104	103	202	100	207	Val175Ala (gtg/gCg)	Rv0966c	-	hypothetical protein
1079927	0	C	SNP	A	123	110	231	100	233	Thr395Thr (acc/acA)	Rv0969	ctpV	copper-exporting ATPase
1080192	0	G	SNP	A	135	115	248	100	250	Asp484Asn (gat/Aat)	Rv0969	ctpV	copper-exporting ATPase
1081681	0	T	SNP	C	115	90	203	100	205	Val210Val (gtt/gtC)	Rv0970	-	integral membrane protein
1087193	0	G	SNP	C	100	121	216	100	221	Asn51Lys (aac/aaG)	Rv0974c	accD2	acetyl-/propionyl-CoA carboxylase subunit beta
1090188	1	A	Ins	G	138	116	254	95.85	255
1093406	0	A	SNP	G	108	132	239	100	240	Val317Val (gtt/gtC)	Rv0978c	PE_PGRS17	PE-PGRS family protein PE_PGRS17
1095490	0	A	SNP	G	38	80	115	100	118	Val321Ala (gtc/gCc)	Rv0980c	PE_PGRS18	PE-PGRS family protein PE_PGRS18
1095644	0	C	SNP	T	8	48	55	96.55	58	Ala270Thr (gcg/Acg)	Rv0980c	PE_PGRS18	PE-PGRS family protein PE_PGRS18
1095678	0	A	SNP	G	17	31	47	100	48	Gly258Gly (ggt/ggC)	Rv0980c	PE_PGRS18	PE-PGRS family protein PE_PGRS18
1095981	0	A	SNP	C	117	104	217	100	221	Gly157Gly (ggt/ggG)	Rv0980c	PE_PGRS18	PE-PGRS family protein PE_PGRS18
1096633	0	T	SNP	G	94	89	182	99.46	184
1097220	0	C	SNP	T	103	122	225	100	225	Ser133Ser (tcc/tcT)	Rv0981	mprA	two-component response regulator MrpA
1098523	0	T	SNP	A	107	77	183	100	184	Leu339His (ctt/cAt)	Rv0982	mprB	two component histidine-protein kinase/phosphatase MprB
1099058	0	G	SNP	A	90	78	167	98.82	170
1100234	0	T	SNP	C	112	98	206	100	210	Leu390Pro (ctg/cCg)	Rv0983	pepD	serine protease PepD
1100414	0	G	SNP	A	104	113	213	99.54	218	Gly450Asp (ggc/gAc)	Rv0983	pepD	serine protease PepD
1104690	0	T	SNP	G	88	78	164	100	166	Phe717Val (ttc/Gtc)	Rv0987	-	adhesion component ABC transporter permease
1106099	0	C	SNP	T	93	103	195	100	196	Ile328Ile (atc/atT)	Rv0988	-	hypothetical protein
1106422	0	T	SNP	C	98	91	186	99.47	190	Ile321Val (ata/Gta)	Rv0989c	grcC2	polyprenyl-diphosphate synthase GrcC
1107940	0	A	SNP	C	115	110	225	100	225	Ser54Ala (tcc/Gcc)	Rv0990c	-	hypothetical protein
1109975	0	A	SNP	G	110	115	222	99.56	226	Gln235Arg (cag/cGg)	Rv0993	galU	UTP--glucose-1-phosphate uridylyltransferase
1110721	0	T	SNP	C	109	119	226	100	228	Arg151Arg (cgt/cgC)	Rv0994	moeA1	molybdopterin molybdenumtransferase 1
1111852	0	G	SNP	T	106	110	214	100	216	Asp81Tyr (gat/Tat)	Rv0995	rimJ	ribosomal-protein-alanine acetyltransferase RimJ
1113733	0	C	SNP	A	94	122	214	100	216
1115509	0	C	SNP	T	122	87	208	99.52	210	Ile254Ile (atc/atT)	Rv0998	-	acetyltransferase
1126889	0	G	SNP	C	96	117	209	99.53	214	Arg39Gly (cgc/Ggc)	Rv1007c	metS	methionine--tRNA ligase
1127648	0	C	SNP	A	108	116	220	99.56	225	Thr187Asn (acc/aAc)	Rv1008	tatD	deoxyribonuclease TatD
1139089	0	G	SNP	C	122	125	244	99.6	248	Thr41Thr (acg/acC)	Rv1020	mfd	transcription-repair coupling factor
1144409	0	T	SNP	G	102	94	196	100	196	Ile225Ser (atc/aGc)	Rv1022	lpqU	lipoprotein LpqU
1144585	0	A	SNP	G	120	100	218	100	220	Arg8Gly (agg/Ggg)	Rv1023	eno	enolase
1148259	0	A	SNP	G	107	98	203	100	205
1149551	0	C	SNP	T	115	103	215	100	218	Glu712Glu (gag/gaA)	Rv1028c	kdpD	sensor protein KdpD
1150585	0	G	SNP	A	125	127	246	100	252	Pro368Ser (ccc/Tcc)	Rv1028c	kdpD	sensor protein KdpD
1151054	0	C	SNP	G	114	129	242	100	243	Ser211Ser (tcg/tcC)	Rv1028c	kdpD	sensor protein KdpD
1152805	0	T	SNP	A	78	92	170	99.42	171	Leu265Gln (ctg/cAg)	Rv1029	kdpA	potassium-transporting ATPase subunit A
1152863	0	A	SNP	G	84	87	169	100	171	Gln284Gln (caa/caG)	Rv1029	kdpA	potassium-transporting ATPase subunit A
1153388	0	C	SNP	T	102	93	187	99.49	196	Asn459Asn (aac/aaT)	Rv1029	kdpA	potassium-transporting ATPase subunit A
1160770	0	T	SNP	A	100	113	213	100	213	Gln20Leu (cag/cTg)	Rv1037c	esxI	ESAT-6 like protein EsxI
1163134	0	T	SNP	C	100	110	207	99.06	212	Gly81Gly (gga/ggG)	Rv1040c	PE8	PE family protein PE8
1164336	0	G	SNP	A	80	94	170	100	174
1164571	0	A	SNP	G	107	98	201	100	205
1165508	0	C	SNP	T	101	87	186	87.85	214
1165521	1	T	Ins	A	94	97	191	98.96	191
1168715	1	C	Ins	T	73	92	165	94.83	167
1173750	0	G	SNP	T	115	111	225	99.56	227	Ala290Ala (gcg/gcT)	Rv1050	-	oxidoreductase
1177184	0	C	SNP	A	93	90	174	99.46	184
1178116	0	T	SNP	C	99	97	194	100	196	Thr163Thr (act/acC)	Rv1056	-	hypothetical protein
1188985	0	G	SNP	A	64	65	125	100	129	Gly480Gly (ggc/ggT)	Rv1067c	PE_PGRS19	PE-PGRS family protein PE_PGRS19
1189197	0	C	Del	GAP	38	58	93	79.34	121		Rv1067c	PE_PGRS19	PE-PGRS family protein PE_PGRS19
1189198	0	G	Del	GAP	38	58	93	80.67	119		Rv1067c	PE_PGRS19	PE-PGRS family protein PE_PGRS19
1189199	0	C	Del	GAP	38	58	93	82.76	116		Rv1067c	PE_PGRS19	PE-PGRS family protein PE_PGRS19
1189200	0	C	Del	GAP	38	58	93	81.36	118		Rv1067c	PE_PGRS19	PE-PGRS family protein PE_PGRS19
1189201	0	G	Del	GAP	38	58	93	81.36	118		Rv1067c	PE_PGRS19	PE-PGRS family protein PE_PGRS19
1189202	0	T	Del	GAP	38	58	93	91.43	105		Rv1067c	PE_PGRS19	PE-PGRS family protein PE_PGRS19
1189381	0	G	Del	GAP	16	52	61	98.55	69		Rv1067c	PE_PGRS19	PE-PGRS family protein PE_PGRS19
1189382	0	G	Del	GAP	16	52	61	98.55	69		Rv1067c	PE_PGRS19	PE-PGRS family protein PE_PGRS19
1189383	0	T	Del	GAP	16	52	61	98.55	69		Rv1067c	PE_PGRS19	PE-PGRS family protein PE_PGRS19
1189384	0	G	SNP	A	15	47	60	96.88	64	Gly347Gly (ggc/ggT)	Rv1067c	PE_PGRS19	PE-PGRS family protein PE_PGRS19
1190093	0	A	SNP	C	112	67	179	94.71	189	Leu111Trp (ttg/tGg)	Rv1067c	PE_PGRS19	PE-PGRS family protein PE_PGRS19
1191462	0	A	SNP	C	8	8	15	100	16	Gly229Gly (ggt/ggG)	Rv1068c	PE_PGRS20	PE-PGRS family protein PE_PGRS20
1191497	0	T	SNP	A	8	9	16	94.44	18	Thr218Ser (acg/Tcg)	Rv1068c	PE_PGRS20	PE-PGRS family protein PE_PGRS20
1191741	0	G	SNP	A	108	34	139	78.89	180	Tyr136Tyr (tac/taT)	Rv1068c	PE_PGRS20	PE-PGRS family protein PE_PGRS20
1193463	0	T	SNP	A	100	116	211	99.08	218	Thr271Ser (acc/Tcc)	Rv1069c	-	hypothetical protein
1200418	0	A	SNP	G	89	107	193	99.49	197
1211369	0	A	SNP	C	107	86	192	99.48	194	Ser259Arg (agc/Cgc)	Rv1086	-	(2Z,6E)-farnesyl diphosphate synthase
1212336	0	C	Del	GAP	32	16	49	75	64		Rv1087	PE_PGRS21	PE-PGRS family protein PE_PGRS21
1212344	0	C	Del	GAP	32	16	49	78.69	61		Rv1087	PE_PGRS21	PE-PGRS family protein PE_PGRS21
1212348	0	C	Del	GAP	32	16	49	76.19	63		Rv1087	PE_PGRS21	PE-PGRS family protein PE_PGRS21
1212351	0	T	Del	GAP	32	16	49	92.31	52		Rv1087	PE_PGRS21	PE-PGRS family protein PE_PGRS21
1212352	0	G	Del	GAP	32	16	49	92.31	52		Rv1087	PE_PGRS21	PE-PGRS family protein PE_PGRS21
1212353	0	T	Del	GAP	32	16	49	94.12	51		Rv1087	PE_PGRS21	PE-PGRS family protein PE_PGRS21
1212354	0	C	Del	GAP	32	16	49	94.12	51		Rv1087	PE_PGRS21	PE-PGRS family protein PE_PGRS21
1212355	0	G	Del	GAP	32	16	49	94.12	51		Rv1087	PE_PGRS21	PE-PGRS family protein PE_PGRS21
1212356	0	G	Del	GAP	32	16	49	94.12	51		Rv1087	PE_PGRS21	PE-PGRS family protein PE_PGRS21
1212357	0	C	Del	GAP	32	16	49	96	50		Rv1087	PE_PGRS21	PE-PGRS family protein PE_PGRS21
1212358	0	G	Del	GAP	32	16	49	94.12	51		Rv1087	PE_PGRS21	PE-PGRS family protein PE_PGRS21
1212359	0	G	Del	GAP	32	16	49	94.12	51		Rv1087	PE_PGRS21	PE-PGRS family protein PE_PGRS21
1212360	0	T	Del	GAP	32	16	49	94.12	51		Rv1087	PE_PGRS21	PE-PGRS family protein PE_PGRS21
1212361	0	G	Del	GAP	32	16	49	94.12	51		Rv1087	PE_PGRS21	PE-PGRS family protein PE_PGRS21
1212362	0	C	Del	GAP	32	16	49	94.12	51		Rv1087	PE_PGRS21	PE-PGRS family protein PE_PGRS21
1212825	0	T	SNP	C	15	46	59	98.39	62	Gly422Gly (ggt/ggC)	Rv1087	PE_PGRS21	PE-PGRS family protein PE_PGRS21
1212827	0	T	SNP	G	16	48	64	98.46	65	Val423Gly (gtc/gGc)	Rv1087	PE_PGRS21	PE-PGRS family protein PE_PGRS21
1212834	0	T	SNP	G	17	51	68	94.44	72	Gly425Gly (ggt/ggG)	Rv1087	PE_PGRS21	PE-PGRS family protein PE_PGRS21
1212837	0	T	SNP	C	18	55	73	97.33	75	Ala426Ala (gct/gcC)	Rv1087	PE_PGRS21	PE-PGRS family protein PE_PGRS21
1212971	0	T	SNP	C	104	35	136	99.29	140	Val471Ala (gtc/gCc)	Rv1087	PE_PGRS21	PE-PGRS family protein PE_PGRS21
1215105	0	T	Del	GAP	81	85	163	99.4	167
1216931	0	G	Del	GAP	47	52	112	98.02	101		Rv1091	PE_PGRS22	PE-PGRS family protein PE_PGRS22
1216932	0	T	Del	GAP	47	52	112	99	100		Rv1091	PE_PGRS22	PE-PGRS family protein PE_PGRS22
1216933	0	G	Del	GAP	47	52	112	99	100		Rv1091	PE_PGRS22	PE-PGRS family protein PE_PGRS22
1216934	0	G	Del	GAP	47	52	112	99	100		Rv1091	PE_PGRS22	PE-PGRS family protein PE_PGRS22
1216935	0	C	Del	GAP	47	52	112	99	100		Rv1091	PE_PGRS22	PE-PGRS family protein PE_PGRS22
1216936	0	C	Del	GAP	47	52	112	99	100		Rv1091	PE_PGRS22	PE-PGRS family protein PE_PGRS22
1216937	0	G	Del	GAP	47	52	112	99	100		Rv1091	PE_PGRS22	PE-PGRS family protein PE_PGRS22
1216938	0	G	Del	GAP	47	52	112	99	100		Rv1091	PE_PGRS22	PE-PGRS family protein PE_PGRS22
1216939	0	C	Del	GAP	47	52	112	99	100		Rv1091	PE_PGRS22	PE-PGRS family protein PE_PGRS22
1216940	0	G	Del	GAP	47	52	112	99	100		Rv1091	PE_PGRS22	PE-PGRS family protein PE_PGRS22
1216941	0	G	Del	GAP	47	52	112	99	100		Rv1091	PE_PGRS22	PE-PGRS family protein PE_PGRS22
1216942	0	C	Del	GAP	47	52	112	99	100		Rv1091	PE_PGRS22	PE-PGRS family protein PE_PGRS22
1216943	0	A	Del	GAP	47	52	112	99	100		Rv1091	PE_PGRS22	PE-PGRS family protein PE_PGRS22
1216944	0	A	Del	GAP	47	52	112	98.02	101		Rv1091	PE_PGRS22	PE-PGRS family protein PE_PGRS22
1216945	0	C	Del	GAP	47	52	112	98.02	101		Rv1091	PE_PGRS22	PE-PGRS family protein PE_PGRS22
1216946	0	G	Del	GAP	47	52	112	98.02	101		Rv1091	PE_PGRS22	PE-PGRS family protein PE_PGRS22
1216947	0	G	Del	GAP	47	52	112	98.02	101		Rv1091	PE_PGRS22	PE-PGRS family protein PE_PGRS22
1216948	0	T	Del	GAP	47	52	112	98.02	101		Rv1091	PE_PGRS22	PE-PGRS family protein PE_PGRS22
1216949	0	G	Del	GAP	47	52	112	98.02	101		Rv1091	PE_PGRS22	PE-PGRS family protein PE_PGRS22
1216950	0	G	Del	GAP	47	52	112	98.02	101		Rv1091	PE_PGRS22	PE-PGRS family protein PE_PGRS22
1216951	0	C	Del	GAP	47	52	112	97.06	102		Rv1091	PE_PGRS22	PE-PGRS family protein PE_PGRS22
1216952	0	G	Del	GAP	47	52	112	98.02	101		Rv1091	PE_PGRS22	PE-PGRS family protein PE_PGRS22
1216975	0	C	SNP	T	77	86	155	100	163	Gly169Gly (ggc/ggT)	Rv1091	PE_PGRS22	PE-PGRS family protein PE_PGRS22
1216979	0	G	SNP	T	81	86	164	98.82	169	Ala171Ser (gcc/Tcc)	Rv1091	PE_PGRS22	PE-PGRS family protein PE_PGRS22
1216980	0	C	SNP	T	89	86	171	99.43	176	Ala171Val (gcc/gTc)	Rv1091	PE_PGRS22	PE-PGRS family protein PE_PGRS22
1220680	0	T	SNP	C	117	96	209	99.53	214	Val36Ala (gta/gCa)	Rv1093	glyA1	serine hydroxymethyltransferase
1224367	0	T	SNP	C	97	65	158	99.39	163
1227830	0	G	SNP	T	109	88	196	100	197	Thr285Thr (acc/acA)	Rv1099c	glpX	fructose 1,6-bisphosphatase
1230778	0	G	SNP	A	88	105	192	100	193	Thr65Ile (acc/aTc)	Rv1102c	mazF3	mRNA interferase MazF3
1233751	0	A	SNP	G	103	104	205	100	207	Val69Ala (gtc/gCc)	Rv1106c	-	3 beta-hydroxysteroid dehydrogenase/delta 5-->4-isomerase
1236433	0	A	SNP	C	96	103	194	100	199	Glu83Asp (gaa/gaC)	Rv1110	lytB2	4-hydroxy-3-methylbut-2-enyl diphosphate reductase
1240744	0	C	SNP	A	88	104	188	100	192	Asn186Lys (aac/aaA)	Rv1115	-	hypothetical protein
1241572	0	A	SNP	G	101	106	206	100	207
1247391	0	A	SNP	C	126	105	227	100	231	Ser89Arg (agc/Cgc)	Rv1124	ephC	epoxide hydrolase EphC
1247554	0	T	SNP	C	121	117	233	98.76	241	Val143Ala (gtg/gCg)	Rv1124	ephC	epoxide hydrolase EphC
1248382	0	A	SNP	G	128	108	232	100	236	Ser101Gly (agc/Ggc)	Rv1125	-	hypothetical protein
1248936	0	G	SNP	C	115	104	213	99.55	220	Pro285Pro (ccg/ccC)	Rv1125	-	hypothetical protein
1248978	0	T	SNP	C	115	108	221	100	223	Ala299Ala (gct/gcC)	Rv1125	-	hypothetical protein
1250340	0	A	SNP	G	123	102	221	99.56	226	Ala355Ala (gct/gcC)	Rv1127c	ppdK	pyruvate, phosphate dikinase PpdK
1251199	0	C	SNP	T	104	110	208	100	214	Gly69Glu (gga/gAa)	Rv1127c	ppdK	pyruvate, phosphate dikinase PpdK
1252164	0	T	SNP	C	118	92	206	100	210	Glu270Gly (gaa/gGa)	Rv1128c	-	hypothetical protein
1254562	0	A	SNP	G	92	92	183	100	184	Asp3Gly (gat/gGt)	Rv1130	prpD	methylcitrate dehydratase PrpD
1262859	0	C	SNP	T	82	99	180	98.91	183	Gly424Ser (ggc/Agc)	Rv1135c	PPE16	PPE family protein PPE16
1265828	0	G	SNP	A	101	105	205	100	206	Leu221Leu (ctg/Ttg)	Rv1138c	-	oxidoreductase
1269028	0	G	SNP	C	81	101	176	100	182
1271187	0	C	SNP	G	118	93	211	100	211	Thr11Ser (acc/aGc)	Rv1144	-	oxidoreductase
1273250	1	G	Ins	A	108	100	208	96.74	209		Rv1145	-	transmembrane transport protein
1275957	0	T	SNP	C	95	88	182	100	183
1276432	0	C	SNP	T	80	106	185	100	186	Lys439Lys (aag/aaA)	Rv1148c	-	hypothetical protein
1276588	0	C	SNP	G	93	74	166	100	167	Ala387Ala (gcg/gcC)	Rv1148c	-	hypothetical protein
1276938	0	G	SNP	C	67	108	174	100	175	Leu271Val (ctc/Gtc)	Rv1148c	-	hypothetical protein
1277869	1	G	Ins	T	98	100	198	98.02	198
1281118	0	T	SNP	C	111	98	206	100	209	Thr123Ala (acg/Gcg)	Rv1154c	-	hypothetical protein
1281771	0	T	SNP	C	110	140	247	100	250	Ser115Pro (tcg/Ccg)	Rv1155	-	pyridoxine/pyridoxamine 5'-phosphate oxidase
1281984	0	G	SNP	A	91	114	200	100	205
1287372	0	G	SNP	C	112	115	225	99.56	228	Leu15Leu (ctg/ctC)	Rv1161	narG	nitrate reductase subunit alpha
1292102	0	A	SNP	G	118	117	233	99.58	236	Pro346Pro (cca/ccG)	Rv1162	narH	nitrate reductase subunit beta
1298233	0	C	SNP	T	102	88	187	100	190	Ala154Thr (gca/Aca)	Rv1167c	-	transcriptional regulator
1306259	0	A	SNP	G	96	106	201	98.54	205	Ala656Ala (gct/gcC)	Rv1175c	fadH	NADPH dependent 2,4-dienoyl-CoA reductase FadH
1307598	0	C	SNP	G	105	109	214	100	214	Cys210Ser (tgc/tCc)	Rv1175c	fadH	NADPH dependent 2,4-dienoyl-CoA reductase FadH
1308317	0	T	SNP	C	128	105	233	99.57	234	His159Arg (cat/cGt)	Rv1176c	-	hypothetical protein
1313337	1	A	Ins	G	31	68	99	87.61	99
1313338	0	A	SNP	C	30	67	96	98.98	98
1315191	0	A	SNP	C	120	89	208	99.52	210	_489Tyr (taa/taC)	Rv1180	pks3	polyketide beta-ketoacyl synthase
1315884	0	G	SNP	A	108	102	210	100	210	Ala217Ala (gcg/gcA)	Rv1181	pks4	polyketide beta-ketoacyl synthase
1321096	0	G	SNP	A	94	85	175	99.44	180	Ser354Ser (tcg/tcA)	Rv1182	papA3	acyltransferase PapA
1325650	0	G	SNP	A	80	105	184	97.88	189
1327890	0	G	SNP	A	87	103	189	100	190	Asp472Asp (gac/gaT)	Rv1186c	-	hypothetical protein
1328687	0	G	SNP	C	102	118	217	100	220	Pro207Ala (ccc/Gcc)	Rv1186c	-	hypothetical protein
1339774	0	C	SNP	G	117	83	198	100	200	Gly142Gly (ggc/ggG)	Rv1196	PPE18	PPE family protein PPE18
1339823	0	A	SNP	G	135	94	224	100	229	Thr159Ala (acg/Gcg)	Rv1196	PPE18	PPE family protein PPE18
1339894	0	C	SNP	T	114	109	220	100	223	Leu182Leu (ctc/ctT)	Rv1196	PPE18	PPE family protein PPE18
1339905	0	C	SNP	T	108	107	209	100	215	Ala186Val (gcc/gTc)	Rv1196	PPE18	PPE family protein PPE18
1340500	0	G	SNP	T	116	120	232	99.58	237	Met384Ile (atg/atT)	Rv1196	PPE18	PPE family protein PPE18
1340667	0	A	SNP	G	130	132	258	99.24	264	Ser3Ser (tca/tcG)	Rv1197	esxK	ESAT-6 like protein EsxK
1340784	0	T	SNP	C	89	85	171	100	174	Gly42Gly (ggt/ggC)	Rv1197	esxK	ESAT-6 like protein EsxK
1341295	0	A	SNP	G	87	108	191	99.49	196
1345016	0	C	SNP	T	120	98	211	100	218	Ala52Thr (gcc/Acc)	Rv1201c	dapD	2,3,4,5-tetrahydropyridine-2,6-dicarboxylate N-succinyltransferase
1351172	0	A	SNP	G	111	95	204	100	206
1360209	0	T	SNP	C	97	105	201	100	202	Ala531Ala (gca/gcG)	Rv1217c	-	tetronasin ABC transporter integral membrane protein
1361190	0	G	SNP	A	108	109	207	99.54	218	Ser204Ser (agc/agT)	Rv1217c	-	tetronasin ABC transporter integral membrane protein
1362006	0	T	SNP	C	108	91	196	99	201	Gln243Arg (caa/cGa)	Rv1218c	-	tetronasin ABC transporter ATP-binding protein
1365837	1	C	Ins	G	109	105	214	91.45	215
1365837	2	C	Ins	G	110	105	215	91.88	215
1367484	0	T	SNP	G	96	98	192	99.49	195	Trp8Gly (tgg/Ggg)	Rv1224	tatB	Sec-independent protein translocase protein TatB
1371470	0	G	SNP	A	96	112	207	100	208	Arg184His (cgt/cAt)	Rv1228	lpqX	lipoprotein LpqX
1371697	0	G	SNP	A	104	86	189	99.48	191	Ala57Thr (gcc/Acc)	Rv1228a	-	hypothetical protein
1374065	0	T	SNP	C	120	129	248	100	249	Ser45Gly (agc/Ggc)	Rv1230c	-	membrane protein
1375724	0	A	SNP	C	102	147	246	99.6	250	Cys149Gly (tgc/Ggc)	Rv1232c	-	hypothetical protein
1376568	1	C	Ins	G	93	85	178	89.9	179		Rv1233c	-	hypothetical protein
1377568	0	A	SNP	G	112	116	224	100	228	Val15Val (gta/gtG)	Rv1235	lpqY	trehalose ABC transporter substrate-binding lipoprotein LpqY
1382628	0	T	SNP	C	121	95	213	100	216	Lys139Glu (aaa/Gaa)	Rv1239c	corA	magnesium and cobalt transport transmembrane protein CorA
1386011	0	C	Del	GAP	104	101	205	90.71	226		Rv1243c	PE_PGRS23	PE-PGRS family protein PE_PGRS23
1387478	0	G	SNP	C	96	128	219	98.25	228	Asp208His (gac/Cac)	Rv1244	lpqZ	lipoprotein LpqZ
1390763	0	C	SNP	T	101	104	200	100	205	Val764Met (gtg/Atg)	Rv1248c	-	multifunctional 2-oxoglutarate dehydrogenase E1 component /2-oxoglutarate dehydrogenase dihydrolipoyllysine-residue succinyltransferase
1393626	0	A	SNP	G	115	101	215	100	216	Leu119Leu (ctt/ctC)	Rv1249c	-	membrane protein
1396618	0	C	SNP	A	135	112	244	100	247	Glu875_ (gag/Tag)	Rv1251c	-	hypothetical protein
1396922	0	T	SNP	C	139	120	257	100	259	Thr773Thr (aca/acG)	Rv1251c	-	hypothetical protein
1401033	0	C	SNP	T	96	101	195	100	197	Ser355Leu (tcg/tTg)	Rv1253	deaD	ATP-dependent RNA helicase DeaD
1411210	0	T	SNP	G	112	114	221	100	226	Val260Val (gtt/gtG)	Rv1263	amiB2	amidase AmiB
1413148	0	C	SNP	T	82	123	193	100	205
1413392	0	G	Del	GAP	87	86	172	97.74	177		Rv1265	-	hypothetical protein
1414021	0	C	SNP	T	99	93	190	99.48	193	Arg607Gln (cgg/cAg)	Rv1266c	pknH	serine/threonine-protein kinase PknH
1422666	0	C	SNP	T	106	105	211	100	211	Gly462Glu (ggg/gAg)	Rv1273c	-	drug ABC transporter ATP-binding protein
1422667	0	C	SNP	T	107	106	212	100	213	Gly462Arg (ggg/Agg)	Rv1273c	-	drug ABC transporter ATP-binding protein
1438028	0	C	SNP	G	93	83	174	99.44	177	Ser40Arg (agc/agG)	Rv1285	cysD	sulfate adenylyltransferase subunit 2
1440090	0	C	SNP	T	94	95	186	100	189	Thr395Ile (acc/aTc)	Rv1286	-	bifunctional sulfate adenyltransferase subunit 1 CysN/adenylylsulfate kinase CysC
1440469	0	C	SNP	G	89	77	165	99.4	167	Pro521Pro (ccc/ccG)	Rv1286	-	bifunctional sulfate adenyltransferase subunit 1 CysN/adenylylsulfate kinase CysC
1441545	0	G	SNP	A	8	7	15	100	15	Ala66Ala (gcg/gcA)	Rv1288	-	hypothetical protein
1441576	0	T	SNP	C	5	12	17	100	17	Leu77Leu (ttg/Ctg)	Rv1288	-	hypothetical protein
1441579	0	A	SNP	T	5	12	17	94.44	18	Asn78Tyr (aat/Tat)	Rv1288	-	hypothetical protein
1441582	0	T	SNP	C	6	14	18	100	20	Trp79Arg (tgg/Cgg)	Rv1288	-	hypothetical protein
1445781	0	A	SNP	G	100	116	213	99.08	218	Ala18Ala (gct/gcC)	Rv1291c	-	hypothetical protein
1450316	0	C	SNP	T	109	86	189	100	195	Ala314Ala (gcc/gcT)	Rv1294	thrA	homoserine dehydrogenase
1457144	0	C	SNP	T	116	104	220	100	220	Arg194Cys (cgc/Tgc)	Rv1300	hemK	release factor glutamine methyltransferase
1468208	0	A	SNP	C	72	85	156	87.22	180	Leu433Arg (ctg/cGg)	Rv1313c	-	insertion sequence element IS1557 transposase
1468492	0	C	SNP	A	128	106	229	100	234	Leu338Leu (ctg/ctT)	Rv1313c	-	insertion sequence element IS1557 transposase
1471659	0	C	SNP	T	105	91	196	100	196
1472362	0	C	SNP	T	65	64	126	99.23	130		Rvnr01	-	rRNA	streptomycin (SM)		streptomycin (SM)
1478357	0	G	SNP	T	110	108	215	100	218	Pro254Pro (ccc/ccA)	Rv1317c	alkA	bifunctional regulatory protein/DNA repair enzyme AlkA
1479085	0	T	SNP	C	113	134	245	100	247	Ile12Val (atc/Gtc)	Rv1317c	alkA	bifunctional regulatory protein/DNA repair enzyme AlkA
1480945	0	C	SNP	G	187	217	399	99.75	405	Thr519Thr (acg/acC)	Rv1319c	-	adenylate cyclase
1480948	0	C	SNP	T	187	215	394	99.75	403	Glu518Glu (gag/gaA)	Rv1319c	-	adenylate cyclase
1481185	0	A	SNP	C	242	232	467	99.79	475	Asp439Glu (gat/gaG)	Rv1319c	-	adenylate cyclase
1481563	0	C	SNP	T	186	224	407	100	410	Glu313Glu (gag/gaA)	Rv1319c	-	adenylate cyclase
1482627	0	T	SNP	C	111	102	210	100	213	Thr531Ala (acg/Gcg)	Rv1320c	-	adenylate cyclase
1484708	0	A	SNP	C	113	106	218	100	219	Ser144Arg (agc/Cgc)	Rv1321	-	endonuclease NucS
1489142	0	C	SNP	T	64	88	141	98.7	154	Gly275Asp (ggc/gAc)	Rv1325c	PE_PGRS24	PE-PGRS family protein PE_PGRS24
1489224	0	A	SNP	G	36	87	118	100	123	Phe248Leu (ttc/Ctc)	Rv1325c	PE_PGRS24	PE-PGRS family protein PE_PGRS24
1490905	0	A	SNP	G	85	83	166	100	168	Ser470Pro (tct/Cct)	Rv1326c	glgB	1,4-alpha-glucan branching protein
1495836	0	G	SNP	A	90	114	203	99.51	205	Val425Met (gtg/Atg)	Rv1328	glgP	glycogen phosphorylase
1498951	0	G	SNP	T	129	86	214	99.54	216	Thr80Lys (acg/aAg)	Rv1329c	dinG	ATP-dependent helicase DinG
1499213	0	T	Del	GAP	96	90	183	98.94	188		Rv1330c	pncB1	nicotinic acid phosphoribosyltransferase PncB1
1499214	0	C	Del	GAP	96	90	183	100	186		Rv1330c	pncB1	nicotinic acid phosphoribosyltransferase PncB1
1499215	0	A	Del	GAP	96	90	183	100	186		Rv1330c	pncB1	nicotinic acid phosphoribosyltransferase PncB1
1499216	0	G	Del	GAP	96	90	183	100	186		Rv1330c	pncB1	nicotinic acid phosphoribosyltransferase PncB1
1499217	0	G	Del	GAP	96	90	183	100	186		Rv1330c	pncB1	nicotinic acid phosphoribosyltransferase PncB1
1499218	0	C	Del	GAP	96	90	183	100	186		Rv1330c	pncB1	nicotinic acid phosphoribosyltransferase PncB1
1499219	0	C	Del	GAP	96	90	183	100	186		Rv1330c	pncB1	nicotinic acid phosphoribosyltransferase PncB1
1499220	0	G	Del	GAP	96	90	183	100	186		Rv1330c	pncB1	nicotinic acid phosphoribosyltransferase PncB1
1499221	0	G	SNP	A	94	91	184	100	185	Pro447Ser (ccg/Tcg)	Rv1330c	pncB1	nicotinic acid phosphoribosyltransferase PncB1
1499274	0	C	SNP	G	121	109	228	100	230	Gly429Ala (ggc/gCc)	Rv1330c	pncB1	nicotinic acid phosphoribosyltransferase PncB1
1500909	0	C	SNP	T	93	89	182	100	182	Val83Val (gtc/gtT)	Rv1331	-	ATP-dependent Clp protease adapter protein ClpS
1501700	0	G	SNP	A	117	123	234	100	240	Val34Val (gtg/gtA)	Rv1333	-	hydrolase
1504876	0	T	SNP	C	85	91	174	99.44	177	Ile174Thr (att/aCt)	Rv1337	-	integral membrane protein
1505909	0	G	SNP	C	90	90	179	100	180
1508029	0	C	SNP	T	111	114	221	99.56	226	Arg153Cys (cgc/Tgc)	Rv1341	-	non-canonical purine NTP pyrophosphatase
1513189	0	C	SNP	T	89	107	194	100	196	Ala48Val (gct/gTt)	Rv1348	irtA	iron ABC transporter ATP-binding protein/permease IrtA
1526819	0	C	SNP	A	110	97	204	100	207	Arg70Arg (cgg/Agg)	Rv1358	-	transcriptional regulator
1533241	0	G	SNP	C	117	119	234	92.19	256	Thr131Thr (acc/acG)	Rv1361c	PPE19	PPE family protein PPE19
1533583	0	G	SNP	A	100	107	203	99.04	209	Tyr17Tyr (tac/taT)	Rv1361c	PPE19	PPE family protein PPE19
1533624	0	A	SNP	C	89	102	190	99.48	192	Phe4Val (ttc/Gtc)	Rv1361c	PPE19	PPE family protein PPE19
1534551	0	C	SNP	T	90	87	176	100	177	Glu20Glu (gag/gaA)	Rv1362c	-	membrane protein
1536251	0	G	SNP	T	102	130	228	99.57	233	Ala465Glu (gcg/gAg)	Rv1364c	-	sigma factor regulatory protein
1540141	0	T	SNP	C	88	99	184	99.47	188	Ile169Val (atc/Gtc)	Rv1367c	-	hypothetical protein
1540484	0	C	SNP	G	109	115	220	100	224	Leu54Leu (ctg/ctC)	Rv1367c	-	hypothetical protein
1544255	0	C	SNP	T	79	84	159	100	163	Arg299Arg (cgc/cgT)	Rv1371	-	membrane protein
1546703	0	C	SNP	T	107	90	195	100	197	Pro231Leu (ccg/cTg)	Rv1373	-	glycolipid sulfotransferase
1547125	0	T	SNP	C	101	80	181	100	181	Thr136Ala (aca/Gca)	Rv1374c	-	hypothetical protein
1552547	0	G	SNP	A	94	100	190	100	194	Arg37Trp (cgg/Tgg)	Rv1378c	-	hypothetical protein
1554216	0	C	SNP	T	96	89	184	100	185	Pro10Leu (ccc/cTc)	Rv1381	pyrC	dihydroorotase
1555815	1	C	Ins	G	97	103	200	98.04	200		Rv1382	-	hypothetical protein
1557824	0	G	SNP	A	114	93	205	99.04	209	Val242Ile (gtc/Atc)	Rv1384	carB	carbamoyl-phosphate synthase large subunit
1563717	0	C	SNP	T	118	116	232	100	234	Val8Val (gtc/gtT)	Rv1388	mihF	integration host factor MihF
1570566	0	C	SNP	A	93	83	175	100	176	Arg135Leu (cgg/cTg)	Rv1394c	cyp132	cytochrome P450 Cyp132
1573660	0	T	SNP	G	117	81	194	100	198	Arg66Ser (aga/agC)	Rv1396c	PE_PGRS25	PE-PGRS family protein PE_PGRS25
1573733	0	G	SNP	A	100	102	199	98.54	205	Ala42Val (gcc/gTc)	Rv1396c	PE_PGRS25	PE-PGRS family protein PE_PGRS25
1583628	0	C	SNP	T	113	108	220	99.55	222	Asp176Asp (gac/gaT)	Rv1407	fmu	methyltransferase
1583948	0	C	SNP	T	104	115	216	100	219	Thr283Ile (acc/aTc)	Rv1407	fmu	methyltransferase
1588899	0	G	SNP	T	93	112	200	99.51	206	Ala111Ala (gcg/gcT)	Rv1412	ribC	riboflavin synthase
1593331	0	G	SNP	A	101	108	203	100	209
1595342	0	T	SNP	C	95	123	218	99.54	219	Val434Ala (gtg/gCg)	Rv1420	uvrC	excinuclease ABC subunit UvrC
1599557	0	C	SNP	G	92	93	182	100	185	Arg33Thr (agg/aCg)	Rv1424c	-	membrane protein
1608276	0	A	SNP	C	110	121	231	99.57	232	Asn65Thr (aac/aCc)	Rv1431	-	hypothetical protein
1609840	0	A	SNP	G	112	86	195	100	198	Pro586Pro (cca/ccG)	Rv1431	-	hypothetical protein
1612624	1	T	Ins	A	73	74	147	76.17	147		Rv1435c	-	hypothetical protein
1612624	2	T	Ins	T	73	74	147	76.17	147		Rv1435c	-	hypothetical protein
1612624	3	T	Ins	C	73	74	147	76.17	147		Rv1435c	-	hypothetical protein
1612624	4	T	Ins	G	73	74	147	76.17	147		Rv1435c	-	hypothetical protein
1612624	5	T	Ins	G	73	74	147	76.17	147		Rv1435c	-	hypothetical protein
1612624	6	T	Ins	T	73	74	147	76.17	147		Rv1435c	-	hypothetical protein
1612624	7	T	Ins	A	72	74	146	75.65	147		Rv1435c	-	hypothetical protein
1612624	8	T	Ins	C	73	74	147	76.17	147		Rv1435c	-	hypothetical protein
1612624	9	T	Ins	C	73	74	147	76.17	147		Rv1435c	-	hypothetical protein
1612624	10	T	Ins	G	73	74	147	76.17	147		Rv1435c	-	hypothetical protein
1612624	11	T	Ins	G	73	74	147	76.17	147		Rv1435c	-	hypothetical protein
1612624	12	T	Ins	T	73	74	147	76.17	147		Rv1435c	-	hypothetical protein
1612624	13	T	Ins	G	73	74	147	76.17	147		Rv1435c	-	hypothetical protein
1612624	14	T	Ins	C	73	74	147	76.17	147		Rv1435c	-	hypothetical protein
1612624	15	T	Ins	G	73	74	147	76.17	147		Rv1435c	-	hypothetical protein
1612624	16	T	Ins	C	73	74	147	76.17	147		Rv1435c	-	hypothetical protein
1612624	17	T	Ins	C	73	74	147	76.17	147		Rv1435c	-	hypothetical protein
1612624	18	T	Ins	A	73	74	147	76.17	147		Rv1435c	-	hypothetical protein
1612624	19	T	Ins	G	73	74	147	76.17	147		Rv1435c	-	hypothetical protein
1612624	20	T	Ins	G	73	74	147	76.17	147		Rv1435c	-	hypothetical protein
1612624	21	T	Ins	G	73	74	147	76.17	147		Rv1435c	-	hypothetical protein
1613035	0	T	SNP	C	109	86	193	100	195
1614143	0	G	SNP	A	95	95	189	100	190	Leu279Leu (ctg/ctA)	Rv1436	gap	glyceraldehyde 3-phosphate dehydrogenase
1618978	0	T	SNP	C	103	66	164	99.41	170	Asp236Gly (gat/gGt)	Rv1441c	PE_PGRS26	PE-PGRS family protein PE_PGRS26
1619060	0	C	SNP	T	128	79	204	96.28	215	Gly209Ser (ggt/Agt)	Rv1441c	PE_PGRS26	PE-PGRS family protein PE_PGRS26
1624791	0	C	SNP	G	116	102	217	100	218	Arg192Pro (cga/cCa)	Rv1446c	opcA	OXPP cycle protein OpcA
1627351	0	T	SNP	C	110	83	191	100	193	Thr244Ala (acc/Gcc)	Rv1448c	tal	transaldolase
1630148	0	A	SNP	C	79	100	175	100	179	Tyr18Asp (tac/Gac)	Rv1449c	tkt	transketolase
1634609	0	C	SNP	T	60	39	98	100	99	Ala7Thr (gcc/Acc)	Rv1450c	PE_PGRS27	PE-PGRS family protein PE_PGRS27
1634610	0	C	SNP	T	62	40	101	100	102	Val6Val (gtg/gtA)	Rv1450c	PE_PGRS27	PE-PGRS family protein PE_PGRS27
1636172	1	T	Ins	C	69	9	78	89.66	78		Rv1452c	PE_PGRS28	PE-PGRS family protein PE_PGRS28
1636172	2	T	Ins	C	69	9	78	89.66	78		Rv1452c	PE_PGRS28	PE-PGRS family protein PE_PGRS28
1636172	3	T	Ins	G	69	9	78	89.66	78		Rv1452c	PE_PGRS28	PE-PGRS family protein PE_PGRS28
1636826	0	C	SNP	A	88	119	200	98.1	211	Gly468Gly (ggg/ggT)	Rv1452c	PE_PGRS28	PE-PGRS family protein PE_PGRS28
1636918	0	C	SNP	T	80	95	174	87.06	201	Ala438Thr (gcc/Acc)	Rv1452c	PE_PGRS28	PE-PGRS family protein PE_PGRS28
1636927	0	C	SNP	T	57	72	128	83.77	154	Asp435Asn (gac/Aac)	Rv1452c	PE_PGRS28	PE-PGRS family protein PE_PGRS28
1636928	0	A	SNP	G	57	71	127	83.12	154	Gly434Gly (ggt/ggC)	Rv1452c	PE_PGRS28	PE-PGRS family protein PE_PGRS28
1636934	0	A	SNP	G	56	69	125	81.17	154	His432His (cat/caC)	Rv1452c	PE_PGRS28	PE-PGRS family protein PE_PGRS28
1636936	0	G	SNP	T	55	70	123	79.62	157	His432Asn (cat/Aat)	Rv1452c	PE_PGRS28	PE-PGRS family protein PE_PGRS28
1636944	0	G	SNP	T	54	70	124	76.07	163	Ala429Asp (gcc/gAc)	Rv1452c	PE_PGRS28	PE-PGRS family protein PE_PGRS28
1636945	0	C	SNP	G	54	69	122	75	164	Ala429Pro (gcc/Ccc)	Rv1452c	PE_PGRS28	PE-PGRS family protein PE_PGRS28
1636946	0	C	SNP	A	55	72	123	77.91	163	Gly428Gly (ggg/ggT)	Rv1452c	PE_PGRS28	PE-PGRS family protein PE_PGRS28
1636980	0	G	SNP	T	58	82	137	76.09	184	Pro417His (ccc/cAc)	Rv1452c	PE_PGRS28	PE-PGRS family protein PE_PGRS28
1636981	0	G	SNP	T	57	77	132	76.14	176	Pro417Thr (ccc/Acc)	Rv1452c	PE_PGRS28	PE-PGRS family protein PE_PGRS28
1636983	0	C	SNP	G	56	79	132	75	180	Gly416Ala (ggc/gCc)	Rv1452c	PE_PGRS28	PE-PGRS family protein PE_PGRS28
1638182	0	C	SNP	T	102	133	234	99.16	237	Ser16Ser (tcg/tcA)	Rv1452c	PE_PGRS28	PE-PGRS family protein PE_PGRS28
1638183	0	G	SNP	A	100	130	225	99.57	231	Ser16Leu (tcg/tTg)	Rv1452c	PE_PGRS28	PE-PGRS family protein PE_PGRS28
1638188	0	C	SNP	T	98	128	222	99.56	227	Ala14Ala (gcg/gcA)	Rv1452c	PE_PGRS28	PE-PGRS family protein PE_PGRS28
1638191	0	C	SNP	G	100	128	227	99.56	229	Ala13Ala (gcg/gcC)	Rv1452c	PE_PGRS28	PE-PGRS family protein PE_PGRS28
1638194	0	G	SNP	C	99	141	235	99.59	241	Ala12Ala (gcc/gcG)	Rv1452c	PE_PGRS28	PE-PGRS family protein PE_PGRS28
1639594	0	C	SNP	A	113	80	193	100	193	Pro405Gln (cca/cAa)	Rv1453	-	transcriptional activator protein
1645802	0	T	SNP	C	121	80	201	100	201	Lys113Glu (aaa/Gaa)	Rv1459c	-	alpha-(1->6)-mannopyranosyltransferase
1650072	0	A	SNP	G	111	93	200	100	204	Asn183Asp (aac/Gac)	Rv1462	-	hypothetical protein
1650406	0	C	SNP	A	101	99	200	100	200	Thr294Asn (acc/aAc)	Rv1462	-	hypothetical protein
1656293	0	G	SNP	A	96	30	125	100	126	Asn143Asn (aac/aaT)	Rv1468c	PE_PGRS29	PE-PGRS family protein PE_PGRS29
1656917	0	T	SNP	G	91	83	168	99.43	175
1676290	0	C	SNP	A	106	119	223	100	225	Lys198Asn (aag/aaT)	Rv1486c	-	hypothetical protein
1676880	0	A	SNP	G	107	116	222	99.11	225	Trp2Arg (tgg/Cgg)	Rv1486c	-	hypothetical protein
1681147	0	G	SNP	A	83	95	174	100	178
1688300	0	T	SNP	C	122	107	226	99.57	230	Phe120Phe (ttt/ttC)	Rv1497	lipL	esterase LipL
1689349	0	C	SNP	T	103	124	222	100	227	Arg191His (cgc/cAc)	Rv1498c	-	methyltransferase
1692141	0	A	SNP	C	87	85	171	100	172	Ile84Ile (ata/atC)	Rv1501	-	hypothetical protein
1692960	0	T	SNP	C	98	104	199	99.51	203	Ser13Pro (tcg/Ccg)	Rv1502	-	hypothetical protein
1693561	0	A	SNP	G	93	83	174	100	176	Tyr213Cys (tac/tGc)	Rv1502	-	hypothetical protein
1698850	0	C	SNP	T	75	89	162	100	164	Ala349Thr (gca/Aca)	Rv1508c	-	membrane protein
1698911	0	G	SNP	A	79	81	159	100	160	Gly328Gly (ggc/ggT)	Rv1508c	-	membrane protein
1699849	0	G	SNP	A	82	76	156	100	158	Pro16Ser (ccg/Tcg)	Rv1508c	-	membrane protein
1702415	0	C	SNP	T	116	109	223	100	225	Ala374Val (gcg/gTg)	Rv1510	-	hypothetical protein
1706119	0	T	SNP	C	85	103	187	100	188	Ser159Ser (tca/tcG)	Rv1514c	-	glycosyltransferase
1706381	0	T	SNP	G	92	91	181	100	183	Tyr72Ser (tac/tCc)	Rv1514c	-	glycosyltransferase
1706382	0	A	SNP	T	92	92	183	100	184	Tyr72Asn (tac/Aac)	Rv1514c	-	glycosyltransferase
1708792	0	T	SNP	C	107	136	239	99.59	244
1709432	0	C	SNP	T	96	85	181	100	181	Leu188Phe (ctc/Ttc)	Rv1517	-	hypothetical protein
1711946	0	A	SNP	C	118	117	234	99.58	236	Ser307Arg (agc/Cgc)	Rv1520	-	sugar transferase
1713192	0	A	SNP	G	68	72	133	99.29	141	Val297Val (gta/gtG)	Rv1521	fadD25	fatty-acid--CoA ligase FadD25
1713923	0	A	SNP	G	90	97	185	100	187	His541Arg (cac/cGc)	Rv1521	fadD25	fatty-acid--CoA ligase FadD25
1716472	0	A	SNP	G	92	75	166	100	167	Ser381Pro (tcc/Ccc)	Rv1522c	mmpL12	transmembrane transport protein MmpL12
1718932	0	C	SNP	T	105	91	193	100	196	Asn69Asn (aac/aaT)	Rv1524	-	glycosyltransferase
1727023	0	C	SNP	G	102	115	216	100	217	Ala463Pro (gcg/Ccg)	Rv1527c	pks5	polyketide synthase
1728161	0	G	SNP	T	99	98	192	100	197	Gly83Gly (ggc/ggA)	Rv1527c	pks5	polyketide synthase
1728460	0	A	SNP	C	79	76	148	100	155
1728837	0	A	SNP	G	104	102	203	100	206
1735739	0	T	SNP	C	80	88	166	100	168
1738751	0	C	SNP	A	104	99	201	99.02	205	Arg745Arg (cgg/Agg)	Rv1536	ileS	isoleucine--tRNA ligase
1748439	0	C	SNP	T	97	88	184	98.93	187	Thr249Ile (acc/aTc)	Rv1547	dnaE1	DNA polymerase III subunit alpha
1752561	0	T	SNP	C	105	77	180	99.45	183	Asp258Gly (gac/gGc)	Rv1548c	PPE21	PPE family protein PPE21
1753519	1	G	Ins	C	58	67	125	80.65	125
1759252	0	G	SNP	T	92	89	179	100	181	Ser524Ser (tcg/tcT)	Rv1552	frdA	fumarate reductase flavoprotein subunit		phylo (not 4,9)
1760292	0	A	SNP	G	117	127	244	100	244	Met40Val (atg/Gtg)	Rv1554	frdC	fumarate reductase membrane anchor subunit
1761765	0	G	SNP	A	91	91	181	100	182	Gly8Ser (ggc/Agc)	Rv1557	mmpL6	transmembrane transport protein MmpL6
1763482	0	G	SNP	A	107	87	191	99.49	195	Gly19Arg (ggg/Agg)	Rv1559	ilvA	threonine dehydratase IlvA
1764225	0	C	SNP	T	114	131	242	100	245	Ala266Ala (gcc/gcT)	Rv1559	ilvA	threonine dehydratase IlvA
1778430	0	T	SNP	C	127	130	254	100	257	Met191Thr (atg/aCg)	Rv1570	bioD	ATP-dependent dethiobiotin synthetase BioD
1779370	0	G	SNP	C	98	85	181	100	183	Thr19Thr (acg/acC)	Rv1573	-	phage protein
1780586	1	C	Ins	G	81	89	170	94.97	171		Rv1575	-	phage protein
1781251	0	C	SNP	T	112	112	222	100	224	Glu272Lys (gag/Aag)	Rv1576c	-	phage capsid protein
1781811	0	T	SNP	C	107	119	223	100	226	Asp85Gly (gac/gGc)	Rv1576c	-	phage capsid protein
1784238	0	A	Del	GAP	99	117	213	100	216		Rv1581c	-	phage protein
1788570	0	G	SNP	T	74	75	146	80.11	186	Asn198Lys (aac/aaA)	Rv1587c	-	hypothetical protein
1788574	0	T	SNP	C	76	88	155	82.83	198	His197Arg (cac/cGc)	Rv1587c	-	hypothetical protein
1789507	0	T	SNP	C	118	107	218	99.12	227	Leu110Leu (cta/ctG)	Rv1588c	-	hypothetical protein
1789509	0	G	SNP	A	120	103	220	99.11	225	Leu110Leu (cta/Tta)	Rv1588c	-	hypothetical protein
1789933	0	G	SNP	A	82	82	164	100	164
1792777	0	T	SNP	C	92	86	175	100	178	Ile322Val (att/Gtt)	Rv1592c	-	hypothetical protein
1792778	0	T	SNP	C	91	88	176	100	179	Glu321Glu (gaa/gaG)	Rv1592c	-	hypothetical protein
1798355	0	G	SNP	A	96	96	188	100	192	Gly21Asp (ggt/gAt)	Rv1597	-	hypothetical protein
1802047	0	C	SNP	G	102	108	204	100	210	Gln5Glu (cag/Gag)	Rv1601	hisB	imidazole glycerol-phosphate dehydratase
1803265	0	G	SNP	A	87	101	184	100	188	Ser201Asn (agc/aAc)	Rv1602	hisH	imidazole glycerol phosphate synthase subunit HisH
1804409	0	C	SNP	A	104	117	217	100	221	Pro124Gln (cca/cAa)	Rv1604	impA	inositol-monophosphatase ImpA
1810218	0	C	SNP	T	115	116	223	100	231
1811375	0	G	SNP	T	104	93	194	100	197	Gly83Gly (ggg/ggT)	Rv1612	trpB	tryptophan synthase subunit beta
1812448	0	C	SNP	T	109	84	189	100	193	Tyr30Tyr (tac/taT)	Rv1613	trpA	tryptophan synthase subunit alpha
1817976	0	A	SNP	T	77	100	172	100	177	His121Leu (cac/cTc)	Rv1618	tesB1	acyl-CoA thioesterase TesB
1818286	0	C	SNP	T	74	99	167	100	173	Gly224Gly (ggc/ggT)	Rv1618	tesB1	acyl-CoA thioesterase TesB
1827468	0	C	SNP	A	97	76	171	100	173	Val160Leu (gtg/Ttg)	Rv1625c	cya	adenylyl cyclase
1832509	0	C	SNP	G	102	101	198	99.51	204	Thr615Thr (acc/acG)	Rv1629	polA	DNA polymerase I
1833025	0	C	SNP	T	133	104	234	100	237	Asp787Asp (gac/gaT)	Rv1629	polA	DNA polymerase I
1836286	0	G	SNP	C	126	129	252	100	255
1836417	0	C	SNP	A	108	134	236	100	242	Gly138Gly (ggg/ggT)	Rv1632c	-	hypothetical protein
1839759	0	G	SNP	C	99	107	199	100	206	Gly198Arg (ggg/Cgg)	Rv1634	-	multidrug-efflux transporter
1847919	0	C	SNP	G	128	106	230	100	234	Thr180Thr (acg/acC)	Rv1639c	-	hypothetical protein
1849609	0	T	SNP	C	101	108	208	100	209	Arg809Arg (cga/cgG)	Rv1640c	lysX	bifunctional lysine--tRNA ligase/phosphatidylglycerol lysyltransferase
1852803	0	C	SNP	A	99	96	191	99.49	196	Ala177Ala (gcc/gcA)	Rv1641	infC	initiation factor IF-3
1852877	0	A	SNP	C	104	115	213	100	219	_202Ser (tag/tCg)	Rv1641	infC	initiation factor IF-3
1854300	0	T	SNP	C	101	117	215	100	218	Leu232Pro (ctg/cCg)	Rv1644	tsnR	23S rRNA methyltransferase TsnR
1856617	0	C	SNP	T	82	81	160	99.39	164	Thr285Ile (aca/aTa)	Rv1646	PE17	PE family protein PE17
1856777	0	G	SNP	C	116	68	182	100	184	Ala2Pro (gcg/Ccg)	Rv1647	-	adenylate cyclase
1858409	0	G	SNP	A	103	97	193	99.5	201	Val227Met (gtg/Atg)	Rv1648	-	transmembrane protein
1859559	0	C	SNP	A	88	90	172	100	178	Ala276Asp (gcc/gAc)	Rv1649	pheS	phenylalanine--tRNA ligase subunit alpha
1863584	0	G	SNP	T	110	115	218	99.56	226	Thr600Asn (acc/aAc)	Rv1651c	PE_PGRS30	PE-PGRS family protein PE_PGRS30
1873700	0	G	SNP	A	108	109	214	100	217	Leu354Leu (ctg/ctA)	Rv1659	argH	argininosuccinate lyase
1885772	0	G	SNP	A	104	116	218	100	220	Ala1357Thr (gcc/Acc)	Rv1662	pks8	polyketide synthase
1894300	1	G	Ins	G	83	97	180	88.67	180
1894300	2	G	Ins	T	83	97	180	88.67	180
1894300	3	G	Ins	C	83	93	176	86.7	178
1894300	4	G	Ins	T	83	95	178	87.68	178
1894300	5	G	Ins	T	83	94	177	87.19	178
1894300	6	G	Ins	G	82	95	177	87.19	177
1894300	7	G	Ins	C	81	95	176	86.7	176
1894300	8	G	Ins	C	81	95	176	86.7	176
1894300	9	G	Ins	G	81	95	176	86.7	176
1894300	10	G	Ins	C	81	95	176	86.7	176
1894422	0	A	SNP	G	98	110	207	99.05	210
1901493	0	T	SNP	C	83	102	182	100	185	Ser149Ser (agt/agC)	Rv1676	-	hypothetical protein
1907296	0	G	SNP	C	102	99	200	100	201	Ala298Ala (gcg/gcC)	Rv1682	-	hypothetical protein
1908598	0	G	SNP	A	116	116	226	100	232	Arg335Arg (cgg/cgA)	Rv1683	-	bifunctional long-chain acyl-CoA synthase/lipase
1916137	0	A	SNP	G	96	107	202	99.02	205	Leu63Leu (cta/ctG)	Rv1691	-	hypothetical protein
1917972	0	A	SNP	G	113	107	218	100	220	Leu11Leu (cta/ctG)	Rv1694	tlyA	16S/23S rRNA (cytidine-2'-O)-methyltransferase TlyA			capreomycin (CPR)
1924764	0	A	SNP	G	82	70	152	98.06	155	Glu312Glu (gaa/gaG)	Rv1699	pyrG	CTP synthase
1925136	0	G	SNP	A	81	84	157	100	165	Val436Val (gtg/gtA)	Rv1699	pyrG	CTP synthase
1926029	0	T	SNP	C	102	121	220	99.11	225	Tyr150His (tat/Cat)	Rv1700	-	NUDIX hydrolase
1927329	0	C	SNP	A	100	132	229	98.72	235	Arg416Leu (cgc/cTc)	Rv1702c	-	hypothetical protein
1931179	0	C	SNP	A	98	81	176	100	179	Arg93Leu (cgg/cTg)	Rv1704c	cycA	D-serine/alanine/glycine transporter protein CycA
1931718	0	G	SNP	C	106	104	207	100	210	Leu313Val (ctg/Gtg)	Rv1705c	PPE22	PPE family protein PPE22
1933988	0	G	SNP	A	69	79	147	100	148
1944107	0	A	SNP	G	122	112	231	100	234	Ser178Gly (agt/Ggt)	Rv1716	-	hypothetical protein
1944402	0	T	SNP	C	121	109	225	100	230	Val276Ala (gtc/gCc)	Rv1716	-	hypothetical protein
1946999	0	T	SNP	G	78	118	196	100	196
1950767	0	T	SNP	C	82	87	168	100	169	Lys95Lys (aaa/aaG)	Rv1724c	-	hypothetical protein
1952743	0	G	SNP	A	113	127	235	100	240	Val298Met (gtg/Atg)	Rv1726	-	oxidoreductase
1953554	0	G	SNP	A	116	96	206	99.53	213	Val95Val (gtg/gtA)	Rv1727	-	hypothetical protein
1960284	0	C	SNP	A	94	109	201	100	203	Gln68His (cag/caT)	Rv1733c	-	transmembrane protein
1961664	0	G	SNP	T	107	89	194	100	196	Pro42Gln (ccg/cAg)	Rv1735c	-	membrane protein
1965641	0	A	SNP	C	94	93	185	99.47	188
1967237	0	C	SNP	A	110	106	212	100	216	Arg134Leu (cga/cTa)	Rv1739c	-	sulfate ABC transporter permease
1971725	0	G	SNP	C	116	98	212	100	214	Arg89Arg (cgc/cgG)	Rv1745c	idi	isopentenyl-diphosphate delta-isomerase
1972901	0	C	SNP	T	110	97	205	99.52	208	Ala255Val (gcg/gTg)	Rv1746	pknF	serine/threonine-protein kinase PknF
1974100	0	C	SNP	G	112	117	223	99.57	230	Ala157Ala (gcc/gcG)	Rv1747	-	ABC transporter ATP-binding protein/permease
1977646	0	G	SNP	A	102	78	177	100	180	Ala80Ala (gcc/gcT)	Rv1749c	-	integral membrane protein
1983195	0	A	SNP	G	15	8	23	100	23	Gly527Gly (ggt/ggC)	Rv1753c	PPE24	PPE family protein PPE24
1983198	0	C	SNP	G	15	9	22	88.89	27	Val526Val (gtg/gtC)	Rv1753c	PPE24	PPE family protein PPE24
1983313	0	T	SNP	G	99	115	211	99.07	216	Asn488Thr (aac/aCc)	Rv1753c	PPE24	PPE family protein PPE24
1990883	0	G	SNP	T	4	7	10	91.67	12	Gly565Gly (ggc/ggA)	Rv1759c	wag22	PE-PGRS family protein Wag22
1990888	0	C	SNP	T	4	5	9	81.82	11	Ala564Thr (gcc/Acc)	Rv1759c	wag22	PE-PGRS family protein Wag22
1990892	0	A	SNP	C	4	7	11	84.62	13	Gly562Gly (ggt/ggG)	Rv1759c	wag22	PE-PGRS family protein Wag22
1990897	0	C	SNP	A	4	5	9	81.82	11	Ala561Ser (gcc/Tcc)	Rv1759c	wag22	PE-PGRS family protein Wag22
1998063	0	T	SNP	A	58	57	115	100	115	Glu151Asp (gaa/gaT)	Rv1765c	-	hypothetical protein
1998122	0	G	SNP	A	48	56	104	100	104	Leu132Leu (ctg/Ttg)	Rv1765c	-	hypothetical protein
1998141	0	G	SNP	C	41	57	98	100	98	Gly125Gly (ggc/ggG)	Rv1765c	-	hypothetical protein
1998300	0	T	SNP	C	34	59	92	100	93	Ser72Ser (tca/tcG)	Rv1765c	-	hypothetical protein
2003252	0	C	SNP	T	122	109	227	99.57	232	Ala209Ala (gcc/gcT)	Rv1769	-	hypothetical protein
2003827	0	A	SNP	C	115	108	221	100	223	Asp401Ala (gac/gCc)	Rv1769	-	hypothetical protein
2010614	0	G	SNP	A	93	110	201	100	203
2010880	0	T	SNP	G	85	87	171	100	172	Gly75Gly (ggt/ggG)	Rv1777	cyp144	cytochrome P450 Cyp144
2011568	0	G	SNP	C	103	93	195	100	196	Glu305Gln (gag/Cag)	Rv1777	cyp144	cytochrome P450 Cyp144
2022868	0	T	SNP	C	119	131	243	100	250	Ser1204Ser (agt/agC)	Rv1783	eccC5	ESX-5 type VII secretion system protein EccC5
2023628	0	C	SNP	G	110	97	205	100	207	Gly334Ala (gga/gCa)	Rv1785c	cyp143	cytochrome P450 Cyp143
2025977	0	C	SNP	G	45	33	78	97.5	80	Thr226Arg (acg/aGg)	Rv1787	PPE25	PPE family protein PPE25
2026008	0	C	SNP	G	36	17	51	96.36	55	Phe236Leu (ttc/ttG)	Rv1787	PPE25	PPE family protein PPE25
2026025	0	A	SNP	G	17	8	25	89.29	28	Gln242Arg (cag/cGg)	Rv1787	PPE25	PPE family protein PPE25
2026029	0	C	SNP	T	15	5	20	83.33	24	Phe243Phe (ttc/ttT)	Rv1787	PPE25	PPE family protein PPE25
2026030	0	T	SNP	C	15	6	21	87.5	24	Phe244Leu (ttc/Ctc)	Rv1787	PPE25	PPE family protein PPE25
2026032	0	C	SNP	T	15	6	21	84	25	Phe244Phe (ttc/ttT)	Rv1787	PPE25	PPE family protein PPE25
2026033	0	G	SNP	A	18	8	26	86.67	30	Ala245Thr (gcc/Acc)	Rv1787	PPE25	PPE family protein PPE25
2034676	0	C	SNP	T	81	96	173	100	177	Ile316Ile (atc/atT)	Rv1796	mycP5	membrane-anchored mycosin MycP
2042323	0	T	SNP	C	102	129	228	97.88	236	Val108Ala (gtg/gCg)	Rv1801	PPE29	PPE family protein PPE29
2045310	0	A	SNP	G	108	121	222	100	229	Ile511Ile (att/atC)	Rv1803c	PE_PGRS32	PE-PGRS family protein PE_PGRS32
2049065	0	T	SNP	C	87	132	216	100	219
2049097	0	G	SNP	C	88	114	198	100	202
2050822	0	G	SNP	C	107	100	203	99.52	208	Gly301Ala (gga/gCa)	Rv1808	PPE32	PPE family protein PPE32
2051345	0	G	SNP	A	125	109	232	99.15	236	Gly22Ser (ggt/Agt)	Rv1809	PPE33	PPE family protein PPE33
2051746	0	T	SNP	C	104	113	215	100	217	Ala155Ala (gct/gcC)	Rv1809	PPE33	PPE family protein PPE33
2052035	0	G	SNP	T	105	92	193	100	197	Val252Leu (gtg/Ttg)	Rv1809	PPE33	PPE family protein PPE33
2055271	0	A	SNP	G	97	110	202	99.52	208	Leu30Pro (cta/cCa)	Rv1812c	-	dehydrogenase
2056184	0	C	SNP	T	92	82	173	100	174
2057774	0	A	SNP	T	99	83	181	100	182	Ile83Phe (atc/Ttc)	Rv1815	-	hypothetical protein
2058950	0	C	Del	GAP	91	88	174	97.81	183		Rv1816	-	HTH-type transcriptional regulator
2061865	0	G	Del	GAP	10	29	33	95.12	41		Rv1818c	PE_PGRS33	PE-PGRS family protein PE_PGRS33
2061866	0	G	Del	GAP	10	29	33	100	39		Rv1818c	PE_PGRS33	PE-PGRS family protein PE_PGRS33
2061867	0	T	Del	GAP	10	29	33	100	39		Rv1818c	PE_PGRS33	PE-PGRS family protein PE_PGRS33
2061868	0	G	Del	GAP	10	29	33	100	39		Rv1818c	PE_PGRS33	PE-PGRS family protein PE_PGRS33
2061869	0	A	Del	GAP	10	29	33	100	39		Rv1818c	PE_PGRS33	PE-PGRS family protein PE_PGRS33
2061870	0	C	Del	GAP	10	29	33	100	39		Rv1818c	PE_PGRS33	PE-PGRS family protein PE_PGRS33
2061871	0	A	Del	GAP	10	29	33	100	39		Rv1818c	PE_PGRS33	PE-PGRS family protein PE_PGRS33
2061872	0	T	Del	GAP	10	29	33	100	39		Rv1818c	PE_PGRS33	PE-PGRS family protein PE_PGRS33
2061873	0	T	Del	GAP	10	29	33	100	39		Rv1818c	PE_PGRS33	PE-PGRS family protein PE_PGRS33
2061874	0	A	Del	GAP	10	29	33	100	39		Rv1818c	PE_PGRS33	PE-PGRS family protein PE_PGRS33
2061875	0	G	Del	GAP	10	29	33	100	39		Rv1818c	PE_PGRS33	PE-PGRS family protein PE_PGRS33
2061876	0	T	Del	GAP	10	29	33	100	39		Rv1818c	PE_PGRS33	PE-PGRS family protein PE_PGRS33
2061877	0	G	Del	GAP	10	29	33	100	39		Rv1818c	PE_PGRS33	PE-PGRS family protein PE_PGRS33
2061878	0	C	Del	GAP	10	29	33	100	39		Rv1818c	PE_PGRS33	PE-PGRS family protein PE_PGRS33
2061879	0	C	Del	GAP	10	29	33	100	39		Rv1818c	PE_PGRS33	PE-PGRS family protein PE_PGRS33
2061880	0	G	Del	GAP	10	29	33	100	39		Rv1818c	PE_PGRS33	PE-PGRS family protein PE_PGRS33
2061881	0	G	Del	GAP	10	29	33	100	39		Rv1818c	PE_PGRS33	PE-PGRS family protein PE_PGRS33
2061958	0	A	SNP	G	19	76	88	97.94	97	Ala239Ala (gct/gcC)	Rv1818c	PE_PGRS33	PE-PGRS family protein PE_PGRS33
2074754	0	C	SNP	T	98	111	208	100	209
2087652	0	C	SNP	T	104	83	185	100	187	Arg87Arg (cgg/cgA)	Rv1839c	vapB13	antitoxin VapB13
2089752	0	C	SNP	T	90	91	178	99.45	182	Val323Met (gtg/Atg)	Rv1841c	-	hypothetical protein
2094912	0	C	Del	GAP	75	74	151	87.13	171		Rv1844c	gnd1	6-phosphogluconate dehydrogenase
2094913	0	A	Del	GAP	75	74	151	88.17	169		Rv1844c	gnd1	6-phosphogluconate dehydrogenase
2094914	0	G	Del	GAP	75	74	151	89.22	167		Rv1844c	gnd1	6-phosphogluconate dehydrogenase
2094915	0	C	Del	GAP	75	74	151	89.76	166		Rv1844c	gnd1	6-phosphogluconate dehydrogenase
2094916	0	G	Del	GAP	75	74	151	90.3	165		Rv1844c	gnd1	6-phosphogluconate dehydrogenase
2094917	0	T	Del	GAP	75	74	151	91.41	163		Rv1844c	gnd1	6-phosphogluconate dehydrogenase
2096186	0	A	SNP	G	112	106	216	100	218	Thr138Thr (act/acC)	Rv1846c	blaI	transcriptional repressor BlaI
2108141	0	T	SNP	C	97	111	204	100	208	Phe136Leu (ttc/Ctc)	Rv1860	apa	hypothetical protein
2108890	0	A	SNP	C	102	105	201	100	207
2109523	1	C	Ins	G	86	78	164	95.91	164
2116903	0	C	SNP	T	118	117	229	100	235	Gly380Gly (ggc/ggT)	Rv1867	-	hypothetical protein
2122976	0	C	SNP	G	86	91	176	100	177	Gly59Ala (ggt/gCt)	Rv1872c	lldD2	L-lactate dehydrogenase
2123169	0	T	SNP	G	83	106	185	100	189
2125778	0	G	SNP	C	105	64	164	98.83	171	Glu147Gln (gag/Cag)	Rv1876	bfrA	bacterioferritin BfrA
2128870	0	A	SNP	G	99	96	191	98.48	198	Leu283Leu (cta/ctG)	Rv1878	glnA3	glutamine synthetase GlnA
2133468	1	T	Ins	T	101	77	178	94.18	178		Rv1883c	-	hypothetical protein
2133468	2	T	Ins	C	101	77	178	94.18	178		Rv1883c	-	hypothetical protein
2133468	3	T	Ins	G	101	77	178	94.18	178		Rv1883c	-	hypothetical protein
2133468	4	T	Ins	C	101	76	177	93.65	178		Rv1883c	-	hypothetical protein
2133468	5	T	Ins	A	101	77	178	94.18	178		Rv1883c	-	hypothetical protein
2133468	6	T	Ins	T	101	77	178	94.18	178		Rv1883c	-	hypothetical protein
2133468	7	T	Ins	G	101	76	177	93.65	178		Rv1883c	-	hypothetical protein
2133468	8	T	Ins	C	100	77	177	93.65	177		Rv1883c	-	hypothetical protein
2133468	9	T	Ins	C	98	77	175	92.59	175		Rv1883c	-	hypothetical protein
2133468	10	T	Ins	G	97	76	173	91.53	173		Rv1883c	-	hypothetical protein
2133468	11	T	Ins	T	97	74	171	90.48	171		Rv1883c	-	hypothetical protein
2133468	12	T	Ins	C	96	73	169	89.42	169		Rv1883c	-	hypothetical protein
2135870	0	T	SNP	C	87	114	200	100	201
2137521	1	A	Ins	C	61	72	133	80.61	133
2137521	2	A	Ins	T	61	72	133	80.61	133
2137521	3	A	Ins	C	60	72	132	80	132
2137521	4	A	Ins	C	60	72	132	80	132
2137521	5	A	Ins	G	60	72	132	80	132
2137521	6	A	Ins	A	60	72	132	80	132
2137521	7	A	Ins	T	60	72	132	80	132
2137521	8	A	Ins	C	60	72	132	80	132
2137521	9	A	Ins	A	60	72	132	80	132
2137521	10	A	Ins	C	60	72	132	80	132
2138453	0	C	SNP	T	108	77	182	100	185
2142250	0	C	SNP	T	93	106	193	99.5	200
2143328	0	G	Del	GAP	86	122	206	100	208		Rv1895	-	zinc-binding alcohol dehydrogenase
2147022	0	A	SNP	C	94	96	188	100	190	Ile204Met (att/atG)	Rv1900c	lipJ	lignin peroxidase LipJ
2151780	0	G	SNP	T	124	90	212	100	214	Gln206Lys (caa/Aaa)	Rv1905c	aao	D-amino acid oxidase
2153184	0	T	SNP	G	109	118	219	100	227
2154724	0	C	SNP	A	86	92	177	100	178	Arg463Leu (cgg/cTg)	Rv1908c	katG	catalase-peroxidase		phylo (not Euro-American, M. africanum, M. bovis, M . canettii, M. caprae, M. Microti, M. pinipedii, Beijing, Delhi/CAS, EAI, 4)	isoniazid (INH)
2155167	0	G	SNP	T	89	74	161	98.79	165	Ser315Arg (agc/agA)	Rv1908c	katG	catalase-peroxidase	isoniazid (INH)		isoniazid (INH)
2155168	0	C	SNP	G	92	76	166	99.41	169	Ser315Thr (agc/aCc)	Rv1908c	katG	catalase-peroxidase	isoniazid (INH)		isoniazid (INH)
2158109	0	T	SNP	C	96	101	195	100	197	Asp328Gly (gac/gGc)	Rv1912c	fadB5	oxidoreductase FadB
2158905	0	C	SNP	A	98	106	202	100	204	Gly63_ (gga/Tga)	Rv1912c	fadB5	oxidoreductase FadB
2159914	0	A	SNP	G	102	112	213	98.62	217	Thr242Ala (acg/Gcg)	Rv1913	-	hypothetical protein
2160998	0	G	SNP	A	107	117	218	100	224	Gly179Asp (ggc/gAc)	Rv1915	aceAa	isocitrate lyase AceAa
2161343	1	G	Ins	T	101	103	204	95.33	204		Rv1915	aceAa	isocitrate lyase AceAa
2163790	0	A	SNP	C	47	50	96	98.98	98	Pro1174Pro (cct/ccG)	Rv1917c	PPE34	PPE family protein PPE34
2165286	0	A	SNP	C	95	95	184	100	190	Ser676Ala (tca/Gca)	Rv1917c	PPE34	PPE family protein PPE34
2165866	0	G	SNP	C	16	34	50	98.04	51	Pro482Pro (ccc/ccG)	Rv1917c	PPE34	PPE family protein PPE34
2165869	0	G	SNP	C	14	30	44	97.78	45	Gly481Gly (ggc/ggG)	Rv1917c	PPE34	PPE family protein PPE34
2165872	0	A	SNP	C	14	29	42	97.73	44	Val480Val (gtt/gtG)	Rv1917c	PPE34	PPE family protein PPE34
2165875	0	G	SNP	C	14	28	42	97.67	43	Leu479Leu (ctc/ctG)	Rv1917c	PPE34	PPE family protein PPE34
2165877	0	G	SNP	A	13	28	41	97.62	42	Leu479Phe (ctc/Ttc)	Rv1917c	PPE34	PPE family protein PPE34
2165878	0	T	SNP	C	14	29	43	97.73	44	Ala478Ala (gca/gcG)	Rv1917c	PPE34	PPE family protein PPE34
2165884	0	G	SNP	C	14	29	43	97.73	44	Thr476Thr (acc/acG)	Rv1917c	PPE34	PPE family protein PPE34
2165886	0	T	SNP	A	14	28	41	97.67	43	Thr476Ser (acc/Tcc)	Rv1917c	PPE34	PPE family protein PPE34
2165890	0	G	SNP	A	14	28	42	91.3	46	Asn474Asn (aac/aaT)	Rv1917c	PPE34	PPE family protein PPE34
2165891	0	T	SNP	C	14	29	42	95.56	45	Asn474Ser (aac/aGc)	Rv1917c	PPE34	PPE family protein PPE34
2165893	0	G	SNP	C	14	29	42	91.49	47	Ile473Met (atc/atG)	Rv1917c	PPE34	PPE family protein PPE34
2165895	0	T	SNP	C	14	29	41	95.56	45	Ile473Val (atc/Gtc)	Rv1917c	PPE34	PPE family protein PPE34
2165896	0	G	SNP	A	14	29	42	91.49	47	Gly472Gly (ggc/ggT)	Rv1917c	PPE34	PPE family protein PPE34
2165901	0	G	SNP	A	20	28	48	92.31	52	Leu471Leu (ctg/Ttg)	Rv1917c	PPE34	PPE family protein PPE34
2165902	0	C	SNP	A	24	34	58	96.67	60	Gly470Gly (ggg/ggT)	Rv1917c	PPE34	PPE family protein PPE34
2167310	0	A	SNP	G	96	103	196	100	199	Met1Thr (atg/aCg)	Rv1917c	PPE34	PPE family protein PPE34
2167926	0	A	SNP	G	109	98	206	100	207	Leu896Ser (ttg/tCg)	Rv1918c	PPE35	PPE family protein PPE35
2168651	0	C	SNP	A	92	92	182	98.4	187	Leu654Phe (ttg/ttT)	Rv1918c	PPE35	PPE family protein PPE35
2172348	0	A	SNP	G	89	99	186	99.47	189	Gln242Gln (caa/caG)	Rv1920	-	membrane protein
2172526	0	A	SNP	C	75	89	163	100	164	_424Gly (tga/Gga)	Rv1921c	lppF	lipoprotein LppF
2173860	0	A	SNP	C	102	93	193	100	195
2180911	0	G	SNP	T	79	73	150	99.35	153	Pro103Thr (ccg/Acg)	Rv1928c	-	short-chain type dehydrogenase/reductase
2186127	0	G	SNP	A	94	103	194	99.49	198	Ala21Val (gcc/gTc)	Rv1934c	fadE17	acyl-CoA dehydrogenase FadE17
2186236	0	C	SNP	T	102	115	215	100	217	Pro308Pro (ccg/ccA)	Rv1935c	echA13	enoyl-CoA hydratase EchA13
2187587	0	G	SNP	C	84	98	180	98.91	184	Gln68His (cag/caC)	Rv1936	-	monooxygenase
2199052	0	C	SNP	G	102	93	195	100	195	Gly5Arg (ggt/Cgt)	Rv1948c	-	hypothetical protein
2199179	0	G	SNP	A	82	92	171	99.43	175
2207591	1	T	Ins	C	114	81	195	97.99	195
2209465	0	G	SNP	A	93	96	187	99.47	190	Ala47Thr (gcg/Acg)	Rv1966	mce3A	Mce family protein Mce3A
2211826	0	A	SNP	G	110	106	212	99.54	217	Lys67Lys (aaa/aaG)	Rv1968	mce3C	Mce family protein Mce3C
2216227	0	T	SNP	C	102	108	210	100	210	Leu324Pro (ctc/cCc)	Rv1971	mce3F	Mce family protein Mce3F
2216345	0	C	SNP	A	93	97	187	99.48	191	Pro363Pro (ccc/ccA)	Rv1971	mce3F	Mce family protein Mce3F
2216443	0	C	SNP	A	106	103	206	100	209	Ala396Glu (gcg/gAg)	Rv1971	mce3F	Mce family protein Mce3F
2220512	0	T	SNP	G	97	107	202	100	204	Ser253Ser (tct/tcG)	Rv1977	-	hypothetical protein
2220941	0	G	Del	GAP	71	80	147	91.52	165		Rv1978	-	hypothetical protein
2220942	0	C	Del	GAP	71	80	147	92.07	164		Rv1978	-	hypothetical protein
2220943	0	C	Del	GAP	71	80	147	90.96	166		Rv1978	-	hypothetical protein
2220944	0	A	Del	GAP	71	80	147	91.52	165		Rv1978	-	hypothetical protein
2220945	0	C	Del	GAP	71	80	147	93.21	162		Rv1978	-	hypothetical protein
2220946	0	G	Del	GAP	71	80	147	93.79	161		Rv1978	-	hypothetical protein
2220947	0	A	Del	GAP	71	80	147	100	151		Rv1978	-	hypothetical protein
2220948	0	T	Del	GAP	71	80	147	100	151		Rv1978	-	hypothetical protein
2221584	0	G	SNP	C	87	117	203	100	204	Ser226Thr (agt/aCt)	Rv1978	-	hypothetical protein
2223293	0	T	SNP	C	79	88	166	100	167
2228967	0	A	SNP	G	120	104	219	100	224
2229801	0	C	SNP	G	92	93	182	99.46	186	Pro34Pro (ccg/ccC)	Rv1985c	-	HTH-type transcriptional regulator
2235170	0	A	Del	GAP	13	16	29	100	29		Rv1992c	ctpG	cation transporter ATPase G
2235171	0	C	Del	GAP	13	16	29	100	29		Rv1992c	ctpG	cation transporter ATPase G
2235172	0	A	Del	GAP	13	16	29	100	29		Rv1992c	ctpG	cation transporter ATPase G
2235173	0	A	Del	GAP	13	16	29	100	29		Rv1992c	ctpG	cation transporter ATPase G
2235174	0	T	Del	GAP	13	16	29	100	29		Rv1992c	ctpG	cation transporter ATPase G
2235175	0	C	Del	GAP	13	16	29	100	29		Rv1992c	ctpG	cation transporter ATPase G
2235176	0	C	Del	GAP	13	16	29	100	29		Rv1992c	ctpG	cation transporter ATPase G
2235177	0	G	Del	GAP	13	16	29	100	29		Rv1992c	ctpG	cation transporter ATPase G
2235178	0	A	Del	GAP	13	16	29	100	29		Rv1992c	ctpG	cation transporter ATPase G
2235179	0	C	Del	GAP	13	16	29	100	29		Rv1992c	ctpG	cation transporter ATPase G
2235180	0	G	Del	GAP	13	16	29	100	29		Rv1992c	ctpG	cation transporter ATPase G
2235181	0	T	Del	GAP	13	16	29	100	29		Rv1992c	ctpG	cation transporter ATPase G
2235182	0	T	Del	GAP	13	16	29	100	29		Rv1992c	ctpG	cation transporter ATPase G
2235183	0	T	Del	GAP	13	16	29	100	29		Rv1992c	ctpG	cation transporter ATPase G
2235184	0	T	Del	GAP	13	16	29	100	29		Rv1992c	ctpG	cation transporter ATPase G
2235185	0	G	Del	GAP	13	16	29	100	29		Rv1992c	ctpG	cation transporter ATPase G
2235186	0	C	Del	GAP	13	16	29	100	29		Rv1992c	ctpG	cation transporter ATPase G
2235187	0	A	Del	GAP	13	16	29	100	29		Rv1992c	ctpG	cation transporter ATPase G
2235188	0	C	Del	GAP	13	16	29	100	29		Rv1992c	ctpG	cation transporter ATPase G
2235189	0	C	Del	GAP	13	16	29	100	29		Rv1992c	ctpG	cation transporter ATPase G
2235190	0	A	Del	GAP	13	16	29	100	29		Rv1992c	ctpG	cation transporter ATPase G
2235191	0	T	Del	GAP	13	16	29	100	29		Rv1992c	ctpG	cation transporter ATPase G
2235192	0	G	Del	GAP	13	16	29	100	29		Rv1992c	ctpG	cation transporter ATPase G
2235193	0	A	Del	GAP	13	16	29	100	29		Rv1992c	ctpG	cation transporter ATPase G
2235194	0	T	Del	GAP	13	16	29	100	29		Rv1992c	ctpG	cation transporter ATPase G
2235195	0	C	Del	GAP	13	16	29	100	29		Rv1992c	ctpG	cation transporter ATPase G
2235196	0	T	Del	GAP	13	16	29	100	29		Rv1992c	ctpG	cation transporter ATPase G
2235197	0	G	Del	GAP	13	16	29	100	29		Rv1992c	ctpG	cation transporter ATPase G
2235198	0	C	Del	GAP	13	16	29	100	29		Rv1992c	ctpG	cation transporter ATPase G
2235199	0	C	Del	GAP	13	16	29	100	29		Rv1992c	ctpG	cation transporter ATPase G
2235200	0	G	Del	GAP	13	16	29	100	29		Rv1992c	ctpG	cation transporter ATPase G
2235201	0	C	Del	GAP	13	16	29	100	29		Rv1992c	ctpG	cation transporter ATPase G
2235202	0	G	Del	GAP	13	16	29	100	29		Rv1992c	ctpG	cation transporter ATPase G
2235203	0	A	Del	GAP	13	16	29	100	29		Rv1992c	ctpG	cation transporter ATPase G
2235204	0	G	Del	GAP	13	16	29	100	29		Rv1992c	ctpG	cation transporter ATPase G
2235205	0	C	Del	GAP	13	16	29	100	29		Rv1992c	ctpG	cation transporter ATPase G
2235206	0	G	Del	GAP	13	16	29	100	29		Rv1992c	ctpG	cation transporter ATPase G
2235207	0	C	Del	GAP	13	16	29	100	29		Rv1992c	ctpG	cation transporter ATPase G
2235208	0	C	Del	GAP	13	16	29	100	29		Rv1992c	ctpG	cation transporter ATPase G
2235209	0	G	Del	GAP	13	16	29	100	29		Rv1992c	ctpG	cation transporter ATPase G
2235210	0	G	Del	GAP	13	16	29	100	29		Rv1992c	ctpG	cation transporter ATPase G
2235211	0	G	Del	GAP	13	16	29	100	29		Rv1992c	ctpG	cation transporter ATPase G
2235212	0	C	Del	GAP	13	16	29	100	29		Rv1992c	ctpG	cation transporter ATPase G
2235213	0	A	Del	GAP	13	16	29	100	29		Rv1992c	ctpG	cation transporter ATPase G
2235214	0	T	Del	GAP	13	16	29	100	29		Rv1992c	ctpG	cation transporter ATPase G
2235215	0	G	Del	GAP	13	16	29	100	29		Rv1992c	ctpG	cation transporter ATPase G
2235216	0	G	Del	GAP	13	16	29	100	29		Rv1992c	ctpG	cation transporter ATPase G
2235217	0	T	Del	GAP	13	16	29	100	29		Rv1992c	ctpG	cation transporter ATPase G
2235218	0	C	Del	GAP	13	16	29	100	29		Rv1992c	ctpG	cation transporter ATPase G
2235219	0	T	Del	GAP	13	16	29	100	29		Rv1992c	ctpG	cation transporter ATPase G
2235220	0	A	Del	GAP	13	16	29	100	29		Rv1992c	ctpG	cation transporter ATPase G
2235221	0	G	Del	GAP	13	16	29	100	29		Rv1992c	ctpG	cation transporter ATPase G
2235222	0	G	Del	GAP	13	16	29	100	29		Rv1992c	ctpG	cation transporter ATPase G
2235223	0	G	Del	GAP	13	16	29	100	29		Rv1992c	ctpG	cation transporter ATPase G
2235224	0	C	Del	GAP	13	16	29	100	29		Rv1992c	ctpG	cation transporter ATPase G
2235225	0	T	Del	GAP	13	16	29	100	29		Rv1992c	ctpG	cation transporter ATPase G
2235226	0	T	Del	GAP	13	16	29	100	29		Rv1992c	ctpG	cation transporter ATPase G
2235227	0	G	Del	GAP	13	16	29	100	29		Rv1992c	ctpG	cation transporter ATPase G
2235228	0	G	Del	GAP	13	16	29	96.67	30		Rv1992c	ctpG	cation transporter ATPase G
2235229	0	G	Del	GAP	13	16	29	96.67	30		Rv1992c	ctpG	cation transporter ATPase G
2235230	0	G	Del	GAP	13	16	29	96.67	30		Rv1992c	ctpG	cation transporter ATPase G
2235231	0	C	Del	GAP	13	17	29	100	30		Rv1992c	ctpG	cation transporter ATPase G
2235232	0	A	Del	GAP	13	17	29	100	30		Rv1992c	ctpG	cation transporter ATPase G
2244421	0	G	SNP	T	95	110	203	100	205	Leu240Met (ctg/Atg)	Rv1999c	-	transporter
2245916	0	T	SNP	G	96	109	200	100	205	Ala236Ala (gct/gcG)	Rv2000	-	hypothetical protein
2247677	0	A	SNP	C	98	102	198	99.5	201	Ile6Ile (ata/atC)	Rv2002	fabG3	20-beta-hydroxysteroid dehydrogenase
2251104	0	G	SNP	A	104	97	198	99.5	202	Val260Val (gtc/gtT)	Rv2005c	-	universal stress protein
2251999	0	A	SNP	G	88	93	180	99.45	182
2254481	0	G	SNP	A	109	105	211	100	214	Arg827Gln (cgg/cAg)	Rv2006	otsB1	trehalose-6-phosphate phosphatase OtsB
2260100	0	C	SNP	T	107	90	192	99.49	198
2260525	0	C	SNP	T	155	141	292	100	296
2262620	0	T	SNP	A	55	70	123	100	125	Glu151Asp (gaa/gaT)	Rv2015c	-	hypothetical protein
2262679	0	G	SNP	A	43	61	103	100	104	Leu132Leu (ctg/Ttg)	Rv2015c	-	hypothetical protein
2262698	0	G	SNP	C	42	59	100	100	101	Gly125Gly (ggc/ggG)	Rv2015c	-	hypothetical protein
2262857	0	T	SNP	C	62	34	96	98.97	97	Ser72Ser (tca/tcG)	Rv2015c	-	hypothetical protein
2264782	0	C	SNP	A	93	80	170	99.43	174	Ala262Glu (gcg/gAg)	Rv2017	-	transcriptional regulator
2265059	0	T	SNP	G	114	99	212	99.07	215
2269780	0	T	SNP	C	100	117	211	100	217	Asp154Gly (gac/gGc)	Rv2024c	-	hypothetical protein
2270102	0	A	SNP	G	114	102	213	100	216	Trp47Arg (tgg/Cgg)	Rv2024c	-	hypothetical protein
2275764	0	G	SNP	A	93	110	202	100	203	Leu221Phe (ctc/Ttc)	Rv2029c	pfkB	6-phosphofructokinase PfkB
2282787	0	C	SNP	T	134	119	247	100	253	Cys312Tyr (tgt/tAt)	Rv2037c	-	transmembrane protein
2284456	0	T	SNP	G	109	98	207	100	207	Glu114Ala (gag/gCg)	Rv2038c	-	sugar ABC transporter ATP-binding protein
2285251	0	C	SNP	A	76	91	166	100	167	Val131Phe (gtc/Ttc)	Rv2039c	-	sugar ABC transporter permease
2285558	0	G	SNP	A	73	84	156	100	157	Cys28Cys (tgc/tgT)	Rv2039c	-	sugar ABC transporter permease
2287121	0	A	SNP	G	88	93	179	100	181	Asp242Asp (gat/gaC)	Rv2041c	-	sugar ABC transporter substrate-binding lipoprotein
2289047	0	G	SNP	A	109	102	210	100	211	Ser65Ser (tcc/tcT)	Rv2043c	pncA	pyrazinamidase/nicotinamidase PncA		phylo (Delhi/CAS)	pyrazinamide (PZA)
2289207	0	T	SNP	G	83	116	196	99.5	200	Asp12Ala (gac/gCc)	Rv2043c	pncA	pyrazinamidase/nicotinamidase PncA	pyrazinamide (PZA)		pyrazinamide (PZA)
2289366	0	G	Del	GAP	88	86	172	96.13	181		Rv2044c	-	hypothetical protein
2292598	0	G	SNP	C	124	106	224	97.87	235	Val643Val (gtc/gtG)	Rv2047c	-	hypothetical protein
2296042	0	G	SNP	C	108	129	232	99.16	239	Pro3649Ala (ccg/Gcg)	Rv2048c	pks12	polyketide synthase
2296181	0	A	SNP	G	77	96	172	77.58	223	Gly3602Gly (ggt/ggC)	Rv2048c	pks12	polyketide synthase
2296876	0	C	SNP	G	115	111	218	99.56	227	Gly3371Arg (ggt/Cgt)	Rv2048c	pks12	polyketide synthase
2300546	0	A	SNP	T	113	116	227	100	229	His2147Gln (cat/caA)	Rv2048c	pks12	polyketide synthase
2300552	0	T	SNP	G	105	112	214	100	217	Pro2145Pro (cca/ccC)	Rv2048c	pks12	polyketide synthase
2300555	0	A	SNP	G	105	111	214	100	216	Asp2144Asp (gat/gaC)	Rv2048c	pks12	polyketide synthase
2301782	0	T	SNP	C	48	14	61	100	62	Val1735Val (gta/gtG)	Rv2048c	pks12	polyketide synthase
2306472	0	T	SNP	C	121	103	221	100	224	Tyr172Cys (tac/tGc)	Rv2048c	pks12	polyketide synthase
2307587	0	G	Del	GAP	95	112	204	93.24	222
2307588	0	T	Del	GAP	95	112	204	94.52	219
2307589	0	C	Del	GAP	95	112	204	94.95	218
2307590	0	G	Del	GAP	95	111	204	99.52	207
2309203	0	G	SNP	A	97	96	188	99.48	194	Ala518Val (gca/gTa)	Rv2051c	ppm1	polyprenol-monophosphomannose synthase
2311099	0	C	SNP	G	101	120	219	100	221	Pro473Pro (ccg/ccC)	Rv2052c	-	hypothetical protein
2311418	0	G	SNP	A	121	94	209	100	215	Ala367Val (gct/gTt)	Rv2052c	-	hypothetical protein
2325320	0	T	SNP	C	97	79	174	100	176	Asp184Gly (gat/gGt)	Rv2067c	-	hypothetical protein
2328543	0	T	SNP	C	123	103	225	99.56	227	Ile145Met (ata/atG)	Rv2071c	cobM	precorrin-4 C(11)-methyltransferase
2329533	0	A	SNP	G	111	95	204	100	206	Leu205Pro (ctc/cCc)	Rv2072c	cobL	precorrin-6Y C(5,15)-methyltransferase
2331620	0	A	SNP	C	111	111	215	99.55	223	Gly420Gly (ggt/ggG)	Rv2075c	-	hypothetical protein
2331789	0	G	SNP	T	106	108	211	99.53	215	Pro364Gln (ccg/cAg)	Rv2075c	-	hypothetical protein
2333215	0	C	SNP	T	120	79	196	100	199	Cys25Tyr (tgc/tAc)	Rv2076c	-	hypothetical protein
2334007	0	A	SNP	G	99	102	197	99.5	202	Ala96Ala (gct/gcC)	Rv2077c	-	transmembrane protein
2335075	0	A	SNP	G	92	114	205	100	206	Glu6Gly (gaa/gGa)	Rv2078	-	hypothetical protein
2335080	0	T	SNP	C	87	113	198	99.01	202	Leu8Leu (ttg/Ctg)	Rv2078	-	hypothetical protein
2335494	0	A	SNP	G	127	109	232	100	236	Tyr47Cys (tac/tGc)	Rv2079	-	hypothetical protein
2338195	0	C	Del	GAP	129	141	264	88.82	304		Rv2081c	-	transmembrane protein
2338990	0	G	SNP	C	192	190	378	100	382	Ala94Ala (gcg/gcC)	Rv2082	-	hypothetical protein
2338994	0	G	SNP	A	189	185	368	99.73	375	Ala96Thr (gcg/Acg)	Rv2082	-	hypothetical protein
2340621	0	C	SNP	G	184	212	388	100	396	Pro638Arg (ccc/cGc)	Rv2082	-	hypothetical protein
2341636	0	C	SNP	G	107	122	227	100	229	Leu256Val (ctg/Gtg)	Rv2083	-	hypothetical protein
2342649	1	A	Ins	G	88	68	156	82.54	158		Rv2084	-	hypothetical protein
2342649	2	A	Ins	G	89	69	158	83.6	158		Rv2084	-	hypothetical protein
2342649	3	A	Ins	C	89	69	158	83.6	158		Rv2084	-	hypothetical protein
2342649	4	A	Ins	G	89	68	157	83.07	158		Rv2084	-	hypothetical protein
2342649	5	A	Ins	T	88	69	157	83.07	157		Rv2084	-	hypothetical protein
2342649	6	A	Ins	A	88	69	157	83.07	157		Rv2084	-	hypothetical protein
2342649	7	A	Ins	C	88	69	157	83.07	157		Rv2084	-	hypothetical protein
2342649	8	A	Ins	A	88	69	157	83.07	157		Rv2084	-	hypothetical protein
2342649	9	A	Ins	C	88	69	157	83.07	157		Rv2084	-	hypothetical protein
2342649	10	A	Ins	A	88	69	157	83.07	157		Rv2084	-	hypothetical protein
2342649	11	A	Ins	C	88	69	157	83.07	157		Rv2084	-	hypothetical protein
2344246	0	G	SNP	C	98	110	205	100	208
2345037	0	C	SNP	A	106	97	202	100	203	Leu209Leu (ctc/ctA)	Rv2088	pknJ	transmembrane serine/threonine-protein kinase PknJ
2345085	0	A	SNP	C	116	90	201	100	206	Ala225Ala (gca/gcC)	Rv2088	pknJ	transmembrane serine/threonine-protein kinase PknJ
2346929	0	C	SNP	T	99	95	188	99.49	195	Leu132Leu (ctg/ctA)	Rv2089c	pepE	dipeptidase PepE
2348446	0	C	SNP	G	119	106	224	100	225	Phe358Leu (ttc/ttG)	Rv2090	-	5'-3' exonuclease
2348708	0	G	SNP	A	94	102	192	100	196	Val195Val (gtc/gtT)	Rv2091c	-	membrane protein
2353385	0	G	SNP	C	101	92	191	100	193	Gln311Glu (cag/Gag)	Rv2095c	pafC	proteasome accessory factor C
2357269	0	G	Del	GAP	96	75	176	80.28	213
2357270	0	C	Del	GAP	96	75	176	79.91	214
2357271	0	C	Del	GAP	94	74	174	77.06	218
2357536	0	C	SNP	T	116	131	240	98.41	251
2358029	1	T	Ins	G	116	104	220	94.83	220
2361604	0	C	SNP	G	127	113	234	99.59	241	Val455Val (gtc/gtG)	Rv2101	helZ	helicase HelZ
2362041	0	C	SNP	A	108	112	217	100	220	Pro601Gln (ccg/cAg)	Rv2101	helZ	helicase HelZ
2367061	0	A	Del	GAP	79	64	142	98.62	145
2368565	0	A	Del	GAP	94	97	184	99.48	192
2369186	0	G	SNP	C	102	120	219	100	222	Arg182Gly (cgt/Ggt)	Rv2109c	prcA	proteasome subunit alpha
2369326	0	C	SNP	G	106	106	210	100	212	Arg135Pro (cgc/cCc)	Rv2109c	prcA	proteasome subunit alpha
2381100	0	G	SNP	A	105	90	191	99.49	196	Pro10Pro (ccg/ccA)	Rv2123	PPE37	PPE family protein PPE37
2382287	0	C	Del	GAP	107	100	206	94.52	219		Rv2123	PPE37	PPE family protein PPE37
2382289	0	G	SNP	T	108	104	211	98.6	215	Asp407Tyr (gac/Tac)	Rv2123	PPE37	PPE family protein PPE37
2386389	0	G	SNP	A	107	116	221	100	223	Gly33Ser (ggc/Agc)	Rv2125	-	hypothetical protein
2387733	0	T	SNP	C	123	53	173	100	176	Glu80Glu (gaa/gaG)	Rv2126c	PE_PGRS37	PE-PGRS family protein PE_PGRS37
2388641	0	G	SNP	A	98	109	202	100	207	Gly9Asp (ggc/gAc)	Rv2127	ansP1	L-asparagine permease
2402765	0	G	SNP	A	79	73	150	100	152
2413246	0	C	SNP	A	110	99	207	100	209	Val36Leu (gtg/Ttg)	Rv2153c	murG	UDP-N-acetylglucosamine--N-acetylmuramyl- (pentapeptide) pyrophosphoryl-undecaprenol-N-acetylglucosamine transferase
2415656	0	G	SNP	C	112	133	243	100	245	Arg247Gly (cgg/Ggg)	Rv2155c	murD	UDP-N-acetylmuramoylalanine--D-glutamate ligase
2421816	0	A	SNP	G	125	115	234	100	240
2421975	1	G	Ins	G	121	105	226	97.41	226
2421975	2	G	Ins	G	120	104	224	96.55	224
2421975	3	G	Ins	A	120	104	224	96.55	224
2421975	4	G	Ins	A	120	104	224	96.55	224
2423819	0	C	SNP	G	90	56	137	97.99	149	Gly340Gly (ggg/ggC)	Rv2162c	PE_PGRS38	PE-PGRS family protein PE_PGRS38
2423822	0	A	SNP	G	92	59	146	98.69	153	Gly339Gly (ggt/ggC)	Rv2162c	PE_PGRS38	PE-PGRS family protein PE_PGRS38
2424114	0	C	SNP	A	15	84	92	97.06	102	Arg242Leu (cgc/cTc)	Rv2162c	PE_PGRS38	PE-PGRS family protein PE_PGRS38
2424151	0	C	SNP	A	8	56	60	100	64	Ala230Ser (gca/Tca)	Rv2162c	PE_PGRS38	PE-PGRS family protein PE_PGRS38
2424925	0	A	SNP	G	85	114	196	100	199
2425471	0	T	SNP	C	100	105	205	100	205	Arg539Arg (cga/cgG)	Rv2163c	pbpB	penicillin-binding membrane protein PbpB
2434749	0	C	SNP	T	105	90	193	100	195
2440926	0	G	SNP	T	105	80	183	100	185	Asp265Glu (gac/gaA)	Rv2178c	aroG	phospho-2-dehydro-3-deoxyheptonate aldolase AroG
2440935	0	G	SNP	C	109	81	190	100	190	Ser262Ser (tcc/tcG)	Rv2178c	aroG	phospho-2-dehydro-3-deoxyheptonate aldolase AroG
2448458	0	C	SNP	T	99	82	181	100	181	Thr100Ile (acc/aTc)	Rv2187	fadD15	long-chain-fatty-acid--CoA ligase FadD15
2449826	0	C	SNP	G	97	105	197	100	202	Ser556Trp (tcg/tGg)	Rv2187	fadD15	long-chain-fatty-acid--CoA ligase FadD15
2452452	0	G	SNP	A	121	121	236	100	242	Thr274Met (acg/aTg)	Rv2190c	-	endopeptidase
2462871	0	G	SNP	A	106	90	191	98.99	198	Ala59Ala (gcc/gcT)	Rv2198c	mmpS3	membrane protein MmpS3
2470591	0	A	SNP	C	122	106	225	100	228
2472029	0	T	SNP	G	117	127	238	99.59	245	Trp207Gly (tgg/Ggg)	Rv2207	cobT	nicotinate-nucleotide-dimethylbenzimidazolphosphoribosyltransferase
2477174	0	T	SNP	C	116	93	205	99.52	210	Gln3Arg (cag/cGg)	Rv2211c	gcvT	aminomethyltransferase
2477984	0	G	SNP	A	122	111	229	100	233	Ser265Ser (tcg/tcA)	Rv2212	-	adenylyl cyclase
2478619	0	G	SNP	A	119	113	229	100	232	Leu94Leu (ctg/ctA)	Rv2213	pepB	cytosol aminopeptidase
2480809	0	G	SNP	C	94	110	203	99.51	205	Ala298Gly (gcc/gGc)	Rv2214c	ephD	oxidoreductase EphD
2488343	0	G	SNP	A	88	77	163	100	165	Gln243Gln (cag/caA)	Rv2220	glnA1	glutamine synthetase
2494430	0	C	SNP	G	97	98	194	100	195	Gly324Arg (ggc/Cgc)	Rv2223c	-	carboxylesterase B
2499726	0	G	SNP	A	120	107	225	99.56	228	Asp299Asn (gat/Aat)	Rv2226	-	hypothetical protein
2504177	0	C	SNP	T	102	119	221	99.55	222	Glu144Glu (gag/gaA)	Rv2230c	-	GTP cyclohydrolase
2509140	0	G	SNP	C	115	120	233	100	235	Ser79Cys (tcc/tGc)	Rv2236c	cobD	cobalamin biosynthesis transmembrane protein CobD
2509722	0	A	SNP	G	112	93	203	99.51	206	Pro78Pro (cca/ccG)	Rv2237	-	hypothetical protein
2516271	0	T	SNP	C	108	123	231	100	231	Met323Thr (atg/aCg)	Rv2242	-	hypothetical protein
2516567	0	G	SNP	C	83	100	180	100	183
2521342	0	T	SNP	C	119	109	227	100	228	Asp200Asp (gat/gaC)	Rv2247	accD6	acetyl-/propionyl-CoA carboxylase subunit beta
2523205	1	G	Ins	C	99	110	209	94.57	210
2523205	2	G	Ins	G	99	111	210	95.02	210
2523205	3	G	Ins	C	99	111	210	95.02	210
2525025	0	C	SNP	T	103	121	221	98.68	227	Arg110Arg (agg/agA)	Rv2250c	-	HTH-type transcriptional regulator
2525723	0	G	Del	GAP	96	119	212	97.73	220		Rv2251	-	flavoprotein
2526974	0	T	SNP	C	102	94	191	100	196	Pro470Pro (cct/ccC)	Rv2251	-	flavoprotein
2529680	0	A	SNP	G	91	105	193	98.99	198	Thr65Thr (act/acC)	Rv2256c	-	hypothetical protein
2531742	0	A	SNP	G	112	118	227	100	230	Ala52Ala (gct/gcC)	Rv2258c	-	transcriptional regulator
2532548	0	G	SNP	A	122	118	237	99.59	241	Gly102Arg (gga/Aga)	Rv2259	mscR	S-nitrosomycothiol reductase MscR
2533377	0	T	SNP	C	95	97	187	99.48	193	Asp16Asp (gat/gaC)	Rv2260	-	hypothetical protein
2534563	0	G	Del	GAP	98	104	197	98.06	206
2534564	0	A	Del	GAP	98	104	197	100	202
2536312	0	C	SNP	T	101	106	202	100	207	Arg224Arg (cgc/cgT)	Rv2263	-	oxidoreductase
2536625	1	C	Ins	G	73	82	155	82.89	155		Rv2264c	-	hypothetical protein
2536625	2	C	Ins	G	73	82	155	82.89	155		Rv2264c	-	hypothetical protein
2536625	3	C	Ins	G	73	82	155	82.89	155		Rv2264c	-	hypothetical protein
2536625	4	C	Ins	G	72	81	153	81.82	153		Rv2264c	-	hypothetical protein
2540554	0	T	SNP	C	115	81	196	100	196	Ser151Pro (tcg/Ccg)	Rv2266	cyp124	cytochrome P450 Cyp124
2541477	0	C	SNP	G	107	105	210	99.53	213
2542543	0	G	SNP	A	84	77	159	100	161	Arg90Cys (cgt/Tgt)	Rv2267c	-	hypothetical protein
2558973	0	A	Del	GAP	79	75	151	98.09	157		Rv2286c	-	hypothetical protein
2558974	0	A	Del	GAP	80	75	151	98.73	157		Rv2286c	-	hypothetical protein
2558975	0	T	Del	GAP	80	75	151	98.73	157		Rv2286c	-	hypothetical protein
2558976	0	G	Del	GAP	80	75	151	98.73	157		Rv2286c	-	hypothetical protein
2558977	0	A	Del	GAP	80	75	151	98.73	157		Rv2286c	-	hypothetical protein
2558978	0	G	Del	GAP	80	75	151	98.73	157		Rv2286c	-	hypothetical protein
2558979	0	T	Del	GAP	80	75	151	98.73	157		Rv2286c	-	hypothetical protein
2558980	0	T	Del	GAP	80	75	151	98.73	157		Rv2286c	-	hypothetical protein
2558981	0	C	Del	GAP	80	75	151	98.73	157		Rv2286c	-	hypothetical protein
2558982	0	A	Del	GAP	80	75	151	98.73	157		Rv2286c	-	hypothetical protein
2558983	0	A	Del	GAP	80	75	151	98.73	157		Rv2286c	-	hypothetical protein
2558984	0	C	Del	GAP	80	75	151	98.73	157		Rv2286c	-	hypothetical protein
2558985	0	A	Del	GAP	80	75	151	98.73	157		Rv2286c	-	hypothetical protein
2558986	0	T	Del	GAP	80	75	151	98.73	157		Rv2286c	-	hypothetical protein
2562644	0	G	SNP	T	103	113	210	99.54	217	Ala16Ser (gcg/Tcg)	Rv2290	lppO	lipoprotein LppO
2564368	1	G	Ins	C	112	89	201	98.05	201		Rv2293c	-	hypothetical protein
2566766	1	C	Ins	G	77	80	157	93.45	157
2566768	0	A	SNP	C	79	80	158	98.15	162
2573756	0	C	SNP	A	105	98	201	100	203
2578626	0	A	SNP	G	85	104	186	98.95	191	Met24Thr (atg/aCg)	Rv2307c	-	hypothetical protein
2586127	0	A	SNP	G	127	118	244	100	245	Gly388Gly (ggt/ggC)	Rv2314c	-	hypothetical protein
2589216	0	G	SNP	C	111	113	222	100	224	Val127Leu (gtg/Ctg)	Rv2316	uspA	sugar ABC transporter permease UspA
2591172	0	G	SNP	A	77	97	174	99.43	175	Ala219Thr (gcc/Acc)	Rv2318	uspC	sugar ABC transporter substrate-binding lipoprotein UspC
2595140	0	G	SNP	A	105	97	201	99.51	203
2598400	0	A	SNP	G	120	106	224	99.56	227	Asn516Asn (aat/aaC)	Rv2326c	-	ABC transporter ATP-binding protein
2600260	0	A	SNP	G	114	110	222	99.56	225	Arg91Arg (cga/cgG)	Rv2327	-	hypothetical protein
2601576	0	T	SNP	G	99	110	206	100	209	Ser282Arg (agt/agG)	Rv2328	PE23	PE family protein PE23
2603171	0	C	SNP	T	92	93	183	99.46	186	Thr97Thr (acg/acA)	Rv2329c	narK1	nitrate/nitrite transporter
2604157	0	C	Del	GAP	50	76	129	81.29	155		Rv2330c	lppP	lipoprotein LppP
2604158	0	A	Del	GAP	50	76	129	80.77	156		Rv2330c	lppP	lipoprotein LppP
2604159	0	G	Del	GAP	50	76	129	81.82	154		Rv2330c	lppP	lipoprotein LppP
2604160	0	T	Del	GAP	50	76	129	81.82	154		Rv2330c	lppP	lipoprotein LppP
2604161	0	G	Del	GAP	50	76	129	82.89	152		Rv2330c	lppP	lipoprotein LppP
2604162	0	C	Del	GAP	50	76	129	84	150		Rv2330c	lppP	lipoprotein LppP
2604163	0	C	Del	GAP	50	76	129	84	150		Rv2330c	lppP	lipoprotein LppP
2604164	0	A	Del	GAP	49	76	128	83.89	149		Rv2330c	lppP	lipoprotein LppP
2604165	0	A	Del	GAP	49	76	128	85.62	146		Rv2330c	lppP	lipoprotein LppP
2608117	0	C	SNP	A	83	107	188	100	190	Asp69Tyr (gac/Tac)	Rv2333c	stp	multidrug resistance protein
2612632	0	C	SNP	A	95	104	195	100	199	Gly119Val (ggc/gTc)	Rv2337c	-	hypothetical protein
2615413	0	A	SNP	G	106	93	197	99.5	200	Thr241Ala (acc/Gcc)	Rv2339	mmpL9	transmembrane transport protein MmpL9
2619271	0	T	SNP	C	81	92	172	100	173
2624986	0	T	SNP	G	114	113	224	100	227	Val389Gly (gtg/gGg)	Rv2345	-	transmembrane protein
2625924	0	T	SNP	C	78	86	163	98.8	166	Ala83Ala (gca/gcG)	Rv2346c	esxO	ESAT-6 like protein EsxO
2626095	0	C	SNP	G	95	91	183	89.42	208	Ala26Ala (gcg/gcC)	Rv2346c	esxO	ESAT-6 like protein EsxO
2626511	0	T	SNP	C	55	57	110	98.25	114	Thr3Thr (aca/acG)	Rv2347c	esxP	ESAT-6 like protein EsxP
2626513	0	T	SNP	A	55	55	108	100	110	Thr3Ser (aca/Tca)	Rv2347c	esxP	ESAT-6 like protein EsxP
2626514	0	T	SNP	G	55	55	110	100	110	Ala2Ala (gca/gcC)	Rv2347c	esxP	ESAT-6 like protein EsxP
2626600	0	G	SNP	A	88	54	139	100	142
2627292	0	G	SNP	A	100	94	190	98.98	196	Cys469Cys (tgc/tgT)	Rv2349c	plcC	phospholipase C
2627946	0	A	SNP	G	87	86	169	100	173	Arg251Arg (cgt/cgC)	Rv2349c	plcC	phospholipase C
2631009	1	G	Ins	G	66	59	125	82.78	125		Rv2351c	plcA	membrane-associated phospholipase A
2631009	2	G	Ins	T	66	59	125	82.78	125		Rv2351c	plcA	membrane-associated phospholipase A
2631009	3	G	Ins	G	66	59	125	82.78	125		Rv2351c	plcA	membrane-associated phospholipase A
2631009	4	G	Ins	C	66	59	125	82.78	125		Rv2351c	plcA	membrane-associated phospholipase A
2631009	5	G	Ins	C	66	59	125	82.78	125		Rv2351c	plcA	membrane-associated phospholipase A
2632341	1	C	Ins	A	75	94	169	94.41	169
2632362	0	T	SNP	C	79	95	171	100	174
2637541	0	C	SNP	T	84	96	179	100	180
2638123	0	A	SNP	G	90	86	175	100	176
2642383	0	C	SNP	T	99	91	189	100	190	Ala66Thr (gcc/Acc)	Rv2360c	-	hypothetical protein
2652254	0	G	SNP	C	93	104	196	98.99	199	Ala191Gly (gct/gGt)	Rv2372c	-	rRNA small subunit methyltransferase E
2656225	0	A	SNP	G	95	97	190	100	192	Val69Ala (gtc/gCc)	Rv2377c	-	hypothetical protein
2656635	0	G	SNP	A	111	102	210	100	213	Pro357Ser (ccg/Tcg)	Rv2378c	mbtG	L-lysine N6-monooxygenase
2660319	0	C	SNP	G	112	125	234	100	237	Glu589Asp (gag/gaC)	Rv2379c	mbtF	peptide synthetase
2661039	0	G	SNP	A	90	91	179	100	181	Ile349Ile (atc/atT)	Rv2379c	mbtF	peptide synthetase
2680658	0	T	SNP	G	80	86	166	100	166	Thr67Thr (act/acG)	Rv2386a	-	hypothetical protein
2688700	0	C	SNP	T	130	117	245	100	247	Pro231Ser (ccg/Tcg)	Rv2394	ggtB	gamma-glutamyltranspeptidase precursor GgtB
2690160	0	A	SNP	G	72	112	182	100	184	Asn30Ser (aac/aGc)	Rv2395	-	integral membrane protein
2695378	0	C	SNP	G	80	76	155	100	156	Gly141Ala (ggc/gCc)	Rv2398c	cysW	sulfate ABC transporter permease CysW
2696728	0	G	SNP	C	92	122	214	98.17	218	Leu329Leu (ctc/ctG)	Rv2400c	subI	sulfate ABC transporter substrate-binding lipoprotein SubI
2697489	0	C	SNP	T	99	89	186	99.47	189	Ala76Thr (gcg/Acg)	Rv2400c	subI	sulfate ABC transporter substrate-binding lipoprotein SubI
2700182	0	G	SNP	A	116	114	228	98.29	234	Gly552Ser (ggc/Agc)	Rv2402	-	trehalase
2700222	0	T	SNP	C	105	122	225	100	227	Leu565Pro (ctg/cCg)	Rv2402	-	trehalase
2704884	1	A	Ins	C	69	83	152	95.6	152		Rv2407	-	ribonuclease Z
2704884	2	A	Ins	A	69	83	152	95.6	152		Rv2407	-	ribonuclease Z
2704884	3	A	Ins	G	67	83	150	94.34	152		Rv2407	-	ribonuclease Z
2704884	4	A	Ins	C	68	83	151	94.97	151		Rv2407	-	ribonuclease Z
2704884	5	A	Ins	G	68	83	151	94.97	151		Rv2407	-	ribonuclease Z
2704884	6	A	Ins	A	68	83	151	94.97	151		Rv2407	-	ribonuclease Z
2704884	7	A	Ins	C	67	82	149	93.71	149		Rv2407	-	ribonuclease Z
2707568	0	C	SNP	A	97	89	180	100	186	Arg248Leu (cgg/cTg)	Rv2410c	-	hypothetical protein
2712328	0	C	SNP	T	128	141	264	100	269	Pro183Pro (ccg/ccA)	Rv2414c	-	hypothetical protein
2713795	0	C	SNP	T	116	111	226	100	227
2718852	0	T	SNP	G	90	98	184	100	188
2720069	0	G	SNP	A	70	89	158	100	159	Gly158Glu (ggg/gAg)	Rv2423	-	hypothetical protein
2720444	0	C	SNP	T	97	84	181	100	181	Ser283Phe (tct/tTt)	Rv2423	-	hypothetical protein
2721562	0	C	SNP	G	113	114	224	99.13	229	Ala72Ala (gcg/gcC)	Rv2424c	-	transposase
2723506	0	T	SNP	C	99	117	214	99.54	217	Leu226Leu (tta/ttG)	Rv2426c	-	hypothetical protein
2724197	0	C	Del	GAP	67	72	138	75.96	183
2724198	0	T	Del	GAP	67	72	138	75.96	183
2724199	0	A	Del	GAP	67	72	138	76.37	182
2724200	0	G	Del	GAP	67	72	138	77.65	179
2726105	0	G	SNP	A	82	120	199	99.51	203						phylo (Delhi/CAS, 3)	isoniazid (INH)
2729058	0	A	SNP	C	119	123	239	99.59	243	Leu26Arg (ctg/cGg)	Rv2433c	-	hypothetical protein
2734074	0	T	SNP	C	114	105	216	100	219	Val282Ala (gtc/gCc)	Rv2436	rbsK	ribokinase RbsK
2737572	0	C	SNP	A	123	129	246	99.6	253	Ala226Ser (gcg/Tcg)	Rv2439c	proB	glutamate 5-kinase protein
2738221	0	G	SNP	A	98	122	219	100	220	Ile9Ile (atc/atT)	Rv2439c	proB	glutamate 5-kinase protein
2740693	0	T	SNP	C	83	84	166	100	167
2751021	0	G	SNP	A	119	107	223	99.12	228	Thr184Thr (acc/acT)	Rv2449c	-	trans-acting enoyl reductase
2751804	0	C	SNP	T	114	119	233	100	233	Arg126Gln (cgg/cAg)	Rv2450c	rpfE	resuscitation-promoting factor RpfE
2752698	0	C	SNP	A	84	99	183	100	183
2753869	0	A	SNP	G	136	106	238	100	242	Val293Ala (gtg/gCg)	Rv2454c	-	2-oxoglutarate oxidoreductase subunit KorB
2757128	0	C	SNP	T	89	93	177	100	182	Thr355Thr (acg/acA)	Rv2456c	-	MFS-type transporter
2760152	0	A	SNP	G	116	127	241	100	243	Tyr125Cys (tac/tGc)	Rv2458	mmuM	homocysteine S-methyltransferase MmuM
2771383	0	A	SNP	G	109	119	223	100	228	Ser800Gly (agc/Ggc)	Rv2467	pepN	aminopeptidase PepN
2774895	0	C	SNP	T	92	99	189	99.48	192	Thr444Thr (acc/acT)	Rv2471	aglA	alpha-glucosidase AglA
2779136	0	T	SNP	C	92	94	182	100	186	Ser1043Gly (agc/Ggc)	Rv2476c	gdh	NAD-dependent glutamate dehydrogenase
2782498	0	G	SNP	A	98	99	197	100	197	Asp515Asp (gac/gaT)	Rv2477c	-	macrolide ABC transporter ATP-binding protein
2786952	0	A	SNP	G	94	92	182	99.47	187	Cys778Arg (tgc/Cgc)	Rv2482c	plsB2	glycerol-3-phosphate acyltransferase
2791098	0	C	SNP	T	91	107	193	99.5	199	Gly466Asp (ggt/gAt)	Rv2484c	-	diacyglycerol O-acyltransferase
2795974	0	T	Del	GAP	32	39	75	95.95	74		Rv2487c	PE_PGRS42	PE-PGRS family protein PE_PGRS42
2795975	0	T	Del	GAP	32	39	75	94.67	75		Rv2487c	PE_PGRS42	PE-PGRS family protein PE_PGRS42
2795976	0	G	Del	GAP	32	39	75	93.42	76		Rv2487c	PE_PGRS42	PE-PGRS family protein PE_PGRS42
2795977	0	C	Del	GAP	32	39	75	94.67	75		Rv2487c	PE_PGRS42	PE-PGRS family protein PE_PGRS42
2795978	0	C	Del	GAP	32	39	75	94.67	75		Rv2487c	PE_PGRS42	PE-PGRS family protein PE_PGRS42
2795979	0	G	Del	GAP	32	39	75	95.95	74		Rv2487c	PE_PGRS42	PE-PGRS family protein PE_PGRS42
2795980	0	C	Del	GAP	32	39	75	94.67	75		Rv2487c	PE_PGRS42	PE-PGRS family protein PE_PGRS42
2795981	0	C	Del	GAP	32	39	75	95.95	74		Rv2487c	PE_PGRS42	PE-PGRS family protein PE_PGRS42
2795982	0	C	Del	GAP	32	39	76	98.61	72		Rv2487c	PE_PGRS42	PE-PGRS family protein PE_PGRS42
2795983	0	G	Del	GAP	32	39	76	98.61	72		Rv2487c	PE_PGRS42	PE-PGRS family protein PE_PGRS42
2795984	0	C	Del	GAP	32	39	76	98.61	72		Rv2487c	PE_PGRS42	PE-PGRS family protein PE_PGRS42
2795985	0	G	Del	GAP	32	39	76	98.61	72		Rv2487c	PE_PGRS42	PE-PGRS family protein PE_PGRS42
2795986	0	C	Del	GAP	32	39	76	98.61	72		Rv2487c	PE_PGRS42	PE-PGRS family protein PE_PGRS42
2795987	0	C	Del	GAP	32	39	76	98.61	72		Rv2487c	PE_PGRS42	PE-PGRS family protein PE_PGRS42
2795988	0	G	Del	GAP	32	39	76	98.61	72		Rv2487c	PE_PGRS42	PE-PGRS family protein PE_PGRS42
2795989	0	C	Del	GAP	32	39	76	98.61	72		Rv2487c	PE_PGRS42	PE-PGRS family protein PE_PGRS42
2795990	0	C	Del	GAP	32	39	76	98.61	72		Rv2487c	PE_PGRS42	PE-PGRS family protein PE_PGRS42
2795991	0	G	Del	GAP	32	39	76	98.61	72		Rv2487c	PE_PGRS42	PE-PGRS family protein PE_PGRS42
2795992	0	G	Del	GAP	32	39	76	98.61	72		Rv2487c	PE_PGRS42	PE-PGRS family protein PE_PGRS42
2795993	0	T	Del	GAP	32	39	76	98.61	72		Rv2487c	PE_PGRS42	PE-PGRS family protein PE_PGRS42
2796608	0	C	SNP	T	96	98	194	99.49	195	Asp260Asn (gac/Aac)	Rv2487c	PE_PGRS42	PE-PGRS family protein PE_PGRS42
2798595	0	C	SNP	T	111	113	222	100	224	Ala762Ala (gcg/gcA)	Rv2488c	-	LuxR family transcriptional regulator
2803139	0	C	Del	GAP	88	84	173	82.69	208		Rv2490c	PE_PGRS43	PE-PGRS family protein PE_PGRS43
2803140	0	C	Del	GAP	88	84	173	83.09	207		Rv2490c	PE_PGRS43	PE-PGRS family protein PE_PGRS43
2803141	0	A	Del	GAP	88	84	173	84.31	204		Rv2490c	PE_PGRS43	PE-PGRS family protein PE_PGRS43
2803142	0	C	Del	GAP	88	84	173	85.15	202		Rv2490c	PE_PGRS43	PE-PGRS family protein PE_PGRS43
2803143	0	C	Del	GAP	88	84	173	84.73	203		Rv2490c	PE_PGRS43	PE-PGRS family protein PE_PGRS43
2803144	0	G	Del	GAP	88	84	173	85.57	201		Rv2490c	PE_PGRS43	PE-PGRS family protein PE_PGRS43
2803145	0	G	Del	GAP	88	84	173	86.87	198		Rv2490c	PE_PGRS43	PE-PGRS family protein PE_PGRS43
2803146	0	C	Del	GAP	88	84	173	86.87	198		Rv2490c	PE_PGRS43	PE-PGRS family protein PE_PGRS43
2803147	0	A	Del	GAP	88	84	173	89.58	192		Rv2490c	PE_PGRS43	PE-PGRS family protein PE_PGRS43
2807486	0	C	SNP	A	82	91	171	100	173	Ala70Asp (gcc/gAc)	Rv2492	-	hypothetical protein
2809621	0	T	SNP	C	107	115	217	100	222	Thr107Ala (acc/Gcc)	Rv2495c	bkdC	branched-chain keto acid dehydrogenase E2 component
2817747	0	G	SNP	A	115	131	242	100	246	Ala243Val (gct/gTt)	Rv2502c	accD1	acetyl-/propionyl-CoA carboxylase subunit beta
2818837	0	A	SNP	G	96	93	189	100	189	Gly97Gly (ggt/ggC)	Rv2503c	scoB	succinyl-CoA:3-ketoacid-CoA transferase subunit B
2821342	0	C	SNP	T	103	120	217	100	223	Ala85Ala (gcg/gcA)	Rv2505c	fadD35	fatty-acid--CoA ligase FadD35
2825466	0	G	SNP	A	113	114	226	99.56	228	Lys263Lys (aag/aaA)	Rv2509	-	short-chain type dehydrogenase/reductase
2826928	0	C	SNP	T	113	107	216	98.65	223	Arg54Arg (cgg/cgA)	Rv2510c	-	hypothetical protein
2827984	0	G	SNP	T	99	97	194	100	196
2828019	0	T	SNP	C	86	93	176	100	179
2830525	0	C	SNP	A	82	101	182	100	183	Thr122Lys (acg/aAg)	Rv2513	-	hypothetical protein
2836773	0	C	SNP	T	87	74	160	99.38	162	Ser330Leu (tcg/tTg)	Rv2519	PE26	PE family protein PE26
2840999	0	C	SNP	G	115	98	210	100	213	Ser2778Ser (tcg/tcC)	Rv2524c	fas	fatty acid synthase
2841022	0	A	SNP	G	105	94	197	99	201	Cys2771Arg (tgc/Cgc)	Rv2524c	fas	fatty acid synthase
2844680	0	G	SNP	A	114	117	226	99.57	232	Gly1551Gly (ggc/ggT)	Rv2524c	fas	fatty acid synthase
2847281	0	A	SNP	G	102	131	233	99.15	235	Asp684Asp (gat/gaC)	Rv2524c	fas	fatty acid synthase
2855259	0	A	SNP	G	95	101	195	100	196	Ala841Ala (gct/gcC)	Rv2531c	-	amino acid decarboxylase
2860399	0	C	SNP	T	101	98	197	98.51	202	Arg7Gln (cga/cAa)	Rv2535c	pepQ	cytoplasmic peptidase PepQ
2862783	0	G	SNP	A	123	128	250	99.6	252	Arg141Trp (cgg/Tgg)	Rv2539c	aroK	shikimate kinase
2865445	0	G	SNP	T	109	110	217	100	219	Gly106Trp (ggg/Tgg)	Rv2542	-	hypothetical protein
2865760	0	A	SNP	G	115	110	221	100	225	Thr211Ala (acc/Gcc)	Rv2542	-	hypothetical protein
2865882	0	T	SNP	C	112	111	220	100	223	Val251Val (gtt/gtC)	Rv2542	-	hypothetical protein
2867207	0	C	SNP	G	92	87	176	99.44	180	Ala28Ala (gcc/gcG)	Rv2544	lppB	lipoprotein LppB
2867230	0	G	SNP	A	59	61	118	100	120	Gly36Asp (ggc/gAc)	Rv2544	lppB	lipoprotein LppB
2867231	0	C	SNP	T	59	61	119	100	120	Gly36Gly (ggc/ggT)	Rv2544	lppB	lipoprotein LppB
2867236	0	A	SNP	G	61	60	121	100	121	Asn38Ser (aac/aGc)	Rv2544	lppB	lipoprotein LppB
2867240	0	C	SNP	T	62	64	126	100	126	Pro39Pro (ccc/ccT)	Rv2544	lppB	lipoprotein LppB
2867245	0	A	SNP	C	63	65	128	100	128	Lys41Thr (aaa/aCa)	Rv2544	lppB	lipoprotein LppB
2867251	0	C	SNP	G	66	71	136	99.28	138	Pro43Arg (ccg/cGg)	Rv2544	lppB	lipoprotein LppB
2867254	0	A	SNP	G	68	77	143	100	145	His44Arg (cac/cGc)	Rv2544	lppB	lipoprotein LppB
2867263	0	G	SNP	A	75	84	159	99.38	160	Gly47Asp (ggc/gAc)	Rv2544	lppB	lipoprotein LppB
2877378	0	G	SNP	C	117	98	210	100	215	Ala103Pro (gcc/Ccc)	Rv2557	-	hypothetical protein
2880702	0	G	SNP	C	90	91	179	100	181	Val210Leu (gtc/Ctc)	Rv2560	-	hypothetical protein
2881337	0	C	SNP	T	110	88	196	100	198
2881569	0	A	SNP	G	84	109	190	99.48	194
2881598	0	G	Del	GAP	79	95	171	96.13	181
2884068	0	A	SNP	C	108	118	225	99.56	227	Met243Leu (atg/Ctg)	Rv2564	glnQ	glutamine ABC transporter ATP-binding protein
2886570	0	A	SNP	G	88	112	197	99.5	201	Glu66Glu (gaa/gaG)	Rv2566	-	hypothetical protein
2887528	0	A	SNP	G	114	114	224	100	228	Thr386Ala (acg/Gcg)	Rv2566	-	hypothetical protein
2888201	0	T	SNP	C	94	111	204	100	205	Leu610Pro (ctc/cCc)	Rv2566	-	hypothetical protein
2889633	0	T	SNP	C	99	121	215	100	220	Ala1087Ala (gct/gcC)	Rv2566	-	hypothetical protein
2890468	0	C	SNP	G	113	115	225	100	228	Pro225Arg (ccc/cGc)	Rv2567	-	hypothetical protein
2891267	0	C	SNP	T	104	88	187	100	192	Gly491Gly (ggc/ggT)	Rv2567	-	hypothetical protein
2891728	0	A	SNP	G	110	127	234	99.58	238	Gln645Arg (cag/cGg)	Rv2567	-	hypothetical protein
2894208	0	G	SNP	A	99	100	196	100	199	Ser67Ser (agc/agT)	Rv2569c	-	hypothetical protein
2895473	0	A	SNP	G	109	115	223	99.56	225	Phe163Ser (ttc/tCc)	Rv2571c	-	transmembrane protein
2897660	0	T	SNP	C	110	101	204	100	211	Ala48Ala (gca/gcG)	Rv2572c	aspS	aspartate--tRNA ligase
2898522	0	T	SNP	C	116	119	233	100	235	Tyr160Tyr (tat/taC)	Rv2573	-	2-dehydropantoate 2-reductase
2903050	0	G	SNP	A	122	122	237	100	244	Thr161Ile (acc/aTc)	Rv2578c	-	hypothetical protein
2910461	0	G	SNP	T	90	106	193	100	196	Ala147Glu (gcg/gAg)	Rv2584c	apt	adenine phosphoribosyltransferase
2910852	0	C	SNP	G	100	98	189	99.5	199	Ala17Pro (gcg/Ccg)	Rv2584c	apt	adenine phosphoribosyltransferase
2911293	0	C	SNP	G	101	116	214	100	217	Cys462Ser (tgt/tCt)	Rv2585c	-	lipoprotein
2912294	0	T	SNP	G	95	77	169	99.42	173	Ala128Ala (gca/gcC)	Rv2585c	-	lipoprotein
2914369	0	C	SNP	T	76	88	160	100	164	Ser456Ser (tcg/tcA)	Rv2587c	secD	protein translocase subunit SecD
2923391	0	T	SNP	C	117	123	234	100	240	Pro281Pro (cca/ccG)	Rv2592c	ruvB	Holliday junction ATP-dependent DNA helicase RuvB
2925462	0	T	SNP	A	97	111	208	99.52	209
2925962	0	T	SNP	C	108	94	197	99.51	203	Cys77Arg (tgc/Cgc)	Rv2596	vapC40	ribonuclease VapC40
2926326	0	C	SNP	T	122	84	198	99.52	207
2927939	0	T	SNP	C	111	110	217	100	221
2939373	0	G	SNP	C	109	124	229	100	233	Ser197Cys (tct/tGt)	Rv2611c	-	phosphatidylinositol mannoside acyltransferase
2939657	0	T	SNP	C	122	114	235	100	236	Ile102Met (ata/atG)	Rv2611c	-	phosphatidylinositol mannoside acyltransferase
2941179	0	G	SNP	A	95	88	178	100	183	Arg6Arg (cgc/cgT)	Rv2613c	-	AP-4-A phosphorylase		phylo (Delhi/CAS)
2943675	0	G	SNP	A	133	105	232	98.35	242	Gly437Gly (ggc/ggT)	Rv2615c	PE_PGRS45	PE-PGRS family protein PE_PGRS45
2943711	1	G	Ins	C	103	81	184	78.63	184		Rv2615c	PE_PGRS45	PE-PGRS family protein PE_PGRS45
2943711	2	G	Ins	C	103	81	184	78.63	184		Rv2615c	PE_PGRS45	PE-PGRS family protein PE_PGRS45
2943711	3	G	Ins	G	102	81	183	78.21	184		Rv2615c	PE_PGRS45	PE-PGRS family protein PE_PGRS45
2943711	4	G	Ins	C	103	81	184	78.63	184		Rv2615c	PE_PGRS45	PE-PGRS family protein PE_PGRS45
2943711	5	G	Ins	C	103	81	184	78.63	184		Rv2615c	PE_PGRS45	PE-PGRS family protein PE_PGRS45
2943711	6	G	Ins	G	103	81	184	78.63	184		Rv2615c	PE_PGRS45	PE-PGRS family protein PE_PGRS45
2943711	7	G	Ins	T	103	81	184	78.63	184		Rv2615c	PE_PGRS45	PE-PGRS family protein PE_PGRS45
2943711	8	G	Ins	T	103	81	184	78.63	184		Rv2615c	PE_PGRS45	PE-PGRS family protein PE_PGRS45
2943711	9	G	Ins	T	103	81	184	78.63	184		Rv2615c	PE_PGRS45	PE-PGRS family protein PE_PGRS45
2944515	0	A	SNP	C	106	116	216	99.55	223	Gly157Gly (ggt/ggG)	Rv2615c	PE_PGRS45	PE-PGRS family protein PE_PGRS45
2944524	0	C	SNP	G	82	101	179	86.32	212	Gly154Gly (ggg/ggC)	Rv2615c	PE_PGRS45	PE-PGRS family protein PE_PGRS45
2945101	0	A	SNP	G	102	60	156	96.43	168
2948524	0	T	SNP	A	94	125	216	100	219	Glu12Val (gag/gTg)	Rv2621c	-	transcriptional regulator
2949251	0	G	SNP	A	95	107	199	100	202	Val206Ile (gtt/Att)	Rv2622	-	methyltransferase
2954439	0	T	SNP	C	95	89	184	100	184	Arg104Gly (aga/Gga)	Rv2627c	-	hypothetical protein
2958693	0	G	SNP	A	100	90	189	100	190	Ala374Ala (gcg/gcA)	Rv2631	-	RNA-splicing ligase RtcB
2959257	0	A	Del	GAP	84	81	161	98.8	167
2959258	0	T	Del	GAP	83	78	157	97.58	165
2959259	0	C	Del	GAP	83	78	157	97.58	165
2959260	0	C	Del	GAP	83	78	157	97.58	165
2959261	0	A	Del	GAP	83	78	157	99.38	162
2959262	0	A	Del	GAP	83	78	157	100	161
2959263	0	T	Del	GAP	83	78	157	100	161
2959264	0	C	Del	GAP	83	77	157	100	160
2959265	0	A	SNP	T	81	79	158	100	160
2959849	0	A	SNP	G	94	76	169	98.84	172
2960592	0	C	SNP	T	86	97	171	95.31	192	Gly617Asp (ggc/gAc)	Rv2634c	PE_PGRS46	PE-PGRS family protein PE_PGRS46
2964594	0	G	SNP	A	113	106	217	99.55	220	Ala64Thr (gcc/Acc)	Rv2638	-	hypothetical protein
2970064	0	C	SNP	A	95	81	173	99.44	177
2974933	0	A	SNP	G	119	109	226	100	228	Ile101Thr (atc/aCc)	Rv2650c	-	prophage protein
2975227	0	T	SNP	G	132	98	229	100	230	Asn3Thr (aat/aCt)	Rv2650c	-	prophage protein
2979805	0	C	SNP	T	101	110	209	100	211	Gln338Gln (cag/caA)	Rv2659c	-	prophage integrase
2984740	0	A	SNP	G	133	97	222	99.57	231	His3Arg (cac/cGc)	Rv2668	-	hypothetical protein
2988630	0	C	SNP	G	116	118	231	100	234	His317Asp (cat/Gat)	Rv2672	-	protease
2990055	0	C	SNP	G	77	71	146	100	148	Pro255Pro (ccc/ccG)	Rv2673	aftC	alpha-(1->3)-arabinofuranosyltransferase
2994187	0	T	SNP	C	120	116	234	100	236	Leu292Leu (tta/ttG)	Rv2678c	hemE	uroporphyrinogen decarboxylase
2995548	0	C	SNP	A	103	107	209	100	210	Thr145Asn (acc/aAc)	Rv2679	echA15	enoyl-CoA hydratase EchA15
3003115	0	C	SNP	G	107	93	196	99.5	201	Ala378Gly (gca/gGa)	Rv2685	arsB1	arsenic-transport integral membrane protein ArsB
3005185	0	G	SNP	T	99	127	223	99.56	227	Pro156Thr (ccc/Acc)	Rv2688c	-	antibiotic ABC transporter ATP-binding protein
3009692	0	A	SNP	G	84	104	185	98.95	190	Thr117Ala (acc/Gcc)	Rv2691	ceoB	TRK system potassium uptake protein CeoB
3010014	0	G	SNP	A	107	99	202	99.52	207	Gly224Glu (ggg/gAg)	Rv2691	ceoB	TRK system potassium uptake protein CeoB
3010420	0	A	SNP	G	113	98	210	99.53	212	Ile133Val (atc/Gtc)	Rv2692	ceoC	TRK system potassium uptake protein CeoC
3011837	0	A	SNP	G	108	105	207	100	213
3017465	0	T	SNP	C	93	79	169	100	172	Ile203Thr (ata/aCa)	Rv2702	ppgK	polyphosphate glucokinase
3027548	0	C	SNP	T	83	85	167	100	168	Pro162Ser (ccg/Tcg)	Rv2714	-	hypothetical protein
3027798	0	T	SNP	C	89	86	173	100	175	Val245Ala (gtg/gCg)	Rv2714	-	hypothetical protein
3031168	0	A	SNP	G	115	107	215	100	222	Tyr124His (tat/Cat)	Rv2719c	-	membrane protein
3037377	0	T	SNP	C	134	88	218	99.55	223
3040344	0	C	SNP	T	109	118	223	100	227	Glu142Glu (gag/gaA)	Rv2727c	miaA	tRNA delta(2)-isopentenylpyrophosphate transferase
3041871	0	G	SNP	T	98	95	189	100	193	Ala202Glu (gcg/gAg)	Rv2729c	-	integral membrane protein
3043700	0	C	SNP	T	129	107	230	99.58	237	Ala225Ala (gcc/gcT)	Rv2731	-	hypothetical protein
3054081	0	A	SNP	G	101	116	215	100	217	Gly56Gly (gga/ggG)	Rv2741	PE_PGRS47	PE-PGRS family protein PE_PGRS47
3054321	0	A	SNP	G	71	96	167	100	167	Gly136Gly (gga/ggG)	Rv2741	PE_PGRS47	PE-PGRS family protein PE_PGRS47
3054724	0	A	SNP	G	11	8	19	100	19	Ser271Gly (agc/Ggc)	Rv2741	PE_PGRS47	PE-PGRS family protein PE_PGRS47
3054793	0	G	SNP	A	26	13	37	97.5	40	Gly294Ser (ggc/Agc)	Rv2741	PE_PGRS47	PE-PGRS family protein PE_PGRS47
3059791	0	G	SNP	C	19	53	70	100	72
3059812	0	T	Del	GAP	14	24	37	79.17	48
3059820	0	G	SNP	T	15	20	34	79.55	44
3059821	0	C	SNP	G	15	21	35	81.82	44
3059822	0	A	SNP	C	15	22	37	80.43	46
3059829	1	G	Ins	A	18	24	42	80.77	42
3059951	0	G	SNP	A	134	81	215	99.08	217	Val852Val (gtc/gtT)	Rv2748c	ftsK	DNA translocase FtsK
3069167	0	A	SNP	G	76	87	161	100	163	Leu306Pro (ctg/cCg)	Rv2756c	hsdM	type I restriction/modification system DNA methylase HsdM
3069566	0	C	SNP	T	94	82	173	99.44	177	Gly173Asp (ggc/gAc)	Rv2756c	hsdM	type I restriction/modification system DNA methylase HsdM
3072285	0	A	SNP	C	104	110	208	100	214	Leu119Arg (ctg/cGg)	Rv2761c	hsdS	type I restriction/modification system specificity determinant HsdS
3076172	0	C	SNP	T	110	105	213	100	215	Asp67Asn (gat/Aat)	Rv2766c	-	short-chain type dehydrogenase/reductase
3078178	0	C	SNP	T	122	107	226	100	229	Val270Met (gtg/Atg)	Rv2769c	PE27	PE family protein PE27
3079877	0	A	SNP	G	108	102	208	100	210	Phe194Ser (ttc/tCc)	Rv2770c	PPE44	PPE family protein PPE44
3080795	0	A	SNP	G	76	87	163	99.39	164	Leu80Pro (ctc/cCc)	Rv2771c	-	hypothetical protein
3086788	0	T	SNP	C	79	90	166	100	169
3089299	0	C	SNP	G	108	120	225	99.56	229	Gly355Arg (gga/Cga)	Rv2782c	pepR	zinc protease
3103682	0	T	SNP	C	129	111	238	99.59	241	Met87Val (atg/Gtg)	Rv2794c	pptT	phosphopantetheinyl transferase
3104189	0	A	SNP	G	104	106	210	99.53	211	Cys241Cys (tgt/tgC)	Rv2795c	-	hypothetical protein
3111280	0	G	SNP	A	100	95	191	100	195	Leu182Phe (ctt/Ttt)	Rv2802c	-	arginine/hypothetical protein
3112700	0	C	SNP	T	119	102	216	100	221	Gly132Asp (ggc/gAc)	Rv2804c	-	hypothetical protein
3112877	0	G	SNP	A	128	103	226	100	231	Gly4Asp (ggc/gAc)	Rv2805	-	hypothetical protein
3113872	0	A	SNP	T	101	114	213	100	215	Glu72Val (gag/gTg)	Rv2807	-	hypothetical protein
3114516	0	A	Del	GAP	86	95	181	96.28	188		Rv2807	-	hypothetical protein
3115384	0	G	SNP	C	91	87	178	100	178
3117533	0	G	SNP	A	102	123	221	99.12	227	Arg239Gln (cgg/cAg)	Rv2812	-	transposase
3118000	0	A	SNP	G	102	108	202	99.53	211	Arg395Gly (agg/Ggg)	Rv2812	-	transposase
3130748	1	C	Ins	T	91	91	182	91.92	182		Rv2823c	-	CRISPR-associated protein Cas10/Csm1
3130748	2	C	Ins	G	91	91	182	91.92	182		Rv2823c	-	CRISPR-associated protein Cas10/Csm1
3130748	3	C	Ins	T	91	91	182	91.92	182		Rv2823c	-	CRISPR-associated protein Cas10/Csm1
3131469	1	T	Ins	T	105	94	199	98.51	200		Rv2823c	-	CRISPR-associated protein Cas10/Csm1
3131469	2	T	Ins	G	105	94	199	98.51	200		Rv2823c	-	CRISPR-associated protein Cas10/Csm1
3131469	3	T	Ins	T	106	94	200	99.01	200		Rv2823c	-	CRISPR-associated protein Cas10/Csm1
3131469	4	T	Ins	C	106	94	200	99.01	200		Rv2823c	-	CRISPR-associated protein Cas10/Csm1
3131469	5	T	Ins	G	104	93	197	97.52	198		Rv2823c	-	CRISPR-associated protein Cas10/Csm1
3131469	6	T	Ins	G	102	94	196	97.03	196		Rv2823c	-	CRISPR-associated protein Cas10/Csm1
3131469	7	T	Ins	C	102	94	196	97.03	196		Rv2823c	-	CRISPR-associated protein Cas10/Csm1
3131469	8	T	Ins	G	101	94	195	96.53	195		Rv2823c	-	CRISPR-associated protein Cas10/Csm1
3131469	9	T	Ins	A	101	93	194	96.04	194		Rv2823c	-	CRISPR-associated protein Cas10/Csm1
3133054	0	C	SNP	G	191	209	393	100	400	Ser162Ser (tcg/tcC)	Rv2825c	-	hypothetical protein
3133055	0	G	SNP	C	191	210	396	100	401	Ser162Trp (tcg/tGg)	Rv2825c	-	hypothetical protein
3133536	0	T	SNP	C	102	119	218	100	221	Lys2Glu (aaa/Gaa)	Rv2825c	-	hypothetical protein
3135272	0	G	SNP	A	99	103	196	99.51	203	Ala71Val (gca/gTa)	Rv2827c	-	hypothetical protein
3137058	0	G	SNP	A	86	133	217	100	219	Ala56Val (gcg/gTg)	Rv2830c	vapB22	antitoxin VapB22
3162805	0	C	SNP	G	128	117	238	100	245	Arg180Gly (cgc/Ggc)	Rv2853	PE_PGRS48	PE-PGRS family protein PE_PGRS48
3165374	0	C	Del	GAP	117	96	214	99.53	214		Rv2855	mtr	mycothione reductase
3165807	0	G	SNP	A	89	101	187	99.48	191	Val201Val (gtg/gtA)	Rv2855	mtr	mycothione reductase
3168492	0	G	SNP	A	95	114	208	98.58	212
3174013	0	G	SNP	A	108	123	226	100	231	Pro2Leu (cct/cTt)	Rv2861c	mapB	methionine aminopeptidase
3174496	0	A	SNP	G	111	120	227	99.57	232	Cys50Arg (tgt/Cgt)	Rv2862c	-	hypothetical protein
3177884	0	C	SNP	A	102	98	198	100	200	Arg21Arg (cgc/cgA)	Rv2866	relG	toxin RelG
3180988	0	C	SNP	A	131	95	223	99.56	227	Val259Phe (gtc/Ttc)	Rv2869c	rip	zinc metalloprotease
3186860	0	T	SNP	G	88	73	160	99.38	162	Tyr672Asp (tat/Gat)	Rv2874	dipZ	integral membrane C-type cytochrome biogenesis protein DipZ
3189242	0	A	SNP	G	116	118	233	100	234	Ala52Ala (gct/gcC)	Rv2878c	mpt53	soluble secreted antigen Mpt53
3190146	0	C	Del	GAP	108	99	206	92	225
3193255	0	G	SNP	A	90	107	197	100	197
3194241	1	C	Ins	G	110	107	217	92.34	218		Rv2885c	-	transposase
3200478	0	G	SNP	A	85	114	197	99.5	200	Leu71Leu (ctg/ctA)	Rv2891	-	hypothetical protein
3202731	0	A	SNP	C	132	129	258	100	261	Gly104Gly (gga/ggC)	Rv2893	-	oxidoreductase
3205673	0	C	SNP	T	130	127	253	99.61	258	Arg254Arg (cgg/cgA)	Rv2896c	-	hypothetical protein
3208600	0	G	SNP	A	107	103	208	100	210	Tyr269Tyr (tac/taT)	Rv2899c	fdhD	formate dehydrogenase accessory protein FdhD
3212266	0	G	SNP	A	94	109	201	100	203	Gln231_ (caa/Taa)	Rv2902c	rnhB	ribonuclease HII
3212723	0	C	SNP	A	110	114	218	99.12	226	Ala78Ala (gcg/gcT)	Rv2902c	rnhB	ribonuclease HII
3219500	0	T	SNP	A	102	92	192	100	194	Lys121Met (aag/aTg)	Rv2912c	-	TetR family HTH-type transcriptional regulator
3220963	0	A	SNP	C	112	100	210	99.53	213	Ser246Ala (tcg/Gcg)	Rv2913c	-	D-amino acid aminohydrolase
3226181	0	A	SNP	C	104	112	215	100	216	Arg35Arg (cgt/cgG)	Rv2916c	ffh	signal recognition particle protein
3228143	0	G	SNP	T	117	126	243	100	243	Arg594Leu (cgg/cTg)	Rv2917	-	hypothetical protein
3236442	0	G	SNP	A	121	129	247	100	250	His455His (cac/caT)	Rv2922c	smc	chromosome partition protein Smc
3236497	0	A	SNP	T	124	106	225	99.14	232	Val437Glu (gtg/gAg)	Rv2922c	smc	chromosome partition protein Smc
3244113	0	T	SNP	C	104	97	196	100	201	Pro139Pro (cct/ccC)	Rv2930	fadD26	fatty-acid--CoA ligase FadD26
3247298	0	C	SNP	A	105	107	207	100	212	Gly618Gly (ggc/ggA)	Rv2931	ppsA	phthiocerol synthesis polyketide synthase type I PpsA
3247304	0	C	SNP	G	78	77	154	98.73	157	Val620Val (gtc/gtG)	Rv2931	ppsA	phthiocerol synthesis polyketide synthase type I PpsA
3247306	0	A	Del	GAP	73	78	145	100	151		Rv2931	ppsA	phthiocerol synthesis polyketide synthase type I PpsA
3247307	0	C	Del	GAP	73	78	145	100	151		Rv2931	ppsA	phthiocerol synthesis polyketide synthase type I PpsA
3247308	0	C	Del	GAP	73	77	144	99.34	151		Rv2931	ppsA	phthiocerol synthesis polyketide synthase type I PpsA
3247309	0	C	Del	GAP	73	76	144	98.68	151		Rv2931	ppsA	phthiocerol synthesis polyketide synthase type I PpsA
3247310	0	T	Del	GAP	73	76	144	99.33	150		Rv2931	ppsA	phthiocerol synthesis polyketide synthase type I PpsA
3247313	1	C	Ins	A	75	77	152	98.06	152		Rv2931	ppsA	phthiocerol synthesis polyketide synthase type I PpsA
3247313	2	C	Ins	C	75	76	151	97.42	152		Rv2931	ppsA	phthiocerol synthesis polyketide synthase type I PpsA
3247313	3	C	Ins	C	75	77	152	98.06	152		Rv2931	ppsA	phthiocerol synthesis polyketide synthase type I PpsA
3247313	4	C	Ins	A	75	77	152	98.06	152		Rv2931	ppsA	phthiocerol synthesis polyketide synthase type I PpsA
3247313	5	C	Ins	G	75	77	152	98.06	152		Rv2931	ppsA	phthiocerol synthesis polyketide synthase type I PpsA
3247319	0	C	SNP	T	103	105	204	100	208	Gly625Gly (ggc/ggT)	Rv2931	ppsA	phthiocerol synthesis polyketide synthase type I PpsA
3247340	0	G	SNP	A	116	120	232	99.58	237	Val632Val (gtg/gtA)	Rv2931	ppsA	phthiocerol synthesis polyketide synthase type I PpsA
3247851	0	G	SNP	A	59	65	122	100	124	Ala803Thr (gcc/Acc)	Rv2931	ppsA	phthiocerol synthesis polyketide synthase type I PpsA
3247853	0	C	SNP	T	57	65	120	100	122	Ala803Ala (gcc/gcT)	Rv2931	ppsA	phthiocerol synthesis polyketide synthase type I PpsA
3247856	0	G	SNP	C	58	65	122	100	123	Arg804Arg (cgg/cgC)	Rv2931	ppsA	phthiocerol synthesis polyketide synthase type I PpsA
3247864	1	C	Ins	T	51	61	112	94.92	114		Rv2931	ppsA	phthiocerol synthesis polyketide synthase type I PpsA
3247864	2	C	Ins	A	53	61	114	96.61	114		Rv2931	ppsA	phthiocerol synthesis polyketide synthase type I PpsA
3247864	3	C	Ins	G	53	61	114	96.61	114		Rv2931	ppsA	phthiocerol synthesis polyketide synthase type I PpsA
3247864	4	C	Ins	G	53	61	114	96.61	114		Rv2931	ppsA	phthiocerol synthesis polyketide synthase type I PpsA
3247866	0	C	Del	GAP	52	61	109	100	113		Rv2931	ppsA	phthiocerol synthesis polyketide synthase type I PpsA
3247867	0	A	Del	GAP	52	61	109	100	113		Rv2931	ppsA	phthiocerol synthesis polyketide synthase type I PpsA
3247868	0	A	Del	GAP	52	61	109	100	113		Rv2931	ppsA	phthiocerol synthesis polyketide synthase type I PpsA
3247869	0	A	Del	GAP	52	61	109	100	113		Rv2931	ppsA	phthiocerol synthesis polyketide synthase type I PpsA
3247874	0	G	SNP	A	54	62	116	100	116	Arg810Arg (cgg/cgA)	Rv2931	ppsA	phthiocerol synthesis polyketide synthase type I PpsA
3247877	0	T	SNP	C	57	66	120	100	123	Phe811Phe (ttt/ttC)	Rv2931	ppsA	phthiocerol synthesis polyketide synthase type I PpsA
3247883	0	T	SNP	C	84	94	172	100	178	Ser813Ser (agt/agC)	Rv2931	ppsA	phthiocerol synthesis polyketide synthase type I PpsA
3248074	0	G	SNP	A	60	81	140	98.6	143	Arg877His (cgc/cAc)	Rv2931	ppsA	phthiocerol synthesis polyketide synthase type I PpsA
3248075	0	C	SNP	T	62	80	141	98.61	144	Arg877Arg (cgc/cgT)	Rv2931	ppsA	phthiocerol synthesis polyketide synthase type I PpsA
3251047	0	C	SNP	A	90	96	185	97.89	190	Ala1868Glu (gcg/gAg)	Rv2931	ppsA	phthiocerol synthesis polyketide synthase type I PpsA
3256494	0	A	SNP	G	123	143	266	100	266	Gly270Gly (gga/ggG)	Rv2933	ppsC	phthiocerol synthesis polyketide synthase type I PpsC
3266030	0	A	SNP	G	116	103	219	100	219	Ser1261Ser (tca/tcG)	Rv2934	ppsD	phthiocerol synthesis polyketide synthase type I PpsD
3269581	0	A	SNP	G	113	100	211	100	213	Ala615Ala (gca/gcG)	Rv2935	ppsE	phthiocerol synthesis polyketide synthase type I PpsE
3270784	0	A	SNP	G	103	109	209	100	212	Gln1016Gln (caa/caG)	Rv2935	ppsE	phthiocerol synthesis polyketide synthase type I PpsE
3273107	0	C	SNP	A	97	96	190	100	193	Ala298Ala (gcc/gcA)	Rv2936	drrA	daunorubicin ABC transporter ATP-binding protein DrrA		phylo (3)
3296371	1	G	Ins	C	89	101	190	82.61	192		Rv2947c	pks15	polyketide synthase
3296371	2	G	Ins	C	90	102	192	83.48	192		Rv2947c	pks15	polyketide synthase
3296371	3	G	Ins	G	90	102	192	83.48	192		Rv2947c	pks15	polyketide synthase
3296371	4	G	Ins	C	90	102	192	83.48	192		Rv2947c	pks15	polyketide synthase
3296371	5	G	Ins	G	90	102	192	83.48	192		Rv2947c	pks15	polyketide synthase
3296371	6	G	Ins	G	90	102	192	83.48	192		Rv2947c	pks15	polyketide synthase
3296371	7	G	Ins	C	90	101	191	83.04	192		Rv2947c	pks15	polyketide synthase
3296843	0	A	SNP	G	113	117	222	100	230	Val333Ala (gtg/gCg)	Rv2947c	pks15	polyketide synthase
3302589	0	A	SNP	C	95	99	191	100	194
3306441	0	G	SNP	A	116	119	231	100	235	Arg388Gln (cgg/cAg)	Rv2953	-	trans-acting enoyl reductase
3308606	0	G	SNP	A	102	96	196	100	198
3312620	0	C	SNP	A	80	75	155	100	155	Glu73Asp (gag/gaT)	Rv2959c	-	rhamnosyl O-methyltransferase
3314412	0	A	SNP	G	102	118	213	99.55	221	Ala237Ala (gct/gcC)	Rv2962c	-	PGL/p-HBAD biosynthesis rhamnosyltransferase
3315726	0	G	Del	GAP	80	99	176	95.72	187		Rv2963	-	integral membrane protein
3316955	0	A	SNP	C	83	115	195	99.5	199	Met143Leu (atg/Ctg)	Rv2964	purU	formyltetrahydrofolate deformylase
3326554	0	A	SNP	C	91	117	207	100	208	Asn152His (aac/Cac)	Rv2971	-	oxidoreductase		phylo (not Euro-American, M. africanum, M. bovis, M . canettii, M. caprae, M. Microti, M. pinipedii, Beijing, Delhi/CAS, EAI)
3331362	0	C	Del	GAP	97	113	209	94.59	222		Rv2975c	-	hypothetical protein
3331363	0	G	Del	GAP	97	113	209	95.89	219		Rv2975c	-	hypothetical protein
3335708	0	G	SNP	C	102	95	194	100	197	Pro14Arg (ccg/cGg)	Rv2979c	-	resolvase
3336825	0	T	SNP	C	102	104	204	100	206	Thr365Ala (aca/Gca)	Rv2981c	ddlA	D-alanine--D-alanine ligase
3338603	0	G	SNP	C	106	103	205	100	209	Pro133Ala (ccg/Gcg)	Rv2982c	gpdA2	glycerol-3-phosphate dehydrogenase
3348536	0	C	SNP	T	97	85	181	100	182
3349917	0	G	SNP	A	124	139	259	100	263	His121Tyr (cat/Tat)	Rv2992c	gltS	glutamate--tRNA ligase
3350236	0	T	SNP	C	119	124	240	100	243	Ser14Ser (tca/tcG)	Rv2992c	gltS	glutamate--tRNA ligase
3352932	0	C	SNP	G	117	117	233	99.15	236	Thr179Thr (acg/acC)	Rv2995c	leuB	3-isopropylmalate dehydrogenase
3355949	0	A	SNP	C	136	106	241	100	242	Asp284Ala (gac/gCc)	Rv2997	-	dehydrogenase
3357464	0	C	SNP	G	113	112	215	99.12	227
3358235	0	A	SNP	T	100	107	205	100	207	Met212Leu (atg/Ttg)	Rv2999	lppY	lipoprotein LppY
3363338	0	A	SNP	G	104	106	208	100	210
3367765	0	G	SNP	A	105	87	189	99.48	193	Gly343Gly (ggc/ggT)	Rv3009c	gatB	aspartyl/glutamyl-tRNA(Asn/Gln) amidotransferase subunit B
3379757	0	A	SNP	C	49	94	139	91.08	157
3379763	0	G	SNP	A	54	102	155	93.41	167
3379784	0	C	SNP	A	67	113	176	96.77	186
3379788	0	C	SNP	G	68	118	182	96.88	192
3380439	1	G	Ins	C	43	16	59	96.72	59
3380804	0	T	SNP	G	105	109	204	98.62	217	Ile64Leu (atc/Ctc)	Rv3022A	PE29	PE family protein PE29
3385218	0	C	SNP	T	122	99	220	100	221	Gly287Glu (gga/gAa)	Rv3026c	-	hypothetical protein
3393640	0	C	SNP	T	99	90	188	100	189	Asn87Asn (aac/aaT)	Rv3033	-	hypothetical protein
3395654	0	G	SNP	A	112	112	220	99.56	225	Leu92Leu (ctg/ctA)	Rv3035	-	hypothetical protein
3401871	0	A	SNP	G	106	126	230	100	232	Ala16Ala (gct/gcC)	Rv3041c	-	ABC transporter ATP-binding protein
3402816	0	C	SNP	T	95	109	202	99.51	205	Gly116Glu (gga/gAa)	Rv3042c	serB2	phosphoserine phosphatase SerB
3404376	0	C	SNP	G	91	97	185	100	188	Thr182Thr (acg/acC)	Rv3043c	ctaD	cytochrome C oxidase cytochrome 1
3413785	0	C	SNP	T	115	90	201	100	205	Val128Ile (gtc/Atc)	Rv3051c	nrdE	ribonucleoside-diphosphate reductase subunit alpha
3415181	0	C	Del	GAP	73	63	136	76.4	178
3415182	0	A	Del	GAP	73	63	136	76.4	178
3415183	0	C	Del	GAP	73	63	136	76.84	177
3415184	0	C	Del	GAP	73	63	136	79.07	172
3415185	0	T	Del	GAP	73	63	136	79.53	171
3415186	0	A	Del	GAP	73	63	136	79.53	171
3415187	0	G	Del	GAP	73	63	136	78.61	173
3415188	0	G	Del	GAP	73	63	136	79.07	172
3415189	0	G	Del	GAP	73	63	136	80.47	169
3415190	0	G	Del	GAP	73	63	136	81.44	167
3415191	0	G	Del	GAP	73	63	136	81.44	167
3415192	0	T	Del	GAP	73	63	136	81.44	167
3415193	0	G	Del	GAP	73	63	136	81.93	166
3415194	0	G	Del	GAP	73	63	136	81.93	166
3420825	0	A	SNP	G	103	96	198	100	199	Asp445Gly (gac/gGc)	Rv3059	cyp136	cytochrome P450 Cyp136
3425854	0	C	SNP	T	85	107	189	100	192	Pro91Ser (ccg/Tcg)	Rv3062	ligB	DNA ligase
3428897	0	G	SNP	C	95	91	183	99.47	187	Arg552Pro (cgt/cCt)	Rv3063	cstA	carbon starvation protein A
3428917	0	C	SNP	A	86	91	174	100	177	Arg559Ser (cgt/Agt)	Rv3063	cstA	carbon starvation protein A
3437007	0	G	SNP	C	134	120	251	100	254	Ala77Pro (gcc/Ccc)	Rv3074	-	hypothetical protein
3440464	0	T	SNP	G	96	115	211	100	211	Arg308Arg (cgt/cgG)	Rv3077	-	hydrolase
3440468	0	G	SNP	C	92	114	204	100	206	Gly310Arg (ggc/Cgc)	Rv3077	-	hydrolase
3450725	0	T	SNP	C	107	122	224	100	229	Val243Val (gtt/gtC)	Rv3084	lipR	acetyl-hydrolase LipR
3454263	0	C	SNP	G	115	118	232	99.57	234	Leu447Val (ctc/Gtc)	Rv3087	-	diacyglycerol O-acyltransferase
3455686	0	G	SNP	C	93	85	177	100	178	Leu449Leu (ctg/ctC)	Rv3088	tgs4	diacyglycerol O-acyltransferase
3456666	0	A	SNP	G	102	88	188	100	190	Ala302Ala (gca/gcG)	Rv3089	fadD13	long chain-fatty-acid--CoA ligase FadD13
3459081	0	G	SNP	C	104	80	184	100	184	Ala291Pro (gca/Cca)	Rv3090	-	hypothetical protein
3462135	0	G	SNP	C	102	100	200	100	202	Cys210Trp (tgc/tgG)	Rv3093c	-	oxidoreductase
3466919	0	C	SNP	G	79	89	166	100	168	Gly58Ala (ggc/gCc)	Rv3097c	lipY	triacylglycerol lipase Lip
3467329	1	A	Ins	G	75	57	132	86.27	133		Rv3098c	-	hypothetical protein
3467329	2	A	Ins	G	76	57	133	86.93	133		Rv3098c	-	hypothetical protein
3467329	3	A	Ins	C	76	56	132	86.27	133		Rv3098c	-	hypothetical protein
3467465	0	C	SNP	G	104	94	196	100	198	Ala66Ala (gcg/gcC)	Rv3098c	-	hypothetical protein
3468672	0	G	SNP	C	127	134	260	98.49	265	Ala198Gly (gcg/gGg)	Rv3099c	-	hypothetical protein
3473996	1	G	Ins	A	101	114	215	99.08	216
3480474	0	G	SNP	A	107	99	202	100	206	Gly134Glu (gga/gAa)	Rv3113	-	phosphatase
3480789	0	T	SNP	C	109	101	206	100	210	Ser11Pro (tca/Cca)	Rv3114	-	hypothetical protein
3480956	0	T	SNP	G	114	117	226	99.57	232	Ala66Ala (gct/gcG)	Rv3114	-	hypothetical protein
3486905	0	G	SNP	A	99	92	188	99.48	192	Val133Met (gtg/Atg)	Rv3121	cyp141	cytochrome P450 Cyp141
3486977	0	A	SNP	G	107	99	204	100	206	Lys157Glu (aaa/Gaa)	Rv3121	cyp141	cytochrome P450 Cyp141
3488122	0	G	SNP	A	120	106	224	100	226	Gly12Arg (ggg/Agg)	Rv3122	-	hypothetical protein
3489665	0	C	SNP	T	100	88	184	100	188	Pro54Ser (cca/Tca)	Rv3124	moaR1	transcriptional regulator MoaR
3499497	0	G	SNP	C	101	93	193	100	194	Ala140Gly (gcc/gGc)	Rv3133c	devR	two component transcriptional regulator DevR
3500243	0	G	SNP	C	124	115	236	100	239	Ala169Ala (gcc/gcG)	Rv3134c	-	universal stress protein
3503895	0	C	SNP	T	87	124	208	100	211	Pro168Leu (ccg/cTg)	Rv3137	-	histidinol-phosphatase
3506650	0	A	SNP	C	100	117	215	100	217	Ile430Leu (atc/Ctc)	Rv3139	fadE24	acyl-CoA dehydrogenase FadE24
3509231	0	G	SNP	A	96	109	203	100	205	Arg106Cys (cgc/Tgc)	Rv3142c	-	hypothetical protein
3509300	0	A	Del	GAP	99	96	191	98.98	197		Rv3142c	-	hypothetical protein
3509301	0	G	Del	GAP	99	96	191	100	195		Rv3142c	-	hypothetical protein
3510120	0	T	SNP	G	112	128	239	100	240	Lys400Gln (aag/Cag)	Rv3144c	PPE52	PPE family protein PPE52
3515467	0	C	SNP	T	123	120	240	99.59	244	Pro19Leu (ccg/cTg)	Rv3150	nuoF	NADH-quinone oxidoreductase subunit F
3518167	0	A	SNP	G	137	97	234	99.57	235	Ile474Met (ata/atG)	Rv3151	nuoG	NADH-quinone oxidoreductase subunit G
3518555	0	A	SNP	G	102	110	211	99.53	213	Thr604Ala (acg/Gcg)	Rv3151	nuoG	NADH-quinone oxidoreductase subunit G
3530955	0	C	SNP	G	88	93	178	100	181	Val62Leu (gtc/Ctc)	Rv3161c	-	dioxygenase
3539353	0	G	SNP	A	121	118	238	100	239	Gln283Gln (cag/caA)	Rv3170	aofH	flavin-containing monoamine oxidase
3556275	0	A	SNP	G	89	91	180	98.9	182	Leu138Pro (ctg/cCg)	Rv3190c	-	hypothetical protein
3557253	0	C	SNP	T	92	98	185	100	190
3561875	0	C	SNP	T	93	111	202	100	204	Arg433Gln (cgg/cAg)	Rv3193c	-	transmembrane protein
3562338	0	G	SNP	T	112	100	210	99.53	213	Leu279Met (ctg/Atg)	Rv3193c	-	transmembrane protein
3571289	0	G	SNP	A	100	98	196	100	198
3580606	0	C	SNP	T	104	102	204	100	206
3580637	0	T	Del	GAP	104	113	213	96.44	225
3581414	0	A	SNP	G	121	122	238	100	243	Thr34Ala (aca/Gca)	Rv3204	-	DNA-methyltransferase
3582694	0	C	SNP	T	83	93	169	100	176	Lys339Lys (aag/aaA)	Rv3206c	moeB1	adenylyltransferase/sulfurtransferase
3590686	1	G	Ins	C	90	67	157	96.32	159
3591063	0	T	SNP	C	115	96	208	100	211	Lys144Glu (aag/Gag)	Rv3213c	-	SOJ/ParA-like protein
3596775	0	C	SNP	T	84	101	182	100	185	Gly254Ser (ggc/Agc)	Rv3220c	-	two component sensor kinase
3600576	0	C	SNP	T	128	111	237	100	239	Cys242Cys (tgc/tgT)	Rv3224	-	iron-regulated short-chain dehydrogenase/reductase
3604821	0	G	SNP	C	120	102	215	100	222	Ala32Ala (gcg/gcC)	Rv3228	-	hypothetical protein
3605988	0	G	SNP	A	85	92	176	99.44	178	Thr349Thr (acc/acT)	Rv3229c	desA3	stearoyl-CoA 9-desaturase
3610391	1	A	Ins	C	114	100	214	99.07	214		Rv3234c	tgs3	diacyglycerol O-acyltransferase
3611287	0	C	Del	GAP	122	95	217	98.64	220
3614982	0	T	SNP	C	90	86	176	100	176	Leu874Leu (cta/ctG)	Rv3239c	-	transmembrane transport protein
3616411	0	A	SNP	C	124	132	253	98.84	259	Leu398Arg (ctg/cGg)	Rv3239c	-	transmembrane transport protein
3620712	0	C	SNP	T	116	97	210	100	213	Leu181Leu (ctg/ctA)	Rv3241c	-	hypothetical protein
3621423	0	A	SNP	G	112	117	224	100	229
3622441	0	A	SNP	C	105	91	195	100	196	Val217Val (gtt/gtG)	Rv3243c	-	hypothetical protein
3625065	0	T	SNP	G	104	127	229	100	231	Met517Leu (atg/Ctg)	Rv3245c	mtrB	two component sensory histidine kinase MtrB
3631964	0	C	SNP	T	80	93	171	99.43	174	Gly9Arg (gga/Aga)	Rv3252c	alkB	transmembrane alkane 1-monooxygenase AlkB
3638093	0	G	SNP	A	118	97	214	99.54	216	Ser206Leu (tcg/tTg)	Rv3257c	pmmA	phosphomannomutase PmmA
3645524	0	C	SNP	T	97	110	206	100	207	Asp152Asn (gac/Aac)	Rv3264c	manB	D-alpha-D-mannose-1-phosphate guanylyltransferase ManB
3653988	0	G	SNP	A	102	130	228	100	232	Val181Met (gtg/Atg)	Rv3272	-	hypothetical protein
3656206	0	C	SNP	A	104	94	195	100	198	Arg524Ser (cgc/Agc)	Rv3273	-	transmembrane carbonic anhydrase
3658675	0	G	SNP	A	98	109	206	98.57	210	Ala417Val (gcg/gTg)	Rv3276c	purK	N5-carboxyaminoimidazole ribonucleotide synthase
3666192	0	G	SNP	A	104	94	194	99.5	199	Leu125Leu (ttg/ttA)	Rv3284	-	hypothetical protein
3670040	0	C	SNP	T	108	105	209	100	213	Ala124Ala (gcg/gcA)	Rv3289c	-	transmembrane protein
3678094	0	C	SNP	T	87	92	177	100	179	Ala440Ala (gcc/gcT)	Rv3296	lhr	ATP-dependent helicase
3679764	0	G	SNP	A	112	128	236	99.59	241	Ser997Asn (agc/aAc)	Rv3296	lhr	ATP-dependent helicase
3681548	0	A	SNP	C	80	100	176	100	180	Arg77Arg (agg/Cgg)	Rv3297	nei	endonuclease VIII
3685510	0	T	SNP	C	123	127	247	99.6	251	Ser152Gly (agt/Ggt)	Rv3299c	atsB	arylsulfatase AtsB
3689523	0	G	SNP	T	100	107	206	100	207	Cys472_ (tgc/tgA)	Rv3303c	lpdA	NAD(P)H quinone reductase LpdA
3690016	0	A	SNP	G	107	123	227	99.57	231	Leu308Ser (ttg/tCg)	Rv3303c	lpdA	NAD(P)H quinone reductase LpdA
3693681	0	A	SNP	C	126	103	225	100	229	Ala103Ala (gct/gcG)	Rv3306c	amiB1	amidase AmiB
3696692	0	G	SNP	A	91	107	196	99.5	199	Thr134Thr (acc/acT)	Rv3309c	upp	uracil phosphoribosyltransferase
3697585	0	C	SNP	T	97	96	190	98.97	195	Leu130Phe (ctc/Ttc)	Rv3310	sapM	acid phosphatase
3704596	0	G	SNP	C	89	109	196	100	198	Val54Leu (gtg/Ctg)	Rv3317	sdhD	succinate dehydrogenase hydrophobic membrane anchor subunit
3711910	0	G	SNP	A	82	57	137	100	139	Trp54_ (tgg/tgA)	Rv3327	-	transposase fusion protein
3712372	0	A	SNP	G	67	71	137	100	138	Leu208Leu (cta/ctG)	Rv3327	-	transposase fusion protein
3714211	0	G	SNP	T	106	103	208	100	209	Pro41Gln (ccg/cAg)	Rv3328c	sigJ	ECF RNA polymerase sigma factor SigJ
3714318	0	T	SNP	C	102	95	197	99.49	198	Glu5Glu (gaa/gaG)	Rv3328c	sigJ	ECF RNA polymerase sigma factor SigJ
3714639	0	G	SNP	A	96	123	218	99.55	220	Arg83His (cgc/cAc)	Rv3329	-	aminotransferase
3714757	0	A	SNP	C	101	94	192	100	195	Gln122His (caa/caC)	Rv3329	-	aminotransferase
3715775	0	C	SNP	T	107	110	213	100	217
3718357	0	C	SNP	T	106	109	212	100	215	Pro423Leu (ccg/cTg)	Rv3331	sugI	sugar-transport integral membrane protein SugI
3721806	0	G	SNP	C	119	99	216	100	218	Gly265Gly (ggc/ggG)	Rv3335c	-	integral membrane protein
3729342	0	C	SNP	T	113	119	227	100	232	Ala240Val (gcg/gTg)	Rv3342	-	methyltransferase
3729597	0	G	SNP	C	99	123	219	100	222	Leu2447Val (ctc/Gtc)	Rv3343c	PPE54	PPE family protein PPE54
3730371	0	C	SNP	T	88	81	162	91.35	185	Gly2189Ser (ggc/Agc)	Rv3343c	PPE54	PPE family protein PPE54
3730466	0	A	SNP	G	89	91	180	80.72	223	Ile2157Thr (atc/aCc)	Rv3343c	PPE54	PPE family protein PPE54
3732310	0	G	SNP	A	138	169	298	97.77	314	Asn1542Asn (aac/aaT)	Rv3343c	PPE54	PPE family protein PPE54
3732624	0	A	SNP	G	81	77	154	85.87	184	Leu1438Leu (ttg/Ctg)	Rv3343c	PPE54	PPE family protein PPE54
3735802	0	C	SNP	G	88	105	191	92.79	208	Thr378Thr (acg/acC)	Rv3343c	PPE54	PPE family protein PPE54
3736024	0	A	SNP	G	91	91	174	100	182	Gly304Gly (ggt/ggC)	Rv3343c	PPE54	PPE family protein PPE54
3736628	0	T	SNP	G	116	105	216	99.1	223	Glu103Ala (gag/gCg)	Rv3343c	PPE54	PPE family protein PPE54
3737479	0	G	Del	GAP	28	39	68	93.06	72		Rv3344c	PE_PGRS49	PE-PGRS family protein PE_PGRS49
3737480	0	G	Del	GAP	28	39	69	97.1	69		Rv3344c	PE_PGRS49	PE-PGRS family protein PE_PGRS49
3737481	0	C	Del	GAP	28	39	69	95.71	70		Rv3344c	PE_PGRS49	PE-PGRS family protein PE_PGRS49
3737482	0	G	Del	GAP	28	39	69	95.71	70		Rv3344c	PE_PGRS49	PE-PGRS family protein PE_PGRS49
3737483	0	C	Del	GAP	28	39	69	97.1	69		Rv3344c	PE_PGRS49	PE-PGRS family protein PE_PGRS49
3737484	0	C	Del	GAP	28	39	69	97.1	69		Rv3344c	PE_PGRS49	PE-PGRS family protein PE_PGRS49
3737485	0	G	Del	GAP	28	39	69	95.71	70		Rv3344c	PE_PGRS49	PE-PGRS family protein PE_PGRS49
3737486	0	C	Del	GAP	28	39	69	95.71	70		Rv3344c	PE_PGRS49	PE-PGRS family protein PE_PGRS49
3737487	0	C	Del	GAP	28	39	69	97.1	69		Rv3344c	PE_PGRS49	PE-PGRS family protein PE_PGRS49
3737488	0	G	Del	GAP	28	39	69	95.71	70		Rv3344c	PE_PGRS49	PE-PGRS family protein PE_PGRS49
3737489	0	G	Del	GAP	28	39	69	97.1	69		Rv3344c	PE_PGRS49	PE-PGRS family protein PE_PGRS49
3737490	0	C	Del	GAP	28	39	69	95.71	70		Rv3344c	PE_PGRS49	PE-PGRS family protein PE_PGRS49
3737491	0	G	Del	GAP	28	39	69	97.1	69		Rv3344c	PE_PGRS49	PE-PGRS family protein PE_PGRS49
3737492	0	C	Del	GAP	28	39	69	98.53	68		Rv3344c	PE_PGRS49	PE-PGRS family protein PE_PGRS49
3737493	0	C	Del	GAP	28	39	69	95.71	70		Rv3344c	PE_PGRS49	PE-PGRS family protein PE_PGRS49
3737494	0	G	Del	GAP	28	39	69	95.71	70		Rv3344c	PE_PGRS49	PE-PGRS family protein PE_PGRS49
3737495	0	C	Del	GAP	28	39	69	95.71	70		Rv3344c	PE_PGRS49	PE-PGRS family protein PE_PGRS49
3737496	0	C	Del	GAP	28	39	69	95.71	70		Rv3344c	PE_PGRS49	PE-PGRS family protein PE_PGRS49
3737497	0	G	Del	GAP	28	39	69	95.71	70		Rv3344c	PE_PGRS49	PE-PGRS family protein PE_PGRS49
3737498	0	C	Del	GAP	28	39	69	98.53	68		Rv3344c	PE_PGRS49	PE-PGRS family protein PE_PGRS49
3737499	0	C	Del	GAP	27	39	69	92.96	71		Rv3344c	PE_PGRS49	PE-PGRS family protein PE_PGRS49
3737500	0	A	Del	GAP	27	39	69	95.65	69		Rv3344c	PE_PGRS49	PE-PGRS family protein PE_PGRS49
3737501	0	C	Del	GAP	27	39	69	94.29	70		Rv3344c	PE_PGRS49	PE-PGRS family protein PE_PGRS49
3737502	0	C	Del	GAP	26	39	69	87.84	74		Rv3344c	PE_PGRS49	PE-PGRS family protein PE_PGRS49
3738364	0	G	SNP	A	28	74	98	98.08	104	Arg1471Trp (cgg/Tgg)	Rv3345c	PE_PGRS50	PE-PGRS family protein PE_PGRS50
3738417	0	G	Del	GAP	11	53	60	95.52	67		Rv3345c	PE_PGRS50	PE-PGRS family protein PE_PGRS50
3739497	0	A	Del	GAP	92	78	151	87.63	194		Rv3345c	PE_PGRS50	PE-PGRS family protein PE_PGRS50
3739498	0	C	Del	GAP	92	78	151	87.18	195		Rv3345c	PE_PGRS50	PE-PGRS family protein PE_PGRS50
3739499	0	A	Del	GAP	92	78	151	89.01	191		Rv3345c	PE_PGRS50	PE-PGRS family protein PE_PGRS50
3739500	0	C	Del	GAP	88	78	150	88.3	188		Rv3345c	PE_PGRS50	PE-PGRS family protein PE_PGRS50
3739501	0	C	Del	GAP	88	78	150	88.3	188		Rv3345c	PE_PGRS50	PE-PGRS family protein PE_PGRS50
3739502	0	G	Del	GAP	88	78	150	88.3	188		Rv3345c	PE_PGRS50	PE-PGRS family protein PE_PGRS50
3739503	0	C	Del	GAP	90	78	151	90.32	186		Rv3345c	PE_PGRS50	PE-PGRS family protein PE_PGRS50
3739504	0	C	Del	GAP	90	78	151	97.11	173		Rv3345c	PE_PGRS50	PE-PGRS family protein PE_PGRS50
3739505	0	A	Del	GAP	90	78	151	99.41	169		Rv3345c	PE_PGRS50	PE-PGRS family protein PE_PGRS50
3740181	0	T	SNP	C	119	130	246	98.03	254	Asn865Ser (aat/aGt)	Rv3345c	PE_PGRS50	PE-PGRS family protein PE_PGRS50
3740549	0	G	Del	GAP	87	92	181	94.71	189		Rv3345c	PE_PGRS50	PE-PGRS family protein PE_PGRS50
3741240	0	C	SNP	T	96	105	192	99.01	203	Gly512Asp (ggt/gAt)	Rv3345c	PE_PGRS50	PE-PGRS family protein PE_PGRS50
3746409	0	A	SNP	G	130	82	209	100	212	Leu2259Pro (ctg/cCg)	Rv3347c	PPE55	PPE family protein PPE55
3749653	0	G	SNP	A	94	94	186	98.95	190	Gln1178_ (caa/Taa)	Rv3347c	PPE55	PPE family protein PPE55
3750177	0	A	SNP	T	60	75	133	100	135	Phe1003Tyr (ttc/tAc)	Rv3347c	PPE55	PPE family protein PPE55
3750178	0	A	SNP	C	58	76	133	100	134	Phe1003Val (ttc/Gtc)	Rv3347c	PPE55	PPE family protein PPE55
3750185	0	C	SNP	G	58	72	130	100	130	Ser1000Ser (tcg/tcC)	Rv3347c	PPE55	PPE family protein PPE55
3750187	0	A	SNP	T	56	70	124	100	126	Ser1000Thr (tcg/Acg)	Rv3347c	PPE55	PPE family protein PPE55
3750188	0	C	SNP	G	58	71	129	100	129	Met999Ile (atg/atC)	Rv3347c	PPE55	PPE family protein PPE55
3750193	0	G	SNP	A	62	73	134	99.26	136	Leu998Phe (ctc/Ttc)	Rv3347c	PPE55	PPE family protein PPE55
3750205	0	C	SNP	T	71	87	157	99.37	159	Asp994Asn (gac/Aac)	Rv3347c	PPE55	PPE family protein PPE55
3750209	0	A	SNP	G	70	85	150	98.73	157	Asn992Asn (aat/aaC)	Rv3347c	PPE55	PPE family protein PPE55
3750210	0	T	SNP	G	67	84	150	98.05	154	Asn992Thr (aat/aCt)	Rv3347c	PPE55	PPE family protein PPE55
3750407	0	G	SNP	C	93	75	165	96	175	Gly926Gly (ggc/ggG)	Rv3347c	PPE55	PPE family protein PPE55
3750417	0	A	SNP	T	96	72	166	98.25	171	Phe923Tyr (ttc/tAc)	Rv3347c	PPE55	PPE family protein PPE55
3750421	0	T	SNP	C	96	71	162	97.66	171	Ser922Gly (agc/Ggc)	Rv3347c	PPE55	PPE family protein PPE55
3750584	0	G	SNP	A	84	104	185	97.41	193	Asn867Asn (aac/aaT)	Rv3347c	PPE55	PPE family protein PPE55
3752003	0	G	SNP	C	71	75	144	99.32	147	Val394Val (gtc/gtG)	Rv3347c	PPE55	PPE family protein PPE55
3752006	0	G	SNP	A	69	75	144	99.31	145	Asn393Asn (aac/aaT)	Rv3347c	PPE55	PPE family protein PPE55
3752007	0	T	SNP	C	72	73	142	99.32	146	Asn393Ser (aac/aGc)	Rv3347c	PPE55	PPE family protein PPE55
3752008	0	T	SNP	C	69	76	140	98.64	147	Asn393Asp (aac/Gac)	Rv3347c	PPE55	PPE family protein PPE55
3752012	0	C	SNP	G	75	78	149	99.35	154	Pro391Pro (ccg/ccC)	Rv3347c	PPE55	PPE family protein PPE55
3752207	0	A	SNP	G	109	92	200	100	201	Ile326Ile (att/atC)	Rv3347c	PPE55	PPE family protein PPE55
3753116	0	C	SNP	T	99	114	210	97.26	219	Pro23Pro (ccg/ccA)	Rv3347c	PPE55	PPE family protein PPE55
3753164	0	T	SNP	G	92	107	195	99	201	Pro7Pro (cca/ccC)	Rv3347c	PPE55	PPE family protein PPE55
3753629	1	T	Ins	G	99	99	198	92.09	198
3753629	2	T	Ins	C	99	99	198	92.09	198
3758999	0	C	SNP	T	111	124	232	98.74	238	Gly2702Ser (ggt/Agt)	Rv3350c	PPE56	PPE family protein PPE56
3763724	0	A	SNP	G	91	93	180	99.46	185	Phe1127Leu (ttc/Ctc)	Rv3350c	PPE56	PPE family protein PPE56
3771009	0	T	SNP	G	114	101	211	99.54	216	Ser79Ser (tct/tcG)	Rv3357	relJ	antitoxin RelJ
3772834	0	A	Del	GAP	99	117	211	97.74	221		Rv3360	-	hypothetical protein
3787466	0	G	SNP	C	116	106	220	100	222	Glu385Gln (gag/Cag)	Rv3372	otsB2	trehalose 6-phosphate phosphatase
3794867	1	C	Ins	C	85	80	165	94.83	166		Rv3379c	dxs2	1-deoxy-D-xylulose 5-phosphate synthase
3794867	2	C	Ins	A	86	80	166	95.4	166		Rv3379c	dxs2	1-deoxy-D-xylulose 5-phosphate synthase
3798095	0	A	SNP	C	99	90	189	100	189	Val132Gly (gtc/gGc)	Rv3383c	idsB	polyprenyl synthetase IdsB
3799512	0	C	SNP	T	106	90	196	100	196	Ala42Thr (gcg/Acg)	Rv3384c	vapC46	ribonuclease VapC46
3812582	0	C	SNP	A	88	104	191	100	192	Arg499Arg (cgg/cgT)	Rv3396c	guaA	GMP synthase
3815477	0	G	SNP	T	119	99	217	100	218	Ala210Ala (gcc/gcA)	Rv3398c	idsA1	multifunctional dimethylallyltransferase/geranyltranstransferase/farnesylt ranstransferase
3817117	0	C	SNP	A	102	113	212	100	215	Ala330Glu (gcg/gAg)	Rv3399	-	S-adenosylmethionine-dependentmethyltransferase
3821503	0	A	SNP	C	80	110	188	99.48	191	Leu130Arg (cta/cGa)	Rv3402c	-	hypothetical protein
3821845	0	G	SNP	T	81	97	176	100	178	Ala16Glu (gca/gAa)	Rv3402c	-	hypothetical protein
3823159	0	A	SNP	T	84	88	170	100	172	Val235Val (gtt/gtA)	Rv3403c	-	hypothetical protein
3826684	0	C	SNP	T	90	92	180	100	182	Ser46Leu (tcg/tTg)	Rv3408	vapC47	ribonuclease VapC47
3829770	0	T	SNP	C	106	123	228	100	229	Pro47Pro (cca/ccG)	Rv3410c	guaB3	oxidoreductase
3830695	0	A	SNP	G	100	98	197	99.5	199	Ala275Ala (gct/gcC)	Rv3411c	guaB2	inosine-5'-monophosphate dehydrogenase
3838871	0	A	SNP	G	133	122	252	99.61	256	Ala64Ala (gct/gcC)	Rv3420c	rimI	ribosomal-protein-alanine acetyltransferase RimI
3841473	0	C	SNP	T	111	113	211	99.12	226
3842620	0	A	SNP	G	97	90	186	100	187	Thr128Ala (act/Gct)	Rv3425	PPE57	PPE family protein PPE57
3842625	0	A	SNP	G	102	91	191	100	193	Pro129Pro (cca/ccG)	Rv3425	PPE57	PPE family protein PPE57
3843408	0	G	Del	GAP	87	90	172	96.72	183		Rv3426	PPE58	PPE family protein PPE58
3844757	0	C	Del	GAP	113	87	195	94.34	212		Rv3428c	-	transposase
3844992	0	T	SNP	A	124	112	236	100	236	Ser327Cys (agc/Tgc)	Rv3428c	-	transposase
3845695	0	C	SNP	T	132	115	245	99.2	249	Arg92Arg (cgg/cgA)	Rv3428c	-	transposase
3851887	0	A	SNP	C	120	95	212	99.54	216	Ser443Ala (tcg/Gcg)	Rv3433c	-	bifunctional ADP-dependent (S)-NAD(P)H-hydrate dehydratase/NAD(P)H-hydrate epimerase
3851888	0	T	SNP	C	122	99	217	99.55	222	Ala442Ala (gca/gcG)	Rv3433c	-	bifunctional ADP-dependent (S)-NAD(P)H-hydrate dehydratase/NAD(P)H-hydrate epimerase
3859893	0	C	SNP	T	116	126	241	100	242	Glu28Glu (gag/gaA)	Rv3440c	-	hypothetical protein
3860216	0	G	SNP	A	121	111	227	99.57	233	Ala385Ala (gcc/gcT)	Rv3441c	mrsA	phosphoglucosamine mutase
3862473	0	A	Del	GAP	110	94	195	100	204
3864995	0	T	SNP	C	112	111	220	100	223	Ser1082Gly (agc/Ggc)	Rv3447c	eccC4	ESX-4 secretion system protein EccC4
3869355	0	T	SNP	C	85	109	193	100	194	Ile335Thr (atc/aCc)	Rv3448	eccD4	ESX-4 secretion system protein EccD4
3870010	0	A	SNP	G	125	118	240	100	243	Thr87Ala (acc/Gcc)	Rv3449	mycP4	membrane-anchored mycosin
3871246	0	T	SNP	C	128	114	242	100	242	Gly417Gly (gga/ggG)	Rv3450c	eccB4	ESX-4 secretion system protein EccB4
3874723	0	T	Del	GAP	101	100	195	96.63	208
3874745	0	G	SNP	C	89	109	194	100	198
3877421	0	A	SNP	G	100	108	206	100	208	Pro4Pro (cct/ccC)	Rv3456c	rplQ	50S ribosomal protein L17
3880175	0	C	SNP	A	83	87	168	100	170
3883852	0	C	SNP	T	112	117	224	100	229	Leu110Leu (cta/Tta)	Rv3466	-	hypothetical protein
3883854	0	A	SNP	G	113	118	226	100	231	Leu110Leu (cta/ctG)	Rv3466	-	hypothetical protein
3884697	0	C	SNP	G	86	91	174	77.63	228	Ala245Gly (gcc/gGc)	Rv3467	-	hypothetical protein
3885886	0	T	SNP	C	131	111	241	99.59	243	Ile62Val (atc/Gtc)	Rv3468c	-	dTDP-glucose 4,6-dehydratase
3892671	0	A	SNP	G	94	104	195	100	198
3893480	0	G	SNP	A	100	93	191	100	193
3895727	0	C	SNP	A	96	120	216	100	216
3896340	0	T	SNP	G	105	92	192	100	197	Leu174Arg (ctc/cGc)	Rv3479	-	transmembrane protein
3898408	0	A	SNP	G	103	117	219	100	220	Ala863Ala (gca/gcG)	Rv3479	-	transmembrane protein
3906462	1	A	Ins	T	102	108	210	97.22	210		Rv3487c	lipF	carboxylesterase LipF
3908062	0	C	SNP	T	122	115	230	100	237
3909235	0	G	SNP	C	92	104	195	100	196	Val334Leu (gtg/Ctg)	Rv3490	otsA	trehalose-phosphate synthase
3909730	0	C	SNP	A	84	88	169	97.73	176	Gln499Lys (caa/Aaa)	Rv3490	otsA	trehalose-phosphate synthase
3917311	0	G	SNP	C	109	114	219	99.55	224	Gln230Glu (cag/Gag)	Rv3498c	mce4B	Mce family protein Mce4B
3918649	0	T	SNP	C	96	73	169	100	169	Gly184Gly (gga/ggG)	Rv3499c	mce4A	Mce family protein Mce4A
3933939	0	T	SNP	G	7	17	24	100	24	Ser979Ala (tct/Gct)	Rv3508	PE_PGRS54	PE-PGRS family protein PE_PGRS54
3934542	0	T	SNP	G	73	73	145	100	146	Ser1180Ala (tct/Gct)	Rv3508	PE_PGRS54	PE-PGRS family protein PE_PGRS54
3934699	0	G	SNP	A	79	103	173	97.85	186	Ser1232Asn (agc/aAc)	Rv3508	PE_PGRS54	PE-PGRS family protein PE_PGRS54
3934878	0	G	SNP	A	62	80	137	82.56	172	Asp1292Asn (gac/Aac)	Rv3508	PE_PGRS54	PE-PGRS family protein PE_PGRS54
3935335	0	T	SNP	C	42	31	72	97.33	75	Val1444Ala (gtc/gCc)	Rv3508	PE_PGRS54	PE-PGRS family protein PE_PGRS54
3935494	0	C	SNP	A	18	10	28	96.55	29	Ala1497Asp (gcc/gAc)	Rv3508	PE_PGRS54	PE-PGRS family protein PE_PGRS54
3935950	0	T	SNP	C	46	37	82	100	83	Val1649Ala (gtc/gCc)	Rv3508	PE_PGRS54	PE-PGRS family protein PE_PGRS54
[truncated: 311 more rows]
