# Supplementary material for: Novel Mutations in Putative Nicotinic Acid Phosphoribosyltransferases of Mycobacterium tuberculosis and Their Effect on Protein Thermodynamic Properties
Source: Polymers (Basel). 2022 Apr 18;14(8):1623. doi: 10.3390/polym14081623 (PMC9031469; doi:10.3390/polym14081623)
Supplement: Supplementary file 1 [file polymers-14-01623-s001.zip › Supplementary files S1/760.xlsx]

## Sheet: 760
#Pos	Insindex	Ref	Type	Allel	CovFor	CovRev	Qual20	Freq	Cov	Subst	Gene	GeneName	Product	ResistanceSNP	PhyloSNP	InterestingRegion
1849	0	C	SNP	A	137	103	235	99.59	241
1977	0	A	SNP	G	137	124	258	100	261
3446	0	C	SNP	T	114	100	210	98.17	218	Ala56Val (gcc/gTc)	Rv0003	recF	DNA replication/repair protein RecF
4013	0	T	SNP	C	113	120	232	100	233	Ile245Thr (atc/aCc)	Rv0003	recF	DNA replication/repair protein RecF
7362	0	G	SNP	C	122	124	245	100	246	Glu21Gln (gag/Cag)	Rv0006	gyrA	DNA gyrase subunit A			fluoroquinolones (FQ)
7582	0	A	SNP	C	111	110	217	100	221	Asp94Ala (gac/gCc)	Rv0006	gyrA	DNA gyrase subunit A	fluoroquinolones (FQ)		fluoroquinolones (FQ)
7585	0	G	SNP	C	110	109	215	99.55	220	Ser95Thr (agc/aCc)	Rv0006	gyrA	DNA gyrase subunit A		phylo (not H37Rv)	fluoroquinolones (FQ)
9304	0	G	SNP	A	105	89	193	100	194	Gly668Asp (ggc/gAc)	Rv0006	gyrA	DNA gyrase subunit A			fluoroquinolones (FQ)
11879	0	A	SNP	G	111	78	186	100	189	Ser145Pro (tcc/Ccc)	Rv0008c	-	cell wall synthesis protein CwsA
12204	0	G	SNP	A	103	116	216	100	219	Leu36Leu (ctc/ctT)	Rv0008c	-	cell wall synthesis protein CwsA
14785	0	T	SNP	C	94	111	203	100	205	Cys233Arg (tgc/Cgc)	Rv0012	-	membrane protein
15117	0	C	SNP	G	83	96	177	100	179	Ile68Met (atc/atG)	Rv0013	trpG	anthranilate synthase component II
21795	0	G	SNP	A	110	75	179	100	185	Pro463Ser (ccg/Tcg)	Rv0018c	pstP	phosphoserine/threonine phosphatase PstP
24007	0	G	SNP	T	110	70	178	98.9	182	Arg480Arg (cgg/Agg)	Rv0020c	fhaA	FHA domain-containing protein FhaA
24699	0	C	Del	GAP	68	87	151	75.24	206		Rv0020c	fhaA	FHA domain-containing protein FhaA
24700	0	C	Del	GAP	68	87	151	76.35	203		Rv0020c	fhaA	FHA domain-containing protein FhaA
24701	0	G	Del	GAP	68	87	151	77.5	200		Rv0020c	fhaA	FHA domain-containing protein FhaA
24702	0	C	Del	GAP	68	87	151	78.28	198		Rv0020c	fhaA	FHA domain-containing protein FhaA
24703	0	G	Del	GAP	68	87	151	77.89	199		Rv0020c	fhaA	FHA domain-containing protein FhaA
24704	0	T	Del	GAP	68	87	151	78.28	198		Rv0020c	fhaA	FHA domain-containing protein FhaA
24705	0	T	Del	GAP	68	87	151	79.08	196		Rv0020c	fhaA	FHA domain-containing protein FhaA
24706	0	G	Del	GAP	68	87	151	78.28	198		Rv0020c	fhaA	FHA domain-containing protein FhaA
24707	0	C	Del	GAP	68	87	151	78.28	198		Rv0020c	fhaA	FHA domain-containing protein FhaA
24708	0	T	Del	GAP	68	87	151	79.49	195		Rv0020c	fhaA	FHA domain-containing protein FhaA
24709	0	C	Del	GAP	68	87	151	79.9	194		Rv0020c	fhaA	FHA domain-containing protein FhaA
24710	0	G	Del	GAP	68	87	151	80.31	193		Rv0020c	fhaA	FHA domain-containing protein FhaA
24711	0	G	Del	GAP	68	87	151	82.45	188		Rv0020c	fhaA	FHA domain-containing protein FhaA
24712	0	G	Del	GAP	68	87	151	82.01	189		Rv0020c	fhaA	FHA domain-containing protein FhaA
24713	0	G	Del	GAP	68	87	151	82.45	188		Rv0020c	fhaA	FHA domain-containing protein FhaA
24714	0	T	Del	GAP	68	87	151	83.78	185		Rv0020c	fhaA	FHA domain-containing protein FhaA
24715	0	A	Del	GAP	68	87	151	84.7	183		Rv0020c	fhaA	FHA domain-containing protein FhaA
24716	0	A	Del	GAP	68	87	151	86.11	180		Rv0020c	fhaA	FHA domain-containing protein FhaA
26957	0	C	SNP	G	96	79	172	100	175
26959	0	C	SNP	G	95	82	173	100	177
27487	0	G	SNP	A	99	105	203	99.51	205
29151	0	C	SNP	T	81	105	184	99.47	187	Arg264Trp (cgg/Tgg)	Rv0024	-	NLP/P60 family protein
32219	0	C	SNP	T	110	89	199	99	201	Leu55Phe (ctt/Ttt)	Rv0029	-	hypothetical protein
34044	0	T	SNP	C	88	90	172	100	178
34569	0	C	Del	GAP	84	70	153	98.09	157		Rv0032	bioF2	8-amino-7-oxononanoate synthase
37031	0	C	SNP	G	88	98	184	100	186	Ala55Ala (gcc/gcG)	Rv0034	-	hypothetical protein
39030	0	C	SNP	T	276	379	634	81.77	801
42281	0	C	SNP	A	98	110	207	100	208	Cys24Phe (tgc/tTc)	Rv0039c	-	transmembrane protein
42967	0	G	SNP	C	117	99	213	100	216	Pro133Pro (ccc/ccG)	Rv0040c	mtc28	hypothetical protein
49360	0	C	SNP	T	116	95	207	99.53	212	Val194Ile (gtc/Atc)	Rv0045c	-	hydrolase
49691	0	C	Del	GAP	119	99	211	97.76	223		Rv0045c	-	hydrolase
49692	0	C	Del	GAP	118	99	210	99.54	218		Rv0045c	-	hydrolase
50557	0	T	SNP	C	92	100	188	100	192	Arg190Gly (agg/Ggg)	Rv0046c	ino1	inositol-3-phosphate synthase
51949	0	A	SNP	G	90	113	200	99.51	204	Val250Ala (gtc/gCc)	Rv0048c	-	membrane protein
53422	0	G	SNP	A	109	109	212	100	218
54107	0	C	SNP	A	102	89	190	100	191	Gln149Lys (cag/Aag)	Rv0050	ponA1	bifunctional penicillin-insensitive transglycosylase/penicillin-sensitive transpeptidase
54394	0	A	SNP	G	93	97	187	100	190	Ala244Ala (gca/gcG)	Rv0050	ponA1	bifunctional penicillin-insensitive transglycosylase/penicillin-sensitive transpeptidase
54842	0	G	SNP	T	82	89	164	100	171	Ala394Ser (gcg/Tcg)	Rv0050	ponA1	bifunctional penicillin-insensitive transglycosylase/penicillin-sensitive transpeptidase
54922	0	C	SNP	T	93	91	182	100	184	Ala420Ala (gcc/gcT)	Rv0050	ponA1	bifunctional penicillin-insensitive transglycosylase/penicillin-sensitive transpeptidase
55543	1	G	Ins	C	94	93	187	93.97	187		Rv0050	ponA1	bifunctional penicillin-insensitive transglycosylase/penicillin-sensitive transpeptidase
55543	2	G	Ins	C	94	93	187	93.97	187		Rv0050	ponA1	bifunctional penicillin-insensitive transglycosylase/penicillin-sensitive transpeptidase
55543	3	G	Ins	G	94	93	187	93.97	187		Rv0050	ponA1	bifunctional penicillin-insensitive transglycosylase/penicillin-sensitive transpeptidase
55543	4	G	Ins	C	93	93	186	93.47	187		Rv0050	ponA1	bifunctional penicillin-insensitive transglycosylase/penicillin-sensitive transpeptidase
55543	5	G	Ins	C	94	93	187	93.97	187		Rv0050	ponA1	bifunctional penicillin-insensitive transglycosylase/penicillin-sensitive transpeptidase
55543	6	G	Ins	T	94	93	187	93.97	187		Rv0050	ponA1	bifunctional penicillin-insensitive transglycosylase/penicillin-sensitive transpeptidase
55553	0	C	SNP	T	87	89	174	97.78	180	Pro631Ser (ccg/Tcg)	Rv0050	ponA1	bifunctional penicillin-insensitive transglycosylase/penicillin-sensitive transpeptidase
56001	0	G	SNP	A	74	112	185	100	186	Gln102Gln (cag/caA)	Rv0051	-	transmembrane protein
62049	0	A	SNP	G	102	103	198	100	205	Arg552Gly (agg/Ggg)	Rv0058	dnaB	replicative DNA helicase
65083	0	G	SNP	A	88	100	180	100	188	Pro90Ser (ccc/Tcc)	Rv0061c	-	hypothetical protein
66632	0	C	SNP	T	99	103	192	100	202	Pro361Ser (cct/Tct)	Rv0062	celA1	cellulase CelA
67012	0	C	SNP	T	89	130	210	100	219	Thr30Thr (acc/acT)	Rv0063	-	oxidoreductase
69097	0	T	Del	GAP	94	91	183	95.85	193		Rv0064	-	transmembrane protein
69984	0	C	SNP	A	87	85	170	99.42	173	Ala455Ala (gcc/gcA)	Rv0064	-	transmembrane protein
69989	0	G	SNP	A	92	87	177	100	179	Gly457Asp (ggt/gAt)	Rv0064	-	transmembrane protein
70267	0	G	SNP	T	94	97	187	99.48	192	Val550Phe (gtc/Ttc)	Rv0064	-	transmembrane protein
70816	0	A	SNP	G	101	87	186	99.47	189	Asn733Asp (aac/Gac)	Rv0064	-	transmembrane protein
71336	0	G	SNP	C	101	90	187	100	191	Arg906Pro (cgc/cCc)	Rv0064	-	transmembrane protein
72094	0	C	SNP	G	89	121	210	98.13	214	His92Asp (cac/Gac)	Rv0065	vapC1	ribonuclease VapC1
72549	0	C	SNP	T	90	88	176	99.44	179	Gly655Ser (ggt/Agt)	Rv0066c	icd2	isocitrate dehydrogenase
74293	0	C	SNP	T	94	102	192	100	196	Arg73Arg (cgg/cgA)	Rv0066c	icd2	isocitrate dehydrogenase
75233	0	C	SNP	A	88	97	178	100	185
75940	0	G	SNP	C	103	92	195	100	195	Val214Leu (gtg/Ctg)	Rv0068	-	oxidoreductase
80616	0	C	SNP	G	89	72	159	100	161
82906	0	C	Del	GAP	89	81	170	97.14	175		Rv0074	-	hypothetical protein
92199	0	T	SNP	G	113	85	195	100	198	Thr600Thr (act/acG)	Rv0083	-	oxidoreductase
97036	0	A	SNP	C	68	81	144	99.33	150	Asp37Ala (gac/gCc)	Rv0088	-	polyketide cyclase/dehydrase
103930	0	G	SNP	C	79	97	175	75.86	232	Ala245Gly (gcc/gGc)	Rv0094c	-	hypothetical protein
104712	0	C	SNP	T	145	106	250	95.08	264
104824	0	C	SNP	A	123	125	242	100	248	Ser131Ile (agc/aTc)	Rv0095c	-	hypothetical protein
105736	0	T	SNP	C	104	92	194	99.49	197	Val138Ala (gtc/gCc)	Rv0096	PPE1	PPE family protein PPE1
116000	0	T	SNP	G	99	103	197	99.51	203	Val2000Val (gtt/gtG)	Rv0101	nrp	peptide synthetase Nrp
117389	0	C	SNP	T	98	110	204	100	208	Thr2463Thr (acc/acT)	Rv0101	nrp	peptide synthetase Nrp
122109	0	A	SNP	G	78	110	184	99.47	189	Leu22Ser (ttg/tCg)	Rv0103c	ctpB	cation-transporter P-type ATPase B
123198	0	T	SNP	C	84	105	188	100	189	Pro294Pro (cct/ccC)	Rv0104	-	hypothetical protein
123520	0	T	SNP	C	73	98	170	100	171	Tyr402His (tat/Cat)	Rv0104	-	hypothetical protein
123745	0	G	SNP	A	107	64	170	100	171	Gly477Arg (ggg/Agg)	Rv0104	-	hypothetical protein
125830	1	G	Ins	A	96	84	180	97.83	180		Rv0107c	ctpI	cation-transporter ATPase I
129576	0	A	SNP	C	101	128	224	98.28	233	Ala322Ala (gct/gcG)	Rv0107c	ctpI	cation-transporter ATPase I
131174	1	T	Ins	G	93	76	169	93.89	169
132417	0	C	SNP	G	144	131	271	100	275	Arg346Gly (cgc/Ggc)	Rv0109	PE_PGRS1	PE-PGRS family protein PE_PGRS1
133839	0	C	SNP	T	93	83	174	100	176
143207	0	T	SNP	C	108	123	228	100	231	Ser224Gly (agc/Ggc)	Rv0118c	oxcA	oxalyl-CoA decarboxylase OxcA
144865	0	C	SNP	T	92	74	163	99.4	167	Leu273Leu (ctg/Ttg)	Rv0119	fadD7	fatty-acid--CoA ligase FadD7
146087	0	T	SNP	C	79	89	165	99.41	169	Asn562Ser (aat/aGt)	Rv0120c	fusA2	elongation factor G
150360	0	G	SNP	A	88	70	152	99.37	159	Gly276Gly (ggg/ggA)	Rv0124	PE_PGRS2	PE-PGRS family protein PE_PGRS2
151846	0	C	SNP	T	87	106	188	100	193	Ser233Ser (tcc/tcT)	Rv0125	pepA	serine protease PepA
154283	0	T	SNP	C	94	110	202	100	204	Ser18Pro (tcg/Ccg)	Rv0127	mak	maltokinase
157129	0	C	SNP	T	86	106	190	100	192	Gly158Ser (ggc/Agc)	Rv0129c	fbpC	diacylglycerol acyltransferase/mycolyltransferase Ag85C		phylo (Delhi/CAS)
165301	0	G	SNP	T	78	67	141	99.32	146
170671	0	G	SNP	A	96	83	176	99.44	180	Ala130Thr (gcc/Acc)	Rv0144	-	transcriptional regulator
172492	0	C	SNP	G	101	88	188	100	189	Tyr94_ (tac/taG)	Rv0146	-	S-adenosylmethionine-dependentmethyltransferase
176535	0	G	Del	GAP	88	91	177	94.21	190		Rv0149	-	quinone oxidoreductase
177857	0	G	SNP	A	101	74	171	100	175	Leu485Leu (ctg/Ttg)	Rv0151c	PE1	PE family protein PE1
178205	0	C	SNP	G	87	98	182	100	185	Gly369Arg (ggc/Cgc)	Rv0151c	PE1	PE family protein PE1
178453	0	C	SNP	G	90	72	159	100	162	Gly286Ala (ggg/gCg)	Rv0151c	PE1	PE family protein PE1
181090	0	C	SNP	T	80	112	186	99.48	193
188317	0	A	SNP	G	85	65	148	99.34	151	Ser175Pro (tcc/Ccc)	Rv0159c	PE3	PE family protein PE3
188800	0	T	SNP	C	100	111	209	100	211	Thr14Ala (acg/Gcg)	Rv0159c	PE3	PE family protein PE3
189850	0	A	SNP	G	74	71	145	100	145	Phe197Ser (ttc/tCc)	Rv0160c	PE4	PE family protein PE4
194305	1	C	Ins	G	97	91	188	95.92	188		Rv0165c	mce1R	transcriptional regulator Mce1R
194305	2	C	Ins	G	96	89	185	94.39	185		Rv0165c	mce1R	transcriptional regulator Mce1R
194681	0	G	SNP	C	101	104	205	100	205	Leu45Leu (ctc/ctG)	Rv0165c	mce1R	transcriptional regulator Mce1R
196642	0	C	SNP	T	91	87	172	100	178	Asn550Asn (aac/aaT)	Rv0166	fadD5	fatty-acid--CoA ligase FadD5
198401	0	G	SNP	T	96	85	178	99.45	182	Gly248Cys (ggc/Tgc)	Rv0168	yrbE1B	membrane protein
199470	0	T	SNP	G	103	113	215	100	216	Ser313Ala (tcc/Gcc)	Rv0169	mce1A	Mce family protein Mce1A
206339	0	T	SNP	C	107	77	180	100	184	Leu370Pro (ctg/cCg)	Rv0174	mce1F	Mce family protein Mce1F
206481	0	C	SNP	G	87	66	148	97.45	157	Pro417Pro (ccc/ccG)	Rv0174	mce1F	Mce family protein Mce1F
206484	0	G	SNP	T	76	79	149	95.68	162	Gly418Gly (ggg/ggT)	Rv0174	mce1F	Mce family protein Mce1F
207079	0	G	SNP	C	69	74	140	99.31	144	Arg89Pro (cgc/cCc)	Rv0175	-	Mce associated membrane protein
209080	0	C	SNP	T	104	95	197	99	201	Ala48Val (gcc/gTc)	Rv0178	-	Mce associated membrane protein
209262	0	G	SNP	A	98	110	206	99.05	210	Ala109Thr (gcc/Acc)	Rv0178	-	Mce associated membrane protein
210624	0	C	SNP	T	95	59	153	99.35	155	Leu63Leu (ctg/ctA)	Rv0179c	lprO	lipoprotein LprO
217201	0	T	SNP	C	113	81	193	100	194	Asn311Asn (aat/aaC)	Rv0186	bglS	beta-glucosidase BglS
218599	0	T	SNP	C	78	92	166	100	170
223942	0	T	SNP	C	132	105	235	100	237	Ser127Pro (tcg/Ccg)	Rv0192	-	hypothetical protein
224338	0	C	SNP	T	72	82	153	100	154	Pro259Ser (ccg/Tcg)	Rv0192	-	hypothetical protein
225323	0	T	SNP	C	96	95	185	100	191	Lys417Glu (aag/Gag)	Rv0193c	-	hypothetical protein
227098	0	T	SNP	C	85	91	174	100	176	Met74Thr (atg/aCg)	Rv0194	-	multidrug ABC transporter ATPase/permease
230576	1	G	Ins	T	72	83	155	96.27	155
230921	0	C	Del	GAP	85	80	163	100	165		Rv0195	-	two component transcriptional regulator
231114	0	C	SNP	G	61	74	134	100	135	Ala72Ala (gcc/gcG)	Rv0195	-	two component transcriptional regulator
234477	0	T	SNP	G	86	82	165	100	168	Tyr749_ (tat/taG)	Rv0197	-	oxidoreductase
234496	1	C	Ins	G	85	67	152	99.35	152		Rv0197	-	oxidoreductase
234496	2	C	Ins	T	85	67	152	99.35	152		Rv0197	-	oxidoreductase
244978	0	C	SNP	T	87	112	193	99	201	Asp781Asn (gac/Aac)	Rv0206c	mmpL3	transmembrane transport protein MmpL3
247494	0	C	SNP	T	94	83	173	100	177	Gly207Ser (ggt/Agt)	Rv0207c	-	hypothetical protein
249522	0	T	SNP	C	97	100	195	100	197	Val162Ala (gtg/gCg)	Rv0209	-	hypothetical protein
251575	0	G	SNP	A	87	119	204	100	206	Ala486Thr (gcg/Acg)	Rv0210	-	hypothetical protein
255373	0	T	SNP	C	83	73	155	100	156	Asp193Gly (gac/gGc)	Rv0213c	-	methyltransferase
255864	0	C	SNP	T	70	69	139	98.58	141	Glu29Glu (gag/gaA)	Rv0213c	-	methyltransferase
257071	0	C	SNP	T	77	61	137	99.28	139	Tyr336Tyr (tac/taT)	Rv0214	fadD4	fatty-acid--CoA ligase FadD4
261869	0	T	SNP	C	109	87	192	100	196	Cys316Arg (tgt/Cgt)	Rv0218	-	transmembrane protein
262268	0	A	SNP	T	99	88	185	99.47	188	Ala5Ala (gca/gcT)	Rv0219	-	transmembrane protein
264992	0	T	SNP	C	108	88	190	99.49	197	Leu309Pro (ctg/cCg)	Rv0221	-	diacyglycerol O-acyltransferase
265554	0	A	SNP	C	122	115	234	100	237	Val16Val (gta/gtC)	Rv0222	echA1	enoyl-CoA hydratase EchA1
266405	0	C	SNP	T	87	90	175	99.44	178	Gly454Ser (ggc/Agc)	Rv0223c	-	aldehyde dehydrogenase
274463	0	C	SNP	A	93	82	173	100	175	Arg86Leu (cgt/cTt)	Rv0229c	-	hypothetical protein
276539	0	G	SNP	C	85	77	162	99.39	163	Gly161Ala (ggc/gCc)	Rv0231	fadE4	acyl-CoA dehydrogenase FadE4
278681	0	C	SNP	G	106	106	211	100	212	His33Asp (cat/Gat)	Rv0233	nrdB	ribonucleoside-diphosphate reductase subunit beta NrdB
283614	0	T	SNP	C	109	118	224	99.56	228	Ser1080Gly (agc/Ggc)	Rv0236c	aftD	alpha-(1->3)-arabinofuranosyltransferase
285772	0	A	SNP	C	105	102	206	100	207	Pro360Pro (cct/ccG)	Rv0236c	aftD	alpha-(1->3)-arabinofuranosyltransferase
285871	0	A	SNP	G	111	110	217	100	221	Val327Val (gtt/gtC)	Rv0236c	aftD	alpha-(1->3)-arabinofuranosyltransferase
287142	0	C	Del	GAP	91	87	176	96.74	184
289253	0	C	SNP	T	82	84	162	100	166	Asp50Asp (gac/gaT)	Rv0239	vapB24	antitoxin VapB24
293628	1	A	Ins	C	84	82	166	91.21	166
301341	0	C	SNP	A	72	83	154	100	155	Pro105Pro (ccg/ccT)	Rv0249c	-	succinate dehydrogenase membrane anchor subunit
304923	0	A	SNP	G	78	78	156	100	156	Lys686Lys (aaa/aaG)	Rv0252	nirB	nitrite reductase large subunit NirB
305592	0	C	SNP	A	93	94	181	99.47	188	Ala47Glu (gcg/gAg)	Rv0253	nirD	nitrite reductase small subunit NirD
308661	0	A	SNP	G	73	77	146	100	150	Leu296Pro (ctg/cCg)	Rv0256c	PPE2	PPE family protein PPE2
309021	1	T	Ins	G	86	70	156	95.12	156		Rv0256c	PPE2	PPE family protein PPE2
310973	0	G	SNP	A	96	85	172	100	181	Ala182Val (gcg/gTg)	Rv0259c	-	hypothetical protein
311613	0	G	SNP	T	93	128	219	100	221	Val349Val (gtc/gtA)	Rv0260c	-	transcriptional regulator
324812	0	C	SNP	T	93	103	193	100	196	Asp82Asp (gac/gaT)	Rv0270	fadD2	fatty-acid--CoA ligase FadD2
325505	0	T	SNP	C	65	95	159	100	160	Val313Val (gtt/gtC)	Rv0270	fadD2	fatty-acid--CoA ligase FadD2
328569	0	G	SNP	C	84	88	172	100	172
333892	0	G	SNP	C	84	75	156	100	159	Arg807Gly (cgc/Ggc)	Rv0278c	-	PE-PGRS family protein PE_PGRS3
334006	0	C	SNP	T	78	60	129	97.87	141	Ala769Thr (gcc/Acc)	Rv0278c	-	PE-PGRS family protein PE_PGRS3
336683	0	G	SNP	T	6	15	21	84	25	Val797Val (gtc/gtA)	Rv0279c	PE_PGRS4	PE-PGRS family protein PE_PGRS4
336684	0	A	SNP	G	6	15	21	84	25	Val797Ala (gtc/gCc)	Rv0279c	PE_PGRS4	PE-PGRS family protein PE_PGRS4
336688	0	A	Del	GAP	6	18	24	96	25		Rv0279c	PE_PGRS4	PE-PGRS family protein PE_PGRS4
336689	0	G	Del	GAP	6	18	24	96	25		Rv0279c	PE_PGRS4	PE-PGRS family protein PE_PGRS4
336690	0	C	Del	GAP	6	18	24	96	25		Rv0279c	PE_PGRS4	PE-PGRS family protein PE_PGRS4
336691	0	T	Del	GAP	6	17	23	92	25		Rv0279c	PE_PGRS4	PE-PGRS family protein PE_PGRS4
336692	0	C	Del	GAP	6	16	22	88	25		Rv0279c	PE_PGRS4	PE-PGRS family protein PE_PGRS4
336693	0	G	Del	GAP	6	16	22	88	25		Rv0279c	PE_PGRS4	PE-PGRS family protein PE_PGRS4
336694	0	A	Del	GAP	6	17	23	92	25		Rv0279c	PE_PGRS4	PE-PGRS family protein PE_PGRS4
336695	0	A	Del	GAP	6	17	23	92	25		Rv0279c	PE_PGRS4	PE-PGRS family protein PE_PGRS4
336696	0	T	Del	GAP	6	17	23	92	25		Rv0279c	PE_PGRS4	PE-PGRS family protein PE_PGRS4
336697	0	T	Del	GAP	6	16	22	88	25		Rv0279c	PE_PGRS4	PE-PGRS family protein PE_PGRS4
336699	1	C	Ins	G	6	16	22	88	22		Rv0279c	PE_PGRS4	PE-PGRS family protein PE_PGRS4
336699	2	C	Ins	G	6	16	22	88	22		Rv0279c	PE_PGRS4	PE-PGRS family protein PE_PGRS4
336707	0	G	Del	GAP	6	15	21	87.5	24		Rv0279c	PE_PGRS4	PE-PGRS family protein PE_PGRS4
336708	0	T	Del	GAP	6	16	22	91.67	24		Rv0279c	PE_PGRS4	PE-PGRS family protein PE_PGRS4
336709	0	C	Del	GAP	6	15	21	80.77	26		Rv0279c	PE_PGRS4	PE-PGRS family protein PE_PGRS4
336710	0	A	Del	GAP	6	15	21	80.77	26		Rv0279c	PE_PGRS4	PE-PGRS family protein PE_PGRS4
337820	0	G	SNP	A	9	60	66	100	69	Gly418Gly (ggc/ggT)	Rv0279c	PE_PGRS4	PE-PGRS family protein PE_PGRS4
337959	0	A	SNP	C	38	10	48	100	48	Ile372Ser (atc/aGc)	Rv0279c	PE_PGRS4	PE-PGRS family protein PE_PGRS4
338020	0	A	SNP	C	71	12	81	100	83	Cys352Gly (tgc/Ggc)	Rv0279c	PE_PGRS4	PE-PGRS family protein PE_PGRS4
338100	0	T	SNP	C	74	33	100	100	107	Asn325Ser (aac/aGc)	Rv0279c	PE_PGRS4	PE-PGRS family protein PE_PGRS4
338453	0	A	SNP	G	8	37	44	100	45	Ala207Ala (gct/gcC)	Rv0279c	PE_PGRS4	PE-PGRS family protein PE_PGRS4
338648	0	T	SNP	G	83	13	96	84.21	114	Gly142Gly (gga/ggC)	Rv0279c	PE_PGRS4	PE-PGRS family protein PE_PGRS4
338669	0	T	SNP	C	88	15	102	87.29	118	Leu135Leu (tta/ttG)	Rv0279c	PE_PGRS4	PE-PGRS family protein PE_PGRS4
338682	0	T	SNP	G	82	15	97	88.99	109	Asp131Ala (gac/gCc)	Rv0279c	PE_PGRS4	PE-PGRS family protein PE_PGRS4
338683	0	C	SNP	G	79	15	94	89.52	105	Asp131His (gac/Cac)	Rv0279c	PE_PGRS4	PE-PGRS family protein PE_PGRS4
338685	0	C	SNP	G	83	15	97	89.91	109	Gly130Ala (ggg/gCg)	Rv0279c	PE_PGRS4	PE-PGRS family protein PE_PGRS4
338690	0	A	SNP	G	85	15	100	89.29	112	Asn128Asn (aat/aaC)	Rv0279c	PE_PGRS4	PE-PGRS family protein PE_PGRS4
338692	0	T	SNP	C	86	17	102	89.57	115	Asn128Asp (aat/Gat)	Rv0279c	PE_PGRS4	PE-PGRS family protein PE_PGRS4
339230	0	G	SNP	C	102	91	191	100	193
340372	0	T	SNP	C	15	71	85	100	86	Ser337Pro (tcg/Ccg)	Rv0280	PPE3	PPE family protein PPE3
342146	0	A	SNP	C	102	105	200	99.52	208	Glu6Ala (gaa/gCa)	Rv0282	eccA3	ESX-3 secretion system protein EccA
342873	0	C	SNP	T	95	88	179	100	183	Val248Val (gtc/gtT)	Rv0282	eccA3	ESX-3 secretion system protein EccA
346275	0	C	SNP	G	113	94	203	100	207	Pro214Arg (ccg/cGg)	Rv0284	eccC3	ESX-3 secretion system protein EccC3
350088	0	C	SNP	A	102	102	204	100	204	Leu52Met (ctg/Atg)	Rv0286	PPE4	PPE family protein PPE4
353197	0	C	SNP	T	108	82	186	100	190	Arg39Cys (cgc/Tgc)	Rv0290	eccD3	ESX-3 secretion system protein EccD
356528	0	A	SNP	G	102	121	220	99.11	225	Asn217Asp (aat/Gat)	Rv0292	eccE3	ESX-3 secretion system protein EccE
358022	0	G	SNP	C	74	121	192	99.49	196	Pro15Ala (ccc/Gcc)	Rv0293c	-	hypothetical protein
358473	0	G	SNP	C	102	98	192	100	200	Trp101Cys (tgg/tgC)	Rv0294	tam	trans-aconitate methyltransferase
361839	0	A	SNP	C	63	58	120	99.18	122	Asp169Ala (gac/gCc)	Rv0297	PE_PGRS5	PE-PGRS family protein PE_PGRS5
361895	0	T	SNP	A	64	57	120	98.37	123	Phe188Ile (ttc/Atc)	Rv0297	PE_PGRS5	PE-PGRS family protein PE_PGRS5
361896	0	T	SNP	A	67	58	124	99.21	126	Phe188Tyr (ttc/tAc)	Rv0297	PE_PGRS5	PE-PGRS family protein PE_PGRS5
361900	0	C	SNP	T	70	59	126	98.47	131	Gly189Gly (ggc/ggT)	Rv0297	PE_PGRS5	PE-PGRS family protein PE_PGRS5
363563	0	G	SNP	A	100	91	189	98.96	193	Ala30Thr (gcg/Acg)	Rv0299	-	toxin
366917	0	T	SNP	C	44	41	83	96.59	88	Thr1950Ala (acc/Gcc)	Rv0304c	PPE5	PPE family protein PPE5
366922	0	G	SNP	C	42	36	77	97.5	80	Ala1948Gly (gcc/gGc)	Rv0304c	PPE5	PPE family protein PPE5
367718	0	G	SNP	T	101	79	179	99.45	181	Leu1683Ile (ctt/Att)	Rv0304c	PPE5	PPE family protein PPE5
368094	0	G	Del	GAP	84	69	155	75	204		Rv0304c	PPE5	PPE family protein PPE5
368096	0	T	Del	GAP	84	69	155	76.12	201		Rv0304c	PPE5	PPE family protein PPE5
368097	0	G	Del	GAP	84	69	155	76.12	201		Rv0304c	PPE5	PPE family protein PPE5
368098	0	T	Del	GAP	84	69	155	78.06	196		Rv0304c	PPE5	PPE family protein PPE5
368099	0	T	Del	GAP	84	69	155	77.27	198		Rv0304c	PPE5	PPE family protein PPE5
368100	0	G	Del	GAP	84	69	155	77.27	198		Rv0304c	PPE5	PPE family protein PPE5
368101	0	A	Del	GAP	84	69	155	79.27	193		Rv0304c	PPE5	PPE family protein PPE5
368102	0	T	Del	GAP	84	69	155	79.27	193		Rv0304c	PPE5	PPE family protein PPE5
369677	0	C	Del	GAP	69	79	149	75.13	197		Rv0304c	PPE5	PPE family protein PPE5
369679	0	A	Del	GAP	69	79	149	75.51	196		Rv0304c	PPE5	PPE family protein PPE5
369680	0	T	Del	GAP	69	79	149	76.68	193		Rv0304c	PPE5	PPE family protein PPE5
369681	0	A	Del	GAP	69	79	149	77.49	191		Rv0304c	PPE5	PPE family protein PPE5
369682	0	T	Del	GAP	69	79	149	76.68	193		Rv0304c	PPE5	PPE family protein PPE5
369683	0	T	Del	GAP	69	79	149	78.31	189		Rv0304c	PPE5	PPE family protein PPE5
369684	0	G	Del	GAP	69	79	149	79.14	187		Rv0304c	PPE5	PPE family protein PPE5
369685	0	T	Del	GAP	69	79	149	79.57	186		Rv0304c	PPE5	PPE family protein PPE5
369686	0	T	Del	GAP	69	79	149	80.87	183		Rv0304c	PPE5	PPE family protein PPE5
369687	0	G	Del	GAP	69	79	149	81.32	182		Rv0304c	PPE5	PPE family protein PPE5
369688	0	C	Del	GAP	69	79	149	82.22	180		Rv0304c	PPE5	PPE family protein PPE5
369689	0	T	Del	GAP	69	79	149	82.68	179		Rv0304c	PPE5	PPE family protein PPE5
369690	0	G	Del	GAP	69	79	149	83.62	177		Rv0304c	PPE5	PPE family protein PPE5
369691	0	C	Del	GAP	69	79	149	85.06	174		Rv0304c	PPE5	PPE family protein PPE5
369692	0	C	Del	GAP	69	79	149	85.55	173		Rv0304c	PPE5	PPE family protein PPE5
369693	0	G	Del	GAP	69	79	149	86.05	172		Rv0304c	PPE5	PPE family protein PPE5
369694	0	G	Del	GAP	69	79	149	86.05	172		Rv0304c	PPE5	PPE family protein PPE5
369695	0	T	Del	GAP	69	79	149	87.06	170		Rv0304c	PPE5	PPE family protein PPE5
369696	0	G	Del	GAP	69	79	149	87.57	169		Rv0304c	PPE5	PPE family protein PPE5
369697	0	T	Del	GAP	69	79	149	87.06	170		Rv0304c	PPE5	PPE family protein PPE5
369698	0	T	Del	GAP	69	79	149	88.62	167		Rv0304c	PPE5	PPE family protein PPE5
369699	0	G	Del	GAP	69	79	149	89.7	165		Rv0304c	PPE5	PPE family protein PPE5
369700	0	G	Del	GAP	69	79	149	89.7	165		Rv0304c	PPE5	PPE family protein PPE5
369701	0	C	Del	GAP	69	79	149	90.24	164		Rv0304c	PPE5	PPE family protein PPE5
369702	0	A	Del	GAP	69	79	149	90.24	164		Rv0304c	PPE5	PPE family protein PPE5
369703	0	A	Del	GAP	69	79	149	90.24	164		Rv0304c	PPE5	PPE family protein PPE5
369704	0	A	Del	GAP	69	79	149	90.8	163		Rv0304c	PPE5	PPE family protein PPE5
369886	0	C	SNP	G	108	117	219	100	225	Gly960Ala (ggg/gCg)	Rv0304c	PPE5	PPE family protein PPE5
372913	0	A	SNP	C	92	99	189	100	191	Gly933Gly (ggt/ggG)	Rv0305c	PPE6	PPE family protein PPE6
373283	0	A	Del	GAP	106	111	221	96.44	225		Rv0305c	PPE6	PPE family protein PPE6
376774	0	T	SNP	C	99	124	216	99.11	225	Ala94Ala (gca/gcG)	Rv0307c	-	hypothetical protein
378341	0	G	SNP	A	90	99	187	98.44	192	Met137Ile (atg/atA)	Rv0309	-	hypothetical protein
381666	0	A	SNP	G	100	104	198	100	204	Thr371Ala (acc/Gcc)	Rv0312	-	hypothetical protein
383385	0	G	SNP	A	82	119	200	100	201	Pro53Ser (ccg/Tcg)	Rv0314c	-	membrane protein
384380	0	A	SNP	C	79	101	179	100	180	Lys260Thr (aag/aCg)	Rv0315	-	beta-1,3-glucanase
386432	0	C	SNP	G	102	94	192	100	196	Gly223Ala (ggg/gCg)	Rv0318c	-	integral membrane protein
390828	0	T	SNP	C	86	90	173	100	176	Ser142Gly (agt/Ggt)	Rv0323c	-	hypothetical protein
391853	0	A	SNP	G	98	101	199	100	199	Thr168Ala (act/Gct)	Rv0324	-	transcriptional regulator
392261	0	T	SNP	C	102	99	190	99.5	202	_75Gln (tag/Cag)	Rv0325	-	hypothetical protein
396199	0	T	SNP	C	96	94	186	99.48	191
402836	0	G	SNP	A	113	107	218	99.55	221	Tyr109Tyr (tac/taT)	Rv0337c	aspC	aspartate aminotransferase
403980	0	G	SNP	A	78	96	170	100	174	Ala621Val (gcc/gTc)	Rv0338c	-	iron-sulfur-binding reductase
404326	0	T	SNP	C	78	84	160	100	162	Arg506Gly (agg/Ggg)	Rv0338c	-	iron-sulfur-binding reductase
406251	0	T	SNP	C	100	116	211	99.54	217	Asp733Gly (gat/gGt)	Rv0339c	-	transcriptional regulator
414486	0	C	SNP	T	96	95	190	100	191	Glu152Glu (gag/gaA)	Rv0344c	lpqJ	lipoprotein LpqJ
420008	0	A	SNP	G	95	67	159	100	162	Ala58Ala (gca/gcG)	Rv0350	dnaK	chaperone protein DnaK
422678	0	G	SNP	A	106	120	221	99.12	228	Arg76His (cgc/cAc)	Rv0352	dnaJ1	chaperone protein DnaJ
424320	1	T	Ins	C	119	91	210	94.17	210		Rv0354c	PPE7	PPE family protein PPE7
426345	0	T	SNP	G	119	102	216	100	221	Ser2779Arg (agc/Cgc)	Rv0355c	PPE8	PPE family protein PPE8
428698	0	C	SNP	T	92	97	185	97.93	193	Ala1994Ala (gcg/gcA)	Rv0355c	PPE8	PPE family protein PPE8
428921	0	G	SNP	A	89	84	172	100	173	Ser1920Phe (tcc/tTc)	Rv0355c	PPE8	PPE family protein PPE8
432459	0	C	SNP	T	108	103	209	99.06	213	Asp741Asn (gac/Aac)	Rv0355c	PPE8	PPE family protein PPE8
438470	0	C	SNP	T	108	119	226	100	227	Lys90Lys (aag/aaA)	Rv0360c	-	hypothetical protein
440365	0	G	SNP	A	99	107	204	100	206	Ser165Ser (tcg/tcA)	Rv0362	mgtE	Mg2+ transport transmembrane protein MgtE
440878	0	C	SNP	T	102	93	194	100	195	Thr336Thr (acc/acT)	Rv0362	mgtE	Mg2+ transport transmembrane protein MgtE
445780	0	C	SNP	T	122	114	233	100	236	Arg249His (cgt/cAt)	Rv0368c	-	hypothetical protein
447642	0	G	SNP	C	84	98	177	99.45	183	Leu134Leu (ctc/ctG)	Rv0370c	-	oxidoreductase
454295	0	T	SNP	C	91	91	178	100	182	Pro26Pro (cca/ccG)	Rv0376c	-	hypothetical protein
454333	0	T	SNP	G	101	96	193	100	197	Thr14Pro (acg/Ccg)	Rv0376c	-	hypothetical protein
455024	0	G	SNP	A	113	95	206	100	208	Val202Ile (gta/Ata)	Rv0377	-	HTH-type transcriptional regulator
455624	0	T	Del	GAP	102	93	195	100	195
457452	0	T	SNP	G	100	99	197	100	199	Thr124Thr (aca/acC)	Rv0381c	-	hypothetical protein
459399	0	A	SNP	C	68	66	129	100	134
466808	0	G	SNP	C	85	94	174	100	179
467426	0	G	SNP	A	103	112	208	100	215
467497	1	C	Ins	G	88	114	202	91.4	202
467508	1	C	Ins	G	92	108	200	94.79	200
467516	0	G	SNP	C	104	117	214	100	221
467526	0	C	SNP	G	102	111	208	99.53	214
467546	0	G	SNP	C	105	111	214	99.08	218
467557	0	A	SNP	C	109	116	222	100	225
467564	0	A	SNP	C	118	118	234	100	236
467585	0	G	SNP	C	110	114	220	99.12	226
467590	0	T	SNP	C	115	112	225	100	227
467621	0	T	SNP	G	117	104	219	100	221
467638	0	G	SNP	T	124	108	230	100	232
475915	0	A	SNP	C	108	97	199	100	205	Ser34Arg (agc/Cgc)	Rv0397	-	hypothetical protein
481527	0	G	Del	GAP	97	76	173	96.11	180		Rv0402c	mmpL1	transmembrane transport protein MmpL1
483935	0	T	SNP	G	113	93	198	100	206
484504	0	C	SNP	G	111	98	206	99.52	210	Ala176Ala (gcc/gcG)	Rv0404	fadD30	long-chain-fatty-acid--AMP ligase FadD30
485317	0	C	SNP	T	111	114	218	98.25	229	Arg447Arg (cgc/cgT)	Rv0404	fadD30	long-chain-fatty-acid--AMP ligase FadD30
485561	0	A	SNP	C	101	92	190	100	193	Ile529Leu (atc/Ctc)	Rv0404	fadD30	long-chain-fatty-acid--AMP ligase FadD30
485730	0	C	SNP	T	102	115	212	99.09	219	Pro585Leu (cca/cTa)	Rv0404	fadD30	long-chain-fatty-acid--AMP ligase FadD30
485811	0	A	Del	GAP	98	110	207	95.85	217		Rv0405	pks6	membrane bound polyketide synthase
486660	0	G	SNP	A	105	103	208	100	208	Ala310Ala (gcg/gcA)	Rv0405	pks6	membrane bound polyketide synthase
489935	0	G	SNP	C	102	82	179	100	184	Thr257Thr (acc/acG)	Rv0406c	-	beta lactamase-like protein
491742	0	T	SNP	C	94	112	203	99.52	207	Phe320Phe (ttt/ttC)	Rv0407	fgd1	F420-dependent glucose-6-phosphate dehydrogenase		phylo (not Euro-American, M. africanum, M. bovis, M. canettii, M. caprae, M. microti, M. pinipedii, Beijing, Delhi/CAS, EAI)
492150	0	G	SNP	C	108	103	207	99.06	213	Gly122Ala (ggc/gCc)	Rv0408	pta	phosphate acetyltransferase
497989	0	C	SNP	T	113	91	201	99.03	206	Leu104Leu (ctg/ctA)	Rv0411c	glnH	glutamine-binding lipoprotein GlnH
498531	0	A	SNP	G	86	82	165	100	168	Ala363Ala (gct/gcC)	Rv0412c	-	membrane protein
498557	0	C	SNP	A	94	88	180	100	182	Asp355Tyr (gac/Tac)	Rv0412c	-	membrane protein
502589	0	C	SNP	G	101	113	212	100	214	Ser75Cys (tcc/tGc)	Rv0417	thiG	thiazole synthase
503354	0	G	SNP	C	76	88	162	100	164
505974	0	G	SNP	A	93	98	189	100	191	Ala297Thr (gcg/Acg)	Rv0419	lpqM	lipoprotein peptidase LpqM
513257	0	T	SNP	C	85	72	155	99.37	158	Met689Val (atg/Gtg)	Rv0425c	ctpH	metal cation transporting ATPase H
517358	0	T	SNP	C	104	86	189	100	190	Asp149Gly (gac/gGc)	Rv0428c	-	GCN5-like N-acetyltransferase
517389	0	C	SNP	A	107	83	190	100	190	Val139Phe (gtc/Ttc)	Rv0428c	-	GCN5-like N-acetyltransferase
523654	0	C	SNP	T	97	111	208	100	208	Ala294Thr (gcc/Acc)	Rv0435c	-	ATPase
524891	0	C	SNP	A	77	80	154	100	157	Gly167Val (ggc/gTc)	Rv0436c	pssA	CDP-diacylglycerol--serineO-phosphatidyltransferase
530650	0	G	SNP	C	89	99	187	99.47	189	Thr25Thr (acc/acG)	Rv0441c	-	hypothetical protein
531775	0	C	SNP	G	112	97	209	99.52	210	Trp147Ser (tgg/tCg)	Rv0442c	PPE10	PPE family protein PPE10
541201	0	A	SNP	G	78	89	162	100	167	Leu97Leu (ctt/ctC)	Rv0450c	mmpL4	transmembrane transport protein MmpL4
546357	0	A	SNP	G	117	123	238	99.17	242	Thr149Thr (act/acC)	Rv0456c	echA2	enoyl-CoA hydratase EchA2
547489	0	G	SNP	T	91	76	167	98.24	170	Ser10Tyr (tct/tAt)	Rv0456B	mazE1	antitoxin MazE1
548326	0	T	SNP	C	88	97	184	98.4	188	Thr428Ala (aca/Gca)	Rv0457c	-	peptidase
551525	0	A	SNP	C	82	86	163	100	168	Arg110Arg (aga/Cga)	Rv0459	-	hypothetical protein
555991	0	A	SNP	G	93	109	199	100	202	Cys106Arg (tgc/Cgc)	Rv0465c	-	HTH-type transcriptional regulator
560541	0	C	Del	GAP	94	85	179	100	179		Rv0469	umaA	mycolic acid synthase UmaA
560542	0	T	Del	GAP	94	85	180	100	179		Rv0469	umaA	mycolic acid synthase UmaA
560543	0	T	Del	GAP	94	85	180	100	179		Rv0469	umaA	mycolic acid synthase UmaA
560544	0	T	Del	GAP	94	85	180	100	179		Rv0469	umaA	mycolic acid synthase UmaA
560545	0	T	Del	GAP	94	85	180	100	179		Rv0469	umaA	mycolic acid synthase UmaA
560546	0	C	Del	GAP	93	85	180	100	178		Rv0469	umaA	mycolic acid synthase UmaA
562063	0	G	Del	GAP	94	112	205	93.21	221		Rv0470A	-	hypothetical protein
562064	0	C	Del	GAP	94	112	205	99.04	208		Rv0470A	-	hypothetical protein
562065	0	C	Del	GAP	94	112	205	99.04	208		Rv0470A	-	hypothetical protein
562066	0	A	Del	GAP	94	112	205	99.04	208		Rv0470A	-	hypothetical protein
565655	0	A	SNP	G	82	85	167	99.4	168
571270	0	G	SNP	T	98	117	213	99.08	217	Val244Val (gtg/gtT)	Rv0482	murB	UDP-N-acetylenolpyruvoylglucosamine reductase
572591	0	C	SNP	T	75	88	158	100	163	Asp294Asp (gac/gaT)	Rv0483	lprQ	lipoprotein LprQ
573262	0	A	SNP	G	103	98	197	99.5	202	Gly180Gly (ggt/ggC)	Rv0484c	-	short-chain type oxidoreductase
575283	0	C	SNP	G	98	104	202	99.51	203	Pro434Ala (ccg/Gcg)	Rv0485	-	transcriptional regulator
579284	0	T	SNP	C	100	110	206	100	210
580772	0	T	SNP	A	55	54	107	89.34	122
580774	0	G	Del	GAP	56	54	109	88	125
580775	0	G	Del	GAP	56	54	109	91.67	120
580776	0	G	Del	GAP	56	54	109	89.43	123
580777	0	G	Del	GAP	56	54	109	90.16	122
580778	0	C	Del	GAP	56	54	109	90.16	122
580779	0	A	Del	GAP	56	54	109	91.67	120
580780	0	C	Del	GAP	56	54	109	89.43	123
580781	0	C	Del	GAP	56	54	109	92.44	119
580782	0	A	Del	GAP	56	54	109	92.44	119
580783	0	C	Del	GAP	56	54	109	91.67	120
580784	0	C	Del	GAP	56	54	109	91.67	120
580785	0	C	Del	GAP	56	54	109	92.44	119
580786	0	G	Del	GAP	56	54	109	90.91	121
580787	0	C	Del	GAP	56	54	109	93.22	118
580788	0	T	Del	GAP	56	54	109	91.67	120
580789	0	T	Del	GAP	56	54	109	92.44	119
580790	0	G	Del	GAP	55	54	108	90.83	120
580791	0	C	Del	GAP	55	54	108	92.37	118
580792	0	G	Del	GAP	55	54	108	89.34	122
580793	0	G	Del	GAP	55	54	108	92.37	118
580794	0	G	Del	GAP	55	54	108	89.34	122
580795	0	G	Del	GAP	55	54	108	87.9	124
580796	0	G	Del	GAP	55	54	108	89.34	122
580797	0	A	Del	GAP	55	54	108	89.34	122
584171	0	T	SNP	C	113	98	209	100	211	Ser174Gly (agt/Ggt)	Rv0493c	-	hypothetical protein
590436	0	T	SNP	C	98	99	194	100	197	Ala118Ala (gct/gcC)	Rv0500	proC	pyrroline-5-carboxylate reductase
595868	0	G	SNP	C	90	82	171	98.29	175	Leu240Val (ctc/Gtc)	Rv0505c	serB1	phosphoserine phosphatase SerB
597816	0	A	SNP	G	100	87	185	100	187	Ala206Ala (gca/gcG)	Rv0507	mmpL2	transmembrane transport protein MmpL2
598475	0	G	SNP	A	75	103	175	100	178	Arg426His (cgc/cAc)	Rv0507	mmpL2	transmembrane transport protein MmpL2
599868	0	A	SNP	G	102	82	184	100	184	Arg890Arg (cga/cgG)	Rv0507	mmpL2	transmembrane transport protein MmpL2
610120	0	T	SNP	G	93	74	166	100	167
611977	0	C	SNP	T	83	105	184	99.47	189	Gly33Asp (ggc/gAc)	Rv0519c	-	membrane protein
623163	0	C	SNP	T	35	97	132	99.25	133	Ala124Val (gcc/gTc)	Rv0532	PE_PGRS6	PE-PGRS family protein PE_PGRS6
623406	1	C	Ins	G	79	36	115	81.56	115		Rv0532	PE_PGRS6	PE-PGRS family protein PE_PGRS6
623406	2	C	Ins	G	79	36	115	81.56	115		Rv0532	PE_PGRS6	PE-PGRS family protein PE_PGRS6
623406	3	C	Ins	C	79	36	115	81.56	115		Rv0532	PE_PGRS6	PE-PGRS family protein PE_PGRS6
623406	4	C	Ins	C	79	36	115	81.56	115		Rv0532	PE_PGRS6	PE-PGRS family protein PE_PGRS6
623406	5	C	Ins	G	79	36	115	81.56	115		Rv0532	PE_PGRS6	PE-PGRS family protein PE_PGRS6
623406	6	C	Ins	G	79	36	115	81.56	115		Rv0532	PE_PGRS6	PE-PGRS family protein PE_PGRS6
623406	7	C	Ins	C	79	36	115	81.56	115		Rv0532	PE_PGRS6	PE-PGRS family protein PE_PGRS6
623406	8	C	Ins	G	79	36	115	81.56	115		Rv0532	PE_PGRS6	PE-PGRS family protein PE_PGRS6
623406	9	C	Ins	G	79	36	115	81.56	115		Rv0532	PE_PGRS6	PE-PGRS family protein PE_PGRS6
623472	0	A	SNP	G	102	83	183	99.46	186	Asp227Gly (gac/gGc)	Rv0532	PE_PGRS6	PE-PGRS family protein PE_PGRS6
623508	0	C	SNP	G	97	88	181	100	185	Ala239Gly (gcc/gGc)	Rv0532	PE_PGRS6	PE-PGRS family protein PE_PGRS6
623976	0	A	Del	GAP	59	83	143	81.61	174		Rv0532	PE_PGRS6	PE-PGRS family protein PE_PGRS6
623977	0	C	Del	GAP	59	83	143	82.56	172		Rv0532	PE_PGRS6	PE-PGRS family protein PE_PGRS6
623978	0	G	Del	GAP	59	83	143	81.61	174		Rv0532	PE_PGRS6	PE-PGRS family protein PE_PGRS6
623979	0	G	Del	GAP	59	83	143	83.53	170		Rv0532	PE_PGRS6	PE-PGRS family protein PE_PGRS6
629714	0	G	SNP	A	119	112	231	100	231	Asp6Asp (gac/gaT)	Rv0537c	-	integral membrane protein
629825	0	A	SNP	C	103	119	215	98.23	226
630722	0	G	SNP	C	110	99	206	100	209	Arg228Pro (cgg/cCg)	Rv0538	-	membrane protein
635139	0	G	SNP	C	81	110	190	100	191	Gly122Gly (ggc/ggG)	Rv0542c	menE	2-succinylbenzoic acid--CoA ligase
637319	0	G	SNP	A	75	92	164	100	167	Pro49Ser (cct/Tct)	Rv0545c	pitA	low-affinity inorganic phosphate transporter
645414	0	T	SNP	C	100	116	212	99.54	217	Trp309Arg (tgg/Cgg)	Rv0553	menC	muconate cycloisomerase
648002	0	T	SNP	G	63	101	162	100	164	Leu15Arg (ctc/cGc)	Rv0556	-	transmembrane protein
648856	0	T	SNP	C	106	116	220	99.55	223	Gly107Gly (ggt/ggC)	Rv0557	mgtA	GDP-mannose-dependent alpha-mannosyltransferase		phylo (not Euro-American, M. africanum, M. bovis, M. canettii, M. caprae, M. microti, M. pinipedii, Beijing, Delhi/CAS, EAI)
652950	0	T	SNP	C	119	105	223	100	224	Arg60Arg (cgt/cgC)	Rv0562	grcC1	polyprenyl-diphosphate synthase GrcC
655986	0	T	SNP	G	85	111	194	99.49	197
657081	0	C	SNP	T	99	65	159	99.39	165	Val130Val (gtg/gtA)	Rv0565c	-	monooxygenase
659341	0	T	SNP	C	70	91	153	100	161
660786	0	C	Del	GAP	95	114	208	99.52	210		Rv0568	cyp135B1	cytochrome P450 Cyp135B1
662911	0	T	SNP	C	99	109	203	100	208	Ala539Ala (gct/gcC)	Rv0570	nrdZ	vitamin B12-dependent ribonucleoside-diphosphate reductase
665293	0	A	SNP	G	100	94	193	100	194	Phe31Leu (ttc/Ctc)	Rv0572c	-	hypothetical protein
669398	0	T	SNP	C	91	89	179	100	180	Gln116Gln (caa/caG)	Rv0575c	-	oxidoreductase
670545	0	G	SNP	A	96	110	204	100	206	Arg233His (cgc/cAc)	Rv0576	-	transcriptional regulator
672491	0	C	SNP	G	84	69	151	98.08	156	Gly1142Gly (ggg/ggC)	Rv0578c	PE_PGRS7	PE-PGRS family protein PE_PGRS7
673238	0	A	SNP	G	65	122	180	100	187	His893His (cat/caC)	Rv0578c	PE_PGRS7	PE-PGRS family protein PE_PGRS7
674702	0	A	SNP	T	106	99	198	100	205	Gly405Gly (ggt/ggA)	Rv0578c	PE_PGRS7	PE-PGRS family protein PE_PGRS7
684376	0	T	SNP	C	115	98	209	100	213
685461	0	C	SNP	G	110	96	203	100	206	Ala111Ala (gcc/gcG)	Rv0587	yrbE2A	hypothetical protein
685608	0	T	SNP	C	105	103	201	100	208	Leu160Leu (ctt/ctC)	Rv0587	yrbE2A	hypothetical protein
686123	0	C	SNP	A	119	127	245	99.19	248	Leu66Met (ctg/Atg)	Rv0588	-	hypothetical protein
686972	0	T	SNP	C	99	86	181	99.46	186	Phe51Ser (ttc/tCc)	Rv0589	mce2A	Mce family protein Mce2A
688792	1	T	Ins	G	109	94	203	93.98	203
690450	0	A	SNP	C	90	114	202	99.51	205	Ala464Ala (gca/gcC)	Rv0591	mce2C	Mce family protein Mce2C
690465	0	T	SNP	G	91	114	204	100	205	Leu469Leu (ctt/ctG)	Rv0591	mce2C	Mce family protein Mce2C
696030	0	C	SNP	A	78	113	185	98.96	193	Val292Phe (gtt/Ttt)	Rv0597c	-	hypothetical protein
698968	0	G	SNP	A	97	121	210	100	218	Gly9Gly (ggc/ggT)	Rv0601c	-	two component sensor kinase HK2
707599	0	G	SNP	A	113	100	210	99.53	214	Asp639Asp (gac/gaT)	Rv0613c	-	hypothetical protein
708056	0	T	SNP	C	89	106	189	100	195	His487Arg (cac/cGc)	Rv0613c	-	hypothetical protein
712693	0	A	SNP	G	93	83	171	100	176
713310	0	T	SNP	C	96	100	194	100	196	Cys199Arg (tgt/Cgt)	Rv0620	galK	galactokinase
716129	0	C	SNP	T	85	90	172	98.87	177	Gln254_ (cag/Tag)	Rv0622	-	membrane protein
725190	0	G	SNP	A	62	56	115	100	118	Phe1039Phe (ttc/ttT)	Rv0631c	recC	exonuclease V subunit gamma RecC
729685	0	C	SNP	T	98	98	192	100	196	Arg161Gln (cga/cAa)	Rv0633c	-	hypothetical protein
745303	0	C	SNP	T	95	88	179	99.46	184	Ala862Val (gcc/gTc)	Rv0648	-	alpha-mannosidase
753174	0	C	SNP	A	81	82	162	100	163	Trp65Leu (tgg/tTg)	Rv0656c	vapC6	ribonuclease VapC6
754186	0	A	SNP	G	89	95	179	100	184	Leu75Pro (ctc/cCc)	Rv0658c	-	integral membrane protein
757182	0	A	SNP	G	81	87	167	100	168	Asp349Gly (gac/gGc)	Rv0663	atsD	arylsulfatase AtsD
759746	0	C	SNP	T	81	88	165	99.41	170							rifampicin (RMP)
761155	0	C	SNP	T	94	83	177	100	177	Ser450Leu (tcg/tTg)	Rv0667	rpoB	DNA-directed RNA polymerase subunit beta	rifampicin (RMP)		rifampicin (RMP)
762434	0	T	SNP	G	85	86	171	100	171	Gly876Gly (ggt/ggG)	Rv0667	rpoB	DNA-directed RNA polymerase subunit beta		phylo (3)	rifampicin (RMP)
763031	0	T	SNP	C	94	100	188	100	194	Ala1075Ala (gct/gcC)	Rv0667	rpoB	DNA-directed RNA polymerase subunit beta		phylo (4)	rifampicin (RMP)
767339	0	A	SNP	G	97	92	188	100	189
767414	0	G	SNP	A	99	92	190	100	191
775639	0	T	SNP	C	76	106	180	100	182	Ile948Val (att/Gtt)	Rv0676c	mmpL5	transmembrane transport protein MmpL5
776100	0	G	SNP	A	83	93	174	99.44	177	Thr794Ile (acc/aTc)	Rv0676c	mmpL5	transmembrane transport protein MmpL5
781395	0	T	SNP	C	98	109	206	100	207							streptomycin (SM)
788615	0	G	SNP	C	109	117	220	99.56	227	Gly226Arg (ggg/Cgg)	Rv0688	-	ferredoxin reductase
797279	0	G	SNP	A	82	85	163	98.82	169	Gly116Asp (ggc/gAc)	Rv0697	-	dehydrogenase
798779	0	T	SNP	C	109	87	195	98.49	199
798934	0	C	SNP	A	81	99	178	100	180	Arg34Arg (cgc/cgA)	Rv0698	-	hypothetical protein
807405	0	C	SNP	T	78	88	163	100	166	Ser357Ser (tcc/tcT)	Rv0711	atsA	arylsulfatase AtsA
814915	0	C	SNP	G	89	115	201	99.51	205	Ala196Ala (gcc/gcG)	Rv0721	rpsE	30S ribosomal protein S5
817892	0	C	SNP	T	91	77	165	100	168	Gly185Ser (ggc/Agc)	Rv0725c	-	hypothetical protein
820483	0	G	SNP	T	89	85	171	100	174	Ala6Asp (gcc/gAc)	Rv0727c	fucA	L-fuculose phosphate aldolase FucA
820734	0	A	SNP	G	112	106	217	100	218	Val248Ala (gtc/gCc)	Rv0728c	serA2	D-3-phosphoglycerate dehydrogenase SerA
820752	0	C	SNP	T	118	102	217	99.55	221	Arg242His (cgc/cAc)	Rv0728c	serA2	D-3-phosphoglycerate dehydrogenase SerA
830868	1	G	Ins	G	91	79	170	86.73	170		Rv0739	-	hypothetical protein
830868	2	G	Ins	C	90	79	169	86.22	170		Rv0739	-	hypothetical protein
834857	0	C	SNP	T	61	83	140	100	144	Met30Ile (atg/atA)	Rv0744c	-	transcriptional regulator
836426	0	A	SNP	C	98	101	191	99.5	200	Leu242Leu (cta/ctC)	Rv0746	PE_PGRS9	PE-PGRS family protein PE_PGRS9
836454	0	A	SNP	G	100	93	188	100	193	Thr252Ala (act/Gct)	Rv0746	PE_PGRS9	PE-PGRS family protein PE_PGRS9
836472	0	C	Del	GAP	63	52	124	75.16	153		Rv0746	PE_PGRS9	PE-PGRS family protein PE_PGRS9
836473	0	T	Del	GAP	63	52	124	77.7	148		Rv0746	PE_PGRS9	PE-PGRS family protein PE_PGRS9
836474	0	G	Del	GAP	63	52	124	75.66	152		Rv0746	PE_PGRS9	PE-PGRS family protein PE_PGRS9
836475	0	C	Del	GAP	63	52	124	76.67	150		Rv0746	PE_PGRS9	PE-PGRS family protein PE_PGRS9
836476	0	T	Del	GAP	63	52	124	76.16	151		Rv0746	PE_PGRS9	PE-PGRS family protein PE_PGRS9
836477	0	G	Del	GAP	63	52	124	76.16	151		Rv0746	PE_PGRS9	PE-PGRS family protein PE_PGRS9
836478	0	G	Del	GAP	63	52	124	77.7	148		Rv0746	PE_PGRS9	PE-PGRS family protein PE_PGRS9
836479	0	C	Del	GAP	63	52	124	79.86	144		Rv0746	PE_PGRS9	PE-PGRS family protein PE_PGRS9
836480	0	C	Del	GAP	63	52	124	79.31	145		Rv0746	PE_PGRS9	PE-PGRS family protein PE_PGRS9
836538	0	A	SNP	G	110	94	202	100	204	Asn280Asp (aac/Gac)	Rv0746	PE_PGRS9	PE-PGRS family protein PE_PGRS9
836658	0	A	SNP	G	106	113	215	99.55	220	Thr320Ala (acc/Gcc)	Rv0746	PE_PGRS9	PE-PGRS family protein PE_PGRS9
836917	0	A	SNP	C	72	102	169	99.43	175	Asp406Ala (gac/gCc)	Rv0746	PE_PGRS9	PE-PGRS family protein PE_PGRS9
837033	0	A	SNP	G	52	119	168	100	171	Thr445Ala (acc/Gcc)	Rv0746	PE_PGRS9	PE-PGRS family protein PE_PGRS9
838990	0	C	SNP	G	47	59	103	93.81	113	Ala180Ala (gcc/gcG)	Rv0747	PE_PGRS10	PE-PGRS family protein PE_PGRS10
839123	0	A	SNP	G	70	35	101	100	105	Arg225Gly (agg/Ggg)	Rv0747	PE_PGRS10	PE-PGRS family protein PE_PGRS10
839129	0	C	SNP	G	71	40	108	100	111	Arg227Gly (cgc/Ggc)	Rv0747	PE_PGRS10	PE-PGRS family protein PE_PGRS10
839194	0	A	SNP	G	74	42	112	100	116	Thr248Thr (aca/acG)	Rv0747	PE_PGRS10	PE-PGRS family protein PE_PGRS10
839334	0	A	SNP	G	75	78	149	100	153	Lys295Arg (aaa/aGa)	Rv0747	PE_PGRS10	PE-PGRS family protein PE_PGRS10
839348	0	A	SNP	G	75	73	145	99.33	149	Ser300Gly (agc/Ggc)	Rv0747	PE_PGRS10	PE-PGRS family protein PE_PGRS10
839977	0	C	SNP	T	5	10	14	83.33	18	Gly509Gly (ggc/ggT)	Rv0747	PE_PGRS10	PE-PGRS family protein PE_PGRS10
840016	0	G	SNP	A	9	12	21	77.78	27	Gly522Gly (ggg/ggA)	Rv0747	PE_PGRS10	PE-PGRS family protein PE_PGRS10
840017	0	G	SNP	A	9	13	21	78.57	28	Ala523Thr (gcc/Acc)	Rv0747	PE_PGRS10	PE-PGRS family protein PE_PGRS10
840018	0	C	SNP	G	8	13	21	77.78	27	Ala523Gly (gcc/gGc)	Rv0747	PE_PGRS10	PE-PGRS family protein PE_PGRS10
840195	0	G	Del	GAP	7	17	23	88.89	27		Rv0747	PE_PGRS10	PE-PGRS family protein PE_PGRS10
840196	0	G	Del	GAP	7	17	23	96	25		Rv0747	PE_PGRS10	PE-PGRS family protein PE_PGRS10
840197	0	G	Del	GAP	7	17	23	100	24		Rv0747	PE_PGRS10	PE-PGRS family protein PE_PGRS10
840198	0	G	Del	GAP	7	17	23	100	24		Rv0747	PE_PGRS10	PE-PGRS family protein PE_PGRS10
840199	0	A	Del	GAP	7	17	23	100	24		Rv0747	PE_PGRS10	PE-PGRS family protein PE_PGRS10
840200	0	A	Del	GAP	7	17	23	100	24		Rv0747	PE_PGRS10	PE-PGRS family protein PE_PGRS10
840201	0	G	Del	GAP	6	14	19	83.33	24		Rv0747	PE_PGRS10	PE-PGRS family protein PE_PGRS10
840202	0	C	Del	GAP	6	14	19	83.33	24		Rv0747	PE_PGRS10	PE-PGRS family protein PE_PGRS10
840203	0	A	Del	GAP	6	14	19	83.33	24		Rv0747	PE_PGRS10	PE-PGRS family protein PE_PGRS10
840204	0	C	Del	GAP	6	14	19	86.96	23		Rv0747	PE_PGRS10	PE-PGRS family protein PE_PGRS10
840205	0	C	Del	GAP	6	14	19	83.33	24		Rv0747	PE_PGRS10	PE-PGRS family protein PE_PGRS10
840206	0	C	Del	GAP	6	14	19	83.33	24		Rv0747	PE_PGRS10	PE-PGRS family protein PE_PGRS10
840207	0	T	Del	GAP	6	14	19	86.96	23		Rv0747	PE_PGRS10	PE-PGRS family protein PE_PGRS10
840208	0	C	Del	GAP	6	14	19	80	25		Rv0747	PE_PGRS10	PE-PGRS family protein PE_PGRS10
840209	0	G	Del	GAP	6	14	19	80	25		Rv0747	PE_PGRS10	PE-PGRS family protein PE_PGRS10
840210	0	C	Del	GAP	6	14	19	83.33	24		Rv0747	PE_PGRS10	PE-PGRS family protein PE_PGRS10
840496	0	C	SNP	G	40	45	83	84.16	101	Gly682Gly (ggc/ggG)	Rv0747	PE_PGRS10	PE-PGRS family protein PE_PGRS10
840847	0	C	SNP	T	87	83	168	100	170	Gly799Gly (ggc/ggT)	Rv0747	PE_PGRS10	PE-PGRS family protein PE_PGRS10
841764	0	G	SNP	C	73	89	159	100	162	Thr37Thr (acc/acG)	Rv0749A	-	hypothetical protein
842153	0	G	SNP	A	94	96	188	95	200	Glu41Lys (gag/Aag)	Rv0750	-	hypothetical protein
842250	0	C	Del	GAP	111	76	187	93.97	199		Rv0750	-	hypothetical protein
847995	0	T	SNP	C	84	104	183	100	188
852910	0	C	SNP	T	96	81	171	100	177	Pro172Leu (ccc/cTc)	Rv0758	phoR	two component system response sensor kinase PhoR
854253	0	C	Del	GAP	57	86	143	92.86	154
854254	0	C	Del	GAP	57	85	142	93.42	152
857643	0	C	SNP	G	100	81	181	99.45	182	Gly132Ala (ggc/gCc)	Rv0764c	cyp51	lanosterol 14-alpha demethylase
857696	0	A	SNP	G	106	93	198	100	199	Ala114Ala (gct/gcC)	Rv0764c	cyp51	lanosterol 14-alpha demethylase
858464	0	A	SNP	G	110	83	191	100	193	Val134Ala (gtg/gCg)	Rv0765c	-	oxidoreductase
860892	0	G	SNP	A	102	91	190	98.47	196
874835	1	C	Ins	C	88	70	158	98.75	158
874835	2	C	Ins	G	88	70	158	98.75	158
876141	0	G	SNP	T	103	82	181	99.46	186
880562	0	G	SNP	T	94	98	192	99.48	193	Cys408Phe (tgc/tTc)	Rv0785	-	KsdD-like steroid dehydrogenase
882257	0	T	SNP	C	99	112	209	100	211	Tyr267His (tac/Cac)	Rv0787	-	hypothetical protein
890549	0	G	SNP	A	29	29	55	100	58	Trp54_ (tgg/tgA)	Rv0797	-	insertion sequence element IS1547 transposase
891011	0	A	SNP	G	48	50	97	98.99	99	Leu208Leu (cta/ctG)	Rv0797	-	insertion sequence element IS1547 transposase
893733	0	T	SNP	G	109	116	223	100	225	Leu139Arg (ctg/cGg)	Rv0800	pepC	M18 family aminopeptidase
896979	0	T	SNP	C	111	113	220	100	224	Val387Ala (gta/gCa)	Rv0803	purL	phosphoribosylformylglycinamidine synthase 2
900221	0	T	SNP	C	74	84	153	100	158	Val370Val (gta/gtG)	Rv0806c	cpsY	exopolysaccharide phosphotransferase CpsY
903537	0	G	SNP	T	103	97	199	100	200	Arg476Leu (cgg/cTg)	Rv0808	purF	amidophosphoribosyltransferase
903550	0	T	SNP	C	101	95	192	100	196	Ala480Ala (gct/gcC)	Rv0808	purF	amidophosphoribosyltransferase
903913	0	T	SNP	C	114	95	205	100	209	Gly63Gly (ggt/ggC)	Rv0809	purM	phosphoribosylformylglycinamidine cyclo-ligase PurM
906742	0	T	SNP	C	90	109	195	100	199	Val107Ala (gtc/gCc)	Rv0812	-	amino acid aminotransferase
906857	0	A	SNP	G	93	90	183	100	183	Ile145Met (ata/atG)	Rv0812	-	amino acid aminotransferase
913918	0	C	SNP	G	69	80	140	99.33	150	Gly94Gly (ggg/ggC)	Rv0821c	phoY2	phosphate-transport system transcriptional regulator PhoY2
919551	0	C	SNP	T	97	95	187	99.48	193	Val1Val (gtg/gtA)	Rv0825c	-	hypothetical protein
921813	0	C	SNP	G	62	73	134	100	135
925453	0	C	SNP	T	84	125	202	99.05	211	Ala31Ala (gcc/gcT)	Rv0833	PE_PGRS13	PE-PGRS family protein PE_PGRS13
927110	0	A	SNP	G	44	26	69	98.59	71	Ser584Gly (agt/Ggt)	Rv0833	PE_PGRS13	PE-PGRS family protein PE_PGRS13
927385	0	A	SNP	G	86	57	140	100	143	Gly675Gly (gga/ggG)	Rv0833	PE_PGRS13	PE-PGRS family protein PE_PGRS13
931123	0	T	SNP	C	85	92	176	100	177	Tyr57Tyr (tat/taC)	Rv0835	lpqQ	lipoprotein LpqQ		phylo (not 4)
931976	0	G	Del	GAP	69	77	146	99.32	147
931977	0	A	Del	GAP	69	77	146	99.32	147
931978	0	C	Del	GAP	69	77	146	99.32	147
931979	0	G	Del	GAP	69	77	146	99.32	147
931980	0	T	Del	GAP	69	77	146	99.32	147
932280	0	T	SNP	C	100	74	172	99.43	175	_218Trp (tag/tGg)	Rv0836c	-	hypothetical protein
932465	0	G	Del	GAP	80	86	164	84.69	196		Rv0836c	-	hypothetical protein
932466	0	T	Del	GAP	80	86	164	85.57	194		Rv0836c	-	hypothetical protein
932467	0	A	Del	GAP	80	86	164	100	166		Rv0836c	-	hypothetical protein
932468	0	A	Del	GAP	80	86	164	100	166		Rv0836c	-	hypothetical protein
932469	0	A	Del	GAP	80	86	164	100	166		Rv0836c	-	hypothetical protein
932470	0	G	Del	GAP	80	86	164	100	166		Rv0836c	-	hypothetical protein
932471	0	C	Del	GAP	80	86	164	100	166		Rv0836c	-	hypothetical protein
932472	0	C	Del	GAP	80	86	164	100	166		Rv0836c	-	hypothetical protein
932473	0	G	Del	GAP	80	86	164	100	166		Rv0836c	-	hypothetical protein
932474	0	G	Del	GAP	80	86	164	100	166		Rv0836c	-	hypothetical protein
932475	0	T	Del	GAP	80	86	164	100	166		Rv0836c	-	hypothetical protein
932476	0	C	Del	GAP	80	86	164	100	166		Rv0836c	-	hypothetical protein
932477	0	G	Del	GAP	80	86	164	100	166		Rv0836c	-	hypothetical protein
932478	0	A	Del	GAP	80	86	164	100	166		Rv0836c	-	hypothetical protein
932479	0	G	Del	GAP	80	86	164	100	166		Rv0836c	-	hypothetical protein
934230	0	C	SNP	G	92	64	153	99.36	157
934611	0	G	SNP	T	113	91	201	98.55	207
941845	0	C	SNP	A	80	73	152	100	153	Ala219Glu (gcg/gAg)	Rv0845	-	sensor histidine kinase NarS
942616	0	C	SNP	A	99	104	201	99.51	204
945214	0	G	SNP	A	94	78	165	100	172	Gly93Ser (ggt/Agt)	Rv0848	cysK2	cysteine synthase CysK
945238	0	G	SNP	T	101	78	176	100	179	Ala101Ser (gcc/Tcc)	Rv0848	cysK2	cysteine synthase CysK
949535	0	T	SNP	C	91	99	187	99.48	191	Ala528Ala (gca/gcG)	Rv0853c	pdc	alpha-keto-acid decarboxylase
950116	0	C	SNP	G	88	88	175	100	176	Ala335Pro (gcg/Ccg)	Rv0853c	pdc	alpha-keto-acid decarboxylase
955524	0	A	SNP	G	97	112	207	100	209	Ser150Gly (agc/Ggc)	Rv0859	-	acyltransferase
957117	0	T	SNP	C	105	118	216	99.55	224	Asp275Asp (gat/gaC)	Rv0860	fadB	fatty oxidation protein FadB
957306	0	C	SNP	T	70	86	154	98.73	158	Ala338Ala (gcc/gcT)	Rv0860	fadB	fatty oxidation protein FadB
958487	0	C	SNP	T	89	85	173	99.43	175
960367	0	A	SNP	G	94	91	181	99.46	186	Leu749Ser (ttg/tCg)	Rv0862c	-	hypothetical protein
964924	0	T	SNP	A	18	9	27	100	27	Val204Val (gta/gtT)	Rv0867c	rpfA	resuscitation-promoting factor RpfA
964925	0	A	SNP	G	22	9	30	100	31	Val204Ala (gta/gCa)	Rv0867c	rpfA	resuscitation-promoting factor RpfA
964948	0	G	SNP	C	10	10	19	95.24	21	Val196Val (gtc/gtG)	Rv0867c	rpfA	resuscitation-promoting factor RpfA
964950	0	C	SNP	G	12	9	21	95.45	22	Val196Leu (gtc/Ctc)	Rv0867c	rpfA	resuscitation-promoting factor RpfA
968426	1	A	Ins	G	94	82	176	76.52	176		Rv0872c	PE_PGRS15	PE-PGRS family protein PE_PGRS15
968426	2	A	Ins	C	94	82	176	76.52	176		Rv0872c	PE_PGRS15	PE-PGRS family protein PE_PGRS15
968426	3	A	Ins	C	94	82	176	76.52	176		Rv0872c	PE_PGRS15	PE-PGRS family protein PE_PGRS15
968426	4	A	Ins	G	94	81	175	76.09	176		Rv0872c	PE_PGRS15	PE-PGRS family protein PE_PGRS15
968426	5	A	Ins	G	94	82	176	76.52	176		Rv0872c	PE_PGRS15	PE-PGRS family protein PE_PGRS15
968426	6	A	Ins	G	94	82	176	76.52	176		Rv0872c	PE_PGRS15	PE-PGRS family protein PE_PGRS15
968426	7	A	Ins	T	93	82	175	76.09	176		Rv0872c	PE_PGRS15	PE-PGRS family protein PE_PGRS15
968426	8	A	Ins	T	94	82	176	76.52	176		Rv0872c	PE_PGRS15	PE-PGRS family protein PE_PGRS15
968426	9	A	Ins	G	94	82	176	76.52	176		Rv0872c	PE_PGRS15	PE-PGRS family protein PE_PGRS15
969762	0	C	SNP	G	98	93	187	99.48	192	Gly161Gly (ggg/ggC)	Rv0872c	PE_PGRS15	PE-PGRS family protein PE_PGRS15
976898	0	G	Del	GAP	72	70	131	95.95	148		Rv0878c	PPE13	PPE family protein PPE13
978350	0	C	SNP	T	100	91	191	98.45	194
979704	0	G	SNP	C	95	110	198	99.51	206	Gly115Arg (ggc/Cgc)	Rv0881	-	tRNA/rRNA methyltransferase
986463	0	G	SNP	C	92	88	176	100	180
990001	0	G	SNP	C	113	103	216	100	216	Pro866Ala (ccc/Gcc)	Rv0890c	-	HTH-type transcriptional regulator
991939	0	G	SNP	A	145	117	258	100	262	Arg220Cys (cgc/Tgc)	Rv0890c	-	HTH-type transcriptional regulator
993346	0	A	SNP	C	116	104	215	99.55	221	Val37Gly (gtt/gGt)	Rv0891c	-	hypothetical protein
996263	0	G	SNP	A	127	125	247	100	252	Thr11Thr (acc/acT)	Rv0893c	-	S-adenosylmethionine-dependentmethyltransferase
1002172	0	G	SNP	A	96	116	210	99.07	214	Arg82Trp (cgg/Tgg)	Rv0897c	-	oxidoreductase
1007198	0	A	SNP	G	117	132	242	100	249	Leu328Pro (ctg/cCg)	Rv0904c	accD3	acetyl-CoAcarboxylase carboxyl transferase subunit beta
1008460	0	C	SNP	T	112	127	238	99.58	240	Ser85Phe (tcc/tTc)	Rv0905	echA6	enoyl-CoA hydratase EchA6
1009500	0	C	SNP	T	82	85	162	100	167	Pro186Leu (ccg/cTg)	Rv0906	-	hypothetical protein
1010204	1	C	Ins	G	79	86	165	92.18	166		Rv0907	-	hypothetical protein
1012815	0	C	SNP	G	111	116	224	100	227	Ala362Gly (gcc/gGc)	Rv0908	ctpE	metal cation transporter ATPase E
1023911	0	C	SNP	G	97	82	179	100	179
1024346	0	A	SNP	G	94	112	204	100	206	Ser46Gly (agt/Ggt)	Rv0918	-	hypothetical protein
1025106	0	T	SNP	C	72	98	165	99.42	171	Phe141Phe (ttt/ttC)	Rv0919	-	GCN5-like N-acetyltransferase
1026482	0	G	SNP	A	72	89	157	100	161	Pro112Leu (ccc/cTc)	Rv0920c	-	transposase
1029586	0	G	SNP	A	92	78	163	100	170	Pro331Leu (ccc/cTc)	Rv0923c	-	hypothetical protein
1034381	0	G	SNP	A	109	106	204	99.54	216	Ala84Val (gct/gTt)	Rv0927c	-	oxidoreductase
1034527	0	C	SNP	A	105	123	227	100	228	Ala35Ala (gcg/gcT)	Rv0927c	-	oxidoreductase
1037012	0	T	SNP	C	101	103	203	99.51	205	Met5Thr (atg/aCg)	Rv0930	pstA1	phosphate ABC transporter permease PstA
1037911	0	C	SNP	T	90	74	162	100	164	Arg305_ (cga/Tga)	Rv0930	pstA1	phosphate ABC transporter permease PstA
1047165	0	T	SNP	C	85	95	178	100	180	Cys344Arg (tgc/Cgc)	Rv0938	ligD	multifunctional non-homologous end joining DNA repair protein/ATP dependent DNA ligase LigD
1054784	0	C	SNP	G	92	81	170	99.43	174	Arg180Gly (cgc/Ggc)	Rv0945	-	oxidoreductase
1068151	0	T	SNP	C	96	95	189	100	191	His197His (cat/caC)	Rv0956	purN	phosphoribosylglycinamide formyltransferase PurN
1068432	0	A	SNP	G	87	85	167	100	172	Pro76Pro (cca/ccG)	Rv0957	purH	bifunctionalphosphoribosylaminoimidazolecarboxamide formyltransferase/inosinemonophosphate cyclohydrolase
1070384	0	A	SNP	G	87	92	176	100	179	Ile168Val (atc/Gtc)	Rv0958	-	magnesium chelatase
1070532	0	T	SNP	C	95	102	192	99.49	198	Leu217Pro (ctg/cCg)	Rv0958	-	magnesium chelatase
1070702	0	T	SNP	C	110	91	199	99.5	202	Ser274Pro (tcc/Ccc)	Rv0958	-	magnesium chelatase
1071349	0	G	SNP	C	117	117	229	99.57	235	Gly32Ala (ggc/gCc)	Rv0959	-	hypothetical protein
1074558	0	G	SNP	A	98	92	186	99.48	191	Pro186Leu (ccc/cTc)	Rv0962c	lprP	lipoprotein LprP
1075279	0	T	SNP	C	83	81	161	100	164
1076309	0	G	SNP	T	113	84	194	100	197	Pro124Thr (cct/Act)	Rv0964c	-	hypothetical protein
1077312	0	A	SNP	G	89	90	177	99.44	180	Val175Ala (gtg/gCg)	Rv0966c	-	hypothetical protein
1079927	0	C	SNP	A	117	110	222	100	227	Thr395Thr (acc/acA)	Rv0969	ctpV	copper-exporting ATPase
1080192	0	G	SNP	A	118	96	211	99.53	215	Asp484Asn (gat/Aat)	Rv0969	ctpV	copper-exporting ATPase
1081681	0	T	SNP	C	98	81	179	100	179	Val210Val (gtt/gtC)	Rv0970	-	integral membrane protein
1087193	0	G	SNP	C	91	113	200	98.55	207	Asn51Lys (aac/aaG)	Rv0974c	accD2	acetyl-/propionyl-CoA carboxylase subunit beta
1090188	1	A	Ins	G	83	74	157	95.15	158
1091308	0	C	SNP	T	17	87	102	99.05	105	Gly312Gly (ggc/ggT)	Rv0977	PE_PGRS16	PE-PGRS family protein PE_PGRS16
1093406	0	A	SNP	G	95	109	202	100	204	Val317Val (gtt/gtC)	Rv0978c	PE_PGRS17	PE-PGRS family protein PE_PGRS17
1094688	0	C	SNP	T	76	96	170	98.29	175	Gly59Gly (ggg/ggA)	Rv0979c	-	hypothetical protein
1095490	0	A	SNP	G	39	72	107	100	111	Val321Ala (gtc/gCc)	Rv0980c	PE_PGRS18	PE-PGRS family protein PE_PGRS18
1095644	0	C	SNP	T	20	63	80	96.51	86	Ala270Thr (gcg/Acg)	Rv0980c	PE_PGRS18	PE-PGRS family protein PE_PGRS18
1095678	0	A	SNP	G	31	40	70	94.67	75	Gly258Gly (ggt/ggC)	Rv0980c	PE_PGRS18	PE-PGRS family protein PE_PGRS18
1095981	0	A	SNP	C	112	86	196	100	198	Gly157Gly (ggt/ggG)	Rv0980c	PE_PGRS18	PE-PGRS family protein PE_PGRS18
1096633	0	T	SNP	G	85	84	168	98.83	171
1097220	0	C	SNP	T	95	111	199	100	206	Ser133Ser (tcc/tcT)	Rv0981	mprA	two-component response regulator MrpA
1097899	0	C	SNP	T	104	90	190	99.49	195	Ala131Val (gcc/gTc)	Rv0982	mprB	two component histidine-protein kinase/phosphatase MprB
1098523	0	T	SNP	A	98	77	174	100	175	Leu339His (ctt/cAt)	Rv0982	mprB	two component histidine-protein kinase/phosphatase MprB
1099058	0	G	SNP	A	78	83	158	100	161
1100234	0	T	SNP	C	108	96	203	100	204	Leu390Pro (ctg/cCg)	Rv0983	pepD	serine protease PepD
1104690	0	T	SNP	G	116	107	221	99.11	225	Phe717Val (ttc/Gtc)	Rv0987	-	adhesion component ABC transporter permease
1106099	0	C	SNP	T	111	109	218	100	220	Ile328Ile (atc/atT)	Rv0988	-	hypothetical protein
1106422	0	T	SNP	C	109	98	204	100	207	Ile321Val (ata/Gta)	Rv0989c	grcC2	polyprenyl-diphosphate synthase GrcC
1107940	0	A	SNP	C	125	88	207	100	213	Ser54Ala (tcc/Gcc)	Rv0990c	-	hypothetical protein
1108576	0	C	SNP	T	123	90	210	99.53	214
1109975	0	A	SNP	G	95	102	192	100	197	Gln235Arg (cag/cGg)	Rv0993	galU	UTP--glucose-1-phosphate uridylyltransferase
1110721	0	T	SNP	C	121	108	222	98.71	232	Arg151Arg (cgt/cgC)	Rv0994	moeA1	molybdopterin molybdenumtransferase 1
1111852	0	G	SNP	T	85	98	179	99.46	184	Asp81Tyr (gat/Tat)	Rv0995	rimJ	ribosomal-protein-alanine acetyltransferase RimJ
1121113	0	G	SNP	A	87	100	184	100	187	Pro346Ser (ccg/Tcg)	Rv1004c	-	membrane protein
1126889	0	G	SNP	C	87	99	182	99.47	187	Arg39Gly (cgc/Ggc)	Rv1007c	metS	methionine--tRNA ligase
1127648	0	C	SNP	A	92	99	189	100	191	Thr187Asn (acc/aAc)	Rv1008	tatD	deoxyribonuclease TatD
1129771	0	G	SNP	A	105	112	214	98.64	220	Arg207His (cgt/cAt)	Rv1010	ksgA	rRNA small subunit methyltransferase A
1139089	0	G	SNP	C	107	98	204	100	205	Thr41Thr (acg/acC)	Rv1020	mfd	transcription-repair coupling factor
1144409	0	T	SNP	G	81	89	169	99.42	171	Ile225Ser (atc/aGc)	Rv1022	lpqU	lipoprotein LpqU
1144585	0	A	SNP	G	118	62	176	100	180	Arg8Gly (agg/Ggg)	Rv1023	eno	enolase
1148259	0	A	SNP	G	87	98	182	100	185
1149551	0	C	SNP	T	112	90	201	100	202	Glu712Glu (gag/gaA)	Rv1028c	kdpD	sensor protein KdpD
1150585	0	G	SNP	A	100	101	199	99.5	202	Pro368Ser (ccc/Tcc)	Rv1028c	kdpD	sensor protein KdpD
1151054	0	C	SNP	G	99	120	216	99.55	220	Ser211Ser (tcg/tcC)	Rv1028c	kdpD	sensor protein KdpD
1152805	0	T	SNP	A	79	86	163	99.4	166	Leu265Gln (ctg/cAg)	Rv1029	kdpA	potassium-transporting ATPase subunit A
1152863	0	A	SNP	G	73	79	149	100	152	Gln284Gln (caa/caG)	Rv1029	kdpA	potassium-transporting ATPase subunit A
1153388	0	C	SNP	T	76	101	175	99.44	178	Asn459Asn (aac/aaT)	Rv1029	kdpA	potassium-transporting ATPase subunit A
1154559	0	T	SNP	G	104	92	194	100	196	Leu279Arg (ctc/cGc)	Rv1030	kdpB	potassium-transporting ATPase subunit B
1160770	0	T	SNP	A	92	92	180	99.46	185	Gln20Leu (cag/cTg)	Rv1037c	esxI	ESAT-6 like protein EsxI
1163134	0	T	SNP	C	84	91	171	100	175	Gly81Gly (gga/ggG)	Rv1040c	PE8	PE family protein PE8
1164336	0	G	SNP	A	95	74	168	100	169
1164571	0	A	SNP	G	90	96	185	100	186
1165521	1	T	Ins	A	89	95	184	98.4	184
1168715	1	C	Ins	T	96	81	177	98.33	177
1169222	0	C	SNP	T	80	90	168	98.84	172
1173750	0	G	SNP	T	103	91	193	100	194	Ala290Ala (gcg/gcT)	Rv1050	-	oxidoreductase
1177184	0	C	SNP	A	95	87	179	100	182
1178116	0	T	SNP	C	78	96	171	100	174	Thr163Thr (act/acC)	Rv1056	-	hypothetical protein
1188985	0	G	SNP	A	75	80	152	99.36	156	Gly480Gly (ggc/ggT)	Rv1067c	PE_PGRS19	PE-PGRS family protein PE_PGRS19
1189202	0	T	Del	GAP	33	36	69	78.41	88		Rv1067c	PE_PGRS19	PE-PGRS family protein PE_PGRS19
1190093	0	A	SNP	C	92	57	147	90.3	165	Leu111Trp (ttg/tGg)	Rv1067c	PE_PGRS19	PE-PGRS family protein PE_PGRS19
1191462	0	A	SNP	C	19	10	29	100	29	Gly229Gly (ggt/ggG)	Rv1068c	PE_PGRS20	PE-PGRS family protein PE_PGRS20
1191497	0	T	SNP	A	22	14	35	97.3	37	Thr218Ser (acg/Tcg)	Rv1068c	PE_PGRS20	PE-PGRS family protein PE_PGRS20
1191741	0	G	SNP	A	104	48	147	92.68	164	Tyr136Tyr (tac/taT)	Rv1068c	PE_PGRS20	PE-PGRS family protein PE_PGRS20
1193463	0	T	SNP	A	92	93	185	99.46	186	Thr271Ser (acc/Tcc)	Rv1069c	-	hypothetical protein
1193827	0	C	SNP	T	103	81	183	98.92	186	Arg149Arg (cgg/cgA)	Rv1069c	-	hypothetical protein
1196394	0	C	SNP	T	85	88	170	99.43	174	Pro39Leu (ccc/cTc)	Rv1072	-	transmembrane protein
1200418	0	A	SNP	G	85	100	180	100	185
1211369	0	A	SNP	C	77	89	165	100	166	Ser259Arg (agc/Cgc)	Rv1086	-	(2Z,6E)-farnesyl diphosphate synthase
1212344	0	C	Del	GAP	48	20	69	76.4	89		Rv1087	PE_PGRS21	PE-PGRS family protein PE_PGRS21
1212347	0	G	Del	GAP	48	20	69	75.56	90		Rv1087	PE_PGRS21	PE-PGRS family protein PE_PGRS21
1212350	0	G	Del	GAP	48	20	69	76.4	89		Rv1087	PE_PGRS21	PE-PGRS family protein PE_PGRS21
1212351	0	T	Del	GAP	48	20	69	94.44	72		Rv1087	PE_PGRS21	PE-PGRS family protein PE_PGRS21
1212352	0	G	Del	GAP	48	20	69	94.44	72		Rv1087	PE_PGRS21	PE-PGRS family protein PE_PGRS21
1212353	0	T	Del	GAP	48	20	69	94.44	72		Rv1087	PE_PGRS21	PE-PGRS family protein PE_PGRS21
1212354	0	C	Del	GAP	49	20	70	95.83	72		Rv1087	PE_PGRS21	PE-PGRS family protein PE_PGRS21
1212355	0	G	Del	GAP	49	20	70	95.83	72		Rv1087	PE_PGRS21	PE-PGRS family protein PE_PGRS21
1212356	0	G	Del	GAP	49	20	70	95.83	72		Rv1087	PE_PGRS21	PE-PGRS family protein PE_PGRS21
1212357	0	C	Del	GAP	49	20	70	95.83	72		Rv1087	PE_PGRS21	PE-PGRS family protein PE_PGRS21
1212358	0	G	Del	GAP	49	20	70	95.83	72		Rv1087	PE_PGRS21	PE-PGRS family protein PE_PGRS21
1212359	0	G	Del	GAP	49	20	70	95.83	72		Rv1087	PE_PGRS21	PE-PGRS family protein PE_PGRS21
1212360	0	T	Del	GAP	49	20	70	97.18	71		Rv1087	PE_PGRS21	PE-PGRS family protein PE_PGRS21
1212361	0	G	Del	GAP	49	20	70	95.83	72		Rv1087	PE_PGRS21	PE-PGRS family protein PE_PGRS21
1212362	0	C	Del	GAP	49	20	70	95.83	72		Rv1087	PE_PGRS21	PE-PGRS family protein PE_PGRS21
1212624	0	C	SNP	T	10	4	13	87.5	16	Gly355Gly (ggc/ggT)	Rv1087	PE_PGRS21	PE-PGRS family protein PE_PGRS21
1212626	0	A	SNP	C	11	5	16	94.12	17	Asp356Ala (gac/gCc)	Rv1087	PE_PGRS21	PE-PGRS family protein PE_PGRS21
1212825	0	T	SNP	C	19	52	69	93.42	76	Gly422Gly (ggt/ggC)	Rv1087	PE_PGRS21	PE-PGRS family protein PE_PGRS21
1212827	0	T	SNP	G	20	55	74	93.75	80	Val423Gly (gtc/gGc)	Rv1087	PE_PGRS21	PE-PGRS family protein PE_PGRS21
1212834	0	T	SNP	G	22	57	78	96.34	82	Gly425Gly (ggt/ggG)	Rv1087	PE_PGRS21	PE-PGRS family protein PE_PGRS21
1212837	0	T	SNP	C	23	61	83	97.67	86	Ala426Ala (gct/gcC)	Rv1087	PE_PGRS21	PE-PGRS family protein PE_PGRS21
1212971	0	T	SNP	C	102	47	145	98.03	152	Val471Ala (gtc/gCc)	Rv1087	PE_PGRS21	PE-PGRS family protein PE_PGRS21
1215105	0	T	Del	GAP	88	82	172	99.42	171
1220680	0	T	SNP	C	86	90	174	100	176	Val36Ala (gta/gCa)	Rv1093	glyA1	serine hydroxymethyltransferase
1224367	0	T	SNP	C	75	78	151	100	153
1227830	0	G	SNP	T	118	78	195	100	196	Thr285Thr (acc/acA)	Rv1099c	glpX	fructose 1,6-bisphosphatase
1230474	0	C	SNP	A	80	88	168	99.41	169	Ala25Ala (gcg/gcT)	Rv1101c	-	hypothetical protein
1230778	0	G	SNP	A	93	80	171	100	173	Thr65Ile (acc/aTc)	Rv1102c	mazF3	mRNA interferase MazF3
1236433	0	A	SNP	C	83	78	160	100	161	Glu83Asp (gaa/gaC)	Rv1110	lytB2	4-hydroxy-3-methylbut-2-enyl diphosphate reductase
1240744	0	C	SNP	A	88	98	182	100	186	Asn186Lys (aac/aaA)	Rv1115	-	hypothetical protein
1241572	0	A	SNP	G	81	92	173	99.43	174
1247391	0	A	SNP	C	82	102	180	99.46	185	Ser89Arg (agc/Cgc)	Rv1124	ephC	epoxide hydrolase EphC
1248382	0	A	SNP	G	115	98	211	99.07	215	Ser101Gly (agc/Ggc)	Rv1125	-	hypothetical protein
1248936	0	G	SNP	C	118	89	203	99.04	209	Pro285Pro (ccg/ccC)	Rv1125	-	hypothetical protein
1248978	0	T	SNP	C	117	110	226	100	227	Ala299Ala (gct/gcC)	Rv1125	-	hypothetical protein
1250340	0	A	SNP	G	114	85	199	98.51	202	Ala355Ala (gct/gcC)	Rv1127c	ppdK	pyruvate, phosphate dikinase PpdK
1251199	0	C	SNP	T	94	94	185	98.95	190	Gly69Glu (gga/gAa)	Rv1127c	ppdK	pyruvate, phosphate dikinase PpdK
1252164	0	T	SNP	C	87	57	142	100	144	Glu270Gly (gaa/gGa)	Rv1128c	-	hypothetical protein
1253566	0	T	SNP	C	104	89	186	100	193	Thr323Thr (aca/acG)	Rv1129c	-	transcriptional regulator
1254562	0	A	SNP	G	72	91	160	99.39	164	Asp3Gly (gat/gGt)	Rv1130	prpD	methylcitrate dehydratase PrpD
1262859	0	C	SNP	T	100	87	184	99.47	188	Gly424Ser (ggc/Agc)	Rv1135c	PPE16	PPE family protein PPE16
1265828	0	G	SNP	A	106	98	204	99.51	205	Leu221Leu (ctg/Ttg)	Rv1138c	-	oxidoreductase
1268415	0	C	SNP	T	100	108	205	99.05	210	Glu199Lys (gag/Aag)	Rv1141c	echA11	enoyl-CoA hydratase EchA11
1271187	0	C	SNP	G	108	89	192	100	197	Thr11Ser (acc/aGc)	Rv1144	-	oxidoreductase
1273250	1	G	Ins	A	102	95	197	96.1	198		Rv1145	-	transmembrane transport protein
1275957	0	T	SNP	C	88	95	183	100	183
1276432	0	C	SNP	T	82	81	160	98.79	165	Lys439Lys (aag/aaA)	Rv1148c	-	hypothetical protein
1276588	0	C	SNP	G	77	75	147	98.06	155	Ala387Ala (gcg/gcC)	Rv1148c	-	hypothetical protein
1277869	1	G	Ins	T	95	71	166	98.81	166
1279802	0	C	SNP	T	97	99	194	98	200	Leu50Leu (ctg/Ttg)	Rv1152	-	transcriptional regulator
1281118	0	T	SNP	C	86	63	149	100	149	Thr123Ala (acg/Gcg)	Rv1154c	-	hypothetical protein
1281771	0	T	SNP	C	88	89	174	100	177	Ser115Pro (tcg/Ccg)	Rv1155	-	pyridoxine/pyridoxamine 5'-phosphate oxidase
1281984	0	G	SNP	A	101	94	192	99.49	196
1283545	0	C	SNP	T	73	66	136	100	139	Pro209Pro (ccg/ccA)	Rv1157c	-	hypothetical protein
1287372	0	G	SNP	C	87	89	174	100	176	Leu15Leu (ctg/ctC)	Rv1161	narG	nitrate reductase subunit alpha
1292102	0	A	SNP	G	102	93	193	100	195	Pro346Pro (cca/ccG)	Rv1162	narH	nitrate reductase subunit beta
1300026	1	C	Ins	G	76	71	147	94.23	148		Rv1169c	lipX	lipase LipX
1300026	2	C	Ins	T	76	70	146	93.59	148		Rv1169c	lipX	lipase LipX
1306259	0	A	SNP	G	90	90	180	100	180	Ala656Ala (gct/gcC)	Rv1175c	fadH	NADPH dependent 2,4-dienoyl-CoA reductase FadH
1307598	0	C	SNP	G	99	109	204	100	208	Cys210Ser (tgc/tCc)	Rv1175c	fadH	NADPH dependent 2,4-dienoyl-CoA reductase FadH
1308317	0	T	SNP	C	101	84	184	100	185	His159Arg (cat/cGt)	Rv1176c	-	hypothetical protein
1310902	0	C	Del	GAP	121	93	213	98.17	218		Rv1179c	-	hypothetical protein
1313337	1	A	Ins	G	31	49	80	89.89	80
1313338	0	A	SNP	C	31	46	77	100	77
1315191	0	A	SNP	C	106	99	201	100	205	_489Tyr (taa/taC)	Rv1180	pks3	polyketide beta-ketoacyl synthase
1315884	0	G	SNP	A	101	105	203	100	206	Ala217Ala (gcg/gcA)	Rv1181	pks4	polyketide beta-ketoacyl synthase
1325650	0	G	SNP	A	103	100	203	100	203
1327890	0	G	SNP	A	94	90	180	99.46	185	Asp472Asp (gac/gaT)	Rv1186c	-	hypothetical protein
1328534	0	C	SNP	T	86	110	194	99.49	197	Asp258Asn (gac/Aac)	Rv1186c	-	hypothetical protein
1328687	0	G	SNP	C	99	108	202	99.52	208	Pro207Ala (ccc/Gcc)	Rv1186c	-	hypothetical protein
1339472	0	G	SNP	T	101	87	181	95.92	196	Ala42Ser (gcc/Tcc)	Rv1196	PPE18	PPE family protein PPE18
1339774	0	C	SNP	G	103	84	183	100	187	Gly142Gly (ggc/ggG)	Rv1196	PPE18	PPE family protein PPE18
1339823	0	A	SNP	G	103	97	199	100	200	Thr159Ala (acg/Gcg)	Rv1196	PPE18	PPE family protein PPE18
1339894	0	C	SNP	T	104	99	201	100	203	Leu182Leu (ctc/ctT)	Rv1196	PPE18	PPE family protein PPE18
1339905	0	C	SNP	T	99	98	195	100	197	Ala186Val (gcc/gTc)	Rv1196	PPE18	PPE family protein PPE18
1340784	0	T	SNP	C	72	72	138	97.3	148	Gly42Gly (ggt/ggC)	Rv1197	esxK	ESAT-6 like protein EsxK
1341295	0	A	SNP	G	83	95	175	98.34	181
1345016	0	C	SNP	T	84	93	174	100	177	Ala52Thr (gcc/Acc)	Rv1201c	dapD	2,3,4,5-tetrahydropyridine-2,6-dicarboxylate N-succinyltransferase
1351172	0	A	SNP	G	90	85	171	100	175
1360209	0	T	SNP	C	109	84	190	98.97	195	Ala531Ala (gca/gcG)	Rv1217c	-	tetronasin ABC transporter integral membrane protein
1361190	0	G	SNP	A	123	90	207	100	213	Ser204Ser (agc/agT)	Rv1217c	-	tetronasin ABC transporter integral membrane protein
1362006	0	T	SNP	C	81	101	178	98.91	184	Gln243Arg (caa/cGa)	Rv1218c	-	tetronasin ABC transporter ATP-binding protein
1365837	1	C	Ins	G	95	99	194	92.82	194
1365837	2	C	Ins	G	95	98	193	92.34	194
1367293	0	C	SNP	A	77	84	158	100	161	Ile473Ile (atc/atA)	Rv1223	htrA	serine protease HtrA
1367484	0	T	SNP	G	100	87	183	100	187	Trp8Gly (tgg/Ggg)	Rv1224	tatB	Sec-independent protein translocase protein TatB
1371470	0	G	SNP	A	84	100	183	100	184	Arg184His (cgt/cAt)	Rv1228	lpqX	lipoprotein LpqX
1374065	0	T	SNP	C	105	103	204	100	208	Ser45Gly (agc/Ggc)	Rv1230c	-	membrane protein
1375724	0	A	SNP	C	76	111	187	100	187	Cys149Gly (tgc/Ggc)	Rv1232c	-	hypothetical protein
1377568	0	A	SNP	G	95	86	177	100	181	Val15Val (gta/gtG)	Rv1235	lpqY	trehalose ABC transporter substrate-binding lipoprotein LpqY
1382628	0	T	SNP	C	95	86	179	100	181	Lys139Glu (aaa/Gaa)	Rv1239c	corA	magnesium and cobalt transport transmembrane protein CorA
1386011	0	C	Del	GAP	92	92	188	93.88	196		Rv1243c	PE_PGRS23	PE-PGRS family protein PE_PGRS23
1386752	0	C	Del	GAP	55	93	144	87.06	170
1386753	0	G	Del	GAP	55	93	144	98.67	150
1386754	0	T	Del	GAP	55	93	144	99.33	149
1386755	0	G	Del	GAP	55	93	144	99.33	149
1386756	0	T	Del	GAP	55	93	144	99.33	149
1386757	0	T	Del	GAP	55	93	144	99.33	149
1386758	0	T	Del	GAP	55	93	144	99.33	149
1386759	0	G	Del	GAP	55	93	144	99.33	149
1386760	0	C	Del	GAP	55	93	144	99.33	149
1386761	0	C	Del	GAP	55	93	144	99.33	149
1386762	0	T	Del	GAP	55	93	144	99.33	149
1386763	0	G	Del	GAP	55	93	144	99.33	149
1386764	0	G	Del	GAP	55	93	144	99.33	149
1386765	0	A	Del	GAP	55	93	144	99.33	149
1386766	0	T	Del	GAP	55	93	144	99.33	149
1390763	0	C	SNP	T	87	100	184	100	187	Val764Met (gtg/Atg)	Rv1248c	-	multifunctional 2-oxoglutarate dehydrogenase E1 component /2-oxoglutarate dehydrogenase dihydrolipoyllysine-residue succinyltransferase
1393626	0	A	SNP	G	105	123	224	98.7	231	Leu119Leu (ctt/ctC)	Rv1249c	-	membrane protein
1396618	0	C	SNP	A	106	98	201	100	204	Glu875_ (gag/Tag)	Rv1251c	-	hypothetical protein
1396922	0	T	SNP	C	99	93	189	100	192	Thr773Thr (aca/acG)	Rv1251c	-	hypothetical protein
1401033	0	C	SNP	T	72	96	167	99.41	169	Ser355Leu (tcg/tTg)	Rv1253	deaD	ATP-dependent RNA helicase DeaD
1411210	0	T	SNP	G	94	96	186	99.48	191	Val260Val (gtt/gtG)	Rv1263	amiB2	amidase AmiB
1413148	0	C	SNP	T	76	103	168	99.44	180
1414021	0	C	SNP	T	86	98	183	100	184	Arg607Gln (cgg/cAg)	Rv1266c	pknH	serine/threonine-protein kinase PknH
1416814	0	C	SNP	T	82	90	169	99.42	173	Ala178Ala (gcg/gcA)	Rv1267c	embR	transcriptional regulator EmbR
1422666	0	C	SNP	T	86	82	167	100	168	Gly462Glu (ggg/gAg)	Rv1273c	-	drug ABC transporter ATP-binding protein
1422667	0	C	SNP	T	86	83	168	100	169	Gly462Arg (ggg/Agg)	Rv1273c	-	drug ABC transporter ATP-binding protein
1436088	0	C	SNP	G	96	87	181	98.92	185	Arg19Pro (cgg/cCg)	Rv1282c	oppC	oligopeptide ABC transporter permease OppC
1437479	0	G	SNP	A	100	78	175	98.89	180	Glu52Glu (gag/gaA)	Rv1284	canA	beta-carbonic anhydrase
1439944	0	G	SNP	C	96	112	205	99.52	209	Arg346Ser (agg/agC)	Rv1286	-	bifunctional sulfate adenyltransferase subunit 1 CysN/adenylylsulfate kinase CysC
1440090	0	C	SNP	T	101	84	185	98.93	187	Thr395Ile (acc/aTc)	Rv1286	-	bifunctional sulfate adenyltransferase subunit 1 CysN/adenylylsulfate kinase CysC
1440469	0	C	SNP	G	81	92	170	100	173	Pro521Pro (ccc/ccG)	Rv1286	-	bifunctional sulfate adenyltransferase subunit 1 CysN/adenylylsulfate kinase CysC
1441545	0	G	SNP	A	5	10	14	100	15	Ala66Ala (gcg/gcA)	Rv1288	-	hypothetical protein
1441576	0	T	SNP	C	7	6	13	92.86	14	Leu77Leu (ttg/Ctg)	Rv1288	-	hypothetical protein
1441579	0	A	SNP	T	7	6	13	100	13	Asn78Tyr (aat/Tat)	Rv1288	-	hypothetical protein
1441582	0	T	SNP	C	7	9	16	100	16	Trp79Arg (tgg/Cgg)	Rv1288	-	hypothetical protein
1445781	0	A	SNP	G	93	107	197	100	200	Ala18Ala (gct/gcC)	Rv1291c	-	hypothetical protein
1450316	0	C	SNP	T	105	84	187	100	189	Ala314Ala (gcc/gcT)	Rv1294	thrA	homoserine dehydrogenase
1457144	0	C	SNP	T	102	123	224	100	225	Arg194Cys (cgc/Tgc)	Rv1300	hemK	release factor glutamine methyltransferase
1467718	0	C	SNP	T	95	79	171	99.43	175	Leu11Phe (ctc/Ttc)	Rv1312	-	hypothetical protein
1468208	0	A	SNP	C	75	103	173	90.36	197	Leu433Arg (ctg/cGg)	Rv1313c	-	insertion sequence element IS1557 transposase
1468492	0	C	SNP	A	108	94	202	100	202	Leu338Leu (ctg/ctT)	Rv1313c	-	insertion sequence element IS1557 transposase
1471659	0	C	SNP	T	74	92	164	100	166
1478357	0	G	SNP	T	95	110	199	100	205	Pro254Pro (ccc/ccA)	Rv1317c	alkA	bifunctional regulatory protein/DNA repair enzyme AlkA
1479085	0	T	SNP	C	111	85	194	100	196	Ile12Val (atc/Gtc)	Rv1317c	alkA	bifunctional regulatory protein/DNA repair enzyme AlkA
1480945	0	C	SNP	G	177	175	349	100	352	Thr519Thr (acg/acC)	Rv1319c	-	adenylate cyclase
1480948	0	C	SNP	T	178	178	350	100	356	Glu518Glu (gag/gaA)	Rv1319c	-	adenylate cyclase
1481185	0	A	SNP	C	202	199	394	100	401	Asp439Glu (gat/gaG)	Rv1319c	-	adenylate cyclase
1481563	0	C	SNP	T	168	246	410	99.76	415	Glu313Glu (gag/gaA)	Rv1319c	-	adenylate cyclase
1482627	0	T	SNP	C	92	93	183	100	185	Thr531Ala (acg/Gcg)	Rv1320c	-	adenylate cyclase
1484708	0	A	SNP	C	93	91	184	100	184	Ser144Arg (agc/Cgc)	Rv1321	-	endonuclease NucS
1488465	0	C	Del	GAP	71	73	142	97.3	148		Rv1325c	PE_PGRS24	PE-PGRS family protein PE_PGRS24
1488467	0	C	SNP	T	71	72	138	97.95	146	Gly500Glu (ggg/gAg)	Rv1325c	PE_PGRS24	PE-PGRS family protein PE_PGRS24
1489142	0	C	SNP	T	64	75	135	96.53	144	Gly275Asp (ggc/gAc)	Rv1325c	PE_PGRS24	PE-PGRS family protein PE_PGRS24
1490732	0	C	SNP	T	74	68	142	100	142	Leu527Leu (ttg/ttA)	Rv1326c	glgB	1,4-alpha-glucan branching protein
1490905	0	A	SNP	G	79	93	167	100	172	Ser470Pro (tct/Cct)	Rv1326c	glgB	1,4-alpha-glucan branching protein
1495836	0	G	SNP	A	75	107	181	99.45	183	Val425Met (gtg/Atg)	Rv1328	glgP	glycogen phosphorylase
1498951	0	G	SNP	T	97	90	183	100	187	Thr80Lys (acg/aAg)	Rv1329c	dinG	ATP-dependent helicase DinG
1499213	0	T	Del	GAP	87	89	177	98.88	178		Rv1330c	pncB1	nicotinic acid phosphoribosyltransferase PncB1
1499214	0	C	Del	GAP	87	89	177	99.44	177		Rv1330c	pncB1	nicotinic acid phosphoribosyltransferase PncB1
1499215	0	A	Del	GAP	87	90	177	100	177		Rv1330c	pncB1	nicotinic acid phosphoribosyltransferase PncB1
1499216	0	G	Del	GAP	87	90	177	100	177		Rv1330c	pncB1	nicotinic acid phosphoribosyltransferase PncB1
1499217	0	G	Del	GAP	87	90	177	100	177		Rv1330c	pncB1	nicotinic acid phosphoribosyltransferase PncB1
1499218	0	C	Del	GAP	87	90	177	100	177		Rv1330c	pncB1	nicotinic acid phosphoribosyltransferase PncB1
1499219	0	C	Del	GAP	87	90	177	100	177		Rv1330c	pncB1	nicotinic acid phosphoribosyltransferase PncB1
1499220	0	G	Del	GAP	87	90	177	100	177		Rv1330c	pncB1	nicotinic acid phosphoribosyltransferase PncB1
1499221	0	G	SNP	A	89	90	179	99.44	180	Pro447Ser (ccg/Tcg)	Rv1330c	pncB1	nicotinic acid phosphoribosyltransferase PncB1
1499274	0	C	SNP	G	105	102	204	100	207	Gly429Ala (ggc/gCc)	Rv1330c	pncB1	nicotinic acid phosphoribosyltransferase PncB1
1501700	0	G	SNP	A	101	91	192	99.48	193	Val34Val (gtg/gtA)	Rv1333	-	hydrolase
1513189	0	C	SNP	T	94	106	199	100	200	Ala48Val (gct/gTt)	Rv1348	irtA	iron ABC transporter ATP-binding protein/permease IrtA
1517014	0	C	SNP	A	135	120	249	100	255	Gly464Gly (ggc/ggA)	Rv1349	irtB	iron ABC transporter ATP-binding protein/permease IrtB
1526819	0	C	SNP	A	123	125	246	100	248	Arg70Arg (cgg/Agg)	Rv1358	-	transcriptional regulator
1533241	0	G	SNP	C	97	104	195	85.9	234	Thr131Thr (acc/acG)	Rv1361c	PPE19	PPE family protein PPE19
1533583	0	G	SNP	A	89	98	185	97.4	192	Tyr17Tyr (tac/taT)	Rv1361c	PPE19	PPE family protein PPE19
1533624	0	A	SNP	C	94	111	204	99.03	207	Phe4Val (ttc/Gtc)	Rv1361c	PPE19	PPE family protein PPE19
1534551	0	C	SNP	T	107	96	202	99.51	204	Glu20Glu (gag/gaA)	Rv1362c	-	membrane protein
1536251	0	G	SNP	T	111	118	225	100	229	Ala465Glu (gcg/gAg)	Rv1364c	-	sigma factor regulatory protein
1540141	0	T	SNP	C	92	110	199	99.51	203	Ile169Val (atc/Gtc)	Rv1367c	-	hypothetical protein
1540484	0	C	SNP	G	94	108	201	100	202	Leu54Leu (ctg/ctC)	Rv1367c	-	hypothetical protein
1544255	0	C	SNP	T	104	80	183	100	184	Arg299Arg (cgc/cgT)	Rv1371	-	membrane protein
1546703	0	C	SNP	T	112	92	202	100	204	Pro231Leu (ccg/cTg)	Rv1373	-	glycolipid sulfotransferase
1547125	0	T	SNP	C	100	93	193	100	193	Thr136Ala (aca/Gca)	Rv1374c	-	hypothetical protein
1547137	0	T	SNP	C	102	87	189	100	189	Thr132Ala (aca/Gca)	Rv1374c	-	hypothetical protein
1552547	0	G	SNP	A	102	100	200	100	202	Arg37Trp (cgg/Tgg)	Rv1378c	-	hypothetical protein
1554216	0	C	SNP	T	96	71	166	100	167	Pro10Leu (ccc/cTc)	Rv1381	pyrC	dihydroorotase
1563717	0	C	SNP	T	80	113	192	100	193	Val8Val (gtc/gtT)	Rv1388	mihF	integration host factor MihF
1570566	0	C	SNP	A	103	90	191	99.48	194	Arg135Leu (cgg/cTg)	Rv1394c	cyp132	cytochrome P450 Cyp132
1571326	0	G	SNP	A	86	91	176	99.44	178	Val94Met (gtg/Atg)	Rv1395	-	HTH-type transcriptional regulator
1573660	0	T	SNP	G	94	86	178	100	180	Arg66Ser (aga/agC)	Rv1396c	PE_PGRS25	PE-PGRS family protein PE_PGRS25
1588899	0	G	SNP	T	88	105	189	98.97	195	Ala111Ala (gcg/gcT)	Rv1412	ribC	riboflavin synthase
1593331	0	G	SNP	A	96	75	168	98.84	173
1595342	0	T	SNP	C	84	93	177	100	177	Val434Ala (gtg/gCg)	Rv1420	uvrC	excinuclease ABC subunit UvrC
1599557	0	C	SNP	G	101	80	177	100	181	Arg33Thr (agg/aCg)	Rv1424c	-	membrane protein
1608276	0	A	SNP	C	92	80	171	100	172	Asn65Thr (aac/aCc)	Rv1431	-	hypothetical protein
1609840	0	A	SNP	G	112	83	193	100	195	Pro586Pro (cca/ccG)	Rv1431	-	hypothetical protein
1612624	1	T	Ins	A	68	69	137	83.54	138		Rv1435c	-	hypothetical protein
1612624	2	T	Ins	T	68	70	138	84.15	138		Rv1435c	-	hypothetical protein
1612624	3	T	Ins	C	68	70	138	84.15	138		Rv1435c	-	hypothetical protein
1612624	4	T	Ins	G	67	69	136	82.93	138		Rv1435c	-	hypothetical protein
1612624	5	T	Ins	G	68	70	138	84.15	138		Rv1435c	-	hypothetical protein
1612624	6	T	Ins	T	68	70	138	84.15	138		Rv1435c	-	hypothetical protein
1612624	7	T	Ins	A	68	70	138	84.15	138		Rv1435c	-	hypothetical protein
1612624	8	T	Ins	C	68	70	138	84.15	138		Rv1435c	-	hypothetical protein
1612624	9	T	Ins	C	68	69	137	83.54	138		Rv1435c	-	hypothetical protein
1612624	10	T	Ins	G	68	70	138	84.15	138		Rv1435c	-	hypothetical protein
1612624	11	T	Ins	G	68	70	138	84.15	138		Rv1435c	-	hypothetical protein
1612624	12	T	Ins	T	68	70	138	84.15	138		Rv1435c	-	hypothetical protein
1612624	13	T	Ins	G	65	70	135	82.32	138		Rv1435c	-	hypothetical protein
1612624	14	T	Ins	C	68	70	138	84.15	138		Rv1435c	-	hypothetical protein
1612624	15	T	Ins	G	68	70	138	84.15	138		Rv1435c	-	hypothetical protein
1612624	16	T	Ins	C	68	70	138	84.15	138		Rv1435c	-	hypothetical protein
1612624	17	T	Ins	C	68	70	138	84.15	138		Rv1435c	-	hypothetical protein
1612624	18	T	Ins	A	68	70	138	84.15	138		Rv1435c	-	hypothetical protein
1612624	19	T	Ins	G	68	70	138	84.15	138		Rv1435c	-	hypothetical protein
1612624	20	T	Ins	G	68	70	138	84.15	138		Rv1435c	-	hypothetical protein
1612624	21	T	Ins	G	68	70	138	84.15	138		Rv1435c	-	hypothetical protein
1613035	0	T	SNP	C	90	78	168	100	168
1614143	0	G	SNP	A	111	98	207	100	209	Leu279Leu (ctg/ctA)	Rv1436	gap	glyceraldehyde 3-phosphate dehydrogenase
1618978	0	T	SNP	C	95	74	167	100	169	Asp236Gly (gat/gGt)	Rv1441c	PE_PGRS26	PE-PGRS family protein PE_PGRS26
1624791	0	C	SNP	G	109	104	210	100	213	Arg192Pro (cga/cCa)	Rv1446c	opcA	OXPP cycle protein OpcA
1624879	0	C	SNP	A	103	99	200	99.51	203	Ala163Ser (gcc/Tcc)	Rv1446c	opcA	OXPP cycle protein OpcA
1627351	0	T	SNP	C	100	82	180	100	182	Thr244Ala (acc/Gcc)	Rv1448c	tal	transaldolase
1630148	0	A	SNP	C	72	98	169	99.42	171	Tyr18Asp (tac/Gac)	Rv1449c	tkt	transketolase
1634096	0	C	Del	GAP	36	27	61	75.9	83		Rv1450c	PE_PGRS27	PE-PGRS family protein PE_PGRS27
1634097	0	C	Del	GAP	36	27	61	77.78	81		Rv1450c	PE_PGRS27	PE-PGRS family protein PE_PGRS27
1634098	0	C	Del	GAP	36	27	61	79.75	79		Rv1450c	PE_PGRS27	PE-PGRS family protein PE_PGRS27
1634099	0	C	Del	GAP	36	27	61	79.75	79		Rv1450c	PE_PGRS27	PE-PGRS family protein PE_PGRS27
1634100	0	A	Del	GAP	36	27	61	79.75	79		Rv1450c	PE_PGRS27	PE-PGRS family protein PE_PGRS27
1634609	0	C	SNP	T	48	33	80	100	81	Ala7Thr (gcc/Acc)	Rv1450c	PE_PGRS27	PE-PGRS family protein PE_PGRS27
1634610	0	C	SNP	T	49	32	81	100	81	Val6Val (gtg/gtA)	Rv1450c	PE_PGRS27	PE-PGRS family protein PE_PGRS27
1634670	0	C	SNP	T	65	39	104	93.69	111
1636172	1	T	Ins	C	73	18	91	85.85	91		Rv1452c	PE_PGRS28	PE-PGRS family protein PE_PGRS28
1636172	2	T	Ins	C	73	18	91	85.85	91		Rv1452c	PE_PGRS28	PE-PGRS family protein PE_PGRS28
1636172	3	T	Ins	G	73	18	91	85.85	91		Rv1452c	PE_PGRS28	PE-PGRS family protein PE_PGRS28
1636826	0	C	SNP	A	98	112	203	96.77	217	Gly468Gly (ggg/ggT)	Rv1452c	PE_PGRS28	PE-PGRS family protein PE_PGRS28
1636918	0	C	SNP	T	79	112	183	76.4	250	Ala438Thr (gcc/Acc)	Rv1452c	PE_PGRS28	PE-PGRS family protein PE_PGRS28
1637694	0	C	Del	GAP	73	34	107	75.89	141		Rv1452c	PE_PGRS28	PE-PGRS family protein PE_PGRS28
1637696	0	G	Del	GAP	73	34	107	76.98	139		Rv1452c	PE_PGRS28	PE-PGRS family protein PE_PGRS28
1637697	0	G	Del	GAP	73	34	107	78.1	137		Rv1452c	PE_PGRS28	PE-PGRS family protein PE_PGRS28
1637698	0	C	Del	GAP	73	34	107	79.26	135		Rv1452c	PE_PGRS28	PE-PGRS family protein PE_PGRS28
1637699	0	C	Del	GAP	73	34	107	79.85	134		Rv1452c	PE_PGRS28	PE-PGRS family protein PE_PGRS28
1637700	0	C	Del	GAP	73	34	107	79.26	135		Rv1452c	PE_PGRS28	PE-PGRS family protein PE_PGRS28
1637701	0	C	Del	GAP	73	34	107	79.85	134		Rv1452c	PE_PGRS28	PE-PGRS family protein PE_PGRS28
1637702	0	A	Del	GAP	73	34	108	80.45	133		Rv1452c	PE_PGRS28	PE-PGRS family protein PE_PGRS28
1638182	0	C	SNP	T	96	123	215	99.55	220	Ser16Ser (tcg/tcA)	Rv1452c	PE_PGRS28	PE-PGRS family protein PE_PGRS28
1638183	0	G	SNP	A	92	120	209	99.53	213	Ser16Leu (tcg/tTg)	Rv1452c	PE_PGRS28	PE-PGRS family protein PE_PGRS28
1638188	0	C	SNP	T	95	121	214	99.54	217	Ala14Ala (gcg/gcA)	Rv1452c	PE_PGRS28	PE-PGRS family protein PE_PGRS28
1638191	0	C	SNP	G	96	120	213	99.54	217	Ala13Ala (gcg/gcC)	Rv1452c	PE_PGRS28	PE-PGRS family protein PE_PGRS28
1638194	0	G	SNP	C	96	127	222	99.55	224	Ala12Ala (gcc/gcG)	Rv1452c	PE_PGRS28	PE-PGRS family protein PE_PGRS28
1639594	0	C	SNP	A	104	94	198	100	198	Pro405Gln (cca/cAa)	Rv1453	-	transcriptional activator protein
1645802	0	T	SNP	C	101	98	196	100	199	Lys113Glu (aaa/Gaa)	Rv1459c	-	alpha-(1->6)-mannopyranosyltransferase
1649331	0	C	SNP	T	100	94	189	99.49	195	Thr781Thr (acc/acT)	Rv1461	-	hypothetical protein
1650072	0	A	SNP	G	105	112	213	99.54	218	Asn183Asp (aac/Gac)	Rv1462	-	hypothetical protein
1650406	0	C	SNP	A	104	98	201	99.51	203	Thr294Asn (acc/aAc)	Rv1462	-	hypothetical protein
1663269	0	G	SNP	A	82	100	181	100	182	Tyr926Tyr (tac/taT)	Rv1475c	acn	iron-regulated aconitate hydratase
1676290	0	C	SNP	A	105	103	203	100	208	Lys198Asn (aag/aaT)	Rv1486c	-	hypothetical protein
1676880	0	A	SNP	G	108	119	226	100	227	Trp2Arg (tgg/Cgg)	Rv1486c	-	hypothetical protein
1680411	0	G	SNP	C	81	88	167	98.83	171	Ala364Pro (gca/Cca)	Rv1490	-	membrane protein
1681147	0	G	SNP	A	94	94	187	100	188
1681410	0	G	SNP	A	126	108	232	99.15	236	Ala186Val (gca/gTa)	Rv1491c	-	TVP38/TMEM64 family membrane protein
1688300	0	T	SNP	C	126	105	226	99.57	232	Phe120Phe (ttt/ttC)	Rv1497	lipL	esterase LipL
1689349	0	C	SNP	T	79	120	198	98.03	203	Arg191His (cgc/cAc)	Rv1498c	-	methyltransferase
1692141	0	A	SNP	C	99	113	207	100	212	Ile84Ile (ata/atC)	Rv1501	-	hypothetical protein
1692469	0	A	SNP	G	90	112	197	99.51	203	Thr194Ala (acg/Gcg)	Rv1501	-	hypothetical protein
1692960	0	T	SNP	C	136	135	267	98.91	274	Ser13Pro (tcg/Ccg)	Rv1502	-	hypothetical protein
1693561	0	A	SNP	G	108	130	233	100	238	Tyr213Cys (tac/tGc)	Rv1502	-	hypothetical protein
1698911	0	G	SNP	A	97	82	177	98.9	181	Gly328Gly (ggc/ggT)	Rv1508c	-	membrane protein
1699849	0	G	SNP	A	106	117	221	100	223	Pro16Ser (ccg/Tcg)	Rv1508c	-	membrane protein
1700959	0	G	SNP	T	113	117	228	100	230	Glu250_ (gaa/Taa)	Rv1509	-	hypothetical protein
1706119	0	T	SNP	C	101	100	198	100	201	Ser159Ser (tca/tcG)	Rv1514c	-	glycosyltransferase
1707509	0	T	SNP	G	114	118	225	99.57	233	Gly6Gly (gga/ggC)	Rv1515c	-	hypothetical protein
1708792	0	T	SNP	C	99	121	219	100	220
1709432	0	C	SNP	T	106	100	205	100	206	Leu188Phe (ctc/Ttc)	Rv1517	-	hypothetical protein
1713192	0	A	SNP	G	120	98	212	100	218	Val297Val (gta/gtG)	Rv1521	fadD25	fatty-acid--CoA ligase FadD25
1713923	0	A	SNP	G	108	88	193	98.99	198	His541Arg (cac/cGc)	Rv1521	fadD25	fatty-acid--CoA ligase FadD25
1716472	0	A	SNP	G	89	99	185	99.47	189	Ser381Pro (tcc/Ccc)	Rv1522c	mmpL12	transmembrane transport protein MmpL12
1728837	0	A	SNP	G	124	105	226	100	229
1735739	0	T	SNP	C	85	99	182	99.46	185
1748439	0	C	SNP	T	90	98	186	100	188	Thr249Ile (acc/aTc)	Rv1547	dnaE1	DNA polymerase III subunit alpha
1752561	0	T	SNP	C	100	100	199	99.5	201	Asp258Gly (gac/gGc)	Rv1548c	PPE21	PPE family protein PPE21
1753519	1	G	Ins	C	42	78	120	75.47	120
1759252	0	G	SNP	T	97	96	193	100	193	Ser524Ser (tcg/tcT)	Rv1552	frdA	fumarate reductase flavoprotein subunit		phylo (not 4,9)
1760292	0	A	SNP	G	93	94	182	100	187	Met40Val (atg/Gtg)	Rv1554	frdC	fumarate reductase membrane anchor subunit
1761765	0	G	SNP	A	92	88	179	99.45	181	Gly8Ser (ggc/Agc)	Rv1557	mmpL6	transmembrane transport protein MmpL6
1763482	0	G	SNP	A	76	88	160	100	164	Gly19Arg (ggg/Agg)	Rv1559	ilvA	threonine dehydratase IlvA
1764225	0	C	SNP	T	104	99	200	99.51	204	Ala266Ala (gcc/gcT)	Rv1559	ilvA	threonine dehydratase IlvA
1778430	0	T	SNP	C	130	126	252	100	256	Met191Thr (atg/aCg)	Rv1570	bioD	ATP-dependent dethiobiotin synthetase BioD
1779370	0	G	SNP	C	109	93	200	100	202	Thr19Thr (acg/acC)	Rv1573	-	phage protein
1780586	1	C	Ins	G	77	86	163	97.6	163		Rv1575	-	phage protein
1781251	0	C	SNP	T	95	103	195	100	198	Glu272Lys (gag/Aag)	Rv1576c	-	phage capsid protein
1781811	0	T	SNP	C	115	117	230	100	232	Asp85Gly (gac/gGc)	Rv1576c	-	phage capsid protein
1784238	0	A	Del	GAP	94	105	196	99.5	200		Rv1581c	-	phage protein
1787357	0	C	SNP	T	80	83	161	99.39	164	Leu383Leu (ctg/ctA)	Rv1586c	-	phage integrase
1788570	0	G	SNP	T	61	67	126	76.19	168	Asn198Lys (aac/aaA)	Rv1587c	-	hypothetical protein
1788574	0	T	SNP	C	56	73	124	75.44	171	His197Arg (cac/cGc)	Rv1587c	-	hypothetical protein
1789746	0	A	SNP	G	11	7	18	90	20	Leu31Leu (ttg/Ctg)	Rv1588c	-	hypothetical protein
1789756	0	A	SNP	G	16	9	25	92.59	27	Ser27Ser (tct/tcC)	Rv1588c	-	hypothetical protein
1789780	0	C	SNP	G	31	29	59	98.36	61	Glu19Asp (gag/gaC)	Rv1588c	-	hypothetical protein
1789795	0	A	SNP	G	38	35	72	98.65	74	Asp14Asp (gat/gaC)	Rv1588c	-	hypothetical protein
1789798	0	A	SNP	G	40	38	77	98.73	79	Phe13Phe (ttt/ttC)	Rv1588c	-	hypothetical protein
1789933	0	G	SNP	A	82	77	158	100	159
1790810	0	C	SNP	T	84	96	179	97.83	184	Ala176Val (gcg/gTg)	Rv1589	bioB	biotin synthetase
1792777	0	T	SNP	C	75	70	145	100	145	Ile322Val (att/Gtt)	Rv1592c	-	hypothetical protein
1792778	0	T	SNP	C	74	71	143	99.32	146	Glu321Glu (gaa/gaG)	Rv1592c	-	hypothetical protein
1798355	0	G	SNP	A	84	92	172	98.88	178	Gly21Asp (ggt/gAt)	Rv1597	-	hypothetical protein
1801294	0	C	SNP	T	102	85	185	100	187	Ile133Ile (atc/atT)	Rv1600	hisC1	histidinol-phosphate aminotransferase
1802047	0	C	SNP	G	79	85	162	100	164	Gln5Glu (cag/Gag)	Rv1601	hisB	imidazole glycerol-phosphate dehydratase
1803265	0	G	SNP	A	86	92	176	100	178	Ser201Asn (agc/aAc)	Rv1602	hisH	imidazole glycerol phosphate synthase subunit HisH
1804409	0	C	SNP	A	94	91	184	100	185	Pro124Gln (cca/cAa)	Rv1604	impA	inositol-monophosphatase ImpA
1811375	0	G	SNP	T	103	79	181	100	182	Gly83Gly (ggg/ggT)	Rv1612	trpB	tryptophan synthase subunit beta
1812448	0	C	SNP	T	93	94	185	100	187	Tyr30Tyr (tac/taT)	Rv1613	trpA	tryptophan synthase subunit alpha
1817976	0	A	SNP	T	74	93	161	100	167	His121Leu (cac/cTc)	Rv1618	tesB1	acyl-CoA thioesterase TesB
1818286	0	C	SNP	T	86	87	171	98.86	175	Gly224Gly (ggc/ggT)	Rv1618	tesB1	acyl-CoA thioesterase TesB
1820840	0	G	SNP	A	103	102	204	100	205	Ala285Val (gcc/gTc)	Rv1620c	cydC	cytochrome biosyntheisis ABC transporter ATP-binding protein/permease CydC
1827468	0	C	SNP	A	108	82	190	99.48	191	Val160Leu (gtg/Ttg)	Rv1625c	cya	adenylyl cyclase
1832509	0	C	SNP	G	97	84	179	99.45	182	Thr615Thr (acc/acG)	Rv1629	polA	DNA polymerase I
1833025	0	C	SNP	T	109	84	193	100	193	Asp787Asp (gac/gaT)	Rv1629	polA	DNA polymerase I
1836286	0	G	SNP	C	106	91	196	100	197
1836417	0	C	SNP	A	92	107	196	99.5	200	Gly138Gly (ggg/ggT)	Rv1632c	-	hypothetical protein
1839759	0	G	SNP	C	91	106	192	100	197	Gly198Arg (ggg/Cgg)	Rv1634	-	multidrug-efflux transporter
1847919	0	C	SNP	G	126	98	223	99.56	225	Thr180Thr (acg/acC)	Rv1639c	-	hypothetical protein
1849609	0	T	SNP	C	88	91	178	100	179	Arg809Arg (cga/cgG)	Rv1640c	lysX	bifunctional lysine--tRNA ligase/phosphatidylglycerol lysyltransferase
1852877	0	A	SNP	C	97	92	186	100	189	_202Ser (tag/tCg)	Rv1641	infC	initiation factor IF-3
1854300	0	T	SNP	C	110	88	195	100	198	Leu232Pro (ctg/cCg)	Rv1644	tsnR	23S rRNA methyltransferase TsnR
1856617	0	C	SNP	T	60	59	119	100	119	Thr285Ile (aca/aTa)	Rv1646	PE17	PE family protein PE17
1856777	0	G	SNP	C	98	72	169	100	170	Ala2Pro (gcg/Ccg)	Rv1647	-	adenylate cyclase
1859559	0	C	SNP	A	102	97	193	100	199	Ala276Asp (gcc/gAc)	Rv1649	pheS	phenylalanine--tRNA ligase subunit alpha
1863584	0	G	SNP	T	112	126	235	98.35	242	Thr600Asn (acc/aAc)	Rv1651c	PE_PGRS30	PE-PGRS family protein PE_PGRS30
1873700	0	G	SNP	A	89	76	162	100	165	Leu354Leu (ctg/ctA)	Rv1659	argH	argininosuccinate lyase
1878648	0	T	SNP	C	93	80	169	99.43	174	Gly1115Gly (ggt/ggC)	Rv1661	pks7	polyketide synthase
1885772	0	G	SNP	A	66	114	172	100	180	Ala1357Thr (gcc/Acc)	Rv1662	pks8	polyketide synthase
1894300	1	G	Ins	G	75	68	143	82.66	144
1894300	2	G	Ins	T	75	69	144	83.24	144
1894300	3	G	Ins	C	75	69	144	83.24	144
1894300	4	G	Ins	T	75	69	144	83.24	144
1894300	5	G	Ins	T	75	69	144	83.24	144
1894300	6	G	Ins	G	75	68	143	82.66	143
1894300	7	G	Ins	C	74	65	139	80.35	141
1894300	8	G	Ins	C	74	67	141	81.5	141
1894300	9	G	Ins	G	74	65	139	80.35	141
1894300	10	G	Ins	C	74	67	141	81.5	141
1894422	0	A	SNP	G	86	98	181	99.46	185
1901493	0	T	SNP	C	98	96	193	100	194	Ser149Ser (agt/agC)	Rv1676	-	hypothetical protein
1907296	0	G	SNP	C	95	99	191	100	194	Ala298Ala (gcg/gcC)	Rv1682	-	hypothetical protein
1908598	0	G	SNP	A	114	85	194	99.5	200	Arg335Arg (cgg/cgA)	Rv1683	-	bifunctional long-chain acyl-CoA synthase/lipase
1916137	0	A	SNP	G	112	114	223	100	226	Leu63Leu (cta/ctG)	Rv1691	-	hypothetical protein
1917972	0	A	SNP	G	103	94	194	100	197	Leu11Leu (cta/ctG)	Rv1694	tlyA	16S/23S rRNA (cytidine-2'-O)-methyltransferase TlyA			capreomycin (CPR)
1919411	0	C	SNP	T	93	97	183	98.45	193	Pro222Pro (ccc/ccT)	Rv1695	ppnK	inorganic polyphosphate/ATP-NAD kinase
1925136	0	G	SNP	A	74	99	167	100	173	Val436Val (gtg/gtA)	Rv1699	pyrG	CTP synthase
1926029	0	T	SNP	C	104	70	171	100	174	Tyr150His (tat/Cat)	Rv1700	-	NUDIX hydrolase
1927329	0	C	SNP	A	80	111	189	98.45	194	Arg416Leu (cgc/cTc)	Rv1702c	-	hypothetical protein
1931179	0	C	SNP	A	97	81	173	99.44	179	Arg93Leu (cgg/cTg)	Rv1704c	cycA	D-serine/alanine/glycine transporter protein CycA
1931718	0	G	SNP	C	108	90	196	100	198	Leu313Val (ctg/Gtg)	Rv1705c	PPE22	PPE family protein PPE22
1933988	0	G	SNP	A	88	88	175	100	176
1944107	0	A	SNP	G	103	85	180	99.47	189	Ser178Gly (agt/Ggt)	Rv1716	-	hypothetical protein
1944402	0	T	SNP	C	94	113	200	100	207	Val276Ala (gtc/gCc)	Rv1716	-	hypothetical protein
1946999	0	T	SNP	G	86	73	157	100	159
1950767	0	T	SNP	C	78	81	158	100	159	Lys95Lys (aaa/aaG)	Rv1724c	-	hypothetical protein
1952743	0	G	SNP	A	76	107	182	98.92	185	Val298Met (gtg/Atg)	Rv1726	-	oxidoreductase
1955467	0	C	Del	GAP	90	89	179	94.71	189		Rv1729c	-	S-adenosylmethionine-dependentmethyltransferase
1955468	0	G	Del	GAP	90	88	179	94.68	188		Rv1729c	-	S-adenosylmethionine-dependentmethyltransferase
1960284	0	C	SNP	A	89	111	198	100	200	Gln68His (cag/caT)	Rv1733c	-	transmembrane protein
1967237	0	C	SNP	A	104	85	187	100	189	Arg134Leu (cga/cTa)	Rv1739c	-	sulfate ABC transporter permease
1971725	0	G	SNP	C	97	89	184	100	186	Arg89Arg (cgc/cgG)	Rv1745c	idi	isopentenyl-diphosphate delta-isomerase
1972901	0	C	SNP	T	109	96	203	100	205	Ala255Val (gcg/gTg)	Rv1746	pknF	serine/threonine-protein kinase PknF
1977646	0	G	SNP	A	89	86	173	100	175	Ala80Ala (gcc/gcT)	Rv1749c	-	integral membrane protein
1981692	0	G	SNP	A	81	83	163	100	164	Phe1028Phe (ttc/ttT)	Rv1753c	PPE24	PPE family protein PPE24
1983195	0	A	SNP	G	12	5	17	100	17	Gly527Gly (ggt/ggC)	Rv1753c	PPE24	PPE family protein PPE24
1983198	0	C	SNP	G	17	6	23	100	23	Val526Val (gtg/gtC)	Rv1753c	PPE24	PPE family protein PPE24
1983313	0	T	SNP	G	85	93	175	97.8	182	Asn488Thr (aac/aCc)	Rv1753c	PPE24	PPE family protein PPE24
1987064	0	C	SNP	T	88	78	164	98.22	169
1989060	0	G	Del	GAP	58	58	116	97.48	119		Rv1758	cut1	cutinase
1989061	0	A	Del	GAP	58	58	116	100	116		Rv1758	cut1	cutinase
1989062	0	G	Del	GAP	58	58	116	100	116		Rv1758	cut1	cutinase
1989063	0	G	Del	GAP	58	58	116	100	116		Rv1758	cut1	cutinase
1989064	0	A	Del	GAP	58	57	115	99.14	116		Rv1758	cut1	cutinase
1989065	0	C	Del	GAP	58	57	115	99.14	116		Rv1758	cut1	cutinase
1989066	0	T	Del	GAP	58	57	115	99.14	116		Rv1758	cut1	cutinase
1989067	0	T	Del	GAP	58	57	115	99.14	116		Rv1758	cut1	cutinase
1989068	0	C	Del	GAP	58	57	115	99.14	116		Rv1758	cut1	cutinase
1989069	0	A	Del	GAP	58	57	115	99.14	116		Rv1758	cut1	cutinase
1989070	0	T	Del	GAP	58	57	115	99.14	116		Rv1758	cut1	cutinase
1989071	0	C	Del	GAP	58	57	115	99.14	116		Rv1758	cut1	cutinase
1989072	0	G	Del	GAP	58	57	115	99.14	116		Rv1758	cut1	cutinase
1989073	0	A	Del	GAP	58	58	116	100	116		Rv1758	cut1	cutinase
1989074	0	T	Del	GAP	58	58	116	100	116		Rv1758	cut1	cutinase
1989075	0	G	Del	GAP	58	58	116	100	116		Rv1758	cut1	cutinase
1989076	0	C	Del	GAP	58	58	116	100	116		Rv1758	cut1	cutinase
1989077	0	G	Del	GAP	58	58	116	100	116		Rv1758	cut1	cutinase
1989237	0	T	SNP	C	115	85	196	99.01	202	Phe66Leu (ttt/Ctt)	Rv1758	cut1	cutinase
1991894	0	G	SNP	A	107	70	170	98.33	180	Gly228Gly (ggc/ggT)	Rv1759c	wag22	PE-PGRS family protein Wag22
1992323	1	G	Ins	C	106	112	218	91.6	220		Rv1759c	wag22	PE-PGRS family protein Wag22
1992751	0	T	SNP	A	77	81	156	100	158
1993561	0	T	SNP	C	110	92	200	100	202	Cys137Arg (tgt/Cgt)	Rv1760	-	diacylglycerol acyltransferase
1993808	0	A	SNP	T	101	85	181	100	186	Glu219Val (gag/gTg)	Rv1760	-	diacylglycerol acyltransferase
1995528	0	A	SNP	G	105	94	199	100	199	His105His (cat/caC)	Rv1762c	-	hypothetical protein
1995749	0	A	SNP	G	92	102	192	99.49	195	Leu32Leu (ttg/Ctg)	Rv1762c	-	hypothetical protein
1997852	0	C	SNP	G	105	81	186	99.47	187	Val222Leu (gtt/Ctt)	Rv1765c	-	hypothetical protein
2003252	0	C	SNP	T	99	83	176	100	182	Ala209Ala (gcc/gcT)	Rv1769	-	hypothetical protein
2003827	0	A	SNP	C	101	86	183	100	187	Asp401Ala (gac/gCc)	Rv1769	-	hypothetical protein
2010614	0	G	SNP	A	65	88	150	100	153
2010880	0	T	SNP	G	86	89	174	99.43	176	Gly75Gly (ggt/ggG)	Rv1777	cyp144	cytochrome P450 Cyp144
2011568	0	G	SNP	C	109	95	204	100	204	Glu305Gln (gag/Cag)	Rv1777	cyp144	cytochrome P450 Cyp144
2022146	0	T	SNP	C	107	91	196	99	200	Phe964Leu (ttc/Ctc)	Rv1783	eccC5	ESX-5 type VII secretion system protein EccC5
2022868	0	T	SNP	C	106	112	216	100	218	Ser1204Ser (agt/agC)	Rv1783	eccC5	ESX-5 type VII secretion system protein EccC5
2023628	0	C	SNP	G	80	88	163	98.82	170	Gly334Ala (gga/gCa)	Rv1785c	cyp143	cytochrome P450 Cyp143
2026110	0	G	SNP	A	60	40	99	100	100	Pro270Pro (ccg/ccA)	Rv1787	PPE25	PPE family protein PPE25
2026132	0	A	SNP	G	74	51	124	100	125	Ser278Gly (agc/Ggc)	Rv1787	PPE25	PPE family protein PPE25
2026136	0	G	SNP	C	77	54	130	100	131	Arg279Pro (cgg/cCg)	Rv1787	PPE25	PPE family protein PPE25
2034676	0	C	SNP	T	84	78	160	100	162	Ile316Ile (atc/atT)	Rv1796	mycP5	membrane-anchored mycosin MycP
2045310	0	A	SNP	G	88	125	203	100	213	Ile511Ile (att/atC)	Rv1803c	PE_PGRS32	PE-PGRS family protein PE_PGRS32
2045533	0	C	SNP	T	112	78	183	99.48	191	Gly437Asp (ggt/gAt)	Rv1803c	PE_PGRS32	PE-PGRS family protein PE_PGRS32
2048940	0	C	SNP	A	104	117	220	100	221
2049065	0	T	SNP	C	92	111	200	99.51	204
2049097	0	G	SNP	C	94	113	206	100	207
2050822	0	G	SNP	C	107	89	194	99.49	197	Gly301Ala (gga/gCa)	Rv1808	PPE32	PPE family protein PPE32
2051345	0	G	SNP	A	77	74	149	99.34	152	Gly22Ser (ggt/Agt)	Rv1809	PPE33	PPE family protein PPE33
2051746	0	T	SNP	C	110	106	212	100	216	Ala155Ala (gct/gcC)	Rv1809	PPE33	PPE family protein PPE33
2052035	0	G	SNP	T	74	74	146	100	148	Val252Leu (gtg/Ttg)	Rv1809	PPE33	PPE family protein PPE33
2055271	0	A	SNP	G	107	100	203	99.52	208	Leu30Pro (cta/cCa)	Rv1812c	-	dehydrogenase
2056184	0	C	SNP	T	87	83	167	100	170
2057774	0	A	SNP	T	91	90	177	100	181	Ile83Phe (atc/Ttc)	Rv1815	-	hypothetical protein
2058950	0	C	Del	GAP	82	94	170	97.78	180		Rv1816	-	HTH-type transcriptional regulator
2061865	0	G	Del	GAP	10	13	23	95.83	24		Rv1818c	PE_PGRS33	PE-PGRS family protein PE_PGRS33
2061866	0	G	Del	GAP	10	13	23	95.83	24		Rv1818c	PE_PGRS33	PE-PGRS family protein PE_PGRS33
2061867	0	T	Del	GAP	10	13	23	95.83	24		Rv1818c	PE_PGRS33	PE-PGRS family protein PE_PGRS33
2061868	0	G	Del	GAP	10	13	23	95.83	24		Rv1818c	PE_PGRS33	PE-PGRS family protein PE_PGRS33
2061869	0	A	Del	GAP	10	13	23	95.83	24		Rv1818c	PE_PGRS33	PE-PGRS family protein PE_PGRS33
2061870	0	C	Del	GAP	10	13	23	95.83	24		Rv1818c	PE_PGRS33	PE-PGRS family protein PE_PGRS33
2061871	0	A	Del	GAP	10	13	23	95.83	24		Rv1818c	PE_PGRS33	PE-PGRS family protein PE_PGRS33
2061872	0	T	Del	GAP	10	13	23	95.83	24		Rv1818c	PE_PGRS33	PE-PGRS family protein PE_PGRS33
2061873	0	T	Del	GAP	10	13	23	95.83	24		Rv1818c	PE_PGRS33	PE-PGRS family protein PE_PGRS33
2061874	0	A	Del	GAP	10	13	23	95.83	24		Rv1818c	PE_PGRS33	PE-PGRS family protein PE_PGRS33
2061875	0	G	Del	GAP	10	13	23	95.83	24		Rv1818c	PE_PGRS33	PE-PGRS family protein PE_PGRS33
2061876	0	T	Del	GAP	10	13	23	95.83	24		Rv1818c	PE_PGRS33	PE-PGRS family protein PE_PGRS33
2061877	0	G	Del	GAP	10	13	23	95.83	24		Rv1818c	PE_PGRS33	PE-PGRS family protein PE_PGRS33
2061878	0	C	Del	GAP	10	13	23	95.83	24		Rv1818c	PE_PGRS33	PE-PGRS family protein PE_PGRS33
2061879	0	C	Del	GAP	10	13	23	95.83	24		Rv1818c	PE_PGRS33	PE-PGRS family protein PE_PGRS33
2061880	0	G	Del	GAP	10	13	23	92	25		Rv1818c	PE_PGRS33	PE-PGRS family protein PE_PGRS33
2061881	0	G	Del	GAP	10	13	23	92	25		Rv1818c	PE_PGRS33	PE-PGRS family protein PE_PGRS33
2061958	0	A	SNP	G	35	81	113	99.15	117	Ala239Ala (gct/gcC)	Rv1818c	PE_PGRS33	PE-PGRS family protein PE_PGRS33
2074754	0	C	SNP	T	83	80	161	98.79	165
2087652	0	C	SNP	T	79	81	159	100	160	Arg87Arg (cgg/cgA)	Rv1839c	vapB13	antitoxin VapB13
2093570	0	G	SNP	A	73	102	172	100	175	Gly43Gly (ggc/ggT)	Rv1843c	guaB1	inosine-5'-monophosphate dehydrogenase
2094912	0	C	Del	GAP	59	63	121	84.14	145		Rv1844c	gnd1	6-phosphogluconate dehydrogenase
2094913	0	A	Del	GAP	59	63	121	84.14	145		Rv1844c	gnd1	6-phosphogluconate dehydrogenase
2094914	0	G	Del	GAP	59	63	121	84.14	145		Rv1844c	gnd1	6-phosphogluconate dehydrogenase
2094915	0	C	Del	GAP	59	63	121	86.52	141		Rv1844c	gnd1	6-phosphogluconate dehydrogenase
2094916	0	G	Del	GAP	59	63	121	87.77	139		Rv1844c	gnd1	6-phosphogluconate dehydrogenase
2094917	0	T	Del	GAP	59	63	121	89.05	137		Rv1844c	gnd1	6-phosphogluconate dehydrogenase
2096031	0	C	SNP	T	96	93	186	98.95	191	Val46Val (gtg/gtA)	Rv1845c	blaR	sensor-transducer protein BlaR
2096186	0	A	SNP	G	90	98	185	100	188	Thr138Thr (act/acC)	Rv1846c	blaI	transcriptional repressor BlaI
2108141	0	T	SNP	C	83	92	175	100	175	Phe136Leu (ttc/Ctc)	Rv1860	apa	hypothetical protein
2108180	0	G	SNP	A	87	87	168	100	174	Asp149Asn (gac/Aac)	Rv1860	apa	hypothetical protein
2108890	0	A	SNP	C	78	114	188	99.48	193
2109523	1	C	Ins	G	104	88	192	97.96	192
2116903	0	C	SNP	T	79	108	182	100	187	Gly380Gly (ggc/ggT)	Rv1867	-	hypothetical protein
2122976	0	C	SNP	G	73	93	164	99.4	167	Gly59Ala (ggt/gCt)	Rv1872c	lldD2	L-lactate dehydrogenase
2123169	0	T	SNP	G	79	70	147	100	149
2128870	0	A	SNP	G	86	101	182	100	187	Leu283Leu (cta/ctG)	Rv1878	glnA3	glutamine synthetase GlnA
2133468	1	T	Ins	T	81	60	141	90.97	141		Rv1883c	-	hypothetical protein
2133468	2	T	Ins	C	81	60	141	90.97	141		Rv1883c	-	hypothetical protein
2133468	3	T	Ins	G	81	60	141	90.97	141		Rv1883c	-	hypothetical protein
2133468	4	T	Ins	C	81	60	141	90.97	141		Rv1883c	-	hypothetical protein
2133468	5	T	Ins	A	81	60	141	90.97	141		Rv1883c	-	hypothetical protein
2133468	6	T	Ins	T	81	60	141	90.97	141		Rv1883c	-	hypothetical protein
2133468	7	T	Ins	G	81	60	141	90.97	141		Rv1883c	-	hypothetical protein
2133468	8	T	Ins	C	81	60	141	90.97	141		Rv1883c	-	hypothetical protein
2133468	9	T	Ins	C	81	59	140	90.32	140		Rv1883c	-	hypothetical protein
2133468	10	T	Ins	G	80	57	137	88.39	137		Rv1883c	-	hypothetical protein
2133468	11	T	Ins	T	79	57	136	87.74	136		Rv1883c	-	hypothetical protein
2133468	12	T	Ins	C	77	57	134	86.45	136		Rv1883c	-	hypothetical protein
2135870	0	T	SNP	C	94	134	227	100	228
2136004	1	A	Ins	G	69	77	146	89.57	147
2136137	0	A	SNP	G	85	77	161	99.39	163
2137521	1	A	Ins	C	63	51	114	85.07	114
2137521	2	A	Ins	T	63	51	114	85.07	114
2137521	3	A	Ins	C	62	51	113	84.33	113
2137521	4	A	Ins	C	62	50	112	83.58	113
2137521	5	A	Ins	G	62	50	112	83.58	113
2137521	6	A	Ins	A	62	51	113	84.33	113
2137521	7	A	Ins	T	62	51	113	84.33	113
2137521	8	A	Ins	C	62	51	113	84.33	113
2137521	9	A	Ins	A	62	51	113	84.33	113
2137521	10	A	Ins	C	62	51	113	84.33	113
2138359	0	T	SNP	C	101	77	171	100	178
2138453	0	C	SNP	T	105	83	184	100	188
2142250	0	C	SNP	T	82	82	161	100	164
2143328	0	G	Del	GAP	94	103	192	100	197		Rv1895	-	zinc-binding alcohol dehydrogenase
2144716	0	C	SNP	G	89	89	177	100	178	Arg56Pro (cgg/cCg)	Rv1897c	-	D-tyrosyl-tRNA(Tyr) deacylase
2147022	0	A	SNP	C	106	93	196	100	199	Ile204Met (att/atG)	Rv1900c	lipJ	lignin peroxidase LipJ
2151780	0	G	SNP	T	107	79	182	100	186	Gln206Lys (caa/Aaa)	Rv1905c	aao	D-amino acid oxidase
2152041	0	C	SNP	G	104	89	189	100	193	Val119Leu (gtg/Ctg)	Rv1905c	aao	D-amino acid oxidase
2152533	0	A	SNP	C	86	89	174	98.87	177	Ala121Ala (gct/gcG)	Rv1906c	-	hypothetical protein
2153184	0	T	SNP	G	86	85	166	99.42	172
2154724	0	C	SNP	A	91	102	190	100	193	Arg463Leu (cgg/cTg)	Rv1908c	katG	catalase-peroxidase		phylo (not Euro-American, M. africanum, M. bovis, M . canettii, M. caprae, M. Microti, M. pinipedii, Beijing, Delhi/CAS, EAI, 4)	isoniazid (INH)
2155168	0	C	SNP	G	88	95	182	100	183	Ser315Thr (agc/aCc)	Rv1908c	katG	catalase-peroxidase	isoniazid (INH)		isoniazid (INH)
2158109	0	T	SNP	C	86	82	167	100	168	Asp328Gly (gac/gGc)	Rv1912c	fadB5	oxidoreductase FadB
2158905	0	C	SNP	A	112	104	214	100	216	Gly63_ (gga/Tga)	Rv1912c	fadB5	oxidoreductase FadB
2160998	0	G	SNP	A	106	101	203	100	207	Gly179Asp (ggc/gAc)	Rv1915	aceAa	isocitrate lyase AceAa
2161343	1	G	Ins	T	69	95	164	94.25	164		Rv1915	aceAa	isocitrate lyase AceAa
2163790	0	A	SNP	C	54	35	89	100	89	Pro1174Pro (cct/ccG)	Rv1917c	PPE34	PPE family protein PPE34
2165286	0	A	SNP	C	102	111	208	99.53	214	Ser676Ala (tca/Gca)	Rv1917c	PPE34	PPE family protein PPE34
2167926	0	A	SNP	G	86	107	190	99.48	194	Leu896Ser (ttg/tCg)	Rv1918c	PPE35	PPE family protein PPE35
2172526	0	A	SNP	C	101	116	215	98.64	220	_424Gly (tga/Gga)	Rv1921c	lppF	lipoprotein LppF
2173860	0	A	SNP	C	112	94	205	100	206
2186127	0	G	SNP	A	94	137	224	100	231	Ala21Val (gcc/gTc)	Rv1934c	fadE17	acyl-CoA dehydrogenase FadE17
2186236	0	C	SNP	T	89	83	166	100	172	Pro308Pro (ccg/ccA)	Rv1935c	echA13	enoyl-CoA hydratase EchA13
2187587	0	G	SNP	C	81	104	184	99.46	186	Gln68His (cag/caC)	Rv1936	-	monooxygenase
2196836	0	A	SNP	C	87	111	195	99.5	199	Gln283Pro (cag/cCg)	Rv1945	-	hypothetical protein
2199052	0	C	SNP	G	102	73	175	100	175	Gly5Arg (ggt/Cgt)	Rv1948c	-	hypothetical protein
2207591	1	T	Ins	C	95	91	186	96.88	187
2209465	0	G	SNP	A	70	86	153	100	156	Ala47Thr (gcg/Acg)	Rv1966	mce3A	Mce family protein Mce3A
2211826	0	A	SNP	G	88	112	195	99.5	201	Lys67Lys (aaa/aaG)	Rv1968	mce3C	Mce family protein Mce3C
2216345	0	C	SNP	A	93	89	178	99.45	183	Pro363Pro (ccc/ccA)	Rv1971	mce3F	Mce family protein Mce3F
2216443	0	C	SNP	A	96	101	192	99.49	198	Ala396Glu (gcg/gAg)	Rv1971	mce3F	Mce family protein Mce3F
2220512	0	T	SNP	G	103	100	200	100	203	Ser253Ser (tct/tcG)	Rv1977	-	hypothetical protein
2220941	0	G	Del	GAP	99	69	163	92.31	182		Rv1978	-	hypothetical protein
2220942	0	C	Del	GAP	99	69	163	92.31	182		Rv1978	-	hypothetical protein
2220943	0	C	Del	GAP	99	69	163	92.82	181		Rv1978	-	hypothetical protein
2220944	0	A	Del	GAP	99	69	163	93.85	179		Rv1978	-	hypothetical protein
2220945	0	C	Del	GAP	99	69	163	94.92	177		Rv1978	-	hypothetical protein
2220946	0	G	Del	GAP	99	69	163	94.92	177		Rv1978	-	hypothetical protein
2220947	0	A	Del	GAP	99	69	163	100	168		Rv1978	-	hypothetical protein
2220948	0	T	Del	GAP	99	69	163	100	168		Rv1978	-	hypothetical protein
2221584	0	G	SNP	C	93	119	212	100	212	Ser226Thr (agt/aCt)	Rv1978	-	hypothetical protein
2223293	0	T	SNP	C	109	99	208	100	208
2228967	0	A	SNP	G	82	108	186	100	190
2229801	0	C	SNP	G	115	103	216	99.54	219	Pro34Pro (ccg/ccC)	Rv1985c	-	HTH-type transcriptional regulator
2235170	0	A	Del	GAP	18	11	28	100	29		Rv1992c	ctpG	cation transporter ATPase G
2235171	0	C	Del	GAP	18	11	28	100	29		Rv1992c	ctpG	cation transporter ATPase G
2235172	0	A	Del	GAP	18	11	28	100	29		Rv1992c	ctpG	cation transporter ATPase G
2235173	0	A	Del	GAP	18	11	28	100	29		Rv1992c	ctpG	cation transporter ATPase G
2235174	0	T	Del	GAP	18	11	28	100	29		Rv1992c	ctpG	cation transporter ATPase G
2235175	0	C	Del	GAP	18	11	28	100	29		Rv1992c	ctpG	cation transporter ATPase G
2235176	0	C	Del	GAP	18	11	28	100	29		Rv1992c	ctpG	cation transporter ATPase G
2235177	0	G	Del	GAP	18	11	28	100	29		Rv1992c	ctpG	cation transporter ATPase G
2235178	0	A	Del	GAP	18	11	28	100	29		Rv1992c	ctpG	cation transporter ATPase G
2235179	0	C	Del	GAP	18	11	28	100	29		Rv1992c	ctpG	cation transporter ATPase G
2235180	0	G	Del	GAP	18	11	28	100	29		Rv1992c	ctpG	cation transporter ATPase G
2235181	0	T	Del	GAP	18	11	28	100	29		Rv1992c	ctpG	cation transporter ATPase G
2235182	0	T	Del	GAP	18	11	28	100	29		Rv1992c	ctpG	cation transporter ATPase G
2235183	0	T	Del	GAP	18	11	28	100	29		Rv1992c	ctpG	cation transporter ATPase G
2235184	0	T	Del	GAP	18	11	28	100	29		Rv1992c	ctpG	cation transporter ATPase G
2235185	0	G	Del	GAP	18	11	28	100	29		Rv1992c	ctpG	cation transporter ATPase G
2235186	0	C	Del	GAP	18	11	28	100	29		Rv1992c	ctpG	cation transporter ATPase G
2235187	0	A	Del	GAP	18	11	28	100	29		Rv1992c	ctpG	cation transporter ATPase G
2235188	0	C	Del	GAP	18	11	28	100	29		Rv1992c	ctpG	cation transporter ATPase G
2235189	0	C	Del	GAP	18	11	28	100	29		Rv1992c	ctpG	cation transporter ATPase G
2235190	0	A	Del	GAP	18	11	28	100	29		Rv1992c	ctpG	cation transporter ATPase G
2235191	0	T	Del	GAP	18	11	28	100	29		Rv1992c	ctpG	cation transporter ATPase G
2235192	0	G	Del	GAP	18	11	28	100	29		Rv1992c	ctpG	cation transporter ATPase G
2235193	0	A	Del	GAP	18	11	28	100	29		Rv1992c	ctpG	cation transporter ATPase G
2235194	0	T	Del	GAP	18	11	28	100	29		Rv1992c	ctpG	cation transporter ATPase G
2235195	0	C	Del	GAP	18	11	28	100	29		Rv1992c	ctpG	cation transporter ATPase G
2235196	0	T	Del	GAP	18	11	28	100	29		Rv1992c	ctpG	cation transporter ATPase G
2235197	0	G	Del	GAP	18	11	28	100	29		Rv1992c	ctpG	cation transporter ATPase G
2235198	0	C	Del	GAP	18	11	28	100	29		Rv1992c	ctpG	cation transporter ATPase G
2235199	0	C	Del	GAP	18	11	28	100	29		Rv1992c	ctpG	cation transporter ATPase G
2235200	0	G	Del	GAP	18	11	28	100	29		Rv1992c	ctpG	cation transporter ATPase G
2235201	0	C	Del	GAP	18	11	28	100	29		Rv1992c	ctpG	cation transporter ATPase G
2235202	0	G	Del	GAP	18	11	28	100	29		Rv1992c	ctpG	cation transporter ATPase G
2235203	0	A	Del	GAP	18	11	28	100	29		Rv1992c	ctpG	cation transporter ATPase G
2235204	0	G	Del	GAP	18	11	28	100	29		Rv1992c	ctpG	cation transporter ATPase G
2235205	0	C	Del	GAP	18	11	28	100	29		Rv1992c	ctpG	cation transporter ATPase G
2235206	0	G	Del	GAP	18	11	28	100	29		Rv1992c	ctpG	cation transporter ATPase G
2235207	0	C	Del	GAP	18	11	28	100	29		Rv1992c	ctpG	cation transporter ATPase G
2235208	0	C	Del	GAP	18	11	28	100	29		Rv1992c	ctpG	cation transporter ATPase G
2235209	0	G	Del	GAP	18	11	28	100	29		Rv1992c	ctpG	cation transporter ATPase G
2235210	0	G	Del	GAP	18	11	28	100	29		Rv1992c	ctpG	cation transporter ATPase G
2235211	0	G	Del	GAP	18	11	28	100	29		Rv1992c	ctpG	cation transporter ATPase G
2235212	0	C	Del	GAP	18	11	28	100	29		Rv1992c	ctpG	cation transporter ATPase G
2235213	0	A	Del	GAP	18	11	28	100	29		Rv1992c	ctpG	cation transporter ATPase G
2235214	0	T	Del	GAP	18	11	28	100	29		Rv1992c	ctpG	cation transporter ATPase G
2235215	0	G	Del	GAP	18	11	28	100	29		Rv1992c	ctpG	cation transporter ATPase G
2235216	0	G	Del	GAP	18	11	28	100	29		Rv1992c	ctpG	cation transporter ATPase G
2235217	0	T	Del	GAP	18	11	28	100	29		Rv1992c	ctpG	cation transporter ATPase G
2235218	0	C	Del	GAP	18	11	28	100	29		Rv1992c	ctpG	cation transporter ATPase G
2235219	0	T	Del	GAP	18	11	28	100	29		Rv1992c	ctpG	cation transporter ATPase G
2235220	0	A	Del	GAP	18	11	28	100	29		Rv1992c	ctpG	cation transporter ATPase G
2235221	0	G	Del	GAP	18	11	28	100	29		Rv1992c	ctpG	cation transporter ATPase G
2235222	0	G	Del	GAP	18	11	28	100	29		Rv1992c	ctpG	cation transporter ATPase G
2235223	0	G	Del	GAP	18	11	28	100	29		Rv1992c	ctpG	cation transporter ATPase G
2235224	0	C	Del	GAP	18	11	28	100	29		Rv1992c	ctpG	cation transporter ATPase G
2235225	0	T	Del	GAP	18	11	28	100	29		Rv1992c	ctpG	cation transporter ATPase G
2235226	0	T	Del	GAP	18	11	28	100	29		Rv1992c	ctpG	cation transporter ATPase G
2235227	0	G	Del	GAP	18	11	28	100	29		Rv1992c	ctpG	cation transporter ATPase G
2235228	0	G	Del	GAP	18	11	28	100	29		Rv1992c	ctpG	cation transporter ATPase G
2235229	0	G	Del	GAP	18	11	28	100	29		Rv1992c	ctpG	cation transporter ATPase G
2235230	0	G	Del	GAP	18	11	28	100	29		Rv1992c	ctpG	cation transporter ATPase G
2235231	0	C	Del	GAP	18	11	28	100	29		Rv1992c	ctpG	cation transporter ATPase G
2235232	0	A	Del	GAP	18	11	28	100	29		Rv1992c	ctpG	cation transporter ATPase G
2244421	0	G	SNP	T	119	108	219	99.56	228	Leu240Met (ctg/Atg)	Rv1999c	-	transporter
2245916	0	T	SNP	G	88	82	168	99.42	171	Ala236Ala (gct/gcG)	Rv2000	-	hypothetical protein
2247677	0	A	SNP	C	99	122	216	98.22	225	Ile6Ile (ata/atC)	Rv2002	fabG3	20-beta-hydroxysteroid dehydrogenase
2251999	0	A	SNP	G	108	82	188	100	190
2254665	0	C	SNP	A	98	117	212	100	215	Phe888Leu (ttc/ttA)	Rv2006	otsB1	trehalose-6-phosphate phosphatase OtsB
2258935	0	G	SNP	A	102	98	195	99.01	202	Asp117Asp (gac/gaT)	Rv2011c	-	hypothetical protein
2260100	0	C	SNP	T	107	107	207	100	214
2260525	0	C	SNP	T	136	100	233	100	236
2262409	0	C	SNP	G	112	118	229	99.57	231	Val222Leu (gtt/Ctt)	Rv2015c	-	hypothetical protein
2264782	0	C	SNP	A	92	72	161	100	164	Ala262Glu (gcg/gAg)	Rv2017	-	transcriptional regulator
2265059	0	T	SNP	G	102	102	203	100	204
2275764	0	G	SNP	A	95	95	188	99.48	191	Leu221Phe (ctc/Ttc)	Rv2029c	pfkB	6-phosphofructokinase PfkB
2282787	0	C	SNP	T	104	114	216	100	218	Cys312Tyr (tgt/tAt)	Rv2037c	-	transmembrane protein
2284456	0	T	SNP	G	115	86	192	100	201	Glu114Ala (gag/gCg)	Rv2038c	-	sugar ABC transporter ATP-binding protein
2285251	0	C	SNP	A	86	100	183	100	186	Val131Phe (gtc/Ttc)	Rv2039c	-	sugar ABC transporter permease
2285558	0	G	SNP	A	78	90	168	100	168	Cys28Cys (tgc/tgT)	Rv2039c	-	sugar ABC transporter permease
2287121	0	A	SNP	G	87	90	174	100	177	Asp242Asp (gat/gaC)	Rv2041c	-	sugar ABC transporter substrate-binding lipoprotein
2288844	0	A	SNP	G	89	98	184	100	187	Ile133Thr (att/aCt)	Rv2043c	pncA	pyrazinamidase/nicotinamidase PncA	pyrazinamide (PZA)		pyrazinamide (PZA)
2289047	0	G	SNP	A	100	98	194	100	198	Ser65Ser (tcc/tcT)	Rv2043c	pncA	pyrazinamidase/nicotinamidase PncA		phylo (Delhi/CAS)	pyrazinamide (PZA)
2289366	0	G	Del	GAP	91	98	186	97.42	194		Rv2044c	-	hypothetical protein
2296042	0	G	SNP	C	101	122	217	98.67	226	Pro3649Ala (ccg/Gcg)	Rv2048c	pks12	polyketide synthase
2296181	0	A	SNP	G	77	94	171	80.28	213	Gly3602Gly (ggt/ggC)	Rv2048c	pks12	polyketide synthase
2296876	0	C	SNP	G	88	91	178	100	179	Gly3371Arg (ggt/Cgt)	Rv2048c	pks12	polyketide synthase
2300546	0	A	SNP	T	78	111	184	99.47	190	His2147Gln (cat/caA)	Rv2048c	pks12	polyketide synthase
2300552	0	T	SNP	G	75	102	175	99.44	178	Pro2145Pro (cca/ccC)	Rv2048c	pks12	polyketide synthase
2300555	0	A	SNP	G	71	102	172	100	173	Asp2144Asp (gat/gaC)	Rv2048c	pks12	polyketide synthase
2301782	0	T	SNP	C	39	18	56	96.61	59	Val1735Val (gta/gtG)	Rv2048c	pks12	polyketide synthase
2306472	0	T	SNP	C	99	89	188	99.47	189	Tyr172Cys (tac/tGc)	Rv2048c	pks12	polyketide synthase
2307587	0	G	Del	GAP	80	98	175	92.23	193
2307588	0	T	Del	GAP	80	98	175	92.23	193
2307589	0	C	Del	GAP	80	98	175	92.71	192
2307590	0	G	Del	GAP	80	98	175	100	178
2308161	0	G	SNP	A	100	108	204	98.58	211	Ser865Ser (tcc/tcT)	Rv2051c	ppm1	polyprenol-monophosphomannose synthase
2309203	0	G	SNP	A	82	87	166	98.83	171	Ala518Val (gca/gTa)	Rv2051c	ppm1	polyprenol-monophosphomannose synthase
2311099	0	C	SNP	G	110	101	206	99.53	212	Pro473Pro (ccg/ccC)	Rv2052c	-	hypothetical protein
2319794	0	G	SNP	A	13	20	33	94.29	35	His320His (cac/caT)	Rv2062c	cobN	cobalamin biosynthesis protein CobN
2319796	0	G	Del	GAP	8	16	24	75	32		Rv2062c	cobN	cobalamin biosynthesis protein CobN
2319797	0	C	Del	GAP	8	16	24	80	30		Rv2062c	cobN	cobalamin biosynthesis protein CobN
2319798	0	C	Del	GAP	8	16	24	85.71	28		Rv2062c	cobN	cobalamin biosynthesis protein CobN
2319799	0	G	Del	GAP	8	16	24	92.31	26		Rv2062c	cobN	cobalamin biosynthesis protein CobN
2319800	0	G	Del	GAP	8	16	24	92.31	26		Rv2062c	cobN	cobalamin biosynthesis protein CobN
2319801	0	A	Del	GAP	8	16	24	92.31	26		Rv2062c	cobN	cobalamin biosynthesis protein CobN
2319802	0	C	Del	GAP	8	16	24	92.31	26		Rv2062c	cobN	cobalamin biosynthesis protein CobN
2319803	0	C	Del	GAP	8	16	24	92.31	26		Rv2062c	cobN	cobalamin biosynthesis protein CobN
2319804	0	G	Del	GAP	8	16	24	92.31	26		Rv2062c	cobN	cobalamin biosynthesis protein CobN
2319805	0	C	Del	GAP	8	16	24	92.31	26		Rv2062c	cobN	cobalamin biosynthesis protein CobN
2319806	0	C	Del	GAP	8	16	24	92.31	26		Rv2062c	cobN	cobalamin biosynthesis protein CobN
2319807	0	A	Del	GAP	8	16	24	92.31	26		Rv2062c	cobN	cobalamin biosynthesis protein CobN
2319808	0	G	Del	GAP	8	16	24	92.31	26		Rv2062c	cobN	cobalamin biosynthesis protein CobN
2319809	0	G	Del	GAP	8	16	24	92.31	26		Rv2062c	cobN	cobalamin biosynthesis protein CobN
2319810	0	C	Del	GAP	8	16	24	92.31	26		Rv2062c	cobN	cobalamin biosynthesis protein CobN
2319811	0	C	Del	GAP	8	16	24	92.31	26		Rv2062c	cobN	cobalamin biosynthesis protein CobN
2319812	0	C	Del	GAP	8	16	24	92.31	26		Rv2062c	cobN	cobalamin biosynthesis protein CobN
2319813	0	G	Del	GAP	8	16	24	96	25		Rv2062c	cobN	cobalamin biosynthesis protein CobN
2319814	0	C	Del	GAP	8	16	24	92.31	26		Rv2062c	cobN	cobalamin biosynthesis protein CobN
2319815	0	G	Del	GAP	8	16	24	92.31	26		Rv2062c	cobN	cobalamin biosynthesis protein CobN
2319816	0	A	Del	GAP	8	16	24	92.31	26		Rv2062c	cobN	cobalamin biosynthesis protein CobN
2319817	0	C	Del	GAP	8	16	24	92.31	26		Rv2062c	cobN	cobalamin biosynthesis protein CobN
2319818	0	C	Del	GAP	8	16	24	92.31	26		Rv2062c	cobN	cobalamin biosynthesis protein CobN
2319819	0	C	Del	GAP	8	16	24	92.31	26		Rv2062c	cobN	cobalamin biosynthesis protein CobN
2319820	0	G	Del	GAP	8	16	24	92.31	26		Rv2062c	cobN	cobalamin biosynthesis protein CobN
2319821	0	G	Del	GAP	8	16	24	92.31	26		Rv2062c	cobN	cobalamin biosynthesis protein CobN
2319822	0	G	Del	GAP	8	16	24	92.31	26		Rv2062c	cobN	cobalamin biosynthesis protein CobN
2319823	0	C	Del	GAP	8	16	24	92.31	26		Rv2062c	cobN	cobalamin biosynthesis protein CobN
2319824	0	G	Del	GAP	8	16	24	92.31	26		Rv2062c	cobN	cobalamin biosynthesis protein CobN
2319825	0	C	Del	GAP	8	16	24	92.31	26		Rv2062c	cobN	cobalamin biosynthesis protein CobN
2319826	0	A	Del	GAP	8	16	24	92.31	26		Rv2062c	cobN	cobalamin biosynthesis protein CobN
2319827	0	G	Del	GAP	8	16	24	92.31	26		Rv2062c	cobN	cobalamin biosynthesis protein CobN
2319828	0	C	Del	GAP	8	16	24	92.31	26		Rv2062c	cobN	cobalamin biosynthesis protein CobN
2319829	0	G	Del	GAP	8	16	24	92.31	26		Rv2062c	cobN	cobalamin biosynthesis protein CobN
2319830	0	C	Del	GAP	8	16	24	92.31	26		Rv2062c	cobN	cobalamin biosynthesis protein CobN
2319831	0	T	Del	GAP	8	16	24	92.31	26		Rv2062c	cobN	cobalamin biosynthesis protein CobN
2319832	0	C	Del	GAP	8	16	24	92.31	26		Rv2062c	cobN	cobalamin biosynthesis protein CobN
2319833	0	C	Del	GAP	8	16	24	92.31	26		Rv2062c	cobN	cobalamin biosynthesis protein CobN
2319834	0	G	Del	GAP	8	16	24	92.31	26		Rv2062c	cobN	cobalamin biosynthesis protein CobN
2319835	0	G	Del	GAP	8	16	24	92.31	26		Rv2062c	cobN	cobalamin biosynthesis protein CobN
2319836	0	G	Del	GAP	8	16	24	96	25		Rv2062c	cobN	cobalamin biosynthesis protein CobN
2319837	0	T	Del	GAP	8	16	24	96	25		Rv2062c	cobN	cobalamin biosynthesis protein CobN
2319838	0	C	Del	GAP	8	16	24	96	25		Rv2062c	cobN	cobalamin biosynthesis protein CobN
2319839	0	G	Del	GAP	8	16	24	96	25		Rv2062c	cobN	cobalamin biosynthesis protein CobN
2319840	0	G	Del	GAP	8	16	24	96	25		Rv2062c	cobN	cobalamin biosynthesis protein CobN
2319841	0	C	Del	GAP	8	16	24	96	25		Rv2062c	cobN	cobalamin biosynthesis protein CobN
2319842	0	C	Del	GAP	8	16	24	96	25		Rv2062c	cobN	cobalamin biosynthesis protein CobN
2319843	0	A	Del	GAP	8	16	24	96	25		Rv2062c	cobN	cobalamin biosynthesis protein CobN
2319844	0	C	Del	GAP	8	16	24	96	25		Rv2062c	cobN	cobalamin biosynthesis protein CobN
2319845	0	A	Del	GAP	8	16	24	96	25		Rv2062c	cobN	cobalamin biosynthesis protein CobN
2319846	0	T	Del	GAP	8	16	24	96	25		Rv2062c	cobN	cobalamin biosynthesis protein CobN
2319847	0	A	Del	GAP	8	16	24	96	25		Rv2062c	cobN	cobalamin biosynthesis protein CobN
2319848	0	G	Del	GAP	8	16	24	96	25		Rv2062c	cobN	cobalamin biosynthesis protein CobN
2319849	0	G	Del	GAP	8	16	24	96	25		Rv2062c	cobN	cobalamin biosynthesis protein CobN
2319850	0	A	Del	GAP	8	16	24	96	25		Rv2062c	cobN	cobalamin biosynthesis protein CobN
2319851	0	G	Del	GAP	8	16	24	96	25		Rv2062c	cobN	cobalamin biosynthesis protein CobN
2319852	0	A	Del	GAP	8	16	24	96	25		Rv2062c	cobN	cobalamin biosynthesis protein CobN
2319853	0	T	Del	GAP	8	16	24	96	25		Rv2062c	cobN	cobalamin biosynthesis protein CobN
2319854	0	C	Del	GAP	8	16	24	92.31	26		Rv2062c	cobN	cobalamin biosynthesis protein CobN
2319855	0	A	Del	GAP	8	16	24	92.31	26		Rv2062c	cobN	cobalamin biosynthesis protein CobN
2325320	0	T	SNP	C	90	66	155	100	156	Asp184Gly (gat/gGt)	Rv2067c	-	hypothetical protein
2328543	0	T	SNP	C	117	104	215	99.55	222	Ile145Met (ata/atG)	Rv2071c	cobM	precorrin-4 C(11)-methyltransferase
2329533	0	A	SNP	G	110	98	206	100	208	Leu205Pro (ctc/cCc)	Rv2072c	cobL	precorrin-6Y C(5,15)-methyltransferase
2331620	0	A	SNP	C	78	79	155	100	157	Gly420Gly (ggt/ggG)	Rv2075c	-	hypothetical protein
2331789	0	G	SNP	T	100	86	182	100	186	Pro364Gln (ccg/cAg)	Rv2075c	-	hypothetical protein
2333215	0	C	SNP	T	95	67	159	100	162	Cys25Tyr (tgc/tAc)	Rv2076c	-	hypothetical protein
2334007	0	A	SNP	G	103	82	184	98.93	187	Ala96Ala (gct/gcC)	Rv2077c	-	transmembrane protein
2335075	0	A	SNP	G	95	72	165	100	167	Glu6Gly (gaa/gGa)	Rv2078	-	hypothetical protein
2335080	0	T	SNP	C	96	71	165	100	167	Leu8Leu (ttg/Ctg)	Rv2078	-	hypothetical protein
2335494	0	A	SNP	G	111	110	220	99.1	223	Tyr47Cys (tac/tGc)	Rv2079	-	hypothetical protein
2338195	0	C	Del	GAP	65	76	134	86.5	163		Rv2081c	-	transmembrane protein
2338866	0	T	SNP	G	98	106	200	100	204	Leu53Arg (ctg/cGg)	Rv2082	-	hypothetical protein
2338990	0	G	SNP	C	79	100	175	100	179	Ala94Ala (gcg/gcC)	Rv2082	-	hypothetical protein
2338994	0	G	SNP	A	82	100	181	100	182	Ala96Thr (gcg/Acg)	Rv2082	-	hypothetical protein
2339240	0	G	SNP	A	64	100	162	100	164	Gly178Ser (ggt/Agt)	Rv2082	-	hypothetical protein
2339255	0	A	SNP	G	61	96	153	100	157	Thr183Ala (act/Gct)	Rv2082	-	hypothetical protein
2340621	0	C	SNP	G	81	104	182	100	185	Pro638Arg (ccc/cGc)	Rv2082	-	hypothetical protein
2341636	0	C	SNP	G	89	90	173	100	179	Leu256Val (ctg/Gtg)	Rv2083	-	hypothetical protein
2342649	1	A	Ins	G	89	63	152	81.72	152		Rv2084	-	hypothetical protein
2342649	2	A	Ins	G	89	63	152	81.72	152		Rv2084	-	hypothetical protein
2342649	3	A	Ins	C	89	62	151	81.18	151		Rv2084	-	hypothetical protein
2342649	4	A	Ins	G	89	62	151	81.18	151		Rv2084	-	hypothetical protein
2342649	5	A	Ins	T	88	60	148	79.57	149		Rv2084	-	hypothetical protein
2342649	6	A	Ins	A	88	61	149	80.11	149		Rv2084	-	hypothetical protein
2342649	7	A	Ins	C	88	61	149	80.11	149		Rv2084	-	hypothetical protein
2342649	8	A	Ins	A	88	61	149	80.11	149		Rv2084	-	hypothetical protein
2342649	9	A	Ins	C	88	61	149	80.11	149		Rv2084	-	hypothetical protein
2342649	10	A	Ins	A	88	60	148	79.57	149		Rv2084	-	hypothetical protein
2342649	11	A	Ins	C	88	61	149	80.11	149		Rv2084	-	hypothetical protein
2344246	0	G	SNP	C	101	91	189	100	192
2345037	0	C	SNP	A	103	98	201	99.01	203	Leu209Leu (ctc/ctA)	Rv2088	pknJ	transmembrane serine/threonine-protein kinase PknJ
2345085	0	A	SNP	C	113	104	213	99.54	218	Ala225Ala (gca/gcC)	Rv2088	pknJ	transmembrane serine/threonine-protein kinase PknJ
2346929	0	C	SNP	T	91	87	172	100	178	Leu132Leu (ctg/ctA)	Rv2089c	pepE	dipeptidase PepE
2348446	0	C	SNP	G	82	110	191	99.48	193	Phe358Leu (ttc/ttG)	Rv2090	-	5'-3' exonuclease
2348708	0	G	SNP	A	80	82	161	99.39	163	Val195Val (gtc/gtT)	Rv2091c	-	membrane protein
2353385	0	G	SNP	C	123	98	218	100	221	Gln311Glu (cag/Gag)	Rv2095c	pafC	proteasome accessory factor C
2357269	0	G	Del	GAP	84	79	164	81.5	200
2357270	0	C	Del	GAP	84	79	164	82.32	198
2357271	0	C	Del	GAP	84	78	164	82.65	196
2358029	1	T	Ins	G	102	109	211	97.24	211
2361604	0	C	SNP	G	107	101	206	100	208	Val455Val (gtc/gtG)	Rv2101	helZ	helicase HelZ
2362024	0	G	SNP	A	100	110	206	99.53	211	Ser595Ser (tcg/tcA)	Rv2101	helZ	helicase HelZ
2362041	0	C	SNP	A	97	111	206	100	208	Pro601Gln (ccg/cAg)	Rv2101	helZ	helicase HelZ
2367061	0	A	Del	GAP	92	85	174	100	177
2368565	0	A	Del	GAP	85	98	179	98.92	185
2369186	0	G	SNP	C	81	118	197	100	199	Arg182Gly (cgt/Ggt)	Rv2109c	prcA	proteasome subunit alpha
2369326	0	C	SNP	G	104	104	207	99.52	209	Arg135Pro (cgc/cCc)	Rv2109c	prcA	proteasome subunit alpha
2382287	0	C	Del	GAP	77	86	163	93.68	174		Rv2123	PPE37	PPE family protein PPE37
2382289	0	G	SNP	T	79	90	164	96.02	176	Asp407Tyr (gac/Tac)	Rv2123	PPE37	PPE family protein PPE37
2384757	0	C	Del	GAP	101	83	187	98.4	187		Rv2124c	metH	methionine synthase
2386389	0	G	SNP	A	87	85	168	100	172	Gly33Ser (ggc/Agc)	Rv2125	-	hypothetical protein
2387733	0	T	SNP	C	116	71	183	100	187	Glu80Glu (gaa/gaG)	Rv2126c	PE_PGRS37	PE-PGRS family protein PE_PGRS37
2388641	0	G	SNP	A	95	101	193	99.49	197	Gly9Asp (ggc/gAc)	Rv2127	ansP1	L-asparagine permease
2398786	0	G	SNP	A	114	111	219	99.56	226	Ala23Thr (gcc/Acc)	Rv2139	pyrD	dihydroorotate dehydrogenase
2402765	0	G	SNP	A	71	74	144	100	145
2413246	0	C	SNP	A	102	125	225	100	227	Val36Leu (gtg/Ttg)	Rv2153c	murG	UDP-N-acetylglucosamine--N-acetylmuramyl- (pentapeptide) pyrophosphoryl-undecaprenol-N-acetylglucosamine transferase
2413711	0	G	SNP	C	107	117	222	100	224	Ile404Met (atc/atG)	Rv2154c	ftsW	lipid II flippase FtsW
2415656	0	G	SNP	C	96	115	210	100	211	Arg247Gly (cgg/Ggg)	Rv2155c	murD	UDP-N-acetylmuramoylalanine--D-glutamate ligase
2419381	0	G	SNP	A	82	102	184	97.35	189	Pro410Ser (ccg/Tcg)	Rv2158c	murE	UDP-N-acetylmuramoylalanyl-D-glutamate--2, 6-diaminopimelate ligase
2421816	0	A	SNP	G	98	110	204	99.52	209
2421975	1	G	Ins	G	96	89	185	91.58	187
2421975	2	G	Ins	G	97	89	186	92.08	186
2421975	3	G	Ins	A	96	89	185	91.58	186
2421975	4	G	Ins	A	96	89	185	91.58	186
2423819	0	C	SNP	G	76	83	156	96.95	164	Gly340Gly (ggg/ggC)	Rv2162c	PE_PGRS38	PE-PGRS family protein PE_PGRS38
2423822	0	A	SNP	G	85	82	161	97.66	171	Gly339Gly (ggt/ggC)	Rv2162c	PE_PGRS38	PE-PGRS family protein PE_PGRS38
2424114	0	C	SNP	A	14	85	98	99	100	Arg242Leu (cgc/cTc)	Rv2162c	PE_PGRS38	PE-PGRS family protein PE_PGRS38
2424151	0	C	SNP	A	22	58	80	97.56	82	Ala230Ser (gca/Tca)	Rv2162c	PE_PGRS38	PE-PGRS family protein PE_PGRS38
2424925	0	A	SNP	G	98	75	171	100	173
2425471	0	T	SNP	C	85	113	197	99.5	199	Arg539Arg (cga/cgG)	Rv2163c	pbpB	penicillin-binding membrane protein PbpB
2428081	0	G	SNP	T	116	109	219	100	225	Ala53Asp (gcc/gAc)	Rv2164c	-	hypothetical protein
2433413	0	A	SNP	G	98	108	206	99.52	207	Ile155Val (atc/Gtc)	Rv2171	lppM	lipoprotein LppM
2434749	0	C	SNP	T	112	84	194	98.99	198
2440926	0	G	SNP	T	92	84	174	98.88	178	Asp265Glu (gac/gaA)	Rv2178c	aroG	phospho-2-dehydro-3-deoxyheptonate aldolase AroG
2440935	0	G	SNP	C	99	79	178	99.44	179	Ser262Ser (tcc/tcG)	Rv2178c	aroG	phospho-2-dehydro-3-deoxyheptonate aldolase AroG
2448458	0	C	SNP	T	93	68	158	100	161	Thr100Ile (acc/aTc)	Rv2187	fadD15	long-chain-fatty-acid--CoA ligase FadD15
2449826	0	C	SNP	G	79	86	162	98.21	168	Ser556Trp (tcg/tGg)	Rv2187	fadD15	long-chain-fatty-acid--CoA ligase FadD15
2452452	0	G	SNP	A	104	102	201	99.52	207	Thr274Met (acg/aTg)	Rv2190c	-	endopeptidase
2462871	0	G	SNP	A	79	52	131	100	131	Ala59Ala (gcc/gcT)	Rv2198c	mmpS3	membrane protein MmpS3
2469065	0	T	SNP	C	82	63	143	100	145	Ile75Val (atc/Gtc)	Rv2204c	-	hypothetical protein
2470591	0	A	SNP	C	82	81	162	100	163
2472029	0	T	SNP	G	103	106	204	99.52	210	Trp207Gly (tgg/Ggg)	Rv2207	cobT	nicotinate-nucleotide-dimethylbenzimidazolphosphoribosyltransferase
2477984	0	G	SNP	A	101	87	188	98.43	191	Ser265Ser (tcg/tcA)	Rv2212	-	adenylyl cyclase
2478619	0	G	SNP	A	82	104	184	99.47	187	Leu94Leu (ctg/ctA)	Rv2213	pepB	cytosol aminopeptidase
2480809	0	G	SNP	C	88	112	200	100	200	Ala298Gly (gcc/gGc)	Rv2214c	ephD	oxidoreductase EphD
2494430	0	C	SNP	G	87	109	195	100	196	Gly324Arg (ggc/Cgc)	Rv2223c	-	carboxylesterase B
2499726	0	G	SNP	A	94	103	196	100	197	Asp299Asn (gat/Aat)	Rv2226	-	hypothetical protein
2504177	0	C	SNP	T	87	100	187	100	187	Glu144Glu (gag/gaA)	Rv2230c	-	GTP cyclohydrolase
2509140	0	G	SNP	C	94	102	195	99.49	197	Ser79Cys (tcc/tGc)	Rv2236c	cobD	cobalamin biosynthesis transmembrane protein CobD
2509722	0	A	SNP	G	112	97	204	100	209	Pro78Pro (cca/ccG)	Rv2237	-	hypothetical protein
2516271	0	T	SNP	C	66	106	171	100	172	Met323Thr (atg/aCg)	Rv2242	-	hypothetical protein
2516567	0	G	SNP	C	58	66	124	100	124
2521342	0	T	SNP	C	98	99	195	100	197	Asp200Asp (gat/gaC)	Rv2247	accD6	acetyl-/propionyl-CoA carboxylase subunit beta
2523205	1	G	Ins	C	91	83	174	91.1	174
2523205	2	G	Ins	G	91	83	174	91.1	174
2523205	3	G	Ins	C	90	83	173	90.58	174
2525723	0	G	Del	GAP	107	112	217	96.9	226		Rv2251	-	flavoprotein
2526974	0	T	SNP	C	98	107	204	100	205	Pro470Pro (cct/ccC)	Rv2251	-	flavoprotein
2529680	0	A	SNP	G	118	95	210	100	213	Thr65Thr (act/acC)	Rv2256c	-	hypothetical protein
2531742	0	A	SNP	G	92	85	174	100	177	Ala52Ala (gct/gcC)	Rv2258c	-	transcriptional regulator
2533377	0	T	SNP	C	99	80	178	100	179	Asp16Asp (gat/gaC)	Rv2260	-	hypothetical protein
2534563	0	G	Del	GAP	93	105	195	97.06	204
2534564	0	A	Del	GAP	93	105	195	100	198
2536312	0	C	SNP	T	82	97	175	100	179	Arg224Arg (cgc/cgT)	Rv2263	-	oxidoreductase
2536625	1	C	Ins	G	91	96	187	92.12	187		Rv2264c	-	hypothetical protein
2538372	0	G	SNP	C	86	102	184	98.95	190
2540554	0	T	SNP	C	119	87	204	99.52	207	Ser151Pro (tcg/Ccg)	Rv2266	cyp124	cytochrome P450 Cyp124
2541477	0	C	SNP	G	116	89	202	100	205
2542543	0	G	SNP	A	101	93	192	100	194	Arg90Cys (cgt/Tgt)	Rv2267c	-	hypothetical protein
2548862	0	G	SNP	A	92	89	179	100	181	Ala372Thr (gct/Act)	Rv2276	cyp121	cytochrome P450 Cyp121
2552132	0	C	SNP	T	103	83	182	99.47	187
2562644	0	G	SNP	T	102	100	196	100	202	Ala16Ser (gcg/Tcg)	Rv2290	lppO	lipoprotein LppO
2564368	1	G	Ins	C	112	85	197	96.57	197		Rv2293c	-	hypothetical protein
2564962	0	G	SNP	A	93	119	205	99.53	213	Ala24Val (gcc/gTc)	Rv2293c	-	hypothetical protein
2566766	1	C	Ins	G	73	96	169	89.89	169
2566768	0	A	SNP	C	74	96	166	98.27	173
2573756	0	C	SNP	A	116	86	199	100	202
2578626	0	A	SNP	G	90	95	177	99.46	186	Met24Thr (atg/aCg)	Rv2307c	-	hypothetical protein
2586127	0	A	SNP	G	107	92	195	100	199	Gly388Gly (ggt/ggC)	Rv2314c	-	hypothetical protein
2589216	0	G	SNP	C	103	111	211	100	214	Val127Leu (gtg/Ctg)	Rv2316	uspA	sugar ABC transporter permease UspA
2591172	0	G	SNP	A	94	79	171	100	173	Ala219Thr (gcc/Acc)	Rv2318	uspC	sugar ABC transporter substrate-binding lipoprotein UspC
2596728	0	G	SNP	A	103	90	192	99.48	194	Arg132His (cgc/cAc)	Rv2324	-	AsnC family transcriptional regulator
2598400	0	A	SNP	G	101	97	196	99.5	199	Asn516Asn (aat/aaC)	Rv2326c	-	ABC transporter ATP-binding protein
2600260	0	A	SNP	G	110	123	224	100	233	Arg91Arg (cga/cgG)	Rv2327	-	hypothetical protein
2601576	0	T	SNP	G	80	90	167	100	170	Ser282Arg (agt/agG)	Rv2328	PE23	PE family protein PE23
2604157	0	C	Del	GAP	60	71	130	83.44	157		Rv2330c	lppP	lipoprotein LppP
2604158	0	A	Del	GAP	60	71	130	83.97	156		Rv2330c	lppP	lipoprotein LppP
2604159	0	G	Del	GAP	60	71	130	85.62	153		Rv2330c	lppP	lipoprotein LppP
2604160	0	T	Del	GAP	60	71	130	85.62	153		Rv2330c	lppP	lipoprotein LppP
2604161	0	G	Del	GAP	60	71	130	85.06	154		Rv2330c	lppP	lipoprotein LppP
2604162	0	C	Del	GAP	60	71	130	87.92	149		Rv2330c	lppP	lipoprotein LppP
2604163	0	C	Del	GAP	60	71	130	87.92	149		Rv2330c	lppP	lipoprotein LppP
2604164	0	A	Del	GAP	60	71	130	87.33	150		Rv2330c	lppP	lipoprotein LppP
2604165	0	A	Del	GAP	60	71	130	87.92	149		Rv2330c	lppP	lipoprotein LppP
2608117	0	C	SNP	A	82	101	182	100	183	Asp69Tyr (gac/Tac)	Rv2333c	stp	multidrug resistance protein
2612632	0	C	SNP	A	120	136	248	100	256	Gly119Val (ggc/gTc)	Rv2337c	-	hypothetical protein
2613153	0	C	SNP	T	91	104	193	100	195	Gly304Glu (ggg/gAg)	Rv2338c	moeW	molybdopterin biosynthesis protein MoeW
2615413	0	A	SNP	G	123	103	223	99.56	227	Thr241Ala (acc/Gcc)	Rv2339	mmpL9	transmembrane transport protein MmpL9
2615423	0	T	SNP	G	120	100	216	99.55	221	Phe244Cys (ttt/tGt)	Rv2339	mmpL9	transmembrane transport protein MmpL9
2619271	0	T	SNP	C	78	92	166	100	170
2620836	0	C	SNP	G	95	102	193	98.99	199	Gln539His (cag/caC)	Rv2343c	dnaG	DNA primase
2624634	0	C	SNP	G	90	97	185	98.42	190	Gln272Glu (caa/Gaa)	Rv2345	-	transmembrane protein
2624986	0	T	SNP	G	115	99	214	99.53	215	Val389Gly (gtg/gGg)	Rv2345	-	transmembrane protein
2625924	0	T	SNP	C	95	91	184	98.41	189	Ala83Ala (gca/gcG)	Rv2346c	esxO	ESAT-6 like protein EsxO
2626095	0	C	SNP	G	86	94	177	86.12	209	Ala26Ala (gcg/gcC)	Rv2346c	esxO	ESAT-6 like protein EsxO
2626348	0	C	SNP	T	41	69	108	94.83	116	Ala58Thr (gcc/Acc)	Rv2347c	esxP	ESAT-6 like protein EsxP
2626513	0	T	SNP	A	60	19	79	98.75	80	Thr3Ser (aca/Tca)	Rv2347c	esxP	ESAT-6 like protein EsxP
2626514	0	T	SNP	G	61	19	80	98.77	81	Ala2Ala (gca/gcC)	Rv2347c	esxP	ESAT-6 like protein EsxP
2626600	0	G	SNP	A	76	49	119	100	125
2627946	0	A	SNP	G	71	79	145	100	150	Arg251Arg (cgt/cgC)	Rv2349c	plcC	phospholipase C
2631009	1	G	Ins	G	77	70	147	82.12	147		Rv2351c	plcA	membrane-associated phospholipase A
2631009	2	G	Ins	T	77	70	147	82.12	147		Rv2351c	plcA	membrane-associated phospholipase A
2631009	3	G	Ins	G	77	70	147	82.12	147		Rv2351c	plcA	membrane-associated phospholipase A
2631009	4	G	Ins	C	77	70	147	82.12	147		Rv2351c	plcA	membrane-associated phospholipase A
2631009	5	G	Ins	C	77	69	146	81.56	147		Rv2351c	plcA	membrane-associated phospholipase A
2632341	1	C	Ins	A	80	84	164	97.04	164
2632362	0	T	SNP	C	94	85	178	100	179
2632587	0	G	SNP	C	96	82	177	99.44	179
2637541	0	C	SNP	T	88	90	176	100	178
2642383	0	C	SNP	T	90	101	191	100	191	Ala66Thr (gcc/Acc)	Rv2360c	-	hypothetical protein
2652254	0	G	SNP	C	100	98	197	99.5	199	Ala191Gly (gct/gGt)	Rv2372c	-	rRNA small subunit methyltransferase E
2652451	0	C	SNP	G	108	125	230	99.57	234	Lys125Asn (aag/aaC)	Rv2372c	-	rRNA small subunit methyltransferase E
2656225	0	A	SNP	G	88	101	187	100	189	Val69Ala (gtc/gCc)	Rv2377c	-	hypothetical protein
2656635	0	G	SNP	A	78	92	166	98.84	172	Pro357Ser (ccg/Tcg)	Rv2378c	mbtG	L-lysine N6-monooxygenase
2660319	0	C	SNP	G	113	115	224	100	228	Glu589Asp (gag/gaC)	Rv2379c	mbtF	peptide synthetase
2661039	0	G	SNP	A	92	99	190	98.96	193	Ile349Ile (atc/atT)	Rv2379c	mbtF	peptide synthetase
2680658	0	T	SNP	G	84	84	167	100	168	Thr67Thr (act/acG)	Rv2386a	-	hypothetical protein
2688700	0	C	SNP	T	107	112	216	100	219	Pro231Ser (ccg/Tcg)	Rv2394	ggtB	gamma-glutamyltranspeptidase precursor GgtB
2690160	0	A	SNP	G	75	91	164	100	166	Asn30Ser (aac/aGc)	Rv2395	-	integral membrane protein
2695378	0	C	SNP	G	75	79	153	98.72	156	Gly141Ala (ggc/gCc)	Rv2398c	cysW	sulfate ABC transporter permease CysW
2697489	0	C	SNP	T	87	83	165	99.42	171	Ala76Thr (gcg/Acg)	Rv2400c	subI	sulfate ABC transporter substrate-binding lipoprotein SubI
2700222	0	T	SNP	C	101	76	172	100	177	Leu565Pro (ctg/cCg)	Rv2402	-	trehalase
2704884	1	A	Ins	C	60	72	132	97.06	132		Rv2407	-	ribonuclease Z
2704884	2	A	Ins	A	60	72	132	97.06	132		Rv2407	-	ribonuclease Z
2704884	3	A	Ins	G	59	70	129	94.85	129		Rv2407	-	ribonuclease Z
2704884	4	A	Ins	C	59	70	129	94.85	129		Rv2407	-	ribonuclease Z
2704884	5	A	Ins	G	57	70	127	93.38	127		Rv2407	-	ribonuclease Z
2704884	6	A	Ins	A	57	68	125	91.91	126		Rv2407	-	ribonuclease Z
2704884	7	A	Ins	C	57	69	126	92.65	126		Rv2407	-	ribonuclease Z
2712328	0	C	SNP	T	105	87	189	100	192	Pro183Pro (ccg/ccA)	Rv2414c	-	hypothetical protein
2713795	0	C	SNP	T	90	86	175	100	176
2718852	0	T	SNP	G	95	83	177	100	178
2720069	0	G	SNP	A	95	110	204	99.51	206	Gly158Glu (ggg/gAg)	Rv2423	-	hypothetical protein
2720444	0	C	SNP	T	87	93	178	100	180	Ser283Phe (tct/tTt)	Rv2423	-	hypothetical protein
2720895	0	G	SNP	A	5	45	50	100	50	His295Tyr (cac/Tac)	Rv2424c	-	transposase
2720952	0	T	SNP	C	8	27	35	100	35	Thr276Ala (acc/Gcc)	Rv2424c	-	transposase
2720954	0	G	SNP	A	11	28	38	100	39	Thr275Ile (acc/aTc)	Rv2424c	-	transposase
2721562	0	C	SNP	G	91	93	183	99.46	185	Ala72Ala (gcg/gcC)	Rv2424c	-	transposase
2723506	0	T	SNP	C	107	70	174	100	177	Leu226Leu (tta/ttG)	Rv2426c	-	hypothetical protein
2724192	0	C	Del	GAP	61	69	130	75.14	173
2724193	0	T	Del	GAP	61	70	130	76.61	171
2724194	0	C	Del	GAP	61	70	130	77.98	168
2724195	0	C	Del	GAP	61	70	130	77.51	169
2724196	0	T	Del	GAP	62	70	131	79.04	167
2724197	0	C	Del	GAP	62	70	131	80	165
2724198	0	T	Del	GAP	62	70	131	80.49	164
2724199	0	A	Del	GAP	62	69	131	80.86	162
2724200	0	G	Del	GAP	62	69	131	81.37	161
2726105	0	G	SNP	A	96	94	189	99.48	191						phylo (Delhi/CAS, 3)	isoniazid (INH)
2729058	0	A	SNP	C	145	100	244	99.19	247	Leu26Arg (ctg/cGg)	Rv2433c	-	hypothetical protein
2732228	0	T	SNP	C	118	117	234	99.58	236	Ala174Ala (gca/gcG)	Rv2435c	-	cyclase
2734074	0	T	SNP	C	112	116	226	100	228	Val282Ala (gtc/gCc)	Rv2436	rbsK	ribokinase RbsK
2737572	0	C	SNP	A	100	100	197	100	200	Ala226Ser (gcg/Tcg)	Rv2439c	proB	glutamate 5-kinase protein
2738221	0	G	SNP	A	126	114	238	99.59	241	Ile9Ile (atc/atT)	Rv2439c	proB	glutamate 5-kinase protein
2740693	0	T	SNP	C	77	82	157	99.38	160
2751804	0	C	SNP	T	110	111	220	100	221	Arg126Gln (cgg/cAg)	Rv2450c	rpfE	resuscitation-promoting factor RpfE
2752146	0	G	SNP	T	84	104	184	100	188	Ala12Glu (gcg/gAg)	Rv2450c	rpfE	resuscitation-promoting factor RpfE
2752698	0	C	SNP	A	81	99	177	100	180
2753869	0	A	SNP	G	96	95	189	100	191	Val293Ala (gtg/gCg)	Rv2454c	-	2-oxoglutarate oxidoreductase subunit KorB
2754779	0	C	SNP	T	100	93	190	98.47	196	Leu642Leu (ttg/ttA)	Rv2455c	-	2-oxoglutarate oxidoreductase subunit KorA
2760152	0	A	SNP	G	109	119	225	100	228	Tyr125Cys (tac/tGc)	Rv2458	mmuM	homocysteine S-methyltransferase MmuM
2771383	0	A	SNP	G	90	96	183	100	186	Ser800Gly (agc/Ggc)	Rv2467	pepN	aminopeptidase PepN
2779136	0	T	SNP	C	83	90	172	99.43	174	Ser1043Gly (agc/Ggc)	Rv2476c	gdh	NAD-dependent glutamate dehydrogenase
2782498	0	G	SNP	A	79	100	178	100	179	Asp515Asp (gac/gaT)	Rv2477c	-	macrolide ABC transporter ATP-binding protein
2786952	0	A	SNP	G	107	101	205	100	208	Cys778Arg (tgc/Cgc)	Rv2482c	plsB2	glycerol-3-phosphate acyltransferase
2791098	0	C	SNP	T	77	75	149	100	152	Gly466Asp (ggt/gAt)	Rv2484c	-	diacyglycerol O-acyltransferase
2798417	0	C	SNP	A	96	84	176	99.45	181	Ala822Ser (gcg/Tcg)	Rv2488c	-	LuxR family transcriptional regulator
2798595	0	C	SNP	T	104	104	206	100	208	Ala762Ala (gcg/gcA)	Rv2488c	-	LuxR family transcriptional regulator
2805257	0	C	Del	GAP	77	44	123	88.32	137		Rv2490c	PE_PGRS43	PE-PGRS family protein PE_PGRS43
2805258	0	C	Del	GAP	77	44	123	87.05	139		Rv2490c	PE_PGRS43	PE-PGRS family protein PE_PGRS43
2805259	0	G	Del	GAP	77	44	123	88.97	136		Rv2490c	PE_PGRS43	PE-PGRS family protein PE_PGRS43
2805260	0	C	Del	GAP	77	44	123	88.97	136		Rv2490c	PE_PGRS43	PE-PGRS family protein PE_PGRS43
2805261	0	C	Del	GAP	77	44	123	88.97	136		Rv2490c	PE_PGRS43	PE-PGRS family protein PE_PGRS43
2805262	0	G	Del	GAP	77	44	123	89.63	135		Rv2490c	PE_PGRS43	PE-PGRS family protein PE_PGRS43
2805263	0	G	Del	GAP	77	44	123	93.08	130		Rv2490c	PE_PGRS43	PE-PGRS family protein PE_PGRS43
2805264	0	C	Del	GAP	77	44	123	93.8	129		Rv2490c	PE_PGRS43	PE-PGRS family protein PE_PGRS43
2805265	0	A	Del	GAP	77	44	123	94.53	128		Rv2490c	PE_PGRS43	PE-PGRS family protein PE_PGRS43
2805266	0	C	Del	GAP	77	44	123	94.53	128		Rv2490c	PE_PGRS43	PE-PGRS family protein PE_PGRS43
2805267	0	C	Del	GAP	77	44	123	94.53	128		Rv2490c	PE_PGRS43	PE-PGRS family protein PE_PGRS43
2805268	0	G	Del	GAP	77	44	123	94.53	128		Rv2490c	PE_PGRS43	PE-PGRS family protein PE_PGRS43
2805269	0	C	Del	GAP	77	44	123	94.53	128		Rv2490c	PE_PGRS43	PE-PGRS family protein PE_PGRS43
2805270	0	C	Del	GAP	77	44	123	94.53	128		Rv2490c	PE_PGRS43	PE-PGRS family protein PE_PGRS43
2805271	0	G	Del	GAP	77	44	123	99.18	122		Rv2490c	PE_PGRS43	PE-PGRS family protein PE_PGRS43
2805272	0	G	Del	GAP	77	44	123	99.18	122		Rv2490c	PE_PGRS43	PE-PGRS family protein PE_PGRS43
2805273	0	C	Del	GAP	77	44	123	100	121		Rv2490c	PE_PGRS43	PE-PGRS family protein PE_PGRS43
2805274	0	C	Del	GAP	77	44	123	99.18	122		Rv2490c	PE_PGRS43	PE-PGRS family protein PE_PGRS43
2805275	0	G	Del	GAP	77	44	123	99.18	122		Rv2490c	PE_PGRS43	PE-PGRS family protein PE_PGRS43
2805276	0	C	Del	GAP	77	44	123	99.18	122		Rv2490c	PE_PGRS43	PE-PGRS family protein PE_PGRS43
2805277	0	A	Del	GAP	77	44	123	100	121		Rv2490c	PE_PGRS43	PE-PGRS family protein PE_PGRS43
2805278	0	C	Del	GAP	77	44	123	99.18	122		Rv2490c	PE_PGRS43	PE-PGRS family protein PE_PGRS43
2805279	0	C	Del	GAP	77	44	123	99.18	122		Rv2490c	PE_PGRS43	PE-PGRS family protein PE_PGRS43
2805280	0	G	Del	GAP	77	44	123	100	121		Rv2490c	PE_PGRS43	PE-PGRS family protein PE_PGRS43
2805281	0	G	Del	GAP	77	44	123	99.18	122		Rv2490c	PE_PGRS43	PE-PGRS family protein PE_PGRS43
2805282	0	C	Del	GAP	77	44	123	99.18	122		Rv2490c	PE_PGRS43	PE-PGRS family protein PE_PGRS43
2805283	0	A	Del	GAP	77	44	123	98.37	123		Rv2490c	PE_PGRS43	PE-PGRS family protein PE_PGRS43
2805284	0	C	Del	GAP	77	44	123	99.18	122		Rv2490c	PE_PGRS43	PE-PGRS family protein PE_PGRS43
2805285	0	C	Del	GAP	77	44	123	100	121		Rv2490c	PE_PGRS43	PE-PGRS family protein PE_PGRS43
2805286	0	A	Del	GAP	77	44	123	98.37	123		Rv2490c	PE_PGRS43	PE-PGRS family protein PE_PGRS43
2805287	0	C	Del	GAP	77	44	123	94.53	128		Rv2490c	PE_PGRS43	PE-PGRS family protein PE_PGRS43
2805288	0	C	Del	GAP	77	44	123	96.03	126		Rv2490c	PE_PGRS43	PE-PGRS family protein PE_PGRS43
2805289	0	G	Del	GAP	77	44	123	95.28	127		Rv2490c	PE_PGRS43	PE-PGRS family protein PE_PGRS43
2805290	0	G	Del	GAP	77	44	123	95.28	127		Rv2490c	PE_PGRS43	PE-PGRS family protein PE_PGRS43
2805291	0	C	Del	GAP	77	44	123	95.28	127		Rv2490c	PE_PGRS43	PE-PGRS family protein PE_PGRS43
2805292	0	C	Del	GAP	77	44	123	96.03	126		Rv2490c	PE_PGRS43	PE-PGRS family protein PE_PGRS43
2807486	0	C	SNP	A	74	93	165	99.4	168	Ala70Asp (gcc/gAc)	Rv2492	-	hypothetical protein
2809621	0	T	SNP	C	114	139	251	100	253	Thr107Ala (acc/Gcc)	Rv2495c	bkdC	branched-chain keto acid dehydrogenase E2 component
2817747	0	G	SNP	A	94	118	210	100	212	Ala243Val (gct/gTt)	Rv2502c	accD1	acetyl-/propionyl-CoA carboxylase subunit beta
2818837	0	A	SNP	G	61	88	148	100	149	Gly97Gly (ggt/ggC)	Rv2503c	scoB	succinyl-CoA:3-ketoacid-CoA transferase subunit B
2821342	0	C	SNP	T	99	102	197	100	201	Ala85Ala (gcg/gcA)	Rv2505c	fadD35	fatty-acid--CoA ligase FadD35
2825466	0	G	SNP	A	108	102	209	99.53	211	Lys263Lys (aag/aaA)	Rv2509	-	short-chain type dehydrogenase/reductase
2827984	0	G	SNP	T	85	79	164	100	164
2828019	0	T	SNP	C	81	68	147	100	149
2830525	0	C	SNP	A	70	89	158	100	159	Thr122Lys (acg/aAg)	Rv2513	-	hypothetical protein
2831489	0	T	SNP	C	104	95	198	99	201	Asp368Gly (gac/gGc)	Rv2515c	-	hypothetical protein
2836773	0	C	SNP	T	81	87	165	99.41	169	Ser330Leu (tcg/tTg)	Rv2519	PE26	PE family protein PE26
2841022	0	A	SNP	G	78	108	184	100	186	Cys2771Arg (tgc/Cgc)	Rv2524c	fas	fatty acid synthase
2841934	0	G	SNP	A	119	87	201	99.04	208	Leu2467Leu (ctg/Ttg)	Rv2524c	fas	fatty acid synthase
2845582	0	G	SNP	A	111	128	234	99.58	240	His1251Tyr (cac/Tac)	Rv2524c	fas	fatty acid synthase
2847281	0	A	SNP	G	100	113	210	100	213	Asp684Asp (gat/gaC)	Rv2524c	fas	fatty acid synthase
2855259	0	A	SNP	G	112	70	177	100	182	Ala841Ala (gct/gcC)	Rv2531c	-	amino acid decarboxylase
2865760	0	A	SNP	G	83	90	173	100	173	Thr211Ala (acc/Gcc)	Rv2542	-	hypothetical protein
2865882	0	T	SNP	C	99	76	172	99.43	176	Val251Val (gtt/gtC)	Rv2542	-	hypothetical protein
2867207	0	C	SNP	G	87	75	159	98.18	165	Ala28Ala (gcc/gcG)	Rv2544	lppB	lipoprotein LppB
2867230	0	G	SNP	A	63	56	118	100	119	Gly36Asp (ggc/gAc)	Rv2544	lppB	lipoprotein LppB
2867231	0	C	SNP	T	63	55	116	100	118	Gly36Gly (ggc/ggT)	Rv2544	lppB	lipoprotein LppB
2867236	0	A	SNP	G	64	56	118	100	120	Asn38Ser (aac/aGc)	Rv2544	lppB	lipoprotein LppB
2867240	0	C	SNP	T	66	55	121	100	121	Pro39Pro (ccc/ccT)	Rv2544	lppB	lipoprotein LppB
2867245	0	A	SNP	C	67	56	123	100	123	Lys41Thr (aaa/aCa)	Rv2544	lppB	lipoprotein LppB
2867251	0	C	SNP	G	70	63	130	100	133	Pro43Arg (ccg/cGg)	Rv2544	lppB	lipoprotein LppB
2867254	0	A	SNP	G	70	65	134	100	135	His44Arg (cac/cGc)	Rv2544	lppB	lipoprotein LppB
2867263	0	G	SNP	A	81	75	152	100	156	Gly47Asp (ggc/gAc)	Rv2544	lppB	lipoprotein LppB
2877378	0	G	SNP	C	99	100	194	100	199	Ala103Pro (gcc/Ccc)	Rv2557	-	hypothetical protein
2880702	0	G	SNP	C	90	94	182	100	184	Val210Leu (gtc/Ctc)	Rv2560	-	hypothetical protein
2881337	0	C	SNP	T	113	86	198	100	199
2881569	0	A	SNP	G	84	100	182	100	184
2881598	0	G	Del	GAP	79	91	168	94.97	179
2884068	0	A	SNP	C	109	97	204	100	206	Met243Leu (atg/Ctg)	Rv2564	glnQ	glutamine ABC transporter ATP-binding protein
2886570	0	A	SNP	G	99	94	193	100	193	Glu66Glu (gaa/gaG)	Rv2566	-	hypothetical protein
2887683	0	C	SNP	T	100	92	188	99.48	193	Arg437Arg (cgc/cgT)	Rv2566	-	hypothetical protein
2888201	0	T	SNP	C	99	106	204	99.03	207	Leu610Pro (ctc/cCc)	Rv2566	-	hypothetical protein
2889633	0	T	SNP	C	87	96	183	100	183	Ala1087Ala (gct/gcC)	Rv2566	-	hypothetical protein
2891267	0	C	SNP	T	84	79	161	100	163	Gly491Gly (ggc/ggT)	Rv2567	-	hypothetical protein
2891477	0	G	SNP	A	83	90	169	99.43	174	Leu561Leu (ctg/ctA)	Rv2567	-	hypothetical protein
2891728	0	A	SNP	G	111	96	203	100	207	Gln645Arg (cag/cGg)	Rv2567	-	hypothetical protein
2894208	0	G	SNP	A	100	91	187	100	191	Ser67Ser (agc/agT)	Rv2569c	-	hypothetical protein
2895473	0	A	SNP	G	72	114	185	99.47	187	Phe163Ser (ttc/tCc)	Rv2571c	-	transmembrane protein
2897660	0	T	SNP	C	87	95	178	98.91	184	Ala48Ala (gca/gcG)	Rv2572c	aspS	aspartate--tRNA ligase
2898522	0	T	SNP	C	91	108	197	99.5	200	Tyr160Tyr (tat/taC)	Rv2573	-	2-dehydropantoate 2-reductase
2902247	0	C	SNP	T	83	87	163	100	170	Pro444Ser (cct/Tct)	Rv2577	-	hypothetical protein
2903050	0	G	SNP	A	90	112	196	99.51	203	Thr161Ile (acc/aTc)	Rv2578c	-	hypothetical protein
2908105	0	G	SNP	A	100	100	199	98.52	203	Ile698Ile (atc/atT)	Rv2583c	relA	bifunctional (p)ppGpp synthase/hydrolase RelA
2910461	0	G	SNP	T	127	103	229	100	230	Ala147Glu (gcg/gAg)	Rv2584c	apt	adenine phosphoribosyltransferase
2910852	0	C	SNP	G	80	116	192	99.49	197	Ala17Pro (gcg/Ccg)	Rv2584c	apt	adenine phosphoribosyltransferase
2911293	0	C	SNP	G	89	84	171	100	173	Cys462Ser (tgt/tCt)	Rv2585c	-	lipoprotein
2911946	0	G	SNP	A	97	110	206	99.52	208	Val244Val (gtc/gtT)	Rv2585c	-	lipoprotein
2912294	0	T	SNP	G	104	91	192	99.49	196	Ala128Ala (gca/gcC)	Rv2585c	-	lipoprotein
2922780	0	C	Del	GAP	64	48	112	85.5	131		Rv2591	PE_PGRS44	PE-PGRS family protein PE_PGRS44
2922781	0	G	Del	GAP	64	48	112	86.82	129		Rv2591	PE_PGRS44	PE-PGRS family protein PE_PGRS44
2922782	0	G	Del	GAP	64	48	112	87.5	128		Rv2591	PE_PGRS44	PE-PGRS family protein PE_PGRS44
2923391	0	T	SNP	C	104	96	194	100	200	Pro281Pro (cca/ccG)	Rv2592c	ruvB	Holliday junction ATP-dependent DNA helicase RuvB
2925462	0	T	SNP	A	81	100	181	100	181
2925962	0	T	SNP	C	91	83	170	100	174	Cys77Arg (tgc/Cgc)	Rv2596	vapC40	ribonuclease VapC40
2927939	0	T	SNP	C	90	85	172	100	175
2939373	0	G	SNP	C	87	101	184	100	188	Ser197Cys (tct/tGt)	Rv2611c	-	phosphatidylinositol mannoside acyltransferase
2939657	0	T	SNP	C	103	104	205	100	207	Ile102Met (ata/atG)	Rv2611c	-	phosphatidylinositol mannoside acyltransferase
2941179	0	G	SNP	A	94	88	171	100	182	Arg6Arg (cgc/cgT)	Rv2613c	-	AP-4-A phosphorylase		phylo (Delhi/CAS)
2943675	0	G	SNP	A	111	99	202	100	210	Gly437Gly (ggc/ggT)	Rv2615c	PE_PGRS45	PE-PGRS family protein PE_PGRS45
2943711	1	G	Ins	C	93	73	166	83.42	166		Rv2615c	PE_PGRS45	PE-PGRS family protein PE_PGRS45
2943711	2	G	Ins	C	93	72	165	82.91	166		Rv2615c	PE_PGRS45	PE-PGRS family protein PE_PGRS45
2943711	3	G	Ins	G	93	73	166	83.42	166		Rv2615c	PE_PGRS45	PE-PGRS family protein PE_PGRS45
2943711	4	G	Ins	C	93	72	165	82.91	166		Rv2615c	PE_PGRS45	PE-PGRS family protein PE_PGRS45
2943711	5	G	Ins	C	93	72	165	82.91	166		Rv2615c	PE_PGRS45	PE-PGRS family protein PE_PGRS45
2943711	6	G	Ins	G	93	73	166	83.42	166		Rv2615c	PE_PGRS45	PE-PGRS family protein PE_PGRS45
2943711	7	G	Ins	T	93	73	166	83.42	166		Rv2615c	PE_PGRS45	PE-PGRS family protein PE_PGRS45
2943711	8	G	Ins	T	93	73	166	83.42	166		Rv2615c	PE_PGRS45	PE-PGRS family protein PE_PGRS45
2943711	9	G	Ins	T	93	73	166	83.42	166		Rv2615c	PE_PGRS45	PE-PGRS family protein PE_PGRS45
2944515	0	A	SNP	C	116	136	250	100	252	Gly157Gly (ggt/ggG)	Rv2615c	PE_PGRS45	PE-PGRS family protein PE_PGRS45
2944524	0	C	SNP	G	88	117	196	83.67	245	Gly154Gly (ggg/ggC)	Rv2615c	PE_PGRS45	PE-PGRS family protein PE_PGRS45
2948524	0	T	SNP	A	87	105	190	100	192	Glu12Val (gag/gTg)	Rv2621c	-	transcriptional regulator
2949251	0	G	SNP	A	76	108	182	99.46	185	Val206Ile (gtt/Att)	Rv2622	-	methyltransferase
2954439	0	T	SNP	C	95	75	170	100	170	Arg104Gly (aga/Gga)	Rv2627c	-	hypothetical protein
2958693	0	G	SNP	A	92	90	182	100	182	Ala374Ala (gcg/gcA)	Rv2631	-	RNA-splicing ligase RtcB
2959257	0	A	Del	GAP	84	73	155	98.74	159
2959258	0	T	Del	GAP	81	72	151	97.45	157
2959259	0	C	Del	GAP	81	72	151	97.45	157
2959260	0	C	Del	GAP	81	72	151	97.45	157
2959261	0	A	Del	GAP	81	72	151	99.35	154
2959262	0	A	Del	GAP	81	72	151	100	153
2959263	0	T	Del	GAP	81	72	151	100	153
2959264	0	C	Del	GAP	81	72	151	100	153
2959265	0	A	SNP	T	81	72	151	99.35	154
2960592	0	C	SNP	T	90	97	180	96.89	193	Gly617Asp (ggc/gAc)	Rv2634c	PE_PGRS46	PE-PGRS family protein PE_PGRS46
2964594	0	G	SNP	A	100	104	198	100	204	Ala64Thr (gcc/Acc)	Rv2638	-	hypothetical protein
2974933	0	A	SNP	G	131	119	249	100	250	Ile101Thr (atc/aCc)	Rv2650c	-	prophage protein
2975227	0	T	SNP	G	103	105	208	100	208	Asn3Thr (aat/aCt)	Rv2650c	-	prophage protein
2976229	0	G	SNP	T	76	82	157	98.14	161	Ala109Glu (gca/gAa)	Rv2652c	-	prophage protein
2984740	0	A	SNP	G	105	125	223	100	230	His3Arg (cac/cGc)	Rv2668	-	hypothetical protein
2988630	0	C	SNP	G	109	95	201	99.51	205	His317Asp (cat/Gat)	Rv2672	-	protease
2994187	0	T	SNP	C	110	118	228	100	228	Leu292Leu (tta/ttG)	Rv2678c	hemE	uroporphyrinogen decarboxylase
2995548	0	C	SNP	A	113	105	218	100	218	Thr145Asn (acc/aAc)	Rv2679	echA15	enoyl-CoA hydratase EchA15
3003115	0	C	SNP	G	94	109	197	100	203	Ala378Gly (gca/gGa)	Rv2685	arsB1	arsenic-transport integral membrane protein ArsB
3004669	0	G	SNP	A	102	90	189	99.48	193	Ser27Phe (tcc/tTc)	Rv2687c	-	antibiotic ABC transporter permease
3005185	0	G	SNP	T	105	89	193	100	194	Pro156Thr (ccc/Acc)	Rv2688c	-	antibiotic ABC transporter ATP-binding protein
3009692	0	A	SNP	G	77	69	144	99.32	147	Thr117Ala (acc/Gcc)	Rv2691	ceoB	TRK system potassium uptake protein CeoB
3010014	0	G	SNP	A	83	84	165	100	167	Gly224Glu (ggg/gAg)	Rv2691	ceoB	TRK system potassium uptake protein CeoB
3010420	0	A	SNP	G	95	97	191	99.48	193	Ile133Val (atc/Gtc)	Rv2692	ceoC	TRK system potassium uptake protein CeoC
3011837	0	A	SNP	G	89	89	177	100	178
3017465	0	T	SNP	C	109	83	188	100	192	Ile203Thr (ata/aCa)	Rv2702	ppgK	polyphosphate glucokinase
3027548	0	C	SNP	T	74	82	152	98.73	158	Pro162Ser (ccg/Tcg)	Rv2714	-	hypothetical protein
3027798	0	T	SNP	C	84	70	152	99.35	155	Val245Ala (gtg/gCg)	Rv2714	-	hypothetical protein
3031168	0	A	SNP	G	92	96	183	100	188	Tyr124His (tat/Cat)	Rv2719c	-	membrane protein
3037377	0	T	SNP	C	107	104	206	100	211
3040344	0	C	SNP	T	112	115	222	100	227	Glu142Glu (gag/gaA)	Rv2727c	miaA	tRNA delta(2)-isopentenylpyrophosphate transferase
3041871	0	G	SNP	T	84	86	165	100	170	Ala202Glu (gcg/gAg)	Rv2729c	-	integral membrane protein
3043700	0	C	SNP	T	106	108	207	100	214	Ala225Ala (gcc/gcT)	Rv2731	-	hypothetical protein
3054081	0	A	SNP	G	96	78	174	100	174	Gly56Gly (gga/ggG)	Rv2741	PE_PGRS47	PE-PGRS family protein PE_PGRS47
3054321	0	A	SNP	G	84	96	176	100	180	Gly136Gly (gga/ggG)	Rv2741	PE_PGRS47	PE-PGRS family protein PE_PGRS47
3054724	0	A	SNP	G	15	6	21	100	21	Ser271Gly (agc/Ggc)	Rv2741	PE_PGRS47	PE-PGRS family protein PE_PGRS47
3059791	0	G	SNP	C	25	42	66	100	67
3059812	0	T	Del	GAP	20	27	47	94	50
3059820	0	G	SNP	T	20	23	42	97.73	44
3059821	0	C	SNP	G	20	22	42	97.67	43
3059822	0	A	SNP	C	21	21	42	97.67	43
3059829	1	G	Ins	A	24	24	48	97.96	48
3069167	0	A	SNP	G	83	104	183	100	187	Leu306Pro (ctg/cCg)	Rv2756c	hsdM	type I restriction/modification system DNA methylase HsdM
3069566	0	C	SNP	T	101	81	182	100	182	Gly173Asp (ggc/gAc)	Rv2756c	hsdM	type I restriction/modification system DNA methylase HsdM
3070920	0	A	SNP	C	95	80	174	100	175	Arg117Arg (cgt/cgG)	Rv2759c	vapC42	ribonuclease VapC42
3072285	0	A	SNP	C	81	82	162	100	163	Leu119Arg (ctg/cGg)	Rv2761c	hsdS	type I restriction/modification system specificity determinant HsdS
3076045	0	T	SNP	C	90	109	195	99	201	Lys109Arg (aag/aGg)	Rv2766c	-	short-chain type dehydrogenase/reductase
3076172	0	C	SNP	T	90	96	186	98.41	189	Asp67Asn (gat/Aat)	Rv2766c	-	short-chain type dehydrogenase/reductase
3078178	0	C	SNP	T	128	94	221	100	222	Val270Met (gtg/Atg)	Rv2769c	PE27	PE family protein PE27
3079350	0	C	SNP	G	100	104	201	99.51	205	Gly370Arg (gga/Cga)	Rv2770c	PPE44	PPE family protein PPE44
3079877	0	A	SNP	G	119	90	208	99.52	210	Phe194Ser (ttc/tCc)	Rv2770c	PPE44	PPE family protein PPE44
3080795	0	A	SNP	G	67	76	142	98.62	145	Leu80Pro (ctc/cCc)	Rv2771c	-	hypothetical protein
3086788	0	T	SNP	C	104	92	195	100	196
3089299	0	C	SNP	G	109	88	195	100	197	Gly355Arg (gga/Cga)	Rv2782c	pepR	zinc protease
3103682	0	T	SNP	C	94	82	174	100	176	Met87Val (atg/Gtg)	Rv2794c	pptT	phosphopantetheinyl transferase
3104189	0	A	SNP	G	89	80	163	100	169	Cys241Cys (tgt/tgC)	Rv2795c	-	hypothetical protein
3107801	0	G	SNP	A	84	61	141	99.32	146	Gly12Arg (ggg/Agg)	Rv2799	-	membrane protein
3111280	0	G	SNP	A	87	98	184	100	185	Leu182Phe (ctt/Ttt)	Rv2802c	-	arginine/hypothetical protein
3112700	0	C	SNP	T	83	107	186	100	190	Gly132Asp (ggc/gAc)	Rv2804c	-	hypothetical protein
3112877	0	G	SNP	A	83	89	166	100	172	Gly4Asp (ggc/gAc)	Rv2805	-	hypothetical protein
3113872	0	A	SNP	T	111	80	188	100	191	Glu72Val (gag/gTg)	Rv2807	-	hypothetical protein
3114516	0	A	Del	GAP	91	96	185	97.4	192		Rv2807	-	hypothetical protein
3114708	0	C	SNP	T	80	98	175	99.44	179	Leu351Leu (ctg/Ttg)	Rv2807	-	hypothetical protein
3115384	0	G	SNP	C	90	81	169	100	171
3117533	0	G	SNP	A	79	108	180	100	187	Arg239Gln (cgg/cAg)	Rv2812	-	transposase
3118000	0	A	SNP	G	100	103	200	100	203	Arg395Gly (agg/Ggg)	Rv2812	-	transposase
3119760	0	T	SNP	C	96	80	168	100	176
3126424	0	T	SNP	G	102	89	190	99.48	192	Lys315Thr (aag/aCg)	Rv2819c	-	CRISPR type III-associated RAMP protein Csm5
3131469	1	T	Ins	T	91	94	185	97.37	185		Rv2823c	-	CRISPR-associated protein Cas10/Csm1
3131469	2	T	Ins	G	90	94	184	96.84	185		Rv2823c	-	CRISPR-associated protein Cas10/Csm1
3131469	3	T	Ins	T	91	94	185	97.37	185		Rv2823c	-	CRISPR-associated protein Cas10/Csm1
3131469	4	T	Ins	C	91	94	185	97.37	185		Rv2823c	-	CRISPR-associated protein Cas10/Csm1
3131469	5	T	Ins	G	91	94	185	97.37	185		Rv2823c	-	CRISPR-associated protein Cas10/Csm1
3131469	6	T	Ins	G	91	94	185	97.37	185		Rv2823c	-	CRISPR-associated protein Cas10/Csm1
3131469	7	T	Ins	C	90	93	183	96.32	184		Rv2823c	-	CRISPR-associated protein Cas10/Csm1
3131469	8	T	Ins	G	90	93	183	96.32	183		Rv2823c	-	CRISPR-associated protein Cas10/Csm1
3131469	9	T	Ins	A	90	91	181	95.26	181		Rv2823c	-	CRISPR-associated protein Cas10/Csm1
3133054	0	C	SNP	G	193	177	367	99.73	371	Ser162Ser (tcg/tcC)	Rv2825c	-	hypothetical protein
3133055	0	G	SNP	C	193	181	368	100	374	Ser162Trp (tcg/tGg)	Rv2825c	-	hypothetical protein
3133536	0	T	SNP	C	97	108	203	100	205	Lys2Glu (aaa/Gaa)	Rv2825c	-	hypothetical protein
3135950	0	C	SNP	G	9	14	23	95.83	24	Ser128Ser (tcg/tcC)	Rv2828c	-	hypothetical protein
3135951	0	G	SNP	C	8	13	21	100	21	Ser128Trp (tcg/tGg)	Rv2828c	-	hypothetical protein
3137058	0	G	SNP	A	88	101	186	99.47	190	Ala56Val (gcg/gTg)	Rv2830c	vapB22	antitoxin VapB22
3162805	0	C	SNP	G	119	105	222	100	224	Arg180Gly (cgc/Ggc)	Rv2853	PE_PGRS48	PE-PGRS family protein PE_PGRS48
3165807	0	G	SNP	A	98	92	188	99.48	191	Val201Val (gtg/gtA)	Rv2855	mtr	mycothione reductase
3168492	0	G	SNP	A	85	79	162	100	164
3174013	0	G	SNP	A	114	104	213	100	218	Pro2Leu (cct/cTt)	Rv2861c	mapB	methionine aminopeptidase
3174496	0	A	SNP	G	94	113	205	100	207	Cys50Arg (tgt/Cgt)	Rv2862c	-	hypothetical protein
3176232	0	C	SNP	T	99	86	182	100	185	Gly345Glu (ggg/gAg)	Rv2864c	-	penicillin-binding lipoprotein
3177520	0	C	SNP	T	98	100	196	100	198
3177884	0	C	SNP	A	97	95	187	100	192	Arg21Arg (cgc/cgA)	Rv2866	relG	toxin RelG
3180988	0	C	SNP	A	118	116	231	100	234	Val259Phe (gtc/Ttc)	Rv2869c	rip	zinc metalloprotease
3186860	0	T	SNP	G	80	72	151	100	152	Tyr672Asp (tat/Gat)	Rv2874	dipZ	integral membrane C-type cytochrome biogenesis protein DipZ
3189242	0	A	SNP	G	99	92	190	98.96	193	Ala52Ala (gct/gcC)	Rv2878c	mpt53	soluble secreted antigen Mpt53
3190146	0	C	Del	GAP	107	109	216	94.74	228
3193720	0	G	SNP	C	92	96	188	98.95	190	Asp110His (gat/Cat)	Rv2884	-	transcriptional regulator
3200478	0	G	SNP	A	101	89	184	99.48	191	Leu71Leu (ctg/ctA)	Rv2891	-	hypothetical protein
3202731	0	A	SNP	C	121	91	209	100	212	Gly104Gly (gga/ggC)	Rv2893	-	oxidoreductase
3208600	0	G	SNP	A	99	85	184	100	184	Tyr269Tyr (tac/taT)	Rv2899c	fdhD	formate dehydrogenase accessory protein FdhD
3212723	0	C	SNP	A	105	86	188	100	191	Ala78Ala (gcg/gcT)	Rv2902c	rnhB	ribonuclease HII
3219500	0	T	SNP	A	109	94	200	100	203	Lys121Met (aag/aTg)	Rv2912c	-	TetR family HTH-type transcriptional regulator
3226181	0	A	SNP	C	81	80	158	100	161	Arg35Arg (cgt/cgG)	Rv2916c	ffh	signal recognition particle protein
3228143	0	G	SNP	T	94	103	193	100	197	Arg594Leu (cgg/cTg)	Rv2917	-	hypothetical protein
3235085	0	G	SNP	C	102	101	201	100	203	Leu908Val (ctg/Gtg)	Rv2922c	smc	chromosome partition protein Smc
3236442	0	G	SNP	A	111	103	213	100	214	His455His (cac/caT)	Rv2922c	smc	chromosome partition protein Smc
3236497	0	A	SNP	T	104	82	184	100	186	Val437Glu (gtg/gAg)	Rv2922c	smc	chromosome partition protein Smc
3237123	0	G	SNP	A	106	101	205	99.52	208	Arg228Arg (cgc/cgT)	Rv2922c	smc	chromosome partition protein Smc
3244113	0	T	SNP	C	103	88	186	100	191	Pro139Pro (cct/ccC)	Rv2930	fadD26	fatty-acid--CoA ligase FadD26
3247298	0	C	SNP	A	95	102	193	98.99	199	Gly618Gly (ggc/ggA)	Rv2931	ppsA	phthiocerol synthesis polyketide synthase type I PpsA
3247304	0	C	SNP	G	68	73	140	97.24	145	Val620Val (gtc/gtG)	Rv2931	ppsA	phthiocerol synthesis polyketide synthase type I PpsA
3247306	0	A	Del	GAP	64	71	137	97.12	139		Rv2931	ppsA	phthiocerol synthesis polyketide synthase type I PpsA
3247307	0	C	Del	GAP	64	71	137	97.83	138		Rv2931	ppsA	phthiocerol synthesis polyketide synthase type I PpsA
3247308	0	C	Del	GAP	63	71	136	97.1	138		Rv2931	ppsA	phthiocerol synthesis polyketide synthase type I PpsA
3247309	0	C	Del	GAP	63	71	136	97.1	138		Rv2931	ppsA	phthiocerol synthesis polyketide synthase type I PpsA
3247310	0	T	Del	GAP	63	71	136	97.1	138		Rv2931	ppsA	phthiocerol synthesis polyketide synthase type I PpsA
3247313	1	C	Ins	A	62	73	135	96.43	135		Rv2931	ppsA	phthiocerol synthesis polyketide synthase type I PpsA
3247313	2	C	Ins	C	62	72	134	95.71	135		Rv2931	ppsA	phthiocerol synthesis polyketide synthase type I PpsA
3247313	3	C	Ins	C	62	72	134	95.71	134		Rv2931	ppsA	phthiocerol synthesis polyketide synthase type I PpsA
3247313	4	C	Ins	A	62	72	134	95.71	134		Rv2931	ppsA	phthiocerol synthesis polyketide synthase type I PpsA
3247313	5	C	Ins	G	62	72	134	95.71	134		Rv2931	ppsA	phthiocerol synthesis polyketide synthase type I PpsA
3247319	0	C	SNP	T	88	102	190	98.96	192	Gly625Gly (ggc/ggT)	Rv2931	ppsA	phthiocerol synthesis polyketide synthase type I PpsA
3247340	0	G	SNP	A	88	111	195	99	201	Val632Val (gtg/gtA)	Rv2931	ppsA	phthiocerol synthesis polyketide synthase type I PpsA
3247851	0	G	SNP	A	49	61	108	100	110	Ala803Thr (gcc/Acc)	Rv2931	ppsA	phthiocerol synthesis polyketide synthase type I PpsA
3247853	0	C	SNP	T	48	60	107	100	108	Ala803Ala (gcc/gcT)	Rv2931	ppsA	phthiocerol synthesis polyketide synthase type I PpsA
3247856	0	G	SNP	C	49	61	109	100	110	Arg804Arg (cgg/cgC)	Rv2931	ppsA	phthiocerol synthesis polyketide synthase type I PpsA
3247864	1	C	Ins	T	48	62	110	98.21	110		Rv2931	ppsA	phthiocerol synthesis polyketide synthase type I PpsA
3247864	2	C	Ins	A	48	62	110	98.21	110		Rv2931	ppsA	phthiocerol synthesis polyketide synthase type I PpsA
3247864	3	C	Ins	G	47	62	109	97.32	109		Rv2931	ppsA	phthiocerol synthesis polyketide synthase type I PpsA
3247864	4	C	Ins	G	47	62	109	97.32	109		Rv2931	ppsA	phthiocerol synthesis polyketide synthase type I PpsA
3247866	0	C	Del	GAP	44	62	100	97.25	109		Rv2931	ppsA	phthiocerol synthesis polyketide synthase type I PpsA
3247867	0	A	Del	GAP	45	62	100	97.27	110		Rv2931	ppsA	phthiocerol synthesis polyketide synthase type I PpsA
3247868	0	A	Del	GAP	45	62	100	98.17	109		Rv2931	ppsA	phthiocerol synthesis polyketide synthase type I PpsA
3247869	0	A	Del	GAP	44	62	100	98.15	108		Rv2931	ppsA	phthiocerol synthesis polyketide synthase type I PpsA
3247874	0	G	SNP	A	50	63	112	100	113	Arg810Arg (cgg/cgA)	Rv2931	ppsA	phthiocerol synthesis polyketide synthase type I PpsA
3247877	0	T	SNP	C	51	64	109	100	115	Phe811Phe (ttt/ttC)	Rv2931	ppsA	phthiocerol synthesis polyketide synthase type I PpsA
3247883	0	T	SNP	C	86	87	171	100	173	Ser813Ser (agt/agC)	Rv2931	ppsA	phthiocerol synthesis polyketide synthase type I PpsA
3248074	0	G	SNP	A	46	93	139	100	139	Arg877His (cgc/cAc)	Rv2931	ppsA	phthiocerol synthesis polyketide synthase type I PpsA
3248075	0	C	SNP	T	46	92	138	100	138	Arg877Arg (cgc/cgT)	Rv2931	ppsA	phthiocerol synthesis polyketide synthase type I PpsA
3249501	0	G	SNP	C	143	107	250	99.21	252	Val1353Leu (gtc/Ctc)	Rv2931	ppsA	phthiocerol synthesis polyketide synthase type I PpsA
3251047	0	C	SNP	A	79	80	154	100	159	Ala1868Glu (gcg/gAg)	Rv2931	ppsA	phthiocerol synthesis polyketide synthase type I PpsA
3256494	0	A	SNP	G	85	99	183	100	184	Gly270Gly (gga/ggG)	Rv2933	ppsC	phthiocerol synthesis polyketide synthase type I PpsC
3266030	0	A	SNP	G	123	105	221	100	228	Ser1261Ser (tca/tcG)	Rv2934	ppsD	phthiocerol synthesis polyketide synthase type I PpsD
3269581	0	A	SNP	G	113	102	213	100	215	Ala615Ala (gca/gcG)	Rv2935	ppsE	phthiocerol synthesis polyketide synthase type I PpsE
3270784	0	A	SNP	G	103	104	206	99.52	208	Gln1016Gln (caa/caG)	Rv2935	ppsE	phthiocerol synthesis polyketide synthase type I PpsE
3273107	0	C	SNP	A	93	85	178	100	178	Ala298Ala (gcc/gcA)	Rv2936	drrA	daunorubicin ABC transporter ATP-binding protein DrrA		phylo (3)
3288591	0	A	SNP	C	95	82	177	96.72	183	Gln43Pro (cag/cCg)	Rv2943	-	insertion sequence element IS1533 transposase
3291581	0	G	SNP	A	87	98	181	100	185	Gly1591Gly (ggc/ggT)	Rv2946c	pks1	polyketide synthase
3296371	1	G	Ins	C	81	89	170	84.58	170		Rv2947c	pks15	polyketide synthase
3296371	2	G	Ins	C	81	89	170	84.58	170		Rv2947c	pks15	polyketide synthase
3296371	3	G	Ins	G	81	89	170	84.58	170		Rv2947c	pks15	polyketide synthase
3296371	4	G	Ins	C	80	89	169	84.08	170		Rv2947c	pks15	polyketide synthase
3296371	5	G	Ins	G	81	88	169	84.08	170		Rv2947c	pks15	polyketide synthase
3296371	6	G	Ins	G	81	89	170	84.58	170		Rv2947c	pks15	polyketide synthase
3296371	7	G	Ins	C	81	89	170	84.58	170		Rv2947c	pks15	polyketide synthase
3296843	0	A	SNP	G	119	86	200	100	205	Val333Ala (gtg/gCg)	Rv2947c	pks15	polyketide synthase
3300574	0	C	SNP	A	89	96	184	100	185
3302589	0	A	SNP	C	111	111	218	99.55	223
3306441	0	G	SNP	A	115	136	243	100	251	Arg388Gln (cgg/cAg)	Rv2953	-	trans-acting enoyl reductase
3308606	0	G	SNP	A	84	127	211	100	211
3312620	0	C	SNP	A	89	90	178	100	179	Glu73Asp (gag/gaT)	Rv2959c	-	rhamnosyl O-methyltransferase
3314412	0	A	SNP	G	84	97	180	98.37	184	Ala237Ala (gct/gcC)	Rv2962c	-	PGL/p-HBAD biosynthesis rhamnosyltransferase
3316955	0	A	SNP	C	83	97	177	100	180	Met143Leu (atg/Ctg)	Rv2964	purU	formyltetrahydrofolate deformylase
3326554	0	A	SNP	C	86	92	173	99.44	179	Asn152His (aac/Cac)	Rv2971	-	oxidoreductase		phylo (not Euro-American, M. africanum, M. bovis, M . canettii, M. caprae, M. Microti, M. pinipedii, Beijing, Delhi/CAS, EAI)
3331362	0	C	Del	GAP	93	99	193	95.05	202		Rv2975c	-	hypothetical protein
3331363	0	G	Del	GAP	93	99	193	96	200		Rv2975c	-	hypothetical protein
3332976	0	C	SNP	T	114	106	217	98.65	223	Pro271Pro (ccg/ccA)	Rv2977c	thiL	thiamine-monophosphate kinase
3335708	0	G	SNP	C	90	88	175	100	178	Pro14Arg (ccg/cGg)	Rv2979c	-	resolvase
3336825	0	T	SNP	C	86	105	190	100	191	Thr365Ala (aca/Gca)	Rv2981c	ddlA	D-alanine--D-alanine ligase
3338603	0	G	SNP	C	79	105	181	100	184	Pro133Ala (ccg/Gcg)	Rv2982c	gpdA2	glycerol-3-phosphate dehydrogenase
3348536	0	C	SNP	T	65	64	128	100	129
3349917	0	G	SNP	A	112	107	216	100	219	His121Tyr (cat/Tat)	Rv2992c	gltS	glutamate--tRNA ligase
3352932	0	C	SNP	G	98	98	192	100	196	Thr179Thr (acg/acC)	Rv2995c	leuB	3-isopropylmalate dehydrogenase
3354091	0	G	SNP	A	110	93	199	99.02	205	Leu327Leu (ctg/Ttg)	Rv2996c	serA1	D-3-phosphoglycerate dehydrogenase
3355949	0	A	SNP	C	113	97	207	99.53	211	Asp284Ala (gac/gCc)	Rv2997	-	dehydrogenase
3357464	0	C	SNP	G	112	104	213	100	216
3358235	0	A	SNP	T	100	82	180	100	182	Met212Leu (atg/Ttg)	Rv2999	lppY	lipoprotein LppY
3363338	0	A	SNP	G	92	101	186	100	193
3367765	0	G	SNP	A	85	98	178	100	183	Gly343Gly (ggc/ggT)	Rv3009c	gatB	aspartyl/glutamyl-tRNA(Asn/Gln) amidotransferase subunit B
3379757	0	A	SNP	C	49	75	121	92.54	134
3379763	0	G	SNP	A	55	77	130	92.96	142
3379784	0	C	SNP	A	64	85	146	98.03	152
3379788	0	C	SNP	G	68	90	154	98.75	160
3380439	1	G	Ins	C	47	16	63	96.92	63
3380804	0	T	SNP	G	96	105	197	99.01	203	Ile64Leu (atc/Ctc)	Rv3022A	PE29	PE family protein PE29
3385218	0	C	SNP	T	93	72	161	100	165	Gly287Glu (gga/gAa)	Rv3026c	-	hypothetical protein
3393640	0	C	SNP	T	83	88	168	98.28	174	Asn87Asn (aac/aaT)	Rv3033	-	hypothetical protein
3395654	0	G	SNP	A	92	95	180	100	187	Leu92Leu (ctg/ctA)	Rv3035	-	hypothetical protein
3401871	0	A	SNP	G	101	101	199	100	202	Ala16Ala (gct/gcC)	Rv3041c	-	ABC transporter ATP-binding protein
3402816	0	C	SNP	T	78	93	167	99.42	172	Gly116Glu (gga/gAa)	Rv3042c	serB2	phosphoserine phosphatase SerB
3404376	0	C	SNP	G	87	68	150	100	155	Thr182Thr (acg/acC)	Rv3043c	ctaD	cytochrome C oxidase cytochrome 1
3407885	0	C	SNP	G	119	91	207	99.06	212
3413785	0	C	SNP	T	96	127	220	100	223	Val128Ile (gtc/Atc)	Rv3051c	nrdE	ribonucleoside-diphosphate reductase subunit alpha
3415184	0	C	Del	GAP	48	48	98	75	128
3415185	0	T	Del	GAP	48	48	98	75	128
3415186	0	A	Del	GAP	48	48	98	76.8	125
3415187	0	G	Del	GAP	48	48	98	75.59	127
3415188	0	G	Del	GAP	48	48	98	76.19	126
3415189	0	G	Del	GAP	48	48	98	76.8	125
3415190	0	G	Del	GAP	48	48	98	78.05	123
3415191	0	G	Del	GAP	48	48	98	78.05	123
3415192	0	T	Del	GAP	48	48	98	82.05	117
3415193	0	G	Del	GAP	48	48	98	81.36	118
3415194	0	G	Del	GAP	48	48	98	82.76	116
3420825	0	A	SNP	G	104	113	214	100	217	Asp445Gly (gac/gGc)	Rv3059	cyp136	cytochrome P450 Cyp136
3425854	0	C	SNP	T	101	92	188	100	193	Pro91Ser (ccg/Tcg)	Rv3062	ligB	DNA ligase
3428897	0	G	SNP	C	94	102	195	100	196	Arg552Pro (cgt/cCt)	Rv3063	cstA	carbon starvation protein A
3428917	0	C	SNP	A	101	96	194	100	197	Arg559Ser (cgt/Agt)	Rv3063	cstA	carbon starvation protein A
3437007	0	G	SNP	C	98	90	186	100	188	Ala77Pro (gcc/Ccc)	Rv3074	-	hypothetical protein
3437319	0	G	SNP	A	100	102	195	98.54	205	Ala181Thr (gca/Aca)	Rv3074	-	hypothetical protein
3440464	0	T	SNP	G	99	92	191	100	191	Arg308Arg (cgt/cgG)	Rv3077	-	hydrolase
3440468	0	G	SNP	C	92	92	181	100	184	Gly310Arg (ggc/Cgc)	Rv3077	-	hydrolase
3450725	0	T	SNP	C	90	101	186	100	191	Val243Val (gtt/gtC)	Rv3084	lipR	acetyl-hydrolase LipR
3454263	0	C	SNP	G	99	95	191	98.98	196	Leu447Val (ctc/Gtc)	Rv3087	-	diacyglycerol O-acyltransferase
3455686	0	G	SNP	C	98	96	191	100	194	Leu449Leu (ctg/ctC)	Rv3088	tgs4	diacyglycerol O-acyltransferase
3456666	0	A	SNP	G	99	86	182	100	185	Ala302Ala (gca/gcG)	Rv3089	fadD13	long chain-fatty-acid--CoA ligase FadD13
3459081	0	G	SNP	C	106	86	192	100	192	Ala291Pro (gca/Cca)	Rv3090	-	hypothetical protein
3462135	0	G	SNP	C	114	98	210	100	212	Cys210Trp (tgc/tgG)	Rv3093c	-	oxidoreductase
3466919	0	C	SNP	G	75	74	145	100	149	Gly58Ala (ggc/gCc)	Rv3097c	lipY	triacylglycerol lipase Lip
3467465	0	C	SNP	G	92	72	164	100	164	Ala66Ala (gcg/gcC)	Rv3098c	-	hypothetical protein
3473996	1	G	Ins	A	96	89	185	97.88	185
3480474	0	G	SNP	A	128	131	258	100	259	Gly134Glu (gga/gAa)	Rv3113	-	phosphatase
3480789	0	T	SNP	C	136	116	251	100	252	Ser11Pro (tca/Cca)	Rv3114	-	hypothetical protein
3486977	0	A	SNP	G	105	106	208	100	211	Lys157Glu (aaa/Gaa)	Rv3121	cyp141	cytochrome P450 Cyp141
3488122	0	G	SNP	A	86	102	180	100	188	Gly12Arg (ggg/Agg)	Rv3122	-	hypothetical protein
3489665	0	C	SNP	T	90	86	175	100	176	Pro54Ser (cca/Tca)	Rv3124	moaR1	transcriptional regulator MoaR
3496582	0	T	SNP	C	103	108	209	99.53	212	Val11Ala (gtg/gCg)	Rv3131	-	NAD(P)H nitroreductase
3499497	0	G	SNP	C	99	85	184	100	184	Ala140Gly (gcc/gGc)	Rv3133c	devR	two component transcriptional regulator DevR
3500243	0	G	SNP	C	110	103	211	100	213	Ala169Ala (gcc/gcG)	Rv3134c	-	universal stress protein
3503895	0	C	SNP	T	89	124	204	99.07	215	Pro168Leu (ccg/cTg)	Rv3137	-	histidinol-phosphatase
3506650	0	A	SNP	C	86	111	195	100	197	Ile430Leu (atc/Ctc)	Rv3139	fadE24	acyl-CoA dehydrogenase FadE24
3509231	0	G	SNP	A	69	87	153	99.36	157	Arg106Cys (cgc/Tgc)	Rv3142c	-	hypothetical protein
3509300	0	A	Del	GAP	76	85	155	97.58	165		Rv3142c	-	hypothetical protein
3509301	0	G	Del	GAP	76	85	155	100	161		Rv3142c	-	hypothetical protein
3510120	0	T	SNP	G	96	116	211	100	212	Lys400Gln (aag/Cag)	Rv3144c	PPE52	PPE family protein PPE52
3515467	0	C	SNP	T	104	115	217	100	219	Pro19Leu (ccg/cTg)	Rv3150	nuoF	NADH-quinone oxidoreductase subunit F
3518167	0	A	SNP	G	110	105	215	100	215	Ile474Met (ata/atG)	Rv3151	nuoG	NADH-quinone oxidoreductase subunit G
3518555	0	A	SNP	G	110	109	218	100	219	Thr604Ala (acg/Gcg)	Rv3151	nuoG	NADH-quinone oxidoreductase subunit G
3530955	0	C	SNP	G	106	97	202	100	203	Val62Leu (gtc/Ctc)	Rv3161c	-	dioxygenase
3532464	0	G	SNP	A	112	99	209	99.06	213	Val150Val (gtc/gtT)	Rv3163c	-	hypothetical protein
3539353	0	G	SNP	A	93	113	205	99.52	207	Gln283Gln (cag/caA)	Rv3170	aofH	flavin-containing monoamine oxidase
3539651	0	G	SNP	T	100	95	189	98.98	197	Gly383Cys (ggt/Tgt)	Rv3170	aofH	flavin-containing monoamine oxidase
3556275	0	A	SNP	G	98	90	186	100	188	Leu138Pro (ctg/cCg)	Rv3190c	-	hypothetical protein
3557253	0	C	SNP	T	79	89	166	100	168
3559121	0	C	SNP	T	73	96	165	99.41	170
3562338	0	G	SNP	T	111	106	212	100	217	Leu279Met (ctg/Atg)	Rv3193c	-	transmembrane protein
3568857	0	G	SNP	A	88	87	173	100	175
3580637	0	T	Del	GAP	111	94	201	96.7	212
3581414	0	A	SNP	G	106	90	196	100	196	Thr34Ala (aca/Gca)	Rv3204	-	DNA-methyltransferase
3582119	0	T	SNP	C	112	86	196	99.5	199	Gly129Gly (gga/ggG)	Rv3205c	-	hypothetical protein
3582694	0	C	SNP	T	87	87	173	98.31	177	Lys339Lys (aag/aaA)	Rv3206c	moeB1	adenylyltransferase/sulfurtransferase
3590686	1	G	Ins	C	72	67	139	96.53	139
3591063	0	T	SNP	C	94	75	165	100	169	Lys144Glu (aag/Gag)	Rv3213c	-	SOJ/ParA-like protein
3600576	0	C	SNP	T	103	95	198	100	198	Cys242Cys (tgc/tgT)	Rv3224	-	iron-regulated short-chain dehydrogenase/reductase
3601643	0	A	SNP	T	105	102	207	100	207	Ala266Ala (gct/gcA)	Rv3225c	-	GCN5-like N-acetyltransferase
3604821	0	G	SNP	C	106	103	206	100	209	Ala32Ala (gcg/gcC)	Rv3228	-	hypothetical protein
3610391	1	A	Ins	C	87	101	188	96.41	188		Rv3234c	tgs3	diacyglycerol O-acyltransferase
3614982	0	T	SNP	C	99	92	187	99.48	192	Leu874Leu (cta/ctG)	Rv3239c	-	transmembrane transport protein
3621423	0	A	SNP	G	86	86	168	100	172
3622441	0	A	SNP	C	106	66	169	99.42	173	Val217Val (gtt/gtG)	Rv3243c	-	hypothetical protein
3625065	0	T	SNP	G	96	101	194	100	197	Met517Leu (atg/Ctg)	Rv3245c	mtrB	two component sensory histidine kinase MtrB
3638093	0	G	SNP	A	81	92	170	99.43	174	Ser206Leu (tcg/tTg)	Rv3257c	pmmA	phosphomannomutase PmmA
3645524	0	C	SNP	T	90	112	199	100	202	Asp152Asn (gac/Aac)	Rv3264c	manB	D-alpha-D-mannose-1-phosphate guanylyltransferase ManB
3653988	0	G	SNP	A	88	107	194	100	195	Val181Met (gtg/Atg)	Rv3272	-	hypothetical protein
3656206	0	C	SNP	A	105	98	199	99.51	204	Arg524Ser (cgc/Agc)	Rv3273	-	transmembrane carbonic anhydrase
3670040	0	C	SNP	T	88	97	182	100	185	Ala124Ala (gcg/gcA)	Rv3289c	-	transmembrane protein
3677099	0	G	SNP	A	100	112	207	99.53	213	Ala109Thr (gcc/Acc)	Rv3296	lhr	ATP-dependent helicase
3678094	0	C	SNP	T	102	91	189	99.48	194	Ala440Ala (gcc/gcT)	Rv3296	lhr	ATP-dependent helicase
3679764	0	G	SNP	A	100	107	203	100	207	Ser997Asn (agc/aAc)	Rv3296	lhr	ATP-dependent helicase
3680028	0	G	SNP	T	104	130	230	99.57	235	Arg1085Met (agg/aTg)	Rv3296	lhr	ATP-dependent helicase
3681134	0	G	SNP	A	99	117	209	98.63	219	Ala1454Thr (gcc/Acc)	Rv3296	lhr	ATP-dependent helicase
3681548	0	A	SNP	C	83	80	162	98.79	165	Arg77Arg (agg/Cgg)	Rv3297	nei	endonuclease VIII
3682524	0	C	SNP	T	84	95	176	99.44	180	Thr167Thr (acg/acA)	Rv3298c	lpqC	esterase LpqC
3685510	0	T	SNP	C	93	93	185	100	186	Ser152Gly (agt/Ggt)	Rv3299c	atsB	arylsulfatase AtsB
3689523	0	G	SNP	T	88	89	175	100	177	Cys472_ (tgc/tgA)	Rv3303c	lpdA	NAD(P)H quinone reductase LpdA
3690016	0	A	SNP	G	98	105	200	99.51	204	Leu308Ser (ttg/tCg)	Rv3303c	lpdA	NAD(P)H quinone reductase LpdA
3693681	0	A	SNP	C	86	74	157	100	160	Ala103Ala (gct/gcG)	Rv3306c	amiB1	amidase AmiB
3694278	0	G	SNP	A	78	101	177	98.35	182	Val75Val (gtg/gtA)	Rv3307	deoD	purine nucleoside phosphorylase
3697585	0	C	SNP	T	71	86	156	100	157	Leu130Phe (ctc/Ttc)	Rv3310	sapM	acid phosphatase
3704596	0	G	SNP	C	84	86	170	100	170	Val54Leu (gtg/Ctg)	Rv3317	sdhD	succinate dehydrogenase hydrophobic membrane anchor subunit
3711910	0	G	SNP	A	81	38	115	100	119	Trp54_ (tgg/tgA)	Rv3327	-	transposase fusion protein
3712372	0	A	SNP	G	61	65	122	99.21	127	Leu208Leu (cta/ctG)	Rv3327	-	transposase fusion protein
3714211	0	G	SNP	T	93	111	201	100	204	Pro41Gln (ccg/cAg)	Rv3328c	sigJ	ECF RNA polymerase sigma factor SigJ
3714639	0	G	SNP	A	75	105	176	100	180	Arg83His (cgc/cAc)	Rv3329	-	aminotransferase
3714757	0	A	SNP	C	90	73	162	99.39	164	Gln122His (caa/caC)	Rv3329	-	aminotransferase
3715775	0	C	SNP	T	106	88	192	100	194
3718357	0	C	SNP	T	92	88	179	100	180	Pro423Leu (ccg/cTg)	Rv3331	sugI	sugar-transport integral membrane protein SugI
3721806	0	G	SNP	C	87	90	175	100	177	Gly265Gly (ggc/ggG)	Rv3335c	-	integral membrane protein
3729342	0	C	SNP	T	115	104	216	99.55	220	Ala240Val (gcg/gTg)	Rv3342	-	methyltransferase
3729597	0	G	SNP	C	92	107	194	99.5	200	Leu2447Val (ctc/Gtc)	Rv3343c	PPE54	PPE family protein PPE54
3730371	0	C	SNP	T	87	83	166	91.4	186	Gly2189Ser (ggc/Agc)	Rv3343c	PPE54	PPE family protein PPE54
3730466	0	A	SNP	G	83	94	176	82.33	215	Ile2157Thr (atc/aCc)	Rv3343c	PPE54	PPE family protein PPE54
3730519	0	C	SNP	G	75	92	167	75.57	221	Thr2139Thr (acg/acC)	Rv3343c	PPE54	PPE family protein PPE54
3732624	0	A	SNP	G	84	97	179	90.05	201	Leu1438Leu (ttg/Ctg)	Rv3343c	PPE54	PPE family protein PPE54
3735802	0	C	SNP	G	86	81	163	94.89	176	Thr378Thr (acg/acC)	Rv3343c	PPE54	PPE family protein PPE54
3736024	0	A	SNP	G	70	75	138	99.32	146	Gly304Gly (ggt/ggC)	Rv3343c	PPE54	PPE family protein PPE54
3736628	0	T	SNP	G	102	92	191	100	194	Glu103Ala (gag/gCg)	Rv3343c	PPE54	PPE family protein PPE54
3737479	0	G	Del	GAP	44	37	84	95.29	85		Rv3344c	PE_PGRS49	PE-PGRS family protein PE_PGRS49
3737480	0	G	Del	GAP	44	37	84	98.78	82		Rv3344c	PE_PGRS49	PE-PGRS family protein PE_PGRS49
3737481	0	C	Del	GAP	44	37	84	96.43	84		Rv3344c	PE_PGRS49	PE-PGRS family protein PE_PGRS49
3737482	0	G	Del	GAP	44	37	84	97.59	83		Rv3344c	PE_PGRS49	PE-PGRS family protein PE_PGRS49
3737483	0	C	Del	GAP	44	37	84	96.43	84		Rv3344c	PE_PGRS49	PE-PGRS family protein PE_PGRS49
3737484	0	C	Del	GAP	44	37	84	96.43	84		Rv3344c	PE_PGRS49	PE-PGRS family protein PE_PGRS49
3737485	0	G	Del	GAP	44	37	84	97.59	83		Rv3344c	PE_PGRS49	PE-PGRS family protein PE_PGRS49
3737486	0	C	Del	GAP	44	37	84	97.59	83		Rv3344c	PE_PGRS49	PE-PGRS family protein PE_PGRS49
3737487	0	C	Del	GAP	44	37	84	96.43	84		Rv3344c	PE_PGRS49	PE-PGRS family protein PE_PGRS49
[truncated: 313 more rows]
