# Supplementary material for: Novel Mutations in Putative Nicotinic Acid Phosphoribosyltransferases of Mycobacterium tuberculosis and Their Effect on Protein Thermodynamic Properties
Source: Polymers (Basel). 2022 Apr 18;14(8):1623. doi: 10.3390/polym14081623 (PMC9031469; doi:10.3390/polym14081623)
Supplement: Supplementary file 1 [file polymers-14-01623-s001.zip › Supplementary files S1/761.xlsx]

## Sheet: 761
#Pos	Insindex	Ref	Type	Allel	CovFor	CovRev	Qual20	Freq	Cov	Subst	Gene	GeneName	Product	ResistanceSNP	PhyloSNP	InterestingRegion
1729	0	C	SNP	T	95	107	200	100	202
1849	0	C	SNP	A	110	103	209	99.07	215
1977	0	A	SNP	G	117	104	219	100	221
4013	0	T	SNP	C	125	119	243	100	244	Ile245Thr (atc/aCc)	Rv0003	recF	DNA replication/repair protein RecF
7362	0	G	SNP	C	142	118	257	99.62	261	Glu21Gln (gag/Cag)	Rv0006	gyrA	DNA gyrase subunit A			fluoroquinolones (FQ)
7582	0	A	SNP	G	111	140	248	99.21	253	Asp94Gly (gac/gGc)	Rv0006	gyrA	DNA gyrase subunit A	fluoroquinolones (FQ)		fluoroquinolones (FQ)
7585	0	G	SNP	C	117	141	256	99.61	259	Ser95Thr (agc/aCc)	Rv0006	gyrA	DNA gyrase subunit A		phylo (not H37Rv)	fluoroquinolones (FQ)
9304	0	G	SNP	A	121	117	230	100	238	Gly668Asp (ggc/gAc)	Rv0006	gyrA	DNA gyrase subunit A			fluoroquinolones (FQ)
10965	0	C	SNP	G	99	86	183	97.88	189
11410	0	G	SNP	A	98	106	203	100	204
11879	0	A	SNP	G	129	93	219	100	222	Ser145Pro (tcc/Ccc)	Rv0008c	-	cell wall synthesis protein CwsA
12204	0	G	SNP	A	123	139	262	99.62	263	Leu36Leu (ctc/ctT)	Rv0008c	-	cell wall synthesis protein CwsA
12297	0	C	SNP	T	135	144	273	99.64	280	Val5Val (gtg/gtA)	Rv0008c	-	cell wall synthesis protein CwsA
14785	0	T	SNP	C	85	119	201	99.03	206	Cys233Arg (tgc/Cgc)	Rv0012	-	membrane protein
15117	0	C	SNP	G	114	94	206	100	208	Ile68Met (atc/atG)	Rv0013	trpG	anthranilate synthase component II
17842	0	G	SNP	C	107	133	235	100	240	Ala307Ala (gcc/gcG)	Rv0015c	pknA	serine/threonine-protein kinase PknA
21795	0	G	SNP	A	115	90	194	99.51	206	Pro463Ser (ccg/Tcg)	Rv0018c	pstP	phosphoserine/threonine phosphatase PstP
24701	0	G	Del	GAP	84	83	158	75.23	222		Rv0020c	fhaA	FHA domain-containing protein FhaA
24702	0	C	Del	GAP	84	83	158	77.67	215		Rv0020c	fhaA	FHA domain-containing protein FhaA
24703	0	G	Del	GAP	84	83	158	76.26	219		Rv0020c	fhaA	FHA domain-containing protein FhaA
24704	0	T	Del	GAP	84	83	158	76.61	218		Rv0020c	fhaA	FHA domain-containing protein FhaA
24705	0	T	Del	GAP	84	83	158	78.04	214		Rv0020c	fhaA	FHA domain-containing protein FhaA
24706	0	G	Del	GAP	84	83	158	77.67	215		Rv0020c	fhaA	FHA domain-containing protein FhaA
24707	0	C	Del	GAP	84	83	158	79.9	209		Rv0020c	fhaA	FHA domain-containing protein FhaA
24708	0	T	Del	GAP	84	83	158	79.9	209		Rv0020c	fhaA	FHA domain-containing protein FhaA
24709	0	C	Del	GAP	84	83	158	79.15	211		Rv0020c	fhaA	FHA domain-containing protein FhaA
24710	0	G	Del	GAP	84	83	158	80.68	207		Rv0020c	fhaA	FHA domain-containing protein FhaA
24711	0	G	Del	GAP	84	83	158	81.46	205		Rv0020c	fhaA	FHA domain-containing protein FhaA
24712	0	G	Del	GAP	84	83	158	81.46	205		Rv0020c	fhaA	FHA domain-containing protein FhaA
24713	0	G	Del	GAP	84	83	158	81.46	205		Rv0020c	fhaA	FHA domain-containing protein FhaA
24714	0	T	Del	GAP	84	83	158	82.67	202		Rv0020c	fhaA	FHA domain-containing protein FhaA
24715	0	A	Del	GAP	84	83	158	82.67	202		Rv0020c	fhaA	FHA domain-containing protein FhaA
24716	0	A	Del	GAP	84	83	158	84.34	198		Rv0020c	fhaA	FHA domain-containing protein FhaA
26957	0	C	SNP	G	105	93	195	99.5	199
26959	0	C	SNP	G	105	98	200	100	203
27487	0	G	SNP	A	123	121	243	99.59	245
34044	0	T	SNP	C	101	121	218	100	222
37031	0	C	SNP	G	113	114	223	99.56	228	Ala55Ala (gcc/gcG)	Rv0034	-	hypothetical protein
42281	0	C	SNP	A	119	125	240	99.59	245	Cys24Phe (tgc/tTc)	Rv0039c	-	transmembrane protein
42519	0	C	SNP	G	102	137	235	98.76	242	Ala283Pro (gca/Cca)	Rv0040c	mtc28	hypothetical protein
42967	0	G	SNP	C	117	112	226	99.13	231	Pro133Pro (ccc/ccG)	Rv0040c	mtc28	hypothetical protein
46785	0	C	SNP	G	120	134	250	99.61	255	Val141Val (gtg/gtC)	Rv0042c	-	transcriptional regulator
49274	0	C	SNP	A	108	104	212	100	212	Thr222Thr (acg/acT)	Rv0045c	-	hydrolase
49360	0	C	SNP	T	110	114	223	100	224	Val194Ile (gtc/Atc)	Rv0045c	-	hydrolase
49691	0	C	Del	GAP	104	78	180	95.79	190		Rv0045c	-	hydrolase
49692	0	C	Del	GAP	104	78	180	100	182		Rv0045c	-	hydrolase
50557	0	T	SNP	C	101	92	191	98.47	196	Arg190Gly (agg/Ggg)	Rv0046c	ino1	inositol-3-phosphate synthase
51949	0	A	SNP	G	120	108	227	100	228	Val250Ala (gtc/gCc)	Rv0048c	-	membrane protein
53422	0	G	SNP	A	124	116	232	99.17	242
54394	0	A	SNP	G	102	99	195	100	201	Ala244Ala (gca/gcG)	Rv0050	ponA1	bifunctional penicillin-insensitive transglycosylase/penicillin-sensitive transpeptidase
54842	0	G	SNP	T	100	100	191	98.52	203	Ala394Ser (gcg/Tcg)	Rv0050	ponA1	bifunctional penicillin-insensitive transglycosylase/penicillin-sensitive transpeptidase
55543	1	G	Ins	C	93	110	203	92.69	203		Rv0050	ponA1	bifunctional penicillin-insensitive transglycosylase/penicillin-sensitive transpeptidase
55543	2	G	Ins	C	93	110	203	92.69	203		Rv0050	ponA1	bifunctional penicillin-insensitive transglycosylase/penicillin-sensitive transpeptidase
55543	3	G	Ins	G	92	109	201	91.78	203		Rv0050	ponA1	bifunctional penicillin-insensitive transglycosylase/penicillin-sensitive transpeptidase
55543	4	G	Ins	C	93	110	203	92.69	203		Rv0050	ponA1	bifunctional penicillin-insensitive transglycosylase/penicillin-sensitive transpeptidase
55543	5	G	Ins	C	93	109	202	92.24	203		Rv0050	ponA1	bifunctional penicillin-insensitive transglycosylase/penicillin-sensitive transpeptidase
55543	6	G	Ins	T	93	110	203	92.69	203		Rv0050	ponA1	bifunctional penicillin-insensitive transglycosylase/penicillin-sensitive transpeptidase
55553	0	C	SNP	T	90	110	191	99.01	202	Pro631Ser (ccg/Tcg)	Rv0050	ponA1	bifunctional penicillin-insensitive transglycosylase/penicillin-sensitive transpeptidase
56001	0	G	SNP	A	98	122	216	99.55	221	Gln102Gln (cag/caA)	Rv0051	-	transmembrane protein
62049	0	A	SNP	G	109	108	215	100	217	Arg552Gly (agg/Ggg)	Rv0058	dnaB	replicative DNA helicase
67012	0	C	SNP	T	100	107	207	99.52	208	Thr30Thr (acc/acT)	Rv0063	-	oxidoreductase
69984	0	C	SNP	A	125	111	234	100	236	Ala455Ala (gcc/gcA)	Rv0064	-	transmembrane protein
69989	0	G	SNP	A	125	112	233	100	237	Gly457Asp (ggt/gAt)	Rv0064	-	transmembrane protein
70267	0	G	SNP	T	113	134	243	100	247	Val550Phe (gtc/Ttc)	Rv0064	-	transmembrane protein
70816	0	A	SNP	G	112	116	224	100	228	Asn733Asp (aac/Gac)	Rv0064	-	transmembrane protein
71336	0	G	SNP	C	141	119	258	99.62	261	Arg906Pro (cgc/cCc)	Rv0064	-	transmembrane protein
72549	0	C	SNP	T	124	126	246	100	250	Gly655Ser (ggt/Agt)	Rv0066c	icd2	isocitrate dehydrogenase
73090	0	C	SNP	G	99	102	196	98.05	205	Lys474Asn (aag/aaC)	Rv0066c	icd2	isocitrate dehydrogenase
75233	0	C	SNP	A	82	108	188	98.96	192
75940	0	G	SNP	C	116	111	225	100	227	Val214Leu (gtg/Ctg)	Rv0068	-	oxidoreductase
80616	0	C	SNP	G	106	97	200	100	203
85899	0	C	SNP	T	101	95	189	99.49	197	Ala190Thr (gcc/Acc)	Rv0077c	-	oxidoreductase
87225	0	G	SNP	C	81	98	171	99.44	180	Leu193Val (ctc/Gtc)	Rv0078A	-	hypothetical protein
92199	0	T	SNP	G	124	137	255	100	261	Thr600Thr (act/acG)	Rv0083	-	oxidoreductase
97925	0	C	SNP	T	112	112	222	100	224	Val56Val (gtc/gtT)	Rv0089	-	methyltransferase
99604	0	C	SNP	G	113	116	226	100	229
100036	1	T	Ins	C	115	112	227	89.72	228		Rv0091	mtn	bifunctional 5'-methylthioadenosine nucleosidase /S-adenosylhomocysteine nucleosidase
100465	0	C	SNP	G	101	122	222	99.11	225
103930	0	G	SNP	C	93	106	193	83.97	237	Ala245Gly (gcc/gGc)	Rv0094c	-	hypothetical protein
104712	0	C	SNP	T	120	92	210	91.38	232
104824	0	C	SNP	A	121	118	235	99.58	240	Ser131Ile (agc/aTc)	Rv0095c	-	hypothetical protein
105736	0	T	SNP	C	112	108	218	100	220	Val138Ala (gtc/gCc)	Rv0096	PPE1	PPE family protein PPE1
113872	0	C	SNP	T	105	108	211	100	213	Pro1291Leu (ccc/cTc)	Rv0101	nrp	peptide synthetase Nrp
116000	0	T	SNP	G	105	99	203	100	204	Val2000Val (gtt/gtG)	Rv0101	nrp	peptide synthetase Nrp
117566	0	T	SNP	G	111	105	214	99.54	217
122109	0	A	SNP	G	101	113	207	100	214	Leu22Ser (ttg/tCg)	Rv0103c	ctpB	cation-transporter P-type ATPase B
122499	0	C	SNP	T	104	105	204	99.52	210	Ser61Ser (tcc/tcT)	Rv0104	-	hypothetical protein
123198	0	T	SNP	C	91	105	196	99.49	197	Pro294Pro (cct/ccC)	Rv0104	-	hypothetical protein
123520	0	T	SNP	C	104	105	207	99.05	211	Tyr402His (tat/Cat)	Rv0104	-	hypothetical protein
125830	1	G	Ins	A	100	97	197	94.26	197		Rv0107c	ctpI	cation-transporter ATPase I
129576	0	A	SNP	C	119	104	220	100	223	Ala322Ala (gct/gcG)	Rv0107c	ctpI	cation-transporter ATPase I
131174	1	T	Ins	G	102	88	190	96.94	190
132417	0	C	SNP	G	149	148	294	100	297	Arg346Gly (cgc/Ggc)	Rv0109	PE_PGRS1	PE-PGRS family protein PE_PGRS1
132954	0	C	SNP	G	121	129	241	100	250
133839	0	C	SNP	T	126	111	236	100	237
143207	0	T	SNP	C	110	109	215	100	219	Ser224Gly (agc/Ggc)	Rv0118c	oxcA	oxalyl-CoA decarboxylase OxcA
144217	0	C	SNP	T	103	127	228	98.71	233	Leu57Leu (ctg/Ttg)	Rv0119	fadD7	fatty-acid--CoA ligase FadD7
146087	0	T	SNP	C	107	116	220	100	223	Asn562Ser (aat/aGt)	Rv0120c	fusA2	elongation factor G
149714	0	C	SNP	T	110	78	185	99.47	189	Ala61Val (gcc/gTc)	Rv0124	PE_PGRS2	PE-PGRS family protein PE_PGRS2
154283	0	T	SNP	C	115	98	211	100	213	Ser18Pro (tcg/Ccg)	Rv0127	mak	maltokinase
157129	0	C	SNP	T	92	113	199	99.51	206	Gly158Ser (ggc/Agc)	Rv0129c	fbpC	diacylglycerol acyltransferase/mycolyltransferase Ag85C		phylo (Delhi/CAS)
157395	0	T	SNP	C	120	99	214	99.1	221	Lys69Arg (aag/aGg)	Rv0129c	fbpC	diacylglycerol acyltransferase/mycolyltransferase Ag85C
168176	0	G	SNP	T	104	101	202	99.03	207	Gly156Cys (ggt/Tgt)	Rv0142	-	hypothetical protein
170671	0	G	SNP	A	109	115	223	99.56	225	Ala130Thr (gcc/Acc)	Rv0144	-	transcriptional regulator
172492	0	C	SNP	G	122	146	265	100	268	Tyr94_ (tac/taG)	Rv0146	-	S-adenosylmethionine-dependentmethyltransferase
175911	0	C	SNP	A	96	94	186	99.48	191	Ser71_ (tcg/tAg)	Rv0149	-	quinone oxidoreductase
176535	0	G	Del	GAP	85	78	162	94.77	172		Rv0149	-	quinone oxidoreductase
177857	0	G	SNP	A	108	99	204	99.04	209	Leu485Leu (ctg/Ttg)	Rv0151c	PE1	PE family protein PE1
178205	0	C	SNP	G	109	98	206	99.52	208	Gly369Arg (ggc/Cgc)	Rv0151c	PE1	PE family protein PE1
178453	0	C	SNP	G	98	107	201	100	205	Gly286Ala (ggg/gCg)	Rv0151c	PE1	PE family protein PE1
181090	0	C	SNP	T	87	100	180	100	187
187990	0	C	SNP	A	101	97	196	99.5	199	Ala284Ser (gcc/Tcc)	Rv0159c	PE3	PE family protein PE3
188317	0	A	SNP	G	110	94	203	100	204	Ser175Pro (tcc/Ccc)	Rv0159c	PE3	PE family protein PE3
188800	0	T	SNP	C	97	108	201	100	205	Thr14Ala (acg/Gcg)	Rv0159c	PE3	PE family protein PE3
189539	0	G	SNP	C	120	113	231	99.57	234	Gln301Glu (cag/Gag)	Rv0160c	PE4	PE family protein PE4
189850	0	A	SNP	G	108	122	228	100	230	Phe197Ser (ttc/tCc)	Rv0160c	PE4	PE family protein PE4
194305	1	C	Ins	G	88	108	196	92.02	196		Rv0165c	mce1R	transcriptional regulator Mce1R
194305	2	C	Ins	G	88	105	193	90.61	193		Rv0165c	mce1R	transcriptional regulator Mce1R
194681	0	G	SNP	C	118	117	234	100	235	Leu45Leu (ctc/ctG)	Rv0165c	mce1R	transcriptional regulator Mce1R
196642	0	C	SNP	T	99	74	171	100	173	Asn550Asn (aac/aaT)	Rv0166	fadD5	fatty-acid--CoA ligase FadD5
199470	0	T	SNP	G	113	108	220	100	221	Ser313Ala (tcc/Gcc)	Rv0169	mce1A	Mce family protein Mce1A
204866	0	T	SNP	G	105	85	188	99.48	191	Tyr268Asp (tat/Gat)	Rv0173	lprK	Mce family lipoprotein LprK
206339	0	T	SNP	C	106	80	180	100	186	Leu370Pro (ctg/cCg)	Rv0174	mce1F	Mce family protein Mce1F
206481	0	C	SNP	G	111	82	188	96.02	201	Pro417Pro (ccc/ccG)	Rv0174	mce1F	Mce family protein Mce1F
206484	0	G	SNP	T	105	92	191	96.1	205	Gly418Gly (ggg/ggT)	Rv0174	mce1F	Mce family protein Mce1F
207079	0	G	SNP	C	85	95	177	99.45	181	Arg89Pro (cgc/cCc)	Rv0175	-	Mce associated membrane protein
210624	0	C	SNP	T	122	99	221	100	221	Leu63Leu (ctg/ctA)	Rv0179c	lprO	lipoprotein LprO
217201	0	T	SNP	C	127	99	224	99.56	227	Asn311Asn (aat/aaC)	Rv0186	bglS	beta-glucosidase BglS
218599	0	T	SNP	C	100	98	195	98.51	201
223942	0	T	SNP	C	105	157	257	100	262	Ser127Pro (tcg/Ccg)	Rv0192	-	hypothetical protein
224338	0	C	SNP	T	106	112	211	100	218	Pro259Ser (ccg/Tcg)	Rv0192	-	hypothetical protein
225323	0	T	SNP	C	98	100	193	100	198	Lys417Glu (aag/Gag)	Rv0193c	-	hypothetical protein
227098	0	T	SNP	C	117	102	219	100	219	Met74Thr (atg/aCg)	Rv0194	-	multidrug ABC transporter ATPase/permease
230576	1	G	Ins	T	87	96	183	93.85	183
230921	0	C	Del	GAP	117	107	223	99.12	226		Rv0195	-	two component transcriptional regulator
231114	0	C	SNP	G	111	119	225	100	230	Ala72Ala (gcc/gcG)	Rv0195	-	two component transcriptional regulator
234477	0	T	SNP	G	69	72	139	100	141	Tyr749_ (tat/taG)	Rv0197	-	oxidoreductase
234496	1	C	Ins	G	71	60	131	94.93	131		Rv0197	-	oxidoreductase
234496	2	C	Ins	T	71	60	131	94.93	131		Rv0197	-	oxidoreductase
241758	0	G	SNP	A	114	101	214	100	215	Gly82Glu (ggg/gAg)	Rv0203	-	hypothetical protein
249522	0	T	SNP	C	100	107	205	99.52	208	Val162Ala (gtg/gCg)	Rv0209	-	hypothetical protein
250511	1	C	Ins	C	102	77	179	89.5	179		Rv0210	-	hypothetical protein
250511	2	C	Ins	G	101	77	178	89	179		Rv0210	-	hypothetical protein
251575	0	G	SNP	A	91	135	218	100	226	Ala486Thr (gcg/Acg)	Rv0210	-	hypothetical protein
255373	0	T	SNP	C	114	98	212	100	212	Asp193Gly (gac/gGc)	Rv0213c	-	methyltransferase
261869	0	T	SNP	C	163	138	296	100	301	Cys316Arg (tgt/Cgt)	Rv0218	-	transmembrane protein
262268	0	A	SNP	T	122	133	248	100	255	Ala5Ala (gca/gcT)	Rv0219	-	transmembrane protein
264992	0	T	SNP	C	113	108	217	99.55	222	Leu309Pro (ctg/cCg)	Rv0221	-	diacyglycerol O-acyltransferase
265554	0	A	SNP	C	106	97	198	100	203	Val16Val (gta/gtC)	Rv0222	echA1	enoyl-CoA hydratase EchA1
266405	0	C	SNP	T	109	97	203	99.52	207	Gly454Ser (ggc/Agc)	Rv0223c	-	aldehyde dehydrogenase
274463	0	C	SNP	A	109	102	208	99.53	212	Arg86Leu (cgt/cTt)	Rv0229c	-	hypothetical protein
276539	0	G	SNP	C	98	141	238	99.58	240	Gly161Ala (ggc/gCc)	Rv0231	fadE4	acyl-CoA dehydrogenase FadE4
277591	0	C	Del	GAP	97	93	191	99.48	191		Rv0231	fadE4	acyl-CoA dehydrogenase FadE4
278681	0	C	SNP	G	104	118	220	100	222	His33Asp (cat/Gat)	Rv0233	nrdB	ribonucleoside-diphosphate reductase subunit beta NrdB
283496	0	G	SNP	A	113	109	219	99.11	224	Ser1119Leu (tcg/tTg)	Rv0236c	aftD	alpha-(1->3)-arabinofuranosyltransferase
283614	0	T	SNP	C	104	112	210	100	216	Ser1080Gly (agc/Ggc)	Rv0236c	aftD	alpha-(1->3)-arabinofuranosyltransferase
285772	0	A	SNP	C	139	133	267	100	272	Pro360Pro (cct/ccG)	Rv0236c	aftD	alpha-(1->3)-arabinofuranosyltransferase
285871	0	A	SNP	G	127	111	236	100	238	Val327Val (gtt/gtC)	Rv0236c	aftD	alpha-(1->3)-arabinofuranosyltransferase
287142	0	C	Del	GAP	116	120	230	97.52	242
289253	0	C	SNP	T	108	96	202	99.51	205	Asp50Asp (gac/gaT)	Rv0239	vapB24	antitoxin VapB24
293628	1	A	Ins	C	84	87	171	90.48	171
296068	0	G	SNP	A	95	96	187	100	191	Gly22Arg (ggg/Agg)	Rv0245	-	oxidoreductase
296671	0	G	SNP	C	105	93	192	99.5	199
301341	0	C	SNP	A	101	107	207	100	208	Pro105Pro (ccg/ccT)	Rv0249c	-	succinate dehydrogenase membrane anchor subunit
304923	0	A	SNP	G	109	113	221	99.55	223	Lys686Lys (aaa/aaG)	Rv0252	nirB	nitrite reductase large subunit NirB
308140	0	G	SNP	A	72	113	183	100	185	Gln470_ (caa/Taa)	Rv0256c	PPE2	PPE family protein PPE2
308661	0	A	SNP	G	97	74	170	99.42	172	Leu296Pro (ctg/cCg)	Rv0256c	PPE2	PPE family protein PPE2
310973	0	G	SNP	A	110	91	194	100	201	Ala182Val (gcg/gTg)	Rv0259c	-	hypothetical protein
311613	0	G	SNP	T	106	104	206	100	210	Val349Val (gtc/gtA)	Rv0260c	-	transcriptional regulator
321997	0	C	SNP	T	90	92	179	97.33	187	Pro223Ser (ccc/Tcc)	Rv0267	narU	nitrite extrusion protein NarU
324812	0	C	SNP	T	94	98	192	100	192	Asp82Asp (gac/gaT)	Rv0270	fadD2	fatty-acid--CoA ligase FadD2
325505	0	T	SNP	C	84	116	197	99.01	202	Val313Val (gtt/gtC)	Rv0270	fadD2	fatty-acid--CoA ligase FadD2
328569	0	G	SNP	C	97	101	196	100	198
329268	0	C	SNP	T	94	92	182	99.47	187	Gly147Gly (ggg/ggA)	Rv0272c	-	hypothetical protein
333892	0	G	SNP	C	105	86	180	99.48	192	Arg807Gly (cgc/Ggc)	Rv0278c	-	PE-PGRS family protein PE_PGRS3
334915	0	C	SNP	G	144	118	253	98.13	267	Val466Leu (gtg/Ctg)	Rv0278c	-	PE-PGRS family protein PE_PGRS3
335811	0	C	Del	GAP	71	4	75	83.33	90		Rv0278c	-	PE-PGRS family protein PE_PGRS3
335812	0	C	Del	GAP	71	4	75	83.33	90		Rv0278c	-	PE-PGRS family protein PE_PGRS3
335813	0	G	Del	GAP	71	4	75	81.52	92		Rv0278c	-	PE-PGRS family protein PE_PGRS3
335814	0	C	Del	GAP	71	4	75	82.42	91		Rv0278c	-	PE-PGRS family protein PE_PGRS3
335815	0	C	Del	GAP	71	4	75	83.33	90		Rv0278c	-	PE-PGRS family protein PE_PGRS3
335816	0	G	Del	GAP	71	4	75	82.42	91		Rv0278c	-	PE-PGRS family protein PE_PGRS3
335817	0	G	Del	GAP	71	4	75	84.27	89		Rv0278c	-	PE-PGRS family protein PE_PGRS3
335818	0	C	Del	GAP	71	4	75	85.23	88		Rv0278c	-	PE-PGRS family protein PE_PGRS3
335819	0	G	Del	GAP	71	4	75	83.33	90		Rv0278c	-	PE-PGRS family protein PE_PGRS3
335820	0	C	Del	GAP	71	4	75	83.33	90		Rv0278c	-	PE-PGRS family protein PE_PGRS3
335821	0	C	Del	GAP	71	4	75	82.42	91		Rv0278c	-	PE-PGRS family protein PE_PGRS3
335822	0	G	Del	GAP	71	4	75	82.42	91		Rv0278c	-	PE-PGRS family protein PE_PGRS3
335823	0	C	Del	GAP	71	4	75	82.42	91		Rv0278c	-	PE-PGRS family protein PE_PGRS3
335824	0	C	Del	GAP	71	4	75	84.27	89		Rv0278c	-	PE-PGRS family protein PE_PGRS3
335825	0	G	Del	GAP	71	4	75	81.52	92		Rv0278c	-	PE-PGRS family protein PE_PGRS3
335826	0	T	Del	GAP	71	4	75	83.33	90		Rv0278c	-	PE-PGRS family protein PE_PGRS3
335827	0	T	Del	GAP	71	4	75	86.21	87		Rv0278c	-	PE-PGRS family protein PE_PGRS3
335828	0	G	Del	GAP	71	4	75	81.52	92		Rv0278c	-	PE-PGRS family protein PE_PGRS3
336683	0	G	SNP	T	20	22	40	95.45	44	Val797Val (gtc/gtA)	Rv0279c	PE_PGRS4	PE-PGRS family protein PE_PGRS4
336684	0	A	SNP	G	20	21	41	95.35	43	Val797Ala (gtc/gCc)	Rv0279c	PE_PGRS4	PE-PGRS family protein PE_PGRS4
336688	0	A	Del	GAP	21	23	44	97.78	45		Rv0279c	PE_PGRS4	PE-PGRS family protein PE_PGRS4
336689	0	G	Del	GAP	21	23	44	97.78	45		Rv0279c	PE_PGRS4	PE-PGRS family protein PE_PGRS4
336690	0	C	Del	GAP	21	23	44	97.78	45		Rv0279c	PE_PGRS4	PE-PGRS family protein PE_PGRS4
336691	0	T	Del	GAP	21	23	44	100	44		Rv0279c	PE_PGRS4	PE-PGRS family protein PE_PGRS4
336692	0	C	Del	GAP	20	23	43	95.56	45		Rv0279c	PE_PGRS4	PE-PGRS family protein PE_PGRS4
336693	0	G	Del	GAP	20	23	43	95.56	45		Rv0279c	PE_PGRS4	PE-PGRS family protein PE_PGRS4
336694	0	A	Del	GAP	20	23	43	97.73	44		Rv0279c	PE_PGRS4	PE-PGRS family protein PE_PGRS4
336695	0	A	Del	GAP	20	23	43	97.73	44		Rv0279c	PE_PGRS4	PE-PGRS family protein PE_PGRS4
336696	0	T	Del	GAP	20	23	43	95.56	45		Rv0279c	PE_PGRS4	PE-PGRS family protein PE_PGRS4
336697	0	T	Del	GAP	20	23	43	95.56	45		Rv0279c	PE_PGRS4	PE-PGRS family protein PE_PGRS4
336699	1	C	Ins	G	21	24	45	100	45		Rv0279c	PE_PGRS4	PE-PGRS family protein PE_PGRS4
336699	2	C	Ins	G	20	23	43	95.56	45		Rv0279c	PE_PGRS4	PE-PGRS family protein PE_PGRS4
336707	0	G	Del	GAP	20	28	49	100	48		Rv0279c	PE_PGRS4	PE-PGRS family protein PE_PGRS4
336708	0	T	Del	GAP	20	28	49	100	48		Rv0279c	PE_PGRS4	PE-PGRS family protein PE_PGRS4
336709	0	C	Del	GAP	20	28	49	94.12	51		Rv0279c	PE_PGRS4	PE-PGRS family protein PE_PGRS4
336710	0	A	Del	GAP	20	28	49	88.89	54		Rv0279c	PE_PGRS4	PE-PGRS family protein PE_PGRS4
336930	0	G	Del	GAP	37	77	110	100	114		Rv0279c	PE_PGRS4	PE-PGRS family protein PE_PGRS4
336931	0	A	Del	GAP	37	77	110	99.13	115		Rv0279c	PE_PGRS4	PE-PGRS family protein PE_PGRS4
336932	0	G	Del	GAP	37	77	110	99.13	115		Rv0279c	PE_PGRS4	PE-PGRS family protein PE_PGRS4
336933	0	G	Del	GAP	37	77	110	100	114		Rv0279c	PE_PGRS4	PE-PGRS family protein PE_PGRS4
336934	0	C	Del	GAP	37	77	110	100	114		Rv0279c	PE_PGRS4	PE-PGRS family protein PE_PGRS4
336935	0	G	Del	GAP	37	77	110	100	114		Rv0279c	PE_PGRS4	PE-PGRS family protein PE_PGRS4
336936	0	C	Del	GAP	37	77	110	100	114		Rv0279c	PE_PGRS4	PE-PGRS family protein PE_PGRS4
336937	0	C	Del	GAP	37	77	110	100	114		Rv0279c	PE_PGRS4	PE-PGRS family protein PE_PGRS4
336938	0	G	Del	GAP	37	77	110	100	114		Rv0279c	PE_PGRS4	PE-PGRS family protein PE_PGRS4
336939	0	A	Del	GAP	37	77	110	100	114		Rv0279c	PE_PGRS4	PE-PGRS family protein PE_PGRS4
336940	0	G	Del	GAP	37	77	110	100	114		Rv0279c	PE_PGRS4	PE-PGRS family protein PE_PGRS4
336941	0	G	Del	GAP	37	77	110	100	114		Rv0279c	PE_PGRS4	PE-PGRS family protein PE_PGRS4
336942	0	G	Del	GAP	37	77	110	100	114		Rv0279c	PE_PGRS4	PE-PGRS family protein PE_PGRS4
336943	0	C	Del	GAP	37	77	110	100	114		Rv0279c	PE_PGRS4	PE-PGRS family protein PE_PGRS4
336944	0	G	Del	GAP	37	77	110	100	114		Rv0279c	PE_PGRS4	PE-PGRS family protein PE_PGRS4
336945	0	A	Del	GAP	37	77	110	100	114		Rv0279c	PE_PGRS4	PE-PGRS family protein PE_PGRS4
336946	0	G	Del	GAP	37	77	110	100	114		Rv0279c	PE_PGRS4	PE-PGRS family protein PE_PGRS4
336947	0	T	Del	GAP	37	77	110	100	114		Rv0279c	PE_PGRS4	PE-PGRS family protein PE_PGRS4
336948	0	A	Del	GAP	37	77	110	100	114		Rv0279c	PE_PGRS4	PE-PGRS family protein PE_PGRS4
336949	0	G	Del	GAP	37	77	110	100	114		Rv0279c	PE_PGRS4	PE-PGRS family protein PE_PGRS4
336950	0	G	Del	GAP	37	77	110	100	114		Rv0279c	PE_PGRS4	PE-PGRS family protein PE_PGRS4
336951	0	C	Del	GAP	37	77	110	100	114		Rv0279c	PE_PGRS4	PE-PGRS family protein PE_PGRS4
336952	0	C	Del	GAP	37	77	110	99.13	115		Rv0279c	PE_PGRS4	PE-PGRS family protein PE_PGRS4
336953	0	G	Del	GAP	37	77	110	99.13	115		Rv0279c	PE_PGRS4	PE-PGRS family protein PE_PGRS4
336954	0	G	Del	GAP	37	77	110	99.13	115		Rv0279c	PE_PGRS4	PE-PGRS family protein PE_PGRS4
336955	0	C	Del	GAP	37	77	110	99.13	115		Rv0279c	PE_PGRS4	PE-PGRS family protein PE_PGRS4
336956	0	G	Del	GAP	37	77	110	99.13	115		Rv0279c	PE_PGRS4	PE-PGRS family protein PE_PGRS4
336957	0	T	Del	GAP	37	77	110	99.13	115		Rv0279c	PE_PGRS4	PE-PGRS family protein PE_PGRS4
336958	0	T	Del	GAP	37	77	110	96.61	118		Rv0279c	PE_PGRS4	PE-PGRS family protein PE_PGRS4
336959	0	G	Del	GAP	37	77	110	95	120		Rv0279c	PE_PGRS4	PE-PGRS family protein PE_PGRS4
336960	0	C	Del	GAP	37	77	110	95	120		Rv0279c	PE_PGRS4	PE-PGRS family protein PE_PGRS4
336961	0	C	Del	GAP	37	77	110	95	120		Rv0279c	PE_PGRS4	PE-PGRS family protein PE_PGRS4
336962	0	G	Del	GAP	37	77	110	95.8	119		Rv0279c	PE_PGRS4	PE-PGRS family protein PE_PGRS4
336963	0	C	Del	GAP	37	77	110	95.8	119		Rv0279c	PE_PGRS4	PE-PGRS family protein PE_PGRS4
336964	0	C	Del	GAP	37	77	110	95	120		Rv0279c	PE_PGRS4	PE-PGRS family protein PE_PGRS4
336965	0	G	Del	GAP	37	77	110	95.8	119		Rv0279c	PE_PGRS4	PE-PGRS family protein PE_PGRS4
336966	0	C	Del	GAP	37	77	110	95.8	119		Rv0279c	PE_PGRS4	PE-PGRS family protein PE_PGRS4
336967	0	T	Del	GAP	37	77	110	95	120		Rv0279c	PE_PGRS4	PE-PGRS family protein PE_PGRS4
336968	0	G	Del	GAP	37	77	110	95	120		Rv0279c	PE_PGRS4	PE-PGRS family protein PE_PGRS4
336969	0	C	Del	GAP	37	77	110	94.21	121		Rv0279c	PE_PGRS4	PE-PGRS family protein PE_PGRS4
336970	0	C	Del	GAP	37	77	110	94.21	121		Rv0279c	PE_PGRS4	PE-PGRS family protein PE_PGRS4
336971	0	G	Del	GAP	37	77	110	95	120		Rv0279c	PE_PGRS4	PE-PGRS family protein PE_PGRS4
336972	0	C	Del	GAP	37	77	110	94.21	121		Rv0279c	PE_PGRS4	PE-PGRS family protein PE_PGRS4
336973	0	C	Del	GAP	37	77	110	94.21	121		Rv0279c	PE_PGRS4	PE-PGRS family protein PE_PGRS4
336974	0	G	Del	GAP	37	77	110	94.21	121		Rv0279c	PE_PGRS4	PE-PGRS family protein PE_PGRS4
336975	0	T	Del	GAP	37	77	110	95	120		Rv0279c	PE_PGRS4	PE-PGRS family protein PE_PGRS4
336976	0	T	Del	GAP	37	77	110	95.8	119		Rv0279c	PE_PGRS4	PE-PGRS family protein PE_PGRS4
337820	0	G	SNP	A	14	95	104	100	109	Gly418Gly (ggc/ggT)	Rv0279c	PE_PGRS4	PE-PGRS family protein PE_PGRS4
337841	0	G	Del	GAP	7	74	78	85.26	95		Rv0279c	PE_PGRS4	PE-PGRS family protein PE_PGRS4
337842	0	C	Del	GAP	7	74	78	86.17	94		Rv0279c	PE_PGRS4	PE-PGRS family protein PE_PGRS4
337843	0	C	Del	GAP	7	74	78	87.1	93		Rv0279c	PE_PGRS4	PE-PGRS family protein PE_PGRS4
337844	0	G	Del	GAP	7	74	78	88.04	92		Rv0279c	PE_PGRS4	PE-PGRS family protein PE_PGRS4
337845	0	C	Del	GAP	7	74	78	88.04	92		Rv0279c	PE_PGRS4	PE-PGRS family protein PE_PGRS4
337846	0	C	Del	GAP	7	74	78	88.04	92		Rv0279c	PE_PGRS4	PE-PGRS family protein PE_PGRS4
337847	0	G	Del	GAP	7	74	78	87.1	93		Rv0279c	PE_PGRS4	PE-PGRS family protein PE_PGRS4
337848	0	T	Del	GAP	7	74	78	88.04	92		Rv0279c	PE_PGRS4	PE-PGRS family protein PE_PGRS4
337849	0	T	Del	GAP	7	74	78	89.01	91		Rv0279c	PE_PGRS4	PE-PGRS family protein PE_PGRS4
337959	0	A	SNP	C	54	10	61	100	64	Ile372Ser (atc/aGc)	Rv0279c	PE_PGRS4	PE-PGRS family protein PE_PGRS4
338020	0	A	SNP	C	102	11	109	100	113	Cys352Gly (tgc/Ggc)	Rv0279c	PE_PGRS4	PE-PGRS family protein PE_PGRS4
338100	0	T	SNP	C	96	36	131	99.25	133	Asn325Ser (aac/aGc)	Rv0279c	PE_PGRS4	PE-PGRS family protein PE_PGRS4
338453	0	A	SNP	G	4	60	62	100	64	Ala207Ala (gct/gcC)	Rv0279c	PE_PGRS4	PE-PGRS family protein PE_PGRS4
340372	0	T	SNP	C	34	103	137	100	137	Ser337Pro (tcg/Ccg)	Rv0280	PPE3	PPE family protein PPE3
342146	0	A	SNP	C	117	110	225	98.7	230	Glu6Ala (gaa/gCa)	Rv0282	eccA3	ESX-3 secretion system protein EccA
342873	0	C	SNP	T	99	96	194	100	195	Val248Val (gtc/gtT)	Rv0282	eccA3	ESX-3 secretion system protein EccA
346275	0	C	SNP	G	106	89	190	100	195	Pro214Arg (ccg/cGg)	Rv0284	eccC3	ESX-3 secretion system protein EccC3
356528	0	A	SNP	G	131	119	246	100	250	Asn217Asp (aat/Gat)	Rv0292	eccE3	ESX-3 secretion system protein EccE
358473	0	G	SNP	C	132	108	232	98.77	243	Trp101Cys (tgg/tgC)	Rv0294	tam	trans-aconitate methyltransferase
361580	0	G	SNP	A	137	120	256	98.09	262	Asp83Asn (gac/Aac)	Rv0297	PE_PGRS5	PE-PGRS family protein PE_PGRS5
363563	0	G	SNP	A	91	142	229	100	233	Ala30Thr (gcg/Acg)	Rv0299	-	toxin
364499	0	G	Del	GAP	83	91	176	91.58	190
366917	0	T	SNP	C	53	40	91	98.94	94	Thr1950Ala (acc/Gcc)	Rv0304c	PPE5	PPE family protein PPE5
366922	0	G	SNP	C	48	38	85	98.85	87	Ala1948Gly (gcc/gGc)	Rv0304c	PPE5	PPE family protein PPE5
367718	0	G	SNP	T	78	100	172	99.44	179	Leu1683Ile (ctt/Att)	Rv0304c	PPE5	PPE family protein PPE5
368102	0	T	Del	GAP	69	85	156	75.12	205		Rv0304c	PPE5	PPE family protein PPE5
372913	0	A	SNP	C	112	102	212	100	214	Gly933Gly (ggt/ggG)	Rv0305c	PPE6	PPE family protein PPE6
373283	0	A	Del	GAP	118	113	227	98.72	234		Rv0305c	PPE6	PPE family protein PPE6
376064	0	C	SNP	A	102	105	204	99.52	208	Gln51Lys (cag/Aag)	Rv0306	-	oxidoreductase
376774	0	T	SNP	C	106	122	225	99.13	230	Ala94Ala (gca/gcG)	Rv0307c	-	hypothetical protein
384380	0	A	SNP	C	100	118	217	99.54	219	Lys260Thr (aag/aCg)	Rv0315	-	beta-1,3-glucanase
386432	0	C	SNP	G	140	112	246	100	252	Gly223Ala (ggg/gCg)	Rv0318c	-	integral membrane protein
390828	0	T	SNP	C	115	94	205	100	209	Ser142Gly (agt/Ggt)	Rv0323c	-	hypothetical protein
391044	0	C	SNP	T	94	110	203	98.55	207	Ala70Thr (gcc/Acc)	Rv0323c	-	hypothetical protein
391853	0	A	SNP	G	107	122	227	99.57	230	Thr168Ala (act/Gct)	Rv0324	-	transcriptional regulator
392261	0	T	SNP	C	107	108	206	100	215	_75Gln (tag/Cag)	Rv0325	-	hypothetical protein
396199	0	T	SNP	C	100	115	211	99.08	217
403980	0	G	SNP	A	93	105	194	100	198	Ala621Val (gcc/gTc)	Rv0338c	-	iron-sulfur-binding reductase
404326	0	T	SNP	C	87	104	187	100	191	Arg506Gly (agg/Ggg)	Rv0338c	-	iron-sulfur-binding reductase
406251	0	T	SNP	C	116	102	218	100	218	Asp733Gly (gat/gGt)	Rv0339c	-	transcriptional regulator
414486	0	C	SNP	T	94	110	201	100	204	Glu152Glu (gag/gaA)	Rv0344c	lpqJ	lipoprotein LpqJ
415693	0	G	SNP	A	108	99	207	100	207	Leu425Leu (ctg/Ttg)	Rv0346c	ansP2	L-asparagine permease
420008	0	A	SNP	G	116	90	203	100	206	Ala58Ala (gca/gcG)	Rv0350	dnaK	chaperone protein DnaK
424320	1	T	Ins	C	97	84	181	96.28	181		Rv0354c	PPE7	PPE family protein PPE7
428698	0	C	SNP	T	95	96	189	100	191	Ala1994Ala (gcg/gcA)	Rv0355c	PPE8	PPE family protein PPE8
429105	0	C	SNP	T	102	93	195	99.49	196	Val1859Met (gtg/Atg)	Rv0355c	PPE8	PPE family protein PPE8
432459	0	C	SNP	T	125	127	249	98.82	255	Asp741Asn (gac/Aac)	Rv0355c	PPE8	PPE family protein PPE8
434377	0	C	SNP	T	119	118	231	99.58	238	Leu101Leu (ctg/ctA)	Rv0355c	PPE8	PPE family protein PPE8
438470	0	C	SNP	T	127	110	234	100	237	Lys90Lys (aag/aaA)	Rv0360c	-	hypothetical protein
440365	0	G	SNP	A	104	113	214	98.64	220	Ser165Ser (tcg/tcA)	Rv0362	mgtE	Mg2+ transport transmembrane protein MgtE
440878	0	C	SNP	T	93	91	179	99.46	185	Thr336Thr (acc/acT)	Rv0362	mgtE	Mg2+ transport transmembrane protein MgtE
445780	0	C	SNP	T	133	85	214	99.09	220	Arg249His (cgt/cAt)	Rv0368c	-	hypothetical protein
447642	0	G	SNP	C	109	96	198	99.51	206	Leu134Leu (ctc/ctG)	Rv0370c	-	oxidoreductase
453659	0	C	SNP	T	102	99	200	99.5	202	Thr238Thr (acg/acA)	Rv0376c	-	hypothetical protein
454295	0	T	SNP	C	114	123	231	100	237	Pro26Pro (cca/ccG)	Rv0376c	-	hypothetical protein
454333	0	T	SNP	G	107	109	206	100	216	Thr14Pro (acg/Ccg)	Rv0376c	-	hypothetical protein
455624	0	T	Del	GAP	98	103	195	100	201
457392	0	G	SNP	A	111	113	224	99.12	226	Tyr144Tyr (tac/taT)	Rv0381c	-	hypothetical protein
457452	0	T	SNP	G	110	98	207	99.05	210	Thr124Thr (aca/acC)	Rv0381c	-	hypothetical protein
459399	0	A	SNP	C	64	81	140	100	145
462037	0	T	SNP	C	110	97	204	100	207
467375	0	A	Del	GAP	114	95	204	96.31	217
467376	0	G	Del	GAP	114	95	204	96.31	217
467377	0	G	Del	GAP	114	95	204	94.14	222
467378	0	A	Del	GAP	114	95	204	93.72	223
467497	1	C	Ins	G	101	125	226	91.87	227
467508	1	C	Ins	G	95	126	221	93.25	221
467516	0	G	SNP	C	98	140	234	100	238
467526	0	C	SNP	G	95	130	220	100	225
467546	0	G	SNP	C	90	140	229	99.57	231
467557	0	A	SNP	C	86	135	220	99.55	222
467564	0	A	SNP	C	77	135	212	99.53	213
467585	0	G	SNP	C	80	127	206	100	207
467590	0	T	SNP	C	82	123	204	99.51	206
467621	0	T	SNP	G	94	110	201	100	204
467638	0	G	SNP	T	95	113	207	100	208
475178	0	T	SNP	C	108	120	225	100	228	Val80Ala (gtc/gCc)	Rv0395	-	hypothetical protein
475915	0	A	SNP	C	102	89	188	98.45	194	Ser34Arg (agc/Cgc)	Rv0397	-	hypothetical protein
483935	0	T	SNP	G	100	102	198	100	202
484504	0	C	SNP	G	107	91	195	100	198	Ala176Ala (gcc/gcG)	Rv0404	fadD30	long-chain-fatty-acid--AMP ligase FadD30
485561	0	A	SNP	C	106	82	184	99.47	189	Ile529Leu (atc/Ctc)	Rv0404	fadD30	long-chain-fatty-acid--AMP ligase FadD30
485811	0	A	Del	GAP	94	113	205	98.57	210		Rv0405	pks6	membrane bound polyketide synthase
489935	0	G	SNP	C	113	104	214	100	217	Thr257Thr (acc/acG)	Rv0406c	-	beta lactamase-like protein
491742	0	T	SNP	C	108	92	198	100	200	Phe320Phe (ttt/ttC)	Rv0407	fgd1	F420-dependent glucose-6-phosphate dehydrogenase		phylo (not Euro-American, M. africanum, M. bovis, M. canettii, M. caprae, M. microti, M. pinipedii, Beijing, Delhi/CAS, EAI)
492150	0	G	SNP	C	131	117	245	100	248	Gly122Ala (ggc/gCc)	Rv0408	pta	phosphate acetyltransferase
492825	0	C	SNP	T	94	128	219	99.55	223	Ala347Val (gcc/gTc)	Rv0408	pta	phosphate acetyltransferase
498531	0	A	SNP	G	104	108	209	100	212	Ala363Ala (gct/gcC)	Rv0412c	-	membrane protein
498557	0	C	SNP	A	115	103	214	99.54	219	Asp355Tyr (gac/Tac)	Rv0412c	-	membrane protein
498703	0	T	SNP	G	96	106	199	98.06	206	Lys306Thr (aag/aCg)	Rv0412c	-	membrane protein
502589	0	C	SNP	G	104	134	235	99.58	239	Ser75Cys (tcc/tGc)	Rv0417	thiG	thiazole synthase
503354	0	G	SNP	C	97	105	197	100	202
505974	0	G	SNP	A	115	114	225	100	229	Ala297Thr (gcg/Acg)	Rv0419	lpqM	lipoprotein peptidase LpqM
513257	0	T	SNP	C	107	103	203	100	210	Met689Val (atg/Gtg)	Rv0425c	ctpH	metal cation transporting ATPase H
517358	0	T	SNP	C	99	106	202	100	205	Asp149Gly (gac/gGc)	Rv0428c	-	GCN5-like N-acetyltransferase
517389	0	C	SNP	A	88	93	177	100	181	Val139Phe (gtc/Ttc)	Rv0428c	-	GCN5-like N-acetyltransferase
519844	0	C	SNP	T	93	123	214	99.54	217	Thr82Met (acg/aTg)	Rv0432	sodC	superoxide dismutase
523654	0	C	SNP	T	117	115	229	99.57	233	Ala294Thr (gcc/Acc)	Rv0435c	-	ATPase
524891	0	C	SNP	A	103	103	200	100	206	Gly167Val (ggc/gTc)	Rv0436c	pssA	CDP-diacylglycerol--serineO-phosphatidyltransferase
527176	0	G	SNP	A	110	121	229	98.72	234	Ser62Leu (tca/tTa)	Rv0438c	moeA2	molybdopterin molybdenumtransferase
531775	0	C	SNP	G	104	100	203	99.51	205	Trp147Ser (tgg/tCg)	Rv0442c	PPE10	PPE family protein PPE10
541201	0	A	SNP	G	90	117	205	100	207	Leu97Leu (ctt/ctC)	Rv0450c	mmpL4	transmembrane transport protein MmpL4
546357	0	A	SNP	G	109	105	213	99.53	215	Thr149Thr (act/acC)	Rv0456c	echA2	enoyl-CoA hydratase EchA2
548326	0	T	SNP	C	121	121	238	100	242	Thr428Ala (aca/Gca)	Rv0457c	-	peptidase
551525	0	A	SNP	C	108	91	193	99.5	200	Arg110Arg (aga/Cga)	Rv0459	-	hypothetical protein
555492	0	G	SNP	A	111	106	210	98.64	220	Ala272Val (gcc/gTc)	Rv0465c	-	HTH-type transcriptional regulator
555991	0	A	SNP	G	102	118	214	99.55	221	Cys106Arg (tgc/Cgc)	Rv0465c	-	HTH-type transcriptional regulator
565655	0	A	SNP	G	98	111	207	100	209
572591	0	C	SNP	T	112	118	228	99.57	231	Asp294Asp (gac/gaT)	Rv0483	lprQ	lipoprotein LprQ
573262	0	A	SNP	G	121	104	219	100	225	Gly180Gly (ggt/ggC)	Rv0484c	-	short-chain type oxidoreductase
579284	0	T	SNP	C	84	120	198	99.51	205
580772	0	T	SNP	A	62	72	130	94.37	142
580774	0	G	Del	GAP	58	71	129	87.76	147
580775	0	G	Del	GAP	58	71	129	93.48	138
580776	0	G	Del	GAP	58	71	129	88.97	145
580777	0	G	Del	GAP	58	71	129	92.14	140
580778	0	C	Del	GAP	58	71	129	93.48	138
580779	0	A	Del	GAP	58	71	129	93.48	138
580780	0	C	Del	GAP	58	71	129	90.21	143
580781	0	C	Del	GAP	58	71	129	93.48	138
580782	0	A	Del	GAP	58	71	129	94.85	136
580783	0	C	Del	GAP	58	71	129	92.81	139
580784	0	C	Del	GAP	58	71	129	94.85	136
580785	0	C	Del	GAP	58	71	129	95.56	135
580786	0	G	Del	GAP	58	71	129	92.81	139
580787	0	C	Del	GAP	58	71	129	92.81	139
580788	0	T	Del	GAP	58	71	129	94.16	137
580789	0	T	Del	GAP	58	71	129	94.16	137
580790	0	G	Del	GAP	58	71	129	94.16	137
580791	0	C	Del	GAP	58	71	129	96.27	134
580792	0	G	Del	GAP	58	71	129	93.48	138
580793	0	G	Del	GAP	58	71	129	94.16	137
580794	0	G	Del	GAP	58	71	129	94.16	137
580795	0	G	Del	GAP	58	71	129	95.56	135
580796	0	G	Del	GAP	58	71	129	94.85	136
580797	0	A	Del	GAP	58	71	129	96.27	134
584171	0	T	SNP	C	85	131	212	100	216	Ser174Gly (agt/Ggt)	Rv0493c	-	hypothetical protein
590436	0	T	SNP	C	138	106	238	100	244	Ala118Ala (gct/gcC)	Rv0500	proC	pyrroline-5-carboxylate reductase
597816	0	A	SNP	G	97	111	203	100	208	Ala206Ala (gca/gcG)	Rv0507	mmpL2	transmembrane transport protein MmpL2
598475	0	G	SNP	A	99	115	211	100	214	Arg426His (cgc/cAc)	Rv0507	mmpL2	transmembrane transport protein MmpL2
599868	0	A	SNP	G	115	91	203	99.52	207	Arg890Arg (cga/cgG)	Rv0507	mmpL2	transmembrane transport protein MmpL2
610120	0	T	SNP	G	107	110	214	99.54	218
611977	0	C	SNP	T	107	109	209	98.63	219	Gly33Asp (ggc/gAc)	Rv0519c	-	membrane protein
623163	0	C	SNP	T	81	125	203	96.71	213	Ala124Val (gcc/gTc)	Rv0532	PE_PGRS6	PE-PGRS family protein PE_PGRS6
623406	1	C	Ins	G	71	56	127	84.11	127		Rv0532	PE_PGRS6	PE-PGRS family protein PE_PGRS6
623406	2	C	Ins	G	71	56	127	84.11	127		Rv0532	PE_PGRS6	PE-PGRS family protein PE_PGRS6
623406	3	C	Ins	C	71	55	126	83.44	127		Rv0532	PE_PGRS6	PE-PGRS family protein PE_PGRS6
623406	4	C	Ins	C	71	56	127	84.11	127		Rv0532	PE_PGRS6	PE-PGRS family protein PE_PGRS6
623406	5	C	Ins	G	71	56	127	84.11	127		Rv0532	PE_PGRS6	PE-PGRS family protein PE_PGRS6
623406	6	C	Ins	G	71	56	127	84.11	127		Rv0532	PE_PGRS6	PE-PGRS family protein PE_PGRS6
623406	7	C	Ins	C	71	56	127	84.11	127		Rv0532	PE_PGRS6	PE-PGRS family protein PE_PGRS6
623406	8	C	Ins	G	70	56	126	83.44	127		Rv0532	PE_PGRS6	PE-PGRS family protein PE_PGRS6
623406	9	C	Ins	G	71	56	127	84.11	127		Rv0532	PE_PGRS6	PE-PGRS family protein PE_PGRS6
623472	0	A	SNP	G	90	80	168	100	170	Asp227Gly (gac/gGc)	Rv0532	PE_PGRS6	PE-PGRS family protein PE_PGRS6
623508	0	C	SNP	G	97	77	173	100	174	Ala239Gly (gcc/gGc)	Rv0532	PE_PGRS6	PE-PGRS family protein PE_PGRS6
629714	0	G	SNP	A	118	100	212	99.54	219	Asp6Asp (gac/gaT)	Rv0537c	-	integral membrane protein
630722	0	G	SNP	C	98	105	201	100	203	Arg228Pro (cgg/cCg)	Rv0538	-	membrane protein
634626	0	T	SNP	C	120	105	224	99.12	227	Arg293Arg (cga/cgG)	Rv0542c	menE	2-succinylbenzoic acid--CoA ligase
637319	0	G	SNP	A	102	103	203	100	205	Pro49Ser (cct/Tct)	Rv0545c	pitA	low-affinity inorganic phosphate transporter
648002	0	T	SNP	G	114	95	203	100	209	Leu15Arg (ctc/cGc)	Rv0556	-	transmembrane protein
648716	0	G	SNP	C	109	118	222	100	227	Val61Leu (gtg/Ctg)	Rv0557	mgtA	GDP-mannose-dependent alpha-mannosyltransferase
648856	0	T	SNP	C	92	92	183	98.92	186	Gly107Gly (ggt/ggC)	Rv0557	mgtA	GDP-mannose-dependent alpha-mannosyltransferase		phylo (not Euro-American, M. africanum, M. bovis, M. canettii, M. caprae, M. microti, M. pinipedii, Beijing, Delhi/CAS, EAI)
652950	0	T	SNP	C	117	127	242	99.59	245	Arg60Arg (cgt/cgC)	Rv0562	grcC1	polyprenyl-diphosphate synthase GrcC
655986	0	T	SNP	G	118	121	232	100	239
657081	0	C	SNP	T	107	99	200	99.04	208	Val130Val (gtg/gtA)	Rv0565c	-	monooxygenase
659341	0	T	SNP	C	106	88	192	100	194
662658	0	T	Del	GAP	111	110	215	97.79	226		Rv0570	nrdZ	vitamin B12-dependent ribonucleoside-diphosphate reductase
662911	0	T	SNP	C	107	108	210	100	215	Ala539Ala (gct/gcC)	Rv0570	nrdZ	vitamin B12-dependent ribonucleoside-diphosphate reductase
665293	0	A	SNP	G	112	122	231	100	234	Phe31Leu (ttc/Ctc)	Rv0572c	-	hypothetical protein
669398	0	T	SNP	C	105	88	192	99.48	194	Gln116Gln (caa/caG)	Rv0575c	-	oxidoreductase
670545	0	G	SNP	A	128	137	258	100	265	Arg233His (cgc/cAc)	Rv0576	-	transcriptional regulator
671401	0	C	SNP	T	132	129	255	97.75	267	Thr79Ile (acc/aTc)	Rv0577	TB27.3	hypothetical protein
671718	0	G	SNP	A	102	119	215	99.55	222	Ala185Thr (gcc/Acc)	Rv0577	TB27.3	hypothetical protein
672491	0	C	SNP	G	121	92	205	99.53	214	Gly1142Gly (ggg/ggC)	Rv0578c	PE_PGRS7	PE-PGRS family protein PE_PGRS7
673188	0	C	SNP	G	99	169	260	99.63	269	Ser910Thr (agc/aCc)	Rv0578c	PE_PGRS7	PE-PGRS family protein PE_PGRS7
673238	0	A	SNP	G	85	147	225	100	232	His893His (cat/caC)	Rv0578c	PE_PGRS7	PE-PGRS family protein PE_PGRS7
674702	0	A	SNP	T	135	144	270	98.59	283	Gly405Gly (ggt/ggA)	Rv0578c	PE_PGRS7	PE-PGRS family protein PE_PGRS7
682361	0	C	SNP	T	118	116	234	99.57	235	Val638Met (gtg/Atg)	Rv0585c	-	integral membrane protein
684376	0	T	SNP	C	117	107	221	100	224
685461	0	C	SNP	G	137	108	244	100	245	Ala111Ala (gcc/gcG)	Rv0587	yrbE2A	hypothetical protein
685608	0	T	SNP	C	103	133	232	100	236	Leu160Leu (ctt/ctC)	Rv0587	yrbE2A	hypothetical protein
686123	0	C	SNP	A	129	103	231	100	232	Leu66Met (ctg/Atg)	Rv0588	-	hypothetical protein
686295	0	A	SNP	C	106	107	211	99.07	215	Asn123Thr (aac/aCc)	Rv0588	-	hypothetical protein
686972	0	T	SNP	C	82	89	171	100	171	Phe51Ser (ttc/tCc)	Rv0589	mce2A	Mce family protein Mce2A
688792	1	T	Ins	G	99	98	197	92.92	197
690450	0	A	SNP	C	120	127	243	98.8	250	Ala464Ala (gca/gcC)	Rv0591	mce2C	Mce family protein Mce2C
690465	0	T	SNP	G	122	131	244	99.22	255	Leu469Leu (ctt/ctG)	Rv0591	mce2C	Mce family protein Mce2C
693329	0	A	SNP	G	100	108	203	98.58	211	Ile31Met (ata/atG)	Rv0594	mce2F	Mce family protein Mce2F
698968	0	G	SNP	A	123	119	235	100	242	Gly9Gly (ggc/ggT)	Rv0601c	-	two component sensor kinase HK2
707370	0	T	SNP	C	134	134	266	100	268	Thr716Ala (acg/Gcg)	Rv0613c	-	hypothetical protein
712693	0	A	SNP	G	107	115	216	99.55	223
712858	0	C	SNP	A	124	95	212	100	219	Ala48Glu (gcg/gAg)	Rv0620	galK	galactokinase
713310	0	T	SNP	C	129	123	250	100	252	Cys199Arg (tgt/Cgt)	Rv0620	galK	galactokinase
720818	0	T	SNP	A	112	115	221	100	227	Glu305Asp (gaa/gaT)	Rv0629c	recD	exonuclease V subunit alpha RecD
722524	0	C	SNP	T	132	113	233	98.79	248	Gly830Gly (ggg/ggA)	Rv0630c	recB	exonuclease V subunit beta RecB
725190	0	G	SNP	A	54	85	139	100	139	Phe1039Phe (ttc/ttT)	Rv0631c	recC	exonuclease V subunit gamma RecC
729685	0	C	SNP	T	108	94	200	99.51	203	Arg161Gln (cga/cAa)	Rv0633c	-	hypothetical protein
753174	0	C	SNP	A	110	100	207	100	210	Trp65Leu (tgg/tTg)	Rv0656c	vapC6	ribonuclease VapC6
753264	0	G	SNP	A	102	110	206	100	212	Ser35Leu (tca/tTa)	Rv0656c	vapC6	ribonuclease VapC6
754186	0	A	SNP	G	93	114	204	100	207	Leu75Pro (ctc/cCc)	Rv0658c	-	integral membrane protein
757182	0	A	SNP	G	118	109	224	98.7	230	Asp349Gly (gac/gGc)	Rv0663	atsD	arylsulfatase AtsD
761155	0	C	SNP	T	95	102	195	100	197	Ser450Leu (tcg/tTg)	Rv0667	rpoB	DNA-directed RNA polymerase subunit beta	rifampicin (RMP)		rifampicin (RMP)
762434	0	T	SNP	G	112	89	198	99.01	203	Gly876Gly (ggt/ggG)	Rv0667	rpoB	DNA-directed RNA polymerase subunit beta		phylo (3)	rifampicin (RMP)
763031	0	T	SNP	C	98	105	200	100	203	Ala1075Ala (gct/gcC)	Rv0667	rpoB	DNA-directed RNA polymerase subunit beta		phylo (4)	rifampicin (RMP)
767339	0	A	SNP	G	80	84	159	98.8	166
767414	0	G	SNP	A	106	78	183	100	184
775639	0	T	SNP	C	89	110	191	100	199	Ile948Val (att/Gtt)	Rv0676c	mmpL5	transmembrane transport protein MmpL5
776100	0	G	SNP	A	96	93	186	100	189	Thr794Ile (acc/aTc)	Rv0676c	mmpL5	transmembrane transport protein MmpL5
781395	0	T	SNP	C	89	86	175	100	175							streptomycin (SM)
788615	0	G	SNP	C	96	99	191	100	195	Gly226Arg (ggg/Cgg)	Rv0688	-	ferredoxin reductase
789177	0	A	SNP	G	123	113	230	99.16	238	Cys79Arg (tgc/Cgc)	Rv0689c	-	hypothetical protein
792629	0	C	SNP	G	119	119	236	97.94	243	Ala158Gly (gcc/gGc)	Rv0693	-	mycofactocin radical SAM maturase MftC
794735	0	G	SNP	A	103	82	181	98.4	188	Arg7Arg (cgg/cgA)	Rv0695	-	mycofactocin system creatinine amidohydrolase family protein MftE
796367	0	T	SNP	G	122	101	219	99.11	225	His283Gln (cat/caG)	Rv0696	-	mycofactocin biosynthesis glycosyltransferase MftF
798679	0	C	SNP	A	108	98	203	99.52	207
798779	0	T	SNP	C	120	88	206	99.52	209
798934	0	C	SNP	A	90	125	213	99.54	216	Arg34Arg (cgc/cgA)	Rv0698	-	hypothetical protein
803713	0	G	SNP	A	112	105	214	98.64	220	Glu9Lys (gag/Aag)	Rv0706	rplV	50S ribosomal protein L22
807405	0	C	SNP	T	103	104	203	100	207	Ser357Ser (tcc/tcT)	Rv0711	atsA	arylsulfatase AtsA
811621	0	C	SNP	T	115	117	229	100	232	Ala83Ala (gcc/gcT)	Rv0714	rplN	50S ribosomal protein L14
820483	0	G	SNP	T	97	110	200	100	207	Ala6Asp (gcc/gAc)	Rv0727c	fucA	L-fuculose phosphate aldolase FucA
820734	0	A	SNP	G	119	107	223	100	226	Val248Ala (gtc/gCc)	Rv0728c	serA2	D-3-phosphoglycerate dehydrogenase SerA
820752	0	C	SNP	T	117	98	211	99.54	216	Arg242His (cgc/cAc)	Rv0728c	serA2	D-3-phosphoglycerate dehydrogenase SerA
821023	0	C	SNP	A	97	86	180	100	183	Glu152_ (gaa/Taa)	Rv0728c	serA2	D-3-phosphoglycerate dehydrogenase SerA
824772	0	A	SNP	T	96	126	218	99.11	224
828944	0	C	SNP	T	106	114	217	99.1	222
830868	1	G	Ins	G	90	93	183	85.51	183		Rv0739	-	hypothetical protein
830868	2	G	Ins	C	90	93	183	85.51	183		Rv0739	-	hypothetical protein
834366	0	C	SNP	T	111	88	195	99.5	200	Gly26Gly (ggg/ggA)	Rv0743c	-	hypothetical protein
836272	0	A	SNP	G	31	105	135	100	136	Glu191Gly (gag/gGg)	Rv0746	PE_PGRS9	PE-PGRS family protein PE_PGRS9
836291	0	A	SNP	G	30	95	115	100	125	Gly197Gly (gga/ggG)	Rv0746	PE_PGRS9	PE-PGRS family protein PE_PGRS9
836426	0	A	SNP	C	13	63	71	100	76	Leu242Leu (cta/ctC)	Rv0746	PE_PGRS9	PE-PGRS family protein PE_PGRS9
836454	0	A	SNP	G	10	45	54	100	55	Thr252Ala (act/Gct)	Rv0746	PE_PGRS9	PE-PGRS family protein PE_PGRS9
836538	0	A	SNP	G	123	13	134	99.27	137	Asn280Asp (aac/Gac)	Rv0746	PE_PGRS9	PE-PGRS family protein PE_PGRS9
836658	0	A	SNP	G	158	63	214	99.1	223	Thr320Ala (acc/Gcc)	Rv0746	PE_PGRS9	PE-PGRS family protein PE_PGRS9
837033	0	A	SNP	G	56	134	186	100	190	Thr445Ala (acc/Gcc)	Rv0746	PE_PGRS9	PE-PGRS family protein PE_PGRS9
838990	0	C	SNP	G	38	67	99	87.5	120	Ala180Ala (gcc/gcG)	Rv0747	PE_PGRS10	PE-PGRS family protein PE_PGRS10
839123	0	A	SNP	G	74	25	97	100	99	Arg225Gly (agg/Ggg)	Rv0747	PE_PGRS10	PE-PGRS family protein PE_PGRS10
839129	0	C	SNP	G	79	26	102	100	105	Arg227Gly (cgc/Ggc)	Rv0747	PE_PGRS10	PE-PGRS family protein PE_PGRS10
839194	0	A	SNP	G	100	31	121	100	131	Thr248Thr (aca/acG)	Rv0747	PE_PGRS10	PE-PGRS family protein PE_PGRS10
839334	0	A	SNP	G	113	74	180	98.94	189	Lys295Arg (aaa/aGa)	Rv0747	PE_PGRS10	PE-PGRS family protein PE_PGRS10
839348	0	A	SNP	G	120	74	187	99.49	195	Ser300Gly (agc/Ggc)	Rv0747	PE_PGRS10	PE-PGRS family protein PE_PGRS10
840195	0	G	Del	GAP	22	27	53	92.45	53		Rv0747	PE_PGRS10	PE-PGRS family protein PE_PGRS10
840196	0	G	Del	GAP	22	27	53	100	49		Rv0747	PE_PGRS10	PE-PGRS family protein PE_PGRS10
840197	0	G	Del	GAP	22	27	53	100	49		Rv0747	PE_PGRS10	PE-PGRS family protein PE_PGRS10
840198	0	G	Del	GAP	22	27	53	100	49		Rv0747	PE_PGRS10	PE-PGRS family protein PE_PGRS10
840199	0	A	Del	GAP	22	27	53	100	49		Rv0747	PE_PGRS10	PE-PGRS family protein PE_PGRS10
840200	0	A	Del	GAP	22	27	53	100	49		Rv0747	PE_PGRS10	PE-PGRS family protein PE_PGRS10
840201	0	G	Del	GAP	20	17	41	75.51	49		Rv0747	PE_PGRS10	PE-PGRS family protein PE_PGRS10
840202	0	C	Del	GAP	20	17	41	75.51	49		Rv0747	PE_PGRS10	PE-PGRS family protein PE_PGRS10
840203	0	A	Del	GAP	20	17	41	77.08	48		Rv0747	PE_PGRS10	PE-PGRS family protein PE_PGRS10
840204	0	C	Del	GAP	20	17	41	77.08	48		Rv0747	PE_PGRS10	PE-PGRS family protein PE_PGRS10
840205	0	C	Del	GAP	20	17	41	75.51	49		Rv0747	PE_PGRS10	PE-PGRS family protein PE_PGRS10
840206	0	C	Del	GAP	20	17	41	77.08	48		Rv0747	PE_PGRS10	PE-PGRS family protein PE_PGRS10
840207	0	T	Del	GAP	20	17	41	78.72	47		Rv0747	PE_PGRS10	PE-PGRS family protein PE_PGRS10
840208	0	C	Del	GAP	20	17	41	75.51	49		Rv0747	PE_PGRS10	PE-PGRS family protein PE_PGRS10
840496	0	C	SNP	G	84	90	173	87.44	199	Gly682Gly (ggc/ggG)	Rv0747	PE_PGRS10	PE-PGRS family protein PE_PGRS10
841764	0	G	SNP	C	74	103	176	99.44	178	Thr37Thr (acc/acG)	Rv0749A	-	hypothetical protein
847995	0	T	SNP	C	131	109	237	100	240
852910	0	C	SNP	T	114	96	210	100	210	Pro172Leu (ccc/cTc)	Rv0758	phoR	two component system response sensor kinase PhoR
854253	0	C	Del	GAP	72	118	187	90.91	209
857696	0	A	SNP	G	98	114	208	100	212	Ala114Ala (gct/gcC)	Rv0764c	cyp51	lanosterol 14-alpha demethylase
859459	0	C	SNP	T	104	83	186	98.42	190	Arg205Gln (cgg/cAg)	Rv0766c	cyp123	cytochrome P450 Cyp123
866144	0	C	SNP	T	95	94	187	99.47	190	Gly416Ser (ggc/Agc)	Rv0773c	ggtA	bifunctional cephalosporin acylase/gamma-glutamyltranspeptidase
873164	0	G	SNP	C	93	113	203	98.56	209	Ile43Met (atc/atG)	Rv0779c	-	transmembrane protein
873464	0	T	SNP	C	107	114	218	99.55	222	Val41Ala (gtc/gCc)	Rv0780	purC	phosphoribosylaminoimidazole-succinocarboxamidesynthase
874323	0	T	SNP	A	93	95	184	98.95	190
874835	1	C	Ins	C	107	92	199	94.31	200
874835	2	C	Ins	G	108	92	200	94.79	200
876141	0	G	SNP	T	115	100	210	98.62	218
877800	0	G	SNP	A	105	97	200	98.54	205	Ala214Val (gcg/gTg)	Rv0783c	emrB	multidrug resistance protein EmrB
878406	0	G	SNP	A	115	114	224	98.71	232	Ala12Val (gcg/gTg)	Rv0783c	emrB	multidrug resistance protein EmrB
880562	0	G	SNP	T	110	118	228	100	228	Cys408Phe (tgc/tTc)	Rv0785	-	KsdD-like steroid dehydrogenase
882257	0	T	SNP	C	90	103	190	100	193	Tyr267His (tac/Cac)	Rv0787	-	hypothetical protein
890549	0	G	SNP	A	106	115	218	100	221	Trp54_ (tgg/tgA)	Rv0797	-	insertion sequence element IS1547 transposase
891011	0	A	SNP	G	132	113	241	100	245	Leu208Leu (cta/ctG)	Rv0797	-	insertion sequence element IS1547 transposase
893733	0	T	SNP	G	114	96	209	100	210	Leu139Arg (ctg/cGg)	Rv0800	pepC	M18 family aminopeptidase
896979	0	T	SNP	C	104	133	235	99.58	238	Val387Ala (gta/gCa)	Rv0803	purL	phosphoribosylformylglycinamidine synthase 2
900221	0	T	SNP	C	94	96	186	100	190	Val370Val (gta/gtG)	Rv0806c	cpsY	exopolysaccharide phosphotransferase CpsY
902263	0	C	SNP	G	120	117	232	99.16	239	Thr51Thr (acc/acG)	Rv0808	purF	amidophosphoribosyltransferase
903537	0	G	SNP	T	110	94	200	99.51	205	Arg476Leu (cgg/cTg)	Rv0808	purF	amidophosphoribosyltransferase
903550	0	T	SNP	C	113	88	197	99.01	203	Ala480Ala (gct/gcC)	Rv0808	purF	amidophosphoribosyltransferase
903913	0	T	SNP	C	95	93	184	100	188	Gly63Gly (ggt/ggC)	Rv0809	purM	phosphoribosylformylglycinamidine cyclo-ligase PurM
906742	0	T	SNP	C	108	104	212	99.53	213	Val107Ala (gtc/gCc)	Rv0812	-	amino acid aminotransferase
906857	0	A	SNP	G	114	108	217	100	222	Ile145Met (ata/atG)	Rv0812	-	amino acid aminotransferase
919551	0	C	SNP	T	96	90	184	100	186	Val1Val (gtg/gtA)	Rv0825c	-	hypothetical protein
921813	0	C	SNP	G	84	115	198	98.51	202
925453	0	C	SNP	T	112	115	217	99.13	229	Ala31Ala (gcc/gcT)	Rv0833	PE_PGRS13	PE-PGRS family protein PE_PGRS13
926662	0	G	SNP	T	15	34	49	96.08	51	Ala434Ala (gcg/gcT)	Rv0833	PE_PGRS13	PE-PGRS family protein PE_PGRS13
926668	0	A	SNP	G	14	25	39	97.5	40	Gly436Gly (gga/ggG)	Rv0833	PE_PGRS13	PE-PGRS family protein PE_PGRS13
926671	0	T	SNP	G	14	25	38	100	39	Asp437Glu (gat/gaG)	Rv0833	PE_PGRS13	PE-PGRS family protein PE_PGRS13
927110	0	A	SNP	G	85	46	128	100	131	Ser584Gly (agt/Ggt)	Rv0833	PE_PGRS13	PE-PGRS family protein PE_PGRS13
927385	0	A	SNP	G	128	78	202	100	206	Gly675Gly (gga/ggG)	Rv0833	PE_PGRS13	PE-PGRS family protein PE_PGRS13
931123	0	T	SNP	C	114	121	230	100	235	Tyr57Tyr (tat/taC)	Rv0835	lpqQ	lipoprotein LpqQ		phylo (not 4)
932280	0	T	SNP	C	112	101	210	100	213	_218Trp (tag/tGg)	Rv0836c	-	hypothetical protein
934230	0	C	SNP	G	95	79	172	100	174
934611	0	G	SNP	T	110	105	205	100	215
938153	0	A	SNP	G	108	130	235	99.58	239	Gln14Gln (caa/caG)	Rv0842	-	integral membrane protein
941845	0	C	SNP	A	122	106	218	100	228	Ala219Glu (gcg/gAg)	Rv0845	-	sensor histidine kinase NarS
945214	0	G	SNP	A	98	88	184	100	186	Gly93Ser (ggt/Agt)	Rv0848	cysK2	cysteine synthase CysK
945238	0	G	SNP	T	96	82	176	100	178	Ala101Ser (gcc/Tcc)	Rv0848	cysK2	cysteine synthase CysK
949535	0	T	SNP	C	91	113	199	100	204	Ala528Ala (gca/gcG)	Rv0853c	pdc	alpha-keto-acid decarboxylase
950116	0	C	SNP	G	86	89	170	98.87	177	Ala335Pro (gcg/Ccg)	Rv0853c	pdc	alpha-keto-acid decarboxylase
955524	0	A	SNP	G	106	117	219	100	223	Ser150Gly (agc/Ggc)	Rv0859	-	acyltransferase
957117	0	T	SNP	C	89	117	201	100	206	Asp275Asp (gat/gaC)	Rv0860	fadB	fatty oxidation protein FadB
957306	0	C	SNP	T	121	107	225	100	228	Ala338Ala (gcc/gcT)	Rv0860	fadB	fatty oxidation protein FadB
960367	0	A	SNP	G	114	102	208	100	216	Leu749Ser (ttg/tCg)	Rv0862c	-	hypothetical protein
964969	0	T	SNP	C	112	93	188	93.61	219	Ala189Ala (gca/gcG)	Rv0867c	rpfA	resuscitation-promoting factor RpfA
968426	1	A	Ins	G	105	95	200	76.34	200		Rv0872c	PE_PGRS15	PE-PGRS family protein PE_PGRS15
968426	2	A	Ins	C	105	95	200	76.34	200		Rv0872c	PE_PGRS15	PE-PGRS family protein PE_PGRS15
968426	3	A	Ins	C	105	95	200	76.34	200		Rv0872c	PE_PGRS15	PE-PGRS family protein PE_PGRS15
968426	4	A	Ins	G	105	95	200	76.34	200		Rv0872c	PE_PGRS15	PE-PGRS family protein PE_PGRS15
968426	5	A	Ins	G	105	95	200	76.34	200		Rv0872c	PE_PGRS15	PE-PGRS family protein PE_PGRS15
968426	6	A	Ins	G	105	95	200	76.34	200		Rv0872c	PE_PGRS15	PE-PGRS family protein PE_PGRS15
968426	7	A	Ins	T	105	95	200	76.34	200		Rv0872c	PE_PGRS15	PE-PGRS family protein PE_PGRS15
968426	8	A	Ins	T	105	95	200	76.34	200		Rv0872c	PE_PGRS15	PE-PGRS family protein PE_PGRS15
968426	9	A	Ins	G	105	95	200	76.34	200		Rv0872c	PE_PGRS15	PE-PGRS family protein PE_PGRS15
969762	0	C	SNP	G	92	62	151	99.35	155	Gly161Gly (ggg/ggC)	Rv0872c	PE_PGRS15	PE-PGRS family protein PE_PGRS15
976889	1	C	Ins	T	75	74	149	83.71	151		Rv0878c	PPE13	PPE family protein PPE13
979704	0	G	SNP	C	117	112	220	100	229	Gly115Arg (ggc/Cgc)	Rv0881	-	tRNA/rRNA methyltransferase
986463	0	G	SNP	C	93	111	200	99.51	205
989287	0	C	SNP	G	101	121	219	99.55	223	Gly192Ala (ggg/gCg)	Rv0889c	citA	citrate synthase 2
990001	0	G	SNP	C	111	118	225	100	229	Pro866Ala (ccc/Gcc)	Rv0890c	-	HTH-type transcriptional regulator
991939	0	G	SNP	A	120	108	226	98.7	231	Arg220Cys (cgc/Tgc)	Rv0890c	-	HTH-type transcriptional regulator
993346	0	A	SNP	C	105	102	204	100	207	Val37Gly (gtt/gGt)	Rv0891c	-	hypothetical protein
996263	0	G	SNP	A	109	105	211	100	214	Thr11Thr (acc/acT)	Rv0893c	-	S-adenosylmethionine-dependentmethyltransferase
1002172	0	G	SNP	A	115	114	224	100	229	Arg82Trp (cgg/Tgg)	Rv0897c	-	oxidoreductase
1007198	0	A	SNP	G	117	125	239	100	242	Leu328Pro (ctg/cCg)	Rv0904c	accD3	acetyl-CoAcarboxylase carboxyl transferase subunit beta
1008460	0	C	SNP	T	101	117	218	99.54	219	Ser85Phe (tcc/tTc)	Rv0905	echA6	enoyl-CoA hydratase EchA6
1009500	0	C	SNP	T	101	119	217	100	220	Pro186Leu (ccg/cTg)	Rv0906	-	hypothetical protein
1010204	1	C	Ins	G	90	95	185	96.86	185		Rv0907	-	hypothetical protein
1012815	0	C	SNP	G	101	112	210	99.53	214	Ala362Gly (gcc/gGc)	Rv0908	ctpE	metal cation transporter ATPase E
1015774	0	T	SNP	C	92	116	201	98.58	211	Leu126Pro (ctg/cCg)	Rv0911	-	hypothetical protein
1017817	0	C	SNP	G	99	78	176	98.88	179	Gln303His (cag/caC)	Rv0913c	-	dioxygenase
1023911	0	C	SNP	G	97	97	191	100	194
1024346	0	A	SNP	G	94	106	198	99.5	201	Ser46Gly (agt/Ggt)	Rv0918	-	hypothetical protein
1025106	0	T	SNP	C	109	119	224	100	228	Phe141Phe (ttt/ttC)	Rv0919	-	GCN5-like N-acetyltransferase
1029586	0	G	SNP	A	122	101	221	99.55	224	Pro331Leu (ccc/cTc)	Rv0923c	-	hypothetical protein
1034844	1	T	Ins	A	92	77	169	96.02	170
1037012	0	T	SNP	C	112	112	218	100	224	Met5Thr (atg/aCg)	Rv0930	pstA1	phosphate ABC transporter permease PstA
1037911	0	C	SNP	T	98	91	184	100	189	Arg305_ (cga/Tga)	Rv0930	pstA1	phosphate ABC transporter permease PstA
1047165	0	T	SNP	C	120	123	243	100	243	Cys344Arg (tgc/Cgc)	Rv0938	ligD	multifunctional non-homologous end joining DNA repair protein/ATP dependent DNA ligase LigD
1054784	0	C	SNP	G	111	99	207	99.53	211	Arg180Gly (cgc/Ggc)	Rv0945	-	oxidoreductase
1068151	0	T	SNP	C	105	89	192	100	194	His197His (cat/caC)	Rv0956	purN	phosphoribosylglycinamide formyltransferase PurN
1068432	0	A	SNP	G	102	110	207	100	212	Pro76Pro (cca/ccG)	Rv0957	purH	bifunctionalphosphoribosylaminoimidazolecarboxamide formyltransferase/inosinemonophosphate cyclohydrolase
1070702	0	T	SNP	C	119	97	212	100	216	Ser274Pro (tcc/Ccc)	Rv0958	-	magnesium chelatase
1071349	0	G	SNP	C	117	89	200	100	206	Gly32Ala (ggc/gCc)	Rv0959	-	hypothetical protein
1074558	0	G	SNP	A	111	97	204	100	208	Pro186Leu (ccc/cTc)	Rv0962c	lprP	lipoprotein LprP
1075279	0	T	SNP	C	105	93	194	100	198
1076309	0	G	SNP	T	93	91	182	100	184	Pro124Thr (cct/Act)	Rv0964c	-	hypothetical protein
1077312	0	A	SNP	G	99	100	197	100	199	Val175Ala (gtg/gCg)	Rv0966c	-	hypothetical protein
1079927	0	C	SNP	A	88	133	220	100	221	Thr395Thr (acc/acA)	Rv0969	ctpV	copper-exporting ATPase
1080192	0	G	SNP	A	113	82	189	98.98	197	Asp484Asn (gat/Aat)	Rv0969	ctpV	copper-exporting ATPase
1081681	0	T	SNP	C	107	95	198	100	202	Val210Val (gtt/gtC)	Rv0970	-	integral membrane protein
1082588	0	T	SNP	G	105	111	216	99.08	218	Tyr388Ser (tac/tCc)	Rv0972c	fadE12	acyl-CoA dehydrogenase FadE12
1087193	0	G	SNP	C	107	123	227	100	230	Asn51Lys (aac/aaG)	Rv0974c	accD2	acetyl-/propionyl-CoA carboxylase subunit beta
1088600	0	T	SNP	C	88	108	194	100	196	Ile526Val (atc/Gtc)	Rv0976c	-	hypothetical protein
1090188	1	A	Ins	G	122	98	220	94.83	221
1093406	0	A	SNP	G	92	104	192	100	196	Val317Val (gtt/gtC)	Rv0978c	PE_PGRS17	PE-PGRS family protein PE_PGRS17
1094204	0	G	SNP	C	81	56	135	97.86	140	Ala51Ala (gcc/gcG)	Rv0978c	PE_PGRS17	PE-PGRS family protein PE_PGRS17
1094228	0	T	SNP	G	85	44	127	97.73	132	Gln43His (caa/caC)	Rv0978c	PE_PGRS17	PE-PGRS family protein PE_PGRS17
1094303	0	T	SNP	C	102	69	166	98.84	173	Ala18Ala (gca/gcG)	Rv0978c	PE_PGRS17	PE-PGRS family protein PE_PGRS17
1095490	0	A	SNP	G	84	105	187	97.93	193	Val321Ala (gtc/gCc)	Rv0980c	PE_PGRS18	PE-PGRS family protein PE_PGRS18
1095644	0	C	SNP	T	54	103	152	98.74	159	Ala270Thr (gcg/Acg)	Rv0980c	PE_PGRS18	PE-PGRS family protein PE_PGRS18
1095678	0	A	SNP	G	72	83	152	98.1	158	Gly258Gly (ggt/ggC)	Rv0980c	PE_PGRS18	PE-PGRS family protein PE_PGRS18
1096633	0	T	SNP	G	102	108	209	95.02	221
1097220	0	C	SNP	T	122	129	250	100	251	Ser133Ser (tcc/tcT)	Rv0981	mprA	two-component response regulator MrpA
1098523	0	T	SNP	A	104	90	193	100	194	Leu339His (ctt/cAt)	Rv0982	mprB	two component histidine-protein kinase/phosphatase MprB
1099058	0	G	SNP	A	88	115	201	100	203
1100234	0	T	SNP	C	124	101	220	99.12	227	Leu390Pro (ctg/cCg)	Rv0983	pepD	serine protease PepD
1104690	0	T	SNP	G	111	105	216	99.08	218	Phe717Val (ttc/Gtc)	Rv0987	-	adhesion component ABC transporter permease
1106099	0	C	SNP	T	81	100	179	98.91	183	Ile328Ile (atc/atT)	Rv0988	-	hypothetical protein
1106422	0	T	SNP	C	120	98	214	99.54	219	Ile321Val (ata/Gta)	Rv0989c	grcC2	polyprenyl-diphosphate synthase GrcC
1107940	0	A	SNP	C	119	110	224	99.13	231	Ser54Ala (tcc/Gcc)	Rv0990c	-	hypothetical protein
1109975	0	A	SNP	G	109	97	201	100	206	Gln235Arg (cag/cGg)	Rv0993	galU	UTP--glucose-1-phosphate uridylyltransferase
1111852	0	G	SNP	T	107	128	231	99.58	236	Asp81Tyr (gat/Tat)	Rv0995	rimJ	ribosomal-protein-alanine acetyltransferase RimJ
1117990	0	T	SNP	G	90	99	184	100	189	Leu269Arg (ctg/cGg)	Rv1001	arcA	arginine deiminase
1126889	0	G	SNP	C	86	111	197	100	197	Arg39Gly (cgc/Ggc)	Rv1007c	metS	methionine--tRNA ligase
1127648	0	C	SNP	A	106	118	222	99.56	225	Thr187Asn (acc/aAc)	Rv1008	tatD	deoxyribonuclease TatD
1138662	0	C	SNP	T	123	77	196	99.5	201	Ser116Ser (tcc/tcT)	Rv1019	-	transcriptional regulator
1139089	0	G	SNP	C	106	100	205	99.04	208	Thr41Thr (acg/acC)	Rv1020	mfd	transcription-repair coupling factor
1144409	0	T	SNP	G	109	101	207	99.53	211	Ile225Ser (atc/aGc)	Rv1022	lpqU	lipoprotein LpqU
1144585	0	A	SNP	G	105	103	204	100	208	Arg8Gly (agg/Ggg)	Rv1023	eno	enolase
1148259	0	A	SNP	G	117	127	242	100	244
1149551	0	C	SNP	T	112	123	233	100	235	Glu712Glu (gag/gaA)	Rv1028c	kdpD	sensor protein KdpD
1150585	0	G	SNP	A	117	106	217	100	223	Pro368Ser (ccc/Tcc)	Rv1028c	kdpD	sensor protein KdpD
1151054	0	C	SNP	G	113	132	239	99.59	246	Ser211Ser (tcg/tcC)	Rv1028c	kdpD	sensor protein KdpD
1152805	0	T	SNP	A	106	107	209	99.53	214	Leu265Gln (ctg/cAg)	Rv1029	kdpA	potassium-transporting ATPase subunit A
1152863	0	A	SNP	G	92	95	185	99.47	188	Gln284Gln (caa/caG)	Rv1029	kdpA	potassium-transporting ATPase subunit A
1153388	0	C	SNP	T	76	90	164	100	166	Asn459Asn (aac/aaT)	Rv1029	kdpA	potassium-transporting ATPase subunit A
1160770	0	T	SNP	A	130	94	221	97.82	229	Gln20Leu (cag/cTg)	Rv1037c	esxI	ESAT-6 like protein EsxI
1163134	0	T	SNP	C	114	77	184	100	191	Gly81Gly (gga/ggG)	Rv1040c	PE8	PE family protein PE8
1164336	0	G	SNP	A	100	105	201	99.51	206
1164571	0	A	SNP	G	100	102	200	100	202
1165521	1	T	Ins	A	84	102	186	94.42	186
1168715	1	C	Ins	T	109	100	209	95.87	209
1173750	0	G	SNP	T	111	99	206	100	210	Ala290Ala (gcg/gcT)	Rv1050	-	oxidoreductase
1177184	0	C	SNP	A	91	98	185	98.44	192
1177943	0	G	SNP	A	97	97	191	98.98	196	Val106Met (gtg/Atg)	Rv1056	-	hypothetical protein
1178116	0	T	SNP	C	106	101	204	100	207	Thr163Thr (act/acC)	Rv1056	-	hypothetical protein
1189197	0	C	Del	GAP	53	81	130	85.9	156		Rv1067c	PE_PGRS19	PE-PGRS family protein PE_PGRS19
1189198	0	G	Del	GAP	53	81	130	87.01	154		Rv1067c	PE_PGRS19	PE-PGRS family protein PE_PGRS19
1189199	0	C	Del	GAP	53	81	130	88.74	151		Rv1067c	PE_PGRS19	PE-PGRS family protein PE_PGRS19
1189200	0	C	Del	GAP	53	82	131	91.84	147		Rv1067c	PE_PGRS19	PE-PGRS family protein PE_PGRS19
1189201	0	G	Del	GAP	53	82	131	93.1	145		Rv1067c	PE_PGRS19	PE-PGRS family protein PE_PGRS19
1189202	0	T	Del	GAP	53	82	131	97.83	138		Rv1067c	PE_PGRS19	PE-PGRS family protein PE_PGRS19
1190093	0	A	SNP	C	132	91	221	91.02	245	Leu111Trp (ttg/tGg)	Rv1067c	PE_PGRS19	PE-PGRS family protein PE_PGRS19
1191350	0	T	Del	GAP	18	53	72	80.68	88		Rv1068c	PE_PGRS20	PE-PGRS family protein PE_PGRS20
1191351	0	G	Del	GAP	18	53	72	82.56	86		Rv1068c	PE_PGRS20	PE-PGRS family protein PE_PGRS20
1191352	0	C	Del	GAP	18	53	72	83.53	85		Rv1068c	PE_PGRS20	PE-PGRS family protein PE_PGRS20
1191353	0	C	Del	GAP	18	53	72	83.53	85		Rv1068c	PE_PGRS20	PE-PGRS family protein PE_PGRS20
1191354	0	G	Del	GAP	18	53	72	83.53	85		Rv1068c	PE_PGRS20	PE-PGRS family protein PE_PGRS20
1191355	0	G	Del	GAP	18	53	72	87.65	81		Rv1068c	PE_PGRS20	PE-PGRS family protein PE_PGRS20
1191356	0	C	Del	GAP	18	53	72	88.75	80		Rv1068c	PE_PGRS20	PE-PGRS family protein PE_PGRS20
1191357	0	G	Del	GAP	18	53	72	92.21	77		Rv1068c	PE_PGRS20	PE-PGRS family protein PE_PGRS20
1191358	0	T	Del	GAP	18	53	72	93.42	76		Rv1068c	PE_PGRS20	PE-PGRS family protein PE_PGRS20
1191359	0	T	Del	GAP	18	53	72	94.67	75		Rv1068c	PE_PGRS20	PE-PGRS family protein PE_PGRS20
1191360	0	G	Del	GAP	18	53	72	94.67	75		Rv1068c	PE_PGRS20	PE-PGRS family protein PE_PGRS20
1191361	0	C	Del	GAP	18	53	72	94.67	75		Rv1068c	PE_PGRS20	PE-PGRS family protein PE_PGRS20
1191362	0	C	Del	GAP	18	53	72	94.67	75		Rv1068c	PE_PGRS20	PE-PGRS family protein PE_PGRS20
1191363	0	G	Del	GAP	18	53	72	94.67	75		Rv1068c	PE_PGRS20	PE-PGRS family protein PE_PGRS20
1191364	0	C	Del	GAP	18	53	72	94.67	75		Rv1068c	PE_PGRS20	PE-PGRS family protein PE_PGRS20
1191365	0	C	Del	GAP	18	53	72	95.95	74		Rv1068c	PE_PGRS20	PE-PGRS family protein PE_PGRS20
1191366	0	G	Del	GAP	18	53	72	95.95	74		Rv1068c	PE_PGRS20	PE-PGRS family protein PE_PGRS20
1191367	0	C	Del	GAP	18	53	72	97.26	73		Rv1068c	PE_PGRS20	PE-PGRS family protein PE_PGRS20
1191368	0	C	Del	GAP	18	53	72	95.95	74		Rv1068c	PE_PGRS20	PE-PGRS family protein PE_PGRS20
1191369	0	G	Del	GAP	18	53	72	94.67	75		Rv1068c	PE_PGRS20	PE-PGRS family protein PE_PGRS20
1191370	0	C	Del	GAP	18	53	72	94.67	75		Rv1068c	PE_PGRS20	PE-PGRS family protein PE_PGRS20
1191371	0	C	Del	GAP	18	53	72	94.67	75		Rv1068c	PE_PGRS20	PE-PGRS family protein PE_PGRS20
1191372	0	G	Del	GAP	18	53	72	94.67	75		Rv1068c	PE_PGRS20	PE-PGRS family protein PE_PGRS20
1191373	0	C	Del	GAP	18	53	72	94.67	75		Rv1068c	PE_PGRS20	PE-PGRS family protein PE_PGRS20
1191374	0	C	Del	GAP	18	53	72	94.67	75		Rv1068c	PE_PGRS20	PE-PGRS family protein PE_PGRS20
1191375	0	G	Del	GAP	18	53	72	95.95	74		Rv1068c	PE_PGRS20	PE-PGRS family protein PE_PGRS20
1191376	0	G	Del	GAP	18	53	72	95.95	74		Rv1068c	PE_PGRS20	PE-PGRS family protein PE_PGRS20
1191497	0	T	SNP	A	45	5	49	83.33	60	Thr218Ser (acg/Tcg)	Rv1068c	PE_PGRS20	PE-PGRS family protein PE_PGRS20
1191741	0	G	SNP	A	121	58	175	87.75	204	Tyr136Tyr (tac/taT)	Rv1068c	PE_PGRS20	PE-PGRS family protein PE_PGRS20
1200418	0	A	SNP	G	97	108	204	100	205
1204264	0	A	SNP	G	103	128	229	98.72	234	Ala66Ala (gca/gcG)	Rv1079	metB	cystathionine gamma-synthase
1211369	0	A	SNP	C	110	116	224	100	226	Ser259Arg (agc/Cgc)	Rv1086	-	(2Z,6E)-farnesyl diphosphate synthase
1212336	0	C	Del	GAP	61	19	80	77.67	103		Rv1087	PE_PGRS21	PE-PGRS family protein PE_PGRS21
1212337	0	G	Del	GAP	61	19	80	76.92	104		Rv1087	PE_PGRS21	PE-PGRS family protein PE_PGRS21
1212338	0	G	Del	GAP	61	19	80	76.92	104		Rv1087	PE_PGRS21	PE-PGRS family protein PE_PGRS21
1212339	0	C	Del	GAP	61	19	80	78.43	102		Rv1087	PE_PGRS21	PE-PGRS family protein PE_PGRS21
1212340	0	G	Del	GAP	61	19	80	76.92	104		Rv1087	PE_PGRS21	PE-PGRS family protein PE_PGRS21
1212341	0	G	Del	GAP	61	19	80	77.67	103		Rv1087	PE_PGRS21	PE-PGRS family protein PE_PGRS21
1212342	0	T	Del	GAP	61	19	80	80.81	99		Rv1087	PE_PGRS21	PE-PGRS family protein PE_PGRS21
1212343	0	G	Del	GAP	61	19	80	80	100		Rv1087	PE_PGRS21	PE-PGRS family protein PE_PGRS21
1212344	0	C	Del	GAP	61	19	80	85.11	94		Rv1087	PE_PGRS21	PE-PGRS family protein PE_PGRS21
1212345	0	C	Del	GAP	61	19	80	84.21	95		Rv1087	PE_PGRS21	PE-PGRS family protein PE_PGRS21
1212346	0	G	Del	GAP	61	19	80	82.47	97		Rv1087	PE_PGRS21	PE-PGRS family protein PE_PGRS21
1212347	0	G	Del	GAP	61	19	80	84.21	95		Rv1087	PE_PGRS21	PE-PGRS family protein PE_PGRS21
1212348	0	C	Del	GAP	61	19	80	85.11	94		Rv1087	PE_PGRS21	PE-PGRS family protein PE_PGRS21
1212349	0	G	Del	GAP	61	19	80	84.21	95		Rv1087	PE_PGRS21	PE-PGRS family protein PE_PGRS21
1212350	0	G	Del	GAP	61	19	80	84.21	95		Rv1087	PE_PGRS21	PE-PGRS family protein PE_PGRS21
1212351	0	T	Del	GAP	61	19	80	97.56	82		Rv1087	PE_PGRS21	PE-PGRS family protein PE_PGRS21
1212352	0	G	Del	GAP	61	19	80	97.56	82		Rv1087	PE_PGRS21	PE-PGRS family protein PE_PGRS21
1212353	0	T	Del	GAP	61	19	80	97.56	82		Rv1087	PE_PGRS21	PE-PGRS family protein PE_PGRS21
1212354	0	C	Del	GAP	61	19	80	97.56	82		Rv1087	PE_PGRS21	PE-PGRS family protein PE_PGRS21
1212355	0	G	Del	GAP	61	19	80	97.56	82		Rv1087	PE_PGRS21	PE-PGRS family protein PE_PGRS21
1212356	0	G	Del	GAP	61	19	80	97.56	82		Rv1087	PE_PGRS21	PE-PGRS family protein PE_PGRS21
1212357	0	C	Del	GAP	61	19	80	97.56	82		Rv1087	PE_PGRS21	PE-PGRS family protein PE_PGRS21
1212358	0	G	Del	GAP	61	19	80	97.56	82		Rv1087	PE_PGRS21	PE-PGRS family protein PE_PGRS21
1212359	0	G	Del	GAP	61	19	80	97.56	82		Rv1087	PE_PGRS21	PE-PGRS family protein PE_PGRS21
1212360	0	T	Del	GAP	61	19	80	97.56	82		Rv1087	PE_PGRS21	PE-PGRS family protein PE_PGRS21
1212361	0	G	Del	GAP	61	19	80	97.56	82		Rv1087	PE_PGRS21	PE-PGRS family protein PE_PGRS21
1212362	0	C	Del	GAP	61	19	80	97.56	82		Rv1087	PE_PGRS21	PE-PGRS family protein PE_PGRS21
1212624	0	C	SNP	T	7	9	15	94.12	17	Gly355Gly (ggc/ggT)	Rv1087	PE_PGRS21	PE-PGRS family protein PE_PGRS21
1212626	0	A	SNP	C	4	9	13	92.86	14	Asp356Ala (gac/gCc)	Rv1087	PE_PGRS21	PE-PGRS family protein PE_PGRS21
1212816	0	C	SNP	A	4	4	7	88.89	9	Gly419Gly (ggc/ggA)	Rv1087	PE_PGRS21	PE-PGRS family protein PE_PGRS21
1212825	0	T	SNP	C	43	54	96	97	100	Gly422Gly (ggt/ggC)	Rv1087	PE_PGRS21	PE-PGRS family protein PE_PGRS21
1212827	0	T	SNP	G	42	55	96	97	100	Val423Gly (gtc/gGc)	Rv1087	PE_PGRS21	PE-PGRS family protein PE_PGRS21
1212834	0	T	SNP	G	45	58	102	100	103	Gly425Gly (ggt/ggG)	Rv1087	PE_PGRS21	PE-PGRS family protein PE_PGRS21
1212837	0	T	SNP	C	51	60	109	100	111	Ala426Ala (gct/gcC)	Rv1087	PE_PGRS21	PE-PGRS family protein PE_PGRS21
1212971	0	T	SNP	C	106	90	190	98.99	198	Val471Ala (gtc/gCc)	Rv1087	PE_PGRS21	PE-PGRS family protein PE_PGRS21
1214700	0	A	SNP	G	83	106	185	88.73	213	His63Arg (cac/cGc)	Rv1088	PE9	PE family protein PE9
1215105	0	T	Del	GAP	96	116	210	99.07	214
1216866	0	A	SNP	G	144	98	237	99.59	243	Asp133Gly (gac/gGc)	Rv1091	PE_PGRS22	PE-PGRS family protein PE_PGRS22
1220680	0	T	SNP	C	124	112	230	100	236	Val36Ala (gta/gCa)	Rv1093	glyA1	serine hydroxymethyltransferase
1220711	0	T	SNP	C	126	112	235	100	238	Ser46Ser (agt/agC)	Rv1093	glyA1	serine hydroxymethyltransferase
1224367	0	T	SNP	C	55	45	99	100	100
1227830	0	G	SNP	T	113	103	214	99.54	217	Thr285Thr (acc/acA)	Rv1099c	glpX	fructose 1,6-bisphosphatase
1230778	0	G	SNP	A	90	114	202	100	204	Thr65Ile (acc/aTc)	Rv1102c	mazF3	mRNA interferase MazF3
1231273	0	C	Del	GAP	73	88	159	92	175		Rv1103c	mazE3	antitoxin MazE3
1240744	0	C	SNP	A	101	109	207	99.53	211	Asn186Lys (aac/aaA)	Rv1115	-	hypothetical protein
1244259	0	A	SNP	C	96	90	184	99.47	187	Arg185Arg (agg/Cgg)	Rv1121	zwf1	glucose-6-phosphate 1-dehydrogenase
1247391	0	A	SNP	C	110	108	216	100	218	Ser89Arg (agc/Cgc)	Rv1124	ephC	epoxide hydrolase EphC
1248382	0	A	SNP	G	137	98	233	100	235	Ser101Gly (agc/Ggc)	Rv1125	-	hypothetical protein
1248936	0	G	SNP	C	117	120	234	99.58	238	Pro285Pro (ccg/ccC)	Rv1125	-	hypothetical protein
1248978	0	T	SNP	C	110	131	235	99.59	242	Ala299Ala (gct/gcC)	Rv1125	-	hypothetical protein
1250340	0	A	SNP	G	114	105	213	100	219	Ala355Ala (gct/gcC)	Rv1127c	ppdK	pyruvate, phosphate dikinase PpdK
1251199	0	C	SNP	T	93	100	190	99.48	194	Gly69Glu (gga/gAa)	Rv1127c	ppdK	pyruvate, phosphate dikinase PpdK
1252164	0	T	SNP	C	94	74	166	99.41	169	Glu270Gly (gaa/gGa)	Rv1128c	-	hypothetical protein
1254562	0	A	SNP	G	101	108	208	99.52	210	Asp3Gly (gat/gGt)	Rv1130	prpD	methylcitrate dehydratase PrpD
1255928	0	C	SNP	T	84	102	181	100	186	Gly458Gly (ggc/ggT)	Rv1130	prpD	methylcitrate dehydratase PrpD
1257390	0	C	SNP	T	82	105	185	99.47	188	Ser22Ser (agc/agT)	Rv1132	-	hypothetical protein
1265828	0	G	SNP	A	100	125	223	100	225	Leu221Leu (ctg/Ttg)	Rv1138c	-	oxidoreductase
1271187	0	C	SNP	G	125	89	210	99.53	215	Thr11Ser (acc/aGc)	Rv1144	-	oxidoreductase
1273250	1	G	Ins	A	88	99	187	94.92	189		Rv1145	-	transmembrane transport protein
1275957	0	T	SNP	C	117	100	214	99.09	219
1277869	1	G	Ins	T	74	99	173	96.65	173
1281118	0	T	SNP	C	99	102	201	100	201	Thr123Ala (acg/Gcg)	Rv1154c	-	hypothetical protein
1281771	0	T	SNP	C	95	115	206	100	210	Ser115Pro (tcg/Ccg)	Rv1155	-	pyridoxine/pyridoxamine 5'-phosphate oxidase
1281984	0	G	SNP	A	100	127	224	100	227
1287100	0	G	SNP	A	107	88	192	98.48	198
1292102	0	A	SNP	G	131	102	230	100	233	Pro346Pro (cca/ccG)	Rv1162	narH	nitrate reductase subunit beta
1306259	0	A	SNP	G	111	80	189	99.48	192	Ala656Ala (gct/gcC)	Rv1175c	fadH	NADPH dependent 2,4-dienoyl-CoA reductase FadH
1307598	0	C	SNP	G	104	118	216	100	222	Cys210Ser (tgc/tCc)	Rv1175c	fadH	NADPH dependent 2,4-dienoyl-CoA reductase FadH
1308317	0	T	SNP	C	123	102	225	99.56	226	His159Arg (cat/cGt)	Rv1176c	-	hypothetical protein
1313337	1	A	Ins	G	7	40	47	92.16	47
1313338	0	A	SNP	C	9	40	48	100	49
1315191	0	A	SNP	C	107	103	206	100	210	_489Tyr (taa/taC)	Rv1180	pks3	polyketide beta-ketoacyl synthase
1315884	0	G	SNP	A	109	123	226	100	232	Ala217Ala (gcg/gcA)	Rv1181	pks4	polyketide beta-ketoacyl synthase
1325650	0	G	SNP	A	77	113	189	100	190
1327890	0	G	SNP	A	112	102	210	99.53	215	Asp472Asp (gac/gaT)	Rv1186c	-	hypothetical protein
1328687	0	G	SNP	C	95	102	196	99.49	198	Pro207Ala (ccc/Gcc)	Rv1186c	-	hypothetical protein
1338837	0	A	SNP	G	86	80	165	99.4	167
1340500	0	G	SNP	T	95	91	183	100	186	Met384Ile (atg/atT)	Rv1196	PPE18	PPE family protein PPE18
1341023	0	A	SNP	G	47	42	88	96.74	92	Gln6Gln (caa/caG)	Rv1198	esxL	ESAT-6 like protein EsxL
1341029	0	G	SNP	T	51	42	91	95.88	97	Gly8Gly (ggg/ggT)	Rv1198	esxL	ESAT-6 like protein EsxL
1341044	0	C	SNP	T	59	47	104	99.07	107	His13His (cac/caT)	Rv1198	esxL	ESAT-6 like protein EsxL
1341099	0	A	SNP	G	81	53	130	91.78	146	Ile32Val (att/Gtt)	Rv1198	esxL	ESAT-6 like protein EsxL
1341114	0	A	SNP	G	85	62	142	93.63	157	Thr37Ala (acc/Gcc)	Rv1198	esxL	ESAT-6 like protein EsxL
1341120	0	A	SNP	G	88	67	155	91.72	169	Ser39Gly (agt/Ggt)	Rv1198	esxL	ESAT-6 like protein EsxL
1341295	0	A	SNP	G	107	118	222	99.56	226
1345016	0	C	SNP	T	92	96	186	98.95	190	Ala52Thr (gcc/Acc)	Rv1201c	dapD	2,3,4,5-tetrahydropyridine-2,6-dicarboxylate N-succinyltransferase
1351172	0	A	SNP	G	92	86	176	99.44	179
1355438	0	G	SNP	A	96	88	180	98.4	187	Ala75Val (gcc/gTc)	Rv1212c	glgA	capsular glucan synthase
1355607	0	C	SNP	T	119	97	213	98.63	219	Gly19Arg (ggg/Agg)	Rv1212c	glgA	capsular glucan synthase
1360209	0	T	SNP	C	97	107	201	100	204	Ala531Ala (gca/gcG)	Rv1217c	-	tetronasin ABC transporter integral membrane protein
1361190	0	G	SNP	A	126	117	236	100	243	Ser204Ser (agc/agT)	Rv1217c	-	tetronasin ABC transporter integral membrane protein
1361220	0	C	SNP	T	110	106	211	99.08	218	Val194Val (gtg/gtA)	Rv1217c	-	tetronasin ABC transporter integral membrane protein
1362006	0	T	SNP	C	80	79	156	98.15	162	Gln243Arg (caa/cGa)	Rv1218c	-	tetronasin ABC transporter ATP-binding protein
1365837	1	C	Ins	G	108	102	210	93.75	211
1365837	2	C	Ins	G	107	101	208	92.86	209
1367484	0	T	SNP	G	118	103	220	100	221	Trp8Gly (tgg/Ggg)	Rv1224	tatB	Sec-independent protein translocase protein TatB
1371470	0	G	SNP	A	70	96	165	100	166	Arg184His (cgt/cAt)	Rv1228	lpqX	lipoprotein LpqX
1374065	0	T	SNP	C	95	87	176	99.45	183	Ser45Gly (agc/Ggc)	Rv1230c	-	membrane protein
1375724	0	A	SNP	C	95	102	195	100	197	Cys149Gly (tgc/Ggc)	Rv1232c	-	hypothetical protein
1377568	0	A	SNP	G	123	96	213	100	219	Val15Val (gta/gtG)	Rv1235	lpqY	trehalose ABC transporter substrate-binding lipoprotein LpqY
1382628	0	T	SNP	C	92	105	192	99.49	198	Lys139Glu (aaa/Gaa)	Rv1239c	corA	magnesium and cobalt transport transmembrane protein CorA
1390763	0	C	SNP	T	97	85	179	99.45	183	Val764Met (gtg/Atg)	Rv1248c	-	multifunctional 2-oxoglutarate dehydrogenase E1 component /2-oxoglutarate dehydrogenase dihydrolipoyllysine-residue succinyltransferase
1393626	0	A	SNP	G	120	101	214	100	221	Leu119Leu (ctt/ctC)	Rv1249c	-	membrane protein
1396618	0	C	SNP	A	106	118	222	99.56	225	Glu875_ (gag/Tag)	Rv1251c	-	hypothetical protein
1396922	0	T	SNP	C	126	86	212	100	212	Thr773Thr (aca/acG)	Rv1251c	-	hypothetical protein
1398759	0	G	SNP	A	77	92	167	100	169	Ala161Val (gct/gTt)	Rv1251c	-	hypothetical protein
1401033	0	C	SNP	T	69	109	176	100	178	Ser355Leu (tcg/tTg)	Rv1253	deaD	ATP-dependent RNA helicase DeaD
1405848	0	C	SNP	T	107	91	190	100	198	Gly79Gly (ggg/ggA)	Rv1257c	-	oxidoreductase
1411210	0	T	SNP	G	116	113	225	100	229	Val260Val (gtt/gtG)	Rv1263	amiB2	amidase AmiB
1413148	0	C	SNP	T	76	107	168	99.46	184
1414021	0	C	SNP	T	80	102	182	100	182	Arg607Gln (cgg/cAg)	Rv1266c	pknH	serine/threonine-protein kinase PknH
1419192	0	G	SNP	A	93	66	157	97.55	163	Thr186Met (acg/aTg)	Rv1270c	lprA	lipoprotein LprA
1421398	0	G	SNP	A	96	106	200	100	202	Ser303Phe (tct/tTt)	Rv1272c	-	drug ABC transporter ATP-binding protein
1425474	0	C	SNP	A	130	101	231	99.14	233	Gly147Gly (ggg/ggT)	Rv1276c	-	hypothetical protein
1436782	0	G	SNP	A	95	97	187	98.46	195	Ala112Ala (gcc/gcT)	Rv1283c	oppB	oligopeptide ABC transporter permease OppB
1437284	0	G	SNP	A	88	95	179	99.46	184
1437345	0	C	SNP	T	80	88	167	99.41	169	Leu8Leu (ctg/Ttg)	Rv1284	canA	beta-carbonic anhydrase
1440090	0	C	SNP	T	95	96	188	100	191	Thr395Ile (acc/aTc)	Rv1286	-	bifunctional sulfate adenyltransferase subunit 1 CysN/adenylylsulfate kinase CysC
1440469	0	C	SNP	G	84	96	177	100	180	Pro521Pro (ccc/ccG)	Rv1286	-	bifunctional sulfate adenyltransferase subunit 1 CysN/adenylylsulfate kinase CysC
1445430	0	C	SNP	A	113	85	193	100	198
1445781	0	A	SNP	G	95	118	213	100	213	Ala18Ala (gct/gcC)	Rv1291c	-	hypothetical protein
1447371	0	C	SNP	T	92	95	187	100	187	Leu331Leu (ctc/ctT)	Rv1292	argS	arginine--tRNA ligase
1450316	0	C	SNP	T	88	64	151	98.7	154	Ala314Ala (gcc/gcT)	Rv1294	thrA	homoserine dehydrogenase
1453006	0	C	SNP	T	88	110	195	99	200
1457144	0	C	SNP	T	119	95	209	99.53	215	Arg194Cys (cgc/Tgc)	Rv1300	hemK	release factor glutamine methyltransferase
1463106	0	A	SNP	G	68	116	183	99.46	185	Ile422Val (atc/Gtc)	Rv1307	atpH	ATP synthase subunit b/delta
1468208	0	A	SNP	C	87	90	171	90.77	195	Leu433Arg (ctg/cGg)	Rv1313c	-	insertion sequence element IS1557 transposase
1468492	0	C	SNP	A	123	134	253	100	257	Leu338Leu (ctg/ctT)	Rv1313c	-	insertion sequence element IS1557 transposase
1471659	0	C	SNP	T	117	106	222	100	223
1472753	0	A	SNP	C	97	71	168	97.67	172		Rvnr01	-	rRNA			streptomycin (SM)
1478357	0	G	SNP	T	100	99	198	100	199	Pro254Pro (ccc/ccA)	Rv1317c	alkA	bifunctional regulatory protein/DNA repair enzyme AlkA
1479085	0	T	SNP	C	90	114	199	100	204	Ile12Val (atc/Gtc)	Rv1317c	alkA	bifunctional regulatory protein/DNA repair enzyme AlkA
1482627	0	T	SNP	C	108	110	214	99.54	219	Thr531Ala (acg/Gcg)	Rv1320c	-	adenylate cyclase
1484708	0	A	SNP	C	104	100	202	100	204	Ser144Arg (agc/Cgc)	Rv1321	-	endonuclease NucS
1489142	0	C	SNP	T	106	111	207	95.59	227	Gly275Asp (ggc/gAc)	Rv1325c	PE_PGRS24	PE-PGRS family protein PE_PGRS24
1489908	0	T	SNP	C	99	97	194	98	200	Asn20Asp (aac/Gac)	Rv1325c	PE_PGRS24	PE-PGRS family protein PE_PGRS24
1490905	0	A	SNP	G	92	93	182	100	185	Ser470Pro (tct/Cct)	Rv1326c	glgB	1,4-alpha-glucan branching protein
1495836	0	G	SNP	A	64	112	169	100	176	Val425Met (gtg/Atg)	Rv1328	glgP	glycogen phosphorylase
1498951	0	G	SNP	T	112	105	214	100	217	Thr80Lys (acg/aAg)	Rv1329c	dinG	ATP-dependent helicase DinG
1499213	0	T	Del	GAP	89	68	153	99.37	158		Rv1330c	pncB1	nicotinic acid phosphoribosyltransferase PncB1
1499214	0	C	Del	GAP	89	68	153	100	157		Rv1330c	pncB1	nicotinic acid phosphoribosyltransferase PncB1
1499215	0	A	Del	GAP	89	68	153	100	157		Rv1330c	pncB1	nicotinic acid phosphoribosyltransferase PncB1
1499216	0	G	Del	GAP	89	68	153	100	157		Rv1330c	pncB1	nicotinic acid phosphoribosyltransferase PncB1
1499217	0	G	Del	GAP	89	68	153	100	157		Rv1330c	pncB1	nicotinic acid phosphoribosyltransferase PncB1
1499218	0	C	Del	GAP	89	68	153	100	157		Rv1330c	pncB1	nicotinic acid phosphoribosyltransferase PncB1
1499219	0	C	Del	GAP	89	68	153	100	157		Rv1330c	pncB1	nicotinic acid phosphoribosyltransferase PncB1
1499220	0	G	Del	GAP	89	68	153	100	157		Rv1330c	pncB1	nicotinic acid phosphoribosyltransferase PncB1
1499221	0	G	SNP	A	89	69	154	100	158	Pro447Ser (ccg/Tcg)	Rv1330c	pncB1	nicotinic acid phosphoribosyltransferase PncB1
1499274	0	C	SNP	G	103	91	190	100	194	Gly429Ala (ggc/gCc)	Rv1330c	pncB1	nicotinic acid phosphoribosyltransferase PncB1
1501700	0	G	SNP	A	115	108	217	100	223	Val34Val (gtg/gtA)	Rv1333	-	hydrolase
1502037	1	G	Ins	T	85	94	179	96.24	180		Rv1333	-	hydrolase
1509685	0	C	SNP	T	97	78	173	99.43	176	Leu135Leu (ctc/ctT)	Rv1345	mbtM	long-chain-fatty-acid--ACP ligase MbtM
1513189	0	C	SNP	T	97	102	197	100	199	Ala48Val (gct/gTt)	Rv1348	irtA	iron ABC transporter ATP-binding protein/permease IrtA
1519897	0	T	SNP	C	76	114	186	98.96	192	Gln30Arg (cag/cGg)	Rv1353c	-	HTH-type transcriptional regulator
1526819	0	C	SNP	A	100	127	224	100	227	Arg70Arg (cgg/Agg)	Rv1358	-	transcriptional regulator
1533241	0	G	SNP	C	111	109	215	97.78	225	Thr131Thr (acc/acG)	Rv1361c	PPE19	PPE family protein PPE19
1533583	0	G	SNP	A	84	103	183	98.42	190	Tyr17Tyr (tac/taT)	Rv1361c	PPE19	PPE family protein PPE19
1533624	0	A	SNP	C	80	101	179	97.84	185	Phe4Val (ttc/Gtc)	Rv1361c	PPE19	PPE family protein PPE19
1536251	0	G	SNP	T	116	111	224	99.56	228	Ala465Glu (gcg/gAg)	Rv1364c	-	sigma factor regulatory protein
1540141	0	T	SNP	C	68	98	165	100	166	Ile169Val (atc/Gtc)	Rv1367c	-	hypothetical protein
1540484	0	C	SNP	G	110	111	220	99.55	222	Leu54Leu (ctg/ctC)	Rv1367c	-	hypothetical protein
1544255	0	C	SNP	T	107	82	187	100	189	Arg299Arg (cgc/cgT)	Rv1371	-	membrane protein
1546703	0	C	SNP	T	104	108	211	99.53	213	Pro231Leu (ccg/cTg)	Rv1373	-	glycolipid sulfotransferase
1547125	0	T	SNP	C	85	82	166	100	167	Thr136Ala (aca/Gca)	Rv1374c	-	hypothetical protein
1552547	0	G	SNP	A	99	92	186	100	191	Arg37Trp (cgg/Tgg)	Rv1378c	-	hypothetical protein
1563717	0	C	SNP	T	95	121	214	100	216	Val8Val (gtc/gtT)	Rv1388	mihF	integration host factor MihF
1569602	0	G	SNP	A	92	100	190	99.48	193	Val456Val (gtc/gtT)	Rv1394c	cyp132	cytochrome P450 Cyp132
1570566	0	C	SNP	A	107	98	200	100	205	Arg135Leu (cgg/cTg)	Rv1394c	cyp132	cytochrome P450 Cyp132
1573660	0	T	SNP	G	113	87	197	100	200	Arg66Ser (aga/agC)	Rv1396c	PE_PGRS25	PE-PGRS family protein PE_PGRS25
1575211	0	G	SNP	A	120	97	215	99.54	218	Pro200Leu (ccg/cTg)	Rv1399c	nlhH	carboxylesterase NlhH
1582192	0	C	SNP	G	107	95	200	99.51	203	Pro9Pro (ccc/ccG)	Rv1406	fmt	methionyl-tRNA formyltransferase
1588899	0	G	SNP	T	101	133	231	100	234	Ala111Ala (gcg/gcT)	Rv1412	ribC	riboflavin synthase
1593331	0	G	SNP	A	103	83	184	100	186
1595342	0	T	SNP	C	93	84	173	100	177	Val434Ala (gtg/gCg)	Rv1420	uvrC	excinuclease ABC subunit UvrC
1597190	0	C	SNP	T	121	106	225	99.56	228	Leu104Leu (ctg/Ttg)	Rv1422	-	hypothetical protein
1604060	0	G	SNP	A	89	76	162	99.4	166	Pro234Ser (ccg/Tcg)	Rv1428c	-	hypothetical protein
1608276	0	A	SNP	C	87	87	172	100	174	Asn65Thr (aac/aCc)	Rv1431	-	hypothetical protein
1609840	0	A	SNP	G	115	105	213	100	220	Pro586Pro (cca/ccG)	Rv1431	-	hypothetical protein
1612624	1	T	Ins	A	82	67	149	78.01	149		Rv1435c	-	hypothetical protein
1612624	2	T	Ins	T	82	67	149	78.01	149		Rv1435c	-	hypothetical protein
1612624	3	T	Ins	C	82	67	149	78.01	149		Rv1435c	-	hypothetical protein
1612624	4	T	Ins	G	82	67	149	78.01	149		Rv1435c	-	hypothetical protein
1612624	5	T	Ins	G	82	67	149	78.01	149		Rv1435c	-	hypothetical protein
1612624	6	T	Ins	T	82	67	149	78.01	149		Rv1435c	-	hypothetical protein
1612624	7	T	Ins	A	81	67	148	77.49	149		Rv1435c	-	hypothetical protein
1612624	8	T	Ins	C	82	67	149	78.01	149		Rv1435c	-	hypothetical protein
1612624	9	T	Ins	C	82	67	149	78.01	149		Rv1435c	-	hypothetical protein
1612624	10	T	Ins	G	81	67	148	77.49	149		Rv1435c	-	hypothetical protein
1612624	11	T	Ins	G	82	67	149	78.01	149		Rv1435c	-	hypothetical protein
1612624	12	T	Ins	T	82	67	149	78.01	149		Rv1435c	-	hypothetical protein
1612624	13	T	Ins	G	82	67	149	78.01	149		Rv1435c	-	hypothetical protein
1612624	14	T	Ins	C	82	67	149	78.01	149		Rv1435c	-	hypothetical protein
1612624	15	T	Ins	G	81	67	148	77.49	149		Rv1435c	-	hypothetical protein
1612624	16	T	Ins	C	82	67	149	78.01	149		Rv1435c	-	hypothetical protein
1612624	17	T	Ins	C	82	67	149	78.01	149		Rv1435c	-	hypothetical protein
1612624	18	T	Ins	A	82	67	149	78.01	149		Rv1435c	-	hypothetical protein
1612624	19	T	Ins	G	82	67	149	78.01	149		Rv1435c	-	hypothetical protein
1612624	20	T	Ins	G	82	67	149	78.01	149		Rv1435c	-	hypothetical protein
1612624	21	T	Ins	G	82	67	149	78.01	149		Rv1435c	-	hypothetical protein
1613035	0	T	SNP	C	91	93	181	100	184
1614143	0	G	SNP	A	93	91	183	99.46	185	Leu279Leu (ctg/ctA)	Rv1436	gap	glyceraldehyde 3-phosphate dehydrogenase
1618978	0	T	SNP	C	129	83	203	100	212	Asp236Gly (gat/gGt)	Rv1441c	PE_PGRS26	PE-PGRS family protein PE_PGRS26
1624791	0	C	SNP	G	116	111	220	100	227	Arg192Pro (cga/cCa)	Rv1446c	opcA	OXPP cycle protein OpcA
1627351	0	T	SNP	C	121	85	202	100	206	Thr244Ala (acc/Gcc)	Rv1448c	tal	transaldolase
1630148	0	A	SNP	C	106	120	221	99.56	227	Tyr18Asp (tac/Gac)	Rv1449c	tkt	transketolase
1634609	0	C	SNP	T	26	23	49	100	49	Ala7Thr (gcc/Acc)	Rv1450c	PE_PGRS27	PE-PGRS family protein PE_PGRS27
1634610	0	C	SNP	T	26	23	49	100	49	Val6Val (gtg/gtA)	Rv1450c	PE_PGRS27	PE-PGRS family protein PE_PGRS27
1634633	0	A	SNP	T	33	23	56	96.55	58
1634636	0	T	SNP	A	35	22	57	98.28	58
1635877	0	G	SNP	T	110	109	216	99.55	220	Leu283Leu (ctg/ctT)	Rv1451	-	protoheme IX farnesyltransferase
1636172	1	T	Ins	C	69	21	90	81.82	91		Rv1452c	PE_PGRS28	PE-PGRS family protein PE_PGRS28
1636172	2	T	Ins	C	70	21	91	82.73	91		Rv1452c	PE_PGRS28	PE-PGRS family protein PE_PGRS28
1636172	3	T	Ins	G	70	21	91	82.73	91		Rv1452c	PE_PGRS28	PE-PGRS family protein PE_PGRS28
1636826	0	C	SNP	A	109	144	246	98.06	258	Gly468Gly (ggg/ggT)	Rv1452c	PE_PGRS28	PE-PGRS family protein PE_PGRS28
1638182	0	C	SNP	T	130	186	306	99.68	317	Ser16Ser (tcg/tcA)	Rv1452c	PE_PGRS28	PE-PGRS family protein PE_PGRS28
1638183	0	G	SNP	A	127	187	312	100	314	Ser16Leu (tcg/tTg)	Rv1452c	PE_PGRS28	PE-PGRS family protein PE_PGRS28
1638188	0	C	SNP	T	127	182	303	100	309	Ala14Ala (gcg/gcA)	Rv1452c	PE_PGRS28	PE-PGRS family protein PE_PGRS28
1638191	0	C	SNP	G	129	189	309	100	318	Ala13Ala (gcg/gcC)	Rv1452c	PE_PGRS28	PE-PGRS family protein PE_PGRS28
1638194	0	G	SNP	C	130	197	321	100	327	Ala12Ala (gcc/gcG)	Rv1452c	PE_PGRS28	PE-PGRS family protein PE_PGRS28
1639594	0	C	SNP	A	113	103	214	99.54	217	Pro405Gln (cca/cAa)	Rv1453	-	transcriptional activator protein
1645802	0	T	SNP	C	136	112	244	99.6	249	Lys113Glu (aaa/Gaa)	Rv1459c	-	alpha-(1->6)-mannopyranosyltransferase
1650072	0	A	SNP	G	85	104	187	100	189	Asn183Asp (aac/Gac)	Rv1462	-	hypothetical protein
1650406	0	C	SNP	A	97	106	200	98.54	206	Thr294Asn (acc/aAc)	Rv1462	-	hypothetical protein
1676290	0	C	SNP	A	97	104	197	100	201	Lys198Asn (aag/aaT)	Rv1486c	-	hypothetical protein
1676880	0	A	SNP	G	122	107	226	99.57	230	Trp2Arg (tgg/Cgg)	Rv1486c	-	hypothetical protein
1681147	0	G	SNP	A	124	110	231	100	234
1688300	0	T	SNP	C	107	104	209	100	211	Phe120Phe (ttt/ttC)	Rv1497	lipL	esterase LipL
1689349	0	C	SNP	T	106	112	215	100	218	Arg191His (cgc/cAc)	Rv1498c	-	methyltransferase
1692141	0	A	SNP	C	96	109	201	100	205	Ile84Ile (ata/atC)	Rv1501	-	hypothetical protein
1693561	0	A	SNP	G	111	97	202	100	208	Tyr213Cys (tac/tGc)	Rv1502	-	hypothetical protein
1698911	0	G	SNP	A	116	101	211	100	217	Gly328Gly (ggc/ggT)	Rv1508c	-	membrane protein
1699849	0	G	SNP	A	98	106	199	99.03	206	Pro16Ser (ccg/Tcg)	Rv1508c	-	membrane protein
1701508	1	T	Ins	G	111	114	225	91.46	225		Rv1510	-	hypothetical protein
1706119	0	T	SNP	C	101	88	185	100	189	Ser159Ser (tca/tcG)	Rv1514c	-	glycosyltransferase
1709432	0	C	SNP	T	91	108	194	99.5	200	Leu188Phe (ctc/Ttc)	Rv1517	-	hypothetical protein
1713192	0	A	SNP	G	100	100	187	99.5	201	Val297Val (gta/gtG)	Rv1521	fadD25	fatty-acid--CoA ligase FadD25
1713923	0	A	SNP	G	107	96	199	100	203	His541Arg (cac/cGc)	Rv1521	fadD25	fatty-acid--CoA ligase FadD25
1716472	0	A	SNP	G	82	90	166	100	172	Ser381Pro (tcc/Ccc)	Rv1522c	mmpL12	transmembrane transport protein MmpL12
1726641	0	G	SNP	A	93	101	190	100	194	Thr590Ile (acc/aTc)	Rv1527c	pks5	polyketide synthase
1728837	0	A	SNP	G	106	99	204	100	205
1748439	0	C	SNP	T	91	92	180	98.92	185	Thr249Ile (acc/aTc)	Rv1547	dnaE1	DNA polymerase III subunit alpha
1748814	0	C	SNP	A	90	98	177	98.95	190	Ala374Glu (gcg/gAg)	Rv1547	dnaE1	DNA polymerase III subunit alpha
1752561	0	T	SNP	C	101	93	193	100	194	Asp258Gly (gac/gGc)	Rv1548c	PPE21	PPE family protein PPE21
1753519	1	G	Ins	C	51	89	140	86.42	140
1759252	0	G	SNP	T	85	96	178	99.45	182	Ser524Ser (tcg/tcT)	Rv1552	frdA	fumarate reductase flavoprotein subunit		phylo (not 4,9)
1760164	1	T	Ins	G	104	113	217	95.18	217		Rv1553	frdB	fumarate reductase iron-sulfur subunit
1760292	0	A	SNP	G	115	103	212	100	218	Met40Val (atg/Gtg)	Rv1554	frdC	fumarate reductase membrane anchor subunit
1763482	0	G	SNP	A	100	88	181	99.47	189	Gly19Arg (ggg/Agg)	Rv1559	ilvA	threonine dehydratase IlvA
1764225	0	C	SNP	T	84	119	198	100	203	Ala266Ala (gcc/gcT)	Rv1559	ilvA	threonine dehydratase IlvA
1767191	0	C	SNP	T	105	103	201	99.52	209	Ala748Thr (gcc/Acc)	Rv1563c	treY	maltooligosyl trehalose synthase
1768994	0	C	SNP	T	104	102	203	99.52	207	Asp147Asn (gac/Aac)	Rv1563c	treY	maltooligosyl trehalose synthase
1773243	0	G	SNP	A	85	85	169	98.27	173	Pro196Leu (ccg/cTg)	Rv1565c	-	hypothetical protein
1778430	0	T	SNP	C	135	119	247	100	254	Met191Thr (atg/aCg)	Rv1570	bioD	ATP-dependent dethiobiotin synthetase BioD
1779370	0	G	SNP	C	92	93	182	100	185	Thr19Thr (acg/acC)	Rv1573	-	phage protein
1780586	1	C	Ins	G	88	82	170	93.92	173		Rv1575	-	phage protein
1780763	0	G	SNP	A	109	89	194	99.5	199	His434His (cac/caT)	Rv1576c	-	phage capsid protein
1781251	0	C	SNP	T	90	125	212	100	215	Glu272Lys (gag/Aag)	Rv1576c	-	phage capsid protein
1784238	0	A	Del	GAP	125	123	247	100	248		Rv1581c	-	phage protein
1788570	0	G	SNP	T	73	75	142	76.68	193	Asn198Lys (aac/aaA)	Rv1587c	-	hypothetical protein
1788574	0	T	SNP	C	73	75	139	76.29	194	His197Arg (cac/cGc)	Rv1587c	-	hypothetical protein
1789650	0	C	SNP	T	115	157	266	100	272	Ala63Thr (gcc/Acc)	Rv1588c	-	hypothetical protein
1789654	0	A	SNP	G	113	161	269	99.64	275	Leu61Leu (ctt/ctC)	Rv1588c	-	hypothetical protein
1792777	0	T	SNP	C	98	95	192	99.48	194	Ile322Val (att/Gtt)	Rv1592c	-	hypothetical protein
1792778	0	T	SNP	C	97	97	193	100	194	Glu321Glu (gaa/gaG)	Rv1592c	-	hypothetical protein
1798355	0	G	SNP	A	90	108	195	100	198	Gly21Asp (ggt/gAt)	Rv1597	-	hypothetical protein
1800007	0	T	SNP	C	112	110	219	98.67	225	Val142Ala (gtg/gCg)	Rv1599	hisD	histidinol dehydrogenase
1802047	0	C	SNP	G	106	107	210	98.61	216	Gln5Glu (cag/Gag)	Rv1601	hisB	imidazole glycerol-phosphate dehydratase
1803265	0	G	SNP	A	96	113	207	100	209	Ser201Asn (agc/aAc)	Rv1602	hisH	imidazole glycerol phosphate synthase subunit HisH
1804409	0	C	SNP	A	117	98	213	99.54	216	Pro124Gln (cca/cAa)	Rv1604	impA	inositol-monophosphatase ImpA
1811375	0	G	SNP	T	106	105	209	100	211	Gly83Gly (ggg/ggT)	Rv1612	trpB	tryptophan synthase subunit beta
1812448	0	C	SNP	T	96	105	197	99.5	202	Tyr30Tyr (tac/taT)	Rv1613	trpA	tryptophan synthase subunit alpha
1816370	0	C	SNP	T	115	99	211	99.07	216	Ala61Val (gcg/gTg)	Rv1617	pykA	pyruvate kinase
1817976	0	A	SNP	T	102	97	189	100	199	His121Leu (cac/cTc)	Rv1618	tesB1	acyl-CoA thioesterase TesB
1818286	0	C	SNP	T	102	113	210	100	215	Gly224Gly (ggc/ggT)	Rv1618	tesB1	acyl-CoA thioesterase TesB
1825913	0	G	SNP	C	109	88	194	100	197
1827468	0	C	SNP	A	98	90	188	100	188	Val160Leu (gtg/Ttg)	Rv1625c	cya	adenylyl cyclase
1833025	0	C	SNP	T	109	115	221	99.56	225	Asp787Asp (gac/gaT)	Rv1629	polA	DNA polymerase I
1834159	0	G	SNP	A	107	108	210	99.08	217	Leu206Leu (ttg/ttA)	Rv1630	rpsA	30S ribosomal protein S1			pyrazinamide (PZA)
1836286	0	G	SNP	C	126	126	249	100	252
1839759	0	G	SNP	C	106	114	212	100	220	Gly198Arg (ggg/Cgg)	Rv1634	-	multidrug-efflux transporter
1847919	0	C	SNP	G	123	99	221	100	222	Thr180Thr (acg/acC)	Rv1639c	-	hypothetical protein
1849609	0	T	SNP	C	107	96	202	100	203	Arg809Arg (cga/cgG)	Rv1640c	lysX	bifunctional lysine--tRNA ligase/phosphatidylglycerol lysyltransferase
1854300	0	T	SNP	C	101	99	198	99.5	201	Leu232Pro (ctg/cCg)	Rv1644	tsnR	23S rRNA methyltransferase TsnR
1856617	0	C	SNP	T	88	98	181	99.47	187	Thr285Ile (aca/aTa)	Rv1646	PE17	PE family protein PE17
1856777	0	G	SNP	C	120	100	217	100	220	Ala2Pro (gcg/Ccg)	Rv1647	-	adenylate cyclase
1859559	0	C	SNP	A	102	108	209	100	210	Ala276Asp (gcc/gAc)	Rv1649	pheS	phenylalanine--tRNA ligase subunit alpha
1863584	0	G	SNP	T	128	128	249	99.22	258	Thr600Asn (acc/aAc)	Rv1651c	PE_PGRS30	PE-PGRS family protein PE_PGRS30
1881051	0	G	SNP	C	110	94	201	99.51	205	Val1916Val (gtg/gtC)	Rv1661	pks7	polyketide synthase
1885772	0	G	SNP	A	100	105	200	100	205	Ala1357Thr (gcc/Acc)	Rv1662	pks8	polyketide synthase
1887569	0	T	SNP	A	96	103	197	98.03	203	Val353Glu (gtg/gAg)	Rv1663	pks17	polyketide synthase
1894300	1	G	Ins	G	95	81	176	86.27	176
1894300	2	G	Ins	T	95	81	176	86.27	176
1894300	3	G	Ins	C	95	81	176	86.27	176
1894300	4	G	Ins	T	95	81	176	86.27	176
1894300	5	G	Ins	T	95	81	176	86.27	176
1894300	6	G	Ins	G	95	81	176	86.27	176
1894300	7	G	Ins	C	95	80	175	85.78	176
1894300	8	G	Ins	C	95	81	176	86.27	176
1894300	9	G	Ins	G	95	81	176	86.27	176
1894300	10	G	Ins	C	95	81	176	86.27	176
1894422	0	A	SNP	G	88	116	201	100	204
1901493	0	T	SNP	C	111	105	212	100	216	Ser149Ser (agt/agC)	Rv1676	-	hypothetical protein
1901537	0	G	SNP	T	104	105	207	99.05	211	Arg164Leu (cgg/cTg)	Rv1676	-	hypothetical protein
1904947	0	C	SNP	T	107	97	200	99.03	206	Ala173Ala (gcc/gcT)	Rv1680	-	hypothetical protein
1905870	0	C	SNP	T	127	107	234	100	234	Ile207Ile (atc/atT)	Rv1681	moeX	molybdopterin biosynthesis protein MoeX
1907296	0	G	SNP	C	100	105	200	100	205	Ala298Ala (gcg/gcC)	Rv1682	-	hypothetical protein
1908598	0	G	SNP	A	109	86	188	100	195	Arg335Arg (cgg/cgA)	Rv1683	-	bifunctional long-chain acyl-CoA synthase/lipase
1909846	0	C	SNP	T	127	100	225	99.13	229	His751His (cac/caT)	Rv1683	-	bifunctional long-chain acyl-CoA synthase/lipase
1916137	0	A	SNP	G	80	117	195	100	197	Leu63Leu (cta/ctG)	Rv1691	-	hypothetical protein
1917972	0	A	SNP	G	111	97	205	100	208	Leu11Leu (cta/ctG)	Rv1694	tlyA	16S/23S rRNA (cytidine-2'-O)-methyltransferase TlyA			capreomycin (CPR)
1919627	0	G	SNP	A	101	80	178	99.45	182	Val294Val (gtg/gtA)	Rv1695	ppnK	inorganic polyphosphate/ATP-NAD kinase
1925136	0	G	SNP	A	103	108	206	99.06	213	Val436Val (gtg/gtA)	Rv1699	pyrG	CTP synthase
1926029	0	T	SNP	C	113	111	220	100	224	Tyr150His (tat/Cat)	Rv1700	-	NUDIX hydrolase
1931179	0	C	SNP	A	84	78	161	99.39	163	Arg93Leu (cgg/cTg)	Rv1704c	cycA	D-serine/alanine/glycine transporter protein CycA
1931718	0	G	SNP	C	108	119	225	99.56	228	Leu313Val (ctg/Gtg)	Rv1705c	PPE22	PPE family protein PPE22
1933988	0	G	SNP	A	94	103	195	100	197
1935331	0	T	SNP	G	90	102	188	97.46	197	Ala150Ala (gct/gcG)	Rv1707	-	transmembrane protein
1944107	0	A	SNP	G	131	98	226	100	229	Ser178Gly (agt/Ggt)	Rv1716	-	hypothetical protein
1944402	0	T	SNP	C	95	104	198	99.5	200	Val276Ala (gtc/gCc)	Rv1716	-	hypothetical protein
1950767	0	T	SNP	C	73	97	169	100	170	Lys95Lys (aaa/aaG)	Rv1724c	-	hypothetical protein
1952743	0	G	SNP	A	99	96	192	99.49	196	Val298Met (gtg/Atg)	Rv1726	-	oxidoreductase
1960284	0	C	SNP	A	109	108	215	100	217	Gln68His (cag/caT)	Rv1733c	-	transmembrane protein
1963638	0	G	Del	GAP	113	83	185	90.74	216		Rv1736c	narX	nitrate reductase-like protein NarX
1963639	0	G	Del	GAP	113	83	185	90.32	217		Rv1736c	narX	nitrate reductase-like protein NarX
1963640	0	C	Del	GAP	113	83	185	91.16	215		Rv1736c	narX	nitrate reductase-like protein NarX
1967237	0	C	SNP	A	108	106	212	100	214	Arg134Leu (cga/cTa)	Rv1739c	-	sulfate ABC transporter permease
1971725	0	G	SNP	C	121	115	232	99.16	238	Arg89Arg (cgc/cgG)	Rv1745c	idi	isopentenyl-diphosphate delta-isomerase
1972901	0	C	SNP	T	121	108	225	99.13	231	Ala255Val (gcg/gTg)	Rv1746	pknF	serine/threonine-protein kinase PknF
1977646	0	G	SNP	A	107	96	198	99.02	205	Ala80Ala (gcc/gcT)	Rv1749c	-	integral membrane protein
1983195	0	A	SNP	G	15	11	25	92.86	28	Gly527Gly (ggt/ggC)	Rv1753c	PPE24	PPE family protein PPE24
1983198	0	C	SNP	G	19	11	30	96.77	31	Val526Val (gtg/gtC)	Rv1753c	PPE24	PPE family protein PPE24
1983313	0	T	SNP	G	105	97	197	98.54	205	Asn488Thr (aac/aCc)	Rv1753c	PPE24	PPE family protein PPE24
1989060	0	G	Del	GAP	79	63	142	94.04	151		Rv1758	cut1	cutinase
1989061	0	A	Del	GAP	79	63	142	95.95	148		Rv1758	cut1	cutinase
1989062	0	G	Del	GAP	79	63	142	95.95	148		Rv1758	cut1	cutinase
1989063	0	G	Del	GAP	79	63	142	95.95	148		Rv1758	cut1	cutinase
1989064	0	A	Del	GAP	79	62	141	95.92	147		Rv1758	cut1	cutinase
1989065	0	C	Del	GAP	79	62	141	95.92	147		Rv1758	cut1	cutinase
1989066	0	T	Del	GAP	79	62	141	95.92	147		Rv1758	cut1	cutinase
1989067	0	T	Del	GAP	79	62	141	95.92	147		Rv1758	cut1	cutinase
1989068	0	C	Del	GAP	79	62	141	95.92	147		Rv1758	cut1	cutinase
1989069	0	A	Del	GAP	79	61	140	95.24	147		Rv1758	cut1	cutinase
1989070	0	T	Del	GAP	79	61	140	95.24	147		Rv1758	cut1	cutinase
1989071	0	C	Del	GAP	79	61	140	95.24	147		Rv1758	cut1	cutinase
1989072	0	G	Del	GAP	79	62	141	95.92	147		Rv1758	cut1	cutinase
1989073	0	A	Del	GAP	79	62	141	95.92	147		Rv1758	cut1	cutinase
1989074	0	T	Del	GAP	78	62	140	95.24	147		Rv1758	cut1	cutinase
1989075	0	G	Del	GAP	78	62	140	95.89	146		Rv1758	cut1	cutinase
1989076	0	C	Del	GAP	77	62	139	95.21	146		Rv1758	cut1	cutinase
1989077	0	G	Del	GAP	77	62	139	95.86	145		Rv1758	cut1	cutinase
1989237	0	T	SNP	C	95	108	201	100	203	Phe66Leu (ttt/Ctt)	Rv1758	cut1	cutinase
1990152	0	T	SNP	G	106	102	205	100	208	Asp809Ala (gat/gCt)	Rv1759c	wag22	PE-PGRS family protein Wag22
1990399	0	C	SNP	T	106	93	184	99	201	Gly727Arg (ggg/Agg)	Rv1759c	wag22	PE-PGRS family protein Wag22
1990508	0	G	Del	GAP	99	80	177	98.35	182		Rv1759c	wag22	PE-PGRS family protein Wag22
1990509	0	C	Del	GAP	99	80	177	97.81	183		Rv1759c	wag22	PE-PGRS family protein Wag22
1990510	0	C	Del	GAP	99	80	177	97.81	183		Rv1759c	wag22	PE-PGRS family protein Wag22
1990511	0	G	Del	GAP	99	80	177	97.81	183		Rv1759c	wag22	PE-PGRS family protein Wag22
1990512	0	G	Del	GAP	99	80	177	98.9	181		Rv1759c	wag22	PE-PGRS family protein Wag22
1990513	0	C	Del	GAP	99	80	177	98.9	181		Rv1759c	wag22	PE-PGRS family protein Wag22
1990514	0	G	Del	GAP	99	80	177	99.44	180		Rv1759c	wag22	PE-PGRS family protein Wag22
1990515	0	C	Del	GAP	99	80	177	99.44	180		Rv1759c	wag22	PE-PGRS family protein Wag22
1990516	0	C	Del	GAP	99	80	177	98.9	181		Rv1759c	wag22	PE-PGRS family protein Wag22
1990517	0	C	Del	GAP	99	80	177	98.9	181		Rv1759c	wag22	PE-PGRS family protein Wag22
1990518	0	C	Del	GAP	99	80	177	98.9	181		Rv1759c	wag22	PE-PGRS family protein Wag22
1990519	0	C	Del	GAP	99	80	177	98.9	181		Rv1759c	wag22	PE-PGRS family protein Wag22
1990520	0	G	Del	GAP	99	80	177	99.44	180		Rv1759c	wag22	PE-PGRS family protein Wag22
1990521	0	G	Del	GAP	99	80	177	98.9	181		Rv1759c	wag22	PE-PGRS family protein Wag22
1990522	0	C	Del	GAP	99	80	177	100	179		Rv1759c	wag22	PE-PGRS family protein Wag22
1990523	0	G	Del	GAP	99	80	177	99.44	180		Rv1759c	wag22	PE-PGRS family protein Wag22
1990524	0	G	Del	GAP	99	80	177	99.44	180		Rv1759c	wag22	PE-PGRS family protein Wag22
1990525	0	T	Del	GAP	99	80	177	99.44	180		Rv1759c	wag22	PE-PGRS family protein Wag22
1990526	0	G	Del	GAP	99	80	177	100	179		Rv1759c	wag22	PE-PGRS family protein Wag22
1990527	0	C	Del	GAP	99	80	177	100	179		Rv1759c	wag22	PE-PGRS family protein Wag22
1990528	0	T	Del	GAP	99	80	177	100	179		Rv1759c	wag22	PE-PGRS family protein Wag22
1990529	0	G	Del	GAP	99	80	177	98.9	181		Rv1759c	wag22	PE-PGRS family protein Wag22
1990530	0	C	Del	GAP	99	80	177	99.44	180		Rv1759c	wag22	PE-PGRS family protein Wag22
1990531	0	C	Del	GAP	99	80	177	98.9	181		Rv1759c	wag22	PE-PGRS family protein Wag22
1990532	0	G	Del	GAP	99	80	177	99.44	180		Rv1759c	wag22	PE-PGRS family protein Wag22
1990533	0	G	Del	GAP	99	80	177	98.35	182		Rv1759c	wag22	PE-PGRS family protein Wag22
1990534	0	T	Del	GAP	99	80	177	98.35	182		Rv1759c	wag22	PE-PGRS family protein Wag22
1990535	0	C	Del	GAP	99	80	177	94.21	190		Rv1759c	wag22	PE-PGRS family protein Wag22
1990536	0	C	Del	GAP	99	80	177	92.75	193		Rv1759c	wag22	PE-PGRS family protein Wag22
1990537	0	C	Del	GAP	99	80	177	92.75	193		Rv1759c	wag22	PE-PGRS family protein Wag22
1990538	0	G	Del	GAP	99	80	177	93.72	191		Rv1759c	wag22	PE-PGRS family protein Wag22
1990539	0	C	Del	GAP	99	80	177	92.75	193		Rv1759c	wag22	PE-PGRS family protein Wag22
1990540	0	C	Del	GAP	99	80	177	92.75	193		Rv1759c	wag22	PE-PGRS family protein Wag22
1990541	0	G	Del	GAP	99	80	177	92.75	193		Rv1759c	wag22	PE-PGRS family protein Wag22
1990542	0	G	Del	GAP	99	80	177	92.75	193		Rv1759c	wag22	PE-PGRS family protein Wag22
1990543	0	C	Del	GAP	99	80	177	92.75	193		Rv1759c	wag22	PE-PGRS family protein Wag22
1990544	0	G	Del	GAP	99	80	177	91.79	195		Rv1759c	wag22	PE-PGRS family protein Wag22
1991894	0	G	SNP	A	119	68	173	100	187	Gly228Gly (ggc/ggT)	Rv1759c	wag22	PE-PGRS family protein Wag22
1992323	1	G	Ins	C	113	107	220	85.94	221		Rv1759c	wag22	PE-PGRS family protein Wag22
1992751	0	T	SNP	A	94	91	182	100	185
1992792	0	C	SNP	T	94	94	184	100	188
1993561	0	T	SNP	C	107	89	193	99.49	197	Cys137Arg (tgt/Cgt)	Rv1760	-	diacylglycerol acyltransferase
1993808	0	A	SNP	T	125	110	232	100	235	Glu219Val (gag/gTg)	Rv1760	-	diacylglycerol acyltransferase
1995528	0	A	SNP	G	107	77	179	99.46	185	His105His (cat/caC)	Rv1762c	-	hypothetical protein
1998063	0	T	SNP	A	74	97	168	100	171	Glu151Asp (gaa/gaT)	Rv1765c	-	hypothetical protein
1998122	0	G	SNP	A	73	98	170	100	171	Leu132Leu (ctg/Ttg)	Rv1765c	-	hypothetical protein
1998141	0	G	SNP	C	74	94	167	100	168	Gly125Gly (ggc/ggG)	Rv1765c	-	hypothetical protein
1998300	0	T	SNP	C	98	87	185	100	185	Ser72Ser (tca/tcG)	Rv1765c	-	hypothetical protein
2003252	0	C	SNP	T	107	106	203	99.07	215	Ala209Ala (gcc/gcT)	Rv1769	-	hypothetical protein
2003827	0	A	SNP	C	112	108	218	100	220	Asp401Ala (gac/gCc)	Rv1769	-	hypothetical protein
2010614	0	G	SNP	A	79	91	165	100	170
2011568	0	G	SNP	C	89	116	202	99.03	207	Glu305Gln (gag/Cag)	Rv1777	cyp144	cytochrome P450 Cyp144
2022868	0	T	SNP	C	113	128	239	100	241	Ser1204Ser (agt/agC)	Rv1783	eccC5	ESX-5 type VII secretion system protein EccC5
2023628	0	C	SNP	G	103	126	227	99.57	230	Gly334Ala (gga/gCa)	Rv1785c	cyp143	cytochrome P450 Cyp143
2025977	0	C	SNP	G	89	76	162	98.21	168	Thr226Arg (acg/aGg)	Rv1787	PPE25	PPE family protein PPE25
2034676	0	C	SNP	T	104	86	188	100	190	Ile316Ile (atc/atT)	Rv1796	mycP5	membrane-anchored mycosin MycP
2046100	0	A	SNP	T	83	116	196	100	199	Leu248_ (ttg/tAg)	Rv1803c	PE_PGRS32	PE-PGRS family protein PE_PGRS32
2049065	0	T	SNP	C	87	120	202	100	207
2049097	0	G	SNP	C	91	126	216	100	217
2050822	0	G	SNP	C	113	108	212	100	221	Gly301Ala (gga/gCa)	Rv1808	PPE32	PPE family protein PPE32
2051345	0	G	SNP	A	94	83	175	99.44	178	Gly22Ser (ggt/Agt)	Rv1809	PPE33	PPE family protein PPE33
2051746	0	T	SNP	C	113	111	219	100	224	Ala155Ala (gct/gcC)	Rv1809	PPE33	PPE family protein PPE33
2052035	0	G	SNP	T	93	106	194	99.5	200	Val252Leu (gtg/Ttg)	Rv1809	PPE33	PPE family protein PPE33
2055271	0	A	SNP	G	103	96	197	99	201	Leu30Pro (cta/cCa)	Rv1812c	-	dehydrogenase
2056184	0	C	SNP	T	84	108	190	100	192
2057774	0	A	SNP	T	96	114	205	100	210	Ile83Phe (atc/Ttc)	Rv1815	-	hypothetical protein
2061865	0	G	Del	GAP	9	28	31	90.24	41		Rv1818c	PE_PGRS33	PE-PGRS family protein PE_PGRS33
2061866	0	G	Del	GAP	9	28	31	97.37	38		Rv1818c	PE_PGRS33	PE-PGRS family protein PE_PGRS33
2061867	0	T	Del	GAP	9	28	31	97.37	38		Rv1818c	PE_PGRS33	PE-PGRS family protein PE_PGRS33
2061868	0	G	Del	GAP	9	28	31	97.37	38		Rv1818c	PE_PGRS33	PE-PGRS family protein PE_PGRS33
2061869	0	A	Del	GAP	9	28	31	97.37	38		Rv1818c	PE_PGRS33	PE-PGRS family protein PE_PGRS33
2061870	0	C	Del	GAP	9	28	31	100	37		Rv1818c	PE_PGRS33	PE-PGRS family protein PE_PGRS33
2061871	0	A	Del	GAP	9	28	31	100	37		Rv1818c	PE_PGRS33	PE-PGRS family protein PE_PGRS33
2061872	0	T	Del	GAP	9	28	31	100	37		Rv1818c	PE_PGRS33	PE-PGRS family protein PE_PGRS33
2061873	0	T	Del	GAP	9	28	31	100	37		Rv1818c	PE_PGRS33	PE-PGRS family protein PE_PGRS33
2061874	0	A	Del	GAP	9	28	31	100	37		Rv1818c	PE_PGRS33	PE-PGRS family protein PE_PGRS33
2061875	0	G	Del	GAP	9	28	31	100	37		Rv1818c	PE_PGRS33	PE-PGRS family protein PE_PGRS33
2061876	0	T	Del	GAP	9	28	31	100	37		Rv1818c	PE_PGRS33	PE-PGRS family protein PE_PGRS33
2061877	0	G	Del	GAP	9	28	31	100	37		Rv1818c	PE_PGRS33	PE-PGRS family protein PE_PGRS33
2061878	0	C	Del	GAP	9	28	31	100	37		Rv1818c	PE_PGRS33	PE-PGRS family protein PE_PGRS33
2061879	0	C	Del	GAP	9	28	31	100	37		Rv1818c	PE_PGRS33	PE-PGRS family protein PE_PGRS33
2061880	0	G	Del	GAP	9	28	31	100	37		Rv1818c	PE_PGRS33	PE-PGRS family protein PE_PGRS33
2061881	0	G	Del	GAP	9	28	31	97.37	38		Rv1818c	PE_PGRS33	PE-PGRS family protein PE_PGRS33
2061958	0	A	SNP	G	42	118	152	99.38	161	Ala239Ala (gct/gcC)	Rv1818c	PE_PGRS33	PE-PGRS family protein PE_PGRS33
2074092	0	C	SNP	T	103	82	183	98.93	187	Val50Val (gtc/gtT)	Rv1829	-	hypothetical protein
2074754	0	C	SNP	T	92	110	201	99.51	203
2087652	0	C	SNP	T	102	97	197	97.55	204	Arg87Arg (cgg/cgA)	Rv1839c	vapB13	antitoxin VapB13
2094912	0	C	Del	GAP	83	86	171	93.89	180		Rv1844c	gnd1	6-phosphogluconate dehydrogenase
2094913	0	A	Del	GAP	83	86	171	94.94	178		Rv1844c	gnd1	6-phosphogluconate dehydrogenase
2094914	0	G	Del	GAP	83	86	171	94.94	178		Rv1844c	gnd1	6-phosphogluconate dehydrogenase
2094915	0	C	Del	GAP	83	86	171	96.02	176		Rv1844c	gnd1	6-phosphogluconate dehydrogenase
2094916	0	G	Del	GAP	83	86	170	95.48	177		Rv1844c	gnd1	6-phosphogluconate dehydrogenase
2094917	0	T	Del	GAP	83	86	170	96.02	176		Rv1844c	gnd1	6-phosphogluconate dehydrogenase
2096186	0	A	SNP	G	102	126	226	100	228	Thr138Thr (act/acC)	Rv1846c	blaI	transcriptional repressor BlaI
2105602	0	C	SNP	T	114	72	186	100	186	Thr206Thr (acc/acT)	Rv1857	modA	molybdate ABC transporter substrate-binding lipoprotein ModA
2108141	0	T	SNP	C	99	131	226	100	230	Phe136Leu (ttc/Ctc)	Rv1860	apa	hypothetical protein
2108890	0	A	SNP	C	94	92	183	100	186
2109523	1	C	Ins	G	94	98	192	96	192
2116903	0	C	SNP	T	87	97	180	100	184	Gly380Gly (ggc/ggT)	Rv1867	-	hypothetical protein
2122976	0	C	SNP	G	111	98	207	100	209	Gly59Ala (ggt/gCt)	Rv1872c	lldD2	L-lactate dehydrogenase
2123169	0	T	SNP	G	102	112	211	99.53	215
2128870	0	A	SNP	G	102	106	205	99.52	209	Leu283Leu (cta/ctG)	Rv1878	glnA3	glutamine synthetase GlnA
2130514	0	C	SNP	T	102	95	195	98.5	200
2133468	1	T	Ins	T	85	69	154	89.02	154		Rv1883c	-	hypothetical protein
2133468	2	T	Ins	C	85	69	154	89.02	154		Rv1883c	-	hypothetical protein
2133468	3	T	Ins	G	85	69	154	89.02	154		Rv1883c	-	hypothetical protein
2133468	4	T	Ins	C	85	68	153	88.44	154		Rv1883c	-	hypothetical protein
2133468	5	T	Ins	A	85	68	153	88.44	154		Rv1883c	-	hypothetical protein
2133468	6	T	Ins	T	85	69	154	89.02	154		Rv1883c	-	hypothetical protein
2133468	7	T	Ins	G	85	69	154	89.02	154		Rv1883c	-	hypothetical protein
2133468	8	T	Ins	C	83	68	151	87.28	151		Rv1883c	-	hypothetical protein
2133468	9	T	Ins	C	83	68	151	87.28	151		Rv1883c	-	hypothetical protein
2133468	10	T	Ins	G	82	68	150	86.71	150		Rv1883c	-	hypothetical protein
2133468	11	T	Ins	T	82	67	149	86.13	150		Rv1883c	-	hypothetical protein
2133468	12	T	Ins	C	81	67	148	85.55	148		Rv1883c	-	hypothetical protein
2135870	0	T	SNP	C	86	108	191	99.49	195
2137521	1	A	Ins	C	59	70	129	83.77	130
2137521	2	A	Ins	T	60	69	129	83.77	130
2137521	3	A	Ins	C	59	69	128	83.12	128
2137521	4	A	Ins	C	59	68	127	82.47	128
2137521	5	A	Ins	G	59	69	128	83.12	128
2137521	6	A	Ins	A	59	69	128	83.12	128
2137521	7	A	Ins	T	59	69	128	83.12	128
2137521	8	A	Ins	C	59	69	128	83.12	128
2137521	9	A	Ins	A	59	68	127	82.47	128
2137521	10	A	Ins	C	59	69	128	83.12	128
2138453	0	C	SNP	T	101	88	186	98.95	191
2142250	0	C	SNP	T	99	95	191	100	194
2143328	0	G	Del	GAP	90	122	207	100	212		Rv1895	-	zinc-binding alcohol dehydrogenase
2147022	0	A	SNP	C	106	93	196	99	201	Ile204Met (att/atG)	Rv1900c	lipJ	lignin peroxidase LipJ
2147653	0	C	SNP	T	80	87	163	82.27	203
2153184	0	T	SNP	G	103	106	205	100	209
2154724	0	C	SNP	A	105	90	193	99.49	196	Arg463Leu (cgg/cTg)	Rv1908c	katG	catalase-peroxidase		phylo (not Euro-American, M. africanum, M. bovis, M . canettii, M. caprae, M. Microti, M. pinipedii, Beijing, Delhi/CAS, EAI, 4)	isoniazid (INH)
2155168	0	C	SNP	G	102	106	206	99.52	209	Ser315Thr (agc/aCc)	Rv1908c	katG	catalase-peroxidase	isoniazid (INH)		isoniazid (INH)
2158109	0	T	SNP	C	93	78	169	100	171	Asp328Gly (gac/gGc)	Rv1912c	fadB5	oxidoreductase FadB
2158560	0	G	SNP	A	108	99	203	98.57	210	Gln178_ (cag/Tag)	Rv1912c	fadB5	oxidoreductase FadB
2158905	0	C	SNP	A	107	101	204	99.05	210	Gly63_ (gga/Tga)	Rv1912c	fadB5	oxidoreductase FadB
2159280	0	C	SNP	T	110	91	195	99.01	203	Arg30Arg (cgc/cgT)	Rv1913	-	hypothetical protein
2160998	0	G	SNP	A	92	104	194	100	196	Gly179Asp (ggc/gAc)	Rv1915	aceAa	isocitrate lyase AceAa
2161343	1	G	Ins	T	78	85	163	92.09	164		Rv1915	aceAa	isocitrate lyase AceAa
2163375	0	T	SNP	C	296	282	560	98.63	586	Asn1313Asp (aat/Gat)	Rv1917c	PPE34	PPE family protein PPE34
2163790	0	A	SNP	C	55	55	109	100	110	Pro1174Pro (cct/ccG)	Rv1917c	PPE34	PPE family protein PPE34
2165286	0	A	SNP	C	103	90	190	99.48	194	Ser676Ala (tca/Gca)	Rv1917c	PPE34	PPE family protein PPE34
2167926	0	A	SNP	G	117	104	217	100	221	Leu896Ser (ttg/tCg)	Rv1918c	PPE35	PPE family protein PPE35
2169902	0	C	SNP	T	104	100	199	99.03	206	Leu237Leu (ctg/ctA)	Rv1918c	PPE35	PPE family protein PPE35
2172526	0	A	SNP	C	102	103	201	100	205	_424Gly (tga/Gga)	Rv1921c	lppF	lipoprotein LppF
2173860	0	A	SNP	C	91	115	201	100	206
2180693	0	T	SNP	C	87	74	158	99.38	162	Lys175Lys (aaa/aaG)	Rv1928c	-	short-chain type dehydrogenase/reductase
2186236	0	C	SNP	T	109	112	216	100	221	Pro308Pro (ccg/ccA)	Rv1935c	echA13	enoyl-CoA hydratase EchA13
2187587	0	G	SNP	C	101	100	200	100	201	Gln68His (cag/caC)	Rv1936	-	monooxygenase
2190901	0	C	SNP	T	86	111	195	99.49	198	Arg802Arg (cgc/cgT)	Rv1937	-	oxygenase
2197615	0	G	SNP	C	89	91	176	100	180	His116Asp (cac/Gac)	Rv1946c	lppG	lipoprotein
2199052	0	C	SNP	G	101	108	209	100	209	Gly5Arg (ggt/Cgt)	Rv1948c	-	hypothetical protein
2202082	0	A	SNP	G	104	83	181	98.42	190	Thr122Ala (acc/Gcc)	Rv1955	higB	toxin HigB
2207591	1	T	Ins	C	96	87	183	95.81	183
2209465	0	G	SNP	A	122	118	234	100	240	Ala47Thr (gcg/Acg)	Rv1966	mce3A	Mce family protein Mce3A
2211826	0	A	SNP	G	116	132	245	100	248	Lys67Lys (aaa/aaG)	Rv1968	mce3C	Mce family protein Mce3C
2212049	0	G	SNP	A	104	124	221	99.13	230	Ala142Thr (gcc/Acc)	Rv1968	mce3C	Mce family protein Mce3C
2216345	0	C	SNP	A	100	106	204	98.56	209	Pro363Pro (ccc/ccA)	Rv1971	mce3F	Mce family protein Mce3F
2216443	0	C	SNP	A	92	112	198	100	204	Ala396Glu (gcg/gAg)	Rv1971	mce3F	Mce family protein Mce3F
2218614	0	C	SNP	T	109	111	216	99.1	222	Pro188Leu (ccc/cTc)	Rv1975	-	hypothetical protein
2220512	0	T	SNP	G	110	119	225	100	229	Ser253Ser (tct/tcG)	Rv1977	-	hypothetical protein
2220941	0	G	Del	GAP	85	87	165	89.58	192		Rv1978	-	hypothetical protein
2220942	0	C	Del	GAP	85	87	165	91.01	189		Rv1978	-	hypothetical protein
2220943	0	C	Del	GAP	85	87	165	91.49	188		Rv1978	-	hypothetical protein
2220944	0	A	Del	GAP	85	87	165	91.49	188		Rv1978	-	hypothetical protein
2220945	0	C	Del	GAP	85	87	165	91.98	187		Rv1978	-	hypothetical protein
2220946	0	G	Del	GAP	85	87	165	92.47	186		Rv1978	-	hypothetical protein
2220947	0	A	Del	GAP	85	87	165	100	172		Rv1978	-	hypothetical protein
2220948	0	T	Del	GAP	85	87	165	100	172		Rv1978	-	hypothetical protein
2221584	0	G	SNP	C	105	112	217	100	217	Ser226Thr (agt/aCt)	Rv1978	-	hypothetical protein
2222733	0	A	Del	GAP	103	121	222	98.25	228		Rv1979c	-	permease
2223293	0	T	SNP	C	109	104	210	100	213
2228967	0	A	SNP	G	120	86	203	100	206
2229273	0	A	Del	GAP	105	108	208	97.71	218		Rv1985c	-	HTH-type transcriptional regulator
2229801	0	C	SNP	G	94	120	211	99.53	215	Pro34Pro (ccg/ccC)	Rv1985c	-	HTH-type transcriptional regulator
2230127	0	G	SNP	A	110	98	207	99.05	210	Val39Val (gtg/gtA)	Rv1986	-	amino acid transporter
2235170	0	A	Del	GAP	16	5	21	91.3	23		Rv1992c	ctpG	cation transporter ATPase G
2235171	0	C	Del	GAP	16	5	21	91.3	23		Rv1992c	ctpG	cation transporter ATPase G
2235172	0	A	Del	GAP	16	5	21	91.3	23		Rv1992c	ctpG	cation transporter ATPase G
2235173	0	A	Del	GAP	16	5	21	91.3	23		Rv1992c	ctpG	cation transporter ATPase G
2235174	0	T	Del	GAP	16	5	21	91.3	23		Rv1992c	ctpG	cation transporter ATPase G
2235175	0	C	Del	GAP	16	5	21	91.3	23		Rv1992c	ctpG	cation transporter ATPase G
2235176	0	C	Del	GAP	16	5	21	91.3	23		Rv1992c	ctpG	cation transporter ATPase G
2235177	0	G	Del	GAP	16	5	21	91.3	23		Rv1992c	ctpG	cation transporter ATPase G
2235178	0	A	Del	GAP	16	5	21	91.3	23		Rv1992c	ctpG	cation transporter ATPase G
2235179	0	C	Del	GAP	16	5	21	91.3	23		Rv1992c	ctpG	cation transporter ATPase G
2235180	0	G	Del	GAP	16	5	21	91.3	23		Rv1992c	ctpG	cation transporter ATPase G
2235181	0	T	Del	GAP	16	5	21	91.3	23		Rv1992c	ctpG	cation transporter ATPase G
2235182	0	T	Del	GAP	16	5	21	91.3	23		Rv1992c	ctpG	cation transporter ATPase G
2235183	0	T	Del	GAP	16	5	21	91.3	23		Rv1992c	ctpG	cation transporter ATPase G
2235184	0	T	Del	GAP	16	5	21	91.3	23		Rv1992c	ctpG	cation transporter ATPase G
2235185	0	G	Del	GAP	16	5	21	91.3	23		Rv1992c	ctpG	cation transporter ATPase G
2235186	0	C	Del	GAP	16	5	21	91.3	23		Rv1992c	ctpG	cation transporter ATPase G
2235187	0	A	Del	GAP	16	5	21	91.3	23		Rv1992c	ctpG	cation transporter ATPase G
2235188	0	C	Del	GAP	16	5	21	91.3	23		Rv1992c	ctpG	cation transporter ATPase G
2235189	0	C	Del	GAP	16	5	21	91.3	23		Rv1992c	ctpG	cation transporter ATPase G
2235190	0	A	Del	GAP	16	5	21	91.3	23		Rv1992c	ctpG	cation transporter ATPase G
2235191	0	T	Del	GAP	16	5	21	91.3	23		Rv1992c	ctpG	cation transporter ATPase G
2235192	0	G	Del	GAP	16	5	21	91.3	23		Rv1992c	ctpG	cation transporter ATPase G
2235193	0	A	Del	GAP	16	5	21	91.3	23		Rv1992c	ctpG	cation transporter ATPase G
2235194	0	T	Del	GAP	16	5	21	91.3	23		Rv1992c	ctpG	cation transporter ATPase G
2235195	0	C	Del	GAP	16	5	21	91.3	23		Rv1992c	ctpG	cation transporter ATPase G
2235196	0	T	Del	GAP	16	5	21	91.3	23		Rv1992c	ctpG	cation transporter ATPase G
2235197	0	G	Del	GAP	16	5	21	91.3	23		Rv1992c	ctpG	cation transporter ATPase G
2235198	0	C	Del	GAP	16	5	21	91.3	23		Rv1992c	ctpG	cation transporter ATPase G
2235199	0	C	Del	GAP	16	5	21	91.3	23		Rv1992c	ctpG	cation transporter ATPase G
2235200	0	G	Del	GAP	16	5	21	91.3	23		Rv1992c	ctpG	cation transporter ATPase G
2235201	0	C	Del	GAP	16	5	21	91.3	23		Rv1992c	ctpG	cation transporter ATPase G
2235202	0	G	Del	GAP	16	5	21	91.3	23		Rv1992c	ctpG	cation transporter ATPase G
2235203	0	A	Del	GAP	16	5	21	91.3	23		Rv1992c	ctpG	cation transporter ATPase G
2235204	0	G	Del	GAP	16	5	21	91.3	23		Rv1992c	ctpG	cation transporter ATPase G
2235205	0	C	Del	GAP	16	5	21	91.3	23		Rv1992c	ctpG	cation transporter ATPase G
2235206	0	G	Del	GAP	16	5	21	91.3	23		Rv1992c	ctpG	cation transporter ATPase G
2235207	0	C	Del	GAP	16	5	21	91.3	23		Rv1992c	ctpG	cation transporter ATPase G
2235208	0	C	Del	GAP	16	5	21	91.3	23		Rv1992c	ctpG	cation transporter ATPase G
2235209	0	G	Del	GAP	16	5	21	91.3	23		Rv1992c	ctpG	cation transporter ATPase G
2235210	0	G	Del	GAP	16	5	21	91.3	23		Rv1992c	ctpG	cation transporter ATPase G
2235211	0	G	Del	GAP	16	5	21	91.3	23		Rv1992c	ctpG	cation transporter ATPase G
2235212	0	C	Del	GAP	16	5	21	91.3	23		Rv1992c	ctpG	cation transporter ATPase G
2235213	0	A	Del	GAP	16	5	21	91.3	23		Rv1992c	ctpG	cation transporter ATPase G
2235214	0	T	Del	GAP	16	5	21	91.3	23		Rv1992c	ctpG	cation transporter ATPase G
2235215	0	G	Del	GAP	16	5	21	91.3	23		Rv1992c	ctpG	cation transporter ATPase G
2235216	0	G	Del	GAP	16	5	21	91.3	23		Rv1992c	ctpG	cation transporter ATPase G
2235217	0	T	Del	GAP	16	5	21	91.3	23		Rv1992c	ctpG	cation transporter ATPase G
2235218	0	C	Del	GAP	16	5	21	91.3	23		Rv1992c	ctpG	cation transporter ATPase G
2235219	0	T	Del	GAP	16	5	21	91.3	23		Rv1992c	ctpG	cation transporter ATPase G
2235220	0	A	Del	GAP	16	5	21	91.3	23		Rv1992c	ctpG	cation transporter ATPase G
2235221	0	G	Del	GAP	16	5	21	91.3	23		Rv1992c	ctpG	cation transporter ATPase G
2235222	0	G	Del	GAP	16	5	21	91.3	23		Rv1992c	ctpG	cation transporter ATPase G
2235223	0	G	Del	GAP	16	5	21	91.3	23		Rv1992c	ctpG	cation transporter ATPase G
2235224	0	C	Del	GAP	16	5	21	91.3	23		Rv1992c	ctpG	cation transporter ATPase G
2235225	0	T	Del	GAP	16	5	21	91.3	23		Rv1992c	ctpG	cation transporter ATPase G
2235226	0	T	Del	GAP	16	5	21	91.3	23		Rv1992c	ctpG	cation transporter ATPase G
2235227	0	G	Del	GAP	16	5	21	91.3	23		Rv1992c	ctpG	cation transporter ATPase G
2235228	0	G	Del	GAP	16	5	21	91.3	23		Rv1992c	ctpG	cation transporter ATPase G
2235229	0	G	Del	GAP	16	5	21	91.3	23		Rv1992c	ctpG	cation transporter ATPase G
2235230	0	G	Del	GAP	16	5	21	91.3	23		Rv1992c	ctpG	cation transporter ATPase G
2235231	0	C	Del	GAP	16	5	21	91.3	23		Rv1992c	ctpG	cation transporter ATPase G
2235232	0	A	Del	GAP	16	5	21	87.5	24		Rv1992c	ctpG	cation transporter ATPase G
2243491	0	G	SNP	T	91	105	193	99.49	197	Ile77Ile (atc/atA)	Rv1998c	-	hypothetical protein
2244421	0	G	SNP	T	91	108	199	100	199	Leu240Met (ctg/Atg)	Rv1999c	-	transporter
2245916	0	T	SNP	G	102	109	207	100	211	Ala236Ala (gct/gcG)	Rv2000	-	hypothetical protein
2247677	0	A	SNP	C	95	111	200	100	206	Ile6Ile (ata/atC)	Rv2002	fabG3	20-beta-hydroxysteroid dehydrogenase
2251999	0	A	SNP	G	104	103	206	99.52	208
2258032	0	G	SNP	A	103	84	183	100	187	Val1Val (gtg/gtA)	Rv2009	vapB15	antitoxin VapB15
2258567	0	G	SNP	A	97	108	201	100	205	Val99Met (gtg/Atg)	Rv2010	vapC15	ribonuclease VapC15
2260100	0	C	SNP	T	106	80	183	98.94	188
2260525	0	C	SNP	T	130	128	251	100	258
2260814	0	C	SNP	G	112	123	232	98.74	238
2260942	0	T	SNP	C	96	126	219	98.67	225
2262620	0	T	SNP	A	88	109	195	100	197	Glu151Asp (gaa/gaT)	Rv2015c	-	hypothetical protein
2262679	0	G	SNP	A	92	99	190	100	191	Leu132Leu (ctg/Ttg)	Rv2015c	-	hypothetical protein
2262698	0	G	SNP	C	86	94	178	100	180	Gly125Gly (ggc/ggG)	Rv2015c	-	hypothetical protein
2262857	0	T	SNP	C	105	108	210	100	213	Ser72Ser (tca/tcG)	Rv2015c	-	hypothetical protein
2264782	0	C	SNP	A	107	92	189	100	199	Ala262Glu (gcg/gAg)	Rv2017	-	transcriptional regulator
2265059	0	T	SNP	G	77	110	184	99.47	188
2269780	0	T	SNP	C	92	102	191	100	194	Asp154Gly (gac/gGc)	Rv2024c	-	hypothetical protein
2270102	0	A	SNP	G	123	111	233	100	234	Trp47Arg (tgg/Cgg)	Rv2024c	-	hypothetical protein
2275764	0	G	SNP	A	92	100	188	100	192	Leu221Phe (ctc/Ttc)	Rv2029c	pfkB	6-phosphofructokinase PfkB
2275802	0	A	SNP	C	85	95	179	100	180	Leu208Arg (ctg/cGg)	Rv2029c	pfkB	6-phosphofructokinase PfkB
2282787	0	C	SNP	T	98	99	192	100	197	Cys312Tyr (tgt/tAt)	Rv2037c	-	transmembrane protein
2283881	0	A	SNP	G	112	112	218	98.68	227	Tyr306His (tat/Cat)	Rv2038c	-	sugar ABC transporter ATP-binding protein
2284456	0	T	SNP	G	112	122	229	99.15	236	Glu114Ala (gag/gCg)	Rv2038c	-	sugar ABC transporter ATP-binding protein
2285251	0	C	SNP	A	95	98	191	100	193	Val131Phe (gtc/Ttc)	Rv2039c	-	sugar ABC transporter permease
2285558	0	G	SNP	A	90	101	189	100	191	Cys28Cys (tgc/tgT)	Rv2039c	-	sugar ABC transporter permease
2287121	0	A	SNP	G	104	107	209	100	211	Asp242Asp (gat/gaC)	Rv2041c	-	sugar ABC transporter substrate-binding lipoprotein
2288826	0	A	SNP	G	80	78	157	100	158	Val139Ala (gtg/gCg)	Rv2043c	pncA	pyrazinamidase/nicotinamidase PncA			pyrazinamide (PZA)
2289366	0	G	Del	GAP	99	118	214	97.75	222		Rv2044c	-	hypothetical protein
2296042	0	G	SNP	C	111	90	200	98.05	205	Pro3649Ala (ccg/Gcg)	Rv2048c	pks12	polyketide synthase
2296181	0	A	SNP	G	86	88	171	88.32	197	Gly3602Gly (ggt/ggC)	Rv2048c	pks12	polyketide synthase
2296876	0	C	SNP	G	117	98	211	99.54	216	Gly3371Arg (ggt/Cgt)	Rv2048c	pks12	polyketide synthase
2298812	0	G	SNP	A	79	108	187	98.94	189	Ser2725Ser (agc/agT)	Rv2048c	pks12	polyketide synthase
2300237	0	A	SNP	G	107	113	215	97.78	225	Ala2250Ala (gct/gcC)	Rv2048c	pks12	polyketide synthase
2300546	0	A	SNP	T	114	95	205	100	209	His2147Gln (cat/caA)	Rv2048c	pks12	polyketide synthase
2300552	0	T	SNP	G	102	97	195	100	199	Pro2145Pro (cca/ccC)	Rv2048c	pks12	polyketide synthase
2300555	0	A	SNP	G	97	96	191	100	193	Asp2144Asp (gat/gaC)	Rv2048c	pks12	polyketide synthase
2307587	0	G	Del	GAP	77	81	156	90.29	175
2307588	0	T	Del	GAP	77	81	156	91.86	172
2307589	0	C	Del	GAP	77	81	156	92.94	170
2307590	0	G	Del	GAP	77	81	156	99.37	159
2309203	0	G	SNP	A	97	106	198	99.51	204	Ala518Val (gca/gTa)	Rv2051c	ppm1	polyprenol-monophosphomannose synthase
2311099	0	C	SNP	G	133	106	235	100	239	Pro473Pro (ccg/ccC)	Rv2052c	-	hypothetical protein
2316491	0	C	SNP	T	94	93	181	98.42	190	Pro71Pro (ccc/ccT)	Rv2060	-	integral membrane protein
2318816	0	C	SNP	T	98	94	189	100	192	Leu646Leu (ctg/ctA)	Rv2062c	cobN	cobalamin biosynthesis protein CobN
2321073	0	G	SNP	A	94	114	205	99.52	209	Arg6Gln (cga/cAa)	Rv2063A	mazF7	mRNA interferase MazF7
2325320	0	T	SNP	C	110	92	198	98.54	205	Asp184Gly (gat/gGt)	Rv2067c	-	hypothetical protein
2328179	0	A	SNP	G	97	96	188	99.48	194	Leu16Pro (ctg/cCg)	Rv2070c	cobK	precorrin-6A reductase
2328543	0	T	SNP	C	117	126	241	99.59	244	Ile145Met (ata/atG)	Rv2071c	cobM	precorrin-4 C(11)-methyltransferase
2329533	0	A	SNP	G	99	110	207	99.52	210	Leu205Pro (ctc/cCc)	Rv2072c	cobL	precorrin-6Y C(5,15)-methyltransferase
2331620	0	A	SNP	C	108	111	214	99.1	221	Gly420Gly (ggt/ggG)	Rv2075c	-	hypothetical protein
2331789	0	G	SNP	T	104	91	189	98.98	197	Pro364Gln (ccg/cAg)	Rv2075c	-	hypothetical protein
2333215	0	C	SNP	T	112	105	212	99.54	218	Cys25Tyr (tgc/tAc)	Rv2076c	-	hypothetical protein
2334007	0	A	SNP	G	135	105	237	100	240	Ala96Ala (gct/gcC)	Rv2077c	-	transmembrane protein
2335075	0	A	SNP	G	94	96	188	100	190	Glu6Gly (gaa/gGa)	Rv2078	-	hypothetical protein
2335080	0	T	SNP	C	92	90	181	99.45	183	Leu8Leu (ttg/Ctg)	Rv2078	-	hypothetical protein
2335494	0	A	SNP	G	106	113	217	100	219	Tyr47Cys (tac/tGc)	Rv2079	-	hypothetical protein
2338195	0	C	Del	GAP	122	141	260	90.07	292		Rv2081c	-	transmembrane protein
2338990	0	G	SNP	C	175	189	357	99.73	365	Ala94Ala (gcg/gcC)	Rv2082	-	hypothetical protein
2338994	0	G	SNP	A	173	190	357	100	363	Ala96Thr (gcg/Acg)	Rv2082	-	hypothetical protein
2340621	0	C	SNP	G	165	190	349	99.72	356	Pro638Arg (ccc/cGc)	Rv2082	-	hypothetical protein
2341636	0	C	SNP	G	80	105	182	100	185	Leu256Val (ctg/Gtg)	Rv2083	-	hypothetical protein
2342649	1	A	Ins	G	78	82	160	79.6	160		Rv2084	-	hypothetical protein
2342649	2	A	Ins	G	78	82	160	79.6	160		Rv2084	-	hypothetical protein
2342649	3	A	Ins	C	78	81	159	79.1	159		Rv2084	-	hypothetical protein
2342649	4	A	Ins	G	78	81	159	79.1	159		Rv2084	-	hypothetical protein
2342649	5	A	Ins	T	76	81	157	78.11	157		Rv2084	-	hypothetical protein
2342649	6	A	Ins	A	76	81	157	78.11	157		Rv2084	-	hypothetical protein
2342649	7	A	Ins	C	76	81	157	78.11	157		Rv2084	-	hypothetical protein
2342649	8	A	Ins	A	76	81	157	78.11	157		Rv2084	-	hypothetical protein
2342649	9	A	Ins	C	76	81	157	78.11	157		Rv2084	-	hypothetical protein
2342649	10	A	Ins	A	76	81	157	78.11	157		Rv2084	-	hypothetical protein
2342649	11	A	Ins	C	76	81	157	78.11	157		Rv2084	-	hypothetical protein
2344246	0	G	SNP	C	100	117	215	98.64	220
2345037	0	C	SNP	A	113	89	200	100	202	Leu209Leu (ctc/ctA)	Rv2088	pknJ	transmembrane serine/threonine-protein kinase PknJ
2345085	0	A	SNP	C	107	91	193	100	198	Ala225Ala (gca/gcC)	Rv2088	pknJ	transmembrane serine/threonine-protein kinase PknJ
2346929	0	C	SNP	T	95	111	204	99.04	208	Leu132Leu (ctg/ctA)	Rv2089c	pepE	dipeptidase PepE
2348446	0	C	SNP	G	96	92	186	100	188	Phe358Leu (ttc/ttG)	Rv2090	-	5'-3' exonuclease
2348708	0	G	SNP	A	93	72	163	100	165	Val195Val (gtc/gtT)	Rv2091c	-	membrane protein
2353385	0	G	SNP	C	124	95	217	100	219	Gln311Glu (cag/Gag)	Rv2095c	pafC	proteasome accessory factor C
2357269	0	G	Del	GAP	104	118	222	81.32	273
2357270	0	C	Del	GAP	104	118	222	82.84	268
2357271	0	C	Del	GAP	103	117	222	81.78	269
2358029	1	T	Ins	G	113	107	220	95.65	221
2360603	0	G	SNP	A	130	116	242	100	246	Val122Ile (gtc/Atc)	Rv2101	helZ	helicase HelZ
2361604	0	C	SNP	G	99	102	196	99.5	202	Val455Val (gtc/gtG)	Rv2101	helZ	helicase HelZ
2362041	0	C	SNP	A	112	108	217	100	220	Pro601Gln (ccg/cAg)	Rv2101	helZ	helicase HelZ
2367061	0	A	Del	GAP	95	71	161	98.22	169
2367428	0	C	SNP	T	111	95	202	99.04	208	His24Tyr (cac/Tac)	Rv2107	PE22	PE family protein PE22
2368565	0	A	Del	GAP	117	103	218	99.55	221
2369186	0	G	SNP	C	105	130	232	99.16	237	Arg182Gly (cgt/Ggt)	Rv2109c	prcA	proteasome subunit alpha
2369326	0	C	SNP	G	95	112	204	99.04	209	Arg135Pro (cgc/cCc)	Rv2109c	prcA	proteasome subunit alpha
2382287	0	C	Del	GAP	99	97	195	92.89	211		Rv2123	PPE37	PPE family protein PPE37
2382289	0	G	SNP	T	99	96	194	97.5	200	Asp407Tyr (gac/Tac)	Rv2123	PPE37	PPE family protein PPE37
2383119	0	G	SNP	A	117	107	224	100	224	Thr983Thr (acc/acT)	Rv2124c	metH	methionine synthase
2386389	0	G	SNP	A	121	98	216	100	219	Gly33Ser (ggc/Agc)	Rv2125	-	hypothetical protein
2387733	0	T	SNP	C	106	53	156	100	159	Glu80Glu (gaa/gaG)	Rv2126c	PE_PGRS37	PE-PGRS family protein PE_PGRS37
2388641	0	G	SNP	A	128	105	227	99.57	234	Gly9Asp (ggc/gAc)	Rv2127	ansP1	L-asparagine permease
2389093	0	C	SNP	T	71	89	156	100	160	Leu160Leu (ctg/Ttg)	Rv2127	ansP1	L-asparagine permease
2402765	0	G	SNP	A	88	83	170	100	171
2403144	0	C	SNP	T	114	99	206	99.53	214	Arg56Arg (cgc/cgT)	Rv2143	-	hypothetical protein
2413246	0	C	SNP	A	108	96	202	100	204	Val36Leu (gtg/Ttg)	Rv2153c	murG	UDP-N-acetylglucosamine--N-acetylmuramyl- (pentapeptide) pyrophosphoryl-undecaprenol-N-acetylglucosamine transferase
2415656	0	G	SNP	C	133	96	226	99.57	230	Arg247Gly (cgg/Ggg)	Rv2155c	murD	UDP-N-acetylmuramoylalanine--D-glutamate ligase
2421816	0	A	SNP	G	130	136	265	100	266
2421975	1	G	Ins	G	108	107	215	91.1	218
2421975	2	G	Ins	G	108	108	216	91.53	218
2421975	3	G	Ins	A	109	107	216	91.53	218
2421975	4	G	Ins	A	109	108	217	91.95	218
2423819	0	C	SNP	G	99	99	188	97.54	203	Gly340Gly (ggg/ggC)	Rv2162c	PE_PGRS38	PE-PGRS family protein PE_PGRS38
2423822	0	A	SNP	G	100	99	190	98.03	203	Gly339Gly (ggt/ggC)	Rv2162c	PE_PGRS38	PE-PGRS family protein PE_PGRS38
2424114	0	C	SNP	A	31	86	100	95.12	123	Arg242Leu (cgc/cTc)	Rv2162c	PE_PGRS38	PE-PGRS family protein PE_PGRS38
2424151	0	C	SNP	A	30	80	100	96.49	114	Ala230Ser (gca/Tca)	Rv2162c	PE_PGRS38	PE-PGRS family protein PE_PGRS38
2424925	0	A	SNP	G	99	87	184	100	186
2425471	0	T	SNP	C	82	104	184	100	186	Arg539Arg (cga/cgG)	Rv2163c	pbpB	penicillin-binding membrane protein PbpB
2438445	0	G	SNP	C	93	80	173	98.86	175	Ala169Pro (gcc/Ccc)	Rv2176	pknL	serine/threonine-protein kinase PknL
2440926	0	G	SNP	T	92	86	178	100	178	Asp265Glu (gac/gaA)	Rv2178c	aroG	phospho-2-dehydro-3-deoxyheptonate aldolase AroG
2445841	0	C	SNP	T	107	92	197	99.5	200	Arg369His (cgt/cAt)	Rv2184c	-	hypothetical protein
2448458	0	C	SNP	T	98	64	159	100	162	Thr100Ile (acc/aTc)	Rv2187	fadD15	long-chain-fatty-acid--CoA ligase FadD15
2449826	0	C	SNP	G	104	107	206	99.53	212	Ser556Trp (tcg/tGg)	Rv2187	fadD15	long-chain-fatty-acid--CoA ligase FadD15
2452452	0	G	SNP	A	133	134	263	100	267	Thr274Met (acg/aTg)	Rv2190c	-	endopeptidase
2462871	0	G	SNP	A	103	67	164	100	170	Ala59Ala (gcc/gcT)	Rv2198c	mmpS3	membrane protein MmpS3
2470591	0	A	SNP	C	99	94	189	100	193
2472029	0	T	SNP	G	99	91	188	100	190	Trp207Gly (tgg/Ggg)	Rv2207	cobT	nicotinate-nucleotide-dimethylbenzimidazolphosphoribosyltransferase
2478619	0	G	SNP	A	107	87	186	98.98	196	Leu94Leu (ctg/ctA)	Rv2213	pepB	cytosol aminopeptidase
2483579	0	A	SNP	G	120	116	233	100	236	Lys539Glu (aag/Gag)	Rv2215	dlaT	pyruvate dehydrogenase E2 component dihydrolipoamide acyltransferase
2494494	0	G	SNP	A	103	113	216	99.54	217	Val302Val (gtc/gtT)	Rv2223c	-	carboxylesterase B
2496589	0	C	SNP	G	95	84	177	98.35	182	Ala145Ala (gcg/gcC)	Rv2224c	caeA	carboxylesterase A
2499726	0	G	SNP	A	106	99	204	100	205	Asp299Asn (gat/Aat)	Rv2226	-	hypothetical protein
2504177	0	C	SNP	T	97	94	189	100	191	Glu144Glu (gag/gaA)	Rv2230c	-	GTP cyclohydrolase
2509140	0	G	SNP	C	114	119	229	100	233	Ser79Cys (tcc/tGc)	Rv2236c	cobD	cobalamin biosynthesis transmembrane protein CobD
2509722	0	A	SNP	G	102	119	217	100	221	Pro78Pro (cca/ccG)	Rv2237	-	hypothetical protein
2512641	0	C	SNP	T	106	111	213	99.54	218	Leu35Leu (ctg/Ttg)	Rv2241	aceE	pyruvate dehydrogenase E1 component
2516271	0	T	SNP	C	95	134	224	99.57	230	Met323Thr (atg/aCg)	Rv2242	-	hypothetical protein
2516567	0	G	SNP	C	77	102	178	100	179
2521342	0	T	SNP	C	107	92	199	100	199	Asp200Asp (gat/gaC)	Rv2247	accD6	acetyl-/propionyl-CoA carboxylase subunit beta
2523205	1	G	Ins	C	47	75	122	97.6	122
2523205	2	G	Ins	G	47	75	122	97.6	122
2523205	3	G	Ins	C	47	75	122	97.6	122
2525723	0	G	Del	GAP	95	98	189	95.07	203		Rv2251	-	flavoprotein
2526974	0	T	SNP	C	91	98	188	100	189	Pro470Pro (cct/ccC)	Rv2251	-	flavoprotein
2527104	0	A	SNP	T	101	107	206	99.52	209	Lys39Met (aag/aTg)	Rv2252	-	diacylglycerol kinase
2529680	0	A	SNP	G	113	95	207	99.52	209	Thr65Thr (act/acC)	Rv2256c	-	hypothetical protein
2529725	0	G	SNP	T	103	93	194	100	196	Val50Val (gtc/gtA)	Rv2256c	-	hypothetical protein
2531742	0	A	SNP	G	89	96	180	99.46	186	Ala52Ala (gct/gcC)	Rv2258c	-	transcriptional regulator
2533377	0	T	SNP	C	95	94	187	99.47	190	Asp16Asp (gat/gaC)	Rv2260	-	hypothetical protein
2534186	0	C	SNP	T	119	103	217	99.55	223
2534563	0	G	Del	GAP	113	102	212	96.85	222
2534564	0	A	Del	GAP	113	102	212	100	215
2536312	0	C	SNP	T	106	92	190	100	198	Arg224Arg (cgc/cgT)	Rv2263	-	oxidoreductase
2536625	1	C	Ins	G	89	78	167	88.36	167		Rv2264c	-	hypothetical protein
2562644	0	G	SNP	T	107	97	201	100	204	Ala16Ser (gcg/Tcg)	Rv2290	lppO	lipoprotein LppO
2564368	1	G	Ins	C	99	78	177	96.72	177		Rv2293c	-	hypothetical protein
2566766	1	C	Ins	G	90	118	208	92.86	209
2566768	0	A	SNP	C	90	119	206	99.05	211
2567539	0	A	SNP	C	115	102	215	98.19	221	Glu12Asp (gaa/gaC)	Rv2296	-	haloalkane dehalogenase
2569048	0	C	SNP	T	104	106	204	100	210
2573756	0	C	SNP	A	98	95	191	100	193
2578626	0	A	SNP	G	114	108	217	99.55	223	Met24Thr (atg/aCg)	Rv2307c	-	hypothetical protein
2584261	0	G	SNP	A	99	106	203	99.03	207	Ala126Ala (gcg/gcA)	Rv2311	-	hypothetical protein
2586127	0	A	SNP	G	114	95	207	100	209	Gly388Gly (ggt/ggC)	Rv2314c	-	hypothetical protein
2589216	0	G	SNP	C	104	95	195	100	199	Val127Leu (gtg/Ctg)	Rv2316	uspA	sugar ABC transporter permease UspA
2591172	0	G	SNP	A	102	101	201	100	203	Ala219Thr (gcc/Acc)	Rv2318	uspC	sugar ABC transporter substrate-binding lipoprotein UspC
2595457	0	T	SNP	C	107	115	219	99.55	223	Leu271Leu (tta/ttG)	Rv2323c	-	hypothetical protein
2598400	0	A	SNP	G	125	103	227	100	228	Asn516Asn (aat/aaC)	Rv2326c	-	ABC transporter ATP-binding protein
2600260	0	A	SNP	G	102	92	190	99.49	195	Arg91Arg (cga/cgG)	Rv2327	-	hypothetical protein
2601576	0	T	SNP	G	90	79	168	98.83	171	Ser282Arg (agt/agG)	Rv2328	PE23	PE family protein PE23
2607789	0	A	SNP	C	112	103	214	100	215	Leu178Arg (ctg/cGg)	Rv2333c	stp	multidrug resistance protein
2608117	0	C	SNP	A	96	114	208	100	210	Asp69Tyr (gac/Tac)	Rv2333c	stp	multidrug resistance protein
2612632	0	C	SNP	A	104	103	199	100	207	Gly119Val (ggc/gTc)	Rv2337c	-	hypothetical protein
2615413	0	A	SNP	G	77	96	172	99.43	174	Thr241Ala (acc/Gcc)	Rv2339	mmpL9	transmembrane transport protein MmpL9
2619271	0	T	SNP	C	98	104	198	99.51	203
2624372	0	C	SNP	G	99	91	190	100	190	His184Gln (cac/caG)	Rv2345	-	transmembrane protein
2625924	0	T	SNP	C	79	87	165	99.4	167	Ala83Ala (gca/gcG)	Rv2346c	esxO	ESAT-6 like protein EsxO
2626095	0	C	SNP	G	145	120	260	89.23	297	Ala26Ala (gcg/gcC)	Rv2346c	esxO	ESAT-6 like protein EsxO
2626513	0	T	SNP	A	68	67	132	99.26	136	Thr3Ser (aca/Tca)	Rv2347c	esxP	ESAT-6 like protein EsxP
2626514	0	T	SNP	G	70	66	133	100	136	Ala2Ala (gca/gcC)	Rv2347c	esxP	ESAT-6 like protein EsxP
2626600	0	G	SNP	A	98	59	151	100	157
2627946	0	A	SNP	G	95	81	173	98.88	178	Arg251Arg (cgt/cgC)	Rv2349c	plcC	phospholipase C
2631009	1	G	Ins	G	90	93	183	83.56	183		Rv2351c	plcA	membrane-associated phospholipase A
2631009	2	G	Ins	T	90	93	183	83.56	183		Rv2351c	plcA	membrane-associated phospholipase A
2631009	3	G	Ins	G	90	93	183	83.56	183		Rv2351c	plcA	membrane-associated phospholipase A
2631009	4	G	Ins	C	90	93	183	83.56	183		Rv2351c	plcA	membrane-associated phospholipase A
2631009	5	G	Ins	C	90	93	183	83.56	183		Rv2351c	plcA	membrane-associated phospholipase A
2632341	1	C	Ins	A	90	107	197	97.04	197
2632362	0	T	SNP	C	100	108	201	100	208
2637541	0	C	SNP	T	103	82	184	100	185
2642383	0	C	SNP	T	88	97	182	100	185	Ala66Thr (gcc/Acc)	Rv2360c	-	hypothetical protein
2648555	0	G	SNP	A	114	93	206	98.57	210	Leu120Leu (ctg/Ttg)	Rv2367c	-	endoribonuclease
2656225	0	A	SNP	G	101	108	206	99.52	210	Val69Ala (gtc/gCc)	Rv2377c	-	hypothetical protein
2656635	0	G	SNP	A	122	100	217	99.55	223	Pro357Ser (ccg/Tcg)	Rv2378c	mbtG	L-lysine N6-monooxygenase
2660319	0	C	SNP	G	99	103	196	100	202	Glu589Asp (gag/gaC)	Rv2379c	mbtF	peptide synthetase
2661039	0	G	SNP	A	100	80	178	100	180	Ile349Ile (atc/atT)	Rv2379c	mbtF	peptide synthetase
2680044	1	G	Ins	C	101	99	200	92.17	200
2680658	0	T	SNP	G	108	93	198	100	201	Thr67Thr (act/acG)	Rv2386a	-	hypothetical protein
2688700	0	C	SNP	T	91	86	174	100	177	Pro231Ser (ccg/Tcg)	Rv2394	ggtB	gamma-glutamyltranspeptidase precursor GgtB
2690160	0	A	SNP	G	72	106	176	100	178	Asn30Ser (aac/aGc)	Rv2395	-	integral membrane protein
2695378	0	C	SNP	G	92	84	173	100	176	Gly141Ala (ggc/gCc)	Rv2398c	cysW	sulfate ABC transporter permease CysW
2697489	0	C	SNP	T	99	82	179	100	181	Ala76Thr (gcg/Acg)	Rv2400c	subI	sulfate ABC transporter substrate-binding lipoprotein SubI
2700222	0	T	SNP	C	112	120	228	100	232	Leu565Pro (ctg/cCg)	Rv2402	-	trehalase
2704884	1	A	Ins	C	83	73	156	94.55	156		Rv2407	-	ribonuclease Z
2704884	2	A	Ins	A	83	73	156	94.55	156		Rv2407	-	ribonuclease Z
2704884	3	A	Ins	G	82	71	153	92.73	154		Rv2407	-	ribonuclease Z
2704884	4	A	Ins	C	81	71	152	92.12	152		Rv2407	-	ribonuclease Z
2704884	5	A	Ins	G	81	69	150	90.91	150		Rv2407	-	ribonuclease Z
2704884	6	A	Ins	A	79	69	148	89.7	148		Rv2407	-	ribonuclease Z
2704884	7	A	Ins	C	79	68	147	89.09	147		Rv2407	-	ribonuclease Z
2706158	0	G	SNP	A	97	90	185	98.42	190	Ala133Thr (gca/Aca)	Rv2408	PE24	PE family protein PE24
2712328	0	C	SNP	T	97	117	211	100	214	Pro183Pro (ccg/ccA)	Rv2414c	-	hypothetical protein
2713795	0	C	SNP	T	109	98	201	100	207
2718852	0	T	SNP	G	97	79	176	100	176
2719580	0	T	SNP	C	79	80	156	100	159
2720069	0	G	SNP	A	81	99	178	98.9	182	Gly158Glu (ggg/gAg)	Rv2423	-	hypothetical protein
2720444	0	C	SNP	T	86	93	175	100	179	Ser283Phe (tct/tTt)	Rv2423	-	hypothetical protein
2720895	0	G	SNP	A	8	59	66	100	67	His295Tyr (cac/Tac)	Rv2424c	-	transposase
2720952	0	T	SNP	C	8	50	57	100	58	Thr276Ala (acc/Gcc)	Rv2424c	-	transposase
2720954	0	G	SNP	A	11	48	59	100	59	Thr275Ile (acc/aTc)	Rv2424c	-	transposase
2721562	0	C	SNP	G	107	115	219	99.11	224	Ala72Ala (gcg/gcC)	Rv2424c	-	transposase
2723506	0	T	SNP	C	98	98	196	99.49	197	Leu226Leu (tta/ttG)	Rv2426c	-	hypothetical protein
2724195	0	C	Del	GAP	75	73	147	76.29	194
2724196	0	T	Del	GAP	75	73	147	77.08	192
2724197	0	C	Del	GAP	75	73	147	78.31	189
2724198	0	T	Del	GAP	75	73	147	79.57	186
2724199	0	A	Del	GAP	75	73	147	80.43	184
2724200	0	G	Del	GAP	75	73	147	80.43	184
2726105	0	G	SNP	A	110	115	221	100	225						phylo (Delhi/CAS, 3)	isoniazid (INH)
2729058	0	A	SNP	C	105	109	212	100	214	Leu26Arg (ctg/cGg)	Rv2433c	-	hypothetical protein
2734074	0	T	SNP	C	113	118	229	99.57	232	Val282Ala (gtc/gCc)	Rv2436	rbsK	ribokinase RbsK
2737572	0	C	SNP	A	115	122	231	100	237	Ala226Ser (gcg/Tcg)	Rv2439c	proB	glutamate 5-kinase protein
2738221	0	G	SNP	A	148	123	269	99.27	273	Ile9Ile (atc/atT)	Rv2439c	proB	glutamate 5-kinase protein
2740693	0	T	SNP	C	93	79	170	98.29	175
2751804	0	C	SNP	T	102	102	199	99.51	205	Arg126Gln (cgg/cAg)	Rv2450c	rpfE	resuscitation-promoting factor RpfE
2752698	0	C	SNP	A	79	96	173	100	175
2753869	0	A	SNP	G	102	103	198	99.51	206	Val293Ala (gtg/gCg)	Rv2454c	-	2-oxoglutarate oxidoreductase subunit KorB
2756981	0	A	SNP	C	120	71	187	100	191	Asp404Glu (gat/gaG)	Rv2456c	-	MFS-type transporter
2760152	0	A	SNP	G	101	114	213	100	215	Tyr125Cys (tac/tGc)	Rv2458	mmuM	homocysteine S-methyltransferase MmuM
2770740	0	C	SNP	T	92	96	183	98.95	190	Ala585Ala (gcc/gcT)	Rv2467	pepN	aminopeptidase PepN
2778156	0	C	SNP	T	91	95	185	98.41	189	Pro1369Pro (ccg/ccA)	Rv2476c	gdh	NAD-dependent glutamate dehydrogenase
2779136	0	T	SNP	C	119	116	230	100	235	Ser1043Gly (agc/Ggc)	Rv2476c	gdh	NAD-dependent glutamate dehydrogenase
2779824	0	G	SNP	A	104	80	179	97.87	188	Arg813Arg (cgc/cgT)	Rv2476c	gdh	NAD-dependent glutamate dehydrogenase
2782498	0	G	SNP	A	103	93	193	98.49	199	Asp515Asp (gac/gaT)	Rv2477c	-	macrolide ABC transporter ATP-binding protein
2786952	0	A	SNP	G	99	108	205	100	207	Cys778Arg (tgc/Cgc)	Rv2482c	plsB2	glycerol-3-phosphate acyltransferase
2791098	0	C	SNP	T	104	95	196	99	201	Gly466Asp (ggt/gAt)	Rv2484c	-	diacyglycerol O-acyltransferase
2798595	0	C	SNP	T	127	103	228	100	230	Ala762Ala (gcg/gcA)	Rv2488c	-	LuxR family transcriptional regulator
2804186	0	T	SNP	C	91	123	209	99.07	216	Asp684Gly (gac/gGc)	Rv2490c	PE_PGRS43	PE-PGRS family protein PE_PGRS43
2807486	0	C	SNP	A	87	101	187	100	188	Ala70Asp (gcc/gAc)	Rv2492	-	hypothetical protein
2809621	0	T	SNP	C	126	128	249	100	254	Thr107Ala (acc/Gcc)	Rv2495c	bkdC	branched-chain keto acid dehydrogenase E2 component
2812633	0	G	SNP	A	93	121	206	98.17	218	His182Tyr (cat/Tat)	Rv2498c	citE	citrate (pro-3S)-lyase subunit beta
2817747	0	G	SNP	A	125	99	222	99.56	225	Ala243Val (gct/gTt)	Rv2502c	accD1	acetyl-/propionyl-CoA carboxylase subunit beta
2818837	0	A	SNP	G	104	99	197	100	203	Gly97Gly (ggt/ggC)	Rv2503c	scoB	succinyl-CoA:3-ketoacid-CoA transferase subunit B
2818905	0	C	SNP	T	108	104	211	100	212	Glu75Lys (gag/Aag)	Rv2503c	scoB	succinyl-CoA:3-ketoacid-CoA transferase subunit B
2821097	0	G	SNP	C	110	112	219	99.55	223	Ala167Gly (gcg/gGg)	Rv2505c	fadD35	fatty-acid--CoA ligase FadD35
2821342	0	C	SNP	T	115	94	204	100	209	Ala85Ala (gcg/gcA)	Rv2505c	fadD35	fatty-acid--CoA ligase FadD35
2825466	0	G	SNP	A	110	99	206	99.52	210	Lys263Lys (aag/aaA)	Rv2509	-	short-chain type dehydrogenase/reductase
2827984	0	G	SNP	T	117	92	204	100	209
2828019	0	T	SNP	C	107	99	204	100	206
2830525	0	C	SNP	A	97	92	185	100	189	Thr122Lys (acg/aAg)	Rv2513	-	hypothetical protein
2837800	0	C	SNP	T	89	106	194	100	195	Tyr39Tyr (tac/taT)	Rv2521	bcp	peroxiredoxin
2841022	0	A	SNP	G	97	106	202	99.02	205	Cys2771Arg (tgc/Cgc)	Rv2524c	fas	fatty acid synthase
2847281	0	A	SNP	G	101	102	198	100	203	Asp684Asp (gat/gaC)	Rv2524c	fas	fatty acid synthase
2855259	0	A	SNP	G	98	93	186	100	191	Ala841Ala (gct/gcC)	Rv2531c	-	amino acid decarboxylase
2865760	0	A	SNP	G	126	110	234	100	236	Thr211Ala (acc/Gcc)	Rv2542	-	hypothetical protein
2865882	0	T	SNP	C	121	107	226	100	228	Val251Val (gtt/gtC)	Rv2542	-	hypothetical protein
2867207	0	C	SNP	G	85	86	169	100	171	Ala28Ala (gcc/gcG)	Rv2544	lppB	lipoprotein LppB
2867230	0	G	SNP	A	64	66	128	100	130	Gly36Asp (ggc/gAc)	Rv2544	lppB	lipoprotein LppB
2867231	0	C	SNP	T	63	63	126	100	126	Gly36Gly (ggc/ggT)	Rv2544	lppB	lipoprotein LppB
2867236	0	A	SNP	G	65	66	131	99.24	132	Asn38Ser (aac/aGc)	Rv2544	lppB	lipoprotein LppB
2867240	0	C	SNP	T	68	63	130	100	131	Pro39Pro (ccc/ccT)	Rv2544	lppB	lipoprotein LppB
2867245	0	A	SNP	C	70	67	137	100	137	Lys41Thr (aaa/aCa)	Rv2544	lppB	lipoprotein LppB
2867251	0	C	SNP	G	71	68	139	99.29	140	Pro43Arg (ccg/cGg)	Rv2544	lppB	lipoprotein LppB
2867254	0	A	SNP	G	72	70	140	100	142	His44Arg (cac/cGc)	Rv2544	lppB	lipoprotein LppB
2867263	0	G	SNP	A	86	82	167	98.82	170	Gly47Asp (ggc/gAc)	Rv2544	lppB	lipoprotein LppB
2869579	0	C	SNP	T	104	117	218	100	221	Val17Met (gtg/Atg)	Rv2548A	-	hypothetical protein
2880702	0	G	SNP	C	87	118	203	100	205	Val210Leu (gtc/Ctc)	Rv2560	-	hypothetical protein
2881337	0	C	SNP	T	106	93	198	98.51	202
2881569	0	A	SNP	G	94	86	177	99.45	181
2881598	0	G	Del	GAP	88	78	159	98.22	169
2884068	0	A	SNP	C	97	92	184	100	189	Met243Leu (atg/Ctg)	Rv2564	glnQ	glutamine ABC transporter ATP-binding protein
2886570	0	A	SNP	G	92	101	188	100	193	Glu66Glu (gaa/gaG)	Rv2566	-	hypothetical protein
2888201	0	T	SNP	C	94	103	192	100	197	Leu610Pro (ctc/cCc)	Rv2566	-	hypothetical protein
2889633	0	T	SNP	C	89	106	192	100	195	Ala1087Ala (gct/gcC)	Rv2566	-	hypothetical protein
2891267	0	C	SNP	T	108	92	196	100	200	Gly491Gly (ggc/ggT)	Rv2567	-	hypothetical protein
2891728	0	A	SNP	G	130	103	228	100	233	Gln645Arg (cag/cGg)	Rv2567	-	hypothetical protein
2894208	0	G	SNP	A	109	118	225	100	227	Ser67Ser (agc/agT)	Rv2569c	-	hypothetical protein
2895473	0	A	SNP	G	94	112	205	99.52	207	Phe163Ser (ttc/tCc)	Rv2571c	-	transmembrane protein
2897660	0	T	SNP	C	96	106	199	99.51	203	Ala48Ala (gca/gcG)	Rv2572c	aspS	aspartate--tRNA ligase
2898522	0	T	SNP	C	104	129	230	99.57	234	Tyr160Tyr (tat/taC)	Rv2573	-	2-dehydropantoate 2-reductase
2903050	0	G	SNP	A	83	107	184	100	190	Thr161Ile (acc/aTc)	Rv2578c	-	hypothetical protein
2903710	0	T	SNP	C	95	92	183	99.47	188	Tyr24Tyr (tat/taC)	Rv2579	dhaA	haloalkane dehalogenase
2910461	0	G	SNP	T	113	92	202	100	205	Ala147Glu (gcg/gAg)	Rv2584c	apt	adenine phosphoribosyltransferase
2910852	0	C	SNP	G	91	105	192	99.49	197	Ala17Pro (gcg/Ccg)	Rv2584c	apt	adenine phosphoribosyltransferase
2911293	0	C	SNP	G	97	103	197	100	200	Cys462Ser (tgt/tCt)	Rv2585c	-	lipoprotein
2912294	0	T	SNP	G	84	109	189	99.48	194	Ala128Ala (gca/gcC)	Rv2585c	-	lipoprotein
2915392	0	C	SNP	G	126	126	250	99.6	253	Arg115Arg (cgg/cgC)	Rv2587c	secD	protein translocase subunit SecD
2923391	0	T	SNP	C	107	103	206	100	210	Pro281Pro (cca/ccG)	Rv2592c	ruvB	Holliday junction ATP-dependent DNA helicase RuvB
2925462	0	T	SNP	A	84	87	169	97.71	175
2925962	0	T	SNP	C	115	97	207	99.53	213	Cys77Arg (tgc/Cgc)	Rv2596	vapC40	ribonuclease VapC40
2927939	0	T	SNP	C	101	103	202	100	204
2937101	0	G	SNP	A	102	119	219	99.1	223	Arg255Arg (cgc/cgT)	Rv2609c	-	membrane protein
2939373	0	G	SNP	C	109	99	205	100	208	Ser197Cys (tct/tGt)	Rv2611c	-	phosphatidylinositol mannoside acyltransferase
2939657	0	T	SNP	C	99	111	209	100	210	Ile102Met (ata/atG)	Rv2611c	-	phosphatidylinositol mannoside acyltransferase
2941179	0	G	SNP	A	108	105	207	99.07	215	Arg6Arg (cgc/cgT)	Rv2613c	-	AP-4-A phosphorylase		phylo (Delhi/CAS)
2943675	0	G	SNP	A	120	124	238	99.59	245	Gly437Gly (ggc/ggT)	Rv2615c	PE_PGRS45	PE-PGRS family protein PE_PGRS45
2943711	1	G	Ins	C	95	90	185	77.41	185		Rv2615c	PE_PGRS45	PE-PGRS family protein PE_PGRS45
2943711	2	G	Ins	C	95	89	184	76.99	185		Rv2615c	PE_PGRS45	PE-PGRS family protein PE_PGRS45
2943711	3	G	Ins	G	93	90	183	76.57	185		Rv2615c	PE_PGRS45	PE-PGRS family protein PE_PGRS45
2943711	4	G	Ins	C	94	90	184	76.99	185		Rv2615c	PE_PGRS45	PE-PGRS family protein PE_PGRS45
2943711	5	G	Ins	C	95	90	185	77.41	185		Rv2615c	PE_PGRS45	PE-PGRS family protein PE_PGRS45
2943711	6	G	Ins	G	95	90	185	77.41	185		Rv2615c	PE_PGRS45	PE-PGRS family protein PE_PGRS45
2943711	7	G	Ins	T	95	90	185	77.41	185		Rv2615c	PE_PGRS45	PE-PGRS family protein PE_PGRS45
2943711	8	G	Ins	T	95	89	184	76.99	185		Rv2615c	PE_PGRS45	PE-PGRS family protein PE_PGRS45
2943711	9	G	Ins	T	95	90	185	77.41	185		Rv2615c	PE_PGRS45	PE-PGRS family protein PE_PGRS45
2944515	0	A	SNP	C	75	118	186	82.13	235	Gly157Gly (ggt/ggG)	Rv2615c	PE_PGRS45	PE-PGRS family protein PE_PGRS45
2944524	0	C	SNP	G	73	112	179	79.06	234	Gly154Gly (ggg/ggC)	Rv2615c	PE_PGRS45	PE-PGRS family protein PE_PGRS45
2944833	0	G	SNP	C	94	68	161	100	162	Ala51Ala (gcc/gcG)	Rv2615c	PE_PGRS45	PE-PGRS family protein PE_PGRS45
2944857	0	T	SNP	G	81	56	133	98.56	139	Gln43His (caa/caC)	Rv2615c	PE_PGRS45	PE-PGRS family protein PE_PGRS45
2944932	0	T	SNP	C	66	77	139	98.62	145	Ala18Ala (gca/gcG)	Rv2615c	PE_PGRS45	PE-PGRS family protein PE_PGRS45
2949251	0	G	SNP	A	104	123	224	99.13	229	Val206Ile (gtt/Att)	Rv2622	-	methyltransferase
2952394	0	G	SNP	C	106	110	214	100	216	Pro37Arg (ccg/cGg)	Rv2625c	-	zinc metalloprotease Rip3
2954439	0	T	SNP	C	111	103	207	99.53	215	Arg104Gly (aga/Gga)	Rv2627c	-	hypothetical protein
2957115	0	G	SNP	A	105	109	211	99.53	215	Gly75Ser (ggt/Agt)	Rv2630	-	hypothetical protein
2958693	0	G	SNP	A	97	100	197	100	197	Ala374Ala (gcg/gcA)	Rv2631	-	RNA-splicing ligase RtcB
2959257	0	A	Del	GAP	77	77	154	100	154
2959258	0	T	Del	GAP	77	76	153	99.35	154
2959259	0	C	Del	GAP	77	76	153	99.35	154
2959260	0	C	Del	GAP	77	76	153	99.35	154
2959261	0	A	Del	GAP	77	76	153	99.35	154
2959262	0	A	Del	GAP	77	76	153	100	153
2959263	0	T	Del	GAP	76	76	153	100	152
2959264	0	C	Del	GAP	76	76	153	99.35	153
2959265	0	A	SNP	T	76	80	155	100	156
2959272	0	T	SNP	C	91	86	177	97.25	182
2960193	0	C	Del	GAP	119	134	253	88.15	287		Rv2634c	PE_PGRS46	PE-PGRS family protein PE_PGRS46
2960592	0	C	SNP	T	106	122	214	98.28	232	Gly617Asp (ggc/gAc)	Rv2634c	PE_PGRS46	PE-PGRS family protein PE_PGRS46
2964594	0	G	SNP	A	106	73	172	100	179	Ala64Thr (gcc/Acc)	Rv2638	-	hypothetical protein
2970025	0	G	SNP	A	103	104	207	97.64	212
2974933	0	A	SNP	G	119	146	261	100	265	Ile101Thr (atc/aCc)	Rv2650c	-	prophage protein
2975227	0	T	SNP	G	110	96	206	100	206	Asn3Thr (aat/aCt)	Rv2650c	-	prophage protein
2975472	0	G	Del	GAP	105	107	206	96.36	220		Rv2651c	-	prophage protease
2976386	0	G	SNP	A	89	103	184	100	192	Gln57_ (cag/Tag)	Rv2652c	-	prophage protein
2984740	0	A	SNP	G	116	97	208	100	213	His3Arg (cac/cGc)	Rv2668	-	hypothetical protein
2988630	0	C	SNP	G	129	114	239	100	243	His317Asp (cat/Gat)	Rv2672	-	protease
2994187	0	T	SNP	C	134	121	254	99.61	256	Leu292Leu (tta/ttG)	Rv2678c	hemE	uroporphyrinogen decarboxylase
3003115	0	C	SNP	G	126	133	256	99.23	261	Ala378Gly (gca/gGa)	Rv2685	arsB1	arsenic-transport integral membrane protein ArsB
3005185	0	G	SNP	T	91	91	180	100	182	Pro156Thr (ccc/Acc)	Rv2688c	-	antibiotic ABC transporter ATP-binding protein
3006506	0	G	SNP	C	105	112	217	99.54	218	Ala186Gly (gct/gGt)	Rv2689c	-	hypothetical protein
3009692	0	A	SNP	G	91	109	198	99.5	201	Thr117Ala (acc/Gcc)	Rv2691	ceoB	TRK system potassium uptake protein CeoB
3010014	0	G	SNP	A	107	102	202	100	209	Gly224Glu (ggg/gAg)	Rv2691	ceoB	TRK system potassium uptake protein CeoB
3010420	0	A	SNP	G	106	107	212	100	213	Ile133Val (atc/Gtc)	Rv2692	ceoC	TRK system potassium uptake protein CeoC
3011837	0	A	SNP	G	103	108	204	100	211
3017465	0	T	SNP	C	118	99	213	100	217	Ile203Thr (ata/aCa)	Rv2702	ppgK	polyphosphate glucokinase
3027548	0	C	SNP	T	94	78	166	100	172	Pro162Ser (ccg/Tcg)	Rv2714	-	hypothetical protein
3027798	0	T	SNP	C	105	103	204	99.52	209	Val245Ala (gtg/gCg)	Rv2714	-	hypothetical protein
3030462	0	C	SNP	A	130	100	218	99.57	231	Arg139Leu (cgc/cTc)	Rv2718c	nrdR	transcriptional regulator NrdR
3031168	0	A	SNP	G	118	106	220	100	224	Tyr124His (tat/Cat)	Rv2719c	-	membrane protein
3037377	0	T	SNP	C	91	77	167	99.41	169
3040344	0	C	SNP	T	113	112	223	99.56	226	Glu142Glu (gag/gaA)	Rv2727c	miaA	tRNA delta(2)-isopentenylpyrophosphate transferase
3041871	0	G	SNP	T	89	80	162	100	169	Ala202Glu (gcg/gAg)	Rv2729c	-	integral membrane protein
3043700	0	C	SNP	T	76	100	174	100	176	Ala225Ala (gcc/gcT)	Rv2731	-	hypothetical protein
3044806	0	C	SNP	T	127	126	249	99.22	255	Val62Met (gtg/Atg)	Rv2732c	-	transmembrane protein
3044855	0	C	SNP	T	103	128	226	99.57	232	Leu45Leu (ctg/ctA)	Rv2732c	-	transmembrane protein
3048124	0	G	SNP	A	105	99	203	99.51	205	Ala143Ala (gcc/gcT)	Rv2735c	-	hypothetical protein
3054081	0	A	SNP	G	134	106	237	99.59	241	Gly56Gly (gga/ggG)	Rv2741	PE_PGRS47	PE-PGRS family protein PE_PGRS47
3054321	0	A	SNP	G	99	117	215	100	216	Gly136Gly (gga/ggG)	Rv2741	PE_PGRS47	PE-PGRS family protein PE_PGRS47
3054724	0	A	SNP	G	25	12	37	100	37	Ser271Gly (agc/Ggc)	Rv2741	PE_PGRS47	PE-PGRS family protein PE_PGRS47
3059791	0	G	SNP	C	21	39	60	98.36	61
3059812	0	T	Del	GAP	25	17	42	95.45	44
3059820	0	G	SNP	T	24	13	35	94.87	39
3059821	0	C	SNP	G	24	13	36	94.87	39
3059822	0	A	SNP	C	25	14	39	95.12	41
3059829	1	G	Ins	A	31	14	45	95.74	45
3069167	0	A	SNP	G	77	104	178	100	181	Leu306Pro (ctg/cCg)	Rv2756c	hsdM	type I restriction/modification system DNA methylase HsdM
3069566	0	C	SNP	T	104	104	203	100	208	Gly173Asp (ggc/gAc)	Rv2756c	hsdM	type I restriction/modification system DNA methylase HsdM
3072285	0	A	SNP	C	113	114	220	100	227	Leu119Arg (ctg/cGg)	Rv2761c	hsdS	type I restriction/modification system specificity determinant HsdS
3075440	0	A	SNP	G	93	68	157	99.38	162
3076172	0	C	SNP	T	118	93	209	99.53	212	Asp67Asn (gat/Aat)	Rv2766c	-	short-chain type dehydrogenase/reductase
3078178	0	C	SNP	T	127	110	234	99.16	239	Val270Met (gtg/Atg)	Rv2769c	PE27	PE family protein PE27
3078978	0	A	SNP	C	76	106	178	98.91	184	Phe3Cys (ttc/tGc)	Rv2769c	PE27	PE family protein PE27
3079877	0	A	SNP	G	143	120	261	100	263	Phe194Ser (ttc/tCc)	Rv2770c	PPE44	PPE family protein PPE44
3080795	0	A	SNP	G	98	100	197	99.5	199	Leu80Pro (ctc/cCc)	Rv2771c	-	hypothetical protein
3086788	0	T	SNP	C	93	81	172	100	174
3103682	0	T	SNP	C	105	113	218	100	218	Met87Val (atg/Gtg)	Rv2794c	pptT	phosphopantetheinyl transferase
3104189	0	A	SNP	G	97	99	191	100	196	Cys241Cys (tgt/tgC)	Rv2795c	-	hypothetical protein
3111280	0	G	SNP	A	115	104	215	100	219	Leu182Phe (ctt/Ttt)	Rv2802c	-	arginine/hypothetical protein
3112877	0	G	SNP	A	94	88	178	99.45	183	Gly4Asp (ggc/gAc)	Rv2805	-	hypothetical protein
3113872	0	A	SNP	T	113	103	214	100	216	Glu72Val (gag/gTg)	Rv2807	-	hypothetical protein
3115384	0	G	SNP	C	119	88	200	99.04	209
3118000	0	A	SNP	G	92	96	182	100	188	Arg395Gly (agg/Ggg)	Rv2812	-	transposase
3120110	0	A	SNP	C	75	73	140	98.01	151
3131177	0	G	SNP	A	90	117	207	98.57	210	Leu199Leu (ctc/ctT)	Rv2823c	-	CRISPR-associated protein Cas10/Csm1
3131469	1	T	Ins	T	100	99	199	97.07	200		Rv2823c	-	CRISPR-associated protein Cas10/Csm1
3131469	2	T	Ins	G	100	99	199	97.07	200		Rv2823c	-	CRISPR-associated protein Cas10/Csm1
3131469	3	T	Ins	T	100	100	200	97.56	200		Rv2823c	-	CRISPR-associated protein Cas10/Csm1
3131469	4	T	Ins	C	100	100	200	97.56	200		Rv2823c	-	CRISPR-associated protein Cas10/Csm1
3131469	5	T	Ins	G	99	98	197	96.1	197		Rv2823c	-	CRISPR-associated protein Cas10/Csm1
3131469	6	T	Ins	G	97	97	194	94.63	195		Rv2823c	-	CRISPR-associated protein Cas10/Csm1
3131469	7	T	Ins	C	95	98	193	94.15	194		Rv2823c	-	CRISPR-associated protein Cas10/Csm1
3131469	8	T	Ins	G	95	98	193	94.15	193		Rv2823c	-	CRISPR-associated protein Cas10/Csm1
3131469	9	T	Ins	A	91	98	189	92.2	190		Rv2823c	-	CRISPR-associated protein Cas10/Csm1
3132482	0	A	SNP	T	97	121	216	99.54	219	Leu78Gln (ctg/cAg)	Rv2824c	-	CRISPR-associated endoribonuclease Cas6
3133054	0	C	SNP	G	209	233	429	99.55	444	Ser162Ser (tcg/tcC)	Rv2825c	-	hypothetical protein
3133055	0	G	SNP	C	207	234	430	99.55	443	Ser162Trp (tcg/tGg)	Rv2825c	-	hypothetical protein
3133536	0	T	SNP	C	98	118	214	100	216	Lys2Glu (aaa/Gaa)	Rv2825c	-	hypothetical protein
3134231	0	G	SNP	A	109	97	202	98.56	209	Pro121Pro (ccc/ccT)	Rv2826c	-	hypothetical protein
3135950	0	C	SNP	G	8	20	27	100	28	Ser128Ser (tcg/tcC)	Rv2828c	-	hypothetical protein
3135951	0	G	SNP	C	5	20	25	100	25	Ser128Trp (tcg/tGg)	Rv2828c	-	hypothetical protein
3137058	0	G	SNP	A	110	125	230	100	235	Ala56Val (gcg/gTg)	Rv2830c	vapB22	antitoxin VapB22
3147962	0	T	SNP	C	95	106	200	99.01	203	Thr99Thr (aca/acG)	Rv2840c	-	hypothetical protein
3157683	0	G	SNP	C	122	109	228	99.14	233	Val154Val (gtc/gtG)	Rv2849c	cobO	cob(I)alamin adenosyltransferase
3162805	0	C	SNP	G	138	127	260	99.62	266	Arg180Gly (cgc/Ggc)	Rv2853	PE_PGRS48	PE-PGRS family protein PE_PGRS48
3164225	0	A	SNP	G	103	109	208	99.53	213	Asp25Gly (gac/gGc)	Rv2854	-	hypothetical protein
3165807	0	G	SNP	A	91	91	180	98.91	184	Val201Val (gtg/gtA)	Rv2855	mtr	mycothione reductase
3174013	0	G	SNP	A	121	110	223	100	231	Pro2Leu (cct/cTt)	Rv2861c	mapB	methionine aminopeptidase
3174496	0	A	SNP	G	102	110	210	98.6	215	Cys50Arg (tgt/Cgt)	Rv2862c	-	hypothetical protein
3177524	0	C	SNP	A	85	102	186	100	187
3177884	0	C	SNP	A	93	93	186	100	186	Arg21Arg (cgc/cgA)	Rv2866	relG	toxin RelG
3177928	0	G	SNP	A	98	97	192	99.49	196	Arg36His (cgc/cAc)	Rv2866	relG	toxin RelG
3180988	0	C	SNP	A	119	104	218	100	223	Val259Phe (gtc/Ttc)	Rv2869c	rip	zinc metalloprotease
3186860	0	T	SNP	G	87	105	191	100	192	Tyr672Asp (tat/Gat)	Rv2874	dipZ	integral membrane C-type cytochrome biogenesis protein DipZ
3189242	0	A	SNP	G	90	105	195	100	195	Ala52Ala (gct/gcC)	Rv2878c	mpt53	soluble secreted antigen Mpt53
3190146	0	C	Del	GAP	109	100	211	95.43	219
3194241	1	C	Ins	G	84	91	175	94.09	176		Rv2885c	-	transposase
3197902	0	C	SNP	T	94	111	201	99.51	206	Ser128Ser (tcg/tcA)	Rv2888c	amiC	amidase AmiC
3200279	0	C	SNP	G	122	135	253	100	257	Pro5Arg (ccc/cGc)	Rv2891	-	hypothetical protein
3202731	0	A	SNP	C	122	127	241	99.6	250	Gly104Gly (gga/ggC)	Rv2893	-	oxidoreductase
3208600	0	G	SNP	A	119	107	223	100	226	Tyr269Tyr (tac/taT)	Rv2899c	fdhD	formate dehydrogenase accessory protein FdhD
3212723	0	C	SNP	A	94	95	186	100	189	Ala78Ala (gcg/gcT)	Rv2902c	rnhB	ribonuclease HII
3226181	0	A	SNP	C	114	103	215	100	217	Arg35Arg (cgt/cgG)	Rv2916c	ffh	signal recognition particle protein
3228143	0	G	SNP	T	114	123	236	99.58	238	Arg594Leu (cgg/cTg)	Rv2917	-	hypothetical protein
3230361	0	T	SNP	G	105	88	187	98.47	196	Asn107Thr (aac/aCc)	Rv2918c	glnD	bifunctional uridylyltransferase/uridylyl-removing enzyme
3236442	0	G	SNP	A	124	124	243	99.6	249	His455His (cac/caT)	Rv2922c	smc	chromosome partition protein Smc
3236497	0	A	SNP	T	122	128	243	99.21	252	Val437Glu (gtg/gAg)	Rv2922c	smc	chromosome partition protein Smc
3244113	0	T	SNP	C	108	87	190	100	195	Pro139Pro (cct/ccC)	Rv2930	fadD26	fatty-acid--CoA ligase FadD26
3247298	0	C	SNP	A	93	101	187	99.49	195	Gly618Gly (ggc/ggA)	Rv2931	ppsA	phthiocerol synthesis polyketide synthase type I PpsA
3247304	0	C	SNP	G	66	74	138	97.9	143	Val620Val (gtc/gtG)	Rv2931	ppsA	phthiocerol synthesis polyketide synthase type I PpsA
3247306	0	A	Del	GAP	64	75	134	97.2	143		Rv2931	ppsA	phthiocerol synthesis polyketide synthase type I PpsA
3247307	0	C	Del	GAP	64	75	134	97.89	142		Rv2931	ppsA	phthiocerol synthesis polyketide synthase type I PpsA
3247308	0	C	Del	GAP	64	75	134	97.89	142		Rv2931	ppsA	phthiocerol synthesis polyketide synthase type I PpsA
3247309	0	C	Del	GAP	64	75	134	99.29	140		Rv2931	ppsA	phthiocerol synthesis polyketide synthase type I PpsA
3247310	0	T	Del	GAP	64	75	134	97.89	142		Rv2931	ppsA	phthiocerol synthesis polyketide synthase type I PpsA
3247313	1	C	Ins	A	66	74	140	97.9	140		Rv2931	ppsA	phthiocerol synthesis polyketide synthase type I PpsA
3247313	2	C	Ins	C	66	74	140	97.9	140		Rv2931	ppsA	phthiocerol synthesis polyketide synthase type I PpsA
3247313	3	C	Ins	C	66	74	140	97.9	140		Rv2931	ppsA	phthiocerol synthesis polyketide synthase type I PpsA
3247313	4	C	Ins	A	66	74	140	97.9	140		Rv2931	ppsA	phthiocerol synthesis polyketide synthase type I PpsA
3247313	5	C	Ins	G	66	74	140	97.9	140		Rv2931	ppsA	phthiocerol synthesis polyketide synthase type I PpsA
3247319	0	C	SNP	T	101	105	200	100	206	Gly625Gly (ggc/ggT)	Rv2931	ppsA	phthiocerol synthesis polyketide synthase type I PpsA
3247340	0	G	SNP	A	105	127	226	99.57	233	Val632Val (gtg/gtA)	Rv2931	ppsA	phthiocerol synthesis polyketide synthase type I PpsA
3247851	0	G	SNP	A	41	74	114	99.14	116	Ala803Thr (gcc/Acc)	Rv2931	ppsA	phthiocerol synthesis polyketide synthase type I PpsA
3247853	0	C	SNP	T	39	73	112	99.12	113	Ala803Ala (gcc/gcT)	Rv2931	ppsA	phthiocerol synthesis polyketide synthase type I PpsA
3247856	0	G	SNP	C	42	73	112	99.14	116	Arg804Arg (cgg/cgC)	Rv2931	ppsA	phthiocerol synthesis polyketide synthase type I PpsA
3247864	1	C	Ins	T	35	72	107	97.27	108		Rv2931	ppsA	phthiocerol synthesis polyketide synthase type I PpsA
3247864	2	C	Ins	A	36	72	108	98.18	108		Rv2931	ppsA	phthiocerol synthesis polyketide synthase type I PpsA
3247864	3	C	Ins	G	36	72	108	98.18	108		Rv2931	ppsA	phthiocerol synthesis polyketide synthase type I PpsA
3247864	4	C	Ins	G	35	72	107	97.27	107		Rv2931	ppsA	phthiocerol synthesis polyketide synthase type I PpsA
3247866	0	C	Del	GAP	36	72	105	100	108		Rv2931	ppsA	phthiocerol synthesis polyketide synthase type I PpsA
3247867	0	A	Del	GAP	36	72	106	99.08	109		Rv2931	ppsA	phthiocerol synthesis polyketide synthase type I PpsA
3247868	0	A	Del	GAP	36	72	106	100	108		Rv2931	ppsA	phthiocerol synthesis polyketide synthase type I PpsA
3247869	0	A	Del	GAP	36	72	106	100	108		Rv2931	ppsA	phthiocerol synthesis polyketide synthase type I PpsA
3247874	0	G	SNP	A	36	74	105	100	110	Arg810Arg (cgg/cgA)	Rv2931	ppsA	phthiocerol synthesis polyketide synthase type I PpsA
3247877	0	T	SNP	C	37	74	107	100	111	Phe811Phe (ttt/ttC)	Rv2931	ppsA	phthiocerol synthesis polyketide synthase type I PpsA
3247883	0	T	SNP	C	61	108	167	100	169	Ser813Ser (agt/agC)	Rv2931	ppsA	phthiocerol synthesis polyketide synthase type I PpsA
3248074	0	G	SNP	A	45	93	137	96.5	143	Arg877His (cgc/cAc)	Rv2931	ppsA	phthiocerol synthesis polyketide synthase type I PpsA
3248075	0	C	SNP	T	44	89	132	97.08	137	Arg877Arg (cgc/cgT)	Rv2931	ppsA	phthiocerol synthesis polyketide synthase type I PpsA
3256494	0	A	SNP	G	91	115	205	100	206	Gly270Gly (gga/ggG)	Rv2933	ppsC	phthiocerol synthesis polyketide synthase type I PpsC
3264346	0	A	SNP	C	96	127	220	99.11	225	Asp700Ala (gac/gCc)	Rv2934	ppsD	phthiocerol synthesis polyketide synthase type I PpsD
3266030	0	A	SNP	G	118	110	224	99.56	229	Ser1261Ser (tca/tcG)	Rv2934	ppsD	phthiocerol synthesis polyketide synthase type I PpsD
3269581	0	A	SNP	G	120	110	225	99.57	231	Ala615Ala (gca/gcG)	Rv2935	ppsE	phthiocerol synthesis polyketide synthase type I PpsE
3270784	0	A	SNP	G	103	121	218	100	224	Gln1016Gln (caa/caG)	Rv2935	ppsE	phthiocerol synthesis polyketide synthase type I PpsE
3272447	0	C	SNP	T	98	115	206	99.53	214	Ala78Ala (gcc/gcT)	Rv2936	drrA	daunorubicin ABC transporter ATP-binding protein DrrA
3273107	0	C	SNP	A	106	100	204	100	206	Ala298Ala (gcc/gcA)	Rv2936	drrA	daunorubicin ABC transporter ATP-binding protein DrrA		phylo (3)
3296371	1	G	Ins	C	74	90	164	84.97	164		Rv2947c	pks15	polyketide synthase
3296371	2	G	Ins	C	74	90	164	84.97	164		Rv2947c	pks15	polyketide synthase
3296371	3	G	Ins	G	74	89	163	84.46	164		Rv2947c	pks15	polyketide synthase
3296371	4	G	Ins	C	74	90	164	84.97	164		Rv2947c	pks15	polyketide synthase
3296371	5	G	Ins	G	74	90	164	84.97	164		Rv2947c	pks15	polyketide synthase
3296371	6	G	Ins	G	73	90	163	84.46	164		Rv2947c	pks15	polyketide synthase
3296371	7	G	Ins	C	73	89	162	83.94	164		Rv2947c	pks15	polyketide synthase
3296695	0	C	SNP	T	100	110	207	99.53	211	Val382Val (gtg/gtA)	Rv2947c	pks15	polyketide synthase
3296843	0	A	SNP	G	110	105	210	99.08	217	Val333Ala (gtg/gCg)	Rv2947c	pks15	polyketide synthase
3299642	0	G	Del	GAP	90	101	189	96.95	197		Rv2948c	fadD22	p-hydroxybenzoyl--AMP ligase
3299643	0	C	Del	GAP	90	101	189	97.95	195		Rv2948c	fadD22	p-hydroxybenzoyl--AMP ligase
3306441	0	G	SNP	A	99	114	207	100	213	Arg388Gln (cgg/cAg)	Rv2953	-	trans-acting enoyl reductase
3308437	0	A	SNP	C	114	116	226	98.71	233	Phe37Val (ttc/Gtc)	Rv2955c	-	hypothetical protein
3308606	0	G	SNP	A	110	95	202	100	205
3312620	0	C	SNP	A	92	88	179	99.45	181	Glu73Asp (gag/gaT)	Rv2959c	-	rhamnosyl O-methyltransferase
3314412	0	A	SNP	G	103	105	204	99.52	209	Ala237Ala (gct/gcC)	Rv2962c	-	PGL/p-HBAD biosynthesis rhamnosyltransferase
3316955	0	A	SNP	C	88	90	176	99.44	179	Met143Leu (atg/Ctg)	Rv2964	purU	formyltetrahydrofolate deformylase
3326133	0	C	SNP	G	104	96	194	99.5	201	Pro11Pro (ccc/ccG)	Rv2971	-	oxidoreductase
3326554	0	A	SNP	C	82	102	180	100	184	Asn152His (aac/Cac)	Rv2971	-	oxidoreductase		phylo (not Euro-American, M. africanum, M. bovis, M . canettii, M. caprae, M. Microti, M. pinipedii, Beijing, Delhi/CAS, EAI)
3331362	0	C	Del	GAP	107	115	224	95.28	233		Rv2975c	-	hypothetical protein
3331363	0	G	Del	GAP	107	114	223	94.85	233		Rv2975c	-	hypothetical protein
3335708	0	G	SNP	C	118	116	231	100	234	Pro14Arg (ccg/cGg)	Rv2979c	-	resolvase
3336528	0	T	SNP	A	74	92	162	100	166
3336587	0	T	SNP	A	39	49	83	100	88
3336646	0	T	SNP	A	87	97	168	98.4	187
3336825	0	T	SNP	C	140	91	228	100	231	Thr365Ala (aca/Gca)	Rv2981c	ddlA	D-alanine--D-alanine ligase
3338603	0	G	SNP	C	90	104	192	98.98	196	Pro133Ala (ccg/Gcg)	Rv2982c	gpdA2	glycerol-3-phosphate dehydrogenase
3348536	0	C	SNP	T	91	106	195	100	197
3352932	0	C	SNP	G	100	115	210	100	215	Thr179Thr (acg/acC)	Rv2995c	leuB	3-isopropylmalate dehydrogenase
3355949	0	A	SNP	C	113	95	207	99.52	209	Asp284Ala (gac/gCc)	Rv2997	-	dehydrogenase
3357464	0	C	SNP	G	110	98	203	99.52	209
3358235	0	A	SNP	T	91	104	191	100	195	Met212Leu (atg/Ttg)	Rv2999	lppY	lipoprotein LppY
3359171	0	C	SNP	T	105	100	203	99.03	207	Thr187Ile (acc/aTc)	Rv3000	-	transmembrane protein
3363338	0	A	SNP	G	108	104	211	99.53	213
3367765	0	G	SNP	A	109	93	197	100	202	Gly343Gly (ggc/ggT)	Rv3009c	gatB	aspartyl/glutamyl-tRNA(Asn/Gln) amidotransferase subunit B
3379757	0	A	SNP	C	53	69	121	99.19	123
3379763	0	G	SNP	A	55	77	131	99.25	133
3379784	0	C	SNP	A	66	95	155	100	161
3379788	0	C	SNP	G	67	92	159	100	159
3380439	1	G	Ins	C	35	26	61	92.42	62
3380804	0	T	SNP	G	89	97	182	98.94	188	Ile64Leu (atc/Ctc)	Rv3022A	PE29	PE family protein PE29
3385218	0	C	SNP	T	79	70	143	100	149	Gly287Glu (gga/gAa)	Rv3026c	-	hypothetical protein
3393640	0	C	SNP	T	82	90	171	98.85	174	Asn87Asn (aac/aaT)	Rv3033	-	hypothetical protein
3395654	0	G	SNP	A	99	92	187	100	191	Leu92Leu (ctg/ctA)	Rv3035	-	hypothetical protein
3401871	0	A	SNP	G	84	102	179	99.47	187	Ala16Ala (gct/gcC)	Rv3041c	-	ABC transporter ATP-binding protein
3402816	0	C	SNP	T	97	90	186	99.47	188	Gly116Glu (gga/gAa)	Rv3042c	serB2	phosphoserine phosphatase SerB
3404376	0	C	SNP	G	114	108	222	100	222	Thr182Thr (acg/acC)	Rv3043c	ctaD	cytochrome C oxidase cytochrome 1
3410946	0	C	SNP	T	110	93	193	98.54	206	Val46Val (gtg/gtA)	Rv3049c	-	monooxygenase
3411867	0	C	SNP	T	104	101	202	99.03	207	Val31Met (gtg/Atg)	Rv3050c	-	AsnC family transcriptional regulator
3415181	0	C	Del	GAP	80	76	153	76.47	204
3415182	0	A	Del	GAP	80	76	153	77.61	201
3415183	0	C	Del	GAP	80	76	153	78.39	199
3415184	0	C	Del	GAP	80	76	153	78.79	198
3415185	0	T	Del	GAP	80	76	153	80	195
3415186	0	A	Del	GAP	80	76	153	80.41	194
3415187	0	G	Del	GAP	80	76	153	80.41	194
3415188	0	G	Del	GAP	80	76	153	80.83	193
3415189	0	G	Del	GAP	80	76	153	83.42	187
3415190	0	G	Del	GAP	80	76	153	82.98	188
3415191	0	G	Del	GAP	80	76	153	83.42	187
3415192	0	T	Del	GAP	80	76	153	82.54	189
3415193	0	G	Del	GAP	80	76	153	82.98	188
3415194	0	G	Del	GAP	80	76	153	84.32	185
3420825	0	A	SNP	G	104	112	213	99.54	217	Asp445Gly (gac/gGc)	Rv3059	cyp136	cytochrome P450 Cyp136
3424583	0	C	SNP	T	139	111	243	100	250	Arg282Gln (cgg/cAg)	Rv3061c	fadE22	acyl-CoA dehydrogenase FadE22
3425854	0	C	SNP	T	110	138	244	100	248	Pro91Ser (ccg/Tcg)	Rv3062	ligB	DNA ligase
3428897	0	G	SNP	C	111	99	210	98.59	213	Arg552Pro (cgt/cCt)	Rv3063	cstA	carbon starvation protein A
3428917	0	C	SNP	A	109	100	203	100	209	Arg559Ser (cgt/Agt)	Rv3063	cstA	carbon starvation protein A
3433645	0	C	SNP	T	99	71	165	99.42	171
3437007	0	G	SNP	C	108	112	215	100	220	Ala77Pro (gcc/Ccc)	Rv3074	-	hypothetical protein
3440464	0	T	SNP	G	101	90	190	100	191	Arg308Arg (cgt/cgG)	Rv3077	-	hydrolase
3440468	0	G	SNP	C	102	87	185	100	189	Gly310Arg (ggc/Cgc)	Rv3077	-	hydrolase
3440917	0	G	SNP	A	122	101	221	98.24	227	Pro459Pro (ccg/ccA)	Rv3077	-	hydrolase
3442314	0	G	SNP	A	104	105	204	100	209	Ala95Val (gcc/gTc)	Rv3079c	-	hypothetical protein
3443975	0	C	Del	GAP	94	107	196	97.1	207		Rv3080c	pknK	serine/threonine-protein kinase PknK
3450725	0	T	SNP	C	121	121	237	100	242	Val243Val (gtt/gtC)	Rv3084	lipR	acetyl-hydrolase LipR
3454263	0	C	SNP	G	104	97	199	99.01	203	Leu447Val (ctc/Gtc)	Rv3087	-	diacyglycerol O-acyltransferase
3455686	0	G	SNP	C	95	97	190	100	192	Leu449Leu (ctg/ctC)	Rv3088	tgs4	diacyglycerol O-acyltransferase
3456666	0	A	SNP	G	106	82	184	100	188	Ala302Ala (gca/gcG)	Rv3089	fadD13	long chain-fatty-acid--CoA ligase FadD13
3459081	0	G	SNP	C	128	99	227	99.13	229	Ala291Pro (gca/Cca)	Rv3090	-	hypothetical protein
3462135	0	G	SNP	C	142	109	248	100	251	Cys210Trp (tgc/tgG)	Rv3093c	-	oxidoreductase
3462692	0	C	SNP	G	116	112	225	99.13	230	Ala25Pro (gcg/Ccg)	Rv3093c	-	oxidoreductase
3466129	0	G	SNP	A	112	97	204	100	209	Tyr321Tyr (tac/taT)	Rv3097c	lipY	triacylglycerol lipase Lip
3466919	0	C	SNP	G	98	97	191	98.98	197	Gly58Ala (ggc/gCc)	Rv3097c	lipY	triacylglycerol lipase Lip
3467465	0	C	SNP	G	113	83	194	99.49	197	Ala66Ala (gcg/gcC)	Rv3098c	-	hypothetical protein
3473996	1	G	Ins	A	86	97	183	98.39	184
3477073	0	C	SNP	T	107	129	232	98.74	239	Ala5Val (gcg/gTg)	Rv3108	-	hypothetical protein
3477644	0	G	SNP	C	112	121	229	98.31	237
3480474	0	G	SNP	A	130	93	222	100	223	Gly134Glu (gga/gAa)	Rv3113	-	phosphatase
3480789	0	T	SNP	C	119	116	225	99.16	237	Ser11Pro (tca/Cca)	Rv3114	-	hypothetical protein
3486977	0	A	SNP	G	104	98	200	100	202	Lys157Glu (aaa/Gaa)	Rv3121	cyp141	cytochrome P450 Cyp141
3489665	0	C	SNP	T	103	95	193	99	200	Pro54Ser (cca/Tca)	Rv3124	moaR1	transcriptional regulator MoaR
3500243	0	G	SNP	C	102	113	211	99.54	216	Ala169Ala (gcc/gcG)	Rv3134c	-	universal stress protein
3503895	0	C	SNP	T	108	122	224	100	230	Pro168Leu (ccg/cTg)	Rv3137	-	histidinol-phosphatase
3509231	0	G	SNP	A	97	98	192	100	195	Arg106Cys (cgc/Tgc)	Rv3142c	-	hypothetical protein
3509399	0	T	SNP	C	93	92	181	100	185	Thr50Ala (acc/Gcc)	Rv3142c	-	hypothetical protein
3510120	0	T	SNP	G	97	126	223	100	223	Lys400Gln (aag/Cag)	Rv3144c	PPE52	PPE family protein PPE52
3515467	0	C	SNP	T	123	107	224	100	230	Pro19Leu (ccg/cTg)	Rv3150	nuoF	NADH-quinone oxidoreductase subunit F
3518167	0	A	SNP	G	104	101	202	100	205	Ile474Met (ata/atG)	Rv3151	nuoG	NADH-quinone oxidoreductase subunit G
3518555	0	A	SNP	G	109	116	221	100	225	Thr604Ala (acg/Gcg)	Rv3151	nuoG	NADH-quinone oxidoreductase subunit G
3528972	0	C	Del	GAP	205	247	459	86.42	523		Rv3159c	PPE53	PPE family protein PPE53
3528973	0	G	Del	GAP	205	247	459	87.43	517		Rv3159c	PPE53	PPE family protein PPE53
3528974	0	C	Del	GAP	205	247	459	88.98	508		Rv3159c	PPE53	PPE family protein PPE53
3529067	0	G	SNP	C	232	283	505	99.81	516	Arg33Gly (cgt/Ggt)	Rv3159c	PPE53	PPE family protein PPE53
3530955	0	C	SNP	G	114	114	225	99.13	230	Val62Leu (gtc/Ctc)	Rv3161c	-	dioxygenase
3539353	0	G	SNP	A	108	110	215	100	218	Gln283Gln (cag/caA)	Rv3170	aofH	flavin-containing monoamine oxidase
3555035	0	G	Del	GAP	140	102	237	98.37	246		Rv3189	-	hypothetical protein
3556275	0	A	SNP	G	108	99	205	100	207	Leu138Pro (ctg/cCg)	Rv3190c	-	hypothetical protein
3557253	0	C	SNP	T	94	97	190	100	191
3562338	0	G	SNP	T	102	103	203	100	205	Leu279Met (ctg/Atg)	Rv3193c	-	transmembrane protein
3580637	0	T	Del	GAP	90	102	188	97.46	197
3581414	0	A	SNP	G	100	117	215	100	217	Thr34Ala (aca/Gca)	Rv3204	-	DNA-methyltransferase
3590686	1	G	Ins	C	61	35	96	96.97	96
3591063	0	T	SNP	C	98	91	186	100	189	Lys144Glu (aag/Gag)	Rv3213c	-	SOJ/ParA-like protein
3600576	0	C	SNP	T	107	116	217	100	223	Cys242Cys (tgc/tgT)	Rv3224	-	iron-regulated short-chain dehydrogenase/reductase
3602443	0	C	SNP	G	104	106	205	100	210
3604821	0	G	SNP	C	104	108	205	99.53	213	Ala32Ala (gcg/gcC)	Rv3228	-	hypothetical protein
3608592	0	A	SNP	G	116	97	209	99.53	214	Asp94Asp (gat/gaC)	Rv3231c	-	hypothetical protein
3610391	1	A	Ins	C	87	100	187	97.4	188		Rv3234c	tgs3	diacyglycerol O-acyltransferase
3614982	0	T	SNP	C	130	110	240	99.59	241	Leu874Leu (cta/ctG)	Rv3239c	-	transmembrane transport protein
3621423	0	A	SNP	G	95	105	199	99.5	201
3622441	0	A	SNP	C	115	112	221	100	227	Val217Val (gtt/gtG)	Rv3243c	-	hypothetical protein
3625065	0	T	SNP	G	117	144	260	100	261	Met517Leu (atg/Ctg)	Rv3245c	mtrB	two component sensory histidine kinase MtrB
3634741	0	A	SNP	C	116	98	212	98.62	217	Glu356Ala (gaa/gCa)	Rv3254	-	hypothetical protein
3638093	0	G	SNP	A	119	104	220	100	223	Ser206Leu (tcg/tTg)	Rv3257c	pmmA	phosphomannomutase PmmA
3645524	0	C	SNP	T	115	103	216	99.54	219	Asp152Asn (gac/Aac)	Rv3264c	manB	D-alpha-D-mannose-1-phosphate guanylyltransferase ManB
3653988	0	G	SNP	A	128	128	254	100	256	Val181Met (gtg/Atg)	Rv3272	-	hypothetical protein
3656206	0	C	SNP	A	116	120	227	100	236	Arg524Ser (cgc/Agc)	Rv3273	-	transmembrane carbonic anhydrase
3663862	0	C	SNP	T	44	65	100	96.46	113	Ala58Ala (gcc/gcT)	Rv3281	accE5	bifunctional protein acetyl-/propionyl-CoAcarboxylase subunit epsilon AccE
3670040	0	C	SNP	T	100	92	190	99.48	193	Ala124Ala (gcg/gcA)	Rv3289c	-	transmembrane protein
3678094	0	C	SNP	T	111	105	210	99.54	217	Ala440Ala (gcc/gcT)	Rv3296	lhr	ATP-dependent helicase
3679764	0	G	SNP	A	106	108	210	100	214	Ser997Asn (agc/aAc)	Rv3296	lhr	ATP-dependent helicase
3681548	0	A	SNP	C	87	98	180	100	185	Arg77Arg (agg/Cgg)	Rv3297	nei	endonuclease VIII
3683054	0	G	SNP	T	112	84	193	100	196	Gly970Gly (ggc/ggA)	Rv3299c	atsB	arylsulfatase AtsB
3685510	0	T	SNP	C	114	112	224	99.56	227	Ser152Gly (agt/Ggt)	Rv3299c	atsB	arylsulfatase AtsB
3689523	0	G	SNP	T	101	93	192	100	194	Cys472_ (tgc/tgA)	Rv3303c	lpdA	NAD(P)H quinone reductase LpdA
3690016	0	A	SNP	G	121	124	237	100	245	Leu308Ser (ttg/tCg)	Rv3303c	lpdA	NAD(P)H quinone reductase LpdA
3693681	0	A	SNP	C	106	97	202	100	203	Ala103Ala (gct/gcG)	Rv3306c	amiB1	amidase AmiB
3704596	0	G	SNP	C	102	100	197	100	202	Val54Leu (gtg/Ctg)	Rv3317	sdhD	succinate dehydrogenase hydrophobic membrane anchor subunit
3711910	0	G	SNP	A	110	98	202	100	208	Trp54_ (tgg/tgA)	Rv3327	-	transposase fusion protein
3712372	0	A	SNP	G	109	109	213	99.54	219	Leu208Leu (cta/ctG)	Rv3327	-	transposase fusion protein
3713551	0	C	SNP	T	101	95	195	100	196	Gly261Glu (ggg/gAg)	Rv3328c	sigJ	ECF RNA polymerase sigma factor SigJ
3714211	0	G	SNP	T	100	117	212	100	217	Pro41Gln (ccg/cAg)	Rv3328c	sigJ	ECF RNA polymerase sigma factor SigJ
3714639	0	G	SNP	A	93	122	213	100	215	Arg83His (cgc/cAc)	Rv3329	-	aminotransferase
3714757	0	A	SNP	C	114	105	215	100	219	Gln122His (caa/caC)	Rv3329	-	aminotransferase
3715775	0	C	SNP	T	135	109	240	100	244
3718357	0	C	SNP	T	109	103	207	100	212	Pro423Leu (ccg/cTg)	Rv3331	sugI	sugar-transport integral membrane protein SugI
3721358	0	G	SNP	A	112	92	197	100	204	Ser34Ser (tcg/tcA)	Rv3334	-	MerR family transcriptional regulator
3721806	0	G	SNP	C	114	109	219	100	223	Gly265Gly (ggc/ggG)	Rv3335c	-	integral membrane protein
3729342	0	C	SNP	T	94	114	206	99.52	209	Ala240Val (gcg/gTg)	Rv3342	-	methyltransferase
3730371	0	C	SNP	T	108	90	193	96.12	206	Gly2189Ser (ggc/Agc)	Rv3343c	PPE54	PPE family protein PPE54
3730466	0	A	SNP	G	110	97	203	88.09	235	Ile2157Thr (atc/aCc)	Rv3343c	PPE54	PPE family protein PPE54
3730519	0	C	SNP	G	103	108	206	86.83	243	Thr2139Thr (acg/acC)	Rv3343c	PPE54	PPE family protein PPE54
3732113	0	C	SNP	G	96	86	180	96.81	188	Arg1608Pro (cgg/cCg)	Rv3343c	PPE54	PPE family protein PPE54
3732114	0	G	SNP	T	96	83	173	96.76	185	Arg1608Arg (cgg/Agg)	Rv3343c	PPE54	PPE family protein PPE54
3732310	0	G	SNP	A	62	75	133	87.82	156	Asn1542Asn (aac/aaT)	Rv3343c	PPE54	PPE family protein PPE54
3732344	0	G	SNP	A	65	85	149	93.75	160	Ala1531Val (gcc/gTc)	Rv3343c	PPE54	PPE family protein PPE54
3732553	0	A	SNP	G	93	65	155	78.22	202	Ile1461Ile (att/atC)	Rv3343c	PPE54	PPE family protein PPE54
3732624	0	A	SNP	G	96	75	169	90.96	188	Leu1438Leu (ttg/Ctg)	Rv3343c	PPE54	PPE family protein PPE54
3735802	0	C	SNP	G	84	108	187	92.75	207	Thr378Thr (acg/acC)	Rv3343c	PPE54	PPE family protein PPE54
3735899	0	G	SNP	A	67	101	162	98.25	171	Ala346Val (gcc/gTc)	Rv3343c	PPE54	PPE family protein PPE54
3735967	0	G	SNP	A	49	81	129	98.48	132	Ser323Ser (tcc/tcT)	Rv3343c	PPE54	PPE family protein PPE54
3736024	0	A	SNP	G	60	74	129	99.26	135	Gly304Gly (ggt/ggC)	Rv3343c	PPE54	PPE family protein PPE54
3736628	0	T	SNP	G	162	118	274	100	280	Glu103Ala (gag/gCg)	Rv3343c	PPE54	PPE family protein PPE54
3737119	0	G	Del	GAP	73	112	184	75.82	244		Rv3344c	PE_PGRS49	PE-PGRS family protein PE_PGRS49
3737120	0	T	Del	GAP	73	112	184	78.06	237		Rv3344c	PE_PGRS49	PE-PGRS family protein PE_PGRS49
3737121	0	C	Del	GAP	73	112	184	79.06	234		Rv3344c	PE_PGRS49	PE-PGRS family protein PE_PGRS49
3737122	0	A	Del	GAP	73	112	184	79.06	234		Rv3344c	PE_PGRS49	PE-PGRS family protein PE_PGRS49
3738364	0	G	SNP	A	40	130	162	98.84	172	Arg1471Trp (cgg/Tgg)	Rv3345c	PE_PGRS50	PE-PGRS family protein PE_PGRS50
3738417	0	G	Del	GAP	24	121	141	96.67	150		Rv3345c	PE_PGRS50	PE-PGRS family protein PE_PGRS50
3739497	0	A	Del	GAP	110	88	176	82.5	240		Rv3345c	PE_PGRS50	PE-PGRS family protein PE_PGRS50
3739498	0	C	Del	GAP	110	88	176	80.49	246		Rv3345c	PE_PGRS50	PE-PGRS family protein PE_PGRS50
3739499	0	A	Del	GAP	110	88	176	82.16	241		Rv3345c	PE_PGRS50	PE-PGRS family protein PE_PGRS50
3739500	0	C	Del	GAP	110	88	176	75.29	263		Rv3345c	PE_PGRS50	PE-PGRS family protein PE_PGRS50
3739502	0	G	Del	GAP	110	88	176	75	264		Rv3345c	PE_PGRS50	PE-PGRS family protein PE_PGRS50
3739503	0	C	Del	GAP	110	87	176	75.48	261		Rv3345c	PE_PGRS50	PE-PGRS family protein PE_PGRS50
3739504	0	C	Del	GAP	110	87	176	84.19	234		Rv3345c	PE_PGRS50	PE-PGRS family protein PE_PGRS50
3739505	0	A	Del	GAP	110	87	176	84.55	233		Rv3345c	PE_PGRS50	PE-PGRS family protein PE_PGRS50
3746409	0	A	SNP	G	104	93	196	100	197	Leu2259Pro (ctg/cCg)	Rv3347c	PPE55	PPE family protein PPE55
3749241	0	G	SNP	C	112	105	214	98.19	221	Ser1315Trp (tcg/tGg)	Rv3347c	PPE55	PPE family protein PPE55
3749653	0	G	SNP	A	93	111	199	100	204	Gln1178_ (caa/Taa)	Rv3347c	PPE55	PPE family protein PPE55
3750177	0	A	SNP	T	75	69	142	97.3	148	Phe1003Tyr (ttc/tAc)	Rv3347c	PPE55	PPE family protein PPE55
3750178	0	A	SNP	C	75	71	145	97.33	150	Phe1003Val (ttc/Gtc)	Rv3347c	PPE55	PPE family protein PPE55
3750185	0	C	SNP	G	71	70	140	97.24	145	Ser1000Ser (tcg/tcC)	Rv3347c	PPE55	PPE family protein PPE55
3750187	0	A	SNP	T	70	70	137	99.29	141	Ser1000Thr (tcg/Acg)	Rv3347c	PPE55	PPE family protein PPE55
3750188	0	C	SNP	G	73	71	144	100	144	Met999Ile (atg/atC)	Rv3347c	PPE55	PPE family protein PPE55
3750193	0	G	SNP	A	73	73	145	99.32	147	Leu998Phe (ctc/Ttc)	Rv3347c	PPE55	PPE family protein PPE55
3750205	0	C	SNP	T	97	90	186	100	187	Asp994Asn (gac/Aac)	Rv3347c	PPE55	PPE family protein PPE55
3750209	0	A	SNP	G	92	90	180	98.91	184	Asn992Asn (aat/aaC)	Rv3347c	PPE55	PPE family protein PPE55
3750210	0	T	SNP	G	91	90	181	98.91	183	Asn992Thr (aat/aCt)	Rv3347c	PPE55	PPE family protein PPE55
3750407	0	G	SNP	C	108	111	215	98.65	222	Gly926Gly (ggc/ggG)	Rv3347c	PPE55	PPE family protein PPE55
3750417	0	A	SNP	T	109	110	211	99.1	221	Phe923Tyr (ttc/tAc)	Rv3347c	PPE55	PPE family protein PPE55
3750421	0	T	SNP	C	106	112	213	98.64	221	Ser922Gly (agc/Ggc)	Rv3347c	PPE55	PPE family protein PPE55
3750584	0	G	SNP	A	104	124	223	97.85	233	Asn867Asn (aac/aaT)	Rv3347c	PPE55	PPE family protein PPE55
3752003	0	G	SNP	C	86	69	153	93.37	166	Val394Val (gtc/gtG)	Rv3347c	PPE55	PPE family protein PPE55
3752006	0	G	SNP	A	82	66	148	95.48	155	Asn393Asn (aac/aaT)	Rv3347c	PPE55	PPE family protein PPE55
3752007	0	T	SNP	C	83	65	147	95.48	155	Asn393Ser (aac/aGc)	Rv3347c	PPE55	PPE family protein PPE55
3752008	0	T	SNP	C	86	65	149	96.18	157	Asn393Asp (aac/Gac)	Rv3347c	PPE55	PPE family protein PPE55
3752012	0	C	SNP	G	89	68	155	96.32	163	Pro391Pro (ccg/ccC)	Rv3347c	PPE55	PPE family protein PPE55
3752207	0	A	SNP	G	91	116	205	99.52	208	Ile326Ile (att/atC)	Rv3347c	PPE55	PPE family protein PPE55
3753116	0	C	SNP	T	88	130	216	96.04	227	Pro23Pro (ccg/ccA)	Rv3347c	PPE55	PPE family protein PPE55
3753164	0	T	SNP	G	79	114	192	99.48	194	Pro7Pro (cca/ccC)	Rv3347c	PPE55	PPE family protein PPE55
3753629	1	T	Ins	G	108	81	189	94.97	190
3753629	2	T	Ins	C	108	81	189	94.97	190
3755846	0	A	SNP	G	99	91	186	100	190
3755978	0	A	SNP	G	114	103	212	100	217	Leu3709Leu (ttg/Ctg)	Rv3350c	PPE56	PPE family protein PPE56
3758999	0	C	SNP	T	110	100	206	99.53	211	Gly2702Ser (ggt/Agt)	Rv3350c	PPE56	PPE family protein PPE56
3763942	0	G	SNP	C	110	112	220	98.67	225	Ala1054Gly (gcc/gGc)	Rv3350c	PPE56	PPE family protein PPE56
3772834	0	A	Del	GAP	100	117	211	99.54	218		Rv3360	-	hypothetical protein
3778311	0	G	SNP	A	124	101	221	99.12	227
3780003	0	G	SNP	A	149	162	302	98.42	316	Ser479Asn (agc/aAc)	Rv3367	PE_PGRS51	PE-PGRS family protein PE_PGRS51
3791660	0	C	SNP	A	120	93	212	99.53	214	Ala232Ser (gcg/Tcg)	Rv3377c	-	type B diterpene cyclase
3794015	0	A	SNP	G	116	94	209	83	253	Tyr285His (tac/Cac)	Rv3379c	dxs2	1-deoxy-D-xylulose 5-phosphate synthase
3794726	0	G	SNP	A	99	126	222	99.56	226	His48Tyr (cat/Tat)	Rv3379c	dxs2	1-deoxy-D-xylulose 5-phosphate synthase
3794867	1	C	Ins	C	125	105	230	96.23	230		Rv3379c	dxs2	1-deoxy-D-xylulose 5-phosphate synthase
3794867	2	C	Ins	A	125	105	230	96.23	230		Rv3379c	dxs2	1-deoxy-D-xylulose 5-phosphate synthase
3798095	0	A	SNP	C	121	109	228	100	230	Val132Gly (gtc/gGc)	Rv3383c	idsB	polyprenyl synthetase IdsB
3803818	0	G	SNP	C	112	136	239	100	248	Gly722Gly (ggg/ggC)	Rv3388	PE_PGRS52	PE-PGRS family protein PE_PGRS52
3804380	0	T	SNP	C	121	115	232	99.16	238	Thr138Ala (acg/Gcg)	Rv3389c	htdY	3-hydroxyacyl-thioester dehydratase HtdY
3806392	0	C	SNP	T	109	122	227	100	231	Pro258Ser (ccg/Tcg)	Rv3391	acrA1	acyl-CoA-reductase AcrA
3809225	0	G	SNP	T	104	93	195	100	197	Leu255Leu (ctg/ctT)	Rv3393	iunH	nucleoside hydrolase
3815477	0	G	SNP	T	114	121	232	99.58	236	Ala210Ala (gcc/gcA)	Rv3398c	idsA1	multifunctional dimethylallyltransferase/geranyltranstransferase/farnesylt ranstransferase
3817117	0	C	SNP	A	98	90	182	99.47	189	Ala330Glu (gcg/gAg)	Rv3399	-	S-adenosylmethionine-dependentmethyltransferase
3821503	0	A	SNP	C	91	110	200	99.5	202	Leu130Arg (cta/cGa)	Rv3402c	-	hypothetical protein
3821845	0	G	SNP	T	106	102	204	99.05	210	Ala16Glu (gca/gAa)	Rv3402c	-	hypothetical protein
3823159	0	A	SNP	T	88	120	204	100	208	Val235Val (gtt/gtA)	Rv3403c	-	hypothetical protein
3826684	0	C	SNP	T	91	104	191	100	195	Ser46Leu (tcg/tTg)	Rv3408	vapC47	ribonuclease VapC47
3828021	0	C	SNP	T	98	110	201	99.52	209	Arg236Gln (cgg/cAg)	Rv3409c	choD	cholesterol oxidase
3829770	0	T	SNP	C	102	101	200	99.02	205	Pro47Pro (cca/ccG)	Rv3410c	guaB3	oxidoreductase
3830695	0	A	SNP	G	134	104	234	98.76	241	Ala275Ala (gct/gcC)	Rv3411c	guaB2	inosine-5'-monophosphate dehydrogenase
3831749	0	T	SNP	C	102	107	207	99.05	211	Gly8Gly (ggt/ggC)	Rv3412	-	hypothetical protein
3838871	0	A	SNP	G	123	96	215	98.65	222	Ala64Ala (gct/gcC)	Rv3420c	rimI	ribosomal-protein-alanine acetyltransferase RimI
3842620	0	A	SNP	G	98	100	196	99.5	199	Thr128Ala (act/Gct)	Rv3425	PPE57	PPE family protein PPE57
3842625	0	A	SNP	G	94	101	192	100	195	Pro129Pro (cca/ccG)	Rv3425	PPE57	PPE family protein PPE57
3843408	0	G	Del	GAP	116	75	193	95.98	199		Rv3426	PPE58	PPE family protein PPE58
3844757	0	C	Del	GAP	118	114	224	97.07	239		Rv3428c	-	transposase
3844992	0	T	SNP	A	125	126	249	100	251	Ser327Cys (agc/Tgc)	Rv3428c	-	transposase
3845695	0	C	SNP	T	104	97	200	97.57	206	Arg92Arg (cgg/cgA)	Rv3428c	-	transposase
3849700	0	A	Del	GAP	104	111	201	99.08	217
[truncated: 258 more rows]
