# Supplementary material for: Novel Mutations in Putative Nicotinic Acid Phosphoribosyltransferases of Mycobacterium tuberculosis and Their Effect on Protein Thermodynamic Properties
Source: Polymers (Basel). 2022 Apr 18;14(8):1623. doi: 10.3390/polym14081623 (PMC9031469; doi:10.3390/polym14081623)
Supplement: Supplementary file 1 [file polymers-14-01623-s001.zip › Supplementary files S1/762.xlsx]

## Sheet: 762
#Pos	Insindex	Ref	Type	Allel	CovFor	CovRev	Qual20	Freq	Cov	Subst	Gene	GeneName	Product	ResistanceSNP	PhyloSNP	InterestingRegion
1849	0	C	SNP	A	109	86	185	100	195
1977	0	A	SNP	G	135	104	230	100	239
3446	0	C	SNP	T	103	102	199	100	205	Ala56Val (gcc/gTc)	Rv0003	recF	DNA replication/repair protein RecF
4013	0	T	SNP	C	103	109	212	100	212	Ile245Thr (atc/aCc)	Rv0003	recF	DNA replication/repair protein RecF
7362	0	G	SNP	C	123	115	232	100	238	Glu21Gln (gag/Cag)	Rv0006	gyrA	DNA gyrase subunit A			fluoroquinolones (FQ)
7585	0	G	SNP	C	85	102	186	99.47	188	Ser95Thr (agc/aCc)	Rv0006	gyrA	DNA gyrase subunit A		phylo (not H37Rv)	fluoroquinolones (FQ)
9304	0	G	SNP	A	106	114	213	100	220	Gly668Asp (ggc/gAc)	Rv0006	gyrA	DNA gyrase subunit A			fluoroquinolones (FQ)
11879	0	A	SNP	G	120	89	206	100	209	Ser145Pro (tcc/Ccc)	Rv0008c	-	cell wall synthesis protein CwsA
12204	0	G	SNP	A	112	123	231	99.16	237	Leu36Leu (ctc/ctT)	Rv0008c	-	cell wall synthesis protein CwsA
14655	0	C	SNP	T	94	131	217	100	225	Asn189Asn (aac/aaT)	Rv0012	-	membrane protein
14785	0	T	SNP	C	110	86	195	100	196	Cys233Arg (tgc/Cgc)	Rv0012	-	membrane protein
15117	0	C	SNP	G	97	126	218	100	223	Ile68Met (atc/atG)	Rv0013	trpG	anthranilate synthase component II
21795	0	G	SNP	A	113	100	199	99.53	214	Pro463Ser (ccg/Tcg)	Rv0018c	pstP	phosphoserine/threonine phosphatase PstP
24007	0	G	SNP	T	90	82	170	100	172	Arg480Arg (cgg/Agg)	Rv0020c	fhaA	FHA domain-containing protein FhaA
24705	0	T	Del	GAP	79	78	154	75.12	209		Rv0020c	fhaA	FHA domain-containing protein FhaA
24706	0	G	Del	GAP	79	78	154	75.12	209		Rv0020c	fhaA	FHA domain-containing protein FhaA
24707	0	C	Del	GAP	79	78	154	75.48	208		Rv0020c	fhaA	FHA domain-containing protein FhaA
24709	0	C	Del	GAP	79	78	154	75.85	207		Rv0020c	fhaA	FHA domain-containing protein FhaA
24710	0	G	Del	GAP	79	78	154	75.48	208		Rv0020c	fhaA	FHA domain-containing protein FhaA
24711	0	G	Del	GAP	79	78	154	76.21	206		Rv0020c	fhaA	FHA domain-containing protein FhaA
24712	0	G	Del	GAP	79	78	154	76.21	206		Rv0020c	fhaA	FHA domain-containing protein FhaA
24713	0	G	Del	GAP	79	78	154	76.59	205		Rv0020c	fhaA	FHA domain-containing protein FhaA
24714	0	T	Del	GAP	79	78	154	77.34	203		Rv0020c	fhaA	FHA domain-containing protein FhaA
24715	0	A	Del	GAP	79	78	154	79.29	198		Rv0020c	fhaA	FHA domain-containing protein FhaA
24716	0	A	Del	GAP	79	78	154	78.5	200		Rv0020c	fhaA	FHA domain-containing protein FhaA
26748	0	C	Del	GAP	92	101	184	95.54	202		Rv0021c	-	hypothetical protein
26957	0	C	SNP	G	113	108	219	99.1	223
26959	0	C	SNP	G	113	107	220	100	220
27275	0	G	SNP	A	80	99	177	98.35	182	His56His (cac/caT)	Rv0022c	whiB5	transcriptional regulator WhiB5
27487	0	G	SNP	A	110	85	190	99.49	196
34044	0	T	SNP	C	109	114	221	99.55	224
34569	0	C	Del	GAP	87	82	167	96.02	176		Rv0032	bioF2	8-amino-7-oxononanoate synthase
37031	0	C	SNP	G	106	106	211	100	212	Ala55Ala (gcc/gcG)	Rv0034	-	hypothetical protein
42281	0	C	SNP	A	107	115	221	99.55	223	Cys24Phe (tgc/tTc)	Rv0039c	-	transmembrane protein
42967	0	G	SNP	C	104	102	206	100	206	Pro133Pro (ccc/ccG)	Rv0040c	mtc28	hypothetical protein
49360	0	C	SNP	T	123	107	229	100	230	Val194Ile (gtc/Atc)	Rv0045c	-	hydrolase
49691	0	C	Del	GAP	117	117	233	97.91	239		Rv0045c	-	hydrolase
49692	0	C	Del	GAP	117	117	233	100	234		Rv0045c	-	hydrolase
50557	0	T	SNP	C	94	99	188	100	193	Arg190Gly (agg/Ggg)	Rv0046c	ino1	inositol-3-phosphate synthase
51949	0	A	SNP	G	89	89	177	100	178	Val250Ala (gtc/gCc)	Rv0048c	-	membrane protein
53422	0	G	SNP	A	120	111	222	100	231
54394	0	A	SNP	G	96	100	195	100	196	Ala244Ala (gca/gcG)	Rv0050	ponA1	bifunctional penicillin-insensitive transglycosylase/penicillin-sensitive transpeptidase
54842	0	G	SNP	T	114	91	196	98.56	208	Ala394Ser (gcg/Tcg)	Rv0050	ponA1	bifunctional penicillin-insensitive transglycosylase/penicillin-sensitive transpeptidase
55543	1	G	Ins	C	82	91	173	93.51	174		Rv0050	ponA1	bifunctional penicillin-insensitive transglycosylase/penicillin-sensitive transpeptidase
55543	2	G	Ins	C	82	91	173	93.51	174		Rv0050	ponA1	bifunctional penicillin-insensitive transglycosylase/penicillin-sensitive transpeptidase
55543	3	G	Ins	G	83	91	174	94.05	174		Rv0050	ponA1	bifunctional penicillin-insensitive transglycosylase/penicillin-sensitive transpeptidase
55543	4	G	Ins	C	83	90	173	93.51	174		Rv0050	ponA1	bifunctional penicillin-insensitive transglycosylase/penicillin-sensitive transpeptidase
55543	5	G	Ins	C	83	91	174	94.05	174		Rv0050	ponA1	bifunctional penicillin-insensitive transglycosylase/penicillin-sensitive transpeptidase
55543	6	G	Ins	T	83	91	174	94.05	174		Rv0050	ponA1	bifunctional penicillin-insensitive transglycosylase/penicillin-sensitive transpeptidase
55553	0	C	SNP	T	76	88	162	99.39	165	Pro631Ser (ccg/Tcg)	Rv0050	ponA1	bifunctional penicillin-insensitive transglycosylase/penicillin-sensitive transpeptidase
56001	0	G	SNP	A	100	98	193	100	198	Gln102Gln (cag/caA)	Rv0051	-	transmembrane protein
57688	0	C	SNP	T	105	106	207	99.53	212	Thr93Thr (acc/acT)	Rv0052	-	hypothetical protein
62049	0	A	SNP	G	100	111	207	99.06	213	Arg552Gly (agg/Ggg)	Rv0058	dnaB	replicative DNA helicase
65083	0	G	SNP	A	104	122	222	100	226	Pro90Ser (ccc/Tcc)	Rv0061c	-	hypothetical protein
66632	0	C	SNP	T	109	124	223	100	233	Pro361Ser (cct/Tct)	Rv0062	celA1	cellulase CelA
67012	0	C	SNP	T	107	133	239	100	240	Thr30Thr (acc/acT)	Rv0063	-	oxidoreductase
69984	0	C	SNP	A	116	91	206	100	207	Ala455Ala (gcc/gcA)	Rv0064	-	transmembrane protein
69989	0	G	SNP	A	122	95	212	100	217	Gly457Asp (ggt/gAt)	Rv0064	-	transmembrane protein
70267	0	G	SNP	T	109	119	224	100	228	Val550Phe (gtc/Ttc)	Rv0064	-	transmembrane protein
70816	0	A	SNP	G	105	102	205	99.04	209	Asn733Asp (aac/Gac)	Rv0064	-	transmembrane protein
71336	0	G	SNP	C	119	116	231	100	235	Arg906Pro (cgc/cCc)	Rv0064	-	transmembrane protein
72549	0	C	SNP	T	110	108	214	99.09	220	Gly655Ser (ggt/Agt)	Rv0066c	icd2	isocitrate dehydrogenase
75233	0	C	SNP	A	89	97	183	100	186
75940	0	G	SNP	C	123	100	219	100	223	Val214Leu (gtg/Ctg)	Rv0068	-	oxidoreductase
80616	0	C	SNP	G	88	97	183	100	185
92199	0	T	SNP	G	135	124	255	100	259	Thr600Thr (act/acG)	Rv0083	-	oxidoreductase
96559	0	G	SNP	A	90	130	214	99.1	222	Leu382Leu (ttg/ttA)	Rv0087	hycE	formate hydrogenase HycE
103930	0	G	SNP	C	94	92	184	81.94	227	Ala245Gly (gcc/gGc)	Rv0094c	-	hypothetical protein
104712	0	C	SNP	T	133	131	262	100	264
104824	0	C	SNP	A	115	132	245	100	247	Ser131Ile (agc/aTc)	Rv0095c	-	hypothetical protein
105736	0	T	SNP	C	109	103	209	100	212	Val138Ala (gtc/gCc)	Rv0096	PPE1	PPE family protein PPE1
107672	0	C	SNP	G	93	106	199	100	199	Leu25Val (ctg/Gtg)	Rv0098	fcoT	fatty acyl CoA thioesterase FcoT
112600	0	A	SNP	G	122	91	210	100	213	Gln867Arg (caa/cGa)	Rv0101	nrp	peptide synthetase Nrp
114222	0	T	SNP	C	95	68	162	98.79	165	Phe1408Leu (ttt/Ctt)	Rv0101	nrp	peptide synthetase Nrp
116000	0	T	SNP	G	111	105	212	100	216	Val2000Val (gtt/gtG)	Rv0101	nrp	peptide synthetase Nrp
117389	0	C	SNP	T	109	111	217	100	220	Thr2463Thr (acc/acT)	Rv0101	nrp	peptide synthetase Nrp
122109	0	A	SNP	G	88	94	178	99.45	183	Leu22Ser (ttg/tCg)	Rv0103c	ctpB	cation-transporter P-type ATPase B
123198	0	T	SNP	C	97	120	215	100	217	Pro294Pro (cct/ccC)	Rv0104	-	hypothetical protein
123520	0	T	SNP	C	100	87	186	100	187	Tyr402His (tat/Cat)	Rv0104	-	hypothetical protein
123745	0	G	SNP	A	103	102	205	100	205	Gly477Arg (ggg/Agg)	Rv0104	-	hypothetical protein
125830	1	G	Ins	A	83	83	166	92.22	166		Rv0107c	ctpI	cation-transporter ATPase I
129576	0	A	SNP	C	102	122	224	100	224	Ala322Ala (gct/gcG)	Rv0107c	ctpI	cation-transporter ATPase I
131174	1	T	Ins	G	104	70	174	95.6	174
132417	0	C	SNP	G	132	132	257	99.62	265	Arg346Gly (cgc/Ggc)	Rv0109	PE_PGRS1	PE-PGRS family protein PE_PGRS1
133839	0	C	SNP	T	114	81	194	100	195
137029	0	C	SNP	A	79	73	143	100	152	Asp247Glu (gac/gaA)	Rv0112	gca	GDP-mannose 4,6-dehydratase
143207	0	T	SNP	C	116	110	223	100	226	Ser224Gly (agc/Ggc)	Rv0118c	oxcA	oxalyl-CoA decarboxylase OxcA
144865	0	C	SNP	T	100	104	202	100	204	Leu273Leu (ctg/Ttg)	Rv0119	fadD7	fatty-acid--CoA ligase FadD7
146087	0	T	SNP	C	119	114	233	100	233	Asn562Ser (aat/aGt)	Rv0120c	fusA2	elongation factor G
150057	0	C	SNP	G	7	7	14	93.33	15	Gly175Gly (ggc/ggG)	Rv0124	PE_PGRS2	PE-PGRS family protein PE_PGRS2
154283	0	T	SNP	C	109	83	185	100	192	Ser18Pro (tcg/Ccg)	Rv0127	mak	maltokinase
157129	0	C	SNP	T	102	111	210	100	213	Gly158Ser (ggc/Agc)	Rv0129c	fbpC	diacylglycerol acyltransferase/mycolyltransferase Ag85C		phylo (Delhi/CAS)
168749	0	G	SNP	A	91	120	206	100	211	Thr478Thr (acc/acT)	Rv0143c	-	transmembrane protein
170671	0	G	SNP	A	118	103	215	98.66	224	Ala130Thr (gcc/Acc)	Rv0144	-	transcriptional regulator
172492	0	C	SNP	G	90	117	205	99.52	208	Tyr94_ (tac/taG)	Rv0146	-	S-adenosylmethionine-dependentmethyltransferase
176535	0	G	Del	GAP	83	80	165	92.61	176		Rv0149	-	quinone oxidoreductase
177857	0	G	SNP	A	114	91	197	100	205	Leu485Leu (ctg/Ttg)	Rv0151c	PE1	PE family protein PE1
178205	0	C	SNP	G	104	107	206	100	211	Gly369Arg (ggc/Cgc)	Rv0151c	PE1	PE family protein PE1
178453	0	C	SNP	G	81	92	173	99.43	174	Gly286Ala (ggg/gCg)	Rv0151c	PE1	PE family protein PE1
181090	0	C	SNP	T	101	104	203	100	205
188317	0	A	SNP	G	84	103	187	100	187	Ser175Pro (tcc/Ccc)	Rv0159c	PE3	PE family protein PE3
188800	0	T	SNP	C	87	115	201	100	202	Thr14Ala (acg/Gcg)	Rv0159c	PE3	PE family protein PE3
189850	0	A	SNP	G	110	105	215	100	215	Phe197Ser (ttc/tCc)	Rv0160c	PE4	PE family protein PE4
194305	1	C	Ins	G	98	96	194	98.48	194		Rv0165c	mce1R	transcriptional regulator Mce1R
194305	2	C	Ins	G	97	96	193	97.97	193		Rv0165c	mce1R	transcriptional regulator Mce1R
194681	0	G	SNP	C	101	100	197	99.5	202	Leu45Leu (ctc/ctG)	Rv0165c	mce1R	transcriptional regulator Mce1R
196642	0	C	SNP	T	89	119	206	100	208	Asn550Asn (aac/aaT)	Rv0166	fadD5	fatty-acid--CoA ligase FadD5
198401	0	G	SNP	T	88	93	176	100	181	Gly248Cys (ggc/Tgc)	Rv0168	yrbE1B	membrane protein
199470	0	T	SNP	G	113	104	215	99.54	218	Ser313Ala (tcc/Gcc)	Rv0169	mce1A	Mce family protein Mce1A
200450	0	C	SNP	T	102	84	182	100	186	Leu186Leu (ctg/Ttg)	Rv0170	mce1B	Mce family protein Mce1B
201949	0	G	SNP	A	134	110	240	100	244	Gly340Arg (ggg/Agg)	Rv0171	mce1C	Mce family protein Mce1C
206339	0	T	SNP	C	112	117	226	100	229	Leu370Pro (ctg/cCg)	Rv0174	mce1F	Mce family protein Mce1F
206481	0	C	SNP	G	113	78	187	94.09	203	Pro417Pro (ccc/ccG)	Rv0174	mce1F	Mce family protein Mce1F
206484	0	G	SNP	T	104	82	180	93	200	Gly418Gly (ggg/ggT)	Rv0174	mce1F	Mce family protein Mce1F
207079	0	G	SNP	C	87	93	177	100	180	Arg89Pro (cgc/cCc)	Rv0175	-	Mce associated membrane protein
210624	0	C	SNP	T	134	91	219	100	225	Leu63Leu (ctg/ctA)	Rv0179c	lprO	lipoprotein LprO
217201	0	T	SNP	C	116	126	237	100	242	Asn311Asn (aat/aaC)	Rv0186	bglS	beta-glucosidase BglS
218599	0	T	SNP	C	104	108	211	99.53	213
223942	0	T	SNP	C	128	137	264	100	265	Ser127Pro (tcg/Ccg)	Rv0192	-	hypothetical protein
224338	0	C	SNP	T	97	104	197	100	201	Pro259Ser (ccg/Tcg)	Rv0192	-	hypothetical protein
225323	0	T	SNP	C	102	112	210	100	214	Lys417Glu (aag/Gag)	Rv0193c	-	hypothetical protein
227098	0	T	SNP	C	118	111	226	99.13	231	Met74Thr (atg/aCg)	Rv0194	-	multidrug ABC transporter ATPase/permease
230576	1	G	Ins	T	78	86	164	95.91	164
230921	0	C	Del	GAP	100	102	198	100	202		Rv0195	-	two component transcriptional regulator
231114	0	C	SNP	G	103	101	201	99.03	206	Ala72Ala (gcc/gcG)	Rv0195	-	two component transcriptional regulator
234477	0	T	SNP	G	82	76	156	100	158	Tyr749_ (tat/taG)	Rv0197	-	oxidoreductase
234496	1	C	Ins	G	74	59	133	97.79	133		Rv0197	-	oxidoreductase
234496	2	C	Ins	T	74	59	133	97.79	133		Rv0197	-	oxidoreductase
235848	0	G	SNP	A	94	111	202	100	205	Arg220Arg (cgc/cgT)	Rv0198c	zmp1	zinc metalloprotease
243924	0	G	Del	GAP	110	107	213	96.44	225		Rv0205	-	transmembrane protein
249522	0	T	SNP	C	106	100	203	100	206	Val162Ala (gtg/gCg)	Rv0209	-	hypothetical protein
251575	0	G	SNP	A	80	130	204	100	210	Ala486Thr (gcg/Acg)	Rv0210	-	hypothetical protein
255373	0	T	SNP	C	123	100	222	100	223	Asp193Gly (gac/gGc)	Rv0213c	-	methyltransferase
257071	0	C	SNP	T	91	94	180	100	185	Tyr336Tyr (tac/taT)	Rv0214	fadD4	fatty-acid--CoA ligase FadD4
261869	0	T	SNP	C	127	121	244	99.6	249	Cys316Arg (tgt/Cgt)	Rv0218	-	transmembrane protein
262268	0	A	SNP	T	111	97	206	99.52	209	Ala5Ala (gca/gcT)	Rv0219	-	transmembrane protein
264992	0	T	SNP	C	111	112	222	100	223	Leu309Pro (ctg/cCg)	Rv0221	-	diacyglycerol O-acyltransferase
265554	0	A	SNP	C	112	99	210	100	211	Val16Val (gta/gtC)	Rv0222	echA1	enoyl-CoA hydratase EchA1
266405	0	C	SNP	T	99	95	192	99.49	195	Gly454Ser (ggc/Agc)	Rv0223c	-	aldehyde dehydrogenase
274463	0	C	SNP	A	106	90	196	100	196	Arg86Leu (cgt/cTt)	Rv0229c	-	hypothetical protein
276539	0	G	SNP	C	118	116	233	100	234	Gly161Ala (ggc/gCc)	Rv0231	fadE4	acyl-CoA dehydrogenase FadE4
278681	0	C	SNP	G	118	105	220	100	223	His33Asp (cat/Gat)	Rv0233	nrdB	ribonucleoside-diphosphate reductase subunit beta NrdB
279045	0	C	SNP	T	103	85	186	100	188	Ala154Val (gcc/gTc)	Rv0233	nrdB	ribonucleoside-diphosphate reductase subunit beta NrdB
283503	0	G	SNP	A	116	112	226	100	228	His1117Tyr (cac/Tac)	Rv0236c	aftD	alpha-(1->3)-arabinofuranosyltransferase
283614	0	T	SNP	C	124	108	228	100	232	Ser1080Gly (agc/Ggc)	Rv0236c	aftD	alpha-(1->3)-arabinofuranosyltransferase
285772	0	A	SNP	C	119	135	252	100	254	Pro360Pro (cct/ccG)	Rv0236c	aftD	alpha-(1->3)-arabinofuranosyltransferase
285871	0	A	SNP	G	117	117	233	100	234	Val327Val (gtt/gtC)	Rv0236c	aftD	alpha-(1->3)-arabinofuranosyltransferase
287142	0	C	Del	GAP	123	109	227	97.48	238
289253	0	C	SNP	T	129	95	222	100	224	Asp50Asp (gac/gaT)	Rv0239	vapB24	antitoxin VapB24
290650	0	G	SNP	C	119	98	217	99.09	219	Thr2Ser (act/aGt)	Rv0241c	htdX	3-hydroxyacyl-thioester dehydratase HtdX
293628	1	A	Ins	C	78	88	166	90.71	167
298950	0	G	SNP	C	125	96	214	99.55	222	Pro618Pro (ccc/ccG)	Rv0248c	-	succinate dehydrogenase flavoprotein subunit
301341	0	C	SNP	A	96	102	197	100	198	Pro105Pro (ccg/ccT)	Rv0249c	-	succinate dehydrogenase membrane anchor subunit
304923	0	A	SNP	G	97	106	202	99.51	204	Lys686Lys (aaa/aaG)	Rv0252	nirB	nitrite reductase large subunit NirB
308661	0	A	SNP	G	78	72	149	98.04	153	Leu296Pro (ctg/cCg)	Rv0256c	PPE2	PPE family protein PPE2
310973	0	G	SNP	A	108	108	213	99.54	217	Ala182Val (gcg/gTg)	Rv0259c	-	hypothetical protein
311613	0	G	SNP	T	114	126	237	100	240	Val349Val (gtc/gtA)	Rv0260c	-	transcriptional regulator
323209	0	G	SNP	A	98	104	197	98.54	205	Thr22Ile (acc/aTc)	Rv0268c	-	hypothetical protein
324812	0	C	SNP	T	106	112	213	99.54	219	Asp82Asp (gac/gaT)	Rv0270	fadD2	fatty-acid--CoA ligase FadD2
325505	0	T	SNP	C	71	99	170	100	170	Val313Val (gtt/gtC)	Rv0270	fadD2	fatty-acid--CoA ligase FadD2
328569	0	G	SNP	C	93	112	203	99.51	206
333820	0	C	SNP	T	22	29	49	89.47	57	Ala831Thr (gcc/Acc)	Rv0278c	-	PE-PGRS family protein PE_PGRS3
333821	0	G	SNP	T	18	28	46	92	50	Gly830Gly (ggc/ggA)	Rv0278c	-	PE-PGRS family protein PE_PGRS3
333830	0	G	SNP	C	15	23	38	88.37	43	Gly827Gly (ggc/ggG)	Rv0278c	-	PE-PGRS family protein PE_PGRS3
333892	0	G	SNP	C	63	97	160	100	160	Arg807Gly (cgc/Ggc)	Rv0278c	-	PE-PGRS family protein PE_PGRS3
334115	0	G	Del	GAP	115	114	222	98.71	232		Rv0278c	-	PE-PGRS family protein PE_PGRS3
335827	0	T	Del	GAP	57	9	66	75.86	87		Rv0278c	-	PE-PGRS family protein PE_PGRS3
336683	0	G	SNP	T	17	25	42	100	42	Val797Val (gtc/gtA)	Rv0279c	PE_PGRS4	PE-PGRS family protein PE_PGRS4
336684	0	A	SNP	G	19	26	44	100	45	Val797Ala (gtc/gCc)	Rv0279c	PE_PGRS4	PE-PGRS family protein PE_PGRS4
336688	0	A	Del	GAP	19	26	44	100	45		Rv0279c	PE_PGRS4	PE-PGRS family protein PE_PGRS4
336689	0	G	Del	GAP	19	26	44	100	45		Rv0279c	PE_PGRS4	PE-PGRS family protein PE_PGRS4
336690	0	C	Del	GAP	19	26	44	100	45		Rv0279c	PE_PGRS4	PE-PGRS family protein PE_PGRS4
336691	0	T	Del	GAP	19	26	44	100	45		Rv0279c	PE_PGRS4	PE-PGRS family protein PE_PGRS4
336692	0	C	Del	GAP	19	26	44	100	45		Rv0279c	PE_PGRS4	PE-PGRS family protein PE_PGRS4
336693	0	G	Del	GAP	19	26	44	100	45		Rv0279c	PE_PGRS4	PE-PGRS family protein PE_PGRS4
336694	0	A	Del	GAP	19	26	44	100	45		Rv0279c	PE_PGRS4	PE-PGRS family protein PE_PGRS4
336695	0	A	Del	GAP	19	26	44	100	45		Rv0279c	PE_PGRS4	PE-PGRS family protein PE_PGRS4
336696	0	T	Del	GAP	19	26	44	100	45		Rv0279c	PE_PGRS4	PE-PGRS family protein PE_PGRS4
336697	0	T	Del	GAP	19	26	44	100	45		Rv0279c	PE_PGRS4	PE-PGRS family protein PE_PGRS4
336699	1	C	Ins	G	19	24	43	97.73	44		Rv0279c	PE_PGRS4	PE-PGRS family protein PE_PGRS4
336699	2	C	Ins	G	19	25	44	100	44		Rv0279c	PE_PGRS4	PE-PGRS family protein PE_PGRS4
336707	0	G	Del	GAP	18	25	44	100	43		Rv0279c	PE_PGRS4	PE-PGRS family protein PE_PGRS4
336708	0	T	Del	GAP	18	25	44	100	43		Rv0279c	PE_PGRS4	PE-PGRS family protein PE_PGRS4
336709	0	C	Del	GAP	18	25	44	93.48	46		Rv0279c	PE_PGRS4	PE-PGRS family protein PE_PGRS4
336710	0	A	Del	GAP	18	25	44	89.58	48		Rv0279c	PE_PGRS4	PE-PGRS family protein PE_PGRS4
337820	0	G	SNP	A	17	89	106	97.25	109	Gly418Gly (ggc/ggT)	Rv0279c	PE_PGRS4	PE-PGRS family protein PE_PGRS4
337959	0	A	SNP	C	38	9	47	100	47	Ile372Ser (atc/aGc)	Rv0279c	PE_PGRS4	PE-PGRS family protein PE_PGRS4
338020	0	A	SNP	C	78	15	92	100	93	Cys352Gly (tgc/Ggc)	Rv0279c	PE_PGRS4	PE-PGRS family protein PE_PGRS4
338100	0	T	SNP	C	114	34	142	100	148	Asn325Ser (aac/aGc)	Rv0279c	PE_PGRS4	PE-PGRS family protein PE_PGRS4
338453	0	A	SNP	G	11	89	99	100	100	Ala207Ala (gct/gcC)	Rv0279c	PE_PGRS4	PE-PGRS family protein PE_PGRS4
338648	0	T	SNP	G	121	17	137	93.88	147	Gly142Gly (gga/ggC)	Rv0279c	PE_PGRS4	PE-PGRS family protein PE_PGRS4
338669	0	T	SNP	C	114	16	129	94.2	138	Leu135Leu (tta/ttG)	Rv0279c	PE_PGRS4	PE-PGRS family protein PE_PGRS4
338682	0	T	SNP	G	98	14	111	93.33	120	Asp131Ala (gac/gCc)	Rv0279c	PE_PGRS4	PE-PGRS family protein PE_PGRS4
338683	0	C	SNP	G	98	13	109	93.28	119	Asp131His (gac/Cac)	Rv0279c	PE_PGRS4	PE-PGRS family protein PE_PGRS4
338685	0	C	SNP	G	96	14	108	94.02	117	Gly130Ala (ggg/gCg)	Rv0279c	PE_PGRS4	PE-PGRS family protein PE_PGRS4
338690	0	A	SNP	G	99	14	112	95.76	118	Asn128Asn (aat/aaC)	Rv0279c	PE_PGRS4	PE-PGRS family protein PE_PGRS4
338692	0	T	SNP	C	100	15	114	95.04	121	Asn128Asp (aat/Gat)	Rv0279c	PE_PGRS4	PE-PGRS family protein PE_PGRS4
338774	0	G	SNP	A	75	27	101	100	102	Ala100Ala (gcc/gcT)	Rv0279c	PE_PGRS4	PE-PGRS family protein PE_PGRS4
338775	0	G	SNP	T	77	26	100	100	103	Ala100Asp (gcc/gAc)	Rv0279c	PE_PGRS4	PE-PGRS family protein PE_PGRS4
338777	0	G	SNP	C	76	26	102	100	102	Leu99Leu (ctc/ctG)	Rv0279c	PE_PGRS4	PE-PGRS family protein PE_PGRS4
338789	0	G	SNP	C	70	27	95	100	97	Thr95Thr (acc/acG)	Rv0279c	PE_PGRS4	PE-PGRS family protein PE_PGRS4
338790	0	G	SNP	A	69	27	95	100	96	Thr95Ile (acc/aTc)	Rv0279c	PE_PGRS4	PE-PGRS family protein PE_PGRS4
338791	0	T	SNP	C	69	27	96	100	96	Thr95Ala (acc/Gcc)	Rv0279c	PE_PGRS4	PE-PGRS family protein PE_PGRS4
338792	0	G	SNP	C	72	27	98	100	99	Ala94Ala (gcc/gcG)	Rv0279c	PE_PGRS4	PE-PGRS family protein PE_PGRS4
338844	0	A	SNP	G	150	118	262	100	268	Val77Ala (gtg/gCg)	Rv0279c	PE_PGRS4	PE-PGRS family protein PE_PGRS4
338845	0	C	SNP	T	143	117	256	100	260	Val77Met (gtg/Atg)	Rv0279c	PE_PGRS4	PE-PGRS family protein PE_PGRS4
338876	0	G	SNP	A	190	166	353	100	356	Ser66Ser (agc/agT)	Rv0279c	PE_PGRS4	PE-PGRS family protein PE_PGRS4
338903	0	G	SNP	C	201	195	386	100	396	Ala57Ala (gcc/gcG)	Rv0279c	PE_PGRS4	PE-PGRS family protein PE_PGRS4
339230	0	G	SNP	C	129	110	235	99.58	240
340372	0	T	SNP	C	43	100	142	100	143	Ser337Pro (tcg/Ccg)	Rv0280	PPE3	PPE family protein PPE3
342146	0	A	SNP	C	107	128	233	99.58	236	Glu6Ala (gaa/gCa)	Rv0282	eccA3	ESX-3 secretion system protein EccA
342873	0	C	SNP	T	111	82	192	100	193	Val248Val (gtc/gtT)	Rv0282	eccA3	ESX-3 secretion system protein EccA
346275	0	C	SNP	G	102	100	199	100	202	Pro214Arg (ccg/cGg)	Rv0284	eccC3	ESX-3 secretion system protein EccC3
350088	0	C	SNP	A	110	103	209	99.53	214	Leu52Met (ctg/Atg)	Rv0286	PPE4	PPE family protein PPE4
353197	0	C	SNP	T	103	92	193	99.49	196	Arg39Cys (cgc/Tgc)	Rv0290	eccD3	ESX-3 secretion system protein EccD
356528	0	A	SNP	G	128	108	235	100	236	Asn217Asp (aat/Gat)	Rv0292	eccE3	ESX-3 secretion system protein EccE
358473	0	G	SNP	C	125	117	238	99.59	243	Trp101Cys (tgg/tgC)	Rv0294	tam	trans-aconitate methyltransferase
363563	0	G	SNP	A	124	129	252	100	253	Ala30Thr (gcg/Acg)	Rv0299	-	toxin
366917	0	T	SNP	C	48	58	105	100	106	Thr1950Ala (acc/Gcc)	Rv0304c	PPE5	PPE family protein PPE5
366922	0	G	SNP	C	45	54	98	100	99	Ala1948Gly (gcc/gGc)	Rv0304c	PPE5	PPE family protein PPE5
367718	0	G	SNP	T	84	109	187	99.48	194	Leu1683Ile (ctt/Att)	Rv0304c	PPE5	PPE family protein PPE5
368089	0	C	Del	GAP	69	59	129	75.29	170		Rv0304c	PPE5	PPE family protein PPE5
368090	0	T	Del	GAP	69	59	129	75.74	169		Rv0304c	PPE5	PPE family protein PPE5
368091	0	G	Del	GAP	69	59	129	76.65	167		Rv0304c	PPE5	PPE family protein PPE5
368092	0	C	Del	GAP	69	59	129	77.58	165		Rv0304c	PPE5	PPE family protein PPE5
368093	0	C	Del	GAP	69	59	129	77.58	165		Rv0304c	PPE5	PPE family protein PPE5
368094	0	G	Del	GAP	69	59	129	77.58	165		Rv0304c	PPE5	PPE family protein PPE5
368095	0	G	Del	GAP	69	59	129	78.05	164		Rv0304c	PPE5	PPE family protein PPE5
368096	0	T	Del	GAP	69	59	129	79.01	162		Rv0304c	PPE5	PPE family protein PPE5
368097	0	G	Del	GAP	69	59	129	79.5	161		Rv0304c	PPE5	PPE family protein PPE5
368098	0	T	Del	GAP	69	59	129	79.5	161		Rv0304c	PPE5	PPE family protein PPE5
368099	0	T	Del	GAP	69	59	129	79.01	162		Rv0304c	PPE5	PPE family protein PPE5
368100	0	G	Del	GAP	69	59	129	79.5	161		Rv0304c	PPE5	PPE family protein PPE5
368101	0	A	Del	GAP	69	59	129	81.53	157		Rv0304c	PPE5	PPE family protein PPE5
368102	0	T	Del	GAP	69	59	129	82.58	155		Rv0304c	PPE5	PPE family protein PPE5
369886	0	C	SNP	G	92	90	179	100	182	Gly960Ala (ggg/gCg)	Rv0304c	PPE5	PPE family protein PPE5
372913	0	A	SNP	C	99	85	184	100	184	Gly933Gly (ggt/ggG)	Rv0305c	PPE6	PPE family protein PPE6
373283	0	A	Del	GAP	101	114	212	99.54	216		Rv0305c	PPE6	PPE family protein PPE6
376774	0	T	SNP	C	101	104	201	99.51	206	Ala94Ala (gca/gcG)	Rv0307c	-	hypothetical protein
384380	0	A	SNP	C	95	108	201	100	203	Lys260Thr (aag/aCg)	Rv0315	-	beta-1,3-glucanase
386432	0	C	SNP	G	98	131	224	100	229	Gly223Ala (ggg/gCg)	Rv0318c	-	integral membrane protein
390828	0	T	SNP	C	104	105	207	99.52	210	Ser142Gly (agt/Ggt)	Rv0323c	-	hypothetical protein
391853	0	A	SNP	G	127	93	217	100	220	Thr168Ala (act/Gct)	Rv0324	-	transcriptional regulator
392261	0	T	SNP	C	99	110	202	100	209	_75Gln (tag/Cag)	Rv0325	-	hypothetical protein
395662	0	T	SNP	G	110	106	215	99.08	218	Lys142Asn (aaa/aaC)	Rv0330c	-	hypothetical protein
396199	0	T	SNP	C	111	106	214	99.54	218
402836	0	G	SNP	A	131	106	234	99.16	239	Tyr109Tyr (tac/taT)	Rv0337c	aspC	aspartate aminotransferase
403980	0	G	SNP	A	109	123	226	100	232	Ala621Val (gcc/gTc)	Rv0338c	-	iron-sulfur-binding reductase
404326	0	T	SNP	C	93	121	212	100	214	Arg506Gly (agg/Ggg)	Rv0338c	-	iron-sulfur-binding reductase
406251	0	T	SNP	C	102	101	201	100	203	Asp733Gly (gat/gGt)	Rv0339c	-	transcriptional regulator
414486	0	C	SNP	T	71	102	170	100	173	Glu152Glu (gag/gaA)	Rv0344c	lpqJ	lipoprotein LpqJ
420008	0	A	SNP	G	93	90	180	100	183	Ala58Ala (gca/gcG)	Rv0350	dnaK	chaperone protein DnaK
422678	0	G	SNP	A	132	122	250	100	254	Arg76His (cgc/cAc)	Rv0352	dnaJ1	chaperone protein DnaJ
424320	1	T	Ins	C	105	70	175	95.11	175		Rv0354c	PPE7	PPE family protein PPE7
428698	0	C	SNP	T	82	105	186	98.94	189	Ala1994Ala (gcg/gcA)	Rv0355c	PPE8	PPE family protein PPE8
428921	0	G	SNP	A	92	85	173	100	177	Ser1920Phe (tcc/tTc)	Rv0355c	PPE8	PPE family protein PPE8
432459	0	C	SNP	T	114	92	205	100	206	Asp741Asn (gac/Aac)	Rv0355c	PPE8	PPE family protein PPE8
438470	0	C	SNP	T	106	115	219	100	221	Lys90Lys (aag/aaA)	Rv0360c	-	hypothetical protein
440365	0	G	SNP	A	119	107	223	100	226	Ser165Ser (tcg/tcA)	Rv0362	mgtE	Mg2+ transport transmembrane protein MgtE
440878	0	C	SNP	T	118	109	225	100	227	Thr336Thr (acc/acT)	Rv0362	mgtE	Mg2+ transport transmembrane protein MgtE
445780	0	C	SNP	T	129	110	234	100	239	Arg249His (cgt/cAt)	Rv0368c	-	hypothetical protein
447642	0	G	SNP	C	108	119	226	99.56	228	Leu134Leu (ctc/ctG)	Rv0370c	-	oxidoreductase
454295	0	T	SNP	C	99	101	193	100	200	Pro26Pro (cca/ccG)	Rv0376c	-	hypothetical protein
454333	0	T	SNP	G	99	102	198	100	201	Thr14Pro (acg/Ccg)	Rv0376c	-	hypothetical protein
455024	0	G	SNP	A	104	102	205	99.52	207	Val202Ile (gta/Ata)	Rv0377	-	HTH-type transcriptional regulator
455624	0	T	Del	GAP	109	116	220	100	225
457452	0	T	SNP	G	108	98	201	100	206	Thr124Thr (aca/acC)	Rv0381c	-	hypothetical protein
459399	0	A	SNP	C	84	88	168	98.85	174
466808	0	G	SNP	C	174	127	298	99.67	302
467497	1	C	Ins	G	101	131	232	93.17	232
467508	1	C	Ins	G	100	130	230	94.26	233
467516	0	G	SNP	C	106	137	240	99.59	244
467526	0	C	SNP	G	106	136	237	100	242
467546	0	G	SNP	C	101	141	239	99.59	243
467557	0	A	SNP	C	104	140	241	100	244
467564	0	A	SNP	C	100	134	232	100	234
467585	0	G	SNP	C	103	135	235	100	238
467590	0	T	SNP	C	105	132	234	100	237
467621	0	T	SNP	G	117	119	235	100	236
467638	0	G	SNP	T	119	113	229	100	232
470138	0	G	SNP	A	133	100	227	99.57	234	Thr43Thr (acg/acA)	Rv0391	metZ	O-succinylhomoserine sulfhydrylase
473310	0	A	SNP	G	124	116	233	99.17	242	Gln177Arg (cag/cGg)	Rv0393	-	hypothetical protein
475178	0	T	SNP	C	105	84	187	99.47	190	Val80Ala (gtc/gCc)	Rv0395	-	hypothetical protein
475915	0	A	SNP	C	112	105	216	98.64	220	Ser34Arg (agc/Cgc)	Rv0397	-	hypothetical protein
476612	0	G	SNP	A	121	111	223	99.57	233	Val73Val (gtg/gtA)	Rv0397A	-	hypothetical protein
481527	0	G	Del	GAP	81	69	149	95.54	157		Rv0402c	mmpL1	transmembrane transport protein MmpL1
483935	0	T	SNP	G	96	65	151	98.77	163
484504	0	C	SNP	G	99	101	197	100	200	Ala176Ala (gcc/gcG)	Rv0404	fadD30	long-chain-fatty-acid--AMP ligase FadD30
485561	0	A	SNP	C	82	89	170	100	171	Ile529Leu (atc/Ctc)	Rv0404	fadD30	long-chain-fatty-acid--AMP ligase FadD30
485730	0	C	SNP	T	107	95	198	99.51	203	Pro585Leu (cca/cTa)	Rv0404	fadD30	long-chain-fatty-acid--AMP ligase FadD30
485811	0	A	Del	GAP	77	92	167	96.57	175		Rv0405	pks6	membrane bound polyketide synthase
489935	0	G	SNP	C	93	84	174	100	177	Thr257Thr (acc/acG)	Rv0406c	-	beta lactamase-like protein
491742	0	T	SNP	C	117	104	219	100	221	Phe320Phe (ttt/ttC)	Rv0407	fgd1	F420-dependent glucose-6-phosphate dehydrogenase		phylo (not Euro-American, M. africanum, M. bovis, M. canettii, M. caprae, M. microti, M. pinipedii, Beijing, Delhi/CAS, EAI)
492150	0	G	SNP	C	87	101	186	100	188	Gly122Ala (ggc/gCc)	Rv0408	pta	phosphate acetyltransferase
498531	0	A	SNP	G	102	109	209	100	211	Ala363Ala (gct/gcC)	Rv0412c	-	membrane protein
498557	0	C	SNP	A	103	92	190	100	195	Asp355Tyr (gac/Tac)	Rv0412c	-	membrane protein
502589	0	C	SNP	G	112	105	214	100	217	Ser75Cys (tcc/tGc)	Rv0417	thiG	thiazole synthase
503354	0	G	SNP	C	80	112	188	100	192
505974	0	G	SNP	A	88	119	205	100	207	Ala297Thr (gcg/Acg)	Rv0419	lpqM	lipoprotein peptidase LpqM
506567	0	C	SNP	T	100	111	207	99.06	213	Arg135Arg (cgg/cgA)	Rv0420c	-	transmembrane protein
513257	0	T	SNP	C	112	98	205	100	210	Met689Val (atg/Gtg)	Rv0425c	ctpH	metal cation transporting ATPase H
517358	0	T	SNP	C	111	123	232	100	234	Asp149Gly (gac/gGc)	Rv0428c	-	GCN5-like N-acetyltransferase
517389	0	C	SNP	A	107	123	227	100	230	Val139Phe (gtc/Ttc)	Rv0428c	-	GCN5-like N-acetyltransferase
520916	0	C	SNP	T	100	107	205	99.52	208	Pro198Leu (ccg/cTg)	Rv0433	-	carboxylate-amine ligase
523654	0	C	SNP	T	126	121	240	100	247	Ala294Thr (gcc/Acc)	Rv0435c	-	ATPase
524891	0	C	SNP	A	98	98	194	100	196	Gly167Val (ggc/gTc)	Rv0436c	pssA	CDP-diacylglycerol--serineO-phosphatidyltransferase
531775	0	C	SNP	G	121	113	233	99.57	235	Trp147Ser (tgg/tCg)	Rv0442c	PPE10	PPE family protein PPE10
541201	0	A	SNP	G	84	102	184	100	186	Leu97Leu (ctt/ctC)	Rv0450c	mmpL4	transmembrane transport protein MmpL4
546357	0	A	SNP	G	103	126	226	100	229	Thr149Thr (act/acC)	Rv0456c	echA2	enoyl-CoA hydratase EchA2
548326	0	T	SNP	C	104	109	210	100	213	Thr428Ala (aca/Gca)	Rv0457c	-	peptidase
551525	0	A	SNP	C	81	90	167	100	171	Arg110Arg (aga/Cga)	Rv0459	-	hypothetical protein
555991	0	A	SNP	G	99	99	197	100	198	Cys106Arg (tgc/Cgc)	Rv0465c	-	HTH-type transcriptional regulator
560541	0	C	Del	GAP	83	78	154	100	161		Rv0469	umaA	mycolic acid synthase UmaA
560542	0	T	Del	GAP	83	78	154	100	161		Rv0469	umaA	mycolic acid synthase UmaA
560543	0	T	Del	GAP	83	78	154	100	161		Rv0469	umaA	mycolic acid synthase UmaA
560544	0	T	Del	GAP	83	78	154	100	161		Rv0469	umaA	mycolic acid synthase UmaA
560545	0	T	Del	GAP	83	78	154	100	161		Rv0469	umaA	mycolic acid synthase UmaA
560546	0	C	Del	GAP	82	78	154	100	160		Rv0469	umaA	mycolic acid synthase UmaA
562063	0	G	Del	GAP	108	112	223	97.78	225		Rv0470A	-	hypothetical protein
562064	0	C	Del	GAP	108	112	223	100	220		Rv0470A	-	hypothetical protein
562065	0	C	Del	GAP	108	112	223	100	220		Rv0470A	-	hypothetical protein
562066	0	A	Del	GAP	108	112	223	100	220		Rv0470A	-	hypothetical protein
565655	0	A	SNP	G	96	112	205	100	208
566292	0	G	Del	GAP	64	65	129	75.88	170		Rv0475	hbhA	heparin binding hemagglutinin HbhA
566293	0	C	Del	GAP	64	65	129	76.79	168		Rv0475	hbhA	heparin binding hemagglutinin HbhA
566294	0	C	Del	GAP	64	65	129	75	172		Rv0475	hbhA	heparin binding hemagglutinin HbhA
566295	0	A	Del	GAP	64	65	129	76.79	168		Rv0475	hbhA	heparin binding hemagglutinin HbhA
566296	0	A	Del	GAP	64	65	129	75.88	170		Rv0475	hbhA	heparin binding hemagglutinin HbhA
566297	0	G	Del	GAP	64	65	129	76.79	168		Rv0475	hbhA	heparin binding hemagglutinin HbhA
566298	0	A	Del	GAP	64	65	129	76.33	169		Rv0475	hbhA	heparin binding hemagglutinin HbhA
566299	0	A	Del	GAP	64	65	129	77.71	166		Rv0475	hbhA	heparin binding hemagglutinin HbhA
566300	0	G	Del	GAP	64	65	129	77.71	166		Rv0475	hbhA	heparin binding hemagglutinin HbhA
566301	0	G	Del	GAP	64	65	129	78.66	164		Rv0475	hbhA	heparin binding hemagglutinin HbhA
566302	0	C	Del	GAP	64	65	129	79.14	163		Rv0475	hbhA	heparin binding hemagglutinin HbhA
566303	0	C	Del	GAP	64	65	129	79.14	163		Rv0475	hbhA	heparin binding hemagglutinin HbhA
566800	0	G	SNP	T	113	107	215	100	220	Ala9Ser (gcg/Tcg)	Rv0477	-	hypothetical protein
572033	0	G	SNP	A	120	101	215	100	221	Gly108Gly (ggg/ggA)	Rv0483	lprQ	lipoprotein LprQ
572591	0	C	SNP	T	106	131	228	99.58	238	Asp294Asp (gac/gaT)	Rv0483	lprQ	lipoprotein LprQ
573262	0	A	SNP	G	102	95	191	99.49	198	Gly180Gly (ggt/ggC)	Rv0484c	-	short-chain type oxidoreductase
579284	0	T	SNP	C	114	115	224	100	229
580772	0	T	SNP	A	60	55	112	93.5	123
580774	0	G	Del	GAP	60	55	113	92	125
580775	0	G	Del	GAP	60	55	113	96.64	119
580776	0	G	Del	GAP	60	55	113	94.26	122
580777	0	G	Del	GAP	60	55	113	95.04	121
580778	0	C	Del	GAP	60	55	113	96.64	119
580779	0	A	Del	GAP	60	55	113	95.83	120
580780	0	C	Del	GAP	60	55	113	95.83	120
580781	0	C	Del	GAP	60	55	113	97.46	118
580782	0	A	Del	GAP	60	55	113	96.64	119
580783	0	C	Del	GAP	60	55	113	97.46	118
580784	0	C	Del	GAP	60	55	113	97.46	118
580785	0	C	Del	GAP	60	55	113	97.46	118
580786	0	G	Del	GAP	60	55	113	96.64	119
580787	0	C	Del	GAP	60	55	113	97.46	118
580788	0	T	Del	GAP	60	55	113	97.46	118
580789	0	T	Del	GAP	60	55	113	96.64	119
580790	0	G	Del	GAP	60	55	113	96.64	119
580791	0	C	Del	GAP	60	55	113	97.46	118
580792	0	G	Del	GAP	60	55	113	96.64	119
580793	0	G	Del	GAP	60	55	113	96.64	119
580794	0	G	Del	GAP	60	55	113	96.64	119
580795	0	G	Del	GAP	59	55	112	95	120
580796	0	G	Del	GAP	59	55	112	95	120
580797	0	A	Del	GAP	59	55	112	95	120
581381	0	C	SNP	T	122	90	207	98.6	215	Thr191Thr (acc/acT)	Rv0491	regX3	two component sensory transduction protein RegX
584171	0	T	SNP	C	111	104	212	99.54	216	Ser174Gly (agt/Ggt)	Rv0493c	-	hypothetical protein
590436	0	T	SNP	C	127	114	239	99.59	242	Ala118Ala (gct/gcC)	Rv0500	proC	pyrroline-5-carboxylate reductase
595275	0	G	SNP	A	122	113	233	100	235	Leu10Leu (ctg/Ttg)	Rv0504c	-	hypothetical protein
597816	0	A	SNP	G	96	94	189	100	190	Ala206Ala (gca/gcG)	Rv0507	mmpL2	transmembrane transport protein MmpL2
598475	0	G	SNP	A	68	103	170	100	171	Arg426His (cgc/cAc)	Rv0507	mmpL2	transmembrane transport protein MmpL2
599868	0	A	SNP	G	106	93	197	99.5	200	Arg890Arg (cga/cgG)	Rv0507	mmpL2	transmembrane transport protein MmpL2
610120	0	T	SNP	G	93	112	204	100	205
611977	0	C	SNP	T	104	94	194	99.5	199	Gly33Asp (ggc/gAc)	Rv0519c	-	membrane protein
613331	0	C	SNP	A	99	89	184	100	188	Thr98Thr (acc/acA)	Rv0522	gabP	GABA permease GabP
617125	0	G	SNP	A	108	101	203	99.52	210	Val94Met (gtg/Atg)	Rv0526	-	thioredoxin
623163	0	C	SNP	T	95	140	228	100	235	Ala124Val (gcc/gTc)	Rv0532	PE_PGRS6	PE-PGRS family protein PE_PGRS6
623406	1	C	Ins	G	84	49	133	83.65	133		Rv0532	PE_PGRS6	PE-PGRS family protein PE_PGRS6
623406	2	C	Ins	G	84	49	133	83.65	133		Rv0532	PE_PGRS6	PE-PGRS family protein PE_PGRS6
623406	3	C	Ins	C	83	48	131	82.39	132		Rv0532	PE_PGRS6	PE-PGRS family protein PE_PGRS6
623406	4	C	Ins	C	84	48	132	83.02	132		Rv0532	PE_PGRS6	PE-PGRS family protein PE_PGRS6
623406	5	C	Ins	G	84	48	132	83.02	132		Rv0532	PE_PGRS6	PE-PGRS family protein PE_PGRS6
623406	6	C	Ins	G	84	48	132	83.02	132		Rv0532	PE_PGRS6	PE-PGRS family protein PE_PGRS6
623406	7	C	Ins	C	84	48	132	83.02	132		Rv0532	PE_PGRS6	PE-PGRS family protein PE_PGRS6
623406	8	C	Ins	G	84	48	132	83.02	132		Rv0532	PE_PGRS6	PE-PGRS family protein PE_PGRS6
623406	9	C	Ins	G	84	48	132	83.02	132		Rv0532	PE_PGRS6	PE-PGRS family protein PE_PGRS6
623472	0	A	SNP	G	112	78	188	100	190	Asp227Gly (gac/gGc)	Rv0532	PE_PGRS6	PE-PGRS family protein PE_PGRS6
623508	0	C	SNP	G	114	95	208	100	209	Ala239Gly (gcc/gGc)	Rv0532	PE_PGRS6	PE-PGRS family protein PE_PGRS6
629714	0	G	SNP	A	138	107	241	100	245	Asp6Asp (gac/gaT)	Rv0537c	-	integral membrane protein
630722	0	G	SNP	C	93	121	212	100	214	Arg228Pro (cgg/cCg)	Rv0538	-	membrane protein
633562	0	C	SNP	T	113	108	218	100	221	Val281Val (gtg/gtA)	Rv0541c	-	integral membrane protein
635139	0	G	SNP	C	94	116	208	99.06	212	Gly122Gly (ggc/ggG)	Rv0542c	menE	2-succinylbenzoic acid--CoA ligase
637319	0	G	SNP	A	86	86	172	100	172	Pro49Ser (cct/Tct)	Rv0545c	pitA	low-affinity inorganic phosphate transporter
645011	0	C	SNP	T	126	128	253	100	254	Leu174Leu (ctc/ctT)	Rv0553	menC	muconate cycloisomerase
648002	0	T	SNP	G	115	102	215	100	217	Leu15Arg (ctc/cGc)	Rv0556	-	transmembrane protein
648856	0	T	SNP	C	107	114	220	98.66	224	Gly107Gly (ggt/ggC)	Rv0557	mgtA	GDP-mannose-dependent alpha-mannosyltransferase		phylo (not Euro-American, M. africanum, M. bovis, M. canettii, M. caprae, M. microti, M. pinipedii, Beijing, Delhi/CAS, EAI)
651660	0	C	SNP	T	101	90	188	99.48	192	Ala366Thr (gca/Aca)	Rv0561c	-	oxidoreductase
652950	0	T	SNP	C	118	91	208	100	209	Arg60Arg (cgt/cgC)	Rv0562	grcC1	polyprenyl-diphosphate synthase GrcC
655986	0	T	SNP	G	124	102	225	99.56	227
657081	0	C	SNP	T	104	83	186	100	187	Val130Val (gtg/gtA)	Rv0565c	-	monooxygenase
659341	0	T	SNP	C	112	97	203	99.52	210
662911	0	T	SNP	C	105	124	224	99.57	230	Ala539Ala (gct/gcC)	Rv0570	nrdZ	vitamin B12-dependent ribonucleoside-diphosphate reductase
665059	0	G	SNP	A	97	123	219	100	220	Gln109_ (caa/Taa)	Rv0572c	-	hypothetical protein
665293	0	A	SNP	G	120	98	217	100	218	Phe31Leu (ttc/Ctc)	Rv0572c	-	hypothetical protein
669398	0	T	SNP	C	98	114	212	100	212	Gln116Gln (caa/caG)	Rv0575c	-	oxidoreductase
670545	0	G	SNP	A	104	140	239	100	244	Arg233His (cgc/cAc)	Rv0576	-	transcriptional regulator
672491	0	C	SNP	G	108	137	239	98.79	248	Gly1142Gly (ggg/ggC)	Rv0578c	PE_PGRS7	PE-PGRS family protein PE_PGRS7
673050	0	G	SNP	T	156	111	261	98.52	271	Ala956Asp (gcc/gAc)	Rv0578c	PE_PGRS7	PE-PGRS family protein PE_PGRS7
673052	0	G	SNP	A	143	116	246	97.74	265	Gly955Gly (ggc/ggT)	Rv0578c	PE_PGRS7	PE-PGRS family protein PE_PGRS7
673054	0	C	SNP	T	159	109	259	98.89	271	Gly955Ser (ggc/Agc)	Rv0578c	PE_PGRS7	PE-PGRS family protein PE_PGRS7
673238	0	A	SNP	G	100	157	251	100	257	His893His (cat/caC)	Rv0578c	PE_PGRS7	PE-PGRS family protein PE_PGRS7
673311	0	C	SNP	A	66	152	205	98.64	221	Gly869Val (ggc/gTc)	Rv0578c	PE_PGRS7	PE-PGRS family protein PE_PGRS7
674702	0	A	SNP	T	161	169	323	100	330	Gly405Gly (ggt/ggA)	Rv0578c	PE_PGRS7	PE-PGRS family protein PE_PGRS7
678208	0	C	SNP	T	122	123	243	100	245	Ala96Val (gcg/gTg)	Rv0582	vapC26	ribonuclease VapC26
684376	0	T	SNP	C	119	103	221	100	222
685461	0	C	SNP	G	112	124	232	100	236	Ala111Ala (gcc/gcG)	Rv0587	yrbE2A	hypothetical protein
685608	0	T	SNP	C	92	111	195	99.51	204	Leu160Leu (ctt/ctC)	Rv0587	yrbE2A	hypothetical protein
686123	0	C	SNP	A	124	114	233	99.58	239	Leu66Met (ctg/Atg)	Rv0588	-	hypothetical protein
686972	0	T	SNP	C	84	71	153	99.36	156	Phe51Ser (ttc/tCc)	Rv0589	mce2A	Mce family protein Mce2A
688130	0	C	SNP	G	114	101	208	100	215
688792	1	T	Ins	G	105	96	201	94.37	201
690450	0	A	SNP	C	101	120	220	100	221	Ala464Ala (gca/gcC)	Rv0591	mce2C	Mce family protein Mce2C
690465	0	T	SNP	G	104	109	212	100	213	Leu469Leu (ctt/ctG)	Rv0591	mce2C	Mce family protein Mce2C
691887	1	G	Ins	C	95	86	181	90.95	181		Rv0592	mce2D	Mce family protein Mce2D
694069	0	A	SNP	G	106	104	210	99.53	211	Tyr278Cys (tac/tGc)	Rv0594	mce2F	Mce family protein Mce2F
695935	0	C	SNP	T	108	112	217	99.55	221	Ser323Ser (tcg/tcA)	Rv0597c	-	hypothetical protein
698968	0	G	SNP	A	115	121	230	100	236	Gly9Gly (ggc/ggT)	Rv0601c	-	two component sensor kinase HK2
708056	0	T	SNP	C	136	113	246	99.6	250	His487Arg (cac/cGc)	Rv0613c	-	hypothetical protein
708138	0	T	SNP	G	146	113	255	99.23	261	Lys460Gln (aag/Cag)	Rv0613c	-	hypothetical protein
712693	0	A	SNP	G	122	94	213	100	216
713310	0	T	SNP	C	118	128	242	100	246	Cys199Arg (tgt/Cgt)	Rv0620	galK	galactokinase
725190	0	G	SNP	A	73	74	145	100	147	Phe1039Phe (ttc/ttT)	Rv0631c	recC	exonuclease V subunit gamma RecC
729681	0	G	SNP	A	104	94	193	100	198	Pro162Pro (ccc/ccT)	Rv0633c	-	hypothetical protein
729685	0	C	SNP	T	105	95	199	100	200	Arg161Gln (cga/cAa)	Rv0633c	-	hypothetical protein
750027	1	C	Ins	A	92	81	173	95.58	173		Rv0654	-	carotenoid cleavage oxygenase
750033	0	C	SNP	G	98	83	179	100	181	Pro12Ala (cca/Gca)	Rv0654	-	carotenoid cleavage oxygenase
753174	0	C	SNP	A	114	100	211	99.53	215	Trp65Leu (tgg/tTg)	Rv0656c	vapC6	ribonuclease VapC6
754186	0	A	SNP	G	106	106	211	100	212	Leu75Pro (ctc/cCc)	Rv0658c	-	integral membrane protein
757182	0	A	SNP	G	86	98	183	100	184	Asp349Gly (gac/gGc)	Rv0663	atsD	arylsulfatase AtsD
759746	0	C	SNP	T	100	101	197	100	201							rifampicin (RMP)
761095	0	T	SNP	G	92	109	198	99.5	202	Leu430Arg (ctg/cGg)	Rv0667	rpoB	DNA-directed RNA polymerase subunit beta	rifampicin (RMP)		rifampicin (RMP)
761109	0	G	SNP	T	96	112	203	100	208	Asp435Tyr (gac/Tac)	Rv0667	rpoB	DNA-directed RNA polymerase subunit beta	rifampicin (RMP)		rifampicin (RMP)
762434	0	T	SNP	G	111	108	216	99.1	221	Gly876Gly (ggt/ggG)	Rv0667	rpoB	DNA-directed RNA polymerase subunit beta		phylo (3)	rifampicin (RMP)
763031	0	T	SNP	C	94	103	192	99.49	198	Ala1075Ala (gct/gcC)	Rv0667	rpoB	DNA-directed RNA polymerase subunit beta		phylo (4)	rifampicin (RMP)
767339	0	A	SNP	G	90	81	168	100	171
767414	0	G	SNP	A	93	81	173	100	174
771395	0	T	SNP	C	97	116	211	100	213	Trp272Arg (tgg/Cgg)	Rv0671	lpqP	lipoprotein LpqP
775639	0	T	SNP	C	96	108	204	100	204	Ile948Val (att/Gtt)	Rv0676c	mmpL5	transmembrane transport protein MmpL5
776100	0	G	SNP	A	96	111	205	100	207	Thr794Ile (acc/aTc)	Rv0676c	mmpL5	transmembrane transport protein MmpL5
781395	0	T	SNP	C	97	108	204	100	205							streptomycin (SM)
788615	0	G	SNP	C	116	114	227	100	230	Gly226Arg (ggg/Cgg)	Rv0688	-	ferredoxin reductase
798779	0	T	SNP	C	115	87	202	100	202
798934	0	C	SNP	A	93	128	219	100	221	Arg34Arg (cgc/cgA)	Rv0698	-	hypothetical protein
807405	0	C	SNP	T	102	98	200	100	200	Ser357Ser (tcc/tcT)	Rv0711	atsA	arylsulfatase AtsA
810424	0	C	SNP	G	95	100	193	99.49	196	Thr160Ser (acc/aGc)	Rv0713	-	transmembrane protein
813096	0	A	SNP	C	101	103	203	100	204	Lys41Gln (aag/Cag)	Rv0718	rpsH	30S ribosomal protein S8
820483	0	G	SNP	T	93	87	175	100	180	Ala6Asp (gcc/gAc)	Rv0727c	fucA	L-fuculose phosphate aldolase FucA
820734	0	A	SNP	G	124	99	219	99.55	224	Val248Ala (gtc/gCc)	Rv0728c	serA2	D-3-phosphoglycerate dehydrogenase SerA
820752	0	C	SNP	T	119	98	214	100	217	Arg242His (cgc/cAc)	Rv0728c	serA2	D-3-phosphoglycerate dehydrogenase SerA
827037	0	G	SNP	A	110	110	215	100	220	Gly123Glu (ggg/gAg)	Rv0734	mapA	methionine aminopeptidase
830868	1	G	Ins	G	99	99	198	86.09	200		Rv0739	-	hypothetical protein
830868	2	G	Ins	C	101	99	200	86.96	200		Rv0739	-	hypothetical protein
834857	0	C	SNP	T	86	100	181	100	186	Met30Ile (atg/atA)	Rv0744c	-	transcriptional regulator
836426	0	A	SNP	C	8	121	124	100	129	Leu242Leu (cta/ctC)	Rv0746	PE_PGRS9	PE-PGRS family protein PE_PGRS9
836454	0	A	SNP	G	8	85	93	100	93	Thr252Ala (act/Gct)	Rv0746	PE_PGRS9	PE-PGRS family protein PE_PGRS9
836538	0	A	SNP	G	127	10	135	100	137	Asn280Asp (aac/Gac)	Rv0746	PE_PGRS9	PE-PGRS family protein PE_PGRS9
836658	0	A	SNP	G	171	64	227	100	235	Thr320Ala (acc/Gcc)	Rv0746	PE_PGRS9	PE-PGRS family protein PE_PGRS9
837033	0	A	SNP	G	58	174	227	100	232	Thr445Ala (acc/Gcc)	Rv0746	PE_PGRS9	PE-PGRS family protein PE_PGRS9
838990	0	C	SNP	G	44	76	117	91.6	131	Ala180Ala (gcc/gcG)	Rv0747	PE_PGRS10	PE-PGRS family protein PE_PGRS10
839123	0	A	SNP	G	78	32	106	99.1	111	Arg225Gly (agg/Ggg)	Rv0747	PE_PGRS10	PE-PGRS family protein PE_PGRS10
839129	0	C	SNP	G	86	33	117	100	119	Arg227Gly (cgc/Ggc)	Rv0747	PE_PGRS10	PE-PGRS family protein PE_PGRS10
839194	0	A	SNP	G	120	58	170	100	178	Thr248Thr (aca/acG)	Rv0747	PE_PGRS10	PE-PGRS family protein PE_PGRS10
839334	0	A	SNP	G	136	89	223	99.12	227	Lys295Arg (aaa/aGa)	Rv0747	PE_PGRS10	PE-PGRS family protein PE_PGRS10
839348	0	A	SNP	G	139	98	228	100	237	Ser300Gly (agc/Ggc)	Rv0747	PE_PGRS10	PE-PGRS family protein PE_PGRS10
840195	0	G	Del	GAP	29	18	56	97.92	48		Rv0747	PE_PGRS10	PE-PGRS family protein PE_PGRS10
840196	0	G	Del	GAP	29	18	56	100	47		Rv0747	PE_PGRS10	PE-PGRS family protein PE_PGRS10
840197	0	G	Del	GAP	29	18	56	100	47		Rv0747	PE_PGRS10	PE-PGRS family protein PE_PGRS10
840198	0	G	Del	GAP	29	18	56	100	47		Rv0747	PE_PGRS10	PE-PGRS family protein PE_PGRS10
840199	0	A	Del	GAP	29	18	56	100	47		Rv0747	PE_PGRS10	PE-PGRS family protein PE_PGRS10
840200	0	A	Del	GAP	29	18	56	100	47		Rv0747	PE_PGRS10	PE-PGRS family protein PE_PGRS10
840201	0	G	Del	GAP	27	17	53	93.62	47		Rv0747	PE_PGRS10	PE-PGRS family protein PE_PGRS10
840202	0	C	Del	GAP	27	17	53	93.62	47		Rv0747	PE_PGRS10	PE-PGRS family protein PE_PGRS10
840203	0	A	Del	GAP	27	17	53	93.62	47		Rv0747	PE_PGRS10	PE-PGRS family protein PE_PGRS10
840204	0	C	Del	GAP	27	17	53	93.62	47		Rv0747	PE_PGRS10	PE-PGRS family protein PE_PGRS10
840205	0	C	Del	GAP	27	17	53	93.62	47		Rv0747	PE_PGRS10	PE-PGRS family protein PE_PGRS10
840206	0	C	Del	GAP	27	17	53	93.62	47		Rv0747	PE_PGRS10	PE-PGRS family protein PE_PGRS10
840207	0	T	Del	GAP	27	17	53	93.62	47		Rv0747	PE_PGRS10	PE-PGRS family protein PE_PGRS10
840208	0	C	Del	GAP	27	17	53	93.62	47		Rv0747	PE_PGRS10	PE-PGRS family protein PE_PGRS10
840209	0	G	Del	GAP	27	17	53	89.8	49		Rv0747	PE_PGRS10	PE-PGRS family protein PE_PGRS10
840210	0	C	Del	GAP	27	17	53	84.62	52		Rv0747	PE_PGRS10	PE-PGRS family protein PE_PGRS10
840496	0	C	SNP	G	115	88	198	92.69	219	Gly682Gly (ggc/ggG)	Rv0747	PE_PGRS10	PE-PGRS family protein PE_PGRS10
840847	0	C	SNP	T	111	117	220	99.56	229	Gly799Gly (ggc/ggT)	Rv0747	PE_PGRS10	PE-PGRS family protein PE_PGRS10
841290	0	A	Del	GAP	113	95	206	99.52	209		Rv0749	vapC31	ribonuclease VapC31
841291	0	A	Del	GAP	113	95	206	99.52	209		Rv0749	vapC31	ribonuclease VapC31
841764	0	G	SNP	C	86	118	202	100	204	Thr37Thr (acc/acG)	Rv0749A	-	hypothetical protein
842153	0	G	SNP	A	75	85	159	98.16	163	Glu41Lys (gag/Aag)	Rv0750	-	hypothetical protein
846147	0	C	SNP	T	81	73	151	77.78	198
847995	0	T	SNP	C	97	93	187	100	190
852910	0	C	SNP	T	102	97	194	100	199	Pro172Leu (ccc/cTc)	Rv0758	phoR	two component system response sensor kinase PhoR
854253	0	C	Del	GAP	71	71	138	94.04	151
854533	0	T	SNP	G	112	99	211	98.6	214	Ser52Arg (agc/Cgc)	Rv0760c	-	hypothetical protein
857643	0	C	SNP	G	101	101	199	100	202	Gly132Ala (ggc/gCc)	Rv0764c	cyp51	lanosterol 14-alpha demethylase
857696	0	A	SNP	G	110	100	205	99.53	211	Ala114Ala (gct/gcC)	Rv0764c	cyp51	lanosterol 14-alpha demethylase
858464	0	A	SNP	G	92	100	188	100	192	Val134Ala (gtg/gCg)	Rv0765c	-	oxidoreductase
874835	1	C	Ins	C	101	80	181	95.77	182
874835	2	C	Ins	G	102	80	182	96.3	182
876141	0	G	SNP	T	89	91	177	100	180
880562	0	G	SNP	T	106	96	198	99.51	203	Cys408Phe (tgc/tTc)	Rv0785	-	KsdD-like steroid dehydrogenase
882257	0	T	SNP	C	115	119	233	99.57	235	Tyr267His (tac/Cac)	Rv0787	-	hypothetical protein
887207	0	A	SNP	C	110	97	204	100	207	Phe477Cys (ttc/tGc)	Rv0794c	-	oxidoreductase
890549	0	G	SNP	A	29	52	81	100	81	Trp54_ (tgg/tgA)	Rv0797	-	insertion sequence element IS1547 transposase
891011	0	A	SNP	G	67	39	104	100	106	Leu208Leu (cta/ctG)	Rv0797	-	insertion sequence element IS1547 transposase
893733	0	T	SNP	G	113	99	209	100	212	Leu139Arg (ctg/cGg)	Rv0800	pepC	M18 family aminopeptidase
896979	0	T	SNP	C	116	105	220	100	221	Val387Ala (gta/gCa)	Rv0803	purL	phosphoribosylformylglycinamidine synthase 2
900221	0	T	SNP	C	88	122	204	99.53	211	Val370Val (gta/gtG)	Rv0806c	cpsY	exopolysaccharide phosphotransferase CpsY
902975	0	A	SNP	G	117	113	230	100	230	Thr289Ala (acg/Gcg)	Rv0808	purF	amidophosphoribosyltransferase
903537	0	G	SNP	T	121	106	227	100	227	Arg476Leu (cgg/cTg)	Rv0808	purF	amidophosphoribosyltransferase
903550	0	T	SNP	C	127	99	224	100	226	Ala480Ala (gct/gcC)	Rv0808	purF	amidophosphoribosyltransferase
903913	0	T	SNP	C	112	131	241	99.59	244	Gly63Gly (ggt/ggC)	Rv0809	purM	phosphoribosylformylglycinamidine cyclo-ligase PurM
906742	0	T	SNP	C	96	114	209	100	210	Val107Ala (gtc/gCc)	Rv0812	-	amino acid aminotransferase
906857	0	A	SNP	G	107	101	205	100	208	Ile145Met (ata/atG)	Rv0812	-	amino acid aminotransferase
913918	0	C	SNP	G	87	87	169	100	174	Gly94Gly (ggg/ggC)	Rv0821c	phoY2	phosphate-transport system transcriptional regulator PhoY2
919551	0	C	SNP	T	89	96	183	100	185	Val1Val (gtg/gtA)	Rv0825c	-	hypothetical protein
921813	0	C	SNP	G	97	107	202	96.23	212
921909	0	C	SNP	T	98	109	199	100	207
925453	0	C	SNP	T	123	122	228	99.59	246	Ala31Ala (gcc/gcT)	Rv0833	PE_PGRS13	PE-PGRS family protein PE_PGRS13
927110	0	A	SNP	G	110	37	143	100	147	Ser584Gly (agt/Ggt)	Rv0833	PE_PGRS13	PE-PGRS family protein PE_PGRS13
927385	0	A	SNP	G	159	91	247	99.6	251	Gly675Gly (gga/ggG)	Rv0833	PE_PGRS13	PE-PGRS family protein PE_PGRS13
931123	0	T	SNP	C	89	115	202	100	204	Tyr57Tyr (tat/taC)	Rv0835	lpqQ	lipoprotein LpqQ		phylo (not 4)
932280	0	T	SNP	C	105	93	196	100	198	_218Trp (tag/tGg)	Rv0836c	-	hypothetical protein
934230	0	C	SNP	G	112	82	194	100	194
934611	0	G	SNP	T	93	111	197	99.51	205
936621	0	C	Del	GAP	92	102	196	92.82	209		Rv0840c	pip	proline iminopeptidase
936622	0	C	Del	GAP	92	102	196	92.82	209		Rv0840c	pip	proline iminopeptidase
936623	0	A	Del	GAP	92	102	196	93.27	208		Rv0840c	pip	proline iminopeptidase
941845	0	C	SNP	A	95	83	177	100	178	Ala219Glu (gcg/gAg)	Rv0845	-	sensor histidine kinase NarS
942616	0	C	SNP	A	93	106	195	100	199
945214	0	G	SNP	A	102	103	203	100	205	Gly93Ser (ggt/Agt)	Rv0848	cysK2	cysteine synthase CysK
945238	0	G	SNP	T	90	109	195	100	199	Ala101Ser (gcc/Tcc)	Rv0848	cysK2	cysteine synthase CysK
949535	0	T	SNP	C	91	116	202	100	207	Ala528Ala (gca/gcG)	Rv0853c	pdc	alpha-keto-acid decarboxylase
950116	0	C	SNP	G	121	113	230	100	234	Ala335Pro (gcg/Ccg)	Rv0853c	pdc	alpha-keto-acid decarboxylase
955524	0	A	SNP	G	96	112	208	100	208	Ser150Gly (agc/Ggc)	Rv0859	-	acyltransferase
957117	0	T	SNP	C	100	119	216	99.55	220	Asp275Asp (gat/gaC)	Rv0860	fadB	fatty oxidation protein FadB
957306	0	C	SNP	T	100	121	218	100	221	Ala338Ala (gcc/gcT)	Rv0860	fadB	fatty oxidation protein FadB
960367	0	A	SNP	G	82	81	161	100	163	Leu749Ser (ttg/tCg)	Rv0862c	-	hypothetical protein
964523	0	G	SNP	T	177	129	298	100	306	Pro338Gln (ccg/cAg)	Rv0867c	rpfA	resuscitation-promoting factor RpfA
964969	0	T	SNP	C	122	100	204	96.1	231	Ala189Ala (gca/gcG)	Rv0867c	rpfA	resuscitation-promoting factor RpfA
964978	1	G	Ins	G	95	89	184	79.31	185		Rv0867c	rpfA	resuscitation-promoting factor RpfA
964978	2	G	Ins	C	96	89	185	79.74	185		Rv0867c	rpfA	resuscitation-promoting factor RpfA
964978	3	G	Ins	G	96	89	185	79.74	185		Rv0867c	rpfA	resuscitation-promoting factor RpfA
964978	4	G	Ins	G	95	89	184	79.31	185		Rv0867c	rpfA	resuscitation-promoting factor RpfA
964978	5	G	Ins	G	96	89	185	79.74	185		Rv0867c	rpfA	resuscitation-promoting factor RpfA
964978	6	G	Ins	C	96	89	185	79.74	185		Rv0867c	rpfA	resuscitation-promoting factor RpfA
968426	1	A	Ins	G	100	119	219	81.11	219		Rv0872c	PE_PGRS15	PE-PGRS family protein PE_PGRS15
968426	2	A	Ins	C	100	119	219	81.11	219		Rv0872c	PE_PGRS15	PE-PGRS family protein PE_PGRS15
968426	3	A	Ins	C	100	119	219	81.11	219		Rv0872c	PE_PGRS15	PE-PGRS family protein PE_PGRS15
968426	4	A	Ins	G	99	119	218	80.74	219		Rv0872c	PE_PGRS15	PE-PGRS family protein PE_PGRS15
968426	5	A	Ins	G	100	118	218	80.74	219		Rv0872c	PE_PGRS15	PE-PGRS family protein PE_PGRS15
968426	6	A	Ins	G	100	119	219	81.11	219		Rv0872c	PE_PGRS15	PE-PGRS family protein PE_PGRS15
968426	7	A	Ins	T	100	119	219	81.11	219		Rv0872c	PE_PGRS15	PE-PGRS family protein PE_PGRS15
968426	8	A	Ins	T	98	119	217	80.37	219		Rv0872c	PE_PGRS15	PE-PGRS family protein PE_PGRS15
968426	9	A	Ins	G	100	119	219	81.11	219		Rv0872c	PE_PGRS15	PE-PGRS family protein PE_PGRS15
969762	0	C	SNP	G	111	67	172	99.44	179	Gly161Gly (ggg/ggC)	Rv0872c	PE_PGRS15	PE-PGRS family protein PE_PGRS15
979704	0	G	SNP	C	109	108	213	100	217	Gly115Arg (ggc/Cgc)	Rv0881	-	tRNA/rRNA methyltransferase
981994	0	G	SNP	A	103	95	194	98.51	201	Asp187Asp (gac/gaT)	Rv0884c	serC	phosphoserine aminotransferase
986463	0	G	SNP	C	81	91	171	100	172
990001	0	G	SNP	C	105	114	217	100	219	Pro866Ala (ccc/Gcc)	Rv0890c	-	HTH-type transcriptional regulator
991939	0	G	SNP	A	108	131	237	99.58	240	Arg220Cys (cgc/Tgc)	Rv0890c	-	HTH-type transcriptional regulator
992747	0	C	SNP	T	97	98	193	100	195	Gly237Ser (ggt/Agt)	Rv0891c	-	hypothetical protein
993346	0	A	SNP	C	101	95	195	100	196	Val37Gly (gtt/gGt)	Rv0891c	-	hypothetical protein
996263	0	G	SNP	A	93	97	188	99.48	191	Thr11Thr (acc/acT)	Rv0893c	-	S-adenosylmethionine-dependentmethyltransferase
1002172	0	G	SNP	A	115	105	214	100	220	Arg82Trp (cgg/Tgg)	Rv0897c	-	oxidoreductase
1007198	0	A	SNP	G	105	134	233	99.58	240	Leu328Pro (ctg/cCg)	Rv0904c	accD3	acetyl-CoAcarboxylase carboxyl transferase subunit beta
1008460	0	C	SNP	T	113	116	227	99.57	230	Ser85Phe (tcc/tTc)	Rv0905	echA6	enoyl-CoA hydratase EchA6
1009500	0	C	SNP	T	90	97	181	100	187	Pro186Leu (ccg/cTg)	Rv0906	-	hypothetical protein
1010204	1	C	Ins	G	88	109	197	95.17	197		Rv0907	-	hypothetical protein
1012815	0	C	SNP	G	105	86	188	100	191	Ala362Gly (gcc/gGc)	Rv0908	ctpE	metal cation transporter ATPase E
1015768	0	A	SNP	C	98	117	212	100	215	Gln124Pro (cag/cCg)	Rv0911	-	hypothetical protein
1023911	0	C	SNP	G	112	99	207	99.53	212
1024346	0	A	SNP	G	118	119	235	99.58	238	Ser46Gly (agt/Ggt)	Rv0918	-	hypothetical protein
1025106	0	T	SNP	C	104	120	223	100	224	Phe141Phe (ttt/ttC)	Rv0919	-	GCN5-like N-acetyltransferase
1026482	0	G	SNP	A	85	109	188	100	194	Pro112Leu (ccc/cTc)	Rv0920c	-	transposase
1027354	0	G	SNP	A	95	102	187	98.99	199	Gly84Glu (ggg/gAg)	Rv0921	-	resolvase
1029586	0	G	SNP	A	100	103	200	100	203	Pro331Leu (ccc/cTc)	Rv0923c	-	hypothetical protein
1034381	0	G	SNP	A	109	93	196	99.02	204	Ala84Val (gct/gTt)	Rv0927c	-	oxidoreductase
1037012	0	T	SNP	C	83	109	191	100	192	Met5Thr (atg/aCg)	Rv0930	pstA1	phosphate ABC transporter permease PstA
1037354	0	C	SNP	A	100	94	190	98.98	196	Thr119Asn (act/aAt)	Rv0930	pstA1	phosphate ABC transporter permease PstA
1037911	0	C	SNP	T	96	89	177	100	185	Arg305_ (cga/Tga)	Rv0930	pstA1	phosphate ABC transporter permease PstA
1039758	0	T	SNP	G	75	97	168	100	172	Asn53His (aat/Cat)	Rv0931c	pknD	serine/threonine-protein kinase PknD
1047165	0	T	SNP	C	87	92	178	100	179	Cys344Arg (tgc/Cgc)	Rv0938	ligD	multifunctional non-homologous end joining DNA repair protein/ATP dependent DNA ligase LigD
1054784	0	C	SNP	G	97	109	203	100	206	Arg180Gly (cgc/Ggc)	Rv0945	-	oxidoreductase
1068151	0	T	SNP	C	96	69	164	100	165	His197His (cat/caC)	Rv0956	purN	phosphoribosylglycinamide formyltransferase PurN
1068432	0	A	SNP	G	97	106	203	100	203	Pro76Pro (cca/ccG)	Rv0957	purH	bifunctionalphosphoribosylaminoimidazolecarboxamide formyltransferase/inosinemonophosphate cyclohydrolase
1070702	0	T	SNP	C	100	90	187	100	190	Ser274Pro (tcc/Ccc)	Rv0958	-	magnesium chelatase
1071349	0	G	SNP	C	98	100	198	99.5	199	Gly32Ala (ggc/gCc)	Rv0959	-	hypothetical protein
1074558	0	G	SNP	A	110	97	200	100	207	Pro186Leu (ccc/cTc)	Rv0962c	lprP	lipoprotein LprP
1075279	0	T	SNP	C	110	87	197	100	197
1076309	0	G	SNP	T	110	100	206	100	210	Pro124Thr (cct/Act)	Rv0964c	-	hypothetical protein
1077312	0	A	SNP	G	111	106	212	100	217	Val175Ala (gtg/gCg)	Rv0966c	-	hypothetical protein
1079927	0	C	SNP	A	108	116	223	100	224	Thr395Thr (acc/acA)	Rv0969	ctpV	copper-exporting ATPase
1080192	0	G	SNP	A	126	113	235	100	239	Asp484Asn (gat/Aat)	Rv0969	ctpV	copper-exporting ATPase
1081681	0	T	SNP	C	113	83	193	100	196	Val210Val (gtt/gtC)	Rv0970	-	integral membrane protein
1087193	0	G	SNP	C	108	115	221	100	223	Asn51Lys (aac/aaG)	Rv0974c	accD2	acetyl-/propionyl-CoA carboxylase subunit beta
1090188	1	A	Ins	G	115	103	218	95.2	218
1091744	0	G	SNP	T	105	113	214	99.54	219	Gly458Trp (ggg/Tgg)	Rv0977	PE_PGRS16	PE-PGRS family protein PE_PGRS16
1093406	0	A	SNP	G	110	123	232	100	233	Val317Val (gtt/gtC)	Rv0978c	PE_PGRS17	PE-PGRS family protein PE_PGRS17
1095490	0	A	SNP	G	75	121	192	100	196	Val321Ala (gtc/gCc)	Rv0980c	PE_PGRS18	PE-PGRS family protein PE_PGRS18
1095644	0	C	SNP	T	54	88	137	100	142	Ala270Thr (gcg/Acg)	Rv0980c	PE_PGRS18	PE-PGRS family protein PE_PGRS18
1095678	0	A	SNP	G	74	67	137	100	141	Gly258Gly (ggt/ggC)	Rv0980c	PE_PGRS18	PE-PGRS family protein PE_PGRS18
1095981	0	A	SNP	C	150	130	276	99.29	282	Gly157Gly (ggt/ggG)	Rv0980c	PE_PGRS18	PE-PGRS family protein PE_PGRS18
1096633	0	T	SNP	G	92	106	196	100	198
1097220	0	C	SNP	T	110	120	226	100	230	Ser133Ser (tcc/tcT)	Rv0981	mprA	two-component response regulator MrpA
1098523	0	T	SNP	A	109	98	205	100	207	Leu339His (ctt/cAt)	Rv0982	mprB	two component histidine-protein kinase/phosphatase MprB
1099058	0	G	SNP	A	102	85	182	100	187
1100234	0	T	SNP	C	92	104	195	100	196	Leu390Pro (ctg/cCg)	Rv0983	pepD	serine protease PepD
1100883	0	G	SNP	A	85	121	202	99.04	208	Val142Ile (gtc/Atc)	Rv0984	moaB2	pterin-4-alpha-carbinolamine dehydratase
1104690	0	T	SNP	G	90	107	195	100	197	Phe717Val (ttc/Gtc)	Rv0987	-	adhesion component ABC transporter permease
1106099	0	C	SNP	T	101	94	193	100	195	Ile328Ile (atc/atT)	Rv0988	-	hypothetical protein
1106422	0	T	SNP	C	92	83	172	99.43	176	Ile321Val (ata/Gta)	Rv0989c	grcC2	polyprenyl-diphosphate synthase GrcC
1107940	0	A	SNP	C	103	96	196	100	199	Ser54Ala (tcc/Gcc)	Rv0990c	-	hypothetical protein
1109975	0	A	SNP	G	115	93	206	99.52	209	Gln235Arg (cag/cGg)	Rv0993	galU	UTP--glucose-1-phosphate uridylyltransferase
1110721	0	T	SNP	C	110	107	213	99.54	218	Arg151Arg (cgt/cgC)	Rv0994	moeA1	molybdopterin molybdenumtransferase 1
1111852	0	G	SNP	T	112	115	223	100	227	Asp81Tyr (gat/Tat)	Rv0995	rimJ	ribosomal-protein-alanine acetyltransferase RimJ
1113733	0	C	SNP	A	91	98	189	100	189
1126889	0	G	SNP	C	109	94	201	100	203	Arg39Gly (cgc/Ggc)	Rv1007c	metS	methionine--tRNA ligase
1127648	0	C	SNP	A	105	106	209	100	211	Thr187Asn (acc/aAc)	Rv1008	tatD	deoxyribonuclease TatD
1127874	0	G	SNP	C	93	92	183	100	185	Met262Ile (atg/atC)	Rv1008	tatD	deoxyribonuclease TatD
1139089	0	G	SNP	C	117	111	226	100	228	Thr41Thr (acg/acC)	Rv1020	mfd	transcription-repair coupling factor
1144409	0	T	SNP	G	98	95	192	100	193	Ile225Ser (atc/aGc)	Rv1022	lpqU	lipoprotein LpqU
1144585	0	A	SNP	G	109	95	202	100	204	Arg8Gly (agg/Ggg)	Rv1023	eno	enolase
1148259	0	A	SNP	G	101	81	182	100	182
1149119	0	G	SNP	A	100	128	227	99.56	229	Pro856Pro (ccc/ccT)	Rv1028c	kdpD	sensor protein KdpD
1149551	0	C	SNP	T	120	98	217	100	218	Glu712Glu (gag/gaA)	Rv1028c	kdpD	sensor protein KdpD
1150585	0	G	SNP	A	143	99	234	99.18	244	Pro368Ser (ccc/Tcc)	Rv1028c	kdpD	sensor protein KdpD
1151054	0	C	SNP	G	114	121	234	100	235	Ser211Ser (tcg/tcC)	Rv1028c	kdpD	sensor protein KdpD
1152805	0	T	SNP	A	92	111	202	100	203	Leu265Gln (ctg/cAg)	Rv1029	kdpA	potassium-transporting ATPase subunit A
1152863	0	A	SNP	G	89	90	178	100	179	Gln284Gln (caa/caG)	Rv1029	kdpA	potassium-transporting ATPase subunit A
1153388	0	C	SNP	T	83	106	186	99.47	190	Asn459Asn (aac/aaT)	Rv1029	kdpA	potassium-transporting ATPase subunit A
1160770	0	T	SNP	A	113	96	207	99.05	211	Gln20Leu (cag/cTg)	Rv1037c	esxI	ESAT-6 like protein EsxI
1163134	0	T	SNP	C	82	80	158	100	162	Gly81Gly (gga/ggG)	Rv1040c	PE8	PE family protein PE8
1164336	0	G	SNP	A	90	95	183	100	185
1164571	0	A	SNP	G	98	106	204	100	204
1165521	1	T	Ins	A	86	99	185	97.37	185
1168715	1	C	Ins	T	102	102	204	96.23	204
1173750	0	G	SNP	T	96	73	167	100	169	Ala290Ala (gcg/gcT)	Rv1050	-	oxidoreductase
1177184	0	C	SNP	A	120	88	208	100	208
1178116	0	T	SNP	C	93	104	197	100	197	Thr163Thr (act/acC)	Rv1056	-	hypothetical protein
1188985	0	G	SNP	A	140	120	250	98.48	264	Gly480Gly (ggc/ggT)	Rv1067c	PE_PGRS19	PE-PGRS family protein PE_PGRS19
1189197	0	C	Del	GAP	48	92	132	76.09	184		Rv1067c	PE_PGRS19	PE-PGRS family protein PE_PGRS19
1189198	0	G	Del	GAP	48	92	132	76.92	182		Rv1067c	PE_PGRS19	PE-PGRS family protein PE_PGRS19
1189199	0	C	Del	GAP	48	92	132	79.1	177		Rv1067c	PE_PGRS19	PE-PGRS family protein PE_PGRS19
1189200	0	C	Del	GAP	48	92	132	78.21	179		Rv1067c	PE_PGRS19	PE-PGRS family protein PE_PGRS19
1189201	0	G	Del	GAP	48	92	132	80	175		Rv1067c	PE_PGRS19	PE-PGRS family protein PE_PGRS19
1189202	0	T	Del	GAP	48	92	132	82.35	170		Rv1067c	PE_PGRS19	PE-PGRS family protein PE_PGRS19
1190093	0	A	SNP	C	150	100	247	93.63	267	Leu111Trp (ttg/tGg)	Rv1067c	PE_PGRS19	PE-PGRS family protein PE_PGRS19
1191462	0	A	SNP	C	38	11	49	100	49	Gly229Gly (ggt/ggG)	Rv1068c	PE_PGRS20	PE-PGRS family protein PE_PGRS20
1191497	0	T	SNP	A	53	15	63	95.77	71	Thr218Ser (acg/Tcg)	Rv1068c	PE_PGRS20	PE-PGRS family protein PE_PGRS20
1191741	0	G	SNP	A	125	58	182	83.56	219	Tyr136Tyr (tac/taT)	Rv1068c	PE_PGRS20	PE-PGRS family protein PE_PGRS20
1193463	0	T	SNP	A	89	120	206	99.52	210	Thr271Ser (acc/Tcc)	Rv1069c	-	hypothetical protein
1200418	0	A	SNP	G	94	78	172	100	172
1211369	0	A	SNP	C	119	111	228	100	230	Ser259Arg (agc/Cgc)	Rv1086	-	(2Z,6E)-farnesyl diphosphate synthase
1211831	0	A	SNP	G	94	119	211	100	213	Glu91Gly (gag/gGg)	Rv1087	PE_PGRS21	PE-PGRS family protein PE_PGRS21
1212336	0	C	Del	GAP	69	27	95	79.34	121		Rv1087	PE_PGRS21	PE-PGRS family protein PE_PGRS21
1212337	0	G	Del	GAP	69	27	95	76.8	125		Rv1087	PE_PGRS21	PE-PGRS family protein PE_PGRS21
1212338	0	G	Del	GAP	69	27	95	78.69	122		Rv1087	PE_PGRS21	PE-PGRS family protein PE_PGRS21
1212339	0	C	Del	GAP	69	27	95	80.67	119		Rv1087	PE_PGRS21	PE-PGRS family protein PE_PGRS21
1212340	0	G	Del	GAP	69	27	95	76.8	125		Rv1087	PE_PGRS21	PE-PGRS family protein PE_PGRS21
1212341	0	G	Del	GAP	69	27	95	82.05	117		Rv1087	PE_PGRS21	PE-PGRS family protein PE_PGRS21
1212342	0	T	Del	GAP	69	27	95	84.21	114		Rv1087	PE_PGRS21	PE-PGRS family protein PE_PGRS21
1212343	0	G	Del	GAP	69	27	95	79.34	121		Rv1087	PE_PGRS21	PE-PGRS family protein PE_PGRS21
1212344	0	C	Del	GAP	69	27	95	85.71	112		Rv1087	PE_PGRS21	PE-PGRS family protein PE_PGRS21
1212345	0	C	Del	GAP	69	27	95	80.67	119		Rv1087	PE_PGRS21	PE-PGRS family protein PE_PGRS21
1212346	0	G	Del	GAP	69	27	95	79.34	121		Rv1087	PE_PGRS21	PE-PGRS family protein PE_PGRS21
1212347	0	G	Del	GAP	69	27	95	81.36	118		Rv1087	PE_PGRS21	PE-PGRS family protein PE_PGRS21
1212348	0	C	Del	GAP	69	27	95	80.67	119		Rv1087	PE_PGRS21	PE-PGRS family protein PE_PGRS21
1212349	0	G	Del	GAP	69	27	95	80.67	119		Rv1087	PE_PGRS21	PE-PGRS family protein PE_PGRS21
1212350	0	G	Del	GAP	69	27	95	81.36	118		Rv1087	PE_PGRS21	PE-PGRS family protein PE_PGRS21
1212351	0	T	Del	GAP	69	27	95	96.97	99		Rv1087	PE_PGRS21	PE-PGRS family protein PE_PGRS21
1212352	0	G	Del	GAP	69	27	95	96.97	99		Rv1087	PE_PGRS21	PE-PGRS family protein PE_PGRS21
1212353	0	T	Del	GAP	69	27	95	96.97	99		Rv1087	PE_PGRS21	PE-PGRS family protein PE_PGRS21
1212354	0	C	Del	GAP	69	26	94	95.96	99		Rv1087	PE_PGRS21	PE-PGRS family protein PE_PGRS21
1212355	0	G	Del	GAP	69	26	94	95.96	99		Rv1087	PE_PGRS21	PE-PGRS family protein PE_PGRS21
1212356	0	G	Del	GAP	69	26	94	95.96	99		Rv1087	PE_PGRS21	PE-PGRS family protein PE_PGRS21
1212357	0	C	Del	GAP	69	26	94	95.96	99		Rv1087	PE_PGRS21	PE-PGRS family protein PE_PGRS21
1212358	0	G	Del	GAP	69	26	94	95.96	99		Rv1087	PE_PGRS21	PE-PGRS family protein PE_PGRS21
1212359	0	G	Del	GAP	69	26	94	95.96	99		Rv1087	PE_PGRS21	PE-PGRS family protein PE_PGRS21
1212360	0	T	Del	GAP	69	26	94	96.94	98		Rv1087	PE_PGRS21	PE-PGRS family protein PE_PGRS21
1212361	0	G	Del	GAP	69	26	94	95.96	99		Rv1087	PE_PGRS21	PE-PGRS family protein PE_PGRS21
1212362	0	C	Del	GAP	69	26	94	95.96	99		Rv1087	PE_PGRS21	PE-PGRS family protein PE_PGRS21
1212624	0	C	SNP	T	12	8	20	86.96	23	Gly355Gly (ggc/ggT)	Rv1087	PE_PGRS21	PE-PGRS family protein PE_PGRS21
1212626	0	A	SNP	C	10	8	18	94.74	19	Asp356Ala (gac/gCc)	Rv1087	PE_PGRS21	PE-PGRS family protein PE_PGRS21
1212634	0	G	SNP	A	4	4	8	88.89	9	Ala359Thr (gcc/Acc)	Rv1087	PE_PGRS21	PE-PGRS family protein PE_PGRS21
1212825	0	T	SNP	C	60	69	128	94.85	136	Gly422Gly (ggt/ggC)	Rv1087	PE_PGRS21	PE-PGRS family protein PE_PGRS21
1212827	0	T	SNP	G	61	69	130	94.89	137	Val423Gly (gtc/gGc)	Rv1087	PE_PGRS21	PE-PGRS family protein PE_PGRS21
1212834	0	T	SNP	G	67	73	138	100	140	Gly425Gly (ggt/ggG)	Rv1087	PE_PGRS21	PE-PGRS family protein PE_PGRS21
1212837	0	T	SNP	C	71	79	150	100	150	Ala426Ala (gct/gcC)	Rv1087	PE_PGRS21	PE-PGRS family protein PE_PGRS21
1212971	0	T	SNP	C	134	116	246	98.81	253	Val471Ala (gtc/gCc)	Rv1087	PE_PGRS21	PE-PGRS family protein PE_PGRS21
1215105	0	T	Del	GAP	93	100	194	98.47	196
1220680	0	T	SNP	C	118	107	219	99.56	226	Val36Ala (gta/gCa)	Rv1093	glyA1	serine hydroxymethyltransferase
1224367	0	T	SNP	C	80	71	150	100	151
1227830	0	G	SNP	T	118	98	214	100	216	Thr285Thr (acc/acA)	Rv1099c	glpX	fructose 1,6-bisphosphatase
1230778	0	G	SNP	A	89	90	176	100	179	Thr65Ile (acc/aTc)	Rv1102c	mazF3	mRNA interferase MazF3
1236433	0	A	SNP	C	114	101	214	100	215	Glu83Asp (gaa/gaC)	Rv1110	lytB2	4-hydroxy-3-methylbut-2-enyl diphosphate reductase
1240744	0	C	SNP	A	104	115	215	100	219	Asn186Lys (aac/aaA)	Rv1115	-	hypothetical protein
1241572	0	A	SNP	G	100	106	205	99.52	207
1243011	0	C	SNP	G	105	100	202	99.51	206	_165Ser (tga/tCa)	Rv1120c	-	hypothetical protein
1244487	0	G	SNP	A	108	101	203	100	209	Val261Ile (gtc/Atc)	Rv1121	zwf1	glucose-6-phosphate 1-dehydrogenase
1247391	0	A	SNP	C	107	92	196	100	199	Ser89Arg (agc/Cgc)	Rv1124	ephC	epoxide hydrolase EphC
1248382	0	A	SNP	G	98	97	195	100	195	Ser101Gly (agc/Ggc)	Rv1125	-	hypothetical protein
1248936	0	G	SNP	C	90	106	196	100	196	Pro285Pro (ccg/ccC)	Rv1125	-	hypothetical protein
1248978	0	T	SNP	C	108	96	204	100	204	Ala299Ala (gct/gcC)	Rv1125	-	hypothetical protein
1250340	0	A	SNP	G	121	89	205	98.59	213	Ala355Ala (gct/gcC)	Rv1127c	ppdK	pyruvate, phosphate dikinase PpdK
1251199	0	C	SNP	T	94	92	183	100	186	Gly69Glu (gga/gAa)	Rv1127c	ppdK	pyruvate, phosphate dikinase PpdK
1252164	0	T	SNP	C	88	74	159	100	162	Glu270Gly (gaa/gGa)	Rv1128c	-	hypothetical protein
1254562	0	A	SNP	G	92	98	187	99.48	191	Asp3Gly (gat/gGt)	Rv1130	prpD	methylcitrate dehydratase PrpD
1262859	0	C	SNP	T	104	91	192	99.49	196	Gly424Ser (ggc/Agc)	Rv1135c	PPE16	PPE family protein PPE16
1265828	0	G	SNP	A	109	97	202	99.52	207	Leu221Leu (ctg/Ttg)	Rv1138c	-	oxidoreductase
1269028	0	G	SNP	C	95	99	192	100	194
1271187	0	C	SNP	G	102	96	198	99.5	199	Thr11Ser (acc/aGc)	Rv1144	-	oxidoreductase
1273250	1	G	Ins	A	115	100	215	96.41	215		Rv1145	-	transmembrane transport protein
1275957	0	T	SNP	C	90	105	193	99.49	196
1276432	0	C	SNP	T	98	100	194	100	198	Lys439Lys (aag/aaA)	Rv1148c	-	hypothetical protein
1276588	0	C	SNP	G	90	80	167	100	170	Ala387Ala (gcg/gcC)	Rv1148c	-	hypothetical protein
1276800	0	C	SNP	G	87	72	158	98.15	162	Val317Leu (gta/Cta)	Rv1148c	-	hypothetical protein
1276825	0	C	SNP	G	86	75	159	98.17	164	Glu308Asp (gag/gaC)	Rv1148c	-	hypothetical protein
1277869	1	G	Ins	T	92	82	174	95.6	174
1280789	0	C	SNP	T	90	108	197	99.5	199	Ala20Thr (gcc/Acc)	Rv1153c	omt	O-methyltransferase
1281118	0	T	SNP	C	108	97	202	100	205	Thr123Ala (acg/Gcg)	Rv1154c	-	hypothetical protein
1281771	0	T	SNP	C	106	114	216	100	220	Ser115Pro (tcg/Ccg)	Rv1155	-	pyridoxine/pyridoxamine 5'-phosphate oxidase
1281984	0	G	SNP	A	111	111	220	100	222
1287372	0	G	SNP	C	111	118	224	100	229	Leu15Leu (ctg/ctC)	Rv1161	narG	nitrate reductase subunit alpha
1292102	0	A	SNP	G	118	91	206	100	209	Pro346Pro (cca/ccG)	Rv1162	narH	nitrate reductase subunit beta
1306259	0	A	SNP	G	124	94	212	100	218	Ala656Ala (gct/gcC)	Rv1175c	fadH	NADPH dependent 2,4-dienoyl-CoA reductase FadH
1307598	0	C	SNP	G	104	85	188	100	189	Cys210Ser (tgc/tCc)	Rv1175c	fadH	NADPH dependent 2,4-dienoyl-CoA reductase FadH
1308317	0	T	SNP	C	127	95	220	100	222	His159Arg (cat/cGt)	Rv1176c	-	hypothetical protein
1312537	0	G	SNP	A	118	105	217	100	223	Arg255Cys (cgc/Tgc)	Rv1179c	-	hypothetical protein
1313337	1	A	Ins	G	6	37	43	89.58	44
1313338	0	A	SNP	C	5	38	39	100	43
1314438	0	C	SNP	T	88	92	179	100	180	Gly238Gly (ggc/ggT)	Rv1180	pks3	polyketide beta-ketoacyl synthase
1315191	0	A	SNP	C	83	103	183	100	186	_489Tyr (taa/taC)	Rv1180	pks3	polyketide beta-ketoacyl synthase
1315884	0	G	SNP	A	75	98	171	100	173	Ala217Ala (gcg/gcA)	Rv1181	pks4	polyketide beta-ketoacyl synthase
1324789	0	T	SNP	C	89	87	174	100	176	Thr275Ala (acg/Gcg)	Rv1184c	-	hypothetical protein
1325650	0	G	SNP	A	116	85	201	100	201
1327890	0	G	SNP	A	98	100	192	100	198	Asp472Asp (gac/gaT)	Rv1186c	-	hypothetical protein
1328687	0	G	SNP	C	90	92	181	98.91	184	Pro207Ala (ccc/Gcc)	Rv1186c	-	hypothetical protein
1339774	0	C	SNP	G	96	70	164	98.81	168	Gly142Gly (ggc/ggG)	Rv1196	PPE18	PPE family protein PPE18
1339823	0	A	SNP	G	112	77	185	99.47	190	Thr159Ala (acg/Gcg)	Rv1196	PPE18	PPE family protein PPE18
1339894	0	C	SNP	T	104	87	189	100	191	Leu182Leu (ctc/ctT)	Rv1196	PPE18	PPE family protein PPE18
1339905	0	C	SNP	T	99	93	187	100	192	Ala186Val (gcc/gTc)	Rv1196	PPE18	PPE family protein PPE18
1340500	0	G	SNP	T	123	98	211	100	221	Met384Ile (atg/atT)	Rv1196	PPE18	PPE family protein PPE18
1340784	0	T	SNP	C	79	104	179	98.39	186	Gly42Gly (ggt/ggC)	Rv1197	esxK	ESAT-6 like protein EsxK
1341295	0	A	SNP	G	101	92	187	98.47	196
1345016	0	C	SNP	T	93	95	183	100	188	Ala52Thr (gcc/Acc)	Rv1201c	dapD	2,3,4,5-tetrahydropyridine-2,6-dicarboxylate N-succinyltransferase
1351172	0	A	SNP	G	106	75	181	100	181
1357234	0	C	SNP	T	108	126	232	99.15	236
1360209	0	T	SNP	C	101	113	207	100	214	Ala531Ala (gca/gcG)	Rv1217c	-	tetronasin ABC transporter integral membrane protein
1361190	0	G	SNP	A	113	114	220	100	227	Ser204Ser (agc/agT)	Rv1217c	-	tetronasin ABC transporter integral membrane protein
1362006	0	T	SNP	C	93	114	205	100	207	Gln243Arg (caa/cGa)	Rv1218c	-	tetronasin ABC transporter ATP-binding protein
1365837	1	C	Ins	G	109	103	212	93.39	212
1365837	2	C	Ins	G	108	102	210	92.51	212
1367484	0	T	SNP	G	114	115	227	100	229	Trp8Gly (tgg/Ggg)	Rv1224	tatB	Sec-independent protein translocase protein TatB
1371470	0	G	SNP	A	79	89	165	100	168	Arg184His (cgt/cAt)	Rv1228	lpqX	lipoprotein LpqX
1374065	0	T	SNP	C	107	110	213	100	217	Ser45Gly (agc/Ggc)	Rv1230c	-	membrane protein
1375724	0	A	SNP	C	96	97	190	100	193	Cys149Gly (tgc/Ggc)	Rv1232c	-	hypothetical protein
1377568	0	A	SNP	G	99	91	184	99.48	191	Val15Val (gta/gtG)	Rv1235	lpqY	trehalose ABC transporter substrate-binding lipoprotein LpqY
1382628	0	T	SNP	C	99	82	175	100	181	Lys139Glu (aaa/Gaa)	Rv1239c	corA	magnesium and cobalt transport transmembrane protein CorA
1386011	0	C	Del	GAP	129	101	232	91.27	252		Rv1243c	PE_PGRS23	PE-PGRS family protein PE_PGRS23
1390763	0	C	SNP	T	101	116	212	100	217	Val764Met (gtg/Atg)	Rv1248c	-	multifunctional 2-oxoglutarate dehydrogenase E1 component /2-oxoglutarate dehydrogenase dihydrolipoyllysine-residue succinyltransferase
1393626	0	A	SNP	G	137	100	235	99.58	238	Leu119Leu (ctt/ctC)	Rv1249c	-	membrane protein
1396618	0	C	SNP	A	102	88	185	100	190	Glu875_ (gag/Tag)	Rv1251c	-	hypothetical protein
1396922	0	T	SNP	C	103	83	185	100	186	Thr773Thr (aca/acG)	Rv1251c	-	hypothetical protein
1397480	0	G	SNP	A	106	112	213	100	218	Asp587Asp (gac/gaT)	Rv1251c	-	hypothetical protein
1401033	0	C	SNP	T	83	96	176	100	179	Ser355Leu (tcg/tTg)	Rv1253	deaD	ATP-dependent RNA helicase DeaD
1404507	0	C	SNP	T	97	106	201	100	203	Val33Met (gtg/Atg)	Rv1256c	cyp130	cytochrome P450 Cyp130
1411210	0	T	SNP	G	106	122	226	100	228	Val260Val (gtt/gtG)	Rv1263	amiB2	amidase AmiB
1413148	0	C	SNP	T	96	84	169	100	180
1414021	0	C	SNP	T	83	91	171	100	174	Arg607Gln (cgg/cAg)	Rv1266c	pknH	serine/threonine-protein kinase PknH
1422666	0	C	SNP	T	86	105	185	100	191	Gly462Glu (ggg/gAg)	Rv1273c	-	drug ABC transporter ATP-binding protein
1422667	0	C	SNP	T	86	103	187	100	189	Gly462Arg (ggg/Agg)	Rv1273c	-	drug ABC transporter ATP-binding protein
1430594	0	C	Del	GAP	100	103	196	96.21	211		Rv1279	-	GMC-type oxidoreductase
1439239	0	A	SNP	C	110	100	210	99.06	212	Val111Val (gta/gtC)	Rv1286	-	bifunctional sulfate adenyltransferase subunit 1 CysN/adenylylsulfate kinase CysC
1440090	0	C	SNP	T	91	88	176	100	179	Thr395Ile (acc/aTc)	Rv1286	-	bifunctional sulfate adenyltransferase subunit 1 CysN/adenylylsulfate kinase CysC
1440469	0	C	SNP	G	85	87	170	100	172	Pro521Pro (ccc/ccG)	Rv1286	-	bifunctional sulfate adenyltransferase subunit 1 CysN/adenylylsulfate kinase CysC
1441545	0	G	SNP	A	6	13	19	100	19	Ala66Ala (gcg/gcA)	Rv1288	-	hypothetical protein
1441576	0	T	SNP	C	5	8	13	100	13	Leu77Leu (ttg/Ctg)	Rv1288	-	hypothetical protein
1441579	0	A	SNP	T	5	8	12	100	13	Asn78Tyr (aat/Tat)	Rv1288	-	hypothetical protein
1441582	0	T	SNP	C	8	11	19	100	19	Trp79Arg (tgg/Cgg)	Rv1288	-	hypothetical protein
1445781	0	A	SNP	G	101	111	212	100	212	Ala18Ala (gct/gcC)	Rv1291c	-	hypothetical protein
1450316	0	C	SNP	T	91	84	172	100	175	Ala314Ala (gcc/gcT)	Rv1294	thrA	homoserine dehydrogenase
1457144	0	C	SNP	T	79	100	178	100	179	Arg194Cys (cgc/Tgc)	Rv1300	hemK	release factor glutamine methyltransferase
1468208	0	A	SNP	C	83	81	164	89.62	183	Leu433Arg (ctg/cGg)	Rv1313c	-	insertion sequence element IS1557 transposase
1468492	0	C	SNP	A	96	104	198	100	200	Leu338Leu (ctg/ctT)	Rv1313c	-	insertion sequence element IS1557 transposase
1471659	0	C	SNP	T	115	133	243	100	248
1473609	0	G	SNP	C	83	88	169	99.42	172							linezolid (LZD)
1478357	0	G	SNP	T	101	109	209	100	210	Pro254Pro (ccc/ccA)	Rv1317c	alkA	bifunctional regulatory protein/DNA repair enzyme AlkA
1479085	0	T	SNP	C	121	98	217	100	219	Ile12Val (atc/Gtc)	Rv1317c	alkA	bifunctional regulatory protein/DNA repair enzyme AlkA
1480945	0	C	SNP	G	184	201	383	100	385	Thr519Thr (acg/acC)	Rv1319c	-	adenylate cyclase
1480948	0	C	SNP	T	184	200	378	100	384	Glu518Glu (gag/gaA)	Rv1319c	-	adenylate cyclase
1481185	0	A	SNP	C	187	226	407	100	413	Asp439Glu (gat/gaG)	Rv1319c	-	adenylate cyclase
1481563	0	C	SNP	T	189	209	393	99.25	401	Glu313Glu (gag/gaA)	Rv1319c	-	adenylate cyclase
1482627	0	T	SNP	C	87	99	184	100	186	Thr531Ala (acg/Gcg)	Rv1320c	-	adenylate cyclase
1484708	0	A	SNP	C	107	98	205	99.51	206	Ser144Arg (agc/Cgc)	Rv1321	-	endonuclease NucS
1489142	0	C	SNP	T	109	116	213	97.83	230	Gly275Asp (ggc/gAc)	Rv1325c	PE_PGRS24	PE-PGRS family protein PE_PGRS24
1490905	0	A	SNP	G	106	85	190	99.48	192	Ser470Pro (tct/Cct)	Rv1326c	glgB	1,4-alpha-glucan branching protein
1495836	0	G	SNP	A	79	97	173	100	176	Val425Met (gtg/Atg)	Rv1328	glgP	glycogen phosphorylase
1498951	0	G	SNP	T	111	90	198	100	201	Thr80Lys (acg/aAg)	Rv1329c	dinG	ATP-dependent helicase DinG
1499213	0	T	Del	GAP	85	81	162	100	166		Rv1330c	pncB1	nicotinic acid phosphoribosyltransferase PncB1
1499214	0	C	Del	GAP	85	81	162	100	166		Rv1330c	pncB1	nicotinic acid phosphoribosyltransferase PncB1
1499215	0	A	Del	GAP	85	81	162	100	166		Rv1330c	pncB1	nicotinic acid phosphoribosyltransferase PncB1
1499216	0	G	Del	GAP	85	81	162	100	166		Rv1330c	pncB1	nicotinic acid phosphoribosyltransferase PncB1
1499217	0	G	Del	GAP	85	81	162	100	166		Rv1330c	pncB1	nicotinic acid phosphoribosyltransferase PncB1
1499218	0	C	Del	GAP	85	81	162	100	166		Rv1330c	pncB1	nicotinic acid phosphoribosyltransferase PncB1
1499219	0	C	Del	GAP	85	81	162	100	166		Rv1330c	pncB1	nicotinic acid phosphoribosyltransferase PncB1
1499220	0	G	Del	GAP	85	81	162	100	166		Rv1330c	pncB1	nicotinic acid phosphoribosyltransferase PncB1
1499221	0	G	SNP	A	86	84	166	100	170	Pro447Ser (ccg/Tcg)	Rv1330c	pncB1	nicotinic acid phosphoribosyltransferase PncB1
1499274	0	C	SNP	G	116	98	214	99.53	215	Gly429Ala (ggc/gCc)	Rv1330c	pncB1	nicotinic acid phosphoribosyltransferase PncB1
1501700	0	G	SNP	A	117	111	226	99.13	230	Val34Val (gtg/gtA)	Rv1333	-	hydrolase
1503859	0	G	Del	GAP	82	94	174	100	176		Rv1336	cysM	O-phosphoserine sulfhydrylase
1505927	0	G	SNP	A	107	94	196	100	201	Cys4Tyr (tgt/tAt)	Rv1339	-	hypothetical protein
1513189	0	C	SNP	T	102	100	199	100	202	Ala48Val (gct/gTt)	Rv1348	irtA	iron ABC transporter ATP-binding protein/permease IrtA
1526819	0	C	SNP	A	101	101	201	100	202	Arg70Arg (cgg/Agg)	Rv1358	-	transcriptional regulator
1533241	0	G	SNP	C	93	91	181	88.89	207	Thr131Thr (acc/acG)	Rv1361c	PPE19	PPE family protein PPE19
1533583	0	G	SNP	A	93	108	199	93.93	214	Tyr17Tyr (tac/taT)	Rv1361c	PPE19	PPE family protein PPE19
1533624	0	A	SNP	C	93	102	190	97.99	199	Phe4Val (ttc/Gtc)	Rv1361c	PPE19	PPE family protein PPE19
1534551	0	C	SNP	T	87	82	166	98.83	171	Glu20Glu (gag/gaA)	Rv1362c	-	membrane protein
1536251	0	G	SNP	T	89	100	184	100	189	Ala465Glu (gcg/gAg)	Rv1364c	-	sigma factor regulatory protein
1540141	0	T	SNP	C	90	98	185	100	188	Ile169Val (atc/Gtc)	Rv1367c	-	hypothetical protein
1540484	0	C	SNP	G	93	100	189	100	193	Leu54Leu (ctg/ctC)	Rv1367c	-	hypothetical protein
1544255	0	C	SNP	T	90	75	162	100	165	Arg299Arg (cgc/cgT)	Rv1371	-	membrane protein
1546703	0	C	SNP	T	93	101	194	100	194	Pro231Leu (ccg/cTg)	Rv1373	-	glycolipid sulfotransferase
1547125	0	T	SNP	C	104	92	194	100	196	Thr136Ala (aca/Gca)	Rv1374c	-	hypothetical protein
1551410	0	C	SNP	T	94	87	176	99.45	182	Ala416Thr (gct/Act)	Rv1378c	-	hypothetical protein
1552547	0	G	SNP	A	97	111	204	100	208	Arg37Trp (cgg/Tgg)	Rv1378c	-	hypothetical protein
1554216	0	C	SNP	T	114	85	197	99.5	200	Pro10Leu (ccc/cTc)	Rv1381	pyrC	dihydroorotase
1563717	0	C	SNP	T	109	109	217	100	218	Val8Val (gtc/gtT)	Rv1388	mihF	integration host factor MihF
1567546	0	T	SNP	C	107	109	213	99.54	217	Val241Ala (gtg/gCg)	Rv1392	metK	S-adenosylmethionine synthetase
1570566	0	C	SNP	A	104	102	204	100	206	Arg135Leu (cgg/cTg)	Rv1394c	cyp132	cytochrome P450 Cyp132
1573660	0	T	SNP	G	117	107	222	100	224	Arg66Ser (aga/agC)	Rv1396c	PE_PGRS25	PE-PGRS family protein PE_PGRS25
1588899	0	G	SNP	T	88	99	184	99.47	188	Ala111Ala (gcg/gcT)	Rv1412	ribC	riboflavin synthase
1588961	0	A	SNP	G	96	100	192	99.49	197	Tyr132Cys (tat/tGt)	Rv1412	ribC	riboflavin synthase
1593331	0	G	SNP	A	112	92	197	100	204
1595342	0	T	SNP	C	100	100	197	98.52	203	Val434Ala (gtg/gCg)	Rv1420	uvrC	excinuclease ABC subunit UvrC
1599557	0	C	SNP	G	97	85	180	100	182	Arg33Thr (agg/aCg)	Rv1424c	-	membrane protein
1608276	0	A	SNP	C	92	112	204	100	204	Asn65Thr (aac/aCc)	Rv1431	-	hypothetical protein
1609620	0	C	SNP	T	91	102	189	100	193	Ala513Val (gcc/gTc)	Rv1431	-	hypothetical protein
1609840	0	A	SNP	G	104	81	183	100	185	Pro586Pro (cca/ccG)	Rv1431	-	hypothetical protein
1612624	1	T	Ins	A	81	74	155	81.58	156		Rv1435c	-	hypothetical protein
1612624	2	T	Ins	T	82	74	156	82.11	156		Rv1435c	-	hypothetical protein
1612624	3	T	Ins	C	82	73	155	81.58	156		Rv1435c	-	hypothetical protein
1612624	4	T	Ins	G	82	74	156	82.11	156		Rv1435c	-	hypothetical protein
1612624	5	T	Ins	G	82	74	156	82.11	156		Rv1435c	-	hypothetical protein
1612624	6	T	Ins	T	82	74	156	82.11	156		Rv1435c	-	hypothetical protein
1612624	7	T	Ins	A	81	74	155	81.58	156		Rv1435c	-	hypothetical protein
1612624	8	T	Ins	C	82	74	156	82.11	156		Rv1435c	-	hypothetical protein
1612624	9	T	Ins	C	82	74	156	82.11	156		Rv1435c	-	hypothetical protein
1612624	10	T	Ins	G	82	74	156	82.11	156		Rv1435c	-	hypothetical protein
1612624	11	T	Ins	G	82	74	156	82.11	156		Rv1435c	-	hypothetical protein
1612624	12	T	Ins	T	82	74	156	82.11	156		Rv1435c	-	hypothetical protein
1612624	13	T	Ins	G	82	74	156	82.11	156		Rv1435c	-	hypothetical protein
1612624	14	T	Ins	C	82	74	156	82.11	156		Rv1435c	-	hypothetical protein
1612624	15	T	Ins	G	82	74	156	82.11	156		Rv1435c	-	hypothetical protein
1612624	16	T	Ins	C	82	74	156	82.11	156		Rv1435c	-	hypothetical protein
1612624	17	T	Ins	C	82	74	156	82.11	156		Rv1435c	-	hypothetical protein
1612624	18	T	Ins	A	82	74	156	82.11	156		Rv1435c	-	hypothetical protein
1612624	19	T	Ins	G	82	74	156	82.11	156		Rv1435c	-	hypothetical protein
1612624	20	T	Ins	G	82	74	156	82.11	156		Rv1435c	-	hypothetical protein
1612624	21	T	Ins	G	81	74	155	81.58	156		Rv1435c	-	hypothetical protein
1613035	0	T	SNP	C	97	94	191	100	191
1614143	0	G	SNP	A	109	101	206	100	210	Leu279Leu (ctg/ctA)	Rv1436	gap	glyceraldehyde 3-phosphate dehydrogenase
1618978	0	T	SNP	C	145	99	235	99.19	246	Asp236Gly (gat/gGt)	Rv1441c	PE_PGRS26	PE-PGRS family protein PE_PGRS26
1624791	0	C	SNP	G	101	105	204	100	206	Arg192Pro (cga/cCa)	Rv1446c	opcA	OXPP cycle protein OpcA
1627351	0	T	SNP	C	105	93	194	100	198	Thr244Ala (acc/Gcc)	Rv1448c	tal	transaldolase
1630148	0	A	SNP	C	112	108	218	100	220	Tyr18Asp (tac/Gac)	Rv1449c	tkt	transketolase
1631322	0	T	Del	GAP	77	88	162	75.69	218		Rv1450c	PE_PGRS27	PE-PGRS family protein PE_PGRS27
1631323	0	C	Del	GAP	77	88	162	75	220		Rv1450c	PE_PGRS27	PE-PGRS family protein PE_PGRS27
1631324	0	T	Del	GAP	77	86	162	75.46	216		Rv1450c	PE_PGRS27	PE-PGRS family protein PE_PGRS27
1634609	0	C	SNP	T	65	37	102	100	102	Ala7Thr (gcc/Acc)	Rv1450c	PE_PGRS27	PE-PGRS family protein PE_PGRS27
1634610	0	C	SNP	T	67	40	106	100	107	Val6Val (gtg/gtA)	Rv1450c	PE_PGRS27	PE-PGRS family protein PE_PGRS27
1636172	1	T	Ins	C	83	10	93	81.58	93		Rv1452c	PE_PGRS28	PE-PGRS family protein PE_PGRS28
1636172	2	T	Ins	C	83	10	93	81.58	93		Rv1452c	PE_PGRS28	PE-PGRS family protein PE_PGRS28
1636172	3	T	Ins	G	83	10	93	81.58	93		Rv1452c	PE_PGRS28	PE-PGRS family protein PE_PGRS28
1636826	0	C	SNP	A	130	163	285	98.65	297	Gly468Gly (ggg/ggT)	Rv1452c	PE_PGRS28	PE-PGRS family protein PE_PGRS28
1638182	0	C	SNP	T	113	155	263	99.26	270	Ser16Ser (tcg/tcA)	Rv1452c	PE_PGRS28	PE-PGRS family protein PE_PGRS28
1638183	0	G	SNP	A	107	149	252	99.61	257	Ser16Leu (tcg/tTg)	Rv1452c	PE_PGRS28	PE-PGRS family protein PE_PGRS28
1638188	0	C	SNP	T	111	146	255	99.61	258	Ala14Ala (gcg/gcA)	Rv1452c	PE_PGRS28	PE-PGRS family protein PE_PGRS28
1638191	0	C	SNP	G	114	149	259	99.62	264	Ala13Ala (gcg/gcC)	Rv1452c	PE_PGRS28	PE-PGRS family protein PE_PGRS28
1638194	0	G	SNP	C	115	152	263	99.63	268	Ala12Ala (gcc/gcG)	Rv1452c	PE_PGRS28	PE-PGRS family protein PE_PGRS28
1639594	0	C	SNP	A	93	99	191	100	192	Pro405Gln (cca/cAa)	Rv1453	-	transcriptional activator protein
1645802	0	T	SNP	C	116	119	231	100	235	Lys113Glu (aaa/Gaa)	Rv1459c	-	alpha-(1->6)-mannopyranosyltransferase
1650072	0	A	SNP	G	96	116	208	100	212	Asn183Asp (aac/Gac)	Rv1462	-	hypothetical protein
1650406	0	C	SNP	A	120	112	229	100	232	Thr294Asn (acc/aAc)	Rv1462	-	hypothetical protein
1652763	0	A	SNP	C	94	103	195	98.5	200	Arg416Arg (aga/Cga)	Rv1464	csd	cysteine desulfurase
1662279	0	G	SNP	A	100	87	186	99.47	188	Ala542Thr (gcc/Acc)	Rv1473	-	macrolide ABC transporter ATP-binding protein
1676290	0	C	SNP	A	106	100	197	100	206	Lys198Asn (aag/aaT)	Rv1486c	-	hypothetical protein
1676880	0	A	SNP	G	133	124	256	100	257	Trp2Arg (tgg/Cgg)	Rv1486c	-	hypothetical protein
1681147	0	G	SNP	A	100	103	200	100	203
1688300	0	T	SNP	C	118	104	220	99.55	223	Phe120Phe (ttt/ttC)	Rv1497	lipL	esterase LipL
1688345	0	A	SNP	G	108	99	204	98.1	211	Arg135Arg (cga/cgG)	Rv1497	lipL	esterase LipL
1689349	0	C	SNP	T	97	109	206	100	206	Arg191His (cgc/cAc)	Rv1498c	-	methyltransferase
1692141	0	A	SNP	C	97	103	196	100	200	Ile84Ile (ata/atC)	Rv1501	-	hypothetical protein
1692534	0	T	SNP	C	103	88	189	99.48	192	Phe215Phe (ttt/ttC)	Rv1501	-	hypothetical protein
1692960	0	T	SNP	C	87	89	176	100	176	Ser13Pro (tcg/Ccg)	Rv1502	-	hypothetical protein
1693282	0	C	SNP	T	85	107	186	100	192	Ala120Val (gcg/gTg)	Rv1502	-	hypothetical protein
1693561	0	A	SNP	G	90	92	178	100	182	Tyr213Cys (tac/tGc)	Rv1502	-	hypothetical protein
1698911	0	G	SNP	A	107	84	190	100	191	Gly328Gly (ggc/ggT)	Rv1508c	-	membrane protein
1699849	0	G	SNP	A	105	116	218	100	221	Pro16Ser (ccg/Tcg)	Rv1508c	-	membrane protein
1706119	0	T	SNP	C	92	90	181	100	182	Ser159Ser (tca/tcG)	Rv1514c	-	glycosyltransferase
1708792	0	T	SNP	C	113	104	216	100	217
1709432	0	C	SNP	T	75	99	172	100	174	Leu188Phe (ctc/Ttc)	Rv1517	-	hypothetical protein
1713192	0	A	SNP	G	82	76	148	100	158	Val297Val (gta/gtG)	Rv1521	fadD25	fatty-acid--CoA ligase FadD25
1713923	0	A	SNP	G	108	76	182	100	184	His541Arg (cac/cGc)	Rv1521	fadD25	fatty-acid--CoA ligase FadD25
1716472	0	A	SNP	G	90	79	166	100	169	Ser381Pro (tcc/Ccc)	Rv1522c	mmpL12	transmembrane transport protein MmpL12
1728161	0	G	SNP	T	96	90	184	100	186	Gly83Gly (ggc/ggA)	Rv1527c	pks5	polyketide synthase
1728837	0	A	SNP	G	99	94	190	100	193
1730538	0	G	SNP	A	99	99	194	100	198	Arg346His (cgt/cAt)	Rv1529	fadD24	fatty-acid--CoA ligase FadD24
1735739	0	T	SNP	C	100	110	206	100	210
1748439	0	C	SNP	T	91	88	177	100	179	Thr249Ile (acc/aTc)	Rv1547	dnaE1	DNA polymerase III subunit alpha
1752561	0	T	SNP	C	98	88	185	100	186	Asp258Gly (gac/gGc)	Rv1548c	PPE21	PPE family protein PPE21
1753519	1	G	Ins	C	52	81	133	80.12	133
1759252	0	G	SNP	T	94	104	196	100	198	Ser524Ser (tcg/tcT)	Rv1552	frdA	fumarate reductase flavoprotein subunit		phylo (not 4,9)
1760292	0	A	SNP	G	101	105	203	100	206	Met40Val (atg/Gtg)	Rv1554	frdC	fumarate reductase membrane anchor subunit
1761765	0	G	SNP	A	98	106	200	100	204	Gly8Ser (ggc/Agc)	Rv1557	mmpL6	transmembrane transport protein MmpL6
1763482	0	G	SNP	A	92	83	172	99.43	176	Gly19Arg (ggg/Agg)	Rv1559	ilvA	threonine dehydratase IlvA
1764225	0	C	SNP	T	96	110	199	100	206	Ala266Ala (gcc/gcT)	Rv1559	ilvA	threonine dehydratase IlvA
1765787	0	G	SNP	A	81	102	183	98.92	185	Ala452Ala (gcc/gcT)	Rv1562c	treZ	malto-oligosyltrehalose trehalohydrolase
1765873	0	C	SNP	T	86	99	180	98.93	187	Ala424Thr (gcc/Acc)	Rv1562c	treZ	malto-oligosyltrehalose trehalohydrolase
1778430	0	T	SNP	C	108	115	222	100	223	Met191Thr (atg/aCg)	Rv1570	bioD	ATP-dependent dethiobiotin synthetase BioD
1779370	0	G	SNP	C	101	74	174	100	175	Thr19Thr (acg/acC)	Rv1573	-	phage protein
1780305	0	G	SNP	A	85	65	148	95.54	157	Arg36His (cgc/cAc)	Rv1575	-	phage protein
1780329	0	T	SNP	G	96	65	155	100	161	Leu44Arg (ctg/cGg)	Rv1575	-	phage protein
1780383	0	G	SNP	C	109	81	187	100	190	Gly62Ala (ggc/gCc)	Rv1575	-	phage protein
1780586	1	C	Ins	G	84	106	190	96.94	191		Rv1575	-	phage protein
1781251	0	C	SNP	T	110	119	227	100	229	Glu272Lys (gag/Aag)	Rv1576c	-	phage capsid protein
1781811	0	T	SNP	C	121	116	233	99.16	239	Asp85Gly (gac/gGc)	Rv1576c	-	phage capsid protein
1784238	0	A	Del	GAP	111	107	214	100	218		Rv1581c	-	phage protein
1788570	0	G	SNP	T	70	98	167	80.38	209	Asn198Lys (aac/aaA)	Rv1587c	-	hypothetical protein
1788574	0	T	SNP	C	71	98	165	78.97	214	His197Arg (cac/cGc)	Rv1587c	-	hypothetical protein
1789446	0	C	SNP	T	109	120	222	100	229	Val131Ile (gtc/Atc)	Rv1588c	-	hypothetical protein
1789650	0	C	SNP	T	79	70	148	80.54	185	Ala63Thr (gcc/Acc)	Rv1588c	-	hypothetical protein
1789654	0	A	SNP	G	80	68	145	81.77	181	Leu61Leu (ctt/ctC)	Rv1588c	-	hypothetical protein
1789671	0	C	SNP	T	72	67	138	81.76	170	Ala56Thr (gcg/Acg)	Rv1588c	-	hypothetical protein
1789675	0	A	SNP	C	69	63	128	83.02	159	Gly54Gly (ggt/ggG)	Rv1588c	-	hypothetical protein
1789678	0	C	SNP	G	74	71	141	82.86	175	Val53Val (gtg/gtC)	Rv1588c	-	hypothetical protein
1789933	0	G	SNP	A	101	92	191	99.48	194
1792777	0	T	SNP	C	82	91	171	100	173	Ile322Val (att/Gtt)	Rv1592c	-	hypothetical protein
1792778	0	T	SNP	C	82	90	167	100	172	Glu321Glu (gaa/gaG)	Rv1592c	-	hypothetical protein
1798355	0	G	SNP	A	115	92	200	100	207	Gly21Asp (ggt/gAt)	Rv1597	-	hypothetical protein
1802047	0	C	SNP	G	102	109	207	100	211	Gln5Glu (cag/Gag)	Rv1601	hisB	imidazole glycerol-phosphate dehydratase
1803265	0	G	SNP	A	85	88	167	100	173	Ser201Asn (agc/aAc)	Rv1602	hisH	imidazole glycerol phosphate synthase subunit HisH
1804409	0	C	SNP	A	92	86	176	99.44	179	Pro124Gln (cca/cAa)	Rv1604	impA	inositol-monophosphatase ImpA
1811375	0	G	SNP	T	103	97	198	99.5	201	Gly83Gly (ggg/ggT)	Rv1612	trpB	tryptophan synthase subunit beta
1812448	0	C	SNP	T	91	94	181	100	185	Tyr30Tyr (tac/taT)	Rv1613	trpA	tryptophan synthase subunit alpha
1817211	0	G	SNP	A	83	80	157	97.6	167	Pro341Pro (ccg/ccA)	Rv1617	pykA	pyruvate kinase
1817976	0	A	SNP	T	107	106	207	100	213	His121Leu (cac/cTc)	Rv1618	tesB1	acyl-CoA thioesterase TesB
1818286	0	C	SNP	T	88	92	177	100	180	Gly224Gly (ggc/ggT)	Rv1618	tesB1	acyl-CoA thioesterase TesB
1818620	0	C	SNP	T	98	76	171	98.86	176	Pro16Ser (ccg/Tcg)	Rv1619	-	hypothetical protein
1818652	0	T	Del	GAP	90	84	173	96.13	181		Rv1619	-	hypothetical protein
1818653	0	G	Del	GAP	89	84	173	97.19	178		Rv1619	-	hypothetical protein
1827468	0	C	SNP	A	99	89	187	100	188	Val160Leu (gtg/Ttg)	Rv1625c	cya	adenylyl cyclase
1832509	0	C	SNP	G	99	83	179	100	182	Thr615Thr (acc/acG)	Rv1629	polA	DNA polymerase I
1833025	0	C	SNP	T	121	96	212	98.64	220	Asp787Asp (gac/gaT)	Rv1629	polA	DNA polymerase I
1836286	0	G	SNP	C	117	103	219	100	220
1836417	0	C	SNP	A	81	122	199	98.54	206	Gly138Gly (ggg/ggT)	Rv1632c	-	hypothetical protein
1839759	0	G	SNP	C	107	112	215	100	219	Gly198Arg (ggg/Cgg)	Rv1634	-	multidrug-efflux transporter
1847919	0	C	SNP	G	93	105	196	100	198	Thr180Thr (acg/acC)	Rv1639c	-	hypothetical protein
1849609	0	T	SNP	C	87	92	179	100	179	Arg809Arg (cga/cgG)	Rv1640c	lysX	bifunctional lysine--tRNA ligase/phosphatidylglycerol lysyltransferase
1852877	0	A	SNP	C	85	104	187	99.47	190	_202Ser (tag/tCg)	Rv1641	infC	initiation factor IF-3
1854300	0	T	SNP	C	102	99	197	99.5	202	Leu232Pro (ctg/cCg)	Rv1644	tsnR	23S rRNA methyltransferase TsnR
1856617	0	C	SNP	T	83	64	143	100	147	Thr285Ile (aca/aTa)	Rv1646	PE17	PE family protein PE17
1856777	0	G	SNP	C	111	81	189	99.48	193	Ala2Pro (gcg/Ccg)	Rv1647	-	adenylate cyclase
1859559	0	C	SNP	A	96	90	183	99.47	187	Ala276Asp (gcc/gAc)	Rv1649	pheS	phenylalanine--tRNA ligase subunit alpha
1863584	0	G	SNP	T	119	110	223	100	229	Thr600Asn (acc/aAc)	Rv1651c	PE_PGRS30	PE-PGRS family protein PE_PGRS30
1873700	0	G	SNP	A	128	97	221	100	225	Leu354Leu (ctg/ctA)	Rv1659	argH	argininosuccinate lyase
1885772	0	G	SNP	A	90	107	192	100	197	Ala1357Thr (gcc/Acc)	Rv1662	pks8	polyketide synthase
1894300	1	G	Ins	G	81	63	144	83.72	145
1894300	2	G	Ins	T	81	63	144	83.72	145
1894300	3	G	Ins	C	80	62	142	82.56	142
1894300	4	G	Ins	T	79	62	141	81.98	141
1894300	5	G	Ins	T	79	62	141	81.98	141
1894300	6	G	Ins	G	79	60	139	80.81	139
1894300	7	G	Ins	C	76	60	136	79.07	136
1894300	8	G	Ins	C	76	60	136	79.07	136
1894300	9	G	Ins	G	76	60	136	79.07	136
1894300	10	G	Ins	C	76	60	136	79.07	136
1894422	0	A	SNP	G	100	105	202	100	205
1901493	0	T	SNP	C	107	119	224	100	226	Ser149Ser (agt/agC)	Rv1676	-	hypothetical protein
1907296	0	G	SNP	C	95	108	201	100	203	Ala298Ala (gcg/gcC)	Rv1682	-	hypothetical protein
1908598	0	G	SNP	A	102	111	208	100	213	Arg335Arg (cgg/cgA)	Rv1683	-	bifunctional long-chain acyl-CoA synthase/lipase
1916137	0	A	SNP	G	94	115	206	99.52	210	Leu63Leu (cta/ctG)	Rv1691	-	hypothetical protein
1917972	0	A	SNP	G	127	111	236	100	238	Leu11Leu (cta/ctG)	Rv1694	tlyA	16S/23S rRNA (cytidine-2'-O)-methyltransferase TlyA			capreomycin (CPR)
1925136	0	G	SNP	A	101	91	188	100	192	Val436Val (gtg/gtA)	Rv1699	pyrG	CTP synthase
1926029	0	T	SNP	C	106	108	212	100	214	Tyr150His (tat/Cat)	Rv1700	-	NUDIX hydrolase
1927329	0	C	SNP	A	74	73	144	100	147	Arg416Leu (cgc/cTc)	Rv1702c	-	hypothetical protein
1931179	0	C	SNP	A	79	83	159	100	162	Arg93Leu (cgg/cTg)	Rv1704c	cycA	D-serine/alanine/glycine transporter protein CycA
1931718	0	G	SNP	C	78	97	175	98.87	177	Leu313Val (ctg/Gtg)	Rv1705c	PPE22	PPE family protein PPE22
1933988	0	G	SNP	A	90	75	164	100	165
1934911	0	A	SNP	G	112	87	197	100	199	Leu10Leu (tta/ttG)	Rv1707	-	transmembrane protein
1944107	0	A	SNP	G	110	102	209	100	212	Ser178Gly (agt/Ggt)	Rv1716	-	hypothetical protein
1944402	0	T	SNP	C	115	106	216	100	221	Val276Ala (gtc/gCc)	Rv1716	-	hypothetical protein
1946999	0	T	SNP	G	75	79	154	100	154
1950767	0	T	SNP	C	88	104	190	100	192	Lys95Lys (aaa/aaG)	Rv1724c	-	hypothetical protein
1952743	0	G	SNP	A	108	112	217	100	220	Val298Met (gtg/Atg)	Rv1726	-	oxidoreductase
1960284	0	C	SNP	A	96	100	195	98.99	198	Gln68His (cag/caT)	Rv1733c	-	transmembrane protein
1967237	0	C	SNP	A	104	92	194	100	196	Arg134Leu (cga/cTa)	Rv1739c	-	sulfate ABC transporter permease
1971725	0	G	SNP	C	104	122	223	100	226	Arg89Arg (cgc/cgG)	Rv1745c	idi	isopentenyl-diphosphate delta-isomerase
1972901	0	C	SNP	T	97	102	198	100	199	Ala255Val (gcg/gTg)	Rv1746	pknF	serine/threonine-protein kinase PknF
1977646	0	G	SNP	A	113	97	205	100	210	Ala80Ala (gcc/gcT)	Rv1749c	-	integral membrane protein
1983195	0	A	SNP	G	14	11	24	100	25	Gly527Gly (ggt/ggC)	Rv1753c	PPE24	PPE family protein PPE24
1983198	0	C	SNP	G	16	12	27	100	28	Val526Val (gtg/gtC)	Rv1753c	PPE24	PPE family protein PPE24
1983313	0	T	SNP	G	98	103	195	95.26	211	Asn488Thr (aac/aCc)	Rv1753c	PPE24	PPE family protein PPE24
1989060	0	G	Del	GAP	55	61	117	90.62	128		Rv1758	cut1	cutinase
1989061	0	A	Del	GAP	55	61	117	97.48	119		Rv1758	cut1	cutinase
1989062	0	G	Del	GAP	55	61	117	99.15	117		Rv1758	cut1	cutinase
1989063	0	G	Del	GAP	55	61	117	100	116		Rv1758	cut1	cutinase
1989064	0	A	Del	GAP	55	61	117	100	116		Rv1758	cut1	cutinase
1989065	0	C	Del	GAP	55	61	117	100	116		Rv1758	cut1	cutinase
1989066	0	T	Del	GAP	55	61	117	100	116		Rv1758	cut1	cutinase
1989067	0	T	Del	GAP	55	61	117	100	116		Rv1758	cut1	cutinase
1989068	0	C	Del	GAP	55	61	117	100	116		Rv1758	cut1	cutinase
1989069	0	A	Del	GAP	55	61	117	100	116		Rv1758	cut1	cutinase
1989070	0	T	Del	GAP	55	61	117	100	116		Rv1758	cut1	cutinase
1989071	0	C	Del	GAP	55	61	117	100	116		Rv1758	cut1	cutinase
1989072	0	G	Del	GAP	55	61	117	100	116		Rv1758	cut1	cutinase
1989073	0	A	Del	GAP	55	61	117	100	116		Rv1758	cut1	cutinase
1989074	0	T	Del	GAP	55	61	117	100	116		Rv1758	cut1	cutinase
1989075	0	G	Del	GAP	55	61	117	100	116		Rv1758	cut1	cutinase
1989076	0	C	Del	GAP	55	61	117	100	116		Rv1758	cut1	cutinase
1989077	0	G	Del	GAP	55	61	117	100	116		Rv1758	cut1	cutinase
1989237	0	T	SNP	C	122	85	207	100	207	Phe66Leu (ttt/Ctt)	Rv1758	cut1	cutinase
1991894	0	G	SNP	A	139	96	228	100	235	Gly228Gly (ggc/ggT)	Rv1759c	wag22	PE-PGRS family protein Wag22
1992751	0	T	SNP	A	112	96	206	100	208
1993561	0	T	SNP	C	107	113	216	100	220	Cys137Arg (tgt/Cgt)	Rv1760	-	diacylglycerol acyltransferase
1993808	0	A	SNP	T	104	110	209	99.07	216	Glu219Val (gag/gTg)	Rv1760	-	diacylglycerol acyltransferase
1995528	0	A	SNP	G	100	105	205	100	205	His105His (cat/caC)	Rv1762c	-	hypothetical protein
2001063	0	G	SNP	T	111	114	220	98.68	228	Gly150Gly (ggg/ggT)	Rv1768	PE_PGRS31	PE-PGRS family protein PE_PGRS31
2003252	0	C	SNP	T	120	112	231	100	232	Ala209Ala (gcc/gcT)	Rv1769	-	hypothetical protein
2003827	0	A	SNP	C	108	94	201	100	202	Asp401Ala (gac/gCc)	Rv1769	-	hypothetical protein
2003888	0	C	SNP	A	103	96	193	99.5	200	Ala4Asp (gcc/gAc)	Rv1770	-	hypothetical protein
2010614	0	G	SNP	A	93	107	192	99.5	201
2010880	0	T	SNP	G	97	99	195	98.49	199	Gly75Gly (ggt/ggG)	Rv1777	cyp144	cytochrome P450 Cyp144
2011568	0	G	SNP	C	84	106	190	100	190	Glu305Gln (gag/Cag)	Rv1777	cyp144	cytochrome P450 Cyp144
2022868	0	T	SNP	C	96	109	200	100	205	Ser1204Ser (agt/agC)	Rv1783	eccC5	ESX-5 type VII secretion system protein EccC5
2023628	0	C	SNP	G	98	95	188	99.48	194	Gly334Ala (gga/gCa)	Rv1785c	cyp143	cytochrome P450 Cyp143
2025977	0	C	SNP	G	104	89	190	98.97	195	Thr226Arg (acg/aGg)	Rv1787	PPE25	PPE family protein PPE25
2029135	0	C	SNP	G	118	84	202	100	202	Thr237Thr (acc/acG)	Rv1790	PPE27	PPE family protein PPE27
2034676	0	C	SNP	T	108	102	208	100	210	Ile316Ile (atc/atT)	Rv1796	mycP5	membrane-anchored mycosin MycP
2045310	0	A	SNP	G	88	122	206	100	210	Ile511Ile (att/atC)	Rv1803c	PE_PGRS32	PE-PGRS family protein PE_PGRS32
2045816	0	T	SNP	C	103	115	214	100	218	Asn343Asp (aac/Gac)	Rv1803c	PE_PGRS32	PE-PGRS family protein PE_PGRS32
2049065	0	T	SNP	C	94	111	204	100	205
2049097	0	G	SNP	C	96	104	197	99.5	201
2050822	0	G	SNP	C	99	100	195	100	199	Gly301Ala (gga/gCa)	Rv1808	PPE32	PPE family protein PPE32
2051345	0	G	SNP	A	103	103	205	100	206	Gly22Ser (ggt/Agt)	Rv1809	PPE33	PPE family protein PPE33
2051746	0	T	SNP	C	114	85	194	100	199	Ala155Ala (gct/gcC)	Rv1809	PPE33	PPE family protein PPE33
2052035	0	G	SNP	T	101	100	200	100	201	Val252Leu (gtg/Ttg)	Rv1809	PPE33	PPE family protein PPE33
2055271	0	A	SNP	G	89	98	178	99.47	188	Leu30Pro (cta/cCa)	Rv1812c	-	dehydrogenase
2055916	0	C	SNP	T	104	119	223	99.55	224	Ser66Asn (agc/aAc)	Rv1813c	-	hypothetical protein
2056184	0	C	SNP	T	99	106	204	100	205
2057774	0	A	SNP	T	83	108	188	100	191	Ile83Phe (atc/Ttc)	Rv1815	-	hypothetical protein
2058950	0	C	Del	GAP	85	92	174	97.25	182		Rv1816	-	HTH-type transcriptional regulator
2059273	0	A	SNP	C	101	102	197	100	203
2061865	0	G	Del	GAP	20	25	42	95.74	47		Rv1818c	PE_PGRS33	PE-PGRS family protein PE_PGRS33
2061866	0	G	Del	GAP	20	25	42	95.74	47		Rv1818c	PE_PGRS33	PE-PGRS family protein PE_PGRS33
2061867	0	T	Del	GAP	20	25	42	95.74	47		Rv1818c	PE_PGRS33	PE-PGRS family protein PE_PGRS33
2061868	0	G	Del	GAP	20	25	42	95.74	47		Rv1818c	PE_PGRS33	PE-PGRS family protein PE_PGRS33
2061869	0	A	Del	GAP	20	25	42	100	45		Rv1818c	PE_PGRS33	PE-PGRS family protein PE_PGRS33
2061870	0	C	Del	GAP	20	25	42	100	45		Rv1818c	PE_PGRS33	PE-PGRS family protein PE_PGRS33
2061871	0	A	Del	GAP	20	25	42	100	45		Rv1818c	PE_PGRS33	PE-PGRS family protein PE_PGRS33
2061872	0	T	Del	GAP	20	25	42	100	45		Rv1818c	PE_PGRS33	PE-PGRS family protein PE_PGRS33
2061873	0	T	Del	GAP	20	25	42	100	45		Rv1818c	PE_PGRS33	PE-PGRS family protein PE_PGRS33
2061874	0	A	Del	GAP	20	25	42	100	45		Rv1818c	PE_PGRS33	PE-PGRS family protein PE_PGRS33
2061875	0	G	Del	GAP	20	25	42	100	45		Rv1818c	PE_PGRS33	PE-PGRS family protein PE_PGRS33
2061876	0	T	Del	GAP	20	25	42	100	45		Rv1818c	PE_PGRS33	PE-PGRS family protein PE_PGRS33
2061877	0	G	Del	GAP	20	25	42	100	45		Rv1818c	PE_PGRS33	PE-PGRS family protein PE_PGRS33
2061878	0	C	Del	GAP	20	25	42	100	45		Rv1818c	PE_PGRS33	PE-PGRS family protein PE_PGRS33
2061879	0	C	Del	GAP	20	25	42	100	45		Rv1818c	PE_PGRS33	PE-PGRS family protein PE_PGRS33
2061880	0	G	Del	GAP	20	25	42	100	45		Rv1818c	PE_PGRS33	PE-PGRS family protein PE_PGRS33
2061881	0	G	Del	GAP	20	25	42	97.83	46		Rv1818c	PE_PGRS33	PE-PGRS family protein PE_PGRS33
2061958	0	A	SNP	G	49	104	136	98.71	155	Ala239Ala (gct/gcC)	Rv1818c	PE_PGRS33	PE-PGRS family protein PE_PGRS33
2064804	0	C	SNP	T	100	85	184	100	185	Ser2Ser (agc/agT)	Rv1820	ilvG	acetolactate synthase large subunit IlvG
2071090	0	G	SNP	A	95	95	185	100	190	Ala19Thr (gcg/Acg)	Rv1825	-	hypothetical protein
2074754	0	C	SNP	T	87	100	185	99.47	188
2084697	0	G	SNP	T	86	79	163	100	165
2087652	0	C	SNP	T	102	107	205	100	209	Arg87Arg (cgg/cgA)	Rv1839c	vapB13	antitoxin VapB13
2090750	0	G	SNP	A	99	112	207	99.53	212	His446Tyr (cat/Tat)	Rv1842c	-	hypothetical protein
2094912	0	C	Del	GAP	69	66	131	82.82	163		Rv1844c	gnd1	6-phosphogluconate dehydrogenase
2094913	0	A	Del	GAP	69	66	131	83.33	162		Rv1844c	gnd1	6-phosphogluconate dehydrogenase
2094914	0	G	Del	GAP	69	66	131	83.85	161		Rv1844c	gnd1	6-phosphogluconate dehydrogenase
2094915	0	C	Del	GAP	69	66	131	84.91	159		Rv1844c	gnd1	6-phosphogluconate dehydrogenase
2094916	0	G	Del	GAP	69	66	131	86.54	156		Rv1844c	gnd1	6-phosphogluconate dehydrogenase
2094917	0	T	Del	GAP	69	66	131	86.54	156		Rv1844c	gnd1	6-phosphogluconate dehydrogenase
2096186	0	A	SNP	G	112	117	225	99.57	230	Thr138Thr (act/acC)	Rv1846c	blaI	transcriptional repressor BlaI
2108141	0	T	SNP	C	101	113	213	100	214	Phe136Leu (ttc/Ctc)	Rv1860	apa	hypothetical protein
2108890	0	A	SNP	C	81	112	192	100	193
2109523	1	C	Ins	G	71	72	143	96.62	143
2116903	0	C	SNP	T	100	111	205	100	211	Gly380Gly (ggc/ggT)	Rv1867	-	hypothetical protein
2118936	0	G	SNP	A	124	114	236	99.17	240	Pro530Pro (ccg/ccA)	Rv1868	-	hypothetical protein
2122976	0	C	SNP	G	89	89	177	99.44	179	Gly59Ala (ggt/gCt)	Rv1872c	lldD2	L-lactate dehydrogenase
2123169	0	T	SNP	G	95	87	182	100	182
2128870	0	A	SNP	G	94	108	198	100	202	Leu283Leu (cta/ctG)	Rv1878	glnA3	glutamine synthetase GlnA
2133468	1	T	Ins	T	82	86	168	89.84	168		Rv1883c	-	hypothetical protein
2133468	2	T	Ins	C	82	86	168	89.84	168		Rv1883c	-	hypothetical protein
2133468	3	T	Ins	G	82	86	168	89.84	168		Rv1883c	-	hypothetical protein
2133468	4	T	Ins	C	82	85	167	89.3	168		Rv1883c	-	hypothetical protein
2133468	5	T	Ins	A	82	86	168	89.84	168		Rv1883c	-	hypothetical protein
2133468	6	T	Ins	T	81	86	167	89.3	168		Rv1883c	-	hypothetical protein
2133468	7	T	Ins	G	82	86	168	89.84	168		Rv1883c	-	hypothetical protein
2133468	8	T	Ins	C	81	85	166	88.77	166		Rv1883c	-	hypothetical protein
2133468	9	T	Ins	C	80	85	165	88.24	165		Rv1883c	-	hypothetical protein
2133468	10	T	Ins	G	79	84	163	87.17	163		Rv1883c	-	hypothetical protein
2133468	11	T	Ins	T	77	84	161	86.1	161		Rv1883c	-	hypothetical protein
2133468	12	T	Ins	C	77	84	161	86.1	161		Rv1883c	-	hypothetical protein
2135870	0	T	SNP	C	84	119	199	99.51	204
2137521	1	A	Ins	C	83	77	160	84.21	160
2137521	2	A	Ins	T	83	77	160	84.21	160
2137521	3	A	Ins	C	81	77	158	83.16	158
2137521	4	A	Ins	C	81	77	158	83.16	158
2137521	5	A	Ins	G	81	77	158	83.16	158
2137521	6	A	Ins	A	81	77	158	83.16	158
2137521	7	A	Ins	T	81	76	157	82.63	158
2137521	8	A	Ins	C	81	77	158	83.16	158
2137521	9	A	Ins	A	81	76	157	82.63	158
2137521	10	A	Ins	C	81	77	158	83.16	158
2138453	0	C	SNP	T	115	112	225	100	227
2142250	0	C	SNP	T	108	118	222	100	226
2143328	0	G	Del	GAP	104	88	189	100	192		Rv1895	-	zinc-binding alcohol dehydrogenase
2147022	0	A	SNP	C	109	101	208	98.59	213	Ile204Met (att/atG)	Rv1900c	lipJ	lignin peroxidase LipJ
2147290	0	A	SNP	G	119	110	228	99.57	230	Met115Thr (atg/aCg)	Rv1900c	lipJ	lignin peroxidase LipJ
2148744	0	C	SNP	T	92	106	191	99.5	199	Ala361Ala (gcc/gcT)	Rv1901	cinA	competence damage-inducible protein CinA
2151780	0	G	SNP	T	111	91	199	100	202	Gln206Lys (caa/Aaa)	Rv1905c	aao	D-amino acid oxidase
2153184	0	T	SNP	G	98	136	232	99.57	235
2154724	0	C	SNP	A	96	117	211	100	213	Arg463Leu (cgg/cTg)	Rv1908c	katG	catalase-peroxidase		phylo (not Euro-American, M. africanum, M. bovis, M . canettii, M. caprae, M. Microti, M. pinipedii, Beijing, Delhi/CAS, EAI, 4)	isoniazid (INH)
2155168	0	C	SNP	G	100	84	182	100	184	Ser315Thr (agc/aCc)	Rv1908c	katG	catalase-peroxidase	isoniazid (INH)		isoniazid (INH)
2158109	0	T	SNP	C	108	100	206	100	208	Asp328Gly (gac/gGc)	Rv1912c	fadB5	oxidoreductase FadB
2158905	0	C	SNP	A	92	93	183	100	185	Gly63_ (gga/Tga)	Rv1912c	fadB5	oxidoreductase FadB
2160998	0	G	SNP	A	105	103	205	100	208	Gly179Asp (ggc/gAc)	Rv1915	aceAa	isocitrate lyase AceAa
2161343	1	G	Ins	T	84	100	184	92.93	185		Rv1915	aceAa	isocitrate lyase AceAa
2163790	0	A	SNP	C	56	55	108	100	111	Pro1174Pro (cct/ccG)	Rv1917c	PPE34	PPE family protein PPE34
2165286	0	A	SNP	C	84	115	195	99.5	200	Ser676Ala (tca/Gca)	Rv1917c	PPE34	PPE family protein PPE34
2167310	0	A	SNP	G	100	113	211	100	213	Met1Thr (atg/aCg)	Rv1917c	PPE34	PPE family protein PPE34
2167926	0	A	SNP	G	89	105	190	99.49	195	Leu896Ser (ttg/tCg)	Rv1918c	PPE35	PPE family protein PPE35
2172526	0	A	SNP	C	96	106	202	100	202	_424Gly (tga/Gga)	Rv1921c	lppF	lipoprotein LppF
2173860	0	A	SNP	C	120	102	221	100	222
2185747	0	C	Del	GAP	92	93	183	94.39	196		Rv1934c	fadE17	acyl-CoA dehydrogenase FadE17
2185775	0	G	SNP	C	95	101	192	100	196	Ser138Ser (tcc/tcG)	Rv1934c	fadE17	acyl-CoA dehydrogenase FadE17
2186127	0	G	SNP	A	119	124	242	100	243	Ala21Val (gcc/gTc)	Rv1934c	fadE17	acyl-CoA dehydrogenase FadE17
2186236	0	C	SNP	T	107	118	221	100	225	Pro308Pro (ccg/ccA)	Rv1935c	echA13	enoyl-CoA hydratase EchA13
2187587	0	G	SNP	C	90	109	196	100	199	Gln68His (cag/caC)	Rv1936	-	monooxygenase
2199052	0	C	SNP	G	103	88	191	100	191	Gly5Arg (ggt/Cgt)	Rv1948c	-	hypothetical protein
2207591	1	T	Ins	C	109	92	201	99.5	201
2209465	0	G	SNP	A	81	101	178	100	182	Ala47Thr (gcg/Acg)	Rv1966	mce3A	Mce family protein Mce3A
2211826	0	A	SNP	G	111	105	214	99.08	218	Lys67Lys (aaa/aaG)	Rv1968	mce3C	Mce family protein Mce3C
2213517	0	C	SNP	A	99	120	216	100	219	Leu221Leu (ctc/ctA)	Rv1969	mce3D	Mce family protein Mce3D
2215140	0	C	SNP	T	94	94	186	98.43	191	Leu340Phe (ctc/Ttc)	Rv1970	lprM	Mce family lipoprotein LprM
2216345	0	C	SNP	A	90	105	192	99.49	196	Pro363Pro (ccc/ccA)	Rv1971	mce3F	Mce family protein Mce3F
2216443	0	C	SNP	A	90	103	186	100	193	Ala396Glu (gcg/gAg)	Rv1971	mce3F	Mce family protein Mce3F
2216859	0	C	SNP	T	112	101	210	100	213	Arg90Cys (cgc/Tgc)	Rv1972	-	Mce associated membrane protein
2220512	0	T	SNP	G	102	122	223	100	224	Ser253Ser (tct/tcG)	Rv1977	-	hypothetical protein
2220941	0	G	Del	GAP	82	94	173	91.67	192		Rv1978	-	hypothetical protein
2220942	0	C	Del	GAP	82	94	173	92.15	191		Rv1978	-	hypothetical protein
2220943	0	C	Del	GAP	82	94	173	92.15	191		Rv1978	-	hypothetical protein
2220944	0	A	Del	GAP	83	94	174	92.67	191		Rv1978	-	hypothetical protein
2220945	0	C	Del	GAP	83	94	174	92.67	191		Rv1978	-	hypothetical protein
2220946	0	G	Del	GAP	83	94	174	93.65	189		Rv1978	-	hypothetical protein
2220947	0	A	Del	GAP	83	94	174	100	177		Rv1978	-	hypothetical protein
2220948	0	T	Del	GAP	83	94	174	100	177		Rv1978	-	hypothetical protein
2221584	0	G	SNP	C	80	95	175	100	175	Ser226Thr (agt/aCt)	Rv1978	-	hypothetical protein
2223293	0	T	SNP	C	81	92	171	100	173
2228967	0	A	SNP	G	90	139	225	100	229
2229801	0	C	SNP	G	105	103	205	99.05	210	Pro34Pro (ccg/ccC)	Rv1985c	-	HTH-type transcriptional regulator
2231742	0	A	SNP	C	131	125	250	99.61	257	Ala21Ala (gca/gcC)	Rv1988	erm(37)	23S rRNA methyltransferase
2235170	0	A	Del	GAP	20	11	31	100	31		Rv1992c	ctpG	cation transporter ATPase G
2235171	0	C	Del	GAP	20	11	31	100	31		Rv1992c	ctpG	cation transporter ATPase G
2235172	0	A	Del	GAP	20	11	31	100	31		Rv1992c	ctpG	cation transporter ATPase G
2235173	0	A	Del	GAP	20	11	31	100	31		Rv1992c	ctpG	cation transporter ATPase G
2235174	0	T	Del	GAP	20	11	31	100	31		Rv1992c	ctpG	cation transporter ATPase G
2235175	0	C	Del	GAP	20	11	31	100	31		Rv1992c	ctpG	cation transporter ATPase G
2235176	0	C	Del	GAP	20	11	31	100	31		Rv1992c	ctpG	cation transporter ATPase G
2235177	0	G	Del	GAP	20	11	31	100	31		Rv1992c	ctpG	cation transporter ATPase G
2235178	0	A	Del	GAP	20	11	31	100	31		Rv1992c	ctpG	cation transporter ATPase G
2235179	0	C	Del	GAP	20	11	31	100	31		Rv1992c	ctpG	cation transporter ATPase G
2235180	0	G	Del	GAP	20	11	31	100	31		Rv1992c	ctpG	cation transporter ATPase G
2235181	0	T	Del	GAP	20	11	31	100	31		Rv1992c	ctpG	cation transporter ATPase G
2235182	0	T	Del	GAP	20	11	31	100	31		Rv1992c	ctpG	cation transporter ATPase G
2235183	0	T	Del	GAP	20	11	31	100	31		Rv1992c	ctpG	cation transporter ATPase G
2235184	0	T	Del	GAP	20	11	31	100	31		Rv1992c	ctpG	cation transporter ATPase G
2235185	0	G	Del	GAP	20	11	31	100	31		Rv1992c	ctpG	cation transporter ATPase G
2235186	0	C	Del	GAP	20	11	31	100	31		Rv1992c	ctpG	cation transporter ATPase G
2235187	0	A	Del	GAP	20	11	31	100	31		Rv1992c	ctpG	cation transporter ATPase G
2235188	0	C	Del	GAP	20	11	31	100	31		Rv1992c	ctpG	cation transporter ATPase G
2235189	0	C	Del	GAP	20	11	31	100	31		Rv1992c	ctpG	cation transporter ATPase G
2235190	0	A	Del	GAP	20	11	31	100	31		Rv1992c	ctpG	cation transporter ATPase G
2235191	0	T	Del	GAP	20	11	31	100	31		Rv1992c	ctpG	cation transporter ATPase G
2235192	0	G	Del	GAP	20	11	31	100	31		Rv1992c	ctpG	cation transporter ATPase G
2235193	0	A	Del	GAP	20	11	31	100	31		Rv1992c	ctpG	cation transporter ATPase G
2235194	0	T	Del	GAP	20	11	31	100	31		Rv1992c	ctpG	cation transporter ATPase G
2235195	0	C	Del	GAP	20	11	31	100	31		Rv1992c	ctpG	cation transporter ATPase G
2235196	0	T	Del	GAP	20	11	31	100	31		Rv1992c	ctpG	cation transporter ATPase G
2235197	0	G	Del	GAP	20	11	31	100	31		Rv1992c	ctpG	cation transporter ATPase G
2235198	0	C	Del	GAP	20	11	31	100	31		Rv1992c	ctpG	cation transporter ATPase G
2235199	0	C	Del	GAP	20	11	31	100	31		Rv1992c	ctpG	cation transporter ATPase G
2235200	0	G	Del	GAP	20	11	31	100	31		Rv1992c	ctpG	cation transporter ATPase G
2235201	0	C	Del	GAP	20	11	31	100	31		Rv1992c	ctpG	cation transporter ATPase G
2235202	0	G	Del	GAP	20	11	31	100	31		Rv1992c	ctpG	cation transporter ATPase G
2235203	0	A	Del	GAP	20	11	31	100	31		Rv1992c	ctpG	cation transporter ATPase G
2235204	0	G	Del	GAP	20	11	31	100	31		Rv1992c	ctpG	cation transporter ATPase G
2235205	0	C	Del	GAP	20	11	31	100	31		Rv1992c	ctpG	cation transporter ATPase G
2235206	0	G	Del	GAP	20	11	31	100	31		Rv1992c	ctpG	cation transporter ATPase G
2235207	0	C	Del	GAP	20	11	31	100	31		Rv1992c	ctpG	cation transporter ATPase G
2235208	0	C	Del	GAP	20	11	31	100	31		Rv1992c	ctpG	cation transporter ATPase G
2235209	0	G	Del	GAP	20	11	31	100	31		Rv1992c	ctpG	cation transporter ATPase G
2235210	0	G	Del	GAP	20	11	31	100	31		Rv1992c	ctpG	cation transporter ATPase G
2235211	0	G	Del	GAP	20	11	31	100	31		Rv1992c	ctpG	cation transporter ATPase G
2235212	0	C	Del	GAP	20	11	31	100	31		Rv1992c	ctpG	cation transporter ATPase G
2235213	0	A	Del	GAP	20	11	31	100	31		Rv1992c	ctpG	cation transporter ATPase G
2235214	0	T	Del	GAP	20	11	31	100	31		Rv1992c	ctpG	cation transporter ATPase G
2235215	0	G	Del	GAP	20	11	31	100	31		Rv1992c	ctpG	cation transporter ATPase G
2235216	0	G	Del	GAP	20	11	31	100	31		Rv1992c	ctpG	cation transporter ATPase G
2235217	0	T	Del	GAP	20	11	31	100	31		Rv1992c	ctpG	cation transporter ATPase G
2235218	0	C	Del	GAP	20	11	31	100	31		Rv1992c	ctpG	cation transporter ATPase G
2235219	0	T	Del	GAP	20	11	31	100	31		Rv1992c	ctpG	cation transporter ATPase G
2235220	0	A	Del	GAP	20	11	31	100	31		Rv1992c	ctpG	cation transporter ATPase G
2235221	0	G	Del	GAP	20	11	31	100	31		Rv1992c	ctpG	cation transporter ATPase G
2235222	0	G	Del	GAP	20	11	31	100	31		Rv1992c	ctpG	cation transporter ATPase G
2235223	0	G	Del	GAP	20	11	31	100	31		Rv1992c	ctpG	cation transporter ATPase G
2235224	0	C	Del	GAP	20	11	31	100	31		Rv1992c	ctpG	cation transporter ATPase G
2235225	0	T	Del	GAP	20	11	31	100	31		Rv1992c	ctpG	cation transporter ATPase G
2235226	0	T	Del	GAP	20	11	31	100	31		Rv1992c	ctpG	cation transporter ATPase G
2235227	0	G	Del	GAP	20	11	31	100	31		Rv1992c	ctpG	cation transporter ATPase G
2235228	0	G	Del	GAP	20	11	31	100	31		Rv1992c	ctpG	cation transporter ATPase G
2235229	0	G	Del	GAP	20	11	31	100	31		Rv1992c	ctpG	cation transporter ATPase G
2235230	0	G	Del	GAP	20	11	31	100	31		Rv1992c	ctpG	cation transporter ATPase G
2235231	0	C	Del	GAP	20	11	31	100	31		Rv1992c	ctpG	cation transporter ATPase G
2235232	0	A	Del	GAP	20	11	31	100	31		Rv1992c	ctpG	cation transporter ATPase G
2236395	0	A	SNP	G	113	126	236	99.58	240	Arg304Arg (cgt/cgC)	Rv1992c	ctpG	cation transporter ATPase G
2242540	0	A	SNP	G	92	115	205	99.04	209	Ala794Ala (gca/gcG)	Rv1997	ctpF	cation transporter ATPase F
2244421	0	G	SNP	T	115	123	227	100	238	Leu240Met (ctg/Atg)	Rv1999c	-	transporter
2245916	0	T	SNP	G	125	107	228	100	232	Ala236Ala (gct/gcG)	Rv2000	-	hypothetical protein
2247677	0	A	SNP	C	87	88	174	100	175	Ile6Ile (ata/atC)	Rv2002	fabG3	20-beta-hydroxysteroid dehydrogenase
2251999	0	A	SNP	G	108	101	204	99.05	211
2260100	0	C	SNP	T	113	91	198	100	204
2260525	0	C	SNP	T	111	86	195	99.49	198
2264782	0	C	SNP	A	114	100	209	100	214	Ala262Glu (gcg/gAg)	Rv2017	-	transcriptional regulator
2265059	0	T	SNP	G	87	109	196	100	196
2269780	0	T	SNP	C	100	85	181	99.46	186	Asp154Gly (gac/gGc)	Rv2024c	-	hypothetical protein
2270102	0	A	SNP	G	100	105	202	99.03	207	Trp47Arg (tgg/Cgg)	Rv2024c	-	hypothetical protein
2275764	0	G	SNP	A	83	109	186	99.48	193	Leu221Phe (ctc/Ttc)	Rv2029c	pfkB	6-phosphofructokinase PfkB
2282787	0	C	SNP	T	98	117	212	99.54	216	Cys312Tyr (tgt/tAt)	Rv2037c	-	transmembrane protein
2284456	0	T	SNP	G	121	98	217	100	219	Glu114Ala (gag/gCg)	Rv2038c	-	sugar ABC transporter ATP-binding protein
2285251	0	C	SNP	A	86	96	180	99.45	183	Val131Phe (gtc/Ttc)	Rv2039c	-	sugar ABC transporter permease
2285558	0	G	SNP	A	84	92	175	98.32	179	Cys28Cys (tgc/tgT)	Rv2039c	-	sugar ABC transporter permease
2287121	0	A	SNP	G	85	111	195	100	196	Asp242Asp (gat/gaC)	Rv2041c	-	sugar ABC transporter substrate-binding lipoprotein
2289047	0	G	SNP	A	102	95	195	98.99	199	Ser65Ser (tcc/tcT)	Rv2043c	pncA	pyrazinamidase/nicotinamidase PncA		phylo (Delhi/CAS)	pyrazinamide (PZA)
2289366	0	G	Del	GAP	110	95	203	98.56	208		Rv2044c	-	hypothetical protein
2296042	0	G	SNP	C	94	83	175	95.16	186	Pro3649Ala (ccg/Gcg)	Rv2048c	pks12	polyketide synthase
2296181	0	A	SNP	G	78	99	173	77.63	228	Gly3602Gly (ggt/ggC)	Rv2048c	pks12	polyketide synthase
2296876	0	C	SNP	G	95	87	179	98.91	184	Gly3371Arg (ggt/Cgt)	Rv2048c	pks12	polyketide synthase
2300237	0	A	SNP	G	148	199	340	99.71	348	Ala2250Ala (gct/gcC)	Rv2048c	pks12	polyketide synthase
2300546	0	A	SNP	T	110	90	197	100	200	His2147Gln (cat/caA)	Rv2048c	pks12	polyketide synthase
2300552	0	T	SNP	G	105	81	183	99.47	187	Pro2145Pro (cca/ccC)	Rv2048c	pks12	polyketide synthase
2300555	0	A	SNP	G	105	90	192	100	195	Asp2144Asp (gat/gaC)	Rv2048c	pks12	polyketide synthase
2301782	0	T	SNP	C	45	15	60	100	60	Val1735Val (gta/gtG)	Rv2048c	pks12	polyketide synthase
2306306	0	A	SNP	G	50	20	68	97.22	72	Ala227Ala (gct/gcC)	Rv2048c	pks12	polyketide synthase
2306472	0	T	SNP	C	100	110	206	99.53	211	Tyr172Cys (tac/tGc)	Rv2048c	pks12	polyketide synthase
2307587	0	G	Del	GAP	77	83	160	94.67	169
2307588	0	T	Del	GAP	77	83	160	95.81	167
2307589	0	C	Del	GAP	77	83	160	96.39	166
2307590	0	G	Del	GAP	77	83	160	100	160
2309203	0	G	SNP	A	92	112	197	99.03	206	Ala518Val (gca/gTa)	Rv2051c	ppm1	polyprenol-monophosphomannose synthase
2311099	0	C	SNP	G	107	106	212	99.07	215	Pro473Pro (ccg/ccC)	Rv2052c	-	hypothetical protein
2320754	1	C	Ins	A	98	105	203	96.67	203
2325320	0	T	SNP	C	97	85	182	100	182	Asp184Gly (gat/gGt)	Rv2067c	-	hypothetical protein
2328543	0	T	SNP	C	121	98	217	99.55	220	Ile145Met (ata/atG)	Rv2071c	cobM	precorrin-4 C(11)-methyltransferase
2329533	0	A	SNP	G	104	97	196	100	201	Leu205Pro (ctc/cCc)	Rv2072c	cobL	precorrin-6Y C(5,15)-methyltransferase
2331426	0	A	SNP	C	101	104	203	99.51	206	Leu485Arg (ctg/cGg)	Rv2075c	-	hypothetical protein
2331620	0	A	SNP	C	89	93	180	99.45	183	Gly420Gly (ggt/ggG)	Rv2075c	-	hypothetical protein
2331789	0	G	SNP	T	91	101	190	100	192	Pro364Gln (ccg/cAg)	Rv2075c	-	hypothetical protein
2333215	0	C	SNP	T	106	96	199	100	202	Cys25Tyr (tgc/tAc)	Rv2076c	-	hypothetical protein
2334007	0	A	SNP	G	114	93	206	99.52	208	Ala96Ala (gct/gcC)	Rv2077c	-	transmembrane protein
2335075	0	A	SNP	G	87	91	176	99.44	179	Glu6Gly (gaa/gGa)	Rv2078	-	hypothetical protein
2335080	0	T	SNP	C	87	95	180	99.45	183	Leu8Leu (ttg/Ctg)	Rv2078	-	hypothetical protein
2335494	0	A	SNP	G	115	97	211	100	212	Tyr47Cys (tac/tGc)	Rv2079	-	hypothetical protein
2338195	0	C	Del	GAP	122	137	255	88.1	294		Rv2081c	-	transmembrane protein
2338990	0	G	SNP	C	188	182	362	99.73	371	Ala94Ala (gcg/gcC)	Rv2082	-	hypothetical protein
2338994	0	G	SNP	A	191	176	364	100	367	Ala96Thr (gcg/Acg)	Rv2082	-	hypothetical protein
2340621	0	C	SNP	G	156	201	344	100	357	Pro638Arg (ccc/cGc)	Rv2082	-	hypothetical protein
2341636	0	C	SNP	G	106	117	222	100	223	Leu256Val (ctg/Gtg)	Rv2083	-	hypothetical protein
2342649	1	A	Ins	G	76	61	137	80.59	138		Rv2084	-	hypothetical protein
2342649	2	A	Ins	G	76	60	136	80	138		Rv2084	-	hypothetical protein
2342649	3	A	Ins	C	76	61	137	80.59	137		Rv2084	-	hypothetical protein
2342649	4	A	Ins	G	76	61	137	80.59	137		Rv2084	-	hypothetical protein
2342649	5	A	Ins	T	76	60	136	80	136		Rv2084	-	hypothetical protein
2342649	6	A	Ins	A	76	60	136	80	136		Rv2084	-	hypothetical protein
2342649	7	A	Ins	C	76	60	136	80	136		Rv2084	-	hypothetical protein
2342649	8	A	Ins	A	76	60	136	80	136		Rv2084	-	hypothetical protein
2342649	9	A	Ins	C	75	60	135	79.41	136		Rv2084	-	hypothetical protein
2342649	10	A	Ins	A	76	60	136	80	136		Rv2084	-	hypothetical protein
2342649	11	A	Ins	C	76	60	136	80	136		Rv2084	-	hypothetical protein
2344246	0	G	SNP	C	93	86	178	100	179
2345037	0	C	SNP	A	90	116	205	99.52	207	Leu209Leu (ctc/ctA)	Rv2088	pknJ	transmembrane serine/threonine-protein kinase PknJ
2345085	0	A	SNP	C	102	103	201	99.51	206	Ala225Ala (gca/gcC)	Rv2088	pknJ	transmembrane serine/threonine-protein kinase PknJ
2346929	0	C	SNP	T	95	95	187	100	190	Leu132Leu (ctg/ctA)	Rv2089c	pepE	dipeptidase PepE
2347869	0	T	SNP	G	114	95	208	99.52	210	Val166Gly (gtc/gGc)	Rv2090	-	5'-3' exonuclease
2348446	0	C	SNP	G	101	87	188	100	188	Phe358Leu (ttc/ttG)	Rv2090	-	5'-3' exonuclease
2348708	0	G	SNP	A	78	79	155	100	157	Val195Val (gtc/gtT)	Rv2091c	-	membrane protein
2353385	0	G	SNP	C	112	103	213	100	215	Gln311Glu (cag/Gag)	Rv2095c	pafC	proteasome accessory factor C
2357269	0	G	Del	GAP	91	86	180	81.57	217
2357270	0	C	Del	GAP	91	86	180	84.69	209
2357271	0	C	Del	GAP	90	86	180	83.41	211
2358029	1	T	Ins	G	108	91	199	96.6	199
2361604	0	C	SNP	G	128	95	219	99.55	224	Val455Val (gtc/gtG)	Rv2101	helZ	helicase HelZ
2362041	0	C	SNP	A	96	98	192	100	194	Pro601Gln (ccg/cAg)	Rv2101	helZ	helicase HelZ
2367061	0	A	Del	GAP	80	77	153	99.37	158
2368565	0	A	Del	GAP	88	82	169	99.42	171
2369186	0	G	SNP	C	93	115	208	100	208	Arg182Gly (cgt/Ggt)	Rv2109c	prcA	proteasome subunit alpha
2369326	0	C	SNP	G	95	95	189	100	190	Arg135Pro (cgc/cCc)	Rv2109c	prcA	proteasome subunit alpha
2381100	0	G	SNP	A	107	102	201	99.52	210	Pro10Pro (ccg/ccA)	Rv2123	PPE37	PPE family protein PPE37
2382287	0	C	Del	GAP	82	83	168	94.83	174		Rv2123	PPE37	PPE family protein PPE37
2382289	0	G	SNP	T	85	86	169	100	171	Asp407Tyr (gac/Tac)	Rv2123	PPE37	PPE family protein PPE37
2386389	0	G	SNP	A	115	117	229	100	232	Gly33Ser (ggc/Agc)	Rv2125	-	hypothetical protein
2387733	0	T	SNP	C	118	47	161	100	165	Glu80Glu (gaa/gaG)	Rv2126c	PE_PGRS37	PE-PGRS family protein PE_PGRS37
2388641	0	G	SNP	A	102	86	182	100	188	Gly9Asp (ggc/gAc)	Rv2127	ansP1	L-asparagine permease
2402765	0	G	SNP	A	120	80	198	100	200
2413246	0	C	SNP	A	104	122	224	100	226	Val36Leu (gtg/Ttg)	Rv2153c	murG	UDP-N-acetylglucosamine--N-acetylmuramyl- (pentapeptide) pyrophosphoryl-undecaprenol-N-acetylglucosamine transferase
2415656	0	G	SNP	C	95	122	213	99.54	218	Arg247Gly (cgg/Ggg)	Rv2155c	murD	UDP-N-acetylmuramoylalanine--D-glutamate ligase
2421816	0	A	SNP	G	139	131	268	100	270
2421975	1	G	Ins	G	116	101	217	93.53	217
2421975	2	G	Ins	G	114	100	214	92.24	215
2421975	3	G	Ins	A	114	100	214	92.24	215
2421975	4	G	Ins	A	115	100	215	92.67	215
2423819	0	C	SNP	G	97	122	205	99.55	220	Gly340Gly (ggg/ggC)	Rv2162c	PE_PGRS38	PE-PGRS family protein PE_PGRS38
2423822	0	A	SNP	G	102	121	214	100	223	Gly339Gly (ggt/ggC)	Rv2162c	PE_PGRS38	PE-PGRS family protein PE_PGRS38
2424114	0	C	SNP	A	22	96	103	97.52	121	Arg242Leu (cgc/cTc)	Rv2162c	PE_PGRS38	PE-PGRS family protein PE_PGRS38
2424151	0	C	SNP	A	29	73	96	97.14	105	Ala230Ser (gca/Tca)	Rv2162c	PE_PGRS38	PE-PGRS family protein PE_PGRS38
2424925	0	A	SNP	G	90	102	192	100	192
2425471	0	T	SNP	C	93	105	196	99.5	199	Arg539Arg (cga/cgG)	Rv2163c	pbpB	penicillin-binding membrane protein PbpB
2434749	0	C	SNP	T	121	86	204	100	207
2440323	0	C	SNP	G	96	69	164	99.4	166
2440926	0	G	SNP	T	92	114	204	100	206	Asp265Glu (gac/gaA)	Rv2178c	aroG	phospho-2-dehydro-3-deoxyheptonate aldolase AroG
2440935	0	G	SNP	C	90	104	190	99.49	195	Ser262Ser (tcc/tcG)	Rv2178c	aroG	phospho-2-dehydro-3-deoxyheptonate aldolase AroG
2448458	0	C	SNP	T	101	80	180	100	181	Thr100Ile (acc/aTc)	Rv2187	fadD15	long-chain-fatty-acid--CoA ligase FadD15
2449826	0	C	SNP	G	94	111	202	100	205	Ser556Trp (tcg/tGg)	Rv2187	fadD15	long-chain-fatty-acid--CoA ligase FadD15
2452452	0	G	SNP	A	115	106	217	100	221	Thr274Met (acg/aTg)	Rv2190c	-	endopeptidase
2462871	0	G	SNP	A	89	89	173	100	178	Ala59Ala (gcc/gcT)	Rv2198c	mmpS3	membrane protein MmpS3
2467131	0	G	SNP	A	93	107	195	100	200	Asp299Asp (gac/gaT)	Rv2202c	adoK	adenosine kinase
2470591	0	A	SNP	C	101	86	186	100	187
2472029	0	T	SNP	G	127	116	237	99.59	244	Trp207Gly (tgg/Ggg)	Rv2207	cobT	nicotinate-nucleotide-dimethylbenzimidazolphosphoribosyltransferase
2477984	0	G	SNP	A	106	100	200	100	206	Ser265Ser (tcg/tcA)	Rv2212	-	adenylyl cyclase
2478619	0	G	SNP	A	105	104	205	100	209	Leu94Leu (ctg/ctA)	Rv2213	pepB	cytosol aminopeptidase
2480809	0	G	SNP	C	95	92	186	99.47	188	Ala298Gly (gcc/gGc)	Rv2214c	ephD	oxidoreductase EphD
2494430	0	C	SNP	G	117	100	212	100	217	Gly324Arg (ggc/Cgc)	Rv2223c	-	carboxylesterase B
2499726	0	G	SNP	A	120	94	209	100	214	Asp299Asn (gat/Aat)	Rv2226	-	hypothetical protein
2504177	0	C	SNP	T	118	105	220	100	223	Glu144Glu (gag/gaA)	Rv2230c	-	GTP cyclohydrolase
2509140	0	G	SNP	C	129	110	235	100	239	Ser79Cys (tcc/tGc)	Rv2236c	cobD	cobalamin biosynthesis transmembrane protein CobD
2509722	0	A	SNP	G	101	95	193	100	196	Pro78Pro (cca/ccG)	Rv2237	-	hypothetical protein
2516271	0	T	SNP	C	83	106	187	100	189	Met323Thr (atg/aCg)	Rv2242	-	hypothetical protein
2516567	0	G	SNP	C	80	84	163	100	164
2521342	0	T	SNP	C	95	117	211	99.53	213	Asp200Asp (gat/gaC)	Rv2247	accD6	acetyl-/propionyl-CoA carboxylase subunit beta
2523205	1	G	Ins	C	80	75	155	92.81	156
2523205	2	G	Ins	G	80	76	156	93.41	156
2523205	3	G	Ins	C	80	76	156	93.41	156
2525723	0	G	Del	GAP	110	106	219	96.43	224		Rv2251	-	flavoprotein
2526974	0	T	SNP	C	113	105	217	100	218	Pro470Pro (cct/ccC)	Rv2251	-	flavoprotein
2529680	0	A	SNP	G	102	115	213	100	217	Thr65Thr (act/acC)	Rv2256c	-	hypothetical protein
2531742	0	A	SNP	G	88	112	197	99.5	201	Ala52Ala (gct/gcC)	Rv2258c	-	transcriptional regulator
2533377	0	T	SNP	C	99	98	196	100	197	Asp16Asp (gat/gaC)	Rv2260	-	hypothetical protein
2534563	0	G	Del	GAP	107	96	197	98.07	207
2534564	0	A	Del	GAP	107	96	197	100	203
2535588	0	A	SNP	G	115	91	206	100	206
2536312	0	C	SNP	T	93	125	218	99.54	219	Arg224Arg (cgc/cgT)	Rv2263	-	oxidoreductase
2536625	1	C	Ins	G	94	96	190	90.05	191		Rv2264c	-	hypothetical protein
2540554	0	T	SNP	C	107	104	211	100	211	Ser151Pro (tcg/Ccg)	Rv2266	cyp124	cytochrome P450 Cyp124
2541477	0	C	SNP	G	84	86	161	99.42	171
2541779	0	G	SNP	A	83	108	190	100	191	Tyr344Tyr (tac/taT)	Rv2267c	-	hypothetical protein
2542543	0	G	SNP	A	103	93	189	99.49	197	Arg90Cys (cgt/Tgt)	Rv2267c	-	hypothetical protein
2544485	0	C	SNP	T	96	92	182	99.47	189	Gly46Asp (ggc/gAc)	Rv2269c	-	hypothetical protein
2555618	0	C	SNP	T	92	102	188	99.49	195	Ala87Thr (gcc/Acc)	Rv2282c	-	LysR family HTH-type transcriptional regulator
2562644	0	G	SNP	T	127	123	247	100	250	Ala16Ser (gcg/Tcg)	Rv2290	lppO	lipoprotein LppO
2564368	1	G	Ins	C	98	95	193	95.54	193		Rv2293c	-	hypothetical protein
2566766	1	C	Ins	G	68	92	160	93.02	160
2566768	0	A	SNP	C	71	93	160	98.8	166
2568570	0	C	SNP	T	106	87	185	98.97	195	Gln45_ (cag/Tag)	Rv2297	-	hypothetical protein
2573756	0	C	SNP	A	80	107	186	100	187
2578626	0	A	SNP	G	103	114	215	100	217	Met24Thr (atg/aCg)	Rv2307c	-	hypothetical protein
2582761	0	T	SNP	G	87	89	174	99.44	177
2586127	0	A	SNP	G	96	113	203	100	209	Gly388Gly (ggt/ggC)	Rv2314c	-	hypothetical protein
2589216	0	G	SNP	C	96	119	214	99.08	217	Val127Leu (gtg/Ctg)	Rv2316	uspA	sugar ABC transporter permease UspA
2591172	0	G	SNP	A	82	93	171	100	175	Ala219Thr (gcc/Acc)	Rv2318	uspC	sugar ABC transporter substrate-binding lipoprotein UspC
2598400	0	A	SNP	G	101	108	207	100	209	Asn516Asn (aat/aaC)	Rv2326c	-	ABC transporter ATP-binding protein
2600260	0	A	SNP	G	113	117	228	99.57	231	Arg91Arg (cga/cgG)	Rv2327	-	hypothetical protein
2601576	0	T	SNP	G	93	108	199	100	201	Ser282Arg (agt/agG)	Rv2328	PE23	PE family protein PE23
2604162	0	C	Del	GAP	78	70	149	76.29	194		Rv2330c	lppP	lipoprotein LppP
2604163	0	C	Del	GAP	78	70	149	75.9	195		Rv2330c	lppP	lipoprotein LppP
2604164	0	A	Del	GAP	78	70	149	76.68	193		Rv2330c	lppP	lipoprotein LppP
2604165	0	A	Del	GAP	78	70	149	77.08	192		Rv2330c	lppP	lipoprotein LppP
2605733	0	A	SNP	G	105	103	205	100	208	His209Arg (cac/cGc)	Rv2332	mez	malate oxidoreductase
2608117	0	C	SNP	A	96	95	191	100	191	Asp69Tyr (gac/Tac)	Rv2333c	stp	multidrug resistance protein
2612632	0	C	SNP	A	102	104	201	99.52	207	Gly119Val (ggc/gTc)	Rv2337c	-	hypothetical protein
2614945	0	A	SNP	G	89	113	199	100	202	Ile85Val (atc/Gtc)	Rv2339	mmpL9	transmembrane transport protein MmpL9
2615413	0	A	SNP	G	104	129	230	100	233	Thr241Ala (acc/Gcc)	Rv2339	mmpL9	transmembrane transport protein MmpL9
2619271	0	T	SNP	C	81	87	166	100	168
2624986	0	T	SNP	G	117	116	231	99.15	235	Val389Gly (gtg/gGg)	Rv2345	-	transmembrane protein
2625924	0	T	SNP	C	90	80	163	98.84	172	Ala83Ala (gca/gcG)	Rv2346c	esxO	ESAT-6 like protein EsxO
2626095	0	C	SNP	G	105	108	208	88.75	240	Ala26Ala (gcg/gcC)	Rv2346c	esxO	ESAT-6 like protein EsxO
2626513	0	T	SNP	A	62	44	104	100	106	Thr3Ser (aca/Tca)	Rv2347c	esxP	ESAT-6 like protein EsxP
2626514	0	T	SNP	G	59	44	101	100	103	Ala2Ala (gca/gcC)	Rv2347c	esxP	ESAT-6 like protein EsxP
2626600	0	G	SNP	A	88	55	139	100	143
2627946	0	A	SNP	G	106	92	190	100	198	Arg251Arg (cgt/cgC)	Rv2349c	plcC	phospholipase C
2631009	1	G	Ins	G	81	62	143	89.38	143		Rv2351c	plcA	membrane-associated phospholipase A
2631009	2	G	Ins	T	81	62	143	89.38	143		Rv2351c	plcA	membrane-associated phospholipase A
2631009	3	G	Ins	G	81	62	143	89.38	143		Rv2351c	plcA	membrane-associated phospholipase A
2631009	4	G	Ins	C	81	62	143	89.38	143		Rv2351c	plcA	membrane-associated phospholipase A
2631009	5	G	Ins	C	81	62	143	89.38	143		Rv2351c	plcA	membrane-associated phospholipase A
2632341	1	C	Ins	A	96	104	200	95.24	200
2632362	0	T	SNP	C	106	94	196	100	200
2637541	0	C	SNP	T	99	87	186	100	186
2640759	0	C	SNP	T	74	76	146	98.68	152	Arg102Arg (cgg/cgA)	Rv2357c	glyS	glycine--tRNA ligase
2642383	0	C	SNP	T	88	99	186	100	187	Ala66Thr (gcc/Acc)	Rv2360c	-	hypothetical protein
2652254	0	G	SNP	C	95	95	190	98.96	192	Ala191Gly (gct/gGt)	Rv2372c	-	rRNA small subunit methyltransferase E
2656225	0	A	SNP	G	100	111	209	100	211	Val69Ala (gtc/gCc)	Rv2377c	-	hypothetical protein
2656635	0	G	SNP	A	128	83	207	100	211	Pro357Ser (ccg/Tcg)	Rv2378c	mbtG	L-lysine N6-monooxygenase
2660319	0	C	SNP	G	103	105	204	100	208	Glu589Asp (gag/gaC)	Rv2379c	mbtF	peptide synthetase
2661039	0	G	SNP	A	101	105	201	99.52	207	Ile349Ile (atc/atT)	Rv2379c	mbtF	peptide synthetase
2680658	0	T	SNP	G	84	91	173	100	175	Thr67Thr (act/acG)	Rv2386a	-	hypothetical protein
2686456	0	C	SNP	G	103	82	182	100	185	Thr30Thr (acc/acG)	Rv2392	cysH	phosphoadenosine phosphosulfate reductase
2688700	0	C	SNP	T	98	126	221	99.12	226	Pro231Ser (ccg/Tcg)	Rv2394	ggtB	gamma-glutamyltranspeptidase precursor GgtB
2690160	0	A	SNP	G	88	100	188	98.95	190	Asn30Ser (aac/aGc)	Rv2395	-	integral membrane protein
2692036	0	G	SNP	A	87	104	188	100	191	Pro655Pro (ccg/ccA)	Rv2395	-	integral membrane protein
2695378	0	C	SNP	G	87	101	188	100	188	Gly141Ala (ggc/gCc)	Rv2398c	cysW	sulfate ABC transporter permease CysW
2697489	0	C	SNP	T	86	100	182	100	186	Ala76Thr (gcg/Acg)	Rv2400c	subI	sulfate ABC transporter substrate-binding lipoprotein SubI
2700222	0	T	SNP	C	83	96	176	100	179	Leu565Pro (ctg/cCg)	Rv2402	-	trehalase
2704884	1	A	Ins	C	77	69	146	95.42	146		Rv2407	-	ribonuclease Z
2704884	2	A	Ins	A	77	69	146	95.42	146		Rv2407	-	ribonuclease Z
2704884	3	A	Ins	G	77	69	146	95.42	146		Rv2407	-	ribonuclease Z
2704884	4	A	Ins	C	77	68	145	94.77	146		Rv2407	-	ribonuclease Z
2704884	5	A	Ins	G	76	68	144	94.12	144		Rv2407	-	ribonuclease Z
2704884	6	A	Ins	A	74	67	141	92.16	141		Rv2407	-	ribonuclease Z
2704884	7	A	Ins	C	74	67	141	92.16	141		Rv2407	-	ribonuclease Z
2712328	0	C	SNP	T	119	102	218	99.55	222	Pro183Pro (ccg/ccA)	Rv2414c	-	hypothetical protein
2713795	0	C	SNP	T	108	119	223	100	227
2718852	0	T	SNP	G	90	88	176	100	178
2720069	0	G	SNP	A	82	103	183	100	185	Gly158Glu (ggg/gAg)	Rv2423	-	hypothetical protein
2720444	0	C	SNP	T	104	87	190	100	191	Ser283Phe (tct/tTt)	Rv2423	-	hypothetical protein
2720954	0	G	SNP	A	5	30	35	100	35	Thr275Ile (acc/aTc)	Rv2424c	-	transposase
2721562	0	C	SNP	G	111	97	207	100	208	Ala72Ala (gcg/gcC)	Rv2424c	-	transposase
2723506	0	T	SNP	C	110	106	215	100	216	Leu226Leu (tta/ttG)	Rv2426c	-	hypothetical protein
2724198	0	T	Del	GAP	55	58	112	75.33	150
2724199	0	A	Del	GAP	55	58	112	75.33	150
2724200	0	G	Del	GAP	55	58	112	76.87	147
2726105	0	G	SNP	A	97	101	196	100	198						phylo (Delhi/CAS, 3)	isoniazid (INH)
2729058	0	A	SNP	C	114	115	224	100	229	Leu26Arg (ctg/cGg)	Rv2433c	-	hypothetical protein
2734074	0	T	SNP	C	93	91	180	99.46	185	Val282Ala (gtc/gCc)	Rv2436	rbsK	ribokinase RbsK
2737572	0	C	SNP	A	103	123	223	100	226	Ala226Ser (gcg/Tcg)	Rv2439c	proB	glutamate 5-kinase protein
2738221	0	G	SNP	A	104	112	214	99.54	217	Ile9Ile (atc/atT)	Rv2439c	proB	glutamate 5-kinase protein
2740693	0	T	SNP	C	86	70	154	100	156
2745688	0	C	SNP	A	90	105	195	98.48	198	Gly13Cys (ggc/Tgc)	Rv2445c	ndkA	nucleoside diphosphate kinase
2751804	0	C	SNP	T	100	99	197	100	199	Arg126Gln (cgg/cAg)	Rv2450c	rpfE	resuscitation-promoting factor RpfE
2752427	0	G	SNP	A	83	92	174	100	175	Gly56Arg (ggg/Agg)	Rv2451	-	hypothetical protein
2752698	0	C	SNP	A	75	101	174	100	176
2753869	0	A	SNP	G	112	103	211	99.54	216	Val293Ala (gtg/gCg)	Rv2454c	-	2-oxoglutarate oxidoreductase subunit KorB
2760152	0	A	SNP	G	97	122	217	100	219	Tyr125Cys (tac/tGc)	Rv2458	mmuM	homocysteine S-methyltransferase MmuM
2771383	0	A	SNP	G	109	96	203	99.03	207	Ser800Gly (agc/Ggc)	Rv2467	pepN	aminopeptidase PepN
2778602	0	C	SNP	T	81	122	201	99.51	204	Ala1221Thr (gcc/Acc)	Rv2476c	gdh	NAD-dependent glutamate dehydrogenase
2779136	0	T	SNP	C	103	103	206	99.04	208	Ser1043Gly (agc/Ggc)	Rv2476c	gdh	NAD-dependent glutamate dehydrogenase
2782498	0	G	SNP	A	95	85	179	100	180	Asp515Asp (gac/gaT)	Rv2477c	-	macrolide ABC transporter ATP-binding protein
2786952	0	A	SNP	G	107	113	217	100	220	Cys778Arg (tgc/Cgc)	Rv2482c	plsB2	glycerol-3-phosphate acyltransferase
2791098	0	C	SNP	T	94	100	189	99.49	195	Gly466Asp (ggt/gAt)	Rv2484c	-	diacyglycerol O-acyltransferase
2795974	0	T	Del	GAP	33	37	75	93.33	75		Rv2487c	PE_PGRS42	PE-PGRS family protein PE_PGRS42
2795975	0	T	Del	GAP	33	37	75	94.59	74		Rv2487c	PE_PGRS42	PE-PGRS family protein PE_PGRS42
2795976	0	G	Del	GAP	33	37	75	93.33	75		Rv2487c	PE_PGRS42	PE-PGRS family protein PE_PGRS42
2795977	0	C	Del	GAP	33	37	75	93.33	75		Rv2487c	PE_PGRS42	PE-PGRS family protein PE_PGRS42
2795978	0	C	Del	GAP	33	37	75	93.33	75		Rv2487c	PE_PGRS42	PE-PGRS family protein PE_PGRS42
2795979	0	G	Del	GAP	33	37	75	94.59	74		Rv2487c	PE_PGRS42	PE-PGRS family protein PE_PGRS42
2795980	0	C	Del	GAP	33	37	75	95.89	73		Rv2487c	PE_PGRS42	PE-PGRS family protein PE_PGRS42
2795981	0	C	Del	GAP	33	37	75	95.89	73		Rv2487c	PE_PGRS42	PE-PGRS family protein PE_PGRS42
2795982	0	C	Del	GAP	33	37	75	94.59	74		Rv2487c	PE_PGRS42	PE-PGRS family protein PE_PGRS42
2795983	0	G	Del	GAP	33	37	75	93.33	75		Rv2487c	PE_PGRS42	PE-PGRS family protein PE_PGRS42
2795984	0	C	Del	GAP	33	37	75	93.33	75		Rv2487c	PE_PGRS42	PE-PGRS family protein PE_PGRS42
2795985	0	G	Del	GAP	33	37	75	93.33	75		Rv2487c	PE_PGRS42	PE-PGRS family protein PE_PGRS42
2795986	0	C	Del	GAP	33	37	75	93.33	75		Rv2487c	PE_PGRS42	PE-PGRS family protein PE_PGRS42
2795987	0	C	Del	GAP	33	37	75	93.33	75		Rv2487c	PE_PGRS42	PE-PGRS family protein PE_PGRS42
2795988	0	G	Del	GAP	33	37	75	94.59	74		Rv2487c	PE_PGRS42	PE-PGRS family protein PE_PGRS42
2795989	0	C	Del	GAP	33	37	75	93.33	75		Rv2487c	PE_PGRS42	PE-PGRS family protein PE_PGRS42
2795990	0	C	Del	GAP	33	37	75	93.33	75		Rv2487c	PE_PGRS42	PE-PGRS family protein PE_PGRS42
2795991	0	G	Del	GAP	33	37	75	93.33	75		Rv2487c	PE_PGRS42	PE-PGRS family protein PE_PGRS42
2795992	0	G	Del	GAP	33	37	75	93.33	75		Rv2487c	PE_PGRS42	PE-PGRS family protein PE_PGRS42
2795993	0	T	Del	GAP	33	37	75	92.11	76		Rv2487c	PE_PGRS42	PE-PGRS family protein PE_PGRS42
2798595	0	C	SNP	T	112	108	218	100	220	Ala762Ala (gcg/gcA)	Rv2488c	-	LuxR family transcriptional regulator
2803139	0	C	Del	GAP	117	118	237	85.77	274		Rv2490c	PE_PGRS43	PE-PGRS family protein PE_PGRS43
2803140	0	C	Del	GAP	117	118	237	85.77	274		Rv2490c	PE_PGRS43	PE-PGRS family protein PE_PGRS43
2803141	0	A	Del	GAP	117	118	237	86.08	273		Rv2490c	PE_PGRS43	PE-PGRS family protein PE_PGRS43
2803142	0	C	Del	GAP	117	118	237	87.04	270		Rv2490c	PE_PGRS43	PE-PGRS family protein PE_PGRS43
2803143	0	C	Del	GAP	117	118	237	87.36	269		Rv2490c	PE_PGRS43	PE-PGRS family protein PE_PGRS43
2803144	0	G	Del	GAP	117	118	237	88.68	265		Rv2490c	PE_PGRS43	PE-PGRS family protein PE_PGRS43
2803145	0	G	Del	GAP	118	118	237	90.42	261		Rv2490c	PE_PGRS43	PE-PGRS family protein PE_PGRS43
2803146	0	C	Del	GAP	118	118	237	91.12	259		Rv2490c	PE_PGRS43	PE-PGRS family protein PE_PGRS43
2803147	0	A	Del	GAP	118	118	237	93.28	253		Rv2490c	PE_PGRS43	PE-PGRS family protein PE_PGRS43
2803238	0	G	SNP	C	133	172	302	100	305	Pro1000Arg (cct/cGt)	Rv2490c	PE_PGRS43	PE-PGRS family protein PE_PGRS43
2807024	0	A	SNP	G	102	95	196	98.99	199	Gly120Gly (gga/ggG)	Rv2491	-	hypothetical protein
2807486	0	C	SNP	A	87	79	166	100	166	Ala70Asp (gcc/gAc)	Rv2492	-	hypothetical protein
2809621	0	T	SNP	C	103	122	223	100	225	Thr107Ala (acc/Gcc)	Rv2495c	bkdC	branched-chain keto acid dehydrogenase E2 component
2812520	0	C	SNP	T	98	103	195	99.5	202	Lys219Lys (aag/aaA)	Rv2498c	citE	citrate (pro-3S)-lyase subunit beta
2817747	0	G	SNP	A	102	120	220	100	222	Ala243Val (gct/gTt)	Rv2502c	accD1	acetyl-/propionyl-CoA carboxylase subunit beta
2818837	0	A	SNP	G	100	84	184	99.46	185	Gly97Gly (ggt/ggC)	Rv2503c	scoB	succinyl-CoA:3-ketoacid-CoA transferase subunit B
2821342	0	C	SNP	T	89	93	178	99.45	183	Ala85Ala (gcg/gcA)	Rv2505c	fadD35	fatty-acid--CoA ligase FadD35
2825466	0	G	SNP	A	98	93	189	100	191	Lys263Lys (aag/aaA)	Rv2509	-	short-chain type dehydrogenase/reductase
2827984	0	G	SNP	T	107	118	223	100	225
2828019	0	T	SNP	C	98	109	205	100	207
2830525	0	C	SNP	A	88	89	177	100	177	Thr122Lys (acg/aAg)	Rv2513	-	hypothetical protein
2836773	0	C	SNP	T	95	99	190	100	194	Ser330Leu (tcg/tTg)	Rv2519	PE26	PE family protein PE26
2840999	0	C	SNP	G	85	104	185	100	189	Ser2778Ser (tcg/tcC)	Rv2524c	fas	fatty acid synthase
2841022	0	A	SNP	G	91	97	187	100	188	Cys2771Arg (tgc/Cgc)	Rv2524c	fas	fatty acid synthase
2847161	0	G	SNP	A	96	112	205	99.52	209	Ala724Ala (gcc/gcT)	Rv2524c	fas	fatty acid synthase
2847281	0	A	SNP	G	112	105	215	99.54	218	Asp684Asp (gat/gaC)	Rv2524c	fas	fatty acid synthase
2855259	0	A	SNP	G	92	97	185	99.47	190	Ala841Ala (gct/gcC)	Rv2531c	-	amino acid decarboxylase
2858553	0	C	SNP	T	112	95	198	99.52	208	Val58Met (gtg/Atg)	Rv2533c	nusB	N utilization substance protein B
2865760	0	A	SNP	G	98	101	196	99.5	200	Thr211Ala (acc/Gcc)	Rv2542	-	hypothetical protein
2865882	0	T	SNP	C	120	96	214	100	216	Val251Val (gtt/gtC)	Rv2542	-	hypothetical protein
2867207	0	C	SNP	G	82	79	161	99.38	162	Ala28Ala (gcc/gcG)	Rv2544	lppB	lipoprotein LppB
2867230	0	G	SNP	A	62	53	114	100	115	Gly36Asp (ggc/gAc)	Rv2544	lppB	lipoprotein LppB
2867231	0	C	SNP	T	65	53	117	100	118	Gly36Gly (ggc/ggT)	Rv2544	lppB	lipoprotein LppB
2867236	0	A	SNP	G	66	54	119	100	120	Asn38Ser (aac/aGc)	Rv2544	lppB	lipoprotein LppB
2867240	0	C	SNP	T	71	54	123	100	125	Pro39Pro (ccc/ccT)	Rv2544	lppB	lipoprotein LppB
2867245	0	A	SNP	C	74	60	134	100	134	Lys41Thr (aaa/aCa)	Rv2544	lppB	lipoprotein LppB
2867251	0	C	SNP	G	75	63	137	100	138	Pro43Arg (ccg/cGg)	Rv2544	lppB	lipoprotein LppB
2867254	0	A	SNP	G	78	67	141	100	145	His44Arg (cac/cGc)	Rv2544	lppB	lipoprotein LppB
2867263	0	G	SNP	A	92	81	172	100	173	Gly47Asp (ggc/gAc)	Rv2544	lppB	lipoprotein LppB
2877378	0	G	SNP	C	87	114	198	100	201	Ala103Pro (gcc/Ccc)	Rv2557	-	hypothetical protein
2880702	0	G	SNP	C	106	109	212	100	215	Val210Leu (gtc/Ctc)	Rv2560	-	hypothetical protein
2881337	0	C	SNP	T	113	93	205	99.52	207
2881569	0	A	SNP	G	91	105	192	99.49	197
2881598	0	G	Del	GAP	80	102	181	95.79	190
2883220	0	C	SNP	A	119	104	218	100	223	Pro311Thr (ccc/Acc)	Rv2563	-	glutamine ABC transporter permease
2884068	0	A	SNP	C	90	101	188	99.48	192	Met243Leu (atg/Ctg)	Rv2564	glnQ	glutamine ABC transporter ATP-binding protein
2886570	0	A	SNP	G	99	114	212	99.53	214	Glu66Glu (gaa/gaG)	Rv2566	-	hypothetical protein
2888201	0	T	SNP	C	91	114	201	100	205	Leu610Pro (ctc/cCc)	Rv2566	-	hypothetical protein
2889474	0	A	SNP	C	95	93	186	99.47	189	Lys1034Asn (aaa/aaC)	Rv2566	-	hypothetical protein
2889633	0	T	SNP	C	97	108	202	100	205	Ala1087Ala (gct/gcC)	Rv2566	-	hypothetical protein
2891267	0	C	SNP	T	105	92	195	100	197	Gly491Gly (ggc/ggT)	Rv2567	-	hypothetical protein
2891728	0	A	SNP	G	114	102	212	99.54	217	Gln645Arg (cag/cGg)	Rv2567	-	hypothetical protein
2894208	0	G	SNP	A	96	90	182	100	186	Ser67Ser (agc/agT)	Rv2569c	-	hypothetical protein
2895473	0	A	SNP	G	104	89	192	100	193	Phe163Ser (ttc/tCc)	Rv2571c	-	transmembrane protein
2897660	0	T	SNP	C	90	107	193	100	197	Ala48Ala (gca/gcG)	Rv2572c	aspS	aspartate--tRNA ligase
2898522	0	T	SNP	C	113	114	223	100	227	Tyr160Tyr (tat/taC)	Rv2573	-	2-dehydropantoate 2-reductase
2903050	0	G	SNP	A	93	112	199	99.51	206	Thr161Ile (acc/aTc)	Rv2578c	-	hypothetical protein
2910461	0	G	SNP	T	131	110	235	100	241	Ala147Glu (gcg/gAg)	Rv2584c	apt	adenine phosphoribosyltransferase
2910852	0	C	SNP	G	89	123	211	100	212	Ala17Pro (gcg/Ccg)	Rv2584c	apt	adenine phosphoribosyltransferase
2911293	0	C	SNP	G	110	90	198	99.5	201	Cys462Ser (tgt/tCt)	Rv2585c	-	lipoprotein
2912294	0	T	SNP	G	109	112	220	100	221	Ala128Ala (gca/gcC)	Rv2585c	-	lipoprotein
2923391	0	T	SNP	C	119	104	218	100	223	Pro281Pro (cca/ccG)	Rv2592c	ruvB	Holliday junction ATP-dependent DNA helicase RuvB
2925462	0	T	SNP	A	118	96	211	100	214
2925962	0	T	SNP	C	108	105	213	100	213	Cys77Arg (tgc/Cgc)	Rv2596	vapC40	ribonuclease VapC40
2927939	0	T	SNP	C	114	120	232	100	234
2936293	0	G	SNP	A	106	91	194	100	197	Thr416Thr (acg/acA)	Rv2608	PPE42	PPE family protein PPE42
2939373	0	G	SNP	C	108	119	224	99.56	228	Ser197Cys (tct/tGt)	Rv2611c	-	phosphatidylinositol mannoside acyltransferase
2939657	0	T	SNP	C	109	132	237	100	241	Ile102Met (ata/atG)	Rv2611c	-	phosphatidylinositol mannoside acyltransferase
2941179	0	G	SNP	A	92	100	184	99.48	193	Arg6Arg (cgc/cgT)	Rv2613c	-	AP-4-A phosphorylase		phylo (Delhi/CAS)
2943675	0	G	SNP	A	131	130	258	99.62	262	Gly437Gly (ggc/ggT)	Rv2615c	PE_PGRS45	PE-PGRS family protein PE_PGRS45
2944515	0	A	SNP	C	107	155	259	99.62	263	Gly157Gly (ggt/ggG)	Rv2615c	PE_PGRS45	PE-PGRS family protein PE_PGRS45
2944524	0	C	SNP	G	92	140	221	85.29	272	Gly154Gly (ggg/ggC)	Rv2615c	PE_PGRS45	PE-PGRS family protein PE_PGRS45
2947073	0	G	SNP	A	121	115	230	100	236	Val214Ile (gta/Ata)	Rv2618	-	hypothetical protein
2948524	0	T	SNP	A	95	112	206	99.52	208	Glu12Val (gag/gTg)	Rv2621c	-	transcriptional regulator
2949251	0	G	SNP	A	98	102	200	100	200	Val206Ile (gtt/Att)	Rv2622	-	methyltransferase
2954439	0	T	SNP	C	94	97	188	100	191	Arg104Gly (aga/Gga)	Rv2627c	-	hypothetical protein
2958693	0	G	SNP	A	99	112	210	100	211	Ala374Ala (gcg/gcA)	Rv2631	-	RNA-splicing ligase RtcB
2959257	0	A	Del	GAP	75	92	168	98.82	169
2959258	0	T	Del	GAP	74	91	167	98.8	167
2959259	0	C	Del	GAP	74	91	167	98.8	167
2959260	0	C	Del	GAP	74	91	167	98.8	167
2959261	0	A	Del	GAP	74	91	167	99.4	166
2959262	0	A	Del	GAP	74	91	167	100	165
2959263	0	T	Del	GAP	74	91	167	100	165
2959264	0	C	Del	GAP	74	91	167	100	165
2959265	0	A	SNP	T	75	91	166	99.4	167
2960592	0	C	SNP	T	131	131	239	99.62	263	Gly617Asp (ggc/gAc)	Rv2634c	PE_PGRS46	PE-PGRS family protein PE_PGRS46
2964594	0	G	SNP	A	117	123	236	100	240	Ala64Thr (gcc/Acc)	Rv2638	-	hypothetical protein
2970235	0	C	SNP	G	110	109	215	99.1	221	Pro38Arg (cca/cGa)	Rv2645	-	hypothetical protein
2974933	0	A	SNP	G	112	115	226	100	227	Ile101Thr (atc/aCc)	Rv2650c	-	prophage protein
2975227	0	T	SNP	G	91	104	192	99.49	196	Asn3Thr (aat/aCt)	Rv2650c	-	prophage protein
2976575	0	G	SNP	A	111	114	221	100	225
2984740	0	A	SNP	G	94	100	186	100	194	His3Arg (cac/cGc)	Rv2668	-	hypothetical protein
2985574	0	A	SNP	G	104	101	205	100	205	Lys98Glu (aag/Gag)	Rv2669	-	GCN5-like N-acetyltransferase
2988630	0	C	SNP	G	121	102	219	100	223	His317Asp (cat/Gat)	Rv2672	-	protease
2994187	0	T	SNP	C	144	123	263	100	267	Leu292Leu (tta/ttG)	Rv2678c	hemE	uroporphyrinogen decarboxylase
2995548	0	C	SNP	A	108	118	224	99.56	227	Thr145Asn (acc/aAc)	Rv2679	echA15	enoyl-CoA hydratase EchA15
3003115	0	C	SNP	G	85	90	173	100	175	Ala378Gly (gca/gGa)	Rv2685	arsB1	arsenic-transport integral membrane protein ArsB
3005185	0	G	SNP	T	119	116	231	100	235	Pro156Thr (ccc/Acc)	Rv2688c	-	antibiotic ABC transporter ATP-binding protein
3009692	0	A	SNP	G	82	106	184	100	188	Thr117Ala (acc/Gcc)	Rv2691	ceoB	TRK system potassium uptake protein CeoB
3010014	0	G	SNP	A	97	84	181	100	181	Gly224Glu (ggg/gAg)	Rv2691	ceoB	TRK system potassium uptake protein CeoB
3010420	0	A	SNP	G	121	107	226	100	228	Ile133Val (atc/Gtc)	Rv2692	ceoC	TRK system potassium uptake protein CeoC
3011837	0	A	SNP	G	95	99	192	99.49	195
3017465	0	T	SNP	C	80	92	166	100	172	Ile203Thr (ata/aCa)	Rv2702	ppgK	polyphosphate glucokinase
3027548	0	C	SNP	T	100	118	215	100	218	Pro162Ser (ccg/Tcg)	Rv2714	-	hypothetical protein
3027798	0	T	SNP	C	120	102	219	100	222	Val245Ala (gtg/gCg)	Rv2714	-	hypothetical protein
3028613	1	A	Ins	A	65	68	133	75.57	133		Rv2715	-	hydrolase
3028613	2	A	Ins	T	65	68	133	75.57	133		Rv2715	-	hydrolase
3028613	3	A	Ins	C	64	68	132	75	133		Rv2715	-	hydrolase
3028613	4	A	Ins	G	65	68	133	75.57	133		Rv2715	-	hydrolase
3028613	5	A	Ins	C	65	68	133	75.57	133		Rv2715	-	hydrolase
3028613	6	A	Ins	C	65	68	133	75.57	133		Rv2715	-	hydrolase
3028613	7	A	Ins	G	65	67	132	75	133		Rv2715	-	hydrolase
3028613	8	A	Ins	G	65	68	133	75.57	133		Rv2715	-	hydrolase
3028613	9	A	Ins	G	65	68	133	75.57	133		Rv2715	-	hydrolase
3028613	10	A	Ins	C	65	67	132	75	133		Rv2715	-	hydrolase
3028613	11	A	Ins	G	65	68	133	75.57	133		Rv2715	-	hydrolase
3028613	12	A	Ins	G	65	68	133	75.57	133		Rv2715	-	hydrolase
3031168	0	A	SNP	G	106	100	204	100	206	Tyr124His (tat/Cat)	Rv2719c	-	membrane protein
3037377	0	T	SNP	C	101	103	200	100	204
3040344	0	C	SNP	T	101	101	200	100	202	Glu142Glu (gag/gaA)	Rv2727c	miaA	tRNA delta(2)-isopentenylpyrophosphate transferase
3041411	0	T	SNP	G	82	91	173	99.43	174	Glu17Asp (gaa/gaC)	Rv2728c	-	hypothetical protein
3041871	0	G	SNP	T	85	89	165	100	174	Ala202Glu (gcg/gAg)	Rv2729c	-	integral membrane protein
3043700	0	C	SNP	T	119	125	241	100	244	Ala225Ala (gcc/gcT)	Rv2731	-	hypothetical protein
3048535	1	T	Ins	G	97	65	162	87.57	163		Rv2735c	-	hypothetical protein
3048535	2	T	Ins	A	97	66	163	88.11	163		Rv2735c	-	hypothetical protein
3048535	3	T	Ins	C	97	66	163	88.11	163		Rv2735c	-	hypothetical protein
3048535	4	T	Ins	C	97	66	163	88.11	163		Rv2735c	-	hypothetical protein
3054081	0	A	SNP	G	107	96	201	99.51	204	Gly56Gly (gga/ggG)	Rv2741	PE_PGRS47	PE-PGRS family protein PE_PGRS47
3054321	0	A	SNP	G	102	124	225	99.12	228	Gly136Gly (gga/ggG)	Rv2741	PE_PGRS47	PE-PGRS family protein PE_PGRS47
3054326	0	T	SNP	C	101	123	222	98.25	228	Leu138Ser (ttg/tCg)	Rv2741	PE_PGRS47	PE-PGRS family protein PE_PGRS47
3054724	0	A	SNP	G	34	11	44	100	45	Ser271Gly (agc/Ggc)	Rv2741	PE_PGRS47	PE-PGRS family protein PE_PGRS47
3059791	0	G	SNP	C	18	43	61	98.39	62
3059812	0	T	Del	GAP	18	24	40	93.33	45
3059820	0	G	SNP	T	18	14	32	91.43	35
3059821	0	C	SNP	G	18	13	29	91.18	34
3059822	0	A	SNP	C	18	13	31	91.18	34
3059829	1	G	Ins	A	22	14	36	94.74	36
3060558	0	T	SNP	G	97	128	222	100	225	Glu650Ala (gag/gCg)	Rv2748c	ftsK	DNA translocase FtsK
3069167	0	A	SNP	G	93	88	178	99.45	182	Leu306Pro (ctg/cCg)	Rv2756c	hsdM	type I restriction/modification system DNA methylase HsdM
3069566	0	C	SNP	T	100	100	197	100	200	Gly173Asp (ggc/gAc)	Rv2756c	hsdM	type I restriction/modification system DNA methylase HsdM
3072285	0	A	SNP	C	102	109	207	100	211	Leu119Arg (ctg/cGg)	Rv2761c	hsdS	type I restriction/modification system specificity determinant HsdS
3074940	0	G	SNP	A	105	111	210	99.54	217	Arg102His (cgt/cAt)	Rv2765	-	hydrolase
3076172	0	C	SNP	T	113	104	215	100	217	Asp67Asn (gat/Aat)	Rv2766c	-	short-chain type dehydrogenase/reductase
3078178	0	C	SNP	T	127	100	226	100	227	Val270Met (gtg/Atg)	Rv2769c	PE27	PE family protein PE27
3079877	0	A	SNP	G	105	105	210	100	210	Phe194Ser (ttc/tCc)	Rv2770c	PPE44	PPE family protein PPE44
3080795	0	A	SNP	G	90	89	176	100	179	Leu80Pro (ctc/cCc)	Rv2771c	-	hypothetical protein
3086788	0	T	SNP	C	103	89	192	100	192
3089299	0	C	SNP	G	108	119	225	100	227	Gly355Arg (gga/Cga)	Rv2782c	pepR	zinc protease
3103682	0	T	SNP	C	116	94	209	100	210	Met87Val (atg/Gtg)	Rv2794c	pptT	phosphopantetheinyl transferase
3104189	0	A	SNP	G	93	80	170	99.43	174	Cys241Cys (tgt/tgC)	Rv2795c	-	hypothetical protein
3111280	0	G	SNP	A	117	104	216	100	221	Leu182Phe (ctt/Ttt)	Rv2802c	-	arginine/hypothetical protein
3112700	0	C	SNP	T	111	118	225	100	229	Gly132Asp (ggc/gAc)	Rv2804c	-	hypothetical protein
3112877	0	G	SNP	A	92	102	191	98.98	196	Gly4Asp (ggc/gAc)	Rv2805	-	hypothetical protein
3113872	0	A	SNP	T	93	101	193	100	194	Glu72Val (gag/gTg)	Rv2807	-	hypothetical protein
3114516	0	A	Del	GAP	100	110	208	97.22	216		Rv2807	-	hypothetical protein
3115384	0	G	SNP	C	109	87	196	100	196
3117533	0	G	SNP	A	92	93	182	99.46	186	Arg239Gln (cgg/cAg)	Rv2812	-	transposase
3118000	0	A	SNP	G	93	108	196	100	201	Arg395Gly (agg/Ggg)	Rv2812	-	transposase
3119354	0	G	SNP	C	70	91	159	87.98	183
3121995	0	A	SNP	G	56	55	109	100	111
3133054	0	C	SNP	G	189	190	372	100	379	Ser162Ser (tcg/tcC)	Rv2825c	-	hypothetical protein
3133055	0	G	SNP	C	186	191	369	100	377	Ser162Trp (tcg/tGg)	Rv2825c	-	hypothetical protein
3133536	0	T	SNP	C	93	96	188	99.47	190	Lys2Glu (aaa/Gaa)	Rv2825c	-	hypothetical protein
3135272	0	G	SNP	A	112	109	219	100	221	Ala71Val (gca/gTa)	Rv2827c	-	hypothetical protein
3135388	0	T	SNP	G	99	109	206	100	208	Lys32Asn (aaa/aaC)	Rv2827c	-	hypothetical protein
3135912	0	G	SNP	C	7	39	45	97.87	47	Thr141Arg (acg/aGg)	Rv2828c	-	hypothetical protein
3137058	0	G	SNP	A	88	121	204	100	209	Ala56Val (gcg/gTg)	Rv2830c	vapB22	antitoxin VapB22
3162805	0	C	SNP	G	115	122	234	100	237	Arg180Gly (cgc/Ggc)	Rv2853	PE_PGRS48	PE-PGRS family protein PE_PGRS48
3165807	0	G	SNP	A	111	107	214	100	218	Val201Val (gtg/gtA)	Rv2855	mtr	mycothione reductase
3168492	0	G	SNP	A	93	106	198	100	199
3174013	0	G	SNP	A	108	108	215	100	216	Pro2Leu (cct/cTt)	Rv2861c	mapB	methionine aminopeptidase
3174496	0	A	SNP	G	114	114	227	98.7	231	Cys50Arg (tgt/Cgt)	Rv2862c	-	hypothetical protein
3175757	0	G	SNP	A	99	112	209	100	211	Ile503Ile (atc/atT)	Rv2864c	-	penicillin-binding lipoprotein
3177884	0	C	SNP	A	95	112	203	100	207	Arg21Arg (cgc/cgA)	Rv2866	relG	toxin RelG
3180988	0	C	SNP	A	107	98	202	99.51	206	Val259Phe (gtc/Ttc)	Rv2869c	rip	zinc metalloprotease
3186860	0	T	SNP	G	84	83	161	100	167	Tyr672Asp (tat/Gat)	Rv2874	dipZ	integral membrane C-type cytochrome biogenesis protein DipZ
3189242	0	A	SNP	G	99	103	201	100	202	Ala52Ala (gct/gcC)	Rv2878c	mpt53	soluble secreted antigen Mpt53
3190146	0	C	Del	GAP	104	111	213	94.3	228
3194241	1	C	Ins	G	77	92	169	96.02	170		Rv2885c	-	transposase
3196499	0	G	SNP	A	99	92	188	99.48	192	Glu23Glu (gag/gaA)	Rv2887	-	HTH-type transcriptional regulator
3200478	0	G	SNP	A	106	106	206	100	212	Leu71Leu (ctg/ctA)	Rv2891	-	hypothetical protein
3202731	0	A	SNP	C	119	124	242	100	243	Gly104Gly (gga/ggC)	Rv2893	-	oxidoreductase
3208600	0	G	SNP	A	100	96	192	99.49	197	Tyr269Tyr (tac/taT)	Rv2899c	fdhD	formate dehydrogenase accessory protein FdhD
3212723	0	C	SNP	A	105	115	216	100	220	Ala78Ala (gcg/gcT)	Rv2902c	rnhB	ribonuclease HII
3219500	0	T	SNP	A	105	102	205	100	207	Lys121Met (aag/aTg)	Rv2912c	-	TetR family HTH-type transcriptional regulator
3226181	0	A	SNP	C	100	83	180	100	183	Arg35Arg (cgt/cgG)	Rv2916c	ffh	signal recognition particle protein
3228143	0	G	SNP	T	114	105	215	100	219	Arg594Leu (cgg/cTg)	Rv2917	-	hypothetical protein
3236442	0	G	SNP	A	105	152	249	99.23	259	His455His (cac/caT)	Rv2922c	smc	chromosome partition protein Smc
3236497	0	A	SNP	T	110	131	238	100	241	Val437Glu (gtg/gAg)	Rv2922c	smc	chromosome partition protein Smc
3244113	0	T	SNP	C	84	87	167	100	171	Pro139Pro (cct/ccC)	Rv2930	fadD26	fatty-acid--CoA ligase FadD26
3247298	0	C	SNP	A	84	96	178	100	180	Gly618Gly (ggc/ggA)	Rv2931	ppsA	phthiocerol synthesis polyketide synthase type I PpsA
3247304	0	C	SNP	G	65	71	134	100	136	Val620Val (gtc/gtG)	Rv2931	ppsA	phthiocerol synthesis polyketide synthase type I PpsA
3247306	0	A	Del	GAP	59	68	128	97.69	130		Rv2931	ppsA	phthiocerol synthesis polyketide synthase type I PpsA
3247307	0	C	Del	GAP	59	68	128	97.69	130		Rv2931	ppsA	phthiocerol synthesis polyketide synthase type I PpsA
3247308	0	C	Del	GAP	59	68	128	97.69	130		Rv2931	ppsA	phthiocerol synthesis polyketide synthase type I PpsA
3247309	0	C	Del	GAP	60	69	128	99.23	130		Rv2931	ppsA	phthiocerol synthesis polyketide synthase type I PpsA
3247310	0	T	Del	GAP	60	69	128	99.23	130		Rv2931	ppsA	phthiocerol synthesis polyketide synthase type I PpsA
3247313	1	C	Ins	A	62	70	132	97.78	132		Rv2931	ppsA	phthiocerol synthesis polyketide synthase type I PpsA
3247313	2	C	Ins	C	61	68	129	95.56	132		Rv2931	ppsA	phthiocerol synthesis polyketide synthase type I PpsA
3247313	3	C	Ins	C	61	69	130	96.3	130		Rv2931	ppsA	phthiocerol synthesis polyketide synthase type I PpsA
3247313	4	C	Ins	A	61	69	130	96.3	130		Rv2931	ppsA	phthiocerol synthesis polyketide synthase type I PpsA
3247313	5	C	Ins	G	61	69	130	96.3	130		Rv2931	ppsA	phthiocerol synthesis polyketide synthase type I PpsA
3247319	0	C	SNP	T	89	94	181	100	183	Gly625Gly (ggc/ggT)	Rv2931	ppsA	phthiocerol synthesis polyketide synthase type I PpsA
3247340	0	G	SNP	A	100	104	200	99.51	205	Val632Val (gtg/gtA)	Rv2931	ppsA	phthiocerol synthesis polyketide synthase type I PpsA
3247851	0	G	SNP	A	43	58	99	100	101	Ala803Thr (gcc/Acc)	Rv2931	ppsA	phthiocerol synthesis polyketide synthase type I PpsA
3247853	0	C	SNP	T	45	57	98	99.03	103	Ala803Ala (gcc/gcT)	Rv2931	ppsA	phthiocerol synthesis polyketide synthase type I PpsA
3247856	0	G	SNP	C	44	59	102	98.1	105	Arg804Arg (cgg/cgC)	Rv2931	ppsA	phthiocerol synthesis polyketide synthase type I PpsA
3247864	1	C	Ins	T	43	57	100	99.01	100		Rv2931	ppsA	phthiocerol synthesis polyketide synthase type I PpsA
3247864	2	C	Ins	A	43	57	100	99.01	100		Rv2931	ppsA	phthiocerol synthesis polyketide synthase type I PpsA
3247864	3	C	Ins	G	43	57	100	99.01	100		Rv2931	ppsA	phthiocerol synthesis polyketide synthase type I PpsA
3247864	4	C	Ins	G	42	57	99	98.02	99		Rv2931	ppsA	phthiocerol synthesis polyketide synthase type I PpsA
3247866	0	C	Del	GAP	39	57	94	97.96	98		Rv2931	ppsA	phthiocerol synthesis polyketide synthase type I PpsA
3247867	0	A	Del	GAP	39	57	94	98.97	97		Rv2931	ppsA	phthiocerol synthesis polyketide synthase type I PpsA
3247868	0	A	Del	GAP	39	57	94	97.96	98		Rv2931	ppsA	phthiocerol synthesis polyketide synthase type I PpsA
3247869	0	A	Del	GAP	40	57	95	98.98	98		Rv2931	ppsA	phthiocerol synthesis polyketide synthase type I PpsA
3247874	0	G	SNP	A	43	58	98	98.06	103	Arg810Arg (cgg/cgA)	Rv2931	ppsA	phthiocerol synthesis polyketide synthase type I PpsA
3247877	0	T	SNP	C	43	58	99	98.06	103	Phe811Phe (ttt/ttC)	Rv2931	ppsA	phthiocerol synthesis polyketide synthase type I PpsA
3247883	0	T	SNP	C	64	81	144	99.32	146	Ser813Ser (agt/agC)	Rv2931	ppsA	phthiocerol synthesis polyketide synthase type I PpsA
3248074	0	G	SNP	A	48	96	142	96.64	149	Arg877His (cgc/cAc)	Rv2931	ppsA	phthiocerol synthesis polyketide synthase type I PpsA
3248075	0	C	SNP	T	49	95	143	96.64	149	Arg877Arg (cgc/cgT)	Rv2931	ppsA	phthiocerol synthesis polyketide synthase type I PpsA
3248516	0	G	SNP	A	100	44	144	100	144	Gln1024Gln (cag/caA)	Rv2931	ppsA	phthiocerol synthesis polyketide synthase type I PpsA
3251047	0	C	SNP	A	103	77	179	100	180	Ala1868Glu (gcg/gAg)	Rv2931	ppsA	phthiocerol synthesis polyketide synthase type I PpsA
3256494	0	A	SNP	G	109	115	224	100	224	Gly270Gly (gga/ggG)	Rv2933	ppsC	phthiocerol synthesis polyketide synthase type I PpsC
3263935	0	C	SNP	A	92	108	195	100	200	Pro563His (cct/cAt)	Rv2934	ppsD	phthiocerol synthesis polyketide synthase type I PpsD
3266030	0	A	SNP	G	115	86	200	100	201	Ser1261Ser (tca/tcG)	Rv2934	ppsD	phthiocerol synthesis polyketide synthase type I PpsD
3269581	0	A	SNP	G	103	103	203	99.52	207	Ala615Ala (gca/gcG)	Rv2935	ppsE	phthiocerol synthesis polyketide synthase type I PpsE
3270784	0	A	SNP	G	89	105	194	100	194	Gln1016Gln (caa/caG)	Rv2935	ppsE	phthiocerol synthesis polyketide synthase type I PpsE
3273107	0	C	SNP	A	78	94	170	100	172	Ala298Ala (gcc/gcA)	Rv2936	drrA	daunorubicin ABC transporter ATP-binding protein DrrA		phylo (3)
3277763	0	T	SNP	G	113	96	206	99.52	210	Gly1651Gly (gga/ggC)	Rv2940c	mas	multifunctional mycocerosic acid synthase
3291815	0	G	SNP	C	117	89	201	100	206	Leu1513Leu (ctc/ctG)	Rv2946c	pks1	polyketide synthase
3294726	0	T	SNP	C	91	93	184	96.84	190	Tyr543Cys (tat/tGt)	Rv2946c	pks1	polyketide synthase
3296371	1	G	Ins	C	92	108	200	84.03	200		Rv2947c	pks15	polyketide synthase
3296371	2	G	Ins	C	92	107	199	83.61	200		Rv2947c	pks15	polyketide synthase
3296371	3	G	Ins	G	92	108	200	84.03	200		Rv2947c	pks15	polyketide synthase
3296371	4	G	Ins	C	91	108	199	83.61	200		Rv2947c	pks15	polyketide synthase
3296371	5	G	Ins	G	92	108	200	84.03	200		Rv2947c	pks15	polyketide synthase
3296371	6	G	Ins	G	92	108	200	84.03	200		Rv2947c	pks15	polyketide synthase
3296371	7	G	Ins	C	92	108	200	84.03	200		Rv2947c	pks15	polyketide synthase
3296843	0	A	SNP	G	101	96	191	99.49	198	Val333Ala (gtg/gCg)	Rv2947c	pks15	polyketide synthase
3302589	0	A	SNP	C	124	105	228	99.57	230
3302980	0	T	SNP	C	117	113	227	100	230
3306441	0	G	SNP	A	100	95	192	100	195	Arg388Gln (cgg/cAg)	Rv2953	-	trans-acting enoyl reductase
3308606	0	G	SNP	A	97	105	198	100	202
3312620	0	C	SNP	A	80	76	154	100	156	Glu73Asp (gag/gaT)	Rv2959c	-	rhamnosyl O-methyltransferase
3314412	0	A	SNP	G	93	78	169	99.42	172	Ala237Ala (gct/gcC)	Rv2962c	-	PGL/p-HBAD biosynthesis rhamnosyltransferase
3315726	0	G	Del	GAP	100	105	203	95.79	214		Rv2963	-	integral membrane protein
3316955	0	A	SNP	C	87	93	180	99.45	181	Met143Leu (atg/Ctg)	Rv2964	purU	formyltetrahydrofolate deformylase
3326554	0	A	SNP	C	86	99	182	98.93	187	Asn152His (aac/Cac)	Rv2971	-	oxidoreductase		phylo (not Euro-American, M. africanum, M. bovis, M . canettii, M. caprae, M. Microti, M. pinipedii, Beijing, Delhi/CAS, EAI)
3331122	0	G	SNP	A	96	105	193	99.5	202	Cys80Cys (tgc/tgT)	Rv2974c	-	hypothetical protein
3331362	0	C	Del	GAP	87	103	190	93.14	204		Rv2975c	-	hypothetical protein
3331363	0	G	Del	GAP	87	103	190	95	200		Rv2975c	-	hypothetical protein
3335708	0	G	SNP	C	89	96	184	98.93	187	Pro14Arg (ccg/cGg)	Rv2979c	-	resolvase
3336825	0	T	SNP	C	109	115	223	100	224	Thr365Ala (aca/Gca)	Rv2981c	ddlA	D-alanine--D-alanine ligase
3338603	0	G	SNP	C	83	87	168	100	170	Pro133Ala (ccg/Gcg)	Rv2982c	gpdA2	glycerol-3-phosphate dehydrogenase
3339285	0	G	SNP	A	93	99	190	100	192	Leu56Leu (ctg/ctA)	Rv2983	-	2-phospho-L-lactate guanylyltransferase
3348536	0	C	SNP	T	91	84	174	99.43	176
3349917	0	G	SNP	A	111	121	227	99.57	233	His121Tyr (cat/Tat)	Rv2992c	gltS	glutamate--tRNA ligase
3352932	0	C	SNP	G	119	96	215	100	215	Thr179Thr (acg/acC)	Rv2995c	leuB	3-isopropylmalate dehydrogenase
3355949	0	A	SNP	C	109	113	220	100	222	Asp284Ala (gac/gCc)	Rv2997	-	dehydrogenase
3357464	0	C	SNP	G	101	106	204	100	207
3358235	0	A	SNP	T	104	111	213	100	215	Met212Leu (atg/Ttg)	Rv2999	lppY	lipoprotein LppY
3363338	0	A	SNP	G	86	92	175	99.44	179
3367765	0	G	SNP	A	109	98	205	100	207	Gly343Gly (ggc/ggT)	Rv3009c	gatB	aspartyl/glutamyl-tRNA(Asn/Gln) amidotransferase subunit B
3371778	0	A	SNP	G	101	101	200	99.51	203
3380804	0	T	SNP	G	101	100	195	100	201	Ile64Leu (atc/Ctc)	Rv3022A	PE29	PE family protein PE29
3385218	0	C	SNP	T	113	109	217	100	222	Gly287Glu (gga/gAa)	Rv3026c	-	hypothetical protein
3393640	0	C	SNP	T	100	91	191	100	191	Asn87Asn (aac/aaT)	Rv3033	-	hypothetical protein
3395654	0	G	SNP	A	103	89	190	100	192	Leu92Leu (ctg/ctA)	Rv3035	-	hypothetical protein
3401871	0	A	SNP	G	93	89	178	98.91	184	Ala16Ala (gct/gcC)	Rv3041c	-	ABC transporter ATP-binding protein
3402816	0	C	SNP	T	90	110	196	100	200	Gly116Glu (gga/gAa)	Rv3042c	serB2	phosphoserine phosphatase SerB
3404376	0	C	SNP	G	105	101	202	99.52	207	Thr182Thr (acg/acC)	Rv3043c	ctaD	cytochrome C oxidase cytochrome 1
3413785	0	C	SNP	T	85	88	169	98.86	175	Val128Ile (gtc/Atc)	Rv3051c	nrdE	ribonucleoside-diphosphate reductase subunit alpha
3415181	0	C	Del	GAP	55	64	116	76.77	155
3415182	0	A	Del	GAP	55	64	116	76.77	155
3415183	0	C	Del	GAP	55	64	116	77.78	153
3415184	0	C	Del	GAP	55	64	116	78.29	152
3415185	0	T	Del	GAP	55	64	116	80.41	148
3415186	0	A	Del	GAP	55	64	116	79.87	149
3415187	0	G	Del	GAP	55	64	116	80.41	148
3415188	0	G	Del	GAP	55	64	116	81.51	146
3415189	0	G	Del	GAP	55	64	116	80.95	147
3415190	0	G	Del	GAP	55	64	116	81.51	146
3415191	0	G	Del	GAP	55	64	116	82.64	144
3415192	0	T	Del	GAP	55	64	116	83.22	143
3415193	0	G	Del	GAP	55	64	116	83.8	142
3415194	0	G	Del	GAP	55	64	116	85	140
3416587	0	G	SNP	A	90	105	193	100	195	Ala169Ala (gcg/gcA)	Rv3055	-	TetR family transcriptional regulator
3420825	0	A	SNP	G	107	113	219	100	220	Asp445Gly (gac/gGc)	Rv3059	cyp136	cytochrome P450 Cyp136
3425854	0	C	SNP	T	126	126	248	99.6	253	Pro91Ser (ccg/Tcg)	Rv3062	ligB	DNA ligase
3428897	0	G	SNP	C	125	94	218	100	219	Arg552Pro (cgt/cCt)	Rv3063	cstA	carbon starvation protein A
3428917	0	C	SNP	A	115	96	211	100	211	Arg559Ser (cgt/Agt)	Rv3063	cstA	carbon starvation protein A
3437007	0	G	SNP	C	129	107	235	100	236	Ala77Pro (gcc/Ccc)	Rv3074	-	hypothetical protein
3440464	0	T	SNP	G	107	102	209	100	209	Arg308Arg (cgt/cgG)	Rv3077	-	hydrolase
3440468	0	G	SNP	C	107	105	210	99.53	213	Gly310Arg (ggc/Cgc)	Rv3077	-	hydrolase
3450725	0	T	SNP	C	106	109	213	100	215	Val243Val (gtt/gtC)	Rv3084	lipR	acetyl-hydrolase LipR
3450776	0	G	SNP	C	109	96	205	99.03	207	Glu260Asp (gag/gaC)	Rv3084	lipR	acetyl-hydrolase LipR
3451712	1	G	Ins	C	101	92	193	94.15	194		Rv3085	-	oxidoreductase SadH
3454263	0	C	SNP	G	113	112	223	100	225	Leu447Val (ctc/Gtc)	Rv3087	-	diacyglycerol O-acyltransferase
3455686	0	G	SNP	C	101	89	187	100	190	Leu449Leu (ctg/ctC)	Rv3088	tgs4	diacyglycerol O-acyltransferase
3456666	0	A	SNP	G	104	85	183	100	189	Ala302Ala (gca/gcG)	Rv3089	fadD13	long chain-fatty-acid--CoA ligase FadD13
3459081	0	G	SNP	C	120	101	218	99.55	222	Ala291Pro (gca/Cca)	Rv3090	-	hypothetical protein
3462135	0	G	SNP	C	114	107	221	100	221	Cys210Trp (tgc/tgG)	Rv3093c	-	oxidoreductase
3466919	0	C	SNP	G	100	87	185	100	187	Gly58Ala (ggc/gCc)	Rv3097c	lipY	triacylglycerol lipase Lip
3467465	0	C	SNP	G	113	85	193	100	198	Ala66Ala (gcg/gcC)	Rv3098c	-	hypothetical protein
3472800	0	T	SNP	A	95	102	193	99.49	198	Ile369Phe (atc/Ttc)	Rv3105c	prfB	peptide chain release factor PrfB
3473996	1	G	Ins	A	82	113	195	96.53	195
3480474	0	G	SNP	A	127	106	231	100	233	Gly134Glu (gga/gAa)	Rv3113	-	phosphatase
3480723	0	C	Del	GAP	89	93	181	100	182		Rv3113	-	phosphatase
3480789	0	T	SNP	C	104	91	191	100	195	Ser11Pro (tca/Cca)	Rv3114	-	hypothetical protein
3486977	0	A	SNP	G	109	106	214	99.54	216	Lys157Glu (aaa/Gaa)	Rv3121	cyp141	cytochrome P450 Cyp141
3488122	0	G	SNP	A	95	103	194	100	198	Gly12Arg (ggg/Agg)	Rv3122	-	hypothetical protein
3489665	0	C	SNP	T	81	63	143	100	144	Pro54Ser (cca/Tca)	Rv3124	moaR1	transcriptional regulator MoaR
3497399	0	T	SNP	G	111	119	226	99.57	231	Arg283Arg (cgt/cgG)	Rv3131	-	NAD(P)H nitroreductase
3499497	0	G	SNP	C	86	107	187	100	193	Ala140Gly (gcc/gGc)	Rv3133c	devR	two component transcriptional regulator DevR
3500243	0	G	SNP	C	104	94	194	100	198	Ala169Ala (gcc/gcG)	Rv3134c	-	universal stress protein
3503895	0	C	SNP	T	123	111	228	100	234	Pro168Leu (ccg/cTg)	Rv3137	-	histidinol-phosphatase
3506650	0	A	SNP	C	92	115	204	99.52	208	Ile430Leu (atc/Ctc)	Rv3139	fadE24	acyl-CoA dehydrogenase FadE24
3509231	0	G	SNP	A	107	114	216	100	221	Arg106Cys (cgc/Tgc)	Rv3142c	-	hypothetical protein
3509300	0	A	Del	GAP	102	103	201	99.03	207		Rv3142c	-	hypothetical protein
3509301	0	G	Del	GAP	102	103	201	100	205		Rv3142c	-	hypothetical protein
3510120	0	T	SNP	G	108	120	227	100	228	Lys400Gln (aag/Cag)	Rv3144c	PPE52	PPE family protein PPE52
3515467	0	C	SNP	T	110	109	216	100	219	Pro19Leu (ccg/cTg)	Rv3150	nuoF	NADH-quinone oxidoreductase subunit F
3518167	0	A	SNP	G	90	93	179	100	183	Ile474Met (ata/atG)	Rv3151	nuoG	NADH-quinone oxidoreductase subunit G
3518555	0	A	SNP	G	103	107	207	100	210	Thr604Ala (acg/Gcg)	Rv3151	nuoG	NADH-quinone oxidoreductase subunit G
3528621	0	C	SNP	G	106	113	218	99.1	221	Ser181Ser (tcg/tcC)	Rv3159c	PPE53	PPE family protein PPE53
3530955	0	C	SNP	G	119	105	223	99.56	225	Val62Leu (gtc/Ctc)	Rv3161c	-	dioxygenase
3539353	0	G	SNP	A	120	106	224	100	226	Gln283Gln (cag/caA)	Rv3170	aofH	flavin-containing monoamine oxidase
3545359	0	A	SNP	C	91	112	200	100	203
3550908	0	C	SNP	T	100	115	212	99.08	217	Ala65Val (gcc/gTc)	Rv3183	-	transcriptional regulator
3556275	0	A	SNP	G	84	99	178	100	183	Leu138Pro (ctg/cCg)	Rv3190c	-	hypothetical protein
3557253	0	C	SNP	T	91	87	178	100	178
3562338	0	G	SNP	T	90	87	174	98.33	180	Leu279Met (ctg/Atg)	Rv3193c	-	transmembrane protein
3565257	0	G	SNP	A	104	94	193	99.5	199	Pro298Pro (ccg/ccA)	Rv3195	-	hypothetical protein
3580637	0	T	Del	GAP	97	118	213	95.13	226
3581414	0	A	SNP	G	103	112	213	100	215	Thr34Ala (aca/Gca)	Rv3204	-	DNA-methyltransferase
3582694	0	C	SNP	T	111	97	206	99.05	210	Lys339Lys (aag/aaA)	Rv3206c	moeB1	adenylyltransferase/sulfurtransferase
3590686	1	G	Ins	C	68	34	102	99.03	102
3591063	0	T	SNP	C	114	100	212	100	214	Lys144Glu (aag/Gag)	Rv3213c	-	SOJ/ParA-like protein
3600576	0	C	SNP	T	123	131	252	99.61	255	Cys242Cys (tgc/tgT)	Rv3224	-	iron-regulated short-chain dehydrogenase/reductase
3604821	0	G	SNP	C	121	79	200	100	200	Ala32Ala (gcg/gcC)	Rv3228	-	hypothetical protein
3606001	0	T	SNP	G	98	101	197	99.5	200	Gln345Pro (cag/cCg)	Rv3229c	desA3	stearoyl-CoA 9-desaturase
3610391	1	A	Ins	C	110	105	215	99.54	215		Rv3234c	tgs3	diacyglycerol O-acyltransferase
3611287	0	C	Del	GAP	101	79	179	97.83	184
3614982	0	T	SNP	C	113	98	210	100	211	Leu874Leu (cta/ctG)	Rv3239c	-	transmembrane transport protein
3621423	0	A	SNP	G	109	96	202	100	205
3622441	0	A	SNP	C	118	87	201	100	205	Val217Val (gtt/gtG)	Rv3243c	-	hypothetical protein
3623084	0	G	Del	GAP	116	125	241	98.37	245		Rv3243c	-	hypothetical protein
3625065	0	T	SNP	G	89	125	213	99.53	215	Met517Leu (atg/Ctg)	Rv3245c	mtrB	two component sensory histidine kinase MtrB
3638093	0	G	SNP	A	102	94	195	100	196	Ser206Leu (tcg/tTg)	Rv3257c	pmmA	phosphomannomutase PmmA
3642239	0	G	SNP	A	93	108	200	99.01	203	Pro235Pro (ccg/ccA)	Rv3262	fbiB	coenzyme F420:L-glutamate ligase
3645524	0	C	SNP	T	92	118	204	99.53	211	Asp152Asn (gac/Aac)	Rv3264c	manB	D-alpha-D-mannose-1-phosphate guanylyltransferase ManB
3653988	0	G	SNP	A	116	119	232	99.58	236	Val181Met (gtg/Atg)	Rv3272	-	hypothetical protein
3656206	0	C	SNP	A	116	89	202	99.03	207	Arg524Ser (cgc/Agc)	Rv3273	-	transmembrane carbonic anhydrase
3670040	0	C	SNP	T	107	87	190	100	194	Ala124Ala (gcg/gcA)	Rv3289c	-	transmembrane protein
3675199	0	G	Del	GAP	107	88	193	100	195		Rv3294c	-	hypothetical protein
3678094	0	C	SNP	T	105	93	191	99.5	199	Ala440Ala (gcc/gcT)	Rv3296	lhr	ATP-dependent helicase
3679764	0	G	SNP	A	104	113	213	99.54	218	Ser997Asn (agc/aAc)	Rv3296	lhr	ATP-dependent helicase
3681548	0	A	SNP	C	79	87	164	100	166	Arg77Arg (agg/Cgg)	Rv3297	nei	endonuclease VIII
3685510	0	T	SNP	C	104	107	208	99.53	212	Ser152Gly (agt/Ggt)	Rv3299c	atsB	arylsulfatase AtsB
3689523	0	G	SNP	T	75	102	172	100	177	Cys472_ (tgc/tgA)	Rv3303c	lpdA	NAD(P)H quinone reductase LpdA
3690016	0	A	SNP	G	112	108	217	100	220	Leu308Ser (ttg/tCg)	Rv3303c	lpdA	NAD(P)H quinone reductase LpdA
3693681	0	A	SNP	C	125	109	230	100	234	Ala103Ala (gct/gcG)	Rv3306c	amiB1	amidase AmiB
3696160	0	G	SNP	A	97	113	208	100	210	Ala433Thr (gcc/Acc)	Rv3308	pmmB	phosphomannomutase PmmB
3697585	0	C	SNP	T	86	89	175	100	175	Leu130Phe (ctc/Ttc)	Rv3310	sapM	acid phosphatase
3704596	0	G	SNP	C	90	81	169	100	171	Val54Leu (gtg/Ctg)	Rv3317	sdhD	succinate dehydrogenase hydrophobic membrane anchor subunit
3711910	0	G	SNP	A	80	56	135	100	136	Trp54_ (tgg/tgA)	Rv3327	-	transposase fusion protein
3712372	0	A	SNP	G	66	54	119	100	120	Leu208Leu (cta/ctG)	Rv3327	-	transposase fusion protein
3714211	0	G	SNP	T	92	118	208	100	210	Pro41Gln (ccg/cAg)	Rv3328c	sigJ	ECF RNA polymerase sigma factor SigJ
3714639	0	G	SNP	A	89	97	184	99.47	187	Arg83His (cgc/cAc)	Rv3329	-	aminotransferase
3714757	0	A	SNP	C	107	90	192	100	197	Gln122His (caa/caC)	Rv3329	-	aminotransferase
3715775	0	C	SNP	T	103	102	203	99.03	207
3718357	0	C	SNP	T	113	99	207	100	212	Pro423Leu (ccg/cTg)	Rv3331	sugI	sugar-transport integral membrane protein SugI
3721806	0	G	SNP	C	107	107	213	100	214	Gly265Gly (ggc/ggG)	Rv3335c	-	integral membrane protein
3729342	0	C	SNP	T	102	85	181	100	187	Ala240Val (gcg/gTg)	Rv3342	-	methyltransferase
3729597	0	G	SNP	C	91	110	201	100	201	Leu2447Val (ctc/Gtc)	Rv3343c	PPE54	PPE family protein PPE54
3730371	0	C	SNP	T	92	84	171	97.78	180	Gly2189Ser (ggc/Agc)	Rv3343c	PPE54	PPE family protein PPE54
3730466	0	A	SNP	G	85	98	181	93.37	196	Ile2157Thr (atc/aCc)	Rv3343c	PPE54	PPE family protein PPE54
3730681	0	G	Del	GAP	53	51	104	81.89	127		Rv3343c	PPE54	PPE family protein PPE54
3730682	0	C	Del	GAP	53	51	104	81.89	127		Rv3343c	PPE54	PPE family protein PPE54
3730683	0	C	Del	GAP	53	51	104	81.89	127		Rv3343c	PPE54	PPE family protein PPE54
3730684	0	A	Del	GAP	53	51	104	81.25	128		Rv3343c	PPE54	PPE family protein PPE54
3730685	0	G	Del	GAP	53	51	104	80.62	129		Rv3343c	PPE54	PPE family protein PPE54
3730686	0	A	Del	GAP	53	51	104	80.62	129		Rv3343c	PPE54	PPE family protein PPE54
3730687	0	G	Del	GAP	53	51	104	80.62	129		Rv3343c	PPE54	PPE family protein PPE54
3730688	0	T	Del	GAP	53	51	104	80.62	129		Rv3343c	PPE54	PPE family protein PPE54
3730689	0	T	Del	GAP	53	51	104	80.62	129		Rv3343c	PPE54	PPE family protein PPE54
3730690	0	A	Del	GAP	53	51	104	80	130		Rv3343c	PPE54	PPE family protein PPE54
3730691	0	A	Del	GAP	53	51	104	81.25	128		Rv3343c	PPE54	PPE family protein PPE54
3730692	0	A	Del	GAP	53	51	104	81.25	128		Rv3343c	PPE54	PPE family protein PPE54
3730693	0	G	Del	GAP	53	51	104	80.62	129		Rv3343c	PPE54	PPE family protein PPE54
3730694	0	A	Del	GAP	53	51	104	81.25	128		Rv3343c	PPE54	PPE family protein PPE54
3730695	0	A	Del	GAP	53	51	104	81.89	127		Rv3343c	PPE54	PPE family protein PPE54
3730696	0	C	Del	GAP	53	51	104	81.89	127		Rv3343c	PPE54	PPE family protein PPE54
3730697	0	C	Del	GAP	53	51	104	81.25	128		Rv3343c	PPE54	PPE family protein PPE54
3730698	0	C	Del	GAP	53	51	104	80	130		Rv3343c	PPE54	PPE family protein PPE54
3730699	0	C	Del	GAP	53	51	104	80	130		Rv3343c	PPE54	PPE family protein PPE54
3730700	0	A	Del	GAP	53	51	104	80	130		Rv3343c	PPE54	PPE family protein PPE54
3730701	0	C	Del	GAP	53	51	104	78.2	133		Rv3343c	PPE54	PPE family protein PPE54
3730702	0	A	Del	GAP	53	51	104	79.39	131		Rv3343c	PPE54	PPE family protein PPE54
3730703	0	T	Del	GAP	53	51	104	77.61	134		Rv3343c	PPE54	PPE family protein PPE54
3730704	0	T	Del	GAP	53	51	104	77.61	134		Rv3343c	PPE54	PPE family protein PPE54
3730705	0	A	Del	GAP	53	51	104	78.2	133		Rv3343c	PPE54	PPE family protein PPE54
3732114	0	G	SNP	T	96	87	181	98.39	186	Arg1608Arg (cgg/Agg)	Rv3343c	PPE54	PPE family protein PPE54
3732455	0	C	SNP	G	71	71	137	82.08	173	Gly1494Ala (ggg/gCg)	Rv3343c	PPE54	PPE family protein PPE54
3732517	0	A	SNP	G	79	60	137	75.96	183	Ile1473Ile (att/atC)	Rv3343c	PPE54	PPE family protein PPE54
3732525	0	A	SNP	T	79	61	139	77.78	180	Phe1471Ile (ttc/Atc)	Rv3343c	PPE54	PPE family protein PPE54
3732553	0	A	SNP	G	81	63	143	78.26	184	Ile1461Ile (att/atC)	Rv3343c	PPE54	PPE family protein PPE54
3732624	0	A	SNP	G	89	83	170	94.51	182	Leu1438Leu (ttg/Ctg)	Rv3343c	PPE54	PPE family protein PPE54
3735033	0	G	SNP	A	107	103	208	100	210	Pro635Ser (ccc/Tcc)	Rv3343c	PPE54	PPE family protein PPE54
3735802	0	C	SNP	G	80	95	173	99.43	176	Thr378Thr (acg/acC)	Rv3343c	PPE54	PPE family protein PPE54
3736024	0	A	SNP	G	75	66	135	100	141	Gly304Gly (ggt/ggC)	Rv3343c	PPE54	PPE family protein PPE54
3736628	0	T	SNP	G	118	117	232	100	235	Glu103Ala (gag/gCg)	Rv3343c	PPE54	PPE family protein PPE54
3737479	0	G	Del	GAP	44	65	117	94.78	115		Rv3344c	PE_PGRS49	PE-PGRS family protein PE_PGRS49
3737480	0	G	Del	GAP	44	65	117	99.09	110		Rv3344c	PE_PGRS49	PE-PGRS family protein PE_PGRS49
3737481	0	C	Del	GAP	44	65	117	99.09	110		Rv3344c	PE_PGRS49	PE-PGRS family protein PE_PGRS49
3737482	0	G	Del	GAP	44	65	117	96.46	113		Rv3344c	PE_PGRS49	PE-PGRS family protein PE_PGRS49
3737483	0	C	Del	GAP	44	65	117	98.2	111		Rv3344c	PE_PGRS49	PE-PGRS family protein PE_PGRS49
3737484	0	C	Del	GAP	44	65	117	98.2	111		Rv3344c	PE_PGRS49	PE-PGRS family protein PE_PGRS49
3737485	0	G	Del	GAP	44	65	117	97.32	112		Rv3344c	PE_PGRS49	PE-PGRS family protein PE_PGRS49
3737486	0	C	Del	GAP	44	65	117	97.32	112		Rv3344c	PE_PGRS49	PE-PGRS family protein PE_PGRS49
3737487	0	C	Del	GAP	44	65	117	98.2	111		Rv3344c	PE_PGRS49	PE-PGRS family protein PE_PGRS49
3737488	0	G	Del	GAP	44	65	117	97.32	112		Rv3344c	PE_PGRS49	PE-PGRS family protein PE_PGRS49
3737489	0	G	Del	GAP	44	65	117	99.09	110		Rv3344c	PE_PGRS49	PE-PGRS family protein PE_PGRS49
3737490	0	C	Del	GAP	44	65	117	98.2	111		Rv3344c	PE_PGRS49	PE-PGRS family protein PE_PGRS49
3737491	0	G	Del	GAP	44	65	117	96.46	113		Rv3344c	PE_PGRS49	PE-PGRS family protein PE_PGRS49
3737492	0	C	Del	GAP	44	65	117	97.32	112		Rv3344c	PE_PGRS49	PE-PGRS family protein PE_PGRS49
3737493	0	C	Del	GAP	44	65	117	97.32	112		Rv3344c	PE_PGRS49	PE-PGRS family protein PE_PGRS49
3737494	0	G	Del	GAP	44	65	117	97.32	112		Rv3344c	PE_PGRS49	PE-PGRS family protein PE_PGRS49
3737495	0	C	Del	GAP	44	65	117	97.32	112		Rv3344c	PE_PGRS49	PE-PGRS family protein PE_PGRS49
3737496	0	C	Del	GAP	44	65	117	99.09	110		Rv3344c	PE_PGRS49	PE-PGRS family protein PE_PGRS49
3737497	0	G	Del	GAP	44	65	117	96.46	113		Rv3344c	PE_PGRS49	PE-PGRS family protein PE_PGRS49
3737498	0	C	Del	GAP	44	65	117	98.2	111		Rv3344c	PE_PGRS49	PE-PGRS family protein PE_PGRS49
3737499	0	C	Del	GAP	44	65	117	98.2	111		Rv3344c	PE_PGRS49	PE-PGRS family protein PE_PGRS49
3737500	0	A	Del	GAP	44	65	117	95.61	114		Rv3344c	PE_PGRS49	PE-PGRS family protein PE_PGRS49
3737501	0	C	Del	GAP	44	65	117	95.61	114		Rv3344c	PE_PGRS49	PE-PGRS family protein PE_PGRS49
3737502	0	C	Del	GAP	43	65	117	97.3	111		Rv3344c	PE_PGRS49	PE-PGRS family protein PE_PGRS49
3738364	0	G	SNP	A	27	135	149	98.78	164	Arg1471Trp (cgg/Tgg)	Rv3345c	PE_PGRS50	PE-PGRS family protein PE_PGRS50
3738417	0	G	Del	GAP	14	116	128	96.3	135		Rv3345c	PE_PGRS50	PE-PGRS family protein PE_PGRS50
3739497	0	A	Del	GAP	138	119	223	88.93	289		Rv3345c	PE_PGRS50	PE-PGRS family protein PE_PGRS50
3739498	0	C	Del	GAP	138	119	223	89.24	288		Rv3345c	PE_PGRS50	PE-PGRS family protein PE_PGRS50
3739499	0	A	Del	GAP	138	119	223	90.18	285		Rv3345c	PE_PGRS50	PE-PGRS family protein PE_PGRS50
3739500	0	C	Del	GAP	138	118	223	89.2	287		Rv3345c	PE_PGRS50	PE-PGRS family protein PE_PGRS50
3739501	0	C	Del	GAP	138	118	223	89.82	285		Rv3345c	PE_PGRS50	PE-PGRS family protein PE_PGRS50
3739502	0	G	Del	GAP	138	118	223	89.82	285		Rv3345c	PE_PGRS50	PE-PGRS family protein PE_PGRS50
3739503	0	C	Del	GAP	138	118	223	90.14	284		Rv3345c	PE_PGRS50	PE-PGRS family protein PE_PGRS50
3739504	0	C	Del	GAP	138	118	223	96.6	265		Rv3345c	PE_PGRS50	PE-PGRS family protein PE_PGRS50
3739505	0	A	Del	GAP	138	121	225	97.74	265		Rv3345c	PE_PGRS50	PE-PGRS family protein PE_PGRS50
3740181	0	T	SNP	C	126	161	279	98.63	291	Asn865Ser (aat/aGt)	Rv3345c	PE_PGRS50	PE-PGRS family protein PE_PGRS50
3741240	0	C	SNP	T	154	127	274	98.6	285	Gly512Asp (ggt/gAt)	Rv3345c	PE_PGRS50	PE-PGRS family protein PE_PGRS50
3746409	0	A	SNP	G	77	96	170	100	173	Leu2259Pro (ctg/cCg)	Rv3347c	PPE55	PPE family protein PPE55
3748191	0	G	SNP	A	93	86	176	98.35	182	Pro1665Leu (ccc/cTc)	Rv3347c	PPE55	PPE family protein PPE55
3749653	0	G	SNP	A	88	86	172	100	174	Gln1178_ (caa/Taa)	Rv3347c	PPE55	PPE family protein PPE55
3750177	0	A	SNP	T	83	72	152	100	155	Phe1003Tyr (ttc/tAc)	Rv3347c	PPE55	PPE family protein PPE55
3750178	0	A	SNP	C	79	72	151	98.69	153	Phe1003Val (ttc/Gtc)	Rv3347c	PPE55	PPE family protein PPE55
3750185	0	C	SNP	G	79	72	149	98.69	153	Ser1000Ser (tcg/tcC)	Rv3347c	PPE55	PPE family protein PPE55
3750187	0	A	SNP	T	77	71	147	98.67	150	Ser1000Thr (tcg/Acg)	Rv3347c	PPE55	PPE family protein PPE55
3750188	0	C	SNP	G	77	73	150	98.04	153	Met999Ile (atg/atC)	Rv3347c	PPE55	PPE family protein PPE55
3750193	0	G	SNP	A	83	75	156	100	158	Leu998Phe (ctc/Ttc)	Rv3347c	PPE55	PPE family protein PPE55
3750205	0	C	SNP	T	98	88	184	100	186	Asp994Asn (gac/Aac)	Rv3347c	PPE55	PPE family protein PPE55
3750209	0	A	SNP	G	95	85	178	98.9	182	Asn992Asn (aat/aaC)	Rv3347c	PPE55	PPE family protein PPE55
3750210	0	T	SNP	G	95	86	180	98.91	183	Asn992Thr (aat/aCt)	Rv3347c	PPE55	PPE family protein PPE55
3750407	0	G	SNP	C	101	120	219	100	221	Gly926Gly (ggc/ggG)	Rv3347c	PPE55	PPE family protein PPE55
3750417	0	A	SNP	T	107	116	219	99.55	224	Phe923Tyr (ttc/tAc)	Rv3347c	PPE55	PPE family protein PPE55
3750421	0	T	SNP	C	99	119	215	99.09	220	Ser922Gly (agc/Ggc)	Rv3347c	PPE55	PPE family protein PPE55
3750584	0	G	SNP	A	102	109	206	97.24	217	Asn867Asn (aac/aaT)	Rv3347c	PPE55	PPE family protein PPE55
3752003	0	G	SNP	C	84	76	158	97.56	164	Val394Val (gtc/gtG)	Rv3347c	PPE55	PPE family protein PPE55
3752006	0	G	SNP	A	85	74	158	98.76	161	Asn393Asn (aac/aaT)	Rv3347c	PPE55	PPE family protein PPE55
3752007	0	T	SNP	C	84	74	158	98.75	160	Asn393Ser (aac/aGc)	Rv3347c	PPE55	PPE family protein PPE55
3752008	0	T	SNP	C	85	74	153	98.15	162	Asn393Asp (aac/Gac)	Rv3347c	PPE55	PPE family protein PPE55
3752012	0	C	SNP	G	85	76	160	98.77	163	Pro391Pro (ccg/ccC)	Rv3347c	PPE55	PPE family protein PPE55
3752207	0	A	SNP	G	105	102	207	100	207	Ile326Ile (att/atC)	Rv3347c	PPE55	PPE family protein PPE55
3753116	0	C	SNP	T	96	157	251	98.44	257	Pro23Pro (ccg/ccA)	Rv3347c	PPE55	PPE family protein PPE55
3753164	0	T	SNP	G	86	125	211	99.53	212	Pro7Pro (cca/ccC)	Rv3347c	PPE55	PPE family protein PPE55
3753629	1	T	Ins	G	97	105	202	91.4	202
3753629	2	T	Ins	C	97	105	202	91.4	202
3758999	0	C	SNP	T	81	91	166	99.42	173	Gly2702Ser (ggt/Agt)	Rv3350c	PPE56	PPE family protein PPE56
3759117	0	C	SNP	G	103	82	184	98.93	187	Val2662Val (gtg/gtC)	Rv3350c	PPE56	PPE family protein PPE56
3763510	0	G	SNP	A	92	92	178	100	184	Pro1198Leu (ccg/cTg)	Rv3350c	PPE56	PPE family protein PPE56
3763724	0	A	SNP	G	78	66	142	100	144	Phe1127Leu (ttc/Ctc)	Rv3350c	PPE56	PPE family protein PPE56
3770675	0	G	SNP	C	100	96	194	100	196
3771009	0	T	SNP	G	89	85	172	100	174	Ser79Ser (tct/tcG)	Rv3357	relJ	antitoxin RelJ
3772834	0	A	Del	GAP	112	105	213	98.64	220		Rv3360	-	hypothetical protein
3774145	0	T	SNP	G	108	106	214	100	214	Lys120Asn (aaa/aaC)	Rv3363c	-	hypothetical protein
3779533	0	C	SNP	A	128	128	244	98.08	261	Ala322Ala (gcc/gcA)	Rv3367	PE_PGRS51	PE-PGRS family protein PE_PGRS51
3787466	0	G	SNP	C	94	92	183	100	186	Glu385Gln (gag/Cag)	Rv3372	otsB2	trehalose 6-phosphate phosphatase
3792187	0	C	SNP	A	103	100	199	99.02	205	Gly56Val (gga/gTa)	Rv3377c	-	type B diterpene cyclase
3794867	1	C	Ins	C	108	98	206	94.5	207		Rv3379c	dxs2	1-deoxy-D-xylulose 5-phosphate synthase
3794867	2	C	Ins	A	108	99	207	94.95	207		Rv3379c	dxs2	1-deoxy-D-xylulose 5-phosphate synthase
3798095	0	A	SNP	C	106	102	205	100	208	Val132Gly (gtc/gGc)	Rv3383c	idsB	polyprenyl synthetase IdsB
3799512	0	C	SNP	T	103	103	204	99.52	207	Ala42Thr (gcg/Acg)	Rv3384c	vapC46	ribonuclease VapC46
3815477	0	G	SNP	T	102	107	206	100	209	Ala210Ala (gcc/gcA)	Rv3398c	idsA1	multifunctional dimethylallyltransferase/geranyltranstransferase/farnesylt ranstransferase
3817117	0	C	SNP	A	90	90	177	100	180	Ala330Glu (gcg/gAg)	Rv3399	-	S-adenosylmethionine-dependentmethyltransferase
3821503	0	A	SNP	C	90	80	168	98.84	172	Leu130Arg (cta/cGa)	Rv3402c	-	hypothetical protein
3821845	0	G	SNP	T	84	109	187	100	193	Ala16Glu (gca/gAa)	Rv3402c	-	hypothetical protein
3823159	0	A	SNP	T	89	102	189	100	191	Val235Val (gtt/gtA)	Rv3403c	-	hypothetical protein
3826684	0	C	SNP	T	105	106	204	100	211	Ser46Leu (tcg/tTg)	Rv3408	vapC47	ribonuclease VapC47
3829770	0	T	SNP	C	94	95	187	99.47	190	Pro47Pro (cca/ccG)	Rv3410c	guaB3	oxidoreductase
3830695	0	A	SNP	G	103	96	195	100	199	Ala275Ala (gct/gcC)	Rv3411c	guaB2	inosine-5'-monophosphate dehydrogenase
3833436	0	A	SNP	C	118	112	226	99.14	232	Cys81Gly (tgc/Ggc)	Rv3414c	sigD	ECF RNA polymerase sigma factor SigD
3838871	0	A	SNP	G	132	89	218	99.55	222	Ala64Ala (gct/gcC)	Rv3420c	rimI	ribosomal-protein-alanine acetyltransferase RimI
3842620	0	A	SNP	G	101	102	199	100	203	Thr128Ala (act/Gct)	Rv3425	PPE57	PPE family protein PPE57
3842625	0	A	SNP	G	102	103	201	100	205	Pro129Pro (cca/ccG)	Rv3425	PPE57	PPE family protein PPE57
3843408	0	G	Del	GAP	118	96	210	97.72	219		Rv3426	PPE58	PPE family protein PPE58
3844757	0	C	Del	GAP	120	104	222	95.32	235		Rv3428c	-	transposase
3844992	0	T	SNP	A	121	106	226	100	227	Ser327Cys (agc/Tgc)	Rv3428c	-	transposase
3845244	0	C	SNP	T	90	126	215	99.54	217	Gly243Arg (ggg/Agg)	Rv3428c	-	transposase
3845695	0	C	SNP	T	107	95	200	100	202	Arg92Arg (cgg/cgA)	Rv3428c	-	transposase
3851887	0	A	SNP	C	143	127	265	99.26	272	Ser443Ala (tcg/Gcg)	Rv3433c	-	bifunctional ADP-dependent (S)-NAD(P)H-hydrate dehydratase/NAD(P)H-hydrate epimerase
3851888	0	T	SNP	C	145	133	273	99.29	280	Ala442Ala (gca/gcG)	Rv3433c	-	bifunctional ADP-dependent (S)-NAD(P)H-hydrate dehydratase/NAD(P)H-hydrate epimerase
3859893	0	C	SNP	T	110	123	230	99.57	234	Glu28Glu (gag/gaA)	Rv3440c	-	hypothetical protein
3860216	0	G	SNP	A	81	104	182	100	185	Ala385Ala (gcc/gcT)	Rv3441c	mrsA	phosphoglucosamine mutase
[truncated: 251 more rows]
