# Supplementary material for: Novel Mutations in Putative Nicotinic Acid Phosphoribosyltransferases of Mycobacterium tuberculosis and Their Effect on Protein Thermodynamic Properties
Source: Polymers (Basel). 2022 Apr 18;14(8):1623. doi: 10.3390/polym14081623 (PMC9031469; doi:10.3390/polym14081623)
Supplement: Supplementary file 1 [file polymers-14-01623-s001.zip › Supplementary files S1/763.xlsx]

## Sheet: 763
#Pos	Insindex	Ref	Type	Allel	CovFor	CovRev	Qual20	Freq	Cov	Subst	Gene	GeneName	Product	ResistanceSNP	PhyloSNP	InterestingRegion
1849	0	C	SNP	A	88	77	162	98.21	168
1977	0	A	SNP	G	105	75	178	100	180
4013	0	T	SNP	C	105	90	194	100	195	Ile245Thr (atc/aCc)	Rv0003	recF	DNA replication/repair protein RecF
7362	0	G	SNP	C	146	99	243	100	245	Glu21Gln (gag/Cag)	Rv0006	gyrA	DNA gyrase subunit A			fluoroquinolones (FQ)
7585	0	G	SNP	C	96	125	217	100	221	Ser95Thr (agc/aCc)	Rv0006	gyrA	DNA gyrase subunit A		phylo (not H37Rv)	fluoroquinolones (FQ)
9304	0	G	SNP	A	99	90	184	100	189	Gly668Asp (ggc/gAc)	Rv0006	gyrA	DNA gyrase subunit A			fluoroquinolones (FQ)
11820	0	C	SNP	G	108	81	188	97.42	194
11879	0	A	SNP	G	130	93	220	100	223	Ser145Pro (tcc/Ccc)	Rv0008c	-	cell wall synthesis protein CwsA
14785	0	T	SNP	C	102	119	221	100	221	Cys233Arg (tgc/Cgc)	Rv0012	-	membrane protein
14861	0	G	SNP	T	102	108	206	97.67	215	Gly258Val (ggc/gTc)	Rv0012	-	membrane protein
15117	0	C	SNP	G	91	96	184	99.47	188	Ile68Met (atc/atG)	Rv0013	trpG	anthranilate synthase component II
16119	0	C	SNP	A	91	111	199	97.12	208	Arg451Leu (cgc/cTc)	Rv0014c	pknB	serine/threonine-protein kinase PknB
16790	0	T	SNP	C	85	105	187	97.94	194	Gln227Gln (caa/caG)	Rv0014c	pknB	serine/threonine-protein kinase PknB
17654	0	T	SNP	G	117	98	212	95.56	225	Gln370Pro (cag/cCg)	Rv0015c	pknA	serine/threonine-protein kinase PknA
17657	0	T	SNP	C	113	96	204	95.87	218	Gln369Arg (cag/cGg)	Rv0015c	pknA	serine/threonine-protein kinase PknA
21795	0	G	SNP	A	102	99	187	99.01	203	Pro463Ser (ccg/Tcg)	Rv0018c	pstP	phosphoserine/threonine phosphatase PstP
24699	0	C	Del	GAP	93	81	167	77.68	224		Rv0020c	fhaA	FHA domain-containing protein FhaA
24700	0	C	Del	GAP	93	81	167	78.38	222		Rv0020c	fhaA	FHA domain-containing protein FhaA
24701	0	G	Del	GAP	93	81	167	78.38	222		Rv0020c	fhaA	FHA domain-containing protein FhaA
24702	0	C	Del	GAP	93	81	167	79.09	220		Rv0020c	fhaA	FHA domain-containing protein FhaA
24703	0	G	Del	GAP	93	81	167	79.45	219		Rv0020c	fhaA	FHA domain-containing protein FhaA
24704	0	T	Del	GAP	93	81	167	80.18	217		Rv0020c	fhaA	FHA domain-containing protein FhaA
24705	0	T	Del	GAP	93	81	167	80.93	215		Rv0020c	fhaA	FHA domain-containing protein FhaA
24706	0	G	Del	GAP	93	81	167	82.08	212		Rv0020c	fhaA	FHA domain-containing protein FhaA
24707	0	C	Del	GAP	93	81	167	83.65	208		Rv0020c	fhaA	FHA domain-containing protein FhaA
24708	0	T	Del	GAP	93	81	167	83.25	209		Rv0020c	fhaA	FHA domain-containing protein FhaA
24709	0	C	Del	GAP	93	81	167	84.06	207		Rv0020c	fhaA	FHA domain-containing protein FhaA
24710	0	G	Del	GAP	93	81	167	84.47	206		Rv0020c	fhaA	FHA domain-containing protein FhaA
24711	0	G	Del	GAP	93	81	167	84.88	205		Rv0020c	fhaA	FHA domain-containing protein FhaA
24712	0	G	Del	GAP	93	81	167	86.14	202		Rv0020c	fhaA	FHA domain-containing protein FhaA
24713	0	G	Del	GAP	93	81	167	85.71	203		Rv0020c	fhaA	FHA domain-containing protein FhaA
24714	0	T	Del	GAP	93	81	167	86.57	201		Rv0020c	fhaA	FHA domain-containing protein FhaA
24715	0	A	Del	GAP	93	81	167	87.88	198		Rv0020c	fhaA	FHA domain-containing protein FhaA
24716	0	A	Del	GAP	93	81	167	88.32	197		Rv0020c	fhaA	FHA domain-containing protein FhaA
25501	0	C	SNP	A	104	102	197	96.71	213
25610	0	G	SNP	C	112	99	209	97.69	216
26959	0	C	SNP	G	124	108	229	100	232
28367	0	T	Del	GAP	117	112	225	95.82	239		Rv0024	-	NLP/P60 family protein
33915	0	G	SNP	T	118	110	227	98.7	231
34044	0	T	SNP	C	98	132	229	100	230
35608	0	C	SNP	T	108	104	210	98.15	216	Ala438Ala (gcc/gcT)	Rv0032	bioF2	8-amino-7-oxononanoate synthase
36008	0	G	SNP	C	116	113	223	98.71	232	Asp572His (gac/Cac)	Rv0032	bioF2	8-amino-7-oxononanoate synthase
37031	0	C	SNP	G	112	109	219	100	221	Ala55Ala (gcc/gcG)	Rv0034	-	hypothetical protein
37305	0	C	SNP	G	98	103	197	97.1	207	Ser16Trp (tcg/tGg)	Rv0035	fadD34	fatty-acid--CoA ligase FadD34
37334	0	A	SNP	T	94	114	201	97.65	213	Thr26Ser (act/Tct)	Rv0035	fadD34	fatty-acid--CoA ligase FadD34
39158	0	C	SNP	G	129	90	217	97.77	224	Arg224Arg (cgg/cgC)	Rv0036c	-	hypothetical protein
42281	0	C	SNP	A	120	141	259	98.86	264	Cys24Phe (tgc/tTc)	Rv0039c	-	transmembrane protein
42967	0	G	SNP	C	113	106	215	100	219	Pro133Pro (ccc/ccG)	Rv0040c	mtc28	hypothetical protein
44768	0	A	SNP	G	87	79	164	95.95	173	Arg403Gly (agg/Ggg)	Rv0041	leuS	leucine--tRNA ligase
48503	0	T	SNP	C	109	103	212	99.53	213	Arg175Arg (cga/cgG)	Rv0044c	-	oxidoreductase
49360	0	C	SNP	T	113	104	213	98.64	220	Val194Ile (gtc/Atc)	Rv0045c	-	hydrolase
49691	0	C	Del	GAP	113	106	219	94.81	231		Rv0045c	-	hydrolase
49692	0	C	Del	GAP	113	107	220	97.35	226		Rv0045c	-	hydrolase
50557	0	T	SNP	C	83	86	166	100	169	Arg190Gly (agg/Ggg)	Rv0046c	ino1	inositol-3-phosphate synthase
51949	0	A	SNP	G	106	97	200	100	203	Val250Ala (gtc/gCc)	Rv0048c	-	membrane protein
52127	0	T	SNP	C	116	105	218	98.66	224	Thr191Ala (acc/Gcc)	Rv0048c	-	membrane protein
53163	0	C	SNP	T	108	97	204	97.62	210	Gly111Gly (ggc/ggT)	Rv0049	-	hypothetical protein
54394	0	A	SNP	G	106	97	202	100	203	Ala244Ala (gca/gcG)	Rv0050	ponA1	bifunctional penicillin-insensitive transglycosylase/penicillin-sensitive transpeptidase
55540	1	G	Ins	C	96	78	174	89.23	174		Rv0050	ponA1	bifunctional penicillin-insensitive transglycosylase/penicillin-sensitive transpeptidase
55540	2	G	Ins	C	96	78	174	89.23	174		Rv0050	ponA1	bifunctional penicillin-insensitive transglycosylase/penicillin-sensitive transpeptidase
55540	3	G	Ins	G	96	78	174	89.23	174		Rv0050	ponA1	bifunctional penicillin-insensitive transglycosylase/penicillin-sensitive transpeptidase
55540	4	G	Ins	C	96	78	174	89.23	174		Rv0050	ponA1	bifunctional penicillin-insensitive transglycosylase/penicillin-sensitive transpeptidase
55540	5	G	Ins	C	95	78	173	88.72	174		Rv0050	ponA1	bifunctional penicillin-insensitive transglycosylase/penicillin-sensitive transpeptidase
55540	6	G	Ins	G	96	78	174	89.23	174		Rv0050	ponA1	bifunctional penicillin-insensitive transglycosylase/penicillin-sensitive transpeptidase
55540	7	G	Ins	C	96	78	174	89.23	174		Rv0050	ponA1	bifunctional penicillin-insensitive transglycosylase/penicillin-sensitive transpeptidase
55540	8	G	Ins	C	96	78	174	89.23	174		Rv0050	ponA1	bifunctional penicillin-insensitive transglycosylase/penicillin-sensitive transpeptidase
55540	9	G	Ins	T	95	78	173	88.72	174		Rv0050	ponA1	bifunctional penicillin-insensitive transglycosylase/penicillin-sensitive transpeptidase
55553	0	C	SNP	T	92	85	174	96.2	184	Pro631Ser (ccg/Tcg)	Rv0050	ponA1	bifunctional penicillin-insensitive transglycosylase/penicillin-sensitive transpeptidase
62049	0	A	SNP	G	118	97	209	100	215	Arg552Gly (agg/Ggg)	Rv0058	dnaB	replicative DNA helicase
63146	0	G	SNP	T	82	108	187	98.96	192
65150	0	C	SNP	T	99	111	202	98.13	214	Trp67_ (tgg/tgA)	Rv0061c	-	hypothetical protein
66569	0	G	SNP	T	113	111	218	99.56	225	Ala340Ser (gcc/Tcc)	Rv0062	celA1	cellulase CelA
68337	1	T	Ins	C	95	92	187	90.34	187		Rv0063	-	oxidoreductase
69989	0	G	SNP	A	91	107	190	100	198	Gly457Asp (ggt/gAt)	Rv0064	-	transmembrane protein
70267	0	G	SNP	T	99	107	202	99.04	208	Val550Phe (gtc/Ttc)	Rv0064	-	transmembrane protein
70816	0	A	SNP	G	87	92	178	100	179	Asn733Asp (aac/Gac)	Rv0064	-	transmembrane protein
71336	0	G	SNP	C	109	103	203	100	212	Arg906Pro (cgc/cCc)	Rv0064	-	transmembrane protein
75233	0	C	SNP	A	97	117	211	99.53	215
75940	0	G	SNP	C	109	107	213	99.54	217	Val214Leu (gtg/Ctg)	Rv0068	-	oxidoreductase
79480	0	T	SNP	C	115	84	197	98.51	202
83737	0	G	SNP	C	95	83	173	97.27	183	Val330Val (gtg/gtC)	Rv0074	-	hypothetical protein
87468	0	C	SNP	T	106	86	191	97.96	196	Glu112Lys (gag/Aag)	Rv0078A	-	hypothetical protein
92199	0	T	SNP	G	114	122	235	100	236	Thr600Thr (act/acG)	Rv0083	-	oxidoreductase
94388	0	G	SNP	A	101	93	191	96.52	201	Gly146Gly (ggg/ggA)	Rv0086	hycQ	hydrogenase HycQ
96894	0	C	SNP	T	113	91	201	98.55	207
97350	0	A	SNP	C	81	107	182	96.41	195	Arg142Arg (agg/Cgg)	Rv0088	-	polyketide cyclase/dehydrase
99163	0	C	Del	GAP	87	95	180	89.22	204		Rv0090	-	membrane protein
99164	0	G	Del	GAP	87	95	180	90.1	202		Rv0090	-	membrane protein
99165	0	G	Del	GAP	87	95	180	90.55	201		Rv0090	-	membrane protein
99166	0	T	Del	GAP	87	95	180	98.91	184		Rv0090	-	membrane protein
99167	0	G	Del	GAP	87	95	180	98.91	184		Rv0090	-	membrane protein
99168	0	T	Del	GAP	87	95	180	98.91	184		Rv0090	-	membrane protein
99169	0	G	Del	GAP	87	95	180	98.91	184		Rv0090	-	membrane protein
99170	0	C	Del	GAP	87	95	180	98.91	184		Rv0090	-	membrane protein
99171	0	G	Del	GAP	87	95	180	98.91	184		Rv0090	-	membrane protein
101539	0	C	SNP	T	117	106	217	96.12	232	Gly319Gly (ggc/ggT)	Rv0092	ctpA	cation transporter ATPase A
103744	0	A	Del	GAP	59	68	124	85.81	148		Rv0094c	-	hypothetical protein
103745	0	G	Del	GAP	59	67	124	85.71	147		Rv0094c	-	hypothetical protein
103746	0	G	Del	GAP	59	67	124	86.3	146		Rv0094c	-	hypothetical protein
103747	0	A	Del	GAP	59	67	124	85.71	147		Rv0094c	-	hypothetical protein
103748	0	A	Del	GAP	59	67	124	84.56	149		Rv0094c	-	hypothetical protein
103749	0	T	Del	GAP	59	66	123	83.89	149		Rv0094c	-	hypothetical protein
103752	1	T	Ins	A	58	67	125	83.33	125		Rv0094c	-	hypothetical protein
103752	2	T	Ins	G	58	67	125	83.33	125		Rv0094c	-	hypothetical protein
103752	3	T	Ins	C	58	67	125	83.33	125		Rv0094c	-	hypothetical protein
103752	4	T	Ins	A	58	67	125	83.33	125		Rv0094c	-	hypothetical protein
103752	5	T	Ins	G	58	67	125	83.33	125		Rv0094c	-	hypothetical protein
103752	6	T	Ins	C	58	67	125	83.33	125		Rv0094c	-	hypothetical protein
103752	7	T	Ins	T	58	67	125	83.33	125		Rv0094c	-	hypothetical protein
103752	8	T	Ins	T	58	66	124	82.67	125		Rv0094c	-	hypothetical protein
103752	9	T	Ins	C	58	67	125	83.33	125		Rv0094c	-	hypothetical protein
103756	0	G	SNP	T	60	67	126	83.01	153	Pro303His (ccc/cAc)	Rv0094c	-	hypothetical protein
104962	0	G	SNP	A	12	4	16	88.89	18	Ala85Val (gcg/gTg)	Rv0095c	-	hypothetical protein
105011	0	G	SNP	A	39	7	45	95.83	48	Leu69Leu (ctg/Ttg)	Rv0095c	-	hypothetical protein
105021	0	G	SNP	A	47	13	59	93.75	64	Ser65Ser (tcc/tcT)	Rv0095c	-	hypothetical protein
105045	0	G	SNP	C	61	33	92	95.92	98	Asp57Glu (gac/gaG)	Rv0095c	-	hypothetical protein
105139	0	C	SNP	A	84	81	165	97.06	170	Gly26Val (ggg/gTg)	Rv0095c	-	hypothetical protein
105736	0	T	SNP	C	132	113	244	99.59	246	Val138Ala (gtc/gCc)	Rv0096	PPE1	PPE family protein PPE1
116000	0	T	SNP	G	99	107	204	99.52	207	Val2000Val (gtt/gtG)	Rv0101	nrp	peptide synthetase Nrp
122109	0	A	SNP	G	101	100	199	99.5	202	Leu22Ser (ttg/tCg)	Rv0103c	ctpB	cation-transporter P-type ATPase B
123454	0	C	SNP	T	81	111	188	98.46	195	Gln380_ (caa/Taa)	Rv0104	-	hypothetical protein
123520	0	T	SNP	C	93	100	191	98.47	196	Tyr402His (tat/Cat)	Rv0104	-	hypothetical protein
125830	1	G	Ins	A	101	89	190	95.48	190		Rv0107c	ctpI	cation-transporter ATPase I
131174	1	T	Ins	G	115	81	196	94.23	196
132417	0	C	SNP	G	122	118	237	100	240	Arg346Gly (cgc/Ggc)	Rv0109	PE_PGRS1	PE-PGRS family protein PE_PGRS1
132577	0	C	SNP	T	113	113	219	96.17	235	Ala399Val (gct/gTt)	Rv0109	PE_PGRS1	PE-PGRS family protein PE_PGRS1
133839	0	C	SNP	T	106	84	189	100	190
135329	0	C	SNP	T	107	103	200	98.59	213	Pro460Pro (ccc/ccT)	Rv0111	-	transmembrane acyltransferase
139297	0	G	SNP	T	110	93	196	96.21	211	Gly262Val (ggc/gTc)	Rv0115	hddA	D-alpha-D-heptose-7-phosphate kinase HddA
141623	0	G	SNP	A	88	117	203	96.7	212	Asp142Asn (gat/Aat)	Rv0117	oxyS	oxidative stress response regulatory protein OxyS
143207	0	T	SNP	C	127	130	255	99.23	259	Ser224Gly (agc/Ggc)	Rv0118c	oxcA	oxalyl-CoA decarboxylase OxcA
146087	0	T	SNP	C	91	100	191	100	191	Asn562Ser (aat/aGt)	Rv0120c	fusA2	elongation factor G
146236	0	C	SNP	G	82	88	165	96.05	177	Ala512Ala (gcg/gcC)	Rv0120c	fusA2	elongation factor G
147262	0	G	SNP	T	125	93	217	95.61	228	Asp170Glu (gac/gaA)	Rv0120c	fusA2	elongation factor G
154283	0	T	SNP	C	107	80	186	98.94	189	Ser18Pro (tcg/Ccg)	Rv0127	mak	maltokinase
162152	0	T	Del	GAP	85	92	166	95.16	186		Rv0134	ephF	epoxide hydrolase EphF
163705	0	C	SNP	T	92	80	165	95.56	180	Pro114Ser (cct/Tct)	Rv0136	cyp138	cytochrome P450 Cyp138
163706	0	C	SNP	T	91	77	165	95.45	176	Pro114Leu (cct/cTt)	Rv0136	cyp138	cytochrome P450 Cyp138
166565	0	A	SNP	G	88	106	186	97	200	Ile247Val (atc/Gtc)	Rv0139	-	oxidoreductase
177857	0	G	SNP	A	110	89	197	100	199	Leu485Leu (ctg/Ttg)	Rv0151c	PE1	PE family protein PE1
182824	0	G	SNP	A	104	102	203	97.63	211	Ile125Ile (atc/atT)	Rv0154c	fadE2	acyl-CoA dehydrogenase FadE2
183091	0	C	SNP	G	106	122	223	97.44	234	Pro36Pro (ccg/ccC)	Rv0154c	fadE2	acyl-CoA dehydrogenase FadE2
188800	0	T	SNP	C	102	126	226	100	228	Thr14Ala (acg/Gcg)	Rv0159c	PE3	PE family protein PE3
190816	0	A	SNP	C	100	91	188	96.95	197	Ser70Ser (tca/tcC)	Rv0161	-	oxidoreductase
194305	1	C	Ins	G	106	95	201	93.93	201		Rv0165c	mce1R	transcriptional regulator Mce1R
194305	2	C	Ins	G	106	95	201	93.93	201		Rv0165c	mce1R	transcriptional regulator Mce1R
194681	0	G	SNP	C	99	113	212	100	212	Leu45Leu (ctc/ctG)	Rv0165c	mce1R	transcriptional regulator Mce1R
195682	0	C	SNP	G	97	111	205	94.98	219	Val230Val (gtc/gtG)	Rv0166	fadD5	fatty-acid--CoA ligase FadD5
196642	0	C	SNP	T	98	101	195	100	199	Asn550Asn (aac/aaT)	Rv0166	fadD5	fatty-acid--CoA ligase FadD5
199470	0	T	SNP	G	103	122	223	97.83	230	Ser313Ala (tcc/Gcc)	Rv0169	mce1A	Mce family protein Mce1A
203038	0	T	SNP	C	90	79	169	95.48	177	Ile188Thr (atc/aCc)	Rv0172	mce1D	Mce family protein Mce1D
204094	0	G	SNP	T	101	107	204	99.05	210	Val10Val (gtg/gtT)	Rv0173	lprK	Mce family lipoprotein LprK
206339	0	T	SNP	C	105	107	211	99.07	214	Leu370Pro (ctg/cCg)	Rv0174	mce1F	Mce family protein Mce1F
206481	0	C	SNP	G	108	82	189	92.23	206	Pro417Pro (ccc/ccG)	Rv0174	mce1F	Mce family protein Mce1F
206484	0	G	SNP	T	101	91	185	92.75	207	Gly418Gly (ggg/ggT)	Rv0174	mce1F	Mce family protein Mce1F
208590	0	A	SNP	C	108	95	201	99.02	205	Arg58Arg (cga/cgC)	Rv0177	-	Mce associated protein
213147	0	C	SNP	A	108	110	216	97.76	223	Asp332Tyr (gac/Tac)	Rv0182c	sigG	ECF RNA polymerase sigma factor SigG
213281	0	C	SNP	T	107	93	198	98.52	203	Gly287Asp (ggc/gAc)	Rv0182c	sigG	ECF RNA polymerase sigma factor SigG
215977	0	C	SNP	T	97	95	190	97.46	197	Ala88Val (gcg/gTg)	Rv0185	-	hypothetical protein
217201	0	T	SNP	C	100	104	197	98.08	208	Asn311Asn (aat/aaC)	Rv0186	bglS	beta-glucosidase BglS
222925	0	G	SNP	A	92	138	227	98.71	233	Ala213Thr (gct/Act)	Rv0191	-	MFS-type transporter
223942	0	T	SNP	C	124	129	252	100	253	Ser127Pro (tcg/Ccg)	Rv0192	-	hypothetical protein
225323	0	T	SNP	C	102	120	221	100	222	Lys417Glu (aag/Gag)	Rv0193c	-	hypothetical protein
227098	0	T	SNP	C	116	106	219	100	222	Met74Thr (atg/aCg)	Rv0194	-	multidrug ABC transporter ATPase/permease
230170	0	C	SNP	T	70	77	145	96.08	153	Pro1098Leu (ccc/cTc)	Rv0194	-	multidrug ABC transporter ATPase/permease
230576	1	G	Ins	T	93	76	169	93.89	169
231114	0	C	SNP	G	102	108	208	100	210	Ala72Ala (gcc/gcG)	Rv0195	-	two component transcriptional regulator
234477	0	T	SNP	G	75	90	160	100	165	Tyr749_ (tat/taG)	Rv0197	-	oxidoreductase
234496	1	C	Ins	G	72	84	156	95.71	156		Rv0197	-	oxidoreductase
234496	2	C	Ins	T	72	83	155	95.09	156		Rv0197	-	oxidoreductase
249522	0	T	SNP	C	114	106	214	98.65	223	Val162Ala (gtg/gCg)	Rv0209	-	hypothetical protein
251575	0	G	SNP	A	79	124	196	98.07	207	Ala486Thr (gcg/Acg)	Rv0210	-	hypothetical protein
256887	0	A	SNP	G	93	96	184	96.92	195	Tyr275Cys (tac/tGc)	Rv0214	fadD4	fatty-acid--CoA ligase FadD4
261869	0	T	SNP	C	143	118	257	100	261	Cys316Arg (tgt/Cgt)	Rv0218	-	transmembrane protein
262268	0	A	SNP	T	106	99	205	99.51	206	Ala5Ala (gca/gcT)	Rv0219	-	transmembrane protein
264129	0	G	SNP	A	107	86	192	98.47	196	Met21Ile (atg/atA)	Rv0221	-	diacyglycerol O-acyltransferase
265554	0	A	SNP	C	109	96	203	100	205	Val16Val (gta/gtC)	Rv0222	echA1	enoyl-CoA hydratase EchA1
267751	0	G	SNP	C	107	102	204	97.66	214	Ala5Gly (gcc/gGc)	Rv0223c	-	aldehyde dehydrogenase
270430	0	G	SNP	C	109	118	223	96.6	235	Pro379Ala (cct/Gct)	Rv0226c	-	transmembrane protein
278021	0	T	SNP	C	92	102	190	98.98	196	Arg41Arg (cgt/cgC)	Rv0232	-	transcriptional regulator
278681	0	C	SNP	G	111	115	225	99.56	227	His33Asp (cat/Gat)	Rv0233	nrdB	ribonucleoside-diphosphate reductase subunit beta NrdB
282892	0	C	SNP	T	129	101	226	97.05	237	Thr1320Thr (acg/acA)	Rv0236c	aftD	alpha-(1->3)-arabinofuranosyltransferase
283610	0	G	SNP	A	106	121	217	97.01	234	Ala1081Val (gcc/gTc)	Rv0236c	aftD	alpha-(1->3)-arabinofuranosyltransferase
283614	0	T	SNP	C	112	126	235	100	238	Ser1080Gly (agc/Ggc)	Rv0236c	aftD	alpha-(1->3)-arabinofuranosyltransferase
285772	0	A	SNP	C	113	120	230	100	233	Pro360Pro (cct/ccG)	Rv0236c	aftD	alpha-(1->3)-arabinofuranosyltransferase
285871	0	A	SNP	G	133	97	225	100	230	Val327Val (gtt/gtC)	Rv0236c	aftD	alpha-(1->3)-arabinofuranosyltransferase
288260	0	C	SNP	T	79	85	159	98.2	167	Leu359Leu (ctg/Ttg)	Rv0237	lpqI	lipoprotein LpqI
293628	1	A	Ins	C	76	101	177	91.71	177
295731	0	T	SNP	C	88	77	164	97.63	169
296312	0	C	SNP	T	73	83	154	96.89	161	Ser103Phe (tcc/tTc)	Rv0245	-	oxidoreductase
304923	0	A	SNP	G	99	107	203	100	206	Lys686Lys (aaa/aaG)	Rv0252	nirB	nitrite reductase large subunit NirB
305188	0	G	SNP	T	116	96	212	98.15	216	Val775Leu (gtg/Ttg)	Rv0252	nirB	nitrite reductase large subunit NirB
310973	0	G	SNP	A	110	109	210	99.55	220	Ala182Val (gcg/gTg)	Rv0259c	-	hypothetical protein
311613	0	G	SNP	T	88	100	183	100	188	Val349Val (gtc/gtA)	Rv0260c	-	transcriptional regulator
311889	0	C	SNP	T	96	92	186	99.47	189	Thr257Thr (acg/acA)	Rv0260c	-	transcriptional regulator
325505	0	T	SNP	C	89	104	191	97.97	197	Val313Val (gtt/gtC)	Rv0270	fadD2	fatty-acid--CoA ligase FadD2
333892	0	G	SNP	C	90	83	166	100	173	Arg807Gly (cgc/Ggc)	Rv0278c	-	PE-PGRS family protein PE_PGRS3
335885	0	T	SNP	G	30	62	92	77.97	118	Gly142Gly (gga/ggC)	Rv0278c	-	PE-PGRS family protein PE_PGRS3
335906	0	T	SNP	C	39	70	107	85.83	127	Leu135Leu (tta/ttG)	Rv0278c	-	PE-PGRS family protein PE_PGRS3
335919	0	T	SNP	G	37	64	101	87.07	116	Asp131Ala (gac/gCc)	Rv0278c	-	PE-PGRS family protein PE_PGRS3
335920	0	C	SNP	G	39	69	107	87.8	123	Asp131His (gac/Cac)	Rv0278c	-	PE-PGRS family protein PE_PGRS3
335922	0	C	SNP	G	39	69	107	88.52	122	Gly130Ala (ggg/gCg)	Rv0278c	-	PE-PGRS family protein PE_PGRS3
335927	0	A	SNP	G	40	69	109	89.34	122	Asn128Asn (aat/aaC)	Rv0278c	-	PE-PGRS family protein PE_PGRS3
335929	0	T	SNP	C	40	69	107	89.34	122	Asn128Asp (aat/Gat)	Rv0278c	-	PE-PGRS family protein PE_PGRS3
335971	0	A	SNP	G	67	96	162	98.19	166	Leu114Leu (ttg/Ctg)	Rv0278c	-	PE-PGRS family protein PE_PGRS3
336005	0	G	SNP	A	85	91	174	97.78	180	Ile102Ile (atc/atT)	Rv0278c	-	PE-PGRS family protein PE_PGRS3
336050	0	A	SNP	G	70	70	136	95.89	146	Tyr87Tyr (tat/taC)	Rv0278c	-	PE-PGRS family protein PE_PGRS3
336053	0	G	SNP	C	68	68	132	95.77	142	Ala86Ala (gcc/gcG)	Rv0278c	-	PE-PGRS family protein PE_PGRS3
336074	0	T	SNP	C	56	56	110	94.92	118	Ala79Ala (gca/gcG)	Rv0278c	-	PE-PGRS family protein PE_PGRS3
336081	0	A	SNP	G	50	47	95	94.17	103	Val77Ala (gtg/gCg)	Rv0278c	-	PE-PGRS family protein PE_PGRS3
336082	0	C	SNP	T	49	46	91	94.06	101	Val77Met (gtg/Atg)	Rv0278c	-	PE-PGRS family protein PE_PGRS3
336113	0	G	SNP	A	27	34	61	89.71	68	Ser66Ser (agc/agT)	Rv0278c	-	PE-PGRS family protein PE_PGRS3
336140	0	G	SNP	C	13	20	32	80.49	41	Ala57Ala (gcc/gcG)	Rv0278c	-	PE-PGRS family protein PE_PGRS3
336323	0	A	SNP	G	16	6	22	75.86	29
336325	0	T	SNP	C	16	5	21	75	28
336326	0	A	SNP	G	16	6	21	75.86	29
336327	0	C	SNP	G	16	6	21	75.86	29
336332	0	G	SNP	C	16	6	22	75.86	29
336353	0	C	SNP	T	16	6	22	75.86	29
336356	1	G	Ins	C	15	6	21	75	21
336356	2	G	Ins	C	15	6	21	75	21
336356	3	G	Ins	T	15	6	21	75	21
336356	4	G	Ins	C	15	6	21	75	21
336356	5	G	Ins	C	15	6	21	75	21
336356	6	G	Ins	C	15	6	21	75	21
336356	7	G	Ins	C	15	6	21	75	21
336358	0	A	Del	GAP	16	6	22	75.86	29
336359	0	A	Del	GAP	16	6	22	75.86	29
336369	0	C	SNP	T	26	9	35	83.33	42
336370	0	A	SNP	G	25	9	34	82.93	41
336380	0	A	SNP	T	51	40	91	92.86	98
336400	0	C	SNP	G	50	38	88	93.62	94
336403	0	C	SNP	G	50	38	88	94.62	93
336405	0	A	SNP	G	49	39	86	93.62	94
336504	0	G	SNP	T	71	73	142	97.3	148
336535	0	T	SNP	G	72	66	136	95.17	145
336537	0	T	SNP	G	70	65	133	95.07	142
336540	0	G	SNP	T	70	67	135	95.14	144
336546	0	T	SNP	G	67	67	132	95.04	141
336557	1	C	Ins	T	54	60	114	83.21	114
336560	0	T	SNP	C	54	61	113	92.74	124	_838_ (taa/taG)	Rv0279c	PE_PGRS4	PE-PGRS family protein PE_PGRS4
336562	1	A	Ins	T	54	60	114	93.44	114		Rv0279c	PE_PGRS4	PE-PGRS family protein PE_PGRS4
336562	2	A	Ins	G	54	60	114	93.44	114		Rv0279c	PE_PGRS4	PE-PGRS family protein PE_PGRS4
336562	3	A	Ins	G	53	60	113	92.62	113		Rv0279c	PE_PGRS4	PE-PGRS family protein PE_PGRS4
336590	0	G	SNP	C	66	65	128	94.93	138	Ile828Met (atc/atG)	Rv0279c	PE_PGRS4	PE-PGRS family protein PE_PGRS4
336592	0	T	SNP	G	67	68	129	95.74	141	Ile828Leu (atc/Ctc)	Rv0279c	PE_PGRS4	PE-PGRS family protein PE_PGRS4
336611	0	G	SNP	C	59	63	120	92.42	132	Ala821Ala (gcc/gcG)	Rv0279c	PE_PGRS4	PE-PGRS family protein PE_PGRS4
336617	0	G	SNP	C	53	61	113	92.68	123	Pro819Pro (ccc/ccG)	Rv0279c	PE_PGRS4	PE-PGRS family protein PE_PGRS4
336620	0	T	SNP	C	50	59	107	93.16	117	Thr818Thr (aca/acG)	Rv0279c	PE_PGRS4	PE-PGRS family protein PE_PGRS4
338618	0	C	SNP	G	64	4	65	98.55	69	Gly152Gly (ggg/ggC)	Rv0279c	PE_PGRS4	PE-PGRS family protein PE_PGRS4
338844	0	A	SNP	G	121	110	231	95.06	243	Val77Ala (gtg/gCg)	Rv0279c	PE_PGRS4	PE-PGRS family protein PE_PGRS4
338845	0	C	SNP	T	117	108	225	95.74	235	Val77Met (gtg/Atg)	Rv0279c	PE_PGRS4	PE-PGRS family protein PE_PGRS4
340132	0	G	SNP	A	73	93	163	97.65	170	Glu257Lys (gaa/Aaa)	Rv0280	PPE3	PPE family protein PPE3
340372	0	T	SNP	C	26	85	108	100	111	Ser337Pro (tcg/Ccg)	Rv0280	PPE3	PPE family protein PPE3
342146	0	A	SNP	C	99	116	215	97.29	221	Glu6Ala (gaa/gCa)	Rv0282	eccA3	ESX-3 secretion system protein EccA
346275	0	C	SNP	G	120	89	209	100	209	Pro214Arg (ccg/cGg)	Rv0284	eccC3	ESX-3 secretion system protein EccC3
353309	0	G	SNP	A	92	94	185	97.38	191	Ser76Asn (agc/aAc)	Rv0290	eccD3	ESX-3 secretion system protein EccD
353365	0	G	SNP	A	101	101	198	97.58	207	Ala95Thr (gcc/Acc)	Rv0290	eccD3	ESX-3 secretion system protein EccD
356528	0	A	SNP	G	113	106	215	100	219	Asn217Asp (aat/Gat)	Rv0292	eccE3	ESX-3 secretion system protein EccE
361720	0	C	SNP	T	103	134	234	96.34	246	Ala129Ala (gcc/gcT)	Rv0297	PE_PGRS5	PE-PGRS family protein PE_PGRS5
363464	0	G	SNP	A	102	99	194	96.63	208	Arg71Arg (cgg/cgA)	Rv0298	-	antitoxin
364854	0	C	SNP	G	107	112	219	98.65	222	His84Asp (cat/Gat)	Rv0302	-	transcriptional regulator
367244	0	G	SNP	A	92	87	177	97.28	184	Leu1841Leu (ctg/Ttg)	Rv0304c	PPE5	PPE family protein PPE5
372913	0	A	SNP	C	74	89	159	99.39	164	Gly933Gly (ggt/ggG)	Rv0305c	PPE6	PPE family protein PPE6
373283	0	A	Del	GAP	85	79	163	98.8	166		Rv0305c	PPE6	PPE family protein PPE6
374353	0	A	SNP	G	93	74	167	97.09	172	Arg453Arg (cgt/cgC)	Rv0305c	PPE6	PPE family protein PPE6
376774	0	T	SNP	C	113	114	221	100	227	Ala94Ala (gca/gcG)	Rv0307c	-	hypothetical protein
377014	0	C	SNP	T	94	98	188	96.97	198	Leu14Leu (ctg/ctA)	Rv0307c	-	hypothetical protein
379528	0	G	SNP	T	132	114	243	97.23	253	Glu119Asp (gag/gaT)	Rv0311	-	hypothetical protein
383716	0	C	SNP	T	123	100	218	98.67	226	Pro39Ser (ccg/Tcg)	Rv0315	-	beta-1,3-glucanase
384380	0	A	SNP	C	104	100	201	100	204	Lys260Thr (aag/aCg)	Rv0315	-	beta-1,3-glucanase
386432	0	C	SNP	G	118	87	201	100	205	Gly223Ala (ggg/gCg)	Rv0318c	-	integral membrane protein
390828	0	T	SNP	C	113	97	210	100	210	Ser142Gly (agt/Ggt)	Rv0323c	-	hypothetical protein
391853	0	A	SNP	G	95	119	210	100	214	Thr168Ala (act/Gct)	Rv0324	-	transcriptional regulator
392261	0	T	SNP	C	102	90	188	98.97	194	_75Gln (tag/Cag)	Rv0325	-	hypothetical protein
396199	0	T	SNP	C	96	95	190	99.48	192
401318	0	A	SNP	G	108	123	223	97.88	236	Tyr376Cys (tac/tGc)	Rv0336	-	hypothetical protein
403980	0	G	SNP	A	90	104	190	100	194	Ala621Val (gcc/gTc)	Rv0338c	-	iron-sulfur-binding reductase
404326	0	T	SNP	C	95	86	179	100	181	Arg506Gly (agg/Ggg)	Rv0338c	-	iron-sulfur-binding reductase
414486	0	C	SNP	T	91	111	200	100	202	Glu152Glu (gag/gaA)	Rv0344c	lpqJ	lipoprotein LpqJ
420008	0	A	SNP	G	96	102	196	100	198	Ala58Ala (gca/gcG)	Rv0350	dnaK	chaperone protein DnaK
424320	1	T	Ins	C	105	68	173	90.1	175		Rv0354c	PPE7	PPE family protein PPE7
424981	0	G	SNP	A	83	87	166	97.14	175	Pro3233Pro (ccc/ccT)	Rv0355c	PPE8	PPE family protein PPE8
428698	0	C	SNP	T	81	95	174	97.78	180	Ala1994Ala (gcg/gcA)	Rv0355c	PPE8	PPE family protein PPE8
431861	0	C	SNP	T	68	82	149	94.34	159	Gly940Asp (ggc/gAc)	Rv0355c	PPE8	PPE family protein PPE8
432536	0	C	SNP	T	78	77	153	98.1	158	Gly715Asp (ggt/gAt)	Rv0355c	PPE8	PPE family protein PPE8
438543	0	G	SNP	C	102	103	201	96.7	212	Thr66Ser (acc/aGc)	Rv0360c	-	hypothetical protein
441823	0	C	SNP	T	94	107	195	98.53	204	Glu159Glu (gag/gaA)	Rv0363c	fba	fructose-bisphosphate aldolase
445780	0	C	SNP	T	127	118	243	97.61	251	Arg249His (cgt/cAt)	Rv0368c	-	hypothetical protein
454295	0	T	SNP	C	89	118	203	100	207	Pro26Pro (cca/ccG)	Rv0376c	-	hypothetical protein
454333	0	T	SNP	G	91	113	202	99.03	206	Thr14Pro (acg/Ccg)	Rv0376c	-	hypothetical protein
456594	0	T	SNP	C	126	115	237	98.37	245	Met76Val (atg/Gtg)	Rv0380c	-	RNA methyltransferase
457452	0	T	SNP	G	121	95	212	99.54	217	Thr124Thr (aca/acC)	Rv0381c	-	hypothetical protein
459399	0	A	SNP	C	76	79	151	100	155
460413	0	C	SNP	T	120	114	233	97.1	241	Lys530Lys (aag/aaA)	Rv0384c	clpB	chaperone protein ClpB
465300	0	C	SNP	T	101	119	217	98.21	224	Phe630Phe (ttc/ttT)	Rv0386	-	transcriptional regulator
467497	1	C	Ins	G	103	103	206	95.37	206
467508	1	C	Ins	G	101	111	212	96.36	212
467516	0	G	SNP	C	102	123	222	100	225
467526	0	C	SNP	G	100	127	221	100	227
467546	0	G	SNP	C	92	137	227	100	229
467557	0	A	SNP	C	93	129	220	99.55	223
467564	0	A	SNP	C	94	128	221	100	222
467585	0	G	SNP	C	103	121	223	100	224
467590	0	T	SNP	C	99	120	216	100	219
467621	0	T	SNP	G	114	112	222	100	226
467638	0	G	SNP	T	119	109	227	99.56	229
469538	0	C	SNP	G	129	133	258	98.13	267	Arg402Gly (cgc/Ggc)	Rv0389	purT	phosphoribosylglycinamide formyltransferase PurT
475178	0	T	SNP	C	96	103	198	100	199	Val80Ala (gtc/gCc)	Rv0395	-	hypothetical protein
477234	0	T	SNP	G	112	121	229	97.49	239	Glu29Asp (gaa/gaC)	Rv0398c	-	hypothetical protein
483935	0	T	SNP	G	106	77	179	100	183
484005	0	G	SNP	T	95	78	172	96.65	179	Arg10Leu (cgt/cTt)	Rv0404	fadD30	long-chain-fatty-acid--AMP ligase FadD30
484596	0	C	SNP	T	83	101	179	98.92	186	Pro207Leu (ccg/cTg)	Rv0404	fadD30	long-chain-fatty-acid--AMP ligase FadD30
485811	0	A	Del	GAP	80	69	150	96.13	155		Rv0405	pks6	membrane bound polyketide synthase
489935	0	G	SNP	C	116	66	180	100	182	Thr257Thr (acc/acG)	Rv0406c	-	beta lactamase-like protein
491742	0	T	SNP	C	134	89	223	98.67	226	Phe320Phe (ttt/ttC)	Rv0407	fgd1	F420-dependent glucose-6-phosphate dehydrogenase		phylo (not Euro-American, M. africanum, M. bovis, M. canettii, M. caprae, M. microti, M. pinipedii, Beijing, Delhi/CAS, EAI)
492150	0	G	SNP	C	114	93	204	99.52	208	Gly122Ala (ggc/gCc)	Rv0408	pta	phosphate acetyltransferase
494977	0	G	SNP	A	83	88	167	97.71	175	Cys376Tyr (tgc/tAc)	Rv0409	ackA	acetate kinase
496281	0	C	SNP	A	105	99	198	97.61	209	Arg345Leu (cgc/cTc)	Rv0410c	pknG	serine/threonine-protein kinase PknG
497491	0	G	SNP	A	105	95	193	97.09	206	Asp270Asp (gac/gaT)	Rv0411c	glnH	glutamine-binding lipoprotein GlnH		phylo (2)
498531	0	A	SNP	G	107	120	226	98.27	231	Ala363Ala (gct/gcC)	Rv0412c	-	membrane protein
498557	0	C	SNP	A	128	124	249	99.6	253	Asp355Tyr (gac/Tac)	Rv0412c	-	membrane protein
501527	0	C	SNP	T	125	119	241	99.19	246	Ala127Val (gcc/gTc)	Rv0415	thiO	thiamine biosynthesis oxidoreductase ThiO
502589	0	C	SNP	G	117	108	221	99.56	226	Ser75Cys (tcc/tGc)	Rv0417	thiG	thiazole synthase
503354	0	G	SNP	C	91	109	200	99.01	202
505974	0	G	SNP	A	112	102	211	97.72	219	Ala297Thr (gcg/Acg)	Rv0419	lpqM	lipoprotein peptidase LpqM
506622	0	A	Del	GAP	103	105	205	96.74	215		Rv0420c	-	transmembrane protein
507029	0	C	Del	GAP	100	98	201	93.4	212
513257	0	T	SNP	C	133	102	230	100	235	Met689Val (atg/Gtg)	Rv0425c	ctpH	metal cation transporting ATPase H
517358	0	T	SNP	C	102	114	214	96.86	223	Asp149Gly (gac/gGc)	Rv0428c	-	GCN5-like N-acetyltransferase
518987	0	C	SNP	T	120	108	224	97.44	234	Arg85Arg (cgc/cgT)	Rv0430	-	hypothetical protein
524891	0	C	SNP	A	103	116	216	100	219	Gly167Val (ggc/gTc)	Rv0436c	pssA	CDP-diacylglycerol--serineO-phosphatidyltransferase
533547	0	C	SNP	G	103	115	217	97.32	224	Glu81Asp (gag/gaC)	Rv0444c	rskA	anti-sigma-K factor RskA
541201	0	A	SNP	G	73	81	151	100	154	Leu97Leu (ctt/ctC)	Rv0450c	mmpL4	transmembrane transport protein MmpL4
542014	0	C	SNP	G	89	77	164	98.81	168
542514	0	C	SNP	G	114	115	222	96.62	237	His125Asp (cat/Gat)	Rv0452	-	transcriptional regulator
544895	0	G	SNP	A	94	118	211	98.6	215
546357	0	A	SNP	G	95	90	184	96.86	191	Thr149Thr (act/acC)	Rv0456c	echA2	enoyl-CoA hydratase EchA2
549363	0	C	SNP	G	98	91	185	96.43	196	Arg82Pro (cgc/cCc)	Rv0457c	-	peptidase
551525	0	A	SNP	C	112	95	205	100	207	Arg110Arg (aga/Cga)	Rv0459	-	hypothetical protein
555366	0	C	SNP	T	96	86	177	96.81	188	Arg314Gln (cgg/cAg)	Rv0465c	-	HTH-type transcriptional regulator
555991	0	A	SNP	G	87	103	187	99.48	191	Cys106Arg (tgc/Cgc)	Rv0465c	-	HTH-type transcriptional regulator
561776	0	C	SNP	T	124	78	202	97.12	208
561777	0	C	SNP	T	123	79	199	96.65	209
565655	0	A	SNP	G	67	113	179	99.45	181
572591	0	C	SNP	T	96	106	200	98.06	206	Asp294Asp (gac/gaT)	Rv0483	lprQ	lipoprotein LprQ
573262	0	A	SNP	G	109	97	201	100	206	Gly180Gly (ggt/ggC)	Rv0484c	-	short-chain type oxidoreductase
575907	0	C	SNP	T	105	117	217	96.1	231	Ala187Val (gca/gTa)	Rv0486	mshA	D-inositol 3-phosphate glycosyltransferase		phylo (Beijing)	ethionamide (ETH)
580772	0	T	SNP	A	50	53	100	93.64	110
580774	0	G	Del	GAP	53	56	106	90.08	121
580775	0	G	Del	GAP	53	56	106	93.97	116
580776	0	G	Del	GAP	53	56	106	91.6	119
580777	0	G	Del	GAP	53	56	106	93.97	116
580778	0	C	Del	GAP	53	56	106	95.61	114
580779	0	A	Del	GAP	53	56	106	95.61	114
580780	0	C	Del	GAP	53	56	106	93.16	117
580781	0	C	Del	GAP	53	56	106	96.46	113
580782	0	A	Del	GAP	53	56	106	96.46	113
580783	0	C	Del	GAP	53	56	106	94.78	115
580784	0	C	Del	GAP	53	56	106	96.46	113
580785	0	C	Del	GAP	53	56	106	97.32	112
580786	0	G	Del	GAP	53	56	106	94.78	115
580787	0	C	Del	GAP	53	56	106	96.46	113
580788	0	T	Del	GAP	53	56	106	97.32	112
580789	0	T	Del	GAP	53	56	106	97.32	112
580790	0	G	Del	GAP	53	56	106	95.61	114
580791	0	C	Del	GAP	53	56	106	98.2	111
580792	0	G	Del	GAP	53	56	106	94.78	115
580793	0	G	Del	GAP	53	56	106	96.46	113
580794	0	G	Del	GAP	53	56	106	94.78	115
580795	0	G	Del	GAP	53	56	106	93.97	116
580796	0	G	Del	GAP	53	56	106	95.61	114
580797	0	A	Del	GAP	53	56	106	96.46	113
583171	0	A	SNP	C	118	103	220	98.66	224	Ser70Ala (tcg/Gcg)	Rv0492c	-	GMC-type oxidoreductase
584171	0	T	SNP	C	114	117	226	100	231	Ser174Gly (agt/Ggt)	Rv0493c	-	hypothetical protein
590436	0	T	SNP	C	133	97	227	100	230	Ala118Ala (gct/gcC)	Rv0500	proC	pyrroline-5-carboxylate reductase
597816	0	A	SNP	G	90	99	187	100	189	Ala206Ala (gca/gcG)	Rv0507	mmpL2	transmembrane transport protein MmpL2
598475	0	G	SNP	A	70	99	165	100	169	Arg426His (cgc/cAc)	Rv0507	mmpL2	transmembrane transport protein MmpL2
599868	0	A	SNP	G	127	87	209	98.62	217	Arg890Arg (cga/cgG)	Rv0507	mmpL2	transmembrane transport protein MmpL2
605150	0	G	SNP	A	80	107	183	97.4	192	Arg183Arg (cgg/cgA)	Rv0512	hemB	delta-aminolevulinic acid dehydratase
607677	0	A	SNP	G	94	100	191	98.98	196	Tyr376Cys (tac/tGc)	Rv0515	-	hypothetical protein
610120	0	T	SNP	G	90	92	180	100	182
611048	0	T	SNP	G	92	107	196	96.14	207
620625	0	A	SNP	G	103	99	200	97.12	208	Ile245Met (ata/atG)	Rv0529	ccsA	cytochrome C-type biogenesis protein CcsA
621598	0	C	SNP	T	90	92	180	95.79	190	Pro231Leu (ccc/cTc)	Rv0530	-	hypothetical protein
623472	0	A	SNP	G	81	70	150	100	151	Asp227Gly (gac/gGc)	Rv0532	PE_PGRS6	PE-PGRS family protein PE_PGRS6
623508	0	C	SNP	G	81	61	141	100	142	Ala239Gly (gcc/gGc)	Rv0532	PE_PGRS6	PE-PGRS family protein PE_PGRS6
623559	0	A	Del	GAP	63	46	103	86.51	126		Rv0532	PE_PGRS6	PE-PGRS family protein PE_PGRS6
623560	0	C	Del	GAP	63	46	103	86.51	126		Rv0532	PE_PGRS6	PE-PGRS family protein PE_PGRS6
623561	0	G	Del	GAP	63	46	103	85.83	127		Rv0532	PE_PGRS6	PE-PGRS family protein PE_PGRS6
623562	0	G	Del	GAP	63	46	103	87.9	124		Rv0532	PE_PGRS6	PE-PGRS family protein PE_PGRS6
623563	0	C	Del	GAP	63	46	103	87.9	124		Rv0532	PE_PGRS6	PE-PGRS family protein PE_PGRS6
623564	0	G	Del	GAP	63	46	103	87.2	125		Rv0532	PE_PGRS6	PE-PGRS family protein PE_PGRS6
623565	0	G	Del	GAP	63	46	103	87.9	124		Rv0532	PE_PGRS6	PE-PGRS family protein PE_PGRS6
623566	0	C	Del	GAP	63	46	103	90.08	121		Rv0532	PE_PGRS6	PE-PGRS family protein PE_PGRS6
623567	0	G	Del	GAP	63	46	103	90.83	120		Rv0532	PE_PGRS6	PE-PGRS family protein PE_PGRS6
627485	0	G	SNP	A	106	128	231	97.5	240	Val80Ile (gtc/Atc)	Rv0536	galE3	UDP-glucose 4-epimerase GalE
628864	0	T	SNP	C	108	104	211	97.7	217	Thr290Ala (acc/Gcc)	Rv0537c	-	integral membrane protein
630722	0	G	SNP	C	99	94	190	100	193	Arg228Pro (cgg/cCg)	Rv0538	-	membrane protein
637319	0	G	SNP	A	114	108	221	100	222	Pro49Ser (cct/Tct)	Rv0545c	pitA	low-affinity inorganic phosphate transporter
640954	0	A	SNP	G	80	113	191	97.97	197
648002	0	T	SNP	G	87	91	174	100	178	Leu15Arg (ctc/cGc)	Rv0556	-	transmembrane protein
648856	0	T	SNP	C	114	108	221	99.11	224	Gly107Gly (ggt/ggC)	Rv0557	mgtA	GDP-mannose-dependent alpha-mannosyltransferase		phylo (not Euro-American, M. africanum, M. bovis, M. canettii, M. caprae, M. microti, M. pinipedii, Beijing, Delhi/CAS, EAI)
655986	0	T	SNP	G	103	118	218	98.66	224
657081	0	C	SNP	T	88	90	172	98.89	180	Val130Val (gtg/gtA)	Rv0565c	-	monooxygenase
657142	0	C	SNP	T	88	89	175	97.79	181	Arg110His (cgc/cAc)	Rv0565c	-	monooxygenase
659341	0	T	SNP	C	90	90	180	97.3	185
662911	0	T	SNP	C	104	137	235	97.57	247	Ala539Ala (gct/gcC)	Rv0570	nrdZ	vitamin B12-dependent ribonucleoside-diphosphate reductase
665293	0	A	SNP	G	103	114	212	99.54	218	Phe31Leu (ttc/Ctc)	Rv0572c	-	hypothetical protein
669033	0	T	SNP	A	103	99	202	96.19	210	Asp238Val (gac/gTc)	Rv0575c	-	oxidoreductase
669398	0	T	SNP	C	89	115	203	100	204	Gln116Gln (caa/caG)	Rv0575c	-	oxidoreductase
670545	0	G	SNP	A	117	142	250	97	267	Arg233His (cgc/cAc)	Rv0576	-	transcriptional regulator
672491	0	C	SNP	G	83	76	154	99.38	160	Gly1142Gly (ggg/ggC)	Rv0578c	PE_PGRS7	PE-PGRS family protein PE_PGRS7
672515	0	G	Del	GAP	58	57	110	75.66	152		Rv0578c	PE_PGRS7	PE-PGRS family protein PE_PGRS7
672516	0	G	Del	GAP	58	57	110	76.67	150		Rv0578c	PE_PGRS7	PE-PGRS family protein PE_PGRS7
672517	0	T	Del	GAP	58	57	110	77.18	149		Rv0578c	PE_PGRS7	PE-PGRS family protein PE_PGRS7
672518	0	G	Del	GAP	58	57	110	78.23	147		Rv0578c	PE_PGRS7	PE-PGRS family protein PE_PGRS7
672519	0	C	Del	GAP	58	57	109	79.86	144		Rv0578c	PE_PGRS7	PE-PGRS family protein PE_PGRS7
672520	0	C	Del	GAP	58	57	109	80.99	142		Rv0578c	PE_PGRS7	PE-PGRS family protein PE_PGRS7
672521	0	G	Del	GAP	58	57	109	80.42	143		Rv0578c	PE_PGRS7	PE-PGRS family protein PE_PGRS7
672721	1	T	Ins	G	56	71	127	79.87	127		Rv0578c	PE_PGRS7	PE-PGRS family protein PE_PGRS7
672721	2	T	Ins	C	56	71	127	79.87	127		Rv0578c	PE_PGRS7	PE-PGRS family protein PE_PGRS7
672721	3	T	Ins	C	56	71	127	79.87	127		Rv0578c	PE_PGRS7	PE-PGRS family protein PE_PGRS7
673238	0	A	SNP	G	63	119	178	100	182	His893His (cat/caC)	Rv0578c	PE_PGRS7	PE-PGRS family protein PE_PGRS7
673564	0	C	SNP	T	68	17	84	95.51	89	Ala785Thr (gcc/Acc)	Rv0578c	PE_PGRS7	PE-PGRS family protein PE_PGRS7
683829	0	C	SNP	T	121	133	250	97.69	260	Ala148Ala (gcg/gcA)	Rv0585c	-	integral membrane protein
685461	0	C	SNP	G	127	130	257	100	257	Ala111Ala (gcc/gcG)	Rv0587	yrbE2A	hypothetical protein
685608	0	T	SNP	C	105	115	218	100	220	Leu160Leu (ctt/ctC)	Rv0587	yrbE2A	hypothetical protein
686264	0	G	SNP	A	98	102	195	99.01	202	Ala113Thr (gcg/Acg)	Rv0588	-	hypothetical protein
686972	0	T	SNP	C	102	92	191	100	194	Phe51Ser (ttc/tCc)	Rv0589	mce2A	Mce family protein Mce2A
688792	1	T	Ins	G	94	76	170	91.89	170
690450	0	A	SNP	C	120	145	264	98.51	269	Ala464Ala (gca/gcC)	Rv0591	mce2C	Mce family protein Mce2C
690465	0	T	SNP	G	124	137	254	100	261	Leu469Leu (ctt/ctG)	Rv0591	mce2C	Mce family protein Mce2C
694531	0	A	SNP	G	106	96	200	98.54	205	Asn432Ser (aac/aGc)	Rv0594	mce2F	Mce family protein Mce2F
696917	0	G	SNP	T	85	112	194	96.57	204
698968	0	G	SNP	A	119	116	230	100	235	Gly9Gly (ggc/ggT)	Rv0601c	-	two component sensor kinase HK2
699840	0	A	SNP	C	96	105	200	96.17	209
707334	0	T	SNP	C	87	110	196	97.04	203	Thr728Ala (acc/Gcc)	Rv0613c	-	hypothetical protein
712693	0	A	SNP	G	116	103	216	100	219
713310	0	T	SNP	C	122	101	219	99.11	225	Cys199Arg (tgt/Cgt)	Rv0620	galK	galactokinase
721373	0	T	SNP	G	121	115	231	100	236	Glu120Asp (gaa/gaC)	Rv0629c	recD	exonuclease V subunit alpha RecD
725190	0	G	SNP	A	95	85	177	96.26	187	Phe1039Phe (ttc/ttT)	Rv0631c	recC	exonuclease V subunit gamma RecC
737709	0	G	SNP	A	82	87	163	96.02	176	His147His (cac/caT)	Rv0643c	mmaA3	methoxy mycolic acid synthase MmaA3
738522	0	T	SNP	G	95	102	197	97.52	202	Glu213Asp (gaa/gaC)	Rv0644c	mmaA2	cyclopropane mycolic acid synthase CmaA
754186	0	A	SNP	G	124	120	238	100	244	Leu75Pro (ctc/cCc)	Rv0658c	-	integral membrane protein
757139	0	C	SNP	A	92	91	176	97.86	187	Arg335Ser (cgc/Agc)	Rv0663	atsD	arylsulfatase AtsD
757182	0	A	SNP	G	94	101	192	98.48	198	Asp349Gly (gac/gGc)	Rv0663	atsD	arylsulfatase AtsD
761155	0	C	SNP	T	87	96	178	97.86	187	Ser450Leu (tcg/tTg)	Rv0667	rpoB	DNA-directed RNA polymerase subunit beta	rifampicin (RMP)		rifampicin (RMP)
763031	0	T	SNP	C	98	110	204	97.65	213	Ala1075Ala (gct/gcC)	Rv0667	rpoB	DNA-directed RNA polymerase subunit beta		phylo (4)	rifampicin (RMP)
764841	0	T	SNP	C	97	97	187	97	200	Ile491Thr (atc/aCc)	Rv0668	rpoC	DNA-directed RNA polymerase subunit beta'
766645	0	A	SNP	C	75	93	165	94.92	177	Glu1092Asp (gaa/gaC)	Rv0668	rpoC	DNA-directed RNA polymerase subunit beta'
767414	0	G	SNP	A	94	97	190	97.95	195
773497	0	C	SNP	A	103	104	204	99.04	209	Phe125Leu (ttc/ttA)	Rv0673	echA4	enoyl-CoA hydratase EchA4
775639	0	T	SNP	C	97	134	230	100	231	Ile948Val (att/Gtt)	Rv0676c	mmpL5	transmembrane transport protein MmpL5
776100	0	G	SNP	A	95	89	181	99.46	185	Thr794Ile (acc/aTc)	Rv0676c	mmpL5	transmembrane transport protein MmpL5
776182	0	C	SNP	T	101	85	183	98.94	188	Asp767Asn (gac/Aac)	Rv0676c	mmpL5	transmembrane transport protein MmpL5
779615	0	G	SNP	C	103	107	210	99.53	211	Asn142Lys (aac/aaG)	Rv0679c	-	hypothetical protein
781395	0	T	SNP	C	96	108	202	100	204							streptomycin (SM)
784092	0	C	SNP	T	88	79	165	98.82	169	Val536Val (gtc/gtT)	Rv0684	fusA1	elongation factor G
791249	0	C	SNP	T	105	103	206	99.05	210	Ala140Thr (gcc/Acc)	Rv0691c	-	mycofactocin biosynthesis transcriptional regulator MftR
797736	0	C	SNP	T	105	95	199	97.56	205	Leu268Leu (ctc/ctT)	Rv0697	-	dehydrogenase		phylo (2,2,1)
798355	0	G	SNP	C	95	102	197	97.52	202	Ala475Pro (gcc/Ccc)	Rv0697	-	dehydrogenase
799666	0	A	SNP	G	106	98	200	97.14	210	Asp13Gly (gac/gGc)	Rv0699	-	hypothetical protein
811753	0	C	SNP	T	77	91	168	98.82	170	His4His (cac/caT)	Rv0715	rplX	50S ribosomal protein L24
820483	0	G	SNP	T	107	127	230	99.57	235	Ala6Asp (gcc/gAc)	Rv0727c	fucA	L-fuculose phosphate aldolase FucA
820752	0	C	SNP	T	121	107	225	97.85	233	Arg242His (cgc/cAc)	Rv0728c	serA2	D-3-phosphoglycerate dehydrogenase SerA
830868	1	G	Ins	G	113	114	227	90.8	227		Rv0739	-	hypothetical protein
830868	2	G	Ins	C	113	114	227	90.8	227		Rv0739	-	hypothetical protein
835611	0	C	SNP	T	97	108	200	97.16	211	Thr153Met (acg/aTg)	Rv0745	-	hypothetical protein
836272	0	A	SNP	G	80	79	156	100	159	Glu191Gly (gag/gGg)	Rv0746	PE_PGRS9	PE-PGRS family protein PE_PGRS9
836291	0	A	SNP	G	80	69	144	100	149	Gly197Gly (gga/ggG)	Rv0746	PE_PGRS9	PE-PGRS family protein PE_PGRS9
836538	0	A	SNP	G	77	83	155	100	160	Asn280Asp (aac/Gac)	Rv0746	PE_PGRS9	PE-PGRS family protein PE_PGRS9
836658	0	A	SNP	G	98	85	179	100	183	Thr320Ala (acc/Gcc)	Rv0746	PE_PGRS9	PE-PGRS family protein PE_PGRS9
837033	0	A	SNP	G	42	123	162	100	165	Thr445Ala (acc/Gcc)	Rv0746	PE_PGRS9	PE-PGRS family protein PE_PGRS9
838990	0	C	SNP	G	35	61	92	94.12	102	Ala180Ala (gcc/gcG)	Rv0747	PE_PGRS10	PE-PGRS family protein PE_PGRS10
839123	0	A	SNP	G	60	32	90	100	92	Arg225Gly (agg/Ggg)	Rv0747	PE_PGRS10	PE-PGRS family protein PE_PGRS10
839129	0	C	SNP	G	60	34	93	100	94	Arg227Gly (cgc/Ggc)	Rv0747	PE_PGRS10	PE-PGRS family protein PE_PGRS10
839194	0	A	SNP	G	69	34	98	100	103	Thr248Thr (aca/acG)	Rv0747	PE_PGRS10	PE-PGRS family protein PE_PGRS10
839334	0	A	SNP	G	102	50	144	100	152	Lys295Arg (aaa/aGa)	Rv0747	PE_PGRS10	PE-PGRS family protein PE_PGRS10
839348	0	A	SNP	G	110	49	151	100	159	Ser300Gly (agc/Ggc)	Rv0747	PE_PGRS10	PE-PGRS family protein PE_PGRS10
840181	0	C	Del	GAP	24	23	49	75.81	62		Rv0747	PE_PGRS10	PE-PGRS family protein PE_PGRS10
840195	0	G	Del	GAP	23	27	51	87.72	57		Rv0747	PE_PGRS10	PE-PGRS family protein PE_PGRS10
840196	0	G	Del	GAP	23	27	51	87.72	57		Rv0747	PE_PGRS10	PE-PGRS family protein PE_PGRS10
840197	0	G	Del	GAP	23	27	51	87.72	57		Rv0747	PE_PGRS10	PE-PGRS family protein PE_PGRS10
840198	0	G	Del	GAP	23	27	51	92.59	54		Rv0747	PE_PGRS10	PE-PGRS family protein PE_PGRS10
840199	0	A	Del	GAP	23	27	51	92.59	54		Rv0747	PE_PGRS10	PE-PGRS family protein PE_PGRS10
840200	0	A	Del	GAP	23	27	51	94.34	53		Rv0747	PE_PGRS10	PE-PGRS family protein PE_PGRS10
840201	0	G	Del	GAP	23	23	48	88.46	52		Rv0747	PE_PGRS10	PE-PGRS family protein PE_PGRS10
840202	0	C	Del	GAP	23	23	48	86.79	53		Rv0747	PE_PGRS10	PE-PGRS family protein PE_PGRS10
840203	0	A	Del	GAP	23	23	48	86.79	53		Rv0747	PE_PGRS10	PE-PGRS family protein PE_PGRS10
840204	0	C	Del	GAP	23	23	48	86.79	53		Rv0747	PE_PGRS10	PE-PGRS family protein PE_PGRS10
840205	0	C	Del	GAP	23	23	48	88.46	52		Rv0747	PE_PGRS10	PE-PGRS family protein PE_PGRS10
840206	0	C	Del	GAP	23	23	48	88.46	52		Rv0747	PE_PGRS10	PE-PGRS family protein PE_PGRS10
840207	0	T	Del	GAP	23	23	48	88.46	52		Rv0747	PE_PGRS10	PE-PGRS family protein PE_PGRS10
840208	0	C	Del	GAP	23	23	48	88.46	52		Rv0747	PE_PGRS10	PE-PGRS family protein PE_PGRS10
840209	0	G	Del	GAP	23	23	48	88.46	52		Rv0747	PE_PGRS10	PE-PGRS family protein PE_PGRS10
840210	0	C	Del	GAP	23	23	48	88.46	52		Rv0747	PE_PGRS10	PE-PGRS family protein PE_PGRS10
840496	0	C	SNP	G	58	70	126	92.09	139	Gly682Gly (ggc/ggG)	Rv0747	PE_PGRS10	PE-PGRS family protein PE_PGRS10
840794	0	A	SNP	G	74	70	138	96.64	149	Ser782Gly (agc/Ggc)	Rv0747	PE_PGRS10	PE-PGRS family protein PE_PGRS10
840795	0	G	SNP	C	72	67	139	95.86	145	Ser782Thr (agc/aCc)	Rv0747	PE_PGRS10	PE-PGRS family protein PE_PGRS10
841764	0	G	SNP	C	95	82	176	100	177	Thr37Thr (acc/acG)	Rv0749A	-	hypothetical protein
842030	0	C	SNP	T	84	75	157	99.38	160
846453	1	C	Ins	G	110	101	211	89.79	211		Rv0754	PE_PGRS11	PE-PGRS family protein PE_PGRS11
847995	0	T	SNP	C	86	89	169	97.77	179
852910	0	C	SNP	T	125	98	213	100	223	Pro172Leu (ccc/cTc)	Rv0758	phoR	two component system response sensor kinase PhoR
854253	0	C	Del	GAP	78	108	180	90.29	206
857696	0	A	SNP	G	101	114	212	100	215	Ala114Ala (gct/gcC)	Rv0764c	cyp51	lanosterol 14-alpha demethylase
861216	0	T	SNP	G	108	117	222	96.98	232	Leu102Arg (ctc/cGc)	Rv0768	aldA	aldehyde dehydrogenase AldA
866051	0	G	SNP	A	89	102	190	97.95	195	Arg447Cys (cgc/Tgc)	Rv0773c	ggtA	bifunctional cephalosporin acylase/gamma-glutamyltranspeptidase
874835	1	C	Ins	C	104	81	185	95.36	185
874835	2	C	Ins	G	104	81	185	95.36	185
876141	0	G	SNP	T	107	98	203	99.51	206
880562	0	G	SNP	T	113	111	223	100	224	Cys408Phe (tgc/tTc)	Rv0785	-	KsdD-like steroid dehydrogenase
882257	0	T	SNP	C	110	123	229	100	233	Tyr267His (tac/Cac)	Rv0787	-	hypothetical protein
888647	0	C	SNP	T	105	113	216	98.2	222
890549	0	G	SNP	A	77	111	185	99.47	189	Trp54_ (tgg/tgA)	Rv0797	-	insertion sequence element IS1547 transposase
891011	0	A	SNP	G	111	81	191	97.96	196	Leu208Leu (cta/ctG)	Rv0797	-	insertion sequence element IS1547 transposase
892272	0	G	SNP	A	87	105	189	97.46	197	Pro334Pro (ccc/ccT)	Rv0799c	-	hypothetical protein
892416	0	C	SNP	T	101	88	186	99.47	190	Val286Val (gtg/gtA)	Rv0799c	-	hypothetical protein
893592	0	A	SNP	C	121	119	237	97.56	246	Asp92Ala (gac/gCc)	Rv0800	pepC	M18 family aminopeptidase
893733	0	T	SNP	G	146	135	276	100	281	Leu139Arg (ctg/cGg)	Rv0800	pepC	M18 family aminopeptidase
900221	0	T	SNP	C	119	94	211	100	213	Val370Val (gta/gtG)	Rv0806c	cpsY	exopolysaccharide phosphotransferase CpsY
903537	0	G	SNP	T	113	111	221	98.25	228	Arg476Leu (cgg/cTg)	Rv0808	purF	amidophosphoribosyltransferase
903550	0	T	SNP	C	111	112	219	99.11	225	Ala480Ala (gct/gcC)	Rv0808	purF	amidophosphoribosyltransferase
903913	0	T	SNP	C	106	102	206	100	208	Gly63Gly (ggt/ggC)	Rv0809	purM	phosphoribosylformylglycinamidine cyclo-ligase PurM
906857	0	A	SNP	G	94	94	184	99.47	189	Ile145Met (ata/atG)	Rv0812	-	amino acid aminotransferase
908186	0	T	SNP	C	112	91	201	96.67	210	Thr100Ala (acc/Gcc)	Rv0814c	-	hypothetical protein
909166	0	C	SNP	T	89	102	188	95.5	200	Leu51Leu (ctg/ctA)	Rv0815c	cysA2	thiosulfate sulfurtransferase CysA
916686	0	G	Del	GAP	83	79	161	86.17	188		Rv0823c	-	tRNA-dihydrouridine synthase
916687	0	G	Del	GAP	82	79	160	93.6	172		Rv0823c	-	tRNA-dihydrouridine synthase
916688	0	A	Del	GAP	82	79	160	94.71	170		Rv0823c	-	tRNA-dihydrouridine synthase
916690	0	C	SNP	A	82	80	159	94.74	171	Ala319Ala (gcg/gcT)	Rv0823c	-	tRNA-dihydrouridine synthase
919351	0	A	SNP	C	111	113	220	99.56	225	Phe68Cys (ttc/tGc)	Rv0825c	-	hypothetical protein
921813	0	C	SNP	G	90	88	177	100	178
925453	0	C	SNP	T	100	89	187	96.92	195	Ala31Ala (gcc/gcT)	Rv0833	PE_PGRS13	PE-PGRS family protein PE_PGRS13
927110	0	A	SNP	G	63	54	116	100	117	Ser584Gly (agt/Ggt)	Rv0833	PE_PGRS13	PE-PGRS family protein PE_PGRS13
927385	0	A	SNP	G	89	46	130	100	135	Gly675Gly (gga/ggG)	Rv0833	PE_PGRS13	PE-PGRS family protein PE_PGRS13
931123	0	T	SNP	C	100	97	195	96.1	205	Tyr57Tyr (tat/taC)	Rv0835	lpqQ	lipoprotein LpqQ		phylo (not 4)
932280	0	T	SNP	C	106	73	179	97.28	184	_218Trp (tag/tGg)	Rv0836c	-	hypothetical protein
934230	0	C	SNP	G	102	90	191	99.48	193
934611	0	G	SNP	T	112	103	210	97.73	220
940602	0	C	SNP	G	98	120	215	96.89	225	Gly169Arg (ggt/Cgt)	Rv0844c	narL	nitrate/nitrite response transcriptional regulator NarL
941722	0	T	SNP	G	99	101	197	97.09	206	Ile178Ser (att/aGt)	Rv0845	-	sensor histidine kinase NarS
941845	0	C	SNP	A	119	87	201	99.04	208	Ala219Glu (gcg/gAg)	Rv0845	-	sensor histidine kinase NarS
945214	0	G	SNP	A	110	106	216	100	216	Gly93Ser (ggt/Agt)	Rv0848	cysK2	cysteine synthase CysK
949535	0	T	SNP	C	107	120	224	100	227	Ala528Ala (gca/gcG)	Rv0853c	pdc	alpha-keto-acid decarboxylase
951702	0	C	SNP	T	121	98	216	97.77	224	Ala24Val (gcc/gTc)	Rv0855	far	fatty-acid-CoA racemase
954101	0	C	SNP	T	97	89	183	96.37	193	Ala274Thr (gcc/Acc)	Rv0858c	dapC	N-succinyldiaminopimelate aminotransferase DapC
954468	0	C	SNP	G	108	102	210	97.67	215	Ala151Ala (gcg/gcC)	Rv0858c	dapC	N-succinyldiaminopimelate aminotransferase DapC
955524	0	A	SNP	G	100	116	213	100	216	Ser150Gly (agc/Ggc)	Rv0859	-	acyltransferase
957117	0	T	SNP	C	96	132	224	99.13	230	Asp275Asp (gat/gaC)	Rv0860	fadB	fatty oxidation protein FadB
960367	0	A	SNP	G	117	102	215	98.21	223	Leu749Ser (ttg/tCg)	Rv0862c	-	hypothetical protein
968426	1	A	Ins	G	92	77	169	75.78	169		Rv0872c	PE_PGRS15	PE-PGRS family protein PE_PGRS15
968426	2	A	Ins	C	91	77	168	75.34	169		Rv0872c	PE_PGRS15	PE-PGRS family protein PE_PGRS15
968426	3	A	Ins	C	92	77	169	75.78	169		Rv0872c	PE_PGRS15	PE-PGRS family protein PE_PGRS15
968426	4	A	Ins	G	92	77	169	75.78	169		Rv0872c	PE_PGRS15	PE-PGRS family protein PE_PGRS15
968426	5	A	Ins	G	92	76	168	75.34	169		Rv0872c	PE_PGRS15	PE-PGRS family protein PE_PGRS15
968426	6	A	Ins	G	92	77	169	75.78	169		Rv0872c	PE_PGRS15	PE-PGRS family protein PE_PGRS15
968426	7	A	Ins	T	92	77	169	75.78	169		Rv0872c	PE_PGRS15	PE-PGRS family protein PE_PGRS15
968426	8	A	Ins	T	92	76	168	75.34	169		Rv0872c	PE_PGRS15	PE-PGRS family protein PE_PGRS15
968426	9	A	Ins	G	92	77	169	75.78	169		Rv0872c	PE_PGRS15	PE-PGRS family protein PE_PGRS15
969762	0	C	SNP	G	134	77	206	97.24	217	Gly161Gly (ggg/ggC)	Rv0872c	PE_PGRS15	PE-PGRS family protein PE_PGRS15
972980	0	C	SNP	T	119	120	238	97.15	246	Gly243Ser (ggc/Agc)	Rv0874c	-	hypothetical protein
979704	0	G	SNP	C	95	86	174	100	181	Gly115Arg (ggc/Cgc)	Rv0881	-	tRNA/rRNA methyltransferase
986463	0	G	SNP	C	91	117	208	100	208
987585	1	A	Ins	G	96	89	185	95.36	185		Rv0888	-	hypothetical protein
989577	0	C	SNP	T	119	102	214	97.36	227	Trp95_ (tgg/tgA)	Rv0889c	citA	citrate synthase 2
990001	0	G	SNP	C	109	107	212	99.54	217	Pro866Ala (ccc/Gcc)	Rv0890c	-	HTH-type transcriptional regulator
991896	0	T	SNP	C	113	110	221	98.67	226	Glu234Gly (gag/gGg)	Rv0890c	-	HTH-type transcriptional regulator
993346	0	A	SNP	C	111	106	217	99.54	218	Val37Gly (gtt/gGt)	Rv0891c	-	hypothetical protein
996205	0	T	SNP	C	112	107	219	96.05	228	Lys31Glu (aag/Gag)	Rv0893c	-	S-adenosylmethionine-dependentmethyltransferase
996346	0	G	SNP	A	111	99	209	96.33	218
1010204	1	C	Ins	G	100	113	213	97.26	213		Rv0907	-	hypothetical protein
1011511	0	A	SNP	C	90	95	181	94.87	195	Tyr459Ser (tac/tCc)	Rv0907	-	hypothetical protein
1020942	0	T	SNP	G	103	111	213	95.96	223	Ser130Arg (agt/Cgt)	Rv0915c	PPE14	PPE family protein PPE14
1022003	0	A	SNP	C	91	108	198	98.51	202
1024346	0	A	SNP	G	106	120	224	97.41	232	Ser46Gly (agt/Ggt)	Rv0918	-	hypothetical protein
1025106	0	T	SNP	C	92	94	183	100	186	Phe141Phe (ttt/ttC)	Rv0919	-	GCN5-like N-acetyltransferase
1028217	0	G	SNP	A	110	103	209	96.82	220	Gly178Asp (ggc/gAc)	Rv0922	-	transposase
1034209	0	G	Del	GAP	105	122	222	95.78	237		Rv0927c	-	oxidoreductase
1034210	0	C	Del	GAP	105	122	222	96.19	236		Rv0927c	-	oxidoreductase
1034211	0	T	Del	GAP	105	122	222	97.42	233		Rv0927c	-	oxidoreductase
1034758	0	C	SNP	T	76	89	160	97.63	169
1037012	0	T	SNP	C	95	95	187	100	190	Met5Thr (atg/aCg)	Rv0930	pstA1	phosphate ABC transporter permease PstA
1037911	0	C	SNP	T	85	97	179	99.45	183	Arg305_ (cga/Tga)	Rv0930	pstA1	phosphate ABC transporter permease PstA
1040251	0	C	SNP	A	87	89	175	98.88	178	Pro266Pro (ccg/ccT)	Rv0932c	pstS2	phosphate ABC transporter substrate-binding lipoprotein PstS
1047165	0	T	SNP	C	93	108	197	100	201	Cys344Arg (tgc/Cgc)	Rv0938	ligD	multifunctional non-homologous end joining DNA repair protein/ATP dependent DNA ligase LigD
1054784	0	C	SNP	G	95	106	198	99.01	203	Arg180Gly (cgc/Ggc)	Rv0945	-	oxidoreductase
1066921	0	G	SNP	T	97	74	168	97.71	175	Ala282Ser (gcc/Tcc)	Rv0955	-	integral membrane protein
1068151	0	T	SNP	C	101	95	193	100	196	His197His (cat/caC)	Rv0956	purN	phosphoribosylglycinamide formyltransferase PurN
1068432	0	A	SNP	G	93	104	193	99.49	198	Pro76Pro (cca/ccG)	Rv0957	purH	bifunctionalphosphoribosylaminoimidazolecarboxamide formyltransferase/inosinemonophosphate cyclohydrolase
1070702	0	T	SNP	C	106	77	181	100	183	Ser274Pro (tcc/Ccc)	Rv0958	-	magnesium chelatase
1071966	0	A	SNP	G	123	97	217	97.78	225	Asn238Asp (aac/Gac)	Rv0959	-	hypothetical protein
1074558	0	G	SNP	A	128	93	215	99.1	223	Pro186Leu (ccc/cTc)	Rv0962c	lprP	lipoprotein LprP
1075279	0	T	SNP	C	101	98	199	100	199
1076309	0	G	SNP	T	113	100	203	100	213	Pro124Thr (cct/Act)	Rv0964c	-	hypothetical protein
1076689	0	A	SNP	C	116	117	225	97.49	239
1076880	0	C	SNP	T	116	128	240	97.99	249	Ala106Ala (gcg/gcA)	Rv0965c	-	hypothetical protein
1077312	0	A	SNP	G	105	115	219	100	220	Val175Ala (gtg/gCg)	Rv0966c	-	hypothetical protein
1079927	0	C	SNP	A	104	140	242	100	244	Thr395Thr (acc/acA)	Rv0969	ctpV	copper-exporting ATPase
1080192	0	G	SNP	A	117	92	209	95.87	218	Asp484Asn (gat/Aat)	Rv0969	ctpV	copper-exporting ATPase
1081681	0	T	SNP	C	100	122	221	100	222	Val210Val (gtt/gtC)	Rv0970	-	integral membrane protein
1087193	0	G	SNP	C	106	109	213	100	215	Asn51Lys (aac/aaG)	Rv0974c	accD2	acetyl-/propionyl-CoA carboxylase subunit beta
1090188	1	A	Ins	G	97	111	208	92.04	208
1093406	0	A	SNP	G	96	109	199	100	205	Val317Val (gtt/gtC)	Rv0978c	PE_PGRS17	PE-PGRS family protein PE_PGRS17
1095644	0	C	SNP	T	34	59	90	94.9	98	Ala270Thr (gcg/Acg)	Rv0980c	PE_PGRS18	PE-PGRS family protein PE_PGRS18
1095678	0	A	SNP	G	40	53	89	94.9	98	Gly258Gly (ggt/ggC)	Rv0980c	PE_PGRS18	PE-PGRS family protein PE_PGRS18
1096299	0	C	SNP	G	16	25	40	97.62	42	Ala51Ala (gcg/gcC)	Rv0980c	PE_PGRS18	PE-PGRS family protein PE_PGRS18
1096398	0	C	SNP	T	32	20	52	96.3	54	Ala18Ala (gcg/gcA)	Rv0980c	PE_PGRS18	PE-PGRS family protein PE_PGRS18
1096567	0	A	SNP	G	78	6	83	94.38	89
1096633	0	T	SNP	G	107	49	155	100	156
1097220	0	C	SNP	T	99	102	201	96.63	208	Ser133Ser (tcc/tcT)	Rv0981	mprA	two-component response regulator MrpA
1097442	0	C	SNP	T	117	95	210	97.7	217	Asp207Asp (gac/gaT)	Rv0981	mprA	two-component response regulator MrpA
1098523	0	T	SNP	A	109	98	206	98.57	210	Leu339His (ctt/cAt)	Rv0982	mprB	two component histidine-protein kinase/phosphatase MprB
1099058	0	G	SNP	A	90	97	184	99.47	188
1100234	0	T	SNP	C	117	118	232	100	235	Leu390Pro (ctg/cCg)	Rv0983	pepD	serine protease PepD
1102117	0	G	SNP	A	94	90	181	96.84	190	Val105Val (gtg/gtA)	Rv0986	-	adhesion component ABC transporter ATP-binding protein
1102468	0	C	SNP	A	119	86	201	98.09	209	Gly222Gly (ggc/ggA)	Rv0986	-	adhesion component ABC transporter ATP-binding protein
1102646	0	G	SNP	A	92	101	190	98.97	195	Ala35Ala (gcg/gcA)	Rv0987	-	adhesion component ABC transporter permease
1103656	0	C	SNP	T	84	87	170	98.28	174	Ala372Val (gcc/gTc)	Rv0987	-	adhesion component ABC transporter permease
1104690	0	T	SNP	G	88	90	176	99.44	179	Phe717Val (ttc/Gtc)	Rv0987	-	adhesion component ABC transporter permease
1105686	0	C	SNP	G	76	70	145	94.19	155	Leu191Val (ctg/Gtg)	Rv0988	-	hypothetical protein
1105687	0	T	SNP	C	76	71	146	94.84	155	Leu191Pro (ctg/cCg)	Rv0988	-	hypothetical protein
1106422	0	T	SNP	C	110	84	193	99.49	195	Ile321Val (ata/Gta)	Rv0989c	grcC2	polyprenyl-diphosphate synthase GrcC
1107940	0	A	SNP	C	118	135	249	98.44	257	Ser54Ala (tcc/Gcc)	Rv0990c	-	hypothetical protein
1108521	0	G	SNP	A	102	83	183	94.87	195
1109975	0	A	SNP	G	96	103	196	99.5	200	Gln235Arg (cag/cGg)	Rv0993	galU	UTP--glucose-1-phosphate uridylyltransferase
1111678	0	G	SNP	A	111	102	208	98.16	217	Gly23Ser (ggc/Agc)	Rv0995	rimJ	ribosomal-protein-alanine acetyltransferase RimJ
1126889	0	G	SNP	C	104	111	213	99.54	216	Arg39Gly (cgc/Ggc)	Rv1007c	metS	methionine--tRNA ligase
1127493	0	T	SNP	C	111	102	212	96.38	221	Asn135Asn (aat/aaC)	Rv1008	tatD	deoxyribonuclease TatD
1127648	0	C	SNP	A	92	98	185	100	190	Thr187Asn (acc/aAc)	Rv1008	tatD	deoxyribonuclease TatD
1144585	0	A	SNP	G	133	107	237	99.59	241	Arg8Gly (agg/Ggg)	Rv1023	eno	enolase
1145848	0	A	SNP	C	130	112	237	98.78	245	Lys429Gln (aaa/Caa)	Rv1023	eno	enolase
1148259	0	A	SNP	G	96	91	187	98.94	189
1148930	0	C	SNP	T	106	97	198	97.6	208	Gly60Ser (ggt/Agt)	Rv1027c	kdpE	transcriptional regulator KdpE
1149551	0	C	SNP	T	127	112	238	100	239	Glu712Glu (gag/gaA)	Rv1028c	kdpD	sensor protein KdpD
1150585	0	G	SNP	A	115	129	237	100	244	Pro368Ser (ccc/Tcc)	Rv1028c	kdpD	sensor protein KdpD
1151054	0	C	SNP	G	111	127	237	99.17	240	Ser211Ser (tcg/tcC)	Rv1028c	kdpD	sensor protein KdpD
1151304	0	C	SNP	A	97	100	193	95.63	206	Arg128Leu (cgc/cTc)	Rv1028c	kdpD	sensor protein KdpD
1160770	0	T	SNP	A	120	94	212	100	214	Gln20Leu (cag/cTg)	Rv1037c	esxI	ESAT-6 like protein EsxI
1163134	0	T	SNP	C	85	109	193	99.49	195	Gly81Gly (gga/ggG)	Rv1040c	PE8	PE family protein PE8
1164336	0	G	SNP	A	96	93	187	96.92	195
1165114	0	C	SNP	T	86	89	172	98.31	178	Gly129Glu (gga/gAa)	Rv1042c	-	IS2-like transposase
1165521	1	T	Ins	A	102	74	176	95.65	176
1168010	0	C	Del	GAP	82	70	145	92.12	165		Rv1045	-	hypothetical protein
1168715	1	C	Ins	T	115	106	221	97.36	221
1168776	0	T	SNP	G	108	113	221	99.1	223
1172085	0	C	SNP	A	100	91	189	97.95	195	Glu23Asp (gag/gaT)	Rv1048c	-	hypothetical protein
1173750	0	G	SNP	T	113	86	198	97.55	204	Ala290Ala (gcg/gcT)	Rv1050	-	oxidoreductase
1175343	0	C	SNP	T	104	98	200	98.06	206
1177157	0	G	SNP	A	102	78	177	98.36	183
1178116	0	T	SNP	C	116	108	220	99.56	225	Thr163Thr (act/acC)	Rv1056	-	hypothetical protein
1190093	0	A	SNP	C	92	77	167	97.13	174	Leu111Trp (ttg/tGg)	Rv1067c	PE_PGRS19	PE-PGRS family protein PE_PGRS19
1191497	0	T	SNP	A	32	11	42	84.31	51	Thr218Ser (acg/Tcg)	Rv1068c	PE_PGRS20	PE-PGRS family protein PE_PGRS20
1191741	0	G	SNP	A	106	46	148	83.06	183	Tyr136Tyr (tac/taT)	Rv1068c	PE_PGRS20	PE-PGRS family protein PE_PGRS20
1197157	0	T	SNP	G	105	82	185	97.4	192
1200418	0	A	SNP	G	72	108	179	98.9	182
1201581	0	A	SNP	C	99	117	214	99.08	218	Gln272Pro (cag/cCg)	Rv1076	lipU	lipase LipU
1211369	0	A	SNP	C	86	99	183	99.46	186	Ser259Arg (agc/Cgc)	Rv1086	-	(2Z,6E)-farnesyl diphosphate synthase
1212163	0	C	Del	GAP	8	10	18	90	20		Rv1087	PE_PGRS21	PE-PGRS family protein PE_PGRS21
1212164	0	T	Del	GAP	8	10	18	90	20		Rv1087	PE_PGRS21	PE-PGRS family protein PE_PGRS21
1212165	0	C	Del	GAP	8	10	18	90	20		Rv1087	PE_PGRS21	PE-PGRS family protein PE_PGRS21
1212166	0	G	Del	GAP	8	10	18	90	20		Rv1087	PE_PGRS21	PE-PGRS family protein PE_PGRS21
1212167	0	G	Del	GAP	8	10	18	90	20		Rv1087	PE_PGRS21	PE-PGRS family protein PE_PGRS21
1212168	0	C	Del	GAP	8	10	18	94.74	19		Rv1087	PE_PGRS21	PE-PGRS family protein PE_PGRS21
1212169	0	G	Del	GAP	8	10	18	94.74	19		Rv1087	PE_PGRS21	PE-PGRS family protein PE_PGRS21
1212170	0	T	Del	GAP	8	10	18	94.74	19		Rv1087	PE_PGRS21	PE-PGRS family protein PE_PGRS21
1212171	0	A	Del	GAP	8	10	18	94.74	19		Rv1087	PE_PGRS21	PE-PGRS family protein PE_PGRS21
1212172	0	G	Del	GAP	8	10	18	94.74	19		Rv1087	PE_PGRS21	PE-PGRS family protein PE_PGRS21
1212173	0	C	Del	GAP	8	10	18	94.74	19		Rv1087	PE_PGRS21	PE-PGRS family protein PE_PGRS21
1212174	0	G	Del	GAP	8	10	18	94.74	19		Rv1087	PE_PGRS21	PE-PGRS family protein PE_PGRS21
1212175	0	C	Del	GAP	8	10	18	94.74	19		Rv1087	PE_PGRS21	PE-PGRS family protein PE_PGRS21
1212176	0	C	Del	GAP	8	10	18	94.74	19		Rv1087	PE_PGRS21	PE-PGRS family protein PE_PGRS21
1212177	0	C	Del	GAP	8	10	18	94.74	19		Rv1087	PE_PGRS21	PE-PGRS family protein PE_PGRS21
1212178	0	G	Del	GAP	8	10	18	94.74	19		Rv1087	PE_PGRS21	PE-PGRS family protein PE_PGRS21
1212179	0	G	Del	GAP	8	10	18	94.74	19		Rv1087	PE_PGRS21	PE-PGRS family protein PE_PGRS21
1212180	0	C	Del	GAP	8	10	18	94.74	19		Rv1087	PE_PGRS21	PE-PGRS family protein PE_PGRS21
1212181	0	G	Del	GAP	8	10	18	94.74	19		Rv1087	PE_PGRS21	PE-PGRS family protein PE_PGRS21
1212182	0	T	Del	GAP	8	10	18	94.74	19		Rv1087	PE_PGRS21	PE-PGRS family protein PE_PGRS21
1212183	0	G	Del	GAP	8	10	18	94.74	19		Rv1087	PE_PGRS21	PE-PGRS family protein PE_PGRS21
1212184	0	C	Del	GAP	8	10	18	94.74	19		Rv1087	PE_PGRS21	PE-PGRS family protein PE_PGRS21
1212185	0	C	Del	GAP	8	10	18	94.74	19		Rv1087	PE_PGRS21	PE-PGRS family protein PE_PGRS21
1212432	0	C	SNP	A	68	61	125	96.27	134	Gly291Gly (ggc/ggA)	Rv1087	PE_PGRS21	PE-PGRS family protein PE_PGRS21
1215105	0	T	Del	GAP	86	109	192	96.06	203
1215742	0	G	SNP	A	106	90	194	96.55	203
1215743	0	C	SNP	A	104	86	189	95.96	198
1217065	0	C	SNP	A	57	98	146	98.1	158	Ala199Ala (gcc/gcA)	Rv1091	PE_PGRS22	PE-PGRS family protein PE_PGRS22
1217157	0	A	SNP	C	74	75	141	94.3	158	Asp230Ala (gac/gCc)	Rv1091	PE_PGRS22	PE-PGRS family protein PE_PGRS22
1218658	0	G	SNP	C	91	111	196	97.12	208	Gly730Gly (ggg/ggC)	Rv1091	PE_PGRS22	PE-PGRS family protein PE_PGRS22
1218896	0	G	SNP	A	92	89	180	95.26	190	Gly810Ser (ggc/Agc)	Rv1091	PE_PGRS22	PE-PGRS family protein PE_PGRS22
1220680	0	T	SNP	C	89	90	176	100	179	Val36Ala (gta/gCa)	Rv1093	glyA1	serine hydroxymethyltransferase
1224367	0	T	SNP	C	62	72	130	100	134
1227830	0	G	SNP	T	118	86	202	98.08	208	Thr285Thr (acc/acA)	Rv1099c	glpX	fructose 1,6-bisphosphatase
1230778	0	G	SNP	A	100	105	201	99.03	207	Thr65Ile (acc/aTc)	Rv1102c	mazF3	mRNA interferase MazF3
1248382	0	A	SNP	G	130	93	217	99.55	224	Ser101Gly (agc/Ggc)	Rv1125	-	hypothetical protein
1248936	0	G	SNP	C	126	103	227	98.28	233	Pro285Pro (ccg/ccC)	Rv1125	-	hypothetical protein
1248978	0	T	SNP	C	128	112	237	100	240	Ala299Ala (gct/gcC)	Rv1125	-	hypothetical protein
1250340	0	A	SNP	G	111	102	211	99.07	215	Ala355Ala (gct/gcC)	Rv1127c	ppdK	pyruvate, phosphate dikinase PpdK
1251199	0	C	SNP	T	117	96	213	99.07	215	Gly69Glu (gga/gAa)	Rv1127c	ppdK	pyruvate, phosphate dikinase PpdK
1252054	0	G	Del	GAP	57	66	119	95.35	129		Rv1128c	-	hypothetical protein
1252164	0	T	SNP	C	100	80	175	100	180	Glu270Gly (gaa/gGa)	Rv1128c	-	hypothetical protein
1254562	0	A	SNP	G	94	84	176	98.89	180	Asp3Gly (gat/gGt)	Rv1130	prpD	methylcitrate dehydratase PrpD
1265070	0	G	SNP	T	93	96	185	95.94	197	Gly13Cys (ggt/Tgt)	Rv1138a	-	hypothetical protein
1273250	1	G	Ins	A	108	85	193	97.47	193		Rv1145	-	transmembrane transport protein
1275957	0	T	SNP	C	107	113	215	99.55	221
1276588	0	C	SNP	G	77	83	155	98.77	162	Ala387Ala (gcg/gcC)	Rv1148c	-	hypothetical protein
1278278	0	G	SNP	A	99	97	191	96.08	204	Gly129Glu (gga/gAa)	Rv1149	-	transposase
1281118	0	T	SNP	C	93	83	176	100	176	Thr123Ala (acg/Gcg)	Rv1154c	-	hypothetical protein
1281771	0	T	SNP	C	106	118	223	99.12	226	Ser115Pro (tcg/Ccg)	Rv1155	-	pyridoxine/pyridoxamine 5'-phosphate oxidase
1285001	0	A	SNP	C	104	101	203	95.35	215	Thr4Pro (acc/Ccc)	Rv1159	pimE	polyprenol-phosphate-mannose-dependent alpha-(1-2)-phosphatidylinositol pentamannoside mannosyltransferase
1286766	0	G	SNP	C	109	97	195	95.81	215	Gly58Arg (gga/Cga)	Rv1160	mutT2	8-oxo-dGTP diphosphatase
1288698	0	G	SNP	A	100	94	186	99.49	195	Gly457Gly (ggg/ggA)	Rv1161	narG	nitrate reductase subunit alpha
1292102	0	A	SNP	G	102	111	211	100	213	Pro346Pro (cca/ccG)	Rv1162	narH	nitrate reductase subunit beta
1293333	0	C	SNP	G	95	121	215	96.86	223	Pro179Arg (ccg/cGg)	Rv1163	narJ	nitrate reductase subunit delta
1299305	0	G	SNP	A	96	93	187	97.42	194	Pro167Leu (ccg/cTg)	Rv1168c	PPE17	PPE family protein PPE17
1306259	0	A	SNP	G	99	90	188	100	189	Ala656Ala (gct/gcC)	Rv1175c	fadH	NADPH dependent 2,4-dienoyl-CoA reductase FadH
1307383	0	C	SNP	A	108	91	197	98.51	202	Val282Phe (gtc/Ttc)	Rv1175c	fadH	NADPH dependent 2,4-dienoyl-CoA reductase FadH
1307598	0	C	SNP	G	111	122	230	100	233	Cys210Ser (tgc/tCc)	Rv1175c	fadH	NADPH dependent 2,4-dienoyl-CoA reductase FadH
1313337	1	A	Ins	G	23	57	80	89.89	82
1313338	0	A	SNP	C	25	57	80	100	82
1315191	0	A	SNP	C	93	133	221	100	226	_489Tyr (taa/taC)	Rv1180	pks3	polyketide beta-ketoacyl synthase
1315884	0	G	SNP	A	104	99	199	99.51	204	Ala217Ala (gcg/gcA)	Rv1181	pks4	polyketide beta-ketoacyl synthase
1317655	0	C	SNP	T	116	83	195	97.07	205	Leu808Leu (ctg/Ttg)	Rv1181	pks4	polyketide beta-ketoacyl synthase
1322741	0	A	SNP	G	104	94	197	98.51	201	Thr408Ala (act/Gct)	Rv1183	mmpL10	transmembrane transport protein MmpL10
1327890	0	G	SNP	A	117	112	226	100	229	Asp472Asp (gac/gaT)	Rv1186c	-	hypothetical protein
1328687	0	G	SNP	C	118	118	234	100	236	Pro207Ala (ccc/Gcc)	Rv1186c	-	hypothetical protein
1329234	0	G	SNP	A	114	122	232	97.12	243	Asp24Asp (gac/gaT)	Rv1186c	-	hypothetical protein
1333669	0	T	SNP	G	99	101	198	96.62	207	Gly230Gly (ggt/ggG)	Rv1190	-	hypothetical protein
1336164	0	C	SNP	T	115	123	238	98.76	241	Pro124Leu (ccg/cTg)	Rv1193	fadD36	fatty-acid--CoA ligase FadD36
1339399	0	C	SNP	T	75	107	178	97.85	186	Tyr17Tyr (tac/taT)	Rv1196	PPE18	PPE family protein PPE18
1339432	0	G	SNP	C	60	82	139	95.95	148	Ala28Ala (gcg/gcC)	Rv1196	PPE18	PPE family protein PPE18
1339435	0	T	SNP	G	62	79	137	96.58	146	Ala29Ala (gct/gcG)	Rv1196	PPE18	PPE family protein PPE18
1339436	0	C	SNP	A	55	82	136	97.16	141	Gln30Lys (cag/Aag)	Rv1196	PPE18	PPE family protein PPE18
1340208	0	G	SNP	A	120	100	215	96.07	229	Arg287Gln (cgg/cAg)	Rv1196	PPE18	PPE family protein PPE18
1342581	0	T	SNP	C	77	5	81	93.18	88	Thr9Ala (acc/Gcc)	Rv1199c	-	insertion sequence element IS1081 transposase
1349733	0	G	SNP	C	107	125	232	98.31	236	Glu134Asp (gag/gaC)	Rv1206	fadD6	fatty-acid--CoA ligase FadD6
1351172	0	A	SNP	G	94	99	189	98.97	195
1357308	0	T	SNP	G	107	101	208	95.41	218	Ala106Ala (gca/gcC)	Rv1214c	PE14	PE family protein PE14
1360209	0	T	SNP	C	129	117	239	99.6	247	Ala531Ala (gca/gcG)	Rv1217c	-	tetronasin ABC transporter integral membrane protein
1361190	0	G	SNP	A	100	112	209	98.6	215	Ser204Ser (agc/agT)	Rv1217c	-	tetronasin ABC transporter integral membrane protein
1361285	0	C	SNP	T	115	110	219	98.68	228	Ala173Thr (gct/Act)	Rv1217c	-	tetronasin ABC transporter integral membrane protein
1362006	0	T	SNP	C	100	99	197	100	199	Gln243Arg (caa/cGa)	Rv1218c	-	tetronasin ABC transporter ATP-binding protein
1364706	0	G	SNP	A	111	99	205	96.33	218	Leu98Leu (ctg/ctA)	Rv1221	sigE	ECF RNA polymerase sigma factor SigE
1365837	1	C	Ins	G	89	93	182	92.86	182
1365837	2	C	Ins	G	88	89	177	90.31	177
1367484	0	T	SNP	G	101	87	188	98.43	191	Trp8Gly (tgg/Ggg)	Rv1224	tatB	Sec-independent protein translocase protein TatB
1368322	1	C	Ins	G	106	95	201	91.78	201		Rv1225c	-	hypothetical protein
1370852	0	T	SNP	G	85	108	193	97.47	198
1374065	0	T	SNP	C	132	123	251	100	255	Ser45Gly (agc/Ggc)	Rv1230c	-	membrane protein
1374201	0	A	SNP	G	80	118	196	98.02	202
1375044	0	C	SNP	G	108	92	197	96.15	208	Ala375Ala (gcg/gcC)	Rv1232c	-	hypothetical protein
1375724	0	A	SNP	C	95	114	208	100	209	Cys149Gly (tgc/Ggc)	Rv1232c	-	hypothetical protein
1382628	0	T	SNP	C	92	107	197	100	199	Lys139Glu (aaa/Gaa)	Rv1239c	corA	magnesium and cobalt transport transmembrane protein CorA
1390763	0	C	SNP	T	90	90	177	99.45	181	Val764Met (gtg/Atg)	Rv1248c	-	multifunctional 2-oxoglutarate dehydrogenase E1 component /2-oxoglutarate dehydrogenase dihydrolipoyllysine-residue succinyltransferase
1393626	0	A	SNP	G	120	109	223	100	229	Leu119Leu (ctt/ctC)	Rv1249c	-	membrane protein
1396922	0	T	SNP	C	124	110	230	100	234	Thr773Thr (aca/acG)	Rv1251c	-	hypothetical protein
1406760	1	T	Ins	G	102	98	200	96.15	202		Rv1258c	-	multidrug-efflux transporter
1411210	0	T	SNP	G	115	114	228	100	229	Val260Val (gtt/gtG)	Rv1263	amiB2	amidase AmiB
1412334	0	C	SNP	T	101	102	198	98.07	207	Tyr147Tyr (tac/taT)	Rv1264	-	adenylyl cyclase
1413130	0	G	Del	GAP	79	89	164	90.32	186
1413148	0	C	SNP	T	86	96	176	100	182
1414021	0	C	SNP	T	89	104	190	100	193	Arg607Gln (cgg/cAg)	Rv1266c	pknH	serine/threonine-protein kinase PknH
1416990	0	T	Del	GAP	94	85	171	92.27	194		Rv1267c	embR	transcriptional regulator EmbR
1418863	1	C	Ins	G	76	77	153	78.87	153		Rv1269c	-	hypothetical protein
1418863	2	C	Ins	G	76	77	153	78.87	153		Rv1269c	-	hypothetical protein
1418863	3	C	Ins	G	76	77	153	78.87	153		Rv1269c	-	hypothetical protein
1418863	4	C	Ins	A	76	77	153	78.87	153		Rv1269c	-	hypothetical protein
1418863	5	C	Ins	G	75	77	152	78.35	153		Rv1269c	-	hypothetical protein
1418863	6	C	Ins	C	76	76	152	78.35	153		Rv1269c	-	hypothetical protein
1418863	7	C	Ins	C	76	77	153	78.87	153		Rv1269c	-	hypothetical protein
1418863	8	C	Ins	A	76	77	153	78.87	153		Rv1269c	-	hypothetical protein
1440469	0	C	SNP	G	96	121	211	99.54	218	Pro521Pro (ccc/ccG)	Rv1286	-	bifunctional sulfate adenyltransferase subunit 1 CysN/adenylylsulfate kinase CysC
1445781	0	A	SNP	G	104	110	211	100	214	Ala18Ala (gct/gcC)	Rv1291c	-	hypothetical protein
1446733	0	G	SNP	A	116	107	218	96.12	232	Ala119Thr (gcc/Acc)	Rv1292	argS	arginine--tRNA ligase
1457144	0	C	SNP	T	92	112	202	100	204	Arg194Cys (cgc/Tgc)	Rv1300	hemK	release factor glutamine methyltransferase
1468208	0	A	SNP	C	106	112	217	100	218	Leu433Arg (ctg/cGg)	Rv1313c	-	insertion sequence element IS1557 transposase
1468492	0	C	SNP	A	99	104	203	96.21	211	Leu338Leu (ctg/ctT)	Rv1313c	-	insertion sequence element IS1557 transposase
1471659	0	C	SNP	T	88	108	194	100	196
1472359	0	A	SNP	C	75	72	143	97.35	151		Rvnr01	-	rRNA	streptomycin (SM)		streptomycin (SM)
1477596	0	C	SNP	T	128	92	215	96.92	227	Gly12Gly (ggg/ggA)	Rv1316c	ogt	methylated-DNA--protein-cysteinemethyltransferase
1479085	0	T	SNP	C	107	135	241	98.78	245	Ile12Val (atc/Gtc)	Rv1317c	alkA	bifunctional regulatory protein/DNA repair enzyme AlkA
1482627	0	T	SNP	C	113	97	205	100	210	Thr531Ala (acg/Gcg)	Rv1320c	-	adenylate cyclase
1484708	0	A	SNP	C	102	91	192	100	193	Ser144Arg (agc/Cgc)	Rv1321	-	endonuclease NucS
1489253	0	G	Del	GAP	18	22	44	97.56	41		Rv1325c	PE_PGRS24	PE-PGRS family protein PE_PGRS24
1489254	0	C	Del	GAP	18	22	44	97.56	41		Rv1325c	PE_PGRS24	PE-PGRS family protein PE_PGRS24
1489255	0	G	Del	GAP	18	22	44	97.56	41		Rv1325c	PE_PGRS24	PE-PGRS family protein PE_PGRS24
1489256	0	C	Del	GAP	18	22	45	97.56	41		Rv1325c	PE_PGRS24	PE-PGRS family protein PE_PGRS24
1489257	0	C	Del	GAP	18	22	45	97.56	41		Rv1325c	PE_PGRS24	PE-PGRS family protein PE_PGRS24
1489258	0	A	Del	GAP	18	22	45	97.56	41		Rv1325c	PE_PGRS24	PE-PGRS family protein PE_PGRS24
1489259	0	C	Del	GAP	18	22	45	100	40		Rv1325c	PE_PGRS24	PE-PGRS family protein PE_PGRS24
1489260	0	C	Del	GAP	18	22	45	100	40		Rv1325c	PE_PGRS24	PE-PGRS family protein PE_PGRS24
1489261	0	G	Del	GAP	18	22	45	100	40		Rv1325c	PE_PGRS24	PE-PGRS family protein PE_PGRS24
1489262	0	T	Del	GAP	18	22	45	100	40		Rv1325c	PE_PGRS24	PE-PGRS family protein PE_PGRS24
1489263	0	T	Del	GAP	18	22	45	100	40		Rv1325c	PE_PGRS24	PE-PGRS family protein PE_PGRS24
1489264	0	G	Del	GAP	18	22	45	100	40		Rv1325c	PE_PGRS24	PE-PGRS family protein PE_PGRS24
1489265	0	A	Del	GAP	18	22	45	100	40		Rv1325c	PE_PGRS24	PE-PGRS family protein PE_PGRS24
1489266	0	A	Del	GAP	18	22	45	100	40		Rv1325c	PE_PGRS24	PE-PGRS family protein PE_PGRS24
1489267	0	G	Del	GAP	18	22	45	100	40		Rv1325c	PE_PGRS24	PE-PGRS family protein PE_PGRS24
1489268	0	C	Del	GAP	18	22	45	100	40		Rv1325c	PE_PGRS24	PE-PGRS family protein PE_PGRS24
1489269	0	C	Del	GAP	18	22	45	100	40		Rv1325c	PE_PGRS24	PE-PGRS family protein PE_PGRS24
1489270	0	T	Del	GAP	18	22	45	100	40		Rv1325c	PE_PGRS24	PE-PGRS family protein PE_PGRS24
1489271	0	G	Del	GAP	18	22	45	97.56	41		Rv1325c	PE_PGRS24	PE-PGRS family protein PE_PGRS24
1489272	0	G	Del	GAP	18	21	45	100	39		Rv1325c	PE_PGRS24	PE-PGRS family protein PE_PGRS24
1489273	0	C	Del	GAP	18	21	45	86.67	45		Rv1325c	PE_PGRS24	PE-PGRS family protein PE_PGRS24
1489512	1	G	Ins	G	55	15	70	80.46	71		Rv1325c	PE_PGRS24	PE-PGRS family protein PE_PGRS24
1489512	2	G	Ins	C	55	14	69	79.31	71		Rv1325c	PE_PGRS24	PE-PGRS family protein PE_PGRS24
1489512	3	G	Ins	C	56	15	71	81.61	71		Rv1325c	PE_PGRS24	PE-PGRS family protein PE_PGRS24
1490905	0	A	SNP	G	85	101	184	97.38	191	Ser470Pro (tct/Cct)	Rv1326c	glgB	1,4-alpha-glucan branching protein
1498951	0	G	SNP	T	121	99	218	99.1	222	Thr80Lys (acg/aAg)	Rv1329c	dinG	ATP-dependent helicase DinG
1499274	0	C	SNP	G	106	120	222	100	226	Gly429Ala (ggc/gCc)	Rv1330c	pncB1	nicotinic acid phosphoribosyltransferase PncB1
1501276	0	C	SNP	T	86	85	165	97.71	175	Ser117Ser (agc/agT)	Rv1332	-	transcriptional regulator
1501700	0	G	SNP	A	112	100	204	96.36	220	Val34Val (gtg/gtA)	Rv1333	-	hydrolase
1523817	0	C	SNP	T	93	92	180	97.88	189	Arg72Arg (cgg/cgA)	Rv1355c	moeY	molybdopterin biosynthesis protein MoeY
1526311	0	G	SNP	T	114	102	215	99.08	218
1526819	0	C	SNP	A	112	112	222	100	224	Arg70Arg (cgg/Agg)	Rv1358	-	transcriptional regulator
1529134	0	C	Del	GAP	112	102	208	98.62	217		Rv1358	-	transcriptional regulator
1529135	0	G	Del	GAP	112	102	208	97.72	219		Rv1358	-	transcriptional regulator
1529136	0	A	Del	GAP	112	102	208	98.62	217		Rv1358	-	transcriptional regulator
1533241	0	G	SNP	C	104	111	212	96.41	223	Thr131Thr (acc/acG)	Rv1361c	PPE19	PPE family protein PPE19
1533583	0	G	SNP	A	72	104	174	99.44	177	Tyr17Tyr (tac/taT)	Rv1361c	PPE19	PPE family protein PPE19
1536251	0	G	SNP	T	104	117	213	99.55	222	Ala465Glu (gcg/gAg)	Rv1364c	-	sigma factor regulatory protein
1540141	0	T	SNP	C	89	97	184	97.89	190	Ile169Val (atc/Gtc)	Rv1367c	-	hypothetical protein
1541798	0	C	SNP	T	85	112	192	97.52	202	Ala260Val (gcg/gTg)	Rv1368	lprF	lipoprotein LprF
1544255	0	C	SNP	T	92	88	178	98.36	183	Arg299Arg (cgc/cgT)	Rv1371	-	membrane protein
1546703	0	C	SNP	T	98	108	203	98.1	210	Pro231Leu (ccg/cTg)	Rv1373	-	glycolipid sulfotransferase
1547125	0	T	SNP	C	75	71	145	100	146	Thr136Ala (aca/Gca)	Rv1374c	-	hypothetical protein
1552547	0	G	SNP	A	93	91	184	100	184	Arg37Trp (cgg/Tgg)	Rv1378c	-	hypothetical protein
1556787	0	T	SNP	C	91	108	197	96.14	207	Ser273Pro (tcg/Ccg)	Rv1383	carA	carbamoyl-phosphate synthase small subunit
1561939	0	G	SNP	C	97	92	186	96.92	195	Glu57Asp (gag/gaC)	Rv1387	PPE20	PPE family protein PPE20
1563717	0	C	SNP	T	105	121	223	100	226	Val8Val (gtc/gtT)	Rv1388	mihF	integration host factor MihF
1570566	0	C	SNP	A	87	98	182	100	185	Arg135Leu (cgg/cTg)	Rv1394c	cyp132	cytochrome P450 Cyp132
1573660	0	T	SNP	G	102	89	187	100	191	Arg66Ser (aga/agC)	Rv1396c	PE_PGRS25	PE-PGRS family protein PE_PGRS25
1576481	0	T	SNP	G	115	112	225	99.13	229	Thr106Pro (acc/Ccc)	Rv1400c	lipI	lipase
1576527	0	G	SNP	T	106	109	209	99.08	217	Phe90Leu (ttc/ttA)	Rv1400c	lipI	lipase
1577241	0	G	SNP	A	94	97	187	97.95	195	Pro104Pro (ccg/ccA)	Rv1401	-	membrane protein
1588899	0	G	SNP	T	92	111	193	100	203	Ala111Ala (gcg/gcT)	Rv1412	ribC	riboflavin synthase
1593331	0	G	SNP	A	92	101	190	100	193
1594906	0	G	SNP	A	97	102	195	97.07	205	Val289Ile (gtc/Atc)	Rv1420	uvrC	excinuclease ABC subunit UvrC
1595342	0	T	SNP	C	98	105	200	98.54	206	Val434Ala (gtg/gCg)	Rv1420	uvrC	excinuclease ABC subunit UvrC
1606673	0	G	SNP	T	111	121	225	98.31	236	Ala96Ala (gcg/gcT)	Rv1430	PE16	PE family protein PE16
1608276	0	A	SNP	C	83	99	178	96.3	189	Asn65Thr (aac/aCc)	Rv1431	-	hypothetical protein
1609840	0	A	SNP	G	109	109	214	100	218	Pro586Pro (cca/ccG)	Rv1431	-	hypothetical protein
1612624	1	T	Ins	A	82	62	144	77.42	144		Rv1435c	-	hypothetical protein
1612624	2	T	Ins	T	82	62	144	77.42	144		Rv1435c	-	hypothetical protein
1612624	3	T	Ins	C	82	62	144	77.42	144		Rv1435c	-	hypothetical protein
1612624	4	T	Ins	G	82	62	144	77.42	144		Rv1435c	-	hypothetical protein
1612624	5	T	Ins	G	82	62	144	77.42	144		Rv1435c	-	hypothetical protein
1612624	6	T	Ins	T	82	62	144	77.42	144		Rv1435c	-	hypothetical protein
1612624	7	T	Ins	A	82	62	144	77.42	144		Rv1435c	-	hypothetical protein
1612624	8	T	Ins	C	82	62	144	77.42	144		Rv1435c	-	hypothetical protein
1612624	9	T	Ins	C	82	62	144	77.42	144		Rv1435c	-	hypothetical protein
1612624	10	T	Ins	G	81	61	142	76.34	144		Rv1435c	-	hypothetical protein
1612624	11	T	Ins	G	82	62	144	77.42	144		Rv1435c	-	hypothetical protein
1612624	12	T	Ins	T	82	62	144	77.42	144		Rv1435c	-	hypothetical protein
1612624	13	T	Ins	G	82	62	144	77.42	144		Rv1435c	-	hypothetical protein
1612624	14	T	Ins	C	82	61	143	76.88	144		Rv1435c	-	hypothetical protein
1612624	15	T	Ins	G	82	62	144	77.42	144		Rv1435c	-	hypothetical protein
1612624	16	T	Ins	C	82	62	144	77.42	144		Rv1435c	-	hypothetical protein
1612624	17	T	Ins	C	82	62	144	77.42	144		Rv1435c	-	hypothetical protein
1612624	18	T	Ins	A	82	62	144	77.42	144		Rv1435c	-	hypothetical protein
1612624	19	T	Ins	G	82	62	144	77.42	144		Rv1435c	-	hypothetical protein
1612624	20	T	Ins	G	82	62	144	77.42	144		Rv1435c	-	hypothetical protein
1612624	21	T	Ins	G	82	62	144	77.42	144		Rv1435c	-	hypothetical protein
1613035	0	T	SNP	C	96	85	179	100	181
1616061	0	C	SNP	T	104	97	196	97.57	206	Ser166Ser (agc/agT)	Rv1438	tpi	triosephosphate isomerase
1617302	0	G	SNP	T	99	91	187	98.96	192	Leu29Ile (ctt/Att)	Rv1439c	-	hypothetical protein
1618978	0	T	SNP	C	119	80	194	97.55	204	Asp236Gly (gat/gGt)	Rv1441c	PE_PGRS26	PE-PGRS family protein PE_PGRS26
1619102	0	C	Del	GAP	69	84	158	75.37	203		Rv1441c	PE_PGRS26	PE-PGRS family protein PE_PGRS26
1619103	0	G	Del	GAP	69	84	158	75.37	203		Rv1441c	PE_PGRS26	PE-PGRS family protein PE_PGRS26
1619104	0	G	Del	GAP	69	85	158	77.39	199		Rv1441c	PE_PGRS26	PE-PGRS family protein PE_PGRS26
1619105	0	C	Del	GAP	69	85	158	77	200		Rv1441c	PE_PGRS26	PE-PGRS family protein PE_PGRS26
1619106	0	T	Del	GAP	69	84	158	78.46	195		Rv1441c	PE_PGRS26	PE-PGRS family protein PE_PGRS26
1619107	0	C	Del	GAP	69	84	158	77.27	198		Rv1441c	PE_PGRS26	PE-PGRS family protein PE_PGRS26
1619108	0	C	Del	GAP	69	84	158	78.06	196		Rv1441c	PE_PGRS26	PE-PGRS family protein PE_PGRS26
1619109	0	A	Del	GAP	69	84	159	78.46	195		Rv1441c	PE_PGRS26	PE-PGRS family protein PE_PGRS26
1619110	0	C	Del	GAP	69	84	159	78.06	196		Rv1441c	PE_PGRS26	PE-PGRS family protein PE_PGRS26
1619111	0	C	Del	GAP	69	84	159	81.82	187		Rv1441c	PE_PGRS26	PE-PGRS family protein PE_PGRS26
1619112	0	G	Del	GAP	69	84	159	81.38	188		Rv1441c	PE_PGRS26	PE-PGRS family protein PE_PGRS26
1619113	0	G	Del	GAP	69	84	159	82.7	185		Rv1441c	PE_PGRS26	PE-PGRS family protein PE_PGRS26
1619114	0	C	Del	GAP	69	84	159	81.82	187		Rv1441c	PE_PGRS26	PE-PGRS family protein PE_PGRS26
1619115	0	G	Del	GAP	69	84	159	98.08	156		Rv1441c	PE_PGRS26	PE-PGRS family protein PE_PGRS26
1619116	0	C	Del	GAP	69	84	159	98.08	156		Rv1441c	PE_PGRS26	PE-PGRS family protein PE_PGRS26
1619117	0	C	Del	GAP	69	84	159	98.71	155		Rv1441c	PE_PGRS26	PE-PGRS family protein PE_PGRS26
1619118	0	G	Del	GAP	69	84	159	100	153		Rv1441c	PE_PGRS26	PE-PGRS family protein PE_PGRS26
1620181	0	C	SNP	G	113	110	218	96.54	231	Leu131Val (ctc/Gtc)	Rv1442	bisC	biotin sulfoxide reductase BisC
1624791	0	C	SNP	G	103	86	188	99.47	190	Arg192Pro (cga/cCa)	Rv1446c	opcA	OXPP cycle protein OpcA
1625332	1	C	Ins	G	87	87	174	82.46	174		Rv1446c	opcA	OXPP cycle protein OpcA
1625332	2	C	Ins	G	87	87	174	82.46	174		Rv1446c	opcA	OXPP cycle protein OpcA
1625332	3	C	Ins	T	87	87	174	82.46	174		Rv1446c	opcA	OXPP cycle protein OpcA
1627351	0	T	SNP	C	117	106	219	100	223	Thr244Ala (acc/Gcc)	Rv1448c	tal	transaldolase
1630148	0	A	SNP	C	87	98	182	100	185	Tyr18Asp (tac/Gac)	Rv1449c	tkt	transketolase
1636172	1	T	Ins	C	64	12	76	83.52	76		Rv1452c	PE_PGRS28	PE-PGRS family protein PE_PGRS28
1636172	2	T	Ins	C	64	12	76	83.52	76		Rv1452c	PE_PGRS28	PE-PGRS family protein PE_PGRS28
1636172	3	T	Ins	G	64	12	76	83.52	76		Rv1452c	PE_PGRS28	PE-PGRS family protein PE_PGRS28
1636826	0	C	SNP	A	89	106	184	99.49	196	Gly468Gly (ggg/ggT)	Rv1452c	PE_PGRS28	PE-PGRS family protein PE_PGRS28
1638364	0	C	SNP	T	95	84	176	91.33	196
1639594	0	C	SNP	A	121	86	204	100	207	Pro405Gln (cca/cAa)	Rv1453	-	transcriptional activator protein
1643864	0	T	SNP	C	127	99	224	98.69	229	Thr133Ala (acc/Gcc)	Rv1458c	-	antibiotic ABC transporter ATP-binding protein
1645802	0	T	SNP	C	108	128	228	100	236	Lys113Glu (aaa/Gaa)	Rv1459c	-	alpha-(1->6)-mannopyranosyltransferase
1647436	0	G	SNP	A	76	100	173	94.62	186	Val150Ile (gta/Ata)	Rv1461	-	hypothetical protein
1650072	0	A	SNP	G	121	113	227	100	234	Asn183Asp (aac/Gac)	Rv1462	-	hypothetical protein
1651308	0	A	SNP	G	102	102	200	99.51	205	Glu198Gly (gaa/gGa)	Rv1463	-	ABC transporter ATP-binding protein
1654730	0	T	SNP	G	101	99	199	95.69	209	Lys258Thr (aag/aCg)	Rv1467c	fadE15	acyl-CoA dehydrogenase FadE15
1669158	0	T	SNP	C	103	118	213	96.93	228
1676290	0	C	SNP	A	98	111	206	100	209	Lys198Asn (aag/aaT)	Rv1486c	-	hypothetical protein
1678706	0	A	SNP	C	104	117	220	98.66	224	Lys52Thr (aag/aCg)	Rv1489	-	hypothetical protein
1688064	0	A	SNP	G	113	103	214	98.18	220	Met42Val (atg/Gtg)	Rv1497	lipL	esterase LipL
1688300	0	T	SNP	C	129	112	238	97.57	247	Phe120Phe (ttt/ttC)	Rv1497	lipL	esterase LipL
1689349	0	C	SNP	T	108	119	224	100	227	Arg191His (cgc/cAc)	Rv1498c	-	methyltransferase
1692141	0	A	SNP	C	79	91	168	100	170	Ile84Ile (ata/atC)	Rv1501	-	hypothetical protein
1693561	0	A	SNP	G	101	73	170	100	174	Tyr213Cys (tac/tGc)	Rv1502	-	hypothetical protein
1695037	0	G	SNP	A	96	96	192	98.97	194
1695796	0	C	SNP	T	76	87	157	98.79	165	Ala51Thr (gcc/Acc)	Rv1505c	-	hypothetical protein
1696672	0	A	Del	GAP	81	96	176	98.33	180
1697896	0	C	SNP	T	89	87	174	96.7	182
1698911	0	G	SNP	A	100	90	189	100	190	Gly328Gly (ggc/ggT)	Rv1508c	-	membrane protein
1699849	0	G	SNP	A	90	91	180	98.37	184	Pro16Ser (ccg/Tcg)	Rv1508c	-	membrane protein
1701215	0	C	SNP	T	124	89	210	95.95	222
1706119	0	T	SNP	C	96	106	199	100	202	Ser159Ser (tca/tcG)	Rv1514c	-	glycosyltransferase
1706685	0	C	SNP	A	87	75	157	96.43	168	Gly281Val (gga/gTa)	Rv1515c	-	hypothetical protein
1709432	0	C	SNP	T	77	97	168	100	174	Leu188Phe (ctc/Ttc)	Rv1517	-	hypothetical protein
1711670	0	C	SNP	T	107	100	204	96.28	215	Arg215Cys (cgc/Tgc)	Rv1520	-	sugar transferase
1713192	0	A	SNP	G	107	98	196	100	205	Val297Val (gta/gtG)	Rv1521	fadD25	fatty-acid--CoA ligase FadD25
1714289	0	C	SNP	T	84	120	201	97.14	210	Ser1108Ser (tcg/tcA)	Rv1522c	mmpL12	transmembrane transport protein MmpL12
1716472	0	A	SNP	G	89	86	170	98.31	178	Ser381Pro (tcc/Ccc)	Rv1522c	mmpL12	transmembrane transport protein MmpL12
1722200	0	C	SNP	G	92	109	194	98.53	204	Val2070Val (gtg/gtC)	Rv1527c	pks5	polyketide synthase
1722228	0	A	SNP	C	94	100	189	97.98	198	Leu2061Arg (ctg/cGg)	Rv1527c	pks5	polyketide synthase
1728603	0	C	SNP	T	107	86	185	97.97	197
1728837	0	A	SNP	G	101	107	207	100	208
1733134	0	C	SNP	T	109	111	213	99.1	222	Gln139Gln (cag/caA)	Rv1532c	-	hypothetical protein
1733325	0	C	SNP	G	94	110	204	95.77	213	Ala76Pro (gct/Cct)	Rv1532c	-	hypothetical protein
1739559	0	T	SNP	C	98	106	203	98.08	208	Ile1014Thr (atc/aCc)	Rv1536	ileS	isoleucine--tRNA ligase
1741352	0	C	SNP	T	129	120	247	97.65	255	Gly281Ser (ggc/Agc)	Rv1538c	ansA	L-aparaginase
1752561	0	T	SNP	C	85	84	168	100	169	Asp258Gly (gac/gGc)	Rv1548c	PPE21	PPE family protein PPE21
1753483	0	T	SNP	C	113	93	200	97.63	211
1753519	1	G	Ins	C	52	93	145	85.29	146
1756359	0	G	Del	GAP	110	115	224	96.15	234		Rv1551	plsB1	acyltransferase PlsB
1759252	0	G	SNP	T	96	97	192	100	193	Ser524Ser (tcg/tcT)	Rv1552	frdA	fumarate reductase flavoprotein subunit		phylo (not 4,9)
1760164	1	T	Ins	G	93	103	196	88.29	196		Rv1553	frdB	fumarate reductase iron-sulfur subunit
1760292	0	A	SNP	G	122	109	229	99.57	232	Met40Val (atg/Gtg)	Rv1554	frdC	fumarate reductase membrane anchor subunit
1774659	0	C	SNP	T	81	93	171	97.75	178
1775156	0	C	SNP	T	94	92	183	97.89	190
1778430	0	T	SNP	C	119	149	266	100	268	Met191Thr (atg/aCg)	Rv1570	bioD	ATP-dependent dethiobiotin synthetase BioD
1789564	0	C	SNP	T	174	168	335	98.84	346	Arg91Arg (cgg/cgA)	Rv1588c	-	hypothetical protein
1789565	0	C	SNP	A	174	169	334	99.13	346	Arg91Leu (cgg/cTg)	Rv1588c	-	hypothetical protein
1789650	0	C	SNP	T	154	159	310	88.92	352	Ala63Thr (gcc/Acc)	Rv1588c	-	hypothetical protein
1789654	0	A	SNP	G	155	155	306	89.34	347	Leu61Leu (ctt/ctC)	Rv1588c	-	hypothetical protein
1792777	0	T	SNP	C	65	103	168	99.41	169	Ile322Val (att/Gtt)	Rv1592c	-	hypothetical protein
1792778	0	T	SNP	C	67	102	167	99.41	170	Glu321Glu (gaa/gaG)	Rv1592c	-	hypothetical protein
1798355	0	G	SNP	A	106	109	212	99.54	216	Gly21Asp (ggt/gAt)	Rv1597	-	hypothetical protein
1803265	0	G	SNP	A	91	101	191	100	192	Ser201Asn (agc/aAc)	Rv1602	hisH	imidazole glycerol phosphate synthase subunit HisH
1804409	0	C	SNP	A	98	116	212	100	214	Pro124Gln (cca/cAa)	Rv1604	impA	inositol-monophosphatase ImpA
1806140	0	G	SNP	T	104	98	194	97.58	207
1811375	0	G	SNP	T	105	93	196	97.54	203	Gly83Gly (ggg/ggT)	Rv1612	trpB	tryptophan synthase subunit beta
1815961	0	C	Del	GAP	87	87	167	97.21	179		Rv1616	-	hypothetical protein
1817976	0	A	SNP	T	116	101	210	100	217	His121Leu (cac/cTc)	Rv1618	tesB1	acyl-CoA thioesterase TesB
1831220	0	A	SNP	C	96	98	190	98.48	197	Thr186Pro (acc/Ccc)	Rv1629	polA	DNA polymerase I
1831226	0	A	SNP	G	91	93	180	98.4	187	Arg188Gly (agg/Ggg)	Rv1629	polA	DNA polymerase I
1831288	0	C	SNP	T	104	97	198	97.57	206	Pro208Pro (ccc/ccT)	Rv1629	polA	DNA polymerase I
1834177	0	A	SNP	C	106	86	187	97.96	196	Arg212Arg (cga/cgC)	Rv1630	rpsA	30S ribosomal protein S1		phylo (Beijing, 2)	pyrazinamide (PZA)
1836286	0	G	SNP	C	134	111	237	100	245
1839759	0	G	SNP	C	128	120	245	97.25	255	Gly198Arg (ggg/Cgg)	Rv1634	-	multidrug-efflux transporter
1847919	0	C	SNP	G	121	102	221	100	223	Thr180Thr (acg/acC)	Rv1639c	-	hypothetical protein
1849051	0	C	SNP	T	94	114	205	94.98	219	Pro995Pro (ccg/ccA)	Rv1640c	lysX	bifunctional lysine--tRNA ligase/phosphatidylglycerol lysyltransferase
1849609	0	T	SNP	C	84	100	183	97.35	189	Arg809Arg (cga/cgG)	Rv1640c	lysX	bifunctional lysine--tRNA ligase/phosphatidylglycerol lysyltransferase
1849934	0	A	SNP	G	110	97	206	96.73	214	Ile701Thr (att/aCt)	Rv1640c	lysX	bifunctional lysine--tRNA ligase/phosphatidylglycerol lysyltransferase
1854300	0	T	SNP	C	112	103	213	100	215	Leu232Pro (ctg/cCg)	Rv1644	tsnR	23S rRNA methyltransferase TsnR
1856777	0	G	SNP	C	121	94	210	99.54	216	Ala2Pro (gcg/Ccg)	Rv1647	-	adenylate cyclase
1859559	0	C	SNP	A	97	101	195	99	200	Ala276Asp (gcc/gAc)	Rv1649	pheS	phenylalanine--tRNA ligase subunit alpha
1877744	0	A	SNP	C	91	108	197	97.55	204	Glu814Ala (gaa/gCa)	Rv1661	pks7	polyketide synthase
1885385	0	T	SNP	G	87	85	172	96.63	178	Leu1228Val (ttg/Gtg)	Rv1662	pks8	polyketide synthase
1885772	0	G	SNP	A	92	96	184	99.47	189	Ala1357Thr (gcc/Acc)	Rv1662	pks8	polyketide synthase
1887060	0	C	SNP	G	92	94	185	96.37	193	Thr183Thr (acc/acG)	Rv1663	pks17	polyketide synthase
1888373	0	T	SNP	C	124	98	219	97.8	227	Ala116Ala (gct/gcC)	Rv1664	pks9	polyketide synthase
1892017	0	T	SNP	C	113	103	216	98.18	220	His264His (cat/caC)	Rv1665	pks11	chalcone synthase
1893572	0	C	SNP	A	122	109	227	97.88	236
1894300	1	G	Ins	G	90	78	168	85.71	168
1894300	2	G	Ins	T	90	78	168	85.71	168
1894300	3	G	Ins	C	89	77	166	84.69	166
1894300	4	G	Ins	T	89	77	166	84.69	166
1894300	5	G	Ins	T	89	76	165	84.18	166
1894300	6	G	Ins	G	89	74	163	83.16	163
1894300	7	G	Ins	C	88	74	162	82.65	162
1894300	8	G	Ins	C	88	74	162	82.65	162
1894300	9	G	Ins	G	88	74	162	82.65	162
1894300	10	G	Ins	C	88	74	162	82.65	162
1894422	0	A	SNP	G	123	111	228	100	234
1897608	0	C	SNP	T	109	120	226	98.28	233	Leu200Leu (ttg/ttA)	Rv1672c	-	integral membrane transport protein
1901493	0	T	SNP	C	88	98	183	100	186	Ser149Ser (agt/agC)	Rv1676	-	hypothetical protein
1902337	0	A	SNP	C	101	113	209	97.27	220
1906078	0	A	SNP	G	110	129	235	97.15	246	Thr277Ala (acc/Gcc)	Rv1681	moeX	molybdopterin biosynthesis protein MoeX
1907296	0	G	SNP	C	93	107	199	100	200	Ala298Ala (gcg/gcC)	Rv1682	-	hypothetical protein
1916137	0	A	SNP	G	119	96	215	100	215	Leu63Leu (cta/ctG)	Rv1691	-	hypothetical protein
1917972	0	A	SNP	G	124	100	220	100	224	Leu11Leu (cta/ctG)	Rv1694	tlyA	16S/23S rRNA (cytidine-2'-O)-methyltransferase TlyA			capreomycin (CPR)
1924008	0	G	SNP	A	90	118	206	98.58	211	Pro60Pro (ccg/ccA)	Rv1699	pyrG	CTP synthase
1925547	0	C	SNP	T	87	99	178	98.41	189	Asp573Asp (gac/gaT)	Rv1699	pyrG	CTP synthase
1927681	0	C	SNP	T	103	93	195	100	196	Glu299Lys (gaa/Aaa)	Rv1702c	-	hypothetical protein
1931179	0	C	SNP	A	81	95	171	100	176	Arg93Leu (cgg/cTg)	Rv1704c	cycA	D-serine/alanine/glycine transporter protein CycA
1931718	0	G	SNP	C	93	100	190	97.47	198	Leu313Val (ctg/Gtg)	Rv1705c	PPE22	PPE family protein PPE22
1933988	0	G	SNP	A	93	74	166	99.4	168
1944107	0	A	SNP	G	99	117	213	100	216	Ser178Gly (agt/Ggt)	Rv1716	-	hypothetical protein
1944402	0	T	SNP	C	116	91	202	100	207	Val276Ala (gtc/gCc)	Rv1716	-	hypothetical protein
1950767	0	T	SNP	C	87	97	184	100	184	Lys95Lys (aaa/aaG)	Rv1724c	-	hypothetical protein
1955761	0	G	Del	GAP	106	71	177	91.71	193		Rv1730c	-	penicillin-binding protein
1955762	0	A	Del	GAP	106	71	177	96.72	183		Rv1730c	-	penicillin-binding protein
1955763	0	A	Del	GAP	106	71	177	96.72	183		Rv1730c	-	penicillin-binding protein
1955914	0	C	Del	GAP	68	65	131	95.68	139		Rv1730c	-	penicillin-binding protein
1955915	0	C	Del	GAP	68	65	131	97.08	137		Rv1730c	-	penicillin-binding protein
1955916	0	G	Del	GAP	68	65	132	97.08	137		Rv1730c	-	penicillin-binding protein
1955917	0	G	Del	GAP	68	65	132	97.79	136		Rv1730c	-	penicillin-binding protein
1955918	0	A	Del	GAP	68	65	132	97.08	137		Rv1730c	-	penicillin-binding protein
1955919	0	A	Del	GAP	68	65	132	97.79	136		Rv1730c	-	penicillin-binding protein
1955920	0	G	Del	GAP	68	65	132	97.08	137		Rv1730c	-	penicillin-binding protein
1955921	0	T	Del	GAP	68	65	132	97.79	136		Rv1730c	-	penicillin-binding protein
1955922	0	C	Del	GAP	68	65	132	97.08	137		Rv1730c	-	penicillin-binding protein
1955923	0	G	Del	GAP	68	65	132	97.08	137		Rv1730c	-	penicillin-binding protein
1955924	0	A	Del	GAP	68	65	132	97.79	136		Rv1730c	-	penicillin-binding protein
1955925	0	T	Del	GAP	68	65	132	97.79	136		Rv1730c	-	penicillin-binding protein
1955926	0	G	Del	GAP	68	65	132	97.08	137		Rv1730c	-	penicillin-binding protein
1955927	0	A	Del	GAP	68	65	132	97.08	137		Rv1730c	-	penicillin-binding protein
1955928	0	C	Del	GAP	68	65	132	97.08	137		Rv1730c	-	penicillin-binding protein
1955929	0	C	Del	GAP	68	65	132	97.08	137		Rv1730c	-	penicillin-binding protein
1955930	0	G	Del	GAP	68	65	132	97.08	137		Rv1730c	-	penicillin-binding protein
1955931	0	T	Del	GAP	68	65	132	97.08	137		Rv1730c	-	penicillin-binding protein
1955932	0	T	Del	GAP	68	64	132	97.06	136		Rv1730c	-	penicillin-binding protein
1955933	0	G	SNP	T	70	65	133	97.12	139	Thr438Lys (aca/aAa)	Rv1730c	-	penicillin-binding protein
1955941	0	G	SNP	C	93	79	168	97.73	176	Asp435Glu (gac/gaG)	Rv1730c	-	penicillin-binding protein
1960284	0	C	SNP	A	102	113	210	100	215	Gln68His (cag/caT)	Rv1733c	-	transmembrane protein
1961735	0	A	SNP	G	112	82	192	97	200	Ala18Ala (gct/gcC)	Rv1735c	-	membrane protein
1967026	0	C	SNP	T	103	97	196	100	200	Ala204Ala (gcg/gcA)	Rv1739c	-	sulfate ABC transporter permease
1967237	0	C	SNP	A	106	91	194	100	197	Arg134Leu (cga/cTa)	Rv1739c	-	sulfate ABC transporter permease
1967543	0	C	SNP	A	93	116	209	97.21	215	Gly32Val (ggc/gTc)	Rv1739c	-	sulfate ABC transporter permease
1971725	0	G	SNP	C	134	109	240	97.98	248	Arg89Arg (cgc/cgG)	Rv1745c	idi	isopentenyl-diphosphate delta-isomerase
1980652	0	G	SNP	T	93	89	182	97.85	186	Pro344Pro (ccg/ccT)	Rv1751	-	oxidoreductase
1983195	0	A	SNP	G	6	4	9	83.33	12	Gly527Gly (ggt/ggC)	Rv1753c	PPE24	PPE family protein PPE24
1983198	0	C	SNP	G	7	4	10	84.62	13	Val526Val (gtg/gtC)	Rv1753c	PPE24	PPE family protein PPE24
1983291	0	C	SNP	T	62	79	139	99.3	142	Pro495Pro (ccg/ccA)	Rv1753c	PPE24	PPE family protein PPE24
1983313	0	T	SNP	G	70	95	162	96.49	171	Asn488Thr (aac/aCc)	Rv1753c	PPE24	PPE family protein PPE24
1990883	0	G	SNP	T	6	4	10	76.92	13	Gly565Gly (ggc/ggA)	Rv1759c	wag22	PE-PGRS family protein Wag22
1990888	0	C	SNP	T	6	4	10	76.92	13	Ala564Thr (gcc/Acc)	Rv1759c	wag22	PE-PGRS family protein Wag22
1990892	0	A	SNP	C	6	5	11	84.62	13	Gly562Gly (ggt/ggG)	Rv1759c	wag22	PE-PGRS family protein Wag22
1990897	0	C	SNP	A	6	4	10	76.92	13	Ala561Ser (gcc/Tcc)	Rv1759c	wag22	PE-PGRS family protein Wag22
1990924	0	A	SNP	G	5	4	8	75	12	Leu552Leu (ttg/Ctg)	Rv1759c	wag22	PE-PGRS family protein Wag22
1998063	0	T	SNP	A	49	61	106	100	110	Glu151Asp (gaa/gaT)	Rv1765c	-	hypothetical protein
1998122	0	G	SNP	A	40	55	95	96.94	98	Leu132Leu (ctg/Ttg)	Rv1765c	-	hypothetical protein
1998141	0	G	SNP	C	44	53	97	97	100	Gly125Gly (ggc/ggG)	Rv1765c	-	hypothetical protein
1998300	0	T	SNP	C	27	52	79	95.18	83	Ser72Ser (tca/tcG)	Rv1765c	-	hypothetical protein
2003105	0	C	SNP	T	98	86	183	94.36	195	Phe160Phe (ttc/ttT)	Rv1769	-	hypothetical protein
2003827	0	A	SNP	C	112	89	201	99.01	203	Asp401Ala (gac/gCc)	Rv1769	-	hypothetical protein
2009291	0	C	Del	GAP	112	104	210	96	225		Rv1775	-	hypothetical protein
2009848	0	C	SNP	G	90	111	197	98.05	205	Ser226Cys (tcc/tGc)	Rv1775	-	hypothetical protein
2010614	0	G	SNP	A	87	99	184	98.41	189
2022868	0	T	SNP	C	120	112	227	99.57	233	Ser1204Ser (agt/agC)	Rv1783	eccC5	ESX-5 type VII secretion system protein EccC5
2023628	0	C	SNP	G	108	101	207	98.12	213	Gly334Ala (gga/gCa)	Rv1785c	cyp143	cytochrome P450 Cyp143
2030325	0	C	SNP	T	97	87	181	97.35	189
2042050	0	C	Del	GAP	84	76	158	80.4	199		Rv1801	PPE29	PPE family protein PPE29
2042051	0	G	Del	GAP	84	76	158	81.22	197		Rv1801	PPE29	PPE family protein PPE29
2042052	0	G	Del	GAP	84	76	158	80.81	198		Rv1801	PPE29	PPE family protein PPE29
2042053	0	G	Del	GAP	84	76	158	82.9	193		Rv1801	PPE29	PPE family protein PPE29
2042054	0	G	Del	GAP	84	76	158	83.33	192		Rv1801	PPE29	PPE family protein PPE29
2042055	0	C	Del	GAP	83	76	157	85.03	187		Rv1801	PPE29	PPE family protein PPE29
2044456	0	T	SNP	G	113	99	211	94.64	224	Leu358Arg (ctg/cGg)	Rv1802	PPE30	PPE family protein PPE30
2045310	0	A	SNP	G	105	126	227	99.14	233	Ile511Ile (att/atC)	Rv1803c	PE_PGRS32	PE-PGRS family protein PE_PGRS32
2049065	0	T	SNP	C	99	113	211	100	212
2049097	0	G	SNP	C	92	115	205	100	207
2050822	0	G	SNP	C	122	127	244	98.03	254	Gly301Ala (gga/gCa)	Rv1808	PPE32	PPE family protein PPE32
2051746	0	T	SNP	C	121	86	204	100	207	Ala155Ala (gct/gcC)	Rv1809	PPE33	PPE family protein PPE33
2052035	0	G	SNP	T	119	98	216	100	217	Val252Leu (gtg/Ttg)	Rv1809	PPE33	PPE family protein PPE33
2055271	0	A	SNP	G	98	123	216	100	221	Leu30Pro (cta/cCa)	Rv1812c	-	dehydrogenase
2057774	0	A	SNP	T	85	80	164	100	165	Ile83Phe (atc/Ttc)	Rv1815	-	hypothetical protein
2061958	0	A	SNP	G	32	76	100	99.08	109	Ala239Ala (gct/gcC)	Rv1818c	PE_PGRS33	PE-PGRS family protein PE_PGRS33
2067684	0	G	SNP	A	88	91	177	97.81	183	Val410Met (gtg/Atg)	Rv1821	secA2	protein translocase subunit SecA
2069771	0	C	SNP	A	103	87	189	97.44	195	Gln24Lys (cag/Aag)	Rv1823	-	hypothetical protein
2072313	0	C	SNP	A	83	77	160	97.56	164	Thr121Lys (aca/aAa)	Rv1826	gcvH	glycine cleavage system protein H
2074754	0	C	SNP	T	91	102	191	100	193
2078246	0	C	SNP	G	85	99	181	96.84	190	Gly790Gly (ggc/ggG)	Rv1832	gcvB	glycine dehydrogenase
2082053	0	A	SNP	G	116	103	215	99.1	221	Cys179Arg (tgc/Cgc)	Rv1835c	-	serine esterase
2086672	0	C	SNP	T	82	74	154	97.5	160	Gly104Ser (ggt/Agt)	Rv1837c	glcB	malate synthase
2094912	0	C	Del	GAP	90	90	181	89.55	201		Rv1844c	gnd1	6-phosphogluconate dehydrogenase
2094913	0	A	Del	GAP	90	90	181	90.45	199		Rv1844c	gnd1	6-phosphogluconate dehydrogenase
2094914	0	G	Del	GAP	90	90	181	90.91	198		Rv1844c	gnd1	6-phosphogluconate dehydrogenase
2094915	0	C	Del	GAP	90	90	181	91.84	196		Rv1844c	gnd1	6-phosphogluconate dehydrogenase
2094916	0	G	Del	GAP	90	90	181	91.37	197		Rv1844c	gnd1	6-phosphogluconate dehydrogenase
2094917	0	T	Del	GAP	90	90	181	91.84	196		Rv1844c	gnd1	6-phosphogluconate dehydrogenase
2095716	0	C	SNP	T	116	109	222	97.83	230	Ala151Ala (gcg/gcA)	Rv1845c	blaR	sensor-transducer protein BlaR
2096186	0	A	SNP	G	93	98	187	100	191	Thr138Thr (act/acC)	Rv1846c	blaI	transcriptional repressor BlaI
2097270	0	C	SNP	T	90	89	177	97.81	183	Arg132Trp (cgg/Tgg)	Rv1847	-	esterase
2108141	0	T	SNP	C	102	108	209	100	210	Phe136Leu (ttc/Ctc)	Rv1860	apa	hypothetical protein
2108890	0	A	SNP	C	85	121	203	100	206
2109523	1	C	Ins	G	102	85	187	95.9	187
2112832	0	A	SNP	C	85	103	186	96.41	195	Ala45Ala (gct/gcG)	Rv1865c	-	short-chain type dehydrogenase
2116903	0	C	SNP	T	95	120	210	100	215	Gly380Gly (ggc/ggT)	Rv1867	-	hypothetical protein
2122395	0	C	SNP	T	93	100	193	97.97	197	Val253Met (gtg/Atg)	Rv1872c	lldD2	L-lactate dehydrogenase
2122976	0	C	SNP	G	94	94	186	98.95	190	Gly59Ala (ggt/gCt)	Rv1872c	lldD2	L-lactate dehydrogenase
2123169	0	T	SNP	G	85	93	173	99.44	179
2128870	0	A	SNP	G	98	111	204	100	209	Leu283Leu (cta/ctG)	Rv1878	glnA3	glutamine synthetase GlnA
2133468	1	T	Ins	T	93	60	153	94.44	153		Rv1883c	-	hypothetical protein
2133468	2	T	Ins	C	93	60	153	94.44	153		Rv1883c	-	hypothetical protein
2133468	3	T	Ins	G	93	60	153	94.44	153		Rv1883c	-	hypothetical protein
2133468	4	T	Ins	C	93	60	153	94.44	153		Rv1883c	-	hypothetical protein
2133468	5	T	Ins	A	93	60	153	94.44	153		Rv1883c	-	hypothetical protein
2133468	6	T	Ins	T	93	59	152	93.83	153		Rv1883c	-	hypothetical protein
2133468	7	T	Ins	G	93	60	153	94.44	153		Rv1883c	-	hypothetical protein
2133468	8	T	Ins	C	93	60	153	94.44	153		Rv1883c	-	hypothetical protein
2133468	9	T	Ins	C	91	59	150	92.59	150		Rv1883c	-	hypothetical protein
2133468	10	T	Ins	G	91	58	149	91.98	150		Rv1883c	-	hypothetical protein
2133468	11	T	Ins	T	91	57	148	91.36	149		Rv1883c	-	hypothetical protein
2133468	12	T	Ins	C	90	57	147	90.74	147		Rv1883c	-	hypothetical protein
2133508	0	C	SNP	T	112	86	192	98.02	202	Arg62Gln (cgg/cAg)	Rv1883c	-	hypothetical protein
2135154	0	G	SNP	T	71	86	157	96.32	163	Pro238Pro (ccc/ccA)	Rv1886c	fbpB	diacylglycerol acyltransferase/mycolyltransferase Ag85B
2135870	0	T	SNP	C	91	121	210	100	212
2137521	1	A	Ins	C	61	62	123	79.87	123
2137521	2	A	Ins	T	61	62	123	79.87	123
2137521	3	A	Ins	C	61	62	123	79.87	123
2137521	4	A	Ins	C	60	62	122	79.22	123
2137521	5	A	Ins	G	61	62	123	79.87	123
2137521	6	A	Ins	A	60	62	122	79.22	123
2137521	7	A	Ins	T	61	62	123	79.87	123
2137521	8	A	Ins	C	60	62	122	79.22	123
2137521	9	A	Ins	A	61	61	122	79.22	123
2137521	10	A	Ins	C	61	62	123	79.87	123
2138436	0	A	SNP	G	110	104	210	98.17	218
2138453	0	C	SNP	T	99	93	188	98.46	195
2142266	0	C	SNP	A	87	91	174	97.8	182
2143328	0	G	SNP	C	101	110	205	99.06	213	Val270Leu (gtg/Ctg)	Rv1895	-	zinc-binding alcohol dehydrogenase
2147022	0	A	SNP	C	87	82	165	100	169	Ile204Met (att/atG)	Rv1900c	lipJ	lignin peroxidase LipJ
2151222	0	T	SNP	G	86	95	178	99.45	182	Leu90Trp (ttg/tGg)	Rv1904	-	hypothetical protein
2153737	0	T	Del	GAP	56	52	103	77.14	140		Rv1907c	-	hypothetical protein
2153738	0	C	Del	GAP	56	52	103	77.14	140		Rv1907c	-	hypothetical protein
2153739	0	G	Del	GAP	56	52	103	77.14	140		Rv1907c	-	hypothetical protein
2154724	0	C	SNP	A	90	100	188	99.48	191	Arg463Leu (cgg/cTg)	Rv1908c	katG	catalase-peroxidase		phylo (not Euro-American, M. africanum, M. bovis, M . canettii, M. caprae, M. Microti, M. pinipedii, Beijing, Delhi/CAS, EAI, 4)	isoniazid (INH)
2155168	0	C	SNP	G	95	92	179	99.47	188	Ser315Thr (agc/aCc)	Rv1908c	katG	catalase-peroxidase	isoniazid (INH)		isoniazid (INH)
2158109	0	T	SNP	C	85	90	175	98.31	178	Asp328Gly (gac/gGc)	Rv1912c	fadB5	oxidoreductase FadB
2160998	0	G	SNP	A	91	104	193	100	195	Gly179Asp (ggc/gAc)	Rv1915	aceAa	isocitrate lyase AceAa
2161343	1	G	Ins	T	95	82	177	92.67	178		Rv1915	aceAa	isocitrate lyase AceAa
2163790	0	A	SNP	C	35	42	74	100	77	Pro1174Pro (cct/ccG)	Rv1917c	PPE34	PPE family protein PPE34
2165286	0	A	SNP	C	79	79	157	100	158	Ser676Ala (tca/Gca)	Rv1917c	PPE34	PPE family protein PPE34
2167926	0	A	SNP	G	81	100	180	98.91	183	Leu896Ser (ttg/tCg)	Rv1918c	PPE35	PPE family protein PPE35
2172380	0	A	SNP	C	79	76	153	97.48	159	Glu253Ala (gag/gCg)	Rv1920	-	membrane protein
2173860	0	A	SNP	C	100	103	201	98.07	207
2177366	0	C	SNP	T	104	89	192	97.97	197	Arg94Cys (cgc/Tgc)	Rv1925	fadD31	fatty-acid--CoA ligase FadD31
2179825	0	G	SNP	C	97	107	203	98.55	207	Glu51Asp (gag/gaC)	Rv1927	-	hypothetical protein
2185674	0	A	SNP	G	117	133	249	96.15	260	Ile172Thr (atc/aCc)	Rv1934c	fadE17	acyl-CoA dehydrogenase FadE17
2187587	0	G	SNP	C	102	90	190	96.97	198	Gln68His (cag/caC)	Rv1936	-	monooxygenase
2191498	0	G	SNP	T	100	112	207	97.7	217	Gly158Trp (ggg/Tgg)	Rv1938	ephB	epoxide hydrolase EphB
2197661	0	T	Del	GAP	81	79	158	94.12	170		Rv1946c	lppG	lipoprotein
2197662	0	G	Del	GAP	81	79	158	94.67	169		Rv1946c	lppG	lipoprotein
2199052	0	C	SNP	G	105	94	199	100	199	Gly5Arg (ggt/Cgt)	Rv1948c	-	hypothetical protein
2202500	0	C	SNP	T	114	115	224	98.28	233	His121His (cac/caT)	Rv1956	higA	antitoxin HigA
2207591	1	T	Ins	C	106	83	189	98.95	189
2209465	0	G	SNP	A	94	101	190	99.49	196	Ala47Thr (gcg/Acg)	Rv1966	mce3A	Mce family protein Mce3A
2211826	0	A	SNP	G	95	90	184	99.46	186	Lys67Lys (aaa/aaG)	Rv1968	mce3C	Mce family protein Mce3C
2215320	0	G	Del	GAP	90	71	159	89.94	179		Rv1971	mce3F	Mce family protein Mce3F
2215321	0	T	Del	GAP	90	71	159	95.83	168		Rv1971	mce3F	Mce family protein Mce3F
2215322	0	G	Del	GAP	90	71	159	96.41	167		Rv1971	mce3F	Mce family protein Mce3F
2215323	0	C	Del	GAP	90	71	159	96.41	167		Rv1971	mce3F	Mce family protein Mce3F
2215324	0	T	Del	GAP	90	71	159	96.41	167		Rv1971	mce3F	Mce family protein Mce3F
2216443	0	C	SNP	A	97	97	186	100	194	Ala396Glu (gcg/gAg)	Rv1971	mce3F	Mce family protein Mce3F
2216963	0	C	SNP	G	101	117	218	96.89	225	His124Gln (cac/caG)	Rv1972	-	Mce associated membrane protein
2220512	0	T	SNP	G	117	84	200	100	201	Ser253Ser (tct/tcG)	Rv1977	-	hypothetical protein
2221584	0	G	SNP	C	103	109	211	98.6	215	Ser226Thr (agt/aCt)	Rv1978	-	hypothetical protein
2223293	0	T	SNP	C	89	99	186	100	188
2225365	0	T	SNP	C	92	64	156	96.3	162
2228967	0	A	SNP	G	117	115	229	100	232
2229801	0	C	SNP	G	83	91	174	99.43	175	Pro34Pro (ccg/ccC)	Rv1985c	-	HTH-type transcriptional regulator
2230045	0	G	SNP	A	103	77	171	97.83	184	Cys12Tyr (tgc/tAc)	Rv1986	-	amino acid transporter
2235087	0	G	SNP	A	89	85	172	95.6	182	Phe740Phe (ttc/ttT)	Rv1992c	ctpG	cation transporter ATPase G
2241032	0	G	Del	GAP	91	98	192	94.97	199		Rv1997	ctpF	cation transporter ATPase F
2244421	0	G	SNP	T	94	119	209	98.16	217	Leu240Met (ctg/Atg)	Rv1999c	-	transporter
2245864	0	C	SNP	A	102	112	208	97.27	220	Pro219Gln (ccg/cAg)	Rv2000	-	hypothetical protein
2247677	0	A	SNP	C	117	128	240	98.79	248	Ile6Ile (ata/atC)	Rv2002	fabG3	20-beta-hydroxysteroid dehydrogenase
2251605	0	G	SNP	A	83	86	161	98.83	171	Ser93Ser (agc/agT)	Rv2005c	-	universal stress protein
2251999	0	A	SNP	G	98	79	175	100	177
2260100	0	C	SNP	T	95	82	166	100	177
2260525	0	C	SNP	T	130	105	228	99.58	236
2262620	0	T	SNP	A	46	44	86	95.74	94	Glu151Asp (gaa/gaT)	Rv2015c	-	hypothetical protein
2262679	0	G	SNP	A	55	49	102	96.3	108	Leu132Leu (ctg/Ttg)	Rv2015c	-	hypothetical protein
2262698	0	G	SNP	C	60	47	104	95.54	112	Gly125Gly (ggc/ggG)	Rv2015c	-	hypothetical protein
2262857	0	T	SNP	C	82	58	139	97.22	144	Ser72Ser (tca/tcG)	Rv2015c	-	hypothetical protein
2264782	0	C	SNP	A	116	101	213	100	217	Ala262Glu (gcg/gAg)	Rv2017	-	transcriptional regulator
2265059	0	T	SNP	G	80	92	171	100	172
2267015	0	T	SNP	C	98	100	197	99.5	199	Ala32Ala (gca/gcG)	Rv2021c	-	transcriptional regulator
2268433	0	C	SNP	A	76	84	157	99.38	161
2268627	0	G	SNP	C	79	96	171	96.15	182
2269545	0	G	SNP	A	107	104	207	95.05	222	Ser232Ser (agc/agT)	Rv2024c	-	hypothetical protein
2269780	0	T	SNP	C	105	109	213	100	214	Asp154Gly (gac/gGc)	Rv2024c	-	hypothetical protein
2270102	0	A	SNP	G	94	109	202	99.51	204	Trp47Arg (tgg/Cgg)	Rv2024c	-	hypothetical protein
2273734	0	C	Del	GAP	110	91	201	97.57	206		Rv2027c	dosT	two component sensor histidine kinase DosT
2282787	0	C	SNP	T	101	98	197	100	199	Cys312Tyr (tgt/tAt)	Rv2037c	-	transmembrane protein
2283191	0	G	SNP	C	101	93	187	99.49	195	Ala177Ala (gcc/gcG)	Rv2037c	-	transmembrane protein
2285251	0	C	SNP	A	94	92	184	100	186	Val131Phe (gtc/Ttc)	Rv2039c	-	sugar ABC transporter permease
2287121	0	A	SNP	G	103	96	197	100	199	Asp242Asp (gat/gaC)	Rv2041c	-	sugar ABC transporter substrate-binding lipoprotein
2288085	0	G	SNP	C	97	113	207	98.13	214	Ala199Ala (gcc/gcG)	Rv2042c	-	hypothetical protein
2289015	0	G	SNP	A	112	68	178	96.77	186	Thr76Ile (act/aTt)	Rv2043c	pncA	pyrazinamidase/nicotinamidase PncA			pyrazinamide (PZA)
2294007	0	T	SNP	C	106	108	212	96.4	222	Thr174Ala (acg/Gcg)	Rv2047c	-	hypothetical protein
2295685	0	C	SNP	A	88	118	205	91.96	224	Val3768Leu (gtg/Ttg)	Rv2048c	pks12	polyketide synthase
2296042	0	G	SNP	C	117	116	231	98.31	237	Pro3649Ala (ccg/Gcg)	Rv2048c	pks12	polyketide synthase
2296181	0	A	SNP	G	92	105	195	77.56	254	Gly3602Gly (ggt/ggC)	Rv2048c	pks12	polyketide synthase
2298194	0	G	SNP	T	104	95	194	97.55	204	Ala2931Ala (gcc/gcA)	Rv2048c	pks12	polyketide synthase
2300237	0	A	SNP	G	108	115	220	95.71	233	Ala2250Ala (gct/gcC)	Rv2048c	pks12	polyketide synthase
2300546	0	A	SNP	T	115	102	217	100	217	His2147Gln (cat/caA)	Rv2048c	pks12	polyketide synthase
2300552	0	T	SNP	G	104	98	198	100	202	Pro2145Pro (cca/ccC)	Rv2048c	pks12	polyketide synthase
2300555	0	A	SNP	G	106	106	207	100	212	Asp2144Asp (gat/gaC)	Rv2048c	pks12	polyketide synthase
2302033	0	G	SNP	A	73	80	150	96.23	159	Arg1652Cys (cgc/Tgc)	Rv2048c	pks12	polyketide synthase
2311099	0	C	SNP	G	132	106	234	100	238	Pro473Pro (ccg/ccC)	Rv2052c	-	hypothetical protein
2314689	0	C	SNP	A	101	103	198	95.77	213	Arg46Leu (cgt/cTt)	Rv2057c	rpmG1	50S ribosomal protein L33
2315386	0	C	SNP	A	90	98	181	97.92	192	His71Gln (cac/caA)	Rv2059	-	hypothetical protein
2316123	0	C	SNP	A	88	103	189	97.45	196	Thr317Lys (aca/aAa)	Rv2059	-	hypothetical protein
2318725	0	C	SNP	T	97	133	227	99.14	232	Glu677Lys (gaa/Aaa)	Rv2062c	cobN	cobalamin biosynthesis protein CobN
2320320	0	C	SNP	T	101	115	211	95.58	226	Arg145His (cgt/cAt)	Rv2062c	cobN	cobalamin biosynthesis protein CobN
2321975	0	T	SNP	C	123	102	220	97.83	230	Asp175Asp (gat/gaC)	Rv2064	cobG	precorrin-3B synthase
2324351	0	G	SNP	C	103	116	216	97.77	224	Ala393Pro (gcc/Ccc)	Rv2066	cobIJ	bifunctional S-adenosyl-L-methionine-precorrin-2 methyl transferase/precorrin-3 methylase
2328543	0	T	SNP	C	133	95	225	99.56	229	Ile145Met (ata/atG)	Rv2071c	cobM	precorrin-4 C(11)-methyltransferase
2329533	0	A	SNP	G	113	110	221	100	223	Leu205Pro (ctc/cCc)	Rv2072c	cobL	precorrin-6Y C(5,15)-methyltransferase
2331620	0	A	SNP	C	122	86	206	99.05	210	Gly420Gly (ggt/ggG)	Rv2075c	-	hypothetical protein
2331789	0	G	SNP	T	105	109	209	98.62	217	Pro364Gln (ccg/cAg)	Rv2075c	-	hypothetical protein
2334007	0	A	SNP	G	88	90	176	100	178	Ala96Ala (gct/gcC)	Rv2077c	-	transmembrane protein
2335075	0	A	SNP	G	118	122	239	100	240	Glu6Gly (gaa/gGa)	Rv2078	-	hypothetical protein
2335494	0	A	SNP	G	108	107	212	100	215	Tyr47Cys (tac/tGc)	Rv2079	-	hypothetical protein
2337179	0	C	SNP	T	85	96	176	94.76	191	Gln609_ (caa/Taa)	Rv2079	-	hypothetical protein
2338810	0	T	SNP	C	87	100	187	98.94	189	Arg34Arg (cgt/cgC)	Rv2082	-	hypothetical protein
2338811	0	A	SNP	G	90	97	185	98.94	189	Lys35Glu (aag/Gag)	Rv2082	-	hypothetical protein
2339255	0	A	SNP	G	75	88	162	96.45	169	Thr183Ala (act/Gct)	Rv2082	-	hypothetical protein
2339835	0	C	SNP	T	85	95	177	96.26	187	Pro376Leu (ccc/cTc)	Rv2082	-	hypothetical protein
2340621	0	C	SNP	G	94	98	190	100	192	Pro638Arg (ccc/cGc)	Rv2082	-	hypothetical protein
2341636	0	C	SNP	G	95	113	205	100	208	Leu256Val (ctg/Gtg)	Rv2083	-	hypothetical protein
2342649	1	A	Ins	G	93	83	176	81.48	176		Rv2084	-	hypothetical protein
2342649	2	A	Ins	G	93	83	176	81.48	176		Rv2084	-	hypothetical protein
2342649	3	A	Ins	C	93	82	175	81.02	175		Rv2084	-	hypothetical protein
2342649	4	A	Ins	G	93	82	175	81.02	175		Rv2084	-	hypothetical protein
2342649	5	A	Ins	T	92	81	173	80.09	173		Rv2084	-	hypothetical protein
2342649	6	A	Ins	A	92	81	173	80.09	173		Rv2084	-	hypothetical protein
2342649	7	A	Ins	C	92	81	173	80.09	173		Rv2084	-	hypothetical protein
2342649	8	A	Ins	A	92	80	172	79.63	173		Rv2084	-	hypothetical protein
2342649	9	A	Ins	C	92	81	173	80.09	173		Rv2084	-	hypothetical protein
2342649	10	A	Ins	A	92	81	173	80.09	173		Rv2084	-	hypothetical protein
2342649	11	A	Ins	C	92	80	172	79.63	173		Rv2084	-	hypothetical protein
2343263	0	G	SNP	A	87	108	194	96.53	202	Glu79Glu (gag/gaA)	Rv2085	-	hypothetical protein
2344246	0	G	SNP	C	98	88	184	98.41	189
2344499	0	T	SNP	G	104	97	197	97.57	206	Leu30Arg (ctg/cGg)	Rv2088	pknJ	transmembrane serine/threonine-protein kinase PknJ
2345037	0	C	SNP	A	101	90	186	100	191	Leu209Leu (ctc/ctA)	Rv2088	pknJ	transmembrane serine/threonine-protein kinase PknJ
2346318	0	G	SNP	A	110	74	181	97.87	188	Pro336Leu (ccg/cTg)	Rv2089c	pepE	dipeptidase PepE
2348446	0	C	SNP	G	109	104	213	99.53	214	Phe358Leu (ttc/ttG)	Rv2090	-	5'-3' exonuclease
2354791	0	A	SNP	G	97	106	200	98.07	207	Ser174Pro (tcg/Ccg)	Rv2096c	pafB	proteasome accessory factor B
2357269	0	G	Del	GAP	103	93	189	85.96	228
2357270	0	C	Del	GAP	103	93	189	86.73	226
2357271	0	C	Del	GAP	99	93	189	86.49	222
2358029	1	T	Ins	G	101	93	194	95.1	194
2361604	0	C	SNP	G	134	95	222	100	229	Val455Val (gtc/gtG)	Rv2101	helZ	helicase HelZ
2362041	0	C	SNP	A	102	95	194	100	197	Pro601Gln (ccg/cAg)	Rv2101	helZ	helicase HelZ
2364475	0	T	SNP	C	108	105	212	98.16	217	Thr16Ala (aca/Gca)	Rv2103c	vapC37	ribonuclease VapC37
2368565	0	A	Del	GAP	105	77	178	99.45	183
2369186	0	G	SNP	C	109	105	212	98.62	217	Arg182Gly (cgt/Ggt)	Rv2109c	prcA	proteasome subunit alpha
2369326	0	C	SNP	G	112	108	218	99.1	222	Arg135Pro (cgc/cCc)	Rv2109c	prcA	proteasome subunit alpha
2374274	0	A	SNP	T	94	93	185	96.89	193	Gln147His (caa/caT)	Rv2114	-	hypothetical protein
2381573	0	C	Del	GAP	105	101	205	93.64	220		Rv2123	PPE37	PPE family protein PPE37
2386389	0	G	SNP	A	99	104	202	100	203	Gly33Ser (ggc/Agc)	Rv2125	-	hypothetical protein
2387733	0	T	SNP	C	95	40	133	100	135	Glu80Glu (gaa/gaG)	Rv2126c	PE_PGRS37	PE-PGRS family protein PE_PGRS37
2388641	0	G	SNP	A	94	100	190	97	200	Gly9Asp (ggc/gAc)	Rv2127	ansP1	L-asparagine permease
2399734	0	G	SNP	A	107	92	194	98.03	203	Gly339Ser (ggc/Agc)	Rv2139	pyrD	dihydroorotate dehydrogenase
2406843	0	C	Del	GAP	73	85	158	96.34	164		Rv2148c	-	hypothetical protein
2411496	0	G	SNP	A	83	107	189	97.94	194	Phe209Phe (ttc/ttT)	Rv2152c	murC	UDP-N-acetylmuramate--alanine ligase
2413246	0	C	SNP	A	90	93	179	97.86	187	Val36Leu (gtg/Ttg)	Rv2153c	murG	UDP-N-acetylglucosamine--N-acetylmuramyl- (pentapeptide) pyrophosphoryl-undecaprenol-N-acetylglucosamine transferase
2415656	0	G	SNP	C	112	125	232	100	237	Arg247Gly (cgg/Ggg)	Rv2155c	murD	UDP-N-acetylmuramoylalanine--D-glutamate ligase
2421816	0	A	SNP	G	122	99	217	98.22	225
2421975	1	G	Ins	G	95	106	201	91.36	202
2421975	2	G	Ins	G	94	107	201	91.36	201
2421975	3	G	Ins	A	94	107	201	91.36	201
2421975	4	G	Ins	A	94	107	201	91.36	201
2423819	0	C	SNP	G	70	74	140	96	150	Gly340Gly (ggg/ggC)	Rv2162c	PE_PGRS38	PE-PGRS family protein PE_PGRS38
2423822	0	A	SNP	G	74	79	149	97.45	157	Gly339Gly (ggt/ggC)	Rv2162c	PE_PGRS38	PE-PGRS family protein PE_PGRS38
2424925	0	A	SNP	G	104	100	202	100	204
2425471	0	T	SNP	C	108	117	221	99.12	227	Arg539Arg (cga/cgG)	Rv2163c	pbpB	penicillin-binding membrane protein PbpB
2433006	0	T	SNP	C	86	103	188	97.93	193	Val19Ala (gtg/gCg)	Rv2171	lppM	lipoprotein LppM
2440926	0	G	SNP	T	116	83	196	100	199	Asp265Glu (gac/gaA)	Rv2178c	aroG	phospho-2-dehydro-3-deoxyheptonate aldolase AroG
2442468	0	C	SNP	T	91	122	210	95.52	223	Trp249_ (tgg/tgA)	Rv2180c	-	integral membrane protein
2448458	0	C	SNP	T	90	87	176	97.79	181	Thr100Ile (acc/aTc)	Rv2187	fadD15	long-chain-fatty-acid--CoA ligase FadD15
2451700	0	A	SNP	C	130	90	198	98.21	224	Ala107Ala (gct/gcG)	Rv2189c	-	hypothetical protein
2462871	0	G	SNP	A	94	85	171	100	179	Ala59Ala (gcc/gcT)	Rv2198c	mmpS3	membrane protein MmpS3
2470591	0	A	SNP	C	95	92	185	96.39	194
2472610	0	C	SNP	T	99	96	188	98.48	198	Leu40Leu (ctg/Ttg)	Rv2208	cobS	cobalamin synthase
2491597	0	G	SNP	T	105	93	191	98.51	201	Arg253Arg (cgg/Agg)	Rv2221c	glnE	glutamate-ammonia-ligase adenylyltransferase
2499726	0	G	SNP	A	99	102	198	100	201	Asp299Asn (gat/Aat)	Rv2226	-	hypothetical protein
2505085	0	G	SNP	A	97	107	201	94.44	216	Ala205Ala (gcc/gcT)	Rv2231c	cobC	aminotransferase		phylo (2,2)
2509140	0	G	SNP	C	109	141	246	100	250	Ser79Cys (tcc/tGc)	Rv2236c	cobD	cobalamin biosynthesis transmembrane protein CobD
2509722	0	A	SNP	G	111	108	215	100	219	Pro78Pro (cca/ccG)	Rv2237	-	hypothetical protein
2510350	0	C	SNP	G	92	96	186	98.43	191
2513645	0	G	SNP	A	84	68	152	95.6	159	Lys369Lys (aag/aaA)	Rv2241	aceE	pyruvate dehydrogenase E1 component
2516567	0	G	SNP	C	81	78	158	100	159
2521342	0	T	SNP	C	104	135	235	100	239	Asp200Asp (gat/gaC)	Rv2247	accD6	acetyl-/propionyl-CoA carboxylase subunit beta
2521428	0	A	SNP	G	109	107	214	95.15	227	Asp229Gly (gac/gGc)	Rv2247	accD6	acetyl-/propionyl-CoA carboxylase subunit beta
2522955	0	T	SNP	G	102	105	205	95.39	217	Val199Gly (gtc/gGc)	Rv2248	-	hypothetical protein
2523205	1	G	Ins	C	91	98	189	94.5	189
2523205	2	G	Ins	G	91	98	189	94.5	189
2523205	3	G	Ins	C	91	97	188	94	189
2525723	0	G	Del	GAP	106	94	198	97.09	206		Rv2251	-	flavoprotein
2526974	0	T	SNP	C	111	84	193	100	195	Pro470Pro (cct/ccC)	Rv2251	-	flavoprotein
2529680	0	A	SNP	G	103	115	209	100	218	Thr65Thr (act/acC)	Rv2256c	-	hypothetical protein
2531742	0	A	SNP	G	100	88	186	100	188	Ala52Ala (gct/gcC)	Rv2258c	-	transcriptional regulator
2533377	0	T	SNP	C	82	108	189	98.96	192	Asp16Asp (gat/gaC)	Rv2260	-	hypothetical protein
2534563	0	G	Del	GAP	114	105	213	96.48	227
2534564	0	A	Del	GAP	114	105	213	100	219
2536599	0	C	SNP	T	107	99	201	99.04	208	Gly584Gly (ggg/ggA)	Rv2264c	-	hypothetical protein
2536628	1	G	Ins	A	111	101	212	97.7	212		Rv2264c	-	hypothetical protein
2536892	0	T	SNP	C	99	108	203	97.18	213	Thr487Ala (acc/Gcc)	Rv2264c	-	hypothetical protein
2543395	0	T	SNP	C	88	88	174	97.24	181	Glu294Glu (gaa/gaG)	Rv2268c	cyp128	cytochrome P450 Cyp128
2546684	0	C	SNP	A	76	116	185	97.46	197	Gly41Val (ggt/gTt)	Rv2274c	mazF8	toxin MazF8
2548700	0	C	SNP	T	108	79	185	97.91	191	His318Tyr (cac/Tac)	Rv2276	cyp121	cytochrome P450 Cyp121
2551576	0	C	SNP	G	98	81	178	97.28	184
2551577	0	T	SNP	C	101	81	179	96.81	188
2562644	0	G	SNP	T	112	101	206	98.61	216	Ala16Ser (gcg/Tcg)	Rv2290	lppO	lipoprotein LppO
2564368	1	G	Ins	C	95	86	181	95.26	181		Rv2293c	-	hypothetical protein
2566766	1	C	Ins	G	86	83	169	91.35	169
2566768	0	A	SNP	C	84	86	167	97.14	175
2573756	0	C	SNP	A	91	90	179	99.45	182
2578626	0	A	SNP	G	92	115	204	100	207	Met24Thr (atg/aCg)	Rv2307c	-	hypothetical protein
2581052	0	G	SNP	A	111	102	210	98.16	217	Asp212Asn (gac/Aac)	Rv2308	-	hypothetical protein
2586076	0	C	SNP	G	109	122	229	97.47	237	Arg405Arg (cgg/cgC)	Rv2314c	-	hypothetical protein
2586127	0	A	SNP	G	125	103	224	100	228	Gly388Gly (ggt/ggC)	Rv2314c	-	hypothetical protein
2589036	0	G	SNP	C	107	92	194	99.5	200	Asp67His (gac/Cac)	Rv2316	uspA	sugar ABC transporter permease UspA
2589216	0	G	SNP	C	113	109	219	99.55	223	Val127Leu (gtg/Ctg)	Rv2316	uspA	sugar ABC transporter permease UspA
2598400	0	A	SNP	G	133	120	251	100	253	Asn516Asn (aat/aaC)	Rv2326c	-	ABC transporter ATP-binding protein
2600260	0	A	SNP	G	114	114	224	97.44	234	Arg91Arg (cga/cgG)	Rv2327	-	hypothetical protein
2601576	0	T	SNP	G	99	125	219	99.12	226	Ser282Arg (agt/agG)	Rv2328	PE23	PE family protein PE23
2601760	0	G	SNP	A	98	88	182	95.88	194	Ala344Thr (gcc/Acc)	Rv2328	PE23	PE family protein PE23
2608117	0	C	SNP	A	109	113	218	100	222	Asp69Tyr (gac/Tac)	Rv2333c	stp	multidrug resistance protein
2612256	0	G	SNP	T	107	101	203	96.3	216	Leu244Leu (ctc/ctA)	Rv2337c	-	hypothetical protein
2612632	0	C	SNP	A	114	122	233	100	236	Gly119Val (ggc/gTc)	Rv2337c	-	hypothetical protein
2614910	0	C	Del	GAP	90	115	202	97.16	211		Rv2339	mmpL9	transmembrane transport protein MmpL9
2619155	0	G	SNP	C	83	113	193	97.03	202
2619271	0	T	SNP	C	89	89	172	97.27	183
2625924	0	T	SNP	C	73	98	167	100	171	Ala83Ala (gca/gcG)	Rv2346c	esxO	ESAT-6 like protein EsxO
2626004	0	G	SNP	A	71	84	150	98.1	158	Leu57Leu (ctg/Ttg)	Rv2346c	esxO	ESAT-6 like protein EsxO
2626011	0	G	SNP	A	70	78	148	96.73	153	Ile54Ile (atc/atT)	Rv2346c	esxO	ESAT-6 like protein EsxO
2626018	0	T	SNP	C	69	81	147	95.54	157	Glu52Gly (gag/gGg)	Rv2346c	esxO	ESAT-6 like protein EsxO
2626513	0	T	SNP	A	55	62	115	100	117	Thr3Ser (aca/Tca)	Rv2347c	esxP	ESAT-6 like protein EsxP
2626514	0	T	SNP	G	57	63	119	100	120	Ala2Ala (gca/gcC)	Rv2347c	esxP	ESAT-6 like protein EsxP
2627618	0	C	SNP	A	75	103	177	96.74	184	Gly361Cys (ggc/Tgc)	Rv2349c	plcC	phospholipase C
2627946	0	A	SNP	G	76	88	162	99.39	165	Arg251Arg (cgt/cgC)	Rv2349c	plcC	phospholipase C
2630740	0	T	SNP	C	95	96	191	98.96	193	Thr446Ala (act/Gct)	Rv2351c	plcA	membrane-associated phospholipase A
2631371	0	C	SNP	T	87	85	168	95.03	181	Val235Val (gtg/gtA)	Rv2351c	plcA	membrane-associated phospholipase A
2632341	1	C	Ins	A	95	92	187	93.03	187
2634282	0	T	SNP	G	86	64	148	97.4	154
2636956	0	C	SNP	T	30	28	58	95.08	61
2637162	0	C	SNP	T	94	77	169	93.96	182
2637541	0	C	SNP	T	79	95	170	100	174
2642383	0	C	SNP	T	89	92	179	100	181	Ala66Thr (gcc/Acc)	Rv2360c	-	hypothetical protein
2647905	0	G	SNP	A	81	69	140	96.15	156	Arg155Cys (cgc/Tgc)	Rv2366c	-	transmembrane protein
2656225	0	A	SNP	G	96	104	199	100	200	Val69Ala (gtc/gCc)	Rv2377c	-	hypothetical protein
2660319	0	C	SNP	G	110	114	221	100	224	Glu589Asp (gag/gaC)	Rv2379c	mbtF	peptide synthetase
2663795	0	G	SNP	A	120	116	231	97.52	242	Ala1107Ala (gcc/gcT)	Rv2380c	mbtE	peptide synthetase
2668467	0	G	SNP	A	118	115	230	97.08	240	Pro601Pro (ccc/ccT)	Rv2381c	mbtD	polyketide synthetase
2672394	0	G	SNP	A	107	110	214	98.19	221	Tyr1148Tyr (tac/taT)	Rv2383c	mbtB	phenyloxazoline synthase
2673818	0	C	SNP	G	117	117	232	97.5	240	Val674Leu (gtg/Ctg)	Rv2383c	mbtB	phenyloxazoline synthase
2680658	0	T	SNP	G	90	97	186	99.47	188	Thr67Thr (act/acG)	Rv2386a	-	hypothetical protein
2692100	0	C	SNP	T	84	82	164	97.65	170
2695378	0	C	SNP	G	92	98	187	100	190	Gly141Ala (ggc/gCc)	Rv2398c	cysW	sulfate ABC transporter permease CysW
2697489	0	C	SNP	T	90	93	181	99.46	184	Ala76Thr (gcg/Acg)	Rv2400c	subI	sulfate ABC transporter substrate-binding lipoprotein SubI
2703902	1	C	Ins	G	103	107	210	95.02	210
2704884	1	A	Ins	C	85	100	185	98.4	185		Rv2407	-	ribonuclease Z
2704884	2	A	Ins	A	85	99	184	97.87	185		Rv2407	-	ribonuclease Z
2704884	3	A	Ins	G	85	100	185	98.4	185		Rv2407	-	ribonuclease Z
2704884	4	A	Ins	C	84	96	180	95.74	180		Rv2407	-	ribonuclease Z
2704884	5	A	Ins	G	83	95	178	94.68	178		Rv2407	-	ribonuclease Z
2704884	6	A	Ins	A	83	95	178	94.68	178		Rv2407	-	ribonuclease Z
2704884	7	A	Ins	C	82	95	177	94.15	177		Rv2407	-	ribonuclease Z
2706663	0	G	SNP	T	92	82	172	99.43	175	Thr224Asn (acc/aAc)	Rv2409c	-	hypothetical protein
2711722	0	T	SNP	G	107	127	231	97.1	241	Pro385Pro (cca/ccC)	Rv2414c	-	hypothetical protein
2713795	0	C	SNP	T	137	145	278	100	282
2718852	0	T	SNP	G	107	108	214	99.54	216
2720952	0	T	SNP	C	16	58	72	92.5	80	Thr276Ala (acc/Gcc)	Rv2424c	-	transposase
2720954	0	G	SNP	A	16	56	70	92.31	78	Thr275Ile (acc/aTc)	Rv2424c	-	transposase
2721562	0	C	SNP	G	106	108	213	99.53	215	Ala72Ala (gcg/gcC)	Rv2424c	-	transposase
2723506	0	T	SNP	C	96	98	193	96.04	202	Leu226Leu (tta/ttG)	Rv2426c	-	hypothetical protein
2724199	0	A	Del	GAP	71	76	150	75	196
2729058	0	A	SNP	C	128	116	241	97.21	251	Leu26Arg (ctg/cGg)	Rv2433c	-	hypothetical protein
2734074	0	T	SNP	C	131	128	258	100	259	Val282Ala (gtc/gCc)	Rv2436	rbsK	ribokinase RbsK
2734482	0	A	Del	GAP	81	109	188	97.44	195		Rv2437	-	transmembrane protein
2737572	0	C	SNP	A	100	94	187	100	194	Ala226Ser (gcg/Tcg)	Rv2439c	proB	glutamate 5-kinase protein
2738274	0	A	SNP	C	96	103	194	95.67	208	Ser471Arg (agt/agG)	Rv2440c	obg	GTPase Obg
2740693	0	T	SNP	C	100	80	179	98.9	182
2741209	0	G	SNP	A	90	84	172	97.75	178	Leu167Leu (ctg/ctA)	Rv2443	dctA	C4-dicarboxylate-transport transmembrane protein DctA
2751804	0	C	SNP	T	124	112	235	100	236	Arg126Gln (cgg/cAg)	Rv2450c	rpfE	resuscitation-promoting factor RpfE
2752122	0	G	SNP	C	111	121	227	98.31	236	Thr20Arg (acg/aGg)	Rv2450c	rpfE	resuscitation-promoting factor RpfE		phylo (Beijing)
2752698	0	C	SNP	A	73	100	170	98.86	175
2760152	0	A	SNP	G	98	123	219	99.55	222	Tyr125Cys (tac/tGc)	Rv2458	mmuM	homocysteine S-methyltransferase MmuM
2774555	0	T	SNP	C	103	112	211	97.29	221	Val331Ala (gtg/gCg)	Rv2471	aglA	alpha-glucosidase AglA
2775361	0	C	SNP	T	90	90	176	98.36	183	Arg30Arg (cgc/cgT)	Rv2472	-	hypothetical protein
2779136	0	T	SNP	C	94	94	188	100	188	Ser1043Gly (agc/Ggc)	Rv2476c	gdh	NAD-dependent glutamate dehydrogenase
2786952	0	A	SNP	G	101	110	208	100	211	Cys778Arg (tgc/Cgc)	Rv2482c	plsB2	glycerol-3-phosphate acyltransferase
2789798	0	G	SNP	T	93	80	169	98.3	176	Arg409Arg (cgg/Agg)	Rv2483c	plsC	bifunctional L-3-phosphoserine phosphatase/1-acyl-sn-glycerol-3-phosphate acyltransferase
2791098	0	C	SNP	T	105	107	208	98.6	215	Gly466Asp (ggt/gAt)	Rv2484c	-	diacyglycerol O-acyltransferase
2791887	0	A	SNP	T	94	105	193	98.51	202	Leu203Gln (ctg/cAg)	Rv2484c	-	diacyglycerol O-acyltransferase
2793810	0	C	SNP	A	104	126	229	96.23	239	Arg60Leu (cgc/cTc)	Rv2485c	lipQ	carboxylesterase LipQ
2794071	0	G	SNP	A	98	91	189	95.45	198
2800087	0	G	SNP	A	112	115	222	98.27	231	Thr265Ile (acc/aTc)	Rv2488c	-	LuxR family transcriptional regulator
2802041	0	C	SNP	T	91	80	162	97.16	176	Gly1399Asp (ggc/gAc)	Rv2490c	PE_PGRS43	PE-PGRS family protein PE_PGRS43
2807486	0	C	SNP	A	74	79	152	98.08	156	Ala70Asp (gcc/gAc)	Rv2492	-	hypothetical protein
2808452	0	T	SNP	C	90	106	195	98.49	199	Val48Ala (gtg/gCg)	Rv2494	vapC38	ribonuclease VapC38
2809621	0	T	SNP	C	110	130	238	100	240	Thr107Ala (acc/Gcc)	Rv2495c	bkdC	branched-chain keto acid dehydrogenase E2 component
2809633	0	A	SNP	C	104	126	228	98.29	234	Tyr103Asp (tac/Gac)	Rv2495c	bkdC	branched-chain keto acid dehydrogenase E2 component
2817502	0	A	SNP	C	113	111	220	96.14	233	Phe325Val (ttt/Gtt)	Rv2502c	accD1	acetyl-/propionyl-CoA carboxylase subunit beta
2818837	0	A	SNP	G	104	83	181	100	187	Gly97Gly (ggt/ggC)	Rv2503c	scoB	succinyl-CoA:3-ketoacid-CoA transferase subunit B
2821342	0	C	SNP	T	84	102	181	100	186	Ala85Ala (gcg/gcA)	Rv2505c	fadD35	fatty-acid--CoA ligase FadD35
2825466	0	G	SNP	A	92	80	171	96.63	178	Lys263Lys (aag/aaA)	Rv2509	-	short-chain type dehydrogenase/reductase
2825581	0	T	SNP	G	111	120	229	97.06	238	Ile503Ile (ata/atC)	Rv2510c	-	hypothetical protein
2827984	0	G	SNP	T	97	96	192	100	193
2828019	0	T	SNP	C	93	101	191	100	194
2830525	0	C	SNP	A	86	86	170	100	172	Thr122Lys (acg/aAg)	Rv2513	-	hypothetical protein
2833329	0	G	SNP	A	84	75	158	98.15	162	Ala62Val (gct/gTt)	Rv2516c	-	hypothetical protein
2835984	0	T	SNP	C	96	110	201	97.17	212	Val67Ala (gtg/gCg)	Rv2519	PE26	PE family protein PE26
2838897	0	C	SNP	G	110	115	222	98.68	228	Met215Ile (atg/atC)	Rv2522c	-	hypothetical protein
2841022	0	A	SNP	G	90	109	196	99.5	200	Cys2771Arg (tgc/Cgc)	Rv2524c	fas	fatty acid synthase
2844573	0	C	SNP	T	102	102	201	96.68	211	Arg1587His (cgc/cAc)	Rv2524c	fas	fatty acid synthase
2847281	0	A	SNP	G	114	124	234	98.76	241	Asp684Asp (gat/gaC)	Rv2524c	fas	fatty acid synthase
2850631	0	T	SNP	C	85	92	176	96.2	184
2851162	0	A	Del	GAP	94	64	155	97.53	162		Rv2526	vapB17	antitoxin VapB17
2851163	0	A	Del	GAP	94	64	155	98.14	161		Rv2526	vapB17	antitoxin VapB17
2851164	0	C	Del	GAP	94	64	155	97.53	162		Rv2526	vapB17	antitoxin VapB17
2851165	0	A	Del	GAP	95	64	155	98.15	162		Rv2526	vapB17	antitoxin VapB17
2851166	0	T	Del	GAP	95	64	155	98.15	162		Rv2526	vapB17	antitoxin VapB17
2851167	0	T	SNP	C	94	63	155	97.52	161	Leu26Ser (ttg/tCg)	Rv2526	vapB17	antitoxin VapB17
2855259	0	A	SNP	G	109	107	208	99.54	217	Ala841Ala (gct/gcC)	Rv2531c	-	amino acid decarboxylase
2865760	0	A	SNP	G	113	113	222	100	226	Thr211Ala (acc/Gcc)	Rv2542	-	hypothetical protein
2865882	0	T	SNP	C	113	98	208	100	211	Val251Val (gtt/gtC)	Rv2542	-	hypothetical protein
2866607	0	G	SNP	A	151	99	248	97.66	256	Gly47Asp (ggc/gAc)	Rv2543	lppA	lipoprotein LppA
2866647	0	G	SNP	A	131	99	225	97.46	236	Lys60Lys (aag/aaA)	Rv2543	lppA	lipoprotein LppA
2866671	0	G	SNP	A	124	102	223	97	233	Glu68Glu (gag/gaA)	Rv2543	lppA	lipoprotein LppA
2866677	0	A	SNP	C	119	104	221	97.38	229	Leu70Leu (cta/ctC)	Rv2543	lppA	lipoprotein LppA
2866815	0	G	SNP	C	10	11	21	84	25	Ala116Ala (gcg/gcC)	Rv2543	lppA	lipoprotein LppA
2866863	0	C	SNP	G	94	137	228	99.14	233	Ala132Ala (gcc/gcG)	Rv2543	lppA	lipoprotein LppA
2866876	0	A	SNP	G	97	145	239	99.18	244	Ile137Val (att/Gtt)	Rv2543	lppA	lipoprotein LppA
2866880	0	C	SNP	T	98	146	239	98.79	247	Ala138Val (gcc/gTc)	Rv2543	lppA	lipoprotein LppA
2866882	0	G	SNP	A	101	143	240	97.6	250	Ala139Thr (gcc/Acc)	Rv2543	lppA	lipoprotein LppA
2867207	0	C	SNP	G	43	54	94	97	100	Ala28Ala (gcc/gcG)	Rv2544	lppB	lipoprotein LppB
2867230	0	G	SNP	A	10	39	48	94.23	52	Gly36Asp (ggc/gAc)	Rv2544	lppB	lipoprotein LppB
2867231	0	C	SNP	T	8	37	45	93.75	48	Gly36Gly (ggc/ggT)	Rv2544	lppB	lipoprotein LppB
2867236	0	A	SNP	G	10	38	47	94.12	51	Asn38Ser (aac/aGc)	Rv2544	lppB	lipoprotein LppB
2867240	0	C	SNP	T	10	38	47	94.12	51	Pro39Pro (ccc/ccT)	Rv2544	lppB	lipoprotein LppB
2867245	0	A	SNP	C	9	40	49	94.23	52	Lys41Thr (aaa/aCa)	Rv2544	lppB	lipoprotein LppB
2867251	0	C	SNP	G	9	39	47	94.12	51	Pro43Arg (ccg/cGg)	Rv2544	lppB	lipoprotein LppB
2867254	0	A	SNP	G	8	38	45	93.88	49	His44Arg (cac/cGc)	Rv2544	lppB	lipoprotein LppB
2867263	0	G	SNP	A	18	44	62	96.88	64	Gly47Asp (ggc/gAc)	Rv2544	lppB	lipoprotein LppB
2867298	0	C	SNP	A	38	43	79	95.29	85	His59Asn (cac/Aac)	Rv2544	lppB	lipoprotein LppB
2867347	0	A	SNP	G	61	59	117	94.49	127	Gln75Arg (cag/cGg)	Rv2544	lppB	lipoprotein LppB
2867522	0	A	SNP	G	50	8	56	93.55	62	Glu133Glu (gaa/gaG)	Rv2544	lppB	lipoprotein LppB
2867532	0	A	SNP	G	52	15	67	94.37	71	Ile137Val (att/Gtt)	Rv2544	lppB	lipoprotein LppB
2867536	0	C	SNP	T	53	16	68	93.24	74	Ala138Val (gcc/gTc)	Rv2544	lppB	lipoprotein LppB
2867538	0	G	SNP	A	57	17	74	92.5	80	Ala139Thr (gcc/Acc)	Rv2544	lppB	lipoprotein LppB
2867552	0	A	SNP	G	66	27	91	93.94	99	Arg143Arg (cga/cgG)	Rv2544	lppB	lipoprotein LppB
2867575	0	T	SNP	C	78	48	122	94.03	134	Val151Ala (gtg/gCg)	Rv2544	lppB	lipoprotein LppB
2867594	0	G	SNP	A	74	60	130	95.71	140	Leu157Leu (ctg/ctA)	Rv2544	lppB	lipoprotein LppB
2867756	0	T	SNP	C	109	87	196	95.61	205	Ile211Ile (att/atC)	Rv2544	lppB	lipoprotein LppB
2867881	0	A	Del	GAP	104	115	223	96.48	227		Rv2545	vapB18	antitoxin VapB18
2878550	0	G	SNP	A	126	122	246	97.25	255
2880702	0	G	SNP	C	111	113	218	100	224	Val210Leu (gtc/Ctc)	Rv2560	-	hypothetical protein
2881598	0	G	Del	GAP	86	108	192	96.04	202
2881974	0	G	SNP	A	113	85	195	97.06	204
2884068	0	A	SNP	C	90	102	187	96.97	198	Met243Leu (atg/Ctg)	Rv2564	glnQ	glutamine ABC transporter ATP-binding protein
2886570	0	A	SNP	G	102	91	189	97.47	198	Glu66Glu (gaa/gaG)	Rv2566	-	hypothetical protein
2888201	0	T	SNP	C	102	107	207	99.52	210	Leu610Pro (ctc/cCc)	Rv2566	-	hypothetical protein
2889633	0	T	SNP	C	103	103	204	100	206	Ala1087Ala (gct/gcC)	Rv2566	-	hypothetical protein
2891267	0	C	SNP	T	114	95	205	100	209	Gly491Gly (ggc/ggT)	Rv2567	-	hypothetical protein
2891728	0	A	SNP	G	114	106	216	100	220	Gln645Arg (cag/cGg)	Rv2567	-	hypothetical protein
2894208	0	G	SNP	A	90	106	192	100	196	Ser67Ser (agc/agT)	Rv2569c	-	hypothetical protein
2898522	0	T	SNP	C	107	103	206	99.53	211	Tyr160Tyr (tat/taC)	Rv2573	-	2-dehydropantoate 2-reductase
2903439	0	G	SNP	A	101	114	212	98.17	219	Ser31Ser (agc/agT)	Rv2578c	-	hypothetical protein
2910461	0	G	SNP	T	105	120	220	100	225	Ala147Glu (gcg/gAg)	Rv2584c	apt	adenine phosphoribosyltransferase
2911293	0	C	SNP	G	92	100	190	99.48	193	Cys462Ser (tgt/tCt)	Rv2585c	-	lipoprotein
2912294	0	T	SNP	G	120	109	224	99.13	231	Ala128Ala (gca/gcC)	Rv2585c	-	lipoprotein
2913494	0	G	SNP	T	93	103	193	98	200	Ala173Asp (gcc/gAc)	Rv2586c	secF	protein translocase subunit SecF
2922591	0	C	SNP	A	83	84	162	97.66	171	Ala347Ala (gcc/gcA)	Rv2591	PE_PGRS44	PE-PGRS family protein PE_PGRS44
2922846	0	C	SNP	T	108	78	177	97.89	190	Gly432Gly (ggc/ggT)	Rv2591	PE_PGRS44	PE-PGRS family protein PE_PGRS44
2922848	0	A	SNP	T	109	75	180	98.4	187	Gln433Leu (cag/cTg)	Rv2591	PE_PGRS44	PE-PGRS family protein PE_PGRS44
2923391	0	T	SNP	C	101	125	224	99.56	227	Pro281Pro (cca/ccG)	Rv2592c	ruvB	Holliday junction ATP-dependent DNA helicase RuvB
2925962	0	T	SNP	C	103	79	177	96.3	189	Cys77Arg (tgc/Cgc)	Rv2596	vapC40	ribonuclease VapC40
2927939	0	T	SNP	C	80	89	168	100	169
2928825	0	A	SNP	G	101	113	212	97.72	219	Ala146Ala (gca/gcG)	Rv2601	speE	spermidine synthase
2939373	0	G	SNP	C	90	99	185	100	189	Ser197Cys (tct/tGt)	Rv2611c	-	phosphatidylinositol mannoside acyltransferase
2939657	0	T	SNP	C	117	113	227	100	230	Ile102Met (ata/atG)	Rv2611c	-	phosphatidylinositol mannoside acyltransferase
2948230	0	G	SNP	A	102	118	212	97.35	226	Ala110Val (gcc/gTc)	Rv2621c	-	transcriptional regulator
2954439	0	T	SNP	C	110	82	191	99.48	193	Arg104Gly (aga/Gga)	Rv2627c	-	hypothetical protein
2955957	0	A	SNP	C	109	78	185	93.5	200	Asp64Ala (gat/gCt)	Rv2629	-	hypothetical protein		phylo (Beijing)
2961808	0	C	SNP	T	74	81	146	97.48	159	Gly212Ser (ggt/Agt)	Rv2634c	PE_PGRS46	PE-PGRS family protein PE_PGRS46
2969197	0	A	SNP	G	90	90	179	95.74	188
2974933	0	A	SNP	G	114	118	231	100	232	Ile101Thr (atc/aCc)	Rv2650c	-	prophage protein
2975227	0	T	SNP	G	104	95	196	99	201	Asn3Thr (aat/aCt)	Rv2650c	-	prophage protein
2975628	0	G	SNP	A	103	126	225	98.28	233	Arg50Cys (cgc/Tgc)	Rv2651c	-	prophage protease
2980861	0	A	SNP	G	91	119	206	96.77	217
2983873	0	A	SNP	G	92	103	194	97.5	200
2984740	0	A	SNP	G	107	123	225	100	230	His3Arg (cac/cGc)	Rv2668	-	hypothetical protein
2988630	0	C	SNP	G	109	96	203	98.09	209	His317Asp (cat/Gat)	Rv2672	-	protease
2994187	0	T	SNP	C	145	128	270	98.91	276	Leu292Leu (tta/ttG)	Rv2678c	hemE	uroporphyrinogen decarboxylase
3003115	0	C	SNP	G	96	90	182	97.89	190	Ala378Gly (gca/gGa)	Rv2685	arsB1	arsenic-transport integral membrane protein ArsB
3005185	0	G	SNP	T	98	96	193	100	194	Pro156Thr (ccc/Acc)	Rv2688c	-	antibiotic ABC transporter ATP-binding protein
3009692	0	A	SNP	G	94	91	180	100	185	Thr117Ala (acc/Gcc)	Rv2691	ceoB	TRK system potassium uptake protein CeoB
3009834	0	A	SNP	G	100	103	200	97.6	208	Asp164Gly (gat/gGt)	Rv2691	ceoB	TRK system potassium uptake protein CeoB
3010420	0	A	SNP	G	109	103	212	99.07	214	Ile133Val (atc/Gtc)	Rv2692	ceoC	TRK system potassium uptake protein CeoC
3010993	0	C	SNP	T	91	108	194	94.76	210	Gly126Arg (ggg/Agg)	Rv2693c	-	integral membrane protein
3017465	0	T	SNP	C	107	69	174	100	176	Ile203Thr (ata/aCa)	Rv2702	ppgK	polyphosphate glucokinase
3021893	0	T	Del	GAP	85	67	152	82.61	184		Rv2709	-	transmembrane protein
3021894	0	T	Del	GAP	85	67	152	82.16	185		Rv2709	-	transmembrane protein
3021895	0	C	Del	GAP	85	67	152	83.06	183		Rv2709	-	transmembrane protein
3021896	0	G	Del	GAP	85	67	152	83.06	183		Rv2709	-	transmembrane protein
3021897	0	A	Del	GAP	85	67	152	85.88	177		Rv2709	-	transmembrane protein
3021898	0	C	Del	GAP	85	67	152	86.36	176		Rv2709	-	transmembrane protein
3021899	0	G	Del	GAP	85	67	152	87.36	174		Rv2709	-	transmembrane protein
3021900	0	A	Del	GAP	85	67	152	88.37	172		Rv2709	-	transmembrane protein
3021901	0	C	Del	GAP	85	67	152	88.89	171		Rv2709	-	transmembrane protein
3024021	0	C	SNP	A	113	92	203	96.7	212	Arg153Arg (cgg/Agg)	Rv2711	ideR	iron-dependent repressor and activator IdeR
3024343	0	G	SNP	A	112	101	209	100	213	Thr329Ile (acc/aTc)	Rv2712c	-	hypothetical protein
3027798	0	T	SNP	C	99	90	189	98.44	192	Val245Ala (gtg/gCg)	Rv2714	-	hypothetical protein
3031168	0	A	SNP	G	100	111	208	99.53	212	Tyr124His (tat/Cat)	Rv2719c	-	membrane protein
3033189	0	G	SNP	A	79	119	195	97.54	203	Pro477Pro (ccc/ccT)	Rv2721c	-	hypothetical protein
3036826	0	C	SNP	T	99	94	192	98.47	196	Val156Met (gtg/Atg)	Rv2724c	fadE20	acyl-CoA dehydrogenase FadE20
3037377	0	T	SNP	C	113	101	210	99.53	215
3041871	0	G	SNP	T	88	113	192	99.5	202	Ala202Glu (gcg/gAg)	Rv2729c	-	integral membrane protein
3048912	0	C	SNP	G	80	93	172	97.74	177	Val59Leu (gtt/Ctt)	Rv2736c	recX	regulatory protein RecX
3054081	0	A	SNP	G	95	113	205	100	208	Gly56Gly (gga/ggG)	Rv2741	PE_PGRS47	PE-PGRS family protein PE_PGRS47
3054321	0	A	SNP	G	94	91	185	100	185	Gly136Gly (gga/ggG)	Rv2741	PE_PGRS47	PE-PGRS family protein PE_PGRS47
3054724	0	A	SNP	G	12	5	16	94.44	18	Ser271Gly (agc/Ggc)	Rv2741	PE_PGRS47	PE-PGRS family protein PE_PGRS47
3056767	0	G	SNP	T	103	125	222	98.28	232	Pro156Thr (ccg/Acg)	Rv2743c	-	hypothetical protein
3069167	0	A	SNP	G	102	105	205	99.52	208	Leu306Pro (ctg/cCg)	Rv2756c	hsdM	type I restriction/modification system DNA methylase HsdM
3078178	0	C	SNP	T	110	101	209	100	211	Val270Met (gtg/Atg)	Rv2769c	PE27	PE family protein PE27
3079877	0	A	SNP	G	117	101	214	98.2	222	Phe194Ser (ttc/tCc)	Rv2770c	PPE44	PPE family protein PPE44
3080795	0	A	SNP	G	99	94	192	100	193	Leu80Pro (ctc/cCc)	Rv2771c	-	hypothetical protein
3086788	0	T	SNP	C	98	91	186	100	189
3103682	0	T	SNP	C	116	132	244	100	248	Met87Val (atg/Gtg)	Rv2794c	pptT	phosphopantetheinyl transferase
3104189	0	A	SNP	G	94	99	191	97.97	197	Cys241Cys (tgt/tgC)	Rv2795c	-	hypothetical protein
3110140	0	G	SNP	T	102	122	223	97.82	229
3111476	0	C	SNP	T	115	103	214	96.89	225	Ser116Ser (tcg/tcA)	Rv2802c	-	arginine/hypothetical protein
3112877	0	G	SNP	A	87	105	190	98.46	195	Gly4Asp (ggc/gAc)	Rv2805	-	hypothetical protein
3113872	0	A	SNP	T	126	122	244	100	248	Glu72Val (gag/gTg)	Rv2807	-	hypothetical protein
3115384	0	G	SNP	C	99	94	191	98.97	195
3118000	0	A	SNP	G	104	111	207	100	215	Arg395Gly (agg/Ggg)	Rv2812	-	transposase
3131469	1	T	Ins	T	102	94	196	95.15	196		Rv2823c	-	CRISPR-associated protein Cas10/Csm1
3131469	2	T	Ins	G	101	94	195	94.66	196		Rv2823c	-	CRISPR-associated protein Cas10/Csm1
3131469	3	T	Ins	T	102	93	195	94.66	196		Rv2823c	-	CRISPR-associated protein Cas10/Csm1
3131469	4	T	Ins	C	102	94	196	95.15	196		Rv2823c	-	CRISPR-associated protein Cas10/Csm1
3131469	5	T	Ins	G	102	94	196	95.15	196		Rv2823c	-	CRISPR-associated protein Cas10/Csm1
3131469	6	T	Ins	G	100	92	192	93.2	192		Rv2823c	-	CRISPR-associated protein Cas10/Csm1
3131469	7	T	Ins	C	99	90	189	91.75	190		Rv2823c	-	CRISPR-associated protein Cas10/Csm1
3131469	8	T	Ins	G	98	90	188	91.26	188		Rv2823c	-	CRISPR-associated protein Cas10/Csm1
3131469	9	T	Ins	A	97	90	187	90.78	187		Rv2823c	-	CRISPR-associated protein Cas10/Csm1
3133054	0	C	SNP	G	136	125	258	97.03	269	Ser162Ser (tcg/tcC)	Rv2825c	-	hypothetical protein
3133055	0	G	SNP	C	130	125	252	96.96	263	Ser162Trp (tcg/tGg)	Rv2825c	-	hypothetical protein
3133536	0	T	SNP	C	102	105	206	100	207	Lys2Glu (aaa/Gaa)	Rv2825c	-	hypothetical protein
3135606	0	A	SNP	G	113	100	210	97.26	219
3135912	0	G	SNP	C	121	126	247	96.48	256	Thr141Arg (acg/aGg)	Rv2828c	-	hypothetical protein
3135950	0	C	SNP	G	113	127	239	97.96	245	Ser128Ser (tcg/tcC)	Rv2828c	-	hypothetical protein
3135951	0	G	SNP	C	112	128	237	97.96	245	Ser128Trp (tcg/tGg)	Rv2828c	-	hypothetical protein
3137058	0	G	SNP	A	95	113	208	99.52	209	Ala56Val (gcg/gTg)	Rv2830c	vapB22	antitoxin VapB22
3137736	0	G	SNP	T	129	107	229	96.33	245	Asp156Tyr (gac/Tac)	Rv2831	echA16	enoyl-CoA hydratase EchA16
3144623	0	C	SNP	T	129	108	231	97.53	243	Glu183Glu (gag/gaA)	Rv2838c	rbfA	ribosome-binding factor RbfA
3156201	1	C	Ins	G	109	122	231	93.9	232		Rv2848c	cobB	cobyrinic acid A,C-diamide synthase
3162805	0	C	SNP	G	104	128	227	100	232	Arg180Gly (cgc/Ggc)	Rv2853	PE_PGRS48	PE-PGRS family protein PE_PGRS48
3165636	0	G	SNP	A	98	93	188	95.5	200	Ser144Ser (tcg/tcA)	Rv2855	mtr	mycothione reductase
3174496	0	A	SNP	G	103	115	214	99.09	220	Cys50Arg (tgt/Cgt)	Rv2862c	-	hypothetical protein
3174693	0	C	Del	GAP	91	113	206	93.15	219
3177452	0	C	SNP	A	91	112	200	98.07	207
3177884	0	C	SNP	A	129	96	220	100	225	Arg21Arg (cgc/cgA)	Rv2866	relG	toxin RelG
3180988	0	C	SNP	A	128	102	228	97.46	236	Val259Phe (gtc/Ttc)	Rv2869c	rip	zinc metalloprotease
3186130	0	G	SNP	T	85	98	180	98.39	186	Val428Val (gtg/gtT)	Rv2874	dipZ	integral membrane C-type cytochrome biogenesis protein DipZ
3186860	0	T	SNP	G	76	82	157	100	158	Tyr672Asp (tat/Gat)	Rv2874	dipZ	integral membrane C-type cytochrome biogenesis protein DipZ
3187772	0	T	SNP	C	96	91	183	98.42	190	Val37Ala (gtt/gCt)	Rv2876	-	transmembrane protein
3189242	0	A	SNP	G	116	93	204	98.58	212	Ala52Ala (gct/gcC)	Rv2878c	mpt53	soluble secreted antigen Mpt53
3190146	0	C	Del	GAP	115	105	222	96.49	228
3194241	1	C	Ins	G	91	97	188	93.53	189		Rv2885c	-	transposase
3200282	0	C	SNP	T	108	106	213	99.53	215	Ala6Val (gcg/gTg)	Rv2891	-	hypothetical protein
3202369	0	C	SNP	T	102	94	187	98.49	199
3209156	0	G	SNP	A	91	97	188	98.95	190	Ala84Val (gcc/gTc)	Rv2899c	fdhD	formate dehydrogenase accessory protein FdhD
3214869	0	A	SNP	G	98	130	223	97.85	233	Gln81Arg (cag/cGg)	Rv2905	lppW	lipoprotein LppW
3215623	0	G	Del	GAP	104	97	200	97.57	206
3226181	0	A	SNP	C	80	84	163	100	164	Arg35Arg (cgt/cgG)	Rv2916c	ffh	signal recognition particle protein
3228143	0	G	SNP	T	116	127	238	100	243	Arg594Leu (cgg/cTg)	Rv2917	-	hypothetical protein
3232759	0	G	SNP	A	286	187	451	77.41	611
3238120	0	G	Del	GAP	118	118	233	92.19	256		Rv2923c	-	hypothetical protein
3238121	0	T	Del	GAP	118	118	233	93.28	253		Rv2923c	-	hypothetical protein
3238122	0	G	Del	GAP	118	118	233	94.78	249		Rv2923c	-	hypothetical protein
3247316	0	C	SNP	G	137	132	263	99.63	270	Asp624Glu (gac/gaG)	Rv2931	ppsA	phthiocerol synthesis polyketide synthase type I PpsA
3247851	0	G	SNP	A	60	58	116	100	118	Ala803Thr (gcc/Acc)	Rv2931	ppsA	phthiocerol synthesis polyketide synthase type I PpsA
3247853	0	C	SNP	T	59	58	114	100	117	Ala803Ala (gcc/gcT)	Rv2931	ppsA	phthiocerol synthesis polyketide synthase type I PpsA
3247856	0	G	SNP	C	58	59	116	100	117	Arg804Arg (cgg/cgC)	Rv2931	ppsA	phthiocerol synthesis polyketide synthase type I PpsA
3247864	1	C	Ins	T	56	59	115	98.29	115		Rv2931	ppsA	phthiocerol synthesis polyketide synthase type I PpsA
3247864	2	C	Ins	A	55	59	114	97.44	115		Rv2931	ppsA	phthiocerol synthesis polyketide synthase type I PpsA
3247864	3	C	Ins	G	56	59	115	98.29	115		Rv2931	ppsA	phthiocerol synthesis polyketide synthase type I PpsA
3247864	4	C	Ins	G	54	58	112	95.73	114		Rv2931	ppsA	phthiocerol synthesis polyketide synthase type I PpsA
3247866	0	C	Del	GAP	54	59	110	100	113		Rv2931	ppsA	phthiocerol synthesis polyketide synthase type I PpsA
3247867	0	A	Del	GAP	54	59	110	100	113		Rv2931	ppsA	phthiocerol synthesis polyketide synthase type I PpsA
3247868	0	A	Del	GAP	54	59	110	100	113		Rv2931	ppsA	phthiocerol synthesis polyketide synthase type I PpsA
3247869	0	A	Del	GAP	54	59	110	100	113		Rv2931	ppsA	phthiocerol synthesis polyketide synthase type I PpsA
3247874	0	G	SNP	A	56	61	113	100	117	Arg810Arg (cgg/cgA)	Rv2931	ppsA	phthiocerol synthesis polyketide synthase type I PpsA
3247877	0	T	SNP	C	58	67	124	100	125	Phe811Phe (ttt/ttC)	Rv2931	ppsA	phthiocerol synthesis polyketide synthase type I PpsA
3247883	0	T	SNP	C	78	86	162	100	164	Ser813Ser (agt/agC)	Rv2931	ppsA	phthiocerol synthesis polyketide synthase type I PpsA
3248074	0	G	SNP	A	54	101	153	100	155	Arg877His (cgc/cAc)	Rv2931	ppsA	phthiocerol synthesis polyketide synthase type I PpsA
3248075	0	C	SNP	T	55	100	155	100	155	Arg877Arg (cgc/cgT)	Rv2931	ppsA	phthiocerol synthesis polyketide synthase type I PpsA
3249025	0	T	SNP	G	113	114	222	97.42	233	Leu1194Arg (cta/cGa)	Rv2931	ppsA	phthiocerol synthesis polyketide synthase type I PpsA
3256494	0	A	SNP	G	118	98	216	100	216	Gly270Gly (gga/ggG)	Rv2933	ppsC	phthiocerol synthesis polyketide synthase type I PpsC
3266030	0	A	SNP	G	120	113	227	97.49	239	Ser1261Ser (tca/tcG)	Rv2934	ppsD	phthiocerol synthesis polyketide synthase type I PpsD
3269581	0	A	SNP	G	118	118	233	100	236	Ala615Ala (gca/gcG)	Rv2935	ppsE	phthiocerol synthesis polyketide synthase type I PpsE
3270784	0	A	SNP	G	130	116	242	100	246	Gln1016Gln (caa/caG)	Rv2935	ppsE	phthiocerol synthesis polyketide synthase type I PpsE
3276703	0	T	SNP	G	111	95	201	96.71	213	Thr2005Pro (act/Cct)	Rv2940c	mas	multifunctional mycocerosic acid synthase
3284640	0	A	SNP	G	101	99	195	97.56	205	Thr436Ala (aca/Gca)	Rv2941	fadD28	long-chain-fatty-acid--AMP ligase FadD28
3284855	0	C	SNP	T	89	95	182	98.92	186	Ile507Ile (atc/atT)	Rv2941	fadD28	long-chain-fatty-acid--AMP ligase FadD28
3285931	0	G	SNP	A	117	126	242	97.98	248	Ala288Thr (gcc/Acc)	Rv2942	mmpL7	transmembrane transport protein MmpL7
3293229	0	A	SNP	G	96	106	202	94.39	214	Ile1042Thr (atc/aCc)	Rv2946c	pks1	polyketide synthase
3296371	1	G	Ins	C	92	93	185	84.86	185		Rv2947c	pks15	polyketide synthase
3296371	2	G	Ins	C	92	93	185	84.86	185		Rv2947c	pks15	polyketide synthase
3296371	3	G	Ins	G	92	93	185	84.86	185		Rv2947c	pks15	polyketide synthase
3296371	4	G	Ins	C	91	93	184	84.4	185		Rv2947c	pks15	polyketide synthase
3296371	5	G	Ins	G	92	93	185	84.86	185		Rv2947c	pks15	polyketide synthase
3296371	6	G	Ins	G	92	93	185	84.86	185		Rv2947c	pks15	polyketide synthase
3296371	7	G	Ins	C	92	93	185	84.86	185		Rv2947c	pks15	polyketide synthase
3296843	0	A	SNP	G	119	98	214	100	217	Val333Ala (gtg/gCg)	Rv2947c	pks15	polyketide synthase
3304966	0	G	SNP	A	97	104	200	96.63	208	Gly176Arg (ggg/Agg)	Rv2952	-	phthiotriol/phenolphthiotriol dimycocerosates methyltransferase
3308606	0	G	SNP	A	114	105	216	100	219
3310174	0	G	SNP	A	99	84	179	96.83	189	Lys235Lys (aag/aaA)	Rv2957	-	PGL/p-HBAD biosynthesis glycosyltransferase
3310427	0	T	SNP	C	95	102	196	98.01	201
3310626	0	T	SNP	C	102	108	203	98.59	213
3314412	0	A	SNP	G	81	95	174	97.78	180	Ala237Ala (gct/gcC)	Rv2962c	-	PGL/p-HBAD biosynthesis rhamnosyltransferase
3316955	0	A	SNP	C	77	106	178	98.92	185	Met143Leu (atg/Ctg)	Rv2964	purU	formyltetrahydrofolate deformylase
3325406	0	T	SNP	C	103	102	203	99.03	207	Met100Val (atg/Gtg)	Rv2970c	lipN	lipase/esterase LipN
3326554	0	A	SNP	C	121	117	235	97.54	244	Asn152His (aac/Cac)	Rv2971	-	oxidoreductase		phylo (not Euro-American, M. africanum, M. bovis, M . canettii, M. caprae, M. Microti, M. pinipedii, Beijing, Delhi/CAS, EAI)
3331362	0	C	Del	GAP	87	102	190	91.3	207		Rv2975c	-	hypothetical protein
3331363	0	G	Del	GAP	87	102	190	92.65	204		Rv2975c	-	hypothetical protein
3335708	0	G	SNP	C	101	100	198	99.01	203	Pro14Arg (ccg/cGg)	Rv2979c	-	resolvase
3336825	0	T	SNP	C	108	103	208	100	211	Thr365Ala (aca/Gca)	Rv2981c	ddlA	D-alanine--D-alanine ligase
3338603	0	G	SNP	C	98	111	203	100	209	Pro133Ala (ccg/Gcg)	Rv2982c	gpdA2	glycerol-3-phosphate dehydrogenase
3352932	0	C	SNP	G	126	106	229	100	232	Thr179Thr (acg/acC)	Rv2995c	leuB	3-isopropylmalate dehydrogenase
3356135	0	A	SNP	C	109	138	241	99.2	249	Glu346Ala (gaa/gCa)	Rv2997	-	dehydrogenase
3358235	0	A	SNP	T	94	105	197	100	199	Met212Leu (atg/Ttg)	Rv2999	lppY	lipoprotein LppY
3363338	0	A	SNP	G	124	115	237	100	239
3367765	0	G	SNP	A	91	93	181	100	184	Gly343Gly (ggc/ggT)	Rv3009c	gatB	aspartyl/glutamyl-tRNA(Asn/Gln) amidotransferase subunit B
3375165	0	A	SNP	C	127	139	263	96.73	275	Phe167Cys (ttc/tGc)	Rv3015c	-	hypothetical protein
3379432	0	T	SNP	C	84	86	166	87.18	195
3379708	0	G	SNP	C	86	70	154	86.67	180
3379712	0	G	SNP	C	81	69	147	87.21	172
3379718	0	T	SNP	C	82	68	149	87.21	172
3379726	0	C	SNP	A	61	53	110	83.21	137
3379730	0	G	SNP	C	59	52	111	84.09	132
3379732	0	C	SNP	T	56	52	101	84.38	128
3379735	0	A	SNP	C	58	52	109	85.27	129
3379736	0	C	SNP	A	61	51	111	85.5	131
3379742	0	T	SNP	C	82	71	153	90	170
3379751	0	A	SNP	C	85	79	161	91.11	180
3379757	0	A	SNP	C	87	80	164	92.27	181
3379763	0	G	SNP	A	93	82	172	92.59	189
3379784	0	C	SNP	A	97	93	188	96.45	197
3379788	0	C	SNP	G	100	92	184	96.48	199
3380439	1	G	Ins	C	46	14	60	98.36	60
3401871	0	A	SNP	G	93	121	211	100	214	Ala16Ala (gct/gcC)	Rv3041c	-	ABC transporter ATP-binding protein
3402816	0	C	SNP	T	91	116	203	100	207	Gly116Glu (gga/gAa)	Rv3042c	serB2	phosphoserine phosphatase SerB
3404376	0	C	SNP	G	97	102	196	100	199	Thr182Thr (acg/acC)	Rv3043c	ctaD	cytochrome C oxidase cytochrome 1
3408150	0	T	SNP	C	90	99	187	96.92	195	Thr53Ala (aca/Gca)	Rv3047c	-	hypothetical protein
3412611	0	T	SNP	C	111	116	224	99.13	229	Gln519Arg (cag/cGg)	Rv3051c	nrdE	ribonucleoside-diphosphate reductase subunit alpha
3415181	0	C	Del	GAP	79	73	152	82.61	184
3415182	0	A	Del	GAP	79	73	152	82.61	184
3415183	0	C	Del	GAP	79	73	152	83.52	182
3415184	0	C	Del	GAP	79	73	152	83.98	181
3415185	0	T	Del	GAP	79	73	152	83.98	181
3415186	0	A	Del	GAP	79	73	152	85.88	177
3415187	0	G	Del	GAP	79	73	152	86.86	175
3415188	0	G	Del	GAP	79	73	152	85.88	177
3415189	0	G	Del	GAP	79	73	152	86.86	175
3415190	0	G	Del	GAP	79	73	152	86.86	175
3415191	0	G	Del	GAP	79	73	152	87.86	173
3415192	0	T	Del	GAP	79	73	152	88.89	171
3415193	0	G	Del	GAP	79	73	152	89.41	170
3415194	0	G	Del	GAP	79	73	152	89.94	169
3420825	0	A	SNP	G	110	88	197	99	200	Asp445Gly (gac/gGc)	Rv3059	cyp136	cytochrome P450 Cyp136
3425854	0	C	SNP	T	111	112	217	100	223	Pro91Ser (ccg/Tcg)	Rv3062	ligB	DNA ligase
3428917	0	C	SNP	A	112	107	216	100	219	Arg559Ser (cgt/Agt)	Rv3063	cstA	carbon starvation protein A
3432261	0	G	SNP	C	107	103	204	97.67	215	Pro454Pro (ccc/ccG)	Rv3068c	pgmA	phosphoglucomutase PgmA
3440464	0	T	SNP	G	114	103	214	100	217	Arg308Arg (cgt/cgG)	Rv3077	-	hydrolase
3440468	0	G	SNP	C	109	104	209	100	213	Gly310Arg (ggc/Cgc)	Rv3077	-	hydrolase
3446699	0	C	SNP	G	96	106	201	97.58	207	Phe220Leu (ttc/ttG)	Rv3081	-	hypothetical protein
3447293	0	T	SNP	G	91	105	193	97.51	201
3450725	0	T	SNP	C	102	91	189	100	193	Val243Val (gtt/gtC)	Rv3084	lipR	acetyl-hydrolase LipR
3454263	0	C	SNP	G	94	102	194	97.51	201	Leu447Val (ctc/Gtc)	Rv3087	-	diacyglycerol O-acyltransferase
3455686	0	G	SNP	C	104	96	197	100	200	Leu449Leu (ctg/ctC)	Rv3088	tgs4	diacyglycerol O-acyltransferase
3456666	0	A	SNP	G	96	82	174	98.34	181	Ala302Ala (gca/gcG)	Rv3089	fadD13	long chain-fatty-acid--CoA ligase FadD13
3462135	0	G	SNP	C	104	100	204	100	204	Cys210Trp (tgc/tgG)	Rv3093c	-	oxidoreductase
3466919	0	C	SNP	G	99	106	201	98.56	208	Gly58Ala (ggc/gCc)	Rv3097c	lipY	triacylglycerol lipase Lip
3467465	0	C	SNP	G	115	82	194	98.5	200	Ala66Ala (gcg/gcC)	Rv3098c	-	hypothetical protein
3473996	1	G	Ins	A	95	108	203	96.21	203
3477942	0	A	SNP	G	109	91	199	97.56	205	Thr98Thr (aca/acG)	Rv3109	moaA1	cyclic pyranopterin monophosphate synthase
3480474	0	G	SNP	A	107	107	214	100	214	Gly134Glu (gga/gAa)	Rv3113	-	phosphatase
3480789	0	T	SNP	C	107	117	221	98.25	228	Ser11Pro (tca/Cca)	Rv3114	-	hypothetical protein
3484126	0	G	SNP	A	99	96	194	97.5	200	Leu51Leu (ctg/ctA)	Rv3117	cysA3	thiosulfate sulfurtransferase
3486977	0	A	SNP	G	106	117	219	100	223	Lys157Glu (aaa/Gaa)	Rv3121	cyp141	cytochrome P450 Cyp141
3487108	0	C	SNP	T	97	118	212	97.29	221	Ala200Ala (gcc/gcT)	Rv3121	cyp141	cytochrome P450 Cyp141
3498198	0	C	SNP	T	104	118	221	97.37	228	Glu356Glu (gag/gaA)	Rv3132c	devS	two component sensor histidine kinase DevS
3500149	0	G	SNP	A	118	104	221	96.94	229	Leu201Leu (ctg/Ttg)	Rv3134c	-	universal stress protein
3500243	0	G	SNP	C	119	105	221	97.82	229	Ala169Ala (gcc/gcG)	Rv3134c	-	universal stress protein
3503895	0	C	SNP	T	106	129	233	100	235	Pro168Leu (ccg/cTg)	Rv3137	-	histidinol-phosphatase
3508970	0	A	SNP	G	101	88	185	96.92	195	Glu292Glu (gaa/gaG)	Rv3141	fadB4	NADPH quinone oxidoreductase FadB
3509626	0	C	SNP	A	86	65	148	95.57	158
3510120	0	T	SNP	G	118	116	232	98.32	238	Lys400Gln (aag/Cag)	Rv3144c	PPE52	PPE family protein PPE52
3518167	0	A	SNP	G	101	123	221	100	224	Ile474Met (ata/atG)	Rv3151	nuoG	NADH-quinone oxidoreductase subunit G
3518555	0	A	SNP	G	108	124	232	100	232	Thr604Ala (acg/Gcg)	Rv3151	nuoG	NADH-quinone oxidoreductase subunit G
3529067	0	G	SNP	C	186	224	403	98.8	415	Arg33Gly (cgt/Ggt)	Rv3159c	PPE53	PPE family protein PPE53
3530955	0	C	SNP	G	91	93	184	99.46	185	Val62Leu (gtc/Ctc)	Rv3161c	-	dioxygenase
3542049	0	G	SNP	A	98	95	192	96.5	200
3542219	0	G	SNP	A	82	78	159	95.81	167	Gly28Ser (ggt/Agt)	Rv3174	-	short-chain dehydrogenase/reductase
3543031	0	G	SNP	A	117	97	205	97.27	220	Ala58Thr (gcc/Acc)	Rv3175	-	amidase
3550347	0	C	SNP	T	107	105	207	98.15	216
3550789	0	C	SNP	G	116	105	213	97.36	227	Ala25Ala (gcc/gcG)	Rv3183	-	transcriptional regulator
3556275	0	A	SNP	G	107	96	203	99.51	204	Leu138Pro (ctg/cCg)	Rv3190c	-	hypothetical protein
3571828	0	G	SNP	C	103	117	213	97.35	226	Pro239Arg (ccg/cGg)	Rv3199c	nudC	NADH pyrophosphatase
3576231	0	T	SNP	C	97	92	188	94.03	201	Gln269Arg (cag/cGg)	Rv3201c	-	ATP-dependent DNA helicase
3577497	0	C	SNP	T	107	104	207	96.79	218	Glu902Lys (gaa/Aaa)	Rv3202c	-	ATP-dependent DNA helicase
3580637	0	T	Del	GAP	108	115	220	97.38	229
3581414	0	A	SNP	G	93	110	197	100	203	Thr34Ala (aca/Gca)	Rv3204	-	DNA-methyltransferase
3587446	0	G	SNP	A	101	103	203	98.08	208	Leu32Leu (ctg/Ttg)	Rv3210c	-	hypothetical protein
3590686	1	G	Ins	C	71	71	142	95.3	142
3591063	0	T	SNP	C	100	87	182	100	187	Lys144Glu (aag/Gag)	Rv3213c	-	SOJ/ParA-like protein
3594254	1	C	Ins	G	112	125	237	93.31	237
3597249	0	C	SNP	G	94	113	203	98.1	211	Gly96Arg (ggc/Cgc)	Rv3220c	-	two component sensor kinase
3600576	0	C	SNP	T	113	97	207	98.59	213	Cys242Cys (tgc/tgT)	Rv3224	-	iron-regulated short-chain dehydrogenase/reductase
3604821	0	G	SNP	C	113	112	222	100	225	Ala32Ala (gcg/gcC)	Rv3228	-	hypothetical protein
3610391	1	A	Ins	C	80	93	173	96.65	173		Rv3234c	tgs3	diacyglycerol O-acyltransferase
3612813	0	T	SNP	C	104	88	186	97.46	197	Thr102Ala (acg/Gcg)	Rv3236c	-	integral membrane transport protein
3614982	0	T	SNP	C	105	93	196	99	200	Leu874Leu (cta/ctG)	Rv3239c	-	transmembrane transport protein
3621423	0	A	SNP	G	95	107	200	100	202
3622441	0	A	SNP	C	137	102	233	100	239	Val217Val (gtt/gtG)	Rv3243c	-	hypothetical protein
3625065	0	T	SNP	G	94	101	192	100	195	Met517Leu (atg/Ctg)	Rv3245c	mtrB	two component sensory histidine kinase MtrB
3626562	0	G	SNP	A	102	113	208	96.85	222	Pro18Ser (ccg/Tcg)	Rv3245c	mtrB	two component sensory histidine kinase MtrB
3628520	0	G	SNP	A	93	95	182	97.41	193	Ser376Ser (tcc/tcT)	Rv3248c	sahH	adenosylhomocysteinase
3638093	0	G	SNP	A	109	87	196	100	196	Ser206Leu (tcg/tTg)	Rv3257c	pmmA	phosphomannomutase PmmA
3643326	0	C	SNP	G	107	83	187	95.96	198	Ala50Ala (gcc/gcG)	Rv3263	-	DNA methylase
3643985	0	A	SNP	C	92	101	190	96.98	199	Glu270Ala (gag/gCg)	Rv3263	-	DNA methylase
3653988	0	G	SNP	A	120	113	229	100	233	Val181Met (gtg/Atg)	Rv3272	-	hypothetical protein
3664457	0	C	SNP	A	97	121	213	98.64	221	Ala80Asp (gcc/gAc)	Rv3282	-	hypothetical protein
3665753	0	G	SNP	A	103	107	208	98.13	214	Glu276Lys (gag/Aag)	Rv3283	sseA	thiosulfate sulfurtransferase SseA
3670040	0	C	SNP	T	101	103	201	99.03	206	Ala124Ala (gcg/gcA)	Rv3289c	-	transmembrane protein
3674157	0	T	SNP	A	125	112	234	98.75	240	Cys186Ser (tgc/Agc)	Rv3293	pcd	piperideine-6-carboxylic acid dehydrogenase
3675504	0	G	SNP	T	70	81	151	97.42	155	Ile164Ile (atc/atA)	Rv3294c	-	hypothetical protein
3678249	0	A	SNP	C	105	106	210	97.24	217	Lys492Thr (aag/aCg)	Rv3296	lhr	ATP-dependent helicase
3680932	0	G	SNP	A	120	122	241	97.58	248	Pro1386Pro (ccg/ccA)	Rv3296	lhr	ATP-dependent helicase
3681548	0	A	SNP	C	98	107	199	99.03	207	Arg77Arg (agg/Cgg)	Rv3297	nei	endonuclease VIII
3689523	0	G	SNP	T	98	90	186	100	188	Cys472_ (tgc/tgA)	Rv3303c	lpdA	NAD(P)H quinone reductase LpdA
3690016	0	A	SNP	G	88	107	191	97.99	199	Leu308Ser (ttg/tCg)	Rv3303c	lpdA	NAD(P)H quinone reductase LpdA
3693681	0	A	SNP	C	100	110	206	98.59	213	Ala103Ala (gct/gcG)	Rv3306c	amiB1	amidase AmiB
3704596	0	G	SNP	C	103	104	203	100	207	Val54Leu (gtg/Ctg)	Rv3317	sdhD	succinate dehydrogenase hydrophobic membrane anchor subunit
3704770	0	A	SNP	G	110	96	202	99.04	208	Thr112Ala (acc/Gcc)	Rv3317	sdhD	succinate dehydrogenase hydrophobic membrane anchor subunit
3711910	0	G	SNP	A	165	80	240	100	245	Trp54_ (tgg/tgA)	Rv3327	-	transposase fusion protein
3712372	0	A	SNP	G	136	133	266	98.18	274	Leu208Leu (cta/ctG)	Rv3327	-	transposase fusion protein
3714211	0	G	SNP	T	92	125	217	100	217	Pro41Gln (ccg/cAg)	Rv3328c	sigJ	ECF RNA polymerase sigma factor SigJ
3714757	0	A	SNP	C	95	81	171	100	176	Gln122His (caa/caC)	Rv3329	-	aminotransferase
3718357	0	C	SNP	T	104	99	201	99.51	204	Pro423Leu (ccg/cTg)	Rv3331	sugI	sugar-transport integral membrane protein SugI
3721806	0	G	SNP	C	107	86	191	100	193	Gly265Gly (ggc/ggG)	Rv3335c	-	integral membrane protein
3730466	0	A	SNP	G	49	88	135	83.54	164	Ile2157Thr (atc/aCc)	Rv3343c	PPE54	PPE family protein PPE54
3730616	0	G	SNP	A	37	59	93	92.31	104	Ala2107Val (gcc/gTc)	Rv3343c	PPE54	PPE family protein PPE54
3730642	0	G	SNP	A	48	44	88	92.93	99	Asn2098Asn (aac/aaT)	Rv3343c	PPE54	PPE family protein PPE54
3730993	0	A	SNP	G	135	139	257	98.21	279	Gly1981Gly (ggt/ggC)	Rv3343c	PPE54	PPE family protein PPE54
3732344	0	G	SNP	A	175	195	365	97.88	378	Ala1531Val (gcc/gTc)	Rv3343c	PPE54	PPE family protein PPE54
3732624	0	A	SNP	G	64	67	131	84.52	155	Leu1438Leu (ttg/Ctg)	Rv3343c	PPE54	PPE family protein PPE54
3735802	0	C	SNP	G	84	83	166	95.98	174	Thr378Thr (acg/acC)	Rv3343c	PPE54	PPE family protein PPE54
3736024	0	A	SNP	G	42	80	119	97.6	125	Gly304Gly (ggt/ggC)	Rv3343c	PPE54	PPE family protein PPE54
3736179	0	G	SNP	A	64	22	86	91.49	94	Leu253Leu (ctg/Ttg)	Rv3343c	PPE54	PPE family protein PPE54
3736282	0	G	SNP	A	78	42	117	94.49	127	Asn218Asn (aac/aaT)	Rv3343c	PPE54	PPE family protein PPE54
3736286	0	T	SNP	A	72	41	113	94.17	120	Tyr217Phe (tac/tTc)	Rv3343c	PPE54	PPE family protein PPE54
3736288	0	G	SNP	C	73	41	112	95	120	Ser216Arg (agc/agG)	Rv3343c	PPE54	PPE family protein PPE54
3736290	0	T	SNP	C	73	41	113	94.21	121	Ser216Gly (agc/Ggc)	Rv3343c	PPE54	PPE family protein PPE54
3736291	0	C	SNP	A	72	41	112	94.17	120	Gly215Gly (ggg/ggT)	Rv3343c	PPE54	PPE family protein PPE54
3736628	0	T	SNP	G	106	96	198	100	202	Glu103Ala (gag/gCg)	Rv3343c	PPE54	PPE family protein PPE54
3737479	0	G	Del	GAP	27	47	77	94.87	78		Rv3344c	PE_PGRS49	PE-PGRS family protein PE_PGRS49
3737480	0	G	Del	GAP	27	47	77	97.37	76		Rv3344c	PE_PGRS49	PE-PGRS family protein PE_PGRS49
3737481	0	C	Del	GAP	27	47	77	98.67	75		Rv3344c	PE_PGRS49	PE-PGRS family protein PE_PGRS49
3737482	0	G	Del	GAP	27	47	77	96.1	77		Rv3344c	PE_PGRS49	PE-PGRS family protein PE_PGRS49
3737483	0	C	Del	GAP	27	47	77	97.37	76		Rv3344c	PE_PGRS49	PE-PGRS family protein PE_PGRS49
3737484	0	C	Del	GAP	27	47	77	97.37	76		Rv3344c	PE_PGRS49	PE-PGRS family protein PE_PGRS49
3737485	0	G	Del	GAP	27	47	77	96.1	77		Rv3344c	PE_PGRS49	PE-PGRS family protein PE_PGRS49
3737486	0	C	Del	GAP	27	47	77	98.67	75		Rv3344c	PE_PGRS49	PE-PGRS family protein PE_PGRS49
3737487	0	C	Del	GAP	27	47	77	97.37	76		Rv3344c	PE_PGRS49	PE-PGRS family protein PE_PGRS49
3737488	0	G	Del	GAP	27	47	77	96.1	77		Rv3344c	PE_PGRS49	PE-PGRS family protein PE_PGRS49
3737489	0	G	Del	GAP	27	47	77	97.37	76		Rv3344c	PE_PGRS49	PE-PGRS family protein PE_PGRS49
3737490	0	C	Del	GAP	27	47	77	98.67	75		Rv3344c	PE_PGRS49	PE-PGRS family protein PE_PGRS49
3737491	0	G	Del	GAP	27	47	77	97.37	76		Rv3344c	PE_PGRS49	PE-PGRS family protein PE_PGRS49
3737492	0	C	Del	GAP	27	47	77	97.37	76		Rv3344c	PE_PGRS49	PE-PGRS family protein PE_PGRS49
3737493	0	C	Del	GAP	27	47	77	96.1	77		Rv3344c	PE_PGRS49	PE-PGRS family protein PE_PGRS49
3737494	0	G	Del	GAP	27	47	77	97.37	76		Rv3344c	PE_PGRS49	PE-PGRS family protein PE_PGRS49
3737495	0	C	Del	GAP	27	47	77	96.1	77		Rv3344c	PE_PGRS49	PE-PGRS family protein PE_PGRS49
3737496	0	C	Del	GAP	27	47	77	94.87	78		Rv3344c	PE_PGRS49	PE-PGRS family protein PE_PGRS49
3737497	0	G	Del	GAP	27	47	77	97.37	76		Rv3344c	PE_PGRS49	PE-PGRS family protein PE_PGRS49
3737498	0	C	Del	GAP	27	47	77	98.67	75		Rv3344c	PE_PGRS49	PE-PGRS family protein PE_PGRS49
3737499	0	C	Del	GAP	27	47	77	96.1	77		Rv3344c	PE_PGRS49	PE-PGRS family protein PE_PGRS49
3737500	0	A	Del	GAP	27	47	77	98.67	75		Rv3344c	PE_PGRS49	PE-PGRS family protein PE_PGRS49
3737501	0	C	Del	GAP	27	47	77	97.37	76		Rv3344c	PE_PGRS49	PE-PGRS family protein PE_PGRS49
3737502	0	C	Del	GAP	27	47	77	94.87	78		Rv3344c	PE_PGRS49	PE-PGRS family protein PE_PGRS49
3738121	0	C	SNP	A	68	66	131	96.4	139
3738417	0	G	Del	GAP	14	73	84	97.75	89		Rv3345c	PE_PGRS50	PE-PGRS family protein PE_PGRS50
3741572	0	G	SNP	A	91	99	184	97.94	194	Gly401Gly (ggc/ggT)	Rv3345c	PE_PGRS50	PE-PGRS family protein PE_PGRS50
3743656	0	G	SNP	A	86	96	182	97.85	186
3743899	0	G	SNP	A	84	82	162	99.4	167	Leu3096Leu (ctg/Ttg)	Rv3347c	PPE55	PPE family protein PPE55
3746409	0	A	SNP	G	92	82	170	100	174	Leu2259Pro (ctg/cCg)	Rv3347c	PPE55	PPE family protein PPE55
3750177	0	A	SNP	T	64	59	121	98.4	125	Phe1003Tyr (ttc/tAc)	Rv3347c	PPE55	PPE family protein PPE55
3750178	0	A	SNP	C	63	59	122	98.39	124	Phe1003Val (ttc/Gtc)	Rv3347c	PPE55	PPE family protein PPE55
3750185	0	C	SNP	G	58	58	116	97.48	119	Ser1000Ser (tcg/tcC)	Rv3347c	PPE55	PPE family protein PPE55
3750187	0	A	SNP	T	57	58	111	97.46	118	Ser1000Thr (tcg/Acg)	Rv3347c	PPE55	PPE family protein PPE55
3750188	0	C	SNP	G	58	57	115	98.29	117	Met999Ile (atg/atC)	Rv3347c	PPE55	PPE family protein PPE55
3750193	0	G	SNP	A	61	58	117	98.35	121	Leu998Phe (ctc/Ttc)	Rv3347c	PPE55	PPE family protein PPE55
3750205	0	C	SNP	T	71	84	154	99.36	156	Asp994Asn (gac/Aac)	Rv3347c	PPE55	PPE family protein PPE55
3750209	0	A	SNP	G	73	85	158	99.37	159	Asn992Asn (aat/aaC)	Rv3347c	PPE55	PPE family protein PPE55
3750210	0	T	SNP	G	73	86	156	99.38	160	Asn992Thr (aat/aCt)	Rv3347c	PPE55	PPE family protein PPE55
3750407	0	G	SNP	C	98	76	173	98.86	176	Gly926Gly (ggc/ggG)	Rv3347c	PPE55	PPE family protein PPE55
3750417	0	A	SNP	T	93	68	160	98.17	164	Phe923Tyr (ttc/tAc)	Rv3347c	PPE55	PPE family protein PPE55
3750421	0	T	SNP	C	86	71	155	98.74	159	Ser922Gly (agc/Ggc)	Rv3347c	PPE55	PPE family protein PPE55
3752207	0	A	SNP	G	89	72	160	100	161	Ile326Ile (att/atC)	Rv3347c	PPE55	PPE family protein PPE55
3753116	0	C	SNP	T	93	112	201	97.16	211	Pro23Pro (ccg/ccA)	Rv3347c	PPE55	PPE family protein PPE55
3753164	0	T	SNP	G	75	123	195	100	198	Pro7Pro (cca/ccC)	Rv3347c	PPE55	PPE family protein PPE55
3754508	0	G	SNP	C	89	103	189	98.46	195	Leu244Val (ctc/Gtc)	Rv3349c	-	transposase
3761017	0	C	Del	GAP	77	86	164	92.09	177		Rv3350c	PPE56	PPE family protein PPE56
3761169	0	C	SNP	T	85	89	173	96.67	180	Ala1978Ala (gcg/gcA)	Rv3350c	PPE56	PPE family protein PPE56
3761191	0	A	SNP	G	88	86	172	97.21	179	Val1971Ala (gtc/gCc)	Rv3350c	PPE56	PPE family protein PPE56
3762013	0	A	SNP	C	88	92	179	96.77	186	Leu1697Arg (ctc/cGc)	Rv3350c	PPE56	PPE family protein PPE56
3775409	0	T	SNP	C	95	108	198	97.6	208	Gln698Arg (cag/cGg)	Rv3365c	-	hypothetical protein
3775441	0	A	SNP	C	92	114	199	97.63	211	Ser687Arg (agt/agG)	Rv3365c	-	hypothetical protein
3778011	0	G	SNP	A	114	103	215	97.75	222	Arg92Gln (cgg/cAg)	Rv3366	spoU	tRNA/rRNA methylase SpoU
3778012	0	G	SNP	T	115	100	213	97.73	220	Arg92Arg (cgg/cgT)	Rv3366	spoU	tRNA/rRNA methylase SpoU
3778396	0	C	SNP	T	109	106	214	99.08	217
3794867	1	C	Ins	C	89	87	176	94.62	177		Rv3379c	dxs2	1-deoxy-D-xylulose 5-phosphate synthase
3794867	2	C	Ins	A	90	87	177	95.16	177		Rv3379c	dxs2	1-deoxy-D-xylulose 5-phosphate synthase
3798095	0	A	SNP	C	101	91	191	100	192	Val132Gly (gtc/gGc)	Rv3383c	idsB	polyprenyl synthetase IdsB
3798596	0	A	SNP	G	71	77	147	96.1	154
3802141	0	C	Del	GAP	32	71	103	80.47	128		Rv3388	PE_PGRS52	PE-PGRS family protein PE_PGRS52
3802142	0	G	Del	GAP	32	71	103	80.47	128		Rv3388	PE_PGRS52	PE-PGRS family protein PE_PGRS52
3802143	0	G	Del	GAP	32	71	103	80.47	128		Rv3388	PE_PGRS52	PE-PGRS family protein PE_PGRS52
3802144	0	C	Del	GAP	32	71	103	81.75	126		Rv3388	PE_PGRS52	PE-PGRS family protein PE_PGRS52
3802145	0	G	Del	GAP	32	71	103	82.4	125		Rv3388	PE_PGRS52	PE-PGRS family protein PE_PGRS52
3802146	0	G	Del	GAP	32	71	103	82.4	125		Rv3388	PE_PGRS52	PE-PGRS family protein PE_PGRS52
3802147	0	G	Del	GAP	32	71	103	83.06	124		Rv3388	PE_PGRS52	PE-PGRS family protein PE_PGRS52
3802148	0	G	Del	GAP	32	71	103	83.74	123		Rv3388	PE_PGRS52	PE-PGRS family protein PE_PGRS52
3802149	0	C	Del	GAP	32	71	103	85.12	121		Rv3388	PE_PGRS52	PE-PGRS family protein PE_PGRS52
3802150	0	C	Del	GAP	32	71	103	84.43	122		Rv3388	PE_PGRS52	PE-PGRS family protein PE_PGRS52
3802151	0	G	Del	GAP	32	71	103	85.12	121		Rv3388	PE_PGRS52	PE-PGRS family protein PE_PGRS52
3802152	0	G	Del	GAP	32	71	103	86.55	119		Rv3388	PE_PGRS52	PE-PGRS family protein PE_PGRS52
3802153	0	C	Del	GAP	32	71	103	85.83	120		Rv3388	PE_PGRS52	PE-PGRS family protein PE_PGRS52
3802154	0	G	Del	GAP	32	71	103	85.83	120		Rv3388	PE_PGRS52	PE-PGRS family protein PE_PGRS52
3802155	0	G	Del	GAP	32	71	103	99.04	104		Rv3388	PE_PGRS52	PE-PGRS family protein PE_PGRS52
3802156	0	C	Del	GAP	32	71	103	98.1	105		Rv3388	PE_PGRS52	PE-PGRS family protein PE_PGRS52
3802157	0	G	Del	GAP	32	71	103	98.1	105		Rv3388	PE_PGRS52	PE-PGRS family protein PE_PGRS52
3802158	0	G	Del	GAP	32	71	103	99.04	104		Rv3388	PE_PGRS52	PE-PGRS family protein PE_PGRS52
3802612	0	G	SNP	A	64	54	113	94.4	125	Gly320Gly (ggg/ggA)	Rv3388	PE_PGRS52	PE-PGRS family protein PE_PGRS52
3804299	0	G	SNP	A	90	93	178	94.33	194	Pro165Ser (ccc/Tcc)	Rv3389c	htdY	3-hydroxyacyl-thioester dehydratase HtdY
3811672	0	G	SNP	T	100	99	196	98.51	202
3811675	0	A	SNP	G	93	98	190	98.45	194
3813266	0	C	SNP	T	117	104	217	97.36	227	Val271Val (gtg/gtA)	Rv3396c	guaA	GMP synthase
3815477	0	G	SNP	T	127	121	245	100	248	Ala210Ala (gcc/gcA)	Rv3398c	idsA1	multifunctional dimethylallyltransferase/geranyltranstransferase/farnesylt ranstransferase
3817117	0	C	SNP	A	98	102	200	100	200	Ala330Glu (gcg/gAg)	Rv3399	-	S-adenosylmethionine-dependentmethyltransferase
3821845	0	G	SNP	T	88	82	170	98.84	172	Ala16Glu (gca/gAa)	Rv3402c	-	hypothetical protein
3823159	0	A	SNP	T	76	117	190	100	193	Val235Val (gtt/gtA)	Rv3403c	-	hypothetical protein
3826501	0	C	SNP	T	115	93	204	97.2	214	Arg84Cys (cgc/Tgc)	Rv3407	vapB47	antitoxin VapB47
3826684	0	C	SNP	T	126	114	235	100	240	Ser46Leu (tcg/tTg)	Rv3408	vapC47	ribonuclease VapC47
3829770	0	T	SNP	C	83	128	211	100	211	Pro47Pro (cca/ccG)	Rv3410c	guaB3	oxidoreductase
3830349	0	C	SNP	T	95	112	204	96.28	215	Ala391Thr (gcg/Acg)	Rv3411c	guaB2	inosine-5'-monophosphate dehydrogenase
3830695	0	A	SNP	G	138	97	230	99.16	237	Ala275Ala (gct/gcC)	Rv3411c	guaB2	inosine-5'-monophosphate dehydrogenase
3834486	0	T	SNP	C	97	100	195	97.04	203	Gln12Gln (caa/caG)	Rv3415c	-	hypothetical protein
3838871	0	A	SNP	G	115	103	216	100	218	Ala64Ala (gct/gcC)	Rv3420c	rimI	ribosomal-protein-alanine acetyltransferase RimI
3841790	0	A	SNP	G	171	203	367	96.14	389	Val96Ala (gtg/gCg)	Rv3424c	-	hypothetical protein
3842464	0	A	Del	GAP	88	81	172	84.08	201		Rv3425	PPE57	PPE family protein PPE57
3842620	0	A	SNP	G	88	95	181	100	183	Thr128Ala (act/Gct)	Rv3425	PPE57	PPE family protein PPE57
3842625	0	A	SNP	G	90	103	189	100	193	Pro129Pro (cca/ccG)	Rv3425	PPE57	PPE family protein PPE57
3843408	0	G	Del	GAP	85	88	171	96.11	180		Rv3426	PPE58	PPE family protein PPE58
3843853	0	T	SNP	G	86	99	184	97.37	190
3844757	0	C	Del	GAP	116	98	213	96.4	222		Rv3428c	-	transposase
3844992	0	T	SNP	A	122	115	232	100	237	Ser327Cys (agc/Tgc)	Rv3428c	-	transposase
3845695	0	C	SNP	T	110	101	210	98.6	214	Arg92Arg (cgg/cgA)	Rv3428c	-	transposase
3847215	0	T	SNP	C	74	35	108	97.32	112	Gly17Gly (ggt/ggC)	Rv3429	PPE59	PPE family protein PPE59
3847221	0	T	SNP	C	75	37	111	98.25	114	Gly19Gly (ggt/ggC)	Rv3429	PPE59	PPE family protein PPE59
3847235	0	C	SNP	T	70	45	113	97.46	118	Ser24Phe (tct/tTt)	Rv3429	PPE59	PPE family protein PPE59
3847237	0	G	SNP	T	70	44	113	97.44	117	Ala25Ser (gcc/Tcc)	Rv3429	PPE59	PPE family protein PPE59
3847238	0	C	SNP	T	71	46	115	97.5	120	Ala25Val (gcc/gTc)	Rv3429	PPE59	PPE family protein PPE59
3851887	0	A	SNP	C	122	102	217	98.68	227	Ser443Ala (tcg/Gcg)	Rv3433c	-	bifunctional ADP-dependent (S)-NAD(P)H-hydrate dehydratase/NAD(P)H-hydrate epimerase
3851888	0	T	SNP	C	122	101	220	98.24	227	Ala442Ala (gca/gcG)	Rv3433c	-	bifunctional ADP-dependent (S)-NAD(P)H-hydrate dehydratase/NAD(P)H-hydrate epimerase
3859893	0	C	SNP	T	103	123	220	100	226	Glu28Glu (gag/gaA)	Rv3440c	-	hypothetical protein
3862473	0	A	Del	GAP	94	98	186	99.48	193
3863138	0	G	SNP	A	99	121	210	99.55	221	Pro43Ser (ccg/Tcg)	Rv3445c	esxU	ESAT-6 like protein EsxU
3863681	0	C	SNP	G	120	105	225	97.4	231	Arg284Pro (cgg/cCg)	Rv3446c	-	hypothetical protein
3864995	0	T	SNP	C	88	113	200	100	201	Ser1082Gly (agc/Ggc)	Rv3447c	eccC4	ESX-4 secretion system protein EccC4
3870010	0	A	SNP	G	117	109	221	96.58	234	Thr87Ala (acc/Gcc)	Rv3449	mycP4	membrane-anchored mycosin
3871246	0	T	SNP	C	102	109	210	97.24	217	Gly417Gly (gga/ggG)	Rv3450c	eccB4	ESX-4 secretion system protein EccB4
3874723	0	T	Del	GAP	94	89	179	97.86	187
3877421	0	A	SNP	G	131	120	248	100	251	Pro4Pro (cct/ccC)	Rv3456c	rplQ	50S ribosomal protein L17
3883178	0	A	SNP	C	103	82	185	99.46	186	Glu115Asp (gaa/gaC)	Rv3465	rmlC	dTDP-4-dehydrorhamnose 3,5-epimerase
3883796	0	G	SNP	T	156	117	263	98.56	277	Arg91Leu (cgg/cTg)	Rv3466	-	hypothetical protein
3883797	0	G	SNP	A	155	115	263	99.63	271	Arg91Arg (cgg/cgA)	Rv3466	-	hypothetical protein
3884906	0	A	SNP	G	97	99	189	92.89	211	Lys315Glu (aaa/Gaa)	Rv3467	-	hypothetical protein
3885886	0	T	SNP	C	124	113	236	100	237	Ile62Val (atc/Gtc)	Rv3468c	-	dTDP-glucose 4,6-dehydratase
3892671	0	A	SNP	G	88	80	168	100	168
3893480	0	G	SNP	A	99	111	206	99.06	212
3894732	0	A	SNP	G	124	117	236	97.97	246	Arg103Gly (agg/Ggg)	Rv3478	PPE60	PE family protein PPE60
3895585	0	C	SNP	T	93	127	219	97.78	225	Pro387Leu (ccc/cTc)	Rv3478	PPE60	PE family protein PPE60
3895727	0	C	SNP	A	108	111	213	98.21	223
3896340	0	T	SNP	G	84	102	185	100	186	Leu174Arg (ctc/cGc)	Rv3479	-	transmembrane protein
3898408	0	A	SNP	G	110	104	213	100	214	Ala863Ala (gca/gcG)	Rv3479	-	transmembrane protein
3901386	0	C	SNP	T	98	101	197	97.07	205	Val241Met (gtg/Atg)	Rv3482c	-	membrane protein
3902318	1	A	Ins	T	91	85	176	95.14	178		Rv3483c	-	hypothetical protein
3906311	0	G	SNP	A	88	96	179	97.87	188	Arg233Cys (cgt/Tgt)	Rv3487c	lipF	carboxylesterase LipF
3908465	0	A	SNP	G	111	103	213	97.72	219	Glu77Gly (gaa/gGa)	Rv3490	otsA	trehalose-phosphate synthase
3909235	0	G	SNP	C	81	115	194	98.49	199	Val334Leu (gtg/Ctg)	Rv3490	otsA	trehalose-phosphate synthase
3916386	0	G	SNP	T	108	100	207	96.3	216	Arg191Ser (cgt/Agt)	Rv3497c	mce4C	Mce family protein Mce4C
3927374	0	C	Del	GAP	44	35	70	77.45	102		Rv3507	PE_PGRS53	PE-PGRS family protein PE_PGRS53
3927375	0	C	Del	GAP	44	35	70	76.7	103		Rv3507	PE_PGRS53	PE-PGRS family protein PE_PGRS53
3927376	0	G	Del	GAP	44	35	70	75.96	104		Rv3507	PE_PGRS53	PE-PGRS family protein PE_PGRS53
3927377	0	G	Del	GAP	44	35	70	78.22	101		Rv3507	PE_PGRS53	PE-PGRS family protein PE_PGRS53
3927378	0	C	Del	GAP	44	35	70	97.53	81		Rv3507	PE_PGRS53	PE-PGRS family protein PE_PGRS53
3927379	0	G	Del	GAP	44	35	70	97.53	81		Rv3507	PE_PGRS53	PE-PGRS family protein PE_PGRS53
3927380	0	G	Del	GAP	44	35	70	97.53	81		Rv3507	PE_PGRS53	PE-PGRS family protein PE_PGRS53
3927381	0	T	Del	GAP	44	35	70	97.53	81		Rv3507	PE_PGRS53	PE-PGRS family protein PE_PGRS53
3927382	0	G	Del	GAP	44	35	70	97.53	81		Rv3507	PE_PGRS53	PE-PGRS family protein PE_PGRS53
3927383	0	C	Del	GAP	44	35	70	97.53	81		Rv3507	PE_PGRS53	PE-PGRS family protein PE_PGRS53
3927384	0	C	Del	GAP	44	35	70	98.75	80		Rv3507	PE_PGRS53	PE-PGRS family protein PE_PGRS53
3927385	0	G	Del	GAP	44	35	70	97.53	81		Rv3507	PE_PGRS53	PE-PGRS family protein PE_PGRS53
3927386	0	C	Del	GAP	44	35	70	98.75	80		Rv3507	PE_PGRS53	PE-PGRS family protein PE_PGRS53
3927387	0	C	Del	GAP	44	35	70	97.53	81		Rv3507	PE_PGRS53	PE-PGRS family protein PE_PGRS53
3927388	0	G	Del	GAP	44	35	70	97.53	81		Rv3507	PE_PGRS53	PE-PGRS family protein PE_PGRS53
3927389	0	G	Del	GAP	44	35	70	97.53	81		Rv3507	PE_PGRS53	PE-PGRS family protein PE_PGRS53
3927390	0	C	Del	GAP	44	35	70	97.53	81		Rv3507	PE_PGRS53	PE-PGRS family protein PE_PGRS53
3927391	0	G	Del	GAP	44	35	70	97.53	81		Rv3507	PE_PGRS53	PE-PGRS family protein PE_PGRS53
3927392	0	C	Del	GAP	44	35	70	97.53	81		Rv3507	PE_PGRS53	PE-PGRS family protein PE_PGRS53
3927393	0	C	Del	GAP	44	35	70	97.53	81		Rv3507	PE_PGRS53	PE-PGRS family protein PE_PGRS53
3927394	0	G	Del	GAP	44	35	70	97.53	81		Rv3507	PE_PGRS53	PE-PGRS family protein PE_PGRS53
3927395	0	G	Del	GAP	44	34	70	96.3	81		Rv3507	PE_PGRS53	PE-PGRS family protein PE_PGRS53
3927396	0	C	Del	GAP	44	34	70	95.12	82		Rv3507	PE_PGRS53	PE-PGRS family protein PE_PGRS53
3927397	0	G	Del	GAP	44	34	70	95.12	82		Rv3507	PE_PGRS53	PE-PGRS family protein PE_PGRS53
3927398	0	G	Del	GAP	44	34	70	96.3	81		Rv3507	PE_PGRS53	PE-PGRS family protein PE_PGRS53
3927399	0	C	Del	GAP	44	34	71	97.5	80		Rv3507	PE_PGRS53	PE-PGRS family protein PE_PGRS53
3927400	0	A	Del	GAP	44	34	71	97.5	80		Rv3507	PE_PGRS53	PE-PGRS family protein PE_PGRS53
3927595	0	G	SNP	A	22	43	60	97.01	67	Ala343Thr (gcc/Acc)	Rv3507	PE_PGRS53	PE-PGRS family protein PE_PGRS53
3927605	0	T	SNP	A	24	45	69	95.83	72	Met346Lys (atg/aAg)	Rv3507	PE_PGRS53	PE-PGRS family protein PE_PGRS53
3927606	0	G	SNP	A	25	44	67	95.83	72	Met346Ile (atg/atA)	Rv3507	PE_PGRS53	PE-PGRS family protein PE_PGRS53
3933939	0	T	SNP	G	6	23	28	100	29	Ser979Ala (tct/Gct)	Rv3508	PE_PGRS54	PE-PGRS family protein PE_PGRS54
3934542	0	T	SNP	G	92	84	170	100	176	Ser1180Ala (tct/Gct)	Rv3508	PE_PGRS54	PE-PGRS family protein PE_PGRS54
3934699	0	G	SNP	A	98	98	187	98.99	198	Ser1232Asn (agc/aAc)	Rv3508	PE_PGRS54	PE-PGRS family protein PE_PGRS54
3934733	0	G	SNP	C	123	90	210	98.16	217	Gly1243Gly (ggg/ggC)	Rv3508	PE_PGRS54	PE-PGRS family protein PE_PGRS54
3934734	0	G	SNP	A	117	93	207	98.13	214	Ala1244Thr (gcc/Acc)	Rv3508	PE_PGRS54	PE-PGRS family protein PE_PGRS54
3935335	0	T	SNP	C	24	16	38	93.02	43	Val1444Ala (gtc/gCc)	Rv3508	PE_PGRS54	PE-PGRS family protein PE_PGRS54
3935494	0	C	SNP	A	27	12	37	100	39	Ala1497Asp (gcc/gAc)	Rv3508	PE_PGRS54	PE-PGRS family protein PE_PGRS54
3935950	0	T	SNP	C	16	12	27	96.55	29	Val1649Ala (gtc/gCc)	Rv3508	PE_PGRS54	PE-PGRS family protein PE_PGRS54
3936109	0	C	SNP	A	10	13	22	100	23	Ala1702Asp (gcc/gAc)	Rv3508	PE_PGRS54	PE-PGRS family protein PE_PGRS54
3940802	0	A	SNP	G	36	38	73	100	74	Asn396Asp (aac/Gac)	Rv3511	PE_PGRS55	PE-PGRS family protein PE_PGRS55
3940976	0	G	Del	GAP	74	30	101	92.04	113		Rv3511	PE_PGRS55	PE-PGRS family protein PE_PGRS55
3940977	0	G	Del	GAP	74	30	101	92.86	112		Rv3511	PE_PGRS55	PE-PGRS family protein PE_PGRS55
3940978	0	C	Del	GAP	74	30	101	92.86	112		Rv3511	PE_PGRS55	PE-PGRS family protein PE_PGRS55
3940979	0	A	Del	GAP	74	30	101	92.86	112		Rv3511	PE_PGRS55	PE-PGRS family protein PE_PGRS55
3940980	0	G	Del	GAP	74	30	101	94.55	110		Rv3511	PE_PGRS55	PE-PGRS family protein PE_PGRS55
3940981	0	C	Del	GAP	74	30	101	94.55	110		Rv3511	PE_PGRS55	PE-PGRS family protein PE_PGRS55
3940982	0	G	Del	GAP	74	30	101	93.69	111		Rv3511	PE_PGRS55	PE-PGRS family protein PE_PGRS55
3940983	0	G	Del	GAP	74	30	101	93.69	111		Rv3511	PE_PGRS55	PE-PGRS family protein PE_PGRS55
3940984	0	C	Del	GAP	74	30	101	92.86	112		Rv3511	PE_PGRS55	PE-PGRS family protein PE_PGRS55
3941724	0	C	Del	GAP	14	113	124	88.19	144		Rv3511	PE_PGRS55	PE-PGRS family protein PE_PGRS55
3942481	0	C	SNP	G	108	110	212	100	218
3942640	0	T	SNP	C	75	105	178	100	180
3943019	0	C	SNP	G	14	77	89	100	91
3943843	0	G	Del	GAP	49	27	79	76	100		Rv3512	PE_PGRS56	PE-PGRS family protein PE_PGRS56
3943844	0	C	Del	GAP	49	27	79	76	100		Rv3512	PE_PGRS56	PE-PGRS family protein PE_PGRS56
3943845	0	G	Del	GAP	49	27	79	76.77	99		Rv3512	PE_PGRS56	PE-PGRS family protein PE_PGRS56
3943846	0	G	Del	GAP	49	27	79	76.77	99		Rv3512	PE_PGRS56	PE-PGRS family protein PE_PGRS56
3943847	0	C	Del	GAP	49	27	79	77.55	98		Rv3512	PE_PGRS56	PE-PGRS family protein PE_PGRS56
3943848	0	A	Del	GAP	49	27	79	78.35	97		Rv3512	PE_PGRS56	PE-PGRS family protein PE_PGRS56
3943849	0	A	Del	GAP	49	27	79	79.17	96		Rv3512	PE_PGRS56	PE-PGRS family protein PE_PGRS56
3943850	0	C	Del	GAP	48	27	78	78.12	96		Rv3512	PE_PGRS56	PE-PGRS family protein PE_PGRS56
3943851	0	G	Del	GAP	48	27	78	78.12	96		Rv3512	PE_PGRS56	PE-PGRS family protein PE_PGRS56
3944466	0	G	Del	GAP	10	5	15	100	15		Rv3512	PE_PGRS56	PE-PGRS family protein PE_PGRS56
3947125	0	C	SNP	G	32	44	74	90.48	84	Gly444Gly (ggc/ggG)	Rv3514	PE_PGRS57	PE-PGRS family protein PE_PGRS57
3947126	0	G	SNP	A	31	42	71	90.12	81	Ala445Thr (gcc/Acc)	Rv3514	PE_PGRS57	PE-PGRS family protein PE_PGRS57
3947127	0	C	SNP	T	30	38	66	88.31	77	Ala445Val (gcc/gTc)	Rv3514	PE_PGRS57	PE-PGRS family protein PE_PGRS57
3947128	0	C	SNP	G	32	42	72	90.24	82	Ala445Ala (gcc/gcG)	Rv3514	PE_PGRS57	PE-PGRS family protein PE_PGRS57
3948347	0	T	SNP	G	10	4	13	100	14	Ser852Ala (tcc/Gcc)	Rv3514	PE_PGRS57	PE-PGRS family protein PE_PGRS57
3948404	0	T	SNP	G	8	4	12	100	12	Cys871Gly (tgc/Ggc)	Rv3514	PE_PGRS57	PE-PGRS family protein PE_PGRS57
3948414	0	T	SNP	G	8	4	12	100	12	Val874Gly (gtc/gGc)	Rv3514	PE_PGRS57	PE-PGRS family protein PE_PGRS57
3948417	0	T	SNP	G	7	4	11	100	11	Val875Gly (gtc/gGc)	Rv3514	PE_PGRS57	PE-PGRS family protein PE_PGRS57
3949531	0	C	SNP	G	40	39	78	96.34	82	Gly1246Gly (ggc/ggG)	Rv3514	PE_PGRS57	PE-PGRS family protein PE_PGRS57
3949532	0	C	SNP	G	41	43	81	96.55	87	Pro1247Ala (ccc/Gcc)	Rv3514	PE_PGRS57	PE-PGRS family protein PE_PGRS57
3950100	0	A	Del	GAP	66	44	109	78.57	140		Rv3514	PE_PGRS57	PE-PGRS family protein PE_PGRS57
3950101	0	C	Del	GAP	66	44	109	79.14	139		Rv3514	PE_PGRS57	PE-PGRS family protein PE_PGRS57
3950102	0	G	Del	GAP	66	44	109	77.46	142		Rv3514	PE_PGRS57	PE-PGRS family protein PE_PGRS57
3950103	0	G	Del	GAP	66	44	109	79.14	139		Rv3514	PE_PGRS57	PE-PGRS family protein PE_PGRS57
3950104	0	T	Del	GAP	66	44	109	78.57	140		Rv3514	PE_PGRS57	PE-PGRS family protein PE_PGRS57
3950105	0	G	Del	GAP	66	44	109	80.29	137		Rv3514	PE_PGRS57	PE-PGRS family protein PE_PGRS57
3950106	0	G	Del	GAP	66	44	109	81.48	135		Rv3514	PE_PGRS57	PE-PGRS family protein PE_PGRS57
3950107	0	T	Del	GAP	66	44	109	83.33	132		Rv3514	PE_PGRS57	PE-PGRS family protein PE_PGRS57
3950108	0	A	Del	GAP	66	44	109	85.94	128		Rv3514	PE_PGRS57	PE-PGRS family protein PE_PGRS57
3952308	0	C	SNP	A	77	83	158	96.97	165	Asp55Tyr (gac/Tac)	Rv3515c	fadD19	long-chain-fatty-acid--CoA ligase FadD19
3952800	0	G	SNP	A	87	98	181	100	185	Gly86Asp (ggc/gAc)	Rv3516	echA19	enoyl-CoA hydratase EchA19
3956401	0	T	SNP	G	80	100	178	97.83	184	Glu323Ala (gag/gCg)	Rv3520c	-	coenzyme F420-dependent oxidoreductase
3958403	0	A	SNP	G	98	108	202	100	206	Asn295Asp (aac/Gac)	Rv3521	-	hypothetical protein
3959418	0	C	SNP	T	117	102	210	100	219	Thr324Ile (acc/aTc)	Rv3522	ltp4	lipid transfer protein
3959730	0	T	SNP	C	109	99	205	98.11	212	Phe68Leu (ttc/Ctc)	Rv3523	ltp3	lipid carrier protein
3962187	0	G	SNP	A	105	106	206	95.48	221	Asp46Asp (gac/gaT)	Rv3525c	-	siderophore-binding protein
3964518	0	G	SNP	A	97	87	182	96.34	191	Pro225Pro (ccc/ccT)	Rv3528c	-	hypothetical protein
3968006	0	A	SNP	C	91	126	214	95.59	227	Phe313Leu (ttt/ttG)	Rv3531c	-	hypothetical protein
3970594	0	C	SNP	G	95	126	212	97.79	226
3976595	0	G	SNP	T	114	108	220	99.11	224	Arg409Ser (agg/agT)	Rv3537	kstD	3-oxosteroid 1-dehydrogenase
3979990	0	C	SNP	G	118	112	226	99.14	232	Val224Leu (gtg/Ctg)	Rv3540c	ltp2	lipid transfer protein
3981983	0	G	SNP	A	81	91	168	98.85	174	Pro386Pro (ccc/ccT)	Rv3543c	fadE29	acyl-CoA dehydrogenase FadE29
3984321	0	G	SNP	A	82	107	188	96.92	195	His375His (cac/caT)	Rv3545c	cyp125	steroid C26-monooxygenase
3987371	0	G	Del	GAP	110	105	208	98.17	219
[truncated: 179 more rows]
