# Supplementary material for: Novel Mutations in Putative Nicotinic Acid Phosphoribosyltransferases of Mycobacterium tuberculosis and Their Effect on Protein Thermodynamic Properties
Source: Polymers (Basel). 2022 Apr 18;14(8):1623. doi: 10.3390/polym14081623 (PMC9031469; doi:10.3390/polym14081623)
Supplement: Supplementary file 1 [file polymers-14-01623-s001.zip › Supplementary files S1/764.xlsx]

## Sheet: 764
#Pos	Insindex	Ref	Type	Allel	CovFor	CovRev	Qual20	Freq	Cov	Subst	Gene	GeneName	Product	ResistanceSNP	PhyloSNP	InterestingRegion
1849	0	C	SNP	A	163	112	269	99.28	277
1977	0	A	SNP	G	162	124	280	100	286
3446	0	C	SNP	T	115	84	198	98.51	202	Ala56Val (gcc/gTc)	Rv0003	recF	DNA replication/repair protein RecF
4013	0	T	SNP	C	137	132	267	100	269	Ile245Thr (atc/aCc)	Rv0003	recF	DNA replication/repair protein RecF
7362	0	G	SNP	C	144	134	274	100	278	Glu21Gln (gag/Cag)	Rv0006	gyrA	DNA gyrase subunit A			fluoroquinolones (FQ)
7585	0	G	SNP	C	119	134	252	100	253	Ser95Thr (agc/aCc)	Rv0006	gyrA	DNA gyrase subunit A		phylo (not H37Rv)	fluoroquinolones (FQ)
9304	0	G	SNP	A	105	113	216	100	218	Gly668Asp (ggc/gAc)	Rv0006	gyrA	DNA gyrase subunit A			fluoroquinolones (FQ)
10351	0	C	SNP	T	140	128	265	97.81	274	Pro146Pro (ccc/ccT)	Rv0007	-	membrane protein
11879	0	A	SNP	G	132	95	224	99.56	228	Ser145Pro (tcc/Ccc)	Rv0008c	-	cell wall synthesis protein CwsA
12204	0	G	SNP	A	132	152	282	100	284	Leu36Leu (ctc/ctT)	Rv0008c	-	cell wall synthesis protein CwsA
14785	0	T	SNP	C	111	135	243	100	246	Cys233Arg (tgc/Cgc)	Rv0012	-	membrane protein
15117	0	C	SNP	G	132	118	245	100	250	Ile68Met (atc/atG)	Rv0013	trpG	anthranilate synthase component II
21795	0	G	SNP	A	119	132	239	99.21	253	Pro463Ser (ccg/Tcg)	Rv0018c	pstP	phosphoserine/threonine phosphatase PstP
24007	0	G	SNP	T	121	92	212	99.53	214	Arg480Arg (cgg/Agg)	Rv0020c	fhaA	FHA domain-containing protein FhaA
24715	0	A	Del	GAP	74	87	160	77.78	207		Rv0020c	fhaA	FHA domain-containing protein FhaA
24716	0	A	Del	GAP	74	87	160	79.7	202		Rv0020c	fhaA	FHA domain-containing protein FhaA
26748	0	C	Del	GAP	104	135	240	95.6	250		Rv0021c	-	hypothetical protein
26957	0	C	SNP	G	127	111	232	98.76	241
26959	0	C	SNP	G	126	109	232	100	235
27487	0	G	SNP	A	111	115	224	98.69	229
31432	0	T	SNP	C	133	127	258	98.86	263	Ser82Pro (tcg/Ccg)	Rv0027	-	hypothetical protein
34044	0	T	SNP	C	105	109	213	100	214
34569	0	C	Del	GAP	86	89	173	97.77	179		Rv0032	bioF2	8-amino-7-oxononanoate synthase
37031	0	C	SNP	G	136	129	264	100	265	Ala55Ala (gcc/gcG)	Rv0034	-	hypothetical protein
40604	0	A	SNP	G	137	136	269	99.27	275	Phe200Ser (ttc/tCc)	Rv0037c	-	MFS-type transporter
42281	0	C	SNP	A	147	149	291	99.33	298	Cys24Phe (tgc/tTc)	Rv0039c	-	transmembrane protein
42967	0	G	SNP	C	130	95	221	100	225	Pro133Pro (ccc/ccG)	Rv0040c	mtc28	hypothetical protein
49360	0	C	SNP	T	132	151	278	99.3	285	Val194Ile (gtc/Atc)	Rv0045c	-	hydrolase
49691	0	C	Del	GAP	140	112	246	98.05	257		Rv0045c	-	hydrolase
49692	0	C	Del	GAP	139	112	246	99.6	252		Rv0045c	-	hydrolase
50557	0	T	SNP	C	102	116	215	99.09	220	Arg190Gly (agg/Ggg)	Rv0046c	ino1	inositol-3-phosphate synthase
51949	0	A	SNP	G	87	121	203	100	208	Val250Ala (gtc/gCc)	Rv0048c	-	membrane protein
53422	0	G	SNP	A	167	158	318	99.69	326
54394	0	A	SNP	G	111	113	218	100	224	Ala244Ala (gca/gcG)	Rv0050	ponA1	bifunctional penicillin-insensitive transglycosylase/penicillin-sensitive transpeptidase
54842	0	G	SNP	T	126	130	243	98.08	261	Ala394Ser (gcg/Tcg)	Rv0050	ponA1	bifunctional penicillin-insensitive transglycosylase/penicillin-sensitive transpeptidase
55543	1	G	Ins	C	112	103	215	94.3	215		Rv0050	ponA1	bifunctional penicillin-insensitive transglycosylase/penicillin-sensitive transpeptidase
55543	2	G	Ins	C	112	103	215	94.3	215		Rv0050	ponA1	bifunctional penicillin-insensitive transglycosylase/penicillin-sensitive transpeptidase
55543	3	G	Ins	G	112	102	214	93.86	215		Rv0050	ponA1	bifunctional penicillin-insensitive transglycosylase/penicillin-sensitive transpeptidase
55543	4	G	Ins	C	112	103	215	94.3	215		Rv0050	ponA1	bifunctional penicillin-insensitive transglycosylase/penicillin-sensitive transpeptidase
55543	5	G	Ins	C	112	103	215	94.3	215		Rv0050	ponA1	bifunctional penicillin-insensitive transglycosylase/penicillin-sensitive transpeptidase
55543	6	G	Ins	T	111	103	214	93.86	215		Rv0050	ponA1	bifunctional penicillin-insensitive transglycosylase/penicillin-sensitive transpeptidase
55553	0	C	SNP	T	109	97	203	98.56	209	Pro631Ser (ccg/Tcg)	Rv0050	ponA1	bifunctional penicillin-insensitive transglycosylase/penicillin-sensitive transpeptidase
56001	0	G	SNP	A	103	118	219	98.66	224	Gln102Gln (cag/caA)	Rv0051	-	transmembrane protein
62049	0	A	SNP	G	142	124	262	100	266	Arg552Gly (agg/Ggg)	Rv0058	dnaB	replicative DNA helicase
65083	0	G	SNP	A	112	116	223	98.7	231	Pro90Ser (ccc/Tcc)	Rv0061c	-	hypothetical protein
66632	0	C	SNP	T	120	129	241	99.2	251	Pro361Ser (cct/Tct)	Rv0062	celA1	cellulase CelA
67012	0	C	SNP	T	110	143	248	99.61	254	Thr30Thr (acc/acT)	Rv0063	-	oxidoreductase
69984	0	C	SNP	A	134	110	242	100	244	Ala455Ala (gcc/gcA)	Rv0064	-	transmembrane protein
69989	0	G	SNP	A	136	109	241	100	245	Gly457Asp (ggt/gAt)	Rv0064	-	transmembrane protein
70267	0	G	SNP	T	110	131	239	100	241	Val550Phe (gtc/Ttc)	Rv0064	-	transmembrane protein
70816	0	A	SNP	G	112	114	221	100	226	Asn733Asp (aac/Gac)	Rv0064	-	transmembrane protein
71336	0	G	SNP	C	134	119	247	100	253	Arg906Pro (cgc/cCc)	Rv0064	-	transmembrane protein
72335	0	G	SNP	A	106	126	231	95.87	242	Thr726Ile (act/aTt)	Rv0066c	icd2	isocitrate dehydrogenase
72549	0	C	SNP	T	95	99	194	100	194	Gly655Ser (ggt/Agt)	Rv0066c	icd2	isocitrate dehydrogenase
75233	0	C	SNP	A	123	113	231	98.33	240
75940	0	G	SNP	C	138	97	233	100	235	Val214Leu (gtg/Ctg)	Rv0068	-	oxidoreductase
80616	0	C	SNP	G	112	123	230	100	235
92199	0	T	SNP	G	148	120	262	100	268	Thr600Thr (act/acG)	Rv0083	-	oxidoreductase
102904	0	C	SNP	T	111	136	232	96.86	255	Ala254Thr (gcc/Acc)	Rv0093c	-	membrane protein
103642	0	C	SNP	T	115	131	244	94.25	261	Ala8Thr (gcc/Acc)	Rv0093c	-	membrane protein
104712	0	C	SNP	T	149	107	252	85.91	298
104824	0	C	SNP	A	130	118	242	100	248	Ser131Ile (agc/aTc)	Rv0095c	-	hypothetical protein
105736	0	T	SNP	C	124	139	262	99.25	265	Val138Ala (gtc/gCc)	Rv0096	PPE1	PPE family protein PPE1
114222	0	T	SNP	C	107	120	226	98.7	230	Phe1408Leu (ttt/Ctt)	Rv0101	nrp	peptide synthetase Nrp
116000	0	T	SNP	G	133	115	238	100	248	Val2000Val (gtt/gtG)	Rv0101	nrp	peptide synthetase Nrp
117389	0	C	SNP	T	91	117	204	99.52	209	Thr2463Thr (acc/acT)	Rv0101	nrp	peptide synthetase Nrp
122109	0	A	SNP	G	122	131	249	99.61	254	Leu22Ser (ttg/tCg)	Rv0103c	ctpB	cation-transporter P-type ATPase B
123198	0	T	SNP	C	118	115	232	99.15	235	Pro294Pro (cct/ccC)	Rv0104	-	hypothetical protein
123520	0	T	SNP	C	113	129	236	99.18	244	Tyr402His (tat/Cat)	Rv0104	-	hypothetical protein
123745	0	G	SNP	A	107	115	218	99.55	223	Gly477Arg (ggg/Agg)	Rv0104	-	hypothetical protein
125830	1	G	Ins	A	113	89	202	93.52	202		Rv0107c	ctpI	cation-transporter ATPase I
129576	0	A	SNP	C	131	156	278	98.63	291	Ala322Ala (gct/gcG)	Rv0107c	ctpI	cation-transporter ATPase I
131174	1	T	Ins	G	107	85	192	93.66	192
132417	0	C	SNP	G	184	141	312	100	325	Arg346Gly (cgc/Ggc)	Rv0109	PE_PGRS1	PE-PGRS family protein PE_PGRS1
132874	0	C	SNP	T	133	149	268	97.92	288
133839	0	C	SNP	T	118	106	224	100	224
137029	0	C	SNP	A	103	116	213	96.48	227	Asp247Glu (gac/gaA)	Rv0112	gca	GDP-mannose 4,6-dehydratase
137035	0	C	SNP	T	107	110	213	96.44	225	Leu249Leu (ctc/ctT)	Rv0112	gca	GDP-mannose 4,6-dehydratase
137369	0	C	SNP	G	125	83	207	97.65	213	Val17Val (gtc/gtG)	Rv0113	gmhA	phosphoheptose isomerase
143207	0	T	SNP	C	156	109	262	98.88	268	Ser224Gly (agc/Ggc)	Rv0118c	oxcA	oxalyl-CoA decarboxylase OxcA
144865	0	C	SNP	T	125	138	260	97.41	270	Leu273Leu (ctg/Ttg)	Rv0119	fadD7	fatty-acid--CoA ligase FadD7
146087	0	T	SNP	C	124	126	248	100	250	Asn562Ser (aat/aGt)	Rv0120c	fusA2	elongation factor G
154283	0	T	SNP	C	119	111	230	100	230	Ser18Pro (tcg/Ccg)	Rv0127	mak	maltokinase
157129	0	C	SNP	T	108	144	249	99.6	253	Gly158Ser (ggc/Agc)	Rv0129c	fbpC	diacylglycerol acyltransferase/mycolyltransferase Ag85C		phylo (Delhi/CAS)
168749	0	G	SNP	A	125	145	264	98.9	273	Thr478Thr (acc/acT)	Rv0143c	-	transmembrane protein
170671	0	G	SNP	A	99	106	203	98.56	208	Ala130Thr (gcc/Acc)	Rv0144	-	transcriptional regulator
172492	0	C	SNP	G	102	129	230	99.57	232	Tyr94_ (tac/taG)	Rv0146	-	S-adenosylmethionine-dependentmethyltransferase
176535	0	G	Del	GAP	114	113	233	95.38	238		Rv0149	-	quinone oxidoreductase
177857	0	G	SNP	A	112	110	222	98.67	225	Leu485Leu (ctg/Ttg)	Rv0151c	PE1	PE family protein PE1
178205	0	C	SNP	G	111	115	223	98.69	229	Gly369Arg (ggc/Cgc)	Rv0151c	PE1	PE family protein PE1
178453	0	C	SNP	G	107	95	196	99.02	204	Gly286Ala (ggg/gCg)	Rv0151c	PE1	PE family protein PE1
181090	0	C	SNP	T	106	125	227	99.14	233
188317	0	A	SNP	G	98	119	215	99.54	218	Ser175Pro (tcc/Ccc)	Rv0159c	PE3	PE family protein PE3
188800	0	T	SNP	C	133	131	264	100	264	Thr14Ala (acg/Gcg)	Rv0159c	PE3	PE family protein PE3
189850	0	A	SNP	G	129	122	247	99.6	252	Phe197Ser (ttc/tCc)	Rv0160c	PE4	PE family protein PE4
194305	1	C	Ins	G	120	142	262	93.91	263		Rv0165c	mce1R	transcriptional regulator Mce1R
194305	2	C	Ins	G	120	141	261	93.55	261		Rv0165c	mce1R	transcriptional regulator Mce1R
194681	0	G	SNP	C	139	141	277	99.64	281	Leu45Leu (ctc/ctG)	Rv0165c	mce1R	transcriptional regulator Mce1R
196642	0	C	SNP	T	110	111	220	100	221	Asn550Asn (aac/aaT)	Rv0166	fadD5	fatty-acid--CoA ligase FadD5
198401	0	G	SNP	T	114	86	197	98.52	203	Gly248Cys (ggc/Tgc)	Rv0168	yrbE1B	membrane protein
199470	0	T	SNP	G	123	147	269	99.63	271	Ser313Ala (tcc/Gcc)	Rv0169	mce1A	Mce family protein Mce1A
201787	0	A	SNP	G	116	125	239	97.57	247	Ile286Val (atc/Gtc)	Rv0171	mce1C	Mce family protein Mce1C
201949	0	G	SNP	A	137	102	237	97.15	246	Gly340Arg (ggg/Agg)	Rv0171	mce1C	Mce family protein Mce1C
206339	0	T	SNP	C	118	124	240	100	242	Leu370Pro (ctg/cCg)	Rv0174	mce1F	Mce family protein Mce1F
206481	0	C	SNP	G	116	98	208	95.11	225	Pro417Pro (ccc/ccG)	Rv0174	mce1F	Mce family protein Mce1F
206484	0	G	SNP	T	115	117	223	95.87	242	Gly418Gly (ggg/ggT)	Rv0174	mce1F	Mce family protein Mce1F
207079	0	G	SNP	C	91	74	162	99.4	166	Arg89Pro (cgc/cCc)	Rv0175	-	Mce associated membrane protein
208256	0	C	SNP	G	138	127	258	98.88	268	Gln269Glu (cag/Gag)	Rv0176	-	Mce associated transmembrane protein
210624	0	C	SNP	T	122	99	218	99.55	222	Leu63Leu (ctg/ctA)	Rv0179c	lprO	lipoprotein LprO
217201	0	T	SNP	C	149	107	251	98.84	259	Asn311Asn (aat/aaC)	Rv0186	bglS	beta-glucosidase BglS
218599	0	T	SNP	C	116	128	243	99.59	245
223942	0	T	SNP	C	140	167	305	100	307	Ser127Pro (tcg/Ccg)	Rv0192	-	hypothetical protein
224338	0	C	SNP	T	112	107	218	100	219	Pro259Ser (ccg/Tcg)	Rv0192	-	hypothetical protein
225323	0	T	SNP	C	110	145	249	100	255	Lys417Glu (aag/Gag)	Rv0193c	-	hypothetical protein
227098	0	T	SNP	C	120	130	248	100	250	Met74Thr (atg/aCg)	Rv0194	-	multidrug ABC transporter ATPase/permease
230576	1	G	Ins	T	86	120	206	95.81	206
230921	0	C	Del	GAP	117	86	199	99.51	204		Rv0195	-	two component transcriptional regulator
231114	0	C	SNP	G	96	96	190	100	192	Ala72Ala (gcc/gcG)	Rv0195	-	two component transcriptional regulator
234477	0	T	SNP	G	101	92	193	100	193	Tyr749_ (tat/taG)	Rv0197	-	oxidoreductase
234496	1	C	Ins	G	97	87	184	98.4	184		Rv0197	-	oxidoreductase
234496	2	C	Ins	T	96	87	183	97.86	183		Rv0197	-	oxidoreductase
235948	0	A	SNP	G	113	118	226	95.45	242	Val187Ala (gtg/gCg)	Rv0198c	zmp1	zinc metalloprotease
236075	0	T	SNP	G	120	131	249	97.67	257	Thr145Pro (acc/Ccc)	Rv0198c	zmp1	zinc metalloprotease
243924	0	G	Del	GAP	112	98	205	93.75	224		Rv0205	-	transmembrane protein
249522	0	T	SNP	C	131	134	262	100	265	Val162Ala (gtg/gCg)	Rv0209	-	hypothetical protein
251575	0	G	SNP	A	97	141	234	100	238	Ala486Thr (gcg/Acg)	Rv0210	-	hypothetical protein
252772	0	A	SNP	G	137	121	250	97.73	264	Asn331Asp (aac/Gac)	Rv0211	pckA	phosphoenolpyruvate carboxykinase
253237	0	A	SNP	G	128	99	226	97.84	232	Lys486Glu (aag/Gag)	Rv0211	pckA	phosphoenolpyruvate carboxykinase
255373	0	T	SNP	C	135	112	246	99.2	249	Asp193Gly (gac/gGc)	Rv0213c	-	methyltransferase
257071	0	C	SNP	T	109	92	199	99.5	202	Tyr336Tyr (tac/taT)	Rv0214	fadD4	fatty-acid--CoA ligase FadD4
261869	0	T	SNP	C	154	152	302	99.03	309	Cys316Arg (tgt/Cgt)	Rv0218	-	transmembrane protein
262268	0	A	SNP	T	133	126	255	99.62	260	Ala5Ala (gca/gcT)	Rv0219	-	transmembrane protein
264992	0	T	SNP	C	92	95	185	98.42	190	Leu309Pro (ctg/cCg)	Rv0221	-	diacyglycerol O-acyltransferase
265554	0	A	SNP	C	109	102	208	100	211	Val16Val (gta/gtC)	Rv0222	echA1	enoyl-CoA hydratase EchA1
266405	0	C	SNP	T	109	122	226	99.57	232	Gly454Ser (ggc/Agc)	Rv0223c	-	aldehyde dehydrogenase
274463	0	C	SNP	A	125	116	240	98.77	244	Arg86Leu (cgt/cTt)	Rv0229c	-	hypothetical protein
276539	0	G	SNP	C	103	140	241	99.59	244	Gly161Ala (ggc/gCc)	Rv0231	fadE4	acyl-CoA dehydrogenase FadE4
278681	0	C	SNP	G	111	138	247	100	249	His33Asp (cat/Gat)	Rv0233	nrdB	ribonucleoside-diphosphate reductase subunit beta NrdB
283503	0	G	SNP	A	153	133	283	97.61	293	His1117Tyr (cac/Tac)	Rv0236c	aftD	alpha-(1->3)-arabinofuranosyltransferase
283614	0	T	SNP	C	136	147	281	99.65	284	Ser1080Gly (agc/Ggc)	Rv0236c	aftD	alpha-(1->3)-arabinofuranosyltransferase
285772	0	A	SNP	C	143	147	286	100	290	Pro360Pro (cct/ccG)	Rv0236c	aftD	alpha-(1->3)-arabinofuranosyltransferase
285871	0	A	SNP	G	155	139	291	100	294	Val327Val (gtt/gtC)	Rv0236c	aftD	alpha-(1->3)-arabinofuranosyltransferase
287142	0	C	Del	GAP	131	120	245	95.44	263
289253	0	C	SNP	T	139	121	256	99.24	262	Asp50Asp (gac/gaT)	Rv0239	vapB24	antitoxin VapB24
290650	0	G	SNP	C	123	101	222	98.68	227	Thr2Ser (act/aGt)	Rv0241c	htdX	3-hydroxyacyl-thioester dehydratase HtdX
292569	0	G	SNP	C	115	106	216	97.36	227	Pro133Pro (ccg/ccC)	Rv0243	fadA2	acetyl-CoA acetyltransferase FadA
293628	1	A	Ins	C	92	94	186	90.29	186
301341	0	C	SNP	A	101	107	207	99.52	209	Pro105Pro (ccg/ccT)	Rv0249c	-	succinate dehydrogenase membrane anchor subunit
304923	0	A	SNP	G	117	132	246	100	249	Lys686Lys (aaa/aaG)	Rv0252	nirB	nitrite reductase large subunit NirB
308661	0	A	SNP	G	120	100	220	100	220	Leu296Pro (ctg/cCg)	Rv0256c	PPE2	PPE family protein PPE2
310973	0	G	SNP	A	120	125	239	99.59	246	Ala182Val (gcg/gTg)	Rv0259c	-	hypothetical protein
311613	0	G	SNP	T	118	125	240	100	243	Val349Val (gtc/gtA)	Rv0260c	-	transcriptional regulator
320455	0	A	SNP	G	133	125	256	98.47	262	Phe234Leu (ttc/Ctc)	Rv0266c	oplA	5-oxoprolinase OplA
324812	0	C	SNP	T	131	130	255	99.24	263	Asp82Asp (gac/gaT)	Rv0270	fadD2	fatty-acid--CoA ligase FadD2
325505	0	T	SNP	C	80	111	188	98.45	194	Val313Val (gtt/gtC)	Rv0270	fadD2	fatty-acid--CoA ligase FadD2
328569	0	G	SNP	C	112	117	229	99.57	230
333892	0	G	SNP	C	114	141	244	99.22	257	Arg807Gly (cgc/Ggc)	Rv0278c	-	PE-PGRS family protein PE_PGRS3
335421	0	C	SNP	T	38	82	115	94.49	127	Gly297Asp (ggc/gAc)	Rv0278c	-	PE-PGRS family protein PE_PGRS3
335811	0	C	Del	GAP	64	6	68	83.33	84		Rv0278c	-	PE-PGRS family protein PE_PGRS3
335812	0	C	Del	GAP	64	6	68	86.42	81		Rv0278c	-	PE-PGRS family protein PE_PGRS3
335813	0	G	Del	GAP	64	6	68	85.37	82		Rv0278c	-	PE-PGRS family protein PE_PGRS3
335814	0	C	Del	GAP	64	6	68	86.42	81		Rv0278c	-	PE-PGRS family protein PE_PGRS3
335815	0	C	Del	GAP	64	6	68	83.33	84		Rv0278c	-	PE-PGRS family protein PE_PGRS3
335816	0	G	Del	GAP	64	6	68	83.33	84		Rv0278c	-	PE-PGRS family protein PE_PGRS3
335817	0	G	Del	GAP	64	6	68	84.34	83		Rv0278c	-	PE-PGRS family protein PE_PGRS3
335818	0	C	Del	GAP	64	6	68	84.34	83		Rv0278c	-	PE-PGRS family protein PE_PGRS3
335819	0	G	Del	GAP	64	6	68	82.35	85		Rv0278c	-	PE-PGRS family protein PE_PGRS3
335820	0	C	Del	GAP	64	6	68	83.33	84		Rv0278c	-	PE-PGRS family protein PE_PGRS3
335821	0	C	Del	GAP	64	6	68	83.33	84		Rv0278c	-	PE-PGRS family protein PE_PGRS3
335822	0	G	Del	GAP	64	6	68	82.35	85		Rv0278c	-	PE-PGRS family protein PE_PGRS3
335823	0	C	Del	GAP	64	6	68	83.33	84		Rv0278c	-	PE-PGRS family protein PE_PGRS3
335824	0	C	Del	GAP	64	6	68	84.34	83		Rv0278c	-	PE-PGRS family protein PE_PGRS3
335825	0	G	Del	GAP	64	6	68	83.33	84		Rv0278c	-	PE-PGRS family protein PE_PGRS3
335826	0	T	Del	GAP	64	6	68	84.34	83		Rv0278c	-	PE-PGRS family protein PE_PGRS3
335827	0	T	Del	GAP	64	6	68	83.33	84		Rv0278c	-	PE-PGRS family protein PE_PGRS3
335828	0	G	Del	GAP	64	6	68	81.4	86		Rv0278c	-	PE-PGRS family protein PE_PGRS3
336683	0	G	SNP	T	14	24	37	97.44	39	Val797Val (gtc/gtA)	Rv0279c	PE_PGRS4	PE-PGRS family protein PE_PGRS4
336684	0	A	SNP	G	14	24	36	95	40	Val797Ala (gtc/gCc)	Rv0279c	PE_PGRS4	PE-PGRS family protein PE_PGRS4
336688	0	A	Del	GAP	14	25	38	100	39		Rv0279c	PE_PGRS4	PE-PGRS family protein PE_PGRS4
336689	0	G	Del	GAP	14	25	38	100	39		Rv0279c	PE_PGRS4	PE-PGRS family protein PE_PGRS4
336690	0	C	Del	GAP	14	25	38	100	39		Rv0279c	PE_PGRS4	PE-PGRS family protein PE_PGRS4
336691	0	T	Del	GAP	14	24	37	97.44	39		Rv0279c	PE_PGRS4	PE-PGRS family protein PE_PGRS4
336692	0	C	Del	GAP	14	24	37	95	40		Rv0279c	PE_PGRS4	PE-PGRS family protein PE_PGRS4
336693	0	G	Del	GAP	14	24	37	95	40		Rv0279c	PE_PGRS4	PE-PGRS family protein PE_PGRS4
336694	0	A	Del	GAP	14	24	37	97.44	39		Rv0279c	PE_PGRS4	PE-PGRS family protein PE_PGRS4
336695	0	A	Del	GAP	14	24	37	97.44	39		Rv0279c	PE_PGRS4	PE-PGRS family protein PE_PGRS4
336696	0	T	Del	GAP	14	24	37	95	40		Rv0279c	PE_PGRS4	PE-PGRS family protein PE_PGRS4
336697	0	T	Del	GAP	14	24	37	97.44	39		Rv0279c	PE_PGRS4	PE-PGRS family protein PE_PGRS4
336699	1	C	Ins	G	15	25	40	97.56	40		Rv0279c	PE_PGRS4	PE-PGRS family protein PE_PGRS4
336699	2	C	Ins	G	15	24	39	95.12	40		Rv0279c	PE_PGRS4	PE-PGRS family protein PE_PGRS4
336707	0	G	Del	GAP	13	23	38	97.3	37		Rv0279c	PE_PGRS4	PE-PGRS family protein PE_PGRS4
336708	0	T	Del	GAP	13	23	38	97.3	37		Rv0279c	PE_PGRS4	PE-PGRS family protein PE_PGRS4
336709	0	C	Del	GAP	13	23	38	94.74	38		Rv0279c	PE_PGRS4	PE-PGRS family protein PE_PGRS4
336710	0	A	Del	GAP	13	23	38	92.31	39		Rv0279c	PE_PGRS4	PE-PGRS family protein PE_PGRS4
337820	0	G	SNP	A	13	91	99	98.11	106	Gly418Gly (ggc/ggT)	Rv0279c	PE_PGRS4	PE-PGRS family protein PE_PGRS4
337959	0	A	SNP	C	28	6	34	100	34	Ile372Ser (atc/aGc)	Rv0279c	PE_PGRS4	PE-PGRS family protein PE_PGRS4
338020	0	A	SNP	C	67	9	75	100	76	Cys352Gly (tgc/Ggc)	Rv0279c	PE_PGRS4	PE-PGRS family protein PE_PGRS4
338100	0	T	SNP	C	91	36	120	99.22	128	Asn325Ser (aac/aGc)	Rv0279c	PE_PGRS4	PE-PGRS family protein PE_PGRS4
338339	1	T	Ins	C	10	57	67	75.28	67		Rv0279c	PE_PGRS4	PE-PGRS family protein PE_PGRS4
338453	0	A	SNP	G	11	33	43	100	44	Ala207Ala (gct/gcC)	Rv0279c	PE_PGRS4	PE-PGRS family protein PE_PGRS4
338648	0	T	SNP	G	117	16	132	88.67	150	Gly142Gly (gga/ggC)	Rv0279c	PE_PGRS4	PE-PGRS family protein PE_PGRS4
338669	0	T	SNP	C	130	16	145	89.57	163	Leu135Leu (tta/ttG)	Rv0279c	PE_PGRS4	PE-PGRS family protein PE_PGRS4
338682	0	T	SNP	G	126	16	142	89.31	159	Asp131Ala (gac/gCc)	Rv0279c	PE_PGRS4	PE-PGRS family protein PE_PGRS4
338683	0	C	SNP	G	124	17	141	89.24	158	Asp131His (gac/Cac)	Rv0279c	PE_PGRS4	PE-PGRS family protein PE_PGRS4
338685	0	C	SNP	G	124	17	138	89.81	157	Gly130Ala (ggg/gCg)	Rv0279c	PE_PGRS4	PE-PGRS family protein PE_PGRS4
338690	0	A	SNP	G	131	17	146	89.7	165	Asn128Asn (aat/aaC)	Rv0279c	PE_PGRS4	PE-PGRS family protein PE_PGRS4
338692	0	T	SNP	C	134	17	147	90.96	166	Asn128Asp (aat/Gat)	Rv0279c	PE_PGRS4	PE-PGRS family protein PE_PGRS4
339230	0	G	SNP	C	114	92	203	99.04	208
340372	0	T	SNP	C	14	98	111	99.12	113	Ser337Pro (tcg/Ccg)	Rv0280	PPE3	PPE family protein PPE3
342146	0	A	SNP	C	127	92	215	99.55	220	Glu6Ala (gaa/gCa)	Rv0282	eccA3	ESX-3 secretion system protein EccA
342873	0	C	SNP	T	132	109	239	99.59	242	Val248Val (gtc/gtT)	Rv0282	eccA3	ESX-3 secretion system protein EccA
346275	0	C	SNP	G	116	119	234	99.16	237	Pro214Arg (ccg/cGg)	Rv0284	eccC3	ESX-3 secretion system protein EccC3
350088	0	C	SNP	A	117	136	251	99.61	254	Leu52Met (ctg/Atg)	Rv0286	PPE4	PPE family protein PPE4
353197	0	C	SNP	T	106	82	187	99.47	189	Arg39Cys (cgc/Tgc)	Rv0290	eccD3	ESX-3 secretion system protein EccD
356528	0	A	SNP	G	140	137	273	100	277	Asn217Asp (aat/Gat)	Rv0292	eccE3	ESX-3 secretion system protein EccE
358473	0	G	SNP	C	124	119	241	98.78	246	Trp101Cys (tgg/tgC)	Rv0294	tam	trans-aconitate methyltransferase
359671	0	G	SNP	T	147	111	253	97.36	265	Arg26Arg (cgc/cgA)	Rv0295c	-	hypothetical protein
363563	0	G	SNP	A	107	126	232	100	233	Ala30Thr (gcg/Acg)	Rv0299	-	toxin
366917	0	T	SNP	C	50	49	97	99	100	Thr1950Ala (acc/Gcc)	Rv0304c	PPE5	PPE family protein PPE5
366922	0	G	SNP	C	45	48	93	98.94	94	Ala1948Gly (gcc/gGc)	Rv0304c	PPE5	PPE family protein PPE5
367718	0	G	SNP	T	117	105	209	100	222	Leu1683Ile (ctt/Att)	Rv0304c	PPE5	PPE family protein PPE5
368100	0	G	Del	GAP	79	102	182	75.73	239		Rv0304c	PPE5	PPE family protein PPE5
368101	0	A	Del	GAP	79	102	182	76.05	238		Rv0304c	PPE5	PPE family protein PPE5
368102	0	T	Del	GAP	79	102	182	76.37	237		Rv0304c	PPE5	PPE family protein PPE5
369886	0	C	SNP	G	124	117	237	99.59	242	Gly960Ala (ggg/gCg)	Rv0304c	PPE5	PPE family protein PPE5
372913	0	A	SNP	C	96	138	229	100	234	Gly933Gly (ggt/ggG)	Rv0305c	PPE6	PPE family protein PPE6
373283	0	A	Del	GAP	96	108	198	98.08	208		Rv0305c	PPE6	PPE family protein PPE6
376774	0	T	SNP	C	125	140	257	100	265	Ala94Ala (gca/gcG)	Rv0307c	-	hypothetical protein
381758	0	C	SNP	T	105	118	219	96.54	231	Phe401Phe (ttc/ttT)	Rv0312	-	hypothetical protein
384380	0	A	SNP	C	127	119	243	100	246	Lys260Thr (aag/aCg)	Rv0315	-	beta-1,3-glucanase
386432	0	C	SNP	G	135	102	231	100	237	Gly223Ala (ggg/gCg)	Rv0318c	-	integral membrane protein
386883	1	C	Ins	G	94	91	185	92.5	185		Rv0318c	-	integral membrane protein
390828	0	T	SNP	C	121	103	221	100	224	Ser142Gly (agt/Ggt)	Rv0323c	-	hypothetical protein
391853	0	A	SNP	G	138	144	280	99.65	283	Thr168Ala (act/Gct)	Rv0324	-	transcriptional regulator
392261	0	T	SNP	C	124	101	216	98.68	228	_75Gln (tag/Cag)	Rv0325	-	hypothetical protein
396199	0	T	SNP	C	94	107	200	99.01	203
402836	0	G	SNP	A	132	99	226	99.57	232	Tyr109Tyr (tac/taT)	Rv0337c	aspC	aspartate aminotransferase
403980	0	G	SNP	A	107	141	245	100	248	Ala621Val (gcc/gTc)	Rv0338c	-	iron-sulfur-binding reductase
404326	0	T	SNP	C	121	115	231	100	236	Arg506Gly (agg/Ggg)	Rv0338c	-	iron-sulfur-binding reductase
406251	0	T	SNP	C	132	126	255	99.23	260	Asp733Gly (gat/gGt)	Rv0339c	-	transcriptional regulator
414486	0	C	SNP	T	97	113	204	100	210	Glu152Glu (gag/gaA)	Rv0344c	lpqJ	lipoprotein LpqJ
420008	0	A	SNP	G	107	106	211	100	213	Ala58Ala (gca/gcG)	Rv0350	dnaK	chaperone protein DnaK
422678	0	G	SNP	A	138	128	263	99.63	267	Arg76His (cgc/cAc)	Rv0352	dnaJ1	chaperone protein DnaJ
423188	0	A	SNP	C	124	105	228	98.28	233	Asn246Thr (aac/aCc)	Rv0352	dnaJ1	chaperone protein DnaJ
424320	1	T	Ins	C	126	85	211	95.48	211		Rv0354c	PPE7	PPE family protein PPE7
425196	0	T	SNP	C	130	133	251	98.87	266	Asn3162Asp (aac/Gac)	Rv0355c	PPE8	PPE family protein PPE8
427851	0	T	SNP	G	108	118	223	99.12	228	Arg2277Arg (agg/Cgg)	Rv0355c	PPE8	PPE family protein PPE8
428698	0	C	SNP	T	117	115	230	100	232	Ala1994Ala (gcg/gcA)	Rv0355c	PPE8	PPE family protein PPE8
428921	0	G	SNP	A	88	105	190	98.97	195	Ser1920Phe (tcc/tTc)	Rv0355c	PPE8	PPE family protein PPE8
432459	0	C	SNP	T	121	126	244	99.6	248	Asp741Asn (gac/Aac)	Rv0355c	PPE8	PPE family protein PPE8
438470	0	C	SNP	T	147	132	275	99.29	281	Lys90Lys (aag/aaA)	Rv0360c	-	hypothetical protein
440365	0	G	SNP	A	124	127	249	99.6	252	Ser165Ser (tcg/tcA)	Rv0362	mgtE	Mg2+ transport transmembrane protein MgtE
440878	0	C	SNP	T	142	128	268	99.26	272	Thr336Thr (acc/acT)	Rv0362	mgtE	Mg2+ transport transmembrane protein MgtE
445780	0	C	SNP	T	140	137	271	100	277	Arg249His (cgt/cAt)	Rv0368c	-	hypothetical protein
447642	0	G	SNP	C	107	114	221	100	221	Leu134Leu (ctc/ctG)	Rv0370c	-	oxidoreductase
448876	0	C	SNP	T	122	125	245	94.64	261	Thr170Thr (acg/acA)	Rv0372c	-	hypothetical protein
454295	0	T	SNP	C	115	97	208	100	212	Pro26Pro (cca/ccG)	Rv0376c	-	hypothetical protein
454333	0	T	SNP	G	124	107	230	100	231	Thr14Pro (acg/Ccg)	Rv0376c	-	hypothetical protein
455024	0	G	SNP	A	109	130	236	100	239	Val202Ile (gta/Ata)	Rv0377	-	HTH-type transcriptional regulator
455624	0	T	Del	GAP	142	138	277	99.64	281
457452	0	T	SNP	G	124	108	226	100	232	Thr124Thr (aca/acC)	Rv0381c	-	hypothetical protein
459399	0	A	SNP	C	98	85	181	99.46	184
466808	0	G	SNP	C	121	125	240	98.4	250
467497	1	C	Ins	G	132	151	283	94.33	284
467508	1	C	Ins	G	132	155	287	94.72	288
467516	0	G	SNP	C	136	162	294	100	298
467526	0	C	SNP	G	127	155	278	100	282
467546	0	G	SNP	C	131	156	282	100	287
467557	0	A	SNP	C	120	160	277	100	280
467564	0	A	SNP	C	114	163	273	100	277
467585	0	G	SNP	C	116	160	276	100	276
467590	0	T	SNP	C	112	159	270	99.27	273
467621	0	T	SNP	G	109	143	249	100	252
467638	0	G	SNP	T	114	129	240	100	243
469039	0	G	SNP	A	124	112	235	99.16	238	Pro235Pro (ccg/ccA)	Rv0389	purT	phosphoribosylglycinamide formyltransferase PurT
473310	0	A	SNP	G	163	143	301	99.35	308	Gln177Arg (cag/cGg)	Rv0393	-	hypothetical protein
475178	0	T	SNP	C	147	105	249	100	252	Val80Ala (gtc/gCc)	Rv0395	-	hypothetical protein
475915	0	A	SNP	C	137	121	250	99.61	259	Ser34Arg (agc/Cgc)	Rv0397	-	hypothetical protein
476612	0	G	SNP	A	113	96	196	99.05	211	Val73Val (gtg/gtA)	Rv0397A	-	hypothetical protein
481527	0	G	Del	GAP	110	99	205	94.14	222		Rv0402c	mmpL1	transmembrane transport protein MmpL1
483935	0	T	SNP	G	111	77	183	100	188
484504	0	C	SNP	G	160	123	278	99.65	284	Ala176Ala (gcc/gcG)	Rv0404	fadD30	long-chain-fatty-acid--AMP ligase FadD30
485561	0	A	SNP	C	132	105	234	100	237	Ile529Leu (atc/Ctc)	Rv0404	fadD30	long-chain-fatty-acid--AMP ligase FadD30
485730	0	C	SNP	T	118	154	266	97.84	278	Pro585Leu (cca/cTa)	Rv0404	fadD30	long-chain-fatty-acid--AMP ligase FadD30
485811	0	A	Del	GAP	107	139	248	95.72	257		Rv0405	pks6	membrane bound polyketide synthase
488291	0	C	SNP	T	141	137	268	98.23	283	Thr854Ile (acc/aTc)	Rv0405	pks6	membrane bound polyketide synthase
489935	0	G	SNP	C	129	102	227	100	231	Thr257Thr (acc/acG)	Rv0406c	-	beta lactamase-like protein
491742	0	T	SNP	C	120	111	228	100	231	Phe320Phe (ttt/ttC)	Rv0407	fgd1	F420-dependent glucose-6-phosphate dehydrogenase		phylo (not Euro-American, M. africanum, M. bovis, M. canettii, M. caprae, M. microti, M. pinipedii, Beijing, Delhi/CAS, EAI)
492150	0	G	SNP	C	135	136	268	99.63	272	Gly122Ala (ggc/gCc)	Rv0408	pta	phosphate acetyltransferase
495074	0	G	SNP	A	108	135	242	99.18	245	Thr747Thr (acc/acT)	Rv0410c	pknG	serine/threonine-protein kinase PknG
498531	0	A	SNP	G	115	98	210	99.07	215	Ala363Ala (gct/gcC)	Rv0412c	-	membrane protein
498557	0	C	SNP	A	124	104	220	99.56	229	Asp355Tyr (gac/Tac)	Rv0412c	-	membrane protein
502589	0	C	SNP	G	125	142	262	99.26	269	Ser75Cys (tcc/tGc)	Rv0417	thiG	thiazole synthase
503354	0	G	SNP	C	95	127	217	100	222
505974	0	G	SNP	A	106	121	224	99.56	228	Ala297Thr (gcg/Acg)	Rv0419	lpqM	lipoprotein peptidase LpqM
513257	0	T	SNP	C	119	121	237	99.59	241	Met689Val (atg/Gtg)	Rv0425c	ctpH	metal cation transporting ATPase H
517358	0	T	SNP	C	109	100	206	99.52	210	Asp149Gly (gac/gGc)	Rv0428c	-	GCN5-like N-acetyltransferase
517389	0	C	SNP	A	106	102	204	99.05	210	Val139Phe (gtc/Ttc)	Rv0428c	-	GCN5-like N-acetyltransferase
523654	0	C	SNP	T	131	158	286	99.66	290	Ala294Thr (gcc/Acc)	Rv0435c	-	ATPase
524891	0	C	SNP	A	102	100	197	100	202	Gly167Val (ggc/gTc)	Rv0436c	pssA	CDP-diacylglycerol--serineO-phosphatidyltransferase
531775	0	C	SNP	G	136	119	252	99.61	256	Trp147Ser (tgg/tCg)	Rv0442c	PPE10	PPE family protein PPE10
541201	0	A	SNP	G	99	89	186	100	188	Leu97Leu (ctt/ctC)	Rv0450c	mmpL4	transmembrane transport protein MmpL4
546357	0	A	SNP	G	115	145	255	99.24	262	Thr149Thr (act/acC)	Rv0456c	echA2	enoyl-CoA hydratase EchA2
548326	0	T	SNP	C	129	122	248	99.6	252	Thr428Ala (aca/Gca)	Rv0457c	-	peptidase
551525	0	A	SNP	C	128	100	223	100	228	Arg110Arg (aga/Cga)	Rv0459	-	hypothetical protein
555991	0	A	SNP	G	102	136	235	97.94	243	Cys106Arg (tgc/Cgc)	Rv0465c	-	HTH-type transcriptional regulator
560541	0	C	Del	GAP	89	99	184	98.43	191		Rv0469	umaA	mycolic acid synthase UmaA
560542	0	T	Del	GAP	89	99	184	98.43	191		Rv0469	umaA	mycolic acid synthase UmaA
560543	0	T	Del	GAP	89	99	184	98.43	191		Rv0469	umaA	mycolic acid synthase UmaA
560544	0	T	Del	GAP	89	99	184	98.43	191		Rv0469	umaA	mycolic acid synthase UmaA
560545	0	T	Del	GAP	89	99	184	98.43	191		Rv0469	umaA	mycolic acid synthase UmaA
560546	0	C	Del	GAP	88	99	184	97.91	191		Rv0469	umaA	mycolic acid synthase UmaA
562063	0	G	Del	GAP	112	116	225	95.8	238		Rv0470A	-	hypothetical protein
562064	0	C	Del	GAP	112	116	225	99.13	230		Rv0470A	-	hypothetical protein
562065	0	C	Del	GAP	111	116	224	98.7	230		Rv0470A	-	hypothetical protein
562066	0	A	Del	GAP	111	116	224	98.7	230		Rv0470A	-	hypothetical protein
565655	0	A	SNP	G	89	133	220	100	222
572591	0	C	SNP	T	97	123	213	100	220	Asp294Asp (gac/gaT)	Rv0483	lprQ	lipoprotein LprQ
573262	0	A	SNP	G	133	131	256	100	264	Gly180Gly (ggt/ggC)	Rv0484c	-	short-chain type oxidoreductase
579284	0	T	SNP	C	116	120	232	98.74	239
580772	0	T	SNP	A	64	72	134	97.14	140
580774	0	G	Del	GAP	61	71	133	94.96	139
580775	0	G	Del	GAP	61	71	133	97.06	136
580776	0	G	Del	GAP	61	71	133	94.96	139
580777	0	G	Del	GAP	61	71	133	96.35	137
580778	0	C	Del	GAP	61	71	133	95.65	138
580779	0	A	Del	GAP	61	71	133	96.35	137
580780	0	C	Del	GAP	61	71	133	96.35	137
580781	0	C	Del	GAP	61	71	133	96.35	137
580782	0	A	Del	GAP	61	71	133	97.06	136
580783	0	C	Del	GAP	61	71	133	96.35	137
580784	0	C	Del	GAP	61	71	133	95.65	138
580785	0	C	Del	GAP	61	71	133	97.06	136
580786	0	G	Del	GAP	61	71	133	96.35	137
580787	0	C	Del	GAP	61	71	133	96.35	137
580788	0	T	Del	GAP	61	71	133	97.06	136
580789	0	T	Del	GAP	61	71	133	96.35	137
580790	0	G	Del	GAP	61	71	133	95.65	138
580791	0	C	Del	GAP	61	71	133	97.06	136
580792	0	G	Del	GAP	61	71	133	95.65	138
580793	0	G	Del	GAP	61	70	132	95.62	137
580794	0	G	Del	GAP	61	70	132	96.32	136
580795	0	G	Del	GAP	61	70	132	93.57	140
580796	0	G	Del	GAP	61	70	132	92.91	141
580797	0	A	Del	GAP	61	70	132	94.24	139
584171	0	T	SNP	C	105	95	199	99.5	201	Ser174Gly (agt/Ggt)	Rv0493c	-	hypothetical protein
590436	0	T	SNP	C	143	148	288	100	291	Ala118Ala (gct/gcC)	Rv0500	proC	pyrroline-5-carboxylate reductase
597816	0	A	SNP	G	128	112	237	100	240	Ala206Ala (gca/gcG)	Rv0507	mmpL2	transmembrane transport protein MmpL2
598475	0	G	SNP	A	88	123	205	100	211	Arg426His (cgc/cAc)	Rv0507	mmpL2	transmembrane transport protein MmpL2
599868	0	A	SNP	G	129	99	227	99.13	230	Arg890Arg (cga/cgG)	Rv0507	mmpL2	transmembrane transport protein MmpL2
608037	0	A	SNP	C	121	92	209	98.61	216	His496Pro (cac/cCc)	Rv0515	-	hypothetical protein
609610	0	T	SNP	C	111	121	228	98.31	236	Leu289Leu (ttg/Ctg)	Rv0517	-	acyltransferase
610120	0	T	SNP	G	119	114	231	99.57	234
611977	0	C	SNP	T	133	119	242	98.82	255	Gly33Asp (ggc/gAc)	Rv0519c	-	membrane protein
623163	0	C	SNP	T	60	151	198	98.6	214	Ala124Val (gcc/gTc)	Rv0532	PE_PGRS6	PE-PGRS family protein PE_PGRS6
623406	1	C	Ins	G	81	37	118	85.51	118		Rv0532	PE_PGRS6	PE-PGRS family protein PE_PGRS6
623406	2	C	Ins	G	81	37	118	85.51	118		Rv0532	PE_PGRS6	PE-PGRS family protein PE_PGRS6
623406	3	C	Ins	C	81	36	117	84.78	117		Rv0532	PE_PGRS6	PE-PGRS family protein PE_PGRS6
623406	4	C	Ins	C	81	36	117	84.78	117		Rv0532	PE_PGRS6	PE-PGRS family protein PE_PGRS6
623406	5	C	Ins	G	81	36	117	84.78	117		Rv0532	PE_PGRS6	PE-PGRS family protein PE_PGRS6
623406	6	C	Ins	G	81	36	117	84.78	117		Rv0532	PE_PGRS6	PE-PGRS family protein PE_PGRS6
623406	7	C	Ins	C	81	36	117	84.78	117		Rv0532	PE_PGRS6	PE-PGRS family protein PE_PGRS6
623406	8	C	Ins	G	81	36	117	84.78	117		Rv0532	PE_PGRS6	PE-PGRS family protein PE_PGRS6
623406	9	C	Ins	G	81	36	117	84.78	117		Rv0532	PE_PGRS6	PE-PGRS family protein PE_PGRS6
623472	0	A	SNP	G	99	70	167	100	169	Asp227Gly (gac/gGc)	Rv0532	PE_PGRS6	PE-PGRS family protein PE_PGRS6
623508	0	C	SNP	G	101	77	175	98.89	180	Ala239Gly (gcc/gGc)	Rv0532	PE_PGRS6	PE-PGRS family protein PE_PGRS6
629106	0	A	SNP	C	119	125	238	97.99	249	Leu209Arg (ctg/cGg)	Rv0537c	-	integral membrane protein
629714	0	G	SNP	A	119	126	242	99.59	246	Asp6Asp (gac/gaT)	Rv0537c	-	integral membrane protein
630722	0	G	SNP	C	124	127	249	99.6	252	Arg228Pro (cgg/cCg)	Rv0538	-	membrane protein
633562	0	C	SNP	T	120	123	239	95.67	254	Val281Val (gtg/gtA)	Rv0541c	-	integral membrane protein
635139	0	G	SNP	C	120	141	259	99.62	262	Gly122Gly (ggc/ggG)	Rv0542c	menE	2-succinylbenzoic acid--CoA ligase
637319	0	G	SNP	A	90	109	196	99.5	200	Pro49Ser (cct/Tct)	Rv0545c	pitA	low-affinity inorganic phosphate transporter
645011	0	C	SNP	T	123	132	254	98.46	259	Leu174Leu (ctc/ctT)	Rv0553	menC	muconate cycloisomerase
646723	0	A	SNP	G	159	143	293	97.73	309	Ala142Ala (gca/gcG)	Rv0555	menD	bifunctional 2-succinyl-6-hydroxy-2,4-cyclohexadiene-1-carboxylate synthase/2-oxoglutarate decarboxylase
648002	0	T	SNP	G	119	116	233	100	235	Leu15Arg (ctc/cGc)	Rv0556	-	transmembrane protein
648856	0	T	SNP	C	129	130	258	99.62	260	Gly107Gly (ggt/ggC)	Rv0557	mgtA	GDP-mannose-dependent alpha-mannosyltransferase		phylo (not Euro-American, M. africanum, M. bovis, M. canettii, M. caprae, M. microti, M. pinipedii, Beijing, Delhi/CAS, EAI)
652950	0	T	SNP	C	137	128	263	98.51	269	Arg60Arg (cgt/cgC)	Rv0562	grcC1	polyprenyl-diphosphate synthase GrcC
655986	0	T	SNP	G	129	121	242	98.81	253
657081	0	C	SNP	T	118	105	214	99.55	224	Val130Val (gtg/gtA)	Rv0565c	-	monooxygenase
659341	0	T	SNP	C	130	105	232	99.58	236
662911	0	T	SNP	C	117	134	245	99.21	253	Ala539Ala (gct/gcC)	Rv0570	nrdZ	vitamin B12-dependent ribonucleoside-diphosphate reductase
665293	0	A	SNP	G	130	109	239	100	239	Phe31Leu (ttc/Ctc)	Rv0572c	-	hypothetical protein
669398	0	T	SNP	C	119	135	251	100	254	Gln116Gln (caa/caG)	Rv0575c	-	oxidoreductase
670545	0	G	SNP	A	121	146	260	98.52	271	Arg233His (cgc/cAc)	Rv0576	-	transcriptional regulator
672486	0	C	Del	GAP	78	102	182	90.91	198		Rv0578c	PE_PGRS7	PE-PGRS family protein PE_PGRS7
672487	0	C	Del	GAP	78	102	182	91.84	196		Rv0578c	PE_PGRS7	PE-PGRS family protein PE_PGRS7
672488	0	G	Del	GAP	78	102	182	93.26	193		Rv0578c	PE_PGRS7	PE-PGRS family protein PE_PGRS7
672489	0	G	Del	GAP	78	102	182	95.24	189		Rv0578c	PE_PGRS7	PE-PGRS family protein PE_PGRS7
672490	0	T	Del	GAP	78	102	182	95.74	188		Rv0578c	PE_PGRS7	PE-PGRS family protein PE_PGRS7
672491	0	C	Del	GAP	78	102	182	97.3	185		Rv0578c	PE_PGRS7	PE-PGRS family protein PE_PGRS7
672492	0	C	Del	GAP	78	102	182	97.3	185		Rv0578c	PE_PGRS7	PE-PGRS family protein PE_PGRS7
672493	0	C	Del	GAP	78	102	182	96.77	186		Rv0578c	PE_PGRS7	PE-PGRS family protein PE_PGRS7
672494	0	G	Del	GAP	78	102	182	96.77	186		Rv0578c	PE_PGRS7	PE-PGRS family protein PE_PGRS7
672495	0	C	Del	GAP	78	102	182	96.77	186		Rv0578c	PE_PGRS7	PE-PGRS family protein PE_PGRS7
672496	0	C	Del	GAP	78	102	182	97.3	185		Rv0578c	PE_PGRS7	PE-PGRS family protein PE_PGRS7
672497	0	G	Del	GAP	78	102	182	97.83	184		Rv0578c	PE_PGRS7	PE-PGRS family protein PE_PGRS7
672498	0	G	Del	GAP	78	102	182	97.83	184		Rv0578c	PE_PGRS7	PE-PGRS family protein PE_PGRS7
672499	0	C	Del	GAP	78	102	182	97.83	184		Rv0578c	PE_PGRS7	PE-PGRS family protein PE_PGRS7
672500	0	A	Del	GAP	78	102	182	98.36	183		Rv0578c	PE_PGRS7	PE-PGRS family protein PE_PGRS7
672501	0	C	Del	GAP	78	102	182	98.36	183		Rv0578c	PE_PGRS7	PE-PGRS family protein PE_PGRS7
672502	0	C	Del	GAP	78	102	182	97.83	184		Rv0578c	PE_PGRS7	PE-PGRS family protein PE_PGRS7
672503	0	G	Del	GAP	78	102	182	97.83	184		Rv0578c	PE_PGRS7	PE-PGRS family protein PE_PGRS7
672504	0	C	Del	GAP	78	102	182	97.83	184		Rv0578c	PE_PGRS7	PE-PGRS family protein PE_PGRS7
672505	0	C	Del	GAP	78	102	182	97.83	184		Rv0578c	PE_PGRS7	PE-PGRS family protein PE_PGRS7
672506	0	G	Del	GAP	78	102	182	98.36	183		Rv0578c	PE_PGRS7	PE-PGRS family protein PE_PGRS7
672507	0	G	Del	GAP	78	102	182	98.36	183		Rv0578c	PE_PGRS7	PE-PGRS family protein PE_PGRS7
672508	0	C	Del	GAP	78	102	182	98.36	183		Rv0578c	PE_PGRS7	PE-PGRS family protein PE_PGRS7
672509	0	A	Del	GAP	78	102	182	97.83	184		Rv0578c	PE_PGRS7	PE-PGRS family protein PE_PGRS7
672510	0	C	Del	GAP	78	102	182	97.83	184		Rv0578c	PE_PGRS7	PE-PGRS family protein PE_PGRS7
672511	0	C	Del	GAP	78	102	182	97.83	184		Rv0578c	PE_PGRS7	PE-PGRS family protein PE_PGRS7
672512	0	A	Del	GAP	78	102	182	98.9	182		Rv0578c	PE_PGRS7	PE-PGRS family protein PE_PGRS7
672513	0	C	Del	GAP	78	102	182	97.83	184		Rv0578c	PE_PGRS7	PE-PGRS family protein PE_PGRS7
672514	0	C	Del	GAP	78	102	182	97.83	184		Rv0578c	PE_PGRS7	PE-PGRS family protein PE_PGRS7
672515	0	G	Del	GAP	78	102	182	97.83	184		Rv0578c	PE_PGRS7	PE-PGRS family protein PE_PGRS7
672516	0	G	Del	GAP	78	102	182	97.83	184		Rv0578c	PE_PGRS7	PE-PGRS family protein PE_PGRS7
672517	0	T	Del	GAP	78	102	182	97.83	184		Rv0578c	PE_PGRS7	PE-PGRS family protein PE_PGRS7
672518	0	G	Del	GAP	78	102	182	97.83	184		Rv0578c	PE_PGRS7	PE-PGRS family protein PE_PGRS7
672519	0	C	Del	GAP	78	102	182	97.83	184		Rv0578c	PE_PGRS7	PE-PGRS family protein PE_PGRS7
672520	0	C	Del	GAP	78	102	182	97.83	184		Rv0578c	PE_PGRS7	PE-PGRS family protein PE_PGRS7
672521	0	G	Del	GAP	78	102	182	97.83	184		Rv0578c	PE_PGRS7	PE-PGRS family protein PE_PGRS7
672522	0	C	Del	GAP	78	102	182	97.83	184		Rv0578c	PE_PGRS7	PE-PGRS family protein PE_PGRS7
672523	0	C	Del	GAP	78	102	182	97.83	184		Rv0578c	PE_PGRS7	PE-PGRS family protein PE_PGRS7
672524	0	G	Del	GAP	78	102	182	97.83	184		Rv0578c	PE_PGRS7	PE-PGRS family protein PE_PGRS7
672525	0	G	Del	GAP	78	102	182	97.83	184		Rv0578c	PE_PGRS7	PE-PGRS family protein PE_PGRS7
672526	0	T	Del	GAP	78	102	182	97.83	184		Rv0578c	PE_PGRS7	PE-PGRS family protein PE_PGRS7
672527	0	G	Del	GAP	78	102	182	97.83	184		Rv0578c	PE_PGRS7	PE-PGRS family protein PE_PGRS7
672528	0	C	Del	GAP	78	102	182	97.83	184		Rv0578c	PE_PGRS7	PE-PGRS family protein PE_PGRS7
672529	0	C	Del	GAP	78	102	182	98.36	183		Rv0578c	PE_PGRS7	PE-PGRS family protein PE_PGRS7
672530	0	G	Del	GAP	78	102	182	97.83	184		Rv0578c	PE_PGRS7	PE-PGRS family protein PE_PGRS7
673238	0	A	SNP	G	87	135	212	100	222	His893His (cat/caC)	Rv0578c	PE_PGRS7	PE-PGRS family protein PE_PGRS7
674702	0	A	SNP	T	151	154	296	99.67	306	Gly405Gly (ggt/ggA)	Rv0578c	PE_PGRS7	PE-PGRS family protein PE_PGRS7
678134	0	C	SNP	T	133	107	238	97.17	247	Ala71Ala (gcc/gcT)	Rv0582	vapC26	ribonuclease VapC26
684376	0	T	SNP	C	138	153	285	98.98	294
685256	0	G	SNP	A	114	133	242	96.48	256	Trp43_ (tgg/tAg)	Rv0587	yrbE2A	hypothetical protein
685461	0	C	SNP	G	119	137	252	99.61	257	Ala111Ala (gcc/gcG)	Rv0587	yrbE2A	hypothetical protein
685608	0	T	SNP	C	133	134	258	100	267	Leu160Leu (ctt/ctC)	Rv0587	yrbE2A	hypothetical protein
686123	0	C	SNP	A	138	162	296	100	300	Leu66Met (ctg/Atg)	Rv0588	-	hypothetical protein
686972	0	T	SNP	C	121	108	223	100	229	Phe51Ser (ttc/tCc)	Rv0589	mce2A	Mce family protein Mce2A
688130	0	C	SNP	G	139	105	242	97.21	251
688792	1	T	Ins	G	100	105	205	89.52	205
690450	0	A	SNP	C	126	149	271	100	275	Ala464Ala (gca/gcC)	Rv0591	mce2C	Mce family protein Mce2C
690465	0	T	SNP	G	126	144	267	100	270	Leu469Leu (ctt/ctG)	Rv0591	mce2C	Mce family protein Mce2C
691887	1	G	Ins	C	124	101	225	90.36	226		Rv0592	mce2D	Mce family protein Mce2D
698968	0	G	SNP	A	144	137	277	100	281	Gly9Gly (ggc/ggT)	Rv0601c	-	two component sensor kinase HK2
706553	0	C	SNP	T	120	135	253	98.08	260	Pro77Leu (ccg/cTg)	Rv0612	-	hypothetical protein
708056	0	T	SNP	C	159	136	293	99.66	296	His487Arg (cac/cGc)	Rv0613c	-	hypothetical protein
712693	0	A	SNP	G	147	114	257	99.62	262
713310	0	T	SNP	C	134	129	258	98.5	267	Cys199Arg (tgt/Cgt)	Rv0620	galK	galactokinase
725190	0	G	SNP	A	86	97	179	100	183	Phe1039Phe (ttc/ttT)	Rv0631c	recC	exonuclease V subunit gamma RecC
729685	0	C	SNP	T	108	101	203	99.52	210	Arg161Gln (cga/cAa)	Rv0633c	-	hypothetical protein
733191	0	A	SNP	G	94	85	176	95.72	187	Thr123Ala (acc/Gcc)	Rv0637	hadC	(3R)-hydroxyacyl-ACP dehydratase subunit HadC
741691	0	T	SNP	G	114	122	233	98.33	240	Ala309Ala (gca/gcC)	Rv0647c	-	hypothetical protein
750027	1	C	Ins	A	123	86	209	88.56	209		Rv0654	-	carotenoid cleavage oxygenase
750033	0	C	SNP	G	130	87	214	96.88	224	Pro12Ala (cca/Gca)	Rv0654	-	carotenoid cleavage oxygenase
753174	0	C	SNP	A	144	109	251	96.93	261	Trp65Leu (tgg/tTg)	Rv0656c	vapC6	ribonuclease VapC6
754186	0	A	SNP	G	133	133	264	100	266	Leu75Pro (ctc/cCc)	Rv0658c	-	integral membrane protein
757182	0	A	SNP	G	120	125	244	100	245	Asp349Gly (gac/gGc)	Rv0663	atsD	arylsulfatase AtsD
759746	0	C	SNP	T	104	89	193	99.48	194							rifampicin (RMP)
761155	0	C	SNP	T	128	120	248	99.2	250	Ser450Leu (tcg/tTg)	Rv0667	rpoB	DNA-directed RNA polymerase subunit beta	rifampicin (RMP)		rifampicin (RMP)
762434	0	T	SNP	G	129	152	278	99.65	282	Gly876Gly (ggt/ggG)	Rv0667	rpoB	DNA-directed RNA polymerase subunit beta		phylo (3)	rifampicin (RMP)
763031	0	T	SNP	C	101	114	213	100	215	Ala1075Ala (gct/gcC)	Rv0667	rpoB	DNA-directed RNA polymerase subunit beta		phylo (4)	rifampicin (RMP)
767339	0	A	SNP	G	129	98	220	99.56	228
767414	0	G	SNP	A	135	119	252	100	254
774866	0	C	SNP	T	118	125	241	99.18	245	Asn28Asn (aac/aaT)	Rv0675	echA5	enoyl-CoA hydratase EchA5
775639	0	T	SNP	C	112	136	242	100	248	Ile948Val (att/Gtt)	Rv0676c	mmpL5	transmembrane transport protein MmpL5
776100	0	G	SNP	A	112	107	214	100	219	Thr794Ile (acc/aTc)	Rv0676c	mmpL5	transmembrane transport protein MmpL5
781395	0	T	SNP	C	123	128	250	100	251							streptomycin (SM)
781687	0	A	SNP	G	115	108	222	97.38	229	Lys43Arg (aag/aGg)	Rv0682	rpsL	30S ribosomal protein S12	streptomycin (SM)		streptomycin (SM)
788615	0	G	SNP	C	116	129	244	98	250	Gly226Arg (ggg/Cgg)	Rv0688	-	ferredoxin reductase
798779	0	T	SNP	C	113	120	232	99.15	235
798934	0	C	SNP	A	122	98	217	99.55	221	Arg34Arg (cgc/cgA)	Rv0698	-	hypothetical protein
807405	0	C	SNP	T	97	125	216	100	222	Ser357Ser (tcc/tcT)	Rv0711	atsA	arylsulfatase AtsA
810038	0	A	SNP	G	98	105	202	99.51	204	Arg31Arg (cga/cgG)	Rv0713	-	transmembrane protein
820483	0	G	SNP	T	117	128	241	100	245	Ala6Asp (gcc/gAc)	Rv0727c	fucA	L-fuculose phosphate aldolase FucA
820734	0	A	SNP	G	125	129	252	99.61	255	Val248Ala (gtc/gCc)	Rv0728c	serA2	D-3-phosphoglycerate dehydrogenase SerA
820752	0	C	SNP	T	121	130	246	99.21	253	Arg242His (cgc/cAc)	Rv0728c	serA2	D-3-phosphoglycerate dehydrogenase SerA
830868	1	G	Ins	G	95	112	207	80.86	208		Rv0739	-	hypothetical protein
830868	2	G	Ins	C	96	112	208	81.25	208		Rv0739	-	hypothetical protein
834857	0	C	SNP	T	105	121	222	99.56	227	Met30Ile (atg/atA)	Rv0744c	-	transcriptional regulator
836426	0	A	SNP	C	10	122	126	100	132	Leu242Leu (cta/ctC)	Rv0746	PE_PGRS9	PE-PGRS family protein PE_PGRS9
836454	0	A	SNP	G	10	92	101	100	102	Thr252Ala (act/Gct)	Rv0746	PE_PGRS9	PE-PGRS family protein PE_PGRS9
836538	0	A	SNP	G	101	10	109	100	111	Asn280Asp (aac/Gac)	Rv0746	PE_PGRS9	PE-PGRS family protein PE_PGRS9
836658	0	A	SNP	G	144	55	196	100	199	Thr320Ala (acc/Gcc)	Rv0746	PE_PGRS9	PE-PGRS family protein PE_PGRS9
837033	0	A	SNP	G	46	146	190	100	192	Thr445Ala (acc/Gcc)	Rv0746	PE_PGRS9	PE-PGRS family protein PE_PGRS9
838990	0	C	SNP	G	41	44	81	87.63	97	Ala180Ala (gcc/gcG)	Rv0747	PE_PGRS10	PE-PGRS family protein PE_PGRS10
839123	0	A	SNP	G	64	29	91	98.94	94	Arg225Gly (agg/Ggg)	Rv0747	PE_PGRS10	PE-PGRS family protein PE_PGRS10
839129	0	C	SNP	G	66	32	97	100	98	Arg227Gly (cgc/Ggc)	Rv0747	PE_PGRS10	PE-PGRS family protein PE_PGRS10
839194	0	A	SNP	G	86	52	135	100	138	Thr248Thr (aca/acG)	Rv0747	PE_PGRS10	PE-PGRS family protein PE_PGRS10
839334	0	A	SNP	G	104	67	168	100	171	Lys295Arg (aaa/aGa)	Rv0747	PE_PGRS10	PE-PGRS family protein PE_PGRS10
839348	0	A	SNP	G	111	78	182	100	189	Ser300Gly (agc/Ggc)	Rv0747	PE_PGRS10	PE-PGRS family protein PE_PGRS10
840195	0	G	Del	GAP	9	25	38	85	40		Rv0747	PE_PGRS10	PE-PGRS family protein PE_PGRS10
840196	0	G	Del	GAP	9	25	38	97.14	35		Rv0747	PE_PGRS10	PE-PGRS family protein PE_PGRS10
840197	0	G	Del	GAP	9	25	38	94.44	36		Rv0747	PE_PGRS10	PE-PGRS family protein PE_PGRS10
840198	0	G	Del	GAP	9	25	38	97.14	35		Rv0747	PE_PGRS10	PE-PGRS family protein PE_PGRS10
840199	0	A	Del	GAP	9	25	38	97.14	35		Rv0747	PE_PGRS10	PE-PGRS family protein PE_PGRS10
840200	0	A	Del	GAP	9	25	38	97.14	35		Rv0747	PE_PGRS10	PE-PGRS family protein PE_PGRS10
840201	0	G	Del	GAP	9	24	37	94.29	35		Rv0747	PE_PGRS10	PE-PGRS family protein PE_PGRS10
840202	0	C	Del	GAP	9	24	37	94.29	35		Rv0747	PE_PGRS10	PE-PGRS family protein PE_PGRS10
840203	0	A	Del	GAP	9	24	37	97.06	34		Rv0747	PE_PGRS10	PE-PGRS family protein PE_PGRS10
840204	0	C	Del	GAP	9	24	37	97.06	34		Rv0747	PE_PGRS10	PE-PGRS family protein PE_PGRS10
840205	0	C	Del	GAP	9	24	37	94.29	35		Rv0747	PE_PGRS10	PE-PGRS family protein PE_PGRS10
840206	0	C	Del	GAP	9	24	37	97.06	34		Rv0747	PE_PGRS10	PE-PGRS family protein PE_PGRS10
840207	0	T	Del	GAP	9	24	37	94.29	35		Rv0747	PE_PGRS10	PE-PGRS family protein PE_PGRS10
840208	0	C	Del	GAP	9	24	37	94.29	35		Rv0747	PE_PGRS10	PE-PGRS family protein PE_PGRS10
840209	0	G	Del	GAP	9	24	37	91.67	36		Rv0747	PE_PGRS10	PE-PGRS family protein PE_PGRS10
840210	0	C	Del	GAP	9	24	37	94.29	35		Rv0747	PE_PGRS10	PE-PGRS family protein PE_PGRS10
840496	0	C	SNP	G	50	62	110	90.32	124	Gly682Gly (ggc/ggG)	Rv0747	PE_PGRS10	PE-PGRS family protein PE_PGRS10
840847	0	C	SNP	T	98	109	200	99.04	209	Gly799Gly (ggc/ggT)	Rv0747	PE_PGRS10	PE-PGRS family protein PE_PGRS10
841290	0	A	Del	GAP	110	103	208	97.71	218		Rv0749	vapC31	ribonuclease VapC31
841291	0	A	Del	GAP	109	103	208	97.7	217		Rv0749	vapC31	ribonuclease VapC31
841764	0	G	SNP	C	104	107	207	100	211	Thr37Thr (acc/acG)	Rv0749A	-	hypothetical protein
842153	0	G	SNP	A	137	115	251	99.6	253	Glu41Lys (gag/Aag)	Rv0750	-	hypothetical protein
847995	0	T	SNP	C	97	125	220	100	222
852910	0	C	SNP	T	138	116	247	100	254	Pro172Leu (ccc/cTc)	Rv0758	phoR	two component system response sensor kinase PhoR
854253	0	C	Del	GAP	77	93	170	88.54	192
854338	1	T	Ins	A	88	92	180	94.24	180		Rv0760c	-	hypothetical protein
857643	0	C	SNP	G	111	99	206	100	210	Gly132Ala (ggc/gCc)	Rv0764c	cyp51	lanosterol 14-alpha demethylase
857696	0	A	SNP	G	110	106	212	100	216	Ala114Ala (gct/gcC)	Rv0764c	cyp51	lanosterol 14-alpha demethylase
858464	0	A	SNP	G	138	126	258	100	264	Val134Ala (gtg/gCg)	Rv0765c	-	oxidoreductase
869194	0	C	SNP	G	137	122	254	99.23	261	Val190Val (gtg/gtC)	Rv0776c	-	hypothetical protein
874835	1	C	Ins	C	102	106	208	95.85	208
874835	2	C	Ins	G	102	106	208	95.85	208
876141	0	G	SNP	T	129	94	223	99.11	225
880562	0	G	SNP	T	148	106	250	100	254	Cys408Phe (tgc/tTc)	Rv0785	-	KsdD-like steroid dehydrogenase
882257	0	T	SNP	C	126	142	263	100	268	Tyr267His (tac/Cac)	Rv0787	-	hypothetical protein
890549	0	G	SNP	A	29	58	87	98.86	88	Trp54_ (tgg/tgA)	Rv0797	-	insertion sequence element IS1547 transposase
891011	0	A	SNP	G	82	38	115	99.17	121	Leu208Leu (cta/ctG)	Rv0797	-	insertion sequence element IS1547 transposase
893733	0	T	SNP	G	165	140	302	99.67	306	Leu139Arg (ctg/cGg)	Rv0800	pepC	M18 family aminopeptidase
896979	0	T	SNP	C	141	137	272	98.93	281	Val387Ala (gta/gCa)	Rv0803	purL	phosphoribosylformylglycinamidine synthase 2
900221	0	T	SNP	C	108	97	201	100	205	Val370Val (gta/gtG)	Rv0806c	cpsY	exopolysaccharide phosphotransferase CpsY
903537	0	G	SNP	T	136	132	264	98.89	271	Arg476Leu (cgg/cTg)	Rv0808	purF	amidophosphoribosyltransferase
903550	0	T	SNP	C	130	139	263	100	269	Ala480Ala (gct/gcC)	Rv0808	purF	amidophosphoribosyltransferase
903913	0	T	SNP	C	128	127	250	100	255	Gly63Gly (ggt/ggC)	Rv0809	purM	phosphoribosylformylglycinamidine cyclo-ligase PurM
904309	0	C	SNP	A	102	141	239	98.38	247	Gly195Gly (ggc/ggA)	Rv0809	purM	phosphoribosylformylglycinamidine cyclo-ligase PurM
906742	0	T	SNP	C	118	129	245	99.2	249	Val107Ala (gtc/gCc)	Rv0812	-	amino acid aminotransferase
906857	0	A	SNP	G	125	133	254	100	258	Ile145Met (ata/atG)	Rv0812	-	amino acid aminotransferase
908403	0	T	SNP	G	120	163	281	98.95	286	Val27Val (gta/gtC)	Rv0814c	-	hypothetical protein
913918	0	C	SNP	G	85	104	186	98.95	191	Gly94Gly (ggg/ggC)	Rv0821c	phoY2	phosphate-transport system transcriptional regulator PhoY2
918764	0	A	SNP	G	115	105	216	95.65	230
919551	0	C	SNP	T	103	115	216	99.09	220	Val1Val (gtg/gtA)	Rv0825c	-	hypothetical protein
921813	0	C	SNP	G	92	127	217	99.55	220
921909	0	C	SNP	T	82	100	174	97.85	186
925453	0	C	SNP	T	100	132	223	97.89	237	Ala31Ala (gcc/gcT)	Rv0833	PE_PGRS13	PE-PGRS family protein PE_PGRS13
927110	0	A	SNP	G	65	35	97	100	100	Ser584Gly (agt/Ggt)	Rv0833	PE_PGRS13	PE-PGRS family protein PE_PGRS13
927385	0	A	SNP	G	106	44	149	99.34	151	Gly675Gly (gga/ggG)	Rv0833	PE_PGRS13	PE-PGRS family protein PE_PGRS13
927497	0	A	Del	GAP	94	44	128	81.66	169		Rv0833	PE_PGRS13	PE-PGRS family protein PE_PGRS13
927498	0	A	Del	GAP	94	44	128	75.41	183		Rv0833	PE_PGRS13	PE-PGRS family protein PE_PGRS13
927499	0	C	Del	GAP	94	44	128	82.63	167		Rv0833	PE_PGRS13	PE-PGRS family protein PE_PGRS13
927501	0	G	Del	GAP	93	44	127	75.27	182		Rv0833	PE_PGRS13	PE-PGRS family protein PE_PGRS13
927502	0	C	Del	GAP	93	44	127	85.09	161		Rv0833	PE_PGRS13	PE-PGRS family protein PE_PGRS13
927503	0	G	Del	GAP	92	44	127	75.98	179		Rv0833	PE_PGRS13	PE-PGRS family protein PE_PGRS13
927504	0	G	Del	GAP	94	44	129	77.53	178		Rv0833	PE_PGRS13	PE-PGRS family protein PE_PGRS13
927505	0	C	Del	GAP	94	44	129	85.71	161		Rv0833	PE_PGRS13	PE-PGRS family protein PE_PGRS13
928406	0	C	SNP	T	123	139	253	98.87	265	Gly694Arg (gga/Aga)	Rv0834c	PE_PGRS14	PE-PGRS family protein PE_PGRS14
931123	0	T	SNP	C	109	111	217	98.65	223	Tyr57Tyr (tat/taC)	Rv0835	lpqQ	lipoprotein LpqQ		phylo (not 4)
932280	0	T	SNP	C	129	103	228	100	232	_218Trp (tag/tGg)	Rv0836c	-	hypothetical protein
932774	0	C	SNP	T	114	105	211	95.63	229	Gly53Gly (ggg/ggA)	Rv0836c	-	hypothetical protein
934230	0	C	SNP	G	124	78	200	100	202
934611	0	G	SNP	T	116	133	244	100	249
936621	0	C	Del	GAP	92	128	217	89.8	245		Rv0840c	pip	proline iminopeptidase
936622	0	C	Del	GAP	92	128	217	90.91	242		Rv0840c	pip	proline iminopeptidase
936623	0	A	Del	GAP	92	128	217	90.91	242		Rv0840c	pip	proline iminopeptidase
941845	0	C	SNP	A	146	133	270	98.94	282	Ala219Glu (gcg/gAg)	Rv0845	-	sensor histidine kinase NarS
942616	0	C	SNP	A	88	103	188	100	191
945214	0	G	SNP	A	120	108	226	100	228	Gly93Ser (ggt/Agt)	Rv0848	cysK2	cysteine synthase CysK
945238	0	G	SNP	T	115	113	222	97.85	233	Ala101Ser (gcc/Tcc)	Rv0848	cysK2	cysteine synthase CysK
949535	0	T	SNP	C	108	129	233	100	237	Ala528Ala (gca/gcG)	Rv0853c	pdc	alpha-keto-acid decarboxylase
950116	0	C	SNP	G	132	124	250	99.61	257	Ala335Pro (gcg/Ccg)	Rv0853c	pdc	alpha-keto-acid decarboxylase
955524	0	A	SNP	G	124	124	247	100	248	Ser150Gly (agc/Ggc)	Rv0859	-	acyltransferase
957117	0	T	SNP	C	123	129	249	100	252	Asp275Asp (gat/gaC)	Rv0860	fadB	fatty oxidation protein FadB
957306	0	C	SNP	T	125	131	250	99.61	257	Ala338Ala (gcc/gcT)	Rv0860	fadB	fatty oxidation protein FadB
960367	0	A	SNP	G	123	111	233	99.57	235	Leu749Ser (ttg/tCg)	Rv0862c	-	hypothetical protein
964523	0	G	SNP	T	160	146	299	97.45	314	Pro338Gln (ccg/cAg)	Rv0867c	rpfA	resuscitation-promoting factor RpfA
964969	0	T	SNP	C	128	104	221	97.07	239	Ala189Ala (gca/gcG)	Rv0867c	rpfA	resuscitation-promoting factor RpfA
964978	1	G	Ins	G	104	78	182	78.11	183		Rv0867c	rpfA	resuscitation-promoting factor RpfA
964978	2	G	Ins	C	104	77	181	77.68	183		Rv0867c	rpfA	resuscitation-promoting factor RpfA
964978	3	G	Ins	G	105	78	183	78.54	183		Rv0867c	rpfA	resuscitation-promoting factor RpfA
964978	4	G	Ins	G	105	77	182	78.11	183		Rv0867c	rpfA	resuscitation-promoting factor RpfA
964978	5	G	Ins	G	105	78	183	78.54	183		Rv0867c	rpfA	resuscitation-promoting factor RpfA
964978	6	G	Ins	C	105	77	182	78.11	183		Rv0867c	rpfA	resuscitation-promoting factor RpfA
965788	0	G	SNP	A	86	106	189	98.46	195
968426	1	A	Ins	G	113	117	230	77.7	230		Rv0872c	PE_PGRS15	PE-PGRS family protein PE_PGRS15
968426	2	A	Ins	C	113	117	230	77.7	230		Rv0872c	PE_PGRS15	PE-PGRS family protein PE_PGRS15
968426	3	A	Ins	C	113	117	230	77.7	230		Rv0872c	PE_PGRS15	PE-PGRS family protein PE_PGRS15
968426	4	A	Ins	G	112	116	228	77.03	230		Rv0872c	PE_PGRS15	PE-PGRS family protein PE_PGRS15
968426	5	A	Ins	G	113	117	230	77.7	230		Rv0872c	PE_PGRS15	PE-PGRS family protein PE_PGRS15
968426	6	A	Ins	G	112	117	229	77.36	230		Rv0872c	PE_PGRS15	PE-PGRS family protein PE_PGRS15
968426	7	A	Ins	T	113	117	230	77.7	230		Rv0872c	PE_PGRS15	PE-PGRS family protein PE_PGRS15
968426	8	A	Ins	T	112	116	228	77.03	230		Rv0872c	PE_PGRS15	PE-PGRS family protein PE_PGRS15
968426	9	A	Ins	G	113	117	230	77.7	230		Rv0872c	PE_PGRS15	PE-PGRS family protein PE_PGRS15
969762	0	C	SNP	G	124	105	222	99.13	231	Gly161Gly (ggg/ggC)	Rv0872c	PE_PGRS15	PE-PGRS family protein PE_PGRS15
976624	0	G	SNP	T	105	125	229	96.23	239	Ala184Ser (gcg/Tcg)	Rv0877	-	hypothetical protein
976897	1	T	Ins	G	67	55	122	75.31	124		Rv0878c	PPE13	PPE family protein PPE13
979704	0	G	SNP	C	108	116	220	100	224	Gly115Arg (ggc/Cgc)	Rv0881	-	tRNA/rRNA methyltransferase
986463	0	G	SNP	C	125	120	240	100	245
990001	0	G	SNP	C	119	134	252	99.61	254	Pro866Ala (ccc/Gcc)	Rv0890c	-	HTH-type transcriptional regulator
991939	0	G	SNP	A	145	127	272	99.63	273	Arg220Cys (cgc/Tgc)	Rv0890c	-	HTH-type transcriptional regulator
993346	0	A	SNP	C	118	127	243	99.59	246	Val37Gly (gtt/gGt)	Rv0891c	-	hypothetical protein
996263	0	G	SNP	A	133	127	253	99.24	262	Thr11Thr (acc/acT)	Rv0893c	-	S-adenosylmethionine-dependentmethyltransferase
1002172	0	G	SNP	A	131	119	246	100	250	Arg82Trp (cgg/Tgg)	Rv0897c	-	oxidoreductase
1007198	0	A	SNP	G	133	159	290	100	292	Leu328Pro (ctg/cCg)	Rv0904c	accD3	acetyl-CoAcarboxylase carboxyl transferase subunit beta
1008460	0	C	SNP	T	149	148	292	99.66	298	Ser85Phe (tcc/tTc)	Rv0905	echA6	enoyl-CoA hydratase EchA6
1009500	0	C	SNP	T	104	114	214	100	218	Pro186Leu (ccg/cTg)	Rv0906	-	hypothetical protein
1010204	1	C	Ins	G	89	130	219	96.48	219		Rv0907	-	hypothetical protein
1012815	0	C	SNP	G	162	144	302	100	306	Ala362Gly (gcc/gGc)	Rv0908	ctpE	metal cation transporter ATPase E
1023911	0	C	SNP	G	157	100	249	98.85	260
1024346	0	A	SNP	G	131	141	266	99.63	273	Ser46Gly (agt/Ggt)	Rv0918	-	hypothetical protein
1025106	0	T	SNP	C	113	153	265	100	266	Phe141Phe (ttt/ttC)	Rv0919	-	GCN5-like N-acetyltransferase
1026482	0	G	SNP	A	103	121	219	98.68	227	Pro112Leu (ccc/cTc)	Rv0920c	-	transposase
1029586	0	G	SNP	A	133	107	235	100	240	Pro331Leu (ccc/cTc)	Rv0923c	-	hypothetical protein
1034381	0	G	SNP	A	129	98	219	99.56	228	Ala84Val (gct/gTt)	Rv0927c	-	oxidoreductase
1035586	0	C	SNP	T	107	100	201	97.18	213	Asn228Asn (aac/aaT)	Rv0928	pstS3	phosphate ABC transporter substrate-binding lipoprotein PstS
1037012	0	T	SNP	C	143	120	259	100	263	Met5Thr (atg/aCg)	Rv0930	pstA1	phosphate ABC transporter permease PstA
1037911	0	C	SNP	T	112	115	225	100	227	Arg305_ (cga/Tga)	Rv0930	pstA1	phosphate ABC transporter permease PstA
1044064	0	G	SNP	A	120	82	200	99.51	203	Ala256Thr (gcg/Acg)	Rv0935	pstC1	phosphate ABC transporter permease PstC
1047165	0	T	SNP	C	95	115	203	100	210	Cys344Arg (tgc/Cgc)	Rv0938	ligD	multifunctional non-homologous end joining DNA repair protein/ATP dependent DNA ligase LigD
1054784	0	C	SNP	G	117	127	241	99.59	245	Arg180Gly (cgc/Ggc)	Rv0945	-	oxidoreductase
1065835	0	C	Del	GAP	96	97	186	92.34	209		Rv0954	-	transmembrane protein
1065836	0	A	Del	GAP	96	97	186	94.15	205		Rv0954	-	transmembrane protein
1065837	0	G	Del	GAP	96	97	186	95.54	202		Rv0954	-	transmembrane protein
1065838	0	C	Del	GAP	96	97	186	96.02	201		Rv0954	-	transmembrane protein
1065839	0	C	Del	GAP	96	97	186	96.02	201		Rv0954	-	transmembrane protein
1065840	0	C	Del	GAP	96	97	186	97.97	197		Rv0954	-	transmembrane protein
1065841	0	C	Del	GAP	96	97	186	98.47	196		Rv0954	-	transmembrane protein
1065842	0	C	Del	GAP	96	97	186	97.97	197		Rv0954	-	transmembrane protein
1065843	0	G	Del	GAP	96	97	186	97.97	197		Rv0954	-	transmembrane protein
1065844	0	G	Del	GAP	96	97	186	97.97	197		Rv0954	-	transmembrane protein
1065845	0	C	Del	GAP	96	97	186	97.97	197		Rv0954	-	transmembrane protein
1065846	0	C	Del	GAP	96	97	186	97.97	197		Rv0954	-	transmembrane protein
1068151	0	T	SNP	C	108	110	218	100	218	His197His (cat/caC)	Rv0956	purN	phosphoribosylglycinamide formyltransferase PurN
1068432	0	A	SNP	G	110	126	232	100	236	Pro76Pro (cca/ccG)	Rv0957	purH	bifunctionalphosphoribosylaminoimidazolecarboxamide formyltransferase/inosinemonophosphate cyclohydrolase
1070702	0	T	SNP	C	136	104	235	100	240	Ser274Pro (tcc/Ccc)	Rv0958	-	magnesium chelatase
1071349	0	G	SNP	C	136	105	239	99.59	242	Gly32Ala (ggc/gCc)	Rv0959	-	hypothetical protein
1074558	0	G	SNP	A	120	109	223	100	229	Pro186Leu (ccc/cTc)	Rv0962c	lprP	lipoprotein LprP
1075279	0	T	SNP	C	134	106	234	100	240
1076309	0	G	SNP	T	129	120	246	100	249	Pro124Thr (cct/Act)	Rv0964c	-	hypothetical protein
1077312	0	A	SNP	G	127	115	232	99.59	243	Val175Ala (gtg/gCg)	Rv0966c	-	hypothetical protein
1077541	0	G	SNP	T	134	122	254	99.22	258	Arg99Ser (cgc/Agc)	Rv0966c	-	hypothetical protein
1079927	0	C	SNP	A	124	149	272	100	273	Thr395Thr (acc/acA)	Rv0969	ctpV	copper-exporting ATPase
1080192	0	G	SNP	A	128	116	239	98.39	248	Asp484Asn (gat/Aat)	Rv0969	ctpV	copper-exporting ATPase
1081681	0	T	SNP	C	137	115	250	100	252	Val210Val (gtt/gtC)	Rv0970	-	integral membrane protein
1084283	0	C	SNP	A	129	120	245	96.89	257	Gly490Cys (ggc/Tgc)	Rv0973c	accA2	acetyl-/propionyl-CoA carboxylase subunit alpha
1087193	0	G	SNP	C	102	124	224	100	226	Asn51Lys (aac/aaG)	Rv0974c	accD2	acetyl-/propionyl-CoA carboxylase subunit beta
1090188	1	A	Ins	G	107	129	236	95.93	236
1093406	0	A	SNP	G	101	122	219	99.55	224	Val317Val (gtt/gtC)	Rv0978c	PE_PGRS17	PE-PGRS family protein PE_PGRS17
1095490	0	A	SNP	G	62	115	174	99.44	178	Val321Ala (gtc/gCc)	Rv0980c	PE_PGRS18	PE-PGRS family protein PE_PGRS18
1095644	0	C	SNP	T	17	75	89	98.92	93	Ala270Thr (gcg/Acg)	Rv0980c	PE_PGRS18	PE-PGRS family protein PE_PGRS18
1095678	0	A	SNP	G	32	54	83	100	86	Gly258Gly (ggt/ggC)	Rv0980c	PE_PGRS18	PE-PGRS family protein PE_PGRS18
1095981	0	A	SNP	C	155	125	278	99.64	281	Gly157Gly (ggt/ggG)	Rv0980c	PE_PGRS18	PE-PGRS family protein PE_PGRS18
1096323	0	G	SNP	T	110	121	230	97.88	236	His43Gln (cac/caA)	Rv0980c	PE_PGRS18	PE-PGRS family protein PE_PGRS18
1096633	0	T	SNP	G	103	103	206	100	206
1097220	0	C	SNP	T	107	135	237	99.18	244	Ser133Ser (tcc/tcT)	Rv0981	mprA	two-component response regulator MrpA
1098523	0	T	SNP	A	132	119	247	99.21	253	Leu339His (ctt/cAt)	Rv0982	mprB	two component histidine-protein kinase/phosphatase MprB
1099058	0	G	SNP	A	109	101	206	99.53	211
1100234	0	T	SNP	C	128	140	265	99.63	269	Leu390Pro (ctg/cCg)	Rv0983	pepD	serine protease PepD
1104690	0	T	SNP	G	135	120	250	100	255	Phe717Val (ttc/Gtc)	Rv0987	-	adhesion component ABC transporter permease
1106099	0	C	SNP	T	123	102	223	99.12	227	Ile328Ile (atc/atT)	Rv0988	-	hypothetical protein
1106422	0	T	SNP	C	125	100	224	99.56	226	Ile321Val (ata/Gta)	Rv0989c	grcC2	polyprenyl-diphosphate synthase GrcC
1107940	0	A	SNP	C	113	143	250	100	256	Ser54Ala (tcc/Gcc)	Rv0990c	-	hypothetical protein
1109975	0	A	SNP	G	115	121	234	100	236	Gln235Arg (cag/cGg)	Rv0993	galU	UTP--glucose-1-phosphate uridylyltransferase
1110721	0	T	SNP	C	149	155	290	99.67	305	Arg151Arg (cgt/cgC)	Rv0994	moeA1	molybdopterin molybdenumtransferase 1
1111852	0	G	SNP	T	92	117	207	98.58	212	Asp81Tyr (gat/Tat)	Rv0995	rimJ	ribosomal-protein-alanine acetyltransferase RimJ
1113733	0	C	SNP	A	112	107	217	97.33	225
1121674	0	T	Del	GAP	95	81	170	76.19	231		Rv1004c	-	membrane protein
1121675	0	G	Del	GAP	95	81	170	76.86	229		Rv1004c	-	membrane protein
1121676	0	C	Del	GAP	95	81	170	77.88	226		Rv1004c	-	membrane protein
1121677	0	C	Del	GAP	95	80	170	77.78	225		Rv1004c	-	membrane protein
1121678	0	C	Del	GAP	95	80	170	77.78	225		Rv1004c	-	membrane protein
1126889	0	G	SNP	C	117	138	250	100	255	Arg39Gly (cgc/Ggc)	Rv1007c	metS	methionine--tRNA ligase
1127648	0	C	SNP	A	131	123	253	100	254	Thr187Asn (acc/aAc)	Rv1008	tatD	deoxyribonuclease TatD
1127874	0	G	SNP	C	116	144	260	97.74	266	Met262Ile (atg/atC)	Rv1008	tatD	deoxyribonuclease TatD
1139089	0	G	SNP	C	106	110	215	98.63	219	Thr41Thr (acg/acC)	Rv1020	mfd	transcription-repair coupling factor
1144409	0	T	SNP	G	94	112	205	98.1	210	Ile225Ser (atc/aGc)	Rv1022	lpqU	lipoprotein LpqU
1144585	0	A	SNP	G	120	98	216	99.09	220	Arg8Gly (agg/Ggg)	Rv1023	eno	enolase
1148259	0	A	SNP	G	104	97	200	97.57	206
1149551	0	C	SNP	T	135	129	264	100	264	Glu712Glu (gag/gaA)	Rv1028c	kdpD	sensor protein KdpD
1150585	0	G	SNP	A	136	146	271	99.65	283	Pro368Ser (ccc/Tcc)	Rv1028c	kdpD	sensor protein KdpD
1151054	0	C	SNP	G	119	127	242	99.6	247	Ser211Ser (tcg/tcC)	Rv1028c	kdpD	sensor protein KdpD
1152805	0	T	SNP	A	112	103	214	100	215	Leu265Gln (ctg/cAg)	Rv1029	kdpA	potassium-transporting ATPase subunit A
1152863	0	A	SNP	G	108	118	224	100	226	Gln284Gln (caa/caG)	Rv1029	kdpA	potassium-transporting ATPase subunit A
1153388	0	C	SNP	T	94	110	198	98.55	207	Asn459Asn (aac/aaT)	Rv1029	kdpA	potassium-transporting ATPase subunit A
1158901	0	A	SNP	C	123	104	223	97.84	232
1160770	0	T	SNP	A	126	107	231	100	233	Gln20Leu (cag/cTg)	Rv1037c	esxI	ESAT-6 like protein EsxI
1163134	0	T	SNP	C	102	113	215	100	215	Gly81Gly (gga/ggG)	Rv1040c	PE8	PE family protein PE8
1164336	0	G	SNP	A	99	128	225	99.13	229
1164571	0	A	SNP	G	100	108	204	100	208
1165521	1	T	Ins	A	93	100	193	96.98	193
1168551	0	A	SNP	G	108	125	232	97.9	238	Arg293Arg (aga/agG)	Rv1045	-	hypothetical protein
1168715	1	C	Ins	T	111	106	217	97.31	217
1172156	0	C	SNP	A	104	90	190	97.98	198
1173750	0	G	SNP	T	126	142	267	99.63	269	Ala290Ala (gcg/gcT)	Rv1050	-	oxidoreductase
1177184	0	C	SNP	A	98	85	178	100	183
1178116	0	T	SNP	C	122	133	252	100	255	Thr163Thr (act/acC)	Rv1056	-	hypothetical protein
1187615	0	C	SNP	T	112	112	223	98.68	227	His61Tyr (cac/Tac)	Rv1065	-	hypothetical protein
1188985	0	G	SNP	A	100	88	178	95.43	197	Gly480Gly (ggc/ggT)	Rv1067c	PE_PGRS19	PE-PGRS family protein PE_PGRS19
1189197	0	C	Del	GAP	57	99	153	86.19	181		Rv1067c	PE_PGRS19	PE-PGRS family protein PE_PGRS19
1189198	0	G	Del	GAP	57	99	153	86.67	180		Rv1067c	PE_PGRS19	PE-PGRS family protein PE_PGRS19
1189199	0	C	Del	GAP	57	99	153	86.67	180		Rv1067c	PE_PGRS19	PE-PGRS family protein PE_PGRS19
1189200	0	C	Del	GAP	57	99	153	86.67	180		Rv1067c	PE_PGRS19	PE-PGRS family protein PE_PGRS19
1189201	0	G	Del	GAP	57	99	153	88.14	177		Rv1067c	PE_PGRS19	PE-PGRS family protein PE_PGRS19
1189202	0	T	Del	GAP	57	99	153	95.12	164		Rv1067c	PE_PGRS19	PE-PGRS family protein PE_PGRS19
1190093	0	A	SNP	C	137	85	221	93.67	237	Leu111Trp (ttg/tGg)	Rv1067c	PE_PGRS19	PE-PGRS family protein PE_PGRS19
1191497	0	T	SNP	A	11	4	15	75	20	Thr218Ser (acg/Tcg)	Rv1068c	PE_PGRS20	PE-PGRS family protein PE_PGRS20
1191741	0	G	SNP	A	118	43	157	83.85	192	Tyr136Tyr (tac/taT)	Rv1068c	PE_PGRS20	PE-PGRS family protein PE_PGRS20
1193463	0	T	SNP	A	106	120	221	97.84	231	Thr271Ser (acc/Tcc)	Rv1069c	-	hypothetical protein
1200418	0	A	SNP	G	88	128	214	100	216
1211369	0	A	SNP	C	110	121	225	99.14	233	Ser259Arg (agc/Cgc)	Rv1086	-	(2Z,6E)-farnesyl diphosphate synthase
1212087	0	G	SNP	A	5	11	14	88.89	18	Gly176Gly (ggg/ggA)	Rv1087	PE_PGRS21	PE-PGRS family protein PE_PGRS21
1212351	0	T	Del	GAP	52	74	126	96.92	130		Rv1087	PE_PGRS21	PE-PGRS family protein PE_PGRS21
1212352	0	G	Del	GAP	52	74	126	96.92	130		Rv1087	PE_PGRS21	PE-PGRS family protein PE_PGRS21
1212353	0	T	Del	GAP	52	74	126	97.67	129		Rv1087	PE_PGRS21	PE-PGRS family protein PE_PGRS21
1212354	0	C	Del	GAP	52	74	126	94.74	133		Rv1087	PE_PGRS21	PE-PGRS family protein PE_PGRS21
1212355	0	G	Del	GAP	52	74	126	94.74	133		Rv1087	PE_PGRS21	PE-PGRS family protein PE_PGRS21
1212356	0	G	Del	GAP	52	74	126	94.74	133		Rv1087	PE_PGRS21	PE-PGRS family protein PE_PGRS21
1212357	0	C	Del	GAP	52	74	126	94.74	133		Rv1087	PE_PGRS21	PE-PGRS family protein PE_PGRS21
1212358	0	G	Del	GAP	52	74	126	94.74	133		Rv1087	PE_PGRS21	PE-PGRS family protein PE_PGRS21
1212359	0	G	Del	GAP	52	74	126	94.74	133		Rv1087	PE_PGRS21	PE-PGRS family protein PE_PGRS21
1212360	0	T	Del	GAP	52	74	126	96.92	130		Rv1087	PE_PGRS21	PE-PGRS family protein PE_PGRS21
1212361	0	G	Del	GAP	52	74	126	95.45	132		Rv1087	PE_PGRS21	PE-PGRS family protein PE_PGRS21
1212362	0	C	Del	GAP	52	74	126	95.45	132		Rv1087	PE_PGRS21	PE-PGRS family protein PE_PGRS21
1212825	0	T	SNP	C	24	79	102	95.37	108	Gly422Gly (ggt/ggC)	Rv1087	PE_PGRS21	PE-PGRS family protein PE_PGRS21
1212827	0	T	SNP	G	24	79	103	94.5	109	Val423Gly (gtc/gGc)	Rv1087	PE_PGRS21	PE-PGRS family protein PE_PGRS21
1212834	0	T	SNP	G	27	86	113	97.41	116	Gly425Gly (ggt/ggG)	Rv1087	PE_PGRS21	PE-PGRS family protein PE_PGRS21
1212837	0	T	SNP	C	31	91	118	99.19	123	Ala426Ala (gct/gcC)	Rv1087	PE_PGRS21	PE-PGRS family protein PE_PGRS21
1212971	0	T	SNP	C	127	72	194	100	199	Val471Ala (gtc/gCc)	Rv1087	PE_PGRS21	PE-PGRS family protein PE_PGRS21
1215105	0	T	Del	GAP	103	121	222	98.25	228
1219904	0	C	SNP	T	97	105	198	97.58	207	Val95Met (gtg/Atg)	Rv1092c	coaA	pantothenate kinase
1220680	0	T	SNP	C	127	102	229	100	229	Val36Ala (gta/gCa)	Rv1093	glyA1	serine hydroxymethyltransferase
1224367	0	T	SNP	C	93	80	165	100	173
1227830	0	G	SNP	T	120	80	198	99.5	201	Thr285Thr (acc/acA)	Rv1099c	glpX	fructose 1,6-bisphosphatase
1230778	0	G	SNP	A	105	125	224	99.57	231	Thr65Ile (acc/aTc)	Rv1102c	mazF3	mRNA interferase MazF3
1236433	0	A	SNP	C	120	119	239	99.58	240	Glu83Asp (gaa/gaC)	Rv1110	lytB2	4-hydroxy-3-methylbut-2-enyl diphosphate reductase
1240744	0	C	SNP	A	121	132	247	100	253	Asn186Lys (aac/aaA)	Rv1115	-	hypothetical protein
1241572	0	A	SNP	G	104	144	246	100	248
1247391	0	A	SNP	C	123	125	242	99.6	249	Ser89Arg (agc/Cgc)	Rv1124	ephC	epoxide hydrolase EphC
1248382	0	A	SNP	G	128	131	255	100	259	Ser101Gly (agc/Ggc)	Rv1125	-	hypothetical protein
1248936	0	G	SNP	C	126	118	242	100	244	Pro285Pro (ccg/ccC)	Rv1125	-	hypothetical protein
1248978	0	T	SNP	C	125	136	259	100	261	Ala299Ala (gct/gcC)	Rv1125	-	hypothetical protein
1250340	0	A	SNP	G	122	131	253	100	253	Ala355Ala (gct/gcC)	Rv1127c	ppdK	pyruvate, phosphate dikinase PpdK
1251199	0	C	SNP	T	98	101	197	100	199	Gly69Glu (gga/gAa)	Rv1127c	ppdK	pyruvate, phosphate dikinase PpdK
1252164	0	T	SNP	C	131	110	238	99.59	242	Glu270Gly (gaa/gGa)	Rv1128c	-	hypothetical protein
1254562	0	A	SNP	G	114	115	224	100	229	Asp3Gly (gat/gGt)	Rv1130	prpD	methylcitrate dehydratase PrpD
1262859	0	C	SNP	T	135	109	237	96.83	252	Gly424Ser (ggc/Agc)	Rv1135c	PPE16	PPE family protein PPE16
1265828	0	G	SNP	A	124	104	226	100	228	Leu221Leu (ctg/Ttg)	Rv1138c	-	oxidoreductase
1269028	0	G	SNP	C	94	111	202	97.62	210
1271187	0	C	SNP	G	128	127	253	99.22	257	Thr11Ser (acc/aGc)	Rv1144	-	oxidoreductase
1273250	1	G	Ins	A	139	123	262	98.87	262		Rv1145	-	transmembrane transport protein
1275957	0	T	SNP	C	128	109	232	99.58	238
1276432	0	C	SNP	T	111	103	212	99.53	215	Lys439Lys (aag/aaA)	Rv1148c	-	hypothetical protein
1276588	0	C	SNP	G	135	109	241	100	244	Ala387Ala (gcg/gcC)	Rv1148c	-	hypothetical protein
1276938	0	G	SNP	C	73	120	192	96.5	200	Leu271Val (ctc/Gtc)	Rv1148c	-	hypothetical protein
1277865	0	T	SNP	G	90	102	191	93.2	206
1277869	1	G	Ins	T	96	100	196	97.03	196
1281118	0	T	SNP	C	123	103	225	100	226	Thr123Ala (acg/Gcg)	Rv1154c	-	hypothetical protein
1281771	0	T	SNP	C	113	122	234	99.58	236	Ser115Pro (tcg/Ccg)	Rv1155	-	pyridoxine/pyridoxamine 5'-phosphate oxidase
1281984	0	G	SNP	A	102	107	205	100	209
1287372	0	G	SNP	C	116	124	237	99.59	241	Leu15Leu (ctg/ctC)	Rv1161	narG	nitrate reductase subunit alpha
1292102	0	A	SNP	G	114	129	239	99.59	244	Pro346Pro (cca/ccG)	Rv1162	narH	nitrate reductase subunit beta
1306259	0	A	SNP	G	139	108	244	100	247	Ala656Ala (gct/gcC)	Rv1175c	fadH	NADPH dependent 2,4-dienoyl-CoA reductase FadH
1307598	0	C	SNP	G	139	124	259	100	263	Cys210Ser (tgc/tCc)	Rv1175c	fadH	NADPH dependent 2,4-dienoyl-CoA reductase FadH
1308317	0	T	SNP	C	137	111	246	100	248	His159Arg (cat/cGt)	Rv1176c	-	hypothetical protein
1310667	0	T	SNP	C	147	131	276	98.93	281	His878Arg (cac/cGc)	Rv1179c	-	hypothetical protein
1313337	1	A	Ins	G	34	69	103	94.5	103
1313338	0	A	SNP	C	31	67	97	100	98
1315191	0	A	SNP	C	127	110	236	100	237	_489Tyr (taa/taC)	Rv1180	pks3	polyketide beta-ketoacyl synthase
1315884	0	G	SNP	A	126	145	265	100	271	Ala217Ala (gcg/gcA)	Rv1181	pks4	polyketide beta-ketoacyl synthase
1325650	0	G	SNP	A	121	118	235	99.58	240
1327890	0	G	SNP	A	131	114	239	100	245	Asp472Asp (gac/gaT)	Rv1186c	-	hypothetical protein
1328687	0	G	SNP	C	125	125	249	100	250	Pro207Ala (ccc/Gcc)	Rv1186c	-	hypothetical protein
1334933	0	T	SNP	C	89	108	192	97.52	202	Leu3Leu (ttg/Ctg)	Rv1192	-	hypothetical protein
1339774	0	C	SNP	G	133	95	227	99.13	230	Gly142Gly (ggc/ggG)	Rv1196	PPE18	PPE family protein PPE18
1339823	0	A	SNP	G	137	120	253	99.23	259	Thr159Ala (acg/Gcg)	Rv1196	PPE18	PPE family protein PPE18
1339894	0	C	SNP	T	123	143	263	100	266	Leu182Leu (ctc/ctT)	Rv1196	PPE18	PPE family protein PPE18
1339905	0	C	SNP	T	128	144	265	99.63	273	Ala186Val (gcc/gTc)	Rv1196	PPE18	PPE family protein PPE18
1340500	0	G	SNP	T	102	133	227	98.74	238	Met384Ile (atg/atT)	Rv1196	PPE18	PPE family protein PPE18
1340784	0	T	SNP	C	128	106	227	97.91	239	Gly42Gly (ggt/ggC)	Rv1197	esxK	ESAT-6 like protein EsxK
1341295	0	A	SNP	G	112	128	240	99.59	241
1345016	0	C	SNP	T	121	115	227	99.58	237	Ala52Thr (gcc/Acc)	Rv1201c	dapD	2,3,4,5-tetrahydropyridine-2,6-dicarboxylate N-succinyltransferase
1351172	0	A	SNP	G	121	111	226	100	232
1360209	0	T	SNP	C	113	108	217	100	221	Ala531Ala (gca/gcG)	Rv1217c	-	tetronasin ABC transporter integral membrane protein
1361190	0	G	SNP	A	146	145	286	99.66	292	Ser204Ser (agc/agT)	Rv1217c	-	tetronasin ABC transporter integral membrane protein
1362006	0	T	SNP	C	90	117	202	99.52	208	Gln243Arg (caa/cGa)	Rv1218c	-	tetronasin ABC transporter ATP-binding protein
1365837	1	C	Ins	G	122	129	251	93.31	251
1365837	2	C	Ins	G	122	128	250	92.94	250
1367484	0	T	SNP	G	105	111	215	99.08	218	Trp8Gly (tgg/Ggg)	Rv1224	tatB	Sec-independent protein translocase protein TatB
1371470	0	G	SNP	A	86	117	200	100	203	Arg184His (cgt/cAt)	Rv1228	lpqX	lipoprotein LpqX
1374065	0	T	SNP	C	137	137	270	100	274	Ser45Gly (agc/Ggc)	Rv1230c	-	membrane protein
1375724	0	A	SNP	C	112	129	238	100	241	Cys149Gly (tgc/Ggc)	Rv1232c	-	hypothetical protein
1377568	0	A	SNP	G	127	130	252	100	257	Val15Val (gta/gtG)	Rv1235	lpqY	trehalose ABC transporter substrate-binding lipoprotein LpqY
1382628	0	T	SNP	C	126	89	214	100	215	Lys139Glu (aaa/Gaa)	Rv1239c	corA	magnesium and cobalt transport transmembrane protein CorA
1386011	0	C	Del	GAP	135	144	275	90.88	307		Rv1243c	PE_PGRS23	PE-PGRS family protein PE_PGRS23
1390763	0	C	SNP	T	105	128	231	100	233	Val764Met (gtg/Atg)	Rv1248c	-	multifunctional 2-oxoglutarate dehydrogenase E1 component /2-oxoglutarate dehydrogenase dihydrolipoyllysine-residue succinyltransferase
1393626	0	A	SNP	G	135	107	236	100	242	Leu119Leu (ctt/ctC)	Rv1249c	-	membrane protein
1396618	0	C	SNP	A	118	124	239	100	242	Glu875_ (gag/Tag)	Rv1251c	-	hypothetical protein
1396922	0	T	SNP	C	137	137	272	99.64	275	Thr773Thr (aca/acG)	Rv1251c	-	hypothetical protein
1401033	0	C	SNP	T	85	125	207	99.06	212	Ser355Leu (tcg/tTg)	Rv1253	deaD	ATP-dependent RNA helicase DeaD
1402587	0	C	SNP	G	98	117	212	97.29	221	Ala310Ala (gcc/gcG)	Rv1254	-	acyltransferase
1411210	0	T	SNP	G	133	107	237	100	240	Val260Val (gtt/gtG)	Rv1263	amiB2	amidase AmiB
1413148	0	C	SNP	T	94	105	184	100	199
1414021	0	C	SNP	T	100	123	222	100	223	Arg607Gln (cgg/cAg)	Rv1266c	pknH	serine/threonine-protein kinase PknH
1416902	0	A	Del	GAP	114	114	224	99.56	229		Rv1267c	embR	transcriptional regulator EmbR
1422666	0	C	SNP	T	116	126	242	99.59	243	Gly462Glu (ggg/gAg)	Rv1273c	-	drug ABC transporter ATP-binding protein
1422667	0	C	SNP	T	117	126	242	99.59	244	Gly462Arg (ggg/Agg)	Rv1273c	-	drug ABC transporter ATP-binding protein
1428260	0	G	SNP	A	153	131	277	97.93	290	Ala283Thr (gcc/Acc)	Rv1278	-	hypothetical protein
1440090	0	C	SNP	T	115	103	211	100	218	Thr395Ile (acc/aTc)	Rv1286	-	bifunctional sulfate adenyltransferase subunit 1 CysN/adenylylsulfate kinase CysC
1440469	0	C	SNP	G	105	136	239	99.59	242	Pro521Pro (ccc/ccG)	Rv1286	-	bifunctional sulfate adenyltransferase subunit 1 CysN/adenylylsulfate kinase CysC
1441545	0	G	SNP	A	10	16	26	100	26	Ala66Ala (gcg/gcA)	Rv1288	-	hypothetical protein
1441576	0	T	SNP	C	4	5	8	100	9	Leu77Leu (ttg/Ctg)	Rv1288	-	hypothetical protein
1441579	0	A	SNP	T	4	8	12	100	12	Asn78Tyr (aat/Tat)	Rv1288	-	hypothetical protein
1441582	0	T	SNP	C	7	13	20	100	20	Trp79Arg (tgg/Cgg)	Rv1288	-	hypothetical protein
1445781	0	A	SNP	G	87	120	204	100	207	Ala18Ala (gct/gcC)	Rv1291c	-	hypothetical protein
1450316	0	C	SNP	T	120	84	203	99.03	206	Ala314Ala (gcc/gcT)	Rv1294	thrA	homoserine dehydrogenase
1457144	0	C	SNP	T	93	129	219	100	222	Arg194Cys (cgc/Tgc)	Rv1300	hemK	release factor glutamine methyltransferase
1463409	0	G	SNP	C	121	98	219	97.77	224	Gly61Ala (gga/gCa)	Rv1308	atpA	ATP synthase subunit alpha
1468492	0	C	SNP	A	135	136	269	99.27	273	Leu338Leu (ctg/ctT)	Rv1313c	-	insertion sequence element IS1557 transposase
1471659	0	C	SNP	T	111	106	216	100	217
1478357	0	G	SNP	T	129	93	220	100	222	Pro254Pro (ccc/ccA)	Rv1317c	alkA	bifunctional regulatory protein/DNA repair enzyme AlkA
1479085	0	T	SNP	C	148	126	273	99.64	275	Ile12Val (atc/Gtc)	Rv1317c	alkA	bifunctional regulatory protein/DNA repair enzyme AlkA
1480945	0	C	SNP	G	197	231	423	99.07	432	Thr519Thr (acg/acC)	Rv1319c	-	adenylate cyclase
1480948	0	C	SNP	T	200	228	420	99.3	431	Glu518Glu (gag/gaA)	Rv1319c	-	adenylate cyclase
1481185	0	A	SNP	C	249	224	467	99.37	476	Asp439Glu (gat/gaG)	Rv1319c	-	adenylate cyclase
1481563	0	C	SNP	T	199	240	436	99.55	441	Glu313Glu (gag/gaA)	Rv1319c	-	adenylate cyclase
1482627	0	T	SNP	C	101	103	201	100	204	Thr531Ala (acg/Gcg)	Rv1320c	-	adenylate cyclase
1484708	0	A	SNP	C	118	125	239	100	243	Ser144Arg (agc/Cgc)	Rv1321	-	endonuclease NucS
1489142	0	C	SNP	T	84	141	209	97.4	231	Gly275Asp (ggc/gAc)	Rv1325c	PE_PGRS24	PE-PGRS family protein PE_PGRS24
1490905	0	A	SNP	G	120	112	229	100	232	Ser470Pro (tct/Cct)	Rv1326c	glgB	1,4-alpha-glucan branching protein
1493001	0	G	SNP	A	105	107	209	97.7	217	Thr475Thr (acc/acT)	Rv1327c	glgE	alpha-1,4-glucan:maltose-1-phosphate maltosyltransferase
1495836	0	G	SNP	A	99	124	214	99.11	225	Val425Met (gtg/Atg)	Rv1328	glgP	glycogen phosphorylase
1498951	0	G	SNP	T	129	116	243	99.59	246	Thr80Lys (acg/aAg)	Rv1329c	dinG	ATP-dependent helicase DinG
1499213	0	T	Del	GAP	106	100	205	98.56	209		Rv1330c	pncB1	nicotinic acid phosphoribosyltransferase PncB1
1499214	0	C	Del	GAP	106	100	205	99.52	207		Rv1330c	pncB1	nicotinic acid phosphoribosyltransferase PncB1
1499215	0	A	Del	GAP	106	101	206	100	207		Rv1330c	pncB1	nicotinic acid phosphoribosyltransferase PncB1
1499216	0	G	Del	GAP	106	101	206	100	207		Rv1330c	pncB1	nicotinic acid phosphoribosyltransferase PncB1
1499217	0	G	Del	GAP	106	101	206	100	207		Rv1330c	pncB1	nicotinic acid phosphoribosyltransferase PncB1
1499218	0	C	Del	GAP	106	101	206	100	207		Rv1330c	pncB1	nicotinic acid phosphoribosyltransferase PncB1
1499219	0	C	Del	GAP	106	101	206	100	207		Rv1330c	pncB1	nicotinic acid phosphoribosyltransferase PncB1
1499220	0	G	Del	GAP	106	101	206	100	207		Rv1330c	pncB1	nicotinic acid phosphoribosyltransferase PncB1
1499221	0	G	SNP	A	105	100	205	99.51	206	Pro447Ser (ccg/Tcg)	Rv1330c	pncB1	nicotinic acid phosphoribosyltransferase PncB1
1499274	0	C	SNP	G	124	110	232	99.57	235	Gly429Ala (ggc/gCc)	Rv1330c	pncB1	nicotinic acid phosphoribosyltransferase PncB1
1500581	0	G	SNP	T	97	116	210	98.16	217
1501700	0	G	SNP	A	124	106	226	98.29	234	Val34Val (gtg/gtA)	Rv1333	-	hydrolase
1503859	0	G	Del	GAP	100	116	216	96.43	224		Rv1336	cysM	O-phosphoserine sulfhydrylase
1513189	0	C	SNP	T	112	111	221	99.11	225	Ala48Val (gct/gTt)	Rv1348	irtA	iron ABC transporter ATP-binding protein/permease IrtA
1526650	0	G	SNP	A	138	133	270	96.44	281	Thr13Thr (acg/acA)	Rv1358	-	transcriptional regulator
1526819	0	C	SNP	A	138	132	268	99.63	271	Arg70Arg (cgg/Agg)	Rv1358	-	transcriptional regulator
1533241	0	G	SNP	C	139	128	261	91.44	292	Thr131Thr (acc/acG)	Rv1361c	PPE19	PPE family protein PPE19
1533583	0	G	SNP	A	111	141	246	98.44	256	Tyr17Tyr (tac/taT)	Rv1361c	PPE19	PPE family protein PPE19
1533624	0	A	SNP	C	104	142	242	98.01	251	Phe4Val (ttc/Gtc)	Rv1361c	PPE19	PPE family protein PPE19
1534551	0	C	SNP	T	122	113	230	98.74	238	Glu20Glu (gag/gaA)	Rv1362c	-	membrane protein
1536251	0	G	SNP	T	134	152	280	100	286	Ala465Glu (gcg/gAg)	Rv1364c	-	sigma factor regulatory protein
1540141	0	T	SNP	C	115	111	224	99.12	228	Ile169Val (atc/Gtc)	Rv1367c	-	hypothetical protein
1540484	0	C	SNP	G	101	121	220	99.55	223	Leu54Leu (ctg/ctC)	Rv1367c	-	hypothetical protein
1544255	0	C	SNP	T	125	102	222	99.56	228	Arg299Arg (cgc/cgT)	Rv1371	-	membrane protein
1546703	0	C	SNP	T	127	118	240	98.79	248	Pro231Leu (ccg/cTg)	Rv1373	-	glycolipid sulfotransferase
1547125	0	T	SNP	C	115	110	222	100	225	Thr136Ala (aca/Gca)	Rv1374c	-	hypothetical protein
1552547	0	G	SNP	A	129	143	269	100	272	Arg37Trp (cgg/Tgg)	Rv1378c	-	hypothetical protein
1554216	0	C	SNP	T	99	108	201	96.28	215	Pro10Leu (ccc/cTc)	Rv1381	pyrC	dihydroorotase
1563717	0	C	SNP	T	114	165	275	99.29	281	Val8Val (gtc/gtT)	Rv1388	mihF	integration host factor MihF
1570566	0	C	SNP	A	119	114	230	99.15	235	Arg135Leu (cgg/cTg)	Rv1394c	cyp132	cytochrome P450 Cyp132
1573660	0	T	SNP	G	107	112	217	99.55	220	Arg66Ser (aga/agC)	Rv1396c	PE_PGRS25	PE-PGRS family protein PE_PGRS25
1588899	0	G	SNP	T	107	122	226	100	229	Ala111Ala (gcg/gcT)	Rv1412	ribC	riboflavin synthase
1593331	0	G	SNP	A	106	136	237	99.18	244
1595342	0	T	SNP	C	113	131	238	99.59	245	Val434Ala (gtg/gCg)	Rv1420	uvrC	excinuclease ABC subunit UvrC
1599557	0	C	SNP	G	126	108	228	99.57	235	Arg33Thr (agg/aCg)	Rv1424c	-	membrane protein
1608276	0	A	SNP	C	118	116	231	99.57	235	Asn65Thr (aac/aCc)	Rv1431	-	hypothetical protein
1609840	0	A	SNP	G	150	126	272	100	276	Pro586Pro (cca/ccG)	Rv1431	-	hypothetical protein
1612624	1	T	Ins	A	90	76	166	78.67	166		Rv1435c	-	hypothetical protein
1612624	2	T	Ins	T	90	76	166	78.67	166		Rv1435c	-	hypothetical protein
1612624	3	T	Ins	C	90	74	164	77.73	166		Rv1435c	-	hypothetical protein
1612624	4	T	Ins	G	90	76	166	78.67	166		Rv1435c	-	hypothetical protein
1612624	5	T	Ins	G	90	76	166	78.67	166		Rv1435c	-	hypothetical protein
1612624	6	T	Ins	T	90	76	166	78.67	166		Rv1435c	-	hypothetical protein
1612624	7	T	Ins	A	89	76	165	78.2	166		Rv1435c	-	hypothetical protein
1612624	8	T	Ins	C	90	76	166	78.67	166		Rv1435c	-	hypothetical protein
1612624	9	T	Ins	C	90	76	166	78.67	166		Rv1435c	-	hypothetical protein
1612624	10	T	Ins	G	90	76	166	78.67	166		Rv1435c	-	hypothetical protein
1612624	11	T	Ins	G	89	76	165	78.2	166		Rv1435c	-	hypothetical protein
1612624	12	T	Ins	T	90	76	166	78.67	166		Rv1435c	-	hypothetical protein
1612624	13	T	Ins	G	89	75	164	77.73	166		Rv1435c	-	hypothetical protein
1612624	14	T	Ins	C	90	76	166	78.67	166		Rv1435c	-	hypothetical protein
1612624	15	T	Ins	G	90	76	166	78.67	166		Rv1435c	-	hypothetical protein
1612624	16	T	Ins	C	90	75	165	78.2	166		Rv1435c	-	hypothetical protein
1612624	17	T	Ins	C	90	76	166	78.67	166		Rv1435c	-	hypothetical protein
1612624	18	T	Ins	A	90	76	166	78.67	166		Rv1435c	-	hypothetical protein
1612624	19	T	Ins	G	90	76	166	78.67	166		Rv1435c	-	hypothetical protein
1612624	20	T	Ins	G	90	76	166	78.67	166		Rv1435c	-	hypothetical protein
1612624	21	T	Ins	G	90	76	166	78.67	166		Rv1435c	-	hypothetical protein
1613035	0	T	SNP	C	105	92	193	100	197
1614143	0	G	SNP	A	104	143	246	100	247	Leu279Leu (ctg/ctA)	Rv1436	gap	glyceraldehyde 3-phosphate dehydrogenase
1618978	0	T	SNP	C	127	84	202	100	211	Asp236Gly (gat/gGt)	Rv1441c	PE_PGRS26	PE-PGRS family protein PE_PGRS26
1624791	0	C	SNP	G	111	130	238	100	241	Arg192Pro (cga/cCa)	Rv1446c	opcA	OXPP cycle protein OpcA
1627351	0	T	SNP	C	104	124	220	100	228	Thr244Ala (acc/Gcc)	Rv1448c	tal	transaldolase
1630148	0	A	SNP	C	118	124	237	100	242	Tyr18Asp (tac/Gac)	Rv1449c	tkt	transketolase
1634609	0	C	SNP	T	82	48	130	100	130	Ala7Thr (gcc/Acc)	Rv1450c	PE_PGRS27	PE-PGRS family protein PE_PGRS27
1634610	0	C	SNP	T	82	48	129	100	130	Val6Val (gtg/gtA)	Rv1450c	PE_PGRS27	PE-PGRS family protein PE_PGRS27
1636172	1	T	Ins	C	71	12	83	91.21	83		Rv1452c	PE_PGRS28	PE-PGRS family protein PE_PGRS28
1636172	2	T	Ins	C	71	12	83	91.21	83		Rv1452c	PE_PGRS28	PE-PGRS family protein PE_PGRS28
1636172	3	T	Ins	G	71	12	83	91.21	83		Rv1452c	PE_PGRS28	PE-PGRS family protein PE_PGRS28
1636826	0	C	SNP	A	115	163	265	98.93	281	Gly468Gly (ggg/ggT)	Rv1452c	PE_PGRS28	PE-PGRS family protein PE_PGRS28
1636918	0	C	SNP	T	81	149	223	80.7	285	Ala438Thr (gcc/Acc)	Rv1452c	PE_PGRS28	PE-PGRS family protein PE_PGRS28
1636928	0	A	SNP	G	65	113	175	76.39	233	Gly434Gly (ggt/ggC)	Rv1452c	PE_PGRS28	PE-PGRS family protein PE_PGRS28
1638182	0	C	SNP	T	101	153	250	99.22	256	Ser16Ser (tcg/tcA)	Rv1452c	PE_PGRS28	PE-PGRS family protein PE_PGRS28
1638183	0	G	SNP	A	96	152	245	99.2	250	Ser16Leu (tcg/tTg)	Rv1452c	PE_PGRS28	PE-PGRS family protein PE_PGRS28
1638188	0	C	SNP	T	97	152	244	99.2	251	Ala14Ala (gcg/gcA)	Rv1452c	PE_PGRS28	PE-PGRS family protein PE_PGRS28
1638191	0	C	SNP	G	101	151	247	98.82	255	Ala13Ala (gcg/gcC)	Rv1452c	PE_PGRS28	PE-PGRS family protein PE_PGRS28
1638194	0	G	SNP	C	103	161	260	99.25	266	Ala12Ala (gcc/gcG)	Rv1452c	PE_PGRS28	PE-PGRS family protein PE_PGRS28
1639594	0	C	SNP	A	118	100	216	100	218	Pro405Gln (cca/cAa)	Rv1453	-	transcriptional activator protein
1645802	0	T	SNP	C	126	115	237	100	241	Lys113Glu (aaa/Gaa)	Rv1459c	-	alpha-(1->6)-mannopyranosyltransferase
1650072	0	A	SNP	G	120	120	228	100	240	Asn183Asp (aac/Gac)	Rv1462	-	hypothetical protein
1650406	0	C	SNP	A	127	121	246	99.2	250	Thr294Asn (acc/aAc)	Rv1462	-	hypothetical protein
1676290	0	C	SNP	A	135	120	249	100	255	Lys198Asn (aag/aaT)	Rv1486c	-	hypothetical protein
1676880	0	A	SNP	G	132	140	271	100	272	Trp2Arg (tgg/Cgg)	Rv1486c	-	hypothetical protein
1681147	0	G	SNP	A	103	106	208	99.52	210
1688300	0	T	SNP	C	144	128	266	98.91	275	Phe120Phe (ttt/ttC)	Rv1497	lipL	esterase LipL
1689349	0	C	SNP	T	99	149	241	100	248	Arg191His (cgc/cAc)	Rv1498c	-	methyltransferase
1692141	0	A	SNP	C	94	127	219	100	221	Ile84Ile (ata/atC)	Rv1501	-	hypothetical protein
1692960	0	T	SNP	C	128	131	256	97	267	Ser13Pro (tcg/Ccg)	Rv1502	-	hypothetical protein
1693561	0	A	SNP	G	131	118	245	100	249	Tyr213Cys (tac/tGc)	Rv1502	-	hypothetical protein
1698911	0	G	SNP	A	135	94	222	100	229	Gly328Gly (ggc/ggT)	Rv1508c	-	membrane protein
1699849	0	G	SNP	A	110	128	233	100	238	Pro16Ser (ccg/Tcg)	Rv1508c	-	membrane protein
1706119	0	T	SNP	C	117	137	251	100	254	Ser159Ser (tca/tcG)	Rv1514c	-	glycosyltransferase
1708792	0	T	SNP	C	135	151	282	99.65	287
1709432	0	C	SNP	T	103	143	240	100	246	Leu188Phe (ctc/Ttc)	Rv1517	-	hypothetical protein
1713192	0	A	SNP	G	106	94	192	99.5	201	Val297Val (gta/gtG)	Rv1521	fadD25	fatty-acid--CoA ligase FadD25
1713923	0	A	SNP	G	108	112	219	100	220	His541Arg (cac/cGc)	Rv1521	fadD25	fatty-acid--CoA ligase FadD25
1716472	0	A	SNP	G	108	87	189	99.49	196	Ser381Pro (tcc/Ccc)	Rv1522c	mmpL12	transmembrane transport protein MmpL12
1719287	0	C	SNP	T	139	110	245	96.89	257	Pro188Ser (ccc/Tcc)	Rv1524	-	glycosyltransferase
1720488	0	G	SNP	A	102	103	203	96.7	212	Val158Ile (gtc/Atc)	Rv1525	wbbL2	rhamnosyl transferase WbbL
1728161	0	G	SNP	T	121	113	229	98.32	238	Gly83Gly (ggc/ggA)	Rv1527c	pks5	polyketide synthase
1728837	0	A	SNP	G	111	125	235	100	236
1730752	0	C	SNP	G	127	125	248	98.05	257	Ser417Ser (tcc/tcG)	Rv1529	fadD24	fatty-acid--CoA ligase FadD24
1735739	0	T	SNP	C	100	96	193	98	200
1748439	0	C	SNP	T	99	119	209	100	218	Thr249Ile (acc/aTc)	Rv1547	dnaE1	DNA polymerase III subunit alpha
1752561	0	T	SNP	C	105	105	208	100	210	Asp258Gly (gac/gGc)	Rv1548c	PPE21	PPE family protein PPE21
1753519	1	G	Ins	C	80	108	188	87.44	188
1759252	0	G	SNP	T	114	134	244	100	248	Ser524Ser (tcg/tcT)	Rv1552	frdA	fumarate reductase flavoprotein subunit		phylo (not 4,9)
1760292	0	A	SNP	G	111	130	240	99.59	242	Met40Val (atg/Gtg)	Rv1554	frdC	fumarate reductase membrane anchor subunit
1761765	0	G	SNP	A	98	112	204	98.59	213	Gly8Ser (ggc/Agc)	Rv1557	mmpL6	transmembrane transport protein MmpL6
1763482	0	G	SNP	A	113	120	226	100	233	Gly19Arg (ggg/Agg)	Rv1559	ilvA	threonine dehydratase IlvA
1764225	0	C	SNP	T	126	120	244	99.19	248	Ala266Ala (gcc/gcT)	Rv1559	ilvA	threonine dehydratase IlvA
1778430	0	T	SNP	C	146	123	265	99.63	270	Met191Thr (atg/aCg)	Rv1570	bioD	ATP-dependent dethiobiotin synthetase BioD
1789650	0	C	SNP	T	110	103	210	83.2	256	Ala63Thr (gcc/Acc)	Rv1588c	-	hypothetical protein
1789654	0	A	SNP	G	111	104	211	83.01	259	Leu61Leu (ctt/ctC)	Rv1588c	-	hypothetical protein
1789671	0	C	SNP	T	103	114	215	87.15	249	Ala56Thr (gcg/Acg)	Rv1588c	-	hypothetical protein
1789675	0	A	SNP	C	101	107	206	88.14	236	Gly54Gly (ggt/ggG)	Rv1588c	-	hypothetical protein
1789678	0	C	SNP	G	105	114	216	88.31	248	Val53Val (gtg/gtC)	Rv1588c	-	hypothetical protein
1789933	0	G	SNP	A	105	93	197	98.51	201
1792777	0	T	SNP	C	94	93	183	100	187	Ile322Val (att/Gtt)	Rv1592c	-	hypothetical protein
1792778	0	T	SNP	C	93	95	185	100	188	Glu321Glu (gaa/gaG)	Rv1592c	-	hypothetical protein
1798355	0	G	SNP	A	124	103	224	100	227	Gly21Asp (ggt/gAt)	Rv1597	-	hypothetical protein
1802047	0	C	SNP	G	117	131	240	99.6	249	Gln5Glu (cag/Gag)	Rv1601	hisB	imidazole glycerol-phosphate dehydratase
1803265	0	G	SNP	A	116	127	239	100	243	Ser201Asn (agc/aAc)	Rv1602	hisH	imidazole glycerol phosphate synthase subunit HisH
1804409	0	C	SNP	A	120	120	237	100	240	Pro124Gln (cca/cAa)	Rv1604	impA	inositol-monophosphatase ImpA
1811375	0	G	SNP	T	125	112	236	99.58	238	Gly83Gly (ggg/ggT)	Rv1612	trpB	tryptophan synthase subunit beta
1812448	0	C	SNP	T	114	119	229	99.57	234	Tyr30Tyr (tac/taT)	Rv1613	trpA	tryptophan synthase subunit alpha
1817976	0	A	SNP	T	109	101	205	99.53	211	His121Leu (cac/cTc)	Rv1618	tesB1	acyl-CoA thioesterase TesB
1818286	0	C	SNP	T	107	105	209	99.53	213	Gly224Gly (ggc/ggT)	Rv1618	tesB1	acyl-CoA thioesterase TesB
1818620	0	C	SNP	T	145	93	235	97.94	243	Pro16Ser (ccg/Tcg)	Rv1619	-	hypothetical protein
1824777	0	G	SNP	A	95	104	196	98.51	202	Arg371Cys (cgc/Tgc)	Rv1623c	cydA	cytochrome D ubiquinol oxidase subunit I CydA
1827468	0	C	SNP	A	106	110	214	97.74	221	Val160Leu (gtg/Ttg)	Rv1625c	cya	adenylyl cyclase
1832509	0	C	SNP	G	118	113	226	99.57	232	Thr615Thr (acc/acG)	Rv1629	polA	DNA polymerase I
1833025	0	C	SNP	T	146	116	251	99.62	263	Asp787Asp (gac/gaT)	Rv1629	polA	DNA polymerase I
1836286	0	G	SNP	C	131	121	251	100	252
1836417	0	C	SNP	A	127	129	250	99.61	257	Gly138Gly (ggg/ggT)	Rv1632c	-	hypothetical protein
1839759	0	G	SNP	C	125	126	248	99.6	252	Gly198Arg (ggg/Cgg)	Rv1634	-	multidrug-efflux transporter
1840479	0	G	SNP	A	97	119	210	95.15	227	Val438Met (gtg/Atg)	Rv1634	-	multidrug-efflux transporter
1847919	0	C	SNP	G	137	114	247	100	251	Thr180Thr (acg/acC)	Rv1639c	-	hypothetical protein
1849609	0	T	SNP	C	110	105	213	99.54	216	Arg809Arg (cga/cgG)	Rv1640c	lysX	bifunctional lysine--tRNA ligase/phosphatidylglycerol lysyltransferase
1852877	0	A	SNP	C	117	143	254	98.86	263	_202Ser (tag/tCg)	Rv1641	infC	initiation factor IF-3
1854300	0	T	SNP	C	125	119	241	100	244	Leu232Pro (ctg/cCg)	Rv1644	tsnR	23S rRNA methyltransferase TsnR
1856617	0	C	SNP	T	85	86	162	99.42	172	Thr285Ile (aca/aTa)	Rv1646	PE17	PE family protein PE17
1856777	0	G	SNP	C	109	71	175	100	180	Ala2Pro (gcg/Ccg)	Rv1647	-	adenylate cyclase
1859559	0	C	SNP	A	96	130	221	100	226	Ala276Asp (gcc/gAc)	Rv1649	pheS	phenylalanine--tRNA ligase subunit alpha
1863584	0	G	SNP	T	127	121	241	99.2	250	Thr600Asn (acc/aAc)	Rv1651c	PE_PGRS30	PE-PGRS family protein PE_PGRS30
1867447	0	G	SNP	T	123	97	215	97.78	225	Ala273Ser (gcc/Tcc)	Rv1653	argJ	bifunctional glutamate N-acetyltransferase/amino-acid acetyltransferase
1873700	0	G	SNP	A	148	130	275	99.29	280	Leu354Leu (ctg/ctA)	Rv1659	argH	argininosuccinate lyase
1885772	0	G	SNP	A	110	91	197	100	201	Ala1357Thr (gcc/Acc)	Rv1662	pks8	polyketide synthase
1894300	1	G	Ins	G	96	76	172	85.15	172
1894300	2	G	Ins	T	96	76	172	85.15	172
1894300	3	G	Ins	C	96	76	172	85.15	172
1894300	4	G	Ins	T	96	76	172	85.15	172
1894300	5	G	Ins	T	96	76	172	85.15	172
1894300	6	G	Ins	G	96	74	170	84.16	170
1894300	7	G	Ins	C	94	73	167	82.67	167
1894300	8	G	Ins	C	94	73	167	82.67	167
1894300	9	G	Ins	G	94	72	166	82.18	167
1894300	10	G	Ins	C	94	73	167	82.67	167
1894422	0	A	SNP	G	144	123	263	99.63	268
1899203	0	T	SNP	C	124	119	235	97.2	250	Ala10Ala (gca/gcG)	Rv1673c	-	hypothetical protein
1901493	0	T	SNP	C	121	123	243	99.59	245	Ser149Ser (agt/agC)	Rv1676	-	hypothetical protein
1907296	0	G	SNP	C	117	115	229	100	232	Ala298Ala (gcg/gcC)	Rv1682	-	hypothetical protein
1908598	0	G	SNP	A	134	128	252	98.87	265	Arg335Arg (cgg/cgA)	Rv1683	-	bifunctional long-chain acyl-CoA synthase/lipase
1916137	0	A	SNP	G	151	131	281	100	282	Leu63Leu (cta/ctG)	Rv1691	-	hypothetical protein
1917972	0	A	SNP	G	137	122	257	100	259	Leu11Leu (cta/ctG)	Rv1694	tlyA	16S/23S rRNA (cytidine-2'-O)-methyltransferase TlyA			capreomycin (CPR)
1925136	0	G	SNP	A	105	116	215	98.66	224	Val436Val (gtg/gtA)	Rv1699	pyrG	CTP synthase
1926029	0	T	SNP	C	95	121	214	99.08	218	Tyr150His (tat/Cat)	Rv1700	-	NUDIX hydrolase
1927329	0	C	SNP	A	95	98	184	96.5	200	Arg416Leu (cgc/cTc)	Rv1702c	-	hypothetical protein
1931179	0	C	SNP	A	96	107	198	100	203	Arg93Leu (cgg/cTg)	Rv1704c	cycA	D-serine/alanine/glycine transporter protein CycA
1931718	0	G	SNP	C	112	85	195	100	197	Leu313Val (ctg/Gtg)	Rv1705c	PPE22	PPE family protein PPE22
1933988	0	G	SNP	A	103	94	195	99.49	198
1934342	0	C	SNP	T	99	97	192	97.51	201
1944107	0	A	SNP	G	116	122	235	100	238	Ser178Gly (agt/Ggt)	Rv1716	-	hypothetical protein
1944402	0	T	SNP	C	100	120	217	100	220	Val276Ala (gtc/gCc)	Rv1716	-	hypothetical protein
1946999	0	T	SNP	G	89	105	189	98.98	196
1950767	0	T	SNP	C	97	108	204	100	205	Lys95Lys (aaa/aaG)	Rv1724c	-	hypothetical protein
1952743	0	G	SNP	A	98	125	219	100	223	Val298Met (gtg/Atg)	Rv1726	-	oxidoreductase
1960284	0	C	SNP	A	95	126	215	100	221	Gln68His (cag/caT)	Rv1733c	-	transmembrane protein
1967237	0	C	SNP	A	118	121	231	100	239	Arg134Leu (cga/cTa)	Rv1739c	-	sulfate ABC transporter permease
1968226	0	G	SNP	A	117	141	252	97.73	264	Trp18_ (tgg/tgA)	Rv1742	-	hypothetical protein
1971725	0	G	SNP	C	109	122	225	99.57	232	Arg89Arg (cgc/cgG)	Rv1745c	idi	isopentenyl-diphosphate delta-isomerase
1972901	0	C	SNP	T	142	102	243	100	244	Ala255Val (gcg/gTg)	Rv1746	pknF	serine/threonine-protein kinase PknF
1977646	0	G	SNP	A	111	116	226	100	227	Ala80Ala (gcc/gcT)	Rv1749c	-	integral membrane protein
1983195	0	A	SNP	G	16	9	25	89.29	28	Gly527Gly (ggt/ggC)	Rv1753c	PPE24	PPE family protein PPE24
1983198	0	C	SNP	G	17	9	25	86.67	30	Val526Val (gtg/gtC)	Rv1753c	PPE24	PPE family protein PPE24
1983313	0	T	SNP	G	111	152	255	95.99	274	Asn488Thr (aac/aCc)	Rv1753c	PPE24	PPE family protein PPE24
1998063	0	T	SNP	A	52	99	148	96.79	156	Glu151Asp (gaa/gaT)	Rv1765c	-	hypothetical protein
1998122	0	G	SNP	A	46	77	123	98.4	125	Leu132Leu (ctg/Ttg)	Rv1765c	-	hypothetical protein
1998141	0	G	SNP	C	45	73	116	96.72	122	Gly125Gly (ggc/ggG)	Rv1765c	-	hypothetical protein
1998300	0	T	SNP	C	36	50	85	97.73	88	Ser72Ser (tca/tcG)	Rv1765c	-	hypothetical protein
2003252	0	C	SNP	T	129	133	257	98.5	266	Ala209Ala (gcc/gcT)	Rv1769	-	hypothetical protein
2003827	0	A	SNP	C	128	109	235	99.58	238	Asp401Ala (gac/gCc)	Rv1769	-	hypothetical protein
2003888	0	C	SNP	A	122	117	234	97.95	244	Ala4Asp (gcc/gAc)	Rv1770	-	hypothetical protein
2010614	0	G	SNP	A	96	103	194	99.5	200
2010880	0	T	SNP	G	123	103	226	98.69	229	Gly75Gly (ggt/ggG)	Rv1777	cyp144	cytochrome P450 Cyp144
2011568	0	G	SNP	C	111	99	209	99.53	211	Glu305Gln (gag/Cag)	Rv1777	cyp144	cytochrome P450 Cyp144
2022868	0	T	SNP	C	145	141	283	100	286	Ser1204Ser (agt/agC)	Rv1783	eccC5	ESX-5 type VII secretion system protein EccC5
2023628	0	C	SNP	G	111	114	225	99.56	226	Gly334Ala (gga/gCa)	Rv1785c	cyp143	cytochrome P450 Cyp143
2025977	0	C	SNP	G	117	98	215	99.08	217	Thr226Arg (acg/aGg)	Rv1787	PPE25	PPE family protein PPE25
2030604	0	A	SNP	G	90	113	195	96.21	211
2034676	0	C	SNP	T	115	118	229	100	233	Ile316Ile (atc/atT)	Rv1796	mycP5	membrane-anchored mycosin MycP
2045310	0	A	SNP	G	149	143	284	99.66	293	Ile511Ile (att/atC)	Rv1803c	PE_PGRS32	PE-PGRS family protein PE_PGRS32
2046057	0	T	SNP	G	130	123	249	98.06	258	Gly262Gly (gga/ggC)	Rv1803c	PE_PGRS32	PE-PGRS family protein PE_PGRS32
2049065	0	T	SNP	C	123	144	261	100	267
2049097	0	G	SNP	C	130	141	268	99.63	272
2050822	0	G	SNP	C	133	126	251	98.48	263	Gly301Ala (gga/gCa)	Rv1808	PPE32	PPE family protein PPE32
2051345	0	G	SNP	A	109	106	212	99.54	216	Gly22Ser (ggt/Agt)	Rv1809	PPE33	PPE family protein PPE33
2051746	0	T	SNP	C	139	81	216	100	220	Ala155Ala (gct/gcC)	Rv1809	PPE33	PPE family protein PPE33
2052035	0	G	SNP	T	108	135	242	100	243	Val252Leu (gtg/Ttg)	Rv1809	PPE33	PPE family protein PPE33
2055271	0	A	SNP	G	109	105	208	100	214	Leu30Pro (cta/cCa)	Rv1812c	-	dehydrogenase
2056184	0	C	SNP	T	93	95	185	98.95	190
2057774	0	A	SNP	T	90	104	191	100	194	Ile83Phe (atc/Ttc)	Rv1815	-	hypothetical protein
2058950	0	C	Del	GAP	89	121	211	99.06	212		Rv1816	-	HTH-type transcriptional regulator
2061865	0	G	Del	GAP	9	28	36	92.5	40		Rv1818c	PE_PGRS33	PE-PGRS family protein PE_PGRS33
2061866	0	G	Del	GAP	9	28	36	97.37	38		Rv1818c	PE_PGRS33	PE-PGRS family protein PE_PGRS33
2061867	0	T	Del	GAP	9	28	36	97.37	38		Rv1818c	PE_PGRS33	PE-PGRS family protein PE_PGRS33
2061868	0	G	Del	GAP	9	28	36	94.87	39		Rv1818c	PE_PGRS33	PE-PGRS family protein PE_PGRS33
2061869	0	A	Del	GAP	9	28	36	94.87	39		Rv1818c	PE_PGRS33	PE-PGRS family protein PE_PGRS33
2061870	0	C	Del	GAP	9	28	36	94.87	39		Rv1818c	PE_PGRS33	PE-PGRS family protein PE_PGRS33
2061871	0	A	Del	GAP	9	28	36	94.87	39		Rv1818c	PE_PGRS33	PE-PGRS family protein PE_PGRS33
2061872	0	T	Del	GAP	9	28	36	94.87	39		Rv1818c	PE_PGRS33	PE-PGRS family protein PE_PGRS33
2061873	0	T	Del	GAP	9	28	36	97.37	38		Rv1818c	PE_PGRS33	PE-PGRS family protein PE_PGRS33
2061874	0	A	Del	GAP	9	28	36	94.87	39		Rv1818c	PE_PGRS33	PE-PGRS family protein PE_PGRS33
2061875	0	G	Del	GAP	9	28	36	97.37	38		Rv1818c	PE_PGRS33	PE-PGRS family protein PE_PGRS33
2061876	0	T	Del	GAP	9	28	36	94.87	39		Rv1818c	PE_PGRS33	PE-PGRS family protein PE_PGRS33
2061877	0	G	Del	GAP	9	28	36	94.87	39		Rv1818c	PE_PGRS33	PE-PGRS family protein PE_PGRS33
2061878	0	C	Del	GAP	9	28	36	94.87	39		Rv1818c	PE_PGRS33	PE-PGRS family protein PE_PGRS33
2061879	0	C	Del	GAP	9	28	36	92.5	40		Rv1818c	PE_PGRS33	PE-PGRS family protein PE_PGRS33
2061880	0	G	Del	GAP	9	28	36	94.87	39		Rv1818c	PE_PGRS33	PE-PGRS family protein PE_PGRS33
2061881	0	G	Del	GAP	9	28	36	94.87	39		Rv1818c	PE_PGRS33	PE-PGRS family protein PE_PGRS33
2061958	0	A	SNP	G	24	99	117	98.4	125	Ala239Ala (gct/gcC)	Rv1818c	PE_PGRS33	PE-PGRS family protein PE_PGRS33
2074754	0	C	SNP	T	101	127	226	100	228
2084697	0	G	SNP	T	108	124	228	98.72	235
2087652	0	C	SNP	T	111	109	215	100	220	Arg87Arg (cgg/cgA)	Rv1839c	vapB13	antitoxin VapB13
2094912	0	C	Del	GAP	90	111	203	89.73	224		Rv1844c	gnd1	6-phosphogluconate dehydrogenase
2094913	0	A	Del	GAP	90	111	203	90.13	223		Rv1844c	gnd1	6-phosphogluconate dehydrogenase
2094914	0	G	Del	GAP	90	111	203	90.54	222		Rv1844c	gnd1	6-phosphogluconate dehydrogenase
2094915	0	C	Del	GAP	90	111	203	90.95	221		Rv1844c	gnd1	6-phosphogluconate dehydrogenase
2094916	0	G	Del	GAP	90	111	203	90.95	221		Rv1844c	gnd1	6-phosphogluconate dehydrogenase
2094917	0	T	Del	GAP	90	111	203	91.78	219		Rv1844c	gnd1	6-phosphogluconate dehydrogenase
2096186	0	A	SNP	G	142	151	290	99.66	294	Thr138Thr (act/acC)	Rv1846c	blaI	transcriptional repressor BlaI
2108141	0	T	SNP	C	122	139	259	99.62	262	Phe136Leu (ttc/Ctc)	Rv1860	apa	hypothetical protein
2108890	0	A	SNP	C	78	123	201	99.5	202
2109523	1	C	Ins	G	110	87	197	94.71	197
2116903	0	C	SNP	T	109	119	221	100	228	Gly380Gly (ggc/ggT)	Rv1867	-	hypothetical protein
2118936	0	G	SNP	A	111	114	219	99.12	227	Pro530Pro (ccg/ccA)	Rv1868	-	hypothetical protein
2122976	0	C	SNP	G	128	124	247	98.44	256	Gly59Ala (ggt/gCt)	Rv1872c	lldD2	L-lactate dehydrogenase
2123169	0	T	SNP	G	105	121	225	100	226
2128870	0	A	SNP	G	111	128	235	100	239	Leu283Leu (cta/ctG)	Rv1878	glnA3	glutamine synthetase GlnA
2133468	1	T	Ins	T	120	82	202	90.58	202		Rv1883c	-	hypothetical protein
2133468	2	T	Ins	C	120	82	202	90.58	202		Rv1883c	-	hypothetical protein
2133468	3	T	Ins	G	119	82	201	90.13	202		Rv1883c	-	hypothetical protein
2133468	4	T	Ins	C	120	82	202	90.58	202		Rv1883c	-	hypothetical protein
2133468	5	T	Ins	A	120	82	202	90.58	202		Rv1883c	-	hypothetical protein
2133468	6	T	Ins	T	120	82	202	90.58	202		Rv1883c	-	hypothetical protein
2133468	7	T	Ins	G	120	81	201	90.13	202		Rv1883c	-	hypothetical protein
2133468	8	T	Ins	C	120	82	202	90.58	202		Rv1883c	-	hypothetical protein
2133468	9	T	Ins	C	119	81	200	89.69	200		Rv1883c	-	hypothetical protein
2133468	10	T	Ins	G	118	80	198	88.79	198		Rv1883c	-	hypothetical protein
2133468	11	T	Ins	T	116	79	195	87.44	195		Rv1883c	-	hypothetical protein
2133468	12	T	Ins	C	114	78	192	86.1	193		Rv1883c	-	hypothetical protein
2135870	0	T	SNP	C	85	110	192	100	195
2137521	1	A	Ins	C	67	69	136	79.07	136
2137521	2	A	Ins	T	67	68	135	78.49	136
2137521	3	A	Ins	C	65	69	134	77.91	134
2137521	4	A	Ins	C	64	69	133	77.33	134
2137521	5	A	Ins	G	65	69	134	77.91	134
2137521	6	A	Ins	A	65	69	134	77.91	134
2137521	7	A	Ins	T	65	69	134	77.91	134
2137521	8	A	Ins	C	65	69	134	77.91	134
2137521	9	A	Ins	A	65	69	134	77.91	134
2137521	10	A	Ins	C	65	69	134	77.91	134
2138453	0	C	SNP	T	125	106	228	99.14	233
2142250	0	C	SNP	T	119	134	250	99.22	255
2143328	0	G	Del	GAP	116	123	235	98.76	242		Rv1895	-	zinc-binding alcohol dehydrogenase
2147022	0	A	SNP	C	111	103	214	100	214	Ile204Met (att/atG)	Rv1900c	lipJ	lignin peroxidase LipJ
2151780	0	G	SNP	T	128	108	234	99.16	238	Gln206Lys (caa/Aaa)	Rv1905c	aao	D-amino acid oxidase
2153184	0	T	SNP	G	118	117	233	100	235
2153455	0	A	SNP	C	113	110	220	97.38	229	Met143Arg (atg/aGg)	Rv1907c	-	hypothetical protein
2154724	0	C	SNP	A	99	102	199	100	201	Arg463Leu (cgg/cTg)	Rv1908c	katG	catalase-peroxidase		phylo (not Euro-American, M. africanum, M. bovis, M . canettii, M. caprae, M. Microti, M. pinipedii, Beijing, Delhi/CAS, EAI, 4)	isoniazid (INH)
2155168	0	C	SNP	G	113	118	229	97.47	237	Ser315Thr (agc/aCc)	Rv1908c	katG	catalase-peroxidase	isoniazid (INH)		isoniazid (INH)
2158109	0	T	SNP	C	113	100	210	99.53	214	Asp328Gly (gac/gGc)	Rv1912c	fadB5	oxidoreductase FadB
2158905	0	C	SNP	A	138	124	258	98.5	266	Gly63_ (gga/Tga)	Rv1912c	fadB5	oxidoreductase FadB
2160998	0	G	SNP	A	111	115	224	100	226	Gly179Asp (ggc/gAc)	Rv1915	aceAa	isocitrate lyase AceAa
2161343	1	G	Ins	T	100	102	202	94.84	203		Rv1915	aceAa	isocitrate lyase AceAa
2163790	0	A	SNP	C	67	48	114	100	115	Pro1174Pro (cct/ccG)	Rv1917c	PPE34	PPE family protein PPE34
2164980	0	C	SNP	A	105	113	217	98.64	221	Ala778Ser (gcc/Tcc)	Rv1917c	PPE34	PPE family protein PPE34
2165286	0	A	SNP	C	120	118	228	100	238	Ser676Ala (tca/Gca)	Rv1917c	PPE34	PPE family protein PPE34
2167310	0	A	SNP	G	112	134	242	96.47	255	Met1Thr (atg/aCg)	Rv1917c	PPE34	PPE family protein PPE34
2167926	0	A	SNP	G	102	98	198	99.5	201	Leu896Ser (ttg/tCg)	Rv1918c	PPE35	PPE family protein PPE35
2169608	0	G	SNP	T	121	119	238	94.86	253	Gly335Gly (ggc/ggA)	Rv1918c	PPE35	PPE family protein PPE35
2172526	0	A	SNP	C	98	118	213	99.54	217	_424Gly (tga/Gga)	Rv1921c	lppF	lipoprotein LppF
2173860	0	A	SNP	C	123	125	247	99.6	249
2186127	0	G	SNP	A	119	108	222	99.13	229	Ala21Val (gcc/gTc)	Rv1934c	fadE17	acyl-CoA dehydrogenase FadE17
2186236	0	C	SNP	T	119	134	250	99.22	255	Pro308Pro (ccg/ccA)	Rv1935c	echA13	enoyl-CoA hydratase EchA13
2187587	0	G	SNP	C	125	133	255	99.61	259	Gln68His (cag/caC)	Rv1936	-	monooxygenase
2196964	0	A	SNP	C	49	89	134	97.87	141	Asn326His (aac/Cac)	Rv1945	-	hypothetical protein
2196969	0	G	SNP	C	48	84	131	97.06	136	Ala327Ala (gcg/gcC)	Rv1945	-	hypothetical protein
2196970	0	C	SNP	A	48	84	130	97.06	136	His328Asn (cac/Aac)	Rv1945	-	hypothetical protein
2197400	0	C	SNP	G	109	112	214	96.51	229
2199052	0	C	SNP	G	90	97	185	100	187	Gly5Arg (ggt/Cgt)	Rv1948c	-	hypothetical protein
2207591	1	T	Ins	C	120	96	216	98.63	216
2209465	0	G	SNP	A	98	103	194	100	201	Ala47Thr (gcg/Acg)	Rv1966	mce3A	Mce family protein Mce3A
2211826	0	A	SNP	G	107	112	215	100	219	Lys67Lys (aaa/aaG)	Rv1968	mce3C	Mce family protein Mce3C
2216345	0	C	SNP	A	98	105	202	100	203	Pro363Pro (ccc/ccA)	Rv1971	mce3F	Mce family protein Mce3F
2216443	0	C	SNP	A	122	110	223	100	232	Ala396Glu (gcg/gAg)	Rv1971	mce3F	Mce family protein Mce3F
2220512	0	T	SNP	G	144	123	263	100	267	Ser253Ser (tct/tcG)	Rv1977	-	hypothetical protein
2220941	0	G	Del	GAP	87	90	174	86.76	204		Rv1978	-	hypothetical protein
2220942	0	C	Del	GAP	87	90	174	88.06	201		Rv1978	-	hypothetical protein
2220943	0	C	Del	GAP	87	90	174	88.94	199		Rv1978	-	hypothetical protein
2220944	0	A	Del	GAP	87	90	174	89.39	198		Rv1978	-	hypothetical protein
2220945	0	C	Del	GAP	87	90	174	90.31	196		Rv1978	-	hypothetical protein
2220946	0	G	Del	GAP	87	90	174	91.71	193		Rv1978	-	hypothetical protein
2220947	0	A	Del	GAP	87	90	174	99.44	178		Rv1978	-	hypothetical protein
2220948	0	T	Del	GAP	87	90	174	99.44	178		Rv1978	-	hypothetical protein
2221584	0	G	SNP	C	105	126	230	98.72	234	Ser226Thr (agt/aCt)	Rv1978	-	hypothetical protein
2223293	0	T	SNP	C	127	108	231	100	235
2228967	0	A	SNP	G	128	109	234	100	237
2229001	1	C	Ins	G	113	106	219	90.5	219		Rv1985c	-	HTH-type transcriptional regulator
2229801	0	C	SNP	G	102	114	211	99.08	218	Pro34Pro (ccg/ccC)	Rv1985c	-	HTH-type transcriptional regulator
2235170	0	A	Del	GAP	18	19	36	94.87	39		Rv1992c	ctpG	cation transporter ATPase G
2235171	0	C	Del	GAP	18	19	36	97.37	38		Rv1992c	ctpG	cation transporter ATPase G
2235172	0	A	Del	GAP	18	19	36	97.37	38		Rv1992c	ctpG	cation transporter ATPase G
2235173	0	A	Del	GAP	18	19	36	97.37	38		Rv1992c	ctpG	cation transporter ATPase G
2235174	0	T	Del	GAP	18	19	36	97.37	38		Rv1992c	ctpG	cation transporter ATPase G
2235175	0	C	Del	GAP	18	19	36	97.37	38		Rv1992c	ctpG	cation transporter ATPase G
2235176	0	C	Del	GAP	18	19	36	97.37	38		Rv1992c	ctpG	cation transporter ATPase G
2235177	0	G	Del	GAP	18	19	36	97.37	38		Rv1992c	ctpG	cation transporter ATPase G
2235178	0	A	Del	GAP	18	19	36	97.37	38		Rv1992c	ctpG	cation transporter ATPase G
2235179	0	C	Del	GAP	18	19	36	97.37	38		Rv1992c	ctpG	cation transporter ATPase G
2235180	0	G	Del	GAP	18	19	36	97.37	38		Rv1992c	ctpG	cation transporter ATPase G
2235181	0	T	Del	GAP	18	19	36	97.37	38		Rv1992c	ctpG	cation transporter ATPase G
2235182	0	T	Del	GAP	18	19	36	97.37	38		Rv1992c	ctpG	cation transporter ATPase G
2235183	0	T	Del	GAP	18	19	36	97.37	38		Rv1992c	ctpG	cation transporter ATPase G
2235184	0	T	Del	GAP	18	19	36	97.37	38		Rv1992c	ctpG	cation transporter ATPase G
2235185	0	G	Del	GAP	18	19	36	97.37	38		Rv1992c	ctpG	cation transporter ATPase G
2235186	0	C	Del	GAP	18	19	36	97.37	38		Rv1992c	ctpG	cation transporter ATPase G
2235187	0	A	Del	GAP	18	19	36	97.37	38		Rv1992c	ctpG	cation transporter ATPase G
2235188	0	C	Del	GAP	18	19	36	97.37	38		Rv1992c	ctpG	cation transporter ATPase G
2235189	0	C	Del	GAP	18	19	36	97.37	38		Rv1992c	ctpG	cation transporter ATPase G
2235190	0	A	Del	GAP	18	19	36	97.37	38		Rv1992c	ctpG	cation transporter ATPase G
2235191	0	T	Del	GAP	18	19	36	97.37	38		Rv1992c	ctpG	cation transporter ATPase G
2235192	0	G	Del	GAP	18	19	36	97.37	38		Rv1992c	ctpG	cation transporter ATPase G
2235193	0	A	Del	GAP	18	19	36	97.37	38		Rv1992c	ctpG	cation transporter ATPase G
2235194	0	T	Del	GAP	18	19	36	97.37	38		Rv1992c	ctpG	cation transporter ATPase G
2235195	0	C	Del	GAP	18	19	36	97.37	38		Rv1992c	ctpG	cation transporter ATPase G
2235196	0	T	Del	GAP	18	19	36	97.37	38		Rv1992c	ctpG	cation transporter ATPase G
2235197	0	G	Del	GAP	18	19	36	97.37	38		Rv1992c	ctpG	cation transporter ATPase G
2235198	0	C	Del	GAP	18	19	36	97.37	38		Rv1992c	ctpG	cation transporter ATPase G
2235199	0	C	Del	GAP	18	19	36	97.37	38		Rv1992c	ctpG	cation transporter ATPase G
2235200	0	G	Del	GAP	18	19	36	97.37	38		Rv1992c	ctpG	cation transporter ATPase G
2235201	0	C	Del	GAP	18	19	36	97.37	38		Rv1992c	ctpG	cation transporter ATPase G
2235202	0	G	Del	GAP	18	19	36	97.37	38		Rv1992c	ctpG	cation transporter ATPase G
2235203	0	A	Del	GAP	18	19	36	97.37	38		Rv1992c	ctpG	cation transporter ATPase G
2235204	0	G	Del	GAP	18	19	36	97.37	38		Rv1992c	ctpG	cation transporter ATPase G
2235205	0	C	Del	GAP	18	19	36	94.87	39		Rv1992c	ctpG	cation transporter ATPase G
2235206	0	G	Del	GAP	18	19	36	94.87	39		Rv1992c	ctpG	cation transporter ATPase G
2235207	0	C	Del	GAP	18	19	36	94.87	39		Rv1992c	ctpG	cation transporter ATPase G
2235208	0	C	Del	GAP	18	19	36	94.87	39		Rv1992c	ctpG	cation transporter ATPase G
2235209	0	G	Del	GAP	18	19	36	94.87	39		Rv1992c	ctpG	cation transporter ATPase G
2235210	0	G	Del	GAP	18	19	36	94.87	39		Rv1992c	ctpG	cation transporter ATPase G
2235211	0	G	Del	GAP	18	19	36	94.87	39		Rv1992c	ctpG	cation transporter ATPase G
2235212	0	C	Del	GAP	18	19	36	94.87	39		Rv1992c	ctpG	cation transporter ATPase G
2235213	0	A	Del	GAP	18	19	36	94.87	39		Rv1992c	ctpG	cation transporter ATPase G
2235214	0	T	Del	GAP	18	19	36	94.87	39		Rv1992c	ctpG	cation transporter ATPase G
2235215	0	G	Del	GAP	18	19	36	94.87	39		Rv1992c	ctpG	cation transporter ATPase G
2235216	0	G	Del	GAP	18	19	36	94.87	39		Rv1992c	ctpG	cation transporter ATPase G
2235217	0	T	Del	GAP	18	19	36	94.87	39		Rv1992c	ctpG	cation transporter ATPase G
2235218	0	C	Del	GAP	18	19	36	94.87	39		Rv1992c	ctpG	cation transporter ATPase G
2235219	0	T	Del	GAP	18	19	36	94.87	39		Rv1992c	ctpG	cation transporter ATPase G
2235220	0	A	Del	GAP	18	19	36	94.87	39		Rv1992c	ctpG	cation transporter ATPase G
2235221	0	G	Del	GAP	18	19	36	94.87	39		Rv1992c	ctpG	cation transporter ATPase G
2235222	0	G	Del	GAP	18	19	36	94.87	39		Rv1992c	ctpG	cation transporter ATPase G
2235223	0	G	Del	GAP	18	19	36	94.87	39		Rv1992c	ctpG	cation transporter ATPase G
2235224	0	C	Del	GAP	18	19	36	94.87	39		Rv1992c	ctpG	cation transporter ATPase G
2235225	0	T	Del	GAP	18	19	36	94.87	39		Rv1992c	ctpG	cation transporter ATPase G
2235226	0	T	Del	GAP	18	19	36	94.87	39		Rv1992c	ctpG	cation transporter ATPase G
2235227	0	G	Del	GAP	18	19	36	94.87	39		Rv1992c	ctpG	cation transporter ATPase G
2235228	0	G	Del	GAP	18	19	36	94.87	39		Rv1992c	ctpG	cation transporter ATPase G
2235229	0	G	Del	GAP	18	19	36	94.87	39		Rv1992c	ctpG	cation transporter ATPase G
2235230	0	G	Del	GAP	18	19	36	94.87	39		Rv1992c	ctpG	cation transporter ATPase G
2235231	0	C	Del	GAP	18	19	36	94.87	39		Rv1992c	ctpG	cation transporter ATPase G
2235232	0	A	Del	GAP	18	19	36	94.87	39		Rv1992c	ctpG	cation transporter ATPase G
2235356	0	C	SNP	T	133	120	251	97.31	260	Asp651Asn (gac/Aac)	Rv1992c	ctpG	cation transporter ATPase G
2244421	0	G	SNP	T	117	140	251	100	257	Leu240Met (ctg/Atg)	Rv1999c	-	transporter
2245916	0	T	SNP	G	113	111	222	100	224	Ala236Ala (gct/gcG)	Rv2000	-	hypothetical protein
2247677	0	A	SNP	C	120	142	256	100	262	Ile6Ile (ata/atC)	Rv2002	fabG3	20-beta-hydroxysteroid dehydrogenase
2251999	0	A	SNP	G	126	108	227	99.15	236
2260100	0	C	SNP	T	136	114	244	99.21	252
2260525	0	C	SNP	T	145	125	267	99.63	271
2262620	0	T	SNP	A	56	76	130	98.51	134	Glu151Asp (gaa/gaT)	Rv2015c	-	hypothetical protein
2262679	0	G	SNP	A	54	68	122	97.6	125	Leu132Leu (ctg/Ttg)	Rv2015c	-	hypothetical protein
2262698	0	G	SNP	C	49	67	115	98.31	118	Gly125Gly (ggc/ggG)	Rv2015c	-	hypothetical protein
2262857	0	T	SNP	C	65	52	116	98.32	119	Ser72Ser (tca/tcG)	Rv2015c	-	hypothetical protein
2264782	0	C	SNP	A	113	103	211	100	216	Ala262Glu (gcg/gAg)	Rv2017	-	transcriptional regulator
2265059	0	T	SNP	G	102	109	208	100	211
2269780	0	T	SNP	C	122	135	255	100	257	Asp154Gly (gac/gGc)	Rv2024c	-	hypothetical protein
2270102	0	A	SNP	G	120	130	248	100	250	Trp47Arg (tgg/Cgg)	Rv2024c	-	hypothetical protein
2271211	0	C	SNP	A	94	121	211	98.62	218	Ala180Ser (gcc/Tcc)	Rv2025c	-	cation efflux system protein
2275764	0	G	SNP	A	103	124	223	99.13	229	Leu221Phe (ctc/Ttc)	Rv2029c	pfkB	6-phosphofructokinase PfkB
2282787	0	C	SNP	T	100	132	227	99.57	233	Cys312Tyr (tgt/tAt)	Rv2037c	-	transmembrane protein
2284456	0	T	SNP	G	110	114	221	99.56	225	Glu114Ala (gag/gCg)	Rv2038c	-	sugar ABC transporter ATP-binding protein
2285251	0	C	SNP	A	132	114	243	100	246	Val131Phe (gtc/Ttc)	Rv2039c	-	sugar ABC transporter permease
2285558	0	G	SNP	A	102	106	206	99.52	209	Cys28Cys (tgc/tgT)	Rv2039c	-	sugar ABC transporter permease
2287121	0	A	SNP	G	129	108	236	100	237	Asp242Asp (gat/gaC)	Rv2041c	-	sugar ABC transporter substrate-binding lipoprotein
2289047	0	G	SNP	A	136	102	238	99.17	240	Ser65Ser (tcc/tcT)	Rv2043c	pncA	pyrazinamidase/nicotinamidase PncA		phylo (Delhi/CAS)	pyrazinamide (PZA)
2289072	0	T	SNP	G	143	84	225	98.27	231	His57Pro (cac/cCc)	Rv2043c	pncA	pyrazinamidase/nicotinamidase PncA	pyrazinamide (PZA)		pyrazinamide (PZA)
2289366	0	G	Del	GAP	108	131	235	98.35	243		Rv2044c	-	hypothetical protein
2296042	0	G	SNP	C	108	152	259	98.48	264	Pro3649Ala (ccg/Gcg)	Rv2048c	pks12	polyketide synthase
2296876	0	C	SNP	G	122	123	241	100	245	Gly3371Arg (ggt/Cgt)	Rv2048c	pks12	polyketide synthase
2300546	0	A	SNP	T	132	109	240	99.59	242	His2147Gln (cat/caA)	Rv2048c	pks12	polyketide synthase
2300552	0	T	SNP	G	121	109	228	99.14	232	Pro2145Pro (cca/ccC)	Rv2048c	pks12	polyketide synthase
2300555	0	A	SNP	G	120	115	232	99.16	237	Asp2144Asp (gat/gaC)	Rv2048c	pks12	polyketide synthase
2301782	0	T	SNP	C	50	22	72	96	75	Val1735Val (gta/gtG)	Rv2048c	pks12	polyketide synthase
2306472	0	T	SNP	C	111	116	220	100	227	Tyr172Cys (tac/tGc)	Rv2048c	pks12	polyketide synthase
2307587	0	G	Del	GAP	86	116	198	94.84	213
2307588	0	T	Del	GAP	86	116	198	96.19	210
2307589	0	C	Del	GAP	86	116	198	96.65	209
2307590	0	G	Del	GAP	86	116	198	100	202
2308443	0	C	SNP	A	111	97	208	95.41	218	Ala771Ala (gcg/gcT)	Rv2051c	ppm1	polyprenol-monophosphomannose synthase
2309203	0	G	SNP	A	102	123	221	99.56	226	Ala518Val (gca/gTa)	Rv2051c	ppm1	polyprenol-monophosphomannose synthase
2309619	0	G	SNP	T	119	109	224	96.61	236	Ser379Ser (tcc/tcA)	Rv2051c	ppm1	polyprenol-monophosphomannose synthase
2311099	0	C	SNP	G	143	137	278	99.29	282	Pro473Pro (ccg/ccC)	Rv2052c	-	hypothetical protein
2325320	0	T	SNP	C	100	100	198	99.5	201	Asp184Gly (gat/gGt)	Rv2067c	-	hypothetical protein
2326114	0	G	SNP	A	114	102	215	97.3	222	Thr232Thr (acc/acT)	Rv2068c	blaC	beta-lactamase
2328543	0	T	SNP	C	134	130	258	99.25	266	Ile145Met (ata/atG)	Rv2071c	cobM	precorrin-4 C(11)-methyltransferase
2329533	0	A	SNP	G	138	127	263	100	265	Leu205Pro (ctc/cCc)	Rv2072c	cobL	precorrin-6Y C(5,15)-methyltransferase
2331620	0	A	SNP	C	119	122	237	100	241	Gly420Gly (ggt/ggG)	Rv2075c	-	hypothetical protein
2331789	0	G	SNP	T	128	120	246	100	248	Pro364Gln (ccg/cAg)	Rv2075c	-	hypothetical protein
2333215	0	C	SNP	T	110	89	192	100	199	Cys25Tyr (tgc/tAc)	Rv2076c	-	hypothetical protein
2334007	0	A	SNP	G	130	158	286	100	288	Ala96Ala (gct/gcC)	Rv2077c	-	transmembrane protein
2335075	0	A	SNP	G	111	116	223	99.56	228	Glu6Gly (gaa/gGa)	Rv2078	-	hypothetical protein
2335080	0	T	SNP	C	108	115	220	99.55	224	Leu8Leu (ttg/Ctg)	Rv2078	-	hypothetical protein
2335494	0	A	SNP	G	149	132	275	100	281	Tyr47Cys (tac/tGc)	Rv2079	-	hypothetical protein
2338195	0	C	Del	GAP	141	143	276	89.87	316		Rv2081c	-	transmembrane protein
2338990	0	G	SNP	C	227	252	470	100	479	Ala94Ala (gcg/gcC)	Rv2082	-	hypothetical protein
2338994	0	G	SNP	A	235	248	469	100	483	Ala96Thr (gcg/Acg)	Rv2082	-	hypothetical protein
2340621	0	C	SNP	G	204	216	404	99.76	421	Pro638Arg (ccc/cGc)	Rv2082	-	hypothetical protein
2341636	0	C	SNP	G	101	125	224	100	226	Leu256Val (ctg/Gtg)	Rv2083	-	hypothetical protein
2342649	1	A	Ins	G	91	106	197	79.44	198		Rv2084	-	hypothetical protein
2342649	2	A	Ins	G	91	106	197	79.44	198		Rv2084	-	hypothetical protein
2342649	3	A	Ins	C	92	106	198	79.84	198		Rv2084	-	hypothetical protein
2342649	4	A	Ins	G	92	106	198	79.84	198		Rv2084	-	hypothetical protein
2342649	5	A	Ins	T	91	106	197	79.44	197		Rv2084	-	hypothetical protein
2342649	6	A	Ins	A	91	106	197	79.44	197		Rv2084	-	hypothetical protein
2342649	7	A	Ins	C	91	106	197	79.44	197		Rv2084	-	hypothetical protein
2342649	8	A	Ins	A	91	106	197	79.44	197		Rv2084	-	hypothetical protein
2342649	9	A	Ins	C	91	106	197	79.44	197		Rv2084	-	hypothetical protein
2342649	10	A	Ins	A	91	105	196	79.03	197		Rv2084	-	hypothetical protein
2342649	11	A	Ins	C	91	106	197	79.44	197		Rv2084	-	hypothetical protein
2342764	0	C	SNP	T	97	134	229	97.06	238	Arg319Arg (cgc/cgT)	Rv2084	-	hypothetical protein
2344246	0	G	SNP	C	136	127	260	99.62	264
2345037	0	C	SNP	A	134	114	247	100	248	Leu209Leu (ctc/ctA)	Rv2088	pknJ	transmembrane serine/threonine-protein kinase PknJ
2345085	0	A	SNP	C	140	108	246	100	248	Ala225Ala (gca/gcC)	Rv2088	pknJ	transmembrane serine/threonine-protein kinase PknJ
2346929	0	C	SNP	T	118	114	228	99.57	233	Leu132Leu (ctg/ctA)	Rv2089c	pepE	dipeptidase PepE
2347869	0	T	SNP	G	121	117	236	97.94	243	Val166Gly (gtc/gGc)	Rv2090	-	5'-3' exonuclease
2348446	0	C	SNP	G	108	129	233	100	237	Phe358Leu (ttc/ttG)	Rv2090	-	5'-3' exonuclease
2348708	0	G	SNP	A	119	102	219	100	221	Val195Val (gtc/gtT)	Rv2091c	-	membrane protein
2353385	0	G	SNP	C	124	117	240	98.77	244	Gln311Glu (cag/Gag)	Rv2095c	pafC	proteasome accessory factor C
2357269	0	G	Del	GAP	122	95	219	83.78	259
2357270	0	C	Del	GAP	122	95	219	85.1	255
2357271	0	C	Del	GAP	122	95	219	85.43	254
2358029	1	T	Ins	G	118	118	236	94.78	236
2361604	0	C	SNP	G	125	131	251	99.61	257	Val455Val (gtc/gtG)	Rv2101	helZ	helicase HelZ
2362041	0	C	SNP	A	117	137	250	100	254	Pro601Gln (ccg/cAg)	Rv2101	helZ	helicase HelZ
2367061	0	A	Del	GAP	98	86	184	99.46	185
2368565	0	A	Del	GAP	106	130	232	99.16	238
2369186	0	G	SNP	C	133	147	275	99.29	282	Arg182Gly (cgt/Ggt)	Rv2109c	prcA	proteasome subunit alpha
2369326	0	C	SNP	G	116	136	250	99.21	254	Arg135Pro (cgc/cCc)	Rv2109c	prcA	proteasome subunit alpha
2378851	0	C	SNP	T	117	117	226	96.69	242	Arg156Trp (cgg/Tgg)	Rv2119	-	hypothetical protein
2381100	0	G	SNP	A	92	89	178	96.28	188	Pro10Pro (ccg/ccA)	Rv2123	PPE37	PPE family protein PPE37
2382287	0	C	Del	GAP	105	124	226	95.02	241		Rv2123	PPE37	PPE family protein PPE37
2382289	0	G	SNP	T	106	124	228	97.87	235	Asp407Tyr (gac/Tac)	Rv2123	PPE37	PPE family protein PPE37
2384295	1	G	Ins	T	114	117	231	94.67	232		Rv2124c	metH	methionine synthase
2386389	0	G	SNP	A	132	100	227	100	232	Gly33Ser (ggc/Agc)	Rv2125	-	hypothetical protein
2387733	0	T	SNP	C	135	71	201	100	206	Glu80Glu (gaa/gaG)	Rv2126c	PE_PGRS37	PE-PGRS family protein PE_PGRS37
2388641	0	G	SNP	A	116	121	234	100	237	Gly9Asp (ggc/gAc)	Rv2127	ansP1	L-asparagine permease
2397560	0	C	SNP	T	117	115	228	97.89	237	Thr77Thr (acc/acT)	Rv2138	lppL	lipoprotein LppL
2402765	0	G	SNP	A	107	107	214	100	214
2413246	0	C	SNP	A	133	135	262	99.63	269	Val36Leu (gtg/Ttg)	Rv2153c	murG	UDP-N-acetylglucosamine--N-acetylmuramyl- (pentapeptide) pyrophosphoryl-undecaprenol-N-acetylglucosamine transferase
2415656	0	G	SNP	C	133	154	283	100	287	Arg247Gly (cgg/Ggg)	Rv2155c	murD	UDP-N-acetylmuramoylalanine--D-glutamate ligase
2419943	0	G	SNP	A	135	129	258	97.78	270	Ser222Ser (tcc/tcT)	Rv2158c	murE	UDP-N-acetylmuramoylalanyl-D-glutamate--2, 6-diaminopimelate ligase
2421816	0	A	SNP	G	122	121	242	99.59	244
2421975	1	G	Ins	G	131	117	248	93.58	249
2421975	2	G	Ins	G	131	117	248	93.58	248
2421975	3	G	Ins	A	128	117	245	92.45	248
2421975	4	G	Ins	A	131	117	248	93.58	248
2423819	0	C	SNP	G	96	106	192	97.58	207	Gly340Gly (ggg/ggC)	Rv2162c	PE_PGRS38	PE-PGRS family protein PE_PGRS38
2423822	0	A	SNP	G	97	112	203	96.31	217	Gly339Gly (ggt/ggC)	Rv2162c	PE_PGRS38	PE-PGRS family protein PE_PGRS38
2424114	0	C	SNP	A	17	84	98	91.82	110	Arg242Leu (cgc/cTc)	Rv2162c	PE_PGRS38	PE-PGRS family protein PE_PGRS38
2424151	0	C	SNP	A	15	66	75	93.1	87	Ala230Ser (gca/Tca)	Rv2162c	PE_PGRS38	PE-PGRS family protein PE_PGRS38
2424925	0	A	SNP	G	99	93	191	100	192
2425471	0	T	SNP	C	99	119	217	99.09	220	Arg539Arg (cga/cgG)	Rv2163c	pbpB	penicillin-binding membrane protein PbpB
2434749	0	C	SNP	T	115	94	207	99.05	211
2440323	0	C	SNP	G	96	103	198	97.55	204
2440926	0	G	SNP	T	117	108	222	99.56	226	Asp265Glu (gac/gaA)	Rv2178c	aroG	phospho-2-dehydro-3-deoxyheptonate aldolase AroG
2440935	0	G	SNP	C	113	107	213	99.1	222	Ser262Ser (tcc/tcG)	Rv2178c	aroG	phospho-2-dehydro-3-deoxyheptonate aldolase AroG
2442418	0	A	SNP	G	129	125	253	98.45	258	Val266Ala (gtc/gCc)	Rv2180c	-	integral membrane protein
2448458	0	C	SNP	T	112	85	194	100	197	Thr100Ile (acc/aTc)	Rv2187	fadD15	long-chain-fatty-acid--CoA ligase FadD15
2449826	0	C	SNP	G	126	99	219	99.56	226	Ser556Trp (tcg/tGg)	Rv2187	fadD15	long-chain-fatty-acid--CoA ligase FadD15
2452452	0	G	SNP	A	139	120	258	100	259	Thr274Met (acg/aTg)	Rv2190c	-	endopeptidase
2462871	0	G	SNP	A	121	110	222	99.57	232	Ala59Ala (gcc/gcT)	Rv2198c	mmpS3	membrane protein MmpS3
2470591	0	A	SNP	C	107	127	232	100	234
2472029	0	T	SNP	G	160	131	283	99.32	293	Trp207Gly (tgg/Ggg)	Rv2207	cobT	nicotinate-nucleotide-dimethylbenzimidazolphosphoribosyltransferase
2477984	0	G	SNP	A	111	112	218	100	223	Ser265Ser (tcg/tcA)	Rv2212	-	adenylyl cyclase
2478619	0	G	SNP	A	99	146	243	99.19	247	Leu94Leu (ctg/ctA)	Rv2213	pepB	cytosol aminopeptidase
2480809	0	G	SNP	C	124	146	268	99.63	271	Ala298Gly (gcc/gGc)	Rv2214c	ephD	oxidoreductase EphD
2483950	0	A	SNP	G	114	117	228	97.88	236	Ile109Val (atc/Gtc)	Rv2216	-	epimerase family protein
2494430	0	C	SNP	G	122	108	228	99.14	232	Gly324Arg (ggc/Cgc)	Rv2223c	-	carboxylesterase B
2499726	0	G	SNP	A	122	118	238	100	240	Asp299Asn (gat/Aat)	Rv2226	-	hypothetical protein
2502965	0	G	SNP	C	120	129	248	99.2	251	Arg170Gly (cgc/Ggc)	Rv2229c	-	hypothetical protein
2504177	0	C	SNP	T	114	128	238	100	242	Glu144Glu (gag/gaA)	Rv2230c	-	GTP cyclohydrolase
2509140	0	G	SNP	C	149	150	292	99.67	300	Ser79Cys (tcc/tGc)	Rv2236c	cobD	cobalamin biosynthesis transmembrane protein CobD
2509722	0	A	SNP	G	104	97	195	100	201	Pro78Pro (cca/ccG)	Rv2237	-	hypothetical protein
2516271	0	T	SNP	C	103	136	236	99.58	240	Met323Thr (atg/aCg)	Rv2242	-	hypothetical protein
2516567	0	G	SNP	C	97	91	187	100	188
2521342	0	T	SNP	C	146	114	257	100	260	Asp200Asp (gat/gaC)	Rv2247	accD6	acetyl-/propionyl-CoA carboxylase subunit beta
2523205	1	G	Ins	C	103	126	229	94.63	229
2523205	2	G	Ins	G	103	125	228	94.21	229
2523205	3	G	Ins	C	102	126	228	94.21	229
2525723	0	G	Del	GAP	106	116	219	96.52	230		Rv2251	-	flavoprotein
2526431	0	G	SNP	A	120	128	238	97.64	254	Val289Val (gtg/gtA)	Rv2251	-	flavoprotein
2526974	0	T	SNP	C	108	108	212	99.54	217	Pro470Pro (cct/ccC)	Rv2251	-	flavoprotein
2529680	0	A	SNP	G	125	118	239	100	243	Thr65Thr (act/acC)	Rv2256c	-	hypothetical protein
2531742	0	A	SNP	G	113	132	241	100	245	Ala52Ala (gct/gcC)	Rv2258c	-	transcriptional regulator
2533377	0	T	SNP	C	119	116	232	99.16	237	Asp16Asp (gat/gaC)	Rv2260	-	hypothetical protein
2534563	0	G	Del	GAP	109	118	225	98.27	231
2534564	0	A	Del	GAP	109	117	225	100	226
2536312	0	C	SNP	T	116	123	236	100	239	Arg224Arg (cgc/cgT)	Rv2263	-	oxidoreductase
2536625	1	C	Ins	G	119	109	228	91.94	228		Rv2264c	-	hypothetical protein
2536625	2	C	Ins	G	115	107	222	89.52	222		Rv2264c	-	hypothetical protein
2537046	0	G	SNP	A	139	132	269	98.91	274	Gly435Gly (ggc/ggT)	Rv2264c	-	hypothetical protein
2538267	0	T	Del	GAP	68	73	137	98.6	143		Rv2264c	-	hypothetical protein
2538268	0	G	Del	GAP	68	73	137	98.6	143		Rv2264c	-	hypothetical protein
2538269	0	T	Del	GAP	68	73	137	98.6	143		Rv2264c	-	hypothetical protein
2538270	0	G	Del	GAP	68	73	137	98.6	143		Rv2264c	-	hypothetical protein
2538271	0	A	Del	GAP	68	73	137	98.6	143		Rv2264c	-	hypothetical protein
2538272	0	T	Del	GAP	68	73	137	98.6	143		Rv2264c	-	hypothetical protein
2538273	0	G	Del	GAP	68	73	137	98.6	143		Rv2264c	-	hypothetical protein
2538274	0	G	Del	GAP	68	73	137	98.6	143		Rv2264c	-	hypothetical protein
2538275	0	A	Del	GAP	68	73	137	98.6	143		Rv2264c	-	hypothetical protein
2538276	0	G	Del	GAP	68	73	137	98.6	143		Rv2264c	-	hypothetical protein
2538277	0	T	Del	GAP	68	73	137	98.6	143		Rv2264c	-	hypothetical protein
2538278	0	G	Del	GAP	68	73	137	98.6	143		Rv2264c	-	hypothetical protein
2538279	0	A	Del	GAP	68	73	137	98.6	143		Rv2264c	-	hypothetical protein
2538280	0	T	Del	GAP	68	73	137	98.6	143		Rv2264c	-	hypothetical protein
2538281	0	C	Del	GAP	68	73	137	98.6	143		Rv2264c	-	hypothetical protein
2538282	0	G	Del	GAP	68	73	137	98.6	143		Rv2264c	-	hypothetical protein
2538283	0	G	Del	GAP	68	73	137	97.92	144		Rv2264c	-	hypothetical protein
2538284	0	C	Del	GAP	68	73	137	97.92	144		Rv2264c	-	hypothetical protein
2538285	0	A	Del	GAP	68	73	137	97.92	144		Rv2264c	-	hypothetical protein
2538286	0	G	Del	GAP	68	73	137	97.92	144		Rv2264c	-	hypothetical protein
2538287	0	C	Del	GAP	68	73	137	97.92	144		Rv2264c	-	hypothetical protein
2538288	0	C	Del	GAP	68	73	137	97.92	144		Rv2264c	-	hypothetical protein
2538289	0	A	Del	GAP	68	73	137	97.92	144		Rv2264c	-	hypothetical protein
2538290	0	C	Del	GAP	68	73	137	97.92	144		Rv2264c	-	hypothetical protein
2540554	0	T	SNP	C	118	114	230	99.15	234	Ser151Pro (tcg/Ccg)	Rv2266	cyp124	cytochrome P450 Cyp124
2541477	0	C	SNP	G	114	108	218	99.55	223
2541779	0	G	SNP	A	101	147	242	98.41	252	Tyr344Tyr (tac/taT)	Rv2267c	-	hypothetical protein
2542543	0	G	SNP	A	114	87	200	99.5	202	Arg90Cys (cgt/Tgt)	Rv2267c	-	hypothetical protein
2562644	0	G	SNP	T	97	91	182	99.47	189	Ala16Ser (gcg/Tcg)	Rv2290	lppO	lipoprotein LppO
2564368	1	G	Ins	C	103	95	198	97.54	198		Rv2293c	-	hypothetical protein
2566766	1	C	Ins	G	88	120	208	94.55	208
2566768	0	A	SNP	C	88	121	208	97.66	214
2573756	0	C	SNP	A	117	98	215	100	215
2578626	0	A	SNP	G	109	126	235	100	235	Met24Thr (atg/aCg)	Rv2307c	-	hypothetical protein
2586127	0	A	SNP	G	112	129	238	100	241	Gly388Gly (ggt/ggC)	Rv2314c	-	hypothetical protein
2589216	0	G	SNP	C	124	140	264	100	264	Val127Leu (gtg/Ctg)	Rv2316	uspA	sugar ABC transporter permease UspA
2591172	0	G	SNP	A	112	103	215	99.08	217	Ala219Thr (gcc/Acc)	Rv2318	uspC	sugar ABC transporter substrate-binding lipoprotein UspC
2598400	0	A	SNP	G	112	140	246	100	252	Asn516Asn (aat/aaC)	Rv2326c	-	ABC transporter ATP-binding protein
2600044	0	C	SNP	T	118	139	252	97.35	264	Gly19Gly (ggc/ggT)	Rv2327	-	hypothetical protein
2600260	0	A	SNP	G	137	117	249	99.61	255	Arg91Arg (cga/cgG)	Rv2327	-	hypothetical protein
2601576	0	T	SNP	G	108	121	228	98.71	232	Ser282Arg (agt/agG)	Rv2328	PE23	PE family protein PE23
2604163	0	C	Del	GAP	66	78	144	75	192		Rv2330c	lppP	lipoprotein LppP
2604164	0	A	Del	GAP	66	78	144	75.79	190		Rv2330c	lppP	lipoprotein LppP
2604165	0	A	Del	GAP	66	78	144	77.42	186		Rv2330c	lppP	lipoprotein LppP
2608117	0	C	SNP	A	113	121	226	99.15	236	Asp69Tyr (gac/Tac)	Rv2333c	stp	multidrug resistance protein
2612348	0	C	SNP	A	115	152	261	98.52	271	Glu214_ (gag/Tag)	Rv2337c	-	hypothetical protein
2612632	0	C	SNP	A	131	141	263	100	272	Gly119Val (ggc/gTc)	Rv2337c	-	hypothetical protein
2615413	0	A	SNP	G	124	127	249	99.6	252	Thr241Ala (acc/Gcc)	Rv2339	mmpL9	transmembrane transport protein MmpL9
2619271	0	T	SNP	C	109	130	238	99.58	240
2624986	0	T	SNP	G	126	122	245	99.6	249	Val389Gly (gtg/gGg)	Rv2345	-	transmembrane protein
2625924	0	T	SNP	C	116	108	222	96.97	231	Ala83Ala (gca/gcG)	Rv2346c	esxO	ESAT-6 like protein EsxO
2626095	0	C	SNP	G	106	118	220	89.6	250	Ala26Ala (gcg/gcC)	Rv2346c	esxO	ESAT-6 like protein EsxO
2626513	0	T	SNP	A	68	42	108	98.21	112	Thr3Ser (aca/Tca)	Rv2347c	esxP	ESAT-6 like protein EsxP
2626514	0	T	SNP	G	69	42	108	98.23	113	Ala2Ala (gca/gcC)	Rv2347c	esxP	ESAT-6 like protein EsxP
2626600	0	G	SNP	A	98	57	149	100	155
2627946	0	A	SNP	G	92	109	201	100	201	Arg251Arg (cgt/cgC)	Rv2349c	plcC	phospholipase C
2631009	1	G	Ins	G	106	74	180	85.31	182		Rv2351c	plcA	membrane-associated phospholipase A
2631009	2	G	Ins	T	108	74	182	86.26	182		Rv2351c	plcA	membrane-associated phospholipase A
2631009	3	G	Ins	G	107	74	181	85.78	182		Rv2351c	plcA	membrane-associated phospholipase A
2631009	4	G	Ins	C	108	74	182	86.26	182		Rv2351c	plcA	membrane-associated phospholipase A
2631009	5	G	Ins	C	107	74	181	85.78	182		Rv2351c	plcA	membrane-associated phospholipase A
2632341	1	C	Ins	A	91	97	188	95.92	188
2632362	0	T	SNP	C	94	97	189	99.48	192
2637541	0	C	SNP	T	108	117	223	100	225
2642383	0	C	SNP	T	124	107	229	100	231	Ala66Thr (gcc/Acc)	Rv2360c	-	hypothetical protein
2647468	0	G	SNP	A	96	88	177	97.35	189	Ala300Ala (gcc/gcT)	Rv2366c	-	transmembrane protein
2651552	0	A	SNP	G	113	103	214	97.3	222	Leu3Leu (ttg/Ctg)	Rv2370c	-	hypothetical protein
2652254	0	G	SNP	C	125	126	251	99.21	253	Ala191Gly (gct/gGt)	Rv2372c	-	rRNA small subunit methyltransferase E
2656225	0	A	SNP	G	101	108	206	100	209	Val69Ala (gtc/gCc)	Rv2377c	-	hypothetical protein
2656635	0	G	SNP	A	118	127	244	99.59	246	Pro357Ser (ccg/Tcg)	Rv2378c	mbtG	L-lysine N6-monooxygenase
2660319	0	C	SNP	G	130	143	268	100	273	Glu589Asp (gag/gaC)	Rv2379c	mbtF	peptide synthetase
2661039	0	G	SNP	A	114	118	227	99.57	233	Ile349Ile (atc/atT)	Rv2379c	mbtF	peptide synthetase
2678426	0	T	SNP	G	104	123	217	98.7	230	Leu233Arg (ctg/cGg)	Rv2385	mbtJ	acetyl hydrolase
2680658	0	T	SNP	G	85	96	177	100	181	Thr67Thr (act/acG)	Rv2386a	-	hypothetical protein
2688700	0	C	SNP	T	118	148	262	99.25	268	Pro231Ser (ccg/Tcg)	Rv2394	ggtB	gamma-glutamyltranspeptidase precursor GgtB
2690160	0	A	SNP	G	93	108	198	99.5	202	Asn30Ser (aac/aGc)	Rv2395	-	integral membrane protein
2691810	0	A	SNP	T	117	112	224	95.82	239	Lys580Ile (aaa/aTa)	Rv2395	-	integral membrane protein
2693580	0	G	SNP	A	138	35	162	95.05	182	Gly261Asp (ggc/gAc)	Rv2396	PE_PGRS41	acid and phagosome regulated protein AprC
2695378	0	C	SNP	G	103	111	213	100	214	Gly141Ala (ggc/gCc)	Rv2398c	cysW	sulfate ABC transporter permease CysW
2697489	0	C	SNP	T	109	112	214	99.55	222	Ala76Thr (gcg/Acg)	Rv2400c	subI	sulfate ABC transporter substrate-binding lipoprotein SubI
2700222	0	T	SNP	C	124	114	233	100	238	Leu565Pro (ctg/cCg)	Rv2402	-	trehalase
2704884	1	A	Ins	C	90	92	182	97.85	182		Rv2407	-	ribonuclease Z
2704884	2	A	Ins	A	90	92	182	97.85	182		Rv2407	-	ribonuclease Z
2704884	3	A	Ins	G	90	91	181	97.31	182		Rv2407	-	ribonuclease Z
2704884	4	A	Ins	C	88	88	176	94.62	177		Rv2407	-	ribonuclease Z
2704884	5	A	Ins	G	88	87	175	94.09	175		Rv2407	-	ribonuclease Z
2704884	6	A	Ins	A	87	86	173	93.01	173		Rv2407	-	ribonuclease Z
2704884	7	A	Ins	C	86	86	172	92.47	172		Rv2407	-	ribonuclease Z
2712328	0	C	SNP	T	136	155	287	99.66	292	Pro183Pro (ccg/ccA)	Rv2414c	-	hypothetical protein
2713795	0	C	SNP	T	136	141	271	100	277
2718852	0	T	SNP	G	124	114	234	100	238
2720069	0	G	SNP	A	92	99	189	99.48	192	Gly158Glu (ggg/gAg)	Rv2423	-	hypothetical protein
2720444	0	C	SNP	T	111	122	228	100	233	Ser283Phe (tct/tTt)	Rv2423	-	hypothetical protein
2720895	0	G	SNP	A	9	71	78	100	80	His295Tyr (cac/Tac)	Rv2424c	-	transposase
2720952	0	T	SNP	C	9	47	55	100	56	Thr276Ala (acc/Gcc)	Rv2424c	-	transposase
2720954	0	G	SNP	A	14	48	62	100	62	Thr275Ile (acc/aTc)	Rv2424c	-	transposase
2721562	0	C	SNP	G	102	134	233	99.58	237	Ala72Ala (gcg/gcC)	Rv2424c	-	transposase
2723506	0	T	SNP	C	110	109	215	99.55	220	Leu226Leu (tta/ttG)	Rv2426c	-	hypothetical protein
2724199	0	A	Del	GAP	88	83	167	75.66	226
2724200	0	G	Del	GAP	88	83	167	76.34	224
2726105	0	G	SNP	A	96	109	203	100	205						phylo (Delhi/CAS, 3)	isoniazid (INH)
2726116	0	T	SNP	A	91	112	199	98.07	207							isoniazid (INH)
2729058	0	A	SNP	C	142	143	283	100	285	Leu26Arg (ctg/cGg)	Rv2433c	-	hypothetical protein
2734074	0	T	SNP	C	137	142	275	100	279	Val282Ala (gtc/gCc)	Rv2436	rbsK	ribokinase RbsK
2737572	0	C	SNP	A	123	150	269	99.64	274	Ala226Ser (gcg/Tcg)	Rv2439c	proB	glutamate 5-kinase protein
2738221	0	G	SNP	A	145	117	258	100	262	Ile9Ile (atc/atT)	Rv2439c	proB	glutamate 5-kinase protein
2740693	0	T	SNP	C	100	104	201	100	204
2748641	0	G	SNP	A	97	108	200	98.09	209	Arg529Cys (cgc/Tgc)	Rv2448c	valS	valine--tRNA ligase
2751804	0	C	SNP	T	123	140	258	99.25	265	Arg126Gln (cgg/cAg)	Rv2450c	rpfE	resuscitation-promoting factor RpfE
2752427	0	G	SNP	A	91	104	193	97.99	199	Gly56Arg (ggg/Agg)	Rv2451	-	hypothetical protein
2752698	0	C	SNP	A	77	97	172	100	174
2753869	0	A	SNP	G	118	108	219	99.12	228	Val293Ala (gtg/gCg)	Rv2454c	-	2-oxoglutarate oxidoreductase subunit KorB
2760152	0	A	SNP	G	130	147	273	99.64	278	Tyr125Cys (tac/tGc)	Rv2458	mmuM	homocysteine S-methyltransferase MmuM
2763077	0	G	SNP	A	98	93	190	97.95	195	Tyr33Tyr (tac/taT)	Rv2460c	clpP2	ATP-dependent CLP protease proteolytic subunit 2
2771383	0	A	SNP	G	130	133	259	100	263	Ser800Gly (agc/Ggc)	Rv2467	pepN	aminopeptidase PepN
2778653	0	G	SNP	T	106	121	226	99.13	229	Arg1204Ser (cgc/Agc)	Rv2476c	gdh	NAD-dependent glutamate dehydrogenase
2779136	0	T	SNP	C	132	114	244	100	246	Ser1043Gly (agc/Ggc)	Rv2476c	gdh	NAD-dependent glutamate dehydrogenase
2782498	0	G	SNP	A	101	104	200	100	205	Asp515Asp (gac/gaT)	Rv2477c	-	macrolide ABC transporter ATP-binding protein
2786952	0	A	SNP	G	132	119	248	100	251	Cys778Arg (tgc/Cgc)	Rv2482c	plsB2	glycerol-3-phosphate acyltransferase
2791098	0	C	SNP	T	111	131	240	99.59	243	Gly466Asp (ggt/gAt)	Rv2484c	-	diacyglycerol O-acyltransferase
2795974	0	T	Del	GAP	38	47	94	89.47	95		Rv2487c	PE_PGRS42	PE-PGRS family protein PE_PGRS42
2795975	0	T	Del	GAP	38	47	94	89.47	95		Rv2487c	PE_PGRS42	PE-PGRS family protein PE_PGRS42
2795976	0	G	Del	GAP	38	47	94	89.47	95		Rv2487c	PE_PGRS42	PE-PGRS family protein PE_PGRS42
2795977	0	C	Del	GAP	38	47	94	89.47	95		Rv2487c	PE_PGRS42	PE-PGRS family protein PE_PGRS42
2795978	0	C	Del	GAP	38	47	94	89.47	95		Rv2487c	PE_PGRS42	PE-PGRS family protein PE_PGRS42
2795979	0	G	Del	GAP	38	47	94	89.47	95		Rv2487c	PE_PGRS42	PE-PGRS family protein PE_PGRS42
2795980	0	C	Del	GAP	38	47	94	90.43	94		Rv2487c	PE_PGRS42	PE-PGRS family protein PE_PGRS42
2795981	0	C	Del	GAP	38	47	94	90.43	94		Rv2487c	PE_PGRS42	PE-PGRS family protein PE_PGRS42
2795982	0	C	Del	GAP	38	47	94	94.44	90		Rv2487c	PE_PGRS42	PE-PGRS family protein PE_PGRS42
2795983	0	G	Del	GAP	38	47	94	94.44	90		Rv2487c	PE_PGRS42	PE-PGRS family protein PE_PGRS42
2795984	0	C	Del	GAP	38	47	94	94.44	90		Rv2487c	PE_PGRS42	PE-PGRS family protein PE_PGRS42
2795985	0	G	Del	GAP	38	47	94	94.44	90		Rv2487c	PE_PGRS42	PE-PGRS family protein PE_PGRS42
2795986	0	C	Del	GAP	38	47	94	94.44	90		Rv2487c	PE_PGRS42	PE-PGRS family protein PE_PGRS42
2795987	0	C	Del	GAP	38	47	94	94.44	90		Rv2487c	PE_PGRS42	PE-PGRS family protein PE_PGRS42
2795988	0	G	Del	GAP	38	47	94	94.44	90		Rv2487c	PE_PGRS42	PE-PGRS family protein PE_PGRS42
2795989	0	C	Del	GAP	38	47	94	94.44	90		Rv2487c	PE_PGRS42	PE-PGRS family protein PE_PGRS42
2795990	0	C	Del	GAP	38	47	94	94.44	90		Rv2487c	PE_PGRS42	PE-PGRS family protein PE_PGRS42
2795991	0	G	Del	GAP	38	47	94	94.44	90		Rv2487c	PE_PGRS42	PE-PGRS family protein PE_PGRS42
2795992	0	G	Del	GAP	38	47	94	94.44	90		Rv2487c	PE_PGRS42	PE-PGRS family protein PE_PGRS42
2795993	0	T	Del	GAP	38	47	94	95.51	89		Rv2487c	PE_PGRS42	PE-PGRS family protein PE_PGRS42
2798595	0	C	SNP	T	158	150	302	99.35	310	Ala762Ala (gcg/gcA)	Rv2488c	-	LuxR family transcriptional regulator
2803139	0	C	Del	GAP	119	105	220	81.75	274		Rv2490c	PE_PGRS43	PE-PGRS family protein PE_PGRS43
2803140	0	C	Del	GAP	119	105	220	83.27	269		Rv2490c	PE_PGRS43	PE-PGRS family protein PE_PGRS43
2803141	0	A	Del	GAP	119	105	220	83.27	269		Rv2490c	PE_PGRS43	PE-PGRS family protein PE_PGRS43
2803142	0	C	Del	GAP	119	105	220	82.66	271		Rv2490c	PE_PGRS43	PE-PGRS family protein PE_PGRS43
2803143	0	C	Del	GAP	119	105	220	82.05	273		Rv2490c	PE_PGRS43	PE-PGRS family protein PE_PGRS43
2803144	0	G	Del	GAP	119	105	220	84.53	265		Rv2490c	PE_PGRS43	PE-PGRS family protein PE_PGRS43
2803145	0	G	Del	GAP	119	105	220	85.17	263		Rv2490c	PE_PGRS43	PE-PGRS family protein PE_PGRS43
2803146	0	C	Del	GAP	119	105	220	84.53	265		Rv2490c	PE_PGRS43	PE-PGRS family protein PE_PGRS43
2803147	0	A	Del	GAP	119	105	220	86.15	260		Rv2490c	PE_PGRS43	PE-PGRS family protein PE_PGRS43
2804682	0	C	SNP	T	92	98	186	94.53	201	Gly519Ser (ggt/Agt)	Rv2490c	PE_PGRS43	PE-PGRS family protein PE_PGRS43
2807486	0	C	SNP	A	70	113	182	100	183	Ala70Asp (gcc/gAc)	Rv2492	-	hypothetical protein
2808079	0	G	SNP	A	129	98	224	97.84	232
2809621	0	T	SNP	C	140	159	298	100	299	Thr107Ala (acc/Gcc)	Rv2495c	bkdC	branched-chain keto acid dehydrogenase E2 component
2812520	0	C	SNP	T	128	122	248	98.43	254	Lys219Lys (aag/aaA)	Rv2498c	citE	citrate (pro-3S)-lyase subunit beta
2817747	0	G	SNP	A	140	122	261	99.24	264	Ala243Val (gct/gTt)	Rv2502c	accD1	acetyl-/propionyl-CoA carboxylase subunit beta
2818837	0	A	SNP	G	118	108	218	100	226	Gly97Gly (ggt/ggC)	Rv2503c	scoB	succinyl-CoA:3-ketoacid-CoA transferase subunit B
2821342	0	C	SNP	T	121	124	238	100	245	Ala85Ala (gcg/gcA)	Rv2505c	fadD35	fatty-acid--CoA ligase FadD35
2825466	0	G	SNP	A	107	132	234	99.58	240	Lys263Lys (aag/aaA)	Rv2509	-	short-chain type dehydrogenase/reductase
2827984	0	G	SNP	T	107	96	203	100	203
2828019	0	T	SNP	C	103	78	178	100	181
2830525	0	C	SNP	A	126	114	238	100	240	Thr122Lys (acg/aAg)	Rv2513	-	hypothetical protein
2836773	0	C	SNP	T	101	100	200	99.01	203	Ser330Leu (tcg/tTg)	Rv2519	PE26	PE family protein PE26
2840999	0	C	SNP	G	117	132	246	100	249	Ser2778Ser (tcg/tcC)	Rv2524c	fas	fatty acid synthase
2841022	0	A	SNP	G	111	136	246	99.6	248	Cys2771Arg (tgc/Cgc)	Rv2524c	fas	fatty acid synthase
2847281	0	A	SNP	G	115	128	237	100	243	Asp684Asp (gat/gaC)	Rv2524c	fas	fatty acid synthase
2853197	0	G	SNP	A	129	125	253	98.45	258	Cys108Tyr (tgc/tAc)	Rv2529	-	hypothetical protein
2855259	0	A	SNP	G	126	130	250	100	256	Ala841Ala (gct/gcC)	Rv2531c	-	amino acid decarboxylase
2865760	0	A	SNP	G	114	107	220	99.55	222	Thr211Ala (acc/Gcc)	Rv2542	-	hypothetical protein
2865882	0	T	SNP	C	112	113	221	100	225	Val251Val (gtt/gtC)	Rv2542	-	hypothetical protein
2867207	0	C	SNP	G	120	108	224	100	228	Ala28Ala (gcc/gcG)	Rv2544	lppB	lipoprotein LppB
2867230	0	G	SNP	A	90	77	165	99.4	168	Gly36Asp (ggc/gAc)	Rv2544	lppB	lipoprotein LppB
2867231	0	C	SNP	T	92	76	166	99.41	169	Gly36Gly (ggc/ggT)	Rv2544	lppB	lipoprotein LppB
2867236	0	A	SNP	G	90	79	169	99.41	170	Asn38Ser (aac/aGc)	Rv2544	lppB	lipoprotein LppB
2867240	0	C	SNP	T	92	78	169	99.42	171	Pro39Pro (ccc/ccT)	Rv2544	lppB	lipoprotein LppB
2867245	0	A	SNP	C	94	81	174	99.43	176	Lys41Thr (aaa/aCa)	Rv2544	lppB	lipoprotein LppB
2867251	0	C	SNP	G	95	83	176	99.44	179	Pro43Arg (ccg/cGg)	Rv2544	lppB	lipoprotein LppB
2867254	0	A	SNP	G	100	86	186	99.47	187	His44Arg (cac/cGc)	Rv2544	lppB	lipoprotein LppB
2867263	0	G	SNP	A	111	95	203	99.04	208	Gly47Asp (ggc/gAc)	Rv2544	lppB	lipoprotein LppB
2877378	0	G	SNP	C	107	80	187	100	187	Ala103Pro (gcc/Ccc)	Rv2557	-	hypothetical protein
2877431	0	G	Del	GAP	104	75	178	96.24	186		Rv2557	-	hypothetical protein
2880702	0	G	SNP	C	112	117	228	100	229	Val210Leu (gtc/Ctc)	Rv2560	-	hypothetical protein
2881337	0	C	SNP	T	106	110	215	99.08	218
2881569	0	A	SNP	G	104	100	202	99.51	205
2881598	0	G	Del	GAP	85	94	181	94.21	190
2884068	0	A	SNP	C	126	129	252	99.61	256	Met243Leu (atg/Ctg)	Rv2564	glnQ	glutamine ABC transporter ATP-binding protein
2886570	0	A	SNP	G	106	128	228	99.15	236	Glu66Glu (gaa/gaG)	Rv2566	-	hypothetical protein
2888201	0	T	SNP	C	131	145	274	100	276	Leu610Pro (ctc/cCc)	Rv2566	-	hypothetical protein
2889633	0	T	SNP	C	114	118	230	100	232	Ala1087Ala (gct/gcC)	Rv2566	-	hypothetical protein
2891267	0	C	SNP	T	113	120	229	100	233	Gly491Gly (ggc/ggT)	Rv2567	-	hypothetical protein
2891728	0	A	SNP	G	123	125	242	99.6	249	Gln645Arg (cag/cGg)	Rv2567	-	hypothetical protein
2894208	0	G	SNP	A	113	123	232	100	236	Ser67Ser (agc/agT)	Rv2569c	-	hypothetical protein
2895473	0	A	SNP	G	111	95	205	99.52	207	Phe163Ser (ttc/tCc)	Rv2571c	-	transmembrane protein
2897660	0	T	SNP	C	111	129	237	99.17	242	Ala48Ala (gca/gcG)	Rv2572c	aspS	aspartate--tRNA ligase
2898522	0	T	SNP	C	104	117	219	99.1	223	Tyr160Tyr (tat/taC)	Rv2573	-	2-dehydropantoate 2-reductase
2903050	0	G	SNP	A	107	126	226	99.15	235	Thr161Ile (acc/aTc)	Rv2578c	-	hypothetical protein
2910461	0	G	SNP	T	115	125	238	99.17	242	Ala147Glu (gcg/gAg)	Rv2584c	apt	adenine phosphoribosyltransferase
2910852	0	C	SNP	G	107	130	236	98.75	240	Ala17Pro (gcg/Ccg)	Rv2584c	apt	adenine phosphoribosyltransferase
2911293	0	C	SNP	G	136	110	244	100	246	Cys462Ser (tgt/tCt)	Rv2585c	-	lipoprotein
2912294	0	T	SNP	G	118	105	214	100	223	Ala128Ala (gca/gcC)	Rv2585c	-	lipoprotein
2923391	0	T	SNP	C	129	144	269	99.64	274	Pro281Pro (cca/ccG)	Rv2592c	ruvB	Holliday junction ATP-dependent DNA helicase RuvB
2925462	0	T	SNP	A	121	115	235	100	236
2925962	0	T	SNP	C	122	100	220	100	222	Cys77Arg (tgc/Cgc)	Rv2596	vapC40	ribonuclease VapC40
2927939	0	T	SNP	C	101	111	208	100	212
2939373	0	G	SNP	C	118	112	228	100	230	Ser197Cys (tct/tGt)	Rv2611c	-	phosphatidylinositol mannoside acyltransferase
2939657	0	T	SNP	C	113	123	232	100	236	Ile102Met (ata/atG)	Rv2611c	-	phosphatidylinositol mannoside acyltransferase
2941179	0	G	SNP	A	113	105	210	98.2	222	Arg6Arg (cgc/cgT)	Rv2613c	-	AP-4-A phosphorylase		phylo (Delhi/CAS)
2943675	0	G	SNP	A	141	138	276	99.29	281	Gly437Gly (ggc/ggT)	Rv2615c	PE_PGRS45	PE-PGRS family protein PE_PGRS45
2943711	1	G	Ins	C	116	103	219	76.57	219		Rv2615c	PE_PGRS45	PE-PGRS family protein PE_PGRS45
2943711	2	G	Ins	C	116	103	219	76.57	219		Rv2615c	PE_PGRS45	PE-PGRS family protein PE_PGRS45
2943711	3	G	Ins	G	116	103	219	76.57	219		Rv2615c	PE_PGRS45	PE-PGRS family protein PE_PGRS45
2943711	4	G	Ins	C	115	103	218	76.22	219		Rv2615c	PE_PGRS45	PE-PGRS family protein PE_PGRS45
2943711	5	G	Ins	C	116	103	219	76.57	219		Rv2615c	PE_PGRS45	PE-PGRS family protein PE_PGRS45
2943711	6	G	Ins	G	116	103	219	76.57	219		Rv2615c	PE_PGRS45	PE-PGRS family protein PE_PGRS45
2943711	7	G	Ins	T	116	103	219	76.57	219		Rv2615c	PE_PGRS45	PE-PGRS family protein PE_PGRS45
2943711	8	G	Ins	T	116	103	219	76.57	219		Rv2615c	PE_PGRS45	PE-PGRS family protein PE_PGRS45
2943711	9	G	Ins	T	116	102	218	76.22	219		Rv2615c	PE_PGRS45	PE-PGRS family protein PE_PGRS45
2944515	0	A	SNP	C	133	149	278	100	282	Gly157Gly (ggt/ggG)	Rv2615c	PE_PGRS45	PE-PGRS family protein PE_PGRS45
2944524	0	C	SNP	G	105	120	220	87.21	258	Gly154Gly (ggg/ggC)	Rv2615c	PE_PGRS45	PE-PGRS family protein PE_PGRS45
2948524	0	T	SNP	A	81	124	201	100	205	Glu12Val (gag/gTg)	Rv2621c	-	transcriptional regulator
2949251	0	G	SNP	A	105	132	236	98.75	240	Val206Ile (gtt/Att)	Rv2622	-	methyltransferase
2951177	0	G	SNP	A	105	113	214	97.76	223	Ser44Leu (tca/tTa)	Rv2624c	-	universal stress protein
2954439	0	T	SNP	C	104	99	199	100	203	Arg104Gly (aga/Gga)	Rv2627c	-	hypothetical protein
2958693	0	G	SNP	A	101	132	231	100	233	Ala374Ala (gcg/gcA)	Rv2631	-	RNA-splicing ligase RtcB
2959257	0	A	Del	GAP	108	101	208	99.52	210
2959258	0	T	Del	GAP	107	98	204	98.09	209
2959259	0	C	Del	GAP	107	98	204	98.09	209
2959260	0	C	Del	GAP	107	98	204	98.09	209
2959261	0	A	Del	GAP	107	98	204	99.03	207
2959262	0	A	Del	GAP	107	98	204	99.51	206
2959263	0	T	Del	GAP	106	99	204	99.51	206
2959264	0	C	Del	GAP	106	99	204	99.51	206
2959265	0	A	SNP	T	106	101	204	99.52	208
2960592	0	C	SNP	T	100	120	206	96.92	227	Gly617Asp (ggc/gAc)	Rv2634c	PE_PGRS46	PE-PGRS family protein PE_PGRS46
2964594	0	G	SNP	A	127	120	244	98.41	251	Ala64Thr (gcc/Acc)	Rv2638	-	hypothetical protein
2967791	0	C	SNP	T	136	110	241	98.8	249	Arg294Arg (cgc/cgT)	Rv2643	arsC	arsenic-transport integral membrane protein ArsC
2974933	0	A	SNP	G	141	137	275	100	278	Ile101Thr (atc/aCc)	Rv2650c	-	prophage protein
2975227	0	T	SNP	G	108	107	213	99.08	217	Asn3Thr (aat/aCt)	Rv2650c	-	prophage protein
2976575	0	G	SNP	A	107	120	219	97.42	233
2984740	0	A	SNP	G	127	130	254	100	257	His3Arg (cac/cGc)	Rv2668	-	hypothetical protein
2988630	0	C	SNP	G	141	115	252	99.61	257	His317Asp (cat/Gat)	Rv2672	-	protease
2994187	0	T	SNP	C	133	127	256	99.24	262	Leu292Leu (tta/ttG)	Rv2678c	hemE	uroporphyrinogen decarboxylase
2995548	0	C	SNP	A	118	122	237	98.36	244	Thr145Asn (acc/aAc)	Rv2679	echA15	enoyl-CoA hydratase EchA15
3003115	0	C	SNP	G	112	125	233	100	237	Ala378Gly (gca/gGa)	Rv2685	arsB1	arsenic-transport integral membrane protein ArsB
3005185	0	G	SNP	T	117	116	229	99.57	234	Pro156Thr (ccc/Acc)	Rv2688c	-	antibiotic ABC transporter ATP-binding protein
3009692	0	A	SNP	G	97	97	189	100	194	Thr117Ala (acc/Gcc)	Rv2691	ceoB	TRK system potassium uptake protein CeoB
3010014	0	G	SNP	A	94	105	199	100	199	Gly224Glu (ggg/gAg)	Rv2691	ceoB	TRK system potassium uptake protein CeoB
3010420	0	A	SNP	G	110	124	232	98.32	238	Ile133Val (atc/Gtc)	Rv2692	ceoC	TRK system potassium uptake protein CeoC
3011837	0	A	SNP	G	108	108	209	99.54	217
3016256	0	C	Del	GAP	118	100	217	94.78	230		Rv2701c	suhB	inositol-1-monophosphatase SuhB
3017465	0	T	SNP	C	127	108	231	99.58	236	Ile203Thr (ata/aCa)	Rv2702	ppgK	polyphosphate glucokinase
3018774	0	G	SNP	A	103	101	200	98.55	207	Gly314Ser (ggc/Agc)	Rv2703	sigA	RNA polymerase sigma factor SigA
3027548	0	C	SNP	T	103	124	218	99.56	228	Pro162Ser (ccg/Tcg)	Rv2714	-	hypothetical protein
3027798	0	T	SNP	C	117	109	223	99.56	227	Val245Ala (gtg/gCg)	Rv2714	-	hypothetical protein
3030030	0	C	SNP	A	107	110	214	98.19	221	Arg111Leu (cgc/cTc)	Rv2717c	-	hypothetical protein
3031168	0	A	SNP	G	132	118	244	100	250	Tyr124His (tat/Cat)	Rv2719c	-	membrane protein
3037377	0	T	SNP	C	133	108	237	99.59	242
3038532	0	G	SNP	A	99	117	215	98.18	220	Ala128Val (gcg/gTg)	Rv2725c	hflX	GTP-binding protein HflX
3040344	0	C	SNP	T	149	131	275	99.29	282	Glu142Glu (gag/gaA)	Rv2727c	miaA	tRNA delta(2)-isopentenylpyrophosphate transferase
3041562	0	A	SNP	C	128	131	258	97.74	265
3041871	0	G	SNP	T	113	115	218	99.56	229	Ala202Glu (gcg/gAg)	Rv2729c	-	integral membrane protein
3043700	0	C	SNP	T	138	116	248	99.22	256	Ala225Ala (gcc/gcT)	Rv2731	-	hypothetical protein
3054081	0	A	SNP	G	104	109	213	99.53	214	Gly56Gly (gga/ggG)	Rv2741	PE_PGRS47	PE-PGRS family protein PE_PGRS47
3054321	0	A	SNP	G	103	109	210	100	212	Gly136Gly (gga/ggG)	Rv2741	PE_PGRS47	PE-PGRS family protein PE_PGRS47
3054724	0	A	SNP	G	13	7	19	100	20	Ser271Gly (agc/Ggc)	Rv2741	PE_PGRS47	PE-PGRS family protein PE_PGRS47
3059791	0	G	SNP	C	35	62	95	98.98	98
3059812	0	T	Del	GAP	31	27	58	86.57	67
3059820	0	G	SNP	T	32	22	54	91.53	59
3059821	0	C	SNP	G	30	22	51	91.23	57
3059822	0	A	SNP	C	31	23	53	91.53	59
3059829	1	G	Ins	A	38	23	61	92.42	61
3068176	0	G	SNP	A	110	123	230	97.49	239
3069167	0	A	SNP	G	103	96	198	100	199	Leu306Pro (ctg/cCg)	Rv2756c	hsdM	type I restriction/modification system DNA methylase HsdM
3069566	0	C	SNP	T	116	112	222	100	228	Gly173Asp (ggc/gAc)	Rv2756c	hsdM	type I restriction/modification system DNA methylase HsdM
3072285	0	A	SNP	C	117	117	232	100	234	Leu119Arg (ctg/cGg)	Rv2761c	hsdS	type I restriction/modification system specificity determinant HsdS
3076172	0	C	SNP	T	117	122	235	98.76	242	Asp67Asn (gat/Aat)	Rv2766c	-	short-chain type dehydrogenase/reductase
3078178	0	C	SNP	T	140	126	259	100	266	Val270Met (gtg/Atg)	Rv2769c	PE27	PE family protein PE27
3079877	0	A	SNP	G	118	104	221	99.11	224	Phe194Ser (ttc/tCc)	Rv2770c	PPE44	PPE family protein PPE44
3080795	0	A	SNP	G	105	108	213	99.53	214	Leu80Pro (ctc/cCc)	Rv2771c	-	hypothetical protein
3086788	0	T	SNP	C	86	81	167	99.4	168
3089299	0	C	SNP	G	135	125	258	100	260	Gly355Arg (gga/Cga)	Rv2782c	pepR	zinc protease
3103682	0	T	SNP	C	128	143	268	100	271	Met87Val (atg/Gtg)	Rv2794c	pptT	phosphopantetheinyl transferase
3104189	0	A	SNP	G	123	131	251	99.22	256	Cys241Cys (tgt/tgC)	Rv2795c	-	hypothetical protein
3111280	0	G	SNP	A	131	133	259	99.25	266	Leu182Phe (ctt/Ttt)	Rv2802c	-	arginine/hypothetical protein
3112584	0	G	SNP	C	143	123	261	97.44	273	Leu171Val (ctg/Gtg)	Rv2804c	-	hypothetical protein
3112700	0	C	SNP	T	125	137	252	100	262	Gly132Asp (ggc/gAc)	Rv2804c	-	hypothetical protein
3112877	0	G	SNP	A	117	129	240	100	246	Gly4Asp (ggc/gAc)	Rv2805	-	hypothetical protein
3113872	0	A	SNP	T	109	131	235	100	240	Glu72Val (gag/gTg)	Rv2807	-	hypothetical protein
3114516	0	A	Del	GAP	120	124	242	97.21	251		Rv2807	-	hypothetical protein
3115384	0	G	SNP	C	90	89	177	100	179
3117533	0	G	SNP	A	117	118	232	97.92	240	Arg239Gln (cgg/cAg)	Rv2812	-	transposase
3118000	0	A	SNP	G	104	120	214	99.56	225	Arg395Gly (agg/Ggg)	Rv2812	-	transposase
3131469	1	T	Ins	T	140	123	263	94.27	264		Rv2823c	-	CRISPR-associated protein Cas10/Csm1
3131469	2	T	Ins	G	141	123	264	94.62	264		Rv2823c	-	CRISPR-associated protein Cas10/Csm1
3131469	3	T	Ins	T	141	123	264	94.62	264		Rv2823c	-	CRISPR-associated protein Cas10/Csm1
3131469	4	T	Ins	C	141	123	264	94.62	264		Rv2823c	-	CRISPR-associated protein Cas10/Csm1
3131469	5	T	Ins	G	140	122	262	93.91	262		Rv2823c	-	CRISPR-associated protein Cas10/Csm1
3131469	6	T	Ins	G	140	122	262	93.91	262		Rv2823c	-	CRISPR-associated protein Cas10/Csm1
3131469	7	T	Ins	C	139	121	260	93.19	260		Rv2823c	-	CRISPR-associated protein Cas10/Csm1
3131469	8	T	Ins	G	137	119	256	91.76	257		Rv2823c	-	CRISPR-associated protein Cas10/Csm1
3131469	9	T	Ins	A	136	118	254	91.04	256		Rv2823c	-	CRISPR-associated protein Cas10/Csm1
3133054	0	C	SNP	G	250	264	510	99.61	516	Ser162Ser (tcg/tcC)	Rv2825c	-	hypothetical protein
3133055	0	G	SNP	C	250	263	503	99.42	516	Ser162Trp (tcg/tGg)	Rv2825c	-	hypothetical protein
3133536	0	T	SNP	C	123	120	239	100	243	Lys2Glu (aaa/Gaa)	Rv2825c	-	hypothetical protein
3135272	0	G	SNP	A	119	133	251	98.44	256	Ala71Val (gca/gTa)	Rv2827c	-	hypothetical protein
3135388	0	T	SNP	G	110	123	231	98.31	237	Lys32Asn (aaa/aaC)	Rv2827c	-	hypothetical protein
3135671	0	A	SNP	C	135	103	232	97.94	243
3135950	0	C	SNP	G	9	29	37	97.44	39	Ser128Ser (tcg/tcC)	Rv2828c	-	hypothetical protein
3135951	0	G	SNP	C	7	29	36	97.3	37	Ser128Trp (tcg/tGg)	Rv2828c	-	hypothetical protein
3137058	0	G	SNP	A	95	150	238	99.59	246	Ala56Val (gcg/gTg)	Rv2830c	vapB22	antitoxin VapB22
3162805	0	C	SNP	G	146	162	303	100	308	Arg180Gly (cgc/Ggc)	Rv2853	PE_PGRS48	PE-PGRS family protein PE_PGRS48
3163314	0	C	Del	GAP	94	119	211	84.19	253		Rv2853	PE_PGRS48	PE-PGRS family protein PE_PGRS48
3163315	0	G	Del	GAP	94	119	211	84.52	252		Rv2853	PE_PGRS48	PE-PGRS family protein PE_PGRS48
3163316	0	G	Del	GAP	94	119	211	85.54	249		Rv2853	PE_PGRS48	PE-PGRS family protein PE_PGRS48
3163317	0	C	Del	GAP	94	119	211	87.3	244		Rv2853	PE_PGRS48	PE-PGRS family protein PE_PGRS48
3163318	0	G	Del	GAP	94	119	211	87.3	244		Rv2853	PE_PGRS48	PE-PGRS family protein PE_PGRS48
3163319	0	G	Del	GAP	94	119	211	87.65	243		Rv2853	PE_PGRS48	PE-PGRS family protein PE_PGRS48
3163320	0	C	Del	GAP	94	119	211	89.12	239		Rv2853	PE_PGRS48	PE-PGRS family protein PE_PGRS48
3163321	0	A	Del	GAP	94	119	211	90.25	236		Rv2853	PE_PGRS48	PE-PGRS family protein PE_PGRS48
3163322	0	A	Del	GAP	94	119	211	90.64	235		Rv2853	PE_PGRS48	PE-PGRS family protein PE_PGRS48
3165807	0	G	SNP	A	103	101	204	100	204	Val201Val (gtg/gtA)	Rv2855	mtr	mycothione reductase
3168492	0	G	SNP	A	116	106	220	99.55	223
3174013	0	G	SNP	A	138	113	249	99.21	253	Pro2Leu (cct/cTt)	Rv2861c	mapB	methionine aminopeptidase
3174496	0	A	SNP	G	98	151	246	100	249	Cys50Arg (tgt/Cgt)	Rv2862c	-	hypothetical protein
3175980	0	A	SNP	G	100	99	194	82.92	240	Leu429Pro (ctg/cCg)	Rv2864c	-	penicillin-binding lipoprotein
3177884	0	C	SNP	A	108	96	203	100	204	Arg21Arg (cgc/cgA)	Rv2866	relG	toxin RelG
3179476	0	T	SNP	C	120	119	228	96.76	247	Ala352Ala (gca/gcG)	Rv2868c	gcpE	4-hydroxy-3-methylbut-2-en-1-yl diphosphate synthase
3180988	0	C	SNP	A	130	117	244	99.2	249	Val259Phe (gtc/Ttc)	Rv2869c	rip	zinc metalloprotease
3186860	0	T	SNP	G	111	124	232	100	235	Tyr672Asp (tat/Gat)	Rv2874	dipZ	integral membrane C-type cytochrome biogenesis protein DipZ
3189242	0	A	SNP	G	107	111	213	99.54	219	Ala52Ala (gct/gcC)	Rv2878c	mpt53	soluble secreted antigen Mpt53
3190146	0	C	Del	GAP	126	112	239	92.61	257
3194241	1	C	Ins	G	109	103	212	94.64	212		Rv2885c	-	transposase
3200478	0	G	SNP	A	144	149	281	99.32	295	Leu71Leu (ctg/ctA)	Rv2891	-	hypothetical protein
3202731	0	A	SNP	C	128	129	256	99.61	258	Gly104Gly (gga/ggC)	Rv2893	-	oxidoreductase
3208600	0	G	SNP	A	111	102	210	99.53	214	Tyr269Tyr (tac/taT)	Rv2899c	fdhD	formate dehydrogenase accessory protein FdhD
3209424	0	T	SNP	C	105	107	211	99.07	214	Arg774Arg (cga/cgG)	Rv2900c	fdhF	formate dehydrogenase subunit alpha FdhF
3212723	0	C	SNP	A	115	121	230	100	236	Ala78Ala (gcg/gcT)	Rv2902c	rnhB	ribonuclease HII
3219500	0	T	SNP	A	112	106	216	98.64	221	Lys121Met (aag/aTg)	Rv2912c	-	TetR family HTH-type transcriptional regulator
3226181	0	A	SNP	C	103	108	211	100	211	Arg35Arg (cgt/cgG)	Rv2916c	ffh	signal recognition particle protein
3228143	0	G	SNP	T	124	125	246	100	249	Arg594Leu (cgg/cTg)	Rv2917	-	hypothetical protein
3236442	0	G	SNP	A	134	148	279	99.65	283	His455His (cac/caT)	Rv2922c	smc	chromosome partition protein Smc
3236497	0	A	SNP	T	156	150	301	99.67	307	Val437Glu (gtg/gAg)	Rv2922c	smc	chromosome partition protein Smc
3237019	0	G	SNP	A	154	131	281	98.28	290	Ala263Val (gcg/gTg)	Rv2922c	smc	chromosome partition protein Smc
3240758	0	G	SNP	A	131	140	265	97.13	279	Thr138Thr (acc/acT)	Rv2926c	-	hypothetical protein
3244113	0	T	SNP	C	101	102	199	99.51	204	Pro139Pro (cct/ccC)	Rv2930	fadD26	fatty-acid--CoA ligase FadD26
3247298	0	C	SNP	A	110	105	211	99.54	216	Gly618Gly (ggc/ggA)	Rv2931	ppsA	phthiocerol synthesis polyketide synthase type I PpsA
3247304	0	C	SNP	G	77	68	145	99.32	146	Val620Val (gtc/gtG)	Rv2931	ppsA	phthiocerol synthesis polyketide synthase type I PpsA
3247306	0	A	Del	GAP	75	66	140	98.6	143		Rv2931	ppsA	phthiocerol synthesis polyketide synthase type I PpsA
3247307	0	C	Del	GAP	75	66	140	99.3	142		Rv2931	ppsA	phthiocerol synthesis polyketide synthase type I PpsA
3247308	0	C	Del	GAP	75	66	140	98.6	143		Rv2931	ppsA	phthiocerol synthesis polyketide synthase type I PpsA
3247309	0	C	Del	GAP	76	66	140	99.3	143		Rv2931	ppsA	phthiocerol synthesis polyketide synthase type I PpsA
3247310	0	T	Del	GAP	76	66	140	99.3	143		Rv2931	ppsA	phthiocerol synthesis polyketide synthase type I PpsA
3247313	1	C	Ins	A	75	66	141	97.92	141		Rv2931	ppsA	phthiocerol synthesis polyketide synthase type I PpsA
3247313	2	C	Ins	C	74	66	140	97.22	141		Rv2931	ppsA	phthiocerol synthesis polyketide synthase type I PpsA
3247313	3	C	Ins	C	74	66	140	97.22	140		Rv2931	ppsA	phthiocerol synthesis polyketide synthase type I PpsA
3247313	4	C	Ins	A	74	66	140	97.22	140		Rv2931	ppsA	phthiocerol synthesis polyketide synthase type I PpsA
3247313	5	C	Ins	G	74	66	140	97.22	140		Rv2931	ppsA	phthiocerol synthesis polyketide synthase type I PpsA
3247319	0	C	SNP	T	106	96	197	99.51	203	Gly625Gly (ggc/ggT)	Rv2931	ppsA	phthiocerol synthesis polyketide synthase type I PpsA
3247340	0	G	SNP	A	126	112	232	99.17	240	Val632Val (gtg/gtA)	Rv2931	ppsA	phthiocerol synthesis polyketide synthase type I PpsA
3247851	0	G	SNP	A	65	60	124	100	125	Ala803Thr (gcc/Acc)	Rv2931	ppsA	phthiocerol synthesis polyketide synthase type I PpsA
3247853	0	C	SNP	T	66	58	124	100	124	Ala803Ala (gcc/gcT)	Rv2931	ppsA	phthiocerol synthesis polyketide synthase type I PpsA
3247856	0	G	SNP	C	67	59	124	100	126	Arg804Arg (cgg/cgC)	Rv2931	ppsA	phthiocerol synthesis polyketide synthase type I PpsA
3247864	1	C	Ins	T	61	55	116	95.87	116		Rv2931	ppsA	phthiocerol synthesis polyketide synthase type I PpsA
3247864	2	C	Ins	A	61	55	116	95.87	116		Rv2931	ppsA	phthiocerol synthesis polyketide synthase type I PpsA
3247864	3	C	Ins	G	60	55	115	95.04	116		Rv2931	ppsA	phthiocerol synthesis polyketide synthase type I PpsA
3247864	4	C	Ins	G	61	54	115	95.04	115		Rv2931	ppsA	phthiocerol synthesis polyketide synthase type I PpsA
3247866	0	C	Del	GAP	60	53	109	98.26	115		Rv2931	ppsA	phthiocerol synthesis polyketide synthase type I PpsA
3247867	0	A	Del	GAP	60	54	110	98.28	116		Rv2931	ppsA	phthiocerol synthesis polyketide synthase type I PpsA
3247868	0	A	Del	GAP	60	54	110	99.13	115		Rv2931	ppsA	phthiocerol synthesis polyketide synthase type I PpsA
3247869	0	A	Del	GAP	60	54	110	99.13	115		Rv2931	ppsA	phthiocerol synthesis polyketide synthase type I PpsA
3247874	0	G	SNP	A	61	59	116	100	120	Arg810Arg (cgg/cgA)	Rv2931	ppsA	phthiocerol synthesis polyketide synthase type I PpsA
3247877	0	T	SNP	C	64	61	124	100	125	Phe811Phe (ttt/ttC)	Rv2931	ppsA	phthiocerol synthesis polyketide synthase type I PpsA
3247883	0	T	SNP	C	84	97	179	100	181	Ser813Ser (agt/agC)	Rv2931	ppsA	phthiocerol synthesis polyketide synthase type I PpsA
3248074	0	G	SNP	A	80	109	186	98.95	191	Arg877His (cgc/cAc)	Rv2931	ppsA	phthiocerol synthesis polyketide synthase type I PpsA
3248075	0	C	SNP	T	82	108	188	98.96	192	Arg877Arg (cgc/cgT)	Rv2931	ppsA	phthiocerol synthesis polyketide synthase type I PpsA
3248516	0	G	SNP	A	119	61	175	98.9	182	Gln1024Gln (cag/caA)	Rv2931	ppsA	phthiocerol synthesis polyketide synthase type I PpsA
3251047	0	C	SNP	A	120	92	208	96.8	219	Ala1868Glu (gcg/gAg)	Rv2931	ppsA	phthiocerol synthesis polyketide synthase type I PpsA
3256494	0	A	SNP	G	142	121	257	100	263	Gly270Gly (gga/ggG)	Rv2933	ppsC	phthiocerol synthesis polyketide synthase type I PpsC
3266030	0	A	SNP	G	139	129	267	100	268	Ser1261Ser (tca/tcG)	Rv2934	ppsD	phthiocerol synthesis polyketide synthase type I PpsD
3269581	0	A	SNP	G	147	130	268	100	277	Ala615Ala (gca/gcG)	Rv2935	ppsE	phthiocerol synthesis polyketide synthase type I PpsE
3270784	0	A	SNP	G	139	142	275	100	281	Gln1016Gln (caa/caG)	Rv2935	ppsE	phthiocerol synthesis polyketide synthase type I PpsE
3273107	0	C	SNP	A	126	119	239	99.19	247	Ala298Ala (gcc/gcA)	Rv2936	drrA	daunorubicin ABC transporter ATP-binding protein DrrA		phylo (3)
3283225	0	G	SNP	A	126	131	254	99.23	259
3293485	0	C	SNP	T	136	114	245	97.66	256	Ala957Thr (gcc/Acc)	Rv2946c	pks1	polyketide synthase
3296371	1	G	Ins	C	95	82	177	81.19	178		Rv2947c	pks15	polyketide synthase
3296371	2	G	Ins	C	95	83	178	81.65	178		Rv2947c	pks15	polyketide synthase
3296371	3	G	Ins	G	95	83	178	81.65	178		Rv2947c	pks15	polyketide synthase
3296371	4	G	Ins	C	95	83	178	81.65	178		Rv2947c	pks15	polyketide synthase
3296371	5	G	Ins	G	95	82	177	81.19	178		Rv2947c	pks15	polyketide synthase
3296371	6	G	Ins	G	95	83	178	81.65	178		Rv2947c	pks15	polyketide synthase
3296371	7	G	Ins	C	95	83	178	81.65	178		Rv2947c	pks15	polyketide synthase
3296843	0	A	SNP	G	116	108	215	100	224	Val333Ala (gtg/gCg)	Rv2947c	pks15	polyketide synthase
3302589	0	A	SNP	C	118	120	235	99.17	240
3306441	0	G	SNP	A	126	142	265	100	268	Arg388Gln (cgg/cAg)	Rv2953	-	trans-acting enoyl reductase
3308606	0	G	SNP	A	113	132	239	100	245
3312620	0	C	SNP	A	95	100	191	100	195	Glu73Asp (gag/gaT)	Rv2959c	-	rhamnosyl O-methyltransferase
3314412	0	A	SNP	G	114	116	221	100	230	Ala237Ala (gct/gcC)	Rv2962c	-	PGL/p-HBAD biosynthesis rhamnosyltransferase
3315726	0	G	Del	GAP	108	108	213	95.15	227		Rv2963	-	integral membrane protein
3316955	0	A	SNP	C	103	118	221	99.1	223	Met143Leu (atg/Ctg)	Rv2964	purU	formyltetrahydrofolate deformylase
3326554	0	A	SNP	C	109	107	212	99.54	217	Asn152His (aac/Cac)	Rv2971	-	oxidoreductase		phylo (not Euro-American, M. africanum, M. bovis, M . canettii, M. caprae, M. Microti, M. pinipedii, Beijing, Delhi/CAS, EAI)
3331362	0	C	Del	GAP	100	128	226	92.68	246		Rv2975c	-	hypothetical protein
3331363	0	G	Del	GAP	100	128	226	94.21	242		Rv2975c	-	hypothetical protein
3335708	0	G	SNP	C	137	142	272	99.64	280	Pro14Arg (ccg/cGg)	Rv2979c	-	resolvase
3336825	0	T	SNP	C	111	120	228	100	231	Thr365Ala (aca/Gca)	Rv2981c	ddlA	D-alanine--D-alanine ligase
3338603	0	G	SNP	C	114	116	230	100	230	Pro133Ala (ccg/Gcg)	Rv2982c	gpdA2	glycerol-3-phosphate dehydrogenase
3341962	0	G	SNP	A	112	113	219	96.15	234	Leu703Leu (ctg/ctA)	Rv2984	ppk1	polyphosphate kinase
3348536	0	C	SNP	T	86	100	182	99.47	187
3349917	0	G	SNP	A	143	118	260	99.24	263	His121Tyr (cat/Tat)	Rv2992c	gltS	glutamate--tRNA ligase
3352932	0	C	SNP	G	116	103	217	100	219	Thr179Thr (acg/acC)	Rv2995c	leuB	3-isopropylmalate dehydrogenase
3355949	0	A	SNP	C	153	133	284	99.65	287	Asp284Ala (gac/gCc)	Rv2997	-	dehydrogenase
3357464	0	C	SNP	G	122	148	264	98.9	273
3358235	0	A	SNP	T	133	133	265	100	266	Met212Leu (atg/Ttg)	Rv2999	lppY	lipoprotein LppY
3362156	0	G	SNP	A	131	124	244	96.59	264	Gly277Gly (ggc/ggT)	Rv3003c	ilvB1	acetolactate synthase large subunit IlvB
3363338	0	A	SNP	G	112	111	219	100	223
3367448	0	T	SNP	C	115	125	237	97.56	246	Asp449Gly (gac/gGc)	Rv3009c	gatB	aspartyl/glutamyl-tRNA(Asn/Gln) amidotransferase subunit B
3367765	0	G	SNP	A	121	110	229	100	231	Gly343Gly (ggc/ggT)	Rv3009c	gatB	aspartyl/glutamyl-tRNA(Asn/Gln) amidotransferase subunit B
3380804	0	T	SNP	G	126	107	222	99.57	234	Ile64Leu (atc/Ctc)	Rv3022A	PE29	PE family protein PE29
3385218	0	C	SNP	T	139	111	250	100	250	Gly287Glu (gga/gAa)	Rv3026c	-	hypothetical protein
3393640	0	C	SNP	T	110	116	222	100	226	Asn87Asn (aac/aaT)	Rv3033	-	hypothetical protein
3395654	0	G	SNP	A	119	100	217	99.1	221	Leu92Leu (ctg/ctA)	Rv3035	-	hypothetical protein
3398775	0	T	SNP	G	120	141	259	97.75	267	Arg212Arg (aga/Cga)	Rv3038c	-	hypothetical protein
3401871	0	A	SNP	G	115	107	219	99.11	224	Ala16Ala (gct/gcC)	Rv3041c	-	ABC transporter ATP-binding protein
3402816	0	C	SNP	T	93	127	219	100	220	Gly116Glu (gga/gAa)	Rv3042c	serB2	phosphoserine phosphatase SerB
3404376	0	C	SNP	G	128	98	221	99.56	227	Thr182Thr (acg/acC)	Rv3043c	ctaD	cytochrome C oxidase cytochrome 1
3413785	0	C	SNP	T	104	128	227	99.15	234	Val128Ile (gtc/Atc)	Rv3051c	nrdE	ribonucleoside-diphosphate reductase subunit alpha
3415183	0	C	Del	GAP	67	63	134	76.02	171
3415184	0	C	Del	GAP	67	63	134	76.47	170
3415185	0	T	Del	GAP	67	63	134	77.38	168
3415186	0	A	Del	GAP	67	63	134	78.79	165
3415187	0	G	Del	GAP	67	63	134	78.79	165
3415188	0	G	Del	GAP	67	63	134	80.75	161
3415189	0	G	Del	GAP	67	63	134	81.25	160
3415190	0	G	Del	GAP	67	63	134	82.28	158
3415191	0	G	Del	GAP	67	63	134	83.33	156
3415192	0	T	Del	GAP	67	63	134	84.42	154
3415193	0	G	Del	GAP	67	63	134	84.42	154
3415194	0	G	Del	GAP	67	63	134	84.42	154
3420825	0	A	SNP	G	125	112	235	99.58	238	Asp445Gly (gac/gGc)	Rv3059	cyp136	cytochrome P450 Cyp136
3425854	0	C	SNP	T	126	120	240	100	246	Pro91Ser (ccg/Tcg)	Rv3062	ligB	DNA ligase
3428897	0	G	SNP	C	111	117	222	100	228	Arg552Pro (cgt/cCt)	Rv3063	cstA	carbon starvation protein A
3428917	0	C	SNP	A	110	122	232	100	232	Arg559Ser (cgt/Agt)	Rv3063	cstA	carbon starvation protein A
3437007	0	G	SNP	C	130	133	261	100	263	Ala77Pro (gcc/Ccc)	Rv3074	-	hypothetical protein
3440464	0	T	SNP	G	125	128	252	100	253	Arg308Arg (cgt/cgG)	Rv3077	-	hydrolase
3440468	0	G	SNP	C	128	131	256	100	259	Gly310Arg (ggc/Cgc)	Rv3077	-	hydrolase
3450725	0	T	SNP	C	135	159	288	100	294	Val243Val (gtt/gtC)	Rv3084	lipR	acetyl-hydrolase LipR
3454263	0	C	SNP	G	138	136	272	99.64	275	Leu447Val (ctc/Gtc)	Rv3087	-	diacyglycerol O-acyltransferase
3455686	0	G	SNP	C	112	103	211	100	215	Leu449Leu (ctg/ctC)	Rv3088	tgs4	diacyglycerol O-acyltransferase
3456666	0	A	SNP	G	130	109	234	100	239	Ala302Ala (gca/gcG)	Rv3089	fadD13	long chain-fatty-acid--CoA ligase FadD13
3459081	0	G	SNP	C	124	135	255	100	259	Ala291Pro (gca/Cca)	Rv3090	-	hypothetical protein
3461734	0	T	SNP	C	154	133	287	99.31	289	Met1Val (atg/Gtg)	Rv3092c	-	integral membrane protein
3462135	0	G	SNP	C	157	156	310	100	313	Cys210Trp (tgc/tgG)	Rv3093c	-	oxidoreductase
3466919	0	C	SNP	G	88	128	214	98.18	220	Gly58Ala (ggc/gCc)	Rv3097c	lipY	triacylglycerol lipase Lip
3467465	0	C	SNP	G	149	120	268	99.26	271	Ala66Ala (gcg/gcC)	Rv3098c	-	hypothetical protein
3471674	0	G	SNP	C	110	130	238	96.77	248	Phe59Leu (ttc/ttG)	Rv3103c	-	hypothetical protein
3473996	1	G	Ins	A	120	113	233	97.9	233
3480474	0	G	SNP	A	139	136	274	100	275	Gly134Glu (gga/gAa)	Rv3113	-	phosphatase
3480723	0	C	Del	GAP	133	126	259	100	259		Rv3113	-	phosphatase
3480789	0	T	SNP	C	152	125	272	100	277	Ser11Pro (tca/Cca)	Rv3114	-	hypothetical protein
3484889	0	A	SNP	C	171	133	301	99.35	306	Val27Val (gta/gtC)	Rv3118	-	hypothetical protein
3486977	0	A	SNP	G	129	154	278	99.65	284	Lys157Glu (aaa/Gaa)	Rv3121	cyp141	cytochrome P450 Cyp141
3488122	0	G	SNP	A	113	104	214	99.54	218	Gly12Arg (ggg/Agg)	Rv3122	-	hypothetical protein
3489665	0	C	SNP	T	91	100	189	99.48	192	Pro54Ser (cca/Tca)	Rv3124	moaR1	transcriptional regulator MoaR
3499497	0	G	SNP	C	128	143	269	99.27	273	Ala140Gly (gcc/gGc)	Rv3133c	devR	two component transcriptional regulator DevR
3500243	0	G	SNP	C	120	144	260	100	264	Ala169Ala (gcc/gcG)	Rv3134c	-	universal stress protein
3503895	0	C	SNP	T	101	116	215	100	217	Pro168Leu (ccg/cTg)	Rv3137	-	histidinol-phosphatase
3506650	0	A	SNP	C	101	145	246	98.8	249	Ile430Leu (atc/Ctc)	Rv3139	fadE24	acyl-CoA dehydrogenase FadE24
3509231	0	G	SNP	A	90	98	188	100	188	Arg106Cys (cgc/Tgc)	Rv3142c	-	hypothetical protein
3509300	0	A	Del	GAP	82	86	162	97.67	172		Rv3142c	-	hypothetical protein
3509301	0	G	Del	GAP	82	86	162	100	168		Rv3142c	-	hypothetical protein
3510120	0	T	SNP	G	140	149	288	98.97	292	Lys400Gln (aag/Cag)	Rv3144c	PPE52	PPE family protein PPE52
3515467	0	C	SNP	T	114	120	230	99.15	236	Pro19Leu (ccg/cTg)	Rv3150	nuoF	NADH-quinone oxidoreductase subunit F
3518167	0	A	SNP	G	151	139	287	100	290	Ile474Met (ata/atG)	Rv3151	nuoG	NADH-quinone oxidoreductase subunit G
3518555	0	A	SNP	G	141	155	295	100	296	Thr604Ala (acg/Gcg)	Rv3151	nuoG	NADH-quinone oxidoreductase subunit G
3524923	0	G	SNP	A	105	124	223	97.45	235	Pro264Pro (ccg/ccA)	Rv3157	nuoM	NADH-quinone oxidoreductase subunit M
3530955	0	C	SNP	G	126	102	226	99.56	229	Val62Leu (gtc/Ctc)	Rv3161c	-	dioxygenase
3539353	0	G	SNP	A	128	152	276	99.64	281	Gln283Gln (cag/caA)	Rv3170	aofH	flavin-containing monoamine oxidase
3556275	0	A	SNP	G	102	121	222	99.55	224	Leu138Pro (ctg/cCg)	Rv3190c	-	hypothetical protein
3557253	0	C	SNP	T	89	117	204	100	206
3562338	0	G	SNP	T	135	119	250	100	254	Leu279Met (ctg/Atg)	Rv3193c	-	transmembrane protein
3565894	0	T	SNP	C	113	120	231	96.68	241	Val36Ala (gtg/gCg)	Rv3196	-	hypothetical protein
3580637	0	T	Del	GAP	132	119	249	97.67	257
3581414	0	A	SNP	G	110	130	240	100	240	Thr34Ala (aca/Gca)	Rv3204	-	DNA-methyltransferase
3582694	0	C	SNP	T	102	98	196	99.5	201	Lys339Lys (aag/aaA)	Rv3206c	moeB1	adenylyltransferase/sulfurtransferase
3590686	1	G	Ins	C	74	64	138	99.28	138
3591063	0	T	SNP	C	123	109	230	100	232	Lys144Glu (aag/Gag)	Rv3213c	-	SOJ/ParA-like protein
3600576	0	C	SNP	T	113	105	215	100	218	Cys242Cys (tgc/tgT)	Rv3224	-	iron-regulated short-chain dehydrogenase/reductase
3602074	0	A	SNP	G	129	125	249	98.45	258	Tyr123His (tat/Cat)	Rv3225c	-	GCN5-like N-acetyltransferase
3604821	0	G	SNP	C	174	135	306	100	309	Ala32Ala (gcg/gcC)	Rv3228	-	hypothetical protein
3606001	0	T	SNP	G	120	126	240	98.8	249	Gln345Pro (cag/cCg)	Rv3229c	desA3	stearoyl-CoA 9-desaturase
3610391	1	A	Ins	C	102	114	216	97.3	216		Rv3234c	tgs3	diacyglycerol O-acyltransferase
3611287	0	C	Del	GAP	106	111	218	93.94	231
3614982	0	T	SNP	C	123	115	236	100	238	Leu874Leu (cta/ctG)	Rv3239c	-	transmembrane transport protein
3621423	0	A	SNP	G	110	107	217	99.09	219
3622441	0	A	SNP	C	122	119	235	99.59	242	Val217Val (gtt/gtG)	Rv3243c	-	hypothetical protein
3625065	0	T	SNP	G	127	109	234	100	236	Met517Leu (atg/Ctg)	Rv3245c	mtrB	two component sensory histidine kinase MtrB
3638093	0	G	SNP	A	117	106	222	99.55	224	Ser206Leu (tcg/tTg)	Rv3257c	pmmA	phosphomannomutase PmmA
3643379	0	C	SNP	A	118	96	213	96.83	221	Ser68Tyr (tcc/tAc)	Rv3263	-	DNA methylase
3645524	0	C	SNP	T	126	130	252	100	256	Asp152Asn (gac/Aac)	Rv3264c	manB	D-alpha-D-mannose-1-phosphate guanylyltransferase ManB
3653988	0	G	SNP	A	116	145	258	100	261	Val181Met (gtg/Atg)	Rv3272	-	hypothetical protein
3656206	0	C	SNP	A	128	131	252	99.62	260	Arg524Ser (cgc/Agc)	Rv3273	-	transmembrane carbonic anhydrase
3659656	0	G	SNP	A	112	123	230	97.51	241	Pro90Leu (ccg/cTg)	Rv3276c	purK	N5-carboxyaminoimidazole ribonucleotide synthase
3668048	0	G	SNP	A	98	129	226	96.6	235	Ala564Ala (gcg/gcA)	Rv3285	accA3	bifunctional protein acetyl-/propionyl-CoA carboxylase subunit alpha AccA
3670040	0	C	SNP	T	125	110	230	99.58	236	Ala124Ala (gcg/gcA)	Rv3289c	-	transmembrane protein
3678094	0	C	SNP	T	122	112	231	99.57	235	Ala440Ala (gcc/gcT)	Rv3296	lhr	ATP-dependent helicase
3679764	0	G	SNP	A	127	146	268	99.64	274	Ser997Asn (agc/aAc)	Rv3296	lhr	ATP-dependent helicase
3681548	0	A	SNP	C	95	117	210	99.53	213	Arg77Arg (agg/Cgg)	Rv3297	nei	endonuclease VIII
3681862	0	G	SNP	A	125	136	258	99.24	263	Pro181Pro (ccg/ccA)	Rv3297	nei	endonuclease VIII
3685510	0	T	SNP	C	151	134	283	99.65	286	Ser152Gly (agt/Ggt)	Rv3299c	atsB	arylsulfatase AtsB
3686357	0	G	SNP	A	105	110	208	98.62	218	Arg182Cys (cgc/Tgc)	Rv3300c	-	hypothetical protein
3688003	0	G	SNP	A	90	120	206	96.33	218	Gly480Gly (ggc/ggT)	Rv3302c	glpD2	glycerol-3-phosphate dehydrogenase
3689523	0	G	SNP	T	115	118	230	100	233	Cys472_ (tgc/tgA)	Rv3303c	lpdA	NAD(P)H quinone reductase LpdA
3690016	0	A	SNP	G	121	135	254	100	256	Leu308Ser (ttg/tCg)	Rv3303c	lpdA	NAD(P)H quinone reductase LpdA
3693681	0	A	SNP	C	125	120	242	99.19	247	Ala103Ala (gct/gcG)	Rv3306c	amiB1	amidase AmiB
3697585	0	C	SNP	T	105	120	224	100	225	Leu130Phe (ctc/Ttc)	Rv3310	sapM	acid phosphatase
3704596	0	G	SNP	C	112	112	222	100	224	Val54Leu (gtg/Ctg)	Rv3317	sdhD	succinate dehydrogenase hydrophobic membrane anchor subunit
3711910	0	G	SNP	A	90	53	142	100	143	Trp54_ (tgg/tgA)	Rv3327	-	transposase fusion protein
3712372	0	A	SNP	G	64	67	129	99.24	132	Leu208Leu (cta/ctG)	Rv3327	-	transposase fusion protein
3714211	0	G	SNP	T	127	147	272	100	274	Pro41Gln (ccg/cAg)	Rv3328c	sigJ	ECF RNA polymerase sigma factor SigJ
3714639	0	G	SNP	A	121	114	232	99.58	236	Arg83His (cgc/cAc)	Rv3329	-	aminotransferase
3714757	0	A	SNP	C	129	122	248	99.6	252	Gln122His (caa/caC)	Rv3329	-	aminotransferase
3715775	0	C	SNP	T	135	122	250	99.61	258
3718357	0	C	SNP	T	114	115	227	100	229	Pro423Leu (ccg/cTg)	Rv3331	sugI	sugar-transport integral membrane protein SugI
3721806	0	G	SNP	C	116	112	226	100	228	Gly265Gly (ggc/ggG)	Rv3335c	-	integral membrane protein
3728607	0	G	SNP	A	142	139	279	98.6	285	Glu374Lys (gaa/Aaa)	Rv3341	metA	homoserine O-acetyltransferase
3729342	0	C	SNP	T	109	135	237	99.59	245	Ala240Val (gcg/gTg)	Rv3342	-	methyltransferase
3729597	0	G	SNP	C	103	112	211	97.29	221	Leu2447Val (ctc/Gtc)	Rv3343c	PPE54	PPE family protein PPE54
3730371	0	C	SNP	T	110	101	210	86.48	244	Gly2189Ser (ggc/Agc)	Rv3343c	PPE54	PPE family protein PPE54
3732624	0	A	SNP	G	114	81	193	75.58	258	Leu1438Leu (ttg/Ctg)	Rv3343c	PPE54	PPE family protein PPE54
3735033	0	G	SNP	A	93	98	190	97.95	195	Pro635Ser (ccc/Tcc)	Rv3343c	PPE54	PPE family protein PPE54
3735925	0	G	SNP	A	10	55	64	76.47	85	Asn337Asn (aac/aaT)	Rv3343c	PPE54	PPE family protein PPE54
3735931	0	G	SNP	A	21	58	79	96.34	82	Ser335Ser (agc/agT)	Rv3343c	PPE54	PPE family protein PPE54
3736024	0	A	SNP	G	48	16	64	100	64	Gly304Gly (ggt/ggC)	Rv3343c	PPE54	PPE family protein PPE54
3736179	0	G	SNP	A	115	37	147	89.94	169	Leu253Leu (ctg/Ttg)	Rv3343c	PPE54	PPE family protein PPE54
3736628	0	T	SNP	G	157	139	287	99.66	297	Glu103Ala (gag/gCg)	Rv3343c	PPE54	PPE family protein PPE54
3737479	0	G	Del	GAP	48	62	115	96.49	114		Rv3344c	PE_PGRS49	PE-PGRS family protein PE_PGRS49
3737480	0	G	Del	GAP	48	62	118	99.1	111		Rv3344c	PE_PGRS49	PE-PGRS family protein PE_PGRS49
3737481	0	C	Del	GAP	48	62	118	99.1	111		Rv3344c	PE_PGRS49	PE-PGRS family protein PE_PGRS49
3737482	0	G	Del	GAP	48	62	118	98.21	112		Rv3344c	PE_PGRS49	PE-PGRS family protein PE_PGRS49
3737483	0	C	Del	GAP	48	62	118	99.1	111		Rv3344c	PE_PGRS49	PE-PGRS family protein PE_PGRS49
3737484	0	C	Del	GAP	48	62	118	98.21	112		Rv3344c	PE_PGRS49	PE-PGRS family protein PE_PGRS49
3737485	0	G	Del	GAP	48	62	118	98.21	112		Rv3344c	PE_PGRS49	PE-PGRS family protein PE_PGRS49
3737486	0	C	Del	GAP	48	62	118	98.21	112		Rv3344c	PE_PGRS49	PE-PGRS family protein PE_PGRS49
3737487	0	C	Del	GAP	48	62	118	99.1	111		Rv3344c	PE_PGRS49	PE-PGRS family protein PE_PGRS49
3737488	0	G	Del	GAP	48	62	118	100	110		Rv3344c	PE_PGRS49	PE-PGRS family protein PE_PGRS49
3737489	0	G	Del	GAP	48	62	118	100	110		Rv3344c	PE_PGRS49	PE-PGRS family protein PE_PGRS49
3737490	0	C	Del	GAP	48	62	118	99.1	111		Rv3344c	PE_PGRS49	PE-PGRS family protein PE_PGRS49
3737491	0	G	Del	GAP	48	62	118	99.1	111		Rv3344c	PE_PGRS49	PE-PGRS family protein PE_PGRS49
3737492	0	C	Del	GAP	48	62	118	99.1	111		Rv3344c	PE_PGRS49	PE-PGRS family protein PE_PGRS49
3737493	0	C	Del	GAP	48	62	118	99.1	111		Rv3344c	PE_PGRS49	PE-PGRS family protein PE_PGRS49
3737494	0	G	Del	GAP	48	62	118	99.1	111		Rv3344c	PE_PGRS49	PE-PGRS family protein PE_PGRS49
3737495	0	C	Del	GAP	48	62	118	99.1	111		Rv3344c	PE_PGRS49	PE-PGRS family protein PE_PGRS49
3737496	0	C	Del	GAP	48	62	118	99.1	111		Rv3344c	PE_PGRS49	PE-PGRS family protein PE_PGRS49
3737497	0	G	Del	GAP	48	62	118	99.1	111		Rv3344c	PE_PGRS49	PE-PGRS family protein PE_PGRS49
3737498	0	C	Del	GAP	48	62	118	100	110		Rv3344c	PE_PGRS49	PE-PGRS family protein PE_PGRS49
3737499	0	C	Del	GAP	48	62	118	99.1	111		Rv3344c	PE_PGRS49	PE-PGRS family protein PE_PGRS49
3737500	0	A	Del	GAP	48	62	118	98.21	112		Rv3344c	PE_PGRS49	PE-PGRS family protein PE_PGRS49
3737501	0	C	Del	GAP	48	62	118	98.21	112		Rv3344c	PE_PGRS49	PE-PGRS family protein PE_PGRS49
3737502	0	C	Del	GAP	47	60	118	96.4	111		Rv3344c	PE_PGRS49	PE-PGRS family protein PE_PGRS49
3738364	0	G	SNP	A	31	117	143	98.01	151	Arg1471Trp (cgg/Tgg)	Rv3345c	PE_PGRS50	PE-PGRS family protein PE_PGRS50
3738417	0	G	Del	GAP	11	82	88	98.94	94		Rv3345c	PE_PGRS50	PE-PGRS family protein PE_PGRS50
3738525	0	C	SNP	T	5	15	20	90.91	22	Ser1417Asn (agc/aAc)	Rv3345c	PE_PGRS50	PE-PGRS family protein PE_PGRS50
3739497	0	A	Del	GAP	106	102	186	88.14	236		Rv3345c	PE_PGRS50	PE-PGRS family protein PE_PGRS50
3739498	0	C	Del	GAP	106	102	186	88.51	235		Rv3345c	PE_PGRS50	PE-PGRS family protein PE_PGRS50
3739499	0	A	Del	GAP	106	102	186	89.66	232		Rv3345c	PE_PGRS50	PE-PGRS family protein PE_PGRS50
3739500	0	C	Del	GAP	106	101	186	89.61	231		Rv3345c	PE_PGRS50	PE-PGRS family protein PE_PGRS50
3739501	0	C	Del	GAP	106	101	186	90	230		Rv3345c	PE_PGRS50	PE-PGRS family protein PE_PGRS50
3739502	0	G	Del	GAP	106	101	186	90	230		Rv3345c	PE_PGRS50	PE-PGRS family protein PE_PGRS50
3739503	0	C	Del	GAP	106	101	187	92	225		Rv3345c	PE_PGRS50	PE-PGRS family protein PE_PGRS50
3739504	0	C	Del	GAP	106	101	187	99.04	209		Rv3345c	PE_PGRS50	PE-PGRS family protein PE_PGRS50
3739505	0	A	Del	GAP	106	101	187	98.57	210		Rv3345c	PE_PGRS50	PE-PGRS family protein PE_PGRS50
3740181	0	T	SNP	C	138	146	278	97.59	291	Asn865Ser (aat/aGt)	Rv3345c	PE_PGRS50	PE-PGRS family protein PE_PGRS50
3741240	0	C	SNP	T	137	126	251	99.62	264	Gly512Asp (ggt/gAt)	Rv3345c	PE_PGRS50	PE-PGRS family protein PE_PGRS50
3746409	0	A	SNP	G	129	137	261	100	266	Leu2259Pro (ctg/cCg)	Rv3347c	PPE55	PPE family protein PPE55
3749653	0	G	SNP	A	81	123	204	99.51	205	Gln1178_ (caa/Taa)	Rv3347c	PPE55	PPE family protein PPE55
3750177	0	A	SNP	T	97	94	188	97.95	195	Phe1003Tyr (ttc/tAc)	Rv3347c	PPE55	PPE family protein PPE55
3750178	0	A	SNP	C	96	93	188	97.93	193	Phe1003Val (ttc/Gtc)	Rv3347c	PPE55	PPE family protein PPE55
3750185	0	C	SNP	G	95	90	183	98.4	188	Ser1000Ser (tcg/tcC)	Rv3347c	PPE55	PPE family protein PPE55
3750187	0	A	SNP	T	95	89	182	98.92	186	Ser1000Thr (tcg/Acg)	Rv3347c	PPE55	PPE family protein PPE55
3750188	0	C	SNP	G	95	90	185	98.93	187	Met999Ile (atg/atC)	Rv3347c	PPE55	PPE family protein PPE55
3750193	0	G	SNP	A	99	93	190	98.46	195	Leu998Phe (ctc/Ttc)	Rv3347c	PPE55	PPE family protein PPE55
3750205	0	C	SNP	T	119	121	239	99.17	242	Asp994Asn (gac/Aac)	Rv3347c	PPE55	PPE family protein PPE55
3750209	0	A	SNP	G	118	118	234	99.16	238	Asn992Asn (aat/aaC)	Rv3347c	PPE55	PPE family protein PPE55
3750210	0	T	SNP	G	116	125	241	98.77	244	Asn992Thr (aat/aCt)	Rv3347c	PPE55	PPE family protein PPE55
3750407	0	G	SNP	C	129	116	242	98.79	248	Gly926Gly (ggc/ggG)	Rv3347c	PPE55	PPE family protein PPE55
3750417	0	A	SNP	T	122	115	235	98.75	240	Phe923Tyr (ttc/tAc)	Rv3347c	PPE55	PPE family protein PPE55
3750421	0	T	SNP	C	123	117	236	97.96	245	Ser922Gly (agc/Ggc)	Rv3347c	PPE55	PPE family protein PPE55
3750584	0	G	SNP	A	110	133	238	97.59	249	Asn867Asn (aac/aaT)	Rv3347c	PPE55	PPE family protein PPE55
3752003	0	G	SNP	C	84	90	171	95.6	182	Val394Val (gtc/gtG)	Rv3347c	PPE55	PPE family protein PPE55
3752006	0	G	SNP	A	83	81	161	98.2	167	Asn393Asn (aac/aaT)	Rv3347c	PPE55	PPE family protein PPE55
3752007	0	T	SNP	C	81	82	162	97.6	167	Asn393Ser (aac/aGc)	Rv3347c	PPE55	PPE family protein PPE55
3752008	0	T	SNP	C	81	82	160	96.45	169	Asn393Asp (aac/Gac)	Rv3347c	PPE55	PPE family protein PPE55
3752012	0	C	SNP	G	86	89	173	96.69	181	Pro391Pro (ccg/ccC)	Rv3347c	PPE55	PPE family protein PPE55
3752207	0	A	SNP	G	102	116	216	100	218	Ile326Ile (att/atC)	Rv3347c	PPE55	PPE family protein PPE55
3753116	0	C	SNP	T	118	159	274	98.23	282	Pro23Pro (ccg/ccA)	Rv3347c	PPE55	PPE family protein PPE55
3753164	0	T	SNP	G	92	137	225	99.57	230	Pro7Pro (cca/ccC)	Rv3347c	PPE55	PPE family protein PPE55
3753629	1	T	Ins	G	117	113	230	92	230
3753629	2	T	Ins	C	117	113	230	92	230
3753855	0	G	SNP	C	162	131	291	98.32	298	Asp31His (gat/Cat)	Rv3348	-	transposase
3758999	0	C	SNP	T	111	128	237	98.35	243	Gly2702Ser (ggt/Agt)	Rv3350c	PPE56	PPE family protein PPE56
3763724	0	A	SNP	G	105	83	185	99.47	189	Phe1127Leu (ttc/Ctc)	Rv3350c	PPE56	PPE family protein PPE56
3766679	0	G	SNP	A	111	120	226	97.47	237	Leu142Leu (ctg/Ttg)	Rv3350c	PPE56	PPE family protein PPE56
3771009	0	T	SNP	G	103	90	191	100	193	Ser79Ser (tct/tcG)	Rv3357	relJ	antitoxin RelJ
3772834	0	A	Del	GAP	101	113	213	98.62	217		Rv3360	-	hypothetical protein
3775760	0	C	SNP	A	118	125	237	98.38	247	Arg581Leu (cgg/cTg)	Rv3365c	-	hypothetical protein
3779533	0	C	SNP	A	139	125	252	96.35	274	Ala322Ala (gcc/gcA)	Rv3367	PE_PGRS51	PE-PGRS family protein PE_PGRS51
3784184	0	T	SNP	C	154	160	313	98.12	320	Gln186Arg (caa/cGa)	Rv3370c	dnaE2	error-prone DNA polymerase
3787466	0	G	SNP	C	123	107	226	99.14	232	Glu385Gln (gag/Cag)	Rv3372	otsB2	trehalose 6-phosphate phosphatase
3792187	0	C	SNP	A	117	115	230	98.31	236	Gly56Val (gga/gTa)	Rv3377c	-	type B diterpene cyclase
3794867	1	C	Ins	C	138	107	245	97.61	245		Rv3379c	dxs2	1-deoxy-D-xylulose 5-phosphate synthase
3794867	2	C	Ins	A	138	107	245	97.61	245		Rv3379c	dxs2	1-deoxy-D-xylulose 5-phosphate synthase
3798095	0	A	SNP	C	135	132	266	100	267	Val132Gly (gtc/gGc)	Rv3383c	idsB	polyprenyl synthetase IdsB
3799512	0	C	SNP	T	134	131	253	98.88	268	Ala42Thr (gcg/Acg)	Rv3384c	vapC46	ribonuclease VapC46
3815477	0	G	SNP	T	147	129	273	99.64	277	Ala210Ala (gcc/gcA)	Rv3398c	idsA1	multifunctional dimethylallyltransferase/geranyltranstransferase/farnesylt ranstransferase
3817117	0	C	SNP	A	135	144	275	100	279	Ala330Glu (gcg/gAg)	Rv3399	-	S-adenosylmethionine-dependentmethyltransferase
3821503	0	A	SNP	C	101	114	213	100	215	Leu130Arg (cta/cGa)	Rv3402c	-	hypothetical protein
3821845	0	G	SNP	T	125	125	249	99.6	251	Ala16Glu (gca/gAa)	Rv3402c	-	hypothetical protein
3823159	0	A	SNP	T	113	120	232	99.57	234	Val235Val (gtt/gtA)	Rv3403c	-	hypothetical protein
3826684	0	C	SNP	T	103	125	226	100	228	Ser46Leu (tcg/tTg)	Rv3408	vapC47	ribonuclease VapC47
3829770	0	T	SNP	C	133	123	250	100	256	Pro47Pro (cca/ccG)	Rv3410c	guaB3	oxidoreductase
3830695	0	A	SNP	G	117	110	225	98.7	230	Ala275Ala (gct/gcC)	Rv3411c	guaB2	inosine-5'-monophosphate dehydrogenase
3838871	0	A	SNP	G	154	112	265	99.63	267	Ala64Ala (gct/gcC)	Rv3420c	rimI	ribosomal-protein-alanine acetyltransferase RimI
3842620	0	A	SNP	G	129	117	243	98.01	251	Thr128Ala (act/Gct)	Rv3425	PPE57	PPE family protein PPE57
3842625	0	A	SNP	G	130	117	239	97.63	253	Pro129Pro (cca/ccG)	Rv3425	PPE57	PPE family protein PPE57
3843408	0	G	Del	GAP	114	89	204	94.42	215		Rv3426	PPE58	PPE family protein PPE58
3844757	0	C	Del	GAP	123	106	222	98.71	232		Rv3428c	-	transposase
3844992	0	T	SNP	A	136	146	281	100	282	Ser327Cys (agc/Tgc)	Rv3428c	-	transposase
3845695	0	C	SNP	T	112	113	223	99.12	227	Arg92Arg (cgg/cgA)	Rv3428c	-	transposase
3851887	0	A	SNP	C	144	128	265	97.84	278	Ser443Ala (tcg/Gcg)	Rv3433c	-	bifunctional ADP-dependent (S)-NAD(P)H-hydrate dehydratase/NAD(P)H-hydrate epimerase
3851888	0	T	SNP	C	145	128	270	98.2	278	Ala442Ala (gca/gcG)	Rv3433c	-	bifunctional ADP-dependent (S)-NAD(P)H-hydrate dehydratase/NAD(P)H-hydrate epimerase
3855827	0	C	SNP	A	127	123	247	99.21	252	Val355Leu (gtg/Ttg)	Rv3436c	glmS	glucosamine--fructose-6-phosphate aminotransferase
3859893	0	C	SNP	T	127	148	266	100	275	Glu28Glu (gag/gaA)	Rv3440c	-	hypothetical protein
3860216	0	G	SNP	A	114	130	242	100	244	Ala385Ala (gcc/gcT)	Rv3441c	mrsA	phosphoglucosamine mutase
3862473	0	A	Del	GAP	111	93	196	100	204
3864565	0	T	SNP	G	108	102	206	99.06	212	Glu1225Ala (gag/gCg)	Rv3447c	eccC4	ESX-4 secretion system protein EccC4
3864995	0	T	SNP	C	135	120	249	100	255	Ser1082Gly (agc/Ggc)	Rv3447c	eccC4	ESX-4 secretion system protein EccC4
3869355	0	T	SNP	C	116	119	234	99.58	236	Ile335Thr (atc/aCc)	Rv3448	eccD4	ESX-4 secretion system protein EccD4
3870010	0	A	SNP	G	137	121	255	100	258	Thr87Ala (acc/Gcc)	Rv3449	mycP4	membrane-anchored mycosin
3871246	0	T	SNP	C	117	153	268	99.63	271	Gly417Gly (gga/ggG)	Rv3450c	eccB4	ESX-4 secretion system protein EccB4
[truncated: 315 more rows]
