# Supplementary material for: Novel Mutations in Putative Nicotinic Acid Phosphoribosyltransferases of Mycobacterium tuberculosis and Their Effect on Protein Thermodynamic Properties
Source: Polymers (Basel). 2022 Apr 18;14(8):1623. doi: 10.3390/polym14081623 (PMC9031469; doi:10.3390/polym14081623)
Supplement: Supplementary file 1 [file polymers-14-01623-s001.zip › Supplementary files S1/765.xlsx]

## Sheet: 765
#Pos	Insindex	Ref	Type	Allel	CovFor	CovRev	Qual20	Freq	Cov	Subst	Gene	GeneName	Product	ResistanceSNP	PhyloSNP	InterestingRegion
1849	0	C	SNP	A	139	111	245	99.6	251
1977	0	A	SNP	G	181	126	303	100	307
3446	0	C	SNP	T	120	95	209	99.54	216	Ala56Val (gcc/gTc)	Rv0003	recF	DNA replication/repair protein RecF
4013	0	T	SNP	C	154	150	301	99.67	305	Ile245Thr (atc/aCc)	Rv0003	recF	DNA replication/repair protein RecF
7362	0	G	SNP	C	126	114	237	99.59	241	Glu21Gln (gag/Cag)	Rv0006	gyrA	DNA gyrase subunit A			fluoroquinolones (FQ)
7582	0	A	SNP	G	111	114	223	99.12	227	Asp94Gly (gac/gGc)	Rv0006	gyrA	DNA gyrase subunit A	fluoroquinolones (FQ)		fluoroquinolones (FQ)
7585	0	G	SNP	C	112	118	230	100	230	Ser95Thr (agc/aCc)	Rv0006	gyrA	DNA gyrase subunit A		phylo (not H37Rv)	fluoroquinolones (FQ)
9304	0	G	SNP	A	121	95	207	100	216	Gly668Asp (ggc/gAc)	Rv0006	gyrA	DNA gyrase subunit A			fluoroquinolones (FQ)
11637	0	C	SNP	T	88	121	209	100	209
11879	0	A	SNP	G	124	67	190	100	191	Ser145Pro (tcc/Ccc)	Rv0008c	-	cell wall synthesis protein CwsA
12204	0	G	SNP	A	95	125	218	100	220	Leu36Leu (ctc/ctT)	Rv0008c	-	cell wall synthesis protein CwsA
14785	0	T	SNP	C	82	91	172	99.43	174	Cys233Arg (tgc/Cgc)	Rv0012	-	membrane protein
15117	0	C	SNP	G	97	98	192	100	195	Ile68Met (atc/atG)	Rv0013	trpG	anthranilate synthase component II
21795	0	G	SNP	A	126	98	214	100	224	Pro463Ser (ccg/Tcg)	Rv0018c	pstP	phosphoserine/threonine phosphatase PstP
24007	0	G	SNP	T	94	77	168	100	171	Arg480Arg (cgg/Agg)	Rv0020c	fhaA	FHA domain-containing protein FhaA
24706	0	G	Del	GAP	71	73	139	75	192		Rv0020c	fhaA	FHA domain-containing protein FhaA
24707	0	C	Del	GAP	71	73	139	75.79	190		Rv0020c	fhaA	FHA domain-containing protein FhaA
24708	0	T	Del	GAP	71	73	139	75.39	191		Rv0020c	fhaA	FHA domain-containing protein FhaA
24709	0	C	Del	GAP	71	73	139	75.39	191		Rv0020c	fhaA	FHA domain-containing protein FhaA
24710	0	G	Del	GAP	71	73	139	76.19	189		Rv0020c	fhaA	FHA domain-containing protein FhaA
24711	0	G	Del	GAP	71	73	139	78.26	184		Rv0020c	fhaA	FHA domain-containing protein FhaA
24712	0	G	Del	GAP	71	73	139	78.26	184		Rv0020c	fhaA	FHA domain-containing protein FhaA
24713	0	G	Del	GAP	71	73	139	78.69	183		Rv0020c	fhaA	FHA domain-containing protein FhaA
24714	0	T	Del	GAP	71	73	139	80	180		Rv0020c	fhaA	FHA domain-containing protein FhaA
24715	0	A	Del	GAP	71	73	139	80	180		Rv0020c	fhaA	FHA domain-containing protein FhaA
24716	0	A	Del	GAP	71	73	139	81.36	177		Rv0020c	fhaA	FHA domain-containing protein FhaA
26748	0	C	Del	GAP	82	75	161	97.52	161		Rv0021c	-	hypothetical protein
26957	0	C	SNP	G	106	82	186	100	188
26959	0	C	SNP	G	104	82	185	100	186
27487	0	G	SNP	A	105	95	196	99.5	201
33372	0	T	SNP	C	105	90	192	100	195	Leu50Ser (ttg/tCg)	Rv0030	-	hypothetical protein
34044	0	T	SNP	C	91	102	189	100	193
34569	0	C	Del	GAP	91	61	146	98.7	154		Rv0032	bioF2	8-amino-7-oxononanoate synthase
37031	0	C	SNP	G	95	85	178	100	180	Ala55Ala (gcc/gcG)	Rv0034	-	hypothetical protein
42281	0	C	SNP	A	114	124	236	100	238	Cys24Phe (tgc/tTc)	Rv0039c	-	transmembrane protein
42967	0	G	SNP	C	100	98	198	100	198	Pro133Pro (ccc/ccG)	Rv0040c	mtc28	hypothetical protein
49360	0	C	SNP	T	92	109	198	100	201	Val194Ile (gtc/Atc)	Rv0045c	-	hydrolase
49691	0	C	Del	GAP	90	97	185	95.41	196		Rv0045c	-	hydrolase
49692	0	C	Del	GAP	91	97	185	100	188		Rv0045c	-	hydrolase
50557	0	T	SNP	C	78	84	159	100	162	Arg190Gly (agg/Ggg)	Rv0046c	ino1	inositol-3-phosphate synthase
51949	0	A	SNP	G	81	101	180	100	182	Val250Ala (gtc/gCc)	Rv0048c	-	membrane protein
53422	0	G	SNP	A	121	133	251	99.22	256
54394	0	A	SNP	G	94	85	176	99.44	180	Ala244Ala (gca/gcG)	Rv0050	ponA1	bifunctional penicillin-insensitive transglycosylase/penicillin-sensitive transpeptidase
54842	0	G	SNP	T	100	75	168	98.87	177	Ala394Ser (gcg/Tcg)	Rv0050	ponA1	bifunctional penicillin-insensitive transglycosylase/penicillin-sensitive transpeptidase
55543	1	G	Ins	C	103	90	193	91.9	193		Rv0050	ponA1	bifunctional penicillin-insensitive transglycosylase/penicillin-sensitive transpeptidase
55543	2	G	Ins	C	103	90	193	91.9	193		Rv0050	ponA1	bifunctional penicillin-insensitive transglycosylase/penicillin-sensitive transpeptidase
55543	3	G	Ins	G	103	89	192	91.43	193		Rv0050	ponA1	bifunctional penicillin-insensitive transglycosylase/penicillin-sensitive transpeptidase
55543	4	G	Ins	C	103	90	193	91.9	193		Rv0050	ponA1	bifunctional penicillin-insensitive transglycosylase/penicillin-sensitive transpeptidase
55543	5	G	Ins	C	102	90	192	91.43	193		Rv0050	ponA1	bifunctional penicillin-insensitive transglycosylase/penicillin-sensitive transpeptidase
55543	6	G	Ins	T	103	90	193	91.9	193		Rv0050	ponA1	bifunctional penicillin-insensitive transglycosylase/penicillin-sensitive transpeptidase
55553	0	C	SNP	T	104	91	192	98.48	198	Pro631Ser (ccg/Tcg)	Rv0050	ponA1	bifunctional penicillin-insensitive transglycosylase/penicillin-sensitive transpeptidase
56001	0	G	SNP	A	88	94	179	98.91	184	Gln102Gln (cag/caA)	Rv0051	-	transmembrane protein
60669	0	G	SNP	A	121	113	231	99.57	235	Gly92Arg (ggg/Agg)	Rv0058	dnaB	replicative DNA helicase
62049	0	A	SNP	G	119	98	208	100	217	Arg552Gly (agg/Ggg)	Rv0058	dnaB	replicative DNA helicase
65083	0	G	SNP	A	87	110	192	100	197	Pro90Ser (ccc/Tcc)	Rv0061c	-	hypothetical protein
66632	0	C	SNP	T	112	121	229	100	233	Pro361Ser (cct/Tct)	Rv0062	celA1	cellulase CelA
67012	0	C	SNP	T	88	139	223	100	227	Thr30Thr (acc/acT)	Rv0063	-	oxidoreductase
69984	0	C	SNP	A	99	91	188	98.96	192	Ala455Ala (gcc/gcA)	Rv0064	-	transmembrane protein
69989	0	G	SNP	A	100	92	189	100	192	Gly457Asp (ggt/gAt)	Rv0064	-	transmembrane protein
70267	0	G	SNP	T	102	123	218	100	225	Val550Phe (gtc/Ttc)	Rv0064	-	transmembrane protein
70816	0	A	SNP	G	95	103	192	99.5	199	Asn733Asp (aac/Gac)	Rv0064	-	transmembrane protein
71336	0	G	SNP	C	114	109	216	100	223	Arg906Pro (cgc/cCc)	Rv0064	-	transmembrane protein
72549	0	C	SNP	T	83	92	170	100	175	Gly655Ser (ggt/Agt)	Rv0066c	icd2	isocitrate dehydrogenase
75233	0	C	SNP	A	78	84	158	99.39	163
75940	0	G	SNP	C	110	101	206	100	211	Val214Leu (gtg/Ctg)	Rv0068	-	oxidoreductase
79726	0	C	SNP	T	70	99	165	100	169	Arg81Trp (cgg/Tgg)	Rv0071	-	maturase
80616	0	C	SNP	G	81	86	164	100	167
92199	0	T	SNP	G	124	141	258	99.62	266	Thr600Thr (act/acG)	Rv0083	-	oxidoreductase
103552	0	G	SNP	T	103	114	215	100	217	Arg38Ser (cgt/Agt)	Rv0093c	-	membrane protein
103930	0	G	SNP	C	81	75	153	78	200	Ala245Gly (gcc/gGc)	Rv0094c	-	hypothetical protein
104712	0	C	SNP	T	123	120	240	90.33	269
104824	0	C	SNP	A	99	110	204	100	209	Ser131Ile (agc/aTc)	Rv0095c	-	hypothetical protein
105736	0	T	SNP	C	107	104	211	100	211	Val138Ala (gtc/gCc)	Rv0096	PPE1	PPE family protein PPE1
116000	0	T	SNP	G	119	93	211	100	212	Val2000Val (gtt/gtG)	Rv0101	nrp	peptide synthetase Nrp
117389	0	C	SNP	T	84	107	185	100	191	Thr2463Thr (acc/acT)	Rv0101	nrp	peptide synthetase Nrp
122109	0	A	SNP	G	91	104	194	100	195	Leu22Ser (ttg/tCg)	Rv0103c	ctpB	cation-transporter P-type ATPase B
123198	0	T	SNP	C	89	94	182	100	183	Pro294Pro (cct/ccC)	Rv0104	-	hypothetical protein
123520	0	T	SNP	C	91	80	168	100	171	Tyr402His (tat/Cat)	Rv0104	-	hypothetical protein
123745	0	G	SNP	A	83	85	167	99.41	169	Gly477Arg (ggg/Agg)	Rv0104	-	hypothetical protein
125830	1	G	Ins	A	93	77	170	96.05	170		Rv0107c	ctpI	cation-transporter ATPase I
129576	0	A	SNP	C	110	119	224	100	229	Ala322Ala (gct/gcG)	Rv0107c	ctpI	cation-transporter ATPase I
131174	1	T	Ins	G	82	75	157	96.32	158
132417	0	C	SNP	G	157	154	302	99.68	312	Arg346Gly (cgc/Ggc)	Rv0109	PE_PGRS1	PE-PGRS family protein PE_PGRS1
133839	0	C	SNP	T	106	90	192	99.49	197
137859	0	C	SNP	G	96	107	197	99.02	205	His181Asp (cat/Gat)	Rv0113	gmhA	phosphoheptose isomerase
138847	0	C	SNP	A	115	145	256	100	260	Ser112_ (tcg/tAg)	Rv0115	hddA	D-alpha-D-heptose-7-phosphate kinase HddA
140309	0	G	SNP	A	99	122	220	100	221	Phe238Phe (ttc/ttT)	Rv0116c	ldtA	L,D-transpeptidase LdtA
143207	0	T	SNP	C	127	135	261	100	262	Ser224Gly (agc/Ggc)	Rv0118c	oxcA	oxalyl-CoA decarboxylase OxcA
144865	0	C	SNP	T	87	105	191	100	192	Leu273Leu (ctg/Ttg)	Rv0119	fadD7	fatty-acid--CoA ligase FadD7
146087	0	T	SNP	C	112	109	219	99.55	222	Asn562Ser (aat/aGt)	Rv0120c	fusA2	elongation factor G
150602	0	C	SNP	A	82	50	124	97.78	135	Ala357Asp (gcc/gAc)	Rv0124	PE_PGRS2	PE-PGRS family protein PE_PGRS2
154283	0	T	SNP	C	88	75	162	98.79	165	Ser18Pro (tcg/Ccg)	Rv0127	mak	maltokinase
157129	0	C	SNP	T	80	81	158	99.38	162	Gly158Ser (ggc/Agc)	Rv0129c	fbpC	diacylglycerol acyltransferase/mycolyltransferase Ag85C		phylo (Delhi/CAS)
157936	0	G	SNP	C	97	85	181	100	182	Glu30Asp (gag/gaC)	Rv0130	htdZ	3-hydroxyl-thioester dehydratase
158427	0	C	SNP	T	87	106	188	100	193	Arg411His (cgc/cAc)	Rv0131c	fadE1	acyl-CoA dehydrogenase FadE1
170671	0	G	SNP	A	73	78	147	100	151	Ala130Thr (gcc/Acc)	Rv0144	-	transcriptional regulator
172492	0	C	SNP	G	97	88	184	98.4	188	Tyr94_ (tac/taG)	Rv0146	-	S-adenosylmethionine-dependentmethyltransferase
176535	0	G	Del	GAP	81	85	163	96.51	172		Rv0149	-	quinone oxidoreductase
177058	0	T	Del	GAP	79	86	163	100	165
177059	0	T	Del	GAP	79	86	163	100	165
177060	0	C	Del	GAP	79	86	163	100	165
177061	0	G	Del	GAP	79	86	163	100	165
177062	0	C	Del	GAP	79	86	163	100	165
177063	0	G	Del	GAP	79	86	163	100	165
177064	0	G	Del	GAP	79	85	163	100	164
177857	0	G	SNP	A	87	85	172	100	172	Leu485Leu (ctg/Ttg)	Rv0151c	PE1	PE family protein PE1
178205	0	C	SNP	G	72	73	144	100	145	Gly369Arg (ggc/Cgc)	Rv0151c	PE1	PE family protein PE1
178453	0	C	SNP	G	84	70	149	100	154	Gly286Ala (ggg/gCg)	Rv0151c	PE1	PE family protein PE1
181090	0	C	SNP	T	90	105	191	99.49	196
188317	0	A	SNP	G	81	69	148	99.34	151	Ser175Pro (tcc/Ccc)	Rv0159c	PE3	PE family protein PE3
188800	0	T	SNP	C	79	113	192	100	192	Thr14Ala (acg/Gcg)	Rv0159c	PE3	PE family protein PE3
189850	0	A	SNP	G	93	83	174	98.88	178	Phe197Ser (ttc/tCc)	Rv0160c	PE4	PE family protein PE4
194305	1	C	Ins	G	81	107	188	95.92	189		Rv0165c	mce1R	transcriptional regulator Mce1R
194305	2	C	Ins	G	82	105	187	95.41	187		Rv0165c	mce1R	transcriptional regulator Mce1R
194681	0	G	SNP	C	97	94	189	99.48	192	Leu45Leu (ctc/ctG)	Rv0165c	mce1R	transcriptional regulator Mce1R
196642	0	C	SNP	T	70	72	139	100	142	Asn550Asn (aac/aaT)	Rv0166	fadD5	fatty-acid--CoA ligase FadD5
198401	0	G	SNP	T	94	98	188	98.46	195	Gly248Cys (ggc/Tgc)	Rv0168	yrbE1B	membrane protein
199470	0	T	SNP	G	76	96	172	99.42	173	Ser313Ala (tcc/Gcc)	Rv0169	mce1A	Mce family protein Mce1A
201949	0	G	SNP	A	126	100	225	99.12	228	Gly340Arg (ggg/Agg)	Rv0171	mce1C	Mce family protein Mce1C
206339	0	T	SNP	C	86	91	170	100	177	Leu370Pro (ctg/cCg)	Rv0174	mce1F	Mce family protein Mce1F
206481	0	C	SNP	G	97	47	140	98.63	146	Pro417Pro (ccc/ccG)	Rv0174	mce1F	Mce family protein Mce1F
206484	0	G	SNP	T	98	57	148	98.1	158	Gly418Gly (ggg/ggT)	Rv0174	mce1F	Mce family protein Mce1F
207079	0	G	SNP	C	97	87	179	100	184	Arg89Pro (cgc/cCc)	Rv0175	-	Mce associated membrane protein
210624	0	C	SNP	T	125	80	198	99.51	206	Leu63Leu (ctg/ctA)	Rv0179c	lprO	lipoprotein LprO
217201	0	T	SNP	C	99	94	192	99.48	194	Asn311Asn (aat/aaC)	Rv0186	bglS	beta-glucosidase BglS
218599	0	T	SNP	C	81	84	160	100	165
223942	0	T	SNP	C	107	134	238	100	241	Ser127Pro (tcg/Ccg)	Rv0192	-	hypothetical protein
224338	0	C	SNP	T	84	97	177	99.45	182	Pro259Ser (ccg/Tcg)	Rv0192	-	hypothetical protein
225323	0	T	SNP	C	70	88	156	100	158	Lys417Glu (aag/Gag)	Rv0193c	-	hypothetical protein
227098	0	T	SNP	C	96	100	195	100	196	Met74Thr (atg/aCg)	Rv0194	-	multidrug ABC transporter ATPase/permease
230576	1	G	Ins	T	78	91	169	96.02	169
230921	0	C	Del	GAP	106	72	177	99.44	179		Rv0195	-	two component transcriptional regulator
231114	0	C	SNP	G	76	89	161	100	165	Ala72Ala (gcc/gcG)	Rv0195	-	two component transcriptional regulator
234477	0	T	SNP	G	72	74	142	98.65	148	Tyr749_ (tat/taG)	Rv0197	-	oxidoreductase
234496	1	C	Ins	G	74	67	141	97.92	141		Rv0197	-	oxidoreductase
234496	2	C	Ins	T	74	67	141	97.92	141		Rv0197	-	oxidoreductase
243924	0	G	Del	GAP	76	98	171	95.6	182		Rv0205	-	transmembrane protein
249522	0	T	SNP	C	95	118	208	98.61	216	Val162Ala (gtg/gCg)	Rv0209	-	hypothetical protein
251575	0	G	SNP	A	67	118	181	100	185	Ala486Thr (gcg/Acg)	Rv0210	-	hypothetical protein
255373	0	T	SNP	C	92	71	160	100	163	Asp193Gly (gac/gGc)	Rv0213c	-	methyltransferase
257071	0	C	SNP	T	97	82	179	100	179	Tyr336Tyr (tac/taT)	Rv0214	fadD4	fatty-acid--CoA ligase FadD4
257715	0	C	SNP	T	90	79	158	100	169
261869	0	T	SNP	C	130	130	257	100	260	Cys316Arg (tgt/Cgt)	Rv0218	-	transmembrane protein
262268	0	A	SNP	T	105	113	213	100	218	Ala5Ala (gca/gcT)	Rv0219	-	transmembrane protein
264992	0	T	SNP	C	90	91	174	100	181	Leu309Pro (ctg/cCg)	Rv0221	-	diacyglycerol O-acyltransferase
265554	0	A	SNP	C	88	68	155	100	156	Val16Val (gta/gtC)	Rv0222	echA1	enoyl-CoA hydratase EchA1
266405	0	C	SNP	T	70	70	138	100	140	Gly454Ser (ggc/Agc)	Rv0223c	-	aldehyde dehydrogenase
274463	0	C	SNP	A	72	81	151	100	153	Arg86Leu (cgt/cTt)	Rv0229c	-	hypothetical protein
276539	0	G	SNP	C	90	94	183	100	184	Gly161Ala (ggc/gCc)	Rv0231	fadE4	acyl-CoA dehydrogenase FadE4
278681	0	C	SNP	G	95	100	193	100	195	His33Asp (cat/Gat)	Rv0233	nrdB	ribonucleoside-diphosphate reductase subunit beta NrdB
283503	0	G	SNP	A	116	104	215	99.55	221	His1117Tyr (cac/Tac)	Rv0236c	aftD	alpha-(1->3)-arabinofuranosyltransferase
283614	0	T	SNP	C	113	134	244	99.6	248	Ser1080Gly (agc/Ggc)	Rv0236c	aftD	alpha-(1->3)-arabinofuranosyltransferase
285772	0	A	SNP	C	137	136	271	100	273	Pro360Pro (cct/ccG)	Rv0236c	aftD	alpha-(1->3)-arabinofuranosyltransferase
285871	0	A	SNP	G	155	128	281	100	283	Val327Val (gtt/gtC)	Rv0236c	aftD	alpha-(1->3)-arabinofuranosyltransferase
287142	0	C	Del	GAP	74	79	154	94.44	162
289253	0	C	SNP	T	102	86	184	100	188	Asp50Asp (gac/gaT)	Rv0239	vapB24	antitoxin VapB24
293628	1	A	Ins	C	88	79	167	95.43	167
301341	0	C	SNP	A	96	98	194	100	194	Pro105Pro (ccg/ccT)	Rv0249c	-	succinate dehydrogenase membrane anchor subunit
304923	0	A	SNP	G	100	91	189	100	191	Lys686Lys (aaa/aaG)	Rv0252	nirB	nitrite reductase large subunit NirB
308661	0	A	SNP	G	90	95	180	98.93	187	Leu296Pro (ctg/cCg)	Rv0256c	PPE2	PPE family protein PPE2
310973	0	G	SNP	A	126	88	210	100	214	Ala182Val (gcg/gTg)	Rv0259c	-	hypothetical protein
311613	0	G	SNP	T	91	104	195	100	195	Val349Val (gtc/gtA)	Rv0260c	-	transcriptional regulator
320648	0	C	SNP	T	99	126	224	100	225	Pro169Pro (ccg/ccA)	Rv0266c	oplA	5-oxoprolinase OplA
324812	0	C	SNP	T	87	76	158	98.79	165	Asp82Asp (gac/gaT)	Rv0270	fadD2	fatty-acid--CoA ligase FadD2
325505	0	T	SNP	C	62	94	154	100	156	Val313Val (gtt/gtC)	Rv0270	fadD2	fatty-acid--CoA ligase FadD2
327168	0	G	SNP	A	94	77	168	98.84	173	Arg432Trp (cgg/Tgg)	Rv0271c	fadE6	acyl-CoA dehydrogenase FadE6
328569	0	G	SNP	C	107	112	214	100	219
333892	0	G	SNP	C	100	93	182	100	193	Arg807Gly (cgc/Ggc)	Rv0278c	-	PE-PGRS family protein PE_PGRS3
336683	0	G	SNP	T	10	21	30	93.94	33	Val797Val (gtc/gtA)	Rv0279c	PE_PGRS4	PE-PGRS family protein PE_PGRS4
336684	0	A	SNP	G	10	22	31	94.12	34	Val797Ala (gtc/gCc)	Rv0279c	PE_PGRS4	PE-PGRS family protein PE_PGRS4
336688	0	A	Del	GAP	10	24	33	100	34		Rv0279c	PE_PGRS4	PE-PGRS family protein PE_PGRS4
336689	0	G	Del	GAP	10	24	33	100	34		Rv0279c	PE_PGRS4	PE-PGRS family protein PE_PGRS4
336690	0	C	Del	GAP	10	24	33	100	34		Rv0279c	PE_PGRS4	PE-PGRS family protein PE_PGRS4
336691	0	T	Del	GAP	10	22	31	94.12	34		Rv0279c	PE_PGRS4	PE-PGRS family protein PE_PGRS4
336692	0	C	Del	GAP	10	22	31	94.12	34		Rv0279c	PE_PGRS4	PE-PGRS family protein PE_PGRS4
336693	0	G	Del	GAP	10	22	31	94.12	34		Rv0279c	PE_PGRS4	PE-PGRS family protein PE_PGRS4
336694	0	A	Del	GAP	10	22	31	94.12	34		Rv0279c	PE_PGRS4	PE-PGRS family protein PE_PGRS4
336695	0	A	Del	GAP	10	22	31	94.12	34		Rv0279c	PE_PGRS4	PE-PGRS family protein PE_PGRS4
336696	0	T	Del	GAP	10	22	31	94.12	34		Rv0279c	PE_PGRS4	PE-PGRS family protein PE_PGRS4
336697	0	T	Del	GAP	10	22	31	94.12	34		Rv0279c	PE_PGRS4	PE-PGRS family protein PE_PGRS4
336699	1	C	Ins	G	10	22	32	94.12	32		Rv0279c	PE_PGRS4	PE-PGRS family protein PE_PGRS4
336699	2	C	Ins	G	10	22	32	94.12	32		Rv0279c	PE_PGRS4	PE-PGRS family protein PE_PGRS4
336707	0	G	Del	GAP	10	21	32	93.94	33		Rv0279c	PE_PGRS4	PE-PGRS family protein PE_PGRS4
336708	0	T	Del	GAP	10	21	32	93.94	33		Rv0279c	PE_PGRS4	PE-PGRS family protein PE_PGRS4
336709	0	C	Del	GAP	10	21	32	88.57	35		Rv0279c	PE_PGRS4	PE-PGRS family protein PE_PGRS4
336710	0	A	Del	GAP	10	21	32	88.57	35		Rv0279c	PE_PGRS4	PE-PGRS family protein PE_PGRS4
337820	0	G	SNP	A	8	80	84	97.78	90	Gly418Gly (ggc/ggT)	Rv0279c	PE_PGRS4	PE-PGRS family protein PE_PGRS4
337959	0	A	SNP	C	11	6	17	100	17	Ile372Ser (atc/aGc)	Rv0279c	PE_PGRS4	PE-PGRS family protein PE_PGRS4
338020	0	A	SNP	C	55	12	66	100	67	Cys352Gly (tgc/Ggc)	Rv0279c	PE_PGRS4	PE-PGRS family protein PE_PGRS4
338100	0	T	SNP	C	99	19	114	100	118	Asn325Ser (aac/aGc)	Rv0279c	PE_PGRS4	PE-PGRS family protein PE_PGRS4
338648	0	T	SNP	G	87	7	94	86.24	109	Gly142Gly (gga/ggC)	Rv0279c	PE_PGRS4	PE-PGRS family protein PE_PGRS4
338669	0	T	SNP	C	106	9	115	89.15	129	Leu135Leu (tta/ttG)	Rv0279c	PE_PGRS4	PE-PGRS family protein PE_PGRS4
338682	0	T	SNP	G	107	8	112	87.12	132	Asp131Ala (gac/gCc)	Rv0279c	PE_PGRS4	PE-PGRS family protein PE_PGRS4
338683	0	C	SNP	G	106	8	112	87.02	131	Asp131His (gac/Cac)	Rv0279c	PE_PGRS4	PE-PGRS family protein PE_PGRS4
338685	0	C	SNP	G	106	8	114	87.69	130	Gly130Ala (ggg/gCg)	Rv0279c	PE_PGRS4	PE-PGRS family protein PE_PGRS4
338690	0	A	SNP	G	110	8	117	89.39	132	Asn128Asn (aat/aaC)	Rv0279c	PE_PGRS4	PE-PGRS family protein PE_PGRS4
338692	0	T	SNP	C	110	8	116	89.39	132	Asn128Asp (aat/Gat)	Rv0279c	PE_PGRS4	PE-PGRS family protein PE_PGRS4
339230	0	G	SNP	C	128	87	208	100	215
340372	0	T	SNP	C	10	81	91	100	91	Ser337Pro (tcg/Ccg)	Rv0280	PPE3	PPE family protein PPE3
342146	0	A	SNP	C	100	68	167	100	168	Glu6Ala (gaa/gCa)	Rv0282	eccA3	ESX-3 secretion system protein EccA
342873	0	C	SNP	T	87	85	171	99.42	173	Val248Val (gtc/gtT)	Rv0282	eccA3	ESX-3 secretion system protein EccA
346275	0	C	SNP	G	117	98	213	100	215	Pro214Arg (ccg/cGg)	Rv0284	eccC3	ESX-3 secretion system protein EccC3
350088	0	C	SNP	A	90	109	195	99.5	200	Leu52Met (ctg/Atg)	Rv0286	PPE4	PPE family protein PPE4
353197	0	C	SNP	T	99	85	182	100	184	Arg39Cys (cgc/Tgc)	Rv0290	eccD3	ESX-3 secretion system protein EccD
356528	0	A	SNP	G	105	108	209	100	213	Asn217Asp (aat/Gat)	Rv0292	eccE3	ESX-3 secretion system protein EccE
358473	0	G	SNP	C	97	87	181	98.4	187	Trp101Cys (tgg/tgC)	Rv0294	tam	trans-aconitate methyltransferase
363563	0	G	SNP	A	102	129	226	100	231	Ala30Thr (gcg/Acg)	Rv0299	-	toxin
366917	0	T	SNP	C	49	46	92	98.96	96	Thr1950Ala (acc/Gcc)	Rv0304c	PPE5	PPE family protein PPE5
366922	0	G	SNP	C	44	42	85	100	86	Ala1948Gly (gcc/gGc)	Rv0304c	PPE5	PPE family protein PPE5
367718	0	G	SNP	T	83	82	160	100	165	Leu1683Ile (ctt/Att)	Rv0304c	PPE5	PPE family protein PPE5
369886	0	C	SNP	G	94	115	206	99.52	210	Gly960Ala (ggg/gCg)	Rv0304c	PPE5	PPE family protein PPE5
372913	0	A	SNP	C	94	111	200	99.51	206	Gly933Gly (ggt/ggG)	Rv0305c	PPE6	PPE family protein PPE6
373283	0	A	Del	GAP	119	102	213	99.1	223		Rv0305c	PPE6	PPE family protein PPE6
376774	0	T	SNP	C	102	139	236	99.59	242	Ala94Ala (gca/gcG)	Rv0307c	-	hypothetical protein
384380	0	A	SNP	C	79	97	176	100	176	Lys260Thr (aag/aCg)	Rv0315	-	beta-1,3-glucanase
386432	0	C	SNP	G	107	88	190	100	195	Gly223Ala (ggg/gCg)	Rv0318c	-	integral membrane protein
390828	0	T	SNP	C	90	98	186	100	188	Ser142Gly (agt/Ggt)	Rv0323c	-	hypothetical protein
391853	0	A	SNP	G	105	112	214	99.54	218	Thr168Ala (act/Gct)	Rv0324	-	transcriptional regulator
392261	0	T	SNP	C	94	87	174	99.45	182	_75Gln (tag/Cag)	Rv0325	-	hypothetical protein
396199	0	T	SNP	C	76	86	161	99.39	163
397006	0	G	SNP	C	98	102	199	99.01	202	Trp269Ser (tgg/tCg)	Rv0331	-	dehydrogenase/reductase
397482	0	C	Del	GAP	80	76	152	98.11	159		Rv0332	-	hypothetical protein
397483	0	G	Del	GAP	80	76	152	98.11	159		Rv0332	-	hypothetical protein
397484	0	T	Del	GAP	80	76	152	98.11	159		Rv0332	-	hypothetical protein
397485	0	C	Del	GAP	80	76	152	98.11	159		Rv0332	-	hypothetical protein
397486	0	G	Del	GAP	80	76	152	98.11	159		Rv0332	-	hypothetical protein
397487	0	G	Del	GAP	80	76	152	98.11	159		Rv0332	-	hypothetical protein
397488	0	C	Del	GAP	80	76	152	98.11	159		Rv0332	-	hypothetical protein
397489	0	A	Del	GAP	80	76	152	98.11	159		Rv0332	-	hypothetical protein
397490	0	T	Del	GAP	80	76	152	98.11	159		Rv0332	-	hypothetical protein
397491	0	A	Del	GAP	80	76	152	98.11	159		Rv0332	-	hypothetical protein
397492	0	C	Del	GAP	80	76	152	98.11	159		Rv0332	-	hypothetical protein
397493	0	C	Del	GAP	80	76	152	97.5	160		Rv0332	-	hypothetical protein
402836	0	G	SNP	A	109	83	190	100	192	Tyr109Tyr (tac/taT)	Rv0337c	aspC	aspartate aminotransferase
403980	0	G	SNP	A	80	102	178	100	182	Ala621Val (gcc/gTc)	Rv0338c	-	iron-sulfur-binding reductase
404326	0	T	SNP	C	75	87	161	100	162	Arg506Gly (agg/Ggg)	Rv0338c	-	iron-sulfur-binding reductase
406251	0	T	SNP	C	89	88	177	99.44	178	Asp733Gly (gat/gGt)	Rv0339c	-	transcriptional regulator
414486	0	C	SNP	T	84	85	164	100	169	Glu152Glu (gag/gaA)	Rv0344c	lpqJ	lipoprotein LpqJ
420008	0	A	SNP	G	97	91	183	100	188	Ala58Ala (gca/gcG)	Rv0350	dnaK	chaperone protein DnaK
422678	0	G	SNP	A	128	109	233	100	237	Arg76His (cgc/cAc)	Rv0352	dnaJ1	chaperone protein DnaJ
424320	1	T	Ins	C	94	71	165	94.83	165		Rv0354c	PPE7	PPE family protein PPE7
428698	0	C	SNP	T	88	112	198	95.69	209	Ala1994Ala (gcg/gcA)	Rv0355c	PPE8	PPE family protein PPE8
428921	0	G	SNP	A	77	101	177	100	178	Ser1920Phe (tcc/tTc)	Rv0355c	PPE8	PPE family protein PPE8
432459	0	C	SNP	T	147	100	244	99.6	248	Asp741Asn (gac/Aac)	Rv0355c	PPE8	PPE family protein PPE8
438470	0	C	SNP	T	113	95	204	98.58	211	Lys90Lys (aag/aaA)	Rv0360c	-	hypothetical protein
440365	0	G	SNP	A	83	111	189	99.49	195	Ser165Ser (tcg/tcA)	Rv0362	mgtE	Mg2+ transport transmembrane protein MgtE
440878	0	C	SNP	T	102	95	191	100	197	Thr336Thr (acc/acT)	Rv0362	mgtE	Mg2+ transport transmembrane protein MgtE
445780	0	C	SNP	T	114	112	222	100	226	Arg249His (cgt/cAt)	Rv0368c	-	hypothetical protein
447642	0	G	SNP	C	84	89	171	100	173	Leu134Leu (ctc/ctG)	Rv0370c	-	oxidoreductase
454295	0	T	SNP	C	93	86	176	99.44	180	Pro26Pro (cca/ccG)	Rv0376c	-	hypothetical protein
454333	0	T	SNP	G	92	91	181	99.46	184	Thr14Pro (acg/Ccg)	Rv0376c	-	hypothetical protein
455024	0	G	SNP	A	88	72	159	100	160	Val202Ile (gta/Ata)	Rv0377	-	HTH-type transcriptional regulator
455624	0	T	Del	GAP	110	112	225	100	222
457452	0	T	SNP	G	95	90	184	100	185	Thr124Thr (aca/acC)	Rv0381c	-	hypothetical protein
459399	0	A	SNP	C	104	88	188	100	192
466102	0	A	SNP	C	115	91	206	100	206	Arg898Arg (agg/Cgg)	Rv0386	-	transcriptional regulator
466808	0	G	SNP	C	30	82	112	100	112
467497	1	C	Ins	G	93	107	200	96.62	200
467508	1	C	Ins	G	88	116	204	94.44	204
467516	0	G	SNP	C	86	124	208	100	210
467526	0	C	SNP	G	86	123	207	100	209
467546	0	G	SNP	C	78	122	200	100	200
467557	0	A	SNP	C	75	121	195	100	196
467564	0	A	SNP	C	76	117	193	100	193
467585	0	G	SNP	C	79	114	190	100	193
467590	0	T	SNP	C	82	112	191	100	194
467621	0	T	SNP	G	104	99	199	100	203
467638	0	G	SNP	T	114	98	210	100	212
473310	0	A	SNP	G	141	116	256	100	257	Gln177Arg (cag/cGg)	Rv0393	-	hypothetical protein
475178	0	T	SNP	C	100	98	192	100	198	Val80Ala (gtc/gCc)	Rv0395	-	hypothetical protein
475915	0	A	SNP	C	108	89	189	100	197	Ser34Arg (agc/Cgc)	Rv0397	-	hypothetical protein
476612	0	G	SNP	A	105	76	173	100	181	Val73Val (gtg/gtA)	Rv0397A	-	hypothetical protein
481527	0	G	Del	GAP	82	87	170	93.37	181		Rv0402c	mmpL1	transmembrane transport protein MmpL1
483935	0	T	SNP	G	124	102	222	100	226
484504	0	C	SNP	G	157	119	276	99.64	277	Ala176Ala (gcc/gcG)	Rv0404	fadD30	long-chain-fatty-acid--AMP ligase FadD30
485561	0	A	SNP	C	119	117	229	99.58	237	Ile529Leu (atc/Ctc)	Rv0404	fadD30	long-chain-fatty-acid--AMP ligase FadD30
485730	0	C	SNP	T	128	143	267	100	271	Pro585Leu (cca/cTa)	Rv0404	fadD30	long-chain-fatty-acid--AMP ligase FadD30
485811	0	A	Del	GAP	121	136	259	97.72	263		Rv0405	pks6	membrane bound polyketide synthase
489935	0	G	SNP	C	118	75	191	100	193	Thr257Thr (acc/acG)	Rv0406c	-	beta lactamase-like protein
491742	0	T	SNP	C	93	83	176	100	176	Phe320Phe (ttt/ttC)	Rv0407	fgd1	F420-dependent glucose-6-phosphate dehydrogenase		phylo (not Euro-American, M. africanum, M. bovis, M. canettii, M. caprae, M. microti, M. pinipedii, Beijing, Delhi/CAS, EAI)
492150	0	G	SNP	C	99	97	194	100	196	Gly122Ala (ggc/gCc)	Rv0408	pta	phosphate acetyltransferase
498531	0	A	SNP	G	93	107	195	100	200	Ala363Ala (gct/gcC)	Rv0412c	-	membrane protein
498557	0	C	SNP	A	94	110	202	100	204	Asp355Tyr (gac/Tac)	Rv0412c	-	membrane protein
502589	0	C	SNP	G	118	98	211	100	216	Ser75Cys (tcc/tGc)	Rv0417	thiG	thiazole synthase
503354	0	G	SNP	C	85	123	203	100	208
503534	0	C	SNP	T	99	84	180	99.46	184	Ala13Ala (gcc/gcT)	Rv0418	lpqL	lipoprotein aminopeptidase LpqL
505974	0	G	SNP	A	106	110	213	99.54	217	Ala297Thr (gcg/Acg)	Rv0419	lpqM	lipoprotein peptidase LpqM
513257	0	T	SNP	C	122	104	222	99.56	227	Met689Val (atg/Gtg)	Rv0425c	ctpH	metal cation transporting ATPase H
517358	0	T	SNP	C	91	90	178	98.37	184	Asp149Gly (gac/gGc)	Rv0428c	-	GCN5-like N-acetyltransferase
517389	0	C	SNP	A	93	77	167	97.7	174	Val139Phe (gtc/Ttc)	Rv0428c	-	GCN5-like N-acetyltransferase
523654	0	C	SNP	T	104	115	214	99.1	221	Ala294Thr (gcc/Acc)	Rv0435c	-	ATPase
524891	0	C	SNP	A	94	94	185	100	188	Gly167Val (ggc/gTc)	Rv0436c	pssA	CDP-diacylglycerol--serineO-phosphatidyltransferase
531775	0	C	SNP	G	118	88	201	99.52	207	Trp147Ser (tgg/tCg)	Rv0442c	PPE10	PPE family protein PPE10
541201	0	A	SNP	G	68	81	148	100	149	Leu97Leu (ctt/ctC)	Rv0450c	mmpL4	transmembrane transport protein MmpL4
546357	0	A	SNP	G	97	112	204	100	209	Thr149Thr (act/acC)	Rv0456c	echA2	enoyl-CoA hydratase EchA2
548185	0	C	SNP	T	102	107	205	98.58	212	Gly475Ser (ggc/Agc)	Rv0457c	-	peptidase
548326	0	T	SNP	C	79	99	175	100	178	Thr428Ala (aca/Gca)	Rv0457c	-	peptidase
551525	0	A	SNP	C	89	101	187	100	190	Arg110Arg (aga/Cga)	Rv0459	-	hypothetical protein
555991	0	A	SNP	G	89	89	177	100	178	Cys106Arg (tgc/Cgc)	Rv0465c	-	HTH-type transcriptional regulator
560541	0	C	Del	GAP	96	83	181	100	179		Rv0469	umaA	mycolic acid synthase UmaA
560542	0	T	Del	GAP	96	83	181	100	179		Rv0469	umaA	mycolic acid synthase UmaA
560543	0	T	Del	GAP	96	83	181	100	179		Rv0469	umaA	mycolic acid synthase UmaA
560544	0	T	Del	GAP	96	83	181	100	179		Rv0469	umaA	mycolic acid synthase UmaA
560545	0	T	Del	GAP	96	83	181	100	179		Rv0469	umaA	mycolic acid synthase UmaA
560546	0	C	Del	GAP	96	83	181	100	179		Rv0469	umaA	mycolic acid synthase UmaA
562063	0	G	Del	GAP	105	86	185	94.55	202		Rv0470A	-	hypothetical protein
562064	0	C	Del	GAP	105	86	185	97.95	195		Rv0470A	-	hypothetical protein
562065	0	C	Del	GAP	105	86	185	98.45	194		Rv0470A	-	hypothetical protein
562066	0	A	Del	GAP	105	86	185	98.45	194		Rv0470A	-	hypothetical protein
565655	0	A	SNP	G	65	75	137	98.59	142
572591	0	C	SNP	T	60	80	136	99.29	141	Asp294Asp (gac/gaT)	Rv0483	lprQ	lipoprotein LprQ
573262	0	A	SNP	G	109	95	200	100	204	Gly180Gly (ggt/ggC)	Rv0484c	-	short-chain type oxidoreductase
579284	0	T	SNP	C	87	98	183	100	185
580772	0	T	SNP	A	53	59	110	91.8	122
580774	0	G	Del	GAP	56	60	113	91.34	127
580775	0	G	Del	GAP	56	60	113	92.8	125
580776	0	G	Del	GAP	56	60	113	92.06	126
580777	0	G	Del	GAP	56	60	113	92.8	125
580778	0	C	Del	GAP	56	60	113	94.31	123
580779	0	A	Del	GAP	56	60	113	93.55	124
580780	0	C	Del	GAP	56	60	113	92.8	125
580781	0	C	Del	GAP	56	60	113	93.55	124
580782	0	A	Del	GAP	56	60	113	95.08	122
580783	0	C	Del	GAP	56	60	113	94.31	123
580784	0	C	Del	GAP	56	60	113	93.55	124
580785	0	C	Del	GAP	56	60	113	95.08	122
580786	0	G	Del	GAP	56	60	113	94.31	123
580787	0	C	Del	GAP	56	60	113	95.08	122
580788	0	T	Del	GAP	56	60	113	93.55	124
580789	0	T	Del	GAP	55	60	113	92.74	124
580790	0	G	Del	GAP	55	60	113	91.27	126
580791	0	C	Del	GAP	55	60	113	94.26	122
580792	0	G	Del	GAP	55	60	113	91.27	126
580793	0	G	Del	GAP	55	59	112	92.68	123
580794	0	G	Del	GAP	55	59	112	92.68	123
580795	0	G	Del	GAP	55	59	112	90.48	126
580796	0	G	Del	GAP	55	59	113	90.48	126
580797	0	A	Del	GAP	55	59	113	92.68	123
584171	0	T	SNP	C	97	98	193	100	195	Ser174Gly (agt/Ggt)	Rv0493c	-	hypothetical protein
584336	0	C	SNP	G	97	104	198	99.01	203	Glu119Gln (gag/Cag)	Rv0493c	-	hypothetical protein
586030	0	C	SNP	A	84	90	170	100	174	Arg95Arg (cgg/cgT)	Rv0495c	-	hypothetical protein
590436	0	T	SNP	C	129	127	254	99.61	257	Ala118Ala (gct/gcC)	Rv0500	proC	pyrroline-5-carboxylate reductase
597816	0	A	SNP	G	111	94	200	100	205	Ala206Ala (gca/gcG)	Rv0507	mmpL2	transmembrane transport protein MmpL2
598475	0	G	SNP	A	74	126	199	100	200	Arg426His (cgc/cAc)	Rv0507	mmpL2	transmembrane transport protein MmpL2
599868	0	A	SNP	G	113	102	215	100	215	Arg890Arg (cga/cgG)	Rv0507	mmpL2	transmembrane transport protein MmpL2
608037	0	A	SNP	C	98	79	173	100	177	His496Pro (cac/cCc)	Rv0515	-	hypothetical protein
610120	0	T	SNP	G	78	89	166	100	167
610383	0	T	SNP	C	99	92	187	99.48	192	Trp66Arg (tgg/Cgg)	Rv0518	-	hypothetical protein
611977	0	C	SNP	T	101	131	228	100	232	Gly33Asp (ggc/gAc)	Rv0519c	-	membrane protein
616767	0	C	SNP	T	101	110	207	99.06	213	Thr182Met (acg/aTg)	Rv0525	-	hypothetical protein
621012	1	G	Ins	C	105	94	199	97.07	199		Rv0530	-	hypothetical protein
623163	0	C	SNP	T	38	101	135	99.29	140	Ala124Val (gcc/gTc)	Rv0532	PE_PGRS6	PE-PGRS family protein PE_PGRS6
623472	0	A	SNP	G	113	63	173	100	176	Asp227Gly (gac/gGc)	Rv0532	PE_PGRS6	PE-PGRS family protein PE_PGRS6
623508	0	C	SNP	G	131	82	207	100	213	Ala239Gly (gcc/gGc)	Rv0532	PE_PGRS6	PE-PGRS family protein PE_PGRS6
629714	0	G	SNP	A	90	88	176	100	178	Asp6Asp (gac/gaT)	Rv0537c	-	integral membrane protein
630722	0	G	SNP	C	97	128	220	99.12	227	Arg228Pro (cgg/cCg)	Rv0538	-	membrane protein
633562	0	C	SNP	T	115	103	210	100	218	Val281Val (gtg/gtA)	Rv0541c	-	integral membrane protein
635139	0	G	SNP	C	91	138	223	100	229	Gly122Gly (ggc/ggG)	Rv0542c	menE	2-succinylbenzoic acid--CoA ligase
637319	0	G	SNP	A	79	100	179	100	179	Pro49Ser (cct/Tct)	Rv0545c	pitA	low-affinity inorganic phosphate transporter
648002	0	T	SNP	G	75	85	157	100	160	Leu15Arg (ctc/cGc)	Rv0556	-	transmembrane protein
648856	0	T	SNP	C	94	115	208	100	209	Gly107Gly (ggt/ggC)	Rv0557	mgtA	GDP-mannose-dependent alpha-mannosyltransferase		phylo (not Euro-American, M. africanum, M. bovis, M. canettii, M. caprae, M. microti, M. pinipedii, Beijing, Delhi/CAS, EAI)
652950	0	T	SNP	C	91	94	181	98.93	187	Arg60Arg (cgt/cgC)	Rv0562	grcC1	polyprenyl-diphosphate synthase GrcC
654543	0	C	SNP	T	117	101	213	99.54	219	Ala222Val (gcg/gTg)	Rv0563	htpX	protease HtpX
655640	0	A	SNP	C	95	97	188	98.97	194	Trp104Gly (tgg/Ggg)	Rv0564c	gpdA1	glycerol-3-phosphate dehydrogenase
655986	0	T	SNP	G	110	90	197	99.5	201
657081	0	C	SNP	T	67	68	130	100	135	Val130Val (gtg/gtA)	Rv0565c	-	monooxygenase
659341	0	T	SNP	C	76	81	156	100	157
662911	0	T	SNP	C	104	92	195	100	196	Ala539Ala (gct/gcC)	Rv0570	nrdZ	vitamin B12-dependent ribonucleoside-diphosphate reductase
665293	0	A	SNP	G	122	108	228	99.57	231	Phe31Leu (ttc/Ctc)	Rv0572c	-	hypothetical protein
669398	0	T	SNP	C	99	96	194	99.49	196	Gln116Gln (caa/caG)	Rv0575c	-	oxidoreductase
670545	0	G	SNP	A	114	131	240	100	245	Arg233His (cgc/cAc)	Rv0576	-	transcriptional regulator
672491	0	C	SNP	G	102	95	189	97.52	202	Gly1142Gly (ggg/ggC)	Rv0578c	PE_PGRS7	PE-PGRS family protein PE_PGRS7
673238	0	A	SNP	G	82	102	178	100	184	His893His (cat/caC)	Rv0578c	PE_PGRS7	PE-PGRS family protein PE_PGRS7
674702	0	A	SNP	T	131	172	297	99.34	305	Gly405Gly (ggt/ggA)	Rv0578c	PE_PGRS7	PE-PGRS family protein PE_PGRS7
678968	0	C	Del	GAP	77	69	144	85.38	171		Rv0583c	lpqN	lipoprotein LpqN
678969	0	G	Del	GAP	77	69	144	87.95	166		Rv0583c	lpqN	lipoprotein LpqN
678970	0	T	Del	GAP	77	69	144	88.48	165		Rv0583c	lpqN	lipoprotein LpqN
678971	0	G	Del	GAP	77	69	144	88.48	165		Rv0583c	lpqN	lipoprotein LpqN
678972	0	G	Del	GAP	77	69	144	89.02	164		Rv0583c	lpqN	lipoprotein LpqN
678973	0	T	Del	GAP	77	69	144	89.57	163		Rv0583c	lpqN	lipoprotein LpqN
678974	0	T	Del	GAP	77	69	144	89.57	163		Rv0583c	lpqN	lipoprotein LpqN
678975	0	G	Del	GAP	77	69	144	90.68	161		Rv0583c	lpqN	lipoprotein LpqN
678976	0	G	Del	GAP	77	69	144	91.25	160		Rv0583c	lpqN	lipoprotein LpqN
678977	0	C	Del	GAP	77	69	144	91.82	159		Rv0583c	lpqN	lipoprotein LpqN
678978	0	G	Del	GAP	77	69	144	92.41	158		Rv0583c	lpqN	lipoprotein LpqN
678979	0	A	Del	GAP	77	69	144	99.32	147		Rv0583c	lpqN	lipoprotein LpqN
684376	0	T	SNP	C	119	85	202	100	204
685461	0	C	SNP	G	108	119	222	99.56	228	Ala111Ala (gcc/gcG)	Rv0587	yrbE2A	hypothetical protein
685608	0	T	SNP	C	119	96	214	100	215	Leu160Leu (ctt/ctC)	Rv0587	yrbE2A	hypothetical protein
686123	0	C	SNP	A	125	104	227	100	229	Leu66Met (ctg/Atg)	Rv0588	-	hypothetical protein
686972	0	T	SNP	C	112	85	194	100	197	Phe51Ser (ttc/tCc)	Rv0589	mce2A	Mce family protein Mce2A
688792	1	T	Ins	G	87	93	180	95.24	180
690450	0	A	SNP	C	126	146	270	99.63	273	Ala464Ala (gca/gcC)	Rv0591	mce2C	Mce family protein Mce2C
690465	0	T	SNP	G	127	134	261	99.62	262	Leu469Leu (ctt/ctG)	Rv0591	mce2C	Mce family protein Mce2C
691887	1	G	Ins	C	106	76	182	90.55	182		Rv0592	mce2D	Mce family protein Mce2D
698968	0	G	SNP	A	126	125	243	99.6	252	Gly9Gly (ggc/ggT)	Rv0601c	-	two component sensor kinase HK2
705258	0	C	SNP	T	125	96	219	99.55	222	Gly218Arg (gga/Aga)	Rv0610c	-	hypothetical protein
708056	0	T	SNP	C	149	114	258	99.62	264	His487Arg (cac/cGc)	Rv0613c	-	hypothetical protein
712693	0	A	SNP	G	106	78	181	100	184
712985	1	C	Ins	G	109	113	222	96.1	222		Rv0620	galK	galactokinase
713310	0	T	SNP	C	141	105	242	100	246	Cys199Arg (tgt/Cgt)	Rv0620	galK	galactokinase
723361	0	C	SNP	T	133	144	268	100	277	Leu551Leu (ctg/ctA)	Rv0630c	recB	exonuclease V subunit beta RecB
725190	0	G	SNP	A	85	100	182	99.46	186	Phe1039Phe (ttc/ttT)	Rv0631c	recC	exonuclease V subunit gamma RecC
729685	0	C	SNP	T	101	95	195	99.49	197	Arg161Gln (cga/cAa)	Rv0633c	-	hypothetical protein
744599	0	C	Del	GAP	100	106	206	100	206		Rv0648	-	alpha-mannosidase
744600	0	A	Del	GAP	100	106	206	100	206		Rv0648	-	alpha-mannosidase
744601	0	A	Del	GAP	100	106	206	100	206		Rv0648	-	alpha-mannosidase
744602	0	G	Del	GAP	100	106	206	100	206		Rv0648	-	alpha-mannosidase
744603	0	C	Del	GAP	100	106	206	100	206		Rv0648	-	alpha-mannosidase
744604	0	C	Del	GAP	100	106	206	100	206		Rv0648	-	alpha-mannosidase
744605	0	G	Del	GAP	100	106	206	100	206		Rv0648	-	alpha-mannosidase
744606	0	C	Del	GAP	100	106	206	100	206		Rv0648	-	alpha-mannosidase
753174	0	C	SNP	A	83	96	179	100	179	Trp65Leu (tgg/tTg)	Rv0656c	vapC6	ribonuclease VapC6
753334	0	C	SNP	A	52	79	128	97.76	134	Gly12Cys (ggc/Tgc)	Rv0656c	vapC6	ribonuclease VapC6
753335	0	T	Del	GAP	53	80	130	99.25	134		Rv0656c	vapC6	ribonuclease VapC6
753336	0	C	Del	GAP	53	80	130	98.52	135		Rv0656c	vapC6	ribonuclease VapC6
753337	0	G	Del	GAP	53	80	130	99.25	134		Rv0656c	vapC6	ribonuclease VapC6
753338	0	G	Del	GAP	53	80	130	98.52	135		Rv0656c	vapC6	ribonuclease VapC6
753339	0	T	Del	GAP	53	80	130	98.52	135		Rv0656c	vapC6	ribonuclease VapC6
753340	0	G	Del	GAP	53	79	130	98.51	134		Rv0656c	vapC6	ribonuclease VapC6
754186	0	A	SNP	G	93	86	177	100	179	Leu75Pro (ctc/cCc)	Rv0658c	-	integral membrane protein
757182	0	A	SNP	G	87	95	177	98.91	184	Asp349Gly (gac/gGc)	Rv0663	atsD	arylsulfatase AtsD
759746	0	C	SNP	T	82	87	167	100	169							rifampicin (RMP)
761155	0	C	SNP	T	90	75	164	100	165	Ser450Leu (tcg/tTg)	Rv0667	rpoB	DNA-directed RNA polymerase subunit beta	rifampicin (RMP)		rifampicin (RMP)
762434	0	T	SNP	G	87	96	182	100	183	Gly876Gly (ggt/ggG)	Rv0667	rpoB	DNA-directed RNA polymerase subunit beta		phylo (3)	rifampicin (RMP)
763031	0	T	SNP	C	78	89	164	100	167	Ala1075Ala (gct/gcC)	Rv0667	rpoB	DNA-directed RNA polymerase subunit beta		phylo (4)	rifampicin (RMP)
767339	0	A	SNP	G	104	86	187	99.48	191
767414	0	G	SNP	A	97	100	193	100	197
775639	0	T	SNP	C	95	125	215	100	220	Ile948Val (att/Gtt)	Rv0676c	mmpL5	transmembrane transport protein MmpL5
776100	0	G	SNP	A	88	104	192	100	192	Thr794Ile (acc/aTc)	Rv0676c	mmpL5	transmembrane transport protein MmpL5
781395	0	T	SNP	C	80	77	154	98.74	159							streptomycin (SM)
788615	0	G	SNP	C	91	104	192	100	195	Gly226Arg (ggg/Cgg)	Rv0688	-	ferredoxin reductase
793804	0	C	SNP	T	100	113	205	99.07	215	Thr157Ile (acc/aTc)	Rv0694	-	mycofactocin system heme/flavin oxidoreductase MftD
798779	0	T	SNP	C	86	108	192	100	194
798934	0	C	SNP	A	94	94	183	100	188	Arg34Arg (cgc/cgA)	Rv0698	-	hypothetical protein
807405	0	C	SNP	T	87	84	171	100	171	Ser357Ser (tcc/tcT)	Rv0711	atsA	arylsulfatase AtsA
820483	0	G	SNP	T	96	87	177	100	183	Ala6Asp (gcc/gAc)	Rv0727c	fucA	L-fuculose phosphate aldolase FucA
820734	0	A	SNP	G	110	99	208	100	209	Val248Ala (gtc/gCc)	Rv0728c	serA2	D-3-phosphoglycerate dehydrogenase SerA
820752	0	C	SNP	T	114	92	203	100	206	Arg242His (cgc/cAc)	Rv0728c	serA2	D-3-phosphoglycerate dehydrogenase SerA
829754	0	T	SNP	C	113	105	214	100	218
830868	1	G	Ins	G	84	98	182	86.67	182		Rv0739	-	hypothetical protein
830868	2	G	Ins	C	84	98	182	86.67	182		Rv0739	-	hypothetical protein
834857	0	C	SNP	T	84	75	158	100	159	Met30Ile (atg/atA)	Rv0744c	-	transcriptional regulator
836426	0	A	SNP	C	9	90	96	100	99	Leu242Leu (cta/ctC)	Rv0746	PE_PGRS9	PE-PGRS family protein PE_PGRS9
836454	0	A	SNP	G	7	71	77	100	78	Thr252Ala (act/Gct)	Rv0746	PE_PGRS9	PE-PGRS family protein PE_PGRS9
836538	0	A	SNP	G	100	8	108	100	108	Asn280Asp (aac/Gac)	Rv0746	PE_PGRS9	PE-PGRS family protein PE_PGRS9
836658	0	A	SNP	G	138	45	178	100	183	Thr320Ala (acc/Gcc)	Rv0746	PE_PGRS9	PE-PGRS family protein PE_PGRS9
837033	0	A	SNP	G	40	125	162	99.4	166	Thr445Ala (acc/Gcc)	Rv0746	PE_PGRS9	PE-PGRS family protein PE_PGRS9
838990	0	C	SNP	G	27	20	46	85.45	55	Ala180Ala (gcc/gcG)	Rv0747	PE_PGRS10	PE-PGRS family protein PE_PGRS10
839123	0	A	SNP	G	50	17	63	100	67	Arg225Gly (agg/Ggg)	Rv0747	PE_PGRS10	PE-PGRS family protein PE_PGRS10
839129	0	C	SNP	G	50	16	66	100	66	Arg227Gly (cgc/Ggc)	Rv0747	PE_PGRS10	PE-PGRS family protein PE_PGRS10
839194	0	A	SNP	G	59	29	85	100	88	Thr248Thr (aca/acG)	Rv0747	PE_PGRS10	PE-PGRS family protein PE_PGRS10
839334	0	A	SNP	G	18	62	78	100	80	Lys295Arg (aaa/aGa)	Rv0747	PE_PGRS10	PE-PGRS family protein PE_PGRS10
839348	0	A	SNP	G	20	60	79	100	80	Ser300Gly (agc/Ggc)	Rv0747	PE_PGRS10	PE-PGRS family protein PE_PGRS10
840195	0	G	Del	GAP	9	9	16	85.71	21		Rv0747	PE_PGRS10	PE-PGRS family protein PE_PGRS10
840196	0	G	Del	GAP	9	9	16	94.74	19		Rv0747	PE_PGRS10	PE-PGRS family protein PE_PGRS10
840197	0	G	Del	GAP	9	9	16	94.74	19		Rv0747	PE_PGRS10	PE-PGRS family protein PE_PGRS10
840198	0	G	Del	GAP	9	9	16	100	18		Rv0747	PE_PGRS10	PE-PGRS family protein PE_PGRS10
840199	0	A	Del	GAP	9	9	16	100	18		Rv0747	PE_PGRS10	PE-PGRS family protein PE_PGRS10
840200	0	A	Del	GAP	9	9	16	100	18		Rv0747	PE_PGRS10	PE-PGRS family protein PE_PGRS10
840201	0	G	Del	GAP	9	8	16	100	17		Rv0747	PE_PGRS10	PE-PGRS family protein PE_PGRS10
840202	0	C	Del	GAP	9	8	16	94.44	18		Rv0747	PE_PGRS10	PE-PGRS family protein PE_PGRS10
840203	0	A	Del	GAP	9	8	16	94.44	18		Rv0747	PE_PGRS10	PE-PGRS family protein PE_PGRS10
840204	0	C	Del	GAP	9	8	16	100	17		Rv0747	PE_PGRS10	PE-PGRS family protein PE_PGRS10
840205	0	C	Del	GAP	9	8	16	94.44	18		Rv0747	PE_PGRS10	PE-PGRS family protein PE_PGRS10
840206	0	C	Del	GAP	9	8	16	100	17		Rv0747	PE_PGRS10	PE-PGRS family protein PE_PGRS10
840207	0	T	Del	GAP	9	8	16	94.44	18		Rv0747	PE_PGRS10	PE-PGRS family protein PE_PGRS10
840208	0	C	Del	GAP	9	8	16	94.44	18		Rv0747	PE_PGRS10	PE-PGRS family protein PE_PGRS10
840209	0	G	Del	GAP	9	8	16	94.44	18		Rv0747	PE_PGRS10	PE-PGRS family protein PE_PGRS10
840210	0	C	Del	GAP	9	8	16	85	20		Rv0747	PE_PGRS10	PE-PGRS family protein PE_PGRS10
840496	0	C	SNP	G	10	28	37	79.17	48	Gly682Gly (ggc/ggG)	Rv0747	PE_PGRS10	PE-PGRS family protein PE_PGRS10
840847	0	C	SNP	T	113	85	188	99	200	Gly799Gly (ggc/ggT)	Rv0747	PE_PGRS10	PE-PGRS family protein PE_PGRS10
841290	0	A	Del	GAP	95	94	188	100	189		Rv0749	vapC31	ribonuclease VapC31
841291	0	A	Del	GAP	95	94	188	100	189		Rv0749	vapC31	ribonuclease VapC31
841764	0	G	SNP	C	67	85	149	100	152	Thr37Thr (acc/acG)	Rv0749A	-	hypothetical protein
842153	0	G	SNP	A	101	71	172	96.63	178	Glu41Lys (gag/Aag)	Rv0750	-	hypothetical protein
847995	0	T	SNP	C	90	99	185	98.44	192
852910	0	C	SNP	T	116	97	207	99.53	214	Pro172Leu (ccc/cTc)	Rv0758	phoR	two component system response sensor kinase PhoR
854253	0	C	Del	GAP	55	74	128	92.14	140
857643	0	C	SNP	G	107	89	192	100	196	Gly132Ala (ggc/gCc)	Rv0764c	cyp51	lanosterol 14-alpha demethylase
857696	0	A	SNP	G	113	101	209	100	214	Ala114Ala (gct/gcC)	Rv0764c	cyp51	lanosterol 14-alpha demethylase
858464	0	A	SNP	G	94	87	179	100	181	Val134Ala (gtg/gCg)	Rv0765c	-	oxidoreductase
874835	1	C	Ins	C	128	83	211	96.79	211
874835	2	C	Ins	G	128	83	211	96.79	211
876141	0	G	SNP	T	102	78	180	99.45	181
880562	0	G	SNP	T	106	96	198	100	202	Cys408Phe (tgc/tTc)	Rv0785	-	KsdD-like steroid dehydrogenase
882257	0	T	SNP	C	114	120	229	100	234	Tyr267His (tac/Cac)	Rv0787	-	hypothetical protein
890377	0	A	Del	GAP	23	24	45	92.16	51
890378	0	G	Del	GAP	23	24	45	94	50
890379	0	G	Del	GAP	23	24	45	97.92	48
890380	0	C	Del	GAP	23	24	45	100	47
890381	0	A	Del	GAP	23	24	45	100	47
890382	0	A	Del	GAP	23	24	45	100	47
890383	0	C	Del	GAP	23	24	45	100	47
890384	0	C	Del	GAP	23	24	45	100	47
890385	0	A	Del	GAP	23	24	45	100	47
890386	0	C	Del	GAP	22	24	45	100	46
890387	0	C	Del	GAP	22	24	45	97.87	47
890388	0	A	Del	GAP	23	24	46	100	47		Rv0797	-	insertion sequence element IS1547 transposase
890389	0	T	Del	GAP	23	24	46	100	47		Rv0797	-	insertion sequence element IS1547 transposase
890390	0	G	Del	GAP	23	24	46	100	47		Rv0797	-	insertion sequence element IS1547 transposase
890391	0	G	Del	GAP	23	24	46	100	47		Rv0797	-	insertion sequence element IS1547 transposase
890392	0	T	Del	GAP	23	24	46	100	47		Rv0797	-	insertion sequence element IS1547 transposase
890393	0	T	SNP	C	21	24	45	97.83	46	Val2Val (gtt/gtC)	Rv0797	-	insertion sequence element IS1547 transposase
890549	0	G	SNP	A	21	45	65	100	66	Trp54_ (tgg/tgA)	Rv0797	-	insertion sequence element IS1547 transposase
891011	0	A	SNP	G	41	35	74	100	76	Leu208Leu (cta/ctG)	Rv0797	-	insertion sequence element IS1547 transposase
893733	0	T	SNP	G	93	102	193	99.49	196	Leu139Arg (ctg/cGg)	Rv0800	pepC	M18 family aminopeptidase
895761	0	G	SNP	T	82	104	184	100	186
896979	0	T	SNP	C	108	92	196	100	200	Val387Ala (gta/gCa)	Rv0803	purL	phosphoribosylformylglycinamidine synthase 2
897948	0	C	SNP	A	114	128	234	99.59	243	Ala710Glu (gcg/gAg)	Rv0803	purL	phosphoribosylformylglycinamidine synthase 2
900221	0	T	SNP	C	83	97	176	99.45	181	Val370Val (gta/gtG)	Rv0806c	cpsY	exopolysaccharide phosphotransferase CpsY
903537	0	G	SNP	T	92	73	163	100	165	Arg476Leu (cgg/cTg)	Rv0808	purF	amidophosphoribosyltransferase
903550	0	T	SNP	C	97	79	173	100	176	Ala480Ala (gct/gcC)	Rv0808	purF	amidophosphoribosyltransferase
903913	0	T	SNP	C	89	89	177	100	178	Gly63Gly (ggt/ggC)	Rv0809	purM	phosphoribosylformylglycinamidine cyclo-ligase PurM
906742	0	T	SNP	C	114	83	192	100	197	Val107Ala (gtc/gCc)	Rv0812	-	amino acid aminotransferase
906857	0	A	SNP	G	110	102	209	99.53	213	Ile145Met (ata/atG)	Rv0812	-	amino acid aminotransferase
913918	0	C	SNP	G	69	72	137	99.3	142	Gly94Gly (ggg/ggC)	Rv0821c	phoY2	phosphate-transport system transcriptional regulator PhoY2
919551	0	C	SNP	T	76	100	172	100	176	Val1Val (gtg/gtA)	Rv0825c	-	hypothetical protein
921813	0	C	SNP	G	62	96	155	97.53	162
921909	0	C	SNP	T	77	78	147	99.36	156
925453	0	C	SNP	T	116	111	215	99.56	228	Ala31Ala (gcc/gcT)	Rv0833	PE_PGRS13	PE-PGRS family protein PE_PGRS13
927110	0	A	SNP	G	31	15	46	100	46	Ser584Gly (agt/Ggt)	Rv0833	PE_PGRS13	PE-PGRS family protein PE_PGRS13
927385	0	A	SNP	G	55	12	65	100	67	Gly675Gly (gga/ggG)	Rv0833	PE_PGRS13	PE-PGRS family protein PE_PGRS13
931123	0	T	SNP	C	74	109	182	100	183	Tyr57Tyr (tat/taC)	Rv0835	lpqQ	lipoprotein LpqQ		phylo (not 4)
932280	0	T	SNP	C	119	104	218	100	223	_218Trp (tag/tGg)	Rv0836c	-	hypothetical protein
934230	0	C	SNP	G	100	70	169	99.42	171
934611	0	G	SNP	T	78	78	148	100	156
936621	0	C	Del	GAP	85	90	167	94.59	185		Rv0840c	pip	proline iminopeptidase
936622	0	C	Del	GAP	85	90	167	94.59	185		Rv0840c	pip	proline iminopeptidase
936623	0	A	Del	GAP	85	90	167	95.63	183		Rv0840c	pip	proline iminopeptidase
940929	0	G	Del	GAP	108	78	187	99.47	187		Rv0844c	narL	nitrate/nitrite response transcriptional regulator NarL
940930	0	C	Del	GAP	108	78	187	99.47	187		Rv0844c	narL	nitrate/nitrite response transcriptional regulator NarL
940931	0	A	Del	GAP	108	78	187	99.47	187		Rv0844c	narL	nitrate/nitrite response transcriptional regulator NarL
940932	0	A	Del	GAP	108	78	187	99.47	187		Rv0844c	narL	nitrate/nitrite response transcriptional regulator NarL
940933	0	T	Del	GAP	108	78	187	99.47	187		Rv0844c	narL	nitrate/nitrite response transcriptional regulator NarL
940934	0	G	Del	GAP	108	78	187	99.47	187		Rv0844c	narL	nitrate/nitrite response transcriptional regulator NarL
941845	0	C	SNP	A	96	85	172	100	181	Ala219Glu (gcg/gAg)	Rv0845	-	sensor histidine kinase NarS
942616	0	C	SNP	A	81	97	174	100	178
945214	0	G	SNP	A	90	90	177	100	180	Gly93Ser (ggt/Agt)	Rv0848	cysK2	cysteine synthase CysK
945238	0	G	SNP	T	82	93	172	100	175	Ala101Ser (gcc/Tcc)	Rv0848	cysK2	cysteine synthase CysK
949535	0	T	SNP	C	105	102	204	100	207	Ala528Ala (gca/gcG)	Rv0853c	pdc	alpha-keto-acid decarboxylase
950116	0	C	SNP	G	97	92	188	98.95	191	Ala335Pro (gcg/Ccg)	Rv0853c	pdc	alpha-keto-acid decarboxylase
955524	0	A	SNP	G	96	111	203	100	207	Ser150Gly (agc/Ggc)	Rv0859	-	acyltransferase
957117	0	T	SNP	C	76	93	168	100	169	Asp275Asp (gat/gaC)	Rv0860	fadB	fatty oxidation protein FadB
957306	0	C	SNP	T	83	79	160	100	162	Ala338Ala (gcc/gcT)	Rv0860	fadB	fatty oxidation protein FadB
960367	0	A	SNP	G	105	85	185	100	190	Leu749Ser (ttg/tCg)	Rv0862c	-	hypothetical protein
964969	0	T	SNP	C	122	68	176	94.06	202	Ala189Ala (gca/gcG)	Rv0867c	rpfA	resuscitation-promoting factor RpfA
968426	1	A	Ins	G	98	112	210	83.33	210		Rv0872c	PE_PGRS15	PE-PGRS family protein PE_PGRS15
968426	2	A	Ins	C	98	112	210	83.33	210		Rv0872c	PE_PGRS15	PE-PGRS family protein PE_PGRS15
968426	3	A	Ins	C	98	112	210	83.33	210		Rv0872c	PE_PGRS15	PE-PGRS family protein PE_PGRS15
968426	4	A	Ins	G	98	112	210	83.33	210		Rv0872c	PE_PGRS15	PE-PGRS family protein PE_PGRS15
968426	5	A	Ins	G	98	112	210	83.33	210		Rv0872c	PE_PGRS15	PE-PGRS family protein PE_PGRS15
968426	6	A	Ins	G	98	112	210	83.33	210		Rv0872c	PE_PGRS15	PE-PGRS family protein PE_PGRS15
968426	7	A	Ins	T	98	112	210	83.33	210		Rv0872c	PE_PGRS15	PE-PGRS family protein PE_PGRS15
968426	8	A	Ins	T	98	111	209	82.94	210		Rv0872c	PE_PGRS15	PE-PGRS family protein PE_PGRS15
968426	9	A	Ins	G	98	112	210	83.33	210		Rv0872c	PE_PGRS15	PE-PGRS family protein PE_PGRS15
969762	0	C	SNP	G	102	90	184	99.48	193	Gly161Gly (ggg/ggC)	Rv0872c	PE_PGRS15	PE-PGRS family protein PE_PGRS15
976897	1	T	Ins	G	44	61	105	82.03	105		Rv0878c	PPE13	PPE family protein PPE13
979704	0	G	SNP	C	97	88	184	100	185	Gly115Arg (ggc/Cgc)	Rv0881	-	tRNA/rRNA methyltransferase
986463	0	G	SNP	C	95	110	201	100	205
990001	0	G	SNP	C	94	99	190	100	193	Pro866Ala (ccc/Gcc)	Rv0890c	-	HTH-type transcriptional regulator
991939	0	G	SNP	A	140	126	262	100	266	Arg220Cys (cgc/Tgc)	Rv0890c	-	HTH-type transcriptional regulator
993346	0	A	SNP	C	134	103	235	100	237	Val37Gly (gtt/gGt)	Rv0891c	-	hypothetical protein
996263	0	G	SNP	A	106	107	211	100	213	Thr11Thr (acc/acT)	Rv0893c	-	S-adenosylmethionine-dependentmethyltransferase
999343	1	A	Ins	T	80	109	189	99.47	189
1002172	0	G	SNP	A	125	134	254	99.62	260	Arg82Trp (cgg/Tgg)	Rv0897c	-	oxidoreductase
1007198	0	A	SNP	G	128	154	279	99.65	283	Leu328Pro (ctg/cCg)	Rv0904c	accD3	acetyl-CoAcarboxylase carboxyl transferase subunit beta
1007660	0	G	Del	GAP	95	86	176	97.31	186		Rv0904c	accD3	acetyl-CoAcarboxylase carboxyl transferase subunit beta
1008460	0	C	SNP	T	112	118	228	100	230	Ser85Phe (tcc/tTc)	Rv0905	echA6	enoyl-CoA hydratase EchA6
1009500	0	C	SNP	T	101	97	193	100	198	Pro186Leu (ccg/cTg)	Rv0906	-	hypothetical protein
1010204	1	C	Ins	G	78	90	168	94.38	171		Rv0907	-	hypothetical protein
1012815	0	C	SNP	G	104	112	212	100	216	Ala362Gly (gcc/gGc)	Rv0908	ctpE	metal cation transporter ATPase E
1023911	0	C	SNP	G	106	73	176	98.9	181
1024346	0	A	SNP	G	91	101	187	100	192	Ser46Gly (agt/Ggt)	Rv0918	-	hypothetical protein
1025106	0	T	SNP	C	94	87	179	100	181	Phe141Phe (ttt/ttC)	Rv0919	-	GCN5-like N-acetyltransferase
1026482	0	G	SNP	A	98	92	187	99.48	191	Pro112Leu (ccc/cTc)	Rv0920c	-	transposase
1029586	0	G	SNP	A	90	90	175	99.45	181	Pro331Leu (ccc/cTc)	Rv0923c	-	hypothetical protein
1034381	0	G	SNP	A	101	106	198	100	207	Ala84Val (gct/gTt)	Rv0927c	-	oxidoreductase
1037012	0	T	SNP	C	82	116	194	100	198	Met5Thr (atg/aCg)	Rv0930	pstA1	phosphate ABC transporter permease PstA
1037911	0	C	SNP	T	101	98	192	100	199	Arg305_ (cga/Tga)	Rv0930	pstA1	phosphate ABC transporter permease PstA
1047165	0	T	SNP	C	102	109	205	100	211	Cys344Arg (tgc/Cgc)	Rv0938	ligD	multifunctional non-homologous end joining DNA repair protein/ATP dependent DNA ligase LigD
1047641	0	C	SNP	T	101	108	208	100	209	Ser502Ser (agc/agT)	Rv0938	ligD	multifunctional non-homologous end joining DNA repair protein/ATP dependent DNA ligase LigD
1054784	0	C	SNP	G	114	92	203	100	206	Arg180Gly (cgc/Ggc)	Rv0945	-	oxidoreductase
1068151	0	T	SNP	C	98	75	172	100	173	His197His (cat/caC)	Rv0956	purN	phosphoribosylglycinamide formyltransferase PurN
1068432	0	A	SNP	G	104	105	206	99.52	210	Pro76Pro (cca/ccG)	Rv0957	purH	bifunctionalphosphoribosylaminoimidazolecarboxamide formyltransferase/inosinemonophosphate cyclohydrolase
1070702	0	T	SNP	C	108	81	189	99.47	190	Ser274Pro (tcc/Ccc)	Rv0958	-	magnesium chelatase
1071349	0	G	SNP	C	143	120	259	99.62	264	Gly32Ala (ggc/gCc)	Rv0959	-	hypothetical protein
1074558	0	G	SNP	A	101	81	179	100	182	Pro186Leu (ccc/cTc)	Rv0962c	lprP	lipoprotein LprP
1075279	0	T	SNP	C	101	97	196	100	198
1076309	0	G	SNP	T	86	75	156	99.38	162	Pro124Thr (cct/Act)	Rv0964c	-	hypothetical protein
1077312	0	A	SNP	G	79	76	149	100	155	Val175Ala (gtg/gCg)	Rv0966c	-	hypothetical protein
1079927	0	C	SNP	A	99	138	236	99.16	239	Thr395Thr (acc/acA)	Rv0969	ctpV	copper-exporting ATPase
1080192	0	G	SNP	A	93	91	182	99.46	185	Asp484Asn (gat/Aat)	Rv0969	ctpV	copper-exporting ATPase
1081681	0	T	SNP	C	109	84	189	100	193	Val210Val (gtt/gtC)	Rv0970	-	integral membrane protein
1087193	0	G	SNP	C	104	84	187	100	188	Asn51Lys (aac/aaG)	Rv0974c	accD2	acetyl-/propionyl-CoA carboxylase subunit beta
1090188	1	A	Ins	G	84	87	171	96.07	171
1093406	0	A	SNP	G	91	94	178	99.46	186	Val317Val (gtt/gtC)	Rv0978c	PE_PGRS17	PE-PGRS family protein PE_PGRS17
1095490	0	A	SNP	G	42	85	120	100	127	Val321Ala (gtc/gCc)	Rv0980c	PE_PGRS18	PE-PGRS family protein PE_PGRS18
1095644	0	C	SNP	T	11	53	63	98.46	65	Ala270Thr (gcg/Acg)	Rv0980c	PE_PGRS18	PE-PGRS family protein PE_PGRS18
1095678	0	A	SNP	G	23	33	56	100	56	Gly258Gly (ggt/ggC)	Rv0980c	PE_PGRS18	PE-PGRS family protein PE_PGRS18
1095981	0	A	SNP	C	137	112	246	98.81	252	Gly157Gly (ggt/ggG)	Rv0980c	PE_PGRS18	PE-PGRS family protein PE_PGRS18
1096633	0	T	SNP	G	111	89	200	100	200
1097220	0	C	SNP	T	86	98	179	99.46	185	Ser133Ser (tcc/tcT)	Rv0981	mprA	two-component response regulator MrpA
1098523	0	T	SNP	A	114	98	210	99.53	213	Leu339His (ctt/cAt)	Rv0982	mprB	two component histidine-protein kinase/phosphatase MprB
1099058	0	G	SNP	A	82	82	162	100	164
1100234	0	T	SNP	C	112	104	210	100	216	Leu390Pro (ctg/cCg)	Rv0983	pepD	serine protease PepD
1100414	0	G	SNP	A	104	107	209	100	211	Gly450Asp (ggc/gAc)	Rv0983	pepD	serine protease PepD
1104690	0	T	SNP	G	126	103	227	99.57	230	Phe717Val (ttc/Gtc)	Rv0987	-	adhesion component ABC transporter permease
1106099	0	C	SNP	T	105	105	209	100	210	Ile328Ile (atc/atT)	Rv0988	-	hypothetical protein
1106422	0	T	SNP	C	103	101	200	100	204	Ile321Val (ata/Gta)	Rv0989c	grcC2	polyprenyl-diphosphate synthase GrcC
1107940	0	A	SNP	C	94	112	201	100	206	Ser54Ala (tcc/Gcc)	Rv0990c	-	hypothetical protein
1109975	0	A	SNP	G	83	92	169	100	175	Gln235Arg (cag/cGg)	Rv0993	galU	UTP--glucose-1-phosphate uridylyltransferase
1110721	0	T	SNP	C	127	121	245	100	248	Arg151Arg (cgt/cgC)	Rv0994	moeA1	molybdopterin molybdenumtransferase 1
1111514	0	A	SNP	G	109	116	223	99.12	227	Ile416Val (atc/Gtc)	Rv0994	moeA1	molybdopterin molybdenumtransferase 1
1111852	0	G	SNP	T	96	103	197	100	199	Asp81Tyr (gat/Tat)	Rv0995	rimJ	ribosomal-protein-alanine acetyltransferase RimJ
1113733	0	C	SNP	A	76	96	171	100	172
1115509	0	C	SNP	T	82	87	167	100	169	Ile254Ile (atc/atT)	Rv0998	-	acetyltransferase
1120338	0	C	SNP	T	131	102	225	99.57	234	Ala106Val (gcg/gTg)	Rv1003	-	rRNA small subunit methyltransferase I
1126889	0	G	SNP	C	98	113	204	99.53	212	Arg39Gly (cgc/Ggc)	Rv1007c	metS	methionine--tRNA ligase
1127648	0	C	SNP	A	87	105	189	100	192	Thr187Asn (acc/aAc)	Rv1008	tatD	deoxyribonuclease TatD
1139089	0	G	SNP	C	100	93	193	100	193	Thr41Thr (acg/acC)	Rv1020	mfd	transcription-repair coupling factor
1144409	0	T	SNP	G	76	92	167	99.41	169	Ile225Ser (atc/aGc)	Rv1022	lpqU	lipoprotein LpqU
1144585	0	A	SNP	G	99	84	183	100	183	Arg8Gly (agg/Ggg)	Rv1023	eno	enolase
1148259	0	A	SNP	G	102	77	178	100	179
1149551	0	C	SNP	T	125	88	211	99.53	214	Glu712Glu (gag/gaA)	Rv1028c	kdpD	sensor protein KdpD
1150585	0	G	SNP	A	128	112	234	100	240	Pro368Ser (ccc/Tcc)	Rv1028c	kdpD	sensor protein KdpD
1151054	0	C	SNP	G	110	110	217	99.55	221	Ser211Ser (tcg/tcC)	Rv1028c	kdpD	sensor protein KdpD
1152805	0	T	SNP	A	95	103	196	100	198	Leu265Gln (ctg/cAg)	Rv1029	kdpA	potassium-transporting ATPase subunit A
1152863	0	A	SNP	G	82	100	181	100	182	Gln284Gln (caa/caG)	Rv1029	kdpA	potassium-transporting ATPase subunit A
1153388	0	C	SNP	T	77	91	162	98.82	170	Asn459Asn (aac/aaT)	Rv1029	kdpA	potassium-transporting ATPase subunit A
1160770	0	T	SNP	A	78	97	175	99.43	176	Gln20Leu (cag/cTg)	Rv1037c	esxI	ESAT-6 like protein EsxI
1163134	0	T	SNP	C	98	91	186	99.47	190	Gly81Gly (gga/ggG)	Rv1040c	PE8	PE family protein PE8
1164336	0	G	SNP	A	87	100	186	100	187
1164571	0	A	SNP	G	65	90	154	100	155
1165521	1	T	Ins	A	78	100	178	95.19	178
1168715	1	C	Ins	T	99	109	208	96.74	208
1173750	0	G	SNP	T	117	105	219	99.55	223	Ala290Ala (gcg/gcT)	Rv1050	-	oxidoreductase
1177184	0	C	SNP	A	92	98	189	99.48	191
1178116	0	T	SNP	C	100	96	193	100	196	Thr163Thr (act/acC)	Rv1056	-	hypothetical protein
1188985	0	G	SNP	A	55	62	112	95.9	122	Gly480Gly (ggc/ggT)	Rv1067c	PE_PGRS19	PE-PGRS family protein PE_PGRS19
1189202	0	T	Del	GAP	25	34	60	77.63	76		Rv1067c	PE_PGRS19	PE-PGRS family protein PE_PGRS19
1190093	0	A	SNP	C	119	71	184	93.14	204	Leu111Trp (ttg/tGg)	Rv1067c	PE_PGRS19	PE-PGRS family protein PE_PGRS19
1191462	0	A	SNP	C	5	4	9	100	9	Gly229Gly (ggt/ggG)	Rv1068c	PE_PGRS20	PE-PGRS family protein PE_PGRS20
1191497	0	T	SNP	A	6	4	10	100	10	Thr218Ser (acg/Tcg)	Rv1068c	PE_PGRS20	PE-PGRS family protein PE_PGRS20
1191741	0	G	SNP	A	116	31	145	86.47	170	Tyr136Tyr (tac/taT)	Rv1068c	PE_PGRS20	PE-PGRS family protein PE_PGRS20
1193463	0	T	SNP	A	93	115	204	100	208	Thr271Ser (acc/Tcc)	Rv1069c	-	hypothetical protein
1200418	0	A	SNP	G	57	91	146	100	148
1211369	0	A	SNP	C	83	78	161	100	161	Ser259Arg (agc/Cgc)	Rv1086	-	(2Z,6E)-farnesyl diphosphate synthase
1212336	0	C	Del	GAP	29	16	46	75	60		Rv1087	PE_PGRS21	PE-PGRS family protein PE_PGRS21
1212337	0	G	Del	GAP	29	16	46	76.27	59		Rv1087	PE_PGRS21	PE-PGRS family protein PE_PGRS21
1212339	0	C	Del	GAP	29	16	46	78.95	57		Rv1087	PE_PGRS21	PE-PGRS family protein PE_PGRS21
1212341	0	G	Del	GAP	29	16	46	75	60		Rv1087	PE_PGRS21	PE-PGRS family protein PE_PGRS21
1212342	0	T	Del	GAP	29	16	46	76.27	59		Rv1087	PE_PGRS21	PE-PGRS family protein PE_PGRS21
1212343	0	G	Del	GAP	29	16	46	75	60		Rv1087	PE_PGRS21	PE-PGRS family protein PE_PGRS21
1212344	0	C	Del	GAP	29	16	46	77.59	58		Rv1087	PE_PGRS21	PE-PGRS family protein PE_PGRS21
1212345	0	C	Del	GAP	29	16	46	76.27	59		Rv1087	PE_PGRS21	PE-PGRS family protein PE_PGRS21
1212347	0	G	Del	GAP	29	16	46	78.95	57		Rv1087	PE_PGRS21	PE-PGRS family protein PE_PGRS21
1212348	0	C	Del	GAP	29	16	46	83.33	54		Rv1087	PE_PGRS21	PE-PGRS family protein PE_PGRS21
1212349	0	G	Del	GAP	29	16	46	80.36	56		Rv1087	PE_PGRS21	PE-PGRS family protein PE_PGRS21
1212350	0	G	Del	GAP	29	16	46	80.36	56		Rv1087	PE_PGRS21	PE-PGRS family protein PE_PGRS21
1212351	0	T	Del	GAP	29	16	46	95.74	47		Rv1087	PE_PGRS21	PE-PGRS family protein PE_PGRS21
1212352	0	G	Del	GAP	29	16	46	95.74	47		Rv1087	PE_PGRS21	PE-PGRS family protein PE_PGRS21
1212353	0	T	Del	GAP	29	16	46	95.74	47		Rv1087	PE_PGRS21	PE-PGRS family protein PE_PGRS21
1212354	0	C	Del	GAP	29	16	46	95.74	47		Rv1087	PE_PGRS21	PE-PGRS family protein PE_PGRS21
1212355	0	G	Del	GAP	29	16	46	95.74	47		Rv1087	PE_PGRS21	PE-PGRS family protein PE_PGRS21
1212356	0	G	Del	GAP	29	16	46	95.74	47		Rv1087	PE_PGRS21	PE-PGRS family protein PE_PGRS21
1212357	0	C	Del	GAP	29	16	46	97.83	46		Rv1087	PE_PGRS21	PE-PGRS family protein PE_PGRS21
1212358	0	G	Del	GAP	29	16	46	95.74	47		Rv1087	PE_PGRS21	PE-PGRS family protein PE_PGRS21
1212359	0	G	Del	GAP	29	16	46	95.74	47		Rv1087	PE_PGRS21	PE-PGRS family protein PE_PGRS21
1212360	0	T	Del	GAP	29	16	46	95.74	47		Rv1087	PE_PGRS21	PE-PGRS family protein PE_PGRS21
1212361	0	G	Del	GAP	29	16	46	95.74	47		Rv1087	PE_PGRS21	PE-PGRS family protein PE_PGRS21
1212362	0	C	Del	GAP	29	16	46	97.83	46		Rv1087	PE_PGRS21	PE-PGRS family protein PE_PGRS21
1212624	0	C	SNP	T	6	4	10	100	10	Gly355Gly (ggc/ggT)	Rv1087	PE_PGRS21	PE-PGRS family protein PE_PGRS21
1212825	0	T	SNP	C	8	47	53	98.21	56	Gly422Gly (ggt/ggC)	Rv1087	PE_PGRS21	PE-PGRS family protein PE_PGRS21
1212827	0	T	SNP	G	8	48	56	98.25	57	Val423Gly (gtc/gGc)	Rv1087	PE_PGRS21	PE-PGRS family protein PE_PGRS21
1212834	0	T	SNP	G	8	51	57	100	59	Gly425Gly (ggt/ggG)	Rv1087	PE_PGRS21	PE-PGRS family protein PE_PGRS21
1212837	0	T	SNP	C	10	52	61	100	62	Ala426Ala (gct/gcC)	Rv1087	PE_PGRS21	PE-PGRS family protein PE_PGRS21
1212971	0	T	SNP	C	107	24	130	99.24	132	Val471Ala (gtc/gCc)	Rv1087	PE_PGRS21	PE-PGRS family protein PE_PGRS21
1215105	0	T	Del	GAP	72	90	153	100	162
1220680	0	T	SNP	C	85	79	163	100	164	Val36Ala (gta/gCa)	Rv1093	glyA1	serine hydroxymethyltransferase
1224367	0	T	SNP	C	74	62	132	100	136
1224572	0	G	SNP	T	91	78	168	99.41	170	Arg63Leu (cgg/cTg)	Rv1096	-	glycosyl hydrolase
1227830	0	G	SNP	T	123	84	205	100	207	Thr285Thr (acc/acA)	Rv1099c	glpX	fructose 1,6-bisphosphatase
1230778	0	G	SNP	A	87	78	161	99.4	166	Thr65Ile (acc/aTc)	Rv1102c	mazF3	mRNA interferase MazF3
1233751	0	A	SNP	G	110	82	190	99.48	193	Val69Ala (gtc/gCc)	Rv1106c	-	3 beta-hydroxysteroid dehydrogenase/delta 5-->4-isomerase
1236433	0	A	SNP	C	82	77	157	100	159	Glu83Asp (gaa/gaC)	Rv1110	lytB2	4-hydroxy-3-methylbut-2-enyl diphosphate reductase
1240214	0	C	SNP	G	83	82	165	98.8	167	Leu10Val (cta/Gta)	Rv1115	-	hypothetical protein
1240744	0	C	SNP	A	80	96	173	100	176	Asn186Lys (aac/aaA)	Rv1115	-	hypothetical protein
1241572	0	A	SNP	G	84	85	167	100	169
1244380	0	C	Del	GAP	81	91	167	95.56	180		Rv1121	zwf1	glucose-6-phosphate 1-dehydrogenase
1247391	0	A	SNP	C	121	101	220	100	222	Ser89Arg (agc/Cgc)	Rv1124	ephC	epoxide hydrolase EphC
1248382	0	A	SNP	G	111	120	227	100	231	Ser101Gly (agc/Ggc)	Rv1125	-	hypothetical protein
1248936	0	G	SNP	C	122	110	229	100	232	Pro285Pro (ccg/ccC)	Rv1125	-	hypothetical protein
1248978	0	T	SNP	C	121	108	225	100	229	Ala299Ala (gct/gcC)	Rv1125	-	hypothetical protein
1250340	0	A	SNP	G	123	115	235	99.58	239	Ala355Ala (gct/gcC)	Rv1127c	ppdK	pyruvate, phosphate dikinase PpdK
1251199	0	C	SNP	T	95	87	177	100	182	Gly69Glu (gga/gAa)	Rv1127c	ppdK	pyruvate, phosphate dikinase PpdK
1252164	0	T	SNP	C	96	88	183	100	184	Glu270Gly (gaa/gGa)	Rv1128c	-	hypothetical protein
1254562	0	A	SNP	G	87	78	163	100	165	Asp3Gly (gat/gGt)	Rv1130	prpD	methylcitrate dehydratase PrpD
1254809	0	C	SNP	T	118	77	191	99.49	196	Arg85Arg (cgc/cgT)	Rv1130	prpD	methylcitrate dehydratase PrpD
1262859	0	C	SNP	T	89	84	169	98.3	176	Gly424Ser (ggc/Agc)	Rv1135c	PPE16	PPE family protein PPE16
1265828	0	G	SNP	A	86	93	177	100	179	Leu221Leu (ctg/Ttg)	Rv1138c	-	oxidoreductase
1269028	0	G	SNP	C	99	78	176	100	177
1271187	0	C	SNP	G	112	91	199	100	203	Thr11Ser (acc/aGc)	Rv1144	-	oxidoreductase
1273250	1	G	Ins	A	109	87	196	99.49	196		Rv1145	-	transmembrane transport protein
1274230	0	C	SNP	T	74	101	168	100	175	Ser292Ser (agc/agT)	Rv1146	-	transmembrane transport protein
1275957	0	T	SNP	C	96	94	190	100	190
1276432	0	C	SNP	T	72	82	151	100	154	Lys439Lys (aag/aaA)	Rv1148c	-	hypothetical protein
1276588	0	C	SNP	G	78	69	145	98.66	149	Ala387Ala (gcg/gcC)	Rv1148c	-	hypothetical protein
1277869	1	G	Ins	T	83	85	168	93.85	169
1279279	0	T	SNP	C	87	103	185	99.48	191	Ala113Ala (gca/gcG)	Rv1151c	-	NAD-dependent protein deacylase
1281118	0	T	SNP	C	97	75	169	100	172	Thr123Ala (acg/Gcg)	Rv1154c	-	hypothetical protein
1281771	0	T	SNP	C	91	82	169	100	173	Ser115Pro (tcg/Ccg)	Rv1155	-	pyridoxine/pyridoxamine 5'-phosphate oxidase
1281984	0	G	SNP	A	92	83	173	100	175
1287170	0	A	SNP	G	111	83	193	99.49	195
1287372	0	G	SNP	C	88	106	191	99.49	195	Leu15Leu (ctg/ctC)	Rv1161	narG	nitrate reductase subunit alpha
1291270	0	A	SNP	C	105	101	203	100	206	Asp69Ala (gac/gCc)	Rv1162	narH	nitrate reductase subunit beta
1291671	0	T	SNP	C	86	73	159	100	159	Tyr203His (tac/Cac)	Rv1162	narH	nitrate reductase subunit beta
1292102	0	A	SNP	G	100	79	177	100	179	Pro346Pro (cca/ccG)	Rv1162	narH	nitrate reductase subunit beta
1298233	0	C	SNP	T	108	91	195	99.5	200	Ala154Thr (gca/Aca)	Rv1167c	-	transcriptional regulator
1306259	0	A	SNP	G	107	79	184	99.47	187	Ala656Ala (gct/gcC)	Rv1175c	fadH	NADPH dependent 2,4-dienoyl-CoA reductase FadH
1307598	0	C	SNP	G	110	107	213	99.54	218	Cys210Ser (tgc/tCc)	Rv1175c	fadH	NADPH dependent 2,4-dienoyl-CoA reductase FadH
1308317	0	T	SNP	C	109	79	186	100	188	His159Arg (cat/cGt)	Rv1176c	-	hypothetical protein
1313337	1	A	Ins	G	25	58	83	87.37	83
1313338	0	A	SNP	C	25	58	82	100	83
1315191	0	A	SNP	C	89	90	175	100	179	_489Tyr (taa/taC)	Rv1180	pks3	polyketide beta-ketoacyl synthase
1315884	0	G	SNP	A	87	104	189	100	191	Ala217Ala (gcg/gcA)	Rv1181	pks4	polyketide beta-ketoacyl synthase
1321096	0	G	SNP	A	117	122	235	100	239	Ser354Ser (tcg/tcA)	Rv1182	papA3	acyltransferase PapA
1325650	0	G	SNP	A	98	98	196	100	196
1327890	0	G	SNP	A	92	104	187	100	196	Asp472Asp (gac/gaT)	Rv1186c	-	hypothetical protein
1328687	0	G	SNP	C	105	121	223	100	226	Pro207Ala (ccc/Gcc)	Rv1186c	-	hypothetical protein
1330776	0	G	SNP	A	115	100	213	100	215	Asp463Asn (gac/Aac)	Rv1187	rocA	pyrroline-5-carboxylate dehydrogenase RocA
1339774	0	C	SNP	G	112	79	190	99.48	192	Gly142Gly (ggc/ggG)	Rv1196	PPE18	PPE family protein PPE18
1339823	0	A	SNP	G	115	90	203	100	205	Thr159Ala (acg/Gcg)	Rv1196	PPE18	PPE family protein PPE18
1339894	0	C	SNP	T	108	119	223	100	227	Leu182Leu (ctc/ctT)	Rv1196	PPE18	PPE family protein PPE18
1339905	0	C	SNP	T	104	115	213	100	219	Ala186Val (gcc/gTc)	Rv1196	PPE18	PPE family protein PPE18
1340500	0	G	SNP	T	92	123	212	99.08	217	Met384Ile (atg/atT)	Rv1196	PPE18	PPE family protein PPE18
1340784	0	T	SNP	C	73	88	156	97.58	165	Gly42Gly (ggt/ggC)	Rv1197	esxK	ESAT-6 like protein EsxK
1341295	0	A	SNP	G	90	85	174	98.87	177
1345016	0	C	SNP	T	87	96	178	99.46	184	Ala52Thr (gcc/Acc)	Rv1201c	dapD	2,3,4,5-tetrahydropyridine-2,6-dicarboxylate N-succinyltransferase
1351172	0	A	SNP	G	104	92	190	100	196
1360209	0	T	SNP	C	87	71	156	99.37	159	Ala531Ala (gca/gcG)	Rv1217c	-	tetronasin ABC transporter integral membrane protein
1361190	0	G	SNP	A	114	122	232	100	236	Ser204Ser (agc/agT)	Rv1217c	-	tetronasin ABC transporter integral membrane protein
1362006	0	T	SNP	C	66	80	142	99.32	147	Gln243Arg (caa/cGa)	Rv1218c	-	tetronasin ABC transporter ATP-binding protein
1365837	1	C	Ins	G	76	95	171	93.44	171
1365837	2	C	Ins	G	76	95	171	93.44	171
1367484	0	T	SNP	G	96	82	176	100	178	Trp8Gly (tgg/Ggg)	Rv1224	tatB	Sec-independent protein translocase protein TatB
1371470	0	G	SNP	A	74	67	140	100	141	Arg184His (cgt/cAt)	Rv1228	lpqX	lipoprotein LpqX
1371697	0	G	SNP	A	90	87	175	100	177	Ala57Thr (gcc/Acc)	Rv1228a	-	hypothetical protein
1374065	0	T	SNP	C	88	89	174	99.44	178	Ser45Gly (agc/Ggc)	Rv1230c	-	membrane protein
1375724	0	A	SNP	C	81	108	188	100	189	Cys149Gly (tgc/Ggc)	Rv1232c	-	hypothetical protein
1376568	1	C	Ins	G	85	64	149	94.3	149		Rv1233c	-	hypothetical protein
1377568	0	A	SNP	G	87	73	154	100	160	Val15Val (gta/gtG)	Rv1235	lpqY	trehalose ABC transporter substrate-binding lipoprotein LpqY
1382628	0	T	SNP	C	78	102	178	100	180	Lys139Glu (aaa/Gaa)	Rv1239c	corA	magnesium and cobalt transport transmembrane protein CorA
1386011	0	C	Del	GAP	102	127	228	90.51	253		Rv1243c	PE_PGRS23	PE-PGRS family protein PE_PGRS23
1387478	0	G	SNP	C	141	114	255	99.61	256	Asp208His (gac/Cac)	Rv1244	lpqZ	lipoprotein LpqZ
1390763	0	C	SNP	T	75	59	131	99.26	135	Val764Met (gtg/Atg)	Rv1248c	-	multifunctional 2-oxoglutarate dehydrogenase E1 component /2-oxoglutarate dehydrogenase dihydrolipoyllysine-residue succinyltransferase
1393626	0	A	SNP	G	105	83	183	99.47	189	Leu119Leu (ctt/ctC)	Rv1249c	-	membrane protein
1396618	0	C	SNP	A	92	85	176	100	177	Glu875_ (gag/Tag)	Rv1251c	-	hypothetical protein
1396922	0	T	SNP	C	128	97	220	100	225	Thr773Thr (aca/acG)	Rv1251c	-	hypothetical protein
1401033	0	C	SNP	T	74	106	178	100	180	Ser355Leu (tcg/tTg)	Rv1253	deaD	ATP-dependent RNA helicase DeaD
1411210	0	T	SNP	G	89	95	179	100	184	Val260Val (gtt/gtG)	Rv1263	amiB2	amidase AmiB
1413148	0	C	SNP	T	62	98	146	99.38	161
1414021	0	C	SNP	T	89	91	179	100	180	Arg607Gln (cgg/cAg)	Rv1266c	pknH	serine/threonine-protein kinase PknH
1422666	0	C	SNP	T	85	99	182	100	184	Gly462Glu (ggg/gAg)	Rv1273c	-	drug ABC transporter ATP-binding protein
1422667	0	C	SNP	T	88	98	180	100	186	Gly462Arg (ggg/Agg)	Rv1273c	-	drug ABC transporter ATP-binding protein
1434716	0	C	SNP	T	106	81	186	99.47	188	Asp186Asn (gac/Aac)	Rv1281c	oppD	oligopeptide ABC transporter ATP-binding protein OppD
1438028	0	C	SNP	G	94	71	162	98.8	167	Ser40Arg (agc/agG)	Rv1285	cysD	sulfate adenylyltransferase subunit 2
1440090	0	C	SNP	T	79	98	174	100	177	Thr395Ile (acc/aTc)	Rv1286	-	bifunctional sulfate adenyltransferase subunit 1 CysN/adenylylsulfate kinase CysC
1440469	0	C	SNP	G	109	102	210	100	211	Pro521Pro (ccc/ccG)	Rv1286	-	bifunctional sulfate adenyltransferase subunit 1 CysN/adenylylsulfate kinase CysC
1441545	0	G	SNP	A	4	15	19	100	19	Ala66Ala (gcg/gcA)	Rv1288	-	hypothetical protein
1441576	0	T	SNP	C	7	7	14	100	14	Leu77Leu (ttg/Ctg)	Rv1288	-	hypothetical protein
1441579	0	A	SNP	T	7	8	15	100	15	Asn78Tyr (aat/Tat)	Rv1288	-	hypothetical protein
1441582	0	T	SNP	C	8	12	19	100	20	Trp79Arg (tgg/Cgg)	Rv1288	-	hypothetical protein
1445781	0	A	SNP	G	77	117	192	99.49	195	Ala18Ala (gct/gcC)	Rv1291c	-	hypothetical protein
1450316	0	C	SNP	T	103	75	172	100	178	Ala314Ala (gcc/gcT)	Rv1294	thrA	homoserine dehydrogenase
1457144	0	C	SNP	T	96	85	176	100	181	Arg194Cys (cgc/Tgc)	Rv1300	hemK	release factor glutamine methyltransferase
1468208	0	A	SNP	C	87	104	185	90.95	210	Leu433Arg (ctg/cGg)	Rv1313c	-	insertion sequence element IS1557 transposase
1468492	0	C	SNP	A	116	117	231	99.57	234	Leu338Leu (ctg/ctT)	Rv1313c	-	insertion sequence element IS1557 transposase
1471659	0	C	SNP	T	102	96	193	100	198
1474587	0	G	SNP	T	36	35	71	95.95	74		Rvnr02	-	rRNA			linezolid (LZD)
1478357	0	G	SNP	T	101	100	201	99.5	202	Pro254Pro (ccc/ccA)	Rv1317c	alkA	bifunctional regulatory protein/DNA repair enzyme AlkA
1479085	0	T	SNP	C	95	108	200	100	203	Ile12Val (atc/Gtc)	Rv1317c	alkA	bifunctional regulatory protein/DNA repair enzyme AlkA
1479182	0	T	SNP	C	97	100	195	100	197
1480945	0	C	SNP	G	164	196	355	99.72	361	Thr519Thr (acg/acC)	Rv1319c	-	adenylate cyclase
1480948	0	C	SNP	T	162	190	346	100	352	Glu518Glu (gag/gaA)	Rv1319c	-	adenylate cyclase
1481185	0	A	SNP	C	191	200	387	100	391	Asp439Glu (gat/gaG)	Rv1319c	-	adenylate cyclase
1481563	0	C	SNP	T	181	241	415	100	422	Glu313Glu (gag/gaA)	Rv1319c	-	adenylate cyclase
1482627	0	T	SNP	C	93	92	180	100	185	Thr531Ala (acg/Gcg)	Rv1320c	-	adenylate cyclase
1484708	0	A	SNP	C	71	78	147	99.33	150	Ser144Arg (agc/Cgc)	Rv1321	-	endonuclease NucS
1489142	0	C	SNP	T	84	112	182	97.03	202	Gly275Asp (ggc/gAc)	Rv1325c	PE_PGRS24	PE-PGRS family protein PE_PGRS24
1490905	0	A	SNP	G	104	79	182	100	183	Ser470Pro (tct/Cct)	Rv1326c	glgB	1,4-alpha-glucan branching protein
1495836	0	G	SNP	A	58	97	151	100	155	Val425Met (gtg/Atg)	Rv1328	glgP	glycogen phosphorylase
1498951	0	G	SNP	T	107	82	188	100	189	Thr80Lys (acg/aAg)	Rv1329c	dinG	ATP-dependent helicase DinG
1499213	0	T	Del	GAP	77	75	153	98.7	154		Rv1330c	pncB1	nicotinic acid phosphoribosyltransferase PncB1
1499214	0	C	Del	GAP	77	75	153	100	152		Rv1330c	pncB1	nicotinic acid phosphoribosyltransferase PncB1
1499215	0	A	Del	GAP	77	75	153	100	152		Rv1330c	pncB1	nicotinic acid phosphoribosyltransferase PncB1
1499216	0	G	Del	GAP	77	75	153	100	152		Rv1330c	pncB1	nicotinic acid phosphoribosyltransferase PncB1
1499217	0	G	Del	GAP	77	75	153	100	152		Rv1330c	pncB1	nicotinic acid phosphoribosyltransferase PncB1
1499218	0	C	Del	GAP	77	75	153	100	152		Rv1330c	pncB1	nicotinic acid phosphoribosyltransferase PncB1
1499219	0	C	Del	GAP	77	75	153	100	152		Rv1330c	pncB1	nicotinic acid phosphoribosyltransferase PncB1
1499220	0	G	Del	GAP	77	75	153	100	152		Rv1330c	pncB1	nicotinic acid phosphoribosyltransferase PncB1
1499221	0	G	SNP	A	80	75	155	100	155	Pro447Ser (ccg/Tcg)	Rv1330c	pncB1	nicotinic acid phosphoribosyltransferase PncB1
1499274	0	C	SNP	G	81	100	179	100	181	Gly429Ala (ggc/gCc)	Rv1330c	pncB1	nicotinic acid phosphoribosyltransferase PncB1
1500909	0	C	SNP	T	98	69	166	100	167	Val83Val (gtc/gtT)	Rv1331	-	ATP-dependent Clp protease adapter protein ClpS
1501700	0	G	SNP	A	109	95	196	100	204	Val34Val (gtg/gtA)	Rv1333	-	hydrolase
1505909	0	G	SNP	C	68	74	140	100	142
1508029	0	C	SNP	T	93	107	193	99.5	201	Arg153Cys (cgc/Tgc)	Rv1341	-	non-canonical purine NTP pyrophosphatase
1513189	0	C	SNP	T	92	110	200	100	202	Ala48Val (gct/gTt)	Rv1348	irtA	iron ABC transporter ATP-binding protein/permease IrtA
1526819	0	C	SNP	A	146	142	284	100	288	Arg70Arg (cgg/Agg)	Rv1358	-	transcriptional regulator
1527616	0	G	SNP	C	102	116	217	99.54	219	Ala335Ala (gcg/gcC)	Rv1358	-	transcriptional regulator
1533241	0	G	SNP	C	114	114	227	91.2	250	Thr131Thr (acc/acG)	Rv1361c	PPE19	PPE family protein PPE19
1533583	0	G	SNP	A	89	100	185	98.44	192	Tyr17Tyr (tac/taT)	Rv1361c	PPE19	PPE family protein PPE19
1533624	0	A	SNP	C	94	107	199	99.5	202	Phe4Val (ttc/Gtc)	Rv1361c	PPE19	PPE family protein PPE19
1534551	0	C	SNP	T	108	88	194	99.49	197	Glu20Glu (gag/gaA)	Rv1362c	-	membrane protein
1536251	0	G	SNP	T	106	106	208	100	212	Ala465Glu (gcg/gAg)	Rv1364c	-	sigma factor regulatory protein
1540141	0	T	SNP	C	76	87	161	99.39	164	Ile169Val (atc/Gtc)	Rv1367c	-	hypothetical protein
1540484	0	C	SNP	G	85	87	170	100	172	Leu54Leu (ctg/ctC)	Rv1367c	-	hypothetical protein
1544255	0	C	SNP	T	105	79	181	100	184	Arg299Arg (cgc/cgT)	Rv1371	-	membrane protein
1546703	0	C	SNP	T	105	99	204	100	204	Pro231Leu (ccg/cTg)	Rv1373	-	glycolipid sulfotransferase
1547125	0	T	SNP	C	99	75	172	100	174	Thr136Ala (aca/Gca)	Rv1374c	-	hypothetical protein
1552547	0	G	SNP	A	100	108	206	100	208	Arg37Trp (cgg/Tgg)	Rv1378c	-	hypothetical protein
1554216	0	C	SNP	T	91	86	173	100	177	Pro10Leu (ccc/cTc)	Rv1381	pyrC	dihydroorotase
1563717	0	C	SNP	T	95	111	205	99.52	207	Val8Val (gtc/gtT)	Rv1388	mihF	integration host factor MihF
1570566	0	C	SNP	A	87	86	169	99.43	174	Arg135Leu (cgg/cTg)	Rv1394c	cyp132	cytochrome P450 Cyp132
1573660	0	T	SNP	G	104	87	190	99.48	192	Arg66Ser (aga/agC)	Rv1396c	PE_PGRS25	PE-PGRS family protein PE_PGRS25
1583948	0	C	SNP	T	123	127	242	100	250	Thr283Ile (acc/aTc)	Rv1407	fmu	methyltransferase
1588899	0	G	SNP	T	83	100	181	98.92	185	Ala111Ala (gcg/gcT)	Rv1412	ribC	riboflavin synthase
1590000	0	G	SNP	A	106	112	215	99.09	220	Arg37His (cgc/cAc)	Rv1414	-	hypothetical protein
1593246	0	C	SNP	G	87	74	158	99.38	162	Ser203Trp (tcg/tGg)	Rv1418	lprH	lipoprotein LprH
1593331	0	G	SNP	A	76	86	160	100	162
1595342	0	T	SNP	C	83	94	174	100	177	Val434Ala (gtg/gCg)	Rv1420	uvrC	excinuclease ABC subunit UvrC
1599557	0	C	SNP	G	76	74	148	100	150	Arg33Thr (agg/aCg)	Rv1424c	-	membrane protein
1608276	0	A	SNP	C	95	80	172	99.43	176	Asn65Thr (aac/aCc)	Rv1431	-	hypothetical protein
1609840	0	A	SNP	G	117	92	207	100	209	Pro586Pro (cca/ccG)	Rv1431	-	hypothetical protein
1612624	1	T	Ins	A	66	54	120	77.42	120		Rv1435c	-	hypothetical protein
1612624	2	T	Ins	T	66	54	120	77.42	120		Rv1435c	-	hypothetical protein
1612624	3	T	Ins	C	66	54	120	77.42	120		Rv1435c	-	hypothetical protein
1612624	4	T	Ins	G	66	54	120	77.42	120		Rv1435c	-	hypothetical protein
1612624	5	T	Ins	G	66	54	120	77.42	120		Rv1435c	-	hypothetical protein
1612624	6	T	Ins	T	66	54	120	77.42	120		Rv1435c	-	hypothetical protein
1612624	7	T	Ins	A	64	54	118	76.13	120		Rv1435c	-	hypothetical protein
1612624	8	T	Ins	C	66	54	120	77.42	120		Rv1435c	-	hypothetical protein
1612624	9	T	Ins	C	66	54	120	77.42	120		Rv1435c	-	hypothetical protein
1612624	10	T	Ins	G	66	54	120	77.42	120		Rv1435c	-	hypothetical protein
1612624	11	T	Ins	G	66	54	120	77.42	120		Rv1435c	-	hypothetical protein
1612624	12	T	Ins	T	66	54	120	77.42	120		Rv1435c	-	hypothetical protein
1612624	13	T	Ins	G	66	54	120	77.42	120		Rv1435c	-	hypothetical protein
1612624	14	T	Ins	C	66	54	120	77.42	120		Rv1435c	-	hypothetical protein
1612624	15	T	Ins	G	66	54	120	77.42	120		Rv1435c	-	hypothetical protein
1612624	16	T	Ins	C	66	54	120	77.42	120		Rv1435c	-	hypothetical protein
1612624	17	T	Ins	C	66	54	120	77.42	120		Rv1435c	-	hypothetical protein
1612624	18	T	Ins	A	66	54	120	77.42	120		Rv1435c	-	hypothetical protein
1612624	19	T	Ins	G	65	53	118	76.13	120		Rv1435c	-	hypothetical protein
1612624	20	T	Ins	G	66	54	120	77.42	120		Rv1435c	-	hypothetical protein
1612624	21	T	Ins	G	65	54	119	76.77	120		Rv1435c	-	hypothetical protein
1613035	0	T	SNP	C	75	68	143	100	143
1614143	0	G	SNP	A	85	96	180	100	181	Leu279Leu (ctg/ctA)	Rv1436	gap	glyceraldehyde 3-phosphate dehydrogenase
1618978	0	T	SNP	C	68	69	135	99.28	138	Asp236Gly (gat/gGt)	Rv1441c	PE_PGRS26	PE-PGRS family protein PE_PGRS26
1624791	0	C	SNP	G	101	99	198	100	200	Arg192Pro (cga/cCa)	Rv1446c	opcA	OXPP cycle protein OpcA
1627351	0	T	SNP	C	88	80	161	100	168	Thr244Ala (acc/Gcc)	Rv1448c	tal	transaldolase
1630148	0	A	SNP	C	78	74	151	100	152	Tyr18Asp (tac/Gac)	Rv1449c	tkt	transketolase
1634609	0	C	SNP	T	53	36	88	100	89	Ala7Thr (gcc/Acc)	Rv1450c	PE_PGRS27	PE-PGRS family protein PE_PGRS27
1634610	0	C	SNP	T	52	37	89	100	89	Val6Val (gtg/gtA)	Rv1450c	PE_PGRS27	PE-PGRS family protein PE_PGRS27
1636172	1	T	Ins	C	71	9	80	88.89	80		Rv1452c	PE_PGRS28	PE-PGRS family protein PE_PGRS28
1636172	2	T	Ins	C	71	9	80	88.89	80		Rv1452c	PE_PGRS28	PE-PGRS family protein PE_PGRS28
1636172	3	T	Ins	G	71	9	80	88.89	80		Rv1452c	PE_PGRS28	PE-PGRS family protein PE_PGRS28
1636826	0	C	SNP	A	81	139	214	98.21	224	Gly468Gly (ggg/ggT)	Rv1452c	PE_PGRS28	PE-PGRS family protein PE_PGRS28
1636918	0	C	SNP	T	63	102	163	91.16	181	Ala438Thr (gcc/Acc)	Rv1452c	PE_PGRS28	PE-PGRS family protein PE_PGRS28
1636927	0	C	SNP	T	44	80	123	87.94	141	Asp435Asn (gac/Aac)	Rv1452c	PE_PGRS28	PE-PGRS family protein PE_PGRS28
1636928	0	A	SNP	G	47	78	122	88.65	141	Gly434Gly (ggt/ggC)	Rv1452c	PE_PGRS28	PE-PGRS family protein PE_PGRS28
1636934	0	A	SNP	G	46	76	122	88.41	138	His432His (cat/caC)	Rv1452c	PE_PGRS28	PE-PGRS family protein PE_PGRS28
1636936	0	G	SNP	T	44	72	112	87.22	133	His432Asn (cat/Aat)	Rv1452c	PE_PGRS28	PE-PGRS family protein PE_PGRS28
1636944	0	G	SNP	T	45	76	119	85.21	142	Ala429Asp (gcc/gAc)	Rv1452c	PE_PGRS28	PE-PGRS family protein PE_PGRS28
1636945	0	C	SNP	G	45	74	118	85.61	139	Ala429Pro (gcc/Ccc)	Rv1452c	PE_PGRS28	PE-PGRS family protein PE_PGRS28
1636946	0	C	SNP	A	44	73	115	84.78	138	Gly428Gly (ggg/ggT)	Rv1452c	PE_PGRS28	PE-PGRS family protein PE_PGRS28
1636980	0	G	SNP	T	45	83	127	88.28	145	Pro417His (ccc/cAc)	Rv1452c	PE_PGRS28	PE-PGRS family protein PE_PGRS28
1636981	0	G	SNP	T	45	83	125	88.89	144	Pro417Thr (ccc/Acc)	Rv1452c	PE_PGRS28	PE-PGRS family protein PE_PGRS28
1636983	0	C	SNP	G	45	80	123	87.41	143	Gly416Ala (ggc/gCc)	Rv1452c	PE_PGRS28	PE-PGRS family protein PE_PGRS28
1638182	0	C	SNP	T	91	128	216	100	219	Ser16Ser (tcg/tcA)	Rv1452c	PE_PGRS28	PE-PGRS family protein PE_PGRS28
1638183	0	G	SNP	A	86	125	211	99.53	212	Ser16Leu (tcg/tTg)	Rv1452c	PE_PGRS28	PE-PGRS family protein PE_PGRS28
1638188	0	C	SNP	T	85	126	210	100	211	Ala14Ala (gcg/gcA)	Rv1452c	PE_PGRS28	PE-PGRS family protein PE_PGRS28
1638191	0	C	SNP	G	87	127	212	99.53	215	Ala13Ala (gcg/gcC)	Rv1452c	PE_PGRS28	PE-PGRS family protein PE_PGRS28
1638194	0	G	SNP	C	86	133	215	99.55	220	Ala12Ala (gcc/gcG)	Rv1452c	PE_PGRS28	PE-PGRS family protein PE_PGRS28
1639594	0	C	SNP	A	83	69	152	99.35	153	Pro405Gln (cca/cAa)	Rv1453	-	transcriptional activator protein
1645802	0	T	SNP	C	81	79	158	100	160	Lys113Glu (aaa/Gaa)	Rv1459c	-	alpha-(1->6)-mannopyranosyltransferase
1650072	0	A	SNP	G	115	106	217	100	221	Asn183Asp (aac/Gac)	Rv1462	-	hypothetical protein
1650406	0	C	SNP	A	100	91	190	100	191	Thr294Asn (acc/aAc)	Rv1462	-	hypothetical protein
1656293	0	G	SNP	A	102	22	121	97.64	127	Asn143Asn (aac/aaT)	Rv1468c	PE_PGRS29	PE-PGRS family protein PE_PGRS29
1656917	0	T	SNP	G	70	69	136	100	139
1676290	0	C	SNP	A	100	119	216	100	219	Lys198Asn (aag/aaT)	Rv1486c	-	hypothetical protein
1676880	0	A	SNP	G	106	111	216	100	217	Trp2Arg (tgg/Cgg)	Rv1486c	-	hypothetical protein
1681147	0	G	SNP	A	101	90	190	100	191
1681686	0	C	SNP	A	92	105	195	100	197	Gly94Val (ggg/gTg)	Rv1491c	-	TVP38/TMEM64 family membrane protein
1688300	0	T	SNP	C	102	81	180	100	183	Phe120Phe (ttt/ttC)	Rv1497	lipL	esterase LipL
1689349	0	C	SNP	T	89	117	202	100	206	Arg191His (cgc/cAc)	Rv1498c	-	methyltransferase
1692141	0	A	SNP	C	106	125	229	99.57	232	Ile84Ile (ata/atC)	Rv1501	-	hypothetical protein
1692960	0	T	SNP	C	144	166	309	99.68	311	Ser13Pro (tcg/Ccg)	Rv1502	-	hypothetical protein
1693561	0	A	SNP	G	131	94	221	100	225	Tyr213Cys (tac/tGc)	Rv1502	-	hypothetical protein
1698850	0	C	SNP	T	94	83	171	100	177	Ala349Thr (gca/Aca)	Rv1508c	-	membrane protein
1698911	0	G	SNP	A	109	75	181	100	184	Gly328Gly (ggc/ggT)	Rv1508c	-	membrane protein
1699849	0	G	SNP	A	86	85	171	100	171	Pro16Ser (ccg/Tcg)	Rv1508c	-	membrane protein
1702415	0	C	SNP	T	109	115	216	99.56	225	Ala374Val (gcg/gTg)	Rv1510	-	hypothetical protein
1706119	0	T	SNP	C	110	123	228	100	233	Ser159Ser (tca/tcG)	Rv1514c	-	glycosyltransferase
1708792	0	T	SNP	C	110	121	225	99.57	232
1709432	0	C	SNP	T	74	98	172	100	172	Leu188Phe (ctc/Ttc)	Rv1517	-	hypothetical protein
1713192	0	A	SNP	G	90	89	169	100	179	Val297Val (gta/gtG)	Rv1521	fadD25	fatty-acid--CoA ligase FadD25
1713923	0	A	SNP	G	101	102	202	99.51	204	His541Arg (cac/cGc)	Rv1521	fadD25	fatty-acid--CoA ligase FadD25
1716472	0	A	SNP	G	100	82	177	99.45	183	Ser381Pro (tcc/Ccc)	Rv1522c	mmpL12	transmembrane transport protein MmpL12
1718932	0	C	SNP	T	102	90	189	99.48	193	Asn69Asn (aac/aaT)	Rv1524	-	glycosyltransferase
1728161	0	G	SNP	T	102	84	185	100	186	Gly83Gly (ggc/ggA)	Rv1527c	pks5	polyketide synthase
1728460	0	A	SNP	C	100	101	196	99.5	202
1728837	0	A	SNP	G	107	123	228	100	230
1735739	0	T	SNP	C	67	81	142	100	148
1738751	0	C	SNP	A	72	73	142	100	145	Arg745Arg (cgg/Agg)	Rv1536	ileS	isoleucine--tRNA ligase
1748439	0	C	SNP	T	86	91	176	100	177	Thr249Ile (acc/aTc)	Rv1547	dnaE1	DNA polymerase III subunit alpha
1752561	0	T	SNP	C	101	98	195	100	199	Asp258Gly (gac/gGc)	Rv1548c	PPE21	PPE family protein PPE21
1753519	1	G	Ins	C	36	88	124	78.98	124
1759252	0	G	SNP	T	94	81	170	100	175	Ser524Ser (tcg/tcT)	Rv1552	frdA	fumarate reductase flavoprotein subunit		phylo (not 4,9)
1760292	0	A	SNP	G	96	96	191	100	192	Met40Val (atg/Gtg)	Rv1554	frdC	fumarate reductase membrane anchor subunit
1761765	0	G	SNP	A	74	80	152	100	154	Gly8Ser (ggc/Agc)	Rv1557	mmpL6	transmembrane transport protein MmpL6
1763482	0	G	SNP	A	85	105	189	100	190	Gly19Arg (ggg/Agg)	Rv1559	ilvA	threonine dehydratase IlvA
1764225	0	C	SNP	T	103	111	212	100	214	Ala266Ala (gcc/gcT)	Rv1559	ilvA	threonine dehydratase IlvA
1778430	0	T	SNP	C	142	133	271	100	275	Met191Thr (atg/aCg)	Rv1570	bioD	ATP-dependent dethiobiotin synthetase BioD
1779370	0	G	SNP	C	114	88	201	100	202	Thr19Thr (acg/acC)	Rv1573	-	phage protein
1780586	1	C	Ins	G	79	71	150	98.68	150		Rv1575	-	phage protein
1781251	0	C	SNP	T	100	104	201	100	204	Glu272Lys (gag/Aag)	Rv1576c	-	phage capsid protein
1781811	0	T	SNP	C	107	106	210	100	213	Asp85Gly (gac/gGc)	Rv1576c	-	phage capsid protein
1784238	0	A	Del	GAP	87	98	181	100	185		Rv1581c	-	phage protein
1788570	0	G	SNP	T	53	73	123	76.36	165	Asn198Lys (aac/aaA)	Rv1587c	-	hypothetical protein
1789933	0	G	SNP	A	81	74	155	100	155
1792777	0	T	SNP	C	67	80	144	100	147	Ile322Val (att/Gtt)	Rv1592c	-	hypothetical protein
1792778	0	T	SNP	C	64	81	144	100	145	Glu321Glu (gaa/gaG)	Rv1592c	-	hypothetical protein
1798355	0	G	SNP	A	85	87	168	100	172	Gly21Asp (ggt/gAt)	Rv1597	-	hypothetical protein
1802047	0	C	SNP	G	111	107	216	100	218	Gln5Glu (cag/Gag)	Rv1601	hisB	imidazole glycerol-phosphate dehydratase
1803265	0	G	SNP	A	88	77	163	100	165	Ser201Asn (agc/aAc)	Rv1602	hisH	imidazole glycerol phosphate synthase subunit HisH
1804409	0	C	SNP	A	96	81	174	100	177	Pro124Gln (cca/cAa)	Rv1604	impA	inositol-monophosphatase ImpA
1811375	0	G	SNP	T	86	71	156	100	157	Gly83Gly (ggg/ggT)	Rv1612	trpB	tryptophan synthase subunit beta
1812448	0	C	SNP	T	87	72	157	100	159	Tyr30Tyr (tac/taT)	Rv1613	trpA	tryptophan synthase subunit alpha
1813702	0	C	SNP	A	88	82	166	99.42	171	Pro178Thr (ccg/Acg)	Rv1614	lgt	prolipoprotein diacylglyceryl transferase
1817976	0	A	SNP	T	90	93	180	100	183	His121Leu (cac/cTc)	Rv1618	tesB1	acyl-CoA thioesterase TesB
1818286	0	C	SNP	T	104	91	194	99.49	196	Gly224Gly (ggc/ggT)	Rv1618	tesB1	acyl-CoA thioesterase TesB
1827468	0	C	SNP	A	76	83	157	99.38	160	Val160Leu (gtg/Ttg)	Rv1625c	cya	adenylyl cyclase
1832509	0	C	SNP	G	86	92	173	100	178	Thr615Thr (acc/acG)	Rv1629	polA	DNA polymerase I
1833025	0	C	SNP	T	97	83	176	100	180	Asp787Asp (gac/gaT)	Rv1629	polA	DNA polymerase I
1836286	0	G	SNP	C	132	100	228	100	232
1836417	0	C	SNP	A	96	128	219	100	224	Gly138Gly (ggg/ggT)	Rv1632c	-	hypothetical protein
1839759	0	G	SNP	C	101	104	196	100	205	Gly198Arg (ggg/Cgg)	Rv1634	-	multidrug-efflux transporter
1840348	0	C	SNP	T	89	114	195	98.54	206	Ala394Val (gct/gTt)	Rv1634	-	multidrug-efflux transporter
1847919	0	C	SNP	G	121	95	216	99.54	217	Thr180Thr (acg/acC)	Rv1639c	-	hypothetical protein
1849609	0	T	SNP	C	100	110	210	100	210	Arg809Arg (cga/cgG)	Rv1640c	lysX	bifunctional lysine--tRNA ligase/phosphatidylglycerol lysyltransferase
1852803	0	C	SNP	A	76	94	168	100	170	Ala177Ala (gcc/gcA)	Rv1641	infC	initiation factor IF-3
1852877	0	A	SNP	C	78	95	171	99.43	174	_202Ser (tag/tCg)	Rv1641	infC	initiation factor IF-3
1854300	0	T	SNP	C	93	106	196	99.5	200	Leu232Pro (ctg/cCg)	Rv1644	tsnR	23S rRNA methyltransferase TsnR
1856617	0	C	SNP	T	50	73	119	100	123	Thr285Ile (aca/aTa)	Rv1646	PE17	PE family protein PE17
1856777	0	G	SNP	C	104	53	154	98.74	159	Ala2Pro (gcg/Ccg)	Rv1647	-	adenylate cyclase
1859559	0	C	SNP	A	80	75	152	100	155	Ala276Asp (gcc/gAc)	Rv1649	pheS	phenylalanine--tRNA ligase subunit alpha
1863584	0	G	SNP	T	103	124	222	100	227	Thr600Asn (acc/aAc)	Rv1651c	PE_PGRS30	PE-PGRS family protein PE_PGRS30
1873700	0	G	SNP	A	123	95	217	100	218	Leu354Leu (ctg/ctA)	Rv1659	argH	argininosuccinate lyase
1875903	0	G	SNP	A	112	92	191	100	204	Val200Val (gtg/gtA)	Rv1661	pks7	polyketide synthase
1885772	0	G	SNP	A	108	96	200	100	204	Ala1357Thr (gcc/Acc)	Rv1662	pks8	polyketide synthase
1893382	0	C	SNP	T	100	103	200	99.02	205	Asp61Asn (gac/Aac)	Rv1666c	cyp139	cytochrome P450 Cyp139
1894300	1	G	Ins	G	72	57	129	83.77	129
1894300	2	G	Ins	T	72	57	129	83.77	129
1894300	3	G	Ins	C	72	55	127	82.47	128
1894300	4	G	Ins	T	72	56	128	83.12	128
1894300	5	G	Ins	T	72	56	128	83.12	128
1894300	6	G	Ins	G	72	54	126	81.82	126
1894300	7	G	Ins	C	71	54	125	81.17	125
1894300	8	G	Ins	C	71	54	125	81.17	125
1894300	9	G	Ins	G	71	54	125	81.17	125
1894300	10	G	Ins	C	71	54	125	81.17	125
1894422	0	A	SNP	G	113	86	197	100	199
1899978	0	T	SNP	G	116	110	222	99.56	227
1901493	0	T	SNP	C	100	115	214	100	215	Ser149Ser (agt/agC)	Rv1676	-	hypothetical protein
1907296	0	G	SNP	C	85	106	189	100	191	Ala298Ala (gcg/gcC)	Rv1682	-	hypothetical protein
1908598	0	G	SNP	A	103	83	182	100	186	Arg335Arg (cgg/cgA)	Rv1683	-	bifunctional long-chain acyl-CoA synthase/lipase
1916137	0	A	SNP	G	138	103	238	100	241	Leu63Leu (cta/ctG)	Rv1691	-	hypothetical protein
1917972	0	A	SNP	G	122	92	212	100	214	Leu11Leu (cta/ctG)	Rv1694	tlyA	16S/23S rRNA (cytidine-2'-O)-methyltransferase TlyA			capreomycin (CPR)
1919746	0	C	SNP	T	92	104	190	100	196	Arg22Cys (cgc/Tgc)	Rv1696	recN	DNA repair protein RecN
1925136	0	G	SNP	A	92	92	175	99.46	185	Val436Val (gtg/gtA)	Rv1699	pyrG	CTP synthase
1926029	0	T	SNP	C	101	114	210	100	215	Tyr150His (tat/Cat)	Rv1700	-	NUDIX hydrolase
1927329	0	C	SNP	A	82	73	146	98.73	157	Arg416Leu (cgc/cTc)	Rv1702c	-	hypothetical protein
1931179	0	C	SNP	A	76	77	149	100	153	Arg93Leu (cgg/cTg)	Rv1704c	cycA	D-serine/alanine/glycine transporter protein CycA
1931718	0	G	SNP	C	91	79	164	100	170	Leu313Val (ctg/Gtg)	Rv1705c	PPE22	PPE family protein PPE22
1933988	0	G	SNP	A	72	58	127	100	130
1944107	0	A	SNP	G	103	80	178	100	183	Ser178Gly (agt/Ggt)	Rv1716	-	hypothetical protein
1944402	0	T	SNP	C	94	103	196	100	197	Val276Ala (gtc/gCc)	Rv1716	-	hypothetical protein
1946999	0	T	SNP	G	77	96	170	100	173
1950767	0	T	SNP	C	65	96	159	100	161	Lys95Lys (aaa/aaG)	Rv1724c	-	hypothetical protein
1952743	0	G	SNP	A	89	104	191	100	193	Val298Met (gtg/Atg)	Rv1726	-	oxidoreductase
1960284	0	C	SNP	A	67	84	148	100	151	Gln68His (cag/caT)	Rv1733c	-	transmembrane protein
1967237	0	C	SNP	A	101	81	180	100	182	Arg134Leu (cga/cTa)	Rv1739c	-	sulfate ABC transporter permease
1971725	0	G	SNP	C	95	89	182	100	184	Arg89Arg (cgc/cgG)	Rv1745c	idi	isopentenyl-diphosphate delta-isomerase
1972901	0	C	SNP	T	120	90	208	100	210	Ala255Val (gcg/gTg)	Rv1746	pknF	serine/threonine-protein kinase PknF
1974100	0	C	SNP	G	105	110	212	100	215	Ala157Ala (gcc/gcG)	Rv1747	-	ABC transporter ATP-binding protein/permease
1977646	0	G	SNP	A	106	88	191	100	194	Ala80Ala (gcc/gcT)	Rv1749c	-	integral membrane protein
1983195	0	A	SNP	G	19	7	25	100	26	Gly527Gly (ggt/ggC)	Rv1753c	PPE24	PPE family protein PPE24
1983198	0	C	SNP	G	19	7	26	92.86	28	Val526Val (gtg/gtC)	Rv1753c	PPE24	PPE family protein PPE24
1983313	0	T	SNP	G	100	113	209	98.16	217	Asn488Thr (aac/aCc)	Rv1753c	PPE24	PPE family protein PPE24
1990775	0	A	SNP	G	4	5	9	100	9	Gly601Gly (ggt/ggC)	Rv1759c	wag22	PE-PGRS family protein Wag22
1990779	0	G	SNP	T	4	5	9	100	9	Ala600Asp (gcc/gAc)	Rv1759c	wag22	PE-PGRS family protein Wag22
1990789	0	C	SNP	T	4	5	8	100	9	Ala597Thr (gcc/Acc)	Rv1759c	wag22	PE-PGRS family protein Wag22
1990790	0	A	SNP	G	4	5	9	100	9	Gly596Gly (ggt/ggC)	Rv1759c	wag22	PE-PGRS family protein Wag22
1990795	0	C	SNP	T	4	5	7	100	9	Ala595Thr (gcg/Acg)	Rv1759c	wag22	PE-PGRS family protein Wag22
1990799	0	T	SNP	G	4	5	9	100	9	Gly593Gly (gga/ggC)	Rv1759c	wag22	PE-PGRS family protein Wag22
1990883	0	G	SNP	T	6	4	10	100	10	Gly565Gly (ggc/ggA)	Rv1759c	wag22	PE-PGRS family protein Wag22
1990888	0	C	SNP	T	6	4	10	100	10	Ala564Thr (gcc/Acc)	Rv1759c	wag22	PE-PGRS family protein Wag22
1990892	0	A	SNP	C	6	4	10	83.33	12	Gly562Gly (ggt/ggG)	Rv1759c	wag22	PE-PGRS family protein Wag22
1990897	0	C	SNP	A	6	4	9	76.92	13	Ala561Ser (gcc/Tcc)	Rv1759c	wag22	PE-PGRS family protein Wag22
1998063	0	T	SNP	A	41	54	94	98.96	96	Glu151Asp (gaa/gaT)	Rv1765c	-	hypothetical protein
1998122	0	G	SNP	A	44	48	91	98.92	93	Leu132Leu (ctg/Ttg)	Rv1765c	-	hypothetical protein
1998141	0	G	SNP	C	44	45	88	98.89	90	Gly125Gly (ggc/ggG)	Rv1765c	-	hypothetical protein
1998300	0	T	SNP	C	29	42	70	100	71	Ser72Ser (tca/tcG)	Rv1765c	-	hypothetical protein
2003252	0	C	SNP	T	87	98	182	98.93	187	Ala209Ala (gcc/gcT)	Rv1769	-	hypothetical protein
2003827	0	A	SNP	C	90	89	178	100	179	Asp401Ala (gac/gCc)	Rv1769	-	hypothetical protein
2010614	0	G	SNP	A	77	82	153	100	159
2010880	0	T	SNP	G	76	92	166	99.41	169	Gly75Gly (ggt/ggG)	Rv1777	cyp144	cytochrome P450 Cyp144
2011568	0	G	SNP	C	92	79	167	99.42	172	Glu305Gln (gag/Cag)	Rv1777	cyp144	cytochrome P450 Cyp144
2022868	0	T	SNP	C	107	112	217	99.55	220	Ser1204Ser (agt/agC)	Rv1783	eccC5	ESX-5 type VII secretion system protein EccC5
2023628	0	C	SNP	G	93	110	200	100	203	Gly334Ala (gga/gCa)	Rv1785c	cyp143	cytochrome P450 Cyp143
2025977	0	C	SNP	G	88	85	173	97.74	177	Thr226Arg (acg/aGg)	Rv1787	PPE25	PPE family protein PPE25
2034676	0	C	SNP	T	91	79	168	100	170	Ile316Ile (atc/atT)	Rv1796	mycP5	membrane-anchored mycosin MycP
2041816	0	T	Del	GAP	108	93	195	100	201
2045310	0	A	SNP	G	116	104	216	100	220	Ile511Ile (att/atC)	Rv1803c	PE_PGRS32	PE-PGRS family protein PE_PGRS32
2049065	0	T	SNP	C	107	125	230	99.57	233
2049097	0	G	SNP	C	105	123	224	99.56	229
2050822	0	G	SNP	C	104	110	209	100	214	Gly301Ala (gga/gCa)	Rv1808	PPE32	PPE family protein PPE32
2051345	0	G	SNP	A	85	85	169	98.84	172	Gly22Ser (ggt/Agt)	Rv1809	PPE33	PPE family protein PPE33
2051746	0	T	SNP	C	89	97	181	99.47	187	Ala155Ala (gct/gcC)	Rv1809	PPE33	PPE family protein PPE33
2052035	0	G	SNP	T	101	98	196	99.5	200	Val252Leu (gtg/Ttg)	Rv1809	PPE33	PPE family protein PPE33
2055271	0	A	SNP	G	94	99	191	100	193	Leu30Pro (cta/cCa)	Rv1812c	-	dehydrogenase
2056184	0	C	SNP	T	70	75	143	100	145
2057774	0	A	SNP	T	79	66	145	99.32	146	Ile83Phe (atc/Ttc)	Rv1815	-	hypothetical protein
2058950	0	C	Del	GAP	73	81	153	98.09	157		Rv1816	-	HTH-type transcriptional regulator
2061865	0	G	Del	GAP	5	22	23	100	27		Rv1818c	PE_PGRS33	PE-PGRS family protein PE_PGRS33
2061866	0	G	Del	GAP	5	22	23	100	27		Rv1818c	PE_PGRS33	PE-PGRS family protein PE_PGRS33
2061867	0	T	Del	GAP	5	22	23	100	27		Rv1818c	PE_PGRS33	PE-PGRS family protein PE_PGRS33
2061868	0	G	Del	GAP	5	22	23	100	27		Rv1818c	PE_PGRS33	PE-PGRS family protein PE_PGRS33
2061869	0	A	Del	GAP	5	22	23	100	27		Rv1818c	PE_PGRS33	PE-PGRS family protein PE_PGRS33
2061870	0	C	Del	GAP	5	22	23	100	27		Rv1818c	PE_PGRS33	PE-PGRS family protein PE_PGRS33
2061871	0	A	Del	GAP	5	22	23	100	27		Rv1818c	PE_PGRS33	PE-PGRS family protein PE_PGRS33
2061872	0	T	Del	GAP	5	22	23	100	27		Rv1818c	PE_PGRS33	PE-PGRS family protein PE_PGRS33
2061873	0	T	Del	GAP	5	22	23	100	27		Rv1818c	PE_PGRS33	PE-PGRS family protein PE_PGRS33
2061874	0	A	Del	GAP	5	22	23	100	27		Rv1818c	PE_PGRS33	PE-PGRS family protein PE_PGRS33
2061875	0	G	Del	GAP	5	22	23	100	27		Rv1818c	PE_PGRS33	PE-PGRS family protein PE_PGRS33
2061876	0	T	Del	GAP	5	22	23	100	27		Rv1818c	PE_PGRS33	PE-PGRS family protein PE_PGRS33
2061877	0	G	Del	GAP	5	22	23	100	27		Rv1818c	PE_PGRS33	PE-PGRS family protein PE_PGRS33
2061878	0	C	Del	GAP	5	22	23	100	27		Rv1818c	PE_PGRS33	PE-PGRS family protein PE_PGRS33
2061879	0	C	Del	GAP	5	22	23	100	27		Rv1818c	PE_PGRS33	PE-PGRS family protein PE_PGRS33
2061880	0	G	Del	GAP	5	22	23	100	27		Rv1818c	PE_PGRS33	PE-PGRS family protein PE_PGRS33
2061881	0	G	Del	GAP	5	22	23	100	27		Rv1818c	PE_PGRS33	PE-PGRS family protein PE_PGRS33
2061958	0	A	SNP	G	22	86	99	100	108	Ala239Ala (gct/gcC)	Rv1818c	PE_PGRS33	PE-PGRS family protein PE_PGRS33
2074754	0	C	SNP	T	71	91	161	100	162
2087652	0	C	SNP	T	92	66	158	100	158	Arg87Arg (cgg/cgA)	Rv1839c	vapB13	antitoxin VapB13
2089752	0	C	SNP	T	88	89	175	100	177	Val323Met (gtg/Atg)	Rv1841c	-	hypothetical protein
2094912	0	C	Del	GAP	65	75	140	93.96	149		Rv1844c	gnd1	6-phosphogluconate dehydrogenase
2094913	0	A	Del	GAP	65	75	140	94.59	148		Rv1844c	gnd1	6-phosphogluconate dehydrogenase
2094914	0	G	Del	GAP	65	75	140	94.59	148		Rv1844c	gnd1	6-phosphogluconate dehydrogenase
2094915	0	C	Del	GAP	65	75	140	95.89	146		Rv1844c	gnd1	6-phosphogluconate dehydrogenase
2094916	0	G	Del	GAP	65	75	140	96.55	145		Rv1844c	gnd1	6-phosphogluconate dehydrogenase
2094917	0	T	Del	GAP	65	75	140	97.22	144		Rv1844c	gnd1	6-phosphogluconate dehydrogenase
2096186	0	A	SNP	G	102	109	209	100	211	Thr138Thr (act/acC)	Rv1846c	blaI	transcriptional repressor BlaI
2108141	0	T	SNP	C	96	99	193	99.49	196	Phe136Leu (ttc/Ctc)	Rv1860	apa	hypothetical protein
2108890	0	A	SNP	C	76	123	198	100	199
2109523	1	C	Ins	G	91	71	162	96.43	162
2116903	0	C	SNP	T	63	98	156	100	161	Gly380Gly (ggc/ggT)	Rv1867	-	hypothetical protein
2122976	0	C	SNP	G	74	107	177	100	181	Gly59Ala (ggt/gCt)	Rv1872c	lldD2	L-lactate dehydrogenase
2123169	0	T	SNP	G	81	92	170	100	173
2128870	0	A	SNP	G	90	84	171	99.43	175	Leu283Leu (cta/ctG)	Rv1878	glnA3	glutamine synthetase GlnA
2133468	1	T	Ins	T	75	59	134	90.54	134		Rv1883c	-	hypothetical protein
2133468	2	T	Ins	C	75	59	134	90.54	134		Rv1883c	-	hypothetical protein
2133468	3	T	Ins	G	75	59	134	90.54	134		Rv1883c	-	hypothetical protein
2133468	4	T	Ins	C	75	58	133	89.86	134		Rv1883c	-	hypothetical protein
2133468	5	T	Ins	A	75	59	134	90.54	134		Rv1883c	-	hypothetical protein
2133468	6	T	Ins	T	75	58	133	89.86	134		Rv1883c	-	hypothetical protein
2133468	7	T	Ins	G	75	59	134	90.54	134		Rv1883c	-	hypothetical protein
2133468	8	T	Ins	C	75	58	133	89.86	133		Rv1883c	-	hypothetical protein
2133468	9	T	Ins	C	75	58	133	89.86	133		Rv1883c	-	hypothetical protein
2133468	10	T	Ins	G	75	58	133	89.86	133		Rv1883c	-	hypothetical protein
2133468	11	T	Ins	T	75	57	132	89.19	132		Rv1883c	-	hypothetical protein
2133468	12	T	Ins	C	75	56	131	88.51	131		Rv1883c	-	hypothetical protein
2135870	0	T	SNP	C	68	93	160	100	161
2137521	1	A	Ins	C	57	62	119	83.8	119
2137521	2	A	Ins	T	56	62	118	83.1	119
2137521	3	A	Ins	C	56	61	117	82.39	117
2137521	4	A	Ins	C	56	61	117	82.39	117
2137521	5	A	Ins	G	56	61	117	82.39	117
2137521	6	A	Ins	A	56	61	117	82.39	117
2137521	7	A	Ins	T	56	60	116	81.69	117
2137521	8	A	Ins	C	56	61	117	82.39	117
2137521	9	A	Ins	A	56	61	117	82.39	117
2137521	10	A	Ins	C	56	61	117	82.39	117
2138453	0	C	SNP	T	93	92	181	100	185
2142250	0	C	SNP	T	93	93	182	100	186
2143328	0	G	Del	GAP	79	87	162	99.4	167		Rv1895	-	zinc-binding alcohol dehydrogenase
2147022	0	A	SNP	C	92	87	176	100	179	Ile204Met (att/atG)	Rv1900c	lipJ	lignin peroxidase LipJ
2149703	0	G	SNP	C	80	87	164	100	167	Ser191Cys (tcc/tGc)	Rv1902c	nanT	sialic acid-transport integral membrane protein NanT
2151780	0	G	SNP	T	120	95	214	100	215	Gln206Lys (caa/Aaa)	Rv1905c	aao	D-amino acid oxidase
2153184	0	T	SNP	G	86	98	180	100	184
2154380	0	G	SNP	A	61	62	121	100	123	Gln578_ (caa/Taa)	Rv1908c	katG	catalase-peroxidase			isoniazid (INH)
2154724	0	C	SNP	A	90	88	174	100	178	Arg463Leu (cgg/cTg)	Rv1908c	katG	catalase-peroxidase		phylo (not Euro-American, M. africanum, M. bovis, M . canettii, M. caprae, M. Microti, M. pinipedii, Beijing, Delhi/CAS, EAI, 4)	isoniazid (INH)
2158109	0	T	SNP	C	86	94	179	100	180	Asp328Gly (gac/gGc)	Rv1912c	fadB5	oxidoreductase FadB
2158905	0	C	SNP	A	79	74	153	100	153	Gly63_ (gga/Tga)	Rv1912c	fadB5	oxidoreductase FadB
2160998	0	G	SNP	A	100	104	200	100	204	Gly179Asp (ggc/gAc)	Rv1915	aceAa	isocitrate lyase AceAa
2161343	1	G	Ins	T	96	85	181	90.05	182		Rv1915	aceAa	isocitrate lyase AceAa
2163790	0	A	SNP	C	51	49	98	100	100	Pro1174Pro (cct/ccG)	Rv1917c	PPE34	PPE family protein PPE34
2165286	0	A	SNP	C	81	114	192	100	195	Ser676Ala (tca/Gca)	Rv1917c	PPE34	PPE family protein PPE34
2165866	0	G	SNP	C	19	27	46	97.87	47	Pro482Pro (ccc/ccG)	Rv1917c	PPE34	PPE family protein PPE34
2165869	0	G	SNP	C	16	25	41	97.62	42	Gly481Gly (ggc/ggG)	Rv1917c	PPE34	PPE family protein PPE34
2165872	0	A	SNP	C	15	23	38	97.44	39	Val480Val (gtt/gtG)	Rv1917c	PPE34	PPE family protein PPE34
2165875	0	G	SNP	C	15	25	39	97.56	41	Leu479Leu (ctc/ctG)	Rv1917c	PPE34	PPE family protein PPE34
2165877	0	G	SNP	A	15	24	39	97.5	40	Leu479Phe (ctc/Ttc)	Rv1917c	PPE34	PPE family protein PPE34
2165878	0	T	SNP	C	15	25	40	97.56	41	Ala478Ala (gca/gcG)	Rv1917c	PPE34	PPE family protein PPE34
2165884	0	G	SNP	C	15	24	39	97.5	40	Thr476Thr (acc/acG)	Rv1917c	PPE34	PPE family protein PPE34
2165886	0	T	SNP	A	15	25	40	97.56	41	Thr476Ser (acc/Tcc)	Rv1917c	PPE34	PPE family protein PPE34
2165890	0	G	SNP	A	15	22	37	92.5	40	Asn474Asn (aac/aaT)	Rv1917c	PPE34	PPE family protein PPE34
2165891	0	T	SNP	C	15	24	37	95.12	41	Asn474Ser (aac/aGc)	Rv1917c	PPE34	PPE family protein PPE34
2165893	0	G	SNP	C	14	23	37	97.37	38	Ile473Met (atc/atG)	Rv1917c	PPE34	PPE family protein PPE34
2165895	0	T	SNP	C	14	25	39	95.12	41	Ile473Val (atc/Gtc)	Rv1917c	PPE34	PPE family protein PPE34
2165896	0	G	SNP	A	15	24	39	95.12	41	Gly472Gly (ggc/ggT)	Rv1917c	PPE34	PPE family protein PPE34
2165901	0	G	SNP	A	19	27	43	93.88	49	Leu471Leu (ctg/Ttg)	Rv1917c	PPE34	PPE family protein PPE34
2165902	0	C	SNP	A	24	32	55	93.33	60	Gly470Gly (ggg/ggT)	Rv1917c	PPE34	PPE family protein PPE34
2167310	0	A	SNP	G	109	112	218	99.55	222	Met1Thr (atg/aCg)	Rv1917c	PPE34	PPE family protein PPE34
2167926	0	A	SNP	G	102	104	204	99.52	207	Leu896Ser (ttg/tCg)	Rv1918c	PPE35	PPE family protein PPE35
2172526	0	A	SNP	C	78	130	201	100	208	_424Gly (tga/Gga)	Rv1921c	lppF	lipoprotein LppF
2173860	0	A	SNP	C	107	101	206	100	208
2180911	0	G	SNP	T	64	71	134	99.26	136	Pro103Thr (ccg/Acg)	Rv1928c	-	short-chain type dehydrogenase/reductase
2186127	0	G	SNP	A	129	114	242	99.59	244	Ala21Val (gcc/gTc)	Rv1934c	fadE17	acyl-CoA dehydrogenase FadE17
2186236	0	C	SNP	T	91	146	233	100	237	Pro308Pro (ccg/ccA)	Rv1935c	echA13	enoyl-CoA hydratase EchA13
2187587	0	G	SNP	C	97	96	191	99.48	194	Gln68His (cag/caC)	Rv1936	-	monooxygenase
2199052	0	C	SNP	G	85	91	174	100	176	Gly5Arg (ggt/Cgt)	Rv1948c	-	hypothetical protein
2207229	0	G	Del	GAP	83	66	146	96.13	155
2207230	0	C	Del	GAP	83	66	146	100	149
2207231	0	G	Del	GAP	83	66	146	100	149
2207232	0	C	Del	GAP	83	66	146	100	149
2207233	0	G	Del	GAP	83	66	146	100	149
2207234	0	A	Del	GAP	83	66	146	100	149
2207235	0	G	Del	GAP	83	66	146	100	149
2207236	0	T	Del	GAP	83	66	146	100	149
2207237	0	G	Del	GAP	83	66	146	100	149
2207238	0	G	Del	GAP	83	66	146	100	149
2207591	1	T	Ins	C	99	78	177	96.72	177
2209465	0	G	SNP	A	94	99	188	100	193	Ala47Thr (gcg/Acg)	Rv1966	mce3A	Mce family protein Mce3A
2211826	0	A	SNP	G	87	102	188	100	189	Lys67Lys (aaa/aaG)	Rv1968	mce3C	Mce family protein Mce3C
2216227	0	T	SNP	C	107	94	200	97.57	206	Leu324Pro (ctc/cCc)	Rv1971	mce3F	Mce family protein Mce3F
2216345	0	C	SNP	A	101	88	184	100	189	Pro363Pro (ccc/ccA)	Rv1971	mce3F	Mce family protein Mce3F
2216443	0	C	SNP	A	88	89	173	100	177	Ala396Glu (gcg/gAg)	Rv1971	mce3F	Mce family protein Mce3F
2220512	0	T	SNP	G	115	105	220	99.1	222	Ser253Ser (tct/tcG)	Rv1977	-	hypothetical protein
2220941	0	G	Del	GAP	76	61	136	82.53	166		Rv1978	-	hypothetical protein
2220942	0	C	Del	GAP	76	61	136	84.05	163		Rv1978	-	hypothetical protein
2220943	0	C	Del	GAP	76	61	136	84.57	162		Rv1978	-	hypothetical protein
2220944	0	A	Del	GAP	76	61	136	86.16	159		Rv1978	-	hypothetical protein
2220945	0	C	Del	GAP	76	61	136	87.82	156		Rv1978	-	hypothetical protein
2220946	0	G	Del	GAP	76	61	136	89.54	153		Rv1978	-	hypothetical protein
2220947	0	A	Del	GAP	76	61	136	100	137		Rv1978	-	hypothetical protein
2220948	0	T	Del	GAP	76	61	136	100	137		Rv1978	-	hypothetical protein
2221584	0	G	SNP	C	96	102	197	100	198	Ser226Thr (agt/aCt)	Rv1978	-	hypothetical protein
2223293	0	T	SNP	C	106	110	215	100	216
2228967	0	A	SNP	G	116	129	239	99.59	246
2229801	0	C	SNP	G	92	103	190	99.49	196	Pro34Pro (ccg/ccC)	Rv1985c	-	HTH-type transcriptional regulator
2235170	0	A	Del	GAP	12	19	30	96.88	32		Rv1992c	ctpG	cation transporter ATPase G
2235171	0	C	Del	GAP	12	19	30	96.88	32		Rv1992c	ctpG	cation transporter ATPase G
2235172	0	A	Del	GAP	12	19	30	96.88	32		Rv1992c	ctpG	cation transporter ATPase G
2235173	0	A	Del	GAP	12	19	30	96.88	32		Rv1992c	ctpG	cation transporter ATPase G
2235174	0	T	Del	GAP	12	19	30	96.88	32		Rv1992c	ctpG	cation transporter ATPase G
2235175	0	C	Del	GAP	12	19	30	96.88	32		Rv1992c	ctpG	cation transporter ATPase G
2235176	0	C	Del	GAP	12	19	30	96.88	32		Rv1992c	ctpG	cation transporter ATPase G
2235177	0	G	Del	GAP	12	19	30	96.88	32		Rv1992c	ctpG	cation transporter ATPase G
2235178	0	A	Del	GAP	12	19	30	96.88	32		Rv1992c	ctpG	cation transporter ATPase G
2235179	0	C	Del	GAP	12	19	30	96.88	32		Rv1992c	ctpG	cation transporter ATPase G
2235180	0	G	Del	GAP	12	19	30	96.88	32		Rv1992c	ctpG	cation transporter ATPase G
2235181	0	T	Del	GAP	12	19	30	96.88	32		Rv1992c	ctpG	cation transporter ATPase G
2235182	0	T	Del	GAP	12	19	30	96.88	32		Rv1992c	ctpG	cation transporter ATPase G
2235183	0	T	Del	GAP	12	19	30	96.88	32		Rv1992c	ctpG	cation transporter ATPase G
2235184	0	T	Del	GAP	12	19	30	96.88	32		Rv1992c	ctpG	cation transporter ATPase G
2235185	0	G	Del	GAP	12	19	30	96.88	32		Rv1992c	ctpG	cation transporter ATPase G
2235186	0	C	Del	GAP	12	19	30	96.88	32		Rv1992c	ctpG	cation transporter ATPase G
2235187	0	A	Del	GAP	12	19	30	96.88	32		Rv1992c	ctpG	cation transporter ATPase G
2235188	0	C	Del	GAP	12	19	30	96.88	32		Rv1992c	ctpG	cation transporter ATPase G
2235189	0	C	Del	GAP	12	19	30	96.88	32		Rv1992c	ctpG	cation transporter ATPase G
2235190	0	A	Del	GAP	12	19	30	96.88	32		Rv1992c	ctpG	cation transporter ATPase G
2235191	0	T	Del	GAP	12	19	30	96.88	32		Rv1992c	ctpG	cation transporter ATPase G
2235192	0	G	Del	GAP	12	19	30	96.88	32		Rv1992c	ctpG	cation transporter ATPase G
2235193	0	A	Del	GAP	12	19	30	96.88	32		Rv1992c	ctpG	cation transporter ATPase G
2235194	0	T	Del	GAP	12	19	30	96.88	32		Rv1992c	ctpG	cation transporter ATPase G
2235195	0	C	Del	GAP	12	19	30	96.88	32		Rv1992c	ctpG	cation transporter ATPase G
2235196	0	T	Del	GAP	12	19	30	96.88	32		Rv1992c	ctpG	cation transporter ATPase G
2235197	0	G	Del	GAP	12	19	30	96.88	32		Rv1992c	ctpG	cation transporter ATPase G
2235198	0	C	Del	GAP	12	19	30	96.88	32		Rv1992c	ctpG	cation transporter ATPase G
2235199	0	C	Del	GAP	12	19	30	96.88	32		Rv1992c	ctpG	cation transporter ATPase G
2235200	0	G	Del	GAP	12	19	30	96.88	32		Rv1992c	ctpG	cation transporter ATPase G
2235201	0	C	Del	GAP	12	19	30	96.88	32		Rv1992c	ctpG	cation transporter ATPase G
2235202	0	G	Del	GAP	12	19	30	96.88	32		Rv1992c	ctpG	cation transporter ATPase G
2235203	0	A	Del	GAP	12	19	30	96.88	32		Rv1992c	ctpG	cation transporter ATPase G
2235204	0	G	Del	GAP	12	19	30	96.88	32		Rv1992c	ctpG	cation transporter ATPase G
2235205	0	C	Del	GAP	12	19	30	96.88	32		Rv1992c	ctpG	cation transporter ATPase G
2235206	0	G	Del	GAP	12	19	30	96.88	32		Rv1992c	ctpG	cation transporter ATPase G
2235207	0	C	Del	GAP	12	19	30	96.88	32		Rv1992c	ctpG	cation transporter ATPase G
2235208	0	C	Del	GAP	12	19	30	96.88	32		Rv1992c	ctpG	cation transporter ATPase G
2235209	0	G	Del	GAP	12	19	30	96.88	32		Rv1992c	ctpG	cation transporter ATPase G
2235210	0	G	Del	GAP	12	19	30	96.88	32		Rv1992c	ctpG	cation transporter ATPase G
2235211	0	G	Del	GAP	12	19	30	96.88	32		Rv1992c	ctpG	cation transporter ATPase G
2235212	0	C	Del	GAP	12	19	30	96.88	32		Rv1992c	ctpG	cation transporter ATPase G
2235213	0	A	Del	GAP	12	19	30	96.88	32		Rv1992c	ctpG	cation transporter ATPase G
2235214	0	T	Del	GAP	12	19	30	96.88	32		Rv1992c	ctpG	cation transporter ATPase G
2235215	0	G	Del	GAP	12	19	30	96.88	32		Rv1992c	ctpG	cation transporter ATPase G
2235216	0	G	Del	GAP	12	19	30	96.88	32		Rv1992c	ctpG	cation transporter ATPase G
2235217	0	T	Del	GAP	12	19	30	96.88	32		Rv1992c	ctpG	cation transporter ATPase G
2235218	0	C	Del	GAP	12	19	30	96.88	32		Rv1992c	ctpG	cation transporter ATPase G
2235219	0	T	Del	GAP	12	19	30	96.88	32		Rv1992c	ctpG	cation transporter ATPase G
2235220	0	A	Del	GAP	12	19	30	96.88	32		Rv1992c	ctpG	cation transporter ATPase G
2235221	0	G	Del	GAP	12	19	30	96.88	32		Rv1992c	ctpG	cation transporter ATPase G
2235222	0	G	Del	GAP	12	19	30	96.88	32		Rv1992c	ctpG	cation transporter ATPase G
2235223	0	G	Del	GAP	12	19	30	96.88	32		Rv1992c	ctpG	cation transporter ATPase G
2235224	0	C	Del	GAP	12	19	30	96.88	32		Rv1992c	ctpG	cation transporter ATPase G
2235225	0	T	Del	GAP	12	19	30	96.88	32		Rv1992c	ctpG	cation transporter ATPase G
2235226	0	T	Del	GAP	12	19	30	96.88	32		Rv1992c	ctpG	cation transporter ATPase G
2235227	0	G	Del	GAP	12	19	30	96.88	32		Rv1992c	ctpG	cation transporter ATPase G
2235228	0	G	Del	GAP	12	19	30	96.88	32		Rv1992c	ctpG	cation transporter ATPase G
2235229	0	G	Del	GAP	12	19	30	96.88	32		Rv1992c	ctpG	cation transporter ATPase G
2235230	0	G	Del	GAP	12	19	30	96.88	32		Rv1992c	ctpG	cation transporter ATPase G
2235231	0	C	Del	GAP	12	19	30	96.88	32		Rv1992c	ctpG	cation transporter ATPase G
2235232	0	A	Del	GAP	12	19	30	96.88	32		Rv1992c	ctpG	cation transporter ATPase G
2244421	0	G	SNP	T	95	97	189	100	192	Leu240Met (ctg/Atg)	Rv1999c	-	transporter
2245916	0	T	SNP	G	98	95	192	99.48	194	Ala236Ala (gct/gcG)	Rv2000	-	hypothetical protein
2247677	0	A	SNP	C	82	106	184	100	188	Ile6Ile (ata/atC)	Rv2002	fabG3	20-beta-hydroxysteroid dehydrogenase
2251104	0	G	SNP	A	87	90	176	98.88	179	Val260Val (gtc/gtT)	Rv2005c	-	universal stress protein
2251999	0	A	SNP	G	97	66	163	100	163
2254481	0	G	SNP	A	127	111	233	100	238	Arg827Gln (cgg/cAg)	Rv2006	otsB1	trehalose-6-phosphate phosphatase OtsB
2260100	0	C	SNP	T	98	88	178	100	186
2260525	0	C	SNP	T	128	124	247	100	252
2262620	0	T	SNP	A	27	55	81	98.8	83	Glu151Asp (gaa/gaT)	Rv2015c	-	hypothetical protein
2262679	0	G	SNP	A	35	43	78	98.73	79	Leu132Leu (ctg/Ttg)	Rv2015c	-	hypothetical protein
2262698	0	G	SNP	C	34	44	78	98.73	79	Gly125Gly (ggc/ggG)	Rv2015c	-	hypothetical protein
2262857	0	T	SNP	C	48	42	88	100	90	Ser72Ser (tca/tcG)	Rv2015c	-	hypothetical protein
2264782	0	C	SNP	A	89	80	163	98.83	171	Ala262Glu (gcg/gAg)	Rv2017	-	transcriptional regulator
2265059	0	T	SNP	G	85	92	176	100	177
2265163	0	C	SNP	T	76	92	165	100	168
2269780	0	T	SNP	C	112	108	220	100	220	Asp154Gly (gac/gGc)	Rv2024c	-	hypothetical protein
2270102	0	A	SNP	G	97	109	205	100	206	Trp47Arg (tgg/Cgg)	Rv2024c	-	hypothetical protein
2275764	0	G	SNP	A	74	93	162	99.4	168	Leu221Phe (ctc/Ttc)	Rv2029c	pfkB	6-phosphofructokinase PfkB
2282787	0	C	SNP	T	108	102	209	100	210	Cys312Tyr (tgt/tAt)	Rv2037c	-	transmembrane protein
2284456	0	T	SNP	G	103	89	187	100	192	Glu114Ala (gag/gCg)	Rv2038c	-	sugar ABC transporter ATP-binding protein
2285251	0	C	SNP	A	87	86	172	100	173	Val131Phe (gtc/Ttc)	Rv2039c	-	sugar ABC transporter permease
2285558	0	G	SNP	A	100	103	202	100	203	Cys28Cys (tgc/tgT)	Rv2039c	-	sugar ABC transporter permease
2287121	0	A	SNP	G	75	96	169	100	171	Asp242Asp (gat/gaC)	Rv2041c	-	sugar ABC transporter substrate-binding lipoprotein
2289047	0	G	SNP	A	79	73	151	100	152	Ser65Ser (tcc/tcT)	Rv2043c	pncA	pyrazinamidase/nicotinamidase PncA		phylo (Delhi/CAS)	pyrazinamide (PZA)
2289366	0	G	Del	GAP	77	100	175	99.44	178		Rv2044c	-	hypothetical protein
2296042	0	G	SNP	C	82	119	196	97.1	207	Pro3649Ala (ccg/Gcg)	Rv2048c	pks12	polyketide synthase
2296181	0	A	SNP	G	59	79	135	77.97	177	Gly3602Gly (ggt/ggC)	Rv2048c	pks12	polyketide synthase
2296631	0	G	SNP	T	75	72	146	99.32	148	Val3452Val (gtc/gtA)	Rv2048c	pks12	polyketide synthase
2296876	0	C	SNP	G	109	103	209	99.53	213	Gly3371Arg (ggt/Cgt)	Rv2048c	pks12	polyketide synthase
2297643	0	G	SNP	A	87	121	206	100	208	Ala3115Val (gcg/gTg)	Rv2048c	pks12	polyketide synthase
2300546	0	A	SNP	T	99	71	166	100	170	His2147Gln (cat/caA)	Rv2048c	pks12	polyketide synthase
2300552	0	T	SNP	G	92	68	158	100	160	Pro2145Pro (cca/ccC)	Rv2048c	pks12	polyketide synthase
2300555	0	A	SNP	G	92	71	163	100	163	Asp2144Asp (gat/gaC)	Rv2048c	pks12	polyketide synthase
2301782	0	T	SNP	C	37	18	54	100	55	Val1735Val (gta/gtG)	Rv2048c	pks12	polyketide synthase
2306472	0	T	SNP	C	85	79	161	100	164	Tyr172Cys (tac/tGc)	Rv2048c	pks12	polyketide synthase
2307587	0	G	Del	GAP	59	77	136	93.15	146
2307588	0	T	Del	GAP	59	77	136	93.15	146
2307589	0	C	Del	GAP	59	77	136	94.44	144
2307590	0	G	Del	GAP	59	77	136	100	136
2309203	0	G	SNP	A	63	77	140	100	140	Ala518Val (gca/gTa)	Rv2051c	ppm1	polyprenol-monophosphomannose synthase
2311099	0	C	SNP	G	149	121	268	99.63	271	Pro473Pro (ccg/ccC)	Rv2052c	-	hypothetical protein
2311418	0	G	SNP	A	92	127	208	100	219	Ala367Val (gct/gTt)	Rv2052c	-	hypothetical protein
2325320	0	T	SNP	C	82	62	142	100	144	Asp184Gly (gat/gGt)	Rv2067c	-	hypothetical protein
2328543	0	T	SNP	C	158	116	272	100	274	Ile145Met (ata/atG)	Rv2071c	cobM	precorrin-4 C(11)-methyltransferase
2329361	0	C	SNP	G	106	77	181	100	183	Trp262Cys (tgg/tgC)	Rv2072c	cobL	precorrin-6Y C(5,15)-methyltransferase
2329533	0	A	SNP	G	100	116	212	100	216	Leu205Pro (ctc/cCc)	Rv2072c	cobL	precorrin-6Y C(5,15)-methyltransferase
2331620	0	A	SNP	C	92	104	195	99.49	197	Gly420Gly (ggt/ggG)	Rv2075c	-	hypothetical protein
2331789	0	G	SNP	T	105	106	203	99.53	212	Pro364Gln (ccg/cAg)	Rv2075c	-	hypothetical protein
2333215	0	C	SNP	T	85	62	141	100	147	Cys25Tyr (tgc/tAc)	Rv2076c	-	hypothetical protein
2334007	0	A	SNP	G	92	74	161	100	166	Ala96Ala (gct/gcC)	Rv2077c	-	transmembrane protein
2335075	0	A	SNP	G	109	78	184	100	187	Glu6Gly (gaa/gGa)	Rv2078	-	hypothetical protein
2335080	0	T	SNP	C	104	78	180	99.45	183	Leu8Leu (ttg/Ctg)	Rv2078	-	hypothetical protein
2335494	0	A	SNP	G	125	104	224	100	229	Tyr47Cys (tac/tGc)	Rv2079	-	hypothetical protein
2337149	0	T	SNP	C	91	105	195	98.99	198	Ser599Pro (tcc/Ccc)	Rv2079	-	hypothetical protein
2338195	0	C	Del	GAP	117	120	227	87.78	270		Rv2081c	-	transmembrane protein
2338990	0	G	SNP	C	160	156	311	99.68	317	Ala94Ala (gcg/gcC)	Rv2082	-	hypothetical protein
2338994	0	G	SNP	A	160	160	314	100	320	Ala96Thr (gcg/Acg)	Rv2082	-	hypothetical protein
2340621	0	C	SNP	G	170	200	356	100	370	Pro638Arg (ccc/cGc)	Rv2082	-	hypothetical protein
2341636	0	C	SNP	G	89	126	212	100	215	Leu256Val (ctg/Gtg)	Rv2083	-	hypothetical protein
2342649	1	A	Ins	G	67	76	143	82.66	143		Rv2084	-	hypothetical protein
2342649	2	A	Ins	G	67	76	143	82.66	143		Rv2084	-	hypothetical protein
2342649	3	A	Ins	C	67	75	142	82.08	142		Rv2084	-	hypothetical protein
2342649	4	A	Ins	G	67	75	142	82.08	142		Rv2084	-	hypothetical protein
2342649	5	A	Ins	T	67	74	141	81.5	141		Rv2084	-	hypothetical protein
2342649	6	A	Ins	A	67	74	141	81.5	141		Rv2084	-	hypothetical protein
2342649	7	A	Ins	C	67	74	141	81.5	141		Rv2084	-	hypothetical protein
2342649	8	A	Ins	A	67	74	141	81.5	141		Rv2084	-	hypothetical protein
2342649	9	A	Ins	C	67	74	141	81.5	141		Rv2084	-	hypothetical protein
2342649	10	A	Ins	A	67	74	141	81.5	141		Rv2084	-	hypothetical protein
2342649	11	A	Ins	C	67	74	141	81.5	141		Rv2084	-	hypothetical protein
2344246	0	G	SNP	C	97	70	164	100	167
2345037	0	C	SNP	A	104	94	194	100	198	Leu209Leu (ctc/ctA)	Rv2088	pknJ	transmembrane serine/threonine-protein kinase PknJ
2345085	0	A	SNP	C	97	96	190	99.48	194	Ala225Ala (gca/gcC)	Rv2088	pknJ	transmembrane serine/threonine-protein kinase PknJ
2346929	0	C	SNP	T	86	108	192	100	194	Leu132Leu (ctg/ctA)	Rv2089c	pepE	dipeptidase PepE
2348446	0	C	SNP	G	95	109	201	100	204	Phe358Leu (ttc/ttG)	Rv2090	-	5'-3' exonuclease
2348708	0	G	SNP	A	70	70	138	100	140	Val195Val (gtc/gtT)	Rv2091c	-	membrane protein
2353385	0	G	SNP	C	97	99	191	100	196	Gln311Glu (cag/Gag)	Rv2095c	pafC	proteasome accessory factor C
2357269	0	G	Del	GAP	105	95	205	82.64	242
2357270	0	C	Del	GAP	105	95	205	81.97	244
2357271	0	C	Del	GAP	105	95	205	81.3	246
2357536	0	C	SNP	T	108	137	232	99.19	247
2358029	1	T	Ins	G	118	119	237	97.53	237
2361140	0	C	SNP	T	127	128	250	98.84	258	Gln301_ (cag/Tag)	Rv2101	helZ	helicase HelZ
2361604	0	C	SNP	G	135	132	260	99.63	268	Val455Val (gtc/gtG)	Rv2101	helZ	helicase HelZ
2361634	0	G	SNP	A	117	141	250	99.61	259	Gly465Gly (ggg/ggA)	Rv2101	helZ	helicase HelZ
2362041	0	C	SNP	A	101	103	204	100	204	Pro601Gln (ccg/cAg)	Rv2101	helZ	helicase HelZ
2367061	0	A	Del	GAP	100	81	180	97.84	185
2368339	0	G	Del	GAP	86	82	170	94.38	178		Rv2108	PPE36	PPE family protein PPE36
2368565	0	A	Del	GAP	93	100	192	98.47	196
2369186	0	G	SNP	C	102	125	223	99.56	228	Arg182Gly (cgt/Ggt)	Rv2109c	prcA	proteasome subunit alpha
2369326	0	C	SNP	G	114	115	225	100	229	Arg135Pro (cgc/cCc)	Rv2109c	prcA	proteasome subunit alpha
2373806	0	G	SNP	A	78	83	160	100	161	Gly393Ser (ggt/Agt)	Rv2113	-	integral membrane protein
2378954	0	G	Del	GAP	88	84	168	98.85	174		Rv2119	-	hypothetical protein
2378955	0	G	Del	GAP	88	84	168	98.85	174		Rv2119	-	hypothetical protein
2378956	0	T	Del	GAP	88	84	168	98.85	174		Rv2119	-	hypothetical protein
2381026	0	T	SNP	C	79	75	152	100	154
2381100	0	G	SNP	A	87	64	148	100	151	Pro10Pro (ccg/ccA)	Rv2123	PPE37	PPE family protein PPE37
2382287	0	C	Del	GAP	97	63	158	95.24	168		Rv2123	PPE37	PPE family protein PPE37
2382289	0	G	SNP	T	99	68	164	99.4	168	Asp407Tyr (gac/Tac)	Rv2123	PPE37	PPE family protein PPE37
2386389	0	G	SNP	A	94	74	162	100	168	Gly33Ser (ggc/Agc)	Rv2125	-	hypothetical protein
2387733	0	T	SNP	C	154	82	235	100	236	Glu80Glu (gaa/gaG)	Rv2126c	PE_PGRS37	PE-PGRS family protein PE_PGRS37
2388641	0	G	SNP	A	89	90	174	100	179	Gly9Asp (ggc/gAc)	Rv2127	ansP1	L-asparagine permease
2402765	0	G	SNP	A	65	57	120	100	122
2413246	0	C	SNP	A	161	130	288	100	291	Val36Leu (gtg/Ttg)	Rv2153c	murG	UDP-N-acetylglucosamine--N-acetylmuramyl- (pentapeptide) pyrophosphoryl-undecaprenol-N-acetylglucosamine transferase
2415656	0	G	SNP	C	128	147	274	100	275	Arg247Gly (cgg/Ggg)	Rv2155c	murD	UDP-N-acetylmuramoylalanine--D-glutamate ligase
2421816	0	A	SNP	G	124	126	249	100	250
2421975	1	G	Ins	G	112	107	219	94.4	219
2421975	2	G	Ins	G	112	106	218	93.97	218
2421975	3	G	Ins	A	110	106	216	93.1	218
2421975	4	G	Ins	A	112	106	218	93.97	218
2423819	0	C	SNP	G	81	61	132	99.3	143	Gly340Gly (ggg/ggC)	Rv2162c	PE_PGRS38	PE-PGRS family protein PE_PGRS38
2423822	0	A	SNP	G	90	62	140	98.06	155	Gly339Gly (ggt/ggC)	Rv2162c	PE_PGRS38	PE-PGRS family protein PE_PGRS38
2424114	0	C	SNP	A	14	91	101	98.13	107	Arg242Leu (cgc/cTc)	Rv2162c	PE_PGRS38	PE-PGRS family protein PE_PGRS38
2424151	0	C	SNP	A	5	58	61	100	63	Ala230Ser (gca/Tca)	Rv2162c	PE_PGRS38	PE-PGRS family protein PE_PGRS38
2424925	0	A	SNP	G	85	102	186	100	187
2425471	0	T	SNP	C	96	90	184	100	186	Arg539Arg (cga/cgG)	Rv2163c	pbpB	penicillin-binding membrane protein PbpB
2434749	0	C	SNP	T	105	68	171	100	173
2440926	0	G	SNP	T	80	73	149	100	153	Asp265Glu (gac/gaA)	Rv2178c	aroG	phospho-2-dehydro-3-deoxyheptonate aldolase AroG
2440935	0	G	SNP	C	79	72	150	99.34	152	Ser262Ser (tcc/tcG)	Rv2178c	aroG	phospho-2-dehydro-3-deoxyheptonate aldolase AroG
2447626	0	G	SNP	T	95	70	164	99.4	166	Ile123Ile (atc/atA)	Rv2186c	-	hypothetical protein
2448458	0	C	SNP	T	86	78	164	100	164	Thr100Ile (acc/aTc)	Rv2187	fadD15	long-chain-fatty-acid--CoA ligase FadD15
2449826	0	C	SNP	G	77	76	151	100	153	Ser556Trp (tcg/tGg)	Rv2187	fadD15	long-chain-fatty-acid--CoA ligase FadD15
2452452	0	G	SNP	A	116	116	232	99.57	233	Thr274Met (acg/aTg)	Rv2190c	-	endopeptidase
2462871	0	G	SNP	A	95	77	167	100	172	Ala59Ala (gcc/gcT)	Rv2198c	mmpS3	membrane protein MmpS3
2470591	0	A	SNP	C	80	77	154	99.37	158
2472029	0	T	SNP	G	135	127	260	99.62	263	Trp207Gly (tgg/Ggg)	Rv2207	cobT	nicotinate-nucleotide-dimethylbenzimidazolphosphoribosyltransferase
2477174	0	T	SNP	C	70	76	145	99.32	147	Gln3Arg (cag/cGg)	Rv2211c	gcvT	aminomethyltransferase
2477984	0	G	SNP	A	99	98	195	100	197	Ser265Ser (tcg/tcA)	Rv2212	-	adenylyl cyclase
2478619	0	G	SNP	A	92	124	212	100	216	Leu94Leu (ctg/ctA)	Rv2213	pepB	cytosol aminopeptidase
2480809	0	G	SNP	C	106	87	191	100	193	Ala298Gly (gcc/gGc)	Rv2214c	ephD	oxidoreductase EphD
2488343	0	G	SNP	A	71	72	140	100	143	Gln243Gln (cag/caA)	Rv2220	glnA1	glutamine synthetase
2494430	0	C	SNP	G	86	85	168	100	171	Gly324Arg (ggc/Cgc)	Rv2223c	-	carboxylesterase B
2499726	0	G	SNP	A	94	70	160	99.39	165	Asp299Asn (gat/Aat)	Rv2226	-	hypothetical protein
2504177	0	C	SNP	T	98	102	198	99.01	202	Glu144Glu (gag/gaA)	Rv2230c	-	GTP cyclohydrolase
2509140	0	G	SNP	C	116	128	240	100	244	Ser79Cys (tcc/tGc)	Rv2236c	cobD	cobalamin biosynthesis transmembrane protein CobD
2509722	0	A	SNP	G	87	98	184	100	185	Pro78Pro (cca/ccG)	Rv2237	-	hypothetical protein
2516271	0	T	SNP	C	84	138	218	99.11	224	Met323Thr (atg/aCg)	Rv2242	-	hypothetical protein
2516567	0	G	SNP	C	78	90	168	100	168
2521342	0	T	SNP	C	102	94	193	100	196	Asp200Asp (gat/gaC)	Rv2247	accD6	acetyl-/propionyl-CoA carboxylase subunit beta
2523205	1	G	Ins	C	78	80	158	92.4	158
2523205	2	G	Ins	G	77	80	157	91.81	158
2523205	3	G	Ins	C	77	80	157	91.81	158
2525723	0	G	Del	GAP	88	95	181	96.32	190		Rv2251	-	flavoprotein
2526974	0	T	SNP	C	82	82	164	99.39	165	Pro470Pro (cct/ccC)	Rv2251	-	flavoprotein
2529680	0	A	SNP	G	69	99	163	100	168	Thr65Thr (act/acC)	Rv2256c	-	hypothetical protein
2531742	0	A	SNP	G	91	91	173	100	182	Ala52Ala (gct/gcC)	Rv2258c	-	transcriptional regulator
2533377	0	T	SNP	C	89	74	160	100	163	Asp16Asp (gat/gaC)	Rv2260	-	hypothetical protein
2534563	0	G	Del	GAP	87	100	184	96.39	194
2534564	0	A	Del	GAP	87	100	184	100	187
2536312	0	C	SNP	T	87	96	183	100	183	Arg224Arg (cgc/cgT)	Rv2263	-	oxidoreductase
2536625	1	C	Ins	G	91	57	148	84.57	148		Rv2264c	-	hypothetical protein
2536625	2	C	Ins	G	91	57	148	84.57	148		Rv2264c	-	hypothetical protein
2536625	3	C	Ins	G	91	57	148	84.57	148		Rv2264c	-	hypothetical protein
2536625	4	C	Ins	G	87	54	141	80.57	141		Rv2264c	-	hypothetical protein
2540554	0	T	SNP	C	106	89	195	98.48	198	Ser151Pro (tcg/Ccg)	Rv2266	cyp124	cytochrome P450 Cyp124
2541477	0	C	SNP	G	103	85	184	100	188
2542543	0	G	SNP	A	81	83	161	100	164	Arg90Cys (cgt/Tgt)	Rv2267c	-	hypothetical protein
2562644	0	G	SNP	T	95	83	178	100	178	Ala16Ser (gcg/Tcg)	Rv2290	lppO	lipoprotein LppO
2564368	1	G	Ins	C	71	79	150	98.04	150		Rv2293c	-	hypothetical protein
2566766	1	C	Ins	G	79	53	132	92.31	132
2566768	0	A	SNP	C	79	56	133	97.83	138
2573756	0	C	SNP	A	76	82	158	100	158
2578626	0	A	SNP	G	93	93	183	100	186	Met24Thr (atg/aCg)	Rv2307c	-	hypothetical protein
2586127	0	A	SNP	G	100	93	190	100	193	Gly388Gly (ggt/ggC)	Rv2314c	-	hypothetical protein
2586179	0	A	SNP	G	94	87	179	98.91	183	Ile371Thr (atc/aCc)	Rv2314c	-	hypothetical protein
2589216	0	G	SNP	C	94	101	190	100	195	Val127Leu (gtg/Ctg)	Rv2316	uspA	sugar ABC transporter permease UspA
2591172	0	G	SNP	A	96	86	179	99.45	183	Ala219Thr (gcc/Acc)	Rv2318	uspC	sugar ABC transporter substrate-binding lipoprotein UspC
2598400	0	A	SNP	G	99	102	199	100	201	Asn516Asn (aat/aaC)	Rv2326c	-	ABC transporter ATP-binding protein
2600260	0	A	SNP	G	133	107	232	100	240	Arg91Arg (cga/cgG)	Rv2327	-	hypothetical protein
2601576	0	T	SNP	G	82	104	186	100	186	Ser282Arg (agt/agG)	Rv2328	PE23	PE family protein PE23
2603171	0	C	SNP	T	81	105	182	99.47	187	Thr97Thr (acg/acA)	Rv2329c	narK1	nitrate/nitrite transporter
2604160	0	T	Del	GAP	57	67	125	75.15	165		Rv2330c	lppP	lipoprotein LppP
2604162	0	C	Del	GAP	57	67	125	76.07	163		Rv2330c	lppP	lipoprotein LppP
2604163	0	C	Del	GAP	57	67	125	76.54	162		Rv2330c	lppP	lipoprotein LppP
2604164	0	A	Del	GAP	57	67	125	75.61	164		Rv2330c	lppP	lipoprotein LppP
2604165	0	A	Del	GAP	57	67	125	76.54	162		Rv2330c	lppP	lipoprotein LppP
2608117	0	C	SNP	A	80	89	167	100	169	Asp69Tyr (gac/Tac)	Rv2333c	stp	multidrug resistance protein
2612632	0	C	SNP	A	102	122	222	99.56	225	Gly119Val (ggc/gTc)	Rv2337c	-	hypothetical protein
2615413	0	A	SNP	G	102	120	216	99.55	223	Thr241Ala (acc/Gcc)	Rv2339	mmpL9	transmembrane transport protein MmpL9
2619271	0	T	SNP	C	88	97	182	99.46	186
2624986	0	T	SNP	G	119	112	227	99.57	232	Val389Gly (gtg/gGg)	Rv2345	-	transmembrane protein
2625924	0	T	SNP	C	84	74	155	96.34	164	Ala83Ala (gca/gcG)	Rv2346c	esxO	ESAT-6 like protein EsxO
2626095	0	C	SNP	G	79	70	148	87.65	170	Ala26Ala (gcg/gcC)	Rv2346c	esxO	ESAT-6 like protein EsxO
2626513	0	T	SNP	A	52	38	89	100	90	Thr3Ser (aca/Tca)	Rv2347c	esxP	ESAT-6 like protein EsxP
2626514	0	T	SNP	G	51	39	90	100	90	Ala2Ala (gca/gcC)	Rv2347c	esxP	ESAT-6 like protein EsxP
2626600	0	G	SNP	A	83	38	117	100	121
2627946	0	A	SNP	G	73	86	158	100	159	Arg251Arg (cgt/cgC)	Rv2349c	plcC	phospholipase C
2631009	1	G	Ins	G	60	74	134	81.21	134		Rv2351c	plcA	membrane-associated phospholipase A
2631009	2	G	Ins	T	60	74	134	81.21	134		Rv2351c	plcA	membrane-associated phospholipase A
2631009	3	G	Ins	G	60	74	134	81.21	134		Rv2351c	plcA	membrane-associated phospholipase A
2631009	4	G	Ins	C	59	74	133	80.61	134		Rv2351c	plcA	membrane-associated phospholipase A
2631009	5	G	Ins	C	60	74	134	81.21	134		Rv2351c	plcA	membrane-associated phospholipase A
2632341	1	C	Ins	A	70	84	154	94.48	154
2632362	0	T	SNP	C	80	88	165	98.82	170
2637541	0	C	SNP	T	100	91	190	99.48	192
2638123	0	A	SNP	G	90	97	186	99.47	188
2642383	0	C	SNP	T	75	89	163	99.39	165	Ala66Thr (gcc/Acc)	Rv2360c	-	hypothetical protein
2652254	0	G	SNP	C	122	112	234	100	234	Ala191Gly (gct/gGt)	Rv2372c	-	rRNA small subunit methyltransferase E
2656225	0	A	SNP	G	96	94	187	100	190	Val69Ala (gtc/gCc)	Rv2377c	-	hypothetical protein
2656635	0	G	SNP	A	87	89	176	100	176	Pro357Ser (ccg/Tcg)	Rv2378c	mbtG	L-lysine N6-monooxygenase
2660319	0	C	SNP	G	123	110	230	100	233	Glu589Asp (gag/gaC)	Rv2379c	mbtF	peptide synthetase
2661039	0	G	SNP	A	84	85	163	99.41	170	Ile349Ile (atc/atT)	Rv2379c	mbtF	peptide synthetase
2668170	0	G	SNP	T	84	85	165	99.41	170	Arg700Arg (cgc/cgA)	Rv2381c	mbtD	polyketide synthetase
2680658	0	T	SNP	G	71	79	148	100	150	Thr67Thr (act/acG)	Rv2386a	-	hypothetical protein
2688700	0	C	SNP	T	97	108	204	100	205	Pro231Ser (ccg/Tcg)	Rv2394	ggtB	gamma-glutamyltranspeptidase precursor GgtB
2690160	0	A	SNP	G	85	77	161	100	162	Asn30Ser (aac/aGc)	Rv2395	-	integral membrane protein
2695378	0	C	SNP	G	72	96	168	100	168	Gly141Ala (ggc/gCc)	Rv2398c	cysW	sulfate ABC transporter permease CysW
2697489	0	C	SNP	T	77	88	161	100	165	Ala76Thr (gcg/Acg)	Rv2400c	subI	sulfate ABC transporter substrate-binding lipoprotein SubI
2700222	0	T	SNP	C	93	100	190	99.48	194	Leu565Pro (ctg/cCg)	Rv2402	-	trehalase
2704884	1	A	Ins	C	62	64	126	96.92	126		Rv2407	-	ribonuclease Z
2704884	2	A	Ins	A	62	64	126	96.92	126		Rv2407	-	ribonuclease Z
2704884	3	A	Ins	G	62	62	124	95.38	124		Rv2407	-	ribonuclease Z
2704884	4	A	Ins	C	62	62	124	95.38	124		Rv2407	-	ribonuclease Z
2704884	5	A	Ins	G	61	62	123	94.62	123		Rv2407	-	ribonuclease Z
2704884	6	A	Ins	A	59	62	121	93.08	121		Rv2407	-	ribonuclease Z
2704884	7	A	Ins	C	58	62	120	92.31	120		Rv2407	-	ribonuclease Z
2712328	0	C	SNP	T	118	102	217	100	220	Pro183Pro (ccg/ccA)	Rv2414c	-	hypothetical protein
2713795	0	C	SNP	T	88	91	176	100	179
2718852	0	T	SNP	G	68	84	151	100	152
2720069	0	G	SNP	A	70	90	158	100	160	Gly158Glu (ggg/gAg)	Rv2423	-	hypothetical protein
2720444	0	C	SNP	T	89	79	167	100	168	Ser283Phe (tct/tTt)	Rv2423	-	hypothetical protein
2721562	0	C	SNP	G	92	77	166	100	169	Ala72Ala (gcg/gcC)	Rv2424c	-	transposase
2723506	0	T	SNP	C	100	93	185	100	193	Leu226Leu (tta/ttG)	Rv2426c	-	hypothetical protein
2724195	0	C	Del	GAP	71	97	165	75.68	222
2724196	0	T	Del	GAP	71	97	165	76.36	220
2724197	0	C	Del	GAP	71	97	165	77.78	216
2724198	0	T	Del	GAP	71	97	165	78.14	215
2724199	0	A	Del	GAP	71	97	165	78.5	214
2724200	0	G	Del	GAP	70	97	165	80.29	208
2726105	0	G	SNP	A	72	108	179	100	180						phylo (Delhi/CAS, 3)	isoniazid (INH)
2729058	0	A	SNP	C	143	130	268	100	273	Leu26Arg (ctg/cGg)	Rv2433c	-	hypothetical protein
2734074	0	T	SNP	C	122	152	270	99.64	275	Val282Ala (gtc/gCc)	Rv2436	rbsK	ribokinase RbsK
2737572	0	C	SNP	A	121	149	266	100	270	Ala226Ser (gcg/Tcg)	Rv2439c	proB	glutamate 5-kinase protein
2738221	0	G	SNP	A	110	118	224	100	228	Ile9Ile (atc/atT)	Rv2439c	proB	glutamate 5-kinase protein
2740693	0	T	SNP	C	65	71	134	100	136
2744469	1	C	Ins	C	85	88	173	91.05	173		Rv2444c	rne	ribonuclease E
2744469	2	C	Ins	C	85	88	173	91.05	173		Rv2444c	rne	ribonuclease E
2744469	3	C	Ins	G	85	88	173	91.05	173		Rv2444c	rne	ribonuclease E
2744469	4	C	Ins	C	85	88	173	91.05	173		Rv2444c	rne	ribonuclease E
2744469	5	C	Ins	G	85	88	173	91.05	173		Rv2444c	rne	ribonuclease E
2744469	6	C	Ins	T	85	88	173	91.05	173		Rv2444c	rne	ribonuclease E
2751804	0	C	SNP	T	98	108	204	100	206	Arg126Gln (cgg/cAg)	Rv2450c	rpfE	resuscitation-promoting factor RpfE
2752698	0	C	SNP	A	75	93	166	100	168
2753869	0	A	SNP	G	121	102	219	100	223	Val293Ala (gtg/gCg)	Rv2454c	-	2-oxoglutarate oxidoreductase subunit KorB
2760152	0	A	SNP	G	95	106	196	100	201	Tyr125Cys (tac/tGc)	Rv2458	mmuM	homocysteine S-methyltransferase MmuM
2771383	0	A	SNP	G	109	105	211	100	214	Ser800Gly (agc/Ggc)	Rv2467	pepN	aminopeptidase PepN
2779136	0	T	SNP	C	98	87	183	99.46	186	Ser1043Gly (agc/Ggc)	Rv2476c	gdh	NAD-dependent glutamate dehydrogenase
2782498	0	G	SNP	A	77	81	155	100	158	Asp515Asp (gac/gaT)	Rv2477c	-	macrolide ABC transporter ATP-binding protein
2786952	0	A	SNP	G	93	102	192	100	195	Cys778Arg (tgc/Cgc)	Rv2482c	plsB2	glycerol-3-phosphate acyltransferase
2791098	0	C	SNP	T	90	94	179	100	184	Gly466Asp (ggt/gAt)	Rv2484c	-	diacyglycerol O-acyltransferase
2795974	0	T	Del	GAP	34	48	85	94.25	87		Rv2487c	PE_PGRS42	PE-PGRS family protein PE_PGRS42
2795975	0	T	Del	GAP	34	49	85	100	83		Rv2487c	PE_PGRS42	PE-PGRS family protein PE_PGRS42
2795976	0	G	Del	GAP	34	49	85	97.65	85		Rv2487c	PE_PGRS42	PE-PGRS family protein PE_PGRS42
2795977	0	C	Del	GAP	34	49	85	97.65	85		Rv2487c	PE_PGRS42	PE-PGRS family protein PE_PGRS42
2795978	0	C	Del	GAP	34	49	85	97.65	85		Rv2487c	PE_PGRS42	PE-PGRS family protein PE_PGRS42
2795979	0	G	Del	GAP	34	49	85	98.81	84		Rv2487c	PE_PGRS42	PE-PGRS family protein PE_PGRS42
2795980	0	C	Del	GAP	34	49	85	98.81	84		Rv2487c	PE_PGRS42	PE-PGRS family protein PE_PGRS42
2795981	0	C	Del	GAP	34	49	85	98.81	84		Rv2487c	PE_PGRS42	PE-PGRS family protein PE_PGRS42
2795982	0	C	Del	GAP	34	49	85	100	83		Rv2487c	PE_PGRS42	PE-PGRS family protein PE_PGRS42
2795983	0	G	Del	GAP	34	49	85	100	83		Rv2487c	PE_PGRS42	PE-PGRS family protein PE_PGRS42
2795984	0	C	Del	GAP	34	49	85	100	83		Rv2487c	PE_PGRS42	PE-PGRS family protein PE_PGRS42
2795985	0	G	Del	GAP	34	49	85	100	83		Rv2487c	PE_PGRS42	PE-PGRS family protein PE_PGRS42
2795986	0	C	Del	GAP	34	49	85	100	83		Rv2487c	PE_PGRS42	PE-PGRS family protein PE_PGRS42
2795987	0	C	Del	GAP	34	49	85	100	83		Rv2487c	PE_PGRS42	PE-PGRS family protein PE_PGRS42
2795988	0	G	Del	GAP	34	49	85	100	83		Rv2487c	PE_PGRS42	PE-PGRS family protein PE_PGRS42
2795989	0	C	Del	GAP	34	49	85	100	83		Rv2487c	PE_PGRS42	PE-PGRS family protein PE_PGRS42
2795990	0	C	Del	GAP	34	49	85	100	83		Rv2487c	PE_PGRS42	PE-PGRS family protein PE_PGRS42
2795991	0	G	Del	GAP	34	49	85	100	83		Rv2487c	PE_PGRS42	PE-PGRS family protein PE_PGRS42
2795992	0	G	Del	GAP	34	49	85	100	83		Rv2487c	PE_PGRS42	PE-PGRS family protein PE_PGRS42
2795993	0	T	Del	GAP	34	49	85	98.81	84		Rv2487c	PE_PGRS42	PE-PGRS family protein PE_PGRS42
2796608	0	C	SNP	T	87	138	222	100	225	Asp260Asn (gac/Aac)	Rv2487c	PE_PGRS42	PE-PGRS family protein PE_PGRS42
2798595	0	C	SNP	T	136	119	250	100	255	Ala762Ala (gcg/gcA)	Rv2488c	-	LuxR family transcriptional regulator
2803139	0	C	Del	GAP	104	97	199	87.39	230		Rv2490c	PE_PGRS43	PE-PGRS family protein PE_PGRS43
2803140	0	C	Del	GAP	104	97	199	86.27	233		Rv2490c	PE_PGRS43	PE-PGRS family protein PE_PGRS43
2803141	0	A	Del	GAP	104	97	199	87.77	229		Rv2490c	PE_PGRS43	PE-PGRS family protein PE_PGRS43
2803142	0	C	Del	GAP	104	97	199	87.77	229		Rv2490c	PE_PGRS43	PE-PGRS family protein PE_PGRS43
2803143	0	C	Del	GAP	104	97	199	88.16	228		Rv2490c	PE_PGRS43	PE-PGRS family protein PE_PGRS43
2803144	0	G	Del	GAP	104	97	199	88.94	226		Rv2490c	PE_PGRS43	PE-PGRS family protein PE_PGRS43
2803145	0	G	Del	GAP	104	97	199	89.73	224		Rv2490c	PE_PGRS43	PE-PGRS family protein PE_PGRS43
2803146	0	C	Del	GAP	104	97	199	91.36	220		Rv2490c	PE_PGRS43	PE-PGRS family protein PE_PGRS43
2803147	0	A	Del	GAP	104	97	199	92.2	218		Rv2490c	PE_PGRS43	PE-PGRS family protein PE_PGRS43
2807486	0	C	SNP	A	86	76	161	100	162	Ala70Asp (gcc/gAc)	Rv2492	-	hypothetical protein
2809621	0	T	SNP	C	124	151	269	100	275	Thr107Ala (acc/Gcc)	Rv2495c	bkdC	branched-chain keto acid dehydrogenase E2 component
2817747	0	G	SNP	A	102	89	189	100	191	Ala243Val (gct/gTt)	Rv2502c	accD1	acetyl-/propionyl-CoA carboxylase subunit beta
2818837	0	A	SNP	G	91	83	170	98.86	176	Gly97Gly (ggt/ggC)	Rv2503c	scoB	succinyl-CoA:3-ketoacid-CoA transferase subunit B
2821342	0	C	SNP	T	108	83	183	100	191	Ala85Ala (gcg/gcA)	Rv2505c	fadD35	fatty-acid--CoA ligase FadD35
2825466	0	G	SNP	A	101	110	207	100	211	Lys263Lys (aag/aaA)	Rv2509	-	short-chain type dehydrogenase/reductase
2827028	0	T	SNP	C	83	110	190	100	193	Tyr21Cys (tac/tGc)	Rv2510c	-	hypothetical protein
2827984	0	G	SNP	T	92	75	165	100	167
2828019	0	T	SNP	C	84	68	150	99.35	153
2830525	0	C	SNP	A	91	85	175	100	176	Thr122Lys (acg/aAg)	Rv2513	-	hypothetical protein
2836773	0	C	SNP	T	95	87	179	100	182	Ser330Leu (tcg/tTg)	Rv2519	PE26	PE family protein PE26
2840999	0	C	SNP	G	89	111	196	100	200	Ser2778Ser (tcg/tcC)	Rv2524c	fas	fatty acid synthase
2841022	0	A	SNP	G	83	103	186	100	186	Cys2771Arg (tgc/Cgc)	Rv2524c	fas	fatty acid synthase
2847281	0	A	SNP	G	88	115	203	100	203	Asp684Asp (gat/gaC)	Rv2524c	fas	fatty acid synthase
2855259	0	A	SNP	G	78	75	149	100	153	Ala841Ala (gct/gcC)	Rv2531c	-	amino acid decarboxylase
2865760	0	A	SNP	G	89	86	170	99.43	176	Thr211Ala (acc/Gcc)	Rv2542	-	hypothetical protein
2865882	0	T	SNP	C	83	98	178	100	181	Val251Val (gtt/gtC)	Rv2542	-	hypothetical protein
2867207	0	C	SNP	G	86	88	169	98.86	176	Ala28Ala (gcc/gcG)	Rv2544	lppB	lipoprotein LppB
2867230	0	G	SNP	A	62	62	123	100	124	Gly36Asp (ggc/gAc)	Rv2544	lppB	lipoprotein LppB
2867231	0	C	SNP	T	62	60	119	100	122	Gly36Gly (ggc/ggT)	Rv2544	lppB	lipoprotein LppB
2867236	0	A	SNP	G	63	61	123	100	124	Asn38Ser (aac/aGc)	Rv2544	lppB	lipoprotein LppB
2867240	0	C	SNP	T	64	63	124	100	127	Pro39Pro (ccc/ccT)	Rv2544	lppB	lipoprotein LppB
2867245	0	A	SNP	C	65	65	130	100	130	Lys41Thr (aaa/aCa)	Rv2544	lppB	lipoprotein LppB
2867251	0	C	SNP	G	67	66	131	100	133	Pro43Arg (ccg/cGg)	Rv2544	lppB	lipoprotein LppB
2867254	0	A	SNP	G	69	67	134	100	136	His44Arg (cac/cGc)	Rv2544	lppB	lipoprotein LppB
2867263	0	G	SNP	A	77	78	155	100	155	Gly47Asp (ggc/gAc)	Rv2544	lppB	lipoprotein LppB
2877378	0	G	SNP	C	81	90	167	100	171	Ala103Pro (gcc/Ccc)	Rv2557	-	hypothetical protein
2880702	0	G	SNP	C	71	90	160	100	161	Val210Leu (gtc/Ctc)	Rv2560	-	hypothetical protein
2881337	0	C	SNP	T	92	82	169	100	174
2881569	0	A	SNP	G	77	89	165	99.4	167
2881598	0	G	Del	GAP	76	85	158	96.99	166
2881940	0	C	SNP	G	75	72	145	97.35	151
2884068	0	A	SNP	C	67	85	152	100	152	Met243Leu (atg/Ctg)	Rv2564	glnQ	glutamine ABC transporter ATP-binding protein
2886570	0	A	SNP	G	79	87	165	100	166	Glu66Glu (gaa/gaG)	Rv2566	-	hypothetical protein
2888201	0	T	SNP	C	101	131	230	99.15	234	Leu610Pro (ctc/cCc)	Rv2566	-	hypothetical protein
2889633	0	T	SNP	C	89	91	179	98.9	182	Ala1087Ala (gct/gcC)	Rv2566	-	hypothetical protein
2890468	0	C	SNP	G	78	91	169	98.83	171	Pro225Arg (ccc/cGc)	Rv2567	-	hypothetical protein
2891267	0	C	SNP	T	95	97	187	100	192	Gly491Gly (ggc/ggT)	Rv2567	-	hypothetical protein
2891728	0	A	SNP	G	98	77	173	99.43	176	Gln645Arg (cag/cGg)	Rv2567	-	hypothetical protein
2894208	0	G	SNP	A	74	99	171	100	173	Ser67Ser (agc/agT)	Rv2569c	-	hypothetical protein
2895473	0	A	SNP	G	92	102	193	98.48	197	Phe163Ser (ttc/tCc)	Rv2571c	-	transmembrane protein
2895822	0	G	SNP	A	102	88	184	100	190	His47Tyr (cat/Tat)	Rv2571c	-	transmembrane protein
2897660	0	T	SNP	C	99	87	184	100	186	Ala48Ala (gca/gcG)	Rv2572c	aspS	aspartate--tRNA ligase
2898522	0	T	SNP	C	85	82	164	100	167	Tyr160Tyr (tat/taC)	Rv2573	-	2-dehydropantoate 2-reductase
2903050	0	G	SNP	A	78	82	157	99.38	161	Thr161Ile (acc/aTc)	Rv2578c	-	hypothetical protein
2910461	0	G	SNP	T	98	104	200	100	202	Ala147Glu (gcg/gAg)	Rv2584c	apt	adenine phosphoribosyltransferase
2910852	0	C	SNP	G	74	80	149	100	154	Ala17Pro (gcg/Ccg)	Rv2584c	apt	adenine phosphoribosyltransferase
2911293	0	C	SNP	G	88	87	174	98.87	177	Cys462Ser (tgt/tCt)	Rv2585c	-	lipoprotein
2912294	0	T	SNP	G	79	106	182	100	185	Ala128Ala (gca/gcC)	Rv2585c	-	lipoprotein
2914369	0	C	SNP	T	69	95	162	100	164	Ser456Ser (tcg/tcA)	Rv2587c	secD	protein translocase subunit SecD
2923391	0	T	SNP	C	111	121	231	100	232	Pro281Pro (cca/ccG)	Rv2592c	ruvB	Holliday junction ATP-dependent DNA helicase RuvB
2925462	0	T	SNP	A	117	103	220	100	220
2925962	0	T	SNP	C	93	88	176	100	181	Cys77Arg (tgc/Cgc)	Rv2596	vapC40	ribonuclease VapC40
2927939	0	T	SNP	C	67	90	154	100	157
2939373	0	G	SNP	C	104	100	204	100	204	Ser197Cys (tct/tGt)	Rv2611c	-	phosphatidylinositol mannoside acyltransferase
2939657	0	T	SNP	C	106	122	228	100	228	Ile102Met (ata/atG)	Rv2611c	-	phosphatidylinositol mannoside acyltransferase
2941179	0	G	SNP	A	90	73	158	98.19	166	Arg6Arg (cgc/cgT)	Rv2613c	-	AP-4-A phosphorylase		phylo (Delhi/CAS)
2943675	0	G	SNP	A	140	127	260	100	267	Gly437Gly (ggc/ggT)	Rv2615c	PE_PGRS45	PE-PGRS family protein PE_PGRS45
2943711	1	G	Ins	C	118	91	209	77.7	210		Rv2615c	PE_PGRS45	PE-PGRS family protein PE_PGRS45
2943711	2	G	Ins	C	118	92	210	78.07	210		Rv2615c	PE_PGRS45	PE-PGRS family protein PE_PGRS45
2943711	3	G	Ins	G	118	92	210	78.07	210		Rv2615c	PE_PGRS45	PE-PGRS family protein PE_PGRS45
2943711	4	G	Ins	C	118	92	210	78.07	210		Rv2615c	PE_PGRS45	PE-PGRS family protein PE_PGRS45
2943711	5	G	Ins	C	118	92	210	78.07	210		Rv2615c	PE_PGRS45	PE-PGRS family protein PE_PGRS45
2943711	6	G	Ins	G	118	91	209	77.7	210		Rv2615c	PE_PGRS45	PE-PGRS family protein PE_PGRS45
2943711	7	G	Ins	T	117	92	209	77.7	210		Rv2615c	PE_PGRS45	PE-PGRS family protein PE_PGRS45
2943711	8	G	Ins	T	117	92	209	77.7	210		Rv2615c	PE_PGRS45	PE-PGRS family protein PE_PGRS45
2943711	9	G	Ins	T	118	92	210	78.07	210		Rv2615c	PE_PGRS45	PE-PGRS family protein PE_PGRS45
2944515	0	A	SNP	C	113	129	236	100	242	Gly157Gly (ggt/ggG)	Rv2615c	PE_PGRS45	PE-PGRS family protein PE_PGRS45
2944524	0	C	SNP	G	85	106	180	82.33	232	Gly154Gly (ggg/ggC)	Rv2615c	PE_PGRS45	PE-PGRS family protein PE_PGRS45
2948524	0	T	SNP	A	102	135	234	100	237	Glu12Val (gag/gTg)	Rv2621c	-	transcriptional regulator
2949251	0	G	SNP	A	95	103	193	100	198	Val206Ile (gtt/Att)	Rv2622	-	methyltransferase
2954439	0	T	SNP	C	94	97	189	99.48	192	Arg104Gly (aga/Gga)	Rv2627c	-	hypothetical protein
2958693	0	G	SNP	A	63	96	158	100	159	Ala374Ala (gcg/gcA)	Rv2631	-	RNA-splicing ligase RtcB
2959003	0	C	SNP	G	85	80	157	99.4	166	Arg63Pro (cgg/cCg)	Rv2632c	-	hypothetical protein
2959257	0	A	Del	GAP	71	73	146	99.31	145
2959258	0	T	Del	GAP	70	72	144	98.61	144
2959259	0	C	Del	GAP	70	72	144	98.61	144
2959260	0	C	Del	GAP	70	72	144	98.61	144
2959261	0	A	Del	GAP	70	72	144	98.61	144
2959262	0	A	Del	GAP	70	72	144	99.3	143
2959263	0	T	Del	GAP	70	73	145	100	143
2959264	0	C	Del	GAP	70	73	145	100	143
2959265	0	A	SNP	T	71	74	144	99.32	146
2960592	0	C	SNP	T	117	117	222	97.91	239	Gly617Asp (ggc/gAc)	Rv2634c	PE_PGRS46	PE-PGRS family protein PE_PGRS46
2964594	0	G	SNP	A	101	73	172	99.43	175	Ala64Thr (gcc/Acc)	Rv2638	-	hypothetical protein
2965900	0	C	SNP	T	63	103	165	99.4	167
2974933	0	A	SNP	G	123	112	234	100	235	Ile101Thr (atc/aCc)	Rv2650c	-	prophage protein
2975227	0	T	SNP	G	109	115	220	99.56	225	Asn3Thr (aat/aCt)	Rv2650c	-	prophage protein
2975389	0	G	SNP	C	98	112	208	100	210	Ile129Met (atc/atG)	Rv2651c	-	prophage protease
2975391	0	T	SNP	G	94	110	204	100	204	Ile129Leu (atc/Ctc)	Rv2651c	-	prophage protease
2975442	0	C	SNP	A	82	105	180	98.42	190	Ala112Ser (gcg/Tcg)	Rv2651c	-	prophage protease
2975496	0	T	SNP	C	67	74	140	99.3	142	Asn94Asp (aac/Gac)	Rv2651c	-	prophage protease
2975502	0	G	SNP	T	64	71	131	97.83	138	Leu92Ile (ctt/Att)	Rv2651c	-	prophage protease
2975536	0	A	SNP	C	67	65	131	98.51	134	Arg80Arg (cgt/cgG)	Rv2651c	-	prophage protease
2975541	0	G	SNP	A	64	67	129	99.24	132	Leu79Leu (ctg/Ttg)	Rv2651c	-	prophage protease
2975545	0	G	SNP	A	67	67	131	99.26	135	Val77Val (gtc/gtT)	Rv2651c	-	prophage protease
2975557	0	A	SNP	C	67	82	145	98.68	151	Val73Val (gtt/gtG)	Rv2651c	-	prophage protease
2975584	0	G	SNP	A	79	82	159	100	161	Ser64Ser (tcc/tcT)	Rv2651c	-	prophage protease
2979805	0	C	SNP	T	101	79	178	98.9	182	Gln338Gln (cag/caA)	Rv2659c	-	prophage integrase
2984740	0	A	SNP	G	134	106	235	100	240	His3Arg (cac/cGc)	Rv2668	-	hypothetical protein
2988630	0	C	SNP	G	128	91	215	100	219	His317Asp (cat/Gat)	Rv2672	-	protease
2994187	0	T	SNP	C	107	97	202	100	204	Leu292Leu (tta/ttG)	Rv2678c	hemE	uroporphyrinogen decarboxylase
2995548	0	C	SNP	A	81	105	182	100	186	Thr145Asn (acc/aAc)	Rv2679	echA15	enoyl-CoA hydratase EchA15
3003115	0	C	SNP	G	87	92	179	100	179	Ala378Gly (gca/gGa)	Rv2685	arsB1	arsenic-transport integral membrane protein ArsB
3005185	0	G	SNP	T	83	79	160	99.39	163	Pro156Thr (ccc/Acc)	Rv2688c	-	antibiotic ABC transporter ATP-binding protein
3009692	0	A	SNP	G	84	81	162	100	165	Thr117Ala (acc/Gcc)	Rv2691	ceoB	TRK system potassium uptake protein CeoB
3010014	0	G	SNP	A	89	81	169	98.84	172	Gly224Glu (ggg/gAg)	Rv2691	ceoB	TRK system potassium uptake protein CeoB
3010420	0	A	SNP	G	87	92	176	98.9	181	Ile133Val (atc/Gtc)	Rv2692	ceoC	TRK system potassium uptake protein CeoC
3011837	0	A	SNP	G	93	79	168	100	172
3017465	0	T	SNP	C	120	68	188	100	188	Ile203Thr (ata/aCa)	Rv2702	ppgK	polyphosphate glucokinase
3027548	0	C	SNP	T	78	88	161	99.4	167	Pro162Ser (ccg/Tcg)	Rv2714	-	hypothetical protein
3027798	0	T	SNP	C	87	66	152	100	153	Val245Ala (gtg/gCg)	Rv2714	-	hypothetical protein
3031168	0	A	SNP	G	115	96	209	100	211	Tyr124His (tat/Cat)	Rv2719c	-	membrane protein
3037377	0	T	SNP	C	114	100	209	100	214
3037653	0	G	SNP	A	118	119	234	100	237	Thr421Ile (acc/aTc)	Rv2725c	hflX	GTP-binding protein HflX
3040344	0	C	SNP	T	95	96	184	99.48	192	Glu142Glu (gag/gaA)	Rv2727c	miaA	tRNA delta(2)-isopentenylpyrophosphate transferase
3041871	0	G	SNP	T	74	92	165	100	166	Ala202Glu (gcg/gAg)	Rv2729c	-	integral membrane protein
3043700	0	C	SNP	T	114	109	216	99.55	224	Ala225Ala (gcc/gcT)	Rv2731	-	hypothetical protein
3054081	0	A	SNP	G	101	100	199	100	201	Gly56Gly (gga/ggG)	Rv2741	PE_PGRS47	PE-PGRS family protein PE_PGRS47
3054321	0	A	SNP	G	83	102	182	100	185	Gly136Gly (gga/ggG)	Rv2741	PE_PGRS47	PE-PGRS family protein PE_PGRS47
3054724	0	A	SNP	G	5	10	15	100	15	Ser271Gly (agc/Ggc)	Rv2741	PE_PGRS47	PE-PGRS family protein PE_PGRS47
3059791	0	G	SNP	C	20	45	62	100	65
3059812	0	T	Del	GAP	21	26	49	97.92	48
3059820	0	G	SNP	T	23	24	45	97.92	48
3059821	0	C	SNP	G	23	24	45	97.92	48
3059822	0	A	SNP	C	23	24	46	100	47
3059829	1	G	Ins	A	24	26	50	98.04	50
3069167	0	A	SNP	G	92	112	201	100	204	Leu306Pro (ctg/cCg)	Rv2756c	hsdM	type I restriction/modification system DNA methylase HsdM
3069566	0	C	SNP	T	100	98	196	99.5	199	Gly173Asp (ggc/gAc)	Rv2756c	hsdM	type I restriction/modification system DNA methylase HsdM
3072285	0	A	SNP	C	90	99	184	99.47	190	Leu119Arg (ctg/cGg)	Rv2761c	hsdS	type I restriction/modification system specificity determinant HsdS
3074928	0	A	SNP	G	84	95	174	98.35	182	Asp98Gly (gac/gGc)	Rv2765	-	hydrolase
3076172	0	C	SNP	T	89	94	181	99.46	184	Asp67Asn (gat/Aat)	Rv2766c	-	short-chain type dehydrogenase/reductase
3078178	0	C	SNP	T	102	97	198	100	199	Val270Met (gtg/Atg)	Rv2769c	PE27	PE family protein PE27
3079877	0	A	SNP	G	121	92	211	100	213	Phe194Ser (ttc/tCc)	Rv2770c	PPE44	PPE family protein PPE44
3080795	0	A	SNP	G	81	86	167	99.4	168	Leu80Pro (ctc/cCc)	Rv2771c	-	hypothetical protein
3086788	0	T	SNP	C	84	87	167	99.42	172
3089299	0	C	SNP	G	101	95	193	98.99	198	Gly355Arg (gga/Cga)	Rv2782c	pepR	zinc protease
3092946	0	C	SNP	T	101	75	171	99.44	177
3103682	0	T	SNP	C	101	84	184	100	185	Met87Val (atg/Gtg)	Rv2794c	pptT	phosphopantetheinyl transferase
3104189	0	A	SNP	G	93	90	180	100	183	Cys241Cys (tgt/tgC)	Rv2795c	-	hypothetical protein
3111280	0	G	SNP	A	133	134	262	99.26	269	Leu182Phe (ctt/Ttt)	Rv2802c	-	arginine/hypothetical protein
3112700	0	C	SNP	T	90	114	199	99.51	205	Gly132Asp (ggc/gAc)	Rv2804c	-	hypothetical protein
3112877	0	G	SNP	A	105	79	179	99.46	185	Gly4Asp (ggc/gAc)	Rv2805	-	hypothetical protein
3113872	0	A	SNP	T	94	108	200	100	202	Glu72Val (gag/gTg)	Rv2807	-	hypothetical protein
3114516	0	A	Del	GAP	90	87	174	96.72	183		Rv2807	-	hypothetical protein
3115384	0	G	SNP	C	81	67	146	100	148
3117533	0	G	SNP	A	96	114	205	100	210	Arg239Gln (cgg/cAg)	Rv2812	-	transposase
3118000	0	A	SNP	G	101	104	201	100	205	Arg395Gly (agg/Ggg)	Rv2812	-	transposase
3130748	1	C	Ins	T	112	102	214	90.3	214		Rv2823c	-	CRISPR-associated protein Cas10/Csm1
3130748	2	C	Ins	G	112	102	214	90.3	214		Rv2823c	-	CRISPR-associated protein Cas10/Csm1
3130748	3	C	Ins	T	112	101	213	89.87	214		Rv2823c	-	CRISPR-associated protein Cas10/Csm1
3131469	1	T	Ins	T	87	90	177	93.65	177		Rv2823c	-	CRISPR-associated protein Cas10/Csm1
3131469	2	T	Ins	G	87	90	177	93.65	177		Rv2823c	-	CRISPR-associated protein Cas10/Csm1
3131469	3	T	Ins	T	87	90	177	93.65	177		Rv2823c	-	CRISPR-associated protein Cas10/Csm1
3131469	4	T	Ins	C	87	90	177	93.65	177		Rv2823c	-	CRISPR-associated protein Cas10/Csm1
3131469	5	T	Ins	G	86	89	175	92.59	175		Rv2823c	-	CRISPR-associated protein Cas10/Csm1
3131469	6	T	Ins	G	84	88	172	91.01	172		Rv2823c	-	CRISPR-associated protein Cas10/Csm1
3131469	7	T	Ins	C	84	87	171	90.48	171		Rv2823c	-	CRISPR-associated protein Cas10/Csm1
3131469	8	T	Ins	G	84	87	171	90.48	171		Rv2823c	-	CRISPR-associated protein Cas10/Csm1
3131469	9	T	Ins	A	83	87	170	89.95	170		Rv2823c	-	CRISPR-associated protein Cas10/Csm1
3133054	0	C	SNP	G	224	235	453	99.57	461	Ser162Ser (tcg/tcC)	Rv2825c	-	hypothetical protein
3133055	0	G	SNP	C	226	235	447	99.78	462	Ser162Trp (tcg/tGg)	Rv2825c	-	hypothetical protein
3133536	0	T	SNP	C	101	103	201	99.51	205	Lys2Glu (aaa/Gaa)	Rv2825c	-	hypothetical protein
3135272	0	G	SNP	A	118	106	218	100	224	Ala71Val (gca/gTa)	Rv2827c	-	hypothetical protein
3135912	0	G	SNP	C	15	46	60	98.39	62	Thr141Arg (acg/aGg)	Rv2828c	-	hypothetical protein
3137058	0	G	SNP	A	73	89	157	100	162	Ala56Val (gcg/gTg)	Rv2830c	vapB22	antitoxin VapB22
3158369	0	G	SNP	T	110	108	206	99.09	220	Ala562Ala (gcc/gcA)	Rv2850c	-	magnesium chelatase
3162805	0	C	SNP	G	125	117	236	100	242	Arg180Gly (cgc/Ggc)	Rv2853	PE_PGRS48	PE-PGRS family protein PE_PGRS48
3165374	0	C	Del	GAP	84	100	181	99.46	185		Rv2855	mtr	mycothione reductase
3165807	0	G	SNP	A	99	105	197	100	204	Val201Val (gtg/gtA)	Rv2855	mtr	mycothione reductase
3167759	0	G	SNP	A	89	80	169	100	169	Arg359His (cgc/cAc)	Rv2856	nicT	nickel-transport integral membrane protein NicT
3168492	0	G	SNP	A	86	96	181	100	182
3174013	0	G	SNP	A	92	98	190	98.96	192	Pro2Leu (cct/cTt)	Rv2861c	mapB	methionine aminopeptidase
3174496	0	A	SNP	G	91	106	197	100	197	Cys50Arg (tgt/Cgt)	Rv2862c	-	hypothetical protein
3177884	0	C	SNP	A	114	98	211	100	212	Arg21Arg (cgc/cgA)	Rv2866	relG	toxin RelG
3180988	0	C	SNP	A	111	95	200	99.52	207	Val259Phe (gtc/Ttc)	Rv2869c	rip	zinc metalloprotease
3186860	0	T	SNP	G	80	104	180	100	184	Tyr672Asp (tat/Gat)	Rv2874	dipZ	integral membrane C-type cytochrome biogenesis protein DipZ
3189242	0	A	SNP	G	95	81	174	100	176	Ala52Ala (gct/gcC)	Rv2878c	mpt53	soluble secreted antigen Mpt53
3190146	0	C	Del	GAP	118	97	215	95.56	225
3194241	1	C	Ins	G	84	83	167	96.53	167		Rv2885c	-	transposase
3200478	0	G	SNP	A	113	114	215	100	227	Leu71Leu (ctg/ctA)	Rv2891	-	hypothetical protein
3202731	0	A	SNP	C	107	109	211	100	216	Gly104Gly (gga/ggC)	Rv2893	-	oxidoreductase
3205673	0	C	SNP	T	124	120	238	98.79	247	Arg254Arg (cgg/cgA)	Rv2896c	-	hypothetical protein
3208600	0	G	SNP	A	92	78	165	100	170	Tyr269Tyr (tac/taT)	Rv2899c	fdhD	formate dehydrogenase accessory protein FdhD
3212723	0	C	SNP	A	105	87	189	98.97	194	Ala78Ala (gcg/gcT)	Rv2902c	rnhB	ribonuclease HII
3213576	0	C	SNP	T	92	89	176	97.31	186	Pro93Pro (ccg/ccA)	Rv2903c	lepB	signal peptidase
3214586	0	C	SNP	A	105	64	166	100	169
3219083	0	G	SNP	A	87	93	177	99.45	181	Gly249Ser (ggc/Agc)	Rv2911	dacB2	penicillin-binding protein DacB2
3219500	0	T	SNP	A	92	85	173	100	177	Lys121Met (aag/aTg)	Rv2912c	-	TetR family HTH-type transcriptional regulator
3220963	0	A	SNP	C	99	92	190	99.48	192	Ser246Ala (tcg/Gcg)	Rv2913c	-	D-amino acid aminohydrolase
3221399	0	C	SNP	T	91	87	176	100	178	Thr100Thr (acg/acA)	Rv2913c	-	D-amino acid aminohydrolase
3226181	0	A	SNP	C	107	95	202	100	202	Arg35Arg (cgt/cgG)	Rv2916c	ffh	signal recognition particle protein
3228143	0	G	SNP	T	103	101	199	100	204	Arg594Leu (cgg/cTg)	Rv2917	-	hypothetical protein
3236442	0	G	SNP	A	97	106	199	100	203	His455His (cac/caT)	Rv2922c	smc	chromosome partition protein Smc
3236497	0	A	SNP	T	107	101	204	100	208	Val437Glu (gtg/gAg)	Rv2922c	smc	chromosome partition protein Smc
3244113	0	T	SNP	C	83	79	162	100	162	Pro139Pro (cct/ccC)	Rv2930	fadD26	fatty-acid--CoA ligase FadD26
3247298	0	C	SNP	A	88	76	162	100	164	Gly618Gly (ggc/ggA)	Rv2931	ppsA	phthiocerol synthesis polyketide synthase type I PpsA
3247304	0	C	SNP	G	70	51	119	100	121	Val620Val (gtc/gtG)	Rv2931	ppsA	phthiocerol synthesis polyketide synthase type I PpsA
3247306	0	A	Del	GAP	66	50	116	99.15	117		Rv2931	ppsA	phthiocerol synthesis polyketide synthase type I PpsA
3247307	0	C	Del	GAP	66	50	116	99.15	117		Rv2931	ppsA	phthiocerol synthesis polyketide synthase type I PpsA
3247308	0	C	Del	GAP	66	50	116	100	116		Rv2931	ppsA	phthiocerol synthesis polyketide synthase type I PpsA
3247309	0	C	Del	GAP	66	50	116	99.15	117		Rv2931	ppsA	phthiocerol synthesis polyketide synthase type I PpsA
3247310	0	T	Del	GAP	66	50	116	100	116		Rv2931	ppsA	phthiocerol synthesis polyketide synthase type I PpsA
3247313	1	C	Ins	A	69	51	120	100	120		Rv2931	ppsA	phthiocerol synthesis polyketide synthase type I PpsA
3247313	2	C	Ins	C	68	51	119	99.17	120		Rv2931	ppsA	phthiocerol synthesis polyketide synthase type I PpsA
3247313	3	C	Ins	C	69	51	120	100	120		Rv2931	ppsA	phthiocerol synthesis polyketide synthase type I PpsA
3247313	4	C	Ins	A	69	51	120	100	120		Rv2931	ppsA	phthiocerol synthesis polyketide synthase type I PpsA
3247313	5	C	Ins	G	69	51	120	100	120		Rv2931	ppsA	phthiocerol synthesis polyketide synthase type I PpsA
3247319	0	C	SNP	T	90	82	170	100	172	Gly625Gly (ggc/ggT)	Rv2931	ppsA	phthiocerol synthesis polyketide synthase type I PpsA
3247340	0	G	SNP	A	108	98	202	100	206	Val632Val (gtg/gtA)	Rv2931	ppsA	phthiocerol synthesis polyketide synthase type I PpsA
3247851	0	G	SNP	A	48	67	113	98.29	117	Ala803Thr (gcc/Acc)	Rv2931	ppsA	phthiocerol synthesis polyketide synthase type I PpsA
3247853	0	C	SNP	T	44	66	108	98.21	112	Ala803Ala (gcc/gcT)	Rv2931	ppsA	phthiocerol synthesis polyketide synthase type I PpsA
3247856	0	G	SNP	C	43	64	105	98.17	109	Arg804Arg (cgg/cgC)	Rv2931	ppsA	phthiocerol synthesis polyketide synthase type I PpsA
3247864	1	C	Ins	T	42	66	108	97.3	108		Rv2931	ppsA	phthiocerol synthesis polyketide synthase type I PpsA
3247864	2	C	Ins	A	42	66	108	97.3	108		Rv2931	ppsA	phthiocerol synthesis polyketide synthase type I PpsA
3247864	3	C	Ins	G	41	66	107	96.4	108		Rv2931	ppsA	phthiocerol synthesis polyketide synthase type I PpsA
3247864	4	C	Ins	G	42	66	108	97.3	108		Rv2931	ppsA	phthiocerol synthesis polyketide synthase type I PpsA
3247866	0	C	Del	GAP	41	65	104	98.15	108		Rv2931	ppsA	phthiocerol synthesis polyketide synthase type I PpsA
3247867	0	A	Del	GAP	41	65	105	97.25	109		Rv2931	ppsA	phthiocerol synthesis polyketide synthase type I PpsA
3247868	0	A	Del	GAP	41	65	105	98.15	108		Rv2931	ppsA	phthiocerol synthesis polyketide synthase type I PpsA
3247869	0	A	Del	GAP	41	65	105	97.25	109		Rv2931	ppsA	phthiocerol synthesis polyketide synthase type I PpsA
3247874	0	G	SNP	A	37	67	104	98.11	106	Arg810Arg (cgg/cgA)	Rv2931	ppsA	phthiocerol synthesis polyketide synthase type I PpsA
3247877	0	T	SNP	C	39	69	105	98.18	110	Phe811Phe (ttt/ttC)	Rv2931	ppsA	phthiocerol synthesis polyketide synthase type I PpsA
3247883	0	T	SNP	C	62	87	145	98.03	152	Ser813Ser (agt/agC)	Rv2931	ppsA	phthiocerol synthesis polyketide synthase type I PpsA
3248074	0	G	SNP	A	66	85	150	99.34	152	Arg877His (cgc/cAc)	Rv2931	ppsA	phthiocerol synthesis polyketide synthase type I PpsA
3248075	0	C	SNP	T	66	84	148	99.34	151	Arg877Arg (cgc/cgT)	Rv2931	ppsA	phthiocerol synthesis polyketide synthase type I PpsA
3251047	0	C	SNP	A	91	83	172	98.31	177	Ala1868Glu (gcg/gAg)	Rv2931	ppsA	phthiocerol synthesis polyketide synthase type I PpsA
3254518	0	T	SNP	C	102	86	188	98.95	190	Asn1149Asn (aat/aaC)	Rv2932	ppsB	phthiocerol synthesis polyketide synthase type I PpsB
3256494	0	A	SNP	G	85	103	186	100	188	Gly270Gly (gga/ggG)	Rv2933	ppsC	phthiocerol synthesis polyketide synthase type I PpsC
3258456	0	G	SNP	T	47	10	57	98.28	58	Arg924Ser (agg/agT)	Rv2933	ppsC	phthiocerol synthesis polyketide synthase type I PpsC
3266030	0	A	SNP	G	114	77	188	100	191	Ser1261Ser (tca/tcG)	Rv2934	ppsD	phthiocerol synthesis polyketide synthase type I PpsD
3269581	0	A	SNP	G	91	100	188	100	191	Ala615Ala (gca/gcG)	Rv2935	ppsE	phthiocerol synthesis polyketide synthase type I PpsE
3270784	0	A	SNP	G	95	133	226	100	228	Gln1016Gln (caa/caG)	Rv2935	ppsE	phthiocerol synthesis polyketide synthase type I PpsE
3273107	0	C	SNP	A	109	109	217	100	218	Ala298Ala (gcc/gcA)	Rv2936	drrA	daunorubicin ABC transporter ATP-binding protein DrrA		phylo (3)
3276943	0	A	SNP	C	132	102	228	100	234	Trp1925Gly (tgg/Ggg)	Rv2940c	mas	multifunctional mycocerosic acid synthase
3296371	1	G	Ins	C	82	78	160	80.81	160		Rv2947c	pks15	polyketide synthase
3296371	2	G	Ins	C	82	78	160	80.81	160		Rv2947c	pks15	polyketide synthase
3296371	3	G	Ins	G	82	78	160	80.81	160		Rv2947c	pks15	polyketide synthase
3296371	4	G	Ins	C	82	78	160	80.81	160		Rv2947c	pks15	polyketide synthase
3296371	5	G	Ins	G	81	78	159	80.3	160		Rv2947c	pks15	polyketide synthase
3296371	6	G	Ins	G	81	78	159	80.3	160		Rv2947c	pks15	polyketide synthase
3296371	7	G	Ins	C	81	77	158	79.8	160		Rv2947c	pks15	polyketide synthase
3296843	0	A	SNP	G	105	106	205	99.53	212	Val333Ala (gtg/gCg)	Rv2947c	pks15	polyketide synthase
3298297	0	T	SNP	G	111	91	198	100	202	Glu553Ala (gag/gCg)	Rv2948c	fadD22	p-hydroxybenzoyl--AMP ligase
3302589	0	A	SNP	C	128	122	249	100	250
3306441	0	G	SNP	A	111	101	210	100	212	Arg388Gln (cgg/cAg)	Rv2953	-	trans-acting enoyl reductase
3308606	0	G	SNP	A	100	103	197	99.51	204
3312620	0	C	SNP	A	73	77	148	99.34	151	Glu73Asp (gag/gaT)	Rv2959c	-	rhamnosyl O-methyltransferase
3314412	0	A	SNP	G	78	97	173	100	175	Ala237Ala (gct/gcC)	Rv2962c	-	PGL/p-HBAD biosynthesis rhamnosyltransferase
3315726	0	G	Del	GAP	82	104	186	97.38	191		Rv2963	-	integral membrane protein
3316043	0	C	SNP	G	74	77	150	100	151	Leu270Val (ctt/Gtt)	Rv2963	-	integral membrane protein
3316955	0	A	SNP	C	96	96	189	98.46	195	Met143Leu (atg/Ctg)	Rv2964	purU	formyltetrahydrofolate deformylase
3326554	0	A	SNP	C	89	72	160	99.38	162	Asn152His (aac/Cac)	Rv2971	-	oxidoreductase		phylo (not Euro-American, M. africanum, M. bovis, M . canettii, M. caprae, M. Microti, M. pinipedii, Beijing, Delhi/CAS, EAI)
3331362	0	C	Del	GAP	94	108	203	93.52	216		Rv2975c	-	hypothetical protein
3331363	0	G	Del	GAP	94	108	203	93.95	215		Rv2975c	-	hypothetical protein
3335708	0	G	SNP	C	107	92	198	100	199	Pro14Arg (ccg/cGg)	Rv2979c	-	resolvase
3336825	0	T	SNP	C	100	126	223	100	226	Thr365Ala (aca/Gca)	Rv2981c	ddlA	D-alanine--D-alanine ligase
3338603	0	G	SNP	C	70	88	156	100	158	Pro133Ala (ccg/Gcg)	Rv2982c	gpdA2	glycerol-3-phosphate dehydrogenase
3348536	0	C	SNP	T	65	59	120	100	124
3349917	0	G	SNP	A	84	97	177	99.45	182	His121Tyr (cat/Tat)	Rv2992c	gltS	glutamate--tRNA ligase
3350236	0	T	SNP	C	84	93	174	100	177	Ser14Ser (tca/tcG)	Rv2992c	gltS	glutamate--tRNA ligase
3352932	0	C	SNP	G	108	87	194	100	195	Thr179Thr (acg/acC)	Rv2995c	leuB	3-isopropylmalate dehydrogenase
3355949	0	A	SNP	C	127	106	232	100	233	Asp284Ala (gac/gCc)	Rv2997	-	dehydrogenase
3357464	0	C	SNP	G	80	98	176	99.44	179
3358235	0	A	SNP	T	83	113	195	98.99	198	Met212Leu (atg/Ttg)	Rv2999	lppY	lipoprotein LppY
3359114	0	A	SNP	G	99	136	229	99.58	236	Asp168Gly (gac/gGc)	Rv3000	-	transmembrane protein
3363338	0	A	SNP	G	106	83	189	100	189
3367765	0	G	SNP	A	83	106	187	98.95	191	Gly343Gly (ggc/ggT)	Rv3009c	gatB	aspartyl/glutamyl-tRNA(Asn/Gln) amidotransferase subunit B
3379757	0	A	SNP	C	43	57	98	87.72	114
3379763	0	G	SNP	A	43	59	102	87.18	117
3379784	0	C	SNP	A	55	78	131	96.38	138
3379788	0	C	SNP	G	54	81	133	98.54	137
3380439	1	G	Ins	C	44	19	63	100	63
3380804	0	T	SNP	G	115	90	197	100	205	Ile64Leu (atc/Ctc)	Rv3022A	PE29	PE family protein PE29
3385218	0	C	SNP	T	113	83	194	99.49	197	Gly287Glu (gga/gAa)	Rv3026c	-	hypothetical protein
3393640	0	C	SNP	T	70	94	164	100	164	Asn87Asn (aac/aaT)	Rv3033	-	hypothetical protein
3395654	0	G	SNP	A	116	106	218	99.55	223	Leu92Leu (ctg/ctA)	Rv3035	-	hypothetical protein
3401871	0	A	SNP	G	97	81	178	99.44	179	Ala16Ala (gct/gcC)	Rv3041c	-	ABC transporter ATP-binding protein
3402816	0	C	SNP	T	82	81	162	99.39	164	Gly116Glu (gga/gAa)	Rv3042c	serB2	phosphoserine phosphatase SerB
3404376	0	C	SNP	G	80	80	156	100	160	Thr182Thr (acg/acC)	Rv3043c	ctaD	cytochrome C oxidase cytochrome 1
3413785	0	C	SNP	T	94	98	191	99.48	193	Val128Ile (gtc/Atc)	Rv3051c	nrdE	ribonucleoside-diphosphate reductase subunit alpha
3415188	0	G	Del	GAP	55	58	115	76.35	148
3415189	0	G	Del	GAP	55	58	115	76.87	147
3415190	0	G	Del	GAP	55	58	115	78.47	144
3415191	0	G	Del	GAP	55	58	115	79.58	142
3415192	0	T	Del	GAP	55	58	115	80.71	140
3415193	0	G	Del	GAP	55	58	115	81.88	138
3415194	0	G	Del	GAP	55	58	115	82.48	137
3420825	0	A	SNP	G	87	95	182	100	182	Asp445Gly (gac/gGc)	Rv3059	cyp136	cytochrome P450 Cyp136
3425691	0	C	SNP	T	96	105	196	99.01	203	Asp36Asp (gac/gaT)	Rv3062	ligB	DNA ligase
3425854	0	C	SNP	T	111	109	216	100	220	Pro91Ser (ccg/Tcg)	Rv3062	ligB	DNA ligase
3428897	0	G	SNP	C	91	76	165	100	167	Arg552Pro (cgt/cCt)	Rv3063	cstA	carbon starvation protein A
3428917	0	C	SNP	A	87	85	170	100	172	Arg559Ser (cgt/Agt)	Rv3063	cstA	carbon starvation protein A
3437007	0	G	SNP	C	109	119	228	99.13	230	Ala77Pro (gcc/Ccc)	Rv3074	-	hypothetical protein
3440464	0	T	SNP	G	97	92	186	99.47	190	Arg308Arg (cgt/cgG)	Rv3077	-	hydrolase
3440468	0	G	SNP	C	96	97	187	100	193	Gly310Arg (ggc/Cgc)	Rv3077	-	hydrolase
3449601	0	G	SNP	A	98	68	165	99.4	167	Gln366Gln (cag/caA)	Rv3083	-	FAD-containing monooxygenase MymA
3450725	0	T	SNP	C	108	106	213	100	214	Val243Val (gtt/gtC)	Rv3084	lipR	acetyl-hydrolase LipR
3454263	0	C	SNP	G	108	87	194	100	195	Leu447Val (ctc/Gtc)	Rv3087	-	diacyglycerol O-acyltransferase
3455686	0	G	SNP	C	78	74	144	100	152	Leu449Leu (ctg/ctC)	Rv3088	tgs4	diacyglycerol O-acyltransferase
3456666	0	A	SNP	G	104	80	177	99.46	185	Ala302Ala (gca/gcG)	Rv3089	fadD13	long chain-fatty-acid--CoA ligase FadD13
3459081	0	G	SNP	C	95	82	175	100	177	Ala291Pro (gca/Cca)	Rv3090	-	hypothetical protein
3462135	0	G	SNP	C	138	112	249	100	250	Cys210Trp (tgc/tgG)	Rv3093c	-	oxidoreductase
3466919	0	C	SNP	G	80	103	183	99.46	184	Gly58Ala (ggc/gCc)	Rv3097c	lipY	triacylglycerol lipase Lip
3467465	0	C	SNP	G	84	66	148	99.34	151	Ala66Ala (gcg/gcC)	Rv3098c	-	hypothetical protein
3473996	1	G	Ins	A	90	85	175	95.11	175
3477651	0	G	SNP	C	113	111	222	99.56	225	Met1Ile (atg/atC)	Rv3109	moaA1	cyclic pyranopterin monophosphate synthase
3480474	0	G	SNP	A	171	140	309	100	311	Gly134Glu (gga/gAa)	Rv3113	-	phosphatase
3480789	0	T	SNP	C	143	162	303	100	305	Ser11Pro (tca/Cca)	Rv3114	-	hypothetical protein
3486977	0	A	SNP	G	91	85	173	100	176	Lys157Glu (aaa/Gaa)	Rv3121	cyp141	cytochrome P450 Cyp141
3488122	0	G	SNP	A	107	89	191	100	196	Gly12Arg (ggg/Agg)	Rv3122	-	hypothetical protein
3489665	0	C	SNP	T	75	86	156	100	161	Pro54Ser (cca/Tca)	Rv3124	moaR1	transcriptional regulator MoaR
3499497	0	G	SNP	C	104	93	196	100	197	Ala140Gly (gcc/gGc)	Rv3133c	devR	two component transcriptional regulator DevR
3500243	0	G	SNP	C	100	126	222	100	226	Ala169Ala (gcc/gcG)	Rv3134c	-	universal stress protein
3503895	0	C	SNP	T	97	98	193	100	195	Pro168Leu (ccg/cTg)	Rv3137	-	histidinol-phosphatase
3506650	0	A	SNP	C	85	111	194	99.49	197	Ile430Leu (atc/Ctc)	Rv3139	fadE24	acyl-CoA dehydrogenase FadE24
3509231	0	G	SNP	A	75	80	155	100	155	Arg106Cys (cgc/Tgc)	Rv3142c	-	hypothetical protein
3509300	0	A	Del	GAP	73	67	140	96.55	145		Rv3142c	-	hypothetical protein
3509301	0	G	Del	GAP	73	67	140	100	140		Rv3142c	-	hypothetical protein
3510120	0	T	SNP	G	102	112	212	99.53	215	Lys400Gln (aag/Cag)	Rv3144c	PPE52	PPE family protein PPE52
3515467	0	C	SNP	T	94	69	160	99.39	164	Pro19Leu (ccg/cTg)	Rv3150	nuoF	NADH-quinone oxidoreductase subunit F
3518167	0	A	SNP	G	137	110	246	100	247	Ile474Met (ata/atG)	Rv3151	nuoG	NADH-quinone oxidoreductase subunit G
3518555	0	A	SNP	G	104	128	228	99.57	233	Thr604Ala (acg/Gcg)	Rv3151	nuoG	NADH-quinone oxidoreductase subunit G
3529476	0	C	SNP	T	102	100	200	98.06	206	Pro168Pro (ccg/ccA)	Rv3160c	-	TetR family transcriptional regulator
3530955	0	C	SNP	G	85	100	185	100	185	Val62Leu (gtc/Ctc)	Rv3161c	-	dioxygenase
3538143	0	C	SNP	T	106	76	179	98.38	185	Gly302Gly (ggc/ggT)	Rv3169	-	hypothetical protein
3539353	0	G	SNP	A	97	103	196	100	200	Gln283Gln (cag/caA)	Rv3170	aofH	flavin-containing monoamine oxidase
3556275	0	A	SNP	G	87	91	173	100	178	Leu138Pro (ctg/cCg)	Rv3190c	-	hypothetical protein
3557041	0	G	SNP	A	68	82	146	100	150	Gly63Ser (ggc/Agc)	Rv3190A	-	hypothetical protein
3557253	0	C	SNP	T	66	77	142	99.31	144
3561515	0	C	SNP	T	74	92	165	100	166	Arg553Gln (cga/cAa)	Rv3193c	-	transmembrane protein
3561875	0	C	SNP	T	97	101	189	100	198	Arg433Gln (cgg/cAg)	Rv3193c	-	transmembrane protein
3562338	0	G	SNP	T	92	103	195	100	195	Leu279Met (ctg/Atg)	Rv3193c	-	transmembrane protein
3580606	0	C	SNP	T	87	97	184	99.46	185
3580637	0	T	Del	GAP	91	85	172	97.24	181
3581414	0	A	SNP	G	112	94	204	100	206	Thr34Ala (aca/Gca)	Rv3204	-	DNA-methyltransferase
3582694	0	C	SNP	T	83	77	156	100	160	Lys339Lys (aag/aaA)	Rv3206c	moeB1	adenylyltransferase/sulfurtransferase
3590686	1	G	Ins	C	60	52	112	98.25	112
3591063	0	T	SNP	C	107	78	181	100	185	Lys144Glu (aag/Gag)	Rv3213c	-	SOJ/ParA-like protein
3592604	0	G	SNP	T	103	89	191	100	192	Leu117Phe (ttg/ttT)	Rv3215	entC	isochorismate synthase
3596775	0	C	SNP	T	82	88	162	99.42	171	Gly254Ser (ggc/Agc)	Rv3220c	-	two component sensor kinase
3600576	0	C	SNP	T	82	96	177	100	178	Cys242Cys (tgc/tgT)	Rv3224	-	iron-regulated short-chain dehydrogenase/reductase
3604821	0	G	SNP	C	140	112	248	100	252	Ala32Ala (gcg/gcC)	Rv3228	-	hypothetical protein
3610391	1	A	Ins	C	86	92	178	98.89	179		Rv3234c	tgs3	diacyglycerol O-acyltransferase
3611287	0	C	Del	GAP	91	70	160	96.99	166
3614982	0	T	SNP	C	77	88	162	100	165	Leu874Leu (cta/ctG)	Rv3239c	-	transmembrane transport protein
3616411	0	A	SNP	C	88	104	189	99.48	193	Leu398Arg (ctg/cGg)	Rv3239c	-	transmembrane transport protein
3620712	0	C	SNP	T	87	76	157	99.39	164	Leu181Leu (ctg/ctA)	Rv3241c	-	hypothetical protein
3621423	0	A	SNP	G	90	101	189	100	191
3622441	0	A	SNP	C	103	109	210	99.53	213	Val217Val (gtt/gtG)	Rv3243c	-	hypothetical protein
3625065	0	T	SNP	G	80	90	169	100	170	Met517Leu (atg/Ctg)	Rv3245c	mtrB	two component sensory histidine kinase MtrB
3631964	0	C	SNP	T	79	92	169	100	171	Gly9Arg (gga/Aga)	Rv3252c	alkB	transmembrane alkane 1-monooxygenase AlkB
3638093	0	G	SNP	A	113	86	197	100	199	Ser206Leu (tcg/tTg)	Rv3257c	pmmA	phosphomannomutase PmmA
3645524	0	C	SNP	T	82	85	165	100	167	Asp152Asn (gac/Aac)	Rv3264c	manB	D-alpha-D-mannose-1-phosphate guanylyltransferase ManB
3653988	0	G	SNP	A	88	90	176	100	178	Val181Met (gtg/Atg)	Rv3272	-	hypothetical protein
3656206	0	C	SNP	A	94	111	194	100	205	Arg524Ser (cgc/Agc)	Rv3273	-	transmembrane carbonic anhydrase
3670040	0	C	SNP	T	77	77	150	99.35	155	Ala124Ala (gcg/gcA)	Rv3289c	-	transmembrane protein
3678094	0	C	SNP	T	108	109	211	99.54	218	Ala440Ala (gcc/gcT)	Rv3296	lhr	ATP-dependent helicase
3679764	0	G	SNP	A	134	141	270	100	275	Ser997Asn (agc/aAc)	Rv3296	lhr	ATP-dependent helicase
3681548	0	A	SNP	C	88	87	169	100	175	Arg77Arg (agg/Cgg)	Rv3297	nei	endonuclease VIII
3685510	0	T	SNP	C	105	92	193	99.49	198	Ser152Gly (agt/Ggt)	Rv3299c	atsB	arylsulfatase AtsB
3689523	0	G	SNP	T	83	129	210	100	212	Cys472_ (tgc/tgA)	Rv3303c	lpdA	NAD(P)H quinone reductase LpdA
3690016	0	A	SNP	G	94	97	187	100	191	Leu308Ser (ttg/tCg)	Rv3303c	lpdA	NAD(P)H quinone reductase LpdA
3690446	0	C	SNP	G	97	86	181	97.34	188	Asp165His (gac/Cac)	Rv3303c	lpdA	NAD(P)H quinone reductase LpdA
3693681	0	A	SNP	C	105	104	207	100	209	Ala103Ala (gct/gcG)	Rv3306c	amiB1	amidase AmiB
3696692	0	G	SNP	A	79	89	165	100	168	Thr134Thr (acc/acT)	Rv3309c	upp	uracil phosphoribosyltransferase
3697585	0	C	SNP	T	78	82	159	100	160	Leu130Phe (ctc/Ttc)	Rv3310	sapM	acid phosphatase
3704596	0	G	SNP	C	77	80	155	100	157	Val54Leu (gtg/Ctg)	Rv3317	sdhD	succinate dehydrogenase hydrophobic membrane anchor subunit
3711738	0	A	Del	GAP	39	32	71	95.95	74
3711739	0	G	Del	GAP	39	32	71	95.95	74
3711740	0	G	Del	GAP	39	32	71	97.26	73
3711741	0	C	Del	GAP	39	32	71	97.26	73
3711742	0	A	Del	GAP	39	32	71	97.26	73
3711743	0	A	Del	GAP	39	32	71	97.26	73
3711744	0	C	Del	GAP	39	32	71	97.26	73
3711745	0	C	Del	GAP	39	32	71	97.26	73
3711746	0	A	Del	GAP	39	32	71	97.26	73
3711747	0	C	Del	GAP	39	32	71	97.26	73
3711748	0	C	Del	GAP	39	32	71	97.26	73
3711749	0	A	Del	GAP	39	32	71	97.26	73		Rv3327	-	transposase fusion protein
3711750	0	T	Del	GAP	39	32	71	95.95	74		Rv3327	-	transposase fusion protein
3711751	0	G	Del	GAP	39	32	71	95.95	74		Rv3327	-	transposase fusion protein
3711752	0	G	Del	GAP	39	32	71	95.95	74		Rv3327	-	transposase fusion protein
3711753	0	T	Del	GAP	39	32	71	95.95	74		Rv3327	-	transposase fusion protein
3711754	0	T	SNP	C	40	32	71	96	75	Val2Val (gtt/gtC)	Rv3327	-	transposase fusion protein
3711910	0	G	SNP	A	53	32	85	100	85	Trp54_ (tgg/tgA)	Rv3327	-	transposase fusion protein
3712372	0	A	SNP	G	73	45	115	98.33	120	Leu208Leu (cta/ctG)	Rv3327	-	transposase fusion protein
3714211	0	G	SNP	T	85	124	205	100	209	Pro41Gln (ccg/cAg)	Rv3328c	sigJ	ECF RNA polymerase sigma factor SigJ
3714639	0	G	SNP	A	103	101	201	100	204	Arg83His (cgc/cAc)	Rv3329	-	aminotransferase
3714757	0	A	SNP	C	111	100	210	100	211	Gln122His (caa/caC)	Rv3329	-	aminotransferase
3715775	0	C	SNP	T	103	94	197	99.49	198
3718357	0	C	SNP	T	108	94	200	100	202	Pro423Leu (ccg/cTg)	Rv3331	sugI	sugar-transport integral membrane protein SugI
3721806	0	G	SNP	C	99	67	164	100	166	Gly265Gly (ggc/ggG)	Rv3335c	-	integral membrane protein
3729342	0	C	SNP	T	106	103	206	100	209	Ala240Val (gcg/gTg)	Rv3342	-	methyltransferase
3729597	0	G	SNP	C	91	96	185	100	187	Leu2447Val (ctc/Gtc)	Rv3343c	PPE54	PPE family protein PPE54
3730371	0	C	SNP	T	99	96	190	92.42	211	Gly2189Ser (ggc/Agc)	Rv3343c	PPE54	PPE family protein PPE54
3730466	0	A	SNP	G	78	86	161	85.42	192	Ile2157Thr (atc/aCc)	Rv3343c	PPE54	PPE family protein PPE54
3732624	0	A	SNP	G	89	82	167	81.43	210	Leu1438Leu (ttg/Ctg)	Rv3343c	PPE54	PPE family protein PPE54
3735802	0	C	SNP	G	58	73	129	86.18	152	Thr378Thr (acg/acC)	Rv3343c	PPE54	PPE family protein PPE54
3736024	0	A	SNP	G	64	64	122	100	128	Gly304Gly (ggt/ggC)	Rv3343c	PPE54	PPE family protein PPE54
3736628	0	T	SNP	G	145	123	264	100	268	Glu103Ala (gag/gCg)	Rv3343c	PPE54	PPE family protein PPE54
3737479	0	G	Del	GAP	65	29	99	98.95	95		Rv3344c	PE_PGRS49	PE-PGRS family protein PE_PGRS49
3737480	0	G	Del	GAP	65	29	99	100	94		Rv3344c	PE_PGRS49	PE-PGRS family protein PE_PGRS49
3737481	0	C	Del	GAP	65	29	99	100	94		Rv3344c	PE_PGRS49	PE-PGRS family protein PE_PGRS49
3737482	0	G	Del	GAP	65	29	99	97.92	96		Rv3344c	PE_PGRS49	PE-PGRS family protein PE_PGRS49
3737483	0	C	Del	GAP	65	29	99	98.95	95		Rv3344c	PE_PGRS49	PE-PGRS family protein PE_PGRS49
3737484	0	C	Del	GAP	65	29	99	97.92	96		Rv3344c	PE_PGRS49	PE-PGRS family protein PE_PGRS49
3737485	0	G	Del	GAP	65	29	99	98.95	95		Rv3344c	PE_PGRS49	PE-PGRS family protein PE_PGRS49
3737486	0	C	Del	GAP	65	29	99	100	94		Rv3344c	PE_PGRS49	PE-PGRS family protein PE_PGRS49
3737487	0	C	Del	GAP	65	29	99	100	94		Rv3344c	PE_PGRS49	PE-PGRS family protein PE_PGRS49
3737488	0	G	Del	GAP	65	29	99	98.95	95		Rv3344c	PE_PGRS49	PE-PGRS family protein PE_PGRS49
3737489	0	G	Del	GAP	65	29	99	98.95	95		Rv3344c	PE_PGRS49	PE-PGRS family protein PE_PGRS49
3737490	0	C	Del	GAP	65	29	99	98.95	95		Rv3344c	PE_PGRS49	PE-PGRS family protein PE_PGRS49
3737491	0	G	Del	GAP	65	29	99	96.91	97		Rv3344c	PE_PGRS49	PE-PGRS family protein PE_PGRS49
3737492	0	C	Del	GAP	65	29	99	98.95	95		Rv3344c	PE_PGRS49	PE-PGRS family protein PE_PGRS49
3737493	0	C	Del	GAP	65	29	99	96.91	97		Rv3344c	PE_PGRS49	PE-PGRS family protein PE_PGRS49
3737494	0	G	Del	GAP	65	29	99	96.91	97		Rv3344c	PE_PGRS49	PE-PGRS family protein PE_PGRS49
3737495	0	C	Del	GAP	65	29	99	96.91	97		Rv3344c	PE_PGRS49	PE-PGRS family protein PE_PGRS49
3737496	0	C	Del	GAP	65	29	99	97.92	96		Rv3344c	PE_PGRS49	PE-PGRS family protein PE_PGRS49
3737497	0	G	Del	GAP	65	29	99	97.92	96		Rv3344c	PE_PGRS49	PE-PGRS family protein PE_PGRS49
3737498	0	C	Del	GAP	65	29	99	100	94		Rv3344c	PE_PGRS49	PE-PGRS family protein PE_PGRS49
3737499	0	C	Del	GAP	65	29	99	98.95	95		Rv3344c	PE_PGRS49	PE-PGRS family protein PE_PGRS49
3737500	0	A	Del	GAP	65	29	99	100	94		Rv3344c	PE_PGRS49	PE-PGRS family protein PE_PGRS49
3737501	0	C	Del	GAP	65	29	99	98.95	95		Rv3344c	PE_PGRS49	PE-PGRS family protein PE_PGRS49
3737502	0	C	Del	GAP	65	29	99	94	100		Rv3344c	PE_PGRS49	PE-PGRS family protein PE_PGRS49
3738364	0	G	SNP	A	21	96	114	99.15	118	Arg1471Trp (cgg/Tgg)	Rv3345c	PE_PGRS50	PE-PGRS family protein PE_PGRS50
3738417	0	G	Del	GAP	10	72	78	98.8	83		Rv3345c	PE_PGRS50	PE-PGRS family protein PE_PGRS50
3739497	0	A	Del	GAP	70	66	133	88.31	154		Rv3345c	PE_PGRS50	PE-PGRS family protein PE_PGRS50
3739498	0	C	Del	GAP	70	66	133	87.74	155		Rv3345c	PE_PGRS50	PE-PGRS family protein PE_PGRS50
3739499	0	A	Del	GAP	70	66	133	88.89	153		Rv3345c	PE_PGRS50	PE-PGRS family protein PE_PGRS50
3739500	0	C	Del	GAP	70	66	133	87.74	155		Rv3345c	PE_PGRS50	PE-PGRS family protein PE_PGRS50
3739501	0	C	Del	GAP	70	66	133	89.47	152		Rv3345c	PE_PGRS50	PE-PGRS family protein PE_PGRS50
3739502	0	G	Del	GAP	70	66	133	89.47	152		Rv3345c	PE_PGRS50	PE-PGRS family protein PE_PGRS50
3739503	0	C	Del	GAP	70	66	133	90.07	151		Rv3345c	PE_PGRS50	PE-PGRS family protein PE_PGRS50
3739504	0	C	Del	GAP	70	66	133	97.84	139		Rv3345c	PE_PGRS50	PE-PGRS family protein PE_PGRS50
3739505	0	A	Del	GAP	70	66	133	99.27	137		Rv3345c	PE_PGRS50	PE-PGRS family protein PE_PGRS50
3740181	0	T	SNP	C	130	137	255	98.52	271	Asn865Ser (aat/aGt)	Rv3345c	PE_PGRS50	PE-PGRS family protein PE_PGRS50
3741240	0	C	SNP	T	128	121	240	99.6	250	Gly512Asp (ggt/gAt)	Rv3345c	PE_PGRS50	PE-PGRS family protein PE_PGRS50
3746409	0	A	SNP	G	83	92	172	100	175	Leu2259Pro (ctg/cCg)	Rv3347c	PPE55	PPE family protein PPE55
3749653	0	G	SNP	A	93	68	160	100	161	Gln1178_ (caa/Taa)	Rv3347c	PPE55	PPE family protein PPE55
3750177	0	A	SNP	T	64	61	125	100	125	Phe1003Tyr (ttc/tAc)	Rv3347c	PPE55	PPE family protein PPE55
3750178	0	A	SNP	C	63	61	122	100	124	Phe1003Val (ttc/Gtc)	Rv3347c	PPE55	PPE family protein PPE55
3750185	0	C	SNP	G	62	57	119	100	119	Ser1000Ser (tcg/tcC)	Rv3347c	PPE55	PPE family protein PPE55
3750187	0	A	SNP	T	62	59	116	100	121	Ser1000Thr (tcg/Acg)	Rv3347c	PPE55	PPE family protein PPE55
3750188	0	C	SNP	G	63	58	119	100	121	Met999Ile (atg/atC)	Rv3347c	PPE55	PPE family protein PPE55
3750193	0	G	SNP	A	67	60	127	100	127	Leu998Phe (ctc/Ttc)	Rv3347c	PPE55	PPE family protein PPE55
3750205	0	C	SNP	T	79	74	152	100	153	Asp994Asn (gac/Aac)	Rv3347c	PPE55	PPE family protein PPE55
3750209	0	A	SNP	G	77	73	149	100	150	Asn992Asn (aat/aaC)	Rv3347c	PPE55	PPE family protein PPE55
3750210	0	T	SNP	G	77	74	149	99.34	152	Asn992Thr (aat/aCt)	Rv3347c	PPE55	PPE family protein PPE55
3750407	0	G	SNP	C	93	95	186	100	188	Gly926Gly (ggc/ggG)	Rv3347c	PPE55	PPE family protein PPE55
3750417	0	A	SNP	T	92	94	180	100	186	Phe923Tyr (ttc/tAc)	Rv3347c	PPE55	PPE family protein PPE55
3750421	0	T	SNP	C	93	92	181	99.46	186	Ser922Gly (agc/Ggc)	Rv3347c	PPE55	PPE family protein PPE55
3750584	0	G	SNP	A	88	76	157	96.47	170	Asn867Asn (aac/aaT)	Rv3347c	PPE55	PPE family protein PPE55
3752003	0	G	SNP	C	64	69	133	99.25	134	Val394Val (gtc/gtG)	Rv3347c	PPE55	PPE family protein PPE55
3752006	0	G	SNP	A	61	67	124	100	128	Asn393Asn (aac/aaT)	Rv3347c	PPE55	PPE family protein PPE55
3752007	0	T	SNP	C	60	66	126	100	126	Asn393Ser (aac/aGc)	Rv3347c	PPE55	PPE family protein PPE55
3752008	0	T	SNP	C	59	66	125	99.21	126	Asn393Asp (aac/Gac)	Rv3347c	PPE55	PPE family protein PPE55
3752012	0	C	SNP	G	60	69	128	99.23	130	Pro391Pro (ccg/ccC)	Rv3347c	PPE55	PPE family protein PPE55
3752207	0	A	SNP	G	89	80	167	100	169	Ile326Ile (att/atC)	Rv3347c	PPE55	PPE family protein PPE55
3753116	0	C	SNP	T	103	122	224	95.34	236	Pro23Pro (ccg/ccA)	Rv3347c	PPE55	PPE family protein PPE55
3753164	0	T	SNP	G	102	111	207	97.71	218	Pro7Pro (cca/ccC)	Rv3347c	PPE55	PPE family protein PPE55
3753629	1	T	Ins	G	100	106	206	92.38	207
3753629	2	T	Ins	C	100	107	207	92.83	207
3758999	0	C	SNP	T	94	115	205	99.52	210	Gly2702Ser (ggt/Agt)	Rv3350c	PPE56	PPE family protein PPE56
3763724	0	A	SNP	G	72	63	133	100	135	Phe1127Leu (ttc/Ctc)	Rv3350c	PPE56	PPE family protein PPE56
3771009	0	T	SNP	G	78	69	144	100	147	Ser79Ser (tct/tcG)	Rv3357	relJ	antitoxin RelJ
3772834	0	A	Del	GAP	95	113	209	98.11	212		Rv3360	-	hypothetical protein
3787466	0	G	SNP	C	104	109	207	100	213	Glu385Gln (gag/Cag)	Rv3372	otsB2	trehalose 6-phosphate phosphatase
3794867	1	C	Ins	C	109	96	205	94.91	207		Rv3379c	dxs2	1-deoxy-D-xylulose 5-phosphate synthase
3794867	2	C	Ins	A	111	96	207	95.83	207		Rv3379c	dxs2	1-deoxy-D-xylulose 5-phosphate synthase
3797221	0	A	SNP	G	113	117	227	99.57	231	Phe73Leu (ttc/Ctc)	Rv3382c	-	4-hydroxy-3-methylbut-2-enyl diphosphate reductase
3797222	0	C	SNP	A	104	117	216	99.55	222	Val72Val (gtg/gtT)	Rv3382c	-	4-hydroxy-3-methylbut-2-enyl diphosphate reductase
3797223	0	A	SNP	T	113	113	225	99.56	227	Val72Glu (gtg/gAg)	Rv3382c	-	4-hydroxy-3-methylbut-2-enyl diphosphate reductase
3798095	0	A	SNP	C	139	133	269	100	272	Val132Gly (gtc/gGc)	Rv3383c	idsB	polyprenyl synthetase IdsB
3799512	0	C	SNP	T	143	126	267	100	269	Ala42Thr (gcg/Acg)	Rv3384c	vapC46	ribonuclease VapC46
3802245	0	G	SNP	A	16	12	27	100	28	Gly198Asp (ggc/gAc)	Rv3388	PE_PGRS52	PE-PGRS family protein PE_PGRS52
3812582	0	C	SNP	A	76	72	146	100	148	Arg499Arg (cgg/cgT)	Rv3396c	guaA	GMP synthase
3815477	0	G	SNP	T	121	101	218	99.11	224	Ala210Ala (gcc/gcA)	Rv3398c	idsA1	multifunctional dimethylallyltransferase/geranyltranstransferase/farnesylt ranstransferase
3817117	0	C	SNP	A	88	81	166	100	169	Ala330Glu (gcg/gAg)	Rv3399	-	S-adenosylmethionine-dependentmethyltransferase
3821503	0	A	SNP	C	80	86	164	100	166	Leu130Arg (cta/cGa)	Rv3402c	-	hypothetical protein
3821845	0	G	SNP	T	73	71	143	100	144	Ala16Glu (gca/gAa)	Rv3402c	-	hypothetical protein
3823159	0	A	SNP	T	92	117	206	100	209	Val235Val (gtt/gtA)	Rv3403c	-	hypothetical protein
3826684	0	C	SNP	T	87	96	179	99.46	184	Ser46Leu (tcg/tTg)	Rv3408	vapC47	ribonuclease VapC47
3829770	0	T	SNP	C	108	101	207	100	209	Pro47Pro (cca/ccG)	Rv3410c	guaB3	oxidoreductase
3830695	0	A	SNP	G	106	113	213	99.1	221	Ala275Ala (gct/gcC)	Rv3411c	guaB2	inosine-5'-monophosphate dehydrogenase
3833746	0	T	SNP	C	108	99	202	98.1	211	Asn259Ser (aat/aGt)	Rv3415c	-	hypothetical protein
3838871	0	A	SNP	G	136	101	233	99.58	238	Ala64Ala (gct/gcC)	Rv3420c	rimI	ribosomal-protein-alanine acetyltransferase RimI
3841473	0	C	SNP	T	110	96	196	100	206
3842620	0	A	SNP	G	114	129	236	99.18	245	Thr128Ala (act/Gct)	Rv3425	PPE57	PPE family protein PPE57
3842625	0	A	SNP	G	115	126	239	99.18	243	Pro129Pro (cca/ccG)	Rv3425	PPE57	PPE family protein PPE57
3843408	0	G	Del	GAP	112	88	195	96.15	208		Rv3426	PPE58	PPE family protein PPE58
3844757	0	C	Del	GAP	130	96	220	94.96	238		Rv3428c	-	transposase
3844992	0	T	SNP	A	140	132	269	100	272	Ser327Cys (agc/Tgc)	Rv3428c	-	transposase
3845695	0	C	SNP	T	126	105	223	99.57	232	Arg92Arg (cgg/cgA)	Rv3428c	-	transposase
3851887	0	A	SNP	C	102	86	188	98.95	190	Ser443Ala (tcg/Gcg)	Rv3433c	-	bifunctional ADP-dependent (S)-NAD(P)H-hydrate dehydratase/NAD(P)H-hydrate epimerase
[truncated: 289 more rows]
