# Supplementary material for: Novel Mutations in Putative Nicotinic Acid Phosphoribosyltransferases of Mycobacterium tuberculosis and Their Effect on Protein Thermodynamic Properties
Source: Polymers (Basel). 2022 Apr 18;14(8):1623. doi: 10.3390/polym14081623 (PMC9031469; doi:10.3390/polym14081623)
Supplement: Supplementary file 1 [file polymers-14-01623-s001.zip › Supplementary files S1/766.xlsx]

## Sheet: 766
#Pos	Insindex	Ref	Type	Allel	CovFor	CovRev	Qual20	Freq	Cov	Subst	Gene	GeneName	Product	ResistanceSNP	PhyloSNP	InterestingRegion
1849	0	C	SNP	A	144	123	256	99.63	268
1977	0	A	SNP	G	156	145	296	100	301
3446	0	C	SNP	T	122	86	202	99.05	210	Ala56Val (gcc/gTc)	Rv0003	recF	DNA replication/repair protein RecF
4013	0	T	SNP	C	130	121	247	100	251	Ile245Thr (atc/aCc)	Rv0003	recF	DNA replication/repair protein RecF
7362	0	G	SNP	C	101	107	203	100	208	Glu21Gln (gag/Cag)	Rv0006	gyrA	DNA gyrase subunit A			fluoroquinolones (FQ)
7582	0	A	SNP	G	134	100	232	98.32	238	Asp94Gly (gac/gGc)	Rv0006	gyrA	DNA gyrase subunit A	fluoroquinolones (FQ)		fluoroquinolones (FQ)
7585	0	G	SNP	C	136	110	237	100	246	Ser95Thr (agc/aCc)	Rv0006	gyrA	DNA gyrase subunit A		phylo (not H37Rv)	fluoroquinolones (FQ)
9304	0	G	SNP	A	111	118	224	99.57	230	Gly668Asp (ggc/gAc)	Rv0006	gyrA	DNA gyrase subunit A			fluoroquinolones (FQ)
11879	0	A	SNP	G	101	78	177	100	179	Ser145Pro (tcc/Ccc)	Rv0008c	-	cell wall synthesis protein CwsA
12204	0	G	SNP	A	86	135	219	98.66	224	Leu36Leu (ctc/ctT)	Rv0008c	-	cell wall synthesis protein CwsA
14785	0	T	SNP	C	105	104	207	99.52	210	Cys233Arg (tgc/Cgc)	Rv0012	-	membrane protein
15117	0	C	SNP	G	100	93	184	99.48	194	Ile68Met (atc/atG)	Rv0013	trpG	anthranilate synthase component II
21795	0	G	SNP	A	84	83	160	100	167	Pro463Ser (ccg/Tcg)	Rv0018c	pstP	phosphoserine/threonine phosphatase PstP
23613	0	C	SNP	T	64	88	147	95.6	159	Arg42His (cgc/cAc)	Rv0019c	fhaB	FHA domain-containing protein FhaB
24007	0	G	SNP	T	80	70	150	96.15	156	Arg480Arg (cgg/Agg)	Rv0020c	fhaA	FHA domain-containing protein FhaA
24699	0	C	Del	GAP	79	68	144	75	196		Rv0020c	fhaA	FHA domain-containing protein FhaA
24700	0	C	Del	GAP	79	68	144	75.77	194		Rv0020c	fhaA	FHA domain-containing protein FhaA
24701	0	G	Del	GAP	79	68	144	76.56	192		Rv0020c	fhaA	FHA domain-containing protein FhaA
24702	0	C	Del	GAP	79	68	144	76.56	192		Rv0020c	fhaA	FHA domain-containing protein FhaA
24703	0	G	Del	GAP	79	68	144	76.56	192		Rv0020c	fhaA	FHA domain-containing protein FhaA
24704	0	T	Del	GAP	79	68	144	78.19	188		Rv0020c	fhaA	FHA domain-containing protein FhaA
24705	0	T	Del	GAP	79	68	144	78.19	188		Rv0020c	fhaA	FHA domain-containing protein FhaA
24706	0	G	Del	GAP	79	68	144	78.61	187		Rv0020c	fhaA	FHA domain-containing protein FhaA
24707	0	C	Del	GAP	79	68	144	79.03	186		Rv0020c	fhaA	FHA domain-containing protein FhaA
24708	0	T	Del	GAP	79	68	144	79.03	186		Rv0020c	fhaA	FHA domain-containing protein FhaA
24709	0	C	Del	GAP	79	68	144	79.03	186		Rv0020c	fhaA	FHA domain-containing protein FhaA
24710	0	G	Del	GAP	79	68	144	79.89	184		Rv0020c	fhaA	FHA domain-containing protein FhaA
24711	0	G	Del	GAP	79	67	144	79.78	183		Rv0020c	fhaA	FHA domain-containing protein FhaA
24712	0	G	Del	GAP	79	67	144	80.66	181		Rv0020c	fhaA	FHA domain-containing protein FhaA
24713	0	G	Del	GAP	79	67	144	82.02	178		Rv0020c	fhaA	FHA domain-containing protein FhaA
24714	0	T	Del	GAP	79	67	145	83.43	175		Rv0020c	fhaA	FHA domain-containing protein FhaA
24715	0	A	Del	GAP	79	67	145	82.95	176		Rv0020c	fhaA	FHA domain-containing protein FhaA
24716	0	A	Del	GAP	79	67	145	84.39	173		Rv0020c	fhaA	FHA domain-containing protein FhaA
26748	0	C	Del	GAP	78	90	163	93.33	180		Rv0021c	-	hypothetical protein
26957	0	C	SNP	G	106	97	199	99.02	205
26959	0	C	SNP	G	107	104	208	100	211
27487	0	G	SNP	A	91	87	175	97.8	182
34044	0	T	SNP	C	94	108	200	100	202
34569	0	C	Del	GAP	84	78	157	96.43	168		Rv0032	bioF2	8-amino-7-oxononanoate synthase
37031	0	C	SNP	G	93	87	176	100	180	Ala55Ala (gcc/gcG)	Rv0034	-	hypothetical protein
42281	0	C	SNP	A	88	116	199	99.51	205	Cys24Phe (tgc/tTc)	Rv0039c	-	transmembrane protein
42967	0	G	SNP	C	83	101	181	99.46	185	Pro133Pro (ccc/ccG)	Rv0040c	mtc28	hypothetical protein
49360	0	C	SNP	T	101	90	187	95.98	199	Val194Ile (gtc/Atc)	Rv0045c	-	hydrolase
49691	0	C	Del	GAP	102	109	203	95.91	220		Rv0045c	-	hydrolase
49692	0	C	Del	GAP	102	110	204	98.15	216		Rv0045c	-	hydrolase
50557	0	T	SNP	C	100	95	186	99.49	196	Arg190Gly (agg/Ggg)	Rv0046c	ino1	inositol-3-phosphate synthase
51949	0	A	SNP	G	70	79	146	100	149	Val250Ala (gtc/gCc)	Rv0048c	-	membrane protein
53422	0	G	SNP	A	124	115	235	100	239
54394	0	A	SNP	G	93	85	176	100	178	Ala244Ala (gca/gcG)	Rv0050	ponA1	bifunctional penicillin-insensitive transglycosylase/penicillin-sensitive transpeptidase
54842	0	G	SNP	T	69	84	143	98.08	156	Ala394Ser (gcg/Tcg)	Rv0050	ponA1	bifunctional penicillin-insensitive transglycosylase/penicillin-sensitive transpeptidase
55543	1	G	Ins	C	78	87	165	92.18	165		Rv0050	ponA1	bifunctional penicillin-insensitive transglycosylase/penicillin-sensitive transpeptidase
55543	2	G	Ins	C	78	87	165	92.18	165		Rv0050	ponA1	bifunctional penicillin-insensitive transglycosylase/penicillin-sensitive transpeptidase
55543	3	G	Ins	G	78	87	165	92.18	165		Rv0050	ponA1	bifunctional penicillin-insensitive transglycosylase/penicillin-sensitive transpeptidase
55543	4	G	Ins	C	78	87	165	92.18	165		Rv0050	ponA1	bifunctional penicillin-insensitive transglycosylase/penicillin-sensitive transpeptidase
55543	5	G	Ins	C	78	87	165	92.18	165		Rv0050	ponA1	bifunctional penicillin-insensitive transglycosylase/penicillin-sensitive transpeptidase
55543	6	G	Ins	T	78	87	165	92.18	165		Rv0050	ponA1	bifunctional penicillin-insensitive transglycosylase/penicillin-sensitive transpeptidase
55553	0	C	SNP	T	81	79	159	99.38	161	Pro631Ser (ccg/Tcg)	Rv0050	ponA1	bifunctional penicillin-insensitive transglycosylase/penicillin-sensitive transpeptidase
56001	0	G	SNP	A	70	87	156	100	157	Gln102Gln (cag/caA)	Rv0051	-	transmembrane protein
62049	0	A	SNP	G	105	102	199	99.52	208	Arg552Gly (agg/Ggg)	Rv0058	dnaB	replicative DNA helicase
65083	0	G	SNP	A	110	119	219	99.13	231	Pro90Ser (ccc/Tcc)	Rv0061c	-	hypothetical protein
66632	0	C	SNP	T	92	105	184	98.5	200	Pro361Ser (cct/Tct)	Rv0062	celA1	cellulase CelA
67012	0	C	SNP	T	88	94	180	98.38	185	Thr30Thr (acc/acT)	Rv0063	-	oxidoreductase
69984	0	C	SNP	A	93	77	169	99.42	171	Ala455Ala (gcc/gcA)	Rv0064	-	transmembrane protein
69989	0	G	SNP	A	99	76	172	100	175	Gly457Asp (ggt/gAt)	Rv0064	-	transmembrane protein
70267	0	G	SNP	T	89	85	173	98.86	176	Val550Phe (gtc/Ttc)	Rv0064	-	transmembrane protein
70816	0	A	SNP	G	107	99	198	100	206	Asn733Asp (aac/Gac)	Rv0064	-	transmembrane protein
71080	0	C	SNP	T	108	102	205	97.22	216	Arg821Trp (cgg/Tgg)	Rv0064	-	transmembrane protein
71336	0	G	SNP	C	128	122	241	100	250	Arg906Pro (cgc/cCc)	Rv0064	-	transmembrane protein
72549	0	C	SNP	T	90	101	190	98.45	194	Gly655Ser (ggt/Agt)	Rv0066c	icd2	isocitrate dehydrogenase
75233	0	C	SNP	A	86	102	183	97.41	193
75940	0	G	SNP	C	103	87	190	100	190	Val214Leu (gtg/Ctg)	Rv0068	-	oxidoreductase
80616	0	C	SNP	G	93	97	189	100	190
92199	0	T	SNP	G	100	105	201	100	205	Thr600Thr (act/acG)	Rv0083	-	oxidoreductase
103930	0	G	SNP	C	77	96	163	81.22	213	Ala245Gly (gcc/gGc)	Rv0094c	-	hypothetical protein
104712	0	C	SNP	T	134	95	227	88.42	259
104824	0	C	SNP	A	101	118	214	97.33	225	Ser131Ile (agc/aTc)	Rv0095c	-	hypothetical protein
105736	0	T	SNP	C	83	105	183	99.47	189	Val138Ala (gtc/gCc)	Rv0096	PPE1	PPE family protein PPE1
116000	0	T	SNP	G	106	89	189	99.49	196	Val2000Val (gtt/gtG)	Rv0101	nrp	peptide synthetase Nrp
116933	0	G	SNP	A	65	85	150	95.54	157	Gly2311Gly (ggg/ggA)	Rv0101	nrp	peptide synthetase Nrp
117389	0	C	SNP	T	95	90	182	97.88	189	Thr2463Thr (acc/acT)	Rv0101	nrp	peptide synthetase Nrp
122109	0	A	SNP	G	67	87	149	99.35	155	Leu22Ser (ttg/tCg)	Rv0103c	ctpB	cation-transporter P-type ATPase B
122948	0	C	SNP	G	84	108	191	96	200	Ala211Gly (gcc/gGc)	Rv0104	-	hypothetical protein
123198	0	T	SNP	C	69	92	160	99.38	162	Pro294Pro (cct/ccC)	Rv0104	-	hypothetical protein
123520	0	T	SNP	C	76	76	148	97.44	156	Tyr402His (tat/Cat)	Rv0104	-	hypothetical protein
123745	0	G	SNP	A	77	73	149	98.04	153	Gly477Arg (ggg/Agg)	Rv0104	-	hypothetical protein
125830	1	G	Ins	A	81	65	146	96.05	146		Rv0107c	ctpI	cation-transporter ATPase I
126873	0	G	SNP	A	103	92	194	97.01	201	Ala1223Ala (gcc/gcT)	Rv0107c	ctpI	cation-transporter ATPase I
129576	0	A	SNP	C	88	94	179	99.45	183	Ala322Ala (gct/gcG)	Rv0107c	ctpI	cation-transporter ATPase I
131174	1	T	Ins	G	103	79	182	95.29	182
132417	0	C	SNP	G	158	161	305	100	319	Arg346Gly (cgc/Ggc)	Rv0109	PE_PGRS1	PE-PGRS family protein PE_PGRS1
133839	0	C	SNP	T	109	85	193	98.98	196
143207	0	T	SNP	C	115	89	201	99.03	206	Ser224Gly (agc/Ggc)	Rv0118c	oxcA	oxalyl-CoA decarboxylase OxcA
144865	0	C	SNP	T	84	90	172	96.67	180	Leu273Leu (ctg/Ttg)	Rv0119	fadD7	fatty-acid--CoA ligase FadD7
146087	0	T	SNP	C	87	80	164	100	167	Asn562Ser (aat/aGt)	Rv0120c	fusA2	elongation factor G
154283	0	T	SNP	C	108	88	194	100	196	Ser18Pro (tcg/Ccg)	Rv0127	mak	maltokinase
157129	0	C	SNP	T	86	81	161	98.82	169	Gly158Ser (ggc/Agc)	Rv0129c	fbpC	diacylglycerol acyltransferase/mycolyltransferase Ag85C		phylo (Delhi/CAS)
170671	0	G	SNP	A	91	95	182	98.94	188	Ala130Thr (gcc/Acc)	Rv0144	-	transcriptional regulator
172492	0	C	SNP	G	96	92	181	98.95	190	Tyr94_ (tac/taG)	Rv0146	-	S-adenosylmethionine-dependentmethyltransferase
176535	0	G	Del	GAP	71	81	150	95	160		Rv0149	-	quinone oxidoreductase
177857	0	G	SNP	A	108	76	180	100	184	Leu485Leu (ctg/Ttg)	Rv0151c	PE1	PE family protein PE1
178205	0	C	SNP	G	80	87	162	98.24	170	Gly369Arg (ggc/Cgc)	Rv0151c	PE1	PE family protein PE1
178453	0	C	SNP	G	83	83	160	98.22	169	Gly286Ala (ggg/gCg)	Rv0151c	PE1	PE family protein PE1
181090	0	C	SNP	T	91	89	179	98.36	183
188317	0	A	SNP	G	81	85	164	99.4	167	Ser175Pro (tcc/Ccc)	Rv0159c	PE3	PE family protein PE3
188800	0	T	SNP	C	76	85	158	99.38	162	Thr14Ala (acg/Gcg)	Rv0159c	PE3	PE family protein PE3
189850	0	A	SNP	G	90	87	170	98.88	179	Phe197Ser (ttc/tCc)	Rv0160c	PE4	PE family protein PE4
194305	1	C	Ins	G	91	102	193	94.61	193		Rv0165c	mce1R	transcriptional regulator Mce1R
194305	2	C	Ins	G	90	98	188	92.16	188		Rv0165c	mce1R	transcriptional regulator Mce1R
194681	0	G	SNP	C	83	92	172	100	175	Leu45Leu (ctc/ctG)	Rv0165c	mce1R	transcriptional regulator Mce1R
196642	0	C	SNP	T	77	112	188	100	189	Asn550Asn (aac/aaT)	Rv0166	fadD5	fatty-acid--CoA ligase FadD5
198401	0	G	SNP	T	90	70	154	98.77	162	Gly248Cys (ggc/Tgc)	Rv0168	yrbE1B	membrane protein
199470	0	T	SNP	G	100	98	192	99.5	199	Ser313Ala (tcc/Gcc)	Rv0169	mce1A	Mce family protein Mce1A
201949	0	G	SNP	A	132	109	239	98.37	245	Gly340Arg (ggg/Agg)	Rv0171	mce1C	Mce family protein Mce1C
206339	0	T	SNP	C	97	98	191	100	195	Leu370Pro (ctg/cCg)	Rv0174	mce1F	Mce family protein Mce1F
206481	0	C	SNP	G	93	76	159	92.86	182	Pro417Pro (ccc/ccG)	Rv0174	mce1F	Mce family protein Mce1F
206484	0	G	SNP	T	89	94	177	92.89	197	Gly418Gly (ggg/ggT)	Rv0174	mce1F	Mce family protein Mce1F
207079	0	G	SNP	C	94	91	174	99.46	186	Arg89Pro (cgc/cCc)	Rv0175	-	Mce associated membrane protein
210624	0	C	SNP	T	111	78	187	97.93	193	Leu63Leu (ctg/ctA)	Rv0179c	lprO	lipoprotein LprO
213455	0	C	SNP	G	92	79	168	95	180	Arg229Pro (cgc/cCc)	Rv0182c	sigG	ECF RNA polymerase sigma factor SigG
217201	0	T	SNP	C	81	105	183	96.88	192	Asn311Asn (aat/aaC)	Rv0186	bglS	beta-glucosidase BglS
218599	0	T	SNP	C	81	75	154	100	156
223942	0	T	SNP	C	92	168	256	100	260	Ser127Pro (tcg/Ccg)	Rv0192	-	hypothetical protein
224338	0	C	SNP	T	85	106	187	97.95	195	Pro259Ser (ccg/Tcg)	Rv0192	-	hypothetical protein
225323	0	T	SNP	C	92	91	177	100	183	Lys417Glu (aag/Gag)	Rv0193c	-	hypothetical protein
227098	0	T	SNP	C	76	88	162	100	164	Met74Thr (atg/aCg)	Rv0194	-	multidrug ABC transporter ATPase/permease
230576	1	G	Ins	T	77	74	151	95.57	151
230921	0	C	Del	GAP	93	79	167	98.85	174		Rv0195	-	two component transcriptional regulator
231114	0	C	SNP	G	94	106	199	100	200	Ala72Ala (gcc/gcG)	Rv0195	-	two component transcriptional regulator
234477	0	T	SNP	G	89	63	149	99.35	153	Tyr749_ (tat/taG)	Rv0197	-	oxidoreductase
234496	1	C	Ins	G	78	56	134	91.78	136		Rv0197	-	oxidoreductase
234496	2	C	Ins	T	79	57	136	93.15	136		Rv0197	-	oxidoreductase
243924	0	G	Del	GAP	85	85	161	97.7	174		Rv0205	-	transmembrane protein
249522	0	T	SNP	C	102	108	204	98.59	213	Val162Ala (gtg/gCg)	Rv0209	-	hypothetical protein
251575	0	G	SNP	A	85	93	173	98.89	180	Ala486Thr (gcg/Acg)	Rv0210	-	hypothetical protein
251726	0	G	SNP	A	64	72	131	95.77	142
255373	0	T	SNP	C	99	72	167	98.28	174	Asp193Gly (gac/gGc)	Rv0213c	-	methyltransferase
257071	0	C	SNP	T	96	78	171	98.86	176	Tyr336Tyr (tac/taT)	Rv0214	fadD4	fatty-acid--CoA ligase FadD4
261869	0	T	SNP	C	152	114	257	100	266	Cys316Arg (tgt/Cgt)	Rv0218	-	transmembrane protein
262268	0	A	SNP	T	107	105	208	98.6	215	Ala5Ala (gca/gcT)	Rv0219	-	transmembrane protein
264992	0	T	SNP	C	85	122	206	100	207	Leu309Pro (ctg/cCg)	Rv0221	-	diacyglycerol O-acyltransferase
265554	0	A	SNP	C	97	69	163	100	166	Val16Val (gta/gtC)	Rv0222	echA1	enoyl-CoA hydratase EchA1
266405	0	C	SNP	T	82	86	166	98.25	171	Gly454Ser (ggc/Agc)	Rv0223c	-	aldehyde dehydrogenase
274463	0	C	SNP	A	99	90	186	97.42	194	Arg86Leu (cgt/cTt)	Rv0229c	-	hypothetical protein
276539	0	G	SNP	C	86	104	184	98.96	192	Gly161Ala (ggc/gCc)	Rv0231	fadE4	acyl-CoA dehydrogenase FadE4
278681	0	C	SNP	G	89	103	188	100	192	His33Asp (cat/Gat)	Rv0233	nrdB	ribonucleoside-diphosphate reductase subunit beta NrdB
279536	0	C	SNP	T	65	67	130	95.65	138
279560	0	T	SNP	G	63	65	124	94.81	135
283503	0	G	SNP	A	101	95	193	98.49	199	His1117Tyr (cac/Tac)	Rv0236c	aftD	alpha-(1->3)-arabinofuranosyltransferase
283614	0	T	SNP	C	105	118	220	99.11	225	Ser1080Gly (agc/Ggc)	Rv0236c	aftD	alpha-(1->3)-arabinofuranosyltransferase
285772	0	A	SNP	C	138	107	241	99.59	246	Pro360Pro (cct/ccG)	Rv0236c	aftD	alpha-(1->3)-arabinofuranosyltransferase
285871	0	A	SNP	G	133	117	244	100	250	Val327Val (gtt/gtC)	Rv0236c	aftD	alpha-(1->3)-arabinofuranosyltransferase
287142	0	C	Del	GAP	97	96	189	96.98	199
289253	0	C	SNP	T	101	73	173	98.31	177	Asp50Asp (gac/gaT)	Rv0239	vapB24	antitoxin VapB24
293628	1	A	Ins	C	70	82	152	93.83	152
301341	0	C	SNP	A	86	87	171	99.43	174	Pro105Pro (ccg/ccT)	Rv0249c	-	succinate dehydrogenase membrane anchor subunit
303102	0	C	SNP	T	99	85	183	92.93	198	Ala79Ala (gcc/gcT)	Rv0252	nirB	nitrite reductase large subunit NirB
304923	0	A	SNP	G	102	100	197	100	202	Lys686Lys (aaa/aaG)	Rv0252	nirB	nitrite reductase large subunit NirB
307911	0	G	SNP	T	93	111	200	97.14	210	Thr546Asn (acc/aAc)	Rv0256c	PPE2	PPE family protein PPE2
308661	0	A	SNP	G	81	68	145	98.03	152	Leu296Pro (ctg/cCg)	Rv0256c	PPE2	PPE family protein PPE2
310973	0	G	SNP	A	92	78	163	99.42	171	Ala182Val (gcg/gTg)	Rv0259c	-	hypothetical protein
311613	0	G	SNP	T	106	100	201	100	206	Val349Val (gtc/gtA)	Rv0260c	-	transcriptional regulator
321453	0	G	SNP	A	87	95	182	97.85	186	Pro41Pro (ccg/ccA)	Rv0267	narU	nitrite extrusion protein NarU
324812	0	C	SNP	T	93	102	195	98.48	198	Asp82Asp (gac/gaT)	Rv0270	fadD2	fatty-acid--CoA ligase FadD2
325505	0	T	SNP	C	57	86	136	97.95	146	Val313Val (gtt/gtC)	Rv0270	fadD2	fatty-acid--CoA ligase FadD2
328569	0	G	SNP	C	81	79	155	98.16	163
333892	0	G	SNP	C	110	118	212	100	228	Arg807Gly (cgc/Ggc)	Rv0278c	-	PE-PGRS family protein PE_PGRS3
335811	0	C	Del	GAP	70	14	81	85.71	98		Rv0278c	-	PE-PGRS family protein PE_PGRS3
335812	0	C	Del	GAP	70	14	81	85.71	98		Rv0278c	-	PE-PGRS family protein PE_PGRS3
335813	0	G	Del	GAP	70	14	81	84.85	99		Rv0278c	-	PE-PGRS family protein PE_PGRS3
335814	0	C	Del	GAP	70	14	81	87.5	96		Rv0278c	-	PE-PGRS family protein PE_PGRS3
335815	0	C	Del	GAP	70	14	81	85.71	98		Rv0278c	-	PE-PGRS family protein PE_PGRS3
335816	0	G	Del	GAP	70	14	81	85.71	98		Rv0278c	-	PE-PGRS family protein PE_PGRS3
335817	0	G	Del	GAP	70	14	81	86.6	97		Rv0278c	-	PE-PGRS family protein PE_PGRS3
335818	0	C	Del	GAP	70	14	81	84	100		Rv0278c	-	PE-PGRS family protein PE_PGRS3
335819	0	G	Del	GAP	71	14	81	85	100		Rv0278c	-	PE-PGRS family protein PE_PGRS3
335820	0	C	Del	GAP	71	14	81	85.86	99		Rv0278c	-	PE-PGRS family protein PE_PGRS3
335821	0	C	Del	GAP	71	14	81	85	100		Rv0278c	-	PE-PGRS family protein PE_PGRS3
335822	0	G	Del	GAP	71	14	81	85	100		Rv0278c	-	PE-PGRS family protein PE_PGRS3
335823	0	C	Del	GAP	71	14	81	86.73	98		Rv0278c	-	PE-PGRS family protein PE_PGRS3
335824	0	C	Del	GAP	71	14	81	85	100		Rv0278c	-	PE-PGRS family protein PE_PGRS3
335825	0	G	Del	GAP	71	14	81	85.86	99		Rv0278c	-	PE-PGRS family protein PE_PGRS3
335826	0	T	Del	GAP	71	14	81	85.86	99		Rv0278c	-	PE-PGRS family protein PE_PGRS3
335827	0	T	Del	GAP	71	14	81	85	100		Rv0278c	-	PE-PGRS family protein PE_PGRS3
335828	0	G	Del	GAP	71	14	81	85.86	99		Rv0278c	-	PE-PGRS family protein PE_PGRS3
336683	0	G	SNP	T	23	16	38	92.86	42	Val797Val (gtc/gtA)	Rv0279c	PE_PGRS4	PE-PGRS family protein PE_PGRS4
336684	0	A	SNP	G	24	16	39	93.02	43	Val797Ala (gtc/gCc)	Rv0279c	PE_PGRS4	PE-PGRS family protein PE_PGRS4
336688	0	A	Del	GAP	25	18	42	100	43		Rv0279c	PE_PGRS4	PE-PGRS family protein PE_PGRS4
336689	0	G	Del	GAP	25	18	42	100	43		Rv0279c	PE_PGRS4	PE-PGRS family protein PE_PGRS4
336690	0	C	Del	GAP	25	18	42	100	43		Rv0279c	PE_PGRS4	PE-PGRS family protein PE_PGRS4
336691	0	T	Del	GAP	24	16	39	93.02	43		Rv0279c	PE_PGRS4	PE-PGRS family protein PE_PGRS4
336692	0	C	Del	GAP	24	16	39	93.02	43		Rv0279c	PE_PGRS4	PE-PGRS family protein PE_PGRS4
336693	0	G	Del	GAP	24	16	39	93.02	43		Rv0279c	PE_PGRS4	PE-PGRS family protein PE_PGRS4
336694	0	A	Del	GAP	24	16	39	93.02	43		Rv0279c	PE_PGRS4	PE-PGRS family protein PE_PGRS4
336695	0	A	Del	GAP	24	16	39	93.02	43		Rv0279c	PE_PGRS4	PE-PGRS family protein PE_PGRS4
336696	0	T	Del	GAP	24	16	39	93.02	43		Rv0279c	PE_PGRS4	PE-PGRS family protein PE_PGRS4
336697	0	T	Del	GAP	24	16	39	93.02	43		Rv0279c	PE_PGRS4	PE-PGRS family protein PE_PGRS4
336699	1	C	Ins	G	24	16	40	93.02	40		Rv0279c	PE_PGRS4	PE-PGRS family protein PE_PGRS4
336699	2	C	Ins	G	24	16	40	93.02	40		Rv0279c	PE_PGRS4	PE-PGRS family protein PE_PGRS4
336707	0	G	Del	GAP	23	16	38	92.86	42		Rv0279c	PE_PGRS4	PE-PGRS family protein PE_PGRS4
336708	0	T	Del	GAP	23	16	38	92.86	42		Rv0279c	PE_PGRS4	PE-PGRS family protein PE_PGRS4
336709	0	C	Del	GAP	23	16	38	92.86	42		Rv0279c	PE_PGRS4	PE-PGRS family protein PE_PGRS4
336710	0	A	Del	GAP	23	16	38	90.7	43		Rv0279c	PE_PGRS4	PE-PGRS family protein PE_PGRS4
337820	0	G	SNP	A	7	90	93	96.04	101	Gly418Gly (ggc/ggT)	Rv0279c	PE_PGRS4	PE-PGRS family protein PE_PGRS4
337959	0	A	SNP	C	34	5	38	100	39	Ile372Ser (atc/aGc)	Rv0279c	PE_PGRS4	PE-PGRS family protein PE_PGRS4
338020	0	A	SNP	C	75	13	87	98.88	89	Cys352Gly (tgc/Ggc)	Rv0279c	PE_PGRS4	PE-PGRS family protein PE_PGRS4
338100	0	T	SNP	C	111	28	134	100	139	Asn325Ser (aac/aGc)	Rv0279c	PE_PGRS4	PE-PGRS family protein PE_PGRS4
338453	0	A	SNP	G	8	46	50	100	54	Ala207Ala (gct/gcC)	Rv0279c	PE_PGRS4	PE-PGRS family protein PE_PGRS4
338648	0	T	SNP	G	94	10	101	88.14	118	Gly142Gly (gga/ggC)	Rv0279c	PE_PGRS4	PE-PGRS family protein PE_PGRS4
338669	0	T	SNP	C	105	11	115	89.23	130	Leu135Leu (tta/ttG)	Rv0279c	PE_PGRS4	PE-PGRS family protein PE_PGRS4
338682	0	T	SNP	G	99	8	106	87.7	122	Asp131Ala (gac/gCc)	Rv0279c	PE_PGRS4	PE-PGRS family protein PE_PGRS4
338683	0	C	SNP	G	100	8	107	87.8	123	Asp131His (gac/Cac)	Rv0279c	PE_PGRS4	PE-PGRS family protein PE_PGRS4
338685	0	C	SNP	G	100	8	106	89.26	121	Gly130Ala (ggg/gCg)	Rv0279c	PE_PGRS4	PE-PGRS family protein PE_PGRS4
338690	0	A	SNP	G	103	10	111	91.13	124	Asn128Asn (aat/aaC)	Rv0279c	PE_PGRS4	PE-PGRS family protein PE_PGRS4
338692	0	T	SNP	C	103	11	114	91.2	125	Asn128Asp (aat/Gat)	Rv0279c	PE_PGRS4	PE-PGRS family protein PE_PGRS4
339230	0	G	SNP	C	107	104	207	99.53	212
340372	0	T	SNP	C	14	97	108	100	111	Ser337Pro (tcg/Ccg)	Rv0280	PPE3	PPE family protein PPE3
342146	0	A	SNP	C	83	100	179	99.46	184	Glu6Ala (gaa/gCa)	Rv0282	eccA3	ESX-3 secretion system protein EccA
342873	0	C	SNP	T	85	71	155	100	156	Val248Val (gtc/gtT)	Rv0282	eccA3	ESX-3 secretion system protein EccA
346275	0	C	SNP	G	95	101	195	99.49	197	Pro214Arg (ccg/cGg)	Rv0284	eccC3	ESX-3 secretion system protein EccC3
350088	0	C	SNP	A	92	94	184	97.89	190	Leu52Met (ctg/Atg)	Rv0286	PPE4	PPE family protein PPE4
353197	0	C	SNP	T	84	78	159	95.29	170	Arg39Cys (cgc/Tgc)	Rv0290	eccD3	ESX-3 secretion system protein EccD
356528	0	A	SNP	G	98	106	200	99.51	205	Asn217Asp (aat/Gat)	Rv0292	eccE3	ESX-3 secretion system protein EccE
358473	0	G	SNP	C	79	84	155	97.02	168	Trp101Cys (tgg/tgC)	Rv0294	tam	trans-aconitate methyltransferase
363563	0	G	SNP	A	100	102	198	100	202	Ala30Thr (gcg/Acg)	Rv0299	-	toxin
366917	0	T	SNP	C	43	44	85	93.55	93	Thr1950Ala (acc/Gcc)	Rv0304c	PPE5	PPE family protein PPE5
366922	0	G	SNP	C	42	40	82	94.25	87	Ala1948Gly (gcc/gGc)	Rv0304c	PPE5	PPE family protein PPE5
367718	0	G	SNP	T	79	94	170	99.43	174	Leu1683Ile (ctt/Att)	Rv0304c	PPE5	PPE family protein PPE5
369886	0	C	SNP	G	113	113	222	98.69	229	Gly960Ala (ggg/gCg)	Rv0304c	PPE5	PPE family protein PPE5
370603	0	C	SNP	G	116	99	211	95.13	226	Gly721Ala (ggc/gCc)	Rv0304c	PPE5	PPE family protein PPE5
372913	0	A	SNP	C	90	101	188	100	191	Gly933Gly (ggt/ggG)	Rv0305c	PPE6	PPE family protein PPE6
373219	0	C	SNP	T	96	95	188	94.09	203	Gln831Gln (cag/caA)	Rv0305c	PPE6	PPE family protein PPE6
373283	0	A	Del	GAP	92	110	197	99.51	203		Rv0305c	PPE6	PPE family protein PPE6
376774	0	T	SNP	C	92	90	170	99.45	183	Ala94Ala (gca/gcG)	Rv0307c	-	hypothetical protein
384380	0	A	SNP	C	87	107	192	100	194	Lys260Thr (aag/aCg)	Rv0315	-	beta-1,3-glucanase
386432	0	C	SNP	G	108	89	190	100	197	Gly223Ala (ggg/gCg)	Rv0318c	-	integral membrane protein
390828	0	T	SNP	C	80	84	161	100	164	Ser142Gly (agt/Ggt)	Rv0323c	-	hypothetical protein
391853	0	A	SNP	G	97	108	196	100	205	Thr168Ala (act/Gct)	Rv0324	-	transcriptional regulator
392261	0	T	SNP	C	115	84	191	97.55	204	_75Gln (tag/Cag)	Rv0325	-	hypothetical protein
394100	0	A	Del	GAP	82	76	156	91.33	173
394101	0	G	Del	GAP	82	76	156	96.34	164
394102	0	G	Del	GAP	82	76	156	95.76	165
396199	0	T	SNP	C	58	90	145	97.37	152
402836	0	G	SNP	A	78	88	164	99.4	167	Tyr109Tyr (tac/taT)	Rv0337c	aspC	aspartate aminotransferase
403980	0	G	SNP	A	70	113	177	100	183	Ala621Val (gcc/gTc)	Rv0338c	-	iron-sulfur-binding reductase
404326	0	T	SNP	C	81	92	172	100	173	Arg506Gly (agg/Ggg)	Rv0338c	-	iron-sulfur-binding reductase
406251	0	T	SNP	C	95	94	187	100	189	Asp733Gly (gat/gGt)	Rv0339c	-	transcriptional regulator
414486	0	C	SNP	T	92	79	169	100	171	Glu152Glu (gag/gaA)	Rv0344c	lpqJ	lipoprotein LpqJ
420008	0	A	SNP	G	107	87	193	100	194	Ala58Ala (gca/gcG)	Rv0350	dnaK	chaperone protein DnaK
422678	0	G	SNP	A	93	97	186	98.45	193	Arg76His (cgc/cAc)	Rv0352	dnaJ1	chaperone protein DnaJ
424320	1	T	Ins	C	91	64	155	90.64	156		Rv0354c	PPE7	PPE family protein PPE7
428698	0	C	SNP	T	88	103	189	96.95	197	Ala1994Ala (gcg/gcA)	Rv0355c	PPE8	PPE family protein PPE8
428921	0	G	SNP	A	91	101	189	97.46	197	Ser1920Phe (tcc/tTc)	Rv0355c	PPE8	PPE family protein PPE8
432459	0	C	SNP	T	95	114	208	99.05	211	Asp741Asn (gac/Aac)	Rv0355c	PPE8	PPE family protein PPE8
437307	0	T	SNP	C	120	102	214	96.1	231	Cys150Arg (tgc/Cgc)	Rv0358	-	hypothetical protein
437888	0	C	SNP	T	98	94	191	95.52	201	Thr124Met (acg/aTg)	Rv0359	-	zinc metalloprotease
438470	0	C	SNP	T	96	91	183	100	187	Lys90Lys (aag/aaA)	Rv0360c	-	hypothetical protein
439819	0	A	SNP	C	94	75	163	94.94	178
440365	0	G	SNP	A	93	85	177	99.44	179	Ser165Ser (tcg/tcA)	Rv0362	mgtE	Mg2+ transport transmembrane protein MgtE
440878	0	C	SNP	T	103	100	200	97.13	209	Thr336Thr (acc/acT)	Rv0362	mgtE	Mg2+ transport transmembrane protein MgtE
445780	0	C	SNP	T	107	98	202	99.03	207	Arg249His (cgt/cAt)	Rv0368c	-	hypothetical protein
447642	0	G	SNP	C	76	72	145	99.33	149	Leu134Leu (ctc/ctG)	Rv0370c	-	oxidoreductase
454295	0	T	SNP	C	81	94	174	99.43	176	Pro26Pro (cca/ccG)	Rv0376c	-	hypothetical protein
454333	0	T	SNP	G	83	89	163	97.18	177	Thr14Pro (acg/Ccg)	Rv0376c	-	hypothetical protein
455024	0	G	SNP	A	85	88	173	96.65	179	Val202Ile (gta/Ata)	Rv0377	-	HTH-type transcriptional regulator
455624	0	T	Del	GAP	71	76	145	97.35	151
457452	0	T	SNP	G	103	104	205	100	207	Thr124Thr (aca/acC)	Rv0381c	-	hypothetical protein
459399	0	A	SNP	C	62	77	133	100	139
466808	0	G	SNP	C	87	101	181	97.41	193
467497	1	C	Ins	G	95	100	195	92.86	195
467508	1	C	Ins	G	92	105	197	96.57	197
467516	0	G	SNP	C	93	112	198	100	205
467526	0	C	SNP	G	95	111	199	100	206
467546	0	G	SNP	C	100	112	204	100	212
467557	0	A	SNP	C	96	114	204	100	210
467564	0	A	SNP	C	95	109	202	100	204
467585	0	G	SNP	C	88	103	186	100	191
467590	0	T	SNP	C	88	105	192	100	193
467621	0	T	SNP	G	96	97	192	100	193
467638	0	G	SNP	T	93	103	195	100	196
473310	0	A	SNP	G	144	109	245	97.68	259	Gln177Arg (cag/cGg)	Rv0393	-	hypothetical protein
475178	0	T	SNP	C	90	87	174	99.44	178	Val80Ala (gtc/gCc)	Rv0395	-	hypothetical protein
475915	0	A	SNP	C	110	89	196	98.03	203	Ser34Arg (agc/Cgc)	Rv0397	-	hypothetical protein
476612	0	G	SNP	A	87	81	164	96.55	174	Val73Val (gtg/gtA)	Rv0397A	-	hypothetical protein
481527	0	G	Del	GAP	110	106	214	94.74	228		Rv0402c	mmpL1	transmembrane transport protein MmpL1
483935	0	T	SNP	G	134	122	250	100	256
484504	0	C	SNP	G	172	136	299	99.68	309	Ala176Ala (gcc/gcG)	Rv0404	fadD30	long-chain-fatty-acid--AMP ligase FadD30
485561	0	A	SNP	C	171	143	307	99.68	315	Ile529Leu (atc/Ctc)	Rv0404	fadD30	long-chain-fatty-acid--AMP ligase FadD30
485730	0	C	SNP	T	152	177	323	99.4	331	Pro585Leu (cca/cTa)	Rv0404	fadD30	long-chain-fatty-acid--AMP ligase FadD30
485811	0	A	Del	GAP	145	177	316	98.47	327		Rv0405	pks6	membrane bound polyketide synthase
489935	0	G	SNP	C	106	95	194	100	201	Thr257Thr (acc/acG)	Rv0406c	-	beta lactamase-like protein
491742	0	T	SNP	C	103	87	187	98.45	193	Phe320Phe (ttt/ttC)	Rv0407	fgd1	F420-dependent glucose-6-phosphate dehydrogenase		phylo (not Euro-American, M. africanum, M. bovis, M. canettii, M. caprae, M. microti, M. pinipedii, Beijing, Delhi/CAS, EAI)
492150	0	G	SNP	C	99	92	191	99.48	192	Gly122Ala (ggc/gCc)	Rv0408	pta	phosphate acetyltransferase
498531	0	A	SNP	G	88	99	186	99.47	188	Ala363Ala (gct/gcC)	Rv0412c	-	membrane protein
498557	0	C	SNP	A	94	95	186	99.47	190	Asp355Tyr (gac/Tac)	Rv0412c	-	membrane protein
502589	0	C	SNP	G	89	104	190	99.48	194	Ser75Cys (tcc/tGc)	Rv0417	thiG	thiazole synthase
503354	0	G	SNP	C	89	102	188	98.96	193
505974	0	G	SNP	A	91	89	177	97.83	184	Ala297Thr (gcg/Acg)	Rv0419	lpqM	lipoprotein peptidase LpqM
513257	0	T	SNP	C	106	76	177	100	182	Met689Val (atg/Gtg)	Rv0425c	ctpH	metal cation transporting ATPase H
517358	0	T	SNP	C	78	83	157	99.38	162	Asp149Gly (gac/gGc)	Rv0428c	-	GCN5-like N-acetyltransferase
517389	0	C	SNP	A	82	83	162	99.4	166	Val139Phe (gtc/Ttc)	Rv0428c	-	GCN5-like N-acetyltransferase
523654	0	C	SNP	T	105	90	190	97.01	201	Ala294Thr (gcc/Acc)	Rv0435c	-	ATPase
524891	0	C	SNP	A	98	87	182	100	185	Gly167Val (ggc/gTc)	Rv0436c	pssA	CDP-diacylglycerol--serineO-phosphatidyltransferase
530511	0	T	Del	GAP	58	47	100	86.78	121		Rv0441c	-	hypothetical protein
530512	0	G	Del	GAP	58	47	100	98.13	107		Rv0441c	-	hypothetical protein
530513	0	C	Del	GAP	58	47	100	98.13	107		Rv0441c	-	hypothetical protein
530514	0	G	Del	GAP	58	47	100	98.13	107		Rv0441c	-	hypothetical protein
530515	0	G	Del	GAP	58	47	100	98.13	107		Rv0441c	-	hypothetical protein
530516	0	T	Del	GAP	58	47	100	98.13	107		Rv0441c	-	hypothetical protein
530517	0	G	Del	GAP	58	47	100	98.13	107		Rv0441c	-	hypothetical protein
530518	0	G	Del	GAP	58	47	100	98.13	107		Rv0441c	-	hypothetical protein
530519	0	G	Del	GAP	58	47	100	98.13	107		Rv0441c	-	hypothetical protein
530520	0	C	Del	GAP	58	47	100	98.13	107		Rv0441c	-	hypothetical protein
530521	0	C	Del	GAP	58	47	100	98.13	107		Rv0441c	-	hypothetical protein
530522	0	A	Del	GAP	58	47	100	98.13	107		Rv0441c	-	hypothetical protein
530523	0	G	Del	GAP	58	47	100	98.13	107		Rv0441c	-	hypothetical protein
530524	0	G	Del	GAP	58	47	100	98.13	107		Rv0441c	-	hypothetical protein
530525	0	T	Del	GAP	58	47	100	98.13	107		Rv0441c	-	hypothetical protein
530526	0	T	Del	GAP	58	47	100	98.13	107		Rv0441c	-	hypothetical protein
531775	0	C	SNP	G	100	76	175	99.44	177	Trp147Ser (tgg/tCg)	Rv0442c	PPE10	PPE family protein PPE10
541201	0	A	SNP	G	82	105	177	99.47	188	Leu97Leu (ctt/ctC)	Rv0450c	mmpL4	transmembrane transport protein MmpL4
542024	0	T	SNP	C	94	87	177	97.31	186
546357	0	A	SNP	G	101	101	198	99.02	204	Thr149Thr (act/acC)	Rv0456c	echA2	enoyl-CoA hydratase EchA2
548326	0	T	SNP	C	103	104	204	98.57	210	Thr428Ala (aca/Gca)	Rv0457c	-	peptidase
551525	0	A	SNP	C	84	81	163	100	165	Arg110Arg (aga/Cga)	Rv0459	-	hypothetical protein
555034	0	C	SNP	G	102	93	192	94.2	207	Asp425His (gac/Cac)	Rv0465c	-	HTH-type transcriptional regulator
555991	0	A	SNP	G	90	90	174	98.36	183	Cys106Arg (tgc/Cgc)	Rv0465c	-	HTH-type transcriptional regulator
560541	0	C	Del	GAP	88	85	174	97.19	178		Rv0469	umaA	mycolic acid synthase UmaA
560542	0	T	Del	GAP	88	85	174	96.65	179		Rv0469	umaA	mycolic acid synthase UmaA
560543	0	T	Del	GAP	88	85	174	96.65	179		Rv0469	umaA	mycolic acid synthase UmaA
560544	0	T	Del	GAP	88	85	174	96.65	179		Rv0469	umaA	mycolic acid synthase UmaA
560545	0	T	Del	GAP	88	85	174	96.65	179		Rv0469	umaA	mycolic acid synthase UmaA
560546	0	C	Del	GAP	88	85	174	96.65	179		Rv0469	umaA	mycolic acid synthase UmaA
562063	0	G	Del	GAP	102	100	197	93.95	215		Rv0470A	-	hypothetical protein
562064	0	C	Del	GAP	102	100	197	99.02	204		Rv0470A	-	hypothetical protein
562065	0	C	Del	GAP	102	100	197	99.02	204		Rv0470A	-	hypothetical protein
562066	0	A	Del	GAP	102	100	197	99.02	204		Rv0470A	-	hypothetical protein
565655	0	A	SNP	G	90	108	189	100	198
568798	0	T	SNP	G	90	92	176	95.29	191	Glu57Ala (gag/gCg)	Rv0479c	-	membrane protein
572591	0	C	SNP	T	77	82	155	95.78	166	Asp294Asp (gac/gaT)	Rv0483	lprQ	lipoprotein LprQ
573262	0	A	SNP	G	109	102	206	99.53	212	Gly180Gly (ggt/ggC)	Rv0484c	-	short-chain type oxidoreductase
579284	0	T	SNP	C	87	85	165	100	172
579703	0	A	SNP	G	93	86	177	96.24	186	Thr119Ala (acg/Gcg)	Rv0490	senX3	two component sensor histidine kinase SenX3
580779	0	A	Del	GAP	49	53	101	77.27	132
580781	0	C	Del	GAP	49	53	101	77.27	132
580782	0	A	Del	GAP	49	53	101	79.07	129
580783	0	C	Del	GAP	49	53	101	79.07	129
580784	0	C	Del	GAP	49	53	101	77.27	132
580785	0	C	Del	GAP	49	53	101	79.69	128
580786	0	G	Del	GAP	49	53	101	77.86	131
580787	0	C	Del	GAP	49	53	101	79.69	128
580788	0	T	Del	GAP	49	53	101	80.95	126
580789	0	T	Del	GAP	49	53	101	79.07	129
580790	0	G	Del	GAP	49	53	101	77.27	132
580791	0	C	Del	GAP	49	53	101	82.26	124
580792	0	G	Del	GAP	49	53	101	77.27	132
580793	0	G	Del	GAP	49	53	101	77.86	131
580794	0	G	Del	GAP	49	53	101	79.69	128
580795	0	G	Del	GAP	49	53	101	79.69	128
580796	0	G	Del	GAP	49	53	101	80.31	127
580797	0	A	Del	GAP	49	53	101	82.26	124
584171	0	T	SNP	C	84	90	171	98.31	177	Ser174Gly (agt/Ggt)	Rv0493c	-	hypothetical protein
590436	0	T	SNP	C	110	94	200	100	204	Ala118Ala (gct/gcC)	Rv0500	proC	pyrroline-5-carboxylate reductase
591616	0	G	SNP	A	101	103	200	93.15	219
597539	0	T	SNP	C	93	119	207	96.36	220	Val114Ala (gtc/gCc)	Rv0507	mmpL2	transmembrane transport protein MmpL2
597816	0	A	SNP	G	111	83	192	99.49	195	Ala206Ala (gca/gcG)	Rv0507	mmpL2	transmembrane transport protein MmpL2
598475	0	G	SNP	A	104	118	218	100	222	Arg426His (cgc/cAc)	Rv0507	mmpL2	transmembrane transport protein MmpL2
598705	0	T	Del	GAP	101	109	206	93.33	225		Rv0507	mmpL2	transmembrane transport protein MmpL2
599853	0	G	SNP	A	103	96	197	95.67	208	Val885Val (gtg/gtA)	Rv0507	mmpL2	transmembrane transport protein MmpL2
599868	0	A	SNP	G	105	96	196	98.53	204	Arg890Arg (cga/cgG)	Rv0507	mmpL2	transmembrane transport protein MmpL2
610120	0	T	SNP	G	87	92	171	100	179
611977	0	C	SNP	T	80	84	159	100	164	Gly33Asp (ggc/gAc)	Rv0519c	-	membrane protein
623163	0	C	SNP	T	39	131	167	98.84	172	Ala124Val (gcc/gTc)	Rv0532	PE_PGRS6	PE-PGRS family protein PE_PGRS6
623406	1	C	Ins	G	78	55	133	81.6	133		Rv0532	PE_PGRS6	PE-PGRS family protein PE_PGRS6
623406	2	C	Ins	G	78	55	133	81.6	133		Rv0532	PE_PGRS6	PE-PGRS family protein PE_PGRS6
623406	3	C	Ins	C	78	55	133	81.6	133		Rv0532	PE_PGRS6	PE-PGRS family protein PE_PGRS6
623406	4	C	Ins	C	78	55	133	81.6	133		Rv0532	PE_PGRS6	PE-PGRS family protein PE_PGRS6
623406	5	C	Ins	G	78	55	133	81.6	133		Rv0532	PE_PGRS6	PE-PGRS family protein PE_PGRS6
623406	6	C	Ins	G	78	55	133	81.6	133		Rv0532	PE_PGRS6	PE-PGRS family protein PE_PGRS6
623406	7	C	Ins	C	78	54	132	80.98	133		Rv0532	PE_PGRS6	PE-PGRS family protein PE_PGRS6
623406	8	C	Ins	G	78	55	133	81.6	133		Rv0532	PE_PGRS6	PE-PGRS family protein PE_PGRS6
623406	9	C	Ins	G	78	55	133	81.6	133		Rv0532	PE_PGRS6	PE-PGRS family protein PE_PGRS6
623472	0	A	SNP	G	99	88	184	100	187	Asp227Gly (gac/gGc)	Rv0532	PE_PGRS6	PE-PGRS family protein PE_PGRS6
623508	0	C	SNP	G	100	90	184	100	190	Ala239Gly (gcc/gGc)	Rv0532	PE_PGRS6	PE-PGRS family protein PE_PGRS6
629714	0	G	SNP	A	94	90	179	96.34	191	Asp6Asp (gac/gaT)	Rv0537c	-	integral membrane protein
630722	0	G	SNP	C	103	95	196	100	198	Arg228Pro (cgg/cCg)	Rv0538	-	membrane protein
633562	0	C	SNP	T	83	76	155	98.15	162	Val281Val (gtg/gtA)	Rv0541c	-	integral membrane protein
635139	0	G	SNP	C	77	80	154	99.37	158	Gly122Gly (ggc/ggG)	Rv0542c	menE	2-succinylbenzoic acid--CoA ligase
637319	0	G	SNP	A	97	82	179	100	179	Pro49Ser (cct/Tct)	Rv0545c	pitA	low-affinity inorganic phosphate transporter
648002	0	T	SNP	G	80	86	163	100	166	Leu15Arg (ctc/cGc)	Rv0556	-	transmembrane protein
648856	0	T	SNP	C	97	98	191	98.48	198	Gly107Gly (ggt/ggC)	Rv0557	mgtA	GDP-mannose-dependent alpha-mannosyltransferase		phylo (not Euro-American, M. africanum, M. bovis, M. canettii, M. caprae, M. microti, M. pinipedii, Beijing, Delhi/CAS, EAI)
652950	0	T	SNP	C	91	97	184	96.91	194	Arg60Arg (cgt/cgC)	Rv0562	grcC1	polyprenyl-diphosphate synthase GrcC
655986	0	T	SNP	G	92	91	178	98.39	186
657081	0	C	SNP	T	96	79	172	97.22	180	Val130Val (gtg/gtA)	Rv0565c	-	monooxygenase
659341	0	T	SNP	C	96	81	171	99.44	178
662911	0	T	SNP	C	90	101	188	98.45	194	Ala539Ala (gct/gcC)	Rv0570	nrdZ	vitamin B12-dependent ribonucleoside-diphosphate reductase
665293	0	A	SNP	G	82	84	165	99.4	167	Phe31Leu (ttc/Ctc)	Rv0572c	-	hypothetical protein
669398	0	T	SNP	C	110	108	214	99.54	219	Gln116Gln (caa/caG)	Rv0575c	-	oxidoreductase
670545	0	G	SNP	A	81	94	170	97.77	179	Arg233His (cgc/cAc)	Rv0576	-	transcriptional regulator
672132	0	C	Del	GAP	83	92	169	79.19	221		Rv0578c	PE_PGRS7	PE-PGRS family protein PE_PGRS7
672133	0	C	Del	GAP	83	92	169	80.28	218		Rv0578c	PE_PGRS7	PE-PGRS family protein PE_PGRS7
672134	0	G	Del	GAP	83	92	169	79.91	219		Rv0578c	PE_PGRS7	PE-PGRS family protein PE_PGRS7
672135	0	G	Del	GAP	83	92	169	81.78	214		Rv0578c	PE_PGRS7	PE-PGRS family protein PE_PGRS7
672136	0	T	Del	GAP	83	92	169	79.91	219		Rv0578c	PE_PGRS7	PE-PGRS family protein PE_PGRS7
672137	0	G	Del	GAP	83	92	169	80.28	218		Rv0578c	PE_PGRS7	PE-PGRS family protein PE_PGRS7
672138	0	C	Del	GAP	83	92	169	82.55	212		Rv0578c	PE_PGRS7	PE-PGRS family protein PE_PGRS7
672139	0	C	Del	GAP	83	92	169	82.55	212		Rv0578c	PE_PGRS7	PE-PGRS family protein PE_PGRS7
672140	0	A	Del	GAP	83	92	169	82.55	212		Rv0578c	PE_PGRS7	PE-PGRS family protein PE_PGRS7
672491	0	C	SNP	G	112	131	237	99.59	244	Gly1142Gly (ggg/ggC)	Rv0578c	PE_PGRS7	PE-PGRS family protein PE_PGRS7
673238	0	A	SNP	G	105	158	255	100	263	His893His (cat/caC)	Rv0578c	PE_PGRS7	PE-PGRS family protein PE_PGRS7
674702	0	A	SNP	T	143	149	282	98.98	295	Gly405Gly (ggt/ggA)	Rv0578c	PE_PGRS7	PE-PGRS family protein PE_PGRS7
680294	0	G	SNP	A	83	76	154	96.36	165	Ala356Thr (gcc/Acc)	Rv0584	-	glycosidase
684376	0	T	SNP	C	97	99	191	98.49	199
685461	0	C	SNP	G	113	96	204	100	209	Ala111Ala (gcc/gcG)	Rv0587	yrbE2A	hypothetical protein
685608	0	T	SNP	C	88	100	180	100	188	Leu160Leu (ctt/ctC)	Rv0587	yrbE2A	hypothetical protein
686123	0	C	SNP	A	103	96	197	97.55	204	Leu66Met (ctg/Atg)	Rv0588	-	hypothetical protein
686972	0	T	SNP	C	101	73	166	100	174	Phe51Ser (ttc/tCc)	Rv0589	mce2A	Mce family protein Mce2A
688792	1	T	Ins	G	95	87	182	92.86	182
690450	0	A	SNP	C	85	129	209	99.07	216	Ala464Ala (gca/gcC)	Rv0591	mce2C	Mce family protein Mce2C
690465	0	T	SNP	G	88	135	220	100	223	Leu469Leu (ctt/ctG)	Rv0591	mce2C	Mce family protein Mce2C
690488	0	G	SNP	A	81	118	197	96.14	207	Gly477Glu (gga/gAa)	Rv0591	mce2C	Mce family protein Mce2C
691887	1	G	Ins	C	83	78	161	84.74	161		Rv0592	mce2D	Mce family protein Mce2D
691887	2	G	Ins	C	80	71	151	79.47	151		Rv0592	mce2D	Mce family protein Mce2D
698968	0	G	SNP	A	130	121	243	100	251	Gly9Gly (ggc/ggT)	Rv0601c	-	two component sensor kinase HK2
706670	0	G	SNP	A	78	89	166	94.89	176	Arg116Gln (cgg/cAg)	Rv0612	-	hypothetical protein
708056	0	T	SNP	C	111	98	206	98.58	212	His487Arg (cac/cGc)	Rv0613c	-	hypothetical protein
712693	0	A	SNP	G	125	92	211	100	217
713310	0	T	SNP	C	107	93	195	97.56	205	Cys199Arg (tgt/Cgt)	Rv0620	galK	galactokinase
713732	0	G	SNP	T	100	119	214	95.22	230	Ala339Ala (gcg/gcT)	Rv0620	galK	galactokinase
721493	0	C	SNP	T	98	89	183	93.97	199	Pro80Pro (ccg/ccA)	Rv0629c	recD	exonuclease V subunit alpha RecD
725190	0	G	SNP	A	69	71	138	99.29	141	Phe1039Phe (ttc/ttT)	Rv0631c	recC	exonuclease V subunit gamma RecC
729685	0	C	SNP	T	100	93	189	98.97	195	Arg161Gln (cga/cAa)	Rv0633c	-	hypothetical protein
729959	0	C	SNP	T	87	85	167	97.73	176	Ala70Thr (gcg/Acg)	Rv0633c	-	hypothetical protein
750732	0	C	SNP	T	90	72	162	97.01	167	Arg245Trp (cgg/Tgg)	Rv0654	-	carotenoid cleavage oxygenase
753174	0	C	SNP	A	82	82	163	98.8	166	Trp65Leu (tgg/tTg)	Rv0656c	vapC6	ribonuclease VapC6
754186	0	A	SNP	G	98	102	195	100	200	Leu75Pro (ctc/cCc)	Rv0658c	-	integral membrane protein
757182	0	A	SNP	G	93	89	181	100	182	Asp349Gly (gac/gGc)	Rv0663	atsD	arylsulfatase AtsD
759746	0	C	SNP	T	79	62	139	98.6	143							rifampicin (RMP)
761155	0	C	SNP	T	75	87	160	98.18	165	Ser450Leu (tcg/tTg)	Rv0667	rpoB	DNA-directed RNA polymerase subunit beta	rifampicin (RMP)		rifampicin (RMP)
762434	0	T	SNP	G	84	97	178	97.84	185	Gly876Gly (ggt/ggG)	Rv0667	rpoB	DNA-directed RNA polymerase subunit beta		phylo (3)	rifampicin (RMP)
763031	0	T	SNP	C	68	91	156	96.95	164	Ala1075Ala (gct/gcC)	Rv0667	rpoB	DNA-directed RNA polymerase subunit beta		phylo (4)	rifampicin (RMP)
767339	0	A	SNP	G	80	62	135	97.26	146
767414	0	G	SNP	A	85	75	159	100	160
775639	0	T	SNP	C	73	99	169	100	172	Ile948Val (att/Gtt)	Rv0676c	mmpL5	transmembrane transport protein MmpL5
776100	0	G	SNP	A	90	104	193	99.49	195	Thr794Ile (acc/aTc)	Rv0676c	mmpL5	transmembrane transport protein MmpL5
781395	0	T	SNP	C	77	85	161	99.39	163							streptomycin (SM)
788615	0	G	SNP	C	68	98	160	99.4	167	Gly226Arg (ggg/Cgg)	Rv0688	-	ferredoxin reductase
798779	0	T	SNP	C	75	75	148	98.04	153
798934	0	C	SNP	A	76	75	149	97.42	155	Arg34Arg (cgc/cgA)	Rv0698	-	hypothetical protein
807405	0	C	SNP	T	85	87	171	98.85	174	Ser357Ser (tcc/tcT)	Rv0711	atsA	arylsulfatase AtsA
820483	0	G	SNP	T	90	98	178	100	188	Ala6Asp (gcc/gAc)	Rv0727c	fucA	L-fuculose phosphate aldolase FucA
820734	0	A	SNP	G	117	93	203	100	210	Val248Ala (gtc/gCc)	Rv0728c	serA2	D-3-phosphoglycerate dehydrogenase SerA
820752	0	C	SNP	T	117	93	204	99.53	211	Arg242His (cgc/cAc)	Rv0728c	serA2	D-3-phosphoglycerate dehydrogenase SerA
827186	0	T	SNP	G	99	98	194	94.71	208	Tyr173Asp (tat/Gat)	Rv0734	mapA	methionine aminopeptidase
830868	1	G	Ins	G	101	81	182	88.78	182		Rv0739	-	hypothetical protein
830868	2	G	Ins	C	101	80	181	88.29	182		Rv0739	-	hypothetical protein
834857	0	C	SNP	T	64	79	140	96.62	148	Met30Ile (atg/atA)	Rv0744c	-	transcriptional regulator
835738	0	C	SNP	T	125	93	215	97.32	224	Ser13Leu (tcg/tTg)	Rv0746	PE_PGRS9	PE-PGRS family protein PE_PGRS9
836426	0	A	SNP	C	10	118	125	99.22	129	Leu242Leu (cta/ctC)	Rv0746	PE_PGRS9	PE-PGRS family protein PE_PGRS9
836454	0	A	SNP	G	7	86	91	100	93	Thr252Ala (act/Gct)	Rv0746	PE_PGRS9	PE-PGRS family protein PE_PGRS9
836538	0	A	SNP	G	109	16	121	100	125	Asn280Asp (aac/Gac)	Rv0746	PE_PGRS9	PE-PGRS family protein PE_PGRS9
836658	0	A	SNP	G	162	57	215	100	219	Thr320Ala (acc/Gcc)	Rv0746	PE_PGRS9	PE-PGRS family protein PE_PGRS9
837033	0	A	SNP	G	37	161	192	100	198	Thr445Ala (acc/Gcc)	Rv0746	PE_PGRS9	PE-PGRS family protein PE_PGRS9
838990	0	C	SNP	G	40	37	75	84.62	91	Ala180Ala (gcc/gcG)	Rv0747	PE_PGRS10	PE-PGRS family protein PE_PGRS10
839123	0	A	SNP	G	79	32	103	100	111	Arg225Gly (agg/Ggg)	Rv0747	PE_PGRS10	PE-PGRS family protein PE_PGRS10
839129	0	C	SNP	G	79	34	106	99.12	114	Arg227Gly (cgc/Ggc)	Rv0747	PE_PGRS10	PE-PGRS family protein PE_PGRS10
839194	0	A	SNP	G	94	49	136	98.62	145	Thr248Thr (aca/acG)	Rv0747	PE_PGRS10	PE-PGRS family protein PE_PGRS10
839334	0	A	SNP	G	70	84	148	100	154	Lys295Arg (aaa/aGa)	Rv0747	PE_PGRS10	PE-PGRS family protein PE_PGRS10
839348	0	A	SNP	G	78	83	156	99.38	162	Ser300Gly (agc/Ggc)	Rv0747	PE_PGRS10	PE-PGRS family protein PE_PGRS10
840195	0	G	Del	GAP	12	19	26	86.11	36		Rv0747	PE_PGRS10	PE-PGRS family protein PE_PGRS10
840196	0	G	Del	GAP	12	19	26	96.88	32		Rv0747	PE_PGRS10	PE-PGRS family protein PE_PGRS10
840197	0	G	Del	GAP	12	19	26	100	31		Rv0747	PE_PGRS10	PE-PGRS family protein PE_PGRS10
840198	0	G	Del	GAP	12	19	26	100	31		Rv0747	PE_PGRS10	PE-PGRS family protein PE_PGRS10
840199	0	A	Del	GAP	12	19	26	100	31		Rv0747	PE_PGRS10	PE-PGRS family protein PE_PGRS10
840200	0	A	Del	GAP	12	19	26	100	31		Rv0747	PE_PGRS10	PE-PGRS family protein PE_PGRS10
840201	0	G	Del	GAP	11	16	22	87.1	31		Rv0747	PE_PGRS10	PE-PGRS family protein PE_PGRS10
840202	0	C	Del	GAP	11	16	22	87.1	31		Rv0747	PE_PGRS10	PE-PGRS family protein PE_PGRS10
840203	0	A	Del	GAP	11	16	22	87.1	31		Rv0747	PE_PGRS10	PE-PGRS family protein PE_PGRS10
840204	0	C	Del	GAP	11	16	22	87.1	31		Rv0747	PE_PGRS10	PE-PGRS family protein PE_PGRS10
840205	0	C	Del	GAP	11	16	22	84.38	32		Rv0747	PE_PGRS10	PE-PGRS family protein PE_PGRS10
840206	0	C	Del	GAP	11	16	22	84.38	32		Rv0747	PE_PGRS10	PE-PGRS family protein PE_PGRS10
840207	0	T	Del	GAP	11	16	22	84.38	32		Rv0747	PE_PGRS10	PE-PGRS family protein PE_PGRS10
840208	0	C	Del	GAP	11	16	22	84.38	32		Rv0747	PE_PGRS10	PE-PGRS family protein PE_PGRS10
840209	0	G	Del	GAP	11	16	22	81.82	33		Rv0747	PE_PGRS10	PE-PGRS family protein PE_PGRS10
840210	0	C	Del	GAP	11	16	22	79.41	34		Rv0747	PE_PGRS10	PE-PGRS family protein PE_PGRS10
840496	0	C	SNP	G	43	42	82	90.43	94	Gly682Gly (ggc/ggG)	Rv0747	PE_PGRS10	PE-PGRS family protein PE_PGRS10
840847	0	C	SNP	T	97	108	189	99.03	207	Gly799Gly (ggc/ggT)	Rv0747	PE_PGRS10	PE-PGRS family protein PE_PGRS10
841290	0	A	Del	GAP	80	87	164	95.98	174		Rv0749	vapC31	ribonuclease VapC31
841291	0	A	Del	GAP	79	87	164	95.95	173		Rv0749	vapC31	ribonuclease VapC31
841764	0	G	SNP	C	75	82	154	99.37	158	Thr37Thr (acc/acG)	Rv0749A	-	hypothetical protein
842153	0	G	SNP	A	85	79	164	94.8	173	Glu41Lys (gag/Aag)	Rv0750	-	hypothetical protein
847995	0	T	SNP	C	102	89	188	98.96	193
852910	0	C	SNP	T	84	86	166	99.42	171	Pro172Leu (ccc/cTc)	Rv0758	phoR	two component system response sensor kinase PhoR
854253	0	C	Del	GAP	73	74	141	91.3	161
857643	0	C	SNP	G	74	79	152	96.84	158	Gly132Ala (ggc/gCc)	Rv0764c	cyp51	lanosterol 14-alpha demethylase
857696	0	A	SNP	G	80	79	154	100	159	Ala114Ala (gct/gcC)	Rv0764c	cyp51	lanosterol 14-alpha demethylase
858464	0	A	SNP	G	92	86	175	96.74	184	Val134Ala (gtg/gCg)	Rv0765c	-	oxidoreductase
874835	1	C	Ins	C	92	74	166	94.86	168
874835	2	C	Ins	G	93	75	168	96	168
876141	0	G	SNP	T	90	83	171	100	173
880562	0	G	SNP	T	96	80	174	100	176	Cys408Phe (tgc/tTc)	Rv0785	-	KsdD-like steroid dehydrogenase
882257	0	T	SNP	C	92	108	192	100	200	Tyr267His (tac/Cac)	Rv0787	-	hypothetical protein
890549	0	G	SNP	A	20	36	56	96.55	58	Trp54_ (tgg/tgA)	Rv0797	-	insertion sequence element IS1547 transposase
891011	0	A	SNP	G	47	40	87	96.67	90	Leu208Leu (cta/ctG)	Rv0797	-	insertion sequence element IS1547 transposase
893733	0	T	SNP	G	106	101	204	100	207	Leu139Arg (ctg/cGg)	Rv0800	pepC	M18 family aminopeptidase
896979	0	T	SNP	C	128	94	216	97.8	227	Val387Ala (gta/gCa)	Rv0803	purL	phosphoribosylformylglycinamidine synthase 2
900221	0	T	SNP	C	83	84	165	100	167	Val370Val (gta/gtG)	Rv0806c	cpsY	exopolysaccharide phosphotransferase CpsY
903537	0	G	SNP	T	80	76	154	99.36	157	Arg476Leu (cgg/cTg)	Rv0808	purF	amidophosphoribosyltransferase
903550	0	T	SNP	C	87	76	159	100	163	Ala480Ala (gct/gcC)	Rv0808	purF	amidophosphoribosyltransferase
903913	0	T	SNP	C	94	84	177	99.44	179	Gly63Gly (ggt/ggC)	Rv0809	purM	phosphoribosylformylglycinamidine cyclo-ligase PurM
906742	0	T	SNP	C	100	92	187	98.97	194	Val107Ala (gtc/gCc)	Rv0812	-	amino acid aminotransferase
906857	0	A	SNP	G	93	97	185	100	190	Ile145Met (ata/atG)	Rv0812	-	amino acid aminotransferase
909415	0	T	SNP	C	70	65	133	95.07	142
913112	0	G	SNP	A	86	70	152	95.12	164	Leu129Leu (ctg/ctA)	Rv0820	phoT	phosphate ABC transporter ATP-binding protein PhoT
913918	0	C	SNP	G	62	71	129	98.52	135	Gly94Gly (ggg/ggC)	Rv0821c	phoY2	phosphate-transport system transcriptional regulator PhoY2
919551	0	C	SNP	T	96	101	194	99.49	198	Val1Val (gtg/gtA)	Rv0825c	-	hypothetical protein
921813	0	C	SNP	G	65	80	140	97.32	149
921909	0	C	SNP	T	59	67	124	95.45	132
925453	0	C	SNP	T	107	128	228	97.11	242	Ala31Ala (gcc/gcT)	Rv0833	PE_PGRS13	PE-PGRS family protein PE_PGRS13
927110	0	A	SNP	G	67	34	96	100	101	Ser584Gly (agt/Ggt)	Rv0833	PE_PGRS13	PE-PGRS family protein PE_PGRS13
927385	0	A	SNP	G	82	45	124	99.22	128	Gly675Gly (gga/ggG)	Rv0833	PE_PGRS13	PE-PGRS family protein PE_PGRS13
931123	0	T	SNP	C	92	91	180	99.46	184	Tyr57Tyr (tat/taC)	Rv0835	lpqQ	lipoprotein LpqQ		phylo (not 4)
932280	0	T	SNP	C	104	85	183	99.47	190	_218Trp (tag/tGg)	Rv0836c	-	hypothetical protein
934230	0	C	SNP	G	91	63	148	98.72	156
934611	0	G	SNP	T	115	86	191	99.01	203
936621	0	C	Del	GAP	68	75	133	89.38	160		Rv0840c	pip	proline iminopeptidase
936622	0	C	Del	GAP	68	75	133	91.67	156		Rv0840c	pip	proline iminopeptidase
936623	0	A	Del	GAP	68	75	133	92.26	155		Rv0840c	pip	proline iminopeptidase
941845	0	C	SNP	A	74	90	161	97.62	168	Ala219Glu (gcg/gAg)	Rv0845	-	sensor histidine kinase NarS
942616	0	C	SNP	A	95	87	176	97.33	187
945214	0	G	SNP	A	79	75	150	100	154	Gly93Ser (ggt/Agt)	Rv0848	cysK2	cysteine synthase CysK
945238	0	G	SNP	T	70	69	138	98.58	141	Ala101Ser (gcc/Tcc)	Rv0848	cysK2	cysteine synthase CysK
949535	0	T	SNP	C	100	105	201	99.51	206	Ala528Ala (gca/gcG)	Rv0853c	pdc	alpha-keto-acid decarboxylase
950116	0	C	SNP	G	102	103	201	96.7	212	Ala335Pro (gcg/Ccg)	Rv0853c	pdc	alpha-keto-acid decarboxylase
950202	0	C	SNP	T	83	101	184	96.34	191	Arg306Gln (cgg/cAg)	Rv0853c	pdc	alpha-keto-acid decarboxylase
955524	0	A	SNP	G	97	88	182	100	185	Ser150Gly (agc/Ggc)	Rv0859	-	acyltransferase
957117	0	T	SNP	C	77	95	163	100	172	Asp275Asp (gat/gaC)	Rv0860	fadB	fatty oxidation protein FadB
957306	0	C	SNP	T	69	83	147	98.7	154	Ala338Ala (gcc/gcT)	Rv0860	fadB	fatty oxidation protein FadB
960367	0	A	SNP	G	93	85	176	98.89	180	Leu749Ser (ttg/tCg)	Rv0862c	-	hypothetical protein
964969	0	T	SNP	C	119	121	218	97.56	246	Ala189Ala (gca/gcG)	Rv0867c	rpfA	resuscitation-promoting factor RpfA
964978	1	G	Ins	G	98	90	188	82.1	191		Rv0867c	rpfA	resuscitation-promoting factor RpfA
964978	2	G	Ins	C	97	87	184	80.35	191		Rv0867c	rpfA	resuscitation-promoting factor RpfA
964978	3	G	Ins	G	98	92	190	82.97	191		Rv0867c	rpfA	resuscitation-promoting factor RpfA
964978	4	G	Ins	G	99	92	191	83.41	191		Rv0867c	rpfA	resuscitation-promoting factor RpfA
964978	5	G	Ins	G	97	92	189	82.53	191		Rv0867c	rpfA	resuscitation-promoting factor RpfA
964978	6	G	Ins	C	98	91	189	82.53	191		Rv0867c	rpfA	resuscitation-promoting factor RpfA
968426	1	A	Ins	G	105	86	191	77.33	193		Rv0872c	PE_PGRS15	PE-PGRS family protein PE_PGRS15
968426	2	A	Ins	C	107	86	193	78.14	193		Rv0872c	PE_PGRS15	PE-PGRS family protein PE_PGRS15
968426	3	A	Ins	C	107	86	193	78.14	193		Rv0872c	PE_PGRS15	PE-PGRS family protein PE_PGRS15
968426	4	A	Ins	G	107	85	192	77.73	193		Rv0872c	PE_PGRS15	PE-PGRS family protein PE_PGRS15
968426	5	A	Ins	G	107	86	193	78.14	193		Rv0872c	PE_PGRS15	PE-PGRS family protein PE_PGRS15
968426	6	A	Ins	G	106	86	192	77.73	193		Rv0872c	PE_PGRS15	PE-PGRS family protein PE_PGRS15
968426	7	A	Ins	T	107	86	193	78.14	193		Rv0872c	PE_PGRS15	PE-PGRS family protein PE_PGRS15
968426	8	A	Ins	T	106	86	192	77.73	193		Rv0872c	PE_PGRS15	PE-PGRS family protein PE_PGRS15
968426	9	A	Ins	G	106	86	192	77.73	192		Rv0872c	PE_PGRS15	PE-PGRS family protein PE_PGRS15
969762	0	C	SNP	G	123	91	207	98.62	217	Gly161Gly (ggg/ggC)	Rv0872c	PE_PGRS15	PE-PGRS family protein PE_PGRS15
974672	0	T	SNP	C	77	74	143	94.97	159	Leu422Leu (tta/ttG)	Rv0876c	-	transmembrane protein
976897	0	T	SNP	G	61	74	127	95.07	142	Gln436Pro (caa/cCa)	Rv0878c	PPE13	PPE family protein PPE13
979704	0	G	SNP	C	87	86	167	100	173	Gly115Arg (ggc/Cgc)	Rv0881	-	tRNA/rRNA methyltransferase
986463	0	G	SNP	C	78	83	158	100	161
990001	0	G	SNP	C	82	103	180	100	185	Pro866Ala (ccc/Gcc)	Rv0890c	-	HTH-type transcriptional regulator
991939	0	G	SNP	A	111	125	230	99.16	238	Arg220Cys (cgc/Tgc)	Rv0890c	-	HTH-type transcriptional regulator
993346	0	A	SNP	C	107	90	195	99.49	198	Val37Gly (gtt/gGt)	Rv0891c	-	hypothetical protein
996263	0	G	SNP	A	116	124	235	99.17	242	Thr11Thr (acc/acT)	Rv0893c	-	S-adenosylmethionine-dependentmethyltransferase
1002172	0	G	SNP	A	106	118	221	98.68	227	Arg82Trp (cgg/Tgg)	Rv0897c	-	oxidoreductase
1007198	0	A	SNP	G	97	99	190	98.49	199	Leu328Pro (ctg/cCg)	Rv0904c	accD3	acetyl-CoAcarboxylase carboxyl transferase subunit beta
1008460	0	C	SNP	T	110	86	194	98.49	199	Ser85Phe (tcc/tTc)	Rv0905	echA6	enoyl-CoA hydratase EchA6
1009466	0	A	SNP	T	71	73	140	91.14	158	Thr175Ser (acc/Tcc)	Rv0906	-	hypothetical protein
1009500	0	C	SNP	T	70	79	145	96.75	154	Pro186Leu (ccg/cTg)	Rv0906	-	hypothetical protein
1010204	1	C	Ins	G	96	70	166	93.79	166		Rv0907	-	hypothetical protein
1012815	0	C	SNP	G	123	92	211	99.54	216	Ala362Gly (gcc/gGc)	Rv0908	ctpE	metal cation transporter ATPase E
1023911	0	C	SNP	G	123	88	196	97.24	217
1024346	0	A	SNP	G	100	84	181	98.92	186	Ser46Gly (agt/Ggt)	Rv0918	-	hypothetical protein
1025106	0	T	SNP	C	83	113	193	100	196	Phe141Phe (ttt/ttC)	Rv0919	-	GCN5-like N-acetyltransferase
1026482	0	G	SNP	A	79	89	166	97.11	173	Pro112Leu (ccc/cTc)	Rv0920c	-	transposase
1029586	0	G	SNP	A	108	79	185	97.91	191	Pro331Leu (ccc/cTc)	Rv0923c	-	hypothetical protein
1034381	0	G	SNP	A	98	83	169	98.91	183	Ala84Val (gct/gTt)	Rv0927c	-	oxidoreductase
1037012	0	T	SNP	C	86	107	188	100	193	Met5Thr (atg/aCg)	Rv0930	pstA1	phosphate ABC transporter permease PstA
1037911	0	C	SNP	T	74	81	153	99.36	156	Arg305_ (cga/Tga)	Rv0930	pstA1	phosphate ABC transporter permease PstA
1047165	0	T	SNP	C	86	74	157	100	160	Cys344Arg (tgc/Cgc)	Rv0938	ligD	multifunctional non-homologous end joining DNA repair protein/ATP dependent DNA ligase LigD
1054784	0	C	SNP	G	100	109	205	98.58	212	Arg180Gly (cgc/Ggc)	Rv0945	-	oxidoreductase
1061107	0	C	SNP	G	86	71	152	94.58	166	Gly183Ala (ggg/gCg)	Rv0950c	-	hypothetical protein
1068151	0	T	SNP	C	104	86	186	100	190	His197His (cat/caC)	Rv0956	purN	phosphoribosylglycinamide formyltransferase PurN
1068432	0	A	SNP	G	80	87	160	100	167	Pro76Pro (cca/ccG)	Rv0957	purH	bifunctionalphosphoribosylaminoimidazolecarboxamide formyltransferase/inosinemonophosphate cyclohydrolase
1070702	0	T	SNP	C	76	81	152	99.37	158	Ser274Pro (tcc/Ccc)	Rv0958	-	magnesium chelatase
1071349	0	G	SNP	C	101	109	208	99.53	211	Gly32Ala (ggc/gCc)	Rv0959	-	hypothetical protein
1072493	0	C	SNP	A	102	102	202	97.14	210	Arg413Arg (cgc/cgA)	Rv0959	-	hypothetical protein
1074558	0	G	SNP	A	74	83	157	100	157	Pro186Leu (ccc/cTc)	Rv0962c	lprP	lipoprotein LprP
1075279	0	T	SNP	C	89	85	172	100	174
1076309	0	G	SNP	T	101	85	183	100	186	Pro124Thr (cct/Act)	Rv0964c	-	hypothetical protein
1077312	0	A	SNP	G	99	88	185	100	187	Val175Ala (gtg/gCg)	Rv0966c	-	hypothetical protein
1079927	0	C	SNP	A	102	92	191	100	194	Thr395Thr (acc/acA)	Rv0969	ctpV	copper-exporting ATPase
1080192	0	G	SNP	A	87	111	195	97.54	203	Asp484Asn (gat/Aat)	Rv0969	ctpV	copper-exporting ATPase
1081681	0	T	SNP	C	89	85	165	100	174	Val210Val (gtt/gtC)	Rv0970	-	integral membrane protein
1087193	0	G	SNP	C	91	86	174	100	177	Asn51Lys (aac/aaG)	Rv0974c	accD2	acetyl-/propionyl-CoA carboxylase subunit beta
1088992	0	T	SNP	G	111	94	199	94.91	216	Asp395Ala (gac/gCc)	Rv0976c	-	hypothetical protein
1090188	1	A	Ins	G	92	101	193	96.02	193
1093406	0	A	SNP	G	89	92	175	100	181	Val317Val (gtt/gtC)	Rv0978c	PE_PGRS17	PE-PGRS family protein PE_PGRS17
1095490	0	A	SNP	G	50	77	125	97.69	130	Val321Ala (gtc/gCc)	Rv0980c	PE_PGRS18	PE-PGRS family protein PE_PGRS18
1095644	0	C	SNP	T	18	50	66	98.55	69	Ala270Thr (gcg/Acg)	Rv0980c	PE_PGRS18	PE-PGRS family protein PE_PGRS18
1095678	0	A	SNP	G	39	35	73	100	74	Gly258Gly (ggt/ggC)	Rv0980c	PE_PGRS18	PE-PGRS family protein PE_PGRS18
1095981	0	A	SNP	C	125	131	251	99.22	258	Gly157Gly (ggt/ggG)	Rv0980c	PE_PGRS18	PE-PGRS family protein PE_PGRS18
1096633	0	T	SNP	G	87	94	177	98.91	183
1097220	0	C	SNP	T	92	101	189	98.97	195	Ser133Ser (tcc/tcT)	Rv0981	mprA	two-component response regulator MrpA
1098523	0	T	SNP	A	89	71	155	96.97	165	Leu339His (ctt/cAt)	Rv0982	mprB	two component histidine-protein kinase/phosphatase MprB
1099058	0	G	SNP	A	81	89	166	100	170
1100234	0	T	SNP	C	125	87	211	100	212	Leu390Pro (ctg/cCg)	Rv0983	pepD	serine protease PepD
1101369	0	T	SNP	C	121	110	226	96.65	239	Ile38Val (atc/Gtc)	Rv0985c	mscL	large-conductance ion mechanosensitive channel
1104690	0	T	SNP	G	167	122	275	99.31	291	Phe717Val (ttc/Gtc)	Rv0987	-	adhesion component ABC transporter permease
1106099	0	C	SNP	T	128	150	278	98.93	281	Ile328Ile (atc/atT)	Rv0988	-	hypothetical protein
1106422	0	T	SNP	C	117	125	238	100	242	Ile321Val (ata/Gta)	Rv0989c	grcC2	polyprenyl-diphosphate synthase GrcC
1107940	0	A	SNP	C	109	96	201	99.51	206	Ser54Ala (tcc/Gcc)	Rv0990c	-	hypothetical protein
1109975	0	A	SNP	G	101	86	184	100	187	Gln235Arg (cag/cGg)	Rv0993	galU	UTP--glucose-1-phosphate uridylyltransferase
1110721	0	T	SNP	C	101	101	199	98.06	206	Arg151Arg (cgt/cgC)	Rv0994	moeA1	molybdopterin molybdenumtransferase 1
1111852	0	G	SNP	T	87	100	184	97.91	191	Asp81Tyr (gat/Tat)	Rv0995	rimJ	ribosomal-protein-alanine acetyltransferase RimJ
1113733	0	C	SNP	A	70	69	136	98.58	141
1126889	0	G	SNP	C	69	92	158	100	161	Arg39Gly (cgc/Ggc)	Rv1007c	metS	methionine--tRNA ligase
1127648	0	C	SNP	A	84	80	159	99.39	165	Thr187Asn (acc/aAc)	Rv1008	tatD	deoxyribonuclease TatD
1139089	0	G	SNP	C	94	97	184	98.96	193	Thr41Thr (acg/acC)	Rv1020	mfd	transcription-repair coupling factor
1144409	0	T	SNP	G	91	104	191	98.98	197	Ile225Ser (atc/aGc)	Rv1022	lpqU	lipoprotein LpqU
1144585	0	A	SNP	G	91	78	165	99.41	170	Arg8Gly (agg/Ggg)	Rv1023	eno	enolase
1148259	0	A	SNP	G	83	73	151	98.11	159
1149551	0	C	SNP	T	86	95	179	100	181	Glu712Glu (gag/gaA)	Rv1028c	kdpD	sensor protein KdpD
1150585	0	G	SNP	A	106	101	204	100	207	Pro368Ser (ccc/Tcc)	Rv1028c	kdpD	sensor protein KdpD
1151054	0	C	SNP	G	99	104	198	98.54	206	Ser211Ser (tcg/tcC)	Rv1028c	kdpD	sensor protein KdpD
1152805	0	T	SNP	A	89	81	169	98.27	173	Leu265Gln (ctg/cAg)	Rv1029	kdpA	potassium-transporting ATPase subunit A
1152863	0	A	SNP	G	89	87	175	99.44	177	Gln284Gln (caa/caG)	Rv1029	kdpA	potassium-transporting ATPase subunit A
1153388	0	C	SNP	T	68	90	153	100	158	Asn459Asn (aac/aaT)	Rv1029	kdpA	potassium-transporting ATPase subunit A
1160770	0	T	SNP	A	76	97	171	99.43	174	Gln20Leu (cag/cTg)	Rv1037c	esxI	ESAT-6 like protein EsxI
1163134	0	T	SNP	C	88	96	175	100	184	Gly81Gly (gga/ggG)	Rv1040c	PE8	PE family protein PE8
1164336	0	G	SNP	A	84	79	158	99.39	164
1164571	0	A	SNP	G	105	86	188	97.45	196
1165521	1	T	Ins	A	87	94	181	96.28	182
1168715	1	C	Ins	T	95	88	183	95.81	183
1173750	0	G	SNP	T	80	84	162	98.8	166	Ala290Ala (gcg/gcT)	Rv1050	-	oxidoreductase
1177184	0	C	SNP	A	95	89	179	100	184
1178116	0	T	SNP	C	94	83	171	99.44	178	Thr163Thr (act/acC)	Rv1056	-	hypothetical protein
1188985	0	G	SNP	A	104	95	191	99	201	Gly480Gly (ggc/ggT)	Rv1067c	PE_PGRS19	PE-PGRS family protein PE_PGRS19
1189197	0	C	Del	GAP	57	87	141	83.72	172		Rv1067c	PE_PGRS19	PE-PGRS family protein PE_PGRS19
1189198	0	G	Del	GAP	57	87	141	85.71	168		Rv1067c	PE_PGRS19	PE-PGRS family protein PE_PGRS19
1189199	0	C	Del	GAP	57	87	141	88.89	162		Rv1067c	PE_PGRS19	PE-PGRS family protein PE_PGRS19
1189200	0	C	Del	GAP	57	87	141	88.89	162		Rv1067c	PE_PGRS19	PE-PGRS family protein PE_PGRS19
1189201	0	G	Del	GAP	57	87	141	88.89	162		Rv1067c	PE_PGRS19	PE-PGRS family protein PE_PGRS19
1189202	0	T	Del	GAP	57	87	141	95.36	151		Rv1067c	PE_PGRS19	PE-PGRS family protein PE_PGRS19
1190093	0	A	SNP	C	114	62	174	94.62	186	Leu111Trp (ttg/tGg)	Rv1067c	PE_PGRS19	PE-PGRS family protein PE_PGRS19
1190882	0	T	SNP	C	55	112	162	94.89	176	Asn423Asp (aac/Gac)	Rv1068c	PE_PGRS20	PE-PGRS family protein PE_PGRS20
1191462	0	A	SNP	C	12	5	17	89.47	19	Gly229Gly (ggt/ggG)	Rv1068c	PE_PGRS20	PE-PGRS family protein PE_PGRS20
1191497	0	T	SNP	A	21	10	29	93.94	33	Thr218Ser (acg/Tcg)	Rv1068c	PE_PGRS20	PE-PGRS family protein PE_PGRS20
1191741	0	G	SNP	A	93	41	133	75.28	178	Tyr136Tyr (tac/taT)	Rv1068c	PE_PGRS20	PE-PGRS family protein PE_PGRS20
1193463	0	T	SNP	A	86	86	169	96.09	179	Thr271Ser (acc/Tcc)	Rv1069c	-	hypothetical protein
1193923	0	C	SNP	T	85	71	155	95.71	163	Leu117Leu (ctg/ctA)	Rv1069c	-	hypothetical protein
1200418	0	A	SNP	G	69	101	168	100	170
1203286	1	A	Ins	G	81	74	155	88.07	155
1203288	0	C	SNP	G	86	78	159	92.66	177
1211369	0	A	SNP	C	84	92	172	98.32	179	Ser259Arg (agc/Cgc)	Rv1086	-	(2Z,6E)-farnesyl diphosphate synthase
1212344	0	C	Del	GAP	47	22	70	79.31	87		Rv1087	PE_PGRS21	PE-PGRS family protein PE_PGRS21
1212345	0	C	Del	GAP	47	22	70	78.41	88		Rv1087	PE_PGRS21	PE-PGRS family protein PE_PGRS21
1212346	0	G	Del	GAP	47	22	70	76.67	90		Rv1087	PE_PGRS21	PE-PGRS family protein PE_PGRS21
1212347	0	G	Del	GAP	47	22	70	77.53	89		Rv1087	PE_PGRS21	PE-PGRS family protein PE_PGRS21
1212348	0	C	Del	GAP	47	22	70	79.31	87		Rv1087	PE_PGRS21	PE-PGRS family protein PE_PGRS21
1212349	0	G	Del	GAP	47	22	70	78.41	88		Rv1087	PE_PGRS21	PE-PGRS family protein PE_PGRS21
1212350	0	G	Del	GAP	47	22	70	78.41	88		Rv1087	PE_PGRS21	PE-PGRS family protein PE_PGRS21
1212351	0	T	Del	GAP	47	22	70	97.18	71		Rv1087	PE_PGRS21	PE-PGRS family protein PE_PGRS21
1212352	0	G	Del	GAP	47	22	70	97.18	71		Rv1087	PE_PGRS21	PE-PGRS family protein PE_PGRS21
1212353	0	T	Del	GAP	47	22	70	97.18	71		Rv1087	PE_PGRS21	PE-PGRS family protein PE_PGRS21
1212354	0	C	Del	GAP	47	22	70	97.18	71		Rv1087	PE_PGRS21	PE-PGRS family protein PE_PGRS21
1212355	0	G	Del	GAP	47	22	70	97.18	71		Rv1087	PE_PGRS21	PE-PGRS family protein PE_PGRS21
1212356	0	G	Del	GAP	47	22	70	97.18	71		Rv1087	PE_PGRS21	PE-PGRS family protein PE_PGRS21
1212357	0	C	Del	GAP	47	22	70	98.57	70		Rv1087	PE_PGRS21	PE-PGRS family protein PE_PGRS21
1212358	0	G	Del	GAP	47	22	70	97.18	71		Rv1087	PE_PGRS21	PE-PGRS family protein PE_PGRS21
1212359	0	G	Del	GAP	47	22	70	97.18	71		Rv1087	PE_PGRS21	PE-PGRS family protein PE_PGRS21
1212360	0	T	Del	GAP	47	22	70	98.57	70		Rv1087	PE_PGRS21	PE-PGRS family protein PE_PGRS21
1212361	0	G	Del	GAP	47	22	70	97.18	71		Rv1087	PE_PGRS21	PE-PGRS family protein PE_PGRS21
1212362	0	C	Del	GAP	47	22	70	97.18	71		Rv1087	PE_PGRS21	PE-PGRS family protein PE_PGRS21
1212624	0	C	SNP	T	5	6	11	91.67	12	Gly355Gly (ggc/ggT)	Rv1087	PE_PGRS21	PE-PGRS family protein PE_PGRS21
1212825	0	T	SNP	C	23	76	96	96.12	103	Gly422Gly (ggt/ggC)	Rv1087	PE_PGRS21	PE-PGRS family protein PE_PGRS21
1212827	0	T	SNP	G	26	77	102	97.17	106	Val423Gly (gtc/gGc)	Rv1087	PE_PGRS21	PE-PGRS family protein PE_PGRS21
1212834	0	T	SNP	G	29	77	106	94.64	112	Gly425Gly (ggt/ggG)	Rv1087	PE_PGRS21	PE-PGRS family protein PE_PGRS21
1212837	0	T	SNP	C	32	87	115	98.35	121	Ala426Ala (gct/gcC)	Rv1087	PE_PGRS21	PE-PGRS family protein PE_PGRS21
1212971	0	T	SNP	C	119	49	161	99.41	169	Val471Ala (gtc/gCc)	Rv1087	PE_PGRS21	PE-PGRS family protein PE_PGRS21
1215105	0	T	Del	GAP	78	87	163	95.93	172
1220680	0	T	SNP	C	87	92	175	100	179	Val36Ala (gta/gCa)	Rv1093	glyA1	serine hydroxymethyltransferase
1224367	0	T	SNP	C	60	59	108	100	119
1227830	0	G	SNP	T	80	80	159	97.56	164	Thr285Thr (acc/acA)	Rv1099c	glpX	fructose 1,6-bisphosphatase
1230260	0	C	SNP	T	93	62	154	95.09	163	Asp97Asn (gac/Aac)	Rv1101c	-	hypothetical protein
1230778	0	G	SNP	A	85	72	155	98.12	160	Thr65Ile (acc/aTc)	Rv1102c	mazF3	mRNA interferase MazF3
1236433	0	A	SNP	C	82	81	159	97.6	167	Glu83Asp (gaa/gaC)	Rv1110	lytB2	4-hydroxy-3-methylbut-2-enyl diphosphate reductase
1237593	0	G	SNP	A	78	79	150	94.58	166	Arg200Arg (cgc/cgT)	Rv1111c	-	hypothetical protein
1240744	0	C	SNP	A	72	92	162	100	164	Asn186Lys (aac/aaA)	Rv1115	-	hypothetical protein
1241572	0	A	SNP	G	102	97	195	96.6	206
1247391	0	A	SNP	C	98	89	177	98.42	190	Ser89Arg (agc/Cgc)	Rv1124	ephC	epoxide hydrolase EphC
1248382	0	A	SNP	G	95	81	169	97.78	180	Ser101Gly (agc/Ggc)	Rv1125	-	hypothetical protein
1248936	0	G	SNP	C	93	84	171	98.88	179	Pro285Pro (ccg/ccC)	Rv1125	-	hypothetical protein
1248978	0	T	SNP	C	89	77	164	100	166	Ala299Ala (gct/gcC)	Rv1125	-	hypothetical protein
1250340	0	A	SNP	G	85	79	158	98.8	166	Ala355Ala (gct/gcC)	Rv1127c	ppdK	pyruvate, phosphate dikinase PpdK
1251199	0	C	SNP	T	82	72	153	100	154	Gly69Glu (gga/gAa)	Rv1127c	ppdK	pyruvate, phosphate dikinase PpdK
1252164	0	T	SNP	C	85	59	143	100	144	Glu270Gly (gaa/gGa)	Rv1128c	-	hypothetical protein
1254562	0	A	SNP	G	68	79	145	99.32	148	Asp3Gly (gat/gGt)	Rv1130	prpD	methylcitrate dehydratase PrpD
1258235	0	C	SNP	T	85	70	153	96.27	161	Pro304Leu (ccc/cTc)	Rv1132	-	hypothetical protein
1262859	0	C	SNP	T	108	102	206	95.02	221	Gly424Ser (ggc/Agc)	Rv1135c	PPE16	PPE family protein PPE16
1265828	0	G	SNP	A	72	72	144	98.63	146	Leu221Leu (ctg/Ttg)	Rv1138c	-	oxidoreductase
1269028	0	G	SNP	C	87	65	149	96.82	157
1271187	0	C	SNP	G	105	84	186	100	189	Thr11Ser (acc/aGc)	Rv1144	-	oxidoreductase
1273250	1	G	Ins	A	102	94	196	97.51	198		Rv1145	-	transmembrane transport protein
1275957	0	T	SNP	C	98	72	166	100	170
1276432	0	C	SNP	T	93	91	182	97.87	188	Lys439Lys (aag/aaA)	Rv1148c	-	hypothetical protein
1276588	0	C	SNP	G	72	91	158	100	163	Ala387Ala (gcg/gcC)	Rv1148c	-	hypothetical protein
1277869	1	G	Ins	T	86	65	151	96.18	151
1281118	0	T	SNP	C	79	86	163	100	165	Thr123Ala (acg/Gcg)	Rv1154c	-	hypothetical protein
1281771	0	T	SNP	C	75	70	142	98.64	147	Ser115Pro (tcg/Ccg)	Rv1155	-	pyridoxine/pyridoxamine 5'-phosphate oxidase
1281984	0	G	SNP	A	74	96	166	97.7	174
1287372	0	G	SNP	C	72	97	160	97.13	174	Leu15Leu (ctg/ctC)	Rv1161	narG	nitrate reductase subunit alpha
1292102	0	A	SNP	G	92	82	166	100	174	Pro346Pro (cca/ccG)	Rv1162	narH	nitrate reductase subunit beta
1306259	0	A	SNP	G	113	69	176	100	182	Ala656Ala (gct/gcC)	Rv1175c	fadH	NADPH dependent 2,4-dienoyl-CoA reductase FadH
1307598	0	C	SNP	G	79	92	167	100	171	Cys210Ser (tgc/tCc)	Rv1175c	fadH	NADPH dependent 2,4-dienoyl-CoA reductase FadH
1308317	0	T	SNP	C	99	92	187	98.45	194	His159Arg (cat/cGt)	Rv1176c	-	hypothetical protein
1313337	1	A	Ins	G	23	49	72	91.14	72
1313338	0	A	SNP	C	22	49	70	95.95	74
1315191	0	A	SNP	C	107	72	179	100	179	_489Tyr (taa/taC)	Rv1180	pks3	polyketide beta-ketoacyl synthase
1315884	0	G	SNP	A	101	102	196	100	203	Ala217Ala (gcg/gcA)	Rv1181	pks4	polyketide beta-ketoacyl synthase
1324237	0	A	SNP	C	88	114	198	96.19	210	Gly906Gly (gga/ggC)	Rv1183	mmpL10	transmembrane transport protein MmpL10
1325650	0	G	SNP	A	101	97	196	97.54	203
1327890	0	G	SNP	A	97	103	195	100	200	Asp472Asp (gac/gaT)	Rv1186c	-	hypothetical protein
1328687	0	G	SNP	C	84	76	156	100	160	Pro207Ala (ccc/Gcc)	Rv1186c	-	hypothetical protein
1339140	0	G	SNP	A	87	83	165	97.14	175	Glu46Glu (gag/gaA)	Rv1195	PE13	PE family protein PE13
1339774	0	C	SNP	G	83	82	164	98.8	167	Gly142Gly (ggc/ggG)	Rv1196	PPE18	PPE family protein PPE18
1339823	0	A	SNP	G	73	94	160	98.82	169	Thr159Ala (acg/Gcg)	Rv1196	PPE18	PPE family protein PPE18
1339894	0	C	SNP	T	76	87	159	97.02	168	Leu182Leu (ctc/ctT)	Rv1196	PPE18	PPE family protein PPE18
1339905	0	C	SNP	T	77	77	149	95.65	161	Ala186Val (gcc/gTc)	Rv1196	PPE18	PPE family protein PPE18
1340500	0	G	SNP	T	75	103	174	97.8	182	Met384Ile (atg/atT)	Rv1196	PPE18	PPE family protein PPE18
1340784	0	T	SNP	C	70	89	155	94.64	168	Gly42Gly (ggt/ggC)	Rv1197	esxK	ESAT-6 like protein EsxK
1341295	0	A	SNP	G	97	91	182	98.43	191
1345016	0	C	SNP	T	84	83	163	99.4	168	Ala52Thr (gcc/Acc)	Rv1201c	dapD	2,3,4,5-tetrahydropyridine-2,6-dicarboxylate N-succinyltransferase
1351172	0	A	SNP	G	90	83	167	99.43	174
1360209	0	T	SNP	C	96	85	180	100	181	Ala531Ala (gca/gcG)	Rv1217c	-	tetronasin ABC transporter integral membrane protein
1361190	0	G	SNP	A	99	103	200	98.54	205	Ser204Ser (agc/agT)	Rv1217c	-	tetronasin ABC transporter integral membrane protein
1362006	0	T	SNP	C	73	77	150	100	150	Gln243Arg (caa/cGa)	Rv1218c	-	tetronasin ABC transporter ATP-binding protein
1365837	1	C	Ins	G	76	75	151	92.64	151
1365837	2	C	Ins	G	75	73	148	90.8	149
1366667	0	A	SNP	G	76	86	158	96.43	168	Ile265Val (atc/Gtc)	Rv1223	htrA	serine protease HtrA
1367484	0	T	SNP	G	84	71	153	99.36	156	Trp8Gly (tgg/Ggg)	Rv1224	tatB	Sec-independent protein translocase protein TatB
1371470	0	G	SNP	A	80	79	157	98.76	161	Arg184His (cgt/cAt)	Rv1228	lpqX	lipoprotein LpqX
1374065	0	T	SNP	C	94	109	192	100	203	Ser45Gly (agc/Ggc)	Rv1230c	-	membrane protein
1374203	0	C	SNP	T	73	102	172	91.62	191
1375724	0	A	SNP	C	77	125	194	99.51	203	Cys149Gly (tgc/Ggc)	Rv1232c	-	hypothetical protein
1377568	0	A	SNP	G	100	89	184	99.47	190	Val15Val (gta/gtG)	Rv1235	lpqY	trehalose ABC transporter substrate-binding lipoprotein LpqY
1382628	0	T	SNP	C	82	95	176	100	177	Lys139Glu (aaa/Gaa)	Rv1239c	corA	magnesium and cobalt transport transmembrane protein CorA
1386011	0	C	Del	GAP	140	110	248	92.59	270		Rv1243c	PE_PGRS23	PE-PGRS family protein PE_PGRS23
1390763	0	C	SNP	T	85	83	164	100	168	Val764Met (gtg/Atg)	Rv1248c	-	multifunctional 2-oxoglutarate dehydrogenase E1 component /2-oxoglutarate dehydrogenase dihydrolipoyllysine-residue succinyltransferase
1393626	0	A	SNP	G	105	97	194	99.51	203	Leu119Leu (ctt/ctC)	Rv1249c	-	membrane protein
1396618	0	C	SNP	A	102	77	174	97.81	183	Glu875_ (gag/Tag)	Rv1251c	-	hypothetical protein
1396922	0	T	SNP	C	106	82	182	100	188	Thr773Thr (aca/acG)	Rv1251c	-	hypothetical protein
1401033	0	C	SNP	T	68	75	141	98.62	145	Ser355Leu (tcg/tTg)	Rv1253	deaD	ATP-dependent RNA helicase DeaD
1401241	0	T	SNP	G	71	71	139	95.95	148	Ala424Ala (gct/gcG)	Rv1253	deaD	ATP-dependent RNA helicase DeaD
1411210	0	T	SNP	G	85	75	153	100	160	Val260Val (gtt/gtG)	Rv1263	amiB2	amidase AmiB
1413148	0	C	SNP	T	81	83	159	100	164
1414021	0	C	SNP	T	63	83	146	100	146	Arg607Gln (cgg/cAg)	Rv1266c	pknH	serine/threonine-protein kinase PknH
1421370	0	G	SNP	A	72	70	140	94.67	150	Phe312Phe (ttc/ttT)	Rv1272c	-	drug ABC transporter ATP-binding protein
1422666	0	C	SNP	T	76	98	172	96.13	181	Gly462Glu (ggg/gAg)	Rv1273c	-	drug ABC transporter ATP-binding protein
1422667	0	C	SNP	T	70	100	168	96.59	176	Gly462Arg (ggg/Agg)	Rv1273c	-	drug ABC transporter ATP-binding protein
1440090	0	C	SNP	T	77	79	154	99.36	157	Thr395Ile (acc/aTc)	Rv1286	-	bifunctional sulfate adenyltransferase subunit 1 CysN/adenylylsulfate kinase CysC
1440469	0	C	SNP	G	75	85	157	100	160	Pro521Pro (ccc/ccG)	Rv1286	-	bifunctional sulfate adenyltransferase subunit 1 CysN/adenylylsulfate kinase CysC
1441545	0	G	SNP	A	9	12	20	84	25	Ala66Ala (gcg/gcA)	Rv1288	-	hypothetical protein
1441582	0	T	SNP	C	4	11	14	93.75	16	Trp79Arg (tgg/Cgg)	Rv1288	-	hypothetical protein
1445781	0	A	SNP	G	68	83	148	100	151	Ala18Ala (gct/gcC)	Rv1291c	-	hypothetical protein
1450316	0	C	SNP	T	79	73	148	99.35	153	Ala314Ala (gcc/gcT)	Rv1294	thrA	homoserine dehydrogenase
1457144	0	C	SNP	T	91	92	178	100	183	Arg194Cys (cgc/Tgc)	Rv1300	hemK	release factor glutamine methyltransferase
1468208	0	A	SNP	C	82	101	176	92.89	197	Leu433Arg (ctg/cGg)	Rv1313c	-	insertion sequence element IS1557 transposase
1468492	0	C	SNP	A	106	102	207	99.52	209	Leu338Leu (ctg/ctT)	Rv1313c	-	insertion sequence element IS1557 transposase
1471659	0	C	SNP	T	92	110	199	100	202
1476705	0	C	Del	GAP	87	54	134	88.68	159		Rvnr02	-	rRNA			linezolid (LZD)
1478357	0	G	SNP	T	86	105	190	99.48	192	Pro254Pro (ccc/ccA)	Rv1317c	alkA	bifunctional regulatory protein/DNA repair enzyme AlkA
1479085	0	T	SNP	C	87	125	209	98.15	216	Ile12Val (atc/Gtc)	Rv1317c	alkA	bifunctional regulatory protein/DNA repair enzyme AlkA
1480945	0	C	SNP	G	159	157	314	98.44	321	Thr519Thr (acg/acC)	Rv1319c	-	adenylate cyclase
1480948	0	C	SNP	T	158	162	317	98.77	324	Glu518Glu (gag/gaA)	Rv1319c	-	adenylate cyclase
1481185	0	A	SNP	C	175	197	356	99.2	375	Asp439Glu (gat/gaG)	Rv1319c	-	adenylate cyclase
1481563	0	C	SNP	T	168	228	390	98.02	404	Glu313Glu (gag/gaA)	Rv1319c	-	adenylate cyclase
1482627	0	T	SNP	C	88	79	161	100	167	Thr531Ala (acg/Gcg)	Rv1320c	-	adenylate cyclase
1484708	0	A	SNP	C	83	83	161	100	166	Ser144Arg (agc/Cgc)	Rv1321	-	endonuclease NucS
1489142	0	C	SNP	T	85	127	199	95.5	222	Gly275Asp (ggc/gAc)	Rv1325c	PE_PGRS24	PE-PGRS family protein PE_PGRS24
1490905	0	A	SNP	G	97	93	184	100	190	Ser470Pro (tct/Cct)	Rv1326c	glgB	1,4-alpha-glucan branching protein
1493409	0	C	SNP	T	79	77	150	92.31	169	Met339Ile (atg/atA)	Rv1327c	glgE	alpha-1,4-glucan:maltose-1-phosphate maltosyltransferase
1495836	0	G	SNP	A	46	72	113	98.33	120	Val425Met (gtg/Atg)	Rv1328	glgP	glycogen phosphorylase
1498951	0	G	SNP	T	100	63	162	98.19	166	Thr80Lys (acg/aAg)	Rv1329c	dinG	ATP-dependent helicase DinG
1499213	0	T	Del	GAP	72	56	130	99.22	129		Rv1330c	pncB1	nicotinic acid phosphoribosyltransferase PncB1
1499214	0	C	Del	GAP	72	56	130	100	128		Rv1330c	pncB1	nicotinic acid phosphoribosyltransferase PncB1
1499215	0	A	Del	GAP	72	56	130	100	128		Rv1330c	pncB1	nicotinic acid phosphoribosyltransferase PncB1
1499216	0	G	Del	GAP	72	56	130	100	128		Rv1330c	pncB1	nicotinic acid phosphoribosyltransferase PncB1
1499217	0	G	Del	GAP	72	56	130	100	128		Rv1330c	pncB1	nicotinic acid phosphoribosyltransferase PncB1
1499218	0	C	Del	GAP	72	56	130	100	128		Rv1330c	pncB1	nicotinic acid phosphoribosyltransferase PncB1
1499219	0	C	Del	GAP	72	56	130	100	128		Rv1330c	pncB1	nicotinic acid phosphoribosyltransferase PncB1
1499220	0	G	Del	GAP	72	56	130	100	128		Rv1330c	pncB1	nicotinic acid phosphoribosyltransferase PncB1
1499221	0	G	SNP	A	74	56	130	100	130	Pro447Ser (ccg/Tcg)	Rv1330c	pncB1	nicotinic acid phosphoribosyltransferase PncB1
1499274	0	C	SNP	G	96	78	170	99.43	175	Gly429Ala (ggc/gCc)	Rv1330c	pncB1	nicotinic acid phosphoribosyltransferase PncB1
1501700	0	G	SNP	A	91	94	181	98.93	187	Val34Val (gtg/gtA)	Rv1333	-	hydrolase
1509057	0	C	SNP	T	74	72	146	96.05	152	Val30Val (gtc/gtT)	Rv1344	mbtL	acyl carrier protein MbtL
1513189	0	C	SNP	T	91	86	175	98.33	180	Ala48Val (gct/gTt)	Rv1348	irtA	iron ABC transporter ATP-binding protein/permease IrtA
1526819	0	C	SNP	A	117	123	237	100	240	Arg70Arg (cgg/Agg)	Rv1358	-	transcriptional regulator
1533241	0	G	SNP	C	86	98	178	88.04	209	Thr131Thr (acc/acG)	Rv1361c	PPE19	PPE family protein PPE19
1533583	0	G	SNP	A	78	91	169	98.26	172	Tyr17Tyr (tac/taT)	Rv1361c	PPE19	PPE family protein PPE19
1533624	0	A	SNP	C	75	90	162	97.06	170	Phe4Val (ttc/Gtc)	Rv1361c	PPE19	PPE family protein PPE19
1534364	0	G	SNP	A	89	96	181	97.88	189	Leu83Leu (cta/Tta)	Rv1362c	-	membrane protein
1534551	0	C	SNP	T	91	91	180	97.33	187	Glu20Glu (gag/gaA)	Rv1362c	-	membrane protein
1536251	0	G	SNP	T	96	113	205	100	209	Ala465Glu (gcg/gAg)	Rv1364c	-	sigma factor regulatory protein
1538393	0	G	SNP	A	77	94	170	92.43	185	Val2Met (gtg/Atg)	Rv1366	-	hypothetical protein
1540141	0	T	SNP	C	79	77	155	96.89	161	Ile169Val (atc/Gtc)	Rv1367c	-	hypothetical protein
1540484	0	C	SNP	G	98	92	184	97.44	195	Leu54Leu (ctg/ctC)	Rv1367c	-	hypothetical protein
1544255	0	C	SNP	T	100	98	198	98.51	201	Arg299Arg (cgc/cgT)	Rv1371	-	membrane protein
1546703	0	C	SNP	T	83	78	158	100	161	Pro231Leu (ccg/cTg)	Rv1373	-	glycolipid sulfotransferase
1547125	0	T	SNP	C	83	85	166	100	168	Thr136Ala (aca/Gca)	Rv1374c	-	hypothetical protein
1550725	0	C	SNP	A	111	100	207	97.69	216	Val165Leu (gta/Tta)	Rv1377c	-	transferase
1552547	0	G	SNP	A	76	123	196	99.5	200	Arg37Trp (cgg/Tgg)	Rv1378c	-	hypothetical protein
1554216	0	C	SNP	T	87	75	161	98.18	165	Pro10Leu (ccc/cTc)	Rv1381	pyrC	dihydroorotase
1563717	0	C	SNP	T	96	101	194	99.49	198	Val8Val (gtc/gtT)	Rv1388	mihF	integration host factor MihF
1570566	0	C	SNP	A	78	91	164	100	169	Arg135Leu (cgg/cTg)	Rv1394c	cyp132	cytochrome P450 Cyp132
1573660	0	T	SNP	G	119	80	193	100	199	Arg66Ser (aga/agC)	Rv1396c	PE_PGRS25	PE-PGRS family protein PE_PGRS25
1588899	0	G	SNP	T	88	86	172	100	174	Ala111Ala (gcg/gcT)	Rv1412	ribC	riboflavin synthase
1593331	0	G	SNP	A	92	73	163	98.8	167
1595342	0	T	SNP	C	84	89	167	99.43	174	Val434Ala (gtg/gCg)	Rv1420	uvrC	excinuclease ABC subunit UvrC
1599557	0	C	SNP	G	87	70	153	95.73	164	Arg33Thr (agg/aCg)	Rv1424c	-	membrane protein
1608276	0	A	SNP	C	95	84	175	99.44	180	Asn65Thr (aac/aCc)	Rv1431	-	hypothetical protein
1609840	0	A	SNP	G	79	68	143	100	147	Pro586Pro (cca/ccG)	Rv1431	-	hypothetical protein
1612624	1	T	Ins	A	62	55	117	81.25	117		Rv1435c	-	hypothetical protein
1612624	2	T	Ins	T	62	55	117	81.25	117		Rv1435c	-	hypothetical protein
1612624	3	T	Ins	C	62	55	117	81.25	117		Rv1435c	-	hypothetical protein
1612624	4	T	Ins	G	62	55	117	81.25	117		Rv1435c	-	hypothetical protein
1612624	5	T	Ins	G	62	55	117	81.25	117		Rv1435c	-	hypothetical protein
1612624	6	T	Ins	T	62	55	117	81.25	117		Rv1435c	-	hypothetical protein
1612624	7	T	Ins	A	62	55	117	81.25	117		Rv1435c	-	hypothetical protein
1612624	8	T	Ins	C	62	55	117	81.25	117		Rv1435c	-	hypothetical protein
1612624	9	T	Ins	C	62	55	117	81.25	117		Rv1435c	-	hypothetical protein
1612624	10	T	Ins	G	62	55	117	81.25	117		Rv1435c	-	hypothetical protein
1612624	11	T	Ins	G	62	55	117	81.25	117		Rv1435c	-	hypothetical protein
1612624	12	T	Ins	T	62	54	116	80.56	117		Rv1435c	-	hypothetical protein
1612624	13	T	Ins	G	62	55	117	81.25	117		Rv1435c	-	hypothetical protein
1612624	14	T	Ins	C	62	55	117	81.25	117		Rv1435c	-	hypothetical protein
1612624	15	T	Ins	G	62	55	117	81.25	117		Rv1435c	-	hypothetical protein
1612624	16	T	Ins	C	62	53	115	79.86	117		Rv1435c	-	hypothetical protein
1612624	17	T	Ins	C	62	55	117	81.25	117		Rv1435c	-	hypothetical protein
1612624	18	T	Ins	A	62	54	116	80.56	117		Rv1435c	-	hypothetical protein
1612624	19	T	Ins	G	62	55	117	81.25	117		Rv1435c	-	hypothetical protein
1612624	20	T	Ins	G	62	55	117	81.25	117		Rv1435c	-	hypothetical protein
1612624	21	T	Ins	G	62	55	117	81.25	117		Rv1435c	-	hypothetical protein
1613035	0	T	SNP	C	71	77	145	100	148
1614143	0	G	SNP	A	76	97	172	98.3	176	Leu279Leu (ctg/ctA)	Rv1436	gap	glyceraldehyde 3-phosphate dehydrogenase
1616601	0	C	SNP	G	81	88	166	95.48	177
1618978	0	T	SNP	C	129	110	233	99.17	241	Asp236Gly (gat/gGt)	Rv1441c	PE_PGRS26	PE-PGRS family protein PE_PGRS26
1624791	0	C	SNP	G	93	86	170	100	179	Arg192Pro (cga/cCa)	Rv1446c	opcA	OXPP cycle protein OpcA
1627351	0	T	SNP	C	88	80	166	99.41	169	Thr244Ala (acc/Gcc)	Rv1448c	tal	transaldolase
1630148	0	A	SNP	C	79	84	159	100	163	Tyr18Asp (tac/Gac)	Rv1449c	tkt	transketolase
1632518	1	T	Ins	G	27	69	96	92.31	96		Rv1450c	PE_PGRS27	PE-PGRS family protein PE_PGRS27
1632518	2	T	Ins	C	27	68	95	91.35	96		Rv1450c	PE_PGRS27	PE-PGRS family protein PE_PGRS27
1632518	3	T	Ins	C	27	69	96	92.31	96		Rv1450c	PE_PGRS27	PE-PGRS family protein PE_PGRS27
1632518	4	T	Ins	G	27	69	96	92.31	96		Rv1450c	PE_PGRS27	PE-PGRS family protein PE_PGRS27
1632518	5	T	Ins	C	27	69	96	92.31	96		Rv1450c	PE_PGRS27	PE-PGRS family protein PE_PGRS27
1632518	6	T	Ins	C	27	68	95	91.35	95		Rv1450c	PE_PGRS27	PE-PGRS family protein PE_PGRS27
1632518	7	T	Ins	G	26	68	94	90.38	94		Rv1450c	PE_PGRS27	PE-PGRS family protein PE_PGRS27
1634609	0	C	SNP	T	53	40	93	94.9	98	Ala7Thr (gcc/Acc)	Rv1450c	PE_PGRS27	PE-PGRS family protein PE_PGRS27
1634610	0	C	SNP	T	54	39	92	94.9	98	Val6Val (gtg/gtA)	Rv1450c	PE_PGRS27	PE-PGRS family protein PE_PGRS27
1636172	1	T	Ins	C	93	12	105	91.3	105		Rv1452c	PE_PGRS28	PE-PGRS family protein PE_PGRS28
1636172	2	T	Ins	C	93	12	105	91.3	105		Rv1452c	PE_PGRS28	PE-PGRS family protein PE_PGRS28
1636172	3	T	Ins	G	93	12	105	91.3	105		Rv1452c	PE_PGRS28	PE-PGRS family protein PE_PGRS28
1636826	0	C	SNP	A	124	162	274	99.65	287	Gly468Gly (ggg/ggT)	Rv1452c	PE_PGRS28	PE-PGRS family protein PE_PGRS28
1636918	0	C	SNP	T	101	149	238	82.78	302	Ala438Thr (gcc/Acc)	Rv1452c	PE_PGRS28	PE-PGRS family protein PE_PGRS28
1636927	0	C	SNP	T	78	121	195	79.6	250	Asp435Asn (gac/Aac)	Rv1452c	PE_PGRS28	PE-PGRS family protein PE_PGRS28
1636928	0	A	SNP	G	78	121	198	81.22	245	Gly434Gly (ggt/ggC)	Rv1452c	PE_PGRS28	PE-PGRS family protein PE_PGRS28
1636934	0	A	SNP	G	80	119	197	79.6	250	His432His (cat/caC)	Rv1452c	PE_PGRS28	PE-PGRS family protein PE_PGRS28
1636936	0	G	SNP	T	77	116	192	76.89	251	His432Asn (cat/Aat)	Rv1452c	PE_PGRS28	PE-PGRS family protein PE_PGRS28
1638182	0	C	SNP	T	86	122	205	98.11	212	Ser16Ser (tcg/tcA)	Rv1452c	PE_PGRS28	PE-PGRS family protein PE_PGRS28
1638183	0	G	SNP	A	85	122	206	98.1	211	Ser16Leu (tcg/tTg)	Rv1452c	PE_PGRS28	PE-PGRS family protein PE_PGRS28
1638188	0	C	SNP	T	82	120	197	98.06	206	Ala14Ala (gcg/gcA)	Rv1452c	PE_PGRS28	PE-PGRS family protein PE_PGRS28
1638191	0	C	SNP	G	87	119	200	98.1	210	Ala13Ala (gcg/gcC)	Rv1452c	PE_PGRS28	PE-PGRS family protein PE_PGRS28
1638194	0	G	SNP	C	89	126	208	98.17	219	Ala12Ala (gcc/gcG)	Rv1452c	PE_PGRS28	PE-PGRS family protein PE_PGRS28
1639594	0	C	SNP	A	98	79	175	100	177	Pro405Gln (cca/cAa)	Rv1453	-	transcriptional activator protein
1645802	0	T	SNP	C	88	95	172	100	183	Lys113Glu (aaa/Gaa)	Rv1459c	-	alpha-(1->6)-mannopyranosyltransferase
1650072	0	A	SNP	G	93	87	174	100	180	Asn183Asp (aac/Gac)	Rv1462	-	hypothetical protein
1650406	0	C	SNP	A	74	88	158	95.86	169	Thr294Asn (acc/aAc)	Rv1462	-	hypothetical protein
1665003	0	C	SNP	T	74	84	155	98.75	160	Lys348Lys (aag/aaA)	Rv1475c	acn	iron-regulated aconitate hydratase
1676290	0	C	SNP	A	95	99	189	100	194	Lys198Asn (aag/aaT)	Rv1486c	-	hypothetical protein
1676880	0	A	SNP	G	81	100	174	97.84	185	Trp2Arg (tgg/Cgg)	Rv1486c	-	hypothetical protein
1681147	0	G	SNP	A	106	110	214	99.08	218
1688300	0	T	SNP	C	97	105	193	100	202	Phe120Phe (ttt/ttC)	Rv1497	lipL	esterase LipL
1689349	0	C	SNP	T	81	97	174	100	178	Arg191His (cgc/cAc)	Rv1498c	-	methyltransferase
1692141	0	A	SNP	C	140	185	319	100	325	Ile84Ile (ata/atC)	Rv1501	-	hypothetical protein
1692960	0	T	SNP	C	117	166	275	98.61	287	Ser13Pro (tcg/Ccg)	Rv1502	-	hypothetical protein
1693561	0	A	SNP	G	144	117	253	100	261	Tyr213Cys (tac/tGc)	Rv1502	-	hypothetical protein
1698911	0	G	SNP	A	102	96	192	99	200	Gly328Gly (ggc/ggT)	Rv1508c	-	membrane protein
1699667	0	C	SNP	T	102	107	205	96.76	216	Pro76Pro (ccg/ccA)	Rv1508c	-	membrane protein
1699849	0	G	SNP	A	110	115	223	100	225	Pro16Ser (ccg/Tcg)	Rv1508c	-	membrane protein
1706119	0	T	SNP	C	108	103	205	100	211	Ser159Ser (tca/tcG)	Rv1514c	-	glycosyltransferase
1708792	0	T	SNP	C	111	111	221	98.67	225
1709432	0	C	SNP	T	84	101	182	100	185	Leu188Phe (ctc/Ttc)	Rv1517	-	hypothetical protein
1713192	0	A	SNP	G	104	97	191	99.5	202	Val297Val (gta/gtG)	Rv1521	fadD25	fatty-acid--CoA ligase FadD25
1713923	0	A	SNP	G	100	95	188	99.49	196	His541Arg (cac/cGc)	Rv1521	fadD25	fatty-acid--CoA ligase FadD25
1716472	0	A	SNP	G	92	86	172	99.44	179	Ser381Pro (tcc/Ccc)	Rv1522c	mmpL12	transmembrane transport protein MmpL12
1725529	0	C	SNP	T	93	83	173	95.65	184	Ala961Thr (gcc/Acc)	Rv1527c	pks5	polyketide synthase
1728161	0	G	SNP	T	79	77	155	98.73	158	Gly83Gly (ggc/ggA)	Rv1527c	pks5	polyketide synthase
1728837	0	A	SNP	G	105	87	188	100	192
1735739	0	T	SNP	C	84	85	164	99.41	170
1748439	0	C	SNP	T	76	110	181	98.94	188	Thr249Ile (acc/aTc)	Rv1547	dnaE1	DNA polymerase III subunit alpha
1752561	0	T	SNP	C	81	86	166	100	167	Asp258Gly (gac/gGc)	Rv1548c	PPE21	PPE family protein PPE21
1753519	1	G	Ins	C	52	81	133	80.61	134
1759252	0	G	SNP	T	78	77	152	100	155	Ser524Ser (tcg/tcT)	Rv1552	frdA	fumarate reductase flavoprotein subunit		phylo (not 4,9)
1760292	0	A	SNP	G	112	87	194	100	199	Met40Val (atg/Gtg)	Rv1554	frdC	fumarate reductase membrane anchor subunit
1761765	0	G	SNP	A	77	73	149	94.34	159	Gly8Ser (ggc/Agc)	Rv1557	mmpL6	transmembrane transport protein MmpL6
1763482	0	G	SNP	A	77	79	152	97.5	160	Gly19Arg (ggg/Agg)	Rv1559	ilvA	threonine dehydratase IlvA
1764225	0	C	SNP	T	87	105	186	98.46	195	Ala266Ala (gcc/gcT)	Rv1559	ilvA	threonine dehydratase IlvA
1778430	0	T	SNP	C	129	141	264	100	270	Met191Thr (atg/aCg)	Rv1570	bioD	ATP-dependent dethiobiotin synthetase BioD
1779370	0	G	SNP	C	76	79	150	100	155	Thr19Thr (acg/acC)	Rv1573	-	phage protein
1780146	0	A	SNP	C	44	78	114	92.42	132	Asn73His (aac/Cac)	Rv1574	-	phage protein
1780586	1	C	Ins	G	82	87	169	96.57	169		Rv1575	-	phage protein
1781251	0	C	SNP	T	94	97	187	95.98	199	Glu272Lys (gag/Aag)	Rv1576c	-	phage capsid protein
1781811	0	T	SNP	C	132	100	226	97.48	238	Asp85Gly (gac/gGc)	Rv1576c	-	phage capsid protein
1784238	0	A	Del	GAP	92	104	198	99.49	197		Rv1581c	-	phage protein
1789650	0	C	SNP	T	75	80	151	77.11	201	Ala63Thr (gcc/Acc)	Rv1588c	-	hypothetical protein
1789654	0	A	SNP	G	73	80	143	78.06	196	Leu61Leu (ctt/ctC)	Rv1588c	-	hypothetical protein
1789671	0	C	SNP	T	65	83	143	79.57	186	Ala56Thr (gcg/Acg)	Rv1588c	-	hypothetical protein
1789675	0	A	SNP	C	59	79	137	78.86	175	Gly54Gly (ggt/ggG)	Rv1588c	-	hypothetical protein
1789678	0	C	SNP	G	57	83	135	79.1	177	Val53Val (gtg/gtC)	Rv1588c	-	hypothetical protein
1789933	0	G	SNP	A	73	84	155	97.52	161
1792777	0	T	SNP	C	81	70	148	100	151	Ile322Val (att/Gtt)	Rv1592c	-	hypothetical protein
1792778	0	T	SNP	C	80	67	146	100	147	Glu321Glu (gaa/gaG)	Rv1592c	-	hypothetical protein
1798355	0	G	SNP	A	83	87	166	100	170	Gly21Asp (ggt/gAt)	Rv1597	-	hypothetical protein
1800179	0	T	SNP	G	105	102	204	96.73	214	Ala199Ala (gct/gcG)	Rv1599	hisD	histidinol dehydrogenase
1802047	0	C	SNP	G	80	85	161	96.49	171	Gln5Glu (cag/Gag)	Rv1601	hisB	imidazole glycerol-phosphate dehydratase
1803265	0	G	SNP	A	77	75	151	100	152	Ser201Asn (agc/aAc)	Rv1602	hisH	imidazole glycerol phosphate synthase subunit HisH
1804409	0	C	SNP	A	84	83	165	100	167	Pro124Gln (cca/cAa)	Rv1604	impA	inositol-monophosphatase ImpA
1811375	0	G	SNP	T	83	76	154	95.78	166	Gly83Gly (ggg/ggT)	Rv1612	trpB	tryptophan synthase subunit beta
1812448	0	C	SNP	T	76	75	147	99.34	152	Tyr30Tyr (tac/taT)	Rv1613	trpA	tryptophan synthase subunit alpha
1817976	0	A	SNP	T	93	80	172	100	173	His121Leu (cac/cTc)	Rv1618	tesB1	acyl-CoA thioesterase TesB
1818286	0	C	SNP	T	83	90	167	99.43	174	Gly224Gly (ggc/ggT)	Rv1618	tesB1	acyl-CoA thioesterase TesB
1818332	0	C	SNP	T	83	89	168	97.73	176	His240Tyr (cac/Tac)	Rv1618	tesB1	acyl-CoA thioesterase TesB
1827468	0	C	SNP	A	81	76	153	98.12	160	Val160Leu (gtg/Ttg)	Rv1625c	cya	adenylyl cyclase
1832509	0	C	SNP	G	91	92	177	97.34	188	Thr615Thr (acc/acG)	Rv1629	polA	DNA polymerase I
1833025	0	C	SNP	T	70	89	153	98.76	161	Asp787Asp (gac/gaT)	Rv1629	polA	DNA polymerase I
1836286	0	G	SNP	C	80	116	191	99.49	197
1836417	0	C	SNP	A	78	90	163	97.11	173	Gly138Gly (ggg/ggT)	Rv1632c	-	hypothetical protein
1839759	0	G	SNP	C	75	88	160	100	163	Gly198Arg (ggg/Cgg)	Rv1634	-	multidrug-efflux transporter
1847919	0	C	SNP	G	83	92	169	100	175	Thr180Thr (acg/acC)	Rv1639c	-	hypothetical protein
1849609	0	T	SNP	C	73	74	147	98.66	149	Arg809Arg (cga/cgG)	Rv1640c	lysX	bifunctional lysine--tRNA ligase/phosphatidylglycerol lysyltransferase
1852877	0	A	SNP	C	91	93	180	92.46	199	_202Ser (tag/tCg)	Rv1641	infC	initiation factor IF-3
1854300	0	T	SNP	C	83	87	168	100	170	Leu232Pro (ctg/cCg)	Rv1644	tsnR	23S rRNA methyltransferase TsnR
1856617	0	C	SNP	T	74	56	128	99.24	131	Thr285Ile (aca/aTa)	Rv1646	PE17	PE family protein PE17
1856777	0	G	SNP	C	92	69	155	100	161	Ala2Pro (gcg/Ccg)	Rv1647	-	adenylate cyclase
1859559	0	C	SNP	A	70	90	157	98.77	162	Ala276Asp (gcc/gAc)	Rv1649	pheS	phenylalanine--tRNA ligase subunit alpha
1863584	0	G	SNP	T	123	117	227	99.59	241	Thr600Asn (acc/aAc)	Rv1651c	PE_PGRS30	PE-PGRS family protein PE_PGRS30
1873700	0	G	SNP	A	108	104	209	97.25	218	Leu354Leu (ctg/ctA)	Rv1659	argH	argininosuccinate lyase
1885772	0	G	SNP	A	65	96	159	100	161	Ala1357Thr (gcc/Acc)	Rv1662	pks8	polyketide synthase
1894300	1	G	Ins	G	74	77	151	84.83	153
1894300	2	G	Ins	T	75	78	153	85.96	153
1894300	3	G	Ins	C	74	78	152	85.39	152
1894300	4	G	Ins	T	74	78	152	85.39	152
1894300	5	G	Ins	T	74	78	152	85.39	152
1894300	6	G	Ins	G	73	77	150	84.27	150
1894300	7	G	Ins	C	73	77	150	84.27	150
1894300	8	G	Ins	C	73	77	150	84.27	150
1894300	9	G	Ins	G	73	76	149	83.71	150
1894300	10	G	Ins	C	73	77	150	84.27	150
1894422	0	A	SNP	G	89	75	161	100	164
1901493	0	T	SNP	C	83	88	167	100	171	Ser149Ser (agt/agC)	Rv1676	-	hypothetical protein
1907296	0	G	SNP	C	79	69	146	100	148	Ala298Ala (gcg/gcC)	Rv1682	-	hypothetical protein
1908598	0	G	SNP	A	91	84	173	98.87	177	Arg335Arg (cgg/cgA)	Rv1683	-	bifunctional long-chain acyl-CoA synthase/lipase
1912816	0	A	SNP	G	81	74	154	95.68	162	Asp35Asp (gat/gaC)	Rv1687c	-	ABC transporter ATP-binding protein
1916137	0	A	SNP	G	109	80	186	100	189	Leu63Leu (cta/ctG)	Rv1691	-	hypothetical protein
1917972	0	A	SNP	G	100	76	171	100	176	Leu11Leu (cta/ctG)	Rv1694	tlyA	16S/23S rRNA (cytidine-2'-O)-methyltransferase TlyA			capreomycin (CPR)
1925136	0	G	SNP	A	81	65	140	96.69	151	Val436Val (gtg/gtA)	Rv1699	pyrG	CTP synthase
1926029	0	T	SNP	C	104	93	193	98.01	201	Tyr150His (tat/Cat)	Rv1700	-	NUDIX hydrolase
1927329	0	C	SNP	A	83	74	157	96.91	162	Arg416Leu (cgc/cTc)	Rv1702c	-	hypothetical protein
1928718	0	C	SNP	T	74	66	134	95.89	146
1931179	0	C	SNP	A	79	68	140	100	147	Arg93Leu (cgg/cTg)	Rv1704c	cycA	D-serine/alanine/glycine transporter protein CycA
1931718	0	G	SNP	C	72	85	152	96.91	162	Leu313Val (ctg/Gtg)	Rv1705c	PPE22	PPE family protein PPE22
1933988	0	G	SNP	A	70	79	149	100	149
1944107	0	A	SNP	G	86	98	180	99.46	185	Ser178Gly (agt/Ggt)	Rv1716	-	hypothetical protein
1944402	0	T	SNP	C	90	93	178	100	183	Val276Ala (gtc/gCc)	Rv1716	-	hypothetical protein
1946999	0	T	SNP	G	78	73	147	96.18	157
1950767	0	T	SNP	C	80	93	172	100	173	Lys95Lys (aaa/aaG)	Rv1724c	-	hypothetical protein
1952743	0	G	SNP	A	87	103	189	100	190	Val298Met (gtg/Atg)	Rv1726	-	oxidoreductase
1960284	0	C	SNP	A	97	75	167	100	172	Gln68His (cag/caT)	Rv1733c	-	transmembrane protein
1967237	0	C	SNP	A	94	91	180	100	185	Arg134Leu (cga/cTa)	Rv1739c	-	sulfate ABC transporter permease
1970395	0	G	SNP	C	90	92	174	95.79	190	Gly464Gly (ggg/ggC)	Rv1743	pknE	serine/threonine-protein kinase PknE
1971725	0	G	SNP	C	76	89	159	96.49	171	Arg89Arg (cgc/cgG)	Rv1745c	idi	isopentenyl-diphosphate delta-isomerase
1972901	0	C	SNP	T	116	79	191	98.98	197	Ala255Val (gcg/gTg)	Rv1746	pknF	serine/threonine-protein kinase PknF
1977646	0	G	SNP	A	102	79	177	98.91	183	Ala80Ala (gcc/gcT)	Rv1749c	-	integral membrane protein
1983291	0	C	SNP	T	67	62	126	98.47	131	Pro495Pro (ccg/ccA)	Rv1753c	PPE24	PPE family protein PPE24
1983313	0	T	SNP	G	72	73	144	99.32	146	Asn488Thr (aac/aCc)	Rv1753c	PPE24	PPE family protein PPE24
1989060	0	G	Del	GAP	75	56	131	95.62	137		Rv1758	cut1	cutinase
1989061	0	A	Del	GAP	75	56	131	97.04	135		Rv1758	cut1	cutinase
1989062	0	G	Del	GAP	75	56	131	97.04	135		Rv1758	cut1	cutinase
1989063	0	G	Del	GAP	75	56	131	97.04	135		Rv1758	cut1	cutinase
1989064	0	A	Del	GAP	75	56	131	97.04	135		Rv1758	cut1	cutinase
1989065	0	C	Del	GAP	75	56	131	97.04	135		Rv1758	cut1	cutinase
1989066	0	T	Del	GAP	75	56	131	97.04	135		Rv1758	cut1	cutinase
1989067	0	T	Del	GAP	75	56	131	97.04	135		Rv1758	cut1	cutinase
1989068	0	C	Del	GAP	75	56	131	97.04	135		Rv1758	cut1	cutinase
1989069	0	A	Del	GAP	75	56	131	97.04	135		Rv1758	cut1	cutinase
1989070	0	T	Del	GAP	75	56	131	97.04	135		Rv1758	cut1	cutinase
1989071	0	C	Del	GAP	75	56	131	97.04	135		Rv1758	cut1	cutinase
1989072	0	G	Del	GAP	75	56	131	97.04	135		Rv1758	cut1	cutinase
1989073	0	A	Del	GAP	75	56	131	97.04	135		Rv1758	cut1	cutinase
1989074	0	T	Del	GAP	75	56	131	97.04	135		Rv1758	cut1	cutinase
1989075	0	G	Del	GAP	75	56	131	97.04	135		Rv1758	cut1	cutinase
1989076	0	C	Del	GAP	74	56	130	96.3	135		Rv1758	cut1	cutinase
1989077	0	G	Del	GAP	74	56	130	96.3	135		Rv1758	cut1	cutinase
1989237	0	T	SNP	C	101	81	179	98.38	185	Phe66Leu (ttt/Ctt)	Rv1758	cut1	cutinase
1991894	0	G	SNP	A	131	98	218	98.71	232	Gly228Gly (ggc/ggT)	Rv1759c	wag22	PE-PGRS family protein Wag22
1992751	0	T	SNP	A	97	79	172	99.44	177
1993561	0	T	SNP	C	90	89	176	97.81	183	Cys137Arg (tgt/Cgt)	Rv1760	-	diacylglycerol acyltransferase
1993808	0	A	SNP	T	80	79	153	100	159	Glu219Val (gag/gTg)	Rv1760	-	diacylglycerol acyltransferase
1995528	0	A	SNP	G	97	88	179	98.4	188	His105His (cat/caC)	Rv1762c	-	hypothetical protein
2003252	0	C	SNP	T	114	93	205	100	207	Ala209Ala (gcc/gcT)	Rv1769	-	hypothetical protein
2003827	0	A	SNP	C	88	81	164	98.26	172	Asp401Ala (gac/gCc)	Rv1769	-	hypothetical protein
2010614	0	G	SNP	A	99	72	169	99.42	172
2010880	0	T	SNP	G	92	91	181	96.83	189	Gly75Gly (ggt/ggG)	Rv1777	cyp144	cytochrome P450 Cyp144
2011568	0	G	SNP	C	72	85	155	99.37	158	Glu305Gln (gag/Cag)	Rv1777	cyp144	cytochrome P450 Cyp144
2022868	0	T	SNP	C	109	98	204	100	207	Ser1204Ser (agt/agC)	Rv1783	eccC5	ESX-5 type VII secretion system protein EccC5
2023628	0	C	SNP	G	98	102	194	98.52	203	Gly334Ala (gga/gCa)	Rv1785c	cyp143	cytochrome P450 Cyp143
2023743	1	T	Ins	C	67	69	136	91.28	136		Rv1785c	cyp143	cytochrome P450 Cyp143
2025913	0	T	SNP	C	16	18	32	89.47	38	Ser205Pro (tcg/Ccg)	Rv1787	PPE25	PPE family protein PPE25
2034676	0	C	SNP	T	88	71	157	98.76	161	Ile316Ile (atc/atT)	Rv1796	mycP5	membrane-anchored mycosin MycP
2045186	0	C	SNP	T	127	119	239	95.72	257	Gly553Ser (ggc/Agc)	Rv1803c	PE_PGRS32	PE-PGRS family protein PE_PGRS32
2045310	0	A	SNP	G	98	158	246	100	256	Ile511Ile (att/atC)	Rv1803c	PE_PGRS32	PE-PGRS family protein PE_PGRS32
2049065	0	T	SNP	C	68	110	175	100	178
2049097	0	G	SNP	C	77	100	169	100	177
2050822	0	G	SNP	C	81	77	148	98.14	161	Gly301Ala (gga/gCa)	Rv1808	PPE32	PPE family protein PPE32
2051345	0	G	SNP	A	90	61	150	98.05	154	Gly22Ser (ggt/Agt)	Rv1809	PPE33	PPE family protein PPE33
2051746	0	T	SNP	C	85	86	169	99.42	172	Ala155Ala (gct/gcC)	Rv1809	PPE33	PPE family protein PPE33
2052035	0	G	SNP	T	93	75	164	100	168	Val252Leu (gtg/Ttg)	Rv1809	PPE33	PPE family protein PPE33
2055271	0	A	SNP	G	76	71	140	100	147	Leu30Pro (cta/cCa)	Rv1812c	-	dehydrogenase
2056184	0	C	SNP	T	58	85	142	98.62	145
2057774	0	A	SNP	T	73	78	149	100	151	Ile83Phe (atc/Ttc)	Rv1815	-	hypothetical protein
2058950	0	C	Del	GAP	107	73	180	95.74	188		Rv1816	-	HTH-type transcriptional regulator
2061865	0	G	Del	GAP	12	21	28	91.67	36		Rv1818c	PE_PGRS33	PE-PGRS family protein PE_PGRS33
2061866	0	G	Del	GAP	12	21	28	94.29	35		Rv1818c	PE_PGRS33	PE-PGRS family protein PE_PGRS33
2061867	0	T	Del	GAP	12	21	28	97.06	34		Rv1818c	PE_PGRS33	PE-PGRS family protein PE_PGRS33
2061868	0	G	Del	GAP	12	21	28	97.06	34		Rv1818c	PE_PGRS33	PE-PGRS family protein PE_PGRS33
2061869	0	A	Del	GAP	12	21	28	97.06	34		Rv1818c	PE_PGRS33	PE-PGRS family protein PE_PGRS33
2061870	0	C	Del	GAP	12	21	28	97.06	34		Rv1818c	PE_PGRS33	PE-PGRS family protein PE_PGRS33
2061871	0	A	Del	GAP	12	21	28	97.06	34		Rv1818c	PE_PGRS33	PE-PGRS family protein PE_PGRS33
2061872	0	T	Del	GAP	12	20	28	96.97	33		Rv1818c	PE_PGRS33	PE-PGRS family protein PE_PGRS33
2061873	0	T	Del	GAP	12	20	28	96.97	33		Rv1818c	PE_PGRS33	PE-PGRS family protein PE_PGRS33
2061874	0	A	Del	GAP	12	20	28	96.97	33		Rv1818c	PE_PGRS33	PE-PGRS family protein PE_PGRS33
2061875	0	G	Del	GAP	12	20	28	96.97	33		Rv1818c	PE_PGRS33	PE-PGRS family protein PE_PGRS33
2061876	0	T	Del	GAP	12	20	28	94.12	34		Rv1818c	PE_PGRS33	PE-PGRS family protein PE_PGRS33
2061877	0	G	Del	GAP	12	20	28	96.97	33		Rv1818c	PE_PGRS33	PE-PGRS family protein PE_PGRS33
2061878	0	C	Del	GAP	12	20	28	94.12	34		Rv1818c	PE_PGRS33	PE-PGRS family protein PE_PGRS33
2061879	0	C	Del	GAP	12	20	28	94.12	34		Rv1818c	PE_PGRS33	PE-PGRS family protein PE_PGRS33
2061880	0	G	Del	GAP	12	20	28	96.97	33		Rv1818c	PE_PGRS33	PE-PGRS family protein PE_PGRS33
2061881	0	G	Del	GAP	12	20	28	94.12	34		Rv1818c	PE_PGRS33	PE-PGRS family protein PE_PGRS33
2061958	0	A	SNP	G	20	83	97	99.04	104	Ala239Ala (gct/gcC)	Rv1818c	PE_PGRS33	PE-PGRS family protein PE_PGRS33
2074754	0	C	SNP	T	104	102	203	99.04	208
2087652	0	C	SNP	T	104	81	179	100	185	Arg87Arg (cgg/cgA)	Rv1839c	vapB13	antitoxin VapB13
2094912	0	C	Del	GAP	62	68	128	84.97	153		Rv1844c	gnd1	6-phosphogluconate dehydrogenase
2094913	0	A	Del	GAP	62	68	128	84.97	153		Rv1844c	gnd1	6-phosphogluconate dehydrogenase
2094914	0	G	Del	GAP	62	68	128	85.53	152		Rv1844c	gnd1	6-phosphogluconate dehydrogenase
2094915	0	C	Del	GAP	62	68	128	87.84	148		Rv1844c	gnd1	6-phosphogluconate dehydrogenase
2094916	0	G	Del	GAP	62	68	128	89.04	146		Rv1844c	gnd1	6-phosphogluconate dehydrogenase
2094917	0	T	Del	GAP	62	68	128	89.66	145		Rv1844c	gnd1	6-phosphogluconate dehydrogenase
2096186	0	A	SNP	G	95	115	208	100	210	Thr138Thr (act/acC)	Rv1846c	blaI	transcriptional repressor BlaI
2108141	0	T	SNP	C	73	85	153	99.37	159	Phe136Leu (ttc/Ctc)	Rv1860	apa	hypothetical protein
2108890	0	A	SNP	C	85	91	172	99.44	177
2109523	1	C	Ins	G	91	80	171	97.16	171
2116903	0	C	SNP	T	71	87	149	100	158	Gly380Gly (ggc/ggT)	Rv1867	-	hypothetical protein
2122976	0	C	SNP	G	74	88	160	98.18	165	Gly59Ala (ggt/gCt)	Rv1872c	lldD2	L-lactate dehydrogenase
2123169	0	T	SNP	G	76	74	147	100	150
2128225	0	A	SNP	G	79	68	145	93.63	157	Ala68Ala (gca/gcG)	Rv1878	glnA3	glutamine synthetase GlnA
2128870	0	A	SNP	G	78	79	151	100	157	Leu283Leu (cta/ctG)	Rv1878	glnA3	glutamine synthetase GlnA
2133468	1	T	Ins	T	85	61	146	96.05	146		Rv1883c	-	hypothetical protein
2133468	2	T	Ins	C	85	61	146	96.05	146		Rv1883c	-	hypothetical protein
2133468	3	T	Ins	G	85	61	146	96.05	146		Rv1883c	-	hypothetical protein
2133468	4	T	Ins	C	85	61	146	96.05	146		Rv1883c	-	hypothetical protein
2133468	5	T	Ins	A	85	61	146	96.05	146		Rv1883c	-	hypothetical protein
2133468	6	T	Ins	T	85	61	146	96.05	146		Rv1883c	-	hypothetical protein
2133468	7	T	Ins	G	85	61	146	96.05	146		Rv1883c	-	hypothetical protein
2133468	8	T	Ins	C	84	61	145	95.39	145		Rv1883c	-	hypothetical protein
2133468	9	T	Ins	C	84	60	144	94.74	144		Rv1883c	-	hypothetical protein
2133468	10	T	Ins	G	83	59	142	93.42	142		Rv1883c	-	hypothetical protein
2133468	11	T	Ins	T	82	58	140	92.11	140		Rv1883c	-	hypothetical protein
2133468	12	T	Ins	C	82	58	140	92.11	140		Rv1883c	-	hypothetical protein
2133468	13	T	Ins	A	70	46	116	76.32	116		Rv1883c	-	hypothetical protein
2134290	1	C	Ins	C	69	69	138	85.71	139		Rv1885c	-	chorismate mutase
2134290	2	C	Ins	T	69	70	139	86.34	139		Rv1885c	-	chorismate mutase
2134290	3	C	Ins	G	69	68	137	85.09	139		Rv1885c	-	chorismate mutase
2134290	4	C	Ins	G	69	70	139	86.34	139		Rv1885c	-	chorismate mutase
2135870	0	T	SNP	C	65	97	160	100	162
2137521	1	A	Ins	C	65	75	140	89.74	140
2137521	2	A	Ins	T	65	75	140	89.74	140
2137521	3	A	Ins	C	65	74	139	89.1	139
2137521	4	A	Ins	C	65	74	139	89.1	139
2137521	5	A	Ins	G	64	73	137	87.82	139
2137521	6	A	Ins	A	65	74	139	89.1	139
2137521	7	A	Ins	T	65	74	139	89.1	139
2137521	8	A	Ins	C	65	74	139	89.1	139
2137521	9	A	Ins	A	65	74	139	89.1	139
2137521	10	A	Ins	C	65	74	139	89.1	139
2137660	0	G	SNP	A	62	78	139	95.89	146
2138453	0	C	SNP	T	103	87	188	97.44	195
2142250	0	C	SNP	T	80	90	170	99.42	171
2143328	0	G	Del	GAP	68	89	146	95.15	165		Rv1895	-	zinc-binding alcohol dehydrogenase
2147022	0	A	SNP	C	69	76	143	99.32	146	Ile204Met (att/atG)	Rv1900c	lipJ	lignin peroxidase LipJ
2151780	0	G	SNP	T	100	82	180	97.85	186	Gln206Lys (caa/Aaa)	Rv1905c	aao	D-amino acid oxidase
2153184	0	T	SNP	G	84	82	164	98.22	169
2154724	0	C	SNP	A	87	96	180	98.92	185	Arg463Leu (cgg/cTg)	Rv1908c	katG	catalase-peroxidase		phylo (not Euro-American, M. africanum, M. bovis, M . canettii, M. caprae, M. Microti, M. pinipedii, Beijing, Delhi/CAS, EAI, 4)	isoniazid (INH)
2155168	0	C	SNP	G	78	68	143	97.33	150	Ser315Thr (agc/aCc)	Rv1908c	katG	catalase-peroxidase	isoniazid (INH)		isoniazid (INH)
2157586	0	G	SNP	A	89	78	163	95.98	174	His134His (cac/caT)	Rv1911c	lppC	lipoprotein LppC
2158109	0	T	SNP	C	90	74	163	99.39	165	Asp328Gly (gac/gGc)	Rv1912c	fadB5	oxidoreductase FadB
2158905	0	C	SNP	A	80	83	161	98.79	165	Gly63_ (gga/Tga)	Rv1912c	fadB5	oxidoreductase FadB
2159927	0	T	SNP	G	84	91	171	96.69	181	Ala134Ala (gca/gcC)	Rv1914c	-	hypothetical protein
2160998	0	G	SNP	A	100	105	202	100	205	Gly179Asp (ggc/gAc)	Rv1915	aceAa	isocitrate lyase AceAa
2161343	1	G	Ins	T	78	67	145	90.62	147		Rv1915	aceAa	isocitrate lyase AceAa
2163790	0	A	SNP	C	53	56	107	99.09	110	Pro1174Pro (cct/ccG)	Rv1917c	PPE34	PPE family protein PPE34
2164669	0	A	Del	GAP	98	112	204	94.59	222		Rv1917c	PPE34	PPE family protein PPE34
2165286	0	A	SNP	C	89	115	202	100	204	Ser676Ala (tca/Gca)	Rv1917c	PPE34	PPE family protein PPE34
2165503	0	T	SNP	A	87	72	145	77.56	205	Ala603Ala (gca/gcT)	Rv1917c	PPE34	PPE family protein PPE34
2167310	0	A	SNP	G	92	126	213	98.64	221	Met1Thr (atg/aCg)	Rv1917c	PPE34	PPE family protein PPE34
2167926	0	A	SNP	G	90	98	180	97.41	193	Leu896Ser (ttg/tCg)	Rv1918c	PPE35	PPE family protein PPE35
2172526	0	A	SNP	C	96	104	198	98.04	204	_424Gly (tga/Gga)	Rv1921c	lppF	lipoprotein LppF
2173860	0	A	SNP	C	100	104	201	98.55	207
2186127	0	G	SNP	A	88	96	177	98.92	186	Ala21Val (gcc/gTc)	Rv1934c	fadE17	acyl-CoA dehydrogenase FadE17
2186236	0	C	SNP	T	82	82	162	98.8	166	Pro308Pro (ccg/ccA)	Rv1935c	echA13	enoyl-CoA hydratase EchA13
2187587	0	G	SNP	C	77	78	153	98.73	157	Gln68His (cag/caC)	Rv1936	-	monooxygenase
2199052	0	C	SNP	G	81	78	157	96.95	164	Gly5Arg (ggt/Cgt)	Rv1948c	-	hypothetical protein
2207591	1	T	Ins	C	94	82	176	97.24	176
2209465	0	G	SNP	A	98	89	183	96.89	193	Ala47Thr (gcg/Acg)	Rv1966	mce3A	Mce family protein Mce3A
2211826	0	A	SNP	G	105	108	207	100	213	Lys67Lys (aaa/aaG)	Rv1968	mce3C	Mce family protein Mce3C
2216345	0	C	SNP	A	101	84	182	98.93	187	Pro363Pro (ccc/ccA)	Rv1971	mce3F	Mce family protein Mce3F
2216443	0	C	SNP	A	96	82	175	100	178	Ala396Glu (gcg/gAg)	Rv1971	mce3F	Mce family protein Mce3F
2220512	0	T	SNP	G	96	84	180	100	180	Ser253Ser (tct/tcG)	Rv1977	-	hypothetical protein
2220941	0	G	Del	GAP	62	77	134	85.28	163		Rv1978	-	hypothetical protein
2220942	0	C	Del	GAP	62	77	134	86.34	161		Rv1978	-	hypothetical protein
2220943	0	C	Del	GAP	62	77	134	86.34	161		Rv1978	-	hypothetical protein
2220944	0	A	Del	GAP	62	77	134	88.54	157		Rv1978	-	hypothetical protein
2220945	0	C	Del	GAP	62	77	134	90.26	154		Rv1978	-	hypothetical protein
2220946	0	G	Del	GAP	62	77	134	90.85	153		Rv1978	-	hypothetical protein
2220947	0	A	Del	GAP	62	77	134	98.58	141		Rv1978	-	hypothetical protein
2220948	0	T	Del	GAP	62	77	134	98.58	141		Rv1978	-	hypothetical protein
2221584	0	G	SNP	C	94	103	192	100	197	Ser226Thr (agt/aCt)	Rv1978	-	hypothetical protein
2223185	0	G	SNP	A	107	81	186	94	200
2223293	0	T	SNP	C	119	115	230	99.57	235
2228967	0	A	SNP	G	84	104	183	100	188
2229801	0	C	SNP	G	88	91	177	98.35	182	Pro34Pro (ccg/ccC)	Rv1985c	-	HTH-type transcriptional regulator
2234247	1	C	Ins	G	59	70	129	84.87	130
2235170	0	A	Del	GAP	16	10	26	83.87	31		Rv1992c	ctpG	cation transporter ATPase G
2235171	0	C	Del	GAP	16	10	26	81.25	32		Rv1992c	ctpG	cation transporter ATPase G
2235172	0	A	Del	GAP	16	10	26	81.25	32		Rv1992c	ctpG	cation transporter ATPase G
2235173	0	A	Del	GAP	16	10	26	81.25	32		Rv1992c	ctpG	cation transporter ATPase G
2235174	0	T	Del	GAP	16	10	26	81.25	32		Rv1992c	ctpG	cation transporter ATPase G
2235175	0	C	Del	GAP	16	10	26	83.87	31		Rv1992c	ctpG	cation transporter ATPase G
2235176	0	C	Del	GAP	16	10	26	83.87	31		Rv1992c	ctpG	cation transporter ATPase G
2235177	0	G	Del	GAP	16	10	26	83.87	31		Rv1992c	ctpG	cation transporter ATPase G
2235178	0	A	Del	GAP	16	10	26	83.87	31		Rv1992c	ctpG	cation transporter ATPase G
2235179	0	C	Del	GAP	16	10	26	83.87	31		Rv1992c	ctpG	cation transporter ATPase G
2235180	0	G	Del	GAP	16	10	26	83.87	31		Rv1992c	ctpG	cation transporter ATPase G
2235181	0	T	Del	GAP	16	10	26	83.87	31		Rv1992c	ctpG	cation transporter ATPase G
2235182	0	T	Del	GAP	16	10	26	83.87	31		Rv1992c	ctpG	cation transporter ATPase G
2235183	0	T	Del	GAP	16	10	26	83.87	31		Rv1992c	ctpG	cation transporter ATPase G
2235184	0	T	Del	GAP	16	10	26	83.87	31		Rv1992c	ctpG	cation transporter ATPase G
2235185	0	G	Del	GAP	16	10	26	83.87	31		Rv1992c	ctpG	cation transporter ATPase G
2235186	0	C	Del	GAP	16	10	26	83.87	31		Rv1992c	ctpG	cation transporter ATPase G
2235187	0	A	Del	GAP	16	10	26	83.87	31		Rv1992c	ctpG	cation transporter ATPase G
2235188	0	C	Del	GAP	16	10	26	83.87	31		Rv1992c	ctpG	cation transporter ATPase G
2235189	0	C	Del	GAP	16	10	26	83.87	31		Rv1992c	ctpG	cation transporter ATPase G
2235190	0	A	Del	GAP	16	10	26	83.87	31		Rv1992c	ctpG	cation transporter ATPase G
2235191	0	T	Del	GAP	16	10	26	83.87	31		Rv1992c	ctpG	cation transporter ATPase G
2235192	0	G	Del	GAP	16	10	26	83.87	31		Rv1992c	ctpG	cation transporter ATPase G
2235193	0	A	Del	GAP	16	10	26	83.87	31		Rv1992c	ctpG	cation transporter ATPase G
2235194	0	T	Del	GAP	16	10	26	83.87	31		Rv1992c	ctpG	cation transporter ATPase G
2235195	0	C	Del	GAP	16	10	26	83.87	31		Rv1992c	ctpG	cation transporter ATPase G
2235196	0	T	Del	GAP	16	10	26	83.87	31		Rv1992c	ctpG	cation transporter ATPase G
2235197	0	G	Del	GAP	16	10	26	83.87	31		Rv1992c	ctpG	cation transporter ATPase G
2235198	0	C	Del	GAP	16	10	26	83.87	31		Rv1992c	ctpG	cation transporter ATPase G
2235199	0	C	Del	GAP	16	10	26	83.87	31		Rv1992c	ctpG	cation transporter ATPase G
2235200	0	G	Del	GAP	16	10	26	83.87	31		Rv1992c	ctpG	cation transporter ATPase G
2235201	0	C	Del	GAP	16	10	26	83.87	31		Rv1992c	ctpG	cation transporter ATPase G
2235202	0	G	Del	GAP	16	10	26	83.87	31		Rv1992c	ctpG	cation transporter ATPase G
2235203	0	A	Del	GAP	16	10	26	83.87	31		Rv1992c	ctpG	cation transporter ATPase G
2235204	0	G	Del	GAP	16	10	26	81.25	32		Rv1992c	ctpG	cation transporter ATPase G
2235205	0	C	Del	GAP	16	10	26	81.25	32		Rv1992c	ctpG	cation transporter ATPase G
2235206	0	G	Del	GAP	16	10	26	81.25	32		Rv1992c	ctpG	cation transporter ATPase G
2235207	0	C	Del	GAP	16	10	26	81.25	32		Rv1992c	ctpG	cation transporter ATPase G
2235208	0	C	Del	GAP	16	10	26	81.25	32		Rv1992c	ctpG	cation transporter ATPase G
2235209	0	G	Del	GAP	16	10	26	83.87	31		Rv1992c	ctpG	cation transporter ATPase G
2235210	0	G	Del	GAP	16	10	26	83.87	31		Rv1992c	ctpG	cation transporter ATPase G
2235211	0	G	Del	GAP	16	10	26	83.87	31		Rv1992c	ctpG	cation transporter ATPase G
2235212	0	C	Del	GAP	16	10	26	83.87	31		Rv1992c	ctpG	cation transporter ATPase G
2235213	0	A	Del	GAP	16	10	26	83.87	31		Rv1992c	ctpG	cation transporter ATPase G
2235214	0	T	Del	GAP	16	10	26	83.87	31		Rv1992c	ctpG	cation transporter ATPase G
2235215	0	G	Del	GAP	16	10	26	83.87	31		Rv1992c	ctpG	cation transporter ATPase G
2235216	0	G	Del	GAP	16	10	26	83.87	31		Rv1992c	ctpG	cation transporter ATPase G
2235217	0	T	Del	GAP	16	10	26	83.87	31		Rv1992c	ctpG	cation transporter ATPase G
2235218	0	C	Del	GAP	16	10	26	83.87	31		Rv1992c	ctpG	cation transporter ATPase G
2235219	0	T	Del	GAP	16	10	26	83.87	31		Rv1992c	ctpG	cation transporter ATPase G
2235220	0	A	Del	GAP	16	10	26	83.87	31		Rv1992c	ctpG	cation transporter ATPase G
2235221	0	G	Del	GAP	16	10	26	83.87	31		Rv1992c	ctpG	cation transporter ATPase G
2235222	0	G	Del	GAP	16	10	26	83.87	31		Rv1992c	ctpG	cation transporter ATPase G
2235223	0	G	Del	GAP	16	10	26	83.87	31		Rv1992c	ctpG	cation transporter ATPase G
2235224	0	C	Del	GAP	16	10	26	83.87	31		Rv1992c	ctpG	cation transporter ATPase G
2235225	0	T	Del	GAP	16	10	26	83.87	31		Rv1992c	ctpG	cation transporter ATPase G
2235226	0	T	Del	GAP	16	10	26	83.87	31		Rv1992c	ctpG	cation transporter ATPase G
2235227	0	G	Del	GAP	16	10	26	83.87	31		Rv1992c	ctpG	cation transporter ATPase G
2235228	0	G	Del	GAP	16	10	26	83.87	31		Rv1992c	ctpG	cation transporter ATPase G
2235229	0	G	Del	GAP	16	10	26	83.87	31		Rv1992c	ctpG	cation transporter ATPase G
2235230	0	G	Del	GAP	16	10	26	83.87	31		Rv1992c	ctpG	cation transporter ATPase G
2235231	0	C	Del	GAP	16	10	26	83.87	31		Rv1992c	ctpG	cation transporter ATPase G
2235232	0	A	Del	GAP	16	10	26	83.87	31		Rv1992c	ctpG	cation transporter ATPase G
2244421	0	G	SNP	T	92	82	170	99.43	175	Leu240Met (ctg/Atg)	Rv1999c	-	transporter
2244537	0	A	Del	GAP	99	84	173	96.83	189		Rv1999c	-	transporter
2245916	0	T	SNP	G	104	91	191	97.5	200	Ala236Ala (gct/gcG)	Rv2000	-	hypothetical protein
2247677	0	A	SNP	C	106	86	180	100	192	Ile6Ile (ata/atC)	Rv2002	fabG3	20-beta-hydroxysteroid dehydrogenase
2251999	0	A	SNP	G	88	70	150	100	158
2260100	0	C	SNP	T	109	85	191	99.49	195
2260525	0	C	SNP	T	105	92	195	99.49	198
2260813	0	C	SNP	T	104	102	201	94.5	218
2264782	0	C	SNP	A	95	96	186	100	191	Ala262Glu (gcg/gAg)	Rv2017	-	transcriptional regulator
2265059	0	T	SNP	G	89	88	175	100	177
2269780	0	T	SNP	C	80	97	171	99.44	178	Asp154Gly (gac/gGc)	Rv2024c	-	hypothetical protein
2270102	0	A	SNP	G	95	103	195	100	198	Trp47Arg (tgg/Cgg)	Rv2024c	-	hypothetical protein
2275764	0	G	SNP	A	86	105	188	98.96	193	Leu221Phe (ctc/Ttc)	Rv2029c	pfkB	6-phosphofructokinase PfkB
2282787	0	C	SNP	T	89	93	181	100	182	Cys312Tyr (tgt/tAt)	Rv2037c	-	transmembrane protein
2284456	0	T	SNP	G	94	101	192	99.49	196	Glu114Ala (gag/gCg)	Rv2038c	-	sugar ABC transporter ATP-binding protein
2285251	0	C	SNP	A	86	85	167	100	171	Val131Phe (gtc/Ttc)	Rv2039c	-	sugar ABC transporter permease
2285558	0	G	SNP	A	87	75	160	97.01	167	Cys28Cys (tgc/tgT)	Rv2039c	-	sugar ABC transporter permease
2287121	0	A	SNP	G	81	92	173	100	173	Asp242Asp (gat/gaC)	Rv2041c	-	sugar ABC transporter substrate-binding lipoprotein
2289047	0	G	SNP	A	59	68	126	96.95	131	Ser65Ser (tcc/tcT)	Rv2043c	pncA	pyrazinamidase/nicotinamidase PncA		phylo (Delhi/CAS)	pyrazinamide (PZA)
2289097	0	C	SNP	T	67	56	123	83.67	147	Asp49Asn (gac/Aac)	Rv2043c	pncA	pyrazinamidase/nicotinamidase PncA	pyrazinamide (PZA)		pyrazinamide (PZA)
2289366	0	G	Del	GAP	99	96	189	97.5	200		Rv2044c	-	hypothetical protein
2296042	0	G	SNP	C	90	102	189	98.97	194	Pro3649Ala (ccg/Gcg)	Rv2048c	pks12	polyketide synthase
2296181	0	A	SNP	G	62	89	148	77.04	196	Gly3602Gly (ggt/ggC)	Rv2048c	pks12	polyketide synthase
2296876	0	C	SNP	G	88	83	168	98.28	174	Gly3371Arg (ggt/Cgt)	Rv2048c	pks12	polyketide synthase
2300546	0	A	SNP	T	66	77	141	99.31	144	His2147Gln (cat/caA)	Rv2048c	pks12	polyketide synthase
2300552	0	T	SNP	G	64	68	124	99.25	133	Pro2145Pro (cca/ccC)	Rv2048c	pks12	polyketide synthase
2300555	0	A	SNP	G	65	73	132	100	138	Asp2144Asp (gat/gaC)	Rv2048c	pks12	polyketide synthase
2301782	0	T	SNP	C	35	12	47	92.16	51	Val1735Val (gta/gtG)	Rv2048c	pks12	polyketide synthase
2306472	0	T	SNP	C	84	85	166	98.26	172	Tyr172Cys (tac/tGc)	Rv2048c	pks12	polyketide synthase
2307587	0	G	Del	GAP	56	66	118	94.57	129
2307588	0	T	Del	GAP	56	66	118	95.31	128
2307589	0	C	Del	GAP	56	66	118	96.06	127
2307590	0	G	Del	GAP	56	66	118	100	122
2309203	0	G	SNP	A	73	82	150	98.73	157	Ala518Val (gca/gTa)	Rv2051c	ppm1	polyprenol-monophosphomannose synthase
2311099	0	C	SNP	G	109	134	239	100	243	Pro473Pro (ccg/ccC)	Rv2052c	-	hypothetical protein
2317514	0	C	SNP	A	64	74	134	96.5	143	Thr1080Thr (acg/acT)	Rv2062c	cobN	cobalamin biosynthesis protein CobN
2325320	0	T	SNP	C	71	64	132	100	135	Asp184Gly (gat/gGt)	Rv2067c	-	hypothetical protein
2328543	0	T	SNP	C	125	85	207	99.53	211	Ile145Met (ata/atG)	Rv2071c	cobM	precorrin-4 C(11)-methyltransferase
2329533	0	A	SNP	G	91	94	182	100	185	Leu205Pro (ctc/cCc)	Rv2072c	cobL	precorrin-6Y C(5,15)-methyltransferase
2331620	0	A	SNP	C	81	87	165	97.67	172	Gly420Gly (ggt/ggG)	Rv2075c	-	hypothetical protein
2331789	0	G	SNP	T	90	82	167	97.73	176	Pro364Gln (ccg/cAg)	Rv2075c	-	hypothetical protein
2333215	0	C	SNP	T	90	73	160	97.6	167	Cys25Tyr (tgc/tAc)	Rv2076c	-	hypothetical protein
2334007	0	A	SNP	G	86	98	180	99.46	185	Ala96Ala (gct/gcC)	Rv2077c	-	transmembrane protein
2335075	0	A	SNP	G	88	92	173	100	180	Glu6Gly (gaa/gGa)	Rv2078	-	hypothetical protein
2335080	0	T	SNP	C	88	92	177	98.36	183	Leu8Leu (ttg/Ctg)	Rv2078	-	hypothetical protein
2335494	0	A	SNP	G	89	93	181	100	182	Tyr47Cys (tac/tGc)	Rv2079	-	hypothetical protein
2338195	0	C	Del	GAP	100	99	186	86.9	229		Rv2081c	-	transmembrane protein
2338990	0	G	SNP	C	166	147	304	100	313	Ala94Ala (gcg/gcC)	Rv2082	-	hypothetical protein
2338994	0	G	SNP	A	169	142	301	100	311	Ala96Thr (gcg/Acg)	Rv2082	-	hypothetical protein
2340621	0	C	SNP	G	147	159	299	99.67	307	Pro638Arg (ccc/cGc)	Rv2082	-	hypothetical protein
2341636	0	C	SNP	G	88	102	187	100	190	Leu256Val (ctg/Gtg)	Rv2083	-	hypothetical protein
2342649	1	A	Ins	G	77	64	141	82.46	143		Rv2084	-	hypothetical protein
2342649	2	A	Ins	G	79	64	143	83.63	143		Rv2084	-	hypothetical protein
2342649	3	A	Ins	C	78	63	141	82.46	142		Rv2084	-	hypothetical protein
2342649	4	A	Ins	G	78	63	141	82.46	142		Rv2084	-	hypothetical protein
2342649	5	A	Ins	T	77	63	140	81.87	141		Rv2084	-	hypothetical protein
2342649	6	A	Ins	A	78	63	141	82.46	141		Rv2084	-	hypothetical protein
2342649	7	A	Ins	C	78	63	141	82.46	141		Rv2084	-	hypothetical protein
2342649	8	A	Ins	A	78	62	140	81.87	141		Rv2084	-	hypothetical protein
2342649	9	A	Ins	C	78	63	141	82.46	141		Rv2084	-	hypothetical protein
2342649	10	A	Ins	A	77	63	140	81.87	141		Rv2084	-	hypothetical protein
2342649	11	A	Ins	C	78	63	141	82.46	141		Rv2084	-	hypothetical protein
2344246	0	G	SNP	C	87	88	171	100	175
2345037	0	C	SNP	A	93	99	185	100	192	Leu209Leu (ctc/ctA)	Rv2088	pknJ	transmembrane serine/threonine-protein kinase PknJ
2345085	0	A	SNP	C	99	95	190	97.98	198	Ala225Ala (gca/gcC)	Rv2088	pknJ	transmembrane serine/threonine-protein kinase PknJ
2346929	0	C	SNP	T	86	81	165	96.53	173	Leu132Leu (ctg/ctA)	Rv2089c	pepE	dipeptidase PepE
2348446	0	C	SNP	G	76	94	168	100	170	Phe358Leu (ttc/ttG)	Rv2090	-	5'-3' exonuclease
2348708	0	G	SNP	A	78	70	147	97.37	152	Val195Val (gtc/gtT)	Rv2091c	-	membrane protein
2353385	0	G	SNP	C	100	85	179	97.88	189	Gln311Glu (cag/Gag)	Rv2095c	pafC	proteasome accessory factor C
2357269	0	G	Del	GAP	124	113	229	81.72	290
2357270	0	C	Del	GAP	124	113	229	82.58	287
2357271	0	C	Del	GAP	123	113	229	83.39	283
2358029	1	T	Ins	G	93	90	183	96.83	183
2361604	0	C	SNP	G	98	104	196	99.51	203	Val455Val (gtc/gtG)	Rv2101	helZ	helicase HelZ
2362041	0	C	SNP	A	69	65	133	99.26	135	Pro601Gln (ccg/cAg)	Rv2101	helZ	helicase HelZ
2367061	0	A	Del	GAP	116	85	196	98.53	204
2368565	0	A	Del	GAP	100	103	202	100	203
2369186	0	G	SNP	C	101	134	229	99.58	236	Arg182Gly (cgt/Ggt)	Rv2109c	prcA	proteasome subunit alpha
2369326	0	C	SNP	G	105	103	204	100	208	Arg135Pro (cgc/cCc)	Rv2109c	prcA	proteasome subunit alpha
2373368	1	G	Ins	C	74	85	159	92.98	159		Rv2113	-	integral membrane protein
2381100	0	G	SNP	A	67	63	126	94.89	137	Pro10Pro (ccg/ccA)	Rv2123	PPE37	PPE family protein PPE37
2382287	0	C	Del	GAP	81	93	174	90.62	192		Rv2123	PPE37	PPE family protein PPE37
2382289	0	G	SNP	T	81	95	176	95.65	184	Asp407Tyr (gac/Tac)	Rv2123	PPE37	PPE family protein PPE37
2386389	0	G	SNP	A	84	90	172	100	174	Gly33Ser (ggc/Agc)	Rv2125	-	hypothetical protein
2387733	0	T	SNP	C	117	65	178	99.45	183	Glu80Glu (gaa/gaG)	Rv2126c	PE_PGRS37	PE-PGRS family protein PE_PGRS37
2388641	0	G	SNP	A	80	91	166	99.42	172	Gly9Asp (ggc/gAc)	Rv2127	ansP1	L-asparagine permease
2395729	0	G	SNP	A	88	85	168	95.58	181	Leu95Leu (ctg/Ttg)	Rv2135c	-	hypothetical protein
2402765	0	G	SNP	A	86	69	152	98.73	157
2413246	0	C	SNP	A	104	105	207	99.05	211	Val36Leu (gtg/Ttg)	Rv2153c	murG	UDP-N-acetylglucosamine--N-acetylmuramyl- (pentapeptide) pyrophosphoryl-undecaprenol-N-acetylglucosamine transferase
2415656	0	G	SNP	C	90	141	224	100	231	Arg247Gly (cgg/Ggg)	Rv2155c	murD	UDP-N-acetylmuramoylalanine--D-glutamate ligase
2421816	0	A	SNP	G	127	109	230	99.16	238
2421975	1	G	Ins	G	103	103	206	91.15	206
2421975	2	G	Ins	G	103	102	205	90.71	205
2421975	3	G	Ins	A	103	102	205	90.71	205
2421975	4	G	Ins	A	103	102	205	90.71	205
2423040	0	A	SNP	G	107	103	205	94.59	222	Val33Ala (gtg/gCg)	Rv2161c	-	hypothetical protein
2423819	0	C	SNP	G	121	97	200	97.32	224	Gly340Gly (ggg/ggC)	Rv2162c	PE_PGRS38	PE-PGRS family protein PE_PGRS38
2423822	0	A	SNP	G	121	98	207	96.48	227	Gly339Gly (ggt/ggC)	Rv2162c	PE_PGRS38	PE-PGRS family protein PE_PGRS38
2424114	0	C	SNP	A	17	95	104	96.55	116	Arg242Leu (cgc/cTc)	Rv2162c	PE_PGRS38	PE-PGRS family protein PE_PGRS38
2424151	0	C	SNP	A	10	70	76	98.77	81	Ala230Ser (gca/Tca)	Rv2162c	PE_PGRS38	PE-PGRS family protein PE_PGRS38
2424925	0	A	SNP	G	91	80	170	99.42	172
2425471	0	T	SNP	C	96	92	185	97.41	193	Arg539Arg (cga/cgG)	Rv2163c	pbpB	penicillin-binding membrane protein PbpB
2434749	0	C	SNP	T	81	76	156	97.52	161
2439519	0	G	SNP	A	97	109	204	96.26	214	Arg143Arg (cgc/cgT)	Rv2177c	-	transposase
2440926	0	G	SNP	T	87	62	147	99.33	150	Asp265Glu (gac/gaA)	Rv2178c	aroG	phospho-2-dehydro-3-deoxyheptonate aldolase AroG
2440935	0	G	SNP	C	88	61	144	98.03	152	Ser262Ser (tcc/tcG)	Rv2178c	aroG	phospho-2-dehydro-3-deoxyheptonate aldolase AroG
2448458	0	C	SNP	T	82	72	153	100	154	Thr100Ile (acc/aTc)	Rv2187	fadD15	long-chain-fatty-acid--CoA ligase FadD15
2449826	0	C	SNP	G	80	84	160	100	164	Ser556Trp (tcg/tGg)	Rv2187	fadD15	long-chain-fatty-acid--CoA ligase FadD15
2452452	0	G	SNP	A	103	91	191	97.98	198	Thr274Met (acg/aTg)	Rv2190c	-	endopeptidase
2462871	0	G	SNP	A	107	87	186	100	194	Ala59Ala (gcc/gcT)	Rv2198c	mmpS3	membrane protein MmpS3
2470591	0	A	SNP	C	81	62	141	97.95	146
2472029	0	T	SNP	G	127	102	222	100	229	Trp207Gly (tgg/Ggg)	Rv2207	cobT	nicotinate-nucleotide-dimethylbenzimidazolphosphoribosyltransferase
2477984	0	G	SNP	A	85	85	168	97.7	174	Ser265Ser (tcg/tcA)	Rv2212	-	adenylyl cyclase
2478619	0	G	SNP	A	75	85	160	95.24	168	Leu94Leu (ctg/ctA)	Rv2213	pepB	cytosol aminopeptidase
2480809	0	G	SNP	C	87	90	177	97.79	181	Ala298Gly (gcc/gGc)	Rv2214c	ephD	oxidoreductase EphD
2489294	0	G	SNP	A	87	91	175	97.8	182
2494430	0	C	SNP	G	86	80	160	97.65	170	Gly324Arg (ggc/Cgc)	Rv2223c	-	carboxylesterase B
2494839	0	C	SNP	T	74	65	138	98.58	141	Arg187Arg (cgg/cgA)	Rv2223c	-	carboxylesterase B
2499726	0	G	SNP	A	88	90	178	100	178	Asp299Asn (gat/Aat)	Rv2226	-	hypothetical protein
2500588	0	G	SNP	T	86	127	211	97.71	218
2504177	0	C	SNP	T	78	82	156	98.16	163	Glu144Glu (gag/gaA)	Rv2230c	-	GTP cyclohydrolase
2509140	0	G	SNP	C	107	163	263	100	270	Ser79Cys (tcc/tGc)	Rv2236c	cobD	cobalamin biosynthesis transmembrane protein CobD
2509722	0	A	SNP	G	85	86	169	99.42	172	Pro78Pro (cca/ccG)	Rv2237	-	hypothetical protein
2516271	0	T	SNP	C	68	83	148	97.42	155	Met323Thr (atg/aCg)	Rv2242	-	hypothetical protein
2516567	0	G	SNP	C	70	83	153	100	153
2521342	0	T	SNP	C	94	93	183	100	187	Asp200Asp (gat/gaC)	Rv2247	accD6	acetyl-/propionyl-CoA carboxylase subunit beta
2523205	1	G	Ins	C	76	92	168	91.8	169
2523205	2	G	Ins	G	75	93	168	91.8	169
2523205	3	G	Ins	C	76	93	169	92.35	169
2525723	0	G	Del	GAP	100	89	182	98.44	192		Rv2251	-	flavoprotein
2526974	0	T	SNP	C	76	69	143	100	145	Pro470Pro (cct/ccC)	Rv2251	-	flavoprotein
2529680	0	A	SNP	G	89	73	159	100	162	Thr65Thr (act/acC)	Rv2256c	-	hypothetical protein
2531742	0	A	SNP	G	83	78	157	100	161	Ala52Ala (gct/gcC)	Rv2258c	-	transcriptional regulator
2533377	0	T	SNP	C	99	75	171	98.31	177	Asp16Asp (gat/gaC)	Rv2260	-	hypothetical protein
2534563	0	G	Del	GAP	92	82	172	98.86	176
2534564	0	A	Del	GAP	92	82	172	100	174
2536312	0	C	SNP	T	82	73	152	96.88	160	Arg224Arg (cgc/cgT)	Rv2263	-	oxidoreductase
2536625	1	C	Ins	G	98	63	161	89.44	161		Rv2264c	-	hypothetical protein
2536625	2	C	Ins	G	95	61	156	86.67	156		Rv2264c	-	hypothetical protein
2539816	0	G	SNP	A	73	82	148	98.1	158	Gly373Ser (ggc/Agc)	Rv2265	-	integral membrane protein
2540554	0	T	SNP	C	84	87	168	97.16	176	Ser151Pro (tcg/Ccg)	Rv2266	cyp124	cytochrome P450 Cyp124
2541477	0	C	SNP	G	101	90	185	97.95	195
2542543	0	G	SNP	A	110	99	201	98.12	213	Arg90Cys (cgt/Tgt)	Rv2267c	-	hypothetical protein
2546710	0	G	SNP	C	75	96	167	97.71	175	His32Gln (cac/caG)	Rv2274c	mazF8	toxin MazF8
2549140	0	T	SNP	G	104	94	193	98.02	202	Gln297Pro (caa/cCa)	Rv2277c	-	glycerolphosphodiesterase
2562644	0	G	SNP	T	74	86	155	100	160	Ala16Ser (gcg/Tcg)	Rv2290	lppO	lipoprotein LppO
2564368	1	G	Ins	C	86	74	160	94.67	161		Rv2293c	-	hypothetical protein
2566766	1	C	Ins	G	59	72	131	87.33	131
2566768	0	A	SNP	C	62	72	132	95.04	141
2573756	0	C	SNP	A	74	71	143	100	145
2578626	0	A	SNP	G	96	96	189	99.48	193	Met24Thr (atg/aCg)	Rv2307c	-	hypothetical protein
2586127	0	A	SNP	G	89	86	168	100	175	Gly388Gly (ggt/ggC)	Rv2314c	-	hypothetical protein
2589216	0	G	SNP	C	101	105	205	100	206	Val127Leu (gtg/Ctg)	Rv2316	uspA	sugar ABC transporter permease UspA
2591172	0	G	SNP	A	99	89	187	98.95	190	Ala219Thr (gcc/Acc)	Rv2318	uspC	sugar ABC transporter substrate-binding lipoprotein UspC
2598400	0	A	SNP	G	86	85	166	100	171	Asn516Asn (aat/aaC)	Rv2326c	-	ABC transporter ATP-binding protein
2600260	0	A	SNP	G	95	89	175	99.46	185	Arg91Arg (cga/cgG)	Rv2327	-	hypothetical protein
2601576	0	T	SNP	G	84	83	159	98.24	170	Ser282Arg (agt/agG)	Rv2328	PE23	PE family protein PE23
2608117	0	C	SNP	A	95	90	181	100	185	Asp69Tyr (gac/Tac)	Rv2333c	stp	multidrug resistance protein
2612632	0	C	SNP	A	116	134	246	100	250	Gly119Val (ggc/gTc)	Rv2337c	-	hypothetical protein
2615413	0	A	SNP	G	110	112	218	99.55	223	Thr241Ala (acc/Gcc)	Rv2339	mmpL9	transmembrane transport protein MmpL9
2616843	0	G	SNP	A	95	92	184	95.9	195	Glu717Glu (gag/gaA)	Rv2339	mmpL9	transmembrane transport protein MmpL9
2619271	0	T	SNP	C	93	96	183	99.47	190
2624986	0	T	SNP	G	99	80	176	98.35	182	Val389Gly (gtg/gGg)	Rv2345	-	transmembrane protein
2625924	0	T	SNP	C	80	65	143	97.32	149	Ala83Ala (gca/gcG)	Rv2346c	esxO	ESAT-6 like protein EsxO
2626095	0	C	SNP	G	85	90	170	87.5	200	Ala26Ala (gcg/gcC)	Rv2346c	esxO	ESAT-6 like protein EsxO
2626513	0	T	SNP	A	52	41	89	93.94	99	Thr3Ser (aca/Tca)	Rv2347c	esxP	ESAT-6 like protein EsxP
2626514	0	T	SNP	G	52	42	92	94	100	Ala2Ala (gca/gcC)	Rv2347c	esxP	ESAT-6 like protein EsxP
2626600	0	G	SNP	A	56	54	108	94.83	116
2627946	0	A	SNP	G	79	68	139	98.66	149	Arg251Arg (cgt/cgC)	Rv2349c	plcC	phospholipase C
2631009	1	G	Ins	G	72	71	143	83.63	144		Rv2351c	plcA	membrane-associated phospholipase A
2631009	2	G	Ins	T	73	71	144	84.21	144		Rv2351c	plcA	membrane-associated phospholipase A
2631009	3	G	Ins	G	72	71	143	83.63	144		Rv2351c	plcA	membrane-associated phospholipase A
2631009	4	G	Ins	C	72	71	143	83.63	144		Rv2351c	plcA	membrane-associated phospholipase A
2631009	5	G	Ins	C	73	71	144	84.21	144		Rv2351c	plcA	membrane-associated phospholipase A
2632341	1	C	Ins	A	73	67	140	95.24	140
2632362	0	T	SNP	C	75	78	151	99.35	154
2637393	0	C	SNP	A	107	93	198	96.15	208
2637541	0	C	SNP	T	94	105	199	99	201
2642383	0	C	SNP	T	55	72	124	98.45	129	Ala66Thr (gcc/Acc)	Rv2360c	-	hypothetical protein
2652254	0	G	SNP	C	93	92	182	98.93	187	Ala191Gly (gct/gGt)	Rv2372c	-	rRNA small subunit methyltransferase E
2656225	0	A	SNP	G	78	93	169	100	171	Val69Ala (gtc/gCc)	Rv2377c	-	hypothetical protein
2656635	0	G	SNP	A	72	70	139	99.3	143	Pro357Ser (ccg/Tcg)	Rv2378c	mbtG	L-lysine N6-monooxygenase
2660319	0	C	SNP	G	86	104	183	99.48	191	Glu589Asp (gag/gaC)	Rv2379c	mbtF	peptide synthetase
2661039	0	G	SNP	A	66	74	138	95.89	146	Ile349Ile (atc/atT)	Rv2379c	mbtF	peptide synthetase
2674837	0	G	SNP	A	121	103	220	94.51	237	Ala334Val (gcc/gTc)	Rv2383c	mbtB	phenyloxazoline synthase
2680658	0	T	SNP	G	67	73	137	100	140	Thr67Thr (act/acG)	Rv2386a	-	hypothetical protein
2688700	0	C	SNP	T	87	78	160	98.21	168	Pro231Ser (ccg/Tcg)	Rv2394	ggtB	gamma-glutamyltranspeptidase precursor GgtB
2689998	0	C	SNP	G	73	95	166	99.41	169
2690160	0	A	SNP	G	77	68	139	99.32	146	Asn30Ser (aac/aGc)	Rv2395	-	integral membrane protein
2692670	0	G	SNP	C	76	91	163	95.43	175	Ala40Ala (gcg/gcC)	Rv2395B	aprB	acid and phagosome regulated protein AprB
2695378	0	C	SNP	G	95	98	189	100	193	Gly141Ala (ggc/gCc)	Rv2398c	cysW	sulfate ABC transporter permease CysW
2697489	0	C	SNP	T	81	68	144	98.03	152	Ala76Thr (gcg/Acg)	Rv2400c	subI	sulfate ABC transporter substrate-binding lipoprotein SubI
2698065	0	G	SNP	A	82	70	147	96.82	157	Arg61Cys (cgc/Tgc)	Rv2401A	-	membrane protein
2700222	0	T	SNP	C	84	84	164	97.11	173	Leu565Pro (ctg/cCg)	Rv2402	-	trehalase
2704884	1	A	Ins	C	67	63	130	99.24	130		Rv2407	-	ribonuclease Z
2704884	2	A	Ins	A	67	63	130	99.24	130		Rv2407	-	ribonuclease Z
2704884	3	A	Ins	G	67	63	130	99.24	130		Rv2407	-	ribonuclease Z
2704884	4	A	Ins	C	67	61	128	97.71	129		Rv2407	-	ribonuclease Z
2704884	5	A	Ins	G	67	61	128	97.71	129		Rv2407	-	ribonuclease Z
2704884	6	A	Ins	A	66	60	126	96.18	127		Rv2407	-	ribonuclease Z
2704884	7	A	Ins	C	65	60	125	95.42	126		Rv2407	-	ribonuclease Z
2712328	0	C	SNP	T	88	98	185	98.94	188	Pro183Pro (ccg/ccA)	Rv2414c	-	hypothetical protein
2713795	0	C	SNP	T	74	83	155	99.37	158
2718852	0	T	SNP	G	98	73	170	99.42	172
2720069	0	G	SNP	A	65	81	143	97.99	149	Gly158Glu (ggg/gAg)	Rv2423	-	hypothetical protein
2720444	0	C	SNP	T	80	78	158	97.53	162	Ser283Phe (tct/tTt)	Rv2423	-	hypothetical protein
2720895	0	G	SNP	A	4	47	50	94.44	54	His295Tyr (cac/Tac)	Rv2424c	-	transposase
2720954	0	G	SNP	A	4	27	29	96.88	32	Thr275Ile (acc/aTc)	Rv2424c	-	transposase
2721562	0	C	SNP	G	79	81	159	100	160	Ala72Ala (gcg/gcC)	Rv2424c	-	transposase
2723506	0	T	SNP	C	101	77	172	99.44	179	Leu226Leu (tta/ttG)	Rv2426c	-	hypothetical protein
2724195	0	C	Del	GAP	53	82	135	75.42	179
2724196	0	T	Del	GAP	53	82	135	75	180
2724197	0	C	Del	GAP	53	82	135	78.03	173
2724198	0	T	Del	GAP	53	82	135	80.36	168
2724199	0	A	Del	GAP	53	82	135	80.84	167
2724200	0	G	Del	GAP	53	82	135	81.82	165
2726105	0	G	SNP	A	92	104	194	100	196						phylo (Delhi/CAS, 3)	isoniazid (INH)
2729058	0	A	SNP	C	135	96	227	97.88	236	Leu26Arg (ctg/cGg)	Rv2433c	-	hypothetical protein
2734074	0	T	SNP	C	100	113	208	99.53	214	Val282Ala (gtc/gCc)	Rv2436	rbsK	ribokinase RbsK
2737572	0	C	SNP	A	118	131	243	100	249	Ala226Ser (gcg/Tcg)	Rv2439c	proB	glutamate 5-kinase protein
2738221	0	G	SNP	A	96	91	185	98.94	189	Ile9Ile (atc/atT)	Rv2439c	proB	glutamate 5-kinase protein
2740693	0	T	SNP	C	72	58	127	100	130
2751804	0	C	SNP	T	82	88	168	100	170	Arg126Gln (cgg/cAg)	Rv2450c	rpfE	resuscitation-promoting factor RpfE
2752698	0	C	SNP	A	64	84	145	100	148
2753869	0	A	SNP	G	89	89	171	98.89	180	Val293Ala (gtg/gCg)	Rv2454c	-	2-oxoglutarate oxidoreductase subunit KorB
2760152	0	A	SNP	G	106	110	213	99.54	217	Tyr125Cys (tac/tGc)	Rv2458	mmuM	homocysteine S-methyltransferase MmuM
2771383	0	A	SNP	G	98	92	186	97.94	194	Ser800Gly (agc/Ggc)	Rv2467	pepN	aminopeptidase PepN
2779136	0	T	SNP	C	73	79	149	100	152	Ser1043Gly (agc/Ggc)	Rv2476c	gdh	NAD-dependent glutamate dehydrogenase
2782498	0	G	SNP	A	61	85	145	96.69	151	Asp515Asp (gac/gaT)	Rv2477c	-	macrolide ABC transporter ATP-binding protein
2786952	0	A	SNP	G	91	108	196	100	199	Cys778Arg (tgc/Cgc)	Rv2482c	plsB2	glycerol-3-phosphate acyltransferase
2791098	0	C	SNP	T	93	93	179	99.47	187	Gly466Asp (ggt/gAt)	Rv2484c	-	diacyglycerol O-acyltransferase
2795974	0	T	Del	GAP	38	50	91	88.89	99		Rv2487c	PE_PGRS42	PE-PGRS family protein PE_PGRS42
2795975	0	T	Del	GAP	39	50	91	90.82	98		Rv2487c	PE_PGRS42	PE-PGRS family protein PE_PGRS42
2795976	0	G	Del	GAP	39	50	91	89.9	99		Rv2487c	PE_PGRS42	PE-PGRS family protein PE_PGRS42
2795977	0	C	Del	GAP	39	50	91	89.9	99		Rv2487c	PE_PGRS42	PE-PGRS family protein PE_PGRS42
2795978	0	C	Del	GAP	39	50	91	90.82	98		Rv2487c	PE_PGRS42	PE-PGRS family protein PE_PGRS42
2795979	0	G	Del	GAP	39	50	91	90.82	98		Rv2487c	PE_PGRS42	PE-PGRS family protein PE_PGRS42
2795980	0	C	Del	GAP	39	50	91	91.75	97		Rv2487c	PE_PGRS42	PE-PGRS family protein PE_PGRS42
2795981	0	C	Del	GAP	39	50	91	91.75	97		Rv2487c	PE_PGRS42	PE-PGRS family protein PE_PGRS42
2795982	0	C	Del	GAP	39	50	91	95.7	93		Rv2487c	PE_PGRS42	PE-PGRS family protein PE_PGRS42
2795983	0	G	Del	GAP	39	50	91	95.7	93		Rv2487c	PE_PGRS42	PE-PGRS family protein PE_PGRS42
2795984	0	C	Del	GAP	39	50	91	94.68	94		Rv2487c	PE_PGRS42	PE-PGRS family protein PE_PGRS42
2795985	0	G	Del	GAP	39	50	91	94.68	94		Rv2487c	PE_PGRS42	PE-PGRS family protein PE_PGRS42
2795986	0	C	Del	GAP	39	50	91	95.7	93		Rv2487c	PE_PGRS42	PE-PGRS family protein PE_PGRS42
2795987	0	C	Del	GAP	39	50	91	95.7	93		Rv2487c	PE_PGRS42	PE-PGRS family protein PE_PGRS42
2795988	0	G	Del	GAP	39	50	91	94.68	94		Rv2487c	PE_PGRS42	PE-PGRS family protein PE_PGRS42
2795989	0	C	Del	GAP	39	50	91	95.7	93		Rv2487c	PE_PGRS42	PE-PGRS family protein PE_PGRS42
2795990	0	C	Del	GAP	39	50	91	95.7	93		Rv2487c	PE_PGRS42	PE-PGRS family protein PE_PGRS42
2795991	0	G	Del	GAP	39	50	91	94.68	94		Rv2487c	PE_PGRS42	PE-PGRS family protein PE_PGRS42
2795992	0	G	Del	GAP	39	50	91	95.7	93		Rv2487c	PE_PGRS42	PE-PGRS family protein PE_PGRS42
2795993	0	T	Del	GAP	39	50	91	94.68	94		Rv2487c	PE_PGRS42	PE-PGRS family protein PE_PGRS42
2798595	0	C	SNP	T	108	94	199	99.02	204	Ala762Ala (gcg/gcA)	Rv2488c	-	LuxR family transcriptional regulator
2805173	0	C	SNP	T	93	39	126	99.25	133	Gly355Asp (ggc/gAc)	Rv2490c	PE_PGRS43	PE-PGRS family protein PE_PGRS43
2807486	0	C	SNP	A	105	92	194	98.5	200	Ala70Asp (gcc/gAc)	Rv2492	-	hypothetical protein
2808016	0	G	SNP	A	109	81	186	95.48	199	Ala247Thr (gcg/Acg)	Rv2492	-	hypothetical protein
2809621	0	T	SNP	C	105	114	217	100	219	Thr107Ala (acc/Gcc)	Rv2495c	bkdC	branched-chain keto acid dehydrogenase E2 component
2817747	0	G	SNP	A	82	98	179	98.36	183	Ala243Val (gct/gTt)	Rv2502c	accD1	acetyl-/propionyl-CoA carboxylase subunit beta
2818837	0	A	SNP	G	79	83	162	99.39	163	Gly97Gly (ggt/ggC)	Rv2503c	scoB	succinyl-CoA:3-ketoacid-CoA transferase subunit B
2821342	0	C	SNP	T	75	102	169	99.44	178	Ala85Ala (gcg/gcA)	Rv2505c	fadD35	fatty-acid--CoA ligase FadD35
2825466	0	G	SNP	A	84	85	166	97.13	174	Lys263Lys (aag/aaA)	Rv2509	-	short-chain type dehydrogenase/reductase
2827984	0	G	SNP	T	88	64	151	100	152
2828019	0	T	SNP	C	87	63	147	100	150
2830525	0	C	SNP	A	68	66	134	100	134	Thr122Lys (acg/aAg)	Rv2513	-	hypothetical protein
2836773	0	C	SNP	T	98	99	196	98.5	200	Ser330Leu (tcg/tTg)	Rv2519	PE26	PE family protein PE26
2840999	0	C	SNP	G	96	113	199	98.12	213	Ser2778Ser (tcg/tcC)	Rv2524c	fas	fatty acid synthase
2841022	0	A	SNP	G	94	115	204	100	209	Cys2771Arg (tgc/Cgc)	Rv2524c	fas	fatty acid synthase
2843022	0	G	SNP	A	99	85	177	97.35	189	Ala2104Val (gcc/gTc)	Rv2524c	fas	fatty acid synthase
2847281	0	A	SNP	G	68	105	167	100	173	Asp684Asp (gat/gaC)	Rv2524c	fas	fatty acid synthase
2855259	0	A	SNP	G	98	74	171	100	172	Ala841Ala (gct/gcC)	Rv2531c	-	amino acid decarboxylase
2865590	0	T	SNP	G	88	95	180	94.33	194	Leu154Arg (ctg/cGg)	Rv2542	-	hypothetical protein
2865760	0	A	SNP	G	94	101	194	100	195	Thr211Ala (acc/Gcc)	Rv2542	-	hypothetical protein
2865882	0	T	SNP	C	84	95	172	100	179	Val251Val (gtt/gtC)	Rv2542	-	hypothetical protein
2867207	0	C	SNP	G	80	78	155	97.53	162	Ala28Ala (gcc/gcG)	Rv2544	lppB	lipoprotein LppB
2867230	0	G	SNP	A	68	59	127	97.69	130	Gly36Asp (ggc/gAc)	Rv2544	lppB	lipoprotein LppB
2867231	0	C	SNP	T	67	57	124	97.64	127	Gly36Gly (ggc/ggT)	Rv2544	lppB	lipoprotein LppB
2867236	0	A	SNP	G	70	56	123	97.67	129	Asn38Ser (aac/aGc)	Rv2544	lppB	lipoprotein LppB
2867240	0	C	SNP	T	72	57	129	98.47	131	Pro39Pro (ccc/ccT)	Rv2544	lppB	lipoprotein LppB
2867245	0	A	SNP	C	75	60	132	98.54	137	Lys41Thr (aaa/aCa)	Rv2544	lppB	lipoprotein LppB
2867251	0	C	SNP	G	77	61	134	98.57	140	Pro43Arg (ccg/cGg)	Rv2544	lppB	lipoprotein LppB
2867254	0	A	SNP	G	75	62	133	97.86	140	His44Arg (cac/cGc)	Rv2544	lppB	lipoprotein LppB
2867263	0	G	SNP	A	88	72	159	98.77	162	Gly47Asp (ggc/gAc)	Rv2544	lppB	lipoprotein LppB
2877378	0	G	SNP	C	86	76	161	97.59	166	Ala103Pro (gcc/Ccc)	Rv2557	-	hypothetical protein
2880702	0	G	SNP	C	79	70	146	100	149	Val210Leu (gtc/Ctc)	Rv2560	-	hypothetical protein
2881337	0	C	SNP	T	90	87	175	97.79	181
2881569	0	A	SNP	G	82	87	164	97.13	174
2881598	0	G	Del	GAP	74	100	173	97.75	178
2884068	0	A	SNP	C	76	84	157	95.81	167	Met243Leu (atg/Ctg)	Rv2564	glnQ	glutamine ABC transporter ATP-binding protein
2886570	0	A	SNP	G	72	75	140	100	147	Glu66Glu (gaa/gaG)	Rv2566	-	hypothetical protein
2888201	0	T	SNP	C	92	119	206	99.53	212	Leu610Pro (ctc/cCc)	Rv2566	-	hypothetical protein
2889633	0	T	SNP	C	85	94	173	100	179	Ala1087Ala (gct/gcC)	Rv2566	-	hypothetical protein
2891267	0	C	SNP	T	72	88	154	100	160	Gly491Gly (ggc/ggT)	Rv2567	-	hypothetical protein
2891728	0	A	SNP	G	101	92	192	100	193	Gln645Arg (cag/cGg)	Rv2567	-	hypothetical protein
2894208	0	G	SNP	A	67	78	143	100	145	Ser67Ser (agc/agT)	Rv2569c	-	hypothetical protein
2895473	0	A	SNP	G	86	81	166	99.4	168	Phe163Ser (ttc/tCc)	Rv2571c	-	transmembrane protein
2897660	0	T	SNP	C	80	90	165	99.42	171	Ala48Ala (gca/gcG)	Rv2572c	aspS	aspartate--tRNA ligase
2898522	0	T	SNP	C	94	104	192	98.02	202	Tyr160Tyr (tat/taC)	Rv2573	-	2-dehydropantoate 2-reductase
2903050	0	G	SNP	A	78	82	156	95.81	167	Thr161Ile (acc/aTc)	Rv2578c	-	hypothetical protein
2910461	0	G	SNP	T	100	91	188	100	191	Ala147Glu (gcg/gAg)	Rv2584c	apt	adenine phosphoribosyltransferase
2910852	0	C	SNP	G	66	81	146	98	150	Ala17Pro (gcg/Ccg)	Rv2584c	apt	adenine phosphoribosyltransferase
2911293	0	C	SNP	G	96	89	175	100	185	Cys462Ser (tgt/tCt)	Rv2585c	-	lipoprotein
2912294	0	T	SNP	G	97	95	178	99.48	193	Ala128Ala (gca/gcC)	Rv2585c	-	lipoprotein
2914302	0	G	SNP	A	89	92	177	96.28	188	Pro479Ser (ccg/Tcg)	Rv2587c	secD	protein translocase subunit SecD
2915384	0	A	SNP	G	98	118	215	94.32	229	Ile118Thr (atc/aCc)	Rv2587c	secD	protein translocase subunit SecD
2923391	0	T	SNP	C	93	114	205	100	207	Pro281Pro (cca/ccG)	Rv2592c	ruvB	Holliday junction ATP-dependent DNA helicase RuvB
2925462	0	T	SNP	A	84	76	159	98.77	162
2925962	0	T	SNP	C	105	60	160	97.06	170	Cys77Arg (tgc/Cgc)	Rv2596	vapC40	ribonuclease VapC40
2927939	0	T	SNP	C	83	83	163	100	166
2939373	0	G	SNP	C	88	88	173	100	176	Ser197Cys (tct/tGt)	Rv2611c	-	phosphatidylinositol mannoside acyltransferase
2939657	0	T	SNP	C	74	92	159	100	166	Ile102Met (ata/atG)	Rv2611c	-	phosphatidylinositol mannoside acyltransferase
2941179	0	G	SNP	A	66	74	136	100	140	Arg6Arg (cgc/cgT)	Rv2613c	-	AP-4-A phosphorylase		phylo (Delhi/CAS)
2943675	0	G	SNP	A	97	103	193	97.56	205	Gly437Gly (ggc/ggT)	Rv2615c	PE_PGRS45	PE-PGRS family protein PE_PGRS45
2943711	1	G	Ins	C	80	70	150	79.79	151		Rv2615c	PE_PGRS45	PE-PGRS family protein PE_PGRS45
2943711	2	G	Ins	C	81	69	150	79.79	151		Rv2615c	PE_PGRS45	PE-PGRS family protein PE_PGRS45
2943711	3	G	Ins	G	81	70	151	80.32	151		Rv2615c	PE_PGRS45	PE-PGRS family protein PE_PGRS45
2943711	4	G	Ins	C	81	70	151	80.32	151		Rv2615c	PE_PGRS45	PE-PGRS family protein PE_PGRS45
2943711	5	G	Ins	C	81	68	149	79.26	151		Rv2615c	PE_PGRS45	PE-PGRS family protein PE_PGRS45
2943711	6	G	Ins	G	81	70	151	80.32	151		Rv2615c	PE_PGRS45	PE-PGRS family protein PE_PGRS45
2943711	7	G	Ins	T	80	70	150	79.79	151		Rv2615c	PE_PGRS45	PE-PGRS family protein PE_PGRS45
2943711	8	G	Ins	T	81	70	151	80.32	151		Rv2615c	PE_PGRS45	PE-PGRS family protein PE_PGRS45
2943711	9	G	Ins	T	81	70	151	80.32	151		Rv2615c	PE_PGRS45	PE-PGRS family protein PE_PGRS45
2944515	0	A	SNP	C	125	165	281	99.32	292	Gly157Gly (ggt/ggG)	Rv2615c	PE_PGRS45	PE-PGRS family protein PE_PGRS45
2944524	0	C	SNP	G	92	144	223	82.52	286	Gly154Gly (ggg/ggC)	Rv2615c	PE_PGRS45	PE-PGRS family protein PE_PGRS45
2948524	0	T	SNP	A	90	88	175	93.68	190	Glu12Val (gag/gTg)	Rv2621c	-	transcriptional regulator
2949251	0	G	SNP	A	67	97	163	97.62	168	Val206Ile (gtt/Att)	Rv2622	-	methyltransferase
2954439	0	T	SNP	C	81	64	140	100	145	Arg104Gly (aga/Gga)	Rv2627c	-	hypothetical protein
2958693	0	G	SNP	A	92	100	191	98.46	195	Ala374Ala (gcg/gcA)	Rv2631	-	RNA-splicing ligase RtcB
2959257	0	A	Del	GAP	70	65	134	97.83	138
2959258	0	T	Del	GAP	69	65	133	97.81	137
2959259	0	C	Del	GAP	69	65	133	97.81	137
2959260	0	C	Del	GAP	69	65	133	97.81	137
2959261	0	A	Del	GAP	69	65	133	97.81	137
2959262	0	A	Del	GAP	69	65	133	98.53	136
2959263	0	T	Del	GAP	69	65	133	98.53	136
2959264	0	C	Del	GAP	69	65	133	97.81	137
2959265	0	A	SNP	T	70	64	134	97.81	137
2960592	0	C	SNP	T	108	104	200	96.36	220	Gly617Asp (ggc/gAc)	Rv2634c	PE_PGRS46	PE-PGRS family protein PE_PGRS46
2964594	0	G	SNP	A	72	92	162	97.62	168	Ala64Thr (gcc/Acc)	Rv2638	-	hypothetical protein
2974933	0	A	SNP	G	137	112	244	100	249	Ile101Thr (atc/aCc)	Rv2650c	-	prophage protein
2975227	0	T	SNP	G	106	101	200	100	207	Asn3Thr (aat/aCt)	Rv2650c	-	prophage protein
2984740	0	A	SNP	G	83	109	185	100	192	His3Arg (cac/cGc)	Rv2668	-	hypothetical protein
2988630	0	C	SNP	G	99	86	183	95.85	193	His317Asp (cat/Gat)	Rv2672	-	protease
2994187	0	T	SNP	C	114	133	245	100	247	Leu292Leu (tta/ttG)	Rv2678c	hemE	uroporphyrinogen decarboxylase
2995548	0	C	SNP	A	99	84	180	96.83	189	Thr145Asn (acc/aAc)	Rv2679	echA15	enoyl-CoA hydratase EchA15
3003115	0	C	SNP	G	87	74	156	100	161	Ala378Gly (gca/gGa)	Rv2685	arsB1	arsenic-transport integral membrane protein ArsB
3005185	0	G	SNP	T	80	85	161	100	165	Pro156Thr (ccc/Acc)	Rv2688c	-	antibiotic ABC transporter ATP-binding protein
3009692	0	A	SNP	G	81	78	153	100	159	Thr117Ala (acc/Gcc)	Rv2691	ceoB	TRK system potassium uptake protein CeoB
3010014	0	G	SNP	A	96	70	163	98.22	169	Gly224Glu (ggg/gAg)	Rv2691	ceoB	TRK system potassium uptake protein CeoB
3010420	0	A	SNP	G	83	92	174	98.31	178	Ile133Val (atc/Gtc)	Rv2692	ceoC	TRK system potassium uptake protein CeoC
3011837	0	A	SNP	G	75	78	148	96.23	159
3017465	0	T	SNP	C	75	93	164	100	168	Ile203Thr (ata/aCa)	Rv2702	ppgK	polyphosphate glucokinase
3026141	0	G	Del	GAP	89	95	178	96.34	191		Rv2713	sthA	pyridine nucleotide transhydrogenase
3027548	0	C	SNP	T	77	89	164	99.4	167	Pro162Ser (ccg/Tcg)	Rv2714	-	hypothetical protein
3027798	0	T	SNP	C	80	85	164	98.8	167	Val245Ala (gtg/gCg)	Rv2714	-	hypothetical protein
3031168	0	A	SNP	G	84	83	162	98.24	170	Tyr124His (tat/Cat)	Rv2719c	-	membrane protein
3037377	0	T	SNP	C	106	81	182	99.47	188
3040344	0	C	SNP	T	89	89	173	98.34	181	Glu142Glu (gag/gaA)	Rv2727c	miaA	tRNA delta(2)-isopentenylpyrophosphate transferase
3041871	0	G	SNP	T	77	74	149	100	151	Ala202Glu (gcg/gAg)	Rv2729c	-	integral membrane protein
3043700	0	C	SNP	T	105	110	210	99.54	216	Ala225Ala (gcc/gcT)	Rv2731	-	hypothetical protein
3054081	0	A	SNP	G	94	99	182	100	193	Gly56Gly (gga/ggG)	Rv2741	PE_PGRS47	PE-PGRS family protein PE_PGRS47
3054321	0	A	SNP	G	81	98	177	98.9	181	Gly136Gly (gga/ggG)	Rv2741	PE_PGRS47	PE-PGRS family protein PE_PGRS47
3054724	0	A	SNP	G	14	6	20	100	20	Ser271Gly (agc/Ggc)	Rv2741	PE_PGRS47	PE-PGRS family protein PE_PGRS47
3059791	0	G	SNP	C	22	29	48	100	51
3059812	0	T	Del	GAP	20	20	38	93.02	43
3059820	0	G	SNP	T	19	15	33	97.14	35
3059821	0	C	SNP	G	19	14	30	97.06	34
3059822	0	A	SNP	C	19	14	33	97.06	34
3059829	1	G	Ins	A	24	14	38	95	38
3069167	0	A	SNP	G	79	96	172	100	175	Leu306Pro (ctg/cCg)	Rv2756c	hsdM	type I restriction/modification system DNA methylase HsdM
3069566	0	C	SNP	T	79	83	159	99.39	163	Gly173Asp (ggc/gAc)	Rv2756c	hsdM	type I restriction/modification system DNA methylase HsdM
3072285	0	A	SNP	C	89	95	180	98.4	187	Leu119Arg (ctg/cGg)	Rv2761c	hsdS	type I restriction/modification system specificity determinant HsdS
3076172	0	C	SNP	T	62	85	147	99.32	148	Asp67Asn (gat/Aat)	Rv2766c	-	short-chain type dehydrogenase/reductase
3078178	0	C	SNP	T	85	71	155	100	156	Val270Met (gtg/Atg)	Rv2769c	PE27	PE family protein PE27
3079389	0	C	SNP	T	86	63	141	96.13	155	Ala357Thr (gcc/Acc)	Rv2770c	PPE44	PPE family protein PPE44
3079877	0	A	SNP	G	91	75	166	98.22	169	Phe194Ser (ttc/tCc)	Rv2770c	PPE44	PPE family protein PPE44
3080795	0	A	SNP	G	66	107	172	100	173	Leu80Pro (ctc/cCc)	Rv2771c	-	hypothetical protein
3085483	0	A	SNP	C	81	88	164	95.48	177	Leu25Val (ttg/Gtg)	Rv2777c	-	hypothetical protein
3086788	0	T	SNP	C	79	78	155	100	157
3089299	0	C	SNP	G	111	90	195	97.57	206	Gly355Arg (gga/Cga)	Rv2782c	pepR	zinc protease
3097894	0	A	SNP	C	77	93	165	97.7	174	Ser349Ala (tcg/Gcg)	Rv2789c	fadE21	acyl-CoA dehydrogenase FadE21
3098472	0	A	SNP	G	73	77	143	93.17	161	Met156Thr (atg/aCg)	Rv2789c	fadE21	acyl-CoA dehydrogenase FadE21
3103682	0	T	SNP	C	108	78	184	100	186	Met87Val (atg/Gtg)	Rv2794c	pptT	phosphopantetheinyl transferase
3104189	0	A	SNP	G	91	80	164	100	171	Cys241Cys (tgt/tgC)	Rv2795c	-	hypothetical protein
3105539	0	C	SNP	G	96	82	175	96.74	184	Arg27Arg (cgg/cgC)	Rv2796c	lppV	lipoprotein LppV
3111280	0	G	SNP	A	125	113	234	98.35	242	Leu182Phe (ctt/Ttt)	Rv2802c	-	arginine/hypothetical protein
3112700	0	C	SNP	T	91	100	186	96.95	197	Gly132Asp (ggc/gAc)	Rv2804c	-	hypothetical protein
3112877	0	G	SNP	A	92	96	179	98.95	190	Gly4Asp (ggc/gAc)	Rv2805	-	hypothetical protein
3113872	0	A	SNP	T	79	103	179	100	182	Glu72Val (gag/gTg)	Rv2807	-	hypothetical protein
3114516	0	A	Del	GAP	71	94	161	93.22	177		Rv2807	-	hypothetical protein
3115384	0	G	SNP	C	93	80	170	100	173
3116591	0	G	SNP	T	95	121	215	98.63	219	Ala151Ala (gcg/gcT)	Rv2811	-	hypothetical protein
3117533	0	G	SNP	A	68	88	154	98.11	159	Arg239Gln (cgg/cAg)	Rv2812	-	transposase
3118000	0	A	SNP	G	95	85	173	100	180	Arg395Gly (agg/Ggg)	Rv2812	-	transposase
3119401	0	G	SNP	C	53	61	108	80.28	142
3129059	0	C	SNP	T	106	91	197	97.52	202	Asp97Asn (gat/Aat)	Rv2822c	-	CRISPR type III-associated protein Csm2
3131469	1	T	Ins	T	102	97	199	96.6	199		Rv2823c	-	CRISPR-associated protein Cas10/Csm1
3131469	2	T	Ins	G	102	97	199	96.6	199		Rv2823c	-	CRISPR-associated protein Cas10/Csm1
3131469	3	T	Ins	T	102	97	199	96.6	199		Rv2823c	-	CRISPR-associated protein Cas10/Csm1
3131469	4	T	Ins	C	102	97	199	96.6	199		Rv2823c	-	CRISPR-associated protein Cas10/Csm1
3131469	5	T	Ins	G	100	96	196	95.15	197		Rv2823c	-	CRISPR-associated protein Cas10/Csm1
3131469	6	T	Ins	G	100	95	195	94.66	195		Rv2823c	-	CRISPR-associated protein Cas10/Csm1
3131469	7	T	Ins	C	100	95	195	94.66	195		Rv2823c	-	CRISPR-associated protein Cas10/Csm1
3131469	8	T	Ins	G	99	95	194	94.17	194		Rv2823c	-	CRISPR-associated protein Cas10/Csm1
3131469	9	T	Ins	A	98	93	191	92.72	192		Rv2823c	-	CRISPR-associated protein Cas10/Csm1
3133054	0	C	SNP	G	205	190	387	99	399	Ser162Ser (tcg/tcC)	Rv2825c	-	hypothetical protein
3133055	0	G	SNP	C	194	196	379	98.98	394	Ser162Trp (tcg/tGg)	Rv2825c	-	hypothetical protein
3133536	0	T	SNP	C	81	91	165	100	172	Lys2Glu (aaa/Gaa)	Rv2825c	-	hypothetical protein
3135272	0	G	SNP	A	86	90	171	100	176	Ala71Val (gca/gTa)	Rv2827c	-	hypothetical protein
3135950	0	C	SNP	G	7	18	23	89.29	28	Ser128Ser (tcg/tcC)	Rv2828c	-	hypothetical protein
3135951	0	G	SNP	C	7	17	22	88.89	27	Ser128Trp (tcg/tGg)	Rv2828c	-	hypothetical protein
3137058	0	G	SNP	A	93	119	210	100	212	Ala56Val (gcg/gTg)	Rv2830c	vapB22	antitoxin VapB22
3162805	0	C	SNP	G	149	153	290	100	302	Arg180Gly (cgc/Ggc)	Rv2853	PE_PGRS48	PE-PGRS family protein PE_PGRS48
3165807	0	G	SNP	A	78	94	167	98.29	175	Val201Val (gtg/gtA)	Rv2855	mtr	mycothione reductase
3168492	0	G	SNP	A	77	101	177	98.34	181
3174013	0	G	SNP	A	107	84	186	97.95	195	Pro2Leu (cct/cTt)	Rv2861c	mapB	methionine aminopeptidase
3174496	0	A	SNP	G	83	103	186	99.47	187	Cys50Arg (tgt/Cgt)	Rv2862c	-	hypothetical protein
3177884	0	C	SNP	A	87	89	172	100	176	Arg21Arg (cgc/cgA)	Rv2866	relG	toxin RelG
3180988	0	C	SNP	A	91	81	171	98.29	175	Val259Phe (gtc/Ttc)	Rv2869c	rip	zinc metalloprotease
3186860	0	T	SNP	G	86	99	176	100	185	Tyr672Asp (tat/Gat)	Rv2874	dipZ	integral membrane C-type cytochrome biogenesis protein DipZ
3189242	0	A	SNP	G	77	104	176	100	181	Ala52Ala (gct/gcC)	Rv2878c	mpt53	soluble secreted antigen Mpt53
3190146	0	C	Del	GAP	86	82	163	95.45	176
3190595	0	C	SNP	A	86	96	178	96.3	189
3193350	0	T	SNP	G	74	81	151	97.48	159
3194241	1	C	Ins	G	72	78	150	94.94	150		Rv2885c	-	transposase
3200402	0	G	SNP	T	101	105	204	99.52	207	Arg46Leu (cgg/cTg)	Rv2891	-	hypothetical protein
3200478	0	G	SNP	A	88	118	199	99.52	207	Leu71Leu (ctg/ctA)	Rv2891	-	hypothetical protein
3202731	0	A	SNP	C	86	91	171	99.44	178	Gly104Gly (gga/ggC)	Rv2893	-	oxidoreductase
3208600	0	G	SNP	A	97	65	158	98.78	164	Tyr269Tyr (tac/taT)	Rv2899c	fdhD	formate dehydrogenase accessory protein FdhD
3212723	0	C	SNP	A	96	95	188	97.95	195	Ala78Ala (gcg/gcT)	Rv2902c	rnhB	ribonuclease HII
3219500	0	T	SNP	A	93	74	164	98.82	169	Lys121Met (aag/aTg)	Rv2912c	-	TetR family HTH-type transcriptional regulator
3226181	0	A	SNP	C	83	90	167	100	173	Arg35Arg (cgt/cgG)	Rv2916c	ffh	signal recognition particle protein
3228143	0	G	SNP	T	87	100	184	99.47	188	Arg594Leu (cgg/cTg)	Rv2917	-	hypothetical protein
3232759	0	G	SNP	A	188	122	306	84.01	369
3236442	0	G	SNP	A	104	105	204	98.58	212	His455His (cac/caT)	Rv2922c	smc	chromosome partition protein Smc
3236497	0	A	SNP	T	109	107	213	99.08	218	Val437Glu (gtg/gAg)	Rv2922c	smc	chromosome partition protein Smc
3242191	0	G	SNP	T	79	85	163	92.66	177
3244113	0	T	SNP	C	90	84	170	100	174	Pro139Pro (cct/ccC)	Rv2930	fadD26	fatty-acid--CoA ligase FadD26
3247298	0	C	SNP	A	84	93	176	100	177	Gly618Gly (ggc/ggA)	Rv2931	ppsA	phthiocerol synthesis polyketide synthase type I PpsA
3247304	0	C	SNP	G	62	65	122	98.45	129	Val620Val (gtc/gtG)	Rv2931	ppsA	phthiocerol synthesis polyketide synthase type I PpsA
3247306	0	A	Del	GAP	61	60	121	97.58	124		Rv2931	ppsA	phthiocerol synthesis polyketide synthase type I PpsA
3247307	0	C	Del	GAP	61	60	121	97.58	124		Rv2931	ppsA	phthiocerol synthesis polyketide synthase type I PpsA
3247308	0	C	Del	GAP	60	59	120	96.75	123		Rv2931	ppsA	phthiocerol synthesis polyketide synthase type I PpsA
3247309	0	C	Del	GAP	60	59	120	96.75	123		Rv2931	ppsA	phthiocerol synthesis polyketide synthase type I PpsA
3247310	0	T	Del	GAP	60	59	120	96.75	123		Rv2931	ppsA	phthiocerol synthesis polyketide synthase type I PpsA
3247313	1	C	Ins	A	60	61	121	96.03	122		Rv2931	ppsA	phthiocerol synthesis polyketide synthase type I PpsA
3247313	2	C	Ins	C	60	62	122	96.83	122		Rv2931	ppsA	phthiocerol synthesis polyketide synthase type I PpsA
3247313	3	C	Ins	C	60	62	122	96.83	122		Rv2931	ppsA	phthiocerol synthesis polyketide synthase type I PpsA
3247313	4	C	Ins	A	60	62	122	96.83	122		Rv2931	ppsA	phthiocerol synthesis polyketide synthase type I PpsA
3247313	5	C	Ins	G	60	62	122	96.83	122		Rv2931	ppsA	phthiocerol synthesis polyketide synthase type I PpsA
3247319	0	C	SNP	T	89	95	181	98.4	187	Gly625Gly (ggc/ggT)	Rv2931	ppsA	phthiocerol synthesis polyketide synthase type I PpsA
3247340	0	G	SNP	A	105	112	210	99.54	218	Val632Val (gtg/gtA)	Rv2931	ppsA	phthiocerol synthesis polyketide synthase type I PpsA
3247851	0	G	SNP	A	41	56	94	100	97	Ala803Thr (gcc/Acc)	Rv2931	ppsA	phthiocerol synthesis polyketide synthase type I PpsA
3247853	0	C	SNP	T	38	56	93	100	94	Ala803Ala (gcc/gcT)	Rv2931	ppsA	phthiocerol synthesis polyketide synthase type I PpsA
3247856	0	G	SNP	C	37	56	90	98.94	94	Arg804Arg (cgg/cgC)	Rv2931	ppsA	phthiocerol synthesis polyketide synthase type I PpsA
3247864	1	C	Ins	T	35	49	84	96.55	84		Rv2931	ppsA	phthiocerol synthesis polyketide synthase type I PpsA
3247864	2	C	Ins	A	35	49	84	96.55	84		Rv2931	ppsA	phthiocerol synthesis polyketide synthase type I PpsA
3247864	3	C	Ins	G	35	49	84	96.55	84		Rv2931	ppsA	phthiocerol synthesis polyketide synthase type I PpsA
3247864	4	C	Ins	G	35	49	84	96.55	84		Rv2931	ppsA	phthiocerol synthesis polyketide synthase type I PpsA
3247866	0	C	Del	GAP	33	53	83	97.73	88		Rv2931	ppsA	phthiocerol synthesis polyketide synthase type I PpsA
3247867	0	A	Del	GAP	33	52	83	97.7	87		Rv2931	ppsA	phthiocerol synthesis polyketide synthase type I PpsA
3247868	0	A	Del	GAP	33	52	83	96.59	88		Rv2931	ppsA	phthiocerol synthesis polyketide synthase type I PpsA
3247869	0	A	Del	GAP	33	52	83	96.59	88		Rv2931	ppsA	phthiocerol synthesis polyketide synthase type I PpsA
3247874	0	G	SNP	A	29	54	82	98.81	84	Arg810Arg (cgg/cgA)	Rv2931	ppsA	phthiocerol synthesis polyketide synthase type I PpsA
3247877	0	T	SNP	C	36	55	87	97.85	93	Phe811Phe (ttt/ttC)	Rv2931	ppsA	phthiocerol synthesis polyketide synthase type I PpsA
3247883	0	T	SNP	C	61	88	142	99.33	150	Ser813Ser (agt/agC)	Rv2931	ppsA	phthiocerol synthesis polyketide synthase type I PpsA
3248074	0	G	SNP	A	53	87	139	98.59	142	Arg877His (cgc/cAc)	Rv2931	ppsA	phthiocerol synthesis polyketide synthase type I PpsA
3248075	0	C	SNP	T	54	83	134	98.56	139	Arg877Arg (cgc/cgT)	Rv2931	ppsA	phthiocerol synthesis polyketide synthase type I PpsA
3249108	0	A	SNP	T	82	97	179	97.81	183	Ser1222Cys (agc/Tgc)	Rv2931	ppsA	phthiocerol synthesis polyketide synthase type I PpsA
3251047	0	C	SNP	A	83	74	154	98.74	159	Ala1868Glu (gcg/gAg)	Rv2931	ppsA	phthiocerol synthesis polyketide synthase type I PpsA
3256494	0	A	SNP	G	98	86	183	100	184	Gly270Gly (gga/ggG)	Rv2933	ppsC	phthiocerol synthesis polyketide synthase type I PpsC
3266030	0	A	SNP	G	95	82	171	96.2	184	Ser1261Ser (tca/tcG)	Rv2934	ppsD	phthiocerol synthesis polyketide synthase type I PpsD
3269581	0	A	SNP	G	89	87	173	100	176	Ala615Ala (gca/gcG)	Rv2935	ppsE	phthiocerol synthesis polyketide synthase type I PpsE
3270784	0	A	SNP	G	123	109	231	100	232	Gln1016Gln (caa/caG)	Rv2935	ppsE	phthiocerol synthesis polyketide synthase type I PpsE
3273107	0	C	SNP	A	80	95	173	99.43	176	Ala298Ala (gcc/gcA)	Rv2936	drrA	daunorubicin ABC transporter ATP-binding protein DrrA		phylo (3)
3275456	0	C	SNP	A	85	81	164	95.95	173	Gln170Lys (cag/Aag)	Rv2939	papA5	phthiocerol/phthiodiolone dimycocerosyl transferase
3286111	0	G	SNP	A	84	92	175	95.65	184	Val348Met (gtg/Atg)	Rv2942	mmpL7	transmembrane transport protein MmpL7
3290581	0	G	Del	GAP	71	92	155	96.45	169
3290582	0	T	Del	GAP	71	92	155	96.45	169
3290583	0	T	Del	GAP	70	92	155	95.86	169
3295914	0	G	SNP	A	110	85	184	93.75	208	Pro147Leu (ccc/cTc)	Rv2946c	pks1	polyketide synthase
3296371	1	G	Ins	C	65	85	150	81.08	150		Rv2947c	pks15	polyketide synthase
3296371	2	G	Ins	C	65	84	149	80.54	150		Rv2947c	pks15	polyketide synthase
3296371	3	G	Ins	G	65	84	149	80.54	150		Rv2947c	pks15	polyketide synthase
3296371	4	G	Ins	C	65	84	149	80.54	150		Rv2947c	pks15	polyketide synthase
3296371	5	G	Ins	G	65	85	150	81.08	150		Rv2947c	pks15	polyketide synthase
3296371	6	G	Ins	G	65	84	149	80.54	150		Rv2947c	pks15	polyketide synthase
3296371	7	G	Ins	C	65	84	149	80.54	150		Rv2947c	pks15	polyketide synthase
3296843	0	A	SNP	G	97	88	177	99.46	186	Val333Ala (gtg/gCg)	Rv2947c	pks15	polyketide synthase
3302589	0	A	SNP	C	128	125	248	99.61	254
3305546	0	T	SNP	C	106	121	220	95.38	238	Tyr90His (tac/Cac)	Rv2953	-	trans-acting enoyl reductase
3306441	0	G	SNP	A	115	114	225	99.13	231	Arg388Gln (cgg/cAg)	Rv2953	-	trans-acting enoyl reductase
3308606	0	G	SNP	A	108	115	220	100	223
3312620	0	C	SNP	A	76	89	162	99.4	166	Glu73Asp (gag/gaT)	Rv2959c	-	rhamnosyl O-methyltransferase
3314412	0	A	SNP	G	94	92	179	100	186	Ala237Ala (gct/gcC)	Rv2962c	-	PGL/p-HBAD biosynthesis rhamnosyltransferase
3315726	0	G	Del	GAP	81	78	156	95.78	166		Rv2963	-	integral membrane protein
3316955	0	A	SNP	C	96	81	173	98.88	179	Met143Leu (atg/Ctg)	Rv2964	purU	formyltetrahydrofolate deformylase
3326554	0	A	SNP	C	79	90	164	98.83	171	Asn152His (aac/Cac)	Rv2971	-	oxidoreductase		phylo (not Euro-American, M. africanum, M. bovis, M . canettii, M. caprae, M. Microti, M. pinipedii, Beijing, Delhi/CAS, EAI)
3331362	0	C	Del	GAP	70	106	175	92.63	190		Rv2975c	-	hypothetical protein
3331363	0	G	Del	GAP	70	106	175	93.62	188		Rv2975c	-	hypothetical protein
3335708	0	G	SNP	C	97	94	185	97.95	195	Pro14Arg (ccg/cGg)	Rv2979c	-	resolvase
3336825	0	T	SNP	C	90	152	234	99.59	243	Thr365Ala (aca/Gca)	Rv2981c	ddlA	D-alanine--D-alanine ligase
3338603	0	G	SNP	C	81	77	153	100	158	Pro133Ala (ccg/Gcg)	Rv2982c	gpdA2	glycerol-3-phosphate dehydrogenase
3348536	0	C	SNP	T	80	70	148	99.34	151
3349917	0	G	SNP	A	84	89	171	97.74	177	His121Tyr (cat/Tat)	Rv2992c	gltS	glutamate--tRNA ligase
3352932	0	C	SNP	G	118	96	210	100	214	Thr179Thr (acg/acC)	Rv2995c	leuB	3-isopropylmalate dehydrogenase
3355949	0	A	SNP	C	120	97	216	98.64	220	Asp284Ala (gac/gCc)	Rv2997	-	dehydrogenase
3357464	0	C	SNP	G	91	91	176	98.91	184
3358235	0	A	SNP	T	102	108	203	100	210	Met212Leu (atg/Ttg)	Rv2999	lppY	lipoprotein LppY
3363338	0	A	SNP	G	74	101	174	100	175
3367765	0	G	SNP	A	86	80	162	98.81	168	Gly343Gly (ggc/ggT)	Rv3009c	gatB	aspartyl/glutamyl-tRNA(Asn/Gln) amidotransferase subunit B
3380804	0	T	SNP	G	91	96	179	98.94	189	Ile64Leu (atc/Ctc)	Rv3022A	PE29	PE family protein PE29
3385218	0	C	SNP	T	66	78	141	98.63	146	Gly287Glu (gga/gAa)	Rv3026c	-	hypothetical protein
3393640	0	C	SNP	T	81	84	164	98.8	167	Asn87Asn (aac/aaT)	Rv3033	-	hypothetical protein
3395654	0	G	SNP	A	74	84	157	98.75	160	Leu92Leu (ctg/ctA)	Rv3035	-	hypothetical protein
3401871	0	A	SNP	G	77	91	164	100	168	Ala16Ala (gct/gcC)	Rv3041c	-	ABC transporter ATP-binding protein
3402816	0	C	SNP	T	67	92	157	100	159	Gly116Glu (gga/gAa)	Rv3042c	serB2	phosphoserine phosphatase SerB
3404376	0	C	SNP	G	89	77	165	99.4	167	Thr182Thr (acg/acC)	Rv3043c	ctaD	cytochrome C oxidase cytochrome 1
3404903	0	G	SNP	A	95	66	158	93.06	173	Pro7Ser (ccg/Tcg)	Rv3043c	ctaD	cytochrome C oxidase cytochrome 1
3405691	0	G	SNP	C	101	87	186	95.92	196	Asp186His (gac/Cac)	Rv3044	fecB	FeIII-dicitrate-binding periplasmic lipoprotein
3413785	0	C	SNP	T	95	120	213	97.29	221	Val128Ile (gtc/Atc)	Rv3051c	nrdE	ribonucleoside-diphosphate reductase subunit alpha
3415181	0	C	Del	GAP	60	79	139	77.65	179
3415182	0	A	Del	GAP	60	79	139	78.09	178
3415183	0	C	Del	GAP	60	79	139	78.53	177
3415184	0	C	Del	GAP	60	79	139	78.98	176
3415185	0	T	Del	GAP	60	79	139	80.35	173
3415186	0	A	Del	GAP	60	79	139	81.76	170
3415187	0	G	Del	GAP	60	79	139	81.29	171
3415188	0	G	Del	GAP	60	79	139	81.76	170
3415189	0	G	Del	GAP	60	79	139	82.74	168
3415190	0	G	Del	GAP	60	79	139	84.24	165
3415191	0	G	Del	GAP	60	79	139	84.76	164
3415192	0	T	Del	GAP	60	79	139	84.24	165
3415193	0	G	Del	GAP	60	79	139	84.76	164
3415194	0	G	Del	GAP	60	79	139	85.28	163
3420825	0	A	SNP	G	82	90	170	98.85	174	Asp445Gly (gac/gGc)	Rv3059	cyp136	cytochrome P450 Cyp136
3425854	0	C	SNP	T	135	107	236	100	242	Pro91Ser (ccg/Tcg)	Rv3062	ligB	DNA ligase
3428897	0	G	SNP	C	80	97	168	98.88	179	Arg552Pro (cgt/cCt)	Rv3063	cstA	carbon starvation protein A
3428917	0	C	SNP	A	83	85	166	100	168	Arg559Ser (cgt/Agt)	Rv3063	cstA	carbon starvation protein A
3437007	0	G	SNP	C	102	96	196	99	200	Ala77Pro (gcc/Ccc)	Rv3074	-	hypothetical protein
3440464	0	T	SNP	G	86	89	172	99.43	176	Arg308Arg (cgt/cgG)	Rv3077	-	hydrolase
3440468	0	G	SNP	C	84	92	172	100	176	Gly310Arg (ggc/Cgc)	Rv3077	-	hydrolase
3449756	0	A	Del	GAP	79	70	143	93.12	160		Rv3083	-	FAD-containing monooxygenase MymA
3449757	0	C	Del	GAP	79	70	143	93.12	160		Rv3083	-	FAD-containing monooxygenase MymA
3450725	0	T	SNP	C	87	104	183	100	191	Val243Val (gtt/gtC)	Rv3084	lipR	acetyl-hydrolase LipR
3454263	0	C	SNP	G	97	95	190	98.46	195	Leu447Val (ctc/Gtc)	Rv3087	-	diacyglycerol O-acyltransferase
3455686	0	G	SNP	C	73	72	143	100	145	Leu449Leu (ctg/ctC)	Rv3088	tgs4	diacyglycerol O-acyltransferase
3456666	0	A	SNP	G	74	73	145	100	147	Ala302Ala (gca/gcG)	Rv3089	fadD13	long chain-fatty-acid--CoA ligase FadD13
3459081	0	G	SNP	C	91	85	176	98.88	178	Ala291Pro (gca/Cca)	Rv3090	-	hypothetical protein
3462135	0	G	SNP	C	125	126	248	100	251	Cys210Trp (tgc/tgG)	Rv3093c	-	oxidoreductase
3466919	0	C	SNP	G	77	84	158	98.77	163	Gly58Ala (ggc/gCc)	Rv3097c	lipY	triacylglycerol lipase Lip
3467465	0	C	SNP	G	98	78	172	99.44	177	Ala66Ala (gcg/gcC)	Rv3098c	-	hypothetical protein
3473996	1	G	Ins	A	83	85	168	97.11	168
3480474	0	G	SNP	A	141	140	281	100	281	Gly134Glu (gga/gAa)	Rv3113	-	phosphatase
3480789	0	T	SNP	C	141	137	269	98.93	281	Ser11Pro (tca/Cca)	Rv3114	-	hypothetical protein
3486977	0	A	SNP	G	98	93	186	100	191	Lys157Glu (aaa/Gaa)	Rv3121	cyp141	cytochrome P450 Cyp141
3488122	0	G	SNP	A	90	81	170	97.71	175	Gly12Arg (ggg/Agg)	Rv3122	-	hypothetical protein
3489665	0	C	SNP	T	86	106	190	98.97	194	Pro54Ser (cca/Tca)	Rv3124	moaR1	transcriptional regulator MoaR
3499497	0	G	SNP	C	82	74	151	98.73	158	Ala140Gly (gcc/gGc)	Rv3133c	devR	two component transcriptional regulator DevR
3500243	0	G	SNP	C	107	114	215	99.55	222	Ala169Ala (gcc/gcG)	Rv3134c	-	universal stress protein
3503895	0	C	SNP	T	96	105	197	100	201	Pro168Leu (ccg/cTg)	Rv3137	-	histidinol-phosphatase
3506650	0	A	SNP	C	92	105	193	96.1	205	Ile430Leu (atc/Ctc)	Rv3139	fadE24	acyl-CoA dehydrogenase FadE24
3509231	0	G	SNP	A	60	63	120	95.35	129	Arg106Cys (cgc/Tgc)	Rv3142c	-	hypothetical protein
3509300	0	A	Del	GAP	72	59	131	95.62	137		Rv3142c	-	hypothetical protein
3509301	0	G	Del	GAP	72	59	131	96.32	136		Rv3142c	-	hypothetical protein
3510120	0	T	SNP	G	110	106	215	99.54	217	Lys400Gln (aag/Cag)	Rv3144c	PPE52	PPE family protein PPE52
3515467	0	C	SNP	T	89	77	164	97.65	170	Pro19Leu (ccg/cTg)	Rv3150	nuoF	NADH-quinone oxidoreductase subunit F
3518167	0	A	SNP	G	110	113	213	99.55	224	Ile474Met (ata/atG)	Rv3151	nuoG	NADH-quinone oxidoreductase subunit G
3518555	0	A	SNP	G	77	100	170	100	177	Thr604Ala (acg/Gcg)	Rv3151	nuoG	NADH-quinone oxidoreductase subunit G
3524169	0	T	SNP	C	94	95	181	96.43	196	Val13Ala (gtg/gCg)	Rv3157	nuoM	NADH-quinone oxidoreductase subunit M
3530955	0	C	SNP	G	78	87	163	99.4	166	Val62Leu (gtc/Ctc)	Rv3161c	-	dioxygenase
3539353	0	G	SNP	A	76	98	172	97.75	178	Gln283Gln (cag/caA)	Rv3170	aofH	flavin-containing monoamine oxidase
3556275	0	A	SNP	G	75	84	154	100	159	Leu138Pro (ctg/cCg)	Rv3190c	-	hypothetical protein
3557253	0	C	SNP	T	61	77	136	98.57	140
3562338	0	G	SNP	T	101	99	198	98.52	203	Leu279Met (ctg/Atg)	Rv3193c	-	transmembrane protein
3580637	0	T	Del	GAP	83	80	158	97.02	168
3581414	0	A	SNP	G	94	89	178	100	183	Thr34Ala (aca/Gca)	Rv3204	-	DNA-methyltransferase
3582694	0	C	SNP	T	77	86	158	98.19	166	Lys339Lys (aag/aaA)	Rv3206c	moeB1	adenylyltransferase/sulfurtransferase
3587484	0	G	SNP	C	76	87	162	94.22	173	Pro19Arg (ccg/cGg)	Rv3210c	-	hypothetical protein
3590686	1	G	Ins	C	78	43	121	99.18	121
3591063	0	T	SNP	C	82	73	152	100	155	Lys144Glu (aag/Gag)	Rv3213c	-	SOJ/ParA-like protein
3593423	0	A	SNP	G	79	93	166	97.18	177
3594344	0	G	SNP	A	95	87	175	96.81	188
3600576	0	C	SNP	T	90	102	188	100	192	Cys242Cys (tgc/tgT)	Rv3224	-	iron-regulated short-chain dehydrogenase/reductase
3604821	0	G	SNP	C	132	116	248	100	248	Ala32Ala (gcg/gcC)	Rv3228	-	hypothetical protein
3605711	0	A	SNP	C	122	92	212	98.62	217	Gln329Pro (cag/cCg)	Rv3228	-	hypothetical protein
3605738	0	G	SNP	A	114	94	204	97.65	213
3610391	1	A	Ins	C	95	104	199	96.14	201		Rv3234c	tgs3	diacyglycerol O-acyltransferase
3611287	0	C	Del	GAP	89	90	175	92.75	193
3613883	0	C	SNP	T	72	92	160	94.8	173	Arg172Arg (cgg/cgA)	Rv3238c	-	integral membrane protein
3614982	0	T	SNP	C	101	101	199	100	202	Leu874Leu (cta/ctG)	Rv3239c	-	transmembrane transport protein
3618894	0	C	SNP	G	92	83	171	97.22	180	Glu546Asp (gag/gaC)	Rv3240c	secA1	protein translocase subunit SecA
3621423	0	A	SNP	G	105	82	183	100	187
3622441	0	A	SNP	C	101	94	190	100	195	Val217Val (gtt/gtG)	Rv3243c	-	hypothetical protein
3625065	0	T	SNP	G	87	99	185	100	186	Met517Leu (atg/Ctg)	Rv3245c	mtrB	two component sensory histidine kinase MtrB
3638093	0	G	SNP	A	85	78	161	98.19	166	Ser206Leu (tcg/tTg)	Rv3257c	pmmA	phosphomannomutase PmmA
3645524	0	C	SNP	T	90	92	178	97.85	186	Asp152Asn (gac/Aac)	Rv3264c	manB	D-alpha-D-mannose-1-phosphate guanylyltransferase ManB
3653988	0	G	SNP	A	98	97	190	98.98	197	Val181Met (gtg/Atg)	Rv3272	-	hypothetical protein
3656206	0	C	SNP	A	85	82	163	98.82	169	Arg524Ser (cgc/Agc)	Rv3273	-	transmembrane carbonic anhydrase
3670040	0	C	SNP	T	76	79	152	98.1	158	Ala124Ala (gcg/gcA)	Rv3289c	-	transmembrane protein
3670605	0	G	SNP	A	98	87	183	95.36	194	Ala397Val (gcc/gTc)	Rv3290c	lat	L-lysine-epsilon aminotransferase
3678094	0	C	SNP	T	78	90	167	97.67	172	Ala440Ala (gcc/gcT)	Rv3296	lhr	ATP-dependent helicase
3679764	0	G	SNP	A	114	125	233	99.58	240	Ser997Asn (agc/aAc)	Rv3296	lhr	ATP-dependent helicase
3681548	0	A	SNP	C	59	75	128	99.26	135	Arg77Arg (agg/Cgg)	Rv3297	nei	endonuclease VIII
3685510	0	T	SNP	C	101	92	191	98.97	195	Ser152Gly (agt/Ggt)	Rv3299c	atsB	arylsulfatase AtsB
3689523	0	G	SNP	T	93	98	189	100	191	Cys472_ (tgc/tgA)	Rv3303c	lpdA	NAD(P)H quinone reductase LpdA
3690016	0	A	SNP	G	73	86	154	97.55	163	Leu308Ser (ttg/tCg)	Rv3303c	lpdA	NAD(P)H quinone reductase LpdA
3693681	0	A	SNP	C	104	98	200	99.02	204	Ala103Ala (gct/gcG)	Rv3306c	amiB1	amidase AmiB
3695964	0	G	SNP	T	88	75	159	95.32	171	Ala367Ala (gcg/gcT)	Rv3308	pmmB	phosphomannomutase PmmB
3697585	0	C	SNP	T	53	91	141	97.3	148	Leu130Phe (ctc/Ttc)	Rv3310	sapM	acid phosphatase
3704596	0	G	SNP	C	88	84	168	100	172	Val54Leu (gtg/Ctg)	Rv3317	sdhD	succinate dehydrogenase hydrophobic membrane anchor subunit
3711910	0	G	SNP	A	74	42	113	100	116	Trp54_ (tgg/tgA)	Rv3327	-	transposase fusion protein
3712372	0	A	SNP	G	56	67	119	98.4	125	Leu208Leu (cta/ctG)	Rv3327	-	transposase fusion protein
3714211	0	G	SNP	T	68	87	152	98.73	157	Pro41Gln (ccg/cAg)	Rv3328c	sigJ	ECF RNA polymerase sigma factor SigJ
3714639	0	G	SNP	A	91	99	189	100	190	Arg83His (cgc/cAc)	Rv3329	-	aminotransferase
3714757	0	A	SNP	C	91	96	184	100	187	Gln122His (caa/caC)	Rv3329	-	aminotransferase
3715775	0	C	SNP	T	106	85	188	98.96	193
3718357	0	C	SNP	T	80	93	170	99.43	174	Pro423Leu (ccg/cTg)	Rv3331	sugI	sugar-transport integral membrane protein SugI
3721806	0	G	SNP	C	83	83	163	100	166	Gly265Gly (ggc/ggG)	Rv3335c	-	integral membrane protein
3729342	0	C	SNP	T	93	89	178	98.38	185	Ala240Val (gcg/gTg)	Rv3342	-	methyltransferase
3729597	0	G	SNP	C	65	110	171	97.77	179	Leu2447Val (ctc/Gtc)	Rv3343c	PPE54	PPE family protein PPE54
3730371	0	C	SNP	T	92	95	182	94.44	198	Gly2189Ser (ggc/Agc)	Rv3343c	PPE54	PPE family protein PPE54
3730466	0	A	SNP	G	81	93	171	81.31	214	Ile2157Thr (atc/aCc)	Rv3343c	PPE54	PPE family protein PPE54
3730680	0	T	Del	GAP	101	63	155	75.93	216		Rv3343c	PPE54	PPE family protein PPE54
3730681	0	G	Del	GAP	101	63	155	81.19	202		Rv3343c	PPE54	PPE family protein PPE54
3730682	0	C	Del	GAP	101	63	155	81.19	202		Rv3343c	PPE54	PPE family protein PPE54
3730683	0	C	Del	GAP	101	63	155	80.39	204		Rv3343c	PPE54	PPE family protein PPE54
3730684	0	A	Del	GAP	101	63	155	80	205		Rv3343c	PPE54	PPE family protein PPE54
3730685	0	G	Del	GAP	101	63	155	80.39	204		Rv3343c	PPE54	PPE family protein PPE54
3730686	0	A	Del	GAP	101	63	155	79.23	207		Rv3343c	PPE54	PPE family protein PPE54
3730687	0	G	Del	GAP	101	63	155	79.61	206		Rv3343c	PPE54	PPE family protein PPE54
3730688	0	T	Del	GAP	101	63	155	80.39	204		Rv3343c	PPE54	PPE family protein PPE54
3730689	0	T	Del	GAP	101	63	155	78.47	209		Rv3343c	PPE54	PPE family protein PPE54
3730690	0	A	Del	GAP	101	63	155	78.47	209		Rv3343c	PPE54	PPE family protein PPE54
3730691	0	A	Del	GAP	101	63	155	78.1	210		Rv3343c	PPE54	PPE family protein PPE54
3730692	0	A	Del	GAP	101	63	155	77.36	212		Rv3343c	PPE54	PPE family protein PPE54
3730693	0	G	Del	GAP	101	63	155	76.28	215		Rv3343c	PPE54	PPE family protein PPE54
3730694	0	A	Del	GAP	101	63	155	77.36	212		Rv3343c	PPE54	PPE family protein PPE54
3730695	0	A	Del	GAP	101	63	155	75.93	216		Rv3343c	PPE54	PPE family protein PPE54
3730696	0	C	Del	GAP	101	63	155	76.28	215		Rv3343c	PPE54	PPE family protein PPE54
3730697	0	C	Del	GAP	101	63	155	76.64	214		Rv3343c	PPE54	PPE family protein PPE54
3730698	0	C	Del	GAP	101	63	155	76.28	215		Rv3343c	PPE54	PPE family protein PPE54
3730699	0	C	Del	GAP	101	63	155	75.23	218		Rv3343c	PPE54	PPE family protein PPE54
3732624	0	A	SNP	G	91	72	156	82.32	198	Leu1438Leu (ttg/Ctg)	Rv3343c	PPE54	PPE family protein PPE54
3735802	0	C	SNP	G	92	85	175	93.16	190	Thr378Thr (acg/acC)	Rv3343c	PPE54	PPE family protein PPE54
3736024	0	A	SNP	G	79	72	143	98.69	153	Gly304Gly (ggt/ggC)	Rv3343c	PPE54	PPE family protein PPE54
3736628	0	T	SNP	G	161	105	259	100	266	Glu103Ala (gag/gCg)	Rv3343c	PPE54	PPE family protein PPE54
3737479	0	G	Del	GAP	53	44	101	88.99	109		Rv3344c	PE_PGRS49	PE-PGRS family protein PE_PGRS49
3737480	0	G	Del	GAP	53	44	101	92.38	105		Rv3344c	PE_PGRS49	PE-PGRS family protein PE_PGRS49
3737481	0	C	Del	GAP	53	44	101	93.27	104		Rv3344c	PE_PGRS49	PE-PGRS family protein PE_PGRS49
3737482	0	G	Del	GAP	53	44	101	93.27	104		Rv3344c	PE_PGRS49	PE-PGRS family protein PE_PGRS49
3737483	0	C	Del	GAP	53	44	101	94.17	103		Rv3344c	PE_PGRS49	PE-PGRS family protein PE_PGRS49
3737484	0	C	Del	GAP	53	44	101	93.27	104		Rv3344c	PE_PGRS49	PE-PGRS family protein PE_PGRS49
3737485	0	G	Del	GAP	53	44	101	93.27	104		Rv3344c	PE_PGRS49	PE-PGRS family protein PE_PGRS49
3737486	0	C	Del	GAP	53	44	101	93.27	104		Rv3344c	PE_PGRS49	PE-PGRS family protein PE_PGRS49
3737487	0	C	Del	GAP	53	44	101	94.17	103		Rv3344c	PE_PGRS49	PE-PGRS family protein PE_PGRS49
3737488	0	G	Del	GAP	53	44	101	94.17	103		Rv3344c	PE_PGRS49	PE-PGRS family protein PE_PGRS49
3737489	0	G	Del	GAP	53	44	101	93.27	104		Rv3344c	PE_PGRS49	PE-PGRS family protein PE_PGRS49
3737490	0	C	Del	GAP	53	44	101	94.17	103		Rv3344c	PE_PGRS49	PE-PGRS family protein PE_PGRS49
3737491	0	G	Del	GAP	53	44	101	93.27	104		Rv3344c	PE_PGRS49	PE-PGRS family protein PE_PGRS49
3737492	0	C	Del	GAP	53	44	101	94.17	103		Rv3344c	PE_PGRS49	PE-PGRS family protein PE_PGRS49
3737493	0	C	Del	GAP	53	44	101	93.27	104		Rv3344c	PE_PGRS49	PE-PGRS family protein PE_PGRS49
3737494	0	G	Del	GAP	53	44	101	93.27	104		Rv3344c	PE_PGRS49	PE-PGRS family protein PE_PGRS49
3737495	0	C	Del	GAP	53	44	101	94.17	103		Rv3344c	PE_PGRS49	PE-PGRS family protein PE_PGRS49
3737496	0	C	Del	GAP	53	44	101	93.27	104		Rv3344c	PE_PGRS49	PE-PGRS family protein PE_PGRS49
3737497	0	G	Del	GAP	53	44	101	94.17	103		Rv3344c	PE_PGRS49	PE-PGRS family protein PE_PGRS49
3737498	0	C	Del	GAP	53	44	101	93.27	104		Rv3344c	PE_PGRS49	PE-PGRS family protein PE_PGRS49
3737499	0	C	Del	GAP	53	44	101	94.17	103		Rv3344c	PE_PGRS49	PE-PGRS family protein PE_PGRS49
3737500	0	A	Del	GAP	53	44	101	94.17	103		Rv3344c	PE_PGRS49	PE-PGRS family protein PE_PGRS49
3737501	0	C	Del	GAP	53	44	101	94.17	103		Rv3344c	PE_PGRS49	PE-PGRS family protein PE_PGRS49
3737502	0	C	Del	GAP	53	44	101	90.65	107		Rv3344c	PE_PGRS49	PE-PGRS family protein PE_PGRS49
3738364	0	G	SNP	A	32	115	142	97.35	151	Arg1471Trp (cgg/Tgg)	Rv3345c	PE_PGRS50	PE-PGRS family protein PE_PGRS50
3738417	0	G	Del	GAP	22	94	119	97.48	119		Rv3345c	PE_PGRS50	PE-PGRS family protein PE_PGRS50
3739215	0	C	SNP	A	105	113	209	91.98	237	Ser1187Ile (agc/aTc)	Rv3345c	PE_PGRS50	PE-PGRS family protein PE_PGRS50
3739497	0	A	Del	GAP	114	113	210	86.64	262		Rv3345c	PE_PGRS50	PE-PGRS family protein PE_PGRS50
3739498	0	C	Del	GAP	114	113	210	86.31	263		Rv3345c	PE_PGRS50	PE-PGRS family protein PE_PGRS50
3739499	0	A	Del	GAP	114	113	210	87.64	259		Rv3345c	PE_PGRS50	PE-PGRS family protein PE_PGRS50
3739500	0	C	Del	GAP	114	113	210	87.98	258		Rv3345c	PE_PGRS50	PE-PGRS family protein PE_PGRS50
3739501	0	C	Del	GAP	114	113	210	88.67	256		Rv3345c	PE_PGRS50	PE-PGRS family protein PE_PGRS50
3739502	0	G	Del	GAP	114	113	210	88.33	257		Rv3345c	PE_PGRS50	PE-PGRS family protein PE_PGRS50
3739503	0	C	Del	GAP	114	113	210	89.37	254		Rv3345c	PE_PGRS50	PE-PGRS family protein PE_PGRS50
3739504	0	C	Del	GAP	114	113	210	98.27	231		Rv3345c	PE_PGRS50	PE-PGRS family protein PE_PGRS50
3739505	0	A	Del	GAP	114	114	211	99.13	230		Rv3345c	PE_PGRS50	PE-PGRS family protein PE_PGRS50
3740181	0	T	SNP	C	141	154	282	96.41	306	Asn865Ser (aat/aGt)	Rv3345c	PE_PGRS50	PE-PGRS family protein PE_PGRS50
3741240	0	C	SNP	T	154	113	261	94.68	282	Gly512Asp (ggt/gAt)	Rv3345c	PE_PGRS50	PE-PGRS family protein PE_PGRS50
3746409	0	A	SNP	G	85	66	145	100	151	Leu2259Pro (ctg/cCg)	Rv3347c	PPE55	PPE family protein PPE55
3749653	0	G	SNP	A	59	80	136	97.2	143	Gln1178_ (caa/Taa)	Rv3347c	PPE55	PPE family protein PPE55
3750177	0	A	SNP	T	61	57	117	96.72	122	Phe1003Tyr (ttc/tAc)	Rv3347c	PPE55	PPE family protein PPE55
3750178	0	A	SNP	C	61	58	118	95.97	124	Phe1003Val (ttc/Gtc)	Rv3347c	PPE55	PPE family protein PPE55
3750185	0	C	SNP	G	61	55	115	96.67	120	Ser1000Ser (tcg/tcC)	Rv3347c	PPE55	PPE family protein PPE55
3750187	0	A	SNP	T	58	56	112	98.28	116	Ser1000Thr (tcg/Acg)	Rv3347c	PPE55	PPE family protein PPE55
3750188	0	C	SNP	G	60	56	113	98.31	118	Met999Ile (atg/atC)	Rv3347c	PPE55	PPE family protein PPE55
3750193	0	G	SNP	A	62	61	123	97.62	126	Leu998Phe (ctc/Ttc)	Rv3347c	PPE55	PPE family protein PPE55
3750205	0	C	SNP	T	75	81	155	97.5	160	Asp994Asn (gac/Aac)	Rv3347c	PPE55	PPE family protein PPE55
3750209	0	A	SNP	G	74	80	151	96.86	159	Asn992Asn (aat/aaC)	Rv3347c	PPE55	PPE family protein PPE55
3750210	0	T	SNP	G	75	81	156	96.3	162	Asn992Thr (aat/aCt)	Rv3347c	PPE55	PPE family protein PPE55
3750407	0	G	SNP	C	88	94	175	97.85	186	Gly926Gly (ggc/ggG)	Rv3347c	PPE55	PPE family protein PPE55
3750417	0	A	SNP	T	87	88	168	97.22	180	Phe923Tyr (ttc/tAc)	Rv3347c	PPE55	PPE family protein PPE55
3750421	0	T	SNP	C	84	92	171	97.78	180	Ser922Gly (agc/Ggc)	Rv3347c	PPE55	PPE family protein PPE55
3750584	0	G	SNP	A	99	86	182	97.37	190	Asn867Asn (aac/aaT)	Rv3347c	PPE55	PPE family protein PPE55
3752003	0	G	SNP	C	68	77	142	97.97	148	Val394Val (gtc/gtG)	Rv3347c	PPE55	PPE family protein PPE55
3752006	0	G	SNP	A	67	74	140	97.92	144	Asn393Asn (aac/aaT)	Rv3347c	PPE55	PPE family protein PPE55
3752007	0	T	SNP	C	66	75	137	97.24	145	Asn393Ser (aac/aGc)	Rv3347c	PPE55	PPE family protein PPE55
3752008	0	T	SNP	C	63	75	136	98.57	140	Asn393Asp (aac/Gac)	Rv3347c	PPE55	PPE family protein PPE55
3752012	0	C	SNP	G	67	79	143	97.99	149	Pro391Pro (ccg/ccC)	Rv3347c	PPE55	PPE family protein PPE55
3752207	0	A	SNP	G	107	86	189	98.97	195	Ile326Ile (att/atC)	Rv3347c	PPE55	PPE family protein PPE55
3753116	0	C	SNP	T	107	171	274	96.86	287	Pro23Pro (ccg/ccA)	Rv3347c	PPE55	PPE family protein PPE55
3753164	0	T	SNP	G	94	154	238	98.8	251	Pro7Pro (cca/ccC)	Rv3347c	PPE55	PPE family protein PPE55
3753629	1	T	Ins	G	92	78	170	91.4	170
3753629	2	T	Ins	C	92	77	169	90.86	170
3758999	0	C	SNP	T	114	90	201	97.14	210	Gly2702Ser (ggt/Agt)	Rv3350c	PPE56	PPE family protein PPE56
3763393	0	T	SNP	G	83	80	160	93.14	175	Asp1237Ala (gac/gCc)	Rv3350c	PPE56	PPE family protein PPE56
3763724	0	A	SNP	G	90	69	158	95.78	166	Phe1127Leu (ttc/Ctc)	Rv3350c	PPE56	PPE family protein PPE56
3771009	0	T	SNP	G	77	66	141	97.95	146	Ser79Ser (tct/tcG)	Rv3357	relJ	antitoxin RelJ
3772834	0	A	Del	GAP	80	111	189	97.45	196		Rv3360	-	hypothetical protein
3778850	0	G	SNP	A	110	98	203	94.98	219	Val95Ile (gtc/Atc)	Rv3367	PE_PGRS51	PE-PGRS family protein PE_PGRS51
3787466	0	G	SNP	C	92	82	170	97.75	178	Glu385Gln (gag/Cag)	Rv3372	otsB2	trehalose 6-phosphate phosphatase
3794867	1	C	Ins	C	113	115	228	95	229		Rv3379c	dxs2	1-deoxy-D-xylulose 5-phosphate synthase
3794867	2	C	Ins	A	114	115	229	95.42	229		Rv3379c	dxs2	1-deoxy-D-xylulose 5-phosphate synthase
3798095	0	A	SNP	C	115	152	261	99.63	268	Val132Gly (gtc/gGc)	Rv3383c	idsB	polyprenyl synthetase IdsB
3799512	0	C	SNP	T	107	106	208	95.52	223	Ala42Thr (gcg/Acg)	Rv3384c	vapC46	ribonuclease VapC46
3800691	0	G	SNP	C	85	121	202	94.93	217	Arg200Arg (cgg/cgC)	Rv3386	-	transposase
3809407	0	C	SNP	A	109	95	204	96.68	211
3815477	0	G	SNP	T	79	81	154	100	160	Ala210Ala (gcc/gcA)	Rv3398c	idsA1	multifunctional dimethylallyltransferase/geranyltranstransferase/farnesylt ranstransferase
3817117	0	C	SNP	A	94	86	175	100	180	Ala330Glu (gcg/gAg)	Rv3399	-	S-adenosylmethionine-dependentmethyltransferase
3821503	0	A	SNP	C	91	82	171	98.3	176	Leu130Arg (cta/cGa)	Rv3402c	-	hypothetical protein
3821845	0	G	SNP	T	76	87	161	98.79	165	Ala16Glu (gca/gAa)	Rv3402c	-	hypothetical protein
3823159	0	A	SNP	T	72	79	148	100	151	Val235Val (gtt/gtA)	Rv3403c	-	hypothetical protein
3826684	0	C	SNP	T	99	89	184	100	188	Ser46Leu (tcg/tTg)	Rv3408	vapC47	ribonuclease VapC47
3829770	0	T	SNP	C	87	93	178	98.9	182	Pro47Pro (cca/ccG)	Rv3410c	guaB3	oxidoreductase
3830695	0	A	SNP	G	93	101	190	99.49	195	Ala275Ala (gct/gcC)	Rv3411c	guaB2	inosine-5'-monophosphate dehydrogenase
3838871	0	A	SNP	G	125	98	215	100	223	Ala64Ala (gct/gcC)	Rv3420c	rimI	ribosomal-protein-alanine acetyltransferase RimI
3842620	0	A	SNP	G	104	101	203	99.51	206	Thr128Ala (act/Gct)	Rv3425	PPE57	PPE family protein PPE57
3842625	0	A	SNP	G	106	97	200	99.51	204	Pro129Pro (cca/ccG)	Rv3425	PPE57	PPE family protein PPE57
3843408	0	G	Del	GAP	101	84	186	93.43	198		Rv3426	PPE58	PPE family protein PPE58
3844757	0	C	Del	GAP	115	95	210	98.13	214		Rv3428c	-	transposase
3844992	0	T	SNP	A	133	121	253	99.61	255	Ser327Cys (agc/Tgc)	Rv3428c	-	transposase
3845695	0	C	SNP	T	109	82	190	97.95	195	Arg92Arg (cgg/cgA)	Rv3428c	-	transposase
3851887	0	A	SNP	C	121	110	223	97.06	238	Ser443Ala (tcg/Gcg)	Rv3433c	-	bifunctional ADP-dependent (S)-NAD(P)H-hydrate dehydratase/NAD(P)H-hydrate epimerase
3851888	0	T	SNP	C	120	115	228	97.11	242	Ala442Ala (gca/gcG)	Rv3433c	-	bifunctional ADP-dependent (S)-NAD(P)H-hydrate dehydratase/NAD(P)H-hydrate epimerase
3855336	0	C	SNP	T	90	80	169	93.92	181	Pro518Pro (ccg/ccA)	Rv3436c	glmS	glucosamine--fructose-6-phosphate aminotransferase
3859893	0	C	SNP	T	92	104	189	100	196	Glu28Glu (gag/gaA)	Rv3440c	-	hypothetical protein
3860216	0	G	SNP	A	99	89	182	99.47	189	Ala385Ala (gcc/gcT)	Rv3441c	mrsA	phosphoglucosamine mutase
3862473	0	A	Del	GAP	82	73	142	99.36	156
3864995	0	T	SNP	C	80	91	164	99.42	172	Ser1082Gly (agc/Ggc)	Rv3447c	eccC4	ESX-4 secretion system protein EccC4
3869355	0	T	SNP	C	83	83	162	98.81	168	Ile335Thr (atc/aCc)	Rv3448	eccD4	ESX-4 secretion system protein EccD4
3870010	0	A	SNP	G	115	86	198	97.57	206	Thr87Ala (acc/Gcc)	Rv3449	mycP4	membrane-anchored mycosin
3871246	0	T	SNP	C	99	114	212	98.61	216	Gly417Gly (gga/ggG)	Rv3450c	eccB4	ESX-4 secretion system protein EccB4
3874723	0	T	Del	GAP	66	69	138	94.41	143
3874745	0	G	SNP	C	70	74	142	99.31	145
3877421	0	A	SNP	G	81	76	154	100	157	Pro4Pro (cct/ccC)	Rv3456c	rplQ	50S ribosomal protein L17
3880175	0	C	SNP	A	69	78	144	96.71	152
3884697	0	C	SNP	G	84	65	141	79.26	188	Ala245Gly (gcc/gGc)	Rv3467	-	hypothetical protein
3885886	0	T	SNP	C	79	79	154	100	158	Ile62Val (atc/Gtc)	Rv3468c	-	dTDP-glucose 4,6-dehydratase
3888217	0	C	SNP	T	83	77	155	96.39	166	Val196Ile (gtc/Atc)	Rv3470c	ilvB2	acetolactate synthase large subunit
3892671	0	A	SNP	G	85	85	166	99.42	171
3893480	0	G	SNP	A	84	77	159	98.77	163
3895727	0	C	SNP	A	76	74	149	96.15	156
3895800	0	G	SNP	A	81	78	155	95.78	166
3896340	0	T	SNP	G	82	104	182	100	186	Leu174Arg (ctc/cGc)	Rv3479	-	transmembrane protein
3898408	0	A	SNP	G	77	97	172	100	174	Ala863Ala (gca/gcG)	Rv3479	-	transmembrane protein
3906462	1	A	Ins	T	103	100	203	98.07	203		Rv3487c	lipF	carboxylesterase LipF
3908062	0	C	SNP	T	69	93	160	99.39	163
3909235	0	G	SNP	C	93	91	178	99.46	185	Val334Leu (gtg/Ctg)	Rv3490	otsA	trehalose-phosphate synthase
3918649	0	T	SNP	C	101	81	180	99.45	183	Gly184Gly (gga/ggG)	Rv3499c	mce4A	Mce family protein Mce4A
3931059	0	A	SNP	G	73	106	178	82.87	216	Thr19Ala (acg/Gcg)	Rv3508	PE_PGRS54	PE-PGRS family protein PE_PGRS54
3933939	0	T	SNP	G	6	29	35	100	35	Ser979Ala (tct/Gct)	Rv3508	PE_PGRS54	PE-PGRS family protein PE_PGRS54
3934542	0	T	SNP	G	108	108	213	99.08	218	Ser1180Ala (tct/Gct)	Rv3508	PE_PGRS54	PE-PGRS family protein PE_PGRS54
3934699	0	G	SNP	A	84	147	215	97.88	236	Ser1232Asn (agc/aAc)	Rv3508	PE_PGRS54	PE-PGRS family protein PE_PGRS54
3934733	0	G	SNP	C	85	138	213	92.15	242	Gly1243Gly (ggg/ggC)	Rv3508	PE_PGRS54	PE-PGRS family protein PE_PGRS54
3934734	0	G	SNP	A	87	139	219	93	243	Ala1244Thr (gcc/Acc)	Rv3508	PE_PGRS54	PE-PGRS family protein PE_PGRS54
3935335	0	T	SNP	C	43	35	76	100	78	Val1444Ala (gtc/gCc)	Rv3508	PE_PGRS54	PE-PGRS family protein PE_PGRS54
3935494	0	C	SNP	A	43	14	55	96.61	59	Ala1497Asp (gcc/gAc)	Rv3508	PE_PGRS54	PE-PGRS family protein PE_PGRS54
3935950	0	T	SNP	C	68	36	98	100	104	Val1649Ala (gtc/gCc)	Rv3508	PE_PGRS54	PE-PGRS family protein PE_PGRS54
3936109	0	C	SNP	A	14	7	20	91.3	23	Ala1702Asp (gcc/gAc)	Rv3508	PE_PGRS54	PE-PGRS family protein PE_PGRS54
3940802	0	A	SNP	G	23	58	79	100	81	Asn396Asp (aac/Gac)	Rv3511	PE_PGRS55	PE-PGRS family protein PE_PGRS55
3941724	0	C	Del	GAP	22	77	99	89.19	111		Rv3511	PE_PGRS55	PE-PGRS family protein PE_PGRS55
3942481	0	C	SNP	G	134	156	287	99.66	291
3942640	0	T	SNP	C	101	161	245	99.24	264
3943019	0	C	SNP	G	84	60	137	99.31	145
3943079	0	C	SNP	A	78	40	114	93.65	126
3947125	0	C	SNP	G	36	52	85	98.88	89	Gly444Gly (ggc/ggG)	Rv3514	PE_PGRS57	PE-PGRS family protein PE_PGRS57
3947126	0	G	SNP	A	33	51	82	98.82	85	Ala445Thr (gcc/Acc)	Rv3514	PE_PGRS57	PE-PGRS family protein PE_PGRS57
3947127	0	C	SNP	T	34	47	76	98.78	82	Ala445Val (gcc/gTc)	Rv3514	PE_PGRS57	PE-PGRS family protein PE_PGRS57
3947128	0	C	SNP	G	36	51	83	98.86	88	Ala445Ala (gcc/gcG)	Rv3514	PE_PGRS57	PE-PGRS family protein PE_PGRS57
3948347	0	T	SNP	G	9	4	13	92.86	14	Ser852Ala (tcc/Gcc)	Rv3514	PE_PGRS57	PE-PGRS family protein PE_PGRS57
3948417	0	T	SNP	G	18	4	20	95.65	23	Val875Gly (gtc/gGc)	Rv3514	PE_PGRS57	PE-PGRS family protein PE_PGRS57
3949531	0	C	SNP	G	46	42	86	96.7	91	Gly1246Gly (ggc/ggG)	Rv3514	PE_PGRS57	PE-PGRS family protein PE_PGRS57
3949532	0	C	SNP	G	46	42	85	97.78	90	Pro1247Ala (ccc/Gcc)	Rv3514	PE_PGRS57	PE-PGRS family protein PE_PGRS57
3952800	0	G	SNP	A	96	98	190	99.49	195	Gly86Asp (ggc/gAc)	Rv3516	echA19	enoyl-CoA hydratase EchA19
3957604	0	T	SNP	C	75	78	148	95.62	160	His28His (cat/caC)	Rv3521	-	hypothetical protein
3958403	0	A	SNP	G	82	80	156	100	162	Asn295Asp (aac/Gac)	Rv3521	-	hypothetical protein
3959418	0	C	SNP	T	88	95	178	99.46	184	Thr324Ile (acc/aTc)	Rv3522	ltp4	lipid transfer protein
3964930	0	C	SNP	T	100	107	203	98.57	210	Gly88Glu (gga/gAa)	Rv3528c	-	hypothetical protein
3981983	0	G	SNP	A	79	73	150	98.06	155	Pro386Pro (ccc/ccT)	Rv3543c	fadE29	acyl-CoA dehydrogenase FadE29
3984321	0	G	SNP	A	88	83	171	98.28	174	His375His (cac/caT)	Rv3545c	cyp125	steroid C26-monooxygenase
3990093	0	C	SNP	T	84	85	168	96.57	175	Val66Val (gtc/gtT)	Rv3551	-	CoA-transferase subunit alpha
3994101	0	A	SNP	G	92	92	184	96.84	190	Ile473Val (atc/Gtc)	Rv3554	fdxB	electron transfer protein FdxB
[truncated: 237 more rows]
