# Supplementary material for: Novel Mutations in Putative Nicotinic Acid Phosphoribosyltransferases of Mycobacterium tuberculosis and Their Effect on Protein Thermodynamic Properties
Source: Polymers (Basel). 2022 Apr 18;14(8):1623. doi: 10.3390/polym14081623 (PMC9031469; doi:10.3390/polym14081623)
Supplement: Supplementary file 1 [file polymers-14-01623-s001.zip › Supplementary files S1/767.xlsx]

## Sheet: 767
#Pos	Insindex	Ref	Type	Allel	CovFor	CovRev	Qual20	Freq	Cov	Subst	Gene	GeneName	Product	ResistanceSNP	PhyloSNP	InterestingRegion
1849	0	C	SNP	A	146	108	248	99.61	255
1977	0	A	SNP	G	161	125	278	99.65	287
3446	0	C	SNP	T	124	122	239	100	246	Ala56Val (gcc/gTc)	Rv0003	recF	DNA replication/repair protein RecF
4013	0	T	SNP	C	137	85	220	100	222	Ile245Thr (atc/aCc)	Rv0003	recF	DNA replication/repair protein RecF
7362	0	G	SNP	C	134	105	235	100	239	Glu21Gln (gag/Cag)	Rv0006	gyrA	DNA gyrase subunit A			fluoroquinolones (FQ)
7585	0	G	SNP	C	122	126	247	100	248	Ser95Thr (agc/aCc)	Rv0006	gyrA	DNA gyrase subunit A		phylo (not H37Rv)	fluoroquinolones (FQ)
9304	0	G	SNP	A	107	106	204	100	213	Gly668Asp (ggc/gAc)	Rv0006	gyrA	DNA gyrase subunit A			fluoroquinolones (FQ)
11879	0	A	SNP	G	109	76	181	99.46	186	Ser145Pro (tcc/Ccc)	Rv0008c	-	cell wall synthesis protein CwsA
12204	0	G	SNP	A	96	133	228	100	229	Leu36Leu (ctc/ctT)	Rv0008c	-	cell wall synthesis protein CwsA
14785	0	T	SNP	C	96	97	190	100	193	Cys233Arg (tgc/Cgc)	Rv0012	-	membrane protein
15117	0	C	SNP	G	93	98	187	99.48	192	Ile68Met (atc/atG)	Rv0013	trpG	anthranilate synthase component II
21795	0	G	SNP	A	94	81	170	100	175	Pro463Ser (ccg/Tcg)	Rv0018c	pstP	phosphoserine/threonine phosphatase PstP
24706	0	G	Del	GAP	75	54	127	75	172		Rv0020c	fhaA	FHA domain-containing protein FhaA
24708	0	T	Del	GAP	75	54	127	75.44	171		Rv0020c	fhaA	FHA domain-containing protein FhaA
24709	0	C	Del	GAP	75	54	127	75.44	171		Rv0020c	fhaA	FHA domain-containing protein FhaA
24710	0	G	Del	GAP	75	54	127	75.88	170		Rv0020c	fhaA	FHA domain-containing protein FhaA
24711	0	G	Del	GAP	75	54	127	76.79	168		Rv0020c	fhaA	FHA domain-containing protein FhaA
24712	0	G	Del	GAP	75	54	127	76.33	169		Rv0020c	fhaA	FHA domain-containing protein FhaA
24713	0	G	Del	GAP	75	54	127	78.18	165		Rv0020c	fhaA	FHA domain-containing protein FhaA
24714	0	T	Del	GAP	75	54	127	80.12	161		Rv0020c	fhaA	FHA domain-containing protein FhaA
24715	0	A	Del	GAP	75	54	127	80.12	161		Rv0020c	fhaA	FHA domain-containing protein FhaA
24716	0	A	Del	GAP	75	54	127	80.62	160		Rv0020c	fhaA	FHA domain-containing protein FhaA
24774	0	C	SNP	G	92	82	172	98.86	176	Gly224Ala (ggc/gCc)	Rv0020c	fhaA	FHA domain-containing protein FhaA
26957	0	C	SNP	G	112	87	196	99.5	200
26959	0	C	SNP	G	109	89	194	100	198
27487	0	G	SNP	A	98	113	207	100	211
34044	0	T	SNP	C	83	102	183	100	185
37031	0	C	SNP	G	104	87	190	100	191	Ala55Ala (gcc/gcG)	Rv0034	-	hypothetical protein
39030	0	C	SNP	T	240	324	550	80.57	700
42281	0	C	SNP	A	105	120	223	100	225	Cys24Phe (tgc/tTc)	Rv0039c	-	transmembrane protein
42967	0	G	SNP	C	99	92	190	100	191	Pro133Pro (ccc/ccG)	Rv0040c	mtc28	hypothetical protein
48520	0	C	SNP	T	108	96	202	99.51	205	Glu170Lys (gag/Aag)	Rv0044c	-	oxidoreductase
49360	0	C	SNP	T	98	103	200	100	201	Val194Ile (gtc/Atc)	Rv0045c	-	hydrolase
49691	0	C	Del	GAP	87	111	192	97.06	204		Rv0045c	-	hydrolase
49692	0	C	Del	GAP	87	111	192	100	198		Rv0045c	-	hydrolase
50557	0	T	SNP	C	87	83	168	100	170	Arg190Gly (agg/Ggg)	Rv0046c	ino1	inositol-3-phosphate synthase
51949	0	A	SNP	G	83	90	171	100	173	Val250Ala (gtc/gCc)	Rv0048c	-	membrane protein
53422	0	G	SNP	A	106	81	182	99.47	188
54394	0	A	SNP	G	97	114	206	99.53	212	Ala244Ala (gca/gcG)	Rv0050	ponA1	bifunctional penicillin-insensitive transglycosylase/penicillin-sensitive transpeptidase
54842	0	G	SNP	T	86	100	178	100	186	Ala394Ser (gcg/Tcg)	Rv0050	ponA1	bifunctional penicillin-insensitive transglycosylase/penicillin-sensitive transpeptidase
55543	1	G	Ins	C	93	88	181	89.16	182		Rv0050	ponA1	bifunctional penicillin-insensitive transglycosylase/penicillin-sensitive transpeptidase
55543	2	G	Ins	C	94	88	182	89.66	182		Rv0050	ponA1	bifunctional penicillin-insensitive transglycosylase/penicillin-sensitive transpeptidase
55543	3	G	Ins	G	92	87	179	88.18	182		Rv0050	ponA1	bifunctional penicillin-insensitive transglycosylase/penicillin-sensitive transpeptidase
55543	4	G	Ins	C	94	88	182	89.66	182		Rv0050	ponA1	bifunctional penicillin-insensitive transglycosylase/penicillin-sensitive transpeptidase
55543	5	G	Ins	C	94	88	182	89.66	182		Rv0050	ponA1	bifunctional penicillin-insensitive transglycosylase/penicillin-sensitive transpeptidase
55543	6	G	Ins	T	94	88	182	89.66	182		Rv0050	ponA1	bifunctional penicillin-insensitive transglycosylase/penicillin-sensitive transpeptidase
55553	0	C	SNP	T	92	81	165	98.86	175	Pro631Ser (ccg/Tcg)	Rv0050	ponA1	bifunctional penicillin-insensitive transglycosylase/penicillin-sensitive transpeptidase
56001	0	G	SNP	A	93	87	178	99.45	181	Gln102Gln (cag/caA)	Rv0051	-	transmembrane protein
62049	0	A	SNP	G	97	103	198	100	200	Arg552Gly (agg/Ggg)	Rv0058	dnaB	replicative DNA helicase
65083	0	G	SNP	A	104	106	205	99.06	212	Pro90Ser (ccc/Tcc)	Rv0061c	-	hypothetical protein
66632	0	C	SNP	T	110	112	213	99.55	223	Pro361Ser (cct/Tct)	Rv0062	celA1	cellulase CelA
67012	0	C	SNP	T	71	120	190	100	191	Thr30Thr (acc/acT)	Rv0063	-	oxidoreductase
69984	0	C	SNP	A	106	100	205	100	206	Ala455Ala (gcc/gcA)	Rv0064	-	transmembrane protein
69989	0	G	SNP	A	105	100	205	100	205	Gly457Asp (ggt/gAt)	Rv0064	-	transmembrane protein
70267	0	G	SNP	T	85	104	185	98.44	192	Val550Phe (gtc/Ttc)	Rv0064	-	transmembrane protein
70816	0	A	SNP	G	95	111	204	99.52	207	Asn733Asp (aac/Gac)	Rv0064	-	transmembrane protein
71336	0	G	SNP	C	91	88	175	100	179	Arg906Pro (cgc/cCc)	Rv0064	-	transmembrane protein
72549	0	C	SNP	T	117	107	222	99.56	225	Gly655Ser (ggt/Agt)	Rv0066c	icd2	isocitrate dehydrogenase
75233	0	C	SNP	A	111	95	201	100	206
75940	0	G	SNP	C	120	128	246	100	248	Val214Leu (gtg/Ctg)	Rv0068	-	oxidoreductase
80616	0	C	SNP	G	109	91	199	100	200
89059	0	C	SNP	T	112	105	215	99.54	218	Ala13Val (gcc/gTc)	Rv0080	-	hypothetical protein
90817	0	G	SNP	A	94	111	200	99.51	206	Val140Met (gtg/Atg)	Rv0083	-	oxidoreductase
92199	0	T	SNP	G	120	97	213	100	217	Thr600Thr (act/acG)	Rv0083	-	oxidoreductase
103930	0	G	SNP	C	86	103	184	79.41	238	Ala245Gly (gcc/gGc)	Rv0094c	-	hypothetical protein
104712	0	C	SNP	T	101	91	186	89.72	214
104824	0	C	SNP	A	103	104	204	99.04	209	Ser131Ile (agc/aTc)	Rv0095c	-	hypothetical protein
104838	0	T	SNP	G	97	100	195	99.49	198	Glu126Asp (gaa/gaC)	Rv0095c	-	hypothetical protein
104856	0	C	SNP	T	78	96	169	98.86	176	Leu120Leu (ctg/ctA)	Rv0095c	-	hypothetical protein
104858	0	G	SNP	A	79	93	171	99.42	173	Leu120Leu (ctg/Ttg)	Rv0095c	-	hypothetical protein
104941	0	T	SNP	C	48	63	110	98.23	113	Gln92Arg (cag/cGg)	Rv0095c	-	hypothetical protein
104942	0	G	SNP	C	44	63	104	98.17	109	Gln92Glu (cag/Gag)	Rv0095c	-	hypothetical protein
104944	0	G	SNP	A	48	62	106	97.35	113	Ala91Val (gcc/gTc)	Rv0095c	-	hypothetical protein
104962	0	G	SNP	A	48	51	97	99	100	Ala85Val (gcg/gTg)	Rv0095c	-	hypothetical protein
105007	0	C	SNP	G	47	30	76	98.72	78	Ser70Thr (agc/aCc)	Rv0095c	-	hypothetical protein
105011	0	G	SNP	A	43	30	73	98.65	74	Leu69Leu (ctg/Ttg)	Rv0095c	-	hypothetical protein
105045	0	G	SNP	C	57	42	98	99	100	Asp57Glu (gac/gaG)	Rv0095c	-	hypothetical protein
105060	0	G	SNP	A	55	42	97	98.98	98	Asp52Asp (gac/gaT)	Rv0095c	-	hypothetical protein
105063	0	G	SNP	A	56	43	97	100	99	Phe51Phe (ttc/ttT)	Rv0095c	-	hypothetical protein
105736	0	T	SNP	C	104	100	203	100	204	Val138Ala (gtc/gCc)	Rv0096	PPE1	PPE family protein PPE1
110567	0	C	SNP	T	107	82	186	97.93	193	Asp189Asp (gac/gaT)	Rv0101	nrp	peptide synthetase Nrp
116000	0	T	SNP	G	100	105	199	100	205	Val2000Val (gtt/gtG)	Rv0101	nrp	peptide synthetase Nrp
117389	0	C	SNP	T	87	106	191	100	193	Thr2463Thr (acc/acT)	Rv0101	nrp	peptide synthetase Nrp
122109	0	A	SNP	G	111	93	200	100	204	Leu22Ser (ttg/tCg)	Rv0103c	ctpB	cation-transporter P-type ATPase B
123198	0	T	SNP	C	101	96	195	100	197	Pro294Pro (cct/ccC)	Rv0104	-	hypothetical protein
123520	0	T	SNP	C	115	98	210	100	213	Tyr402His (tat/Cat)	Rv0104	-	hypothetical protein
123745	0	G	SNP	A	87	89	173	99.44	177	Gly477Arg (ggg/Agg)	Rv0104	-	hypothetical protein
125830	1	G	Ins	A	101	75	176	95.14	176		Rv0107c	ctpI	cation-transporter ATPase I
129576	0	A	SNP	C	110	106	212	100	216	Ala322Ala (gct/gcG)	Rv0107c	ctpI	cation-transporter ATPase I
131174	1	T	Ins	G	111	70	181	95.26	182
132417	0	C	SNP	G	150	153	301	99.67	304	Arg346Gly (cgc/Ggc)	Rv0109	PE_PGRS1	PE-PGRS family protein PE_PGRS1
133839	0	C	SNP	T	91	91	180	100	182
142533	0	C	SNP	T	111	103	211	98.62	217	Val448Val (gtg/gtA)	Rv0118c	oxcA	oxalyl-CoA decarboxylase OxcA
143207	0	T	SNP	C	99	117	215	100	216	Ser224Gly (agc/Ggc)	Rv0118c	oxcA	oxalyl-CoA decarboxylase OxcA
146087	0	T	SNP	C	107	100	203	100	207	Asn562Ser (aat/aGt)	Rv0120c	fusA2	elongation factor G
154283	0	T	SNP	C	91	100	187	100	191	Ser18Pro (tcg/Ccg)	Rv0127	mak	maltokinase
157129	0	C	SNP	T	97	86	179	99.46	184	Gly158Ser (ggc/Agc)	Rv0129c	fbpC	diacylglycerol acyltransferase/mycolyltransferase Ag85C		phylo (Delhi/CAS)
170671	0	G	SNP	A	89	86	172	100	175	Ala130Thr (gcc/Acc)	Rv0144	-	transcriptional regulator
172492	0	C	SNP	G	102	102	202	99.03	206	Tyr94_ (tac/taG)	Rv0146	-	S-adenosylmethionine-dependentmethyltransferase
176535	0	G	Del	GAP	69	83	154	92.12	165		Rv0149	-	quinone oxidoreductase
177745	0	C	SNP	A	81	94	175	98.31	178	Gly522Val (ggt/gTt)	Rv0151c	PE1	PE family protein PE1
177857	0	G	SNP	A	94	76	167	100	170	Leu485Leu (ctg/Ttg)	Rv0151c	PE1	PE family protein PE1
178205	0	C	SNP	G	67	89	154	100	156	Gly369Arg (ggc/Cgc)	Rv0151c	PE1	PE family protein PE1
178453	0	C	SNP	G	81	59	139	100	140	Gly286Ala (ggg/gCg)	Rv0151c	PE1	PE family protein PE1
181090	0	C	SNP	T	100	95	193	100	195
188317	0	A	SNP	G	87	87	173	99.43	175	Ser175Pro (tcc/Ccc)	Rv0159c	PE3	PE family protein PE3
188800	0	T	SNP	C	88	90	178	99.44	179	Thr14Ala (acg/Gcg)	Rv0159c	PE3	PE family protein PE3
189850	0	A	SNP	G	100	95	195	98.48	198	Phe197Ser (ttc/tCc)	Rv0160c	PE4	PE family protein PE4
194305	1	C	Ins	G	77	98	175	98.31	175		Rv0165c	mce1R	transcriptional regulator Mce1R
194305	2	C	Ins	G	76	96	172	96.63	172		Rv0165c	mce1R	transcriptional regulator Mce1R
194681	0	G	SNP	C	114	84	197	100	198	Leu45Leu (ctc/ctG)	Rv0165c	mce1R	transcriptional regulator Mce1R
196642	0	C	SNP	T	90	98	184	100	188	Asn550Asn (aac/aaT)	Rv0166	fadD5	fatty-acid--CoA ligase FadD5
196819	0	G	SNP	A	104	94	194	99.5	199
198401	0	G	SNP	T	94	92	181	100	186	Gly248Cys (ggc/Tgc)	Rv0168	yrbE1B	membrane protein
199088	0	G	SNP	A	98	107	200	98.56	208	Lys185Lys (aag/aaA)	Rv0169	mce1A	Mce family protein Mce1A
199470	0	T	SNP	G	81	115	193	99.49	197	Ser313Ala (tcc/Gcc)	Rv0169	mce1A	Mce family protein Mce1A
206339	0	T	SNP	C	117	96	213	100	213	Leu370Pro (ctg/cCg)	Rv0174	mce1F	Mce family protein Mce1F
206481	0	C	SNP	G	90	82	169	97.18	177	Pro417Pro (ccc/ccG)	Rv0174	mce1F	Mce family protein Mce1F
206484	0	G	SNP	T	80	91	161	97.71	175	Gly418Gly (ggg/ggT)	Rv0174	mce1F	Mce family protein Mce1F
207079	0	G	SNP	C	81	86	166	99.4	168	Arg89Pro (cgc/cCc)	Rv0175	-	Mce associated membrane protein
210624	0	C	SNP	T	111	86	193	100	197	Leu63Leu (ctg/ctA)	Rv0179c	lprO	lipoprotein LprO
211126	0	C	SNP	A	103	99	201	98.54	205	Val375Val (gtg/gtT)	Rv0180c	-	transmembrane protein
217201	0	T	SNP	C	103	106	205	100	209	Asn311Asn (aat/aaC)	Rv0186	bglS	beta-glucosidase BglS
217883	0	G	SNP	T	100	99	191	99.5	200	Gly539Trp (ggg/Tgg)	Rv0186	bglS	beta-glucosidase BglS
218599	0	T	SNP	C	85	98	181	98.92	185
223942	0	T	SNP	C	105	123	226	100	228	Ser127Pro (tcg/Ccg)	Rv0192	-	hypothetical protein
224338	0	C	SNP	T	73	80	150	99.35	154	Pro259Ser (ccg/Tcg)	Rv0192	-	hypothetical protein
225323	0	T	SNP	C	74	90	162	100	164	Lys417Glu (aag/Gag)	Rv0193c	-	hypothetical protein
225768	0	G	SNP	A	72	92	159	98.2	167	Thr268Thr (acc/acT)	Rv0193c	-	hypothetical protein
227098	0	T	SNP	C	91	97	187	100	188	Met74Thr (atg/aCg)	Rv0194	-	multidrug ABC transporter ATPase/permease
228263	0	G	SNP	A	119	108	225	99.56	228	Thr462Thr (acg/acA)	Rv0194	-	multidrug ABC transporter ATPase/permease
230576	1	G	Ins	T	89	75	164	97.04	164
230921	0	C	Del	GAP	101	99	197	100	200		Rv0195	-	two component transcriptional regulator
231114	0	C	SNP	G	85	94	176	100	179	Ala72Ala (gcc/gcG)	Rv0195	-	two component transcriptional regulator
234477	0	T	SNP	G	70	76	144	100	146	Tyr749_ (tat/taG)	Rv0197	-	oxidoreductase
234496	1	C	Ins	G	74	66	140	98.59	140		Rv0197	-	oxidoreductase
234496	2	C	Ins	T	74	66	140	98.59	140		Rv0197	-	oxidoreductase
239791	0	C	SNP	G	122	112	227	99.57	235	Arg501Pro (cgg/cCg)	Rv0202c	mmpL11	transmembrane transport protein MmpL11
249522	0	T	SNP	C	71	119	185	100	190	Val162Ala (gtg/gCg)	Rv0209	-	hypothetical protein
251575	0	G	SNP	A	73	109	175	100	182	Ala486Thr (gcg/Acg)	Rv0210	-	hypothetical protein
253996	0	C	SNP	T	91	117	204	98.58	211	Leu215Leu (ttg/ttA)	Rv0212c	nadR	transcriptional regulator NadR
255373	0	T	SNP	C	96	75	169	100	171	Asp193Gly (gac/gGc)	Rv0213c	-	methyltransferase
257071	0	C	SNP	T	90	79	169	99.41	170	Tyr336Tyr (tac/taT)	Rv0214	fadD4	fatty-acid--CoA ligase FadD4
261869	0	T	SNP	C	139	121	259	100	260	Cys316Arg (tgt/Cgt)	Rv0218	-	transmembrane protein
262268	0	A	SNP	T	85	97	181	99.45	183	Ala5Ala (gca/gcT)	Rv0219	-	transmembrane protein
264992	0	T	SNP	C	115	97	207	100	212	Leu309Pro (ctg/cCg)	Rv0221	-	diacyglycerol O-acyltransferase
265554	0	A	SNP	C	108	74	180	100	182	Val16Val (gta/gtC)	Rv0222	echA1	enoyl-CoA hydratase EchA1
266405	0	C	SNP	T	84	92	174	99.44	177	Gly454Ser (ggc/Agc)	Rv0223c	-	aldehyde dehydrogenase
274463	0	C	SNP	A	80	90	168	99.42	171	Arg86Leu (cgt/cTt)	Rv0229c	-	hypothetical protein
276539	0	G	SNP	C	79	110	188	100	189	Gly161Ala (ggc/gCc)	Rv0231	fadE4	acyl-CoA dehydrogenase FadE4
278681	0	C	SNP	G	102	111	211	99.53	214	His33Asp (cat/Gat)	Rv0233	nrdB	ribonucleoside-diphosphate reductase subunit beta NrdB
283614	0	T	SNP	C	81	106	182	100	187	Ser1080Gly (agc/Ggc)	Rv0236c	aftD	alpha-(1->3)-arabinofuranosyltransferase
285772	0	A	SNP	C	113	124	232	99.58	238	Pro360Pro (cct/ccG)	Rv0236c	aftD	alpha-(1->3)-arabinofuranosyltransferase
285871	0	A	SNP	G	113	128	239	100	241	Val327Val (gtt/gtC)	Rv0236c	aftD	alpha-(1->3)-arabinofuranosyltransferase
287142	0	C	Del	GAP	86	93	183	96.24	186
289253	0	C	SNP	T	107	82	185	100	189	Asp50Asp (gac/gaT)	Rv0239	vapB24	antitoxin VapB24
291370	0	G	SNP	A	92	103	192	100	195	Gly220Gly (ggc/ggT)	Rv0242c	fabG4	3-oxoacyl-ACP reductase FabG
291489	0	G	SNP	A	116	105	220	99.55	222	Leu181Leu (ctg/Ttg)	Rv0242c	fabG4	3-oxoacyl-ACP reductase FabG
293628	1	A	Ins	C	67	100	167	94.35	167
294311	0	C	SNP	T	86	91	175	98.88	179	Lys441Lys (aag/aaA)	Rv0244c	fadE5	acyl-CoA dehydrogenase FadE5
301341	0	C	SNP	A	85	92	175	100	177	Pro105Pro (ccg/ccT)	Rv0249c	-	succinate dehydrogenase membrane anchor subunit
304923	0	A	SNP	G	106	94	193	100	200	Lys686Lys (aaa/aaG)	Rv0252	nirB	nitrite reductase large subunit NirB
308661	0	A	SNP	G	115	76	190	99.48	192	Leu296Pro (ctg/cCg)	Rv0256c	PPE2	PPE family protein PPE2
310973	0	G	SNP	A	94	86	177	100	180	Ala182Val (gcg/gTg)	Rv0259c	-	hypothetical protein
311613	0	G	SNP	T	90	112	198	100	202	Val349Val (gtc/gtA)	Rv0260c	-	transcriptional regulator
324812	0	C	SNP	T	103	95	195	99.5	199	Asp82Asp (gac/gaT)	Rv0270	fadD2	fatty-acid--CoA ligase FadD2
325505	0	T	SNP	C	74	96	169	99.42	171	Val313Val (gtt/gtC)	Rv0270	fadD2	fatty-acid--CoA ligase FadD2
328569	0	G	SNP	C	93	94	182	100	187
333892	0	G	SNP	C	100	101	193	99.01	203	Arg807Gly (cgc/Ggc)	Rv0278c	-	PE-PGRS family protein PE_PGRS3
335606	0	T	SNP	C	27	19	45	93.88	49	Gly235Gly (gga/ggG)	Rv0278c	-	PE-PGRS family protein PE_PGRS3
335642	0	A	SNP	G	32	14	44	95.83	48	Ala223Ala (gct/gcC)	Rv0278c	-	PE-PGRS family protein PE_PGRS3
335643	0	G	SNP	T	33	10	42	93.48	46	Ala223Asp (gct/gAt)	Rv0278c	-	PE-PGRS family protein PE_PGRS3
335651	0	G	SNP	C	31	13	41	97.78	45	Ala220Ala (gcc/gcG)	Rv0278c	-	PE-PGRS family protein PE_PGRS3
335654	0	G	SNP	A	31	10	41	97.62	42	Gly219Gly (ggc/ggT)	Rv0278c	-	PE-PGRS family protein PE_PGRS3
335827	0	T	Del	GAP	51	14	65	75.58	86		Rv0278c	-	PE-PGRS family protein PE_PGRS3
336683	0	G	SNP	T	16	18	34	91.89	37	Val797Val (gtc/gtA)	Rv0279c	PE_PGRS4	PE-PGRS family protein PE_PGRS4
336684	0	A	SNP	G	16	18	33	91.89	37	Val797Ala (gtc/gCc)	Rv0279c	PE_PGRS4	PE-PGRS family protein PE_PGRS4
336688	0	A	Del	GAP	16	21	35	100	37		Rv0279c	PE_PGRS4	PE-PGRS family protein PE_PGRS4
336689	0	G	Del	GAP	16	21	35	100	37		Rv0279c	PE_PGRS4	PE-PGRS family protein PE_PGRS4
336690	0	C	Del	GAP	16	21	35	100	37		Rv0279c	PE_PGRS4	PE-PGRS family protein PE_PGRS4
336691	0	T	Del	GAP	16	19	33	94.59	37		Rv0279c	PE_PGRS4	PE-PGRS family protein PE_PGRS4
336692	0	C	Del	GAP	16	19	33	94.59	37		Rv0279c	PE_PGRS4	PE-PGRS family protein PE_PGRS4
336693	0	G	Del	GAP	16	19	33	94.59	37		Rv0279c	PE_PGRS4	PE-PGRS family protein PE_PGRS4
336694	0	A	Del	GAP	16	19	33	97.22	36		Rv0279c	PE_PGRS4	PE-PGRS family protein PE_PGRS4
336695	0	A	Del	GAP	16	19	33	94.59	37		Rv0279c	PE_PGRS4	PE-PGRS family protein PE_PGRS4
336696	0	T	Del	GAP	16	18	33	94.44	36		Rv0279c	PE_PGRS4	PE-PGRS family protein PE_PGRS4
336697	0	T	Del	GAP	16	18	33	91.89	37		Rv0279c	PE_PGRS4	PE-PGRS family protein PE_PGRS4
336699	1	C	Ins	G	16	18	34	94.44	34		Rv0279c	PE_PGRS4	PE-PGRS family protein PE_PGRS4
336699	2	C	Ins	G	16	18	34	94.44	34		Rv0279c	PE_PGRS4	PE-PGRS family protein PE_PGRS4
336707	0	G	Del	GAP	13	18	33	93.94	33		Rv0279c	PE_PGRS4	PE-PGRS family protein PE_PGRS4
336708	0	T	Del	GAP	13	18	33	93.94	33		Rv0279c	PE_PGRS4	PE-PGRS family protein PE_PGRS4
336709	0	C	Del	GAP	13	18	33	86.11	36		Rv0279c	PE_PGRS4	PE-PGRS family protein PE_PGRS4
336710	0	A	Del	GAP	13	18	33	79.49	39		Rv0279c	PE_PGRS4	PE-PGRS family protein PE_PGRS4
337452	0	C	Del	GAP	107	101	205	88.14	236		Rv0279c	PE_PGRS4	PE-PGRS family protein PE_PGRS4
337453	0	C	Del	GAP	107	101	205	88.14	236		Rv0279c	PE_PGRS4	PE-PGRS family protein PE_PGRS4
337454	0	G	Del	GAP	107	103	205	89.74	234		Rv0279c	PE_PGRS4	PE-PGRS family protein PE_PGRS4
337455	0	C	Del	GAP	107	103	205	90.13	233		Rv0279c	PE_PGRS4	PE-PGRS family protein PE_PGRS4
337456	0	C	Del	GAP	107	103	205	90.91	231		Rv0279c	PE_PGRS4	PE-PGRS family protein PE_PGRS4
337457	0	G	Del	GAP	107	103	205	92.11	228		Rv0279c	PE_PGRS4	PE-PGRS family protein PE_PGRS4
337458	0	G	Del	GAP	107	103	205	93.33	225		Rv0279c	PE_PGRS4	PE-PGRS family protein PE_PGRS4
337459	0	C	Del	GAP	107	101	205	98.58	211		Rv0279c	PE_PGRS4	PE-PGRS family protein PE_PGRS4
337460	0	C	Del	GAP	107	101	205	98.11	212		Rv0279c	PE_PGRS4	PE-PGRS family protein PE_PGRS4
337820	0	G	SNP	A	8	82	90	97.83	92	Gly418Gly (ggc/ggT)	Rv0279c	PE_PGRS4	PE-PGRS family protein PE_PGRS4
337959	0	A	SNP	C	41	7	47	100	48	Ile372Ser (atc/aGc)	Rv0279c	PE_PGRS4	PE-PGRS family protein PE_PGRS4
338020	0	A	SNP	C	75	17	89	100	92	Cys352Gly (tgc/Ggc)	Rv0279c	PE_PGRS4	PE-PGRS family protein PE_PGRS4
338100	0	T	SNP	C	105	41	144	97.99	149	Asn325Ser (aac/aGc)	Rv0279c	PE_PGRS4	PE-PGRS family protein PE_PGRS4
338453	0	A	SNP	G	11	68	76	100	79	Ala207Ala (gct/gcC)	Rv0279c	PE_PGRS4	PE-PGRS family protein PE_PGRS4
338648	0	T	SNP	G	121	14	133	90.6	149	Gly142Gly (gga/ggC)	Rv0279c	PE_PGRS4	PE-PGRS family protein PE_PGRS4
338669	0	T	SNP	C	132	18	150	90.91	165	Leu135Leu (tta/ttG)	Rv0279c	PE_PGRS4	PE-PGRS family protein PE_PGRS4
338682	0	T	SNP	G	121	16	134	90.73	151	Asp131Ala (gac/gCc)	Rv0279c	PE_PGRS4	PE-PGRS family protein PE_PGRS4
338683	0	C	SNP	G	120	16	134	90.07	151	Asp131His (gac/Cac)	Rv0279c	PE_PGRS4	PE-PGRS family protein PE_PGRS4
338685	0	C	SNP	G	121	16	136	91.33	150	Gly130Ala (ggg/gCg)	Rv0279c	PE_PGRS4	PE-PGRS family protein PE_PGRS4
338690	0	A	SNP	G	124	17	139	91.56	154	Asn128Asn (aat/aaC)	Rv0279c	PE_PGRS4	PE-PGRS family protein PE_PGRS4
338692	0	T	SNP	C	124	17	140	90.97	155	Asn128Asp (aat/Gat)	Rv0279c	PE_PGRS4	PE-PGRS family protein PE_PGRS4
339230	0	G	SNP	C	124	101	216	100	225
340372	0	T	SNP	C	26	95	120	100	121	Ser337Pro (tcg/Ccg)	Rv0280	PPE3	PPE family protein PPE3
342146	0	A	SNP	C	112	99	206	99.53	212	Glu6Ala (gaa/gCa)	Rv0282	eccA3	ESX-3 secretion system protein EccA
342873	0	C	SNP	T	113	97	209	100	210	Val248Val (gtc/gtT)	Rv0282	eccA3	ESX-3 secretion system protein EccA
346275	0	C	SNP	G	97	108	202	100	205	Pro214Arg (ccg/cGg)	Rv0284	eccC3	ESX-3 secretion system protein EccC3
350088	0	C	SNP	A	107	89	194	100	196	Leu52Met (ctg/Atg)	Rv0286	PPE4	PPE family protein PPE4
353197	0	C	SNP	T	102	95	195	100	197	Arg39Cys (cgc/Tgc)	Rv0290	eccD3	ESX-3 secretion system protein EccD
353833	0	G	SNP	A	114	120	229	99.15	236	Ala251Thr (gcg/Acg)	Rv0290	eccD3	ESX-3 secretion system protein EccD
356528	0	A	SNP	G	113	117	226	100	230	Asn217Asp (aat/Gat)	Rv0292	eccE3	ESX-3 secretion system protein EccE
357938	0	C	SNP	T	74	95	165	98.26	172	Val43Ile (gtc/Atc)	Rv0293c	-	hypothetical protein
358473	0	G	SNP	C	106	87	187	100	193	Trp101Cys (tgg/tgC)	Rv0294	tam	trans-aconitate methyltransferase
363563	0	G	SNP	A	91	102	191	100	193	Ala30Thr (gcg/Acg)	Rv0299	-	toxin
366917	0	T	SNP	C	47	53	100	100	100	Thr1950Ala (acc/Gcc)	Rv0304c	PPE5	PPE family protein PPE5
366922	0	G	SNP	C	41	48	89	100	89	Ala1948Gly (gcc/gGc)	Rv0304c	PPE5	PPE family protein PPE5
367718	0	G	SNP	T	84	112	190	100	196	Leu1683Ile (ctt/Att)	Rv0304c	PPE5	PPE family protein PPE5
369886	0	C	SNP	G	87	98	183	100	185	Gly960Ala (ggg/gCg)	Rv0304c	PPE5	PPE family protein PPE5
372913	0	A	SNP	C	97	114	207	100	211	Gly933Gly (ggt/ggG)	Rv0305c	PPE6	PPE family protein PPE6
373283	0	A	Del	GAP	85	125	206	97.67	215		Rv0305c	PPE6	PPE family protein PPE6
376774	0	T	SNP	C	95	124	215	100	219	Ala94Ala (gca/gcG)	Rv0307c	-	hypothetical protein
384380	0	A	SNP	C	106	115	219	100	221	Lys260Thr (aag/aCg)	Rv0315	-	beta-1,3-glucanase
386432	0	C	SNP	G	107	93	196	100	200	Gly223Ala (ggg/gCg)	Rv0318c	-	integral membrane protein
390828	0	T	SNP	C	90	110	196	99.5	201	Ser142Gly (agt/Ggt)	Rv0323c	-	hypothetical protein
391853	0	A	SNP	G	110	113	223	100	223	Thr168Ala (act/Gct)	Rv0324	-	transcriptional regulator
392261	0	T	SNP	C	75	100	165	100	175	_75Gln (tag/Cag)	Rv0325	-	hypothetical protein
396199	0	T	SNP	C	91	82	167	98.86	175
402836	0	G	SNP	A	87	73	160	99.38	161	Tyr109Tyr (tac/taT)	Rv0337c	aspC	aspartate aminotransferase
403980	0	G	SNP	A	87	109	193	100	196	Ala621Val (gcc/gTc)	Rv0338c	-	iron-sulfur-binding reductase
404326	0	T	SNP	C	118	107	218	99.56	226	Arg506Gly (agg/Ggg)	Rv0338c	-	iron-sulfur-binding reductase
406251	0	T	SNP	C	106	95	199	100	201	Asp733Gly (gat/gGt)	Rv0339c	-	transcriptional regulator
414486	0	C	SNP	T	110	87	194	100	197	Glu152Glu (gag/gaA)	Rv0344c	lpqJ	lipoprotein LpqJ
420008	0	A	SNP	G	106	90	191	100	196	Ala58Ala (gca/gcG)	Rv0350	dnaK	chaperone protein DnaK
422678	0	G	SNP	A	101	109	208	99.53	211	Arg76His (cgc/cAc)	Rv0352	dnaJ1	chaperone protein DnaJ
424320	1	T	Ins	C	96	72	168	95.45	168		Rv0354c	PPE7	PPE family protein PPE7
428698	0	C	SNP	T	92	108	193	98.52	203	Ala1994Ala (gcg/gcA)	Rv0355c	PPE8	PPE family protein PPE8
428921	0	G	SNP	A	89	96	184	100	185	Ser1920Phe (tcc/tTc)	Rv0355c	PPE8	PPE family protein PPE8
432459	0	C	SNP	T	106	132	235	100	238	Asp741Asn (gac/Aac)	Rv0355c	PPE8	PPE family protein PPE8
438470	0	C	SNP	T	97	95	190	100	192	Lys90Lys (aag/aaA)	Rv0360c	-	hypothetical protein
440365	0	G	SNP	A	99	107	202	100	206	Ser165Ser (tcg/tcA)	Rv0362	mgtE	Mg2+ transport transmembrane protein MgtE
440878	0	C	SNP	T	94	88	180	100	182	Thr336Thr (acc/acT)	Rv0362	mgtE	Mg2+ transport transmembrane protein MgtE
445780	0	C	SNP	T	106	98	204	100	204	Arg249His (cgt/cAt)	Rv0368c	-	hypothetical protein
446957	0	G	SNP	C	91	108	196	98.51	202	Ser30Arg (agc/agG)	Rv0369c	-	membrane oxidoreductase
447642	0	G	SNP	C	93	110	199	100	203	Leu134Leu (ctc/ctG)	Rv0370c	-	oxidoreductase
449230	0	G	SNP	C	79	93	170	100	172	His52Gln (cac/caG)	Rv0372c	-	hypothetical protein
454295	0	T	SNP	C	106	81	187	100	187	Pro26Pro (cca/ccG)	Rv0376c	-	hypothetical protein
454333	0	T	SNP	G	105	91	191	100	196	Thr14Pro (acg/Ccg)	Rv0376c	-	hypothetical protein
455024	0	G	SNP	A	99	78	177	100	177	Val202Ile (gta/Ata)	Rv0377	-	HTH-type transcriptional regulator
455624	0	T	Del	GAP	103	98	202	100	201
457452	0	T	SNP	G	105	97	200	100	202	Thr124Thr (aca/acC)	Rv0381c	-	hypothetical protein
459399	0	A	SNP	C	78	79	147	100	157
466808	0	G	SNP	C	101	111	208	99.53	213
467497	1	C	Ins	G	89	105	194	97	195
467508	1	C	Ins	G	95	101	196	96.08	197
467516	0	G	SNP	C	102	121	218	100	223
467526	0	C	SNP	G	97	128	221	100	225
467546	0	G	SNP	C	98	137	233	100	235
467557	0	A	SNP	C	102	131	229	100	233
467564	0	A	SNP	C	104	122	225	100	226
467585	0	G	SNP	C	106	114	218	100	220
467590	0	T	SNP	C	109	111	219	100	220
467621	0	T	SNP	G	106	106	212	99.53	213
467638	0	G	SNP	T	109	107	213	100	216
473310	0	A	SNP	G	122	113	228	100	235	Gln177Arg (cag/cGg)	Rv0393	-	hypothetical protein
475178	0	T	SNP	C	85	94	177	99.44	180	Val80Ala (gtc/gCc)	Rv0395	-	hypothetical protein
475915	0	A	SNP	C	128	89	211	100	217	Ser34Arg (agc/Cgc)	Rv0397	-	hypothetical protein
482250	0	A	SNP	G	113	106	216	99.55	220	Cys328Arg (tgc/Cgc)	Rv0402c	mmpL1	transmembrane transport protein MmpL1
483935	0	T	SNP	G	109	106	212	99.54	216
484504	0	C	SNP	G	115	124	236	99.17	241	Ala176Ala (gcc/gcG)	Rv0404	fadD30	long-chain-fatty-acid--AMP ligase FadD30
485561	0	A	SNP	C	114	98	208	99.07	214	Ile529Leu (atc/Ctc)	Rv0404	fadD30	long-chain-fatty-acid--AMP ligase FadD30
485811	0	A	Del	GAP	105	117	224	98.23	226		Rv0405	pks6	membrane bound polyketide synthase
489935	0	G	SNP	C	95	82	175	100	177	Thr257Thr (acc/acG)	Rv0406c	-	beta lactamase-like protein
491742	0	T	SNP	C	116	101	213	100	217	Phe320Phe (ttt/ttC)	Rv0407	fgd1	F420-dependent glucose-6-phosphate dehydrogenase		phylo (not Euro-American, M. africanum, M. bovis, M. canettii, M. caprae, M. microti, M. pinipedii, Beijing, Delhi/CAS, EAI)
492150	0	G	SNP	C	97	110	204	99.52	208	Gly122Ala (ggc/gCc)	Rv0408	pta	phosphate acetyltransferase
497251	0	C	SNP	G	99	115	213	100	214	Ala22Pro (gcg/Ccg)	Rv0410c	pknG	serine/threonine-protein kinase PknG
498531	0	A	SNP	G	95	92	186	99.47	188	Ala363Ala (gct/gcC)	Rv0412c	-	membrane protein
498557	0	C	SNP	A	102	92	187	99.49	195	Asp355Tyr (gac/Tac)	Rv0412c	-	membrane protein
502589	0	C	SNP	G	94	99	192	100	193	Ser75Cys (tcc/tGc)	Rv0417	thiG	thiazole synthase
503354	0	G	SNP	C	92	106	194	100	198
505974	0	G	SNP	A	109	99	205	100	208	Ala297Thr (gcg/Acg)	Rv0419	lpqM	lipoprotein peptidase LpqM
513257	0	T	SNP	C	98	95	189	100	193	Met689Val (atg/Gtg)	Rv0425c	ctpH	metal cation transporting ATPase H
515676	0	G	SNP	A	93	100	191	98.47	196	Gly47Gly (ggc/ggT)	Rv0426c	-	transmembrane protein
517358	0	T	SNP	C	82	75	155	100	157	Asp149Gly (gac/gGc)	Rv0428c	-	GCN5-like N-acetyltransferase
517389	0	C	SNP	A	84	82	163	100	166	Val139Phe (gtc/Ttc)	Rv0428c	-	GCN5-like N-acetyltransferase
523654	0	C	SNP	T	105	131	231	99.58	237	Ala294Thr (gcc/Acc)	Rv0435c	-	ATPase
524891	0	C	SNP	A	111	89	198	100	200	Gly167Val (ggc/gTc)	Rv0436c	pssA	CDP-diacylglycerol--serineO-phosphatidyltransferase
531775	0	C	SNP	G	122	90	207	100	212	Trp147Ser (tgg/tCg)	Rv0442c	PPE10	PPE family protein PPE10
540571	0	C	SNP	T	107	103	205	99.53	211	Leu307Leu (ctg/ctA)	Rv0450c	mmpL4	transmembrane transport protein MmpL4
541201	0	A	SNP	G	90	100	190	100	190	Leu97Leu (ctt/ctC)	Rv0450c	mmpL4	transmembrane transport protein MmpL4
546357	0	A	SNP	G	114	138	248	99.21	254	Thr149Thr (act/acC)	Rv0456c	echA2	enoyl-CoA hydratase EchA2
548326	0	T	SNP	C	90	125	212	100	215	Thr428Ala (aca/Gca)	Rv0457c	-	peptidase
551525	0	A	SNP	C	78	89	162	99.4	168	Arg110Arg (aga/Cga)	Rv0459	-	hypothetical protein
555991	0	A	SNP	G	88	99	186	100	187	Cys106Arg (tgc/Cgc)	Rv0465c	-	HTH-type transcriptional regulator
562063	0	G	Del	GAP	92	98	187	94.06	202		Rv0470A	-	hypothetical protein
562064	0	C	Del	GAP	92	98	187	100	190		Rv0470A	-	hypothetical protein
562065	0	C	Del	GAP	92	98	188	100	190		Rv0470A	-	hypothetical protein
562066	0	A	Del	GAP	92	98	188	100	190		Rv0470A	-	hypothetical protein
565655	0	A	SNP	G	93	90	181	100	183
572591	0	C	SNP	T	64	106	164	98.84	172	Asp294Asp (gac/gaT)	Rv0483	lprQ	lipoprotein LprQ
573262	0	A	SNP	G	99	114	208	100	213	Gly180Gly (ggt/ggC)	Rv0484c	-	short-chain type oxidoreductase
579284	0	T	SNP	C	88	121	202	100	209
580772	0	T	SNP	A	61	71	129	92.31	143
580774	0	G	Del	GAP	65	68	131	89.26	149
580775	0	G	Del	GAP	65	68	131	92.36	144
580776	0	G	Del	GAP	65	68	131	90.48	147
580777	0	G	Del	GAP	65	68	131	90.48	147
580778	0	C	Del	GAP	65	68	131	91.72	145
580779	0	A	Del	GAP	65	68	131	93.01	143
580780	0	C	Del	GAP	65	68	131	92.36	144
580781	0	C	Del	GAP	65	68	131	93.01	143
580782	0	A	Del	GAP	65	68	131	93.01	143
580783	0	C	Del	GAP	65	68	131	92.36	144
580784	0	C	Del	GAP	65	68	131	92.36	144
580785	0	C	Del	GAP	65	68	131	94.33	141
580786	0	G	Del	GAP	65	68	131	91.72	145
580787	0	C	Del	GAP	65	68	131	91.72	145
580788	0	T	Del	GAP	65	68	131	94.33	141
580789	0	T	Del	GAP	65	68	131	93.01	143
580790	0	G	Del	GAP	65	68	131	93.01	143
580791	0	C	Del	GAP	65	68	131	94.33	141
580792	0	G	Del	GAP	65	68	131	92.36	144
580793	0	G	Del	GAP	65	68	131	93.01	143
580794	0	G	Del	GAP	65	68	131	93.01	143
580795	0	G	Del	GAP	65	68	131	93.01	143
580796	0	G	Del	GAP	65	68	131	92.36	144
580797	0	A	Del	GAP	65	68	131	93.66	142
584171	0	T	SNP	C	96	123	216	99.55	220	Ser174Gly (agt/Ggt)	Rv0493c	-	hypothetical protein
585204	0	C	SNP	A	115	120	233	99.16	237	Arg170Arg (cgc/cgA)	Rv0494	-	HTH-type transcriptional regulator
590436	0	T	SNP	C	109	104	209	100	213	Ala118Ala (gct/gcC)	Rv0500	proC	pyrroline-5-carboxylate reductase
597816	0	A	SNP	G	93	106	198	100	199	Ala206Ala (gca/gcG)	Rv0507	mmpL2	transmembrane transport protein MmpL2
598475	0	G	SNP	A	81	109	190	100	190	Arg426His (cgc/cAc)	Rv0507	mmpL2	transmembrane transport protein MmpL2
599868	0	A	SNP	G	108	69	175	100	177	Arg890Arg (cga/cgG)	Rv0507	mmpL2	transmembrane transport protein MmpL2
610120	0	T	SNP	G	109	93	201	99.02	204
611977	0	C	SNP	T	99	95	186	100	194	Gly33Asp (ggc/gAc)	Rv0519c	-	membrane protein
623163	0	C	SNP	T	51	111	160	100	162	Ala124Val (gcc/gTc)	Rv0532	PE_PGRS6	PE-PGRS family protein PE_PGRS6
623472	0	A	SNP	G	110	64	172	100	174	Asp227Gly (gac/gGc)	Rv0532	PE_PGRS6	PE-PGRS family protein PE_PGRS6
623508	0	C	SNP	G	109	75	180	99.46	185	Ala239Gly (gcc/gGc)	Rv0532	PE_PGRS6	PE-PGRS family protein PE_PGRS6
623976	0	A	Del	GAP	77	81	146	80.61	196		Rv0532	PE_PGRS6	PE-PGRS family protein PE_PGRS6
623977	0	C	Del	GAP	77	81	146	82.72	191		Rv0532	PE_PGRS6	PE-PGRS family protein PE_PGRS6
623978	0	G	Del	GAP	77	81	146	81.03	195		Rv0532	PE_PGRS6	PE-PGRS family protein PE_PGRS6
623979	0	G	Del	GAP	77	81	146	80.61	196		Rv0532	PE_PGRS6	PE-PGRS family protein PE_PGRS6
629714	0	G	SNP	A	115	96	208	100	211	Asp6Asp (gac/gaT)	Rv0537c	-	integral membrane protein
630722	0	G	SNP	C	106	113	216	100	219	Arg228Pro (cgg/cCg)	Rv0538	-	membrane protein
635139	0	G	SNP	C	92	113	203	98.09	209	Gly122Gly (ggc/ggG)	Rv0542c	menE	2-succinylbenzoic acid--CoA ligase
637319	0	G	SNP	A	91	85	174	100	176	Pro49Ser (cct/Tct)	Rv0545c	pitA	low-affinity inorganic phosphate transporter
648002	0	T	SNP	G	89	106	190	100	195	Leu15Arg (ctc/cGc)	Rv0556	-	transmembrane protein
648856	0	T	SNP	C	100	110	209	99.06	212	Gly107Gly (ggt/ggC)	Rv0557	mgtA	GDP-mannose-dependent alpha-mannosyltransferase		phylo (not Euro-American, M. africanum, M. bovis, M. canettii, M. caprae, M. microti, M. pinipedii, Beijing, Delhi/CAS, EAI)
652950	0	T	SNP	C	116	111	226	100	227	Arg60Arg (cgt/cgC)	Rv0562	grcC1	polyprenyl-diphosphate synthase GrcC
653955	0	T	SNP	C	137	111	246	98.8	251	Val26Ala (gtc/gCc)	Rv0563	htpX	protease HtpX
655986	0	T	SNP	G	99	107	206	100	206
657081	0	C	SNP	T	87	89	167	100	176	Val130Val (gtg/gtA)	Rv0565c	-	monooxygenase
659341	0	T	SNP	C	91	81	170	98.85	174
661438	0	A	SNP	C	108	97	202	97.16	211	Lys48Asn (aaa/aaC)	Rv0570	nrdZ	vitamin B12-dependent ribonucleoside-diphosphate reductase
661676	0	G	Del	GAP	74	77	149	82.97	182		Rv0570	nrdZ	vitamin B12-dependent ribonucleoside-diphosphate reductase
661677	0	G	Del	GAP	74	77	149	85.31	177		Rv0570	nrdZ	vitamin B12-dependent ribonucleoside-diphosphate reductase
661678	0	C	Del	GAP	74	77	149	86.29	175		Rv0570	nrdZ	vitamin B12-dependent ribonucleoside-diphosphate reductase
661679	0	C	Del	GAP	74	77	149	85.31	177		Rv0570	nrdZ	vitamin B12-dependent ribonucleoside-diphosphate reductase
662911	0	T	SNP	C	89	101	190	100	190	Ala539Ala (gct/gcC)	Rv0570	nrdZ	vitamin B12-dependent ribonucleoside-diphosphate reductase
665293	0	A	SNP	G	101	90	190	100	191	Phe31Leu (ttc/Ctc)	Rv0572c	-	hypothetical protein
666631	0	A	SNP	G	121	74	194	98.98	197	Phe204Phe (ttt/ttC)	Rv0573c	pncB2	nicotinic acid phosphoribosyltransferase PncB2
669398	0	T	SNP	C	115	108	222	100	223	Gln116Gln (caa/caG)	Rv0575c	-	oxidoreductase
670545	0	G	SNP	A	91	114	199	100	205	Arg233His (cgc/cAc)	Rv0576	-	transcriptional regulator
671961	0	C	SNP	T	102	81	182	98.92	185
672491	0	C	SNP	G	87	121	195	99.52	209	Gly1142Gly (ggg/ggC)	Rv0578c	PE_PGRS7	PE-PGRS family protein PE_PGRS7
672621	0	C	SNP	G	66	73	135	97.89	142	Gly1099Ala (ggc/gCc)	Rv0578c	PE_PGRS7	PE-PGRS family protein PE_PGRS7
672622	0	C	SNP	G	66	80	140	98.65	148	Gly1099Arg (ggc/Cgc)	Rv0578c	PE_PGRS7	PE-PGRS family protein PE_PGRS7
672721	0	T	SNP	C	61	96	152	97.52	161	Asn1066Asp (aac/Gac)	Rv0578c	PE_PGRS7	PE-PGRS family protein PE_PGRS7
673238	0	A	SNP	G	83	137	213	100	220	His893His (cat/caC)	Rv0578c	PE_PGRS7	PE-PGRS family protein PE_PGRS7
674702	0	A	SNP	T	137	153	287	98.64	294	Gly405Gly (ggt/ggA)	Rv0578c	PE_PGRS7	PE-PGRS family protein PE_PGRS7
676810	0	C	SNP	T	99	94	191	99.48	194	Cys191Cys (tgc/tgT)	Rv0579	-	hypothetical protein
684376	0	T	SNP	C	127	111	234	99.58	239
685461	0	C	SNP	G	115	109	221	99.56	225	Ala111Ala (gcc/gcG)	Rv0587	yrbE2A	hypothetical protein
685608	0	T	SNP	C	106	113	218	100	219	Leu160Leu (ctt/ctC)	Rv0587	yrbE2A	hypothetical protein
686123	0	C	SNP	A	125	114	234	99.58	240	Leu66Met (ctg/Atg)	Rv0588	-	hypothetical protein
686972	0	T	SNP	C	98	84	180	99.45	183	Phe51Ser (ttc/tCc)	Rv0589	mce2A	Mce family protein Mce2A
688792	1	T	Ins	G	96	102	198	95.65	198
690450	0	A	SNP	C	85	108	191	99.48	194	Ala464Ala (gca/gcC)	Rv0591	mce2C	Mce family protein Mce2C
690465	0	T	SNP	G	81	101	179	100	182	Leu469Leu (ctt/ctG)	Rv0591	mce2C	Mce family protein Mce2C
697086	0	C	SNP	T	93	101	189	99.49	195
698968	0	G	SNP	A	101	112	207	100	213	Gly9Gly (ggc/ggT)	Rv0601c	-	two component sensor kinase HK2
708056	0	T	SNP	C	115	136	244	100	251	His487Arg (cac/cGc)	Rv0613c	-	hypothetical protein
712693	0	A	SNP	G	90	80	169	98.84	172
713310	0	T	SNP	C	121	107	224	100	228	Cys199Arg (tgt/Cgt)	Rv0620	galK	galactokinase
720935	0	G	SNP	T	120	108	221	99.56	229	Ile266Ile (atc/atA)	Rv0629c	recD	exonuclease V subunit alpha RecD
725190	0	G	SNP	A	60	70	126	100	130	Phe1039Phe (ttc/ttT)	Rv0631c	recC	exonuclease V subunit gamma RecC
725810	0	G	SNP	A	113	117	226	100	230	Pro833Ser (ccg/Tcg)	Rv0631c	recC	exonuclease V subunit gamma RecC
729685	0	C	SNP	T	93	75	164	100	168	Arg161Gln (cga/cAa)	Rv0633c	-	hypothetical protein
748345	0	T	SNP	C	96	95	187	100	191	Leu24Leu (ttg/Ctg)	Rv0651	rplJ	50S ribosomal protein L10
752686	0	C	SNP	T	91	101	190	100	192
753174	0	C	SNP	A	101	97	196	100	198	Trp65Leu (tgg/tTg)	Rv0656c	vapC6	ribonuclease VapC6
754186	0	A	SNP	G	110	113	217	100	223	Leu75Pro (ctc/cCc)	Rv0658c	-	integral membrane protein
757182	0	A	SNP	G	75	114	187	100	189	Asp349Gly (gac/gGc)	Rv0663	atsD	arylsulfatase AtsD
759746	0	C	SNP	T	105	84	185	99.47	190							rifampicin (RMP)
761155	0	C	SNP	T	83	77	157	99.38	161	Ser450Leu (tcg/tTg)	Rv0667	rpoB	DNA-directed RNA polymerase subunit beta	rifampicin (RMP)		rifampicin (RMP)
762434	0	T	SNP	G	108	102	205	100	210	Gly876Gly (ggt/ggG)	Rv0667	rpoB	DNA-directed RNA polymerase subunit beta		phylo (3)	rifampicin (RMP)
763031	0	T	SNP	C	86	94	176	99.45	181	Ala1075Ala (gct/gcC)	Rv0667	rpoB	DNA-directed RNA polymerase subunit beta		phylo (4)	rifampicin (RMP)
767339	0	A	SNP	G	76	78	154	98.72	156
767414	0	G	SNP	A	79	83	162	98.78	164
775639	0	T	SNP	C	96	123	218	99.55	220	Ile948Val (att/Gtt)	Rv0676c	mmpL5	transmembrane transport protein MmpL5
776100	0	G	SNP	A	85	89	171	100	174	Thr794Ile (acc/aTc)	Rv0676c	mmpL5	transmembrane transport protein MmpL5
781395	0	T	SNP	C	88	99	185	100	187							streptomycin (SM)
788615	0	G	SNP	C	105	94	192	100	199	Gly226Arg (ggg/Cgg)	Rv0688	-	ferredoxin reductase
798779	0	T	SNP	C	104	100	203	100	204
798934	0	C	SNP	A	102	91	190	100	193	Arg34Arg (cgc/cgA)	Rv0698	-	hypothetical protein
807405	0	C	SNP	T	85	95	179	98.9	182	Ser357Ser (tcc/tcT)	Rv0711	atsA	arylsulfatase AtsA
820483	0	G	SNP	T	106	119	215	100	225	Ala6Asp (gcc/gAc)	Rv0727c	fucA	L-fuculose phosphate aldolase FucA
820734	0	A	SNP	G	119	108	220	100	227	Val248Ala (gtc/gCc)	Rv0728c	serA2	D-3-phosphoglycerate dehydrogenase SerA
820752	0	C	SNP	T	117	98	212	100	215	Arg242His (cgc/cAc)	Rv0728c	serA2	D-3-phosphoglycerate dehydrogenase SerA
822536	0	G	SNP	T	90	92	180	100	182	Val344Leu (gtg/Ttg)	Rv0729	xylB	D-xylulose kinase XylB
830868	1	G	Ins	G	86	91	177	88.06	177		Rv0739	-	hypothetical protein
830868	2	G	Ins	C	86	91	177	88.06	177		Rv0739	-	hypothetical protein
834857	0	C	SNP	T	80	98	176	100	178	Met30Ile (atg/atA)	Rv0744c	-	transcriptional regulator
836426	0	A	SNP	C	10	116	123	100	126	Leu242Leu (cta/ctC)	Rv0746	PE_PGRS9	PE-PGRS family protein PE_PGRS9
836454	0	A	SNP	G	10	102	112	100	112	Thr252Ala (act/Gct)	Rv0746	PE_PGRS9	PE-PGRS family protein PE_PGRS9
836538	0	A	SNP	G	99	12	109	98.23	113	Asn280Asp (aac/Gac)	Rv0746	PE_PGRS9	PE-PGRS family protein PE_PGRS9
836658	0	A	SNP	G	128	46	170	100	174	Thr320Ala (acc/Gcc)	Rv0746	PE_PGRS9	PE-PGRS family protein PE_PGRS9
836829	0	A	Del	GAP	40	46	88	97.73	88		Rv0746	PE_PGRS9	PE-PGRS family protein PE_PGRS9
836830	0	A	Del	GAP	40	46	88	98.85	87		Rv0746	PE_PGRS9	PE-PGRS family protein PE_PGRS9
836831	0	G	Del	GAP	40	46	88	100	86		Rv0746	PE_PGRS9	PE-PGRS family protein PE_PGRS9
836833	0	C	SNP	A	41	47	86	100	88	Ala378Asp (gcc/gAc)	Rv0746	PE_PGRS9	PE-PGRS family protein PE_PGRS9
836838	0	T	SNP	G	41	47	88	100	88	Leu380Val (ttg/Gtg)	Rv0746	PE_PGRS9	PE-PGRS family protein PE_PGRS9
836849	0	T	SNP	C	41	46	85	100	87	Gly383Gly (ggt/ggC)	Rv0746	PE_PGRS9	PE-PGRS family protein PE_PGRS9
837033	0	A	SNP	G	36	123	157	100	159	Thr445Ala (acc/Gcc)	Rv0746	PE_PGRS9	PE-PGRS family protein PE_PGRS9
838990	0	C	SNP	G	45	69	110	89.76	127	Ala180Ala (gcc/gcG)	Rv0747	PE_PGRS10	PE-PGRS family protein PE_PGRS10
839123	0	A	SNP	G	79	33	108	100	112	Arg225Gly (agg/Ggg)	Rv0747	PE_PGRS10	PE-PGRS family protein PE_PGRS10
839129	0	C	SNP	G	82	34	113	100	116	Arg227Gly (cgc/Ggc)	Rv0747	PE_PGRS10	PE-PGRS family protein PE_PGRS10
839194	0	A	SNP	G	112	46	153	100	158	Thr248Thr (aca/acG)	Rv0747	PE_PGRS10	PE-PGRS family protein PE_PGRS10
839334	0	A	SNP	G	134	87	213	100	221	Lys295Arg (aaa/aGa)	Rv0747	PE_PGRS10	PE-PGRS family protein PE_PGRS10
839348	0	A	SNP	G	138	92	227	100	230	Ser300Gly (agc/Ggc)	Rv0747	PE_PGRS10	PE-PGRS family protein PE_PGRS10
840195	0	G	Del	GAP	21	18	39	84.78	46		Rv0747	PE_PGRS10	PE-PGRS family protein PE_PGRS10
840196	0	G	Del	GAP	21	18	39	92.86	42		Rv0747	PE_PGRS10	PE-PGRS family protein PE_PGRS10
840197	0	G	Del	GAP	21	18	39	92.86	42		Rv0747	PE_PGRS10	PE-PGRS family protein PE_PGRS10
840198	0	G	Del	GAP	21	18	39	100	39		Rv0747	PE_PGRS10	PE-PGRS family protein PE_PGRS10
840199	0	A	Del	GAP	21	18	39	100	39		Rv0747	PE_PGRS10	PE-PGRS family protein PE_PGRS10
840200	0	A	Del	GAP	21	18	39	100	39		Rv0747	PE_PGRS10	PE-PGRS family protein PE_PGRS10
840201	0	G	Del	GAP	17	18	35	89.74	39		Rv0747	PE_PGRS10	PE-PGRS family protein PE_PGRS10
840202	0	C	Del	GAP	17	18	35	89.74	39		Rv0747	PE_PGRS10	PE-PGRS family protein PE_PGRS10
840203	0	A	Del	GAP	17	18	35	89.74	39		Rv0747	PE_PGRS10	PE-PGRS family protein PE_PGRS10
840204	0	C	Del	GAP	17	18	35	89.74	39		Rv0747	PE_PGRS10	PE-PGRS family protein PE_PGRS10
840205	0	C	Del	GAP	17	18	35	89.74	39		Rv0747	PE_PGRS10	PE-PGRS family protein PE_PGRS10
840206	0	C	Del	GAP	17	18	35	89.74	39		Rv0747	PE_PGRS10	PE-PGRS family protein PE_PGRS10
840207	0	T	Del	GAP	17	18	35	89.74	39		Rv0747	PE_PGRS10	PE-PGRS family protein PE_PGRS10
840208	0	C	Del	GAP	17	18	35	89.74	39		Rv0747	PE_PGRS10	PE-PGRS family protein PE_PGRS10
840209	0	G	Del	GAP	17	18	35	89.74	39		Rv0747	PE_PGRS10	PE-PGRS family protein PE_PGRS10
840210	0	C	Del	GAP	17	18	35	89.74	39		Rv0747	PE_PGRS10	PE-PGRS family protein PE_PGRS10
840496	0	C	SNP	G	53	53	103	85.48	124	Gly682Gly (ggc/ggG)	Rv0747	PE_PGRS10	PE-PGRS family protein PE_PGRS10
840847	0	C	SNP	T	84	104	180	98.95	190	Gly799Gly (ggc/ggT)	Rv0747	PE_PGRS10	PE-PGRS family protein PE_PGRS10
841764	0	G	SNP	C	88	110	192	99	200	Thr37Thr (acc/acG)	Rv0749A	-	hypothetical protein
842153	0	G	SNP	A	57	78	133	98.54	137	Glu41Lys (gag/Aag)	Rv0750	-	hypothetical protein
847995	0	T	SNP	C	82	75	155	100	157
852910	0	C	SNP	T	118	98	212	100	216	Pro172Leu (ccc/cTc)	Rv0758	phoR	two component system response sensor kinase PhoR
854253	0	C	Del	GAP	68	87	151	92.26	168
856933	0	G	SNP	A	88	107	193	98.48	198	Arg369_ (cga/Tga)	Rv0764c	cyp51	lanosterol 14-alpha demethylase
857643	0	C	SNP	G	88	101	189	99.47	190	Gly132Ala (ggc/gCc)	Rv0764c	cyp51	lanosterol 14-alpha demethylase
857696	0	A	SNP	G	105	93	197	100	198	Ala114Ala (gct/gcC)	Rv0764c	cyp51	lanosterol 14-alpha demethylase
858464	0	A	SNP	G	104	95	198	99.5	200	Val134Ala (gtg/gCg)	Rv0765c	-	oxidoreductase
858597	0	G	SNP	T	106	101	204	98.1	211	Leu90Met (ctg/Atg)	Rv0765c	-	oxidoreductase
868861	0	C	SNP	T	92	115	205	99.52	208	Ser152Phe (tcc/tTc)	Rv0775	-	hypothetical protein
874835	1	C	Ins	C	78	90	168	96	169
874835	2	C	Ins	G	79	90	169	96.57	169
876141	0	G	SNP	T	116	93	205	100	209
880562	0	G	SNP	T	88	104	191	100	192	Cys408Phe (tgc/tTc)	Rv0785	-	KsdD-like steroid dehydrogenase
882257	0	T	SNP	C	92	100	189	100	192	Tyr267His (tac/Cac)	Rv0787	-	hypothetical protein
893733	0	T	SNP	G	112	93	202	98.09	209	Leu139Arg (ctg/cGg)	Rv0800	pepC	M18 family aminopeptidase
896979	0	T	SNP	C	101	89	186	100	190	Val387Ala (gta/gCa)	Rv0803	purL	phosphoribosylformylglycinamidine synthase 2
897737	0	C	SNP	T	118	114	228	98.72	235	Arg640Trp (cgg/Tgg)	Rv0803	purL	phosphoribosylformylglycinamidine synthase 2
900221	0	T	SNP	C	94	98	189	100	192	Val370Val (gta/gtG)	Rv0806c	cpsY	exopolysaccharide phosphotransferase CpsY
903537	0	G	SNP	T	108	97	202	100	205	Arg476Leu (cgg/cTg)	Rv0808	purF	amidophosphoribosyltransferase
903550	0	T	SNP	C	107	99	204	100	206	Ala480Ala (gct/gcC)	Rv0808	purF	amidophosphoribosyltransferase
903913	0	T	SNP	C	111	109	220	100	220	Gly63Gly (ggt/ggC)	Rv0809	purM	phosphoribosylformylglycinamidine cyclo-ligase PurM
906742	0	T	SNP	C	98	89	184	100	187	Val107Ala (gtc/gCc)	Rv0812	-	amino acid aminotransferase
906857	0	A	SNP	G	105	103	204	100	208	Ile145Met (ata/atG)	Rv0812	-	amino acid aminotransferase
919551	0	C	SNP	T	80	94	174	100	174	Val1Val (gtg/gtA)	Rv0825c	-	hypothetical protein
921813	0	C	SNP	G	73	81	150	96.86	159
925453	0	C	SNP	T	115	132	240	99.2	249	Ala31Ala (gcc/gcT)	Rv0833	PE_PGRS13	PE-PGRS family protein PE_PGRS13
927110	0	A	SNP	G	68	33	100	100	101	Ser584Gly (agt/Ggt)	Rv0833	PE_PGRS13	PE-PGRS family protein PE_PGRS13
927385	0	A	SNP	G	102	52	152	100	154	Gly675Gly (gga/ggG)	Rv0833	PE_PGRS13	PE-PGRS family protein PE_PGRS13
931123	0	T	SNP	C	108	103	207	99.53	212	Tyr57Tyr (tat/taC)	Rv0835	lpqQ	lipoprotein LpqQ		phylo (not 4)
931337	0	T	SNP	C	91	103	191	99.49	195	Tyr129His (tac/Cac)	Rv0835	lpqQ	lipoprotein LpqQ
932280	0	T	SNP	C	94	90	180	100	184	_218Trp (tag/tGg)	Rv0836c	-	hypothetical protein
933882	0	A	SNP	C	60	80	140	99.29	141	Thr50Thr (act/acG)	Rv0837c	-	hypothetical protein
934230	0	C	SNP	G	108	85	192	100	193
934611	0	G	SNP	T	97	83	172	100	180
941845	0	C	SNP	A	104	91	193	100	195	Ala219Glu (gcg/gAg)	Rv0845	-	sensor histidine kinase NarS
942616	0	C	SNP	A	100	101	200	99.5	202
945214	0	G	SNP	A	104	100	203	100	204	Gly93Ser (ggt/Agt)	Rv0848	cysK2	cysteine synthase CysK
945238	0	G	SNP	T	99	92	190	100	191	Ala101Ser (gcc/Tcc)	Rv0848	cysK2	cysteine synthase CysK
949535	0	T	SNP	C	81	101	177	100	182	Ala528Ala (gca/gcG)	Rv0853c	pdc	alpha-keto-acid decarboxylase
950116	0	C	SNP	G	87	113	197	100	200	Ala335Pro (gcg/Ccg)	Rv0853c	pdc	alpha-keto-acid decarboxylase
955524	0	A	SNP	G	92	95	185	100	187	Ser150Gly (agc/Ggc)	Rv0859	-	acyltransferase
957117	0	T	SNP	C	89	112	195	100	201	Asp275Asp (gat/gaC)	Rv0860	fadB	fatty oxidation protein FadB
957306	0	C	SNP	T	82	83	163	100	165	Ala338Ala (gcc/gcT)	Rv0860	fadB	fatty oxidation protein FadB
960325	0	G	Del	GAP	87	73	154	91.95	174
960367	0	A	SNP	G	103	82	177	98.93	187	Leu749Ser (ttg/tCg)	Rv0862c	-	hypothetical protein
964969	0	T	SNP	C	130	56	176	93.94	198	Ala189Ala (gca/gcG)	Rv0867c	rpfA	resuscitation-promoting factor RpfA
964978	1	G	Ins	G	116	45	161	80.5	161		Rv0867c	rpfA	resuscitation-promoting factor RpfA
964978	2	G	Ins	C	115	44	159	79.5	161		Rv0867c	rpfA	resuscitation-promoting factor RpfA
964978	3	G	Ins	G	116	45	161	80.5	161		Rv0867c	rpfA	resuscitation-promoting factor RpfA
964978	4	G	Ins	G	116	45	161	80.5	161		Rv0867c	rpfA	resuscitation-promoting factor RpfA
964978	5	G	Ins	G	116	44	160	80	161		Rv0867c	rpfA	resuscitation-promoting factor RpfA
964978	6	G	Ins	C	116	45	161	80.5	161		Rv0867c	rpfA	resuscitation-promoting factor RpfA
969762	0	C	SNP	G	93	79	165	99.42	173	Gly161Gly (ggg/ggC)	Rv0872c	PE_PGRS15	PE-PGRS family protein PE_PGRS15
972091	0	C	SNP	T	102	94	193	99.49	197	Gly529Gly (ggc/ggT)	Rv0873	fadE10	acyl-CoA dehydrogenase FadE10
976898	0	G	SNP	T	66	69	134	100	135	Gln436Lys (caa/Aaa)	Rv0878c	PPE13	PPE family protein PPE13
978278	0	C	SNP	G	100	94	190	98.48	197
979704	0	G	SNP	C	106	93	195	100	199	Gly115Arg (ggc/Cgc)	Rv0881	-	tRNA/rRNA methyltransferase
982639	0	C	SNP	T	95	98	193	99.48	194
986463	0	G	SNP	C	91	111	200	100	202
986515	0	C	SNP	T	108	98	202	99.52	207
990001	0	G	SNP	C	101	119	219	100	220	Pro866Ala (ccc/Gcc)	Rv0890c	-	HTH-type transcriptional regulator
991939	0	G	SNP	A	105	127	229	99.57	233	Arg220Cys (cgc/Tgc)	Rv0890c	-	HTH-type transcriptional regulator
993346	0	A	SNP	C	119	125	242	99.59	245	Val37Gly (gtt/gGt)	Rv0891c	-	hypothetical protein
996215	0	C	SNP	G	102	107	209	99.52	210	Leu27Phe (ttg/ttC)	Rv0893c	-	S-adenosylmethionine-dependentmethyltransferase
996263	0	G	SNP	A	93	115	205	100	208	Thr11Thr (acc/acT)	Rv0893c	-	S-adenosylmethionine-dependentmethyltransferase
1002172	0	G	SNP	A	119	115	228	99.57	235	Arg82Trp (cgg/Tgg)	Rv0897c	-	oxidoreductase
1007198	0	A	SNP	G	123	126	246	100	249	Leu328Pro (ctg/cCg)	Rv0904c	accD3	acetyl-CoAcarboxylase carboxyl transferase subunit beta
1008460	0	C	SNP	T	92	103	192	100	195	Ser85Phe (tcc/tTc)	Rv0905	echA6	enoyl-CoA hydratase EchA6
1009500	0	C	SNP	T	86	101	182	98.94	189	Pro186Leu (ccg/cTg)	Rv0906	-	hypothetical protein
1010204	1	C	Ins	G	86	85	171	96.07	171		Rv0907	-	hypothetical protein
1012815	0	C	SNP	G	112	103	213	100	215	Ala362Gly (gcc/gGc)	Rv0908	ctpE	metal cation transporter ATPase E
1018349	0	C	SNP	T	100	90	185	98.45	193	Trp126_ (tgg/tAg)	Rv0913c	-	dioxygenase
1023911	0	C	SNP	G	94	94	185	100	188
1024346	0	A	SNP	G	109	129	232	99.58	239	Ser46Gly (agt/Ggt)	Rv0918	-	hypothetical protein
1025106	0	T	SNP	C	79	103	180	100	182	Phe141Phe (ttt/ttC)	Rv0919	-	GCN5-like N-acetyltransferase
1026482	0	G	SNP	A	102	112	208	100	214	Pro112Leu (ccc/cTc)	Rv0920c	-	transposase
1029586	0	G	SNP	A	90	87	176	99.44	178	Pro331Leu (ccc/cTc)	Rv0923c	-	hypothetical protein
1034381	0	G	SNP	A	117	103	208	100	220	Ala84Val (gct/gTt)	Rv0927c	-	oxidoreductase
1037012	0	T	SNP	C	102	100	201	100	202	Met5Thr (atg/aCg)	Rv0930	pstA1	phosphate ABC transporter permease PstA
1037911	0	C	SNP	T	85	95	176	100	180	Arg305_ (cga/Tga)	Rv0930	pstA1	phosphate ABC transporter permease PstA
1044773	0	C	SNP	G	87	90	171	99.44	178	Leu153Val (ctg/Gtg)	Rv0936	pstA2	phosphate ABC transporter permease PstA
1047165	0	T	SNP	C	99	128	219	100	227	Cys344Arg (tgc/Cgc)	Rv0938	ligD	multifunctional non-homologous end joining DNA repair protein/ATP dependent DNA ligase LigD
1054784	0	C	SNP	G	93	85	176	100	178	Arg180Gly (cgc/Ggc)	Rv0945	-	oxidoreductase
1065205	0	G	SNP	A	100	95	194	100	195	Ala27Thr (gcc/Acc)	Rv0954	-	transmembrane protein
1068151	0	T	SNP	C	88	87	171	100	175	His197His (cat/caC)	Rv0956	purN	phosphoribosylglycinamide formyltransferase PurN
1068432	0	A	SNP	G	124	88	206	100	212	Pro76Pro (cca/ccG)	Rv0957	purH	bifunctionalphosphoribosylaminoimidazolecarboxamide formyltransferase/inosinemonophosphate cyclohydrolase
1070702	0	T	SNP	C	95	85	177	100	180	Ser274Pro (tcc/Ccc)	Rv0958	-	magnesium chelatase
1071349	0	G	SNP	C	92	110	198	100	202	Gly32Ala (ggc/gCc)	Rv0959	-	hypothetical protein
1074558	0	G	SNP	A	105	102	205	99.52	208	Pro186Leu (ccc/cTc)	Rv0962c	lprP	lipoprotein LprP
1075279	0	T	SNP	C	58	89	146	100	147
1076309	0	G	SNP	T	94	91	179	100	185	Pro124Thr (cct/Act)	Rv0964c	-	hypothetical protein
1077312	0	A	SNP	G	82	81	160	99.39	164	Val175Ala (gtg/gCg)	Rv0966c	-	hypothetical protein
1079927	0	C	SNP	A	99	115	211	100	214	Thr395Thr (acc/acA)	Rv0969	ctpV	copper-exporting ATPase
1080192	0	G	SNP	A	112	91	201	100	203	Asp484Asn (gat/Aat)	Rv0969	ctpV	copper-exporting ATPase
1081681	0	T	SNP	C	102	98	198	100	200	Val210Val (gtt/gtC)	Rv0970	-	integral membrane protein
1084567	0	T	SNP	C	94	106	196	98.04	204	Tyr395Cys (tac/tGc)	Rv0973c	accA2	acetyl-/propionyl-CoA carboxylase subunit alpha
1087193	0	G	SNP	C	99	88	187	100	187	Asn51Lys (aac/aaG)	Rv0974c	accD2	acetyl-/propionyl-CoA carboxylase subunit beta
1090188	1	A	Ins	G	85	97	182	95.29	182
1093406	0	A	SNP	G	82	109	191	99.48	192	Val317Val (gtt/gtC)	Rv0978c	PE_PGRS17	PE-PGRS family protein PE_PGRS17
1095490	0	A	SNP	G	56	97	150	100	153	Val321Ala (gtc/gCc)	Rv0980c	PE_PGRS18	PE-PGRS family protein PE_PGRS18
1095644	0	C	SNP	T	40	78	118	98.33	120	Ala270Thr (gcg/Acg)	Rv0980c	PE_PGRS18	PE-PGRS family protein PE_PGRS18
1095678	0	A	SNP	G	51	60	109	99.11	112	Gly258Gly (ggt/ggC)	Rv0980c	PE_PGRS18	PE-PGRS family protein PE_PGRS18
1095981	0	A	SNP	C	124	89	211	100	213	Gly157Gly (ggt/ggG)	Rv0980c	PE_PGRS18	PE-PGRS family protein PE_PGRS18
1096633	0	T	SNP	G	94	81	175	99.43	176
1097220	0	C	SNP	T	86	110	195	99.49	197	Ser133Ser (tcc/tcT)	Rv0981	mprA	two-component response regulator MrpA
1098523	0	T	SNP	A	83	101	182	99.46	185	Leu339His (ctt/cAt)	Rv0982	mprB	two component histidine-protein kinase/phosphatase MprB
1099058	0	G	SNP	A	92	83	175	100	175
1100234	0	T	SNP	C	117	87	201	100	204	Leu390Pro (ctg/cCg)	Rv0983	pepD	serine protease PepD
1104690	0	T	SNP	G	107	92	197	99	201	Phe717Val (ttc/Gtc)	Rv0987	-	adhesion component ABC transporter permease
1106099	0	C	SNP	T	81	85	165	100	166	Ile328Ile (atc/atT)	Rv0988	-	hypothetical protein
1106422	0	T	SNP	C	109	92	196	100	201	Ile321Val (ata/Gta)	Rv0989c	grcC2	polyprenyl-diphosphate synthase GrcC
1107940	0	A	SNP	C	103	98	198	100	201	Ser54Ala (tcc/Gcc)	Rv0990c	-	hypothetical protein
1109975	0	A	SNP	G	89	81	166	100	170	Gln235Arg (cag/cGg)	Rv0993	galU	UTP--glucose-1-phosphate uridylyltransferase
1110721	0	T	SNP	C	97	119	210	99.54	217	Arg151Arg (cgt/cgC)	Rv0994	moeA1	molybdopterin molybdenumtransferase 1
1111087	0	G	SNP	A	113	89	201	98.06	206	Ala273Ala (gcg/gcA)	Rv0994	moeA1	molybdopterin molybdenumtransferase 1
1111852	0	G	SNP	T	86	102	186	100	188	Asp81Tyr (gat/Tat)	Rv0995	rimJ	ribosomal-protein-alanine acetyltransferase RimJ
1126889	0	G	SNP	C	91	102	192	100	193	Arg39Gly (cgc/Ggc)	Rv1007c	metS	methionine--tRNA ligase
1127648	0	C	SNP	A	80	85	161	100	165	Thr187Asn (acc/aAc)	Rv1008	tatD	deoxyribonuclease TatD
1128835	0	G	SNP	T	123	81	202	99.51	205	Gly249Cys (ggc/Tgc)	Rv1009	rpfB	resuscitation-promoting factor RpfB
1130761	0	C	SNP	A	99	73	165	98.85	174	Leu191Ile (ctc/Atc)	Rv1011	ispE	4-diphosphocytidyl-2-C-methyl-D-erythritol kinase
1139089	0	G	SNP	C	93	89	180	100	182	Thr41Thr (acg/acC)	Rv1020	mfd	transcription-repair coupling factor
1144409	0	T	SNP	G	114	85	196	100	199	Ile225Ser (atc/aGc)	Rv1022	lpqU	lipoprotein LpqU
1144585	0	A	SNP	G	112	100	208	100	212	Arg8Gly (agg/Ggg)	Rv1023	eno	enolase
1148259	0	A	SNP	G	102	78	177	100	180
1149551	0	C	SNP	T	87	78	163	100	165	Glu712Glu (gag/gaA)	Rv1028c	kdpD	sensor protein KdpD
1150585	0	G	SNP	A	109	86	190	100	195	Pro368Ser (ccc/Tcc)	Rv1028c	kdpD	sensor protein KdpD
1151054	0	C	SNP	G	99	117	214	100	216	Ser211Ser (tcg/tcC)	Rv1028c	kdpD	sensor protein KdpD
1152805	0	T	SNP	A	95	96	189	99.48	192	Leu265Gln (ctg/cAg)	Rv1029	kdpA	potassium-transporting ATPase subunit A
1152863	0	A	SNP	G	105	91	193	98.99	198	Gln284Gln (caa/caG)	Rv1029	kdpA	potassium-transporting ATPase subunit A
1153388	0	C	SNP	T	84	103	183	100	187	Asn459Asn (aac/aaT)	Rv1029	kdpA	potassium-transporting ATPase subunit A
1155518	0	C	SNP	T	93	101	191	97.49	199	Arg599Trp (cgg/Tgg)	Rv1030	kdpB	potassium-transporting ATPase subunit B
1160770	0	T	SNP	A	109	108	213	100	217	Gln20Leu (cag/cTg)	Rv1037c	esxI	ESAT-6 like protein EsxI
1163134	0	T	SNP	C	91	100	191	100	191	Gly81Gly (gga/ggG)	Rv1040c	PE8	PE family protein PE8
1164336	0	G	SNP	A	89	81	168	99.42	171
1164571	0	A	SNP	G	91	104	194	100	195
1165521	1	T	Ins	A	75	103	178	94.68	178
1168715	1	C	Ins	T	99	91	190	96.94	190
1169211	0	C	SNP	A	85	96	180	98.91	183
1170861	0	C	SNP	T	80	80	159	98.77	162
1173750	0	G	SNP	T	128	100	227	99.56	229	Ala290Ala (gcg/gcT)	Rv1050	-	oxidoreductase
1175498	0	T	SNP	G	92	130	218	100	222
1177184	0	C	SNP	A	83	89	168	100	172
1178116	0	T	SNP	C	81	114	192	99.49	196	Thr163Thr (act/acC)	Rv1056	-	hypothetical protein
1189194	0	C	Del	GAP	44	77	114	80.67	150		Rv1067c	PE_PGRS19	PE-PGRS family protein PE_PGRS19
1189195	0	G	Del	GAP	44	77	114	80.13	151		Rv1067c	PE_PGRS19	PE-PGRS family protein PE_PGRS19
1189196	0	C	Del	GAP	44	77	114	80.67	150		Rv1067c	PE_PGRS19	PE-PGRS family protein PE_PGRS19
1189197	0	C	Del	GAP	44	77	114	82.31	147		Rv1067c	PE_PGRS19	PE-PGRS family protein PE_PGRS19
1189198	0	G	Del	GAP	44	77	114	81.76	148		Rv1067c	PE_PGRS19	PE-PGRS family protein PE_PGRS19
1189199	0	C	Del	GAP	44	77	114	84.62	143		Rv1067c	PE_PGRS19	PE-PGRS family protein PE_PGRS19
1189200	0	C	Del	GAP	44	77	114	84.03	144		Rv1067c	PE_PGRS19	PE-PGRS family protein PE_PGRS19
1189201	0	G	Del	GAP	44	77	114	84.62	143		Rv1067c	PE_PGRS19	PE-PGRS family protein PE_PGRS19
1189202	0	T	Del	GAP	44	77	114	96.03	126		Rv1067c	PE_PGRS19	PE-PGRS family protein PE_PGRS19
1190093	0	A	SNP	C	110	65	174	91.62	191	Leu111Trp (ttg/tGg)	Rv1067c	PE_PGRS19	PE-PGRS family protein PE_PGRS19
1191462	0	A	SNP	C	24	8	32	100	32	Gly229Gly (ggt/ggG)	Rv1068c	PE_PGRS20	PE-PGRS family protein PE_PGRS20
1191497	0	T	SNP	A	35	8	43	86	50	Thr218Ser (acg/Tcg)	Rv1068c	PE_PGRS20	PE-PGRS family protein PE_PGRS20
1191741	0	G	SNP	A	107	48	153	85.16	182	Tyr136Tyr (tac/taT)	Rv1068c	PE_PGRS20	PE-PGRS family protein PE_PGRS20
1200418	0	A	SNP	G	81	89	166	100	170
1211369	0	A	SNP	C	97	88	181	100	185	Ser259Arg (agc/Cgc)	Rv1086	-	(2Z,6E)-farnesyl diphosphate synthase
1212153	0	T	SNP	C	22	47	66	85.19	81	Gly198Gly (ggt/ggC)	Rv1087	PE_PGRS21	PE-PGRS family protein PE_PGRS21
1212201	0	T	SNP	C	34	25	59	86.76	68	Gly214Gly (ggt/ggC)	Rv1087	PE_PGRS21	PE-PGRS family protein PE_PGRS21
1212351	0	T	Del	GAP	52	17	69	90.79	76		Rv1087	PE_PGRS21	PE-PGRS family protein PE_PGRS21
1212352	0	G	Del	GAP	52	17	69	89.61	77		Rv1087	PE_PGRS21	PE-PGRS family protein PE_PGRS21
1212353	0	T	Del	GAP	52	17	69	93.24	74		Rv1087	PE_PGRS21	PE-PGRS family protein PE_PGRS21
1212354	0	C	Del	GAP	52	17	69	90.79	76		Rv1087	PE_PGRS21	PE-PGRS family protein PE_PGRS21
1212355	0	G	Del	GAP	52	17	69	90.79	76		Rv1087	PE_PGRS21	PE-PGRS family protein PE_PGRS21
1212356	0	G	Del	GAP	52	17	69	90.79	76		Rv1087	PE_PGRS21	PE-PGRS family protein PE_PGRS21
1212357	0	C	Del	GAP	52	17	69	90.79	76		Rv1087	PE_PGRS21	PE-PGRS family protein PE_PGRS21
1212358	0	G	Del	GAP	52	17	69	90.79	76		Rv1087	PE_PGRS21	PE-PGRS family protein PE_PGRS21
1212359	0	G	Del	GAP	52	17	69	92	75		Rv1087	PE_PGRS21	PE-PGRS family protein PE_PGRS21
1212360	0	T	Del	GAP	52	17	69	92	75		Rv1087	PE_PGRS21	PE-PGRS family protein PE_PGRS21
1212361	0	G	Del	GAP	52	17	69	92	75		Rv1087	PE_PGRS21	PE-PGRS family protein PE_PGRS21
1212362	0	C	Del	GAP	52	17	69	94.52	73		Rv1087	PE_PGRS21	PE-PGRS family protein PE_PGRS21
1212624	0	C	SNP	T	9	8	16	100	17	Gly355Gly (ggc/ggT)	Rv1087	PE_PGRS21	PE-PGRS family protein PE_PGRS21
1212626	0	A	SNP	C	8	6	14	100	14	Asp356Ala (gac/gCc)	Rv1087	PE_PGRS21	PE-PGRS family protein PE_PGRS21
1212825	0	T	SNP	C	37	58	94	98.96	96	Gly422Gly (ggt/ggC)	Rv1087	PE_PGRS21	PE-PGRS family protein PE_PGRS21
1212827	0	T	SNP	G	40	53	93	98.94	94	Val423Gly (gtc/gGc)	Rv1087	PE_PGRS21	PE-PGRS family protein PE_PGRS21
1212834	0	T	SNP	G	43	60	102	98.1	105	Gly425Gly (ggt/ggG)	Rv1087	PE_PGRS21	PE-PGRS family protein PE_PGRS21
1212837	0	T	SNP	C	49	64	109	100	113	Ala426Ala (gct/gcC)	Rv1087	PE_PGRS21	PE-PGRS family protein PE_PGRS21
1212971	0	T	SNP	C	102	70	170	100	172	Val471Ala (gtc/gCc)	Rv1087	PE_PGRS21	PE-PGRS family protein PE_PGRS21
1215105	0	T	Del	GAP	78	86	159	98.8	166
1220680	0	T	SNP	C	89	95	180	100	184	Val36Ala (gta/gCa)	Rv1093	glyA1	serine hydroxymethyltransferase
1224367	0	T	SNP	C	69	40	106	99.09	110
1227830	0	G	SNP	T	104	70	170	99.43	175	Thr285Thr (acc/acA)	Rv1099c	glpX	fructose 1,6-bisphosphatase
1230778	0	G	SNP	A	77	82	156	100	159	Thr65Ile (acc/aTc)	Rv1102c	mazF3	mRNA interferase MazF3
1236433	0	A	SNP	C	88	90	175	100	178	Glu83Asp (gaa/gaC)	Rv1110	lytB2	4-hydroxy-3-methylbut-2-enyl diphosphate reductase
1240744	0	C	SNP	A	89	97	185	100	186	Asn186Lys (aac/aaA)	Rv1115	-	hypothetical protein
1241572	0	A	SNP	G	102	93	193	99.49	196
1247391	0	A	SNP	C	97	121	214	100	218	Ser89Arg (agc/Cgc)	Rv1124	ephC	epoxide hydrolase EphC
1248382	0	A	SNP	G	107	89	194	100	196	Ser101Gly (agc/Ggc)	Rv1125	-	hypothetical protein
1248936	0	G	SNP	C	105	89	189	99.49	195	Pro285Pro (ccg/ccC)	Rv1125	-	hypothetical protein
1248978	0	T	SNP	C	108	108	211	100	216	Ala299Ala (gct/gcC)	Rv1125	-	hypothetical protein
1250340	0	A	SNP	G	110	106	209	99.08	218	Ala355Ala (gct/gcC)	Rv1127c	ppdK	pyruvate, phosphate dikinase PpdK
1251199	0	C	SNP	T	96	96	190	100	192	Gly69Glu (gga/gAa)	Rv1127c	ppdK	pyruvate, phosphate dikinase PpdK
1252164	0	T	SNP	C	106	88	189	99.49	195	Glu270Gly (gaa/gGa)	Rv1128c	-	hypothetical protein
1254562	0	A	SNP	G	97	93	186	100	190	Asp3Gly (gat/gGt)	Rv1130	prpD	methylcitrate dehydratase PrpD
1265828	0	G	SNP	A	89	111	200	100	200	Leu221Leu (ctg/Ttg)	Rv1138c	-	oxidoreductase
1271187	0	C	SNP	G	104	94	197	100	198	Thr11Ser (acc/aGc)	Rv1144	-	oxidoreductase
1272811	0	A	SNP	G	106	85	189	99.48	192	Asn130Ser (aac/aGc)	Rv1145	-	transmembrane transport protein
1273250	1	G	Ins	A	89	92	181	97.84	181		Rv1145	-	transmembrane transport protein
1273709	0	A	SNP	G	98	100	196	98.51	201	Thr119Ala (acg/Gcg)	Rv1146	-	transmembrane transport protein
1275957	0	T	SNP	C	81	84	163	100	165
1276344	0	G	SNP	A	94	81	168	100	175	Pro469Ser (ccc/Tcc)	Rv1148c	-	hypothetical protein
1276432	0	C	SNP	T	81	89	168	100	170	Lys439Lys (aag/aaA)	Rv1148c	-	hypothetical protein
1276588	0	C	SNP	G	82	66	147	100	148	Ala387Ala (gcg/gcC)	Rv1148c	-	hypothetical protein
1277869	1	G	Ins	T	97	92	189	95.45	189
1281118	0	T	SNP	C	93	100	193	100	193	Thr123Ala (acg/Gcg)	Rv1154c	-	hypothetical protein
1281771	0	T	SNP	C	98	102	198	100	200	Ser115Pro (tcg/Ccg)	Rv1155	-	pyridoxine/pyridoxamine 5'-phosphate oxidase
1281984	0	G	SNP	A	78	94	171	100	172
1286839	0	T	Del	GAP	74	96	166	99.42	171		Rv1160	mutT2	8-oxo-dGTP diphosphatase
1286840	0	G	Del	GAP	74	96	166	99.42	171		Rv1160	mutT2	8-oxo-dGTP diphosphatase
1287372	0	G	SNP	C	93	115	206	100	208	Leu15Leu (ctg/ctC)	Rv1161	narG	nitrate reductase subunit alpha
1291882	0	T	SNP	C	119	77	194	100	196	Leu273Pro (ctg/cCg)	Rv1162	narH	nitrate reductase subunit beta
1292102	0	A	SNP	G	118	110	226	100	228	Pro346Pro (cca/ccG)	Rv1162	narH	nitrate reductase subunit beta
1306259	0	A	SNP	G	99	95	191	100	194	Ala656Ala (gct/gcC)	Rv1175c	fadH	NADPH dependent 2,4-dienoyl-CoA reductase FadH
1307598	0	C	SNP	G	96	85	176	100	181	Cys210Ser (tgc/tCc)	Rv1175c	fadH	NADPH dependent 2,4-dienoyl-CoA reductase FadH
1308317	0	T	SNP	C	117	98	212	99.54	216	His159Arg (cat/cGt)	Rv1176c	-	hypothetical protein
1313337	1	A	Ins	G	5	35	40	88.89	41
1313338	0	A	SNP	C	5	37	41	100	42
1315191	0	A	SNP	C	102	91	192	100	193	_489Tyr (taa/taC)	Rv1180	pks3	polyketide beta-ketoacyl synthase
1315884	0	G	SNP	A	105	104	206	100	209	Ala217Ala (gcg/gcA)	Rv1181	pks4	polyketide beta-ketoacyl synthase
1325650	0	G	SNP	A	95	93	188	100	188
1327890	0	G	SNP	A	118	100	215	100	218	Asp472Asp (gac/gaT)	Rv1186c	-	hypothetical protein
1328687	0	G	SNP	C	120	111	228	100	231	Pro207Ala (ccc/Gcc)	Rv1186c	-	hypothetical protein
1329270	0	G	SNP	C	85	106	190	99.48	192	Leu12Leu (ctc/ctG)	Rv1186c	-	hypothetical protein
1339774	0	C	SNP	G	91	81	171	98.85	174	Gly142Gly (ggc/ggG)	Rv1196	PPE18	PPE family protein PPE18
1339823	0	A	SNP	G	95	96	188	100	191	Thr159Ala (acg/Gcg)	Rv1196	PPE18	PPE family protein PPE18
1339894	0	C	SNP	T	92	102	191	99.49	195	Leu182Leu (ctc/ctT)	Rv1196	PPE18	PPE family protein PPE18
1339905	0	C	SNP	T	89	96	182	100	185	Ala186Val (gcc/gTc)	Rv1196	PPE18	PPE family protein PPE18
1340784	0	T	SNP	C	75	100	171	97.22	180	Gly42Gly (ggt/ggC)	Rv1197	esxK	ESAT-6 like protein EsxK
1341295	0	A	SNP	G	91	107	195	100	198
1341318	1	T	Ins	A	74	86	160	86.96	162
1345016	0	C	SNP	T	84	100	177	100	184	Ala52Thr (gcc/Acc)	Rv1201c	dapD	2,3,4,5-tetrahydropyridine-2,6-dicarboxylate N-succinyltransferase
1351172	0	A	SNP	G	88	85	171	100	173
1360209	0	T	SNP	C	100	77	174	100	177	Ala531Ala (gca/gcG)	Rv1217c	-	tetronasin ABC transporter integral membrane protein
1361190	0	G	SNP	A	121	110	227	100	231	Ser204Ser (agc/agT)	Rv1217c	-	tetronasin ABC transporter integral membrane protein
1362006	0	T	SNP	C	82	84	164	100	166	Gln243Arg (caa/cGa)	Rv1218c	-	tetronasin ABC transporter ATP-binding protein
1365837	1	C	Ins	G	83	83	166	91.21	166
1365837	2	C	Ins	G	83	82	165	90.66	166
1367484	0	T	SNP	G	86	78	164	100	164	Trp8Gly (tgg/Ggg)	Rv1224	tatB	Sec-independent protein translocase protein TatB
1371470	0	G	SNP	A	68	96	163	100	164	Arg184His (cgt/cAt)	Rv1228	lpqX	lipoprotein LpqX
1374065	0	T	SNP	C	104	90	187	100	194	Ser45Gly (agc/Ggc)	Rv1230c	-	membrane protein
1375724	0	A	SNP	C	86	101	187	100	187	Cys149Gly (tgc/Ggc)	Rv1232c	-	hypothetical protein
1377568	0	A	SNP	G	98	88	184	99.47	187	Val15Val (gta/gtG)	Rv1235	lpqY	trehalose ABC transporter substrate-binding lipoprotein LpqY
1382628	0	T	SNP	C	95	78	170	100	173	Lys139Glu (aaa/Gaa)	Rv1239c	corA	magnesium and cobalt transport transmembrane protein CorA
1386011	0	C	Del	GAP	117	116	230	88.26	264		Rv1243c	PE_PGRS23	PE-PGRS family protein PE_PGRS23
1390763	0	C	SNP	T	88	98	183	100	186	Val764Met (gtg/Atg)	Rv1248c	-	multifunctional 2-oxoglutarate dehydrogenase E1 component /2-oxoglutarate dehydrogenase dihydrolipoyllysine-residue succinyltransferase
1393626	0	A	SNP	G	100	96	192	100	196	Leu119Leu (ctt/ctC)	Rv1249c	-	membrane protein
1395587	0	C	SNP	G	102	109	206	99.06	213	Pro470Arg (ccc/cGc)	Rv1250	-	MFS-type drug transporter
1396618	0	C	SNP	A	90	90	175	100	180	Glu875_ (gag/Tag)	Rv1251c	-	hypothetical protein
1396806	0	C	SNP	T	71	113	180	100	184	Gly812Asp (ggc/gAc)	Rv1251c	-	hypothetical protein
1396922	0	T	SNP	C	109	107	214	100	216	Thr773Thr (aca/acG)	Rv1251c	-	hypothetical protein
1401033	0	C	SNP	T	107	96	200	100	203	Ser355Leu (tcg/tTg)	Rv1253	deaD	ATP-dependent RNA helicase DeaD
1411210	0	T	SNP	G	99	96	193	100	195	Val260Val (gtt/gtG)	Rv1263	amiB2	amidase AmiB
1413148	0	C	SNP	T	57	92	142	100	149
1414021	0	C	SNP	T	79	110	185	100	189	Arg607Gln (cgg/cAg)	Rv1266c	pknH	serine/threonine-protein kinase PknH
1422666	0	C	SNP	T	73	94	166	100	167	Gly462Glu (ggg/gAg)	Rv1273c	-	drug ABC transporter ATP-binding protein
1422667	0	C	SNP	T	74	98	172	100	172	Gly462Arg (ggg/Agg)	Rv1273c	-	drug ABC transporter ATP-binding protein
1437497	0	C	SNP	T	83	93	174	98.88	178	Asn58Asn (aac/aaT)	Rv1284	canA	beta-carbonic anhydrase
1440090	0	C	SNP	T	94	92	186	100	186	Thr395Ile (acc/aTc)	Rv1286	-	bifunctional sulfate adenyltransferase subunit 1 CysN/adenylylsulfate kinase CysC
1440469	0	C	SNP	G	90	106	194	100	196	Pro521Pro (ccc/ccG)	Rv1286	-	bifunctional sulfate adenyltransferase subunit 1 CysN/adenylylsulfate kinase CysC
1441545	0	G	SNP	A	5	13	17	94.74	19	Ala66Ala (gcg/gcA)	Rv1288	-	hypothetical protein
1441576	0	T	SNP	C	13	4	17	100	17	Leu77Leu (ttg/Ctg)	Rv1288	-	hypothetical protein
1441579	0	A	SNP	T	14	4	17	100	18	Asn78Tyr (aat/Tat)	Rv1288	-	hypothetical protein
1441582	0	T	SNP	C	17	5	22	100	22	Trp79Arg (tgg/Cgg)	Rv1288	-	hypothetical protein
1442209	0	C	Del	GAP	56	53	108	97.32	112		Rv1288	-	hypothetical protein
1442210	0	G	Del	GAP	56	53	108	97.32	112		Rv1288	-	hypothetical protein
1442211	0	C	Del	GAP	56	53	108	97.32	112		Rv1288	-	hypothetical protein
1442212	0	G	Del	GAP	56	53	108	97.32	112		Rv1288	-	hypothetical protein
1442213	0	C	Del	GAP	56	53	108	97.32	112		Rv1288	-	hypothetical protein
1442214	0	G	Del	GAP	56	53	108	97.32	112		Rv1288	-	hypothetical protein
1442215	0	G	Del	GAP	56	53	108	97.32	112		Rv1288	-	hypothetical protein
1442216	0	T	Del	GAP	56	53	108	97.32	112		Rv1288	-	hypothetical protein
1442217	0	C	Del	GAP	56	53	108	97.32	112		Rv1288	-	hypothetical protein
1442218	0	G	Del	GAP	56	53	108	97.32	112		Rv1288	-	hypothetical protein
1442219	0	C	Del	GAP	56	53	108	97.32	112		Rv1288	-	hypothetical protein
1442220	0	C	Del	GAP	56	53	108	97.32	112		Rv1288	-	hypothetical protein
1442221	0	G	Del	GAP	56	53	108	97.32	112		Rv1288	-	hypothetical protein
1442222	0	G	Del	GAP	56	53	108	97.32	112		Rv1288	-	hypothetical protein
1442223	0	G	Del	GAP	56	53	108	97.32	112		Rv1288	-	hypothetical protein
1442224	0	T	Del	GAP	56	53	108	97.32	112		Rv1288	-	hypothetical protein
1442225	0	T	Del	GAP	56	53	108	97.32	112		Rv1288	-	hypothetical protein
1442226	0	T	Del	GAP	56	53	108	97.32	112		Rv1288	-	hypothetical protein
1442227	0	T	Del	GAP	56	53	108	97.32	112		Rv1288	-	hypothetical protein
1442228	0	C	Del	GAP	56	53	108	97.32	112		Rv1288	-	hypothetical protein
1442229	0	G	Del	GAP	56	53	108	97.32	112		Rv1288	-	hypothetical protein
1442230	0	A	Del	GAP	56	53	108	97.32	112		Rv1288	-	hypothetical protein
1442231	0	T	Del	GAP	56	53	108	97.32	112		Rv1288	-	hypothetical protein
1442232	0	G	Del	GAP	56	53	108	97.32	112		Rv1288	-	hypothetical protein
1442233	0	G	Del	GAP	56	53	108	97.32	112		Rv1288	-	hypothetical protein
1442234	0	G	Del	GAP	56	53	108	97.32	112		Rv1288	-	hypothetical protein
1442235	0	T	Del	GAP	56	53	108	97.32	112		Rv1288	-	hypothetical protein
1445781	0	A	SNP	G	85	106	190	100	191	Ala18Ala (gct/gcC)	Rv1291c	-	hypothetical protein
1449374	0	C	SNP	T	87	110	194	100	197
1450316	0	C	SNP	T	89	72	158	99.38	162	Ala314Ala (gcc/gcT)	Rv1294	thrA	homoserine dehydrogenase
1457144	0	C	SNP	T	107	100	202	100	207	Arg194Cys (cgc/Tgc)	Rv1300	hemK	release factor glutamine methyltransferase
1468208	0	A	SNP	C	77	97	161	91.1	191	Leu433Arg (ctg/cGg)	Rv1313c	-	insertion sequence element IS1557 transposase
1468492	0	C	SNP	A	94	115	207	100	209	Leu338Leu (ctg/ctT)	Rv1313c	-	insertion sequence element IS1557 transposase
1469940	0	C	SNP	T	110	115	224	99.12	227	Asp105Asn (gac/Aac)	Rv1314c	-	cob(I)yrinic acid a,c-diamide adenosyltransferase
1471659	0	C	SNP	T	72	93	164	100	165
1478357	0	G	SNP	T	100	106	204	100	206	Pro254Pro (ccc/ccA)	Rv1317c	alkA	bifunctional regulatory protein/DNA repair enzyme AlkA
1479085	0	T	SNP	C	110	125	229	100	235	Ile12Val (atc/Gtc)	Rv1317c	alkA	bifunctional regulatory protein/DNA repair enzyme AlkA
1480945	0	C	SNP	G	186	179	360	100	365	Thr519Thr (acg/acC)	Rv1319c	-	adenylate cyclase
1480948	0	C	SNP	T	187	180	364	100	367	Glu518Glu (gag/gaA)	Rv1319c	-	adenylate cyclase
1481185	0	A	SNP	C	205	190	389	99.5	397	Asp439Glu (gat/gaG)	Rv1319c	-	adenylate cyclase
1481563	0	C	SNP	T	196	198	388	99.49	396	Glu313Glu (gag/gaA)	Rv1319c	-	adenylate cyclase
1482627	0	T	SNP	C	85	97	179	99.45	183	Thr531Ala (acg/Gcg)	Rv1320c	-	adenylate cyclase
1484708	0	A	SNP	C	94	102	193	100	196	Ser144Arg (agc/Cgc)	Rv1321	-	endonuclease NucS
1485741	0	G	SNP	A	92	84	174	98.32	179	His11Tyr (cac/Tac)	Rv1322A	-	hypothetical protein
1489142	0	C	SNP	T	67	93	148	98.16	163	Gly275Asp (ggc/gAc)	Rv1325c	PE_PGRS24	PE-PGRS family protein PE_PGRS24
1490905	0	A	SNP	G	100	81	180	100	181	Ser470Pro (tct/Cct)	Rv1326c	glgB	1,4-alpha-glucan branching protein
1495836	0	G	SNP	A	66	85	147	100	151	Val425Met (gtg/Atg)	Rv1328	glgP	glycogen phosphorylase
1498951	0	G	SNP	T	121	98	214	99.55	220	Thr80Lys (acg/aAg)	Rv1329c	dinG	ATP-dependent helicase DinG
1499213	0	T	Del	GAP	95	83	173	98.89	180		Rv1330c	pncB1	nicotinic acid phosphoribosyltransferase PncB1
1499214	0	C	Del	GAP	95	83	173	100	178		Rv1330c	pncB1	nicotinic acid phosphoribosyltransferase PncB1
1499215	0	A	Del	GAP	95	83	173	100	178		Rv1330c	pncB1	nicotinic acid phosphoribosyltransferase PncB1
1499216	0	G	Del	GAP	95	83	173	100	178		Rv1330c	pncB1	nicotinic acid phosphoribosyltransferase PncB1
1499217	0	G	Del	GAP	95	82	172	99.44	178		Rv1330c	pncB1	nicotinic acid phosphoribosyltransferase PncB1
1499218	0	C	Del	GAP	95	82	172	99.44	178		Rv1330c	pncB1	nicotinic acid phosphoribosyltransferase PncB1
1499219	0	C	Del	GAP	95	82	172	99.44	178		Rv1330c	pncB1	nicotinic acid phosphoribosyltransferase PncB1
1499220	0	G	Del	GAP	95	82	172	99.44	178		Rv1330c	pncB1	nicotinic acid phosphoribosyltransferase PncB1
1499221	0	G	SNP	A	98	82	175	100	180	Pro447Ser (ccg/Tcg)	Rv1330c	pncB1	nicotinic acid phosphoribosyltransferase PncB1
1499274	0	C	SNP	G	99	105	202	99.51	205	Gly429Ala (ggc/gCc)	Rv1330c	pncB1	nicotinic acid phosphoribosyltransferase PncB1
1501153	0	C	SNP	T	81	88	168	100	169	Thr76Thr (acc/acT)	Rv1332	-	transcriptional regulator
1501700	0	G	SNP	A	92	82	171	100	174	Val34Val (gtg/gtA)	Rv1333	-	hydrolase
1513189	0	C	SNP	T	111	96	202	99.52	208	Ala48Val (gct/gTt)	Rv1348	irtA	iron ABC transporter ATP-binding protein/permease IrtA
1519164	0	C	SNP	T	121	91	209	98.15	216
1519174	0	G	SNP	A	122	90	207	98.15	216
1526819	0	C	SNP	A	137	122	258	100	259	Arg70Arg (cgg/Agg)	Rv1358	-	transcriptional regulator
1533241	0	G	SNP	C	104	96	198	90.09	222	Thr131Thr (acc/acG)	Rv1361c	PPE19	PPE family protein PPE19
1533583	0	G	SNP	A	83	116	195	98.51	202	Tyr17Tyr (tac/taT)	Rv1361c	PPE19	PPE family protein PPE19
1533624	0	A	SNP	C	81	123	203	99.51	205	Phe4Val (ttc/Gtc)	Rv1361c	PPE19	PPE family protein PPE19
1534551	0	C	SNP	T	104	93	196	100	197	Glu20Glu (gag/gaA)	Rv1362c	-	membrane protein
1536251	0	G	SNP	T	112	102	208	100	214	Ala465Glu (gcg/gAg)	Rv1364c	-	sigma factor regulatory protein
1540141	0	T	SNP	C	81	86	166	100	167	Ile169Val (atc/Gtc)	Rv1367c	-	hypothetical protein
1540484	0	C	SNP	G	95	107	200	100	202	Leu54Leu (ctg/ctC)	Rv1367c	-	hypothetical protein
1544255	0	C	SNP	T	95	95	187	100	190	Arg299Arg (cgc/cgT)	Rv1371	-	membrane protein
1546703	0	C	SNP	T	108	81	187	100	189	Pro231Leu (ccg/cTg)	Rv1373	-	glycolipid sulfotransferase
1547125	0	T	SNP	C	111	86	194	99.49	198	Thr136Ala (aca/Gca)	Rv1374c	-	hypothetical protein
1552547	0	G	SNP	A	107	105	210	100	212	Arg37Trp (cgg/Tgg)	Rv1378c	-	hypothetical protein
1563717	0	C	SNP	T	107	121	227	100	228	Val8Val (gtc/gtT)	Rv1388	mihF	integration host factor MihF
1570566	0	C	SNP	A	99	89	188	100	188	Arg135Leu (cgg/cTg)	Rv1394c	cyp132	cytochrome P450 Cyp132
1573660	0	T	SNP	G	98	85	177	100	183	Arg66Ser (aga/agC)	Rv1396c	PE_PGRS25	PE-PGRS family protein PE_PGRS25
1588899	0	G	SNP	T	90	88	173	100	178	Ala111Ala (gcg/gcT)	Rv1412	ribC	riboflavin synthase
1593331	0	G	SNP	A	95	85	175	100	180
1595342	0	T	SNP	C	93	89	180	99.45	183	Val434Ala (gtg/gCg)	Rv1420	uvrC	excinuclease ABC subunit UvrC
1598969	0	A	SNP	C	90	87	172	99.44	178	Leu229Arg (ctg/cGg)	Rv1424c	-	membrane protein
1599557	0	C	SNP	G	96	103	194	100	199	Arg33Thr (agg/aCg)	Rv1424c	-	membrane protein
1605512	0	A	SNP	G	89	96	182	97.88	189	Gln212Arg (caa/cGa)	Rv1429	-	hypothetical protein
1608276	0	A	SNP	C	105	94	193	100	199	Asn65Thr (aac/aCc)	Rv1431	-	hypothetical protein
1609840	0	A	SNP	G	131	99	225	100	230	Pro586Pro (cca/ccG)	Rv1431	-	hypothetical protein
1612624	1	T	Ins	A	65	51	116	81.12	116		Rv1435c	-	hypothetical protein
1612624	2	T	Ins	T	65	50	115	80.42	116		Rv1435c	-	hypothetical protein
1612624	3	T	Ins	C	64	51	115	80.42	116		Rv1435c	-	hypothetical protein
1612624	4	T	Ins	G	65	51	116	81.12	116		Rv1435c	-	hypothetical protein
1612624	5	T	Ins	G	65	51	116	81.12	116		Rv1435c	-	hypothetical protein
1612624	6	T	Ins	T	65	51	116	81.12	116		Rv1435c	-	hypothetical protein
1612624	7	T	Ins	A	65	51	116	81.12	116		Rv1435c	-	hypothetical protein
1612624	8	T	Ins	C	65	50	115	80.42	116		Rv1435c	-	hypothetical protein
1612624	9	T	Ins	C	65	51	116	81.12	116		Rv1435c	-	hypothetical protein
1612624	10	T	Ins	G	65	51	116	81.12	116		Rv1435c	-	hypothetical protein
1612624	11	T	Ins	G	65	51	116	81.12	116		Rv1435c	-	hypothetical protein
1612624	12	T	Ins	T	64	50	114	79.72	116		Rv1435c	-	hypothetical protein
1612624	13	T	Ins	G	64	50	114	79.72	116		Rv1435c	-	hypothetical protein
1612624	14	T	Ins	C	65	51	116	81.12	116		Rv1435c	-	hypothetical protein
1612624	15	T	Ins	G	65	51	116	81.12	116		Rv1435c	-	hypothetical protein
1612624	16	T	Ins	C	65	51	116	81.12	116		Rv1435c	-	hypothetical protein
1612624	17	T	Ins	C	65	51	116	81.12	116		Rv1435c	-	hypothetical protein
1612624	18	T	Ins	A	65	51	116	81.12	116		Rv1435c	-	hypothetical protein
1612624	19	T	Ins	G	65	51	116	81.12	116		Rv1435c	-	hypothetical protein
1612624	20	T	Ins	G	65	51	116	81.12	116		Rv1435c	-	hypothetical protein
1612624	21	T	Ins	G	65	50	115	80.42	116		Rv1435c	-	hypothetical protein
1613035	0	T	SNP	C	76	84	160	100	160
1614143	0	G	SNP	A	85	87	170	100	172	Leu279Leu (ctg/ctA)	Rv1436	gap	glyceraldehyde 3-phosphate dehydrogenase
1618894	0	C	SNP	T	118	61	171	98.9	181	Ser264Asn (agt/aAt)	Rv1441c	PE_PGRS26	PE-PGRS family protein PE_PGRS26
1618978	0	T	SNP	C	125	78	201	99.51	204	Asp236Gly (gat/gGt)	Rv1441c	PE_PGRS26	PE-PGRS family protein PE_PGRS26
1624791	0	C	SNP	G	108	98	204	100	206	Arg192Pro (cga/cCa)	Rv1446c	opcA	OXPP cycle protein OpcA
1627351	0	T	SNP	C	98	79	175	100	177	Thr244Ala (acc/Gcc)	Rv1448c	tal	transaldolase
1630148	0	A	SNP	C	101	102	198	100	203	Tyr18Asp (tac/Gac)	Rv1449c	tkt	transketolase
1634609	0	C	SNP	T	54	46	95	100	100	Ala7Thr (gcc/Acc)	Rv1450c	PE_PGRS27	PE-PGRS family protein PE_PGRS27
1634610	0	C	SNP	T	55	48	100	100	103	Val6Val (gtg/gtA)	Rv1450c	PE_PGRS27	PE-PGRS family protein PE_PGRS27
1636172	1	T	Ins	C	78	15	93	79.49	93		Rv1452c	PE_PGRS28	PE-PGRS family protein PE_PGRS28
1636172	2	T	Ins	C	78	15	93	79.49	93		Rv1452c	PE_PGRS28	PE-PGRS family protein PE_PGRS28
1636172	3	T	Ins	G	78	15	93	79.49	93		Rv1452c	PE_PGRS28	PE-PGRS family protein PE_PGRS28
1636826	0	C	SNP	A	116	165	272	98.25	286	Gly468Gly (ggg/ggT)	Rv1452c	PE_PGRS28	PE-PGRS family protein PE_PGRS28
1636918	0	C	SNP	T	91	125	205	77.42	279	Ala438Thr (gcc/Acc)	Rv1452c	PE_PGRS28	PE-PGRS family protein PE_PGRS28
1636991	0	T	SNP	C	125	154	273	98.24	284	Gly413Gly (gga/ggG)	Rv1452c	PE_PGRS28	PE-PGRS family protein PE_PGRS28
1636996	0	G	SNP	C	127	158	280	97.94	291	Arg412Gly (cgc/Ggc)	Rv1452c	PE_PGRS28	PE-PGRS family protein PE_PGRS28
1637006	0	G	SNP	A	113	133	241	98.01	251	Val408Val (gtc/gtT)	Rv1452c	PE_PGRS28	PE-PGRS family protein PE_PGRS28
1637009	0	G	SNP	A	114	124	229	97.14	245	Gly407Gly (ggc/ggT)	Rv1452c	PE_PGRS28	PE-PGRS family protein PE_PGRS28
1638182	0	C	SNP	T	89	135	221	100	224	Ser16Ser (tcg/tcA)	Rv1452c	PE_PGRS28	PE-PGRS family protein PE_PGRS28
1638183	0	G	SNP	A	87	133	216	100	220	Ser16Leu (tcg/tTg)	Rv1452c	PE_PGRS28	PE-PGRS family protein PE_PGRS28
1638188	0	C	SNP	T	87	134	215	99.55	222	Ala14Ala (gcg/gcA)	Rv1452c	PE_PGRS28	PE-PGRS family protein PE_PGRS28
1638191	0	C	SNP	G	88	134	219	99.55	223	Ala13Ala (gcg/gcC)	Rv1452c	PE_PGRS28	PE-PGRS family protein PE_PGRS28
1638194	0	G	SNP	C	88	135	218	100	223	Ala12Ala (gcc/gcG)	Rv1452c	PE_PGRS28	PE-PGRS family protein PE_PGRS28
1639594	0	C	SNP	A	94	77	168	100	171	Pro405Gln (cca/cAa)	Rv1453	-	transcriptional activator protein
1645802	0	T	SNP	C	118	103	219	99.55	222	Lys113Glu (aaa/Gaa)	Rv1459c	-	alpha-(1->6)-mannopyranosyltransferase
1646863	0	G	SNP	T	114	120	231	99.57	235	Val226Val (gtg/gtT)	Rv1460	-	transcriptional regulator
1650072	0	A	SNP	G	117	99	212	100	216	Asn183Asp (aac/Gac)	Rv1462	-	hypothetical protein
1650406	0	C	SNP	A	108	103	208	100	211	Thr294Asn (acc/aAc)	Rv1462	-	hypothetical protein
1655830	0	C	Del	GAP	107	150	252	92.45	278		Rv1468c	PE_PGRS29	PE-PGRS family protein PE_PGRS29
1676290	0	C	SNP	A	92	106	193	100	198	Lys198Asn (aag/aaT)	Rv1486c	-	hypothetical protein
1676880	0	A	SNP	G	106	111	217	100	217	Trp2Arg (tgg/Cgg)	Rv1486c	-	hypothetical protein
1681147	0	G	SNP	A	76	81	157	100	157
1688300	0	T	SNP	C	131	97	226	100	228	Phe120Phe (ttt/ttC)	Rv1497	lipL	esterase LipL
1689349	0	C	SNP	T	93	125	216	100	218	Arg191His (cgc/cAc)	Rv1498c	-	methyltransferase
1690844	0	T	SNP	C	102	90	190	97.46	197
1692141	0	A	SNP	C	112	126	235	100	238	Ile84Ile (ata/atC)	Rv1501	-	hypothetical protein
1693561	0	A	SNP	G	107	108	212	100	215	Tyr213Cys (tac/tGc)	Rv1502	-	hypothetical protein
1698911	0	G	SNP	A	114	82	194	100	196	Gly328Gly (ggc/ggT)	Rv1508c	-	membrane protein
1699849	0	G	SNP	A	104	95	196	100	199	Pro16Ser (ccg/Tcg)	Rv1508c	-	membrane protein
1706119	0	T	SNP	C	110	117	225	100	227	Ser159Ser (tca/tcG)	Rv1514c	-	glycosyltransferase
1708792	0	T	SNP	C	92	121	210	100	213
1709432	0	C	SNP	T	84	88	167	100	172	Leu188Phe (ctc/Ttc)	Rv1517	-	hypothetical protein
1713192	0	A	SNP	G	101	91	184	98.46	195	Val297Val (gta/gtG)	Rv1521	fadD25	fatty-acid--CoA ligase FadD25
1713923	0	A	SNP	G	107	96	201	100	203	His541Arg (cac/cGc)	Rv1521	fadD25	fatty-acid--CoA ligase FadD25
1716472	0	A	SNP	G	103	83	181	98.94	188	Ser381Pro (tcc/Ccc)	Rv1522c	mmpL12	transmembrane transport protein MmpL12
1728837	0	A	SNP	G	103	97	196	100	200
1738881	0	C	SNP	T	97	96	191	97.97	197	Thr788Ile (aca/aTa)	Rv1536	ileS	isoleucine--tRNA ligase
1748125	0	C	SNP	T	75	88	161	98.19	166	Leu144Leu (ctc/ctT)	Rv1547	dnaE1	DNA polymerase III subunit alpha
1748439	0	C	SNP	T	89	82	167	100	171	Thr249Ile (acc/aTc)	Rv1547	dnaE1	DNA polymerase III subunit alpha
1750602	0	A	SNP	G	89	101	188	98.45	193	Asp970Gly (gat/gGt)	Rv1547	dnaE1	DNA polymerase III subunit alpha
1752561	0	T	SNP	C	95	80	175	100	175	Asp258Gly (gac/gGc)	Rv1548c	PPE21	PPE family protein PPE21
1753519	1	G	Ins	C	69	85	154	81.91	154
1759252	0	G	SNP	T	92	91	182	98.92	185	Ser524Ser (tcg/tcT)	Rv1552	frdA	fumarate reductase flavoprotein subunit		phylo (not 4,9)
1760292	0	A	SNP	G	108	100	206	99.52	209	Met40Val (atg/Gtg)	Rv1554	frdC	fumarate reductase membrane anchor subunit
1763130	0	G	Del	GAP	89	89	173	98.89	180		Rv1558	-	hypothetical protein
1763131	0	A	Del	GAP	89	89	173	99.44	179		Rv1558	-	hypothetical protein
1763132	0	C	SNP	T	89	87	174	99.44	177	Asp62Asp (gac/gaT)	Rv1558	-	hypothetical protein
1763482	0	G	SNP	A	72	87	157	100	159	Gly19Arg (ggg/Agg)	Rv1559	ilvA	threonine dehydratase IlvA
1764225	0	C	SNP	T	104	105	204	99.52	210	Ala266Ala (gcc/gcT)	Rv1559	ilvA	threonine dehydratase IlvA
1778430	0	T	SNP	C	158	122	276	100	280	Met191Thr (atg/aCg)	Rv1570	bioD	ATP-dependent dethiobiotin synthetase BioD
1779370	0	G	SNP	C	102	89	188	100	191	Thr19Thr (acg/acC)	Rv1573	-	phage protein
1780586	1	C	Ins	G	91	96	187	98.42	187		Rv1575	-	phage protein
1781251	0	C	SNP	T	99	110	205	100	209	Glu272Lys (gag/Aag)	Rv1576c	-	phage capsid protein
1781811	0	T	SNP	C	130	127	254	100	257	Asp85Gly (gac/gGc)	Rv1576c	-	phage capsid protein
1784238	0	A	Del	GAP	102	92	192	100	194		Rv1581c	-	phage protein
1787801	1	C	Ins	T	82	93	175	92.59	175		Rv1586c	-	phage integrase
1788570	0	G	SNP	T	66	94	156	75.47	212	Asn198Lys (aac/aaA)	Rv1587c	-	hypothetical protein
1788574	0	T	SNP	C	65	93	149	75.6	209	His197Arg (cac/cGc)	Rv1587c	-	hypothetical protein
1788627	0	C	SNP	G	81	92	171	80.09	216	Leu179Leu (ctg/ctC)	Rv1587c	-	hypothetical protein
1788630	0	C	SNP	G	79	88	165	79.15	211	Glu178Asp (gag/gaC)	Rv1587c	-	hypothetical protein
1789650	0	C	SNP	T	101	72	171	78.64	220	Ala63Thr (gcc/Acc)	Rv1588c	-	hypothetical protein
1789654	0	A	SNP	G	105	80	182	80.43	230	Leu61Leu (ctt/ctC)	Rv1588c	-	hypothetical protein
1789671	0	C	SNP	T	111	97	206	85.95	242	Ala56Thr (gcg/Acg)	Rv1588c	-	hypothetical protein
1789675	0	A	SNP	C	106	102	206	87.39	238	Gly54Gly (ggt/ggG)	Rv1588c	-	hypothetical protein
1789678	0	C	SNP	G	109	112	218	88.4	250	Val53Val (gtg/gtC)	Rv1588c	-	hypothetical protein
1789933	0	G	SNP	A	94	82	173	100	176
1790635	0	C	SNP	G	97	103	194	99.01	202	Gln118Glu (cag/Gag)	Rv1589	bioB	biotin synthetase
1792777	0	T	SNP	C	64	86	150	99.34	151	Ile322Val (att/Gtt)	Rv1592c	-	hypothetical protein
1792778	0	T	SNP	C	64	87	151	99.34	152	Glu321Glu (gaa/gaG)	Rv1592c	-	hypothetical protein
1793715	0	C	SNP	T	116	86	200	97.58	207	Gly9Asp (ggc/gAc)	Rv1592c	-	hypothetical protein
1793829	0	C	Del	GAP	106	98	197	88.7	230
1793830	0	G	Del	GAP	106	98	197	88.31	231
1793831	0	G	Del	GAP	106	98	197	88.7	230
1793832	0	C	Del	GAP	106	98	197	89.87	227
1793833	0	A	Del	GAP	106	98	197	90.27	226
1793834	0	C	Del	GAP	106	98	197	90.67	225
1793835	0	T	Del	GAP	106	98	197	91.07	224
1793836	0	C	Del	GAP	106	98	197	91.48	223
1793837	0	A	Del	GAP	106	98	197	99.51	205
1793838	0	A	Del	GAP	106	98	197	99.51	205
1793839	0	G	Del	GAP	106	98	197	99.51	205
1793840	0	G	Del	GAP	106	98	197	99.51	205
1793841	0	T	Del	GAP	106	98	197	99.51	205
1793842	0	C	Del	GAP	106	98	197	99.51	205
1793843	0	A	Del	GAP	106	98	197	99.51	205
1793844	0	G	Del	GAP	106	98	197	99.51	205
1793845	0	C	Del	GAP	106	98	197	99.51	205
1793846	0	G	Del	GAP	106	98	197	99.51	205
1793847	0	T	Del	GAP	106	98	197	99.51	205
1793945	0	G	SNP	A	104	96	198	99.01	202
1798355	0	G	SNP	A	106	100	198	100	206	Gly21Asp (ggt/gAt)	Rv1597	-	hypothetical protein
1802047	0	C	SNP	G	107	90	192	99.49	198	Gln5Glu (cag/Gag)	Rv1601	hisB	imidazole glycerol-phosphate dehydratase
1802485	0	C	SNP	T	110	104	211	99.53	215	Arg151Trp (cgg/Tgg)	Rv1601	hisB	imidazole glycerol-phosphate dehydratase
1802709	0	C	SNP	T	117	100	214	100	217	Leu16Leu (ctg/Ttg)	Rv1602	hisH	imidazole glycerol phosphate synthase subunit HisH
1803265	0	G	SNP	A	97	91	185	100	188	Ser201Asn (agc/aAc)	Rv1602	hisH	imidazole glycerol phosphate synthase subunit HisH
1804273	0	C	SNP	T	83	93	172	96.7	182	Arg79Trp (cgg/Tgg)	Rv1604	impA	inositol-monophosphatase ImpA
1804409	0	C	SNP	A	94	89	183	100	183	Pro124Gln (cca/cAa)	Rv1604	impA	inositol-monophosphatase ImpA
1811375	0	G	SNP	T	105	87	190	99.48	193	Gly83Gly (ggg/ggT)	Rv1612	trpB	tryptophan synthase subunit beta
1812448	0	C	SNP	T	95	100	193	100	195	Tyr30Tyr (tac/taT)	Rv1613	trpA	tryptophan synthase subunit alpha
1817976	0	A	SNP	T	100	87	181	100	187	His121Leu (cac/cTc)	Rv1618	tesB1	acyl-CoA thioesterase TesB
1818286	0	C	SNP	T	93	104	194	100	197	Gly224Gly (ggc/ggT)	Rv1618	tesB1	acyl-CoA thioesterase TesB
1827468	0	C	SNP	A	87	91	177	100	178	Val160Leu (gtg/Ttg)	Rv1625c	cya	adenylyl cyclase
1832509	0	C	SNP	G	100	95	194	98.98	197	Thr615Thr (acc/acG)	Rv1629	polA	DNA polymerase I
1833025	0	C	SNP	T	116	95	208	100	211	Asp787Asp (gac/gaT)	Rv1629	polA	DNA polymerase I
1836286	0	G	SNP	C	96	99	193	100	195
1836417	0	C	SNP	A	101	86	182	100	187	Gly138Gly (ggg/ggT)	Rv1632c	-	hypothetical protein
1839759	0	G	SNP	C	118	99	214	100	217	Gly198Arg (ggg/Cgg)	Rv1634	-	multidrug-efflux transporter
1847919	0	C	SNP	G	115	92	203	100	207	Thr180Thr (acg/acC)	Rv1639c	-	hypothetical protein
1849609	0	T	SNP	C	108	82	186	100	190	Arg809Arg (cga/cgG)	Rv1640c	lysX	bifunctional lysine--tRNA ligase/phosphatidylglycerol lysyltransferase
1851932	0	C	SNP	A	83	112	194	99.49	196	Cys35Phe (tgc/tTc)	Rv1640c	lysX	bifunctional lysine--tRNA ligase/phosphatidylglycerol lysyltransferase
1852877	0	A	SNP	C	74	105	175	100	179	_202Ser (tag/tCg)	Rv1641	infC	initiation factor IF-3
1854300	0	T	SNP	C	92	80	170	99.42	173	Leu232Pro (ctg/cCg)	Rv1644	tsnR	23S rRNA methyltransferase TsnR
1856617	0	C	SNP	T	76	71	143	100	147	Thr285Ile (aca/aTa)	Rv1646	PE17	PE family protein PE17
1856777	0	G	SNP	C	103	76	177	100	179	Ala2Pro (gcg/Ccg)	Rv1647	-	adenylate cyclase
1859559	0	C	SNP	A	88	96	182	100	184	Ala276Asp (gcc/gAc)	Rv1649	pheS	phenylalanine--tRNA ligase subunit alpha
1863584	0	G	SNP	T	108	112	215	99.55	221	Thr600Asn (acc/aAc)	Rv1651c	PE_PGRS30	PE-PGRS family protein PE_PGRS30
1864079	0	C	Del	GAP	79	92	169	77.38	221		Rv1651c	PE_PGRS30	PE-PGRS family protein PE_PGRS30
1864080	0	C	Del	GAP	79	92	169	77.73	220		Rv1651c	PE_PGRS30	PE-PGRS family protein PE_PGRS30
1864081	0	G	Del	GAP	79	92	169	78.8	217		Rv1651c	PE_PGRS30	PE-PGRS family protein PE_PGRS30
1864082	0	C	Del	GAP	79	92	169	79.17	216		Rv1651c	PE_PGRS30	PE-PGRS family protein PE_PGRS30
1864083	0	C	Del	GAP	79	92	169	79.53	215		Rv1651c	PE_PGRS30	PE-PGRS family protein PE_PGRS30
1864084	0	G	Del	GAP	79	92	169	81.04	211		Rv1651c	PE_PGRS30	PE-PGRS family protein PE_PGRS30
1864085	0	G	Del	GAP	79	92	169	81.82	209		Rv1651c	PE_PGRS30	PE-PGRS family protein PE_PGRS30
1864086	0	C	Del	GAP	79	92	169	81.82	209		Rv1651c	PE_PGRS30	PE-PGRS family protein PE_PGRS30
1864087	0	C	Del	GAP	79	92	169	82.61	207		Rv1651c	PE_PGRS30	PE-PGRS family protein PE_PGRS30
1873700	0	G	SNP	A	114	100	211	100	214	Leu354Leu (ctg/ctA)	Rv1659	argH	argininosuccinate lyase
1878608	0	G	SNP	C	79	102	172	99.45	182	Arg1102Pro (cgg/cCg)	Rv1661	pks7	polyketide synthase
1879574	0	T	SNP	C	95	93	176	98.95	190	Leu1424Pro (ctg/cCg)	Rv1661	pks7	polyketide synthase
1882443	0	C	SNP	T	108	100	202	99.52	209	Ala247Val (gcg/gTg)	Rv1662	pks8	polyketide synthase
1885772	0	G	SNP	A	103	114	214	100	217	Ala1357Thr (gcc/Acc)	Rv1662	pks8	polyketide synthase
1894300	1	G	Ins	G	72	66	138	83.64	139
1894300	2	G	Ins	T	72	67	139	84.24	139
1894300	3	G	Ins	C	72	66	138	83.64	138
1894300	4	G	Ins	T	72	66	138	83.64	138
1894300	5	G	Ins	T	72	66	138	83.64	138
1894300	6	G	Ins	G	70	65	135	81.82	135
1894300	7	G	Ins	C	69	65	134	81.21	134
1894300	8	G	Ins	C	69	65	134	81.21	134
1894300	9	G	Ins	G	69	64	133	80.61	134
1894300	10	G	Ins	C	69	65	134	81.21	134
1894422	0	A	SNP	G	127	99	218	99.56	227
1900897	0	C	SNP	A	105	103	207	98.58	211	Val27Phe (gtc/Ttc)	Rv1675c	cmr	HTH-type transcriptional regulator Cmr
1901493	0	T	SNP	C	102	105	206	100	207	Ser149Ser (agt/agC)	Rv1676	-	hypothetical protein
1907296	0	G	SNP	C	96	94	184	100	190	Ala298Ala (gcg/gcC)	Rv1682	-	hypothetical protein
1908598	0	G	SNP	A	93	79	167	99.42	173	Arg335Arg (cgg/cgA)	Rv1683	-	bifunctional long-chain acyl-CoA synthase/lipase
1916137	0	A	SNP	G	101	99	196	100	200	Leu63Leu (cta/ctG)	Rv1691	-	hypothetical protein
1917972	0	A	SNP	G	116	96	209	100	212	Leu11Leu (cta/ctG)	Rv1694	tlyA	16S/23S rRNA (cytidine-2'-O)-methyltransferase TlyA			capreomycin (CPR)
1919901	0	C	SNP	T	124	92	211	99.08	218	Leu73Leu (ctc/ctT)	Rv1696	recN	DNA repair protein RecN
1925136	0	G	SNP	A	93	104	194	98.99	199	Val436Val (gtg/gtA)	Rv1699	pyrG	CTP synthase
1926029	0	T	SNP	C	123	110	233	99.57	234	Tyr150His (tat/Cat)	Rv1700	-	NUDIX hydrolase
1929743	0	G	SNP	A	79	99	173	99.44	179	Ala46Ala (gcc/gcT)	Rv1703c	-	methyltransferase
1931179	0	C	SNP	A	70	89	153	100	159	Arg93Leu (cgg/cTg)	Rv1704c	cycA	D-serine/alanine/glycine transporter protein CycA
1931718	0	G	SNP	C	95	99	190	99.49	195	Leu313Val (ctg/Gtg)	Rv1705c	PPE22	PPE family protein PPE22
1933988	0	G	SNP	A	85	73	156	99.37	159
1943454	0	G	SNP	T	93	88	175	98.37	184	Ala266Ser (gcg/Tcg)	Rv1715	fadB3	3-hydroxybutyryl-CoA dehydrogenase FadB
1943459	0	T	Del	GAP	90	89	173	98.35	182		Rv1715	fadB3	3-hydroxybutyryl-CoA dehydrogenase FadB
1943460	0	A	SNP	G	89	90	174	98.9	181	Thr268Ala (acc/Gcc)	Rv1715	fadB3	3-hydroxybutyryl-CoA dehydrogenase FadB
1944107	0	A	SNP	G	98	87	182	100	185	Ser178Gly (agt/Ggt)	Rv1716	-	hypothetical protein
1944402	0	T	SNP	C	75	101	173	100	176	Val276Ala (gtc/gCc)	Rv1716	-	hypothetical protein
1946999	0	T	SNP	G	73	80	149	99.35	154
1950767	0	T	SNP	C	98	95	190	100	193	Lys95Lys (aaa/aaG)	Rv1724c	-	hypothetical protein
1952743	0	G	SNP	A	84	102	184	100	186	Val298Met (gtg/Atg)	Rv1726	-	oxidoreductase
1960284	0	C	SNP	A	96	80	175	100	176	Gln68His (cag/caT)	Rv1733c	-	transmembrane protein
1967237	0	C	SNP	A	108	96	201	100	204	Arg134Leu (cga/cTa)	Rv1739c	-	sulfate ABC transporter permease
1971725	0	G	SNP	C	98	112	210	99.06	212	Arg89Arg (cgc/cgG)	Rv1745c	idi	isopentenyl-diphosphate delta-isomerase
1972901	0	C	SNP	T	93	103	195	100	196	Ala255Val (gcg/gTg)	Rv1746	pknF	serine/threonine-protein kinase PknF
1977568	0	G	SNP	A	108	105	211	98.61	216	Val106Val (gtc/gtT)	Rv1749c	-	integral membrane protein
1977646	0	G	SNP	A	113	101	214	100	214	Ala80Ala (gcc/gcT)	Rv1749c	-	integral membrane protein
1983195	0	A	SNP	G	13	8	21	100	21	Gly527Gly (ggt/ggC)	Rv1753c	PPE24	PPE family protein PPE24
1983198	0	C	SNP	G	18	8	26	100	26	Val526Val (gtg/gtC)	Rv1753c	PPE24	PPE family protein PPE24
1983313	0	T	SNP	G	106	101	202	99.52	208	Asn488Thr (aac/aCc)	Rv1753c	PPE24	PPE family protein PPE24
1989060	0	G	Del	GAP	41	61	102	95.33	107		Rv1758	cut1	cutinase
1989061	0	A	Del	GAP	41	61	102	99.03	103		Rv1758	cut1	cutinase
1989062	0	G	Del	GAP	41	61	102	99.03	103		Rv1758	cut1	cutinase
1989063	0	G	Del	GAP	41	61	102	100	102		Rv1758	cut1	cutinase
1989064	0	A	Del	GAP	41	61	102	100	102		Rv1758	cut1	cutinase
1989065	0	C	Del	GAP	41	61	102	100	102		Rv1758	cut1	cutinase
1989066	0	T	Del	GAP	41	61	102	100	102		Rv1758	cut1	cutinase
1989067	0	T	Del	GAP	41	61	102	100	102		Rv1758	cut1	cutinase
1989068	0	C	Del	GAP	41	61	102	100	102		Rv1758	cut1	cutinase
1989069	0	A	Del	GAP	41	61	102	100	102		Rv1758	cut1	cutinase
1989070	0	T	Del	GAP	41	61	102	100	102		Rv1758	cut1	cutinase
1989071	0	C	Del	GAP	41	61	102	100	102		Rv1758	cut1	cutinase
1989072	0	G	Del	GAP	41	61	102	100	102		Rv1758	cut1	cutinase
1989073	0	A	Del	GAP	41	61	102	100	102		Rv1758	cut1	cutinase
1989074	0	T	Del	GAP	41	61	102	100	102		Rv1758	cut1	cutinase
1989075	0	G	Del	GAP	41	61	102	100	102		Rv1758	cut1	cutinase
1989076	0	C	Del	GAP	41	61	102	100	102		Rv1758	cut1	cutinase
1989077	0	G	Del	GAP	41	61	102	100	102		Rv1758	cut1	cutinase
1989078	0	C	Del	GAP	40	61	101	99.02	102		Rv1758	cut1	cutinase
1989079	0	T	Del	GAP	40	61	101	99.02	102		Rv1758	cut1	cutinase
1989080	0	G	Del	GAP	40	61	101	99.02	102		Rv1758	cut1	cutinase
1989081	0	C	Del	GAP	40	61	101	99.02	102		Rv1758	cut1	cutinase
1989082	0	G	Del	GAP	40	61	101	98.06	103		Rv1758	cut1	cutinase
1989083	0	T	Del	GAP	40	61	101	98.06	103		Rv1758	cut1	cutinase
1989084	0	T	Del	GAP	40	61	101	98.06	103		Rv1758	cut1	cutinase
1989085	0	C	Del	GAP	41	61	102	99.03	103		Rv1758	cut1	cutinase
1989237	0	T	SNP	C	88	69	156	100	157	Phe66Leu (ttt/Ctt)	Rv1758	cut1	cutinase
1991894	0	G	SNP	A	93	91	173	100	184	Gly228Gly (ggc/ggT)	Rv1759c	wag22	PE-PGRS family protein Wag22
1991992	0	C	Del	GAP	113	73	201	97.38	191		Rv1759c	wag22	PE-PGRS family protein Wag22
1992323	1	G	Ins	C	98	103	201	92.2	201		Rv1759c	wag22	PE-PGRS family protein Wag22
1992751	0	T	SNP	A	93	95	185	99.47	189
1993561	0	T	SNP	C	93	91	183	100	184	Cys137Arg (tgt/Cgt)	Rv1760	-	diacylglycerol acyltransferase
1993808	0	A	SNP	T	86	87	169	100	173	Glu219Val (gag/gTg)	Rv1760	-	diacylglycerol acyltransferase
1995528	0	A	SNP	G	101	96	194	100	197	His105His (cat/caC)	Rv1762c	-	hypothetical protein
2003252	0	C	SNP	T	96	95	187	100	191	Ala209Ala (gcc/gcT)	Rv1769	-	hypothetical protein
2003827	0	A	SNP	C	90	74	163	100	164	Asp401Ala (gac/gCc)	Rv1769	-	hypothetical protein
2010614	0	G	SNP	A	81	96	177	100	177
2010880	0	T	SNP	G	89	97	183	100	186	Gly75Gly (ggt/ggG)	Rv1777	cyp144	cytochrome P450 Cyp144
2011568	0	G	SNP	C	89	81	166	99.42	171	Glu305Gln (gag/Cag)	Rv1777	cyp144	cytochrome P450 Cyp144
2022868	0	T	SNP	C	101	123	223	100	224	Ser1204Ser (agt/agC)	Rv1783	eccC5	ESX-5 type VII secretion system protein EccC5
2023628	0	C	SNP	G	95	90	178	99.46	186	Gly334Ala (gga/gCa)	Rv1785c	cyp143	cytochrome P450 Cyp143
2025977	0	C	SNP	G	95	78	173	100	173	Thr226Arg (acg/aGg)	Rv1787	PPE25	PPE family protein PPE25
2032693	0	G	SNP	A	113	109	221	100	222	Val152Ile (gtt/Att)	Rv1795	eccD5	ESX-5 type VII secretion system protein EccD
2034676	0	C	SNP	T	77	93	169	100	170	Ile316Ile (atc/atT)	Rv1796	mycP5	membrane-anchored mycosin MycP
2045310	0	A	SNP	G	117	143	252	100	260	Ile511Ile (att/atC)	Rv1803c	PE_PGRS32	PE-PGRS family protein PE_PGRS32
2049065	0	T	SNP	C	75	117	188	100	192
2049097	0	G	SNP	C	81	123	201	99.51	205
2050822	0	G	SNP	C	106	98	200	100	204	Gly301Ala (gga/gCa)	Rv1808	PPE32	PPE family protein PPE32
2051345	0	G	SNP	A	99	94	192	99.48	194	Gly22Ser (ggt/Agt)	Rv1809	PPE33	PPE family protein PPE33
2051746	0	T	SNP	C	99	100	197	100	199	Ala155Ala (gct/gcC)	Rv1809	PPE33	PPE family protein PPE33
2052035	0	G	SNP	T	86	96	179	100	182	Val252Leu (gtg/Ttg)	Rv1809	PPE33	PPE family protein PPE33
2055271	0	A	SNP	G	97	102	194	100	199	Leu30Pro (cta/cCa)	Rv1812c	-	dehydrogenase
2056184	0	C	SNP	T	70	70	137	100	140
2057774	0	A	SNP	T	81	73	152	100	154	Ile83Phe (atc/Ttc)	Rv1815	-	hypothetical protein
2058950	0	C	Del	GAP	94	94	186	97.41	193		Rv1816	-	HTH-type transcriptional regulator
2061865	0	G	Del	GAP	19	14	30	91.67	36		Rv1818c	PE_PGRS33	PE-PGRS family protein PE_PGRS33
2061866	0	G	Del	GAP	19	14	30	94.29	35		Rv1818c	PE_PGRS33	PE-PGRS family protein PE_PGRS33
2061867	0	T	Del	GAP	19	14	30	100	33		Rv1818c	PE_PGRS33	PE-PGRS family protein PE_PGRS33
2061868	0	G	Del	GAP	19	14	30	100	33		Rv1818c	PE_PGRS33	PE-PGRS family protein PE_PGRS33
2061869	0	A	Del	GAP	19	14	30	100	33		Rv1818c	PE_PGRS33	PE-PGRS family protein PE_PGRS33
2061870	0	C	Del	GAP	19	14	30	100	33		Rv1818c	PE_PGRS33	PE-PGRS family protein PE_PGRS33
2061871	0	A	Del	GAP	19	14	30	100	33		Rv1818c	PE_PGRS33	PE-PGRS family protein PE_PGRS33
2061872	0	T	Del	GAP	19	14	30	100	33		Rv1818c	PE_PGRS33	PE-PGRS family protein PE_PGRS33
2061873	0	T	Del	GAP	19	14	30	100	33		Rv1818c	PE_PGRS33	PE-PGRS family protein PE_PGRS33
2061874	0	A	Del	GAP	19	14	30	100	33		Rv1818c	PE_PGRS33	PE-PGRS family protein PE_PGRS33
2061875	0	G	Del	GAP	19	14	30	100	33		Rv1818c	PE_PGRS33	PE-PGRS family protein PE_PGRS33
2061876	0	T	Del	GAP	19	14	30	100	33		Rv1818c	PE_PGRS33	PE-PGRS family protein PE_PGRS33
2061877	0	G	Del	GAP	19	14	30	100	33		Rv1818c	PE_PGRS33	PE-PGRS family protein PE_PGRS33
2061878	0	C	Del	GAP	19	14	30	100	33		Rv1818c	PE_PGRS33	PE-PGRS family protein PE_PGRS33
2061879	0	C	Del	GAP	19	14	30	97.06	34		Rv1818c	PE_PGRS33	PE-PGRS family protein PE_PGRS33
2061880	0	G	Del	GAP	19	14	30	100	33		Rv1818c	PE_PGRS33	PE-PGRS family protein PE_PGRS33
2061881	0	G	Del	GAP	19	14	30	97.06	34		Rv1818c	PE_PGRS33	PE-PGRS family protein PE_PGRS33
2061958	0	A	SNP	G	39	88	122	98.45	129	Ala239Ala (gct/gcC)	Rv1818c	PE_PGRS33	PE-PGRS family protein PE_PGRS33
2072492	0	G	SNP	T	93	90	181	98.92	185
2074754	0	C	SNP	T	86	107	190	100	193
2087652	0	C	SNP	T	100	96	192	100	196	Arg87Arg (cgg/cgA)	Rv1839c	vapB13	antitoxin VapB13
2094912	0	C	Del	GAP	58	73	129	86.75	151		Rv1844c	gnd1	6-phosphogluconate dehydrogenase
2094913	0	A	Del	GAP	58	73	129	87.33	150		Rv1844c	gnd1	6-phosphogluconate dehydrogenase
2094914	0	G	Del	GAP	58	73	129	87.33	150		Rv1844c	gnd1	6-phosphogluconate dehydrogenase
2094915	0	C	Del	GAP	58	73	129	88.51	148		Rv1844c	gnd1	6-phosphogluconate dehydrogenase
2094916	0	G	Del	GAP	58	73	129	88.51	148		Rv1844c	gnd1	6-phosphogluconate dehydrogenase
2094917	0	T	Del	GAP	58	73	129	90.34	145		Rv1844c	gnd1	6-phosphogluconate dehydrogenase
2096186	0	A	SNP	G	106	112	217	99.54	219	Thr138Thr (act/acC)	Rv1846c	blaI	transcriptional repressor BlaI
2108141	0	T	SNP	C	79	99	175	100	178	Phe136Leu (ttc/Ctc)	Rv1860	apa	hypothetical protein
2108890	0	A	SNP	C	76	105	178	98.91	183
2109523	1	C	Ins	G	80	67	147	96.08	147
2116903	0	C	SNP	T	69	88	155	100	157	Gly380Gly (ggc/ggT)	Rv1867	-	hypothetical protein
2122976	0	C	SNP	G	97	115	208	100	212	Gly59Ala (ggt/gCt)	Rv1872c	lldD2	L-lactate dehydrogenase
2123169	0	T	SNP	G	79	80	158	99.38	160
2128870	0	A	SNP	G	100	104	200	100	204	Leu283Leu (cta/ctG)	Rv1878	glnA3	glutamine synthetase GlnA
2129747	0	C	SNP	T	93	99	187	99.48	193	Ala124Val (gcc/gTc)	Rv1879	-	hypothetical protein
2133468	1	T	Ins	T	81	71	152	95.6	152		Rv1883c	-	hypothetical protein
2133468	2	T	Ins	C	81	71	152	95.6	152		Rv1883c	-	hypothetical protein
2133468	3	T	Ins	G	81	71	152	95.6	152		Rv1883c	-	hypothetical protein
2133468	4	T	Ins	C	81	71	152	95.6	152		Rv1883c	-	hypothetical protein
2133468	5	T	Ins	A	81	71	152	95.6	152		Rv1883c	-	hypothetical protein
2133468	6	T	Ins	T	81	71	152	95.6	152		Rv1883c	-	hypothetical protein
2133468	7	T	Ins	G	81	70	151	94.97	152		Rv1883c	-	hypothetical protein
2133468	8	T	Ins	C	80	71	151	94.97	151		Rv1883c	-	hypothetical protein
2133468	9	T	Ins	C	80	71	151	94.97	151		Rv1883c	-	hypothetical protein
2133468	10	T	Ins	G	80	70	150	94.34	150		Rv1883c	-	hypothetical protein
2133468	11	T	Ins	T	79	70	149	93.71	149		Rv1883c	-	hypothetical protein
2133468	12	T	Ins	C	79	69	148	93.08	148		Rv1883c	-	hypothetical protein
2135870	0	T	SNP	C	67	106	173	100	173
2137521	1	A	Ins	C	66	59	125	88.03	125
2137521	2	A	Ins	T	66	59	125	88.03	125
2137521	3	A	Ins	C	64	59	123	86.62	123
2137521	4	A	Ins	C	64	59	123	86.62	123
2137521	5	A	Ins	G	64	59	123	86.62	123
2137521	6	A	Ins	A	64	59	123	86.62	123
2137521	7	A	Ins	T	64	59	123	86.62	123
2137521	8	A	Ins	C	64	59	123	86.62	123
2137521	9	A	Ins	A	64	59	123	86.62	123
2137521	10	A	Ins	C	64	59	123	86.62	123
2138453	0	C	SNP	T	91	93	180	100	184
2142250	0	C	SNP	T	79	86	162	99.4	166
2143328	0	G	Del	GAP	98	100	192	100	198		Rv1895	-	zinc-binding alcohol dehydrogenase
2143887	0	G	SNP	T	97	90	184	99.47	188	Pro187His (ccc/cAc)	Rv1896c	-	S-adenosyl-L-methionine-dependentmethyltransferase
2144657	0	G	SNP	A	80	77	154	98.74	159	Gln76_ (cag/Tag)	Rv1897c	-	D-tyrosyl-tRNA(Tyr) deacylase
2147022	0	A	SNP	C	102	92	190	100	194	Ile204Met (att/atG)	Rv1900c	lipJ	lignin peroxidase LipJ
2151780	0	G	SNP	T	108	86	189	100	194	Gln206Lys (caa/Aaa)	Rv1905c	aao	D-amino acid oxidase
2153184	0	T	SNP	G	102	89	190	100	191
2154724	0	C	SNP	A	101	90	191	100	191	Arg463Leu (cgg/cTg)	Rv1908c	katG	catalase-peroxidase		phylo (not Euro-American, M. africanum, M. bovis, M . canettii, M. caprae, M. Microti, M. pinipedii, Beijing, Delhi/CAS, EAI, 4)	isoniazid (INH)
2155168	0	C	SNP	G	100	98	197	100	198	Ser315Thr (agc/aCc)	Rv1908c	katG	catalase-peroxidase	isoniazid (INH)		isoniazid (INH)
2158109	0	T	SNP	C	96	80	170	100	176	Asp328Gly (gac/gGc)	Rv1912c	fadB5	oxidoreductase FadB
2158905	0	C	SNP	A	83	108	189	100	191	Gly63_ (gga/Tga)	Rv1912c	fadB5	oxidoreductase FadB
2160998	0	G	SNP	A	91	100	187	99.48	192	Gly179Asp (ggc/gAc)	Rv1915	aceAa	isocitrate lyase AceAa
2161343	1	G	Ins	T	104	78	182	94.79	183		Rv1915	aceAa	isocitrate lyase AceAa
2163790	0	A	SNP	C	64	65	128	100	129	Pro1174Pro (cct/ccG)	Rv1917c	PPE34	PPE family protein PPE34
2165286	0	A	SNP	C	89	85	172	100	174	Ser676Ala (tca/Gca)	Rv1917c	PPE34	PPE family protein PPE34
2167926	0	A	SNP	G	90	102	186	100	192	Leu896Ser (ttg/tCg)	Rv1918c	PPE35	PPE family protein PPE35
2172526	0	A	SNP	C	99	102	199	100	201	_424Gly (tga/Gga)	Rv1921c	lppF	lipoprotein LppF
2173860	0	A	SNP	C	84	88	172	100	172
2186127	0	G	SNP	A	86	128	211	98.62	217	Ala21Val (gcc/gTc)	Rv1934c	fadE17	acyl-CoA dehydrogenase FadE17
2186236	0	C	SNP	T	80	94	174	100	174	Pro308Pro (ccg/ccA)	Rv1935c	echA13	enoyl-CoA hydratase EchA13
2187587	0	G	SNP	C	107	128	233	100	235	Gln68His (cag/caC)	Rv1936	-	monooxygenase
2194431	0	G	SNP	A	83	111	192	98.98	196	Trp256_ (tgg/tgA)	Rv1941	-	short-chain type dehydrogenase/reductase
2199052	0	C	SNP	G	106	90	195	100	196	Gly5Arg (ggt/Cgt)	Rv1948c	-	hypothetical protein
2205608	0	C	SNP	T	104	71	173	99.43	176	Gly399Arg (ggg/Agg)	Rv1963c	mce3R	transcriptional repressor Mce3R
2207484	0	G	SNP	A	78	104	179	98.91	184
2207591	1	T	Ins	C	97	80	177	95.16	177
2209465	0	G	SNP	A	103	79	178	100	182	Ala47Thr (gcg/Acg)	Rv1966	mce3A	Mce family protein Mce3A
2211826	0	A	SNP	G	98	103	198	100	201	Lys67Lys (aaa/aaG)	Rv1968	mce3C	Mce family protein Mce3C
2216345	0	C	SNP	A	75	70	142	99.32	146	Pro363Pro (ccc/ccA)	Rv1971	mce3F	Mce family protein Mce3F
2216443	0	C	SNP	A	104	89	187	100	193	Ala396Glu (gcg/gAg)	Rv1971	mce3F	Mce family protein Mce3F
2220512	0	T	SNP	G	99	101	196	100	200	Ser253Ser (tct/tcG)	Rv1977	-	hypothetical protein
2220941	0	G	Del	GAP	92	96	178	89.52	210		Rv1978	-	hypothetical protein
2220942	0	C	Del	GAP	92	96	178	89.95	209		Rv1978	-	hypothetical protein
2220943	0	C	Del	GAP	92	96	178	89.95	209		Rv1978	-	hypothetical protein
2220944	0	A	Del	GAP	92	96	178	90.82	207		Rv1978	-	hypothetical protein
2220945	0	C	Del	GAP	92	96	178	92.16	204		Rv1978	-	hypothetical protein
2220946	0	G	Del	GAP	92	96	178	92.16	204		Rv1978	-	hypothetical protein
2220947	0	A	Del	GAP	92	96	178	100	188		Rv1978	-	hypothetical protein
2220948	0	T	Del	GAP	92	96	178	100	188		Rv1978	-	hypothetical protein
2221584	0	G	SNP	C	99	134	228	99.57	234	Ser226Thr (agt/aCt)	Rv1978	-	hypothetical protein
2223293	0	T	SNP	C	100	93	189	99.48	194
2228967	0	A	SNP	G	97	98	191	100	195
2229801	0	C	SNP	G	114	102	214	100	216	Pro34Pro (ccg/ccC)	Rv1985c	-	HTH-type transcriptional regulator
2235170	0	A	Del	GAP	10	11	21	100	21		Rv1992c	ctpG	cation transporter ATPase G
2235171	0	C	Del	GAP	10	11	21	100	21		Rv1992c	ctpG	cation transporter ATPase G
2235172	0	A	Del	GAP	10	11	21	100	21		Rv1992c	ctpG	cation transporter ATPase G
2235173	0	A	Del	GAP	10	11	21	100	21		Rv1992c	ctpG	cation transporter ATPase G
2235174	0	T	Del	GAP	10	11	21	100	21		Rv1992c	ctpG	cation transporter ATPase G
2235175	0	C	Del	GAP	10	11	21	100	21		Rv1992c	ctpG	cation transporter ATPase G
2235176	0	C	Del	GAP	10	11	21	100	21		Rv1992c	ctpG	cation transporter ATPase G
2235177	0	G	Del	GAP	10	11	21	100	21		Rv1992c	ctpG	cation transporter ATPase G
2235178	0	A	Del	GAP	10	11	21	100	21		Rv1992c	ctpG	cation transporter ATPase G
2235179	0	C	Del	GAP	10	11	21	100	21		Rv1992c	ctpG	cation transporter ATPase G
2235180	0	G	Del	GAP	10	11	21	100	21		Rv1992c	ctpG	cation transporter ATPase G
2235181	0	T	Del	GAP	10	11	21	100	21		Rv1992c	ctpG	cation transporter ATPase G
2235182	0	T	Del	GAP	10	11	21	100	21		Rv1992c	ctpG	cation transporter ATPase G
2235183	0	T	Del	GAP	10	11	21	100	21		Rv1992c	ctpG	cation transporter ATPase G
2235184	0	T	Del	GAP	10	11	21	100	21		Rv1992c	ctpG	cation transporter ATPase G
2235185	0	G	Del	GAP	10	11	21	100	21		Rv1992c	ctpG	cation transporter ATPase G
2235186	0	C	Del	GAP	10	11	21	100	21		Rv1992c	ctpG	cation transporter ATPase G
2235187	0	A	Del	GAP	10	11	21	100	21		Rv1992c	ctpG	cation transporter ATPase G
2235188	0	C	Del	GAP	10	11	21	100	21		Rv1992c	ctpG	cation transporter ATPase G
2235189	0	C	Del	GAP	10	11	21	100	21		Rv1992c	ctpG	cation transporter ATPase G
2235190	0	A	Del	GAP	10	11	21	100	21		Rv1992c	ctpG	cation transporter ATPase G
2235191	0	T	Del	GAP	10	11	21	100	21		Rv1992c	ctpG	cation transporter ATPase G
2235192	0	G	Del	GAP	10	11	21	100	21		Rv1992c	ctpG	cation transporter ATPase G
2235193	0	A	Del	GAP	10	11	21	100	21		Rv1992c	ctpG	cation transporter ATPase G
2235194	0	T	Del	GAP	10	11	21	100	21		Rv1992c	ctpG	cation transporter ATPase G
2235195	0	C	Del	GAP	10	11	21	100	21		Rv1992c	ctpG	cation transporter ATPase G
2235196	0	T	Del	GAP	10	11	21	100	21		Rv1992c	ctpG	cation transporter ATPase G
2235197	0	G	Del	GAP	10	11	21	100	21		Rv1992c	ctpG	cation transporter ATPase G
2235198	0	C	Del	GAP	10	11	21	100	21		Rv1992c	ctpG	cation transporter ATPase G
2235199	0	C	Del	GAP	10	11	21	100	21		Rv1992c	ctpG	cation transporter ATPase G
2235200	0	G	Del	GAP	10	11	21	100	21		Rv1992c	ctpG	cation transporter ATPase G
2235201	0	C	Del	GAP	10	11	21	100	21		Rv1992c	ctpG	cation transporter ATPase G
2235202	0	G	Del	GAP	10	11	21	100	21		Rv1992c	ctpG	cation transporter ATPase G
2235203	0	A	Del	GAP	10	11	21	100	21		Rv1992c	ctpG	cation transporter ATPase G
2235204	0	G	Del	GAP	10	11	21	100	21		Rv1992c	ctpG	cation transporter ATPase G
2235205	0	C	Del	GAP	10	11	21	100	21		Rv1992c	ctpG	cation transporter ATPase G
2235206	0	G	Del	GAP	10	11	21	100	21		Rv1992c	ctpG	cation transporter ATPase G
2235207	0	C	Del	GAP	10	11	21	100	21		Rv1992c	ctpG	cation transporter ATPase G
2235208	0	C	Del	GAP	10	11	21	100	21		Rv1992c	ctpG	cation transporter ATPase G
2235209	0	G	Del	GAP	10	11	21	100	21		Rv1992c	ctpG	cation transporter ATPase G
2235210	0	G	Del	GAP	10	11	21	100	21		Rv1992c	ctpG	cation transporter ATPase G
2235211	0	G	Del	GAP	10	11	21	100	21		Rv1992c	ctpG	cation transporter ATPase G
2235212	0	C	Del	GAP	10	11	21	100	21		Rv1992c	ctpG	cation transporter ATPase G
2235213	0	A	Del	GAP	10	11	21	100	21		Rv1992c	ctpG	cation transporter ATPase G
2235214	0	T	Del	GAP	10	11	21	100	21		Rv1992c	ctpG	cation transporter ATPase G
2235215	0	G	Del	GAP	10	11	21	100	21		Rv1992c	ctpG	cation transporter ATPase G
2235216	0	G	Del	GAP	10	11	21	100	21		Rv1992c	ctpG	cation transporter ATPase G
2235217	0	T	Del	GAP	10	11	21	100	21		Rv1992c	ctpG	cation transporter ATPase G
2235218	0	C	Del	GAP	10	11	21	100	21		Rv1992c	ctpG	cation transporter ATPase G
2235219	0	T	Del	GAP	10	11	21	100	21		Rv1992c	ctpG	cation transporter ATPase G
2235220	0	A	Del	GAP	10	11	21	100	21		Rv1992c	ctpG	cation transporter ATPase G
2235221	0	G	Del	GAP	10	11	21	100	21		Rv1992c	ctpG	cation transporter ATPase G
2235222	0	G	Del	GAP	10	11	21	100	21		Rv1992c	ctpG	cation transporter ATPase G
2235223	0	G	Del	GAP	10	11	21	100	21		Rv1992c	ctpG	cation transporter ATPase G
2235224	0	C	Del	GAP	10	11	21	100	21		Rv1992c	ctpG	cation transporter ATPase G
2235225	0	T	Del	GAP	10	11	21	100	21		Rv1992c	ctpG	cation transporter ATPase G
2235226	0	T	Del	GAP	10	11	21	100	21		Rv1992c	ctpG	cation transporter ATPase G
2235227	0	G	Del	GAP	10	11	21	100	21		Rv1992c	ctpG	cation transporter ATPase G
2235228	0	G	Del	GAP	10	11	21	100	21		Rv1992c	ctpG	cation transporter ATPase G
2235229	0	G	Del	GAP	10	11	21	100	21		Rv1992c	ctpG	cation transporter ATPase G
2235230	0	G	Del	GAP	10	11	21	100	21		Rv1992c	ctpG	cation transporter ATPase G
2235231	0	C	Del	GAP	10	11	21	100	21		Rv1992c	ctpG	cation transporter ATPase G
2235232	0	A	Del	GAP	10	11	21	100	21		Rv1992c	ctpG	cation transporter ATPase G
2242307	0	T	SNP	G	113	90	203	100	203	Leu717Val (ttg/Gtg)	Rv1997	ctpF	cation transporter ATPase F
2244421	0	G	SNP	T	82	86	166	100	168	Leu240Met (ctg/Atg)	Rv1999c	-	transporter
2245916	0	T	SNP	G	99	85	177	98.4	187	Ala236Ala (gct/gcG)	Rv2000	-	hypothetical protein
2247677	0	A	SNP	C	100	102	197	100	202	Ile6Ile (ata/atC)	Rv2002	fabG3	20-beta-hydroxysteroid dehydrogenase
2251999	0	A	SNP	G	96	90	183	100	186
2260100	0	C	SNP	T	95	74	167	100	169
2260525	0	C	SNP	T	127	96	219	100	223
2264782	0	C	SNP	A	99	78	173	100	177	Ala262Glu (gcg/gAg)	Rv2017	-	transcriptional regulator
2265059	0	T	SNP	G	94	114	208	100	208
2265198	0	C	SNP	A	90	103	190	98.47	196
2269780	0	T	SNP	C	96	121	214	100	217	Asp154Gly (gac/gGc)	Rv2024c	-	hypothetical protein
2270102	0	A	SNP	G	97	87	180	99.46	185	Trp47Arg (tgg/Cgg)	Rv2024c	-	hypothetical protein
2270758	0	C	SNP	A	100	79	174	99.44	180	Val331Leu (gta/Tta)	Rv2025c	-	cation efflux system protein
2274943	0	C	SNP	T	116	107	221	98.24	227	Val156Ile (gtc/Atc)	Rv2028c	-	universal stress protein
2275764	0	G	SNP	A	96	102	196	100	198	Leu221Phe (ctc/Ttc)	Rv2029c	pfkB	6-phosphofructokinase PfkB
2282787	0	C	SNP	T	103	100	199	100	203	Cys312Tyr (tgt/tAt)	Rv2037c	-	transmembrane protein
2284456	0	T	SNP	G	106	95	200	100	201	Glu114Ala (gag/gCg)	Rv2038c	-	sugar ABC transporter ATP-binding protein
2285251	0	C	SNP	A	96	82	174	100	178	Val131Phe (gtc/Ttc)	Rv2039c	-	sugar ABC transporter permease
2285252	0	C	SNP	T	97	76	169	100	173	Gln130Gln (cag/caA)	Rv2039c	-	sugar ABC transporter permease
2285558	0	G	SNP	A	89	103	190	98.97	194	Cys28Cys (tgc/tgT)	Rv2039c	-	sugar ABC transporter permease
2287121	0	A	SNP	G	97	100	195	100	197	Asp242Asp (gat/gaC)	Rv2041c	-	sugar ABC transporter substrate-binding lipoprotein
2289366	0	G	Del	GAP	97	100	193	98.5	200		Rv2044c	-	hypothetical protein
2296042	0	G	SNP	C	82	108	187	96.94	196	Pro3649Ala (ccg/Gcg)	Rv2048c	pks12	polyketide synthase
2296181	0	A	SNP	G	86	90	170	78.22	225	Gly3602Gly (ggt/ggC)	Rv2048c	pks12	polyketide synthase
2296876	0	C	SNP	G	107	103	207	100	210	Gly3371Arg (ggt/Cgt)	Rv2048c	pks12	polyketide synthase
2300546	0	A	SNP	T	96	108	201	100	204	His2147Gln (cat/caA)	Rv2048c	pks12	polyketide synthase
2300552	0	T	SNP	G	86	102	185	100	188	Pro2145Pro (cca/ccC)	Rv2048c	pks12	polyketide synthase
2300555	0	A	SNP	G	89	107	193	100	196	Asp2144Asp (gat/gaC)	Rv2048c	pks12	polyketide synthase
2301782	0	T	SNP	C	39	19	57	100	58	Val1735Val (gta/gtG)	Rv2048c	pks12	polyketide synthase
2306472	0	T	SNP	C	106	95	196	100	201	Tyr172Cys (tac/tGc)	Rv2048c	pks12	polyketide synthase
2307587	0	G	Del	GAP	62	88	147	90.91	165
2307588	0	T	Del	GAP	63	88	147	91.52	165
2307589	0	C	Del	GAP	63	88	147	91.52	165
2307590	0	G	Del	GAP	63	88	147	100	151
2309203	0	G	SNP	A	91	86	167	100	177	Ala518Val (gca/gTa)	Rv2051c	ppm1	polyprenol-monophosphomannose synthase
2311099	0	C	SNP	G	118	107	220	99.56	226	Pro473Pro (ccg/ccC)	Rv2052c	-	hypothetical protein
2325320	0	T	SNP	C	86	80	164	100	166	Asp184Gly (gat/gGt)	Rv2067c	-	hypothetical protein
2328543	0	T	SNP	C	104	100	201	100	204	Ile145Met (ata/atG)	Rv2071c	cobM	precorrin-4 C(11)-methyltransferase
2329533	0	A	SNP	G	100	92	189	100	192	Leu205Pro (ctc/cCc)	Rv2072c	cobL	precorrin-6Y C(5,15)-methyltransferase
2331620	0	A	SNP	C	86	98	180	100	184	Gly420Gly (ggt/ggG)	Rv2075c	-	hypothetical protein
2331789	0	G	SNP	T	99	91	190	100	190	Pro364Gln (ccg/cAg)	Rv2075c	-	hypothetical protein
2333215	0	C	SNP	T	92	71	159	100	163	Cys25Tyr (tgc/tAc)	Rv2076c	-	hypothetical protein
2334007	0	A	SNP	G	83	83	163	100	166	Ala96Ala (gct/gcC)	Rv2077c	-	transmembrane protein
2335075	0	A	SNP	G	103	89	190	100	192	Glu6Gly (gaa/gGa)	Rv2078	-	hypothetical protein
2335080	0	T	SNP	C	104	89	193	100	193	Leu8Leu (ttg/Ctg)	Rv2078	-	hypothetical protein
2335494	0	A	SNP	G	113	123	234	99.58	237	Tyr47Cys (tac/tGc)	Rv2079	-	hypothetical protein
2338195	0	C	Del	GAP	119	123	232	88.32	274		Rv2081c	-	transmembrane protein
2338990	0	G	SNP	C	165	213	369	100	378	Ala94Ala (gcg/gcC)	Rv2082	-	hypothetical protein
2338994	0	G	SNP	A	169	212	376	100	381	Ala96Thr (gcg/Acg)	Rv2082	-	hypothetical protein
2340621	0	C	SNP	G	167	179	330	100	346	Pro638Arg (ccc/cGc)	Rv2082	-	hypothetical protein
2341636	0	C	SNP	G	121	102	217	100	223	Leu256Val (ctg/Gtg)	Rv2083	-	hypothetical protein
2342649	1	A	Ins	G	86	61	147	80.77	147		Rv2084	-	hypothetical protein
2342649	2	A	Ins	G	86	61	147	80.77	147		Rv2084	-	hypothetical protein
2342649	3	A	Ins	C	85	61	146	80.22	146		Rv2084	-	hypothetical protein
2342649	4	A	Ins	G	85	61	146	80.22	146		Rv2084	-	hypothetical protein
2342649	5	A	Ins	T	85	61	146	80.22	146		Rv2084	-	hypothetical protein
2342649	6	A	Ins	A	85	61	146	80.22	146		Rv2084	-	hypothetical protein
2342649	7	A	Ins	C	84	61	145	79.67	146		Rv2084	-	hypothetical protein
2342649	8	A	Ins	A	85	61	146	80.22	146		Rv2084	-	hypothetical protein
2342649	9	A	Ins	C	84	61	145	79.67	146		Rv2084	-	hypothetical protein
2342649	10	A	Ins	A	85	61	146	80.22	146		Rv2084	-	hypothetical protein
2342649	11	A	Ins	C	85	61	146	80.22	146		Rv2084	-	hypothetical protein
2344246	0	G	SNP	C	80	88	164	100	168
2345037	0	C	SNP	A	119	106	223	100	225	Leu209Leu (ctc/ctA)	Rv2088	pknJ	transmembrane serine/threonine-protein kinase PknJ
2345085	0	A	SNP	C	113	110	220	100	223	Ala225Ala (gca/gcC)	Rv2088	pknJ	transmembrane serine/threonine-protein kinase PknJ
2346929	0	C	SNP	T	101	89	188	100	190	Leu132Leu (ctg/ctA)	Rv2089c	pepE	dipeptidase PepE
2348446	0	C	SNP	G	100	126	222	100	226	Phe358Leu (ttc/ttG)	Rv2090	-	5'-3' exonuclease
2348708	0	G	SNP	A	82	83	165	100	165	Val195Val (gtc/gtT)	Rv2091c	-	membrane protein
2353385	0	G	SNP	C	98	92	187	100	190	Gln311Glu (cag/Gag)	Rv2095c	pafC	proteasome accessory factor C
2357269	0	G	Del	GAP	113	109	220	83.46	266
2357270	0	C	Del	GAP	113	109	220	86.72	256
2357271	0	C	Del	GAP	111	109	220	85.94	256
2358029	1	T	Ins	G	86	87	173	95.05	173
2361604	0	C	SNP	G	113	116	228	100	229	Val455Val (gtc/gtG)	Rv2101	helZ	helicase HelZ
2362041	0	C	SNP	A	117	108	223	100	225	Pro601Gln (ccg/cAg)	Rv2101	helZ	helicase HelZ
2367061	0	A	Del	GAP	87	60	148	100	147
2368565	0	A	Del	GAP	108	109	214	98.64	220
2369186	0	G	SNP	C	114	128	238	100	242	Arg182Gly (cgt/Ggt)	Rv2109c	prcA	proteasome subunit alpha
2369326	0	C	SNP	G	107	121	223	100	228	Arg135Pro (cgc/cCc)	Rv2109c	prcA	proteasome subunit alpha
2381649	0	G	SNP	A	103	119	218	100	222	Pro193Pro (ccg/ccA)	Rv2123	PPE37	PPE family protein PPE37
2382287	0	C	Del	GAP	94	103	187	95.17	207		Rv2123	PPE37	PPE family protein PPE37
2382289	0	G	SNP	T	94	105	193	97.55	204	Asp407Tyr (gac/Tac)	Rv2123	PPE37	PPE family protein PPE37
2386389	0	G	SNP	A	121	96	214	100	217	Gly33Ser (ggc/Agc)	Rv2125	-	hypothetical protein
2387733	0	T	SNP	C	126	69	189	100	195	Glu80Glu (gaa/gaG)	Rv2126c	PE_PGRS37	PE-PGRS family protein PE_PGRS37
2388641	0	G	SNP	A	85	85	167	99.42	171	Gly9Asp (ggc/gAc)	Rv2127	ansP1	L-asparagine permease
2389636	0	G	SNP	A	81	75	153	98.73	158	Gly341Ser (ggt/Agt)	Rv2127	ansP1	L-asparagine permease
2397112	0	G	SNP	A	83	101	182	99.46	185	Val68Val (gtc/gtT)	Rv2137c	-	hypothetical protein
2397212	0	C	SNP	T	77	93	165	100	170	Gly35Asp (ggc/gAc)	Rv2137c	-	hypothetical protein
2402765	0	G	SNP	A	97	70	167	100	167
2413246	0	C	SNP	A	119	129	240	99.6	249	Val36Leu (gtg/Ttg)	Rv2153c	murG	UDP-N-acetylglucosamine--N-acetylmuramyl- (pentapeptide) pyrophosphoryl-undecaprenol-N-acetylglucosamine transferase
2415067	0	G	SNP	A	92	91	181	98.39	186	Ala443Val (gcc/gTc)	Rv2155c	murD	UDP-N-acetylmuramoylalanine--D-glutamate ligase
2415656	0	G	SNP	C	104	131	232	99.58	236	Arg247Gly (cgg/Ggg)	Rv2155c	murD	UDP-N-acetylmuramoylalanine--D-glutamate ligase
2420557	0	G	SNP	A	135	120	251	98.84	258	Gln18_ (cag/Tag)	Rv2158c	murE	UDP-N-acetylmuramoylalanyl-D-glutamate--2, 6-diaminopimelate ligase
2421816	0	A	SNP	G	136	117	246	99.61	254
2421975	1	G	Ins	G	92	121	213	92.21	214
2421975	2	G	Ins	G	91	121	212	91.77	213
2421975	3	G	Ins	A	91	121	212	91.77	213
2421975	4	G	Ins	A	91	121	212	91.77	213
2423819	0	C	SNP	G	92	113	191	98.56	208	Gly340Gly (ggg/ggC)	Rv2162c	PE_PGRS38	PE-PGRS family protein PE_PGRS38
2423822	0	A	SNP	G	97	115	205	99.53	213	Gly339Gly (ggt/ggC)	Rv2162c	PE_PGRS38	PE-PGRS family protein PE_PGRS38
2424114	0	C	SNP	A	21	85	101	99.07	107	Arg242Leu (cgc/cTc)	Rv2162c	PE_PGRS38	PE-PGRS family protein PE_PGRS38
2424151	0	C	SNP	A	22	67	83	97.8	91	Ala230Ser (gca/Tca)	Rv2162c	PE_PGRS38	PE-PGRS family protein PE_PGRS38
2424925	0	A	SNP	G	81	80	159	100	161
2425471	0	T	SNP	C	88	92	179	99.45	181	Arg539Arg (cga/cgG)	Rv2163c	pbpB	penicillin-binding membrane protein PbpB
2434749	0	C	SNP	T	108	79	185	99.47	188
2440926	0	G	SNP	T	84	84	166	100	168	Asp265Glu (gac/gaA)	Rv2178c	aroG	phospho-2-dehydro-3-deoxyheptonate aldolase AroG
2440935	0	G	SNP	C	84	81	160	99.4	166	Ser262Ser (tcc/tcG)	Rv2178c	aroG	phospho-2-dehydro-3-deoxyheptonate aldolase AroG
2448458	0	C	SNP	T	110	74	182	100	184	Thr100Ile (acc/aTc)	Rv2187	fadD15	long-chain-fatty-acid--CoA ligase FadD15
2449826	0	C	SNP	G	76	80	151	100	156	Ser556Trp (tcg/tGg)	Rv2187	fadD15	long-chain-fatty-acid--CoA ligase FadD15
2452452	0	G	SNP	A	123	113	232	99.58	237	Thr274Met (acg/aTg)	Rv2190c	-	endopeptidase
2453658	0	C	Del	GAP	90	90	180	95.24	189
2453659	0	C	Del	GAP	90	90	180	95.24	189
2455785	0	G	SNP	A	109	110	211	99.55	220	Ala320Val (gcc/gTc)	Rv2192c	trpD	anthranilate phosphoribosyltransferase
2462172	0	G	SNP	A	85	80	164	100	165	Asn292Asn (aac/aaT)	Rv2198c	mmpS3	membrane protein MmpS3
2462871	0	G	SNP	A	86	83	165	99.41	170	Ala59Ala (gcc/gcT)	Rv2198c	mmpS3	membrane protein MmpS3
2470591	0	A	SNP	C	95	95	188	100	190
2471127	0	C	SNP	T	103	101	201	99.51	205	Ser169Phe (tct/tTt)	Rv2206	-	transmembrane protein
2472029	0	T	SNP	G	132	97	222	99.57	230	Trp207Gly (tgg/Ggg)	Rv2207	cobT	nicotinate-nucleotide-dimethylbenzimidazolphosphoribosyltransferase
2477984	0	G	SNP	A	102	111	210	99.53	214	Ser265Ser (tcg/tcA)	Rv2212	-	adenylyl cyclase
2478619	0	G	SNP	A	91	89	176	100	180	Leu94Leu (ctg/ctA)	Rv2213	pepB	cytosol aminopeptidase
2480809	0	G	SNP	C	101	88	187	98.95	191	Ala298Gly (gcc/gGc)	Rv2214c	ephD	oxidoreductase EphD
2485309	0	C	SNP	T	88	106	190	99.49	195	Leu13Leu (ctg/Ttg)	Rv2218	lipA	lipoyl synthase
2494430	0	C	SNP	G	105	82	185	100	187	Gly324Arg (ggc/Cgc)	Rv2223c	-	carboxylesterase B
2496797	0	G	SNP	T	99	113	211	99.53	213	Pro76Gln (ccg/cAg)	Rv2224c	caeA	carboxylesterase A
2499577	0	G	SNP	C	74	120	190	98.98	196	Trp249Ser (tgg/tCg)	Rv2226	-	hypothetical protein
2499699	0	G	SNP	A	91	91	182	99.45	183	Val290Ile (gtc/Atc)	Rv2226	-	hypothetical protein
2499726	0	G	SNP	A	93	83	175	100	176	Asp299Asn (gat/Aat)	Rv2226	-	hypothetical protein
2500730	0	T	SNP	G	114	102	212	98.63	219
2504177	0	C	SNP	T	121	89	207	100	210	Glu144Glu (gag/gaA)	Rv2230c	-	GTP cyclohydrolase
2509140	0	G	SNP	C	115	121	230	100	236	Ser79Cys (tcc/tGc)	Rv2236c	cobD	cobalamin biosynthesis transmembrane protein CobD
2509722	0	A	SNP	G	94	93	179	100	187	Pro78Pro (cca/ccG)	Rv2237	-	hypothetical protein
2511421	0	G	SNP	A	75	80	152	99.36	156	Leu78Leu (ctg/Ttg)	Rv2239c	-	hypothetical protein
2516271	0	T	SNP	C	86	117	201	100	203	Met323Thr (atg/aCg)	Rv2242	-	hypothetical protein
2516567	0	G	SNP	C	62	74	132	100	136
2521342	0	T	SNP	C	102	111	210	99.53	214	Asp200Asp (gat/gaC)	Rv2247	accD6	acetyl-/propionyl-CoA carboxylase subunit beta
2523205	1	G	Ins	C	63	70	133	95.68	133
2523205	2	G	Ins	G	62	69	131	94.24	133
2523205	3	G	Ins	C	63	70	133	95.68	133
2525723	0	G	Del	GAP	88	118	201	97.63	211		Rv2251	-	flavoprotein
2526974	0	T	SNP	C	78	90	164	99.41	169	Pro470Pro (cct/ccC)	Rv2251	-	flavoprotein
2529680	0	A	SNP	G	88	103	189	100	191	Thr65Thr (act/acC)	Rv2256c	-	hypothetical protein
2531742	0	A	SNP	G	116	92	205	100	208	Ala52Ala (gct/gcC)	Rv2258c	-	transcriptional regulator
2533377	0	T	SNP	C	95	104	190	99.5	200	Asp16Asp (gat/gaC)	Rv2260	-	hypothetical protein
2534563	0	G	Del	GAP	89	113	202	97.12	208
2534564	0	A	Del	GAP	89	113	202	100	202
2536312	0	C	SNP	T	105	115	215	99.55	221	Arg224Arg (cgc/cgT)	Rv2263	-	oxidoreductase
2536625	1	C	Ins	G	102	99	201	92.63	201		Rv2264c	-	hypothetical protein
2540554	0	T	SNP	C	96	117	208	100	213	Ser151Pro (tcg/Ccg)	Rv2266	cyp124	cytochrome P450 Cyp124
2541477	0	C	SNP	G	95	100	190	100	195
2542543	0	G	SNP	A	89	90	178	100	179	Arg90Cys (cgt/Tgt)	Rv2267c	-	hypothetical protein
2562644	0	G	SNP	T	113	85	192	100	198	Ala16Ser (gcg/Tcg)	Rv2290	lppO	lipoprotein LppO
2564368	1	G	Ins	C	90	80	170	97.7	170		Rv2293c	-	hypothetical protein
2566766	1	C	Ins	G	87	88	175	88.83	177
2566768	0	A	SNP	C	91	91	181	99.45	183
2573756	0	C	SNP	A	79	77	155	99.36	157
2578626	0	A	SNP	G	99	107	203	99.52	207	Met24Thr (atg/aCg)	Rv2307c	-	hypothetical protein
2586127	0	A	SNP	G	108	109	213	100	217	Gly388Gly (ggt/ggC)	Rv2314c	-	hypothetical protein
2589216	0	G	SNP	C	111	108	214	99.1	221	Val127Leu (gtg/Ctg)	Rv2316	uspA	sugar ABC transporter permease UspA
2591172	0	G	SNP	A	93	93	180	100	186	Ala219Thr (gcc/Acc)	Rv2318	uspC	sugar ABC transporter substrate-binding lipoprotein UspC
2594111	0	G	SNP	C	106	100	202	99.52	207	Arg15Gly (cgc/Ggc)	Rv2320c	rocE	cationic amino acid transporter permease RocE
2597957	0	G	SNP	A	98	81	179	99.44	180	Ser664Leu (tcg/tTg)	Rv2326c	-	ABC transporter ATP-binding protein
2598400	0	A	SNP	G	102	115	214	100	217	Asn516Asn (aat/aaC)	Rv2326c	-	ABC transporter ATP-binding protein
2600260	0	A	SNP	G	105	121	222	100	226	Arg91Arg (cga/cgG)	Rv2327	-	hypothetical protein
2601576	0	T	SNP	G	85	122	203	100	207	Ser282Arg (agt/agG)	Rv2328	PE23	PE family protein PE23
2604165	0	A	Del	GAP	71	78	148	75.63	197		Rv2330c	lppP	lipoprotein LppP
2606163	0	C	SNP	A	106	90	192	98	200	Asn352Lys (aac/aaA)	Rv2332	mez	malate oxidoreductase
2608117	0	C	SNP	A	106	112	214	100	218	Asp69Tyr (gac/Tac)	Rv2333c	stp	multidrug resistance protein
2612632	0	C	SNP	A	109	123	226	100	232	Gly119Val (ggc/gTc)	Rv2337c	-	hypothetical protein
2615413	0	A	SNP	G	102	120	219	100	222	Thr241Ala (acc/Gcc)	Rv2339	mmpL9	transmembrane transport protein MmpL9
2616560	0	C	SNP	T	85	102	182	99.47	188	Ala623Val (gcg/gTg)	Rv2339	mmpL9	transmembrane transport protein MmpL9
2619271	0	T	SNP	C	86	86	168	99.42	173
2624986	0	T	SNP	G	110	91	200	100	201	Val389Gly (gtg/gGg)	Rv2345	-	transmembrane protein
2625924	0	T	SNP	C	91	90	175	100	181	Ala83Ala (gca/gcG)	Rv2346c	esxO	ESAT-6 like protein EsxO
2626095	0	C	SNP	G	88	78	159	99.4	167	Ala26Ala (gcg/gcC)	Rv2346c	esxO	ESAT-6 like protein EsxO
2626513	0	T	SNP	A	47	53	100	100	100	Thr3Ser (aca/Tca)	Rv2347c	esxP	ESAT-6 like protein EsxP
2626514	0	T	SNP	G	49	54	102	100	103	Ala2Ala (gca/gcC)	Rv2347c	esxP	ESAT-6 like protein EsxP
2626600	0	G	SNP	A	70	54	117	100	124
2627946	0	A	SNP	G	90	74	161	100	164	Arg251Arg (cgt/cgC)	Rv2349c	plcC	phospholipase C
2631009	1	G	Ins	G	75	65	140	86.96	140		Rv2351c	plcA	membrane-associated phospholipase A
2631009	2	G	Ins	T	75	65	140	86.96	140		Rv2351c	plcA	membrane-associated phospholipase A
2631009	3	G	Ins	G	75	65	140	86.96	140		Rv2351c	plcA	membrane-associated phospholipase A
2631009	4	G	Ins	C	75	64	139	86.34	140		Rv2351c	plcA	membrane-associated phospholipase A
2631009	5	G	Ins	C	75	65	140	86.96	140		Rv2351c	plcA	membrane-associated phospholipase A
2632341	1	C	Ins	A	82	85	167	96.53	168
2632362	0	T	SNP	C	84	87	167	100	171
2637541	0	C	SNP	T	88	93	180	99.45	182
2642383	0	C	SNP	T	94	93	180	99.47	188	Ala66Thr (gcc/Acc)	Rv2360c	-	hypothetical protein
2652254	0	G	SNP	C	97	111	207	99.52	209	Ala191Gly (gct/gGt)	Rv2372c	-	rRNA small subunit methyltransferase E
2656225	0	A	SNP	G	108	103	208	100	211	Val69Ala (gtc/gCc)	Rv2377c	-	hypothetical protein
2656635	0	G	SNP	A	90	93	179	100	183	Pro357Ser (ccg/Tcg)	Rv2378c	mbtG	L-lysine N6-monooxygenase
2660319	0	C	SNP	G	122	99	215	100	221	Glu589Asp (gag/gaC)	Rv2379c	mbtF	peptide synthetase
2661039	0	G	SNP	A	101	91	188	100	192	Ile349Ile (atc/atT)	Rv2379c	mbtF	peptide synthetase
2678023	0	C	SNP	T	118	102	220	99.1	222	Leu99Leu (ctg/Ttg)	Rv2385	mbtJ	acetyl hydrolase
2680658	0	T	SNP	G	79	77	153	99.36	157	Thr67Thr (act/acG)	Rv2386a	-	hypothetical protein
2688700	0	C	SNP	T	90	94	183	100	184	Pro231Ser (ccg/Tcg)	Rv2394	ggtB	gamma-glutamyltranspeptidase precursor GgtB
2690160	0	A	SNP	G	80	99	176	100	179	Asn30Ser (aac/aGc)	Rv2395	-	integral membrane protein
2695378	0	C	SNP	G	88	84	170	99.42	173	Gly141Ala (ggc/gCc)	Rv2398c	cysW	sulfate ABC transporter permease CysW
2697489	0	C	SNP	T	91	65	155	100	156	Ala76Thr (gcg/Acg)	Rv2400c	subI	sulfate ABC transporter substrate-binding lipoprotein SubI
2700222	0	T	SNP	C	94	104	197	100	198	Leu565Pro (ctg/cCg)	Rv2402	-	trehalase
2704884	1	A	Ins	C	52	79	131	97.04	131		Rv2407	-	ribonuclease Z
2704884	2	A	Ins	A	51	79	130	96.3	131		Rv2407	-	ribonuclease Z
2704884	3	A	Ins	G	52	78	130	96.3	130		Rv2407	-	ribonuclease Z
2704884	4	A	Ins	C	50	77	127	94.07	127		Rv2407	-	ribonuclease Z
2704884	5	A	Ins	G	49	76	125	92.59	125		Rv2407	-	ribonuclease Z
2704884	6	A	Ins	A	47	75	122	90.37	122		Rv2407	-	ribonuclease Z
2704884	7	A	Ins	C	47	75	122	90.37	122		Rv2407	-	ribonuclease Z
2712328	0	C	SNP	T	107	102	205	100	209	Pro183Pro (ccg/ccA)	Rv2414c	-	hypothetical protein
2713795	0	C	SNP	T	108	87	186	100	195
2718852	0	T	SNP	G	107	86	190	100	193
2720069	0	G	SNP	A	89	87	172	100	176	Gly158Glu (ggg/gAg)	Rv2423	-	hypothetical protein
2720444	0	C	SNP	T	92	80	170	100	172	Ser283Phe (tct/tTt)	Rv2423	-	hypothetical protein
2720895	0	G	SNP	A	4	70	72	98.67	75	His295Tyr (cac/Tac)	Rv2424c	-	transposase
2721562	0	C	SNP	G	106	97	201	100	203	Ala72Ala (gcg/gcC)	Rv2424c	-	transposase
2723506	0	T	SNP	C	114	88	199	100	202	Leu226Leu (tta/ttG)	Rv2426c	-	hypothetical protein
2724197	0	C	Del	GAP	66	64	130	76.47	170
2724198	0	T	Del	GAP	66	64	130	77.38	168
2724199	0	A	Del	GAP	66	64	130	76.92	169
2724200	0	G	Del	GAP	65	64	130	77.71	166
2726105	0	G	SNP	A	83	108	183	100	191						phylo (Delhi/CAS, 3)	isoniazid (INH)
2729058	0	A	SNP	C	114	99	212	100	213	Leu26Arg (ctg/cGg)	Rv2433c	-	hypothetical protein
2734074	0	T	SNP	C	111	139	246	100	250	Val282Ala (gtc/gCc)	Rv2436	rbsK	ribokinase RbsK
2737572	0	C	SNP	A	112	125	232	100	237	Ala226Ser (gcg/Tcg)	Rv2439c	proB	glutamate 5-kinase protein
2738221	0	G	SNP	A	100	105	204	100	205	Ile9Ile (atc/atT)	Rv2439c	proB	glutamate 5-kinase protein
2740693	0	T	SNP	C	81	55	136	100	136
2751804	0	C	SNP	T	99	96	192	100	195	Arg126Gln (cgg/cAg)	Rv2450c	rpfE	resuscitation-promoting factor RpfE
2752698	0	C	SNP	A	74	93	166	100	167
2753869	0	A	SNP	G	95	110	200	100	205	Val293Ala (gtg/gCg)	Rv2454c	-	2-oxoglutarate oxidoreductase subunit KorB
2760152	0	A	SNP	G	98	106	200	100	204	Tyr125Cys (tac/tGc)	Rv2458	mmuM	homocysteine S-methyltransferase MmuM
2771383	0	A	SNP	G	98	106	202	100	204	Ser800Gly (agc/Ggc)	Rv2467	pepN	aminopeptidase PepN
2779136	0	T	SNP	C	98	100	198	99.5	199	Ser1043Gly (agc/Ggc)	Rv2476c	gdh	NAD-dependent glutamate dehydrogenase
2782498	0	G	SNP	A	98	89	185	100	187	Asp515Asp (gac/gaT)	Rv2477c	-	macrolide ABC transporter ATP-binding protein
2786952	0	A	SNP	G	104	106	206	100	210	Cys778Arg (tgc/Cgc)	Rv2482c	plsB2	glycerol-3-phosphate acyltransferase
2791098	0	C	SNP	T	81	99	173	100	180	Gly466Asp (ggt/gAt)	Rv2484c	-	diacyglycerol O-acyltransferase
2798595	0	C	SNP	T	113	108	215	99.55	222	Ala762Ala (gcg/gcA)	Rv2488c	-	LuxR family transcriptional regulator
2807486	0	C	SNP	A	65	76	139	100	141	Ala70Asp (gcc/gAc)	Rv2492	-	hypothetical protein
2809621	0	T	SNP	C	95	129	221	99.56	225	Thr107Ala (acc/Gcc)	Rv2495c	bkdC	branched-chain keto acid dehydrogenase E2 component
2817747	0	G	SNP	A	107	107	214	100	214	Ala243Val (gct/gTt)	Rv2502c	accD1	acetyl-/propionyl-CoA carboxylase subunit beta
2818837	0	A	SNP	G	88	93	177	100	181	Gly97Gly (ggt/ggC)	Rv2503c	scoB	succinyl-CoA:3-ketoacid-CoA transferase subunit B
2821342	0	C	SNP	T	133	91	219	100	224	Ala85Ala (gcg/gcA)	Rv2505c	fadD35	fatty-acid--CoA ligase FadD35
2825466	0	G	SNP	A	109	106	214	99.54	216	Lys263Lys (aag/aaA)	Rv2509	-	short-chain type dehydrogenase/reductase
2827984	0	G	SNP	T	93	82	173	100	175
2828019	0	T	SNP	C	87	85	169	100	172
2830525	0	C	SNP	A	102	75	177	100	177	Thr122Lys (acg/aAg)	Rv2513	-	hypothetical protein
2836773	0	C	SNP	T	94	102	195	99.49	197	Ser330Leu (tcg/tTg)	Rv2519	PE26	PE family protein PE26
2841022	0	A	SNP	G	108	104	207	99.07	214	Cys2771Arg (tgc/Cgc)	Rv2524c	fas	fatty acid synthase
2847281	0	A	SNP	G	106	110	212	100	216	Asp684Asp (gat/gaC)	Rv2524c	fas	fatty acid synthase
2855259	0	A	SNP	G	82	104	181	100	186	Ala841Ala (gct/gcC)	Rv2531c	-	amino acid decarboxylase
2857291	0	T	SNP	C	92	100	190	100	192	Asp164Gly (gac/gGc)	Rv2531c	-	amino acid decarboxylase
2865760	0	A	SNP	G	95	106	196	100	201	Thr211Ala (acc/Gcc)	Rv2542	-	hypothetical protein
2865882	0	T	SNP	C	100	102	199	100	202	Val251Val (gtt/gtC)	Rv2542	-	hypothetical protein
2867207	0	C	SNP	G	82	95	174	100	177	Ala28Ala (gcc/gcG)	Rv2544	lppB	lipoprotein LppB
2867230	0	G	SNP	A	55	70	123	100	125	Gly36Asp (ggc/gAc)	Rv2544	lppB	lipoprotein LppB
2867231	0	C	SNP	T	54	68	122	100	122	Gly36Gly (ggc/ggT)	Rv2544	lppB	lipoprotein LppB
2867236	0	A	SNP	G	58	70	126	100	128	Asn38Ser (aac/aGc)	Rv2544	lppB	lipoprotein LppB
2867240	0	C	SNP	T	57	73	129	100	130	Pro39Pro (ccc/ccT)	Rv2544	lppB	lipoprotein LppB
2867245	0	A	SNP	C	61	75	135	100	136	Lys41Thr (aaa/aCa)	Rv2544	lppB	lipoprotein LppB
2867251	0	C	SNP	G	65	75	138	100	140	Pro43Arg (ccg/cGg)	Rv2544	lppB	lipoprotein LppB
2867254	0	A	SNP	G	68	78	143	100	146	His44Arg (cac/cGc)	Rv2544	lppB	lipoprotein LppB
2867263	0	G	SNP	A	82	90	171	100	172	Gly47Asp (ggc/gAc)	Rv2544	lppB	lipoprotein LppB
2880702	0	G	SNP	C	89	95	183	100	184	Val210Leu (gtc/Ctc)	Rv2560	-	hypothetical protein
2881337	0	C	SNP	T	115	100	212	99.08	217
2881569	0	A	SNP	G	83	83	164	100	166
2881598	0	G	Del	GAP	63	82	140	92.36	157
2884068	0	A	SNP	C	95	102	195	100	197	Met243Leu (atg/Ctg)	Rv2564	glnQ	glutamine ABC transporter ATP-binding protein
2886570	0	A	SNP	G	97	97	187	99.49	195	Glu66Glu (gaa/gaG)	Rv2566	-	hypothetical protein
2888201	0	T	SNP	C	113	111	221	99.56	225	Leu610Pro (ctc/cCc)	Rv2566	-	hypothetical protein
2889633	0	T	SNP	C	80	90	169	100	170	Ala1087Ala (gct/gcC)	Rv2566	-	hypothetical protein
2891267	0	C	SNP	T	90	107	193	100	197	Gly491Gly (ggc/ggT)	Rv2567	-	hypothetical protein
2891728	0	A	SNP	G	100	98	195	100	198	Gln645Arg (cag/cGg)	Rv2567	-	hypothetical protein
2892701	0	C	SNP	T	98	84	180	100	182	Ala257Ala (gcg/gcA)	Rv2568c	-	hypothetical protein
2894208	0	G	SNP	A	102	79	180	100	181	Ser67Ser (agc/agT)	Rv2569c	-	hypothetical protein
2895473	0	A	SNP	G	81	98	176	98.9	181	Phe163Ser (ttc/tCc)	Rv2571c	-	transmembrane protein
2897660	0	T	SNP	C	92	79	167	100	171	Ala48Ala (gca/gcG)	Rv2572c	aspS	aspartate--tRNA ligase
2898522	0	T	SNP	C	95	106	199	100	201	Tyr160Tyr (tat/taC)	Rv2573	-	2-dehydropantoate 2-reductase
2899115	0	T	SNP	C	99	89	184	99.47	189	Phe104Leu (ttc/Ctc)	Rv2574	-	hypothetical protein
2903050	0	G	SNP	A	76	84	156	98.77	162	Thr161Ile (acc/aTc)	Rv2578c	-	hypothetical protein
2910461	0	G	SNP	T	95	81	172	100	176	Ala147Glu (gcg/gAg)	Rv2584c	apt	adenine phosphoribosyltransferase
2910852	0	C	SNP	G	81	111	187	99.48	193	Ala17Pro (gcg/Ccg)	Rv2584c	apt	adenine phosphoribosyltransferase
2911293	0	C	SNP	G	95	97	192	100	192	Cys462Ser (tgt/tCt)	Rv2585c	-	lipoprotein
2912294	0	T	SNP	G	88	91	176	99.44	180	Ala128Ala (gca/gcC)	Rv2585c	-	lipoprotein
2923391	0	T	SNP	C	88	93	180	99.45	182	Pro281Pro (cca/ccG)	Rv2592c	ruvB	Holliday junction ATP-dependent DNA helicase RuvB
2925462	0	T	SNP	A	96	71	166	100	167
2925962	0	T	SNP	C	98	82	174	98.9	182	Cys77Arg (tgc/Cgc)	Rv2596	vapC40	ribonuclease VapC40
2927939	0	T	SNP	C	85	98	182	100	183
2939373	0	G	SNP	C	89	106	192	100	195	Ser197Cys (tct/tGt)	Rv2611c	-	phosphatidylinositol mannoside acyltransferase
2939657	0	T	SNP	C	104	96	195	100	200	Ile102Met (ata/atG)	Rv2611c	-	phosphatidylinositol mannoside acyltransferase
2941179	0	G	SNP	A	100	73	166	100	173	Arg6Arg (cgc/cgT)	Rv2613c	-	AP-4-A phosphorylase		phylo (Delhi/CAS)
2943675	0	G	SNP	A	123	118	237	98.77	244	Gly437Gly (ggc/ggT)	Rv2615c	PE_PGRS45	PE-PGRS family protein PE_PGRS45
2943711	1	G	Ins	C	94	93	187	80.26	187		Rv2615c	PE_PGRS45	PE-PGRS family protein PE_PGRS45
2943711	2	G	Ins	C	94	91	185	79.4	187		Rv2615c	PE_PGRS45	PE-PGRS family protein PE_PGRS45
2943711	3	G	Ins	G	93	93	186	79.83	187		Rv2615c	PE_PGRS45	PE-PGRS family protein PE_PGRS45
2943711	4	G	Ins	C	94	93	187	80.26	187		Rv2615c	PE_PGRS45	PE-PGRS family protein PE_PGRS45
2943711	5	G	Ins	C	94	93	187	80.26	187		Rv2615c	PE_PGRS45	PE-PGRS family protein PE_PGRS45
2943711	6	G	Ins	G	94	93	187	80.26	187		Rv2615c	PE_PGRS45	PE-PGRS family protein PE_PGRS45
2943711	7	G	Ins	T	94	93	187	80.26	187		Rv2615c	PE_PGRS45	PE-PGRS family protein PE_PGRS45
2943711	8	G	Ins	T	94	92	186	79.83	187		Rv2615c	PE_PGRS45	PE-PGRS family protein PE_PGRS45
2943711	9	G	Ins	T	94	92	186	79.83	187		Rv2615c	PE_PGRS45	PE-PGRS family protein PE_PGRS45
2944515	0	A	SNP	C	103	127	228	100	230	Gly157Gly (ggt/ggG)	Rv2615c	PE_PGRS45	PE-PGRS family protein PE_PGRS45
2944524	0	C	SNP	G	61	109	165	76.23	223	Gly154Gly (ggg/ggC)	Rv2615c	PE_PGRS45	PE-PGRS family protein PE_PGRS45
2948524	0	T	SNP	A	89	114	201	99.51	204	Glu12Val (gag/gTg)	Rv2621c	-	transcriptional regulator
2949251	0	G	SNP	A	89	105	192	100	194	Val206Ile (gtt/Att)	Rv2622	-	methyltransferase
2954439	0	T	SNP	C	105	101	205	100	206	Arg104Gly (aga/Gga)	Rv2627c	-	hypothetical protein
2958693	0	G	SNP	A	96	88	182	100	184	Ala374Ala (gcg/gcA)	Rv2631	-	RNA-splicing ligase RtcB
2959257	0	A	Del	GAP	75	78	153	98.08	156
2959258	0	T	Del	GAP	74	78	152	99.35	153
2959259	0	C	Del	GAP	74	78	152	99.35	153
2959260	0	C	Del	GAP	74	78	152	99.35	153
2959261	0	A	Del	GAP	74	78	152	99.35	153
2959262	0	A	Del	GAP	74	78	152	100	152
2959263	0	T	Del	GAP	74	78	152	100	152
2959264	0	C	Del	GAP	74	78	152	100	152
2959265	0	A	SNP	T	74	79	152	100	153
2960592	0	C	SNP	T	108	108	203	97.74	221	Gly617Asp (ggc/gAc)	Rv2634c	PE_PGRS46	PE-PGRS family protein PE_PGRS46
2964594	0	G	SNP	A	92	96	187	99.47	189	Ala64Thr (gcc/Acc)	Rv2638	-	hypothetical protein
2974933	0	A	SNP	G	110	113	221	99.55	224	Ile101Thr (atc/aCc)	Rv2650c	-	prophage protein
2975227	0	T	SNP	G	87	107	191	100	194	Asn3Thr (aat/aCt)	Rv2650c	-	prophage protein
2981691	0	C	SNP	G	93	98	187	97.45	196	Ala70Ala (gcc/gcG)	Rv2662	-	hypothetical protein
2984740	0	A	SNP	G	126	118	237	100	244	His3Arg (cac/cGc)	Rv2668	-	hypothetical protein
2985807	0	T	Del	GAP	91	86	173	95.68	185		Rv2670c	-	hypothetical protein
2985808	0	A	Del	GAP	91	86	173	99.44	178		Rv2670c	-	hypothetical protein
2988630	0	C	SNP	G	115	92	203	100	207	His317Asp (cat/Gat)	Rv2672	-	protease
2994187	0	T	SNP	C	106	105	206	100	211	Leu292Leu (tta/ttG)	Rv2678c	hemE	uroporphyrinogen decarboxylase
3003115	0	C	SNP	G	114	93	203	100	207	Ala378Gly (gca/gGa)	Rv2685	arsB1	arsenic-transport integral membrane protein ArsB
3005185	0	G	SNP	T	101	98	196	100	199	Pro156Thr (ccc/Acc)	Rv2688c	-	antibiotic ABC transporter ATP-binding protein
3009692	0	A	SNP	G	77	83	159	100	160	Thr117Ala (acc/Gcc)	Rv2691	ceoB	TRK system potassium uptake protein CeoB
3010014	0	G	SNP	A	82	75	154	99.37	158	Gly224Glu (ggg/gAg)	Rv2691	ceoB	TRK system potassium uptake protein CeoB
3010420	0	A	SNP	G	97	86	183	99.46	184	Ile133Val (atc/Gtc)	Rv2692	ceoC	TRK system potassium uptake protein CeoC
3011837	0	A	SNP	G	92	74	162	98.22	169
3017077	0	C	SNP	T	62	83	144	98.64	147	Arg74Trp (cgg/Tgg)	Rv2702	ppgK	polyphosphate glucokinase
3017465	0	T	SNP	C	113	98	208	100	211	Ile203Thr (ata/aCa)	Rv2702	ppgK	polyphosphate glucokinase
3025859	0	A	SNP	C	88	101	186	98.95	191	Tyr140Ser (tac/tCc)	Rv2713	sthA	pyridine nucleotide transhydrogenase
3027548	0	C	SNP	T	84	107	188	100	191	Pro162Ser (ccg/Tcg)	Rv2714	-	hypothetical protein
3027798	0	T	SNP	C	84	94	177	100	178	Val245Ala (gtg/gCg)	Rv2714	-	hypothetical protein
3031168	0	A	SNP	G	92	93	181	99.46	186	Tyr124His (tat/Cat)	Rv2719c	-	membrane protein
3033449	0	G	SNP	A	107	82	187	98.95	191	Leu391Leu (cta/Tta)	Rv2721c	-	hypothetical protein
3037377	0	T	SNP	C	72	76	144	100	148
3040344	0	C	SNP	T	83	118	197	100	201	Glu142Glu (gag/gaA)	Rv2727c	miaA	tRNA delta(2)-isopentenylpyrophosphate transferase
3041871	0	G	SNP	T	67	91	152	100	158	Ala202Glu (gcg/gAg)	Rv2729c	-	integral membrane protein
3043700	0	C	SNP	T	110	113	218	100	223	Ala225Ala (gcc/gcT)	Rv2731	-	hypothetical protein
3054081	0	A	SNP	G	114	102	214	100	216	Gly56Gly (gga/ggG)	Rv2741	PE_PGRS47	PE-PGRS family protein PE_PGRS47
3054321	0	A	SNP	G	74	98	169	99.42	173	Gly136Gly (gga/ggG)	Rv2741	PE_PGRS47	PE-PGRS family protein PE_PGRS47
3054724	0	A	SNP	G	19	9	27	100	28	Ser271Gly (agc/Ggc)	Rv2741	PE_PGRS47	PE-PGRS family protein PE_PGRS47
3059791	0	G	SNP	C	10	39	47	100	49
3059812	0	T	Del	GAP	17	21	37	100	38
3059820	0	G	SNP	T	17	14	30	96.88	32
3059821	0	C	SNP	G	18	13	30	100	31
3059822	0	A	SNP	C	20	12	30	100	32
3059829	1	G	Ins	A	20	13	33	100	33
3069167	0	A	SNP	G	90	91	176	100	181	Leu306Pro (ctg/cCg)	Rv2756c	hsdM	type I restriction/modification system DNA methylase HsdM
3069566	0	C	SNP	T	99	91	190	100	190	Gly173Asp (ggc/gAc)	Rv2756c	hsdM	type I restriction/modification system DNA methylase HsdM
3072285	0	A	SNP	C	99	117	211	100	216	Leu119Arg (ctg/cGg)	Rv2761c	hsdS	type I restriction/modification system specificity determinant HsdS
3076172	0	C	SNP	T	106	108	212	99.07	216	Asp67Asn (gat/Aat)	Rv2766c	-	short-chain type dehydrogenase/reductase
3078178	0	C	SNP	T	80	85	160	100	165	Val270Met (gtg/Atg)	Rv2769c	PE27	PE family protein PE27
3079877	0	A	SNP	G	116	116	231	100	232	Phe194Ser (ttc/tCc)	Rv2770c	PPE44	PPE family protein PPE44
3080795	0	A	SNP	G	71	109	179	99.45	181	Leu80Pro (ctc/cCc)	Rv2771c	-	hypothetical protein
3084693	0	G	SNP	C	112	89	199	99.01	203	Ser288Trp (tcg/tGg)	Rv2777c	-	hypothetical protein
3086788	0	T	SNP	C	87	81	167	100	168
3086987	0	A	SNP	C	101	87	187	98.43	191	Gln56His (caa/caC)	Rv2780	ald	L-alanine dehydrogenase
3089299	0	C	SNP	G	117	88	203	100	205	Gly355Arg (gga/Cga)	Rv2782c	pepR	zinc protease
3095755	0	C	SNP	T	77	100	176	98.33	180	Leu215Leu (ctc/ctT)	Rv2787	-	hypothetical protein
3101620	0	G	SNP	A	100	110	208	99.53	211	Arg181Arg (cgc/cgT)	Rv2792c	-	resolvase
3103682	0	T	SNP	C	108	120	221	100	228	Met87Val (atg/Gtg)	Rv2794c	pptT	phosphopantetheinyl transferase
3104189	0	A	SNP	G	92	95	183	100	187	Cys241Cys (tgt/tgC)	Rv2795c	-	hypothetical protein
3105159	0	C	SNP	T	94	59	152	98.71	155	Gly154Asp (ggc/gAc)	Rv2796c	lppV	lipoprotein LppV
3107017	0	G	SNP	A	106	106	208	99.53	213	Arg97Arg (cgc/cgT)	Rv2797c	-	hypothetical protein
3111280	0	G	SNP	A	99	101	193	100	200	Leu182Phe (ctt/Ttt)	Rv2802c	-	arginine/hypothetical protein
3112700	0	C	SNP	T	103	95	194	99	200	Gly132Asp (ggc/gAc)	Rv2804c	-	hypothetical protein
3112877	0	G	SNP	A	87	101	185	100	188	Gly4Asp (ggc/gAc)	Rv2805	-	hypothetical protein
3113872	0	A	SNP	T	101	99	197	99.5	201	Glu72Val (gag/gTg)	Rv2807	-	hypothetical protein
3114516	0	A	Del	GAP	93	121	212	99.07	216		Rv2807	-	hypothetical protein
3115384	0	G	SNP	C	89	71	158	98.77	162
3118000	0	A	SNP	G	97	97	188	99.49	195	Arg395Gly (agg/Ggg)	Rv2812	-	transposase
3131469	1	T	Ins	T	111	80	191	95.98	191		Rv2823c	-	CRISPR-associated protein Cas10/Csm1
3131469	2	T	Ins	G	110	80	190	95.48	191		Rv2823c	-	CRISPR-associated protein Cas10/Csm1
3131469	3	T	Ins	T	111	80	191	95.98	191		Rv2823c	-	CRISPR-associated protein Cas10/Csm1
3131469	4	T	Ins	C	111	80	191	95.98	191		Rv2823c	-	CRISPR-associated protein Cas10/Csm1
3131469	5	T	Ins	G	111	78	189	94.97	189		Rv2823c	-	CRISPR-associated protein Cas10/Csm1
3131469	6	T	Ins	G	108	78	186	93.47	186		Rv2823c	-	CRISPR-associated protein Cas10/Csm1
3131469	7	T	Ins	C	108	77	185	92.96	185		Rv2823c	-	CRISPR-associated protein Cas10/Csm1
3131469	8	T	Ins	G	107	77	184	92.46	185		Rv2823c	-	CRISPR-associated protein Cas10/Csm1
3131469	9	T	Ins	A	107	75	182	91.46	182		Rv2823c	-	CRISPR-associated protein Cas10/Csm1
3133054	0	C	SNP	G	199	200	394	99.5	401	Ser162Ser (tcg/tcC)	Rv2825c	-	hypothetical protein
3133055	0	G	SNP	C	206	202	398	100	408	Ser162Trp (tcg/tGg)	Rv2825c	-	hypothetical protein
3133536	0	T	SNP	C	102	124	223	100	226	Lys2Glu (aaa/Gaa)	Rv2825c	-	hypothetical protein
3135950	0	C	SNP	G	11	16	26	100	27	Ser128Ser (tcg/tcC)	Rv2828c	-	hypothetical protein
3135951	0	G	SNP	C	10	15	25	100	25	Ser128Trp (tcg/tGg)	Rv2828c	-	hypothetical protein
3137058	0	G	SNP	A	89	100	186	100	189	Ala56Val (gcg/gTg)	Rv2830c	vapB22	antitoxin VapB22
3138256	0	G	SNP	A	119	104	222	98.67	226	Thr309Met (acg/aTg)	Rv2832c	ugpC	sn-glycerol-3-phosphate ABC transporter ATP-binding protein UgpC
3138742	0	C	SNP	A	103	95	197	99	200	Gly147Val (ggc/gTc)	Rv2832c	ugpC	sn-glycerol-3-phosphate ABC transporter ATP-binding protein UgpC
3139011	0	A	SNP	C	112	106	216	99.54	219	Ile57Met (att/atG)	Rv2832c	ugpC	sn-glycerol-3-phosphate ABC transporter ATP-binding protein UgpC
3142429	0	C	SNP	A	100	98	197	99.5	199	Leu400Leu (ctg/ctT)	Rv2836c	dinF	DNA-damage-inducible protein DinF
3149111	0	C	SNP	G	107	80	182	100	187	Glu106Asp (gag/gaC)	Rv2841c	nusA	transcription termination/antitermination protein NusA
3151376	0	C	SNP	T	110	121	226	98.72	234	Ser525Ser (tcg/tcA)	Rv2845c	proS	proline--tRNA ligase
3162805	0	C	SNP	G	111	133	240	100	244	Arg180Gly (cgc/Ggc)	Rv2853	PE_PGRS48	PE-PGRS family protein PE_PGRS48
3165807	0	G	SNP	A	112	115	223	100	227	Val201Val (gtg/gtA)	Rv2855	mtr	mycothione reductase
3168492	0	G	SNP	A	98	91	186	99.47	190
3173193	0	G	SNP	T	74	72	146	98.65	148	Thr275Thr (acc/acA)	Rv2861c	mapB	methionine aminopeptidase
3174013	0	G	SNP	A	104	115	218	99.55	220	Pro2Leu (cct/cTt)	Rv2861c	mapB	methionine aminopeptidase
3174496	0	A	SNP	G	95	115	208	100	210	Cys50Arg (tgt/Cgt)	Rv2862c	-	hypothetical protein
3177884	0	C	SNP	A	107	100	205	100	207	Arg21Arg (cgc/cgA)	Rv2866	relG	toxin RelG
3180988	0	C	SNP	A	105	87	186	100	192	Val259Phe (gtc/Ttc)	Rv2869c	rip	zinc metalloprotease
3186860	0	T	SNP	G	96	92	183	100	188	Tyr672Asp (tat/Gat)	Rv2874	dipZ	integral membrane C-type cytochrome biogenesis protein DipZ
3189242	0	A	SNP	G	89	95	181	100	184	Ala52Ala (gct/gcC)	Rv2878c	mpt53	soluble secreted antigen Mpt53
3190146	0	C	Del	GAP	81	81	166	94.74	171
3194241	1	C	Ins	G	72	83	155	96.27	155		Rv2885c	-	transposase
3200478	0	G	SNP	A	103	124	218	100	227	Leu71Leu (ctg/ctA)	Rv2891	-	hypothetical protein
3202731	0	A	SNP	C	104	120	216	100	224	Gly104Gly (gga/ggC)	Rv2893	-	oxidoreductase
3208600	0	G	SNP	A	104	82	182	99.47	187	Tyr269Tyr (tac/taT)	Rv2899c	fdhD	formate dehydrogenase accessory protein FdhD
3212723	0	C	SNP	A	95	95	184	98.96	192	Ala78Ala (gcg/gcT)	Rv2902c	rnhB	ribonuclease HII
3216584	0	T	SNP	C	80	95	174	97.77	179	Tyr103Cys (tat/tGt)	Rv2907c	rimM	16S rRNA processing protein RimM
3219500	0	T	SNP	A	108	95	201	99.51	204	Lys121Met (aag/aTg)	Rv2912c	-	TetR family HTH-type transcriptional regulator
3226181	0	A	SNP	C	83	101	183	100	184	Arg35Arg (cgt/cgG)	Rv2916c	ffh	signal recognition particle protein
3228143	0	G	SNP	T	88	96	183	100	184	Arg594Leu (cgg/cTg)	Rv2917	-	hypothetical protein
3229989	0	G	SNP	A	95	100	194	97.99	199	Ala231Val (gcg/gTg)	Rv2918c	glnD	bifunctional uridylyltransferase/uridylyl-removing enzyme
3236442	0	G	SNP	A	91	113	202	99.51	205	His455His (cac/caT)	Rv2922c	smc	chromosome partition protein Smc
3236497	0	A	SNP	T	92	113	202	99.51	206	Val437Glu (gtg/gAg)	Rv2922c	smc	chromosome partition protein Smc
3244113	0	T	SNP	C	108	96	198	100	204	Pro139Pro (cct/ccC)	Rv2930	fadD26	fatty-acid--CoA ligase FadD26
3247298	0	C	SNP	A	94	90	178	99.46	185	Gly618Gly (ggc/ggA)	Rv2931	ppsA	phthiocerol synthesis polyketide synthase type I PpsA
3247304	0	C	SNP	G	72	67	138	99.29	140	Val620Val (gtc/gtG)	Rv2931	ppsA	phthiocerol synthesis polyketide synthase type I PpsA
3247306	0	A	Del	GAP	69	66	135	99.26	136		Rv2931	ppsA	phthiocerol synthesis polyketide synthase type I PpsA
3247307	0	C	Del	GAP	69	66	135	98.54	137		Rv2931	ppsA	phthiocerol synthesis polyketide synthase type I PpsA
3247308	0	C	Del	GAP	69	67	135	99.27	137		Rv2931	ppsA	phthiocerol synthesis polyketide synthase type I PpsA
3247309	0	C	Del	GAP	69	67	135	99.27	137		Rv2931	ppsA	phthiocerol synthesis polyketide synthase type I PpsA
3247310	0	T	Del	GAP	69	67	135	99.27	137		Rv2931	ppsA	phthiocerol synthesis polyketide synthase type I PpsA
3247313	1	C	Ins	A	68	66	134	96.4	134		Rv2931	ppsA	phthiocerol synthesis polyketide synthase type I PpsA
3247313	2	C	Ins	C	68	66	134	96.4	134		Rv2931	ppsA	phthiocerol synthesis polyketide synthase type I PpsA
3247313	3	C	Ins	C	68	66	134	96.4	134		Rv2931	ppsA	phthiocerol synthesis polyketide synthase type I PpsA
3247313	4	C	Ins	A	68	66	134	96.4	134		Rv2931	ppsA	phthiocerol synthesis polyketide synthase type I PpsA
3247313	5	C	Ins	G	68	66	134	96.4	134		Rv2931	ppsA	phthiocerol synthesis polyketide synthase type I PpsA
3247319	0	C	SNP	T	90	94	178	100	184	Gly625Gly (ggc/ggT)	Rv2931	ppsA	phthiocerol synthesis polyketide synthase type I PpsA
3247340	0	G	SNP	A	103	111	209	100	214	Val632Val (gtg/gtA)	Rv2931	ppsA	phthiocerol synthesis polyketide synthase type I PpsA
3247851	0	G	SNP	A	64	59	122	99.19	124	Ala803Thr (gcc/Acc)	Rv2931	ppsA	phthiocerol synthesis polyketide synthase type I PpsA
3247853	0	C	SNP	T	60	58	116	99.16	119	Ala803Ala (gcc/gcT)	Rv2931	ppsA	phthiocerol synthesis polyketide synthase type I PpsA
3247856	0	G	SNP	C	60	59	117	99.17	120	Arg804Arg (cgg/cgC)	Rv2931	ppsA	phthiocerol synthesis polyketide synthase type I PpsA
3247864	1	C	Ins	T	57	56	113	99.12	113		Rv2931	ppsA	phthiocerol synthesis polyketide synthase type I PpsA
3247864	2	C	Ins	A	57	56	113	99.12	113		Rv2931	ppsA	phthiocerol synthesis polyketide synthase type I PpsA
3247864	3	C	Ins	G	57	56	113	99.12	113		Rv2931	ppsA	phthiocerol synthesis polyketide synthase type I PpsA
3247864	4	C	Ins	G	57	56	113	99.12	113		Rv2931	ppsA	phthiocerol synthesis polyketide synthase type I PpsA
3247866	0	C	Del	GAP	57	54	105	100	111		Rv2931	ppsA	phthiocerol synthesis polyketide synthase type I PpsA
3247867	0	A	Del	GAP	57	54	105	99.11	112		Rv2931	ppsA	phthiocerol synthesis polyketide synthase type I PpsA
3247868	0	A	Del	GAP	56	54	105	99.1	111		Rv2931	ppsA	phthiocerol synthesis polyketide synthase type I PpsA
3247869	0	A	Del	GAP	56	54	105	98.21	112		Rv2931	ppsA	phthiocerol synthesis polyketide synthase type I PpsA
3247874	0	G	SNP	A	57	59	112	100	116	Arg810Arg (cgg/cgA)	Rv2931	ppsA	phthiocerol synthesis polyketide synthase type I PpsA
3247877	0	T	SNP	C	60	60	118	99.17	121	Phe811Phe (ttt/ttC)	Rv2931	ppsA	phthiocerol synthesis polyketide synthase type I PpsA
3247883	0	T	SNP	C	85	89	172	100	174	Ser813Ser (agt/agC)	Rv2931	ppsA	phthiocerol synthesis polyketide synthase type I PpsA
3248074	0	G	SNP	A	61	98	155	98.76	161	Arg877His (cgc/cAc)	Rv2931	ppsA	phthiocerol synthesis polyketide synthase type I PpsA
3248075	0	C	SNP	T	63	98	158	99.38	162	Arg877Arg (cgc/cgT)	Rv2931	ppsA	phthiocerol synthesis polyketide synthase type I PpsA
3256494	0	A	SNP	G	95	111	205	100	206	Gly270Gly (gga/ggG)	Rv2933	ppsC	phthiocerol synthesis polyketide synthase type I PpsC
3266030	0	A	SNP	G	116	119	231	99.58	236	Ser1261Ser (tca/tcG)	Rv2934	ppsD	phthiocerol synthesis polyketide synthase type I PpsD
3269581	0	A	SNP	G	106	92	193	100	198	Ala615Ala (gca/gcG)	Rv2935	ppsE	phthiocerol synthesis polyketide synthase type I PpsE
3270784	0	A	SNP	G	106	106	210	99.53	213	Gln1016Gln (caa/caG)	Rv2935	ppsE	phthiocerol synthesis polyketide synthase type I PpsE
3273107	0	C	SNP	A	98	87	181	100	185	Ala298Ala (gcc/gcA)	Rv2936	drrA	daunorubicin ABC transporter ATP-binding protein DrrA		phylo (3)
3275155	0	C	SNP	T	94	108	202	99.02	204	Ala69Ala (gcc/gcT)	Rv2939	papA5	phthiocerol/phthiodiolone dimycocerosyl transferase
3288133	0	A	SNP	G	87	96	181	98.92	185
3290581	0	G	Del	GAP	72	82	155	100	154
3290582	0	T	Del	GAP	72	82	155	100	154
3290583	0	T	Del	GAP	72	82	155	100	154
3296371	1	G	Ins	C	70	87	157	77.72	158		Rv2947c	pks15	polyketide synthase
3296371	2	G	Ins	C	70	88	158	78.22	158		Rv2947c	pks15	polyketide synthase
3296371	3	G	Ins	G	70	88	158	78.22	158		Rv2947c	pks15	polyketide synthase
3296371	4	G	Ins	C	70	88	158	78.22	158		Rv2947c	pks15	polyketide synthase
3296371	5	G	Ins	G	70	88	158	78.22	158		Rv2947c	pks15	polyketide synthase
3296371	6	G	Ins	G	69	88	157	77.72	158		Rv2947c	pks15	polyketide synthase
3296371	7	G	Ins	C	70	88	158	78.22	158		Rv2947c	pks15	polyketide synthase
3296843	0	A	SNP	G	107	94	195	100	201	Val333Ala (gtg/gCg)	Rv2947c	pks15	polyketide synthase
3302589	0	A	SNP	C	87	126	206	99.53	214
3306441	0	G	SNP	A	111	132	239	100	243	Arg388Gln (cgg/cAg)	Rv2953	-	trans-acting enoyl reductase
3308606	0	G	SNP	A	82	94	175	100	176
3310005	0	G	SNP	C	91	104	192	99.49	196	Gly179Ala (ggc/gCc)	Rv2957	-	PGL/p-HBAD biosynthesis glycosyltransferase
3312620	0	C	SNP	A	91	70	159	100	161	Glu73Asp (gag/gaT)	Rv2959c	-	rhamnosyl O-methyltransferase
3314412	0	A	SNP	G	88	84	168	100	172	Ala237Ala (gct/gcC)	Rv2962c	-	PGL/p-HBAD biosynthesis rhamnosyltransferase
3315597	0	T	SNP	C	92	100	190	98.46	195	Leu121Pro (ctg/cCg)	Rv2963	-	integral membrane protein
3315906	0	T	SNP	C	67	95	161	98.78	164	Ile224Thr (atc/aCc)	Rv2963	-	integral membrane protein
3316955	0	A	SNP	C	83	95	176	100	178	Met143Leu (atg/Ctg)	Rv2964	purU	formyltetrahydrofolate deformylase
3326554	0	A	SNP	C	81	84	163	100	165	Asn152His (aac/Cac)	Rv2971	-	oxidoreductase		phylo (not Euro-American, M. africanum, M. bovis, M . canettii, M. caprae, M. Microti, M. pinipedii, Beijing, Delhi/CAS, EAI)
3331362	0	C	Del	GAP	79	100	178	90.4	198		Rv2975c	-	hypothetical protein
3331363	0	G	Del	GAP	79	100	178	90.4	198		Rv2975c	-	hypothetical protein
3335708	0	G	SNP	C	103	102	205	100	205	Pro14Arg (ccg/cGg)	Rv2979c	-	resolvase
3336825	0	T	SNP	C	110	113	220	100	223	Thr365Ala (aca/Gca)	Rv2981c	ddlA	D-alanine--D-alanine ligase
3338603	0	G	SNP	C	69	83	149	100	152	Pro133Ala (ccg/Gcg)	Rv2982c	gpdA2	glycerol-3-phosphate dehydrogenase
3342996	0	G	SNP	A	96	82	178	99.44	179	Gly278Ser (ggt/Agt)	Rv2985	mutT1	8-oxo-dGTP diphosphatase
3348536	0	C	SNP	T	71	81	148	100	152
3349917	0	G	SNP	A	110	103	213	100	213	His121Tyr (cat/Tat)	Rv2992c	gltS	glutamate--tRNA ligase
3352932	0	C	SNP	G	112	94	205	100	206	Thr179Thr (acg/acC)	Rv2995c	leuB	3-isopropylmalate dehydrogenase
3355949	0	A	SNP	C	110	96	206	100	206	Asp284Ala (gac/gCc)	Rv2997	-	dehydrogenase
3357464	0	C	SNP	G	77	86	159	99.39	164
3358235	0	A	SNP	T	89	100	188	100	189	Met212Leu (atg/Ttg)	Rv2999	lppY	lipoprotein LppY
3363338	0	A	SNP	G	89	109	195	100	198
3367765	0	G	SNP	A	79	106	180	99.46	186	Gly343Gly (ggc/ggT)	Rv3009c	gatB	aspartyl/glutamyl-tRNA(Asn/Gln) amidotransferase subunit B
3379757	0	A	SNP	C	59	62	119	89.63	135
3379763	0	G	SNP	A	64	66	128	90.91	143
3379784	0	C	SNP	A	72	77	145	96.13	155
3379788	0	C	SNP	G	72	82	151	98.72	156
3380439	1	G	Ins	C	42	19	61	91.04	62
3380804	0	T	SNP	G	107	97	189	100	204	Ile64Leu (atc/Ctc)	Rv3022A	PE29	PE family protein PE29
3385218	0	C	SNP	T	86	78	163	100	164	Gly287Glu (gga/gAa)	Rv3026c	-	hypothetical protein
3393640	0	C	SNP	T	87	97	184	100	184	Asn87Asn (aac/aaT)	Rv3033	-	hypothetical protein
3395654	0	G	SNP	A	102	109	208	100	211	Leu92Leu (ctg/ctA)	Rv3035	-	hypothetical protein
3401871	0	A	SNP	G	97	103	197	100	200	Ala16Ala (gct/gcC)	Rv3041c	-	ABC transporter ATP-binding protein
3402816	0	C	SNP	T	81	109	188	99.48	191	Gly116Glu (gga/gAa)	Rv3042c	serB2	phosphoserine phosphatase SerB
3404376	0	C	SNP	G	92	98	188	100	190	Thr182Thr (acg/acC)	Rv3043c	ctaD	cytochrome C oxidase cytochrome 1
3413785	0	C	SNP	T	104	93	191	100	197	Val128Ile (gtc/Atc)	Rv3051c	nrdE	ribonucleoside-diphosphate reductase subunit alpha
3415183	0	C	Del	GAP	54	58	114	75.17	149
3415184	0	C	Del	GAP	54	59	114	76.35	148
3415185	0	T	Del	GAP	54	59	114	78.47	144
3415186	0	A	Del	GAP	54	59	114	78.47	144
3415187	0	G	Del	GAP	54	59	114	77.93	145
3415188	0	G	Del	GAP	54	59	114	78.47	144
3415189	0	G	Del	GAP	54	59	114	79.58	142
3415190	0	G	Del	GAP	54	59	114	79.58	142
3415191	0	G	Del	GAP	54	59	114	80.14	141
3415192	0	T	Del	GAP	54	59	114	80.14	141
3415193	0	G	Del	GAP	54	58	114	80.58	139
3415194	0	G	Del	GAP	54	58	114	81.16	138
3416523	0	G	SNP	A	86	85	168	99.42	172	Arg148Gln (cgg/cAg)	Rv3055	-	TetR family transcriptional regulator
3420825	0	A	SNP	G	114	115	229	100	229	Asp445Gly (gac/gGc)	Rv3059	cyp136	cytochrome P450 Cyp136
3422934	0	G	SNP	A	72	99	170	99.42	172	Leu94Phe (ctc/Ttc)	Rv3060c	-	GntR family transcriptional regulator
3425854	0	C	SNP	T	96	108	202	99.51	205	Pro91Ser (ccg/Tcg)	Rv3062	ligB	DNA ligase
3428382	0	C	SNP	T	92	91	181	96.32	190	Leu380Leu (ctc/ctT)	Rv3063	cstA	carbon starvation protein A
3428897	0	G	SNP	C	82	95	167	99.44	178	Arg552Pro (cgt/cCt)	Rv3063	cstA	carbon starvation protein A
3428917	0	C	SNP	A	83	92	173	100	175	Arg559Ser (cgt/Agt)	Rv3063	cstA	carbon starvation protein A
3437007	0	G	SNP	C	85	94	177	100	179	Ala77Pro (gcc/Ccc)	Rv3074	-	hypothetical protein
3440464	0	T	SNP	G	106	92	197	100	198	Arg308Arg (cgt/cgG)	Rv3077	-	hydrolase
3440468	0	G	SNP	C	108	95	198	100	203	Gly310Arg (ggc/Cgc)	Rv3077	-	hydrolase
3450725	0	T	SNP	C	97	134	225	99.57	232	Val243Val (gtt/gtC)	Rv3084	lipR	acetyl-hydrolase LipR
3454263	0	C	SNP	G	125	115	234	100	240	Leu447Val (ctc/Gtc)	Rv3087	-	diacyglycerol O-acyltransferase
3455686	0	G	SNP	C	107	88	194	100	195	Leu449Leu (ctg/ctC)	Rv3088	tgs4	diacyglycerol O-acyltransferase
3456666	0	A	SNP	G	96	80	175	100	176	Ala302Ala (gca/gcG)	Rv3089	fadD13	long chain-fatty-acid--CoA ligase FadD13
3459081	0	G	SNP	C	91	82	173	98.86	175	Ala291Pro (gca/Cca)	Rv3090	-	hypothetical protein
3462135	0	G	SNP	C	116	115	229	100	231	Cys210Trp (tgc/tgG)	Rv3093c	-	oxidoreductase
3464576	0	G	Del	GAP	106	98	200	93.58	218		Rv3096	-	hypothetical protein
3464577	0	C	Del	GAP	106	98	200	94.88	215		Rv3096	-	hypothetical protein
3464578	0	T	Del	GAP	106	98	200	96.23	212		Rv3096	-	hypothetical protein
3466919	0	C	SNP	G	96	81	175	99.44	178	Gly58Ala (ggc/gCc)	Rv3097c	lipY	triacylglycerol lipase Lip
3467465	0	C	SNP	G	117	75	189	97.96	196	Ala66Ala (gcg/gcC)	Rv3098c	-	hypothetical protein
3473793	0	G	SNP	C	74	101	173	98.31	178	Arg38Gly (cgc/Ggc)	Rv3105c	prfB	peptide chain release factor PrfB
3473996	1	G	Ins	A	96	86	182	97.33	182
3480474	0	G	SNP	A	112	115	226	100	227	Gly134Glu (gga/gAa)	Rv3113	-	phosphatase
3486977	0	A	SNP	G	111	109	216	100	220	Lys157Glu (aaa/Gaa)	Rv3121	cyp141	cytochrome P450 Cyp141
3488122	0	G	SNP	A	103	94	195	100	197	Gly12Arg (ggg/Agg)	Rv3122	-	hypothetical protein
3489268	0	G	SNP	A	106	97	201	99.51	204
3489665	0	C	SNP	T	97	92	188	99.47	190	Pro54Ser (cca/Tca)	Rv3124	moaR1	transcriptional regulator MoaR
3490876	0	G	SNP	C	119	128	241	100	247	Pro259Arg (ccg/cGg)	Rv3125c	PPE49	PPE family protein PPE49
3499497	0	G	SNP	C	109	98	207	99.04	209	Ala140Gly (gcc/gGc)	Rv3133c	devR	two component transcriptional regulator DevR
3500243	0	G	SNP	C	93	101	190	100	194	Ala169Ala (gcc/gcG)	Rv3134c	-	universal stress protein
3503895	0	C	SNP	T	106	121	222	100	227	Pro168Leu (ccg/cTg)	Rv3137	-	histidinol-phosphatase
3509231	0	G	SNP	A	68	87	151	100	155	Arg106Cys (cgc/Tgc)	Rv3142c	-	hypothetical protein
3509300	0	A	Del	GAP	84	88	169	98.85	174		Rv3142c	-	hypothetical protein
3509301	0	G	Del	GAP	84	87	169	100	171		Rv3142c	-	hypothetical protein
3510120	0	T	SNP	G	99	125	220	99.56	225	Lys400Gln (aag/Cag)	Rv3144c	PPE52	PPE family protein PPE52
3515467	0	C	SNP	T	97	96	192	99.48	194	Pro19Leu (ccg/cTg)	Rv3150	nuoF	NADH-quinone oxidoreductase subunit F
3518167	0	A	SNP	G	107	96	201	100	203	Ile474Met (ata/atG)	Rv3151	nuoG	NADH-quinone oxidoreductase subunit G
3518555	0	A	SNP	G	102	122	222	100	224	Thr604Ala (acg/Gcg)	Rv3151	nuoG	NADH-quinone oxidoreductase subunit G
3530440	0	A	SNP	C	92	84	172	98.32	179	Asp233Glu (gat/gaG)	Rv3161c	-	dioxygenase
3530955	0	C	SNP	G	86	92	173	100	178	Val62Leu (gtc/Ctc)	Rv3161c	-	dioxygenase
3537683	0	A	SNP	G	117	101	212	98.64	221	Gln149Arg (cag/cGg)	Rv3169	-	hypothetical protein
3539353	0	G	SNP	A	112	92	204	100	204	Gln283Gln (cag/caA)	Rv3170	aofH	flavin-containing monoamine oxidase
3546867	0	C	SNP	G	98	88	186	99.47	187
3546987	0	C	SNP	T	86	80	165	99.4	167
3556275	0	A	SNP	G	87	82	167	100	169	Leu138Pro (ctg/cCg)	Rv3190c	-	hypothetical protein
3557253	0	C	SNP	T	72	88	158	100	160
3562338	0	G	SNP	T	91	102	193	100	193	Leu279Met (ctg/Atg)	Rv3193c	-	transmembrane protein
3564594	0	C	SNP	T	115	83	197	100	198	Ala77Ala (gcc/gcT)	Rv3195	-	hypothetical protein
3567303	0	G	SNP	A	72	82	152	100	154	Glu94Lys (gaa/Aaa)	Rv3197	-	ABC transporter ATP-binding protein
3580637	0	T	Del	GAP	87	114	196	97.1	207
3581414	0	A	SNP	G	94	88	180	100	182	Thr34Ala (aca/Gca)	Rv3204	-	DNA-methyltransferase
3590686	1	G	Ins	C	64	47	111	96.52	111
3591063	0	T	SNP	C	104	83	185	100	187	Lys144Glu (aag/Gag)	Rv3213c	-	SOJ/ParA-like protein
3592529	0	C	SNP	A	90	102	189	98.46	195	Ala92Ala (gcc/gcA)	Rv3215	entC	isochorismate synthase
3593824	0	G	Del	GAP	82	79	158	98.77	163		Rv3217c	-	integral membrane protein
3593825	0	G	Del	GAP	82	79	159	98.77	163		Rv3217c	-	integral membrane protein
3593826	0	T	Del	GAP	82	79	159	98.77	163		Rv3217c	-	integral membrane protein
3593827	0	T	Del	GAP	82	79	159	98.77	163		Rv3217c	-	integral membrane protein
3593828	0	G	Del	GAP	82	79	159	98.77	163		Rv3217c	-	integral membrane protein
3593829	0	G	Del	GAP	82	79	159	98.77	163		Rv3217c	-	integral membrane protein
3593830	0	C	Del	GAP	82	79	159	98.77	163		Rv3217c	-	integral membrane protein
3593831	0	T	Del	GAP	82	79	159	98.77	163		Rv3217c	-	integral membrane protein
3593832	0	G	Del	GAP	82	79	159	98.77	163		Rv3217c	-	integral membrane protein
3593833	0	C	Del	GAP	82	79	159	98.77	163		Rv3217c	-	integral membrane protein
3593834	0	G	Del	GAP	82	79	159	98.77	163		Rv3217c	-	integral membrane protein
3593835	0	C	Del	GAP	82	79	159	98.77	163		Rv3217c	-	integral membrane protein
3593836	0	T	Del	GAP	82	79	159	98.17	164		Rv3217c	-	integral membrane protein
3593837	0	G	Del	GAP	82	79	159	98.17	164		Rv3217c	-	integral membrane protein
3593838	0	G	Del	GAP	82	79	159	98.17	164		Rv3217c	-	integral membrane protein
3594624	0	G	SNP	T	96	93	184	98.95	191	Asp53Tyr (gac/Tac)	Rv3218	-	hypothetical protein
3600576	0	C	SNP	T	109	97	203	99.52	207	Cys242Cys (tgc/tgT)	Rv3224	-	iron-regulated short-chain dehydrogenase/reductase
3604821	0	G	SNP	C	123	107	223	100	230	Ala32Ala (gcg/gcC)	Rv3228	-	hypothetical protein
3610391	1	A	Ins	C	123	94	217	98.19	218		Rv3234c	tgs3	diacyglycerol O-acyltransferase
3614982	0	T	SNP	C	119	92	206	100	211	Leu874Leu (cta/ctG)	Rv3239c	-	transmembrane transport protein
3621423	0	A	SNP	G	80	93	169	100	173
3622441	0	A	SNP	C	117	107	223	100	224	Val217Val (gtt/gtG)	Rv3243c	-	hypothetical protein
3625065	0	T	SNP	G	83	110	190	100	193	Met517Leu (atg/Ctg)	Rv3245c	mtrB	two component sensory histidine kinase MtrB
3638027	0	A	SNP	T	102	88	182	99.48	191	Val228Glu (gtg/gAg)	Rv3257c	pmmA	phosphomannomutase PmmA
3638093	0	G	SNP	A	103	92	195	100	195	Ser206Leu (tcg/tTg)	Rv3257c	pmmA	phosphomannomutase PmmA
3642877	0	A	SNP	G	90	99	186	100	189	Lys448Arg (aag/aGg)	Rv3262	fbiB	coenzyme F420:L-glutamate ligase
3645524	0	C	SNP	T	89	87	174	100	176	Asp152Asn (gac/Aac)	Rv3264c	manB	D-alpha-D-mannose-1-phosphate guanylyltransferase ManB
3648037	0	G	SNP	A	104	100	200	98.08	208	Leu51Leu (ctg/ctA)	Rv3267	-	hypothetical protein
3649735	0	G	SNP	A	74	94	167	97.67	172	Ala106Thr (gcc/Acc)	Rv3268	-	hypothetical protein
3653988	0	G	SNP	A	101	108	204	100	209	Val181Met (gtg/Atg)	Rv3272	-	hypothetical protein
3656206	0	C	SNP	A	84	94	176	100	178	Arg524Ser (cgc/Agc)	Rv3273	-	transmembrane carbonic anhydrase
3670040	0	C	SNP	T	96	81	174	100	177	Ala124Ala (gcg/gcA)	Rv3289c	-	transmembrane protein
3678094	0	C	SNP	T	104	102	203	100	206	Ala440Ala (gcc/gcT)	Rv3296	lhr	ATP-dependent helicase
3679764	0	G	SNP	A	111	137	244	99.6	249	Ser997Asn (agc/aAc)	Rv3296	lhr	ATP-dependent helicase
3681548	0	A	SNP	C	99	93	187	100	192	Arg77Arg (agg/Cgg)	Rv3297	nei	endonuclease VIII
3684231	0	T	Del	GAP	114	106	220	99.1	222		Rv3299c	atsB	arylsulfatase AtsB
3685510	0	T	SNP	C	121	93	213	100	214	Ser152Gly (agt/Ggt)	Rv3299c	atsB	arylsulfatase AtsB
3689523	0	G	SNP	T	106	107	211	100	213	Cys472_ (tgc/tgA)	Rv3303c	lpdA	NAD(P)H quinone reductase LpdA
3690016	0	A	SNP	G	101	92	191	100	193	Leu308Ser (ttg/tCg)	Rv3303c	lpdA	NAD(P)H quinone reductase LpdA
3692647	0	C	SNP	T	110	107	213	100	217	Lys54Lys (aag/aaA)	Rv3305c	amiA1	N-acyl-L-amino acid amidohydrolase AmiA
3693681	0	A	SNP	C	87	97	180	100	184	Ala103Ala (gct/gcG)	Rv3306c	amiB1	amidase AmiB
3697306	0	G	SNP	A	91	104	190	98.48	198	Val37Ile (gtc/Atc)	Rv3310	sapM	acid phosphatase
3697585	0	C	SNP	T	82	100	179	99.45	183	Leu130Phe (ctc/Ttc)	Rv3310	sapM	acid phosphatase
3704596	0	G	SNP	C	95	81	175	98.88	178	Val54Leu (gtg/Ctg)	Rv3317	sdhD	succinate dehydrogenase hydrophobic membrane anchor subunit
3714211	0	G	SNP	T	97	106	202	100	203	Pro41Gln (ccg/cAg)	Rv3328c	sigJ	ECF RNA polymerase sigma factor SigJ
3714639	0	G	SNP	A	97	97	191	100	194	Arg83His (cgc/cAc)	Rv3329	-	aminotransferase
3714757	0	A	SNP	C	85	106	191	99.48	192	Gln122His (caa/caC)	Rv3329	-	aminotransferase
3715775	0	C	SNP	T	95	84	177	100	179
3718357	0	C	SNP	T	93	98	186	100	191	Pro423Leu (ccg/cTg)	Rv3331	sugI	sugar-transport integral membrane protein SugI
3721806	0	G	SNP	C	92	81	171	100	173	Gly265Gly (ggc/ggG)	Rv3335c	-	integral membrane protein
3729342	0	C	SNP	T	78	77	151	100	155	Ala240Val (gcg/gTg)	Rv3342	-	methyltransferase
3730371	0	C	SNP	T	100	87	183	93.03	201	Gly2189Ser (ggc/Agc)	Rv3343c	PPE54	PPE family protein PPE54
3730466	0	A	SNP	G	87	99	185	83.78	222	Ile2157Thr (atc/aCc)	Rv3343c	PPE54	PPE family protein PPE54
3732624	0	A	SNP	G	90	75	162	91.67	180	Leu1438Leu (ttg/Ctg)	Rv3343c	PPE54	PPE family protein PPE54
3735802	0	C	SNP	G	83	95	175	95.19	187	Thr378Thr (acg/acC)	Rv3343c	PPE54	PPE family protein PPE54
3736024	0	A	SNP	G	81	83	162	100	164	Gly304Gly (ggt/ggC)	Rv3343c	PPE54	PPE family protein PPE54
3736628	0	T	SNP	G	124	109	224	99.57	234	Glu103Ala (gag/gCg)	Rv3343c	PPE54	PPE family protein PPE54
3737479	0	G	Del	GAP	54	48	103	96.23	106		Rv3344c	PE_PGRS49	PE-PGRS family protein PE_PGRS49
3737480	0	G	Del	GAP	54	48	104	100	102		Rv3344c	PE_PGRS49	PE-PGRS family protein PE_PGRS49
3737481	0	C	Del	GAP	54	48	104	99.03	103		Rv3344c	PE_PGRS49	PE-PGRS family protein PE_PGRS49
3737482	0	G	Del	GAP	54	48	104	99.03	103		Rv3344c	PE_PGRS49	PE-PGRS family protein PE_PGRS49
3737483	0	C	Del	GAP	54	48	104	98.08	104		Rv3344c	PE_PGRS49	PE-PGRS family protein PE_PGRS49
3737484	0	C	Del	GAP	54	48	104	98.08	104		Rv3344c	PE_PGRS49	PE-PGRS family protein PE_PGRS49
3737485	0	G	Del	GAP	54	48	104	98.08	104		Rv3344c	PE_PGRS49	PE-PGRS family protein PE_PGRS49
3737486	0	C	Del	GAP	54	48	104	99.03	103		Rv3344c	PE_PGRS49	PE-PGRS family protein PE_PGRS49
3737487	0	C	Del	GAP	54	48	104	99.03	103		Rv3344c	PE_PGRS49	PE-PGRS family protein PE_PGRS49
3737488	0	G	Del	GAP	54	48	104	98.08	104		Rv3344c	PE_PGRS49	PE-PGRS family protein PE_PGRS49
3737489	0	G	Del	GAP	54	48	104	98.08	104		Rv3344c	PE_PGRS49	PE-PGRS family protein PE_PGRS49
3737490	0	C	Del	GAP	54	48	104	98.08	104		Rv3344c	PE_PGRS49	PE-PGRS family protein PE_PGRS49
3737491	0	G	Del	GAP	54	48	104	96.23	106		Rv3344c	PE_PGRS49	PE-PGRS family protein PE_PGRS49
3737492	0	C	Del	GAP	54	48	104	98.08	104		Rv3344c	PE_PGRS49	PE-PGRS family protein PE_PGRS49
3737493	0	C	Del	GAP	54	48	104	97.14	105		Rv3344c	PE_PGRS49	PE-PGRS family protein PE_PGRS49
3737494	0	G	Del	GAP	54	48	104	98.08	104		Rv3344c	PE_PGRS49	PE-PGRS family protein PE_PGRS49
3737495	0	C	Del	GAP	54	48	104	98.08	104		Rv3344c	PE_PGRS49	PE-PGRS family protein PE_PGRS49
3737496	0	C	Del	GAP	54	48	104	97.14	105		Rv3344c	PE_PGRS49	PE-PGRS family protein PE_PGRS49
3737497	0	G	Del	GAP	54	48	104	97.14	105		Rv3344c	PE_PGRS49	PE-PGRS family protein PE_PGRS49
3737498	0	C	Del	GAP	54	48	104	98.08	104		Rv3344c	PE_PGRS49	PE-PGRS family protein PE_PGRS49
3737499	0	C	Del	GAP	54	48	104	98.08	104		Rv3344c	PE_PGRS49	PE-PGRS family protein PE_PGRS49
3737500	0	A	Del	GAP	54	48	104	99.03	103		Rv3344c	PE_PGRS49	PE-PGRS family protein PE_PGRS49
3737501	0	C	Del	GAP	54	48	104	97.14	105		Rv3344c	PE_PGRS49	PE-PGRS family protein PE_PGRS49
3737502	0	C	Del	GAP	54	46	103	94.34	106		Rv3344c	PE_PGRS49	PE-PGRS family protein PE_PGRS49
3738364	0	G	SNP	A	43	134	171	97.79	181	Arg1471Trp (cgg/Tgg)	Rv3345c	PE_PGRS50	PE-PGRS family protein PE_PGRS50
3738417	0	G	Del	GAP	18	123	139	96.58	146		Rv3345c	PE_PGRS50	PE-PGRS family protein PE_PGRS50
3739497	0	A	Del	GAP	116	113	203	87.4	262		Rv3345c	PE_PGRS50	PE-PGRS family protein PE_PGRS50
3739498	0	C	Del	GAP	115	113	202	86.36	264		Rv3345c	PE_PGRS50	PE-PGRS family protein PE_PGRS50
3739499	0	A	Del	GAP	115	113	202	90.12	253		Rv3345c	PE_PGRS50	PE-PGRS family protein PE_PGRS50
3739500	0	C	Del	GAP	113	113	200	85.93	263		Rv3345c	PE_PGRS50	PE-PGRS family protein PE_PGRS50
3739501	0	C	Del	GAP	113	113	200	86.92	260		Rv3345c	PE_PGRS50	PE-PGRS family protein PE_PGRS50
3739502	0	G	Del	GAP	113	113	200	87.26	259		Rv3345c	PE_PGRS50	PE-PGRS family protein PE_PGRS50
3739503	0	C	Del	GAP	113	113	200	88.28	256		Rv3345c	PE_PGRS50	PE-PGRS family protein PE_PGRS50
3739504	0	C	Del	GAP	113	112	200	95.34	236		Rv3345c	PE_PGRS50	PE-PGRS family protein PE_PGRS50
3739505	0	A	Del	GAP	115	112	201	98.27	231		Rv3345c	PE_PGRS50	PE-PGRS family protein PE_PGRS50
3740181	0	T	SNP	C	275	306	557	98.64	589	Asn865Ser (aat/aGt)	Rv3345c	PE_PGRS50	PE-PGRS family protein PE_PGRS50
3741240	0	C	SNP	T	110	127	232	98.34	241	Gly512Asp (ggt/gAt)	Rv3345c	PE_PGRS50	PE-PGRS family protein PE_PGRS50
3746409	0	A	SNP	G	107	93	198	100	200	Leu2259Pro (ctg/cCg)	Rv3347c	PPE55	PPE family protein PPE55
3749653	0	G	SNP	A	88	90	174	98.89	180	Gln1178_ (caa/Taa)	Rv3347c	PPE55	PPE family protein PPE55
3750177	0	A	SNP	T	68	76	141	100	144	Phe1003Tyr (ttc/tAc)	Rv3347c	PPE55	PPE family protein PPE55
3750178	0	A	SNP	C	66	78	142	99.31	145	Phe1003Val (ttc/Gtc)	Rv3347c	PPE55	PPE family protein PPE55
3750185	0	C	SNP	G	63	72	135	98.54	137	Ser1000Ser (tcg/tcC)	Rv3347c	PPE55	PPE family protein PPE55
3750187	0	A	SNP	T	63	72	133	99.26	136	Ser1000Thr (tcg/Acg)	Rv3347c	PPE55	PPE family protein PPE55
3750188	0	C	SNP	G	63	72	135	98.54	137	Met999Ile (atg/atC)	Rv3347c	PPE55	PPE family protein PPE55
3750193	0	G	SNP	A	67	75	141	99.3	143	Leu998Phe (ctc/Ttc)	Rv3347c	PPE55	PPE family protein PPE55
3750205	0	C	SNP	T	87	97	183	100	184	Asp994Asn (gac/Aac)	Rv3347c	PPE55	PPE family protein PPE55
3750209	0	A	SNP	G	84	93	177	99.44	178	Asn992Asn (aat/aaC)	Rv3347c	PPE55	PPE family protein PPE55
3750210	0	T	SNP	G	83	96	179	99.44	180	Asn992Thr (aat/aCt)	Rv3347c	PPE55	PPE family protein PPE55
3750407	0	G	SNP	C	94	90	182	98.92	186	Gly926Gly (ggc/ggG)	Rv3347c	PPE55	PPE family protein PPE55
3750417	0	A	SNP	T	98	90	183	99.47	189	Phe923Tyr (ttc/tAc)	Rv3347c	PPE55	PPE family protein PPE55
3750421	0	T	SNP	C	103	90	189	98.97	195	Ser922Gly (agc/Ggc)	Rv3347c	PPE55	PPE family protein PPE55
3750584	0	G	SNP	A	97	100	191	97.52	202	Asn867Asn (aac/aaT)	Rv3347c	PPE55	PPE family protein PPE55
3752003	0	G	SNP	C	70	75	144	97.32	149	Val394Val (gtc/gtG)	Rv3347c	PPE55	PPE family protein PPE55
3752006	0	G	SNP	A	69	72	139	99.3	142	Asn393Asn (aac/aaT)	Rv3347c	PPE55	PPE family protein PPE55
3752007	0	T	SNP	C	69	71	139	99.29	141	Asn393Ser (aac/aGc)	Rv3347c	PPE55	PPE family protein PPE55
3752008	0	T	SNP	C	68	72	137	97.9	143	Asn393Asp (aac/Gac)	Rv3347c	PPE55	PPE family protein PPE55
3752012	0	C	SNP	G	75	75	147	98.04	153	Pro391Pro (ccg/ccC)	Rv3347c	PPE55	PPE family protein PPE55
3752207	0	A	SNP	G	103	94	195	100	197	Ile326Ile (att/atC)	Rv3347c	PPE55	PPE family protein PPE55
3753116	0	C	SNP	T	94	140	230	97.5	240	Pro23Pro (ccg/ccA)	Rv3347c	PPE55	PPE family protein PPE55
3753164	0	T	SNP	G	98	135	229	98.73	236	Pro7Pro (cca/ccC)	Rv3347c	PPE55	PPE family protein PPE55
3753629	1	T	Ins	G	104	80	184	95.83	184
3753629	2	T	Ins	C	104	80	184	95.83	184
3758999	0	C	SNP	T	105	95	198	98.52	203	Gly2702Ser (ggt/Agt)	Rv3350c	PPE56	PPE family protein PPE56
3763724	0	A	SNP	G	99	61	158	100	160	Phe1127Leu (ttc/Ctc)	Rv3350c	PPE56	PPE family protein PPE56
3765148	0	C	SNP	A	75	84	154	99.38	160	Gly652Val (ggg/gTg)	Rv3350c	PPE56	PPE family protein PPE56
3770067	0	G	SNP	A	92	114	201	100	206	Arg195Cys (cgc/Tgc)	Rv3356c	folD	bifunctional methylenetetrahydrofolate dehydrogenase/methenyltetrahydrofolate cyclohydrolase
3771009	0	T	SNP	G	79	80	159	98.76	161	Ser79Ser (tct/tcG)	Rv3357	relJ	antitoxin RelJ
3772325	0	G	SNP	C	91	92	181	96.83	189	Gly328Arg (ggc/Cgc)	Rv3359	-	oxidoreductase
3772834	0	A	Del	GAP	87	105	189	98.46	195		Rv3360	-	hypothetical protein
3787466	0	G	SNP	C	98	106	201	100	204	Glu385Gln (gag/Cag)	Rv3372	otsB2	trehalose 6-phosphate phosphatase
3794867	1	C	Ins	C	99	86	185	92.5	186		Rv3379c	dxs2	1-deoxy-D-xylulose 5-phosphate synthase
3794867	2	C	Ins	A	99	87	186	93	186		Rv3379c	dxs2	1-deoxy-D-xylulose 5-phosphate synthase
3797293	0	G	SNP	A	122	117	236	99.17	241	Pro49Ser (ccg/Tcg)	Rv3382c	-	4-hydroxy-3-methylbut-2-enyl diphosphate reductase
3798095	0	A	SNP	C	126	106	230	100	232	Val132Gly (gtc/gGc)	Rv3383c	idsB	polyprenyl synthetase IdsB
3799512	0	C	SNP	T	116	89	204	100	205	Ala42Thr (gcg/Acg)	Rv3384c	vapC46	ribonuclease VapC46
3806601	0	C	SNP	T	125	120	242	99.59	246	Tyr327Tyr (tac/taT)	Rv3391	acrA1	acyl-CoA-reductase AcrA
3815477	0	G	SNP	T	113	128	238	99.59	242	Ala210Ala (gcc/gcA)	Rv3398c	idsA1	multifunctional dimethylallyltransferase/geranyltranstransferase/farnesylt ranstransferase
3817117	0	C	SNP	A	105	81	183	100	186	Ala330Glu (gcg/gAg)	Rv3399	-	S-adenosylmethionine-dependentmethyltransferase
3819468	0	G	SNP	A	102	106	204	99.52	209	Gly476Asp (ggc/gAc)	Rv3401	-	glycosyl hydrolase
3820407	0	A	SNP	G	90	86	174	100	176
3821503	0	A	SNP	C	113	116	228	100	229	Leu130Arg (cta/cGa)	Rv3402c	-	hypothetical protein
3821845	0	G	SNP	T	77	101	174	100	178	Ala16Glu (gca/gAa)	Rv3402c	-	hypothetical protein
3823159	0	A	SNP	T	77	112	185	99.47	190	Val235Val (gtt/gtA)	Rv3403c	-	hypothetical protein
3826684	0	C	SNP	T	108	93	197	100	201	Ser46Leu (tcg/tTg)	Rv3408	vapC47	ribonuclease VapC47
3829770	0	T	SNP	C	87	107	190	100	194	Pro47Pro (cca/ccG)	Rv3410c	guaB3	oxidoreductase
3830695	0	A	SNP	G	102	111	208	99.53	214	Ala275Ala (gct/gcC)	Rv3411c	guaB2	inosine-5'-monophosphate dehydrogenase
3838871	0	A	SNP	G	120	107	221	100	227	Ala64Ala (gct/gcC)	Rv3420c	rimI	ribosomal-protein-alanine acetyltransferase RimI
3842620	0	A	SNP	G	112	108	218	100	220	Thr128Ala (act/Gct)	Rv3425	PPE57	PPE family protein PPE57
3842625	0	A	SNP	G	114	105	215	100	219	Pro129Pro (cca/ccG)	Rv3425	PPE57	PPE family protein PPE57
3843408	0	G	Del	GAP	101	87	185	97.41	193		Rv3426	PPE58	PPE family protein PPE58
3844757	0	C	Del	GAP	116	82	196	96.59	205		Rv3428c	-	transposase
3844992	0	T	SNP	A	118	124	238	100	242	Ser327Cys (agc/Tgc)	Rv3428c	-	transposase
3845695	0	C	SNP	T	116	100	211	99.54	217	Arg92Arg (cgg/cgA)	Rv3428c	-	transposase
3851887	0	A	SNP	C	128	98	216	98.69	229	Ser443Ala (tcg/Gcg)	Rv3433c	-	bifunctional ADP-dependent (S)-NAD(P)H-hydrate dehydratase/NAD(P)H-hydrate epimerase
3851888	0	T	SNP	C	129	100	222	98.71	232	Ala442Ala (gca/gcG)	Rv3433c	-	bifunctional ADP-dependent (S)-NAD(P)H-hydrate dehydratase/NAD(P)H-hydrate epimerase
3859893	0	C	SNP	T	106	104	203	100	210	Glu28Glu (gag/gaA)	Rv3440c	-	hypothetical protein
3860216	0	G	SNP	A	92	113	201	99.03	207	Ala385Ala (gcc/gcT)	Rv3441c	mrsA	phosphoglucosamine mutase
3860889	0	C	SNP	T	82	93	168	98.87	177	Arg161His (cgc/cAc)	Rv3441c	mrsA	phosphoglucosamine mutase
3862473	0	A	Del	GAP	70	81	143	98.69	153
3862936	0	T	SNP	G	100	79	175	97.81	183
3864995	0	T	SNP	C	108	107	211	100	215	Ser1082Gly (agc/Ggc)	Rv3447c	eccC4	ESX-4 secretion system protein EccC4
3869355	0	T	SNP	C	103	96	199	100	199	Ile335Thr (atc/aCc)	Rv3448	eccD4	ESX-4 secretion system protein EccD4
3870010	0	A	SNP	G	103	84	185	100	187	Thr87Ala (acc/Gcc)	Rv3449	mycP4	membrane-anchored mycosin
3871246	0	T	SNP	C	104	96	196	99.5	201	Gly417Gly (gga/ggG)	Rv3450c	eccB4	ESX-4 secretion system protein EccB4
3874723	0	T	Del	GAP	94	96	185	97.94	194
3874745	0	G	SNP	C	91	103	191	100	194
3877421	0	A	SNP	G	96	99	190	100	195	Pro4Pro (cct/ccC)	Rv3456c	rplQ	50S ribosomal protein L17
3880175	0	C	SNP	A	90	80	166	100	170
3881490	0	C	SNP	A	83	108	188	100	191	Thr195Lys (acg/aAg)	Rv3463	-	hypothetical protein
3884697	0	C	SNP	G	103	80	176	80.62	227	Ala245Gly (gcc/gGc)	Rv3467	-	hypothetical protein
3885886	0	T	SNP	C	102	97	199	100	199	Ile62Val (atc/Gtc)	Rv3468c	-	dTDP-glucose 4,6-dehydratase
3892671	0	A	SNP	G	75	81	152	100	156
3893480	0	G	SNP	A	103	129	230	99.57	233
3894249	0	C	SNP	T	88	101	187	100	189	Gln53_ (caa/Taa)	Rv3477	PE31	PE family protein PE31
3895727	0	C	SNP	A	79	104	182	97.86	187
3896340	0	T	SNP	G	109	106	212	100	215	Leu174Arg (ctc/cGc)	Rv3479	-	transmembrane protein
3898408	0	A	SNP	G	109	112	219	99.55	222	Ala863Ala (gca/gcG)	Rv3479	-	transmembrane protein
3904870	0	G	SNP	A	104	93	195	98.99	199	Leu233Leu (ctg/Ttg)	Rv3485c	-	short-chain type dehydrogenase/reductase
3906462	1	A	Ins	T	88	108	196	98	196		Rv3487c	lipF	carboxylesterase LipF
3908062	0	C	SNP	T	97	73	167	100	170
3909235	0	G	SNP	C	85	90	174	100	175	Val334Leu (gtg/Ctg)	Rv3490	otsA	trehalose-phosphate synthase
3918649	0	T	SNP	C	89	88	175	100	177	Gly184Gly (gga/ggG)	Rv3499c	mce4A	Mce family protein Mce4A
3923736	0	T	SNP	C	97	109	203	98.56	209	Gly13Gly (ggt/ggC)	Rv3505	fadE27	acyl-CoA dehydrogenase FadE27
3931724	1	C	Ins	G	26	5	31	77.5	31		Rv3508	PE_PGRS54	PE-PGRS family protein PE_PGRS54
3931724	2	C	Ins	G	26	5	31	77.5	31		Rv3508	PE_PGRS54	PE-PGRS family protein PE_PGRS54
3931724	3	C	Ins	C	26	5	31	77.5	31		Rv3508	PE_PGRS54	PE-PGRS family protein PE_PGRS54
3931724	4	C	Ins	G	25	5	30	75	31		Rv3508	PE_PGRS54	PE-PGRS family protein PE_PGRS54
3931724	5	C	Ins	G	26	5	31	77.5	31		Rv3508	PE_PGRS54	PE-PGRS family protein PE_PGRS54
3931724	6	C	Ins	T	26	5	31	77.5	31		Rv3508	PE_PGRS54	PE-PGRS family protein PE_PGRS54
3931724	7	C	Ins	G	26	5	31	77.5	31		Rv3508	PE_PGRS54	PE-PGRS family protein PE_PGRS54
3931724	8	C	Ins	C	26	5	31	77.5	31		Rv3508	PE_PGRS54	PE-PGRS family protein PE_PGRS54
3931724	9	C	Ins	G	25	5	30	75	31		Rv3508	PE_PGRS54	PE-PGRS family protein PE_PGRS54
3933939	0	T	SNP	G	8	41	49	100	49	Ser979Ala (tct/Gct)	Rv3508	PE_PGRS54	PE-PGRS family protein PE_PGRS54
3934542	0	T	SNP	G	109	130	235	100	239	Ser1180Ala (tct/Gct)	Rv3508	PE_PGRS54	PE-PGRS family protein PE_PGRS54
3934699	0	G	SNP	A	135	146	271	97.23	289	Ser1232Asn (agc/aAc)	Rv3508	PE_PGRS54	PE-PGRS family protein PE_PGRS54
3934878	0	G	SNP	A	100	143	234	85.26	285	Asp1292Asn (gac/Aac)	Rv3508	PE_PGRS54	PE-PGRS family protein PE_PGRS54
3935335	0	T	SNP	C	65	65	130	100	130	Val1444Ala (gtc/gCc)	Rv3508	PE_PGRS54	PE-PGRS family protein PE_PGRS54
3935494	0	C	SNP	A	44	12	55	96.55	58	Ala1497Asp (gcc/gAc)	Rv3508	PE_PGRS54	PE-PGRS family protein PE_PGRS54
3935950	0	T	SNP	C	107	69	172	99.44	177	Val1649Ala (gtc/gCc)	Rv3508	PE_PGRS54	PE-PGRS family protein PE_PGRS54
[truncated: 250 more rows]
