# Supplementary material for: Novel Mutations in Putative Nicotinic Acid Phosphoribosyltransferases of Mycobacterium tuberculosis and Their Effect on Protein Thermodynamic Properties
Source: Polymers (Basel). 2022 Apr 18;14(8):1623. doi: 10.3390/polym14081623 (PMC9031469; doi:10.3390/polym14081623)
Supplement: Supplementary file 1 [file polymers-14-01623-s001.zip › Supplementary files S1/768.xlsx]

## Sheet: 768
#Pos	Insindex	Ref	Type	Allel	CovFor	CovRev	Qual20	Freq	Cov	Subst	Gene	GeneName	Product	ResistanceSNP	PhyloSNP	InterestingRegion
1285	0	G	SNP	A	101	128	229	99.13	231	Glu429Lys (gaa/Aaa)	Rv0001	dnaA	chromosomal replication initiator protein DnaA
1703	0	A	SNP	G	81	93	169	99.43	175
1977	0	A	SNP	G	132	96	226	100	228
4013	0	T	SNP	C	119	107	225	100	226	Ile245Thr (atc/aCc)	Rv0003	recF	DNA replication/repair protein RecF
7362	0	G	SNP	C	119	106	222	100	225	Glu21Gln (gag/Cag)	Rv0006	gyrA	DNA gyrase subunit A			fluoroquinolones (FQ)
7585	0	G	SNP	C	134	128	260	100	262	Ser95Thr (agc/aCc)	Rv0006	gyrA	DNA gyrase subunit A		phylo (not H37Rv)	fluoroquinolones (FQ)
7892	0	G	SNP	A	118	124	239	98.37	246	Leu197Leu (ctg/ctA)	Rv0006	gyrA	DNA gyrase subunit A		phylo (4,5)	fluoroquinolones (FQ)
9304	0	G	SNP	A	127	110	229	100	237	Gly668Asp (ggc/gAc)	Rv0006	gyrA	DNA gyrase subunit A			fluoroquinolones (FQ)
11879	0	A	SNP	G	165	96	255	100	261	Ser145Pro (tcc/Ccc)	Rv0008c	-	cell wall synthesis protein CwsA
12555	0	C	SNP	T	133	139	270	99.63	273	Leu30Leu (ctg/Ttg)	Rv0009	ppiA	iron-regulated peptidyl-prolyl cis-trans isomerase PpiA
14785	0	T	SNP	C	117	131	246	100	248	Cys233Arg (tgc/Cgc)	Rv0012	-	membrane protein
21795	0	G	SNP	A	126	115	231	100	241	Pro463Ser (ccg/Tcg)	Rv0018c	pstP	phosphoserine/threonine phosphatase PstP
26959	0	C	SNP	G	125	95	219	100	220
30864	0	C	Del	GAP	124	154	274	94.88	293		Rv0026	-	hypothetical protein
30865	0	A	Del	GAP	124	153	274	95.52	290		Rv0026	-	hypothetical protein
31052	0	A	SNP	C	111	132	238	99.59	244	Glu444Ala (gag/gCg)	Rv0026	-	hypothetical protein
34044	0	T	SNP	C	105	122	227	100	227
37014	0	G	SNP	A	139	124	259	100	263	Val50Met (gtg/Atg)	Rv0034	-	hypothetical protein
37031	0	C	SNP	G	137	133	265	100	270	Ala55Ala (gcc/gcG)	Rv0034	-	hypothetical protein
42967	0	G	SNP	C	136	118	247	99.61	255	Pro133Pro (ccc/ccG)	Rv0040c	mtc28	hypothetical protein
55553	0	C	SNP	T	117	127	237	99.59	245	Pro631Ser (ccg/Tcg)	Rv0050	ponA1	bifunctional penicillin-insensitive transglycosylase/penicillin-sensitive transpeptidase
62049	0	A	SNP	G	99	113	207	100	212	Arg552Gly (agg/Ggg)	Rv0058	dnaB	replicative DNA helicase
63148	0	G	SNP	T	102	102	203	98.55	207
63485	0	C	SNP	T	135	109	241	98.79	247	Pro96Ser (ccc/Tcc)	Rv0059	-	hypothetical protein
67587	0	G	Del	GAP	118	142	256	88.44	294		Rv0063	-	oxidoreductase
67588	0	C	Del	GAP	118	142	256	89.35	291		Rv0063	-	oxidoreductase
67589	0	G	Del	GAP	118	142	256	89.66	290		Rv0063	-	oxidoreductase
67590	0	G	Del	GAP	118	142	256	89.97	289		Rv0063	-	oxidoreductase
67591	0	T	Del	GAP	118	142	256	89.97	289		Rv0063	-	oxidoreductase
67592	0	G	Del	GAP	118	142	256	91.23	285		Rv0063	-	oxidoreductase
69989	0	G	SNP	A	134	115	244	100	249	Gly457Asp (ggt/gAt)	Rv0064	-	transmembrane protein
70816	0	A	SNP	G	110	87	192	99.49	198	Asn733Asp (aac/Gac)	Rv0064	-	transmembrane protein
71312	0	G	SNP	A	121	119	231	100	240	Gly898Asp (ggc/gAc)	Rv0064	-	transmembrane protein
71336	0	G	SNP	C	111	124	228	100	235	Arg906Pro (cgc/cCc)	Rv0064	-	transmembrane protein
72268	0	C	SNP	G	131	137	265	99.26	270
75940	0	G	SNP	C	119	133	251	100	252	Val214Leu (gtg/Ctg)	Rv0068	-	oxidoreductase
80616	0	C	SNP	G	106	118	222	100	224
84815	0	C	SNP	T	124	101	224	99.12	227	Arg274Cys (cgc/Tgc)	Rv0075	-	aminotransferase
89669	0	G	SNP	A	105	112	217	98.64	220	Arg32Gln (cgg/cAg)	Rv0081	-	HTH-type transcriptional regulator
92199	0	T	SNP	G	143	156	293	99.67	300	Thr600Thr (act/acG)	Rv0083	-	oxidoreductase
104712	0	C	SNP	T	161	115	274	92.93	297
104838	0	T	SNP	G	143	152	291	99.66	296	Glu126Asp (gaa/gaC)	Rv0095c	-	hypothetical protein
105007	0	C	SNP	G	101	137	238	99.58	239	Ser70Thr (agc/aCc)	Rv0095c	-	hypothetical protein
105011	0	G	SNP	A	98	139	235	99.58	238	Leu69Leu (ctg/Ttg)	Rv0095c	-	hypothetical protein
113142	0	G	SNP	A	155	144	286	99.34	301	Ala1048Thr (gcg/Acg)	Rv0101	nrp	peptide synthetase Nrp
116000	0	T	SNP	G	133	133	265	100	266	Val2000Val (gtt/gtG)	Rv0101	nrp	peptide synthetase Nrp
122109	0	A	SNP	G	101	110	208	100	211	Leu22Ser (ttg/tCg)	Rv0103c	ctpB	cation-transporter P-type ATPase B
125560	0	A	SNP	G	101	114	215	100	215	Glu396Gly (gaa/gGa)	Rv0106	-	hypothetical protein
125830	1	G	Ins	A	109	106	215	94.71	215		Rv0107c	ctpI	cation-transporter ATPase I
128589	0	C	SNP	T	137	134	266	99.27	273	Leu651Leu (ttg/ttA)	Rv0107c	ctpI	cation-transporter ATPase I
131174	1	T	Ins	G	119	88	207	96.28	207
132417	0	C	SNP	G	144	155	294	100	299	Arg346Gly (cgc/Ggc)	Rv0109	PE_PGRS1	PE-PGRS family protein PE_PGRS1
133839	0	C	SNP	T	123	101	222	99.56	225
146087	0	T	SNP	C	140	142	278	100	282	Asn562Ser (aat/aGt)	Rv0120c	fusA2	elongation factor G
154283	0	T	SNP	C	138	111	246	100	249	Ser18Pro (tcg/Ccg)	Rv0127	mak	maltokinase
161312	0	A	SNP	G	113	131	243	99.19	246	Ser148Ser (tca/tcG)	Rv0133	-	GCN5-like N-acetyltransferase
162152	0	T	Del	GAP	105	128	220	94.72	246		Rv0134	ephF	epoxide hydrolase EphF
177857	0	G	SNP	A	98	106	202	100	204	Leu485Leu (ctg/Ttg)	Rv0151c	PE1	PE family protein PE1
187439	0	G	SNP	C	98	126	221	99.12	226	Ile467Met (atc/atG)	Rv0159c	PE3	PE family protein PE3
188800	0	T	SNP	C	105	137	240	100	242	Thr14Ala (acg/Gcg)	Rv0159c	PE3	PE family protein PE3
194681	0	G	SNP	C	132	125	255	100	257	Leu45Leu (ctc/ctG)	Rv0165c	mce1R	transcriptional regulator Mce1R
196642	0	C	SNP	T	105	107	208	100	212	Asn550Asn (aac/aaT)	Rv0166	fadD5	fatty-acid--CoA ligase FadD5
204426	0	T	SNP	C	160	108	266	99.26	270	Val121Ala (gtc/gCc)	Rv0173	lprK	Mce family lipoprotein LprK
206339	0	T	SNP	C	134	103	236	99.58	238	Leu370Pro (ctg/cCg)	Rv0174	mce1F	Mce family protein Mce1F
208299	0	C	SNP	T	110	119	225	100	229	Pro283Leu (cca/cTa)	Rv0176	-	Mce associated transmembrane protein
212629	0	C	SNP	T	85	137	220	100	222	Gly128Asp (ggc/gAc)	Rv0181c	-	hypothetical protein
213335	0	C	SNP	G	140	122	260	99.24	264	Arg269Pro (cgg/cCg)	Rv0182c	sigG	ECF RNA polymerase sigma factor SigG
217372	0	G	SNP	C	105	131	229	99.16	238	Gly368Gly (ggg/ggC)	Rv0186	bglS	beta-glucosidase BglS
223942	0	T	SNP	C	155	166	321	100	321	Ser127Pro (tcg/Ccg)	Rv0192	-	hypothetical protein
225323	0	T	SNP	C	92	114	201	100	206	Lys417Glu (aag/Gag)	Rv0193c	-	hypothetical protein
227098	0	T	SNP	C	124	121	243	100	245	Met74Thr (atg/aCg)	Rv0194	-	multidrug ABC transporter ATPase/permease
231114	0	C	SNP	G	111	123	231	100	234	Ala72Ala (gcc/gcG)	Rv0195	-	two component transcriptional regulator
233183	0	A	SNP	G	109	112	214	99.1	223	Asn318Ser (aac/aGc)	Rv0197	-	oxidoreductase
234477	0	T	SNP	G	87	79	160	100	166	Tyr749_ (tat/taG)	Rv0197	-	oxidoreductase
234496	1	C	Ins	G	83	65	148	97.37	148		Rv0197	-	oxidoreductase
234496	2	C	Ins	T	83	65	148	97.37	148		Rv0197	-	oxidoreductase
244352	0	G	SNP	A	137	139	273	100	276	Val323Val (gtg/gtA)	Rv0205	-	transmembrane protein
244550	0	A	SNP	G	126	122	247	100	248	Arg923Arg (cgt/cgC)	Rv0206c	mmpL3	transmembrane transport protein MmpL3
255660	0	G	SNP	A	123	116	235	99.58	240	Tyr97Tyr (tac/taT)	Rv0213c	-	methyltransferase
258186	0	G	SNP	C	150	108	255	98.85	261
261869	0	T	SNP	C	158	158	310	100	316	Cys316Arg (tgt/Cgt)	Rv0218	-	transmembrane protein
265554	0	A	SNP	C	137	105	240	100	242	Val16Val (gta/gtC)	Rv0222	echA1	enoyl-CoA hydratase EchA1
278681	0	C	SNP	G	140	131	267	100	271	His33Asp (cat/Gat)	Rv0233	nrdB	ribonucleoside-diphosphate reductase subunit beta NrdB
280860	0	C	SNP	T	107	154	258	99.24	263	Arg94His (cgc/cAc)	Rv0234c	gabD1	succinate-semialdehyde dehydrogenase
281316	0	C	SNP	T	96	123	212	99.55	220	Pro433Pro (ccg/ccA)	Rv0235c	-	transmembrane protein
285772	0	A	SNP	C	159	191	344	100	350	Pro360Pro (cct/ccG)	Rv0236c	aftD	alpha-(1->3)-arabinofuranosyltransferase
285871	0	A	SNP	G	149	144	285	100	293	Val327Val (gtt/gtC)	Rv0236c	aftD	alpha-(1->3)-arabinofuranosyltransferase
289789	0	C	SNP	A	128	132	256	100	260
298930	0	T	SNP	G	114	90	199	97.14	210	Glu625Ala (gag/gCg)	Rv0248c	-	succinate dehydrogenase flavoprotein subunit
310336	0	C	SNP	T	112	119	228	99.57	232	Pro138Pro (ccg/ccA)	Rv0258c	-	hypothetical protein
310973	0	G	SNP	A	125	115	236	100	240	Ala182Val (gcg/gTg)	Rv0259c	-	hypothetical protein
311613	0	G	SNP	T	109	124	232	100	233	Val349Val (gtc/gtA)	Rv0260c	-	transcriptional regulator
312242	0	C	Del	GAP	120	108	228	93.44	244		Rv0260c	-	transcriptional regulator
318443	0	C	SNP	A	94	107	198	99.5	202	Val904Val (gtg/gtT)	Rv0266c	oplA	5-oxoprolinase OplA
329997	0	G	SNP	A	149	101	242	99.21	252	Ser110Leu (tca/tTa)	Rv0273c	-	transcriptional regulator
333892	0	G	SNP	C	112	112	217	99.56	225	Arg807Gly (cgc/Ggc)	Rv0278c	-	PE-PGRS family protein PE_PGRS3
335815	0	C	Del	GAP	64	17	80	75	108		Rv0278c	-	PE-PGRS family protein PE_PGRS3
335817	0	G	Del	GAP	64	17	80	78.64	103		Rv0278c	-	PE-PGRS family protein PE_PGRS3
335818	0	C	Del	GAP	64	17	80	77.88	104		Rv0278c	-	PE-PGRS family protein PE_PGRS3
335819	0	G	Del	GAP	64	17	80	78.64	103		Rv0278c	-	PE-PGRS family protein PE_PGRS3
335820	0	C	Del	GAP	64	17	80	78.64	103		Rv0278c	-	PE-PGRS family protein PE_PGRS3
335821	0	C	Del	GAP	64	17	80	79.41	102		Rv0278c	-	PE-PGRS family protein PE_PGRS3
335822	0	G	Del	GAP	64	17	80	79.41	102		Rv0278c	-	PE-PGRS family protein PE_PGRS3
335823	0	C	Del	GAP	64	17	80	81	100		Rv0278c	-	PE-PGRS family protein PE_PGRS3
335824	0	C	Del	GAP	64	17	80	84.38	96		Rv0278c	-	PE-PGRS family protein PE_PGRS3
335825	0	G	Del	GAP	64	17	80	82.65	98		Rv0278c	-	PE-PGRS family protein PE_PGRS3
335826	0	T	Del	GAP	64	17	80	81.82	99		Rv0278c	-	PE-PGRS family protein PE_PGRS3
335827	0	T	Del	GAP	64	17	80	81	100		Rv0278c	-	PE-PGRS family protein PE_PGRS3
335828	0	G	Del	GAP	64	17	80	81	100		Rv0278c	-	PE-PGRS family protein PE_PGRS3
336681	0	G	Del	GAP	21	41	62	96.88	64		Rv0279c	PE_PGRS4	PE-PGRS family protein PE_PGRS4
336682	0	G	Del	GAP	21	41	62	98.41	63		Rv0279c	PE_PGRS4	PE-PGRS family protein PE_PGRS4
336683	0	G	Del	GAP	21	41	62	96.88	64		Rv0279c	PE_PGRS4	PE-PGRS family protein PE_PGRS4
336684	0	A	Del	GAP	21	42	63	100	63		Rv0279c	PE_PGRS4	PE-PGRS family protein PE_PGRS4
336688	0	A	Del	GAP	21	42	61	96.92	65		Rv0279c	PE_PGRS4	PE-PGRS family protein PE_PGRS4
336689	0	G	Del	GAP	21	43	62	98.46	65		Rv0279c	PE_PGRS4	PE-PGRS family protein PE_PGRS4
336690	0	C	Del	GAP	21	43	62	98.46	65		Rv0279c	PE_PGRS4	PE-PGRS family protein PE_PGRS4
336691	0	T	SNP	C	21	41	60	95.38	65	Ser795Gly (agc/Ggc)	Rv0279c	PE_PGRS4	PE-PGRS family protein PE_PGRS4
336694	1	A	Ins	C	20	40	60	96.77	60		Rv0279c	PE_PGRS4	PE-PGRS family protein PE_PGRS4
336694	2	A	Ins	A	20	40	60	96.77	60		Rv0279c	PE_PGRS4	PE-PGRS family protein PE_PGRS4
336694	3	A	Ins	C	20	40	60	96.77	60		Rv0279c	PE_PGRS4	PE-PGRS family protein PE_PGRS4
336694	4	A	Ins	C	20	40	60	96.77	60		Rv0279c	PE_PGRS4	PE-PGRS family protein PE_PGRS4
336694	5	A	Ins	G	20	40	60	96.77	60		Rv0279c	PE_PGRS4	PE-PGRS family protein PE_PGRS4
336694	6	A	Ins	C	20	40	60	96.77	60		Rv0279c	PE_PGRS4	PE-PGRS family protein PE_PGRS4
336694	7	A	Ins	C	20	40	60	96.77	60		Rv0279c	PE_PGRS4	PE-PGRS family protein PE_PGRS4
336698	0	C	SNP	G	21	44	64	100	65	Gly792Gly (ggg/ggC)	Rv0279c	PE_PGRS4	PE-PGRS family protein PE_PGRS4
336701	0	A	SNP	G	21	42	62	100	63	Gly791Gly (ggt/ggC)	Rv0279c	PE_PGRS4	PE-PGRS family protein PE_PGRS4
336707	0	G	SNP	A	20	43	62	100	63	Asp789Asp (gac/gaT)	Rv0279c	PE_PGRS4	PE-PGRS family protein PE_PGRS4
336708	0	T	SNP	C	21	44	65	100	65	Asp789Gly (gac/gGc)	Rv0279c	PE_PGRS4	PE-PGRS family protein PE_PGRS4
336710	0	A	SNP	G	22	43	65	100	65	Ala788Ala (gct/gcC)	Rv0279c	PE_PGRS4	PE-PGRS family protein PE_PGRS4
337820	0	G	SNP	A	21	116	134	99.28	138	Gly418Gly (ggc/ggT)	Rv0279c	PE_PGRS4	PE-PGRS family protein PE_PGRS4
337905	0	C	SNP	G	25	35	59	96.77	62	Gly390Ala (gga/gCa)	Rv0279c	PE_PGRS4	PE-PGRS family protein PE_PGRS4
337959	0	A	SNP	C	60	6	65	100	66	Ile372Ser (atc/aGc)	Rv0279c	PE_PGRS4	PE-PGRS family protein PE_PGRS4
338020	0	A	SNP	C	95	22	116	100	117	Cys352Gly (tgc/Ggc)	Rv0279c	PE_PGRS4	PE-PGRS family protein PE_PGRS4
338100	0	T	SNP	C	100	39	135	99.29	140	Asn325Ser (aac/aGc)	Rv0279c	PE_PGRS4	PE-PGRS family protein PE_PGRS4
338453	0	A	SNP	G	13	66	78	100	79	Ala207Ala (gct/gcC)	Rv0279c	PE_PGRS4	PE-PGRS family protein PE_PGRS4
338618	0	C	SNP	G	84	10	91	94	100	Gly152Gly (ggg/ggC)	Rv0279c	PE_PGRS4	PE-PGRS family protein PE_PGRS4
338774	0	G	SNP	A	124	24	143	99.33	149	Ala100Ala (gcc/gcT)	Rv0279c	PE_PGRS4	PE-PGRS family protein PE_PGRS4
338775	0	G	SNP	T	124	23	146	99.32	148	Ala100Asp (gcc/gAc)	Rv0279c	PE_PGRS4	PE-PGRS family protein PE_PGRS4
338777	0	G	SNP	C	126	22	148	99.33	149	Leu99Leu (ctc/ctG)	Rv0279c	PE_PGRS4	PE-PGRS family protein PE_PGRS4
338789	0	G	SNP	C	115	22	136	99.28	138	Thr95Thr (acc/acG)	Rv0279c	PE_PGRS4	PE-PGRS family protein PE_PGRS4
338790	0	G	SNP	A	113	23	134	99.27	137	Thr95Ile (acc/aTc)	Rv0279c	PE_PGRS4	PE-PGRS family protein PE_PGRS4
338791	0	T	SNP	C	114	23	136	99.28	138	Thr95Ala (acc/Gcc)	Rv0279c	PE_PGRS4	PE-PGRS family protein PE_PGRS4
338792	0	G	SNP	C	115	25	140	99.29	141	Ala94Ala (gcc/gcG)	Rv0279c	PE_PGRS4	PE-PGRS family protein PE_PGRS4
340372	0	T	SNP	C	45	108	151	100	153	Ser337Pro (tcg/Ccg)	Rv0280	PPE3	PPE family protein PPE3
342270	0	C	SNP	T	144	102	240	99.6	247	Ala47Ala (gcc/gcT)	Rv0282	eccA3	ESX-3 secretion system protein EccA
346275	0	C	SNP	G	138	116	250	100	254	Pro214Arg (ccg/cGg)	Rv0284	eccC3	ESX-3 secretion system protein EccC3
349200	0	G	SNP	A	140	128	262	98.89	271	Arg1189His (cgc/cAc)	Rv0284	eccC3	ESX-3 secretion system protein EccC3
356528	0	A	SNP	G	140	125	262	100	265	Asn217Asp (aat/Gat)	Rv0292	eccE3	ESX-3 secretion system protein EccE
357269	0	G	SNP	A	105	96	201	99.5	202	Leu266Leu (ctg/Ttg)	Rv0293c	-	hypothetical protein
365177	0	G	SNP	A	144	122	261	99.63	267	Met191Ile (atg/atA)	Rv0302	-	transcriptional regulator
366278	0	C	SNP	G	116	110	224	99.56	227	Gly2163Arg (ggt/Cgt)	Rv0304c	PPE5	PPE family protein PPE5
373283	0	A	Del	GAP	114	91	204	97.16	211		Rv0305c	PPE6	PPE family protein PPE6
376774	0	T	SNP	C	108	131	235	100	239	Ala94Ala (gca/gcG)	Rv0307c	-	hypothetical protein
383551	0	G	SNP	C	151	151	300	99.67	303
384380	0	A	SNP	C	106	122	228	100	228	Lys260Thr (aag/aCg)	Rv0315	-	beta-1,3-glucanase
384842	0	C	SNP	T	112	135	238	100	247	Pro103Leu (ccg/cTg)	Rv0316	-	muconolactone isomerase
386432	0	C	SNP	G	125	121	242	100	246	Gly223Ala (ggg/gCg)	Rv0318c	-	integral membrane protein
390828	0	T	SNP	C	86	118	197	99.51	205	Ser142Gly (agt/Ggt)	Rv0323c	-	hypothetical protein
391354	0	G	SNP	C	123	89	209	99.07	214	Met1Ile (atg/atC)	Rv0324	-	transcriptional regulator
395641	0	G	Del	GAP	134	135	269	97.11	277		Rv0330c	-	hypothetical protein
400154	0	G	SNP	A	105	126	228	97.88	236
401056	0	C	SNP	T	147	166	310	99.37	315	Gln289_ (cag/Tag)	Rv0336	-	hypothetical protein
401678	0	C	SNP	A	117	118	228	99.16	237	Pro496His (ccc/cAc)	Rv0336	-	hypothetical protein
402042	0	T	Del	GAP	105	101	202	90.75	227		Rv0337c	aspC	aspartate aminotransferase
402043	0	C	Del	GAP	105	101	202	91.56	225		Rv0337c	aspC	aspartate aminotransferase
402044	0	G	Del	GAP	105	101	202	92.38	223		Rv0337c	aspC	aspartate aminotransferase
403980	0	G	SNP	A	106	122	224	100	228	Ala621Val (gcc/gTc)	Rv0338c	-	iron-sulfur-binding reductase
404326	0	T	SNP	C	109	107	214	100	216	Arg506Gly (agg/Ggg)	Rv0338c	-	iron-sulfur-binding reductase
404579	0	C	SNP	T	109	111	218	100	220	Met421Ile (atg/atA)	Rv0338c	-	iron-sulfur-binding reductase
414486	0	C	SNP	T	101	126	224	99.56	228	Glu152Glu (gag/gaA)	Rv0344c	lpqJ	lipoprotein LpqJ
417729	0	A	SNP	G	116	80	194	100	196	Arg142Arg (cga/cgG)	Rv0347	-	membrane protein
420008	0	A	SNP	G	126	84	207	100	210	Ala58Ala (gca/gcG)	Rv0350	dnaK	chaperone protein DnaK
424320	1	T	Ins	C	120	92	212	97.7	212		Rv0354c	PPE7	PPE family protein PPE7
426591	0	T	SNP	A	5	4	8	75	12	Thr2697Ser (acc/Tcc)	Rv0355c	PPE8	PPE family protein PPE8
431101	0	C	SNP	T	139	130	267	98.53	273	Ala1193Ala (gcg/gcA)	Rv0355c	PPE8	PPE family protein PPE8
432546	0	C	SNP	T	123	92	213	99.54	216	Gly712Arg (ggg/Agg)	Rv0355c	PPE8	PPE family protein PPE8
450195	0	C	SNP	G	141	137	275	99.64	279	Asp537His (gac/Cac)	Rv0373c	-	carbon monoxyde dehydrogenase large subunit
454295	0	T	SNP	C	114	129	240	100	243	Pro26Pro (cca/ccG)	Rv0376c	-	hypothetical protein
457452	0	T	SNP	G	147	134	281	99.65	282	Thr124Thr (aca/acC)	Rv0381c	-	hypothetical protein
459399	0	A	SNP	C	99	93	190	100	192
467497	1	C	Ins	G	140	156	296	96.1	296
467508	1	C	Ins	G	135	157	292	96.05	292
467516	0	G	SNP	C	141	161	301	100	302
467526	0	C	SNP	G	131	157	284	99.65	289
467546	0	G	SNP	C	125	160	278	100	285
467557	0	A	SNP	C	126	150	275	100	276
467564	0	A	SNP	C	127	150	271	100	277
467585	0	G	SNP	C	128	138	264	100	266
467590	0	T	SNP	C	127	139	265	100	266
467621	0	T	SNP	G	123	134	255	99.61	258
467638	0	G	SNP	T	117	131	248	100	248
471992	0	G	Del	GAP	141	129	267	99.26	272		Rv0392c	ndhA	NADH dehydrogenase NdhA
472230	1	C	Ins	G	101	142	243	94.19	244		Rv0392c	ndhA	NADH dehydrogenase NdhA
475178	0	T	SNP	C	122	142	257	99.62	265	Val80Ala (gtc/gCc)	Rv0395	-	hypothetical protein
479249	0	C	SNP	G	137	139	270	98.57	280	Gly169Arg (ggg/Cgg)	Rv0400c	fadE7	acyl-CoA dehydrogenase FadE7
489935	0	G	SNP	C	113	77	189	100	190	Thr257Thr (acc/acG)	Rv0406c	-	beta lactamase-like protein
502589	0	C	SNP	G	138	118	251	100	256	Ser75Cys (tcc/tGc)	Rv0417	thiG	thiazole synthase
503354	0	G	SNP	C	107	113	217	100	220
513257	0	T	SNP	C	124	95	217	100	219	Met689Val (atg/Gtg)	Rv0425c	ctpH	metal cation transporting ATPase H
531551	0	T	Del	GAP	58	68	126	83.44	151		Rv0442c	PPE10	PPE family protein PPE10
531552	0	G	Del	GAP	58	68	126	83.44	151		Rv0442c	PPE10	PPE family protein PPE10
531553	0	C	Del	GAP	58	68	126	86.3	146		Rv0442c	PPE10	PPE family protein PPE10
531554	0	C	Del	GAP	58	68	126	86.9	145		Rv0442c	PPE10	PPE family protein PPE10
531555	0	G	Del	GAP	58	68	126	86.9	145		Rv0442c	PPE10	PPE family protein PPE10
531556	0	A	Del	GAP	58	68	126	88.73	142		Rv0442c	PPE10	PPE family protein PPE10
531557	0	T	Del	GAP	58	68	126	88.73	142		Rv0442c	PPE10	PPE family protein PPE10
531558	0	G	Del	GAP	58	68	126	90	140		Rv0442c	PPE10	PPE family protein PPE10
531559	0	T	Del	GAP	58	68	126	91.3	138		Rv0442c	PPE10	PPE family protein PPE10
531560	0	T	Del	GAP	58	68	126	92.65	136		Rv0442c	PPE10	PPE family protein PPE10
531561	0	G	Del	GAP	58	68	126	93.33	135		Rv0442c	PPE10	PPE family protein PPE10
531562	0	C	Del	GAP	58	68	126	94.03	134		Rv0442c	PPE10	PPE family protein PPE10
531563	0	C	Del	GAP	58	68	126	94.03	134		Rv0442c	PPE10	PPE family protein PPE10
531564	0	G	Del	GAP	58	68	126	94.03	134		Rv0442c	PPE10	PPE family protein PPE10
531565	0	G	Del	GAP	58	68	126	95.45	132		Rv0442c	PPE10	PPE family protein PPE10
531566	0	T	Del	GAP	58	68	126	95.45	132		Rv0442c	PPE10	PPE family protein PPE10
531567	0	G	Del	GAP	58	68	126	95.45	132		Rv0442c	PPE10	PPE family protein PPE10
531568	0	C	Del	GAP	58	68	126	96.18	131		Rv0442c	PPE10	PPE family protein PPE10
531569	0	C	Del	GAP	58	68	126	94.74	133		Rv0442c	PPE10	PPE family protein PPE10
531570	0	G	Del	GAP	58	68	126	94.74	133		Rv0442c	PPE10	PPE family protein PPE10
531571	0	G	Del	GAP	58	68	126	95.45	132		Rv0442c	PPE10	PPE family protein PPE10
531572	0	T	Del	GAP	58	68	126	94.74	133		Rv0442c	PPE10	PPE family protein PPE10
531573	0	G	Del	GAP	58	68	126	94.74	133		Rv0442c	PPE10	PPE family protein PPE10
531574	0	T	Del	GAP	58	68	126	95.45	132		Rv0442c	PPE10	PPE family protein PPE10
531575	0	T	Del	GAP	58	68	126	96.18	131		Rv0442c	PPE10	PPE family protein PPE10
531576	0	G	Del	GAP	58	68	126	95.45	132		Rv0442c	PPE10	PPE family protein PPE10
531577	0	C	Del	GAP	58	68	126	95.45	132		Rv0442c	PPE10	PPE family protein PPE10
531578	0	C	Del	GAP	58	68	126	94.74	133		Rv0442c	PPE10	PPE family protein PPE10
531579	0	G	Del	GAP	58	68	126	95.45	132		Rv0442c	PPE10	PPE family protein PPE10
531580	0	C	Del	GAP	58	68	126	98.44	128		Rv0442c	PPE10	PPE family protein PPE10
531581	0	T	Del	GAP	58	68	126	97.67	129		Rv0442c	PPE10	PPE family protein PPE10
531582	0	G	Del	GAP	58	68	126	98.44	128		Rv0442c	PPE10	PPE family protein PPE10
531583	0	C	Del	GAP	58	68	126	98.44	128		Rv0442c	PPE10	PPE family protein PPE10
531584	0	C	Del	GAP	58	68	126	97.67	129		Rv0442c	PPE10	PPE family protein PPE10
531585	0	G	Del	GAP	58	68	126	97.67	129		Rv0442c	PPE10	PPE family protein PPE10
531586	0	A	Del	GAP	58	68	126	99.21	127		Rv0442c	PPE10	PPE family protein PPE10
531587	0	T	Del	GAP	58	68	126	98.44	128		Rv0442c	PPE10	PPE family protein PPE10
531588	0	G	Del	GAP	58	68	126	98.44	128		Rv0442c	PPE10	PPE family protein PPE10
531589	0	T	Del	GAP	58	68	126	98.44	128		Rv0442c	PPE10	PPE family protein PPE10
531590	0	T	Del	GAP	58	68	126	99.21	127		Rv0442c	PPE10	PPE family protein PPE10
531591	0	G	Del	GAP	58	68	126	98.44	128		Rv0442c	PPE10	PPE family protein PPE10
531592	0	T	Del	GAP	58	68	126	98.44	128		Rv0442c	PPE10	PPE family protein PPE10
531593	0	T	Del	GAP	58	68	126	98.44	128		Rv0442c	PPE10	PPE family protein PPE10
531594	0	G	Del	GAP	58	68	126	99.21	127		Rv0442c	PPE10	PPE family protein PPE10
531595	0	T	Del	GAP	58	68	126	98.44	128		Rv0442c	PPE10	PPE family protein PPE10
531596	0	T	Del	GAP	58	68	126	99.21	127		Rv0442c	PPE10	PPE family protein PPE10
531597	0	G	Del	GAP	58	68	126	98.44	128		Rv0442c	PPE10	PPE family protein PPE10
531598	0	C	Del	GAP	58	68	126	98.44	128		Rv0442c	PPE10	PPE family protein PPE10
531599	0	C	Del	GAP	58	68	126	98.44	128		Rv0442c	PPE10	PPE family protein PPE10
531600	0	G	Del	GAP	58	68	126	98.44	128		Rv0442c	PPE10	PPE family protein PPE10
531601	0	A	Del	GAP	58	68	126	99.21	127		Rv0442c	PPE10	PPE family protein PPE10
531602	0	T	Del	GAP	58	68	126	99.21	127		Rv0442c	PPE10	PPE family protein PPE10
531603	0	G	Del	GAP	58	68	126	98.44	128		Rv0442c	PPE10	PPE family protein PPE10
531604	0	T	Del	GAP	58	68	126	99.21	127		Rv0442c	PPE10	PPE family protein PPE10
531605	0	T	Del	GAP	58	68	126	98.44	128		Rv0442c	PPE10	PPE family protein PPE10
531606	0	G	Del	GAP	58	68	126	98.44	128		Rv0442c	PPE10	PPE family protein PPE10
531607	0	T	Del	GAP	58	68	126	99.21	127		Rv0442c	PPE10	PPE family protein PPE10
531608	0	T	Del	GAP	58	68	126	99.21	127		Rv0442c	PPE10	PPE family protein PPE10
531609	0	G	Del	GAP	58	68	126	98.44	128		Rv0442c	PPE10	PPE family protein PPE10
531610	0	T	Del	GAP	58	68	126	98.44	128		Rv0442c	PPE10	PPE family protein PPE10
532758	0	A	SNP	C	129	101	230	99.57	231	Glu121Asp (gaa/gaC)	Rv0443	-	hypothetical protein
540924	0	C	SNP	T	97	93	190	99.48	191	Ala190Thr (gcg/Acg)	Rv0450c	mmpL4	transmembrane transport protein MmpL4
541201	0	A	SNP	G	69	84	152	100	153	Leu97Leu (ctt/ctC)	Rv0450c	mmpL4	transmembrane transport protein MmpL4
550843	0	T	SNP	C	123	104	225	98.7	230	Ile390Thr (atc/aCc)	Rv0458	-	aldehyde dehydrogenase
551525	0	A	SNP	C	119	105	217	100	224	Arg110Arg (aga/Cga)	Rv0459	-	hypothetical protein
552713	0	C	SNP	G	96	101	194	99.49	198	Pro34Ala (ccc/Gcc)	Rv0462	lpdC	dihydrolipoamide dehydrogenase
573262	0	A	SNP	G	137	124	257	100	261	Gly180Gly (ggt/ggC)	Rv0484c	-	short-chain type oxidoreductase
580772	0	T	SNP	A	79	58	133	91.95	149
580774	0	G	Del	GAP	77	54	131	88.51	148
580775	0	G	Del	GAP	77	54	131	91.61	143
580776	0	G	Del	GAP	77	54	131	89.73	146
580777	0	G	Del	GAP	77	54	131	90.97	144
580778	0	C	Del	GAP	77	54	131	90.97	144
580779	0	A	Del	GAP	77	54	131	92.25	142
580780	0	C	Del	GAP	77	54	131	90.34	145
580781	0	C	Del	GAP	77	54	131	91.61	143
580782	0	A	Del	GAP	77	54	131	92.25	142
580783	0	C	Del	GAP	77	54	131	91.61	143
580784	0	C	Del	GAP	77	54	131	92.25	142
580785	0	C	Del	GAP	77	54	131	92.25	142
580786	0	G	Del	GAP	77	54	131	92.25	142
580787	0	C	Del	GAP	77	54	131	92.91	141
580788	0	T	Del	GAP	77	54	131	92.91	141
580789	0	T	Del	GAP	77	54	131	93.57	140
580790	0	G	Del	GAP	77	54	131	92.25	142
580791	0	C	Del	GAP	77	54	131	92.25	142
580792	0	G	Del	GAP	77	54	131	92.25	142
580793	0	G	Del	GAP	77	54	131	93.57	140
580794	0	G	Del	GAP	77	54	131	92.25	142
580795	0	G	Del	GAP	77	54	131	90.97	144
580796	0	G	Del	GAP	77	54	131	90.97	144
580797	0	A	Del	GAP	77	54	131	92.91	141
590436	0	T	SNP	C	131	150	278	99.65	282	Ala118Ala (gct/gcC)	Rv0500	proC	pyrroline-5-carboxylate reductase
591001	0	C	SNP	A	101	117	213	99.54	219
597816	0	A	SNP	G	119	114	229	100	233	Ala206Ala (gca/gcG)	Rv0507	mmpL2	transmembrane transport protein MmpL2
598475	0	G	SNP	A	66	107	171	100	173	Arg426His (cgc/cAc)	Rv0507	mmpL2	transmembrane transport protein MmpL2
607415	0	C	SNP	T	145	164	305	99.36	311	Gln289_ (cag/Tag)	Rv0515	-	hypothetical protein
609282	0	A	SNP	T	116	124	237	98.77	243	Gly179Gly (gga/ggT)	Rv0517	-	acyltransferase
610120	0	T	SNP	G	113	105	216	100	218
620029	0	C	SNP	T	151	173	319	99.08	327	Leu47Leu (ctg/Ttg)	Rv0529	ccsA	cytochrome C-type biogenesis protein CcsA
623472	0	A	SNP	G	110	111	220	100	221	Asp227Gly (gac/gGc)	Rv0532	PE_PGRS6	PE-PGRS family protein PE_PGRS6
623508	0	C	SNP	G	95	104	193	99.5	200	Ala239Gly (gcc/gGc)	Rv0532	PE_PGRS6	PE-PGRS family protein PE_PGRS6
630722	0	G	SNP	C	118	135	249	99.61	254	Arg228Pro (cgg/cCg)	Rv0538	-	membrane protein
636375	0	G	SNP	A	134	126	252	98.86	263	His363His (cac/caT)	Rv0545c	pitA	low-affinity inorganic phosphate transporter
637319	0	G	SNP	A	90	108	198	100	198	Pro49Ser (cct/Tct)	Rv0545c	pitA	low-affinity inorganic phosphate transporter
646393	0	G	SNP	A	135	130	262	99.62	266	Ala32Ala (gcg/gcA)	Rv0555	menD	bifunctional 2-succinyl-6-hydroxy-2,4-cyclohexadiene-1-carboxylate synthase/2-oxoglutarate decarboxylase
648002	0	T	SNP	G	105	112	213	100	217	Leu15Arg (ctc/cGc)	Rv0556	-	transmembrane protein
654719	0	G	SNP	A	126	145	268	99.27	273	Glu281Lys (gag/Aag)	Rv0563	htpX	protease HtpX
655660	0	A	SNP	G	118	131	245	98.81	252	Leu97Pro (ctg/cCg)	Rv0564c	gpdA1	glycerol-3-phosphate dehydrogenase
661524	0	T	SNP	C	117	130	243	98.8	250	Leu77Pro (ctg/cCg)	Rv0570	nrdZ	vitamin B12-dependent ribonucleoside-diphosphate reductase
663803	0	G	SNP	A	125	128	246	99.61	254	Ala339Val (gcg/gTg)	Rv0571c	-	hypothetical protein
665293	0	A	SNP	G	99	124	218	100	223	Phe31Leu (ttc/Ctc)	Rv0572c	-	hypothetical protein
669398	0	T	SNP	C	106	141	246	100	247	Gln116Gln (caa/caG)	Rv0575c	-	oxidoreductase
672491	0	C	SNP	G	129	99	219	97.02	235	Gly1142Gly (ggg/ggC)	Rv0578c	PE_PGRS7	PE-PGRS family protein PE_PGRS7
673238	0	A	SNP	G	102	141	238	99.18	245	His893His (cat/caC)	Rv0578c	PE_PGRS7	PE-PGRS family protein PE_PGRS7
684019	0	A	SNP	G	129	126	255	99.22	257	Val85Ala (gtg/gCg)	Rv0585c	-	integral membrane protein
685461	0	C	SNP	G	105	145	245	100	250	Ala111Ala (gcc/gcG)	Rv0587	yrbE2A	hypothetical protein
685608	0	T	SNP	C	110	117	222	100	227	Leu160Leu (ctt/ctC)	Rv0587	yrbE2A	hypothetical protein
686972	0	T	SNP	C	106	87	190	100	193	Phe51Ser (ttc/tCc)	Rv0589	mce2A	Mce family protein Mce2A
690191	0	C	SNP	T	147	145	282	99.32	294	Pro378Leu (ccg/cTg)	Rv0591	mce2C	Mce family protein Mce2C
690465	0	T	SNP	G	118	161	278	100	279	Leu469Leu (ctt/ctG)	Rv0591	mce2C	Mce family protein Mce2C
698968	0	G	SNP	A	141	153	289	100	294	Gly9Gly (ggc/ggT)	Rv0601c	-	two component sensor kinase HK2
699896	0	C	SNP	T	146	119	262	98.88	268	Ala14Val (gcg/gTg)	Rv0603	-	hypothetical protein
701049	0	G	SNP	A	108	123	226	99.14	233	Gly271Arg (gga/Aga)	Rv0604	lpqO	lipoprotein LpqO
708385	0	G	SNP	C	171	157	323	100	328	Ile377Met (atc/atG)	Rv0613c	-	hypothetical protein
719141	0	C	SNP	T	147	153	292	99.01	303	Gly258Ser (ggt/Agt)	Rv0628c	-	hypothetical protein
722205	0	C	SNP	T	162	135	296	99.33	299	Glu937Lys (gag/Aag)	Rv0630c	recB	exonuclease V subunit beta RecB
730223	0	G	SNP	T	104	113	210	99.09	219
736834	0	A	SNP	T	109	88	195	100	197	Ser124Thr (tca/Aca)	Rv0642c	mmaA4	hydroxymycolate synthase MmaA4
739429	0	C	SNP	T	122	97	217	100	219	Gln253Gln (cag/caA)	Rv0645c	mmaA1	mycolic acid methyltransferase MmaA1
754186	0	A	SNP	G	127	121	246	100	248	Leu75Pro (ctc/cCc)	Rv0658c	-	integral membrane protein
761112	0	C	Del	GAP	115	117	231	97.89	237		Rv0667	rpoB	DNA-directed RNA polymerase subunit beta			rifampicin (RMP)
761113	0	A	Del	GAP	115	117	231	97.48	238		Rv0667	rpoB	DNA-directed RNA polymerase subunit beta			rifampicin (RMP)
761114	0	G	Del	GAP	115	117	231	97.48	238		Rv0667	rpoB	DNA-directed RNA polymerase subunit beta			rifampicin (RMP)
763289	0	C	SNP	G	78	89	165	98.24	170	Ser1161Ser (tcc/tcG)	Rv0667	rpoB	DNA-directed RNA polymerase subunit beta			rifampicin (RMP)
775538	0	C	SNP	A	125	144	266	99.26	271	Ala252Ala (gcc/gcA)	Rv0675	echA5	enoyl-CoA hydratase EchA5
775639	0	T	SNP	C	111	145	256	99.61	257	Ile948Val (att/Gtt)	Rv0676c	mmpL5	transmembrane transport protein MmpL5
781395	0	T	SNP	C	88	132	218	99.55	221							streptomycin (SM)
781687	0	A	SNP	G	136	125	260	99.24	263	Lys43Arg (aag/aGg)	Rv0682	rpsL	30S ribosomal protein S12	streptomycin (SM)		streptomycin (SM)
799405	0	T	SNP	C	102	116	212	99.09	220	Gly191Gly (ggt/ggC)	Rv0698	-	hypothetical protein
800889	0	C	SNP	T	131	108	238	100	239	Thr27Thr (acc/acT)	Rv0701	rplC	50S ribosomal protein L3			linezolid (LZD)
801697	0	G	SNP	A	143	144	284	100	287	Arg79His (cgt/cAt)	Rv0702	rplD	50S ribosomal protein L4
802415	0	C	SNP	G	95	102	195	100	197	Leu95Val (ctg/Gtg)	Rv0703	rplW	50S ribosomal protein L23
805836	0	A	SNP	G	96	112	204	99.52	209	Ala27Ala (gca/gcG)	Rv0710	rpsQ	30S ribosomal protein S17
820483	0	G	SNP	T	125	130	248	100	255	Ala6Asp (gcc/gAc)	Rv0727c	fucA	L-fuculose phosphate aldolase FucA
836272	0	A	SNP	G	66	125	189	100	191	Glu191Gly (gag/gGg)	Rv0746	PE_PGRS9	PE-PGRS family protein PE_PGRS9
836291	0	A	SNP	G	77	96	166	99.43	174	Gly197Gly (gga/ggG)	Rv0746	PE_PGRS9	PE-PGRS family protein PE_PGRS9
836426	0	A	SNP	C	105	88	181	100	193	Leu242Leu (cta/ctC)	Rv0746	PE_PGRS9	PE-PGRS family protein PE_PGRS9
836454	0	A	SNP	G	120	77	189	99.49	198	Thr252Ala (act/Gct)	Rv0746	PE_PGRS9	PE-PGRS family protein PE_PGRS9
836538	0	A	SNP	G	151	75	222	100	226	Asn280Asp (aac/Gac)	Rv0746	PE_PGRS9	PE-PGRS family protein PE_PGRS9
836658	0	A	SNP	G	158	122	272	100	280	Thr320Ala (acc/Gcc)	Rv0746	PE_PGRS9	PE-PGRS family protein PE_PGRS9
837033	0	A	SNP	G	54	152	203	98.56	209	Thr445Ala (acc/Gcc)	Rv0746	PE_PGRS9	PE-PGRS family protein PE_PGRS9
838990	0	C	SNP	G	48	90	136	92	150	Ala180Ala (gcc/gcG)	Rv0747	PE_PGRS10	PE-PGRS family protein PE_PGRS10
839123	0	A	SNP	G	77	47	122	100	124	Arg225Gly (agg/Ggg)	Rv0747	PE_PGRS10	PE-PGRS family protein PE_PGRS10
839129	0	C	SNP	G	82	49	129	100	131	Arg227Gly (cgc/Ggc)	Rv0747	PE_PGRS10	PE-PGRS family protein PE_PGRS10
839194	0	A	SNP	G	95	52	140	100	147	Thr248Thr (aca/acG)	Rv0747	PE_PGRS10	PE-PGRS family protein PE_PGRS10
839334	0	A	SNP	G	134	84	213	99.54	219	Lys295Arg (aaa/aGa)	Rv0747	PE_PGRS10	PE-PGRS family protein PE_PGRS10
839348	0	A	SNP	G	141	88	221	100	229	Ser300Gly (agc/Ggc)	Rv0747	PE_PGRS10	PE-PGRS family protein PE_PGRS10
840229	0	G	SNP	C	31	61	88	100	92	Ala593Ala (gcg/gcC)	Rv0747	PE_PGRS10	PE-PGRS family protein PE_PGRS10
840278	0	A	SNP	G	13	19	32	91.43	35	Ser610Gly (agc/Ggc)	Rv0747	PE_PGRS10	PE-PGRS family protein PE_PGRS10
840283	0	T	SNP	C	12	13	25	89.29	28	His611His (cat/caC)	Rv0747	PE_PGRS10	PE-PGRS family protein PE_PGRS10
840284	0	A	SNP	G	13	12	24	89.29	28	Ser612Gly (agc/Ggc)	Rv0747	PE_PGRS10	PE-PGRS family protein PE_PGRS10
840286	0	C	SNP	T	13	11	23	88.89	27	Ser612Ser (agc/agT)	Rv0747	PE_PGRS10	PE-PGRS family protein PE_PGRS10
840290	0	G	SNP	C	12	12	24	92.31	26	Ala614Pro (gcc/Ccc)	Rv0747	PE_PGRS10	PE-PGRS family protein PE_PGRS10
840297	0	G	SNP	C	13	12	24	89.29	28	Gly616Ala (gga/gCa)	Rv0747	PE_PGRS10	PE-PGRS family protein PE_PGRS10
840298	0	A	SNP	G	13	12	25	89.29	28	Gly616Gly (gga/ggG)	Rv0747	PE_PGRS10	PE-PGRS family protein PE_PGRS10
840301	0	T	SNP	C	13	12	25	89.29	28	Val617Val (gtt/gtC)	Rv0747	PE_PGRS10	PE-PGRS family protein PE_PGRS10
840302	0	T	SNP	C	13	12	25	89.29	28	Ser618Pro (tcc/Ccc)	Rv0747	PE_PGRS10	PE-PGRS family protein PE_PGRS10
840307	0	A	SNP	C	14	13	27	96.43	28	Gly619Gly (gga/ggC)	Rv0747	PE_PGRS10	PE-PGRS family protein PE_PGRS10
840310	0	G	SNP	C	13	12	25	78.12	32	Gly620Gly (ggg/ggC)	Rv0747	PE_PGRS10	PE-PGRS family protein PE_PGRS10
840496	0	C	SNP	G	101	102	197	92.27	220	Gly682Gly (ggc/ggG)	Rv0747	PE_PGRS10	PE-PGRS family protein PE_PGRS10
841764	0	G	SNP	C	104	110	210	100	214	Thr37Thr (acc/acG)	Rv0749A	-	hypothetical protein
847793	0	C	SNP	G	117	112	225	99.57	230	Ala545Ala (gcc/gcG)	Rv0754	PE_PGRS11	PE-PGRS family protein PE_PGRS11
848319	0	C	SNP	T	85	79	162	100	164	Ser574Ser (tcg/tcA)	Rv0755c	PPE12	PPE family protein PPE12
852910	0	C	SNP	T	127	129	247	100	256	Pro172Leu (ccc/cTc)	Rv0758	phoR	two component system response sensor kinase PhoR
854253	0	C	Del	GAP	82	100	179	94.3	193
857696	0	A	SNP	G	130	123	249	100	253	Ala114Ala (gct/gcC)	Rv0764c	cyp51	lanosterol 14-alpha demethylase
860116	0	G	SNP	A	123	98	219	99.55	222	Leu199Leu (ctg/Ttg)	Rv0767c	-	HTH-type transcriptional regulator
867806	0	C	SNP	G	135	125	256	99.24	262	Leu182Leu (ctg/ctC)	Rv0774c	-	hypothetical protein
874835	1	C	Ins	C	124	87	211	96.79	211
874835	2	C	Ins	G	124	87	211	96.79	211
880562	0	G	SNP	T	130	115	245	100	245	Cys408Phe (tgc/tTc)	Rv0785	-	KsdD-like steroid dehydrogenase
881279	0	G	SNP	T	100	96	193	99.49	197	Asp145Glu (gac/gaA)	Rv0786c	-	hypothetical protein
882257	0	T	SNP	C	135	127	260	99.24	264	Tyr267His (tac/Cac)	Rv0787	-	hypothetical protein
891011	0	A	SNP	G	117	95	211	100	212	Leu208Leu (cta/ctG)	Rv0797	-	insertion sequence element IS1547 transposase
893733	0	T	SNP	G	150	145	293	98.99	298	Leu139Arg (ctg/cGg)	Rv0800	pepC	M18 family aminopeptidase
900221	0	T	SNP	C	94	108	197	100	202	Val370Val (gta/gtG)	Rv0806c	cpsY	exopolysaccharide phosphotransferase CpsY
903550	0	T	SNP	C	124	128	250	100	252	Ala480Ala (gct/gcC)	Rv0808	purF	amidophosphoribosyltransferase
903913	0	T	SNP	C	105	119	223	100	224	Gly63Gly (ggt/ggC)	Rv0809	purM	phosphoribosylformylglycinamidine cyclo-ligase PurM
906857	0	A	SNP	G	142	139	278	100	281	Ile145Met (ata/atG)	Rv0812	-	amino acid aminotransferase
913673	0	C	SNP	T	80	103	175	100	183	Gly176Glu (gga/gAa)	Rv0821c	phoY2	phosphate-transport system transcriptional regulator PhoY2
921813	0	C	SNP	G	85	118	202	99.02	205
927110	0	A	SNP	G	95	32	121	100	127	Ser584Gly (agt/Ggt)	Rv0833	PE_PGRS13	PE-PGRS family protein PE_PGRS13
927385	0	A	SNP	G	125	89	213	99.53	215	Gly675Gly (gga/ggG)	Rv0833	PE_PGRS13	PE-PGRS family protein PE_PGRS13
927911	0	C	Del	GAP	102	132	239	88.97	263		Rv0834c	PE_PGRS14	PE-PGRS family protein PE_PGRS14
927912	0	G	Del	GAP	102	132	239	89.31	262		Rv0834c	PE_PGRS14	PE-PGRS family protein PE_PGRS14
927913	0	C	Del	GAP	102	132	239	90.35	259		Rv0834c	PE_PGRS14	PE-PGRS family protein PE_PGRS14
927914	0	C	Del	GAP	102	132	239	90.7	258		Rv0834c	PE_PGRS14	PE-PGRS family protein PE_PGRS14
927915	0	G	Del	GAP	102	132	239	91.05	257		Rv0834c	PE_PGRS14	PE-PGRS family protein PE_PGRS14
927916	0	T	Del	GAP	102	132	239	93.23	251		Rv0834c	PE_PGRS14	PE-PGRS family protein PE_PGRS14
927917	0	T	Del	GAP	102	132	239	93.98	249		Rv0834c	PE_PGRS14	PE-PGRS family protein PE_PGRS14
927918	0	G	Del	GAP	102	132	239	95.12	246		Rv0834c	PE_PGRS14	PE-PGRS family protein PE_PGRS14
927919	0	C	Del	GAP	102	132	239	96.69	242		Rv0834c	PE_PGRS14	PE-PGRS family protein PE_PGRS14
936888	0	C	Del	GAP	121	109	225	98.71	233		Rv0840c	pip	proline iminopeptidase
938475	0	C	SNP	T	103	122	215	97.83	230	Leu122Leu (ctg/Ttg)	Rv0842	-	integral membrane protein
945214	0	G	SNP	A	130	131	258	100	261	Gly93Ser (ggt/Agt)	Rv0848	cysK2	cysteine synthase CysK
949535	0	T	SNP	C	89	134	219	100	223	Ala528Ala (gca/gcG)	Rv0853c	pdc	alpha-keto-acid decarboxylase
955524	0	A	SNP	G	121	136	255	100	257	Ser150Gly (agc/Ggc)	Rv0859	-	acyltransferase
964612	0	C	SNP	T	127	108	226	95.92	245	Ala308Ala (gcg/gcA)	Rv0867c	rpfA	resuscitation-promoting factor RpfA
964618	0	T	SNP	G	133	123	253	99.61	257	Glu306Asp (gaa/gaC)	Rv0867c	rpfA	resuscitation-promoting factor RpfA
964674	0	A	SNP	G	79	101	172	97.83	184	Ser288Pro (tcc/Ccc)	Rv0867c	rpfA	resuscitation-promoting factor RpfA
964678	1	G	Ins	G	56	86	142	78.45	144		Rv0867c	rpfA	resuscitation-promoting factor RpfA
964678	2	G	Ins	G	58	86	144	79.56	144		Rv0867c	rpfA	resuscitation-promoting factor RpfA
964678	3	G	Ins	T	54	86	140	77.35	144		Rv0867c	rpfA	resuscitation-promoting factor RpfA
968426	1	A	Ins	G	119	101	220	75.6	220		Rv0872c	PE_PGRS15	PE-PGRS family protein PE_PGRS15
968426	2	A	Ins	C	119	101	220	75.6	220		Rv0872c	PE_PGRS15	PE-PGRS family protein PE_PGRS15
968426	3	A	Ins	C	119	101	220	75.6	220		Rv0872c	PE_PGRS15	PE-PGRS family protein PE_PGRS15
968426	4	A	Ins	G	119	101	220	75.6	220		Rv0872c	PE_PGRS15	PE-PGRS family protein PE_PGRS15
968426	5	A	Ins	G	119	101	220	75.6	220		Rv0872c	PE_PGRS15	PE-PGRS family protein PE_PGRS15
968426	6	A	Ins	G	119	101	220	75.6	220		Rv0872c	PE_PGRS15	PE-PGRS family protein PE_PGRS15
968426	7	A	Ins	T	119	101	220	75.6	220		Rv0872c	PE_PGRS15	PE-PGRS family protein PE_PGRS15
968426	8	A	Ins	T	119	101	220	75.6	220		Rv0872c	PE_PGRS15	PE-PGRS family protein PE_PGRS15
968426	9	A	Ins	G	119	101	220	75.6	220		Rv0872c	PE_PGRS15	PE-PGRS family protein PE_PGRS15
973290	0	G	SNP	A	107	145	251	100	252	Ile139Ile (atc/atT)	Rv0874c	-	hypothetical protein
976890	0	T	Del	GAP	81	101	178	84.65	215		Rv0878c	PPE13	PPE family protein PPE13
979704	0	G	SNP	C	116	143	252	100	259	Gly115Arg (ggc/Cgc)	Rv0881	-	tRNA/rRNA methyltransferase
979764	0	T	SNP	C	115	136	250	98.82	254	Leu135Leu (ttg/Ctg)	Rv0881	-	tRNA/rRNA methyltransferase
986463	0	G	SNP	C	86	118	202	100	204
987852	0	C	Del	GAP	97	116	210	97.71	218		Rv0888	-	hypothetical protein
990001	0	G	SNP	C	106	113	219	100	219	Pro866Ala (ccc/Gcc)	Rv0890c	-	HTH-type transcriptional regulator
993346	0	A	SNP	C	113	116	228	100	229	Val37Gly (gtt/gGt)	Rv0891c	-	hypothetical protein
993566	0	C	SNP	T	120	98	212	99.09	220
1001212	0	G	SNP	A	113	108	220	98.66	224	His402Tyr (cac/Tac)	Rv0897c	-	oxidoreductase
1010204	1	C	Ins	G	106	128	234	95.51	234		Rv0907	-	hypothetical protein
1016101	0	C	SNP	G	153	124	274	99.64	278	Pro235Arg (ccg/cGg)	Rv0911	-	hypothetical protein
1025106	0	T	SNP	C	96	120	212	100	216	Phe141Phe (ttt/ttC)	Rv0919	-	GCN5-like N-acetyltransferase
1037012	0	T	SNP	C	129	137	261	100	266	Met5Thr (atg/aCg)	Rv0930	pstA1	phosphate ABC transporter permease PstA
1037911	0	C	SNP	T	105	100	202	100	205	Arg305_ (cga/Tga)	Rv0930	pstA1	phosphate ABC transporter permease PstA
1044825	0	A	SNP	C	133	113	241	98.8	249	Lys170Thr (aag/aCg)	Rv0936	pstA2	phosphate ABC transporter permease PstA
1047165	0	T	SNP	C	124	131	253	100	255	Cys344Arg (tgc/Cgc)	Rv0938	ligD	multifunctional non-homologous end joining DNA repair protein/ATP dependent DNA ligase LigD
1068151	0	T	SNP	C	128	110	230	100	238	His197His (cat/caC)	Rv0956	purN	phosphoribosylglycinamide formyltransferase PurN
1068432	0	A	SNP	G	116	147	260	100	263	Pro76Pro (cca/ccG)	Rv0957	purH	bifunctionalphosphoribosylaminoimidazolecarboxamide formyltransferase/inosinemonophosphate cyclohydrolase
1070702	0	T	SNP	C	124	99	221	100	223	Ser274Pro (tcc/Ccc)	Rv0958	-	magnesium chelatase
1074558	0	G	SNP	A	117	94	203	100	211	Pro186Leu (ccc/cTc)	Rv0962c	lprP	lipoprotein LprP
1075279	0	T	SNP	C	135	106	238	99.59	242
1076309	0	G	SNP	T	150	130	273	100	280	Pro124Thr (cct/Act)	Rv0964c	-	hypothetical protein
1077312	0	A	SNP	G	119	113	227	100	232	Val175Ala (gtg/gCg)	Rv0966c	-	hypothetical protein
1079927	0	C	SNP	A	118	142	255	100	260	Thr395Thr (acc/acA)	Rv0969	ctpV	copper-exporting ATPase
1081681	0	T	SNP	C	136	120	255	100	256	Val210Val (gtt/gtC)	Rv0970	-	integral membrane protein
1087193	0	G	SNP	C	117	118	235	99.58	236	Asn51Lys (aac/aaG)	Rv0974c	accD2	acetyl-/propionyl-CoA carboxylase subunit beta
1093406	0	A	SNP	G	138	135	268	100	273	Val317Val (gtt/gtC)	Rv0978c	PE_PGRS17	PE-PGRS family protein PE_PGRS17
1093928	0	G	SNP	A	133	52	182	94.87	195	Asn143Asn (aac/aaT)	Rv0978c	PE_PGRS17	PE-PGRS family protein PE_PGRS17
1096323	0	G	SNP	T	148	171	318	100	319	His43Gln (cac/caA)	Rv0980c	PE_PGRS18	PE-PGRS family protein PE_PGRS18
1096633	0	T	SNP	G	132	125	254	100	257
1100234	0	T	SNP	C	130	115	244	100	245	Leu390Pro (ctg/cCg)	Rv0983	pepD	serine protease PepD
1105877	0	T	SNP	C	78	95	170	98.86	175	Asp254Asp (gat/gaC)	Rv0988	-	hypothetical protein
1106422	0	T	SNP	C	108	98	206	100	206	Ile321Val (ata/Gta)	Rv0989c	grcC2	polyprenyl-diphosphate synthase GrcC
1109975	0	A	SNP	G	116	127	239	100	243	Gln235Arg (cag/cGg)	Rv0993	galU	UTP--glucose-1-phosphate uridylyltransferase
1126889	0	G	SNP	C	109	114	222	100	223	Arg39Gly (cgc/Ggc)	Rv1007c	metS	methionine--tRNA ligase
1127648	0	C	SNP	A	122	143	257	100	265	Thr187Asn (acc/aAc)	Rv1008	tatD	deoxyribonuclease TatD
1129926	0	G	SNP	C	149	140	284	99.66	290	Gly259Arg (gga/Cga)	Rv1010	ksgA	rRNA small subunit methyltransferase A
1138195	0	C	SNP	T	119	84	202	92.27	220
1146754	0	G	SNP	A	106	128	232	99.15	236	Arg65His (cgc/cAc)	Rv1025	-	hypothetical protein
1149551	0	C	SNP	T	126	120	240	99.6	247	Glu712Glu (gag/gaA)	Rv1028c	kdpD	sensor protein KdpD
1150585	0	G	SNP	A	146	107	245	99.61	254	Pro368Ser (ccc/Tcc)	Rv1028c	kdpD	sensor protein KdpD
1158807	0	G	SNP	T	115	103	218	99.54	219
1163134	0	T	SNP	C	117	126	240	99.59	244	Gly81Gly (gga/ggG)	Rv1040c	PE8	PE family protein PE8
1164571	0	A	SNP	G	117	103	220	100	220
1164809	0	T	SNP	G	128	122	247	100	250	Gln209His (caa/caC)	Rv1041c	-	IS2-like transposase
1165521	1	T	Ins	A	106	139	245	96.84	245
1168715	1	C	Ins	T	109	121	230	95.83	230
1178116	0	T	SNP	C	123	119	238	99.59	243	Thr163Thr (act/acC)	Rv1056	-	hypothetical protein
1178823	0	C	SNP	T	74	112	185	98.41	189
1200418	0	A	SNP	G	92	125	215	100	217
1212108	0	C	SNP	T	7	83	89	95.74	94	Asn183Asn (aac/aaT)	Rv1087	PE_PGRS21	PE-PGRS family protein PE_PGRS21
1213630	0	G	Del	GAP	112	97	201	81.01	258		Rv1087	PE_PGRS21	PE-PGRS family protein PE_PGRS21
1213631	0	G	Del	GAP	112	97	201	82.94	252		Rv1087	PE_PGRS21	PE-PGRS family protein PE_PGRS21
1213632	0	T	Del	GAP	112	97	201	83.94	249		Rv1087	PE_PGRS21	PE-PGRS family protein PE_PGRS21
1216982	0	G	Del	GAP	95	128	222	91.77	243		Rv1091	PE_PGRS22	PE-PGRS family protein PE_PGRS22
1216983	0	G	Del	GAP	95	128	222	92.53	241		Rv1091	PE_PGRS22	PE-PGRS family protein PE_PGRS22
1216984	0	G	Del	GAP	95	126	222	97.36	227		Rv1091	PE_PGRS22	PE-PGRS family protein PE_PGRS22
1217853	0	G	SNP	C	14	4	18	94.74	19	Gly462Ala (ggc/gCc)	Rv1091	PE_PGRS22	PE-PGRS family protein PE_PGRS22
1217858	0	G	SNP	C	15	4	19	100	19	Ala464Pro (gcc/Ccc)	Rv1091	PE_PGRS22	PE-PGRS family protein PE_PGRS22
1220680	0	T	SNP	C	116	101	212	100	217	Val36Ala (gta/gCa)	Rv1093	glyA1	serine hydroxymethyltransferase
1224367	0	T	SNP	C	64	48	108	99.12	113
1230549	0	A	SNP	T	121	121	239	99.59	243
1248978	0	T	SNP	C	130	140	268	100	270	Ala299Ala (gct/gcC)	Rv1125	-	hypothetical protein
1262172	0	C	SNP	T	136	134	269	99.63	271
1276683	0	T	SNP	G	79	75	152	100	154	Asn356His (aac/Cac)	Rv1148c	-	hypothetical protein
1276684	0	G	SNP	C	79	75	154	100	154	Ala355Ala (gcc/gcG)	Rv1148c	-	hypothetical protein
1276689	0	G	SNP	T	83	77	159	100	160	His354Asn (cac/Aac)	Rv1148c	-	hypothetical protein
1277869	1	G	Ins	T	94	106	200	96.15	200
1278583	0	A	SNP	C	158	138	290	99	299
1281118	0	T	SNP	C	120	135	255	99.61	256	Thr123Ala (acg/Gcg)	Rv1154c	-	hypothetical protein
1284976	0	A	SNP	G	143	94	235	98.75	240
1292102	0	A	SNP	G	136	117	246	100	253	Pro346Pro (cca/ccG)	Rv1162	narH	nitrate reductase subunit beta
1307598	0	C	SNP	G	133	150	277	99.65	284	Cys210Ser (tgc/tCc)	Rv1175c	fadH	NADPH dependent 2,4-dienoyl-CoA reductase FadH
1313337	1	A	Ins	G	6	48	54	88.52	54
1313338	0	A	SNP	C	6	47	53	100	53
1315191	0	A	SNP	C	116	131	247	100	247	_489Tyr (taa/taC)	Rv1180	pks3	polyketide beta-ketoacyl synthase
1315884	0	G	SNP	A	118	136	247	100	254	Ala217Ala (gcg/gcA)	Rv1181	pks4	polyketide beta-ketoacyl synthase
1327890	0	G	SNP	A	130	113	238	99.59	244	Asp472Asp (gac/gaT)	Rv1186c	-	hypothetical protein
1328687	0	G	SNP	C	130	112	242	100	242	Pro207Ala (ccc/Gcc)	Rv1186c	-	hypothetical protein
1335125	1	T	Ins	G	107	101	208	94.98	208		Rv1192	-	hypothetical protein
1335397	0	C	Del	GAP	117	120	233	97.53	243		Rv1192	-	hypothetical protein
1335398	0	G	Del	GAP	117	120	233	97.93	242		Rv1192	-	hypothetical protein
1336514	0	G	SNP	C	143	137	277	98.59	284	Ala241Pro (gcg/Ccg)	Rv1193	fadD36	fatty-acid--CoA ligase FadD36
1351724	0	C	SNP	T	132	150	280	99.65	283	Phe178Phe (ttc/ttT)	Rv1207	folP2	dihydropteroate synthase
1365837	1	C	Ins	G	130	120	250	94.7	250
1374065	0	T	SNP	C	119	128	243	100	247	Ser45Gly (agc/Ggc)	Rv1230c	-	membrane protein
1375724	0	A	SNP	C	123	120	240	100	243	Cys149Gly (tgc/Ggc)	Rv1232c	-	hypothetical protein
1376886	0	G	SNP	T	102	114	207	99.08	218
1382628	0	T	SNP	C	97	130	225	100	227	Lys139Glu (aaa/Gaa)	Rv1239c	corA	magnesium and cobalt transport transmembrane protein CorA
1385203	0	C	Del	GAP	110	81	194	86.04	222		Rv1243c	PE_PGRS23	PE-PGRS family protein PE_PGRS23
1385204	0	C	Del	GAP	110	81	194	86.82	220		Rv1243c	PE_PGRS23	PE-PGRS family protein PE_PGRS23
1385205	0	G	Del	GAP	110	81	194	88.02	217		Rv1243c	PE_PGRS23	PE-PGRS family protein PE_PGRS23
1385206	0	G	Del	GAP	110	81	194	88.84	215		Rv1243c	PE_PGRS23	PE-PGRS family protein PE_PGRS23
1385207	0	C	Del	GAP	110	81	194	88.02	217		Rv1243c	PE_PGRS23	PE-PGRS family protein PE_PGRS23
1385208	0	C	Del	GAP	110	81	194	89.25	214		Rv1243c	PE_PGRS23	PE-PGRS family protein PE_PGRS23
1385209	0	C	Del	GAP	110	79	191	86.3	219		Rv1243c	PE_PGRS23	PE-PGRS family protein PE_PGRS23
1385210	0	C	Del	GAP	110	79	191	87.5	216		Rv1243c	PE_PGRS23	PE-PGRS family protein PE_PGRS23
1385211	0	G	Del	GAP	110	79	191	89.15	212		Rv1243c	PE_PGRS23	PE-PGRS family protein PE_PGRS23
1388246	0	T	SNP	C	103	137	240	100	240	His128Arg (cat/cGt)	Rv1245c	-	short-chain type dehydrogenase/reductase
1393626	0	A	SNP	G	126	118	239	100	244	Leu119Leu (ctt/ctC)	Rv1249c	-	membrane protein
1396922	0	T	SNP	C	127	110	235	99.58	238	Thr773Thr (aca/acG)	Rv1251c	-	hypothetical protein
1404949	0	A	SNP	C	131	127	253	99.23	260	Leu379Arg (ctg/cGg)	Rv1257c	-	oxidoreductase
1406101	0	G	SNP	A	134	114	244	99.6	249	Pro414Ser (ccc/Tcc)	Rv1258c	-	multidrug-efflux transporter
1411210	0	T	SNP	G	122	130	249	100	252	Val260Val (gtt/gtG)	Rv1263	amiB2	amidase AmiB
1413148	0	C	SNP	T	84	140	210	99.56	225
1414021	0	C	SNP	T	101	113	211	100	214	Arg607Gln (cgg/cAg)	Rv1266c	pknH	serine/threonine-protein kinase PknH
1414767	0	C	SNP	A	150	131	272	99.29	283	Ala358Ala (gcg/gcT)	Rv1266c	pknH	serine/threonine-protein kinase PknH
1435763	0	C	SNP	T	96	94	187	98.45	193	Val127Val (gtg/gtA)	Rv1282c	oppC	oligopeptide ABC transporter permease OppC
1437167	0	G	SNP	C	112	129	238	99.59	242
1437170	0	C	SNP	T	120	128	246	99.6	249
1438665	0	T	SNP	C	138	109	244	95	260	Leu253Leu (ttg/Ctg)	Rv1285	cysD	sulfate adenylyltransferase subunit 2
1440469	0	C	SNP	G	99	110	208	100	209	Pro521Pro (ccc/ccG)	Rv1286	-	bifunctional sulfate adenyltransferase subunit 1 CysN/adenylylsulfate kinase CysC
1445781	0	A	SNP	G	107	167	268	100	274	Ala18Ala (gct/gcC)	Rv1291c	-	hypothetical protein
1455098	0	C	SNP	T	99	100	194	99.5	200
1457144	0	C	SNP	T	141	138	275	100	279	Arg194Cys (cgc/Tgc)	Rv1300	hemK	release factor glutamine methyltransferase
1469059	0	G	SNP	T	146	148	289	100	294	Asp149Glu (gac/gaA)	Rv1313c	-	insertion sequence element IS1557 transposase
1471659	0	C	SNP	T	82	113	194	100	195
1482627	0	T	SNP	C	106	113	217	99.1	221	Thr531Ala (acg/Gcg)	Rv1320c	-	adenylate cyclase
1483306	1	T	Ins	A	113	111	224	97.39	224		Rv1320c	-	adenylate cyclase
1484708	0	A	SNP	C	147	105	249	100	252	Ser144Arg (agc/Cgc)	Rv1321	-	endonuclease NucS
1490518	0	C	SNP	A	133	120	252	100	253	Gly599Cys (ggc/Tgc)	Rv1326c	glgB	1,4-alpha-glucan branching protein
1499274	0	C	SNP	G	136	128	261	99.25	266	Gly429Ala (ggc/gCc)	Rv1330c	pncB1	nicotinic acid phosphoribosyltransferase PncB1
1507626	0	C	SNP	T	136	110	244	99.6	247	Ala18Ala (gcc/gcT)	Rv1341	-	non-canonical purine NTP pyrophosphatase
1508862	0	C	SNP	A	109	101	207	99.53	211	Gly21Val (ggt/gTt)	Rv1343c	lprD	lipoprotein LprD
1513415	0	G	SNP	A	104	128	228	99.57	233	Val123Val (gtg/gtA)	Rv1348	irtA	iron ABC transporter ATP-binding protein/permease IrtA
1519180	0	A	SNP	C	162	117	278	98.59	283
1522856	0	C	SNP	T	149	119	265	99.63	269	Ala393Thr (gcc/Acc)	Rv1355c	moeY	molybdopterin biosynthesis protein MoeY
1526819	0	C	SNP	A	144	121	261	100	265	Arg70Arg (cgg/Agg)	Rv1358	-	transcriptional regulator
1533402	0	T	SNP	C	111	114	224	98.25	229	Ser78Gly (agc/Ggc)	Rv1361c	PPE19	PPE family protein PPE19
1535210	0	G	SNP	A	132	109	239	99.18	243	Val61Val (gtc/gtT)	Rv1363c	-	membrane protein
1536251	0	G	SNP	T	129	134	257	100	263	Ala465Glu (gcg/gAg)	Rv1364c	-	sigma factor regulatory protein
1546437	0	G	SNP	C	117	131	244	99.2	250	Glu142Asp (gag/gaC)	Rv1373	-	glycolipid sulfotransferase
1547125	0	T	SNP	C	121	94	215	100	215	Thr136Ala (aca/Gca)	Rv1374c	-	hypothetical protein
1552547	0	G	SNP	A	118	138	253	100	256	Arg37Trp (cgg/Tgg)	Rv1378c	-	hypothetical protein
1555801	0	C	SNP	T	129	137	264	99.63	267	Pro109Ser (cct/Tct)	Rv1382	-	hypothetical protein
1566992	0	G	SNP	A	105	99	198	99.03	206	Val56Val (gtg/gtA)	Rv1392	metK	S-adenosylmethionine synthetase
1570566	0	C	SNP	A	129	115	238	100	244	Arg135Leu (cgg/cTg)	Rv1394c	cyp132	cytochrome P450 Cyp132
1588899	0	G	SNP	T	113	124	233	100	237	Ala111Ala (gcg/gcT)	Rv1412	ribC	riboflavin synthase
1600177	0	C	SNP	T	96	112	204	99.52	209	Gln174_ (cag/Tag)	Rv1425	-	diacyglycerol O-acyltransferase
1604835	0	C	SNP	A	98	109	205	100	207
1609840	0	A	SNP	G	157	132	286	100	289	Pro586Pro (cca/ccG)	Rv1431	-	hypothetical protein
1612624	1	T	Ins	A	96	100	196	78.71	196		Rv1435c	-	hypothetical protein
1612624	2	T	Ins	T	96	100	196	78.71	196		Rv1435c	-	hypothetical protein
1612624	3	T	Ins	C	96	100	196	78.71	196		Rv1435c	-	hypothetical protein
1612624	4	T	Ins	G	95	100	195	78.31	196		Rv1435c	-	hypothetical protein
1612624	5	T	Ins	G	96	100	196	78.71	196		Rv1435c	-	hypothetical protein
1612624	6	T	Ins	T	96	100	196	78.71	196		Rv1435c	-	hypothetical protein
1612624	7	T	Ins	A	96	100	196	78.71	196		Rv1435c	-	hypothetical protein
1612624	8	T	Ins	C	96	100	196	78.71	196		Rv1435c	-	hypothetical protein
1612624	9	T	Ins	C	96	99	195	78.31	196		Rv1435c	-	hypothetical protein
1612624	10	T	Ins	G	96	100	196	78.71	196		Rv1435c	-	hypothetical protein
1612624	11	T	Ins	G	94	100	194	77.91	196		Rv1435c	-	hypothetical protein
1612624	12	T	Ins	T	96	100	196	78.71	196		Rv1435c	-	hypothetical protein
1612624	13	T	Ins	G	94	100	194	77.91	196		Rv1435c	-	hypothetical protein
1612624	14	T	Ins	C	96	100	196	78.71	196		Rv1435c	-	hypothetical protein
1612624	15	T	Ins	G	93	100	193	77.51	196		Rv1435c	-	hypothetical protein
1612624	16	T	Ins	C	96	100	196	78.71	196		Rv1435c	-	hypothetical protein
1612624	17	T	Ins	C	96	100	196	78.71	196		Rv1435c	-	hypothetical protein
1612624	18	T	Ins	A	96	100	196	78.71	196		Rv1435c	-	hypothetical protein
1612624	19	T	Ins	G	96	100	196	78.71	196		Rv1435c	-	hypothetical protein
1612624	20	T	Ins	G	96	100	196	78.71	196		Rv1435c	-	hypothetical protein
1612624	21	T	Ins	G	96	100	196	78.71	196		Rv1435c	-	hypothetical protein
1613035	0	T	SNP	C	93	116	207	100	209
1624791	0	C	SNP	G	153	122	270	99.64	276	Arg192Pro (cga/cCa)	Rv1446c	opcA	OXPP cycle protein OpcA
1626656	0	C	SNP	T	117	112	225	100	229	Glu103Lys (gag/Aag)	Rv1447c	zwf2	glucose-6-phosphate 1-dehydrogenase
1630148	0	A	SNP	C	94	115	206	100	209	Tyr18Asp (tac/Gac)	Rv1449c	tkt	transketolase
1631623	0	G	SNP	C	4	5	9	90	10	Ala1002Gly (gcc/gGc)	Rv1450c	PE_PGRS27	PE-PGRS family protein PE_PGRS27
1633626	0	A	SNP	G	72	12	81	98.82	85	Gly334Gly (ggt/ggC)	Rv1450c	PE_PGRS27	PE-PGRS family protein PE_PGRS27
1633632	0	G	SNP	A	73	14	85	98.86	88	Gly332Gly (ggc/ggT)	Rv1450c	PE_PGRS27	PE-PGRS family protein PE_PGRS27
1633647	0	G	SNP	A	77	15	89	98.92	93	Gly327Gly (ggc/ggT)	Rv1450c	PE_PGRS27	PE-PGRS family protein PE_PGRS27
1633653	0	C	SNP	G	65	15	76	98.77	81	Gly325Gly (ggg/ggC)	Rv1450c	PE_PGRS27	PE-PGRS family protein PE_PGRS27
1633656	0	T	SNP	C	68	15	82	98.81	84	Gly324Gly (gga/ggG)	Rv1450c	PE_PGRS27	PE-PGRS family protein PE_PGRS27
1633661	0	T	SNP	C	67	15	80	98.8	83	Thr323Ala (acc/Gcc)	Rv1450c	PE_PGRS27	PE-PGRS family protein PE_PGRS27
1633662	0	G	SNP	C	70	16	85	98.85	87	Gly322Gly (ggc/ggG)	Rv1450c	PE_PGRS27	PE-PGRS family protein PE_PGRS27
1634523	0	C	SNP	T	13	21	32	97.14	35	Ser35Ser (tcg/tcA)	Rv1450c	PE_PGRS27	PE-PGRS family protein PE_PGRS27
1634610	0	C	SNP	T	12	5	17	100	17	Val6Val (gtg/gtA)	Rv1450c	PE_PGRS27	PE-PGRS family protein PE_PGRS27
1636826	0	C	SNP	A	96	162	246	95.56	270	Gly468Gly (ggg/ggT)	Rv1452c	PE_PGRS28	PE-PGRS family protein PE_PGRS28
1636868	0	C	SNP	G	79	130	206	100	209	Gln454His (cag/caC)	Rv1452c	PE_PGRS28	PE-PGRS family protein PE_PGRS28
1636871	0	A	SNP	G	75	122	196	99.49	198	Ala453Ala (gct/gcC)	Rv1452c	PE_PGRS28	PE-PGRS family protein PE_PGRS28
1636874	0	G	SNP	A	74	124	197	99.5	199	Gly452Gly (ggc/ggT)	Rv1452c	PE_PGRS28	PE-PGRS family protein PE_PGRS28
1636878	0	G	SNP	A	74	121	189	99.49	196	Thr451Ile (acc/aTc)	Rv1452c	PE_PGRS28	PE-PGRS family protein PE_PGRS28
1636880	0	G	SNP	C	75	125	198	99.5	201	Ile450Met (atc/atG)	Rv1452c	PE_PGRS28	PE-PGRS family protein PE_PGRS28
1636881	0	A	SNP	G	77	123	200	100	200	Ile450Thr (atc/aCc)	Rv1452c	PE_PGRS28	PE-PGRS family protein PE_PGRS28
1637192	0	G	SNP	A	34	27	58	91.04	67	Gly346Gly (ggc/ggT)	Rv1452c	PE_PGRS28	PE-PGRS family protein PE_PGRS28
1637197	0	T	SNP	C	33	38	68	93.42	76	Thr345Ala (acc/Gcc)	Rv1452c	PE_PGRS28	PE-PGRS family protein PE_PGRS28
1637204	0	A	SNP	G	34	44	77	96.3	81	Val342Val (gtt/gtC)	Rv1452c	PE_PGRS28	PE-PGRS family protein PE_PGRS28
1637206	0	C	SNP	T	33	35	68	91.89	74	Val342Ile (gtt/Att)	Rv1452c	PE_PGRS28	PE-PGRS family protein PE_PGRS28
1637207	0	C	SNP	A	32	37	67	92	75	Gly341Gly (ggg/ggT)	Rv1452c	PE_PGRS28	PE-PGRS family protein PE_PGRS28
1637210	0	A	SNP	G	37	45	81	97.62	84	Gly340Gly (ggt/ggC)	Rv1452c	PE_PGRS28	PE-PGRS family protein PE_PGRS28
1637214	0	G	SNP	T	39	37	72	91.57	83	Ala339Asp (gcc/gAc)	Rv1452c	PE_PGRS28	PE-PGRS family protein PE_PGRS28
1637228	0	A	SNP	G	69	92	156	98.77	163	Gly334Gly (ggt/ggC)	Rv1452c	PE_PGRS28	PE-PGRS family protein PE_PGRS28
1637234	0	G	SNP	A	65	96	154	98.77	163	Gly332Gly (ggc/ggT)	Rv1452c	PE_PGRS28	PE-PGRS family protein PE_PGRS28
1637249	0	G	SNP	A	70	81	145	99.34	152	Gly327Gly (ggc/ggT)	Rv1452c	PE_PGRS28	PE-PGRS family protein PE_PGRS28
1637255	0	C	SNP	G	66	71	133	99.28	138	Gly325Gly (ggg/ggC)	Rv1452c	PE_PGRS28	PE-PGRS family protein PE_PGRS28
1637258	0	T	SNP	C	68	68	135	98.55	138	Gly324Gly (gga/ggG)	Rv1452c	PE_PGRS28	PE-PGRS family protein PE_PGRS28
1637263	0	T	SNP	C	67	71	138	99.28	139	Thr323Ala (acc/Gcc)	Rv1452c	PE_PGRS28	PE-PGRS family protein PE_PGRS28
1637264	0	G	SNP	C	67	73	139	99.29	141	Gly322Gly (ggc/ggG)	Rv1452c	PE_PGRS28	PE-PGRS family protein PE_PGRS28
1638020	0	T	SNP	C	187	48	233	97.92	240	Ala70Ala (gca/gcG)	Rv1452c	PE_PGRS28	PE-PGRS family protein PE_PGRS28
1639594	0	C	SNP	A	123	101	223	100	224	Pro405Gln (cca/cAa)	Rv1453	-	transcriptional activator protein
1640474	0	C	SNP	T	88	92	177	98.9	182	Val63Ile (gta/Ata)	Rv1454c	qor	quinone reductase
1645599	0	C	SNP	T	102	113	206	100	215	Ala180Ala (gcg/gcA)	Rv1459c	-	alpha-(1->6)-mannopyranosyltransferase
1650072	0	A	SNP	G	129	129	251	99.61	259	Asn183Asp (aac/Gac)	Rv1462	-	hypothetical protein
1674048	0	G	SNP	A	105	125	226	99.14	232	Leu203Leu (ctg/ctA)	Rv1483	fabG1	3-oxoacyl-ACP reductase FabG			isoniazid (INH)
1676290	0	C	SNP	A	147	134	280	100	281	Lys198Asn (aag/aaT)	Rv1486c	-	hypothetical protein
1679273	0	C	SNP	A	71	114	183	98.93	187
1689349	0	C	SNP	T	115	147	253	99.62	263	Arg191His (cgc/cAc)	Rv1498c	-	methyltransferase
1689758	0	C	SNP	T	119	100	219	99.1	221	Asp55Asn (gac/Aac)	Rv1498c	-	methyltransferase
1692141	0	A	SNP	C	96	115	210	100	211	Ile84Ile (ata/atC)	Rv1501	-	hypothetical protein
1693561	0	A	SNP	G	105	95	197	100	200	Tyr213Cys (tac/tGc)	Rv1502	-	hypothetical protein
1698581	0	G	SNP	C	103	127	227	100	230	Phe438Leu (ttc/ttG)	Rv1508c	-	membrane protein
1698911	0	G	SNP	A	130	102	220	99.57	233	Gly328Gly (ggc/ggT)	Rv1508c	-	membrane protein
1701247	0	C	SNP	T	139	109	247	98.8	251
1706119	0	T	SNP	C	123	117	236	100	240	Ser159Ser (tca/tcG)	Rv1514c	-	glycosyltransferase
1719757	0	G	SNP	T	117	129	244	98.8	249	Pro344Pro (ccg/ccT)	Rv1524	-	glycosyltransferase		phylo (4,5)
1728837	0	A	SNP	G	105	106	210	99.53	212
1743779	0	C	SNP	G	116	129	240	99.19	247	_198Ser (tga/tCa)	Rv1541c	lprI	lipoprotein LprI
1752561	0	T	SNP	C	85	93	176	100	178	Asp258Gly (gac/gGc)	Rv1548c	PPE21	PPE family protein PPE21
1753519	1	G	Ins	C	80	133	213	87.3	213
1758304	1	G	Ins	A	96	99	195	88.24	196		Rv1552	frdA	fumarate reductase flavoprotein subunit
1758304	2	G	Ins	C	95	99	194	87.78	196		Rv1552	frdA	fumarate reductase flavoprotein subunit
1758304	3	G	Ins	C	95	100	195	88.24	196		Rv1552	frdA	fumarate reductase flavoprotein subunit
1758304	4	G	Ins	G	94	100	194	87.78	196		Rv1552	frdA	fumarate reductase flavoprotein subunit
1758304	5	G	Ins	G	96	100	196	88.69	196		Rv1552	frdA	fumarate reductase flavoprotein subunit
1758304	6	G	Ins	C	96	100	196	88.69	196		Rv1552	frdA	fumarate reductase flavoprotein subunit
1759252	0	G	SNP	T	116	124	236	100	240	Ser524Ser (tcg/tcT)	Rv1552	frdA	fumarate reductase flavoprotein subunit		phylo (not 4,9)
1760292	0	A	SNP	G	132	148	277	100	280	Met40Val (atg/Gtg)	Rv1554	frdC	fumarate reductase membrane anchor subunit
1774516	0	C	SNP	T	93	130	220	98.24	227	Arg35Arg (cgg/cgA)	Rv1566c	-	hypothetical protein
1778430	0	T	SNP	C	169	150	316	100	319	Met191Thr (atg/aCg)	Rv1570	bioD	ATP-dependent dethiobiotin synthetase BioD
1779274	0	C	SNP	T	105	108	212	99.53	214
1779370	0	G	SNP	C	116	112	224	100	228	Thr19Thr (acg/acC)	Rv1573	-	phage protein
1780586	1	C	Ins	G	104	134	238	96.36	238		Rv1575	-	phage protein
1781580	0	C	SNP	T	161	138	291	99.67	300	Trp162_ (tgg/tAg)	Rv1576c	-	phage capsid protein
1788570	0	G	SNP	T	72	94	159	80.19	207	Asn198Lys (aac/aaA)	Rv1587c	-	hypothetical protein
1789766	0	T	SNP	G	92	106	194	83.9	236	Asp24Ala (gac/gCc)	Rv1588c	-	hypothetical protein
1790706	0	G	SNP	A	104	141	240	100	245	Met141Ile (atg/atA)	Rv1589	bioB	biotin synthetase
1798355	0	G	SNP	A	109	103	208	100	212	Gly21Asp (ggt/gAt)	Rv1597	-	hypothetical protein
1798662	0	C	SNP	T	111	98	205	99.52	210	Thr123Thr (acc/acT)	Rv1597	-	hypothetical protein
1803265	0	G	SNP	A	115	129	237	99.59	245	Ser201Asn (agc/aAc)	Rv1602	hisH	imidazole glycerol phosphate synthase subunit HisH
1804409	0	C	SNP	A	114	133	240	100	247	Pro124Gln (cca/cAa)	Rv1604	impA	inositol-monophosphatase ImpA
1817976	0	A	SNP	T	136	106	239	100	242	His121Leu (cac/cTc)	Rv1618	tesB1	acyl-CoA thioesterase TesB
1836286	0	G	SNP	C	144	137	280	100	281
1843658	0	G	SNP	A	92	111	198	99.02	205	Thr12Ile (acc/aTc)	Rv1637c	-	hypothetical protein
1847919	0	C	SNP	G	134	134	266	100	268	Thr180Thr (acg/acC)	Rv1639c	-	hypothetical protein
1853597	0	G	SNP	C	126	137	262	99.25	265
1854300	0	T	SNP	C	127	139	264	100	266	Leu232Pro (ctg/cCg)	Rv1644	tsnR	23S rRNA methyltransferase TsnR
1856777	0	G	SNP	C	130	102	228	100	232	Ala2Pro (gcg/Ccg)	Rv1647	-	adenylate cyclase
1880594	0	C	SNP	G	118	125	243	99.59	244	Ala1764Gly (gca/gGa)	Rv1661	pks7	polyketide synthase
1881022	0	G	SNP	A	143	120	261	98.5	267	Asp1907Asn (gac/Aac)	Rv1661	pks7	polyketide synthase
1881343	0	G	SNP	T	89	114	197	98.07	207	Ala2014Ser (gcc/Tcc)	Rv1661	pks7	polyketide synthase
1885772	0	G	SNP	A	97	124	218	99.55	222	Ala1357Thr (gcc/Acc)	Rv1662	pks8	polyketide synthase
1888852	0	A	Del	GAP	105	115	219	99.55	221		Rv1664	pks9	polyketide synthase
1888853	0	C	Del	GAP	105	115	219	99.55	221		Rv1664	pks9	polyketide synthase
1888854	0	G	Del	GAP	105	115	219	99.55	221		Rv1664	pks9	polyketide synthase
1888855	0	T	Del	GAP	105	115	219	99.55	221		Rv1664	pks9	polyketide synthase
1888856	0	C	Del	GAP	105	115	219	99.55	221		Rv1664	pks9	polyketide synthase
1888857	0	G	Del	GAP	105	115	219	99.55	221		Rv1664	pks9	polyketide synthase
1888858	0	A	Del	GAP	105	115	219	99.55	221		Rv1664	pks9	polyketide synthase
1888859	0	G	Del	GAP	105	115	219	99.55	221		Rv1664	pks9	polyketide synthase
1888860	0	G	Del	GAP	105	115	219	99.55	221		Rv1664	pks9	polyketide synthase
1888861	0	C	Del	GAP	105	114	218	99.1	221		Rv1664	pks9	polyketide synthase
1888862	0	A	Del	GAP	105	114	218	99.1	221		Rv1664	pks9	polyketide synthase
1888863	0	C	Del	GAP	105	114	218	99.1	221		Rv1664	pks9	polyketide synthase
1888864	0	A	Del	GAP	105	114	218	99.55	220		Rv1664	pks9	polyketide synthase
1894300	1	G	Ins	G	93	90	183	87.56	183
1894300	2	G	Ins	T	93	90	183	87.56	183
1894300	3	G	Ins	C	93	90	183	87.56	183
1894300	4	G	Ins	T	93	89	182	87.08	183
1894300	5	G	Ins	T	93	90	183	87.56	183
1894300	6	G	Ins	G	93	89	182	87.08	182
1894300	7	G	Ins	C	93	87	180	86.12	180
1894300	8	G	Ins	C	93	87	180	86.12	180
1894300	9	G	Ins	G	93	87	180	86.12	180
1894300	10	G	Ins	C	93	87	180	86.12	180
1898947	0	G	SNP	A	128	118	244	99.19	248	Arg96Trp (cgg/Tgg)	Rv1673c	-	hypothetical protein
1901493	0	T	SNP	C	127	113	236	100	240	Ser149Ser (agt/agC)	Rv1676	-	hypothetical protein
1901924	0	T	SNP	C	126	114	238	98.36	244	Leu59Leu (ctt/ctC)	Rv1677	dsbF	lipoprotein DsbF
1907296	0	G	SNP	C	135	101	230	100	236	Ala298Ala (gcg/gcC)	Rv1682	-	hypothetical protein
1917972	0	A	SNP	G	155	107	259	100	262	Leu11Leu (cta/ctG)	Rv1694	tlyA	16S/23S rRNA (cytidine-2'-O)-methyltransferase TlyA			capreomycin (CPR)
1931179	0	C	SNP	A	95	123	216	100	218	Arg93Leu (cgg/cTg)	Rv1704c	cycA	D-serine/alanine/glycine transporter protein CycA
1933988	0	G	SNP	A	90	91	181	98.37	184
1944402	0	T	SNP	C	136	138	265	100	274	Val276Ala (gtc/gCc)	Rv1716	-	hypothetical protein
1950767	0	T	SNP	C	86	104	190	100	190	Lys95Lys (aaa/aaG)	Rv1724c	-	hypothetical protein
1955930	0	G	SNP	A	104	98	198	100	202	Thr439Met (acg/aTg)	Rv1730c	-	penicillin-binding protein
1960284	0	C	SNP	A	110	122	231	100	232	Gln68His (cag/caT)	Rv1733c	-	transmembrane protein
1967237	0	C	SNP	A	99	118	212	100	217	Arg134Leu (cga/cTa)	Rv1739c	-	sulfate ABC transporter permease
1980871	0	G	SNP	C	128	133	253	100	261	Ala417Ala (gcg/gcC)	Rv1751	-	oxidoreductase
1981605	0	C	SNP	G	115	137	248	100	252
1990745	0	A	SNP	G	11	7	17	100	18	Gly611Gly (ggt/ggC)	Rv1759c	wag22	PE-PGRS family protein Wag22
1990748	0	G	SNP	C	11	7	18	100	18	Ile610Met (atc/atG)	Rv1759c	wag22	PE-PGRS family protein Wag22
1990760	0	G	SNP	C	11	7	18	100	18	Ser606Ser (tcc/tcG)	Rv1759c	wag22	PE-PGRS family protein Wag22
1990762	0	A	SNP	C	11	7	18	100	18	Ser606Ala (tcc/Gcc)	Rv1759c	wag22	PE-PGRS family protein Wag22
1990763	0	T	SNP	C	11	7	18	100	18	Gly605Gly (gga/ggG)	Rv1759c	wag22	PE-PGRS family protein Wag22
1990766	0	G	SNP	A	11	4	15	100	15	Gly604Gly (ggc/ggT)	Rv1759c	wag22	PE-PGRS family protein Wag22
1990775	0	A	SNP	G	11	7	18	100	18	Gly601Gly (ggt/ggC)	Rv1759c	wag22	PE-PGRS family protein Wag22
1990779	0	G	SNP	T	11	4	15	100	15	Ala600Asp (gcc/gAc)	Rv1759c	wag22	PE-PGRS family protein Wag22
1990789	0	C	SNP	T	10	6	15	100	16	Ala597Thr (gcc/Acc)	Rv1759c	wag22	PE-PGRS family protein Wag22
1990790	0	A	SNP	G	10	7	17	100	17	Gly596Gly (ggt/ggC)	Rv1759c	wag22	PE-PGRS family protein Wag22
1990795	0	C	SNP	T	10	7	17	100	17	Ala595Thr (gcg/Acg)	Rv1759c	wag22	PE-PGRS family protein Wag22
1990799	0	T	SNP	G	11	7	18	100	18	Gly593Gly (gga/ggC)	Rv1759c	wag22	PE-PGRS family protein Wag22
1990822	0	C	SNP	T	8	7	14	100	15	Ala586Thr (gcc/Acc)	Rv1759c	wag22	PE-PGRS family protein Wag22
1990826	0	A	SNP	G	9	7	16	100	16	Gly584Gly (ggt/ggC)	Rv1759c	wag22	PE-PGRS family protein Wag22
1990883	0	G	SNP	T	9	5	13	93.33	15	Gly565Gly (ggc/ggA)	Rv1759c	wag22	PE-PGRS family protein Wag22
1990888	0	C	SNP	T	8	4	12	92.31	13	Ala564Thr (gcc/Acc)	Rv1759c	wag22	PE-PGRS family protein Wag22
1990892	0	A	SNP	C	9	4	12	92.86	14	Gly562Gly (ggt/ggG)	Rv1759c	wag22	PE-PGRS family protein Wag22
1990897	0	C	SNP	A	9	4	11	92.86	14	Ala561Ser (gcc/Tcc)	Rv1759c	wag22	PE-PGRS family protein Wag22
2001368	0	C	SNP	T	134	139	263	99.27	275	Thr252Ile (acc/aTc)	Rv1768	PE_PGRS31	PE-PGRS family protein PE_PGRS31
2005932	0	C	SNP	T	98	108	203	98.56	209	Arg258Cys (cgt/Tgt)	Rv1771	-	L-gulono-1,4-lactone dehydrogenase
2022868	0	T	SNP	C	150	153	301	100	303	Ser1204Ser (agt/agC)	Rv1783	eccC5	ESX-5 type VII secretion system protein EccC5
2033178	0	C	SNP	T	129	140	260	99.63	270	Ser313Ser (tcc/tcT)	Rv1795	eccD5	ESX-5 type VII secretion system protein EccD
2035893	0	G	SNP	T	133	124	251	98.85	260	Ser137Ser (tcg/tcT)	Rv1797	eccE5	ESX-5 type VII secretion system protein EccE
2045310	0	A	SNP	G	137	158	289	99.66	296	Ile511Ile (att/atC)	Rv1803c	PE_PGRS32	PE-PGRS family protein PE_PGRS32
2049065	0	T	SNP	C	104	146	248	100	250
2049097	0	G	SNP	C	111	127	235	100	238
2049681	0	C	SNP	T	90	117	205	98.57	210
2051746	0	T	SNP	C	122	104	226	100	226	Ala155Ala (gct/gcC)	Rv1809	PPE33	PPE family protein PPE33
2052035	0	G	SNP	T	135	106	238	100	241	Val252Leu (gtg/Ttg)	Rv1809	PPE33	PPE family protein PPE33
2052239	0	G	SNP	A	115	139	247	99.61	255	Gly320Ser (ggt/Agt)	Rv1809	PPE33	PPE family protein PPE33
2053501	0	G	SNP	A	120	119	232	99.17	241	Gly20Glu (ggg/gAg)	Rv1811	mgtC	Mg2+ transport P-type ATPase MgtC
2055271	0	A	SNP	G	132	128	254	100	260	Leu30Pro (cta/cCa)	Rv1812c	-	dehydrogenase
2057774	0	A	SNP	T	110	123	227	100	233	Ile83Phe (atc/Ttc)	Rv1815	-	hypothetical protein
2058203	0	C	SNP	T	142	110	249	97.3	259
2088380	0	A	SNP	C	55	52	106	99.07	108	Val380Gly (gtc/gGc)	Rv1840c	PE_PGRS34	PE-PGRS family protein PE_PGRS34
2088384	0	C	Del	GAP	52	49	99	95.28	106		Rv1840c	PE_PGRS34	PE-PGRS family protein PE_PGRS34
2088385	0	G	Del	GAP	52	49	99	95.28	106		Rv1840c	PE_PGRS34	PE-PGRS family protein PE_PGRS34
2088386	0	T	Del	GAP	52	49	99	94.39	107		Rv1840c	PE_PGRS34	PE-PGRS family protein PE_PGRS34
2088451	0	G	SNP	A	14	8	16	95.65	23	Gly356Gly (ggc/ggT)	Rv1840c	PE_PGRS34	PE-PGRS family protein PE_PGRS34
2093998	0	C	SNP	T	123	108	231	100	231	Leu397Leu (ctg/ctA)	Rv1844c	gnd1	6-phosphogluconate dehydrogenase
2094912	0	C	Del	GAP	94	115	205	88.56	236		Rv1844c	gnd1	6-phosphogluconate dehydrogenase
2094913	0	A	Del	GAP	94	115	205	88.94	235		Rv1844c	gnd1	6-phosphogluconate dehydrogenase
2094914	0	G	Del	GAP	94	115	205	90.48	231		Rv1844c	gnd1	6-phosphogluconate dehydrogenase
2094915	0	C	Del	GAP	94	115	205	91.27	229		Rv1844c	gnd1	6-phosphogluconate dehydrogenase
2094916	0	G	Del	GAP	94	115	205	91.67	228		Rv1844c	gnd1	6-phosphogluconate dehydrogenase
2094917	0	T	Del	GAP	94	115	205	92.48	226		Rv1844c	gnd1	6-phosphogluconate dehydrogenase
2095688	0	C	SNP	A	157	141	298	99.67	299	Val161Leu (gtg/Ttg)	Rv1845c	blaR	sensor-transducer protein BlaR
2096186	0	A	SNP	G	108	153	260	100	261	Thr138Thr (act/acC)	Rv1846c	blaI	transcriptional repressor BlaI
2101009	0	G	SNP	C	128	125	250	99.22	255	Val224Leu (gtc/Ctc)	Rv1852	ureG	urease accessory protein UreG
2108141	0	T	SNP	C	113	119	227	100	232	Phe136Leu (ttc/Ctc)	Rv1860	apa	hypothetical protein
2109523	1	C	Ins	G	110	77	187	95.41	187
2109694	0	T	SNP	C	118	129	241	99.6	248	Cys51Arg (tgc/Cgc)	Rv1862	adhA	alcohol dehydrogenase A
2116903	0	C	SNP	T	112	126	231	100	238	Gly380Gly (ggc/ggT)	Rv1867	-	hypothetical protein
2119297	0	G	SNP	A	118	133	249	98.82	254	Asp651Asn (gac/Aac)	Rv1868	-	hypothetical protein
2123146	0	C	SNP	T	116	122	236	99.17	240	Ala2Ala (gcg/gcA)	Rv1872c	lldD2	L-lactate dehydrogenase
2123169	0	T	SNP	G	110	110	219	100	220
2128870	0	A	SNP	G	122	110	230	100	232	Leu283Leu (cta/ctG)	Rv1878	glnA3	glutamine synthetase GlnA
2133468	1	T	Ins	T	118	80	198	92.96	198		Rv1883c	-	hypothetical protein
2133468	2	T	Ins	C	118	80	198	92.96	198		Rv1883c	-	hypothetical protein
2133468	3	T	Ins	G	118	80	198	92.96	198		Rv1883c	-	hypothetical protein
2133468	4	T	Ins	C	118	80	198	92.96	198		Rv1883c	-	hypothetical protein
2133468	5	T	Ins	A	118	80	198	92.96	198		Rv1883c	-	hypothetical protein
2133468	6	T	Ins	T	118	80	198	92.96	198		Rv1883c	-	hypothetical protein
2133468	7	T	Ins	G	118	80	198	92.96	198		Rv1883c	-	hypothetical protein
2133468	8	T	Ins	C	117	80	197	92.49	197		Rv1883c	-	hypothetical protein
2133468	9	T	Ins	C	115	80	195	91.55	195		Rv1883c	-	hypothetical protein
2133468	10	T	Ins	G	114	77	191	89.67	191		Rv1883c	-	hypothetical protein
2133468	11	T	Ins	T	113	76	189	88.73	189		Rv1883c	-	hypothetical protein
2133468	12	T	Ins	C	113	76	189	88.73	189		Rv1883c	-	hypothetical protein
2135870	0	T	SNP	C	112	117	228	99.57	230
2141996	0	A	Del	GAP	98	107	197	99.51	206
2141997	0	C	Del	GAP	98	107	198	99.51	206
2141998	0	G	Del	GAP	98	107	198	99.51	206
2141999	0	A	Del	GAP	98	106	198	99.03	206
2143328	0	G	SNP	C	108	126	230	99.57	235	Val270Leu (gtg/Ctg)	Rv1895	-	zinc-binding alcohol dehydrogenase
2147022	0	A	SNP	C	128	126	245	100	254	Ile204Met (att/atG)	Rv1900c	lipJ	lignin peroxidase LipJ
2155168	0	C	SNP	G	117	98	211	100	215	Ser315Thr (agc/aCc)	Rv1908c	katG	catalase-peroxidase	isoniazid (INH)		isoniazid (INH)
2160174	0	C	SNP	T	135	91	223	99.56	227	Gly52Glu (gga/gAa)	Rv1914c	-	hypothetical protein
2163790	0	A	SNP	C	44	42	85	100	86	Pro1174Pro (cct/ccG)	Rv1917c	PPE34	PPE family protein PPE34
2165286	0	A	SNP	C	84	110	192	100	194	Ser676Ala (tca/Gca)	Rv1917c	PPE34	PPE family protein PPE34
2168661	0	A	SNP	G	90	89	178	100	179	Ile651Thr (ata/aCa)	Rv1918c	PPE35	PPE family protein PPE35
2170568	0	G	SNP	C	113	161	272	99.28	276	Ile15Met (atc/atG)	Rv1918c	PPE35	PPE family protein PPE35
2185888	0	C	SNP	T	151	144	290	99.66	296	Gly101Ser (ggc/Agc)	Rv1934c	fadE17	acyl-CoA dehydrogenase FadE17
2186054	0	G	SNP	A	143	150	286	98.99	296	His45His (cac/caT)	Rv1934c	fadE17	acyl-CoA dehydrogenase FadE17
2205511	0	C	SNP	T	85	128	211	98.61	216	Thr13Thr (acg/acA)	Rv1962A	vapB35	antitoxin VapB35
2207591	1	T	Ins	C	120	97	217	97.31	217
2211826	0	A	SNP	G	110	139	246	99.6	250	Lys67Lys (aaa/aaG)	Rv1968	mce3C	Mce family protein Mce3C
2213650	0	A	SNP	G	131	130	255	100	261	Thr266Ala (acc/Gcc)	Rv1969	mce3D	Mce family protein Mce3D
2216443	0	C	SNP	A	130	109	236	99.58	240	Ala396Glu (gcg/gAg)	Rv1971	mce3F	Mce family protein Mce3F
2220512	0	T	SNP	G	131	112	237	100	243	Ser253Ser (tct/tcG)	Rv1977	-	hypothetical protein
2223293	0	T	SNP	C	117	128	245	100	245
2225770	0	C	SNP	T	100	118	213	99.54	219	Leu21Leu (ctg/ctA)	Rv1982c	vapC36	ribonuclease VapC36
2228967	0	A	SNP	G	110	132	237	100	242
2251999	0	A	SNP	G	118	89	203	99.52	208
2253701	0	C	SNP	G	126	128	253	99.61	255	Ala567Gly (gca/gGa)	Rv2006	otsB1	trehalose-6-phosphate phosphatase OtsB
2260525	0	C	SNP	T	195	141	330	100	336
2264782	0	C	SNP	A	109	116	214	100	225	Ala262Glu (gcg/gAg)	Rv2017	-	transcriptional regulator
2265059	0	T	SNP	G	122	112	233	99.57	235
2267168	0	G	SNP	A	107	126	228	99.57	234	Ala186Val (gca/gTa)	Rv2022c	-	hypothetical protein
2269756	0	G	SNP	C	124	150	270	100	274	Pro162Arg (ccg/cGg)	Rv2024c	-	hypothetical protein
2269780	0	T	SNP	C	117	149	264	100	266	Asp154Gly (gac/gGc)	Rv2024c	-	hypothetical protein
2270100	0	C	SNP	T	131	105	233	98.33	240	Trp47_ (tgg/tgA)	Rv2024c	-	hypothetical protein
2270102	0	A	SNP	G	137	110	246	100	247	Trp47Arg (tgg/Cgg)	Rv2024c	-	hypothetical protein
2280668	0	G	SNP	A	121	130	242	98.82	254	His139Tyr (cat/Tat)	Rv2033c	-	hypothetical protein
2282787	0	C	SNP	T	110	111	218	100	221	Cys312Tyr (tgt/tAt)	Rv2037c	-	transmembrane protein
2283866	0	A	SNP	C	111	134	244	99.59	246	Ser311Ala (tcg/Gcg)	Rv2038c	-	sugar ABC transporter ATP-binding protein
2285251	0	C	SNP	A	96	102	196	100	198	Val131Phe (gtc/Ttc)	Rv2039c	-	sugar ABC transporter permease
2287121	0	A	SNP	G	131	125	255	100	256	Asp242Asp (gat/gaC)	Rv2041c	-	sugar ABC transporter substrate-binding lipoprotein
2289037	0	G	SNP	T	113	101	213	99.53	215	Pro69Thr (cca/Aca)	Rv2043c	pncA	pyrazinamidase/nicotinamidase PncA			pyrazinamide (PZA)
2300237	0	A	SNP	G	112	137	243	100	249	Ala2250Ala (gct/gcC)	Rv2048c	pks12	polyketide synthase
2300546	0	A	SNP	T	110	106	211	99.54	217	His2147Gln (cat/caA)	Rv2048c	pks12	polyketide synthase
2300552	0	T	SNP	G	106	100	202	99.52	207	Pro2145Pro (cca/ccC)	Rv2048c	pks12	polyketide synthase
2300555	0	A	SNP	G	102	101	198	99.51	204	Asp2144Asp (gat/gaC)	Rv2048c	pks12	polyketide synthase
2306306	0	A	SNP	G	125	114	234	99.58	240	Ala227Ala (gct/gcC)	Rv2048c	pks12	polyketide synthase
2312265	0	T	SNP	G	141	121	260	98.5	266	Thr85Pro (acc/Ccc)	Rv2052c	-	hypothetical protein
2315206	0	C	SNP	T	129	70	196	99	201	His11His (cac/caT)	Rv2059	-	hypothetical protein
2324949	0	A	SNP	C	87	113	199	98.52	203	Tyr308Asp (tac/Gac)	Rv2067c	-	hypothetical protein
2325142	0	G	SNP	A	82	92	173	98.31	177	Ala243Ala (gcc/gcT)	Rv2067c	-	hypothetical protein
2329533	0	A	SNP	G	136	128	261	100	264	Leu205Pro (ctc/cCc)	Rv2072c	cobL	precorrin-6Y C(5,15)-methyltransferase
2334007	0	A	SNP	G	114	117	225	100	231	Ala96Ala (gct/gcC)	Rv2077c	-	transmembrane protein
2335075	0	A	SNP	G	102	82	182	100	184	Glu6Gly (gaa/gGa)	Rv2078	-	hypothetical protein
2335494	0	A	SNP	G	131	124	249	100	255	Tyr47Cys (tac/tGc)	Rv2079	-	hypothetical protein
2338263	0	G	SNP	A	86	66	148	98.06	155	Gly81Gly (ggc/ggT)	Rv2081c	-	transmembrane protein
2340621	0	C	SNP	G	108	118	220	100	226	Pro638Arg (ccc/cGc)	Rv2082	-	hypothetical protein
2341636	0	C	SNP	G	112	128	236	100	240	Leu256Val (ctg/Gtg)	Rv2083	-	hypothetical protein
2344206	0	G	SNP	A	101	106	205	98.1	211
2344389	0	T	SNP	A	101	96	186	98.99	199
2345037	0	C	SNP	A	120	144	261	99.62	265	Leu209Leu (ctc/ctA)	Rv2088	pknJ	transmembrane serine/threonine-protein kinase PknJ
2353070	0	G	SNP	A	102	124	223	99.56	227	Asp76Asp (gac/gaT)	Rv2094c	tatA	Sec-independent protein translocase membrane-bound protein TatA
2357269	0	G	Del	GAP	98	97	194	80.25	243
2357270	0	C	Del	GAP	98	97	194	81.25	240
2357271	0	C	Del	GAP	98	97	194	81.25	240
2361311	0	C	SNP	T	162	180	337	99.42	344	Leu358Phe (ctc/Ttc)	Rv2101	helZ	helicase HelZ
2361604	0	C	SNP	G	132	127	257	100	259	Val455Val (gtc/gtG)	Rv2101	helZ	helicase HelZ
2362041	0	C	SNP	A	126	129	252	99.61	256	Pro601Gln (ccg/cAg)	Rv2101	helZ	helicase HelZ
2368565	0	A	Del	GAP	90	91	178	99.45	182
2373703	0	G	SNP	C	91	113	200	99.51	205	Ala358Ala (gcg/gcC)	Rv2113	-	integral membrane protein
2386389	0	G	SNP	A	126	116	235	100	242	Gly33Ser (ggc/Agc)	Rv2125	-	hypothetical protein
2387733	0	T	SNP	C	145	67	209	99.07	214	Glu80Glu (gaa/gaG)	Rv2126c	PE_PGRS37	PE-PGRS family protein PE_PGRS37
2390415	0	G	SNP	A	118	111	226	98.28	233	Arg259Cys (cgt/Tgt)	Rv2129c	-	oxidoreductase
2398392	0	G	SNP	A	127	130	255	99.61	258	Ala355Thr (gcg/Acg)	Rv2138	lppL	lipoprotein LppL
2415656	0	G	SNP	C	144	150	291	99.66	295	Arg247Gly (cgg/Ggg)	Rv2155c	murD	UDP-N-acetylmuramoylalanine--D-glutamate ligase
2419540	0	T	SNP	C	136	137	270	100	273	Thr357Ala (acc/Gcc)	Rv2158c	murE	UDP-N-acetylmuramoylalanyl-D-glutamate--2, 6-diaminopimelate ligase
2424925	0	A	SNP	G	101	98	198	100	199
2427088	0	C	SNP	T	135	150	281	99.65	286	Arg384Lys (agg/aAg)	Rv2164c	-	hypothetical protein
2445785	0	C	SNP	G	123	125	247	98.02	253	Arg9Pro (cgt/cCt)	Rv2183c	-	hypothetical protein
2446408	0	G	SNP	A	120	124	240	99.19	246	Ala180Val (gcc/gTc)	Rv2184c	-	hypothetical protein
2469988	0	T	SNP	G	129	125	248	100	254	Gln159Pro (cag/cCg)	Rv2205c	-	hypothetical protein
2474251	0	A	Del	GAP	104	92	188	93.78	209		Rv2209	-	integral membrane protein
2474252	0	C	Del	GAP	104	92	188	94.23	208		Rv2209	-	integral membrane protein
2474253	0	A	Del	GAP	104	92	188	100	196		Rv2209	-	integral membrane protein
2474254	0	G	Del	GAP	104	92	188	100	196		Rv2209	-	integral membrane protein
2474255	0	A	Del	GAP	104	92	188	100	196		Rv2209	-	integral membrane protein
2474256	0	T	Del	GAP	104	92	188	100	196		Rv2209	-	integral membrane protein
2474257	0	A	Del	GAP	104	92	188	100	196		Rv2209	-	integral membrane protein
2474258	0	A	Del	GAP	104	92	188	100	196		Rv2209	-	integral membrane protein
2499726	0	G	SNP	A	133	118	248	100	251	Asp299Asn (gat/Aat)	Rv2226	-	hypothetical protein
2509140	0	G	SNP	C	110	160	267	100	270	Ser79Cys (tcc/tGc)	Rv2236c	cobD	cobalamin biosynthesis transmembrane protein CobD
2509722	0	A	SNP	G	117	111	226	100	228	Pro78Pro (cca/ccG)	Rv2237	-	hypothetical protein
2510154	0	G	SNP	A	122	121	242	99.18	245	Arg222Arg (cgg/cgA)	Rv2237	-	hypothetical protein
2520761	0	G	SNP	A	135	120	250	99.22	257	Glu7Lys (gag/Aag)	Rv2247	accD6	acetyl-/propionyl-CoA carboxylase subunit beta
2521342	0	T	SNP	C	144	138	280	100	282	Asp200Asp (gat/gaC)	Rv2247	accD6	acetyl-/propionyl-CoA carboxylase subunit beta
2523205	1	G	Ins	C	64	90	154	93.9	155
2523205	2	G	Ins	G	64	91	155	94.51	155
2523205	3	G	Ins	C	64	91	155	94.51	155
2525723	0	G	Del	GAP	133	136	265	97.46	276		Rv2251	-	flavoprotein
2528992	0	G	SNP	A	128	127	251	99.22	257	Pro61Pro (ccc/ccT)	Rv2256a	-	hypothetical protein
2529680	0	A	SNP	G	115	123	238	100	238	Thr65Thr (act/acC)	Rv2256c	-	hypothetical protein
2531742	0	A	SNP	G	108	121	221	100	229	Ala52Ala (gct/gcC)	Rv2258c	-	transcriptional regulator
2533980	0	G	SNP	T	120	153	268	98.56	277
2534563	0	G	Del	GAP	114	124	235	94.44	252
2534564	0	A	Del	GAP	113	124	235	98.34	241
2544639	0	C	SNP	T	120	130	248	99.21	252
2545140	0	C	SNP	T	88	133	216	98.66	224	Thr148Ile (acc/aTc)	Rv2270	lppN	lipoprotein LppN
2574270	0	C	SNP	T	101	96	193	98.99	199	Met250Ile (atg/atA)	Rv2303c	-	antibiotic-resistance protein
2584176	0	G	SNP	A	135	158	288	98.65	297	Gly98Asp (ggc/gAc)	Rv2311	-	hypothetical protein
2586127	0	A	SNP	G	114	118	228	99.57	233	Gly388Gly (ggt/ggC)	Rv2314c	-	hypothetical protein
2587959	0	G	SNP	T	131	115	244	99.19	248	Tyr282_ (tac/taA)	Rv2315c	-	hypothetical protein
2588775	0	G	SNP	C	118	126	239	99.19	246	Asp10Glu (gac/gaG)	Rv2315c	-	hypothetical protein
2597696	0	C	SNP	T	130	149	277	98.94	282	Pro54Pro (ccg/ccA)	Rv2325c	-	hypothetical protein
2598400	0	A	SNP	G	148	111	253	100	259	Asn516Asn (aat/aaC)	Rv2326c	-	ABC transporter ATP-binding protein
2599982	0	G	Del	GAP	113	135	251	95.75	259
2612077	0	A	SNP	C	131	117	246	98.02	253	Leu304Arg (ctg/cGg)	Rv2337c	-	hypothetical protein
2612632	0	C	SNP	A	139	119	251	99.61	259	Gly119Val (ggc/gTc)	Rv2337c	-	hypothetical protein
2634253	0	C	SNP	T	120	93	210	99.53	214
2656225	0	A	SNP	G	105	124	227	100	229	Val69Ala (gtc/gCc)	Rv2377c	-	hypothetical protein
2660319	0	C	SNP	G	157	125	280	100	282	Glu589Asp (gag/gaC)	Rv2379c	mbtF	peptide synthetase
2680658	0	T	SNP	G	93	119	210	100	212	Thr67Thr (act/acG)	Rv2386a	-	hypothetical protein
2689616	0	C	SNP	T	134	112	244	100	246	Pro536Leu (ccg/cTg)	Rv2394	ggtB	gamma-glutamyltranspeptidase precursor GgtB
2695378	0	C	SNP	G	98	108	206	100	206	Gly141Ala (ggc/gCc)	Rv2398c	cysW	sulfate ABC transporter permease CysW
2704884	1	A	Ins	C	93	109	202	98.54	202		Rv2407	-	ribonuclease Z
2704884	2	A	Ins	A	93	108	201	98.05	202		Rv2407	-	ribonuclease Z
2704884	3	A	Ins	G	93	108	201	98.05	201		Rv2407	-	ribonuclease Z
2704884	4	A	Ins	C	93	106	199	97.07	199		Rv2407	-	ribonuclease Z
2704884	5	A	Ins	G	91	106	197	96.1	197		Rv2407	-	ribonuclease Z
2704884	6	A	Ins	A	89	106	195	95.12	197		Rv2407	-	ribonuclease Z
2704884	7	A	Ins	C	91	106	197	96.1	197		Rv2407	-	ribonuclease Z
2713795	0	C	SNP	T	130	130	256	100	260
2718852	0	T	SNP	G	125	99	221	100	224
2719066	0	G	SNP	A	139	117	252	98.46	260
2734074	0	T	SNP	C	137	135	266	100	272	Val282Ala (gtc/gCc)	Rv2436	rbsK	ribokinase RbsK
2738911	0	A	SNP	G	129	122	248	99.6	252	Ile259Thr (atc/aCc)	Rv2440c	obg	GTPase Obg
2751804	0	C	SNP	T	131	142	267	100	273	Arg126Gln (cgg/cAg)	Rv2450c	rpfE	resuscitation-promoting factor RpfE
2752698	0	C	SNP	A	79	88	166	100	167
2756211	0	C	SNP	T	88	114	196	99.02	204	Gly165Asp (ggt/gAt)	Rv2455c	-	2-oxoglutarate oxidoreductase subunit KorA
2760152	0	A	SNP	G	118	145	259	100	263	Tyr125Cys (tac/tGc)	Rv2458	mmuM	homocysteine S-methyltransferase MmuM
2779136	0	T	SNP	C	134	132	264	100	266	Ser1043Gly (agc/Ggc)	Rv2476c	gdh	NAD-dependent glutamate dehydrogenase
2786952	0	A	SNP	G	114	108	214	99.55	223	Cys778Arg (tgc/Cgc)	Rv2482c	plsB2	glycerol-3-phosphate acyltransferase
2789341	0	A	SNP	C	128	163	288	99.66	292	Ile561Ser (atc/aGc)	Rv2483c	plsC	bifunctional L-3-phosphoserine phosphatase/1-acyl-sn-glycerol-3-phosphate acyltransferase
2790578	0	G	SNP	A	134	96	227	100	230	Leu149Leu (ctg/Ttg)	Rv2483c	plsC	bifunctional L-3-phosphoserine phosphatase/1-acyl-sn-glycerol-3-phosphate acyltransferase
2795454	0	G	SNP	A	126	137	250	98.5	267	Val644Val (gtc/gtT)	Rv2487c	PE_PGRS42	PE-PGRS family protein PE_PGRS42
2800874	0	G	SNP	A	138	128	265	99.63	267	Pro91Leu (ccg/cTg)	Rv2489c	-	hypothetical protein
2809621	0	T	SNP	C	134	133	264	100	267	Thr107Ala (acc/Gcc)	Rv2495c	bkdC	branched-chain keto acid dehydrogenase E2 component
2818550	0	G	SNP	A	116	126	239	99.59	243	Thr193Ile (acc/aTc)	Rv2503c	scoB	succinyl-CoA:3-ketoacid-CoA transferase subunit B
2818837	0	A	SNP	G	119	115	232	100	234	Gly97Gly (ggt/ggC)	Rv2503c	scoB	succinyl-CoA:3-ketoacid-CoA transferase subunit B
2821342	0	C	SNP	T	121	117	235	99.58	239	Ala85Ala (gcg/gcA)	Rv2505c	fadD35	fatty-acid--CoA ligase FadD35
2827984	0	G	SNP	T	120	109	227	100	229
2828019	0	T	SNP	C	99	108	205	100	207
2828372	0	C	SNP	T	119	90	206	99.05	211
2828387	0	C	SNP	T	115	92	207	100	207
2830525	0	C	SNP	A	108	105	212	100	213	Thr122Lys (acg/aAg)	Rv2513	-	hypothetical protein
2852526	0	C	SNP	G	108	117	224	100	225	Ser49Thr (agc/aCc)	Rv2528c	mrr	restriction system protein
2855259	0	A	SNP	G	129	116	241	100	245	Ala841Ala (gct/gcC)	Rv2531c	-	amino acid decarboxylase
2865760	0	A	SNP	G	111	110	219	100	221	Thr211Ala (acc/Gcc)	Rv2542	-	hypothetical protein
2865882	0	T	SNP	C	110	108	215	100	218	Val251Val (gtt/gtC)	Rv2542	-	hypothetical protein
2866177	0	C	SNP	T	113	109	220	99.11	224	Leu350Leu (ctg/Ttg)	Rv2542	-	hypothetical protein
2868976	0	C	SNP	G	118	130	240	98.8	251	Val39Val (gtc/gtG)	Rv2548	vapC19	ribonuclease VapC19
2880702	0	G	SNP	C	103	126	225	100	229	Val210Leu (gtc/Ctc)	Rv2560	-	hypothetical protein
2881598	0	G	Del	GAP	78	93	170	97.71	175
2888201	0	T	SNP	C	107	145	249	99.6	253	Leu610Pro (ctc/cCc)	Rv2566	-	hypothetical protein
2889633	0	T	SNP	C	137	151	284	100	288	Ala1087Ala (gct/gcC)	Rv2566	-	hypothetical protein
2891267	0	C	SNP	T	127	112	230	100	239	Gly491Gly (ggc/ggT)	Rv2567	-	hypothetical protein
2891728	0	A	SNP	G	122	114	234	100	236	Gln645Arg (cag/cGg)	Rv2567	-	hypothetical protein
2894208	0	G	SNP	A	123	116	235	100	239	Ser67Ser (agc/agT)	Rv2569c	-	hypothetical protein
2910461	0	G	SNP	T	127	142	265	100	269	Ala147Glu (gcg/gAg)	Rv2584c	apt	adenine phosphoribosyltransferase
2910848	0	G	SNP	T	101	130	223	99.57	232	Thr18Lys (acg/aAg)	Rv2584c	apt	adenine phosphoribosyltransferase
2911293	0	C	SNP	G	135	109	241	100	244	Cys462Ser (tgt/tCt)	Rv2585c	-	lipoprotein
2912294	0	T	SNP	G	116	146	256	100	262	Ala128Ala (gca/gcC)	Rv2585c	-	lipoprotein
2923391	0	T	SNP	C	125	131	250	100	256	Pro281Pro (cca/ccG)	Rv2592c	ruvB	Holliday junction ATP-dependent DNA helicase RuvB
2924461	0	G	SNP	A	139	146	277	98.96	288	Ala120Ala (gcc/gcT)	Rv2593c	ruvA	Holliday junction ATP-dependent DNA helicase RuvA
2927939	0	T	SNP	C	120	141	258	100	261
2935586	0	G	SNP	C	113	122	232	99.58	236	Ala181Pro (gcc/Ccc)	Rv2608	PPE42	PPE family protein PPE42
2939373	0	G	SNP	C	140	122	260	100	262	Ser197Cys (tct/tGt)	Rv2611c	-	phosphatidylinositol mannoside acyltransferase
2939657	0	T	SNP	C	136	131	262	99.63	268	Ile102Met (ata/atG)	Rv2611c	-	phosphatidylinositol mannoside acyltransferase
2954439	0	T	SNP	C	108	95	200	100	203	Arg104Gly (aga/Gga)	Rv2627c	-	hypothetical protein
2954764	0	C	SNP	A	112	105	216	99.09	219
2960757	0	C	SNP	T	127	122	239	98.81	252	Gly562Asp (ggt/gAt)	Rv2634c	PE_PGRS46	PE-PGRS family protein PE_PGRS46
2961497	0	C	SNP	T	120	135	244	98.08	260	Gly315Gly (ggg/ggA)	Rv2634c	PE_PGRS46	PE-PGRS family protein PE_PGRS46
2974933	0	A	SNP	G	142	155	295	100	297	Ile101Thr (atc/aCc)	Rv2650c	-	prophage protein
2976596	0	C	SNP	T	101	96	194	98.99	199	Ser105Asn (agc/aAc)	Rv2653c	-	toxin
2977344	0	A	SNP	C	131	134	263	98.88	268	Cys439Gly (tgc/Ggc)	Rv2655c	-	prophage protein
2984740	0	A	SNP	G	147	130	265	100	277	His3Arg (cac/cGc)	Rv2668	-	hypothetical protein
2984865	0	A	SNP	G	114	137	249	100	251	Thr45Ala (acc/Gcc)	Rv2668	-	hypothetical protein
3005185	0	G	SNP	T	138	130	265	100	268	Pro156Thr (ccc/Acc)	Rv2688c	-	antibiotic ABC transporter ATP-binding protein
3009692	0	A	SNP	G	110	102	209	100	212	Thr117Ala (acc/Gcc)	Rv2691	ceoB	TRK system potassium uptake protein CeoB
3017465	0	T	SNP	C	138	94	229	100	232	Ile203Thr (ata/aCa)	Rv2702	ppgK	polyphosphate glucokinase
3019140	0	G	SNP	A	118	111	228	99.57	230	Gly436Ser (ggc/Agc)	Rv2703	sigA	RNA polymerase sigma factor SigA
3021226	0	G	SNP	A	112	118	224	98.71	233	Leu218Leu (ctg/ctA)	Rv2707	-	hypothetical protein
3041871	0	G	SNP	T	120	119	231	100	239	Ala202Glu (gcg/gAg)	Rv2729c	-	integral membrane protein
3047972	0	T	SNP	G	81	82	158	99.39	164	Gln194Pro (cag/cCg)	Rv2735c	-	hypothetical protein
3054081	0	A	SNP	G	122	129	248	99.6	252	Gly56Gly (gga/ggG)	Rv2741	PE_PGRS47	PE-PGRS family protein PE_PGRS47
3054321	0	A	SNP	G	116	125	239	99.59	242	Gly136Gly (gga/ggG)	Rv2741	PE_PGRS47	PE-PGRS family protein PE_PGRS47
3054724	0	A	SNP	G	30	9	38	100	39	Ser271Gly (agc/Ggc)	Rv2741	PE_PGRS47	PE-PGRS family protein PE_PGRS47
3080795	0	A	SNP	G	98	102	199	100	200	Leu80Pro (ctc/cCc)	Rv2771c	-	hypothetical protein
3089749	0	C	SNP	T	117	131	244	99.2	250	Val205Met (gtg/Atg)	Rv2782c	pepR	zinc protease
3090372	0	G	SNP	A	102	159	255	99.62	262	Ala742Ala (gcc/gcT)	Rv2783c	gpsI	bifunctional guanosine pentaphosphate synthetase/polyribonucleotide nucleotidyltransferase
3103682	0	T	SNP	C	138	146	282	100	284	Met87Val (atg/Gtg)	Rv2794c	pptT	phosphopantetheinyl transferase
3108217	0	G	SNP	T	109	127	234	99.16	238	Val150Val (gtg/gtT)	Rv2799	-	membrane protein
3110211	0	G	SNP	A	106	121	227	98.7	230	Gln105_ (cag/Tag)	Rv2801c	mazF9	mRNA interferase MazF9
3113872	0	A	SNP	T	129	114	237	100	243	Glu72Val (gag/gTg)	Rv2807	-	hypothetical protein
3118000	0	A	SNP	G	129	114	233	100	243	Arg395Gly (agg/Ggg)	Rv2812	-	transposase
3118520	0	A	SNP	C	110	131	239	99.18	243	Gly99Gly (gga/ggC)	Rv2813	-	hypothetical protein
3120151	0	C	SNP	T	22	13	34	87.5	40
3125518	0	G	SNP	A	113	96	206	100	209	Asp209Asp (gac/gaT)	Rv2818c	-	CRISPR-associated protein Csm6
3131469	1	T	Ins	T	132	118	250	98.04	250		Rv2823c	-	CRISPR-associated protein Cas10/Csm1
3131469	2	T	Ins	G	132	118	250	98.04	250		Rv2823c	-	CRISPR-associated protein Cas10/Csm1
3131469	3	T	Ins	T	132	118	250	98.04	250		Rv2823c	-	CRISPR-associated protein Cas10/Csm1
3131469	4	T	Ins	C	132	118	250	98.04	250		Rv2823c	-	CRISPR-associated protein Cas10/Csm1
3131469	5	T	Ins	G	131	117	248	97.25	248		Rv2823c	-	CRISPR-associated protein Cas10/Csm1
3131469	6	T	Ins	G	131	116	247	96.86	247		Rv2823c	-	CRISPR-associated protein Cas10/Csm1
3131469	7	T	Ins	C	130	113	243	95.29	245		Rv2823c	-	CRISPR-associated protein Cas10/Csm1
3131469	8	T	Ins	G	130	114	244	95.69	244		Rv2823c	-	CRISPR-associated protein Cas10/Csm1
3131469	9	T	Ins	A	129	114	243	95.29	244		Rv2823c	-	CRISPR-associated protein Cas10/Csm1
3133536	0	T	SNP	C	129	159	285	100	288	Lys2Glu (aaa/Gaa)	Rv2825c	-	hypothetical protein
3137058	0	G	SNP	A	114	144	252	100	258	Ala56Val (gcg/gTg)	Rv2830c	vapB22	antitoxin VapB22
3162805	0	C	SNP	G	135	145	273	100	280	Arg180Gly (cgc/Ggc)	Rv2853	PE_PGRS48	PE-PGRS family protein PE_PGRS48
3166811	0	G	SNP	A	120	120	235	98.77	243	Trp43_ (tgg/tAg)	Rv2856	nicT	nickel-transport integral membrane protein NicT
3177884	0	C	SNP	A	109	114	218	100	223	Arg21Arg (cgc/cgA)	Rv2866	relG	toxin RelG
3186860	0	T	SNP	G	107	93	195	100	200	Tyr672Asp (tat/Gat)	Rv2874	dipZ	integral membrane C-type cytochrome biogenesis protein DipZ
3190146	0	C	Del	GAP	115	137	246	94.74	266
3198115	0	G	SNP	A	124	122	245	99.6	247	Phe57Phe (ttc/ttT)	Rv2888c	amiC	amidase AmiC
3206254	0	C	SNP	T	169	152	313	99.69	322	Ala61Thr (gcc/Acc)	Rv2896c	-	hypothetical protein
3211406	0	G	SNP	A	152	130	275	99.3	284	His114Tyr (cac/Tac)	Rv2900c	fdhF	formate dehydrogenase subunit alpha FdhF
3226181	0	A	SNP	C	116	103	218	99.55	220	Arg35Arg (cgt/cgG)	Rv2916c	ffh	signal recognition particle protein
3228143	0	G	SNP	T	114	142	254	100	256	Arg594Leu (cgg/cTg)	Rv2917	-	hypothetical protein
3239495	0	A	SNP	C	144	156	291	98.36	305
3247316	0	C	SNP	G	130	124	254	99.22	256	Asp624Glu (gac/gaG)	Rv2931	ppsA	phthiocerol synthesis polyketide synthase type I PpsA
3247851	0	G	SNP	A	60	72	130	98.51	134	Ala803Thr (gcc/Acc)	Rv2931	ppsA	phthiocerol synthesis polyketide synthase type I PpsA
3247853	0	C	SNP	T	59	74	128	99.25	134	Ala803Ala (gcc/gcT)	Rv2931	ppsA	phthiocerol synthesis polyketide synthase type I PpsA
3247856	0	G	SNP	C	58	76	133	99.26	135	Arg804Arg (cgg/cgC)	Rv2931	ppsA	phthiocerol synthesis polyketide synthase type I PpsA
3247864	1	C	Ins	T	55	70	125	97.66	125		Rv2931	ppsA	phthiocerol synthesis polyketide synthase type I PpsA
3247864	2	C	Ins	A	55	70	125	97.66	125		Rv2931	ppsA	phthiocerol synthesis polyketide synthase type I PpsA
3247864	3	C	Ins	G	53	70	123	96.09	125		Rv2931	ppsA	phthiocerol synthesis polyketide synthase type I PpsA
3247864	4	C	Ins	G	55	70	125	97.66	125		Rv2931	ppsA	phthiocerol synthesis polyketide synthase type I PpsA
3247866	0	C	Del	GAP	53	67	115	96.77	124		Rv2931	ppsA	phthiocerol synthesis polyketide synthase type I PpsA
3247867	0	A	Del	GAP	53	67	115	99.17	121		Rv2931	ppsA	phthiocerol synthesis polyketide synthase type I PpsA
3247868	0	A	Del	GAP	53	67	115	96.77	124		Rv2931	ppsA	phthiocerol synthesis polyketide synthase type I PpsA
3247869	0	A	Del	GAP	53	67	115	99.17	121		Rv2931	ppsA	phthiocerol synthesis polyketide synthase type I PpsA
3247874	0	G	SNP	A	57	73	128	99.24	131	Arg810Arg (cgg/cgA)	Rv2931	ppsA	phthiocerol synthesis polyketide synthase type I PpsA
3247877	0	T	SNP	C	56	78	132	99.26	135	Phe811Phe (ttt/ttC)	Rv2931	ppsA	phthiocerol synthesis polyketide synthase type I PpsA
3247883	0	T	SNP	C	82	111	189	99.48	194	Ser813Ser (agt/agC)	Rv2931	ppsA	phthiocerol synthesis polyketide synthase type I PpsA
3248074	0	G	SNP	A	69	101	169	99.42	171	Arg877His (cgc/cAc)	Rv2931	ppsA	phthiocerol synthesis polyketide synthase type I PpsA
3248075	0	C	SNP	T	68	98	165	98.81	168	Arg877Arg (cgc/cgT)	Rv2931	ppsA	phthiocerol synthesis polyketide synthase type I PpsA
3249304	0	A	SNP	C	111	114	221	99.12	227	Asn1287Thr (aat/aCt)	Rv2931	ppsA	phthiocerol synthesis polyketide synthase type I PpsA
3256494	0	A	SNP	G	123	135	258	100	258	Gly270Gly (gga/ggG)	Rv2933	ppsC	phthiocerol synthesis polyketide synthase type I PpsC
3267163	0	C	SNP	T	121	133	251	100	254	Ala1639Val (gct/gTt)	Rv2934	ppsD	phthiocerol synthesis polyketide synthase type I PpsD
3269581	0	A	SNP	G	131	133	259	99.62	265	Ala615Ala (gca/gcG)	Rv2935	ppsE	phthiocerol synthesis polyketide synthase type I PpsE
3270784	0	A	SNP	G	120	138	256	100	258	Gln1016Gln (caa/caG)	Rv2935	ppsE	phthiocerol synthesis polyketide synthase type I PpsE
3296843	0	A	SNP	G	136	104	232	100	240	Val333Ala (gtg/gCg)	Rv2947c	pks15	polyketide synthase
3308606	0	G	SNP	A	78	118	195	99.49	197
3331626	0	C	SNP	T	137	118	253	99.22	257
3336825	0	T	SNP	C	120	129	246	99.6	250	Thr365Ala (aca/Gca)	Rv2981c	ddlA	D-alanine--D-alanine ligase
3337376	0	C	SNP	T	130	117	244	100	247	Arg181His (cgc/cAc)	Rv2981c	ddlA	D-alanine--D-alanine ligase
3338603	0	G	SNP	C	100	127	225	99.56	228	Pro133Ala (ccg/Gcg)	Rv2982c	gpdA2	glycerol-3-phosphate dehydrogenase
3343139	0	C	SNP	G	125	128	252	98.83	256
3346593	0	C	SNP	A	127	143	268	99.63	271	Thr149Thr (acc/acA)	Rv2989	-	transcriptional regulator
3347560	0	C	SNP	T	110	116	213	99.56	227	Val54Ile (gtc/Atc)	Rv2990c	-	hypothetical protein
3349521	0	C	SNP	G	97	108	199	99.51	206	Glu253Gln (gag/Cag)	Rv2992c	gltS	glutamate--tRNA ligase
3358235	0	A	SNP	T	135	118	246	100	253	Met212Leu (atg/Ttg)	Rv2999	lppY	lipoprotein LppY
3363338	0	A	SNP	G	115	123	238	100	238
3367765	0	G	SNP	A	126	117	241	100	243	Gly343Gly (ggc/ggT)	Rv3009c	gatB	aspartyl/glutamyl-tRNA(Asn/Gln) amidotransferase subunit B
3379708	0	G	SNP	C	96	119	214	84.31	255
3379712	0	G	SNP	C	94	118	209	83.79	253
3379718	0	T	SNP	C	93	115	208	83.87	248
3379726	0	C	SNP	A	61	79	137	79.55	176
3379730	0	G	SNP	C	60	79	137	80.81	172
3379732	0	C	SNP	T	60	75	131	81.82	165
3379735	0	A	SNP	C	60	79	137	82.25	169
3379736	0	C	SNP	A	60	78	138	82.14	168
3379742	0	T	SNP	C	81	114	193	88.24	221
3379751	0	A	SNP	C	86	125	210	89.03	237
3379757	0	A	SNP	C	89	133	216	90.61	245
3379763	0	G	SNP	A	92	131	222	91.77	243
3379784	0	C	SNP	A	85	128	210	97.71	218
3379788	0	C	SNP	G	83	125	207	98.58	211
3380439	1	G	Ins	C	52	15	67	93.06	67
3402816	0	C	SNP	T	90	114	197	100	204	Gly116Glu (gga/gAa)	Rv3042c	serB2	phosphoserine phosphatase SerB
3405197	0	G	SNP	T	129	122	246	100	251	Gly21Val (ggc/gTc)	Rv3044	fecB	FeIII-dicitrate-binding periplasmic lipoprotein
3407904	0	C	SNP	G	123	125	245	99.6	249
3411708	0	G	SNP	A	143	120	262	97.77	269	Leu84Leu (ctg/Ttg)	Rv3050c	-	AsnC family transcriptional regulator
3415185	0	T	Del	GAP	65	60	125	75.3	166
3415186	0	A	Del	GAP	65	60	125	75.76	165
3415187	0	G	Del	GAP	65	60	125	76.22	164
3415188	0	G	Del	GAP	65	60	125	76.69	163
3415189	0	G	Del	GAP	65	60	125	78.62	159
3415190	0	G	Del	GAP	65	60	125	78.62	159
3415191	0	G	Del	GAP	65	60	125	79.11	158
3415192	0	T	Del	GAP	65	60	125	81.17	154
3415193	0	G	Del	GAP	65	60	125	82.24	152
3415194	0	G	Del	GAP	65	60	125	83.89	149
3425854	0	C	SNP	T	122	132	251	99.61	255	Pro91Ser (ccg/Tcg)	Rv3062	ligB	DNA ligase
3426025	0	G	SNP	A	163	130	292	98.99	296	Ala148Thr (gcg/Acg)	Rv3062	ligB	DNA ligase
3428917	0	C	SNP	A	129	134	258	100	263	Arg559Ser (cgt/Agt)	Rv3063	cstA	carbon starvation protein A
3440464	0	T	SNP	G	120	97	217	100	217	Arg308Arg (cgt/cgG)	Rv3077	-	hydrolase
3440468	0	G	SNP	C	119	103	219	100	222	Gly310Arg (ggc/Cgc)	Rv3077	-	hydrolase
3450470	0	G	SNP	A	127	139	263	98.88	269	Ala158Ala (gcg/gcA)	Rv3084	lipR	acetyl-hydrolase LipR
3456666	0	A	SNP	G	121	121	238	100	242	Ala302Ala (gca/gcG)	Rv3089	fadD13	long chain-fatty-acid--CoA ligase FadD13
3462135	0	G	SNP	C	164	123	285	99.65	288	Cys210Trp (tgc/tgG)	Rv3093c	-	oxidoreductase
3473214	0	G	SNP	C	118	108	225	99.12	228	Leu231Val (ctg/Gtg)	Rv3105c	prfB	peptide chain release factor PrfB
3473996	1	G	Ins	A	131	122	253	98.06	253
3481123	0	G	SNP	C	99	128	221	100	227	Cys122Ser (tgc/tCc)	Rv3114	-	hypothetical protein
3486977	0	A	SNP	G	125	117	233	100	242	Lys157Glu (aaa/Gaa)	Rv3121	cyp141	cytochrome P450 Cyp141
3497405	0	G	SNP	C	119	149	266	99.63	269	Glu285Asp (gag/gaC)	Rv3131	-	NAD(P)H nitroreductase
3503895	0	C	SNP	T	131	121	244	100	252	Pro168Leu (ccg/cTg)	Rv3137	-	histidinol-phosphatase
3514496	0	C	SNP	T	94	102	194	100	196	His387Tyr (cac/Tac)	Rv3148	nuoD	NADH-quinone oxidoreductase subunit D
3518167	0	A	SNP	G	146	135	280	100	281	Ile474Met (ata/atG)	Rv3151	nuoG	NADH-quinone oxidoreductase subunit G
3518555	0	A	SNP	G	144	142	283	100	286	Thr604Ala (acg/Gcg)	Rv3151	nuoG	NADH-quinone oxidoreductase subunit G
3527479	0	A	SNP	C	95	114	203	100	209	Leu562Arg (ctc/cGc)	Rv3159c	PPE53	PPE family protein PPE53
3537979	0	C	SNP	T	117	116	227	98.31	237	Arg248Trp (cgg/Tgg)	Rv3169	-	hypothetical protein
3540301	0	G	SNP	A	117	124	237	99.59	242	Arg149Trp (cgg/Tgg)	Rv3171c	hpx	non-heme haloperoxidase Hpx
3547681	0	G	SNP	A	141	87	227	99.56	229	Val22Ile (gtt/Att)	Rv3179	-	hypothetical protein
3556275	0	A	SNP	G	105	126	229	100	231	Leu138Pro (ctg/cCg)	Rv3190c	-	hypothetical protein
3556459	0	C	SNP	A	136	113	244	99.2	251	Glu77_ (gag/Tag)	Rv3190c	-	hypothetical protein
3580637	0	T	Del	GAP	135	117	246	98.05	257
3581414	0	A	SNP	G	105	136	237	100	241	Thr34Ala (aca/Gca)	Rv3204	-	DNA-methyltransferase
3590686	1	G	Ins	C	83	42	125	99.21	125
3591063	0	T	SNP	C	143	108	248	100	251	Lys144Glu (aag/Gag)	Rv3213c	-	SOJ/ParA-like protein
3593421	0	C	SNP	T	100	130	227	99.14	232
3604821	0	G	SNP	C	146	128	270	100	274	Ala32Ala (gcg/gcC)	Rv3228	-	hypothetical protein
3609004	0	T	SNP	G	85	137	219	98.67	225	Ile252Leu (att/Ctt)	Rv3232c	ppk2	polyphosphate kinase
3614982	0	T	SNP	C	151	139	288	99.66	291	Leu874Leu (cta/ctG)	Rv3239c	-	transmembrane transport protein
3622441	0	A	SNP	C	125	133	250	100	258	Val217Val (gtt/gtG)	Rv3243c	-	hypothetical protein
3625065	0	T	SNP	G	115	139	251	99.61	255	Met517Leu (atg/Ctg)	Rv3245c	mtrB	two component sensory histidine kinase MtrB
3632991	0	G	SNP	A	100	107	201	100	207	Ile198Ile (atc/atT)	Rv3253c	-	cationic amino acid transport integral membrane protein
3650312	0	T	SNP	C	132	82	212	98.62	217	Leu27Leu (tta/Cta)	Rv3269	-	hypothetical protein
3664556	0	G	SNP	C	106	133	236	100	239	Gly113Ala (ggc/gCc)	Rv3282	-	hypothetical protein
3670435	0	G	Del	GAP	118	120	232	98.35	242
3671006	0	C	SNP	T	122	106	225	99.56	229	Glu263Glu (gag/gaA)	Rv3290c	lat	L-lysine-epsilon aminotransferase
3680839	0	C	SNP	T	111	134	243	100	245	Tyr1355Tyr (tac/taT)	Rv3296	lhr	ATP-dependent helicase
3680842	0	C	SNP	A	106	133	236	100	239	Phe1356Leu (ttc/ttA)	Rv3296	lhr	ATP-dependent helicase
3689523	0	G	SNP	T	116	113	226	100	229	Cys472_ (tgc/tgA)	Rv3303c	lpdA	NAD(P)H quinone reductase LpdA
3704596	0	G	SNP	C	98	98	194	100	196	Val54Leu (gtg/Ctg)	Rv3317	sdhD	succinate dehydrogenase hydrophobic membrane anchor subunit
3708849	0	G	SNP	A	107	132	234	99.17	241	His68His (cac/caT)	Rv3322c	-	methyltransferase
3710163	0	A	SNP	G	96	149	244	99.19	247	Leu29Ser (ttg/tCg)	Rv3324c	moaC3	cyclic pyranopterin monophosphate synthase accessory protein
3712372	0	A	SNP	G	128	158	282	100	286	Leu208Leu (cta/ctG)	Rv3327	-	transposase fusion protein
3714211	0	G	SNP	T	96	133	226	100	229	Pro41Gln (ccg/cAg)	Rv3328c	sigJ	ECF RNA polymerase sigma factor SigJ
3714757	0	A	SNP	C	127	131	256	99.61	259	Gln122His (caa/caC)	Rv3329	-	aminotransferase
3718357	0	C	SNP	T	120	105	221	100	225	Pro423Leu (ccg/cTg)	Rv3331	sugI	sugar-transport integral membrane protein SugI
3721806	0	G	SNP	C	100	110	207	100	210	Gly265Gly (ggc/ggG)	Rv3335c	-	integral membrane protein
3723890	0	T	SNP	C	127	119	245	99.6	247
3730466	0	A	SNP	G	97	103	199	85.84	233	Ile2157Thr (atc/aCc)	Rv3343c	PPE54	PPE family protein PPE54
3730519	0	C	SNP	G	83	99	179	79.13	230	Thr2139Thr (acg/acC)	Rv3343c	PPE54	PPE family protein PPE54
3732113	0	C	SNP	G	87	87	174	97.21	179	Arg1608Pro (cgg/cCg)	Rv3343c	PPE54	PPE family protein PPE54
3732114	0	G	SNP	T	85	87	169	96.63	178	Arg1608Arg (cgg/Agg)	Rv3343c	PPE54	PPE family protein PPE54
3732517	0	A	SNP	G	89	57	144	79.35	184	Ile1473Ile (att/atC)	Rv3343c	PPE54	PPE family protein PPE54
3732525	0	A	SNP	T	85	59	140	81.36	177	Phe1471Ile (ttc/Atc)	Rv3343c	PPE54	PPE family protein PPE54
3732553	0	A	SNP	G	87	64	151	86.29	175	Ile1461Ile (att/atC)	Rv3343c	PPE54	PPE family protein PPE54
3732624	0	A	SNP	G	101	79	176	95.24	189	Leu1438Leu (ttg/Ctg)	Rv3343c	PPE54	PPE family protein PPE54
3735931	0	G	SNP	A	26	64	89	94.74	95	Ser335Ser (agc/agT)	Rv3343c	PPE54	PPE family protein PPE54
3735967	0	G	SNP	A	29	47	75	97.44	78	Ser323Ser (tcc/tcT)	Rv3343c	PPE54	PPE family protein PPE54
3736024	0	A	SNP	G	46	29	71	100	75	Gly304Gly (ggt/ggC)	Rv3343c	PPE54	PPE family protein PPE54
3736628	0	T	SNP	G	172	132	297	100	304	Glu103Ala (gag/gCg)	Rv3343c	PPE54	PPE family protein PPE54
3740750	0	G	SNP	A	171	130	292	96.47	312	Gly675Gly (ggc/ggT)	Rv3345c	PE_PGRS50	PE-PGRS family protein PE_PGRS50
3745833	0	A	SNP	G	107	88	194	100	195	Leu2451Pro (ctc/cCc)	Rv3347c	PPE55	PPE family protein PPE55
3746248	0	C	SNP	T	124	94	214	99.54	219	Val2313Ile (gtc/Atc)	Rv3347c	PPE55	PPE family protein PPE55
3746409	0	A	SNP	G	114	110	221	100	224	Leu2259Pro (ctg/cCg)	Rv3347c	PPE55	PPE family protein PPE55
3752207	0	A	SNP	G	100	113	212	100	213	Ile326Ile (att/atC)	Rv3347c	PPE55	PPE family protein PPE55
3753116	0	C	SNP	T	95	154	244	96.51	258	Pro23Pro (ccg/ccA)	Rv3347c	PPE55	PPE family protein PPE55
3753164	0	T	SNP	G	84	142	224	99.12	228	Pro7Pro (cca/ccC)	Rv3347c	PPE55	PPE family protein PPE55
3758561	0	C	SNP	T	114	104	216	99.09	220	Ala2848Thr (gca/Aca)	Rv3350c	PPE56	PPE family protein PPE56
3764358	0	C	SNP	T	120	103	219	99.11	225	Gly915Gly (ggg/ggA)	Rv3350c	PPE56	PPE family protein PPE56
3766679	0	G	SNP	A	147	136	277	99.3	285	Leu142Leu (ctg/Ttg)	Rv3350c	PPE56	PPE family protein PPE56
3766696	0	G	SNP	A	146	142	277	100	288	Ala136Val (gcc/gTc)	Rv3350c	PPE56	PPE family protein PPE56
3770530	0	G	SNP	A	119	110	227	99.13	231	Val40Val (gtc/gtT)	Rv3356c	folD	bifunctional methylenetetrahydrofolate dehydrogenase/methenyltetrahydrofolate cyclohydrolase
3798095	0	A	SNP	C	131	144	272	100	275	Val132Gly (gtc/gGc)	Rv3383c	idsB	polyprenyl synthetase IdsB
3817117	0	C	SNP	A	124	124	246	100	248	Ala330Glu (gcg/gAg)	Rv3399	-	S-adenosylmethionine-dependentmethyltransferase
3817132	0	C	SNP	T	122	128	248	99.6	251	Thr335Ile (act/aTt)	Rv3399	-	S-adenosylmethionine-dependentmethyltransferase
3823159	0	A	SNP	T	124	123	242	100	247	Val235Val (gtt/gtA)	Rv3403c	-	hypothetical protein
3824713	0	C	SNP	T	114	106	220	99.1	222	Glu186Lys (gaa/Aaa)	Rv3405c	-	HTH-type transcriptional regulator
3826684	0	C	SNP	T	129	129	254	100	258	Ser46Leu (tcg/tTg)	Rv3408	vapC47	ribonuclease VapC47
3828326	0	G	SNP	C	108	138	241	99.19	248	Thr134Thr (acc/acG)	Rv3409c	choD	cholesterol oxidase
3829770	0	T	SNP	C	122	122	243	100	244	Pro47Pro (cca/ccG)	Rv3410c	guaB3	oxidoreductase
3838871	0	A	SNP	G	164	139	298	100	303	Ala64Ala (gct/gcC)	Rv3420c	rimI	ribosomal-protein-alanine acetyltransferase RimI
3842620	0	A	SNP	G	104	106	207	99.53	211	Thr128Ala (act/Gct)	Rv3425	PPE57	PPE family protein PPE57
3842625	0	A	SNP	G	105	107	208	99.53	213	Pro129Pro (cca/ccG)	Rv3425	PPE57	PPE family protein PPE57
3843408	0	G	Del	GAP	125	94	214	96.05	228		Rv3426	PPE58	PPE family protein PPE58
3844757	0	C	Del	GAP	121	103	222	96.97	231		Rv3428c	-	transposase
3844992	0	T	SNP	A	126	110	233	100	236	Ser327Cys (agc/Tgc)	Rv3428c	-	transposase
3859893	0	C	SNP	T	153	165	315	100	318	Glu28Glu (gag/gaA)	Rv3440c	-	hypothetical protein
3862473	0	A	Del	GAP	118	99	208	100	217
3862897	0	G	SNP	A	112	109	221	99.1	223	Asn10Asn (aac/aaT)	Rv3444c	esxT	ESAT-6 like protein EsxT
3864995	0	T	SNP	C	136	125	256	99.62	262	Ser1082Gly (agc/Ggc)	Rv3447c	eccC4	ESX-4 secretion system protein EccC4
3872834	0	G	SNP	A	94	130	220	99.12	226	Arg73His (cgc/cAc)	Rv3451	cut3	cutinase
3874322	0	C	SNP	T	106	146	248	100	252
3877421	0	A	SNP	G	122	128	245	100	250	Pro4Pro (cct/ccC)	Rv3456c	rplQ	50S ribosomal protein L17
3878575	0	G	SNP	A	49	27	75	100	76
3879560	0	T	SNP	C	123	136	256	99.23	261	Thr45Ala (acc/Gcc)	Rv3459c	rpsK	30S ribosomal protein S11
3883626	0	A	SNP	G	57	96	149	99.35	154	Pro34Pro (cca/ccG)	Rv3466	-	hypothetical protein
3884906	0	A	SNP	G	127	105	224	93.93	247	Lys315Glu (aaa/Gaa)	Rv3467	-	hypothetical protein
3885886	0	T	SNP	C	133	113	245	100	246	Ile62Val (atc/Gtc)	Rv3468c	-	dTDP-glucose 4,6-dehydratase
3888011	0	G	SNP	A	121	129	248	99.6	251	Asp264Asp (gac/gaT)	Rv3470c	ilvB2	acetolactate synthase large subunit
3892671	0	A	SNP	G	87	103	186	100	190
3895073	0	G	SNP	A	116	141	255	99.23	259	Gln216Gln (cag/caA)	Rv3478	PPE60	PE family protein PPE60
3896340	0	T	SNP	G	120	134	250	100	254	Leu174Arg (ctc/cGc)	Rv3479	-	transmembrane protein
3898408	0	A	SNP	G	121	136	255	99.61	258	Ala863Ala (gca/gcG)	Rv3479	-	transmembrane protein
3903173	0	G	SNP	A	96	137	230	100	233	Val32Val (gtg/gtA)	Rv3484	-	hypothetical protein
3924275	0	T	SNP	C	129	144	270	98.91	276	Leu193Pro (ctg/cCg)	Rv3505	fadE27	acyl-CoA dehydrogenase FadE27
3924991	0	C	SNP	T	140	131	262	99.63	272	Asp34Asp (gac/gaT)	Rv3506	fadD17	long-chain-fatty-acid--CoA ligase FadD17
3930476	1	A	Ins	C	54	48	102	79.69	102		Rv3507	PE_PGRS53	PE-PGRS family protein PE_PGRS53
3930476	2	A	Ins	G	54	48	102	79.69	102		Rv3507	PE_PGRS53	PE-PGRS family protein PE_PGRS53
3930476	3	A	Ins	G	54	48	102	79.69	102		Rv3507	PE_PGRS53	PE-PGRS family protein PE_PGRS53
3930476	4	A	Ins	C	54	47	101	78.91	102		Rv3507	PE_PGRS53	PE-PGRS family protein PE_PGRS53
3930476	5	A	Ins	G	54	48	102	79.69	102		Rv3507	PE_PGRS53	PE-PGRS family protein PE_PGRS53
3930476	6	A	Ins	G	54	48	102	79.69	102		Rv3507	PE_PGRS53	PE-PGRS family protein PE_PGRS53
3930476	7	A	Ins	C	54	47	101	78.91	101		Rv3507	PE_PGRS53	PE-PGRS family protein PE_PGRS53
3930476	8	A	Ins	A	54	47	101	78.91	101		Rv3507	PE_PGRS53	PE-PGRS family protein PE_PGRS53
3930476	9	A	Ins	C	54	47	101	78.91	101		Rv3507	PE_PGRS53	PE-PGRS family protein PE_PGRS53
3931521	0	G	SNP	A	54	87	135	100	141	Gly173Arg (ggg/Agg)	Rv3508	PE_PGRS54	PE-PGRS family protein PE_PGRS54
3932919	0	G	SNP	A	94	70	156	97.62	168	Ala639Thr (gcc/Acc)	Rv3508	PE_PGRS54	PE-PGRS family protein PE_PGRS54
3932927	0	C	SNP	T	89	54	136	95.97	149	Gly641Gly (ggc/ggT)	Rv3508	PE_PGRS54	PE-PGRS family protein PE_PGRS54
3932928	0	A	SNP	G	94	56	142	98.68	152	Thr642Ala (acc/Gcc)	Rv3508	PE_PGRS54	PE-PGRS family protein PE_PGRS54
3932929	0	C	SNP	A	84	54	127	97.87	141	Thr642Asn (acc/aAc)	Rv3508	PE_PGRS54	PE-PGRS family protein PE_PGRS54
3933939	0	T	SNP	G	53	75	126	100	128	Ser979Ala (tct/Gct)	Rv3508	PE_PGRS54	PE-PGRS family protein PE_PGRS54
3934542	0	T	SNP	G	228	248	469	99.58	478	Ser1180Ala (tct/Gct)	Rv3508	PE_PGRS54	PE-PGRS family protein PE_PGRS54
3934699	0	G	SNP	A	171	197	354	99.19	371	Ser1232Asn (agc/aAc)	Rv3508	PE_PGRS54	PE-PGRS family protein PE_PGRS54
3940802	0	A	SNP	G	70	93	158	99.39	164	Asn396Asp (aac/Gac)	Rv3511	PE_PGRS55	PE-PGRS family protein PE_PGRS55
3942481	0	C	SNP	G	142	136	275	99.64	279
3942640	0	T	SNP	C	111	130	235	98.77	244
3943019	0	C	SNP	G	19	115	132	100	134
3943133	0	C	SNP	G	10	41	51	89.47	57
3946310	0	G	SNP	A	9	63	69	100	72	Gly173Arg (ggg/Agg)	Rv3514	PE_PGRS57	PE-PGRS family protein PE_PGRS57
3947125	0	C	SNP	G	48	80	126	96.24	133	Gly444Gly (ggc/ggG)	Rv3514	PE_PGRS57	PE-PGRS family protein PE_PGRS57
3947126	0	G	SNP	A	48	78	120	96.92	130	Ala445Thr (gcc/Acc)	Rv3514	PE_PGRS57	PE-PGRS family protein PE_PGRS57
3947127	0	C	SNP	T	48	73	118	96.03	126	Ala445Val (gcc/gTc)	Rv3514	PE_PGRS57	PE-PGRS family protein PE_PGRS57
3947128	0	C	SNP	G	50	82	131	97.06	136	Ala445Ala (gcc/gcG)	Rv3514	PE_PGRS57	PE-PGRS family protein PE_PGRS57
3948414	0	T	SNP	G	18	4	22	100	22	Val874Gly (gtc/gGc)	Rv3514	PE_PGRS57	PE-PGRS family protein PE_PGRS57
3949000	0	G	SNP	C	37	14	51	83.61	61	Gly1069Gly (ggg/ggC)	Rv3514	PE_PGRS57	PE-PGRS family protein PE_PGRS57
3949001	0	G	SNP	A	34	14	48	80	60	Ala1070Thr (gcc/Acc)	Rv3514	PE_PGRS57	PE-PGRS family protein PE_PGRS57
3952800	0	G	SNP	A	132	121	248	100	253	Gly86Asp (ggc/gAc)	Rv3516	echA19	enoyl-CoA hydratase EchA19
3958057	0	C	SNP	T	117	141	253	99.23	260	Gly179Gly (ggc/ggT)	Rv3521	-	hypothetical protein
3958403	0	A	SNP	G	120	115	228	100	235	Asn295Asp (aac/Gac)	Rv3521	-	hypothetical protein
3959418	0	C	SNP	T	116	108	219	100	224	Thr324Ile (acc/aTc)	Rv3522	ltp4	lipid transfer protein
3963713	0	A	SNP	C	153	105	257	98.85	261	Thr37Pro (aca/Cca)	Rv3527	-	hypothetical protein
3965470	0	G	SNP	A	146	114	257	100	260
3971546	0	C	SNP	T	128	136	256	98.51	268	Trp303_ (tgg/tAg)	Rv3533c	PPE62	PPE family protein PPE62
3977745	0	G	SNP	C	146	133	277	98.59	283	Leu228Leu (ctg/ctC)	Rv3538	-	dehydrogenase
3993815	0	C	SNP	T	105	137	240	99.18	244	His377His (cac/caT)	Rv3554	fdxB	electron transfer protein FdxB
4005607	0	T	SNP	C	148	170	316	100	318	Leu121Leu (ttg/Ctg)	Rv3564	fadE33	acyl-CoA dehydrogenase FadE33
4016840	0	G	SNP	A	140	117	256	99.61	258	Val119Val (gtg/gtA)	Rv3574	kstR	HTH-type transcriptional regulator KstR
4020273	0	G	SNP	A	161	116	270	100	277	Ser44Ser (tcg/tcA)	Rv3578	arsB2	arsenic transport integral membrane protein ArsB
4022381	0	A	SNP	G	125	114	236	97.55	245	Ser5Pro (tct/Cct)	Rv3579c	-	tRNA/rRNA methyltransferase
4024273	0	T	SNP	C	97	114	207	100	211	Val25Val (gta/gtG)	Rv3581c	ispF	2C-methyl-D-erythritol 2,4-cyclodiphosphate synthase
4026899	0	G	SNP	A	107	109	216	100	216	Gln152Gln (cag/caA)	Rv3585	radA	DNA repair protein RadA
4034827	0	C	SNP	T	117	127	236	100	244	Ala159Val (gcg/gTg)	Rv3593	lpqF	lipoprotein LpqF
4037283	0	T	SNP	G	139	133	265	100	272	Gly256Gly (gga/ggC)	Rv3595c	PE_PGRS59	PE-PGRS family protein PE_PGRS59
4038318	0	G	SNP	A	106	129	231	99.16	237	Pro796Leu (ccg/cTg)	Rv3596c	clpC1	ATP-dependent protease ATP-binding subunit ClpC
4041787	0	C	SNP	T	105	80	183	98.93	187	Ser385Asn (agc/aAc)	Rv3598c	lysS	lysine--tRNA ligase
4055801	0	G	SNP	A	113	124	235	100	237	Thr192Ile (acc/aTc)	Rv3616c	espA	ESX-1 secretion-associated protein EspA
4059904	0	A	SNP	G	107	137	240	100	244
4060100	0	G	SNP	A	90	94	180	79.31	232	Leu57Leu (ctg/Ttg)	Rv3619c	esxV	ESAT-6 like protein EsxV
4060201	0	G	SNP	A	99	99	196	75.86	261	Ser23Leu (tcg/tTg)	Rv3619c	esxV	ESAT-6 like protein EsxV
4060210	0	T	SNP	A	111	105	213	77.98	277	Gln20Leu (cag/cTg)	Rv3619c	esxV	ESAT-6 like protein EsxV
4060230	0	G	SNP	A	109	109	216	77.3	282	His13His (cac/caT)	Rv3619c	esxV	ESAT-6 like protein EsxV
4069292	0	G	SNP	A	129	122	240	100	251	Ala40Thr (gcc/Acc)	Rv3630	-	integral membrane protein
4077829	0	C	SNP	T	107	93	197	99.5	201
4095002	0	G	Del	GAP	112	129	233	100	241		Rv3655c	-	hypothetical protein
4100975	0	T	SNP	C	107	119	221	99.56	227
4111303	0	G	SNP	C	139	100	235	100	239	Val159Val (gtg/gtC)	Rv3669	-	transmembrane protein
4117692	0	C	SNP	G	123	105	227	98.7	231	Val121Leu (gtg/Ctg)	Rv3677c	-	beta lactamase
4121368	0	G	SNP	A	105	94	197	99.5	200	Pro63Ser (ccg/Tcg)	Rv3681c	whiB4	transcriptional regulator WhiB4
4152890	0	G	SNP	A	100	109	209	99.05	211	Phe198Phe (ttc/ttT)	Rv3709c	ask	aspartokinase
4153435	0	C	SNP	T	121	124	240	99.59	246	Glu17Lys (gaa/Aaa)	Rv3709c	ask	aspartokinase
4156099	0	C	SNP	A	102	117	217	100	219	Val211Leu (gtg/Ttg)	Rv3711c	dnaQ	DNA polymerase III subunit epsilon
4157227	0	G	SNP	A	119	125	239	100	244	Ala83Thr (gcc/Acc)	Rv3712	-	ligase
4160545	0	A	Del	GAP	95	87	177	77.45	235		Rv3716c	-	hypothetical protein
4160546	0	C	Del	GAP	95	87	177	78.79	231		Rv3716c	-	hypothetical protein
4160547	0	C	Del	GAP	95	87	177	78.79	231		Rv3716c	-	hypothetical protein
4160548	0	C	Del	GAP	95	87	177	78.45	232		Rv3716c	-	hypothetical protein
4160549	0	G	Del	GAP	95	87	177	79.13	230		Rv3716c	-	hypothetical protein
4160550	0	G	Del	GAP	95	87	177	80.18	227		Rv3716c	-	hypothetical protein
4160551	0	C	Del	GAP	95	87	177	80.18	227		Rv3716c	-	hypothetical protein
4160552	0	A	Del	GAP	95	87	177	80.18	227		Rv3716c	-	hypothetical protein
4160553	0	T	Del	GAP	95	87	177	80.89	225		Rv3716c	-	hypothetical protein
4162339	0	A	SNP	G	102	117	219	100	219	Thr12Ala (acg/Gcg)	Rv3719	-	hypothetical protein
4162790	0	A	SNP	G	117	88	201	99.51	206	Tyr162Cys (tac/tGc)	Rv3719	-	hypothetical protein
4168644	0	G	SNP	A	133	104	235	99.16	239	Gly37Arg (gga/Aga)	Rv3723	-	transmembrane protein
4176726	0	G	SNP	C	127	130	254	99.23	259	Leu618Leu (ctg/ctC)	Rv3728	-	membrane protein
4182695	0	G	SNP	A	117	123	238	100	240	Arg313His (cgc/cAc)	Rv3731	ligC	DNA ligase C
4187485	0	T	SNP	C	135	130	261	100	265	Ala284Ala (gct/gcC)	Rv3736	-	AraC/XylS family transcriptional regulator
4187542	0	C	SNP	T	127	146	268	98.91	276	Gly303Gly (ggc/ggT)	Rv3736	-	AraC/XylS family transcriptional regulator
4187695	0	A	SNP	G	151	124	275	99.64	276	_354Trp (tga/tgG)	Rv3736	-	AraC/XylS family transcriptional regulator
4187817	0	A	SNP	G	124	130	252	100	254	Asp40Gly (gat/gGt)	Rv3737	-	transmembrane protein
4188761	0	C	SNP	T	160	135	290	100	295	Leu355Phe (ctc/Ttc)	Rv3737	-	transmembrane protein
4198612	0	G	Del	GAP	108	81	186	96.92	195
4204441	0	A	SNP	G	108	128	236	100	236	His311His (cat/caC)	Rv3759c	proX	glycine betaine/carnitine/choline/L-proline ABC transporter substrate-binding lipoprotein ProX
4210274	0	A	SNP	G	156	115	269	99.63	272	Cys246Arg (tgt/Cgt)	Rv3764c	tcrY	two component sensor kinase TcrY
4210746	0	A	SNP	G	126	148	265	97.86	280	Ser88Ser (agt/agC)	Rv3764c	tcrY	two component sensor kinase TcrY
4212675	0	A	SNP	C	118	108	224	98.69	229	Tyr128Ser (tat/tCt)	Rv3766	-	hypothetical protein
4214507	0	C	SNP	A	105	100	205	99.51	206
4221490	0	C	SNP	G	112	130	237	99.59	243	Leu134Leu (ctc/ctG)	Rv3776	-	hypothetical protein
4222073	0	A	SNP	G	109	138	244	100	247	Met329Val (atg/Gtg)	Rv3776	-	hypothetical protein
4222882	0	A	SNP	G	115	145	257	100	260	Leu63Leu (cta/ctG)	Rv3777	-	oxidoreductase
4223428	0	C	SNP	A	127	107	232	100	234	Ala245Ala (gcc/gcA)	Rv3777	-	oxidoreductase
4225293	0	C	SNP	T	106	136	240	99.18	244	Ala103Ala (gcc/gcT)	Rv3779	-	transmembrane protein
4232545	0	C	SNP	G	131	128	258	99.62	260	Ser351Ser (tcg/tcC)	Rv3786c	-	hypothetical protein
4233760	0	G	SNP	A	130	142	270	99.27	274	His259His (cac/caT)	Rv3787c	-	S-adenosyl-L-methionine-dependentmethyltransferase
4242643	0	C	SNP	T	129	118	238	100	247	Arg927Arg (cgc/cgT)	Rv3793	embC	arabinosyltransferase C		phylo (4,9)	ethambutol (EMB)
4247431	0	G	SNP	A	131	138	262	99.26	271	Met306Ile (atg/atA)	Rv3795	embB	arabinosyltransferase B	ethambutol (EMB)		ethambutol (EMB)
4253439	0	C	SNP	A	131	138	264	98.9	272	Asp149Glu (gac/gaA)	Rv3798	-	insertion sequence element IS1557 transposase
4254632	0	G	SNP	A	113	110	218	99.55	224	Asp439Asp (gac/gaT)	Rv3799c	accD4	propionyl-CoA carboxylase subunit beta AccD
4255922	0	A	SNP	G	107	134	239	100	241	His9His (cat/caC)	Rv3799c	accD4	propionyl-CoA carboxylase subunit beta AccD
4257220	0	A	SNP	G	123	128	248	99.6	252	Arg1309Arg (cgt/cgC)	Rv3800c	pks13	polyketide synthase
4269309	0	C	SNP	A	139	125	260	100	264	Trp175Cys (tgg/tgT)	Rv3806c	ubiA	decaprenyl-phosphate phosphoribosyltransferase
4301750	0	T	SNP	C	133	131	262	99.62	265	His347Arg (cac/cGc)	Rv3827c	-	transposase
4302036	0	T	SNP	C	119	138	251	100	257	Thr252Ala (acg/Gcg)	Rv3827c	-	transposase
4302102	0	G	SNP	A	114	127	234	99.18	243	Leu230Leu (ctg/Ttg)	Rv3827c	-	transposase
4306155	0	C	SNP	T	114	118	228	99.57	233	Ser133Ser (agc/agT)	Rv3831	-	hypothetical protein
4313156	0	G	SNP	A	127	121	245	99.6	249	Arg131Gln (cgg/cAg)	Rv3839	-	hypothetical protein
4313577	0	G	SNP	A	112	123	230	99.58	236	Cys4Tyr (tgc/tAc)	Rv3840	-	transcriptional regulator
4313722	1	C	Ins	G	93	102	195	91.55	196		Rv3840	-	transcriptional regulator
4319264	0	T	SNP	C	121	99	216	75.86	290	_164Gln (tag/Cag)	Rv3844	-	transposase
4326875	0	T	Del	GAP	122	132	252	98.07	259		Rv3854c	ethA	monooxygenase EthA			ethionamide (ETH)
4329878	0	G	SNP	A	104	90	189	99.49	195
4331118	0	C	SNP	T	90	125	213	99.54	216	Asp130Asn (gac/Aac)	Rv3858c	gltD	glutamate synthase small subunit
4337898	0	G	SNP	A	122	101	221	100	223	Thr374Thr (acg/acA)	Rv3860	-	hypothetical protein
4338596	0	C	Del	GAP	76	84	158	100	160
4338732	0	G	SNP	A	96	72	167	100	168
4339743	0	G	SNP	A	121	124	240	99.59	246	Ala299Thr (gcc/Acc)	Rv3863	-	hypothetical protein
4346275	0	C	SNP	T	85	101	184	99.47	187	Pro413Ser (cca/Tca)	Rv3869	eccB1	ESX-1 secretion system protein EccB
4351039	0	G	SNP	T	105	121	222	100	226	Glu99_ (gaa/Taa)	Rv3872	PE35	PE family protein PE35
4353865	0	C	SNP	G	125	129	244	98.45	258	Arg286Gly (cgc/Ggc)	Rv3876	espI	ESX-1 secretion-associated protein EspI
4356110	0	G	SNP	C	140	124	263	100	264	Leu368Leu (ctg/ctC)	Rv3877	eccD1	ESX-1 secretion system protein EccD1
4357538	0	C	SNP	T	143	125	265	99.26	270
4366272	0	G	SNP	C	120	126	245	100	246	Ala189Ala (gcc/gcG)	Rv3884c	eccA2	ESX-2 secretion system protein EccA
4370294	0	G	SNP	A	128	123	247	99.6	252	Ala464Val (gcc/gTc)	Rv3887c	eccD2	ESX-2 secretion system protein EccD
4371659	0	A	SNP	C	108	97	201	100	205	Phe9Cys (ttc/tGc)	Rv3887c	eccD2	ESX-2 secretion system protein EccD
4374035	0	T	SNP	C	110	106	214	100	216
4375628	0	G	SNP	T	152	149	297	99.67	302	Thr19Lys (acg/aAg)	Rv3892c	PPE69	PPE family protein PPE69
4379680	0	C	SNP	G	112	114	222	100	226	Arg258Pro (cgc/cCc)	Rv3894c	eccC2	ESX-2 type VII secretion system protein EccC
4382054	0	T	SNP	C	125	118	238	100	243	Ala266Ala (gca/gcG)	Rv3896c	-	hypothetical protein
4382275	0	G	SNP	T	145	148	291	99.32	295	Gln193Lys (caa/Aaa)	Rv3896c	-	hypothetical protein
4383144	1	C	Ins	C	130	117	247	91.82	247		Rv3897c	-	hypothetical protein
4383144	2	C	Ins	G	130	116	246	91.45	247		Rv3897c	-	hypothetical protein
4383144	3	C	Ins	G	130	115	245	91.08	246		Rv3897c	-	hypothetical protein
4383144	4	C	Ins	G	128	113	241	89.59	242		Rv3897c	-	hypothetical protein
4383144	5	C	Ins	G	129	113	242	89.96	242		Rv3897c	-	hypothetical protein
4390712	0	G	SNP	A	141	147	287	99.31	290
4397129	0	G	SNP	T	160	116	269	99.64	277	Trp178Leu (tgg/tTg)	Rv3910	-	peptidoglycan biosynthesis protein
4398019	0	G	SNP	A	134	111	240	100	245	Gly475Ser (ggc/Agc)	Rv3910	-	peptidoglycan biosynthesis protein
4400661	0	C	Del	GAP	153	139	293	98.98	295		Rv3911	sigM	ECF RNA polymerase sigma factor SigM
4408495	0	C	SNP	A	138	157	290	98.99	298	Val135Leu (gtg/Ttg)	Rv3920c	-	hypothetical protein
4410301	0	G	SNP	C	115	108	221	99.55	224	Pro39Ala (ccg/Gcg)	Rv3922c	-	membrane protein insertion efficiency factor
4411518	0	C	SNP	T	94	84	174	100	178
