# Supplementary material for: Novel Mutations in Putative Nicotinic Acid Phosphoribosyltransferases of Mycobacterium tuberculosis and Their Effect on Protein Thermodynamic Properties
Source: Polymers (Basel). 2022 Apr 18;14(8):1623. doi: 10.3390/polym14081623 (PMC9031469; doi:10.3390/polym14081623)
Supplement: Supplementary file 1 [file polymers-14-01623-s001.zip › Supplementary files S1/769.xlsx]

## Sheet: 769
#Pos	Insindex	Ref	Type	Allel	CovFor	CovRev	Qual20	Freq	Cov	Subst	Gene	GeneName	Product	ResistanceSNP	PhyloSNP	InterestingRegion
770	0	C	SNP	G	87	102	184	100	189	Ala257Gly (gca/gGa)	Rv0001	dnaA	chromosomal replication initiator protein DnaA
1849	0	C	SNP	A	113	95	199	99.52	209
1977	0	A	SNP	G	117	95	209	99.53	213
3446	0	C	SNP	T	92	80	161	99.42	173	Ala56Val (gcc/gTc)	Rv0003	recF	DNA replication/repair protein RecF
4013	0	T	SNP	C	109	107	211	100	216	Ile245Thr (atc/aCc)	Rv0003	recF	DNA replication/repair protein RecF
7362	0	G	SNP	C	114	88	197	100	202	Glu21Gln (gag/Cag)	Rv0006	gyrA	DNA gyrase subunit A			fluoroquinolones (FQ)
7570	0	C	SNP	T	77	104	178	82.65	219	Ala90Val (gcg/gTg)	Rv0006	gyrA	DNA gyrase subunit A	fluoroquinolones (FQ)		fluoroquinolones (FQ)
7585	0	G	SNP	C	101	119	215	100	220	Ser95Thr (agc/aCc)	Rv0006	gyrA	DNA gyrase subunit A		phylo (not H37Rv)	fluoroquinolones (FQ)
9304	0	G	SNP	A	84	95	166	100	179	Gly668Asp (ggc/gAc)	Rv0006	gyrA	DNA gyrase subunit A			fluoroquinolones (FQ)
11879	0	A	SNP	G	123	74	190	100	197	Ser145Pro (tcc/Ccc)	Rv0008c	-	cell wall synthesis protein CwsA
12204	0	G	SNP	A	104	121	224	99.56	226	Leu36Leu (ctc/ctT)	Rv0008c	-	cell wall synthesis protein CwsA
12496	0	G	Del	GAP	84	81	158	88.71	186		Rv0009	ppiA	iron-regulated peptidyl-prolyl cis-trans isomerase PpiA
12502	0	T	SNP	C	88	91	172	95.72	187	Leu12Pro (ctt/cCt)	Rv0009	ppiA	iron-regulated peptidyl-prolyl cis-trans isomerase PpiA
14785	0	T	SNP	C	89	90	170	100	179	Cys233Arg (tgc/Cgc)	Rv0012	-	membrane protein
15117	0	C	SNP	G	106	100	201	99.52	207	Ile68Met (atc/atG)	Rv0013	trpG	anthranilate synthase component II
21795	0	G	SNP	A	108	109	199	99.54	218	Pro463Ser (ccg/Tcg)	Rv0018c	pstP	phosphoserine/threonine phosphatase PstP
24007	0	G	SNP	T	92	70	156	98.78	164	Arg480Arg (cgg/Agg)	Rv0020c	fhaA	FHA domain-containing protein FhaA
24705	0	T	Del	GAP	91	61	147	76	200		Rv0020c	fhaA	FHA domain-containing protein FhaA
24706	0	G	Del	GAP	91	61	147	76.38	199		Rv0020c	fhaA	FHA domain-containing protein FhaA
24707	0	C	Del	GAP	91	61	147	76.77	198		Rv0020c	fhaA	FHA domain-containing protein FhaA
24708	0	T	Del	GAP	91	61	147	77.55	196		Rv0020c	fhaA	FHA domain-containing protein FhaA
24709	0	C	Del	GAP	91	61	147	79.17	192		Rv0020c	fhaA	FHA domain-containing protein FhaA
24710	0	G	Del	GAP	91	61	147	80	190		Rv0020c	fhaA	FHA domain-containing protein FhaA
24711	0	G	Del	GAP	91	61	147	80	190		Rv0020c	fhaA	FHA domain-containing protein FhaA
24712	0	G	Del	GAP	91	61	147	80.42	189		Rv0020c	fhaA	FHA domain-containing protein FhaA
24713	0	G	Del	GAP	91	61	147	81.28	187		Rv0020c	fhaA	FHA domain-containing protein FhaA
24714	0	T	Del	GAP	91	61	147	83.06	183		Rv0020c	fhaA	FHA domain-containing protein FhaA
24715	0	A	Del	GAP	91	61	147	83.98	181		Rv0020c	fhaA	FHA domain-containing protein FhaA
24716	0	A	Del	GAP	91	61	147	84.44	180		Rv0020c	fhaA	FHA domain-containing protein FhaA
26230	0	C	SNP	T	85	84	162	97.69	173	Ala218Thr (gcg/Acg)	Rv0021c	-	hypothetical protein
26748	0	C	Del	GAP	76	94	163	93.41	182		Rv0021c	-	hypothetical protein
26957	0	C	SNP	G	90	91	172	99.45	182
26959	0	C	SNP	G	88	94	173	99.45	183
27487	0	G	SNP	A	92	91	177	100	183
34044	0	T	SNP	C	96	111	201	99.52	208
34569	0	C	Del	GAP	83	82	157	99.4	166		Rv0032	bioF2	8-amino-7-oxononanoate synthase
37031	0	C	SNP	G	92	79	166	100	171	Ala55Ala (gcc/gcG)	Rv0034	-	hypothetical protein
42281	0	C	SNP	A	104	139	240	100	243	Cys24Phe (tgc/tTc)	Rv0039c	-	transmembrane protein
42967	0	G	SNP	C	106	87	189	100	193	Pro133Pro (ccc/ccG)	Rv0040c	mtc28	hypothetical protein
49360	0	C	SNP	T	91	82	171	100	173	Val194Ile (gtc/Atc)	Rv0045c	-	hydrolase
49691	0	C	Del	GAP	98	104	195	98.54	205		Rv0045c	-	hydrolase
49692	0	C	Del	GAP	98	104	195	99.02	204		Rv0045c	-	hydrolase
50557	0	T	SNP	C	82	86	164	100	168	Arg190Gly (agg/Ggg)	Rv0046c	ino1	inositol-3-phosphate synthase
51949	0	A	SNP	G	81	95	171	98.32	179	Val250Ala (gtc/gCc)	Rv0048c	-	membrane protein
53422	0	G	SNP	A	96	109	201	100	205
54394	0	A	SNP	G	87	98	179	100	185	Ala244Ala (gca/gcG)	Rv0050	ponA1	bifunctional penicillin-insensitive transglycosylase/penicillin-sensitive transpeptidase
54842	0	G	SNP	T	72	83	148	99.36	156	Ala394Ser (gcg/Tcg)	Rv0050	ponA1	bifunctional penicillin-insensitive transglycosylase/penicillin-sensitive transpeptidase
55543	1	G	Ins	C	85	93	178	93.68	178		Rv0050	ponA1	bifunctional penicillin-insensitive transglycosylase/penicillin-sensitive transpeptidase
55543	2	G	Ins	C	85	93	178	93.68	178		Rv0050	ponA1	bifunctional penicillin-insensitive transglycosylase/penicillin-sensitive transpeptidase
55543	3	G	Ins	G	84	93	177	93.16	178		Rv0050	ponA1	bifunctional penicillin-insensitive transglycosylase/penicillin-sensitive transpeptidase
55543	4	G	Ins	C	85	93	178	93.68	178		Rv0050	ponA1	bifunctional penicillin-insensitive transglycosylase/penicillin-sensitive transpeptidase
55543	5	G	Ins	C	85	93	178	93.68	178		Rv0050	ponA1	bifunctional penicillin-insensitive transglycosylase/penicillin-sensitive transpeptidase
55543	6	G	Ins	T	85	93	178	93.68	178		Rv0050	ponA1	bifunctional penicillin-insensitive transglycosylase/penicillin-sensitive transpeptidase
55553	0	C	SNP	T	82	95	170	98.33	180	Pro631Ser (ccg/Tcg)	Rv0050	ponA1	bifunctional penicillin-insensitive transglycosylase/penicillin-sensitive transpeptidase
56001	0	G	SNP	A	79	104	178	99.46	184	Gln102Gln (cag/caA)	Rv0051	-	transmembrane protein
62049	0	A	SNP	G	98	111	203	100	209	Arg552Gly (agg/Ggg)	Rv0058	dnaB	replicative DNA helicase
65083	0	G	SNP	A	74	104	174	99.44	179	Pro90Ser (ccc/Tcc)	Rv0061c	-	hypothetical protein
66632	0	C	SNP	T	92	111	190	99.02	205	Pro361Ser (cct/Tct)	Rv0062	celA1	cellulase CelA
67012	0	C	SNP	T	89	101	190	100	190	Thr30Thr (acc/acT)	Rv0063	-	oxidoreductase
69984	0	C	SNP	A	94	82	173	100	176	Ala455Ala (gcc/gcA)	Rv0064	-	transmembrane protein
69989	0	G	SNP	A	97	81	176	100	178	Gly457Asp (ggt/gAt)	Rv0064	-	transmembrane protein
70267	0	G	SNP	T	97	94	183	99.48	192	Val550Phe (gtc/Ttc)	Rv0064	-	transmembrane protein
70816	0	A	SNP	G	83	73	151	99.36	157	Asn733Asp (aac/Gac)	Rv0064	-	transmembrane protein
71336	0	G	SNP	C	104	101	196	99.51	206	Arg906Pro (cgc/cCc)	Rv0064	-	transmembrane protein
71958	0	T	SNP	G	97	98	192	96.53	202	His46Gln (cat/caG)	Rv0065	vapC1	ribonuclease VapC1
72549	0	C	SNP	T	98	89	186	100	187	Gly655Ser (ggt/Agt)	Rv0066c	icd2	isocitrate dehydrogenase
75233	0	C	SNP	A	81	91	167	99.42	173
75940	0	G	SNP	C	123	109	227	100	232	Val214Leu (gtg/Ctg)	Rv0068	-	oxidoreductase
80616	0	C	SNP	G	96	93	185	100	189
85290	0	C	SNP	T	89	72	156	99.38	162	Ala95Thr (gcc/Acc)	Rv0076c	-	membrane protein
92199	0	T	SNP	G	138	117	251	99.22	257	Thr600Thr (act/acG)	Rv0083	-	oxidoreductase
97189	0	C	SNP	A	68	87	152	98.73	157	Ala88Glu (gcg/gAg)	Rv0088	-	polyketide cyclase/dehydrase
100896	0	C	SNP	T	94	93	182	97.4	192	Ala105Val (gcc/gTc)	Rv0092	ctpA	cation transporter ATPase A
104712	0	C	SNP	T	102	103	201	100	205
104824	0	C	SNP	A	95	117	208	99.53	213	Ser131Ile (agc/aTc)	Rv0095c	-	hypothetical protein
105736	0	T	SNP	C	96	98	189	100	194	Val138Ala (gtc/gCc)	Rv0096	PPE1	PPE family protein PPE1
116000	0	T	SNP	G	95	98	188	100	193	Val2000Val (gtt/gtG)	Rv0101	nrp	peptide synthetase Nrp
117389	0	C	SNP	T	78	93	165	97.71	175	Thr2463Thr (acc/acT)	Rv0101	nrp	peptide synthetase Nrp
122109	0	A	SNP	G	87	94	171	100	181	Leu22Ser (ttg/tCg)	Rv0103c	ctpB	cation-transporter P-type ATPase B
123198	0	T	SNP	C	91	88	175	99.44	180	Pro294Pro (cct/ccC)	Rv0104	-	hypothetical protein
123520	0	T	SNP	C	87	89	167	100	176	Tyr402His (tat/Cat)	Rv0104	-	hypothetical protein
123745	0	G	SNP	A	89	85	173	99.43	175	Gly477Arg (ggg/Agg)	Rv0104	-	hypothetical protein
125830	1	G	Ins	A	87	65	152	98.06	152		Rv0107c	ctpI	cation-transporter ATPase I
129576	0	A	SNP	C	118	117	228	100	235	Ala322Ala (gct/gcG)	Rv0107c	ctpI	cation-transporter ATPase I
131174	1	T	Ins	G	104	70	174	96.67	174
132417	0	C	SNP	G	150	142	283	99.66	293	Arg346Gly (cgc/Ggc)	Rv0109	PE_PGRS1	PE-PGRS family protein PE_PGRS1
133839	0	C	SNP	T	103	87	189	100	190
142734	0	C	SNP	T	119	103	217	97.8	227	Ala381Ala (gcg/gcA)	Rv0118c	oxcA	oxalyl-CoA decarboxylase OxcA
143207	0	T	SNP	C	144	116	256	100	260	Ser224Gly (agc/Ggc)	Rv0118c	oxcA	oxalyl-CoA decarboxylase OxcA
144865	0	C	SNP	T	107	111	208	99.09	220	Leu273Leu (ctg/Ttg)	Rv0119	fadD7	fatty-acid--CoA ligase FadD7
146087	0	T	SNP	C	91	103	187	99.49	195	Asn562Ser (aat/aGt)	Rv0120c	fusA2	elongation factor G
146262	0	G	SNP	A	80	90	168	98.84	172	Leu504Leu (ctg/Ttg)	Rv0120c	fusA2	elongation factor G
148067	0	C	SNP	G	99	86	181	98.93	187	Trp92Cys (tgg/tgC)	Rv0121c	-	hypothetical protein
154283	0	T	SNP	C	98	88	182	99.47	187	Ser18Pro (tcg/Ccg)	Rv0127	mak	maltokinase
157129	0	C	SNP	T	83	98	177	100	181	Gly158Ser (ggc/Agc)	Rv0129c	fbpC	diacylglycerol acyltransferase/mycolyltransferase Ag85C		phylo (Delhi/CAS)
170671	0	G	SNP	A	91	89	174	100	180	Ala130Thr (gcc/Acc)	Rv0144	-	transcriptional regulator
172492	0	C	SNP	G	98	98	192	99.49	197	Tyr94_ (tac/taG)	Rv0146	-	S-adenosylmethionine-dependentmethyltransferase
176291	0	C	SNP	T	79	81	156	97.56	164	Gln198_ (cag/Tag)	Rv0149	-	quinone oxidoreductase
176535	0	G	Del	GAP	100	60	151	92.49	173		Rv0149	-	quinone oxidoreductase
177857	0	G	SNP	A	97	107	198	100	204	Leu485Leu (ctg/Ttg)	Rv0151c	PE1	PE family protein PE1
178205	0	C	SNP	G	70	90	155	99.38	161	Gly369Arg (ggc/Cgc)	Rv0151c	PE1	PE family protein PE1
178453	0	C	SNP	G	75	72	143	99.32	148	Gly286Ala (ggg/gCg)	Rv0151c	PE1	PE family protein PE1
181090	0	C	SNP	T	99	98	194	99.49	198
188317	0	A	SNP	G	83	93	171	100	176	Ser175Pro (tcc/Ccc)	Rv0159c	PE3	PE family protein PE3
188800	0	T	SNP	C	89	100	181	100	189	Thr14Ala (acg/Gcg)	Rv0159c	PE3	PE family protein PE3
189850	0	A	SNP	G	92	79	168	98.84	173	Phe197Ser (ttc/tCc)	Rv0160c	PE4	PE family protein PE4
194305	1	C	Ins	G	85	96	181	96.79	181		Rv0165c	mce1R	transcriptional regulator Mce1R
194305	2	C	Ins	G	84	96	180	96.26	180		Rv0165c	mce1R	transcriptional regulator Mce1R
194681	0	G	SNP	C	104	85	189	99.47	190	Leu45Leu (ctc/ctG)	Rv0165c	mce1R	transcriptional regulator Mce1R
196642	0	C	SNP	T	81	100	180	99.45	182	Asn550Asn (aac/aaT)	Rv0166	fadD5	fatty-acid--CoA ligase FadD5
198401	0	G	SNP	T	98	65	157	98.19	166	Gly248Cys (ggc/Tgc)	Rv0168	yrbE1B	membrane protein
198479	0	G	SNP	A	86	81	157	98.82	169	Ala274Thr (gca/Aca)	Rv0168	yrbE1B	membrane protein
199470	0	T	SNP	G	92	101	186	100	193	Ser313Ala (tcc/Gcc)	Rv0169	mce1A	Mce family protein Mce1A
206339	0	T	SNP	C	103	93	192	99.49	197	Leu370Pro (ctg/cCg)	Rv0174	mce1F	Mce family protein Mce1F
206481	0	C	SNP	G	90	89	168	99.44	180	Pro417Pro (ccc/ccG)	Rv0174	mce1F	Mce family protein Mce1F
206484	0	G	SNP	T	85	96	170	98.37	184	Gly418Gly (ggg/ggT)	Rv0174	mce1F	Mce family protein Mce1F
207079	0	G	SNP	C	69	78	134	99.32	148	Arg89Pro (cgc/cCc)	Rv0175	-	Mce associated membrane protein
208425	0	C	SNP	T	96	89	181	100	185	Pro3Pro (ccc/ccT)	Rv0177	-	Mce associated protein
210624	0	C	SNP	T	99	81	177	99.45	181	Leu63Leu (ctg/ctA)	Rv0179c	lprO	lipoprotein LprO
217201	0	T	SNP	C	111	93	201	99.51	205	Asn311Asn (aat/aaC)	Rv0186	bglS	beta-glucosidase BglS
218599	0	T	SNP	C	82	82	159	99.39	165
223942	0	T	SNP	C	115	154	261	99.63	270	Ser127Pro (tcg/Ccg)	Rv0192	-	hypothetical protein
224338	0	C	SNP	T	81	84	161	99.4	166	Pro259Ser (ccg/Tcg)	Rv0192	-	hypothetical protein
225323	0	T	SNP	C	79	83	155	100	162	Lys417Glu (aag/Gag)	Rv0193c	-	hypothetical protein
227098	0	T	SNP	C	90	101	188	100	191	Met74Thr (atg/aCg)	Rv0194	-	multidrug ABC transporter ATPase/permease
230576	1	G	Ins	T	78	81	159	97.55	159
230921	0	C	Del	GAP	82	87	164	99.41	170		Rv0195	-	two component transcriptional regulator
231114	0	C	SNP	G	75	89	157	100	164	Ala72Ala (gcc/gcG)	Rv0195	-	two component transcriptional regulator
234477	0	T	SNP	G	75	75	144	99.34	151	Tyr749_ (tat/taG)	Rv0197	-	oxidoreductase
234496	1	C	Ins	G	71	74	145	96.67	146		Rv0197	-	oxidoreductase
234496	2	C	Ins	T	72	73	145	96.67	145		Rv0197	-	oxidoreductase
243924	0	G	Del	GAP	85	82	162	95.98	174		Rv0205	-	transmembrane protein
249522	0	T	SNP	C	130	128	252	100	258	Val162Ala (gtg/gCg)	Rv0209	-	hypothetical protein
251575	0	G	SNP	A	82	102	176	100	184	Ala486Thr (gcg/Acg)	Rv0210	-	hypothetical protein
255373	0	T	SNP	C	99	70	162	99.41	170	Asp193Gly (gac/gGc)	Rv0213c	-	methyltransferase
257071	0	C	SNP	T	95	86	178	100	181	Tyr336Tyr (tac/taT)	Rv0214	fadD4	fatty-acid--CoA ligase FadD4
261869	0	T	SNP	C	125	119	240	100	244	Cys316Arg (tgt/Cgt)	Rv0218	-	transmembrane protein
262268	0	A	SNP	T	99	96	190	99.49	196	Ala5Ala (gca/gcT)	Rv0219	-	transmembrane protein
264992	0	T	SNP	C	82	86	160	100	168	Leu309Pro (ctg/cCg)	Rv0221	-	diacyglycerol O-acyltransferase
265554	0	A	SNP	C	96	81	171	100	177	Val16Val (gta/gtC)	Rv0222	echA1	enoyl-CoA hydratase EchA1
266405	0	C	SNP	T	87	72	158	99.38	160	Gly454Ser (ggc/Agc)	Rv0223c	-	aldehyde dehydrogenase
272062	0	G	SNP	A	75	82	152	99.37	158	Pro260Ser (ccg/Tcg)	Rv0227c	-	membrane protein
274463	0	C	SNP	A	92	91	176	100	183	Arg86Leu (cgt/cTt)	Rv0229c	-	hypothetical protein
276539	0	G	SNP	C	69	98	160	99.4	168	Gly161Ala (ggc/gCc)	Rv0231	fadE4	acyl-CoA dehydrogenase FadE4
278681	0	C	SNP	G	81	92	172	99.43	174	His33Asp (cat/Gat)	Rv0233	nrdB	ribonucleoside-diphosphate reductase subunit beta NrdB
283614	0	T	SNP	C	94	112	200	100	206	Ser1080Gly (agc/Ggc)	Rv0236c	aftD	alpha-(1->3)-arabinofuranosyltransferase
285772	0	A	SNP	C	112	134	240	100	246	Pro360Pro (cct/ccG)	Rv0236c	aftD	alpha-(1->3)-arabinofuranosyltransferase
285871	0	A	SNP	G	138	134	261	99.27	274	Val327Val (gtt/gtC)	Rv0236c	aftD	alpha-(1->3)-arabinofuranosyltransferase
287142	0	C	Del	GAP	98	85	176	95.81	191
289253	0	C	SNP	T	94	96	185	99.48	191	Asp50Asp (gac/gaT)	Rv0239	vapB24	antitoxin VapB24
293628	1	A	Ins	C	61	79	140	92.72	141
301341	0	C	SNP	A	81	76	156	100	157	Pro105Pro (ccg/ccT)	Rv0249c	-	succinate dehydrogenase membrane anchor subunit
304895	0	G	SNP	A	79	65	143	99.31	145	Arg677His (cgt/cAt)	Rv0252	nirB	nitrite reductase large subunit NirB
304923	0	A	SNP	G	87	66	145	99.35	154	Lys686Lys (aaa/aaG)	Rv0252	nirB	nitrite reductase large subunit NirB
308661	0	A	SNP	G	84	95	173	100	179	Leu296Pro (ctg/cCg)	Rv0256c	PPE2	PPE family protein PPE2
310973	0	G	SNP	A	88	83	161	100	171	Ala182Val (gcg/gTg)	Rv0259c	-	hypothetical protein
311613	0	G	SNP	T	90	85	173	100	175	Val349Val (gtc/gtA)	Rv0260c	-	transcriptional regulator
324812	0	C	SNP	T	83	85	167	99.41	169	Asp82Asp (gac/gaT)	Rv0270	fadD2	fatty-acid--CoA ligase FadD2
325505	0	T	SNP	C	66	90	151	100	156	Val313Val (gtt/gtC)	Rv0270	fadD2	fatty-acid--CoA ligase FadD2
328569	0	G	SNP	C	86	96	177	100	182
333892	0	G	SNP	C	93	104	179	100	197	Arg807Gly (cgc/Ggc)	Rv0278c	-	PE-PGRS family protein PE_PGRS3
334177	0	C	SNP	T	110	111	212	97.36	227	Gly712Ser (ggc/Agc)	Rv0278c	-	PE-PGRS family protein PE_PGRS3
335820	0	C	Del	GAP	69	21	87	75.63	119		Rv0278c	-	PE-PGRS family protein PE_PGRS3
335821	0	C	Del	GAP	69	21	87	75	120		Rv0278c	-	PE-PGRS family protein PE_PGRS3
335822	0	G	Del	GAP	69	21	87	75.63	119		Rv0278c	-	PE-PGRS family protein PE_PGRS3
335823	0	C	Del	GAP	69	21	87	76.92	117		Rv0278c	-	PE-PGRS family protein PE_PGRS3
335824	0	C	Del	GAP	69	21	87	77.59	116		Rv0278c	-	PE-PGRS family protein PE_PGRS3
335825	0	G	Del	GAP	69	21	87	75.63	119		Rv0278c	-	PE-PGRS family protein PE_PGRS3
335826	0	T	Del	GAP	69	21	87	77.59	116		Rv0278c	-	PE-PGRS family protein PE_PGRS3
335827	0	T	Del	GAP	69	21	87	76.92	117		Rv0278c	-	PE-PGRS family protein PE_PGRS3
335828	0	G	Del	GAP	69	21	87	77.59	116		Rv0278c	-	PE-PGRS family protein PE_PGRS3
336683	0	G	SNP	T	6	18	23	80	30	Val797Val (gtc/gtA)	Rv0279c	PE_PGRS4	PE-PGRS family protein PE_PGRS4
336684	0	A	SNP	G	6	18	23	82.76	29	Val797Ala (gtc/gCc)	Rv0279c	PE_PGRS4	PE-PGRS family protein PE_PGRS4
336688	0	A	Del	GAP	10	20	27	100	30		Rv0279c	PE_PGRS4	PE-PGRS family protein PE_PGRS4
336689	0	G	Del	GAP	10	19	27	96.67	30		Rv0279c	PE_PGRS4	PE-PGRS family protein PE_PGRS4
336690	0	C	Del	GAP	10	19	27	96.67	30		Rv0279c	PE_PGRS4	PE-PGRS family protein PE_PGRS4
336691	0	T	Del	GAP	10	18	26	96.55	29		Rv0279c	PE_PGRS4	PE-PGRS family protein PE_PGRS4
336692	0	C	Del	GAP	10	18	26	93.33	30		Rv0279c	PE_PGRS4	PE-PGRS family protein PE_PGRS4
336693	0	G	Del	GAP	10	18	26	93.33	30		Rv0279c	PE_PGRS4	PE-PGRS family protein PE_PGRS4
336694	0	A	Del	GAP	10	19	26	96.67	30		Rv0279c	PE_PGRS4	PE-PGRS family protein PE_PGRS4
336695	0	A	Del	GAP	10	19	26	96.67	30		Rv0279c	PE_PGRS4	PE-PGRS family protein PE_PGRS4
336696	0	T	Del	GAP	10	19	26	96.67	30		Rv0279c	PE_PGRS4	PE-PGRS family protein PE_PGRS4
336697	0	T	Del	GAP	6	18	23	82.76	29		Rv0279c	PE_PGRS4	PE-PGRS family protein PE_PGRS4
336699	1	C	Ins	G	6	18	24	82.76	24		Rv0279c	PE_PGRS4	PE-PGRS family protein PE_PGRS4
336699	2	C	Ins	G	6	18	24	82.76	24		Rv0279c	PE_PGRS4	PE-PGRS family protein PE_PGRS4
336707	0	G	Del	GAP	6	18	24	80	30		Rv0279c	PE_PGRS4	PE-PGRS family protein PE_PGRS4
336708	0	T	Del	GAP	9	18	27	93.1	29		Rv0279c	PE_PGRS4	PE-PGRS family protein PE_PGRS4
336709	0	C	Del	GAP	6	18	24	80	30		Rv0279c	PE_PGRS4	PE-PGRS family protein PE_PGRS4
336710	0	A	Del	GAP	6	19	25	83.33	30		Rv0279c	PE_PGRS4	PE-PGRS family protein PE_PGRS4
337470	0	C	SNP	A	111	126	229	99.16	239	Gly535Val (gga/gTa)	Rv0279c	PE_PGRS4	PE-PGRS family protein PE_PGRS4
337820	0	G	SNP	A	21	100	112	97.58	124	Gly418Gly (ggc/ggT)	Rv0279c	PE_PGRS4	PE-PGRS family protein PE_PGRS4
337877	0	C	SNP	T	21	74	93	100	95	Gly399Gly (ggg/ggA)	Rv0279c	PE_PGRS4	PE-PGRS family protein PE_PGRS4
337959	0	A	SNP	C	55	25	78	100	80	Ile372Ser (atc/aGc)	Rv0279c	PE_PGRS4	PE-PGRS family protein PE_PGRS4
338020	0	A	SNP	C	69	24	91	100	93	Cys352Gly (tgc/Ggc)	Rv0279c	PE_PGRS4	PE-PGRS family protein PE_PGRS4
338100	0	T	SNP	C	81	38	116	100	119	Asn325Ser (aac/aGc)	Rv0279c	PE_PGRS4	PE-PGRS family protein PE_PGRS4
338453	0	A	SNP	G	10	66	74	100	76	Ala207Ala (gct/gcC)	Rv0279c	PE_PGRS4	PE-PGRS family protein PE_PGRS4
338648	0	T	SNP	G	117	21	136	93.24	148	Gly142Gly (gga/ggC)	Rv0279c	PE_PGRS4	PE-PGRS family protein PE_PGRS4
338669	0	T	SNP	C	125	28	151	92.73	165	Leu135Leu (tta/ttG)	Rv0279c	PE_PGRS4	PE-PGRS family protein PE_PGRS4
338682	0	T	SNP	G	109	25	131	93.06	144	Asp131Ala (gac/gCc)	Rv0279c	PE_PGRS4	PE-PGRS family protein PE_PGRS4
338683	0	C	SNP	G	106	25	127	93.57	140	Asp131His (gac/Cac)	Rv0279c	PE_PGRS4	PE-PGRS family protein PE_PGRS4
338685	0	C	SNP	G	106	26	129	93.62	141	Gly130Ala (ggg/gCg)	Rv0279c	PE_PGRS4	PE-PGRS family protein PE_PGRS4
338690	0	A	SNP	G	108	26	132	92.41	145	Asn128Asn (aat/aaC)	Rv0279c	PE_PGRS4	PE-PGRS family protein PE_PGRS4
338692	0	T	SNP	C	111	26	134	93.84	146	Asn128Asp (aat/Gat)	Rv0279c	PE_PGRS4	PE-PGRS family protein PE_PGRS4
339230	0	G	SNP	C	95	71	159	98.81	168
340372	0	T	SNP	C	37	87	121	99.2	125	Ser337Pro (tcg/Ccg)	Rv0280	PPE3	PPE family protein PPE3
342146	0	A	SNP	C	100	88	183	99.47	189	Glu6Ala (gaa/gCa)	Rv0282	eccA3	ESX-3 secretion system protein EccA
342873	0	C	SNP	T	96	79	173	99.43	176	Val248Val (gtc/gtT)	Rv0282	eccA3	ESX-3 secretion system protein EccA
346275	0	C	SNP	G	90	75	155	99.4	166	Pro214Arg (ccg/cGg)	Rv0284	eccC3	ESX-3 secretion system protein EccC3
350088	0	C	SNP	A	101	117	215	100	218	Leu52Met (ctg/Atg)	Rv0286	PPE4	PPE family protein PPE4
353197	0	C	SNP	T	93	96	189	98.95	191	Arg39Cys (cgc/Tgc)	Rv0290	eccD3	ESX-3 secretion system protein EccD
356528	0	A	SNP	G	111	97	201	100	208	Asn217Asp (aat/Gat)	Rv0292	eccE3	ESX-3 secretion system protein EccE
358473	0	G	SNP	C	114	96	203	99.53	211	Trp101Cys (tgg/tgC)	Rv0294	tam	trans-aconitate methyltransferase
358681	0	C	SNP	T	97	81	172	98.89	180	Leu171Leu (ctg/Ttg)	Rv0294	tam	trans-aconitate methyltransferase
359040	0	G	SNP	A	91	102	189	98.97	195	Pro237Ser (ccc/Tcc)	Rv0295c	-	hypothetical protein
363563	0	G	SNP	A	84	114	192	99	200	Ala30Thr (gcg/Acg)	Rv0299	-	toxin
366917	0	T	SNP	C	34	42	75	97.44	78	Thr1950Ala (acc/Gcc)	Rv0304c	PPE5	PPE family protein PPE5
366922	0	G	SNP	C	29	39	68	97.14	70	Ala1948Gly (gcc/gGc)	Rv0304c	PPE5	PPE family protein PPE5
367718	0	G	SNP	T	81	73	150	99.35	155	Leu1683Ile (ctt/Att)	Rv0304c	PPE5	PPE family protein PPE5
368101	0	A	Del	GAP	74	61	133	76.7	176		Rv0304c	PPE5	PPE family protein PPE5
368102	0	T	Del	GAP	74	61	133	76.7	176		Rv0304c	PPE5	PPE family protein PPE5
369886	0	C	SNP	G	84	75	157	98.15	162	Gly960Ala (ggg/gCg)	Rv0304c	PPE5	PPE family protein PPE5
372913	0	A	SNP	C	70	91	155	98.17	164	Gly933Gly (ggt/ggG)	Rv0305c	PPE6	PPE family protein PPE6
373283	0	A	Del	GAP	96	86	178	98.38	185		Rv0305c	PPE6	PPE family protein PPE6
376774	0	T	SNP	C	90	86	165	98.88	178	Ala94Ala (gca/gcG)	Rv0307c	-	hypothetical protein
381882	0	C	SNP	A	95	79	170	99.43	175	Gln443Lys (cag/Aag)	Rv0312	-	hypothetical protein
384380	0	A	SNP	C	71	93	161	100	164	Lys260Thr (aag/aCg)	Rv0315	-	beta-1,3-glucanase
386432	0	C	SNP	G	85	83	165	99.41	169	Gly223Ala (ggg/gCg)	Rv0318c	-	integral membrane protein
390828	0	T	SNP	C	87	92	176	99.44	180	Ser142Gly (agt/Ggt)	Rv0323c	-	hypothetical protein
391853	0	A	SNP	G	115	117	225	99.57	233	Thr168Ala (act/Gct)	Rv0324	-	transcriptional regulator
392261	0	T	SNP	C	95	92	179	100	187	_75Gln (tag/Cag)	Rv0325	-	hypothetical protein
396199	0	T	SNP	C	84	76	151	98.77	162
402836	0	G	SNP	A	96	78	171	99.43	175	Tyr109Tyr (tac/taT)	Rv0337c	aspC	aspartate aminotransferase
403980	0	G	SNP	A	91	100	189	100	191	Ala621Val (gcc/gTc)	Rv0338c	-	iron-sulfur-binding reductase
404326	0	T	SNP	C	89	95	180	100	184	Arg506Gly (agg/Ggg)	Rv0338c	-	iron-sulfur-binding reductase
406251	0	T	SNP	C	101	80	175	98.91	183	Asp733Gly (gat/gGt)	Rv0339c	-	transcriptional regulator
406325	0	G	SNP	A	110	91	199	100	201	Ala708Ala (gcc/gcT)	Rv0339c	-	transcriptional regulator
414486	0	C	SNP	T	87	104	190	100	191	Glu152Glu (gag/gaA)	Rv0344c	lpqJ	lipoprotein LpqJ
420008	0	A	SNP	G	92	80	169	100	172	Ala58Ala (gca/gcG)	Rv0350	dnaK	chaperone protein DnaK
422678	0	G	SNP	A	95	89	179	99.46	185	Arg76His (cgc/cAc)	Rv0352	dnaJ1	chaperone protein DnaJ
424320	1	T	Ins	C	105	65	170	97.14	170		Rv0354c	PPE7	PPE family protein PPE7
428698	0	C	SNP	T	86	102	187	98.95	190	Ala1994Ala (gcg/gcA)	Rv0355c	PPE8	PPE family protein PPE8
428921	0	G	SNP	A	64	89	151	100	153	Ser1920Phe (tcc/tTc)	Rv0355c	PPE8	PPE family protein PPE8
432459	0	C	SNP	T	85	87	169	98.85	174	Asp741Asn (gac/Aac)	Rv0355c	PPE8	PPE family protein PPE8
438470	0	C	SNP	T	131	102	232	99.15	235	Lys90Lys (aag/aaA)	Rv0360c	-	hypothetical protein
440365	0	G	SNP	A	96	92	185	98.43	191	Ser165Ser (tcg/tcA)	Rv0362	mgtE	Mg2+ transport transmembrane protein MgtE
440878	0	C	SNP	T	97	81	174	99.44	179	Thr336Thr (acc/acT)	Rv0362	mgtE	Mg2+ transport transmembrane protein MgtE
445780	0	C	SNP	T	127	88	213	99.54	216	Arg249His (cgt/cAt)	Rv0368c	-	hypothetical protein
447642	0	G	SNP	C	96	89	181	100	185	Leu134Leu (ctc/ctG)	Rv0370c	-	oxidoreductase
454295	0	T	SNP	C	101	100	192	100	201	Pro26Pro (cca/ccG)	Rv0376c	-	hypothetical protein
454333	0	T	SNP	G	95	101	188	99.49	197	Thr14Pro (acg/Ccg)	Rv0376c	-	hypothetical protein
455024	0	G	SNP	A	106	74	179	99.45	181	Val202Ile (gta/Ata)	Rv0377	-	HTH-type transcriptional regulator
455624	0	T	Del	GAP	91	104	193	98.98	197
455931	0	G	SNP	T	92	112	196	100	204
457452	0	T	SNP	G	90	77	159	99.4	168	Thr124Thr (aca/acC)	Rv0381c	-	hypothetical protein
459399	0	A	SNP	C	75	84	152	100	159
465849	0	C	SNP	T	128	114	239	99.18	244	Phe813Phe (ttc/ttT)	Rv0386	-	transcriptional regulator
466808	0	G	SNP	C	136	119	241	99.61	256
467497	1	C	Ins	G	108	115	223	94.09	223
467508	1	C	Ins	G	106	118	224	94.12	224
467516	0	G	SNP	C	118	123	234	100	241
467526	0	C	SNP	G	123	118	235	100	241
467546	0	G	SNP	C	108	129	227	99.58	238
467557	0	A	SNP	C	114	128	238	100	242
467564	0	A	SNP	C	117	124	236	99.59	242
467585	0	G	SNP	C	105	128	227	100	233
467590	0	T	SNP	C	106	128	224	100	234
467621	0	T	SNP	G	119	112	218	100	231
467638	0	G	SNP	T	112	106	213	100	218
473310	0	A	SNP	G	139	135	268	99.64	275	Gln177Arg (cag/cGg)	Rv0393	-	hypothetical protein
475178	0	T	SNP	C	91	90	178	99.45	182	Val80Ala (gtc/gCc)	Rv0395	-	hypothetical protein
475915	0	A	SNP	C	93	98	182	99.48	192	Ser34Arg (agc/Cgc)	Rv0397	-	hypothetical protein
476612	0	G	SNP	A	111	70	172	98.91	183	Val73Val (gtg/gtA)	Rv0397A	-	hypothetical protein
481527	0	G	Del	GAP	81	69	149	98.04	153		Rv0402c	mmpL1	transmembrane transport protein MmpL1
483935	0	T	SNP	G	72	83	150	99.36	156
484504	0	C	SNP	G	95	81	172	99.44	177	Ala176Ala (gcc/gcG)	Rv0404	fadD30	long-chain-fatty-acid--AMP ligase FadD30
485561	0	A	SNP	C	84	78	156	99.39	163	Ile529Leu (atc/Ctc)	Rv0404	fadD30	long-chain-fatty-acid--AMP ligase FadD30
485730	0	C	SNP	T	82	102	181	100	184	Pro585Leu (cca/cTa)	Rv0404	fadD30	long-chain-fatty-acid--AMP ligase FadD30
485811	0	A	Del	GAP	80	102	177	97.85	186		Rv0405	pks6	membrane bound polyketide synthase
489935	0	G	SNP	C	98	79	172	100	177	Thr257Thr (acc/acG)	Rv0406c	-	beta lactamase-like protein
490219	0	C	SNP	G	90	102	190	98.46	195	Ala163Pro (gcc/Ccc)	Rv0406c	-	beta lactamase-like protein
491742	0	T	SNP	C	77	102	174	98.9	181	Phe320Phe (ttt/ttC)	Rv0407	fgd1	F420-dependent glucose-6-phosphate dehydrogenase		phylo (not Euro-American, M. africanum, M. bovis, M. canettii, M. caprae, M. microti, M. pinipedii, Beijing, Delhi/CAS, EAI)
492150	0	G	SNP	C	95	99	189	100	194	Gly122Ala (ggc/gCc)	Rv0408	pta	phosphate acetyltransferase
498531	0	A	SNP	G	84	90	168	100	174	Ala363Ala (gct/gcC)	Rv0412c	-	membrane protein
498557	0	C	SNP	A	89	89	176	100	178	Asp355Tyr (gac/Tac)	Rv0412c	-	membrane protein
502589	0	C	SNP	G	108	113	217	100	221	Ser75Cys (tcc/tGc)	Rv0417	thiG	thiazole synthase
503354	0	G	SNP	C	84	105	187	99.47	190
505974	0	G	SNP	A	98	103	197	100	201	Ala297Thr (gcg/Acg)	Rv0419	lpqM	lipoprotein peptidase LpqM
513257	0	T	SNP	C	100	93	187	100	193	Met689Val (atg/Gtg)	Rv0425c	ctpH	metal cation transporting ATPase H
514119	1	C	Ins	A	131	82	213	99.07	213		Rv0425c	ctpH	metal cation transporting ATPase H
517358	0	T	SNP	C	96	80	171	99.44	177	Asp149Gly (gac/gGc)	Rv0428c	-	GCN5-like N-acetyltransferase
517389	0	C	SNP	A	93	81	168	98.86	176	Val139Phe (gtc/Ttc)	Rv0428c	-	GCN5-like N-acetyltransferase
523654	0	C	SNP	T	104	100	195	97.61	209	Ala294Thr (gcc/Acc)	Rv0435c	-	ATPase
524891	0	C	SNP	A	87	89	172	99.44	177	Gly167Val (ggc/gTc)	Rv0436c	pssA	CDP-diacylglycerol--serineO-phosphatidyltransferase
531775	0	C	SNP	G	105	99	199	98.55	207	Trp147Ser (tgg/tCg)	Rv0442c	PPE10	PPE family protein PPE10
537974	0	G	SNP	A	100	110	206	98.59	213	Ala192Val (gcc/gTc)	Rv0449c	-	hypothetical protein
541201	0	A	SNP	G	87	82	160	100	169	Leu97Leu (ctt/ctC)	Rv0450c	mmpL4	transmembrane transport protein MmpL4
546357	0	A	SNP	G	106	79	176	100	185	Thr149Thr (act/acC)	Rv0456c	echA2	enoyl-CoA hydratase EchA2
548326	0	T	SNP	C	93	111	200	99.51	205	Thr428Ala (aca/Gca)	Rv0457c	-	peptidase
549252	0	C	SNP	G	88	87	165	100	175	Trp119Ser (tgg/tCg)	Rv0457c	-	peptidase
551525	0	A	SNP	C	80	91	168	100	171	Arg110Arg (aga/Cga)	Rv0459	-	hypothetical protein
555991	0	A	SNP	G	91	107	191	99.5	199	Cys106Arg (tgc/Cgc)	Rv0465c	-	HTH-type transcriptional regulator
560541	0	C	Del	GAP	69	57	122	99.21	127		Rv0469	umaA	mycolic acid synthase UmaA
560542	0	T	Del	GAP	69	57	122	99.21	127		Rv0469	umaA	mycolic acid synthase UmaA
560543	0	T	Del	GAP	69	57	122	99.21	127		Rv0469	umaA	mycolic acid synthase UmaA
560544	0	T	Del	GAP	69	57	122	99.21	127		Rv0469	umaA	mycolic acid synthase UmaA
560545	0	T	Del	GAP	69	57	122	99.21	127		Rv0469	umaA	mycolic acid synthase UmaA
560546	0	C	Del	GAP	69	57	122	99.21	127		Rv0469	umaA	mycolic acid synthase UmaA
562063	0	G	Del	GAP	98	92	187	96.94	196		Rv0470A	-	hypothetical protein
562064	0	C	Del	GAP	98	92	187	99.48	191		Rv0470A	-	hypothetical protein
562065	0	C	Del	GAP	98	92	187	99.48	191		Rv0470A	-	hypothetical protein
562066	0	A	Del	GAP	98	92	187	99.48	191		Rv0470A	-	hypothetical protein
565655	0	A	SNP	G	80	82	158	99.39	163
572591	0	C	SNP	T	84	93	168	98.88	179	Asp294Asp (gac/gaT)	Rv0483	lprQ	lipoprotein LprQ
573262	0	A	SNP	G	105	90	188	98.98	197	Gly180Gly (ggt/ggC)	Rv0484c	-	short-chain type oxidoreductase
579284	0	T	SNP	C	89	101	183	98.96	192
580772	0	T	SNP	A	51	48	97	92.52	107
580774	0	G	Del	GAP	54	49	102	91.15	113
580775	0	G	Del	GAP	54	49	102	91.96	112
580776	0	G	Del	GAP	54	49	103	91.96	112
580777	0	G	Del	GAP	54	49	103	91.96	112
580778	0	C	Del	GAP	54	49	103	91.96	112
580779	0	A	Del	GAP	54	49	103	93.64	110
580780	0	C	Del	GAP	54	49	103	91.96	112
580781	0	C	Del	GAP	54	49	103	93.64	110
580782	0	A	Del	GAP	54	49	103	93.64	110
580783	0	C	Del	GAP	54	49	103	93.64	110
580784	0	C	Del	GAP	54	49	103	92.79	111
580785	0	C	Del	GAP	54	49	103	93.64	110
580786	0	G	Del	GAP	54	49	103	91.96	112
580787	0	C	Del	GAP	54	49	103	92.79	111
580788	0	T	Del	GAP	54	49	103	94.5	109
580789	0	T	Del	GAP	54	49	103	91.96	112
580790	0	G	Del	GAP	54	49	103	91.96	112
580791	0	C	Del	GAP	54	49	103	93.64	110
580792	0	G	Del	GAP	54	49	103	91.96	112
580793	0	G	Del	GAP	54	49	103	91.96	112
580794	0	G	Del	GAP	53	49	102	91.07	112
580795	0	G	Del	GAP	53	49	102	89.47	114
580796	0	G	Del	GAP	53	49	102	89.47	114
580797	0	A	Del	GAP	53	49	102	90.27	113
584171	0	T	SNP	C	76	103	172	99.44	180	Ser174Gly (agt/Ggt)	Rv0493c	-	hypothetical protein
590436	0	T	SNP	C	91	104	190	100	195	Ala118Ala (gct/gcC)	Rv0500	proC	pyrroline-5-carboxylate reductase
597325	0	C	SNP	T	86	97	177	99.46	184	Gln43_ (caa/Taa)	Rv0507	mmpL2	transmembrane transport protein MmpL2
597816	0	A	SNP	G	90	78	163	100	168	Ala206Ala (gca/gcG)	Rv0507	mmpL2	transmembrane transport protein MmpL2
598475	0	G	SNP	A	66	89	151	100	155	Arg426His (cgc/cAc)	Rv0507	mmpL2	transmembrane transport protein MmpL2
599868	0	A	SNP	G	111	84	189	100	195	Arg890Arg (cga/cgG)	Rv0507	mmpL2	transmembrane transport protein MmpL2
610120	0	T	SNP	G	80	88	163	100	168
611977	0	C	SNP	T	106	109	208	100	215	Gly33Asp (ggc/gAc)	Rv0519c	-	membrane protein
623163	0	C	SNP	T	69	119	184	98.95	190	Ala124Val (gcc/gTc)	Rv0532	PE_PGRS6	PE-PGRS family protein PE_PGRS6
623472	0	A	SNP	G	93	74	164	100	167	Asp227Gly (gac/gGc)	Rv0532	PE_PGRS6	PE-PGRS family protein PE_PGRS6
623508	0	C	SNP	G	97	84	173	100	181	Ala239Gly (gcc/gGc)	Rv0532	PE_PGRS6	PE-PGRS family protein PE_PGRS6
629714	0	G	SNP	A	79	74	148	100	153	Asp6Asp (gac/gaT)	Rv0537c	-	integral membrane protein
630722	0	G	SNP	C	98	120	216	100	218	Arg228Pro (cgg/cCg)	Rv0538	-	membrane protein
633562	0	C	SNP	T	105	89	184	99.49	195	Val281Val (gtg/gtA)	Rv0541c	-	integral membrane protein
635139	0	G	SNP	C	113	102	209	99.08	217	Gly122Gly (ggc/ggG)	Rv0542c	menE	2-succinylbenzoic acid--CoA ligase
637319	0	G	SNP	A	73	74	145	100	147	Pro49Ser (cct/Tct)	Rv0545c	pitA	low-affinity inorganic phosphate transporter
642442	0	G	SNP	A	78	96	174	97.21	179	Arg124Trp (cgg/Tgg)	Rv0551c	fadD8	fatty-acid--CoA ligase FadD8
648002	0	T	SNP	G	61	68	128	100	129	Leu15Arg (ctc/cGc)	Rv0556	-	transmembrane protein
648856	0	T	SNP	C	96	85	177	99.45	182	Gly107Gly (ggt/ggC)	Rv0557	mgtA	GDP-mannose-dependent alpha-mannosyltransferase		phylo (not Euro-American, M. africanum, M. bovis, M. canettii, M. caprae, M. microti, M. pinipedii, Beijing, Delhi/CAS, EAI)
650514	0	G	SNP	A	114	83	189	99.49	198	Leu78Leu (ctg/Ttg)	Rv0559c	-	hypothetical protein
652950	0	T	SNP	C	96	101	192	100	197	Arg60Arg (cgt/cgC)	Rv0562	grcC1	polyprenyl-diphosphate synthase GrcC
655986	0	T	SNP	G	83	88	162	100	171
657081	0	C	SNP	T	78	65	140	99.31	144	Val130Val (gtg/gtA)	Rv0565c	-	monooxygenase
659341	0	T	SNP	C	77	86	160	100	163
662911	0	T	SNP	C	87	128	210	99.54	216	Ala539Ala (gct/gcC)	Rv0570	nrdZ	vitamin B12-dependent ribonucleoside-diphosphate reductase
665293	0	A	SNP	G	109	94	201	100	203	Phe31Leu (ttc/Ctc)	Rv0572c	-	hypothetical protein
669398	0	T	SNP	C	105	114	213	100	219	Gln116Gln (caa/caG)	Rv0575c	-	oxidoreductase
670545	0	G	SNP	A	114	109	216	100	223	Arg233His (cgc/cAc)	Rv0576	-	transcriptional regulator
672491	0	C	SNP	G	90	111	186	99.5	202	Gly1142Gly (ggg/ggC)	Rv0578c	PE_PGRS7	PE-PGRS family protein PE_PGRS7
673238	0	A	SNP	G	71	125	179	99.49	197	His893His (cat/caC)	Rv0578c	PE_PGRS7	PE-PGRS family protein PE_PGRS7
674702	0	A	SNP	T	133	119	247	99.6	253	Gly405Gly (ggt/ggA)	Rv0578c	PE_PGRS7	PE-PGRS family protein PE_PGRS7
682568	0	C	SNP	T	73	77	145	96.77	155	Ala569Thr (gct/Act)	Rv0585c	-	integral membrane protein
684376	0	T	SNP	C	97	93	188	100	190
685461	0	C	SNP	G	90	79	164	100	169	Ala111Ala (gcc/gcG)	Rv0587	yrbE2A	hypothetical protein
685608	0	T	SNP	C	84	107	179	100	191	Leu160Leu (ctt/ctC)	Rv0587	yrbE2A	hypothetical protein
686123	0	C	SNP	A	93	97	188	99.48	191	Leu66Met (ctg/Atg)	Rv0588	-	hypothetical protein
686972	0	T	SNP	C	95	83	168	100	178	Phe51Ser (ttc/tCc)	Rv0589	mce2A	Mce family protein Mce2A
688792	1	T	Ins	G	88	82	170	95.51	170
690450	0	A	SNP	C	92	119	201	99.06	213	Ala464Ala (gca/gcC)	Rv0591	mce2C	Mce family protein Mce2C
690465	0	T	SNP	G	97	124	215	100	221	Leu469Leu (ctt/ctG)	Rv0591	mce2C	Mce family protein Mce2C
695971	0	G	SNP	C	73	93	161	98.22	169	Phe311Leu (ttc/ttG)	Rv0597c	-	hypothetical protein
698968	0	G	SNP	A	120	126	237	100	246	Gly9Gly (ggc/ggT)	Rv0601c	-	two component sensor kinase HK2
701624	0	T	SNP	G	93	93	182	98.41	189	Ser73Ser (tct/tcG)	Rv0605	-	resolvase
708056	0	T	SNP	C	134	115	243	99.6	250	His487Arg (cac/cGc)	Rv0613c	-	hypothetical protein
709048	0	C	SNP	T	118	113	229	99.14	233	Ala156Ala (gcg/gcA)	Rv0613c	-	hypothetical protein
712693	0	A	SNP	G	100	93	187	100	193
713310	0	T	SNP	C	122	121	238	98.38	247	Cys199Arg (tgt/Cgt)	Rv0620	galK	galactokinase
725190	0	G	SNP	A	76	70	144	97.99	149	Phe1039Phe (ttc/ttT)	Rv0631c	recC	exonuclease V subunit gamma RecC
729685	0	C	SNP	T	85	97	179	100	182	Arg161Gln (cga/cAa)	Rv0633c	-	hypothetical protein
731112	0	C	SNP	T	55	88	142	97.95	146
753174	0	C	SNP	A	91	97	187	98.43	191	Trp65Leu (tgg/tTg)	Rv0656c	vapC6	ribonuclease VapC6
753933	0	C	SNP	T	87	90	167	100	177	Trp159_ (tgg/tgA)	Rv0658c	-	integral membrane protein
754186	0	A	SNP	G	89	87	170	100	176	Leu75Pro (ctc/cCc)	Rv0658c	-	integral membrane protein
757182	0	A	SNP	G	81	93	171	100	174	Asp349Gly (gac/gGc)	Rv0663	atsD	arylsulfatase AtsD
759746	0	C	SNP	T	83	79	159	98.78	164							rifampicin (RMP)
761155	0	C	SNP	T	88	82	169	100	170	Ser450Leu (tcg/tTg)	Rv0667	rpoB	DNA-directed RNA polymerase subunit beta	rifampicin (RMP)		rifampicin (RMP)
762434	0	T	SNP	G	109	89	194	100	198	Gly876Gly (ggt/ggG)	Rv0667	rpoB	DNA-directed RNA polymerase subunit beta		phylo (3)	rifampicin (RMP)
763031	0	T	SNP	C	67	81	143	100	148	Ala1075Ala (gct/gcC)	Rv0667	rpoB	DNA-directed RNA polymerase subunit beta		phylo (4)	rifampicin (RMP)
767339	0	A	SNP	G	87	79	163	100	166
767414	0	G	SNP	A	91	74	162	99.4	166
768212	0	T	SNP	C	114	112	220	98.69	229	Glu462Glu (gaa/gaG)	Rv0669c	-	neutral ceramidase
769447	0	C	SNP	T	107	83	188	97.44	195	Gly51Arg (ggg/Agg)	Rv0669c	-	neutral ceramidase
771263	1	G	Ins	G	76	85	161	91.48	161		Rv0671	lpqP	lipoprotein LpqP
771263	2	G	Ins	C	76	85	161	91.48	161		Rv0671	lpqP	lipoprotein LpqP
771471	0	G	SNP	A	68	90	155	98.75	160
775639	0	T	SNP	C	81	134	209	100	215	Ile948Val (att/Gtt)	Rv0676c	mmpL5	transmembrane transport protein MmpL5
776100	0	G	SNP	A	80	65	143	100	145	Thr794Ile (acc/aTc)	Rv0676c	mmpL5	transmembrane transport protein MmpL5
781395	0	T	SNP	C	64	86	144	100	150							streptomycin (SM)
788615	0	G	SNP	C	103	110	201	99.53	214	Gly226Arg (ggg/Cgg)	Rv0688	-	ferredoxin reductase
798779	0	T	SNP	C	94	84	175	100	178
798934	0	C	SNP	A	72	97	160	100	169	Arg34Arg (cgc/cgA)	Rv0698	-	hypothetical protein
807405	0	C	SNP	T	84	82	164	100	166	Ser357Ser (tcc/tcT)	Rv0711	atsA	arylsulfatase AtsA
808282	0	G	Del	GAP	87	96	180	97.34	188		Rv0711	atsA	arylsulfatase AtsA
820483	0	G	SNP	T	88	98	173	99.47	187	Ala6Asp (gcc/gAc)	Rv0727c	fucA	L-fuculose phosphate aldolase FucA
820734	0	A	SNP	G	103	106	200	99.52	210	Val248Ala (gtc/gCc)	Rv0728c	serA2	D-3-phosphoglycerate dehydrogenase SerA
820752	0	C	SNP	T	104	91	187	98.98	197	Arg242His (cgc/cAc)	Rv0728c	serA2	D-3-phosphoglycerate dehydrogenase SerA
827168	0	C	SNP	T	108	95	201	98.07	207	Arg167Cys (cgt/Tgt)	Rv0734	mapA	methionine aminopeptidase
830868	1	G	Ins	G	91	76	167	87.89	167		Rv0739	-	hypothetical protein
830868	2	G	Ins	C	91	76	167	87.89	167		Rv0739	-	hypothetical protein
834857	0	C	SNP	T	92	97	186	99.47	190	Met30Ile (atg/atA)	Rv0744c	-	transcriptional regulator
836426	0	A	SNP	C	10	114	117	100	124	Leu242Leu (cta/ctC)	Rv0746	PE_PGRS9	PE-PGRS family protein PE_PGRS9
836454	0	A	SNP	G	9	88	97	100	97	Thr252Ala (act/Gct)	Rv0746	PE_PGRS9	PE-PGRS family protein PE_PGRS9
836538	0	A	SNP	G	87	13	97	100	100	Asn280Asp (aac/Gac)	Rv0746	PE_PGRS9	PE-PGRS family protein PE_PGRS9
836658	0	A	SNP	G	131	48	172	100	179	Thr320Ala (acc/Gcc)	Rv0746	PE_PGRS9	PE-PGRS family protein PE_PGRS9
837033	0	A	SNP	G	45	146	184	100	191	Thr445Ala (acc/Gcc)	Rv0746	PE_PGRS9	PE-PGRS family protein PE_PGRS9
838990	0	C	SNP	G	48	76	119	92.54	134	Ala180Ala (gcc/gcG)	Rv0747	PE_PGRS10	PE-PGRS family protein PE_PGRS10
839123	0	A	SNP	G	92	43	128	100	135	Arg225Gly (agg/Ggg)	Rv0747	PE_PGRS10	PE-PGRS family protein PE_PGRS10
839129	0	C	SNP	G	101	43	139	100	144	Arg227Gly (cgc/Ggc)	Rv0747	PE_PGRS10	PE-PGRS family protein PE_PGRS10
839194	0	A	SNP	G	118	61	164	100	179	Thr248Thr (aca/acG)	Rv0747	PE_PGRS10	PE-PGRS family protein PE_PGRS10
839334	0	A	SNP	G	124	97	213	100	221	Lys295Arg (aaa/aGa)	Rv0747	PE_PGRS10	PE-PGRS family protein PE_PGRS10
839348	0	A	SNP	G	132	93	216	100	225	Ser300Gly (agc/Ggc)	Rv0747	PE_PGRS10	PE-PGRS family protein PE_PGRS10
840195	0	G	Del	GAP	28	23	51	91.07	56		Rv0747	PE_PGRS10	PE-PGRS family protein PE_PGRS10
840196	0	G	Del	GAP	28	23	51	98.08	52		Rv0747	PE_PGRS10	PE-PGRS family protein PE_PGRS10
840197	0	G	Del	GAP	28	23	51	98.08	52		Rv0747	PE_PGRS10	PE-PGRS family protein PE_PGRS10
840198	0	G	Del	GAP	28	23	51	98.08	52		Rv0747	PE_PGRS10	PE-PGRS family protein PE_PGRS10
840199	0	A	Del	GAP	28	23	51	100	51		Rv0747	PE_PGRS10	PE-PGRS family protein PE_PGRS10
840200	0	A	Del	GAP	28	23	51	100	51		Rv0747	PE_PGRS10	PE-PGRS family protein PE_PGRS10
840201	0	G	Del	GAP	24	21	45	88.24	51		Rv0747	PE_PGRS10	PE-PGRS family protein PE_PGRS10
840202	0	C	Del	GAP	24	21	45	88.24	51		Rv0747	PE_PGRS10	PE-PGRS family protein PE_PGRS10
840203	0	A	Del	GAP	24	21	45	90	50		Rv0747	PE_PGRS10	PE-PGRS family protein PE_PGRS10
840204	0	C	Del	GAP	24	21	45	88.24	51		Rv0747	PE_PGRS10	PE-PGRS family protein PE_PGRS10
840205	0	C	Del	GAP	24	21	45	88.24	51		Rv0747	PE_PGRS10	PE-PGRS family protein PE_PGRS10
840206	0	C	Del	GAP	24	21	45	88.24	51		Rv0747	PE_PGRS10	PE-PGRS family protein PE_PGRS10
840207	0	T	Del	GAP	24	21	45	90	50		Rv0747	PE_PGRS10	PE-PGRS family protein PE_PGRS10
840208	0	C	Del	GAP	24	21	45	88.24	51		Rv0747	PE_PGRS10	PE-PGRS family protein PE_PGRS10
840209	0	G	Del	GAP	24	21	45	88.24	51		Rv0747	PE_PGRS10	PE-PGRS family protein PE_PGRS10
840210	0	C	Del	GAP	24	21	45	88.24	51		Rv0747	PE_PGRS10	PE-PGRS family protein PE_PGRS10
840213	0	G	Del	GAP	28	23	50	77.27	66		Rv0747	PE_PGRS10	PE-PGRS family protein PE_PGRS10
840496	0	C	SNP	G	78	79	142	86.26	182	Gly682Gly (ggc/ggG)	Rv0747	PE_PGRS10	PE-PGRS family protein PE_PGRS10
840847	0	C	SNP	T	98	107	184	97.16	211	Gly799Gly (ggc/ggT)	Rv0747	PE_PGRS10	PE-PGRS family protein PE_PGRS10
841290	0	A	Del	GAP	92	81	169	98.86	175		Rv0749	vapC31	ribonuclease VapC31
841291	0	A	Del	GAP	92	81	169	98.86	175		Rv0749	vapC31	ribonuclease VapC31
841764	0	G	SNP	C	87	92	173	100	179	Thr37Thr (acc/acG)	Rv0749A	-	hypothetical protein
842153	0	G	SNP	A	82	80	160	98.78	164	Glu41Lys (gag/Aag)	Rv0750	-	hypothetical protein
847995	0	T	SNP	C	93	93	180	98.94	188
852910	0	C	SNP	T	119	82	199	100	201	Pro172Leu (ccc/cTc)	Rv0758	phoR	two component system response sensor kinase PhoR
857643	0	C	SNP	G	87	92	173	99.44	180	Gly132Ala (ggc/gCc)	Rv0764c	cyp51	lanosterol 14-alpha demethylase
857696	0	A	SNP	G	87	91	173	100	178	Ala114Ala (gct/gcC)	Rv0764c	cyp51	lanosterol 14-alpha demethylase
858464	0	A	SNP	G	104	92	187	98.49	199	Val134Ala (gtg/gCg)	Rv0765c	-	oxidoreductase
874835	1	C	Ins	C	98	67	165	97.63	165
874835	2	C	Ins	G	97	67	164	97.04	165
876141	0	G	SNP	T	101	67	163	98.82	170
880562	0	G	SNP	T	75	91	165	100	166	Cys408Phe (tgc/tTc)	Rv0785	-	KsdD-like steroid dehydrogenase
882257	0	T	SNP	C	102	116	212	99.54	219	Tyr267His (tac/Cac)	Rv0787	-	hypothetical protein
890549	0	G	SNP	A	29	32	61	98.39	62	Trp54_ (tgg/tgA)	Rv0797	-	insertion sequence element IS1547 transposase
891011	0	A	SNP	G	49	39	87	100	88	Leu208Leu (cta/ctG)	Rv0797	-	insertion sequence element IS1547 transposase
893733	0	T	SNP	G	94	85	170	100	179	Leu139Arg (ctg/cGg)	Rv0800	pepC	M18 family aminopeptidase
896979	0	T	SNP	C	103	104	200	100	207	Val387Ala (gta/gCa)	Rv0803	purL	phosphoribosylformylglycinamidine synthase 2
900221	0	T	SNP	C	85	77	157	100	162	Val370Val (gta/gtG)	Rv0806c	cpsY	exopolysaccharide phosphotransferase CpsY
903537	0	G	SNP	T	103	112	215	100	215	Arg476Leu (cgg/cTg)	Rv0808	purF	amidophosphoribosyltransferase
903550	0	T	SNP	C	104	109	208	100	213	Ala480Ala (gct/gcC)	Rv0808	purF	amidophosphoribosyltransferase
903913	0	T	SNP	C	94	88	178	100	182	Gly63Gly (ggt/ggC)	Rv0809	purM	phosphoribosylformylglycinamidine cyclo-ligase PurM
906742	0	T	SNP	C	89	87	168	100	176	Val107Ala (gtc/gCc)	Rv0812	-	amino acid aminotransferase
906857	0	A	SNP	G	96	87	180	100	183	Ile145Met (ata/atG)	Rv0812	-	amino acid aminotransferase
911164	0	A	SNP	C	92	87	172	98.9	181	Ser65Arg (agc/Cgc)	Rv0818	-	transcriptional regulator
913918	0	C	SNP	G	69	68	131	98.56	139	Gly94Gly (ggg/ggC)	Rv0821c	phoY2	phosphate-transport system transcriptional regulator PhoY2
919551	0	C	SNP	T	72	86	155	99.37	159	Val1Val (gtg/gtA)	Rv0825c	-	hypothetical protein
921798	0	G	SNP	A	82	82	162	98.2	167
921813	0	C	SNP	G	82	93	169	100	175
925453	0	C	SNP	T	114	130	234	99.19	246	Ala31Ala (gcc/gcT)	Rv0833	PE_PGRS13	PE-PGRS family protein PE_PGRS13
927110	0	A	SNP	G	70	41	105	100	111	Ser584Gly (agt/Ggt)	Rv0833	PE_PGRS13	PE-PGRS family protein PE_PGRS13
927385	0	A	SNP	G	105	75	174	98.9	182	Gly675Gly (gga/ggG)	Rv0833	PE_PGRS13	PE-PGRS family protein PE_PGRS13
928389	0	G	SNP	A	105	117	215	99.11	224	Gly699Gly (ggc/ggT)	Rv0834c	PE_PGRS14	PE-PGRS family protein PE_PGRS14
930875	0	G	SNP	A	84	93	176	98.88	179
931123	0	T	SNP	C	84	74	155	99.37	159	Tyr57Tyr (tat/taC)	Rv0835	lpqQ	lipoprotein LpqQ		phylo (not 4)
932280	0	T	SNP	C	120	84	198	99.51	205	_218Trp (tag/tGg)	Rv0836c	-	hypothetical protein
934230	0	C	SNP	G	92	61	148	100	153
934611	0	G	SNP	T	83	97	172	98.9	182
936621	0	C	Del	GAP	94	105	194	95.22	209		Rv0840c	pip	proline iminopeptidase
936622	0	C	Del	GAP	94	105	194	95.67	208		Rv0840c	pip	proline iminopeptidase
936623	0	A	Del	GAP	94	105	194	96.14	207		Rv0840c	pip	proline iminopeptidase
941845	0	C	SNP	A	79	93	171	100	172	Ala219Glu (gcg/gAg)	Rv0845	-	sensor histidine kinase NarS
942616	0	C	SNP	A	84	91	169	99.43	176
945214	0	G	SNP	A	98	82	175	100	180	Gly93Ser (ggt/Agt)	Rv0848	cysK2	cysteine synthase CysK
945238	0	G	SNP	T	102	87	186	100	189	Ala101Ser (gcc/Tcc)	Rv0848	cysK2	cysteine synthase CysK
949535	0	T	SNP	C	59	106	160	100	165	Ala528Ala (gca/gcG)	Rv0853c	pdc	alpha-keto-acid decarboxylase
950116	0	C	SNP	G	98	93	178	100	191	Ala335Pro (gcg/Ccg)	Rv0853c	pdc	alpha-keto-acid decarboxylase
955524	0	A	SNP	G	106	107	205	100	213	Ser150Gly (agc/Ggc)	Rv0859	-	acyltransferase
957117	0	T	SNP	C	86	110	191	98.99	198	Asp275Asp (gat/gaC)	Rv0860	fadB	fatty oxidation protein FadB
957306	0	C	SNP	T	78	98	172	99.44	177	Ala338Ala (gcc/gcT)	Rv0860	fadB	fatty oxidation protein FadB
960367	0	A	SNP	G	99	92	182	99.48	192	Leu749Ser (ttg/tCg)	Rv0862c	-	hypothetical protein
964969	0	T	SNP	C	124	84	189	96.74	215	Ala189Ala (gca/gcG)	Rv0867c	rpfA	resuscitation-promoting factor RpfA
964978	1	G	Ins	G	109	62	171	75.66	171		Rv0867c	rpfA	resuscitation-promoting factor RpfA
964978	2	G	Ins	C	108	62	170	75.22	171		Rv0867c	rpfA	resuscitation-promoting factor RpfA
964978	3	G	Ins	G	109	62	171	75.66	171		Rv0867c	rpfA	resuscitation-promoting factor RpfA
964978	4	G	Ins	G	108	62	170	75.22	171		Rv0867c	rpfA	resuscitation-promoting factor RpfA
964978	5	G	Ins	G	108	62	170	75.22	171		Rv0867c	rpfA	resuscitation-promoting factor RpfA
964978	6	G	Ins	C	108	62	170	75.22	171		Rv0867c	rpfA	resuscitation-promoting factor RpfA
969762	0	C	SNP	G	98	79	165	100	177	Gly161Gly (ggg/ggC)	Rv0872c	PE_PGRS15	PE-PGRS family protein PE_PGRS15
976890	0	T	Del	GAP	78	85	159	90.56	180		Rv0878c	PPE13	PPE family protein PPE13
979704	0	G	SNP	C	98	93	183	99.48	192	Gly115Arg (ggc/Cgc)	Rv0881	-	tRNA/rRNA methyltransferase
986220	0	T	SNP	G	74	87	157	100	161
986463	0	G	SNP	C	97	90	183	100	187
990001	0	G	SNP	C	78	91	164	100	169	Pro866Ala (ccc/Gcc)	Rv0890c	-	HTH-type transcriptional regulator
991939	0	G	SNP	A	93	92	182	100	185	Arg220Cys (cgc/Tgc)	Rv0890c	-	HTH-type transcriptional regulator
993346	0	A	SNP	C	84	101	182	100	185	Val37Gly (gtt/gGt)	Rv0891c	-	hypothetical protein
996263	0	G	SNP	A	87	100	182	100	187	Thr11Thr (acc/acT)	Rv0893c	-	S-adenosylmethionine-dependentmethyltransferase
1001179	0	C	SNP	T	89	82	165	100	171	Gly413Ser (ggc/Agc)	Rv0897c	-	oxidoreductase
1002172	0	G	SNP	A	111	125	226	100	236	Arg82Trp (cgg/Tgg)	Rv0897c	-	oxidoreductase
1007198	0	A	SNP	G	121	124	234	100	245	Leu328Pro (ctg/cCg)	Rv0904c	accD3	acetyl-CoAcarboxylase carboxyl transferase subunit beta
1008460	0	C	SNP	T	94	111	202	99.51	206	Ser85Phe (tcc/tTc)	Rv0905	echA6	enoyl-CoA hydratase EchA6
1009500	0	C	SNP	T	86	94	173	100	180	Pro186Leu (ccg/cTg)	Rv0906	-	hypothetical protein
1010204	1	C	Ins	G	84	86	170	96.05	170		Rv0907	-	hypothetical protein
1012815	0	C	SNP	G	102	103	197	98.09	209	Ala362Gly (gcc/gGc)	Rv0908	ctpE	metal cation transporter ATPase E
1013614	0	C	SNP	T	87	79	166	100	166	Phe628Phe (ttc/ttT)	Rv0908	ctpE	metal cation transporter ATPase E
1018796	0	G	SNP	T	106	94	197	100	200	Gly390Gly (ggc/ggA)	Rv0914c	-	lipid carrier protein or keto acyl-CoA thiolase
1023911	0	C	SNP	G	115	77	184	99.48	193
1024346	0	A	SNP	G	106	112	213	99.54	219	Ser46Gly (agt/Ggt)	Rv0918	-	hypothetical protein
1025106	0	T	SNP	C	73	86	153	100	159	Phe141Phe (ttt/ttC)	Rv0919	-	GCN5-like N-acetyltransferase
1026482	0	G	SNP	A	85	94	174	99.44	180	Pro112Leu (ccc/cTc)	Rv0920c	-	transposase
1029586	0	G	SNP	A	91	79	167	98.84	172	Pro331Leu (ccc/cTc)	Rv0923c	-	hypothetical protein
1034381	0	G	SNP	A	86	102	180	98.43	191	Ala84Val (gct/gTt)	Rv0927c	-	oxidoreductase
1037012	0	T	SNP	C	102	100	197	100	202	Met5Thr (atg/aCg)	Rv0930	pstA1	phosphate ABC transporter permease PstA
1037911	0	C	SNP	T	91	100	183	100	191	Arg305_ (cga/Tga)	Rv0930	pstA1	phosphate ABC transporter permease PstA
1040522	0	T	SNP	C	78	74	145	100	152	Asp176Gly (gac/gGc)	Rv0932c	pstS2	phosphate ABC transporter substrate-binding lipoprotein PstS
1047165	0	T	SNP	C	71	75	143	100	146	Cys344Arg (tgc/Cgc)	Rv0938	ligD	multifunctional non-homologous end joining DNA repair protein/ATP dependent DNA ligase LigD
1054784	0	C	SNP	G	96	84	176	99.45	181	Arg180Gly (cgc/Ggc)	Rv0945	-	oxidoreductase
1065378	0	T	SNP	C	74	102	170	99.44	177	Ala84Ala (gct/gcC)	Rv0954	-	transmembrane protein
1068151	0	T	SNP	C	94	66	154	100	160	His197His (cat/caC)	Rv0956	purN	phosphoribosylglycinamide formyltransferase PurN
1068432	0	A	SNP	G	86	100	186	100	186	Pro76Pro (cca/ccG)	Rv0957	purH	bifunctionalphosphoribosylaminoimidazolecarboxamide formyltransferase/inosinemonophosphate cyclohydrolase
1070702	0	T	SNP	C	94	96	181	99.48	191	Ser274Pro (tcc/Ccc)	Rv0958	-	magnesium chelatase
1071349	0	G	SNP	C	131	96	221	99.56	228	Gly32Ala (ggc/gCc)	Rv0959	-	hypothetical protein
1073317	0	A	SNP	G	105	87	185	98.97	194
1074558	0	G	SNP	A	78	86	162	100	164	Pro186Leu (ccc/cTc)	Rv0962c	lprP	lipoprotein LprP
1075279	0	T	SNP	C	94	83	175	100	177
1076309	0	G	SNP	T	91	83	164	99.43	175	Pro124Thr (cct/Act)	Rv0964c	-	hypothetical protein
1077312	0	A	SNP	G	95	99	186	100	194	Val175Ala (gtg/gCg)	Rv0966c	-	hypothetical protein
1077909	0	C	SNP	G	93	90	180	99.46	184
1079927	0	C	SNP	A	106	117	219	100	223	Thr395Thr (acc/acA)	Rv0969	ctpV	copper-exporting ATPase
1080192	0	G	SNP	A	124	106	226	99.57	231	Asp484Asn (gat/Aat)	Rv0969	ctpV	copper-exporting ATPase
1081681	0	T	SNP	C	110	105	206	100	215	Val210Val (gtt/gtC)	Rv0970	-	integral membrane protein
1083610	0	C	SNP	T	88	89	173	99.44	178	Glu47Glu (gag/gaA)	Rv0972c	fadE12	acyl-CoA dehydrogenase FadE12
1087193	0	G	SNP	C	102	93	189	100	195	Asn51Lys (aac/aaG)	Rv0974c	accD2	acetyl-/propionyl-CoA carboxylase subunit beta
1090188	1	A	Ins	G	86	88	174	96.67	174
1093406	0	A	SNP	G	101	88	185	100	189	Val317Val (gtt/gtC)	Rv0978c	PE_PGRS17	PE-PGRS family protein PE_PGRS17
1093815	0	G	SNP	A	84	106	187	98.96	192	Thr181Met (acg/aTg)	Rv0978c	PE_PGRS17	PE-PGRS family protein PE_PGRS17
1095490	0	A	SNP	G	68	86	148	99.35	155	Val321Ala (gtc/gCc)	Rv0980c	PE_PGRS18	PE-PGRS family protein PE_PGRS18
1095644	0	C	SNP	T	58	75	131	98.52	135	Ala270Thr (gcg/Acg)	Rv0980c	PE_PGRS18	PE-PGRS family protein PE_PGRS18
1095678	0	A	SNP	G	81	63	139	100	144	Gly258Gly (ggt/ggC)	Rv0980c	PE_PGRS18	PE-PGRS family protein PE_PGRS18
1095981	0	A	SNP	C	114	109	215	99.55	224	Gly157Gly (ggt/ggG)	Rv0980c	PE_PGRS18	PE-PGRS family protein PE_PGRS18
1096633	0	T	SNP	G	82	74	151	100	156
1097220	0	C	SNP	T	92	100	191	99.48	193	Ser133Ser (tcc/tcT)	Rv0981	mprA	two-component response regulator MrpA
1098523	0	T	SNP	A	105	95	194	100	200	Leu339His (ctt/cAt)	Rv0982	mprB	two component histidine-protein kinase/phosphatase MprB
1099058	0	G	SNP	A	85	89	169	100	174
1100234	0	T	SNP	C	126	103	223	100	229	Leu390Pro (ctg/cCg)	Rv0983	pepD	serine protease PepD
1104690	0	T	SNP	G	92	94	179	99.47	187	Phe717Val (ttc/Gtc)	Rv0987	-	adhesion component ABC transporter permease
1105524	0	G	SNP	C	78	102	178	99.45	181	Ala137Pro (gct/Cct)	Rv0988	-	hypothetical protein
1106099	0	C	SNP	T	109	88	196	100	197	Ile328Ile (atc/atT)	Rv0988	-	hypothetical protein
1106422	0	T	SNP	C	94	87	175	100	181	Ile321Val (ata/Gta)	Rv0989c	grcC2	polyprenyl-diphosphate synthase GrcC
1107940	0	A	SNP	C	117	118	228	100	235	Ser54Ala (tcc/Gcc)	Rv0990c	-	hypothetical protein
1109975	0	A	SNP	G	100	87	184	99.47	188	Gln235Arg (cag/cGg)	Rv0993	galU	UTP--glucose-1-phosphate uridylyltransferase
1110721	0	T	SNP	C	139	111	241	97.66	256	Arg151Arg (cgt/cgC)	Rv0994	moeA1	molybdopterin molybdenumtransferase 1
1111852	0	G	SNP	T	88	100	186	99.47	189	Asp81Tyr (gat/Tat)	Rv0995	rimJ	ribosomal-protein-alanine acetyltransferase RimJ
1126889	0	G	SNP	C	82	79	152	100	161	Arg39Gly (cgc/Ggc)	Rv1007c	metS	methionine--tRNA ligase
1127648	0	C	SNP	A	86	76	157	100	162	Thr187Asn (acc/aAc)	Rv1008	tatD	deoxyribonuclease TatD
1137777	0	C	SNP	G	84	99	179	98.39	186	Cys95Ser (tgc/tCc)	Rv1018c	glmU	bifunctional UDP-N-acetylglucosamine pyrophosphorylase/glucosamine-1-phosphate N-acetyltransferase
1139089	0	G	SNP	C	86	103	186	98.95	191	Thr41Thr (acg/acC)	Rv1020	mfd	transcription-repair coupling factor
1143124	0	A	SNP	G	87	74	158	100	161	Ile152Val (atc/Gtc)	Rv1021	-	nucleoside triphosphate pyrophosphohydrolase
1144409	0	T	SNP	G	78	91	167	100	169	Ile225Ser (atc/aGc)	Rv1022	lpqU	lipoprotein LpqU
1144585	0	A	SNP	G	97	84	179	100	181	Arg8Gly (agg/Ggg)	Rv1023	eno	enolase
1145800	0	G	SNP	A	83	88	160	98.28	174	Ala413Thr (gcc/Acc)	Rv1023	eno	enolase
1148259	0	A	SNP	G	80	78	150	100	158
1149551	0	C	SNP	T	99	76	168	100	175	Glu712Glu (gag/gaA)	Rv1028c	kdpD	sensor protein KdpD
1150585	0	G	SNP	A	123	99	216	100	222	Pro368Ser (ccc/Tcc)	Rv1028c	kdpD	sensor protein KdpD
1151054	0	C	SNP	G	95	116	205	99.06	213	Ser211Ser (tcg/tcC)	Rv1028c	kdpD	sensor protein KdpD
1152805	0	T	SNP	A	72	68	137	99.29	141	Leu265Gln (ctg/cAg)	Rv1029	kdpA	potassium-transporting ATPase subunit A
1152863	0	A	SNP	G	72	75	146	99.32	148	Gln284Gln (caa/caG)	Rv1029	kdpA	potassium-transporting ATPase subunit A
1153388	0	C	SNP	T	76	71	144	100	147	Asn459Asn (aac/aaT)	Rv1029	kdpA	potassium-transporting ATPase subunit A
1160770	0	T	SNP	A	97	100	194	100	197	Gln20Leu (cag/cTg)	Rv1037c	esxI	ESAT-6 like protein EsxI
1163134	0	T	SNP	C	91	81	161	100	172	Gly81Gly (gga/ggG)	Rv1040c	PE8	PE family protein PE8
1164336	0	G	SNP	A	75	93	163	100	168
1164571	0	A	SNP	G	79	95	173	99.43	175
1165521	1	T	Ins	A	94	80	174	96.67	174
1168715	1	C	Ins	T	74	87	161	94.71	161
1173750	0	G	SNP	T	98	84	179	100	182	Ala290Ala (gcg/gcT)	Rv1050	-	oxidoreductase
1177184	0	C	SNP	A	89	87	167	99.44	177
1178116	0	T	SNP	C	103	84	184	100	187	Thr163Thr (act/acC)	Rv1056	-	hypothetical protein
1188834	0	C	SNP	T	107	55	155	98.18	165	Gly531Ser (ggc/Agc)	Rv1067c	PE_PGRS19	PE-PGRS family protein PE_PGRS19
1188985	0	G	SNP	A	112	97	184	97.66	214	Gly480Gly (ggc/ggT)	Rv1067c	PE_PGRS19	PE-PGRS family protein PE_PGRS19
1189202	0	T	Del	GAP	45	68	112	76.35	148		Rv1067c	PE_PGRS19	PE-PGRS family protein PE_PGRS19
1190093	0	A	SNP	C	127	94	215	94.44	234	Leu111Trp (ttg/tGg)	Rv1067c	PE_PGRS19	PE-PGRS family protein PE_PGRS19
1191462	0	A	SNP	C	44	4	47	97.96	49	Gly229Gly (ggt/ggG)	Rv1068c	PE_PGRS20	PE-PGRS family protein PE_PGRS20
1191497	0	T	SNP	A	57	10	66	85.9	78	Thr218Ser (acg/Tcg)	Rv1068c	PE_PGRS20	PE-PGRS family protein PE_PGRS20
1191741	0	G	SNP	A	80	58	135	75.41	183	Tyr136Tyr (tac/taT)	Rv1068c	PE_PGRS20	PE-PGRS family protein PE_PGRS20
1193463	0	T	SNP	A	86	83	167	98.26	172	Thr271Ser (acc/Tcc)	Rv1069c	-	hypothetical protein
1200418	0	A	SNP	G	73	82	148	100	155
1208856	0	G	SNP	T	110	118	225	100	228	Thr407Thr (acg/acT)	Rv1084	-	hypothetical protein
1211369	0	A	SNP	C	81	86	161	98.82	169	Ser259Arg (agc/Cgc)	Rv1086	-	(2Z,6E)-farnesyl diphosphate synthase
1212351	0	T	Del	GAP	48	20	68	94.44	72		Rv1087	PE_PGRS21	PE-PGRS family protein PE_PGRS21
1212352	0	G	Del	GAP	48	20	68	94.44	72		Rv1087	PE_PGRS21	PE-PGRS family protein PE_PGRS21
1212353	0	T	Del	GAP	48	20	68	94.44	72		Rv1087	PE_PGRS21	PE-PGRS family protein PE_PGRS21
1212354	0	C	Del	GAP	48	20	68	94.44	72		Rv1087	PE_PGRS21	PE-PGRS family protein PE_PGRS21
1212355	0	G	Del	GAP	48	20	68	94.44	72		Rv1087	PE_PGRS21	PE-PGRS family protein PE_PGRS21
1212356	0	G	Del	GAP	48	20	68	95.77	71		Rv1087	PE_PGRS21	PE-PGRS family protein PE_PGRS21
1212357	0	C	Del	GAP	48	20	68	95.77	71		Rv1087	PE_PGRS21	PE-PGRS family protein PE_PGRS21
1212358	0	G	Del	GAP	48	20	68	95.77	71		Rv1087	PE_PGRS21	PE-PGRS family protein PE_PGRS21
1212359	0	G	Del	GAP	48	20	68	95.77	71		Rv1087	PE_PGRS21	PE-PGRS family protein PE_PGRS21
1212360	0	T	Del	GAP	48	20	68	97.14	70		Rv1087	PE_PGRS21	PE-PGRS family protein PE_PGRS21
1212361	0	G	Del	GAP	48	20	68	95.77	71		Rv1087	PE_PGRS21	PE-PGRS family protein PE_PGRS21
1212362	0	C	Del	GAP	48	20	68	95.77	71		Rv1087	PE_PGRS21	PE-PGRS family protein PE_PGRS21
1212624	0	C	SNP	T	9	10	18	95	20	Gly355Gly (ggc/ggT)	Rv1087	PE_PGRS21	PE-PGRS family protein PE_PGRS21
1212626	0	A	SNP	C	6	10	15	94.12	17	Asp356Ala (gac/gCc)	Rv1087	PE_PGRS21	PE-PGRS family protein PE_PGRS21
1212634	0	G	SNP	A	5	8	13	92.86	14	Ala359Thr (gcc/Acc)	Rv1087	PE_PGRS21	PE-PGRS family protein PE_PGRS21
1212825	0	T	SNP	C	47	62	103	96.46	113	Gly422Gly (ggt/ggC)	Rv1087	PE_PGRS21	PE-PGRS family protein PE_PGRS21
1212827	0	T	SNP	G	46	61	107	95.54	112	Val423Gly (gtc/gGc)	Rv1087	PE_PGRS21	PE-PGRS family protein PE_PGRS21
1212834	0	T	SNP	G	56	65	116	99.18	122	Gly425Gly (ggt/ggG)	Rv1087	PE_PGRS21	PE-PGRS family protein PE_PGRS21
1212837	0	T	SNP	C	57	69	122	99.21	127	Ala426Ala (gct/gcC)	Rv1087	PE_PGRS21	PE-PGRS family protein PE_PGRS21
1212971	0	T	SNP	C	118	98	208	99.08	218	Val471Ala (gtc/gCc)	Rv1087	PE_PGRS21	PE-PGRS family protein PE_PGRS21
1215105	0	T	Del	GAP	60	73	132	97.79	136
1220680	0	T	SNP	C	106	97	197	100	203	Val36Ala (gta/gCa)	Rv1093	glyA1	serine hydroxymethyltransferase
1224367	0	T	SNP	C	80	66	136	100	146
1227830	0	G	SNP	T	87	88	175	98.31	178	Thr285Thr (acc/acA)	Rv1099c	glpX	fructose 1,6-bisphosphatase
1230778	0	G	SNP	A	81	79	158	100	160	Thr65Ile (acc/aTc)	Rv1102c	mazF3	mRNA interferase MazF3
1236433	0	A	SNP	C	76	104	177	98.9	182	Glu83Asp (gaa/gaC)	Rv1110	lytB2	4-hydroxy-3-methylbut-2-enyl diphosphate reductase
1240744	0	C	SNP	A	90	104	191	99.49	195	Asn186Lys (aac/aaA)	Rv1115	-	hypothetical protein
1241572	0	A	SNP	G	96	83	175	99.44	180
1247391	0	A	SNP	C	119	94	206	99.53	214	Ser89Arg (agc/Cgc)	Rv1124	ephC	epoxide hydrolase EphC
1248382	0	A	SNP	G	122	125	245	99.6	248	Ser101Gly (agc/Ggc)	Rv1125	-	hypothetical protein
1248936	0	G	SNP	C	122	110	226	99.15	234	Pro285Pro (ccg/ccC)	Rv1125	-	hypothetical protein
1248978	0	T	SNP	C	122	127	244	99.6	250	Ala299Ala (gct/gcC)	Rv1125	-	hypothetical protein
1250340	0	A	SNP	G	95	79	171	98.86	176	Ala355Ala (gct/gcC)	Rv1127c	ppdK	pyruvate, phosphate dikinase PpdK
1251199	0	C	SNP	T	102	78	179	100	180	Gly69Glu (gga/gAa)	Rv1127c	ppdK	pyruvate, phosphate dikinase PpdK
1252164	0	T	SNP	C	94	63	155	100	157	Glu270Gly (gaa/gGa)	Rv1128c	-	hypothetical protein
1254562	0	A	SNP	G	95	99	192	100	194	Asp3Gly (gat/gGt)	Rv1130	prpD	methylcitrate dehydratase PrpD
1254625	0	G	SNP	A	102	96	197	99	200	Arg24Gln (cgg/cAg)	Rv1130	prpD	methylcitrate dehydratase PrpD
1262346	0	C	SNP	T	81	110	191	99.48	192	Val595Met (gtg/Atg)	Rv1135c	PPE16	PPE family protein PPE16
1262859	0	C	SNP	T	92	84	172	97.24	181	Gly424Ser (ggc/Agc)	Rv1135c	PPE16	PPE family protein PPE16
1265828	0	G	SNP	A	93	89	182	99.45	183	Leu221Leu (ctg/Ttg)	Rv1138c	-	oxidoreductase
1271187	0	C	SNP	G	98	74	169	100	172	Thr11Ser (acc/aGc)	Rv1144	-	oxidoreductase
1273250	1	G	Ins	A	74	76	150	96.77	150		Rv1145	-	transmembrane transport protein
1275957	0	T	SNP	C	79	87	161	99.4	167
1276432	0	C	SNP	T	81	73	152	99.35	155	Lys439Lys (aag/aaA)	Rv1148c	-	hypothetical protein
1276588	0	C	SNP	G	75	68	139	98.62	145	Ala387Ala (gcg/gcC)	Rv1148c	-	hypothetical protein
1277869	1	G	Ins	T	86	73	159	95.78	159
1281118	0	T	SNP	C	78	88	165	100	166	Thr123Ala (acg/Gcg)	Rv1154c	-	hypothetical protein
1281771	0	T	SNP	C	80	97	175	100	177	Ser115Pro (tcg/Ccg)	Rv1155	-	pyridoxine/pyridoxamine 5'-phosphate oxidase
1281984	0	G	SNP	A	84	96	174	100	180
1283404	0	G	SNP	A	70	107	169	98.88	179	Gly256Gly (ggc/ggT)	Rv1157c	-	hypothetical protein
1287372	0	G	SNP	C	92	99	182	98.45	194	Leu15Leu (ctg/ctC)	Rv1161	narG	nitrate reductase subunit alpha
1292102	0	A	SNP	G	78	94	167	99.42	173	Pro346Pro (cca/ccG)	Rv1162	narH	nitrate reductase subunit beta
1306259	0	A	SNP	G	102	80	181	99.45	183	Ala656Ala (gct/gcC)	Rv1175c	fadH	NADPH dependent 2,4-dienoyl-CoA reductase FadH
1307598	0	C	SNP	G	109	92	198	99.5	202	Cys210Ser (tgc/tCc)	Rv1175c	fadH	NADPH dependent 2,4-dienoyl-CoA reductase FadH
1308317	0	T	SNP	C	97	80	169	99.44	178	His159Arg (cat/cGt)	Rv1176c	-	hypothetical protein
1313337	1	A	Ins	G	14	47	61	91.04	61
1313338	0	A	SNP	C	15	48	62	100	63
1315191	0	A	SNP	C	109	87	190	100	196	_489Tyr (taa/taC)	Rv1180	pks3	polyketide beta-ketoacyl synthase
1315884	0	G	SNP	A	104	88	185	100	192	Ala217Ala (gcg/gcA)	Rv1181	pks4	polyketide beta-ketoacyl synthase
1325650	0	G	SNP	A	73	91	164	98.8	166
1327890	0	G	SNP	A	95	97	185	100	192	Asp472Asp (gac/gaT)	Rv1186c	-	hypothetical protein
1328687	0	G	SNP	C	103	92	182	100	195	Pro207Ala (ccc/Gcc)	Rv1186c	-	hypothetical protein
1333300	0	T	SNP	A	113	96	202	99.05	211	Arg107Arg (cgt/cgA)	Rv1190	-	hypothetical protein
1339165	0	T	SNP	A	91	87	176	99.44	179	Phe55Ile (ttc/Atc)	Rv1195	PE13	PE family protein PE13
1339774	0	C	SNP	G	104	76	173	100	180	Gly142Gly (ggc/ggG)	Rv1196	PPE18	PPE family protein PPE18
1339823	0	A	SNP	G	112	81	188	100	193	Thr159Ala (acg/Gcg)	Rv1196	PPE18	PPE family protein PPE18
1339894	0	C	SNP	T	99	94	192	100	193	Leu182Leu (ctc/ctT)	Rv1196	PPE18	PPE family protein PPE18
1339905	0	C	SNP	T	97	90	187	100	187	Ala186Val (gcc/gTc)	Rv1196	PPE18	PPE family protein PPE18
1340653	0	G	Del	GAP	171	95	264	95.34	279
1340657	0	A	SNP	G	177	94	262	99.27	273
1340784	0	T	SNP	C	156	135	284	98.98	294	Gly42Gly (ggt/ggC)	Rv1197	esxK	ESAT-6 like protein EsxK
1341295	0	A	SNP	G	98	83	174	98.91	183
1345016	0	C	SNP	T	92	92	172	100	184	Ala52Thr (gcc/Acc)	Rv1201c	dapD	2,3,4,5-tetrahydropyridine-2,6-dicarboxylate N-succinyltransferase
1351172	0	A	SNP	G	85	73	153	100	158
1360209	0	T	SNP	C	84	87	166	100	171	Ala531Ala (gca/gcG)	Rv1217c	-	tetronasin ABC transporter integral membrane protein
1361190	0	G	SNP	A	102	127	220	99.57	230	Ser204Ser (agc/agT)	Rv1217c	-	tetronasin ABC transporter integral membrane protein
1362006	0	T	SNP	C	80	101	177	98.91	183	Gln243Arg (caa/cGa)	Rv1218c	-	tetronasin ABC transporter ATP-binding protein
1365837	1	C	Ins	G	90	88	178	90.82	180
1365837	2	C	Ins	G	91	89	180	91.84	180
1367484	0	T	SNP	G	75	77	151	100	152	Trp8Gly (tgg/Ggg)	Rv1224	tatB	Sec-independent protein translocase protein TatB
1371470	0	G	SNP	A	67	70	137	100	137	Arg184His (cgt/cAt)	Rv1228	lpqX	lipoprotein LpqX
1374065	0	T	SNP	C	93	104	192	100	197	Ser45Gly (agc/Ggc)	Rv1230c	-	membrane protein
1375724	0	A	SNP	C	100	80	174	100	180	Cys149Gly (tgc/Ggc)	Rv1232c	-	hypothetical protein
1377568	0	A	SNP	G	106	73	175	99.44	180	Val15Val (gta/gtG)	Rv1235	lpqY	trehalose ABC transporter substrate-binding lipoprotein LpqY
1382628	0	T	SNP	C	92	77	162	98.83	171	Lys139Glu (aaa/Gaa)	Rv1239c	corA	magnesium and cobalt transport transmembrane protein CorA
1386011	0	C	Del	GAP	103	95	192	88.79	223		Rv1243c	PE_PGRS23	PE-PGRS family protein PE_PGRS23
1390763	0	C	SNP	T	102	90	182	98.97	194	Val764Met (gtg/Atg)	Rv1248c	-	multifunctional 2-oxoglutarate dehydrogenase E1 component /2-oxoglutarate dehydrogenase dihydrolipoyllysine-residue succinyltransferase
1393626	0	A	SNP	G	103	100	197	99.51	204	Leu119Leu (ctt/ctC)	Rv1249c	-	membrane protein
1396618	0	C	SNP	A	111	91	198	99.02	204	Glu875_ (gag/Tag)	Rv1251c	-	hypothetical protein
1396922	0	T	SNP	C	113	96	206	99.52	210	Thr773Thr (aca/acG)	Rv1251c	-	hypothetical protein
1401033	0	C	SNP	T	55	90	144	100	145	Ser355Leu (tcg/tTg)	Rv1253	deaD	ATP-dependent RNA helicase DeaD
1411210	0	T	SNP	G	91	91	176	100	182	Val260Val (gtt/gtG)	Rv1263	amiB2	amidase AmiB
1413148	0	C	SNP	T	64	74	129	100	138
1414021	0	C	SNP	T	63	94	155	100	157	Arg607Gln (cgg/cAg)	Rv1266c	pknH	serine/threonine-protein kinase PknH
1422666	0	C	SNP	T	85	73	154	100	158	Gly462Glu (ggg/gAg)	Rv1273c	-	drug ABC transporter ATP-binding protein
1422667	0	C	SNP	T	85	73	157	100	158	Gly462Arg (ggg/Agg)	Rv1273c	-	drug ABC transporter ATP-binding protein
1440090	0	C	SNP	T	80	67	139	100	147	Thr395Ile (acc/aTc)	Rv1286	-	bifunctional sulfate adenyltransferase subunit 1 CysN/adenylylsulfate kinase CysC
1440469	0	C	SNP	G	86	70	153	99.36	157	Pro521Pro (ccc/ccG)	Rv1286	-	bifunctional sulfate adenyltransferase subunit 1 CysN/adenylylsulfate kinase CysC
1441545	0	G	SNP	A	12	9	20	100	21	Ala66Ala (gcg/gcA)	Rv1288	-	hypothetical protein
1441576	0	T	SNP	C	4	9	13	100	13	Leu77Leu (ttg/Ctg)	Rv1288	-	hypothetical protein
1441579	0	A	SNP	T	4	12	16	100	16	Asn78Tyr (aat/Tat)	Rv1288	-	hypothetical protein
1441582	0	T	SNP	C	6	13	18	100	19	Trp79Arg (tgg/Cgg)	Rv1288	-	hypothetical protein
1445781	0	A	SNP	G	89	103	187	100	192	Ala18Ala (gct/gcC)	Rv1291c	-	hypothetical protein
1450316	0	C	SNP	T	86	57	142	100	143	Ala314Ala (gcc/gcT)	Rv1294	thrA	homoserine dehydrogenase
1456866	0	T	SNP	G	78	94	166	99.42	173	Val101Gly (gtg/gGg)	Rv1300	hemK	release factor glutamine methyltransferase
1457144	0	C	SNP	T	93	74	167	100	167	Arg194Cys (cgc/Tgc)	Rv1300	hemK	release factor glutamine methyltransferase
1468208	0	A	SNP	C	70	82	144	90.48	168	Leu433Arg (ctg/cGg)	Rv1313c	-	insertion sequence element IS1557 transposase
1468492	0	C	SNP	A	89	86	173	100	175	Leu338Leu (ctg/ctT)	Rv1313c	-	insertion sequence element IS1557 transposase
1471659	0	C	SNP	T	77	88	161	100	165
1472723	0	G	SNP	A	63	65	127	98.46	130		Rvnr01	-	rRNA			streptomycin (SM)
1478357	0	G	SNP	T	86	92	177	98.34	181	Pro254Pro (ccc/ccA)	Rv1317c	alkA	bifunctional regulatory protein/DNA repair enzyme AlkA
1479085	0	T	SNP	C	98	103	199	99.01	203	Ile12Val (atc/Gtc)	Rv1317c	alkA	bifunctional regulatory protein/DNA repair enzyme AlkA
1480945	0	C	SNP	G	167	161	323	100	328	Thr519Thr (acg/acC)	Rv1319c	-	adenylate cyclase
1480948	0	C	SNP	T	165	165	322	99.7	331	Glu518Glu (gag/gaA)	Rv1319c	-	adenylate cyclase
1481185	0	A	SNP	C	158	186	325	99.71	345	Asp439Glu (gat/gaG)	Rv1319c	-	adenylate cyclase
1481563	0	C	SNP	T	150	187	329	99.41	339	Glu313Glu (gag/gaA)	Rv1319c	-	adenylate cyclase
1482627	0	T	SNP	C	96	76	167	100	172	Thr531Ala (acg/Gcg)	Rv1320c	-	adenylate cyclase
1484708	0	A	SNP	C	103	70	167	100	173	Ser144Arg (agc/Cgc)	Rv1321	-	endonuclease NucS
1488428	0	C	SNP	T	86	113	185	77.43	257	Gly513Asp (ggc/gAc)	Rv1325c	PE_PGRS24	PE-PGRS family protein PE_PGRS24
1489142	0	C	SNP	T	94	85	168	95.72	187	Gly275Asp (ggc/gAc)	Rv1325c	PE_PGRS24	PE-PGRS family protein PE_PGRS24
1490905	0	A	SNP	G	100	91	185	97.45	196	Ser470Pro (tct/Cct)	Rv1326c	glgB	1,4-alpha-glucan branching protein
1495836	0	G	SNP	A	68	105	171	97.74	177	Val425Met (gtg/Atg)	Rv1328	glgP	glycogen phosphorylase
1498951	0	G	SNP	T	77	63	137	99.29	141	Thr80Lys (acg/aAg)	Rv1329c	dinG	ATP-dependent helicase DinG
1499213	0	T	Del	GAP	81	75	153	100	156		Rv1330c	pncB1	nicotinic acid phosphoribosyltransferase PncB1
1499214	0	C	Del	GAP	81	75	153	100	156		Rv1330c	pncB1	nicotinic acid phosphoribosyltransferase PncB1
1499215	0	A	Del	GAP	81	75	153	100	156		Rv1330c	pncB1	nicotinic acid phosphoribosyltransferase PncB1
1499216	0	G	Del	GAP	81	75	153	100	156		Rv1330c	pncB1	nicotinic acid phosphoribosyltransferase PncB1
1499217	0	G	Del	GAP	81	75	153	100	156		Rv1330c	pncB1	nicotinic acid phosphoribosyltransferase PncB1
1499218	0	C	Del	GAP	81	75	153	100	156		Rv1330c	pncB1	nicotinic acid phosphoribosyltransferase PncB1
1499219	0	C	Del	GAP	81	75	153	100	156		Rv1330c	pncB1	nicotinic acid phosphoribosyltransferase PncB1
1499220	0	G	Del	GAP	81	75	153	100	156		Rv1330c	pncB1	nicotinic acid phosphoribosyltransferase PncB1
1499221	0	G	SNP	A	81	74	155	99.36	156	Pro447Ser (ccg/Tcg)	Rv1330c	pncB1	nicotinic acid phosphoribosyltransferase PncB1
1499274	0	C	SNP	G	97	87	182	100	184	Gly429Ala (ggc/gCc)	Rv1330c	pncB1	nicotinic acid phosphoribosyltransferase PncB1
1501700	0	G	SNP	A	99	105	201	99.51	205	Val34Val (gtg/gtA)	Rv1333	-	hydrolase
1513189	0	C	SNP	T	99	86	179	100	185	Ala48Val (gct/gTt)	Rv1348	irtA	iron ABC transporter ATP-binding protein/permease IrtA
1526819	0	C	SNP	A	95	114	206	100	209	Arg70Arg (cgg/Agg)	Rv1358	-	transcriptional regulator
1533241	0	G	SNP	C	95	84	175	88.61	202	Thr131Thr (acc/acG)	Rv1361c	PPE19	PPE family protein PPE19
1533583	0	G	SNP	A	92	96	186	98.43	191	Tyr17Tyr (tac/taT)	Rv1361c	PPE19	PPE family protein PPE19
1533624	0	A	SNP	C	87	107	188	98.98	196	Phe4Val (ttc/Gtc)	Rv1361c	PPE19	PPE family protein PPE19
1534551	0	C	SNP	T	76	83	157	98.76	161	Glu20Glu (gag/gaA)	Rv1362c	-	membrane protein
1536251	0	G	SNP	T	87	95	177	100	182	Ala465Glu (gcg/gAg)	Rv1364c	-	sigma factor regulatory protein
1540141	0	T	SNP	C	82	87	163	100	169	Ile169Val (atc/Gtc)	Rv1367c	-	hypothetical protein
1540484	0	C	SNP	G	82	91	169	98.3	176	Leu54Leu (ctg/ctC)	Rv1367c	-	hypothetical protein
1544255	0	C	SNP	T	75	84	152	100	159	Arg299Arg (cgc/cgT)	Rv1371	-	membrane protein
1546703	0	C	SNP	T	93	82	173	100	175	Pro231Leu (ccg/cTg)	Rv1373	-	glycolipid sulfotransferase
1547125	0	T	SNP	C	95	88	178	100	183	Thr136Ala (aca/Gca)	Rv1374c	-	hypothetical protein
1552547	0	G	SNP	A	83	111	186	100	194	Arg37Trp (cgg/Tgg)	Rv1378c	-	hypothetical protein
1554216	0	C	SNP	T	90	98	183	97.92	192	Pro10Leu (ccc/cTc)	Rv1381	pyrC	dihydroorotase
1563717	0	C	SNP	T	82	103	183	98.4	188	Val8Val (gtc/gtT)	Rv1388	mihF	integration host factor MihF
1566677	0	C	SNP	T	59	78	136	97.16	141	Leu413Leu (ctg/Ttg)	Rv1391	dfp	bifunctional phosphopantothenoylcysteine decarboxylase/phosphopantothenate--cysteine ligase
1567903	0	C	SNP	T	88	87	166	98.87	177	Ala360Val (gcc/gTc)	Rv1392	metK	S-adenosylmethionine synthetase
1570566	0	C	SNP	A	84	88	165	100	172	Arg135Leu (cgg/cTg)	Rv1394c	cyp132	cytochrome P450 Cyp132
1573660	0	T	SNP	G	107	100	203	99.52	208	Arg66Ser (aga/agC)	Rv1396c	PE_PGRS25	PE-PGRS family protein PE_PGRS25
1588899	0	G	SNP	T	74	92	166	99.4	167	Ala111Ala (gcg/gcT)	Rv1412	ribC	riboflavin synthase
1593331	0	G	SNP	A	77	78	152	99.36	156
1595342	0	T	SNP	C	83	81	161	97.62	168	Val434Ala (gtg/gCg)	Rv1420	uvrC	excinuclease ABC subunit UvrC
1595723	0	G	SNP	A	91	80	170	97.16	176	Arg561Gln (cga/cAa)	Rv1420	uvrC	excinuclease ABC subunit UvrC
1596128	0	C	SNP	T	69	87	153	99.36	157	Pro50Pro (ccc/ccT)	Rv1421	-	hypothetical protein
1599424	1	G	Ins	C	77	59	136	97.14	136		Rv1424c	-	membrane protein
1599557	0	C	SNP	G	105	105	200	100	210	Arg33Thr (agg/aCg)	Rv1424c	-	membrane protein
1608276	0	A	SNP	C	86	80	160	98.22	169	Asn65Thr (aac/aCc)	Rv1431	-	hypothetical protein
1609840	0	A	SNP	G	114	97	203	100	211	Pro586Pro (cca/ccG)	Rv1431	-	hypothetical protein
1612624	1	T	Ins	A	80	50	130	76.47	133		Rv1435c	-	hypothetical protein
1612624	2	T	Ins	T	80	52	132	77.65	133		Rv1435c	-	hypothetical protein
1612624	3	T	Ins	C	81	52	133	78.24	133		Rv1435c	-	hypothetical protein
1612624	4	T	Ins	G	81	51	132	77.65	133		Rv1435c	-	hypothetical protein
1612624	5	T	Ins	G	80	52	132	77.65	133		Rv1435c	-	hypothetical protein
1612624	6	T	Ins	T	81	52	133	78.24	133		Rv1435c	-	hypothetical protein
1612624	7	T	Ins	A	80	52	132	77.65	133		Rv1435c	-	hypothetical protein
1612624	8	T	Ins	C	81	51	132	77.65	133		Rv1435c	-	hypothetical protein
1612624	9	T	Ins	C	80	52	132	77.65	133		Rv1435c	-	hypothetical protein
1612624	10	T	Ins	G	80	52	132	77.65	133		Rv1435c	-	hypothetical protein
1612624	11	T	Ins	G	80	52	132	77.65	133		Rv1435c	-	hypothetical protein
1612624	12	T	Ins	T	80	52	132	77.65	133		Rv1435c	-	hypothetical protein
1612624	13	T	Ins	G	79	52	131	77.06	133		Rv1435c	-	hypothetical protein
1612624	14	T	Ins	C	80	52	132	77.65	133		Rv1435c	-	hypothetical protein
1612624	15	T	Ins	G	80	52	132	77.65	133		Rv1435c	-	hypothetical protein
1612624	16	T	Ins	C	81	49	130	76.47	133		Rv1435c	-	hypothetical protein
1612624	17	T	Ins	C	81	52	133	78.24	133		Rv1435c	-	hypothetical protein
1612624	18	T	Ins	A	81	52	133	78.24	133		Rv1435c	-	hypothetical protein
1612624	19	T	Ins	G	81	52	133	78.24	133		Rv1435c	-	hypothetical protein
1612624	20	T	Ins	G	81	52	133	78.24	133		Rv1435c	-	hypothetical protein
1612624	21	T	Ins	G	80	52	132	77.65	133		Rv1435c	-	hypothetical protein
1612753	0	G	SNP	A	93	93	178	99.47	187	Ala66Ala (gcc/gcT)	Rv1435c	-	hypothetical protein
1613035	0	T	SNP	C	72	77	145	99.33	150
1614143	0	G	SNP	A	80	78	157	100	158	Leu279Leu (ctg/ctA)	Rv1436	gap	glyceraldehyde 3-phosphate dehydrogenase
1618978	0	T	SNP	C	105	80	171	98.93	187	Asp236Gly (gat/gGt)	Rv1441c	PE_PGRS26	PE-PGRS family protein PE_PGRS26
1624791	0	C	SNP	G	90	98	179	99.47	189	Arg192Pro (cga/cCa)	Rv1446c	opcA	OXPP cycle protein OpcA
1627351	0	T	SNP	C	102	85	180	99.47	188	Thr244Ala (acc/Gcc)	Rv1448c	tal	transaldolase
1630148	0	A	SNP	C	83	81	162	98.8	166	Tyr18Asp (tac/Gac)	Rv1449c	tkt	transketolase
1634609	0	C	SNP	T	56	43	98	100	99	Ala7Thr (gcc/Acc)	Rv1450c	PE_PGRS27	PE-PGRS family protein PE_PGRS27
1634610	0	C	SNP	T	54	43	97	100	97	Val6Val (gtg/gtA)	Rv1450c	PE_PGRS27	PE-PGRS family protein PE_PGRS27
1636172	1	T	Ins	C	78	24	102	81.6	102		Rv1452c	PE_PGRS28	PE-PGRS family protein PE_PGRS28
1636172	2	T	Ins	C	78	24	102	81.6	102		Rv1452c	PE_PGRS28	PE-PGRS family protein PE_PGRS28
1636172	3	T	Ins	G	78	24	102	81.6	102		Rv1452c	PE_PGRS28	PE-PGRS family protein PE_PGRS28
1636826	0	C	SNP	A	108	138	235	98.01	251	Gly468Gly (ggg/ggT)	Rv1452c	PE_PGRS28	PE-PGRS family protein PE_PGRS28
1638182	0	C	SNP	T	84	114	196	99	200	Ser16Ser (tcg/tcA)	Rv1452c	PE_PGRS28	PE-PGRS family protein PE_PGRS28
1638183	0	G	SNP	A	81	112	193	97.97	197	Ser16Leu (tcg/tTg)	Rv1452c	PE_PGRS28	PE-PGRS family protein PE_PGRS28
1638188	0	C	SNP	T	84	111	192	100	195	Ala14Ala (gcg/gcA)	Rv1452c	PE_PGRS28	PE-PGRS family protein PE_PGRS28
1638191	0	C	SNP	G	87	112	193	100	199	Ala13Ala (gcg/gcC)	Rv1452c	PE_PGRS28	PE-PGRS family protein PE_PGRS28
1638194	0	G	SNP	C	88	117	200	100	205	Ala12Ala (gcc/gcG)	Rv1452c	PE_PGRS28	PE-PGRS family protein PE_PGRS28
1639594	0	C	SNP	A	98	92	190	100	190	Pro405Gln (cca/cAa)	Rv1453	-	transcriptional activator protein
1645802	0	T	SNP	C	98	73	166	99.42	172	Lys113Glu (aaa/Gaa)	Rv1459c	-	alpha-(1->6)-mannopyranosyltransferase
1648627	0	A	SNP	G	67	89	153	98.73	158	Asn547Asp (aac/Gac)	Rv1461	-	hypothetical protein
1650072	0	A	SNP	G	103	113	213	100	216	Asn183Asp (aac/Gac)	Rv1462	-	hypothetical protein
1650406	0	C	SNP	A	101	84	177	99.46	186	Thr294Asn (acc/aAc)	Rv1462	-	hypothetical protein
1676290	0	C	SNP	A	81	109	185	100	190	Lys198Asn (aag/aaT)	Rv1486c	-	hypothetical protein
1676880	0	A	SNP	G	106	101	203	99.04	209	Trp2Arg (tgg/Cgg)	Rv1486c	-	hypothetical protein
1681147	0	G	SNP	A	86	89	168	99.43	176
1688300	0	T	SNP	C	111	94	202	100	205	Phe120Phe (ttt/ttC)	Rv1497	lipL	esterase LipL
1689349	0	C	SNP	T	75	120	185	99.49	196	Arg191His (cgc/cAc)	Rv1498c	-	methyltransferase
1692141	0	A	SNP	C	72	92	160	98.8	166	Ile84Ile (ata/atC)	Rv1501	-	hypothetical protein
1692960	0	T	SNP	C	106	101	202	100	207	Ser13Pro (tcg/Ccg)	Rv1502	-	hypothetical protein
1693561	0	A	SNP	G	104	103	200	100	207	Tyr213Cys (tac/tGc)	Rv1502	-	hypothetical protein
1698911	0	G	SNP	A	94	73	164	100	167	Gly328Gly (ggc/ggT)	Rv1508c	-	membrane protein
1699849	0	G	SNP	A	84	97	179	100	181	Pro16Ser (ccg/Tcg)	Rv1508c	-	membrane protein
1706119	0	T	SNP	C	89	88	168	100	177	Ser159Ser (tca/tcG)	Rv1514c	-	glycosyltransferase
1708595	0	C	SNP	T	109	97	198	99.52	207
1708792	0	T	SNP	C	89	116	199	100	205
1709432	0	C	SNP	T	66	84	142	99.34	151	Leu188Phe (ctc/Ttc)	Rv1517	-	hypothetical protein
1713192	0	A	SNP	G	88	64	141	99.35	153	Val297Val (gta/gtG)	Rv1521	fadD25	fatty-acid--CoA ligase FadD25
1713923	0	A	SNP	G	88	94	179	100	182	His541Arg (cac/cGc)	Rv1521	fadD25	fatty-acid--CoA ligase FadD25
1716472	0	A	SNP	G	78	74	147	99.35	153	Ser381Pro (tcc/Ccc)	Rv1522c	mmpL12	transmembrane transport protein MmpL12
1728837	0	A	SNP	G	91	94	178	99.46	186
1728957	0	G	SNP	C	85	89	169	98.31	177	Pro165Arg (cct/cGt)	Rv1528c	papA4	polyketide synthase associated protein PapA
1729213	0	G	SNP	C	77	94	167	100	171	Leu80Val (ctg/Gtg)	Rv1528c	papA4	polyketide synthase associated protein PapA
1735739	0	T	SNP	C	91	101	181	100	192
1747652	0	C	SNP	T	102	95	196	99.49	198
1748439	0	C	SNP	T	84	90	168	100	174	Thr249Ile (acc/aTc)	Rv1547	dnaE1	DNA polymerase III subunit alpha
1751624	0	C	SNP	T	84	80	161	98.8	166	Ser570Ser (tcg/tcA)	Rv1548c	PPE21	PPE family protein PPE21
1752561	0	T	SNP	C	91	76	163	99.4	168	Asp258Gly (gac/gGc)	Rv1548c	PPE21	PPE family protein PPE21
1753519	1	G	Ins	C	61	89	150	82.42	150
1759252	0	G	SNP	T	85	89	172	100	174	Ser524Ser (tcg/tcT)	Rv1552	frdA	fumarate reductase flavoprotein subunit		phylo (not 4,9)
1760292	0	A	SNP	G	95	95	181	100	190	Met40Val (atg/Gtg)	Rv1554	frdC	fumarate reductase membrane anchor subunit
1761765	0	G	SNP	A	77	73	148	100	150	Gly8Ser (ggc/Agc)	Rv1557	mmpL6	transmembrane transport protein MmpL6
1763482	0	G	SNP	A	86	81	165	98.82	169	Gly19Arg (ggg/Agg)	Rv1559	ilvA	threonine dehydratase IlvA
1764225	0	C	SNP	T	98	107	203	99.03	207	Ala266Ala (gcc/gcT)	Rv1559	ilvA	threonine dehydratase IlvA
1767672	0	T	SNP	C	83	110	185	99.48	194	Gly587Gly (gga/ggG)	Rv1563c	treY	maltooligosyl trehalose synthase
1778430	0	T	SNP	C	148	136	281	100	284	Met191Thr (atg/aCg)	Rv1570	bioD	ATP-dependent dethiobiotin synthetase BioD
1779370	0	G	SNP	C	116	105	214	100	221	Thr19Thr (acg/acC)	Rv1573	-	phage protein
1780586	1	C	Ins	G	98	80	178	98.34	179		Rv1575	-	phage protein
1781251	0	C	SNP	T	101	87	187	99.47	189	Glu272Lys (gag/Aag)	Rv1576c	-	phage capsid protein
1781811	0	T	SNP	C	126	125	242	99.21	253	Asp85Gly (gac/gGc)	Rv1576c	-	phage capsid protein
1784238	0	A	Del	GAP	120	107	226	99.56	228		Rv1581c	-	phage protein
1788570	0	G	SNP	T	82	89	165	91.94	186	Asn198Lys (aac/aaA)	Rv1587c	-	hypothetical protein
1788574	0	T	SNP	C	84	85	160	91.85	184	His197Arg (cac/cGc)	Rv1587c	-	hypothetical protein
1789446	0	C	SNP	T	130	103	226	100	233	Val131Ile (gtc/Atc)	Rv1588c	-	hypothetical protein
1789516	0	A	SNP	G	133	101	228	99.57	235	Gly107Gly (ggt/ggC)	Rv1588c	-	hypothetical protein
1789564	0	C	SNP	T	121	107	224	99.13	230	Arg91Arg (cgg/cgA)	Rv1588c	-	hypothetical protein
1789565	0	C	SNP	A	123	107	226	99.14	232	Arg91Leu (cgg/cTg)	Rv1588c	-	hypothetical protein
1789650	0	C	SNP	T	105	163	263	100	268	Ala63Thr (gcc/Acc)	Rv1588c	-	hypothetical protein
1789654	0	A	SNP	G	104	156	253	99.24	262	Leu61Leu (ctt/ctC)	Rv1588c	-	hypothetical protein
1789671	0	C	SNP	T	100	157	254	100	257	Ala56Thr (gcg/Acg)	Rv1588c	-	hypothetical protein
1789675	0	A	SNP	C	98	147	242	100	245	Gly54Gly (ggt/ggG)	Rv1588c	-	hypothetical protein
1789678	0	C	SNP	G	101	145	241	99.19	248	Val53Val (gtg/gtC)	Rv1588c	-	hypothetical protein
1789933	0	G	SNP	A	96	95	191	99.48	192
1791200	0	G	SNP	A	90	93	181	97.34	188	Arg306Gln (cga/cAa)	Rv1589	bioB	biotin synthetase
1792777	0	T	SNP	C	71	70	139	97.92	144	Ile322Val (att/Gtt)	Rv1592c	-	hypothetical protein
1792778	0	T	SNP	C	70	70	136	98.59	142	Glu321Glu (gaa/gaG)	Rv1592c	-	hypothetical protein
1798355	0	G	SNP	A	88	95	177	99.46	184	Gly21Asp (ggt/gAt)	Rv1597	-	hypothetical protein
1798991	0	C	Del	GAP	83	86	164	97.69	173		Rv1597	-	hypothetical protein
1801796	0	G	SNP	A	83	89	167	97.73	176	Asp301Asn (gac/Aac)	Rv1600	hisC1	histidinol-phosphate aminotransferase
1802047	0	C	SNP	G	113	97	199	99.06	212	Gln5Glu (cag/Gag)	Rv1601	hisB	imidazole glycerol-phosphate dehydratase
1803265	0	G	SNP	A	87	82	167	100	169	Ser201Asn (agc/aAc)	Rv1602	hisH	imidazole glycerol phosphate synthase subunit HisH
1804409	0	C	SNP	A	100	85	184	100	185	Pro124Gln (cca/cAa)	Rv1604	impA	inositol-monophosphatase ImpA
1811375	0	G	SNP	T	84	74	155	99.37	159	Gly83Gly (ggg/ggT)	Rv1612	trpB	tryptophan synthase subunit beta
1812448	0	C	SNP	T	79	88	167	100	167	Tyr30Tyr (tac/taT)	Rv1613	trpA	tryptophan synthase subunit alpha
1817976	0	A	SNP	T	102	77	175	98.9	181	His121Leu (cac/cTc)	Rv1618	tesB1	acyl-CoA thioesterase TesB
1818286	0	C	SNP	T	81	100	174	100	181	Gly224Gly (ggc/ggT)	Rv1618	tesB1	acyl-CoA thioesterase TesB
1821890	0	C	SNP	T	98	87	179	98.93	187	Ala462Thr (gcg/Acg)	Rv1621c	cydD	cytochrome biosyntheisis ABC transporter ATP-binding protein/permease CydD
1827468	0	C	SNP	A	91	91	177	99.45	183	Val160Leu (gtg/Ttg)	Rv1625c	cya	adenylyl cyclase
1832509	0	C	SNP	G	88	71	152	98.76	161	Thr615Thr (acc/acG)	Rv1629	polA	DNA polymerase I
1833025	0	C	SNP	T	92	100	190	100	192	Asp787Asp (gac/gaT)	Rv1629	polA	DNA polymerase I
1836286	0	G	SNP	C	113	103	209	100	216
1836417	0	C	SNP	A	100	123	217	100	223	Gly138Gly (ggg/ggT)	Rv1632c	-	hypothetical protein
1839759	0	G	SNP	C	84	91	169	99.43	176	Gly198Arg (ggg/Cgg)	Rv1634	-	multidrug-efflux transporter
1847919	0	C	SNP	G	104	103	203	100	207	Thr180Thr (acg/acC)	Rv1639c	-	hypothetical protein
1849609	0	T	SNP	C	75	117	188	99.48	193	Arg809Arg (cga/cgG)	Rv1640c	lysX	bifunctional lysine--tRNA ligase/phosphatidylglycerol lysyltransferase
1852877	0	A	SNP	C	84	100	179	99.46	185	_202Ser (tag/tCg)	Rv1641	infC	initiation factor IF-3
1854300	0	T	SNP	C	100	91	186	99.48	192	Leu232Pro (ctg/cCg)	Rv1644	tsnR	23S rRNA methyltransferase TsnR
1856617	0	C	SNP	T	60	67	123	99.22	128	Thr285Ile (aca/aTa)	Rv1646	PE17	PE family protein PE17
1856777	0	G	SNP	C	80	70	142	100	150	Ala2Pro (gcg/Ccg)	Rv1647	-	adenylate cyclase
1859559	0	C	SNP	A	97	90	181	100	187	Ala276Asp (gcc/gAc)	Rv1649	pheS	phenylalanine--tRNA ligase subunit alpha
1863584	0	G	SNP	T	120	137	244	100	257	Thr600Asn (acc/aAc)	Rv1651c	PE_PGRS30	PE-PGRS family protein PE_PGRS30
1873700	0	G	SNP	A	117	91	206	99.52	209	Leu354Leu (ctg/ctA)	Rv1659	argH	argininosuccinate lyase
1885772	0	G	SNP	A	71	104	170	100	175	Ala1357Thr (gcc/Acc)	Rv1662	pks8	polyketide synthase
1889577	0	G	SNP	A	98	86	178	98.92	186	Gly518Ser (ggc/Agc)	Rv1664	pks9	polyketide synthase
1894300	1	G	Ins	G	80	69	149	84.66	150
1894300	2	G	Ins	T	81	68	149	84.66	150
1894300	3	G	Ins	C	78	68	146	82.95	146
1894300	4	G	Ins	T	78	68	146	82.95	146
1894300	5	G	Ins	T	78	68	146	82.95	146
1894300	6	G	Ins	G	77	67	144	81.82	145
1894300	7	G	Ins	C	77	67	144	81.82	144
1894300	8	G	Ins	C	76	67	143	81.25	144
1894300	9	G	Ins	G	77	67	144	81.82	144
1894300	10	G	Ins	C	77	67	144	81.82	144
1894422	0	A	SNP	G	103	93	193	100	196
1901493	0	T	SNP	C	96	98	188	100	194	Ser149Ser (agt/agC)	Rv1676	-	hypothetical protein
1907296	0	G	SNP	C	98	91	186	100	189	Ala298Ala (gcg/gcC)	Rv1682	-	hypothetical protein
1908598	0	G	SNP	A	87	76	159	100	163	Arg335Arg (cgg/cgA)	Rv1683	-	bifunctional long-chain acyl-CoA synthase/lipase
1916137	0	A	SNP	G	131	112	234	99.18	245	Leu63Leu (cta/ctG)	Rv1691	-	hypothetical protein
1916322	0	C	Del	GAP	106	100	210	94.06	219		Rv1691	-	hypothetical protein
1917972	0	A	SNP	G	127	91	211	100	218	Leu11Leu (cta/ctG)	Rv1694	tlyA	16S/23S rRNA (cytidine-2'-O)-methyltransferase TlyA			capreomycin (CPR)
1925136	0	G	SNP	A	84	95	173	100	179	Val436Val (gtg/gtA)	Rv1699	pyrG	CTP synthase
1926029	0	T	SNP	C	74	107	175	100	181	Tyr150His (tat/Cat)	Rv1700	-	NUDIX hydrolase
1927329	0	C	SNP	A	81	77	155	99.37	159	Arg416Leu (cgc/cTc)	Rv1702c	-	hypothetical protein
1931179	0	C	SNP	A	74	79	149	100	153	Arg93Leu (cgg/cTg)	Rv1704c	cycA	D-serine/alanine/glycine transporter protein CycA
1931718	0	G	SNP	C	90	90	173	100	180	Leu313Val (ctg/Gtg)	Rv1705c	PPE22	PPE family protein PPE22
1933988	0	G	SNP	A	83	76	157	100	159
1944107	0	A	SNP	G	94	101	187	100	195	Ser178Gly (agt/Ggt)	Rv1716	-	hypothetical protein
1944402	0	T	SNP	C	74	89	155	98.19	166	Val276Ala (gtc/gCc)	Rv1716	-	hypothetical protein
1946999	0	T	SNP	G	66	73	132	99.29	140
1950767	0	T	SNP	C	72	78	146	99.34	151	Lys95Lys (aaa/aaG)	Rv1724c	-	hypothetical protein
1952743	0	G	SNP	A	86	109	188	100	195	Val298Met (gtg/Atg)	Rv1726	-	oxidoreductase
1960284	0	C	SNP	A	75	93	167	100	168	Gln68His (cag/caT)	Rv1733c	-	transmembrane protein
1967237	0	C	SNP	A	103	103	204	100	206	Arg134Leu (cga/cTa)	Rv1739c	-	sulfate ABC transporter permease
1971725	0	G	SNP	C	93	92	180	99.46	186	Arg89Arg (cgc/cgG)	Rv1745c	idi	isopentenyl-diphosphate delta-isomerase
1972901	0	C	SNP	T	112	87	196	99.5	200	Ala255Val (gcg/gTg)	Rv1746	pknF	serine/threonine-protein kinase PknF
1977646	0	G	SNP	A	100	78	177	98.89	180	Ala80Ala (gcc/gcT)	Rv1749c	-	integral membrane protein
1983195	0	A	SNP	G	16	15	29	100	31	Gly527Gly (ggt/ggC)	Rv1753c	PPE24	PPE family protein PPE24
1983198	0	C	SNP	G	18	14	31	96.97	33	Val526Val (gtg/gtC)	Rv1753c	PPE24	PPE family protein PPE24
1983313	0	T	SNP	G	83	106	184	97.93	193	Asn488Thr (aac/aCc)	Rv1753c	PPE24	PPE family protein PPE24
1989060	0	G	Del	GAP	51	65	113	93.55	124		Rv1758	cut1	cutinase
1989061	0	A	Del	GAP	51	65	113	95.87	121		Rv1758	cut1	cutinase
1989062	0	G	Del	GAP	51	65	113	98.31	118		Rv1758	cut1	cutinase
1989063	0	G	Del	GAP	51	65	113	100	116		Rv1758	cut1	cutinase
1989064	0	A	Del	GAP	51	65	113	100	116		Rv1758	cut1	cutinase
1989065	0	C	Del	GAP	51	65	113	100	116		Rv1758	cut1	cutinase
1989066	0	T	Del	GAP	51	65	113	100	116		Rv1758	cut1	cutinase
1989067	0	T	Del	GAP	51	65	113	100	116		Rv1758	cut1	cutinase
1989068	0	C	Del	GAP	51	65	113	100	116		Rv1758	cut1	cutinase
1989069	0	A	Del	GAP	51	65	113	100	116		Rv1758	cut1	cutinase
1989070	0	T	Del	GAP	51	65	113	100	116		Rv1758	cut1	cutinase
1989071	0	C	Del	GAP	51	65	113	100	116		Rv1758	cut1	cutinase
1989072	0	G	Del	GAP	51	65	113	100	116		Rv1758	cut1	cutinase
1989073	0	A	Del	GAP	51	65	113	100	116		Rv1758	cut1	cutinase
1989074	0	T	Del	GAP	51	65	113	100	116		Rv1758	cut1	cutinase
1989075	0	G	Del	GAP	51	65	113	100	116		Rv1758	cut1	cutinase
1989076	0	C	Del	GAP	51	65	113	100	116		Rv1758	cut1	cutinase
1989077	0	G	Del	GAP	51	65	113	100	116		Rv1758	cut1	cutinase
1989237	0	T	SNP	C	106	66	170	100	172	Phe66Leu (ttt/Ctt)	Rv1758	cut1	cutinase
1991894	0	G	SNP	A	100	99	188	100	199	Gly228Gly (ggc/ggT)	Rv1759c	wag22	PE-PGRS family protein Wag22
1992751	0	T	SNP	A	100	92	187	100	192
1993561	0	T	SNP	C	92	65	157	100	157	Cys137Arg (tgt/Cgt)	Rv1760	-	diacylglycerol acyltransferase
1993808	0	A	SNP	T	90	87	170	99.44	178	Glu219Val (gag/gTg)	Rv1760	-	diacylglycerol acyltransferase
1995528	0	A	SNP	G	81	94	169	100	175	His105His (cat/caC)	Rv1762c	-	hypothetical protein
2003252	0	C	SNP	T	103	89	188	98.46	195	Ala209Ala (gcc/gcT)	Rv1769	-	hypothetical protein
2003827	0	A	SNP	C	108	92	195	99.5	201	Asp401Ala (gac/gCc)	Rv1769	-	hypothetical protein
2010614	0	G	SNP	A	83	92	172	98.31	178
2010880	0	T	SNP	G	95	108	198	99.51	204	Gly75Gly (ggt/ggG)	Rv1777	cyp144	cytochrome P450 Cyp144
2011568	0	G	SNP	C	99	78	169	100	177	Glu305Gln (gag/Cag)	Rv1777	cyp144	cytochrome P450 Cyp144
2013034	0	C	SNP	T	94	80	172	99.43	175	Ala482Ala (gcg/gcA)	Rv1779c	-	integral membrane protein
2022868	0	T	SNP	C	89	108	193	100	197	Ser1204Ser (agt/agC)	Rv1783	eccC5	ESX-5 type VII secretion system protein EccC5
2023628	0	C	SNP	G	92	88	175	99.45	181	Gly334Ala (gga/gCa)	Rv1785c	cyp143	cytochrome P450 Cyp143
2025977	0	C	SNP	G	88	84	165	98.85	174	Thr226Arg (acg/aGg)	Rv1787	PPE25	PPE family protein PPE25
2034676	0	C	SNP	T	78	68	145	99.32	147	Ile316Ile (atc/atT)	Rv1796	mycP5	membrane-anchored mycosin MycP
2045310	0	A	SNP	G	104	135	230	100	239	Ile511Ile (att/atC)	Rv1803c	PE_PGRS32	PE-PGRS family protein PE_PGRS32
2049065	0	T	SNP	C	108	120	223	99.56	229
2049097	0	G	SNP	C	116	111	215	99.56	228
2050822	0	G	SNP	C	114	111	209	100	225	Gly301Ala (gga/gCa)	Rv1808	PPE32	PPE family protein PPE32
2051345	0	G	SNP	A	86	85	167	99.42	172	Gly22Ser (ggt/Agt)	Rv1809	PPE33	PPE family protein PPE33
2051746	0	T	SNP	C	77	107	176	99.46	185	Ala155Ala (gct/gcC)	Rv1809	PPE33	PPE family protein PPE33
2052035	0	G	SNP	T	92	102	189	100	194	Val252Leu (gtg/Ttg)	Rv1809	PPE33	PPE family protein PPE33
2055271	0	A	SNP	G	76	87	153	100	163	Leu30Pro (cta/cCa)	Rv1812c	-	dehydrogenase
2056184	0	C	SNP	T	77	69	138	100	146
2057774	0	A	SNP	T	92	89	176	100	181	Ile83Phe (atc/Ttc)	Rv1815	-	hypothetical protein
2058950	0	C	Del	GAP	86	85	166	98.28	174		Rv1816	-	HTH-type transcriptional regulator
2061865	0	G	Del	GAP	18	31	48	96.08	51		Rv1818c	PE_PGRS33	PE-PGRS family protein PE_PGRS33
2061866	0	G	Del	GAP	18	31	48	98	50		Rv1818c	PE_PGRS33	PE-PGRS family protein PE_PGRS33
2061867	0	T	Del	GAP	18	31	48	98	50		Rv1818c	PE_PGRS33	PE-PGRS family protein PE_PGRS33
2061868	0	G	Del	GAP	18	31	48	98	50		Rv1818c	PE_PGRS33	PE-PGRS family protein PE_PGRS33
2061869	0	A	Del	GAP	18	31	48	98	50		Rv1818c	PE_PGRS33	PE-PGRS family protein PE_PGRS33
2061870	0	C	Del	GAP	18	31	48	98	50		Rv1818c	PE_PGRS33	PE-PGRS family protein PE_PGRS33
2061871	0	A	Del	GAP	18	31	48	98	50		Rv1818c	PE_PGRS33	PE-PGRS family protein PE_PGRS33
2061872	0	T	Del	GAP	18	31	48	98	50		Rv1818c	PE_PGRS33	PE-PGRS family protein PE_PGRS33
2061873	0	T	Del	GAP	18	31	48	100	49		Rv1818c	PE_PGRS33	PE-PGRS family protein PE_PGRS33
2061874	0	A	Del	GAP	18	31	48	98	50		Rv1818c	PE_PGRS33	PE-PGRS family protein PE_PGRS33
2061875	0	G	Del	GAP	18	31	48	98	50		Rv1818c	PE_PGRS33	PE-PGRS family protein PE_PGRS33
2061876	0	T	Del	GAP	18	31	48	98	50		Rv1818c	PE_PGRS33	PE-PGRS family protein PE_PGRS33
2061877	0	G	Del	GAP	18	31	48	98	50		Rv1818c	PE_PGRS33	PE-PGRS family protein PE_PGRS33
2061878	0	C	Del	GAP	18	31	48	98	50		Rv1818c	PE_PGRS33	PE-PGRS family protein PE_PGRS33
2061879	0	C	Del	GAP	18	31	48	98	50		Rv1818c	PE_PGRS33	PE-PGRS family protein PE_PGRS33
2061880	0	G	Del	GAP	18	31	48	98	50		Rv1818c	PE_PGRS33	PE-PGRS family protein PE_PGRS33
2061881	0	G	Del	GAP	18	31	48	98	50		Rv1818c	PE_PGRS33	PE-PGRS family protein PE_PGRS33
2061958	0	A	SNP	G	49	97	126	97.99	149	Ala239Ala (gct/gcC)	Rv1818c	PE_PGRS33	PE-PGRS family protein PE_PGRS33
2065618	0	A	SNP	G	93	95	184	100	188	Ile274Val (atc/Gtc)	Rv1820	ilvG	acetolactate synthase large subunit IlvG
2069408	0	C	SNP	G	65	69	132	99.26	135	Ala110Gly (gct/gGt)	Rv1822	pgsA2	CDP-diacylglycerol--glycerol-3-phosphate 3-phosphatidyltransferase
2074754	0	C	SNP	T	66	86	146	99.35	153
2087652	0	C	SNP	T	92	67	157	99.38	160	Arg87Arg (cgg/cgA)	Rv1839c	vapB13	antitoxin VapB13
2094912	0	C	Del	GAP	74	79	148	88.44	173		Rv1844c	gnd1	6-phosphogluconate dehydrogenase
2094913	0	A	Del	GAP	74	79	148	91.07	168		Rv1844c	gnd1	6-phosphogluconate dehydrogenase
2094914	0	G	Del	GAP	74	79	148	91.07	168		Rv1844c	gnd1	6-phosphogluconate dehydrogenase
2094915	0	C	Del	GAP	74	79	148	91.62	167		Rv1844c	gnd1	6-phosphogluconate dehydrogenase
2094916	0	G	Del	GAP	74	79	148	92.17	166		Rv1844c	gnd1	6-phosphogluconate dehydrogenase
2094917	0	T	Del	GAP	74	79	148	92.17	166		Rv1844c	gnd1	6-phosphogluconate dehydrogenase
2096186	0	A	SNP	G	111	131	233	100	242	Thr138Thr (act/acC)	Rv1846c	blaI	transcriptional repressor BlaI
2099819	0	A	SNP	C	126	84	206	98.59	213	Glu42Asp (gaa/gaC)	Rv1851	ureF	urease accessory protein UreF
2101453	0	C	SNP	G	86	91	174	98.88	179	Pro144Pro (ccc/ccG)	Rv1853	ureD	urease accessory protein UreD
2108141	0	T	SNP	C	98	111	203	100	209	Phe136Leu (ttc/Ctc)	Rv1860	apa	hypothetical protein
2108890	0	A	SNP	C	85	111	187	98.99	198
2109523	1	C	Ins	G	78	70	148	93.67	150
2116903	0	C	SNP	T	72	69	133	100	141	Gly380Gly (ggc/ggT)	Rv1867	-	hypothetical protein
2122976	0	C	SNP	G	91	98	187	98.95	191	Gly59Ala (ggt/gCt)	Rv1872c	lldD2	L-lactate dehydrogenase
2123169	0	T	SNP	G	83	100	178	99.46	184
2123642	0	G	SNP	A	95	84	178	98.35	182
2128870	0	A	SNP	G	80	84	161	100	164	Leu283Leu (cta/ctG)	Rv1878	glnA3	glutamine synthetase GlnA
2130091	0	G	SNP	A	83	91	173	97.75	178	Asp239Asn (gac/Aac)	Rv1879	-	hypothetical protein
2133468	1	T	Ins	T	68	68	136	91.28	137		Rv1883c	-	hypothetical protein
2133468	2	T	Ins	C	68	68	136	91.28	137		Rv1883c	-	hypothetical protein
2133468	3	T	Ins	G	68	69	137	91.95	137		Rv1883c	-	hypothetical protein
2133468	4	T	Ins	C	68	69	137	91.95	137		Rv1883c	-	hypothetical protein
2133468	5	T	Ins	A	68	69	137	91.95	137		Rv1883c	-	hypothetical protein
2133468	6	T	Ins	T	68	69	137	91.95	137		Rv1883c	-	hypothetical protein
2133468	7	T	Ins	G	68	69	137	91.95	137		Rv1883c	-	hypothetical protein
2133468	8	T	Ins	C	67	68	135	90.6	135		Rv1883c	-	hypothetical protein
2133468	9	T	Ins	C	66	68	134	89.93	134		Rv1883c	-	hypothetical protein
2133468	10	T	Ins	G	64	68	132	88.59	133		Rv1883c	-	hypothetical protein
2133468	11	T	Ins	T	65	68	133	89.26	133		Rv1883c	-	hypothetical protein
2133468	12	T	Ins	C	65	67	132	88.59	132		Rv1883c	-	hypothetical protein
2135870	0	T	SNP	C	77	92	166	100	169
2136812	0	C	SNP	T	112	102	209	99.07	216	Ser185Ser (agc/agT)	Rv1887	-	hypothetical protein
2137521	1	A	Ins	C	68	62	130	85.53	130
2137521	2	A	Ins	T	67	62	129	84.87	130
2137521	3	A	Ins	C	67	59	126	82.89	128
2137521	4	A	Ins	C	67	60	127	83.55	128
2137521	5	A	Ins	G	67	61	128	84.21	128
2137521	6	A	Ins	A	67	61	128	84.21	128
2137521	7	A	Ins	T	66	61	127	83.55	128
2137521	8	A	Ins	C	65	61	126	82.89	128
2137521	9	A	Ins	A	67	61	128	84.21	128
2137521	10	A	Ins	C	67	61	128	84.21	128
2138453	0	C	SNP	T	97	95	189	99.48	193
2142250	0	C	SNP	T	59	94	148	98.71	155
2142267	0	C	SNP	T	61	99	151	96.97	165
2143328	0	G	Del	GAP	77	80	155	100	157		Rv1895	-	zinc-binding alcohol dehydrogenase
2147022	0	A	SNP	C	87	72	149	99.38	160	Ile204Met (att/atG)	Rv1900c	lipJ	lignin peroxidase LipJ
2150785	0	G	Del	GAP	57	72	122	96.27	134
2151780	0	G	SNP	T	93	96	186	100	189	Gln206Lys (caa/Aaa)	Rv1905c	aao	D-amino acid oxidase
2153184	0	T	SNP	G	96	121	207	100	217
2153905	0	C	SNP	T	70	76	145	98.65	148	Arg736Lys (agg/aAg)	Rv1908c	katG	catalase-peroxidase			isoniazid (INH)
2154679	0	G	SNP	C	76	77	152	96.84	158	Ala478Gly (gcg/gGg)	Rv1908c	katG	catalase-peroxidase			isoniazid (INH)
2154680	0	C	SNP	G	77	78	153	96.88	160	Ala478Pro (gcg/Ccg)	Rv1908c	katG	catalase-peroxidase			isoniazid (INH)
2154724	0	C	SNP	A	76	87	161	100	163	Arg463Leu (cgg/cTg)	Rv1908c	katG	catalase-peroxidase		phylo (not Euro-American, M. africanum, M. bovis, M . canettii, M. caprae, M. Microti, M. pinipedii, Beijing, Delhi/CAS, EAI, 4)	isoniazid (INH)
2156573	0	T	SNP	C	75	84	153	96.95	164	Tyr7Cys (tac/tGc)	Rv1909c	furA	ferric uptake regulation protein FurA
2158109	0	T	SNP	C	71	65	133	100	136	Asp328Gly (gac/gGc)	Rv1912c	fadB5	oxidoreductase FadB
2158905	0	C	SNP	A	93	101	191	97	200	Gly63_ (gga/Tga)	Rv1912c	fadB5	oxidoreductase FadB
2160998	0	G	SNP	A	104	96	194	100	200	Gly179Asp (ggc/gAc)	Rv1915	aceAa	isocitrate lyase AceAa
2161343	1	G	Ins	T	82	85	167	94.89	167		Rv1915	aceAa	isocitrate lyase AceAa
2163790	0	A	SNP	C	36	49	84	100	85	Pro1174Pro (cct/ccG)	Rv1917c	PPE34	PPE family protein PPE34
2165286	0	A	SNP	C	91	85	172	100	176	Ser676Ala (tca/Gca)	Rv1917c	PPE34	PPE family protein PPE34
2167310	0	A	SNP	G	90	121	207	99.53	212	Met1Thr (atg/aCg)	Rv1917c	PPE34	PPE family protein PPE34
2167926	0	A	SNP	G	101	92	186	98.97	195	Leu896Ser (ttg/tCg)	Rv1918c	PPE35	PPE family protein PPE35
2172526	0	A	SNP	C	80	108	186	100	188	_424Gly (tga/Gga)	Rv1921c	lppF	lipoprotein LppF
2173860	0	A	SNP	C	94	79	171	98.3	176
2186127	0	G	SNP	A	116	136	243	100	252	Ala21Val (gcc/gTc)	Rv1934c	fadE17	acyl-CoA dehydrogenase FadE17
2186236	0	C	SNP	T	105	130	228	100	235	Pro308Pro (ccg/ccA)	Rv1935c	echA13	enoyl-CoA hydratase EchA13
2187587	0	G	SNP	C	82	94	176	99.44	177	Gln68His (cag/caC)	Rv1936	-	monooxygenase
2199052	0	C	SNP	G	80	73	150	99.35	154	Gly5Arg (ggt/Cgt)	Rv1948c	-	hypothetical protein
2207567	0	C	SNP	A	82	73	151	100	155
2207591	1	T	Ins	C	87	75	162	99.39	162
2209465	0	G	SNP	A	93	88	177	99.45	182	Ala47Thr (gcg/Acg)	Rv1966	mce3A	Mce family protein Mce3A
2211826	0	A	SNP	G	98	104	201	100	202	Lys67Lys (aaa/aaG)	Rv1968	mce3C	Mce family protein Mce3C
2216345	0	C	SNP	A	79	80	155	100	159	Pro363Pro (ccc/ccA)	Rv1971	mce3F	Mce family protein Mce3F
2216443	0	C	SNP	A	82	93	169	100	175	Ala396Glu (gcg/gAg)	Rv1971	mce3F	Mce family protein Mce3F
2220512	0	T	SNP	G	100	87	183	100	187	Ser253Ser (tct/tcG)	Rv1977	-	hypothetical protein
2220941	0	G	Del	GAP	82	72	146	91.12	169		Rv1978	-	hypothetical protein
2220942	0	C	Del	GAP	82	72	146	92.77	166		Rv1978	-	hypothetical protein
2220943	0	C	Del	GAP	82	72	146	92.22	167		Rv1978	-	hypothetical protein
2220944	0	A	Del	GAP	82	72	146	93.9	164		Rv1978	-	hypothetical protein
2220945	0	C	Del	GAP	82	72	146	93.9	164		Rv1978	-	hypothetical protein
2220946	0	G	Del	GAP	82	72	146	94.48	163		Rv1978	-	hypothetical protein
2220947	0	A	Del	GAP	82	72	146	99.35	155		Rv1978	-	hypothetical protein
2220948	0	T	Del	GAP	82	72	146	99.35	155		Rv1978	-	hypothetical protein
2221584	0	G	SNP	C	70	97	161	99.4	168	Ser226Thr (agt/aCt)	Rv1978	-	hypothetical protein
2223293	0	T	SNP	C	101	96	192	98.99	199
2225250	0	G	SNP	A	66	75	138	100	141
2228967	0	A	SNP	G	99	98	193	100	197
2229326	0	G	SNP	A	85	98	180	99.46	184	Leu193Leu (ctg/Ttg)	Rv1985c	-	HTH-type transcriptional regulator
2229801	0	C	SNP	G	87	88	172	100	175	Pro34Pro (ccg/ccC)	Rv1985c	-	HTH-type transcriptional regulator
2235170	0	A	Del	GAP	19	12	29	100	31		Rv1992c	ctpG	cation transporter ATPase G
2235171	0	C	Del	GAP	19	12	29	100	31		Rv1992c	ctpG	cation transporter ATPase G
2235172	0	A	Del	GAP	19	12	29	100	31		Rv1992c	ctpG	cation transporter ATPase G
2235173	0	A	Del	GAP	19	12	29	100	31		Rv1992c	ctpG	cation transporter ATPase G
2235174	0	T	Del	GAP	19	12	29	100	31		Rv1992c	ctpG	cation transporter ATPase G
2235175	0	C	Del	GAP	19	12	29	100	31		Rv1992c	ctpG	cation transporter ATPase G
2235176	0	C	Del	GAP	19	12	29	100	31		Rv1992c	ctpG	cation transporter ATPase G
2235177	0	G	Del	GAP	19	12	29	100	31		Rv1992c	ctpG	cation transporter ATPase G
2235178	0	A	Del	GAP	19	12	29	100	31		Rv1992c	ctpG	cation transporter ATPase G
2235179	0	C	Del	GAP	19	12	29	100	31		Rv1992c	ctpG	cation transporter ATPase G
2235180	0	G	Del	GAP	19	12	29	100	31		Rv1992c	ctpG	cation transporter ATPase G
2235181	0	T	Del	GAP	19	12	29	100	31		Rv1992c	ctpG	cation transporter ATPase G
2235182	0	T	Del	GAP	19	12	29	100	31		Rv1992c	ctpG	cation transporter ATPase G
2235183	0	T	Del	GAP	19	12	29	100	31		Rv1992c	ctpG	cation transporter ATPase G
2235184	0	T	Del	GAP	19	12	29	100	31		Rv1992c	ctpG	cation transporter ATPase G
2235185	0	G	Del	GAP	19	12	29	100	31		Rv1992c	ctpG	cation transporter ATPase G
2235186	0	C	Del	GAP	19	12	29	100	31		Rv1992c	ctpG	cation transporter ATPase G
2235187	0	A	Del	GAP	19	12	29	100	31		Rv1992c	ctpG	cation transporter ATPase G
2235188	0	C	Del	GAP	19	12	29	100	31		Rv1992c	ctpG	cation transporter ATPase G
2235189	0	C	Del	GAP	19	12	29	100	31		Rv1992c	ctpG	cation transporter ATPase G
2235190	0	A	Del	GAP	19	12	29	100	31		Rv1992c	ctpG	cation transporter ATPase G
2235191	0	T	Del	GAP	19	12	29	100	31		Rv1992c	ctpG	cation transporter ATPase G
2235192	0	G	Del	GAP	19	12	29	100	31		Rv1992c	ctpG	cation transporter ATPase G
2235193	0	A	Del	GAP	19	12	29	100	31		Rv1992c	ctpG	cation transporter ATPase G
2235194	0	T	Del	GAP	19	12	29	100	31		Rv1992c	ctpG	cation transporter ATPase G
2235195	0	C	Del	GAP	19	12	29	100	31		Rv1992c	ctpG	cation transporter ATPase G
2235196	0	T	Del	GAP	19	12	29	100	31		Rv1992c	ctpG	cation transporter ATPase G
2235197	0	G	Del	GAP	19	12	29	100	31		Rv1992c	ctpG	cation transporter ATPase G
2235198	0	C	Del	GAP	19	12	29	100	31		Rv1992c	ctpG	cation transporter ATPase G
2235199	0	C	Del	GAP	19	12	29	100	31		Rv1992c	ctpG	cation transporter ATPase G
2235200	0	G	Del	GAP	19	12	29	100	31		Rv1992c	ctpG	cation transporter ATPase G
2235201	0	C	Del	GAP	19	12	29	100	31		Rv1992c	ctpG	cation transporter ATPase G
2235202	0	G	Del	GAP	19	12	29	100	31		Rv1992c	ctpG	cation transporter ATPase G
2235203	0	A	Del	GAP	19	12	29	100	31		Rv1992c	ctpG	cation transporter ATPase G
2235204	0	G	Del	GAP	19	12	29	100	31		Rv1992c	ctpG	cation transporter ATPase G
2235205	0	C	Del	GAP	19	12	29	100	31		Rv1992c	ctpG	cation transporter ATPase G
2235206	0	G	Del	GAP	19	12	29	100	31		Rv1992c	ctpG	cation transporter ATPase G
2235207	0	C	Del	GAP	19	12	29	100	31		Rv1992c	ctpG	cation transporter ATPase G
2235208	0	C	Del	GAP	19	12	29	100	31		Rv1992c	ctpG	cation transporter ATPase G
2235209	0	G	Del	GAP	19	12	29	100	31		Rv1992c	ctpG	cation transporter ATPase G
2235210	0	G	Del	GAP	19	12	29	100	31		Rv1992c	ctpG	cation transporter ATPase G
2235211	0	G	Del	GAP	19	12	29	100	31		Rv1992c	ctpG	cation transporter ATPase G
2235212	0	C	Del	GAP	19	12	29	100	31		Rv1992c	ctpG	cation transporter ATPase G
2235213	0	A	Del	GAP	19	12	29	100	31		Rv1992c	ctpG	cation transporter ATPase G
2235214	0	T	Del	GAP	19	12	29	100	31		Rv1992c	ctpG	cation transporter ATPase G
2235215	0	G	Del	GAP	19	12	29	100	31		Rv1992c	ctpG	cation transporter ATPase G
2235216	0	G	Del	GAP	19	12	29	100	31		Rv1992c	ctpG	cation transporter ATPase G
2235217	0	T	Del	GAP	19	12	29	100	31		Rv1992c	ctpG	cation transporter ATPase G
2235218	0	C	Del	GAP	19	12	29	100	31		Rv1992c	ctpG	cation transporter ATPase G
2235219	0	T	Del	GAP	19	12	29	100	31		Rv1992c	ctpG	cation transporter ATPase G
2235220	0	A	Del	GAP	19	12	29	100	31		Rv1992c	ctpG	cation transporter ATPase G
2235221	0	G	Del	GAP	19	12	29	100	31		Rv1992c	ctpG	cation transporter ATPase G
2235222	0	G	Del	GAP	19	12	29	100	31		Rv1992c	ctpG	cation transporter ATPase G
2235223	0	G	Del	GAP	19	12	29	100	31		Rv1992c	ctpG	cation transporter ATPase G
2235224	0	C	Del	GAP	19	12	29	100	31		Rv1992c	ctpG	cation transporter ATPase G
2235225	0	T	Del	GAP	19	12	29	100	31		Rv1992c	ctpG	cation transporter ATPase G
2235226	0	T	Del	GAP	19	12	29	100	31		Rv1992c	ctpG	cation transporter ATPase G
2235227	0	G	Del	GAP	19	12	29	100	31		Rv1992c	ctpG	cation transporter ATPase G
2235228	0	G	Del	GAP	19	12	29	100	31		Rv1992c	ctpG	cation transporter ATPase G
2235229	0	G	Del	GAP	19	12	29	100	31		Rv1992c	ctpG	cation transporter ATPase G
2235230	0	G	Del	GAP	19	12	29	100	31		Rv1992c	ctpG	cation transporter ATPase G
2235231	0	C	Del	GAP	19	12	29	100	31		Rv1992c	ctpG	cation transporter ATPase G
2235232	0	A	Del	GAP	19	12	29	100	31		Rv1992c	ctpG	cation transporter ATPase G
2236479	0	G	SNP	A	99	106	199	98.56	208	Thr276Thr (acc/acT)	Rv1992c	ctpG	cation transporter ATPase G
2244421	0	G	SNP	T	90	112	198	100	202	Leu240Met (ctg/Atg)	Rv1999c	-	transporter
2245916	0	T	SNP	G	78	91	163	97.69	173	Ala236Ala (gct/gcG)	Rv2000	-	hypothetical protein
2247677	0	A	SNP	C	97	90	181	98.42	190	Ile6Ile (ata/atC)	Rv2002	fabG3	20-beta-hydroxysteroid dehydrogenase
2251999	0	A	SNP	G	101	74	170	99.43	176
2258178	0	A	SNP	C	91	98	179	100	189	Glu50Ala (gag/gCg)	Rv2009	vapB15	antitoxin VapB15
2260100	0	C	SNP	T	96	78	172	98.86	176
2260525	0	C	SNP	T	129	115	238	100	244
2264282	0	G	SNP	A	79	78	153	100	157	Arg95Arg (cgg/cgA)	Rv2017	-	transcriptional regulator
2264782	0	C	SNP	A	74	71	141	100	145	Ala262Glu (gcg/gAg)	Rv2017	-	transcriptional regulator
2265059	0	T	SNP	G	88	95	180	100	183
2269780	0	T	SNP	C	87	109	191	99.49	197	Asp154Gly (gac/gGc)	Rv2024c	-	hypothetical protein
2270102	0	A	SNP	G	82	96	175	100	178	Trp47Arg (tgg/Cgg)	Rv2024c	-	hypothetical protein
2275764	0	G	SNP	A	101	91	190	100	192	Leu221Phe (ctc/Ttc)	Rv2029c	pfkB	6-phosphofructokinase PfkB
2281474	0	T	SNP	G	105	106	204	99.06	213	Cys61Gly (tgc/Ggc)	Rv2034	-	ArsR family HTH-type transcriptional repressor
2282787	0	C	SNP	T	96	88	183	99.46	185	Cys312Tyr (tgt/tAt)	Rv2037c	-	transmembrane protein
2284456	0	T	SNP	G	114	115	220	99.57	230	Glu114Ala (gag/gCg)	Rv2038c	-	sugar ABC transporter ATP-binding protein
2285251	0	C	SNP	A	84	80	161	100	164	Val131Phe (gtc/Ttc)	Rv2039c	-	sugar ABC transporter permease
2285558	0	G	SNP	A	78	88	161	99.4	167	Cys28Cys (tgc/tgT)	Rv2039c	-	sugar ABC transporter permease
2287121	0	A	SNP	G	81	99	177	100	180	Asp242Asp (gat/gaC)	Rv2041c	-	sugar ABC transporter substrate-binding lipoprotein
2289047	0	G	SNP	A	92	91	180	99.46	184	Ser65Ser (tcc/tcT)	Rv2043c	pncA	pyrazinamidase/nicotinamidase PncA		phylo (Delhi/CAS)	pyrazinamide (PZA)
2289366	0	G	Del	GAP	90	87	167	98.33	180		Rv2044c	-	hypothetical protein
2296042	0	G	SNP	C	104	101	200	98.56	208	Pro3649Ala (ccg/Gcg)	Rv2048c	pks12	polyketide synthase
2296181	0	A	SNP	G	80	95	169	82.55	212	Gly3602Gly (ggt/ggC)	Rv2048c	pks12	polyketide synthase
2296876	0	C	SNP	G	93	94	180	99.47	188	Gly3371Arg (ggt/Cgt)	Rv2048c	pks12	polyketide synthase
2300546	0	A	SNP	T	101	102	197	99.51	204	His2147Gln (cat/caA)	Rv2048c	pks12	polyketide synthase
2300552	0	T	SNP	G	99	98	186	98.99	199	Pro2145Pro (cca/ccC)	Rv2048c	pks12	polyketide synthase
2300555	0	A	SNP	G	100	98	190	99.5	199	Asp2144Asp (gat/gaC)	Rv2048c	pks12	polyketide synthase
2301782	0	T	SNP	C	40	17	52	100	57	Val1735Val (gta/gtG)	Rv2048c	pks12	polyketide synthase
2306472	0	T	SNP	C	89	89	174	98.89	180	Tyr172Cys (tac/tGc)	Rv2048c	pks12	polyketide synthase
2307587	0	G	Del	GAP	67	96	163	94.22	173
2307588	0	T	Del	GAP	67	96	163	94.77	172
2307589	0	C	Del	GAP	67	96	163	96.45	169
2307590	0	G	Del	GAP	67	96	163	99.39	164
2309203	0	G	SNP	A	77	87	158	98.2	167	Ala518Val (gca/gTa)	Rv2051c	ppm1	polyprenol-monophosphomannose synthase
2311099	0	C	SNP	G	127	119	235	99.19	248	Pro473Pro (ccg/ccC)	Rv2052c	-	hypothetical protein
2325320	0	T	SNP	C	87	69	153	100	156	Asp184Gly (gat/gGt)	Rv2067c	-	hypothetical protein
2328543	0	T	SNP	C	125	103	221	100	228	Ile145Met (ata/atG)	Rv2071c	cobM	precorrin-4 C(11)-methyltransferase
2329533	0	A	SNP	G	118	119	232	100	237	Leu205Pro (ctc/cCc)	Rv2072c	cobL	precorrin-6Y C(5,15)-methyltransferase
2331620	0	A	SNP	C	104	117	216	99.1	223	Gly420Gly (ggt/ggG)	Rv2075c	-	hypothetical protein
2331789	0	G	SNP	T	106	109	208	100	215	Pro364Gln (ccg/cAg)	Rv2075c	-	hypothetical protein
2333215	0	C	SNP	T	86	71	153	99.37	158	Cys25Tyr (tgc/tAc)	Rv2076c	-	hypothetical protein
2334007	0	A	SNP	G	96	88	180	99.46	185	Ala96Ala (gct/gcC)	Rv2077c	-	transmembrane protein
2335075	0	A	SNP	G	76	81	152	100	157	Glu6Gly (gaa/gGa)	Rv2078	-	hypothetical protein
2335080	0	T	SNP	C	79	80	158	100	159	Leu8Leu (ttg/Ctg)	Rv2078	-	hypothetical protein
2335494	0	A	SNP	G	99	86	177	99.46	186	Tyr47Cys (tac/tGc)	Rv2079	-	hypothetical protein
2337177	0	A	SNP	G	80	71	149	98.69	153	His608Arg (cac/cGc)	Rv2079	-	hypothetical protein
2338195	0	C	Del	GAP	102	123	206	87.89	256		Rv2081c	-	transmembrane protein
2338701	0	C	SNP	T	131	149	274	99.29	282
2338702	0	A	SNP	G	131	152	282	99.3	285
2338704	0	C	SNP	G	131	151	277	99.3	284
2338707	0	C	SNP	T	134	154	281	99.31	290
2338990	0	G	SNP	C	156	155	298	99.36	313	Ala94Ala (gcg/gcC)	Rv2082	-	hypothetical protein
2338994	0	G	SNP	A	154	143	287	99.66	298	Ala96Thr (gcg/Acg)	Rv2082	-	hypothetical protein
2340621	0	C	SNP	G	177	199	355	99.47	378	Pro638Arg (ccc/cGc)	Rv2082	-	hypothetical protein
2341636	0	C	SNP	G	87	111	194	100	198	Leu256Val (ctg/Gtg)	Rv2083	-	hypothetical protein
2342649	1	A	Ins	G	69	71	140	83.83	140		Rv2084	-	hypothetical protein
2342649	2	A	Ins	G	69	71	140	83.83	140		Rv2084	-	hypothetical protein
2342649	3	A	Ins	C	69	71	140	83.83	140		Rv2084	-	hypothetical protein
2342649	4	A	Ins	G	69	71	140	83.83	140		Rv2084	-	hypothetical protein
2342649	5	A	Ins	T	68	70	138	82.63	139		Rv2084	-	hypothetical protein
2342649	6	A	Ins	A	68	71	139	83.23	139		Rv2084	-	hypothetical protein
2342649	7	A	Ins	C	68	71	139	83.23	139		Rv2084	-	hypothetical protein
2342649	8	A	Ins	A	68	70	138	82.63	139		Rv2084	-	hypothetical protein
2342649	9	A	Ins	C	68	71	139	83.23	139		Rv2084	-	hypothetical protein
2342649	10	A	Ins	A	68	69	137	82.04	139		Rv2084	-	hypothetical protein
2342649	11	A	Ins	C	68	71	139	83.23	139		Rv2084	-	hypothetical protein
2344246	0	G	SNP	C	96	91	180	98.94	189
2344678	0	G	SNP	A	93	86	176	99.44	180	Ala90Thr (gcg/Acg)	Rv2088	pknJ	transmembrane serine/threonine-protein kinase PknJ
2345037	0	C	SNP	A	103	95	193	100	198	Leu209Leu (ctc/ctA)	Rv2088	pknJ	transmembrane serine/threonine-protein kinase PknJ
2345085	0	A	SNP	C	105	89	187	98.48	197	Ala225Ala (gca/gcC)	Rv2088	pknJ	transmembrane serine/threonine-protein kinase PknJ
2346929	0	C	SNP	T	99	97	192	99.49	197	Leu132Leu (ctg/ctA)	Rv2089c	pepE	dipeptidase PepE
2348446	0	C	SNP	G	100	105	201	99.51	206	Phe358Leu (ttc/ttG)	Rv2090	-	5'-3' exonuclease
2348708	0	G	SNP	A	75	77	151	100	152	Val195Val (gtc/gtT)	Rv2091c	-	membrane protein
2353337	0	G	SNP	C	100	86	181	100	186
2353385	0	G	SNP	C	101	83	181	98.92	186	Gln311Glu (cag/Gag)	Rv2095c	pafC	proteasome accessory factor C
2357269	0	G	Del	GAP	91	105	197	78.09	251
2357270	0	C	Del	GAP	91	105	197	79.67	246
2357271	0	C	Del	GAP	91	105	197	80.33	244
2358029	1	T	Ins	G	99	100	199	95.22	199
2361604	0	C	SNP	G	136	110	238	100	246	Val455Val (gtc/gtG)	Rv2101	helZ	helicase HelZ
2362041	0	C	SNP	A	106	122	224	100	228	Pro601Gln (ccg/cAg)	Rv2101	helZ	helicase HelZ
2367061	0	A	Del	GAP	76	78	153	96.86	159
2368565	0	A	Del	GAP	100	93	193	98.47	196
2369186	0	G	SNP	C	100	126	217	100	226	Arg182Gly (cgt/Ggt)	Rv2109c	prcA	proteasome subunit alpha
2369326	0	C	SNP	G	93	100	185	99.48	194	Arg135Pro (cgc/cCc)	Rv2109c	prcA	proteasome subunit alpha
2382287	0	C	Del	GAP	84	63	144	93.04	158		Rv2123	PPE37	PPE family protein PPE37
2382289	0	G	SNP	T	83	63	142	97.99	149	Asp407Tyr (gac/Tac)	Rv2123	PPE37	PPE family protein PPE37
2386389	0	G	SNP	A	101	95	193	100	196	Gly33Ser (ggc/Agc)	Rv2125	-	hypothetical protein
2387733	0	T	SNP	C	130	66	193	100	196	Glu80Glu (gaa/gaG)	Rv2126c	PE_PGRS37	PE-PGRS family protein PE_PGRS37
2388641	0	G	SNP	A	82	95	173	100	177	Gly9Asp (ggc/gAc)	Rv2127	ansP1	L-asparagine permease
2396730	0	C	SNP	G	98	85	178	100	183	Gly37Arg (ggc/Cgc)	Rv2136c	-	undecaprenyl-diphosphatase
2402765	0	G	SNP	A	80	70	147	99.34	151
2413246	0	C	SNP	A	135	116	247	99.6	252	Val36Leu (gtg/Ttg)	Rv2153c	murG	UDP-N-acetylglucosamine--N-acetylmuramyl- (pentapeptide) pyrophosphoryl-undecaprenol-N-acetylglucosamine transferase
2413395	0	G	SNP	A	134	124	250	100	258	Arg510Cys (cgt/Tgt)	Rv2154c	ftsW	lipid II flippase FtsW
2415656	0	G	SNP	C	118	125	238	99.59	244	Arg247Gly (cgg/Ggg)	Rv2155c	murD	UDP-N-acetylmuramoylalanine--D-glutamate ligase
2417687	0	G	SNP	A	77	82	153	98.15	162	Leu440Leu (ctg/Ttg)	Rv2157c	murF	UDP-N-acetylmuramoyl-tripeptide--D-alanyl-D- alanine ligase
2421816	0	A	SNP	G	140	112	245	100	252
2421975	1	G	Ins	G	116	109	225	94.54	226
2421975	2	G	Ins	G	115	108	223	93.7	226
2421975	3	G	Ins	A	115	109	224	94.12	225
2421975	4	G	Ins	A	115	109	224	94.12	225
2423819	0	C	SNP	G	100	98	185	97.54	203	Gly340Gly (ggg/ggC)	Rv2162c	PE_PGRS38	PE-PGRS family protein PE_PGRS38
2423822	0	A	SNP	G	100	105	196	99.03	207	Gly339Gly (ggt/ggC)	Rv2162c	PE_PGRS38	PE-PGRS family protein PE_PGRS38
2424114	0	C	SNP	A	19	98	111	97.5	120	Arg242Leu (cgc/cTc)	Rv2162c	PE_PGRS38	PE-PGRS family protein PE_PGRS38
2424151	0	C	SNP	A	30	95	106	98.43	127	Ala230Ser (gca/Tca)	Rv2162c	PE_PGRS38	PE-PGRS family protein PE_PGRS38
2424925	0	A	SNP	G	80	93	167	100	173
2425471	0	T	SNP	C	91	91	180	99.45	183	Arg539Arg (cga/cgG)	Rv2163c	pbpB	penicillin-binding membrane protein PbpB
2434749	0	C	SNP	T	88	82	166	99.42	171
2436479	0	A	SNP	C	81	91	169	98.85	174	Thr191Pro (acg/Ccg)	Rv2174	mptA	alpha(1->6)-mannopyranosyltransferase A
2440926	0	G	SNP	T	80	84	160	99.39	165	Asp265Glu (gac/gaA)	Rv2178c	aroG	phospho-2-dehydro-3-deoxyheptonate aldolase AroG
2440935	0	G	SNP	C	82	82	160	99.39	165	Ser262Ser (tcc/tcG)	Rv2178c	aroG	phospho-2-dehydro-3-deoxyheptonate aldolase AroG
2448458	0	C	SNP	T	93	58	150	100	151	Thr100Ile (acc/aTc)	Rv2187	fadD15	long-chain-fatty-acid--CoA ligase FadD15
2449826	0	C	SNP	G	79	84	151	100	163	Ser556Trp (tcg/tGg)	Rv2187	fadD15	long-chain-fatty-acid--CoA ligase FadD15
2452452	0	G	SNP	A	121	120	239	99.18	243	Thr274Met (acg/aTg)	Rv2190c	-	endopeptidase
2454402	0	G	SNP	A	102	96	185	99	200	Arg195His (cgc/cAc)	Rv2191	-	hypothetical protein
2462505	0	C	SNP	T	77	75	131	96.82	157	Pro181Pro (ccg/ccA)	Rv2198c	mmpS3	membrane protein MmpS3
2462871	0	G	SNP	A	76	86	154	99.39	163	Ala59Ala (gcc/gcT)	Rv2198c	mmpS3	membrane protein MmpS3
2470591	0	A	SNP	C	89	102	186	99.48	192
2472029	0	T	SNP	G	125	126	240	100	251	Trp207Gly (tgg/Ggg)	Rv2207	cobT	nicotinate-nucleotide-dimethylbenzimidazolphosphoribosyltransferase
2477984	0	G	SNP	A	101	95	189	99.49	197	Ser265Ser (tcg/tcA)	Rv2212	-	adenylyl cyclase
2478619	0	G	SNP	A	106	101	201	98.57	210	Leu94Leu (ctg/ctA)	Rv2213	pepB	cytosol aminopeptidase
2480809	0	G	SNP	C	104	123	224	99.13	229	Ala298Gly (gcc/gGc)	Rv2214c	ephD	oxidoreductase EphD
2494276	0	G	SNP	A	93	89	176	98.91	184	Ala375Val (gca/gTa)	Rv2223c	-	carboxylesterase B
2494430	0	C	SNP	G	89	96	181	99.46	186	Gly324Arg (ggc/Cgc)	Rv2223c	-	carboxylesterase B
2499726	0	G	SNP	A	99	113	210	99.07	214	Asp299Asn (gat/Aat)	Rv2226	-	hypothetical protein
2504177	0	C	SNP	T	101	103	200	100	204	Glu144Glu (gag/gaA)	Rv2230c	-	GTP cyclohydrolase
2509140	0	G	SNP	C	111	112	216	100	223	Ser79Cys (tcc/tGc)	Rv2236c	cobD	cobalamin biosynthesis transmembrane protein CobD
2509722	0	A	SNP	G	106	91	185	100	197	Pro78Pro (cca/ccG)	Rv2237	-	hypothetical protein
2516271	0	T	SNP	C	79	134	206	98.61	216	Met323Thr (atg/aCg)	Rv2242	-	hypothetical protein
2516567	0	G	SNP	C	53	82	132	99.26	136
2521342	0	T	SNP	C	106	91	190	100	197	Asp200Asp (gat/gaC)	Rv2247	accD6	acetyl-/propionyl-CoA carboxylase subunit beta
2523205	1	G	Ins	C	85	94	179	92.27	179
2523205	2	G	Ins	G	84	94	178	91.75	179
2523205	3	G	Ins	C	85	94	179	92.27	179
2525723	0	G	Del	GAP	86	107	190	95.07	203		Rv2251	-	flavoprotein
2525987	0	C	SNP	T	97	90	185	99.47	188	Phe141Phe (ttc/ttT)	Rv2251	-	flavoprotein
2526974	0	T	SNP	C	82	86	165	100	168	Pro470Pro (cct/ccC)	Rv2251	-	flavoprotein
2529680	0	A	SNP	G	109	103	201	100	212	Thr65Thr (act/acC)	Rv2256c	-	hypothetical protein
2531742	0	A	SNP	G	86	101	180	99.47	188	Ala52Ala (gct/gcC)	Rv2258c	-	transcriptional regulator
2533377	0	T	SNP	C	104	86	184	100	190	Asp16Asp (gat/gaC)	Rv2260	-	hypothetical protein
2533392	0	A	SNP	T	102	82	183	100	184	Glu21Asp (gaa/gaT)	Rv2260	-	hypothetical protein
2534563	0	G	Del	GAP	110	87	187	98.99	199
2534564	0	A	Del	GAP	110	87	187	100	197
2536312	0	C	SNP	T	92	93	178	98.4	188	Arg224Arg (cgc/cgT)	Rv2263	-	oxidoreductase
2536625	1	C	Ins	G	94	85	179	88.18	179		Rv2264c	-	hypothetical protein
2540554	0	T	SNP	C	88	91	174	99.44	180	Ser151Pro (tcg/Ccg)	Rv2266	cyp124	cytochrome P450 Cyp124
2541477	0	C	SNP	G	82	93	170	98.87	177
2542543	0	G	SNP	A	71	71	139	100	142	Arg90Cys (cgt/Tgt)	Rv2267c	-	hypothetical protein
2543944	0	A	SNP	C	94	113	201	97.64	212	Ala111Ala (gct/gcG)	Rv2268c	cyp128	cytochrome P450 Cyp128
2551658	0	G	SNP	T	95	85	177	99.45	181
2562644	0	G	SNP	T	90	70	156	100	160	Ala16Ser (gcg/Tcg)	Rv2290	lppO	lipoprotein LppO
2564368	1	G	Ins	C	76	84	160	96.97	161		Rv2293c	-	hypothetical protein
2566766	1	C	Ins	G	84	104	188	96.41	188
2566768	0	A	SNP	C	82	105	182	98.42	190
2573756	0	C	SNP	A	86	73	158	100	159
2578626	0	A	SNP	G	95	105	190	98.52	203	Met24Thr (atg/aCg)	Rv2307c	-	hypothetical protein
2580881	0	G	Del	GAP	69	67	130	98.55	138		Rv2308	-	hypothetical protein
2581741	0	A	SNP	C	76	104	175	99.45	181
2586127	0	A	SNP	G	115	93	200	99.52	209	Gly388Gly (ggt/ggC)	Rv2314c	-	hypothetical protein
2589216	0	G	SNP	C	82	108	183	99.48	191	Val127Leu (gtg/Ctg)	Rv2316	uspA	sugar ABC transporter permease UspA
2591172	0	G	SNP	A	79	91	166	100	170	Ala219Thr (gcc/Acc)	Rv2318	uspC	sugar ABC transporter substrate-binding lipoprotein UspC
2591234	0	G	SNP	A	79	95	171	100	174	Ala239Ala (gcg/gcA)	Rv2318	uspC	sugar ABC transporter substrate-binding lipoprotein UspC
2594952	0	A	SNP	G	87	109	190	99.49	197
2598400	0	A	SNP	G	96	110	204	100	206	Asn516Asn (aat/aaC)	Rv2326c	-	ABC transporter ATP-binding protein
2600260	0	A	SNP	G	99	88	182	99.47	188	Arg91Arg (cga/cgG)	Rv2327	-	hypothetical protein
2601576	0	T	SNP	G	78	100	171	100	178	Ser282Arg (agt/agG)	Rv2328	PE23	PE family protein PE23
2604158	0	A	Del	GAP	73	61	132	76.57	175		Rv2330c	lppP	lipoprotein LppP
2604159	0	G	Del	GAP	73	61	132	76.14	176		Rv2330c	lppP	lipoprotein LppP
2604160	0	T	Del	GAP	73	61	132	75.71	177		Rv2330c	lppP	lipoprotein LppP
2604161	0	G	Del	GAP	73	61	132	75.71	177		Rv2330c	lppP	lipoprotein LppP
2604162	0	C	Del	GAP	73	61	132	76.14	176		Rv2330c	lppP	lipoprotein LppP
2604163	0	C	Del	GAP	73	61	132	76.57	175		Rv2330c	lppP	lipoprotein LppP
2604164	0	A	Del	GAP	73	61	132	77.01	174		Rv2330c	lppP	lipoprotein LppP
2604165	0	A	Del	GAP	73	61	132	77.46	173		Rv2330c	lppP	lipoprotein LppP
2608117	0	C	SNP	A	91	87	177	99.44	179	Asp69Tyr (gac/Tac)	Rv2333c	stp	multidrug resistance protein
2612632	0	C	SNP	A	100	99	198	99	201	Gly119Val (ggc/gTc)	Rv2337c	-	hypothetical protein
2615413	0	A	SNP	G	93	77	165	99.42	171	Thr241Ala (acc/Gcc)	Rv2339	mmpL9	transmembrane transport protein MmpL9
2619271	0	T	SNP	C	82	98	174	99.45	181
2624986	0	T	SNP	G	126	100	221	100	226	Val389Gly (gtg/gGg)	Rv2345	-	transmembrane protein
2625924	0	T	SNP	C	45	85	125	97.74	133	Ala83Ala (gca/gcG)	Rv2346c	esxO	ESAT-6 like protein EsxO
2626004	0	G	SNP	A	32	56	84	97.78	90	Leu57Leu (ctg/Ttg)	Rv2346c	esxO	ESAT-6 like protein EsxO
2626011	0	G	SNP	A	29	59	86	82.24	107	Ile54Ile (atc/atT)	Rv2346c	esxO	ESAT-6 like protein EsxO
2626134	0	A	SNP	G	12	45	54	76	75	His13His (cat/caC)	Rv2346c	esxO	ESAT-6 like protein EsxO
2626397	0	C	SNP	G	28	7	31	92.11	38	Ser41Ser (tcg/tcC)	Rv2347c	esxP	ESAT-6 like protein EsxP
2626400	0	G	SNP	A	25	7	31	91.43	35	Ile40Ile (atc/atT)	Rv2347c	esxP	ESAT-6 like protein EsxP
2626600	0	G	SNP	A	73	32	100	100	105
2627946	0	A	SNP	G	72	51	118	99.19	124	Arg251Arg (cgt/cgC)	Rv2349c	plcC	phospholipase C
2631009	1	G	Ins	G	84	60	144	84.71	145		Rv2351c	plcA	membrane-associated phospholipase A
2631009	2	G	Ins	T	84	61	145	85.29	145		Rv2351c	plcA	membrane-associated phospholipase A
2631009	3	G	Ins	G	84	61	145	85.29	145		Rv2351c	plcA	membrane-associated phospholipase A
2631009	4	G	Ins	C	83	60	143	84.12	145		Rv2351c	plcA	membrane-associated phospholipase A
2631009	5	G	Ins	C	84	61	145	85.29	145		Rv2351c	plcA	membrane-associated phospholipase A
2632341	1	C	Ins	A	73	65	138	98.57	138
2632362	0	T	SNP	C	80	69	144	98.68	151
2637541	0	C	SNP	T	87	78	162	98.8	167
2642383	0	C	SNP	T	100	101	195	99.01	203	Ala66Thr (gcc/Acc)	Rv2360c	-	hypothetical protein
2652254	0	G	SNP	C	117	99	213	100	216	Ala191Gly (gct/gGt)	Rv2372c	-	rRNA small subunit methyltransferase E
2656225	0	A	SNP	G	83	86	168	100	169	Val69Ala (gtc/gCc)	Rv2377c	-	hypothetical protein
2656635	0	G	SNP	A	87	93	177	99.45	181	Pro357Ser (ccg/Tcg)	Rv2378c	mbtG	L-lysine N6-monooxygenase
2660319	0	C	SNP	G	100	104	198	100	204	Glu589Asp (gag/gaC)	Rv2379c	mbtF	peptide synthetase
2661039	0	G	SNP	A	93	95	188	98.95	190	Ile349Ile (atc/atT)	Rv2379c	mbtF	peptide synthetase
2680658	0	T	SNP	G	74	80	149	100	154	Thr67Thr (act/acG)	Rv2386a	-	hypothetical protein
2686350	0	G	SNP	A	102	83	185	97.37	190	Glu558Lys (gag/Aag)	Rv2391	sirA	sulfite reductase
2688700	0	C	SNP	T	100	91	181	98.96	193	Pro231Ser (ccg/Tcg)	Rv2394	ggtB	gamma-glutamyltranspeptidase precursor GgtB
2690160	0	A	SNP	G	75	89	160	99.39	165	Asn30Ser (aac/aGc)	Rv2395	-	integral membrane protein
2695378	0	C	SNP	G	82	81	157	100	163	Gly141Ala (ggc/gCc)	Rv2398c	cysW	sulfate ABC transporter permease CysW
2697489	0	C	SNP	T	97	74	164	99.42	172	Ala76Thr (gcg/Acg)	Rv2400c	subI	sulfate ABC transporter substrate-binding lipoprotein SubI
2700222	0	T	SNP	C	81	88	161	99.41	170	Leu565Pro (ctg/cCg)	Rv2402	-	trehalase
2704473	0	A	SNP	C	95	102	191	99.49	198
2704884	1	A	Ins	C	76	84	160	97.56	160		Rv2407	-	ribonuclease Z
2704884	2	A	Ins	A	76	84	160	97.56	160		Rv2407	-	ribonuclease Z
2704884	3	A	Ins	G	75	84	159	96.95	159		Rv2407	-	ribonuclease Z
2704884	4	A	Ins	C	75	84	159	96.95	159		Rv2407	-	ribonuclease Z
2704884	5	A	Ins	G	75	81	156	95.12	156		Rv2407	-	ribonuclease Z
2704884	6	A	Ins	A	74	81	155	94.51	155		Rv2407	-	ribonuclease Z
2704884	7	A	Ins	C	72	80	152	92.68	153		Rv2407	-	ribonuclease Z
2712328	0	C	SNP	T	83	97	178	98.36	183	Pro183Pro (ccg/ccA)	Rv2414c	-	hypothetical protein
2713795	0	C	SNP	T	95	100	189	100	195
2718852	0	T	SNP	G	79	90	164	99.41	170
2719145	0	C	SNP	T	92	108	196	100	200	Ala21Ala (gcc/gcT)	Rv2422	-	hypothetical protein
2720069	0	G	SNP	A	63	76	138	99.29	140	Gly158Glu (ggg/gAg)	Rv2423	-	hypothetical protein
2720444	0	C	SNP	T	91	71	162	100	162	Ser283Phe (tct/tTt)	Rv2423	-	hypothetical protein
2720895	0	G	SNP	A	4	39	42	100	43	His295Tyr (cac/Tac)	Rv2424c	-	transposase
2720952	0	T	SNP	C	7	26	32	97.06	34	Thr276Ala (acc/Gcc)	Rv2424c	-	transposase
2720954	0	G	SNP	A	9	26	35	97.22	36	Thr275Ile (acc/aTc)	Rv2424c	-	transposase
2721562	0	C	SNP	G	82	85	157	99.4	168	Ala72Ala (gcg/gcC)	Rv2424c	-	transposase
2721604	0	G	SNP	A	85	96	180	99.45	182	Arg58Arg (cgc/cgT)	Rv2424c	-	transposase
2723506	0	T	SNP	C	100	88	178	100	188	Leu226Leu (tta/ttG)	Rv2426c	-	hypothetical protein
2724193	0	T	Del	GAP	49	61	107	75.34	146
2724194	0	C	Del	GAP	49	61	107	76.92	143
2724195	0	C	Del	GAP	49	61	107	78.57	140
2724196	0	T	Del	GAP	49	61	107	78.57	140
2724197	0	C	Del	GAP	49	61	107	80.29	137
2724198	0	T	Del	GAP	49	61	107	80.88	136
2724199	0	A	Del	GAP	49	61	107	81.48	135
2724200	0	G	Del	GAP	49	61	107	82.71	133
2726105	0	G	SNP	A	96	99	189	99.49	196						phylo (Delhi/CAS, 3)	isoniazid (INH)
2726116	0	T	SNP	A	96	102	196	99.5	199							isoniazid (INH)
2729058	0	A	SNP	C	106	88	189	98.98	196	Leu26Arg (ctg/cGg)	Rv2433c	-	hypothetical protein
2734074	0	T	SNP	C	120	117	229	100	237	Val282Ala (gtc/gCc)	Rv2436	rbsK	ribokinase RbsK
2737572	0	C	SNP	A	107	114	213	99.55	222	Ala226Ser (gcg/Tcg)	Rv2439c	proB	glutamate 5-kinase protein
2738221	0	G	SNP	A	103	106	204	99.05	211	Ile9Ile (atc/atT)	Rv2439c	proB	glutamate 5-kinase protein
2740693	0	T	SNP	C	71	85	149	100	156
2751804	0	C	SNP	T	104	91	190	99.49	196	Arg126Gln (cgg/cAg)	Rv2450c	rpfE	resuscitation-promoting factor RpfE
2752698	0	C	SNP	A	57	79	132	100	136
2753869	0	A	SNP	G	93	91	177	98.92	186	Val293Ala (gtg/gCg)	Rv2454c	-	2-oxoglutarate oxidoreductase subunit KorB
2760152	0	A	SNP	G	97	96	190	100	193	Tyr125Cys (tac/tGc)	Rv2458	mmuM	homocysteine S-methyltransferase MmuM
2771383	0	A	SNP	G	110	110	210	98.65	223	Ser800Gly (agc/Ggc)	Rv2467	pepN	aminopeptidase PepN
2779136	0	T	SNP	C	93	90	177	99.46	184	Ser1043Gly (agc/Ggc)	Rv2476c	gdh	NAD-dependent glutamate dehydrogenase
2782498	0	G	SNP	A	80	80	159	100	160	Asp515Asp (gac/gaT)	Rv2477c	-	macrolide ABC transporter ATP-binding protein
2786952	0	A	SNP	G	96	87	175	100	183	Cys778Arg (tgc/Cgc)	Rv2482c	plsB2	glycerol-3-phosphate acyltransferase
2791098	0	C	SNP	T	79	87	163	99.4	167	Gly466Asp (ggt/gAt)	Rv2484c	-	diacyglycerol O-acyltransferase
2796951	0	C	SNP	T	130	126	251	98.84	259	Gly145Gly (ggg/ggA)	Rv2487c	PE_PGRS42	PE-PGRS family protein PE_PGRS42
2798595	0	C	SNP	T	140	113	249	100	253	Ala762Ala (gcg/gcA)	Rv2488c	-	LuxR family transcriptional regulator
2803139	0	C	Del	GAP	102	109	204	85.77	246		Rv2490c	PE_PGRS43	PE-PGRS family protein PE_PGRS43
2803140	0	C	Del	GAP	103	109	205	85.48	248		Rv2490c	PE_PGRS43	PE-PGRS family protein PE_PGRS43
2803141	0	A	Del	GAP	103	109	205	86.53	245		Rv2490c	PE_PGRS43	PE-PGRS family protein PE_PGRS43
2803142	0	C	Del	GAP	103	109	205	86.89	244		Rv2490c	PE_PGRS43	PE-PGRS family protein PE_PGRS43
2803143	0	C	Del	GAP	103	109	205	87.24	243		Rv2490c	PE_PGRS43	PE-PGRS family protein PE_PGRS43
2803144	0	G	Del	GAP	103	109	205	87.6	242		Rv2490c	PE_PGRS43	PE-PGRS family protein PE_PGRS43
2803145	0	G	Del	GAP	103	109	205	87.97	241		Rv2490c	PE_PGRS43	PE-PGRS family protein PE_PGRS43
2803146	0	C	Del	GAP	102	109	204	87.92	240		Rv2490c	PE_PGRS43	PE-PGRS family protein PE_PGRS43
2803147	0	A	Del	GAP	102	109	204	89.79	235		Rv2490c	PE_PGRS43	PE-PGRS family protein PE_PGRS43
2807486	0	C	SNP	A	72	73	144	100	145	Ala70Asp (gcc/gAc)	Rv2492	-	hypothetical protein
2808477	0	C	SNP	A	100	99	196	99	201	Pro56Pro (ccc/ccA)	Rv2494	vapC38	ribonuclease VapC38
2809621	0	T	SNP	C	102	130	224	99.15	234	Thr107Ala (acc/Gcc)	Rv2495c	bkdC	branched-chain keto acid dehydrogenase E2 component
2817747	0	G	SNP	A	91	109	196	100	200	Ala243Val (gct/gTt)	Rv2502c	accD1	acetyl-/propionyl-CoA carboxylase subunit beta
2818837	0	A	SNP	G	83	79	158	100	162	Gly97Gly (ggt/ggC)	Rv2503c	scoB	succinyl-CoA:3-ketoacid-CoA transferase subunit B
2821342	0	C	SNP	T	82	86	160	100	168	Ala85Ala (gcg/gcA)	Rv2505c	fadD35	fatty-acid--CoA ligase FadD35
2825466	0	G	SNP	A	91	99	188	99.48	191	Lys263Lys (aag/aaA)	Rv2509	-	short-chain type dehydrogenase/reductase
2827984	0	G	SNP	T	101	75	171	100	176
2828019	0	T	SNP	C	91	78	165	100	169
2830525	0	C	SNP	A	90	90	174	100	180	Thr122Lys (acg/aAg)	Rv2513	-	hypothetical protein
2836773	0	C	SNP	T	73	78	151	99.34	152	Ser330Leu (tcg/tTg)	Rv2519	PE26	PE family protein PE26
2841022	0	A	SNP	G	76	110	183	99.47	187	Cys2771Arg (tgc/Cgc)	Rv2524c	fas	fatty acid synthase
2847281	0	A	SNP	G	80	99	178	100	179	Asp684Asp (gat/gaC)	Rv2524c	fas	fatty acid synthase
2855259	0	A	SNP	G	77	82	154	100	159	Ala841Ala (gct/gcC)	Rv2531c	-	amino acid decarboxylase
2859723	0	A	SNP	G	95	98	192	99.48	194	Asp232Asp (gat/gaC)	Rv2535c	pepQ	cytoplasmic peptidase PepQ
2865760	0	A	SNP	G	71	98	163	100	169	Thr211Ala (acc/Gcc)	Rv2542	-	hypothetical protein
2865882	0	T	SNP	C	87	96	177	100	183	Val251Val (gtt/gtC)	Rv2542	-	hypothetical protein
2866596	0	G	SNP	A	85	83	162	91.8	183	Arg43Arg (cgg/cgA)	Rv2543	lppA	lipoprotein LppA
2867207	0	C	SNP	G	72	67	136	100	139	Ala28Ala (gcc/gcG)	Rv2544	lppB	lipoprotein LppB
2867230	0	G	SNP	A	54	45	97	100	99	Gly36Asp (ggc/gAc)	Rv2544	lppB	lipoprotein LppB
2867231	0	C	SNP	T	52	44	94	100	96	Gly36Gly (ggc/ggT)	Rv2544	lppB	lipoprotein LppB
2867236	0	A	SNP	G	55	45	99	100	100	Asn38Ser (aac/aGc)	Rv2544	lppB	lipoprotein LppB
2867240	0	C	SNP	T	54	45	99	100	99	Pro39Pro (ccc/ccT)	Rv2544	lppB	lipoprotein LppB
2867245	0	A	SNP	C	56	50	104	100	106	Lys41Thr (aaa/aCa)	Rv2544	lppB	lipoprotein LppB
2867251	0	C	SNP	G	55	51	104	100	106	Pro43Arg (ccg/cGg)	Rv2544	lppB	lipoprotein LppB
2867254	0	A	SNP	G	58	50	104	100	108	His44Arg (cac/cGc)	Rv2544	lppB	lipoprotein LppB
2867263	0	G	SNP	A	67	62	128	100	129	Gly47Asp (ggc/gAc)	Rv2544	lppB	lipoprotein LppB
2877378	0	G	SNP	C	103	80	179	99.46	184	Ala103Pro (gcc/Ccc)	Rv2557	-	hypothetical protein
2880702	0	G	SNP	C	70	96	156	100	166	Val210Leu (gtc/Ctc)	Rv2560	-	hypothetical protein
2881337	0	C	SNP	T	76	68	139	98.63	146
2881569	0	A	SNP	G	84	77	159	100	161
2881598	0	G	Del	GAP	72	70	137	95.95	148
2884068	0	A	SNP	C	105	112	210	99.54	218	Met243Leu (atg/Ctg)	Rv2564	glnQ	glutamine ABC transporter ATP-binding protein
2884695	0	G	SNP	C	79	92	158	100	171	Asp29His (gac/Cac)	Rv2565	-	NTE family protein
2886570	0	A	SNP	G	93	80	169	100	173	Glu66Glu (gaa/gaG)	Rv2566	-	hypothetical protein
2888201	0	T	SNP	C	95	123	207	99.09	220	Leu610Pro (ctc/cCc)	Rv2566	-	hypothetical protein
2889633	0	T	SNP	C	89	109	193	99.5	199	Ala1087Ala (gct/gcC)	Rv2566	-	hypothetical protein
2891267	0	C	SNP	T	75	76	145	100	151	Gly491Gly (ggc/ggT)	Rv2567	-	hypothetical protein
2891728	0	A	SNP	G	93	104	190	99.49	198	Gln645Arg (cag/cGg)	Rv2567	-	hypothetical protein
2894208	0	G	SNP	A	85	100	178	100	185	Ser67Ser (agc/agT)	Rv2569c	-	hypothetical protein
2895473	0	A	SNP	G	102	88	185	99.48	191	Phe163Ser (ttc/tCc)	Rv2571c	-	transmembrane protein
2897660	0	T	SNP	C	82	86	167	98.82	170	Ala48Ala (gca/gcG)	Rv2572c	aspS	aspartate--tRNA ligase
2898522	0	T	SNP	C	77	100	174	100	177	Tyr160Tyr (tat/taC)	Rv2573	-	2-dehydropantoate 2-reductase
2903050	0	G	SNP	A	92	105	194	100	197	Thr161Ile (acc/aTc)	Rv2578c	-	hypothetical protein
2903056	0	A	SNP	G	100	100	195	99.5	201	Ile159Thr (atc/aCc)	Rv2578c	-	hypothetical protein
2910023	0	G	SNP	A	105	98	199	98.54	206	Thr59Ile (acc/aTc)	Rv2583c	relA	bifunctional (p)ppGpp synthase/hydrolase RelA
2910461	0	G	SNP	T	115	88	199	99.51	204	Ala147Glu (gcg/gAg)	Rv2584c	apt	adenine phosphoribosyltransferase
2910793	0	G	SNP	A	84	109	188	100	193	Asp36Asp (gac/gaT)	Rv2584c	apt	adenine phosphoribosyltransferase
2910852	0	C	SNP	G	81	99	173	99.45	181	Ala17Pro (gcg/Ccg)	Rv2584c	apt	adenine phosphoribosyltransferase
2911293	0	C	SNP	G	84	86	162	100	170	Cys462Ser (tgt/tCt)	Rv2585c	-	lipoprotein
2912294	0	T	SNP	G	77	75	141	98.7	154	Ala128Ala (gca/gcC)	Rv2585c	-	lipoprotein
2923391	0	T	SNP	C	113	125	224	100	238	Pro281Pro (cca/ccG)	Rv2592c	ruvB	Holliday junction ATP-dependent DNA helicase RuvB
2925462	0	T	SNP	A	83	79	157	98.78	164
2925962	0	T	SNP	C	83	74	147	98.74	159	Cys77Arg (tgc/Cgc)	Rv2596	vapC40	ribonuclease VapC40
2927939	0	T	SNP	C	94	91	184	100	185
2939373	0	G	SNP	C	75	78	149	100	153	Ser197Cys (tct/tGt)	Rv2611c	-	phosphatidylinositol mannoside acyltransferase
2939657	0	T	SNP	C	99	89	182	100	188	Ile102Met (ata/atG)	Rv2611c	-	phosphatidylinositol mannoside acyltransferase
2940804	0	C	SNP	T	78	100	177	98.89	180	Pro131Pro (ccg/ccA)	Rv2613c	-	AP-4-A phosphorylase
2941179	0	G	SNP	A	84	76	154	99.38	161	Arg6Arg (cgc/cgT)	Rv2613c	-	AP-4-A phosphorylase		phylo (Delhi/CAS)
2943675	0	G	SNP	A	122	126	243	99.6	249	Gly437Gly (ggc/ggT)	Rv2615c	PE_PGRS45	PE-PGRS family protein PE_PGRS45
2943711	1	G	Ins	C	95	86	181	79.04	181		Rv2615c	PE_PGRS45	PE-PGRS family protein PE_PGRS45
2943711	2	G	Ins	C	95	86	181	79.04	181		Rv2615c	PE_PGRS45	PE-PGRS family protein PE_PGRS45
2943711	3	G	Ins	G	94	86	180	78.6	181		Rv2615c	PE_PGRS45	PE-PGRS family protein PE_PGRS45
2943711	4	G	Ins	C	95	86	181	79.04	181		Rv2615c	PE_PGRS45	PE-PGRS family protein PE_PGRS45
2943711	5	G	Ins	C	94	86	180	78.6	181		Rv2615c	PE_PGRS45	PE-PGRS family protein PE_PGRS45
2943711	6	G	Ins	G	95	86	181	79.04	181		Rv2615c	PE_PGRS45	PE-PGRS family protein PE_PGRS45
2943711	7	G	Ins	T	95	85	180	78.6	181		Rv2615c	PE_PGRS45	PE-PGRS family protein PE_PGRS45
2943711	8	G	Ins	T	95	86	181	79.04	181		Rv2615c	PE_PGRS45	PE-PGRS family protein PE_PGRS45
2943711	9	G	Ins	T	95	86	181	79.04	181		Rv2615c	PE_PGRS45	PE-PGRS family protein PE_PGRS45
2944515	0	A	SNP	C	100	134	230	98.73	237	Gly157Gly (ggt/ggG)	Rv2615c	PE_PGRS45	PE-PGRS family protein PE_PGRS45
2944524	0	C	SNP	G	76	122	194	84.62	234	Gly154Gly (ggg/ggC)	Rv2615c	PE_PGRS45	PE-PGRS family protein PE_PGRS45
2948524	0	T	SNP	A	97	112	205	99.05	211	Glu12Val (gag/gTg)	Rv2621c	-	transcriptional regulator
2949251	0	G	SNP	A	77	93	166	98.27	173	Val206Ile (gtt/Att)	Rv2622	-	methyltransferase
2954439	0	T	SNP	C	85	65	146	99.34	151	Arg104Gly (aga/Gga)	Rv2627c	-	hypothetical protein
2958693	0	G	SNP	A	74	79	152	99.35	154	Ala374Ala (gcg/gcA)	Rv2631	-	RNA-splicing ligase RtcB
2959257	0	A	Del	GAP	61	77	139	97.87	141
2959258	0	T	Del	GAP	59	77	137	97.14	140
2959259	0	C	Del	GAP	59	77	137	97.14	140
2959260	0	C	Del	GAP	59	77	137	97.14	140
2959261	0	A	Del	GAP	59	77	137	98.55	138
2959262	0	A	Del	GAP	59	77	137	98.55	138
2959263	0	T	Del	GAP	59	77	137	98.55	138
2959264	0	C	Del	GAP	59	77	137	98.55	138
2959265	0	A	SNP	T	59	79	137	98.57	140
2960592	0	C	SNP	T	104	129	217	98.73	236	Gly617Asp (ggc/gAc)	Rv2634c	PE_PGRS46	PE-PGRS family protein PE_PGRS46
2961826	0	C	SNP	T	80	92	167	98.85	174	Gly206Arg (ggg/Agg)	Rv2634c	PE_PGRS46	PE-PGRS family protein PE_PGRS46
2964474	0	G	SNP	A	108	100	203	99.05	210	Gly24Ser (ggc/Agc)	Rv2638	-	hypothetical protein
2964594	0	G	SNP	A	83	93	170	98.88	178	Ala64Thr (gcc/Acc)	Rv2638	-	hypothetical protein
2974933	0	A	SNP	G	116	117	227	99.57	234	Ile101Thr (atc/aCc)	Rv2650c	-	prophage protein
2975227	0	T	SNP	G	95	105	192	99.5	201	Asn3Thr (aat/aCt)	Rv2650c	-	prophage protein
2975396	0	T	Del	GAP	92	87	178	93.23	192		Rv2651c	-	prophage protease
2975397	0	C	Del	GAP	92	87	178	93.72	191		Rv2651c	-	prophage protease
2975398	0	C	Del	GAP	92	87	178	94.21	190		Rv2651c	-	prophage protease
2975399	0	C	Del	GAP	92	87	178	95.21	188		Rv2651c	-	prophage protease
2975400	0	C	Del	GAP	92	87	178	100	179		Rv2651c	-	prophage protease
2975401	0	T	Del	GAP	92	87	178	100	179		Rv2651c	-	prophage protease
2976412	0	C	SNP	G	95	86	169	100	181	Arg48Thr (agg/aCg)	Rv2652c	-	prophage protein
2977782	0	G	SNP	A	90	109	194	97.55	204	Leu293Leu (ctg/Ttg)	Rv2655c	-	prophage protein
2978728	0	C	Del	GAP	99	75	169	88.32	197		Rv2656c	-	prophage protein
2978729	0	G	Del	GAP	99	75	169	88.78	196		Rv2656c	-	prophage protein
2978730	0	G	Del	GAP	99	75	169	89.23	195		Rv2656c	-	prophage protein
2979993	0	C	SNP	T	83	88	169	98.84	173	Gly276Ser (ggc/Agc)	Rv2659c	-	prophage integrase
2980366	0	G	SNP	A	89	97	180	97.89	190	Thr151Thr (acc/acT)	Rv2659c	-	prophage integrase
2984740	0	A	SNP	G	104	117	216	100	221	His3Arg (cac/cGc)	Rv2668	-	hypothetical protein
2988630	0	C	SNP	G	123	105	222	99.56	229	His317Asp (cat/Gat)	Rv2672	-	protease
2994187	0	T	SNP	C	121	136	253	99.61	258	Leu292Leu (tta/ttG)	Rv2678c	hemE	uroporphyrinogen decarboxylase
2995548	0	C	SNP	A	85	83	163	99.41	169	Thr145Asn (acc/aAc)	Rv2679	echA15	enoyl-CoA hydratase EchA15
3003115	0	C	SNP	G	106	89	191	99.49	196	Ala378Gly (gca/gGa)	Rv2685	arsB1	arsenic-transport integral membrane protein ArsB
3005185	0	G	SNP	T	78	97	170	100	175	Pro156Thr (ccc/Acc)	Rv2688c	-	antibiotic ABC transporter ATP-binding protein
3009692	0	A	SNP	G	70	85	152	99.36	156	Thr117Ala (acc/Gcc)	Rv2691	ceoB	TRK system potassium uptake protein CeoB
3010014	0	G	SNP	A	86	78	159	99.39	165	Gly224Glu (ggg/gAg)	Rv2691	ceoB	TRK system potassium uptake protein CeoB
3010420	0	A	SNP	G	89	95	182	99.46	185	Ile133Val (atc/Gtc)	Rv2692	ceoC	TRK system potassium uptake protein CeoC
3011837	0	A	SNP	G	88	77	163	100	165
3017465	0	T	SNP	C	75	85	155	100	160	Ile203Thr (ata/aCa)	Rv2702	ppgK	polyphosphate glucokinase
3027548	0	C	SNP	T	79	83	158	98.78	164	Pro162Ser (ccg/Tcg)	Rv2714	-	hypothetical protein
3027798	0	T	SNP	C	83	79	161	100	162	Val245Ala (gtg/gCg)	Rv2714	-	hypothetical protein
3031168	0	A	SNP	G	99	89	180	100	188	Tyr124His (tat/Cat)	Rv2719c	-	membrane protein
3037377	0	T	SNP	C	109	95	197	100	204
3040344	0	C	SNP	T	96	95	186	99.48	192	Glu142Glu (gag/gaA)	Rv2727c	miaA	tRNA delta(2)-isopentenylpyrophosphate transferase
3041871	0	G	SNP	T	73	84	153	99.37	158	Ala202Glu (gcg/gAg)	Rv2729c	-	integral membrane protein
3043700	0	C	SNP	T	105	103	203	99.52	209	Ala225Ala (gcc/gcT)	Rv2731	-	hypothetical protein
3051675	0	C	SNP	T	76	93	168	98.26	172
3054081	0	A	SNP	G	93	97	188	100	190	Gly56Gly (gga/ggG)	Rv2741	PE_PGRS47	PE-PGRS family protein PE_PGRS47
3054321	0	A	SNP	G	115	104	210	99.1	221	Gly136Gly (gga/ggG)	Rv2741	PE_PGRS47	PE-PGRS family protein PE_PGRS47
3054724	0	A	SNP	G	35	12	43	100	47	Ser271Gly (agc/Ggc)	Rv2741	PE_PGRS47	PE-PGRS family protein PE_PGRS47
3059791	0	G	SNP	C	24	43	65	100	67
3059812	0	T	Del	GAP	24	13	36	86.05	43
3059820	0	G	SNP	T	25	11	34	85.71	42
3059821	0	C	SNP	G	24	10	31	85	40
3059822	0	A	SNP	C	23	12	33	85.37	41
3059829	1	G	Ins	A	28	11	39	86.67	39
3065224	1	T	Ins	G	71	95	166	96.51	166		Rv2752c	-	ribonuclease J
3069167	0	A	SNP	G	79	81	156	99.38	161	Leu306Pro (ctg/cCg)	Rv2756c	hsdM	type I restriction/modification system DNA methylase HsdM
3069566	0	C	SNP	T	84	93	176	100	177	Gly173Asp (ggc/gAc)	Rv2756c	hsdM	type I restriction/modification system DNA methylase HsdM
3072285	0	A	SNP	C	102	96	194	99.5	199	Leu119Arg (ctg/cGg)	Rv2761c	hsdS	type I restriction/modification system specificity determinant HsdS
3076172	0	C	SNP	T	96	73	167	98.83	171	Asp67Asn (gat/Aat)	Rv2766c	-	short-chain type dehydrogenase/reductase
3078178	0	C	SNP	T	115	93	206	98.58	211	Val270Met (gtg/Atg)	Rv2769c	PE27	PE family protein PE27
3079877	0	A	SNP	G	111	92	198	100	203	Phe194Ser (ttc/tCc)	Rv2770c	PPE44	PPE family protein PPE44
3080795	0	A	SNP	G	88	81	162	100	169	Leu80Pro (ctc/cCc)	Rv2771c	-	hypothetical protein
3086226	0	C	SNP	G	100	70	162	100	170	Ala177Pro (gcg/Ccg)	Rv2779c	-	Lrp/AsnC family transcriptional regulator
3086788	0	T	SNP	C	73	65	136	99.28	139
3089299	0	C	SNP	G	113	88	198	98.53	204	Gly355Arg (gga/Cga)	Rv2782c	pepR	zinc protease
3103682	0	T	SNP	C	110	95	202	100	205	Met87Val (atg/Gtg)	Rv2794c	pptT	phosphopantetheinyl transferase
3104189	0	A	SNP	G	84	99	174	100	183	Cys241Cys (tgt/tgC)	Rv2795c	-	hypothetical protein
3111280	0	G	SNP	A	105	97	197	99.51	203	Leu182Phe (ctt/Ttt)	Rv2802c	-	arginine/hypothetical protein
3112700	0	C	SNP	T	92	109	193	99.01	203	Gly132Asp (ggc/gAc)	Rv2804c	-	hypothetical protein
3112877	0	G	SNP	A	98	96	188	98.98	196	Gly4Asp (ggc/gAc)	Rv2805	-	hypothetical protein
3113872	0	A	SNP	T	83	94	170	100	177	Glu72Val (gag/gTg)	Rv2807	-	hypothetical protein
3114516	0	A	Del	GAP	77	85	159	94.74	171		Rv2807	-	hypothetical protein
3115384	0	G	SNP	C	92	73	163	100	165
3117533	0	G	SNP	A	74	98	168	100	172	Arg239Gln (cgg/cAg)	Rv2812	-	transposase
3118000	0	A	SNP	G	93	84	167	98.33	180	Arg395Gly (agg/Ggg)	Rv2812	-	transposase
3131469	1	T	Ins	T	84	86	170	96.59	170		Rv2823c	-	CRISPR-associated protein Cas10/Csm1
3131469	2	T	Ins	G	84	86	170	96.59	170		Rv2823c	-	CRISPR-associated protein Cas10/Csm1
3131469	3	T	Ins	T	84	86	170	96.59	170		Rv2823c	-	CRISPR-associated protein Cas10/Csm1
3131469	4	T	Ins	C	84	85	169	96.02	170		Rv2823c	-	CRISPR-associated protein Cas10/Csm1
3131469	5	T	Ins	G	84	85	169	96.02	169		Rv2823c	-	CRISPR-associated protein Cas10/Csm1
3131469	6	T	Ins	G	84	85	169	96.02	169		Rv2823c	-	CRISPR-associated protein Cas10/Csm1
3131469	7	T	Ins	C	84	83	167	94.89	168		Rv2823c	-	CRISPR-associated protein Cas10/Csm1
3131469	8	T	Ins	G	80	80	160	90.91	162		Rv2823c	-	CRISPR-associated protein Cas10/Csm1
3131469	9	T	Ins	A	80	80	160	90.91	162		Rv2823c	-	CRISPR-associated protein Cas10/Csm1
3133054	0	C	SNP	G	222	201	408	99.76	424	Ser162Ser (tcg/tcC)	Rv2825c	-	hypothetical protein
3133055	0	G	SNP	C	219	204	405	99.53	425	Ser162Trp (tcg/tGg)	Rv2825c	-	hypothetical protein
3133536	0	T	SNP	C	77	120	193	100	197	Lys2Glu (aaa/Gaa)	Rv2825c	-	hypothetical protein
3135950	0	C	SNP	G	9	11	18	100	20	Ser128Ser (tcg/tcC)	Rv2828c	-	hypothetical protein
3135951	0	G	SNP	C	8	10	18	100	18	Ser128Trp (tcg/tGg)	Rv2828c	-	hypothetical protein
3137058	0	G	SNP	A	69	110	175	99.44	180	Ala56Val (gcg/gTg)	Rv2830c	vapB22	antitoxin VapB22
3141857	0	C	SNP	T	78	72	141	98.68	152	Pro122Pro (ccg/ccA)	Rv2835c	ugpA	sn-glycerol-3-phosphate ABC transporter permease UgpA
3162805	0	C	SNP	G	130	118	240	100	248	Arg180Gly (cgc/Ggc)	Rv2853	PE_PGRS48	PE-PGRS family protein PE_PGRS48
3165807	0	G	SNP	A	89	80	165	99.41	170	Val201Val (gtg/gtA)	Rv2855	mtr	mycothione reductase
3168492	0	G	SNP	A	76	88	159	99.39	165
3174013	0	G	SNP	A	97	96	188	100	193	Pro2Leu (cct/cTt)	Rv2861c	mapB	methionine aminopeptidase
3174496	0	A	SNP	G	78	92	164	100	170	Cys50Arg (tgt/Cgt)	Rv2862c	-	hypothetical protein
3177884	0	C	SNP	A	90	77	165	100	167	Arg21Arg (cgc/cgA)	Rv2866	relG	toxin RelG
3180988	0	C	SNP	A	108	103	205	99.06	213	Val259Phe (gtc/Ttc)	Rv2869c	rip	zinc metalloprotease
3186860	0	T	SNP	G	85	84	160	100	169	Tyr672Asp (tat/Gat)	Rv2874	dipZ	integral membrane C-type cytochrome biogenesis protein DipZ
3189242	0	A	SNP	G	104	95	193	100	199	Ala52Ala (gct/gcC)	Rv2878c	mpt53	soluble secreted antigen Mpt53
3190146	0	C	Del	GAP	92	85	175	95.68	185
3191695	0	G	SNP	A	65	89	151	100	154	Thr169Thr (acc/acT)	Rv2882c	frr	ribosome recycling factor
3194241	1	C	Ins	G	86	89	175	95.11	175		Rv2885c	-	transposase
3200478	0	G	SNP	A	108	113	211	99.1	223	Leu71Leu (ctg/ctA)	Rv2891	-	hypothetical protein
3202731	0	A	SNP	C	107	109	214	99.54	217	Gly104Gly (gga/ggC)	Rv2893	-	oxidoreductase
3207149	0	C	SNP	A	102	107	204	98.58	212	Arg265Leu (cgg/cTg)	Rv2897c	-	hypothetical protein
3208600	0	G	SNP	A	100	80	175	100	180	Tyr269Tyr (tac/taT)	Rv2899c	fdhD	formate dehydrogenase accessory protein FdhD
3212723	0	C	SNP	A	90	78	166	100	168	Ala78Ala (gcg/gcT)	Rv2902c	rnhB	ribonuclease HII
3219500	0	T	SNP	A	112	104	213	100	216	Lys121Met (aag/aTg)	Rv2912c	-	TetR family HTH-type transcriptional regulator
3220334	0	C	SNP	T	92	93	185	100	185	Pro455Pro (ccg/ccA)	Rv2913c	-	D-amino acid aminohydrolase
3220570	0	G	SNP	A	73	80	153	100	153	Arg377Cys (cgc/Tgc)	Rv2913c	-	D-amino acid aminohydrolase
3226181	0	A	SNP	C	90	85	171	100	175	Arg35Arg (cgt/cgG)	Rv2916c	ffh	signal recognition particle protein
3228143	0	G	SNP	T	112	103	214	100	215	Arg594Leu (cgg/cTg)	Rv2917	-	hypothetical protein
3236442	0	G	SNP	A	111	111	220	99.11	224	His455His (cac/caT)	Rv2922c	smc	chromosome partition protein Smc
3236497	0	A	SNP	T	112	117	222	99.57	230	Val437Glu (gtg/gAg)	Rv2922c	smc	chromosome partition protein Smc
3237057	0	C	SNP	T	98	123	219	99.55	222	Ala250Ala (gcg/gcA)	Rv2922c	smc	chromosome partition protein Smc
3244113	0	T	SNP	C	76	75	145	100	151	Pro139Pro (cct/ccC)	Rv2930	fadD26	fatty-acid--CoA ligase FadD26
3247298	0	C	SNP	A	87	86	169	98.86	175	Gly618Gly (ggc/ggA)	Rv2931	ppsA	phthiocerol synthesis polyketide synthase type I PpsA
3247304	0	C	SNP	G	65	66	127	97.76	134	Val620Val (gtc/gtG)	Rv2931	ppsA	phthiocerol synthesis polyketide synthase type I PpsA
3247306	0	A	Del	GAP	62	66	125	98.46	130		Rv2931	ppsA	phthiocerol synthesis polyketide synthase type I PpsA
3247307	0	C	Del	GAP	62	66	125	98.46	130		Rv2931	ppsA	phthiocerol synthesis polyketide synthase type I PpsA
3247308	0	C	Del	GAP	62	65	124	98.45	129		Rv2931	ppsA	phthiocerol synthesis polyketide synthase type I PpsA
3247309	0	C	Del	GAP	62	65	124	97.69	130		Rv2931	ppsA	phthiocerol synthesis polyketide synthase type I PpsA
3247310	0	T	Del	GAP	62	65	124	97.69	130		Rv2931	ppsA	phthiocerol synthesis polyketide synthase type I PpsA
3247313	1	C	Ins	A	61	67	128	97.71	128		Rv2931	ppsA	phthiocerol synthesis polyketide synthase type I PpsA
3247313	2	C	Ins	C	61	66	127	96.95	128		Rv2931	ppsA	phthiocerol synthesis polyketide synthase type I PpsA
3247313	3	C	Ins	C	61	67	128	97.71	128		Rv2931	ppsA	phthiocerol synthesis polyketide synthase type I PpsA
3247313	4	C	Ins	A	61	67	128	97.71	128		Rv2931	ppsA	phthiocerol synthesis polyketide synthase type I PpsA
3247313	5	C	Ins	G	61	67	128	97.71	128		Rv2931	ppsA	phthiocerol synthesis polyketide synthase type I PpsA
3247319	0	C	SNP	T	90	92	176	98.91	184	Gly625Gly (ggc/ggT)	Rv2931	ppsA	phthiocerol synthesis polyketide synthase type I PpsA
3247340	0	G	SNP	A	92	109	199	98.53	204	Val632Val (gtg/gtA)	Rv2931	ppsA	phthiocerol synthesis polyketide synthase type I PpsA
3247851	0	G	SNP	A	45	62	104	99.07	108	Ala803Thr (gcc/Acc)	Rv2931	ppsA	phthiocerol synthesis polyketide synthase type I PpsA
3247853	0	C	SNP	T	45	58	101	99.04	104	Ala803Ala (gcc/gcT)	Rv2931	ppsA	phthiocerol synthesis polyketide synthase type I PpsA
3247856	0	G	SNP	C	44	62	100	99.07	107	Arg804Arg (cgg/cgC)	Rv2931	ppsA	phthiocerol synthesis polyketide synthase type I PpsA
3247864	1	C	Ins	T	41	60	101	96.19	102		Rv2931	ppsA	phthiocerol synthesis polyketide synthase type I PpsA
3247864	2	C	Ins	A	42	60	102	97.14	102		Rv2931	ppsA	phthiocerol synthesis polyketide synthase type I PpsA
3247864	3	C	Ins	G	42	60	102	97.14	102		Rv2931	ppsA	phthiocerol synthesis polyketide synthase type I PpsA
3247864	4	C	Ins	G	42	59	101	96.19	102		Rv2931	ppsA	phthiocerol synthesis polyketide synthase type I PpsA
3247866	0	C	Del	GAP	44	57	92	97.12	104		Rv2931	ppsA	phthiocerol synthesis polyketide synthase type I PpsA
3247867	0	A	Del	GAP	44	57	92	97.12	104		Rv2931	ppsA	phthiocerol synthesis polyketide synthase type I PpsA
3247868	0	A	Del	GAP	44	57	92	98.06	103		Rv2931	ppsA	phthiocerol synthesis polyketide synthase type I PpsA
3247869	0	A	Del	GAP	44	57	92	96.19	105		Rv2931	ppsA	phthiocerol synthesis polyketide synthase type I PpsA
3247874	0	G	SNP	A	47	63	108	98.21	112	Arg810Arg (cgg/cgA)	Rv2931	ppsA	phthiocerol synthesis polyketide synthase type I PpsA
3247877	0	T	SNP	C	47	71	114	99.16	119	Phe811Phe (ttt/ttC)	Rv2931	ppsA	phthiocerol synthesis polyketide synthase type I PpsA
3247883	0	T	SNP	C	72	110	179	99.45	183	Ser813Ser (agt/agC)	Rv2931	ppsA	phthiocerol synthesis polyketide synthase type I PpsA
3248074	0	G	SNP	A	58	85	141	99.31	144	Arg877His (cgc/cAc)	Rv2931	ppsA	phthiocerol synthesis polyketide synthase type I PpsA
3248075	0	C	SNP	T	59	85	141	99.31	145	Arg877Arg (cgc/cgT)	Rv2931	ppsA	phthiocerol synthesis polyketide synthase type I PpsA
3251047	0	C	SNP	A	106	99	200	99.51	206	Ala1868Glu (gcg/gAg)	Rv2931	ppsA	phthiocerol synthesis polyketide synthase type I PpsA
3256494	0	A	SNP	G	103	104	203	100	207	Gly270Gly (gga/ggG)	Rv2933	ppsC	phthiocerol synthesis polyketide synthase type I PpsC
3266030	0	A	SNP	G	104	87	185	99.48	192	Ser1261Ser (tca/tcG)	Rv2934	ppsD	phthiocerol synthesis polyketide synthase type I PpsD
3269581	0	A	SNP	G	69	86	151	100	155	Ala615Ala (gca/gcG)	Rv2935	ppsE	phthiocerol synthesis polyketide synthase type I PpsE
3270784	0	A	SNP	G	100	87	180	100	187	Gln1016Gln (caa/caG)	Rv2935	ppsE	phthiocerol synthesis polyketide synthase type I PpsE
3273107	0	C	SNP	A	84	95	177	99.44	180	Ala298Ala (gcc/gcA)	Rv2936	drrA	daunorubicin ABC transporter ATP-binding protein DrrA		phylo (3)
3282903	0	A	SNP	G	79	60	134	99.29	140
3286336	0	G	SNP	A	74	92	162	98.22	169	Ala423Thr (gca/Aca)	Rv2942	mmpL7	transmembrane transport protein MmpL7
3296371	1	G	Ins	C	78	89	167	83.92	167		Rv2947c	pks15	polyketide synthase
3296371	2	G	Ins	C	78	88	166	83.42	167		Rv2947c	pks15	polyketide synthase
3296371	3	G	Ins	G	78	89	167	83.92	167		Rv2947c	pks15	polyketide synthase
3296371	4	G	Ins	C	78	88	166	83.42	167		Rv2947c	pks15	polyketide synthase
3296371	5	G	Ins	G	78	89	167	83.92	167		Rv2947c	pks15	polyketide synthase
3296371	6	G	Ins	G	77	89	166	83.42	167		Rv2947c	pks15	polyketide synthase
3296371	7	G	Ins	C	78	89	167	83.92	167		Rv2947c	pks15	polyketide synthase
3296843	0	A	SNP	G	94	113	198	100	207	Val333Ala (gtg/gCg)	Rv2947c	pks15	polyketide synthase
3302589	0	A	SNP	C	118	77	191	97.99	199
3306441	0	G	SNP	A	96	113	204	99.52	210	Arg388Gln (cgg/cAg)	Rv2953	-	trans-acting enoyl reductase
3308606	0	G	SNP	A	82	88	165	100	170
3312620	0	C	SNP	A	77	77	152	100	154	Glu73Asp (gag/gaT)	Rv2959c	-	rhamnosyl O-methyltransferase
3314412	0	A	SNP	G	82	80	158	99.39	163	Ala237Ala (gct/gcC)	Rv2962c	-	PGL/p-HBAD biosynthesis rhamnosyltransferase
3315726	0	G	Del	GAP	82	97	175	94.71	189		Rv2963	-	integral membrane protein
3316955	0	A	SNP	C	80	85	159	98.8	167	Met143Leu (atg/Ctg)	Rv2964	purU	formyltetrahydrofolate deformylase
3326554	0	A	SNP	C	80	88	166	99.41	169	Asn152His (aac/Cac)	Rv2971	-	oxidoreductase		phylo (not Euro-American, M. africanum, M. bovis, M . canettii, M. caprae, M. Microti, M. pinipedii, Beijing, Delhi/CAS, EAI)
3331362	0	C	Del	GAP	95	110	203	94.04	218		Rv2975c	-	hypothetical protein
3331363	0	G	Del	GAP	95	110	203	94.47	217		Rv2975c	-	hypothetical protein
3335708	0	G	SNP	C	97	109	203	99.52	207	Pro14Arg (ccg/cGg)	Rv2979c	-	resolvase
3336825	0	T	SNP	C	107	119	222	100	226	Thr365Ala (aca/Gca)	Rv2981c	ddlA	D-alanine--D-alanine ligase
3338603	0	G	SNP	C	80	86	156	98.81	168	Pro133Ala (ccg/Gcg)	Rv2982c	gpdA2	glycerol-3-phosphate dehydrogenase
3346491	0	A	SNP	G	138	104	238	99.18	244	Glu115Glu (gaa/gaG)	Rv2989	-	transcriptional regulator
3348536	0	C	SNP	T	56	73	126	98.47	131
3349044	0	C	SNP	A	94	96	184	98.45	193	Ala412Ser (gcg/Tcg)	Rv2992c	gltS	glutamate--tRNA ligase
3349917	0	G	SNP	A	99	86	182	100	185	His121Tyr (cat/Tat)	Rv2992c	gltS	glutamate--tRNA ligase
3352932	0	C	SNP	G	104	77	176	99.45	182	Thr179Thr (acg/acC)	Rv2995c	leuB	3-isopropylmalate dehydrogenase
3355949	0	A	SNP	C	127	106	227	100	233	Asp284Ala (gac/gCc)	Rv2997	-	dehydrogenase
3357464	0	C	SNP	G	88	91	170	100	179
3358235	0	A	SNP	T	98	97	185	100	195	Met212Leu (atg/Ttg)	Rv2999	lppY	lipoprotein LppY
3363338	0	A	SNP	G	98	94	185	100	192
3367765	0	G	SNP	A	102	87	178	100	189	Gly343Gly (ggc/ggT)	Rv3009c	gatB	aspartyl/glutamyl-tRNA(Asn/Gln) amidotransferase subunit B
3371976	0	G	SNP	A	106	101	204	99.04	209	Pro54Pro (ccg/ccA)	Rv3013	-	hypothetical protein
3379757	0	A	SNP	C	39	59	93	91.59	107
3379763	0	G	SNP	A	40	60	99	93.46	107
3379784	0	C	SNP	A	47	78	118	96.9	129
3379788	0	C	SNP	G	52	80	125	100	132
3380804	0	T	SNP	G	114	92	198	99.52	207	Ile64Leu (atc/Ctc)	Rv3022A	PE29	PE family protein PE29
3385218	0	C	SNP	T	107	91	193	100	198	Gly287Glu (gga/gAa)	Rv3026c	-	hypothetical protein
3393640	0	C	SNP	T	57	73	127	100	130	Asn87Asn (aac/aaT)	Rv3033	-	hypothetical protein
3395654	0	G	SNP	A	109	104	209	100	213	Leu92Leu (ctg/ctA)	Rv3035	-	hypothetical protein
3401871	0	A	SNP	G	75	88	157	98.79	165	Ala16Ala (gct/gcC)	Rv3041c	-	ABC transporter ATP-binding protein
3402816	0	C	SNP	T	86	94	174	100	180	Gly116Glu (gga/gAa)	Rv3042c	serB2	phosphoserine phosphatase SerB
3404376	0	C	SNP	G	77	73	146	100	150	Thr182Thr (acg/acC)	Rv3043c	ctaD	cytochrome C oxidase cytochrome 1
3413785	0	C	SNP	T	95	91	181	99.47	187	Val128Ile (gtc/Atc)	Rv3051c	nrdE	ribonucleoside-diphosphate reductase subunit alpha
3415183	0	C	Del	GAP	56	65	116	75.62	160
3415184	0	C	Del	GAP	56	65	116	77.07	157
3415185	0	T	Del	GAP	56	65	116	77.56	156
3415186	0	A	Del	GAP	56	65	116	78.57	154
3415187	0	G	Del	GAP	56	65	116	79.08	153
3415188	0	G	Del	GAP	56	65	116	79.08	153
3415189	0	G	Del	GAP	56	65	116	80.13	151
3415190	0	G	Del	GAP	56	65	116	80.13	151
3415191	0	G	Del	GAP	56	65	116	80.13	151
3415192	0	T	Del	GAP	56	65	116	81.21	149
3415193	0	G	Del	GAP	56	65	116	82.31	147
3415194	0	G	Del	GAP	56	65	116	82.31	147
3420825	0	A	SNP	G	81	93	170	100	174	Asp445Gly (gac/gGc)	Rv3059	cyp136	cytochrome P450 Cyp136
3425854	0	C	SNP	T	99	101	197	100	200	Pro91Ser (ccg/Tcg)	Rv3062	ligB	DNA ligase
3428897	0	G	SNP	C	92	93	177	100	185	Arg552Pro (cgt/cCt)	Rv3063	cstA	carbon starvation protein A
3428917	0	C	SNP	A	86	87	170	100	173	Arg559Ser (cgt/Agt)	Rv3063	cstA	carbon starvation protein A
3437007	0	G	SNP	C	116	114	224	99.57	231	Ala77Pro (gcc/Ccc)	Rv3074	-	hypothetical protein
3440464	0	T	SNP	G	103	92	189	98.48	198	Arg308Arg (cgt/cgG)	Rv3077	-	hydrolase
3440468	0	G	SNP	C	100	96	191	100	196	Gly310Arg (ggc/Cgc)	Rv3077	-	hydrolase
3443670	0	G	SNP	T	103	113	211	99.54	217	Ala773Ala (gcc/gcA)	Rv3080c	pknK	serine/threonine-protein kinase PknK
3450725	0	T	SNP	C	113	111	217	100	224	Val243Val (gtt/gtC)	Rv3084	lipR	acetyl-hydrolase LipR
3454263	0	C	SNP	G	92	99	187	99.48	192	Leu447Val (ctc/Gtc)	Rv3087	-	diacyglycerol O-acyltransferase
3455686	0	G	SNP	C	79	92	168	99.42	172	Leu449Leu (ctg/ctC)	Rv3088	tgs4	diacyglycerol O-acyltransferase
3456666	0	A	SNP	G	82	70	143	100	152	Ala302Ala (gca/gcG)	Rv3089	fadD13	long chain-fatty-acid--CoA ligase FadD13
3459081	0	G	SNP	C	92	99	188	100	191	Ala291Pro (gca/Cca)	Rv3090	-	hypothetical protein
3460360	0	G	SNP	A	92	98	186	98.96	192	Pro415Pro (ccg/ccA)	Rv3091	-	hypothetical protein
3462135	0	G	SNP	C	116	111	220	99.56	228	Cys210Trp (tgc/tgG)	Rv3093c	-	oxidoreductase
3466919	0	C	SNP	G	85	95	173	99.45	181	Gly58Ala (ggc/gCc)	Rv3097c	lipY	triacylglycerol lipase Lip
3467465	0	C	SNP	G	88	75	158	98.19	166	Ala66Ala (gcg/gcC)	Rv3098c	-	hypothetical protein
3473996	1	G	Ins	A	99	84	183	97.34	183
3480474	0	G	SNP	A	108	98	205	99.04	208	Gly134Glu (gga/gAa)	Rv3113	-	phosphatase
3480789	0	T	SNP	C	126	109	233	99.58	236	Ser11Pro (tca/Cca)	Rv3114	-	hypothetical protein
3482762	0	G	SNP	A	96	90	178	100	186
3486977	0	A	SNP	G	95	69	162	100	164	Lys157Glu (aaa/Gaa)	Rv3121	cyp141	cytochrome P450 Cyp141
3488122	0	G	SNP	A	98	81	175	100	179	Gly12Arg (ggg/Agg)	Rv3122	-	hypothetical protein
3489665	0	C	SNP	T	82	89	164	99.42	172	Pro54Ser (cca/Tca)	Rv3124	moaR1	transcriptional regulator MoaR
3489789	0	T	SNP	C	80	79	157	99.38	160	Ile95Thr (att/aCt)	Rv3124	moaR1	transcriptional regulator MoaR
3491115	0	C	SNP	A	128	114	235	99.59	243	Gly179Gly (ggg/ggT)	Rv3125c	PPE49	PPE family protein PPE49
3493214	0	G	SNP	T	79	102	166	98.91	183
3499497	0	G	SNP	C	74	93	165	97.66	171	Ala140Gly (gcc/gGc)	Rv3133c	devR	two component transcriptional regulator DevR
3500243	0	G	SNP	C	103	108	203	100	211	Ala169Ala (gcc/gcG)	Rv3134c	-	universal stress protein
3503895	0	C	SNP	T	84	99	180	99.46	184	Pro168Leu (ccg/cTg)	Rv3137	-	histidinol-phosphatase
3506650	0	A	SNP	C	81	92	169	100	173	Ile430Leu (atc/Ctc)	Rv3139	fadE24	acyl-CoA dehydrogenase FadE24
3509231	0	G	SNP	A	91	94	185	100	185	Arg106Cys (cgc/Tgc)	Rv3142c	-	hypothetical protein
3509300	0	A	Del	GAP	84	83	161	99.4	168		Rv3142c	-	hypothetical protein
3509301	0	G	Del	GAP	84	83	161	100	167		Rv3142c	-	hypothetical protein
3510120	0	T	SNP	G	94	104	194	100	198	Lys400Gln (aag/Cag)	Rv3144c	PPE52	PPE family protein PPE52
3515467	0	C	SNP	T	87	73	158	99.38	161	Pro19Leu (ccg/cTg)	Rv3150	nuoF	NADH-quinone oxidoreductase subunit F
3518167	0	A	SNP	G	138	122	254	100	260	Ile474Met (ata/atG)	Rv3151	nuoG	NADH-quinone oxidoreductase subunit G
3518555	0	A	SNP	G	102	113	210	99.54	216	Thr604Ala (acg/Gcg)	Rv3151	nuoG	NADH-quinone oxidoreductase subunit G
3530955	0	C	SNP	G	85	99	178	99.46	185	Val62Leu (gtc/Ctc)	Rv3161c	-	dioxygenase
3539353	0	G	SNP	A	99	116	208	99.54	216	Gln283Gln (cag/caA)	Rv3170	aofH	flavin-containing monoamine oxidase
3556275	0	A	SNP	G	89	93	172	100	182	Leu138Pro (ctg/cCg)	Rv3190c	-	hypothetical protein
3557253	0	C	SNP	T	79	74	151	100	153
3562338	0	G	SNP	T	89	93	177	100	182	Leu279Met (ctg/Atg)	Rv3193c	-	transmembrane protein
3580637	0	T	Del	GAP	91	100	187	96.46	198
3581414	0	A	SNP	G	92	98	188	100	190	Thr34Ala (aca/Gca)	Rv3204	-	DNA-methyltransferase
3582694	0	C	SNP	T	82	89	161	99.42	172	Lys339Lys (aag/aaA)	Rv3206c	moeB1	adenylyltransferase/sulfurtransferase
3590686	1	G	Ins	C	72	62	134	98.53	135
3591063	0	T	SNP	C	96	90	182	100	186	Lys144Glu (aag/Gag)	Rv3213c	-	SOJ/ParA-like protein
3600576	0	C	SNP	T	96	94	185	100	190	Cys242Cys (tgc/tgT)	Rv3224	-	iron-regulated short-chain dehydrogenase/reductase
3604821	0	G	SNP	C	106	105	205	100	211	Ala32Ala (gcg/gcC)	Rv3228	-	hypothetical protein
3610391	1	A	Ins	C	94	74	168	96.55	168		Rv3234c	tgs3	diacyglycerol O-acyltransferase
3614982	0	T	SNP	C	102	94	193	100	196	Leu874Leu (cta/ctG)	Rv3239c	-	transmembrane transport protein
3621423	0	A	SNP	G	115	97	207	99.07	214
3622441	0	A	SNP	C	121	81	198	99.51	203	Val217Val (gtt/gtG)	Rv3243c	-	hypothetical protein
3625065	0	T	SNP	G	81	100	179	100	181	Met517Leu (atg/Ctg)	Rv3245c	mtrB	two component sensory histidine kinase MtrB
3638093	0	G	SNP	A	110	100	209	99.53	211	Ser206Leu (tcg/tTg)	Rv3257c	pmmA	phosphomannomutase PmmA
3644556	0	G	SNP	A	88	97	184	99.46	186	Ala460Ala (gcg/gcA)	Rv3263	-	DNA methylase
3645524	0	C	SNP	T	108	92	198	100	200	Asp152Asn (gac/Aac)	Rv3264c	manB	D-alpha-D-mannose-1-phosphate guanylyltransferase ManB
3653988	0	G	SNP	A	82	85	165	98.82	169	Val181Met (gtg/Atg)	Rv3272	-	hypothetical protein
3655834	0	G	Del	GAP	66	90	154	89.66	174		Rv3273	-	transmembrane carbonic anhydrase
3655835	0	T	Del	GAP	66	90	154	89.66	174		Rv3273	-	transmembrane carbonic anhydrase
3656206	0	C	SNP	A	83	88	166	100	171	Arg524Ser (cgc/Agc)	Rv3273	-	transmembrane carbonic anhydrase
3670040	0	C	SNP	T	96	87	180	98.92	185	Ala124Ala (gcg/gcA)	Rv3289c	-	transmembrane protein
3678094	0	C	SNP	T	114	96	203	99.06	212	Ala440Ala (gcc/gcT)	Rv3296	lhr	ATP-dependent helicase
3679764	0	G	SNP	A	125	131	247	99.22	258	Ser997Asn (agc/aAc)	Rv3296	lhr	ATP-dependent helicase
3681548	0	A	SNP	C	78	87	157	100	165	Arg77Arg (agg/Cgg)	Rv3297	nei	endonuclease VIII
3685510	0	T	SNP	C	101	100	194	98.53	204	Ser152Gly (agt/Ggt)	Rv3299c	atsB	arylsulfatase AtsB
3689523	0	G	SNP	T	82	87	169	100	169	Cys472_ (tgc/tgA)	Rv3303c	lpdA	NAD(P)H quinone reductase LpdA
3689707	0	C	SNP	T	85	71	147	98.73	158	Gly411Asp (ggc/gAc)	Rv3303c	lpdA	NAD(P)H quinone reductase LpdA
3690016	0	A	SNP	G	82	84	159	99.4	167	Leu308Ser (ttg/tCg)	Rv3303c	lpdA	NAD(P)H quinone reductase LpdA
3693681	0	A	SNP	C	119	107	217	99.12	228	Ala103Ala (gct/gcG)	Rv3306c	amiB1	amidase AmiB
3697585	0	C	SNP	T	83	80	160	99.39	164	Leu130Phe (ctc/Ttc)	Rv3310	sapM	acid phosphatase
3704596	0	G	SNP	C	91	91	178	100	182	Val54Leu (gtg/Ctg)	Rv3317	sdhD	succinate dehydrogenase hydrophobic membrane anchor subunit
3706879	0	C	SNP	T	106	88	191	99.49	195	Pro36Pro (ccc/ccT)	Rv3319	sdhB	succinate dehydrogenase iron-sulphur protein subunit
3711910	0	G	SNP	A	51	33	80	97.67	86	Trp54_ (tgg/tgA)	Rv3327	-	transposase fusion protein
3712372	0	A	SNP	G	62	57	118	98.35	121	Leu208Leu (cta/ctG)	Rv3327	-	transposase fusion protein
3714211	0	G	SNP	T	75	93	168	100	168	Pro41Gln (ccg/cAg)	Rv3328c	sigJ	ECF RNA polymerase sigma factor SigJ
3714639	0	G	SNP	A	79	73	149	98.7	154	Arg83His (cgc/cAc)	Rv3329	-	aminotransferase
3714757	0	A	SNP	C	79	88	163	100	167	Gln122His (caa/caC)	Rv3329	-	aminotransferase
3715775	0	C	SNP	T	112	77	187	99.47	190
3718357	0	C	SNP	T	99	93	189	100	192	Pro423Leu (ccg/cTg)	Rv3331	sugI	sugar-transport integral membrane protein SugI
3721436	0	A	SNP	G	93	91	176	98.4	187	Leu60Leu (tta/ttG)	Rv3334	-	MerR family transcriptional regulator
3721806	0	G	SNP	C	90	85	174	100	175	Gly265Gly (ggc/ggG)	Rv3335c	-	integral membrane protein
3726570	0	T	SNP	G	94	86	175	98.9	182	Asp148Glu (gat/gaG)	Rv3340	metC	O-acetylhomoserine sulfhydrylase
3729342	0	C	SNP	T	106	108	209	99.53	215	Ala240Val (gcg/gTg)	Rv3342	-	methyltransferase
3729597	0	G	SNP	C	102	85	182	100	187	Leu2447Val (ctc/Gtc)	Rv3343c	PPE54	PPE family protein PPE54
3730371	0	C	SNP	T	84	73	155	90.75	173	Gly2189Ser (ggc/Agc)	Rv3343c	PPE54	PPE family protein PPE54
3730466	0	A	SNP	G	84	76	154	87.43	183	Ile2157Thr (atc/aCc)	Rv3343c	PPE54	PPE family protein PPE54
3730519	0	C	SNP	G	65	85	144	76.92	195	Thr2139Thr (acg/acC)	Rv3343c	PPE54	PPE family protein PPE54
3732624	0	A	SNP	G	91	71	157	85.71	189	Leu1438Leu (ttg/Ctg)	Rv3343c	PPE54	PPE family protein PPE54
3735802	0	C	SNP	G	75	90	160	91.67	180	Thr378Thr (acg/acC)	Rv3343c	PPE54	PPE family protein PPE54
3736024	0	A	SNP	G	63	67	124	100	130	Gly304Gly (ggt/ggC)	Rv3343c	PPE54	PPE family protein PPE54
3736628	0	T	SNP	G	124	120	231	99.59	245	Glu103Ala (gag/gCg)	Rv3343c	PPE54	PPE family protein PPE54
3737766	0	C	SNP	T	68	77	142	96.67	150	Gly79Ser (ggc/Agc)	Rv3344c	PE_PGRS49	PE-PGRS family protein PE_PGRS49
3738364	0	G	SNP	A	50	104	149	98.72	156	Arg1471Trp (cgg/Tgg)	Rv3345c	PE_PGRS50	PE-PGRS family protein PE_PGRS50
3738417	0	G	Del	GAP	23	90	110	96.58	117		Rv3345c	PE_PGRS50	PE-PGRS family protein PE_PGRS50
3739497	0	A	Del	GAP	116	101	192	90.04	241		Rv3345c	PE_PGRS50	PE-PGRS family protein PE_PGRS50
3739498	0	C	Del	GAP	116	101	192	87.85	247		Rv3345c	PE_PGRS50	PE-PGRS family protein PE_PGRS50
3739499	0	A	Del	GAP	116	101	192	90.42	240		Rv3345c	PE_PGRS50	PE-PGRS family protein PE_PGRS50
3739500	0	C	Del	GAP	115	101	192	88.89	243		Rv3345c	PE_PGRS50	PE-PGRS family protein PE_PGRS50
3739501	0	C	Del	GAP	115	101	192	89.26	242		Rv3345c	PE_PGRS50	PE-PGRS family protein PE_PGRS50
3739502	0	G	Del	GAP	115	101	192	89.26	242		Rv3345c	PE_PGRS50	PE-PGRS family protein PE_PGRS50
3739503	0	C	Del	GAP	115	101	192	90.76	238		Rv3345c	PE_PGRS50	PE-PGRS family protein PE_PGRS50
3739504	0	C	Del	GAP	115	101	192	98.18	220		Rv3345c	PE_PGRS50	PE-PGRS family protein PE_PGRS50
3739505	0	A	Del	GAP	116	101	192	99.54	218		Rv3345c	PE_PGRS50	PE-PGRS family protein PE_PGRS50
3740181	0	T	SNP	C	116	137	236	99.22	255	Asn865Ser (aat/aGt)	Rv3345c	PE_PGRS50	PE-PGRS family protein PE_PGRS50
3741240	0	C	SNP	T	111	103	210	99.53	215	Gly512Asp (ggt/gAt)	Rv3345c	PE_PGRS50	PE-PGRS family protein PE_PGRS50
3746409	0	A	SNP	G	83	73	154	100	156	Leu2259Pro (ctg/cCg)	Rv3347c	PPE55	PPE family protein PPE55
3749405	0	G	SNP	T	93	85	177	97.27	183	Gly1260Gly (ggc/ggA)	Rv3347c	PPE55	PPE family protein PPE55
3749653	0	G	SNP	A	68	86	150	98.72	156	Gln1178_ (caa/Taa)	Rv3347c	PPE55	PPE family protein PPE55
3750177	0	A	SNP	T	72	62	131	99.26	135	Phe1003Tyr (ttc/tAc)	Rv3347c	PPE55	PPE family protein PPE55
3750178	0	A	SNP	C	70	62	130	99.25	133	Phe1003Val (ttc/Gtc)	Rv3347c	PPE55	PPE family protein PPE55
3750185	0	C	SNP	G	70	59	126	99.23	130	Ser1000Ser (tcg/tcC)	Rv3347c	PPE55	PPE family protein PPE55
3750187	0	A	SNP	T	70	59	126	99.23	130	Ser1000Thr (tcg/Acg)	Rv3347c	PPE55	PPE family protein PPE55
3750188	0	C	SNP	G	71	60	129	99.24	132	Met999Ile (atg/atC)	Rv3347c	PPE55	PPE family protein PPE55
3750193	0	G	SNP	A	74	61	134	99.26	136	Leu998Phe (ctc/Ttc)	Rv3347c	PPE55	PPE family protein PPE55
3750205	0	C	SNP	T	86	76	157	98.78	164	Asp994Asn (gac/Aac)	Rv3347c	PPE55	PPE family protein PPE55
3750209	0	A	SNP	G	84	75	153	98.76	161	Asn992Asn (aat/aaC)	Rv3347c	PPE55	PPE family protein PPE55
3750210	0	T	SNP	G	85	77	158	99.39	163	Asn992Thr (aat/aCt)	Rv3347c	PPE55	PPE family protein PPE55
3750407	0	G	SNP	C	72	88	154	100	160	Gly926Gly (ggc/ggG)	Rv3347c	PPE55	PPE family protein PPE55
3750417	0	A	SNP	T	74	83	146	99.37	158	Phe923Tyr (ttc/tAc)	Rv3347c	PPE55	PPE family protein PPE55
3750421	0	T	SNP	C	78	83	154	99.38	162	Ser922Gly (agc/Ggc)	Rv3347c	PPE55	PPE family protein PPE55
3750584	0	G	SNP	A	88	89	175	97.79	181	Asn867Asn (aac/aaT)	Rv3347c	PPE55	PPE family protein PPE55
3752003	0	G	SNP	C	63	59	117	96.06	127	Val394Val (gtc/gtG)	Rv3347c	PPE55	PPE family protein PPE55
3752006	0	G	SNP	A	61	56	116	97.5	120	Asn393Asn (aac/aaT)	Rv3347c	PPE55	PPE family protein PPE55
3752007	0	T	SNP	C	64	58	120	100	122	Asn393Ser (aac/aGc)	Rv3347c	PPE55	PPE family protein PPE55
3752008	0	T	SNP	C	62	57	111	97.54	122	Asn393Asp (aac/Gac)	Rv3347c	PPE55	PPE family protein PPE55
3752012	0	C	SNP	G	64	58	118	95.31	128	Pro391Pro (ccg/ccC)	Rv3347c	PPE55	PPE family protein PPE55
3752207	0	A	SNP	G	89	82	166	100	171	Ile326Ile (att/atC)	Rv3347c	PPE55	PPE family protein PPE55
3752975	0	G	SNP	C	99	144	238	99.18	245	Ala70Ala (gcc/gcG)	Rv3347c	PPE55	PPE family protein PPE55
3753116	0	C	SNP	T	90	122	207	98.15	216	Pro23Pro (ccg/ccA)	Rv3347c	PPE55	PPE family protein PPE55
3753164	0	T	SNP	G	83	101	178	97.35	189	Pro7Pro (cca/ccC)	Rv3347c	PPE55	PPE family protein PPE55
3753629	1	T	Ins	G	76	86	162	94.74	162
3753629	2	T	Ins	C	76	86	162	94.74	162
3753855	0	G	SNP	C	114	85	194	99.5	200	Asp31His (gat/Cat)	Rv3348	-	transposase
3757202	0	T	SNP	C	92	108	192	97.09	206	Ser3301Gly (agc/Ggc)	Rv3350c	PPE56	PPE family protein PPE56
3758999	0	C	SNP	T	102	99	200	97.1	207	Gly2702Ser (ggt/Agt)	Rv3350c	PPE56	PPE family protein PPE56
3763724	0	A	SNP	G	83	73	153	99.36	157	Phe1127Leu (ttc/Ctc)	Rv3350c	PPE56	PPE family protein PPE56
3771009	0	T	SNP	G	82	73	149	100	155	Ser79Ser (tct/tcG)	Rv3357	relJ	antitoxin RelJ
3772834	0	A	Del	GAP	88	95	180	98.39	186		Rv3360	-	hypothetical protein
3787466	0	G	SNP	C	108	93	197	99.5	202	Glu385Gln (gag/Cag)	Rv3372	otsB2	trehalose 6-phosphate phosphatase
3794867	1	C	Ins	C	95	84	179	93.23	181		Rv3379c	dxs2	1-deoxy-D-xylulose 5-phosphate synthase
3794867	2	C	Ins	A	95	85	180	93.75	181		Rv3379c	dxs2	1-deoxy-D-xylulose 5-phosphate synthase
3796809	0	G	SNP	A	89	102	184	99.48	192	Pro210Leu (ccc/cTc)	Rv3382c	-	4-hydroxy-3-methylbut-2-enyl diphosphate reductase
3798095	0	A	SNP	C	103	115	211	100	218	Val132Gly (gtc/gGc)	Rv3383c	idsB	polyprenyl synthetase IdsB
3799512	0	C	SNP	T	120	95	210	100	215	Ala42Thr (gcg/Acg)	Rv3384c	vapC46	ribonuclease VapC46
3815477	0	G	SNP	T	96	101	195	100	197	Ala210Ala (gcc/gcA)	Rv3398c	idsA1	multifunctional dimethylallyltransferase/geranyltranstransferase/farnesylt ranstransferase
3817117	0	C	SNP	A	105	107	202	100	212	Ala330Glu (gcg/gAg)	Rv3399	-	S-adenosylmethionine-dependentmethyltransferase
3819468	0	G	SNP	A	93	95	182	99.47	189	Gly476Asp (ggc/gAc)	Rv3401	-	glycosyl hydrolase
3821503	0	A	SNP	C	63	82	144	97.97	148	Leu130Arg (cta/cGa)	Rv3402c	-	hypothetical protein
3821845	0	G	SNP	T	66	69	135	100	135	Ala16Glu (gca/gAa)	Rv3402c	-	hypothetical protein
3823159	0	A	SNP	T	86	104	186	100	190	Val235Val (gtt/gtA)	Rv3403c	-	hypothetical protein
3824665	0	C	SNP	A	99	79	172	100	178
3826684	0	C	SNP	T	72	85	155	100	157	Ser46Leu (tcg/tTg)	Rv3408	vapC47	ribonuclease VapC47
3829770	0	T	SNP	C	95	97	188	100	192	Pro47Pro (cca/ccG)	Rv3410c	guaB3	oxidoreductase
3830695	0	A	SNP	G	108	103	206	99.53	212	Ala275Ala (gct/gcC)	Rv3411c	guaB2	inosine-5'-monophosphate dehydrogenase
3837554	0	G	SNP	A	124	82	197	99.52	207
3838871	0	A	SNP	G	119	83	196	100	202	Ala64Ala (gct/gcC)	Rv3420c	rimI	ribosomal-protein-alanine acetyltransferase RimI
3842620	0	A	SNP	G	91	93	176	98.92	186	Thr128Ala (act/Gct)	Rv3425	PPE57	PPE family protein PPE57
3842625	0	A	SNP	G	90	90	172	98.9	182	Pro129Pro (cca/ccG)	Rv3425	PPE57	PPE family protein PPE57
3843408	0	G	Del	GAP	95	79	172	96.67	180		Rv3426	PPE58	PPE family protein PPE58
3844757	0	C	Del	GAP	110	85	191	98.48	198		Rv3428c	-	transposase
3844992	0	T	SNP	A	104	108	210	100	212	Ser327Cys (agc/Tgc)	Rv3428c	-	transposase
3845695	0	C	SNP	T	98	87	180	98.93	187	Arg92Arg (cgg/cgA)	Rv3428c	-	transposase
3851887	0	A	SNP	C	133	113	243	99.19	248	Ser443Ala (tcg/Gcg)	Rv3433c	-	bifunctional ADP-dependent (S)-NAD(P)H-hydrate dehydratase/NAD(P)H-hydrate epimerase
3851888	0	T	SNP	C	134	111	241	99.19	247	Ala442Ala (gca/gcG)	Rv3433c	-	bifunctional ADP-dependent (S)-NAD(P)H-hydrate dehydratase/NAD(P)H-hydrate epimerase
3859893	0	C	SNP	T	103	122	215	100	225	Glu28Glu (gag/gaA)	Rv3440c	-	hypothetical protein
3860216	0	G	SNP	A	103	91	187	100	194	Ala385Ala (gcc/gcT)	Rv3441c	mrsA	phosphoglucosamine mutase
3862473	0	A	Del	GAP	77	63	128	100	140
3864995	0	T	SNP	C	94	115	201	99.52	210	Ser1082Gly (agc/Ggc)	Rv3447c	eccC4	ESX-4 secretion system protein EccC4
3869355	0	T	SNP	C	92	102	189	100	194	Ile335Thr (atc/aCc)	Rv3448	eccD4	ESX-4 secretion system protein EccD4
3870010	0	A	SNP	G	91	104	189	100	195	Thr87Ala (acc/Gcc)	Rv3449	mycP4	membrane-anchored mycosin
3871246	0	T	SNP	C	128	142	261	99.63	271	Gly417Gly (gga/ggG)	Rv3450c	eccB4	ESX-4 secretion system protein EccB4
3874446	0	G	SNP	A	89	90	174	98.9	181
3874723	0	T	Del	GAP	61	77	135	96.5	143
3874745	0	G	SNP	C	70	82	143	98.7	154
3877421	0	A	SNP	G	94	99	184	100	193	Pro4Pro (cct/ccC)	Rv3456c	rplQ	50S ribosomal protein L17
3877960	0	A	SNP	C	72	88	149	98.16	163	Val183Gly (gtc/gGc)	Rv3457c	rpoA	DNA-directed RNA polymerase subunit alpha
3879775	0	C	SNP	T	69	94	159	100	163	Arg99His (cgc/cAc)	Rv3460c	rpsM	30S ribosomal protein S13
3880175	0	C	SNP	A	52	68	118	99.17	121
3883626	0	A	SNP	G	50	76	123	98.44	128	Pro34Pro (cca/ccG)	Rv3466	-	hypothetical protein
3883683	0	G	SNP	C	49	71	113	96.77	124	Val53Val (gtg/gtC)	Rv3466	-	hypothetical protein
3883686	0	T	SNP	G	50	69	117	98.35	121	Gly54Gly (ggt/ggG)	Rv3466	-	hypothetical protein
3883690	0	G	SNP	A	55	69	119	98.41	126	Ala56Thr (gcg/Acg)	Rv3466	-	hypothetical protein
3883707	0	T	SNP	C	66	73	132	100	139	Leu61Leu (ctt/ctC)	Rv3466	-	hypothetical protein
3883711	0	G	SNP	A	69	71	135	100	140	Ala63Thr (gcc/Acc)	Rv3466	-	hypothetical protein
3883796	0	G	SNP	T	98	67	161	100	165	Arg91Leu (cgg/cTg)	Rv3466	-	hypothetical protein
3883797	0	G	SNP	A	100	66	161	100	166	Arg91Arg (cgg/cgA)	Rv3466	-	hypothetical protein
3883845	0	T	SNP	C	101	85	180	100	186	Gly107Gly (ggt/ggC)	Rv3466	-	hypothetical protein
3883915	0	G	SNP	A	112	91	192	100	203	Val131Ile (gtc/Atc)	Rv3466	-	hypothetical protein
3884787	0	A	SNP	G	69	57	113	75	168	His275Arg (cac/cGc)	Rv3467	-	hypothetical protein
3885886	0	T	SNP	C	98	89	179	99.47	188	Ile62Val (atc/Gtc)	Rv3468c	-	dTDP-glucose 4,6-dehydratase
3892671	0	A	SNP	G	66	93	152	100	159
3893480	0	G	SNP	A	100	89	186	100	189
3893908	0	G	SNP	C	86	82	161	99.41	169
3895727	0	C	SNP	A	73	106	176	98.35	182
3896340	0	T	SNP	G	93	90	177	100	183	Leu174Arg (ctc/cGc)	Rv3479	-	transmembrane protein
3897184	0	A	SNP	C	92	86	177	99.44	179	Lys455Asn (aaa/aaC)	Rv3479	-	transmembrane protein
3898408	0	A	SNP	G	100	88	183	98.95	190	Ala863Ala (gca/gcG)	Rv3479	-	transmembrane protein
3898422	0	G	SNP	T	94	96	189	100	190	Arg868Leu (cgg/cTg)	Rv3479	-	transmembrane protein
3906462	1	A	Ins	T	72	97	169	94.94	169		Rv3487c	lipF	carboxylesterase LipF
3908062	0	C	SNP	T	85	88	172	99.43	174
3909235	0	G	SNP	C	102	87	182	100	189	Val334Leu (gtg/Ctg)	Rv3490	otsA	trehalose-phosphate synthase
3918649	0	T	SNP	C	80	84	160	98.8	166	Gly184Gly (gga/ggG)	Rv3499c	mce4A	Mce family protein Mce4A
3930476	1	A	Ins	C	42	52	94	78.33	95		Rv3507	PE_PGRS53	PE-PGRS family protein PE_PGRS53
3930476	2	A	Ins	G	42	53	95	79.17	95		Rv3507	PE_PGRS53	PE-PGRS family protein PE_PGRS53
3930476	3	A	Ins	G	41	53	94	78.33	95		Rv3507	PE_PGRS53	PE-PGRS family protein PE_PGRS53
3930476	4	A	Ins	C	42	53	95	79.17	95		Rv3507	PE_PGRS53	PE-PGRS family protein PE_PGRS53
3930476	5	A	Ins	G	42	53	95	79.17	95		Rv3507	PE_PGRS53	PE-PGRS family protein PE_PGRS53
3930476	6	A	Ins	G	42	53	95	79.17	95		Rv3507	PE_PGRS53	PE-PGRS family protein PE_PGRS53
3930476	7	A	Ins	C	41	53	94	78.33	95		Rv3507	PE_PGRS53	PE-PGRS family protein PE_PGRS53
3930476	8	A	Ins	A	41	52	93	77.5	95		Rv3507	PE_PGRS53	PE-PGRS family protein PE_PGRS53
3930476	9	A	Ins	C	42	53	95	79.17	95		Rv3507	PE_PGRS53	PE-PGRS family protein PE_PGRS53
3933257	0	C	SNP	T	62	98	149	99.38	161	Pro751Pro (ccc/ccT)	Rv3508	PE_PGRS54	PE-PGRS family protein PE_PGRS54
3933939	0	T	SNP	G	4	31	35	100	35	Ser979Ala (tct/Gct)	Rv3508	PE_PGRS54	PE-PGRS family protein PE_PGRS54
3934542	0	T	SNP	G	120	97	204	100	217	Ser1180Ala (tct/Gct)	Rv3508	PE_PGRS54	PE-PGRS family protein PE_PGRS54
3934699	0	G	SNP	A	155	155	288	98.1	316	Ser1232Asn (agc/aAc)	Rv3508	PE_PGRS54	PE-PGRS family protein PE_PGRS54
3934878	0	G	SNP	A	100	132	227	79.73	291	Asp1292Asn (gac/Aac)	Rv3508	PE_PGRS54	PE-PGRS family protein PE_PGRS54
3935335	0	T	SNP	C	98	106	194	98.55	207	Val1444Ala (gtc/gCc)	Rv3508	PE_PGRS54	PE-PGRS family protein PE_PGRS54
3935494	0	C	SNP	A	52	32	81	96.55	87	Ala1497Asp (gcc/gAc)	Rv3508	PE_PGRS54	PE-PGRS family protein PE_PGRS54
3935950	0	T	SNP	C	112	101	206	99.07	215	Val1649Ala (gtc/gCc)	Rv3508	PE_PGRS54	PE-PGRS family protein PE_PGRS54
3936109	0	C	SNP	A	17	31	43	97.96	49	Ala1702Asp (gcc/gAc)	Rv3508	PE_PGRS54	PE-PGRS family protein PE_PGRS54
3940366	0	G	SNP	C	69	78	138	99.32	148	Gly250Gly (ggg/ggC)	Rv3511	PE_PGRS55	PE-PGRS family protein PE_PGRS55
3940802	0	A	SNP	G	66	100	158	100	166	Asn396Asp (aac/Gac)	Rv3511	PE_PGRS55	PE-PGRS family protein PE_PGRS55
3941724	0	C	Del	GAP	14	61	63	87.21	86		Rv3511	PE_PGRS55	PE-PGRS family protein PE_PGRS55
3942481	0	C	SNP	G	131	128	251	99.62	260
3942640	0	T	SNP	C	110	123	213	100	233
3943019	0	C	SNP	G	99	91	179	99.48	191
3943079	0	C	SNP	A	74	57	126	97.04	135
3947125	0	C	SNP	G	66	57	120	92.48	133	Gly444Gly (ggc/ggG)	Rv3514	PE_PGRS57	PE-PGRS family protein PE_PGRS57
3947126	0	G	SNP	A	62	57	116	91.54	130	Ala445Thr (gcc/Acc)	Rv3514	PE_PGRS57	PE-PGRS family protein PE_PGRS57
3947127	0	C	SNP	T	63	56	114	92.25	129	Ala445Val (gcc/gTc)	Rv3514	PE_PGRS57	PE-PGRS family protein PE_PGRS57
3947128	0	C	SNP	G	66	57	121	91.79	134	Ala445Ala (gcc/gcG)	Rv3514	PE_PGRS57	PE-PGRS family protein PE_PGRS57
3948337	0	G	SNP	A	37	8	44	81.82	55	Gly848Gly (ggg/ggA)	Rv3514	PE_PGRS57	PE-PGRS family protein PE_PGRS57
3948347	0	T	SNP	G	43	12	50	96.49	57	Ser852Ala (tcc/Gcc)	Rv3514	PE_PGRS57	PE-PGRS family protein PE_PGRS57
3948362	0	T	SNP	G	46	10	56	100	56	Cys857Gly (tgt/Ggt)	Rv3514	PE_PGRS57	PE-PGRS family protein PE_PGRS57
3948404	0	T	SNP	G	55	18	72	100	73	Cys871Gly (tgc/Ggc)	Rv3514	PE_PGRS57	PE-PGRS family protein PE_PGRS57
3948414	0	T	SNP	G	57	19	75	98.7	77	Val874Gly (gtc/gGc)	Rv3514	PE_PGRS57	PE-PGRS family protein PE_PGRS57
3948417	0	T	SNP	G	58	21	76	100	79	Val875Gly (gtc/gGc)	Rv3514	PE_PGRS57	PE-PGRS family protein PE_PGRS57
3949531	0	C	SNP	G	51	44	87	95.96	99	Gly1246Gly (ggc/ggG)	Rv3514	PE_PGRS57	PE-PGRS family protein PE_PGRS57
3949532	0	C	SNP	G	50	47	89	100	97	Pro1247Ala (ccc/Gcc)	Rv3514	PE_PGRS57	PE-PGRS family protein PE_PGRS57
3952800	0	G	SNP	A	72	78	145	100	150	Gly86Asp (ggc/gAc)	Rv3516	echA19	enoyl-CoA hydratase EchA19
3958403	0	A	SNP	G	81	95	174	99.44	177	Asn295Asp (aac/Gac)	Rv3521	-	hypothetical protein
3959418	0	C	SNP	T	84	82	164	99.4	167	Thr324Ile (acc/aTc)	Rv3522	ltp4	lipid transfer protein
3961310	0	G	SNP	T	79	95	173	98.86	176	Gly186Cys (ggc/Tgc)	Rv3524	-	membrane protein
3964930	0	C	SNP	T	76	62	138	98.57	140	Gly88Glu (gga/gAa)	Rv3528c	-	hypothetical protein
3981983	0	G	SNP	A	87	80	165	98.82	169	Pro386Pro (ccc/ccT)	Rv3543c	fadE29	acyl-CoA dehydrogenase FadE29
3984321	0	G	SNP	A	90	106	193	99.49	197	His375His (cac/caT)	Rv3545c	cyp125	steroid C26-monooxygenase
3987627	0	C	SNP	G	106	87	181	98.97	195	Glu224Gln (gag/Cag)	Rv3548c	-	short-chain type dehydrogenase/reductase
3987691	0	G	SNP	T	98	108	200	98.56	209	Ile202Ile (atc/atA)	Rv3548c	-	short-chain type dehydrogenase/reductase
3990093	0	C	SNP	T	110	70	175	98.36	183	Val66Val (gtc/gtT)	Rv3551	-	CoA-transferase subunit alpha
3994101	0	A	SNP	G	92	95	185	99.47	188	Ile473Val (atc/Gtc)	Rv3554	fdxB	electron transfer protein FdxB
3998042	0	T	Del	GAP	148	106	245	98.83	257		Rv3558	PPE64	PPE family protein PPE64
3998043	0	T	Del	GAP	149	106	247	99.22	257		Rv3558	PPE64	PPE family protein PPE64
4004896	0	G	SNP	A	106	122	228	99.13	230	Gln202Gln (cag/caA)	Rv3563	fadE32	acyl-CoA dehydrogenase FadE32
4005103	0	G	SNP	T	107	115	220	97.37	228	Leu271Leu (ctg/ctT)	Rv3563	fadE32	acyl-CoA dehydrogenase FadE32
4005114	0	G	SNP	C	98	117	208	98.17	219	Trp275Ser (tgg/tCg)	Rv3563	fadE32	acyl-CoA dehydrogenase FadE32
4005607	0	T	SNP	C	116	121	231	100	237	Leu121Leu (ttg/Ctg)	Rv3564	fadE33	acyl-CoA dehydrogenase FadE33
4007272	0	G	SNP	A	63	56	115	100	119	Arg358Gln (cgg/cAg)	Rv3565	aspB	aspartate aminotransferase AspB
4008747	0	A	SNP	G	89	86	171	100	175	Ile179Thr (atc/aCc)	Rv3567c	hsaB	flavin-dependent monooxygenase reductase subunit HsaB
4010998	0	T	SNP	C	83	105	184	98.95	190	Lys25Arg (aaa/aGa)	Rv3569c	hsaD	4,5:9,10-diseco-3-hydroxy-5,9, 17-trioxoandrosta-1(10),2-diene-4-oate hydrolase
4011872	0	G	SNP	A	93	95	181	99.47	189	Tyr133Tyr (tac/taT)	Rv3570c	hsaA	flavin-dependent monooxygenase oxygenase subunit HsaA
4012286	0	C	SNP	T	77	93	168	98.84	172
4024273	0	T	SNP	C	96	92	180	100	188	Val25Val (gta/gtG)	Rv3581c	ispF	2C-methyl-D-erythritol 2,4-cyclodiphosphate synthase
4024976	0	C	SNP	T	83	98	178	98.91	183	Ala22Thr (gcc/Acc)	Rv3582c	ispD	2-C-methyl-D-erythritol 4-phosphate cytidylyltransferase
4026899	0	G	SNP	A	89	106	190	100	195	Gln152Gln (cag/caA)	Rv3585	radA	DNA repair protein RadA
4028752	0	A	SNP	G	96	82	171	98.34	181	Thr288Ala (acg/Gcg)	Rv3586	-	DNA integrity scanning protein DisA
4033711	0	A	SNP	G	102	110	202	99.53	213	Val111Ala (gtg/gCg)	Rv3591c	-	hydrolase
4034827	0	C	SNP	T	74	102	171	99.44	177	Ala159Val (gcg/gTg)	Rv3593	lpqF	lipoprotein LpqF
4037283	0	T	SNP	G	150	119	261	99.63	270	Gly256Gly (gga/ggC)	Rv3595c	PE_PGRS59	PE-PGRS family protein PE_PGRS59
4044872	0	G	SNP	A	89	114	198	99.02	205	Gly113Gly (ggc/ggT)	Rv3602c	panC	pantothenate synthetase
4047092	0	G	SNP	A	106	89	186	99.49	196	Ser135Ser (agc/agT)	Rv3604c	-	transmembrane protein
4052349	0	T	SNP	G	99	94	183	100	193	Lys179Gln (aag/Cag)	Rv3610c	ftsH	zinc metalloprotease FtsH
4054237	0	A	SNP	C	81	85	160	98.81	168	Ser154Ala (tcg/Gcg)	Rv3614c	espD	ESX-1 secretion-associated protein EspD
4055801	0	G	SNP	A	98	101	192	100	199	Thr192Ile (acc/aTc)	Rv3616c	espA	ESX-1 secretion-associated protein EspA
4056416	0	C	SNP	A	77	84	156	100	161
4057036	0	A	SNP	G	79	80	154	98.15	162
4059186	0	G	SNP	T	102	90	186	100	192	Ala163Ala (gcg/gcT)	Rv3618	-	monooxygenase
4059904	0	A	SNP	G	92	112	201	100	204
4060100	0	G	SNP	A	73	85	156	86.34	183	Leu57Leu (ctg/Ttg)	Rv3619c	esxV	ESAT-6 like protein EsxV
4060201	0	G	SNP	A	76	78	154	81.48	189	Ser23Leu (tcg/tTg)	Rv3619c	esxV	ESAT-6 like protein EsxV
4060210	0	T	SNP	A	92	99	187	100	191	Gln20Leu (cag/cTg)	Rv3619c	esxV	ESAT-6 like protein EsxV
4060230	0	G	SNP	A	72	84	154	82.11	190	His13His (cac/caT)	Rv3619c	esxV	ESAT-6 like protein EsxV
4069292	0	G	SNP	A	100	95	185	100	195	Ala40Thr (gcc/Acc)	Rv3630	-	integral membrane protein
4080058	0	C	Del	GAP	78	66	138	94.74	152		Rv3641c	fic	cell filamentation protein Fic
4080059	0	C	Del	GAP	78	66	138	96	150		Rv3641c	fic	cell filamentation protein Fic
4080060	0	A	Del	GAP	78	66	138	97.96	147		Rv3641c	fic	cell filamentation protein Fic
4080061	0	G	Del	GAP	78	66	138	97.96	147		Rv3641c	fic	cell filamentation protein Fic
4080062	0	A	Del	GAP	78	66	138	97.96	147		Rv3641c	fic	cell filamentation protein Fic
4080063	0	A	Del	GAP	78	66	138	97.96	147		Rv3641c	fic	cell filamentation protein Fic
4087480	0	C	Del	GAP	63	78	142	80.57	175
4087481	0	C	Del	GAP	63	78	142	82.46	171
4087482	0	G	Del	GAP	63	78	142	82.46	171
4087483	0	C	Del	GAP	63	78	142	84.43	167
4087484	0	A	Del	GAP	63	78	142	85.45	165
4087485	0	T	Del	GAP	63	78	142	86.5	163
[truncated: 187 more rows]
