# Supplementary material for: Novel Mutations in Putative Nicotinic Acid Phosphoribosyltransferases of Mycobacterium tuberculosis and Their Effect on Protein Thermodynamic Properties
Source: Polymers (Basel). 2022 Apr 18;14(8):1623. doi: 10.3390/polym14081623 (PMC9031469; doi:10.3390/polym14081623)
Supplement: Supplementary file 1 [file polymers-14-01623-s001.zip › Supplementary files S1/770.xlsx]

## Sheet: 770
#Pos	Insindex	Ref	Type	Allel	CovFor	CovRev	Qual20	Freq	Cov	Subst	Gene	GeneName	Product	ResistanceSNP	PhyloSNP	InterestingRegion
1849	0	C	SNP	A	143	128	268	100	271
1977	0	A	SNP	G	152	132	278	100	284
3446	0	C	SNP	T	124	97	215	99.55	222	Ala56Val (gcc/gTc)	Rv0003	recF	DNA replication/repair protein RecF
4013	0	T	SNP	C	138	145	281	100	283	Ile245Thr (atc/aCc)	Rv0003	recF	DNA replication/repair protein RecF
7362	0	G	SNP	C	120	106	222	98.69	229	Glu21Gln (gag/Cag)	Rv0006	gyrA	DNA gyrase subunit A			fluoroquinolones (FQ)
7585	0	G	SNP	C	106	126	228	100	232	Ser95Thr (agc/aCc)	Rv0006	gyrA	DNA gyrase subunit A		phylo (not H37Rv)	fluoroquinolones (FQ)
9304	0	G	SNP	A	110	122	229	100	232	Gly668Asp (ggc/gAc)	Rv0006	gyrA	DNA gyrase subunit A			fluoroquinolones (FQ)
11879	0	A	SNP	G	118	78	194	100	196	Ser145Pro (tcc/Ccc)	Rv0008c	-	cell wall synthesis protein CwsA
12204	0	G	SNP	A	105	122	223	100	227	Leu36Leu (ctc/ctT)	Rv0008c	-	cell wall synthesis protein CwsA
14785	0	T	SNP	C	117	104	216	99.1	223	Cys233Arg (tgc/Cgc)	Rv0012	-	membrane protein
15117	0	C	SNP	G	101	123	221	99.56	225	Ile68Met (atc/atG)	Rv0013	trpG	anthranilate synthase component II
21795	0	G	SNP	A	114	88	192	99.51	203	Pro463Ser (ccg/Tcg)	Rv0018c	pstP	phosphoserine/threonine phosphatase PstP
24699	0	C	Del	GAP	74	69	138	76.06	188		Rv0020c	fhaA	FHA domain-containing protein FhaA
24700	0	C	Del	GAP	74	69	138	75.66	189		Rv0020c	fhaA	FHA domain-containing protein FhaA
24701	0	G	Del	GAP	74	69	138	76.06	188		Rv0020c	fhaA	FHA domain-containing protein FhaA
24702	0	C	Del	GAP	74	69	138	76.88	186		Rv0020c	fhaA	FHA domain-containing protein FhaA
24703	0	G	Del	GAP	74	69	138	77.72	184		Rv0020c	fhaA	FHA domain-containing protein FhaA
24704	0	T	Del	GAP	74	69	138	78.14	183		Rv0020c	fhaA	FHA domain-containing protein FhaA
24705	0	T	Del	GAP	74	69	138	79.01	181		Rv0020c	fhaA	FHA domain-containing protein FhaA
24706	0	G	Del	GAP	74	69	138	79.44	180		Rv0020c	fhaA	FHA domain-containing protein FhaA
24707	0	C	Del	GAP	74	69	138	80.34	178		Rv0020c	fhaA	FHA domain-containing protein FhaA
24708	0	T	Del	GAP	74	69	138	81.25	176		Rv0020c	fhaA	FHA domain-containing protein FhaA
24709	0	C	Del	GAP	74	69	138	79.89	179		Rv0020c	fhaA	FHA domain-containing protein FhaA
24710	0	G	Del	GAP	74	69	138	81.25	176		Rv0020c	fhaA	FHA domain-containing protein FhaA
24711	0	G	Del	GAP	74	69	138	83.14	172		Rv0020c	fhaA	FHA domain-containing protein FhaA
24712	0	G	Del	GAP	74	69	138	84.12	170		Rv0020c	fhaA	FHA domain-containing protein FhaA
24713	0	G	Del	GAP	74	69	138	83.63	171		Rv0020c	fhaA	FHA domain-containing protein FhaA
24714	0	T	Del	GAP	74	69	138	83.63	171		Rv0020c	fhaA	FHA domain-containing protein FhaA
24715	0	A	Del	GAP	74	69	138	84.12	170		Rv0020c	fhaA	FHA domain-containing protein FhaA
24716	0	A	Del	GAP	74	69	138	85.63	167		Rv0020c	fhaA	FHA domain-containing protein FhaA
24774	0	C	SNP	G	97	97	190	98.98	196	Gly224Ala (ggc/gCc)	Rv0020c	fhaA	FHA domain-containing protein FhaA
26957	0	C	SNP	G	107	89	193	98.99	198
26959	0	C	SNP	G	109	88	195	100	197
27487	0	G	SNP	A	102	89	188	100	191
34044	0	T	SNP	C	90	115	200	100	205
37031	0	C	SNP	G	117	92	205	100	209	Ala55Ala (gcc/gcG)	Rv0034	-	hypothetical protein
39030	0	C	SNP	T	234	330	548	81.15	695
42281	0	C	SNP	A	109	137	245	100	246	Cys24Phe (tgc/tTc)	Rv0039c	-	transmembrane protein
42967	0	G	SNP	C	109	92	198	100	201	Pro133Pro (ccc/ccG)	Rv0040c	mtc28	hypothetical protein
48520	0	C	SNP	T	111	109	214	100	220	Glu170Lys (gag/Aag)	Rv0044c	-	oxidoreductase
49360	0	C	SNP	T	124	126	248	100	250	Val194Ile (gtc/Atc)	Rv0045c	-	hydrolase
49691	0	C	Del	GAP	102	104	200	98.1	210		Rv0045c	-	hydrolase
49692	0	C	Del	GAP	102	103	200	100	205		Rv0045c	-	hydrolase
50557	0	T	SNP	C	92	93	180	100	185	Arg190Gly (agg/Ggg)	Rv0046c	ino1	inositol-3-phosphate synthase
51949	0	A	SNP	G	96	74	167	100	170	Val250Ala (gtc/gCc)	Rv0048c	-	membrane protein
53422	0	G	SNP	A	135	149	275	100	284
54394	0	A	SNP	G	105	101	202	100	206	Ala244Ala (gca/gcG)	Rv0050	ponA1	bifunctional penicillin-insensitive transglycosylase/penicillin-sensitive transpeptidase
54842	0	G	SNP	T	89	94	172	98.92	185	Ala394Ser (gcg/Tcg)	Rv0050	ponA1	bifunctional penicillin-insensitive transglycosylase/penicillin-sensitive transpeptidase
55543	1	G	Ins	C	86	110	196	92.45	196		Rv0050	ponA1	bifunctional penicillin-insensitive transglycosylase/penicillin-sensitive transpeptidase
55543	2	G	Ins	C	85	110	195	91.98	196		Rv0050	ponA1	bifunctional penicillin-insensitive transglycosylase/penicillin-sensitive transpeptidase
55543	3	G	Ins	G	85	110	195	91.98	196		Rv0050	ponA1	bifunctional penicillin-insensitive transglycosylase/penicillin-sensitive transpeptidase
55543	4	G	Ins	C	85	110	195	91.98	195		Rv0050	ponA1	bifunctional penicillin-insensitive transglycosylase/penicillin-sensitive transpeptidase
55543	5	G	Ins	C	85	110	195	91.98	195		Rv0050	ponA1	bifunctional penicillin-insensitive transglycosylase/penicillin-sensitive transpeptidase
55543	6	G	Ins	T	85	110	195	91.98	195		Rv0050	ponA1	bifunctional penicillin-insensitive transglycosylase/penicillin-sensitive transpeptidase
55553	0	C	SNP	T	79	108	185	98.94	189	Pro631Ser (ccg/Tcg)	Rv0050	ponA1	bifunctional penicillin-insensitive transglycosylase/penicillin-sensitive transpeptidase
56001	0	G	SNP	A	89	96	182	100	185	Gln102Gln (cag/caA)	Rv0051	-	transmembrane protein
62049	0	A	SNP	G	107	115	218	99.55	223	Arg552Gly (agg/Ggg)	Rv0058	dnaB	replicative DNA helicase
65083	0	G	SNP	A	95	99	191	98.98	196	Pro90Ser (ccc/Tcc)	Rv0061c	-	hypothetical protein
66632	0	C	SNP	T	103	118	218	99.55	222	Pro361Ser (cct/Tct)	Rv0062	celA1	cellulase CelA
67012	0	C	SNP	T	102	125	225	100	227	Thr30Thr (acc/acT)	Rv0063	-	oxidoreductase
69984	0	C	SNP	A	121	116	232	99.58	238	Ala455Ala (gcc/gcA)	Rv0064	-	transmembrane protein
69989	0	G	SNP	A	115	115	226	100	230	Gly457Asp (ggt/gAt)	Rv0064	-	transmembrane protein
70267	0	G	SNP	T	95	121	215	100	216	Val550Phe (gtc/Ttc)	Rv0064	-	transmembrane protein
70816	0	A	SNP	G	112	90	198	100	202	Asn733Asp (aac/Gac)	Rv0064	-	transmembrane protein
71336	0	G	SNP	C	116	126	238	100	242	Arg906Pro (cgc/cCc)	Rv0064	-	transmembrane protein
72549	0	C	SNP	T	87	99	183	100	186	Gly655Ser (ggt/Agt)	Rv0066c	icd2	isocitrate dehydrogenase
75233	0	C	SNP	A	89	84	171	100	173
75940	0	G	SNP	C	104	97	199	100	201	Val214Leu (gtg/Ctg)	Rv0068	-	oxidoreductase
80616	0	C	SNP	G	100	85	182	100	185
89059	0	C	SNP	T	119	102	219	99.55	222	Ala13Val (gcc/gTc)	Rv0080	-	hypothetical protein
90817	0	G	SNP	A	119	130	244	99.6	250	Val140Met (gtg/Atg)	Rv0083	-	oxidoreductase
92199	0	T	SNP	G	138	114	246	100	252	Thr600Thr (act/acG)	Rv0083	-	oxidoreductase
103930	0	G	SNP	C	105	119	220	83.27	269	Ala245Gly (gcc/gGc)	Rv0094c	-	hypothetical protein
104712	0	C	SNP	T	121	104	222	92.98	242
104824	0	C	SNP	A	100	120	215	99.1	222	Ser131Ile (agc/aTc)	Rv0095c	-	hypothetical protein
104838	0	T	SNP	G	95	109	202	100	204	Glu126Asp (gaa/gaC)	Rv0095c	-	hypothetical protein
104856	0	C	SNP	T	76	93	165	100	169	Leu120Leu (ctg/ctA)	Rv0095c	-	hypothetical protein
104858	0	G	SNP	A	73	96	168	100	169	Leu120Leu (ctg/Ttg)	Rv0095c	-	hypothetical protein
104941	0	T	SNP	C	32	64	93	100	96	Gln92Arg (cag/cGg)	Rv0095c	-	hypothetical protein
104942	0	G	SNP	C	31	66	95	100	97	Gln92Glu (cag/Gag)	Rv0095c	-	hypothetical protein
104944	0	G	SNP	A	33	65	97	100	98	Ala91Val (gcc/gTc)	Rv0095c	-	hypothetical protein
104962	0	G	SNP	A	24	54	76	100	78	Ala85Val (gcg/gTg)	Rv0095c	-	hypothetical protein
105007	0	C	SNP	G	31	41	71	100	72	Ser70Thr (agc/aCc)	Rv0095c	-	hypothetical protein
105011	0	G	SNP	A	35	37	71	100	72	Leu69Leu (ctg/Ttg)	Rv0095c	-	hypothetical protein
105045	0	G	SNP	C	55	41	95	100	96	Asp57Glu (gac/gaG)	Rv0095c	-	hypothetical protein
105060	0	G	SNP	A	49	40	88	100	89	Asp52Asp (gac/gaT)	Rv0095c	-	hypothetical protein
105063	0	G	SNP	A	49	40	89	100	89	Phe51Phe (ttc/ttT)	Rv0095c	-	hypothetical protein
105736	0	T	SNP	C	111	104	214	99.54	216	Val138Ala (gtc/gCc)	Rv0096	PPE1	PPE family protein PPE1
110567	0	C	SNP	T	111	93	202	99.51	205	Asp189Asp (gac/gaT)	Rv0101	nrp	peptide synthetase Nrp
116000	0	T	SNP	G	111	111	214	99.11	224	Val2000Val (gtt/gtG)	Rv0101	nrp	peptide synthetase Nrp
117389	0	C	SNP	T	81	116	194	100	197	Thr2463Thr (acc/acT)	Rv0101	nrp	peptide synthetase Nrp
122109	0	A	SNP	G	91	85	171	100	176	Leu22Ser (ttg/tCg)	Rv0103c	ctpB	cation-transporter P-type ATPase B
123198	0	T	SNP	C	102	138	238	99.59	241	Pro294Pro (cct/ccC)	Rv0104	-	hypothetical protein
123520	0	T	SNP	C	89	97	178	99.47	187	Tyr402His (tat/Cat)	Rv0104	-	hypothetical protein
123745	0	G	SNP	A	112	101	212	100	213	Gly477Arg (ggg/Agg)	Rv0104	-	hypothetical protein
125830	1	G	Ins	A	86	73	159	95.21	159		Rv0107c	ctpI	cation-transporter ATPase I
129576	0	A	SNP	C	116	119	232	99.58	236	Ala322Ala (gct/gcG)	Rv0107c	ctpI	cation-transporter ATPase I
131174	1	T	Ins	G	97	73	170	96.05	170
132417	0	C	SNP	G	180	165	335	100	345	Arg346Gly (cgc/Ggc)	Rv0109	PE_PGRS1	PE-PGRS family protein PE_PGRS1
133839	0	C	SNP	T	110	89	197	100	199
142533	0	C	SNP	T	129	124	247	99.61	254	Val448Val (gtg/gtA)	Rv0118c	oxcA	oxalyl-CoA decarboxylase OxcA
143207	0	T	SNP	C	138	116	250	100	254	Ser224Gly (agc/Ggc)	Rv0118c	oxcA	oxalyl-CoA decarboxylase OxcA
146087	0	T	SNP	C	106	77	181	100	183	Asn562Ser (aat/aGt)	Rv0120c	fusA2	elongation factor G
154283	0	T	SNP	C	100	101	198	100	201	Ser18Pro (tcg/Ccg)	Rv0127	mak	maltokinase
157129	0	C	SNP	T	91	90	179	99.45	182	Gly158Ser (ggc/Agc)	Rv0129c	fbpC	diacylglycerol acyltransferase/mycolyltransferase Ag85C		phylo (Delhi/CAS)
170671	0	G	SNP	A	72	77	146	99.33	150	Ala130Thr (gcc/Acc)	Rv0144	-	transcriptional regulator
172492	0	C	SNP	G	98	112	208	98.59	213	Tyr94_ (tac/taG)	Rv0146	-	S-adenosylmethionine-dependentmethyltransferase
176535	0	G	Del	GAP	88	90	173	94.18	189		Rv0149	-	quinone oxidoreductase
177745	0	C	SNP	A	85	103	186	100	188	Gly522Val (ggt/gTt)	Rv0151c	PE1	PE family protein PE1
177857	0	G	SNP	A	95	91	185	100	186	Leu485Leu (ctg/Ttg)	Rv0151c	PE1	PE family protein PE1
178205	0	C	SNP	G	72	89	160	100	161	Gly369Arg (ggc/Cgc)	Rv0151c	PE1	PE family protein PE1
178453	0	C	SNP	G	81	86	164	100	167	Gly286Ala (ggg/gCg)	Rv0151c	PE1	PE family protein PE1
181090	0	C	SNP	T	92	113	204	99.51	206
188317	0	A	SNP	G	104	74	177	100	178	Ser175Pro (tcc/Ccc)	Rv0159c	PE3	PE family protein PE3
188800	0	T	SNP	C	93	120	211	100	213	Thr14Ala (acg/Gcg)	Rv0159c	PE3	PE family protein PE3
189850	0	A	SNP	G	73	92	164	99.4	166	Phe197Ser (ttc/tCc)	Rv0160c	PE4	PE family protein PE4
194305	1	C	Ins	G	94	104	198	96.59	198		Rv0165c	mce1R	transcriptional regulator Mce1R
194305	2	C	Ins	G	93	102	195	95.12	196		Rv0165c	mce1R	transcriptional regulator Mce1R
194681	0	G	SNP	C	100	94	189	100	194	Leu45Leu (ctc/ctG)	Rv0165c	mce1R	transcriptional regulator Mce1R
196642	0	C	SNP	T	85	95	177	100	180	Asn550Asn (aac/aaT)	Rv0166	fadD5	fatty-acid--CoA ligase FadD5
196819	0	G	SNP	A	90	85	173	98.31	178
198401	0	G	SNP	T	86	71	151	99.37	158	Gly248Cys (ggc/Tgc)	Rv0168	yrbE1B	membrane protein
199088	0	G	SNP	A	107	81	182	100	188	Lys185Lys (aag/aaA)	Rv0169	mce1A	Mce family protein Mce1A
199470	0	T	SNP	G	100	104	202	100	204	Ser313Ala (tcc/Gcc)	Rv0169	mce1A	Mce family protein Mce1A
206339	0	T	SNP	C	107	99	204	100	206	Leu370Pro (ctg/cCg)	Rv0174	mce1F	Mce family protein Mce1F
206481	0	C	SNP	G	84	79	156	97.02	168	Pro417Pro (ccc/ccG)	Rv0174	mce1F	Mce family protein Mce1F
206484	0	G	SNP	T	81	94	168	97.22	180	Gly418Gly (ggg/ggT)	Rv0174	mce1F	Mce family protein Mce1F
207079	0	G	SNP	C	71	81	147	100	152	Arg89Pro (cgc/cCc)	Rv0175	-	Mce associated membrane protein
210624	0	C	SNP	T	95	89	177	100	184	Leu63Leu (ctg/ctA)	Rv0179c	lprO	lipoprotein LprO
211126	0	C	SNP	A	92	83	174	99.43	176	Val375Val (gtg/gtT)	Rv0180c	-	transmembrane protein
217201	0	T	SNP	C	106	109	211	100	215	Asn311Asn (aat/aaC)	Rv0186	bglS	beta-glucosidase BglS
217883	0	G	SNP	T	90	99	189	100	189	Gly539Trp (ggg/Tgg)	Rv0186	bglS	beta-glucosidase BglS
218599	0	T	SNP	C	92	94	185	100	186
223942	0	T	SNP	C	101	148	248	100	249	Ser127Pro (tcg/Ccg)	Rv0192	-	hypothetical protein
224338	0	C	SNP	T	84	91	174	100	175	Pro259Ser (ccg/Tcg)	Rv0192	-	hypothetical protein
225323	0	T	SNP	C	65	91	152	100	156	Lys417Glu (aag/Gag)	Rv0193c	-	hypothetical protein
225768	0	G	SNP	A	69	91	157	99.38	161	Thr268Thr (acc/acT)	Rv0193c	-	hypothetical protein
227098	0	T	SNP	C	97	90	185	100	187	Met74Thr (atg/aCg)	Rv0194	-	multidrug ABC transporter ATPase/permease
228263	0	G	SNP	A	125	94	213	100	219	Thr462Thr (acg/acA)	Rv0194	-	multidrug ABC transporter ATPase/permease
230576	1	G	Ins	T	70	73	143	94.08	143
230921	0	C	Del	GAP	102	80	180	100	182		Rv0195	-	two component transcriptional regulator
231114	0	C	SNP	G	78	98	174	100	176	Ala72Ala (gcc/gcG)	Rv0195	-	two component transcriptional regulator
234477	0	T	SNP	G	75	72	142	100	147	Tyr749_ (tat/taG)	Rv0197	-	oxidoreductase
234496	1	C	Ins	G	76	67	143	94.7	144		Rv0197	-	oxidoreductase
234496	2	C	Ins	T	77	67	144	95.36	144		Rv0197	-	oxidoreductase
239791	0	C	SNP	G	103	96	194	98.51	202	Arg501Pro (cgg/cCg)	Rv0202c	mmpL11	transmembrane transport protein MmpL11
249522	0	T	SNP	C	109	112	215	100	221	Val162Ala (gtg/gCg)	Rv0209	-	hypothetical protein
251575	0	G	SNP	A	72	130	196	99.51	203	Ala486Thr (gcg/Acg)	Rv0210	-	hypothetical protein
253996	0	C	SNP	T	84	107	187	97.95	195	Leu215Leu (ttg/ttA)	Rv0212c	nadR	transcriptional regulator NadR
255373	0	T	SNP	C	103	71	172	98.86	176	Asp193Gly (gac/gGc)	Rv0213c	-	methyltransferase
257071	0	C	SNP	T	95	85	180	99.45	181	Tyr336Tyr (tac/taT)	Rv0214	fadD4	fatty-acid--CoA ligase FadD4
261869	0	T	SNP	C	157	144	295	100	301	Cys316Arg (tgt/Cgt)	Rv0218	-	transmembrane protein
262268	0	A	SNP	T	121	142	259	100	263	Ala5Ala (gca/gcT)	Rv0219	-	transmembrane protein
264992	0	T	SNP	C	104	125	224	100	229	Leu309Pro (ctg/cCg)	Rv0221	-	diacyglycerol O-acyltransferase
265554	0	A	SNP	C	104	87	189	100	191	Val16Val (gta/gtC)	Rv0222	echA1	enoyl-CoA hydratase EchA1
266405	0	C	SNP	T	89	93	180	100	182	Gly454Ser (ggc/Agc)	Rv0223c	-	aldehyde dehydrogenase
274463	0	C	SNP	A	95	92	187	99.47	188	Arg86Leu (cgt/cTt)	Rv0229c	-	hypothetical protein
276539	0	G	SNP	C	88	96	183	100	184	Gly161Ala (ggc/gCc)	Rv0231	fadE4	acyl-CoA dehydrogenase FadE4
278681	0	C	SNP	G	88	89	173	100	177	His33Asp (cat/Gat)	Rv0233	nrdB	ribonucleoside-diphosphate reductase subunit beta NrdB
283614	0	T	SNP	C	153	147	293	99.34	302	Ser1080Gly (agc/Ggc)	Rv0236c	aftD	alpha-(1->3)-arabinofuranosyltransferase
285772	0	A	SNP	C	118	157	271	100	275	Pro360Pro (cct/ccG)	Rv0236c	aftD	alpha-(1->3)-arabinofuranosyltransferase
285871	0	A	SNP	G	128	124	249	100	252	Val327Val (gtt/gtC)	Rv0236c	aftD	alpha-(1->3)-arabinofuranosyltransferase
287142	0	C	Del	GAP	118	91	207	95.43	219
289253	0	C	SNP	T	120	87	205	100	207	Asp50Asp (gac/gaT)	Rv0239	vapB24	antitoxin VapB24
291370	0	G	SNP	A	99	112	207	99.06	213	Gly220Gly (ggc/ggT)	Rv0242c	fabG4	3-oxoacyl-ACP reductase FabG
291489	0	G	SNP	A	121	107	227	99.56	229	Leu181Leu (ctg/Ttg)	Rv0242c	fabG4	3-oxoacyl-ACP reductase FabG
293628	1	A	Ins	C	76	79	155	93.94	155
294311	0	C	SNP	T	92	114	204	99.52	207	Lys441Lys (aag/aaA)	Rv0244c	fadE5	acyl-CoA dehydrogenase FadE5
301341	0	C	SNP	A	94	91	183	100	185	Pro105Pro (ccg/ccT)	Rv0249c	-	succinate dehydrogenase membrane anchor subunit
304923	0	A	SNP	G	90	86	172	99.44	177	Lys686Lys (aaa/aaG)	Rv0252	nirB	nitrite reductase large subunit NirB
308661	0	A	SNP	G	101	88	183	100	189	Leu296Pro (ctg/cCg)	Rv0256c	PPE2	PPE family protein PPE2
310973	0	G	SNP	A	115	99	210	100	214	Ala182Val (gcg/gTg)	Rv0259c	-	hypothetical protein
311613	0	G	SNP	T	98	91	189	100	189	Val349Val (gtc/gtA)	Rv0260c	-	transcriptional regulator
324812	0	C	SNP	T	99	101	197	100	200	Asp82Asp (gac/gaT)	Rv0270	fadD2	fatty-acid--CoA ligase FadD2
325505	0	T	SNP	C	82	87	165	100	169	Val313Val (gtt/gtC)	Rv0270	fadD2	fatty-acid--CoA ligase FadD2
328569	0	G	SNP	C	104	91	191	99.49	196
333892	0	G	SNP	C	121	142	246	99.62	264	Arg807Gly (cgc/Ggc)	Rv0278c	-	PE-PGRS family protein PE_PGRS3
335606	0	T	SNP	C	41	21	61	96.88	64	Gly235Gly (gga/ggG)	Rv0278c	-	PE-PGRS family protein PE_PGRS3
335642	0	A	SNP	G	51	14	65	98.48	66	Ala223Ala (gct/gcC)	Rv0278c	-	PE-PGRS family protein PE_PGRS3
335643	0	G	SNP	T	46	11	57	96.61	59	Ala223Asp (gct/gAt)	Rv0278c	-	PE-PGRS family protein PE_PGRS3
335651	0	G	SNP	C	48	11	57	88.06	67	Ala220Ala (gcc/gcG)	Rv0278c	-	PE-PGRS family protein PE_PGRS3
335654	0	G	SNP	A	41	9	50	83.33	60	Gly219Gly (ggc/ggT)	Rv0278c	-	PE-PGRS family protein PE_PGRS3
335823	0	C	Del	GAP	86	28	114	76	150		Rv0278c	-	PE-PGRS family protein PE_PGRS3
335826	0	T	Del	GAP	86	28	114	76.51	149		Rv0278c	-	PE-PGRS family protein PE_PGRS3
335827	0	T	Del	GAP	86	28	114	77.03	148		Rv0278c	-	PE-PGRS family protein PE_PGRS3
335828	0	G	Del	GAP	85	28	114	75.33	150		Rv0278c	-	PE-PGRS family protein PE_PGRS3
336683	0	G	SNP	T	15	22	35	97.37	38	Val797Val (gtc/gtA)	Rv0279c	PE_PGRS4	PE-PGRS family protein PE_PGRS4
336684	0	A	SNP	G	16	21	37	97.37	38	Val797Ala (gtc/gCc)	Rv0279c	PE_PGRS4	PE-PGRS family protein PE_PGRS4
336688	0	A	Del	GAP	17	22	38	100	39		Rv0279c	PE_PGRS4	PE-PGRS family protein PE_PGRS4
336689	0	G	Del	GAP	17	22	38	100	39		Rv0279c	PE_PGRS4	PE-PGRS family protein PE_PGRS4
336690	0	C	Del	GAP	17	22	38	100	39		Rv0279c	PE_PGRS4	PE-PGRS family protein PE_PGRS4
336691	0	T	Del	GAP	17	22	38	100	39		Rv0279c	PE_PGRS4	PE-PGRS family protein PE_PGRS4
336692	0	C	Del	GAP	17	22	38	100	39		Rv0279c	PE_PGRS4	PE-PGRS family protein PE_PGRS4
336693	0	G	Del	GAP	17	22	38	100	39		Rv0279c	PE_PGRS4	PE-PGRS family protein PE_PGRS4
336694	0	A	Del	GAP	17	22	38	100	39		Rv0279c	PE_PGRS4	PE-PGRS family protein PE_PGRS4
336695	0	A	Del	GAP	17	22	38	100	39		Rv0279c	PE_PGRS4	PE-PGRS family protein PE_PGRS4
336696	0	T	Del	GAP	17	22	38	100	39		Rv0279c	PE_PGRS4	PE-PGRS family protein PE_PGRS4
336697	0	T	Del	GAP	16	22	38	97.44	39		Rv0279c	PE_PGRS4	PE-PGRS family protein PE_PGRS4
336699	1	C	Ins	G	16	22	38	100	38		Rv0279c	PE_PGRS4	PE-PGRS family protein PE_PGRS4
336699	2	C	Ins	G	16	22	38	100	38		Rv0279c	PE_PGRS4	PE-PGRS family protein PE_PGRS4
336707	0	G	Del	GAP	16	22	37	97.44	39		Rv0279c	PE_PGRS4	PE-PGRS family protein PE_PGRS4
336708	0	T	Del	GAP	17	22	37	100	39		Rv0279c	PE_PGRS4	PE-PGRS family protein PE_PGRS4
336709	0	C	Del	GAP	16	22	37	100	38		Rv0279c	PE_PGRS4	PE-PGRS family protein PE_PGRS4
336710	0	A	Del	GAP	16	22	37	97.44	39		Rv0279c	PE_PGRS4	PE-PGRS family protein PE_PGRS4
337452	0	C	Del	GAP	107	107	210	83.59	256		Rv0279c	PE_PGRS4	PE-PGRS family protein PE_PGRS4
337453	0	C	Del	GAP	107	107	210	85.26	251		Rv0279c	PE_PGRS4	PE-PGRS family protein PE_PGRS4
337454	0	G	Del	GAP	107	107	210	86.99	246		Rv0279c	PE_PGRS4	PE-PGRS family protein PE_PGRS4
337455	0	C	Del	GAP	107	107	210	87.7	244		Rv0279c	PE_PGRS4	PE-PGRS family protein PE_PGRS4
337456	0	C	Del	GAP	107	107	210	89.54	239		Rv0279c	PE_PGRS4	PE-PGRS family protein PE_PGRS4
337457	0	G	Del	GAP	107	107	210	89.54	239		Rv0279c	PE_PGRS4	PE-PGRS family protein PE_PGRS4
337458	0	G	Del	GAP	107	107	210	90.3	237		Rv0279c	PE_PGRS4	PE-PGRS family protein PE_PGRS4
337459	0	C	Del	GAP	107	107	210	99.53	215		Rv0279c	PE_PGRS4	PE-PGRS family protein PE_PGRS4
337460	0	C	Del	GAP	107	107	210	100	214		Rv0279c	PE_PGRS4	PE-PGRS family protein PE_PGRS4
337820	0	G	SNP	A	28	120	143	99.33	149	Gly418Gly (ggc/ggT)	Rv0279c	PE_PGRS4	PE-PGRS family protein PE_PGRS4
337959	0	A	SNP	C	60	15	75	98.68	76	Ile372Ser (atc/aGc)	Rv0279c	PE_PGRS4	PE-PGRS family protein PE_PGRS4
338020	0	A	SNP	C	115	29	140	98.63	146	Cys352Gly (tgc/Ggc)	Rv0279c	PE_PGRS4	PE-PGRS family protein PE_PGRS4
338100	0	T	SNP	C	119	46	158	98.8	167	Asn325Ser (aac/aGc)	Rv0279c	PE_PGRS4	PE-PGRS family protein PE_PGRS4
338453	0	A	SNP	G	12	79	89	100	91	Ala207Ala (gct/gcC)	Rv0279c	PE_PGRS4	PE-PGRS family protein PE_PGRS4
338648	0	T	SNP	G	144	25	165	89.89	188	Gly142Gly (gga/ggC)	Rv0279c	PE_PGRS4	PE-PGRS family protein PE_PGRS4
338669	0	T	SNP	C	148	24	171	89.12	193	Leu135Leu (tta/ttG)	Rv0279c	PE_PGRS4	PE-PGRS family protein PE_PGRS4
338682	0	T	SNP	G	132	15	146	87.5	168	Asp131Ala (gac/gCc)	Rv0279c	PE_PGRS4	PE-PGRS family protein PE_PGRS4
338683	0	C	SNP	G	134	18	151	90.48	168	Asp131His (gac/Cac)	Rv0279c	PE_PGRS4	PE-PGRS family protein PE_PGRS4
338685	0	C	SNP	G	139	18	155	90.75	173	Gly130Ala (ggg/gCg)	Rv0279c	PE_PGRS4	PE-PGRS family protein PE_PGRS4
338690	0	A	SNP	G	139	19	155	90.8	174	Asn128Asn (aat/aaC)	Rv0279c	PE_PGRS4	PE-PGRS family protein PE_PGRS4
338692	0	T	SNP	C	138	20	157	89.77	176	Asn128Asp (aat/Gat)	Rv0279c	PE_PGRS4	PE-PGRS family protein PE_PGRS4
339230	0	G	SNP	C	115	115	223	100	230
340372	0	T	SNP	C	54	102	152	100	156	Ser337Pro (tcg/Ccg)	Rv0280	PPE3	PPE family protein PPE3
342146	0	A	SNP	C	107	90	193	100	197	Glu6Ala (gaa/gCa)	Rv0282	eccA3	ESX-3 secretion system protein EccA
342873	0	C	SNP	T	98	91	188	100	189	Val248Val (gtc/gtT)	Rv0282	eccA3	ESX-3 secretion system protein EccA
346275	0	C	SNP	G	123	111	229	100	234	Pro214Arg (ccg/cGg)	Rv0284	eccC3	ESX-3 secretion system protein EccC3
350088	0	C	SNP	A	122	126	247	100	248	Leu52Met (ctg/Atg)	Rv0286	PPE4	PPE family protein PPE4
353197	0	C	SNP	T	100	97	195	99.49	198	Arg39Cys (cgc/Tgc)	Rv0290	eccD3	ESX-3 secretion system protein EccD
353833	0	G	SNP	A	122	95	212	100	217	Ala251Thr (gcg/Acg)	Rv0290	eccD3	ESX-3 secretion system protein EccD
356528	0	A	SNP	G	119	117	235	99.58	237	Asn217Asp (aat/Gat)	Rv0292	eccE3	ESX-3 secretion system protein EccE
357938	0	C	SNP	T	79	99	175	100	178	Val43Ile (gtc/Atc)	Rv0293c	-	hypothetical protein
358473	0	G	SNP	C	87	84	165	99.42	172	Trp101Cys (tgg/tgC)	Rv0294	tam	trans-aconitate methyltransferase
363563	0	G	SNP	A	85	95	180	100	180	Ala30Thr (gcg/Acg)	Rv0299	-	toxin
366917	0	T	SNP	C	52	52	104	97.2	107	Thr1950Ala (acc/Gcc)	Rv0304c	PPE5	PPE family protein PPE5
366922	0	G	SNP	C	47	43	90	96.77	93	Ala1948Gly (gcc/gGc)	Rv0304c	PPE5	PPE family protein PPE5
367718	0	G	SNP	T	90	103	191	99.48	194	Leu1683Ile (ctt/Att)	Rv0304c	PPE5	PPE family protein PPE5
369886	0	C	SNP	G	114	120	232	99.57	235	Gly960Ala (ggg/gCg)	Rv0304c	PPE5	PPE family protein PPE5
372913	0	A	SNP	C	85	98	183	99.46	184	Gly933Gly (ggt/ggG)	Rv0305c	PPE6	PPE family protein PPE6
373283	0	A	Del	GAP	114	110	218	98.25	228		Rv0305c	PPE6	PPE family protein PPE6
376774	0	T	SNP	C	101	122	214	98.67	226	Ala94Ala (gca/gcG)	Rv0307c	-	hypothetical protein
384380	0	A	SNP	C	88	101	184	99.47	190	Lys260Thr (aag/aCg)	Rv0315	-	beta-1,3-glucanase
386432	0	C	SNP	G	102	79	172	100	181	Gly223Ala (ggg/gCg)	Rv0318c	-	integral membrane protein
390828	0	T	SNP	C	99	103	196	100	202	Ser142Gly (agt/Ggt)	Rv0323c	-	hypothetical protein
391853	0	A	SNP	G	120	110	227	99.57	231	Thr168Ala (act/Gct)	Rv0324	-	transcriptional regulator
392261	0	T	SNP	C	123	84	201	100	207	_75Gln (tag/Cag)	Rv0325	-	hypothetical protein
396199	0	T	SNP	C	96	92	186	100	188
402836	0	G	SNP	A	102	87	189	100	189	Tyr109Tyr (tac/taT)	Rv0337c	aspC	aspartate aminotransferase
403980	0	G	SNP	A	71	119	184	100	190	Ala621Val (gcc/gTc)	Rv0338c	-	iron-sulfur-binding reductase
404326	0	T	SNP	C	73	87	156	100	160	Arg506Gly (agg/Ggg)	Rv0338c	-	iron-sulfur-binding reductase
406251	0	T	SNP	C	106	105	208	100	211	Asp733Gly (gat/gGt)	Rv0339c	-	transcriptional regulator
414486	0	C	SNP	T	102	92	188	100	194	Glu152Glu (gag/gaA)	Rv0344c	lpqJ	lipoprotein LpqJ
420008	0	A	SNP	G	108	97	201	100	205	Ala58Ala (gca/gcG)	Rv0350	dnaK	chaperone protein DnaK
422678	0	G	SNP	A	108	96	197	100	204	Arg76His (cgc/cAc)	Rv0352	dnaJ1	chaperone protein DnaJ
424320	1	T	Ins	C	99	69	168	90.81	168		Rv0354c	PPE7	PPE family protein PPE7
428698	0	C	SNP	T	72	114	182	98.94	188	Ala1994Ala (gcg/gcA)	Rv0355c	PPE8	PPE family protein PPE8
428921	0	G	SNP	A	92	85	176	98.33	180	Ser1920Phe (tcc/tTc)	Rv0355c	PPE8	PPE family protein PPE8
432459	0	C	SNP	T	109	108	215	98.64	220	Asp741Asn (gac/Aac)	Rv0355c	PPE8	PPE family protein PPE8
438470	0	C	SNP	T	126	95	219	100	221	Lys90Lys (aag/aaA)	Rv0360c	-	hypothetical protein
440365	0	G	SNP	A	81	98	173	100	179	Ser165Ser (tcg/tcA)	Rv0362	mgtE	Mg2+ transport transmembrane protein MgtE
440878	0	C	SNP	T	100	102	200	99.51	203	Thr336Thr (acc/acT)	Rv0362	mgtE	Mg2+ transport transmembrane protein MgtE
445780	0	C	SNP	T	105	107	211	99.07	214	Arg249His (cgt/cAt)	Rv0368c	-	hypothetical protein
446957	0	G	SNP	C	74	101	175	97.77	179	Ser30Arg (agc/agG)	Rv0369c	-	membrane oxidoreductase
447642	0	G	SNP	C	88	111	197	100	199	Leu134Leu (ctc/ctG)	Rv0370c	-	oxidoreductase
449230	0	G	SNP	C	110	112	218	99.55	223	His52Gln (cac/caG)	Rv0372c	-	hypothetical protein
454295	0	T	SNP	C	107	105	211	100	212	Pro26Pro (cca/ccG)	Rv0376c	-	hypothetical protein
454333	0	T	SNP	G	111	98	207	100	209	Thr14Pro (acg/Ccg)	Rv0376c	-	hypothetical protein
455024	0	G	SNP	A	104	100	201	100	204	Val202Ile (gta/Ata)	Rv0377	-	HTH-type transcriptional regulator
455624	0	T	Del	GAP	92	90	182	100	182
457452	0	T	SNP	G	97	101	195	100	198	Thr124Thr (aca/acC)	Rv0381c	-	hypothetical protein
459399	0	A	SNP	C	83	59	141	99.3	143
466808	0	G	SNP	C	137	108	240	100	245
467497	1	C	Ins	G	101	112	213	94.67	214
467508	1	C	Ins	G	108	114	222	96.94	223
467516	0	G	SNP	C	110	121	226	100	231
467526	0	C	SNP	G	108	120	226	100	228
467546	0	G	SNP	C	112	135	239	100	247
467557	0	A	SNP	C	115	134	248	100	249
467564	0	A	SNP	C	110	132	240	100	242
467585	0	G	SNP	C	104	131	232	100	235
467590	0	T	SNP	C	103	136	238	100	239
467621	0	T	SNP	G	107	113	219	100	220
467638	0	G	SNP	T	109	119	226	100	228
473310	0	A	SNP	G	156	110	261	99.63	267	Gln177Arg (cag/cGg)	Rv0393	-	hypothetical protein
475178	0	T	SNP	C	101	116	211	100	217	Val80Ala (gtc/gCc)	Rv0395	-	hypothetical protein
475915	0	A	SNP	C	130	93	218	100	223	Ser34Arg (agc/Cgc)	Rv0397	-	hypothetical protein
482250	0	A	SNP	G	113	152	259	99.25	267	Cys328Arg (tgc/Cgc)	Rv0402c	mmpL1	transmembrane transport protein MmpL1
483935	0	T	SNP	G	115	106	215	100	221
484504	0	C	SNP	G	116	124	230	99.59	241	Ala176Ala (gcc/gcG)	Rv0404	fadD30	long-chain-fatty-acid--AMP ligase FadD30
485561	0	A	SNP	C	124	116	236	98.36	244	Ile529Leu (atc/Ctc)	Rv0404	fadD30	long-chain-fatty-acid--AMP ligase FadD30
485811	0	A	Del	GAP	113	116	224	95.02	241		Rv0405	pks6	membrane bound polyketide synthase
489935	0	G	SNP	C	100	91	189	100	191	Thr257Thr (acc/acG)	Rv0406c	-	beta lactamase-like protein
491742	0	T	SNP	C	114	103	214	99.54	218	Phe320Phe (ttt/ttC)	Rv0407	fgd1	F420-dependent glucose-6-phosphate dehydrogenase		phylo (not Euro-American, M. africanum, M. bovis, M. canettii, M. caprae, M. microti, M. pinipedii, Beijing, Delhi/CAS, EAI)
492150	0	G	SNP	C	111	81	188	98.46	195	Gly122Ala (ggc/gCc)	Rv0408	pta	phosphate acetyltransferase
497251	0	C	SNP	G	95	106	197	99.01	203	Ala22Pro (gcg/Ccg)	Rv0410c	pknG	serine/threonine-protein kinase PknG
498531	0	A	SNP	G	106	113	215	100	219	Ala363Ala (gct/gcC)	Rv0412c	-	membrane protein
498557	0	C	SNP	A	111	114	223	100	225	Asp355Tyr (gac/Tac)	Rv0412c	-	membrane protein
502589	0	C	SNP	G	97	103	196	99.5	201	Ser75Cys (tcc/tGc)	Rv0417	thiG	thiazole synthase
503354	0	G	SNP	C	103	94	197	100	197
505974	0	G	SNP	A	94	101	194	100	195	Ala297Thr (gcg/Acg)	Rv0419	lpqM	lipoprotein peptidase LpqM
513257	0	T	SNP	C	98	105	199	100	203	Met689Val (atg/Gtg)	Rv0425c	ctpH	metal cation transporting ATPase H
515676	0	G	SNP	A	98	94	188	98.97	194	Gly47Gly (ggc/ggT)	Rv0426c	-	transmembrane protein
517358	0	T	SNP	C	97	103	193	100	200	Asp149Gly (gac/gGc)	Rv0428c	-	GCN5-like N-acetyltransferase
517389	0	C	SNP	A	104	97	199	99.5	202	Val139Phe (gtc/Ttc)	Rv0428c	-	GCN5-like N-acetyltransferase
523654	0	C	SNP	T	109	103	206	100	212	Ala294Thr (gcc/Acc)	Rv0435c	-	ATPase
524891	0	C	SNP	A	102	95	193	99.49	198	Gly167Val (ggc/gTc)	Rv0436c	pssA	CDP-diacylglycerol--serineO-phosphatidyltransferase
531775	0	C	SNP	G	109	86	191	100	195	Trp147Ser (tgg/tCg)	Rv0442c	PPE10	PPE family protein PPE10
540571	0	C	SNP	T	96	111	203	99.04	209	Leu307Leu (ctg/ctA)	Rv0450c	mmpL4	transmembrane transport protein MmpL4
541201	0	A	SNP	G	64	91	153	100	155	Leu97Leu (ctt/ctC)	Rv0450c	mmpL4	transmembrane transport protein MmpL4
546357	0	A	SNP	G	115	101	215	100	216	Thr149Thr (act/acC)	Rv0456c	echA2	enoyl-CoA hydratase EchA2
548326	0	T	SNP	C	105	107	206	99.53	213	Thr428Ala (aca/Gca)	Rv0457c	-	peptidase
551525	0	A	SNP	C	82	83	159	99.4	166	Arg110Arg (aga/Cga)	Rv0459	-	hypothetical protein
555991	0	A	SNP	G	106	95	197	100	201	Cys106Arg (tgc/Cgc)	Rv0465c	-	HTH-type transcriptional regulator
562063	0	G	Del	GAP	99	93	191	96.97	198		Rv0470A	-	hypothetical protein
562064	0	C	Del	GAP	99	93	191	99.48	193		Rv0470A	-	hypothetical protein
562065	0	C	Del	GAP	99	94	191	100	193		Rv0470A	-	hypothetical protein
562066	0	A	Del	GAP	99	94	191	100	193		Rv0470A	-	hypothetical protein
565655	0	A	SNP	G	80	78	156	100	158
572591	0	C	SNP	T	78	83	157	100	161	Asp294Asp (gac/gaT)	Rv0483	lprQ	lipoprotein LprQ
573262	0	A	SNP	G	123	81	198	100	204	Gly180Gly (ggt/ggC)	Rv0484c	-	short-chain type oxidoreductase
579284	0	T	SNP	C	98	99	189	100	197
580772	0	T	SNP	A	56	50	106	92.17	115
580774	0	G	Del	GAP	56	52	107	90.76	119
580775	0	G	Del	GAP	56	52	107	92.31	117
580776	0	G	Del	GAP	56	52	107	90	120
580777	0	G	Del	GAP	56	52	107	92.31	117
580778	0	C	Del	GAP	56	52	107	93.1	116
580779	0	A	Del	GAP	56	52	107	92.31	117
580780	0	C	Del	GAP	56	52	107	90.76	119
580781	0	C	Del	GAP	56	52	107	92.31	117
580782	0	A	Del	GAP	56	52	107	93.1	116
580783	0	C	Del	GAP	56	52	107	93.91	115
580784	0	C	Del	GAP	56	52	107	93.91	115
580785	0	C	Del	GAP	56	52	107	93.91	115
580786	0	G	Del	GAP	56	52	107	92.31	117
580787	0	C	Del	GAP	56	52	107	93.1	116
580788	0	T	Del	GAP	56	52	107	93.91	115
580789	0	T	Del	GAP	56	52	107	95.58	113
580790	0	G	Del	GAP	56	52	107	93.1	116
580791	0	C	Del	GAP	56	52	107	94.74	114
580792	0	G	Del	GAP	56	52	107	92.31	117
580793	0	G	Del	GAP	56	52	107	92.31	117
580794	0	G	Del	GAP	56	52	107	93.1	116
580795	0	G	Del	GAP	56	52	107	92.31	117
580796	0	G	Del	GAP	56	52	107	92.31	117
580797	0	A	Del	GAP	56	52	107	92.31	117
584171	0	T	SNP	C	79	79	157	99.37	159	Ser174Gly (agt/Ggt)	Rv0493c	-	hypothetical protein
585204	0	C	SNP	A	115	112	222	99.56	228	Arg170Arg (cgc/cgA)	Rv0494	-	HTH-type transcriptional regulator
590436	0	T	SNP	C	122	88	205	99.53	211	Ala118Ala (gct/gcC)	Rv0500	proC	pyrroline-5-carboxylate reductase
597816	0	A	SNP	G	124	108	224	100	232	Ala206Ala (gca/gcG)	Rv0507	mmpL2	transmembrane transport protein MmpL2
598475	0	G	SNP	A	74	104	177	100	178	Arg426His (cgc/cAc)	Rv0507	mmpL2	transmembrane transport protein MmpL2
599868	0	A	SNP	G	109	96	205	100	205	Arg890Arg (cga/cgG)	Rv0507	mmpL2	transmembrane transport protein MmpL2
610120	0	T	SNP	G	84	85	167	100	169
611977	0	C	SNP	T	86	116	194	100	202	Gly33Asp (ggc/gAc)	Rv0519c	-	membrane protein
623163	0	C	SNP	T	107	154	255	99.62	262	Ala124Val (gcc/gTc)	Rv0532	PE_PGRS6	PE-PGRS family protein PE_PGRS6
623406	1	C	Ins	G	75	69	144	77.01	144		Rv0532	PE_PGRS6	PE-PGRS family protein PE_PGRS6
623406	2	C	Ins	G	75	69	144	77.01	144		Rv0532	PE_PGRS6	PE-PGRS family protein PE_PGRS6
623406	3	C	Ins	C	75	69	144	77.01	144		Rv0532	PE_PGRS6	PE-PGRS family protein PE_PGRS6
623406	4	C	Ins	C	75	66	141	75.4	144		Rv0532	PE_PGRS6	PE-PGRS family protein PE_PGRS6
623406	5	C	Ins	G	75	69	144	77.01	144		Rv0532	PE_PGRS6	PE-PGRS family protein PE_PGRS6
623406	6	C	Ins	G	75	69	144	77.01	144		Rv0532	PE_PGRS6	PE-PGRS family protein PE_PGRS6
623406	7	C	Ins	C	75	69	144	77.01	144		Rv0532	PE_PGRS6	PE-PGRS family protein PE_PGRS6
623406	8	C	Ins	G	75	69	144	77.01	144		Rv0532	PE_PGRS6	PE-PGRS family protein PE_PGRS6
623406	9	C	Ins	G	75	69	144	77.01	144		Rv0532	PE_PGRS6	PE-PGRS family protein PE_PGRS6
623472	0	A	SNP	G	117	101	215	99.54	219	Asp227Gly (gac/gGc)	Rv0532	PE_PGRS6	PE-PGRS family protein PE_PGRS6
623508	0	C	SNP	G	115	108	215	100	223	Ala239Gly (gcc/gGc)	Rv0532	PE_PGRS6	PE-PGRS family protein PE_PGRS6
623976	0	A	Del	GAP	98	80	171	82.03	217		Rv0532	PE_PGRS6	PE-PGRS family protein PE_PGRS6
623977	0	C	Del	GAP	98	80	171	84.36	211		Rv0532	PE_PGRS6	PE-PGRS family protein PE_PGRS6
623978	0	G	Del	GAP	98	80	171	81.65	218		Rv0532	PE_PGRS6	PE-PGRS family protein PE_PGRS6
623979	0	G	Del	GAP	98	79	171	81.57	217		Rv0532	PE_PGRS6	PE-PGRS family protein PE_PGRS6
629714	0	G	SNP	A	91	91	181	100	182	Asp6Asp (gac/gaT)	Rv0537c	-	integral membrane protein
630722	0	G	SNP	C	105	119	220	99.56	225	Arg228Pro (cgg/cCg)	Rv0538	-	membrane protein
635139	0	G	SNP	C	93	118	208	99.53	212	Gly122Gly (ggc/ggG)	Rv0542c	menE	2-succinylbenzoic acid--CoA ligase
637319	0	G	SNP	A	90	85	174	100	175	Pro49Ser (cct/Tct)	Rv0545c	pitA	low-affinity inorganic phosphate transporter
648002	0	T	SNP	G	97	84	178	99.45	182	Leu15Arg (ctc/cGc)	Rv0556	-	transmembrane protein
648856	0	T	SNP	C	147	109	251	100	256	Gly107Gly (ggt/ggC)	Rv0557	mgtA	GDP-mannose-dependent alpha-mannosyltransferase		phylo (not Euro-American, M. africanum, M. bovis, M. canettii, M. caprae, M. microti, M. pinipedii, Beijing, Delhi/CAS, EAI)
652950	0	T	SNP	C	97	116	213	99.53	214	Arg60Arg (cgt/cgC)	Rv0562	grcC1	polyprenyl-diphosphate synthase GrcC
653955	0	T	SNP	C	102	95	192	100	197	Val26Ala (gtc/gCc)	Rv0563	htpX	protease HtpX
655986	0	T	SNP	G	111	99	209	100	210
657081	0	C	SNP	T	88	101	178	100	189	Val130Val (gtg/gtA)	Rv0565c	-	monooxygenase
659341	0	T	SNP	C	72	98	163	100	170
661438	0	A	SNP	C	98	114	209	100	212	Lys48Asn (aaa/aaC)	Rv0570	nrdZ	vitamin B12-dependent ribonucleoside-diphosphate reductase
661676	0	G	Del	GAP	67	80	143	85.47	172		Rv0570	nrdZ	vitamin B12-dependent ribonucleoside-diphosphate reductase
661677	0	G	Del	GAP	67	80	143	85.47	172		Rv0570	nrdZ	vitamin B12-dependent ribonucleoside-diphosphate reductase
661678	0	C	Del	GAP	67	80	143	86.98	169		Rv0570	nrdZ	vitamin B12-dependent ribonucleoside-diphosphate reductase
661679	0	C	Del	GAP	67	80	143	86.47	170		Rv0570	nrdZ	vitamin B12-dependent ribonucleoside-diphosphate reductase
662911	0	T	SNP	C	130	117	243	99.2	249	Ala539Ala (gct/gcC)	Rv0570	nrdZ	vitamin B12-dependent ribonucleoside-diphosphate reductase
665293	0	A	SNP	G	87	104	191	100	191	Phe31Leu (ttc/Ctc)	Rv0572c	-	hypothetical protein
666631	0	A	SNP	G	129	98	224	100	227	Phe204Phe (ttt/ttC)	Rv0573c	pncB2	nicotinic acid phosphoribosyltransferase PncB2
669398	0	T	SNP	C	111	113	224	100	224	Gln116Gln (caa/caG)	Rv0575c	-	oxidoreductase
670545	0	G	SNP	A	101	113	212	99.53	215	Arg233His (cgc/cAc)	Rv0576	-	transcriptional regulator
671961	0	C	SNP	T	125	78	203	98.54	206
672491	0	C	SNP	G	147	128	254	98.92	278	Gly1142Gly (ggg/ggC)	Rv0578c	PE_PGRS7	PE-PGRS family protein PE_PGRS7
672621	0	C	SNP	G	95	135	222	96.64	238	Gly1099Ala (ggc/gCc)	Rv0578c	PE_PGRS7	PE-PGRS family protein PE_PGRS7
672622	0	C	SNP	G	91	128	212	93.99	233	Gly1099Arg (ggc/Cgc)	Rv0578c	PE_PGRS7	PE-PGRS family protein PE_PGRS7
672721	0	T	SNP	C	121	149	246	97.12	278	Asn1066Asp (aac/Gac)	Rv0578c	PE_PGRS7	PE-PGRS family protein PE_PGRS7
673238	0	A	SNP	G	114	156	259	100	270	His893His (cat/caC)	Rv0578c	PE_PGRS7	PE-PGRS family protein PE_PGRS7
674702	0	A	SNP	T	146	155	295	100	301	Gly405Gly (ggt/ggA)	Rv0578c	PE_PGRS7	PE-PGRS family protein PE_PGRS7
676810	0	C	SNP	T	109	73	176	99.45	183	Cys191Cys (tgc/tgT)	Rv0579	-	hypothetical protein
684376	0	T	SNP	C	114	81	185	100	195
685461	0	C	SNP	G	103	133	233	99.58	237	Ala111Ala (gcc/gcG)	Rv0587	yrbE2A	hypothetical protein
685608	0	T	SNP	C	121	98	206	100	219	Leu160Leu (ctt/ctC)	Rv0587	yrbE2A	hypothetical protein
686123	0	C	SNP	A	122	118	236	99.59	241	Leu66Met (ctg/Atg)	Rv0588	-	hypothetical protein
686972	0	T	SNP	C	94	87	179	100	181	Phe51Ser (ttc/tCc)	Rv0589	mce2A	Mce family protein Mce2A
688792	1	T	Ins	G	90	100	190	95.96	191
690450	0	A	SNP	C	109	151	258	100	260	Ala464Ala (gca/gcC)	Rv0591	mce2C	Mce family protein Mce2C
690465	0	T	SNP	G	100	153	249	100	253	Leu469Leu (ctt/ctG)	Rv0591	mce2C	Mce family protein Mce2C
697086	0	C	SNP	T	104	104	208	99.05	210
698968	0	G	SNP	A	109	138	240	100	247	Gly9Gly (ggc/ggT)	Rv0601c	-	two component sensor kinase HK2
708056	0	T	SNP	C	127	123	245	99.6	251	His487Arg (cac/cGc)	Rv0613c	-	hypothetical protein
712693	0	A	SNP	G	104	79	178	100	183
713310	0	T	SNP	C	106	125	223	99.57	232	Cys199Arg (tgt/Cgt)	Rv0620	galK	galactokinase
720935	0	G	SNP	T	162	131	289	98.65	297	Ile266Ile (atc/atA)	Rv0629c	recD	exonuclease V subunit alpha RecD
725190	0	G	SNP	A	67	105	165	100	172	Phe1039Phe (ttc/ttT)	Rv0631c	recC	exonuclease V subunit gamma RecC
725810	0	G	SNP	A	109	146	253	99.22	257	Pro833Ser (ccg/Tcg)	Rv0631c	recC	exonuclease V subunit gamma RecC
729685	0	C	SNP	T	79	80	157	100	159	Arg161Gln (cga/cAa)	Rv0633c	-	hypothetical protein
748345	0	T	SNP	C	101	96	195	100	197	Leu24Leu (ttg/Ctg)	Rv0651	rplJ	50S ribosomal protein L10
752686	0	C	SNP	T	71	111	180	98.91	184
753174	0	C	SNP	A	104	81	182	100	185	Trp65Leu (tgg/tTg)	Rv0656c	vapC6	ribonuclease VapC6
754186	0	A	SNP	G	93	95	186	100	188	Leu75Pro (ctc/cCc)	Rv0658c	-	integral membrane protein
757182	0	A	SNP	G	102	100	200	99.51	203	Asp349Gly (gac/gGc)	Rv0663	atsD	arylsulfatase AtsD
759746	0	C	SNP	T	88	99	177	99.47	188							rifampicin (RMP)
761155	0	C	SNP	T	92	89	179	100	181	Ser450Leu (tcg/tTg)	Rv0667	rpoB	DNA-directed RNA polymerase subunit beta	rifampicin (RMP)		rifampicin (RMP)
762434	0	T	SNP	G	89	99	184	100	188	Gly876Gly (ggt/ggG)	Rv0667	rpoB	DNA-directed RNA polymerase subunit beta		phylo (3)	rifampicin (RMP)
763031	0	T	SNP	C	79	92	168	100	171	Ala1075Ala (gct/gcC)	Rv0667	rpoB	DNA-directed RNA polymerase subunit beta		phylo (4)	rifampicin (RMP)
767339	0	A	SNP	G	87	105	189	100	192
767414	0	G	SNP	A	97	84	179	100	181
775639	0	T	SNP	C	86	120	204	100	206	Ile948Val (att/Gtt)	Rv0676c	mmpL5	transmembrane transport protein MmpL5
776100	0	G	SNP	A	80	101	179	99.45	182	Thr794Ile (acc/aTc)	Rv0676c	mmpL5	transmembrane transport protein MmpL5
781395	0	T	SNP	C	94	94	184	100	188							streptomycin (SM)
788615	0	G	SNP	C	100	116	213	98.63	219	Gly226Arg (ggg/Cgg)	Rv0688	-	ferredoxin reductase
798779	0	T	SNP	C	92	94	181	98.94	188
798934	0	C	SNP	A	91	98	186	100	189	Arg34Arg (cgc/cgA)	Rv0698	-	hypothetical protein
807405	0	C	SNP	T	111	80	188	100	191	Ser357Ser (tcc/tcT)	Rv0711	atsA	arylsulfatase AtsA
820483	0	G	SNP	T	102	96	190	100	198	Ala6Asp (gcc/gAc)	Rv0727c	fucA	L-fuculose phosphate aldolase FucA
820734	0	A	SNP	G	113	108	216	100	221	Val248Ala (gtc/gCc)	Rv0728c	serA2	D-3-phosphoglycerate dehydrogenase SerA
820752	0	C	SNP	T	115	108	218	100	223	Arg242His (cgc/cAc)	Rv0728c	serA2	D-3-phosphoglycerate dehydrogenase SerA
822536	0	G	SNP	T	108	92	197	99.5	201	Val344Leu (gtg/Ttg)	Rv0729	xylB	D-xylulose kinase XylB
830868	1	G	Ins	G	96	78	174	87	175		Rv0739	-	hypothetical protein
830868	2	G	Ins	C	97	78	175	87.5	175		Rv0739	-	hypothetical protein
834857	0	C	SNP	T	81	94	169	100	175	Met30Ile (atg/atA)	Rv0744c	-	transcriptional regulator
836426	0	A	SNP	C	14	128	135	99.3	143	Leu242Leu (cta/ctC)	Rv0746	PE_PGRS9	PE-PGRS family protein PE_PGRS9
836454	0	A	SNP	G	12	87	96	100	99	Thr252Ala (act/Gct)	Rv0746	PE_PGRS9	PE-PGRS family protein PE_PGRS9
836538	0	A	SNP	G	133	11	143	100	144	Asn280Asp (aac/Gac)	Rv0746	PE_PGRS9	PE-PGRS family protein PE_PGRS9
836658	0	A	SNP	G	168	88	252	100	256	Thr320Ala (acc/Gcc)	Rv0746	PE_PGRS9	PE-PGRS family protein PE_PGRS9
836829	0	A	Del	GAP	54	59	110	93.39	121		Rv0746	PE_PGRS9	PE-PGRS family protein PE_PGRS9
836830	0	A	Del	GAP	54	59	110	96.58	117		Rv0746	PE_PGRS9	PE-PGRS family protein PE_PGRS9
836831	0	G	Del	GAP	54	59	110	98.26	115		Rv0746	PE_PGRS9	PE-PGRS family protein PE_PGRS9
836833	0	C	SNP	A	49	59	108	99.08	109	Ala378Asp (gcc/gAc)	Rv0746	PE_PGRS9	PE-PGRS family protein PE_PGRS9
836838	0	T	SNP	G	55	59	114	99.13	115	Leu380Val (ttg/Gtg)	Rv0746	PE_PGRS9	PE-PGRS family protein PE_PGRS9
836849	0	T	SNP	C	52	58	110	99.1	111	Gly383Gly (ggt/ggC)	Rv0746	PE_PGRS9	PE-PGRS family protein PE_PGRS9
837033	0	A	SNP	G	51	145	193	100	196	Thr445Ala (acc/Gcc)	Rv0746	PE_PGRS9	PE-PGRS family protein PE_PGRS9
838990	0	C	SNP	G	60	122	174	91.92	198	Ala180Ala (gcc/gcG)	Rv0747	PE_PGRS10	PE-PGRS family protein PE_PGRS10
839123	0	A	SNP	G	99	33	126	100	132	Arg225Gly (agg/Ggg)	Rv0747	PE_PGRS10	PE-PGRS family protein PE_PGRS10
839129	0	C	SNP	G	102	34	132	100	136	Arg227Gly (cgc/Ggc)	Rv0747	PE_PGRS10	PE-PGRS family protein PE_PGRS10
839194	0	A	SNP	G	131	51	172	100	182	Thr248Thr (aca/acG)	Rv0747	PE_PGRS10	PE-PGRS family protein PE_PGRS10
839334	0	A	SNP	G	156	113	258	100	269	Lys295Arg (aaa/aGa)	Rv0747	PE_PGRS10	PE-PGRS family protein PE_PGRS10
839348	0	A	SNP	G	171	112	268	100	283	Ser300Gly (agc/Ggc)	Rv0747	PE_PGRS10	PE-PGRS family protein PE_PGRS10
840195	0	G	Del	GAP	27	23	51	89.29	56		Rv0747	PE_PGRS10	PE-PGRS family protein PE_PGRS10
840196	0	G	Del	GAP	27	23	51	96.15	52		Rv0747	PE_PGRS10	PE-PGRS family protein PE_PGRS10
840197	0	G	Del	GAP	27	23	51	94.34	53		Rv0747	PE_PGRS10	PE-PGRS family protein PE_PGRS10
840198	0	G	Del	GAP	27	23	51	100	50		Rv0747	PE_PGRS10	PE-PGRS family protein PE_PGRS10
840199	0	A	Del	GAP	27	23	51	100	50		Rv0747	PE_PGRS10	PE-PGRS family protein PE_PGRS10
840200	0	A	Del	GAP	27	23	51	100	50		Rv0747	PE_PGRS10	PE-PGRS family protein PE_PGRS10
840201	0	G	Del	GAP	22	16	39	76	50		Rv0747	PE_PGRS10	PE-PGRS family protein PE_PGRS10
840202	0	C	Del	GAP	22	16	39	76	50		Rv0747	PE_PGRS10	PE-PGRS family protein PE_PGRS10
840203	0	A	Del	GAP	22	16	39	76	50		Rv0747	PE_PGRS10	PE-PGRS family protein PE_PGRS10
840204	0	C	Del	GAP	22	16	39	76	50		Rv0747	PE_PGRS10	PE-PGRS family protein PE_PGRS10
840205	0	C	Del	GAP	22	16	39	76	50		Rv0747	PE_PGRS10	PE-PGRS family protein PE_PGRS10
840206	0	C	Del	GAP	22	16	39	76	50		Rv0747	PE_PGRS10	PE-PGRS family protein PE_PGRS10
840207	0	T	Del	GAP	22	16	39	76	50		Rv0747	PE_PGRS10	PE-PGRS family protein PE_PGRS10
840496	0	C	SNP	G	116	90	198	89.18	231	Gly682Gly (ggc/ggG)	Rv0747	PE_PGRS10	PE-PGRS family protein PE_PGRS10
840847	0	C	SNP	T	101	147	241	98.41	252	Gly799Gly (ggc/ggT)	Rv0747	PE_PGRS10	PE-PGRS family protein PE_PGRS10
841764	0	G	SNP	C	82	88	167	100	170	Thr37Thr (acc/acG)	Rv0749A	-	hypothetical protein
842153	0	G	SNP	A	76	84	160	96.97	165	Glu41Lys (gag/Aag)	Rv0750	-	hypothetical protein
847995	0	T	SNP	C	89	104	188	100	193
852910	0	C	SNP	T	106	91	189	100	197	Pro172Leu (ccc/cTc)	Rv0758	phoR	two component system response sensor kinase PhoR
854253	0	C	Del	GAP	88	84	167	88.21	195
856933	0	G	SNP	A	71	83	154	100	154	Arg369_ (cga/Tga)	Rv0764c	cyp51	lanosterol 14-alpha demethylase
857643	0	C	SNP	G	87	67	151	100	154	Gly132Ala (ggc/gCc)	Rv0764c	cyp51	lanosterol 14-alpha demethylase
857696	0	A	SNP	G	89	76	160	100	165	Ala114Ala (gct/gcC)	Rv0764c	cyp51	lanosterol 14-alpha demethylase
858464	0	A	SNP	G	103	106	207	100	209	Val134Ala (gtg/gCg)	Rv0765c	-	oxidoreductase
858597	0	G	SNP	T	103	100	201	99.51	204	Leu90Met (ctg/Atg)	Rv0765c	-	oxidoreductase
868861	0	C	SNP	T	103	86	186	100	189	Ser152Phe (tcc/tTc)	Rv0775	-	hypothetical protein
874835	1	C	Ins	C	99	74	173	95.58	173
874835	2	C	Ins	G	99	74	173	95.58	173
876141	0	G	SNP	T	128	100	225	99.56	229
880562	0	G	SNP	T	122	104	224	100	226	Cys408Phe (tgc/tTc)	Rv0785	-	KsdD-like steroid dehydrogenase
882257	0	T	SNP	C	111	128	236	100	239	Tyr267His (tac/Cac)	Rv0787	-	hypothetical protein
893733	0	T	SNP	G	116	94	207	100	210	Leu139Arg (ctg/cGg)	Rv0800	pepC	M18 family aminopeptidase
896979	0	T	SNP	C	111	105	213	100	216	Val387Ala (gta/gCa)	Rv0803	purL	phosphoribosylformylglycinamidine synthase 2
897737	0	C	SNP	T	132	122	251	100	254	Arg640Trp (cgg/Tgg)	Rv0803	purL	phosphoribosylformylglycinamidine synthase 2
900221	0	T	SNP	C	78	90	164	100	168	Val370Val (gta/gtG)	Rv0806c	cpsY	exopolysaccharide phosphotransferase CpsY
903537	0	G	SNP	T	97	83	176	98.9	182	Arg476Leu (cgg/cTg)	Rv0808	purF	amidophosphoribosyltransferase
903550	0	T	SNP	C	99	83	177	99.45	183	Ala480Ala (gct/gcC)	Rv0808	purF	amidophosphoribosyltransferase
903913	0	T	SNP	C	117	99	213	100	216	Gly63Gly (ggt/ggC)	Rv0809	purM	phosphoribosylformylglycinamidine cyclo-ligase PurM
906742	0	T	SNP	C	93	104	195	100	197	Val107Ala (gtc/gCc)	Rv0812	-	amino acid aminotransferase
906857	0	A	SNP	G	83	94	174	100	177	Ile145Met (ata/atG)	Rv0812	-	amino acid aminotransferase
919551	0	C	SNP	T	83	86	166	100	169	Val1Val (gtg/gtA)	Rv0825c	-	hypothetical protein
921813	0	C	SNP	G	88	121	208	99.05	211
925453	0	C	SNP	T	117	152	264	98.53	273	Ala31Ala (gcc/gcT)	Rv0833	PE_PGRS13	PE-PGRS family protein PE_PGRS13
927110	0	A	SNP	G	120	61	169	100	181	Ser584Gly (agt/Ggt)	Rv0833	PE_PGRS13	PE-PGRS family protein PE_PGRS13
927385	0	A	SNP	G	146	103	247	100	249	Gly675Gly (gga/ggG)	Rv0833	PE_PGRS13	PE-PGRS family protein PE_PGRS13
931123	0	T	SNP	C	100	89	187	100	189	Tyr57Tyr (tat/taC)	Rv0835	lpqQ	lipoprotein LpqQ		phylo (not 4)
931337	0	T	SNP	C	103	119	212	99.55	223	Tyr129His (tac/Cac)	Rv0835	lpqQ	lipoprotein LpqQ
932280	0	T	SNP	C	109	110	213	100	219	_218Trp (tag/tGg)	Rv0836c	-	hypothetical protein
933882	0	A	SNP	C	66	108	168	100	174	Thr50Thr (act/acG)	Rv0837c	-	hypothetical protein
934230	0	C	SNP	G	77	75	150	100	152
934611	0	G	SNP	T	102	94	192	100	196
941845	0	C	SNP	A	93	86	176	100	179	Ala219Glu (gcg/gAg)	Rv0845	-	sensor histidine kinase NarS
942616	0	C	SNP	A	111	88	197	99.5	200
945214	0	G	SNP	A	94	105	197	100	199	Gly93Ser (ggt/Agt)	Rv0848	cysK2	cysteine synthase CysK
945238	0	G	SNP	T	94	110	202	100	204	Ala101Ser (gcc/Tcc)	Rv0848	cysK2	cysteine synthase CysK
949535	0	T	SNP	C	82	120	194	100	202	Ala528Ala (gca/gcG)	Rv0853c	pdc	alpha-keto-acid decarboxylase
950116	0	C	SNP	G	108	100	200	100	208	Ala335Pro (gcg/Ccg)	Rv0853c	pdc	alpha-keto-acid decarboxylase
955524	0	A	SNP	G	112	89	199	100	201	Ser150Gly (agc/Ggc)	Rv0859	-	acyltransferase
957117	0	T	SNP	C	87	107	191	98.98	196	Asp275Asp (gat/gaC)	Rv0860	fadB	fatty oxidation protein FadB
957306	0	C	SNP	T	81	80	157	100	161	Ala338Ala (gcc/gcT)	Rv0860	fadB	fatty oxidation protein FadB
960325	0	G	Del	GAP	93	86	181	89.05	201
960367	0	A	SNP	G	117	107	215	100	224	Leu749Ser (ttg/tCg)	Rv0862c	-	hypothetical protein
964969	0	T	SNP	C	141	111	238	97.3	259	Ala189Ala (gca/gcG)	Rv0867c	rpfA	resuscitation-promoting factor RpfA
964978	1	G	Ins	G	111	80	191	75.79	192		Rv0867c	rpfA	resuscitation-promoting factor RpfA
964978	2	G	Ins	C	109	80	189	75	192		Rv0867c	rpfA	resuscitation-promoting factor RpfA
964978	3	G	Ins	G	111	80	191	75.79	192		Rv0867c	rpfA	resuscitation-promoting factor RpfA
964978	4	G	Ins	G	111	81	192	76.19	192		Rv0867c	rpfA	resuscitation-promoting factor RpfA
964978	5	G	Ins	G	111	81	192	76.19	192		Rv0867c	rpfA	resuscitation-promoting factor RpfA
964978	6	G	Ins	C	111	81	192	76.19	192		Rv0867c	rpfA	resuscitation-promoting factor RpfA
969762	0	C	SNP	G	129	108	232	100	237	Gly161Gly (ggg/ggC)	Rv0872c	PE_PGRS15	PE-PGRS family protein PE_PGRS15
972091	0	C	SNP	T	102	98	198	100	200	Gly529Gly (ggc/ggT)	Rv0873	fadE10	acyl-CoA dehydrogenase FadE10
976898	0	G	SNP	T	62	75	136	96.48	142	Gln436Lys (caa/Aaa)	Rv0878c	PPE13	PPE family protein PPE13
978278	0	C	SNP	G	102	125	225	99.56	228
979704	0	G	SNP	C	98	105	195	99.51	204	Gly115Arg (ggc/Cgc)	Rv0881	-	tRNA/rRNA methyltransferase
982639	0	C	SNP	T	93	84	176	98.88	179
986463	0	G	SNP	C	95	118	211	99.53	214
986515	0	C	SNP	T	102	109	208	99.06	213
990001	0	G	SNP	C	109	101	207	100	210	Pro866Ala (ccc/Gcc)	Rv0890c	-	HTH-type transcriptional regulator
991939	0	G	SNP	A	130	115	243	99.59	246	Arg220Cys (cgc/Tgc)	Rv0890c	-	HTH-type transcriptional regulator
993346	0	A	SNP	C	154	124	275	100	278	Val37Gly (gtt/gGt)	Rv0891c	-	hypothetical protein
996215	0	C	SNP	G	114	125	234	98.35	243	Leu27Phe (ttg/ttC)	Rv0893c	-	S-adenosylmethionine-dependentmethyltransferase
996263	0	G	SNP	A	121	116	235	100	237	Thr11Thr (acc/acT)	Rv0893c	-	S-adenosylmethionine-dependentmethyltransferase
1002172	0	G	SNP	A	124	155	276	99.64	280	Arg82Trp (cgg/Tgg)	Rv0897c	-	oxidoreductase
1007198	0	A	SNP	G	134	145	270	100	279	Leu328Pro (ctg/cCg)	Rv0904c	accD3	acetyl-CoAcarboxylase carboxyl transferase subunit beta
1008460	0	C	SNP	T	100	100	199	99.5	201	Ser85Phe (tcc/tTc)	Rv0905	echA6	enoyl-CoA hydratase EchA6
1009500	0	C	SNP	T	107	90	196	99.49	198	Pro186Leu (ccg/cTg)	Rv0906	-	hypothetical protein
1010204	1	C	Ins	G	89	108	197	95.17	197		Rv0907	-	hypothetical protein
1012815	0	C	SNP	G	128	108	235	100	236	Ala362Gly (gcc/gGc)	Rv0908	ctpE	metal cation transporter ATPase E
1018349	0	C	SNP	T	106	103	203	99.05	211	Trp126_ (tgg/tAg)	Rv0913c	-	dioxygenase
1023911	0	C	SNP	G	102	78	174	100	180
1024346	0	A	SNP	G	112	121	231	99.57	234	Ser46Gly (agt/Ggt)	Rv0918	-	hypothetical protein
1025106	0	T	SNP	C	90	109	198	99.5	200	Phe141Phe (ttt/ttC)	Rv0919	-	GCN5-like N-acetyltransferase
1026482	0	G	SNP	A	94	90	183	100	184	Pro112Leu (ccc/cTc)	Rv0920c	-	transposase
1029586	0	G	SNP	A	100	86	185	98.94	188	Pro331Leu (ccc/cTc)	Rv0923c	-	hypothetical protein
1034381	0	G	SNP	A	110	114	219	100	224	Ala84Val (gct/gTt)	Rv0927c	-	oxidoreductase
1037012	0	T	SNP	C	99	107	202	100	206	Met5Thr (atg/aCg)	Rv0930	pstA1	phosphate ABC transporter permease PstA
1037911	0	C	SNP	T	82	82	161	100	164	Arg305_ (cga/Tga)	Rv0930	pstA1	phosphate ABC transporter permease PstA
1044773	0	C	SNP	G	94	63	154	99.37	158	Leu153Val (ctg/Gtg)	Rv0936	pstA2	phosphate ABC transporter permease PstA
1047165	0	T	SNP	C	103	113	213	99.54	217	Cys344Arg (tgc/Cgc)	Rv0938	ligD	multifunctional non-homologous end joining DNA repair protein/ATP dependent DNA ligase LigD
1054784	0	C	SNP	G	121	94	211	99.54	216	Arg180Gly (cgc/Ggc)	Rv0945	-	oxidoreductase
1065205	0	G	SNP	A	90	91	177	99.45	182	Ala27Thr (gcc/Acc)	Rv0954	-	transmembrane protein
1068151	0	T	SNP	C	110	80	186	100	190	His197His (cat/caC)	Rv0956	purN	phosphoribosylglycinamide formyltransferase PurN
1068432	0	A	SNP	G	94	101	187	100	195	Pro76Pro (cca/ccG)	Rv0957	purH	bifunctionalphosphoribosylaminoimidazolecarboxamide formyltransferase/inosinemonophosphate cyclohydrolase
1070702	0	T	SNP	C	99	95	188	100	194	Ser274Pro (tcc/Ccc)	Rv0958	-	magnesium chelatase
1071349	0	G	SNP	C	136	118	252	100	254	Gly32Ala (ggc/gCc)	Rv0959	-	hypothetical protein
1074558	0	G	SNP	A	104	91	191	100	195	Pro186Leu (ccc/cTc)	Rv0962c	lprP	lipoprotein LprP
1075279	0	T	SNP	C	82	94	171	100	176
1076309	0	G	SNP	T	101	69	162	100	170	Pro124Thr (cct/Act)	Rv0964c	-	hypothetical protein
1077312	0	A	SNP	G	86	106	188	100	192	Val175Ala (gtg/gCg)	Rv0966c	-	hypothetical protein
1079927	0	C	SNP	A	114	118	228	100	232	Thr395Thr (acc/acA)	Rv0969	ctpV	copper-exporting ATPase
1080192	0	G	SNP	A	135	105	237	100	240	Asp484Asn (gat/Aat)	Rv0969	ctpV	copper-exporting ATPase
1081681	0	T	SNP	C	98	86	179	98.92	186	Val210Val (gtt/gtC)	Rv0970	-	integral membrane protein
1084567	0	T	SNP	C	107	108	210	100	215	Tyr395Cys (tac/tGc)	Rv0973c	accA2	acetyl-/propionyl-CoA carboxylase subunit alpha
1087193	0	G	SNP	C	93	95	186	100	188	Asn51Lys (aac/aaG)	Rv0974c	accD2	acetyl-/propionyl-CoA carboxylase subunit beta
1090188	1	A	Ins	G	90	96	186	95.88	186
1093406	0	A	SNP	G	86	104	188	100	190	Val317Val (gtt/gtC)	Rv0978c	PE_PGRS17	PE-PGRS family protein PE_PGRS17
1095490	0	A	SNP	G	74	100	172	98.86	176	Val321Ala (gtc/gCc)	Rv0980c	PE_PGRS18	PE-PGRS family protein PE_PGRS18
1095644	0	C	SNP	T	83	89	168	100	172	Ala270Thr (gcg/Acg)	Rv0980c	PE_PGRS18	PE-PGRS family protein PE_PGRS18
1095678	0	A	SNP	G	89	73	152	99.39	163	Gly258Gly (ggt/ggC)	Rv0980c	PE_PGRS18	PE-PGRS family protein PE_PGRS18
1095981	0	A	SNP	C	143	141	281	99.3	286	Gly157Gly (ggt/ggG)	Rv0980c	PE_PGRS18	PE-PGRS family protein PE_PGRS18
1096633	0	T	SNP	G	83	98	176	99.45	182
1097220	0	C	SNP	T	85	98	182	100	183	Ser133Ser (tcc/tcT)	Rv0981	mprA	two-component response regulator MrpA
1098523	0	T	SNP	A	94	86	180	99.45	181	Leu339His (ctt/cAt)	Rv0982	mprB	two component histidine-protein kinase/phosphatase MprB
1099058	0	G	SNP	A	79	94	165	100	173
1100234	0	T	SNP	C	124	121	241	99.59	246	Leu390Pro (ctg/cCg)	Rv0983	pepD	serine protease PepD
1104690	0	T	SNP	G	135	108	237	100	243	Phe717Val (ttc/Gtc)	Rv0987	-	adhesion component ABC transporter permease
1106099	0	C	SNP	T	111	90	199	100	201	Ile328Ile (atc/atT)	Rv0988	-	hypothetical protein
1106422	0	T	SNP	C	100	102	198	100	202	Ile321Val (ata/Gta)	Rv0989c	grcC2	polyprenyl-diphosphate synthase GrcC
1107940	0	A	SNP	C	102	109	205	100	211	Ser54Ala (tcc/Gcc)	Rv0990c	-	hypothetical protein
1109975	0	A	SNP	G	106	97	199	100	203	Gln235Arg (cag/cGg)	Rv0993	galU	UTP--glucose-1-phosphate uridylyltransferase
1110721	0	T	SNP	C	137	140	269	99.28	279	Arg151Arg (cgt/cgC)	Rv0994	moeA1	molybdopterin molybdenumtransferase 1
1111087	0	G	SNP	A	109	105	212	99.07	216	Ala273Ala (gcg/gcA)	Rv0994	moeA1	molybdopterin molybdenumtransferase 1
1111852	0	G	SNP	T	91	105	195	98.49	199	Asp81Tyr (gat/Tat)	Rv0995	rimJ	ribosomal-protein-alanine acetyltransferase RimJ
1126889	0	G	SNP	C	70	119	182	99.47	190	Arg39Gly (cgc/Ggc)	Rv1007c	metS	methionine--tRNA ligase
1127648	0	C	SNP	A	97	101	195	100	198	Thr187Asn (acc/aAc)	Rv1008	tatD	deoxyribonuclease TatD
1128835	0	G	SNP	T	97	84	180	97.84	185	Gly249Cys (ggc/Tgc)	Rv1009	rpfB	resuscitation-promoting factor RpfB
1130761	0	C	SNP	A	82	89	166	98.28	174	Leu191Ile (ctc/Atc)	Rv1011	ispE	4-diphosphocytidyl-2-C-methyl-D-erythritol kinase
1139089	0	G	SNP	C	85	95	177	99.45	181	Thr41Thr (acg/acC)	Rv1020	mfd	transcription-repair coupling factor
1144409	0	T	SNP	G	97	77	172	99.43	175	Ile225Ser (atc/aGc)	Rv1022	lpqU	lipoprotein LpqU
1144585	0	A	SNP	G	101	87	183	98.95	190	Arg8Gly (agg/Ggg)	Rv1023	eno	enolase
1148259	0	A	SNP	G	87	79	161	99.4	167
1149551	0	C	SNP	T	105	115	217	100	220	Glu712Glu (gag/gaA)	Rv1028c	kdpD	sensor protein KdpD
1150585	0	G	SNP	A	106	113	213	100	219	Pro368Ser (ccc/Tcc)	Rv1028c	kdpD	sensor protein KdpD
1151054	0	C	SNP	G	105	119	222	100	224	Ser211Ser (tcg/tcC)	Rv1028c	kdpD	sensor protein KdpD
1152805	0	T	SNP	A	96	97	190	100	193	Leu265Gln (ctg/cAg)	Rv1029	kdpA	potassium-transporting ATPase subunit A
1152863	0	A	SNP	G	103	88	188	100	191	Gln284Gln (caa/caG)	Rv1029	kdpA	potassium-transporting ATPase subunit A
1153388	0	C	SNP	T	82	101	178	100	183	Asn459Asn (aac/aaT)	Rv1029	kdpA	potassium-transporting ATPase subunit A
1155518	0	C	SNP	T	89	93	174	99.45	183	Arg599Trp (cgg/Tgg)	Rv1030	kdpB	potassium-transporting ATPase subunit B
1160770	0	T	SNP	A	98	111	207	99.05	211	Gln20Leu (cag/cTg)	Rv1037c	esxI	ESAT-6 like protein EsxI
1163134	0	T	SNP	C	103	97	197	100	200	Gly81Gly (gga/ggG)	Rv1040c	PE8	PE family protein PE8
1164336	0	G	SNP	A	114	86	198	100	200
1164571	0	A	SNP	G	90	94	182	100	184
1165521	1	T	Ins	A	73	90	163	98.79	163
1168715	1	C	Ins	T	94	92	186	94.42	186
1169211	0	C	SNP	A	79	102	176	99.45	182
1170861	0	C	SNP	T	89	94	180	98.92	185
1173750	0	G	SNP	T	94	112	203	100	206	Ala290Ala (gcg/gcT)	Rv1050	-	oxidoreductase
1175498	0	T	SNP	G	85	133	217	99.54	219
1177184	0	C	SNP	A	91	100	189	100	191
1178116	0	T	SNP	C	87	95	180	100	182	Thr163Thr (act/acC)	Rv1056	-	hypothetical protein
1189194	0	C	Del	GAP	48	112	152	77.67	206		Rv1067c	PE_PGRS19	PE-PGRS family protein PE_PGRS19
1189195	0	G	Del	GAP	48	112	152	76.19	210		Rv1067c	PE_PGRS19	PE-PGRS family protein PE_PGRS19
1189196	0	C	Del	GAP	48	112	152	77.29	207		Rv1067c	PE_PGRS19	PE-PGRS family protein PE_PGRS19
1189197	0	C	Del	GAP	49	112	153	78.92	204		Rv1067c	PE_PGRS19	PE-PGRS family protein PE_PGRS19
1189198	0	G	Del	GAP	49	112	153	80.5	200		Rv1067c	PE_PGRS19	PE-PGRS family protein PE_PGRS19
1189199	0	C	Del	GAP	49	112	153	81.73	197		Rv1067c	PE_PGRS19	PE-PGRS family protein PE_PGRS19
1189200	0	C	Del	GAP	49	112	153	81.73	197		Rv1067c	PE_PGRS19	PE-PGRS family protein PE_PGRS19
1189201	0	G	Del	GAP	49	112	153	81.31	198		Rv1067c	PE_PGRS19	PE-PGRS family protein PE_PGRS19
1189202	0	T	Del	GAP	49	112	153	96.41	167		Rv1067c	PE_PGRS19	PE-PGRS family protein PE_PGRS19
1190093	0	A	SNP	C	122	87	207	92.07	227	Leu111Trp (ttg/tGg)	Rv1067c	PE_PGRS19	PE-PGRS family protein PE_PGRS19
1191462	0	A	SNP	C	46	8	51	98.18	55	Gly229Gly (ggt/ggG)	Rv1068c	PE_PGRS20	PE-PGRS family protein PE_PGRS20
1191497	0	T	SNP	A	68	15	82	83.84	99	Thr218Ser (acg/Tcg)	Rv1068c	PE_PGRS20	PE-PGRS family protein PE_PGRS20
1191741	0	G	SNP	A	87	70	156	81.35	193	Tyr136Tyr (tac/taT)	Rv1068c	PE_PGRS20	PE-PGRS family protein PE_PGRS20
1200418	0	A	SNP	G	80	93	170	100	173
1211369	0	A	SNP	C	74	100	171	100	174	Ser259Arg (agc/Cgc)	Rv1086	-	(2Z,6E)-farnesyl diphosphate synthase
1212153	0	T	SNP	C	38	90	124	90.78	141	Gly198Gly (ggt/ggC)	Rv1087	PE_PGRS21	PE-PGRS family protein PE_PGRS21
1212168	0	C	Del	GAP	7	5	12	75	16		Rv1087	PE_PGRS21	PE-PGRS family protein PE_PGRS21
1212169	0	G	Del	GAP	7	5	12	85.71	14		Rv1087	PE_PGRS21	PE-PGRS family protein PE_PGRS21
1212170	0	T	Del	GAP	7	5	12	100	12		Rv1087	PE_PGRS21	PE-PGRS family protein PE_PGRS21
1212171	0	A	Del	GAP	7	5	12	100	12		Rv1087	PE_PGRS21	PE-PGRS family protein PE_PGRS21
1212172	0	G	Del	GAP	7	5	12	100	12		Rv1087	PE_PGRS21	PE-PGRS family protein PE_PGRS21
1212173	0	C	Del	GAP	7	5	12	100	12		Rv1087	PE_PGRS21	PE-PGRS family protein PE_PGRS21
1212174	0	G	Del	GAP	7	5	12	100	12		Rv1087	PE_PGRS21	PE-PGRS family protein PE_PGRS21
1212175	0	C	Del	GAP	7	5	12	100	12		Rv1087	PE_PGRS21	PE-PGRS family protein PE_PGRS21
1212176	0	C	Del	GAP	7	5	12	100	12		Rv1087	PE_PGRS21	PE-PGRS family protein PE_PGRS21
1212177	0	C	Del	GAP	7	5	12	100	12		Rv1087	PE_PGRS21	PE-PGRS family protein PE_PGRS21
1212178	0	G	Del	GAP	7	5	12	100	12		Rv1087	PE_PGRS21	PE-PGRS family protein PE_PGRS21
1212179	0	G	Del	GAP	7	5	12	100	12		Rv1087	PE_PGRS21	PE-PGRS family protein PE_PGRS21
1212180	0	C	Del	GAP	7	5	12	100	12		Rv1087	PE_PGRS21	PE-PGRS family protein PE_PGRS21
1212181	0	G	Del	GAP	7	5	12	100	12		Rv1087	PE_PGRS21	PE-PGRS family protein PE_PGRS21
1212182	0	T	Del	GAP	7	5	12	100	12		Rv1087	PE_PGRS21	PE-PGRS family protein PE_PGRS21
1212183	0	G	Del	GAP	7	5	12	100	12		Rv1087	PE_PGRS21	PE-PGRS family protein PE_PGRS21
1212184	0	C	Del	GAP	7	5	12	100	12		Rv1087	PE_PGRS21	PE-PGRS family protein PE_PGRS21
1212185	0	C	Del	GAP	7	5	12	100	12		Rv1087	PE_PGRS21	PE-PGRS family protein PE_PGRS21
1212186	0	C	Del	GAP	7	5	12	100	12		Rv1087	PE_PGRS21	PE-PGRS family protein PE_PGRS21
1212187	0	G	Del	GAP	7	5	12	100	12		Rv1087	PE_PGRS21	PE-PGRS family protein PE_PGRS21
1212188	0	G	Del	GAP	7	5	12	100	12		Rv1087	PE_PGRS21	PE-PGRS family protein PE_PGRS21
1212189	0	C	Del	GAP	7	5	12	92.31	13		Rv1087	PE_PGRS21	PE-PGRS family protein PE_PGRS21
1212190	0	G	Del	GAP	7	5	12	92.31	13		Rv1087	PE_PGRS21	PE-PGRS family protein PE_PGRS21
1212191	0	G	Del	GAP	7	5	12	92.31	13		Rv1087	PE_PGRS21	PE-PGRS family protein PE_PGRS21
1212192	0	C	Del	GAP	7	5	12	92.31	13		Rv1087	PE_PGRS21	PE-PGRS family protein PE_PGRS21
1212193	0	G	Del	GAP	7	5	12	92.31	13		Rv1087	PE_PGRS21	PE-PGRS family protein PE_PGRS21
1212194	0	C	Del	GAP	7	5	12	85.71	14		Rv1087	PE_PGRS21	PE-PGRS family protein PE_PGRS21
1212201	0	T	SNP	C	53	50	98	89.57	115	Gly214Gly (ggt/ggC)	Rv1087	PE_PGRS21	PE-PGRS family protein PE_PGRS21
1212624	0	C	SNP	T	8	9	15	100	17	Gly355Gly (ggc/ggT)	Rv1087	PE_PGRS21	PE-PGRS family protein PE_PGRS21
1212626	0	A	SNP	C	7	8	15	100	15	Asp356Ala (gac/gCc)	Rv1087	PE_PGRS21	PE-PGRS family protein PE_PGRS21
1212816	0	C	SNP	A	4	11	15	88.24	17	Gly419Gly (ggc/ggA)	Rv1087	PE_PGRS21	PE-PGRS family protein PE_PGRS21
1212825	0	T	SNP	C	60	70	128	97.01	134	Gly422Gly (ggt/ggC)	Rv1087	PE_PGRS21	PE-PGRS family protein PE_PGRS21
1212827	0	T	SNP	G	62	68	130	97.01	134	Val423Gly (gtc/gGc)	Rv1087	PE_PGRS21	PE-PGRS family protein PE_PGRS21
1212834	0	T	SNP	G	67	73	136	100	140	Gly425Gly (ggt/ggG)	Rv1087	PE_PGRS21	PE-PGRS family protein PE_PGRS21
1212837	0	T	SNP	C	73	75	143	100	148	Ala426Ala (gct/gcC)	Rv1087	PE_PGRS21	PE-PGRS family protein PE_PGRS21
1212971	0	T	SNP	C	135	98	228	98.73	236	Val471Ala (gtc/gCc)	Rv1087	PE_PGRS21	PE-PGRS family protein PE_PGRS21
1215105	0	T	Del	GAP	69	94	160	97.6	167
1220680	0	T	SNP	C	95	78	169	100	173	Val36Ala (gta/gCa)	Rv1093	glyA1	serine hydroxymethyltransferase
1224367	0	T	SNP	C	58	58	110	100	116
1227830	0	G	SNP	T	125	75	199	100	200	Thr285Thr (acc/acA)	Rv1099c	glpX	fructose 1,6-bisphosphatase
1230778	0	G	SNP	A	92	98	185	100	190	Thr65Ile (acc/aTc)	Rv1102c	mazF3	mRNA interferase MazF3
1236433	0	A	SNP	C	107	92	196	100	199	Glu83Asp (gaa/gaC)	Rv1110	lytB2	4-hydroxy-3-methylbut-2-enyl diphosphate reductase
1240744	0	C	SNP	A	77	93	166	100	170	Asn186Lys (aac/aaA)	Rv1115	-	hypothetical protein
1241572	0	A	SNP	G	101	80	176	100	181
1247391	0	A	SNP	C	99	110	202	99.52	210	Ser89Arg (agc/Cgc)	Rv1124	ephC	epoxide hydrolase EphC
1248382	0	A	SNP	G	132	104	230	99.58	237	Ser101Gly (agc/Ggc)	Rv1125	-	hypothetical protein
1248936	0	G	SNP	C	114	104	215	99.54	219	Pro285Pro (ccg/ccC)	Rv1125	-	hypothetical protein
1248978	0	T	SNP	C	122	112	233	100	234	Ala299Ala (gct/gcC)	Rv1125	-	hypothetical protein
1250340	0	A	SNP	G	104	106	207	100	210	Ala355Ala (gct/gcC)	Rv1127c	ppdK	pyruvate, phosphate dikinase PpdK
1251199	0	C	SNP	T	80	93	169	99.43	174	Gly69Glu (gga/gAa)	Rv1127c	ppdK	pyruvate, phosphate dikinase PpdK
1252164	0	T	SNP	C	93	73	164	100	166	Glu270Gly (gaa/gGa)	Rv1128c	-	hypothetical protein
1254562	0	A	SNP	G	101	98	197	100	199	Asp3Gly (gat/gGt)	Rv1130	prpD	methylcitrate dehydratase PrpD
1265828	0	G	SNP	A	75	77	150	100	152	Leu221Leu (ctg/Ttg)	Rv1138c	-	oxidoreductase
1271187	0	C	SNP	G	109	83	191	100	192	Thr11Ser (acc/aGc)	Rv1144	-	oxidoreductase
1272811	0	A	SNP	G	92	99	191	99.48	192	Asn130Ser (aac/aGc)	Rv1145	-	transmembrane transport protein
1273250	1	G	Ins	A	96	100	196	96.55	198		Rv1145	-	transmembrane transport protein
1273709	0	A	SNP	G	96	95	190	99.48	192	Thr119Ala (acg/Gcg)	Rv1146	-	transmembrane transport protein
1275957	0	T	SNP	C	110	81	191	100	191
1276344	0	G	SNP	A	79	94	171	99.43	174	Pro469Ser (ccc/Tcc)	Rv1148c	-	hypothetical protein
1276432	0	C	SNP	T	85	84	167	98.83	171	Lys439Lys (aag/aaA)	Rv1148c	-	hypothetical protein
1276588	0	C	SNP	G	78	71	147	100	149	Ala387Ala (gcg/gcC)	Rv1148c	-	hypothetical protein
1277869	1	G	Ins	T	93	76	169	94.94	169
1281118	0	T	SNP	C	98	96	194	100	194	Thr123Ala (acg/Gcg)	Rv1154c	-	hypothetical protein
1281771	0	T	SNP	C	89	109	194	100	198	Ser115Pro (tcg/Ccg)	Rv1155	-	pyridoxine/pyridoxamine 5'-phosphate oxidase
1281984	0	G	SNP	A	65	106	167	100	171
1286839	0	T	Del	GAP	100	90	186	100	190		Rv1160	mutT2	8-oxo-dGTP diphosphatase
1286840	0	G	Del	GAP	100	90	186	100	190		Rv1160	mutT2	8-oxo-dGTP diphosphatase
1287372	0	G	SNP	C	105	106	206	99.53	212	Leu15Leu (ctg/ctC)	Rv1161	narG	nitrate reductase subunit alpha
1291882	0	T	SNP	C	90	87	175	99.44	178	Leu273Pro (ctg/cCg)	Rv1162	narH	nitrate reductase subunit beta
1292102	0	A	SNP	G	94	94	179	98.95	190	Pro346Pro (cca/ccG)	Rv1162	narH	nitrate reductase subunit beta
1306259	0	A	SNP	G	111	82	191	99.48	194	Ala656Ala (gct/gcC)	Rv1175c	fadH	NADPH dependent 2,4-dienoyl-CoA reductase FadH
1307598	0	C	SNP	G	109	105	210	99.53	215	Cys210Ser (tgc/tCc)	Rv1175c	fadH	NADPH dependent 2,4-dienoyl-CoA reductase FadH
1308317	0	T	SNP	C	98	101	197	99.5	200	His159Arg (cat/cGt)	Rv1176c	-	hypothetical protein
1313337	1	A	Ins	G	16	44	60	89.55	60
1313338	0	A	SNP	C	16	47	59	98.44	64
1315191	0	A	SNP	C	104	112	214	100	216	_489Tyr (taa/taC)	Rv1180	pks3	polyketide beta-ketoacyl synthase
1315884	0	G	SNP	A	87	87	172	100	174	Ala217Ala (gcg/gcA)	Rv1181	pks4	polyketide beta-ketoacyl synthase
1325650	0	G	SNP	A	84	93	176	100	177
1327890	0	G	SNP	A	108	98	200	100	206	Asp472Asp (gac/gaT)	Rv1186c	-	hypothetical protein
1328687	0	G	SNP	C	94	96	189	100	190	Pro207Ala (ccc/Gcc)	Rv1186c	-	hypothetical protein
1329270	0	G	SNP	C	124	131	251	100	255	Leu12Leu (ctc/ctG)	Rv1186c	-	hypothetical protein
1339774	0	C	SNP	G	112	82	192	100	194	Gly142Gly (ggc/ggG)	Rv1196	PPE18	PPE family protein PPE18
1339823	0	A	SNP	G	121	110	230	100	231	Thr159Ala (acg/Gcg)	Rv1196	PPE18	PPE family protein PPE18
1339894	0	C	SNP	T	104	127	231	99.57	232	Leu182Leu (ctc/ctT)	Rv1196	PPE18	PPE family protein PPE18
1339905	0	C	SNP	T	111	120	224	100	231	Ala186Val (gcc/gTc)	Rv1196	PPE18	PPE family protein PPE18
1340784	0	T	SNP	C	85	105	183	97.94	194	Gly42Gly (ggt/ggC)	Rv1197	esxK	ESAT-6 like protein EsxK
1341295	0	A	SNP	G	100	87	183	99.47	188
1341318	1	T	Ins	A	74	87	161	89.94	163
1345016	0	C	SNP	T	83	92	170	100	175	Ala52Thr (gcc/Acc)	Rv1201c	dapD	2,3,4,5-tetrahydropyridine-2,6-dicarboxylate N-succinyltransferase
1351172	0	A	SNP	G	105	78	179	100	183
1360209	0	T	SNP	C	112	108	214	100	220	Ala531Ala (gca/gcG)	Rv1217c	-	tetronasin ABC transporter integral membrane protein
1361190	0	G	SNP	A	124	112	228	99.16	238	Ser204Ser (agc/agT)	Rv1217c	-	tetronasin ABC transporter integral membrane protein
1362006	0	T	SNP	C	79	102	176	100	181	Gln243Arg (caa/cGa)	Rv1218c	-	tetronasin ABC transporter ATP-binding protein
1365837	1	C	Ins	G	114	90	204	91.48	204
1365837	2	C	Ins	G	113	90	203	91.03	203
1367484	0	T	SNP	G	84	93	176	99.44	178	Trp8Gly (tgg/Ggg)	Rv1224	tatB	Sec-independent protein translocase protein TatB
1371328	0	C	SNP	T	83	95	174	100	178	His137Tyr (cac/Tac)	Rv1228	lpqX	lipoprotein LpqX
1371470	0	G	SNP	A	85	79	160	100	164	Arg184His (cgt/cAt)	Rv1228	lpqX	lipoprotein LpqX
1374065	0	T	SNP	C	107	115	220	100	222	Ser45Gly (agc/Ggc)	Rv1230c	-	membrane protein
1375724	0	A	SNP	C	100	112	205	100	212	Cys149Gly (tgc/Ggc)	Rv1232c	-	hypothetical protein
1377568	0	A	SNP	G	98	102	194	100	200	Val15Val (gta/gtG)	Rv1235	lpqY	trehalose ABC transporter substrate-binding lipoprotein LpqY
1382628	0	T	SNP	C	85	104	187	100	189	Lys139Glu (aaa/Gaa)	Rv1239c	corA	magnesium and cobalt transport transmembrane protein CorA
1386011	0	C	Del	GAP	148	107	254	93.41	273		Rv1243c	PE_PGRS23	PE-PGRS family protein PE_PGRS23
1390763	0	C	SNP	T	88	104	190	100	192	Val764Met (gtg/Atg)	Rv1248c	-	multifunctional 2-oxoglutarate dehydrogenase E1 component /2-oxoglutarate dehydrogenase dihydrolipoyllysine-residue succinyltransferase
1393626	0	A	SNP	G	114	119	224	100	233	Leu119Leu (ctt/ctC)	Rv1249c	-	membrane protein
1395587	0	C	SNP	G	100	106	201	100	206	Pro470Arg (ccc/cGc)	Rv1250	-	MFS-type drug transporter
1396618	0	C	SNP	A	98	95	191	100	193	Glu875_ (gag/Tag)	Rv1251c	-	hypothetical protein
1396806	0	C	SNP	T	89	104	186	100	193	Gly812Asp (ggc/gAc)	Rv1251c	-	hypothetical protein
1396922	0	T	SNP	C	119	95	209	100	214	Thr773Thr (aca/acG)	Rv1251c	-	hypothetical protein
1401033	0	C	SNP	T	68	95	158	99.39	164	Ser355Leu (tcg/tTg)	Rv1253	deaD	ATP-dependent RNA helicase DeaD
1411210	0	T	SNP	G	105	90	192	99.49	196	Val260Val (gtt/gtG)	Rv1263	amiB2	amidase AmiB
1413148	0	C	SNP	T	57	90	138	100	147
1414021	0	C	SNP	T	94	92	186	100	186	Arg607Gln (cgg/cAg)	Rv1266c	pknH	serine/threonine-protein kinase PknH
1422666	0	C	SNP	T	85	99	182	100	184	Gly462Glu (ggg/gAg)	Rv1273c	-	drug ABC transporter ATP-binding protein
1422667	0	C	SNP	T	85	98	181	100	183	Gly462Arg (ggg/Agg)	Rv1273c	-	drug ABC transporter ATP-binding protein
1437497	0	C	SNP	T	88	83	169	100	171	Asn58Asn (aac/aaT)	Rv1284	canA	beta-carbonic anhydrase
1440090	0	C	SNP	T	89	82	167	100	171	Thr395Ile (acc/aTc)	Rv1286	-	bifunctional sulfate adenyltransferase subunit 1 CysN/adenylylsulfate kinase CysC
1440469	0	C	SNP	G	84	95	176	100	179	Pro521Pro (ccc/ccG)	Rv1286	-	bifunctional sulfate adenyltransferase subunit 1 CysN/adenylylsulfate kinase CysC
1441545	0	G	SNP	A	10	18	27	96.55	29	Ala66Ala (gcg/gcA)	Rv1288	-	hypothetical protein
1441582	0	T	SNP	C	12	6	18	100	18	Trp79Arg (tgg/Cgg)	Rv1288	-	hypothetical protein
1442209	0	C	Del	GAP	31	45	75	97.44	78		Rv1288	-	hypothetical protein
1442210	0	G	Del	GAP	31	45	75	97.44	78		Rv1288	-	hypothetical protein
1442211	0	C	Del	GAP	31	45	75	97.44	78		Rv1288	-	hypothetical protein
1442212	0	G	Del	GAP	31	45	75	97.44	78		Rv1288	-	hypothetical protein
1442213	0	C	Del	GAP	31	45	75	97.44	78		Rv1288	-	hypothetical protein
1442214	0	G	Del	GAP	31	45	75	97.44	78		Rv1288	-	hypothetical protein
1442215	0	G	Del	GAP	31	45	75	97.44	78		Rv1288	-	hypothetical protein
1442216	0	T	Del	GAP	31	45	75	97.44	78		Rv1288	-	hypothetical protein
1442217	0	C	Del	GAP	31	45	75	97.44	78		Rv1288	-	hypothetical protein
1442218	0	G	Del	GAP	31	45	75	97.44	78		Rv1288	-	hypothetical protein
1442219	0	C	Del	GAP	31	45	75	97.44	78		Rv1288	-	hypothetical protein
1442220	0	C	Del	GAP	31	45	75	97.44	78		Rv1288	-	hypothetical protein
1442221	0	G	Del	GAP	31	45	75	97.44	78		Rv1288	-	hypothetical protein
1442222	0	G	Del	GAP	31	45	75	97.44	78		Rv1288	-	hypothetical protein
1442223	0	G	Del	GAP	31	45	75	97.44	78		Rv1288	-	hypothetical protein
1442224	0	T	Del	GAP	31	45	75	97.44	78		Rv1288	-	hypothetical protein
1442225	0	T	Del	GAP	31	45	75	97.44	78		Rv1288	-	hypothetical protein
1442226	0	T	Del	GAP	31	45	75	97.44	78		Rv1288	-	hypothetical protein
1442227	0	T	Del	GAP	31	45	75	97.44	78		Rv1288	-	hypothetical protein
1442228	0	C	Del	GAP	31	45	75	97.44	78		Rv1288	-	hypothetical protein
1442229	0	G	Del	GAP	31	45	75	97.44	78		Rv1288	-	hypothetical protein
1442230	0	A	Del	GAP	31	45	75	97.44	78		Rv1288	-	hypothetical protein
1442231	0	T	Del	GAP	31	45	75	97.44	78		Rv1288	-	hypothetical protein
1442232	0	G	Del	GAP	31	45	75	97.44	78		Rv1288	-	hypothetical protein
1442233	0	G	Del	GAP	31	45	75	97.44	78		Rv1288	-	hypothetical protein
1442234	0	G	Del	GAP	31	45	75	97.44	78		Rv1288	-	hypothetical protein
1442235	0	T	Del	GAP	31	45	75	97.44	78		Rv1288	-	hypothetical protein
1445781	0	A	SNP	G	95	116	209	99.06	213	Ala18Ala (gct/gcC)	Rv1291c	-	hypothetical protein
1449374	0	C	SNP	T	112	112	220	100	224
1450316	0	C	SNP	T	97	74	168	100	171	Ala314Ala (gcc/gcT)	Rv1294	thrA	homoserine dehydrogenase
1457144	0	C	SNP	T	91	115	203	100	206	Arg194Cys (cgc/Tgc)	Rv1300	hemK	release factor glutamine methyltransferase
1468208	0	A	SNP	C	77	121	193	90.41	219	Leu433Arg (ctg/cGg)	Rv1313c	-	insertion sequence element IS1557 transposase
1468492	0	C	SNP	A	128	111	237	99.58	240	Leu338Leu (ctg/ctT)	Rv1313c	-	insertion sequence element IS1557 transposase
1469940	0	C	SNP	T	101	97	196	99	200	Asp105Asn (gac/Aac)	Rv1314c	-	cob(I)yrinic acid a,c-diamide adenosyltransferase
1471659	0	C	SNP	T	104	111	215	100	215
1478357	0	G	SNP	T	94	113	206	100	207	Pro254Pro (ccc/ccA)	Rv1317c	alkA	bifunctional regulatory protein/DNA repair enzyme AlkA
1479085	0	T	SNP	C	111	105	209	100	216	Ile12Val (atc/Gtc)	Rv1317c	alkA	bifunctional regulatory protein/DNA repair enzyme AlkA
1480945	0	C	SNP	G	164	170	330	100	334	Thr519Thr (acg/acC)	Rv1319c	-	adenylate cyclase
1480948	0	C	SNP	T	164	177	338	100	341	Glu518Glu (gag/gaA)	Rv1319c	-	adenylate cyclase
1481185	0	A	SNP	C	223	200	421	100	423	Asp439Glu (gat/gaG)	Rv1319c	-	adenylate cyclase
1481563	0	C	SNP	T	168	227	390	98.75	400	Glu313Glu (gag/gaA)	Rv1319c	-	adenylate cyclase
1482627	0	T	SNP	C	85	87	169	100	172	Thr531Ala (acg/Gcg)	Rv1320c	-	adenylate cyclase
1484708	0	A	SNP	C	111	83	193	100	194	Ser144Arg (agc/Cgc)	Rv1321	-	endonuclease NucS
1485741	0	G	SNP	A	73	70	143	99.31	144	His11Tyr (cac/Tac)	Rv1322A	-	hypothetical protein
1489142	0	C	SNP	T	108	119	216	98.27	231	Gly275Asp (ggc/gAc)	Rv1325c	PE_PGRS24	PE-PGRS family protein PE_PGRS24
1490905	0	A	SNP	G	86	77	159	100	163	Ser470Pro (tct/Cct)	Rv1326c	glgB	1,4-alpha-glucan branching protein
1495836	0	G	SNP	A	72	116	184	99.47	189	Val425Met (gtg/Atg)	Rv1328	glgP	glycogen phosphorylase
1498951	0	G	SNP	T	106	85	187	99.48	192	Thr80Lys (acg/aAg)	Rv1329c	dinG	ATP-dependent helicase DinG
1499213	0	T	Del	GAP	84	89	169	99.43	174		Rv1330c	pncB1	nicotinic acid phosphoribosyltransferase PncB1
1499214	0	C	Del	GAP	84	89	169	100	173		Rv1330c	pncB1	nicotinic acid phosphoribosyltransferase PncB1
1499215	0	A	Del	GAP	84	89	169	100	173		Rv1330c	pncB1	nicotinic acid phosphoribosyltransferase PncB1
1499216	0	G	Del	GAP	84	89	169	100	173		Rv1330c	pncB1	nicotinic acid phosphoribosyltransferase PncB1
1499217	0	G	Del	GAP	84	89	169	100	173		Rv1330c	pncB1	nicotinic acid phosphoribosyltransferase PncB1
1499218	0	C	Del	GAP	84	89	169	100	173		Rv1330c	pncB1	nicotinic acid phosphoribosyltransferase PncB1
1499219	0	C	Del	GAP	84	89	169	100	173		Rv1330c	pncB1	nicotinic acid phosphoribosyltransferase PncB1
1499220	0	G	Del	GAP	84	89	169	100	173		Rv1330c	pncB1	nicotinic acid phosphoribosyltransferase PncB1
1499221	0	G	SNP	A	85	86	170	100	171	Pro447Ser (ccg/Tcg)	Rv1330c	pncB1	nicotinic acid phosphoribosyltransferase PncB1
1499274	0	C	SNP	G	114	105	216	99.55	220	Gly429Ala (ggc/gCc)	Rv1330c	pncB1	nicotinic acid phosphoribosyltransferase PncB1
1501153	0	C	SNP	T	98	80	178	100	178	Thr76Thr (acc/acT)	Rv1332	-	transcriptional regulator
1501700	0	G	SNP	A	121	93	208	100	214	Val34Val (gtg/gtA)	Rv1333	-	hydrolase
1513189	0	C	SNP	T	92	102	191	100	194	Ala48Val (gct/gTt)	Rv1348	irtA	iron ABC transporter ATP-binding protein/permease IrtA
1519164	0	C	SNP	T	130	108	230	100	238
1519174	0	G	SNP	A	134	116	246	99.6	251
1526819	0	C	SNP	A	140	125	262	100	265	Arg70Arg (cgg/Agg)	Rv1358	-	transcriptional regulator
1533241	0	G	SNP	C	109	127	226	91.83	257	Thr131Thr (acc/acG)	Rv1361c	PPE19	PPE family protein PPE19
1533583	0	G	SNP	A	86	105	189	97.95	195	Tyr17Tyr (tac/taT)	Rv1361c	PPE19	PPE family protein PPE19
1533624	0	A	SNP	C	78	102	177	96.26	187	Phe4Val (ttc/Gtc)	Rv1361c	PPE19	PPE family protein PPE19
1534551	0	C	SNP	T	107	119	224	100	226	Glu20Glu (gag/gaA)	Rv1362c	-	membrane protein
1536251	0	G	SNP	T	117	120	235	100	237	Ala465Glu (gcg/gAg)	Rv1364c	-	sigma factor regulatory protein
1540141	0	T	SNP	C	83	87	167	100	170	Ile169Val (atc/Gtc)	Rv1367c	-	hypothetical protein
1540484	0	C	SNP	G	102	120	218	100	222	Leu54Leu (ctg/ctC)	Rv1367c	-	hypothetical protein
1544255	0	C	SNP	T	104	109	211	98.61	216	Arg299Arg (cgc/cgT)	Rv1371	-	membrane protein
1546703	0	C	SNP	T	89	86	174	100	175	Pro231Leu (ccg/cTg)	Rv1373	-	glycolipid sulfotransferase
1547125	0	T	SNP	C	115	86	201	100	201	Thr136Ala (aca/Gca)	Rv1374c	-	hypothetical protein
1552547	0	G	SNP	A	109	112	216	99.55	222	Arg37Trp (cgg/Tgg)	Rv1378c	-	hypothetical protein
1563717	0	C	SNP	T	93	106	195	100	199	Val8Val (gtc/gtT)	Rv1388	mihF	integration host factor MihF
1570566	0	C	SNP	A	102	95	196	100	197	Arg135Leu (cgg/cTg)	Rv1394c	cyp132	cytochrome P450 Cyp132
1573660	0	T	SNP	G	119	120	234	99.17	241	Arg66Ser (aga/agC)	Rv1396c	PE_PGRS25	PE-PGRS family protein PE_PGRS25
1588899	0	G	SNP	T	98	101	196	100	199	Ala111Ala (gcg/gcT)	Rv1412	ribC	riboflavin synthase
1593331	0	G	SNP	A	73	85	155	100	158
1595342	0	T	SNP	C	91	92	179	100	183	Val434Ala (gtg/gCg)	Rv1420	uvrC	excinuclease ABC subunit UvrC
1598969	0	A	SNP	C	95	95	184	99.48	191	Leu229Arg (ctg/cGg)	Rv1424c	-	membrane protein
1599557	0	C	SNP	G	106	101	202	100	207	Arg33Thr (agg/aCg)	Rv1424c	-	membrane protein
1605512	0	A	SNP	G	99	95	194	100	194	Gln212Arg (caa/cGa)	Rv1429	-	hypothetical protein
1608276	0	A	SNP	C	103	102	203	100	205	Asn65Thr (aac/aCc)	Rv1431	-	hypothetical protein
1609840	0	A	SNP	G	139	107	244	99.6	247	Pro586Pro (cca/ccG)	Rv1431	-	hypothetical protein
1612624	1	T	Ins	A	79	74	153	80.95	153		Rv1435c	-	hypothetical protein
1612624	2	T	Ins	T	79	74	153	80.95	153		Rv1435c	-	hypothetical protein
1612624	3	T	Ins	C	79	74	153	80.95	153		Rv1435c	-	hypothetical protein
1612624	4	T	Ins	G	79	74	153	80.95	153		Rv1435c	-	hypothetical protein
1612624	5	T	Ins	G	79	74	153	80.95	153		Rv1435c	-	hypothetical protein
1612624	6	T	Ins	T	79	74	153	80.95	153		Rv1435c	-	hypothetical protein
1612624	7	T	Ins	A	79	74	153	80.95	153		Rv1435c	-	hypothetical protein
1612624	8	T	Ins	C	79	74	153	80.95	153		Rv1435c	-	hypothetical protein
1612624	9	T	Ins	C	79	74	153	80.95	153		Rv1435c	-	hypothetical protein
1612624	10	T	Ins	G	79	74	153	80.95	153		Rv1435c	-	hypothetical protein
1612624	11	T	Ins	G	79	74	153	80.95	153		Rv1435c	-	hypothetical protein
1612624	12	T	Ins	T	79	74	153	80.95	153		Rv1435c	-	hypothetical protein
1612624	13	T	Ins	G	79	74	153	80.95	153		Rv1435c	-	hypothetical protein
1612624	14	T	Ins	C	79	74	153	80.95	153		Rv1435c	-	hypothetical protein
1612624	15	T	Ins	G	79	74	153	80.95	153		Rv1435c	-	hypothetical protein
1612624	16	T	Ins	C	79	74	153	80.95	153		Rv1435c	-	hypothetical protein
1612624	17	T	Ins	C	79	73	152	80.42	153		Rv1435c	-	hypothetical protein
1612624	18	T	Ins	A	79	73	152	80.42	153		Rv1435c	-	hypothetical protein
1612624	19	T	Ins	G	79	73	152	80.42	153		Rv1435c	-	hypothetical protein
1612624	20	T	Ins	G	79	74	153	80.95	153		Rv1435c	-	hypothetical protein
1612624	21	T	Ins	G	79	74	153	80.95	153		Rv1435c	-	hypothetical protein
1613035	0	T	SNP	C	89	80	165	100	169
1614143	0	G	SNP	A	89	92	179	98.91	183	Leu279Leu (ctg/ctA)	Rv1436	gap	glyceraldehyde 3-phosphate dehydrogenase
1618894	0	C	SNP	T	127	81	203	99.05	210	Ser264Asn (agt/aAt)	Rv1441c	PE_PGRS26	PE-PGRS family protein PE_PGRS26
1618978	0	T	SNP	C	165	105	264	99.63	271	Asp236Gly (gat/gGt)	Rv1441c	PE_PGRS26	PE-PGRS family protein PE_PGRS26
1624791	0	C	SNP	G	84	90	169	100	174	Arg192Pro (cga/cCa)	Rv1446c	opcA	OXPP cycle protein OpcA
1627351	0	T	SNP	C	107	89	192	100	196	Thr244Ala (acc/Gcc)	Rv1448c	tal	transaldolase
1630148	0	A	SNP	C	85	76	158	100	161	Tyr18Asp (tac/Gac)	Rv1449c	tkt	transketolase
1634550	0	G	SNP	A	9	4	12	92.86	14	Gly26Gly (ggc/ggT)	Rv1450c	PE_PGRS27	PE-PGRS family protein PE_PGRS27
1634609	0	C	SNP	T	57	51	105	99.08	109	Ala7Thr (gcc/Acc)	Rv1450c	PE_PGRS27	PE-PGRS family protein PE_PGRS27
1634610	0	C	SNP	T	60	51	105	100	111	Val6Val (gtg/gtA)	Rv1450c	PE_PGRS27	PE-PGRS family protein PE_PGRS27
1636172	1	T	Ins	C	104	42	146	86.9	147		Rv1452c	PE_PGRS28	PE-PGRS family protein PE_PGRS28
1636172	2	T	Ins	C	105	42	147	87.5	147		Rv1452c	PE_PGRS28	PE-PGRS family protein PE_PGRS28
1636172	3	T	Ins	G	105	42	147	87.5	147		Rv1452c	PE_PGRS28	PE-PGRS family protein PE_PGRS28
1636826	0	C	SNP	A	123	162	273	97.94	291	Gly468Gly (ggg/ggT)	Rv1452c	PE_PGRS28	PE-PGRS family protein PE_PGRS28
1636991	0	T	SNP	C	188	209	383	99	401	Gly413Gly (gga/ggG)	Rv1452c	PE_PGRS28	PE-PGRS family protein PE_PGRS28
1636996	0	G	SNP	C	195	216	396	99.52	413	Arg412Gly (cgc/Ggc)	Rv1452c	PE_PGRS28	PE-PGRS family protein PE_PGRS28
1637006	0	G	SNP	A	170	168	321	98.54	343	Val408Val (gtc/gtT)	Rv1452c	PE_PGRS28	PE-PGRS family protein PE_PGRS28
1637009	0	G	SNP	A	168	153	306	99.07	324	Gly407Gly (ggc/ggT)	Rv1452c	PE_PGRS28	PE-PGRS family protein PE_PGRS28
1638182	0	C	SNP	T	97	144	235	99.18	243	Ser16Ser (tcg/tcA)	Rv1452c	PE_PGRS28	PE-PGRS family protein PE_PGRS28
1638183	0	G	SNP	A	95	143	236	99.58	239	Ser16Leu (tcg/tTg)	Rv1452c	PE_PGRS28	PE-PGRS family protein PE_PGRS28
1638188	0	C	SNP	T	92	142	231	99.57	235	Ala14Ala (gcg/gcA)	Rv1452c	PE_PGRS28	PE-PGRS family protein PE_PGRS28
1638191	0	C	SNP	G	95	145	237	99.59	241	Ala13Ala (gcg/gcC)	Rv1452c	PE_PGRS28	PE-PGRS family protein PE_PGRS28
1638194	0	G	SNP	C	96	153	245	99.6	250	Ala12Ala (gcc/gcG)	Rv1452c	PE_PGRS28	PE-PGRS family protein PE_PGRS28
1639594	0	C	SNP	A	93	67	159	98.77	162	Pro405Gln (cca/cAa)	Rv1453	-	transcriptional activator protein
1645802	0	T	SNP	C	106	94	198	100	200	Lys113Glu (aaa/Gaa)	Rv1459c	-	alpha-(1->6)-mannopyranosyltransferase
1646863	0	G	SNP	T	109	124	228	99.15	235	Val226Val (gtg/gtT)	Rv1460	-	transcriptional regulator
1650072	0	A	SNP	G	88	116	199	100	204	Asn183Asp (aac/Gac)	Rv1462	-	hypothetical protein
1650406	0	C	SNP	A	105	111	210	100	216	Thr294Asn (acc/aAc)	Rv1462	-	hypothetical protein
1655830	0	C	Del	GAP	132	154	272	89.38	320		Rv1468c	PE_PGRS29	PE-PGRS family protein PE_PGRS29
1676290	0	C	SNP	A	82	100	176	100	182	Lys198Asn (aag/aaT)	Rv1486c	-	hypothetical protein
1676880	0	A	SNP	G	101	109	205	100	210	Trp2Arg (tgg/Cgg)	Rv1486c	-	hypothetical protein
1681147	0	G	SNP	A	108	88	194	100	196
1688300	0	T	SNP	C	125	106	229	100	231	Phe120Phe (ttt/ttC)	Rv1497	lipL	esterase LipL
1689349	0	C	SNP	T	93	116	206	100	209	Arg191His (cgc/cAc)	Rv1498c	-	methyltransferase
1690844	0	T	SNP	C	120	101	219	99.55	222
1692141	0	A	SNP	C	112	153	253	100	265	Ile84Ile (ata/atC)	Rv1501	-	hypothetical protein
1693561	0	A	SNP	G	112	133	235	100	245	Tyr213Cys (tac/tGc)	Rv1502	-	hypothetical protein
1698911	0	G	SNP	A	104	95	194	99.5	200	Gly328Gly (ggc/ggT)	Rv1508c	-	membrane protein
1699849	0	G	SNP	A	95	117	210	99.53	213	Pro16Ser (ccg/Tcg)	Rv1508c	-	membrane protein
1706119	0	T	SNP	C	140	129	265	99.63	270	Ser159Ser (tca/tcG)	Rv1514c	-	glycosyltransferase
1708792	0	T	SNP	C	117	126	241	99.59	244
1709432	0	C	SNP	T	92	107	195	100	199	Leu188Phe (ctc/Ttc)	Rv1517	-	hypothetical protein
1713192	0	A	SNP	G	86	92	171	100	178	Val297Val (gta/gtG)	Rv1521	fadD25	fatty-acid--CoA ligase FadD25
1713923	0	A	SNP	G	93	103	191	100	196	His541Arg (cac/cGc)	Rv1521	fadD25	fatty-acid--CoA ligase FadD25
1716472	0	A	SNP	G	116	81	194	100	197	Ser381Pro (tcc/Ccc)	Rv1522c	mmpL12	transmembrane transport protein MmpL12
1728837	0	A	SNP	G	93	105	193	99	200
1738881	0	C	SNP	T	108	97	200	99.03	207	Thr788Ile (aca/aTa)	Rv1536	ileS	isoleucine--tRNA ligase
1748125	0	C	SNP	T	106	104	204	99.53	211	Leu144Leu (ctc/ctT)	Rv1547	dnaE1	DNA polymerase III subunit alpha
1748439	0	C	SNP	T	98	113	207	99.53	212	Thr249Ile (acc/aTc)	Rv1547	dnaE1	DNA polymerase III subunit alpha
1750602	0	A	SNP	G	99	83	181	98.91	184	Asp970Gly (gat/gGt)	Rv1547	dnaE1	DNA polymerase III subunit alpha
1752561	0	T	SNP	C	99	103	199	100	202	Asp258Gly (gac/gGc)	Rv1548c	PPE21	PPE family protein PPE21
1753519	1	G	Ins	C	71	113	184	83.64	185
1759252	0	G	SNP	T	92	89	181	100	181	Ser524Ser (tcg/tcT)	Rv1552	frdA	fumarate reductase flavoprotein subunit		phylo (not 4,9)
1760292	0	A	SNP	G	102	93	195	100	195	Met40Val (atg/Gtg)	Rv1554	frdC	fumarate reductase membrane anchor subunit
1763130	0	G	SNP	T	73	73	145	97.33	150	Asp62Tyr (gac/Tac)	Rv1558	-	hypothetical protein
1763131	0	A	Del	GAP	75	74	148	100	149		Rv1558	-	hypothetical protein
1763132	0	C	Del	GAP	73	72	144	97.32	149		Rv1558	-	hypothetical protein
1763482	0	G	SNP	A	103	95	195	100	198	Gly19Arg (ggg/Agg)	Rv1559	ilvA	threonine dehydratase IlvA
1764225	0	C	SNP	T	100	131	230	99.57	232	Ala266Ala (gcc/gcT)	Rv1559	ilvA	threonine dehydratase IlvA
1778430	0	T	SNP	C	152	149	295	100	301	Met191Thr (atg/aCg)	Rv1570	bioD	ATP-dependent dethiobiotin synthetase BioD
1779370	0	G	SNP	C	145	110	252	100	255	Thr19Thr (acg/acC)	Rv1573	-	phage protein
1780586	1	C	Ins	G	93	101	194	98.48	194		Rv1575	-	phage protein
1781251	0	C	SNP	T	115	99	209	100	214	Glu272Lys (gag/Aag)	Rv1576c	-	phage capsid protein
1781811	0	T	SNP	C	150	168	312	99.07	321	Asp85Gly (gac/gGc)	Rv1576c	-	phage capsid protein
1784238	0	A	Del	GAP	95	89	181	99.46	185		Rv1581c	-	phage protein
1787801	1	C	Ins	T	89	143	232	97.48	232		Rv1586c	-	phage integrase
1788627	0	C	SNP	G	92	91	172	78.54	233	Leu179Leu (ctg/ctC)	Rv1587c	-	hypothetical protein
1788630	0	C	SNP	G	90	88	174	77.73	229	Glu178Asp (gag/gaC)	Rv1587c	-	hypothetical protein
1789650	0	C	SNP	T	113	89	200	84.52	239	Ala63Thr (gcc/Acc)	Rv1588c	-	hypothetical protein
1789654	0	A	SNP	G	118	91	204	86.36	242	Leu61Leu (ctt/ctC)	Rv1588c	-	hypothetical protein
1789671	0	C	SNP	T	121	104	224	88.93	253	Ala56Thr (gcg/Acg)	Rv1588c	-	hypothetical protein
1789675	0	A	SNP	C	120	105	217	89.29	252	Gly54Gly (ggt/ggG)	Rv1588c	-	hypothetical protein
1789678	0	C	SNP	G	126	107	226	89.62	260	Val53Val (gtg/gtC)	Rv1588c	-	hypothetical protein
1789933	0	G	SNP	A	87	89	176	99.44	177
1790635	0	C	SNP	G	102	93	191	99.49	196	Gln118Glu (cag/Gag)	Rv1589	bioB	biotin synthetase
1792777	0	T	SNP	C	82	64	144	100	146	Ile322Val (att/Gtt)	Rv1592c	-	hypothetical protein
1792778	0	T	SNP	C	81	62	141	100	143	Glu321Glu (gaa/gaG)	Rv1592c	-	hypothetical protein
1793715	0	C	SNP	T	97	118	210	99.54	216	Gly9Asp (ggc/gAc)	Rv1592c	-	hypothetical protein
1793829	0	C	Del	GAP	82	83	161	84.62	195
1793830	0	G	Del	GAP	82	83	161	83.33	198
1793831	0	G	Del	GAP	82	83	161	83.76	197
1793832	0	C	Del	GAP	82	83	161	84.62	195
1793833	0	A	Del	GAP	82	83	161	86.39	191
1793834	0	C	Del	GAP	82	83	161	86.39	191
1793835	0	T	Del	GAP	82	83	161	88.24	187
1793836	0	C	Del	GAP	82	83	161	88.71	186
1793837	0	A	Del	GAP	82	83	161	99.4	166
1793838	0	A	Del	GAP	82	83	161	99.4	166
1793839	0	G	Del	GAP	82	83	161	99.4	166
1793840	0	G	Del	GAP	82	83	161	99.4	166
1793841	0	T	Del	GAP	82	83	161	99.4	166
1793842	0	C	Del	GAP	82	83	161	98.8	167
1793843	0	A	Del	GAP	82	83	161	99.4	166
1793844	0	G	Del	GAP	82	83	161	98.8	167
1793845	0	C	Del	GAP	82	83	161	98.8	167
1793846	0	G	Del	GAP	82	83	161	98.8	167
1793847	0	T	Del	GAP	82	83	161	98.8	167
1793945	0	G	SNP	A	105	90	191	99.49	196
1798355	0	G	SNP	A	79	80	154	100	159	Gly21Asp (ggt/gAt)	Rv1597	-	hypothetical protein
1802047	0	C	SNP	G	104	88	186	99.48	193	Gln5Glu (cag/Gag)	Rv1601	hisB	imidazole glycerol-phosphate dehydratase
1802485	0	C	SNP	T	103	100	201	98.54	206	Arg151Trp (cgg/Tgg)	Rv1601	hisB	imidazole glycerol-phosphate dehydratase
1802709	0	C	SNP	T	99	89	184	98.95	190	Leu16Leu (ctg/Ttg)	Rv1602	hisH	imidazole glycerol phosphate synthase subunit HisH
1803265	0	G	SNP	A	79	91	166	100	170	Ser201Asn (agc/aAc)	Rv1602	hisH	imidazole glycerol phosphate synthase subunit HisH
1804273	0	C	SNP	T	78	89	163	98.82	169	Arg79Trp (cgg/Tgg)	Rv1604	impA	inositol-monophosphatase ImpA
1804409	0	C	SNP	A	95	83	177	100	178	Pro124Gln (cca/cAa)	Rv1604	impA	inositol-monophosphatase ImpA
1811375	0	G	SNP	T	105	80	185	100	185	Gly83Gly (ggg/ggT)	Rv1612	trpB	tryptophan synthase subunit beta
1812448	0	C	SNP	T	100	107	200	100	207	Tyr30Tyr (tac/taT)	Rv1613	trpA	tryptophan synthase subunit alpha
1817976	0	A	SNP	T	89	95	175	100	184	His121Leu (cac/cTc)	Rv1618	tesB1	acyl-CoA thioesterase TesB
1818286	0	C	SNP	T	91	93	181	98.92	186	Gly224Gly (ggc/ggT)	Rv1618	tesB1	acyl-CoA thioesterase TesB
1827468	0	C	SNP	A	95	76	171	100	171	Val160Leu (gtg/Ttg)	Rv1625c	cya	adenylyl cyclase
1832509	0	C	SNP	G	99	96	190	100	195	Thr615Thr (acc/acG)	Rv1629	polA	DNA polymerase I
1833025	0	C	SNP	T	105	112	212	100	217	Asp787Asp (gac/gaT)	Rv1629	polA	DNA polymerase I
1836286	0	G	SNP	C	115	107	219	100	222
1836417	0	C	SNP	A	95	125	217	100	220	Gly138Gly (ggg/ggT)	Rv1632c	-	hypothetical protein
1839759	0	G	SNP	C	103	98	193	100	201	Gly198Arg (ggg/Cgg)	Rv1634	-	multidrug-efflux transporter
1847919	0	C	SNP	G	115	95	209	100	210	Thr180Thr (acg/acC)	Rv1639c	-	hypothetical protein
1849609	0	T	SNP	C	95	84	178	100	179	Arg809Arg (cga/cgG)	Rv1640c	lysX	bifunctional lysine--tRNA ligase/phosphatidylglycerol lysyltransferase
1851932	0	C	SNP	A	80	74	153	100	154	Cys35Phe (tgc/tTc)	Rv1640c	lysX	bifunctional lysine--tRNA ligase/phosphatidylglycerol lysyltransferase
1852877	0	A	SNP	C	77	112	181	99.47	190	_202Ser (tag/tCg)	Rv1641	infC	initiation factor IF-3
1854300	0	T	SNP	C	121	105	223	100	226	Leu232Pro (ctg/cCg)	Rv1644	tsnR	23S rRNA methyltransferase TsnR
1856617	0	C	SNP	T	63	80	138	100	143	Thr285Ile (aca/aTa)	Rv1646	PE17	PE family protein PE17
1856777	0	G	SNP	C	88	63	148	100	151	Ala2Pro (gcg/Ccg)	Rv1647	-	adenylate cyclase
1859559	0	C	SNP	A	83	71	151	100	154	Ala276Asp (gcc/gAc)	Rv1649	pheS	phenylalanine--tRNA ligase subunit alpha
1863584	0	G	SNP	T	159	138	281	100	297	Thr600Asn (acc/aAc)	Rv1651c	PE_PGRS30	PE-PGRS family protein PE_PGRS30
1864079	0	C	Del	GAP	109	117	226	79.02	286		Rv1651c	PE_PGRS30	PE-PGRS family protein PE_PGRS30
1864080	0	C	Del	GAP	109	117	226	79.58	284		Rv1651c	PE_PGRS30	PE-PGRS family protein PE_PGRS30
1864081	0	G	Del	GAP	109	117	226	78.47	288		Rv1651c	PE_PGRS30	PE-PGRS family protein PE_PGRS30
1864082	0	C	Del	GAP	109	117	226	81	279		Rv1651c	PE_PGRS30	PE-PGRS family protein PE_PGRS30
1864083	0	C	Del	GAP	109	117	226	81.29	278		Rv1651c	PE_PGRS30	PE-PGRS family protein PE_PGRS30
1864084	0	G	Del	GAP	109	117	226	81	279		Rv1651c	PE_PGRS30	PE-PGRS family protein PE_PGRS30
1864085	0	G	Del	GAP	109	117	226	81.29	278		Rv1651c	PE_PGRS30	PE-PGRS family protein PE_PGRS30
1864086	0	C	Del	GAP	109	117	226	81.29	278		Rv1651c	PE_PGRS30	PE-PGRS family protein PE_PGRS30
1864087	0	C	Del	GAP	109	117	226	82.48	274		Rv1651c	PE_PGRS30	PE-PGRS family protein PE_PGRS30
1873700	0	G	SNP	A	117	108	221	99.56	226	Leu354Leu (ctg/ctA)	Rv1659	argH	argininosuccinate lyase
1878608	0	G	SNP	C	105	93	189	99.5	199	Arg1102Pro (cgg/cCg)	Rv1661	pks7	polyketide synthase
1879574	0	T	SNP	C	77	99	167	98.32	179	Leu1424Pro (ctg/cCg)	Rv1661	pks7	polyketide synthase
1882443	0	C	SNP	T	105	128	226	98.73	236	Ala247Val (gcg/gTg)	Rv1662	pks8	polyketide synthase
1885772	0	G	SNP	A	96	115	207	100	211	Ala1357Thr (gcc/Acc)	Rv1662	pks8	polyketide synthase
1894300	1	G	Ins	G	70	73	143	82.66	143
1894300	2	G	Ins	T	70	73	143	82.66	143
1894300	3	G	Ins	C	69	73	142	82.08	142
1894300	4	G	Ins	T	69	72	141	81.5	142
1894300	5	G	Ins	T	69	73	142	82.08	142
1894300	6	G	Ins	G	69	70	139	80.35	139
1894300	7	G	Ins	C	69	69	138	79.77	138
1894300	8	G	Ins	C	69	69	138	79.77	138
1894300	9	G	Ins	G	68	69	137	79.19	138
1894300	10	G	Ins	C	69	69	138	79.77	138
1894422	0	A	SNP	G	98	100	193	100	198
1900897	0	C	SNP	A	99	100	197	99.5	200	Val27Phe (gtc/Ttc)	Rv1675c	cmr	HTH-type transcriptional regulator Cmr
1901493	0	T	SNP	C	85	101	183	99.47	187	Ser149Ser (agt/agC)	Rv1676	-	hypothetical protein
1907296	0	G	SNP	C	107	110	215	99.09	219	Ala298Ala (gcg/gcC)	Rv1682	-	hypothetical protein
1908598	0	G	SNP	A	113	87	195	99.5	201	Arg335Arg (cgg/cgA)	Rv1683	-	bifunctional long-chain acyl-CoA synthase/lipase
1916137	0	A	SNP	G	141	128	265	100	269	Leu63Leu (cta/ctG)	Rv1691	-	hypothetical protein
1917972	0	A	SNP	G	132	116	245	99.6	249	Leu11Leu (cta/ctG)	Rv1694	tlyA	16S/23S rRNA (cytidine-2'-O)-methyltransferase TlyA			capreomycin (CPR)
1919901	0	C	SNP	T	98	88	185	100	186	Leu73Leu (ctc/ctT)	Rv1696	recN	DNA repair protein RecN
1925136	0	G	SNP	A	97	97	191	100	194	Val436Val (gtg/gtA)	Rv1699	pyrG	CTP synthase
1926029	0	T	SNP	C	97	98	194	99.49	196	Tyr150His (tat/Cat)	Rv1700	-	NUDIX hydrolase
1929743	0	G	SNP	A	87	85	171	98.85	174	Ala46Ala (gcc/gcT)	Rv1703c	-	methyltransferase
1931179	0	C	SNP	A	83	85	166	100	168	Arg93Leu (cgg/cTg)	Rv1704c	cycA	D-serine/alanine/glycine transporter protein CycA
1931718	0	G	SNP	C	73	76	148	100	149	Leu313Val (ctg/Gtg)	Rv1705c	PPE22	PPE family protein PPE22
1933988	0	G	SNP	A	63	87	150	100	150
1943454	0	G	SNP	T	99	82	179	99.45	182	Ala266Ser (gcg/Tcg)	Rv1715	fadB3	3-hydroxybutyryl-CoA dehydrogenase FadB
1943459	0	T	Del	GAP	93	80	167	98.86	175		Rv1715	fadB3	3-hydroxybutyryl-CoA dehydrogenase FadB
1943460	0	A	SNP	G	90	78	167	99.41	169	Thr268Ala (acc/Gcc)	Rv1715	fadB3	3-hydroxybutyryl-CoA dehydrogenase FadB
1944107	0	A	SNP	G	96	89	179	98.93	187	Ser178Gly (agt/Ggt)	Rv1716	-	hypothetical protein
1944402	0	T	SNP	C	133	111	236	99.19	246	Val276Ala (gtc/gCc)	Rv1716	-	hypothetical protein
1946999	0	T	SNP	G	81	91	169	98.85	174
1950767	0	T	SNP	C	66	71	135	100	137	Lys95Lys (aaa/aaG)	Rv1724c	-	hypothetical protein
1952743	0	G	SNP	A	76	83	158	100	159	Val298Met (gtg/Atg)	Rv1726	-	oxidoreductase
1960284	0	C	SNP	A	92	100	184	100	192	Gln68His (cag/caT)	Rv1733c	-	transmembrane protein
1967237	0	C	SNP	A	108	98	204	100	206	Arg134Leu (cga/cTa)	Rv1739c	-	sulfate ABC transporter permease
1971725	0	G	SNP	C	95	106	197	100	201	Arg89Arg (cgc/cgG)	Rv1745c	idi	isopentenyl-diphosphate delta-isomerase
1972901	0	C	SNP	T	124	99	220	100	223	Ala255Val (gcg/gTg)	Rv1746	pknF	serine/threonine-protein kinase PknF
1977568	0	G	SNP	A	106	76	180	98.91	184	Val106Val (gtc/gtT)	Rv1749c	-	integral membrane protein
1977646	0	G	SNP	A	105	84	187	100	189	Ala80Ala (gcc/gcT)	Rv1749c	-	integral membrane protein
1983195	0	A	SNP	G	16	13	28	96.67	30	Gly527Gly (ggt/ggC)	Rv1753c	PPE24	PPE family protein PPE24
1983198	0	C	SNP	G	17	11	28	93.33	30	Val526Val (gtg/gtC)	Rv1753c	PPE24	PPE family protein PPE24
1983313	0	T	SNP	G	88	123	208	98.6	214	Asn488Thr (aac/aCc)	Rv1753c	PPE24	PPE family protein PPE24
1989060	0	G	Del	GAP	55	49	103	98.11	106		Rv1758	cut1	cutinase
1989061	0	A	Del	GAP	55	49	103	99.05	105		Rv1758	cut1	cutinase
1989062	0	G	Del	GAP	55	49	103	100	104		Rv1758	cut1	cutinase
1989063	0	G	Del	GAP	55	49	103	100	104		Rv1758	cut1	cutinase
1989064	0	A	Del	GAP	55	49	103	100	104		Rv1758	cut1	cutinase
1989065	0	C	Del	GAP	55	49	103	100	104		Rv1758	cut1	cutinase
1989066	0	T	Del	GAP	55	49	103	100	104		Rv1758	cut1	cutinase
1989067	0	T	Del	GAP	55	49	103	100	104		Rv1758	cut1	cutinase
1989068	0	C	Del	GAP	55	49	103	100	104		Rv1758	cut1	cutinase
1989069	0	A	Del	GAP	55	49	103	100	104		Rv1758	cut1	cutinase
1989070	0	T	Del	GAP	55	49	103	100	104		Rv1758	cut1	cutinase
1989071	0	C	Del	GAP	55	49	103	100	104		Rv1758	cut1	cutinase
1989072	0	G	Del	GAP	55	49	103	100	104		Rv1758	cut1	cutinase
1989073	0	A	Del	GAP	55	49	103	100	104		Rv1758	cut1	cutinase
1989074	0	T	Del	GAP	55	49	103	100	104		Rv1758	cut1	cutinase
1989075	0	G	Del	GAP	55	49	103	100	104		Rv1758	cut1	cutinase
1989076	0	C	Del	GAP	55	49	103	100	104		Rv1758	cut1	cutinase
1989077	0	G	Del	GAP	55	49	103	100	104		Rv1758	cut1	cutinase
1989078	0	C	Del	GAP	55	49	103	99.05	105		Rv1758	cut1	cutinase
1989079	0	T	Del	GAP	55	49	103	99.05	105		Rv1758	cut1	cutinase
1989080	0	G	Del	GAP	55	49	103	99.05	105		Rv1758	cut1	cutinase
1989081	0	C	Del	GAP	55	49	103	99.05	105		Rv1758	cut1	cutinase
1989082	0	G	Del	GAP	55	49	103	99.05	105		Rv1758	cut1	cutinase
1989083	0	T	Del	GAP	55	49	103	99.05	105		Rv1758	cut1	cutinase
1989084	0	T	Del	GAP	55	49	103	98.11	106		Rv1758	cut1	cutinase
1989085	0	C	Del	GAP	55	49	103	99.05	105		Rv1758	cut1	cutinase
1989237	0	T	SNP	C	103	83	182	100	186	Phe66Leu (ttt/Ctt)	Rv1758	cut1	cutinase
1991894	0	G	SNP	A	124	92	204	100	216	Gly228Gly (ggc/ggT)	Rv1759c	wag22	PE-PGRS family protein Wag22
1991992	0	C	Del	GAP	145	96	245	92.69	260		Rv1759c	wag22	PE-PGRS family protein Wag22
1992323	1	G	Ins	C	131	152	283	87.35	284		Rv1759c	wag22	PE-PGRS family protein Wag22
1992751	0	T	SNP	A	100	107	205	100	207
1993561	0	T	SNP	C	83	79	157	100	162	Cys137Arg (tgt/Cgt)	Rv1760	-	diacylglycerol acyltransferase
1993808	0	A	SNP	T	111	100	209	100	211	Glu219Val (gag/gTg)	Rv1760	-	diacylglycerol acyltransferase
1995528	0	A	SNP	G	103	96	197	100	199	His105His (cat/caC)	Rv1762c	-	hypothetical protein
2003252	0	C	SNP	T	100	102	196	100	202	Ala209Ala (gcc/gcT)	Rv1769	-	hypothetical protein
2003827	0	A	SNP	C	81	87	166	100	168	Asp401Ala (gac/gCc)	Rv1769	-	hypothetical protein
2010614	0	G	SNP	A	114	95	203	100	209
2010880	0	T	SNP	G	82	86	167	99.41	169	Gly75Gly (ggt/ggG)	Rv1777	cyp144	cytochrome P450 Cyp144
2011568	0	G	SNP	C	90	82	170	100	172	Glu305Gln (gag/Cag)	Rv1777	cyp144	cytochrome P450 Cyp144
2022868	0	T	SNP	C	125	126	246	100	251	Ser1204Ser (agt/agC)	Rv1783	eccC5	ESX-5 type VII secretion system protein EccC5
2023628	0	C	SNP	G	112	84	188	100	196	Gly334Ala (gga/gCa)	Rv1785c	cyp143	cytochrome P450 Cyp143
2025977	0	C	SNP	G	106	87	193	97.97	197	Thr226Arg (acg/aGg)	Rv1787	PPE25	PPE family protein PPE25
2032693	0	G	SNP	A	94	77	166	100	171	Val152Ile (gtt/Att)	Rv1795	eccD5	ESX-5 type VII secretion system protein EccD
2034676	0	C	SNP	T	79	76	155	100	155	Ile316Ile (atc/atT)	Rv1796	mycP5	membrane-anchored mycosin MycP
2045310	0	A	SNP	G	106	155	255	100	261	Ile511Ile (att/atC)	Rv1803c	PE_PGRS32	PE-PGRS family protein PE_PGRS32
2049065	0	T	SNP	C	93	116	207	99.52	210
2049097	0	G	SNP	C	102	106	205	99.52	209
2050822	0	G	SNP	C	112	113	208	100	225	Gly301Ala (gga/gCa)	Rv1808	PPE32	PPE family protein PPE32
2051345	0	G	SNP	A	102	85	186	99.47	188	Gly22Ser (ggt/Agt)	Rv1809	PPE33	PPE family protein PPE33
2051746	0	T	SNP	C	91	103	189	100	194	Ala155Ala (gct/gcC)	Rv1809	PPE33	PPE family protein PPE33
2052035	0	G	SNP	T	94	78	170	100	172	Val252Leu (gtg/Ttg)	Rv1809	PPE33	PPE family protein PPE33
2055271	0	A	SNP	G	115	101	214	99.54	217	Leu30Pro (cta/cCa)	Rv1812c	-	dehydrogenase
2056184	0	C	SNP	T	72	80	149	99.35	153
2057774	0	A	SNP	T	90	82	169	98.85	174	Ile83Phe (atc/Ttc)	Rv1815	-	hypothetical protein
2058950	0	C	Del	GAP	76	90	161	100	166		Rv1816	-	HTH-type transcriptional regulator
2061865	0	G	Del	GAP	20	25	42	93.75	48		Rv1818c	PE_PGRS33	PE-PGRS family protein PE_PGRS33
2061866	0	G	Del	GAP	20	25	42	97.83	46		Rv1818c	PE_PGRS33	PE-PGRS family protein PE_PGRS33
2061867	0	T	Del	GAP	20	25	42	100	45		Rv1818c	PE_PGRS33	PE-PGRS family protein PE_PGRS33
2061868	0	G	Del	GAP	20	25	42	100	45		Rv1818c	PE_PGRS33	PE-PGRS family protein PE_PGRS33
2061869	0	A	Del	GAP	20	25	42	100	45		Rv1818c	PE_PGRS33	PE-PGRS family protein PE_PGRS33
2061870	0	C	Del	GAP	20	25	42	100	45		Rv1818c	PE_PGRS33	PE-PGRS family protein PE_PGRS33
2061871	0	A	Del	GAP	20	25	42	100	45		Rv1818c	PE_PGRS33	PE-PGRS family protein PE_PGRS33
2061872	0	T	Del	GAP	20	25	42	100	45		Rv1818c	PE_PGRS33	PE-PGRS family protein PE_PGRS33
2061873	0	T	Del	GAP	20	25	42	100	45		Rv1818c	PE_PGRS33	PE-PGRS family protein PE_PGRS33
2061874	0	A	Del	GAP	20	25	42	100	45		Rv1818c	PE_PGRS33	PE-PGRS family protein PE_PGRS33
2061875	0	G	Del	GAP	20	25	42	100	45		Rv1818c	PE_PGRS33	PE-PGRS family protein PE_PGRS33
2061876	0	T	Del	GAP	20	25	42	100	45		Rv1818c	PE_PGRS33	PE-PGRS family protein PE_PGRS33
2061877	0	G	Del	GAP	20	25	42	95.74	47		Rv1818c	PE_PGRS33	PE-PGRS family protein PE_PGRS33
2061878	0	C	Del	GAP	20	25	42	97.83	46		Rv1818c	PE_PGRS33	PE-PGRS family protein PE_PGRS33
2061879	0	C	Del	GAP	20	25	42	95.74	47		Rv1818c	PE_PGRS33	PE-PGRS family protein PE_PGRS33
2061880	0	G	Del	GAP	20	25	42	95.74	47		Rv1818c	PE_PGRS33	PE-PGRS family protein PE_PGRS33
2061881	0	G	Del	GAP	20	25	42	93.75	48		Rv1818c	PE_PGRS33	PE-PGRS family protein PE_PGRS33
2061958	0	A	SNP	G	67	115	168	100	182	Ala239Ala (gct/gcC)	Rv1818c	PE_PGRS33	PE-PGRS family protein PE_PGRS33
2072492	0	G	SNP	T	71	93	161	100	164
2074754	0	C	SNP	T	120	98	217	100	218
2087652	0	C	SNP	T	85	75	160	99.38	161	Arg87Arg (cgg/cgA)	Rv1839c	vapB13	antitoxin VapB13
2094912	0	C	Del	GAP	71	76	151	90.18	163		Rv1844c	gnd1	6-phosphogluconate dehydrogenase
2094913	0	A	Del	GAP	71	76	151	91.88	160		Rv1844c	gnd1	6-phosphogluconate dehydrogenase
2094914	0	G	Del	GAP	71	76	151	92.45	159		Rv1844c	gnd1	6-phosphogluconate dehydrogenase
2094915	0	C	Del	GAP	71	76	151	92.45	159		Rv1844c	gnd1	6-phosphogluconate dehydrogenase
2094916	0	G	Del	GAP	71	76	151	93.04	158		Rv1844c	gnd1	6-phosphogluconate dehydrogenase
2094917	0	T	Del	GAP	71	76	151	93.04	158		Rv1844c	gnd1	6-phosphogluconate dehydrogenase
2096186	0	A	SNP	G	109	122	230	100	231	Thr138Thr (act/acC)	Rv1846c	blaI	transcriptional repressor BlaI
2108141	0	T	SNP	C	77	106	179	99.46	184	Phe136Leu (ttc/Ctc)	Rv1860	apa	hypothetical protein
2108890	0	A	SNP	C	81	84	162	100	165
2109523	1	C	Ins	G	76	65	141	94	142
2116903	0	C	SNP	T	76	106	181	100	182	Gly380Gly (ggc/ggT)	Rv1867	-	hypothetical protein
2122976	0	C	SNP	G	101	86	186	99.47	188	Gly59Ala (ggt/gCt)	Rv1872c	lldD2	L-lactate dehydrogenase
2123169	0	T	SNP	G	94	88	182	100	182
2128870	0	A	SNP	G	95	94	184	100	189	Leu283Leu (cta/ctG)	Rv1878	glnA3	glutamine synthetase GlnA
2129747	0	C	SNP	T	99	76	173	100	175	Ala124Val (gcc/gTc)	Rv1879	-	hypothetical protein
2133468	1	T	Ins	T	98	72	170	92.9	170		Rv1883c	-	hypothetical protein
2133468	2	T	Ins	C	98	72	170	92.9	170		Rv1883c	-	hypothetical protein
2133468	3	T	Ins	G	98	72	170	92.9	170		Rv1883c	-	hypothetical protein
2133468	4	T	Ins	C	98	72	170	92.9	170		Rv1883c	-	hypothetical protein
2133468	5	T	Ins	A	98	72	170	92.9	170		Rv1883c	-	hypothetical protein
2133468	6	T	Ins	T	98	72	170	92.9	170		Rv1883c	-	hypothetical protein
2133468	7	T	Ins	G	98	72	170	92.9	170		Rv1883c	-	hypothetical protein
2133468	8	T	Ins	C	98	71	169	92.35	169		Rv1883c	-	hypothetical protein
2133468	9	T	Ins	C	97	71	168	91.8	168		Rv1883c	-	hypothetical protein
2133468	10	T	Ins	G	96	70	166	90.71	166		Rv1883c	-	hypothetical protein
2133468	11	T	Ins	T	95	68	163	89.07	164		Rv1883c	-	hypothetical protein
2133468	12	T	Ins	C	96	67	163	89.07	163		Rv1883c	-	hypothetical protein
2135870	0	T	SNP	C	64	98	159	100	162
2137521	1	A	Ins	C	50	63	113	80.14	113
2137521	2	A	Ins	T	50	62	112	79.43	113
2137521	3	A	Ins	C	50	63	113	80.14	113
2137521	4	A	Ins	C	50	62	112	79.43	113
2137521	5	A	Ins	G	50	63	113	80.14	113
2137521	6	A	Ins	A	50	62	112	79.43	113
2137521	7	A	Ins	T	50	62	112	79.43	113
2137521	8	A	Ins	C	50	62	112	79.43	113
2137521	9	A	Ins	A	50	63	113	80.14	113
2137521	10	A	Ins	C	50	63	113	80.14	113
2138453	0	C	SNP	T	98	105	200	100	203
2142250	0	C	SNP	T	107	94	198	100	201
2143328	0	G	Del	GAP	74	108	175	100	182		Rv1895	-	zinc-binding alcohol dehydrogenase
2143887	0	G	SNP	T	94	95	187	98.95	191	Pro187His (ccc/cAc)	Rv1896c	-	S-adenosyl-L-methionine-dependentmethyltransferase
2144657	0	G	SNP	A	98	94	189	100	192	Gln76_ (cag/Tag)	Rv1897c	-	D-tyrosyl-tRNA(Tyr) deacylase
2147022	0	A	SNP	C	104	102	199	99.04	208	Ile204Met (att/atG)	Rv1900c	lipJ	lignin peroxidase LipJ
2151780	0	G	SNP	T	110	78	188	100	188	Gln206Lys (caa/Aaa)	Rv1905c	aao	D-amino acid oxidase
2153184	0	T	SNP	G	103	84	182	100	187
2154724	0	C	SNP	A	98	90	187	99.47	189	Arg463Leu (cgg/cTg)	Rv1908c	katG	catalase-peroxidase		phylo (not Euro-American, M. africanum, M. bovis, M . canettii, M. caprae, M. Microti, M. pinipedii, Beijing, Delhi/CAS, EAI, 4)	isoniazid (INH)
2155168	0	C	SNP	G	104	89	190	100	193	Ser315Thr (agc/aCc)	Rv1908c	katG	catalase-peroxidase	isoniazid (INH)		isoniazid (INH)
2158109	0	T	SNP	C	85	95	177	100	180	Asp328Gly (gac/gGc)	Rv1912c	fadB5	oxidoreductase FadB
2158905	0	C	SNP	A	116	95	210	100	211	Gly63_ (gga/Tga)	Rv1912c	fadB5	oxidoreductase FadB
2160998	0	G	SNP	A	85	96	180	100	181	Gly179Asp (ggc/gAc)	Rv1915	aceAa	isocitrate lyase AceAa
2161343	1	G	Ins	T	95	86	181	93.78	181		Rv1915	aceAa	isocitrate lyase AceAa
2163790	0	A	SNP	C	56	57	111	100	113	Pro1174Pro (cct/ccG)	Rv1917c	PPE34	PPE family protein PPE34
2165286	0	A	SNP	C	125	115	233	100	240	Ser676Ala (tca/Gca)	Rv1917c	PPE34	PPE family protein PPE34
2167926	0	A	SNP	G	106	113	216	100	219	Leu896Ser (ttg/tCg)	Rv1918c	PPE35	PPE family protein PPE35
2172526	0	A	SNP	C	94	123	210	100	217	_424Gly (tga/Gga)	Rv1921c	lppF	lipoprotein LppF
2173860	0	A	SNP	C	125	109	232	100	234
2186127	0	G	SNP	A	121	120	236	100	241	Ala21Val (gcc/gTc)	Rv1934c	fadE17	acyl-CoA dehydrogenase FadE17
2186236	0	C	SNP	T	103	116	214	99.55	220	Pro308Pro (ccg/ccA)	Rv1935c	echA13	enoyl-CoA hydratase EchA13
2187587	0	G	SNP	C	82	97	177	100	179	Gln68His (cag/caC)	Rv1936	-	monooxygenase
2194431	0	G	SNP	A	84	129	209	100	213	Trp256_ (tgg/tgA)	Rv1941	-	short-chain type dehydrogenase/reductase
2199052	0	C	SNP	G	106	91	193	100	197	Gly5Arg (ggt/Cgt)	Rv1948c	-	hypothetical protein
2205608	0	C	SNP	T	80	85	164	99.4	166	Gly399Arg (ggg/Agg)	Rv1963c	mce3R	transcriptional repressor Mce3R
2207484	0	G	SNP	A	82	130	211	99.53	213
2207591	1	T	Ins	C	74	83	157	96.32	157
2209465	0	G	SNP	A	88	96	179	100	184	Ala47Thr (gcg/Acg)	Rv1966	mce3A	Mce family protein Mce3A
2211826	0	A	SNP	G	104	100	202	100	204	Lys67Lys (aaa/aaG)	Rv1968	mce3C	Mce family protein Mce3C
2216345	0	C	SNP	A	89	97	182	99.47	187	Pro363Pro (ccc/ccA)	Rv1971	mce3F	Mce family protein Mce3F
2216443	0	C	SNP	A	103	99	196	99.51	203	Ala396Glu (gcg/gAg)	Rv1971	mce3F	Mce family protein Mce3F
2220512	0	T	SNP	G	115	94	205	99.52	210	Ser253Ser (tct/tcG)	Rv1977	-	hypothetical protein
2220941	0	G	Del	GAP	73	75	143	85.55	173		Rv1978	-	hypothetical protein
2220942	0	C	Del	GAP	73	75	143	85.55	173		Rv1978	-	hypothetical protein
2220943	0	C	Del	GAP	73	75	143	86.55	171		Rv1978	-	hypothetical protein
2220944	0	A	Del	GAP	73	75	143	88.62	167		Rv1978	-	hypothetical protein
2220945	0	C	Del	GAP	73	75	143	90.8	163		Rv1978	-	hypothetical protein
2220946	0	G	Del	GAP	73	75	143	91.36	162		Rv1978	-	hypothetical protein
2220947	0	A	Del	GAP	73	75	143	100	148		Rv1978	-	hypothetical protein
2220948	0	T	Del	GAP	73	75	143	100	148		Rv1978	-	hypothetical protein
2221584	0	G	SNP	C	99	99	197	100	198	Ser226Thr (agt/aCt)	Rv1978	-	hypothetical protein
2223293	0	T	SNP	C	111	86	194	100	197
2228967	0	A	SNP	G	96	115	205	100	211
2229801	0	C	SNP	G	107	107	209	100	214	Pro34Pro (ccg/ccC)	Rv1985c	-	HTH-type transcriptional regulator
2235170	0	A	Del	GAP	21	13	33	100	34		Rv1992c	ctpG	cation transporter ATPase G
2235171	0	C	Del	GAP	21	13	33	100	34		Rv1992c	ctpG	cation transporter ATPase G
2235172	0	A	Del	GAP	21	13	33	100	34		Rv1992c	ctpG	cation transporter ATPase G
2235173	0	A	Del	GAP	21	13	33	100	34		Rv1992c	ctpG	cation transporter ATPase G
2235174	0	T	Del	GAP	21	13	33	100	34		Rv1992c	ctpG	cation transporter ATPase G
2235175	0	C	Del	GAP	21	13	33	100	34		Rv1992c	ctpG	cation transporter ATPase G
2235176	0	C	Del	GAP	21	13	33	100	34		Rv1992c	ctpG	cation transporter ATPase G
2235177	0	G	Del	GAP	21	13	33	100	34		Rv1992c	ctpG	cation transporter ATPase G
2235178	0	A	Del	GAP	21	13	33	100	34		Rv1992c	ctpG	cation transporter ATPase G
2235179	0	C	Del	GAP	21	13	33	100	34		Rv1992c	ctpG	cation transporter ATPase G
2235180	0	G	Del	GAP	21	13	33	100	34		Rv1992c	ctpG	cation transporter ATPase G
2235181	0	T	Del	GAP	21	13	33	100	34		Rv1992c	ctpG	cation transporter ATPase G
2235182	0	T	Del	GAP	21	13	33	100	34		Rv1992c	ctpG	cation transporter ATPase G
2235183	0	T	Del	GAP	21	13	33	100	34		Rv1992c	ctpG	cation transporter ATPase G
2235184	0	T	Del	GAP	21	13	33	100	34		Rv1992c	ctpG	cation transporter ATPase G
2235185	0	G	Del	GAP	21	13	33	100	34		Rv1992c	ctpG	cation transporter ATPase G
2235186	0	C	Del	GAP	21	13	33	100	34		Rv1992c	ctpG	cation transporter ATPase G
2235187	0	A	Del	GAP	21	13	33	100	34		Rv1992c	ctpG	cation transporter ATPase G
2235188	0	C	Del	GAP	21	13	33	100	34		Rv1992c	ctpG	cation transporter ATPase G
2235189	0	C	Del	GAP	21	13	33	100	34		Rv1992c	ctpG	cation transporter ATPase G
2235190	0	A	Del	GAP	21	13	33	100	34		Rv1992c	ctpG	cation transporter ATPase G
2235191	0	T	Del	GAP	21	13	33	100	34		Rv1992c	ctpG	cation transporter ATPase G
2235192	0	G	Del	GAP	21	13	33	100	34		Rv1992c	ctpG	cation transporter ATPase G
2235193	0	A	Del	GAP	21	13	33	100	34		Rv1992c	ctpG	cation transporter ATPase G
2235194	0	T	Del	GAP	21	13	33	100	34		Rv1992c	ctpG	cation transporter ATPase G
2235195	0	C	Del	GAP	21	13	33	100	34		Rv1992c	ctpG	cation transporter ATPase G
2235196	0	T	Del	GAP	21	13	33	100	34		Rv1992c	ctpG	cation transporter ATPase G
2235197	0	G	Del	GAP	21	13	33	100	34		Rv1992c	ctpG	cation transporter ATPase G
2235198	0	C	Del	GAP	21	13	33	100	34		Rv1992c	ctpG	cation transporter ATPase G
2235199	0	C	Del	GAP	21	13	33	100	34		Rv1992c	ctpG	cation transporter ATPase G
2235200	0	G	Del	GAP	21	13	33	100	34		Rv1992c	ctpG	cation transporter ATPase G
2235201	0	C	Del	GAP	21	13	33	100	34		Rv1992c	ctpG	cation transporter ATPase G
2235202	0	G	Del	GAP	21	13	33	100	34		Rv1992c	ctpG	cation transporter ATPase G
2235203	0	A	Del	GAP	21	13	33	100	34		Rv1992c	ctpG	cation transporter ATPase G
2235204	0	G	Del	GAP	21	13	33	100	34		Rv1992c	ctpG	cation transporter ATPase G
2235205	0	C	Del	GAP	21	13	33	100	34		Rv1992c	ctpG	cation transporter ATPase G
2235206	0	G	Del	GAP	21	13	33	100	34		Rv1992c	ctpG	cation transporter ATPase G
2235207	0	C	Del	GAP	21	13	33	100	34		Rv1992c	ctpG	cation transporter ATPase G
2235208	0	C	Del	GAP	21	13	33	100	34		Rv1992c	ctpG	cation transporter ATPase G
2235209	0	G	Del	GAP	21	13	33	100	34		Rv1992c	ctpG	cation transporter ATPase G
2235210	0	G	Del	GAP	21	13	33	100	34		Rv1992c	ctpG	cation transporter ATPase G
2235211	0	G	Del	GAP	21	13	33	100	34		Rv1992c	ctpG	cation transporter ATPase G
2235212	0	C	Del	GAP	21	13	33	100	34		Rv1992c	ctpG	cation transporter ATPase G
2235213	0	A	Del	GAP	21	13	33	100	34		Rv1992c	ctpG	cation transporter ATPase G
2235214	0	T	Del	GAP	21	13	33	100	34		Rv1992c	ctpG	cation transporter ATPase G
2235215	0	G	Del	GAP	21	13	33	100	34		Rv1992c	ctpG	cation transporter ATPase G
2235216	0	G	Del	GAP	21	13	33	100	34		Rv1992c	ctpG	cation transporter ATPase G
2235217	0	T	Del	GAP	21	13	33	100	34		Rv1992c	ctpG	cation transporter ATPase G
2235218	0	C	Del	GAP	21	13	33	100	34		Rv1992c	ctpG	cation transporter ATPase G
2235219	0	T	Del	GAP	21	13	33	100	34		Rv1992c	ctpG	cation transporter ATPase G
2235220	0	A	Del	GAP	21	13	33	100	34		Rv1992c	ctpG	cation transporter ATPase G
2235221	0	G	Del	GAP	21	13	33	100	34		Rv1992c	ctpG	cation transporter ATPase G
2235222	0	G	Del	GAP	21	13	33	100	34		Rv1992c	ctpG	cation transporter ATPase G
2235223	0	G	Del	GAP	21	13	33	100	34		Rv1992c	ctpG	cation transporter ATPase G
2235224	0	C	Del	GAP	21	13	33	100	34		Rv1992c	ctpG	cation transporter ATPase G
2235225	0	T	Del	GAP	21	13	33	100	34		Rv1992c	ctpG	cation transporter ATPase G
2235226	0	T	Del	GAP	21	13	33	100	34		Rv1992c	ctpG	cation transporter ATPase G
2235227	0	G	Del	GAP	21	13	33	100	34		Rv1992c	ctpG	cation transporter ATPase G
2235228	0	G	Del	GAP	21	13	33	100	34		Rv1992c	ctpG	cation transporter ATPase G
2235229	0	G	Del	GAP	21	13	33	100	34		Rv1992c	ctpG	cation transporter ATPase G
2235230	0	G	Del	GAP	21	13	33	100	34		Rv1992c	ctpG	cation transporter ATPase G
2235231	0	C	Del	GAP	21	13	33	100	34		Rv1992c	ctpG	cation transporter ATPase G
2235232	0	A	Del	GAP	21	13	33	100	34		Rv1992c	ctpG	cation transporter ATPase G
2242307	0	T	SNP	G	108	117	223	98.68	228	Leu717Val (ttg/Gtg)	Rv1997	ctpF	cation transporter ATPase F
2244421	0	G	SNP	T	90	109	195	99	201	Leu240Met (ctg/Atg)	Rv1999c	-	transporter
2245916	0	T	SNP	G	114	98	208	100	212	Ala236Ala (gct/gcG)	Rv2000	-	hypothetical protein
2247677	0	A	SNP	C	106	118	213	100	224	Ile6Ile (ata/atC)	Rv2002	fabG3	20-beta-hydroxysteroid dehydrogenase
2251999	0	A	SNP	G	94	87	178	99.45	182
2260100	0	C	SNP	T	124	95	216	99.55	220
2260525	0	C	SNP	T	132	126	254	100	258
2264782	0	C	SNP	A	93	83	175	100	176	Ala262Glu (gcg/gAg)	Rv2017	-	transcriptional regulator
2265059	0	T	SNP	G	81	91	166	99.42	173
2265198	0	C	SNP	A	74	98	171	98.85	174
2269780	0	T	SNP	C	106	108	212	100	214	Asp154Gly (gac/gGc)	Rv2024c	-	hypothetical protein
2270102	0	A	SNP	G	130	111	236	100	241	Trp47Arg (tgg/Cgg)	Rv2024c	-	hypothetical protein
2270758	0	C	SNP	A	95	87	180	98.38	185	Val331Leu (gta/Tta)	Rv2025c	-	cation efflux system protein
2274943	0	C	SNP	T	111	94	200	100	205	Val156Ile (gtc/Atc)	Rv2028c	-	universal stress protein
2275764	0	G	SNP	A	102	88	187	100	190	Leu221Phe (ctc/Ttc)	Rv2029c	pfkB	6-phosphofructokinase PfkB
2282787	0	C	SNP	T	80	110	187	100	190	Cys312Tyr (tgt/tAt)	Rv2037c	-	transmembrane protein
2284456	0	T	SNP	G	106	107	207	100	213	Glu114Ala (gag/gCg)	Rv2038c	-	sugar ABC transporter ATP-binding protein
2285251	0	C	SNP	A	78	85	162	99.39	164	Val131Phe (gtc/Ttc)	Rv2039c	-	sugar ABC transporter permease
2285252	0	C	SNP	T	78	80	153	100	158	Gln130Gln (cag/caA)	Rv2039c	-	sugar ABC transporter permease
2285558	0	G	SNP	A	102	93	188	100	195	Cys28Cys (tgc/tgT)	Rv2039c	-	sugar ABC transporter permease
2287121	0	A	SNP	G	93	84	176	100	177	Asp242Asp (gat/gaC)	Rv2041c	-	sugar ABC transporter substrate-binding lipoprotein
2289366	0	G	Del	GAP	84	97	180	97.31	186		Rv2044c	-	hypothetical protein
2296042	0	G	SNP	C	100	121	216	96.93	228	Pro3649Ala (ccg/Gcg)	Rv2048c	pks12	polyketide synthase
2296181	0	A	SNP	G	93	97	182	75.1	253	Gly3602Gly (ggt/ggC)	Rv2048c	pks12	polyketide synthase
2296876	0	C	SNP	G	115	90	198	100	205	Gly3371Arg (ggt/Cgt)	Rv2048c	pks12	polyketide synthase
2300546	0	A	SNP	T	80	91	168	98.28	174	His2147Gln (cat/caA)	Rv2048c	pks12	polyketide synthase
2300552	0	T	SNP	G	78	92	168	98.84	172	Pro2145Pro (cca/ccC)	Rv2048c	pks12	polyketide synthase
2300555	0	A	SNP	G	77	93	168	98.84	172	Asp2144Asp (gat/gaC)	Rv2048c	pks12	polyketide synthase
2301782	0	T	SNP	C	41	22	63	98.44	64	Val1735Val (gta/gtG)	Rv2048c	pks12	polyketide synthase
2306472	0	T	SNP	C	87	101	180	99.47	189	Tyr172Cys (tac/tGc)	Rv2048c	pks12	polyketide synthase
2307587	0	G	Del	GAP	81	75	153	91.76	170
2307588	0	T	Del	GAP	81	75	153	93.98	166
2307589	0	C	Del	GAP	81	75	153	93.98	166
2307590	0	G	Del	GAP	81	75	153	100	156
2309203	0	G	SNP	A	64	67	126	100	131	Ala518Val (gca/gTa)	Rv2051c	ppm1	polyprenol-monophosphomannose synthase
2311099	0	C	SNP	G	154	134	281	99.65	289	Pro473Pro (ccg/ccC)	Rv2052c	-	hypothetical protein
2325320	0	T	SNP	C	78	70	147	100	148	Asp184Gly (gat/gGt)	Rv2067c	-	hypothetical protein
2328543	0	T	SNP	C	113	120	229	100	233	Ile145Met (ata/atG)	Rv2071c	cobM	precorrin-4 C(11)-methyltransferase
2329533	0	A	SNP	G	118	121	235	99.58	240	Leu205Pro (ctc/cCc)	Rv2072c	cobL	precorrin-6Y C(5,15)-methyltransferase
2331620	0	A	SNP	C	103	94	196	100	197	Gly420Gly (ggt/ggG)	Rv2075c	-	hypothetical protein
2331789	0	G	SNP	T	102	101	202	100	203	Pro364Gln (ccg/cAg)	Rv2075c	-	hypothetical protein
2333215	0	C	SNP	T	91	68	157	100	159	Cys25Tyr (tgc/tAc)	Rv2076c	-	hypothetical protein
2334007	0	A	SNP	G	96	74	165	100	170	Ala96Ala (gct/gcC)	Rv2077c	-	transmembrane protein
2335075	0	A	SNP	G	85	83	167	100	168	Glu6Gly (gaa/gGa)	Rv2078	-	hypothetical protein
2335080	0	T	SNP	C	88	83	170	100	171	Leu8Leu (ttg/Ctg)	Rv2078	-	hypothetical protein
2335494	0	A	SNP	G	99	85	178	100	184	Tyr47Cys (tac/tGc)	Rv2079	-	hypothetical protein
2338195	0	C	Del	GAP	135	102	225	89.77	264		Rv2081c	-	transmembrane protein
2338990	0	G	SNP	C	176	210	371	99.48	388	Ala94Ala (gcg/gcC)	Rv2082	-	hypothetical protein
2338994	0	G	SNP	A	183	209	379	99.49	394	Ala96Thr (gcg/Acg)	Rv2082	-	hypothetical protein
2340621	0	C	SNP	G	175	179	336	99.72	355	Pro638Arg (ccc/cGc)	Rv2082	-	hypothetical protein
2341636	0	C	SNP	G	89	120	207	100	209	Leu256Val (ctg/Gtg)	Rv2083	-	hypothetical protein
2342649	1	A	Ins	G	68	74	142	78.89	143		Rv2084	-	hypothetical protein
2342649	2	A	Ins	G	66	75	141	78.33	143		Rv2084	-	hypothetical protein
2342649	3	A	Ins	C	68	74	142	78.89	142		Rv2084	-	hypothetical protein
2342649	4	A	Ins	G	67	73	140	77.78	142		Rv2084	-	hypothetical protein
2342649	5	A	Ins	T	68	74	142	78.89	142		Rv2084	-	hypothetical protein
2342649	6	A	Ins	A	68	73	141	78.33	142		Rv2084	-	hypothetical protein
2342649	7	A	Ins	C	68	74	142	78.89	142		Rv2084	-	hypothetical protein
2342649	8	A	Ins	A	68	73	141	78.33	142		Rv2084	-	hypothetical protein
2342649	9	A	Ins	C	68	72	140	77.78	142		Rv2084	-	hypothetical protein
2342649	10	A	Ins	A	68	74	142	78.89	142		Rv2084	-	hypothetical protein
2342649	11	A	Ins	C	68	72	140	77.78	142		Rv2084	-	hypothetical protein
2344246	0	G	SNP	C	75	99	173	100	174
2345037	0	C	SNP	A	98	97	189	100	195	Leu209Leu (ctc/ctA)	Rv2088	pknJ	transmembrane serine/threonine-protein kinase PknJ
2345085	0	A	SNP	C	110	116	223	99.12	228	Ala225Ala (gca/gcC)	Rv2088	pknJ	transmembrane serine/threonine-protein kinase PknJ
2346929	0	C	SNP	T	90	118	206	99.52	209	Leu132Leu (ctg/ctA)	Rv2089c	pepE	dipeptidase PepE
2348446	0	C	SNP	G	97	94	188	100	191	Phe358Leu (ttc/ttG)	Rv2090	-	5'-3' exonuclease
2348708	0	G	SNP	A	80	85	162	100	165	Val195Val (gtc/gtT)	Rv2091c	-	membrane protein
2353385	0	G	SNP	C	105	101	202	100	206	Gln311Glu (cag/Gag)	Rv2095c	pafC	proteasome accessory factor C
2357269	0	G	Del	GAP	129	135	274	80	330
2357270	0	C	Del	GAP	128	135	274	81.68	322
2357271	0	C	Del	GAP	128	135	274	81.93	321
2358029	1	T	Ins	G	102	128	230	97.46	230
2361604	0	C	SNP	G	119	127	236	100	246	Val455Val (gtc/gtG)	Rv2101	helZ	helicase HelZ
2362041	0	C	SNP	A	96	97	189	100	193	Pro601Gln (ccg/cAg)	Rv2101	helZ	helicase HelZ
2367061	0	A	Del	GAP	77	89	163	98.22	169
2368565	0	A	Del	GAP	110	98	209	100	208
2369186	0	G	SNP	C	130	136	261	100	266	Arg182Gly (cgt/Ggt)	Rv2109c	prcA	proteasome subunit alpha
2369326	0	C	SNP	G	109	140	245	100	249	Arg135Pro (cgc/cCc)	Rv2109c	prcA	proteasome subunit alpha
2381649	0	G	SNP	A	84	81	160	99.4	166	Pro193Pro (ccg/ccA)	Rv2123	PPE37	PPE family protein PPE37
2382287	0	C	Del	GAP	67	86	150	95.62	160		Rv2123	PPE37	PPE family protein PPE37
2382289	0	G	SNP	T	72	87	153	98.15	162	Asp407Tyr (gac/Tac)	Rv2123	PPE37	PPE family protein PPE37
2386389	0	G	SNP	A	122	95	215	99.54	218	Gly33Ser (ggc/Agc)	Rv2125	-	hypothetical protein
2387733	0	T	SNP	C	151	73	218	99.56	225	Glu80Glu (gaa/gaG)	Rv2126c	PE_PGRS37	PE-PGRS family protein PE_PGRS37
2388641	0	G	SNP	A	105	100	202	100	205	Gly9Asp (ggc/gAc)	Rv2127	ansP1	L-asparagine permease
2389636	0	G	SNP	A	87	90	175	99.44	178	Gly341Ser (ggt/Agt)	Rv2127	ansP1	L-asparagine permease
2397112	0	G	SNP	A	71	107	174	98.89	180	Val68Val (gtc/gtT)	Rv2137c	-	hypothetical protein
2397212	0	C	SNP	T	71	78	148	98.68	151	Gly35Asp (ggc/gAc)	Rv2137c	-	hypothetical protein
2402765	0	G	SNP	A	69	77	145	100	146
2413246	0	C	SNP	A	142	131	271	99.64	274	Val36Leu (gtg/Ttg)	Rv2153c	murG	UDP-N-acetylglucosamine--N-acetylmuramyl- (pentapeptide) pyrophosphoryl-undecaprenol-N-acetylglucosamine transferase
2415067	0	G	SNP	A	95	106	197	99.5	202	Ala443Val (gcc/gTc)	Rv2155c	murD	UDP-N-acetylmuramoylalanine--D-glutamate ligase
2415656	0	G	SNP	C	120	129	246	100	249	Arg247Gly (cgg/Ggg)	Rv2155c	murD	UDP-N-acetylmuramoylalanine--D-glutamate ligase
2420557	0	G	SNP	A	140	116	253	99.61	257	Gln18_ (cag/Tag)	Rv2158c	murE	UDP-N-acetylmuramoylalanyl-D-glutamate--2, 6-diaminopimelate ligase
2421816	0	A	SNP	G	161	117	274	100	278
2421975	1	G	Ins	G	109	132	241	91.29	242
2421975	2	G	Ins	G	109	129	238	90.15	238
2421975	3	G	Ins	A	109	129	238	90.15	238
2421975	4	G	Ins	A	109	129	238	90.15	238
2423819	0	C	SNP	G	113	151	245	97.06	272	Gly340Gly (ggg/ggC)	Rv2162c	PE_PGRS38	PE-PGRS family protein PE_PGRS38
2423822	0	A	SNP	G	114	153	253	97.09	275	Gly339Gly (ggt/ggC)	Rv2162c	PE_PGRS38	PE-PGRS family protein PE_PGRS38
2424114	0	C	SNP	A	52	97	143	99.33	150	Arg242Leu (cgc/cTc)	Rv2162c	PE_PGRS38	PE-PGRS family protein PE_PGRS38
2424151	0	C	SNP	A	59	84	139	99.31	144	Ala230Ser (gca/Tca)	Rv2162c	PE_PGRS38	PE-PGRS family protein PE_PGRS38
2424925	0	A	SNP	G	66	88	149	99.35	155
2425471	0	T	SNP	C	89	90	173	100	179	Arg539Arg (cga/cgG)	Rv2163c	pbpB	penicillin-binding membrane protein PbpB
2434749	0	C	SNP	T	101	64	164	100	165
2440926	0	G	SNP	T	84	83	167	100	167	Asp265Glu (gac/gaA)	Rv2178c	aroG	phospho-2-dehydro-3-deoxyheptonate aldolase AroG
2440935	0	G	SNP	C	84	76	159	100	160	Ser262Ser (tcc/tcG)	Rv2178c	aroG	phospho-2-dehydro-3-deoxyheptonate aldolase AroG
2448458	0	C	SNP	T	82	76	156	100	158	Thr100Ile (acc/aTc)	Rv2187	fadD15	long-chain-fatty-acid--CoA ligase FadD15
2449826	0	C	SNP	G	75	78	149	100	153	Ser556Trp (tcg/tGg)	Rv2187	fadD15	long-chain-fatty-acid--CoA ligase FadD15
2452452	0	G	SNP	A	155	123	278	100	278	Thr274Met (acg/aTg)	Rv2190c	-	endopeptidase
2453658	0	C	Del	GAP	87	92	172	93.72	191
2453659	0	C	Del	GAP	87	92	172	94.71	189
2455785	0	G	SNP	A	116	147	260	99.62	264	Ala320Val (gcc/gTc)	Rv2192c	trpD	anthranilate phosphoribosyltransferase
2462172	0	G	SNP	A	84	85	166	98.83	171	Asn292Asn (aac/aaT)	Rv2198c	mmpS3	membrane protein MmpS3
2462871	0	G	SNP	A	85	91	175	100	176	Ala59Ala (gcc/gcT)	Rv2198c	mmpS3	membrane protein MmpS3
2470591	0	A	SNP	C	98	95	190	100	193
2471127	0	C	SNP	T	74	93	166	99.4	168	Ser169Phe (tct/tTt)	Rv2206	-	transmembrane protein
2472029	0	T	SNP	G	147	134	271	100	281	Trp207Gly (tgg/Ggg)	Rv2207	cobT	nicotinate-nucleotide-dimethylbenzimidazolphosphoribosyltransferase
2477984	0	G	SNP	A	100	99	194	100	199	Ser265Ser (tcg/tcA)	Rv2212	-	adenylyl cyclase
2478619	0	G	SNP	A	108	131	233	98.76	242	Leu94Leu (ctg/ctA)	Rv2213	pepB	cytosol aminopeptidase
2480809	0	G	SNP	C	95	105	197	100	200	Ala298Gly (gcc/gGc)	Rv2214c	ephD	oxidoreductase EphD
2485309	0	C	SNP	T	88	81	166	99.41	170	Leu13Leu (ctg/Ttg)	Rv2218	lipA	lipoyl synthase
2494430	0	C	SNP	G	86	78	160	100	164	Gly324Arg (ggc/Cgc)	Rv2223c	-	carboxylesterase B
2496797	0	G	SNP	T	104	82	185	99.47	187	Pro76Gln (ccg/cAg)	Rv2224c	caeA	carboxylesterase A
2499577	0	G	SNP	C	94	107	199	98.53	204	Trp249Ser (tgg/tCg)	Rv2226	-	hypothetical protein
2499699	0	G	SNP	A	75	82	151	99.37	158	Val290Ile (gtc/Atc)	Rv2226	-	hypothetical protein
2499726	0	G	SNP	A	75	79	151	100	154	Asp299Asn (gat/Aat)	Rv2226	-	hypothetical protein
2500730	0	T	SNP	G	95	76	168	98.84	173
2504177	0	C	SNP	T	102	101	200	100	203	Glu144Glu (gag/gaA)	Rv2230c	-	GTP cyclohydrolase
2509140	0	G	SNP	C	116	164	277	100	280	Ser79Cys (tcc/tGc)	Rv2236c	cobD	cobalamin biosynthesis transmembrane protein CobD
2509722	0	A	SNP	G	93	106	195	100	199	Pro78Pro (cca/ccG)	Rv2237	-	hypothetical protein
2511421	0	G	SNP	A	76	90	161	100	166	Leu78Leu (ctg/Ttg)	Rv2239c	-	hypothetical protein
2516271	0	T	SNP	C	98	120	214	100	218	Met323Thr (atg/aCg)	Rv2242	-	hypothetical protein
2516567	0	G	SNP	C	49	78	125	100	127
2521342	0	T	SNP	C	93	98	187	100	191	Asp200Asp (gat/gaC)	Rv2247	accD6	acetyl-/propionyl-CoA carboxylase subunit beta
2523205	1	G	Ins	C	87	92	179	93.72	180
2523205	2	G	Ins	G	87	92	179	93.72	180
2523205	3	G	Ins	C	84	93	177	92.67	180
2525723	0	G	Del	GAP	106	99	200	94.47	217		Rv2251	-	flavoprotein
2526974	0	T	SNP	C	114	94	204	100	208	Pro470Pro (cct/ccC)	Rv2251	-	flavoprotein
2529680	0	A	SNP	G	107	83	187	100	190	Thr65Thr (act/acC)	Rv2256c	-	hypothetical protein
2531742	0	A	SNP	G	100	104	202	100	204	Ala52Ala (gct/gcC)	Rv2258c	-	transcriptional regulator
2533377	0	T	SNP	C	112	107	216	100	219	Asp16Asp (gat/gaC)	Rv2260	-	hypothetical protein
2534563	0	G	Del	GAP	112	101	210	97.71	218
2534564	0	A	Del	GAP	112	101	210	100	213
2536312	0	C	SNP	T	114	123	235	100	237	Arg224Arg (cgc/cgT)	Rv2263	-	oxidoreductase
2536625	1	C	Ins	G	108	98	206	89.96	207		Rv2264c	-	hypothetical protein
2540554	0	T	SNP	C	90	119	206	99.52	210	Ser151Pro (tcg/Ccg)	Rv2266	cyp124	cytochrome P450 Cyp124
2541477	0	C	SNP	G	107	88	190	100	195
2542543	0	G	SNP	A	114	111	222	100	225	Arg90Cys (cgt/Tgt)	Rv2267c	-	hypothetical protein
2562644	0	G	SNP	T	94	78	168	100	172	Ala16Ser (gcg/Tcg)	Rv2290	lppO	lipoprotein LppO
2564368	1	G	Ins	C	83	83	166	95.95	166		Rv2293c	-	hypothetical protein
2566766	1	C	Ins	G	85	75	160	91.43	162
2566768	0	A	SNP	C	81	77	154	96.34	164
2573756	0	C	SNP	A	79	65	143	100	144
2578626	0	A	SNP	G	97	107	203	99.03	206	Met24Thr (atg/aCg)	Rv2307c	-	hypothetical protein
2586127	0	A	SNP	G	98	84	178	99.45	183	Gly388Gly (ggt/ggC)	Rv2314c	-	hypothetical protein
2589216	0	G	SNP	C	112	129	240	99.59	242	Val127Leu (gtg/Ctg)	Rv2316	uspA	sugar ABC transporter permease UspA
2591172	0	G	SNP	A	110	110	215	100	220	Ala219Thr (gcc/Acc)	Rv2318	uspC	sugar ABC transporter substrate-binding lipoprotein UspC
2594111	0	G	SNP	C	99	89	184	98.95	190	Arg15Gly (cgc/Ggc)	Rv2320c	rocE	cationic amino acid transporter permease RocE
2597957	0	G	SNP	A	109	106	212	100	215	Ser664Leu (tcg/tTg)	Rv2326c	-	ABC transporter ATP-binding protein
2598400	0	A	SNP	G	111	95	202	99.52	207	Asn516Asn (aat/aaC)	Rv2326c	-	ABC transporter ATP-binding protein
2600260	0	A	SNP	G	112	108	217	100	220	Arg91Arg (cga/cgG)	Rv2327	-	hypothetical protein
2601576	0	T	SNP	G	94	114	203	100	208	Ser282Arg (agt/agG)	Rv2328	PE23	PE family protein PE23
2604157	0	C	Del	GAP	80	69	152	76.8	194		Rv2330c	lppP	lipoprotein LppP
2604158	0	A	Del	GAP	80	69	152	76.8	194		Rv2330c	lppP	lipoprotein LppP
2604159	0	G	Del	GAP	80	69	152	77.6	192		Rv2330c	lppP	lipoprotein LppP
2604160	0	T	Del	GAP	80	69	152	78.01	191		Rv2330c	lppP	lipoprotein LppP
2604161	0	G	Del	GAP	80	69	152	79.26	188		Rv2330c	lppP	lipoprotein LppP
2604162	0	C	Del	GAP	80	69	152	80.98	184		Rv2330c	lppP	lipoprotein LppP
2604163	0	C	Del	GAP	80	69	152	80.11	186		Rv2330c	lppP	lipoprotein LppP
2604164	0	A	Del	GAP	80	69	152	80.98	184		Rv2330c	lppP	lipoprotein LppP
2604165	0	A	Del	GAP	80	69	152	80.98	184		Rv2330c	lppP	lipoprotein LppP
2606163	0	C	SNP	A	109	100	206	99.52	210	Asn352Lys (aac/aaA)	Rv2332	mez	malate oxidoreductase
2608117	0	C	SNP	A	79	78	150	100	157	Asp69Tyr (gac/Tac)	Rv2333c	stp	multidrug resistance protein
2612632	0	C	SNP	A	117	146	257	100	263	Gly119Val (ggc/gTc)	Rv2337c	-	hypothetical protein
2615413	0	A	SNP	G	103	106	203	100	209	Thr241Ala (acc/Gcc)	Rv2339	mmpL9	transmembrane transport protein MmpL9
2616560	0	C	SNP	T	86	83	166	99.41	170	Ala623Val (gcg/gTg)	Rv2339	mmpL9	transmembrane transport protein MmpL9
2619271	0	T	SNP	C	70	97	164	99.4	168
2624986	0	T	SNP	G	125	91	213	99.54	217	Val389Gly (gtg/gGg)	Rv2345	-	transmembrane protein
2625924	0	T	SNP	C	77	89	160	99.4	167	Ala83Ala (gca/gcG)	Rv2346c	esxO	ESAT-6 like protein EsxO
2626095	0	C	SNP	G	101	93	187	98.48	197	Ala26Ala (gcg/gcC)	Rv2346c	esxO	ESAT-6 like protein EsxO
2626513	0	T	SNP	A	52	53	102	100	105	Thr3Ser (aca/Tca)	Rv2347c	esxP	ESAT-6 like protein EsxP
2626514	0	T	SNP	G	50	54	102	100	104	Ala2Ala (gca/gcC)	Rv2347c	esxP	ESAT-6 like protein EsxP
2626600	0	G	SNP	A	75	57	128	100	132
2627946	0	A	SNP	G	78	84	159	99.39	163	Arg251Arg (cgt/cgC)	Rv2349c	plcC	phospholipase C
2631009	1	G	Ins	G	87	78	165	85.05	165		Rv2351c	plcA	membrane-associated phospholipase A
2631009	2	G	Ins	T	86	78	164	84.54	165		Rv2351c	plcA	membrane-associated phospholipase A
2631009	3	G	Ins	G	86	78	164	84.54	165		Rv2351c	plcA	membrane-associated phospholipase A
2631009	4	G	Ins	C	87	77	164	84.54	165		Rv2351c	plcA	membrane-associated phospholipase A
2631009	5	G	Ins	C	87	78	165	85.05	165		Rv2351c	plcA	membrane-associated phospholipase A
2632341	1	C	Ins	A	72	83	155	95.68	155
2632362	0	T	SNP	C	80	92	170	99.42	173
2637541	0	C	SNP	T	103	113	213	99.54	217
2642383	0	C	SNP	T	88	82	169	100	170	Ala66Thr (gcc/Acc)	Rv2360c	-	hypothetical protein
2652254	0	G	SNP	C	121	105	224	99.56	227	Ala191Gly (gct/gGt)	Rv2372c	-	rRNA small subunit methyltransferase E
2656225	0	A	SNP	G	85	99	180	100	184	Val69Ala (gtc/gCc)	Rv2377c	-	hypothetical protein
2656635	0	G	SNP	A	103	90	191	98.97	195	Pro357Ser (ccg/Tcg)	Rv2378c	mbtG	L-lysine N6-monooxygenase
2660319	0	C	SNP	G	92	100	184	99.48	193	Glu589Asp (gag/gaC)	Rv2379c	mbtF	peptide synthetase
2661039	0	G	SNP	A	89	77	164	99.4	167	Ile349Ile (atc/atT)	Rv2379c	mbtF	peptide synthetase
2678023	0	C	SNP	T	117	109	225	99.56	227	Leu99Leu (ctg/Ttg)	Rv2385	mbtJ	acetyl hydrolase
2680658	0	T	SNP	G	85	76	160	100	161	Thr67Thr (act/acG)	Rv2386a	-	hypothetical protein
2688700	0	C	SNP	T	112	102	211	99.53	215	Pro231Ser (ccg/Tcg)	Rv2394	ggtB	gamma-glutamyltranspeptidase precursor GgtB
2690160	0	A	SNP	G	94	87	178	100	181	Asn30Ser (aac/aGc)	Rv2395	-	integral membrane protein
2695378	0	C	SNP	G	89	104	192	100	193	Gly141Ala (ggc/gCc)	Rv2398c	cysW	sulfate ABC transporter permease CysW
2697489	0	C	SNP	T	82	77	158	99.38	160	Ala76Thr (gcg/Acg)	Rv2400c	subI	sulfate ABC transporter substrate-binding lipoprotein SubI
2700222	0	T	SNP	C	95	89	179	100	184	Leu565Pro (ctg/cCg)	Rv2402	-	trehalase
2704884	1	A	Ins	C	67	82	149	94.9	149		Rv2407	-	ribonuclease Z
2704884	2	A	Ins	A	67	82	149	94.9	149		Rv2407	-	ribonuclease Z
2704884	3	A	Ins	G	67	82	149	94.9	149		Rv2407	-	ribonuclease Z
2704884	4	A	Ins	C	67	79	146	92.99	146		Rv2407	-	ribonuclease Z
2704884	5	A	Ins	G	66	78	144	91.72	145		Rv2407	-	ribonuclease Z
2704884	6	A	Ins	A	65	79	144	91.72	144		Rv2407	-	ribonuclease Z
2704884	7	A	Ins	C	65	78	143	91.08	143		Rv2407	-	ribonuclease Z
2712328	0	C	SNP	T	94	100	192	99.49	195	Pro183Pro (ccg/ccA)	Rv2414c	-	hypothetical protein
2713795	0	C	SNP	T	110	83	186	100	193
2718852	0	T	SNP	G	91	78	166	100	169
2720069	0	G	SNP	A	79	85	162	100	164	Gly158Glu (ggg/gAg)	Rv2423	-	hypothetical protein
2720444	0	C	SNP	T	90	86	175	100	176	Ser283Phe (tct/tTt)	Rv2423	-	hypothetical protein
2720895	0	G	SNP	A	5	37	40	100	42	His295Tyr (cac/Tac)	Rv2424c	-	transposase
2720954	0	G	SNP	A	9	32	39	100	41	Thr275Ile (acc/aTc)	Rv2424c	-	transposase
2721562	0	C	SNP	G	87	96	181	100	183	Ala72Ala (gcg/gcC)	Rv2424c	-	transposase
2723506	0	T	SNP	C	95	102	192	99.49	198	Leu226Leu (tta/ttG)	Rv2426c	-	hypothetical protein
2724194	0	C	Del	GAP	79	57	136	75.56	180
2724195	0	C	Del	GAP	79	57	136	76.4	178
2724196	0	T	Del	GAP	79	57	136	77.71	175
2724197	0	C	Del	GAP	79	57	136	78.61	173
2724198	0	T	Del	GAP	79	57	136	78.61	173
2724199	0	A	Del	GAP	79	57	136	80.95	168
2724200	0	G	Del	GAP	79	57	136	81.44	167
2726105	0	G	SNP	A	94	91	183	99.46	186						phylo (Delhi/CAS, 3)	isoniazid (INH)
2729058	0	A	SNP	C	143	133	270	100	276	Leu26Arg (ctg/cGg)	Rv2433c	-	hypothetical protein
2734074	0	T	SNP	C	119	162	280	99.65	282	Val282Ala (gtc/gCc)	Rv2436	rbsK	ribokinase RbsK
2737572	0	C	SNP	A	126	147	264	100	273	Ala226Ser (gcg/Tcg)	Rv2439c	proB	glutamate 5-kinase protein
2738221	0	G	SNP	A	118	108	221	99.56	227	Ile9Ile (atc/atT)	Rv2439c	proB	glutamate 5-kinase protein
2740693	0	T	SNP	C	70	72	142	100	142
2751804	0	C	SNP	T	112	111	222	100	223	Arg126Gln (cgg/cAg)	Rv2450c	rpfE	resuscitation-promoting factor RpfE
2752698	0	C	SNP	A	101	107	207	99.52	209
2753869	0	A	SNP	G	115	102	212	100	217	Val293Ala (gtg/gCg)	Rv2454c	-	2-oxoglutarate oxidoreductase subunit KorB
2760152	0	A	SNP	G	111	105	212	100	216	Tyr125Cys (tac/tGc)	Rv2458	mmuM	homocysteine S-methyltransferase MmuM
2771383	0	A	SNP	G	78	97	170	100	175	Ser800Gly (agc/Ggc)	Rv2467	pepN	aminopeptidase PepN
2779136	0	T	SNP	C	93	101	189	100	194	Ser1043Gly (agc/Ggc)	Rv2476c	gdh	NAD-dependent glutamate dehydrogenase
2782498	0	G	SNP	A	75	88	161	99.39	164	Asp515Asp (gac/gaT)	Rv2477c	-	macrolide ABC transporter ATP-binding protein
2786952	0	A	SNP	G	93	101	193	100	194	Cys778Arg (tgc/Cgc)	Rv2482c	plsB2	glycerol-3-phosphate acyltransferase
2791098	0	C	SNP	T	84	117	196	100	201	Gly466Asp (ggt/gAt)	Rv2484c	-	diacyglycerol O-acyltransferase
2798595	0	C	SNP	T	129	134	259	100	263	Ala762Ala (gcg/gcA)	Rv2488c	-	LuxR family transcriptional regulator
2807486	0	C	SNP	A	87	69	152	100	156	Ala70Asp (gcc/gAc)	Rv2492	-	hypothetical protein
2809621	0	T	SNP	C	127	128	250	100	255	Thr107Ala (acc/Gcc)	Rv2495c	bkdC	branched-chain keto acid dehydrogenase E2 component
2817747	0	G	SNP	A	117	88	204	100	205	Ala243Val (gct/gTt)	Rv2502c	accD1	acetyl-/propionyl-CoA carboxylase subunit beta
2818837	0	A	SNP	G	87	79	161	100	166	Gly97Gly (ggt/ggC)	Rv2503c	scoB	succinyl-CoA:3-ketoacid-CoA transferase subunit B
2821342	0	C	SNP	T	111	108	216	99.1	221	Ala85Ala (gcg/gcA)	Rv2505c	fadD35	fatty-acid--CoA ligase FadD35
2825466	0	G	SNP	A	101	95	194	100	196	Lys263Lys (aag/aaA)	Rv2509	-	short-chain type dehydrogenase/reductase
2827984	0	G	SNP	T	89	69	156	100	158
2828019	0	T	SNP	C	80	66	141	99.32	147
2830525	0	C	SNP	A	88	83	170	100	171	Thr122Lys (acg/aAg)	Rv2513	-	hypothetical protein
2836773	0	C	SNP	T	82	91	173	100	173	Ser330Leu (tcg/tTg)	Rv2519	PE26	PE family protein PE26
2841022	0	A	SNP	G	91	103	189	100	194	Cys2771Arg (tgc/Cgc)	Rv2524c	fas	fatty acid synthase
2847281	0	A	SNP	G	76	113	184	100	189	Asp684Asp (gat/gaC)	Rv2524c	fas	fatty acid synthase
2855259	0	A	SNP	G	92	76	163	100	168	Ala841Ala (gct/gcC)	Rv2531c	-	amino acid decarboxylase
2857291	0	T	SNP	C	78	87	164	100	165	Asp164Gly (gac/gGc)	Rv2531c	-	amino acid decarboxylase
2865760	0	A	SNP	G	89	95	182	100	184	Thr211Ala (acc/Gcc)	Rv2542	-	hypothetical protein
2865882	0	T	SNP	C	88	97	183	100	185	Val251Val (gtt/gtC)	Rv2542	-	hypothetical protein
2867207	0	C	SNP	G	82	90	170	100	172	Ala28Ala (gcc/gcG)	Rv2544	lppB	lipoprotein LppB
2867230	0	G	SNP	A	64	62	126	99.21	127	Gly36Asp (ggc/gAc)	Rv2544	lppB	lipoprotein LppB
2867231	0	C	SNP	T	66	62	127	100	128	Gly36Gly (ggc/ggT)	Rv2544	lppB	lipoprotein LppB
2867236	0	A	SNP	G	70	62	130	100	132	Asn38Ser (aac/aGc)	Rv2544	lppB	lipoprotein LppB
2867240	0	C	SNP	T	71	63	134	100	134	Pro39Pro (ccc/ccT)	Rv2544	lppB	lipoprotein LppB
2867245	0	A	SNP	C	75	66	139	100	141	Lys41Thr (aaa/aCa)	Rv2544	lppB	lipoprotein LppB
2867251	0	C	SNP	G	76	68	140	100	144	Pro43Arg (ccg/cGg)	Rv2544	lppB	lipoprotein LppB
2867254	0	A	SNP	G	76	72	146	100	148	His44Arg (cac/cGc)	Rv2544	lppB	lipoprotein LppB
2867263	0	G	SNP	A	92	82	172	100	174	Gly47Asp (ggc/gAc)	Rv2544	lppB	lipoprotein LppB
2880702	0	G	SNP	C	76	71	144	100	147	Val210Leu (gtc/Ctc)	Rv2560	-	hypothetical protein
2881337	0	C	SNP	T	100	88	188	100	188
2881569	0	A	SNP	G	89	93	178	100	182
2881598	0	G	Del	GAP	84	66	153	94.34	159
2884068	0	A	SNP	C	103	88	189	99.48	192	Met243Leu (atg/Ctg)	Rv2564	glnQ	glutamine ABC transporter ATP-binding protein
2886570	0	A	SNP	G	97	89	181	100	186	Glu66Glu (gaa/gaG)	Rv2566	-	hypothetical protein
2888201	0	T	SNP	C	121	142	259	99.62	264	Leu610Pro (ctc/cCc)	Rv2566	-	hypothetical protein
2889633	0	T	SNP	C	89	114	201	100	203	Ala1087Ala (gct/gcC)	Rv2566	-	hypothetical protein
2891267	0	C	SNP	T	84	112	191	100	196	Gly491Gly (ggc/ggT)	Rv2567	-	hypothetical protein
2891728	0	A	SNP	G	113	106	216	99.55	220	Gln645Arg (cag/cGg)	Rv2567	-	hypothetical protein
2892701	0	C	SNP	T	101	87	185	100	188	Ala257Ala (gcg/gcA)	Rv2568c	-	hypothetical protein
2894208	0	G	SNP	A	85	91	174	99.44	177	Ser67Ser (agc/agT)	Rv2569c	-	hypothetical protein
2895473	0	A	SNP	G	106	104	207	100	210	Phe163Ser (ttc/tCc)	Rv2571c	-	transmembrane protein
2897660	0	T	SNP	C	81	92	170	100	173	Ala48Ala (gca/gcG)	Rv2572c	aspS	aspartate--tRNA ligase
2898522	0	T	SNP	C	106	130	232	100	236	Tyr160Tyr (tat/taC)	Rv2573	-	2-dehydropantoate 2-reductase
2899115	0	T	SNP	C	95	94	186	97.42	194	Phe104Leu (ttc/Ctc)	Rv2574	-	hypothetical protein
2903050	0	G	SNP	A	97	111	206	100	208	Thr161Ile (acc/aTc)	Rv2578c	-	hypothetical protein
2910461	0	G	SNP	T	104	95	197	100	199	Ala147Glu (gcg/gAg)	Rv2584c	apt	adenine phosphoribosyltransferase
2910852	0	C	SNP	G	71	100	169	100	171	Ala17Pro (gcg/Ccg)	Rv2584c	apt	adenine phosphoribosyltransferase
2911293	0	C	SNP	G	93	84	173	100	177	Cys462Ser (tgt/tCt)	Rv2585c	-	lipoprotein
2912294	0	T	SNP	G	96	92	181	100	188	Ala128Ala (gca/gcC)	Rv2585c	-	lipoprotein
2923391	0	T	SNP	C	118	152	266	100	270	Pro281Pro (cca/ccG)	Rv2592c	ruvB	Holliday junction ATP-dependent DNA helicase RuvB
2925462	0	T	SNP	A	93	83	174	100	176
2925962	0	T	SNP	C	92	97	181	99.47	190	Cys77Arg (tgc/Cgc)	Rv2596	vapC40	ribonuclease VapC40
2927939	0	T	SNP	C	86	93	175	100	179
2939373	0	G	SNP	C	89	102	188	100	191	Ser197Cys (tct/tGt)	Rv2611c	-	phosphatidylinositol mannoside acyltransferase
2939657	0	T	SNP	C	106	103	204	100	209	Ile102Met (ata/atG)	Rv2611c	-	phosphatidylinositol mannoside acyltransferase
2941179	0	G	SNP	A	102	83	182	100	185	Arg6Arg (cgc/cgT)	Rv2613c	-	AP-4-A phosphorylase		phylo (Delhi/CAS)
2943675	0	G	SNP	A	155	123	273	98.93	281	Gly437Gly (ggc/ggT)	Rv2615c	PE_PGRS45	PE-PGRS family protein PE_PGRS45
2943711	1	G	Ins	C	125	100	225	78.4	226		Rv2615c	PE_PGRS45	PE-PGRS family protein PE_PGRS45
2943711	2	G	Ins	C	126	99	225	78.4	226		Rv2615c	PE_PGRS45	PE-PGRS family protein PE_PGRS45
2943711	3	G	Ins	G	126	100	226	78.75	226		Rv2615c	PE_PGRS45	PE-PGRS family protein PE_PGRS45
2943711	4	G	Ins	C	126	100	226	78.75	226		Rv2615c	PE_PGRS45	PE-PGRS family protein PE_PGRS45
2943711	5	G	Ins	C	126	99	225	78.4	226		Rv2615c	PE_PGRS45	PE-PGRS family protein PE_PGRS45
2943711	6	G	Ins	G	125	98	223	77.7	226		Rv2615c	PE_PGRS45	PE-PGRS family protein PE_PGRS45
2943711	7	G	Ins	T	126	100	226	78.75	226		Rv2615c	PE_PGRS45	PE-PGRS family protein PE_PGRS45
2943711	8	G	Ins	T	126	100	226	78.75	226		Rv2615c	PE_PGRS45	PE-PGRS family protein PE_PGRS45
2943711	9	G	Ins	T	126	99	225	78.4	226		Rv2615c	PE_PGRS45	PE-PGRS family protein PE_PGRS45
2944515	0	A	SNP	C	145	176	316	99.69	322	Gly157Gly (ggt/ggG)	Rv2615c	PE_PGRS45	PE-PGRS family protein PE_PGRS45
2944524	0	C	SNP	G	104	159	256	83.23	316	Gly154Gly (ggg/ggC)	Rv2615c	PE_PGRS45	PE-PGRS family protein PE_PGRS45
2948524	0	T	SNP	A	99	140	237	99.58	240	Glu12Val (gag/gTg)	Rv2621c	-	transcriptional regulator
2949251	0	G	SNP	A	102	89	187	100	191	Val206Ile (gtt/Att)	Rv2622	-	methyltransferase
2954439	0	T	SNP	C	80	81	159	100	161	Arg104Gly (aga/Gga)	Rv2627c	-	hypothetical protein
2958693	0	G	SNP	A	70	89	159	100	159	Ala374Ala (gcg/gcA)	Rv2631	-	RNA-splicing ligase RtcB
2959257	0	A	Del	GAP	71	81	151	98.06	155
2959258	0	T	Del	GAP	70	78	147	96.73	153
2959259	0	C	Del	GAP	70	78	147	96.73	153
2959260	0	C	Del	GAP	70	78	147	96.73	153
2959261	0	A	Del	GAP	70	78	147	98.01	151
2959262	0	A	Del	GAP	70	78	147	100	148
2959263	0	T	Del	GAP	69	78	146	99.32	148
2959264	0	C	Del	GAP	69	78	146	99.32	148
2959265	0	A	SNP	T	68	77	145	99.32	146
2960592	0	C	SNP	T	142	150	274	97.33	300	Gly617Asp (ggc/gAc)	Rv2634c	PE_PGRS46	PE-PGRS family protein PE_PGRS46
2964594	0	G	SNP	A	103	101	201	99.51	205	Ala64Thr (gcc/Acc)	Rv2638	-	hypothetical protein
2974933	0	A	SNP	G	154	145	294	100	299	Ile101Thr (atc/aCc)	Rv2650c	-	prophage protein
2975227	0	T	SNP	G	112	118	228	99.57	231	Asn3Thr (aat/aCt)	Rv2650c	-	prophage protein
2981691	0	C	SNP	G	106	104	207	97.67	215	Ala70Ala (gcc/gcG)	Rv2662	-	hypothetical protein
2984740	0	A	SNP	G	121	126	238	99.6	248	His3Arg (cac/cGc)	Rv2668	-	hypothetical protein
2985807	0	T	Del	GAP	86	67	147	98.71	155		Rv2670c	-	hypothetical protein
2985808	0	A	Del	GAP	85	66	147	100	151		Rv2670c	-	hypothetical protein
2988630	0	C	SNP	G	126	84	209	99.53	211	His317Asp (cat/Gat)	Rv2672	-	protease
2994187	0	T	SNP	C	151	131	278	100	282	Leu292Leu (tta/ttG)	Rv2678c	hemE	uroporphyrinogen decarboxylase
3003115	0	C	SNP	G	95	99	187	100	194	Ala378Gly (gca/gGa)	Rv2685	arsB1	arsenic-transport integral membrane protein ArsB
3005185	0	G	SNP	T	70	99	166	100	169	Pro156Thr (ccc/Acc)	Rv2688c	-	antibiotic ABC transporter ATP-binding protein
3009692	0	A	SNP	G	78	78	148	100	156	Thr117Ala (acc/Gcc)	Rv2691	ceoB	TRK system potassium uptake protein CeoB
3010014	0	G	SNP	A	81	82	159	100	163	Gly224Glu (ggg/gAg)	Rv2691	ceoB	TRK system potassium uptake protein CeoB
3010420	0	A	SNP	G	91	96	187	100	187	Ile133Val (atc/Gtc)	Rv2692	ceoC	TRK system potassium uptake protein CeoC
3011837	0	A	SNP	G	82	88	168	99.42	171
3017077	0	C	SNP	T	74	95	167	98.83	171	Arg74Trp (cgg/Tgg)	Rv2702	ppgK	polyphosphate glucokinase
3017465	0	T	SNP	C	103	78	177	100	181	Ile203Thr (ata/aCa)	Rv2702	ppgK	polyphosphate glucokinase
3025859	0	A	SNP	C	88	96	179	99.46	185	Tyr140Ser (tac/tCc)	Rv2713	sthA	pyridine nucleotide transhydrogenase
3027548	0	C	SNP	T	78	89	165	97.66	171	Pro162Ser (ccg/Tcg)	Rv2714	-	hypothetical protein
3027798	0	T	SNP	C	105	83	183	100	188	Val245Ala (gtg/gCg)	Rv2714	-	hypothetical protein
3031168	0	A	SNP	G	97	88	180	99.46	186	Tyr124His (tat/Cat)	Rv2719c	-	membrane protein
3033449	0	G	SNP	A	100	82	179	99.45	183	Leu391Leu (cta/Tta)	Rv2721c	-	hypothetical protein
3037377	0	T	SNP	C	105	76	177	100	181
3040344	0	C	SNP	T	93	107	196	100	200	Glu142Glu (gag/gaA)	Rv2727c	miaA	tRNA delta(2)-isopentenylpyrophosphate transferase
3041871	0	G	SNP	T	65	83	144	99.33	149	Ala202Glu (gcg/gAg)	Rv2729c	-	integral membrane protein
3043700	0	C	SNP	T	117	120	230	99.16	239	Ala225Ala (gcc/gcT)	Rv2731	-	hypothetical protein
3054081	0	A	SNP	G	113	109	221	100	222	Gly56Gly (gga/ggG)	Rv2741	PE_PGRS47	PE-PGRS family protein PE_PGRS47
3054321	0	A	SNP	G	107	105	208	100	212	Gly136Gly (gga/ggG)	Rv2741	PE_PGRS47	PE-PGRS family protein PE_PGRS47
3054724	0	A	SNP	G	45	14	58	100	59	Ser271Gly (agc/Ggc)	Rv2741	PE_PGRS47	PE-PGRS family protein PE_PGRS47
3059791	0	G	SNP	C	20	44	63	100	64
3059812	0	T	Del	GAP	23	16	38	92.86	42
3059820	0	G	SNP	T	22	13	34	89.74	39
3059821	0	C	SNP	G	22	12	33	89.47	38
3059822	0	A	SNP	C	22	12	32	89.47	38
3059829	1	G	Ins	A	26	12	38	90.48	38
3069167	0	A	SNP	G	82	88	163	100	170	Leu306Pro (ctg/cCg)	Rv2756c	hsdM	type I restriction/modification system DNA methylase HsdM
3069566	0	C	SNP	T	102	95	196	100	197	Gly173Asp (ggc/gAc)	Rv2756c	hsdM	type I restriction/modification system DNA methylase HsdM
3072285	0	A	SNP	C	90	94	180	99.46	185	Leu119Arg (ctg/cGg)	Rv2761c	hsdS	type I restriction/modification system specificity determinant HsdS
3076172	0	C	SNP	T	117	109	223	100	226	Asp67Asn (gat/Aat)	Rv2766c	-	short-chain type dehydrogenase/reductase
3078178	0	C	SNP	T	142	91	233	100	233	Val270Met (gtg/Atg)	Rv2769c	PE27	PE family protein PE27
3079877	0	A	SNP	G	99	80	178	100	179	Phe194Ser (ttc/tCc)	Rv2770c	PPE44	PPE family protein PPE44
3080795	0	A	SNP	G	78	80	155	99.37	159	Leu80Pro (ctc/cCc)	Rv2771c	-	hypothetical protein
3084693	0	G	SNP	C	101	105	201	98.56	209	Ser288Trp (tcg/tGg)	Rv2777c	-	hypothetical protein
3086788	0	T	SNP	C	84	74	156	100	158
3086987	0	A	SNP	C	84	81	162	98.8	167	Gln56His (caa/caC)	Rv2780	ald	L-alanine dehydrogenase
3089299	0	C	SNP	G	110	111	217	100	221	Gly355Arg (gga/Cga)	Rv2782c	pepR	zinc protease
3095755	0	C	SNP	T	91	98	188	100	189	Leu215Leu (ctc/ctT)	Rv2787	-	hypothetical protein
3101620	0	G	SNP	A	104	98	201	99.02	204	Arg181Arg (cgc/cgT)	Rv2792c	-	resolvase
3103682	0	T	SNP	C	115	102	216	99.54	218	Met87Val (atg/Gtg)	Rv2794c	pptT	phosphopantetheinyl transferase
3104189	0	A	SNP	G	98	77	171	100	175	Cys241Cys (tgt/tgC)	Rv2795c	-	hypothetical protein
3105159	0	C	SNP	T	77	68	143	100	145	Gly154Asp (ggc/gAc)	Rv2796c	lppV	lipoprotein LppV
3107017	0	G	SNP	A	117	117	232	98.73	237	Arg97Arg (cgc/cgT)	Rv2797c	-	hypothetical protein
3111280	0	G	SNP	A	96	130	225	99.56	227	Leu182Phe (ctt/Ttt)	Rv2802c	-	arginine/hypothetical protein
3112700	0	C	SNP	T	97	117	208	100	214	Gly132Asp (ggc/gAc)	Rv2804c	-	hypothetical protein
3112877	0	G	SNP	A	111	102	210	100	213	Gly4Asp (ggc/gAc)	Rv2805	-	hypothetical protein
3113872	0	A	SNP	T	115	118	232	100	233	Glu72Val (gag/gTg)	Rv2807	-	hypothetical protein
3114516	0	A	Del	GAP	92	104	197	95.61	205		Rv2807	-	hypothetical protein
3115384	0	G	SNP	C	106	92	196	100	198
3118000	0	A	SNP	G	114	110	217	100	224	Arg395Gly (agg/Ggg)	Rv2812	-	transposase
3131469	1	T	Ins	T	114	114	228	95.8	228		Rv2823c	-	CRISPR-associated protein Cas10/Csm1
3131469	2	T	Ins	G	114	114	228	95.8	228		Rv2823c	-	CRISPR-associated protein Cas10/Csm1
3131469	3	T	Ins	T	114	114	228	95.8	228		Rv2823c	-	CRISPR-associated protein Cas10/Csm1
3131469	4	T	Ins	C	114	114	228	95.8	228		Rv2823c	-	CRISPR-associated protein Cas10/Csm1
3131469	5	T	Ins	G	112	111	223	93.7	224		Rv2823c	-	CRISPR-associated protein Cas10/Csm1
3131469	6	T	Ins	G	110	112	222	93.28	222		Rv2823c	-	CRISPR-associated protein Cas10/Csm1
3131469	7	T	Ins	C	109	110	219	92.02	220		Rv2823c	-	CRISPR-associated protein Cas10/Csm1
3131469	8	T	Ins	G	108	109	217	91.18	217		Rv2823c	-	CRISPR-associated protein Cas10/Csm1
3131469	9	T	Ins	A	107	109	216	90.76	216		Rv2823c	-	CRISPR-associated protein Cas10/Csm1
3133054	0	C	SNP	G	253	275	519	99.62	530	Ser162Ser (tcg/tcC)	Rv2825c	-	hypothetical protein
3133055	0	G	SNP	C	244	276	508	99.62	522	Ser162Trp (tcg/tGg)	Rv2825c	-	hypothetical protein
3133536	0	T	SNP	C	97	119	214	100	216	Lys2Glu (aaa/Gaa)	Rv2825c	-	hypothetical protein
3135950	0	C	SNP	G	16	23	35	100	39	Ser128Ser (tcg/tcC)	Rv2828c	-	hypothetical protein
3135951	0	G	SNP	C	14	23	37	100	37	Ser128Trp (tcg/tGg)	Rv2828c	-	hypothetical protein
3137058	0	G	SNP	A	100	121	219	99.55	222	Ala56Val (gcg/gTg)	Rv2830c	vapB22	antitoxin VapB22
3138256	0	G	SNP	A	112	114	225	100	226	Thr309Met (acg/aTg)	Rv2832c	ugpC	sn-glycerol-3-phosphate ABC transporter ATP-binding protein UgpC
3138742	0	C	SNP	A	110	86	192	100	196	Gly147Val (ggc/gTc)	Rv2832c	ugpC	sn-glycerol-3-phosphate ABC transporter ATP-binding protein UgpC
3139011	0	A	SNP	C	107	101	207	100	208	Ile57Met (att/atG)	Rv2832c	ugpC	sn-glycerol-3-phosphate ABC transporter ATP-binding protein UgpC
3142429	0	C	SNP	A	108	128	233	99.58	237	Leu400Leu (ctg/ctT)	Rv2836c	dinF	DNA-damage-inducible protein DinF
3149111	0	C	SNP	G	91	72	162	98.19	166	Glu106Asp (gag/gaC)	Rv2841c	nusA	transcription termination/antitermination protein NusA
3151376	0	C	SNP	T	101	100	196	100	201	Ser525Ser (tcg/tcA)	Rv2845c	proS	proline--tRNA ligase
3162805	0	C	SNP	G	150	152	297	100	302	Arg180Gly (cgc/Ggc)	Rv2853	PE_PGRS48	PE-PGRS family protein PE_PGRS48
3165807	0	G	SNP	A	113	105	214	100	218	Val201Val (gtg/gtA)	Rv2855	mtr	mycothione reductase
3168492	0	G	SNP	A	88	120	204	100	208
3173193	0	G	SNP	T	70	72	140	97.26	146	Thr275Thr (acc/acA)	Rv2861c	mapB	methionine aminopeptidase
3174013	0	G	SNP	A	108	106	211	100	214	Pro2Leu (cct/cTt)	Rv2861c	mapB	methionine aminopeptidase
3174496	0	A	SNP	G	101	114	210	99.54	216	Cys50Arg (tgt/Cgt)	Rv2862c	-	hypothetical protein
3177884	0	C	SNP	A	79	102	177	99.45	182	Arg21Arg (cgc/cgA)	Rv2866	relG	toxin RelG
3180988	0	C	SNP	A	107	95	199	100	202	Val259Phe (gtc/Ttc)	Rv2869c	rip	zinc metalloprotease
3186860	0	T	SNP	G	85	93	173	100	178	Tyr672Asp (tat/Gat)	Rv2874	dipZ	integral membrane C-type cytochrome biogenesis protein DipZ
3189242	0	A	SNP	G	95	101	195	99.49	197	Ala52Ala (gct/gcC)	Rv2878c	mpt53	soluble secreted antigen Mpt53
3190146	0	C	Del	GAP	87	78	166	93.22	177
3194241	1	C	Ins	G	101	82	183	96.83	183		Rv2885c	-	transposase
3200478	0	G	SNP	A	117	125	239	100	242	Leu71Leu (ctg/ctA)	Rv2891	-	hypothetical protein
3202731	0	A	SNP	C	107	118	224	100	225	Gly104Gly (gga/ggC)	Rv2893	-	oxidoreductase
3208600	0	G	SNP	A	92	90	174	100	182	Tyr269Tyr (tac/taT)	Rv2899c	fdhD	formate dehydrogenase accessory protein FdhD
3212723	0	C	SNP	A	89	89	175	100	178	Ala78Ala (gcg/gcT)	Rv2902c	rnhB	ribonuclease HII
3216584	0	T	SNP	C	82	81	162	100	163	Tyr103Cys (tat/tGt)	Rv2907c	rimM	16S rRNA processing protein RimM
3219500	0	T	SNP	A	81	77	155	100	158	Lys121Met (aag/aTg)	Rv2912c	-	TetR family HTH-type transcriptional regulator
3226181	0	A	SNP	C	99	78	174	100	177	Arg35Arg (cgt/cgG)	Rv2916c	ffh	signal recognition particle protein
3228143	0	G	SNP	T	106	124	228	100	230	Arg594Leu (cgg/cTg)	Rv2917	-	hypothetical protein
3229989	0	G	SNP	A	117	131	244	100	248	Ala231Val (gcg/gTg)	Rv2918c	glnD	bifunctional uridylyltransferase/uridylyl-removing enzyme
3236442	0	G	SNP	A	123	144	262	100	267	His455His (cac/caT)	Rv2922c	smc	chromosome partition protein Smc
3236497	0	A	SNP	T	113	122	232	100	235	Val437Glu (gtg/gAg)	Rv2922c	smc	chromosome partition protein Smc
3244113	0	T	SNP	C	83	93	175	100	176	Pro139Pro (cct/ccC)	Rv2930	fadD26	fatty-acid--CoA ligase FadD26
3247298	0	C	SNP	A	107	98	200	100	205	Gly618Gly (ggc/ggA)	Rv2931	ppsA	phthiocerol synthesis polyketide synthase type I PpsA
3247304	0	C	SNP	G	81	71	147	100	152	Val620Val (gtc/gtG)	Rv2931	ppsA	phthiocerol synthesis polyketide synthase type I PpsA
3247306	0	A	Del	GAP	79	70	148	98.03	152		Rv2931	ppsA	phthiocerol synthesis polyketide synthase type I PpsA
3247307	0	C	Del	GAP	79	70	148	98.03	152		Rv2931	ppsA	phthiocerol synthesis polyketide synthase type I PpsA
3247308	0	C	Del	GAP	79	70	148	98.03	152		Rv2931	ppsA	phthiocerol synthesis polyketide synthase type I PpsA
3247309	0	C	Del	GAP	81	70	150	99.34	152		Rv2931	ppsA	phthiocerol synthesis polyketide synthase type I PpsA
3247310	0	T	Del	GAP	81	70	150	100	151		Rv2931	ppsA	phthiocerol synthesis polyketide synthase type I PpsA
3247313	1	C	Ins	A	80	73	153	97.45	153		Rv2931	ppsA	phthiocerol synthesis polyketide synthase type I PpsA
3247313	2	C	Ins	C	80	73	153	97.45	153		Rv2931	ppsA	phthiocerol synthesis polyketide synthase type I PpsA
3247313	3	C	Ins	C	80	73	153	97.45	153		Rv2931	ppsA	phthiocerol synthesis polyketide synthase type I PpsA
3247313	4	C	Ins	A	80	73	153	97.45	153		Rv2931	ppsA	phthiocerol synthesis polyketide synthase type I PpsA
3247313	5	C	Ins	G	80	73	153	97.45	153		Rv2931	ppsA	phthiocerol synthesis polyketide synthase type I PpsA
3247319	0	C	SNP	T	108	106	211	100	214	Gly625Gly (ggc/ggT)	Rv2931	ppsA	phthiocerol synthesis polyketide synthase type I PpsA
3247340	0	G	SNP	A	116	122	230	99.58	239	Val632Val (gtg/gtA)	Rv2931	ppsA	phthiocerol synthesis polyketide synthase type I PpsA
3247851	0	G	SNP	A	52	56	104	98.18	110	Ala803Thr (gcc/Acc)	Rv2931	ppsA	phthiocerol synthesis polyketide synthase type I PpsA
3247853	0	C	SNP	T	50	49	99	98.02	101	Ala803Ala (gcc/gcT)	Rv2931	ppsA	phthiocerol synthesis polyketide synthase type I PpsA
3247856	0	G	SNP	C	48	54	98	98.08	104	Arg804Arg (cgg/cgC)	Rv2931	ppsA	phthiocerol synthesis polyketide synthase type I PpsA
3247864	1	C	Ins	T	43	51	94	95.92	95		Rv2931	ppsA	phthiocerol synthesis polyketide synthase type I PpsA
3247864	2	C	Ins	A	44	51	95	96.94	95		Rv2931	ppsA	phthiocerol synthesis polyketide synthase type I PpsA
3247864	3	C	Ins	G	44	51	95	96.94	95		Rv2931	ppsA	phthiocerol synthesis polyketide synthase type I PpsA
3247864	4	C	Ins	G	44	50	94	95.92	95		Rv2931	ppsA	phthiocerol synthesis polyketide synthase type I PpsA
3247866	0	C	Del	GAP	45	52	95	97	100		Rv2931	ppsA	phthiocerol synthesis polyketide synthase type I PpsA
3247867	0	A	Del	GAP	45	52	95	97.98	99		Rv2931	ppsA	phthiocerol synthesis polyketide synthase type I PpsA
3247868	0	A	Del	GAP	45	52	95	97.98	99		Rv2931	ppsA	phthiocerol synthesis polyketide synthase type I PpsA
3247869	0	A	Del	GAP	45	52	95	97	100		Rv2931	ppsA	phthiocerol synthesis polyketide synthase type I PpsA
3247874	0	G	SNP	A	43	54	95	98.98	98	Arg810Arg (cgg/cgA)	Rv2931	ppsA	phthiocerol synthesis polyketide synthase type I PpsA
3247877	0	T	SNP	C	42	62	104	99.05	105	Phe811Phe (ttt/ttC)	Rv2931	ppsA	phthiocerol synthesis polyketide synthase type I PpsA
3247883	0	T	SNP	C	76	86	161	98.78	164	Ser813Ser (agt/agC)	Rv2931	ppsA	phthiocerol synthesis polyketide synthase type I PpsA
3248074	0	G	SNP	A	64	97	161	98.17	164	Arg877His (cgc/cAc)	Rv2931	ppsA	phthiocerol synthesis polyketide synthase type I PpsA
3248075	0	C	SNP	T	63	99	162	98.18	165	Arg877Arg (cgc/cgT)	Rv2931	ppsA	phthiocerol synthesis polyketide synthase type I PpsA
3256494	0	A	SNP	G	100	96	195	100	196	Gly270Gly (gga/ggG)	Rv2933	ppsC	phthiocerol synthesis polyketide synthase type I PpsC
3266030	0	A	SNP	G	110	113	220	100	223	Ser1261Ser (tca/tcG)	Rv2934	ppsD	phthiocerol synthesis polyketide synthase type I PpsD
3269581	0	A	SNP	G	115	103	211	99.54	219	Ala615Ala (gca/gcG)	Rv2935	ppsE	phthiocerol synthesis polyketide synthase type I PpsE
3270784	0	A	SNP	G	105	112	212	99.54	218	Gln1016Gln (caa/caG)	Rv2935	ppsE	phthiocerol synthesis polyketide synthase type I PpsE
3273107	0	C	SNP	A	104	117	220	100	221	Ala298Ala (gcc/gcA)	Rv2936	drrA	daunorubicin ABC transporter ATP-binding protein DrrA		phylo (3)
3275155	0	C	SNP	T	98	80	174	100	178	Ala69Ala (gcc/gcT)	Rv2939	papA5	phthiocerol/phthiodiolone dimycocerosyl transferase
3288133	0	A	SNP	G	94	97	186	97.95	195
3290581	0	G	Del	GAP	87	67	152	99.35	155
3290582	0	T	Del	GAP	87	67	152	99.35	155
3290583	0	T	Del	GAP	87	67	152	99.35	155
3296371	1	G	Ins	C	93	82	175	87.94	175		Rv2947c	pks15	polyketide synthase
3296371	2	G	Ins	C	93	82	175	87.94	175		Rv2947c	pks15	polyketide synthase
3296371	3	G	Ins	G	93	82	175	87.94	175		Rv2947c	pks15	polyketide synthase
3296371	4	G	Ins	C	93	82	175	87.94	175		Rv2947c	pks15	polyketide synthase
3296371	5	G	Ins	G	93	82	175	87.94	175		Rv2947c	pks15	polyketide synthase
3296371	6	G	Ins	G	93	82	175	87.94	175		Rv2947c	pks15	polyketide synthase
3296371	7	G	Ins	C	93	82	175	87.94	175		Rv2947c	pks15	polyketide synthase
3296843	0	A	SNP	G	123	103	214	99.56	227	Val333Ala (gtg/gCg)	Rv2947c	pks15	polyketide synthase
3302589	0	A	SNP	C	123	114	232	100	237
3306441	0	G	SNP	A	114	118	227	100	232	Arg388Gln (cgg/cAg)	Rv2953	-	trans-acting enoyl reductase
3308606	0	G	SNP	A	98	109	202	100	207
3310005	0	G	SNP	C	84	105	189	100	189	Gly179Ala (ggc/gCc)	Rv2957	-	PGL/p-HBAD biosynthesis glycosyltransferase
3312620	0	C	SNP	A	93	90	181	99.46	184	Glu73Asp (gag/gaT)	Rv2959c	-	rhamnosyl O-methyltransferase
3314412	0	A	SNP	G	104	118	218	100	222	Ala237Ala (gct/gcC)	Rv2962c	-	PGL/p-HBAD biosynthesis rhamnosyltransferase
3315597	0	T	SNP	C	84	107	184	98.96	193	Leu121Pro (ctg/cCg)	Rv2963	-	integral membrane protein
3315906	0	T	SNP	C	90	93	178	100	183	Ile224Thr (atc/aCc)	Rv2963	-	integral membrane protein
3316955	0	A	SNP	C	103	103	201	99.52	207	Met143Leu (atg/Ctg)	Rv2964	purU	formyltetrahydrofolate deformylase
3326554	0	A	SNP	C	76	107	178	100	183	Asn152His (aac/Cac)	Rv2971	-	oxidoreductase		phylo (not Euro-American, M. africanum, M. bovis, M . canettii, M. caprae, M. Microti, M. pinipedii, Beijing, Delhi/CAS, EAI)
3331362	0	C	Del	GAP	102	113	216	93.89	229		Rv2975c	-	hypothetical protein
3331363	0	G	Del	GAP	102	113	216	95.98	224		Rv2975c	-	hypothetical protein
3335708	0	G	SNP	C	97	115	206	99.53	213	Pro14Arg (ccg/cGg)	Rv2979c	-	resolvase
3336825	0	T	SNP	C	110	131	237	100	241	Thr365Ala (aca/Gca)	Rv2981c	ddlA	D-alanine--D-alanine ligase
3338603	0	G	SNP	C	79	111	187	100	190	Pro133Ala (ccg/Gcg)	Rv2982c	gpdA2	glycerol-3-phosphate dehydrogenase
3342996	0	G	SNP	A	108	103	206	99.06	213	Gly278Ser (ggt/Agt)	Rv2985	mutT1	8-oxo-dGTP diphosphatase
3348536	0	C	SNP	T	67	62	127	100	129
3349917	0	G	SNP	A	118	100	217	99.54	219	His121Tyr (cat/Tat)	Rv2992c	gltS	glutamate--tRNA ligase
3352932	0	C	SNP	G	111	88	195	99	201	Thr179Thr (acg/acC)	Rv2995c	leuB	3-isopropylmalate dehydrogenase
3355949	0	A	SNP	C	150	115	262	99.62	266	Asp284Ala (gac/gCc)	Rv2997	-	dehydrogenase
3357464	0	C	SNP	G	103	101	203	100	204
3358235	0	A	SNP	T	94	104	197	100	198	Met212Leu (atg/Ttg)	Rv2999	lppY	lipoprotein LppY
3363338	0	A	SNP	G	91	99	189	100	190
3367765	0	G	SNP	A	84	103	181	100	187	Gly343Gly (ggc/ggT)	Rv3009c	gatB	aspartyl/glutamyl-tRNA(Asn/Gln) amidotransferase subunit B
3379757	0	A	SNP	C	62	69	129	94.24	139
3379763	0	G	SNP	A	67	75	142	95.3	149
3379784	0	C	SNP	A	74	86	156	100	160
3379788	0	C	SNP	G	75	93	165	99.41	169
3380439	1	G	Ins	C	41	19	60	93.75	60
3380804	0	T	SNP	G	104	93	190	98.5	200	Ile64Leu (atc/Ctc)	Rv3022A	PE29	PE family protein PE29
3385218	0	C	SNP	T	122	112	227	100	234	Gly287Glu (gga/gAa)	Rv3026c	-	hypothetical protein
3393640	0	C	SNP	T	89	88	175	100	177	Asn87Asn (aac/aaT)	Rv3033	-	hypothetical protein
3395654	0	G	SNP	A	87	118	205	100	205	Leu92Leu (ctg/ctA)	Rv3035	-	hypothetical protein
3401871	0	A	SNP	G	92	84	168	98.32	179	Ala16Ala (gct/gcC)	Rv3041c	-	ABC transporter ATP-binding protein
3402816	0	C	SNP	T	94	81	169	99.43	176	Gly116Glu (gga/gAa)	Rv3042c	serB2	phosphoserine phosphatase SerB
3404376	0	C	SNP	G	95	80	171	99.43	176	Thr182Thr (acg/acC)	Rv3043c	ctaD	cytochrome C oxidase cytochrome 1
3413785	0	C	SNP	T	109	102	209	100	211	Val128Ile (gtc/Atc)	Rv3051c	nrdE	ribonucleoside-diphosphate reductase subunit alpha
3415181	0	C	Del	GAP	71	58	130	77.71	166
3415182	0	A	Del	GAP	71	58	130	77.71	166
3415183	0	C	Del	GAP	71	58	130	77.25	167
3415184	0	C	Del	GAP	72	58	130	79.27	164
3415185	0	T	Del	GAP	72	58	130	79.75	163
3415186	0	A	Del	GAP	72	58	130	80.25	162
3415187	0	G	Del	GAP	72	58	130	80.75	161
3415188	0	G	Del	GAP	72	58	130	80.75	161
3415189	0	G	Del	GAP	72	58	130	81.76	159
3415190	0	G	Del	GAP	72	58	130	81.76	159
3415191	0	G	Del	GAP	72	58	130	81.25	160
3415192	0	T	Del	GAP	72	58	130	81.76	159
3415193	0	G	Del	GAP	71	58	130	83.23	155
3415194	0	G	Del	GAP	71	58	130	84.31	153
3416523	0	G	SNP	A	79	113	189	97.96	196	Arg148Gln (cgg/cAg)	Rv3055	-	TetR family transcriptional regulator
3420825	0	A	SNP	G	79	97	173	98.88	178	Asp445Gly (gac/gGc)	Rv3059	cyp136	cytochrome P450 Cyp136
3422934	0	G	SNP	A	90	113	201	100	203	Leu94Phe (ctc/Ttc)	Rv3060c	-	GntR family transcriptional regulator
3425854	0	C	SNP	T	112	116	225	100	228	Pro91Ser (ccg/Tcg)	Rv3062	ligB	DNA ligase
3428382	0	C	SNP	T	89	87	175	100	176	Leu380Leu (ctc/ctT)	Rv3063	cstA	carbon starvation protein A
3428897	0	G	SNP	C	101	100	200	100	201	Arg552Pro (cgt/cCt)	Rv3063	cstA	carbon starvation protein A
3428917	0	C	SNP	A	102	96	196	100	198	Arg559Ser (cgt/Agt)	Rv3063	cstA	carbon starvation protein A
3437007	0	G	SNP	C	95	102	196	100	197	Ala77Pro (gcc/Ccc)	Rv3074	-	hypothetical protein
3440464	0	T	SNP	G	100	98	195	100	198	Arg308Arg (cgt/cgG)	Rv3077	-	hydrolase
3440468	0	G	SNP	C	101	98	195	99.5	200	Gly310Arg (ggc/Cgc)	Rv3077	-	hydrolase
3450725	0	T	SNP	C	105	114	212	100	219	Val243Val (gtt/gtC)	Rv3084	lipR	acetyl-hydrolase LipR
3454263	0	C	SNP	G	89	109	197	99.5	199	Leu447Val (ctc/Gtc)	Rv3087	-	diacyglycerol O-acyltransferase
3455686	0	G	SNP	C	102	108	209	98.59	213	Leu449Leu (ctg/ctC)	Rv3088	tgs4	diacyglycerol O-acyltransferase
3456666	0	A	SNP	G	102	86	185	100	188	Ala302Ala (gca/gcG)	Rv3089	fadD13	long chain-fatty-acid--CoA ligase FadD13
3459081	0	G	SNP	C	120	102	220	99.11	224	Ala291Pro (gca/Cca)	Rv3090	-	hypothetical protein
3462135	0	G	SNP	C	148	129	273	100	277	Cys210Trp (tgc/tgG)	Rv3093c	-	oxidoreductase
3464576	0	G	Del	GAP	96	65	157	87.03	185		Rv3096	-	hypothetical protein
3464577	0	C	Del	GAP	96	65	157	88.46	182		Rv3096	-	hypothetical protein
3464578	0	T	Del	GAP	96	65	157	88.95	181		Rv3096	-	hypothetical protein
3466919	0	C	SNP	G	88	100	181	98.95	190	Gly58Ala (ggc/gCc)	Rv3097c	lipY	triacylglycerol lipase Lip
3467465	0	C	SNP	G	95	87	180	100	182	Ala66Ala (gcg/gcC)	Rv3098c	-	hypothetical protein
3473793	0	G	SNP	C	105	112	212	99.54	218	Arg38Gly (cgc/Ggc)	Rv3105c	prfB	peptide chain release factor PrfB
3473996	1	G	Ins	A	93	96	189	97.42	189
3480474	0	G	SNP	A	110	113	220	100	223	Gly134Glu (gga/gAa)	Rv3113	-	phosphatase
3486977	0	A	SNP	G	107	117	217	100	224	Lys157Glu (aaa/Gaa)	Rv3121	cyp141	cytochrome P450 Cyp141
3488122	0	G	SNP	A	123	102	221	100	225	Gly12Arg (ggg/Agg)	Rv3122	-	hypothetical protein
3489268	0	G	SNP	A	103	108	207	100	211
3489665	0	C	SNP	T	100	90	189	98.96	192	Pro54Ser (cca/Tca)	Rv3124	moaR1	transcriptional regulator MoaR
3490876	0	G	SNP	C	110	116	224	98.69	229	Pro259Arg (ccg/cGg)	Rv3125c	PPE49	PPE family protein PPE49
3499497	0	G	SNP	C	93	95	185	100	188	Ala140Gly (gcc/gGc)	Rv3133c	devR	two component transcriptional regulator DevR
3500243	0	G	SNP	C	117	105	218	100	222	Ala169Ala (gcc/gcG)	Rv3134c	-	universal stress protein
3503895	0	C	SNP	T	97	97	187	99.49	195	Pro168Leu (ccg/cTg)	Rv3137	-	histidinol-phosphatase
3509231	0	G	SNP	A	88	89	175	100	177	Arg106Cys (cgc/Tgc)	Rv3142c	-	hypothetical protein
3509300	0	A	Del	GAP	79	83	160	97.01	167		Rv3142c	-	hypothetical protein
3509301	0	G	Del	GAP	79	83	160	100	162		Rv3142c	-	hypothetical protein
3510120	0	T	SNP	G	115	111	221	100	226	Lys400Gln (aag/Cag)	Rv3144c	PPE52	PPE family protein PPE52
3515467	0	C	SNP	T	101	99	198	99.5	201	Pro19Leu (ccg/cTg)	Rv3150	nuoF	NADH-quinone oxidoreductase subunit F
3518167	0	A	SNP	G	149	138	284	99.31	289	Ile474Met (ata/atG)	Rv3151	nuoG	NADH-quinone oxidoreductase subunit G
3518555	0	A	SNP	G	107	126	231	100	233	Thr604Ala (acg/Gcg)	Rv3151	nuoG	NADH-quinone oxidoreductase subunit G
3530440	0	A	SNP	C	97	87	181	99.46	185	Asp233Glu (gat/gaG)	Rv3161c	-	dioxygenase
3530955	0	C	SNP	G	88	95	181	100	183	Val62Leu (gtc/Ctc)	Rv3161c	-	dioxygenase
3537683	0	A	SNP	G	99	108	202	98.57	210	Gln149Arg (cag/cGg)	Rv3169	-	hypothetical protein
3539353	0	G	SNP	A	102	117	219	100	219	Gln283Gln (cag/caA)	Rv3170	aofH	flavin-containing monoamine oxidase
3546867	0	C	SNP	G	101	101	200	98.06	206
3546987	0	C	SNP	T	96	97	184	97.97	197
3556275	0	A	SNP	G	94	87	178	100	181	Leu138Pro (ctg/cCg)	Rv3190c	-	hypothetical protein
3557253	0	C	SNP	T	78	89	164	98.82	169
3562338	0	G	SNP	T	110	96	203	100	206	Leu279Met (ctg/Atg)	Rv3193c	-	transmembrane protein
3564594	0	C	SNP	T	105	82	186	98.42	190	Ala77Ala (gcc/gcT)	Rv3195	-	hypothetical protein
3567303	0	G	SNP	A	110	91	198	100	201	Glu94Lys (gaa/Aaa)	Rv3197	-	ABC transporter ATP-binding protein
3580637	0	T	Del	GAP	94	96	187	95.48	199
3581414	0	A	SNP	G	89	121	208	100	210	Thr34Ala (aca/Gca)	Rv3204	-	DNA-methyltransferase
3590686	1	G	Ins	C	49	43	92	96.84	92
3591063	0	T	SNP	C	88	85	170	100	173	Lys144Glu (aag/Gag)	Rv3213c	-	SOJ/ParA-like protein
3592529	0	C	SNP	A	109	105	211	98.17	218	Ala92Ala (gcc/gcA)	Rv3215	entC	isochorismate synthase
3593824	0	G	Del	GAP	87	87	173	100	174		Rv3217c	-	integral membrane protein
3593825	0	G	Del	GAP	87	87	173	100	174		Rv3217c	-	integral membrane protein
3593826	0	T	Del	GAP	87	87	173	100	174		Rv3217c	-	integral membrane protein
3593827	0	T	Del	GAP	87	87	173	100	174		Rv3217c	-	integral membrane protein
3593828	0	G	Del	GAP	87	87	173	100	174		Rv3217c	-	integral membrane protein
3593829	0	G	Del	GAP	87	87	173	100	174		Rv3217c	-	integral membrane protein
3593830	0	C	Del	GAP	87	87	173	100	174		Rv3217c	-	integral membrane protein
3593831	0	T	Del	GAP	87	87	173	100	174		Rv3217c	-	integral membrane protein
3593832	0	G	Del	GAP	87	87	173	100	174		Rv3217c	-	integral membrane protein
3593833	0	C	Del	GAP	87	87	173	100	174		Rv3217c	-	integral membrane protein
3593834	0	G	Del	GAP	87	87	173	100	174		Rv3217c	-	integral membrane protein
3593835	0	C	Del	GAP	87	87	173	100	174		Rv3217c	-	integral membrane protein
3593836	0	T	Del	GAP	87	87	173	100	174		Rv3217c	-	integral membrane protein
3593837	0	G	Del	GAP	87	87	173	100	174		Rv3217c	-	integral membrane protein
3593838	0	G	Del	GAP	87	87	173	100	174		Rv3217c	-	integral membrane protein
3594624	0	G	SNP	T	122	117	236	100	239	Asp53Tyr (gac/Tac)	Rv3218	-	hypothetical protein
3600576	0	C	SNP	T	105	108	211	100	213	Cys242Cys (tgc/tgT)	Rv3224	-	iron-regulated short-chain dehydrogenase/reductase
3604821	0	G	SNP	C	140	137	271	100	277	Ala32Ala (gcg/gcC)	Rv3228	-	hypothetical protein
3610391	1	A	Ins	C	113	104	217	98.64	218		Rv3234c	tgs3	diacyglycerol O-acyltransferase
3614982	0	T	SNP	C	101	108	209	99.52	210	Leu874Leu (cta/ctG)	Rv3239c	-	transmembrane transport protein
3621423	0	A	SNP	G	84	95	175	100	179
3622441	0	A	SNP	C	104	95	197	99.5	200	Val217Val (gtt/gtG)	Rv3243c	-	hypothetical protein
3625065	0	T	SNP	G	82	108	188	100	190	Met517Leu (atg/Ctg)	Rv3245c	mtrB	two component sensory histidine kinase MtrB
3638027	0	A	SNP	T	87	94	177	100	181	Val228Glu (gtg/gAg)	Rv3257c	pmmA	phosphomannomutase PmmA
3638093	0	G	SNP	A	108	85	192	100	193	Ser206Leu (tcg/tTg)	Rv3257c	pmmA	phosphomannomutase PmmA
3642877	0	A	SNP	G	84	104	185	100	188	Lys448Arg (aag/aGg)	Rv3262	fbiB	coenzyme F420:L-glutamate ligase
3645524	0	C	SNP	T	97	99	194	100	196	Asp152Asn (gac/Aac)	Rv3264c	manB	D-alpha-D-mannose-1-phosphate guanylyltransferase ManB
3648037	0	G	SNP	A	85	84	165	98.83	171	Leu51Leu (ctg/ctA)	Rv3267	-	hypothetical protein
3649735	0	G	SNP	A	115	114	221	99.57	230	Ala106Thr (gcc/Acc)	Rv3268	-	hypothetical protein
3653988	0	G	SNP	A	97	101	190	100	198	Val181Met (gtg/Atg)	Rv3272	-	hypothetical protein
3656206	0	C	SNP	A	99	88	184	100	187	Arg524Ser (cgc/Agc)	Rv3273	-	transmembrane carbonic anhydrase
3670040	0	C	SNP	T	103	91	190	100	194	Ala124Ala (gcg/gcA)	Rv3289c	-	transmembrane protein
3678094	0	C	SNP	T	112	118	227	99.57	231	Ala440Ala (gcc/gcT)	Rv3296	lhr	ATP-dependent helicase
3679764	0	G	SNP	A	120	140	258	99.24	262	Ser997Asn (agc/aAc)	Rv3296	lhr	ATP-dependent helicase
3681548	0	A	SNP	C	84	102	181	100	186	Arg77Arg (agg/Cgg)	Rv3297	nei	endonuclease VIII
3684231	0	T	Del	GAP	81	98	178	99.44	180		Rv3299c	atsB	arylsulfatase AtsB
3685510	0	T	SNP	C	100	106	203	99.04	208	Ser152Gly (agt/Ggt)	Rv3299c	atsB	arylsulfatase AtsB
3689523	0	G	SNP	T	91	94	185	100	185	Cys472_ (tgc/tgA)	Rv3303c	lpdA	NAD(P)H quinone reductase LpdA
3690016	0	A	SNP	G	100	108	201	99.05	210	Leu308Ser (ttg/tCg)	Rv3303c	lpdA	NAD(P)H quinone reductase LpdA
3692647	0	C	SNP	T	99	107	203	98.56	209	Lys54Lys (aag/aaA)	Rv3305c	amiA1	N-acyl-L-amino acid amidohydrolase AmiA
3693681	0	A	SNP	C	105	114	217	100	219	Ala103Ala (gct/gcG)	Rv3306c	amiB1	amidase AmiB
3697306	0	G	SNP	A	82	85	166	99.4	168	Val37Ile (gtc/Atc)	Rv3310	sapM	acid phosphatase
3697585	0	C	SNP	T	89	86	174	100	175	Leu130Phe (ctc/Ttc)	Rv3310	sapM	acid phosphatase
3704596	0	G	SNP	C	85	74	156	100	159	Val54Leu (gtg/Ctg)	Rv3317	sdhD	succinate dehydrogenase hydrophobic membrane anchor subunit
3714211	0	G	SNP	T	101	129	225	100	230	Pro41Gln (ccg/cAg)	Rv3328c	sigJ	ECF RNA polymerase sigma factor SigJ
3714639	0	G	SNP	A	94	98	189	98.97	194	Arg83His (cgc/cAc)	Rv3329	-	aminotransferase
3714757	0	A	SNP	C	96	100	194	100	196	Gln122His (caa/caC)	Rv3329	-	aminotransferase
3715775	0	C	SNP	T	102	104	202	99.52	207
3718357	0	C	SNP	T	133	97	227	99.57	231	Pro423Leu (ccg/cTg)	Rv3331	sugI	sugar-transport integral membrane protein SugI
3721806	0	G	SNP	C	100	92	190	100	192	Gly265Gly (ggc/ggG)	Rv3335c	-	integral membrane protein
3729342	0	C	SNP	T	103	110	207	99.53	214	Ala240Val (gcg/gTg)	Rv3342	-	methyltransferase
3730371	0	C	SNP	T	97	94	189	94.09	203	Gly2189Ser (ggc/Agc)	Rv3343c	PPE54	PPE family protein PPE54
3730466	0	A	SNP	G	82	90	168	81.52	211	Ile2157Thr (atc/aCc)	Rv3343c	PPE54	PPE family protein PPE54
3732624	0	A	SNP	G	91	83	170	83.65	208	Leu1438Leu (ttg/Ctg)	Rv3343c	PPE54	PPE family protein PPE54
3735802	0	C	SNP	G	107	123	225	89.49	257	Thr378Thr (acg/acC)	Rv3343c	PPE54	PPE family protein PPE54
3736024	0	A	SNP	G	77	91	158	100	168	Gly304Gly (ggt/ggC)	Rv3343c	PPE54	PPE family protein PPE54
3736628	0	T	SNP	G	146	118	256	100	264	Glu103Ala (gag/gCg)	Rv3343c	PPE54	PPE family protein PPE54
3737479	0	G	Del	GAP	57	55	115	90.32	124		Rv3344c	PE_PGRS49	PE-PGRS family protein PE_PGRS49
3737480	0	G	Del	GAP	58	55	117	99.12	114		Rv3344c	PE_PGRS49	PE-PGRS family protein PE_PGRS49
3737481	0	C	Del	GAP	58	55	117	96.58	117		Rv3344c	PE_PGRS49	PE-PGRS family protein PE_PGRS49
3737482	0	G	Del	GAP	58	55	117	97.41	116		Rv3344c	PE_PGRS49	PE-PGRS family protein PE_PGRS49
3737483	0	C	Del	GAP	58	55	117	97.41	116		Rv3344c	PE_PGRS49	PE-PGRS family protein PE_PGRS49
3737484	0	C	Del	GAP	58	55	117	96.58	117		Rv3344c	PE_PGRS49	PE-PGRS family protein PE_PGRS49
3737485	0	G	Del	GAP	58	55	117	98.26	115		Rv3344c	PE_PGRS49	PE-PGRS family protein PE_PGRS49
3737486	0	C	Del	GAP	58	55	117	97.41	116		Rv3344c	PE_PGRS49	PE-PGRS family protein PE_PGRS49
3737487	0	C	Del	GAP	58	55	117	96.58	117		Rv3344c	PE_PGRS49	PE-PGRS family protein PE_PGRS49
3737488	0	G	Del	GAP	58	55	117	99.12	114		Rv3344c	PE_PGRS49	PE-PGRS family protein PE_PGRS49
3737489	0	G	Del	GAP	58	55	117	97.41	116		Rv3344c	PE_PGRS49	PE-PGRS family protein PE_PGRS49
3737490	0	C	Del	GAP	58	55	117	96.58	117		Rv3344c	PE_PGRS49	PE-PGRS family protein PE_PGRS49
3737491	0	G	Del	GAP	57	56	117	96.58	117		Rv3344c	PE_PGRS49	PE-PGRS family protein PE_PGRS49
3737492	0	C	Del	GAP	57	56	117	95.76	118		Rv3344c	PE_PGRS49	PE-PGRS family protein PE_PGRS49
3737493	0	C	Del	GAP	57	56	117	93.39	121		Rv3344c	PE_PGRS49	PE-PGRS family protein PE_PGRS49
3737494	0	G	Del	GAP	57	56	117	94.17	120		Rv3344c	PE_PGRS49	PE-PGRS family protein PE_PGRS49
3737495	0	C	Del	GAP	57	56	117	93.39	121		Rv3344c	PE_PGRS49	PE-PGRS family protein PE_PGRS49
3737496	0	C	Del	GAP	57	56	117	93.39	121		Rv3344c	PE_PGRS49	PE-PGRS family protein PE_PGRS49
3737497	0	G	Del	GAP	57	56	117	93.39	121		Rv3344c	PE_PGRS49	PE-PGRS family protein PE_PGRS49
3737498	0	C	Del	GAP	57	56	117	94.96	119		Rv3344c	PE_PGRS49	PE-PGRS family protein PE_PGRS49
3737499	0	C	Del	GAP	57	56	117	93.39	121		Rv3344c	PE_PGRS49	PE-PGRS family protein PE_PGRS49
3737500	0	A	Del	GAP	56	56	116	94.12	119		Rv3344c	PE_PGRS49	PE-PGRS family protein PE_PGRS49
3737501	0	C	Del	GAP	56	56	116	95.73	117		Rv3344c	PE_PGRS49	PE-PGRS family protein PE_PGRS49
3737502	0	C	Del	GAP	56	55	116	89.52	124		Rv3344c	PE_PGRS49	PE-PGRS family protein PE_PGRS49
3738364	0	G	SNP	A	62	161	216	98.67	226	Arg1471Trp (cgg/Tgg)	Rv3345c	PE_PGRS50	PE-PGRS family protein PE_PGRS50
3738417	0	G	Del	GAP	25	143	167	97.67	172		Rv3345c	PE_PGRS50	PE-PGRS family protein PE_PGRS50
3739497	0	A	Del	GAP	170	140	276	91.45	339		Rv3345c	PE_PGRS50	PE-PGRS family protein PE_PGRS50
3739498	0	C	Del	GAP	170	140	276	89.6	346		Rv3345c	PE_PGRS50	PE-PGRS family protein PE_PGRS50
3739499	0	A	Del	GAP	171	140	277	92.56	336		Rv3345c	PE_PGRS50	PE-PGRS family protein PE_PGRS50
3739500	0	C	Del	GAP	171	140	277	91.74	339		Rv3345c	PE_PGRS50	PE-PGRS family protein PE_PGRS50
3739501	0	C	Del	GAP	171	140	277	92.01	338		Rv3345c	PE_PGRS50	PE-PGRS family protein PE_PGRS50
3739502	0	G	Del	GAP	171	140	277	92.01	338		Rv3345c	PE_PGRS50	PE-PGRS family protein PE_PGRS50
3739503	0	C	Del	GAP	171	140	277	93.11	334		Rv3345c	PE_PGRS50	PE-PGRS family protein PE_PGRS50
3739504	0	C	Del	GAP	171	140	277	98.73	315		Rv3345c	PE_PGRS50	PE-PGRS family protein PE_PGRS50
3739505	0	A	Del	GAP	171	141	277	99.05	315		Rv3345c	PE_PGRS50	PE-PGRS family protein PE_PGRS50
3740181	0	T	SNP	C	303	366	647	98.67	678	Asn865Ser (aat/aGt)	Rv3345c	PE_PGRS50	PE-PGRS family protein PE_PGRS50
3741240	0	C	SNP	T	152	125	273	98.23	282	Gly512Asp (ggt/gAt)	Rv3345c	PE_PGRS50	PE-PGRS family protein PE_PGRS50
3746409	0	A	SNP	G	110	102	206	99.07	214	Leu2259Pro (ctg/cCg)	Rv3347c	PPE55	PPE family protein PPE55
3749653	0	G	SNP	A	78	93	168	100	171	Gln1178_ (caa/Taa)	Rv3347c	PPE55	PPE family protein PPE55
3750177	0	A	SNP	T	63	59	119	98.39	124	Phe1003Tyr (ttc/tAc)	Rv3347c	PPE55	PPE family protein PPE55
3750178	0	A	SNP	C	60	60	118	96.77	124	Phe1003Val (ttc/Gtc)	Rv3347c	PPE55	PPE family protein PPE55
3750185	0	C	SNP	G	62	56	117	98.33	120	Ser1000Ser (tcg/tcC)	Rv3347c	PPE55	PPE family protein PPE55
3750187	0	A	SNP	T	57	56	112	97.41	116	Ser1000Thr (tcg/Acg)	Rv3347c	PPE55	PPE family protein PPE55
3750188	0	C	SNP	G	63	55	114	98.33	120	Met999Ile (atg/atC)	Rv3347c	PPE55	PPE family protein PPE55
3750193	0	G	SNP	A	65	60	125	98.43	127	Leu998Phe (ctc/Ttc)	Rv3347c	PPE55	PPE family protein PPE55
3750205	0	C	SNP	T	72	73	144	97.97	148	Asp994Asn (gac/Aac)	Rv3347c	PPE55	PPE family protein PPE55
3750209	0	A	SNP	G	70	71	139	97.92	144	Asn992Asn (aat/aaC)	Rv3347c	PPE55	PPE family protein PPE55
3750210	0	T	SNP	G	67	72	138	99.29	140	Asn992Thr (aat/aCt)	Rv3347c	PPE55	PPE family protein PPE55
3750407	0	G	SNP	C	100	79	176	97.28	184	Gly926Gly (ggc/ggG)	Rv3347c	PPE55	PPE family protein PPE55
3750417	0	A	SNP	T	101	81	179	97.33	187	Phe923Tyr (ttc/tAc)	Rv3347c	PPE55	PPE family protein PPE55
3750421	0	T	SNP	C	98	82	177	96.77	186	Ser922Gly (agc/Ggc)	Rv3347c	PPE55	PPE family protein PPE55
3750584	0	G	SNP	A	105	93	193	97.06	204	Asn867Asn (aac/aaT)	Rv3347c	PPE55	PPE family protein PPE55
3752003	0	G	SNP	C	79	79	150	96.34	164	Val394Val (gtc/gtG)	Rv3347c	PPE55	PPE family protein PPE55
3752006	0	G	SNP	A	79	71	145	97.4	154	Asn393Asn (aac/aaT)	Rv3347c	PPE55	PPE family protein PPE55
3752007	0	T	SNP	C	78	73	151	98.69	153	Asn393Ser (aac/aGc)	Rv3347c	PPE55	PPE family protein PPE55
3752008	0	T	SNP	C	78	74	148	98.06	155	Asn393Asp (aac/Gac)	Rv3347c	PPE55	PPE family protein PPE55
3752012	0	C	SNP	G	85	77	154	97.59	166	Pro391Pro (ccg/ccC)	Rv3347c	PPE55	PPE family protein PPE55
3752207	0	A	SNP	G	81	89	166	100	170	Ile326Ile (att/atC)	Rv3347c	PPE55	PPE family protein PPE55
3753116	0	C	SNP	T	105	160	263	98.15	270	Pro23Pro (ccg/ccA)	Rv3347c	PPE55	PPE family protein PPE55
3753164	0	T	SNP	G	91	155	243	99.6	247	Pro7Pro (cca/ccC)	Rv3347c	PPE55	PPE family protein PPE55
3753629	1	T	Ins	G	95	102	197	89.55	199
3753629	2	T	Ins	C	97	102	199	90.45	199
3758999	0	C	SNP	T	103	110	210	97.71	218	Gly2702Ser (ggt/Agt)	Rv3350c	PPE56	PPE family protein PPE56
3763724	0	A	SNP	G	75	92	166	100	167	Phe1127Leu (ttc/Ctc)	Rv3350c	PPE56	PPE family protein PPE56
3765148	0	C	SNP	A	72	85	155	100	157	Gly652Val (ggg/gTg)	Rv3350c	PPE56	PPE family protein PPE56
3770067	0	G	SNP	A	112	125	235	99.58	238	Arg195Cys (cgc/Tgc)	Rv3356c	folD	bifunctional methylenetetrahydrofolate dehydrogenase/methenyltetrahydrofolate cyclohydrolase
3771009	0	T	SNP	G	72	87	158	100	159	Ser79Ser (tct/tcG)	Rv3357	relJ	antitoxin RelJ
3772325	0	G	SNP	C	98	100	193	98.51	201	Gly328Arg (ggc/Cgc)	Rv3359	-	oxidoreductase
3772834	0	A	Del	GAP	84	94	172	98.34	181		Rv3360	-	hypothetical protein
3787466	0	G	SNP	C	125	118	239	99.59	244	Glu385Gln (gag/Cag)	Rv3372	otsB2	trehalose 6-phosphate phosphatase
3794867	1	C	Ins	C	127	107	234	95.9	234		Rv3379c	dxs2	1-deoxy-D-xylulose 5-phosphate synthase
3794867	2	C	Ins	A	127	107	234	95.9	234		Rv3379c	dxs2	1-deoxy-D-xylulose 5-phosphate synthase
3797293	0	G	SNP	A	127	131	249	100	258	Pro49Ser (ccg/Tcg)	Rv3382c	-	4-hydroxy-3-methylbut-2-enyl diphosphate reductase
3798095	0	A	SNP	C	110	127	231	100	237	Val132Gly (gtc/gGc)	Rv3383c	idsB	polyprenyl synthetase IdsB
3799512	0	C	SNP	T	125	137	258	99.62	263	Ala42Thr (gcg/Acg)	Rv3384c	vapC46	ribonuclease VapC46
3806601	0	C	SNP	T	133	125	255	100	258	Tyr327Tyr (tac/taT)	Rv3391	acrA1	acyl-CoA-reductase AcrA
3815477	0	G	SNP	T	87	90	174	99.44	178	Ala210Ala (gcc/gcA)	Rv3398c	idsA1	multifunctional dimethylallyltransferase/geranyltranstransferase/farnesylt ranstransferase
3817117	0	C	SNP	A	92	99	188	100	191	Ala330Glu (gcg/gAg)	Rv3399	-	S-adenosylmethionine-dependentmethyltransferase
3819468	0	G	SNP	A	93	115	205	99.52	209	Gly476Asp (ggc/gAc)	Rv3401	-	glycosyl hydrolase
3820407	0	A	SNP	G	104	88	188	98.46	195
3821503	0	A	SNP	C	88	95	180	100	183	Leu130Arg (cta/cGa)	Rv3402c	-	hypothetical protein
3821845	0	G	SNP	T	73	76	146	100	149	Ala16Glu (gca/gAa)	Rv3402c	-	hypothetical protein
3823159	0	A	SNP	T	98	105	201	100	203	Val235Val (gtt/gtA)	Rv3403c	-	hypothetical protein
3826684	0	C	SNP	T	89	86	172	100	175	Ser46Leu (tcg/tTg)	Rv3408	vapC47	ribonuclease VapC47
3829770	0	T	SNP	C	107	120	227	100	227	Pro47Pro (cca/ccG)	Rv3410c	guaB3	oxidoreductase
3830695	0	A	SNP	G	97	105	196	100	202	Ala275Ala (gct/gcC)	Rv3411c	guaB2	inosine-5'-monophosphate dehydrogenase
3838871	0	A	SNP	G	133	107	234	100	240	Ala64Ala (gct/gcC)	Rv3420c	rimI	ribosomal-protein-alanine acetyltransferase RimI
3842620	0	A	SNP	G	109	121	223	98.29	234	Thr128Ala (act/Gct)	Rv3425	PPE57	PPE family protein PPE57
3842625	0	A	SNP	G	105	122	222	98.27	231	Pro129Pro (cca/ccG)	Rv3425	PPE57	PPE family protein PPE57
3843408	0	G	Del	GAP	96	80	175	97.24	181		Rv3426	PPE58	PPE family protein PPE58
3844757	0	C	Del	GAP	142	101	237	96.43	252		Rv3428c	-	transposase
3844992	0	T	SNP	A	130	127	256	100	257	Ser327Cys (agc/Tgc)	Rv3428c	-	transposase
3845695	0	C	SNP	T	133	117	245	99.6	251	Arg92Arg (cgg/cgA)	Rv3428c	-	transposase
3851887	0	A	SNP	C	156	116	268	99.27	274	Ser443Ala (tcg/Gcg)	Rv3433c	-	bifunctional ADP-dependent (S)-NAD(P)H-hydrate dehydratase/NAD(P)H-hydrate epimerase
3851888	0	T	SNP	C	161	120	273	99.65	282	Ala442Ala (gca/gcG)	Rv3433c	-	bifunctional ADP-dependent (S)-NAD(P)H-hydrate dehydratase/NAD(P)H-hydrate epimerase
[truncated: 235 more rows]
