# Supplementary material for: Novel Mutations in Putative Nicotinic Acid Phosphoribosyltransferases of Mycobacterium tuberculosis and Their Effect on Protein Thermodynamic Properties
Source: Polymers (Basel). 2022 Apr 18;14(8):1623. doi: 10.3390/polym14081623 (PMC9031469; doi:10.3390/polym14081623)
Supplement: Supplementary file 1 [file polymers-14-01623-s001.zip › Supplementary files S1/771.xlsx]

## Sheet: 771
#Pos	Insindex	Ref	Type	Allel	CovFor	CovRev	Qual20	Freq	Cov	Subst	Gene	GeneName	Product	ResistanceSNP	PhyloSNP	InterestingRegion
1977	0	A	SNP	G	100	102	202	100	202
4013	0	T	SNP	C	122	107	229	100	229	Ile245Thr (atc/aCc)	Rv0003	recF	DNA replication/repair protein RecF
7362	0	G	SNP	C	109	95	202	100	204	Glu21Gln (gag/Cag)	Rv0006	gyrA	DNA gyrase subunit A			fluoroquinolones (FQ)
7581	0	G	SNP	A	97	90	185	93.03	201	Asp94Asn (gac/Aac)	Rv0006	gyrA	DNA gyrase subunit A	fluoroquinolones (FQ)		fluoroquinolones (FQ)
7585	0	G	SNP	C	99	107	205	100	206	Ser95Thr (agc/aCc)	Rv0006	gyrA	DNA gyrase subunit A		phylo (not H37Rv)	fluoroquinolones (FQ)
7892	0	G	SNP	A	105	108	207	98.61	216	Leu197Leu (ctg/ctA)	Rv0006	gyrA	DNA gyrase subunit A		phylo (4,5)	fluoroquinolones (FQ)
9304	0	G	SNP	A	119	113	225	100	232	Gly668Asp (ggc/gAc)	Rv0006	gyrA	DNA gyrase subunit A			fluoroquinolones (FQ)
11879	0	A	SNP	G	135	92	223	100	227	Ser145Pro (tcc/Ccc)	Rv0008c	-	cell wall synthesis protein CwsA
12555	0	C	SNP	T	103	114	215	97.31	223	Leu30Leu (ctg/Ttg)	Rv0009	ppiA	iron-regulated peptidyl-prolyl cis-trans isomerase PpiA
14785	0	T	SNP	C	100	96	195	100	196	Cys233Arg (tgc/Cgc)	Rv0012	-	membrane protein
21795	0	G	SNP	A	96	95	179	100	191	Pro463Ser (ccg/Tcg)	Rv0018c	pstP	phosphoserine/threonine phosphatase PstP
26959	0	C	SNP	G	125	116	238	100	241
30864	0	C	Del	GAP	104	121	223	94.14	239		Rv0026	-	hypothetical protein
30865	0	A	Del	GAP	104	120	222	93.72	239		Rv0026	-	hypothetical protein
34044	0	T	SNP	C	113	117	229	100	230
37031	0	C	SNP	G	101	102	203	100	203	Ala55Ala (gcc/gcG)	Rv0034	-	hypothetical protein
42967	0	G	SNP	C	111	108	215	100	219	Pro133Pro (ccc/ccG)	Rv0040c	mtc28	hypothetical protein
46420	0	C	SNP	G	116	106	221	98.23	226	Thr953Thr (acc/acG)	Rv0041	leuS	leucine--tRNA ligase
51294	0	G	SNP	A	116	101	213	95.18	228	Thr145Ile (acc/aTc)	Rv0047c	-	hypothetical protein
55553	1	C	Ins	C	86	105	191	90.95	191		Rv0050	ponA1	bifunctional penicillin-insensitive transglycosylase/penicillin-sensitive transpeptidase
55553	2	C	Ins	G	86	105	191	90.95	191		Rv0050	ponA1	bifunctional penicillin-insensitive transglycosylase/penicillin-sensitive transpeptidase
55553	3	C	Ins	T	86	105	191	90.95	191		Rv0050	ponA1	bifunctional penicillin-insensitive transglycosylase/penicillin-sensitive transpeptidase
62049	0	A	SNP	G	99	97	195	100	196	Arg552Gly (agg/Ggg)	Rv0058	dnaB	replicative DNA helicase
63148	0	G	SNP	T	114	108	220	99.55	223
69989	0	G	SNP	A	119	94	208	100	213	Gly457Asp (ggt/gAt)	Rv0064	-	transmembrane protein
70816	0	A	SNP	G	101	107	205	100	208	Asn733Asp (aac/Gac)	Rv0064	-	transmembrane protein
71336	0	G	SNP	C	112	110	219	100	222	Arg906Pro (cgc/cCc)	Rv0064	-	transmembrane protein
72268	0	C	SNP	G	99	101	199	96.62	207
75940	0	G	SNP	C	104	116	217	100	220	Val214Leu (gtg/Ctg)	Rv0068	-	oxidoreductase
80616	0	C	SNP	G	114	118	230	100	232
81199	0	C	SNP	T	81	101	179	97.33	187	Ile192Ile (atc/atT)	Rv0072	-	glutamine ABC transporter permease
92199	0	T	SNP	G	115	112	222	100	227	Thr600Thr (act/acG)	Rv0083	-	oxidoreductase
98612	0	G	SNP	A	110	100	205	95.45	220	Val45Ile (gta/Ata)	Rv0090	-	membrane protein
104712	0	C	SNP	T	128	119	245	99.6	248
104830	0	C	SNP	A	102	94	194	87.5	224	Arg129Leu (cga/cTa)	Rv0095c	-	hypothetical protein
104833	0	C	SNP	G	109	110	216	99.55	220	Gly128Ala (ggc/gCc)	Rv0095c	-	hypothetical protein
104838	0	T	SNP	G	115	113	224	99.56	229	Glu126Asp (gaa/gaC)	Rv0095c	-	hypothetical protein
105007	0	C	SNP	G	112	139	245	98.43	255	Ser70Thr (agc/aCc)	Rv0095c	-	hypothetical protein
105011	0	G	SNP	A	115	137	249	98.44	256	Leu69Leu (ctg/Ttg)	Rv0095c	-	hypothetical protein
108459	0	A	SNP	G	112	104	215	95.15	227	Ile102Val (atc/Gtc)	Rv0099	fadD10	fatty-acid--CoA ligase FadD10
113142	0	G	SNP	A	133	128	256	97.39	268	Ala1048Thr (gcg/Acg)	Rv0101	nrp	peptide synthetase Nrp
116000	0	T	SNP	G	97	90	182	100	187	Val2000Val (gtt/gtG)	Rv0101	nrp	peptide synthetase Nrp
122109	0	A	SNP	G	74	107	175	99.45	182	Leu22Ser (ttg/tCg)	Rv0103c	ctpB	cation-transporter P-type ATPase B
125560	0	A	SNP	G	114	102	215	99.08	218	Glu396Gly (gaa/gGa)	Rv0106	-	hypothetical protein
125830	1	G	Ins	A	97	91	188	95.43	188		Rv0107c	ctpI	cation-transporter ATPase I
128589	0	C	SNP	T	105	109	212	96.4	222	Leu651Leu (ttg/ttA)	Rv0107c	ctpI	cation-transporter ATPase I
131174	1	T	Ins	G	120	84	204	97.61	204
132417	0	C	SNP	G	124	134	250	100	258	Arg346Gly (cgc/Ggc)	Rv0109	PE_PGRS1	PE-PGRS family protein PE_PGRS1
133839	0	C	SNP	T	107	108	211	100	215
146087	0	T	SNP	C	105	96	201	100	201	Asn562Ser (aat/aGt)	Rv0120c	fusA2	elongation factor G
154283	0	T	SNP	C	108	109	216	100	217	Ser18Pro (tcg/Ccg)	Rv0127	mak	maltokinase
161312	0	A	SNP	G	100	113	210	97.26	219	Ser148Ser (tca/tcG)	Rv0133	-	GCN5-like N-acetyltransferase
177857	0	G	SNP	A	110	78	186	99.47	189	Leu485Leu (ctg/Ttg)	Rv0151c	PE1	PE family protein PE1
187439	0	G	SNP	C	96	114	204	97.22	216	Ile467Met (atc/atG)	Rv0159c	PE3	PE family protein PE3
188800	0	T	SNP	C	113	94	207	100	207	Thr14Ala (acg/Gcg)	Rv0159c	PE3	PE family protein PE3
194681	0	G	SNP	C	114	108	219	100	222	Leu45Leu (ctc/ctG)	Rv0165c	mce1R	transcriptional regulator Mce1R
196642	0	C	SNP	T	94	107	198	100	201	Asn550Asn (aac/aaT)	Rv0166	fadD5	fatty-acid--CoA ligase FadD5
204426	0	T	SNP	C	100	105	204	98.56	208	Val121Ala (gtc/gCc)	Rv0173	lprK	Mce family lipoprotein LprK
205843	0	T	SNP	C	97	101	197	97.06	204	Leu205Leu (ttg/Ctg)	Rv0174	mce1F	Mce family protein Mce1F
206339	0	T	SNP	C	141	90	231	100	231	Leu370Pro (ctg/cCg)	Rv0174	mce1F	Mce family protein Mce1F
212629	0	C	SNP	T	88	102	187	95.96	198	Gly128Asp (ggc/gAc)	Rv0181c	-	hypothetical protein
213335	0	C	SNP	G	112	101	210	96.82	220	Arg269Pro (cgg/cCg)	Rv0182c	sigG	ECF RNA polymerase sigma factor SigG
217372	0	G	SNP	C	90	114	201	96.68	211	Gly368Gly (ggg/ggC)	Rv0186	bglS	beta-glucosidase BglS
223942	0	T	SNP	C	109	126	234	100	235	Ser127Pro (tcg/Ccg)	Rv0192	-	hypothetical protein
225323	0	T	SNP	C	98	107	195	100	205	Lys417Glu (aag/Gag)	Rv0193c	-	hypothetical protein
227098	0	T	SNP	C	104	134	237	100	238	Met74Thr (atg/aCg)	Rv0194	-	multidrug ABC transporter ATPase/permease
231114	0	C	SNP	G	104	119	219	99.55	224	Ala72Ala (gcc/gcG)	Rv0195	-	two component transcriptional regulator
234477	0	T	SNP	G	87	87	170	98.86	176	Tyr749_ (tat/taG)	Rv0197	-	oxidoreductase
234496	1	C	Ins	G	93	81	174	96.67	175		Rv0197	-	oxidoreductase
234496	2	C	Ins	T	93	80	173	96.11	173		Rv0197	-	oxidoreductase
244550	0	A	SNP	G	105	94	194	95.22	209	Arg923Arg (cgt/cgC)	Rv0206c	mmpL3	transmembrane transport protein MmpL3
255660	0	G	SNP	A	108	95	202	96.67	210	Tyr97Tyr (tac/taT)	Rv0213c	-	methyltransferase
261869	0	T	SNP	C	103	112	211	100	215	Cys316Arg (tgt/Cgt)	Rv0218	-	transmembrane protein
265554	0	A	SNP	C	108	90	196	100	198	Val16Val (gta/gtC)	Rv0222	echA1	enoyl-CoA hydratase EchA1
278681	0	C	SNP	G	116	109	224	99.56	226	His33Asp (cat/Gat)	Rv0233	nrdB	ribonucleoside-diphosphate reductase subunit beta NrdB
280860	0	C	SNP	T	105	143	244	98.41	252	Arg94His (cgc/cAc)	Rv0234c	gabD1	succinate-semialdehyde dehydrogenase
281316	0	C	SNP	T	92	82	169	97.75	178	Pro433Pro (ccg/ccA)	Rv0235c	-	transmembrane protein
285772	0	A	SNP	C	117	118	230	100	235	Pro360Pro (cct/ccG)	Rv0236c	aftD	alpha-(1->3)-arabinofuranosyltransferase
285824	0	G	SNP	C	115	99	213	97.72	219	Ala343Gly (gcg/gGg)	Rv0236c	aftD	alpha-(1->3)-arabinofuranosyltransferase
285871	0	A	SNP	G	131	112	239	100	243	Val327Val (gtt/gtC)	Rv0236c	aftD	alpha-(1->3)-arabinofuranosyltransferase
310336	0	C	SNP	T	112	120	230	96.67	240	Pro138Pro (ccg/ccA)	Rv0258c	-	hypothetical protein
310973	0	G	SNP	A	99	115	208	100	214	Ala182Val (gcg/gTg)	Rv0259c	-	hypothetical protein
311613	0	G	SNP	T	138	111	246	100	249	Val349Val (gtc/gtA)	Rv0260c	-	transcriptional regulator
318443	0	C	SNP	A	65	95	155	99.38	161	Val904Val (gtg/gtT)	Rv0266c	oplA	5-oxoprolinase OplA
333892	0	G	SNP	C	96	110	197	99.52	207	Arg807Gly (cgc/Ggc)	Rv0278c	-	PE-PGRS family protein PE_PGRS3
335817	0	G	Del	GAP	62	10	66	76.6	94		Rv0278c	-	PE-PGRS family protein PE_PGRS3
335818	0	C	Del	GAP	62	10	66	75.79	95		Rv0278c	-	PE-PGRS family protein PE_PGRS3
335819	0	G	Del	GAP	62	10	66	75	96		Rv0278c	-	PE-PGRS family protein PE_PGRS3
335820	0	C	Del	GAP	62	10	66	75	96		Rv0278c	-	PE-PGRS family protein PE_PGRS3
335821	0	C	Del	GAP	62	10	66	75.79	95		Rv0278c	-	PE-PGRS family protein PE_PGRS3
335822	0	G	Del	GAP	62	10	66	75.79	95		Rv0278c	-	PE-PGRS family protein PE_PGRS3
335824	0	C	Del	GAP	62	10	66	76.6	94		Rv0278c	-	PE-PGRS family protein PE_PGRS3
335825	0	G	Del	GAP	62	10	66	75.79	95		Rv0278c	-	PE-PGRS family protein PE_PGRS3
335826	0	T	Del	GAP	62	10	66	75.79	95		Rv0278c	-	PE-PGRS family protein PE_PGRS3
335827	0	T	Del	GAP	62	10	66	79.12	91		Rv0278c	-	PE-PGRS family protein PE_PGRS3
335828	0	G	Del	GAP	62	10	66	76.6	94		Rv0278c	-	PE-PGRS family protein PE_PGRS3
336681	0	G	Del	GAP	36	33	69	92	75		Rv0279c	PE_PGRS4	PE-PGRS family protein PE_PGRS4
336682	0	G	Del	GAP	36	33	69	97.18	71		Rv0279c	PE_PGRS4	PE-PGRS family protein PE_PGRS4
336683	0	G	Del	GAP	36	33	69	97.18	71		Rv0279c	PE_PGRS4	PE-PGRS family protein PE_PGRS4
336684	0	A	Del	GAP	36	34	70	98.59	71		Rv0279c	PE_PGRS4	PE-PGRS family protein PE_PGRS4
336688	0	A	Del	GAP	37	33	68	98.59	71		Rv0279c	PE_PGRS4	PE-PGRS family protein PE_PGRS4
336689	0	G	Del	GAP	37	33	68	97.22	72		Rv0279c	PE_PGRS4	PE-PGRS family protein PE_PGRS4
336690	0	C	Del	GAP	37	33	68	97.22	72		Rv0279c	PE_PGRS4	PE-PGRS family protein PE_PGRS4
336691	0	T	SNP	C	35	33	67	95.77	71	Ser795Gly (agc/Ggc)	Rv0279c	PE_PGRS4	PE-PGRS family protein PE_PGRS4
336694	1	A	Ins	C	35	32	67	95.71	68		Rv0279c	PE_PGRS4	PE-PGRS family protein PE_PGRS4
336694	2	A	Ins	A	34	33	67	95.71	68		Rv0279c	PE_PGRS4	PE-PGRS family protein PE_PGRS4
336694	3	A	Ins	C	35	33	68	97.14	68		Rv0279c	PE_PGRS4	PE-PGRS family protein PE_PGRS4
336694	4	A	Ins	C	35	33	68	97.14	68		Rv0279c	PE_PGRS4	PE-PGRS family protein PE_PGRS4
336694	5	A	Ins	G	35	33	68	97.14	68		Rv0279c	PE_PGRS4	PE-PGRS family protein PE_PGRS4
336694	6	A	Ins	C	35	33	68	97.14	68		Rv0279c	PE_PGRS4	PE-PGRS family protein PE_PGRS4
336694	7	A	Ins	C	35	33	68	97.14	68		Rv0279c	PE_PGRS4	PE-PGRS family protein PE_PGRS4
336698	0	C	SNP	G	36	33	68	100	69	Gly792Gly (ggg/ggC)	Rv0279c	PE_PGRS4	PE-PGRS family protein PE_PGRS4
336701	0	A	SNP	G	38	34	70	100	72	Gly791Gly (ggt/ggC)	Rv0279c	PE_PGRS4	PE-PGRS family protein PE_PGRS4
336707	0	G	SNP	A	35	31	63	100	66	Asp789Asp (gac/gaT)	Rv0279c	PE_PGRS4	PE-PGRS family protein PE_PGRS4
336708	0	T	SNP	C	35	34	68	100	69	Asp789Gly (gac/gGc)	Rv0279c	PE_PGRS4	PE-PGRS family protein PE_PGRS4
336710	0	A	SNP	G	43	38	76	100	81	Ala788Ala (gct/gcC)	Rv0279c	PE_PGRS4	PE-PGRS family protein PE_PGRS4
337820	0	G	SNP	A	14	97	104	98.23	113	Gly418Gly (ggc/ggT)	Rv0279c	PE_PGRS4	PE-PGRS family protein PE_PGRS4
337959	0	A	SNP	C	41	12	52	100	53	Ile372Ser (atc/aGc)	Rv0279c	PE_PGRS4	PE-PGRS family protein PE_PGRS4
338020	0	A	SNP	C	84	13	96	100	97	Cys352Gly (tgc/Ggc)	Rv0279c	PE_PGRS4	PE-PGRS family protein PE_PGRS4
338100	0	T	SNP	C	101	36	133	100	137	Asn325Ser (aac/aGc)	Rv0279c	PE_PGRS4	PE-PGRS family protein PE_PGRS4
338453	0	A	SNP	G	8	63	70	100	71	Ala207Ala (gct/gcC)	Rv0279c	PE_PGRS4	PE-PGRS family protein PE_PGRS4
340372	0	T	SNP	C	25	84	108	100	109	Ser337Pro (tcg/Ccg)	Rv0280	PPE3	PPE family protein PPE3
342027	0	T	SNP	C	117	112	228	97.86	234
342270	0	C	SNP	T	104	105	201	97.21	215	Ala47Ala (gcc/gcT)	Rv0282	eccA3	ESX-3 secretion system protein EccA
346275	0	C	SNP	G	89	86	171	100	175	Pro214Arg (ccg/cGg)	Rv0284	eccC3	ESX-3 secretion system protein EccC3
349200	0	G	SNP	A	122	94	216	97.3	222	Arg1189His (cgc/cAc)	Rv0284	eccC3	ESX-3 secretion system protein EccC3
350571	0	G	SNP	A	117	124	239	97.18	248	Gly213Arg (ggg/Agg)	Rv0286	PPE4	PPE family protein PPE4
352616	0	G	SNP	A	103	112	206	99.08	217	Pro156Pro (ccg/ccA)	Rv0289	espG3	ESX-3 secretion-associated protein EspG3
356528	0	A	SNP	G	122	110	229	99.57	233	Asn217Asp (aat/Gat)	Rv0292	eccE3	ESX-3 secretion system protein EccE
357269	0	G	SNP	A	99	84	182	95.31	192	Leu266Leu (ctg/Ttg)	Rv0293c	-	hypothetical protein
366278	0	C	SNP	G	106	92	196	97.54	203	Gly2163Arg (ggt/Cgt)	Rv0304c	PPE5	PPE family protein PPE5
373283	0	A	Del	GAP	110	115	218	98.25	229		Rv0305c	PPE6	PPE family protein PPE6
376774	0	T	SNP	C	132	106	229	99.58	239	Ala94Ala (gca/gcG)	Rv0307c	-	hypothetical protein
383551	0	G	SNP	C	108	127	235	97.11	242
384380	0	A	SNP	C	95	92	186	100	187	Lys260Thr (aag/aCg)	Rv0315	-	beta-1,3-glucanase
384842	0	C	SNP	T	101	95	194	96.55	203	Pro103Leu (ccg/cTg)	Rv0316	-	muconolactone isomerase
386432	0	C	SNP	G	109	97	201	100	206	Gly223Ala (ggg/gCg)	Rv0318c	-	integral membrane protein
390828	0	T	SNP	C	109	101	208	99.53	211	Ser142Gly (agt/Ggt)	Rv0323c	-	hypothetical protein
400154	0	G	SNP	A	143	109	245	97.67	258
401056	0	C	SNP	T	124	124	239	95.38	260	Gln289_ (cag/Tag)	Rv0336	-	hypothetical protein
401202	0	C	Del	GAP	105	113	214	93.16	234		Rv0336	-	hypothetical protein
401678	0	C	SNP	A	81	93	166	95.08	183	Pro496His (ccc/cAc)	Rv0336	-	hypothetical protein
402042	0	T	Del	GAP	109	82	185	87.61	218		Rv0337c	aspC	aspartate aminotransferase
402043	0	C	Del	GAP	109	82	185	87.61	218		Rv0337c	aspC	aspartate aminotransferase
402044	0	G	Del	GAP	109	82	185	89.25	214		Rv0337c	aspC	aspartate aminotransferase
403980	0	G	SNP	A	109	101	203	100	210	Ala621Val (gcc/gTc)	Rv0338c	-	iron-sulfur-binding reductase
404326	0	T	SNP	C	86	97	182	98.92	185	Arg506Gly (agg/Ggg)	Rv0338c	-	iron-sulfur-binding reductase
414486	0	C	SNP	T	87	89	174	99.44	177	Glu152Glu (gag/gaA)	Rv0344c	lpqJ	lipoprotein LpqJ
420008	0	A	SNP	G	98	107	202	100	205	Ala58Ala (gca/gcG)	Rv0350	dnaK	chaperone protein DnaK
424320	1	T	Ins	C	99	78	177	95.16	177		Rv0354c	PPE7	PPE family protein PPE7
431101	0	C	SNP	T	114	113	225	97.01	234	Ala1193Ala (gcg/gcA)	Rv0355c	PPE8	PPE family protein PPE8
454295	0	T	SNP	C	89	90	177	100	179	Pro26Pro (cca/ccG)	Rv0376c	-	hypothetical protein
457452	0	T	SNP	G	108	101	203	99.52	210	Thr124Thr (aca/acC)	Rv0381c	-	hypothetical protein
459399	0	A	SNP	C	80	76	153	100	156
464252	0	T	SNP	C	95	105	200	98.04	204	Val281Ala (gtg/gCg)	Rv0386	-	transcriptional regulator
467497	1	C	Ins	G	131	117	248	94.3	248
467508	1	C	Ins	G	129	117	246	94.62	249
467516	0	G	SNP	C	137	125	261	99.24	264
467526	0	C	SNP	G	136	126	257	99.24	264
467546	0	G	SNP	C	125	129	252	99.22	256
467557	0	A	SNP	C	129	126	248	100	255
467564	0	A	SNP	C	122	119	239	100	241
467585	0	G	SNP	C	126	124	249	100	250
467590	0	T	SNP	C	122	123	242	99.59	246
467621	0	T	SNP	G	118	107	222	99.12	227
467638	0	G	SNP	T	123	113	234	100	236
470073	0	G	SNP	T	100	99	197	94.76	210	Val22Phe (gtc/Ttc)	Rv0391	metZ	O-succinylhomoserine sulfhydrylase
471992	0	G	Del	GAP	117	82	200	94.76	210		Rv0392c	ndhA	NADH dehydrogenase NdhA
472230	1	C	Ins	G	95	114	209	92.89	210		Rv0392c	ndhA	NADH dehydrogenase NdhA
475178	0	T	SNP	C	121	114	233	100	235	Val80Ala (gtc/gCc)	Rv0395	-	hypothetical protein
484803	0	C	SNP	G	84	92	172	96.17	183	Ala276Gly (gcc/gGc)	Rv0404	fadD30	long-chain-fatty-acid--AMP ligase FadD30
489935	0	G	SNP	C	87	73	158	100	160	Thr257Thr (acc/acG)	Rv0406c	-	beta lactamase-like protein
502589	0	C	SNP	G	120	115	230	99.16	237	Ser75Cys (tcc/tGc)	Rv0417	thiG	thiazole synthase
503354	0	G	SNP	C	100	113	212	100	213
513257	0	T	SNP	C	128	92	217	100	220	Met689Val (atg/Gtg)	Rv0425c	ctpH	metal cation transporting ATPase H
517767	0	C	SNP	T	109	94	198	99.02	205	Val13Met (gtg/Atg)	Rv0428c	-	GCN5-like N-acetyltransferase
531551	0	T	Del	GAP	69	62	129	85.06	154		Rv0442c	PPE10	PPE family protein PPE10
531552	0	G	Del	GAP	69	62	129	83.97	156		Rv0442c	PPE10	PPE family protein PPE10
531553	0	C	Del	GAP	69	62	129	84.52	155		Rv0442c	PPE10	PPE family protein PPE10
531554	0	C	Del	GAP	69	62	129	85.06	154		Rv0442c	PPE10	PPE family protein PPE10
531555	0	G	Del	GAP	69	62	129	86.18	152		Rv0442c	PPE10	PPE family protein PPE10
531556	0	A	Del	GAP	69	62	129	86.18	152		Rv0442c	PPE10	PPE family protein PPE10
531557	0	T	Del	GAP	69	62	129	86.75	151		Rv0442c	PPE10	PPE family protein PPE10
531558	0	G	Del	GAP	69	62	129	86.75	151		Rv0442c	PPE10	PPE family protein PPE10
531559	0	T	Del	GAP	69	62	129	87.33	150		Rv0442c	PPE10	PPE family protein PPE10
531560	0	T	Del	GAP	69	62	129	86.75	151		Rv0442c	PPE10	PPE family protein PPE10
531561	0	G	Del	GAP	69	62	129	87.33	150		Rv0442c	PPE10	PPE family protein PPE10
531562	0	C	Del	GAP	69	62	129	87.92	149		Rv0442c	PPE10	PPE family protein PPE10
531563	0	C	Del	GAP	69	62	129	89.73	146		Rv0442c	PPE10	PPE family protein PPE10
531564	0	G	Del	GAP	69	62	129	90.34	145		Rv0442c	PPE10	PPE family protein PPE10
531565	0	G	Del	GAP	69	62	129	92.91	141		Rv0442c	PPE10	PPE family protein PPE10
531566	0	T	Del	GAP	69	62	129	92.91	141		Rv0442c	PPE10	PPE family protein PPE10
531567	0	G	Del	GAP	69	62	129	92.91	141		Rv0442c	PPE10	PPE family protein PPE10
531568	0	C	Del	GAP	69	62	129	92.25	142		Rv0442c	PPE10	PPE family protein PPE10
531569	0	C	Del	GAP	69	62	129	92.91	141		Rv0442c	PPE10	PPE family protein PPE10
531570	0	G	Del	GAP	69	62	129	93.57	140		Rv0442c	PPE10	PPE family protein PPE10
531571	0	G	Del	GAP	69	62	129	92.91	141		Rv0442c	PPE10	PPE family protein PPE10
531572	0	T	Del	GAP	69	62	129	93.57	140		Rv0442c	PPE10	PPE family protein PPE10
531573	0	G	Del	GAP	69	62	129	92.91	141		Rv0442c	PPE10	PPE family protein PPE10
531574	0	T	Del	GAP	69	62	129	94.24	139		Rv0442c	PPE10	PPE family protein PPE10
531575	0	T	Del	GAP	69	62	129	93.57	140		Rv0442c	PPE10	PPE family protein PPE10
531576	0	G	Del	GAP	69	62	129	93.57	140		Rv0442c	PPE10	PPE family protein PPE10
531577	0	C	Del	GAP	69	62	129	93.57	140		Rv0442c	PPE10	PPE family protein PPE10
531578	0	C	Del	GAP	69	62	129	93.57	140		Rv0442c	PPE10	PPE family protein PPE10
531579	0	G	Del	GAP	69	62	129	94.24	139		Rv0442c	PPE10	PPE family protein PPE10
531580	0	C	Del	GAP	69	62	129	96.32	136		Rv0442c	PPE10	PPE family protein PPE10
531581	0	T	Del	GAP	69	62	129	94.24	139		Rv0442c	PPE10	PPE family protein PPE10
531582	0	G	Del	GAP	69	62	129	94.93	138		Rv0442c	PPE10	PPE family protein PPE10
531583	0	C	Del	GAP	69	62	129	94.24	139		Rv0442c	PPE10	PPE family protein PPE10
531584	0	C	Del	GAP	69	62	129	94.93	138		Rv0442c	PPE10	PPE family protein PPE10
531585	0	G	Del	GAP	69	62	129	94.24	139		Rv0442c	PPE10	PPE family protein PPE10
531586	0	A	Del	GAP	69	62	129	94.93	138		Rv0442c	PPE10	PPE family protein PPE10
531587	0	T	Del	GAP	69	62	129	94.24	139		Rv0442c	PPE10	PPE family protein PPE10
531588	0	G	Del	GAP	69	62	129	94.24	139		Rv0442c	PPE10	PPE family protein PPE10
531589	0	T	Del	GAP	69	62	129	94.24	139		Rv0442c	PPE10	PPE family protein PPE10
531590	0	T	Del	GAP	69	62	129	94.93	138		Rv0442c	PPE10	PPE family protein PPE10
531591	0	G	Del	GAP	69	62	129	94.24	139		Rv0442c	PPE10	PPE family protein PPE10
531592	0	T	Del	GAP	69	62	129	95.62	137		Rv0442c	PPE10	PPE family protein PPE10
531593	0	T	Del	GAP	69	62	129	94.93	138		Rv0442c	PPE10	PPE family protein PPE10
531594	0	G	Del	GAP	69	62	129	92.91	141		Rv0442c	PPE10	PPE family protein PPE10
531595	0	T	Del	GAP	69	62	129	94.24	139		Rv0442c	PPE10	PPE family protein PPE10
531596	0	T	Del	GAP	69	62	129	92.91	141		Rv0442c	PPE10	PPE family protein PPE10
531597	0	G	Del	GAP	69	62	129	93.57	140		Rv0442c	PPE10	PPE family protein PPE10
531598	0	C	Del	GAP	69	62	129	93.57	140		Rv0442c	PPE10	PPE family protein PPE10
531599	0	C	Del	GAP	69	62	129	93.57	140		Rv0442c	PPE10	PPE family protein PPE10
531600	0	G	Del	GAP	69	62	129	94.93	138		Rv0442c	PPE10	PPE family protein PPE10
531601	0	A	Del	GAP	69	62	129	94.24	139		Rv0442c	PPE10	PPE family protein PPE10
531602	0	T	Del	GAP	69	62	129	94.24	139		Rv0442c	PPE10	PPE family protein PPE10
531603	0	G	Del	GAP	69	62	129	93.57	140		Rv0442c	PPE10	PPE family protein PPE10
531604	0	T	Del	GAP	69	62	129	94.24	139		Rv0442c	PPE10	PPE family protein PPE10
531605	0	T	Del	GAP	69	62	129	94.24	139		Rv0442c	PPE10	PPE family protein PPE10
531606	0	G	Del	GAP	69	62	129	94.93	138		Rv0442c	PPE10	PPE family protein PPE10
531607	0	T	Del	GAP	69	62	129	95.62	137		Rv0442c	PPE10	PPE family protein PPE10
531608	0	T	Del	GAP	69	62	129	94.93	138		Rv0442c	PPE10	PPE family protein PPE10
531609	0	G	Del	GAP	69	62	129	93.57	140		Rv0442c	PPE10	PPE family protein PPE10
531610	0	T	Del	GAP	69	62	129	94.24	139		Rv0442c	PPE10	PPE family protein PPE10
532758	0	A	SNP	C	102	109	209	98.14	215	Glu121Asp (gaa/gaC)	Rv0443	-	hypothetical protein
540924	0	C	SNP	T	112	81	191	97.47	198	Ala190Thr (gcg/Acg)	Rv0450c	mmpL4	transmembrane transport protein MmpL4
541201	0	A	SNP	G	87	106	189	100	193	Leu97Leu (ctt/ctC)	Rv0450c	mmpL4	transmembrane transport protein MmpL4
550843	0	T	SNP	C	124	99	220	96.96	230	Ile390Thr (atc/aCc)	Rv0458	-	aldehyde dehydrogenase
551525	0	A	SNP	C	102	93	191	100	195	Arg110Arg (aga/Cga)	Rv0459	-	hypothetical protein
552713	0	C	SNP	G	77	97	171	97.75	178	Pro34Ala (ccc/Gcc)	Rv0462	lpdC	dihydrolipoamide dehydrogenase
573262	0	A	SNP	G	130	98	224	99.56	229	Gly180Gly (ggt/ggC)	Rv0484c	-	short-chain type oxidoreductase
580772	0	T	SNP	A	68	74	138	92.21	154
580774	0	G	Del	GAP	66	77	143	89.94	159
580775	0	G	Del	GAP	66	77	143	94.08	152
580776	0	G	Del	GAP	66	77	143	92.26	155
580777	0	G	Del	GAP	66	77	143	94.7	151
580778	0	C	Del	GAP	66	77	143	94.7	151
580779	0	A	Del	GAP	66	77	143	96.62	148
580780	0	C	Del	GAP	66	77	143	92.26	155
580781	0	C	Del	GAP	66	77	143	94.7	151
580782	0	A	Del	GAP	66	77	143	94.7	151
580783	0	C	Del	GAP	66	77	143	95.33	150
580784	0	C	Del	GAP	66	77	143	95.97	149
580785	0	C	Del	GAP	66	77	143	94.08	152
580786	0	G	Del	GAP	66	77	143	94.08	152
580787	0	C	Del	GAP	66	77	143	95.97	149
580788	0	T	Del	GAP	66	77	143	93.46	153
580789	0	T	Del	GAP	66	77	143	95.33	150
580790	0	G	Del	GAP	66	77	143	94.7	151
580791	0	C	Del	GAP	66	77	143	95.33	150
580792	0	G	Del	GAP	66	77	143	93.46	153
580793	0	G	Del	GAP	66	77	143	93.46	153
580794	0	G	Del	GAP	66	77	143	93.46	153
580795	0	G	Del	GAP	66	77	143	94.08	152
580796	0	G	Del	GAP	66	77	143	92.26	155
580797	0	A	Del	GAP	66	77	143	95.33	150
590436	0	T	SNP	C	102	121	221	100	223	Ala118Ala (gct/gcC)	Rv0500	proC	pyrroline-5-carboxylate reductase
597816	0	A	SNP	G	99	97	192	100	196	Ala206Ala (gca/gcG)	Rv0507	mmpL2	transmembrane transport protein MmpL2
598475	0	G	SNP	A	83	103	186	99.47	187	Arg426His (cgc/cAc)	Rv0507	mmpL2	transmembrane transport protein MmpL2
606504	0	C	SNP	T	72	71	139	95.33	150
606508	0	G	Del	GAP	70	69	138	94.56	147
606510	0	C	SNP	A	70	69	137	95.21	146
606513	0	G	SNP	A	68	69	136	95.14	144
607415	0	C	SNP	T	122	92	209	95.11	225	Gln289_ (cag/Tag)	Rv0515	-	hypothetical protein
607561	0	C	Del	GAP	91	107	195	92.96	213		Rv0515	-	hypothetical protein
610120	0	T	SNP	G	100	84	182	100	184
620029	0	C	SNP	T	123	111	232	96.69	242	Leu47Leu (ctg/Ttg)	Rv0529	ccsA	cytochrome C-type biogenesis protein CcsA
623472	0	A	SNP	G	107	93	199	100	200	Asp227Gly (gac/gGc)	Rv0532	PE_PGRS6	PE-PGRS family protein PE_PGRS6
623508	0	C	SNP	G	106	104	208	100	210	Ala239Gly (gcc/gGc)	Rv0532	PE_PGRS6	PE-PGRS family protein PE_PGRS6
628452	0	G	SNP	A	104	109	206	96.82	220	Ala427Val (gcg/gTg)	Rv0537c	-	integral membrane protein
630722	0	G	SNP	C	107	114	218	99.55	222	Arg228Pro (cgg/cCg)	Rv0538	-	membrane protein
636375	0	G	SNP	A	85	93	174	95.7	186	His363His (cac/caT)	Rv0545c	pitA	low-affinity inorganic phosphate transporter
637319	0	G	SNP	A	102	103	202	100	205	Pro49Ser (cct/Tct)	Rv0545c	pitA	low-affinity inorganic phosphate transporter
644937	0	G	SNP	A	109	97	201	94.93	217	Ala150Thr (gcc/Acc)	Rv0553	menC	muconate cycloisomerase
646393	0	G	SNP	A	123	103	223	98.69	229	Ala32Ala (gcg/gcA)	Rv0555	menD	bifunctional 2-succinyl-6-hydroxy-2,4-cyclohexadiene-1-carboxylate synthase/2-oxoglutarate decarboxylase
648002	0	T	SNP	G	106	89	192	100	195	Leu15Arg (ctc/cGc)	Rv0556	-	transmembrane protein
654719	0	G	SNP	A	118	120	238	97.14	245	Glu281Lys (gag/Aag)	Rv0563	htpX	protease HtpX
661524	0	T	SNP	C	85	105	184	98.45	193	Leu77Pro (ctg/cCg)	Rv0570	nrdZ	vitamin B12-dependent ribonucleoside-diphosphate reductase
663803	0	G	SNP	A	98	101	189	94.31	211	Ala339Val (gcg/gTg)	Rv0571c	-	hypothetical protein
665293	0	A	SNP	G	110	93	201	99.51	204	Phe31Leu (ttc/Ctc)	Rv0572c	-	hypothetical protein
669398	0	T	SNP	C	112	110	222	100	222	Gln116Gln (caa/caG)	Rv0575c	-	oxidoreductase
672491	0	C	SNP	G	106	115	215	99.55	222	Gly1142Gly (ggg/ggC)	Rv0578c	PE_PGRS7	PE-PGRS family protein PE_PGRS7
673238	0	A	SNP	G	97	120	211	100	217	His893His (cat/caC)	Rv0578c	PE_PGRS7	PE-PGRS family protein PE_PGRS7
684019	0	A	SNP	G	139	109	246	99.6	249	Val85Ala (gtg/gCg)	Rv0585c	-	integral membrane protein
685461	0	C	SNP	G	97	130	223	99.56	228	Ala111Ala (gcc/gcG)	Rv0587	yrbE2A	hypothetical protein
685608	0	T	SNP	C	92	108	198	100	200	Leu160Leu (ctt/ctC)	Rv0587	yrbE2A	hypothetical protein
686972	0	T	SNP	C	76	88	161	99.39	165	Phe51Ser (ttc/tCc)	Rv0589	mce2A	Mce family protein Mce2A
690191	0	C	SNP	T	113	86	195	96.6	206	Pro378Leu (ccg/cTg)	Rv0591	mce2C	Mce family protein Mce2C
690465	0	T	SNP	G	121	140	257	100	261	Leu469Leu (ctt/ctG)	Rv0591	mce2C	Mce family protein Mce2C
698968	0	G	SNP	A	114	118	232	100	232	Gly9Gly (ggc/ggT)	Rv0601c	-	two component sensor kinase HK2
722205	0	C	SNP	T	122	116	231	97.14	245	Glu937Lys (gag/Aag)	Rv0630c	recB	exonuclease V subunit beta RecB
730223	0	G	SNP	T	96	84	175	96.26	187
739429	0	C	SNP	T	98	93	188	98.96	193	Gln253Gln (cag/caA)	Rv0645c	mmaA1	mycolic acid methyltransferase MmaA1
754186	0	A	SNP	G	131	89	217	100	220	Leu75Pro (ctc/cCc)	Rv0658c	-	integral membrane protein
761155	0	C	SNP	T	90	100	187	96.45	197	Ser450Leu (tcg/tTg)	Rv0667	rpoB	DNA-directed RNA polymerase subunit beta	rifampicin (RMP)		rifampicin (RMP)
764817	0	T	SNP	G	102	121	219	97.38	229	Val483Gly (gtg/gGg)	Rv0668	rpoC	DNA-directed RNA polymerase subunit beta'
769630	0	C	SNP	T	109	113	220	96.94	229
775538	0	C	SNP	A	99	80	173	97.28	184	Ala252Ala (gcc/gcA)	Rv0675	echA5	enoyl-CoA hydratase EchA5
775639	0	T	SNP	C	109	101	206	100	210	Ile948Val (att/Gtt)	Rv0676c	mmpL5	transmembrane transport protein MmpL5
781395	0	T	SNP	C	81	108	187	99.47	190							streptomycin (SM)
799405	0	T	SNP	C	107	104	207	95.48	221	Gly191Gly (ggt/ggC)	Rv0698	-	hypothetical protein
801697	0	G	SNP	A	105	108	208	95.09	224	Arg79His (cgt/cAt)	Rv0702	rplD	50S ribosomal protein L4
805836	0	A	SNP	G	99	102	199	99.01	203	Ala27Ala (gca/gcG)	Rv0710	rpsQ	30S ribosomal protein S17
820483	0	G	SNP	T	103	116	208	100	219	Ala6Asp (gcc/gAc)	Rv0727c	fucA	L-fuculose phosphate aldolase FucA
836272	0	A	SNP	G	56	100	152	100	156	Glu191Gly (gag/gGg)	Rv0746	PE_PGRS9	PE-PGRS family protein PE_PGRS9
836291	0	A	SNP	G	60	90	146	100	150	Gly197Gly (gga/ggG)	Rv0746	PE_PGRS9	PE-PGRS family protein PE_PGRS9
836426	0	A	SNP	C	101	70	161	98.28	174	Leu242Leu (cta/ctC)	Rv0746	PE_PGRS9	PE-PGRS family protein PE_PGRS9
836454	0	A	SNP	G	114	67	174	100	181	Thr252Ala (act/Gct)	Rv0746	PE_PGRS9	PE-PGRS family protein PE_PGRS9
836538	0	A	SNP	G	143	72	210	99.54	216	Asn280Asp (aac/Gac)	Rv0746	PE_PGRS9	PE-PGRS family protein PE_PGRS9
836658	0	A	SNP	G	123	111	230	100	234	Thr320Ala (acc/Gcc)	Rv0746	PE_PGRS9	PE-PGRS family protein PE_PGRS9
837033	0	A	SNP	G	47	147	191	100	194	Thr445Ala (acc/Gcc)	Rv0746	PE_PGRS9	PE-PGRS family protein PE_PGRS9
838990	0	C	SNP	G	46	73	119	88.81	134	Ala180Ala (gcc/gcG)	Rv0747	PE_PGRS10	PE-PGRS family protein PE_PGRS10
839123	0	A	SNP	G	73	37	107	100	110	Arg225Gly (agg/Ggg)	Rv0747	PE_PGRS10	PE-PGRS family protein PE_PGRS10
839129	0	C	SNP	G	73	37	108	99.1	111	Arg227Gly (cgc/Ggc)	Rv0747	PE_PGRS10	PE-PGRS family protein PE_PGRS10
839194	0	A	SNP	G	101	52	146	100	153	Thr248Thr (aca/acG)	Rv0747	PE_PGRS10	PE-PGRS family protein PE_PGRS10
839334	0	A	SNP	G	126	83	207	99.52	210	Lys295Arg (aaa/aGa)	Rv0747	PE_PGRS10	PE-PGRS family protein PE_PGRS10
839348	0	A	SNP	G	131	81	204	100	212	Ser300Gly (agc/Ggc)	Rv0747	PE_PGRS10	PE-PGRS family protein PE_PGRS10
840229	0	G	SNP	C	19	55	69	92.5	80	Ala593Ala (gcg/gcC)	Rv0747	PE_PGRS10	PE-PGRS family protein PE_PGRS10
840278	0	A	SNP	G	16	12	28	84.85	33	Ser610Gly (agc/Ggc)	Rv0747	PE_PGRS10	PE-PGRS family protein PE_PGRS10
840283	0	T	SNP	C	16	10	25	83.87	31	His611His (cat/caC)	Rv0747	PE_PGRS10	PE-PGRS family protein PE_PGRS10
840284	0	A	SNP	G	16	10	26	83.87	31	Ser612Gly (agc/Ggc)	Rv0747	PE_PGRS10	PE-PGRS family protein PE_PGRS10
840286	0	C	SNP	T	16	10	26	83.87	31	Ser612Ser (agc/agT)	Rv0747	PE_PGRS10	PE-PGRS family protein PE_PGRS10
840290	0	G	SNP	C	16	10	26	83.87	31	Ala614Pro (gcc/Ccc)	Rv0747	PE_PGRS10	PE-PGRS family protein PE_PGRS10
840297	0	G	SNP	C	16	10	26	83.87	31	Gly616Ala (gga/gCa)	Rv0747	PE_PGRS10	PE-PGRS family protein PE_PGRS10
840298	0	A	SNP	G	16	10	26	83.87	31	Gly616Gly (gga/ggG)	Rv0747	PE_PGRS10	PE-PGRS family protein PE_PGRS10
840301	0	T	SNP	C	15	10	25	83.33	30	Val617Val (gtt/gtC)	Rv0747	PE_PGRS10	PE-PGRS family protein PE_PGRS10
840302	0	T	SNP	C	16	10	25	83.87	31	Ser618Pro (tcc/Ccc)	Rv0747	PE_PGRS10	PE-PGRS family protein PE_PGRS10
840307	0	A	SNP	C	16	10	26	83.87	31	Gly619Gly (gga/ggC)	Rv0747	PE_PGRS10	PE-PGRS family protein PE_PGRS10
840310	0	G	SNP	C	16	10	26	76.47	34	Gly620Gly (ggg/ggC)	Rv0747	PE_PGRS10	PE-PGRS family protein PE_PGRS10
840496	0	C	SNP	G	69	70	133	91.45	152	Gly682Gly (ggc/ggG)	Rv0747	PE_PGRS10	PE-PGRS family protein PE_PGRS10
841764	0	G	SNP	C	84	96	177	100	180	Thr37Thr (acc/acG)	Rv0749A	-	hypothetical protein
848319	0	C	SNP	T	85	86	169	97.71	175	Ser574Ser (tcg/tcA)	Rv0755c	PPE12	PPE family protein PPE12
852910	0	C	SNP	T	108	108	214	99.54	217	Pro172Leu (ccc/cTc)	Rv0758	phoR	two component system response sensor kinase PhoR
854253	0	C	Del	GAP	93	105	197	93.84	211
854843	0	C	SNP	T	106	90	194	97.51	201	Leu328Leu (ttg/ttA)	Rv0761c	adhB	alcohol dehydrogenase B
857696	0	A	SNP	G	104	87	187	100	191	Ala114Ala (gct/gcC)	Rv0764c	cyp51	lanosterol 14-alpha demethylase
860116	0	G	SNP	A	89	93	181	96.81	188	Leu199Leu (ctg/Ttg)	Rv0767c	-	HTH-type transcriptional regulator
874835	1	C	Ins	C	114	78	192	97.96	192
874835	2	C	Ins	G	114	78	192	97.96	192
880562	0	G	SNP	T	124	126	248	100	250	Cys408Phe (tgc/tTc)	Rv0785	-	KsdD-like steroid dehydrogenase
882257	0	T	SNP	C	114	105	218	100	219	Tyr267His (tac/Cac)	Rv0787	-	hypothetical protein
893733	0	T	SNP	G	109	104	208	100	213	Leu139Arg (ctg/cGg)	Rv0800	pepC	M18 family aminopeptidase
900221	0	T	SNP	C	94	105	198	100	199	Val370Val (gta/gtG)	Rv0806c	cpsY	exopolysaccharide phosphotransferase CpsY
903550	0	T	SNP	C	95	96	190	100	191	Ala480Ala (gct/gcC)	Rv0808	purF	amidophosphoribosyltransferase
903913	0	T	SNP	C	101	112	210	100	213	Gly63Gly (ggt/ggC)	Rv0809	purM	phosphoribosylformylglycinamidine cyclo-ligase PurM
906857	0	A	SNP	G	103	110	211	100	213	Ile145Met (ata/atG)	Rv0812	-	amino acid aminotransferase
908282	0	C	SNP	A	61	103	158	78.47	209	Gly68_ (gga/Tga)	Rv0814c	-	hypothetical protein
921813	0	C	SNP	G	83	123	206	97.63	211
927110	0	A	SNP	G	84	49	129	99.25	134	Ser584Gly (agt/Ggt)	Rv0833	PE_PGRS13	PE-PGRS family protein PE_PGRS13
927385	0	A	SNP	G	116	74	189	100	190	Gly675Gly (gga/ggG)	Rv0833	PE_PGRS13	PE-PGRS family protein PE_PGRS13
945214	0	G	SNP	A	114	105	217	99.55	220	Gly93Ser (ggt/Agt)	Rv0848	cysK2	cysteine synthase CysK
949535	0	T	SNP	C	86	116	197	100	202	Ala528Ala (gca/gcG)	Rv0853c	pdc	alpha-keto-acid decarboxylase
955524	0	A	SNP	G	87	109	195	100	196	Ser150Gly (agc/Ggc)	Rv0859	-	acyltransferase
964612	0	C	SNP	T	120	117	230	95.56	248	Ala308Ala (gcg/gcA)	Rv0867c	rpfA	resuscitation-promoting factor RpfA
964618	0	T	SNP	G	119	126	242	97.22	252	Glu306Asp (gaa/gaC)	Rv0867c	rpfA	resuscitation-promoting factor RpfA
964674	0	A	SNP	G	74	114	181	95.92	196	Ser288Pro (tcc/Ccc)	Rv0867c	rpfA	resuscitation-promoting factor RpfA
964678	1	G	Ins	G	55	102	157	81.77	158		Rv0867c	rpfA	resuscitation-promoting factor RpfA
964678	2	G	Ins	G	54	102	156	81.25	158		Rv0867c	rpfA	resuscitation-promoting factor RpfA
964678	3	G	Ins	T	54	103	157	81.77	158		Rv0867c	rpfA	resuscitation-promoting factor RpfA
968426	1	A	Ins	G	106	83	189	76.52	191		Rv0872c	PE_PGRS15	PE-PGRS family protein PE_PGRS15
968426	2	A	Ins	C	108	83	191	77.33	191		Rv0872c	PE_PGRS15	PE-PGRS family protein PE_PGRS15
968426	3	A	Ins	C	108	83	191	77.33	191		Rv0872c	PE_PGRS15	PE-PGRS family protein PE_PGRS15
968426	4	A	Ins	G	107	83	190	76.92	191		Rv0872c	PE_PGRS15	PE-PGRS family protein PE_PGRS15
968426	5	A	Ins	G	107	83	190	76.92	191		Rv0872c	PE_PGRS15	PE-PGRS family protein PE_PGRS15
968426	6	A	Ins	G	108	83	191	77.33	191		Rv0872c	PE_PGRS15	PE-PGRS family protein PE_PGRS15
968426	7	A	Ins	T	108	83	191	77.33	191		Rv0872c	PE_PGRS15	PE-PGRS family protein PE_PGRS15
968426	8	A	Ins	T	108	83	191	77.33	191		Rv0872c	PE_PGRS15	PE-PGRS family protein PE_PGRS15
968426	9	A	Ins	G	107	83	190	76.92	191		Rv0872c	PE_PGRS15	PE-PGRS family protein PE_PGRS15
970784	0	G	SNP	C	107	99	201	97.63	211	Gly94Arg (ggc/Cgc)	Rv0873	fadE10	acyl-CoA dehydrogenase FadE10
973281	0	G	Del	GAP	85	100	182	93.91	197		Rv0874c	-	hypothetical protein
973290	0	G	SNP	A	87	103	186	96.45	197	Ile139Ile (atc/atT)	Rv0874c	-	hypothetical protein
976897	0	T	SNP	G	70	62	123	93.62	141	Gln436Pro (caa/cCa)	Rv0878c	PPE13	PPE family protein PPE13
979704	0	G	SNP	C	87	123	204	99.53	211	Gly115Arg (ggc/Cgc)	Rv0881	-	tRNA/rRNA methyltransferase
986463	0	G	SNP	C	87	91	171	100	178
990001	0	G	SNP	C	95	96	188	100	191	Pro866Ala (ccc/Gcc)	Rv0890c	-	HTH-type transcriptional regulator
993346	0	A	SNP	C	89	86	174	100	175	Val37Gly (gtt/gGt)	Rv0891c	-	hypothetical protein
993566	0	C	SNP	T	109	88	192	98.5	200
1001212	0	G	SNP	A	98	100	193	98.02	202	His402Tyr (cac/Tac)	Rv0897c	-	oxidoreductase
1010204	1	C	Ins	G	103	103	206	95.37	206		Rv0907	-	hypothetical protein
1013542	0	C	SNP	T	76	108	182	98.4	187	Ser604Ser (tcc/tcT)	Rv0908	ctpE	metal cation transporter ATPase E
1016101	0	C	SNP	G	122	100	217	98.23	226	Pro235Arg (ccg/cGg)	Rv0911	-	hypothetical protein
1025106	0	T	SNP	C	98	113	207	100	211	Phe141Phe (ttt/ttC)	Rv0919	-	GCN5-like N-acetyltransferase
1037012	0	T	SNP	C	117	124	238	100	241	Met5Thr (atg/aCg)	Rv0930	pstA1	phosphate ABC transporter permease PstA
1037911	0	C	SNP	T	100	97	190	100	197	Arg305_ (cga/Tga)	Rv0930	pstA1	phosphate ABC transporter permease PstA
1047165	0	T	SNP	C	95	120	209	100	215	Cys344Arg (tgc/Cgc)	Rv0938	ligD	multifunctional non-homologous end joining DNA repair protein/ATP dependent DNA ligase LigD
1068151	0	T	SNP	C	118	102	215	100	220	His197His (cat/caC)	Rv0956	purN	phosphoribosylglycinamide formyltransferase PurN
1068432	0	A	SNP	G	92	106	195	100	198	Pro76Pro (cca/ccG)	Rv0957	purH	bifunctionalphosphoribosylaminoimidazolecarboxamide formyltransferase/inosinemonophosphate cyclohydrolase
1070702	0	T	SNP	C	99	97	194	100	196	Ser274Pro (tcc/Ccc)	Rv0958	-	magnesium chelatase
1074558	0	G	SNP	A	82	76	156	100	158	Pro186Leu (ccc/cTc)	Rv0962c	lprP	lipoprotein LprP
1075279	0	T	SNP	C	86	99	183	100	185
1076309	0	G	SNP	T	118	104	213	99.55	223	Pro124Thr (cct/Act)	Rv0964c	-	hypothetical protein
1077312	0	A	SNP	G	87	101	182	100	188	Val175Ala (gtg/gCg)	Rv0966c	-	hypothetical protein
1077346	0	C	SNP	T	88	93	179	96.28	188	Asp164Asn (gac/Aac)	Rv0966c	-	hypothetical protein
1079927	0	C	SNP	A	98	119	210	100	217	Thr395Thr (acc/acA)	Rv0969	ctpV	copper-exporting ATPase
1081681	0	T	SNP	C	92	99	188	98.45	194	Val210Val (gtt/gtC)	Rv0970	-	integral membrane protein
1087193	0	G	SNP	C	111	107	216	100	218	Asn51Lys (aac/aaG)	Rv0974c	accD2	acetyl-/propionyl-CoA carboxylase subunit beta
1093406	0	A	SNP	G	92	115	202	100	207	Val317Val (gtt/gtC)	Rv0978c	PE_PGRS17	PE-PGRS family protein PE_PGRS17
1093928	0	G	SNP	A	103	21	122	90.51	137	Asn143Asn (aac/aaT)	Rv0978c	PE_PGRS17	PE-PGRS family protein PE_PGRS17
1096633	0	T	SNP	G	99	103	202	89.38	226
1100234	0	T	SNP	C	107	96	202	100	203	Leu390Pro (ctg/cCg)	Rv0983	pepD	serine protease PepD
1105877	0	T	SNP	C	82	85	165	98.82	169	Asp254Asp (gat/gaC)	Rv0988	-	hypothetical protein
1106422	0	T	SNP	C	114	78	186	100	192	Ile321Val (ata/Gta)	Rv0989c	grcC2	polyprenyl-diphosphate synthase GrcC
1109975	0	A	SNP	G	107	108	215	99.54	216	Gln235Arg (cag/cGg)	Rv0993	galU	UTP--glucose-1-phosphate uridylyltransferase
1126889	0	G	SNP	C	82	104	182	100	186	Arg39Gly (cgc/Ggc)	Rv1007c	metS	methionine--tRNA ligase
1127648	0	C	SNP	A	99	90	188	100	189	Thr187Asn (acc/aAc)	Rv1008	tatD	deoxyribonuclease TatD
1129926	0	G	SNP	C	112	103	214	98.17	219	Gly259Arg (gga/Cga)	Rv1010	ksgA	rRNA small subunit methyltransferase A
1130006	0	C	SNP	T	106	94	198	98.04	204	Phe285Phe (ttc/ttT)	Rv1010	ksgA	rRNA small subunit methyltransferase A
1149551	0	C	SNP	T	113	92	202	99.51	206	Glu712Glu (gag/gaA)	Rv1028c	kdpD	sensor protein KdpD
1150585	0	G	SNP	A	100	127	218	99.56	228	Pro368Ser (ccc/Tcc)	Rv1028c	kdpD	sensor protein KdpD
1153560	0	G	SNP	A	88	101	187	97.93	193	Gly517Ser (ggc/Agc)	Rv1029	kdpA	potassium-transporting ATPase subunit A
1163134	0	T	SNP	C	112	89	198	100	201	Gly81Gly (gga/ggG)	Rv1040c	PE8	PE family protein PE8
1164571	0	A	SNP	G	101	107	208	99.05	210
1164809	0	T	SNP	G	96	116	211	99.53	213	Gln209His (caa/caC)	Rv1041c	-	IS2-like transposase
1165521	1	T	Ins	A	86	98	184	96.84	185
1168715	1	C	Ins	T	103	91	194	97.98	194
1178116	0	T	SNP	C	99	107	204	100	206	Thr163Thr (act/acC)	Rv1056	-	hypothetical protein
1178823	0	C	SNP	T	89	111	199	96.15	208
1190093	0	A	SNP	C	115	94	208	87.82	238	Leu111Trp (ttg/tGg)	Rv1067c	PE_PGRS19	PE-PGRS family protein PE_PGRS19
1200418	0	A	SNP	G	87	91	178	100	178
1206488	0	G	Del	GAP	110	85	192	93.75	208
1217853	0	G	SNP	C	11	4	15	75	20	Gly462Ala (ggc/gCc)	Rv1091	PE_PGRS22	PE-PGRS family protein PE_PGRS22
1220680	0	T	SNP	C	88	88	172	100	176	Val36Ala (gta/gCa)	Rv1093	glyA1	serine hydroxymethyltransferase
1221184	0	G	SNP	C	109	116	223	96.98	232	Gly204Ala (ggt/gCt)	Rv1093	glyA1	serine hydroxymethyltransferase
1224367	0	T	SNP	C	76	53	124	100	129
1230714	0	C	SNP	A	96	101	196	96.57	204	Pro86Pro (ccg/ccT)	Rv1102c	mazF3	mRNA interferase MazF3
1234983	0	T	SNP	C	99	102	200	97.1	207	Thr160Ala (acg/Gcg)	Rv1108c	xseA	exodeoxyribonuclease VII large subunit
1238482	0	G	SNP	A	98	92	186	96.45	197	Leu76Leu (ctg/ctA)	Rv1112	-	GTP-binding protein
1248978	0	T	SNP	C	123	104	224	100	227	Ala299Ala (gct/gcC)	Rv1125	-	hypothetical protein
1262172	0	C	SNP	T	115	110	222	97.83	230
1267474	0	T	SNP	G	99	86	184	95.85	193	Met43Arg (atg/aGg)	Rv1140	-	integral membrane protein
1271927	0	C	Del	GAP	85	115	196	94.34	212
1276683	0	T	SNP	G	43	53	92	94.12	102	Asn356His (aac/Cac)	Rv1148c	-	hypothetical protein
1276684	0	G	SNP	C	42	51	93	93.94	99	Ala355Ala (gcc/gcG)	Rv1148c	-	hypothetical protein
1276689	0	G	SNP	T	46	54	99	93.46	107	His354Asn (cac/Aac)	Rv1148c	-	hypothetical protein
1277869	1	G	Ins	T	103	82	185	94.87	185
1278583	0	A	SNP	C	95	104	199	95.67	208
1281118	0	T	SNP	C	96	86	179	100	182	Thr123Ala (acg/Gcg)	Rv1154c	-	hypothetical protein
1288805	0	G	SNP	C	85	98	174	95.31	192	Gly493Ala (ggc/gCc)	Rv1161	narG	nitrate reductase subunit alpha
1292102	0	A	SNP	G	103	96	195	100	199	Pro346Pro (cca/ccG)	Rv1162	narH	nitrate reductase subunit beta
1302074	0	A	SNP	C	112	91	198	98.07	207	Leu203Arg (ctc/cGc)	Rv1172c	PE12	PE family protein PE12
1307598	0	C	SNP	G	93	103	193	100	196	Cys210Ser (tgc/tCc)	Rv1175c	fadH	NADPH dependent 2,4-dienoyl-CoA reductase FadH
1313337	1	A	Ins	G	16	41	57	91.94	57
1313338	0	A	SNP	C	17	40	55	100	57
1315191	0	A	SNP	C	98	90	185	100	188	_489Tyr (taa/taC)	Rv1180	pks3	polyketide beta-ketoacyl synthase
1315884	0	G	SNP	A	125	104	225	100	229	Ala217Ala (gcg/gcA)	Rv1181	pks4	polyketide beta-ketoacyl synthase
1327890	0	G	SNP	A	110	104	206	99.53	215	Asp472Asp (gac/gaT)	Rv1186c	-	hypothetical protein
1327939	0	G	SNP	A	97	104	197	98.53	204	Thr456Ile (acc/aTc)	Rv1186c	-	hypothetical protein
1328687	0	G	SNP	C	88	101	187	100	189	Pro207Ala (ccc/Gcc)	Rv1186c	-	hypothetical protein
1335397	0	C	Del	GAP	77	72	148	94.3	158		Rv1192	-	hypothetical protein
1335398	0	G	Del	GAP	77	72	148	95.51	156		Rv1192	-	hypothetical protein
1343485	0	C	Del	GAP	75	100	179	97.77	179		Rv1200	-	integral membrane transport protein
1351724	0	C	SNP	T	92	94	185	97.89	190	Phe178Phe (ttc/ttT)	Rv1207	folP2	dihydropteroate synthase
1354682	0	T	SNP	G	102	108	208	95.02	221	His327Pro (cat/cCt)	Rv1212c	glgA	capsular glucan synthase
1365837	1	C	Ins	G	91	99	190	95	190
1373504	0	C	SNP	T	98	115	210	97.26	219	Ala232Thr (gcc/Acc)	Rv1230c	-	membrane protein
1374065	0	T	SNP	C	107	99	204	100	206	Ser45Gly (agc/Ggc)	Rv1230c	-	membrane protein
1375724	0	A	SNP	C	81	102	179	100	183	Cys149Gly (tgc/Ggc)	Rv1232c	-	hypothetical protein
1376886	0	G	SNP	T	94	107	194	96.63	208
1381820	0	C	SNP	T	94	91	185	95.85	193	Phe379Phe (ttc/ttT)	Rv1238	sugC	sugar ABC transporter ATP-binding protein SugC
1382628	0	T	SNP	C	104	88	189	100	192	Lys139Glu (aaa/Gaa)	Rv1239c	corA	magnesium and cobalt transport transmembrane protein CorA
1388246	0	T	SNP	C	79	84	161	96.45	169	His128Arg (cat/cGt)	Rv1245c	-	short-chain type dehydrogenase/reductase
1393626	0	A	SNP	G	96	98	191	100	194	Leu119Leu (ctt/ctC)	Rv1249c	-	membrane protein
1396922	0	T	SNP	C	103	96	198	100	199	Thr773Thr (aca/acG)	Rv1251c	-	hypothetical protein
1404949	0	A	SNP	C	81	90	171	96.61	177	Leu379Arg (ctg/cGg)	Rv1257c	-	oxidoreductase
1405393	0	G	SNP	A	94	104	196	97.54	203	Ala231Val (gcg/gTg)	Rv1257c	-	oxidoreductase
1406101	0	G	SNP	A	92	82	170	97.21	179	Pro414Ser (ccc/Tcc)	Rv1258c	-	multidrug-efflux transporter
1411210	0	T	SNP	G	87	106	192	100	193	Val260Val (gtt/gtG)	Rv1263	amiB2	amidase AmiB
1413148	0	C	SNP	T	59	86	132	99.32	146
1414021	0	C	SNP	T	86	94	176	100	180	Arg607Gln (cgg/cAg)	Rv1266c	pknH	serine/threonine-protein kinase PknH
1414767	0	C	SNP	A	89	95	178	96.34	191	Ala358Ala (gcg/gcT)	Rv1266c	pknH	serine/threonine-protein kinase PknH
1416545	0	G	SNP	A	99	102	194	96.63	208	Thr268Ile (acc/aTc)	Rv1267c	embR	transcriptional regulator EmbR
1435763	0	C	SNP	T	64	88	148	92.12	165	Val127Val (gtg/gtA)	Rv1282c	oppC	oligopeptide ABC transporter permease OppC
1440469	0	C	SNP	G	84	87	170	100	171	Pro521Pro (ccc/ccG)	Rv1286	-	bifunctional sulfate adenyltransferase subunit 1 CysN/adenylylsulfate kinase CysC
1445781	0	A	SNP	G	99	113	210	100	212	Ala18Ala (gct/gcC)	Rv1291c	-	hypothetical protein
1457144	0	C	SNP	T	83	109	190	100	192	Arg194Cys (cgc/Tgc)	Rv1300	hemK	release factor glutamine methyltransferase
1469059	0	G	SNP	T	101	96	194	94.71	208	Asp149Glu (gac/gaA)	Rv1313c	-	insertion sequence element IS1557 transposase
1471659	0	C	SNP	T	79	83	158	99.39	163
1472359	0	A	SNP	C	57	61	117	93.65	126		Rvnr01	-	rRNA	streptomycin (SM)		streptomycin (SM)
1481185	0	A	SNP	C	203	181	373	98.71	389	Asp439Glu (gat/gaG)	Rv1319c	-	adenylate cyclase
1482627	0	T	SNP	C	82	92	171	100	174	Thr531Ala (acg/Gcg)	Rv1320c	-	adenylate cyclase
1483306	1	T	Ins	A	77	82	159	92.98	159		Rv1320c	-	adenylate cyclase
1484708	0	A	SNP	C	92	81	166	99.43	174	Ser144Arg (agc/Cgc)	Rv1321	-	endonuclease NucS
1497817	0	A	SNP	G	72	89	159	92.53	174	Val458Ala (gtg/gCg)	Rv1329c	dinG	ATP-dependent helicase DinG
1499274	0	C	SNP	G	97	82	178	100	179	Gly429Ala (ggc/gCc)	Rv1330c	pncB1	nicotinic acid phosphoribosyltransferase PncB1
1501591	0	G	SNP	C	74	83	155	96.32	163
1507626	0	C	SNP	T	90	101	190	96.46	198	Ala18Ala (gcc/gcT)	Rv1341	-	non-canonical purine NTP pyrophosphatase
1508862	0	C	SNP	A	72	79	143	94.97	159	Gly21Val (ggt/gTt)	Rv1343c	lprD	lipoprotein LprD
1513415	0	G	SNP	A	78	92	167	96.05	177	Val123Val (gtg/gtA)	Rv1348	irtA	iron ABC transporter ATP-binding protein/permease IrtA
1522856	0	C	SNP	T	86	98	180	97.87	188	Ala393Thr (gcc/Acc)	Rv1355c	moeY	molybdopterin biosynthesis protein MoeY
1523599	0	T	SNP	C	93	87	180	96.77	186	Asn145Ser (aac/aGc)	Rv1355c	moeY	molybdopterin biosynthesis protein MoeY
1526819	0	C	SNP	A	72	103	172	99.43	176	Arg70Arg (cgg/Agg)	Rv1358	-	transcriptional regulator
1534277	0	C	SNP	T	86	94	174	97.3	185	Ala112Thr (gcg/Acg)	Rv1362c	-	membrane protein
1536251	0	G	SNP	T	100	105	203	100	205	Ala465Glu (gcg/gAg)	Rv1364c	-	sigma factor regulatory protein
1546437	0	G	SNP	C	73	90	159	97.02	168	Glu142Asp (gag/gaC)	Rv1373	-	glycolipid sulfotransferase
1547125	0	T	SNP	C	99	79	178	100	178	Thr136Ala (aca/Gca)	Rv1374c	-	hypothetical protein
1552547	0	G	SNP	A	93	102	192	100	195	Arg37Trp (cgg/Tgg)	Rv1378c	-	hypothetical protein
1555801	0	C	SNP	T	102	95	196	96.1	205	Pro109Ser (cct/Tct)	Rv1382	-	hypothetical protein
1566992	0	G	SNP	A	91	86	174	95.68	185	Val56Val (gtg/gtA)	Rv1392	metK	S-adenosylmethionine synthetase
1570566	0	C	SNP	A	113	105	217	100	218	Arg135Leu (cgg/cTg)	Rv1394c	cyp132	cytochrome P450 Cyp132
1588899	0	G	SNP	T	103	136	236	100	239	Ala111Ala (gcg/gcT)	Rv1412	ribC	riboflavin synthase
1604835	0	C	SNP	A	93	83	175	96.17	183
1609840	0	A	SNP	G	105	94	195	99.5	200	Pro586Pro (cca/ccG)	Rv1431	-	hypothetical protein
1612624	1	T	Ins	A	74	53	127	75.6	127		Rv1435c	-	hypothetical protein
1612624	2	T	Ins	T	73	53	126	75	127		Rv1435c	-	hypothetical protein
1612624	3	T	Ins	C	74	53	127	75.6	127		Rv1435c	-	hypothetical protein
1612624	4	T	Ins	G	73	53	126	75	127		Rv1435c	-	hypothetical protein
1612624	5	T	Ins	G	74	53	127	75.6	127		Rv1435c	-	hypothetical protein
1612624	6	T	Ins	T	74	53	127	75.6	127		Rv1435c	-	hypothetical protein
1612624	7	T	Ins	A	73	53	126	75	127		Rv1435c	-	hypothetical protein
1612624	8	T	Ins	C	74	53	127	75.6	127		Rv1435c	-	hypothetical protein
1612624	9	T	Ins	C	74	53	127	75.6	127		Rv1435c	-	hypothetical protein
1612624	10	T	Ins	G	74	53	127	75.6	127		Rv1435c	-	hypothetical protein
1612624	11	T	Ins	G	74	53	127	75.6	127		Rv1435c	-	hypothetical protein
1612624	12	T	Ins	T	73	53	126	75	127		Rv1435c	-	hypothetical protein
1612624	13	T	Ins	G	74	53	127	75.6	127		Rv1435c	-	hypothetical protein
1612624	14	T	Ins	C	74	53	127	75.6	127		Rv1435c	-	hypothetical protein
1612624	15	T	Ins	G	74	53	127	75.6	127		Rv1435c	-	hypothetical protein
1612624	16	T	Ins	C	74	53	127	75.6	127		Rv1435c	-	hypothetical protein
1612624	17	T	Ins	C	74	53	127	75.6	127		Rv1435c	-	hypothetical protein
1612624	18	T	Ins	A	74	53	127	75.6	127		Rv1435c	-	hypothetical protein
1612624	19	T	Ins	G	74	53	127	75.6	127		Rv1435c	-	hypothetical protein
1612624	20	T	Ins	G	74	53	127	75.6	127		Rv1435c	-	hypothetical protein
1612624	21	T	Ins	G	74	53	127	75.6	127		Rv1435c	-	hypothetical protein
1613035	0	T	SNP	C	103	72	174	100	175
1614071	0	C	SNP	T	102	102	202	99.03	206	Ser255Ser (tcc/tcT)	Rv1436	gap	glyceraldehyde 3-phosphate dehydrogenase
1618617	0	G	Del	GAP	26	62	83	80	110		Rv1441c	PE_PGRS26	PE-PGRS family protein PE_PGRS26
1618618	0	C	Del	GAP	26	62	83	80.73	109		Rv1441c	PE_PGRS26	PE-PGRS family protein PE_PGRS26
1618619	0	C	Del	GAP	26	62	83	80.73	109		Rv1441c	PE_PGRS26	PE-PGRS family protein PE_PGRS26
1618620	0	G	Del	GAP	26	62	83	82.24	107		Rv1441c	PE_PGRS26	PE-PGRS family protein PE_PGRS26
1618621	0	C	Del	GAP	26	62	83	86.27	102		Rv1441c	PE_PGRS26	PE-PGRS family protein PE_PGRS26
1618622	0	C	Del	GAP	26	62	83	85.44	103		Rv1441c	PE_PGRS26	PE-PGRS family protein PE_PGRS26
1618623	0	G	Del	GAP	26	62	83	86.27	102		Rv1441c	PE_PGRS26	PE-PGRS family protein PE_PGRS26
1618624	0	G	Del	GAP	26	62	83	88	100		Rv1441c	PE_PGRS26	PE-PGRS family protein PE_PGRS26
1618625	0	T	Del	GAP	26	62	83	91.67	96		Rv1441c	PE_PGRS26	PE-PGRS family protein PE_PGRS26
1624791	0	C	SNP	G	93	80	169	100	173	Arg192Pro (cga/cCa)	Rv1446c	opcA	OXPP cycle protein OpcA
1626656	0	C	SNP	T	93	75	164	97.11	173	Glu103Lys (gag/Aag)	Rv1447c	zwf2	glucose-6-phosphate 1-dehydrogenase
1630148	0	A	SNP	C	89	113	198	100	202	Tyr18Asp (tac/Gac)	Rv1449c	tkt	transketolase
1633608	0	A	SNP	G	43	4	46	90.38	52	Gly340Gly (ggt/ggC)	Rv1450c	PE_PGRS27	PE-PGRS family protein PE_PGRS27
1633612	0	G	SNP	T	44	4	43	90.57	53	Ala339Asp (gcc/gAc)	Rv1450c	PE_PGRS27	PE-PGRS family protein PE_PGRS27
1633626	0	A	SNP	G	76	16	91	93.88	98	Gly334Gly (ggt/ggC)	Rv1450c	PE_PGRS27	PE-PGRS family protein PE_PGRS27
1633632	0	G	SNP	A	76	17	89	94.9	98	Gly332Gly (ggc/ggT)	Rv1450c	PE_PGRS27	PE-PGRS family protein PE_PGRS27
1633647	0	G	SNP	A	70	18	86	94.62	93	Gly327Gly (ggc/ggT)	Rv1450c	PE_PGRS27	PE-PGRS family protein PE_PGRS27
1633653	0	C	SNP	G	71	16	85	93.55	93	Gly325Gly (ggg/ggC)	Rv1450c	PE_PGRS27	PE-PGRS family protein PE_PGRS27
1633656	0	T	SNP	C	70	18	87	93.62	94	Gly324Gly (gga/ggG)	Rv1450c	PE_PGRS27	PE-PGRS family protein PE_PGRS27
1633661	0	T	SNP	C	75	18	90	93.94	99	Thr323Ala (acc/Gcc)	Rv1450c	PE_PGRS27	PE-PGRS family protein PE_PGRS27
1633662	0	G	SNP	C	77	18	94	94.06	101	Gly322Gly (ggc/ggG)	Rv1450c	PE_PGRS27	PE-PGRS family protein PE_PGRS27
1634523	0	C	SNP	T	5	23	28	100	28	Ser35Ser (tcg/tcA)	Rv1450c	PE_PGRS27	PE-PGRS family protein PE_PGRS27
1636826	0	C	SNP	A	57	92	145	98.03	152	Gly468Gly (ggg/ggT)	Rv1452c	PE_PGRS28	PE-PGRS family protein PE_PGRS28
1636851	0	G	SNP	C	20	34	53	91.53	59	Thr460Ser (acc/aGc)	Rv1452c	PE_PGRS28	PE-PGRS family protein PE_PGRS28
1636856	0	G	SNP	C	19	30	48	87.5	56	Gly458Gly (ggc/ggG)	Rv1452c	PE_PGRS28	PE-PGRS family protein PE_PGRS28
1636860	0	A	SNP	G	17	24	41	91.11	45	Ile457Thr (atc/aCc)	Rv1452c	PE_PGRS28	PE-PGRS family protein PE_PGRS28
1636861	0	T	SNP	C	18	25	43	89.58	48	Ile457Val (atc/Gtc)	Rv1452c	PE_PGRS28	PE-PGRS family protein PE_PGRS28
1636862	0	G	SNP	C	17	25	41	89.36	47	Ala456Ala (gcc/gcG)	Rv1452c	PE_PGRS28	PE-PGRS family protein PE_PGRS28
1636868	0	C	SNP	G	17	24	41	91.11	45	Gln454His (cag/caC)	Rv1452c	PE_PGRS28	PE-PGRS family protein PE_PGRS28
1636871	0	A	SNP	G	18	25	43	89.58	48	Ala453Ala (gct/gcC)	Rv1452c	PE_PGRS28	PE-PGRS family protein PE_PGRS28
1636874	0	G	SNP	A	17	23	39	88.89	45	Gly452Gly (ggc/ggT)	Rv1452c	PE_PGRS28	PE-PGRS family protein PE_PGRS28
1636878	0	G	SNP	A	18	25	42	87.76	49	Thr451Ile (acc/aTc)	Rv1452c	PE_PGRS28	PE-PGRS family protein PE_PGRS28
1636880	0	G	SNP	C	18	25	43	87.76	49	Ile450Met (atc/atG)	Rv1452c	PE_PGRS28	PE-PGRS family protein PE_PGRS28
1636881	0	A	SNP	G	20	25	45	90	50	Ile450Thr (atc/aCc)	Rv1452c	PE_PGRS28	PE-PGRS family protein PE_PGRS28
1637192	0	G	SNP	A	40	26	59	88	75	Gly346Gly (ggc/ggT)	Rv1452c	PE_PGRS28	PE-PGRS family protein PE_PGRS28
1637197	0	T	SNP	C	41	35	76	91.57	83	Thr345Ala (acc/Gcc)	Rv1452c	PE_PGRS28	PE-PGRS family protein PE_PGRS28
1637204	0	A	SNP	G	40	34	74	92.5	80	Val342Val (gtt/gtC)	Rv1452c	PE_PGRS28	PE-PGRS family protein PE_PGRS28
1637206	0	C	SNP	T	40	31	70	85.54	83	Val342Ile (gtt/Att)	Rv1452c	PE_PGRS28	PE-PGRS family protein PE_PGRS28
1637207	0	C	SNP	A	40	33	70	85.88	85	Gly341Gly (ggg/ggT)	Rv1452c	PE_PGRS28	PE-PGRS family protein PE_PGRS28
1637210	0	A	SNP	G	42	38	80	89.89	89	Gly340Gly (ggt/ggC)	Rv1452c	PE_PGRS28	PE-PGRS family protein PE_PGRS28
1637214	0	G	SNP	T	42	33	72	90.36	83	Ala339Asp (gcc/gAc)	Rv1452c	PE_PGRS28	PE-PGRS family protein PE_PGRS28
1637228	0	A	SNP	G	76	93	164	93.89	180	Gly334Gly (ggt/ggC)	Rv1452c	PE_PGRS28	PE-PGRS family protein PE_PGRS28
1637234	0	G	SNP	A	78	98	171	94.12	187	Gly332Gly (ggc/ggT)	Rv1452c	PE_PGRS28	PE-PGRS family protein PE_PGRS28
1637249	0	G	SNP	A	79	91	162	94.44	180	Gly327Gly (ggc/ggT)	Rv1452c	PE_PGRS28	PE-PGRS family protein PE_PGRS28
1637255	0	C	SNP	G	70	73	140	93.46	153	Gly325Gly (ggg/ggC)	Rv1452c	PE_PGRS28	PE-PGRS family protein PE_PGRS28
1637258	0	T	SNP	C	71	74	143	93.55	155	Gly324Gly (gga/ggG)	Rv1452c	PE_PGRS28	PE-PGRS family protein PE_PGRS28
1637263	0	T	SNP	C	73	78	147	93.21	162	Thr323Ala (acc/Gcc)	Rv1452c	PE_PGRS28	PE-PGRS family protein PE_PGRS28
1637264	0	G	SNP	C	75	77	149	93.83	162	Gly322Gly (ggc/ggG)	Rv1452c	PE_PGRS28	PE-PGRS family protein PE_PGRS28
1638020	0	T	SNP	C	173	43	216	94.74	228	Ala70Ala (gca/gcG)	Rv1452c	PE_PGRS28	PE-PGRS family protein PE_PGRS28
1638961	0	A	SNP	G	69	81	148	98.04	153	Tyr194Cys (tac/tGc)	Rv1453	-	transcriptional activator protein
1639594	0	C	SNP	A	98	77	174	100	175	Pro405Gln (cca/cAa)	Rv1453	-	transcriptional activator protein
1640474	0	C	SNP	T	108	94	197	96.65	209	Val63Ile (gta/Ata)	Rv1454c	qor	quinone reductase
1645599	0	C	SNP	T	97	106	199	96.67	210	Ala180Ala (gcg/gcA)	Rv1459c	-	alpha-(1->6)-mannopyranosyltransferase
1650072	0	A	SNP	G	94	114	206	100	208	Asn183Asp (aac/Gac)	Rv1462	-	hypothetical protein
1673425	0	C	SNP	T	109	83	190	98.46	195					isoniazid (INH)		isoniazid (INH)
1676290	0	C	SNP	A	105	98	198	99.51	204	Lys198Asn (aag/aaT)	Rv1486c	-	hypothetical protein
1679273	0	C	SNP	A	79	93	166	96.09	179
1679517	0	T	SNP	C	73	80	152	99.35	154	Trp66Arg (tgg/Cgg)	Rv1490	-	membrane protein
1689349	0	C	SNP	T	91	94	183	100	185	Arg191His (cgc/cAc)	Rv1498c	-	methyltransferase
1689758	0	C	SNP	T	109	82	191	95.02	201	Asp55Asn (gac/Aac)	Rv1498c	-	methyltransferase
1691086	0	C	SNP	T	84	95	174	93.72	191	Gly79Gly (ggc/ggT)	Rv1500	-	glycosyltransferase
1692141	0	A	SNP	C	67	95	159	99.39	163	Ile84Ile (ata/atC)	Rv1501	-	hypothetical protein
1693302	0	C	SNP	G	77	104	180	96.28	188	Pro127Ala (cca/Gca)	Rv1502	-	hypothetical protein
1693561	0	A	SNP	G	91	79	164	100	170	Tyr213Cys (tac/tGc)	Rv1502	-	hypothetical protein
1698581	0	G	SNP	C	70	79	145	96.13	155	Phe438Leu (ttc/ttG)	Rv1508c	-	membrane protein
1698911	0	G	SNP	A	94	98	182	100	192	Gly328Gly (ggc/ggT)	Rv1508c	-	membrane protein
1701247	0	C	SNP	T	101	80	178	96.79	187
1706119	0	T	SNP	C	96	82	176	99.44	179	Ser159Ser (tca/tcG)	Rv1514c	-	glycosyltransferase
1718592	0	G	SNP	A	74	104	177	95.7	186	Val314Ile (gta/Ata)	Rv1523	-	methyltransferase
1719757	0	G	SNP	T	95	88	180	97.86	187	Pro344Pro (ccg/ccT)	Rv1524	-	glycosyltransferase		phylo (4,5)
1728837	0	A	SNP	G	93	91	184	99.46	185
1741015	0	C	SNP	T	92	89	179	96.28	188	Pro387Leu (cct/cTt)	Rv1537	dinX	DNA polymerase IV
1752561	0	T	SNP	C	77	82	156	100	159	Asp258Gly (gac/gGc)	Rv1548c	PPE21	PPE family protein PPE21
1753519	1	G	Ins	C	59	81	140	83.33	140
1758304	1	G	Ins	A	72	64	136	84.47	136		Rv1552	frdA	fumarate reductase flavoprotein subunit
1758304	2	G	Ins	C	72	64	136	84.47	136		Rv1552	frdA	fumarate reductase flavoprotein subunit
1758304	3	G	Ins	C	71	64	135	83.85	136		Rv1552	frdA	fumarate reductase flavoprotein subunit
1758304	4	G	Ins	G	72	64	136	84.47	136		Rv1552	frdA	fumarate reductase flavoprotein subunit
1758304	5	G	Ins	G	72	64	136	84.47	136		Rv1552	frdA	fumarate reductase flavoprotein subunit
1758304	6	G	Ins	C	72	64	136	84.47	136		Rv1552	frdA	fumarate reductase flavoprotein subunit
1759252	0	G	SNP	T	93	125	216	100	218	Ser524Ser (tcg/tcT)	Rv1552	frdA	fumarate reductase flavoprotein subunit		phylo (not 4,9)
1760292	0	A	SNP	G	93	107	199	99.01	202	Met40Val (atg/Gtg)	Rv1554	frdC	fumarate reductase membrane anchor subunit
1778430	0	T	SNP	C	120	108	228	100	228	Met191Thr (atg/aCg)	Rv1570	bioD	ATP-dependent dethiobiotin synthetase BioD
1779370	0	G	SNP	C	100	100	198	100	200	Thr19Thr (acg/acC)	Rv1573	-	phage protein
1780586	1	C	Ins	G	71	85	156	97.5	156		Rv1575	-	phage protein
1781580	0	C	SNP	T	102	121	218	98.67	226	Trp162_ (tgg/tAg)	Rv1576c	-	phage capsid protein
1788570	0	G	SNP	T	76	101	172	86.34	205	Asn198Lys (aac/aaA)	Rv1587c	-	hypothetical protein
1788613	0	C	SNP	T	82	86	164	83.58	201	Gly184Asp (ggc/gAc)	Rv1587c	-	hypothetical protein
1789446	0	C	SNP	T	122	132	252	96.95	262	Val131Ile (gtc/Atc)	Rv1588c	-	hypothetical protein
1789650	0	C	SNP	T	94	86	178	99.45	181	Ala63Thr (gcc/Acc)	Rv1588c	-	hypothetical protein
1789654	0	A	SNP	G	90	74	162	98.8	166	Leu61Leu (ctt/ctC)	Rv1588c	-	hypothetical protein
1789671	0	C	SNP	T	78	73	148	96.18	157	Ala56Thr (gcg/Acg)	Rv1588c	-	hypothetical protein
1789678	0	C	SNP	G	78	76	151	96.25	160	Val53Val (gtg/gtC)	Rv1588c	-	hypothetical protein
1789766	0	T	SNP	G	86	95	178	94.27	192	Asp24Ala (gac/gCc)	Rv1588c	-	hypothetical protein
1798355	0	G	SNP	A	98	84	178	100	182	Gly21Asp (ggt/gAt)	Rv1597	-	hypothetical protein
1803265	0	G	SNP	A	98	101	195	100	199	Ser201Asn (agc/aAc)	Rv1602	hisH	imidazole glycerol phosphate synthase subunit HisH
1804409	0	C	SNP	A	129	110	237	100	239	Pro124Gln (cca/cAa)	Rv1604	impA	inositol-monophosphatase ImpA
1813629	0	C	SNP	T	74	88	159	95.86	169	Leu153Leu (ctc/ctT)	Rv1614	lgt	prolipoprotein diacylglyceryl transferase
1817976	0	A	SNP	T	109	123	224	100	232	His121Leu (cac/cTc)	Rv1618	tesB1	acyl-CoA thioesterase TesB
1836286	0	G	SNP	C	111	93	203	99.51	205
1838511	0	G	SNP	T	88	85	171	98.86	175	Ser479Ser (tcg/tcT)	Rv1633	uvrB	excinuclease ABC subunit UvrB
1843658	0	G	SNP	A	85	80	163	98.21	168	Thr12Ile (acc/aTc)	Rv1637c	-	hypothetical protein
1847919	0	C	SNP	G	97	89	183	100	186	Thr180Thr (acg/acC)	Rv1639c	-	hypothetical protein
1853597	0	G	SNP	C	93	114	207	95.83	216
1854300	0	T	SNP	C	122	110	228	100	232	Leu232Pro (ctg/cCg)	Rv1644	tsnR	23S rRNA methyltransferase TsnR
1856777	0	G	SNP	C	114	82	192	98.49	199	Ala2Pro (gcg/Ccg)	Rv1647	-	adenylate cyclase
1879191	0	T	SNP	C	107	112	216	98.21	223	Gly1296Gly (ggt/ggC)	Rv1661	pks7	polyketide synthase
1881343	0	G	SNP	T	100	93	189	98.97	195	Ala2014Ser (gcc/Tcc)	Rv1661	pks7	polyketide synthase
1882219	0	T	SNP	G	104	101	201	95.35	215	Tyr172_ (tat/taG)	Rv1662	pks8	polyketide synthase
1885772	0	G	SNP	A	109	118	224	99.56	228	Ala1357Thr (gcc/Acc)	Rv1662	pks8	polyketide synthase
1887145	0	G	SNP	A	108	116	218	97.82	229	Ala212Thr (gcg/Acg)	Rv1663	pks17	polyketide synthase
1894300	1	G	Ins	G	67	83	150	86.71	150
1894300	2	G	Ins	T	67	83	150	86.71	150
1894300	3	G	Ins	C	67	82	149	86.13	149
1894300	4	G	Ins	T	67	82	149	86.13	149
1894300	5	G	Ins	T	67	81	148	85.55	149
1894300	6	G	Ins	G	65	80	145	83.82	145
1894300	7	G	Ins	C	65	79	144	83.24	145
1894300	8	G	Ins	C	65	80	145	83.82	145
1894300	9	G	Ins	G	65	80	145	83.82	145
1894300	10	G	Ins	C	65	80	145	83.82	145
1901493	0	T	SNP	C	116	107	223	100	223	Ser149Ser (agt/agC)	Rv1676	-	hypothetical protein
1901924	0	T	SNP	C	90	91	181	97.31	186	Leu59Leu (ctt/ctC)	Rv1677	dsbF	lipoprotein DsbF
1907296	0	G	SNP	C	94	96	190	100	190	Ala298Ala (gcg/gcC)	Rv1682	-	hypothetical protein
1917972	0	A	SNP	G	109	115	224	100	224	Leu11Leu (cta/ctG)	Rv1694	tlyA	16S/23S rRNA (cytidine-2'-O)-methyltransferase TlyA			capreomycin (CPR)
1931179	0	C	SNP	A	76	80	155	100	156	Arg93Leu (cgg/cTg)	Rv1704c	cycA	D-serine/alanine/glycine transporter protein CycA
1933988	0	G	SNP	A	102	77	178	99.44	180
1944402	0	T	SNP	C	98	124	219	99.11	224	Val276Ala (gtc/gCc)	Rv1716	-	hypothetical protein
1950767	0	T	SNP	C	81	90	170	100	171	Lys95Lys (aaa/aaG)	Rv1724c	-	hypothetical protein
1955930	0	G	SNP	A	89	100	181	98.95	191	Thr439Met (acg/aTg)	Rv1730c	-	penicillin-binding protein
1960284	0	C	SNP	A	94	96	188	99.48	191	Gln68His (cag/caT)	Rv1733c	-	transmembrane protein
1967237	0	C	SNP	A	92	91	180	100	183	Arg134Leu (cga/cTa)	Rv1739c	-	sulfate ABC transporter permease
1967411	0	T	SNP	C	96	87	181	98.39	186	Gln76Arg (cag/cGg)	Rv1739c	-	sulfate ABC transporter permease
1980871	0	G	SNP	C	90	98	182	95.92	196	Ala417Ala (gcg/gcC)	Rv1751	-	oxidoreductase
1981605	0	C	SNP	G	103	91	192	97	200
1990745	0	A	SNP	G	10	6	16	88.89	18	Gly611Gly (ggt/ggC)	Rv1759c	wag22	PE-PGRS family protein Wag22
1990748	0	G	SNP	C	10	6	16	88.89	18	Ile610Met (atc/atG)	Rv1759c	wag22	PE-PGRS family protein Wag22
1990760	0	G	SNP	C	10	6	16	88.89	18	Ser606Ser (tcc/tcG)	Rv1759c	wag22	PE-PGRS family protein Wag22
1990762	0	A	SNP	C	10	6	16	88.89	18	Ser606Ala (tcc/Gcc)	Rv1759c	wag22	PE-PGRS family protein Wag22
1990763	0	T	SNP	C	10	6	16	88.89	18	Gly605Gly (gga/ggG)	Rv1759c	wag22	PE-PGRS family protein Wag22
1990766	0	G	SNP	A	10	6	14	88.89	18	Gly604Gly (ggc/ggT)	Rv1759c	wag22	PE-PGRS family protein Wag22
1990775	0	A	SNP	G	10	6	16	84.21	19	Gly601Gly (ggt/ggC)	Rv1759c	wag22	PE-PGRS family protein Wag22
1990779	0	G	SNP	T	10	6	15	88.89	18	Ala600Asp (gcc/gAc)	Rv1759c	wag22	PE-PGRS family protein Wag22
1990789	0	C	SNP	T	10	6	15	84.21	19	Ala597Thr (gcc/Acc)	Rv1759c	wag22	PE-PGRS family protein Wag22
1990790	0	A	SNP	G	10	5	15	78.95	19	Gly596Gly (ggt/ggC)	Rv1759c	wag22	PE-PGRS family protein Wag22
1990795	0	C	SNP	T	10	6	15	80	20	Ala595Thr (gcg/Acg)	Rv1759c	wag22	PE-PGRS family protein Wag22
1990799	0	T	SNP	G	10	6	16	80	20	Gly593Gly (gga/ggC)	Rv1759c	wag22	PE-PGRS family protein Wag22
1990822	0	C	SNP	T	10	6	16	80	20	Ala586Thr (gcc/Acc)	Rv1759c	wag22	PE-PGRS family protein Wag22
1990826	0	A	SNP	G	10	6	16	76.19	21	Gly584Gly (ggt/ggC)	Rv1759c	wag22	PE-PGRS family protein Wag22
1990883	0	G	SNP	T	8	4	12	80	15	Gly565Gly (ggc/ggA)	Rv1759c	wag22	PE-PGRS family protein Wag22
1990888	0	C	SNP	T	8	4	11	80	15	Ala564Thr (gcc/Acc)	Rv1759c	wag22	PE-PGRS family protein Wag22
1990892	0	A	SNP	C	8	4	12	80	15	Gly562Gly (ggt/ggG)	Rv1759c	wag22	PE-PGRS family protein Wag22
1990897	0	C	SNP	A	7	4	11	78.57	14	Ala561Ser (gcc/Tcc)	Rv1759c	wag22	PE-PGRS family protein Wag22
1990924	0	A	SNP	G	5	4	9	81.82	11	Leu552Leu (ttg/Ctg)	Rv1759c	wag22	PE-PGRS family protein Wag22
2001368	0	C	SNP	T	108	106	206	97.72	219	Thr252Ile (acc/aTc)	Rv1768	PE_PGRS31	PE-PGRS family protein PE_PGRS31
2005932	0	C	SNP	T	96	96	188	95.05	202	Arg258Cys (cgt/Tgt)	Rv1771	-	L-gulono-1,4-lactone dehydrogenase
2022868	0	T	SNP	C	104	97	197	100	201	Ser1204Ser (agt/agC)	Rv1783	eccC5	ESX-5 type VII secretion system protein EccC5
2035893	0	G	SNP	T	94	101	187	98.48	198	Ser137Ser (tcg/tcT)	Rv1797	eccE5	ESX-5 type VII secretion system protein EccE
2045310	0	A	SNP	G	114	133	244	99.6	248	Ile511Ile (att/atC)	Rv1803c	PE_PGRS32	PE-PGRS family protein PE_PGRS32
2049065	0	T	SNP	C	99	125	222	100	224
2049097	0	G	SNP	C	92	119	207	99.53	212
2049681	0	C	SNP	T	94	103	190	98.99	199
2051746	0	T	SNP	C	104	114	217	100	218	Ala155Ala (gct/gcC)	Rv1809	PPE33	PPE family protein PPE33
2052035	0	G	SNP	T	95	84	179	100	179	Val252Leu (gtg/Ttg)	Rv1809	PPE33	PPE family protein PPE33
2055271	0	A	SNP	G	120	100	214	100	220	Leu30Pro (cta/cCa)	Rv1812c	-	dehydrogenase
2057774	0	A	SNP	T	105	89	192	100	194	Ile83Phe (atc/Ttc)	Rv1815	-	hypothetical protein
2058203	0	C	SNP	T	107	106	208	94.67	225
2071388	0	C	SNP	T	89	80	168	97.69	173	Thr118Met (acg/aTg)	Rv1825	-	hypothetical protein
2093998	0	C	SNP	T	110	93	200	96.67	210	Leu397Leu (ctg/ctA)	Rv1844c	gnd1	6-phosphogluconate dehydrogenase
2094912	0	C	Del	GAP	85	85	168	94.44	180		Rv1844c	gnd1	6-phosphogluconate dehydrogenase
2094913	0	A	Del	GAP	85	85	168	94.97	179		Rv1844c	gnd1	6-phosphogluconate dehydrogenase
2094914	0	G	Del	GAP	85	85	168	95.51	178		Rv1844c	gnd1	6-phosphogluconate dehydrogenase
2094915	0	C	Del	GAP	85	85	168	96.05	177		Rv1844c	gnd1	6-phosphogluconate dehydrogenase
2094916	0	G	Del	GAP	85	85	168	96.59	176		Rv1844c	gnd1	6-phosphogluconate dehydrogenase
2094917	0	T	Del	GAP	85	85	168	96.59	176		Rv1844c	gnd1	6-phosphogluconate dehydrogenase
2096186	0	A	SNP	G	108	114	220	100	222	Thr138Thr (act/acC)	Rv1846c	blaI	transcriptional repressor BlaI
2101009	0	G	SNP	C	101	82	183	96.32	190	Val224Leu (gtc/Ctc)	Rv1852	ureG	urease accessory protein UreG
2108141	0	T	SNP	C	104	107	206	100	211	Phe136Leu (ttc/Ctc)	Rv1860	apa	hypothetical protein
2108596	0	C	SNP	T	88	110	195	97.54	203	Val287Val (gtc/gtT)	Rv1860	apa	hypothetical protein
2109523	1	C	Ins	G	88	84	172	92.47	172
2109694	0	T	SNP	C	94	105	193	98.51	202	Cys51Arg (tgc/Cgc)	Rv1862	adhA	alcohol dehydrogenase A
2116903	0	C	SNP	T	88	122	202	100	210	Gly380Gly (ggc/ggT)	Rv1867	-	hypothetical protein
2119297	0	G	SNP	A	109	124	232	99.15	235	Asp651Asn (gac/Aac)	Rv1868	-	hypothetical protein
2123146	0	C	SNP	T	71	106	176	97.25	182	Ala2Ala (gcg/gcA)	Rv1872c	lldD2	L-lactate dehydrogenase
2123169	0	T	SNP	G	71	103	172	100	174
2128870	0	A	SNP	G	104	84	187	100	188	Leu283Leu (cta/ctG)	Rv1878	glnA3	glutamine synthetase GlnA
2133468	1	T	Ins	T	97	82	179	93.72	179		Rv1883c	-	hypothetical protein
2133468	2	T	Ins	C	97	81	178	93.19	179		Rv1883c	-	hypothetical protein
2133468	3	T	Ins	G	97	82	179	93.72	179		Rv1883c	-	hypothetical protein
2133468	4	T	Ins	C	97	81	178	93.19	179		Rv1883c	-	hypothetical protein
2133468	5	T	Ins	A	97	82	179	93.72	179		Rv1883c	-	hypothetical protein
2133468	6	T	Ins	T	97	82	179	93.72	179		Rv1883c	-	hypothetical protein
2133468	7	T	Ins	G	97	82	179	93.72	179		Rv1883c	-	hypothetical protein
2133468	8	T	Ins	C	97	82	179	93.72	179		Rv1883c	-	hypothetical protein
2133468	9	T	Ins	C	97	82	179	93.72	179		Rv1883c	-	hypothetical protein
2133468	10	T	Ins	G	97	81	178	93.19	178		Rv1883c	-	hypothetical protein
2133468	11	T	Ins	T	97	81	178	93.19	178		Rv1883c	-	hypothetical protein
2133468	12	T	Ins	C	97	78	175	91.62	175		Rv1883c	-	hypothetical protein
2134877	0	T	SNP	A	107	94	197	97.1	207
2135870	0	T	SNP	C	89	110	199	100	199
2141996	0	A	Del	GAP	92	90	173	96.3	189
2141997	0	C	Del	GAP	92	90	173	96.3	189
2141998	0	G	Del	GAP	92	90	173	96.3	189
2141999	0	A	Del	GAP	92	90	173	96.3	189
2143328	0	G	SNP	C	103	110	211	99.07	215	Val270Leu (gtg/Ctg)	Rv1895	-	zinc-binding alcohol dehydrogenase
2147022	0	A	SNP	C	96	113	204	100	209	Ile204Met (att/atG)	Rv1900c	lipJ	lignin peroxidase LipJ
2155787	0	C	SNP	T	108	101	204	96.76	216	Ala109Thr (gct/Act)	Rv1908c	katG	catalase-peroxidase			isoniazid (INH)
2158804	0	G	SNP	A	90	114	200	96.68	211	Cys96Cys (tgc/tgT)	Rv1912c	fadB5	oxidoreductase FadB
2163790	0	A	SNP	C	55	61	114	100	116	Pro1174Pro (cct/ccG)	Rv1917c	PPE34	PPE family protein PPE34
2165286	0	A	SNP	C	93	89	178	99.45	183	Ser676Ala (tca/Gca)	Rv1917c	PPE34	PPE family protein PPE34
2169124	0	T	SNP	C	97	103	193	96.62	207	Thr497Ala (acc/Gcc)	Rv1918c	PPE35	PPE family protein PPE35
2170568	0	G	SNP	C	87	91	177	95.19	187	Ile15Met (atc/atG)	Rv1918c	PPE35	PPE family protein PPE35
2185888	0	C	SNP	T	92	107	195	96.14	207	Gly101Ser (ggc/Agc)	Rv1934c	fadE17	acyl-CoA dehydrogenase FadE17
2186054	0	G	SNP	A	113	112	219	97.83	230	His45His (cac/caT)	Rv1934c	fadE17	acyl-CoA dehydrogenase FadE17
2205511	0	C	SNP	T	77	97	172	95.08	183	Thr13Thr (acg/acA)	Rv1962A	vapB35	antitoxin VapB35
2207591	1	T	Ins	C	105	95	200	97.56	200
2211826	0	A	SNP	G	108	89	197	99.49	198	Lys67Lys (aaa/aaG)	Rv1968	mce3C	Mce family protein Mce3C
2216443	0	C	SNP	A	86	99	178	100	185	Ala396Glu (gcg/gAg)	Rv1971	mce3F	Mce family protein Mce3F
2220512	0	T	SNP	G	124	105	227	99.57	230	Ser253Ser (tct/tcG)	Rv1977	-	hypothetical protein
2223293	0	T	SNP	C	97	78	174	100	175
2228967	0	A	SNP	G	140	109	243	100	249
2236517	0	G	SNP	A	131	114	242	98.79	248	Pro264Ser (ccg/Tcg)	Rv1992c	ctpG	cation transporter ATPase G
2251999	0	A	SNP	G	102	79	178	100	181
2253701	0	C	SNP	G	92	100	189	96.97	198	Ala567Gly (gca/gGa)	Rv2006	otsB1	trehalose-6-phosphate phosphatase OtsB
2260525	0	C	SNP	T	130	121	249	100	251
2260802	0	C	SNP	T	120	100	215	95.24	231
2264782	0	C	SNP	A	84	87	165	100	171	Ala262Glu (gcg/gAg)	Rv2017	-	transcriptional regulator
2265059	0	T	SNP	G	107	113	218	100	220
2269756	0	G	SNP	C	93	111	199	94.88	215	Pro162Arg (ccg/cGg)	Rv2024c	-	hypothetical protein
2269780	0	T	SNP	C	98	107	203	100	205	Asp154Gly (gac/gGc)	Rv2024c	-	hypothetical protein
2270100	0	C	SNP	T	87	91	175	97.27	183	Trp47_ (tgg/tgA)	Rv2024c	-	hypothetical protein
2270102	0	A	SNP	G	93	90	180	100	183	Trp47Arg (tgg/Cgg)	Rv2024c	-	hypothetical protein
2280668	0	G	SNP	A	86	98	176	97.35	189	His139Tyr (cat/Tat)	Rv2033c	-	hypothetical protein
2282787	0	C	SNP	T	97	102	197	100	199	Cys312Tyr (tgt/tAt)	Rv2037c	-	transmembrane protein
2283866	0	A	SNP	C	102	109	208	96.79	218	Ser311Ala (tcg/Gcg)	Rv2038c	-	sugar ABC transporter ATP-binding protein
2285251	0	C	SNP	A	85	98	182	100	183	Val131Phe (gtc/Ttc)	Rv2039c	-	sugar ABC transporter permease
2287121	0	A	SNP	G	87	98	184	100	185	Asp242Asp (gat/gaC)	Rv2041c	-	sugar ABC transporter substrate-binding lipoprotein
2289010	0	C	SNP	T	105	78	182	97.34	188	Gly78Ser (ggc/Agc)	Rv2043c	pncA	pyrazinamidase/nicotinamidase PncA			pyrazinamide (PZA)
2300237	0	A	SNP	G	105	113	215	98.64	221	Ala2250Ala (gct/gcC)	Rv2048c	pks12	polyketide synthase
2300546	0	A	SNP	T	107	104	207	99.53	212	His2147Gln (cat/caA)	Rv2048c	pks12	polyketide synthase
2300552	0	T	SNP	G	99	106	196	99.51	206	Pro2145Pro (cca/ccC)	Rv2048c	pks12	polyketide synthase
2300555	0	A	SNP	G	92	104	196	100	196	Asp2144Asp (gat/gaC)	Rv2048c	pks12	polyketide synthase
2312265	0	T	SNP	G	100	90	190	97.94	194	Thr85Pro (acc/Ccc)	Rv2052c	-	hypothetical protein
2314916	0	A	SNP	G	112	93	201	98.09	209	Leu49Pro (ctg/cCg)	Rv2058c	rpmB2	50S ribosomal protein L28
2317943	0	G	SNP	A	82	103	181	94.39	196	Tyr937Tyr (tac/taT)	Rv2062c	cobN	cobalamin biosynthesis protein CobN
2325142	0	G	SNP	A	83	83	163	96.51	172	Ala243Ala (gcc/gcT)	Rv2067c	-	hypothetical protein
2329533	0	A	SNP	G	124	83	206	100	207	Leu205Pro (ctc/cCc)	Rv2072c	cobL	precorrin-6Y C(5,15)-methyltransferase
2334007	0	A	SNP	G	92	114	205	100	206	Ala96Ala (gct/gcC)	Rv2077c	-	transmembrane protein
2335075	0	A	SNP	G	108	107	215	99.54	216	Glu6Gly (gaa/gGa)	Rv2078	-	hypothetical protein
2335494	0	A	SNP	G	114	93	203	100	207	Tyr47Cys (tac/tGc)	Rv2079	-	hypothetical protein
2338263	0	G	SNP	A	54	44	92	96.08	102	Gly81Gly (ggc/ggT)	Rv2081c	-	transmembrane protein
2340621	0	C	SNP	G	105	85	183	100	190	Pro638Arg (ccc/cGc)	Rv2082	-	hypothetical protein
2341636	0	C	SNP	G	115	105	218	100	220	Leu256Val (ctg/Gtg)	Rv2083	-	hypothetical protein
2344389	0	T	SNP	A	71	105	175	97.24	181
2345037	0	C	SNP	A	94	98	190	100	192	Leu209Leu (ctc/ctA)	Rv2088	pknJ	transmembrane serine/threonine-protein kinase PknJ
2353070	0	G	SNP	A	80	107	184	96.89	193	Asp76Asp (gac/gaT)	Rv2094c	tatA	Sec-independent protein translocase membrane-bound protein TatA
2357269	0	G	Del	GAP	119	93	215	83.14	255
2357270	0	C	Del	GAP	119	93	215	83.46	254
2357271	0	C	Del	GAP	119	93	215	82.49	257
2361311	0	C	SNP	T	90	106	194	97.03	202	Leu358Phe (ctc/Ttc)	Rv2101	helZ	helicase HelZ
2361604	0	C	SNP	G	102	101	198	99.51	204	Val455Val (gtc/gtG)	Rv2101	helZ	helicase HelZ
2362041	0	C	SNP	A	130	93	223	100	223	Pro601Gln (ccg/cAg)	Rv2101	helZ	helicase HelZ
2368565	0	A	Del	GAP	87	92	176	99.44	180
2370690	0	C	SNP	T	98	92	188	95.96	198	Glu35Lys (gag/Aag)	Rv2111c	pup	ubiquitin-like protein Pup
2386389	0	G	SNP	A	113	82	193	100	195	Gly33Ser (ggc/Agc)	Rv2125	-	hypothetical protein
2387733	0	T	SNP	C	122	70	191	100	192	Glu80Glu (gaa/gaG)	Rv2126c	PE_PGRS37	PE-PGRS family protein PE_PGRS37
2390415	0	G	SNP	A	89	94	181	98.39	186	Arg259Cys (cgt/Tgt)	Rv2129c	-	oxidoreductase
2415656	0	G	SNP	C	101	94	194	100	195	Arg247Gly (cgg/Ggg)	Rv2155c	murD	UDP-N-acetylmuramoylalanine--D-glutamate ligase
2419540	0	T	SNP	C	97	100	195	97.52	202	Thr357Ala (acc/Gcc)	Rv2158c	murE	UDP-N-acetylmuramoylalanyl-D-glutamate--2, 6-diaminopimelate ligase
2424925	0	A	SNP	G	83	96	178	100	179
2427088	0	C	SNP	T	94	104	193	98.02	202	Arg384Lys (agg/aAg)	Rv2164c	-	hypothetical protein
2446408	0	G	SNP	A	87	112	198	96.6	206	Ala180Val (gcc/gTc)	Rv2184c	-	hypothetical protein
2469988	0	T	SNP	G	83	108	187	96.46	198	Gln159Pro (cag/cCg)	Rv2205c	-	hypothetical protein
2474251	0	A	Del	GAP	116	82	191	92.09	215		Rv2209	-	integral membrane protein
2474252	0	C	Del	GAP	116	82	191	92.09	215		Rv2209	-	integral membrane protein
2474253	0	A	Del	GAP	116	82	191	97.06	204		Rv2209	-	integral membrane protein
2474254	0	G	Del	GAP	116	82	191	97.06	204		Rv2209	-	integral membrane protein
2474255	0	A	Del	GAP	116	82	191	97.06	204		Rv2209	-	integral membrane protein
2474256	0	T	Del	GAP	116	82	191	97.06	204		Rv2209	-	integral membrane protein
2474257	0	A	Del	GAP	116	82	191	97.06	204		Rv2209	-	integral membrane protein
2474258	0	A	Del	GAP	116	82	191	97.06	204		Rv2209	-	integral membrane protein
2476864	0	G	SNP	C	91	100	189	96.46	198	Thr106Thr (acc/acG)	Rv2211c	gcvT	aminomethyltransferase
2487008	0	C	SNP	T	86	92	173	95.19	187	Val137Met (gtg/Atg)	Rv2219A	-	membrane protein
2499726	0	G	SNP	A	113	99	210	98.6	215	Asp299Asn (gat/Aat)	Rv2226	-	hypothetical protein
2507768	0	G	SNP	A	99	91	189	96.94	196	Glu44Glu (gag/gaA)	Rv2235	-	transmembrane protein
2509140	0	G	SNP	C	89	102	190	100	191	Ser79Cys (tcc/tGc)	Rv2236c	cobD	cobalamin biosynthesis transmembrane protein CobD
2509722	0	A	SNP	G	107	102	207	100	209	Pro78Pro (cca/ccG)	Rv2237	-	hypothetical protein
2520761	0	G	SNP	A	81	94	174	95.63	183	Glu7Lys (gag/Aag)	Rv2247	accD6	acetyl-/propionyl-CoA carboxylase subunit beta
2521342	0	T	SNP	C	107	99	204	100	206	Asp200Asp (gat/gaC)	Rv2247	accD6	acetyl-/propionyl-CoA carboxylase subunit beta
2523205	1	G	Ins	C	78	75	153	96.23	154
2523205	2	G	Ins	G	79	73	152	95.6	154
2523205	3	G	Ins	C	79	75	154	96.86	154
2525723	0	G	Del	GAP	102	99	199	97.57	206		Rv2251	-	flavoprotein
2528992	0	G	SNP	A	102	79	179	95.77	189	Pro61Pro (ccc/ccT)	Rv2256a	-	hypothetical protein
2529680	0	A	SNP	G	110	103	208	100	213	Thr65Thr (act/acC)	Rv2256c	-	hypothetical protein
2531742	0	A	SNP	G	99	103	201	100	202	Ala52Ala (gct/gcC)	Rv2258c	-	transcriptional regulator
2533980	0	G	SNP	T	85	109	188	97.49	199
2534563	0	G	Del	GAP	115	108	221	98.24	227
2534564	0	A	Del	GAP	115	108	221	100	223
2544639	0	C	SNP	T	97	106	196	94.42	215
2545140	0	C	SNP	T	84	98	178	96.81	188	Thr148Ile (acc/aTc)	Rv2270	lppN	lipoprotein LppN
2560167	0	C	SNP	T	86	97	181	96.32	190	Arg155Arg (cgc/cgT)	Rv2287	yjcE	Na(+)/H(+) transporter
2576725	0	G	SNP	A	100	94	191	96.04	202	Gly306Glu (ggg/gAg)	Rv2305	-	hypothetical protein
2579518	0	C	SNP	A	82	76	158	94.61	167	Gly140_ (gga/Tga)	Rv2307B	-	hypothetical protein
2586127	0	A	SNP	G	111	91	200	100	202	Gly388Gly (ggt/ggC)	Rv2314c	-	hypothetical protein
2587959	0	G	SNP	T	94	96	189	94.53	201	Tyr282_ (tac/taA)	Rv2315c	-	hypothetical protein
2588775	0	G	SNP	C	81	101	181	94.79	192	Asp10Glu (gac/gaG)	Rv2315c	-	hypothetical protein
2591856	0	G	SNP	A	97	105	198	95.28	212	Pro291Ser (ccg/Tcg)	Rv2319c	-	universal stress protein
2597696	0	C	SNP	T	98	88	183	97.89	190	Pro54Pro (ccg/ccA)	Rv2325c	-	hypothetical protein
2598400	0	A	SNP	G	119	110	227	100	229	Asn516Asn (aat/aaC)	Rv2326c	-	ABC transporter ATP-binding protein
2612632	0	C	SNP	A	103	83	181	100	186	Gly119Val (ggc/gTc)	Rv2337c	-	hypothetical protein
2616576	0	T	SNP	G	74	84	158	96.93	163	Phe628Leu (ttt/ttG)	Rv2339	mmpL9	transmembrane transport protein MmpL9
2623958	0	C	SNP	T	71	100	169	95.53	179	Ser46Ser (tcc/tcT)	Rv2345	-	transmembrane protein
2634253	0	C	SNP	T	128	83	208	96.35	219
2635217	0	C	Del	GAP	11	15	26	76.47	34		Rv2353c	PPE39	PPE family protein PPE39
2635219	0	A	Del	GAP	11	15	26	76.47	34		Rv2353c	PPE39	PPE family protein PPE39
2635221	0	G	Del	GAP	11	15	26	76.47	34		Rv2353c	PPE39	PPE family protein PPE39
2635222	0	T	Del	GAP	11	15	26	76.47	34		Rv2353c	PPE39	PPE family protein PPE39
2635223	0	T	Del	GAP	11	15	26	78.79	33		Rv2353c	PPE39	PPE family protein PPE39
2635224	0	G	Del	GAP	11	15	26	76.47	34		Rv2353c	PPE39	PPE family protein PPE39
2635225	0	C	Del	GAP	11	15	26	78.79	33		Rv2353c	PPE39	PPE family protein PPE39
2635226	0	C	Del	GAP	11	15	26	76.47	34		Rv2353c	PPE39	PPE family protein PPE39
2635227	0	G	Del	GAP	11	15	26	76.47	34		Rv2353c	PPE39	PPE family protein PPE39
2635228	0	G	Del	GAP	11	15	26	81.25	32		Rv2353c	PPE39	PPE family protein PPE39
2635229	0	T	Del	GAP	11	15	26	78.79	33		Rv2353c	PPE39	PPE family protein PPE39
2635230	0	G	Del	GAP	11	15	26	78.79	33		Rv2353c	PPE39	PPE family protein PPE39
2635231	0	C	Del	GAP	11	15	26	78.79	33		Rv2353c	PPE39	PPE family protein PPE39
2635232	0	C	Del	GAP	11	15	26	78.79	33		Rv2353c	PPE39	PPE family protein PPE39
2635233	0	G	Del	GAP	11	15	26	78.79	33		Rv2353c	PPE39	PPE family protein PPE39
2635234	0	G	Del	GAP	11	15	26	78.79	33		Rv2353c	PPE39	PPE family protein PPE39
2635235	0	A	Del	GAP	11	15	26	78.79	33		Rv2353c	PPE39	PPE family protein PPE39
2635236	0	G	Del	GAP	11	15	26	81.25	32		Rv2353c	PPE39	PPE family protein PPE39
2635237	0	T	Del	GAP	11	15	26	78.79	33		Rv2353c	PPE39	PPE family protein PPE39
2635238	0	T	Del	GAP	11	15	26	81.25	32		Rv2353c	PPE39	PPE family protein PPE39
2635239	0	G	Del	GAP	11	15	26	78.79	33		Rv2353c	PPE39	PPE family protein PPE39
2635240	0	A	Del	GAP	11	15	26	81.25	32		Rv2353c	PPE39	PPE family protein PPE39
2635241	0	A	Del	GAP	11	15	26	78.79	33		Rv2353c	PPE39	PPE family protein PPE39
2635242	0	C	Del	GAP	11	15	26	78.79	33		Rv2353c	PPE39	PPE family protein PPE39
2635243	0	A	Del	GAP	11	15	26	76.47	34		Rv2353c	PPE39	PPE family protein PPE39
2635244	0	A	Del	GAP	11	15	26	76.47	34		Rv2353c	PPE39	PPE family protein PPE39
2635245	0	A	Del	GAP	11	15	26	76.47	34		Rv2353c	PPE39	PPE family protein PPE39
2635246	0	C	Del	GAP	11	15	26	76.47	34		Rv2353c	PPE39	PPE family protein PPE39
2635247	0	C	Del	GAP	11	15	26	76.47	34		Rv2353c	PPE39	PPE family protein PPE39
2635248	0	G	Del	GAP	11	15	26	76.47	34		Rv2353c	PPE39	PPE family protein PPE39
2635249	0	A	Del	GAP	11	15	26	78.79	33		Rv2353c	PPE39	PPE family protein PPE39
2635250	0	C	Del	GAP	11	15	26	76.47	34		Rv2353c	PPE39	PPE family protein PPE39
2635251	0	G	Del	GAP	11	15	26	76.47	34		Rv2353c	PPE39	PPE family protein PPE39
2635252	0	T	Del	GAP	11	15	26	76.47	34		Rv2353c	PPE39	PPE family protein PPE39
2635253	0	T	Del	GAP	11	15	26	76.47	34		Rv2353c	PPE39	PPE family protein PPE39
2635254	0	T	Del	GAP	11	15	26	78.79	33		Rv2353c	PPE39	PPE family protein PPE39
2635255	0	C	Del	GAP	11	15	26	78.79	33		Rv2353c	PPE39	PPE family protein PPE39
2635256	0	C	Del	GAP	11	15	26	76.47	34		Rv2353c	PPE39	PPE family protein PPE39
2635257	0	G	Del	GAP	11	15	26	76.47	34		Rv2353c	PPE39	PPE family protein PPE39
2635258	0	G	Del	GAP	11	15	26	78.79	33		Rv2353c	PPE39	PPE family protein PPE39
2656225	0	A	SNP	G	105	103	203	100	208	Val69Ala (gtc/gCc)	Rv2377c	-	hypothetical protein
2660319	0	C	SNP	G	106	99	200	100	205	Glu589Asp (gag/gaC)	Rv2379c	mbtF	peptide synthetase
2680658	0	T	SNP	G	96	88	181	100	184	Thr67Thr (act/acG)	Rv2386a	-	hypothetical protein
2695378	0	C	SNP	G	100	107	206	100	207	Gly141Ala (ggc/gCc)	Rv2398c	cysW	sulfate ABC transporter permease CysW
2704884	1	A	Ins	C	88	69	157	98.74	157		Rv2407	-	ribonuclease Z
2704884	2	A	Ins	A	88	69	157	98.74	157		Rv2407	-	ribonuclease Z
2704884	3	A	Ins	G	88	68	156	98.11	156		Rv2407	-	ribonuclease Z
2704884	4	A	Ins	C	88	68	156	98.11	156		Rv2407	-	ribonuclease Z
2704884	5	A	Ins	G	88	68	156	98.11	156		Rv2407	-	ribonuclease Z
2704884	6	A	Ins	A	87	68	155	97.48	155		Rv2407	-	ribonuclease Z
2704884	7	A	Ins	C	87	68	155	97.48	155		Rv2407	-	ribonuclease Z
2706539	0	G	SNP	A	88	110	193	95.65	207	Gly265Gly (ggc/ggT)	Rv2409c	-	hypothetical protein
2713795	0	C	SNP	T	99	112	205	100	211
2713810	0	C	SNP	T	89	95	181	95.83	192
2718852	0	T	SNP	G	93	94	183	100	187
2726139	0	C	SNP	T	102	89	183	97.45	196							isoniazid (INH)
2734074	0	T	SNP	C	116	114	226	100	230	Val282Ala (gtc/gCc)	Rv2436	rbsK	ribokinase RbsK
2751804	0	C	SNP	T	116	117	231	100	233	Arg126Gln (cgg/cAg)	Rv2450c	rpfE	resuscitation-promoting factor RpfE
2752698	0	C	SNP	A	73	88	157	100	161
2760152	0	A	SNP	G	120	108	221	100	228	Tyr125Cys (tac/tGc)	Rv2458	mmuM	homocysteine S-methyltransferase MmuM
2779136	0	T	SNP	C	91	123	213	100	214	Ser1043Gly (agc/Ggc)	Rv2476c	gdh	NAD-dependent glutamate dehydrogenase
2786952	0	A	SNP	G	96	105	196	100	201	Cys778Arg (tgc/Cgc)	Rv2482c	plsB2	glycerol-3-phosphate acyltransferase
2789341	0	A	SNP	C	103	111	209	95.96	223	Ile561Ser (atc/aGc)	Rv2483c	plsC	bifunctional L-3-phosphoserine phosphatase/1-acyl-sn-glycerol-3-phosphate acyltransferase
2790578	0	G	SNP	A	95	90	181	94.39	196	Leu149Leu (ctg/Ttg)	Rv2483c	plsC	bifunctional L-3-phosphoserine phosphatase/1-acyl-sn-glycerol-3-phosphate acyltransferase
2794099	0	G	Del	GAP	77	88	162	94.83	174
2794100	0	G	Del	GAP	77	88	162	95.93	172
2794101	0	C	Del	GAP	77	89	163	97.08	171
2794102	0	G	Del	GAP	77	89	163	96.51	172
2794103	0	G	Del	GAP	77	89	163	96.51	172
2794104	0	T	Del	GAP	77	88	162	95.93	172
2794105	0	A	Del	GAP	77	88	162	95.93	172
2794106	0	G	SNP	T	78	87	162	96.49	171
2795454	0	G	SNP	A	112	118	210	95.44	241	Val644Val (gtc/gtT)	Rv2487c	PE_PGRS42	PE-PGRS family protein PE_PGRS42
2800874	0	G	SNP	A	101	105	201	96.26	214	Pro91Leu (ccg/cTg)	Rv2489c	-	hypothetical protein
2809621	0	T	SNP	C	76	117	190	100	193	Thr107Ala (acc/Gcc)	Rv2495c	bkdC	branched-chain keto acid dehydrogenase E2 component
2818550	0	G	SNP	A	94	118	205	98.6	215	Thr193Ile (acc/aTc)	Rv2503c	scoB	succinyl-CoA:3-ketoacid-CoA transferase subunit B
2818837	0	A	SNP	G	85	80	165	99.4	166	Gly97Gly (ggt/ggC)	Rv2503c	scoB	succinyl-CoA:3-ketoacid-CoA transferase subunit B
2821342	0	C	SNP	T	112	94	202	99.52	207	Ala85Ala (gcg/gcA)	Rv2505c	fadD35	fatty-acid--CoA ligase FadD35
2827984	0	G	SNP	T	108	94	199	99.51	203
2828019	0	T	SNP	C	102	94	191	100	196
2828372	0	C	SNP	T	83	83	163	97.65	170
2830525	0	C	SNP	A	88	95	181	100	183	Thr122Lys (acg/aAg)	Rv2513	-	hypothetical protein
2852526	0	C	SNP	G	82	94	175	98.88	178	Ser49Thr (agc/aCc)	Rv2528c	mrr	restriction system protein
2855259	0	A	SNP	G	104	103	203	100	207	Ala841Ala (gct/gcC)	Rv2531c	-	amino acid decarboxylase
2865760	0	A	SNP	G	112	97	206	99.52	210	Thr211Ala (acc/Gcc)	Rv2542	-	hypothetical protein
2865882	0	T	SNP	C	91	112	199	99.51	204	Val251Val (gtt/gtC)	Rv2542	-	hypothetical protein
2868976	0	C	SNP	G	102	106	204	97.2	214	Val39Val (gtc/gtG)	Rv2548	vapC19	ribonuclease VapC19
2880702	0	G	SNP	C	100	97	192	100	197	Val210Leu (gtc/Ctc)	Rv2560	-	hypothetical protein
2881598	0	G	Del	GAP	75	100	169	92.59	189
2888201	0	T	SNP	C	89	118	206	99.52	208	Leu610Pro (ctc/cCc)	Rv2566	-	hypothetical protein
2889633	0	T	SNP	C	110	110	217	100	220	Ala1087Ala (gct/gcC)	Rv2566	-	hypothetical protein
2891267	0	C	SNP	T	102	99	189	100	201	Gly491Gly (ggc/ggT)	Rv2567	-	hypothetical protein
2891728	0	A	SNP	G	121	98	215	99.55	220	Gln645Arg (cag/cGg)	Rv2567	-	hypothetical protein
2894208	0	G	SNP	A	98	122	216	100	220	Ser67Ser (agc/agT)	Rv2569c	-	hypothetical protein
2910461	0	G	SNP	T	107	109	212	100	216	Ala147Glu (gcg/gAg)	Rv2584c	apt	adenine phosphoribosyltransferase
2911293	0	C	SNP	G	106	90	193	99.49	197	Cys462Ser (tgt/tCt)	Rv2585c	-	lipoprotein
2912294	0	T	SNP	G	111	100	209	99.53	212	Ala128Ala (gca/gcC)	Rv2585c	-	lipoprotein
2923391	0	T	SNP	C	125	104	226	100	229	Pro281Pro (cca/ccG)	Rv2592c	ruvB	Holliday junction ATP-dependent DNA helicase RuvB
2924461	0	G	SNP	A	106	119	224	97.83	230	Ala120Ala (gcc/gcT)	Rv2593c	ruvA	Holliday junction ATP-dependent DNA helicase RuvA
2927939	0	T	SNP	C	102	131	231	100	233
2935586	0	G	SNP	C	104	111	213	99.08	217	Ala181Pro (gcc/Ccc)	Rv2608	PPE42	PPE family protein PPE42
2939373	0	G	SNP	C	103	98	200	100	201	Ser197Cys (tct/tGt)	Rv2611c	-	phosphatidylinositol mannoside acyltransferase
2939657	0	T	SNP	C	111	114	223	99.56	226	Ile102Met (ata/atG)	Rv2611c	-	phosphatidylinositol mannoside acyltransferase
2945167	0	G	SNP	T	99	95	190	91.08	213
2954439	0	T	SNP	C	103	103	204	100	206	Arg104Gly (aga/Gga)	Rv2627c	-	hypothetical protein
2954764	0	C	SNP	A	91	81	171	97.73	176
2955191	0	G	SNP	A	89	102	191	99.48	192	Arg45His (cgc/cAc)	Rv2628	-	hypothetical protein
2960757	0	C	SNP	T	104	106	191	94.59	222	Gly562Asp (ggt/gAt)	Rv2634c	PE_PGRS46	PE-PGRS family protein PE_PGRS46
2964468	0	G	SNP	C	100	85	183	97.37	190	Glu22Gln (gag/Cag)	Rv2638	-	hypothetical protein
2966330	0	A	SNP	C	90	84	174	98.31	177	Asn131Thr (aac/aCc)	Rv2641	cadI	cadmium inducible protein CadI
2970321	0	C	Del	GAP	92	82	173	87.44	199		Rv2645	-	hypothetical protein
2970322	0	G	Del	GAP	92	82	173	86.14	202		Rv2645	-	hypothetical protein
2970323	0	A	Del	GAP	92	83	173	95.63	183		Rv2645	-	hypothetical protein
2970324	0	T	Del	GAP	92	83	173	95.63	183		Rv2645	-	hypothetical protein
2970325	0	A	Del	GAP	92	83	173	95.11	184		Rv2645	-	hypothetical protein
2970326	0	T	Del	GAP	92	83	173	95.63	183		Rv2645	-	hypothetical protein
2970327	0	T	Del	GAP	92	83	173	97.22	180		Rv2645	-	hypothetical protein
2970328	0	T	Del	GAP	92	83	173	96.69	181		Rv2645	-	hypothetical protein
2970329	0	T	Del	GAP	92	83	173	96.15	182		Rv2645	-	hypothetical protein
2970330	0	C	Del	GAP	92	83	173	96.69	181		Rv2645	-	hypothetical protein
2974933	0	A	SNP	G	105	95	199	100	200	Ile101Thr (atc/aCc)	Rv2650c	-	prophage protein
2976596	0	C	SNP	T	102	103	200	98.09	209	Ser105Asn (agc/aAc)	Rv2653c	-	toxin
2977344	0	A	SNP	C	104	80	182	97.87	188	Cys439Gly (tgc/Ggc)	Rv2655c	-	prophage protein
2984740	0	A	SNP	G	95	95	187	100	190	His3Arg (cac/cGc)	Rv2668	-	hypothetical protein
3005185	0	G	SNP	T	108	106	211	100	214	Pro156Thr (ccc/Acc)	Rv2688c	-	antibiotic ABC transporter ATP-binding protein
3009692	0	A	SNP	G	97	90	185	100	187	Thr117Ala (acc/Gcc)	Rv2691	ceoB	TRK system potassium uptake protein CeoB
3017465	0	T	SNP	C	115	91	205	100	206	Ile203Thr (ata/aCa)	Rv2702	ppgK	polyphosphate glucokinase
3017800	0	C	SNP	T	88	89	173	96.72	183
3041871	0	G	SNP	T	111	101	205	100	212	Ala202Glu (gcg/gAg)	Rv2729c	-	integral membrane protein
3047972	0	T	SNP	G	94	90	181	96.34	191	Gln194Pro (cag/cCg)	Rv2735c	-	hypothetical protein
3049480	0	C	SNP	T	103	74	177	98.33	180	Asp649Asn (gac/Aac)	Rv2737c	recA	recombinase A
3054081	0	A	SNP	G	105	104	209	100	209	Gly56Gly (gga/ggG)	Rv2741	PE_PGRS47	PE-PGRS family protein PE_PGRS47
3054321	0	A	SNP	G	103	126	227	100	229	Gly136Gly (gga/ggG)	Rv2741	PE_PGRS47	PE-PGRS family protein PE_PGRS47
3054724	0	A	SNP	G	26	7	33	100	33	Ser271Gly (agc/Ggc)	Rv2741	PE_PGRS47	PE-PGRS family protein PE_PGRS47
3072981	0	C	SNP	T	92	106	190	97.06	204	Gly26Ser (ggc/Agc)	Rv2762c	-	hypothetical protein
3080795	0	A	SNP	G	72	96	166	100	168	Leu80Pro (ctc/cCc)	Rv2771c	-	hypothetical protein
3084565	0	A	SNP	G	103	94	190	96.57	204	Phe331Leu (ttt/Ctt)	Rv2777c	-	hypothetical protein
3086740	0	A	Del	GAP	78	80	153	94.05	168		Rv2779c	-	Lrp/AsnC family transcriptional regulator
3103682	0	T	SNP	C	116	99	213	100	215	Met87Val (atg/Gtg)	Rv2794c	pptT	phosphopantetheinyl transferase
3108217	0	G	SNP	T	87	118	204	97.62	210	Val150Val (gtg/gtT)	Rv2799	-	membrane protein
3110211	0	G	SNP	A	95	117	209	97.25	218	Gln105_ (cag/Tag)	Rv2801c	mazF9	mRNA interferase MazF9
3112277	1	T	Ins	C	89	82	171	88.14	172		Rv2803	-	hypothetical protein
3113872	0	A	SNP	T	105	133	233	100	238	Glu72Val (gag/gTg)	Rv2807	-	hypothetical protein
3118000	0	A	SNP	G	83	82	160	100	165	Arg395Gly (agg/Ggg)	Rv2812	-	transposase
3118520	0	A	SNP	C	110	90	200	99.5	201	Gly99Gly (gga/ggC)	Rv2813	-	hypothetical protein
3120151	0	C	SNP	T	30	17	45	92.16	51
3125518	0	G	SNP	A	88	89	174	98.33	180	Asp209Asp (gac/gaT)	Rv2818c	-	CRISPR-associated protein Csm6
3131469	1	T	Ins	T	98	93	191	93.17	192		Rv2823c	-	CRISPR-associated protein Cas10/Csm1
3131469	2	T	Ins	G	98	94	192	93.66	192		Rv2823c	-	CRISPR-associated protein Cas10/Csm1
3131469	3	T	Ins	T	98	94	192	93.66	192		Rv2823c	-	CRISPR-associated protein Cas10/Csm1
3131469	4	T	Ins	C	98	94	192	93.66	192		Rv2823c	-	CRISPR-associated protein Cas10/Csm1
3131469	5	T	Ins	G	98	93	191	93.17	191		Rv2823c	-	CRISPR-associated protein Cas10/Csm1
3131469	6	T	Ins	G	97	93	190	92.68	191		Rv2823c	-	CRISPR-associated protein Cas10/Csm1
3131469	7	T	Ins	C	97	93	190	92.68	191		Rv2823c	-	CRISPR-associated protein Cas10/Csm1
3131469	8	T	Ins	G	98	92	190	92.68	190		Rv2823c	-	CRISPR-associated protein Cas10/Csm1
3131469	9	T	Ins	A	97	92	189	92.2	190		Rv2823c	-	CRISPR-associated protein Cas10/Csm1
3133536	0	T	SNP	C	89	100	187	99.47	190	Lys2Glu (aaa/Gaa)	Rv2825c	-	hypothetical protein
3137058	0	G	SNP	A	87	117	196	99.51	205	Ala56Val (gcg/gTg)	Rv2830c	vapB22	antitoxin VapB22
3162805	0	C	SNP	G	119	118	234	100	237	Arg180Gly (cgc/Ggc)	Rv2853	PE_PGRS48	PE-PGRS family protein PE_PGRS48
3177884	0	C	SNP	A	119	114	228	99.57	234	Arg21Arg (cgc/cgA)	Rv2866	relG	toxin RelG
3186860	0	T	SNP	G	81	84	164	100	165	Tyr672Asp (tat/Gat)	Rv2874	dipZ	integral membrane C-type cytochrome biogenesis protein DipZ
3190146	0	C	Del	GAP	97	80	180	95.16	186
3198115	0	G	SNP	A	93	91	182	96.84	190	Phe57Phe (ttc/ttT)	Rv2888c	amiC	amidase AmiC
3202460	0	G	SNP	T	116	82	195	94.74	209	Arg14Leu (cgt/cTt)	Rv2893	-	oxidoreductase
3211406	0	G	SNP	A	136	115	241	97.67	257	His114Tyr (cac/Tac)	Rv2900c	fdhF	formate dehydrogenase subunit alpha FdhF
3226181	0	A	SNP	C	95	80	172	100	175	Arg35Arg (cgt/cgG)	Rv2916c	ffh	signal recognition particle protein
3228143	0	G	SNP	T	89	112	198	100	201	Arg594Leu (cgg/cTg)	Rv2917	-	hypothetical protein
3247316	0	C	SNP	G	97	130	226	99.13	229	Asp624Glu (gac/gaG)	Rv2931	ppsA	phthiocerol synthesis polyketide synthase type I PpsA
3247851	0	G	SNP	A	43	67	107	98.21	112	Ala803Thr (gcc/Acc)	Rv2931	ppsA	phthiocerol synthesis polyketide synthase type I PpsA
3247853	0	C	SNP	T	43	67	108	98.21	112	Ala803Ala (gcc/gcT)	Rv2931	ppsA	phthiocerol synthesis polyketide synthase type I PpsA
3247856	0	G	SNP	C	42	67	108	98.2	111	Arg804Arg (cgg/cgC)	Rv2931	ppsA	phthiocerol synthesis polyketide synthase type I PpsA
3247864	1	C	Ins	T	42	63	105	94.59	105		Rv2931	ppsA	phthiocerol synthesis polyketide synthase type I PpsA
3247864	2	C	Ins	A	42	63	105	94.59	105		Rv2931	ppsA	phthiocerol synthesis polyketide synthase type I PpsA
3247864	3	C	Ins	G	40	63	103	92.79	105		Rv2931	ppsA	phthiocerol synthesis polyketide synthase type I PpsA
3247864	4	C	Ins	G	42	63	105	94.59	105		Rv2931	ppsA	phthiocerol synthesis polyketide synthase type I PpsA
3247866	0	C	Del	GAP	42	64	104	95.5	111		Rv2931	ppsA	phthiocerol synthesis polyketide synthase type I PpsA
3247867	0	A	Del	GAP	42	64	104	95.5	111		Rv2931	ppsA	phthiocerol synthesis polyketide synthase type I PpsA
3247868	0	A	Del	GAP	42	64	104	95.5	111		Rv2931	ppsA	phthiocerol synthesis polyketide synthase type I PpsA
3247869	0	A	Del	GAP	42	64	104	96.36	110		Rv2931	ppsA	phthiocerol synthesis polyketide synthase type I PpsA
3247874	0	G	SNP	A	40	66	106	97.25	109	Arg810Arg (cgg/cgA)	Rv2931	ppsA	phthiocerol synthesis polyketide synthase type I PpsA
3247877	0	T	SNP	C	43	68	111	97.37	114	Phe811Phe (ttt/ttC)	Rv2931	ppsA	phthiocerol synthesis polyketide synthase type I PpsA
3247883	0	T	SNP	C	75	99	172	98.86	176	Ser813Ser (agt/agC)	Rv2931	ppsA	phthiocerol synthesis polyketide synthase type I PpsA
3248074	0	G	SNP	A	72	100	171	96.63	178	Arg877His (cgc/cAc)	Rv2931	ppsA	phthiocerol synthesis polyketide synthase type I PpsA
3248075	0	C	SNP	T	72	96	164	96.55	174	Arg877Arg (cgc/cgT)	Rv2931	ppsA	phthiocerol synthesis polyketide synthase type I PpsA
3249304	0	A	SNP	C	90	106	196	94.69	207	Asn1287Thr (aat/aCt)	Rv2931	ppsA	phthiocerol synthesis polyketide synthase type I PpsA
3256494	0	A	SNP	G	108	93	200	100	201	Gly270Gly (gga/ggG)	Rv2933	ppsC	phthiocerol synthesis polyketide synthase type I PpsC
3267163	0	C	SNP	T	102	100	200	97.12	208	Ala1639Val (gct/gTt)	Rv2934	ppsD	phthiocerol synthesis polyketide synthase type I PpsD
3269581	0	A	SNP	G	124	99	219	100	223	Ala615Ala (gca/gcG)	Rv2935	ppsE	phthiocerol synthesis polyketide synthase type I PpsE
3270784	0	A	SNP	G	105	97	199	100	202	Gln1016Gln (caa/caG)	Rv2935	ppsE	phthiocerol synthesis polyketide synthase type I PpsE
3296804	0	T	SNP	C	101	93	192	96.52	201	Asp346Gly (gac/gGc)	Rv2947c	pks15	polyketide synthase
3296843	0	A	SNP	G	97	94	186	100	191	Val333Ala (gtg/gCg)	Rv2947c	pks15	polyketide synthase
3308606	0	G	SNP	A	90	117	201	100	207
3316290	0	C	Del	GAP	96	88	183	96.84	190		Rv2963	-	integral membrane protein
3317139	0	G	SNP	T	81	83	160	95.35	172	Ser204Ile (agc/aTc)	Rv2964	purU	formyltetrahydrofolate deformylase
3328914	0	T	SNP	C	95	123	217	98.64	221	Thr345Ala (acg/Gcg)	Rv2973c	recG	ATP-dependent DNA helicase RecG
3331626	0	C	SNP	T	86	79	163	96.49	171
3336587	0	T	SNP	A	31	43	66	96.1	77
3336646	0	T	SNP	A	174	136	288	84.24	368
3336825	0	T	SNP	C	129	112	239	99.59	242	Thr365Ala (aca/Gca)	Rv2981c	ddlA	D-alanine--D-alanine ligase
3338603	0	G	SNP	C	100	83	179	99.46	184	Pro133Ala (ccg/Gcg)	Rv2982c	gpdA2	glycerol-3-phosphate dehydrogenase
3347560	0	C	SNP	T	94	117	206	97.69	216	Val54Ile (gtc/Atc)	Rv2990c	-	hypothetical protein
3349521	0	C	SNP	G	85	95	179	98.9	182	Glu253Gln (gag/Cag)	Rv2992c	gltS	glutamate--tRNA ligase
3358235	0	A	SNP	T	116	99	210	100	215	Met212Leu (atg/Ttg)	Rv2999	lppY	lipoprotein LppY
3363338	0	A	SNP	G	90	95	182	99.46	186
3367765	0	G	SNP	A	104	122	223	100	226	Gly343Gly (ggc/ggT)	Rv3009c	gatB	aspartyl/glutamyl-tRNA(Asn/Gln) amidotransferase subunit B
3379708	0	G	SNP	C	84	110	189	85.09	228
3379712	0	G	SNP	C	84	105	184	85.91	220
3379718	0	T	SNP	C	82	100	180	86.26	211
3379726	0	C	SNP	A	52	70	116	81.88	149
3379730	0	G	SNP	C	53	70	121	81.46	151
3379732	0	C	SNP	T	52	67	115	84.4	141
3379735	0	A	SNP	C	52	70	120	85.31	143
3379736	0	C	SNP	A	52	71	121	84.83	145
3379742	0	T	SNP	C	75	97	169	89.12	193
3379751	0	A	SNP	C	81	103	182	90.2	204
3379757	0	A	SNP	C	88	106	191	90.65	214
3379763	0	G	SNP	A	91	107	195	92.09	215
3379784	0	C	SNP	A	85	115	196	96.62	207
3379788	0	C	SNP	G	93	114	202	97.18	213
3380439	1	G	Ins	C	47	19	66	97.06	66
3398417	0	G	SNP	T	101	112	210	97.26	219
3402816	0	C	SNP	T	85	97	175	99.45	183	Gly116Glu (gga/gAa)	Rv3042c	serB2	phosphoserine phosphatase SerB
3405197	0	G	SNP	T	89	115	202	97.61	209	Gly21Val (ggc/gTc)	Rv3044	fecB	FeIII-dicitrate-binding periplasmic lipoprotein
3407904	0	C	SNP	G	102	85	183	95.9	195
3415181	0	C	Del	GAP	71	58	131	75	172
3415182	0	A	Del	GAP	71	58	131	76.79	168
3415183	0	C	Del	GAP	71	58	131	77.25	167
3415184	0	C	Del	GAP	71	58	131	77.25	167
3415185	0	T	Del	GAP	71	58	131	78.18	165
3415186	0	A	Del	GAP	71	58	131	79.63	162
3415187	0	G	Del	GAP	71	58	131	80.12	161
3415188	0	G	Del	GAP	71	58	131	81.13	159
3415189	0	G	Del	GAP	71	58	131	81.65	158
3415190	0	G	Del	GAP	71	58	131	83.23	155
3415191	0	G	Del	GAP	71	58	131	83.23	155
3415192	0	T	Del	GAP	71	58	131	84.31	153
3415193	0	G	Del	GAP	71	58	131	86	150
3415194	0	G	Del	GAP	71	58	131	86.58	149
3425854	0	C	SNP	T	100	91	187	100	191	Pro91Ser (ccg/Tcg)	Rv3062	ligB	DNA ligase
3426025	0	G	SNP	A	103	90	192	95.07	203	Ala148Thr (gcg/Acg)	Rv3062	ligB	DNA ligase
3428917	0	C	SNP	A	99	91	185	100	190	Arg559Ser (cgt/Agt)	Rv3063	cstA	carbon starvation protein A
3440255	0	T	SNP	A	94	86	172	97.3	185	Ser239Thr (tcc/Acc)	Rv3077	-	hydrolase
3440464	0	T	SNP	G	100	83	182	100	183	Arg308Arg (cgt/cgG)	Rv3077	-	hydrolase
3440468	0	G	SNP	C	100	88	186	100	188	Gly310Arg (ggc/Cgc)	Rv3077	-	hydrolase
3449393	0	T	SNP	C	77	79	150	96.3	162	Leu297Ser (ttg/tCg)	Rv3083	-	FAD-containing monooxygenase MymA
3456666	0	A	SNP	G	109	84	188	100	193	Ala302Ala (gca/gcG)	Rv3089	fadD13	long chain-fatty-acid--CoA ligase FadD13
3462135	0	G	SNP	C	111	94	200	100	205	Cys210Trp (tgc/tgG)	Rv3093c	-	oxidoreductase
3463190	0	G	SNP	A	80	112	184	97.96	196	Arg234Arg (cgc/cgT)	Rv3094c	-	hypothetical protein
3473214	0	G	SNP	C	80	89	167	96.57	175	Leu231Val (ctg/Gtg)	Rv3105c	prfB	peptide chain release factor PrfB
3473996	1	G	Ins	A	105	98	203	98.54	203
3474376	0	G	SNP	A	89	108	188	96.57	204	Ala124Thr (gcc/Acc)	Rv3106	fprA	NADPH-ferredoxin reductase FprA
3478758	0	T	SNP	G	103	83	183	97.89	190
3481123	0	G	SNP	C	103	103	205	94.93	217	Cys122Ser (tgc/tCc)	Rv3114	-	hypothetical protein
3486977	0	A	SNP	G	112	88	198	100	200	Lys157Glu (aaa/Gaa)	Rv3121	cyp141	cytochrome P450 Cyp141
3497405	0	G	SNP	C	108	118	224	97.41	232	Glu285Asp (gag/gaC)	Rv3131	-	NAD(P)H nitroreductase
3503895	0	C	SNP	T	87	90	167	99.44	178	Pro168Leu (ccg/cTg)	Rv3137	-	histidinol-phosphatase
3518167	0	A	SNP	G	124	89	212	100	213	Ile474Met (ata/atG)	Rv3151	nuoG	NADH-quinone oxidoreductase subunit G
3518555	0	A	SNP	G	92	110	200	100	202	Thr604Ala (acg/Gcg)	Rv3151	nuoG	NADH-quinone oxidoreductase subunit G
3527479	0	A	SNP	C	94	127	217	96.93	228	Leu562Arg (ctc/cGc)	Rv3159c	PPE53	PPE family protein PPE53
3536217	0	C	SNP	T	103	102	203	95.35	215	Ala39Val (gcg/gTg)	Rv3168	-	aminoglycoside phosphotransferase
3536957	0	G	SNP	T	87	104	186	96.46	198	Ala286Ser (gcg/Tcg)	Rv3168	-	aminoglycoside phosphotransferase
3540301	0	G	SNP	A	92	108	199	94.79	211	Arg149Trp (cgg/Tgg)	Rv3171c	hpx	non-heme haloperoxidase Hpx
3542115	0	A	SNP	C	86	84	167	97.7	174
3547681	0	G	SNP	A	104	71	169	95.63	183	Val22Ile (gtt/Att)	Rv3179	-	hypothetical protein
3556275	0	A	SNP	G	112	105	216	100	217	Leu138Pro (ctg/cCg)	Rv3190c	-	hypothetical protein
3556459	0	C	SNP	A	99	88	186	97.91	191	Glu77_ (gag/Tag)	Rv3190c	-	hypothetical protein
3580637	0	T	Del	GAP	112	113	217	96.98	232
3581414	0	A	SNP	G	103	126	227	100	229	Thr34Ala (aca/Gca)	Rv3204	-	DNA-methyltransferase
3590686	1	G	Ins	C	71	54	125	97.66	125
3591063	0	T	SNP	C	119	84	197	100	203	Lys144Glu (aag/Gag)	Rv3213c	-	SOJ/ParA-like protein
3593421	0	C	SNP	T	97	90	182	98.94	189
3604821	0	G	SNP	C	102	91	191	100	193	Ala32Ala (gcg/gcC)	Rv3228	-	hypothetical protein
3607093	0	A	SNP	C	111	110	214	98.22	225
3609004	0	T	SNP	G	68	86	152	96.25	160	Ile252Leu (att/Ctt)	Rv3232c	ppk2	polyphosphate kinase
3614982	0	T	SNP	C	100	94	191	100	194	Leu874Leu (cta/ctG)	Rv3239c	-	transmembrane transport protein
3622441	0	A	SNP	C	95	104	197	100	199	Val217Val (gtt/gtG)	Rv3243c	-	hypothetical protein
3625065	0	T	SNP	G	105	118	222	100	223	Met517Leu (atg/Ctg)	Rv3245c	mtrB	two component sensory histidine kinase MtrB
3632991	0	G	SNP	A	89	78	158	98.24	170	Ile198Ile (atc/atT)	Rv3253c	-	cationic amino acid transport integral membrane protein
3636094	0	G	SNP	C	94	93	181	96.39	194	Leu58Leu (ctc/ctG)	Rv3255c	manA	mannose-6-phosphate isomerase
3650312	0	T	SNP	C	94	67	160	96.99	166	Leu27Leu (tta/Cta)	Rv3269	-	hypothetical protein
3670435	0	G	Del	GAP	120	81	196	94.81	212
3675958	0	C	SNP	G	98	115	209	96.82	220	Gly13Ala (ggc/gCc)	Rv3294c	-	hypothetical protein
3689523	0	G	SNP	T	105	111	215	100	216	Cys472_ (tgc/tgA)	Rv3303c	lpdA	NAD(P)H quinone reductase LpdA
3690108	0	C	SNP	A	122	91	209	96.82	220	Ser277Ser (tcg/tcT)	Rv3303c	lpdA	NAD(P)H quinone reductase LpdA
3698100	0	G	SNP	A	82	102	181	97.35	189
3704596	0	G	SNP	C	87	95	180	100	182	Val54Leu (gtg/Ctg)	Rv3317	sdhD	succinate dehydrogenase hydrophobic membrane anchor subunit
3708849	0	G	SNP	A	83	98	177	97.31	186	His68His (cac/caT)	Rv3322c	-	methyltransferase
3710163	0	A	SNP	G	92	98	187	94.53	201	Leu29Ser (ttg/tCg)	Rv3324c	moaC3	cyclic pyranopterin monophosphate synthase accessory protein
3714211	0	G	SNP	T	94	110	201	100	204	Pro41Gln (ccg/cAg)	Rv3328c	sigJ	ECF RNA polymerase sigma factor SigJ
3714757	0	A	SNP	C	92	103	194	100	195	Gln122His (caa/caC)	Rv3329	-	aminotransferase
3718357	0	C	SNP	T	102	103	204	100	205	Pro423Leu (ccg/cTg)	Rv3331	sugI	sugar-transport integral membrane protein SugI
3721806	0	G	SNP	C	120	104	222	99.12	226	Gly265Gly (ggc/ggG)	Rv3335c	-	integral membrane protein
3730466	0	A	SNP	G	63	101	160	84.97	193	Ile2157Thr (atc/aCc)	Rv3343c	PPE54	PPE family protein PPE54
3732113	0	C	SNP	G	85	78	161	95.32	171	Arg1608Pro (cgg/cCg)	Rv3343c	PPE54	PPE family protein PPE54
3732114	0	G	SNP	T	84	79	158	95.32	171	Arg1608Arg (cgg/Agg)	Rv3343c	PPE54	PPE family protein PPE54
3732624	0	A	SNP	G	103	88	188	87.21	219	Leu1438Leu (ttg/Ctg)	Rv3343c	PPE54	PPE family protein PPE54
3735931	0	G	SNP	A	15	63	74	90.7	86	Ser335Ser (agc/agT)	Rv3343c	PPE54	PPE family protein PPE54
3735967	0	G	SNP	A	19	39	58	84.06	69	Ser323Ser (tcc/tcT)	Rv3343c	PPE54	PPE family protein PPE54
3736024	0	A	SNP	G	43	28	70	98.61	72	Gly304Gly (ggt/ggC)	Rv3343c	PPE54	PPE family protein PPE54
3736628	0	T	SNP	G	116	97	208	100	213	Glu103Ala (gag/gCg)	Rv3343c	PPE54	PPE family protein PPE54
3741891	0	G	Del	GAP	70	70	142	92.11	152		Rv3345c	PE_PGRS50	PE-PGRS family protein PE_PGRS50
3741892	0	T	Del	GAP	70	70	142	92.72	151		Rv3345c	PE_PGRS50	PE-PGRS family protein PE_PGRS50
3741893	0	T	Del	GAP	70	70	142	92.72	151		Rv3345c	PE_PGRS50	PE-PGRS family protein PE_PGRS50
3745833	0	A	SNP	G	79	66	144	97.97	148	Leu2451Pro (ctc/cCc)	Rv3347c	PPE55	PPE family protein PPE55
3746409	0	A	SNP	G	112	115	225	100	227	Leu2259Pro (ctg/cCg)	Rv3347c	PPE55	PPE family protein PPE55
3752207	0	A	SNP	G	86	99	185	99.46	186	Ile326Ile (att/atC)	Rv3347c	PPE55	PPE family protein PPE55
3753116	0	C	SNP	T	98	120	214	97.76	223	Pro23Pro (ccg/ccA)	Rv3347c	PPE55	PPE family protein PPE55
3753164	0	T	SNP	G	111	123	231	99.57	235	Pro7Pro (cca/ccC)	Rv3347c	PPE55	PPE family protein PPE55
3758561	0	C	SNP	T	93	80	172	98.86	175	Ala2848Thr (gca/Aca)	Rv3350c	PPE56	PPE family protein PPE56
3764358	0	C	SNP	T	95	102	194	96.1	205	Gly915Gly (ggg/ggA)	Rv3350c	PPE56	PPE family protein PPE56
3766679	0	G	SNP	A	95	112	197	94.95	218	Leu142Leu (ctg/Ttg)	Rv3350c	PPE56	PPE family protein PPE56
3766696	0	G	SNP	A	93	113	201	94.06	219	Ala136Val (gcc/gTc)	Rv3350c	PPE56	PPE family protein PPE56
3770530	0	G	SNP	A	105	119	222	98.25	228	Val40Val (gtc/gtT)	Rv3356c	folD	bifunctional methylenetetrahydrofolate dehydrogenase/methenyltetrahydrofolate cyclohydrolase
3798095	0	A	SNP	C	97	109	204	99.52	207	Val132Gly (gtc/gGc)	Rv3383c	idsB	polyprenyl synthetase IdsB
3802699	0	C	Del	GAP	54	52	100	84.8	125		Rv3388	PE_PGRS52	PE-PGRS family protein PE_PGRS52
3802700	0	G	Del	GAP	54	52	100	85.48	124		Rv3388	PE_PGRS52	PE-PGRS family protein PE_PGRS52
3802701	0	G	Del	GAP	54	52	100	86.18	123		Rv3388	PE_PGRS52	PE-PGRS family protein PE_PGRS52
3802702	0	C	Del	GAP	54	52	100	87.6	121		Rv3388	PE_PGRS52	PE-PGRS family protein PE_PGRS52
3802703	0	G	Del	GAP	54	52	100	86.18	123		Rv3388	PE_PGRS52	PE-PGRS family protein PE_PGRS52
3802704	0	G	Del	GAP	54	52	100	88.33	120		Rv3388	PE_PGRS52	PE-PGRS family protein PE_PGRS52
3802705	0	C	Del	GAP	54	52	100	90.6	117		Rv3388	PE_PGRS52	PE-PGRS family protein PE_PGRS52
3802706	0	G	Del	GAP	54	52	100	92.17	115		Rv3388	PE_PGRS52	PE-PGRS family protein PE_PGRS52
3802707	0	C	Del	GAP	54	52	100	92.17	115		Rv3388	PE_PGRS52	PE-PGRS family protein PE_PGRS52
3802708	0	C	Del	GAP	54	52	100	92.17	115		Rv3388	PE_PGRS52	PE-PGRS family protein PE_PGRS52
3802709	0	G	Del	GAP	54	52	100	92.98	114		Rv3388	PE_PGRS52	PE-PGRS family protein PE_PGRS52
3802710	0	G	Del	GAP	54	52	100	92.17	115		Rv3388	PE_PGRS52	PE-PGRS family protein PE_PGRS52
3802711	0	C	Del	GAP	54	52	100	94.64	112		Rv3388	PE_PGRS52	PE-PGRS family protein PE_PGRS52
3802712	0	G	Del	GAP	54	52	100	92.17	115		Rv3388	PE_PGRS52	PE-PGRS family protein PE_PGRS52
3802713	0	G	Del	GAP	54	52	100	92.17	115		Rv3388	PE_PGRS52	PE-PGRS family protein PE_PGRS52
3802714	0	T	Del	GAP	54	52	100	93.81	113		Rv3388	PE_PGRS52	PE-PGRS family protein PE_PGRS52
3802715	0	G	Del	GAP	54	52	100	94.64	112		Rv3388	PE_PGRS52	PE-PGRS family protein PE_PGRS52
3802716	0	C	Del	GAP	54	52	100	96.36	110		Rv3388	PE_PGRS52	PE-PGRS family protein PE_PGRS52
3802717	0	C	Del	GAP	54	52	100	94.64	112		Rv3388	PE_PGRS52	PE-PGRS family protein PE_PGRS52
3802718	0	G	Del	GAP	54	52	100	93.81	113		Rv3388	PE_PGRS52	PE-PGRS family protein PE_PGRS52
3802719	0	G	Del	GAP	54	52	100	92.98	114		Rv3388	PE_PGRS52	PE-PGRS family protein PE_PGRS52
3802720	0	C	Del	GAP	54	52	100	93.81	113		Rv3388	PE_PGRS52	PE-PGRS family protein PE_PGRS52
3802721	0	G	Del	GAP	54	52	100	93.81	113		Rv3388	PE_PGRS52	PE-PGRS family protein PE_PGRS52
3802722	0	G	Del	GAP	54	52	100	93.81	113		Rv3388	PE_PGRS52	PE-PGRS family protein PE_PGRS52
3802723	0	C	Del	GAP	54	52	100	95.5	111		Rv3388	PE_PGRS52	PE-PGRS family protein PE_PGRS52
3802724	0	G	Del	GAP	54	52	100	94.64	112		Rv3388	PE_PGRS52	PE-PGRS family protein PE_PGRS52
3802725	0	C	Del	GAP	54	52	100	95.5	111		Rv3388	PE_PGRS52	PE-PGRS family protein PE_PGRS52
3802726	0	C	Del	GAP	54	52	100	94.64	112		Rv3388	PE_PGRS52	PE-PGRS family protein PE_PGRS52
3802727	0	G	Del	GAP	54	52	100	95.5	111		Rv3388	PE_PGRS52	PE-PGRS family protein PE_PGRS52
3802728	0	G	Del	GAP	54	52	100	95.5	111		Rv3388	PE_PGRS52	PE-PGRS family protein PE_PGRS52
3802729	0	C	Del	GAP	54	52	100	94.64	112		Rv3388	PE_PGRS52	PE-PGRS family protein PE_PGRS52
3802730	0	G	Del	GAP	54	52	100	94.64	112		Rv3388	PE_PGRS52	PE-PGRS family protein PE_PGRS52
3802731	0	G	Del	GAP	54	52	100	94.64	112		Rv3388	PE_PGRS52	PE-PGRS family protein PE_PGRS52
3802732	0	G	Del	GAP	54	52	100	96.36	110		Rv3388	PE_PGRS52	PE-PGRS family protein PE_PGRS52
3802733	0	C	Del	GAP	54	52	100	97.25	109		Rv3388	PE_PGRS52	PE-PGRS family protein PE_PGRS52
3802734	0	T	Del	GAP	54	52	100	96.36	110		Rv3388	PE_PGRS52	PE-PGRS family protein PE_PGRS52
3802735	0	C	Del	GAP	54	52	100	95.5	111		Rv3388	PE_PGRS52	PE-PGRS family protein PE_PGRS52
3802736	0	A	Del	GAP	54	52	100	96.36	110		Rv3388	PE_PGRS52	PE-PGRS family protein PE_PGRS52
3802737	0	A	Del	GAP	54	52	100	96.36	110		Rv3388	PE_PGRS52	PE-PGRS family protein PE_PGRS52
3802738	0	C	Del	GAP	54	52	100	95.5	111		Rv3388	PE_PGRS52	PE-PGRS family protein PE_PGRS52
3802739	0	A	Del	GAP	54	52	100	97.25	109		Rv3388	PE_PGRS52	PE-PGRS family protein PE_PGRS52
3802740	0	A	Del	GAP	54	52	100	96.36	110		Rv3388	PE_PGRS52	PE-PGRS family protein PE_PGRS52
3802741	0	C	Del	GAP	54	52	100	95.5	111		Rv3388	PE_PGRS52	PE-PGRS family protein PE_PGRS52
3802742	0	G	Del	GAP	54	52	100	97.25	109		Rv3388	PE_PGRS52	PE-PGRS family protein PE_PGRS52
3802743	0	C	Del	GAP	54	52	100	94.64	112		Rv3388	PE_PGRS52	PE-PGRS family protein PE_PGRS52
3802744	0	C	Del	GAP	54	52	100	94.64	112		Rv3388	PE_PGRS52	PE-PGRS family protein PE_PGRS52
3802745	0	G	Del	GAP	54	52	100	95.5	111		Rv3388	PE_PGRS52	PE-PGRS family protein PE_PGRS52
3802746	0	G	Del	GAP	54	52	100	95.5	111		Rv3388	PE_PGRS52	PE-PGRS family protein PE_PGRS52
3802747	0	T	Del	GAP	54	52	100	95.5	111		Rv3388	PE_PGRS52	PE-PGRS family protein PE_PGRS52
3802748	0	G	Del	GAP	54	52	100	94.64	112		Rv3388	PE_PGRS52	PE-PGRS family protein PE_PGRS52
3802749	0	G	Del	GAP	54	52	100	95.5	111		Rv3388	PE_PGRS52	PE-PGRS family protein PE_PGRS52
3802750	0	T	Del	GAP	54	52	100	95.5	111		Rv3388	PE_PGRS52	PE-PGRS family protein PE_PGRS52
3802751	0	G	Del	GAP	54	52	100	95.5	111		Rv3388	PE_PGRS52	PE-PGRS family protein PE_PGRS52
3802752	0	C	Del	GAP	54	52	100	96.36	110		Rv3388	PE_PGRS52	PE-PGRS family protein PE_PGRS52
3802753	0	C	Del	GAP	54	52	100	94.64	112		Rv3388	PE_PGRS52	PE-PGRS family protein PE_PGRS52
3802754	0	A	Del	GAP	54	52	100	92.98	114		Rv3388	PE_PGRS52	PE-PGRS family protein PE_PGRS52
3802755	0	C	Del	GAP	54	52	100	93.81	113		Rv3388	PE_PGRS52	PE-PGRS family protein PE_PGRS52
3808608	0	A	SNP	C	117	108	222	96.57	233	Ser50Arg (agc/Cgc)	Rv3393	iunH	nucleoside hydrolase
3817117	0	C	SNP	A	101	111	209	100	212	Ala330Glu (gcg/gAg)	Rv3399	-	S-adenosylmethionine-dependentmethyltransferase
3817132	0	C	SNP	T	100	108	207	94.98	219	Thr335Ile (act/aTt)	Rv3399	-	S-adenosylmethionine-dependentmethyltransferase
3820523	0	G	SNP	A	83	90	165	90.58	191
3823159	0	A	SNP	T	99	133	228	100	232	Val235Val (gtt/gtA)	Rv3403c	-	hypothetical protein
3826684	0	C	SNP	T	88	91	176	99.44	180	Ser46Leu (tcg/tTg)	Rv3408	vapC47	ribonuclease VapC47
3828326	0	G	SNP	C	115	106	217	94.85	233	Thr134Thr (acc/acG)	Rv3409c	choD	cholesterol oxidase
3829770	0	T	SNP	C	101	117	215	99.09	220	Pro47Pro (cca/ccG)	Rv3410c	guaB3	oxidoreductase
3835054	0	C	SNP	T	103	100	197	98.54	206	Arg55Cys (cgc/Tgc)	Rv3416	whiB3	redox-responsive transcriptional regulator WhiB3
3838871	0	A	SNP	G	111	118	227	100	229	Ala64Ala (gct/gcC)	Rv3420c	rimI	ribosomal-protein-alanine acetyltransferase RimI
3842620	0	A	SNP	G	108	92	193	100	200	Thr128Ala (act/Gct)	Rv3425	PPE57	PPE family protein PPE57
3842625	0	A	SNP	G	104	91	189	99.49	196	Pro129Pro (cca/ccG)	Rv3425	PPE57	PPE family protein PPE57
3843408	0	G	Del	GAP	95	114	211	97.66	214		Rv3426	PPE58	PPE family protein PPE58
3844757	0	C	Del	GAP	104	77	177	96.79	187		Rv3428c	-	transposase
3844992	0	T	SNP	A	96	115	207	100	211	Ser327Cys (agc/Tgc)	Rv3428c	-	transposase
3859893	0	C	SNP	T	114	108	219	100	222	Glu28Glu (gag/gaA)	Rv3440c	-	hypothetical protein
3862473	0	A	Del	GAP	63	76	135	99.29	140
3862897	0	G	SNP	A	89	94	177	96.32	190	Asn10Asn (aac/aaT)	Rv3444c	esxT	ESAT-6 like protein EsxT
3864995	0	T	SNP	C	96	104	196	100	200	Ser1082Gly (agc/Ggc)	Rv3447c	eccC4	ESX-4 secretion system protein EccC4
3874322	0	C	SNP	T	97	125	220	98.23	226
3877421	0	A	SNP	G	111	105	210	100	216	Pro4Pro (cct/ccC)	Rv3456c	rplQ	50S ribosomal protein L17
3878575	0	G	SNP	A	60	39	92	95.19	104
3879560	0	T	SNP	C	97	95	190	95.05	202	Thr45Ala (acc/Gcc)	Rv3459c	rpsK	30S ribosomal protein S11
3883605	0	T	SNP	C	54	64	118	95.93	123	Ser27Ser (tct/tcC)	Rv3466	-	hypothetical protein
3883626	0	A	SNP	G	41	52	92	94.9	98	Pro34Pro (cca/ccG)	Rv3466	-	hypothetical protein
3883707	0	T	SNP	C	51	17	68	94.44	72	Leu61Leu (ctt/ctC)	Rv3466	-	hypothetical protein
3883711	0	G	SNP	A	53	18	69	94.67	75	Ala63Thr (gcc/Acc)	Rv3466	-	hypothetical protein
3883915	0	G	SNP	A	128	112	231	99.17	242	Val131Ile (gtc/Atc)	Rv3466	-	hypothetical protein
3885886	0	T	SNP	C	114	97	211	100	211	Ile62Val (atc/Gtc)	Rv3468c	-	dTDP-glucose 4,6-dehydratase
3892671	0	A	SNP	G	74	87	160	100	161
3895073	0	G	SNP	A	125	123	248	95.38	260	Gln216Gln (cag/caA)	Rv3478	PPE60	PE family protein PPE60
3896340	0	T	SNP	G	94	97	188	100	191	Leu174Arg (ctc/cGc)	Rv3479	-	transmembrane protein
3898408	0	A	SNP	G	107	104	210	100	211	Ala863Ala (gca/gcG)	Rv3479	-	transmembrane protein
3901352	0	C	SNP	A	84	87	167	97.16	176	Gly252Val (ggc/gTc)	Rv3482c	-	membrane protein
3924275	0	T	SNP	C	95	111	206	98.1	210	Leu193Pro (ctg/cCg)	Rv3505	fadE27	acyl-CoA dehydrogenase FadE27
3924991	0	C	SNP	T	109	109	212	99.09	220	Asp34Asp (gac/gaT)	Rv3506	fadD17	long-chain-fatty-acid--CoA ligase FadD17
3931521	0	G	SNP	A	29	64	90	96.88	96	Gly173Arg (ggg/Agg)	Rv3508	PE_PGRS54	PE-PGRS family protein PE_PGRS54
3934699	0	G	SNP	A	122	142	248	75.21	351	Ser1232Asn (agc/aAc)	Rv3508	PE_PGRS54	PE-PGRS family protein PE_PGRS54
3936539	0	C	Del	GAP	96	90	189	79.83	233		Rv3508	PE_PGRS54	PE-PGRS family protein PE_PGRS54
3936540	0	G	Del	GAP	96	90	189	81.58	228		Rv3508	PE_PGRS54	PE-PGRS family protein PE_PGRS54
3936541	0	G	Del	GAP	96	90	189	82.3	226		Rv3508	PE_PGRS54	PE-PGRS family protein PE_PGRS54
3936542	0	T	Del	GAP	96	90	189	81.94	227		Rv3508	PE_PGRS54	PE-PGRS family protein PE_PGRS54
3936543	0	A	Del	GAP	96	90	189	83.41	223		Rv3508	PE_PGRS54	PE-PGRS family protein PE_PGRS54
3936544	0	A	Del	GAP	96	90	189	83.78	222		Rv3508	PE_PGRS54	PE-PGRS family protein PE_PGRS54
3936545	0	C	Del	GAP	94	90	187	83.64	220		Rv3508	PE_PGRS54	PE-PGRS family protein PE_PGRS54
3936546	0	G	Del	GAP	94	90	187	85.58	215		Rv3508	PE_PGRS54	PE-PGRS family protein PE_PGRS54
3936547	0	G	Del	GAP	94	90	187	87.2	211		Rv3508	PE_PGRS54	PE-PGRS family protein PE_PGRS54
3940802	0	A	SNP	G	41	65	105	100	106	Asn396Asp (aac/Gac)	Rv3511	PE_PGRS55	PE-PGRS family protein PE_PGRS55
3942481	0	C	SNP	G	149	146	285	100	295
3942640	0	T	SNP	C	110	150	255	100	260
3943019	0	C	SNP	G	34	97	129	100	131
3943133	0	C	SNP	G	13	42	53	98.21	56
3943178	0	C	SNP	T	29	16	43	93.75	48
3946310	0	G	SNP	A	11	51	60	93.94	66	Gly173Arg (ggg/Agg)	Rv3514	PE_PGRS57	PE-PGRS family protein PE_PGRS57
3947125	0	C	SNP	G	48	54	101	98.08	104	Gly444Gly (ggc/ggG)	Rv3514	PE_PGRS57	PE-PGRS family protein PE_PGRS57
3947126	0	G	SNP	A	46	55	98	97.12	104	Ala445Thr (gcc/Acc)	Rv3514	PE_PGRS57	PE-PGRS family protein PE_PGRS57
3947127	0	C	SNP	T	45	53	95	95.15	103	Ala445Val (gcc/gTc)	Rv3514	PE_PGRS57	PE-PGRS family protein PE_PGRS57
3947128	0	C	SNP	G	48	55	102	96.26	107	Ala445Ala (gcc/gcG)	Rv3514	PE_PGRS57	PE-PGRS family protein PE_PGRS57
3950104	0	T	SNP	G	151	70	220	98.66	224	Gly1437Gly (ggt/ggG)	Rv3514	PE_PGRS57	PE-PGRS family protein PE_PGRS57
3952800	0	G	SNP	A	88	95	183	100	183	Gly86Asp (ggc/gAc)	Rv3516	echA19	enoyl-CoA hydratase EchA19
3958403	0	A	SNP	G	102	106	206	100	208	Asn295Asp (aac/Gac)	Rv3521	-	hypothetical protein
3959418	0	C	SNP	T	99	104	198	100	203	Thr324Ile (acc/aTc)	Rv3522	ltp4	lipid transfer protein
3963713	0	A	SNP	C	118	115	233	98.73	236	Thr37Pro (aca/Cca)	Rv3527	-	hypothetical protein
3965470	0	G	SNP	A	110	92	200	99.02	204
3984112	0	G	SNP	A	93	118	209	95.91	220	Ala11Ala (gcc/gcT)	Rv3544c	fadE28	acyl-CoA dehydrogenase FadE28
3992232	0	T	SNP	G	101	115	214	97.74	221	Asp204Glu (gat/gaG)	Rv3553	-	oxidoreductase
4005607	0	T	SNP	C	117	103	214	100	220	Leu121Leu (ttg/Ctg)	Rv3564	fadE33	acyl-CoA dehydrogenase FadE33
4016840	0	G	SNP	A	106	98	202	97.61	209	Val119Val (gtg/gtA)	Rv3574	kstR	HTH-type transcriptional regulator KstR
4020273	0	G	SNP	A	114	112	223	96.58	234	Ser44Ser (tcg/tcA)	Rv3578	arsB2	arsenic transport integral membrane protein ArsB
4024273	0	T	SNP	C	99	98	197	100	197	Val25Val (gta/gtG)	Rv3581c	ispF	2C-methyl-D-erythritol 2,4-cyclodiphosphate synthase
4026899	0	G	SNP	A	118	102	215	100	220	Gln152Gln (cag/caA)	Rv3585	radA	DNA repair protein RadA
4034827	0	C	SNP	T	101	119	216	100	220	Ala159Val (gcg/gTg)	Rv3593	lpqF	lipoprotein LpqF
4037283	0	T	SNP	G	143	137	272	100	280	Gly256Gly (gga/ggC)	Rv3595c	PE_PGRS59	PE-PGRS family protein PE_PGRS59
4038318	0	G	SNP	A	109	104	212	96.38	221	Pro796Leu (ccg/cTg)	Rv3596c	clpC1	ATP-dependent protease ATP-binding subunit ClpC
4041787	0	C	SNP	T	113	94	205	98.1	211	Ser385Asn (agc/aAc)	Rv3598c	lysS	lysine--tRNA ligase
4055801	0	G	SNP	A	108	117	223	100	225	Thr192Ile (acc/aTc)	Rv3616c	espA	ESX-1 secretion-associated protein EspA
4055944	0	T	SNP	C	97	109	200	98.56	209	Val144Val (gta/gtG)	Rv3616c	espA	ESX-1 secretion-associated protein EspA
4059904	0	A	SNP	G	123	116	233	100	239
4060100	0	G	SNP	A	60	99	152	78.71	202	Leu57Leu (ctg/Ttg)	Rv3619c	esxV	ESAT-6 like protein EsxV
4060210	0	T	SNP	A	64	77	140	76.22	185	Gln20Leu (cag/cTg)	Rv3619c	esxV	ESAT-6 like protein EsxV
4060230	0	G	SNP	A	71	72	140	76.06	188	His13His (cac/caT)	Rv3619c	esxV	ESAT-6 like protein EsxV
4069292	0	G	SNP	A	101	107	201	100	208	Ala40Thr (gcc/Acc)	Rv3630	-	integral membrane protein
4093663	0	T	SNP	C	122	106	224	98.28	232	Leu11Pro (ctg/cCg)	Rv3652	PE_PGRS60	PE-PGRS family-related protein PE_PGRS60
4095002	0	G	Del	GAP	85	107	182	97.46	197		Rv3655c	-	hypothetical protein
4100975	0	T	SNP	C	84	98	179	100	182
4111303	0	G	SNP	C	122	94	215	100	216	Val159Val (gtg/gtC)	Rv3669	-	transmembrane protein
4117692	0	C	SNP	G	123	93	213	95.15	227	Val121Leu (gtg/Ctg)	Rv3677c	-	beta lactamase
4121368	0	G	SNP	A	112	106	214	96.89	225	Pro63Ser (ccg/Tcg)	Rv3681c	whiB4	transcriptional regulator WhiB4
4134446	0	G	SNP	C	116	104	217	96.92	227	Asp311His (gat/Cat)	Rv3692	moxR2	methanol dehydrogenase transcriptional regulator MoxR
4146102	0	T	SNP	A	110	98	200	98.11	212	Ile264Phe (att/Ttt)	Rv3703c	etgB	iron(II)-dependent oxidoreductase EgtB
4146103	0	G	SNP	C	109	101	207	98.13	214	Asp263Glu (gac/gaG)	Rv3703c	etgB	iron(II)-dependent oxidoreductase EgtB
4152890	0	G	SNP	A	115	87	200	98.54	205	Phe198Phe (ttc/ttT)	Rv3709c	ask	aspartokinase
4153435	0	C	SNP	T	91	108	197	97.55	204	Glu17Lys (gaa/Aaa)	Rv3709c	ask	aspartokinase
4156099	0	C	SNP	A	106	95	200	100	201	Val211Leu (gtg/Ttg)	Rv3711c	dnaQ	DNA polymerase III subunit epsilon
4160545	0	A	Del	GAP	82	61	138	78.57	182		Rv3716c	-	hypothetical protein
4160546	0	C	Del	GAP	82	61	138	79.01	181		Rv3716c	-	hypothetical protein
4160547	0	C	Del	GAP	82	61	138	79.44	180		Rv3716c	-	hypothetical protein
4160548	0	C	Del	GAP	82	61	138	79.89	179		Rv3716c	-	hypothetical protein
4160549	0	G	Del	GAP	82	61	138	80.34	178		Rv3716c	-	hypothetical protein
4160550	0	G	Del	GAP	82	61	138	82.66	173		Rv3716c	-	hypothetical protein
4160551	0	C	Del	GAP	82	61	138	82.18	174		Rv3716c	-	hypothetical protein
4160552	0	A	Del	GAP	82	61	138	83.14	172		Rv3716c	-	hypothetical protein
4160553	0	T	Del	GAP	82	61	138	83.14	172		Rv3716c	-	hypothetical protein
4162339	0	A	SNP	G	109	108	215	100	217	Thr12Ala (acg/Gcg)	Rv3719	-	hypothetical protein
4162790	0	A	SNP	G	96	103	196	97.55	204	Tyr162Cys (tac/tGc)	Rv3719	-	hypothetical protein
4168644	0	G	SNP	A	102	106	208	96.3	216	Gly37Arg (gga/Aga)	Rv3723	-	transmembrane protein
4176726	0	G	SNP	C	100	126	222	95.76	236	Leu618Leu (ctg/ctC)	Rv3728	-	membrane protein
4182695	0	G	SNP	A	106	115	218	100	221	Arg313His (cgc/cAc)	Rv3731	ligC	DNA ligase C
4187485	0	T	SNP	C	104	122	222	100	226	Ala284Ala (gct/gcC)	Rv3736	-	AraC/XylS family transcriptional regulator
4187817	0	A	SNP	G	108	130	236	100	238	Asp40Gly (gat/gGt)	Rv3737	-	transmembrane protein
4197066	0	C	SNP	G	83	106	186	96.92	195	Pro115Ala (ccg/Gcg)	Rv3747	-	hypothetical protein
4198612	0	G	Del	GAP	93	92	180	97.88	189
4204441	0	A	SNP	G	117	126	240	100	243	His311His (cat/caC)	Rv3759c	proX	glycine betaine/carnitine/choline/L-proline ABC transporter substrate-binding lipoprotein ProX
4210160	0	G	SNP	A	108	110	212	96.04	227	His284Tyr (cac/Tac)	Rv3764c	tcrY	two component sensor kinase TcrY
4210274	0	A	SNP	G	117	122	235	100	239	Cys246Arg (tgt/Cgt)	Rv3764c	tcrY	two component sensor kinase TcrY
4214507	0	C	SNP	A	93	92	182	99.46	186
4216085	0	C	SNP	G	112	122	231	96.3	243
4221490	0	C	SNP	G	101	90	190	100	191	Leu134Leu (ctc/ctG)	Rv3776	-	hypothetical protein
4222073	0	A	SNP	G	98	114	210	100	212	Met329Val (atg/Gtg)	Rv3776	-	hypothetical protein
4222882	0	A	SNP	G	127	123	247	100	250	Leu63Leu (cta/ctG)	Rv3777	-	oxidoreductase
4223428	0	C	SNP	A	111	102	212	95.09	224	Ala245Ala (gcc/gcA)	Rv3777	-	oxidoreductase
4227772	0	C	SNP	T	113	113	221	98.26	230	Leu82Leu (ctg/Ttg)	Rv3781	rfbE	O-antigen/lipopolysaccharide ABC transporter ATP-binding protein RfbE
4233760	0	G	SNP	A	104	104	206	98.11	212	His259His (cac/caT)	Rv3787c	-	S-adenosyl-L-methionine-dependentmethyltransferase
4242643	0	C	SNP	T	119	106	221	100	225	Arg927Arg (cgc/cgT)	Rv3793	embC	arabinosyltransferase C		phylo (4,9)	ethambutol (EMB)
4247431	0	G	SNP	C	109	117	224	97.41	232	Met306Ile (atg/atC)	Rv3795	embB	arabinosyltransferase B	ethambutol (EMB)		ethambutol (EMB)
4247730	0	G	SNP	A	124	131	252	96.23	265	Gly406Asp (ggc/gAc)	Rv3795	embB	arabinosyltransferase B	ethambutol (EMB)		ethambutol (EMB)
4253439	0	C	SNP	A	102	80	180	94.79	192	Asp149Glu (gac/gaA)	Rv3798	-	insertion sequence element IS1557 transposase
4254632	0	G	SNP	A	113	92	201	96.7	212	Asp439Asp (gac/gaT)	Rv3799c	accD4	propionyl-CoA carboxylase subunit beta AccD
4255922	0	A	SNP	G	117	118	234	100	235	His9His (cat/caC)	Rv3799c	accD4	propionyl-CoA carboxylase subunit beta AccD
4257220	0	A	SNP	G	101	124	222	100	225	Arg1309Arg (cgt/cgC)	Rv3800c	pks13	polyketide synthase
4273446	0	A	SNP	G	99	98	197	97.04	203	Leu10Leu (ctt/ctC)	Rv3809c	glf	UDP-galactopyranose mutase
4298736	0	T	SNP	C	88	95	180	95.31	192	Ala290Ala (gca/gcG)	Rv3825c	pks2	phthioceranic/hydroxyphthioceranic acid synthase
4302036	0	T	SNP	C	92	113	197	99.51	206	Thr252Ala (acg/Gcg)	Rv3827c	-	transposase
4302102	0	G	SNP	A	86	106	187	97.96	196	Leu230Leu (ctg/Ttg)	Rv3827c	-	transposase
4306155	0	C	SNP	T	94	91	181	100	185	Ser133Ser (agc/agT)	Rv3831	-	hypothetical protein
4311400	0	G	SNP	A	99	118	214	96.02	226	Ala103Val (gcc/gTc)	Rv3837c	-	phosphoglycerate mutase
4313577	0	G	SNP	A	111	121	231	98.72	235	Cys4Tyr (tgc/tAc)	Rv3840	-	transcriptional regulator
4313722	1	C	Ins	G	99	101	200	85.11	200		Rv3840	-	transcriptional regulator
4326669	0	G	SNP	A	105	83	185	99.47	189	Gln269_ (cag/Tag)	Rv3854c	ethA	monooxygenase EthA			ethionamide (ETH)
4329878	0	G	SNP	A	80	96	170	94.12	187
4337898	0	G	SNP	A	109	86	192	97.01	201	Thr374Thr (acg/acA)	Rv3860	-	hypothetical protein
4338218	0	T	SNP	C	143	115	254	95.91	269	Asn102Asp (aac/Gac)	Rv3862c	whiB6	transcriptional regulator WhiB6
4338596	0	C	Del	GAP	77	117	186	100	194
4338732	0	G	SNP	A	81	95	172	100	176
4339743	0	G	SNP	A	84	125	207	95.43	219	Ala299Thr (gcc/Acc)	Rv3863	-	hypothetical protein
4346275	0	C	SNP	T	101	98	196	99	201	Pro413Ser (cca/Tca)	Rv3869	eccB1	ESX-1 secretion system protein EccB
4350749	0	A	Del	GAP	118	87	206	94.04	218		Rv3872	PE35	PE family protein PE35
4351039	0	G	SNP	T	101	129	228	100	230	Glu99_ (gaa/Taa)	Rv3872	PE35	PE family protein PE35
4356110	0	G	SNP	C	89	119	206	100	208	Leu368Leu (ctg/ctC)	Rv3877	eccD1	ESX-1 secretion system protein EccD1
4366272	0	G	SNP	C	104	98	201	100	202	Ala189Ala (gcc/gcG)	Rv3884c	eccA2	ESX-2 secretion system protein EccA
4370294	0	G	SNP	A	96	111	201	95.83	216	Ala464Val (gcc/gTc)	Rv3887c	eccD2	ESX-2 secretion system protein EccD
4375628	0	G	SNP	T	119	127	242	100	246	Thr19Lys (acg/aAg)	Rv3892c	PPE69	PPE family protein PPE69
4379680	0	C	SNP	G	83	84	166	100	167	Arg258Pro (cgc/cCc)	Rv3894c	eccC2	ESX-2 type VII secretion system protein EccC
4382054	0	T	SNP	C	103	102	204	100	205	Ala266Ala (gca/gcG)	Rv3896c	-	hypothetical protein
4382275	0	G	SNP	T	111	110	220	100	221	Gln193Lys (caa/Aaa)	Rv3896c	-	hypothetical protein
4383144	1	C	Ins	C	97	95	192	89.72	192		Rv3897c	-	hypothetical protein
4383144	2	C	Ins	G	97	95	192	89.72	192		Rv3897c	-	hypothetical protein
4383144	3	C	Ins	G	95	95	190	88.79	191		Rv3897c	-	hypothetical protein
4383144	4	C	Ins	G	96	95	191	89.25	191		Rv3897c	-	hypothetical protein
4383144	5	C	Ins	G	96	95	191	89.25	191		Rv3897c	-	hypothetical protein
4388608	0	T	SNP	C	93	74	164	95.98	174	Thr609Ala (acc/Gcc)	Rv3903c	-	hypothetical protein
4390712	0	G	SNP	A	101	92	189	95.54	202
4397129	0	G	SNP	T	107	99	205	98.1	210	Trp178Leu (tgg/tTg)	Rv3910	-	peptidoglycan biosynthesis protein
4398019	0	G	SNP	A	80	114	189	96.04	202	Gly475Ser (ggc/Agc)	Rv3910	-	peptidoglycan biosynthesis protein
4400661	0	C	Del	GAP	121	112	233	98.31	237		Rv3911	sigM	ECF RNA polymerase sigma factor SigM
4405264	0	G	SNP	A	96	96	191	96.97	198
4407604	0	G	SNP	T	100	98	196	97.54	203	Ala200Glu (gcg/gAg)	Rv3919c	gid	rRNA small subunit methyltransferase G	streptomycin (SM)		streptomycin (SM)
4409375	0	A	SNP	G	97	88	182	92.96	199	Met232Thr (atg/aCg)	Rv3921c	-	membrane protein insertase YidC
4410301	0	G	SNP	C	109	112	219	97.36	227	Pro39Ala (ccg/Gcg)	Rv3922c	-	membrane protein insertion efficiency factor
