# Supplementary material for: Novel Mutations in Putative Nicotinic Acid Phosphoribosyltransferases of Mycobacterium tuberculosis and Their Effect on Protein Thermodynamic Properties
Source: Polymers (Basel). 2022 Apr 18;14(8):1623. doi: 10.3390/polym14081623 (PMC9031469; doi:10.3390/polym14081623)
Supplement: Supplementary file 1 [file polymers-14-01623-s001.zip › Supplementary files S1/772.xlsx]

## Sheet: 772
#Pos	Insindex	Ref	Type	Allel	CovFor	CovRev	Qual20	Freq	Cov	Subst	Gene	GeneName	Product	ResistanceSNP	PhyloSNP	InterestingRegion
1849	0	C	SNP	A	122	103	217	100	225
1977	0	A	SNP	G	137	115	247	99.6	253
3446	0	C	SNP	T	105	100	200	99.51	206	Ala56Val (gcc/gTc)	Rv0003	recF	DNA replication/repair protein RecF
4013	0	T	SNP	C	121	115	235	100	236	Ile245Thr (atc/aCc)	Rv0003	recF	DNA replication/repair protein RecF
7362	0	G	SNP	C	131	91	220	100	222	Glu21Gln (gag/Cag)	Rv0006	gyrA	DNA gyrase subunit A			fluoroquinolones (FQ)
7585	0	G	SNP	C	100	111	208	99.06	213	Ser95Thr (agc/aCc)	Rv0006	gyrA	DNA gyrase subunit A		phylo (not H37Rv)	fluoroquinolones (FQ)
9304	0	G	SNP	A	118	109	223	99.56	228	Gly668Asp (ggc/gAc)	Rv0006	gyrA	DNA gyrase subunit A			fluoroquinolones (FQ)
11637	0	C	SNP	T	99	110	207	98.12	213
11879	0	A	SNP	G	124	96	216	100	220	Ser145Pro (tcc/Ccc)	Rv0008c	-	cell wall synthesis protein CwsA
12204	0	G	SNP	A	124	131	249	99.22	257	Leu36Leu (ctc/ctT)	Rv0008c	-	cell wall synthesis protein CwsA
14785	0	T	SNP	C	95	86	175	100	181	Cys233Arg (tgc/Cgc)	Rv0012	-	membrane protein
15117	0	C	SNP	G	114	106	217	100	220	Ile68Met (atc/atG)	Rv0013	trpG	anthranilate synthase component II
21795	0	G	SNP	A	103	92	190	98.98	197	Pro463Ser (ccg/Tcg)	Rv0018c	pstP	phosphoserine/threonine phosphatase PstP
24007	0	G	SNP	T	91	101	189	97.96	196	Arg480Arg (cgg/Agg)	Rv0020c	fhaA	FHA domain-containing protein FhaA
24705	0	T	Del	GAP	84	65	144	75.25	198		Rv0020c	fhaA	FHA domain-containing protein FhaA
24707	0	C	Del	GAP	84	65	144	75.25	198		Rv0020c	fhaA	FHA domain-containing protein FhaA
24708	0	T	Del	GAP	84	65	144	75.25	198		Rv0020c	fhaA	FHA domain-containing protein FhaA
24709	0	C	Del	GAP	84	65	144	76.02	196		Rv0020c	fhaA	FHA domain-containing protein FhaA
24710	0	G	Del	GAP	84	65	144	76.41	195		Rv0020c	fhaA	FHA domain-containing protein FhaA
24711	0	G	Del	GAP	84	65	144	77.6	192		Rv0020c	fhaA	FHA domain-containing protein FhaA
24712	0	G	Del	GAP	84	65	144	76.8	194		Rv0020c	fhaA	FHA domain-containing protein FhaA
24713	0	G	Del	GAP	84	65	144	77.6	192		Rv0020c	fhaA	FHA domain-containing protein FhaA
24714	0	T	Del	GAP	84	65	144	79.26	188		Rv0020c	fhaA	FHA domain-containing protein FhaA
24715	0	A	Del	GAP	84	65	144	79.26	188		Rv0020c	fhaA	FHA domain-containing protein FhaA
24716	0	A	Del	GAP	84	65	144	80.11	186		Rv0020c	fhaA	FHA domain-containing protein FhaA
26748	0	C	Del	GAP	95	113	209	94.12	221		Rv0021c	-	hypothetical protein
26957	0	C	SNP	G	118	104	222	99.55	223
26959	0	C	SNP	G	114	107	218	100	221
27487	0	G	SNP	A	107	115	215	98.67	225
31732	0	C	SNP	T	107	129	227	95.16	248	Thr73Thr (acc/acT)	Rv0028	-	hypothetical protein
33372	0	T	SNP	C	113	110	218	98.67	226	Leu50Ser (ttg/tCg)	Rv0030	-	hypothetical protein
34044	0	T	SNP	C	131	118	246	100	249
34569	0	C	Del	GAP	98	93	194	96.95	197		Rv0032	bioF2	8-amino-7-oxononanoate synthase
37031	0	C	SNP	G	107	100	201	100	207	Ala55Ala (gcc/gcG)	Rv0034	-	hypothetical protein
39030	0	C	SNP	T	260	345	581	80.77	749
42281	0	C	SNP	A	104	113	215	99.54	218	Cys24Phe (tgc/tTc)	Rv0039c	-	transmembrane protein
42967	0	G	SNP	C	117	107	221	100	224	Pro133Pro (ccc/ccG)	Rv0040c	mtc28	hypothetical protein
49360	0	C	SNP	T	118	115	231	100	233	Val194Ile (gtc/Atc)	Rv0045c	-	hydrolase
49691	0	C	Del	GAP	118	103	215	98.66	224		Rv0045c	-	hydrolase
49692	0	C	Del	GAP	118	103	215	100	221		Rv0045c	-	hydrolase
50557	0	T	SNP	C	98	108	203	100	206	Arg190Gly (agg/Ggg)	Rv0046c	ino1	inositol-3-phosphate synthase
51949	0	A	SNP	G	104	84	186	100	188	Val250Ala (gtc/gCc)	Rv0048c	-	membrane protein
53422	0	G	SNP	A	149	151	294	99.34	302
54394	0	A	SNP	G	105	102	206	99.52	208	Ala244Ala (gca/gcG)	Rv0050	ponA1	bifunctional penicillin-insensitive transglycosylase/penicillin-sensitive transpeptidase
54842	0	G	SNP	T	98	100	188	99	200	Ala394Ser (gcg/Tcg)	Rv0050	ponA1	bifunctional penicillin-insensitive transglycosylase/penicillin-sensitive transpeptidase
55543	1	G	Ins	C	105	130	235	94.38	236		Rv0050	ponA1	bifunctional penicillin-insensitive transglycosylase/penicillin-sensitive transpeptidase
55543	2	G	Ins	C	106	130	236	94.78	236		Rv0050	ponA1	bifunctional penicillin-insensitive transglycosylase/penicillin-sensitive transpeptidase
55543	3	G	Ins	G	106	130	236	94.78	236		Rv0050	ponA1	bifunctional penicillin-insensitive transglycosylase/penicillin-sensitive transpeptidase
55543	4	G	Ins	C	106	130	236	94.78	236		Rv0050	ponA1	bifunctional penicillin-insensitive transglycosylase/penicillin-sensitive transpeptidase
55543	5	G	Ins	C	106	130	236	94.78	236		Rv0050	ponA1	bifunctional penicillin-insensitive transglycosylase/penicillin-sensitive transpeptidase
55543	6	G	Ins	T	106	130	236	94.78	236		Rv0050	ponA1	bifunctional penicillin-insensitive transglycosylase/penicillin-sensitive transpeptidase
55553	0	C	SNP	T	93	119	209	98.6	215	Pro631Ser (ccg/Tcg)	Rv0050	ponA1	bifunctional penicillin-insensitive transglycosylase/penicillin-sensitive transpeptidase
56001	0	G	SNP	A	97	107	202	98.08	208	Gln102Gln (cag/caA)	Rv0051	-	transmembrane protein
60669	0	G	SNP	A	114	97	207	99.06	213	Gly92Arg (ggg/Agg)	Rv0058	dnaB	replicative DNA helicase
62049	0	A	SNP	G	108	96	201	100	204	Arg552Gly (agg/Ggg)	Rv0058	dnaB	replicative DNA helicase
65083	0	G	SNP	A	120	109	226	98.28	233	Pro90Ser (ccc/Tcc)	Rv0061c	-	hypothetical protein
66632	0	C	SNP	T	112	115	216	99.13	229	Pro361Ser (cct/Tct)	Rv0062	celA1	cellulase CelA
67012	0	C	SNP	T	114	125	238	99.58	240	Thr30Thr (acc/acT)	Rv0063	-	oxidoreductase
69984	0	C	SNP	A	102	109	207	100	211	Ala455Ala (gcc/gcA)	Rv0064	-	transmembrane protein
69989	0	G	SNP	A	104	108	210	100	212	Gly457Asp (ggt/gAt)	Rv0064	-	transmembrane protein
70267	0	G	SNP	T	117	123	237	100	240	Val550Phe (gtc/Ttc)	Rv0064	-	transmembrane protein
70816	0	A	SNP	G	125	120	241	100	245	Asn733Asp (aac/Gac)	Rv0064	-	transmembrane protein
71336	0	G	SNP	C	132	120	247	100	252	Arg906Pro (cgc/cCc)	Rv0064	-	transmembrane protein
72549	0	C	SNP	T	128	109	234	99.16	239	Gly655Ser (ggt/Agt)	Rv0066c	icd2	isocitrate dehydrogenase
75233	0	C	SNP	A	114	114	219	99.56	229
75940	0	G	SNP	C	104	99	202	100	203	Val214Leu (gtg/Ctg)	Rv0068	-	oxidoreductase
79726	0	C	SNP	T	118	116	231	99.15	236	Arg81Trp (cgg/Tgg)	Rv0071	-	maturase
80616	0	C	SNP	G	89	114	202	100	203
82401	0	G	SNP	T	109	91	196	98.04	204	Thr242Thr (acg/acT)	Rv0073	-	glutamine ABC transporter ATP-binding protein
92199	0	T	SNP	G	130	144	265	100	274	Thr600Thr (act/acG)	Rv0083	-	oxidoreductase
103552	0	G	SNP	T	101	109	209	100	210	Arg38Ser (cgt/Agt)	Rv0093c	-	membrane protein
103930	0	G	SNP	C	144	119	256	98.87	266	Ala245Gly (gcc/gGc)	Rv0094c	-	hypothetical protein
104712	0	C	SNP	T	215	182	390	91.47	434
104824	0	C	SNP	A	238	239	471	99.79	478	Ser131Ile (agc/aTc)	Rv0095c	-	hypothetical protein
105307	0	T	SNP	C	98	96	193	97.98	198
105308	0	G	SNP	C	95	96	190	98.45	194
105463	0	G	SNP	T	120	95	212	98.62	218	Gly47Val (ggc/gTc)	Rv0096	PPE1	PPE family protein PPE1
105736	0	T	SNP	C	120	118	236	100	238	Val138Ala (gtc/gCc)	Rv0096	PPE1	PPE family protein PPE1
116000	0	T	SNP	G	113	104	215	100	217	Val2000Val (gtt/gtG)	Rv0101	nrp	peptide synthetase Nrp
117389	0	C	SNP	T	118	111	221	99.13	231	Thr2463Thr (acc/acT)	Rv0101	nrp	peptide synthetase Nrp
117881	0	C	SNP	T	110	117	222	98.27	231	Pro56Pro (ccc/ccT)	Rv0102	-	integral membrane protein
121297	0	T	SNP	C	109	118	225	98.7	230	Ile293Val (atc/Gtc)	Rv0103c	ctpB	cation-transporter P-type ATPase B
122109	0	A	SNP	G	103	107	206	100	210	Leu22Ser (ttg/tCg)	Rv0103c	ctpB	cation-transporter P-type ATPase B
123198	0	T	SNP	C	117	117	231	99.57	235	Pro294Pro (cct/ccC)	Rv0104	-	hypothetical protein
123520	0	T	SNP	C	122	120	239	100	242	Tyr402His (tat/Cat)	Rv0104	-	hypothetical protein
123745	0	G	SNP	A	108	119	224	98.27	231	Gly477Arg (ggg/Agg)	Rv0104	-	hypothetical protein
125830	1	G	Ins	A	100	102	202	93.95	202		Rv0107c	ctpI	cation-transporter ATPase I
129576	0	A	SNP	C	119	108	223	99.13	229	Ala322Ala (gct/gcG)	Rv0107c	ctpI	cation-transporter ATPase I
131174	1	T	Ins	G	102	94	196	97.51	198
132417	0	C	SNP	G	201	186	379	99.74	388	Arg346Gly (cgc/Ggc)	Rv0109	PE_PGRS1	PE-PGRS family protein PE_PGRS1
133839	0	C	SNP	T	105	84	186	100	189
143207	0	T	SNP	C	115	118	229	100	233	Ser224Gly (agc/Ggc)	Rv0118c	oxcA	oxalyl-CoA decarboxylase OxcA
144865	0	C	SNP	T	116	104	218	99.55	221	Leu273Leu (ctg/Ttg)	Rv0119	fadD7	fatty-acid--CoA ligase FadD7
146087	0	T	SNP	C	111	114	223	100	225	Asn562Ser (aat/aGt)	Rv0120c	fusA2	elongation factor G
154283	0	T	SNP	C	104	116	217	100	220	Ser18Pro (tcg/Ccg)	Rv0127	mak	maltokinase
157129	0	C	SNP	T	97	126	218	100	223	Gly158Ser (ggc/Agc)	Rv0129c	fbpC	diacylglycerol acyltransferase/mycolyltransferase Ag85C		phylo (Delhi/CAS)
157936	0	G	SNP	C	126	123	249	99.6	250	Glu30Asp (gag/gaC)	Rv0130	htdZ	3-hydroxyl-thioester dehydratase
158427	0	C	SNP	T	106	120	223	99.56	227	Arg411His (cgc/cAc)	Rv0131c	fadE1	acyl-CoA dehydrogenase FadE1
165157	0	C	SNP	T	100	100	196	100	200	Ser35Asn (agc/aAc)	Rv0137c	msrA	peptide methionine sulfoxide reductase MsrA
167258	0	G	SNP	A	112	111	222	98.24	227	Asp117Asn (gac/Aac)	Rv0140	-	hypothetical protein
170671	0	G	SNP	A	115	112	223	99.13	229	Ala130Thr (gcc/Acc)	Rv0144	-	transcriptional regulator
172492	0	C	SNP	G	118	113	229	100	231	Tyr94_ (tac/taG)	Rv0146	-	S-adenosylmethionine-dependentmethyltransferase
176535	0	G	Del	GAP	116	97	213	94.67	225		Rv0149	-	quinone oxidoreductase
177058	0	T	Del	GAP	85	94	177	97.81	183
177059	0	T	Del	GAP	85	94	177	97.81	183
177060	0	C	Del	GAP	85	94	177	97.81	183
177061	0	G	Del	GAP	85	94	177	97.81	183
177062	0	C	Del	GAP	85	94	177	97.81	183
177063	0	G	Del	GAP	85	94	177	97.81	183
177064	0	G	Del	GAP	85	93	177	97.8	182
177857	0	G	SNP	A	125	112	235	100	237	Leu485Leu (ctg/Ttg)	Rv0151c	PE1	PE family protein PE1
178205	0	C	SNP	G	100	131	227	99.14	233	Gly369Arg (ggc/Cgc)	Rv0151c	PE1	PE family protein PE1
178453	0	C	SNP	G	108	81	189	98.95	191	Gly286Ala (ggg/gCg)	Rv0151c	PE1	PE family protein PE1
181090	0	C	SNP	T	127	94	215	100	221
184821	0	G	SNP	T	121	90	204	97.69	216	Pro33Pro (ccg/ccT)	Rv0156	pntAb	NAD(P) transhydrogenase subunit alpha PntAb
188317	0	A	SNP	G	100	104	202	99.51	205	Ser175Pro (tcc/Ccc)	Rv0159c	PE3	PE family protein PE3
188800	0	T	SNP	C	93	102	193	100	195	Thr14Ala (acg/Gcg)	Rv0159c	PE3	PE family protein PE3
189850	0	A	SNP	G	105	111	216	100	216	Phe197Ser (ttc/tCc)	Rv0160c	PE4	PE family protein PE4
194305	1	C	Ins	G	91	118	209	96.76	209		Rv0165c	mce1R	transcriptional regulator Mce1R
194305	2	C	Ins	G	89	117	206	95.37	207		Rv0165c	mce1R	transcriptional regulator Mce1R
194681	0	G	SNP	C	116	115	229	100	231	Leu45Leu (ctc/ctG)	Rv0165c	mce1R	transcriptional regulator Mce1R
196642	0	C	SNP	T	119	93	208	100	212	Asn550Asn (aac/aaT)	Rv0166	fadD5	fatty-acid--CoA ligase FadD5
198401	0	G	SNP	T	105	89	188	98.98	196	Gly248Cys (ggc/Tgc)	Rv0168	yrbE1B	membrane protein
199470	0	T	SNP	G	111	107	214	100	218	Ser313Ala (tcc/Gcc)	Rv0169	mce1A	Mce family protein Mce1A
201949	0	G	SNP	A	137	119	254	100	256	Gly340Arg (ggg/Agg)	Rv0171	mce1C	Mce family protein Mce1C
206339	0	T	SNP	C	129	127	254	100	256	Leu370Pro (ctg/cCg)	Rv0174	mce1F	Mce family protein Mce1F
206481	0	C	SNP	G	91	79	166	94.97	179	Pro417Pro (ccc/ccG)	Rv0174	mce1F	Mce family protein Mce1F
206484	0	G	SNP	T	79	88	160	92.78	180	Gly418Gly (ggg/ggT)	Rv0174	mce1F	Mce family protein Mce1F
207079	0	G	SNP	C	87	90	175	98.88	179	Arg89Pro (cgc/cCc)	Rv0175	-	Mce associated membrane protein
210624	0	C	SNP	T	108	105	210	98.16	217	Leu63Leu (ctg/ctA)	Rv0179c	lprO	lipoprotein LprO
216348	0	T	SNP	C	105	107	208	96.8	219	Ile27Thr (atc/aCc)	Rv0186	bglS	beta-glucosidase BglS
217201	0	T	SNP	C	134	101	231	99.58	236	Asn311Asn (aat/aaC)	Rv0186	bglS	beta-glucosidase BglS
218599	0	T	SNP	C	107	106	206	97.71	218
220217	0	C	SNP	A	114	125	237	99.17	241	Ala503Ser (gca/Tca)	Rv0189c	ilvD	dihydroxy-acid dehydratase
223942	0	T	SNP	C	138	192	327	100	330	Ser127Pro (tcg/Ccg)	Rv0192	-	hypothetical protein
224338	0	C	SNP	T	99	122	216	100	221	Pro259Ser (ccg/Tcg)	Rv0192	-	hypothetical protein
225323	0	T	SNP	C	98	126	216	100	224	Lys417Glu (aag/Gag)	Rv0193c	-	hypothetical protein
227098	0	T	SNP	C	121	110	228	100	231	Met74Thr (atg/aCg)	Rv0194	-	multidrug ABC transporter ATPase/permease
230576	1	G	Ins	T	97	97	194	95.57	194
230921	0	C	Del	GAP	111	117	224	98.7	231		Rv0195	-	two component transcriptional regulator
231114	0	C	SNP	G	89	107	193	100	196	Ala72Ala (gcc/gcG)	Rv0195	-	two component transcriptional regulator
234477	0	T	SNP	G	82	64	139	100	146	Tyr749_ (tat/taG)	Rv0197	-	oxidoreductase
234496	1	C	Ins	G	71	54	125	98.43	125		Rv0197	-	oxidoreductase
234496	2	C	Ins	T	71	54	125	98.43	125		Rv0197	-	oxidoreductase
243924	0	G	Del	GAP	108	103	208	94.62	223		Rv0205	-	transmembrane protein
249522	0	T	SNP	C	122	113	231	100	235	Val162Ala (gtg/gCg)	Rv0209	-	hypothetical protein
251575	0	G	SNP	A	92	121	205	99.53	214	Ala486Thr (gcg/Acg)	Rv0210	-	hypothetical protein
255373	0	T	SNP	C	125	109	228	99.57	235	Asp193Gly (gac/gGc)	Rv0213c	-	methyltransferase
257071	0	C	SNP	T	108	104	209	99.07	214	Tyr336Tyr (tac/taT)	Rv0214	fadD4	fatty-acid--CoA ligase FadD4
261869	0	T	SNP	C	199	152	346	100	351	Cys316Arg (tgt/Cgt)	Rv0218	-	transmembrane protein
262268	0	A	SNP	T	117	148	261	99.62	266	Ala5Ala (gca/gcT)	Rv0219	-	transmembrane protein
264992	0	T	SNP	C	119	116	230	98.74	238	Leu309Pro (ctg/cCg)	Rv0221	-	diacyglycerol O-acyltransferase
265554	0	A	SNP	C	101	85	186	99.47	187	Val16Val (gta/gtC)	Rv0222	echA1	enoyl-CoA hydratase EchA1
266405	0	C	SNP	T	80	101	178	98.37	184	Gly454Ser (ggc/Agc)	Rv0223c	-	aldehyde dehydrogenase
274463	0	C	SNP	A	99	93	192	98.97	194	Arg86Leu (cgt/cTt)	Rv0229c	-	hypothetical protein
276539	0	G	SNP	C	99	102	200	99.5	202	Gly161Ala (ggc/gCc)	Rv0231	fadE4	acyl-CoA dehydrogenase FadE4
278681	0	C	SNP	G	109	106	214	99.54	216	His33Asp (cat/Gat)	Rv0233	nrdB	ribonucleoside-diphosphate reductase subunit beta NrdB
283503	0	G	SNP	A	121	115	233	98.74	239	His1117Tyr (cac/Tac)	Rv0236c	aftD	alpha-(1->3)-arabinofuranosyltransferase
283614	0	T	SNP	C	97	123	219	99.1	222	Ser1080Gly (agc/Ggc)	Rv0236c	aftD	alpha-(1->3)-arabinofuranosyltransferase
285772	0	A	SNP	C	152	148	297	99.67	301	Pro360Pro (cct/ccG)	Rv0236c	aftD	alpha-(1->3)-arabinofuranosyltransferase
285780	0	C	SNP	G	147	142	288	98.97	292	Val358Leu (gtg/Ctg)	Rv0236c	aftD	alpha-(1->3)-arabinofuranosyltransferase
285871	0	A	SNP	G	156	166	315	100	322	Val327Val (gtt/gtC)	Rv0236c	aftD	alpha-(1->3)-arabinofuranosyltransferase
287142	0	C	Del	GAP	126	108	231	96.3	243
289253	0	C	SNP	T	125	116	235	99.18	243	Asp50Asp (gac/gaT)	Rv0239	vapB24	antitoxin VapB24
293628	1	A	Ins	C	88	71	159	91.91	159
298466	0	C	SNP	A	122	112	230	99.57	235	Val133Phe (gtc/Ttc)	Rv0247c	-	succinate dehydrogenase iron-sulfur subunit
301341	0	C	SNP	A	104	106	208	99.53	211	Pro105Pro (ccg/ccT)	Rv0249c	-	succinate dehydrogenase membrane anchor subunit
304923	0	A	SNP	G	122	100	220	99.55	223	Lys686Lys (aaa/aaG)	Rv0252	nirB	nitrite reductase large subunit NirB
308661	0	A	SNP	G	95	103	197	100	198	Leu296Pro (ctg/cCg)	Rv0256c	PPE2	PPE family protein PPE2
310973	0	G	SNP	A	110	103	211	100	213	Ala182Val (gcg/gTg)	Rv0259c	-	hypothetical protein
311613	0	G	SNP	T	101	120	217	100	221	Val349Val (gtc/gtA)	Rv0260c	-	transcriptional regulator
324812	0	C	SNP	T	107	98	204	98.56	208	Asp82Asp (gac/gaT)	Rv0270	fadD2	fatty-acid--CoA ligase FadD2
325505	0	T	SNP	C	93	88	178	100	181	Val313Val (gtt/gtC)	Rv0270	fadD2	fatty-acid--CoA ligase FadD2
327891	0	C	SNP	T	114	91	199	98.56	208	Ala191Thr (gcc/Acc)	Rv0271c	fadE6	acyl-CoA dehydrogenase FadE6
328569	0	G	SNP	C	83	97	176	98.9	182
333892	0	G	SNP	C	165	170	324	99.7	336	Arg807Gly (cgc/Ggc)	Rv0278c	-	PE-PGRS family protein PE_PGRS3
336691	0	T	Del	GAP	4	6	10	83.33	12		Rv0279c	PE_PGRS4	PE-PGRS family protein PE_PGRS4
336694	0	A	Del	GAP	4	6	10	83.33	12		Rv0279c	PE_PGRS4	PE-PGRS family protein PE_PGRS4
336695	0	A	Del	GAP	4	6	10	83.33	12		Rv0279c	PE_PGRS4	PE-PGRS family protein PE_PGRS4
336696	0	T	Del	GAP	4	6	10	83.33	12		Rv0279c	PE_PGRS4	PE-PGRS family protein PE_PGRS4
336697	0	T	Del	GAP	4	6	10	83.33	12		Rv0279c	PE_PGRS4	PE-PGRS family protein PE_PGRS4
336699	1	C	Ins	G	4	6	10	83.33	10		Rv0279c	PE_PGRS4	PE-PGRS family protein PE_PGRS4
336699	2	C	Ins	G	4	6	10	83.33	10		Rv0279c	PE_PGRS4	PE-PGRS family protein PE_PGRS4
336707	0	G	Del	GAP	4	6	10	83.33	12		Rv0279c	PE_PGRS4	PE-PGRS family protein PE_PGRS4
336708	0	T	Del	GAP	4	6	10	90.91	11		Rv0279c	PE_PGRS4	PE-PGRS family protein PE_PGRS4
336709	0	C	Del	GAP	4	6	10	76.92	13		Rv0279c	PE_PGRS4	PE-PGRS family protein PE_PGRS4
336710	0	A	Del	GAP	4	6	10	76.92	13		Rv0279c	PE_PGRS4	PE-PGRS family protein PE_PGRS4
336970	0	C	SNP	G	27	95	121	99.19	123	Gly702Arg (ggc/Cgc)	Rv0279c	PE_PGRS4	PE-PGRS family protein PE_PGRS4
337820	0	G	SNP	A	9	96	104	97.22	108	Gly418Gly (ggc/ggT)	Rv0279c	PE_PGRS4	PE-PGRS family protein PE_PGRS4
337959	0	A	SNP	C	42	9	51	100	51	Ile372Ser (atc/aGc)	Rv0279c	PE_PGRS4	PE-PGRS family protein PE_PGRS4
338020	0	A	SNP	C	95	18	111	99.12	114	Cys352Gly (tgc/Ggc)	Rv0279c	PE_PGRS4	PE-PGRS family protein PE_PGRS4
338100	0	T	SNP	C	115	33	141	99.33	149	Asn325Ser (aac/aGc)	Rv0279c	PE_PGRS4	PE-PGRS family protein PE_PGRS4
338453	0	A	SNP	G	5	43	46	100	48	Ala207Ala (gct/gcC)	Rv0279c	PE_PGRS4	PE-PGRS family protein PE_PGRS4
338648	0	T	SNP	G	139	14	152	86.93	176	Gly142Gly (gga/ggC)	Rv0279c	PE_PGRS4	PE-PGRS family protein PE_PGRS4
338669	0	T	SNP	C	145	15	159	86.96	184	Leu135Leu (tta/ttG)	Rv0279c	PE_PGRS4	PE-PGRS family protein PE_PGRS4
338682	0	T	SNP	G	134	12	146	87.43	167	Asp131Ala (gac/gCc)	Rv0279c	PE_PGRS4	PE-PGRS family protein PE_PGRS4
338683	0	C	SNP	G	131	12	142	87.2	164	Asp131His (gac/Cac)	Rv0279c	PE_PGRS4	PE-PGRS family protein PE_PGRS4
338685	0	C	SNP	G	138	12	146	88.76	169	Gly130Ala (ggg/gCg)	Rv0279c	PE_PGRS4	PE-PGRS family protein PE_PGRS4
338690	0	A	SNP	G	138	13	148	88.3	171	Asn128Asn (aat/aaC)	Rv0279c	PE_PGRS4	PE-PGRS family protein PE_PGRS4
338692	0	T	SNP	C	136	13	149	87.65	170	Asn128Asp (aat/Gat)	Rv0279c	PE_PGRS4	PE-PGRS family protein PE_PGRS4
339230	0	G	SNP	C	128	133	254	99.62	262
340372	0	T	SNP	C	21	122	143	100	143	Ser337Pro (tcg/Ccg)	Rv0280	PPE3	PPE family protein PPE3
342146	0	A	SNP	C	115	118	232	99.57	234	Glu6Ala (gaa/gCa)	Rv0282	eccA3	ESX-3 secretion system protein EccA
342873	0	C	SNP	T	116	116	230	99.15	234	Val248Val (gtc/gtT)	Rv0282	eccA3	ESX-3 secretion system protein EccA
346275	0	C	SNP	G	122	97	217	100	219	Pro214Arg (ccg/cGg)	Rv0284	eccC3	ESX-3 secretion system protein EccC3
350088	0	C	SNP	A	143	136	276	99.29	281	Leu52Met (ctg/Atg)	Rv0286	PPE4	PPE family protein PPE4
353197	0	C	SNP	T	120	101	217	98.22	225	Arg39Cys (cgc/Tgc)	Rv0290	eccD3	ESX-3 secretion system protein EccD
356528	0	A	SNP	G	109	129	234	100	238	Asn217Asp (aat/Gat)	Rv0292	eccE3	ESX-3 secretion system protein EccE
358473	0	G	SNP	C	97	114	208	99.53	212	Trp101Cys (tgg/tgC)	Rv0294	tam	trans-aconitate methyltransferase
361647	0	C	SNP	T	213	155	354	98.92	372	Ala105Val (gcc/gTc)	Rv0297	PE_PGRS5	PE-PGRS family protein PE_PGRS5
361990	0	C	Del	GAP	151	182	338	89.04	374		Rv0297	PE_PGRS5	PE-PGRS family protein PE_PGRS5
361991	0	G	Del	GAP	151	182	338	88.56	376		Rv0297	PE_PGRS5	PE-PGRS family protein PE_PGRS5
361992	0	G	Del	GAP	151	182	338	88.33	377		Rv0297	PE_PGRS5	PE-PGRS family protein PE_PGRS5
361993	0	C	Del	GAP	151	182	338	90	370		Rv0297	PE_PGRS5	PE-PGRS family protein PE_PGRS5
361994	0	A	Del	GAP	151	182	338	90.74	367		Rv0297	PE_PGRS5	PE-PGRS family protein PE_PGRS5
361995	0	A	Del	GAP	151	182	338	90.74	367		Rv0297	PE_PGRS5	PE-PGRS family protein PE_PGRS5
361996	0	C	Del	GAP	151	182	338	90.74	367		Rv0297	PE_PGRS5	PE-PGRS family protein PE_PGRS5
361997	0	G	Del	GAP	151	182	338	91.23	365		Rv0297	PE_PGRS5	PE-PGRS family protein PE_PGRS5
361998	0	G	Del	GAP	150	182	338	91.97	361		Rv0297	PE_PGRS5	PE-PGRS family protein PE_PGRS5
363563	0	G	SNP	A	125	122	243	99.6	248	Ala30Thr (gcg/Acg)	Rv0299	-	toxin
366917	0	T	SNP	C	49	56	104	97.22	108	Thr1950Ala (acc/Gcc)	Rv0304c	PPE5	PPE family protein PPE5
366922	0	G	SNP	C	46	50	96	96.97	99	Ala1948Gly (gcc/gGc)	Rv0304c	PPE5	PPE family protein PPE5
367718	0	G	SNP	T	112	104	210	98.18	220	Leu1683Ile (ctt/Att)	Rv0304c	PPE5	PPE family protein PPE5
369886	0	C	SNP	G	129	112	238	98.37	245	Gly960Ala (ggg/gCg)	Rv0304c	PPE5	PPE family protein PPE5
372913	0	A	SNP	C	119	110	227	99.57	230	Gly933Gly (ggt/ggG)	Rv0305c	PPE6	PPE family protein PPE6
373283	0	A	Del	GAP	123	126	249	98.81	252		Rv0305c	PPE6	PPE family protein PPE6
376774	0	T	SNP	C	130	113	235	99.59	244	Ala94Ala (gca/gcG)	Rv0307c	-	hypothetical protein
384380	0	A	SNP	C	108	130	235	100	238	Lys260Thr (aag/aCg)	Rv0315	-	beta-1,3-glucanase
386432	0	C	SNP	G	113	117	229	100	230	Gly223Ala (ggg/gCg)	Rv0318c	-	integral membrane protein
390828	0	T	SNP	C	115	108	220	99.55	224	Ser142Gly (agt/Ggt)	Rv0323c	-	hypothetical protein
391853	0	A	SNP	G	105	140	243	99.59	246	Thr168Ala (act/Gct)	Rv0324	-	transcriptional regulator
392261	0	T	SNP	C	102	81	177	100	183	_75Gln (tag/Cag)	Rv0325	-	hypothetical protein
396199	0	T	SNP	C	110	92	200	100	202
402836	0	G	SNP	A	121	122	237	100	243	Tyr109Tyr (tac/taT)	Rv0337c	aspC	aspartate aminotransferase
403980	0	G	SNP	A	109	138	243	100	247	Ala621Val (gcc/gTc)	Rv0338c	-	iron-sulfur-binding reductase
404326	0	T	SNP	C	109	110	217	100	219	Arg506Gly (agg/Ggg)	Rv0338c	-	iron-sulfur-binding reductase
406251	0	T	SNP	C	110	104	213	99.07	216	Asp733Gly (gat/gGt)	Rv0339c	-	transcriptional regulator
414486	0	C	SNP	T	104	105	206	100	209	Glu152Glu (gag/gaA)	Rv0344c	lpqJ	lipoprotein LpqJ
420008	0	A	SNP	G	94	108	202	100	202	Ala58Ala (gca/gcG)	Rv0350	dnaK	chaperone protein DnaK
422678	0	G	SNP	A	89	118	204	98.57	210	Arg76His (cgc/cAc)	Rv0352	dnaJ1	chaperone protein DnaJ
424320	1	T	Ins	C	116	102	218	95.2	219		Rv0354c	PPE7	PPE family protein PPE7
428698	0	C	SNP	T	103	126	228	97.86	234	Ala1994Ala (gcg/gcA)	Rv0355c	PPE8	PPE family protein PPE8
428921	0	G	SNP	A	94	108	200	97.12	208	Ser1920Phe (tcc/tTc)	Rv0355c	PPE8	PPE family protein PPE8
432459	0	C	SNP	T	119	160	276	98.94	282	Asp741Asn (gac/Aac)	Rv0355c	PPE8	PPE family protein PPE8
438470	0	C	SNP	T	118	117	234	100	235	Lys90Lys (aag/aaA)	Rv0360c	-	hypothetical protein
440365	0	G	SNP	A	118	131	246	98.81	252	Ser165Ser (tcg/tcA)	Rv0362	mgtE	Mg2+ transport transmembrane protein MgtE
440878	0	C	SNP	T	103	103	202	99.52	207	Thr336Thr (acc/acT)	Rv0362	mgtE	Mg2+ transport transmembrane protein MgtE
445780	0	C	SNP	T	133	107	235	100	240	Arg249His (cgt/cAt)	Rv0368c	-	hypothetical protein
447642	0	G	SNP	C	98	130	222	100	228	Leu134Leu (ctc/ctG)	Rv0370c	-	oxidoreductase
454295	0	T	SNP	C	97	97	192	100	194	Pro26Pro (cca/ccG)	Rv0376c	-	hypothetical protein
454333	0	T	SNP	G	98	98	191	99.49	197	Thr14Pro (acg/Ccg)	Rv0376c	-	hypothetical protein
455024	0	G	SNP	A	90	99	187	99.47	190	Val202Ile (gta/Ata)	Rv0377	-	HTH-type transcriptional regulator
455624	0	T	Del	GAP	114	101	206	98.62	218
457452	0	T	SNP	G	132	90	217	100	222	Thr124Thr (aca/acC)	Rv0381c	-	hypothetical protein
459399	0	A	SNP	C	83	97	174	100	180
466808	0	G	SNP	C	103	130	232	100	233
467497	1	C	Ins	G	103	137	240	94.49	241
467508	1	C	Ins	G	110	137	247	95.37	248
467516	0	G	SNP	C	111	144	252	100	255
467526	0	C	SNP	G	109	138	240	100	247
467546	0	G	SNP	C	99	139	235	100	238
467557	0	A	SNP	C	99	133	231	100	232
467564	0	A	SNP	C	103	127	227	100	230
467585	0	G	SNP	C	104	118	221	99.55	223
467590	0	T	SNP	C	105	116	218	100	221
467621	0	T	SNP	G	108	104	209	100	212
467638	0	G	SNP	T	108	103	209	100	211
470756	0	C	SNP	T	86	88	170	98.31	177	His249His (cac/caT)	Rv0391	metZ	O-succinylhomoserine sulfhydrylase
473310	0	A	SNP	G	162	135	297	99	300	Gln177Arg (cag/cGg)	Rv0393	-	hypothetical protein
475178	0	T	SNP	C	137	115	250	100	252	Val80Ala (gtc/gCc)	Rv0395	-	hypothetical protein
475915	0	A	SNP	C	114	126	230	99.17	242	Ser34Arg (agc/Cgc)	Rv0397	-	hypothetical protein
476612	0	G	SNP	A	100	96	188	98	200	Val73Val (gtg/gtA)	Rv0397A	-	hypothetical protein
481527	0	G	Del	GAP	93	94	183	95.9	195		Rv0402c	mmpL1	transmembrane transport protein MmpL1
483935	0	T	SNP	G	128	97	215	100	225
484504	0	C	SNP	G	108	112	218	100	220	Ala176Ala (gcc/gcG)	Rv0404	fadD30	long-chain-fatty-acid--AMP ligase FadD30
485561	0	A	SNP	C	134	106	236	99.17	242	Ile529Leu (atc/Ctc)	Rv0404	fadD30	long-chain-fatty-acid--AMP ligase FadD30
485730	0	C	SNP	T	124	128	247	97.67	258	Pro585Leu (cca/cTa)	Rv0404	fadD30	long-chain-fatty-acid--AMP ligase FadD30
485811	0	A	Del	GAP	117	139	256	98.46	260		Rv0405	pks6	membrane bound polyketide synthase
488171	0	G	SNP	A	116	124	236	97.56	246	Arg814Gln (cgg/cAg)	Rv0405	pks6	membrane bound polyketide synthase
489935	0	G	SNP	C	122	106	225	100	228	Thr257Thr (acc/acG)	Rv0406c	-	beta lactamase-like protein
491742	0	T	SNP	C	134	109	243	100	243	Phe320Phe (ttt/ttC)	Rv0407	fgd1	F420-dependent glucose-6-phosphate dehydrogenase		phylo (not Euro-American, M. africanum, M. bovis, M. canettii, M. caprae, M. microti, M. pinipedii, Beijing, Delhi/CAS, EAI)
492150	0	G	SNP	C	106	115	220	100	221	Gly122Ala (ggc/gCc)	Rv0408	pta	phosphate acetyltransferase
498531	0	A	SNP	G	98	107	200	100	205	Ala363Ala (gct/gcC)	Rv0412c	-	membrane protein
498557	0	C	SNP	A	110	105	205	100	215	Asp355Tyr (gac/Tac)	Rv0412c	-	membrane protein
502589	0	C	SNP	G	111	129	234	100	240	Ser75Cys (tcc/tGc)	Rv0417	thiG	thiazole synthase
503354	0	G	SNP	C	95	119	213	99.53	215
503534	0	C	SNP	T	114	102	214	99.08	218	Ala13Ala (gcc/gcT)	Rv0418	lpqL	lipoprotein aminopeptidase LpqL
505974	0	G	SNP	A	112	99	210	100	211	Ala297Thr (gcg/Acg)	Rv0419	lpqM	lipoprotein peptidase LpqM
513257	0	T	SNP	C	111	119	230	99.57	231	Met689Val (atg/Gtg)	Rv0425c	ctpH	metal cation transporting ATPase H
517358	0	T	SNP	C	96	110	202	100	206	Asp149Gly (gac/gGc)	Rv0428c	-	GCN5-like N-acetyltransferase
517389	0	C	SNP	A	103	103	203	100	206	Val139Phe (gtc/Ttc)	Rv0428c	-	GCN5-like N-acetyltransferase
523654	0	C	SNP	T	101	113	210	97.72	219	Ala294Thr (gcc/Acc)	Rv0435c	-	ATPase
524891	0	C	SNP	A	105	107	207	99.07	214	Gly167Val (ggc/gTc)	Rv0436c	pssA	CDP-diacylglycerol--serineO-phosphatidyltransferase
529783	0	C	SNP	T	122	123	239	99.19	247	His392His (cac/caT)	Rv0440	groEL2	molecular chaperone GroEL
531775	0	C	SNP	G	110	135	241	99.59	246	Trp147Ser (tgg/tCg)	Rv0442c	PPE10	PPE family protein PPE10
535232	0	G	SNP	A	121	121	239	98.78	245	Pro426Ser (ccc/Tcc)	Rv0447c	ufaA1	cyclopropane-fatty-acyl-phospholipid synthase UfaA
541201	0	A	SNP	G	127	117	237	100	244	Leu97Leu (ctt/ctC)	Rv0450c	mmpL4	transmembrane transport protein MmpL4
546357	0	A	SNP	G	113	115	224	99.13	230	Thr149Thr (act/acC)	Rv0456c	echA2	enoyl-CoA hydratase EchA2
548185	0	C	SNP	T	112	110	217	98.67	225	Gly475Ser (ggc/Agc)	Rv0457c	-	peptidase
548326	0	T	SNP	C	90	115	201	99.03	207	Thr428Ala (aca/Gca)	Rv0457c	-	peptidase
551525	0	A	SNP	C	94	87	178	100	181	Arg110Arg (aga/Cga)	Rv0459	-	hypothetical protein
555991	0	A	SNP	G	81	121	198	100	202	Cys106Arg (tgc/Cgc)	Rv0465c	-	HTH-type transcriptional regulator
560541	0	C	Del	GAP	103	91	189	98.98	196		Rv0469	umaA	mycolic acid synthase UmaA
560542	0	T	Del	GAP	103	91	189	98.98	196		Rv0469	umaA	mycolic acid synthase UmaA
560543	0	T	Del	GAP	103	91	189	98.98	196		Rv0469	umaA	mycolic acid synthase UmaA
560544	0	T	Del	GAP	103	91	189	98.98	196		Rv0469	umaA	mycolic acid synthase UmaA
560545	0	T	Del	GAP	103	91	189	98.98	196		Rv0469	umaA	mycolic acid synthase UmaA
560546	0	C	Del	GAP	103	91	189	98.98	196		Rv0469	umaA	mycolic acid synthase UmaA
562063	0	G	Del	GAP	93	108	208	95.71	210		Rv0470A	-	hypothetical protein
562064	0	C	Del	GAP	93	108	208	99.01	203		Rv0470A	-	hypothetical protein
562065	0	C	Del	GAP	93	108	208	99.01	203		Rv0470A	-	hypothetical protein
562066	0	A	Del	GAP	93	108	208	99.01	203		Rv0470A	-	hypothetical protein
565655	0	A	SNP	G	102	113	215	100	215
572591	0	C	SNP	T	107	116	221	100	223	Asp294Asp (gac/gaT)	Rv0483	lprQ	lipoprotein LprQ
573262	0	A	SNP	G	124	109	228	100	233	Gly180Gly (ggt/ggC)	Rv0484c	-	short-chain type oxidoreductase
579284	0	T	SNP	C	103	108	208	99.06	213
580772	0	T	SNP	A	83	77	155	93.02	172
580774	0	G	Del	GAP	85	79	161	92.66	177
580775	0	G	Del	GAP	85	79	161	93.71	175
580776	0	G	Del	GAP	85	79	161	92.66	177
580777	0	G	Del	GAP	85	79	161	93.71	175
580778	0	C	Del	GAP	85	79	161	94.8	173
580779	0	A	Del	GAP	85	79	161	94.25	174
580780	0	C	Del	GAP	85	79	161	93.71	175
580781	0	C	Del	GAP	85	79	161	94.8	173
580782	0	A	Del	GAP	85	79	161	94.8	173
580783	0	C	Del	GAP	85	79	161	93.71	175
580784	0	C	Del	GAP	85	79	161	94.8	173
580785	0	C	Del	GAP	85	79	161	94.25	174
580786	0	G	Del	GAP	85	79	161	94.25	174
580787	0	C	Del	GAP	85	79	161	94.8	173
580788	0	T	Del	GAP	85	79	161	94.8	173
580789	0	T	Del	GAP	85	79	161	94.25	174
580790	0	G	Del	GAP	85	79	161	94.8	173
580791	0	C	Del	GAP	85	79	161	94.25	174
580792	0	G	Del	GAP	85	79	161	94.25	174
580793	0	G	Del	GAP	85	79	161	93.71	175
580794	0	G	Del	GAP	85	79	161	93.71	175
580795	0	G	Del	GAP	85	79	161	93.71	175
580796	0	G	Del	GAP	85	79	161	93.18	176
580797	0	A	Del	GAP	85	79	161	93.71	175
584171	0	T	SNP	C	103	112	211	100	215	Ser174Gly (agt/Ggt)	Rv0493c	-	hypothetical protein
586030	0	C	SNP	A	106	107	212	98.61	216	Arg95Arg (cgg/cgT)	Rv0495c	-	hypothetical protein
590436	0	T	SNP	C	102	114	214	100	216	Ala118Ala (gct/gcC)	Rv0500	proC	pyrroline-5-carboxylate reductase
597816	0	A	SNP	G	97	111	207	100	208	Ala206Ala (gca/gcG)	Rv0507	mmpL2	transmembrane transport protein MmpL2
598475	0	G	SNP	A	93	119	208	100	212	Arg426His (cgc/cAc)	Rv0507	mmpL2	transmembrane transport protein MmpL2
599868	0	A	SNP	G	121	102	223	99.55	224	Arg890Arg (cga/cgG)	Rv0507	mmpL2	transmembrane transport protein MmpL2
608037	0	A	SNP	C	97	102	194	99	201	His496Pro (cac/cCc)	Rv0515	-	hypothetical protein
610120	0	T	SNP	G	124	112	235	100	236
611977	0	C	SNP	T	99	125	217	99.56	225	Gly33Asp (ggc/gAc)	Rv0519c	-	membrane protein
623163	0	C	SNP	T	135	163	288	99.67	299	Ala124Val (gcc/gTc)	Rv0532	PE_PGRS6	PE-PGRS family protein PE_PGRS6
623207	0	A	SNP	C	98	137	230	99.58	236	Asn139His (aac/Cac)	Rv0532	PE_PGRS6	PE-PGRS family protein PE_PGRS6
623215	0	T	SNP	G	8	28	36	94.74	38	Gly141Gly (ggt/ggG)	Rv0532	PE_PGRS6	PE-PGRS family protein PE_PGRS6
623217	0	A	SNP	C	7	25	32	94.12	34	Asn142Thr (aac/aCc)	Rv0532	PE_PGRS6	PE-PGRS family protein PE_PGRS6
623472	0	A	SNP	G	130	102	226	100	232	Asp227Gly (gac/gGc)	Rv0532	PE_PGRS6	PE-PGRS family protein PE_PGRS6
623508	0	C	SNP	G	144	110	251	100	254	Ala239Gly (gcc/gGc)	Rv0532	PE_PGRS6	PE-PGRS family protein PE_PGRS6
629714	0	G	SNP	A	127	111	235	100	238	Asp6Asp (gac/gaT)	Rv0537c	-	integral membrane protein
630722	0	G	SNP	C	113	127	237	100	240	Arg228Pro (cgg/cCg)	Rv0538	-	membrane protein
633562	0	C	SNP	T	98	106	195	97.14	210	Val281Val (gtg/gtA)	Rv0541c	-	integral membrane protein
635139	0	G	SNP	C	99	100	197	98.51	202	Gly122Gly (ggc/ggG)	Rv0542c	menE	2-succinylbenzoic acid--CoA ligase
637319	0	G	SNP	A	92	108	200	100	200	Pro49Ser (cct/Tct)	Rv0545c	pitA	low-affinity inorganic phosphate transporter
648002	0	T	SNP	G	95	112	206	100	207	Leu15Arg (ctc/cGc)	Rv0556	-	transmembrane protein
648856	0	T	SNP	C	115	120	232	100	235	Gly107Gly (ggt/ggC)	Rv0557	mgtA	GDP-mannose-dependent alpha-mannosyltransferase		phylo (not Euro-American, M. africanum, M. bovis, M. canettii, M. caprae, M. microti, M. pinipedii, Beijing, Delhi/CAS, EAI)
650877	0	C	SNP	T	108	108	213	98.63	219	Ala210Thr (gcc/Acc)	Rv0560c	-	benzoquinone methyltransferase
652950	0	T	SNP	C	109	105	212	99.53	215	Arg60Arg (cgt/cgC)	Rv0562	grcC1	polyprenyl-diphosphate synthase GrcC
654543	0	C	SNP	T	123	122	238	98.79	248	Ala222Val (gcg/gTg)	Rv0563	htpX	protease HtpX
655986	0	T	SNP	G	129	125	251	100	254
657081	0	C	SNP	T	104	111	208	100	215	Val130Val (gtg/gtA)	Rv0565c	-	monooxygenase
659341	0	T	SNP	C	122	97	214	100	219
662911	0	T	SNP	C	122	107	228	100	229	Ala539Ala (gct/gcC)	Rv0570	nrdZ	vitamin B12-dependent ribonucleoside-diphosphate reductase
665293	0	A	SNP	G	93	106	198	100	199	Phe31Leu (ttc/Ctc)	Rv0572c	-	hypothetical protein
669398	0	T	SNP	C	131	134	265	100	265	Gln116Gln (caa/caG)	Rv0575c	-	oxidoreductase
670545	0	G	SNP	A	125	125	246	100	250	Arg233His (cgc/cAc)	Rv0576	-	transcriptional regulator
672491	0	C	SNP	G	159	142	293	99.34	303	Gly1142Gly (ggg/ggC)	Rv0578c	PE_PGRS7	PE-PGRS family protein PE_PGRS7
673238	0	A	SNP	G	129	202	324	99.7	332	His893His (cat/caC)	Rv0578c	PE_PGRS7	PE-PGRS family protein PE_PGRS7
674702	0	A	SNP	T	187	209	380	99.5	398	Gly405Gly (ggt/ggA)	Rv0578c	PE_PGRS7	PE-PGRS family protein PE_PGRS7
684376	0	T	SNP	C	137	125	258	100	262
685461	0	C	SNP	G	119	124	241	99.59	244	Ala111Ala (gcc/gcG)	Rv0587	yrbE2A	hypothetical protein
685608	0	T	SNP	C	113	112	222	99.56	226	Leu160Leu (ctt/ctC)	Rv0587	yrbE2A	hypothetical protein
686123	0	C	SNP	A	111	111	219	99.55	223	Leu66Met (ctg/Atg)	Rv0588	-	hypothetical protein
686972	0	T	SNP	C	112	79	190	100	191	Phe51Ser (ttc/tCc)	Rv0589	mce2A	Mce family protein Mce2A
688792	1	T	Ins	G	92	102	194	93.27	194
690450	0	A	SNP	C	109	130	235	99.17	241	Ala464Ala (gca/gcC)	Rv0591	mce2C	Mce family protein Mce2C
690465	0	T	SNP	G	104	124	222	100	228	Leu469Leu (ctt/ctG)	Rv0591	mce2C	Mce family protein Mce2C
691887	1	G	Ins	C	123	84	207	89.22	207		Rv0592	mce2D	Mce family protein Mce2D
698968	0	G	SNP	A	131	123	249	100	254	Gly9Gly (ggc/ggT)	Rv0601c	-	two component sensor kinase HK2
708056	0	T	SNP	C	139	143	281	98.26	287	His487Arg (cac/cGc)	Rv0613c	-	hypothetical protein
712693	0	A	SNP	G	131	125	250	100	256
712985	1	C	Ins	G	142	145	287	94.41	287		Rv0620	galK	galactokinase
713310	0	T	SNP	C	119	154	271	99.27	275	Cys199Arg (tgt/Cgt)	Rv0620	galK	galactokinase
723361	0	C	SNP	T	163	139	299	98.05	308	Leu551Leu (ctg/ctA)	Rv0630c	recB	exonuclease V subunit beta RecB
725190	0	G	SNP	A	87	91	176	100	178	Phe1039Phe (ttc/ttT)	Rv0631c	recC	exonuclease V subunit gamma RecC
729685	0	C	SNP	T	108	109	212	100	217	Arg161Gln (cga/cAa)	Rv0633c	-	hypothetical protein
753174	0	C	SNP	A	101	104	202	100	205	Trp65Leu (tgg/tTg)	Rv0656c	vapC6	ribonuclease VapC6
754186	0	A	SNP	G	105	91	193	99.49	197	Leu75Pro (ctc/cCc)	Rv0658c	-	integral membrane protein
757182	0	A	SNP	G	102	93	193	98.98	197	Asp349Gly (gac/gGc)	Rv0663	atsD	arylsulfatase AtsD
759746	0	C	SNP	T	95	116	207	99.06	213							rifampicin (RMP)
761155	0	C	SNP	T	103	103	203	98.56	209	Ser450Leu (tcg/tTg)	Rv0667	rpoB	DNA-directed RNA polymerase subunit beta	rifampicin (RMP)		rifampicin (RMP)
762434	0	T	SNP	G	116	99	214	98.17	219	Gly876Gly (ggt/ggG)	Rv0667	rpoB	DNA-directed RNA polymerase subunit beta		phylo (3)	rifampicin (RMP)
763031	0	T	SNP	C	92	123	209	100	215	Ala1075Ala (gct/gcC)	Rv0667	rpoB	DNA-directed RNA polymerase subunit beta		phylo (4)	rifampicin (RMP)
767339	0	A	SNP	G	81	89	168	97.14	175
767414	0	G	SNP	A	120	87	203	99.52	208
775639	0	T	SNP	C	105	95	198	100	200	Ile948Val (att/Gtt)	Rv0676c	mmpL5	transmembrane transport protein MmpL5
776100	0	G	SNP	A	111	121	230	100	232	Thr794Ile (acc/aTc)	Rv0676c	mmpL5	transmembrane transport protein MmpL5
781395	0	T	SNP	C	99	103	200	100	202							streptomycin (SM)
781687	0	A	SNP	G	98	83	175	98.91	183	Lys43Arg (aag/aGg)	Rv0682	rpsL	30S ribosomal protein S12	streptomycin (SM)		streptomycin (SM)
781771	0	G	SNP	A	108	96	200	98.55	207	Gly71Asp (ggc/gAc)	Rv0682	rpsL	30S ribosomal protein S12			streptomycin (SM)
788615	0	G	SNP	C	101	112	211	100	213	Gly226Arg (ggg/Cgg)	Rv0688	-	ferredoxin reductase
798779	0	T	SNP	C	111	122	231	97.9	238
798934	0	C	SNP	A	76	115	185	99.48	192	Arg34Arg (cgc/cgA)	Rv0698	-	hypothetical protein
807405	0	C	SNP	T	109	101	210	99.53	211	Ser357Ser (tcc/tcT)	Rv0711	atsA	arylsulfatase AtsA
820483	0	G	SNP	T	86	116	195	100	202	Ala6Asp (gcc/gAc)	Rv0727c	fucA	L-fuculose phosphate aldolase FucA
820734	0	A	SNP	G	114	99	210	98.61	216	Val248Ala (gtc/gCc)	Rv0728c	serA2	D-3-phosphoglycerate dehydrogenase SerA
820752	0	C	SNP	T	107	100	205	99.52	208	Arg242His (cgc/cAc)	Rv0728c	serA2	D-3-phosphoglycerate dehydrogenase SerA
830868	1	G	Ins	G	68	110	178	84.76	178		Rv0739	-	hypothetical protein
830868	2	G	Ins	C	68	110	178	84.76	178		Rv0739	-	hypothetical protein
834857	0	C	SNP	T	121	114	230	98.33	239	Met30Ile (atg/atA)	Rv0744c	-	transcriptional regulator
836426	0	A	SNP	C	10	115	122	100	125	Leu242Leu (cta/ctC)	Rv0746	PE_PGRS9	PE-PGRS family protein PE_PGRS9
836454	0	A	SNP	G	9	90	99	99	100	Thr252Ala (act/Gct)	Rv0746	PE_PGRS9	PE-PGRS family protein PE_PGRS9
836538	0	A	SNP	G	144	26	166	100	170	Asn280Asp (aac/Gac)	Rv0746	PE_PGRS9	PE-PGRS family protein PE_PGRS9
836658	0	A	SNP	G	186	93	279	100	279	Thr320Ala (acc/Gcc)	Rv0746	PE_PGRS9	PE-PGRS family protein PE_PGRS9
837033	0	A	SNP	G	51	185	234	99.58	237	Thr445Ala (acc/Gcc)	Rv0746	PE_PGRS9	PE-PGRS family protein PE_PGRS9
838990	0	C	SNP	G	42	59	99	85.59	118	Ala180Ala (gcc/gcG)	Rv0747	PE_PGRS10	PE-PGRS family protein PE_PGRS10
839123	0	A	SNP	G	80	34	112	100	114	Arg225Gly (agg/Ggg)	Rv0747	PE_PGRS10	PE-PGRS family protein PE_PGRS10
839129	0	C	SNP	G	85	36	119	100	121	Arg227Gly (cgc/Ggc)	Rv0747	PE_PGRS10	PE-PGRS family protein PE_PGRS10
839194	0	A	SNP	G	96	64	150	100	160	Thr248Thr (aca/acG)	Rv0747	PE_PGRS10	PE-PGRS family protein PE_PGRS10
839334	0	A	SNP	G	72	93	160	100	165	Lys295Arg (aaa/aGa)	Rv0747	PE_PGRS10	PE-PGRS family protein PE_PGRS10
839348	0	A	SNP	G	79	90	162	100	169	Ser300Gly (agc/Ggc)	Rv0747	PE_PGRS10	PE-PGRS family protein PE_PGRS10
840195	0	G	Del	GAP	18	23	39	87.23	47		Rv0747	PE_PGRS10	PE-PGRS family protein PE_PGRS10
840196	0	G	Del	GAP	18	23	39	97.62	42		Rv0747	PE_PGRS10	PE-PGRS family protein PE_PGRS10
840197	0	G	Del	GAP	18	23	39	95.35	43		Rv0747	PE_PGRS10	PE-PGRS family protein PE_PGRS10
840198	0	G	Del	GAP	18	23	39	97.62	42		Rv0747	PE_PGRS10	PE-PGRS family protein PE_PGRS10
840199	0	A	Del	GAP	18	23	39	97.62	42		Rv0747	PE_PGRS10	PE-PGRS family protein PE_PGRS10
840200	0	A	Del	GAP	18	23	39	97.62	42		Rv0747	PE_PGRS10	PE-PGRS family protein PE_PGRS10
840201	0	G	Del	GAP	18	22	38	95.24	42		Rv0747	PE_PGRS10	PE-PGRS family protein PE_PGRS10
840202	0	C	Del	GAP	18	22	38	95.24	42		Rv0747	PE_PGRS10	PE-PGRS family protein PE_PGRS10
840203	0	A	Del	GAP	18	22	38	95.24	42		Rv0747	PE_PGRS10	PE-PGRS family protein PE_PGRS10
840204	0	C	Del	GAP	18	22	38	97.56	41		Rv0747	PE_PGRS10	PE-PGRS family protein PE_PGRS10
840205	0	C	Del	GAP	18	22	38	95.24	42		Rv0747	PE_PGRS10	PE-PGRS family protein PE_PGRS10
840206	0	C	Del	GAP	18	22	38	95.24	42		Rv0747	PE_PGRS10	PE-PGRS family protein PE_PGRS10
840207	0	T	Del	GAP	18	22	38	93.02	43		Rv0747	PE_PGRS10	PE-PGRS family protein PE_PGRS10
840208	0	C	Del	GAP	18	22	38	90.91	44		Rv0747	PE_PGRS10	PE-PGRS family protein PE_PGRS10
840209	0	G	Del	GAP	18	22	38	90.91	44		Rv0747	PE_PGRS10	PE-PGRS family protein PE_PGRS10
840210	0	C	Del	GAP	18	22	38	85.11	47		Rv0747	PE_PGRS10	PE-PGRS family protein PE_PGRS10
840496	0	C	SNP	G	54	53	102	90.68	118	Gly682Gly (ggc/ggG)	Rv0747	PE_PGRS10	PE-PGRS family protein PE_PGRS10
840847	0	C	SNP	T	125	132	251	99.23	259	Gly799Gly (ggc/ggT)	Rv0747	PE_PGRS10	PE-PGRS family protein PE_PGRS10
841290	0	A	Del	GAP	106	121	225	96.6	235		Rv0749	vapC31	ribonuclease VapC31
841291	0	A	Del	GAP	106	121	225	96.6	235		Rv0749	vapC31	ribonuclease VapC31
841764	0	G	SNP	C	127	99	223	99.56	227	Thr37Thr (acc/acG)	Rv0749A	-	hypothetical protein
842153	0	G	SNP	A	107	106	206	95.09	224	Glu41Lys (gag/Aag)	Rv0750	-	hypothetical protein
847366	0	C	SNP	T	109	123	230	99.15	234	Pro403Leu (ccg/cTg)	Rv0754	PE_PGRS11	PE-PGRS family protein PE_PGRS11
847995	0	T	SNP	C	112	136	247	99.2	250
852910	0	C	SNP	T	104	93	195	100	197	Pro172Leu (ccc/cTc)	Rv0758	phoR	two component system response sensor kinase PhoR
854253	0	C	Del	GAP	98	98	194	89.91	218
857643	0	C	SNP	G	128	105	230	98.73	236	Gly132Ala (ggc/gCc)	Rv0764c	cyp51	lanosterol 14-alpha demethylase
857696	0	A	SNP	G	131	107	238	100	238	Ala114Ala (gct/gcC)	Rv0764c	cyp51	lanosterol 14-alpha demethylase
858464	0	A	SNP	G	105	124	225	99.13	231	Val134Ala (gtg/gCg)	Rv0765c	-	oxidoreductase
874835	1	C	Ins	C	100	82	182	96.81	182
874835	2	C	Ins	G	100	82	182	96.81	182
876141	0	G	SNP	T	108	113	220	99.55	222
880562	0	G	SNP	T	95	108	203	99.51	204	Cys408Phe (tgc/tTc)	Rv0785	-	KsdD-like steroid dehydrogenase
880865	0	C	SNP	G	102	119	219	98.66	224	Ala509Gly (gct/gGt)	Rv0785	-	KsdD-like steroid dehydrogenase
882257	0	T	SNP	C	103	105	207	100	208	Tyr267His (tac/Cac)	Rv0787	-	hypothetical protein
890549	0	G	SNP	A	28	47	73	100	75	Trp54_ (tgg/tgA)	Rv0797	-	insertion sequence element IS1547 transposase
891011	0	A	SNP	G	53	35	86	100	88	Leu208Leu (cta/ctG)	Rv0797	-	insertion sequence element IS1547 transposase
893733	0	T	SNP	G	117	122	235	100	239	Leu139Arg (ctg/cGg)	Rv0800	pepC	M18 family aminopeptidase
895761	0	G	SNP	T	103	84	184	98.42	190
896979	0	T	SNP	C	91	118	208	99.52	210	Val387Ala (gta/gCa)	Rv0803	purL	phosphoribosylformylglycinamidine synthase 2
900221	0	T	SNP	C	102	118	212	99.55	221	Val370Val (gta/gtG)	Rv0806c	cpsY	exopolysaccharide phosphotransferase CpsY
903537	0	G	SNP	T	108	114	222	99.55	223	Arg476Leu (cgg/cTg)	Rv0808	purF	amidophosphoribosyltransferase
903550	0	T	SNP	C	109	121	230	99.57	231	Ala480Ala (gct/gcC)	Rv0808	purF	amidophosphoribosyltransferase
903913	0	T	SNP	C	112	117	227	100	229	Gly63Gly (ggt/ggC)	Rv0809	purM	phosphoribosylformylglycinamidine cyclo-ligase PurM
906742	0	T	SNP	C	103	104	206	99.04	209	Val107Ala (gtc/gCc)	Rv0812	-	amino acid aminotransferase
906857	0	A	SNP	G	99	109	207	100	208	Ile145Met (ata/atG)	Rv0812	-	amino acid aminotransferase
912535	0	G	SNP	A	110	98	204	98.58	211	Gly267Asp (ggt/gAt)	Rv0819	mshD	mycothiol acetyltransferase
913918	0	C	SNP	G	96	88	172	99.46	185	Gly94Gly (ggg/ggC)	Rv0821c	phoY2	phosphate-transport system transcriptional regulator PhoY2
919551	0	C	SNP	T	83	109	189	100	192	Val1Val (gtg/gtA)	Rv0825c	-	hypothetical protein
921813	0	C	SNP	G	109	114	222	98.24	227
921909	0	C	SNP	T	99	95	192	98.98	196
925453	0	C	SNP	T	174	146	301	98.77	324	Ala31Ala (gcc/gcT)	Rv0833	PE_PGRS13	PE-PGRS family protein PE_PGRS13
927110	0	A	SNP	G	67	44	110	100	111	Ser584Gly (agt/Ggt)	Rv0833	PE_PGRS13	PE-PGRS family protein PE_PGRS13
927385	0	A	SNP	G	119	41	159	100	160	Gly675Gly (gga/ggG)	Rv0833	PE_PGRS13	PE-PGRS family protein PE_PGRS13
931123	0	T	SNP	C	103	118	215	100	221	Tyr57Tyr (tat/taC)	Rv0835	lpqQ	lipoprotein LpqQ		phylo (not 4)
932280	0	T	SNP	C	116	95	207	99.06	213	_218Trp (tag/tGg)	Rv0836c	-	hypothetical protein
934230	0	C	SNP	G	104	84	185	99.47	189
934611	0	G	SNP	T	117	109	222	100	226
936621	0	C	Del	GAP	121	92	202	93.83	227		Rv0840c	pip	proline iminopeptidase
936622	0	C	Del	GAP	121	92	202	94.25	226		Rv0840c	pip	proline iminopeptidase
936623	0	A	Del	GAP	120	92	201	94.64	224		Rv0840c	pip	proline iminopeptidase
940929	0	G	Del	GAP	96	91	188	98.42	190		Rv0844c	narL	nitrate/nitrite response transcriptional regulator NarL
940930	0	C	Del	GAP	96	91	188	98.42	190		Rv0844c	narL	nitrate/nitrite response transcriptional regulator NarL
940931	0	A	Del	GAP	96	91	188	98.42	190		Rv0844c	narL	nitrate/nitrite response transcriptional regulator NarL
940932	0	A	Del	GAP	96	91	188	98.42	190		Rv0844c	narL	nitrate/nitrite response transcriptional regulator NarL
940933	0	T	Del	GAP	96	91	188	98.42	190		Rv0844c	narL	nitrate/nitrite response transcriptional regulator NarL
940934	0	G	Del	GAP	96	91	188	98.42	190		Rv0844c	narL	nitrate/nitrite response transcriptional regulator NarL
941845	0	C	SNP	A	121	105	220	99.56	227	Ala219Glu (gcg/gAg)	Rv0845	-	sensor histidine kinase NarS
942616	0	C	SNP	A	111	128	235	99.17	241
945214	0	G	SNP	A	136	125	255	100	261	Gly93Ser (ggt/Agt)	Rv0848	cysK2	cysteine synthase CysK
945238	0	G	SNP	T	129	123	249	99.21	254	Ala101Ser (gcc/Tcc)	Rv0848	cysK2	cysteine synthase CysK
949535	0	T	SNP	C	106	100	204	99.52	207	Ala528Ala (gca/gcG)	Rv0853c	pdc	alpha-keto-acid decarboxylase
950116	0	C	SNP	G	123	111	229	99.57	235	Ala335Pro (gcg/Ccg)	Rv0853c	pdc	alpha-keto-acid decarboxylase
955524	0	A	SNP	G	101	104	201	100	205	Ser150Gly (agc/Ggc)	Rv0859	-	acyltransferase
957117	0	T	SNP	C	119	100	216	100	219	Asp275Asp (gat/gaC)	Rv0860	fadB	fatty oxidation protein FadB
957306	0	C	SNP	T	104	109	209	99.53	214	Ala338Ala (gcc/gcT)	Rv0860	fadB	fatty oxidation protein FadB
960367	0	A	SNP	G	104	110	210	100	214	Leu749Ser (ttg/tCg)	Rv0862c	-	hypothetical protein
961468	0	A	SNP	C	102	78	178	98.36	183	Leu382Arg (ctg/cGg)	Rv0862c	-	hypothetical protein
964969	0	T	SNP	C	164	108	256	97.14	280	Ala189Ala (gca/gcG)	Rv0867c	rpfA	resuscitation-promoting factor RpfA
965380	0	C	SNP	T	113	144	251	96.98	265	Ser52Ser (tcg/tcA)	Rv0867c	rpfA	resuscitation-promoting factor RpfA
968426	1	A	Ins	G	168	96	264	78.57	264		Rv0872c	PE_PGRS15	PE-PGRS family protein PE_PGRS15
968426	2	A	Ins	C	168	96	264	78.57	264		Rv0872c	PE_PGRS15	PE-PGRS family protein PE_PGRS15
968426	3	A	Ins	C	168	96	264	78.57	264		Rv0872c	PE_PGRS15	PE-PGRS family protein PE_PGRS15
968426	4	A	Ins	G	168	96	264	78.57	264		Rv0872c	PE_PGRS15	PE-PGRS family protein PE_PGRS15
968426	5	A	Ins	G	168	96	264	78.57	264		Rv0872c	PE_PGRS15	PE-PGRS family protein PE_PGRS15
968426	6	A	Ins	G	168	96	264	78.57	264		Rv0872c	PE_PGRS15	PE-PGRS family protein PE_PGRS15
968426	7	A	Ins	T	168	96	264	78.57	264		Rv0872c	PE_PGRS15	PE-PGRS family protein PE_PGRS15
968426	8	A	Ins	T	168	96	264	78.57	264		Rv0872c	PE_PGRS15	PE-PGRS family protein PE_PGRS15
968426	9	A	Ins	G	167	96	263	78.27	264		Rv0872c	PE_PGRS15	PE-PGRS family protein PE_PGRS15
969762	0	C	SNP	G	149	105	243	99.22	256	Gly161Gly (ggg/ggC)	Rv0872c	PE_PGRS15	PE-PGRS family protein PE_PGRS15
976898	0	G	Del	GAP	87	83	156	93.92	181		Rv0878c	PPE13	PPE family protein PPE13
979704	0	G	SNP	C	91	119	206	100	210	Gly115Arg (ggc/Cgc)	Rv0881	-	tRNA/rRNA methyltransferase
986463	0	G	SNP	C	95	115	209	100	210
990001	0	G	SNP	C	111	133	238	99.59	245	Pro866Ala (ccc/Gcc)	Rv0890c	-	HTH-type transcriptional regulator
991939	0	G	SNP	A	119	129	247	98.8	251	Arg220Cys (cgc/Tgc)	Rv0890c	-	HTH-type transcriptional regulator
993346	0	A	SNP	C	109	100	208	100	209	Val37Gly (gtt/gGt)	Rv0891c	-	hypothetical protein
996263	0	G	SNP	A	115	105	217	98.65	223	Thr11Thr (acc/acT)	Rv0893c	-	S-adenosylmethionine-dependentmethyltransferase
998428	0	C	SNP	T	123	113	231	98.74	239	Pro216Leu (cca/cTa)	Rv0895	-	diacyglycerol O-acyltransferase
1002172	0	G	SNP	A	121	143	259	99.25	266	Arg82Trp (cgg/Tgg)	Rv0897c	-	oxidoreductase
1007198	0	A	SNP	G	100	111	209	98.6	214	Leu328Pro (ctg/cCg)	Rv0904c	accD3	acetyl-CoAcarboxylase carboxyl transferase subunit beta
1007660	0	G	Del	GAP	92	92	178	98.4	187		Rv0904c	accD3	acetyl-CoAcarboxylase carboxyl transferase subunit beta
1008460	0	C	SNP	T	106	121	226	100	227	Ser85Phe (tcc/tTc)	Rv0905	echA6	enoyl-CoA hydratase EchA6
1009500	0	C	SNP	T	117	111	228	98.7	231	Pro186Leu (ccg/cTg)	Rv0906	-	hypothetical protein
1010204	1	C	Ins	G	90	91	181	93.3	181		Rv0907	-	hypothetical protein
1012815	0	C	SNP	G	141	130	267	98.91	274	Ala362Gly (gcc/gGc)	Rv0908	ctpE	metal cation transporter ATPase E
1023911	0	C	SNP	G	112	84	192	98.99	198
1024346	0	A	SNP	G	125	101	223	100	226	Ser46Gly (agt/Ggt)	Rv0918	-	hypothetical protein
1025106	0	T	SNP	C	107	128	234	100	235	Phe141Phe (ttt/ttC)	Rv0919	-	GCN5-like N-acetyltransferase
1026482	0	G	SNP	A	98	109	203	99.04	209	Pro112Leu (ccc/cTc)	Rv0920c	-	transposase
1029586	0	G	SNP	A	101	118	217	99.1	221	Pro331Leu (ccc/cTc)	Rv0923c	-	hypothetical protein
1030117	0	C	SNP	G	116	103	218	97.77	224	Arg154Thr (aga/aCa)	Rv0923c	-	hypothetical protein
1034381	0	G	SNP	A	131	100	223	99.57	232	Ala84Val (gct/gTt)	Rv0927c	-	oxidoreductase
1037012	0	T	SNP	C	116	94	209	100	210	Met5Thr (atg/aCg)	Rv0930	pstA1	phosphate ABC transporter permease PstA
1037911	0	C	SNP	T	104	99	198	100	203	Arg305_ (cga/Tga)	Rv0930	pstA1	phosphate ABC transporter permease PstA
1047165	0	T	SNP	C	102	111	211	100	213	Cys344Arg (tgc/Cgc)	Rv0938	ligD	multifunctional non-homologous end joining DNA repair protein/ATP dependent DNA ligase LigD
1054784	0	C	SNP	G	112	101	211	99.53	214	Arg180Gly (cgc/Ggc)	Rv0945	-	oxidoreductase
1068151	0	T	SNP	C	99	90	186	99.47	190	His197His (cat/caC)	Rv0956	purN	phosphoribosylglycinamide formyltransferase PurN
1068432	0	A	SNP	G	110	115	223	100	225	Pro76Pro (cca/ccG)	Rv0957	purH	bifunctionalphosphoribosylaminoimidazolecarboxamide formyltransferase/inosinemonophosphate cyclohydrolase
1070702	0	T	SNP	C	107	78	183	100	185	Ser274Pro (tcc/Ccc)	Rv0958	-	magnesium chelatase
1071349	0	G	SNP	C	102	97	195	98.03	203	Gly32Ala (ggc/gCc)	Rv0959	-	hypothetical protein
1074558	0	G	SNP	A	93	94	183	100	187	Pro186Leu (ccc/cTc)	Rv0962c	lprP	lipoprotein LprP
1075279	0	T	SNP	C	104	103	206	99.52	208
1076309	0	G	SNP	T	92	117	206	100	209	Pro124Thr (cct/Act)	Rv0964c	-	hypothetical protein
1077312	0	A	SNP	G	93	117	208	100	210	Val175Ala (gtg/gCg)	Rv0966c	-	hypothetical protein
1079927	0	C	SNP	A	128	144	267	100	272	Thr395Thr (acc/acA)	Rv0969	ctpV	copper-exporting ATPase
1080192	0	G	SNP	A	120	107	224	99.56	228	Asp484Asn (gat/Aat)	Rv0969	ctpV	copper-exporting ATPase
1081681	0	T	SNP	C	114	119	232	100	233	Val210Val (gtt/gtC)	Rv0970	-	integral membrane protein
1087193	0	G	SNP	C	139	138	273	100	277	Asn51Lys (aac/aaG)	Rv0974c	accD2	acetyl-/propionyl-CoA carboxylase subunit beta
1090188	1	A	Ins	G	110	135	245	97.61	246
1093406	0	A	SNP	G	118	116	229	100	234	Val317Val (gtt/gtC)	Rv0978c	PE_PGRS17	PE-PGRS family protein PE_PGRS17
1095490	0	A	SNP	G	68	127	191	98.98	197	Val321Ala (gtc/gCc)	Rv0980c	PE_PGRS18	PE-PGRS family protein PE_PGRS18
1095644	0	C	SNP	T	20	94	111	98.28	116	Ala270Thr (gcg/Acg)	Rv0980c	PE_PGRS18	PE-PGRS family protein PE_PGRS18
1095678	0	A	SNP	G	49	50	97	100	99	Gly258Gly (ggt/ggC)	Rv0980c	PE_PGRS18	PE-PGRS family protein PE_PGRS18
1095981	0	A	SNP	C	151	127	277	97.89	284	Gly157Gly (ggt/ggG)	Rv0980c	PE_PGRS18	PE-PGRS family protein PE_PGRS18
1096299	0	C	SNP	G	41	68	106	97.32	112	Ala51Ala (gcg/gcC)	Rv0980c	PE_PGRS18	PE-PGRS family protein PE_PGRS18
1096323	0	G	SNP	T	28	51	79	97.53	81	His43Gln (cac/caA)	Rv0980c	PE_PGRS18	PE-PGRS family protein PE_PGRS18
1096398	0	C	SNP	T	36	39	74	98.68	76	Ala18Ala (gcg/gcA)	Rv0980c	PE_PGRS18	PE-PGRS family protein PE_PGRS18
1096508	0	C	SNP	G	79	31	109	98.21	112
1096510	0	T	SNP	C	78	30	108	98.18	110
1096633	0	T	SNP	G	114	74	185	98.95	190
1097220	0	C	SNP	T	114	128	240	99.59	243	Ser133Ser (tcc/tcT)	Rv0981	mprA	two-component response regulator MrpA
1098523	0	T	SNP	A	110	101	210	100	211	Leu339His (ctt/cAt)	Rv0982	mprB	two component histidine-protein kinase/phosphatase MprB
1099058	0	G	SNP	A	90	96	181	97.89	190
1100234	0	T	SNP	C	107	97	203	100	204	Leu390Pro (ctg/cCg)	Rv0983	pepD	serine protease PepD
1100414	0	G	SNP	A	110	107	216	98.64	220	Gly450Asp (ggc/gAc)	Rv0983	pepD	serine protease PepD
1104690	0	T	SNP	G	134	103	232	100	237	Phe717Val (ttc/Gtc)	Rv0987	-	adhesion component ABC transporter permease
1106099	0	C	SNP	T	112	105	215	100	217	Ile328Ile (atc/atT)	Rv0988	-	hypothetical protein
1106422	0	T	SNP	C	125	106	230	100	231	Ile321Val (ata/Gta)	Rv0989c	grcC2	polyprenyl-diphosphate synthase GrcC
1107940	0	A	SNP	C	98	104	196	100	202	Ser54Ala (tcc/Gcc)	Rv0990c	-	hypothetical protein
1109975	0	A	SNP	G	96	105	200	100	201	Gln235Arg (cag/cGg)	Rv0993	galU	UTP--glucose-1-phosphate uridylyltransferase
1110721	0	T	SNP	C	120	130	245	97.28	257	Arg151Arg (cgt/cgC)	Rv0994	moeA1	molybdopterin molybdenumtransferase 1
1111852	0	G	SNP	T	94	128	217	99.55	223	Asp81Tyr (gat/Tat)	Rv0995	rimJ	ribosomal-protein-alanine acetyltransferase RimJ
1113733	0	C	SNP	A	102	103	203	98.56	208
1115509	0	C	SNP	T	96	106	201	95.28	212	Ile254Ile (atc/atT)	Rv0998	-	acetyltransferase
1117568	0	C	SNP	T	97	112	207	98.12	213	Asn128Asn (aac/aaT)	Rv1001	arcA	arginine deiminase
1126889	0	G	SNP	C	91	103	190	100	194	Arg39Gly (cgc/Ggc)	Rv1007c	metS	methionine--tRNA ligase
1127648	0	C	SNP	A	103	120	222	100	223	Thr187Asn (acc/aAc)	Rv1008	tatD	deoxyribonuclease TatD
1139089	0	G	SNP	C	106	102	207	99.05	210	Thr41Thr (acg/acC)	Rv1020	mfd	transcription-repair coupling factor
1144409	0	T	SNP	G	118	114	230	99.15	234	Ile225Ser (atc/aGc)	Rv1022	lpqU	lipoprotein LpqU
1144585	0	A	SNP	G	124	128	248	100	252	Arg8Gly (agg/Ggg)	Rv1023	eno	enolase
1148259	0	A	SNP	G	125	120	242	99.19	247
1149551	0	C	SNP	T	100	95	194	99.49	196	Glu712Glu (gag/gaA)	Rv1028c	kdpD	sensor protein KdpD
1150585	0	G	SNP	A	98	110	198	100	208	Pro368Ser (ccc/Tcc)	Rv1028c	kdpD	sensor protein KdpD
1151054	0	C	SNP	G	108	127	235	99.16	237	Ser211Ser (tcg/tcC)	Rv1028c	kdpD	sensor protein KdpD
1152805	0	T	SNP	A	107	120	227	99.13	229	Leu265Gln (ctg/cAg)	Rv1029	kdpA	potassium-transporting ATPase subunit A
1152863	0	A	SNP	G	112	111	222	98.24	227	Gln284Gln (caa/caG)	Rv1029	kdpA	potassium-transporting ATPase subunit A
1153388	0	C	SNP	T	82	132	208	98.62	217	Asn459Asn (aac/aaT)	Rv1029	kdpA	potassium-transporting ATPase subunit A
1160770	0	T	SNP	A	143	144	284	99.65	288	Gln20Leu (cag/cTg)	Rv1037c	esxI	ESAT-6 like protein EsxI
1163134	0	T	SNP	C	110	96	204	100	206	Gly81Gly (gga/ggG)	Rv1040c	PE8	PE family protein PE8
1164336	0	G	SNP	A	108	110	212	100	218
1164571	0	A	SNP	G	133	113	242	99.6	247
1165521	1	T	Ins	A	92	116	208	96.74	209
1168715	1	C	Ins	T	101	97	198	96.59	198
1173750	0	G	SNP	T	107	91	198	100	198	Ala290Ala (gcg/gcT)	Rv1050	-	oxidoreductase
1177184	0	C	SNP	A	122	108	224	99.14	232
1178116	0	T	SNP	C	116	123	235	100	239	Thr163Thr (act/acC)	Rv1056	-	hypothetical protein
1188430	0	C	SNP	T	90	123	211	98.61	216	Pro665Pro (ccg/ccA)	Rv1067c	PE_PGRS19	PE-PGRS family protein PE_PGRS19
1188985	0	G	SNP	A	119	128	236	96.48	256	Gly480Gly (ggc/ggT)	Rv1067c	PE_PGRS19	PE-PGRS family protein PE_PGRS19
1189202	0	T	Del	GAP	53	75	121	84.21	152		Rv1067c	PE_PGRS19	PE-PGRS family protein PE_PGRS19
1189524	0	C	SNP	G	7	6	13	100	13	Ala301Pro (gcg/Ccg)	Rv1067c	PE_PGRS19	PE-PGRS family protein PE_PGRS19
1190093	0	A	SNP	C	141	81	222	94.07	236	Leu111Trp (ttg/tGg)	Rv1067c	PE_PGRS19	PE-PGRS family protein PE_PGRS19
1191462	0	A	SNP	C	12	8	19	95.24	21	Gly229Gly (ggt/ggG)	Rv1068c	PE_PGRS20	PE-PGRS family protein PE_PGRS20
1191497	0	T	SNP	A	14	11	24	96.15	26	Thr218Ser (acg/Tcg)	Rv1068c	PE_PGRS20	PE-PGRS family protein PE_PGRS20
1191741	0	G	SNP	A	154	48	199	83.13	243	Tyr136Tyr (tac/taT)	Rv1068c	PE_PGRS20	PE-PGRS family protein PE_PGRS20
1193463	0	T	SNP	A	99	109	207	100	208	Thr271Ser (acc/Tcc)	Rv1069c	-	hypothetical protein
1200418	0	A	SNP	G	107	123	230	100	230
1206490	1	G	Ins	G	97	98	195	93.3	195
1206490	2	G	Ins	G	97	98	195	93.3	195
1206490	3	G	Ins	C	97	97	194	92.82	195
1211369	0	A	SNP	C	126	115	240	100	241	Ser259Arg (agc/Cgc)	Rv1086	-	(2Z,6E)-farnesyl diphosphate synthase
1212344	0	C	Del	GAP	60	30	86	75	120		Rv1087	PE_PGRS21	PE-PGRS family protein PE_PGRS21
1212348	0	C	Del	GAP	60	30	86	76.92	117		Rv1087	PE_PGRS21	PE-PGRS family protein PE_PGRS21
1212350	0	G	Del	GAP	60	30	86	75.63	119		Rv1087	PE_PGRS21	PE-PGRS family protein PE_PGRS21
1212351	0	T	Del	GAP	60	30	86	96.77	93		Rv1087	PE_PGRS21	PE-PGRS family protein PE_PGRS21
1212352	0	G	Del	GAP	60	30	86	96.77	93		Rv1087	PE_PGRS21	PE-PGRS family protein PE_PGRS21
1212353	0	T	Del	GAP	60	30	86	96.77	93		Rv1087	PE_PGRS21	PE-PGRS family protein PE_PGRS21
1212354	0	C	Del	GAP	60	30	86	95.74	94		Rv1087	PE_PGRS21	PE-PGRS family protein PE_PGRS21
1212355	0	G	Del	GAP	60	30	86	93.75	96		Rv1087	PE_PGRS21	PE-PGRS family protein PE_PGRS21
1212356	0	G	Del	GAP	60	30	86	93.75	96		Rv1087	PE_PGRS21	PE-PGRS family protein PE_PGRS21
1212357	0	C	Del	GAP	60	30	86	93.75	96		Rv1087	PE_PGRS21	PE-PGRS family protein PE_PGRS21
1212358	0	G	Del	GAP	60	30	86	93.75	96		Rv1087	PE_PGRS21	PE-PGRS family protein PE_PGRS21
1212359	0	G	Del	GAP	60	30	86	93.75	96		Rv1087	PE_PGRS21	PE-PGRS family protein PE_PGRS21
1212360	0	T	Del	GAP	60	30	86	92.78	97		Rv1087	PE_PGRS21	PE-PGRS family protein PE_PGRS21
1212361	0	G	Del	GAP	60	30	86	92.78	97		Rv1087	PE_PGRS21	PE-PGRS family protein PE_PGRS21
1212362	0	C	Del	GAP	60	30	86	92.78	97		Rv1087	PE_PGRS21	PE-PGRS family protein PE_PGRS21
1212624	0	C	SNP	T	11	4	15	93.75	16	Gly355Gly (ggc/ggT)	Rv1087	PE_PGRS21	PE-PGRS family protein PE_PGRS21
1212626	0	A	SNP	C	7	4	11	91.67	12	Asp356Ala (gac/gCc)	Rv1087	PE_PGRS21	PE-PGRS family protein PE_PGRS21
1212825	0	T	SNP	C	12	70	79	98.8	83	Gly422Gly (ggt/ggC)	Rv1087	PE_PGRS21	PE-PGRS family protein PE_PGRS21
1212827	0	T	SNP	G	12	71	82	98.81	84	Val423Gly (gtc/gGc)	Rv1087	PE_PGRS21	PE-PGRS family protein PE_PGRS21
1212834	0	T	SNP	G	18	77	94	100	95	Gly425Gly (ggt/ggG)	Rv1087	PE_PGRS21	PE-PGRS family protein PE_PGRS21
1212837	0	T	SNP	C	20	80	98	99.01	101	Ala426Ala (gct/gcC)	Rv1087	PE_PGRS21	PE-PGRS family protein PE_PGRS21
1212971	0	T	SNP	C	152	49	200	99.5	202	Val471Ala (gtc/gCc)	Rv1087	PE_PGRS21	PE-PGRS family protein PE_PGRS21
1215105	0	T	Del	GAP	122	122	243	99.19	246
1220680	0	T	SNP	C	133	92	223	99.56	226	Val36Ala (gta/gCa)	Rv1093	glyA1	serine hydroxymethyltransferase
1224367	0	T	SNP	C	77	75	149	100	152
1227830	0	G	SNP	T	120	94	213	98.62	217	Thr285Thr (acc/acA)	Rv1099c	glpX	fructose 1,6-bisphosphatase
1230778	0	G	SNP	A	139	113	248	99.6	253	Thr65Ile (acc/aTc)	Rv1102c	mazF3	mRNA interferase MazF3
1233751	0	A	SNP	G	97	97	192	97.98	198	Val69Ala (gtc/gCc)	Rv1106c	-	3 beta-hydroxysteroid dehydrogenase/delta 5-->4-isomerase
1236433	0	A	SNP	C	102	103	204	98.09	209	Glu83Asp (gaa/gaC)	Rv1110	lytB2	4-hydroxy-3-methylbut-2-enyl diphosphate reductase
1240744	0	C	SNP	A	113	92	202	97.62	210	Asn186Lys (aac/aaA)	Rv1115	-	hypothetical protein
1241076	0	C	Del	GAP	107	105	211	95.07	223		Rv1116	-	hypothetical protein
1241572	0	A	SNP	G	106	94	198	99.5	201
1247391	0	A	SNP	C	98	111	205	99.52	210	Ser89Arg (agc/Cgc)	Rv1124	ephC	epoxide hydrolase EphC
1248382	0	A	SNP	G	108	103	210	100	211	Ser101Gly (agc/Ggc)	Rv1125	-	hypothetical protein
1248936	0	G	SNP	C	108	98	204	99.04	208	Pro285Pro (ccg/ccC)	Rv1125	-	hypothetical protein
1248978	0	T	SNP	C	119	109	228	100	228	Ala299Ala (gct/gcC)	Rv1125	-	hypothetical protein
1250340	0	A	SNP	G	117	116	224	97.9	238	Ala355Ala (gct/gcC)	Rv1127c	ppdK	pyruvate, phosphate dikinase PpdK
1251199	0	C	SNP	T	114	93	202	100	207	Gly69Glu (gga/gAa)	Rv1127c	ppdK	pyruvate, phosphate dikinase PpdK
1252164	0	T	SNP	C	97	82	178	100	179	Glu270Gly (gaa/gGa)	Rv1128c	-	hypothetical protein
1254562	0	A	SNP	G	104	128	230	100	232	Asp3Gly (gat/gGt)	Rv1130	prpD	methylcitrate dehydratase PrpD
1262859	0	C	SNP	T	148	110	254	98.47	262	Gly424Ser (ggc/Agc)	Rv1135c	PPE16	PPE family protein PPE16
1265828	0	G	SNP	A	115	108	223	98.67	226	Leu221Leu (ctg/Ttg)	Rv1138c	-	oxidoreductase
1269028	0	G	SNP	C	103	100	200	98.07	207
1271187	0	C	SNP	G	106	84	190	97.44	195	Thr11Ser (acc/aGc)	Rv1144	-	oxidoreductase
1273250	1	G	Ins	A	117	108	225	96.57	225		Rv1145	-	transmembrane transport protein
1275957	0	T	SNP	C	138	106	240	100	244
1276432	0	C	SNP	T	129	107	231	98.74	239	Lys439Lys (aag/aaA)	Rv1148c	-	hypothetical protein
1276588	0	C	SNP	G	95	84	177	99.44	180	Ala387Ala (gcg/gcC)	Rv1148c	-	hypothetical protein
1277869	1	G	Ins	T	90	94	184	96.34	184
1281118	0	T	SNP	C	118	109	224	99.56	228	Thr123Ala (acg/Gcg)	Rv1154c	-	hypothetical protein
1281771	0	T	SNP	C	116	105	220	100	221	Ser115Pro (tcg/Ccg)	Rv1155	-	pyridoxine/pyridoxamine 5'-phosphate oxidase
1281984	0	G	SNP	A	92	120	210	99.07	214
1287372	0	G	SNP	C	107	118	223	99.12	227	Leu15Leu (ctg/ctC)	Rv1161	narG	nitrate reductase subunit alpha
1288020	0	C	SNP	T	117	129	242	98.4	250	Tyr231Tyr (tac/taT)	Rv1161	narG	nitrate reductase subunit alpha
1292102	0	A	SNP	G	98	106	200	99.51	205	Pro346Pro (cca/ccG)	Rv1162	narH	nitrate reductase subunit beta
1306259	0	A	SNP	G	122	107	225	99.57	230	Ala656Ala (gct/gcC)	Rv1175c	fadH	NADPH dependent 2,4-dienoyl-CoA reductase FadH
1307598	0	C	SNP	G	104	99	199	100	203	Cys210Ser (tgc/tCc)	Rv1175c	fadH	NADPH dependent 2,4-dienoyl-CoA reductase FadH
1308317	0	T	SNP	C	100	97	195	100	197	His159Arg (cat/cGt)	Rv1176c	-	hypothetical protein
1315191	0	A	SNP	C	117	111	225	100	228	_489Tyr (taa/taC)	Rv1180	pks3	polyketide beta-ketoacyl synthase
1315884	0	G	SNP	A	99	118	214	100	217	Ala217Ala (gcg/gcA)	Rv1181	pks4	polyketide beta-ketoacyl synthase
1321096	0	G	SNP	A	88	98	181	98.41	189	Ser354Ser (tcg/tcA)	Rv1182	papA3	acyltransferase PapA
1325650	0	G	SNP	A	104	113	216	100	217
1327890	0	G	SNP	A	108	120	224	100	228	Asp472Asp (gac/gaT)	Rv1186c	-	hypothetical protein
1328687	0	G	SNP	C	103	95	193	99.5	199	Pro207Ala (ccc/Gcc)	Rv1186c	-	hypothetical protein
1339774	0	C	SNP	G	131	91	221	97.8	227	Gly142Gly (ggc/ggG)	Rv1196	PPE18	PPE family protein PPE18
1339823	0	A	SNP	G	128	106	229	99.15	236	Thr159Ala (acg/Gcg)	Rv1196	PPE18	PPE family protein PPE18
1339894	0	C	SNP	T	114	121	234	99.58	236	Leu182Leu (ctc/ctT)	Rv1196	PPE18	PPE family protein PPE18
1339905	0	C	SNP	T	111	132	235	99.18	245	Ala186Val (gcc/gTc)	Rv1196	PPE18	PPE family protein PPE18
1340500	0	G	SNP	T	111	118	225	100	229	Met384Ile (atg/atT)	Rv1196	PPE18	PPE family protein PPE18
1340784	0	T	SNP	C	124	133	252	93.45	275	Gly42Gly (ggt/ggC)	Rv1197	esxK	ESAT-6 like protein EsxK
1341295	0	A	SNP	G	115	124	233	99.17	241
1345016	0	C	SNP	T	101	126	220	99.56	228	Ala52Thr (gcc/Acc)	Rv1201c	dapD	2,3,4,5-tetrahydropyridine-2,6-dicarboxylate N-succinyltransferase
1351172	0	A	SNP	G	104	91	193	100	195
1360209	0	T	SNP	C	124	107	229	99.57	232	Ala531Ala (gca/gcG)	Rv1217c	-	tetronasin ABC transporter integral membrane protein
1361190	0	G	SNP	A	118	115	227	100	233	Ser204Ser (agc/agT)	Rv1217c	-	tetronasin ABC transporter integral membrane protein
1362006	0	T	SNP	C	77	98	175	100	175	Gln243Arg (caa/cGa)	Rv1218c	-	tetronasin ABC transporter ATP-binding protein
1362846	0	G	SNP	C	110	113	223	99.55	224	Arg172Arg (cgc/cgG)	Rv1219c	-	transcriptional regulator
1365837	1	C	Ins	G	118	113	231	94.67	231
1365837	2	C	Ins	G	118	113	231	94.67	231
1367484	0	T	SNP	G	103	110	213	99.53	214	Trp8Gly (tgg/Ggg)	Rv1224	tatB	Sec-independent protein translocase protein TatB
1371470	0	G	SNP	A	109	118	227	98.7	230	Arg184His (cgt/cAt)	Rv1228	lpqX	lipoprotein LpqX
1371697	0	G	SNP	A	89	81	169	97.14	175	Ala57Thr (gcc/Acc)	Rv1228a	-	hypothetical protein
1374065	0	T	SNP	C	89	112	199	99.5	202	Ser45Gly (agc/Ggc)	Rv1230c	-	membrane protein
1375724	0	A	SNP	C	112	115	222	100	227	Cys149Gly (tgc/Ggc)	Rv1232c	-	hypothetical protein
1376568	1	C	Ins	G	94	88	182	92.39	182		Rv1233c	-	hypothetical protein
1377568	0	A	SNP	G	122	121	237	99.59	244	Val15Val (gta/gtG)	Rv1235	lpqY	trehalose ABC transporter substrate-binding lipoprotein LpqY
1382628	0	T	SNP	C	122	131	247	100	253	Lys139Glu (aaa/Gaa)	Rv1239c	corA	magnesium and cobalt transport transmembrane protein CorA
1386011	0	C	Del	GAP	161	109	267	90.91	297		Rv1243c	PE_PGRS23	PE-PGRS family protein PE_PGRS23
1387478	0	G	SNP	C	108	118	222	99.56	227	Asp208His (gac/Cac)	Rv1244	lpqZ	lipoprotein LpqZ
1390763	0	C	SNP	T	108	117	223	100	225	Val764Met (gtg/Atg)	Rv1248c	-	multifunctional 2-oxoglutarate dehydrogenase E1 component /2-oxoglutarate dehydrogenase dihydrolipoyllysine-residue succinyltransferase
1393626	0	A	SNP	G	111	126	235	99.58	238	Leu119Leu (ctt/ctC)	Rv1249c	-	membrane protein
1396618	0	C	SNP	A	104	99	202	100	203	Glu875_ (gag/Tag)	Rv1251c	-	hypothetical protein
1396922	0	T	SNP	C	132	118	248	100	250	Thr773Thr (aca/acG)	Rv1251c	-	hypothetical protein
1401033	0	C	SNP	T	102	109	209	98.6	214	Ser355Leu (tcg/tTg)	Rv1253	deaD	ATP-dependent RNA helicase DeaD
1411210	0	T	SNP	G	102	127	227	100	229	Val260Val (gtt/gtG)	Rv1263	amiB2	amidase AmiB
1413148	0	C	SNP	T	85	100	175	99.46	186
1414021	0	C	SNP	T	103	143	244	100	246	Arg607Gln (cgg/cAg)	Rv1266c	pknH	serine/threonine-protein kinase PknH
1422666	0	C	SNP	T	100	100	199	98.52	203	Gly462Glu (ggg/gAg)	Rv1273c	-	drug ABC transporter ATP-binding protein
1422667	0	C	SNP	T	100	97	197	98.5	200	Gly462Arg (ggg/Agg)	Rv1273c	-	drug ABC transporter ATP-binding protein
1430163	0	G	SNP	A	109	105	209	98.62	217	Leu34Leu (ctg/ctA)	Rv1279	-	GMC-type oxidoreductase
1438028	0	C	SNP	G	94	95	188	98.44	192	Ser40Arg (agc/agG)	Rv1285	cysD	sulfate adenylyltransferase subunit 2
1440090	0	C	SNP	T	111	91	201	99.51	203	Thr395Ile (acc/aTc)	Rv1286	-	bifunctional sulfate adenyltransferase subunit 1 CysN/adenylylsulfate kinase CysC
1440469	0	C	SNP	G	115	118	225	99.15	235	Pro521Pro (ccc/ccG)	Rv1286	-	bifunctional sulfate adenyltransferase subunit 1 CysN/adenylylsulfate kinase CysC
1441545	0	G	SNP	A	6	8	14	77.78	18	Ala66Ala (gcg/gcA)	Rv1288	-	hypothetical protein
1441579	0	A	SNP	T	6	8	11	82.35	17	Asn78Tyr (aat/Tat)	Rv1288	-	hypothetical protein
1441582	0	T	SNP	C	7	9	16	84.21	19	Trp79Arg (tgg/Cgg)	Rv1288	-	hypothetical protein
1445781	0	A	SNP	G	115	127	239	100	242	Ala18Ala (gct/gcC)	Rv1291c	-	hypothetical protein
1450316	0	C	SNP	T	94	72	164	99.4	167	Ala314Ala (gcc/gcT)	Rv1294	thrA	homoserine dehydrogenase
1457144	0	C	SNP	T	117	100	215	100	217	Arg194Cys (cgc/Tgc)	Rv1300	hemK	release factor glutamine methyltransferase
1468208	0	A	SNP	C	89	105	188	87	223	Leu433Arg (ctg/cGg)	Rv1313c	-	insertion sequence element IS1557 transposase
1468492	0	C	SNP	A	114	132	244	100	246	Leu338Leu (ctg/ctT)	Rv1313c	-	insertion sequence element IS1557 transposase
1471659	0	C	SNP	T	97	116	211	100	213
1478357	0	G	SNP	T	109	99	206	99.05	210	Pro254Pro (ccc/ccA)	Rv1317c	alkA	bifunctional regulatory protein/DNA repair enzyme AlkA
1479085	0	T	SNP	C	107	131	235	99.58	239	Ile12Val (atc/Gtc)	Rv1317c	alkA	bifunctional regulatory protein/DNA repair enzyme AlkA
1480945	0	C	SNP	G	209	214	419	99.76	424	Thr519Thr (acg/acC)	Rv1319c	-	adenylate cyclase
1480948	0	C	SNP	T	211	207	415	99.76	419	Glu518Glu (gag/gaA)	Rv1319c	-	adenylate cyclase
1481185	0	A	SNP	C	221	238	454	98.29	467	Asp439Glu (gat/gaG)	Rv1319c	-	adenylate cyclase
1481563	0	C	SNP	T	184	233	415	98.35	424	Glu313Glu (gag/gaA)	Rv1319c	-	adenylate cyclase
1482627	0	T	SNP	C	109	115	223	99.56	225	Thr531Ala (acg/Gcg)	Rv1320c	-	adenylate cyclase
1484708	0	A	SNP	C	97	116	210	99.53	214	Ser144Arg (agc/Cgc)	Rv1321	-	endonuclease NucS
1489142	0	C	SNP	T	100	139	224	98.76	242	Gly275Asp (ggc/gAc)	Rv1325c	PE_PGRS24	PE-PGRS family protein PE_PGRS24
1490905	0	A	SNP	G	102	90	190	100	192	Ser470Pro (tct/Cct)	Rv1326c	glgB	1,4-alpha-glucan branching protein
1495836	0	G	SNP	A	92	118	199	99.53	211	Val425Met (gtg/Atg)	Rv1328	glgP	glycogen phosphorylase
1498951	0	G	SNP	T	114	96	208	100	210	Thr80Lys (acg/aAg)	Rv1329c	dinG	ATP-dependent helicase DinG
1499213	0	T	Del	GAP	83	99	175	97.33	187		Rv1330c	pncB1	nicotinic acid phosphoribosyltransferase PncB1
1499214	0	C	Del	GAP	83	99	175	98.91	184		Rv1330c	pncB1	nicotinic acid phosphoribosyltransferase PncB1
1499215	0	A	Del	GAP	83	99	176	98.91	184		Rv1330c	pncB1	nicotinic acid phosphoribosyltransferase PncB1
1499216	0	G	Del	GAP	83	99	176	98.91	184		Rv1330c	pncB1	nicotinic acid phosphoribosyltransferase PncB1
1499217	0	G	Del	GAP	83	99	176	98.91	184		Rv1330c	pncB1	nicotinic acid phosphoribosyltransferase PncB1
1499218	0	C	Del	GAP	83	99	176	98.91	184		Rv1330c	pncB1	nicotinic acid phosphoribosyltransferase PncB1
1499219	0	C	Del	GAP	83	99	176	98.91	184		Rv1330c	pncB1	nicotinic acid phosphoribosyltransferase PncB1
1499220	0	G	Del	GAP	83	99	176	99.45	183		Rv1330c	pncB1	nicotinic acid phosphoribosyltransferase PncB1
1499221	0	G	SNP	A	84	98	176	98.38	185	Pro447Ser (ccg/Tcg)	Rv1330c	pncB1	nicotinic acid phosphoribosyltransferase PncB1
1499274	0	C	SNP	G	95	113	208	100	208	Gly429Ala (ggc/gCc)	Rv1330c	pncB1	nicotinic acid phosphoribosyltransferase PncB1
1500909	0	C	SNP	T	114	84	198	99	200	Val83Val (gtc/gtT)	Rv1331	-	ATP-dependent Clp protease adapter protein ClpS
1501700	0	G	SNP	A	101	101	198	99.51	203	Val34Val (gtg/gtA)	Rv1333	-	hydrolase
1505909	0	G	SNP	C	107	113	218	98.65	223
1508029	0	C	SNP	T	111	101	209	98.6	215	Arg153Cys (cgc/Tgc)	Rv1341	-	non-canonical purine NTP pyrophosphatase
1511463	0	C	SNP	T	96	96	190	98.46	195	Ala206Ala (gcc/gcT)	Rv1346	mbtN	acyl-ACP dehydrogenase MbtN
1513189	0	C	SNP	T	101	98	199	98.51	202	Ala48Val (gct/gTt)	Rv1348	irtA	iron ABC transporter ATP-binding protein/permease IrtA
1526819	0	C	SNP	A	147	130	274	100	277	Arg70Arg (cgg/Agg)	Rv1358	-	transcriptional regulator
1533241	0	G	SNP	C	111	145	254	89.51	286	Thr131Thr (acc/acG)	Rv1361c	PPE19	PPE family protein PPE19
1533583	0	G	SNP	A	98	121	217	96.05	228	Tyr17Tyr (tac/taT)	Rv1361c	PPE19	PPE family protein PPE19
1533624	0	A	SNP	C	84	116	200	95.24	210	Phe4Val (ttc/Gtc)	Rv1361c	PPE19	PPE family protein PPE19
1534551	0	C	SNP	T	106	83	188	99.47	190	Glu20Glu (gag/gaA)	Rv1362c	-	membrane protein
1536251	0	G	SNP	T	98	102	196	99.5	201	Ala465Glu (gcg/gAg)	Rv1364c	-	sigma factor regulatory protein
1540141	0	T	SNP	C	107	90	196	98.99	199	Ile169Val (atc/Gtc)	Rv1367c	-	hypothetical protein
1540484	0	C	SNP	G	99	115	211	97.72	219	Leu54Leu (ctg/ctC)	Rv1367c	-	hypothetical protein
1544255	0	C	SNP	T	87	96	181	99.46	184	Arg299Arg (cgc/cgT)	Rv1371	-	membrane protein
1546703	0	C	SNP	T	87	114	201	99.5	202	Pro231Leu (ccg/cTg)	Rv1373	-	glycolipid sulfotransferase
1547125	0	T	SNP	C	102	88	187	100	190	Thr136Ala (aca/Gca)	Rv1374c	-	hypothetical protein
1552547	0	G	SNP	A	116	101	214	100	217	Arg37Trp (cgg/Tgg)	Rv1378c	-	hypothetical protein
1554216	0	C	SNP	T	128	111	232	99.17	241	Pro10Leu (ccc/cTc)	Rv1381	pyrC	dihydroorotase
1558612	0	G	SNP	C	95	99	194	99.49	195	Ser504Ser (tcg/tcC)	Rv1384	carB	carbamoyl-phosphate synthase large subunit
1560498	0	G	SNP	A	139	131	260	97.12	278	Leu18Leu (ttg/ttA)	Rv1385	pyrF	orotidine 5'-phosphate decarboxylase
1563717	0	C	SNP	T	116	131	243	100	247	Val8Val (gtc/gtT)	Rv1388	mihF	integration host factor MihF
1570566	0	C	SNP	A	115	108	220	100	223	Arg135Leu (cgg/cTg)	Rv1394c	cyp132	cytochrome P450 Cyp132
1573660	0	T	SNP	G	130	126	252	100	256	Arg66Ser (aga/agC)	Rv1396c	PE_PGRS25	PE-PGRS family protein PE_PGRS25
1583948	0	C	SNP	T	104	111	215	96.85	222	Thr283Ile (acc/aTc)	Rv1407	fmu	methyltransferase
1588899	0	G	SNP	T	92	94	184	99.47	187	Ala111Ala (gcg/gcT)	Rv1412	ribC	riboflavin synthase
1593331	0	G	SNP	A	119	111	224	100	230
1595342	0	T	SNP	C	92	119	207	98.14	215	Val434Ala (gtg/gCg)	Rv1420	uvrC	excinuclease ABC subunit UvrC
1599557	0	C	SNP	G	126	113	238	98.76	242	Arg33Thr (agg/aCg)	Rv1424c	-	membrane protein
1608276	0	A	SNP	C	103	107	208	99.53	211	Asn65Thr (aac/aCc)	Rv1431	-	hypothetical protein
1609840	0	A	SNP	G	126	107	230	100	233	Pro586Pro (cca/ccG)	Rv1431	-	hypothetical protein
1612624	1	T	Ins	A	98	91	189	81.47	189		Rv1435c	-	hypothetical protein
1612624	2	T	Ins	T	98	91	189	81.47	189		Rv1435c	-	hypothetical protein
1612624	3	T	Ins	C	98	90	188	81.03	189		Rv1435c	-	hypothetical protein
1612624	4	T	Ins	G	98	91	189	81.47	189		Rv1435c	-	hypothetical protein
1612624	5	T	Ins	G	98	90	188	81.03	189		Rv1435c	-	hypothetical protein
1612624	6	T	Ins	T	98	90	188	81.03	189		Rv1435c	-	hypothetical protein
1612624	7	T	Ins	A	97	91	188	81.03	189		Rv1435c	-	hypothetical protein
1612624	8	T	Ins	C	98	91	189	81.47	189		Rv1435c	-	hypothetical protein
1612624	9	T	Ins	C	98	90	188	81.03	189		Rv1435c	-	hypothetical protein
1612624	10	T	Ins	G	98	91	189	81.47	189		Rv1435c	-	hypothetical protein
1612624	11	T	Ins	G	97	91	188	81.03	189		Rv1435c	-	hypothetical protein
1612624	12	T	Ins	T	98	91	189	81.47	189		Rv1435c	-	hypothetical protein
1612624	13	T	Ins	G	97	91	188	81.03	189		Rv1435c	-	hypothetical protein
1612624	14	T	Ins	C	97	91	188	81.03	189		Rv1435c	-	hypothetical protein
1612624	15	T	Ins	G	98	91	189	81.47	189		Rv1435c	-	hypothetical protein
1612624	16	T	Ins	C	98	91	189	81.47	189		Rv1435c	-	hypothetical protein
1612624	17	T	Ins	C	98	90	188	81.03	189		Rv1435c	-	hypothetical protein
1612624	18	T	Ins	A	98	91	189	81.47	189		Rv1435c	-	hypothetical protein
1612624	19	T	Ins	G	98	91	189	81.47	189		Rv1435c	-	hypothetical protein
1612624	20	T	Ins	G	98	91	189	81.47	189		Rv1435c	-	hypothetical protein
1612624	21	T	Ins	G	98	91	189	81.47	189		Rv1435c	-	hypothetical protein
1613035	0	T	SNP	C	121	105	226	100	226
1614143	0	G	SNP	A	98	115	209	100	213	Leu279Leu (ctg/ctA)	Rv1436	gap	glyceraldehyde 3-phosphate dehydrogenase
1618978	0	T	SNP	C	142	122	257	99.62	265	Asp236Gly (gat/gGt)	Rv1441c	PE_PGRS26	PE-PGRS family protein PE_PGRS26
1621481	0	C	SNP	T	121	132	247	99.61	254	Thr564Met (acg/aTg)	Rv1442	bisC	biotin sulfoxide reductase BisC
1624791	0	C	SNP	G	119	105	220	100	224	Arg192Pro (cga/cCa)	Rv1446c	opcA	OXPP cycle protein OpcA
1627351	0	T	SNP	C	129	94	222	99.55	224	Thr244Ala (acc/Gcc)	Rv1448c	tal	transaldolase
1629582	0	G	SNP	C	99	108	204	98.57	210	Arg206Arg (cgc/cgG)	Rv1449c	tkt	transketolase
1630148	0	A	SNP	C	101	119	213	99.55	221	Tyr18Asp (tac/Gac)	Rv1449c	tkt	transketolase
1632156	0	G	SNP	T	185	180	355	96.31	379	Asp824Glu (gac/gaA)	Rv1450c	PE_PGRS27	PE-PGRS family protein PE_PGRS27
1634609	0	C	SNP	T	52	13	64	98.48	66	Ala7Thr (gcc/Acc)	Rv1450c	PE_PGRS27	PE-PGRS family protein PE_PGRS27
1634610	0	C	SNP	T	53	12	64	100	65	Val6Val (gtg/gtA)	Rv1450c	PE_PGRS27	PE-PGRS family protein PE_PGRS27
1634633	0	A	SNP	T	64	13	76	98.72	78
1634636	0	T	SNP	A	65	12	77	98.72	78
1636172	1	T	Ins	C	104	19	123	88.49	123		Rv1452c	PE_PGRS28	PE-PGRS family protein PE_PGRS28
1636172	2	T	Ins	C	104	19	123	88.49	123		Rv1452c	PE_PGRS28	PE-PGRS family protein PE_PGRS28
1636172	3	T	Ins	G	104	19	123	88.49	123		Rv1452c	PE_PGRS28	PE-PGRS family protein PE_PGRS28
1636826	0	C	SNP	A	158	211	362	99.73	370	Gly468Gly (ggg/ggT)	Rv1452c	PE_PGRS28	PE-PGRS family protein PE_PGRS28
1636918	0	C	SNP	T	122	157	269	86.38	323	Ala438Thr (gcc/Acc)	Rv1452c	PE_PGRS28	PE-PGRS family protein PE_PGRS28
1636927	0	C	SNP	T	88	125	208	83.86	254	Asp435Asn (gac/Aac)	Rv1452c	PE_PGRS28	PE-PGRS family protein PE_PGRS28
1636928	0	A	SNP	G	87	124	207	84.74	249	Gly434Gly (ggt/ggC)	Rv1452c	PE_PGRS28	PE-PGRS family protein PE_PGRS28
1636934	0	A	SNP	G	85	122	205	82.47	251	His432His (cat/caC)	Rv1452c	PE_PGRS28	PE-PGRS family protein PE_PGRS28
1636936	0	G	SNP	T	85	120	201	82.33	249	His432Asn (cat/Aat)	Rv1452c	PE_PGRS28	PE-PGRS family protein PE_PGRS28
1636944	0	G	SNP	T	82	121	201	79.3	256	Ala429Asp (gcc/gAc)	Rv1452c	PE_PGRS28	PE-PGRS family protein PE_PGRS28
1636945	0	C	SNP	G	83	117	198	75.76	264	Ala429Pro (gcc/Ccc)	Rv1452c	PE_PGRS28	PE-PGRS family protein PE_PGRS28
1636946	0	C	SNP	A	82	115	193	76.36	258	Gly428Gly (ggg/ggT)	Rv1452c	PE_PGRS28	PE-PGRS family protein PE_PGRS28
1636980	0	G	SNP	T	90	153	240	77.64	313	Pro417His (ccc/cAc)	Rv1452c	PE_PGRS28	PE-PGRS family protein PE_PGRS28
1636981	0	G	SNP	T	90	150	234	77.17	311	Pro417Thr (ccc/Acc)	Rv1452c	PE_PGRS28	PE-PGRS family protein PE_PGRS28
1636983	0	C	SNP	G	91	156	245	77.43	319	Gly416Ala (ggc/gCc)	Rv1452c	PE_PGRS28	PE-PGRS family protein PE_PGRS28
1638182	0	C	SNP	T	164	206	364	98.93	374	Ser16Ser (tcg/tcA)	Rv1452c	PE_PGRS28	PE-PGRS family protein PE_PGRS28
1638183	0	G	SNP	A	162	202	362	98.91	368	Ser16Leu (tcg/tTg)	Rv1452c	PE_PGRS28	PE-PGRS family protein PE_PGRS28
1638188	0	C	SNP	T	165	200	363	99.18	368	Ala14Ala (gcg/gcA)	Rv1452c	PE_PGRS28	PE-PGRS family protein PE_PGRS28
1638191	0	C	SNP	G	166	206	366	98.67	377	Ala13Ala (gcg/gcC)	Rv1452c	PE_PGRS28	PE-PGRS family protein PE_PGRS28
1638194	0	G	SNP	C	171	213	380	99.48	386	Ala12Ala (gcc/gcG)	Rv1452c	PE_PGRS28	PE-PGRS family protein PE_PGRS28
1639594	0	C	SNP	A	108	98	203	100	206	Pro405Gln (cca/cAa)	Rv1453	-	transcriptional activator protein
1645802	0	T	SNP	C	114	120	233	99.57	235	Lys113Glu (aaa/Gaa)	Rv1459c	-	alpha-(1->6)-mannopyranosyltransferase
1650072	0	A	SNP	G	101	92	189	99.48	194	Asn183Asp (aac/Gac)	Rv1462	-	hypothetical protein
1650406	0	C	SNP	A	98	99	193	98.99	199	Thr294Asn (acc/aAc)	Rv1462	-	hypothetical protein
1656293	0	G	SNP	A	141	61	199	100	202	Asn143Asn (aac/aaT)	Rv1468c	PE_PGRS29	PE-PGRS family protein PE_PGRS29
1672176	0	T	SNP	C	91	76	163	97.09	172	Met267Thr (atg/aCg)	Rv1481	-	membrane protein
1676290	0	C	SNP	A	117	121	232	100	238	Lys198Asn (aag/aaT)	Rv1486c	-	hypothetical protein
1676880	0	A	SNP	G	111	128	238	99.17	241	Trp2Arg (tgg/Cgg)	Rv1486c	-	hypothetical protein
1681147	0	G	SNP	A	113	97	206	99.53	211
1688300	0	T	SNP	C	120	107	222	100	227	Phe120Phe (ttt/ttC)	Rv1497	lipL	esterase LipL
1689349	0	C	SNP	T	99	129	223	100	228	Arg191His (cgc/cAc)	Rv1498c	-	methyltransferase
1692141	0	A	SNP	C	99	134	229	100	233	Ile84Ile (ata/atC)	Rv1501	-	hypothetical protein
1692960	0	T	SNP	C	129	102	229	97.88	236	Ser13Pro (tcg/Ccg)	Rv1502	-	hypothetical protein
1693561	0	A	SNP	G	130	116	241	100	246	Tyr213Cys (tac/tGc)	Rv1502	-	hypothetical protein
1698850	0	C	SNP	T	96	89	182	98.93	187	Ala349Thr (gca/Aca)	Rv1508c	-	membrane protein
1698911	0	G	SNP	A	102	90	192	99.48	193	Gly328Gly (ggc/ggT)	Rv1508c	-	membrane protein
1699849	0	G	SNP	A	111	106	213	99.09	219	Pro16Ser (ccg/Tcg)	Rv1508c	-	membrane protein
1702415	0	C	SNP	T	111	114	221	98.68	228	Ala374Val (gcg/gTg)	Rv1510	-	hypothetical protein
1706119	0	T	SNP	C	87	83	168	100	170	Ser159Ser (tca/tcG)	Rv1514c	-	glycosyltransferase
1708792	0	T	SNP	C	104	127	224	99.14	233
1709432	0	C	SNP	T	97	116	210	99.07	215	Leu188Phe (ctc/Ttc)	Rv1517	-	hypothetical protein
1713192	0	A	SNP	G	113	96	202	100	209	Val297Val (gta/gtG)	Rv1521	fadD25	fatty-acid--CoA ligase FadD25
1713923	0	A	SNP	G	104	102	206	98.56	209	His541Arg (cac/cGc)	Rv1521	fadD25	fatty-acid--CoA ligase FadD25
1716472	0	A	SNP	G	104	102	201	99.04	208	Ser381Pro (tcc/Ccc)	Rv1522c	mmpL12	transmembrane transport protein MmpL12
1718932	0	C	SNP	T	120	85	201	98.56	208	Asn69Asn (aac/aaT)	Rv1524	-	glycosyltransferase
1728161	0	G	SNP	T	135	95	225	99.57	231	Gly83Gly (ggc/ggA)	Rv1527c	pks5	polyketide synthase
1728460	0	A	SNP	C	96	102	192	99	200
1728837	0	A	SNP	G	97	122	218	100	219
1735739	0	T	SNP	C	105	125	227	99.14	232
1738751	0	C	SNP	A	104	111	210	100	215	Arg745Arg (cgg/Agg)	Rv1536	ileS	isoleucine--tRNA ligase
1748439	0	C	SNP	T	124	132	252	99.22	258	Thr249Ile (acc/aTc)	Rv1547	dnaE1	DNA polymerase III subunit alpha
1752561	0	T	SNP	C	108	120	225	100	228	Asp258Gly (gac/gGc)	Rv1548c	PPE21	PPE family protein PPE21
1753519	1	G	Ins	C	70	98	168	83.17	169
1757786	0	T	SNP	G	101	123	222	98.68	227	Ser36Ala (tcc/Gcc)	Rv1552	frdA	fumarate reductase flavoprotein subunit
1759252	0	G	SNP	T	136	111	247	100	247	Ser524Ser (tcg/tcT)	Rv1552	frdA	fumarate reductase flavoprotein subunit		phylo (not 4,9)
1760292	0	A	SNP	G	123	118	239	100	241	Met40Val (atg/Gtg)	Rv1554	frdC	fumarate reductase membrane anchor subunit
1761765	0	G	SNP	A	97	91	188	98.95	190	Gly8Ser (ggc/Agc)	Rv1557	mmpL6	transmembrane transport protein MmpL6
1763482	0	G	SNP	A	111	120	230	98.72	234	Gly19Arg (ggg/Agg)	Rv1559	ilvA	threonine dehydratase IlvA
1764225	0	C	SNP	T	92	129	218	98.66	224	Ala266Ala (gcc/gcT)	Rv1559	ilvA	threonine dehydratase IlvA
1778430	0	T	SNP	C	126	153	275	100	279	Met191Thr (atg/aCg)	Rv1570	bioD	ATP-dependent dethiobiotin synthetase BioD
1779370	0	G	SNP	C	123	98	218	100	221	Thr19Thr (acg/acC)	Rv1573	-	phage protein
1780586	1	C	Ins	G	92	96	188	97.92	189		Rv1575	-	phage protein
1781251	0	C	SNP	T	129	115	244	99.59	245	Glu272Lys (gag/Aag)	Rv1576c	-	phage capsid protein
1781811	0	T	SNP	C	190	128	318	99.69	319	Asp85Gly (gac/gGc)	Rv1576c	-	phage capsid protein
1784238	0	A	Del	GAP	122	126	246	100	248		Rv1581c	-	phage protein
1788570	0	G	SNP	T	77	87	157	77	213	Asn198Lys (aac/aaA)	Rv1587c	-	hypothetical protein
1788574	0	T	SNP	C	78	85	156	75.81	215	His197Arg (cac/cGc)	Rv1587c	-	hypothetical protein
1788664	0	G	SNP	C	139	94	232	97.9	238	Ala167Gly (gcc/gGc)	Rv1587c	-	hypothetical protein
1789507	0	T	SNP	C	28	61	88	91.75	97	Leu110Leu (cta/ctG)	Rv1588c	-	hypothetical protein
1789509	0	G	SNP	A	28	64	92	92	100	Leu110Leu (cta/Tta)	Rv1588c	-	hypothetical protein
1789933	0	G	SNP	A	93	96	188	98.44	192
1792777	0	T	SNP	C	99	100	198	99.5	200	Ile322Val (att/Gtt)	Rv1592c	-	hypothetical protein
1792778	0	T	SNP	C	95	102	195	99.49	198	Glu321Glu (gaa/gaG)	Rv1592c	-	hypothetical protein
1798355	0	G	SNP	A	93	115	203	100	208	Gly21Asp (ggt/gAt)	Rv1597	-	hypothetical protein
1802047	0	C	SNP	G	105	110	213	99.54	216	Gln5Glu (cag/Gag)	Rv1601	hisB	imidazole glycerol-phosphate dehydratase
1803265	0	G	SNP	A	96	109	202	99.51	206	Ser201Asn (agc/aAc)	Rv1602	hisH	imidazole glycerol phosphate synthase subunit HisH
1804409	0	C	SNP	A	115	113	227	100	228	Pro124Gln (cca/cAa)	Rv1604	impA	inositol-monophosphatase ImpA
1811375	0	G	SNP	T	120	130	247	100	250	Gly83Gly (ggg/ggT)	Rv1612	trpB	tryptophan synthase subunit beta
1812448	0	C	SNP	T	122	125	247	100	247	Tyr30Tyr (tac/taT)	Rv1613	trpA	tryptophan synthase subunit alpha
1817976	0	A	SNP	T	99	115	209	100	214	His121Leu (cac/cTc)	Rv1618	tesB1	acyl-CoA thioesterase TesB
1818286	0	C	SNP	T	103	118	217	99.55	222	Gly224Gly (ggc/ggT)	Rv1618	tesB1	acyl-CoA thioesterase TesB
1818611	0	C	SNP	T	134	95	223	99.57	230	Arg13_ (cga/Tga)	Rv1619	-	hypothetical protein
1827468	0	C	SNP	A	101	81	181	99.45	183	Val160Leu (gtg/Ttg)	Rv1625c	cya	adenylyl cyclase
1832509	0	C	SNP	G	103	101	202	99.51	205	Thr615Thr (acc/acG)	Rv1629	polA	DNA polymerase I
1833025	0	C	SNP	T	126	95	214	98.66	224	Asp787Asp (gac/gaT)	Rv1629	polA	DNA polymerase I
1836286	0	G	SNP	C	118	108	223	100	226
1836417	0	C	SNP	A	112	109	219	98.22	225	Gly138Gly (ggg/ggT)	Rv1632c	-	hypothetical protein
1839759	0	G	SNP	C	115	103	214	99.54	219	Gly198Arg (ggg/Cgg)	Rv1634	-	multidrug-efflux transporter
1847919	0	C	SNP	G	109	96	204	99.51	206	Thr180Thr (acg/acC)	Rv1639c	-	hypothetical protein
1849609	0	T	SNP	C	116	123	237	100	239	Arg809Arg (cga/cgG)	Rv1640c	lysX	bifunctional lysine--tRNA ligase/phosphatidylglycerol lysyltransferase
1852803	0	C	SNP	A	107	108	213	97.73	220	Ala177Ala (gcc/gcA)	Rv1641	infC	initiation factor IF-3
1852877	0	A	SNP	C	107	92	198	98.51	202	_202Ser (tag/tCg)	Rv1641	infC	initiation factor IF-3
1854300	0	T	SNP	C	100	106	199	100	206	Leu232Pro (ctg/cCg)	Rv1644	tsnR	23S rRNA methyltransferase TsnR
1856617	0	C	SNP	T	73	76	143	98.03	152	Thr285Ile (aca/aTa)	Rv1646	PE17	PE family protein PE17
1856777	0	G	SNP	C	99	86	183	100	185	Ala2Pro (gcg/Ccg)	Rv1647	-	adenylate cyclase
1859559	0	C	SNP	A	105	109	209	100	214	Ala276Asp (gcc/gAc)	Rv1649	pheS	phenylalanine--tRNA ligase subunit alpha
1860361	0	C	SNP	T	99	113	209	99.53	213	Arg202Trp (cgg/Tgg)	Rv1650	pheT	phenylalanine--tRNA ligase subunit beta
1863584	0	G	SNP	T	160	155	301	98.44	320	Thr600Asn (acc/aAc)	Rv1651c	PE_PGRS30	PE-PGRS family protein PE_PGRS30
1873700	0	G	SNP	A	122	104	223	99.56	227	Leu354Leu (ctg/ctA)	Rv1659	argH	argininosuccinate lyase
1885772	0	G	SNP	A	92	126	216	100	218	Ala1357Thr (gcc/Acc)	Rv1662	pks8	polyketide synthase
1894300	1	G	Ins	G	86	85	171	83.01	172
1894300	2	G	Ins	T	86	86	172	83.5	172
1894300	3	G	Ins	C	86	86	172	83.5	172
1894300	4	G	Ins	T	85	86	171	83.01	172
1894300	5	G	Ins	T	86	86	172	83.5	172
1894300	6	G	Ins	G	86	86	172	83.5	172
1894300	7	G	Ins	C	83	85	168	81.55	169
1894300	8	G	Ins	C	84	84	168	81.55	169
1894300	9	G	Ins	G	84	85	169	82.04	169
1894300	10	G	Ins	C	84	85	169	82.04	169
1894422	0	A	SNP	G	102	141	238	100	243
1901493	0	T	SNP	C	122	126	246	100	248	Ser149Ser (agt/agC)	Rv1676	-	hypothetical protein
1907296	0	G	SNP	C	105	102	204	100	207	Ala298Ala (gcg/gcC)	Rv1682	-	hypothetical protein
1908598	0	G	SNP	A	103	102	199	100	205	Arg335Arg (cgg/cgA)	Rv1683	-	bifunctional long-chain acyl-CoA synthase/lipase
1912324	0	G	SNP	T	98	91	187	95.94	197	Ser199Arg (agc/agA)	Rv1687c	-	ABC transporter ATP-binding protein
1916137	0	A	SNP	G	105	97	199	99.51	203	Leu63Leu (cta/ctG)	Rv1691	-	hypothetical protein
1917972	0	A	SNP	G	106	93	197	100	199	Leu11Leu (cta/ctG)	Rv1694	tlyA	16S/23S rRNA (cytidine-2'-O)-methyltransferase TlyA			capreomycin (CPR)
1925136	0	G	SNP	A	108	120	224	100	228	Val436Val (gtg/gtA)	Rv1699	pyrG	CTP synthase
1926029	0	T	SNP	C	119	117	233	99.58	237	Tyr150His (tat/Cat)	Rv1700	-	NUDIX hydrolase
1927329	0	C	SNP	A	83	86	165	98.26	172	Arg416Leu (cgc/cTc)	Rv1702c	-	hypothetical protein
1931179	0	C	SNP	A	80	116	193	100	196	Arg93Leu (cgg/cTg)	Rv1704c	cycA	D-serine/alanine/glycine transporter protein CycA
1931718	0	G	SNP	C	92	100	190	100	192	Leu313Val (ctg/Gtg)	Rv1705c	PPE22	PPE family protein PPE22
1933988	0	G	SNP	A	119	102	221	100	221
1940121	0	G	SNP	A	104	103	203	97.18	213	Gly175Arg (ggg/Agg)	Rv1712	cmk	cytidylate kinase
1944107	0	A	SNP	G	95	95	187	100	190	Ser178Gly (agt/Ggt)	Rv1716	-	hypothetical protein
1944402	0	T	SNP	C	100	117	212	100	217	Val276Ala (gtc/gCc)	Rv1716	-	hypothetical protein
1946999	0	T	SNP	G	108	118	224	98.69	229
1950767	0	T	SNP	C	89	90	176	100	179	Lys95Lys (aaa/aaG)	Rv1724c	-	hypothetical protein
1952743	0	G	SNP	A	97	113	204	99.53	211	Val298Met (gtg/Atg)	Rv1726	-	oxidoreductase
1960284	0	C	SNP	A	104	108	212	100	212	Gln68His (cag/caT)	Rv1733c	-	transmembrane protein
1967237	0	C	SNP	A	120	106	221	100	226	Arg134Leu (cga/cTa)	Rv1739c	-	sulfate ABC transporter permease
1971725	0	G	SNP	C	138	127	260	99.62	266	Arg89Arg (cgc/cgG)	Rv1745c	idi	isopentenyl-diphosphate delta-isomerase
1972901	0	C	SNP	T	132	109	240	98.77	244	Ala255Val (gcg/gTg)	Rv1746	pknF	serine/threonine-protein kinase PknF
1974100	0	C	SNP	G	113	111	216	97.82	229	Ala157Ala (gcc/gcG)	Rv1747	-	ABC transporter ATP-binding protein/permease
1977646	0	G	SNP	A	99	108	206	99.52	208	Ala80Ala (gcc/gcT)	Rv1749c	-	integral membrane protein
1983195	0	A	SNP	G	15	11	25	92.86	28	Gly527Gly (ggt/ggC)	Rv1753c	PPE24	PPE family protein PPE24
1983198	0	C	SNP	G	19	8	27	100	27	Val526Val (gtg/gtC)	Rv1753c	PPE24	PPE family protein PPE24
1983313	0	T	SNP	G	128	146	270	95.8	286	Asn488Thr (aac/aCc)	Rv1753c	PPE24	PPE family protein PPE24
1989060	0	G	Del	GAP	91	89	177	96.77	186		Rv1758	cut1	cutinase
1989061	0	A	Del	GAP	91	89	177	97.83	184		Rv1758	cut1	cutinase
1989062	0	G	Del	GAP	91	89	177	98.36	183		Rv1758	cut1	cutinase
1989063	0	G	Del	GAP	91	89	177	98.36	183		Rv1758	cut1	cutinase
1989064	0	A	Del	GAP	91	89	177	99.45	181		Rv1758	cut1	cutinase
1989065	0	C	Del	GAP	91	89	177	99.45	181		Rv1758	cut1	cutinase
1989066	0	T	Del	GAP	91	88	176	98.9	181		Rv1758	cut1	cutinase
1989067	0	T	Del	GAP	91	88	176	98.9	181		Rv1758	cut1	cutinase
1989068	0	C	Del	GAP	91	88	176	98.9	181		Rv1758	cut1	cutinase
1989069	0	A	Del	GAP	91	88	176	98.9	181		Rv1758	cut1	cutinase
1989070	0	T	Del	GAP	91	89	177	99.45	181		Rv1758	cut1	cutinase
1989071	0	C	Del	GAP	91	88	176	98.9	181		Rv1758	cut1	cutinase
1989072	0	G	Del	GAP	91	88	176	98.9	181		Rv1758	cut1	cutinase
1989073	0	A	Del	GAP	91	88	176	98.9	181		Rv1758	cut1	cutinase
1989074	0	T	Del	GAP	91	88	176	98.9	181		Rv1758	cut1	cutinase
1989075	0	G	Del	GAP	91	88	176	98.9	181		Rv1758	cut1	cutinase
1989076	0	C	Del	GAP	91	88	176	98.9	181		Rv1758	cut1	cutinase
1989077	0	G	Del	GAP	91	89	177	99.45	181		Rv1758	cut1	cutinase
1989237	0	T	SNP	C	147	111	257	100	258	Phe66Leu (ttt/Ctt)	Rv1758	cut1	cutinase
1991894	0	G	SNP	A	155	109	253	99.62	265	Gly228Gly (ggc/ggT)	Rv1759c	wag22	PE-PGRS family protein Wag22
1992751	0	T	SNP	A	110	95	203	99.51	206
1993561	0	T	SNP	C	116	112	224	100	228	Cys137Arg (tgt/Cgt)	Rv1760	-	diacylglycerol acyltransferase
1993808	0	A	SNP	T	123	109	228	100	232	Glu219Val (gag/gTg)	Rv1760	-	diacylglycerol acyltransferase
1995528	0	A	SNP	G	115	108	222	100	223	His105His (cat/caC)	Rv1762c	-	hypothetical protein
2003252	0	C	SNP	T	129	141	263	98.9	273	Ala209Ala (gcc/gcT)	Rv1769	-	hypothetical protein
2003827	0	A	SNP	C	103	117	214	100	220	Asp401Ala (gac/gCc)	Rv1769	-	hypothetical protein
2010614	0	G	SNP	A	114	131	236	100	245
2010880	0	T	SNP	G	106	127	233	98.31	237	Gly75Gly (ggt/ggG)	Rv1777	cyp144	cytochrome P450 Cyp144
2011568	0	G	SNP	C	109	107	213	99.54	217	Glu305Gln (gag/Cag)	Rv1777	cyp144	cytochrome P450 Cyp144
2022868	0	T	SNP	C	117	115	228	100	232	Ser1204Ser (agt/agC)	Rv1783	eccC5	ESX-5 type VII secretion system protein EccC5
2023628	0	C	SNP	G	103	111	212	99.53	215	Gly334Ala (gga/gCa)	Rv1785c	cyp143	cytochrome P450 Cyp143
2025977	0	C	SNP	G	96	99	190	97.99	199	Thr226Arg (acg/aGg)	Rv1787	PPE25	PPE family protein PPE25
2034676	0	C	SNP	T	108	88	196	99.49	197	Ile316Ile (atc/atT)	Rv1796	mycP5	membrane-anchored mycosin MycP
2040927	0	A	SNP	C	98	94	190	99.48	193	Glu492Ala (gag/gCg)	Rv1800	PPE28	PPE family protein PPE28
2045310	0	A	SNP	G	125	174	294	99.67	300	Ile511Ile (att/atC)	Rv1803c	PE_PGRS32	PE-PGRS family protein PE_PGRS32
2049065	0	T	SNP	C	99	117	216	100	216
2049097	0	G	SNP	C	97	131	224	100	228
2050822	0	G	SNP	C	124	113	233	100	237	Gly301Ala (gga/gCa)	Rv1808	PPE32	PPE family protein PPE32
2051345	0	G	SNP	A	116	82	196	100	198	Gly22Ser (ggt/Agt)	Rv1809	PPE33	PPE family protein PPE33
2051746	0	T	SNP	C	114	115	226	100	229	Ala155Ala (gct/gcC)	Rv1809	PPE33	PPE family protein PPE33
2052035	0	G	SNP	T	91	80	168	100	171	Val252Leu (gtg/Ttg)	Rv1809	PPE33	PPE family protein PPE33
2055271	0	A	SNP	G	86	97	179	100	183	Leu30Pro (cta/cCa)	Rv1812c	-	dehydrogenase
2056184	0	C	SNP	T	106	115	218	99.1	223
2057774	0	A	SNP	T	101	117	213	100	218	Ile83Phe (atc/Ttc)	Rv1815	-	hypothetical protein
2058950	0	C	Del	GAP	104	91	194	96.06	203		Rv1816	-	HTH-type transcriptional regulator
2061865	0	G	Del	GAP	17	47	52	95.52	67		Rv1818c	PE_PGRS33	PE-PGRS family protein PE_PGRS33
2061866	0	G	Del	GAP	17	47	52	95.52	67		Rv1818c	PE_PGRS33	PE-PGRS family protein PE_PGRS33
2061867	0	T	Del	GAP	17	47	52	95.52	67		Rv1818c	PE_PGRS33	PE-PGRS family protein PE_PGRS33
2061868	0	G	Del	GAP	17	47	52	95.52	67		Rv1818c	PE_PGRS33	PE-PGRS family protein PE_PGRS33
2061869	0	A	Del	GAP	17	47	52	95.52	67		Rv1818c	PE_PGRS33	PE-PGRS family protein PE_PGRS33
2061870	0	C	Del	GAP	17	47	52	95.52	67		Rv1818c	PE_PGRS33	PE-PGRS family protein PE_PGRS33
2061871	0	A	Del	GAP	17	47	52	95.52	67		Rv1818c	PE_PGRS33	PE-PGRS family protein PE_PGRS33
2061872	0	T	Del	GAP	17	47	52	95.52	67		Rv1818c	PE_PGRS33	PE-PGRS family protein PE_PGRS33
2061873	0	T	Del	GAP	17	47	52	95.52	67		Rv1818c	PE_PGRS33	PE-PGRS family protein PE_PGRS33
2061874	0	A	Del	GAP	17	47	52	95.52	67		Rv1818c	PE_PGRS33	PE-PGRS family protein PE_PGRS33
2061875	0	G	Del	GAP	17	47	52	95.52	67		Rv1818c	PE_PGRS33	PE-PGRS family protein PE_PGRS33
2061876	0	T	Del	GAP	17	47	52	95.52	67		Rv1818c	PE_PGRS33	PE-PGRS family protein PE_PGRS33
2061877	0	G	Del	GAP	17	47	52	95.52	67		Rv1818c	PE_PGRS33	PE-PGRS family protein PE_PGRS33
2061878	0	C	Del	GAP	17	47	52	95.52	67		Rv1818c	PE_PGRS33	PE-PGRS family protein PE_PGRS33
2061879	0	C	Del	GAP	17	47	52	94.12	68		Rv1818c	PE_PGRS33	PE-PGRS family protein PE_PGRS33
2061880	0	G	Del	GAP	17	47	52	94.12	68		Rv1818c	PE_PGRS33	PE-PGRS family protein PE_PGRS33
2061881	0	G	Del	GAP	17	47	52	95.52	67		Rv1818c	PE_PGRS33	PE-PGRS family protein PE_PGRS33
2061958	0	A	SNP	G	32	143	165	97.77	179	Ala239Ala (gct/gcC)	Rv1818c	PE_PGRS33	PE-PGRS family protein PE_PGRS33
2074754	0	C	SNP	T	118	133	248	99.6	252
2084610	0	G	SNP	T	107	92	195	99	201	Pro9Pro (ccc/ccA)	Rv1836c	-	hypothetical protein
2087652	0	C	SNP	T	135	119	253	99.22	256	Arg87Arg (cgg/cgA)	Rv1839c	vapB13	antitoxin VapB13
2089752	0	C	SNP	T	124	97	220	99.55	222	Val323Met (gtg/Atg)	Rv1841c	-	hypothetical protein
2094912	0	C	Del	GAP	87	91	178	90.36	197		Rv1844c	gnd1	6-phosphogluconate dehydrogenase
2094913	0	A	Del	GAP	87	91	178	91.75	194		Rv1844c	gnd1	6-phosphogluconate dehydrogenase
2094914	0	G	Del	GAP	87	91	178	91.75	194		Rv1844c	gnd1	6-phosphogluconate dehydrogenase
2094915	0	C	Del	GAP	87	91	178	91.75	194		Rv1844c	gnd1	6-phosphogluconate dehydrogenase
2094916	0	G	Del	GAP	87	91	178	91.75	194		Rv1844c	gnd1	6-phosphogluconate dehydrogenase
2094917	0	T	Del	GAP	87	91	178	92.23	193		Rv1844c	gnd1	6-phosphogluconate dehydrogenase
2096186	0	A	SNP	G	102	119	217	99.55	222	Thr138Thr (act/acC)	Rv1846c	blaI	transcriptional repressor BlaI
2100743	0	G	SNP	T	85	98	182	97.86	187	Gly135Val (ggg/gTg)	Rv1852	ureG	urease accessory protein UreG
2108141	0	T	SNP	C	113	143	255	99.22	258	Phe136Leu (ttc/Ctc)	Rv1860	apa	hypothetical protein
2108890	0	A	SNP	C	99	114	211	100	213
2109523	1	C	Ins	G	92	110	202	93.09	202
2116903	0	C	SNP	T	90	108	196	100	198	Gly380Gly (ggc/ggT)	Rv1867	-	hypothetical protein
2122976	0	C	SNP	G	107	120	224	99.56	228	Gly59Ala (ggt/gCt)	Rv1872c	lldD2	L-lactate dehydrogenase
2123169	0	T	SNP	G	99	84	181	100	183
2124276	0	G	SNP	C	109	103	211	97.25	218	Arg198Pro (cgg/cCg)	Rv1874	-	hypothetical protein
2128870	0	A	SNP	G	99	86	183	100	185	Leu283Leu (cta/ctG)	Rv1878	glnA3	glutamine synthetase GlnA
2133468	1	T	Ins	T	116	75	191	94.09	192		Rv1883c	-	hypothetical protein
2133468	2	T	Ins	C	116	76	192	94.58	192		Rv1883c	-	hypothetical protein
2133468	3	T	Ins	G	115	76	191	94.09	192		Rv1883c	-	hypothetical protein
2133468	4	T	Ins	C	116	76	192	94.58	192		Rv1883c	-	hypothetical protein
2133468	5	T	Ins	A	116	76	192	94.58	192		Rv1883c	-	hypothetical protein
2133468	6	T	Ins	T	116	76	192	94.58	192		Rv1883c	-	hypothetical protein
2133468	7	T	Ins	G	116	76	192	94.58	192		Rv1883c	-	hypothetical protein
2133468	8	T	Ins	C	116	76	192	94.58	192		Rv1883c	-	hypothetical protein
2133468	9	T	Ins	C	114	75	189	93.1	189		Rv1883c	-	hypothetical protein
2133468	10	T	Ins	G	112	74	186	91.63	186		Rv1883c	-	hypothetical protein
2133468	11	T	Ins	T	112	74	186	91.63	186		Rv1883c	-	hypothetical protein
2133468	12	T	Ins	C	111	73	184	90.64	184		Rv1883c	-	hypothetical protein
2135870	0	T	SNP	C	81	116	196	100	197
2137521	1	A	Ins	C	71	64	135	76.7	135
2137521	2	A	Ins	T	71	64	135	76.7	135
2137521	3	A	Ins	C	70	64	134	76.14	134
2137521	4	A	Ins	C	70	64	134	76.14	134
2137521	5	A	Ins	G	70	64	134	76.14	134
2137521	6	A	Ins	A	70	64	134	76.14	134
2137521	7	A	Ins	T	70	64	134	76.14	134
2137521	8	A	Ins	C	69	64	133	75.57	134
2137521	9	A	Ins	A	69	64	133	75.57	134
2137521	10	A	Ins	C	70	64	134	76.14	134
2138453	0	C	SNP	T	122	100	218	99.55	223
2142250	0	C	SNP	T	106	104	207	99.53	211
2143328	0	G	Del	GAP	104	118	217	96.1	231		Rv1895	-	zinc-binding alcohol dehydrogenase
2144842	0	C	SNP	T	116	130	241	98.4	250	Arg14Lys (agg/aAg)	Rv1897c	-	D-tyrosyl-tRNA(Tyr) deacylase
2147022	0	A	SNP	C	94	101	192	100	195	Ile204Met (att/atG)	Rv1900c	lipJ	lignin peroxidase LipJ
2151780	0	G	SNP	T	130	95	225	96.98	232	Gln206Lys (caa/Aaa)	Rv1905c	aao	D-amino acid oxidase
2153184	0	T	SNP	G	115	113	225	99.56	229
2154724	0	C	SNP	A	104	88	190	99.48	193	Arg463Leu (cgg/cTg)	Rv1908c	katG	catalase-peroxidase		phylo (not Euro-American, M. africanum, M. bovis, M . canettii, M. caprae, M. Microti, M. pinipedii, Beijing, Delhi/CAS, EAI, 4)	isoniazid (INH)
2155168	0	C	SNP	G	99	106	201	99.03	207	Ser315Thr (agc/aCc)	Rv1908c	katG	catalase-peroxidase	isoniazid (INH)		isoniazid (INH)
2157058	0	G	SNP	T	96	109	204	99.03	207	Ala81Glu (gcg/gAg)	Rv1910c	-	hypothetical protein
2157376	0	G	SNP	T	102	114	212	99.54	217
2158109	0	T	SNP	C	107	107	213	100	214	Asp328Gly (gac/gGc)	Rv1912c	fadB5	oxidoreductase FadB
2158905	0	C	SNP	A	104	100	198	98.55	207	Gly63_ (gga/Tga)	Rv1912c	fadB5	oxidoreductase FadB
2160998	0	G	SNP	A	138	113	243	99.21	253	Gly179Asp (ggc/gAc)	Rv1915	aceAa	isocitrate lyase AceAa
2161343	1	G	Ins	T	98	123	221	96.93	221		Rv1915	aceAa	isocitrate lyase AceAa
2163790	0	A	SNP	C	70	64	132	100	134	Pro1174Pro (cct/ccG)	Rv1917c	PPE34	PPE family protein PPE34
2165286	0	A	SNP	C	104	115	214	100	219	Ser676Ala (tca/Gca)	Rv1917c	PPE34	PPE family protein PPE34
2165866	0	G	SNP	C	27	33	59	98.36	61	Pro482Pro (ccc/ccG)	Rv1917c	PPE34	PPE family protein PPE34
2165869	0	G	SNP	C	25	31	56	98.25	57	Gly481Gly (ggc/ggG)	Rv1917c	PPE34	PPE family protein PPE34
2165872	0	A	SNP	C	23	27	50	98.04	51	Val480Val (gtt/gtG)	Rv1917c	PPE34	PPE family protein PPE34
2165875	0	G	SNP	C	23	28	51	98.08	52	Leu479Leu (ctc/ctG)	Rv1917c	PPE34	PPE family protein PPE34
2165877	0	G	SNP	A	23	28	51	98.08	52	Leu479Phe (ctc/Ttc)	Rv1917c	PPE34	PPE family protein PPE34
2165878	0	T	SNP	C	23	29	52	98.11	53	Ala478Ala (gca/gcG)	Rv1917c	PPE34	PPE family protein PPE34
2165884	0	G	SNP	C	23	29	51	98.11	53	Thr476Thr (acc/acG)	Rv1917c	PPE34	PPE family protein PPE34
2165886	0	T	SNP	A	23	29	52	98.11	53	Thr476Ser (acc/Tcc)	Rv1917c	PPE34	PPE family protein PPE34
2165890	0	G	SNP	A	23	28	51	96.23	53	Asn474Asn (aac/aaT)	Rv1917c	PPE34	PPE family protein PPE34
2165891	0	T	SNP	C	23	29	52	96.3	54	Asn474Ser (aac/aGc)	Rv1917c	PPE34	PPE family protein PPE34
2165893	0	G	SNP	C	23	29	52	96.3	54	Ile473Met (atc/atG)	Rv1917c	PPE34	PPE family protein PPE34
2165895	0	T	SNP	C	22	29	51	96.23	53	Ile473Val (atc/Gtc)	Rv1917c	PPE34	PPE family protein PPE34
2165896	0	G	SNP	A	23	29	52	96.3	54	Gly472Gly (ggc/ggT)	Rv1917c	PPE34	PPE family protein PPE34
2165901	0	G	SNP	A	30	31	61	88.41	69	Leu471Leu (ctg/Ttg)	Rv1917c	PPE34	PPE family protein PPE34
2165902	0	C	SNP	A	39	37	74	95	80	Gly470Gly (ggg/ggT)	Rv1917c	PPE34	PPE family protein PPE34
2167310	0	A	SNP	G	113	129	242	98.78	245	Met1Thr (atg/aCg)	Rv1917c	PPE34	PPE family protein PPE34
2167926	0	A	SNP	G	97	92	184	99.47	190	Leu896Ser (ttg/tCg)	Rv1918c	PPE35	PPE family protein PPE35
2172526	0	A	SNP	C	100	127	223	97.01	234	_424Gly (tga/Gga)	Rv1921c	lppF	lipoprotein LppF
2173860	0	A	SNP	C	123	103	223	100	226
2180911	0	G	SNP	T	109	105	214	99.07	216	Pro103Thr (ccg/Acg)	Rv1928c	-	short-chain type dehydrogenase/reductase
2186127	0	G	SNP	A	94	115	206	99.52	210	Ala21Val (gcc/gTc)	Rv1934c	fadE17	acyl-CoA dehydrogenase FadE17
2186236	0	C	SNP	T	121	113	230	98.73	237	Pro308Pro (ccg/ccA)	Rv1935c	echA13	enoyl-CoA hydratase EchA13
2187587	0	G	SNP	C	119	123	241	100	242	Gln68His (cag/caC)	Rv1936	-	monooxygenase
2199052	0	C	SNP	G	122	94	215	100	216	Gly5Arg (ggt/Cgt)	Rv1948c	-	hypothetical protein
2207591	1	T	Ins	C	127	86	213	97.71	213
2209465	0	G	SNP	A	119	96	212	99.54	216	Ala47Thr (gcg/Acg)	Rv1966	mce3A	Mce family protein Mce3A
2211826	0	A	SNP	G	125	130	254	100	255	Lys67Lys (aaa/aaG)	Rv1968	mce3C	Mce family protein Mce3C
2216345	0	C	SNP	A	103	106	204	98.58	212	Pro363Pro (ccc/ccA)	Rv1971	mce3F	Mce family protein Mce3F
2216443	0	C	SNP	A	103	101	199	99.51	205	Ala396Glu (gcg/gAg)	Rv1971	mce3F	Mce family protein Mce3F
2220512	0	T	SNP	G	132	107	236	100	239	Ser253Ser (tct/tcG)	Rv1977	-	hypothetical protein
2220941	0	G	Del	GAP	79	96	173	88.38	198		Rv1978	-	hypothetical protein
2220942	0	C	Del	GAP	79	96	173	89.29	196		Rv1978	-	hypothetical protein
2220943	0	C	Del	GAP	79	96	173	89.29	196		Rv1978	-	hypothetical protein
2220944	0	A	Del	GAP	79	96	173	89.74	195		Rv1978	-	hypothetical protein
2220945	0	C	Del	GAP	79	96	173	90.21	194		Rv1978	-	hypothetical protein
2220946	0	G	Del	GAP	79	96	173	91.62	191		Rv1978	-	hypothetical protein
2220947	0	A	Del	GAP	79	96	173	100	175		Rv1978	-	hypothetical protein
2220948	0	T	Del	GAP	79	96	174	100	175		Rv1978	-	hypothetical protein
2221584	0	G	SNP	C	129	127	254	100	256	Ser226Thr (agt/aCt)	Rv1978	-	hypothetical protein
2223293	0	T	SNP	C	108	103	208	100	211
2227612	0	A	SNP	G	102	114	211	98.63	219	Thr457Ala (acc/Gcc)	Rv1983	PE_PGRS35	PE-PGRS family protein PE_PGRS35
2228967	0	A	SNP	G	109	114	219	99.55	224
2229801	0	C	SNP	G	101	120	220	100	221	Pro34Pro (ccg/ccC)	Rv1985c	-	HTH-type transcriptional regulator
2235170	0	A	Del	GAP	21	13	33	97.14	35		Rv1992c	ctpG	cation transporter ATPase G
2235171	0	C	Del	GAP	21	13	33	97.14	35		Rv1992c	ctpG	cation transporter ATPase G
2235172	0	A	Del	GAP	21	13	33	97.14	35		Rv1992c	ctpG	cation transporter ATPase G
2235173	0	A	Del	GAP	21	13	33	97.14	35		Rv1992c	ctpG	cation transporter ATPase G
2235174	0	T	Del	GAP	21	13	33	97.14	35		Rv1992c	ctpG	cation transporter ATPase G
2235175	0	C	Del	GAP	21	13	33	97.14	35		Rv1992c	ctpG	cation transporter ATPase G
2235176	0	C	Del	GAP	21	13	33	97.14	35		Rv1992c	ctpG	cation transporter ATPase G
2235177	0	G	Del	GAP	21	13	33	97.14	35		Rv1992c	ctpG	cation transporter ATPase G
2235178	0	A	Del	GAP	21	13	33	97.14	35		Rv1992c	ctpG	cation transporter ATPase G
2235179	0	C	Del	GAP	21	13	33	97.14	35		Rv1992c	ctpG	cation transporter ATPase G
2235180	0	G	Del	GAP	21	13	33	100	34		Rv1992c	ctpG	cation transporter ATPase G
2235181	0	T	Del	GAP	21	13	33	100	34		Rv1992c	ctpG	cation transporter ATPase G
2235182	0	T	Del	GAP	21	13	33	100	34		Rv1992c	ctpG	cation transporter ATPase G
2235183	0	T	Del	GAP	21	13	33	97.14	35		Rv1992c	ctpG	cation transporter ATPase G
2235184	0	T	Del	GAP	21	13	33	97.14	35		Rv1992c	ctpG	cation transporter ATPase G
2235185	0	G	Del	GAP	21	13	33	97.14	35		Rv1992c	ctpG	cation transporter ATPase G
2235186	0	C	Del	GAP	21	13	33	97.14	35		Rv1992c	ctpG	cation transporter ATPase G
2235187	0	A	Del	GAP	21	13	33	97.14	35		Rv1992c	ctpG	cation transporter ATPase G
2235188	0	C	Del	GAP	21	13	33	97.14	35		Rv1992c	ctpG	cation transporter ATPase G
2235189	0	C	Del	GAP	21	13	33	97.14	35		Rv1992c	ctpG	cation transporter ATPase G
2235190	0	A	Del	GAP	21	13	33	97.14	35		Rv1992c	ctpG	cation transporter ATPase G
2235191	0	T	Del	GAP	21	13	33	97.14	35		Rv1992c	ctpG	cation transporter ATPase G
2235192	0	G	Del	GAP	21	13	33	97.14	35		Rv1992c	ctpG	cation transporter ATPase G
2235193	0	A	Del	GAP	21	13	33	97.14	35		Rv1992c	ctpG	cation transporter ATPase G
2235194	0	T	Del	GAP	21	13	33	97.14	35		Rv1992c	ctpG	cation transporter ATPase G
2235195	0	C	Del	GAP	21	13	33	97.14	35		Rv1992c	ctpG	cation transporter ATPase G
2235196	0	T	Del	GAP	21	13	33	97.14	35		Rv1992c	ctpG	cation transporter ATPase G
2235197	0	G	Del	GAP	21	13	33	97.14	35		Rv1992c	ctpG	cation transporter ATPase G
2235198	0	C	Del	GAP	21	13	33	97.14	35		Rv1992c	ctpG	cation transporter ATPase G
2235199	0	C	Del	GAP	21	13	33	97.14	35		Rv1992c	ctpG	cation transporter ATPase G
2235200	0	G	Del	GAP	21	13	33	97.14	35		Rv1992c	ctpG	cation transporter ATPase G
2235201	0	C	Del	GAP	21	13	33	97.14	35		Rv1992c	ctpG	cation transporter ATPase G
2235202	0	G	Del	GAP	21	13	33	97.14	35		Rv1992c	ctpG	cation transporter ATPase G
2235203	0	A	Del	GAP	21	13	33	97.14	35		Rv1992c	ctpG	cation transporter ATPase G
2235204	0	G	Del	GAP	21	13	33	97.14	35		Rv1992c	ctpG	cation transporter ATPase G
2235205	0	C	Del	GAP	21	13	33	97.14	35		Rv1992c	ctpG	cation transporter ATPase G
2235206	0	G	Del	GAP	21	13	33	97.14	35		Rv1992c	ctpG	cation transporter ATPase G
2235207	0	C	Del	GAP	21	13	33	97.14	35		Rv1992c	ctpG	cation transporter ATPase G
2235208	0	C	Del	GAP	21	13	33	97.14	35		Rv1992c	ctpG	cation transporter ATPase G
2235209	0	G	Del	GAP	21	13	33	97.14	35		Rv1992c	ctpG	cation transporter ATPase G
2235210	0	G	Del	GAP	21	13	33	97.14	35		Rv1992c	ctpG	cation transporter ATPase G
2235211	0	G	Del	GAP	21	13	33	97.14	35		Rv1992c	ctpG	cation transporter ATPase G
2235212	0	C	Del	GAP	21	13	33	97.14	35		Rv1992c	ctpG	cation transporter ATPase G
2235213	0	A	Del	GAP	21	13	33	97.14	35		Rv1992c	ctpG	cation transporter ATPase G
2235214	0	T	Del	GAP	21	13	33	97.14	35		Rv1992c	ctpG	cation transporter ATPase G
2235215	0	G	Del	GAP	21	13	33	97.14	35		Rv1992c	ctpG	cation transporter ATPase G
2235216	0	G	Del	GAP	21	13	33	97.14	35		Rv1992c	ctpG	cation transporter ATPase G
2235217	0	T	Del	GAP	21	13	33	97.14	35		Rv1992c	ctpG	cation transporter ATPase G
2235218	0	C	Del	GAP	21	13	33	97.14	35		Rv1992c	ctpG	cation transporter ATPase G
2235219	0	T	Del	GAP	21	13	33	97.14	35		Rv1992c	ctpG	cation transporter ATPase G
2235220	0	A	Del	GAP	21	13	33	97.14	35		Rv1992c	ctpG	cation transporter ATPase G
2235221	0	G	Del	GAP	21	13	33	97.14	35		Rv1992c	ctpG	cation transporter ATPase G
2235222	0	G	Del	GAP	21	13	33	97.14	35		Rv1992c	ctpG	cation transporter ATPase G
2235223	0	G	Del	GAP	21	13	33	97.14	35		Rv1992c	ctpG	cation transporter ATPase G
2235224	0	C	Del	GAP	21	13	33	97.14	35		Rv1992c	ctpG	cation transporter ATPase G
2235225	0	T	Del	GAP	21	13	33	97.14	35		Rv1992c	ctpG	cation transporter ATPase G
2235226	0	T	Del	GAP	21	13	33	97.14	35		Rv1992c	ctpG	cation transporter ATPase G
2235227	0	G	Del	GAP	21	13	33	97.14	35		Rv1992c	ctpG	cation transporter ATPase G
2235228	0	G	Del	GAP	21	13	33	97.14	35		Rv1992c	ctpG	cation transporter ATPase G
2235229	0	G	Del	GAP	21	13	33	97.14	35		Rv1992c	ctpG	cation transporter ATPase G
2235230	0	G	Del	GAP	21	13	33	97.14	35		Rv1992c	ctpG	cation transporter ATPase G
2235231	0	C	Del	GAP	21	13	33	97.14	35		Rv1992c	ctpG	cation transporter ATPase G
2235232	0	A	Del	GAP	21	13	33	97.14	35		Rv1992c	ctpG	cation transporter ATPase G
2244421	0	G	SNP	T	95	108	201	99.51	204	Leu240Met (ctg/Atg)	Rv1999c	-	transporter
2245916	0	T	SNP	G	99	116	210	99.54	216	Ala236Ala (gct/gcG)	Rv2000	-	hypothetical protein
2247677	0	A	SNP	C	97	110	202	100	207	Ile6Ile (ata/atC)	Rv2002	fabG3	20-beta-hydroxysteroid dehydrogenase
2251104	0	G	SNP	A	113	115	225	97.85	233	Val260Val (gtc/gtT)	Rv2005c	-	universal stress protein
2251999	0	A	SNP	G	111	81	192	100	192
2254481	0	G	SNP	A	103	118	217	99.1	223	Arg827Gln (cgg/cAg)	Rv2006	otsB1	trehalose-6-phosphate phosphatase OtsB
2258170	0	C	SNP	T	87	98	182	99.46	186	Gly47Gly (ggc/ggT)	Rv2009	vapB15	antitoxin VapB15
2260100	0	C	SNP	T	106	108	207	99.53	215
2260525	0	C	SNP	T	147	123	265	100	270
2264782	0	C	SNP	A	120	105	218	100	225	Ala262Glu (gcg/gAg)	Rv2017	-	transcriptional regulator
2265059	0	T	SNP	G	104	119	220	100	223
2269780	0	T	SNP	C	104	112	213	100	216	Asp154Gly (gac/gGc)	Rv2024c	-	hypothetical protein
2270102	0	A	SNP	G	130	96	224	100	226	Trp47Arg (tgg/Cgg)	Rv2024c	-	hypothetical protein
2275764	0	G	SNP	A	93	114	206	98.57	210	Leu221Phe (ctc/Ttc)	Rv2029c	pfkB	6-phosphofructokinase PfkB
2277623	0	G	SNP	C	118	112	229	99.14	232	Ala288Ala (gcc/gcG)	Rv2030c	-	hypothetical protein
2282787	0	C	SNP	T	96	128	220	100	224	Cys312Tyr (tgt/tAt)	Rv2037c	-	transmembrane protein
2284456	0	T	SNP	G	134	118	249	99.6	253	Glu114Ala (gag/gCg)	Rv2038c	-	sugar ABC transporter ATP-binding protein
2285251	0	C	SNP	A	94	94	183	100	188	Val131Phe (gtc/Ttc)	Rv2039c	-	sugar ABC transporter permease
2285558	0	G	SNP	A	111	96	206	99.52	208	Cys28Cys (tgc/tgT)	Rv2039c	-	sugar ABC transporter permease
2287121	0	A	SNP	G	99	110	207	100	209	Asp242Asp (gat/gaC)	Rv2041c	-	sugar ABC transporter substrate-binding lipoprotein
2289047	0	G	SNP	A	93	88	179	99.45	182	Ser65Ser (tcc/tcT)	Rv2043c	pncA	pyrazinamidase/nicotinamidase PncA		phylo (Delhi/CAS)	pyrazinamide (PZA)
2289366	0	G	Del	GAP	117	100	218	97.31	223		Rv2044c	-	hypothetical protein
2293157	0	G	SNP	A	95	92	184	98.42	190	Ala457Val (gcc/gTc)	Rv2047c	-	hypothetical protein
2296042	0	G	SNP	C	106	103	206	97.66	214	Pro3649Ala (ccg/Gcg)	Rv2048c	pks12	polyketide synthase
2296181	0	A	SNP	G	88	104	183	76.8	250	Gly3602Gly (ggt/ggC)	Rv2048c	pks12	polyketide synthase
2296876	0	C	SNP	G	103	106	204	99.52	210	Gly3371Arg (ggt/Cgt)	Rv2048c	pks12	polyketide synthase
2300546	0	A	SNP	T	92	99	189	100	191	His2147Gln (cat/caA)	Rv2048c	pks12	polyketide synthase
2300552	0	T	SNP	G	80	91	168	99.42	172	Pro2145Pro (cca/ccC)	Rv2048c	pks12	polyketide synthase
2300555	0	A	SNP	G	89	90	176	98.9	181	Asp2144Asp (gat/gaC)	Rv2048c	pks12	polyketide synthase
2301782	0	T	SNP	C	50	18	68	94.44	72	Val1735Val (gta/gtG)	Rv2048c	pks12	polyketide synthase
2306472	0	T	SNP	C	119	110	225	98.28	233	Tyr172Cys (tac/tGc)	Rv2048c	pks12	polyketide synthase
2307587	0	G	Del	GAP	80	107	186	94.92	197
2307588	0	T	Del	GAP	80	107	186	95.41	196
2307589	0	C	Del	GAP	80	107	186	95.41	196
2307590	0	G	Del	GAP	80	107	186	100	187
2309203	0	G	SNP	A	108	101	203	99.05	211	Ala518Val (gca/gTa)	Rv2051c	ppm1	polyprenol-monophosphomannose synthase
2311099	0	C	SNP	G	163	141	297	99.67	305	Pro473Pro (ccg/ccC)	Rv2052c	-	hypothetical protein
2311418	0	G	SNP	A	120	134	244	98.45	258	Ala367Val (gct/gTt)	Rv2052c	-	hypothetical protein
2317628	0	G	SNP	A	101	100	199	99.01	203	His1042His (cac/caT)	Rv2062c	cobN	cobalamin biosynthesis protein CobN
2325320	0	T	SNP	C	124	99	219	98.24	227	Asp184Gly (gat/gGt)	Rv2067c	-	hypothetical protein
2328543	0	T	SNP	C	128	101	227	100	229	Ile145Met (ata/atG)	Rv2071c	cobM	precorrin-4 C(11)-methyltransferase
2329533	0	A	SNP	G	124	109	231	100	233	Leu205Pro (ctc/cCc)	Rv2072c	cobL	precorrin-6Y C(5,15)-methyltransferase
2331620	0	A	SNP	C	110	117	225	99.56	228	Gly420Gly (ggt/ggG)	Rv2075c	-	hypothetical protein
2331789	0	G	SNP	T	106	118	222	100	224	Pro364Gln (ccg/cAg)	Rv2075c	-	hypothetical protein
2333215	0	C	SNP	T	129	91	217	99.1	222	Cys25Tyr (tgc/tAc)	Rv2076c	-	hypothetical protein
2334007	0	A	SNP	G	98	103	201	100	201	Ala96Ala (gct/gcC)	Rv2077c	-	transmembrane protein
2335075	0	A	SNP	G	100	103	199	100	203	Glu6Gly (gaa/gGa)	Rv2078	-	hypothetical protein
2335080	0	T	SNP	C	99	104	200	99.02	205	Leu8Leu (ttg/Ctg)	Rv2078	-	hypothetical protein
2335494	0	A	SNP	G	112	132	241	100	244	Tyr47Cys (tac/tGc)	Rv2079	-	hypothetical protein
2338195	0	C	Del	GAP	136	145	280	87.81	320		Rv2081c	-	transmembrane protein
2338990	0	G	SNP	C	209	235	434	99.33	447	Ala94Ala (gcg/gcC)	Rv2082	-	hypothetical protein
2338994	0	G	SNP	A	204	232	428	99.32	439	Ala96Thr (gcg/Acg)	Rv2082	-	hypothetical protein
2340621	0	C	SNP	G	178	253	414	99.77	432	Pro638Arg (ccc/cGc)	Rv2082	-	hypothetical protein
2341636	0	C	SNP	G	93	102	194	99.49	196	Leu256Val (ctg/Gtg)	Rv2083	-	hypothetical protein
2342649	1	A	Ins	G	85	69	154	81.05	154		Rv2084	-	hypothetical protein
2342649	2	A	Ins	G	85	69	154	81.05	154		Rv2084	-	hypothetical protein
2342649	3	A	Ins	C	85	69	154	81.05	154		Rv2084	-	hypothetical protein
2342649	4	A	Ins	G	85	69	154	81.05	154		Rv2084	-	hypothetical protein
2342649	5	A	Ins	T	83	68	151	79.47	151		Rv2084	-	hypothetical protein
2342649	6	A	Ins	A	83	68	151	79.47	151		Rv2084	-	hypothetical protein
2342649	7	A	Ins	C	83	68	151	79.47	151		Rv2084	-	hypothetical protein
2342649	8	A	Ins	A	83	68	151	79.47	151		Rv2084	-	hypothetical protein
2342649	9	A	Ins	C	82	67	149	78.42	151		Rv2084	-	hypothetical protein
2342649	10	A	Ins	A	83	68	151	79.47	151		Rv2084	-	hypothetical protein
2342649	11	A	Ins	C	83	68	151	79.47	151		Rv2084	-	hypothetical protein
2344246	0	G	SNP	C	130	109	235	100	239
2345037	0	C	SNP	A	130	136	264	100	266	Leu209Leu (ctc/ctA)	Rv2088	pknJ	transmembrane serine/threonine-protein kinase PknJ
2345085	0	A	SNP	C	128	139	265	99.26	269	Ala225Ala (gca/gcC)	Rv2088	pknJ	transmembrane serine/threonine-protein kinase PknJ
2346929	0	C	SNP	T	103	99	198	99.02	204	Leu132Leu (ctg/ctA)	Rv2089c	pepE	dipeptidase PepE
2348446	0	C	SNP	G	92	137	225	100	229	Phe358Leu (ttc/ttG)	Rv2090	-	5'-3' exonuclease
2348708	0	G	SNP	A	111	93	204	99.51	205	Val195Val (gtc/gtT)	Rv2091c	-	membrane protein
2353385	0	G	SNP	C	112	99	207	99.06	213	Gln311Glu (cag/Gag)	Rv2095c	pafC	proteasome accessory factor C
2357269	0	G	Del	GAP	154	161	318	84.91	371
2357270	0	C	Del	GAP	154	161	318	87.02	362
2357271	0	C	Del	GAP	151	159	317	85.16	364
2357536	0	C	SNP	T	137	172	302	98.72	313
2358029	1	T	Ins	G	124	126	250	95.79	250
2361604	0	C	SNP	G	125	122	245	100	247	Val455Val (gtc/gtG)	Rv2101	helZ	helicase HelZ
2362041	0	C	SNP	A	96	115	211	100	211	Pro601Gln (ccg/cAg)	Rv2101	helZ	helicase HelZ
2367061	0	A	Del	GAP	110	86	194	98.49	199
2368565	0	A	Del	GAP	108	95	197	99.02	205
2369186	0	G	SNP	C	99	111	210	100	210	Arg182Gly (cgt/Ggt)	Rv2109c	prcA	proteasome subunit alpha
2369326	0	C	SNP	G	116	117	228	100	233	Arg135Pro (cgc/cCc)	Rv2109c	prcA	proteasome subunit alpha
2372199	0	T	SNP	C	121	117	236	99.58	239	Asp124Gly (gac/gGc)	Rv2112c	dop	pup deamidase/depupylase
2381100	0	G	SNP	A	100	92	188	98.97	194	Pro10Pro (ccg/ccA)	Rv2123	PPE37	PPE family protein PPE37
2382287	0	C	Del	GAP	105	89	189	94.63	205		Rv2123	PPE37	PPE family protein PPE37
2382289	0	G	SNP	T	104	90	192	97.49	199	Asp407Tyr (gac/Tac)	Rv2123	PPE37	PPE family protein PPE37
2386389	0	G	SNP	A	108	106	209	100	214	Gly33Ser (ggc/Agc)	Rv2125	-	hypothetical protein
2387065	0	A	SNP	C	104	118	218	98.67	225	Asp258Ala (gac/gCc)	Rv2125	-	hypothetical protein
2387733	0	T	SNP	C	139	96	230	100	235	Glu80Glu (gaa/gaG)	Rv2126c	PE_PGRS37	PE-PGRS family protein PE_PGRS37
2388641	0	G	SNP	A	126	116	236	100	242	Gly9Asp (ggc/gAc)	Rv2127	ansP1	L-asparagine permease
2402765	0	G	SNP	A	107	102	208	98.58	212
2413246	0	C	SNP	A	117	142	257	99.23	261	Val36Leu (gtg/Ttg)	Rv2153c	murG	UDP-N-acetylglucosamine--N-acetylmuramyl- (pentapeptide) pyrophosphoryl-undecaprenol-N-acetylglucosamine transferase
2415656	0	G	SNP	C	149	127	274	100	276	Arg247Gly (cgg/Ggg)	Rv2155c	murD	UDP-N-acetylmuramoylalanine--D-glutamate ligase
2421816	0	A	SNP	G	170	151	318	100	321
2421975	1	G	Ins	G	151	140	291	95.1	291
2421975	2	G	Ins	G	149	140	289	94.44	289
2421975	3	G	Ins	A	148	140	288	94.12	289
2421975	4	G	Ins	A	149	140	289	94.44	289
2423819	0	C	SNP	G	166	142	292	97.16	317	Gly340Gly (ggg/ggC)	Rv2162c	PE_PGRS38	PE-PGRS family protein PE_PGRS38
2423822	0	A	SNP	G	176	139	306	97.52	323	Gly339Gly (ggt/ggC)	Rv2162c	PE_PGRS38	PE-PGRS family protein PE_PGRS38
2424114	0	C	SNP	A	17	120	133	97.16	141	Arg242Leu (cgc/cTc)	Rv2162c	PE_PGRS38	PE-PGRS family protein PE_PGRS38
2424151	0	C	SNP	A	16	90	100	97.25	109	Ala230Ser (gca/Tca)	Rv2162c	PE_PGRS38	PE-PGRS family protein PE_PGRS38
2424925	0	A	SNP	G	105	96	201	100	201
2425471	0	T	SNP	C	92	123	215	99.54	216	Arg539Arg (cga/cgG)	Rv2163c	pbpB	penicillin-binding membrane protein PbpB
2434749	0	C	SNP	T	112	106	215	99.54	219
2440926	0	G	SNP	T	112	91	202	100	203	Asp265Glu (gac/gaA)	Rv2178c	aroG	phospho-2-dehydro-3-deoxyheptonate aldolase AroG
2440935	0	G	SNP	C	114	99	210	99.53	214	Ser262Ser (tcc/tcG)	Rv2178c	aroG	phospho-2-dehydro-3-deoxyheptonate aldolase AroG
2448458	0	C	SNP	T	110	100	208	99.06	212	Thr100Ile (acc/aTc)	Rv2187	fadD15	long-chain-fatty-acid--CoA ligase FadD15
2449826	0	C	SNP	G	96	125	218	99.55	222	Ser556Trp (tcg/tGg)	Rv2187	fadD15	long-chain-fatty-acid--CoA ligase FadD15
2452452	0	G	SNP	A	185	140	321	99.09	328	Thr274Met (acg/aTg)	Rv2190c	-	endopeptidase
2462871	0	G	SNP	A	109	92	197	100	201	Ala59Ala (gcc/gcT)	Rv2198c	mmpS3	membrane protein MmpS3
2470591	0	A	SNP	C	104	97	199	99.5	202
2472029	0	T	SNP	G	140	123	258	99.25	265	Trp207Gly (tgg/Ggg)	Rv2207	cobT	nicotinate-nucleotide-dimethylbenzimidazolphosphoribosyltransferase
2477174	0	T	SNP	C	86	95	178	98.91	183	Gln3Arg (cag/cGg)	Rv2211c	gcvT	aminomethyltransferase
2477984	0	G	SNP	A	122	96	217	99.54	219	Ser265Ser (tcg/tcA)	Rv2212	-	adenylyl cyclase
2478619	0	G	SNP	A	87	91	175	99.44	179	Leu94Leu (ctg/ctA)	Rv2213	pepB	cytosol aminopeptidase
2480809	0	G	SNP	C	118	109	226	98.7	230	Ala298Gly (gcc/gGc)	Rv2214c	ephD	oxidoreductase EphD
2488343	0	G	SNP	A	117	100	215	98.19	221	Gln243Gln (cag/caA)	Rv2220	glnA1	glutamine synthetase
2494430	0	C	SNP	G	114	129	239	99.18	245	Gly324Arg (ggc/Cgc)	Rv2223c	-	carboxylesterase B
2498361	0	C	SNP	T	92	116	205	98.58	211	Thr207Ile (acc/aTc)	Rv2225	panB	3-methyl-2-oxobutanoate hydroxymethyltransferase
2499726	0	G	SNP	A	99	93	191	100	192	Asp299Asn (gat/Aat)	Rv2226	-	hypothetical protein
2504177	0	C	SNP	T	110	89	198	99.5	200	Glu144Glu (gag/gaA)	Rv2230c	-	GTP cyclohydrolase
2509140	0	G	SNP	C	134	169	299	100	303	Ser79Cys (tcc/tGc)	Rv2236c	cobD	cobalamin biosynthesis transmembrane protein CobD
2509722	0	A	SNP	G	134	134	261	99.63	269	Pro78Pro (cca/ccG)	Rv2237	-	hypothetical protein
2516271	0	T	SNP	C	112	127	239	99.17	241	Met323Thr (atg/aCg)	Rv2242	-	hypothetical protein
2516567	0	G	SNP	C	91	106	197	100	197
2521342	0	T	SNP	C	102	107	205	100	209	Asp200Asp (gat/gaC)	Rv2247	accD6	acetyl-/propionyl-CoA carboxylase subunit beta
2523205	1	G	Ins	C	77	83	160	96.39	160
2523205	2	G	Ins	G	76	83	159	95.78	160
2523205	3	G	Ins	C	77	83	160	96.39	160
2525723	0	G	Del	GAP	108	98	206	95.81	215		Rv2251	-	flavoprotein
2526974	0	T	SNP	C	105	85	187	100	190	Pro470Pro (cct/ccC)	Rv2251	-	flavoprotein
2529680	0	A	SNP	G	132	101	232	99.57	234	Thr65Thr (act/acC)	Rv2256c	-	hypothetical protein
2531742	0	A	SNP	G	112	102	212	99.53	215	Ala52Ala (gct/gcC)	Rv2258c	-	transcriptional regulator
2533377	0	T	SNP	C	107	103	203	100	210	Asp16Asp (gat/gaC)	Rv2260	-	hypothetical protein
2534563	0	G	Del	GAP	97	105	198	96.65	209
2534564	0	A	Del	GAP	97	105	198	100	202
2536312	0	C	SNP	T	97	104	197	99.5	202	Arg224Arg (cgc/cgT)	Rv2263	-	oxidoreductase
2536625	1	C	Ins	G	117	85	202	88.6	202		Rv2264c	-	hypothetical protein
2540554	0	T	SNP	C	90	104	191	97.49	199	Ser151Pro (tcg/Ccg)	Rv2266	cyp124	cytochrome P450 Cyp124
2541477	0	C	SNP	G	98	93	189	99.48	192
2542543	0	G	SNP	A	114	104	216	99.54	219	Arg90Cys (cgt/Tgt)	Rv2267c	-	hypothetical protein
2546286	0	G	SNP	A	72	100	167	98.29	175	Cys62Tyr (tgc/tAc)	Rv2273	-	transmembrane protein
2562644	0	G	SNP	T	105	97	197	99.02	204	Ala16Ser (gcg/Tcg)	Rv2290	lppO	lipoprotein LppO
2564368	1	G	Ins	C	105	89	194	96.04	197		Rv2293c	-	hypothetical protein
2566766	1	C	Ins	G	82	104	186	93.47	187
2566768	0	A	SNP	C	84	104	186	97.41	193
2573756	0	C	SNP	A	106	120	224	99.12	228
2574082	0	G	SNP	A	109	127	230	99.58	237
2578626	0	A	SNP	G	100	105	202	100	205	Met24Thr (atg/aCg)	Rv2307c	-	hypothetical protein
2580157	0	G	SNP	T	114	94	205	99.05	210	Ser18Ser (tcc/tcA)	Rv2307D	-	hypothetical protein
2586127	0	A	SNP	G	112	101	209	100	213	Gly388Gly (ggt/ggC)	Rv2314c	-	hypothetical protein
2589216	0	G	SNP	C	129	133	261	100	262	Val127Leu (gtg/Ctg)	Rv2316	uspA	sugar ABC transporter permease UspA
2591172	0	G	SNP	A	99	97	195	98.49	199	Ala219Thr (gcc/Acc)	Rv2318	uspC	sugar ABC transporter substrate-binding lipoprotein UspC
2598400	0	A	SNP	G	104	100	202	100	204	Asn516Asn (aat/aaC)	Rv2326c	-	ABC transporter ATP-binding protein
2600260	0	A	SNP	G	133	109	239	99.59	243	Arg91Arg (cga/cgG)	Rv2327	-	hypothetical protein
2601576	0	T	SNP	G	104	110	210	99.07	216	Ser282Arg (agt/agG)	Rv2328	PE23	PE family protein PE23
2604159	0	G	Del	GAP	83	98	182	75.73	239		Rv2330c	lppP	lipoprotein LppP
2604160	0	T	Del	GAP	83	98	182	76.05	238		Rv2330c	lppP	lipoprotein LppP
2604161	0	G	Del	GAP	83	98	182	76.69	236		Rv2330c	lppP	lipoprotein LppP
2604162	0	C	Del	GAP	83	98	182	77.35	234		Rv2330c	lppP	lipoprotein LppP
2604163	0	C	Del	GAP	83	98	182	77.02	235		Rv2330c	lppP	lipoprotein LppP
2604164	0	A	Del	GAP	83	98	182	78.02	232		Rv2330c	lppP	lipoprotein LppP
2604165	0	A	Del	GAP	83	98	182	78.02	232		Rv2330c	lppP	lipoprotein LppP
2608117	0	C	SNP	A	108	114	220	100	222	Asp69Tyr (gac/Tac)	Rv2333c	stp	multidrug resistance protein
2612632	0	C	SNP	A	104	116	215	100	220	Gly119Val (ggc/gTc)	Rv2337c	-	hypothetical protein
2614133	0	C	SNP	T	101	97	195	98.02	202
2615413	0	A	SNP	G	101	115	211	98.18	220	Thr241Ala (acc/Gcc)	Rv2339	mmpL9	transmembrane transport protein MmpL9
2619271	0	T	SNP	C	102	99	200	100	201
2624986	0	T	SNP	G	110	104	213	96.83	221	Val389Gly (gtg/gGg)	Rv2345	-	transmembrane protein
2625924	0	T	SNP	C	111	105	210	99.54	217	Ala83Ala (gca/gcG)	Rv2346c	esxO	ESAT-6 like protein EsxO
2626095	0	C	SNP	G	134	123	256	92.45	278	Ala26Ala (gcg/gcC)	Rv2346c	esxO	ESAT-6 like protein EsxO
2626513	0	T	SNP	A	67	75	138	100	142	Thr3Ser (aca/Tca)	Rv2347c	esxP	ESAT-6 like protein EsxP
2626514	0	T	SNP	G	64	75	139	100	139	Ala2Ala (gca/gcC)	Rv2347c	esxP	ESAT-6 like protein EsxP
2626600	0	G	SNP	A	88	62	144	100	150
2627946	0	A	SNP	G	79	103	177	100	182	Arg251Arg (cgt/cgC)	Rv2349c	plcC	phospholipase C
2631009	1	G	Ins	G	99	81	180	85.31	181		Rv2351c	plcA	membrane-associated phospholipase A
2631009	2	G	Ins	T	100	81	181	85.78	181		Rv2351c	plcA	membrane-associated phospholipase A
2631009	3	G	Ins	G	100	81	181	85.78	181		Rv2351c	plcA	membrane-associated phospholipase A
2631009	4	G	Ins	C	100	81	181	85.78	181		Rv2351c	plcA	membrane-associated phospholipase A
2631009	5	G	Ins	C	100	81	181	85.78	181		Rv2351c	plcA	membrane-associated phospholipase A
2631167	0	G	SNP	A	108	142	247	98.43	254	Ser303Ser (tcc/tcT)	Rv2351c	plcA	membrane-associated phospholipase A
2632341	1	C	Ins	A	79	81	160	94.12	160
2632362	0	T	SNP	C	97	82	178	98.35	182
2637541	0	C	SNP	T	104	114	218	99.09	220
2642383	0	C	SNP	T	98	106	203	100	204	Ala66Thr (gcc/Acc)	Rv2360c	-	hypothetical protein
2652254	0	G	SNP	C	98	107	204	99.03	207	Ala191Gly (gct/gGt)	Rv2372c	-	rRNA small subunit methyltransferase E
2656225	0	A	SNP	G	103	98	199	100	201	Val69Ala (gtc/gCc)	Rv2377c	-	hypothetical protein
2656635	0	G	SNP	A	105	96	197	99.5	202	Pro357Ser (ccg/Tcg)	Rv2378c	mbtG	L-lysine N6-monooxygenase
2660319	0	C	SNP	G	98	95	193	100	193	Glu589Asp (gag/gaC)	Rv2379c	mbtF	peptide synthetase
2661039	0	G	SNP	A	119	119	235	99.58	239	Ile349Ile (atc/atT)	Rv2379c	mbtF	peptide synthetase
2668976	0	G	SNP	A	107	103	207	99.53	211	Pro432Ser (cca/Tca)	Rv2381c	mbtD	polyketide synthetase
2670498	0	T	SNP	C	126	123	244	97.65	255	His369Arg (cac/cGc)	Rv2382c	mbtC	polyketide synthetase
2680658	0	T	SNP	G	113	116	226	100	229	Thr67Thr (act/acG)	Rv2386a	-	hypothetical protein
2688700	0	C	SNP	T	104	101	204	99.51	206	Pro231Ser (ccg/Tcg)	Rv2394	ggtB	gamma-glutamyltranspeptidase precursor GgtB
2690160	0	A	SNP	G	85	101	183	99.47	187	Asn30Ser (aac/aGc)	Rv2395	-	integral membrane protein
2695378	0	C	SNP	G	117	100	215	100	217	Gly141Ala (ggc/gCc)	Rv2398c	cysW	sulfate ABC transporter permease CysW
2697489	0	C	SNP	T	114	102	214	100	216	Ala76Thr (gcg/Acg)	Rv2400c	subI	sulfate ABC transporter substrate-binding lipoprotein SubI
2700222	0	T	SNP	C	113	119	230	99.57	233	Leu565Pro (ctg/cCg)	Rv2402	-	trehalase
2704884	1	A	Ins	C	85	105	190	98.96	190		Rv2407	-	ribonuclease Z
2704884	2	A	Ins	A	85	105	190	98.96	190		Rv2407	-	ribonuclease Z
2704884	3	A	Ins	G	83	104	187	97.4	187		Rv2407	-	ribonuclease Z
2704884	4	A	Ins	C	83	103	186	96.88	186		Rv2407	-	ribonuclease Z
2704884	5	A	Ins	G	83	101	184	95.83	184		Rv2407	-	ribonuclease Z
2704884	6	A	Ins	A	79	101	180	93.75	180		Rv2407	-	ribonuclease Z
2704884	7	A	Ins	C	79	99	178	92.71	178		Rv2407	-	ribonuclease Z
2705982	0	A	SNP	G	101	96	194	97.52	202	Lys74Arg (aaa/aGa)	Rv2408	PE24	PE family protein PE24
2712328	0	C	SNP	T	115	112	221	99.56	228	Pro183Pro (ccg/ccA)	Rv2414c	-	hypothetical protein
2713795	0	C	SNP	T	114	108	220	100	222
2718852	0	T	SNP	G	105	106	210	100	211
2720069	0	G	SNP	A	105	120	221	98.68	228	Gly158Glu (ggg/gAg)	Rv2423	-	hypothetical protein
2720444	0	C	SNP	T	97	92	188	98.95	191	Ser283Phe (tct/tTt)	Rv2423	-	hypothetical protein
2720895	0	G	SNP	A	6	63	69	97.18	71	His295Tyr (cac/Tac)	Rv2424c	-	transposase
2720952	0	T	SNP	C	6	38	44	100	44	Thr276Ala (acc/Gcc)	Rv2424c	-	transposase
2720954	0	G	SNP	A	11	38	49	100	49	Thr275Ile (acc/aTc)	Rv2424c	-	transposase
2721562	0	C	SNP	G	115	109	220	98.68	227	Ala72Ala (gcg/gcC)	Rv2424c	-	transposase
2723506	0	T	SNP	C	91	105	192	100	196	Leu226Leu (tta/ttG)	Rv2426c	-	hypothetical protein
2724197	0	C	Del	GAP	58	67	126	75.3	166
2724198	0	T	Del	GAP	58	67	126	76.22	164
2724199	0	A	Del	GAP	58	67	126	77.16	162
2724200	0	G	Del	GAP	58	67	126	77.64	161
2726105	0	G	SNP	A	131	145	273	98.92	279						phylo (Delhi/CAS, 3)	isoniazid (INH)
2727405	0	C	Del	GAP	84	107	187	93.63	204		Rv2430c	PPE41	PPE family protein PPE41
2727406	0	G	Del	GAP	84	107	187	93.63	204		Rv2430c	PPE41	PPE family protein PPE41
2727407	0	G	Del	GAP	84	107	187	94.09	203		Rv2430c	PPE41	PPE family protein PPE41
2729058	0	A	SNP	C	108	105	211	100	213	Leu26Arg (ctg/cGg)	Rv2433c	-	hypothetical protein
2734074	0	T	SNP	C	99	94	190	100	193	Val282Ala (gtc/gCc)	Rv2436	rbsK	ribokinase RbsK
2737572	0	C	SNP	A	137	142	273	99.64	280	Ala226Ser (gcg/Tcg)	Rv2439c	proB	glutamate 5-kinase protein
2738221	0	G	SNP	A	115	122	235	98.34	241	Ile9Ile (atc/atT)	Rv2439c	proB	glutamate 5-kinase protein
2740693	0	T	SNP	C	87	83	169	100	170
2751804	0	C	SNP	T	113	107	216	100	220	Arg126Gln (cgg/cAg)	Rv2450c	rpfE	resuscitation-promoting factor RpfE
2752698	0	C	SNP	A	93	117	204	100	210
2753869	0	A	SNP	G	120	113	232	97.9	238	Val293Ala (gtg/gCg)	Rv2454c	-	2-oxoglutarate oxidoreductase subunit KorB
2760076	0	G	SNP	T	116	118	233	98.73	237	Val100Phe (gtt/Ttt)	Rv2458	mmuM	homocysteine S-methyltransferase MmuM
2760152	0	A	SNP	G	105	115	217	100	220	Tyr125Cys (tac/tGc)	Rv2458	mmuM	homocysteine S-methyltransferase MmuM
2771383	0	A	SNP	G	110	97	201	99.52	208	Ser800Gly (agc/Ggc)	Rv2467	pepN	aminopeptidase PepN
2779136	0	T	SNP	C	108	96	203	100	204	Ser1043Gly (agc/Ggc)	Rv2476c	gdh	NAD-dependent glutamate dehydrogenase
2782498	0	G	SNP	A	102	93	193	97.5	200	Asp515Asp (gac/gaT)	Rv2477c	-	macrolide ABC transporter ATP-binding protein
2786952	0	A	SNP	G	102	122	220	100	224	Cys778Arg (tgc/Cgc)	Rv2482c	plsB2	glycerol-3-phosphate acyltransferase
2791098	0	C	SNP	T	95	118	210	100	213	Gly466Asp (ggt/gAt)	Rv2484c	-	diacyglycerol O-acyltransferase
2795974	0	T	Del	GAP	47	59	116	94.64	112		Rv2487c	PE_PGRS42	PE-PGRS family protein PE_PGRS42
2795975	0	T	Del	GAP	47	59	116	95.5	111		Rv2487c	PE_PGRS42	PE-PGRS family protein PE_PGRS42
2795976	0	G	Del	GAP	47	59	116	95.5	111		Rv2487c	PE_PGRS42	PE-PGRS family protein PE_PGRS42
2795977	0	C	Del	GAP	47	59	116	95.5	111		Rv2487c	PE_PGRS42	PE-PGRS family protein PE_PGRS42
2795978	0	C	Del	GAP	47	59	116	96.36	110		Rv2487c	PE_PGRS42	PE-PGRS family protein PE_PGRS42
2795979	0	G	Del	GAP	47	59	116	96.36	110		Rv2487c	PE_PGRS42	PE-PGRS family protein PE_PGRS42
2795980	0	C	Del	GAP	47	59	116	96.36	110		Rv2487c	PE_PGRS42	PE-PGRS family protein PE_PGRS42
2795981	0	C	Del	GAP	47	59	116	96.36	110		Rv2487c	PE_PGRS42	PE-PGRS family protein PE_PGRS42
2795982	0	C	Del	GAP	47	59	116	99.07	107		Rv2487c	PE_PGRS42	PE-PGRS family protein PE_PGRS42
2795983	0	G	Del	GAP	47	59	116	98.15	108		Rv2487c	PE_PGRS42	PE-PGRS family protein PE_PGRS42
2795984	0	C	Del	GAP	47	59	116	97.25	109		Rv2487c	PE_PGRS42	PE-PGRS family protein PE_PGRS42
2795985	0	G	Del	GAP	47	59	116	97.25	109		Rv2487c	PE_PGRS42	PE-PGRS family protein PE_PGRS42
2795986	0	C	Del	GAP	47	59	116	95.5	111		Rv2487c	PE_PGRS42	PE-PGRS family protein PE_PGRS42
2795987	0	C	Del	GAP	47	59	116	95.5	111		Rv2487c	PE_PGRS42	PE-PGRS family protein PE_PGRS42
2795988	0	G	Del	GAP	47	59	116	97.25	109		Rv2487c	PE_PGRS42	PE-PGRS family protein PE_PGRS42
2795989	0	C	Del	GAP	47	59	116	96.36	110		Rv2487c	PE_PGRS42	PE-PGRS family protein PE_PGRS42
2795990	0	C	Del	GAP	47	59	116	95.5	111		Rv2487c	PE_PGRS42	PE-PGRS family protein PE_PGRS42
2795991	0	G	Del	GAP	47	59	116	96.36	110		Rv2487c	PE_PGRS42	PE-PGRS family protein PE_PGRS42
2795992	0	G	Del	GAP	47	59	116	96.36	110		Rv2487c	PE_PGRS42	PE-PGRS family protein PE_PGRS42
2795993	0	T	Del	GAP	47	58	115	94.59	111		Rv2487c	PE_PGRS42	PE-PGRS family protein PE_PGRS42
2798595	0	C	SNP	T	147	112	257	98.11	264	Ala762Ala (gcg/gcA)	Rv2488c	-	LuxR family transcriptional regulator
2803139	0	C	Del	GAP	174	138	308	82.54	378		Rv2490c	PE_PGRS43	PE-PGRS family protein PE_PGRS43
2803140	0	C	Del	GAP	174	138	308	81.68	382		Rv2490c	PE_PGRS43	PE-PGRS family protein PE_PGRS43
2803141	0	A	Del	GAP	174	138	308	82.32	379		Rv2490c	PE_PGRS43	PE-PGRS family protein PE_PGRS43
2803142	0	C	Del	GAP	174	138	308	82.54	378		Rv2490c	PE_PGRS43	PE-PGRS family protein PE_PGRS43
2803143	0	C	Del	GAP	174	138	308	82.98	376		Rv2490c	PE_PGRS43	PE-PGRS family protein PE_PGRS43
2803144	0	G	Del	GAP	174	138	308	82.54	378		Rv2490c	PE_PGRS43	PE-PGRS family protein PE_PGRS43
2803145	0	G	Del	GAP	174	138	308	84.55	369		Rv2490c	PE_PGRS43	PE-PGRS family protein PE_PGRS43
2803146	0	C	Del	GAP	174	138	308	85.48	365		Rv2490c	PE_PGRS43	PE-PGRS family protein PE_PGRS43
2803147	0	A	Del	GAP	174	138	308	86.91	359		Rv2490c	PE_PGRS43	PE-PGRS family protein PE_PGRS43
2805148	0	G	SNP	A	82	33	112	97.46	118	Ala363Ala (gcc/gcT)	Rv2490c	PE_PGRS43	PE-PGRS family protein PE_PGRS43
2807486	0	C	SNP	A	103	125	228	100	228	Ala70Asp (gcc/gAc)	Rv2492	-	hypothetical protein
2809621	0	T	SNP	C	106	110	213	100	216	Thr107Ala (acc/Gcc)	Rv2495c	bkdC	branched-chain keto acid dehydrogenase E2 component
2817747	0	G	SNP	A	108	96	201	98.55	207	Ala243Val (gct/gTt)	Rv2502c	accD1	acetyl-/propionyl-CoA carboxylase subunit beta
2818837	0	A	SNP	G	109	88	191	100	197	Gly97Gly (ggt/ggC)	Rv2503c	scoB	succinyl-CoA:3-ketoacid-CoA transferase subunit B
2820773	0	T	SNP	C	95	102	197	98.5	200	Gln275Arg (cag/cGg)	Rv2505c	fadD35	fatty-acid--CoA ligase FadD35
2821342	0	C	SNP	T	119	106	221	100	225	Ala85Ala (gcg/gcA)	Rv2505c	fadD35	fatty-acid--CoA ligase FadD35
2825466	0	G	SNP	A	114	104	214	99.09	220	Lys263Lys (aag/aaA)	Rv2509	-	short-chain type dehydrogenase/reductase
2827984	0	G	SNP	T	106	103	202	100	209
2828019	0	T	SNP	C	101	101	199	100	202
2830525	0	C	SNP	A	91	118	208	99.52	210	Thr122Lys (acg/aAg)	Rv2513	-	hypothetical protein
2836773	0	C	SNP	T	91	102	189	98.47	196	Ser330Leu (tcg/tTg)	Rv2519	PE26	PE family protein PE26
2840999	0	C	SNP	G	132	136	263	98.53	272	Ser2778Ser (tcg/tcC)	Rv2524c	fas	fatty acid synthase
2841022	0	A	SNP	G	122	144	263	99.63	267	Cys2771Arg (tgc/Cgc)	Rv2524c	fas	fatty acid synthase
2847281	0	A	SNP	G	91	124	215	99.54	216	Asp684Asp (gat/gaC)	Rv2524c	fas	fatty acid synthase
2855259	0	A	SNP	G	119	109	226	100	228	Ala841Ala (gct/gcC)	Rv2531c	-	amino acid decarboxylase
2865760	0	A	SNP	G	120	114	229	100	234	Thr211Ala (acc/Gcc)	Rv2542	-	hypothetical protein
2865882	0	T	SNP	C	136	137	270	100	273	Val251Val (gtt/gtC)	Rv2542	-	hypothetical protein
2867207	0	C	SNP	G	106	98	203	99.51	205	Ala28Ala (gcc/gcG)	Rv2544	lppB	lipoprotein LppB
2867230	0	G	SNP	A	84	68	151	98.7	154	Gly36Asp (ggc/gAc)	Rv2544	lppB	lipoprotein LppB
2867231	0	C	SNP	T	81	70	150	99.34	152	Gly36Gly (ggc/ggT)	Rv2544	lppB	lipoprotein LppB
2867236	0	A	SNP	G	84	72	154	98.11	159	Asn38Ser (aac/aGc)	Rv2544	lppB	lipoprotein LppB
2867240	0	C	SNP	T	87	71	156	98.75	160	Pro39Pro (ccc/ccT)	Rv2544	lppB	lipoprotein LppB
2867245	0	A	SNP	C	89	76	164	98.8	167	Lys41Thr (aaa/aCa)	Rv2544	lppB	lipoprotein LppB
2867251	0	C	SNP	G	91	76	163	98.82	169	Pro43Arg (ccg/cGg)	Rv2544	lppB	lipoprotein LppB
2867254	0	A	SNP	G	94	79	170	99.43	174	His44Arg (cac/cGc)	Rv2544	lppB	lipoprotein LppB
2867263	0	G	SNP	A	100	89	186	99.47	190	Gly47Asp (ggc/gAc)	Rv2544	lppB	lipoprotein LppB
2871406	0	A	SNP	T	98	120	212	99.54	219	Leu204Met (ttg/Atg)	Rv2552c	aroE	shikimate 5-dehydrogenase
2877378	0	G	SNP	C	99	88	185	97.4	192	Ala103Pro (gcc/Ccc)	Rv2557	-	hypothetical protein
2880702	0	G	SNP	C	100	97	196	100	197	Val210Leu (gtc/Ctc)	Rv2560	-	hypothetical protein
2881337	0	C	SNP	T	124	108	230	99.15	234
2881569	0	A	SNP	G	109	111	219	98.21	224
2881598	0	G	Del	GAP	101	103	212	97.14	210
2884068	0	A	SNP	C	123	118	240	99.18	243	Met243Leu (atg/Ctg)	Rv2564	glnQ	glutamine ABC transporter ATP-binding protein
2886570	0	A	SNP	G	104	111	211	98.62	218	Glu66Glu (gaa/gaG)	Rv2566	-	hypothetical protein
2888201	0	T	SNP	C	96	141	234	99.58	238	Leu610Pro (ctc/cCc)	Rv2566	-	hypothetical protein
2889633	0	T	SNP	C	101	108	207	100	209	Ala1087Ala (gct/gcC)	Rv2566	-	hypothetical protein
2890468	0	C	SNP	G	107	96	200	98.07	207	Pro225Arg (ccc/cGc)	Rv2567	-	hypothetical protein
2891267	0	C	SNP	T	112	138	245	100	250	Gly491Gly (ggc/ggT)	Rv2567	-	hypothetical protein
2891728	0	A	SNP	G	94	119	212	100	213	Gln645Arg (cag/cGg)	Rv2567	-	hypothetical protein
2894208	0	G	SNP	A	134	112	243	100	246	Ser67Ser (agc/agT)	Rv2569c	-	hypothetical protein
2895473	0	A	SNP	G	116	110	226	100	226	Phe163Ser (ttc/tCc)	Rv2571c	-	transmembrane protein
2897660	0	T	SNP	C	123	116	237	99.58	240	Ala48Ala (gca/gcG)	Rv2572c	aspS	aspartate--tRNA ligase
2898522	0	T	SNP	C	80	123	200	99.51	204	Tyr160Tyr (tat/taC)	Rv2573	-	2-dehydropantoate 2-reductase
2903050	0	G	SNP	A	96	102	194	98.51	201	Thr161Ile (acc/aTc)	Rv2578c	-	hypothetical protein
2903068	0	G	SNP	A	93	98	183	97.95	195	Thr155Met (acg/aTg)	Rv2578c	-	hypothetical protein
2910461	0	G	SNP	T	109	97	204	100	206	Ala147Glu (gcg/gAg)	Rv2584c	apt	adenine phosphoribosyltransferase
2910852	0	C	SNP	G	90	112	198	98.54	205	Ala17Pro (gcg/Ccg)	Rv2584c	apt	adenine phosphoribosyltransferase
2911293	0	C	SNP	G	112	117	227	100	229	Cys462Ser (tgt/tCt)	Rv2585c	-	lipoprotein
2912294	0	T	SNP	G	104	117	219	100	221	Ala128Ala (gca/gcC)	Rv2585c	-	lipoprotein
2914369	0	C	SNP	T	131	110	239	100	241	Ser456Ser (tcg/tcA)	Rv2587c	secD	protein translocase subunit SecD
2923350	0	G	SNP	T	120	125	237	98.39	249	Ala295Asp (gcc/gAc)	Rv2592c	ruvB	Holliday junction ATP-dependent DNA helicase RuvB
2923391	0	T	SNP	C	117	130	244	100	247	Pro281Pro (cca/ccG)	Rv2592c	ruvB	Holliday junction ATP-dependent DNA helicase RuvB
2925462	0	T	SNP	A	117	107	221	99.12	226
2925962	0	T	SNP	C	111	90	197	99.01	203	Cys77Arg (tgc/Cgc)	Rv2596	vapC40	ribonuclease VapC40
2927939	0	T	SNP	C	99	109	204	100	208
2939373	0	G	SNP	C	101	112	209	100	213	Ser197Cys (tct/tGt)	Rv2611c	-	phosphatidylinositol mannoside acyltransferase
2939657	0	T	SNP	C	131	112	239	100	243	Ile102Met (ata/atG)	Rv2611c	-	phosphatidylinositol mannoside acyltransferase
2941179	0	G	SNP	A	98	91	183	98.44	192	Arg6Arg (cgc/cgT)	Rv2613c	-	AP-4-A phosphorylase		phylo (Delhi/CAS)
2943675	0	G	SNP	A	124	143	262	98.16	272	Gly437Gly (ggc/ggT)	Rv2615c	PE_PGRS45	PE-PGRS family protein PE_PGRS45
2943711	1	G	Ins	C	104	116	220	77.19	220		Rv2615c	PE_PGRS45	PE-PGRS family protein PE_PGRS45
2943711	2	G	Ins	C	104	116	220	77.19	220		Rv2615c	PE_PGRS45	PE-PGRS family protein PE_PGRS45
2943711	3	G	Ins	G	104	116	220	77.19	220		Rv2615c	PE_PGRS45	PE-PGRS family protein PE_PGRS45
2943711	4	G	Ins	C	104	116	220	77.19	220		Rv2615c	PE_PGRS45	PE-PGRS family protein PE_PGRS45
2943711	5	G	Ins	C	104	116	220	77.19	220		Rv2615c	PE_PGRS45	PE-PGRS family protein PE_PGRS45
2943711	6	G	Ins	G	104	115	219	76.84	220		Rv2615c	PE_PGRS45	PE-PGRS family protein PE_PGRS45
2943711	7	G	Ins	T	103	116	219	76.84	220		Rv2615c	PE_PGRS45	PE-PGRS family protein PE_PGRS45
2943711	8	G	Ins	T	104	116	220	77.19	220		Rv2615c	PE_PGRS45	PE-PGRS family protein PE_PGRS45
2943711	9	G	Ins	T	104	116	220	77.19	220		Rv2615c	PE_PGRS45	PE-PGRS family protein PE_PGRS45
2944515	0	A	SNP	C	176	187	357	100	363	Gly157Gly (ggt/ggG)	Rv2615c	PE_PGRS45	PE-PGRS family protein PE_PGRS45
2944524	0	C	SNP	G	127	172	290	83.06	360	Gly154Gly (ggg/ggC)	Rv2615c	PE_PGRS45	PE-PGRS family protein PE_PGRS45
2948524	0	T	SNP	A	83	116	197	100	199	Glu12Val (gag/gTg)	Rv2621c	-	transcriptional regulator
2949251	0	G	SNP	A	101	122	220	99.11	225	Val206Ile (gtt/Att)	Rv2622	-	methyltransferase
2954215	0	C	SNP	G	110	114	223	99.56	225	Leu178Leu (ctg/ctC)	Rv2627c	-	hypothetical protein
2954439	0	T	SNP	C	114	119	228	100	233	Arg104Gly (aga/Gga)	Rv2627c	-	hypothetical protein
2958693	0	G	SNP	A	108	115	222	98.67	226	Ala374Ala (gcg/gcA)	Rv2631	-	RNA-splicing ligase RtcB
2959257	0	A	Del	GAP	90	92	181	96.3	189
2959258	0	T	Del	GAP	88	91	178	96.76	185
2959259	0	C	Del	GAP	88	91	178	96.76	185
2959260	0	C	Del	GAP	88	91	178	97.28	184
2959261	0	A	Del	GAP	88	91	178	97.81	183
2959262	0	A	Del	GAP	88	91	178	99.44	180
2959263	0	T	Del	GAP	88	91	178	99.44	180
2959264	0	C	Del	GAP	88	91	178	99.44	180
2959265	0	A	SNP	T	88	91	177	98.9	181
2960592	0	C	SNP	T	149	160	291	98.72	313	Gly617Asp (ggc/gAc)	Rv2634c	PE_PGRS46	PE-PGRS family protein PE_PGRS46
2964594	0	G	SNP	A	100	105	203	99.51	206	Ala64Thr (gcc/Acc)	Rv2638	-	hypothetical protein
2970102	0	C	Del	GAP	115	90	199	96.7	212
2974933	0	A	SNP	G	155	157	311	100	312	Ile101Thr (atc/aCc)	Rv2650c	-	prophage protein
2975227	0	T	SNP	G	141	136	274	100	277	Asn3Thr (aat/aCt)	Rv2650c	-	prophage protein
2984740	0	A	SNP	G	106	98	200	100	204	His3Arg (cac/cGc)	Rv2668	-	hypothetical protein
2988630	0	C	SNP	G	135	112	245	100	247	His317Asp (cat/Gat)	Rv2672	-	protease
2994187	0	T	SNP	C	155	160	311	100	315	Leu292Leu (tta/ttG)	Rv2678c	hemE	uroporphyrinogen decarboxylase
2995548	0	C	SNP	A	119	100	216	99.1	221	Thr145Asn (acc/aAc)	Rv2679	echA15	enoyl-CoA hydratase EchA15
3003115	0	C	SNP	G	113	106	218	99.55	220	Ala378Gly (gca/gGa)	Rv2685	arsB1	arsenic-transport integral membrane protein ArsB
3005185	0	G	SNP	T	120	106	221	100	226	Pro156Thr (ccc/Acc)	Rv2688c	-	antibiotic ABC transporter ATP-binding protein
3005288	0	G	SNP	A	105	98	200	99.02	205	Ala121Ala (gcc/gcT)	Rv2688c	-	antibiotic ABC transporter ATP-binding protein
3009692	0	A	SNP	G	91	130	218	99.55	222	Thr117Ala (acc/Gcc)	Rv2691	ceoB	TRK system potassium uptake protein CeoB
3010014	0	G	SNP	A	131	97	227	99.56	229	Gly224Glu (ggg/gAg)	Rv2691	ceoB	TRK system potassium uptake protein CeoB
3010420	0	A	SNP	G	95	103	195	99.5	199	Ile133Val (atc/Gtc)	Rv2692	ceoC	TRK system potassium uptake protein CeoC
3011837	0	A	SNP	G	112	93	198	99.51	206
3012528	0	G	SNP	A	119	135	248	98.83	257	Ala205Thr (gcg/Acg)	Rv2695	-	hypothetical protein
3017465	0	T	SNP	C	108	104	209	100	212	Ile203Thr (ata/aCa)	Rv2702	ppgK	polyphosphate glucokinase
3027548	0	C	SNP	T	103	105	205	98.11	212	Pro162Ser (ccg/Tcg)	Rv2714	-	hypothetical protein
3027798	0	T	SNP	C	138	116	248	100	254	Val245Ala (gtg/gCg)	Rv2714	-	hypothetical protein
3031168	0	A	SNP	G	92	105	192	100	197	Tyr124His (tat/Cat)	Rv2719c	-	membrane protein
3037377	0	T	SNP	C	98	90	186	98.43	191
3040344	0	C	SNP	T	132	127	255	99.62	260	Glu142Glu (gag/gaA)	Rv2727c	miaA	tRNA delta(2)-isopentenylpyrophosphate transferase
3041871	0	G	SNP	T	102	100	198	99.51	203	Ala202Glu (gcg/gAg)	Rv2729c	-	integral membrane protein
3043700	0	C	SNP	T	116	123	233	100	239	Ala225Ala (gcc/gcT)	Rv2731	-	hypothetical protein
3051878	0	C	SNP	G	133	111	243	98.39	248	Glu45Asp (gag/gaC)	Rv2738c	-	hypothetical protein
3054081	0	A	SNP	G	138	132	269	99.63	271	Gly56Gly (gga/ggG)	Rv2741	PE_PGRS47	PE-PGRS family protein PE_PGRS47
3054321	0	A	SNP	G	124	132	252	99.22	258	Gly136Gly (gga/ggG)	Rv2741	PE_PGRS47	PE-PGRS family protein PE_PGRS47
3054724	0	A	SNP	G	17	11	28	100	28	Ser271Gly (agc/Ggc)	Rv2741	PE_PGRS47	PE-PGRS family protein PE_PGRS47
3059791	0	G	SNP	C	21	54	74	98.68	76
3059812	0	T	Del	GAP	30	23	52	89.83	59
3059820	0	G	SNP	T	30	15	45	88.24	51
3059821	0	C	SNP	G	30	12	40	87.5	48
3059822	0	A	SNP	C	29	13	40	85.71	49
3059829	1	G	Ins	A	32	14	46	85.19	47
3069167	0	A	SNP	G	98	95	186	99.48	194	Leu306Pro (ctg/cCg)	Rv2756c	hsdM	type I restriction/modification system DNA methylase HsdM
3069566	0	C	SNP	T	101	107	206	100	208	Gly173Asp (ggc/gAc)	Rv2756c	hsdM	type I restriction/modification system DNA methylase HsdM
3072285	0	A	SNP	C	113	104	216	99.09	219	Leu119Arg (ctg/cGg)	Rv2761c	hsdS	type I restriction/modification system specificity determinant HsdS
3076172	0	C	SNP	T	120	108	226	98.28	232	Asp67Asn (gat/Aat)	Rv2766c	-	short-chain type dehydrogenase/reductase
3078178	0	C	SNP	T	109	108	215	99.54	218	Val270Met (gtg/Atg)	Rv2769c	PE27	PE family protein PE27
3079877	0	A	SNP	G	121	97	214	100	218	Phe194Ser (ttc/tCc)	Rv2770c	PPE44	PPE family protein PPE44
3080795	0	A	SNP	G	91	100	190	100	191	Leu80Pro (ctc/cCc)	Rv2771c	-	hypothetical protein
3086788	0	T	SNP	C	119	95	210	100	214
3089299	0	C	SNP	G	113	119	229	99.15	234	Gly355Arg (gga/Cga)	Rv2782c	pepR	zinc protease
3103682	0	T	SNP	C	126	114	235	100	240	Met87Val (atg/Gtg)	Rv2794c	pptT	phosphopantetheinyl transferase
3104189	0	A	SNP	G	92	139	228	100	231	Cys241Cys (tgt/tgC)	Rv2795c	-	hypothetical protein
3111280	0	G	SNP	A	143	137	277	100	280	Leu182Phe (ctt/Ttt)	Rv2802c	-	arginine/hypothetical protein
3112700	0	C	SNP	T	114	118	228	99.15	234	Gly132Asp (ggc/gAc)	Rv2804c	-	hypothetical protein
3112877	0	G	SNP	A	109	116	220	100	225	Gly4Asp (ggc/gAc)	Rv2805	-	hypothetical protein
3113872	0	A	SNP	T	120	106	225	100	226	Glu72Val (gag/gTg)	Rv2807	-	hypothetical protein
3114516	0	A	Del	GAP	103	104	201	94.09	220		Rv2807	-	hypothetical protein
3115384	0	G	SNP	C	104	82	185	100	186
3117533	0	G	SNP	A	107	124	226	99.57	232	Arg239Gln (cgg/cAg)	Rv2812	-	transposase
3118000	0	A	SNP	G	110	96	204	99.52	207	Arg395Gly (agg/Ggg)	Rv2812	-	transposase
3130748	1	C	Ins	T	83	91	174	90.62	175		Rv2823c	-	CRISPR-associated protein Cas10/Csm1
3130748	2	C	Ins	G	84	90	174	90.62	175		Rv2823c	-	CRISPR-associated protein Cas10/Csm1
3130748	3	C	Ins	T	84	91	175	91.15	175		Rv2823c	-	CRISPR-associated protein Cas10/Csm1
3131469	1	T	Ins	T	105	85	190	95.96	192		Rv2823c	-	CRISPR-associated protein Cas10/Csm1
3131469	2	T	Ins	G	106	85	191	96.46	192		Rv2823c	-	CRISPR-associated protein Cas10/Csm1
3131469	3	T	Ins	T	107	85	192	96.97	192		Rv2823c	-	CRISPR-associated protein Cas10/Csm1
3131469	4	T	Ins	C	105	85	190	95.96	192		Rv2823c	-	CRISPR-associated protein Cas10/Csm1
3131469	5	T	Ins	G	107	85	192	96.97	192		Rv2823c	-	CRISPR-associated protein Cas10/Csm1
3131469	6	T	Ins	G	106	83	189	95.45	190		Rv2823c	-	CRISPR-associated protein Cas10/Csm1
3131469	7	T	Ins	C	105	83	188	94.95	188		Rv2823c	-	CRISPR-associated protein Cas10/Csm1
3131469	8	T	Ins	G	105	81	186	93.94	186		Rv2823c	-	CRISPR-associated protein Cas10/Csm1
3131469	9	T	Ins	A	104	80	184	92.93	185		Rv2823c	-	CRISPR-associated protein Cas10/Csm1
3133054	0	C	SNP	G	238	232	456	99.79	471	Ser162Ser (tcg/tcC)	Rv2825c	-	hypothetical protein
3133055	0	G	SNP	C	233	228	452	99.78	462	Ser162Trp (tcg/tGg)	Rv2825c	-	hypothetical protein
3133536	0	T	SNP	C	103	110	211	99.53	214	Lys2Glu (aaa/Gaa)	Rv2825c	-	hypothetical protein
3135272	0	G	SNP	A	116	134	245	99.21	252	Ala71Val (gca/gTa)	Rv2827c	-	hypothetical protein
3135950	0	C	SNP	G	10	11	21	95.45	22	Ser128Ser (tcg/tcC)	Rv2828c	-	hypothetical protein
3135951	0	G	SNP	C	10	10	20	95.24	21	Ser128Trp (tcg/tGg)	Rv2828c	-	hypothetical protein
3137058	0	G	SNP	A	109	131	234	99.17	242	Ala56Val (gcg/gTg)	Rv2830c	vapB22	antitoxin VapB22
3162805	0	C	SNP	G	157	168	316	100	325	Arg180Gly (cgc/Ggc)	Rv2853	PE_PGRS48	PE-PGRS family protein PE_PGRS48
3165374	0	C	Del	GAP	130	107	235	99.58	238		Rv2855	mtr	mycothione reductase
3165807	0	G	SNP	A	99	120	215	99.1	221	Val201Val (gtg/gtA)	Rv2855	mtr	mycothione reductase
3167422	0	C	SNP	T	104	102	202	98.56	209	Pro247Ser (ccc/Tcc)	Rv2856	nicT	nickel-transport integral membrane protein NicT
3168492	0	G	SNP	A	97	108	205	99.51	206
3174013	0	G	SNP	A	126	109	232	99.58	236	Pro2Leu (cct/cTt)	Rv2861c	mapB	methionine aminopeptidase
3174496	0	A	SNP	G	101	124	220	99.56	226	Cys50Arg (tgt/Cgt)	Rv2862c	-	hypothetical protein
3177884	0	C	SNP	A	119	125	243	100	244	Arg21Arg (cgc/cgA)	Rv2866	relG	toxin RelG
3180988	0	C	SNP	A	101	99	194	100	200	Val259Phe (gtc/Ttc)	Rv2869c	rip	zinc metalloprotease
3186860	0	T	SNP	G	100	92	187	100	192	Tyr672Asp (tat/Gat)	Rv2874	dipZ	integral membrane C-type cytochrome biogenesis protein DipZ
3189242	0	A	SNP	G	93	112	204	99.51	206	Ala52Ala (gct/gcC)	Rv2878c	mpt53	soluble secreted antigen Mpt53
3190146	0	C	Del	GAP	108	96	206	96.68	211
3194241	1	C	Ins	G	97	91	188	91.71	188		Rv2885c	-	transposase
3200478	0	G	SNP	A	110	119	219	97.45	235	Leu71Leu (ctg/ctA)	Rv2891	-	hypothetical protein
3202731	0	A	SNP	C	113	125	235	100	238	Gly104Gly (gga/ggC)	Rv2893	-	oxidoreductase
3205673	0	C	SNP	T	129	120	239	98.03	254	Arg254Arg (cgg/cgA)	Rv2896c	-	hypothetical protein
3208600	0	G	SNP	A	108	113	215	98.66	224	Tyr269Tyr (tac/taT)	Rv2899c	fdhD	formate dehydrogenase accessory protein FdhD
3212723	0	C	SNP	A	109	110	214	99.55	220	Ala78Ala (gcg/gcT)	Rv2902c	rnhB	ribonuclease HII
3213489	0	G	SNP	C	96	113	207	98.12	213	Gly122Gly (ggc/ggG)	Rv2903c	lepB	signal peptidase
3219500	0	T	SNP	A	114	106	215	98.65	223	Lys121Met (aag/aTg)	Rv2912c	-	TetR family HTH-type transcriptional regulator
3220963	0	A	SNP	C	123	111	234	98.73	237	Ser246Ala (tcg/Gcg)	Rv2913c	-	D-amino acid aminohydrolase
3226181	0	A	SNP	C	96	100	194	100	196	Arg35Arg (cgt/cgG)	Rv2916c	ffh	signal recognition particle protein
3228143	0	G	SNP	T	114	109	221	100	223	Arg594Leu (cgg/cTg)	Rv2917	-	hypothetical protein
3236442	0	G	SNP	A	114	147	259	100	261	His455His (cac/caT)	Rv2922c	smc	chromosome partition protein Smc
3236497	0	A	SNP	T	120	147	264	99.63	268	Val437Glu (gtg/gAg)	Rv2922c	smc	chromosome partition protein Smc
3244113	0	T	SNP	C	114	119	229	99.57	234	Pro139Pro (cct/ccC)	Rv2930	fadD26	fatty-acid--CoA ligase FadD26
3247298	0	C	SNP	A	109	95	200	99.51	205	Gly618Gly (ggc/ggA)	Rv2931	ppsA	phthiocerol synthesis polyketide synthase type I PpsA
3247304	0	C	SNP	G	84	66	148	99.34	151	Val620Val (gtc/gtG)	Rv2931	ppsA	phthiocerol synthesis polyketide synthase type I PpsA
3247306	0	A	Del	GAP	82	66	146	99.33	149		Rv2931	ppsA	phthiocerol synthesis polyketide synthase type I PpsA
3247307	0	C	Del	GAP	82	66	146	99.33	149		Rv2931	ppsA	phthiocerol synthesis polyketide synthase type I PpsA
3247308	0	C	Del	GAP	82	66	146	98.67	150		Rv2931	ppsA	phthiocerol synthesis polyketide synthase type I PpsA
3247309	0	C	Del	GAP	82	66	146	98.67	150		Rv2931	ppsA	phthiocerol synthesis polyketide synthase type I PpsA
3247310	0	T	Del	GAP	82	66	146	99.33	149		Rv2931	ppsA	phthiocerol synthesis polyketide synthase type I PpsA
3247313	1	C	Ins	A	80	67	147	97.35	147		Rv2931	ppsA	phthiocerol synthesis polyketide synthase type I PpsA
3247313	2	C	Ins	C	80	67	147	97.35	147		Rv2931	ppsA	phthiocerol synthesis polyketide synthase type I PpsA
3247313	3	C	Ins	C	80	67	147	97.35	147		Rv2931	ppsA	phthiocerol synthesis polyketide synthase type I PpsA
3247313	4	C	Ins	A	80	67	147	97.35	147		Rv2931	ppsA	phthiocerol synthesis polyketide synthase type I PpsA
3247313	5	C	Ins	G	80	67	147	97.35	147		Rv2931	ppsA	phthiocerol synthesis polyketide synthase type I PpsA
3247319	0	C	SNP	T	110	102	211	99.53	213	Gly625Gly (ggc/ggT)	Rv2931	ppsA	phthiocerol synthesis polyketide synthase type I PpsA
3247340	0	G	SNP	A	123	121	243	99.59	245	Val632Val (gtg/gtA)	Rv2931	ppsA	phthiocerol synthesis polyketide synthase type I PpsA
3247851	0	G	SNP	A	61	64	125	97.66	128	Ala803Thr (gcc/Acc)	Rv2931	ppsA	phthiocerol synthesis polyketide synthase type I PpsA
3247853	0	C	SNP	T	58	63	120	98.37	123	Ala803Ala (gcc/gcT)	Rv2931	ppsA	phthiocerol synthesis polyketide synthase type I PpsA
3247856	0	G	SNP	C	59	63	120	99.19	123	Arg804Arg (cgg/cgC)	Rv2931	ppsA	phthiocerol synthesis polyketide synthase type I PpsA
3247864	1	C	Ins	T	54	59	113	96.58	114		Rv2931	ppsA	phthiocerol synthesis polyketide synthase type I PpsA
3247864	2	C	Ins	A	55	59	114	97.44	114		Rv2931	ppsA	phthiocerol synthesis polyketide synthase type I PpsA
3247864	3	C	Ins	G	55	59	114	97.44	114		Rv2931	ppsA	phthiocerol synthesis polyketide synthase type I PpsA
3247864	4	C	Ins	G	55	59	114	97.44	114		Rv2931	ppsA	phthiocerol synthesis polyketide synthase type I PpsA
3247866	0	C	Del	GAP	54	57	112	99.11	112		Rv2931	ppsA	phthiocerol synthesis polyketide synthase type I PpsA
3247867	0	A	Del	GAP	54	57	112	99.11	112		Rv2931	ppsA	phthiocerol synthesis polyketide synthase type I PpsA
3247868	0	A	Del	GAP	54	57	112	98.23	113		Rv2931	ppsA	phthiocerol synthesis polyketide synthase type I PpsA
3247869	0	A	Del	GAP	54	57	112	99.11	112		Rv2931	ppsA	phthiocerol synthesis polyketide synthase type I PpsA
3247874	0	G	SNP	A	61	61	117	99.19	123	Arg810Arg (cgg/cgA)	Rv2931	ppsA	phthiocerol synthesis polyketide synthase type I PpsA
3247877	0	T	SNP	C	61	61	120	99.19	123	Phe811Phe (ttt/ttC)	Rv2931	ppsA	phthiocerol synthesis polyketide synthase type I PpsA
3247883	0	T	SNP	C	92	104	192	100	196	Ser813Ser (agt/agC)	Rv2931	ppsA	phthiocerol synthesis polyketide synthase type I PpsA
3248074	0	G	SNP	A	48	115	162	98.19	166	Arg877His (cgc/cAc)	Rv2931	ppsA	phthiocerol synthesis polyketide synthase type I PpsA
3248075	0	C	SNP	T	50	114	163	98.2	167	Arg877Arg (cgc/cgT)	Rv2931	ppsA	phthiocerol synthesis polyketide synthase type I PpsA
3251047	0	C	SNP	A	95	95	189	98.96	192	Ala1868Glu (gcg/gAg)	Rv2931	ppsA	phthiocerol synthesis polyketide synthase type I PpsA
3256494	0	A	SNP	G	113	112	223	100	225	Gly270Gly (gga/ggG)	Rv2933	ppsC	phthiocerol synthesis polyketide synthase type I PpsC
3266030	0	A	SNP	G	107	101	205	100	208	Ser1261Ser (tca/tcG)	Rv2934	ppsD	phthiocerol synthesis polyketide synthase type I PpsD
3269581	0	A	SNP	G	119	103	218	100	222	Ala615Ala (gca/gcG)	Rv2935	ppsE	phthiocerol synthesis polyketide synthase type I PpsE
3270784	0	A	SNP	G	110	114	222	100	224	Gln1016Gln (caa/caG)	Rv2935	ppsE	phthiocerol synthesis polyketide synthase type I PpsE
3273107	0	C	SNP	A	127	131	250	98.47	262	Ala298Ala (gcc/gcA)	Rv2936	drrA	daunorubicin ABC transporter ATP-binding protein DrrA		phylo (3)
3273996	0	C	SNP	T	103	90	188	98.97	195	Ala264Val (gct/gTt)	Rv2937	drrB	daunorubicin ABC transporter permease DrrB
3274390	0	T	SNP	G	82	107	186	98.44	192	Ser107Ala (tcc/Gcc)	Rv2938	drrC	daunorubicin ABC transporter permease DrrC
3296371	1	G	Ins	C	77	87	164	81.59	164		Rv2947c	pks15	polyketide synthase
3296371	2	G	Ins	C	77	87	164	81.59	164		Rv2947c	pks15	polyketide synthase
3296371	3	G	Ins	G	77	87	164	81.59	164		Rv2947c	pks15	polyketide synthase
3296371	4	G	Ins	C	77	87	164	81.59	164		Rv2947c	pks15	polyketide synthase
3296371	5	G	Ins	G	77	87	164	81.59	164		Rv2947c	pks15	polyketide synthase
3296371	6	G	Ins	G	77	87	164	81.59	164		Rv2947c	pks15	polyketide synthase
3296371	7	G	Ins	C	77	87	164	81.59	164		Rv2947c	pks15	polyketide synthase
3296843	0	A	SNP	G	114	105	214	99.55	220	Val333Ala (gtg/gCg)	Rv2947c	pks15	polyketide synthase
3302589	0	A	SNP	C	107	103	210	99.53	211
3306441	0	G	SNP	A	128	126	251	98.45	258	Arg388Gln (cgg/cAg)	Rv2953	-	trans-acting enoyl reductase
3308606	0	G	SNP	A	125	126	247	100	251
3312620	0	C	SNP	A	95	106	199	99.5	202	Glu73Asp (gag/gaT)	Rv2959c	-	rhamnosyl O-methyltransferase
3314412	0	A	SNP	G	105	101	204	99.04	208	Ala237Ala (gct/gcC)	Rv2962c	-	PGL/p-HBAD biosynthesis rhamnosyltransferase
3315726	0	G	Del	GAP	96	107	200	95.75	212		Rv2963	-	integral membrane protein
3316955	0	A	SNP	C	100	120	217	99.55	221	Met143Leu (atg/Ctg)	Rv2964	purU	formyltetrahydrofolate deformylase
3326554	0	A	SNP	C	104	125	227	100	229	Asn152His (aac/Cac)	Rv2971	-	oxidoreductase		phylo (not Euro-American, M. africanum, M. bovis, M . canettii, M. caprae, M. Microti, M. pinipedii, Beijing, Delhi/CAS, EAI)
3331362	0	C	Del	GAP	98	93	189	97.45	196		Rv2975c	-	hypothetical protein
3331363	0	G	Del	GAP	98	93	189	97.95	195		Rv2975c	-	hypothetical protein
3335708	0	G	SNP	C	106	120	220	100	226	Pro14Arg (ccg/cGg)	Rv2979c	-	resolvase
3336825	0	T	SNP	C	134	150	280	100	284	Thr365Ala (aca/Gca)	Rv2981c	ddlA	D-alanine--D-alanine ligase
3338603	0	G	SNP	C	115	109	220	100	224	Pro133Ala (ccg/Gcg)	Rv2982c	gpdA2	glycerol-3-phosphate dehydrogenase
3342292	0	G	SNP	A	91	99	185	98.96	192	Arg43His (cgc/cAc)	Rv2985	mutT1	8-oxo-dGTP diphosphatase
3348536	0	C	SNP	T	77	86	162	98.19	166
3349917	0	G	SNP	A	114	109	221	98.24	227	His121Tyr (cat/Tat)	Rv2992c	gltS	glutamate--tRNA ligase
3350236	0	T	SNP	C	110	105	208	99.54	216	Ser14Ser (tca/tcG)	Rv2992c	gltS	glutamate--tRNA ligase
3352932	0	C	SNP	G	118	118	231	100	236	Thr179Thr (acg/acC)	Rv2995c	leuB	3-isopropylmalate dehydrogenase
3355949	0	A	SNP	C	125	119	242	99.19	246	Asp284Ala (gac/gCc)	Rv2997	-	dehydrogenase
3357464	0	C	SNP	G	125	118	237	98.78	246
3358235	0	A	SNP	T	124	143	266	100	267	Met212Leu (atg/Ttg)	Rv2999	lppY	lipoprotein LppY
3363338	0	A	SNP	G	105	100	203	100	205
3367765	0	G	SNP	A	96	109	202	100	205	Gly343Gly (ggc/ggT)	Rv3009c	gatB	aspartyl/glutamyl-tRNA(Asn/Gln) amidotransferase subunit B
3372670	0	T	SNP	C	102	109	206	98.6	214	Asn651Asp (aac/Gac)	Rv3014c	ligA	DNA ligase A
3379757	0	A	SNP	C	62	107	162	91.35	185
3379763	0	G	SNP	A	69	114	181	93.37	196
3379784	0	C	SNP	A	82	135	214	98.64	220
3379788	0	C	SNP	G	84	136	218	99.1	222
3380439	1	G	Ins	C	36	25	61	91.04	61
3380804	0	T	SNP	G	99	78	173	99.44	178	Ile64Leu (atc/Ctc)	Rv3022A	PE29	PE family protein PE29
3385218	0	C	SNP	T	107	100	205	99.04	209	Gly287Glu (gga/gAa)	Rv3026c	-	hypothetical protein
3393640	0	C	SNP	T	108	130	231	99.58	239	Asn87Asn (aac/aaT)	Rv3033	-	hypothetical protein
3395654	0	G	SNP	A	98	95	188	98.97	195	Leu92Leu (ctg/ctA)	Rv3035	-	hypothetical protein
3401871	0	A	SNP	G	99	106	203	99.51	206	Ala16Ala (gct/gcC)	Rv3041c	-	ABC transporter ATP-binding protein
3402816	0	C	SNP	T	103	111	210	100	214	Gly116Glu (gga/gAa)	Rv3042c	serB2	phosphoserine phosphatase SerB
3404376	0	C	SNP	G	109	118	221	99.13	229	Thr182Thr (acg/acC)	Rv3043c	ctaD	cytochrome C oxidase cytochrome 1
3413785	0	C	SNP	T	89	114	200	100	203	Val128Ile (gtc/Atc)	Rv3051c	nrdE	ribonucleoside-diphosphate reductase subunit alpha
3415182	0	A	Del	GAP	62	69	132	75.29	174
3415184	0	C	Del	GAP	62	69	132	75.72	173
3415185	0	T	Del	GAP	62	69	132	77.06	170
3415186	0	A	Del	GAP	62	69	132	77.51	169
3415187	0	G	Del	GAP	62	69	132	77.51	169
3415188	0	G	Del	GAP	62	69	132	77.98	168
3415189	0	G	Del	GAP	62	70	132	79.52	166
3415190	0	G	Del	GAP	62	70	132	80	165
3415191	0	G	Del	GAP	62	70	132	80.49	164
3415192	0	T	Del	GAP	62	70	132	81.48	162
3415193	0	G	Del	GAP	62	70	132	80.98	163
3415194	0	G	Del	GAP	62	70	132	81.48	162
3420825	0	A	SNP	G	106	88	191	100	194	Asp445Gly (gac/gGc)	Rv3059	cyp136	cytochrome P450 Cyp136
3425854	0	C	SNP	T	145	146	288	100	291	Pro91Ser (ccg/Tcg)	Rv3062	ligB	DNA ligase
3428897	0	G	SNP	C	112	109	219	99.55	222	Arg552Pro (cgt/cCt)	Rv3063	cstA	carbon starvation protein A
3428917	0	C	SNP	A	110	115	223	100	225	Arg559Ser (cgt/Agt)	Rv3063	cstA	carbon starvation protein A
3437007	0	G	SNP	C	108	121	227	99.13	231	Ala77Pro (gcc/Ccc)	Rv3074	-	hypothetical protein
3440464	0	T	SNP	G	109	98	206	100	207	Arg308Arg (cgt/cgG)	Rv3077	-	hydrolase
3440468	0	G	SNP	C	107	98	202	100	205	Gly310Arg (ggc/Cgc)	Rv3077	-	hydrolase
3450725	0	T	SNP	C	106	126	228	100	232	Val243Val (gtt/gtC)	Rv3084	lipR	acetyl-hydrolase LipR
3454263	0	C	SNP	G	103	101	204	100	204	Leu447Val (ctc/Gtc)	Rv3087	-	diacyglycerol O-acyltransferase
3455686	0	G	SNP	C	82	97	175	100	179	Leu449Leu (ctg/ctC)	Rv3088	tgs4	diacyglycerol O-acyltransferase
3456666	0	A	SNP	G	122	99	216	100	221	Ala302Ala (gca/gcG)	Rv3089	fadD13	long chain-fatty-acid--CoA ligase FadD13
3459081	0	G	SNP	C	107	127	232	98.32	238	Ala291Pro (gca/Cca)	Rv3090	-	hypothetical protein
3462135	0	G	SNP	C	131	130	259	100	261	Cys210Trp (tgc/tgG)	Rv3093c	-	oxidoreductase
3466588	0	A	SNP	C	96	98	192	99.49	195	Ser168Ser (tct/tcG)	Rv3097c	lipY	triacylglycerol lipase Lip
3466919	0	C	SNP	G	108	113	220	99.55	222	Gly58Ala (ggc/gCc)	Rv3097c	lipY	triacylglycerol lipase Lip
3467465	0	C	SNP	G	103	87	189	100	190	Ala66Ala (gcg/gcC)	Rv3098c	-	hypothetical protein
3473996	1	G	Ins	A	106	104	210	97.67	210
3480474	0	G	SNP	A	108	85	190	99.48	194	Gly134Glu (gga/gAa)	Rv3113	-	phosphatase
3480789	0	T	SNP	C	140	112	250	100	252	Ser11Pro (tca/Cca)	Rv3114	-	hypothetical protein
3486977	0	A	SNP	G	115	100	211	99.54	216	Lys157Glu (aaa/Gaa)	Rv3121	cyp141	cytochrome P450 Cyp141
3488122	0	G	SNP	A	105	99	200	100	204	Gly12Arg (ggg/Agg)	Rv3122	-	hypothetical protein
3489665	0	C	SNP	T	113	114	221	99.56	228	Pro54Ser (cca/Tca)	Rv3124	moaR1	transcriptional regulator MoaR
3499497	0	G	SNP	C	108	114	221	100	222	Ala140Gly (gcc/gGc)	Rv3133c	devR	two component transcriptional regulator DevR
3500243	0	G	SNP	C	127	100	222	99.13	229	Ala169Ala (gcc/gcG)	Rv3134c	-	universal stress protein
3503895	0	C	SNP	T	98	115	212	99.53	214	Pro168Leu (ccg/cTg)	Rv3137	-	histidinol-phosphatase
3506650	0	A	SNP	C	112	129	238	98.77	244	Ile430Leu (atc/Ctc)	Rv3139	fadE24	acyl-CoA dehydrogenase FadE24
3509231	0	G	SNP	A	108	117	222	100	225	Arg106Cys (cgc/Tgc)	Rv3142c	-	hypothetical protein
3509300	0	A	Del	GAP	111	111	225	97.8	227		Rv3142c	-	hypothetical protein
3509301	0	G	Del	GAP	111	111	225	99.55	223		Rv3142c	-	hypothetical protein
3510120	0	T	SNP	G	132	122	252	100	254	Lys400Gln (aag/Cag)	Rv3144c	PPE52	PPE family protein PPE52
3515467	0	C	SNP	T	104	103	207	99.52	208	Pro19Leu (ccg/cTg)	Rv3150	nuoF	NADH-quinone oxidoreductase subunit F
3518167	0	A	SNP	G	116	111	224	100	227	Ile474Met (ata/atG)	Rv3151	nuoG	NADH-quinone oxidoreductase subunit G
3518555	0	A	SNP	G	106	133	237	100	239	Thr604Ala (acg/Gcg)	Rv3151	nuoG	NADH-quinone oxidoreductase subunit G
3520810	0	G	SNP	A	128	119	243	98.41	251	Asp102Asn (gac/Aac)	Rv3153	nuoI	NADH-quinone oxidoreductase subunit I
3530955	0	C	SNP	G	95	107	202	100	202	Val62Leu (gtc/Ctc)	Rv3161c	-	dioxygenase
3539353	0	G	SNP	A	121	116	235	98.34	241	Gln283Gln (cag/caA)	Rv3170	aofH	flavin-containing monoamine oxidase
3543744	0	T	SNP	C	132	114	243	99.6	247	Asp295Asp (gat/gaC)	Rv3175	-	amidase
3556275	0	A	SNP	G	112	107	216	99.55	220	Leu138Pro (ctg/cCg)	Rv3190c	-	hypothetical protein
3557253	0	C	SNP	T	120	107	226	97.01	234
3561875	0	C	SNP	T	130	122	249	98.82	255	Arg433Gln (cgg/cAg)	Rv3193c	-	transmembrane protein
3562338	0	G	SNP	T	101	125	222	98.26	230	Leu279Met (ctg/Atg)	Rv3193c	-	transmembrane protein
3580606	0	C	SNP	T	94	115	208	96.31	217
3580637	0	T	Del	GAP	109	104	207	96.38	221
3581414	0	A	SNP	G	103	110	209	100	213	Thr34Ala (aca/Gca)	Rv3204	-	DNA-methyltransferase
3582694	0	C	SNP	T	95	98	187	99.48	194	Lys339Lys (aag/aaA)	Rv3206c	moeB1	adenylyltransferase/sulfurtransferase
3590686	1	G	Ins	C	82	52	134	98.53	135
3591063	0	T	SNP	C	110	94	199	100	204	Lys144Glu (aag/Gag)	Rv3213c	-	SOJ/ParA-like protein
3596775	0	C	SNP	T	88	86	169	97.75	178	Gly254Ser (ggc/Agc)	Rv3220c	-	two component sensor kinase
3600576	0	C	SNP	T	106	126	227	99.57	233	Cys242Cys (tgc/tgT)	Rv3224	-	iron-regulated short-chain dehydrogenase/reductase
3604821	0	G	SNP	C	141	156	294	100	297	Ala32Ala (gcg/gcC)	Rv3228	-	hypothetical protein
3610391	1	A	Ins	C	111	125	236	96.72	236		Rv3234c	tgs3	diacyglycerol O-acyltransferase
3611118	0	G	SNP	A	108	102	209	97.67	215	Val24Val (gtc/gtT)	Rv3234c	tgs3	diacyglycerol O-acyltransferase
3611287	0	C	Del	GAP	121	105	225	95.76	236
3614982	0	T	SNP	C	125	109	231	100	234	Leu874Leu (cta/ctG)	Rv3239c	-	transmembrane transport protein
3616411	0	A	SNP	C	104	114	215	97.76	223	Leu398Arg (ctg/cGg)	Rv3239c	-	transmembrane transport protein
3620712	0	C	SNP	T	116	96	212	96.8	219	Leu181Leu (ctg/ctA)	Rv3241c	-	hypothetical protein
3621423	0	A	SNP	G	91	116	205	99.52	208
3622441	0	A	SNP	C	121	102	221	100	223	Val217Val (gtt/gtG)	Rv3243c	-	hypothetical protein
3625065	0	T	SNP	G	110	109	216	100	219	Met517Leu (atg/Ctg)	Rv3245c	mtrB	two component sensory histidine kinase MtrB
3631964	0	C	SNP	T	89	113	198	98.54	205	Gly9Arg (gga/Aga)	Rv3252c	alkB	transmembrane alkane 1-monooxygenase AlkB
3638093	0	G	SNP	A	111	106	214	100	217	Ser206Leu (tcg/tTg)	Rv3257c	pmmA	phosphomannomutase PmmA
3645524	0	C	SNP	T	110	109	218	99.55	220	Asp152Asn (gac/Aac)	Rv3264c	manB	D-alpha-D-mannose-1-phosphate guanylyltransferase ManB
3653988	0	G	SNP	A	126	119	242	99.59	246	Val181Met (gtg/Atg)	Rv3272	-	hypothetical protein
3656206	0	C	SNP	A	111	124	229	99.58	236	Arg524Ser (cgc/Agc)	Rv3273	-	transmembrane carbonic anhydrase
3670040	0	C	SNP	T	126	100	222	99.56	227	Ala124Ala (gcg/gcA)	Rv3289c	-	transmembrane protein
3674827	0	C	SNP	T	105	131	234	98.74	239	Pro409Leu (cca/cTa)	Rv3293	pcd	piperideine-6-carboxylic acid dehydrogenase
3678094	0	C	SNP	T	96	113	206	99.52	210	Ala440Ala (gcc/gcT)	Rv3296	lhr	ATP-dependent helicase
3679764	0	G	SNP	A	153	131	276	99.65	285	Ser997Asn (agc/aAc)	Rv3296	lhr	ATP-dependent helicase
3680647	0	G	SNP	A	133	127	254	99.24	262	Gly1291Gly (ggg/ggA)	Rv3296	lhr	ATP-dependent helicase
3681548	0	A	SNP	C	102	112	212	100	214	Arg77Arg (agg/Cgg)	Rv3297	nei	endonuclease VIII
3685510	0	T	SNP	C	111	126	236	97.93	242	Ser152Gly (agt/Ggt)	Rv3299c	atsB	arylsulfatase AtsB
3689523	0	G	SNP	T	122	109	228	100	231	Cys472_ (tgc/tgA)	Rv3303c	lpdA	NAD(P)H quinone reductase LpdA
3690016	0	A	SNP	G	105	120	223	100	225	Leu308Ser (ttg/tCg)	Rv3303c	lpdA	NAD(P)H quinone reductase LpdA
3693681	0	A	SNP	C	140	105	241	99.19	247	Ala103Ala (gct/gcG)	Rv3306c	amiB1	amidase AmiB
3696692	0	G	SNP	A	106	102	203	100	208	Thr134Thr (acc/acT)	Rv3309c	upp	uracil phosphoribosyltransferase
3697585	0	C	SNP	T	105	113	218	98.2	222	Leu130Phe (ctc/Ttc)	Rv3310	sapM	acid phosphatase
3704596	0	G	SNP	C	116	99	213	100	215	Val54Leu (gtg/Ctg)	Rv3317	sdhD	succinate dehydrogenase hydrophobic membrane anchor subunit
3711910	0	G	SNP	A	73	51	121	100	124	Trp54_ (tgg/tgA)	Rv3327	-	transposase fusion protein
3712372	0	A	SNP	G	72	58	130	100	130	Leu208Leu (cta/ctG)	Rv3327	-	transposase fusion protein
3714211	0	G	SNP	T	106	112	216	100	218	Pro41Gln (ccg/cAg)	Rv3328c	sigJ	ECF RNA polymerase sigma factor SigJ
3714639	0	G	SNP	A	98	109	205	99.52	208	Arg83His (cgc/cAc)	Rv3329	-	aminotransferase
3714757	0	A	SNP	C	103	101	200	99.51	205	Gln122His (caa/caC)	Rv3329	-	aminotransferase
3715775	0	C	SNP	T	130	119	247	99.2	251
3718357	0	C	SNP	T	105	84	189	100	189	Pro423Leu (ccg/cTg)	Rv3331	sugI	sugar-transport integral membrane protein SugI
3721806	0	G	SNP	C	120	116	233	100	236	Gly265Gly (ggc/ggG)	Rv3335c	-	integral membrane protein
3729342	0	C	SNP	T	95	115	206	99.06	212	Ala240Val (gcg/gTg)	Rv3342	-	methyltransferase
3729597	0	G	SNP	C	101	107	208	99.52	209	Leu2447Val (ctc/Gtc)	Rv3343c	PPE54	PPE family protein PPE54
3730371	0	C	SNP	T	128	120	245	94.66	262	Gly2189Ser (ggc/Agc)	Rv3343c	PPE54	PPE family protein PPE54
3730466	0	A	SNP	G	118	115	231	92.46	252	Ile2157Thr (atc/aCc)	Rv3343c	PPE54	PPE family protein PPE54
3730681	0	G	Del	GAP	67	69	132	77.71	175		Rv3343c	PPE54	PPE family protein PPE54
3730682	0	C	Del	GAP	67	69	132	77.71	175		Rv3343c	PPE54	PPE family protein PPE54
3730683	0	C	Del	GAP	67	69	132	77.71	175		Rv3343c	PPE54	PPE family protein PPE54
3730684	0	A	Del	GAP	67	69	132	77.71	175		Rv3343c	PPE54	PPE family protein PPE54
3730685	0	G	Del	GAP	67	69	132	77.27	176		Rv3343c	PPE54	PPE family protein PPE54
3730686	0	A	Del	GAP	67	69	132	77.27	176		Rv3343c	PPE54	PPE family protein PPE54
3730687	0	G	Del	GAP	67	69	132	76.84	177		Rv3343c	PPE54	PPE family protein PPE54
3730688	0	T	Del	GAP	67	69	132	75.98	179		Rv3343c	PPE54	PPE family protein PPE54
3730692	0	A	Del	GAP	67	69	132	75.14	181		Rv3343c	PPE54	PPE family protein PPE54
3730693	0	G	Del	GAP	67	69	132	75.14	181		Rv3343c	PPE54	PPE family protein PPE54
3730694	0	A	Del	GAP	67	69	132	75.14	181		Rv3343c	PPE54	PPE family protein PPE54
3730696	0	C	Del	GAP	66	69	131	75	180		Rv3343c	PPE54	PPE family protein PPE54
3732113	0	C	SNP	G	138	116	251	96.58	263	Arg1608Pro (cgg/cCg)	Rv3343c	PPE54	PPE family protein PPE54
3732114	0	G	SNP	T	138	114	249	96.55	261	Arg1608Arg (cgg/Agg)	Rv3343c	PPE54	PPE family protein PPE54
3735802	0	C	SNP	G	118	129	243	98.02	252	Thr378Thr (acg/acC)	Rv3343c	PPE54	PPE family protein PPE54
3736024	0	A	SNP	G	102	106	199	100	208	Gly304Gly (ggt/ggC)	Rv3343c	PPE54	PPE family protein PPE54
3736628	0	T	SNP	G	147	127	270	100	274	Glu103Ala (gag/gCg)	Rv3343c	PPE54	PPE family protein PPE54
3737224	0	C	SNP	A	175	191	356	98.12	373	Pro259Pro (ccg/ccT)	Rv3344c	PE_PGRS49	PE-PGRS family protein PE_PGRS49
3737479	0	G	Del	GAP	70	63	127	95.68	139		Rv3344c	PE_PGRS49	PE-PGRS family protein PE_PGRS49
3737480	0	G	Del	GAP	70	63	127	98.52	135		Rv3344c	PE_PGRS49	PE-PGRS family protein PE_PGRS49
3737481	0	C	Del	GAP	70	63	127	97.08	137		Rv3344c	PE_PGRS49	PE-PGRS family protein PE_PGRS49
3737482	0	G	Del	GAP	70	63	127	98.52	135		Rv3344c	PE_PGRS49	PE-PGRS family protein PE_PGRS49
3737483	0	C	Del	GAP	70	63	127	98.52	135		Rv3344c	PE_PGRS49	PE-PGRS family protein PE_PGRS49
3737484	0	C	Del	GAP	70	63	127	97.08	137		Rv3344c	PE_PGRS49	PE-PGRS family protein PE_PGRS49
3737485	0	G	Del	GAP	70	63	127	97.79	136		Rv3344c	PE_PGRS49	PE-PGRS family protein PE_PGRS49
3737486	0	C	Del	GAP	70	63	127	97.79	136		Rv3344c	PE_PGRS49	PE-PGRS family protein PE_PGRS49
3737487	0	C	Del	GAP	70	63	127	97.08	137		Rv3344c	PE_PGRS49	PE-PGRS family protein PE_PGRS49
3737488	0	G	Del	GAP	70	63	127	99.25	134		Rv3344c	PE_PGRS49	PE-PGRS family protein PE_PGRS49
3737489	0	G	Del	GAP	70	63	127	98.52	135		Rv3344c	PE_PGRS49	PE-PGRS family protein PE_PGRS49
3737490	0	C	Del	GAP	70	63	127	97.08	137		Rv3344c	PE_PGRS49	PE-PGRS family protein PE_PGRS49
3737491	0	G	Del	GAP	70	63	127	97.79	136		Rv3344c	PE_PGRS49	PE-PGRS family protein PE_PGRS49
3737492	0	C	Del	GAP	70	63	127	96.38	138		Rv3344c	PE_PGRS49	PE-PGRS family protein PE_PGRS49
3737493	0	C	Del	GAP	70	63	127	97.08	137		Rv3344c	PE_PGRS49	PE-PGRS family protein PE_PGRS49
3737494	0	G	Del	GAP	70	63	127	98.52	135		Rv3344c	PE_PGRS49	PE-PGRS family protein PE_PGRS49
3737495	0	C	Del	GAP	70	63	127	98.52	135		Rv3344c	PE_PGRS49	PE-PGRS family protein PE_PGRS49
3737496	0	C	Del	GAP	70	63	127	96.38	138		Rv3344c	PE_PGRS49	PE-PGRS family protein PE_PGRS49
3737497	0	G	Del	GAP	70	63	127	97.79	136		Rv3344c	PE_PGRS49	PE-PGRS family protein PE_PGRS49
3737498	0	C	Del	GAP	70	63	127	99.25	134		Rv3344c	PE_PGRS49	PE-PGRS family protein PE_PGRS49
3737499	0	C	Del	GAP	69	63	127	96.35	137		Rv3344c	PE_PGRS49	PE-PGRS family protein PE_PGRS49
3737500	0	A	Del	GAP	69	62	126	95.62	137		Rv3344c	PE_PGRS49	PE-PGRS family protein PE_PGRS49
3737501	0	C	Del	GAP	69	62	126	97.04	135		Rv3344c	PE_PGRS49	PE-PGRS family protein PE_PGRS49
3737502	0	C	Del	GAP	68	59	126	92.03	138		Rv3344c	PE_PGRS49	PE-PGRS family protein PE_PGRS49
3738364	0	G	SNP	A	35	148	174	99.46	184	Arg1471Trp (cgg/Tgg)	Rv3345c	PE_PGRS50	PE-PGRS family protein PE_PGRS50
3738417	0	G	Del	GAP	20	105	124	98.43	127		Rv3345c	PE_PGRS50	PE-PGRS family protein PE_PGRS50
3739497	0	A	Del	GAP	122	110	213	81.69	284		Rv3345c	PE_PGRS50	PE-PGRS family protein PE_PGRS50
3739498	0	C	Del	GAP	122	110	213	79.73	291		Rv3345c	PE_PGRS50	PE-PGRS family protein PE_PGRS50
3739499	0	A	Del	GAP	122	110	213	81.98	283		Rv3345c	PE_PGRS50	PE-PGRS family protein PE_PGRS50
3739500	0	C	Del	GAP	122	110	213	77.59	299		Rv3345c	PE_PGRS50	PE-PGRS family protein PE_PGRS50
3739501	0	C	Del	GAP	122	110	213	76.82	302		Rv3345c	PE_PGRS50	PE-PGRS family protein PE_PGRS50
3739502	0	G	Del	GAP	122	110	213	77.85	298		Rv3345c	PE_PGRS50	PE-PGRS family protein PE_PGRS50
3739503	0	C	Del	GAP	122	110	213	78.11	297		Rv3345c	PE_PGRS50	PE-PGRS family protein PE_PGRS50
3739504	0	C	Del	GAP	122	110	213	84.36	275		Rv3345c	PE_PGRS50	PE-PGRS family protein PE_PGRS50
3739505	0	A	Del	GAP	122	110	213	84.98	273		Rv3345c	PE_PGRS50	PE-PGRS family protein PE_PGRS50
3740181	0	T	SNP	C	183	210	383	96.8	406	Asn865Ser (aat/aGt)	Rv3345c	PE_PGRS50	PE-PGRS family protein PE_PGRS50
3741240	0	C	SNP	T	184	163	341	99.14	350	Gly512Asp (ggt/gAt)	Rv3345c	PE_PGRS50	PE-PGRS family protein PE_PGRS50
3746409	0	A	SNP	G	118	115	227	100	233	Leu2259Pro (ctg/cCg)	Rv3347c	PPE55	PPE family protein PPE55
3749653	0	G	SNP	A	107	116	219	99.55	224	Gln1178_ (caa/Taa)	Rv3347c	PPE55	PPE family protein PPE55
3750177	0	A	SNP	T	100	82	180	99.45	183	Phe1003Tyr (ttc/tAc)	Rv3347c	PPE55	PPE family protein PPE55
3750178	0	A	SNP	C	101	82	179	99.46	184	Phe1003Val (ttc/Gtc)	Rv3347c	PPE55	PPE family protein PPE55
3750185	0	C	SNP	G	100	74	172	99.43	175	Ser1000Ser (tcg/tcC)	Rv3347c	PPE55	PPE family protein PPE55
3750187	0	A	SNP	T	100	74	172	99.43	175	Ser1000Thr (tcg/Acg)	Rv3347c	PPE55	PPE family protein PPE55
3750188	0	C	SNP	G	100	75	173	98.87	177	Met999Ile (atg/atC)	Rv3347c	PPE55	PPE family protein PPE55
3750193	0	G	SNP	A	101	76	175	99.44	178	Leu998Phe (ctc/Ttc)	Rv3347c	PPE55	PPE family protein PPE55
3750205	0	C	SNP	T	119	90	208	100	209	Asp994Asn (gac/Aac)	Rv3347c	PPE55	PPE family protein PPE55
3750209	0	A	SNP	G	115	91	204	99.04	208	Asn992Asn (aat/aaC)	Rv3347c	PPE55	PPE family protein PPE55
3750210	0	T	SNP	G	113	92	204	99.03	207	Asn992Thr (aat/aCt)	Rv3347c	PPE55	PPE family protein PPE55
3750407	0	G	SNP	C	128	125	247	98.83	256	Gly926Gly (ggc/ggG)	Rv3347c	PPE55	PPE family protein PPE55
3750417	0	A	SNP	T	132	119	245	99.6	252	Phe923Tyr (ttc/tAc)	Rv3347c	PPE55	PPE family protein PPE55
3750421	0	T	SNP	C	128	119	244	99.2	249	Ser922Gly (agc/Ggc)	Rv3347c	PPE55	PPE family protein PPE55
3750584	0	G	SNP	A	124	125	241	98.03	254	Asn867Asn (aac/aaT)	Rv3347c	PPE55	PPE family protein PPE55
3752003	0	G	SNP	C	108	93	197	98.05	205	Val394Val (gtc/gtG)	Rv3347c	PPE55	PPE family protein PPE55
3752006	0	G	SNP	A	105	93	193	98.51	201	Asn393Asn (aac/aaT)	Rv3347c	PPE55	PPE family protein PPE55
3752007	0	T	SNP	C	108	92	198	97.56	205	Asn393Ser (aac/aGc)	Rv3347c	PPE55	PPE family protein PPE55
3752008	0	T	SNP	C	107	93	196	98.04	204	Asn393Asp (aac/Gac)	Rv3347c	PPE55	PPE family protein PPE55
3752012	0	C	SNP	G	112	96	204	97.65	213	Pro391Pro (ccg/ccC)	Rv3347c	PPE55	PPE family protein PPE55
3752207	0	A	SNP	G	107	145	249	99.21	254	Ile326Ile (att/atC)	Rv3347c	PPE55	PPE family protein PPE55
3753116	0	C	SNP	T	111	180	287	97.98	297	Pro23Pro (ccg/ccA)	Rv3347c	PPE55	PPE family protein PPE55
3753164	0	T	SNP	G	124	176	292	99.34	302	Pro7Pro (cca/ccC)	Rv3347c	PPE55	PPE family protein PPE55
3753629	1	T	Ins	G	128	106	234	93.98	235
3753629	2	T	Ins	C	127	106	233	93.57	235
3758999	0	C	SNP	T	121	137	254	97.36	265	Gly2702Ser (ggt/Agt)	Rv3350c	PPE56	PPE family protein PPE56
3763724	0	A	SNP	G	99	110	209	100	209	Phe1127Leu (ttc/Ctc)	Rv3350c	PPE56	PPE family protein PPE56
3771009	0	T	SNP	G	91	113	202	97.61	209	Ser79Ser (tct/tcG)	Rv3357	relJ	antitoxin RelJ
3772834	0	A	Del	GAP	84	110	192	97.98	198		Rv3360	-	hypothetical protein
3787466	0	G	SNP	C	109	115	220	98.25	228	Glu385Gln (gag/Cag)	Rv3372	otsB2	trehalose 6-phosphate phosphatase
3794867	1	C	Ins	C	100	85	185	96.35	185		Rv3379c	dxs2	1-deoxy-D-xylulose 5-phosphate synthase
3794867	2	C	Ins	A	100	85	185	96.35	185		Rv3379c	dxs2	1-deoxy-D-xylulose 5-phosphate synthase
3798095	0	A	SNP	C	111	113	220	100	224	Val132Gly (gtc/gGc)	Rv3383c	idsB	polyprenyl synthetase IdsB
3799512	0	C	SNP	T	116	118	230	99.15	236	Ala42Thr (gcg/Acg)	Rv3384c	vapC46	ribonuclease VapC46
3801833	0	G	SNP	C	107	151	255	98.85	261	Ala61Pro (gcc/Ccc)	Rv3388	PE_PGRS52	PE-PGRS family protein PE_PGRS52
3803152	0	C	SNP	A	135	50	178	96.86	191	Ala500Ala (gcc/gcA)	Rv3388	PE_PGRS52	PE-PGRS family protein PE_PGRS52
3812582	0	C	SNP	A	114	112	221	97.84	231	Arg499Arg (cgg/cgT)	Rv3396c	guaA	GMP synthase
3815477	0	G	SNP	T	104	118	220	100	222	Ala210Ala (gcc/gcA)	Rv3398c	idsA1	multifunctional dimethylallyltransferase/geranyltranstransferase/farnesylt ranstransferase
3817117	0	C	SNP	A	104	121	221	100	225	Ala330Glu (gcg/gAg)	Rv3399	-	S-adenosylmethionine-dependentmethyltransferase
3821503	0	A	SNP	C	105	108	212	96.38	221	Leu130Arg (cta/cGa)	Rv3402c	-	hypothetical protein
3821845	0	G	SNP	T	102	126	224	99.56	229	Ala16Glu (gca/gAa)	Rv3402c	-	hypothetical protein
3823159	0	A	SNP	T	112	135	242	99.6	248	Val235Val (gtt/gtA)	Rv3403c	-	hypothetical protein
3826684	0	C	SNP	T	118	127	240	100	245	Ser46Leu (tcg/tTg)	Rv3408	vapC47	ribonuclease VapC47
3829770	0	T	SNP	C	102	129	228	99.14	233	Pro47Pro (cca/ccG)	Rv3410c	guaB3	oxidoreductase
3830695	0	A	SNP	G	91	125	211	99.54	217	Ala275Ala (gct/gcC)	Rv3411c	guaB2	inosine-5'-monophosphate dehydrogenase
3838871	0	A	SNP	G	102	116	217	100	218	Ala64Ala (gct/gcC)	Rv3420c	rimI	ribosomal-protein-alanine acetyltransferase RimI
3841473	0	C	SNP	T	118	90	198	100	208
3842620	0	A	SNP	G	90	132	221	100	222	Thr128Ala (act/Gct)	Rv3425	PPE57	PPE family protein PPE57
3842625	0	A	SNP	G	93	126	219	100	219	Pro129Pro (cca/ccG)	Rv3425	PPE57	PPE family protein PPE57
3843408	0	G	Del	GAP	109	107	214	95.15	227		Rv3426	PPE58	PPE family protein PPE58
3844757	0	C	Del	GAP	118	112	223	96.64	238		Rv3428c	-	transposase
3844992	0	T	SNP	A	116	117	227	100	233	Ser327Cys (agc/Tgc)	Rv3428c	-	transposase
3845695	0	C	SNP	T	110	95	198	100	205	Arg92Arg (cgg/cgA)	Rv3428c	-	transposase
3851887	0	A	SNP	C	180	137	314	99.06	320	Ser443Ala (tcg/Gcg)	Rv3433c	-	bifunctional ADP-dependent (S)-NAD(P)H-hydrate dehydratase/NAD(P)H-hydrate epimerase
3851888	0	T	SNP	C	180	139	314	99.07	322	Ala442Ala (gca/gcG)	Rv3433c	-	bifunctional ADP-dependent (S)-NAD(P)H-hydrate dehydratase/NAD(P)H-hydrate epimerase
3854074	0	G	SNP	A	89	117	201	97.17	212	Pro240Pro (ccc/ccT)	Rv3435c	-	transmembrane protein
3859316	0	G	SNP	A	98	103	198	98.53	204	Thr116Ile (acc/aTc)	Rv3439c	-	hypothetical protein
3859893	0	C	SNP	T	114	132	244	100	246	Glu28Glu (gag/gaA)	Rv3440c	-	hypothetical protein
3860216	0	G	SNP	A	110	101	208	99.06	213	Ala385Ala (gcc/gcT)	Rv3441c	mrsA	phosphoglucosamine mutase
3861077	0	C	SNP	A	97	92	184	99.47	190	Met98Ile (atg/atT)	Rv3441c	mrsA	phosphoglucosamine mutase
3862473	0	A	Del	GAP	86	82	158	98.82	170
3864995	0	T	SNP	C	139	117	251	100	256	Ser1082Gly (agc/Ggc)	Rv3447c	eccC4	ESX-4 secretion system protein EccC4
3869355	0	T	SNP	C	108	87	195	99.49	196	Ile335Thr (atc/aCc)	Rv3448	eccD4	ESX-4 secretion system protein EccD4
3870010	0	A	SNP	G	119	104	218	99.55	224	Thr87Ala (acc/Gcc)	Rv3449	mycP4	membrane-anchored mycosin
3871246	0	T	SNP	C	110	113	220	100	223	Gly417Gly (gga/ggG)	Rv3450c	eccB4	ESX-4 secretion system protein EccB4
3874723	0	T	Del	GAP	104	115	214	97.33	225
3874745	0	G	SNP	C	108	113	221	98.22	225
3875255	0	T	SNP	C	90	114	201	98.08	208
3877421	0	A	SNP	G	103	97	197	100	200	Pro4Pro (cct/ccC)	Rv3456c	rplQ	50S ribosomal protein L17
3880175	0	C	SNP	A	94	94	185	97.92	192
3883852	0	C	SNP	T	57	88	145	97.97	148	Leu110Leu (cta/Tta)	Rv3466	-	hypothetical protein
3883854	0	A	SNP	G	55	91	140	97.99	149	Leu110Leu (cta/ctG)	Rv3466	-	hypothetical protein
3884697	0	C	SNP	G	108	169	272	99.64	278	Ala245Gly (gcc/gGc)	Rv3467	-	hypothetical protein
3885886	0	T	SNP	C	127	117	241	100	244	Ile62Val (atc/Gtc)	Rv3468c	-	dTDP-glucose 4,6-dehydratase
3892671	0	A	SNP	G	118	103	220	100	221
3893480	0	G	SNP	A	122	109	229	100	231
3895727	0	C	SNP	A	109	116	221	100	225
3896340	0	T	SNP	G	116	113	223	100	229	Leu174Arg (ctc/cGc)	Rv3479	-	transmembrane protein
3898408	0	A	SNP	G	122	118	238	100	240	Ala863Ala (gca/gcG)	Rv3479	-	transmembrane protein
3906462	1	A	Ins	T	103	100	203	98.54	203		Rv3487c	lipF	carboxylesterase LipF
3908062	0	C	SNP	T	104	105	208	100	209
3909235	0	G	SNP	C	110	130	238	99.59	241	Val334Leu (gtg/Ctg)	Rv3490	otsA	trehalose-phosphate synthase
3918649	0	T	SNP	C	130	114	242	97.99	249	Gly184Gly (gga/ggG)	Rv3499c	mce4A	Mce family protein Mce4A
3926632	0	G	SNP	A	123	107	225	98.71	233	Gly22Ser (ggc/Agc)	Rv3507	PE_PGRS53	PE-PGRS family protein PE_PGRS53
3933939	0	T	SNP	G	6	36	42	100	42	Ser979Ala (tct/Gct)	Rv3508	PE_PGRS54	PE-PGRS family protein PE_PGRS54
3934542	0	T	SNP	G	117	169	275	100	286	Ser1180Ala (tct/Gct)	Rv3508	PE_PGRS54	PE-PGRS family protein PE_PGRS54
3934699	0	G	SNP	A	144	150	283	99.66	295	Ser1232Asn (agc/aAc)	Rv3508	PE_PGRS54	PE-PGRS family protein PE_PGRS54
3934878	0	G	SNP	A	129	137	257	86.64	307	Asp1292Asn (gac/Aac)	Rv3508	PE_PGRS54	PE-PGRS family protein PE_PGRS54
3935335	0	T	SNP	C	85	43	125	98.46	130	Val1444Ala (gtc/gCc)	Rv3508	PE_PGRS54	PE-PGRS family protein PE_PGRS54
3935494	0	C	SNP	A	31	13	43	100	44	Ala1497Asp (gcc/gAc)	Rv3508	PE_PGRS54	PE-PGRS family protein PE_PGRS54
3935950	0	T	SNP	C	81	51	132	100	132	Val1649Ala (gtc/gCc)	Rv3508	PE_PGRS54	PE-PGRS family protein PE_PGRS54
3936109	0	C	SNP	A	17	14	30	96.88	32	Ala1702Asp (gcc/gAc)	Rv3508	PE_PGRS54	PE-PGRS family protein PE_PGRS54
3940802	0	A	SNP	G	33	69	100	100	102	Asn396Asp (aac/Gac)	Rv3511	PE_PGRS55	PE-PGRS family protein PE_PGRS55
3941724	0	C	Del	GAP	18	95	106	86.26	131		Rv3511	PE_PGRS55	PE-PGRS family protein PE_PGRS55
3942481	0	C	SNP	G	180	173	347	99.44	355
3942640	0	T	SNP	C	128	183	305	99.68	312
3943019	0	C	SNP	G	73	87	156	100	160
3943079	0	C	SNP	A	71	48	114	95.97	124
3947125	0	C	SNP	G	57	72	129	96.27	134	Gly444Gly (ggc/ggG)	Rv3514	PE_PGRS57	PE-PGRS family protein PE_PGRS57
3947126	0	G	SNP	A	52	70	119	95.31	128	Ala445Thr (gcc/Acc)	Rv3514	PE_PGRS57	PE-PGRS family protein PE_PGRS57
3947127	0	C	SNP	T	53	70	121	94.62	130	Ala445Val (gcc/gTc)	Rv3514	PE_PGRS57	PE-PGRS family protein PE_PGRS57
3947128	0	C	SNP	G	58	72	129	95.59	136	Ala445Ala (gcc/gcG)	Rv3514	PE_PGRS57	PE-PGRS family protein PE_PGRS57
3948337	0	G	SNP	A	17	9	26	86.67	30	Gly848Gly (ggg/ggA)	Rv3514	PE_PGRS57	PE-PGRS family protein PE_PGRS57
3948347	0	T	SNP	G	18	6	24	96	25	Ser852Ala (tcc/Gcc)	Rv3514	PE_PGRS57	PE-PGRS family protein PE_PGRS57
3948404	0	T	SNP	G	19	8	27	96.43	28	Cys871Gly (tgc/Ggc)	Rv3514	PE_PGRS57	PE-PGRS family protein PE_PGRS57
3948414	0	T	SNP	G	21	11	32	100	32	Val874Gly (gtc/gGc)	Rv3514	PE_PGRS57	PE-PGRS family protein PE_PGRS57
3948417	0	T	SNP	G	22	13	33	100	35	Val875Gly (gtc/gGc)	Rv3514	PE_PGRS57	PE-PGRS family protein PE_PGRS57
3949531	0	C	SNP	G	50	55	101	98.13	107	Gly1246Gly (ggc/ggG)	Rv3514	PE_PGRS57	PE-PGRS family protein PE_PGRS57
3949532	0	C	SNP	G	50	60	104	97.35	113	Pro1247Ala (ccc/Gcc)	Rv3514	PE_PGRS57	PE-PGRS family protein PE_PGRS57
3952800	0	G	SNP	A	115	100	212	99.08	217	Gly86Asp (ggc/gAc)	Rv3516	echA19	enoyl-CoA hydratase EchA19
3958403	0	A	SNP	G	114	97	209	99.53	212	Asn295Asp (aac/Gac)	Rv3521	-	hypothetical protein
3959418	0	C	SNP	T	131	116	243	100	247	Thr324Ile (acc/aTc)	Rv3522	ltp4	lipid transfer protein
3964930	0	C	SNP	T	106	103	206	98.58	212	Gly88Glu (gga/gAa)	Rv3528c	-	hypothetical protein
3976128	0	G	SNP	A	97	95	186	100	192	Glu254Lys (gag/Aag)	Rv3537	kstD	3-oxosteroid 1-dehydrogenase
3981983	0	G	SNP	A	120	115	230	99.58	236	Pro386Pro (ccc/ccT)	Rv3543c	fadE29	acyl-CoA dehydrogenase FadE29
3984321	0	G	SNP	A	116	115	231	100	231	His375His (cac/caT)	Rv3545c	cyp125	steroid C26-monooxygenase
3990093	0	C	SNP	T	105	100	202	99.03	207	Val66Val (gtc/gtT)	Rv3551	-	CoA-transferase subunit alpha
3994101	0	A	SNP	G	102	99	201	99.01	203	Ile473Val (atc/Gtc)	Rv3554	fdxB	electron transfer protein FdxB
3998042	0	T	Del	GAP	113	102	209	99.08	217		Rv3558	PPE64	PPE family protein PPE64
3998043	0	T	Del	GAP	113	102	209	99.08	217		Rv3558	PPE64	PPE family protein PPE64
4000175	0	C	SNP	T	119	119	234	98.76	241	Leu87Leu (ctg/ctA)	Rv3559c	-	oxidoreductase
[truncated: 218 more rows]
