# Supplementary material for: Novel Mutations in Putative Nicotinic Acid Phosphoribosyltransferases of Mycobacterium tuberculosis and Their Effect on Protein Thermodynamic Properties
Source: Polymers (Basel). 2022 Apr 18;14(8):1623. doi: 10.3390/polym14081623 (PMC9031469; doi:10.3390/polym14081623)
Supplement: Supplementary file 1 [file polymers-14-01623-s001.zip › Supplementary files S1/773.xlsx]

## Sheet: 773
#Pos	Insindex	Ref	Type	Allel	CovFor	CovRev	Qual20	Freq	Cov	Subst	Gene	GeneName	Product	ResistanceSNP	PhyloSNP	InterestingRegion
1849	0	C	SNP	A	124	90	208	99.53	215
1977	0	A	SNP	G	103	116	213	99.55	220
3446	0	C	SNP	T	105	110	210	99.54	216	Ala56Val (gcc/gTc)	Rv0003	recF	DNA replication/repair protein RecF
4013	0	T	SNP	C	99	93	188	99.48	193	Ile245Thr (atc/aCc)	Rv0003	recF	DNA replication/repair protein RecF
7362	0	G	SNP	C	110	106	215	100	216	Glu21Gln (gag/Cag)	Rv0006	gyrA	DNA gyrase subunit A			fluoroquinolones (FQ)
7585	0	G	SNP	C	119	125	242	100	244	Ser95Thr (agc/aCc)	Rv0006	gyrA	DNA gyrase subunit A		phylo (not H37Rv)	fluoroquinolones (FQ)
8948	0	G	SNP	A	98	126	220	96.14	233	Leu549Leu (ttg/ttA)	Rv0006	gyrA	DNA gyrase subunit A			fluoroquinolones (FQ)
9304	0	G	SNP	A	109	113	217	100	222	Gly668Asp (ggc/gAc)	Rv0006	gyrA	DNA gyrase subunit A			fluoroquinolones (FQ)
11879	0	A	SNP	G	113	100	210	100	213	Ser145Pro (tcc/Ccc)	Rv0008c	-	cell wall synthesis protein CwsA
12204	0	G	SNP	A	109	108	216	98.64	220	Leu36Leu (ctc/ctT)	Rv0008c	-	cell wall synthesis protein CwsA
14785	0	T	SNP	C	102	117	215	100	219	Cys233Arg (tgc/Cgc)	Rv0012	-	membrane protein
15117	0	C	SNP	G	126	121	242	99.6	248	Ile68Met (atc/atG)	Rv0013	trpG	anthranilate synthase component II
21795	0	G	SNP	A	104	85	178	99.47	190	Pro463Ser (ccg/Tcg)	Rv0018c	pstP	phosphoserine/threonine phosphatase PstP
24007	0	G	SNP	T	98	88	186	99.47	187	Arg480Arg (cgg/Agg)	Rv0020c	fhaA	FHA domain-containing protein FhaA
24702	0	C	Del	GAP	96	67	158	75.12	217		Rv0020c	fhaA	FHA domain-containing protein FhaA
24703	0	G	Del	GAP	96	67	158	75.46	216		Rv0020c	fhaA	FHA domain-containing protein FhaA
24704	0	T	Del	GAP	96	67	158	75.46	216		Rv0020c	fhaA	FHA domain-containing protein FhaA
24705	0	T	Del	GAP	96	67	158	76.53	213		Rv0020c	fhaA	FHA domain-containing protein FhaA
24706	0	G	Del	GAP	96	67	158	76.17	214		Rv0020c	fhaA	FHA domain-containing protein FhaA
24707	0	C	Del	GAP	96	67	158	76.53	213		Rv0020c	fhaA	FHA domain-containing protein FhaA
24708	0	T	Del	GAP	96	67	158	76.53	213		Rv0020c	fhaA	FHA domain-containing protein FhaA
24709	0	C	Del	GAP	96	67	158	77.25	211		Rv0020c	fhaA	FHA domain-containing protein FhaA
24710	0	G	Del	GAP	96	67	158	77.99	209		Rv0020c	fhaA	FHA domain-containing protein FhaA
24711	0	G	Del	GAP	96	67	158	79.51	205		Rv0020c	fhaA	FHA domain-containing protein FhaA
24712	0	G	Del	GAP	96	67	158	79.9	204		Rv0020c	fhaA	FHA domain-containing protein FhaA
24713	0	G	Del	GAP	96	67	158	79.51	205		Rv0020c	fhaA	FHA domain-containing protein FhaA
24714	0	T	Del	GAP	96	67	158	80.69	202		Rv0020c	fhaA	FHA domain-containing protein FhaA
24715	0	A	Del	GAP	96	67	158	81.5	200		Rv0020c	fhaA	FHA domain-containing protein FhaA
24716	0	A	Del	GAP	96	67	158	82.32	198		Rv0020c	fhaA	FHA domain-containing protein FhaA
26748	0	C	Del	GAP	110	110	213	96.07	229		Rv0021c	-	hypothetical protein
26957	0	C	SNP	G	116	99	214	100	215
26959	0	C	SNP	G	115	95	208	100	210
27487	0	G	SNP	A	117	99	212	100	216
28102	0	C	SNP	T	100	104	200	100	204	Leu170Phe (ctc/Ttc)	Rv0023	-	transcriptional regulator
31339	0	C	SNP	G	126	108	231	98.73	237	Arg51Gly (cgc/Ggc)	Rv0027	-	hypothetical protein
32246	0	C	SNP	T	113	114	224	99.56	228	His64Tyr (cat/Tat)	Rv0029	-	hypothetical protein
34044	0	T	SNP	C	104	124	223	100	228
34569	0	C	Del	GAP	84	77	159	98.17	164		Rv0032	bioF2	8-amino-7-oxononanoate synthase
35865	0	T	SNP	C	126	107	231	99.15	235	Phe524Ser (ttc/tCc)	Rv0032	bioF2	8-amino-7-oxononanoate synthase
37031	0	C	SNP	G	116	114	226	100	230	Ala55Ala (gcc/gcG)	Rv0034	-	hypothetical protein
39030	0	C	SNP	T	264	456	701	83.62	861
42281	0	C	SNP	A	122	144	265	99.63	267	Cys24Phe (tgc/tTc)	Rv0039c	-	transmembrane protein
42860	0	A	SNP	G	105	115	215	99.55	221	Val169Ala (gtg/gCg)	Rv0040c	mtc28	hypothetical protein
42967	0	G	SNP	C	95	113	206	100	208	Pro133Pro (ccc/ccG)	Rv0040c	mtc28	hypothetical protein
49360	0	C	SNP	T	114	115	227	100	229	Val194Ile (gtc/Atc)	Rv0045c	-	hydrolase
49691	0	C	Del	GAP	119	105	221	97.82	229		Rv0045c	-	hydrolase
49692	0	C	Del	GAP	119	105	221	99.56	225		Rv0045c	-	hydrolase
50557	0	T	SNP	C	99	123	221	100	222	Arg190Gly (agg/Ggg)	Rv0046c	ino1	inositol-3-phosphate synthase
51949	0	A	SNP	G	96	106	200	100	202	Val250Ala (gtc/gCc)	Rv0048c	-	membrane protein
53422	0	G	SNP	A	108	113	219	100	221
54394	0	A	SNP	G	119	117	231	100	236	Ala244Ala (gca/gcG)	Rv0050	ponA1	bifunctional penicillin-insensitive transglycosylase/penicillin-sensitive transpeptidase
54842	0	G	SNP	T	91	106	191	100	197	Ala394Ser (gcg/Tcg)	Rv0050	ponA1	bifunctional penicillin-insensitive transglycosylase/penicillin-sensitive transpeptidase
55543	1	G	Ins	C	89	108	197	93.36	197		Rv0050	ponA1	bifunctional penicillin-insensitive transglycosylase/penicillin-sensitive transpeptidase
55543	2	G	Ins	C	89	108	197	93.36	197		Rv0050	ponA1	bifunctional penicillin-insensitive transglycosylase/penicillin-sensitive transpeptidase
55543	3	G	Ins	G	88	108	196	92.89	197		Rv0050	ponA1	bifunctional penicillin-insensitive transglycosylase/penicillin-sensitive transpeptidase
55543	4	G	Ins	C	88	108	196	92.89	196		Rv0050	ponA1	bifunctional penicillin-insensitive transglycosylase/penicillin-sensitive transpeptidase
55543	5	G	Ins	C	88	107	195	92.42	196		Rv0050	ponA1	bifunctional penicillin-insensitive transglycosylase/penicillin-sensitive transpeptidase
55543	6	G	Ins	T	88	108	196	92.89	196		Rv0050	ponA1	bifunctional penicillin-insensitive transglycosylase/penicillin-sensitive transpeptidase
55553	0	C	SNP	T	86	98	183	98.92	186	Pro631Ser (ccg/Tcg)	Rv0050	ponA1	bifunctional penicillin-insensitive transglycosylase/penicillin-sensitive transpeptidase
56001	0	G	SNP	A	107	109	212	100	216	Gln102Gln (cag/caA)	Rv0051	-	transmembrane protein
62049	0	A	SNP	G	91	106	193	100	197	Arg552Gly (agg/Ggg)	Rv0058	dnaB	replicative DNA helicase
64559	0	C	SNP	T	96	118	211	99.07	216	Phe217Phe (ttc/ttT)	Rv0060	-	hypothetical protein
65083	0	G	SNP	A	102	127	222	100	229	Pro90Ser (ccc/Tcc)	Rv0061c	-	hypothetical protein
66632	0	C	SNP	T	110	103	201	99.53	214	Pro361Ser (cct/Tct)	Rv0062	celA1	cellulase CelA
67012	0	C	SNP	T	105	105	209	100	210	Thr30Thr (acc/acT)	Rv0063	-	oxidoreductase
69984	0	C	SNP	A	123	129	252	99.6	253	Ala455Ala (gcc/gcA)	Rv0064	-	transmembrane protein
69989	0	G	SNP	A	129	130	257	100	259	Gly457Asp (ggt/gAt)	Rv0064	-	transmembrane protein
70267	0	G	SNP	T	106	112	214	99.54	219	Val550Phe (gtc/Ttc)	Rv0064	-	transmembrane protein
70816	0	A	SNP	G	107	105	208	100	212	Asn733Asp (aac/Gac)	Rv0064	-	transmembrane protein
71336	0	G	SNP	C	139	103	237	100	242	Arg906Pro (cgc/cCc)	Rv0064	-	transmembrane protein
72549	0	C	SNP	T	109	112	220	100	221	Gly655Ser (ggt/Agt)	Rv0066c	icd2	isocitrate dehydrogenase
75233	0	C	SNP	A	121	122	237	100	243
75940	0	G	SNP	C	104	116	217	99.1	222	Val214Leu (gtg/Ctg)	Rv0068	-	oxidoreductase
80616	0	C	SNP	G	105	124	224	100	229
92199	0	T	SNP	G	175	139	311	100	314	Thr600Thr (act/acG)	Rv0083	-	oxidoreductase
104712	0	C	SNP	T	134	116	243	89.61	279
104824	0	C	SNP	A	131	145	268	100	276	Ser131Ile (agc/aTc)	Rv0095c	-	hypothetical protein
105736	0	T	SNP	C	98	110	207	100	208	Val138Ala (gtc/gCc)	Rv0096	PPE1	PPE family protein PPE1
116000	0	T	SNP	G	94	111	200	100	205	Val2000Val (gtt/gtG)	Rv0101	nrp	peptide synthetase Nrp
117389	0	C	SNP	T	99	117	214	99.54	217	Thr2463Thr (acc/acT)	Rv0101	nrp	peptide synthetase Nrp
122109	0	A	SNP	G	94	131	210	100	225	Leu22Ser (ttg/tCg)	Rv0103c	ctpB	cation-transporter P-type ATPase B
123198	0	T	SNP	C	108	100	203	100	208	Pro294Pro (cct/ccC)	Rv0104	-	hypothetical protein
123520	0	T	SNP	C	97	105	195	100	202	Tyr402His (tat/Cat)	Rv0104	-	hypothetical protein
123745	0	G	SNP	A	126	98	221	100	224	Gly477Arg (ggg/Agg)	Rv0104	-	hypothetical protein
125830	1	G	Ins	A	90	86	176	93.12	177		Rv0107c	ctpI	cation-transporter ATPase I
128273	0	C	SNP	T	98	114	205	97.7	217	Ala757Thr (gca/Aca)	Rv0107c	ctpI	cation-transporter ATPase I
129576	0	A	SNP	C	104	109	211	99.53	214	Ala322Ala (gct/gcG)	Rv0107c	ctpI	cation-transporter ATPase I
131174	1	T	Ins	G	112	83	195	95.12	195
132417	0	C	SNP	G	121	116	234	100	237	Arg346Gly (cgc/Ggc)	Rv0109	PE_PGRS1	PE-PGRS family protein PE_PGRS1
133839	0	C	SNP	T	114	90	201	100	204
139032	0	G	SNP	A	98	103	199	99.01	203	Glu174Lys (gag/Aag)	Rv0115	hddA	D-alpha-D-heptose-7-phosphate kinase HddA
140600	0	G	SNP	T	107	102	205	98.58	212	Asn141Lys (aac/aaA)	Rv0116c	ldtA	L,D-transpeptidase LdtA
143207	0	T	SNP	C	120	112	230	100	232	Ser224Gly (agc/Ggc)	Rv0118c	oxcA	oxalyl-CoA decarboxylase OxcA
144865	0	C	SNP	T	102	118	217	100	220	Leu273Leu (ctg/Ttg)	Rv0119	fadD7	fatty-acid--CoA ligase FadD7
146087	0	T	SNP	C	110	108	215	100	218	Asn562Ser (aat/aGt)	Rv0120c	fusA2	elongation factor G
154283	0	T	SNP	C	114	100	212	100	214	Ser18Pro (tcg/Ccg)	Rv0127	mak	maltokinase
157129	0	C	SNP	T	105	111	215	99.54	217	Gly158Ser (ggc/Agc)	Rv0129c	fbpC	diacylglycerol acyltransferase/mycolyltransferase Ag85C		phylo (Delhi/CAS)
163684	0	C	SNP	T	127	120	245	99.6	248	Arg107Trp (cgg/Tgg)	Rv0136	cyp138	cytochrome P450 Cyp138
168749	0	G	SNP	A	95	84	172	98.9	181	Thr478Thr (acc/acT)	Rv0143c	-	transmembrane protein
170671	0	G	SNP	A	107	104	206	100	211	Ala130Thr (gcc/Acc)	Rv0144	-	transcriptional regulator
172492	0	C	SNP	G	113	100	211	100	213	Tyr94_ (tac/taG)	Rv0146	-	S-adenosylmethionine-dependentmethyltransferase
176535	0	G	Del	GAP	107	102	206	96.31	217		Rv0149	-	quinone oxidoreductase
177857	0	G	SNP	A	124	105	228	100	229	Leu485Leu (ctg/Ttg)	Rv0151c	PE1	PE family protein PE1
178205	0	C	SNP	G	95	107	201	100	202	Gly369Arg (ggc/Cgc)	Rv0151c	PE1	PE family protein PE1
178453	0	C	SNP	G	91	97	183	99.47	189	Gly286Ala (ggg/gCg)	Rv0151c	PE1	PE family protein PE1
181090	0	C	SNP	T	97	104	199	99.01	203
188317	0	A	SNP	G	104	123	226	99.56	228	Ser175Pro (tcc/Ccc)	Rv0159c	PE3	PE family protein PE3
188800	0	T	SNP	C	106	121	226	100	227	Thr14Ala (acg/Gcg)	Rv0159c	PE3	PE family protein PE3
189850	0	A	SNP	G	101	104	203	99.51	206	Phe197Ser (ttc/tCc)	Rv0160c	PE4	PE family protein PE4
190250	0	C	SNP	G	98	115	211	99.53	214	Ala64Pro (gcg/Ccg)	Rv0160c	PE4	PE family protein PE4
194305	1	C	Ins	G	109	98	207	97.64	208		Rv0165c	mce1R	transcriptional regulator Mce1R
194305	2	C	Ins	G	107	99	206	97.17	206		Rv0165c	mce1R	transcriptional regulator Mce1R
194681	0	G	SNP	C	109	106	212	100	215	Leu45Leu (ctc/ctG)	Rv0165c	mce1R	transcriptional regulator Mce1R
196642	0	C	SNP	T	119	128	244	100	247	Asn550Asn (aac/aaT)	Rv0166	fadD5	fatty-acid--CoA ligase FadD5
198401	0	G	SNP	T	112	97	204	100	209	Gly248Cys (ggc/Tgc)	Rv0168	yrbE1B	membrane protein
199470	0	T	SNP	G	118	129	244	100	247	Ser313Ala (tcc/Gcc)	Rv0169	mce1A	Mce family protein Mce1A
201949	0	G	SNP	A	129	118	242	100	247	Gly340Arg (ggg/Agg)	Rv0171	mce1C	Mce family protein Mce1C
206339	0	T	SNP	C	127	104	225	100	231	Leu370Pro (ctg/cCg)	Rv0174	mce1F	Mce family protein Mce1F
206481	0	C	SNP	G	123	90	208	96.82	220	Pro417Pro (ccc/ccG)	Rv0174	mce1F	Mce family protein Mce1F
206484	0	G	SNP	T	119	109	223	96.61	236	Gly418Gly (ggg/ggT)	Rv0174	mce1F	Mce family protein Mce1F
207079	0	G	SNP	C	85	86	164	98.84	173	Arg89Pro (cgc/cCc)	Rv0175	-	Mce associated membrane protein
210624	0	C	SNP	T	135	117	247	100	252	Leu63Leu (ctg/ctA)	Rv0179c	lprO	lipoprotein LprO
211759	0	C	SNP	G	149	153	297	100	302	Val164Val (gtg/gtC)	Rv0180c	-	transmembrane protein
217201	0	T	SNP	C	109	111	214	100	220	Asn311Asn (aat/aaC)	Rv0186	bglS	beta-glucosidase BglS
218599	0	T	SNP	C	100	107	205	99.52	208
223942	0	T	SNP	C	133	114	242	99.6	248	Ser127Pro (tcg/Ccg)	Rv0192	-	hypothetical protein
224338	0	C	SNP	T	107	97	200	99.03	206	Pro259Ser (ccg/Tcg)	Rv0192	-	hypothetical protein
225323	0	T	SNP	C	109	133	236	100	242	Lys417Glu (aag/Gag)	Rv0193c	-	hypothetical protein
227098	0	T	SNP	C	97	122	214	100	219	Met74Thr (atg/aCg)	Rv0194	-	multidrug ABC transporter ATPase/permease
230576	1	G	Ins	T	107	99	206	95.37	206
230921	0	C	Del	GAP	122	112	229	99.15	236		Rv0195	-	two component transcriptional regulator
231114	0	C	SNP	G	128	113	232	99.59	242	Ala72Ala (gcc/gcG)	Rv0195	-	two component transcriptional regulator
234477	0	T	SNP	G	78	84	154	100	162	Tyr749_ (tat/taG)	Rv0197	-	oxidoreductase
234496	1	C	Ins	G	68	72	140	98.59	140		Rv0197	-	oxidoreductase
234496	2	C	Ins	T	68	72	140	98.59	140		Rv0197	-	oxidoreductase
243924	0	G	Del	GAP	95	87	179	95.29	191		Rv0205	-	transmembrane protein
249522	0	T	SNP	C	112	99	204	100	211	Val162Ala (gtg/gCg)	Rv0209	-	hypothetical protein
251575	0	G	SNP	A	97	128	220	100	225	Ala486Thr (gcg/Acg)	Rv0210	-	hypothetical protein
255373	0	T	SNP	C	109	105	208	100	214	Asp193Gly (gac/gGc)	Rv0213c	-	methyltransferase
257071	0	C	SNP	T	114	111	223	99.56	226	Tyr336Tyr (tac/taT)	Rv0214	fadD4	fatty-acid--CoA ligase FadD4
261869	0	T	SNP	C	132	157	284	100	289	Cys316Arg (tgt/Cgt)	Rv0218	-	transmembrane protein
262268	0	A	SNP	T	124	121	242	100	245	Ala5Ala (gca/gcT)	Rv0219	-	transmembrane protein
264992	0	T	SNP	C	113	119	230	99.57	233	Leu309Pro (ctg/cCg)	Rv0221	-	diacyglycerol O-acyltransferase
265554	0	A	SNP	C	125	116	235	99.59	242	Val16Val (gta/gtC)	Rv0222	echA1	enoyl-CoA hydratase EchA1
266405	0	C	SNP	T	104	114	217	99.54	219	Gly454Ser (ggc/Agc)	Rv0223c	-	aldehyde dehydrogenase
270152	0	G	SNP	C	104	121	220	99.56	226	Leu471Leu (ctc/ctG)	Rv0226c	-	transmembrane protein
274463	0	C	SNP	A	115	92	207	100	207	Arg86Leu (cgt/cTt)	Rv0229c	-	hypothetical protein
276539	0	G	SNP	C	104	103	206	99.04	209	Gly161Ala (ggc/gCc)	Rv0231	fadE4	acyl-CoA dehydrogenase FadE4
278681	0	C	SNP	G	119	124	239	99.59	244	His33Asp (cat/Gat)	Rv0233	nrdB	ribonucleoside-diphosphate reductase subunit beta NrdB
283503	0	G	SNP	A	108	118	219	100	226	His1117Tyr (cac/Tac)	Rv0236c	aftD	alpha-(1->3)-arabinofuranosyltransferase
283614	0	T	SNP	C	112	120	226	99.57	233	Ser1080Gly (agc/Ggc)	Rv0236c	aftD	alpha-(1->3)-arabinofuranosyltransferase
285772	0	A	SNP	C	103	86	186	100	189	Pro360Pro (cct/ccG)	Rv0236c	aftD	alpha-(1->3)-arabinofuranosyltransferase
285871	0	A	SNP	G	105	101	204	100	206	Val327Val (gtt/gtC)	Rv0236c	aftD	alpha-(1->3)-arabinofuranosyltransferase
287142	0	C	Del	GAP	102	110	207	96.36	220
289253	0	C	SNP	T	99	94	189	100	193	Asp50Asp (gac/gaT)	Rv0239	vapB24	antitoxin VapB24
290650	0	G	SNP	C	107	106	213	98.61	216	Thr2Ser (act/aGt)	Rv0241c	htdX	3-hydroxyacyl-thioester dehydratase HtdX
293628	1	A	Ins	C	87	86	173	88.27	173
301341	0	C	SNP	A	125	120	242	99.59	246	Pro105Pro (ccg/ccT)	Rv0249c	-	succinate dehydrogenase membrane anchor subunit
304923	0	A	SNP	G	102	114	209	100	216	Lys686Lys (aaa/aaG)	Rv0252	nirB	nitrite reductase large subunit NirB
308661	0	A	SNP	G	107	77	184	100	184	Leu296Pro (ctg/cCg)	Rv0256c	PPE2	PPE family protein PPE2
310973	0	G	SNP	A	116	97	207	99.53	214	Ala182Val (gcg/gTg)	Rv0259c	-	hypothetical protein
311613	0	G	SNP	T	105	128	227	100	233	Val349Val (gtc/gtA)	Rv0260c	-	transcriptional regulator
324812	0	C	SNP	T	111	107	214	99.54	219	Asp82Asp (gac/gaT)	Rv0270	fadD2	fatty-acid--CoA ligase FadD2
325505	0	T	SNP	C	72	103	171	99.43	176	Val313Val (gtt/gtC)	Rv0270	fadD2	fatty-acid--CoA ligase FadD2
327073	0	T	SNP	G	106	121	222	100	227	Arg463Arg (cga/cgC)	Rv0271c	fadE6	acyl-CoA dehydrogenase FadE6
328569	0	G	SNP	C	106	115	215	100	221
333892	0	G	SNP	C	109	133	223	99.59	243	Arg807Gly (cgc/Ggc)	Rv0278c	-	PE-PGRS family protein PE_PGRS3
335606	0	T	SNP	C	10	17	27	96.43	28	Gly235Gly (gga/ggG)	Rv0278c	-	PE-PGRS family protein PE_PGRS3
335642	0	A	SNP	G	18	13	29	100	31	Ala223Ala (gct/gcC)	Rv0278c	-	PE-PGRS family protein PE_PGRS3
335643	0	G	SNP	T	18	12	30	96.77	31	Ala223Asp (gct/gAt)	Rv0278c	-	PE-PGRS family protein PE_PGRS3
335651	0	G	SNP	C	16	11	26	90	30	Ala220Ala (gcc/gcG)	Rv0278c	-	PE-PGRS family protein PE_PGRS3
335654	0	G	SNP	A	14	11	24	89.29	28	Gly219Gly (ggc/ggT)	Rv0278c	-	PE-PGRS family protein PE_PGRS3
336257	0	C	SNP	T	159	150	303	99.36	311	Leu18Leu (ttg/ttA)	Rv0278c	-	PE-PGRS family protein PE_PGRS3
336683	0	G	SNP	T	14	25	37	88.64	44	Val797Val (gtc/gtA)	Rv0279c	PE_PGRS4	PE-PGRS family protein PE_PGRS4
336684	0	A	SNP	G	14	26	40	88.89	45	Val797Ala (gtc/gCc)	Rv0279c	PE_PGRS4	PE-PGRS family protein PE_PGRS4
336688	0	A	Del	GAP	16	27	42	95.56	45		Rv0279c	PE_PGRS4	PE-PGRS family protein PE_PGRS4
336689	0	G	Del	GAP	16	27	42	95.56	45		Rv0279c	PE_PGRS4	PE-PGRS family protein PE_PGRS4
336690	0	C	Del	GAP	16	27	42	95.56	45		Rv0279c	PE_PGRS4	PE-PGRS family protein PE_PGRS4
336691	0	T	Del	GAP	15	28	41	95.56	45		Rv0279c	PE_PGRS4	PE-PGRS family protein PE_PGRS4
336692	0	C	Del	GAP	15	26	40	91.11	45		Rv0279c	PE_PGRS4	PE-PGRS family protein PE_PGRS4
336693	0	G	Del	GAP	15	26	40	91.11	45		Rv0279c	PE_PGRS4	PE-PGRS family protein PE_PGRS4
336694	0	A	Del	GAP	16	27	41	95.56	45		Rv0279c	PE_PGRS4	PE-PGRS family protein PE_PGRS4
336695	0	A	Del	GAP	16	27	41	97.73	44		Rv0279c	PE_PGRS4	PE-PGRS family protein PE_PGRS4
336696	0	T	Del	GAP	15	27	40	93.33	45		Rv0279c	PE_PGRS4	PE-PGRS family protein PE_PGRS4
336697	0	T	Del	GAP	13	27	38	88.89	45		Rv0279c	PE_PGRS4	PE-PGRS family protein PE_PGRS4
336699	1	C	Ins	G	12	28	40	90.91	40		Rv0279c	PE_PGRS4	PE-PGRS family protein PE_PGRS4
336699	2	C	Ins	G	12	27	39	88.64	40		Rv0279c	PE_PGRS4	PE-PGRS family protein PE_PGRS4
336707	0	G	Del	GAP	11	28	40	90.7	43		Rv0279c	PE_PGRS4	PE-PGRS family protein PE_PGRS4
336708	0	T	Del	GAP	13	28	42	95.35	43		Rv0279c	PE_PGRS4	PE-PGRS family protein PE_PGRS4
336709	0	C	Del	GAP	11	28	40	90.7	43		Rv0279c	PE_PGRS4	PE-PGRS family protein PE_PGRS4
336710	0	A	Del	GAP	11	28	40	88.64	44		Rv0279c	PE_PGRS4	PE-PGRS family protein PE_PGRS4
337820	0	G	SNP	A	8	100	106	98.18	110	Gly418Gly (ggc/ggT)	Rv0279c	PE_PGRS4	PE-PGRS family protein PE_PGRS4
337959	0	A	SNP	C	11	7	18	100	18	Ile372Ser (atc/aGc)	Rv0279c	PE_PGRS4	PE-PGRS family protein PE_PGRS4
338020	0	A	SNP	C	50	10	57	100	60	Cys352Gly (tgc/Ggc)	Rv0279c	PE_PGRS4	PE-PGRS family protein PE_PGRS4
338100	0	T	SNP	C	114	30	138	99.31	145	Asn325Ser (aac/aGc)	Rv0279c	PE_PGRS4	PE-PGRS family protein PE_PGRS4
338648	0	T	SNP	G	105	7	108	84.21	133	Gly142Gly (gga/ggC)	Rv0279c	PE_PGRS4	PE-PGRS family protein PE_PGRS4
338669	0	T	SNP	C	122	7	129	87.76	147	Leu135Leu (tta/ttG)	Rv0279c	PE_PGRS4	PE-PGRS family protein PE_PGRS4
338682	0	T	SNP	G	116	6	119	88.41	138	Asp131Ala (gac/gCc)	Rv0279c	PE_PGRS4	PE-PGRS family protein PE_PGRS4
338683	0	C	SNP	G	115	6	121	87.68	138	Asp131His (gac/Cac)	Rv0279c	PE_PGRS4	PE-PGRS family protein PE_PGRS4
338685	0	C	SNP	G	117	6	118	87.86	140	Gly130Ala (ggg/gCg)	Rv0279c	PE_PGRS4	PE-PGRS family protein PE_PGRS4
338690	0	A	SNP	G	116	5	119	87.68	138	Asn128Asn (aat/aaC)	Rv0279c	PE_PGRS4	PE-PGRS family protein PE_PGRS4
338692	0	T	SNP	C	122	6	126	88.89	144	Asn128Asp (aat/Gat)	Rv0279c	PE_PGRS4	PE-PGRS family protein PE_PGRS4
339230	0	G	SNP	C	124	136	251	100	260
340372	0	T	SNP	C	9	105	113	100	114	Ser337Pro (tcg/Ccg)	Rv0280	PPE3	PPE family protein PPE3
342146	0	A	SNP	C	133	127	254	100	260	Glu6Ala (gaa/gCa)	Rv0282	eccA3	ESX-3 secretion system protein EccA
342873	0	C	SNP	T	129	109	235	100	238	Val248Val (gtc/gtT)	Rv0282	eccA3	ESX-3 secretion system protein EccA
346275	0	C	SNP	G	118	79	191	99.49	198	Pro214Arg (ccg/cGg)	Rv0284	eccC3	ESX-3 secretion system protein EccC3
350088	0	C	SNP	A	119	117	233	100	236	Leu52Met (ctg/Atg)	Rv0286	PPE4	PPE family protein PPE4
353197	0	C	SNP	T	120	92	211	99.53	213	Arg39Cys (cgc/Tgc)	Rv0290	eccD3	ESX-3 secretion system protein EccD
356528	0	A	SNP	G	107	120	220	100	227	Asn217Asp (aat/Gat)	Rv0292	eccE3	ESX-3 secretion system protein EccE
356545	0	T	SNP	C	105	112	216	99.54	218	Asp222Asp (gat/gaC)	Rv0292	eccE3	ESX-3 secretion system protein EccE
358473	0	G	SNP	C	108	107	209	99.54	216	Trp101Cys (tgg/tgC)	Rv0294	tam	trans-aconitate methyltransferase
363563	0	G	SNP	A	123	163	279	100	286	Ala30Thr (gcg/Acg)	Rv0299	-	toxin
366917	0	T	SNP	C	52	49	99	99.02	102	Thr1950Ala (acc/Gcc)	Rv0304c	PPE5	PPE family protein PPE5
366922	0	G	SNP	C	49	42	91	98.91	92	Ala1948Gly (gcc/gGc)	Rv0304c	PPE5	PPE family protein PPE5
367718	0	G	SNP	T	90	96	184	99.47	187	Leu1683Ile (ctt/Att)	Rv0304c	PPE5	PPE family protein PPE5
369015	0	G	Del	GAP	122	111	233	99.57	234		Rv0304c	PPE5	PPE family protein PPE5
369016	0	G	Del	GAP	122	111	233	99.15	235		Rv0304c	PPE5	PPE family protein PPE5
369886	0	C	SNP	G	97	110	204	100	207	Gly960Ala (ggg/gCg)	Rv0304c	PPE5	PPE family protein PPE5
371160	0	C	SNP	G	5	5	10	83.33	12	Leu535Phe (ttg/ttC)	Rv0304c	PPE5	PPE family protein PPE5
372913	0	A	SNP	C	101	105	206	100	206	Gly933Gly (ggt/ggG)	Rv0305c	PPE6	PPE family protein PPE6
373283	0	A	Del	GAP	131	120	245	98.05	256		Rv0305c	PPE6	PPE family protein PPE6
376774	0	T	SNP	C	112	145	247	99.23	259	Ala94Ala (gca/gcG)	Rv0307c	-	hypothetical protein
384380	0	A	SNP	C	100	109	208	100	209	Lys260Thr (aag/aCg)	Rv0315	-	beta-1,3-glucanase
386432	0	C	SNP	G	122	122	238	100	244	Gly223Ala (ggg/gCg)	Rv0318c	-	integral membrane protein
390828	0	T	SNP	C	104	109	209	100	213	Ser142Gly (agt/Ggt)	Rv0323c	-	hypothetical protein
391853	0	A	SNP	G	112	116	228	100	228	Thr168Ala (act/Gct)	Rv0324	-	transcriptional regulator
392261	0	T	SNP	C	105	104	193	100	209	_75Gln (tag/Cag)	Rv0325	-	hypothetical protein
396199	0	T	SNP	C	94	98	188	100	192
402836	0	G	SNP	A	121	112	231	99.57	234	Tyr109Tyr (tac/taT)	Rv0337c	aspC	aspartate aminotransferase
403980	0	G	SNP	A	119	124	241	100	243	Ala621Val (gcc/gTc)	Rv0338c	-	iron-sulfur-binding reductase
404326	0	T	SNP	C	97	125	218	100	222	Arg506Gly (agg/Ggg)	Rv0338c	-	iron-sulfur-binding reductase
406251	0	T	SNP	C	113	103	214	99.54	217	Asp733Gly (gat/gGt)	Rv0339c	-	transcriptional regulator
414486	0	C	SNP	T	113	113	224	100	226	Glu152Glu (gag/gaA)	Rv0344c	lpqJ	lipoprotein LpqJ
420008	0	A	SNP	G	132	107	235	99.58	240	Ala58Ala (gca/gcG)	Rv0350	dnaK	chaperone protein DnaK
422678	0	G	SNP	A	124	127	247	100	251	Arg76His (cgc/cAc)	Rv0352	dnaJ1	chaperone protein DnaJ
424320	1	T	Ins	C	118	76	194	95.1	195		Rv0354c	PPE7	PPE family protein PPE7
424426	0	C	SNP	A	121	96	209	98.19	221	Gly90Val (ggc/gTc)	Rv0354c	PPE7	PPE family protein PPE7
428698	0	C	SNP	T	79	117	193	98	200	Ala1994Ala (gcg/gcA)	Rv0355c	PPE8	PPE family protein PPE8
428921	0	G	SNP	A	101	87	184	100	188	Ser1920Phe (tcc/tTc)	Rv0355c	PPE8	PPE family protein PPE8
432459	0	C	SNP	T	108	126	232	98.73	237	Asp741Asn (gac/Aac)	Rv0355c	PPE8	PPE family protein PPE8
438470	0	C	SNP	T	142	123	264	100	265	Lys90Lys (aag/aaA)	Rv0360c	-	hypothetical protein
440365	0	G	SNP	A	133	135	268	99.63	269	Ser165Ser (tcg/tcA)	Rv0362	mgtE	Mg2+ transport transmembrane protein MgtE
440878	0	C	SNP	T	129	113	240	100	242	Thr336Thr (acc/acT)	Rv0362	mgtE	Mg2+ transport transmembrane protein MgtE
445780	0	C	SNP	T	108	96	203	100	204	Arg249His (cgt/cAt)	Rv0368c	-	hypothetical protein
447642	0	G	SNP	C	99	122	213	100	221	Leu134Leu (ctc/ctG)	Rv0370c	-	oxidoreductase
454295	0	T	SNP	C	87	90	173	99.44	178	Pro26Pro (cca/ccG)	Rv0376c	-	hypothetical protein
454333	0	T	SNP	G	93	78	166	99.42	172	Thr14Pro (acg/Ccg)	Rv0376c	-	hypothetical protein
455024	0	G	SNP	A	103	91	193	100	194	Val202Ile (gta/Ata)	Rv0377	-	HTH-type transcriptional regulator
455624	0	T	Del	GAP	89	104	190	99.48	194
457452	0	T	SNP	G	118	90	202	100	208	Thr124Thr (aca/acC)	Rv0381c	-	hypothetical protein
459399	0	A	SNP	C	77	68	140	100	145
466808	0	G	SNP	C	56	139	191	99.49	196
467497	1	C	Ins	G	112	136	248	97.64	248
467508	1	C	Ins	G	119	134	253	96.2	253
467516	0	G	SNP	C	124	147	266	100	271
467526	0	C	SNP	G	122	141	260	99.62	264
467546	0	G	SNP	C	128	145	264	100	273
467557	0	A	SNP	C	134	136	267	100	270
467564	0	A	SNP	C	136	131	264	100	267
467585	0	G	SNP	C	129	135	263	100	264
467590	0	T	SNP	C	127	133	252	100	260
467621	0	T	SNP	G	130	131	258	100	261
467638	0	G	SNP	T	134	124	258	100	258
473310	0	A	SNP	G	105	103	203	99.52	209	Gln177Arg (cag/cGg)	Rv0393	-	hypothetical protein
475178	0	T	SNP	C	115	104	218	100	219	Val80Ala (gtc/gCc)	Rv0395	-	hypothetical protein
475915	0	A	SNP	C	131	95	215	100	226	Ser34Arg (agc/Cgc)	Rv0397	-	hypothetical protein
476612	0	G	SNP	A	101	115	207	99.54	217	Val73Val (gtg/gtA)	Rv0397A	-	hypothetical protein
481527	0	G	Del	GAP	87	83	170	97.14	175		Rv0402c	mmpL1	transmembrane transport protein MmpL1
483935	0	T	SNP	G	121	84	201	100	205
484504	0	C	SNP	G	128	116	234	100	244	Ala176Ala (gcc/gcG)	Rv0404	fadD30	long-chain-fatty-acid--AMP ligase FadD30
485561	0	A	SNP	C	116	121	230	100	237	Ile529Leu (atc/Ctc)	Rv0404	fadD30	long-chain-fatty-acid--AMP ligase FadD30
485730	0	C	SNP	T	118	129	243	100	247	Pro585Leu (cca/cTa)	Rv0404	fadD30	long-chain-fatty-acid--AMP ligase FadD30
485811	0	A	Del	GAP	107	131	237	98.76	241		Rv0405	pks6	membrane bound polyketide synthase
489935	0	G	SNP	C	103	104	204	100	207	Thr257Thr (acc/acG)	Rv0406c	-	beta lactamase-like protein
491742	0	T	SNP	C	106	81	186	100	187	Phe320Phe (ttt/ttC)	Rv0407	fgd1	F420-dependent glucose-6-phosphate dehydrogenase		phylo (not Euro-American, M. africanum, M. bovis, M. canettii, M. caprae, M. microti, M. pinipedii, Beijing, Delhi/CAS, EAI)
492150	0	G	SNP	C	103	96	195	100	199	Gly122Ala (ggc/gCc)	Rv0408	pta	phosphate acetyltransferase
498531	0	A	SNP	G	104	98	197	100	202	Ala363Ala (gct/gcC)	Rv0412c	-	membrane protein
498557	0	C	SNP	A	101	103	200	100	204	Asp355Tyr (gac/Tac)	Rv0412c	-	membrane protein
502589	0	C	SNP	G	127	110	229	100	237	Ser75Cys (tcc/tGc)	Rv0417	thiG	thiazole synthase
503354	0	G	SNP	C	108	102	204	100	210
505974	0	G	SNP	A	117	97	211	100	214	Ala297Thr (gcg/Acg)	Rv0419	lpqM	lipoprotein peptidase LpqM
513257	0	T	SNP	C	106	101	203	100	207	Met689Val (atg/Gtg)	Rv0425c	ctpH	metal cation transporting ATPase H
517358	0	T	SNP	C	103	105	204	99.52	209	Asp149Gly (gac/gGc)	Rv0428c	-	GCN5-like N-acetyltransferase
517389	0	C	SNP	A	114	108	215	99.55	223	Val139Phe (gtc/Ttc)	Rv0428c	-	GCN5-like N-acetyltransferase
523654	0	C	SNP	T	113	92	204	99.51	206	Ala294Thr (gcc/Acc)	Rv0435c	-	ATPase
524891	0	C	SNP	A	105	98	201	100	203	Gly167Val (ggc/gTc)	Rv0436c	pssA	CDP-diacylglycerol--serineO-phosphatidyltransferase
527923	0	A	SNP	C	110	100	203	99.53	211	Leu131Arg (ctc/cGc)	Rv0439c	-	dehydrogenase/reductase
531775	0	C	SNP	G	114	127	237	99.59	242	Trp147Ser (tgg/tCg)	Rv0442c	PPE10	PPE family protein PPE10
541201	0	A	SNP	G	104	96	195	99.5	201	Leu97Leu (ctt/ctC)	Rv0450c	mmpL4	transmembrane transport protein MmpL4
546357	0	A	SNP	G	104	97	196	99.01	203	Thr149Thr (act/acC)	Rv0456c	echA2	enoyl-CoA hydratase EchA2
548326	0	T	SNP	C	91	130	215	99.55	222	Thr428Ala (aca/Gca)	Rv0457c	-	peptidase
551525	0	A	SNP	C	105	94	190	100	199	Arg110Arg (aga/Cga)	Rv0459	-	hypothetical protein
555991	0	A	SNP	G	88	104	189	100	192	Cys106Arg (tgc/Cgc)	Rv0465c	-	HTH-type transcriptional regulator
560541	0	C	Del	GAP	118	87	202	99.51	206		Rv0469	umaA	mycolic acid synthase UmaA
560542	0	T	Del	GAP	118	87	202	100	205		Rv0469	umaA	mycolic acid synthase UmaA
560543	0	T	Del	GAP	118	87	202	100	205		Rv0469	umaA	mycolic acid synthase UmaA
560544	0	T	Del	GAP	118	87	202	100	205		Rv0469	umaA	mycolic acid synthase UmaA
560545	0	T	Del	GAP	117	87	202	99.51	205		Rv0469	umaA	mycolic acid synthase UmaA
560546	0	C	Del	GAP	117	87	202	100	204		Rv0469	umaA	mycolic acid synthase UmaA
562063	0	G	Del	GAP	110	95	202	92.76	221		Rv0470A	-	hypothetical protein
562064	0	C	Del	GAP	110	95	202	99.51	206		Rv0470A	-	hypothetical protein
562065	0	C	Del	GAP	110	95	202	99.51	206		Rv0470A	-	hypothetical protein
562066	0	A	Del	GAP	110	94	202	99.51	205		Rv0470A	-	hypothetical protein
565655	0	A	SNP	G	107	119	223	100	226
572591	0	C	SNP	T	103	120	214	100	223	Asp294Asp (gac/gaT)	Rv0483	lprQ	lipoprotein LprQ
573262	0	A	SNP	G	115	127	236	99.59	243	Gly180Gly (ggt/ggC)	Rv0484c	-	short-chain type oxidoreductase
579284	0	T	SNP	C	97	113	201	100	210
580772	0	T	SNP	A	57	72	125	94.16	137
580774	0	G	Del	GAP	57	69	129	90.65	139
580775	0	G	Del	GAP	57	69	129	90.65	139
580776	0	G	Del	GAP	57	70	130	92.03	138
580777	0	G	Del	GAP	57	70	130	92.03	138
580778	0	C	Del	GAP	57	70	130	92.03	138
580779	0	A	Del	GAP	57	70	130	92.03	138
580780	0	C	Del	GAP	57	70	130	92.7	137
580781	0	C	Del	GAP	57	70	130	92.03	138
580782	0	A	Del	GAP	57	70	130	92.7	137
580783	0	C	Del	GAP	57	70	130	92.7	137
580784	0	C	Del	GAP	57	70	130	94.78	134
580785	0	C	Del	GAP	57	70	130	94.07	135
580786	0	G	Del	GAP	57	70	130	92.7	137
580787	0	C	Del	GAP	57	70	130	94.07	135
580788	0	T	Del	GAP	57	70	130	93.38	136
580789	0	T	Del	GAP	57	70	130	94.07	135
580790	0	G	Del	GAP	57	70	130	92.7	137
580791	0	C	Del	GAP	57	70	130	94.07	135
580792	0	G	Del	GAP	57	70	130	93.38	136
580793	0	G	Del	GAP	57	70	130	92.7	137
580794	0	G	Del	GAP	57	70	130	94.07	135
580795	0	G	Del	GAP	57	70	130	92.03	138
580796	0	G	Del	GAP	57	70	130	92.03	138
580797	0	A	Del	GAP	57	70	130	91.37	139
582726	0	C	SNP	T	119	101	211	97.78	225	Gly218Asp (ggc/gAc)	Rv0492c	-	GMC-type oxidoreductase
584171	0	T	SNP	C	87	102	187	100	189	Ser174Gly (agt/Ggt)	Rv0493c	-	hypothetical protein
590436	0	T	SNP	C	117	112	219	100	229	Ala118Ala (gct/gcC)	Rv0500	proC	pyrroline-5-carboxylate reductase
597816	0	A	SNP	G	92	112	201	99.51	205	Ala206Ala (gca/gcG)	Rv0507	mmpL2	transmembrane transport protein MmpL2
598475	0	G	SNP	A	92	127	217	100	219	Arg426His (cgc/cAc)	Rv0507	mmpL2	transmembrane transport protein MmpL2
599868	0	A	SNP	G	112	95	203	100	207	Arg890Arg (cga/cgG)	Rv0507	mmpL2	transmembrane transport protein MmpL2
610120	0	T	SNP	G	102	111	211	99.53	214
611774	0	G	SNP	A	114	114	222	99.56	229	Leu101Leu (ctg/Ttg)	Rv0519c	-	membrane protein
611977	0	C	SNP	T	110	116	220	100	226	Gly33Asp (ggc/gAc)	Rv0519c	-	membrane protein
613387	0	C	SNP	T	109	68	171	99.44	178	Thr117Ile (acc/aTc)	Rv0522	gabP	GABA permease GabP
623163	0	C	SNP	T	49	176	217	100	225	Ala124Val (gcc/gTc)	Rv0532	PE_PGRS6	PE-PGRS family protein PE_PGRS6
623406	1	C	Ins	G	108	51	159	85.03	159		Rv0532	PE_PGRS6	PE-PGRS family protein PE_PGRS6
623406	2	C	Ins	G	108	51	159	85.03	159		Rv0532	PE_PGRS6	PE-PGRS family protein PE_PGRS6
623406	3	C	Ins	C	108	50	158	84.49	159		Rv0532	PE_PGRS6	PE-PGRS family protein PE_PGRS6
623406	4	C	Ins	C	108	51	159	85.03	159		Rv0532	PE_PGRS6	PE-PGRS family protein PE_PGRS6
623406	5	C	Ins	G	108	51	159	85.03	159		Rv0532	PE_PGRS6	PE-PGRS family protein PE_PGRS6
623406	6	C	Ins	G	108	51	159	85.03	159		Rv0532	PE_PGRS6	PE-PGRS family protein PE_PGRS6
623406	7	C	Ins	C	107	51	158	84.49	159		Rv0532	PE_PGRS6	PE-PGRS family protein PE_PGRS6
623406	8	C	Ins	G	107	51	158	84.49	159		Rv0532	PE_PGRS6	PE-PGRS family protein PE_PGRS6
623406	9	C	Ins	G	108	51	159	85.03	159		Rv0532	PE_PGRS6	PE-PGRS family protein PE_PGRS6
623472	0	A	SNP	G	143	96	238	100	239	Asp227Gly (gac/gGc)	Rv0532	PE_PGRS6	PE-PGRS family protein PE_PGRS6
623508	0	C	SNP	G	143	114	252	100	257	Ala239Gly (gcc/gGc)	Rv0532	PE_PGRS6	PE-PGRS family protein PE_PGRS6
629714	0	G	SNP	A	127	109	232	99.58	237	Asp6Asp (gac/gaT)	Rv0537c	-	integral membrane protein
630722	0	G	SNP	C	81	123	201	99.51	205	Arg228Pro (cgg/cCg)	Rv0538	-	membrane protein
633562	0	C	SNP	T	109	98	198	100	207	Val281Val (gtg/gtA)	Rv0541c	-	integral membrane protein
634301	0	G	SNP	A	113	100	212	100	213	Ser35Phe (tcc/tTc)	Rv0541c	-	integral membrane protein
635139	0	G	SNP	C	86	97	183	100	183	Gly122Gly (ggc/ggG)	Rv0542c	menE	2-succinylbenzoic acid--CoA ligase
637319	0	G	SNP	A	103	96	198	100	199	Pro49Ser (cct/Tct)	Rv0545c	pitA	low-affinity inorganic phosphate transporter
640185	0	T	SNP	G	104	98	200	100	202
645011	0	C	SNP	T	95	126	220	100	221	Leu174Leu (ctc/ctT)	Rv0553	menC	muconate cycloisomerase
648002	0	T	SNP	G	85	114	198	100	199	Leu15Arg (ctc/cGc)	Rv0556	-	transmembrane protein
648856	0	T	SNP	C	96	110	200	100	206	Gly107Gly (ggt/ggC)	Rv0557	mgtA	GDP-mannose-dependent alpha-mannosyltransferase		phylo (not Euro-American, M. africanum, M. bovis, M. canettii, M. caprae, M. microti, M. pinipedii, Beijing, Delhi/CAS, EAI)
650845	0	G	SNP	A	112	98	205	99.06	212	Asp220Asp (gac/gaT)	Rv0560c	-	benzoquinone methyltransferase
652950	0	T	SNP	C	101	100	199	100	201	Arg60Arg (cgt/cgC)	Rv0562	grcC1	polyprenyl-diphosphate synthase GrcC
655100	0	C	SNP	A	104	98	198	99.51	203	Ala284Ser (gcc/Tcc)	Rv0564c	gpdA1	glycerol-3-phosphate dehydrogenase
655986	0	T	SNP	G	113	88	197	100	201
657081	0	C	SNP	T	92	87	175	99.44	180	Val130Val (gtg/gtA)	Rv0565c	-	monooxygenase
659341	0	T	SNP	C	111	99	205	100	210
662911	0	T	SNP	C	100	130	223	100	230	Ala539Ala (gct/gcC)	Rv0570	nrdZ	vitamin B12-dependent ribonucleoside-diphosphate reductase
663627	0	C	SNP	T	106	84	184	99.48	191	Val398Ile (gta/Ata)	Rv0571c	-	hypothetical protein
665293	0	A	SNP	G	120	118	235	100	238	Phe31Leu (ttc/Ctc)	Rv0572c	-	hypothetical protein
669398	0	T	SNP	C	122	107	227	100	229	Gln116Gln (caa/caG)	Rv0575c	-	oxidoreductase
670545	0	G	SNP	A	122	130	243	100	252	Arg233His (cgc/cAc)	Rv0576	-	transcriptional regulator
671839	0	G	SNP	C	101	149	247	98.81	253	Gly225Ala (ggc/gCc)	Rv0577	TB27.3	hypothetical protein
672491	0	C	SNP	G	133	138	261	98.19	276	Gly1142Gly (ggg/ggC)	Rv0578c	PE_PGRS7	PE-PGRS family protein PE_PGRS7
673238	0	A	SNP	G	93	180	267	99.64	274	His893His (cat/caC)	Rv0578c	PE_PGRS7	PE-PGRS family protein PE_PGRS7
674647	0	C	SNP	T	171	217	379	99.23	391	Gly424Ser (ggc/Agc)	Rv0578c	PE_PGRS7	PE-PGRS family protein PE_PGRS7
674702	0	A	SNP	T	152	206	351	99.44	360	Gly405Gly (ggt/ggA)	Rv0578c	PE_PGRS7	PE-PGRS family protein PE_PGRS7
681493	0	G	SNP	C	116	121	237	99.58	238	Lys755Asn (aag/aaC)	Rv0584	-	glycosidase
684376	0	T	SNP	C	137	129	265	100	266
685461	0	C	SNP	G	104	111	212	100	215	Ala111Ala (gcc/gcG)	Rv0587	yrbE2A	hypothetical protein
685608	0	T	SNP	C	108	115	218	98.67	226	Leu160Leu (ctt/ctC)	Rv0587	yrbE2A	hypothetical protein
686123	0	C	SNP	A	126	117	240	99.59	244	Leu66Met (ctg/Atg)	Rv0588	-	hypothetical protein
686972	0	T	SNP	C	118	103	216	100	221	Phe51Ser (ttc/tCc)	Rv0589	mce2A	Mce family protein Mce2A
688130	0	C	SNP	G	96	117	211	99.07	215
688792	1	T	Ins	G	107	80	187	94.92	187
690450	0	A	SNP	C	108	107	213	100	215	Ala464Ala (gca/gcC)	Rv0591	mce2C	Mce family protein Mce2C
690465	0	T	SNP	G	106	100	202	100	206	Leu469Leu (ctt/ctG)	Rv0591	mce2C	Mce family protein Mce2C
691551	0	G	SNP	A	107	111	218	97.32	224	Gly351Ser (ggc/Agc)	Rv0592	mce2D	Mce family protein Mce2D
691887	1	G	Ins	C	117	89	206	91.96	206		Rv0592	mce2D	Mce family protein Mce2D
698968	0	G	SNP	A	101	108	205	99.52	210	Gly9Gly (ggc/ggT)	Rv0601c	-	two component sensor kinase HK2
708056	0	T	SNP	C	115	105	215	100	220	His487Arg (cac/cGc)	Rv0613c	-	hypothetical protein
712693	0	A	SNP	G	112	129	235	99.59	242
713310	0	T	SNP	C	104	103	201	99.52	208	Cys199Arg (tgt/Cgt)	Rv0620	galK	galactokinase
725190	0	G	SNP	A	61	73	132	100	134	Phe1039Phe (ttc/ttT)	Rv0631c	recC	exonuclease V subunit gamma RecC
729685	0	C	SNP	T	132	92	220	100	224	Arg161Gln (cga/cAa)	Rv0633c	-	hypothetical protein
750027	1	C	Ins	A	112	118	230	91.27	230		Rv0654	-	carotenoid cleavage oxygenase
750033	0	C	SNP	G	119	115	227	97.1	241	Pro12Ala (cca/Gca)	Rv0654	-	carotenoid cleavage oxygenase
753174	0	C	SNP	A	122	110	232	99.15	234	Trp65Leu (tgg/tTg)	Rv0656c	vapC6	ribonuclease VapC6
754186	0	A	SNP	G	117	94	205	100	211	Leu75Pro (ctc/cCc)	Rv0658c	-	integral membrane protein
757182	0	A	SNP	G	86	114	198	100	200	Asp349Gly (gac/gGc)	Rv0663	atsD	arylsulfatase AtsD
759746	0	C	SNP	T	101	124	218	100	225							rifampicin (RMP)
760281	0	A	SNP	C	102	93	195	99.49	196	Thr159Pro (acg/Ccg)	Rv0667	rpoB	DNA-directed RNA polymerase subunit beta			rifampicin (RMP)
761155	0	C	SNP	T	84	97	180	100	181	Ser450Leu (tcg/tTg)	Rv0667	rpoB	DNA-directed RNA polymerase subunit beta	rifampicin (RMP)		rifampicin (RMP)
762434	0	T	SNP	G	135	108	241	100	243	Gly876Gly (ggt/ggG)	Rv0667	rpoB	DNA-directed RNA polymerase subunit beta		phylo (3)	rifampicin (RMP)
763031	0	T	SNP	C	114	109	220	100	223	Ala1075Ala (gct/gcC)	Rv0667	rpoB	DNA-directed RNA polymerase subunit beta		phylo (4)	rifampicin (RMP)
767339	0	A	SNP	G	80	83	160	100	163
767414	0	G	SNP	A	101	72	171	100	173
775639	0	T	SNP	C	108	119	221	100	227	Ile948Val (att/Gtt)	Rv0676c	mmpL5	transmembrane transport protein MmpL5
776100	0	G	SNP	A	106	120	220	100	226	Thr794Ile (acc/aTc)	Rv0676c	mmpL5	transmembrane transport protein MmpL5
781395	0	T	SNP	C	98	94	189	100	192							streptomycin (SM)
784696	0	C	SNP	T	92	129	217	99.55	222
787272	0	A	SNP	C	92	118	206	100	210	Glu58Asp (gaa/gaC)	Rv0687	-	NAD-dependent oxidoreductase
788615	0	G	SNP	C	122	119	236	99.59	242	Gly226Arg (ggg/Cgg)	Rv0688	-	ferredoxin reductase
798779	0	T	SNP	C	120	117	233	99.58	238
798934	0	C	SNP	A	105	122	225	100	227	Arg34Arg (cgc/cgA)	Rv0698	-	hypothetical protein
807405	0	C	SNP	T	102	106	207	100	208	Ser357Ser (tcc/tcT)	Rv0711	atsA	arylsulfatase AtsA
816492	0	C	SNP	G	105	119	223	98.68	227	Ala277Gly (gcg/gGg)	Rv0724	sppA	protease IV SppA
820483	0	G	SNP	T	91	98	184	100	189	Ala6Asp (gcc/gAc)	Rv0727c	fucA	L-fuculose phosphate aldolase FucA
820734	0	A	SNP	G	116	101	217	100	217	Val248Ala (gtc/gCc)	Rv0728c	serA2	D-3-phosphoglycerate dehydrogenase SerA
820752	0	C	SNP	T	112	100	207	100	212	Arg242His (cgc/cAc)	Rv0728c	serA2	D-3-phosphoglycerate dehydrogenase SerA
824415	0	G	SNP	A	108	109	211	100	217	Asp75Asp (gac/gaT)	Rv0731c	-	S-adenosylmethionine-dependentmethyltransferase
830868	1	G	Ins	G	96	89	185	88.52	186		Rv0739	-	hypothetical protein
830868	2	G	Ins	C	97	89	186	89	186		Rv0739	-	hypothetical protein
834857	0	C	SNP	T	108	138	240	100	246	Met30Ile (atg/atA)	Rv0744c	-	transcriptional regulator
836426	0	A	SNP	C	160	177	318	100	337	Leu242Leu (cta/ctC)	Rv0746	PE_PGRS9	PE-PGRS family protein PE_PGRS9
836454	0	A	SNP	G	192	172	351	100	364	Thr252Ala (act/Gct)	Rv0746	PE_PGRS9	PE-PGRS family protein PE_PGRS9
836469	0	G	Del	GAP	141	112	262	77.85	325		Rv0746	PE_PGRS9	PE-PGRS family protein PE_PGRS9
836470	0	G	Del	GAP	141	112	262	78.82	321		Rv0746	PE_PGRS9	PE-PGRS family protein PE_PGRS9
836471	0	G	Del	GAP	141	112	262	78.82	321		Rv0746	PE_PGRS9	PE-PGRS family protein PE_PGRS9
836472	0	C	Del	GAP	141	112	262	80.57	314		Rv0746	PE_PGRS9	PE-PGRS family protein PE_PGRS9
836473	0	T	Del	GAP	141	112	262	81.09	312		Rv0746	PE_PGRS9	PE-PGRS family protein PE_PGRS9
836474	0	G	Del	GAP	141	112	262	81.09	312		Rv0746	PE_PGRS9	PE-PGRS family protein PE_PGRS9
836475	0	C	Del	GAP	141	112	262	83.77	302		Rv0746	PE_PGRS9	PE-PGRS family protein PE_PGRS9
836476	0	T	Del	GAP	141	112	262	84.33	300		Rv0746	PE_PGRS9	PE-PGRS family protein PE_PGRS9
836477	0	G	Del	GAP	141	112	262	84.9	298		Rv0746	PE_PGRS9	PE-PGRS family protein PE_PGRS9
836478	0	G	Del	GAP	141	112	262	85.47	296		Rv0746	PE_PGRS9	PE-PGRS family protein PE_PGRS9
836479	0	C	Del	GAP	141	112	262	88.46	286		Rv0746	PE_PGRS9	PE-PGRS family protein PE_PGRS9
836480	0	C	Del	GAP	141	112	262	87.24	290		Rv0746	PE_PGRS9	PE-PGRS family protein PE_PGRS9
836538	0	A	SNP	G	236	161	391	100	397	Asn280Asp (aac/Gac)	Rv0746	PE_PGRS9	PE-PGRS family protein PE_PGRS9
836658	0	A	SNP	G	204	170	369	100	374	Thr320Ala (acc/Gcc)	Rv0746	PE_PGRS9	PE-PGRS family protein PE_PGRS9
837033	0	A	SNP	G	53	223	268	100	276	Thr445Ala (acc/Gcc)	Rv0746	PE_PGRS9	PE-PGRS family protein PE_PGRS9
838990	0	C	SNP	G	30	29	56	80.82	73	Ala180Ala (gcc/gcG)	Rv0747	PE_PGRS10	PE-PGRS family protein PE_PGRS10
839123	0	A	SNP	G	53	26	78	100	79	Arg225Gly (agg/Ggg)	Rv0747	PE_PGRS10	PE-PGRS family protein PE_PGRS10
839129	0	C	SNP	G	57	28	85	100	85	Arg227Gly (cgc/Ggc)	Rv0747	PE_PGRS10	PE-PGRS family protein PE_PGRS10
839194	0	A	SNP	G	58	48	103	100	106	Thr248Thr (aca/acG)	Rv0747	PE_PGRS10	PE-PGRS family protein PE_PGRS10
839334	0	A	SNP	G	40	72	111	99.12	113	Lys295Arg (aaa/aGa)	Rv0747	PE_PGRS10	PE-PGRS family protein PE_PGRS10
839348	0	A	SNP	G	42	66	106	99.08	109	Ser300Gly (agc/Ggc)	Rv0747	PE_PGRS10	PE-PGRS family protein PE_PGRS10
840195	0	G	Del	GAP	8	17	24	96.15	26		Rv0747	PE_PGRS10	PE-PGRS family protein PE_PGRS10
840196	0	G	Del	GAP	8	17	24	100	25		Rv0747	PE_PGRS10	PE-PGRS family protein PE_PGRS10
840197	0	G	Del	GAP	8	17	24	100	25		Rv0747	PE_PGRS10	PE-PGRS family protein PE_PGRS10
840198	0	G	Del	GAP	8	17	24	100	25		Rv0747	PE_PGRS10	PE-PGRS family protein PE_PGRS10
840199	0	A	Del	GAP	8	17	24	100	25		Rv0747	PE_PGRS10	PE-PGRS family protein PE_PGRS10
840200	0	A	Del	GAP	8	17	24	100	25		Rv0747	PE_PGRS10	PE-PGRS family protein PE_PGRS10
840201	0	G	Del	GAP	7	14	20	84	25		Rv0747	PE_PGRS10	PE-PGRS family protein PE_PGRS10
840202	0	C	Del	GAP	7	14	20	84	25		Rv0747	PE_PGRS10	PE-PGRS family protein PE_PGRS10
840203	0	A	Del	GAP	7	14	20	84	25		Rv0747	PE_PGRS10	PE-PGRS family protein PE_PGRS10
840204	0	C	Del	GAP	7	14	20	84	25		Rv0747	PE_PGRS10	PE-PGRS family protein PE_PGRS10
840205	0	C	Del	GAP	7	14	20	84	25		Rv0747	PE_PGRS10	PE-PGRS family protein PE_PGRS10
840206	0	C	Del	GAP	7	14	20	84	25		Rv0747	PE_PGRS10	PE-PGRS family protein PE_PGRS10
840207	0	T	Del	GAP	7	14	20	84	25		Rv0747	PE_PGRS10	PE-PGRS family protein PE_PGRS10
840208	0	C	Del	GAP	7	14	20	80.77	26		Rv0747	PE_PGRS10	PE-PGRS family protein PE_PGRS10
840209	0	G	Del	GAP	7	14	20	84	25		Rv0747	PE_PGRS10	PE-PGRS family protein PE_PGRS10
840210	0	C	Del	GAP	7	14	20	75	28		Rv0747	PE_PGRS10	PE-PGRS family protein PE_PGRS10
840847	0	C	SNP	T	120	113	228	99.57	234	Gly799Gly (ggc/ggT)	Rv0747	PE_PGRS10	PE-PGRS family protein PE_PGRS10
841290	0	A	Del	GAP	133	117	239	98.81	253		Rv0749	vapC31	ribonuclease VapC31
841291	0	A	Del	GAP	132	117	239	98.81	252		Rv0749	vapC31	ribonuclease VapC31
841764	0	G	SNP	C	109	129	233	100	238	Thr37Thr (acc/acG)	Rv0749A	-	hypothetical protein
842153	0	G	SNP	A	92	93	182	94.87	195	Glu41Lys (gag/Aag)	Rv0750	-	hypothetical protein
847995	0	T	SNP	C	106	110	210	100	216
852910	0	C	SNP	T	107	104	205	100	211	Pro172Leu (ccc/cTc)	Rv0758	phoR	two component system response sensor kinase PhoR
854253	0	C	Del	GAP	99	100	199	94.31	211
857643	0	C	SNP	G	116	118	229	100	234	Gly132Ala (ggc/gCc)	Rv0764c	cyp51	lanosterol 14-alpha demethylase
857696	0	A	SNP	G	121	130	249	100	251	Ala114Ala (gct/gcC)	Rv0764c	cyp51	lanosterol 14-alpha demethylase
858464	0	A	SNP	G	119	102	217	100	221	Val134Ala (gtg/gCg)	Rv0765c	-	oxidoreductase
874835	1	C	Ins	C	108	116	224	95.32	224
874835	2	C	Ins	G	108	116	224	95.32	224
876141	0	G	SNP	T	106	119	223	100	225
880562	0	G	SNP	T	112	109	219	100	221	Cys408Phe (tgc/tTc)	Rv0785	-	KsdD-like steroid dehydrogenase
882257	0	T	SNP	C	124	143	259	100	267	Tyr267His (tac/Cac)	Rv0787	-	hypothetical protein
890549	0	G	SNP	A	37	50	86	100	87	Trp54_ (tgg/tgA)	Rv0797	-	insertion sequence element IS1547 transposase
891011	0	A	SNP	G	48	33	78	100	81	Leu208Leu (cta/ctG)	Rv0797	-	insertion sequence element IS1547 transposase
893733	0	T	SNP	G	95	104	190	100	199	Leu139Arg (ctg/cGg)	Rv0800	pepC	M18 family aminopeptidase
896979	0	T	SNP	C	113	104	206	100	217	Val387Ala (gta/gCa)	Rv0803	purL	phosphoribosylformylglycinamidine synthase 2
900221	0	T	SNP	C	114	119	226	99.57	234	Val370Val (gta/gtG)	Rv0806c	cpsY	exopolysaccharide phosphotransferase CpsY
903537	0	G	SNP	T	104	97	200	100	201	Arg476Leu (cgg/cTg)	Rv0808	purF	amidophosphoribosyltransferase
903550	0	T	SNP	C	108	106	210	100	214	Ala480Ala (gct/gcC)	Rv0808	purF	amidophosphoribosyltransferase
903913	0	T	SNP	C	124	101	224	100	225	Gly63Gly (ggt/ggC)	Rv0809	purM	phosphoribosylformylglycinamidine cyclo-ligase PurM
906742	0	T	SNP	C	107	105	206	99.07	214	Val107Ala (gtc/gCc)	Rv0812	-	amino acid aminotransferase
906857	0	A	SNP	G	109	101	204	100	210	Ile145Met (ata/atG)	Rv0812	-	amino acid aminotransferase
913918	0	C	SNP	G	76	74	145	100	150	Gly94Gly (ggg/ggC)	Rv0821c	phoY2	phosphate-transport system transcriptional regulator PhoY2
919551	0	C	SNP	T	109	107	213	100	216	Val1Val (gtg/gtA)	Rv0825c	-	hypothetical protein
921813	0	C	SNP	G	102	123	219	98.68	228
921909	0	C	SNP	T	93	118	204	100	211
925453	0	C	SNP	T	160	190	344	99.43	352	Ala31Ala (gcc/gcT)	Rv0833	PE_PGRS13	PE-PGRS family protein PE_PGRS13
927110	0	A	SNP	G	42	17	58	100	59	Ser584Gly (agt/Ggt)	Rv0833	PE_PGRS13	PE-PGRS family protein PE_PGRS13
927385	0	A	SNP	G	63	16	78	97.53	81	Gly675Gly (gga/ggG)	Rv0833	PE_PGRS13	PE-PGRS family protein PE_PGRS13
931123	0	T	SNP	C	103	125	227	100	228	Tyr57Tyr (tat/taC)	Rv0835	lpqQ	lipoprotein LpqQ		phylo (not 4)
932280	0	T	SNP	C	141	108	242	99.6	250	_218Trp (tag/tGg)	Rv0836c	-	hypothetical protein
934230	0	C	SNP	G	102	100	197	100	202
934611	0	G	SNP	T	101	88	185	99.47	190
936621	0	C	Del	GAP	110	117	222	94.58	240		Rv0840c	pip	proline iminopeptidase
936622	0	C	Del	GAP	110	117	222	94.98	239		Rv0840c	pip	proline iminopeptidase
936623	0	A	Del	GAP	109	117	222	95.36	237		Rv0840c	pip	proline iminopeptidase
941845	0	C	SNP	A	123	120	241	100	243	Ala219Glu (gcg/gAg)	Rv0845	-	sensor histidine kinase NarS
942616	0	C	SNP	A	100	111	207	100	211
945214	0	G	SNP	A	120	107	223	100	227	Gly93Ser (ggt/Agt)	Rv0848	cysK2	cysteine synthase CysK
945238	0	G	SNP	T	126	103	225	100	229	Ala101Ser (gcc/Tcc)	Rv0848	cysK2	cysteine synthase CysK
949535	0	T	SNP	C	93	123	212	100	216	Ala528Ala (gca/gcG)	Rv0853c	pdc	alpha-keto-acid decarboxylase
950116	0	C	SNP	G	90	103	191	100	193	Ala335Pro (gcg/Ccg)	Rv0853c	pdc	alpha-keto-acid decarboxylase
950955	0	C	SNP	G	111	105	206	99.08	218	Trp55Ser (tgg/tCg)	Rv0853c	pdc	alpha-keto-acid decarboxylase
955524	0	A	SNP	G	93	111	200	100	204	Ser150Gly (agc/Ggc)	Rv0859	-	acyltransferase
957117	0	T	SNP	C	99	112	207	99.06	213	Asp275Asp (gat/gaC)	Rv0860	fadB	fatty oxidation protein FadB
957306	0	C	SNP	T	101	95	192	100	196	Ala338Ala (gcc/gcT)	Rv0860	fadB	fatty oxidation protein FadB
960367	0	A	SNP	G	106	82	181	100	188	Leu749Ser (ttg/tCg)	Rv0862c	-	hypothetical protein
964969	0	T	SNP	C	151	128	258	94.9	294	Ala189Ala (gca/gcG)	Rv0867c	rpfA	resuscitation-promoting factor RpfA
964978	1	G	Ins	G	131	97	228	77.82	230		Rv0867c	rpfA	resuscitation-promoting factor RpfA
964978	2	G	Ins	C	130	93	223	76.11	230		Rv0867c	rpfA	resuscitation-promoting factor RpfA
964978	3	G	Ins	G	131	98	229	78.16	230		Rv0867c	rpfA	resuscitation-promoting factor RpfA
964978	4	G	Ins	G	131	99	230	78.5	230		Rv0867c	rpfA	resuscitation-promoting factor RpfA
964978	5	G	Ins	G	131	98	229	78.16	230		Rv0867c	rpfA	resuscitation-promoting factor RpfA
964978	6	G	Ins	C	131	99	230	78.5	230		Rv0867c	rpfA	resuscitation-promoting factor RpfA
969762	0	C	SNP	G	119	90	198	99.52	210	Gly161Gly (ggg/ggC)	Rv0872c	PE_PGRS15	PE-PGRS family protein PE_PGRS15
972704	0	C	SNP	T	116	105	218	99.1	223	Gly335Arg (ggg/Agg)	Rv0874c	-	hypothetical protein
976897	1	T	Ins	G	76	64	140	77.78	142		Rv0878c	PPE13	PPE family protein PPE13
976897	2	T	Ins	G	75	61	136	75.56	136		Rv0878c	PPE13	PPE family protein PPE13
979704	0	G	SNP	C	128	129	248	100	257	Gly115Arg (ggc/Cgc)	Rv0881	-	tRNA/rRNA methyltransferase
986463	0	G	SNP	C	120	105	218	100	225
990001	0	G	SNP	C	109	109	215	100	218	Pro866Ala (ccc/Gcc)	Rv0890c	-	HTH-type transcriptional regulator
991939	0	G	SNP	A	113	122	235	100	235	Arg220Cys (cgc/Tgc)	Rv0890c	-	HTH-type transcriptional regulator
993346	0	A	SNP	C	121	121	239	99.59	243	Val37Gly (gtt/gGt)	Rv0891c	-	hypothetical protein
996263	0	G	SNP	A	106	103	202	99.52	210	Thr11Thr (acc/acT)	Rv0893c	-	S-adenosylmethionine-dependentmethyltransferase
1002172	0	G	SNP	A	103	101	197	99.51	205	Arg82Trp (cgg/Tgg)	Rv0897c	-	oxidoreductase
1007198	0	A	SNP	G	112	104	209	99.54	217	Leu328Pro (ctg/cCg)	Rv0904c	accD3	acetyl-CoAcarboxylase carboxyl transferase subunit beta
1008460	0	C	SNP	T	102	106	205	99.52	209	Ser85Phe (tcc/tTc)	Rv0905	echA6	enoyl-CoA hydratase EchA6
1009500	0	C	SNP	T	103	101	203	100	204	Pro186Leu (ccg/cTg)	Rv0906	-	hypothetical protein
1010204	1	C	Ins	G	84	86	170	94.44	171		Rv0907	-	hypothetical protein
1011087	0	G	SNP	C	106	117	216	100	223	Glu318Gln (gag/Cag)	Rv0907	-	hypothetical protein
1012815	0	C	SNP	G	143	111	252	100	254	Ala362Gly (gcc/gGc)	Rv0908	ctpE	metal cation transporter ATPase E
1014893	0	G	SNP	A	103	102	201	99.51	206	Val10Ile (gta/Ata)	Rv0910	-	toxin
1023911	0	C	SNP	G	117	112	218	99.57	230
1024346	0	A	SNP	G	128	122	245	100	250	Ser46Gly (agt/Ggt)	Rv0918	-	hypothetical protein
1025106	0	T	SNP	C	109	117	223	100	226	Phe141Phe (ttt/ttC)	Rv0919	-	GCN5-like N-acetyltransferase
1026482	0	G	SNP	A	103	101	203	100	204	Pro112Leu (ccc/cTc)	Rv0920c	-	transposase
1028179	0	G	SNP	C	108	101	203	99.52	210	Lys165Asn (aag/aaC)	Rv0922	-	transposase
1029586	0	G	SNP	A	100	101	199	99.5	202	Pro331Leu (ccc/cTc)	Rv0923c	-	hypothetical protein
1034381	0	G	SNP	A	104	127	227	100	231	Ala84Val (gct/gTt)	Rv0927c	-	oxidoreductase
1037012	0	T	SNP	C	117	117	230	99.57	235	Met5Thr (atg/aCg)	Rv0930	pstA1	phosphate ABC transporter permease PstA
1037911	0	C	SNP	T	94	110	197	99.51	205	Arg305_ (cga/Tga)	Rv0930	pstA1	phosphate ABC transporter permease PstA
1046991	0	C	SNP	A	107	107	211	100	214	Arg286Arg (cgg/Agg)	Rv0938	ligD	multifunctional non-homologous end joining DNA repair protein/ATP dependent DNA ligase LigD
1047165	0	T	SNP	C	97	110	197	99.52	208	Cys344Arg (tgc/Cgc)	Rv0938	ligD	multifunctional non-homologous end joining DNA repair protein/ATP dependent DNA ligase LigD
1054784	0	C	SNP	G	108	94	195	100	202	Arg180Gly (cgc/Ggc)	Rv0945	-	oxidoreductase
1060401	0	C	SNP	T	88	108	187	98.99	198	Ser714Ser (agc/agT)	Rv0949	uvrD1	ATP-dependent DNA helicase UvrD
1068151	0	T	SNP	C	106	97	193	100	203	His197His (cat/caC)	Rv0956	purN	phosphoribosylglycinamide formyltransferase PurN
1068432	0	A	SNP	G	99	115	214	100	214	Pro76Pro (cca/ccG)	Rv0957	purH	bifunctionalphosphoribosylaminoimidazolecarboxamide formyltransferase/inosinemonophosphate cyclohydrolase
1070702	0	T	SNP	C	92	74	166	100	166	Ser274Pro (tcc/Ccc)	Rv0958	-	magnesium chelatase
1071349	0	G	SNP	C	115	106	219	100	221	Gly32Ala (ggc/gCc)	Rv0959	-	hypothetical protein
1072176	0	T	SNP	G	117	105	217	99.55	223	Ser308Ala (tcc/Gcc)	Rv0959	-	hypothetical protein
1074558	0	G	SNP	A	96	91	184	100	187	Pro186Leu (ccc/cTc)	Rv0962c	lprP	lipoprotein LprP
1075279	0	T	SNP	C	104	108	206	100	212
1076309	0	G	SNP	T	100	104	200	100	204	Pro124Thr (cct/Act)	Rv0964c	-	hypothetical protein
1077312	0	A	SNP	G	112	89	191	100	201	Val175Ala (gtg/gCg)	Rv0966c	-	hypothetical protein
1079927	0	C	SNP	A	112	113	224	100	225	Thr395Thr (acc/acA)	Rv0969	ctpV	copper-exporting ATPase
1080192	0	G	SNP	A	115	102	215	100	217	Asp484Asn (gat/Aat)	Rv0969	ctpV	copper-exporting ATPase
1081681	0	T	SNP	C	110	100	206	99.53	211	Val210Val (gtt/gtC)	Rv0970	-	integral membrane protein
1085528	0	C	SNP	G	108	118	223	100	226	Ala75Pro (gcg/Ccg)	Rv0973c	accA2	acetyl-/propionyl-CoA carboxylase subunit alpha
1087193	0	G	SNP	C	116	107	219	100	223	Asn51Lys (aac/aaG)	Rv0974c	accD2	acetyl-/propionyl-CoA carboxylase subunit beta
1090188	1	A	Ins	G	106	92	198	98.51	198
1093406	0	A	SNP	G	142	177	315	99.69	320	Val317Val (gtt/gtC)	Rv0978c	PE_PGRS17	PE-PGRS family protein PE_PGRS17
1095490	0	A	SNP	G	57	154	205	99.53	212	Val321Ala (gtc/gCc)	Rv0980c	PE_PGRS18	PE-PGRS family protein PE_PGRS18
1095644	0	C	SNP	T	13	64	74	97.47	79	Ala270Thr (gcg/Acg)	Rv0980c	PE_PGRS18	PE-PGRS family protein PE_PGRS18
1095678	0	A	SNP	G	34	48	81	97.62	84	Gly258Gly (ggt/ggC)	Rv0980c	PE_PGRS18	PE-PGRS family protein PE_PGRS18
1095981	0	A	SNP	C	163	93	252	99.61	257	Gly157Gly (ggt/ggG)	Rv0980c	PE_PGRS18	PE-PGRS family protein PE_PGRS18
1096633	0	T	SNP	G	105	143	246	98.8	251
1097220	0	C	SNP	T	119	141	258	100	260	Ser133Ser (tcc/tcT)	Rv0981	mprA	two-component response regulator MrpA
1098523	0	T	SNP	A	116	82	192	99.5	199	Leu339His (ctt/cAt)	Rv0982	mprB	two component histidine-protein kinase/phosphatase MprB
1099058	0	G	SNP	A	112	85	196	100	197
1100234	0	T	SNP	C	109	101	206	100	210	Leu390Pro (ctg/cCg)	Rv0983	pepD	serine protease PepD
1104690	0	T	SNP	G	128	146	265	99.28	276	Phe717Val (ttc/Gtc)	Rv0987	-	adhesion component ABC transporter permease
1106099	0	C	SNP	T	117	104	220	99.55	222	Ile328Ile (atc/atT)	Rv0988	-	hypothetical protein
1106422	0	T	SNP	C	114	86	198	99.5	201	Ile321Val (ata/Gta)	Rv0989c	grcC2	polyprenyl-diphosphate synthase GrcC
1107940	0	A	SNP	C	103	123	221	100	226	Ser54Ala (tcc/Gcc)	Rv0990c	-	hypothetical protein
1109355	0	G	SNP	A	111	99	207	99.53	211	Lys28Lys (aag/aaA)	Rv0993	galU	UTP--glucose-1-phosphate uridylyltransferase
1109975	0	A	SNP	G	118	120	235	100	238	Gln235Arg (cag/cGg)	Rv0993	galU	UTP--glucose-1-phosphate uridylyltransferase
1110721	0	T	SNP	C	107	122	222	100	229	Arg151Arg (cgt/cgC)	Rv0994	moeA1	molybdopterin molybdenumtransferase 1
1111852	0	G	SNP	T	110	147	251	100	257	Asp81Tyr (gat/Tat)	Rv0995	rimJ	ribosomal-protein-alanine acetyltransferase RimJ
1113733	0	C	SNP	A	105	116	215	100	221
1119530	0	G	SNP	A	119	121	232	99.59	241	Ala137Val (gcc/gTc)	Rv1002c	-	dolichyl-phosphate-mannose--proteinmannosyltransferase
1126889	0	G	SNP	C	99	108	201	100	207	Arg39Gly (cgc/Ggc)	Rv1007c	metS	methionine--tRNA ligase
1127648	0	C	SNP	A	104	119	218	100	223	Thr187Asn (acc/aAc)	Rv1008	tatD	deoxyribonuclease TatD
1139089	0	G	SNP	C	109	108	215	99.54	218	Thr41Thr (acg/acC)	Rv1020	mfd	transcription-repair coupling factor
1144409	0	T	SNP	G	119	116	234	99.58	236	Ile225Ser (atc/aGc)	Rv1022	lpqU	lipoprotein LpqU
1144585	0	A	SNP	G	108	106	211	100	214	Arg8Gly (agg/Ggg)	Rv1023	eno	enolase
1148259	0	A	SNP	G	111	112	217	100	223
1149551	0	C	SNP	T	104	118	221	100	222	Glu712Glu (gag/gaA)	Rv1028c	kdpD	sensor protein KdpD
1150585	0	G	SNP	A	123	89	205	100	212	Pro368Ser (ccc/Tcc)	Rv1028c	kdpD	sensor protein KdpD
1151054	0	C	SNP	G	98	113	210	99.53	212	Ser211Ser (tcg/tcC)	Rv1028c	kdpD	sensor protein KdpD
1152805	0	T	SNP	A	106	105	208	100	211	Leu265Gln (ctg/cAg)	Rv1029	kdpA	potassium-transporting ATPase subunit A
1152863	0	A	SNP	G	122	116	235	100	238	Gln284Gln (caa/caG)	Rv1029	kdpA	potassium-transporting ATPase subunit A
1153388	0	C	SNP	T	95	118	210	99.53	214	Asn459Asn (aac/aaT)	Rv1029	kdpA	potassium-transporting ATPase subunit A
1160770	0	T	SNP	A	124	127	249	98.82	254	Gln20Leu (cag/cTg)	Rv1037c	esxI	ESAT-6 like protein EsxI
1163134	0	T	SNP	C	100	91	185	100	191	Gly81Gly (gga/ggG)	Rv1040c	PE8	PE family protein PE8
1164336	0	G	SNP	A	112	85	194	100	197
1164571	0	A	SNP	G	106	114	219	100	220
1165521	1	T	Ins	A	95	102	197	97.52	197
1168715	1	C	Ins	T	114	104	218	93.16	219
1173750	0	G	SNP	T	117	125	237	100	242	Ala290Ala (gcg/gcT)	Rv1050	-	oxidoreductase
1177184	0	C	SNP	A	114	101	211	99.54	216
1178116	0	T	SNP	C	107	95	198	100	202	Thr163Thr (act/acC)	Rv1056	-	hypothetical protein
1188985	0	G	SNP	A	63	85	140	99.33	149	Gly480Gly (ggc/ggT)	Rv1067c	PE_PGRS19	PE-PGRS family protein PE_PGRS19
1189197	0	C	Del	GAP	33	65	96	87.5	112		Rv1067c	PE_PGRS19	PE-PGRS family protein PE_PGRS19
1189198	0	G	Del	GAP	33	65	96	87.5	112		Rv1067c	PE_PGRS19	PE-PGRS family protein PE_PGRS19
1189199	0	C	Del	GAP	33	65	96	87.5	112		Rv1067c	PE_PGRS19	PE-PGRS family protein PE_PGRS19
1189200	0	C	Del	GAP	34	65	97	88.39	112		Rv1067c	PE_PGRS19	PE-PGRS family protein PE_PGRS19
1189201	0	G	Del	GAP	34	65	97	90.83	109		Rv1067c	PE_PGRS19	PE-PGRS family protein PE_PGRS19
1189202	0	T	Del	GAP	34	65	97	99	100		Rv1067c	PE_PGRS19	PE-PGRS family protein PE_PGRS19
1190093	0	A	SNP	C	166	84	249	90.91	275	Leu111Trp (ttg/tGg)	Rv1067c	PE_PGRS19	PE-PGRS family protein PE_PGRS19
1191741	0	G	SNP	A	169	49	218	83.21	262	Tyr136Tyr (tac/taT)	Rv1068c	PE_PGRS20	PE-PGRS family protein PE_PGRS20
1193463	0	T	SNP	A	94	111	200	100	205	Thr271Ser (acc/Tcc)	Rv1069c	-	hypothetical protein
1200418	0	A	SNP	G	92	113	200	100	205
1211369	0	A	SNP	C	108	125	230	100	233	Ser259Arg (agc/Cgc)	Rv1086	-	(2Z,6E)-farnesyl diphosphate synthase
1212351	0	T	Del	GAP	29	22	50	100	51		Rv1087	PE_PGRS21	PE-PGRS family protein PE_PGRS21
1212352	0	G	Del	GAP	29	22	50	100	51		Rv1087	PE_PGRS21	PE-PGRS family protein PE_PGRS21
1212353	0	T	Del	GAP	29	22	50	100	51		Rv1087	PE_PGRS21	PE-PGRS family protein PE_PGRS21
1212354	0	C	Del	GAP	29	22	50	100	51		Rv1087	PE_PGRS21	PE-PGRS family protein PE_PGRS21
1212355	0	G	Del	GAP	29	22	50	100	51		Rv1087	PE_PGRS21	PE-PGRS family protein PE_PGRS21
1212356	0	G	Del	GAP	29	22	50	100	51		Rv1087	PE_PGRS21	PE-PGRS family protein PE_PGRS21
1212357	0	C	Del	GAP	29	22	50	100	51		Rv1087	PE_PGRS21	PE-PGRS family protein PE_PGRS21
1212358	0	G	Del	GAP	29	22	50	100	51		Rv1087	PE_PGRS21	PE-PGRS family protein PE_PGRS21
1212359	0	G	Del	GAP	29	22	50	100	51		Rv1087	PE_PGRS21	PE-PGRS family protein PE_PGRS21
1212360	0	T	Del	GAP	29	22	50	100	51		Rv1087	PE_PGRS21	PE-PGRS family protein PE_PGRS21
1212361	0	G	Del	GAP	29	22	50	100	51		Rv1087	PE_PGRS21	PE-PGRS family protein PE_PGRS21
1212362	0	C	Del	GAP	29	22	50	100	51		Rv1087	PE_PGRS21	PE-PGRS family protein PE_PGRS21
1212624	0	C	SNP	T	7	5	9	80	15	Gly355Gly (ggc/ggT)	Rv1087	PE_PGRS21	PE-PGRS family protein PE_PGRS21
1212626	0	A	SNP	C	4	5	9	75	12	Asp356Ala (gac/gCc)	Rv1087	PE_PGRS21	PE-PGRS family protein PE_PGRS21
1212825	0	T	SNP	C	11	66	72	92.77	83	Gly422Gly (ggt/ggC)	Rv1087	PE_PGRS21	PE-PGRS family protein PE_PGRS21
1212827	0	T	SNP	G	11	68	79	94.05	84	Val423Gly (gtc/gGc)	Rv1087	PE_PGRS21	PE-PGRS family protein PE_PGRS21
1212834	0	T	SNP	G	11	75	84	98.85	87	Gly425Gly (ggt/ggG)	Rv1087	PE_PGRS21	PE-PGRS family protein PE_PGRS21
1212837	0	T	SNP	C	12	80	90	98.92	93	Ala426Ala (gct/gcC)	Rv1087	PE_PGRS21	PE-PGRS family protein PE_PGRS21
1212971	0	T	SNP	C	153	35	185	100	188	Val471Ala (gtc/gCc)	Rv1087	PE_PGRS21	PE-PGRS family protein PE_PGRS21
1215105	0	T	Del	GAP	98	113	208	99.06	213
1220680	0	T	SNP	C	110	112	218	100	222	Val36Ala (gta/gCa)	Rv1093	glyA1	serine hydroxymethyltransferase
1224367	0	T	SNP	C	85	57	139	100	142
1227830	0	G	SNP	T	98	93	191	99.48	192	Thr285Thr (acc/acA)	Rv1099c	glpX	fructose 1,6-bisphosphatase
1230778	0	G	SNP	A	104	109	212	100	213	Thr65Ile (acc/aTc)	Rv1102c	mazF3	mRNA interferase MazF3
1236433	0	A	SNP	C	104	116	217	99.55	221	Glu83Asp (gaa/gaC)	Rv1110	lytB2	4-hydroxy-3-methylbut-2-enyl diphosphate reductase
1240744	0	C	SNP	A	99	109	203	99.52	209	Asn186Lys (aac/aaA)	Rv1115	-	hypothetical protein
1241572	0	A	SNP	G	101	98	197	100	199
1247391	0	A	SNP	C	117	115	227	99.57	233	Ser89Arg (agc/Cgc)	Rv1124	ephC	epoxide hydrolase EphC
1248382	0	A	SNP	G	123	124	245	100	247	Ser101Gly (agc/Ggc)	Rv1125	-	hypothetical protein
1248936	0	G	SNP	C	92	113	201	100	205	Pro285Pro (ccg/ccC)	Rv1125	-	hypothetical protein
1248978	0	T	SNP	C	95	112	203	100	207	Ala299Ala (gct/gcC)	Rv1125	-	hypothetical protein
1250340	0	A	SNP	G	104	111	208	100	215	Ala355Ala (gct/gcC)	Rv1127c	ppdK	pyruvate, phosphate dikinase PpdK
1251199	0	C	SNP	T	103	99	199	100	202	Gly69Glu (gga/gAa)	Rv1127c	ppdK	pyruvate, phosphate dikinase PpdK
1251765	0	G	SNP	C	95	100	192	99.49	196	Pro403Arg (ccg/cGg)	Rv1128c	-	hypothetical protein
1252164	0	T	SNP	C	91	78	166	100	169	Glu270Gly (gaa/gGa)	Rv1128c	-	hypothetical protein
1254562	0	A	SNP	G	93	114	201	100	207	Asp3Gly (gat/gGt)	Rv1130	prpD	methylcitrate dehydratase PrpD
1262859	0	C	SNP	T	131	119	246	98.43	254	Gly424Ser (ggc/Agc)	Rv1135c	PPE16	PPE family protein PPE16
1265828	0	G	SNP	A	117	102	217	100	219	Leu221Leu (ctg/Ttg)	Rv1138c	-	oxidoreductase
1269028	0	G	SNP	C	121	107	226	100	228
1271187	0	C	SNP	G	112	86	195	100	198	Thr11Ser (acc/aGc)	Rv1144	-	oxidoreductase
1273250	1	G	Ins	A	116	89	205	96.7	208		Rv1145	-	transmembrane transport protein
1275957	0	T	SNP	C	112	89	200	100	201
1276432	0	C	SNP	T	108	98	205	99.52	207	Lys439Lys (aag/aaA)	Rv1148c	-	hypothetical protein
1276588	0	C	SNP	G	74	102	170	100	176	Ala387Ala (gcg/gcC)	Rv1148c	-	hypothetical protein
1277869	1	G	Ins	T	94	87	181	96.28	181
1281118	0	T	SNP	C	108	100	205	100	208	Thr123Ala (acg/Gcg)	Rv1154c	-	hypothetical protein
1281771	0	T	SNP	C	104	111	214	98.62	218	Ser115Pro (tcg/Ccg)	Rv1155	-	pyridoxine/pyridoxamine 5'-phosphate oxidase
1281984	0	G	SNP	A	98	111	203	99.52	210
1287372	0	G	SNP	C	97	106	200	99.51	204	Leu15Leu (ctg/ctC)	Rv1161	narG	nitrate reductase subunit alpha
1292102	0	A	SNP	G	99	103	196	100	202	Pro346Pro (cca/ccG)	Rv1162	narH	nitrate reductase subunit beta
1294884	0	G	SNP	A	103	109	211	100	212	Ala239Ala (gcg/gcA)	Rv1165	typA	GTP-binding translation elongation factor
1306259	0	A	SNP	G	140	104	236	99.59	245	Ala656Ala (gct/gcC)	Rv1175c	fadH	NADPH dependent 2,4-dienoyl-CoA reductase FadH
1307598	0	C	SNP	G	110	96	206	100	206	Cys210Ser (tgc/tCc)	Rv1175c	fadH	NADPH dependent 2,4-dienoyl-CoA reductase FadH
1308317	0	T	SNP	C	109	104	207	99.53	214	His159Arg (cat/cGt)	Rv1176c	-	hypothetical protein
1313337	1	A	Ins	G	11	52	63	90	63
1313338	0	A	SNP	C	12	51	62	100	63
1315191	0	A	SNP	C	131	110	237	100	241	_489Tyr (taa/taC)	Rv1180	pks3	polyketide beta-ketoacyl synthase
1315884	0	G	SNP	A	99	103	198	100	202	Ala217Ala (gcg/gcA)	Rv1181	pks4	polyketide beta-ketoacyl synthase
1318062	0	T	SNP	G	107	107	209	99.53	215	Ala943Ala (gct/gcG)	Rv1181	pks4	polyketide beta-ketoacyl synthase
1325650	0	G	SNP	A	113	110	218	100	223
1327890	0	G	SNP	A	107	101	204	99.52	209	Asp472Asp (gac/gaT)	Rv1186c	-	hypothetical protein
1328687	0	G	SNP	C	94	91	185	100	185	Pro207Ala (ccc/Gcc)	Rv1186c	-	hypothetical protein
1339774	0	C	SNP	G	87	98	182	99.46	186	Gly142Gly (ggc/ggG)	Rv1196	PPE18	PPE family protein PPE18
1339823	0	A	SNP	G	111	121	227	100	232	Thr159Ala (acg/Gcg)	Rv1196	PPE18	PPE family protein PPE18
1339894	0	C	SNP	T	125	121	243	100	246	Leu182Leu (ctc/ctT)	Rv1196	PPE18	PPE family protein PPE18
1339905	0	C	SNP	T	123	126	242	99.6	250	Ala186Val (gcc/gTc)	Rv1196	PPE18	PPE family protein PPE18
1340500	0	G	SNP	T	106	110	215	99.08	218	Met384Ile (atg/atT)	Rv1196	PPE18	PPE family protein PPE18
1340529	0	G	Del	GAP	93	99	188	82.76	232
1340784	0	T	SNP	C	89	119	199	98.11	212	Gly42Gly (ggt/ggC)	Rv1197	esxK	ESAT-6 like protein EsxK
1341295	0	A	SNP	G	116	104	215	99.1	222
1345016	0	C	SNP	T	122	109	226	100	231	Ala52Thr (gcc/Acc)	Rv1201c	dapD	2,3,4,5-tetrahydropyridine-2,6-dicarboxylate N-succinyltransferase
1349136	0	A	SNP	C	119	108	223	99.56	228	Met140Leu (atg/Ctg)	Rv1205	-	hypothetical protein
1351172	0	A	SNP	G	116	93	204	99.52	210
1360209	0	T	SNP	C	106	102	205	100	208	Ala531Ala (gca/gcG)	Rv1217c	-	tetronasin ABC transporter integral membrane protein
1361190	0	G	SNP	A	117	125	239	99.18	244	Ser204Ser (agc/agT)	Rv1217c	-	tetronasin ABC transporter integral membrane protein
1362006	0	T	SNP	C	106	132	231	99.58	239	Gln243Arg (caa/cGa)	Rv1218c	-	tetronasin ABC transporter ATP-binding protein
1363732	0	T	SNP	C	123	92	213	99.54	216	Asp140Gly (gac/gGc)	Rv1220c	-	methyltransferase
1365537	0	A	SNP	G	116	133	243	99.6	250	His65Arg (cat/cGt)	Rv1222	rseA	anti-sigma E factor RseA
1365837	1	C	Ins	G	105	96	201	91.78	201
1365837	2	C	Ins	G	105	96	201	91.78	201
1367484	0	T	SNP	G	97	116	212	99.53	214	Trp8Gly (tgg/Ggg)	Rv1224	tatB	Sec-independent protein translocase protein TatB
1371470	0	G	SNP	A	106	103	204	100	209	Arg184His (cgt/cAt)	Rv1228	lpqX	lipoprotein LpqX
1374065	0	T	SNP	C	109	110	214	99.55	220	Ser45Gly (agc/Ggc)	Rv1230c	-	membrane protein
1375724	0	A	SNP	C	105	112	212	99.54	218	Cys149Gly (tgc/Ggc)	Rv1232c	-	hypothetical protein
1377568	0	A	SNP	G	128	122	241	99.6	251	Val15Val (gta/gtG)	Rv1235	lpqY	trehalose ABC transporter substrate-binding lipoprotein LpqY
1382628	0	T	SNP	C	103	95	192	100	198	Lys139Glu (aaa/Gaa)	Rv1239c	corA	magnesium and cobalt transport transmembrane protein CorA
1386011	0	C	Del	GAP	135	136	270	94.43	287		Rv1243c	PE_PGRS23	PE-PGRS family protein PE_PGRS23
1389241	0	C	SNP	T	106	104	209	100	210	Ala2Thr (gct/Act)	Rv1247c	relB	antitoxin RelB
1390763	0	C	SNP	T	79	90	167	100	169	Val764Met (gtg/Atg)	Rv1248c	-	multifunctional 2-oxoglutarate dehydrogenase E1 component /2-oxoglutarate dehydrogenase dihydrolipoyllysine-residue succinyltransferase
1393626	0	A	SNP	G	123	109	214	99.57	233	Leu119Leu (ctt/ctC)	Rv1249c	-	membrane protein
1396618	0	C	SNP	A	79	92	170	98.28	174	Glu875_ (gag/Tag)	Rv1251c	-	hypothetical protein
1396922	0	T	SNP	C	111	92	198	100	203	Thr773Thr (aca/acG)	Rv1251c	-	hypothetical protein
1401033	0	C	SNP	T	86	101	184	100	187	Ser355Leu (tcg/tTg)	Rv1253	deaD	ATP-dependent RNA helicase DeaD
1411210	0	T	SNP	G	92	116	202	100	208	Val260Val (gtt/gtG)	Rv1263	amiB2	amidase AmiB
1413148	0	C	SNP	T	69	117	172	99.47	187
1414021	0	C	SNP	T	90	111	200	100	201	Arg607Gln (cgg/cAg)	Rv1266c	pknH	serine/threonine-protein kinase PknH
1421325	0	C	SNP	G	111	119	230	99.57	231	Leu327Leu (ctg/ctC)	Rv1272c	-	drug ABC transporter ATP-binding protein
1422666	0	C	SNP	T	90	105	194	99.49	196	Gly462Glu (ggg/gAg)	Rv1273c	-	drug ABC transporter ATP-binding protein
1422667	0	C	SNP	T	94	107	201	99.5	202	Gly462Arg (ggg/Agg)	Rv1273c	-	drug ABC transporter ATP-binding protein
1440090	0	C	SNP	T	107	102	206	100	209	Thr395Ile (acc/aTc)	Rv1286	-	bifunctional sulfate adenyltransferase subunit 1 CysN/adenylylsulfate kinase CysC
1440469	0	C	SNP	G	95	116	206	99.53	212	Pro521Pro (ccc/ccG)	Rv1286	-	bifunctional sulfate adenyltransferase subunit 1 CysN/adenylylsulfate kinase CysC
1441545	0	G	SNP	A	8	10	18	100	18	Ala66Ala (gcg/gcA)	Rv1288	-	hypothetical protein
1441576	0	T	SNP	C	7	7	14	100	14	Leu77Leu (ttg/Ctg)	Rv1288	-	hypothetical protein
1441579	0	A	SNP	T	8	7	15	100	15	Asn78Tyr (aat/Tat)	Rv1288	-	hypothetical protein
1441582	0	T	SNP	C	9	9	17	100	18	Trp79Arg (tgg/Cgg)	Rv1288	-	hypothetical protein
1445781	0	A	SNP	G	100	99	195	99.5	200	Ala18Ala (gct/gcC)	Rv1291c	-	hypothetical protein
1450316	0	C	SNP	T	72	66	136	100	138	Ala314Ala (gcc/gcT)	Rv1294	thrA	homoserine dehydrogenase
1457144	0	C	SNP	T	88	110	196	100	198	Arg194Cys (cgc/Tgc)	Rv1300	hemK	release factor glutamine methyltransferase
1468492	0	C	SNP	A	205	180	378	100	385	Leu338Leu (ctg/ctT)	Rv1313c	-	insertion sequence element IS1557 transposase
1471659	0	C	SNP	T	106	131	235	100	237
1477146	0	C	SNP	T	103	85	184	99.47	189	Thr162Thr (acg/acA)	Rv1316c	ogt	methylated-DNA--protein-cysteinemethyltransferase
1478357	0	G	SNP	T	106	105	210	99.53	212	Pro254Pro (ccc/ccA)	Rv1317c	alkA	bifunctional regulatory protein/DNA repair enzyme AlkA
1479085	0	T	SNP	C	113	95	207	100	208	Ile12Val (atc/Gtc)	Rv1317c	alkA	bifunctional regulatory protein/DNA repair enzyme AlkA
1480945	0	C	SNP	G	240	203	441	100	443	Thr519Thr (acg/acC)	Rv1319c	-	adenylate cyclase
1480948	0	C	SNP	T	239	204	439	100	443	Glu518Glu (gag/gaA)	Rv1319c	-	adenylate cyclase
1481185	0	A	SNP	C	225	250	466	99.79	476	Asp439Glu (gat/gaG)	Rv1319c	-	adenylate cyclase
1481563	0	C	SNP	T	182	221	395	99.26	406	Glu313Glu (gag/gaA)	Rv1319c	-	adenylate cyclase
1482417	0	G	SNP	A	117	110	221	99.56	228	Pro29Ser (ccg/Tcg)	Rv1319c	-	adenylate cyclase
1482627	0	T	SNP	C	108	104	209	100	212	Thr531Ala (acg/Gcg)	Rv1320c	-	adenylate cyclase
1484708	0	A	SNP	C	119	103	219	100	222	Ser144Arg (agc/Cgc)	Rv1321	-	endonuclease NucS
1489142	0	C	SNP	T	83	166	236	98.42	253	Gly275Asp (ggc/gAc)	Rv1325c	PE_PGRS24	PE-PGRS family protein PE_PGRS24
1490645	0	C	SNP	T	109	104	209	99.07	215	Leu556Leu (ctg/ctA)	Rv1326c	glgB	1,4-alpha-glucan branching protein
1490905	0	A	SNP	G	100	125	225	100	225	Ser470Pro (tct/Cct)	Rv1326c	glgB	1,4-alpha-glucan branching protein
1495836	0	G	SNP	A	62	115	172	100	177	Val425Met (gtg/Atg)	Rv1328	glgP	glycogen phosphorylase
1498951	0	G	SNP	T	102	109	209	100	211	Thr80Lys (acg/aAg)	Rv1329c	dinG	ATP-dependent helicase DinG
1499213	0	T	Del	GAP	87	84	166	100	171		Rv1330c	pncB1	nicotinic acid phosphoribosyltransferase PncB1
1499214	0	C	Del	GAP	87	84	166	100	171		Rv1330c	pncB1	nicotinic acid phosphoribosyltransferase PncB1
1499215	0	A	Del	GAP	87	84	166	100	171		Rv1330c	pncB1	nicotinic acid phosphoribosyltransferase PncB1
1499216	0	G	Del	GAP	87	84	166	100	171		Rv1330c	pncB1	nicotinic acid phosphoribosyltransferase PncB1
1499217	0	G	Del	GAP	87	84	166	100	171		Rv1330c	pncB1	nicotinic acid phosphoribosyltransferase PncB1
1499218	0	C	Del	GAP	87	84	166	100	171		Rv1330c	pncB1	nicotinic acid phosphoribosyltransferase PncB1
1499219	0	C	Del	GAP	87	84	166	100	171		Rv1330c	pncB1	nicotinic acid phosphoribosyltransferase PncB1
1499220	0	G	Del	GAP	86	83	166	100	169		Rv1330c	pncB1	nicotinic acid phosphoribosyltransferase PncB1
1499221	0	G	SNP	A	86	83	167	99.41	170	Pro447Ser (ccg/Tcg)	Rv1330c	pncB1	nicotinic acid phosphoribosyltransferase PncB1
1499274	0	C	SNP	G	100	107	204	100	207	Gly429Ala (ggc/gCc)	Rv1330c	pncB1	nicotinic acid phosphoribosyltransferase PncB1
1499702	0	C	SNP	G	105	110	213	99.54	216	Arg286Arg (cgg/cgC)	Rv1330c	pncB1	nicotinic acid phosphoribosyltransferase PncB1
1501700	0	G	SNP	A	114	98	208	99.53	213	Val34Val (gtg/gtA)	Rv1333	-	hydrolase
1503859	0	G	Del	GAP	95	102	198	98.99	199		Rv1336	cysM	O-phosphoserine sulfhydrylase
1504321	0	C	Del	GAP	88	89	178	92.19	192		Rv1336	cysM	O-phosphoserine sulfhydrylase
1504322	0	T	Del	GAP	88	89	178	100	177		Rv1336	cysM	O-phosphoserine sulfhydrylase
1504323	0	G	Del	GAP	88	89	178	100	177		Rv1336	cysM	O-phosphoserine sulfhydrylase
1504324	0	G	Del	GAP	88	89	178	100	177		Rv1336	cysM	O-phosphoserine sulfhydrylase
1504325	0	A	Del	GAP	88	89	178	100	177		Rv1336	cysM	O-phosphoserine sulfhydrylase
1504326	0	T	Del	GAP	88	89	178	100	177		Rv1336	cysM	O-phosphoserine sulfhydrylase
1504327	0	G	Del	GAP	88	89	178	100	177		Rv1336	cysM	O-phosphoserine sulfhydrylase
1504328	0	A	Del	GAP	88	89	178	100	177		Rv1336	cysM	O-phosphoserine sulfhydrylase
1513189	0	C	SNP	T	90	120	207	100	210	Ala48Val (gct/gTt)	Rv1348	irtA	iron ABC transporter ATP-binding protein/permease IrtA
1523223	0	G	SNP	A	97	100	192	98.99	199	His270His (cac/caT)	Rv1355c	moeY	molybdopterin biosynthesis protein MoeY
1526819	0	C	SNP	A	105	106	209	100	211	Arg70Arg (cgg/Agg)	Rv1358	-	transcriptional regulator
1533241	0	G	SNP	C	129	116	242	88.77	276	Thr131Thr (acc/acG)	Rv1361c	PPE19	PPE family protein PPE19
1533583	0	G	SNP	A	88	126	211	97.27	220	Tyr17Tyr (tac/taT)	Rv1361c	PPE19	PPE family protein PPE19
1533624	0	A	SNP	C	76	122	197	96.59	205	Phe4Val (ttc/Gtc)	Rv1361c	PPE19	PPE family protein PPE19
1534551	0	C	SNP	T	112	114	223	100	226	Glu20Glu (gag/gaA)	Rv1362c	-	membrane protein
1536251	0	G	SNP	T	113	135	244	99.6	249	Ala465Glu (gcg/gAg)	Rv1364c	-	sigma factor regulatory protein
1540141	0	T	SNP	C	126	88	210	100	214	Ile169Val (atc/Gtc)	Rv1367c	-	hypothetical protein
1540484	0	C	SNP	G	99	113	208	99.53	213	Leu54Leu (ctg/ctC)	Rv1367c	-	hypothetical protein
1544255	0	C	SNP	T	102	107	206	100	209	Arg299Arg (cgc/cgT)	Rv1371	-	membrane protein
1546703	0	C	SNP	T	107	86	191	100	193	Pro231Leu (ccg/cTg)	Rv1373	-	glycolipid sulfotransferase
1547125	0	T	SNP	C	138	99	230	100	237	Thr136Ala (aca/Gca)	Rv1374c	-	hypothetical protein
1552547	0	G	SNP	A	102	85	183	100	187	Arg37Trp (cgg/Tgg)	Rv1378c	-	hypothetical protein
1554216	0	C	SNP	T	110	79	185	100	189	Pro10Leu (ccc/cTc)	Rv1381	pyrC	dihydroorotase
1563717	0	C	SNP	T	136	122	258	99.61	259	Val8Val (gtc/gtT)	Rv1388	mihF	integration host factor MihF
1569557	0	C	SNP	T	96	97	192	100	193	Gly11Ser (ggc/Agc)	Rv1393c	-	monoxygenase
1570566	0	C	SNP	A	126	115	238	100	241	Arg135Leu (cgg/cTg)	Rv1394c	cyp132	cytochrome P450 Cyp132
1573660	0	T	SNP	G	170	103	266	100	273	Arg66Ser (aga/agC)	Rv1396c	PE_PGRS25	PE-PGRS family protein PE_PGRS25
1588899	0	G	SNP	T	92	116	206	99.52	209	Ala111Ala (gcg/gcT)	Rv1412	ribC	riboflavin synthase
1593331	0	G	SNP	A	114	111	220	99.56	226
1595342	0	T	SNP	C	102	125	219	99.13	229	Val434Ala (gtg/gCg)	Rv1420	uvrC	excinuclease ABC subunit UvrC
1599557	0	C	SNP	G	111	91	200	100	202	Arg33Thr (agg/aCg)	Rv1424c	-	membrane protein
1608276	0	A	SNP	C	106	120	223	100	226	Asn65Thr (aac/aCc)	Rv1431	-	hypothetical protein
1609840	0	A	SNP	G	107	97	201	100	204	Pro586Pro (cca/ccG)	Rv1431	-	hypothetical protein
1612624	1	T	Ins	A	81	85	166	79.05	167		Rv1435c	-	hypothetical protein
1612624	2	T	Ins	T	81	86	167	79.52	167		Rv1435c	-	hypothetical protein
1612624	3	T	Ins	C	81	86	167	79.52	167		Rv1435c	-	hypothetical protein
1612624	4	T	Ins	G	81	86	167	79.52	167		Rv1435c	-	hypothetical protein
1612624	5	T	Ins	G	81	86	167	79.52	167		Rv1435c	-	hypothetical protein
1612624	6	T	Ins	T	81	85	166	79.05	167		Rv1435c	-	hypothetical protein
1612624	7	T	Ins	A	81	86	167	79.52	167		Rv1435c	-	hypothetical protein
1612624	8	T	Ins	C	81	86	167	79.52	167		Rv1435c	-	hypothetical protein
1612624	9	T	Ins	C	81	85	166	79.05	167		Rv1435c	-	hypothetical protein
1612624	10	T	Ins	G	81	86	167	79.52	167		Rv1435c	-	hypothetical protein
1612624	11	T	Ins	G	81	86	167	79.52	167		Rv1435c	-	hypothetical protein
1612624	12	T	Ins	T	81	85	166	79.05	167		Rv1435c	-	hypothetical protein
1612624	13	T	Ins	G	81	86	167	79.52	167		Rv1435c	-	hypothetical protein
1612624	14	T	Ins	C	81	86	167	79.52	167		Rv1435c	-	hypothetical protein
1612624	15	T	Ins	G	81	86	167	79.52	167		Rv1435c	-	hypothetical protein
1612624	16	T	Ins	C	81	86	167	79.52	167		Rv1435c	-	hypothetical protein
1612624	17	T	Ins	C	81	86	167	79.52	167		Rv1435c	-	hypothetical protein
1612624	18	T	Ins	A	81	86	167	79.52	167		Rv1435c	-	hypothetical protein
1612624	19	T	Ins	G	81	86	167	79.52	167		Rv1435c	-	hypothetical protein
1612624	20	T	Ins	G	81	86	167	79.52	167		Rv1435c	-	hypothetical protein
1612624	21	T	Ins	G	81	86	167	79.52	167		Rv1435c	-	hypothetical protein
1613035	0	T	SNP	C	94	107	197	100	201
1614143	0	G	SNP	A	87	107	189	99.49	195	Leu279Leu (ctg/ctA)	Rv1436	gap	glyceraldehyde 3-phosphate dehydrogenase
1618467	0	G	Del	GAP	31	107	144	79.31	174		Rv1441c	PE_PGRS26	PE-PGRS family protein PE_PGRS26
1618468	0	C	Del	GAP	31	107	144	79.77	173		Rv1441c	PE_PGRS26	PE-PGRS family protein PE_PGRS26
1618469	0	C	Del	GAP	31	107	144	79.31	174		Rv1441c	PE_PGRS26	PE-PGRS family protein PE_PGRS26
1618470	0	G	Del	GAP	31	107	144	80.7	171		Rv1441c	PE_PGRS26	PE-PGRS family protein PE_PGRS26
1618471	0	C	Del	GAP	31	107	144	82.14	168		Rv1441c	PE_PGRS26	PE-PGRS family protein PE_PGRS26
1618472	0	C	Del	GAP	31	107	144	82.14	168		Rv1441c	PE_PGRS26	PE-PGRS family protein PE_PGRS26
1618473	0	G	Del	GAP	31	107	144	82.63	167		Rv1441c	PE_PGRS26	PE-PGRS family protein PE_PGRS26
1618474	0	G	Del	GAP	31	107	144	84.15	164		Rv1441c	PE_PGRS26	PE-PGRS family protein PE_PGRS26
1618475	0	T	Del	GAP	31	107	144	85.19	162		Rv1441c	PE_PGRS26	PE-PGRS family protein PE_PGRS26
1618978	0	T	SNP	C	79	83	158	99.39	163	Asp236Gly (gat/gGt)	Rv1441c	PE_PGRS26	PE-PGRS family protein PE_PGRS26
1624791	0	C	SNP	G	111	98	199	100	209	Arg192Pro (cga/cCa)	Rv1446c	opcA	OXPP cycle protein OpcA
1627351	0	T	SNP	C	127	106	229	99.57	234	Thr244Ala (acc/Gcc)	Rv1448c	tal	transaldolase
1630148	0	A	SNP	C	91	125	209	100	216	Tyr18Asp (tac/Gac)	Rv1449c	tkt	transketolase
1634609	0	C	SNP	T	81	62	142	100	143	Ala7Thr (gcc/Acc)	Rv1450c	PE_PGRS27	PE-PGRS family protein PE_PGRS27
1634610	0	C	SNP	T	81	63	143	100	144	Val6Val (gtg/gtA)	Rv1450c	PE_PGRS27	PE-PGRS family protein PE_PGRS27
1636172	1	T	Ins	C	99	12	111	85.38	111		Rv1452c	PE_PGRS28	PE-PGRS family protein PE_PGRS28
1636172	2	T	Ins	C	99	12	111	85.38	111		Rv1452c	PE_PGRS28	PE-PGRS family protein PE_PGRS28
1636172	3	T	Ins	G	98	12	110	84.62	111		Rv1452c	PE_PGRS28	PE-PGRS family protein PE_PGRS28
1636826	0	C	SNP	A	112	192	296	99.67	305	Gly468Gly (ggg/ggT)	Rv1452c	PE_PGRS28	PE-PGRS family protein PE_PGRS28
1636918	0	C	SNP	T	86	176	253	92.91	282	Ala438Thr (gcc/Acc)	Rv1452c	PE_PGRS28	PE-PGRS family protein PE_PGRS28
1636927	0	C	SNP	T	55	131	182	89.42	208	Asp435Asn (gac/Aac)	Rv1452c	PE_PGRS28	PE-PGRS family protein PE_PGRS28
1636928	0	A	SNP	G	57	132	185	90.43	209	Gly434Gly (ggt/ggC)	Rv1452c	PE_PGRS28	PE-PGRS family protein PE_PGRS28
1636934	0	A	SNP	G	53	132	183	88.52	209	His432His (cat/caC)	Rv1452c	PE_PGRS28	PE-PGRS family protein PE_PGRS28
1636936	0	G	SNP	T	52	131	182	88.83	206	His432Asn (cat/Aat)	Rv1452c	PE_PGRS28	PE-PGRS family protein PE_PGRS28
1636944	0	G	SNP	T	50	125	173	87.06	201	Ala429Asp (gcc/gAc)	Rv1452c	PE_PGRS28	PE-PGRS family protein PE_PGRS28
1636945	0	C	SNP	G	50	125	166	86.63	202	Ala429Pro (gcc/Ccc)	Rv1452c	PE_PGRS28	PE-PGRS family protein PE_PGRS28
1636946	0	C	SNP	A	48	127	173	86.63	202	Gly428Gly (ggg/ggT)	Rv1452c	PE_PGRS28	PE-PGRS family protein PE_PGRS28
1636980	0	G	SNP	T	45	123	164	88.42	190	Pro417His (ccc/cAc)	Rv1452c	PE_PGRS28	PE-PGRS family protein PE_PGRS28
1636981	0	G	SNP	T	46	117	158	87.63	186	Pro417Thr (ccc/Acc)	Rv1452c	PE_PGRS28	PE-PGRS family protein PE_PGRS28
1636983	0	C	SNP	G	47	123	166	86.29	197	Gly416Ala (ggc/gCc)	Rv1452c	PE_PGRS28	PE-PGRS family protein PE_PGRS28
1638182	0	C	SNP	T	163	180	337	100	343	Ser16Ser (tcg/tcA)	Rv1452c	PE_PGRS28	PE-PGRS family protein PE_PGRS28
1638183	0	G	SNP	A	162	178	330	100	340	Ser16Leu (tcg/tTg)	Rv1452c	PE_PGRS28	PE-PGRS family protein PE_PGRS28
1638188	0	C	SNP	T	162	182	336	100	344	Ala14Ala (gcg/gcA)	Rv1452c	PE_PGRS28	PE-PGRS family protein PE_PGRS28
1638191	0	C	SNP	G	161	175	329	99.41	338	Ala13Ala (gcg/gcC)	Rv1452c	PE_PGRS28	PE-PGRS family protein PE_PGRS28
1638194	0	G	SNP	C	159	186	338	99.71	346	Ala12Ala (gcc/gcG)	Rv1452c	PE_PGRS28	PE-PGRS family protein PE_PGRS28
1639594	0	C	SNP	A	112	96	207	100	208	Pro405Gln (cca/cAa)	Rv1453	-	transcriptional activator protein
1645802	0	T	SNP	C	101	101	201	100	202	Lys113Glu (aaa/Gaa)	Rv1459c	-	alpha-(1->6)-mannopyranosyltransferase
1650072	0	A	SNP	G	96	100	193	100	196	Asn183Asp (aac/Gac)	Rv1462	-	hypothetical protein
1650406	0	C	SNP	A	87	108	194	99.49	196	Thr294Asn (acc/aAc)	Rv1462	-	hypothetical protein
1675580	0	C	SNP	T	111	98	205	100	209	Ser188Ser (agc/agT)	Rv1485	hemZ	ferrochelatase
1676290	0	C	SNP	A	106	113	214	100	219	Lys198Asn (aag/aaT)	Rv1486c	-	hypothetical protein
1676880	0	A	SNP	G	135	106	237	100	241	Trp2Arg (tgg/Cgg)	Rv1486c	-	hypothetical protein
1681147	0	G	SNP	A	97	124	219	99.55	222
1688300	0	T	SNP	C	111	106	211	100	217	Phe120Phe (ttt/ttC)	Rv1497	lipL	esterase LipL
1689349	0	C	SNP	T	115	136	244	100	251	Arg191His (cgc/cAc)	Rv1498c	-	methyltransferase
1692141	0	A	SNP	C	98	132	224	100	230	Ile84Ile (ata/atC)	Rv1501	-	hypothetical protein
1692960	0	T	SNP	C	132	110	238	100	242	Ser13Pro (tcg/Ccg)	Rv1502	-	hypothetical protein
1693561	0	A	SNP	G	121	116	235	100	237	Tyr213Cys (tac/tGc)	Rv1502	-	hypothetical protein
1698911	0	G	SNP	A	104	90	189	100	194	Gly328Gly (ggc/ggT)	Rv1508c	-	membrane protein
1699849	0	G	SNP	A	104	93	196	100	197	Pro16Ser (ccg/Tcg)	Rv1508c	-	membrane protein
1706119	0	T	SNP	C	113	105	215	99.54	219	Ser159Ser (tca/tcG)	Rv1514c	-	glycosyltransferase
1708792	0	T	SNP	C	88	110	193	100	198
1709432	0	C	SNP	T	96	86	178	100	182	Leu188Phe (ctc/Ttc)	Rv1517	-	hypothetical protein
1713192	0	A	SNP	G	81	110	180	98.45	194	Val297Val (gta/gtG)	Rv1521	fadD25	fatty-acid--CoA ligase FadD25
1713923	0	A	SNP	G	105	110	207	100	215	His541Arg (cac/cGc)	Rv1521	fadD25	fatty-acid--CoA ligase FadD25
1716472	0	A	SNP	G	100	84	180	100	184	Ser381Pro (tcc/Ccc)	Rv1522c	mmpL12	transmembrane transport protein MmpL12
1716647	0	T	SNP	G	108	93	194	97.57	206	Glu322Asp (gaa/gaC)	Rv1522c	mmpL12	transmembrane transport protein MmpL12
1728161	0	G	SNP	T	114	104	213	100	218	Gly83Gly (ggc/ggA)	Rv1527c	pks5	polyketide synthase
1728837	0	A	SNP	G	117	105	220	99.55	223
1730878	0	G	SNP	A	117	103	214	99.55	221	Glu459Glu (gag/gaA)	Rv1529	fadD24	fatty-acid--CoA ligase FadD24
1735739	0	T	SNP	C	104	107	203	100	211
1746479	0	C	SNP	T	116	102	210	98.64	221	Pro129Leu (cca/cTa)	Rv1544	-	ketoacyl reductase
1748439	0	C	SNP	T	100	82	177	100	182	Thr249Ile (acc/aTc)	Rv1547	dnaE1	DNA polymerase III subunit alpha
1750857	0	G	SNP	A	101	105	202	99.52	207	Gly1055Asp (ggc/gAc)	Rv1547	dnaE1	DNA polymerase III subunit alpha
1752561	0	T	SNP	C	102	109	207	100	211	Asp258Gly (gac/gGc)	Rv1548c	PPE21	PPE family protein PPE21
1753519	1	G	Ins	C	59	91	150	84.27	152
1759252	0	G	SNP	T	100	122	221	100	222	Ser524Ser (tcg/tcT)	Rv1552	frdA	fumarate reductase flavoprotein subunit		phylo (not 4,9)
1760292	0	A	SNP	G	94	98	192	100	192	Met40Val (atg/Gtg)	Rv1554	frdC	fumarate reductase membrane anchor subunit
1761765	0	G	SNP	A	111	106	215	100	217	Gly8Ser (ggc/Agc)	Rv1557	mmpL6	transmembrane transport protein MmpL6
1763482	0	G	SNP	A	85	98	182	100	183	Gly19Arg (ggg/Agg)	Rv1559	ilvA	threonine dehydratase IlvA
1764225	0	C	SNP	T	99	126	220	100	225	Ala266Ala (gcc/gcT)	Rv1559	ilvA	threonine dehydratase IlvA
1778430	0	T	SNP	C	109	113	220	100	222	Met191Thr (atg/aCg)	Rv1570	bioD	ATP-dependent dethiobiotin synthetase BioD
1789933	0	G	SNP	A	106	101	206	100	207
1792777	0	T	SNP	C	80	92	171	100	172	Ile322Val (att/Gtt)	Rv1592c	-	hypothetical protein
1792778	0	T	SNP	C	79	94	171	100	173	Glu321Glu (gaa/gaG)	Rv1592c	-	hypothetical protein
1798355	0	G	SNP	A	96	92	185	100	188	Gly21Asp (ggt/gAt)	Rv1597	-	hypothetical protein
1802005	0	C	SNP	T	87	93	176	98.36	183	Val370Val (gtc/gtT)	Rv1600	hisC1	histidinol-phosphate aminotransferase
1802047	0	C	SNP	G	90	93	179	99.46	184	Gln5Glu (cag/Gag)	Rv1601	hisB	imidazole glycerol-phosphate dehydratase
1803265	0	G	SNP	A	103	92	195	100	195	Ser201Asn (agc/aAc)	Rv1602	hisH	imidazole glycerol phosphate synthase subunit HisH
1804409	0	C	SNP	A	142	98	237	100	240	Pro124Gln (cca/cAa)	Rv1604	impA	inositol-monophosphatase ImpA
1811375	0	G	SNP	T	105	95	195	99.5	201	Gly83Gly (ggg/ggT)	Rv1612	trpB	tryptophan synthase subunit beta
1812448	0	C	SNP	T	101	111	211	100	212	Tyr30Tyr (tac/taT)	Rv1613	trpA	tryptophan synthase subunit alpha
1817976	0	A	SNP	T	106	113	213	100	219	His121Leu (cac/cTc)	Rv1618	tesB1	acyl-CoA thioesterase TesB
1818286	0	C	SNP	T	104	95	194	100	199	Gly224Gly (ggc/ggT)	Rv1618	tesB1	acyl-CoA thioesterase TesB
1827468	0	C	SNP	A	99	90	189	100	189	Val160Leu (gtg/Ttg)	Rv1625c	cya	adenylyl cyclase
1832509	0	C	SNP	G	106	102	204	100	208	Thr615Thr (acc/acG)	Rv1629	polA	DNA polymerase I
1833025	0	C	SNP	T	110	127	234	100	237	Asp787Asp (gac/gaT)	Rv1629	polA	DNA polymerase I
1836286	0	G	SNP	C	108	114	219	99.55	223
1836417	0	C	SNP	A	96	121	214	99.54	218	Gly138Gly (ggg/ggT)	Rv1632c	-	hypothetical protein
1839759	0	G	SNP	C	68	94	157	99.39	163	Gly198Arg (ggg/Cgg)	Rv1634	-	multidrug-efflux transporter
1847919	0	C	SNP	G	98	87	184	98.93	187	Thr180Thr (acg/acC)	Rv1639c	-	hypothetical protein
1849609	0	T	SNP	C	92	129	216	100	221	Arg809Arg (cga/cgG)	Rv1640c	lysX	bifunctional lysine--tRNA ligase/phosphatidylglycerol lysyltransferase
1852877	0	A	SNP	C	100	96	193	100	196	_202Ser (tag/tCg)	Rv1641	infC	initiation factor IF-3
1854300	0	T	SNP	C	93	94	182	100	187	Leu232Pro (ctg/cCg)	Rv1644	tsnR	23S rRNA methyltransferase TsnR
1856617	0	C	SNP	T	80	94	167	100	174	Thr285Ile (aca/aTa)	Rv1646	PE17	PE family protein PE17
1856777	0	G	SNP	C	102	86	183	100	188	Ala2Pro (gcg/Ccg)	Rv1647	-	adenylate cyclase
1859559	0	C	SNP	A	101	98	196	100	199	Ala276Asp (gcc/gAc)	Rv1649	pheS	phenylalanine--tRNA ligase subunit alpha
1863584	0	G	SNP	T	121	109	224	99.14	232	Thr600Asn (acc/aAc)	Rv1651c	PE_PGRS30	PE-PGRS family protein PE_PGRS30
1873700	0	G	SNP	A	109	103	210	100	212	Leu354Leu (ctg/ctA)	Rv1659	argH	argininosuccinate lyase
1882683	0	T	SNP	G	105	109	204	99.53	215	Leu327Arg (ctg/cGg)	Rv1662	pks8	polyketide synthase
1885772	0	G	SNP	A	87	93	177	100	180	Ala1357Thr (gcc/Acc)	Rv1662	pks8	polyketide synthase
1894300	1	G	Ins	G	83	75	158	89.27	158
1894300	2	G	Ins	T	83	74	157	88.7	158
1894300	3	G	Ins	C	82	73	155	87.57	156
1894300	4	G	Ins	T	83	72	155	87.57	156
1894300	5	G	Ins	T	83	73	156	88.14	156
1894300	6	G	Ins	G	83	72	155	87.57	155
1894300	7	G	Ins	C	83	72	155	87.57	155
1894300	8	G	Ins	C	83	72	155	87.57	155
1894300	9	G	Ins	G	83	72	155	87.57	155
1894300	10	G	Ins	C	83	72	155	87.57	155
1894422	0	A	SNP	G	125	83	204	100	208
1901493	0	T	SNP	C	105	109	212	100	214	Ser149Ser (agt/agC)	Rv1676	-	hypothetical protein
1907296	0	G	SNP	C	121	121	235	100	242	Ala298Ala (gcg/gcC)	Rv1682	-	hypothetical protein
1908598	0	G	SNP	A	107	98	199	100	205	Arg335Arg (cgg/cgA)	Rv1683	-	bifunctional long-chain acyl-CoA synthase/lipase
1914677	0	T	SNP	C	107	120	223	100	227	Val359Ala (gtc/gCc)	Rv1689	tyrS	tyrosine--tRNA ligase
1916137	0	A	SNP	G	99	105	201	100	204	Leu63Leu (cta/ctG)	Rv1691	-	hypothetical protein
1917972	0	A	SNP	G	113	84	191	100	197	Leu11Leu (cta/ctG)	Rv1694	tlyA	16S/23S rRNA (cytidine-2'-O)-methyltransferase TlyA			capreomycin (CPR)
1925136	0	G	SNP	A	100	102	199	100	202	Val436Val (gtg/gtA)	Rv1699	pyrG	CTP synthase
1926029	0	T	SNP	C	104	124	219	99.56	229	Tyr150His (tat/Cat)	Rv1700	-	NUDIX hydrolase
1927329	0	C	SNP	A	105	94	197	99	201	Arg416Leu (cgc/cTc)	Rv1702c	-	hypothetical protein
1929429	0	C	SNP	G	97	96	189	100	193	Gly151Ala (ggg/gCg)	Rv1703c	-	methyltransferase
1931179	0	C	SNP	A	107	110	215	100	217	Arg93Leu (cgg/cTg)	Rv1704c	cycA	D-serine/alanine/glycine transporter protein CycA
1931718	0	G	SNP	C	104	116	218	100	220	Leu313Val (ctg/Gtg)	Rv1705c	PPE22	PPE family protein PPE22
1933988	0	G	SNP	A	107	89	194	100	196
1944107	0	A	SNP	G	106	104	205	100	210	Ser178Gly (agt/Ggt)	Rv1716	-	hypothetical protein
1944402	0	T	SNP	C	102	96	192	99.5	199	Val276Ala (gtc/gCc)	Rv1716	-	hypothetical protein
1946999	0	T	SNP	G	102	91	188	98.47	196
1950767	0	T	SNP	C	90	108	195	99.5	199	Lys95Lys (aaa/aaG)	Rv1724c	-	hypothetical protein
1952743	0	G	SNP	A	99	110	206	100	209	Val298Met (gtg/Atg)	Rv1726	-	oxidoreductase
1953110	0	A	SNP	G	100	98	198	99.5	199	Asp420Gly (gac/gGc)	Rv1726	-	oxidoreductase
1956807	0	C	SNP	A	88	105	192	99.48	194	Ala147Ser (gcc/Tcc)	Rv1730c	-	penicillin-binding protein
1960284	0	C	SNP	A	102	111	208	100	213	Gln68His (cag/caT)	Rv1733c	-	transmembrane protein
1960831	1	G	Ins	C	119	97	216	94.32	216		Rv1734c	-	hypothetical protein
1963807	1	A	Ins	C	72	96	168	88.89	168		Rv1736c	narX	nitrate reductase-like protein NarX
1963807	2	A	Ins	G	72	96	168	88.89	168		Rv1736c	narX	nitrate reductase-like protein NarX
1963807	3	A	Ins	C	72	95	167	88.36	168		Rv1736c	narX	nitrate reductase-like protein NarX
1967237	0	C	SNP	A	122	110	231	100	232	Arg134Leu (cga/cTa)	Rv1739c	-	sulfate ABC transporter permease
1971725	0	G	SNP	C	146	142	285	99.65	289	Arg89Arg (cgc/cgG)	Rv1745c	idi	isopentenyl-diphosphate delta-isomerase
1972901	0	C	SNP	T	110	95	202	99.51	206	Ala255Val (gcg/gTg)	Rv1746	pknF	serine/threonine-protein kinase PknF
1977646	0	G	SNP	A	106	103	208	100	209	Ala80Ala (gcc/gcT)	Rv1749c	-	integral membrane protein
1982837	0	G	SNP	A	139	114	250	100	253	Pro647Ser (ccg/Tcg)	Rv1753c	PPE24	PPE family protein PPE24
1983195	0	A	SNP	G	18	8	25	100	26	Gly527Gly (ggt/ggC)	Rv1753c	PPE24	PPE family protein PPE24
1983198	0	C	SNP	G	22	6	26	87.5	32	Val526Val (gtg/gtC)	Rv1753c	PPE24	PPE family protein PPE24
1983313	0	T	SNP	G	105	115	216	95.65	230	Asn488Thr (aac/aCc)	Rv1753c	PPE24	PPE family protein PPE24
1990892	0	A	SNP	C	5	5	10	76.92	13	Gly562Gly (ggt/ggG)	Rv1759c	wag22	PE-PGRS family protein Wag22
1998063	0	T	SNP	A	44	52	96	100	96	Glu151Asp (gaa/gaT)	Rv1765c	-	hypothetical protein
1998122	0	G	SNP	A	47	45	92	100	92	Leu132Leu (ctg/Ttg)	Rv1765c	-	hypothetical protein
1998141	0	G	SNP	C	42	45	86	100	87	Gly125Gly (ggc/ggG)	Rv1765c	-	hypothetical protein
1998300	0	T	SNP	C	27	44	70	97.26	73	Ser72Ser (tca/tcG)	Rv1765c	-	hypothetical protein
2003252	0	C	SNP	T	101	136	235	98.75	240	Ala209Ala (gcc/gcT)	Rv1769	-	hypothetical protein
2003827	0	A	SNP	C	107	98	201	99.51	206	Asp401Ala (gac/gCc)	Rv1769	-	hypothetical protein
2003888	0	C	SNP	A	109	107	211	98.63	219	Ala4Asp (gcc/gAc)	Rv1770	-	hypothetical protein
2010614	0	G	SNP	A	99	123	219	99.55	223
2010880	0	T	SNP	G	103	104	204	99.52	208	Gly75Gly (ggt/ggG)	Rv1777	cyp144	cytochrome P450 Cyp144
2011568	0	G	SNP	C	117	109	220	100	226	Glu305Gln (gag/Cag)	Rv1777	cyp144	cytochrome P450 Cyp144
2022868	0	T	SNP	C	109	103	208	100	212	Ser1204Ser (agt/agC)	Rv1783	eccC5	ESX-5 type VII secretion system protein EccC5
2023628	0	C	SNP	G	102	113	213	100	215	Gly334Ala (gga/gCa)	Rv1785c	cyp143	cytochrome P450 Cyp143
2025977	0	C	SNP	G	111	96	205	95.83	216	Thr226Arg (acg/aGg)	Rv1787	PPE25	PPE family protein PPE25
2034676	0	C	SNP	T	91	86	175	99.44	178	Ile316Ile (atc/atT)	Rv1796	mycP5	membrane-anchored mycosin MycP
2045310	0	A	SNP	G	78	131	204	100	209	Ile511Ile (att/atC)	Rv1803c	PE_PGRS32	PE-PGRS family protein PE_PGRS32
2049065	0	T	SNP	C	89	110	199	99.5	200
2049097	0	G	SNP	C	95	111	201	100	206
2050822	0	G	SNP	C	104	87	185	100	191	Gly301Ala (gga/gCa)	Rv1808	PPE32	PPE family protein PPE32
2051345	0	G	SNP	A	121	113	233	99.15	236	Gly22Ser (ggt/Agt)	Rv1809	PPE33	PPE family protein PPE33
2051746	0	T	SNP	C	111	118	225	100	229	Ala155Ala (gct/gcC)	Rv1809	PPE33	PPE family protein PPE33
2052035	0	G	SNP	T	87	88	175	100	175	Val252Leu (gtg/Ttg)	Rv1809	PPE33	PPE family protein PPE33
2055271	0	A	SNP	G	104	106	204	99.06	212	Leu30Pro (cta/cCa)	Rv1812c	-	dehydrogenase
2056184	0	C	SNP	T	116	105	219	100	221
2057774	0	A	SNP	T	119	103	220	100	222	Ile83Phe (atc/Ttc)	Rv1815	-	hypothetical protein
2058727	0	A	SNP	G	99	109	206	100	208	Thr158Ala (acc/Gcc)	Rv1816	-	HTH-type transcriptional regulator
2058950	0	C	Del	GAP	121	104	222	99.12	227		Rv1816	-	HTH-type transcriptional regulator
2061865	0	G	Del	GAP	8	30	37	97.44	39		Rv1818c	PE_PGRS33	PE-PGRS family protein PE_PGRS33
2061866	0	G	Del	GAP	8	30	37	97.44	39		Rv1818c	PE_PGRS33	PE-PGRS family protein PE_PGRS33
2061867	0	T	Del	GAP	8	30	37	97.44	39		Rv1818c	PE_PGRS33	PE-PGRS family protein PE_PGRS33
2061868	0	G	Del	GAP	8	30	37	97.44	39		Rv1818c	PE_PGRS33	PE-PGRS family protein PE_PGRS33
2061869	0	A	Del	GAP	8	30	37	100	38		Rv1818c	PE_PGRS33	PE-PGRS family protein PE_PGRS33
2061870	0	C	Del	GAP	8	30	37	100	38		Rv1818c	PE_PGRS33	PE-PGRS family protein PE_PGRS33
2061871	0	A	Del	GAP	8	30	37	100	38		Rv1818c	PE_PGRS33	PE-PGRS family protein PE_PGRS33
2061872	0	T	Del	GAP	8	30	37	100	38		Rv1818c	PE_PGRS33	PE-PGRS family protein PE_PGRS33
2061873	0	T	Del	GAP	8	30	37	100	38		Rv1818c	PE_PGRS33	PE-PGRS family protein PE_PGRS33
2061874	0	A	Del	GAP	8	30	37	100	38		Rv1818c	PE_PGRS33	PE-PGRS family protein PE_PGRS33
2061875	0	G	Del	GAP	8	30	37	100	38		Rv1818c	PE_PGRS33	PE-PGRS family protein PE_PGRS33
2061876	0	T	Del	GAP	8	30	37	100	38		Rv1818c	PE_PGRS33	PE-PGRS family protein PE_PGRS33
2061877	0	G	Del	GAP	8	30	37	95	40		Rv1818c	PE_PGRS33	PE-PGRS family protein PE_PGRS33
2061878	0	C	Del	GAP	8	30	37	95	40		Rv1818c	PE_PGRS33	PE-PGRS family protein PE_PGRS33
2061879	0	C	Del	GAP	8	30	37	95	40		Rv1818c	PE_PGRS33	PE-PGRS family protein PE_PGRS33
2061880	0	G	Del	GAP	8	30	37	95	40		Rv1818c	PE_PGRS33	PE-PGRS family protein PE_PGRS33
2061881	0	G	Del	GAP	8	30	37	97.44	39		Rv1818c	PE_PGRS33	PE-PGRS family protein PE_PGRS33
2061958	0	A	SNP	G	9	95	99	97.2	107	Ala239Ala (gct/gcC)	Rv1818c	PE_PGRS33	PE-PGRS family protein PE_PGRS33
2065101	0	A	SNP	C	116	107	223	99.55	224	Pro101Pro (cca/ccC)	Rv1820	ilvG	acetolactate synthase large subunit IlvG
2074754	0	C	SNP	T	96	126	219	100	222
2084697	0	G	SNP	T	101	103	199	99.51	205
2087652	0	C	SNP	T	115	124	235	100	239	Arg87Arg (cgg/cgA)	Rv1839c	vapB13	antitoxin VapB13
2094912	0	C	Del	GAP	90	101	190	90.09	212		Rv1844c	gnd1	6-phosphogluconate dehydrogenase
2094913	0	A	Del	GAP	90	101	190	90.09	212		Rv1844c	gnd1	6-phosphogluconate dehydrogenase
2094914	0	G	Del	GAP	90	101	190	90.09	212		Rv1844c	gnd1	6-phosphogluconate dehydrogenase
2094915	0	C	Del	GAP	90	101	190	90.09	212		Rv1844c	gnd1	6-phosphogluconate dehydrogenase
2094916	0	G	Del	GAP	90	101	190	91.39	209		Rv1844c	gnd1	6-phosphogluconate dehydrogenase
2094917	0	T	Del	GAP	90	101	190	91.83	208		Rv1844c	gnd1	6-phosphogluconate dehydrogenase
2096186	0	A	SNP	G	111	114	224	99.56	226	Thr138Thr (act/acC)	Rv1846c	blaI	transcriptional repressor BlaI
2101027	0	C	SNP	T	98	102	198	100	200	Val2Val (gtc/gtT)	Rv1853	ureD	urease accessory protein UreD
2108141	0	T	SNP	C	98	110	206	100	208	Phe136Leu (ttc/Ctc)	Rv1860	apa	hypothetical protein
2108890	0	A	SNP	C	82	100	182	100	182
2109523	1	C	Ins	G	83	81	164	91.62	164
2116903	0	C	SNP	T	100	122	220	100	222	Gly380Gly (ggc/ggT)	Rv1867	-	hypothetical protein
2118936	0	G	SNP	A	105	89	192	98.48	197	Pro530Pro (ccg/ccA)	Rv1868	-	hypothetical protein
2122976	0	C	SNP	G	101	100	198	100	201	Gly59Ala (ggt/gCt)	Rv1872c	lldD2	L-lactate dehydrogenase
2123169	0	T	SNP	G	88	110	197	99.5	199
2128870	0	A	SNP	G	110	104	204	100	214	Leu283Leu (cta/ctG)	Rv1878	glnA3	glutamine synthetase GlnA
2133468	1	T	Ins	T	102	76	178	96.22	178		Rv1883c	-	hypothetical protein
2133468	2	T	Ins	C	102	76	178	96.22	178		Rv1883c	-	hypothetical protein
2133468	3	T	Ins	G	102	76	178	96.22	178		Rv1883c	-	hypothetical protein
2133468	4	T	Ins	C	102	76	178	96.22	178		Rv1883c	-	hypothetical protein
2133468	5	T	Ins	A	102	76	178	96.22	178		Rv1883c	-	hypothetical protein
2133468	6	T	Ins	T	102	76	178	96.22	178		Rv1883c	-	hypothetical protein
2133468	7	T	Ins	G	101	76	177	95.68	178		Rv1883c	-	hypothetical protein
2133468	8	T	Ins	C	102	76	178	96.22	178		Rv1883c	-	hypothetical protein
2133468	9	T	Ins	C	101	74	175	94.59	176		Rv1883c	-	hypothetical protein
2133468	10	T	Ins	G	101	75	176	95.14	176		Rv1883c	-	hypothetical protein
2133468	11	T	Ins	T	101	75	176	95.14	176		Rv1883c	-	hypothetical protein
2133468	12	T	Ins	C	99	73	172	92.97	172		Rv1883c	-	hypothetical protein
2133468	13	T	Ins	A	81	59	140	75.68	141		Rv1883c	-	hypothetical protein
2133468	14	T	Ins	C	81	60	141	76.22	141		Rv1883c	-	hypothetical protein
2133468	15	T	Ins	C	81	60	141	76.22	141		Rv1883c	-	hypothetical protein
2135870	0	T	SNP	C	98	127	223	100	225
2137521	1	A	Ins	C	72	66	138	88.46	138
2137521	2	A	Ins	T	71	66	137	87.82	138
2137521	3	A	Ins	C	72	66	138	88.46	138
2137521	4	A	Ins	C	72	66	138	88.46	138
2137521	5	A	Ins	G	72	66	138	88.46	138
2137521	6	A	Ins	A	72	66	138	88.46	138
2137521	7	A	Ins	T	72	65	137	87.82	138
2137521	8	A	Ins	C	72	66	138	88.46	138
2137521	9	A	Ins	A	72	66	138	88.46	138
2137521	10	A	Ins	C	72	66	138	88.46	138
2138453	0	C	SNP	T	111	120	230	99.57	232
2142250	0	C	SNP	T	108	101	208	100	209
2143328	0	G	Del	GAP	84	95	174	95.72	187		Rv1895	-	zinc-binding alcohol dehydrogenase
2147022	0	A	SNP	C	108	114	220	100	222	Ile204Met (att/atG)	Rv1900c	lipJ	lignin peroxidase LipJ
2151780	0	G	SNP	T	117	99	215	99.54	217	Gln206Lys (caa/Aaa)	Rv1905c	aao	D-amino acid oxidase
2153184	0	T	SNP	G	103	99	198	99.51	203
2153684	0	C	SNP	A	101	122	220	99.55	224	Glu67_ (gaa/Taa)	Rv1907c	-	hypothetical protein
2154724	0	C	SNP	A	104	121	222	100	225	Arg463Leu (cgg/cTg)	Rv1908c	katG	catalase-peroxidase		phylo (not Euro-American, M. africanum, M. bovis, M . canettii, M. caprae, M. Microti, M. pinipedii, Beijing, Delhi/CAS, EAI, 4)	isoniazid (INH)
2155168	0	C	SNP	G	126	116	240	100	242	Ser315Thr (agc/aCc)	Rv1908c	katG	catalase-peroxidase	isoniazid (INH)		isoniazid (INH)
2158109	0	T	SNP	C	108	98	206	100	206	Asp328Gly (gac/gGc)	Rv1912c	fadB5	oxidoreductase FadB
2158905	0	C	SNP	A	111	105	213	99.54	217	Gly63_ (gga/Tga)	Rv1912c	fadB5	oxidoreductase FadB
2160998	0	G	SNP	A	102	99	199	100	201	Gly179Asp (ggc/gAc)	Rv1915	aceAa	isocitrate lyase AceAa
2161343	1	G	Ins	T	104	103	207	95.83	207		Rv1915	aceAa	isocitrate lyase AceAa
2163790	0	A	SNP	C	59	75	130	100	134	Pro1174Pro (cct/ccG)	Rv1917c	PPE34	PPE family protein PPE34
2165286	0	A	SNP	C	134	138	266	100	272	Ser676Ala (tca/Gca)	Rv1917c	PPE34	PPE family protein PPE34
2167310	0	A	SNP	G	107	100	200	99.52	208	Met1Thr (atg/aCg)	Rv1917c	PPE34	PPE family protein PPE34
2167926	0	A	SNP	G	105	104	203	100	209	Leu896Ser (ttg/tCg)	Rv1918c	PPE35	PPE family protein PPE35
2169486	0	T	Del	GAP	86	96	184	100	182		Rv1918c	PPE35	PPE family protein PPE35
2169487	0	T	Del	GAP	86	96	185	100	182		Rv1918c	PPE35	PPE family protein PPE35
2169488	0	C	Del	GAP	86	96	185	100	182		Rv1918c	PPE35	PPE family protein PPE35
2169489	0	C	Del	GAP	86	96	185	100	182		Rv1918c	PPE35	PPE family protein PPE35
2169490	0	C	Del	GAP	86	96	185	100	182		Rv1918c	PPE35	PPE family protein PPE35
2169491	0	A	Del	GAP	86	96	185	100	182		Rv1918c	PPE35	PPE family protein PPE35
2169492	0	A	Del	GAP	86	96	185	100	182		Rv1918c	PPE35	PPE family protein PPE35
2169493	0	C	Del	GAP	86	96	185	100	182		Rv1918c	PPE35	PPE family protein PPE35
2172526	0	A	SNP	C	108	106	209	100	214	_424Gly (tga/Gga)	Rv1921c	lppF	lipoprotein LppF
2173860	0	A	SNP	C	109	116	223	99.56	226
2186127	0	G	SNP	A	100	125	223	100	225	Ala21Val (gcc/gTc)	Rv1934c	fadE17	acyl-CoA dehydrogenase FadE17
2186236	0	C	SNP	T	98	111	205	99.52	210	Pro308Pro (ccg/ccA)	Rv1935c	echA13	enoyl-CoA hydratase EchA13
2187587	0	G	SNP	C	103	110	212	100	213	Gln68His (cag/caC)	Rv1936	-	monooxygenase
2199052	0	C	SNP	G	119	111	228	100	230	Gly5Arg (ggt/Cgt)	Rv1948c	-	hypothetical protein
2207591	1	T	Ins	C	113	106	219	99.55	219
2209465	0	G	SNP	A	105	113	217	100	218	Ala47Thr (gcg/Acg)	Rv1966	mce3A	Mce family protein Mce3A
2211826	0	A	SNP	G	112	141	251	99.61	254	Lys67Lys (aaa/aaG)	Rv1968	mce3C	Mce family protein Mce3C
2216345	0	C	SNP	A	100	96	194	100	196	Pro363Pro (ccc/ccA)	Rv1971	mce3F	Mce family protein Mce3F
2216443	0	C	SNP	A	100	84	180	100	184	Ala396Glu (gcg/gAg)	Rv1971	mce3F	Mce family protein Mce3F
2220512	0	T	SNP	G	108	125	229	100	233	Ser253Ser (tct/tcG)	Rv1977	-	hypothetical protein
2220941	0	G	Del	GAP	92	96	185	86.64	217		Rv1978	-	hypothetical protein
2220942	0	C	Del	GAP	92	96	185	88.68	212		Rv1978	-	hypothetical protein
2220943	0	C	Del	GAP	92	96	185	88.68	212		Rv1978	-	hypothetical protein
2220944	0	A	Del	GAP	92	96	185	90.82	207		Rv1978	-	hypothetical protein
2220945	0	C	Del	GAP	92	96	185	90.38	208		Rv1978	-	hypothetical protein
2220946	0	G	Del	GAP	92	96	185	90.38	208		Rv1978	-	hypothetical protein
2220947	0	A	Del	GAP	92	96	185	98.95	190		Rv1978	-	hypothetical protein
2220948	0	T	Del	GAP	92	96	185	98.95	190		Rv1978	-	hypothetical protein
2221584	0	G	SNP	C	101	110	210	100	211	Ser226Thr (agt/aCt)	Rv1978	-	hypothetical protein
2223293	0	T	SNP	C	116	118	234	100	234
2228967	0	A	SNP	G	121	110	224	99.57	232
2229801	0	C	SNP	G	104	112	214	100	216	Pro34Pro (ccg/ccC)	Rv1985c	-	HTH-type transcriptional regulator
2235170	0	A	Del	GAP	14	14	28	96.55	29		Rv1992c	ctpG	cation transporter ATPase G
2235171	0	C	Del	GAP	14	14	28	96.55	29		Rv1992c	ctpG	cation transporter ATPase G
2235172	0	A	Del	GAP	14	14	28	96.55	29		Rv1992c	ctpG	cation transporter ATPase G
2235173	0	A	Del	GAP	14	14	28	100	28		Rv1992c	ctpG	cation transporter ATPase G
2235174	0	T	Del	GAP	14	14	28	96.55	29		Rv1992c	ctpG	cation transporter ATPase G
2235175	0	C	Del	GAP	14	14	28	96.55	29		Rv1992c	ctpG	cation transporter ATPase G
2235176	0	C	Del	GAP	14	14	28	96.55	29		Rv1992c	ctpG	cation transporter ATPase G
2235177	0	G	Del	GAP	14	14	28	96.55	29		Rv1992c	ctpG	cation transporter ATPase G
2235178	0	A	Del	GAP	14	14	28	96.55	29		Rv1992c	ctpG	cation transporter ATPase G
2235179	0	C	Del	GAP	14	14	28	96.55	29		Rv1992c	ctpG	cation transporter ATPase G
2235180	0	G	Del	GAP	14	14	28	96.55	29		Rv1992c	ctpG	cation transporter ATPase G
2235181	0	T	Del	GAP	14	14	28	96.55	29		Rv1992c	ctpG	cation transporter ATPase G
2235182	0	T	Del	GAP	14	14	28	96.55	29		Rv1992c	ctpG	cation transporter ATPase G
2235183	0	T	Del	GAP	14	14	28	96.55	29		Rv1992c	ctpG	cation transporter ATPase G
2235184	0	T	Del	GAP	14	14	28	96.55	29		Rv1992c	ctpG	cation transporter ATPase G
2235185	0	G	Del	GAP	14	14	28	96.55	29		Rv1992c	ctpG	cation transporter ATPase G
2235186	0	C	Del	GAP	14	14	28	96.55	29		Rv1992c	ctpG	cation transporter ATPase G
2235187	0	A	Del	GAP	14	14	28	96.55	29		Rv1992c	ctpG	cation transporter ATPase G
2235188	0	C	Del	GAP	14	14	28	96.55	29		Rv1992c	ctpG	cation transporter ATPase G
2235189	0	C	Del	GAP	14	14	28	96.55	29		Rv1992c	ctpG	cation transporter ATPase G
2235190	0	A	Del	GAP	14	14	28	96.55	29		Rv1992c	ctpG	cation transporter ATPase G
2235191	0	T	Del	GAP	14	14	28	96.55	29		Rv1992c	ctpG	cation transporter ATPase G
2235192	0	G	Del	GAP	14	14	28	96.55	29		Rv1992c	ctpG	cation transporter ATPase G
2235193	0	A	Del	GAP	14	14	28	96.55	29		Rv1992c	ctpG	cation transporter ATPase G
2235194	0	T	Del	GAP	14	14	28	96.55	29		Rv1992c	ctpG	cation transporter ATPase G
2235195	0	C	Del	GAP	14	14	28	96.55	29		Rv1992c	ctpG	cation transporter ATPase G
2235196	0	T	Del	GAP	14	14	28	96.55	29		Rv1992c	ctpG	cation transporter ATPase G
2235197	0	G	Del	GAP	14	14	28	96.55	29		Rv1992c	ctpG	cation transporter ATPase G
2235198	0	C	Del	GAP	14	14	28	96.55	29		Rv1992c	ctpG	cation transporter ATPase G
2235199	0	C	Del	GAP	14	14	28	96.55	29		Rv1992c	ctpG	cation transporter ATPase G
2235200	0	G	Del	GAP	14	14	28	96.55	29		Rv1992c	ctpG	cation transporter ATPase G
2235201	0	C	Del	GAP	14	14	28	96.55	29		Rv1992c	ctpG	cation transporter ATPase G
2235202	0	G	Del	GAP	14	14	28	96.55	29		Rv1992c	ctpG	cation transporter ATPase G
2235203	0	A	Del	GAP	14	14	28	96.55	29		Rv1992c	ctpG	cation transporter ATPase G
2235204	0	G	Del	GAP	14	14	28	96.55	29		Rv1992c	ctpG	cation transporter ATPase G
2235205	0	C	Del	GAP	14	14	28	96.55	29		Rv1992c	ctpG	cation transporter ATPase G
2235206	0	G	Del	GAP	14	14	28	96.55	29		Rv1992c	ctpG	cation transporter ATPase G
2235207	0	C	Del	GAP	14	14	28	96.55	29		Rv1992c	ctpG	cation transporter ATPase G
2235208	0	C	Del	GAP	14	14	28	96.55	29		Rv1992c	ctpG	cation transporter ATPase G
2235209	0	G	Del	GAP	14	14	28	96.55	29		Rv1992c	ctpG	cation transporter ATPase G
2235210	0	G	Del	GAP	14	14	28	96.55	29		Rv1992c	ctpG	cation transporter ATPase G
2235211	0	G	Del	GAP	14	14	28	96.55	29		Rv1992c	ctpG	cation transporter ATPase G
2235212	0	C	Del	GAP	14	14	28	96.55	29		Rv1992c	ctpG	cation transporter ATPase G
2235213	0	A	Del	GAP	14	14	28	96.55	29		Rv1992c	ctpG	cation transporter ATPase G
2235214	0	T	Del	GAP	14	14	28	96.55	29		Rv1992c	ctpG	cation transporter ATPase G
2235215	0	G	Del	GAP	14	14	28	96.55	29		Rv1992c	ctpG	cation transporter ATPase G
2235216	0	G	Del	GAP	14	14	28	96.55	29		Rv1992c	ctpG	cation transporter ATPase G
2235217	0	T	Del	GAP	14	14	28	96.55	29		Rv1992c	ctpG	cation transporter ATPase G
2235218	0	C	Del	GAP	14	14	28	96.55	29		Rv1992c	ctpG	cation transporter ATPase G
2235219	0	T	Del	GAP	14	14	28	96.55	29		Rv1992c	ctpG	cation transporter ATPase G
2235220	0	A	Del	GAP	14	14	28	96.55	29		Rv1992c	ctpG	cation transporter ATPase G
2235221	0	G	Del	GAP	14	14	28	96.55	29		Rv1992c	ctpG	cation transporter ATPase G
2235222	0	G	Del	GAP	14	14	28	96.55	29		Rv1992c	ctpG	cation transporter ATPase G
2235223	0	G	Del	GAP	14	14	28	96.55	29		Rv1992c	ctpG	cation transporter ATPase G
2235224	0	C	Del	GAP	14	14	28	96.55	29		Rv1992c	ctpG	cation transporter ATPase G
2235225	0	T	Del	GAP	14	14	28	96.55	29		Rv1992c	ctpG	cation transporter ATPase G
2235226	0	T	Del	GAP	14	14	28	96.55	29		Rv1992c	ctpG	cation transporter ATPase G
2235227	0	G	Del	GAP	14	14	28	96.55	29		Rv1992c	ctpG	cation transporter ATPase G
2235228	0	G	Del	GAP	14	14	28	96.55	29		Rv1992c	ctpG	cation transporter ATPase G
2235229	0	G	Del	GAP	14	14	28	96.55	29		Rv1992c	ctpG	cation transporter ATPase G
2235230	0	G	Del	GAP	14	14	28	100	28		Rv1992c	ctpG	cation transporter ATPase G
2235231	0	C	Del	GAP	14	14	28	93.33	30		Rv1992c	ctpG	cation transporter ATPase G
2235232	0	A	Del	GAP	14	14	28	93.33	30		Rv1992c	ctpG	cation transporter ATPase G
2242948	0	C	SNP	A	99	95	193	98.98	196	Thr258Thr (acg/acT)	Rv1998c	-	hypothetical protein
2244421	0	G	SNP	T	95	97	190	100	192	Leu240Met (ctg/Atg)	Rv1999c	-	transporter
2245916	0	T	SNP	G	98	98	193	99.49	197	Ala236Ala (gct/gcG)	Rv2000	-	hypothetical protein
2247677	0	A	SNP	C	107	98	200	100	205	Ile6Ile (ata/atC)	Rv2002	fabG3	20-beta-hydroxysteroid dehydrogenase
2251999	0	A	SNP	G	104	79	179	100	183
2260100	0	C	SNP	T	118	81	191	99.5	200
2260525	0	C	SNP	T	133	97	218	100	230
2261437	0	G	SNP	A	97	104	194	100	201
2262620	0	T	SNP	A	44	42	85	100	86	Glu151Asp (gaa/gaT)	Rv2015c	-	hypothetical protein
2262679	0	G	SNP	A	55	41	96	100	96	Leu132Leu (ctg/Ttg)	Rv2015c	-	hypothetical protein
2262698	0	G	SNP	C	53	51	102	100	104	Gly125Gly (ggc/ggG)	Rv2015c	-	hypothetical protein
2262857	0	T	SNP	C	60	42	100	100	102	Ser72Ser (tca/tcG)	Rv2015c	-	hypothetical protein
2264782	0	C	SNP	A	111	100	205	99.53	212	Ala262Glu (gcg/gAg)	Rv2017	-	transcriptional regulator
2265059	0	T	SNP	G	107	109	211	99.54	217
2268364	0	A	SNP	G	83	91	169	99.43	175
2269780	0	T	SNP	C	99	97	189	100	196	Asp154Gly (gac/gGc)	Rv2024c	-	hypothetical protein
2270102	0	A	SNP	G	103	98	197	100	201	Trp47Arg (tgg/Cgg)	Rv2024c	-	hypothetical protein
2275764	0	G	SNP	A	100	132	229	100	232	Leu221Phe (ctc/Ttc)	Rv2029c	pfkB	6-phosphofructokinase PfkB
2282787	0	C	SNP	T	92	100	189	100	192	Cys312Tyr (tgt/tAt)	Rv2037c	-	transmembrane protein
2284456	0	T	SNP	G	118	112	226	99.57	231	Glu114Ala (gag/gCg)	Rv2038c	-	sugar ABC transporter ATP-binding protein
2285251	0	C	SNP	A	106	97	199	100	203	Val131Phe (gtc/Ttc)	Rv2039c	-	sugar ABC transporter permease
2285558	0	G	SNP	A	97	124	218	99.1	223	Cys28Cys (tgc/tgT)	Rv2039c	-	sugar ABC transporter permease
2287121	0	A	SNP	G	92	95	184	100	187	Asp242Asp (gat/gaC)	Rv2041c	-	sugar ABC transporter substrate-binding lipoprotein
2289047	0	G	SNP	A	106	92	198	100	198	Ser65Ser (tcc/tcT)	Rv2043c	pncA	pyrazinamidase/nicotinamidase PncA		phylo (Delhi/CAS)	pyrazinamide (PZA)
2289213	0	T	SNP	G	101	111	209	100	212	Gln10Pro (cag/cCg)	Rv2043c	pncA	pyrazinamidase/nicotinamidase PncA	pyrazinamide (PZA)		pyrazinamide (PZA)
2289366	0	G	Del	GAP	107	103	202	98.59	213		Rv2044c	-	hypothetical protein
2296042	0	G	SNP	C	108	108	214	96	225	Pro3649Ala (ccg/Gcg)	Rv2048c	pks12	polyketide synthase
2296181	0	A	SNP	G	77	104	178	76.69	236	Gly3602Gly (ggt/ggC)	Rv2048c	pks12	polyketide synthase
2296876	0	C	SNP	G	94	92	178	98.94	188	Gly3371Arg (ggt/Cgt)	Rv2048c	pks12	polyketide synthase
2300546	0	A	SNP	T	101	112	211	99.07	215	His2147Gln (cat/caA)	Rv2048c	pks12	polyketide synthase
2300552	0	T	SNP	G	91	107	195	97.06	204	Pro2145Pro (cca/ccC)	Rv2048c	pks12	polyketide synthase
2300555	0	A	SNP	G	91	110	199	97.1	207	Asp2144Asp (gat/gaC)	Rv2048c	pks12	polyketide synthase
2301782	0	T	SNP	C	50	21	68	100	71	Val1735Val (gta/gtG)	Rv2048c	pks12	polyketide synthase
2306472	0	T	SNP	C	94	99	189	98.97	195	Tyr172Cys (tac/tGc)	Rv2048c	pks12	polyketide synthase
2307587	0	G	Del	GAP	70	76	145	92.99	157
2307588	0	T	Del	GAP	70	76	145	93.59	156
2307589	0	C	Del	GAP	70	76	145	94.81	154
2307590	0	G	Del	GAP	70	76	145	100	146
2309203	0	G	SNP	A	98	99	189	100	197	Ala518Val (gca/gTa)	Rv2051c	ppm1	polyprenol-monophosphomannose synthase
2311099	0	C	SNP	G	103	87	185	100	190	Pro473Pro (ccg/ccC)	Rv2052c	-	hypothetical protein
2325320	0	T	SNP	C	136	116	248	100	252	Asp184Gly (gat/gGt)	Rv2067c	-	hypothetical protein
2328543	0	T	SNP	C	105	98	197	100	203	Ile145Met (ata/atG)	Rv2071c	cobM	precorrin-4 C(11)-methyltransferase
2329533	0	A	SNP	G	99	100	196	100	199	Leu205Pro (ctc/cCc)	Rv2072c	cobL	precorrin-6Y C(5,15)-methyltransferase
2331620	0	A	SNP	C	115	103	215	99.54	219	Gly420Gly (ggt/ggG)	Rv2075c	-	hypothetical protein
2331789	0	G	SNP	T	91	110	198	100	201	Pro364Gln (ccg/cAg)	Rv2075c	-	hypothetical protein
2333215	0	C	SNP	T	108	97	200	100	205	Cys25Tyr (tgc/tAc)	Rv2076c	-	hypothetical protein
2334007	0	A	SNP	G	98	116	209	100	214	Ala96Ala (gct/gcC)	Rv2077c	-	transmembrane protein
2335075	0	A	SNP	G	90	94	182	99.46	185	Glu6Gly (gaa/gGa)	Rv2078	-	hypothetical protein
2335080	0	T	SNP	C	95	94	186	99.47	190	Leu8Leu (ttg/Ctg)	Rv2078	-	hypothetical protein
2335494	0	A	SNP	G	119	101	216	100	220	Tyr47Cys (tac/tGc)	Rv2079	-	hypothetical protein
2338195	0	C	Del	GAP	129	132	254	90.62	288		Rv2081c	-	transmembrane protein
2338990	0	G	SNP	C	242	200	432	99.55	444	Ala94Ala (gcg/gcC)	Rv2082	-	hypothetical protein
2338994	0	G	SNP	A	248	199	438	99.78	448	Ala96Thr (gcg/Acg)	Rv2082	-	hypothetical protein
2340621	0	C	SNP	G	157	229	372	100	386	Pro638Arg (ccc/cGc)	Rv2082	-	hypothetical protein
2341636	0	C	SNP	G	87	101	184	99.47	189	Leu256Val (ctg/Gtg)	Rv2083	-	hypothetical protein
2342649	1	A	Ins	G	88	76	164	80.39	165		Rv2084	-	hypothetical protein
2342649	2	A	Ins	G	88	76	164	80.39	164		Rv2084	-	hypothetical protein
2342649	3	A	Ins	C	87	71	158	77.45	160		Rv2084	-	hypothetical protein
2342649	4	A	Ins	G	87	73	160	78.43	160		Rv2084	-	hypothetical protein
2342649	5	A	Ins	T	85	73	158	77.45	158		Rv2084	-	hypothetical protein
2342649	6	A	Ins	A	85	73	158	77.45	158		Rv2084	-	hypothetical protein
2342649	7	A	Ins	C	85	73	158	77.45	158		Rv2084	-	hypothetical protein
2342649	8	A	Ins	A	85	73	158	77.45	158		Rv2084	-	hypothetical protein
2342649	9	A	Ins	C	85	73	158	77.45	158		Rv2084	-	hypothetical protein
2342649	10	A	Ins	A	85	73	158	77.45	158		Rv2084	-	hypothetical protein
2342649	11	A	Ins	C	85	73	158	77.45	158		Rv2084	-	hypothetical protein
2344246	0	G	SNP	C	109	105	213	100	214
2345037	0	C	SNP	A	107	114	220	100	221	Leu209Leu (ctc/ctA)	Rv2088	pknJ	transmembrane serine/threonine-protein kinase PknJ
2345085	0	A	SNP	C	100	103	198	100	203	Ala225Ala (gca/gcC)	Rv2088	pknJ	transmembrane serine/threonine-protein kinase PknJ
2346929	0	C	SNP	T	95	97	191	100	192	Leu132Leu (ctg/ctA)	Rv2089c	pepE	dipeptidase PepE
2347756	0	C	SNP	A	71	102	168	98.86	175	Asn128Lys (aac/aaA)	Rv2090	-	5'-3' exonuclease
2347869	0	T	SNP	G	93	87	180	98.36	183	Val166Gly (gtc/gGc)	Rv2090	-	5'-3' exonuclease
2348446	0	C	SNP	G	120	107	221	100	227	Phe358Leu (ttc/ttG)	Rv2090	-	5'-3' exonuclease
2348708	0	G	SNP	A	100	101	198	99.5	202	Val195Val (gtc/gtT)	Rv2091c	-	membrane protein
2353385	0	G	SNP	C	119	97	211	100	216	Gln311Glu (cag/Gag)	Rv2095c	pafC	proteasome accessory factor C
2356899	0	C	SNP	T	172	141	308	98.74	317
2357269	0	G	Del	GAP	132	134	262	82.35	323
2357270	0	C	Del	GAP	132	134	262	84.44	315
2357271	0	C	Del	GAP	131	134	262	83.33	318
2358029	1	T	Ins	G	110	106	216	96.43	218
2361604	0	C	SNP	G	119	112	223	99.57	232	Val455Val (gtc/gtG)	Rv2101	helZ	helicase HelZ
2362041	0	C	SNP	A	100	102	202	99.51	203	Pro601Gln (ccg/cAg)	Rv2101	helZ	helicase HelZ
2367061	0	A	Del	GAP	97	74	162	98.28	174
2368565	0	A	Del	GAP	121	104	213	99.12	227
2369186	0	G	SNP	C	87	122	209	100	209	Arg182Gly (cgt/Ggt)	Rv2109c	prcA	proteasome subunit alpha
2369326	0	C	SNP	G	109	99	203	100	208	Arg135Pro (cgc/cCc)	Rv2109c	prcA	proteasome subunit alpha
2381100	0	G	SNP	A	107	79	181	100	186	Pro10Pro (ccg/ccA)	Rv2123	PPE37	PPE family protein PPE37
2382287	0	C	Del	GAP	96	90	185	92.08	202		Rv2123	PPE37	PPE family protein PPE37
2382289	0	G	SNP	T	97	93	188	98.96	192	Asp407Tyr (gac/Tac)	Rv2123	PPE37	PPE family protein PPE37
2386389	0	G	SNP	A	128	114	240	100	242	Gly33Ser (ggc/Agc)	Rv2125	-	hypothetical protein
2387733	0	T	SNP	C	166	83	243	100	249	Glu80Glu (gaa/gaG)	Rv2126c	PE_PGRS37	PE-PGRS family protein PE_PGRS37
2388641	0	G	SNP	A	113	137	245	100	250	Gly9Asp (ggc/gAc)	Rv2127	ansP1	L-asparagine permease
2400108	0	A	SNP	G	100	107	203	100	207	Leu74Pro (ctg/cCg)	Rv2140c	TB18.6	hypothetical protein
2402765	0	G	SNP	A	99	97	195	99.49	197
2413246	0	C	SNP	A	82	105	185	100	187	Val36Leu (gtg/Ttg)	Rv2153c	murG	UDP-N-acetylglucosamine--N-acetylmuramyl- (pentapeptide) pyrophosphoryl-undecaprenol-N-acetylglucosamine transferase
2415656	0	G	SNP	C	105	106	207	100	211	Arg247Gly (cgg/Ggg)	Rv2155c	murD	UDP-N-acetylmuramoylalanine--D-glutamate ligase
2421816	0	A	SNP	G	105	112	209	100	217
2421975	1	G	Ins	G	98	96	194	95.57	194
2421975	2	G	Ins	G	98	95	193	95.07	193
2421975	3	G	Ins	A	97	95	192	94.58	193
2421975	4	G	Ins	A	98	95	193	95.07	193
2423586	0	C	Del	GAP	59	117	176	80.37	219		Rv2162c	PE_PGRS38	PE-PGRS family protein PE_PGRS38
2423587	0	C	Del	GAP	59	117	176	81.86	215		Rv2162c	PE_PGRS38	PE-PGRS family protein PE_PGRS38
2423588	0	G	Del	GAP	59	117	176	82.24	214		Rv2162c	PE_PGRS38	PE-PGRS family protein PE_PGRS38
2423589	0	C	Del	GAP	59	117	176	83.41	211		Rv2162c	PE_PGRS38	PE-PGRS family protein PE_PGRS38
2423590	0	C	Del	GAP	59	117	176	84.62	208		Rv2162c	PE_PGRS38	PE-PGRS family protein PE_PGRS38
2423591	0	G	Del	GAP	59	117	176	86.27	204		Rv2162c	PE_PGRS38	PE-PGRS family protein PE_PGRS38
2423592	0	A	Del	GAP	59	117	176	100	176		Rv2162c	PE_PGRS38	PE-PGRS family protein PE_PGRS38
2423593	0	T	Del	GAP	59	117	176	100	176		Rv2162c	PE_PGRS38	PE-PGRS family protein PE_PGRS38
2423594	0	G	Del	GAP	59	115	176	99.43	175		Rv2162c	PE_PGRS38	PE-PGRS family protein PE_PGRS38
2423819	0	C	SNP	G	140	94	222	98.73	237	Gly340Gly (ggg/ggC)	Rv2162c	PE_PGRS38	PE-PGRS family protein PE_PGRS38
2423822	0	A	SNP	G	142	97	232	98.76	242	Gly339Gly (ggt/ggC)	Rv2162c	PE_PGRS38	PE-PGRS family protein PE_PGRS38
2424114	0	C	SNP	A	143	108	242	96.91	259	Arg242Leu (cgc/cTc)	Rv2162c	PE_PGRS38	PE-PGRS family protein PE_PGRS38
2424151	0	C	SNP	A	134	110	224	98.39	248	Ala230Ser (gca/Tca)	Rv2162c	PE_PGRS38	PE-PGRS family protein PE_PGRS38
2424925	0	A	SNP	G	107	136	236	99.59	244
2425471	0	T	SNP	C	113	105	217	99.54	219	Arg539Arg (cga/cgG)	Rv2163c	pbpB	penicillin-binding membrane protein PbpB
2434749	0	C	SNP	T	117	105	218	99.55	223
2435526	1	A	Ins	C	91	110	201	96.17	201		Rv2173	idsA2	geranylgeranyl pyrophosphate synthetase IdsA
2437961	0	G	SNP	A	115	86	197	100	201	Arg7Arg (agg/agA)	Rv2176	pknL	serine/threonine-protein kinase PknL
2440323	0	C	SNP	G	103	90	191	98.47	196
2440926	0	G	SNP	T	97	85	181	100	182	Asp265Glu (gac/gaA)	Rv2178c	aroG	phospho-2-dehydro-3-deoxyheptonate aldolase AroG
2440935	0	G	SNP	C	102	84	181	100	186	Ser262Ser (tcc/tcG)	Rv2178c	aroG	phospho-2-dehydro-3-deoxyheptonate aldolase AroG
2448458	0	C	SNP	T	107	109	211	100	216	Thr100Ile (acc/aTc)	Rv2187	fadD15	long-chain-fatty-acid--CoA ligase FadD15
2449826	0	C	SNP	G	88	97	179	100	185	Ser556Trp (tcg/tGg)	Rv2187	fadD15	long-chain-fatty-acid--CoA ligase FadD15
2452452	0	G	SNP	A	137	95	231	99.15	234	Thr274Met (acg/aTg)	Rv2190c	-	endopeptidase
2462871	0	G	SNP	A	86	108	188	99.49	195	Ala59Ala (gcc/gcT)	Rv2198c	mmpS3	membrane protein MmpS3
2469537	0	C	SNP	T	101	97	194	99	200	Leu309Leu (ttg/ttA)	Rv2205c	-	hypothetical protein
2470591	0	A	SNP	C	105	99	203	99.51	205
2472029	0	T	SNP	G	100	113	204	99.53	214	Trp207Gly (tgg/Ggg)	Rv2207	cobT	nicotinate-nucleotide-dimethylbenzimidazolphosphoribosyltransferase
2474221	0	T	SNP	C	101	92	188	99.48	194	Ile274Ile (att/atC)	Rv2209	-	integral membrane protein
2477984	0	G	SNP	A	89	79	163	99.41	169	Ser265Ser (tcg/tcA)	Rv2212	-	adenylyl cyclase
2478619	0	G	SNP	A	97	84	177	99.45	182	Leu94Leu (ctg/ctA)	Rv2213	pepB	cytosol aminopeptidase
2480809	0	G	SNP	C	95	88	182	100	183	Ala298Gly (gcc/gGc)	Rv2214c	ephD	oxidoreductase EphD
2494430	0	C	SNP	G	101	113	209	100	214	Gly324Arg (ggc/Cgc)	Rv2223c	-	carboxylesterase B
2499726	0	G	SNP	A	104	111	213	100	215	Asp299Asn (gat/Aat)	Rv2226	-	hypothetical protein
2504177	0	C	SNP	T	107	85	188	100	192	Glu144Glu (gag/gaA)	Rv2230c	-	GTP cyclohydrolase
2507774	0	G	SNP	A	121	112	232	99.57	234	Gln46Gln (cag/caA)	Rv2235	-	transmembrane protein
2509140	0	G	SNP	C	112	112	221	100	224	Ser79Cys (tcc/tGc)	Rv2236c	cobD	cobalamin biosynthesis transmembrane protein CobD
2509722	0	A	SNP	G	96	112	206	99.52	209	Pro78Pro (cca/ccG)	Rv2237	-	hypothetical protein
2512222	0	C	SNP	G	117	98	212	99.54	216	Gly20Ala (ggc/gCc)	Rv2240c	-	hypothetical protein
2516271	0	T	SNP	C	92	98	188	100	190	Met323Thr (atg/aCg)	Rv2242	-	hypothetical protein
2516567	0	G	SNP	C	94	107	199	100	201
2521342	0	T	SNP	C	108	112	217	100	220	Asp200Asp (gat/gaC)	Rv2247	accD6	acetyl-/propionyl-CoA carboxylase subunit beta
2521694	0	G	SNP	A	102	111	204	99.53	214	Val318Met (gtg/Atg)	Rv2247	accD6	acetyl-/propionyl-CoA carboxylase subunit beta
2523205	1	G	Ins	C	58	70	128	96.24	129
2523205	2	G	Ins	G	59	70	129	96.99	129
2523205	3	G	Ins	C	58	70	128	96.24	129
2525723	0	G	Del	GAP	102	134	233	97.93	241		Rv2251	-	flavoprotein
2526974	0	T	SNP	C	101	108	202	100	209	Pro470Pro (cct/ccC)	Rv2251	-	flavoprotein
2529680	0	A	SNP	G	136	118	248	99.61	255	Thr65Thr (act/acC)	Rv2256c	-	hypothetical protein
2531742	0	A	SNP	G	97	97	192	99.49	195	Ala52Ala (gct/gcC)	Rv2258c	-	transcriptional regulator
2532413	1	T	Ins	A	91	62	153	93.87	155		Rv2259	mscR	S-nitrosomycothiol reductase MscR
2532413	2	T	Ins	C	93	62	155	95.09	155		Rv2259	mscR	S-nitrosomycothiol reductase MscR
2532413	3	T	Ins	C	93	61	154	94.48	155		Rv2259	mscR	S-nitrosomycothiol reductase MscR
2533377	0	T	SNP	C	103	101	200	100	204	Asp16Asp (gat/gaC)	Rv2260	-	hypothetical protein
2534563	0	G	Del	GAP	94	88	178	97.85	186
2534564	0	A	Del	GAP	94	87	178	99.45	182
2536312	0	C	SNP	T	92	102	192	100	194	Arg224Arg (cgc/cgT)	Rv2263	-	oxidoreductase
2536625	1	C	Ins	G	92	72	164	86.77	165		Rv2264c	-	hypothetical protein
2536625	2	C	Ins	G	92	73	165	87.3	165		Rv2264c	-	hypothetical protein
2540554	0	T	SNP	C	108	127	234	99.58	236	Ser151Pro (tcg/Ccg)	Rv2266	cyp124	cytochrome P450 Cyp124
2541477	0	C	SNP	G	107	99	200	99.52	207
2541779	0	G	SNP	A	97	110	203	99.52	208	Tyr344Tyr (tac/taT)	Rv2267c	-	hypothetical protein
2542543	0	G	SNP	A	112	126	234	100	238	Arg90Cys (cgt/Tgt)	Rv2267c	-	hypothetical protein
2548573	0	G	SNP	A	123	116	237	99.58	240	Arg275Arg (cgg/cgA)	Rv2276	cyp121	cytochrome P450 Cyp121
2562644	0	G	SNP	T	131	114	242	100	245	Ala16Ser (gcg/Tcg)	Rv2290	lppO	lipoprotein LppO
2564368	1	G	Ins	C	113	106	219	98.65	219		Rv2293c	-	hypothetical protein
2566766	1	C	Ins	G	70	90	160	90.91	160
2566768	0	A	SNP	C	72	91	159	97.02	168
2571491	0	G	SNP	A	123	109	229	100	232	Ala171Val (gcc/gTc)	Rv2299c	htpG	chaperone protein HtpG
2573756	0	C	SNP	A	95	99	192	99.49	195
2578626	0	A	SNP	G	118	105	219	100	223	Met24Thr (atg/aCg)	Rv2307c	-	hypothetical protein
2586127	0	A	SNP	G	126	92	210	100	218	Gly388Gly (ggt/ggC)	Rv2314c	-	hypothetical protein
2589216	0	G	SNP	C	114	125	237	100	239	Val127Leu (gtg/Ctg)	Rv2316	uspA	sugar ABC transporter permease UspA
2591172	0	G	SNP	A	82	97	177	100	179	Ala219Thr (gcc/Acc)	Rv2318	uspC	sugar ABC transporter substrate-binding lipoprotein UspC
2591331	0	G	SNP	A	97	74	169	99.42	172	Gly272Ser (ggc/Agc)	Rv2318	uspC	sugar ABC transporter substrate-binding lipoprotein UspC
2598400	0	A	SNP	G	121	104	221	100	225	Asn516Asn (aat/aaC)	Rv2326c	-	ABC transporter ATP-binding protein
2600260	0	A	SNP	G	93	105	195	100	198	Arg91Arg (cga/cgG)	Rv2327	-	hypothetical protein
2601576	0	T	SNP	G	110	117	223	100	227	Ser282Arg (agt/agG)	Rv2328	PE23	PE family protein PE23
2601710	0	T	SNP	G	100	113	212	100	213	Leu327Arg (ctg/cGg)	Rv2328	PE23	PE family protein PE23
2604158	0	A	Del	GAP	74	93	169	75.23	222		Rv2330c	lppP	lipoprotein LppP
2604159	0	G	Del	GAP	74	93	169	75.23	222		Rv2330c	lppP	lipoprotein LppP
2604160	0	T	Del	GAP	74	93	169	75.91	220		Rv2330c	lppP	lipoprotein LppP
2604161	0	G	Del	GAP	74	93	169	76.61	218		Rv2330c	lppP	lipoprotein LppP
2604162	0	C	Del	GAP	74	93	169	78.04	214		Rv2330c	lppP	lipoprotein LppP
2604163	0	C	Del	GAP	74	93	169	78.04	214		Rv2330c	lppP	lipoprotein LppP
2604164	0	A	Del	GAP	74	93	169	78.4	213		Rv2330c	lppP	lipoprotein LppP
2604165	0	A	Del	GAP	74	93	169	79.9	209		Rv2330c	lppP	lipoprotein LppP
2608117	0	C	SNP	A	117	104	212	99.55	222	Asp69Tyr (gac/Tac)	Rv2333c	stp	multidrug resistance protein
2612632	0	C	SNP	A	117	126	237	100	243	Gly119Val (ggc/gTc)	Rv2337c	-	hypothetical protein
2613710	0	G	SNP	A	105	131	233	98.33	240	Cys118Cys (tgc/tgT)	Rv2338c	moeW	molybdopterin biosynthesis protein MoeW
2615413	0	A	SNP	G	104	125	221	99.57	230	Thr241Ala (acc/Gcc)	Rv2339	mmpL9	transmembrane transport protein MmpL9
2619271	0	T	SNP	C	107	95	197	100	202
2622505	0	T	SNP	C	92	116	203	100	208	Glu416Glu (gaa/gaG)	Rv2344c	dgt	deoxyguanosine triphosphate triphosphohydrolase
2624986	0	T	SNP	G	102	90	190	98.97	194	Val389Gly (gtg/gGg)	Rv2345	-	transmembrane protein
2625924	0	T	SNP	C	110	78	183	98.95	190	Ala83Ala (gca/gcG)	Rv2346c	esxO	ESAT-6 like protein EsxO
2626095	0	C	SNP	G	103	105	203	92.44	225	Ala26Ala (gcg/gcC)	Rv2346c	esxO	ESAT-6 like protein EsxO
2626513	0	T	SNP	A	75	60	129	100	135	Thr3Ser (aca/Tca)	Rv2347c	esxP	ESAT-6 like protein EsxP
2626514	0	T	SNP	G	77	61	134	100	138	Ala2Ala (gca/gcC)	Rv2347c	esxP	ESAT-6 like protein EsxP
2626600	0	G	SNP	A	97	71	159	99.41	169
2627946	0	A	SNP	G	98	105	199	99.51	204	Arg251Arg (cgt/cgC)	Rv2349c	plcC	phospholipase C
2631009	1	G	Ins	G	111	90	201	87.39	203		Rv2351c	plcA	membrane-associated phospholipase A
2631009	2	G	Ins	T	111	92	203	88.26	203		Rv2351c	plcA	membrane-associated phospholipase A
2631009	3	G	Ins	G	109	91	200	86.96	203		Rv2351c	plcA	membrane-associated phospholipase A
2631009	4	G	Ins	C	111	92	203	88.26	203		Rv2351c	plcA	membrane-associated phospholipase A
2631009	5	G	Ins	C	110	92	202	87.83	203		Rv2351c	plcA	membrane-associated phospholipase A
2632341	1	C	Ins	A	98	110	208	96.74	209
2632362	0	T	SNP	C	105	109	210	100	214
2637541	0	C	SNP	T	95	123	215	100	218
2642383	0	C	SNP	T	84	98	179	100	182	Ala66Thr (gcc/Acc)	Rv2360c	-	hypothetical protein
2645937	0	T	SNP	G	104	107	206	99.53	212	Lys246Thr (aag/aCg)	Rv2364c	era	GTPase Era
2651385	0	G	SNP	A	95	87	181	99.45	183	Arg58Arg (cgc/cgT)	Rv2370c	-	hypothetical protein
2652254	0	G	SNP	C	117	113	228	100	230	Ala191Gly (gct/gGt)	Rv2372c	-	rRNA small subunit methyltransferase E
2656225	0	A	SNP	G	94	120	213	100	214	Val69Ala (gtc/gCc)	Rv2377c	-	hypothetical protein
2656635	0	G	SNP	A	122	100	217	100	222	Pro357Ser (ccg/Tcg)	Rv2378c	mbtG	L-lysine N6-monooxygenase
2660319	0	C	SNP	G	104	114	211	99.09	220	Glu589Asp (gag/gaC)	Rv2379c	mbtF	peptide synthetase
2661039	0	G	SNP	A	108	107	213	99.54	216	Ile349Ile (atc/atT)	Rv2379c	mbtF	peptide synthetase
2668523	0	A	SNP	C	96	102	197	100	198	Ser583Ala (tcg/Gcg)	Rv2381c	mbtD	polyketide synthetase
2680658	0	T	SNP	G	101	111	209	100	212	Thr67Thr (act/acG)	Rv2386a	-	hypothetical protein
2686827	0	G	SNP	T	102	114	211	99.08	218	Arg154Leu (cgt/cTt)	Rv2392	cysH	phosphoadenosine phosphosulfate reductase
2688700	0	C	SNP	T	98	94	189	100	192	Pro231Ser (ccg/Tcg)	Rv2394	ggtB	gamma-glutamyltranspeptidase precursor GgtB
2690160	0	A	SNP	G	90	99	189	100	189	Asn30Ser (aac/aGc)	Rv2395	-	integral membrane protein
2695378	0	C	SNP	G	101	100	198	100	201	Gly141Ala (ggc/gCc)	Rv2398c	cysW	sulfate ABC transporter permease CysW
2697489	0	C	SNP	T	104	101	196	100	205	Ala76Thr (gcg/Acg)	Rv2400c	subI	sulfate ABC transporter substrate-binding lipoprotein SubI
2700222	0	T	SNP	C	125	105	226	98.71	233	Leu565Pro (ctg/cCg)	Rv2402	-	trehalase
2704884	1	A	Ins	C	80	79	159	97.55	159		Rv2407	-	ribonuclease Z
2704884	2	A	Ins	A	80	79	159	97.55	159		Rv2407	-	ribonuclease Z
2704884	3	A	Ins	G	80	79	159	97.55	159		Rv2407	-	ribonuclease Z
2704884	4	A	Ins	C	79	79	158	96.93	158		Rv2407	-	ribonuclease Z
2704884	5	A	Ins	G	78	79	157	96.32	157		Rv2407	-	ribonuclease Z
2704884	6	A	Ins	A	78	78	156	95.71	156		Rv2407	-	ribonuclease Z
2704884	7	A	Ins	C	78	78	156	95.71	156		Rv2407	-	ribonuclease Z
2712328	0	C	SNP	T	91	102	192	98.97	195	Pro183Pro (ccg/ccA)	Rv2414c	-	hypothetical protein
2713795	0	C	SNP	T	103	108	207	100	211
2718852	0	T	SNP	G	108	100	208	100	208
2719997	0	G	SNP	A	104	93	197	99.49	198	Arg134His (cgt/cAt)	Rv2423	-	hypothetical protein
2720069	0	G	SNP	A	95	103	198	99	200	Gly158Glu (ggg/gAg)	Rv2423	-	hypothetical protein
2720444	0	C	SNP	T	122	111	227	100	233	Ser283Phe (tct/tTt)	Rv2423	-	hypothetical protein
2720895	0	G	SNP	A	4	59	62	98.44	64	His295Tyr (cac/Tac)	Rv2424c	-	transposase
2720952	0	T	SNP	C	10	43	51	100	53	Thr276Ala (acc/Gcc)	Rv2424c	-	transposase
2720954	0	G	SNP	A	13	43	54	100	56	Thr275Ile (acc/aTc)	Rv2424c	-	transposase
2721562	0	C	SNP	G	95	103	197	99.5	199	Ala72Ala (gcg/gcC)	Rv2424c	-	transposase
2723506	0	T	SNP	C	113	109	218	99.55	223	Leu226Leu (tta/ttG)	Rv2426c	-	hypothetical protein
2724187	0	C	Del	GAP	66	69	139	75.42	179
2724188	0	G	Del	GAP	66	69	139	76.7	176
2724189	0	G	Del	GAP	66	69	139	76.27	177
2724190	0	G	Del	GAP	66	69	139	76.7	176
2724191	0	T	Del	GAP	66	69	139	77.59	174
2724192	0	C	Del	GAP	66	69	139	77.59	174
2724193	0	T	Del	GAP	66	69	139	77.59	174
2724194	0	C	Del	GAP	66	69	139	78.03	173
2724195	0	C	Del	GAP	66	69	139	78.95	171
2724196	0	T	Del	GAP	66	69	139	79.41	170
2724197	0	C	Del	GAP	66	69	139	80.36	168
2724198	0	T	Del	GAP	66	69	139	81.82	165
2724199	0	A	Del	GAP	66	69	139	83.33	162
2724200	0	G	Del	GAP	66	69	139	82.82	163
2726105	0	G	SNP	A	90	124	212	99.53	215						phylo (Delhi/CAS, 3)	isoniazid (INH)
2729058	0	A	SNP	C	105	105	204	100	210	Leu26Arg (ctg/cGg)	Rv2433c	-	hypothetical protein
2734074	0	T	SNP	C	110	122	229	99.57	233	Val282Ala (gtc/gCc)	Rv2436	rbsK	ribokinase RbsK
2737572	0	C	SNP	A	85	114	191	99.5	200	Ala226Ser (gcg/Tcg)	Rv2439c	proB	glutamate 5-kinase protein
2738221	0	G	SNP	A	99	100	197	100	199	Ile9Ile (atc/atT)	Rv2439c	proB	glutamate 5-kinase protein
2740693	0	T	SNP	C	105	73	176	100	178
2751804	0	C	SNP	T	105	94	197	100	199	Arg126Gln (cgg/cAg)	Rv2450c	rpfE	resuscitation-promoting factor RpfE
2752698	0	C	SNP	A	84	104	187	100	188
2753869	0	A	SNP	G	96	115	206	100	211	Val293Ala (gtg/gCg)	Rv2454c	-	2-oxoglutarate oxidoreductase subunit KorB
2760152	0	A	SNP	G	99	114	210	100	213	Tyr125Cys (tac/tGc)	Rv2458	mmuM	homocysteine S-methyltransferase MmuM
2771383	0	A	SNP	G	106	90	191	100	196	Ser800Gly (agc/Ggc)	Rv2467	pepN	aminopeptidase PepN
2779136	0	T	SNP	C	81	94	174	100	175	Ser1043Gly (agc/Ggc)	Rv2476c	gdh	NAD-dependent glutamate dehydrogenase
2782498	0	G	SNP	A	103	103	204	99.52	207	Asp515Asp (gac/gaT)	Rv2477c	-	macrolide ABC transporter ATP-binding protein
2786952	0	A	SNP	G	98	121	215	99.55	220	Cys778Arg (tgc/Cgc)	Rv2482c	plsB2	glycerol-3-phosphate acyltransferase
2791098	0	C	SNP	T	112	92	202	100	204	Gly466Asp (ggt/gAt)	Rv2484c	-	diacyglycerol O-acyltransferase
2793636	0	G	SNP	A	117	112	226	98.28	233	Ala118Val (gcc/gTc)	Rv2485c	lipQ	carboxylesterase LipQ
2795974	0	T	Del	GAP	37	50	83	95.6	91		Rv2487c	PE_PGRS42	PE-PGRS family protein PE_PGRS42
2795975	0	T	Del	GAP	37	50	83	96.67	90		Rv2487c	PE_PGRS42	PE-PGRS family protein PE_PGRS42
2795976	0	G	Del	GAP	36	50	83	95.56	90		Rv2487c	PE_PGRS42	PE-PGRS family protein PE_PGRS42
2795977	0	C	Del	GAP	36	50	83	96.63	89		Rv2487c	PE_PGRS42	PE-PGRS family protein PE_PGRS42
2795978	0	C	Del	GAP	36	50	83	96.63	89		Rv2487c	PE_PGRS42	PE-PGRS family protein PE_PGRS42
2795979	0	G	Del	GAP	36	50	83	97.73	88		Rv2487c	PE_PGRS42	PE-PGRS family protein PE_PGRS42
2795980	0	C	Del	GAP	36	50	83	97.73	88		Rv2487c	PE_PGRS42	PE-PGRS family protein PE_PGRS42
2795981	0	C	Del	GAP	36	50	83	97.73	88		Rv2487c	PE_PGRS42	PE-PGRS family protein PE_PGRS42
2795982	0	C	Del	GAP	36	50	83	98.85	87		Rv2487c	PE_PGRS42	PE-PGRS family protein PE_PGRS42
2795983	0	G	Del	GAP	36	50	83	100	86		Rv2487c	PE_PGRS42	PE-PGRS family protein PE_PGRS42
2795984	0	C	Del	GAP	36	50	83	100	86		Rv2487c	PE_PGRS42	PE-PGRS family protein PE_PGRS42
2795985	0	G	Del	GAP	36	50	83	100	86		Rv2487c	PE_PGRS42	PE-PGRS family protein PE_PGRS42
2795986	0	C	Del	GAP	36	50	83	100	86		Rv2487c	PE_PGRS42	PE-PGRS family protein PE_PGRS42
2795987	0	C	Del	GAP	36	50	83	100	86		Rv2487c	PE_PGRS42	PE-PGRS family protein PE_PGRS42
2795988	0	G	Del	GAP	36	50	83	100	86		Rv2487c	PE_PGRS42	PE-PGRS family protein PE_PGRS42
2795989	0	C	Del	GAP	36	50	83	100	86		Rv2487c	PE_PGRS42	PE-PGRS family protein PE_PGRS42
2795990	0	C	Del	GAP	36	50	83	100	86		Rv2487c	PE_PGRS42	PE-PGRS family protein PE_PGRS42
2795991	0	G	Del	GAP	36	50	83	100	86		Rv2487c	PE_PGRS42	PE-PGRS family protein PE_PGRS42
2795992	0	G	Del	GAP	36	50	83	100	86		Rv2487c	PE_PGRS42	PE-PGRS family protein PE_PGRS42
2795993	0	T	Del	GAP	36	49	83	97.7	87		Rv2487c	PE_PGRS42	PE-PGRS family protein PE_PGRS42
2798595	0	C	SNP	T	131	99	222	100	230	Ala762Ala (gcg/gcA)	Rv2488c	-	LuxR family transcriptional regulator
2803139	0	C	Del	GAP	176	170	337	85.86	403		Rv2490c	PE_PGRS43	PE-PGRS family protein PE_PGRS43
2803140	0	C	Del	GAP	176	170	337	85.01	407		Rv2490c	PE_PGRS43	PE-PGRS family protein PE_PGRS43
2803141	0	A	Del	GAP	176	170	337	86.5	400		Rv2490c	PE_PGRS43	PE-PGRS family protein PE_PGRS43
2803142	0	C	Del	GAP	176	170	337	86.28	401		Rv2490c	PE_PGRS43	PE-PGRS family protein PE_PGRS43
2803143	0	C	Del	GAP	176	170	337	86.72	399		Rv2490c	PE_PGRS43	PE-PGRS family protein PE_PGRS43
2803144	0	G	Del	GAP	176	170	337	87.37	396		Rv2490c	PE_PGRS43	PE-PGRS family protein PE_PGRS43
2803145	0	G	Del	GAP	176	170	337	88.95	389		Rv2490c	PE_PGRS43	PE-PGRS family protein PE_PGRS43
2803146	0	C	Del	GAP	176	170	337	89.41	387		Rv2490c	PE_PGRS43	PE-PGRS family protein PE_PGRS43
2803147	0	A	Del	GAP	176	170	337	89.87	385		Rv2490c	PE_PGRS43	PE-PGRS family protein PE_PGRS43
2807486	0	C	SNP	A	93	99	190	100	192	Ala70Asp (gcc/gAc)	Rv2492	-	hypothetical protein
2809621	0	T	SNP	C	113	117	223	100	230	Thr107Ala (acc/Gcc)	Rv2495c	bkdC	branched-chain keto acid dehydrogenase E2 component
2812520	0	C	SNP	T	97	106	198	100	203	Lys219Lys (aag/aaA)	Rv2498c	citE	citrate (pro-3S)-lyase subunit beta
2817747	0	G	SNP	A	95	109	203	100	204	Ala243Val (gct/gTt)	Rv2502c	accD1	acetyl-/propionyl-CoA carboxylase subunit beta
2818837	0	A	SNP	G	99	100	196	100	199	Gly97Gly (ggt/ggC)	Rv2503c	scoB	succinyl-CoA:3-ketoacid-CoA transferase subunit B
2821342	0	C	SNP	T	104	97	193	100	201	Ala85Ala (gcg/gcA)	Rv2505c	fadD35	fatty-acid--CoA ligase FadD35
2825466	0	G	SNP	A	106	120	224	100	226	Lys263Lys (aag/aaA)	Rv2509	-	short-chain type dehydrogenase/reductase
2827984	0	G	SNP	T	119	105	224	100	224
2828019	0	T	SNP	C	110	114	219	100	224
2830525	0	C	SNP	A	108	106	212	99.53	215	Thr122Lys (acg/aAg)	Rv2513	-	hypothetical protein
2836773	0	C	SNP	T	91	95	182	98.41	189	Ser330Leu (tcg/tTg)	Rv2519	PE26	PE family protein PE26
2840999	0	C	SNP	G	87	93	174	99.45	181	Ser2778Ser (tcg/tcC)	Rv2524c	fas	fatty acid synthase
2841022	0	A	SNP	G	83	92	172	100	175	Cys2771Arg (tgc/Cgc)	Rv2524c	fas	fatty acid synthase
2847281	0	A	SNP	G	114	124	232	100	238	Asp684Asp (gat/gaC)	Rv2524c	fas	fatty acid synthase
2855259	0	A	SNP	G	98	114	206	99.53	213	Ala841Ala (gct/gcC)	Rv2531c	-	amino acid decarboxylase
2865760	0	A	SNP	G	123	98	214	99.55	222	Thr211Ala (acc/Gcc)	Rv2542	-	hypothetical protein
2865882	0	T	SNP	C	123	114	232	99.16	239	Val251Val (gtt/gtC)	Rv2542	-	hypothetical protein
2867207	0	C	SNP	G	122	93	208	99.54	216	Ala28Ala (gcc/gcG)	Rv2544	lppB	lipoprotein LppB
2867230	0	G	SNP	A	81	70	150	100	151	Gly36Asp (ggc/gAc)	Rv2544	lppB	lipoprotein LppB
2867231	0	C	SNP	T	83	70	153	100	153	Gly36Gly (ggc/ggT)	Rv2544	lppB	lipoprotein LppB
2867236	0	A	SNP	G	85	70	152	100	155	Asn38Ser (aac/aGc)	Rv2544	lppB	lipoprotein LppB
2867240	0	C	SNP	T	85	69	152	100	154	Pro39Pro (ccc/ccT)	Rv2544	lppB	lipoprotein LppB
2867245	0	A	SNP	C	87	71	157	100	158	Lys41Thr (aaa/aCa)	Rv2544	lppB	lipoprotein LppB
2867251	0	C	SNP	G	89	74	161	100	163	Pro43Arg (ccg/cGg)	Rv2544	lppB	lipoprotein LppB
2867254	0	A	SNP	G	90	75	162	100	165	His44Arg (cac/cGc)	Rv2544	lppB	lipoprotein LppB
2867263	0	G	SNP	A	105	94	194	100	199	Gly47Asp (ggc/gAc)	Rv2544	lppB	lipoprotein LppB
2872348	0	G	SNP	A	72	103	172	99.43	176	Ala306Ala (gcc/gcT)	Rv2553c	-	membrane protein
2877378	0	G	SNP	C	106	80	183	100	186	Ala103Pro (gcc/Ccc)	Rv2557	-	hypothetical protein
2880702	0	G	SNP	C	92	112	198	100	204	Val210Leu (gtc/Ctc)	Rv2560	-	hypothetical protein
2881337	0	C	SNP	T	110	105	212	100	215
2881569	0	A	SNP	G	120	118	231	99.58	239
2881598	0	G	Del	GAP	104	104	211	92.04	226
2884068	0	A	SNP	C	104	122	218	99.56	227	Met243Leu (atg/Ctg)	Rv2564	glnQ	glutamine ABC transporter ATP-binding protein
2886570	0	A	SNP	G	72	108	176	99.45	181	Glu66Glu (gaa/gaG)	Rv2566	-	hypothetical protein
2888201	0	T	SNP	C	80	92	169	100	172	Leu610Pro (ctc/cCc)	Rv2566	-	hypothetical protein
2889633	0	T	SNP	C	88	91	177	100	179	Ala1087Ala (gct/gcC)	Rv2566	-	hypothetical protein
2891267	0	C	SNP	T	111	112	214	100	223	Gly491Gly (ggc/ggT)	Rv2567	-	hypothetical protein
2891728	0	A	SNP	G	119	105	219	100	224	Gln645Arg (cag/cGg)	Rv2567	-	hypothetical protein
2894208	0	G	SNP	A	100	86	182	100	186	Ser67Ser (agc/agT)	Rv2569c	-	hypothetical protein
2895473	0	A	SNP	G	102	78	179	99.45	181	Phe163Ser (ttc/tCc)	Rv2571c	-	transmembrane protein
2897660	0	T	SNP	C	101	98	193	100	199	Ala48Ala (gca/gcG)	Rv2572c	aspS	aspartate--tRNA ligase
2898522	0	T	SNP	C	94	108	198	100	202	Tyr160Tyr (tat/taC)	Rv2573	-	2-dehydropantoate 2-reductase
2903050	0	G	SNP	A	113	107	213	98.65	223	Thr161Ile (acc/aTc)	Rv2578c	-	hypothetical protein
2910461	0	G	SNP	T	114	112	221	100	226	Ala147Glu (gcg/gAg)	Rv2584c	apt	adenine phosphoribosyltransferase
2910852	0	C	SNP	G	84	109	189	100	193	Ala17Pro (gcg/Ccg)	Rv2584c	apt	adenine phosphoribosyltransferase
2911293	0	C	SNP	G	96	77	171	100	173	Cys462Ser (tgt/tCt)	Rv2585c	-	lipoprotein
2912294	0	T	SNP	G	95	110	199	100	205	Ala128Ala (gca/gcC)	Rv2585c	-	lipoprotein
2916194	0	C	SNP	T	98	112	207	99.06	212
2923391	0	T	SNP	C	113	140	249	100	253	Pro281Pro (cca/ccG)	Rv2592c	ruvB	Holliday junction ATP-dependent DNA helicase RuvB
2925462	0	T	SNP	A	99	96	193	100	195
2925962	0	T	SNP	C	104	112	210	99.54	217	Cys77Arg (tgc/Cgc)	Rv2596	vapC40	ribonuclease VapC40
2927939	0	T	SNP	C	98	123	215	100	221
2939373	0	G	SNP	C	98	105	193	100	203	Ser197Cys (tct/tGt)	Rv2611c	-	phosphatidylinositol mannoside acyltransferase
2939657	0	T	SNP	C	98	104	198	100	202	Ile102Met (ata/atG)	Rv2611c	-	phosphatidylinositol mannoside acyltransferase
2941179	0	G	SNP	A	94	107	194	99.5	202	Arg6Arg (cgc/cgT)	Rv2613c	-	AP-4-A phosphorylase		phylo (Delhi/CAS)
2943675	0	G	SNP	A	131	121	252	98.05	257	Gly437Gly (ggc/ggT)	Rv2615c	PE_PGRS45	PE-PGRS family protein PE_PGRS45
2943711	1	G	Ins	C	99	104	203	76.32	203		Rv2615c	PE_PGRS45	PE-PGRS family protein PE_PGRS45
2943711	2	G	Ins	C	99	104	203	76.32	203		Rv2615c	PE_PGRS45	PE-PGRS family protein PE_PGRS45
2943711	3	G	Ins	G	97	104	201	75.56	203		Rv2615c	PE_PGRS45	PE-PGRS family protein PE_PGRS45
2943711	4	G	Ins	C	98	103	201	75.56	203		Rv2615c	PE_PGRS45	PE-PGRS family protein PE_PGRS45
2943711	5	G	Ins	C	99	103	202	75.94	203		Rv2615c	PE_PGRS45	PE-PGRS family protein PE_PGRS45
2943711	6	G	Ins	G	99	104	203	76.32	203		Rv2615c	PE_PGRS45	PE-PGRS family protein PE_PGRS45
2943711	7	G	Ins	T	99	104	203	76.32	203		Rv2615c	PE_PGRS45	PE-PGRS family protein PE_PGRS45
2943711	8	G	Ins	T	99	104	203	76.32	203		Rv2615c	PE_PGRS45	PE-PGRS family protein PE_PGRS45
2943711	9	G	Ins	T	97	104	201	75.56	203		Rv2615c	PE_PGRS45	PE-PGRS family protein PE_PGRS45
2944515	0	A	SNP	C	138	183	316	99.69	322	Gly157Gly (ggt/ggG)	Rv2615c	PE_PGRS45	PE-PGRS family protein PE_PGRS45
2944524	0	C	SNP	G	102	152	245	81.94	310	Gly154Gly (ggg/ggC)	Rv2615c	PE_PGRS45	PE-PGRS family protein PE_PGRS45
2948524	0	T	SNP	A	115	116	229	100	231	Glu12Val (gag/gTg)	Rv2621c	-	transcriptional regulator
2949251	0	G	SNP	A	114	115	224	100	229	Val206Ile (gtt/Att)	Rv2622	-	methyltransferase
2954439	0	T	SNP	C	131	103	230	100	234	Arg104Gly (aga/Gga)	Rv2627c	-	hypothetical protein
2958693	0	G	SNP	A	104	123	226	99.56	228	Ala374Ala (gcg/gcA)	Rv2631	-	RNA-splicing ligase RtcB
2959257	0	A	Del	GAP	117	98	213	98.17	219
2959258	0	T	Del	GAP	117	96	211	99.07	215
2959259	0	C	Del	GAP	117	96	211	99.07	215
2959260	0	C	Del	GAP	117	96	211	99.07	215
2959261	0	A	Del	GAP	117	96	211	99.07	215
2959262	0	A	Del	GAP	117	96	211	100	213
2959263	0	T	Del	GAP	116	96	211	100	212
2959264	0	C	Del	GAP	116	96	211	99.53	213
2959265	0	A	SNP	T	116	96	211	100	212
2960592	0	C	SNP	T	157	156	297	98.74	317	Gly617Asp (ggc/gAc)	Rv2634c	PE_PGRS46	PE-PGRS family protein PE_PGRS46
2964594	0	G	SNP	A	93	103	191	100	196	Ala64Thr (gcc/Acc)	Rv2638	-	hypothetical protein
2974933	0	A	SNP	G	143	101	242	100	244	Ile101Thr (atc/aCc)	Rv2650c	-	prophage protein
2975227	0	T	SNP	G	127	122	244	100	249	Asn3Thr (aat/aCt)	Rv2650c	-	prophage protein
2976535	0	G	SNP	T	128	121	245	99.6	250	Ala7Asp (gcc/gAc)	Rv2652c	-	prophage protein
2982369	0	G	SNP	A	115	140	251	98.84	258
2984740	0	A	SNP	G	101	99	198	100	200	His3Arg (cac/cGc)	Rv2668	-	hypothetical protein
2988630	0	C	SNP	G	92	105	196	100	197	His317Asp (cat/Gat)	Rv2672	-	protease
2994187	0	T	SNP	C	135	139	266	100	274	Leu292Leu (tta/ttG)	Rv2678c	hemE	uroporphyrinogen decarboxylase
2995548	0	C	SNP	A	107	111	217	100	218	Thr145Asn (acc/aAc)	Rv2679	echA15	enoyl-CoA hydratase EchA15
2996524	0	G	SNP	A	129	106	233	99.58	236	Arg140Arg (agg/agA)	Rv2680	-	hypothetical protein
3003115	0	C	SNP	G	94	122	213	99.54	217	Ala378Gly (gca/gGa)	Rv2685	arsB1	arsenic-transport integral membrane protein ArsB
3005185	0	G	SNP	T	123	124	245	99.6	248	Pro156Thr (ccc/Acc)	Rv2688c	-	antibiotic ABC transporter ATP-binding protein
3009692	0	A	SNP	G	94	93	180	100	187	Thr117Ala (acc/Gcc)	Rv2691	ceoB	TRK system potassium uptake protein CeoB
3010014	0	G	SNP	A	109	88	194	100	197	Gly224Glu (ggg/gAg)	Rv2691	ceoB	TRK system potassium uptake protein CeoB
3010420	0	A	SNP	G	122	117	237	100	239	Ile133Val (atc/Gtc)	Rv2692	ceoC	TRK system potassium uptake protein CeoC
3011837	0	A	SNP	G	99	95	190	100	194
3017465	0	T	SNP	C	117	122	230	100	239	Ile203Thr (ata/aCa)	Rv2702	ppgK	polyphosphate glucokinase
3027548	0	C	SNP	T	86	105	185	100	191	Pro162Ser (ccg/Tcg)	Rv2714	-	hypothetical protein
3027798	0	T	SNP	C	113	77	186	100	190	Val245Ala (gtg/gCg)	Rv2714	-	hypothetical protein
3031168	0	A	SNP	G	100	95	188	99.49	196	Tyr124His (tat/Cat)	Rv2719c	-	membrane protein
3037377	0	T	SNP	C	97	91	177	100	188
3040344	0	C	SNP	T	109	106	212	100	215	Glu142Glu (gag/gaA)	Rv2727c	miaA	tRNA delta(2)-isopentenylpyrophosphate transferase
3041871	0	G	SNP	T	102	118	218	100	220	Ala202Glu (gcg/gAg)	Rv2729c	-	integral membrane protein
3043700	0	C	SNP	T	120	112	227	100	232	Ala225Ala (gcc/gcT)	Rv2731	-	hypothetical protein
3054081	0	A	SNP	G	124	137	258	100	261	Gly56Gly (gga/ggG)	Rv2741	PE_PGRS47	PE-PGRS family protein PE_PGRS47
3054321	0	A	SNP	G	113	156	266	99.26	271	Gly136Gly (gga/ggG)	Rv2741	PE_PGRS47	PE-PGRS family protein PE_PGRS47
3059791	0	G	SNP	C	29	49	78	100	78
3059812	0	T	Del	GAP	35	25	60	85.71	70
3059820	0	G	SNP	T	34	17	51	89.47	57
3059821	0	C	SNP	G	33	19	52	88.14	59
3059822	0	A	SNP	C	34	19	53	91.38	58
3059829	1	G	Ins	A	34	19	53	88.33	53
3061342	0	T	SNP	G	79	103	178	100	182	Ile389Leu (atc/Ctc)	Rv2748c	ftsK	DNA translocase FtsK
3069167	0	A	SNP	G	107	115	220	99.11	224	Leu306Pro (ctg/cCg)	Rv2756c	hsdM	type I restriction/modification system DNA methylase HsdM
3069566	0	C	SNP	T	106	85	186	99.48	192	Gly173Asp (ggc/gAc)	Rv2756c	hsdM	type I restriction/modification system DNA methylase HsdM
3072285	0	A	SNP	C	117	103	219	100	220	Leu119Arg (ctg/cGg)	Rv2761c	hsdS	type I restriction/modification system specificity determinant HsdS
3076172	0	C	SNP	T	107	107	211	100	214	Asp67Asn (gat/Aat)	Rv2766c	-	short-chain type dehydrogenase/reductase
3078178	0	C	SNP	T	112	104	213	100	216	Val270Met (gtg/Atg)	Rv2769c	PE27	PE family protein PE27
3079877	0	A	SNP	G	113	120	230	100	233	Phe194Ser (ttc/tCc)	Rv2770c	PPE44	PPE family protein PPE44
3080795	0	A	SNP	G	97	93	186	99.48	191	Leu80Pro (ctc/cCc)	Rv2771c	-	hypothetical protein
3086788	0	T	SNP	C	100	90	185	100	190
3089299	0	C	SNP	G	100	100	200	100	200	Gly355Arg (gga/Cga)	Rv2782c	pepR	zinc protease
3099447	0	A	SNP	G	124	109	226	99.57	234	Leu241Leu (ctt/ctC)	Rv2790c	ltp1	lipid-transfer protein
3103682	0	T	SNP	C	125	108	232	100	233	Met87Val (atg/Gtg)	Rv2794c	pptT	phosphopantetheinyl transferase
3104189	0	A	SNP	G	105	112	210	99.09	219	Cys241Cys (tgt/tgC)	Rv2795c	-	hypothetical protein
3111280	0	G	SNP	A	101	102	201	99.51	204	Leu182Phe (ctt/Ttt)	Rv2802c	-	arginine/hypothetical protein
3112700	0	C	SNP	T	111	84	188	98.98	197	Gly132Asp (ggc/gAc)	Rv2804c	-	hypothetical protein
3112877	0	G	SNP	A	106	91	192	99.49	198	Gly4Asp (ggc/gAc)	Rv2805	-	hypothetical protein
3113872	0	A	SNP	T	100	107	203	100	207	Glu72Val (gag/gTg)	Rv2807	-	hypothetical protein
3114516	0	A	Del	GAP	123	117	239	95.62	251		Rv2807	-	hypothetical protein
3115384	0	G	SNP	C	118	101	215	100	219
3117533	0	G	SNP	A	81	99	179	100	180	Arg239Gln (cgg/cAg)	Rv2812	-	transposase
3118000	0	A	SNP	G	83	82	160	99.4	166	Arg395Gly (agg/Ggg)	Rv2812	-	transposase
3131469	1	T	Ins	T	122	99	221	97.79	221		Rv2823c	-	CRISPR-associated protein Cas10/Csm1
3131469	2	T	Ins	G	121	99	220	97.35	221		Rv2823c	-	CRISPR-associated protein Cas10/Csm1
3131469	3	T	Ins	T	122	99	221	97.79	221		Rv2823c	-	CRISPR-associated protein Cas10/Csm1
3131469	4	T	Ins	C	122	99	221	97.79	221		Rv2823c	-	CRISPR-associated protein Cas10/Csm1
3131469	5	T	Ins	G	122	98	220	97.35	220		Rv2823c	-	CRISPR-associated protein Cas10/Csm1
3131469	6	T	Ins	G	118	97	215	95.13	217		Rv2823c	-	CRISPR-associated protein Cas10/Csm1
3131469	7	T	Ins	C	119	97	216	95.58	216		Rv2823c	-	CRISPR-associated protein Cas10/Csm1
3131469	8	T	Ins	G	119	96	215	95.13	215		Rv2823c	-	CRISPR-associated protein Cas10/Csm1
3131469	9	T	Ins	A	119	96	215	95.13	215		Rv2823c	-	CRISPR-associated protein Cas10/Csm1
3133054	0	C	SNP	G	227	200	421	100	427	Ser162Ser (tcg/tcC)	Rv2825c	-	hypothetical protein
3133055	0	G	SNP	C	218	204	412	100	422	Ser162Trp (tcg/tGg)	Rv2825c	-	hypothetical protein
3133536	0	T	SNP	C	113	128	236	99.59	242	Lys2Glu (aaa/Gaa)	Rv2825c	-	hypothetical protein
3135272	0	G	SNP	A	119	97	212	98.63	219	Ala71Val (gca/gTa)	Rv2827c	-	hypothetical protein
3135950	0	C	SNP	G	10	22	31	100	32	Ser128Ser (tcg/tcC)	Rv2828c	-	hypothetical protein
3135951	0	G	SNP	C	8	21	29	100	29	Ser128Trp (tcg/tGg)	Rv2828c	-	hypothetical protein
3137058	0	G	SNP	A	101	99	196	100	200	Ala56Val (gcg/gTg)	Rv2830c	vapB22	antitoxin VapB22
3139548	0	C	SNP	A	117	114	223	99.57	232	Ala313Ser (gcc/Tcc)	Rv2833c	ugpB	sn-glycerol-3-phosphate ABC transporter substrate-binding lipoprotein UgpB
3151327	0	C	SNP	T	96	91	184	99.47	188	Val542Ile (gtt/Att)	Rv2845c	proS	proline--tRNA ligase
3162805	0	C	SNP	G	159	175	329	99.7	335	Arg180Gly (cgc/Ggc)	Rv2853	PE_PGRS48	PE-PGRS family protein PE_PGRS48
3164404	0	C	SNP	T	129	143	269	99.63	273	Leu85Leu (ctg/Ttg)	Rv2854	-	hypothetical protein
3165807	0	G	SNP	A	118	136	251	99.61	255	Val201Val (gtg/gtA)	Rv2855	mtr	mycothione reductase
3168492	0	G	SNP	A	98	123	219	99.55	222
3174013	0	G	SNP	A	116	101	213	100	217	Pro2Leu (cct/cTt)	Rv2861c	mapB	methionine aminopeptidase
3174496	0	A	SNP	G	120	106	223	100	226	Cys50Arg (tgt/Cgt)	Rv2862c	-	hypothetical protein
3177884	0	C	SNP	A	115	108	221	100	223	Arg21Arg (cgc/cgA)	Rv2866	relG	toxin RelG
3180988	0	C	SNP	A	90	132	215	99.55	223	Val259Phe (gtc/Ttc)	Rv2869c	rip	zinc metalloprotease
3186860	0	T	SNP	G	100	99	192	100	199	Tyr672Asp (tat/Gat)	Rv2874	dipZ	integral membrane C-type cytochrome biogenesis protein DipZ
3189242	0	A	SNP	G	105	92	193	99.49	198	Ala52Ala (gct/gcC)	Rv2878c	mpt53	soluble secreted antigen Mpt53
3190146	0	C	Del	GAP	108	94	208	95.28	212
3194241	1	C	Ins	G	92	98	190	94.53	190		Rv2885c	-	transposase
3200478	0	G	SNP	A	96	117	209	100	213	Leu71Leu (ctg/ctA)	Rv2891	-	hypothetical protein
3202731	0	A	SNP	C	108	96	203	100	204	Gly104Gly (gga/ggC)	Rv2893	-	oxidoreductase
3208600	0	G	SNP	A	110	115	223	100	225	Tyr269Tyr (tac/taT)	Rv2899c	fdhD	formate dehydrogenase accessory protein FdhD
3212723	0	C	SNP	A	104	94	195	100	198	Ala78Ala (gcg/gcT)	Rv2902c	rnhB	ribonuclease HII
3214586	0	C	SNP	T	102	77	177	100	179
3219500	0	T	SNP	A	126	104	229	100	230	Lys121Met (aag/aTg)	Rv2912c	-	TetR family HTH-type transcriptional regulator
3226181	0	A	SNP	C	96	94	188	99.48	191	Arg35Arg (cgt/cgG)	Rv2916c	ffh	signal recognition particle protein
3228143	0	G	SNP	T	119	100	216	100	219	Arg594Leu (cgg/cTg)	Rv2917	-	hypothetical protein
3232759	0	G	SNP	A	245	190	420	91.39	476
3236442	0	G	SNP	A	111	146	254	100	257	His455His (cac/caT)	Rv2922c	smc	chromosome partition protein Smc
3236497	0	A	SNP	T	108	116	222	100	224	Val437Glu (gtg/gAg)	Rv2922c	smc	chromosome partition protein Smc
3244113	0	T	SNP	C	110	114	218	99.56	225	Pro139Pro (cct/ccC)	Rv2930	fadD26	fatty-acid--CoA ligase FadD26
3247298	0	C	SNP	A	97	111	204	99.52	209	Gly618Gly (ggc/ggA)	Rv2931	ppsA	phthiocerol synthesis polyketide synthase type I PpsA
3247304	0	C	SNP	G	65	85	149	98.68	152	Val620Val (gtc/gtG)	Rv2931	ppsA	phthiocerol synthesis polyketide synthase type I PpsA
3247306	0	A	Del	GAP	62	84	148	98.65	148		Rv2931	ppsA	phthiocerol synthesis polyketide synthase type I PpsA
3247307	0	C	Del	GAP	62	84	148	98.65	148		Rv2931	ppsA	phthiocerol synthesis polyketide synthase type I PpsA
3247308	0	C	Del	GAP	62	84	148	98.65	148		Rv2931	ppsA	phthiocerol synthesis polyketide synthase type I PpsA
3247309	0	C	Del	GAP	62	84	148	98.65	148		Rv2931	ppsA	phthiocerol synthesis polyketide synthase type I PpsA
3247310	0	T	Del	GAP	62	84	148	98.65	148		Rv2931	ppsA	phthiocerol synthesis polyketide synthase type I PpsA
3247313	1	C	Ins	A	64	85	149	98.68	149		Rv2931	ppsA	phthiocerol synthesis polyketide synthase type I PpsA
3247313	2	C	Ins	C	64	85	149	98.68	149		Rv2931	ppsA	phthiocerol synthesis polyketide synthase type I PpsA
3247313	3	C	Ins	C	64	84	148	98.01	149		Rv2931	ppsA	phthiocerol synthesis polyketide synthase type I PpsA
3247313	4	C	Ins	A	64	85	149	98.68	149		Rv2931	ppsA	phthiocerol synthesis polyketide synthase type I PpsA
3247313	5	C	Ins	G	64	85	149	98.68	149		Rv2931	ppsA	phthiocerol synthesis polyketide synthase type I PpsA
3247319	0	C	SNP	T	88	111	196	99.5	200	Gly625Gly (ggc/ggT)	Rv2931	ppsA	phthiocerol synthesis polyketide synthase type I PpsA
3247340	0	G	SNP	A	103	129	228	99.57	233	Val632Val (gtg/gtA)	Rv2931	ppsA	phthiocerol synthesis polyketide synthase type I PpsA
3247851	0	G	SNP	A	59	51	109	99.1	111	Ala803Thr (gcc/Acc)	Rv2931	ppsA	phthiocerol synthesis polyketide synthase type I PpsA
3247853	0	C	SNP	T	56	51	107	99.07	108	Ala803Ala (gcc/gcT)	Rv2931	ppsA	phthiocerol synthesis polyketide synthase type I PpsA
3247856	0	G	SNP	C	54	53	101	99.07	108	Arg804Arg (cgg/cgC)	Rv2931	ppsA	phthiocerol synthesis polyketide synthase type I PpsA
3247864	1	C	Ins	T	52	52	104	98.11	104		Rv2931	ppsA	phthiocerol synthesis polyketide synthase type I PpsA
3247864	2	C	Ins	A	52	52	104	98.11	104		Rv2931	ppsA	phthiocerol synthesis polyketide synthase type I PpsA
3247864	3	C	Ins	G	52	52	104	98.11	104		Rv2931	ppsA	phthiocerol synthesis polyketide synthase type I PpsA
3247864	4	C	Ins	G	51	51	102	96.23	103		Rv2931	ppsA	phthiocerol synthesis polyketide synthase type I PpsA
3247866	0	C	Del	GAP	50	53	98	97.17	106		Rv2931	ppsA	phthiocerol synthesis polyketide synthase type I PpsA
3247867	0	A	Del	GAP	50	53	98	99.04	104		Rv2931	ppsA	phthiocerol synthesis polyketide synthase type I PpsA
3247868	0	A	Del	GAP	50	53	98	98.1	105		Rv2931	ppsA	phthiocerol synthesis polyketide synthase type I PpsA
3247869	0	A	Del	GAP	50	53	98	98.1	105		Rv2931	ppsA	phthiocerol synthesis polyketide synthase type I PpsA
3247874	0	G	SNP	A	54	56	107	98.21	112	Arg810Arg (cgg/cgA)	Rv2931	ppsA	phthiocerol synthesis polyketide synthase type I PpsA
3247877	0	T	SNP	C	54	62	114	100	116	Phe811Phe (ttt/ttC)	Rv2931	ppsA	phthiocerol synthesis polyketide synthase type I PpsA
3247883	0	T	SNP	C	88	92	175	99.45	181	Ser813Ser (agt/agC)	Rv2931	ppsA	phthiocerol synthesis polyketide synthase type I PpsA
3248074	0	G	SNP	A	50	102	152	98.7	154	Arg877His (cgc/cAc)	Rv2931	ppsA	phthiocerol synthesis polyketide synthase type I PpsA
3248075	0	C	SNP	T	48	102	150	98.68	152	Arg877Arg (cgc/cgT)	Rv2931	ppsA	phthiocerol synthesis polyketide synthase type I PpsA
3248516	0	G	SNP	A	113	48	160	98.77	163	Gln1024Gln (cag/caA)	Rv2931	ppsA	phthiocerol synthesis polyketide synthase type I PpsA
3251047	0	C	SNP	A	102	97	198	100	199	Ala1868Glu (gcg/gAg)	Rv2931	ppsA	phthiocerol synthesis polyketide synthase type I PpsA
3256494	0	A	SNP	G	100	89	189	99.47	190	Gly270Gly (gga/ggG)	Rv2933	ppsC	phthiocerol synthesis polyketide synthase type I PpsC
3266030	0	A	SNP	G	110	105	211	99.54	216	Ser1261Ser (tca/tcG)	Rv2934	ppsD	phthiocerol synthesis polyketide synthase type I PpsD
3269581	0	A	SNP	G	108	115	220	100	223	Ala615Ala (gca/gcG)	Rv2935	ppsE	phthiocerol synthesis polyketide synthase type I PpsE
3270784	0	A	SNP	G	116	121	237	100	237	Gln1016Gln (caa/caG)	Rv2935	ppsE	phthiocerol synthesis polyketide synthase type I PpsE
3273107	0	C	SNP	A	89	106	194	100	195	Ala298Ala (gcc/gcA)	Rv2936	drrA	daunorubicin ABC transporter ATP-binding protein DrrA		phylo (3)
3296371	1	G	Ins	C	71	88	159	86.41	159		Rv2947c	pks15	polyketide synthase
3296371	2	G	Ins	C	71	88	159	86.41	159		Rv2947c	pks15	polyketide synthase
3296371	3	G	Ins	G	71	88	159	86.41	159		Rv2947c	pks15	polyketide synthase
3296371	4	G	Ins	C	71	88	159	86.41	159		Rv2947c	pks15	polyketide synthase
3296371	5	G	Ins	G	71	87	158	85.87	159		Rv2947c	pks15	polyketide synthase
3296371	6	G	Ins	G	71	88	159	86.41	159		Rv2947c	pks15	polyketide synthase
3296371	7	G	Ins	C	71	88	159	86.41	159		Rv2947c	pks15	polyketide synthase
3296843	0	A	SNP	G	106	84	183	98.96	192	Val333Ala (gtg/gCg)	Rv2947c	pks15	polyketide synthase
3299935	0	G	SNP	A	97	97	191	99.49	195	Ala7Val (gcg/gTg)	Rv2948c	fadD22	p-hydroxybenzoyl--AMP ligase
3302589	0	A	SNP	C	103	117	216	100	220
3306441	0	G	SNP	A	104	126	227	100	230	Arg388Gln (cgg/cAg)	Rv2953	-	trans-acting enoyl reductase
3308606	0	G	SNP	A	106	97	200	100	203
3312620	0	C	SNP	A	96	118	209	100	214	Glu73Asp (gag/gaT)	Rv2959c	-	rhamnosyl O-methyltransferase
3314412	0	A	SNP	G	93	110	198	100	203	Ala237Ala (gct/gcC)	Rv2962c	-	PGL/p-HBAD biosynthesis rhamnosyltransferase
3315726	0	G	Del	GAP	111	92	201	98.07	207		Rv2963	-	integral membrane protein
3316955	0	A	SNP	C	91	92	180	100	183	Met143Leu (atg/Ctg)	Rv2964	purU	formyltetrahydrofolate deformylase
3326554	0	A	SNP	C	102	93	192	100	195	Asn152His (aac/Cac)	Rv2971	-	oxidoreductase		phylo (not Euro-American, M. africanum, M. bovis, M . canettii, M. caprae, M. Microti, M. pinipedii, Beijing, Delhi/CAS, EAI)
3327542	0	G	SNP	C	96	101	195	100	197	Asp65Glu (gac/gaG)	Rv2972c	-	hypothetical protein
3330749	0	G	SNP	C	111	86	195	98.5	200	His205Asp (cac/Gac)	Rv2974c	-	hypothetical protein
3331362	0	C	Del	GAP	82	91	170	96.65	179		Rv2975c	-	hypothetical protein
3331363	0	G	Del	GAP	82	91	170	97.19	178		Rv2975c	-	hypothetical protein
3335708	0	G	SNP	C	107	133	236	99.59	241	Pro14Arg (ccg/cGg)	Rv2979c	-	resolvase
3336825	0	T	SNP	C	124	161	283	100	285	Thr365Ala (aca/Gca)	Rv2981c	ddlA	D-alanine--D-alanine ligase
3338603	0	G	SNP	C	80	95	172	100	175	Pro133Ala (ccg/Gcg)	Rv2982c	gpdA2	glycerol-3-phosphate dehydrogenase
3348536	0	C	SNP	T	89	87	175	98.32	179
3349917	0	G	SNP	A	106	107	209	100	213	His121Tyr (cat/Tat)	Rv2992c	gltS	glutamate--tRNA ligase
3352932	0	C	SNP	G	122	101	215	99.55	224	Thr179Thr (acg/acC)	Rv2995c	leuB	3-isopropylmalate dehydrogenase
3355949	0	A	SNP	C	120	101	219	99.55	222	Asp284Ala (gac/gCc)	Rv2997	-	dehydrogenase
3357464	0	C	SNP	G	106	111	213	100	217
3358235	0	A	SNP	T	104	111	213	100	215	Met212Leu (atg/Ttg)	Rv2999	lppY	lipoprotein LppY
3363338	0	A	SNP	G	94	122	209	100	216
3367765	0	G	SNP	A	112	115	221	100	227	Gly343Gly (ggc/ggT)	Rv3009c	gatB	aspartyl/glutamyl-tRNA(Asn/Gln) amidotransferase subunit B
3380804	0	T	SNP	G	88	90	170	99.44	179	Ile64Leu (atc/Ctc)	Rv3022A	PE29	PE family protein PE29
3385218	0	C	SNP	T	106	82	186	100	188	Gly287Glu (gga/gAa)	Rv3026c	-	hypothetical protein
3385881	1	A	Ins	C	108	89	197	94.71	197		Rv3026c	-	hypothetical protein
3393640	0	C	SNP	T	125	113	234	100	238	Asn87Asn (aac/aaT)	Rv3033	-	hypothetical protein
3395654	0	G	SNP	A	93	103	192	98	200	Leu92Leu (ctg/ctA)	Rv3035	-	hypothetical protein
3401871	0	A	SNP	G	102	98	197	100	200	Ala16Ala (gct/gcC)	Rv3041c	-	ABC transporter ATP-binding protein
3402816	0	C	SNP	T	92	108	198	100	200	Gly116Glu (gga/gAa)	Rv3042c	serB2	phosphoserine phosphatase SerB
3404376	0	C	SNP	G	114	107	215	100	221	Thr182Thr (acg/acC)	Rv3043c	ctaD	cytochrome C oxidase cytochrome 1
3413785	0	C	SNP	T	124	99	218	100	223	Val128Ile (gtc/Atc)	Rv3051c	nrdE	ribonucleoside-diphosphate reductase subunit alpha
3415181	0	C	Del	GAP	74	73	145	75.77	194
3415182	0	A	Del	GAP	74	73	145	76.96	191
3415183	0	C	Del	GAP	74	73	145	78.61	187
3415184	0	C	Del	GAP	74	73	145	79.03	186
3415185	0	T	Del	GAP	74	73	145	80.77	182
3415186	0	A	Del	GAP	74	73	145	80.77	182
3415187	0	G	Del	GAP	74	73	145	81.22	181
3415188	0	G	Del	GAP	74	73	145	82.12	179
3415189	0	G	Del	GAP	74	73	145	83.52	176
3415190	0	G	Del	GAP	74	73	145	82.12	179
3415191	0	G	Del	GAP	74	73	145	83.52	176
3415192	0	T	Del	GAP	74	73	145	84	175
3415193	0	G	Del	GAP	74	73	145	84.48	174
3415194	0	G	Del	GAP	74	73	145	84.48	174
3420825	0	A	SNP	G	109	120	229	99.57	230	Asp445Gly (gac/gGc)	Rv3059	cyp136	cytochrome P450 Cyp136
3425854	0	C	SNP	T	136	121	252	100	257	Pro91Ser (ccg/Tcg)	Rv3062	ligB	DNA ligase
3428897	0	G	SNP	C	107	128	230	100	235	Arg552Pro (cgt/cCt)	Rv3063	cstA	carbon starvation protein A
3428917	0	C	SNP	A	105	127	230	100	232	Arg559Ser (cgt/Agt)	Rv3063	cstA	carbon starvation protein A
3437007	0	G	SNP	C	89	98	186	100	187	Ala77Pro (gcc/Ccc)	Rv3074	-	hypothetical protein
3440464	0	T	SNP	G	110	96	206	100	206	Arg308Arg (cgt/cgG)	Rv3077	-	hydrolase
3440468	0	G	SNP	C	108	97	204	100	205	Gly310Arg (ggc/Cgc)	Rv3077	-	hydrolase
3441078	0	C	SNP	G	122	110	228	99.15	234	Ala513Gly (gcc/gGc)	Rv3077	-	hydrolase
3450725	0	T	SNP	C	93	114	206	100	207	Val243Val (gtt/gtC)	Rv3084	lipR	acetyl-hydrolase LipR
3454263	0	C	SNP	G	97	103	199	100	200	Leu447Val (ctc/Gtc)	Rv3087	-	diacyglycerol O-acyltransferase
3455686	0	G	SNP	C	103	94	193	100	197	Leu449Leu (ctg/ctC)	Rv3088	tgs4	diacyglycerol O-acyltransferase
3456666	0	A	SNP	G	110	89	192	100	199	Ala302Ala (gca/gcG)	Rv3089	fadD13	long chain-fatty-acid--CoA ligase FadD13
3459081	0	G	SNP	C	119	121	237	100	240	Ala291Pro (gca/Cca)	Rv3090	-	hypothetical protein
3462135	0	G	SNP	C	102	95	195	100	197	Cys210Trp (tgc/tgG)	Rv3093c	-	oxidoreductase
3463106	0	G	SNP	A	104	109	202	99.53	214	Thr262Thr (acc/acT)	Rv3094c	-	hypothetical protein
3466919	0	C	SNP	G	91	124	213	99.08	217	Gly58Ala (ggc/gCc)	Rv3097c	lipY	triacylglycerol lipase Lip
3467465	0	C	SNP	G	133	91	219	100	224	Ala66Ala (gcg/gcC)	Rv3098c	-	hypothetical protein
3470857	0	C	SNP	T	118	125	241	100	243	Pro171Pro (ccg/ccA)	Rv3102c	ftsE	cell division ATP-binding protein FtsE
3473996	1	G	Ins	A	96	100	196	97.51	197
3480474	0	G	SNP	A	120	103	220	99.55	224	Gly134Glu (gga/gAa)	Rv3113	-	phosphatase
3480789	0	T	SNP	C	116	106	217	100	222	Ser11Pro (tca/Cca)	Rv3114	-	hypothetical protein
3486977	0	A	SNP	G	118	111	224	100	229	Lys157Glu (aaa/Gaa)	Rv3121	cyp141	cytochrome P450 Cyp141
3488122	0	G	SNP	A	108	108	213	100	216	Gly12Arg (ggg/Agg)	Rv3122	-	hypothetical protein
3489665	0	C	SNP	T	91	112	202	99.51	204	Pro54Ser (cca/Tca)	Rv3124	moaR1	transcriptional regulator MoaR
3497330	0	G	SNP	C	82	128	204	100	210	Thr260Thr (acg/acC)	Rv3131	-	NAD(P)H nitroreductase
3499497	0	G	SNP	C	91	127	213	99.54	219	Ala140Gly (gcc/gGc)	Rv3133c	devR	two component transcriptional regulator DevR
3500243	0	G	SNP	C	121	101	213	99.55	223	Ala169Ala (gcc/gcG)	Rv3134c	-	universal stress protein
3503895	0	C	SNP	T	106	100	202	100	206	Pro168Leu (ccg/cTg)	Rv3137	-	histidinol-phosphatase
3506650	0	A	SNP	C	95	102	196	100	197	Ile430Leu (atc/Ctc)	Rv3139	fadE24	acyl-CoA dehydrogenase FadE24
3509231	0	G	SNP	A	107	90	195	99.49	198	Arg106Cys (cgc/Tgc)	Rv3142c	-	hypothetical protein
3509300	0	A	Del	GAP	102	97	199	99	201		Rv3142c	-	hypothetical protein
3509301	0	G	Del	GAP	102	97	199	100	199		Rv3142c	-	hypothetical protein
3510120	0	T	SNP	G	95	137	230	99.57	233	Lys400Gln (aag/Cag)	Rv3144c	PPE52	PPE family protein PPE52
3515467	0	C	SNP	T	124	95	218	100	219	Pro19Leu (ccg/cTg)	Rv3150	nuoF	NADH-quinone oxidoreductase subunit F
3518167	0	A	SNP	G	105	126	227	99.57	232	Ile474Met (ata/atG)	Rv3151	nuoG	NADH-quinone oxidoreductase subunit G
3518555	0	A	SNP	G	87	115	199	100	202	Thr604Ala (acg/Gcg)	Rv3151	nuoG	NADH-quinone oxidoreductase subunit G
3520493	0	C	SNP	T	123	113	229	99.58	237	Thr404Thr (acc/acT)	Rv3152	nuoH	NADH-quinone oxidoreductase subunit H
3526319	0	T	SNP	C	106	118	223	99.12	226	Val177Ala (gtt/gCt)	Rv3158	nuoN	NADH-quinone oxidoreductase subunit N
3530955	0	C	SNP	G	112	121	230	100	233	Val62Leu (gtc/Ctc)	Rv3161c	-	dioxygenase
3539353	0	G	SNP	A	119	113	228	99.57	233	Gln283Gln (cag/caA)	Rv3170	aofH	flavin-containing monoamine oxidase
3544678	0	G	SNP	A	90	87	175	100	177	Pro208Leu (cca/cTa)	Rv3176c	mesT	epoxide hydrolase MesT
3556275	0	A	SNP	G	100	87	184	100	187	Leu138Pro (ctg/cCg)	Rv3190c	-	hypothetical protein
3557253	0	C	SNP	T	111	116	225	100	227
3562338	0	G	SNP	T	102	120	220	100	222	Leu279Met (ctg/Atg)	Rv3193c	-	transmembrane protein
3569708	0	G	SNP	A	113	112	220	98.68	228	His502Tyr (cac/Tac)	Rv3198c	uvrD2	ATP-dependent DNA helicase UvrD
3580637	0	T	Del	GAP	119	96	209	97.29	221
3581414	0	A	SNP	G	113	103	210	100	216	Thr34Ala (aca/Gca)	Rv3204	-	DNA-methyltransferase
3582694	0	C	SNP	T	96	115	209	100	211	Lys339Lys (aag/aaA)	Rv3206c	moeB1	adenylyltransferase/sulfurtransferase
3590686	1	G	Ins	C	74	45	119	97.54	120
3591063	0	T	SNP	C	112	104	213	100	216	Lys144Glu (aag/Gag)	Rv3213c	-	SOJ/ParA-like protein
3600494	0	G	SNP	A	115	101	214	100	216	Arg215His (cgc/cAc)	Rv3224	-	iron-regulated short-chain dehydrogenase/reductase
3600576	0	C	SNP	T	121	104	222	100	225	Cys242Cys (tgc/tgT)	Rv3224	-	iron-regulated short-chain dehydrogenase/reductase
3601075	0	G	SNP	A	104	95	195	100	199	Arg456Cys (cgc/Tgc)	Rv3225c	-	GCN5-like N-acetyltransferase
3604821	0	G	SNP	C	120	107	223	100	227	Ala32Ala (gcg/gcC)	Rv3228	-	hypothetical protein
3610391	1	A	Ins	C	111	106	217	100	217		Rv3234c	tgs3	diacyglycerol O-acyltransferase
3611287	0	C	Del	GAP	82	95	177	96.72	183
3614982	0	T	SNP	C	112	112	220	100	224	Leu874Leu (cta/ctG)	Rv3239c	-	transmembrane transport protein
3621423	0	A	SNP	G	99	112	208	99.53	212
3622441	0	A	SNP	C	104	97	195	100	201	Val217Val (gtt/gtG)	Rv3243c	-	hypothetical protein
3625065	0	T	SNP	G	101	114	215	100	215	Met517Leu (atg/Ctg)	Rv3245c	mtrB	two component sensory histidine kinase MtrB
3638093	0	G	SNP	A	106	113	217	100	219	Ser206Leu (tcg/tTg)	Rv3257c	pmmA	phosphomannomutase PmmA
3645524	0	C	SNP	T	115	102	214	100	217	Asp152Asn (gac/Aac)	Rv3264c	manB	D-alpha-D-mannose-1-phosphate guanylyltransferase ManB
3653988	0	G	SNP	A	104	109	210	100	213	Val181Met (gtg/Atg)	Rv3272	-	hypothetical protein
3656206	0	C	SNP	A	103	111	211	99.07	216	Arg524Ser (cgc/Agc)	Rv3273	-	transmembrane carbonic anhydrase
3667115	0	C	SNP	A	109	141	248	99.21	252	Pro253Pro (ccc/ccA)	Rv3285	accA3	bifunctional protein acetyl-/propionyl-CoA carboxylase subunit alpha AccA
3670040	0	C	SNP	T	77	106	183	100	183	Ala124Ala (gcg/gcA)	Rv3289c	-	transmembrane protein
3678094	0	C	SNP	T	114	100	210	99.53	215	Ala440Ala (gcc/gcT)	Rv3296	lhr	ATP-dependent helicase
3679764	0	G	SNP	A	88	102	185	100	190	Ser997Asn (agc/aAc)	Rv3296	lhr	ATP-dependent helicase
3681548	0	A	SNP	C	87	82	164	100	169	Arg77Arg (agg/Cgg)	Rv3297	nei	endonuclease VIII
3685510	0	T	SNP	C	109	102	208	100	211	Ser152Gly (agt/Ggt)	Rv3299c	atsB	arylsulfatase AtsB
3689399	0	G	SNP	C	89	120	204	100	209	Pro15Arg (ccc/cGc)	Rv3302c	glpD2	glycerol-3-phosphate dehydrogenase
3689523	0	G	SNP	T	102	89	189	100	191	Cys472_ (tgc/tgA)	Rv3303c	lpdA	NAD(P)H quinone reductase LpdA
3690016	0	A	SNP	G	121	113	229	100	234	Leu308Ser (ttg/tCg)	Rv3303c	lpdA	NAD(P)H quinone reductase LpdA
3693681	0	A	SNP	C	96	95	190	100	191	Ala103Ala (gct/gcG)	Rv3306c	amiB1	amidase AmiB
3697585	0	C	SNP	T	116	104	214	99.55	221	Leu130Phe (ctc/Ttc)	Rv3310	sapM	acid phosphatase
3704596	0	G	SNP	C	101	101	200	99.51	203	Val54Leu (gtg/Ctg)	Rv3317	sdhD	succinate dehydrogenase hydrophobic membrane anchor subunit
3711910	0	G	SNP	A	82	48	128	98.48	132	Trp54_ (tgg/tgA)	Rv3327	-	transposase fusion protein
3712372	0	A	SNP	G	57	70	121	100	127	Leu208Leu (cta/ctG)	Rv3327	-	transposase fusion protein
3714211	0	G	SNP	T	93	109	202	100	202	Pro41Gln (ccg/cAg)	Rv3328c	sigJ	ECF RNA polymerase sigma factor SigJ
3714639	0	G	SNP	A	98	109	201	100	207	Arg83His (cgc/cAc)	Rv3329	-	aminotransferase
3714757	0	A	SNP	C	104	101	200	100	205	Gln122His (caa/caC)	Rv3329	-	aminotransferase
3715775	0	C	SNP	T	111	91	199	100	202
3718357	0	C	SNP	T	103	98	199	99.5	202	Pro423Leu (ccg/cTg)	Rv3331	sugI	sugar-transport integral membrane protein SugI
3719995	0	G	SNP	A	100	91	189	98.96	193	Pro263Leu (ccg/cTg)	Rv3333c	-	hypothetical protein
3721806	0	G	SNP	C	104	97	201	100	201	Gly265Gly (ggc/ggG)	Rv3335c	-	integral membrane protein
3729342	0	C	SNP	T	128	122	245	99.6	251	Ala240Val (gcg/gTg)	Rv3342	-	methyltransferase
3729597	0	G	SNP	C	97	125	212	100	222	Leu2447Val (ctc/Gtc)	Rv3343c	PPE54	PPE family protein PPE54
3730371	0	C	SNP	T	115	100	212	89.21	241	Gly2189Ser (ggc/Agc)	Rv3343c	PPE54	PPE family protein PPE54
3731461	0	C	SNP	G	4	6	10	76.92	13	Thr1825Thr (acg/acC)	Rv3343c	PPE54	PPE family protein PPE54
3732113	0	C	SNP	G	176	112	282	97.63	295	Arg1608Pro (cgg/cCg)	Rv3343c	PPE54	PPE family protein PPE54
3732114	0	G	SNP	T	175	109	280	97.59	291	Arg1608Arg (cgg/Agg)	Rv3343c	PPE54	PPE family protein PPE54
3732247	0	C	SNP	G	173	152	312	94.75	343	Thr1563Thr (acg/acC)	Rv3343c	PPE54	PPE family protein PPE54
3732310	0	G	SNP	A	126	128	247	93.38	272	Asn1542Asn (aac/aaT)	Rv3343c	PPE54	PPE family protein PPE54
3732412	0	A	SNP	G	202	101	295	99.02	306	Ser1508Ser (tct/tcC)	Rv3343c	PPE54	PPE family protein PPE54
3732517	0	A	SNP	G	282	158	436	93.62	470	Ile1473Ile (att/atC)	Rv3343c	PPE54	PPE family protein PPE54
3732525	0	A	SNP	T	284	167	443	93.96	480	Phe1471Ile (ttc/Atc)	Rv3343c	PPE54	PPE family protein PPE54
3732553	0	A	SNP	G	296	220	506	94.33	547	Ile1461Ile (att/atC)	Rv3343c	PPE54	PPE family protein PPE54
3732624	0	A	SNP	G	305	285	579	98.17	601	Leu1438Leu (ttg/Ctg)	Rv3343c	PPE54	PPE family protein PPE54
3735033	0	G	SNP	A	252	261	503	100	513	Pro635Ser (ccc/Tcc)	Rv3343c	PPE54	PPE family protein PPE54
3735668	0	C	SNP	G	193	213	400	99.27	409	Arg423Pro (cgg/cCg)	Rv3343c	PPE54	PPE family protein PPE54
3735669	0	G	SNP	T	189	208	390	99.25	400	Arg423Arg (cgg/Agg)	Rv3343c	PPE54	PPE family protein PPE54
3735673	0	C	SNP	G	189	211	399	99.26	403	Leu421Phe (ttg/ttC)	Rv3343c	PPE54	PPE family protein PPE54
3735677	0	A	SNP	G	191	211	400	99.5	404	Val420Ala (gtc/gCc)	Rv3343c	PPE54	PPE family protein PPE54
3735709	0	A	SNP	G	154	221	367	99.47	377	Gly409Gly (ggt/ggC)	Rv3343c	PPE54	PPE family protein PPE54
3735802	0	C	SNP	G	127	206	328	99.11	336	Thr378Thr (acg/acC)	Rv3343c	PPE54	PPE family protein PPE54
3735813	0	C	SNP	G	139	217	349	99.72	357	Glu375Gln (gag/Cag)	Rv3343c	PPE54	PPE family protein PPE54
3736024	0	A	SNP	G	106	178	274	100	284	Gly304Gly (ggt/ggC)	Rv3343c	PPE54	PPE family protein PPE54
3736072	0	A	SNP	G	114	204	313	98.15	324	Ile288Ile (att/atC)	Rv3343c	PPE54	PPE family protein PPE54
3736080	0	A	SNP	T	107	193	288	98.36	305	Phe286Ile (ttc/Atc)	Rv3343c	PPE54	PPE family protein PPE54
3736108	0	A	SNP	G	94	146	234	97.96	245	Ile276Ile (att/atC)	Rv3343c	PPE54	PPE family protein PPE54
3736211	0	C	SNP	G	45	29	70	94.87	78	Gly242Ala (ggg/gCg)	Rv3343c	PPE54	PPE family protein PPE54
3736213	0	G	SNP	C	43	31	70	94.87	78	Leu241Leu (ctc/ctG)	Rv3343c	PPE54	PPE family protein PPE54
3736215	0	G	SNP	A	43	31	73	96.1	77	Leu241Phe (ctc/Ttc)	Rv3343c	PPE54	PPE family protein PPE54
3736219	0	A	SNP	G	45	30	71	98.68	76	Phe239Phe (ttt/ttC)	Rv3343c	PPE54	PPE family protein PPE54
3736221	0	A	SNP	C	44	31	75	98.68	76	Phe239Val (ttt/Gtt)	Rv3343c	PPE54	PPE family protein PPE54
3736222	0	G	SNP	A	42	31	72	97.33	75	Asn238Asn (aac/aaT)	Rv3343c	PPE54	PPE family protein PPE54
3736228	0	C	SNP	A	45	30	75	98.68	76	Trp236Cys (tgg/tgT)	Rv3343c	PPE54	PPE family protein PPE54
3736229	0	C	SNP	A	45	27	71	100	72	Trp236Leu (tgg/tTg)	Rv3343c	PPE54	PPE family protein PPE54
3736628	0	T	SNP	G	160	118	268	99.64	279	Glu103Ala (gag/gCg)	Rv3343c	PPE54	PPE family protein PPE54
3737479	0	G	Del	GAP	75	34	118	96.46	113		Rv3344c	PE_PGRS49	PE-PGRS family protein PE_PGRS49
3737480	0	G	Del	GAP	75	34	118	100	109		Rv3344c	PE_PGRS49	PE-PGRS family protein PE_PGRS49
3737481	0	C	Del	GAP	75	34	118	97.32	112		Rv3344c	PE_PGRS49	PE-PGRS family protein PE_PGRS49
3737482	0	G	Del	GAP	75	35	119	99.1	111		Rv3344c	PE_PGRS49	PE-PGRS family protein PE_PGRS49
3737483	0	C	Del	GAP	75	35	119	98.21	112		Rv3344c	PE_PGRS49	PE-PGRS family protein PE_PGRS49
3737484	0	C	Del	GAP	75	35	119	98.21	112		Rv3344c	PE_PGRS49	PE-PGRS family protein PE_PGRS49
3737485	0	G	Del	GAP	75	35	119	98.21	112		Rv3344c	PE_PGRS49	PE-PGRS family protein PE_PGRS49
3737486	0	C	Del	GAP	75	35	119	99.1	111		Rv3344c	PE_PGRS49	PE-PGRS family protein PE_PGRS49
3737487	0	C	Del	GAP	75	35	119	98.21	112		Rv3344c	PE_PGRS49	PE-PGRS family protein PE_PGRS49
3737488	0	G	Del	GAP	75	35	119	99.1	111		Rv3344c	PE_PGRS49	PE-PGRS family protein PE_PGRS49
3737489	0	G	Del	GAP	75	35	119	100	110		Rv3344c	PE_PGRS49	PE-PGRS family protein PE_PGRS49
3737490	0	C	Del	GAP	75	35	119	99.1	111		Rv3344c	PE_PGRS49	PE-PGRS family protein PE_PGRS49
3737491	0	G	Del	GAP	75	35	119	98.21	112		Rv3344c	PE_PGRS49	PE-PGRS family protein PE_PGRS49
3737492	0	C	Del	GAP	75	35	119	98.21	112		Rv3344c	PE_PGRS49	PE-PGRS family protein PE_PGRS49
3737493	0	C	Del	GAP	75	35	119	98.21	112		Rv3344c	PE_PGRS49	PE-PGRS family protein PE_PGRS49
3737494	0	G	Del	GAP	75	35	119	98.21	112		Rv3344c	PE_PGRS49	PE-PGRS family protein PE_PGRS49
3737495	0	C	Del	GAP	75	35	119	98.21	112		Rv3344c	PE_PGRS49	PE-PGRS family protein PE_PGRS49
3737496	0	C	Del	GAP	75	35	119	98.21	112		Rv3344c	PE_PGRS49	PE-PGRS family protein PE_PGRS49
3737497	0	G	Del	GAP	75	35	119	98.21	112		Rv3344c	PE_PGRS49	PE-PGRS family protein PE_PGRS49
3737498	0	C	Del	GAP	75	35	119	98.21	112		Rv3344c	PE_PGRS49	PE-PGRS family protein PE_PGRS49
3737499	0	C	Del	GAP	75	35	119	98.21	112		Rv3344c	PE_PGRS49	PE-PGRS family protein PE_PGRS49
3737500	0	A	Del	GAP	75	35	119	99.1	111		Rv3344c	PE_PGRS49	PE-PGRS family protein PE_PGRS49
3737501	0	C	Del	GAP	75	35	119	98.21	112		Rv3344c	PE_PGRS49	PE-PGRS family protein PE_PGRS49
3737502	0	C	Del	GAP	75	34	119	93.97	116		Rv3344c	PE_PGRS49	PE-PGRS family protein PE_PGRS49
3738364	0	G	SNP	A	22	88	109	100	110	Arg1471Trp (cgg/Tgg)	Rv3345c	PE_PGRS50	PE-PGRS family protein PE_PGRS50
3738417	0	G	Del	GAP	11	60	72	97.26	73		Rv3345c	PE_PGRS50	PE-PGRS family protein PE_PGRS50
3739497	0	A	Del	GAP	91	73	152	92.13	178		Rv3345c	PE_PGRS50	PE-PGRS family protein PE_PGRS50
3739498	0	C	Del	GAP	91	73	152	90.61	181		Rv3345c	PE_PGRS50	PE-PGRS family protein PE_PGRS50
3739499	0	A	Del	GAP	91	73	152	92.13	178		Rv3345c	PE_PGRS50	PE-PGRS family protein PE_PGRS50
3739500	0	C	Del	GAP	91	73	152	92.13	178		Rv3345c	PE_PGRS50	PE-PGRS family protein PE_PGRS50
3739501	0	C	Del	GAP	91	73	152	92.13	178		Rv3345c	PE_PGRS50	PE-PGRS family protein PE_PGRS50
3739502	0	G	Del	GAP	91	73	152	91.11	180		Rv3345c	PE_PGRS50	PE-PGRS family protein PE_PGRS50
3739503	0	C	Del	GAP	91	73	152	91.62	179		Rv3345c	PE_PGRS50	PE-PGRS family protein PE_PGRS50
3739504	0	C	Del	GAP	91	73	152	99.39	165		Rv3345c	PE_PGRS50	PE-PGRS family protein PE_PGRS50
3739505	0	A	Del	GAP	91	73	152	99.39	165		Rv3345c	PE_PGRS50	PE-PGRS family protein PE_PGRS50
3740087	0	T	SNP	G	60	78	138	98.57	140	Lys896Asn (aaa/aaC)	Rv3345c	PE_PGRS50	PE-PGRS family protein PE_PGRS50
3740096	0	A	SNP	G	64	81	141	98.64	147	Asp893Asp (gat/gaC)	Rv3345c	PE_PGRS50	PE-PGRS family protein PE_PGRS50
3740098	0	C	SNP	T	63	80	141	98.62	145	Asp893Asn (gat/Aat)	Rv3345c	PE_PGRS50	PE-PGRS family protein PE_PGRS50
3740181	0	T	SNP	C	151	93	242	98.79	247	Asn865Ser (aat/aGt)	Rv3345c	PE_PGRS50	PE-PGRS family protein PE_PGRS50
3741240	0	C	SNP	T	160	175	324	99.11	338	Gly512Asp (ggt/gAt)	Rv3345c	PE_PGRS50	PE-PGRS family protein PE_PGRS50
3741919	0	C	SNP	T	152	138	283	99.32	292	Asp286Asn (gac/Aac)	Rv3345c	PE_PGRS50	PE-PGRS family protein PE_PGRS50
3741921	0	C	SNP	A	146	134	270	99.64	281	Gly285Val (ggc/gTc)	Rv3345c	PE_PGRS50	PE-PGRS family protein PE_PGRS50
3741922	0	C	SNP	G	145	133	264	98.93	281	Gly285Arg (ggc/Cgc)	Rv3345c	PE_PGRS50	PE-PGRS family protein PE_PGRS50
3746409	0	A	SNP	G	125	102	220	99.56	228	Leu2259Pro (ctg/cCg)	Rv3347c	PPE55	PPE family protein PPE55
3749653	0	G	SNP	A	96	116	209	100	212	Gln1178_ (caa/Taa)	Rv3347c	PPE55	PPE family protein PPE55
3750177	0	A	SNP	T	107	82	187	99.47	190	Phe1003Tyr (ttc/tAc)	Rv3347c	PPE55	PPE family protein PPE55
3750178	0	A	SNP	C	105	81	185	98.41	189	Phe1003Val (ttc/Gtc)	Rv3347c	PPE55	PPE family protein PPE55
3750185	0	C	SNP	G	102	77	175	98.9	181	Ser1000Ser (tcg/tcC)	Rv3347c	PPE55	PPE family protein PPE55
3750187	0	A	SNP	T	102	77	177	100	179	Ser1000Thr (tcg/Acg)	Rv3347c	PPE55	PPE family protein PPE55
3750188	0	C	SNP	G	102	79	179	98.91	183	Met999Ile (atg/atC)	Rv3347c	PPE55	PPE family protein PPE55
3750193	0	G	SNP	A	106	86	188	100	192	Leu998Phe (ctc/Ttc)	Rv3347c	PPE55	PPE family protein PPE55
3750205	0	C	SNP	T	117	117	232	100	234	Asp994Asn (gac/Aac)	Rv3347c	PPE55	PPE family protein PPE55
3750209	0	A	SNP	G	120	114	233	99.57	235	Asn992Asn (aat/aaC)	Rv3347c	PPE55	PPE family protein PPE55
3750210	0	T	SNP	G	118	116	233	99.15	236	Asn992Thr (aat/aCt)	Rv3347c	PPE55	PPE family protein PPE55
3750407	0	G	SNP	C	107	129	234	97.12	243	Gly926Gly (ggc/ggG)	Rv3347c	PPE55	PPE family protein PPE55
3750417	0	A	SNP	T	110	129	231	98.76	242	Phe923Tyr (ttc/tAc)	Rv3347c	PPE55	PPE family protein PPE55
3750421	0	T	SNP	C	107	130	233	97.93	242	Ser922Gly (agc/Ggc)	Rv3347c	PPE55	PPE family protein PPE55
3750584	0	G	SNP	A	116	126	238	94.9	255	Asn867Asn (aac/aaT)	Rv3347c	PPE55	PPE family protein PPE55
3752003	0	G	SNP	C	107	101	206	99.05	210	Val394Val (gtc/gtG)	Rv3347c	PPE55	PPE family protein PPE55
3752006	0	G	SNP	A	105	95	197	99.01	202	Asn393Asn (aac/aaT)	Rv3347c	PPE55	PPE family protein PPE55
3752007	0	T	SNP	C	102	95	194	99.49	198	Asn393Ser (aac/aGc)	Rv3347c	PPE55	PPE family protein PPE55
3752008	0	T	SNP	C	104	96	196	99.01	202	Asn393Asp (aac/Gac)	Rv3347c	PPE55	PPE family protein PPE55
3752012	0	C	SNP	G	109	98	202	98.1	211	Pro391Pro (ccg/ccC)	Rv3347c	PPE55	PPE family protein PPE55
3752207	0	A	SNP	G	117	127	243	98.79	247	Ile326Ile (att/atC)	Rv3347c	PPE55	PPE family protein PPE55
3753116	0	C	SNP	T	130	189	316	98.76	323	Pro23Pro (ccg/ccA)	Rv3347c	PPE55	PPE family protein PPE55
3753164	0	T	SNP	G	106	152	253	99.23	260	Pro7Pro (cca/ccC)	Rv3347c	PPE55	PPE family protein PPE55
3753629	1	T	Ins	G	131	118	249	92.22	250
3753629	2	T	Ins	C	131	118	249	92.22	250
3753855	0	G	SNP	C	132	148	276	100	280	Asp31His (gat/Cat)	Rv3348	-	transposase
3758999	0	C	SNP	T	113	119	230	98.72	235	Gly2702Ser (ggt/Agt)	Rv3350c	PPE56	PPE family protein PPE56
3763724	0	A	SNP	G	104	100	201	100	204	Phe1127Leu (ttc/Ctc)	Rv3350c	PPE56	PPE family protein PPE56
3764538	0	G	SNP	A	121	120	232	98.77	244	Asn855Asn (aac/aaT)	Rv3350c	PPE56	PPE family protein PPE56
3771009	0	T	SNP	G	110	100	206	99.06	212	Ser79Ser (tct/tcG)	Rv3357	relJ	antitoxin RelJ
3772834	0	A	Del	GAP	98	130	225	99.56	229		Rv3360	-	hypothetical protein
3787466	0	G	SNP	C	94	98	188	100	192	Glu385Gln (gag/Cag)	Rv3372	otsB2	trehalose 6-phosphate phosphatase
3787757	0	A	SNP	G	103	92	189	99.49	196	Glu11Gly (gag/gGg)	Rv3373	echA18	enoyl-CoA hydratase
3792187	0	C	SNP	A	115	123	231	98.76	241	Gly56Val (gga/gTa)	Rv3377c	-	type B diterpene cyclase
3794867	1	C	Ins	C	116	105	221	94.85	221		Rv3379c	dxs2	1-deoxy-D-xylulose 5-phosphate synthase
3794867	2	C	Ins	A	116	103	219	93.99	221		Rv3379c	dxs2	1-deoxy-D-xylulose 5-phosphate synthase
3798095	0	A	SNP	C	120	117	233	99.58	238	Val132Gly (gtc/gGc)	Rv3383c	idsB	polyprenyl synthetase IdsB
3799512	0	C	SNP	T	127	101	227	100	228	Ala42Thr (gcg/Acg)	Rv3384c	vapC46	ribonuclease VapC46
3803977	0	T	SNP	C	119	143	260	99.62	263	Asp272Gly (gac/gGc)	Rv3389c	htdY	3-hydroxyacyl-thioester dehydratase HtdY
3807326	0	A	SNP	G	121	107	226	99.56	229	Lys569Arg (aag/aGg)	Rv3391	acrA1	acyl-CoA-reductase AcrA
3815477	0	G	SNP	T	102	113	212	100	215	Ala210Ala (gcc/gcA)	Rv3398c	idsA1	multifunctional dimethylallyltransferase/geranyltranstransferase/farnesylt ranstransferase
3817117	0	C	SNP	A	111	110	218	100	221	Ala330Glu (gcg/gAg)	Rv3399	-	S-adenosylmethionine-dependentmethyltransferase
3821503	0	A	SNP	C	112	123	231	98.74	238	Leu130Arg (cta/cGa)	Rv3402c	-	hypothetical protein
3821845	0	G	SNP	T	105	101	202	100	206	Ala16Glu (gca/gAa)	Rv3402c	-	hypothetical protein
3823159	0	A	SNP	T	98	110	205	100	208	Val235Val (gtt/gtA)	Rv3403c	-	hypothetical protein
3826684	0	C	SNP	T	119	129	242	100	248	Ser46Leu (tcg/tTg)	Rv3408	vapC47	ribonuclease VapC47
3829770	0	T	SNP	C	89	107	195	100	196	Pro47Pro (cca/ccG)	Rv3410c	guaB3	oxidoreductase
3830695	0	A	SNP	G	98	100	191	100	198	Ala275Ala (gct/gcC)	Rv3411c	guaB2	inosine-5'-monophosphate dehydrogenase
3834559	0	T	Del	GAP	102	132	231	97.5	240
3838871	0	A	SNP	G	110	83	183	100	193	Ala64Ala (gct/gcC)	Rv3420c	rimI	ribosomal-protein-alanine acetyltransferase RimI
3842620	0	A	SNP	G	122	124	241	99.19	248	Thr128Ala (act/Gct)	Rv3425	PPE57	PPE family protein PPE57
3842625	0	A	SNP	G	122	125	245	99.2	249	Pro129Pro (cca/ccG)	Rv3425	PPE57	PPE family protein PPE57
3843408	0	G	Del	GAP	118	95	208	95.52	223		Rv3426	PPE58	PPE family protein PPE58
3844757	0	C	Del	GAP	122	97	213	97.77	224		Rv3428c	-	transposase
3844992	0	T	SNP	A	106	105	210	100	211	Ser327Cys (agc/Tgc)	Rv3428c	-	transposase
3845695	0	C	SNP	T	117	130	244	99.6	248	Arg92Arg (cgg/cgA)	Rv3428c	-	transposase
3845926	0	C	SNP	A	114	105	214	99.55	220	Ala15Ala (gcg/gcT)	Rv3428c	-	transposase
3846061	0	G	SNP	C	99	111	208	99.53	211
3851887	0	A	SNP	C	168	112	268	99.64	281	Ser443Ala (tcg/Gcg)	Rv3433c	-	bifunctional ADP-dependent (S)-NAD(P)H-hydrate dehydratase/NAD(P)H-hydrate epimerase
3851888	0	T	SNP	C	165	121	274	99.65	287	Ala442Ala (gca/gcG)	Rv3433c	-	bifunctional ADP-dependent (S)-NAD(P)H-hydrate dehydratase/NAD(P)H-hydrate epimerase
3859893	0	C	SNP	T	105	132	233	100	237	Glu28Glu (gag/gaA)	Rv3440c	-	hypothetical protein
3860216	0	G	SNP	A	103	104	204	100	207	Ala385Ala (gcc/gcT)	Rv3441c	mrsA	phosphoglucosamine mutase
3862473	0	A	Del	GAP	88	102	186	99.48	191
3864565	0	T	SNP	G	100	93	190	98.97	195	Glu1225Ala (gag/gCg)	Rv3447c	eccC4	ESX-4 secretion system protein EccC4
3864995	0	T	SNP	C	104	123	225	99.56	228	Ser1082Gly (agc/Ggc)	Rv3447c	eccC4	ESX-4 secretion system protein EccC4
3869355	0	T	SNP	C	98	121	219	99.55	220	Ile335Thr (atc/aCc)	Rv3448	eccD4	ESX-4 secretion system protein EccD4
3869934	0	C	SNP	T	116	113	227	100	229	Thr61Thr (acc/acT)	Rv3449	mycP4	membrane-anchored mycosin
3870010	0	A	SNP	G	124	122	237	100	246	Thr87Ala (acc/Gcc)	Rv3449	mycP4	membrane-anchored mycosin
3871246	0	T	SNP	C	104	102	204	99.52	207	Gly417Gly (gga/ggG)	Rv3450c	eccB4	ESX-4 secretion system protein EccB4
3874723	0	T	Del	GAP	81	121	198	96.19	210
3874745	0	G	SNP	C	81	124	202	99.51	206
3877421	0	A	SNP	G	115	115	228	100	230	Pro4Pro (cct/ccC)	Rv3456c	rplQ	50S ribosomal protein L17
3880175	0	C	SNP	A	112	106	216	100	218
3883288	0	C	SNP	A	94	79	173	98.86	175	Thr152Lys (acg/aAg)	Rv3465	rmlC	dTDP-4-dehydrorhamnose 3,5-epimerase
3883626	0	A	SNP	G	52	88	135	98.59	142	Pro34Pro (cca/ccG)	Rv3466	-	hypothetical protein
3885886	0	T	SNP	C	127	101	224	100	228	Ile62Val (atc/Gtc)	Rv3468c	-	dTDP-glucose 4,6-dehydratase
3892671	0	A	SNP	G	96	92	184	100	188
3893480	0	G	SNP	A	104	97	201	99.5	202
3895727	0	C	SNP	A	95	110	204	99.51	206
3896340	0	T	SNP	G	103	117	215	100	220	Leu174Arg (ctc/cGc)	Rv3479	-	transmembrane protein
3898408	0	A	SNP	G	128	111	238	100	239	Ala863Ala (gca/gcG)	Rv3479	-	transmembrane protein
3906462	1	A	Ins	T	103	106	209	98.58	210		Rv3487c	lipF	carboxylesterase LipF
3908062	0	C	SNP	T	122	126	246	100	248
3909235	0	G	SNP	C	106	104	206	99.53	211	Val334Leu (gtg/Ctg)	Rv3490	otsA	trehalose-phosphate synthase
3918649	0	T	SNP	C	115	114	228	100	229	Gly184Gly (gga/ggG)	Rv3499c	mce4A	Mce family protein Mce4A
3928962	0	T	Del	GAP	25	40	62	94.2	69		Rv3507	PE_PGRS53	PE-PGRS family protein PE_PGRS53
3928963	0	G	Del	GAP	25	40	62	94.2	69		Rv3507	PE_PGRS53	PE-PGRS family protein PE_PGRS53
3928964	0	C	Del	GAP	25	40	62	94.2	69		Rv3507	PE_PGRS53	PE-PGRS family protein PE_PGRS53
3928965	0	C	Del	GAP	25	40	62	94.2	69		Rv3507	PE_PGRS53	PE-PGRS family protein PE_PGRS53
3928966	0	C	Del	GAP	25	40	62	94.2	69		Rv3507	PE_PGRS53	PE-PGRS family protein PE_PGRS53
3928967	0	C	Del	GAP	25	40	62	94.2	69		Rv3507	PE_PGRS53	PE-PGRS family protein PE_PGRS53
3928968	0	G	Del	GAP	25	40	62	94.2	69		Rv3507	PE_PGRS53	PE-PGRS family protein PE_PGRS53
3928969	0	A	Del	GAP	25	40	62	94.2	69		Rv3507	PE_PGRS53	PE-PGRS family protein PE_PGRS53
3928970	0	T	Del	GAP	25	40	62	94.2	69		Rv3507	PE_PGRS53	PE-PGRS family protein PE_PGRS53
3928971	0	C	Del	GAP	25	40	62	94.2	69		Rv3507	PE_PGRS53	PE-PGRS family protein PE_PGRS53
3928972	0	G	Del	GAP	25	40	62	94.2	69		Rv3507	PE_PGRS53	PE-PGRS family protein PE_PGRS53
3928973	0	G	Del	GAP	25	40	62	94.2	69		Rv3507	PE_PGRS53	PE-PGRS family protein PE_PGRS53
3928974	0	T	Del	GAP	25	40	62	95.59	68		Rv3507	PE_PGRS53	PE-PGRS family protein PE_PGRS53
3928975	0	G	Del	GAP	25	40	62	94.2	69		Rv3507	PE_PGRS53	PE-PGRS family protein PE_PGRS53
3928976	0	G	Del	GAP	25	40	62	94.2	69		Rv3507	PE_PGRS53	PE-PGRS family protein PE_PGRS53
[truncated: 288 more rows]
