# Supplementary material for: Novel Mutations in Putative Nicotinic Acid Phosphoribosyltransferases of Mycobacterium tuberculosis and Their Effect on Protein Thermodynamic Properties
Source: Polymers (Basel). 2022 Apr 18;14(8):1623. doi: 10.3390/polym14081623 (PMC9031469; doi:10.3390/polym14081623)
Supplement: Supplementary file 1 [file polymers-14-01623-s001.zip › Supplementary files S1/774.xlsx]

## Sheet: 774
#Pos	Insindex	Ref	Type	Allel	CovFor	CovRev	Qual20	Freq	Cov	Subst	Gene	GeneName	Product	ResistanceSNP	PhyloSNP	InterestingRegion
1673	0	C	Del	GAP	103	112	215	95.13	226
1849	0	C	SNP	A	115	113	224	99.56	229
1977	0	A	SNP	G	140	93	229	100	233
4013	0	T	SNP	C	110	107	216	100	217	Ile245Thr (atc/aCc)	Rv0003	recF	DNA replication/repair protein RecF
7362	0	G	SNP	C	129	111	236	99.59	241	Glu21Gln (gag/Cag)	Rv0006	gyrA	DNA gyrase subunit A			fluoroquinolones (FQ)
7572	0	T	SNP	C	94	101	194	81.59	239	Ser91Pro (tcg/Ccg)	Rv0006	gyrA	DNA gyrase subunit A	fluoroquinolones (FQ)		fluoroquinolones (FQ)
7585	0	G	SNP	C	120	130	250	100	250	Ser95Thr (agc/aCc)	Rv0006	gyrA	DNA gyrase subunit A		phylo (not H37Rv)	fluoroquinolones (FQ)
9304	0	G	SNP	A	122	126	245	100	248	Gly668Asp (ggc/gAc)	Rv0006	gyrA	DNA gyrase subunit A			fluoroquinolones (FQ)
11410	0	G	SNP	A	106	94	194	99.5	201
11879	0	A	SNP	G	123	105	225	100	228	Ser145Pro (tcc/Ccc)	Rv0008c	-	cell wall synthesis protein CwsA
12204	0	G	SNP	A	110	129	239	100	239	Leu36Leu (ctc/ctT)	Rv0008c	-	cell wall synthesis protein CwsA
12297	0	C	SNP	T	105	129	231	99.15	236	Val5Val (gtg/gtA)	Rv0008c	-	cell wall synthesis protein CwsA
14174	0	C	SNP	T	152	108	256	98.11	265	Pro29Leu (ccc/cTc)	Rv0012	-	membrane protein
14785	0	T	SNP	C	101	119	218	99.55	221	Cys233Arg (tgc/Cgc)	Rv0012	-	membrane protein
15117	0	C	SNP	G	107	119	224	100	226	Ile68Met (atc/atG)	Rv0013	trpG	anthranilate synthase component II
17842	0	G	SNP	C	107	122	224	99.57	230	Ala307Ala (gcc/gcG)	Rv0015c	pknA	serine/threonine-protein kinase PknA
21795	0	G	SNP	A	97	81	173	100	178	Pro463Ser (ccg/Tcg)	Rv0018c	pstP	phosphoserine/threonine phosphatase PstP
24700	0	C	Del	GAP	82	75	159	76.21	206		Rv0020c	fhaA	FHA domain-containing protein FhaA
24701	0	G	Del	GAP	82	75	159	77.34	203		Rv0020c	fhaA	FHA domain-containing protein FhaA
24702	0	C	Del	GAP	82	75	159	77.72	202		Rv0020c	fhaA	FHA domain-containing protein FhaA
24703	0	G	Del	GAP	82	75	159	77.34	203		Rv0020c	fhaA	FHA domain-containing protein FhaA
24704	0	T	Del	GAP	82	75	159	78.11	201		Rv0020c	fhaA	FHA domain-containing protein FhaA
24705	0	T	Del	GAP	82	75	159	79.7	197		Rv0020c	fhaA	FHA domain-containing protein FhaA
24706	0	G	Del	GAP	82	75	159	80.1	196		Rv0020c	fhaA	FHA domain-containing protein FhaA
24707	0	C	Del	GAP	82	75	159	81.35	193		Rv0020c	fhaA	FHA domain-containing protein FhaA
24708	0	T	Del	GAP	82	75	159	81.35	193		Rv0020c	fhaA	FHA domain-containing protein FhaA
24709	0	C	Del	GAP	82	75	159	82.2	191		Rv0020c	fhaA	FHA domain-containing protein FhaA
24710	0	G	Del	GAP	82	75	159	82.63	190		Rv0020c	fhaA	FHA domain-containing protein FhaA
24711	0	G	Del	GAP	82	75	159	84.86	185		Rv0020c	fhaA	FHA domain-containing protein FhaA
24712	0	G	Del	GAP	82	75	159	85.79	183		Rv0020c	fhaA	FHA domain-containing protein FhaA
24713	0	G	Del	GAP	82	75	159	85.79	183		Rv0020c	fhaA	FHA domain-containing protein FhaA
24714	0	T	Del	GAP	82	75	159	86.74	181		Rv0020c	fhaA	FHA domain-containing protein FhaA
24715	0	A	Del	GAP	82	75	159	88.2	178		Rv0020c	fhaA	FHA domain-containing protein FhaA
24716	0	A	Del	GAP	82	75	159	88.7	177		Rv0020c	fhaA	FHA domain-containing protein FhaA
26957	0	C	SNP	G	118	100	214	99.09	220
26959	0	C	SNP	G	118	100	217	100	218
27487	0	G	SNP	A	87	108	192	100	195
34044	0	T	SNP	C	114	124	230	100	238
37031	0	C	SNP	G	85	103	186	100	188	Ala55Ala (gcc/gcG)	Rv0034	-	hypothetical protein
39030	0	C	SNP	T	244	338	564	81.4	715
42281	0	C	SNP	A	108	118	222	100	226	Cys24Phe (tgc/tTc)	Rv0039c	-	transmembrane protein
42519	0	C	SNP	G	95	109	201	99.51	205	Ala283Pro (gca/Cca)	Rv0040c	mtc28	hypothetical protein
42967	0	G	SNP	C	96	112	203	100	208	Pro133Pro (ccc/ccG)	Rv0040c	mtc28	hypothetical protein
46785	0	C	SNP	G	113	128	237	100	241	Val141Val (gtg/gtC)	Rv0042c	-	transcriptional regulator
49360	0	C	SNP	T	117	143	259	100	260	Val194Ile (gtc/Atc)	Rv0045c	-	hydrolase
49691	0	C	Del	GAP	100	103	200	95.75	212		Rv0045c	-	hydrolase
49692	0	C	Del	GAP	100	103	200	100	203		Rv0045c	-	hydrolase
50557	0	T	SNP	C	112	103	211	100	215	Arg190Gly (agg/Ggg)	Rv0046c	ino1	inositol-3-phosphate synthase
51949	0	A	SNP	G	111	122	230	99.57	234	Val250Ala (gtc/gCc)	Rv0048c	-	membrane protein
53422	0	G	SNP	A	119	116	229	100	235
54394	0	A	SNP	G	125	119	241	100	244	Ala244Ala (gca/gcG)	Rv0050	ponA1	bifunctional penicillin-insensitive transglycosylase/penicillin-sensitive transpeptidase
54842	0	G	SNP	T	123	117	221	99.59	241	Ala394Ser (gcg/Tcg)	Rv0050	ponA1	bifunctional penicillin-insensitive transglycosylase/penicillin-sensitive transpeptidase
55543	1	G	Ins	C	113	111	224	94.51	224		Rv0050	ponA1	bifunctional penicillin-insensitive transglycosylase/penicillin-sensitive transpeptidase
55543	2	G	Ins	C	112	111	223	94.09	224		Rv0050	ponA1	bifunctional penicillin-insensitive transglycosylase/penicillin-sensitive transpeptidase
55543	3	G	Ins	G	113	111	224	94.51	224		Rv0050	ponA1	bifunctional penicillin-insensitive transglycosylase/penicillin-sensitive transpeptidase
55543	4	G	Ins	C	113	111	224	94.51	224		Rv0050	ponA1	bifunctional penicillin-insensitive transglycosylase/penicillin-sensitive transpeptidase
55543	5	G	Ins	C	113	111	224	94.51	224		Rv0050	ponA1	bifunctional penicillin-insensitive transglycosylase/penicillin-sensitive transpeptidase
55543	6	G	Ins	T	112	111	223	94.09	224		Rv0050	ponA1	bifunctional penicillin-insensitive transglycosylase/penicillin-sensitive transpeptidase
55553	0	C	SNP	T	109	99	203	98.58	211	Pro631Ser (ccg/Tcg)	Rv0050	ponA1	bifunctional penicillin-insensitive transglycosylase/penicillin-sensitive transpeptidase
56001	0	G	SNP	A	100	96	195	98.99	198	Gln102Gln (cag/caA)	Rv0051	-	transmembrane protein
62049	0	A	SNP	G	107	114	219	100	221	Arg552Gly (agg/Ggg)	Rv0058	dnaB	replicative DNA helicase
67012	0	C	SNP	T	104	125	223	99.57	230	Thr30Thr (acc/acT)	Rv0063	-	oxidoreductase
69984	0	C	SNP	A	120	122	235	100	242	Ala455Ala (gcc/gcA)	Rv0064	-	transmembrane protein
69989	0	G	SNP	A	120	121	238	100	241	Gly457Asp (ggt/gAt)	Rv0064	-	transmembrane protein
70267	0	G	SNP	T	98	113	205	100	211	Val550Phe (gtc/Ttc)	Rv0064	-	transmembrane protein
70816	0	A	SNP	G	103	94	194	100	197	Asn733Asp (aac/Gac)	Rv0064	-	transmembrane protein
71336	0	G	SNP	C	107	121	225	100	228	Arg906Pro (cgc/cCc)	Rv0064	-	transmembrane protein
72549	0	C	SNP	T	107	132	237	99.58	240	Gly655Ser (ggt/Agt)	Rv0066c	icd2	isocitrate dehydrogenase
73090	0	C	SNP	G	116	124	238	99.17	242	Lys474Asn (aag/aaC)	Rv0066c	icd2	isocitrate dehydrogenase
75233	0	C	SNP	A	104	102	202	100	206
75940	0	G	SNP	C	107	117	223	100	224	Val214Leu (gtg/Ctg)	Rv0068	-	oxidoreductase
80616	0	C	SNP	G	112	119	228	99.14	233
83653	0	C	SNP	T	118	100	218	99.54	219	Ile302Ile (atc/atT)	Rv0074	-	hypothetical protein
92199	0	T	SNP	G	145	142	282	100	287	Thr600Thr (act/acG)	Rv0083	-	oxidoreductase
97925	0	C	SNP	T	106	138	241	100	244	Val56Val (gtc/gtT)	Rv0089	-	methyltransferase
99604	0	C	SNP	G	98	133	229	99.57	232
100036	1	T	Ins	C	105	103	208	92.44	208		Rv0091	mtn	bifunctional 5'-methylthioadenosine nucleosidase /S-adenosylhomocysteine nucleosidase
100465	0	C	SNP	G	123	117	240	100	240
103510	0	C	SNP	T	97	119	214	99.08	218	Ala52Thr (gcg/Acg)	Rv0093c	-	membrane protein
103930	0	G	SNP	C	112	96	205	81.89	254	Ala245Gly (gcc/gGc)	Rv0094c	-	hypothetical protein
104712	0	C	SNP	T	117	98	211	89.21	241
104824	0	C	SNP	A	110	123	231	100	233	Ser131Ile (agc/aTc)	Rv0095c	-	hypothetical protein
105736	0	T	SNP	C	116	103	217	99.55	220	Val138Ala (gtc/gCc)	Rv0096	PPE1	PPE family protein PPE1
113872	0	C	SNP	T	96	147	238	97.98	248	Pro1291Leu (ccc/cTc)	Rv0101	nrp	peptide synthetase Nrp
116000	0	T	SNP	G	121	107	223	100	228	Val2000Val (gtt/gtG)	Rv0101	nrp	peptide synthetase Nrp
117566	0	T	SNP	G	87	99	184	99.47	187
122109	0	A	SNP	G	111	126	233	99.58	238	Leu22Ser (ttg/tCg)	Rv0103c	ctpB	cation-transporter P-type ATPase B
122499	0	C	SNP	T	108	110	211	100	218	Ser61Ser (tcc/tcT)	Rv0104	-	hypothetical protein
123198	0	T	SNP	C	104	113	214	99.54	218	Pro294Pro (cct/ccC)	Rv0104	-	hypothetical protein
123520	0	T	SNP	C	121	137	254	99.61	259	Tyr402His (tat/Cat)	Rv0104	-	hypothetical protein
125830	1	G	Ins	A	88	89	177	95.68	177		Rv0107c	ctpI	cation-transporter ATPase I
129576	0	A	SNP	C	104	105	208	100	209	Ala322Ala (gct/gcG)	Rv0107c	ctpI	cation-transporter ATPase I
129963	0	C	SNP	T	134	126	254	99.24	262	Met193Ile (atg/atA)	Rv0107c	ctpI	cation-transporter ATPase I
131174	1	T	Ins	G	103	79	182	96.81	182
132417	0	C	SNP	G	135	111	244	100	246	Arg346Gly (cgc/Ggc)	Rv0109	PE_PGRS1	PE-PGRS family protein PE_PGRS1
132954	0	C	SNP	G	132	123	254	98.84	258
133839	0	C	SNP	T	130	86	216	99.54	217
136234	0	C	SNP	T	115	112	226	100	227
137366	0	T	SNP	C	151	127	270	99.29	280	Ala16Ala (gct/gcC)	Rv0113	gmhA	phosphoheptose isomerase
143207	0	T	SNP	C	129	143	270	100	272	Ser224Gly (agc/Ggc)	Rv0118c	oxcA	oxalyl-CoA decarboxylase OxcA
144217	0	C	SNP	T	128	104	228	100	232	Leu57Leu (ctg/Ttg)	Rv0119	fadD7	fatty-acid--CoA ligase FadD7
146087	0	T	SNP	C	120	122	240	100	242	Asn562Ser (aat/aGt)	Rv0120c	fusA2	elongation factor G
154283	0	T	SNP	C	124	111	234	100	235	Ser18Pro (tcg/Ccg)	Rv0127	mak	maltokinase
157129	0	C	SNP	T	107	117	224	100	224	Gly158Ser (ggc/Agc)	Rv0129c	fbpC	diacylglycerol acyltransferase/mycolyltransferase Ag85C		phylo (Delhi/CAS)
164786	0	G	SNP	A	106	119	219	97.4	231	Pro159Ser (ccc/Tcc)	Rv0137c	msrA	peptide methionine sulfoxide reductase MsrA
168176	0	G	SNP	T	116	108	222	99.12	226	Gly156Cys (ggt/Tgt)	Rv0142	-	hypothetical protein
170671	0	G	SNP	A	118	130	242	100	248	Ala130Thr (gcc/Acc)	Rv0144	-	transcriptional regulator
172492	0	C	SNP	G	124	129	252	99.61	254	Tyr94_ (tac/taG)	Rv0146	-	S-adenosylmethionine-dependentmethyltransferase
175911	0	C	SNP	A	115	103	215	100	218	Ser71_ (tcg/tAg)	Rv0149	-	quinone oxidoreductase
176535	0	G	Del	GAP	109	86	194	97.01	201		Rv0149	-	quinone oxidoreductase
176760	0	C	SNP	T	106	113	216	99.55	220	Ala65Thr (gcg/Acg)	Rv0150c	-	hypothetical protein
177857	0	G	SNP	A	116	98	213	100	214	Leu485Leu (ctg/Ttg)	Rv0151c	PE1	PE family protein PE1
178205	0	C	SNP	G	107	126	227	100	233	Gly369Arg (ggc/Cgc)	Rv0151c	PE1	PE family protein PE1
178453	0	C	SNP	G	103	98	198	100	201	Gly286Ala (ggg/gCg)	Rv0151c	PE1	PE family protein PE1
181090	0	C	SNP	T	128	111	234	99.17	241
187990	0	C	SNP	A	93	114	206	100	207	Ala284Ser (gcc/Tcc)	Rv0159c	PE3	PE family protein PE3
188317	0	A	SNP	G	121	99	218	98.65	223	Ser175Pro (tcc/Ccc)	Rv0159c	PE3	PE family protein PE3
188800	0	T	SNP	C	106	113	219	100	219	Thr14Ala (acg/Gcg)	Rv0159c	PE3	PE family protein PE3
189539	0	G	SNP	C	98	106	201	99.51	205	Gln301Glu (cag/Gag)	Rv0160c	PE4	PE family protein PE4
189850	0	A	SNP	G	118	105	220	100	223	Phe197Ser (ttc/tCc)	Rv0160c	PE4	PE family protein PE4
194305	1	C	Ins	G	124	108	232	93.93	234		Rv0165c	mce1R	transcriptional regulator Mce1R
194305	2	C	Ins	G	125	107	232	93.93	232		Rv0165c	mce1R	transcriptional regulator Mce1R
194681	0	G	SNP	C	99	111	207	99.53	211	Leu45Leu (ctc/ctG)	Rv0165c	mce1R	transcriptional regulator Mce1R
196642	0	C	SNP	T	122	121	239	100	243	Asn550Asn (aac/aaT)	Rv0166	fadD5	fatty-acid--CoA ligase FadD5
199470	0	T	SNP	G	111	134	243	99.59	246	Ser313Ala (tcc/Gcc)	Rv0169	mce1A	Mce family protein Mce1A
204866	0	T	SNP	G	110	115	224	99.12	227	Tyr268Asp (tat/Gat)	Rv0173	lprK	Mce family lipoprotein LprK
206339	0	T	SNP	C	117	104	215	100	221	Leu370Pro (ctg/cCg)	Rv0174	mce1F	Mce family protein Mce1F
206481	0	C	SNP	G	123	96	211	96.48	227	Pro417Pro (ccc/ccG)	Rv0174	mce1F	Mce family protein Mce1F
206484	0	G	SNP	T	114	116	219	96.64	238	Gly418Gly (ggg/ggT)	Rv0174	mce1F	Mce family protein Mce1F
207079	0	G	SNP	C	99	93	186	98.97	194	Arg89Pro (cgc/cCc)	Rv0175	-	Mce associated membrane protein
207727	0	C	SNP	T	129	127	251	100	256	Thr92Thr (acc/acT)	Rv0176	-	Mce associated transmembrane protein
210624	0	C	SNP	T	145	112	253	98.85	260	Leu63Leu (ctg/ctA)	Rv0179c	lprO	lipoprotein LprO
217201	0	T	SNP	C	113	119	229	100	232	Asn311Asn (aat/aaC)	Rv0186	bglS	beta-glucosidase BglS
218599	0	T	SNP	C	95	117	212	99.07	214
223942	0	T	SNP	C	100	118	216	100	218	Ser127Pro (tcg/Ccg)	Rv0192	-	hypothetical protein
224338	0	C	SNP	T	103	121	219	100	224	Pro259Ser (ccg/Tcg)	Rv0192	-	hypothetical protein
225323	0	T	SNP	C	99	100	194	100	199	Lys417Glu (aag/Gag)	Rv0193c	-	hypothetical protein
226924	0	A	SNP	T	141	102	240	99.18	245	His16Leu (cat/cTt)	Rv0194	-	multidrug ABC transporter ATPase/permease
227098	0	T	SNP	C	106	136	239	100	242	Met74Thr (atg/aCg)	Rv0194	-	multidrug ABC transporter ATPase/permease
227848	0	A	Del	GAP	108	111	222	98.21	223		Rv0194	-	multidrug ABC transporter ATPase/permease
227849	0	G	Del	GAP	108	110	222	98.64	221		Rv0194	-	multidrug ABC transporter ATPase/permease
230576	1	G	Ins	T	101	98	199	96.6	199
230921	0	C	Del	GAP	117	107	225	100	224		Rv0195	-	two component transcriptional regulator
231114	0	C	SNP	G	117	105	219	100	222	Ala72Ala (gcc/gcG)	Rv0195	-	two component transcriptional regulator
234477	0	T	SNP	G	91	68	156	100	159	Tyr749_ (tat/taG)	Rv0197	-	oxidoreductase
234496	1	C	Ins	G	96	58	154	98.72	154		Rv0197	-	oxidoreductase
234496	2	C	Ins	T	96	57	153	98.08	154		Rv0197	-	oxidoreductase
241758	0	G	SNP	A	113	122	231	99.58	236	Gly82Glu (ggg/gAg)	Rv0203	-	hypothetical protein
249522	0	T	SNP	C	96	106	196	100	202	Val162Ala (gtg/gCg)	Rv0209	-	hypothetical protein
250511	1	C	Ins	C	94	89	183	85.51	184		Rv0210	-	hypothetical protein
250511	2	C	Ins	G	94	90	184	85.98	184		Rv0210	-	hypothetical protein
251575	0	G	SNP	A	107	122	225	100	229	Ala486Thr (gcg/Acg)	Rv0210	-	hypothetical protein
255373	0	T	SNP	C	142	102	244	99.19	246	Asp193Gly (gac/gGc)	Rv0213c	-	methyltransferase
257694	0	C	SNP	T	124	111	225	100	235
261869	0	T	SNP	C	123	130	252	100	253	Cys316Arg (tgt/Cgt)	Rv0218	-	transmembrane protein
262268	0	A	SNP	T	132	122	249	99.61	255	Ala5Ala (gca/gcT)	Rv0219	-	transmembrane protein
264992	0	T	SNP	C	101	91	191	98.97	194	Leu309Pro (ctg/cCg)	Rv0221	-	diacyglycerol O-acyltransferase
265554	0	A	SNP	C	102	96	198	100	198	Val16Val (gta/gtC)	Rv0222	echA1	enoyl-CoA hydratase EchA1
266405	0	C	SNP	T	113	104	214	100	217	Gly454Ser (ggc/Agc)	Rv0223c	-	aldehyde dehydrogenase
274463	0	C	SNP	A	100	108	207	100	208	Arg86Leu (cgt/cTt)	Rv0229c	-	hypothetical protein
276539	0	G	SNP	C	107	115	222	100	222	Gly161Ala (ggc/gCc)	Rv0231	fadE4	acyl-CoA dehydrogenase FadE4
278681	0	C	SNP	G	119	118	236	100	237	His33Asp (cat/Gat)	Rv0233	nrdB	ribonucleoside-diphosphate reductase subunit beta NrdB
283496	0	G	SNP	A	134	98	229	99.57	233	Ser1119Leu (tcg/tTg)	Rv0236c	aftD	alpha-(1->3)-arabinofuranosyltransferase
283614	0	T	SNP	C	114	119	227	100	233	Ser1080Gly (agc/Ggc)	Rv0236c	aftD	alpha-(1->3)-arabinofuranosyltransferase
285772	0	A	SNP	C	99	92	191	100	191	Pro360Pro (cct/ccG)	Rv0236c	aftD	alpha-(1->3)-arabinofuranosyltransferase
285871	0	A	SNP	G	122	91	209	100	213	Val327Val (gtt/gtC)	Rv0236c	aftD	alpha-(1->3)-arabinofuranosyltransferase
287142	0	C	Del	GAP	104	100	199	98.08	208
289253	0	C	SNP	T	110	107	213	99.54	218	Asp50Asp (gac/gaT)	Rv0239	vapB24	antitoxin VapB24
293628	1	A	Ins	C	92	91	183	94.82	183
301341	0	C	SNP	A	100	114	209	100	214	Pro105Pro (ccg/ccT)	Rv0249c	-	succinate dehydrogenase membrane anchor subunit
304923	0	A	SNP	G	132	113	243	99.59	246	Lys686Lys (aaa/aaG)	Rv0252	nirB	nitrite reductase large subunit NirB
308661	0	A	SNP	G	105	84	189	100	189	Leu296Pro (ctg/cCg)	Rv0256c	PPE2	PPE family protein PPE2
310973	0	G	SNP	A	132	118	246	99.6	251	Ala182Val (gcg/gTg)	Rv0259c	-	hypothetical protein
311613	0	G	SNP	T	127	124	244	100	251	Val349Val (gtc/gtA)	Rv0260c	-	transcriptional regulator
324812	0	C	SNP	T	93	96	185	100	189	Asp82Asp (gac/gaT)	Rv0270	fadD2	fatty-acid--CoA ligase FadD2
325505	0	T	SNP	C	87	92	178	99.44	180	Val313Val (gtt/gtC)	Rv0270	fadD2	fatty-acid--CoA ligase FadD2
328569	0	G	SNP	C	123	108	228	100	231
333892	0	G	SNP	C	96	92	181	100	188	Arg807Gly (cgc/Ggc)	Rv0278c	-	PE-PGRS family protein PE_PGRS3
334915	0	C	SNP	G	138	128	258	97.44	273	Val466Leu (gtg/Ctg)	Rv0278c	-	PE-PGRS family protein PE_PGRS3
336257	0	C	SNP	T	101	131	226	98.31	236	Leu18Leu (ttg/ttA)	Rv0278c	-	PE-PGRS family protein PE_PGRS3
336683	0	G	SNP	T	10	9	19	100	19	Val797Val (gtc/gtA)	Rv0279c	PE_PGRS4	PE-PGRS family protein PE_PGRS4
336684	0	A	SNP	G	10	9	19	100	19	Val797Ala (gtc/gCc)	Rv0279c	PE_PGRS4	PE-PGRS family protein PE_PGRS4
336688	0	A	Del	GAP	10	9	19	100	19		Rv0279c	PE_PGRS4	PE-PGRS family protein PE_PGRS4
336689	0	G	Del	GAP	10	9	19	100	19		Rv0279c	PE_PGRS4	PE-PGRS family protein PE_PGRS4
336690	0	C	Del	GAP	10	9	19	100	19		Rv0279c	PE_PGRS4	PE-PGRS family protein PE_PGRS4
336691	0	T	Del	GAP	10	9	19	100	19		Rv0279c	PE_PGRS4	PE-PGRS family protein PE_PGRS4
336692	0	C	Del	GAP	10	9	19	100	19		Rv0279c	PE_PGRS4	PE-PGRS family protein PE_PGRS4
336693	0	G	Del	GAP	10	9	19	100	19		Rv0279c	PE_PGRS4	PE-PGRS family protein PE_PGRS4
336694	0	A	Del	GAP	10	9	19	100	19		Rv0279c	PE_PGRS4	PE-PGRS family protein PE_PGRS4
336695	0	A	Del	GAP	10	9	19	100	19		Rv0279c	PE_PGRS4	PE-PGRS family protein PE_PGRS4
336696	0	T	Del	GAP	10	9	19	100	19		Rv0279c	PE_PGRS4	PE-PGRS family protein PE_PGRS4
336697	0	T	Del	GAP	10	9	19	100	19		Rv0279c	PE_PGRS4	PE-PGRS family protein PE_PGRS4
336699	1	C	Ins	G	10	9	19	100	19		Rv0279c	PE_PGRS4	PE-PGRS family protein PE_PGRS4
336699	2	C	Ins	G	10	9	19	100	19		Rv0279c	PE_PGRS4	PE-PGRS family protein PE_PGRS4
336707	0	G	Del	GAP	10	9	19	100	19		Rv0279c	PE_PGRS4	PE-PGRS family protein PE_PGRS4
336708	0	T	Del	GAP	10	9	19	100	19		Rv0279c	PE_PGRS4	PE-PGRS family protein PE_PGRS4
336709	0	C	Del	GAP	10	9	19	90.48	21		Rv0279c	PE_PGRS4	PE-PGRS family protein PE_PGRS4
336710	0	A	Del	GAP	10	9	19	86.36	22		Rv0279c	PE_PGRS4	PE-PGRS family protein PE_PGRS4
336975	0	T	SNP	G	18	43	60	88.41	69	Asn700Thr (aac/aCc)	Rv0279c	PE_PGRS4	PE-PGRS family protein PE_PGRS4
336976	0	T	SNP	C	18	46	62	88.89	72	Asn700Asp (aac/Gac)	Rv0279c	PE_PGRS4	PE-PGRS family protein PE_PGRS4
337820	0	G	SNP	A	7	72	76	98.75	80	Gly418Gly (ggc/ggT)	Rv0279c	PE_PGRS4	PE-PGRS family protein PE_PGRS4
337959	0	A	SNP	C	22	5	27	100	27	Ile372Ser (atc/aGc)	Rv0279c	PE_PGRS4	PE-PGRS family protein PE_PGRS4
338020	0	A	SNP	C	64	14	78	100	78	Cys352Gly (tgc/Ggc)	Rv0279c	PE_PGRS4	PE-PGRS family protein PE_PGRS4
338100	0	T	SNP	C	104	28	124	100	132	Asn325Ser (aac/aGc)	Rv0279c	PE_PGRS4	PE-PGRS family protein PE_PGRS4
340372	0	T	SNP	C	12	104	116	100	116	Ser337Pro (tcg/Ccg)	Rv0280	PPE3	PPE family protein PPE3
342146	0	A	SNP	C	133	121	247	99.61	255	Glu6Ala (gaa/gCa)	Rv0282	eccA3	ESX-3 secretion system protein EccA
342873	0	C	SNP	T	128	123	250	99.6	252	Val248Val (gtc/gtT)	Rv0282	eccA3	ESX-3 secretion system protein EccA
346275	0	C	SNP	G	113	99	212	100	212	Pro214Arg (ccg/cGg)	Rv0284	eccC3	ESX-3 secretion system protein EccC3
356528	0	A	SNP	G	134	137	267	100	271	Asn217Asp (aat/Gat)	Rv0292	eccE3	ESX-3 secretion system protein EccE
358473	0	G	SNP	C	126	142	262	100	268	Trp101Cys (tgg/tgC)	Rv0294	tam	trans-aconitate methyltransferase
363563	0	G	SNP	A	109	124	231	100	233	Ala30Thr (gcg/Acg)	Rv0299	-	toxin
366917	0	T	SNP	C	57	57	114	96.61	118	Thr1950Ala (acc/Gcc)	Rv0304c	PPE5	PPE family protein PPE5
366922	0	G	SNP	C	54	54	108	98.18	110	Ala1948Gly (gcc/gGc)	Rv0304c	PPE5	PPE family protein PPE5
367718	0	G	SNP	T	114	117	228	100	231	Leu1683Ile (ctt/Att)	Rv0304c	PPE5	PPE family protein PPE5
368089	0	C	Del	GAP	101	100	202	75.28	267		Rv0304c	PPE5	PPE family protein PPE5
368090	0	T	Del	GAP	101	100	202	76.14	264		Rv0304c	PPE5	PPE family protein PPE5
368091	0	G	Del	GAP	101	100	202	75.56	266		Rv0304c	PPE5	PPE family protein PPE5
368092	0	C	Del	GAP	101	100	202	76.72	262		Rv0304c	PPE5	PPE family protein PPE5
368093	0	C	Del	GAP	101	100	202	76.72	262		Rv0304c	PPE5	PPE family protein PPE5
368094	0	G	Del	GAP	101	100	202	78.82	255		Rv0304c	PPE5	PPE family protein PPE5
368095	0	G	Del	GAP	101	100	202	78.82	255		Rv0304c	PPE5	PPE family protein PPE5
368096	0	T	Del	GAP	101	100	202	78.82	255		Rv0304c	PPE5	PPE family protein PPE5
368097	0	G	Del	GAP	101	100	202	78.52	256		Rv0304c	PPE5	PPE family protein PPE5
368098	0	T	Del	GAP	101	100	202	79.13	254		Rv0304c	PPE5	PPE family protein PPE5
368099	0	T	Del	GAP	101	100	202	79.76	252		Rv0304c	PPE5	PPE family protein PPE5
368100	0	G	Del	GAP	101	100	202	80.4	250		Rv0304c	PPE5	PPE family protein PPE5
368101	0	A	Del	GAP	101	100	202	81.38	247		Rv0304c	PPE5	PPE family protein PPE5
368102	0	T	Del	GAP	101	100	202	82.04	245		Rv0304c	PPE5	PPE family protein PPE5
372913	0	A	SNP	C	102	123	225	100	225	Gly933Gly (ggt/ggG)	Rv0305c	PPE6	PPE family protein PPE6
373283	0	A	Del	GAP	104	131	233	98.74	238		Rv0305c	PPE6	PPE family protein PPE6
376774	0	T	SNP	C	141	138	267	99.29	281	Ala94Ala (gca/gcG)	Rv0307c	-	hypothetical protein
380499	0	C	SNP	G	127	101	224	99.56	229
383666	0	C	SNP	G	114	107	219	100	221	Ala22Gly (gcc/gGc)	Rv0315	-	beta-1,3-glucanase
384380	0	A	SNP	C	104	118	218	100	222	Lys260Thr (aag/aCg)	Rv0315	-	beta-1,3-glucanase
386432	0	C	SNP	G	109	105	208	100	214	Gly223Ala (ggg/gCg)	Rv0318c	-	integral membrane protein
390828	0	T	SNP	C	97	98	192	100	195	Ser142Gly (agt/Ggt)	Rv0323c	-	hypothetical protein
391853	0	A	SNP	G	99	120	214	99.55	220	Thr168Ala (act/Gct)	Rv0324	-	transcriptional regulator
392261	0	T	SNP	C	127	113	230	100	240	_75Gln (tag/Cag)	Rv0325	-	hypothetical protein
396199	0	T	SNP	C	93	113	203	100	206
403980	0	G	SNP	A	108	113	218	100	221	Ala621Val (gcc/gTc)	Rv0338c	-	iron-sulfur-binding reductase
404326	0	T	SNP	C	96	122	216	100	218	Arg506Gly (agg/Ggg)	Rv0338c	-	iron-sulfur-binding reductase
406251	0	T	SNP	C	113	106	214	100	219	Asp733Gly (gat/gGt)	Rv0339c	-	transcriptional regulator
414486	0	C	SNP	T	119	105	222	99.12	226	Glu152Glu (gag/gaA)	Rv0344c	lpqJ	lipoprotein LpqJ
415693	0	G	SNP	A	128	104	231	100	232	Leu425Leu (ctg/Ttg)	Rv0346c	ansP2	L-asparagine permease
420008	0	A	SNP	G	116	114	222	100	230	Ala58Ala (gca/gcG)	Rv0350	dnaK	chaperone protein DnaK
424320	1	T	Ins	C	113	83	196	96.08	197		Rv0354c	PPE7	PPE family protein PPE7
424389	0	T	SNP	G	131	101	232	98.72	235	Ala102Ala (gca/gcC)	Rv0354c	PPE7	PPE family protein PPE7
428698	0	C	SNP	T	99	132	229	98.72	234	Ala1994Ala (gcg/gcA)	Rv0355c	PPE8	PPE family protein PPE8
432459	0	C	SNP	T	104	100	203	98.08	208	Asp741Asn (gac/Aac)	Rv0355c	PPE8	PPE family protein PPE8
434377	0	C	SNP	T	118	94	204	99.53	213	Leu101Leu (ctg/ctA)	Rv0355c	PPE8	PPE family protein PPE8
438470	0	C	SNP	T	137	120	256	99.61	258	Lys90Lys (aag/aaA)	Rv0360c	-	hypothetical protein
440365	0	G	SNP	A	135	126	261	100	261	Ser165Ser (tcg/tcA)	Rv0362	mgtE	Mg2+ transport transmembrane protein MgtE
440878	0	C	SNP	T	117	133	248	100	250	Thr336Thr (acc/acT)	Rv0362	mgtE	Mg2+ transport transmembrane protein MgtE
445780	0	C	SNP	T	130	110	237	100	240	Arg249His (cgt/cAt)	Rv0368c	-	hypothetical protein
447642	0	G	SNP	C	105	124	224	100	229	Leu134Leu (ctc/ctG)	Rv0370c	-	oxidoreductase
452264	0	T	SNP	C	114	110	220	98.25	228	Thr6Ala (acg/Gcg)	Rv0374c	-	carbon monoxyde dehydrogenase small subunit
454295	0	T	SNP	C	103	110	211	99.53	214	Pro26Pro (cca/ccG)	Rv0376c	-	hypothetical protein
454333	0	T	SNP	G	115	112	225	100	227	Thr14Pro (acg/Ccg)	Rv0376c	-	hypothetical protein
455624	0	T	Del	GAP	101	95	195	100	196
457392	0	G	SNP	A	117	102	217	100	219	Tyr144Tyr (tac/taT)	Rv0381c	-	hypothetical protein
457452	0	T	SNP	G	118	100	215	99.09	220	Thr124Thr (aca/acC)	Rv0381c	-	hypothetical protein
459399	0	A	SNP	C	98	84	181	100	182
467497	1	C	Ins	G	123	139	262	93.24	263
467508	1	C	Ins	G	116	148	264	95.65	264
467516	0	G	SNP	C	116	157	271	100	273
467526	0	C	SNP	G	111	158	265	100	269
467546	0	G	SNP	C	106	147	252	100	253
467557	0	A	SNP	C	98	148	245	100	246
467564	0	A	SNP	C	95	142	236	100	237
467585	0	G	SNP	C	83	137	219	100	220
467590	0	T	SNP	C	84	135	218	99.55	220
467621	0	T	SNP	G	93	123	213	99.54	217
467638	0	G	SNP	T	90	119	209	100	209
475178	0	T	SNP	C	105	112	214	100	217	Val80Ala (gtc/gCc)	Rv0395	-	hypothetical protein
475915	0	A	SNP	C	104	103	200	97.18	213	Ser34Arg (agc/Cgc)	Rv0397	-	hypothetical protein
483165	0	G	SNP	A	102	103	201	99.51	206	Pro23Ser (ccc/Tcc)	Rv0402c	mmpL1	transmembrane transport protein MmpL1
483935	0	T	SNP	G	136	100	233	99.58	237
484504	0	C	SNP	G	118	141	255	100	259	Ala176Ala (gcc/gcG)	Rv0404	fadD30	long-chain-fatty-acid--AMP ligase FadD30
485561	0	A	SNP	C	116	104	216	100	220	Ile529Leu (atc/Ctc)	Rv0404	fadD30	long-chain-fatty-acid--AMP ligase FadD30
485811	0	A	Del	GAP	114	148	262	97.76	268		Rv0405	pks6	membrane bound polyketide synthase
489935	0	G	SNP	C	129	111	233	100	240	Thr257Thr (acc/acG)	Rv0406c	-	beta lactamase-like protein
491742	0	T	SNP	C	103	117	220	100	220	Phe320Phe (ttt/ttC)	Rv0407	fgd1	F420-dependent glucose-6-phosphate dehydrogenase		phylo (not Euro-American, M. africanum, M. bovis, M. canettii, M. caprae, M. microti, M. pinipedii, Beijing, Delhi/CAS, EAI)
492150	0	G	SNP	C	131	110	238	100	241	Gly122Ala (ggc/gCc)	Rv0408	pta	phosphate acetyltransferase
498531	0	A	SNP	G	125	102	223	100	227	Ala363Ala (gct/gcC)	Rv0412c	-	membrane protein
498557	0	C	SNP	A	124	97	218	100	221	Asp355Tyr (gac/Tac)	Rv0412c	-	membrane protein
498703	0	T	SNP	G	97	129	219	100	226	Lys306Thr (aag/aCg)	Rv0412c	-	membrane protein
502589	0	C	SNP	G	127	98	222	100	225	Ser75Cys (tcc/tGc)	Rv0417	thiG	thiazole synthase
503354	0	G	SNP	C	122	110	232	99.57	233
505974	0	G	SNP	A	134	121	252	100	255	Ala297Thr (gcg/Acg)	Rv0419	lpqM	lipoprotein peptidase LpqM
513257	0	T	SNP	C	133	126	255	100	259	Met689Val (atg/Gtg)	Rv0425c	ctpH	metal cation transporting ATPase H
517358	0	T	SNP	C	122	119	239	99.59	242	Asp149Gly (gac/gGc)	Rv0428c	-	GCN5-like N-acetyltransferase
517389	0	C	SNP	A	116	107	221	100	223	Val139Phe (gtc/Ttc)	Rv0428c	-	GCN5-like N-acetyltransferase
519844	0	C	SNP	T	110	140	248	99.6	251	Thr82Met (acg/aTg)	Rv0432	sodC	superoxide dismutase
523654	0	C	SNP	T	116	146	256	100	262	Ala294Thr (gcc/Acc)	Rv0435c	-	ATPase
524891	0	C	SNP	A	129	111	238	100	240	Gly167Val (ggc/gTc)	Rv0436c	pssA	CDP-diacylglycerol--serineO-phosphatidyltransferase
527418	0	G	SNP	A	119	145	261	100	264	Thr299Thr (acc/acT)	Rv0439c	-	dehydrogenase/reductase
531775	0	C	SNP	G	119	155	269	100	274	Trp147Ser (tgg/tCg)	Rv0442c	PPE10	PPE family protein PPE10
534169	0	C	SNP	T	117	135	248	99.6	253	Ala76Ala (gcg/gcA)	Rv0445c	sigK	ECF RNA polymerase sigma factor SigK
541201	0	A	SNP	G	106	94	199	100	200	Leu97Leu (ctt/ctC)	Rv0450c	mmpL4	transmembrane transport protein MmpL4
546357	0	A	SNP	G	128	135	261	99.62	264	Thr149Thr (act/acC)	Rv0456c	echA2	enoyl-CoA hydratase EchA2
548326	0	T	SNP	C	102	102	202	99.51	205	Thr428Ala (aca/Gca)	Rv0457c	-	peptidase
551525	0	A	SNP	C	86	96	177	99.45	183	Arg110Arg (aga/Cga)	Rv0459	-	hypothetical protein
555492	0	G	SNP	A	118	113	225	99.57	232	Ala272Val (gcc/gTc)	Rv0465c	-	HTH-type transcriptional regulator
555991	0	A	SNP	G	107	127	232	98.73	237	Cys106Arg (tgc/Cgc)	Rv0465c	-	HTH-type transcriptional regulator
560139	0	C	SNP	T	117	100	214	99.09	219	Asn84Asn (aac/aaT)	Rv0469	umaA	mycolic acid synthase UmaA
565655	0	A	SNP	G	99	119	216	100	218
572591	0	C	SNP	T	110	119	225	100	229	Asp294Asp (gac/gaT)	Rv0483	lprQ	lipoprotein LprQ
573262	0	A	SNP	G	115	114	224	100	229	Gly180Gly (ggt/ggC)	Rv0484c	-	short-chain type oxidoreductase
579284	0	T	SNP	C	100	124	222	99.56	225
580772	0	T	SNP	A	60	58	114	88.72	133
580774	0	G	Del	GAP	60	59	120	84.4	141
580775	0	G	Del	GAP	60	59	120	86.23	138
580776	0	G	Del	GAP	60	59	120	85	140
580777	0	G	Del	GAP	60	59	120	86.86	137
580778	0	C	Del	GAP	60	59	120	89.47	133
580779	0	A	Del	GAP	60	59	120	88.15	135
580780	0	C	Del	GAP	60	59	120	86.86	137
580781	0	C	Del	GAP	60	59	120	90.84	131
580782	0	A	Del	GAP	60	59	120	90.15	132
580783	0	C	Del	GAP	60	59	120	88.81	134
580784	0	C	Del	GAP	60	59	120	90.15	132
580785	0	C	Del	GAP	60	59	120	90.15	132
580786	0	G	Del	GAP	60	59	120	88.81	134
580787	0	C	Del	GAP	60	59	120	88.81	134
580788	0	T	Del	GAP	60	59	120	90.84	131
580789	0	T	Del	GAP	60	59	120	91.54	130
580790	0	G	Del	GAP	60	59	120	90.15	132
580791	0	C	Del	GAP	60	59	120	91.54	130
580792	0	G	Del	GAP	60	59	120	90.15	132
580793	0	G	Del	GAP	60	59	120	90.15	132
580794	0	G	Del	GAP	60	59	120	90.84	131
580795	0	G	Del	GAP	60	59	120	89.47	133
580796	0	G	Del	GAP	60	59	120	89.47	133
580797	0	A	Del	GAP	60	59	120	90.15	132
584171	0	T	SNP	C	102	126	224	100	228	Ser174Gly (agt/Ggt)	Rv0493c	-	hypothetical protein
590436	0	T	SNP	C	106	120	226	100	226	Ala118Ala (gct/gcC)	Rv0500	proC	pyrroline-5-carboxylate reductase
593504	0	G	SNP	A	136	111	246	99.2	249	Arg238Arg (cgg/cgA)	Rv0502	-	hypothetical protein
597816	0	A	SNP	G	136	130	259	100	266	Ala206Ala (gca/gcG)	Rv0507	mmpL2	transmembrane transport protein MmpL2
598475	0	G	SNP	A	86	104	189	100	190	Arg426His (cgc/cAc)	Rv0507	mmpL2	transmembrane transport protein MmpL2
599868	0	A	SNP	G	121	102	222	100	223	Arg890Arg (cga/cgG)	Rv0507	mmpL2	transmembrane transport protein MmpL2
600948	0	C	SNP	T	108	119	221	97.84	232	Leu170Leu (ctg/Ttg)	Rv0509	hemA	glutamyl-tRNA reductase
610120	0	T	SNP	G	111	108	218	100	219
611977	0	C	SNP	T	115	118	225	99.15	235	Gly33Asp (ggc/gAc)	Rv0519c	-	membrane protein
622376	0	A	SNP	G	127	97	222	99.56	225	Ile16Met (ata/atG)	Rv0531	-	membrane protein
623163	0	C	SNP	T	53	141	188	100	194	Ala124Val (gcc/gTc)	Rv0532	PE_PGRS6	PE-PGRS family protein PE_PGRS6
623406	1	C	Ins	G	69	41	110	83.97	111		Rv0532	PE_PGRS6	PE-PGRS family protein PE_PGRS6
623406	2	C	Ins	G	69	42	111	84.73	111		Rv0532	PE_PGRS6	PE-PGRS family protein PE_PGRS6
623406	3	C	Ins	C	69	42	111	84.73	111		Rv0532	PE_PGRS6	PE-PGRS family protein PE_PGRS6
623406	4	C	Ins	C	69	42	111	84.73	111		Rv0532	PE_PGRS6	PE-PGRS family protein PE_PGRS6
623406	5	C	Ins	G	69	42	111	84.73	111		Rv0532	PE_PGRS6	PE-PGRS family protein PE_PGRS6
623406	6	C	Ins	G	69	42	111	84.73	111		Rv0532	PE_PGRS6	PE-PGRS family protein PE_PGRS6
623406	7	C	Ins	C	69	42	111	84.73	111		Rv0532	PE_PGRS6	PE-PGRS family protein PE_PGRS6
623406	8	C	Ins	G	69	42	111	84.73	111		Rv0532	PE_PGRS6	PE-PGRS family protein PE_PGRS6
623406	9	C	Ins	G	69	42	111	84.73	111		Rv0532	PE_PGRS6	PE-PGRS family protein PE_PGRS6
623472	0	A	SNP	G	100	70	169	99.42	171	Asp227Gly (gac/gGc)	Rv0532	PE_PGRS6	PE-PGRS family protein PE_PGRS6
623508	0	C	SNP	G	111	74	184	100	185	Ala239Gly (gcc/gGc)	Rv0532	PE_PGRS6	PE-PGRS family protein PE_PGRS6
629714	0	G	SNP	A	122	92	205	99.53	215	Asp6Asp (gac/gaT)	Rv0537c	-	integral membrane protein
630096	0	C	SNP	T	88	97	182	80.43	230	Val19Val (gtc/gtT)	Rv0538	-	membrane protein
630722	0	G	SNP	C	107	106	210	99.53	214	Arg228Pro (cgg/cCg)	Rv0538	-	membrane protein
634626	0	T	SNP	C	90	116	201	99.52	207	Arg293Arg (cga/cgG)	Rv0542c	menE	2-succinylbenzoic acid--CoA ligase
637319	0	G	SNP	A	117	108	219	100	225	Pro49Ser (cct/Tct)	Rv0545c	pitA	low-affinity inorganic phosphate transporter
648002	0	T	SNP	G	113	115	226	100	228	Leu15Arg (ctc/cGc)	Rv0556	-	transmembrane protein
648856	0	T	SNP	C	109	118	226	100	227	Gly107Gly (ggt/ggC)	Rv0557	mgtA	GDP-mannose-dependent alpha-mannosyltransferase		phylo (not Euro-American, M. africanum, M. bovis, M. canettii, M. caprae, M. microti, M. pinipedii, Beijing, Delhi/CAS, EAI)
652950	0	T	SNP	C	114	121	233	100	235	Arg60Arg (cgt/cgC)	Rv0562	grcC1	polyprenyl-diphosphate synthase GrcC
655986	0	T	SNP	G	121	124	242	100	245
657081	0	C	SNP	T	105	122	220	100	227	Val130Val (gtg/gtA)	Rv0565c	-	monooxygenase
659341	0	T	SNP	C	103	91	190	100	194
662658	0	T	Del	GAP	114	100	209	97.27	220		Rv0570	nrdZ	vitamin B12-dependent ribonucleoside-diphosphate reductase
662911	0	T	SNP	C	107	136	237	100	243	Ala539Ala (gct/gcC)	Rv0570	nrdZ	vitamin B12-dependent ribonucleoside-diphosphate reductase
665293	0	A	SNP	G	103	117	219	100	220	Phe31Leu (ttc/Ctc)	Rv0572c	-	hypothetical protein
669398	0	T	SNP	C	118	110	227	100	228	Gln116Gln (caa/caG)	Rv0575c	-	oxidoreductase
670545	0	G	SNP	A	116	110	223	100	226	Arg233His (cgc/cAc)	Rv0576	-	transcriptional regulator
671718	0	G	SNP	A	95	96	186	100	191	Ala185Thr (gcc/Acc)	Rv0577	TB27.3	hypothetical protein
672491	0	C	SNP	G	96	127	214	98.67	226	Gly1142Gly (ggg/ggC)	Rv0578c	PE_PGRS7	PE-PGRS family protein PE_PGRS7
673188	0	C	SNP	G	110	150	253	100	260	Ser910Thr (agc/aCc)	Rv0578c	PE_PGRS7	PE-PGRS family protein PE_PGRS7
673238	0	A	SNP	G	89	153	238	100	242	His893His (cat/caC)	Rv0578c	PE_PGRS7	PE-PGRS family protein PE_PGRS7
674702	0	A	SNP	T	127	134	256	98.86	264	Gly405Gly (ggt/ggA)	Rv0578c	PE_PGRS7	PE-PGRS family protein PE_PGRS7
684376	0	T	SNP	C	134	123	253	99.61	258
685461	0	C	SNP	G	128	114	237	99.59	243	Ala111Ala (gcc/gcG)	Rv0587	yrbE2A	hypothetical protein
685608	0	T	SNP	C	138	140	272	100	278	Leu160Leu (ctt/ctC)	Rv0587	yrbE2A	hypothetical protein
686123	0	C	SNP	A	129	134	258	98.87	266	Leu66Met (ctg/Atg)	Rv0588	-	hypothetical protein
686972	0	T	SNP	C	111	106	212	100	217	Phe51Ser (ttc/tCc)	Rv0589	mce2A	Mce family protein Mce2A
688792	1	T	Ins	G	106	105	211	93.36	211
690450	0	A	SNP	C	109	130	238	100	239	Ala464Ala (gca/gcC)	Rv0591	mce2C	Mce family protein Mce2C
690465	0	T	SNP	G	110	131	238	100	241	Leu469Leu (ctt/ctG)	Rv0591	mce2C	Mce family protein Mce2C
692446	0	G	SNP	A	124	113	235	99.58	238	Pro141Pro (ccg/ccA)	Rv0593	lprL	Mce family lipoprotein LprL
694630	0	C	SNP	T	114	110	222	100	224	Pro465Leu (ccc/cTc)	Rv0594	mce2F	Mce family protein Mce2F
698968	0	G	SNP	A	101	99	197	99.01	202	Gly9Gly (ggc/ggT)	Rv0601c	-	two component sensor kinase HK2
701510	0	G	SNP	C	133	122	250	98.84	258	Pro35Pro (ccg/ccC)	Rv0605	-	resolvase
707370	0	T	SNP	C	104	127	223	99.14	233	Thr716Ala (acg/Gcg)	Rv0613c	-	hypothetical protein
712693	0	A	SNP	G	90	87	173	100	177
712858	0	C	SNP	A	116	96	208	99.53	213	Ala48Glu (gcg/gAg)	Rv0620	galK	galactokinase
713310	0	T	SNP	C	101	94	191	100	195	Cys199Arg (tgt/Cgt)	Rv0620	galK	galactokinase
721220	0	C	SNP	T	99	128	221	97.84	232	Gly171Gly (ggg/ggA)	Rv0629c	recD	exonuclease V subunit alpha RecD
724302	0	C	SNP	T	109	110	219	99.55	220	Ala238Thr (gcg/Acg)	Rv0630c	recB	exonuclease V subunit beta RecB
725190	0	G	SNP	A	56	68	123	99.2	125	Phe1039Phe (ttc/ttT)	Rv0631c	recC	exonuclease V subunit gamma RecC
729685	0	C	SNP	T	118	104	221	100	222	Arg161Gln (cga/cAa)	Rv0633c	-	hypothetical protein
753174	0	C	SNP	A	130	116	243	99.19	248	Trp65Leu (tgg/tTg)	Rv0656c	vapC6	ribonuclease VapC6
754186	0	A	SNP	G	106	106	209	100	212	Leu75Pro (ctc/cCc)	Rv0658c	-	integral membrane protein
757182	0	A	SNP	G	92	111	199	100	203	Asp349Gly (gac/gGc)	Rv0663	atsD	arylsulfatase AtsD
761110	0	A	SNP	T	112	110	216	100	222	Asp435Val (gac/gTc)	Rv0667	rpoB	DNA-directed RNA polymerase subunit beta	rifampicin (RMP)		rifampicin (RMP)
762434	0	T	SNP	G	148	133	281	100	281	Gly876Gly (ggt/ggG)	Rv0667	rpoB	DNA-directed RNA polymerase subunit beta		phylo (3)	rifampicin (RMP)
763031	0	T	SNP	C	93	115	201	100	208	Ala1075Ala (gct/gcC)	Rv0667	rpoB	DNA-directed RNA polymerase subunit beta		phylo (4)	rifampicin (RMP)
767339	0	A	SNP	G	89	81	167	100	170
767414	0	G	SNP	A	103	96	197	100	199
775639	0	T	SNP	C	124	116	237	99.59	241	Ile948Val (att/Gtt)	Rv0676c	mmpL5	transmembrane transport protein MmpL5
776100	0	G	SNP	A	123	129	248	99.6	253	Thr794Ile (acc/aTc)	Rv0676c	mmpL5	transmembrane transport protein MmpL5
781395	0	T	SNP	C	119	118	232	99.16	239							streptomycin (SM)
788615	0	G	SNP	C	121	117	229	99.58	239	Gly226Arg (ggg/Cgg)	Rv0688	-	ferredoxin reductase
792629	0	C	SNP	G	105	101	200	99.04	208	Ala158Gly (gcc/gGc)	Rv0693	-	mycofactocin radical SAM maturase MftC
794735	0	G	SNP	A	128	98	218	99.12	228	Arg7Arg (cgg/cgA)	Rv0695	-	mycofactocin system creatinine amidohydrolase family protein MftE
798779	0	T	SNP	C	115	116	229	100	231
798934	0	C	SNP	A	104	109	210	99.07	215	Arg34Arg (cgc/cgA)	Rv0698	-	hypothetical protein
807405	0	C	SNP	T	129	107	234	100	236	Ser357Ser (tcc/tcT)	Rv0711	atsA	arylsulfatase AtsA
811621	0	C	SNP	T	96	107	200	100	203	Ala83Ala (gcc/gcT)	Rv0714	rplN	50S ribosomal protein L14
816742	0	T	SNP	A	120	115	232	99.58	236	Gly360Gly (ggt/ggA)	Rv0724	sppA	protease IV SppA
820483	0	G	SNP	T	120	96	208	99.54	217	Ala6Asp (gcc/gAc)	Rv0727c	fucA	L-fuculose phosphate aldolase FucA
820734	0	A	SNP	G	126	110	233	100	236	Val248Ala (gtc/gCc)	Rv0728c	serA2	D-3-phosphoglycerate dehydrogenase SerA
820752	0	C	SNP	T	130	107	231	100	237	Arg242His (cgc/cAc)	Rv0728c	serA2	D-3-phosphoglycerate dehydrogenase SerA
821023	0	C	SNP	A	124	129	246	99.22	255	Glu152_ (gaa/Taa)	Rv0728c	serA2	D-3-phosphoglycerate dehydrogenase SerA
821755	0	C	SNP	G	110	107	215	99.09	219	Thr83Thr (acc/acG)	Rv0729	xylB	D-xylulose kinase XylB
824772	0	A	SNP	T	78	121	196	99.5	200
824849	0	A	SNP	G	107	119	223	99.12	228	Lys17Arg (aag/aGg)	Rv0732	secY	preprotein translocase SecY
830868	1	G	Ins	G	102	116	218	89.71	218		Rv0739	-	hypothetical protein
830868	2	G	Ins	C	102	115	217	89.3	218		Rv0739	-	hypothetical protein
836272	0	A	SNP	G	38	103	138	100	141	Glu191Gly (gag/gGg)	Rv0746	PE_PGRS9	PE-PGRS family protein PE_PGRS9
836291	0	A	SNP	G	29	84	109	100	113	Gly197Gly (gga/ggG)	Rv0746	PE_PGRS9	PE-PGRS family protein PE_PGRS9
836426	0	A	SNP	C	10	52	60	100	62	Leu242Leu (cta/ctC)	Rv0746	PE_PGRS9	PE-PGRS family protein PE_PGRS9
836454	0	A	SNP	G	7	34	41	100	41	Thr252Ala (act/Gct)	Rv0746	PE_PGRS9	PE-PGRS family protein PE_PGRS9
836538	0	A	SNP	G	91	14	105	100	105	Asn280Asp (aac/Gac)	Rv0746	PE_PGRS9	PE-PGRS family protein PE_PGRS9
836658	0	A	SNP	G	146	46	187	100	192	Thr320Ala (acc/Gcc)	Rv0746	PE_PGRS9	PE-PGRS family protein PE_PGRS9
837033	0	A	SNP	G	57	176	228	99.57	234	Thr445Ala (acc/Gcc)	Rv0746	PE_PGRS9	PE-PGRS family protein PE_PGRS9
838990	0	C	SNP	G	26	30	55	82.35	68	Ala180Ala (gcc/gcG)	Rv0747	PE_PGRS10	PE-PGRS family protein PE_PGRS10
839123	0	A	SNP	G	77	30	104	100	107	Arg225Gly (agg/Ggg)	Rv0747	PE_PGRS10	PE-PGRS family protein PE_PGRS10
839129	0	C	SNP	G	76	31	106	100	107	Arg227Gly (cgc/Ggc)	Rv0747	PE_PGRS10	PE-PGRS family protein PE_PGRS10
839194	0	A	SNP	G	92	55	142	100	147	Thr248Thr (aca/acG)	Rv0747	PE_PGRS10	PE-PGRS family protein PE_PGRS10
839334	0	A	SNP	G	58	87	141	100	145	Lys295Arg (aaa/aGa)	Rv0747	PE_PGRS10	PE-PGRS family protein PE_PGRS10
839348	0	A	SNP	G	60	87	145	100	147	Ser300Gly (agc/Ggc)	Rv0747	PE_PGRS10	PE-PGRS family protein PE_PGRS10
840195	0	G	Del	GAP	13	20	29	84.62	39		Rv0747	PE_PGRS10	PE-PGRS family protein PE_PGRS10
840196	0	G	Del	GAP	13	20	29	91.67	36		Rv0747	PE_PGRS10	PE-PGRS family protein PE_PGRS10
840197	0	G	Del	GAP	13	20	29	94.29	35		Rv0747	PE_PGRS10	PE-PGRS family protein PE_PGRS10
840198	0	G	Del	GAP	13	20	29	100	33		Rv0747	PE_PGRS10	PE-PGRS family protein PE_PGRS10
840199	0	A	Del	GAP	13	20	29	100	33		Rv0747	PE_PGRS10	PE-PGRS family protein PE_PGRS10
840200	0	A	Del	GAP	13	20	29	100	33		Rv0747	PE_PGRS10	PE-PGRS family protein PE_PGRS10
840201	0	G	Del	GAP	13	18	28	96.88	32		Rv0747	PE_PGRS10	PE-PGRS family protein PE_PGRS10
840202	0	C	Del	GAP	13	18	28	93.94	33		Rv0747	PE_PGRS10	PE-PGRS family protein PE_PGRS10
840203	0	A	Del	GAP	13	18	28	96.88	32		Rv0747	PE_PGRS10	PE-PGRS family protein PE_PGRS10
840204	0	C	Del	GAP	13	18	28	93.94	33		Rv0747	PE_PGRS10	PE-PGRS family protein PE_PGRS10
840205	0	C	Del	GAP	13	18	28	93.94	33		Rv0747	PE_PGRS10	PE-PGRS family protein PE_PGRS10
840206	0	C	Del	GAP	13	18	28	96.88	32		Rv0747	PE_PGRS10	PE-PGRS family protein PE_PGRS10
840207	0	T	Del	GAP	13	18	28	93.94	33		Rv0747	PE_PGRS10	PE-PGRS family protein PE_PGRS10
840208	0	C	Del	GAP	13	18	28	93.94	33		Rv0747	PE_PGRS10	PE-PGRS family protein PE_PGRS10
840209	0	G	Del	GAP	13	18	28	96.88	32		Rv0747	PE_PGRS10	PE-PGRS family protein PE_PGRS10
840210	0	C	Del	GAP	13	18	28	93.94	33		Rv0747	PE_PGRS10	PE-PGRS family protein PE_PGRS10
840496	0	C	SNP	G	30	35	65	80.25	81	Gly682Gly (ggc/ggG)	Rv0747	PE_PGRS10	PE-PGRS family protein PE_PGRS10
841764	0	G	SNP	C	99	110	207	100	209	Thr37Thr (acc/acG)	Rv0749A	-	hypothetical protein
847995	0	T	SNP	C	119	111	226	100	230
852910	0	C	SNP	T	114	116	223	99.57	231	Pro172Leu (ccc/cTc)	Rv0758	phoR	two component system response sensor kinase PhoR
854253	0	C	Del	GAP	95	115	206	91.7	229
857696	0	A	SNP	G	122	114	231	99.58	237	Ala114Ala (gct/gcC)	Rv0764c	cyp51	lanosterol 14-alpha demethylase
873091	0	C	SNP	T	107	106	200	99.53	214	Gly68Ser (ggc/Agc)	Rv0779c	-	transmembrane protein
873164	0	G	SNP	C	103	125	218	99.56	229	Ile43Met (atc/atG)	Rv0779c	-	transmembrane protein
873464	0	T	SNP	C	110	117	227	99.56	228	Val41Ala (gtc/gCc)	Rv0780	purC	phosphoribosylaminoimidazole-succinocarboxamidesynthase
874323	0	T	SNP	A	111	118	227	100	229
874835	1	C	Ins	C	102	109	211	94.2	213
874835	2	C	Ins	G	103	110	213	95.09	213
876141	0	G	SNP	T	138	100	237	99.58	239
877800	0	G	SNP	A	104	112	211	99.08	218	Ala214Val (gcg/gTg)	Rv0783c	emrB	multidrug resistance protein EmrB
880562	0	G	SNP	T	123	103	223	100	226	Cys408Phe (tgc/tTc)	Rv0785	-	KsdD-like steroid dehydrogenase
882257	0	T	SNP	C	115	137	251	100	252	Tyr267His (tac/Cac)	Rv0787	-	hypothetical protein
890549	0	G	SNP	A	121	106	222	100	227	Trp54_ (tgg/tgA)	Rv0797	-	insertion sequence element IS1547 transposase
891011	0	A	SNP	G	141	139	277	99.64	281	Leu208Leu (cta/ctG)	Rv0797	-	insertion sequence element IS1547 transposase
893733	0	T	SNP	G	124	133	256	100	257	Leu139Arg (ctg/cGg)	Rv0800	pepC	M18 family aminopeptidase
896979	0	T	SNP	C	122	132	253	99.61	255	Val387Ala (gta/gCa)	Rv0803	purL	phosphoribosylformylglycinamidine synthase 2
900221	0	T	SNP	C	97	144	231	100	241	Val370Val (gta/gtG)	Rv0806c	cpsY	exopolysaccharide phosphotransferase CpsY
903537	0	G	SNP	T	120	121	238	99.59	242	Arg476Leu (cgg/cTg)	Rv0808	purF	amidophosphoribosyltransferase
903550	0	T	SNP	C	120	121	239	100	241	Ala480Ala (gct/gcC)	Rv0808	purF	amidophosphoribosyltransferase
903913	0	T	SNP	C	98	101	196	100	199	Gly63Gly (ggt/ggC)	Rv0809	purM	phosphoribosylformylglycinamidine cyclo-ligase PurM
906742	0	T	SNP	C	119	112	231	100	231	Val107Ala (gtc/gCc)	Rv0812	-	amino acid aminotransferase
906857	0	A	SNP	G	119	104	219	100	223	Ile145Met (ata/atG)	Rv0812	-	amino acid aminotransferase
910021	0	T	SNP	C	101	119	218	100	220	Ile5Val (atc/Gtc)	Rv0816c	thiX	thioredoxin ThiX
916423	0	G	SNP	A	115	115	228	98.71	233
919551	0	C	SNP	T	87	125	207	99.53	213	Val1Val (gtg/gtA)	Rv0825c	-	hypothetical protein
921813	0	C	SNP	G	93	112	203	98.09	209
925453	0	C	SNP	T	94	121	210	99.08	217	Ala31Ala (gcc/gcT)	Rv0833	PE_PGRS13	PE-PGRS family protein PE_PGRS13
925868	0	G	SNP	A	108	106	205	95.54	224	Gly170Ser (ggc/Agc)	Rv0833	PE_PGRS13	PE-PGRS family protein PE_PGRS13
927110	0	A	SNP	G	56	23	78	100	79	Ser584Gly (agt/Ggt)	Rv0833	PE_PGRS13	PE-PGRS family protein PE_PGRS13
927385	0	A	SNP	G	91	38	128	99.23	130	Gly675Gly (gga/ggG)	Rv0833	PE_PGRS13	PE-PGRS family protein PE_PGRS13
931123	0	T	SNP	C	114	122	233	99.16	238	Tyr57Tyr (tat/taC)	Rv0835	lpqQ	lipoprotein LpqQ		phylo (not 4)
932280	0	T	SNP	C	134	103	235	100	237	_218Trp (tag/tGg)	Rv0836c	-	hypothetical protein
934230	0	C	SNP	G	104	96	198	100	200
934611	0	G	SNP	T	103	104	205	100	207
938153	0	A	SNP	G	111	107	215	99.09	220	Gln14Gln (caa/caG)	Rv0842	-	integral membrane protein
941845	0	C	SNP	A	110	119	224	100	229	Ala219Glu (gcg/gAg)	Rv0845	-	sensor histidine kinase NarS
945214	0	G	SNP	A	100	122	215	100	222	Gly93Ser (ggt/Agt)	Rv0848	cysK2	cysteine synthase CysK
945238	0	G	SNP	T	111	119	227	100	230	Ala101Ser (gcc/Tcc)	Rv0848	cysK2	cysteine synthase CysK
949535	0	T	SNP	C	107	109	213	100	216	Ala528Ala (gca/gcG)	Rv0853c	pdc	alpha-keto-acid decarboxylase
950116	0	C	SNP	G	112	124	235	99.58	237	Ala335Pro (gcg/Ccg)	Rv0853c	pdc	alpha-keto-acid decarboxylase
955524	0	A	SNP	G	111	99	209	100	210	Ser150Gly (agc/Ggc)	Rv0859	-	acyltransferase
957117	0	T	SNP	C	92	111	199	99.51	204	Asp275Asp (gat/gaC)	Rv0860	fadB	fatty oxidation protein FadB
957306	0	C	SNP	T	100	101	200	99.5	202	Ala338Ala (gcc/gcT)	Rv0860	fadB	fatty oxidation protein FadB
960367	0	A	SNP	G	109	115	217	100	224	Leu749Ser (ttg/tCg)	Rv0862c	-	hypothetical protein
964034	0	C	SNP	T	123	109	228	100	232	Pro56Ser (ccg/Tcg)	Rv0866	moaE2	molybdopterin synthase catalytic subunit 2
964969	0	T	SNP	C	118	99	197	94.76	229	Ala189Ala (gca/gcG)	Rv0867c	rpfA	resuscitation-promoting factor RpfA
968426	1	A	Ins	G	127	87	214	77.82	215		Rv0872c	PE_PGRS15	PE-PGRS family protein PE_PGRS15
968426	2	A	Ins	C	128	87	215	78.18	215		Rv0872c	PE_PGRS15	PE-PGRS family protein PE_PGRS15
968426	3	A	Ins	C	128	87	215	78.18	215		Rv0872c	PE_PGRS15	PE-PGRS family protein PE_PGRS15
968426	4	A	Ins	G	128	86	214	77.82	215		Rv0872c	PE_PGRS15	PE-PGRS family protein PE_PGRS15
968426	5	A	Ins	G	128	87	215	78.18	215		Rv0872c	PE_PGRS15	PE-PGRS family protein PE_PGRS15
968426	6	A	Ins	G	128	87	215	78.18	215		Rv0872c	PE_PGRS15	PE-PGRS family protein PE_PGRS15
968426	7	A	Ins	T	128	87	215	78.18	215		Rv0872c	PE_PGRS15	PE-PGRS family protein PE_PGRS15
968426	8	A	Ins	T	128	87	215	78.18	215		Rv0872c	PE_PGRS15	PE-PGRS family protein PE_PGRS15
968426	9	A	Ins	G	127	87	214	77.82	215		Rv0872c	PE_PGRS15	PE-PGRS family protein PE_PGRS15
969762	0	C	SNP	G	100	62	154	99.39	163	Gly161Gly (ggg/ggC)	Rv0872c	PE_PGRS15	PE-PGRS family protein PE_PGRS15
976889	1	C	Ins	T	91	88	179	87.75	179		Rv0878c	PPE13	PPE family protein PPE13
979704	0	G	SNP	C	107	102	204	100	209	Gly115Arg (ggc/Cgc)	Rv0881	-	tRNA/rRNA methyltransferase
986463	0	G	SNP	C	111	108	216	100	219
989287	0	C	SNP	G	112	109	217	99.55	222	Gly192Ala (ggg/gCg)	Rv0889c	citA	citrate synthase 2
990001	0	G	SNP	C	124	109	229	98.73	236	Pro866Ala (ccc/Gcc)	Rv0890c	-	HTH-type transcriptional regulator
991939	0	G	SNP	A	135	117	249	100	252	Arg220Cys (cgc/Tgc)	Rv0890c	-	HTH-type transcriptional regulator
993346	0	A	SNP	C	114	106	215	100	220	Val37Gly (gtt/gGt)	Rv0891c	-	hypothetical protein
996263	0	G	SNP	A	123	123	244	100	246	Thr11Thr (acc/acT)	Rv0893c	-	S-adenosylmethionine-dependentmethyltransferase
1002172	0	G	SNP	A	124	90	213	100	214	Arg82Trp (cgg/Tgg)	Rv0897c	-	oxidoreductase
1007198	0	A	SNP	G	99	125	220	99.56	225	Leu328Pro (ctg/cCg)	Rv0904c	accD3	acetyl-CoAcarboxylase carboxyl transferase subunit beta
1008460	0	C	SNP	T	106	111	215	99.54	218	Ser85Phe (tcc/tTc)	Rv0905	echA6	enoyl-CoA hydratase EchA6
1009500	0	C	SNP	T	113	100	211	100	213	Pro186Leu (ccg/cTg)	Rv0906	-	hypothetical protein
1010204	1	C	Ins	G	99	109	208	95.85	208		Rv0907	-	hypothetical protein
1012815	0	C	SNP	G	140	120	257	100	260	Ala362Gly (gcc/gGc)	Rv0908	ctpE	metal cation transporter ATPase E
1015774	0	T	SNP	C	122	130	244	99.21	254	Leu126Pro (ctg/cCg)	Rv0911	-	hypothetical protein
1023911	0	C	SNP	G	110	86	194	100	196
1024346	0	A	SNP	G	121	129	246	100	250	Ser46Gly (agt/Ggt)	Rv0918	-	hypothetical protein
1025106	0	T	SNP	C	92	111	201	100	203	Phe141Phe (ttt/ttC)	Rv0919	-	GCN5-like N-acetyltransferase
1029586	0	G	SNP	A	109	109	218	99.54	219	Pro331Leu (ccc/cTc)	Rv0923c	-	hypothetical protein
1037012	0	T	SNP	C	100	103	200	100	203	Met5Thr (atg/aCg)	Rv0930	pstA1	phosphate ABC transporter permease PstA
1037911	0	C	SNP	T	103	103	201	99.04	208	Arg305_ (cga/Tga)	Rv0930	pstA1	phosphate ABC transporter permease PstA
1046117	0	G	SNP	A	123	89	211	98.15	216
1047165	0	T	SNP	C	117	131	242	100	248	Cys344Arg (tgc/Cgc)	Rv0938	ligD	multifunctional non-homologous end joining DNA repair protein/ATP dependent DNA ligase LigD
1054784	0	C	SNP	G	125	115	235	100	240	Arg180Gly (cgc/Ggc)	Rv0945	-	oxidoreductase
1068151	0	T	SNP	C	125	98	217	99.55	224	His197His (cat/caC)	Rv0956	purN	phosphoribosylglycinamide formyltransferase PurN
1068432	0	A	SNP	G	110	117	226	100	227	Pro76Pro (cca/ccG)	Rv0957	purH	bifunctionalphosphoribosylaminoimidazolecarboxamide formyltransferase/inosinemonophosphate cyclohydrolase
1070702	0	T	SNP	C	111	93	199	100	204	Ser274Pro (tcc/Ccc)	Rv0958	-	magnesium chelatase
1071349	0	G	SNP	C	147	104	248	98.82	254	Gly32Ala (ggc/gCc)	Rv0959	-	hypothetical protein
1074558	0	G	SNP	A	116	116	227	100	232	Pro186Leu (ccc/cTc)	Rv0962c	lprP	lipoprotein LprP
1075279	0	T	SNP	C	127	99	226	100	226
1076309	0	G	SNP	T	112	110	210	100	222	Pro124Thr (cct/Act)	Rv0964c	-	hypothetical protein
1077312	0	A	SNP	G	94	116	206	100	210	Val175Ala (gtg/gCg)	Rv0966c	-	hypothetical protein
1079927	0	C	SNP	A	134	147	275	99.65	282	Thr395Thr (acc/acA)	Rv0969	ctpV	copper-exporting ATPase
1080192	0	G	SNP	A	149	116	260	100	265	Asp484Asn (gat/Aat)	Rv0969	ctpV	copper-exporting ATPase
1081681	0	T	SNP	C	114	116	225	100	230	Val210Val (gtt/gtC)	Rv0970	-	integral membrane protein
1087193	0	G	SNP	C	103	132	231	100	235	Asn51Lys (aac/aaG)	Rv0974c	accD2	acetyl-/propionyl-CoA carboxylase subunit beta
1087924	0	G	SNP	A	115	113	227	99.56	229	Pro191Pro (ccc/ccT)	Rv0975c	fadE13	acyl-CoA dehydrogenase FadE13
1088600	0	T	SNP	C	115	114	227	100	229	Ile526Val (atc/Gtc)	Rv0976c	-	hypothetical protein
1090188	1	A	Ins	G	120	102	222	95.69	222
1093406	0	A	SNP	G	130	108	234	100	238	Val317Val (gtt/gtC)	Rv0978c	PE_PGRS17	PE-PGRS family protein PE_PGRS17
1094204	0	G	SNP	C	85	57	141	100	142	Ala51Ala (gcc/gcG)	Rv0978c	PE_PGRS17	PE-PGRS family protein PE_PGRS17
1094228	0	T	SNP	G	88	50	136	100	138	Gln43His (caa/caC)	Rv0978c	PE_PGRS17	PE-PGRS family protein PE_PGRS17
1094303	0	T	SNP	C	99	63	159	100	162	Ala18Ala (gca/gcG)	Rv0978c	PE_PGRS17	PE-PGRS family protein PE_PGRS17
1095490	0	A	SNP	G	64	119	181	98.39	186	Val321Ala (gtc/gCc)	Rv0980c	PE_PGRS18	PE-PGRS family protein PE_PGRS18
1095644	0	C	SNP	T	10	64	74	97.37	76	Ala270Thr (gcg/Acg)	Rv0980c	PE_PGRS18	PE-PGRS family protein PE_PGRS18
1095678	0	A	SNP	G	25	37	62	96.88	64	Gly258Gly (ggt/ggC)	Rv0980c	PE_PGRS18	PE-PGRS family protein PE_PGRS18
1096633	0	T	SNP	G	109	134	243	94.92	256
1097220	0	C	SNP	T	121	139	256	100	260	Ser133Ser (tcc/tcT)	Rv0981	mprA	two-component response regulator MrpA
1098523	0	T	SNP	A	104	109	211	100	213	Leu339His (ctt/cAt)	Rv0982	mprB	two component histidine-protein kinase/phosphatase MprB
1099058	0	G	SNP	A	97	91	182	100	188
1100234	0	T	SNP	C	137	116	248	100	253	Leu390Pro (ctg/cCg)	Rv0983	pepD	serine protease PepD
1104690	0	T	SNP	G	116	112	225	100	228	Phe717Val (ttc/Gtc)	Rv0987	-	adhesion component ABC transporter permease
1106099	0	C	SNP	T	120	122	240	99.59	243	Ile328Ile (atc/atT)	Rv0988	-	hypothetical protein
1106422	0	T	SNP	C	124	108	226	100	232	Ile321Val (ata/Gta)	Rv0989c	grcC2	polyprenyl-diphosphate synthase GrcC
1107940	0	A	SNP	C	116	115	230	99.57	232	Ser54Ala (tcc/Gcc)	Rv0990c	-	hypothetical protein
1109975	0	A	SNP	G	111	115	222	99.56	227	Gln235Arg (cag/cGg)	Rv0993	galU	UTP--glucose-1-phosphate uridylyltransferase
1111852	0	G	SNP	T	110	131	238	99.18	243	Asp81Tyr (gat/Tat)	Rv0995	rimJ	ribosomal-protein-alanine acetyltransferase RimJ
1126889	0	G	SNP	C	121	115	229	100	236	Arg39Gly (cgc/Ggc)	Rv1007c	metS	methionine--tRNA ligase
1127648	0	C	SNP	A	112	119	230	100	231	Thr187Asn (acc/aAc)	Rv1008	tatD	deoxyribonuclease TatD
1127862	0	G	SNP	A	103	110	211	100	213	Gly258Gly (ggg/ggA)	Rv1008	tatD	deoxyribonuclease TatD
1129480	0	C	SNP	A	131	112	238	99.18	245	Thr110Lys (acg/aAg)	Rv1010	ksgA	rRNA small subunit methyltransferase A
1138662	0	C	SNP	T	117	113	228	97.46	236	Ser116Ser (tcc/tcT)	Rv1019	-	transcriptional regulator
1139089	0	G	SNP	C	118	114	227	100	232	Thr41Thr (acg/acC)	Rv1020	mfd	transcription-repair coupling factor
1144409	0	T	SNP	G	110	106	215	100	216	Ile225Ser (atc/aGc)	Rv1022	lpqU	lipoprotein LpqU
1144585	0	A	SNP	G	109	126	231	100	235	Arg8Gly (agg/Ggg)	Rv1023	eno	enolase
1148259	0	A	SNP	G	102	98	197	100	200
1149551	0	C	SNP	T	117	103	219	100	220	Glu712Glu (gag/gaA)	Rv1028c	kdpD	sensor protein KdpD
1150585	0	G	SNP	A	133	111	236	99.59	245	Pro368Ser (ccc/Tcc)	Rv1028c	kdpD	sensor protein KdpD
1151054	0	C	SNP	G	115	120	234	100	235	Ser211Ser (tcg/tcC)	Rv1028c	kdpD	sensor protein KdpD
1152805	0	T	SNP	A	108	103	209	99.53	212	Leu265Gln (ctg/cAg)	Rv1029	kdpA	potassium-transporting ATPase subunit A
1152863	0	A	SNP	G	103	104	203	99.52	208	Gln284Gln (caa/caG)	Rv1029	kdpA	potassium-transporting ATPase subunit A
1153388	0	C	SNP	T	103	119	219	100	222	Asn459Asn (aac/aaT)	Rv1029	kdpA	potassium-transporting ATPase subunit A
1160770	0	T	SNP	A	122	115	232	100	237	Gln20Leu (cag/cTg)	Rv1037c	esxI	ESAT-6 like protein EsxI
1163134	0	T	SNP	C	119	109	226	98.7	231	Gly81Gly (gga/ggG)	Rv1040c	PE8	PE family protein PE8
1164336	0	G	SNP	A	128	102	230	100	230
1164571	0	A	SNP	G	116	118	233	99.57	235
1165521	1	T	Ins	A	99	103	202	96.65	203
1168715	1	C	Ins	T	119	92	211	97.24	211
1173750	0	G	SNP	T	138	105	241	99.59	244	Ala290Ala (gcg/gcT)	Rv1050	-	oxidoreductase
1177184	0	C	SNP	A	123	104	225	99.56	228
1178116	0	T	SNP	C	118	133	242	100	251	Thr163Thr (act/acC)	Rv1056	-	hypothetical protein
1180091	0	G	SNP	A	125	110	234	99.16	237	Ala232Ala (gcg/gcA)	Rv1057	-	hypothetical protein
1189197	0	C	Del	GAP	35	49	81	85.71	98		Rv1067c	PE_PGRS19	PE-PGRS family protein PE_PGRS19
1189198	0	G	Del	GAP	35	49	81	86.6	97		Rv1067c	PE_PGRS19	PE-PGRS family protein PE_PGRS19
1189199	0	C	Del	GAP	35	49	81	89.36	94		Rv1067c	PE_PGRS19	PE-PGRS family protein PE_PGRS19
1189200	0	C	Del	GAP	35	49	81	89.36	94		Rv1067c	PE_PGRS19	PE-PGRS family protein PE_PGRS19
1189201	0	G	Del	GAP	35	49	81	89.36	94		Rv1067c	PE_PGRS19	PE-PGRS family protein PE_PGRS19
1189202	0	T	Del	GAP	35	49	81	95.45	88		Rv1067c	PE_PGRS19	PE-PGRS family protein PE_PGRS19
1190093	0	A	SNP	C	119	79	196	95.65	207	Leu111Trp (ttg/tGg)	Rv1067c	PE_PGRS19	PE-PGRS family protein PE_PGRS19
1191462	0	A	SNP	C	10	6	16	100	16	Gly229Gly (ggt/ggG)	Rv1068c	PE_PGRS20	PE-PGRS family protein PE_PGRS20
1191497	0	T	SNP	A	13	7	20	90.91	22	Thr218Ser (acg/Tcg)	Rv1068c	PE_PGRS20	PE-PGRS family protein PE_PGRS20
1191741	0	G	SNP	A	127	44	166	83.01	206	Tyr136Tyr (tac/taT)	Rv1068c	PE_PGRS20	PE-PGRS family protein PE_PGRS20
1200418	0	A	SNP	G	118	120	235	100	238
1211369	0	A	SNP	C	101	109	208	100	210	Ser259Arg (agc/Cgc)	Rv1086	-	(2Z,6E)-farnesyl diphosphate synthase
1212351	0	T	Del	GAP	43	17	60	92.31	65		Rv1087	PE_PGRS21	PE-PGRS family protein PE_PGRS21
1212352	0	G	Del	GAP	43	17	60	92.31	65		Rv1087	PE_PGRS21	PE-PGRS family protein PE_PGRS21
1212353	0	T	Del	GAP	43	17	60	92.31	65		Rv1087	PE_PGRS21	PE-PGRS family protein PE_PGRS21
1212354	0	C	Del	GAP	43	17	60	90.91	66		Rv1087	PE_PGRS21	PE-PGRS family protein PE_PGRS21
1212355	0	G	Del	GAP	43	17	60	90.91	66		Rv1087	PE_PGRS21	PE-PGRS family protein PE_PGRS21
1212356	0	G	Del	GAP	43	17	60	92.31	65		Rv1087	PE_PGRS21	PE-PGRS family protein PE_PGRS21
1212357	0	C	Del	GAP	43	17	60	92.31	65		Rv1087	PE_PGRS21	PE-PGRS family protein PE_PGRS21
1212358	0	G	Del	GAP	43	17	60	92.31	65		Rv1087	PE_PGRS21	PE-PGRS family protein PE_PGRS21
1212359	0	G	Del	GAP	43	17	60	93.75	64		Rv1087	PE_PGRS21	PE-PGRS family protein PE_PGRS21
1212360	0	T	Del	GAP	43	17	60	92.31	65		Rv1087	PE_PGRS21	PE-PGRS family protein PE_PGRS21
1212361	0	G	Del	GAP	43	17	60	92.31	65		Rv1087	PE_PGRS21	PE-PGRS family protein PE_PGRS21
1212362	0	C	Del	GAP	43	17	60	92.31	65		Rv1087	PE_PGRS21	PE-PGRS family protein PE_PGRS21
1212825	0	T	SNP	C	19	81	94	98.04	102	Gly422Gly (ggt/ggC)	Rv1087	PE_PGRS21	PE-PGRS family protein PE_PGRS21
1212827	0	T	SNP	G	19	78	96	97.98	99	Val423Gly (gtc/gGc)	Rv1087	PE_PGRS21	PE-PGRS family protein PE_PGRS21
1212834	0	T	SNP	G	21	84	105	100	105	Gly425Gly (ggt/ggG)	Rv1087	PE_PGRS21	PE-PGRS family protein PE_PGRS21
1212837	0	T	SNP	C	25	91	112	100	116	Ala426Ala (gct/gcC)	Rv1087	PE_PGRS21	PE-PGRS family protein PE_PGRS21
1212971	0	T	SNP	C	122	49	171	98.84	173	Val471Ala (gtc/gCc)	Rv1087	PE_PGRS21	PE-PGRS family protein PE_PGRS21
1215105	0	T	Del	GAP	92	107	192	98.51	202
1217680	0	G	Del	GAP	4	63	63	85.9	78		Rv1091	PE_PGRS22	PE-PGRS family protein PE_PGRS22
1217681	0	G	Del	GAP	4	63	63	88.16	76		Rv1091	PE_PGRS22	PE-PGRS family protein PE_PGRS22
1217682	0	A	Del	GAP	4	63	63	88.16	76		Rv1091	PE_PGRS22	PE-PGRS family protein PE_PGRS22
1220680	0	T	SNP	C	92	91	181	100	183	Val36Ala (gta/gCa)	Rv1093	glyA1	serine hydroxymethyltransferase
1220711	0	T	SNP	C	96	94	187	98.96	192	Ser46Ser (agt/agC)	Rv1093	glyA1	serine hydroxymethyltransferase
1224367	0	T	SNP	C	64	40	100	100	104
1227830	0	G	SNP	T	119	93	209	100	212	Thr285Thr (acc/acA)	Rv1099c	glpX	fructose 1,6-bisphosphatase
1230778	0	G	SNP	A	108	132	237	99.59	241	Thr65Ile (acc/aTc)	Rv1102c	mazF3	mRNA interferase MazF3
1240744	0	C	SNP	A	102	109	209	100	211	Asn186Lys (aac/aaA)	Rv1115	-	hypothetical protein
1242916	0	C	SNP	G	116	147	262	100	263	Gly33Ala (ggc/gCc)	Rv1119c	-	hypothetical protein
1244259	0	A	SNP	C	105	121	226	98.69	229	Arg185Arg (agg/Cgg)	Rv1121	zwf1	glucose-6-phosphate 1-dehydrogenase
1247391	0	A	SNP	C	117	109	221	99.56	227	Ser89Arg (agc/Cgc)	Rv1124	ephC	epoxide hydrolase EphC
1248382	0	A	SNP	G	128	124	249	99.6	253	Ser101Gly (agc/Ggc)	Rv1125	-	hypothetical protein
1248936	0	G	SNP	C	118	133	248	100	251	Pro285Pro (ccg/ccC)	Rv1125	-	hypothetical protein
1248978	0	T	SNP	C	128	134	260	100	262	Ala299Ala (gct/gcC)	Rv1125	-	hypothetical protein
1250340	0	A	SNP	G	120	103	217	99.55	224	Ala355Ala (gct/gcC)	Rv1127c	ppdK	pyruvate, phosphate dikinase PpdK
1251199	0	C	SNP	T	90	118	205	100	208	Gly69Glu (gga/gAa)	Rv1127c	ppdK	pyruvate, phosphate dikinase PpdK
1252164	0	T	SNP	C	121	96	214	99.54	218	Glu270Gly (gaa/gGa)	Rv1128c	-	hypothetical protein
1254562	0	A	SNP	G	111	106	212	99.09	219	Asp3Gly (gat/gGt)	Rv1130	prpD	methylcitrate dehydratase PrpD
1254623	0	G	SNP	A	99	89	184	82.82	227	Val23Val (gtg/gtA)	Rv1130	prpD	methylcitrate dehydratase PrpD
1255928	0	C	SNP	T	87	111	191	99	200	Gly458Gly (ggc/ggT)	Rv1130	prpD	methylcitrate dehydratase PrpD
1257390	0	C	SNP	T	109	118	226	100	227	Ser22Ser (agc/agT)	Rv1132	-	hypothetical protein
1262033	0	G	SNP	A	114	117	229	98.72	234	Gly38Ser (ggc/Agc)	Rv1134	-	hypothetical protein
1265828	0	G	SNP	A	103	119	221	100	222	Leu221Leu (ctg/Ttg)	Rv1138c	-	oxidoreductase
1271187	0	C	SNP	G	134	95	228	99.57	230	Thr11Ser (acc/aGc)	Rv1144	-	oxidoreductase
1273250	1	G	Ins	A	126	123	249	98.81	250		Rv1145	-	transmembrane transport protein
1275957	0	T	SNP	C	123	118	238	100	241
1277869	1	G	Ins	T	114	99	213	96.38	213
1281118	0	T	SNP	C	133	129	260	99.62	263	Thr123Ala (acg/Gcg)	Rv1154c	-	hypothetical protein
1281771	0	T	SNP	C	101	111	208	100	212	Ser115Pro (tcg/Ccg)	Rv1155	-	pyridoxine/pyridoxamine 5'-phosphate oxidase
1281984	0	G	SNP	A	119	130	243	100	249
1287100	0	G	SNP	A	127	104	228	100	231
1292102	0	A	SNP	G	97	115	210	100	212	Pro346Pro (cca/ccG)	Rv1162	narH	nitrate reductase subunit beta
1293301	0	G	SNP	T	124	109	229	97.9	238	Val168Val (gtg/gtT)	Rv1163	narJ	nitrate reductase subunit delta
1299685	0	G	SNP	A	100	115	211	100	215	Ala40Ala (gcc/gcT)	Rv1168c	PPE17	PPE family protein PPE17
1306259	0	A	SNP	G	114	110	222	100	224	Ala656Ala (gct/gcC)	Rv1175c	fadH	NADPH dependent 2,4-dienoyl-CoA reductase FadH
1307598	0	C	SNP	G	109	105	213	99.53	215	Cys210Ser (tgc/tCc)	Rv1175c	fadH	NADPH dependent 2,4-dienoyl-CoA reductase FadH
1308317	0	T	SNP	C	134	119	248	100	253	His159Arg (cat/cGt)	Rv1176c	-	hypothetical protein
1310606	0	C	SNP	T	98	115	209	99.07	215	Trp898_ (tgg/tgA)	Rv1179c	-	hypothetical protein
1313337	1	A	Ins	G	9	44	53	84.13	53
1313338	0	A	SNP	C	10	45	55	98.21	56
1315191	0	A	SNP	C	128	116	241	100	244	_489Tyr (taa/taC)	Rv1180	pks3	polyketide beta-ketoacyl synthase
1315884	0	G	SNP	A	122	128	244	100	250	Ala217Ala (gcg/gcA)	Rv1181	pks4	polyketide beta-ketoacyl synthase
1325650	0	G	SNP	A	120	136	252	100	256
1326181	0	T	SNP	G	123	107	223	100	230	Gly444Gly (gga/ggC)	Rv1185c	fadD21	fatty-acid--CoA ligase FadD21
1327890	0	G	SNP	A	115	116	230	100	231	Asp472Asp (gac/gaT)	Rv1186c	-	hypothetical protein
1328687	0	G	SNP	C	114	91	205	100	205	Pro207Ala (ccc/Gcc)	Rv1186c	-	hypothetical protein
1338837	0	A	SNP	G	97	121	217	100	218
1340500	0	G	SNP	T	110	99	196	100	209	Met384Ile (atg/atT)	Rv1196	PPE18	PPE family protein PPE18
1341023	0	A	SNP	G	104	115	215	96.9	226	Gln6Gln (caa/caG)	Rv1198	esxL	ESAT-6 like protein EsxL
1341295	0	A	SNP	G	105	107	210	100	212
1345016	0	C	SNP	T	111	126	232	99.58	238	Ala52Thr (gcc/Acc)	Rv1201c	dapD	2,3,4,5-tetrahydropyridine-2,6-dicarboxylate N-succinyltransferase
1349547	0	G	SNP	C	112	110	220	100	222	Gln72His (cag/caC)	Rv1206	fadD6	fatty-acid--CoA ligase FadD6
1351172	0	A	SNP	G	123	120	240	99.18	245
1355438	0	G	SNP	A	142	106	244	100	248	Ala75Val (gcc/gTc)	Rv1212c	glgA	capsular glucan synthase
1360209	0	T	SNP	C	122	108	225	100	230	Ala531Ala (gca/gcG)	Rv1217c	-	tetronasin ABC transporter integral membrane protein
1361190	0	G	SNP	A	103	123	222	98.69	229	Ser204Ser (agc/agT)	Rv1217c	-	tetronasin ABC transporter integral membrane protein
1361220	0	C	SNP	T	113	128	237	98.37	245	Val194Val (gtg/gtA)	Rv1217c	-	tetronasin ABC transporter integral membrane protein
1362006	0	T	SNP	C	113	124	234	99.58	238	Gln243Arg (caa/cGa)	Rv1218c	-	tetronasin ABC transporter ATP-binding protein
1365837	1	C	Ins	G	124	91	215	91.88	215
1365837	2	C	Ins	G	124	91	215	91.88	215
1367484	0	T	SNP	G	129	119	247	99.6	249	Trp8Gly (tgg/Ggg)	Rv1224	tatB	Sec-independent protein translocase protein TatB
1371470	0	G	SNP	A	106	121	225	100	227	Arg184His (cgt/cAt)	Rv1228	lpqX	lipoprotein LpqX
1374065	0	T	SNP	C	116	112	222	100	228	Ser45Gly (agc/Ggc)	Rv1230c	-	membrane protein
1375724	0	A	SNP	C	101	124	221	99.56	226	Cys149Gly (tgc/Ggc)	Rv1232c	-	hypothetical protein
1376859	0	C	SNP	A	112	113	222	99.56	226
1377568	0	A	SNP	G	109	90	195	99	201	Val15Val (gta/gtG)	Rv1235	lpqY	trehalose ABC transporter substrate-binding lipoprotein LpqY
1382628	0	T	SNP	C	123	107	228	100	230	Lys139Glu (aaa/Gaa)	Rv1239c	corA	magnesium and cobalt transport transmembrane protein CorA
1390763	0	C	SNP	T	99	112	209	99.53	212	Val764Met (gtg/Atg)	Rv1248c	-	multifunctional 2-oxoglutarate dehydrogenase E1 component /2-oxoglutarate dehydrogenase dihydrolipoyllysine-residue succinyltransferase
1393626	0	A	SNP	G	122	118	233	100	240	Leu119Leu (ctt/ctC)	Rv1249c	-	membrane protein
1396521	0	C	SNP	T	123	106	227	99.57	230	Ser907Asn (agt/aAt)	Rv1251c	-	hypothetical protein
1396618	0	C	SNP	A	124	104	224	100	228	Glu875_ (gag/Tag)	Rv1251c	-	hypothetical protein
1396922	0	T	SNP	C	131	108	235	99.58	240	Thr773Thr (aca/acG)	Rv1251c	-	hypothetical protein
1398759	0	G	SNP	A	120	116	236	99.16	238	Ala161Val (gct/gTt)	Rv1251c	-	hypothetical protein
1401033	0	C	SNP	T	100	123	221	100	223	Ser355Leu (tcg/tTg)	Rv1253	deaD	ATP-dependent RNA helicase DeaD
1405848	0	C	SNP	T	115	111	217	100	226	Gly79Gly (ggg/ggA)	Rv1257c	-	oxidoreductase
1411210	0	T	SNP	G	108	120	221	100	228	Val260Val (gtt/gtG)	Rv1263	amiB2	amidase AmiB
1413148	0	C	SNP	T	78	97	170	99.43	176
1414021	0	C	SNP	T	114	126	238	100	240	Arg607Gln (cgg/cAg)	Rv1266c	pknH	serine/threonine-protein kinase PknH
1419192	0	G	SNP	A	102	118	218	98.65	223	Thr186Met (acg/aTg)	Rv1270c	lprA	lipoprotein LprA
1421398	0	G	SNP	A	110	122	231	99.57	233	Ser303Phe (tct/tTt)	Rv1272c	-	drug ABC transporter ATP-binding protein
1436782	0	G	SNP	A	99	101	194	99.01	202	Ala112Ala (gcc/gcT)	Rv1283c	oppB	oligopeptide ABC transporter permease OppB
1437284	0	G	SNP	A	92	95	184	100	187
1440090	0	C	SNP	T	117	115	227	99.15	234	Thr395Ile (acc/aTc)	Rv1286	-	bifunctional sulfate adenyltransferase subunit 1 CysN/adenylylsulfate kinase CysC
1440469	0	C	SNP	G	112	104	213	99.54	217	Pro521Pro (ccc/ccG)	Rv1286	-	bifunctional sulfate adenyltransferase subunit 1 CysN/adenylylsulfate kinase CysC
1445430	0	C	SNP	A	94	97	187	100	191
1445781	0	A	SNP	G	111	116	224	100	227	Ala18Ala (gct/gcC)	Rv1291c	-	hypothetical protein
1447371	0	C	SNP	T	124	117	236	99.59	242	Leu331Leu (ctc/ctT)	Rv1292	argS	arginine--tRNA ligase
1450316	0	C	SNP	T	102	72	168	100	174	Ala314Ala (gcc/gcT)	Rv1294	thrA	homoserine dehydrogenase
1453006	0	C	SNP	T	95	104	193	99.5	200
1457144	0	C	SNP	T	106	100	203	100	206	Arg194Cys (cgc/Tgc)	Rv1300	hemK	release factor glutamine methyltransferase
1463106	0	A	SNP	G	85	118	203	100	203	Ile422Val (atc/Gtc)	Rv1307	atpH	ATP synthase subunit b/delta
1468208	0	A	SNP	C	105	110	210	87.76	245	Leu433Arg (ctg/cGg)	Rv1313c	-	insertion sequence element IS1557 transposase
1468492	0	C	SNP	A	145	134	275	100	279	Leu338Leu (ctg/ctT)	Rv1313c	-	insertion sequence element IS1557 transposase
1471659	0	C	SNP	T	105	111	215	100	216
1472750	0	C	SNP	G	87	95	180	99.45	183		Rvnr01	-	rRNA			streptomycin (SM)
1478357	0	G	SNP	T	131	115	244	100	246	Pro254Pro (ccc/ccA)	Rv1317c	alkA	bifunctional regulatory protein/DNA repair enzyme AlkA
1479085	0	T	SNP	C	113	133	244	100	246	Ile12Val (atc/Gtc)	Rv1317c	alkA	bifunctional regulatory protein/DNA repair enzyme AlkA
1482627	0	T	SNP	C	116	99	214	100	215	Thr531Ala (acg/Gcg)	Rv1320c	-	adenylate cyclase
1484124	0	C	Del	GAP	92	93	184	90.24	205		Rv1320c	-	adenylate cyclase
1484125	0	G	Del	GAP	92	93	184	91.13	203		Rv1320c	-	adenylate cyclase
1484126	0	T	Del	GAP	92	93	184	97.37	190		Rv1320c	-	adenylate cyclase
1484127	0	A	Del	GAP	92	93	184	97.88	189		Rv1320c	-	adenylate cyclase
1484128	0	T	Del	GAP	92	93	184	97.88	189		Rv1320c	-	adenylate cyclase
1484129	0	G	Del	GAP	92	93	184	97.88	189		Rv1320c	-	adenylate cyclase
1484708	0	A	SNP	C	111	130	239	99.59	242	Ser144Arg (agc/Cgc)	Rv1321	-	endonuclease NucS
1489142	0	C	SNP	T	90	118	194	95.41	218	Gly275Asp (ggc/gAc)	Rv1325c	PE_PGRS24	PE-PGRS family protein PE_PGRS24
1489908	0	T	SNP	C	100	131	226	98.72	234	Asn20Asp (aac/Gac)	Rv1325c	PE_PGRS24	PE-PGRS family protein PE_PGRS24
1490905	0	A	SNP	G	117	109	223	100	226	Ser470Pro (tct/Cct)	Rv1326c	glgB	1,4-alpha-glucan branching protein
1495836	0	G	SNP	A	84	111	191	98.48	198	Val425Met (gtg/Atg)	Rv1328	glgP	glycogen phosphorylase
1498951	0	G	SNP	T	126	115	236	99.59	242	Thr80Lys (acg/aAg)	Rv1329c	dinG	ATP-dependent helicase DinG
1499213	0	T	SNP	A	103	101	202	96.68	211	_449Cys (tga/tgT)	Rv1330c	pncB1	nicotinic acid phosphoribosyltransferase PncB1
1499214	0	C	Del	GAP	104	103	205	100	207		Rv1330c	pncB1	nicotinic acid phosphoribosyltransferase PncB1
1499215	0	A	Del	GAP	104	103	205	100	207		Rv1330c	pncB1	nicotinic acid phosphoribosyltransferase PncB1
1499216	0	G	Del	GAP	104	103	205	100	207		Rv1330c	pncB1	nicotinic acid phosphoribosyltransferase PncB1
1499217	0	G	Del	GAP	104	103	205	100	207		Rv1330c	pncB1	nicotinic acid phosphoribosyltransferase PncB1
1499218	0	C	Del	GAP	104	103	205	100	207		Rv1330c	pncB1	nicotinic acid phosphoribosyltransferase PncB1
1499219	0	C	Del	GAP	104	103	205	100	207		Rv1330c	pncB1	nicotinic acid phosphoribosyltransferase PncB1
1499220	0	G	Del	GAP	104	103	205	100	207		Rv1330c	pncB1	nicotinic acid phosphoribosyltransferase PncB1
1499221	0	G	Del	GAP	100	102	200	95.73	211		Rv1330c	pncB1	nicotinic acid phosphoribosyltransferase PncB1
1499274	0	C	SNP	G	125	126	250	100	251	Gly429Ala (ggc/gCc)	Rv1330c	pncB1	nicotinic acid phosphoribosyltransferase PncB1
1501700	0	G	SNP	A	121	104	220	100	225	Val34Val (gtg/gtA)	Rv1333	-	hydrolase
1502037	1	G	Ins	T	83	102	185	98.4	185		Rv1333	-	hydrolase
1513189	0	C	SNP	T	89	131	218	99.55	221	Ala48Val (gct/gTt)	Rv1348	irtA	iron ABC transporter ATP-binding protein/permease IrtA
1519897	0	T	SNP	C	108	113	221	99.1	223	Gln30Arg (cag/cGg)	Rv1353c	-	HTH-type transcriptional regulator
1526819	0	C	SNP	A	118	143	258	100	261	Arg70Arg (cgg/Agg)	Rv1358	-	transcriptional regulator
1533241	0	G	SNP	C	94	128	219	95.69	232	Thr131Thr (acc/acG)	Rv1361c	PPE19	PPE family protein PPE19
1533583	0	G	SNP	A	86	127	210	95.09	224	Tyr17Tyr (tac/taT)	Rv1361c	PPE19	PPE family protein PPE19
1533624	0	A	SNP	C	88	128	213	97.74	221	Phe4Val (ttc/Gtc)	Rv1361c	PPE19	PPE family protein PPE19
1536251	0	G	SNP	T	127	109	232	100	236	Ala465Glu (gcg/gAg)	Rv1364c	-	sigma factor regulatory protein
1539728	0	C	SNP	T	128	123	246	99.6	252	Gly306Gly (ggg/ggA)	Rv1367c	-	hypothetical protein
1540141	0	T	SNP	C	129	111	234	99.17	242	Ile169Val (atc/Gtc)	Rv1367c	-	hypothetical protein
1540484	0	C	SNP	G	120	118	238	98.76	241	Leu54Leu (ctg/ctC)	Rv1367c	-	hypothetical protein
1544255	0	C	SNP	T	100	113	212	99.53	214	Arg299Arg (cgc/cgT)	Rv1371	-	membrane protein
1546703	0	C	SNP	T	131	128	257	100	259	Pro231Leu (ccg/cTg)	Rv1373	-	glycolipid sulfotransferase
1547125	0	T	SNP	C	116	86	197	100	202	Thr136Ala (aca/Gca)	Rv1374c	-	hypothetical protein
1552547	0	G	SNP	A	99	97	195	99.49	197	Arg37Trp (cgg/Tgg)	Rv1378c	-	hypothetical protein
1563717	0	C	SNP	T	96	141	236	99.58	238	Val8Val (gtc/gtT)	Rv1388	mihF	integration host factor MihF
1569602	0	G	SNP	A	91	111	198	98.54	205	Val456Val (gtc/gtT)	Rv1394c	cyp132	cytochrome P450 Cyp132
1569611	1	T	Ins	C	87	107	194	96.04	194		Rv1394c	cyp132	cytochrome P450 Cyp132
1569611	2	T	Ins	C	87	107	194	96.04	194		Rv1394c	cyp132	cytochrome P450 Cyp132
1570566	0	C	SNP	A	104	118	218	100	222	Arg135Leu (cgg/cTg)	Rv1394c	cyp132	cytochrome P450 Cyp132
1573660	0	T	SNP	G	116	83	194	99	201	Arg66Ser (aga/agC)	Rv1396c	PE_PGRS25	PE-PGRS family protein PE_PGRS25
1580516	0	G	SNP	T	91	95	181	100	186
1588899	0	G	SNP	T	127	131	256	100	258	Ala111Ala (gcg/gcT)	Rv1412	ribC	riboflavin synthase
1593331	0	G	SNP	A	126	119	237	100	245
1595342	0	T	SNP	C	105	111	215	100	216	Val434Ala (gtg/gCg)	Rv1420	uvrC	excinuclease ABC subunit UvrC
1597190	0	C	SNP	T	124	112	232	99.58	237	Leu104Leu (ctg/Ttg)	Rv1422	-	hypothetical protein
1608276	0	A	SNP	C	101	110	208	100	211	Asn65Thr (aac/aCc)	Rv1431	-	hypothetical protein
1609840	0	A	SNP	G	110	87	197	100	197	Pro586Pro (cca/ccG)	Rv1431	-	hypothetical protein
1612624	1	T	Ins	A	95	83	178	81.65	178		Rv1435c	-	hypothetical protein
1612624	2	T	Ins	T	95	83	178	81.65	178		Rv1435c	-	hypothetical protein
1612624	3	T	Ins	C	95	83	178	81.65	178		Rv1435c	-	hypothetical protein
1612624	4	T	Ins	G	95	83	178	81.65	178		Rv1435c	-	hypothetical protein
1612624	5	T	Ins	G	95	83	178	81.65	178		Rv1435c	-	hypothetical protein
1612624	6	T	Ins	T	95	83	178	81.65	178		Rv1435c	-	hypothetical protein
1612624	7	T	Ins	A	95	83	178	81.65	178		Rv1435c	-	hypothetical protein
1612624	8	T	Ins	C	95	83	178	81.65	178		Rv1435c	-	hypothetical protein
1612624	9	T	Ins	C	95	83	178	81.65	178		Rv1435c	-	hypothetical protein
1612624	10	T	Ins	G	95	83	178	81.65	178		Rv1435c	-	hypothetical protein
1612624	11	T	Ins	G	95	83	178	81.65	178		Rv1435c	-	hypothetical protein
1612624	12	T	Ins	T	95	83	178	81.65	178		Rv1435c	-	hypothetical protein
1612624	13	T	Ins	G	95	83	178	81.65	178		Rv1435c	-	hypothetical protein
1612624	14	T	Ins	C	95	83	178	81.65	178		Rv1435c	-	hypothetical protein
1612624	15	T	Ins	G	94	82	176	80.73	178		Rv1435c	-	hypothetical protein
1612624	16	T	Ins	C	95	82	177	81.19	178		Rv1435c	-	hypothetical protein
1612624	17	T	Ins	C	95	83	178	81.65	178		Rv1435c	-	hypothetical protein
1612624	18	T	Ins	A	95	82	177	81.19	178		Rv1435c	-	hypothetical protein
1612624	19	T	Ins	G	95	83	178	81.65	178		Rv1435c	-	hypothetical protein
1612624	20	T	Ins	G	95	82	177	81.19	178		Rv1435c	-	hypothetical protein
1612624	21	T	Ins	G	94	83	177	81.19	178		Rv1435c	-	hypothetical protein
1613035	0	T	SNP	C	108	105	212	99.53	214
1614143	0	G	SNP	A	108	121	228	99.57	230	Leu279Leu (ctg/ctA)	Rv1436	gap	glyceraldehyde 3-phosphate dehydrogenase
1618978	0	T	SNP	C	98	89	179	100	187	Asp236Gly (gat/gGt)	Rv1441c	PE_PGRS26	PE-PGRS family protein PE_PGRS26
1619757	0	C	SNP	T	136	111	246	99.2	249
1624791	0	C	SNP	G	114	89	203	100	203	Arg192Pro (cga/cCa)	Rv1446c	opcA	OXPP cycle protein OpcA
1627351	0	T	SNP	C	124	85	207	100	209	Thr244Ala (acc/Gcc)	Rv1448c	tal	transaldolase
1630148	0	A	SNP	C	88	128	212	100	216	Tyr18Asp (tac/Gac)	Rv1449c	tkt	transketolase
1634609	0	C	SNP	T	40	16	55	98.25	57	Ala7Thr (gcc/Acc)	Rv1450c	PE_PGRS27	PE-PGRS family protein PE_PGRS27
1634610	0	C	SNP	T	42	14	54	98.25	57	Val6Val (gtg/gtA)	Rv1450c	PE_PGRS27	PE-PGRS family protein PE_PGRS27
1634633	0	A	SNP	T	55	15	70	98.59	71
1634636	0	T	SNP	A	58	16	72	100	74
1635877	0	G	SNP	T	106	132	232	100	238	Leu283Leu (ctg/ctT)	Rv1451	-	protoheme IX farnesyltransferase
1636172	1	T	Ins	C	75	13	88	87.13	89		Rv1452c	PE_PGRS28	PE-PGRS family protein PE_PGRS28
1636172	2	T	Ins	C	76	13	89	88.12	89		Rv1452c	PE_PGRS28	PE-PGRS family protein PE_PGRS28
1636172	3	T	Ins	G	76	13	89	88.12	89		Rv1452c	PE_PGRS28	PE-PGRS family protein PE_PGRS28
1636826	0	C	SNP	A	115	162	263	98.93	280	Gly468Gly (ggg/ggT)	Rv1452c	PE_PGRS28	PE-PGRS family protein PE_PGRS28
1636918	0	C	SNP	T	79	133	206	84.8	250	Ala438Thr (gcc/Acc)	Rv1452c	PE_PGRS28	PE-PGRS family protein PE_PGRS28
1636927	0	C	SNP	T	54	94	144	80	185	Asp435Asn (gac/Aac)	Rv1452c	PE_PGRS28	PE-PGRS family protein PE_PGRS28
1636928	0	A	SNP	G	56	97	149	80.95	189	Gly434Gly (ggt/ggC)	Rv1452c	PE_PGRS28	PE-PGRS family protein PE_PGRS28
1636934	0	A	SNP	G	54	94	144	79.57	186	His432His (cat/caC)	Rv1452c	PE_PGRS28	PE-PGRS family protein PE_PGRS28
1636936	0	G	SNP	T	55	94	146	76.8	194	His432Asn (cat/Aat)	Rv1452c	PE_PGRS28	PE-PGRS family protein PE_PGRS28
1636980	0	G	SNP	T	65	104	167	76.82	220	Pro417His (ccc/cAc)	Rv1452c	PE_PGRS28	PE-PGRS family protein PE_PGRS28
1636981	0	G	SNP	T	65	103	162	77.06	218	Pro417Thr (ccc/Acc)	Rv1452c	PE_PGRS28	PE-PGRS family protein PE_PGRS28
1636983	0	C	SNP	G	64	109	171	77.93	222	Gly416Ala (ggc/gCc)	Rv1452c	PE_PGRS28	PE-PGRS family protein PE_PGRS28
1638182	0	C	SNP	T	143	196	336	99.41	341	Ser16Ser (tcg/tcA)	Rv1452c	PE_PGRS28	PE-PGRS family protein PE_PGRS28
1638183	0	G	SNP	A	141	199	337	99.71	341	Ser16Leu (tcg/tTg)	Rv1452c	PE_PGRS28	PE-PGRS family protein PE_PGRS28
1638188	0	C	SNP	T	140	200	337	99.71	341	Ala14Ala (gcg/gcA)	Rv1452c	PE_PGRS28	PE-PGRS family protein PE_PGRS28
1638191	0	C	SNP	G	139	200	338	99.12	342	Ala13Ala (gcg/gcC)	Rv1452c	PE_PGRS28	PE-PGRS family protein PE_PGRS28
1638194	0	G	SNP	C	143	207	344	99.15	353	Ala12Ala (gcc/gcG)	Rv1452c	PE_PGRS28	PE-PGRS family protein PE_PGRS28
1639594	0	C	SNP	A	101	115	215	100	216	Pro405Gln (cca/cAa)	Rv1453	-	transcriptional activator protein
1645802	0	T	SNP	C	135	111	244	100	246	Lys113Glu (aaa/Gaa)	Rv1459c	-	alpha-(1->6)-mannopyranosyltransferase
1650072	0	A	SNP	G	120	121	235	99.18	243	Asn183Asp (aac/Gac)	Rv1462	-	hypothetical protein
1650406	0	C	SNP	A	130	121	251	99.6	252	Thr294Asn (acc/aAc)	Rv1462	-	hypothetical protein
1676290	0	C	SNP	A	125	142	263	100	267	Lys198Asn (aag/aaT)	Rv1486c	-	hypothetical protein
1676880	0	A	SNP	G	139	127	263	99.63	267	Trp2Arg (tgg/Cgg)	Rv1486c	-	hypothetical protein
1678506	0	G	SNP	C	127	131	254	99.23	260	Glu370Asp (gag/gaC)	Rv1488	-	hypothetical protein
1681147	0	G	SNP	A	122	124	243	99.6	247
1688300	0	T	SNP	C	120	122	237	100	242	Phe120Phe (ttt/ttC)	Rv1497	lipL	esterase LipL
1689349	0	C	SNP	T	114	127	236	100	241	Arg191His (cgc/cAc)	Rv1498c	-	methyltransferase
1692141	0	A	SNP	C	121	124	243	100	245	Ile84Ile (ata/atC)	Rv1501	-	hypothetical protein
1693561	0	A	SNP	G	142	125	261	100	267	Tyr213Cys (tac/tGc)	Rv1502	-	hypothetical protein
1698911	0	G	SNP	A	115	121	232	100	236	Gly328Gly (ggc/ggT)	Rv1508c	-	membrane protein
1699849	0	G	SNP	A	117	122	232	100	239	Pro16Ser (ccg/Tcg)	Rv1508c	-	membrane protein
1701508	1	T	Ins	G	92	121	213	89.87	215		Rv1510	-	hypothetical protein
1706119	0	T	SNP	C	116	124	237	100	240	Ser159Ser (tca/tcG)	Rv1514c	-	glycosyltransferase
1709432	0	C	SNP	T	120	120	233	100	240	Leu188Phe (ctc/Ttc)	Rv1517	-	hypothetical protein
1713192	0	A	SNP	G	106	104	199	99.53	211	Val297Val (gta/gtG)	Rv1521	fadD25	fatty-acid--CoA ligase FadD25
1713923	0	A	SNP	G	130	116	243	99.6	247	His541Arg (cac/cGc)	Rv1521	fadD25	fatty-acid--CoA ligase FadD25
1716472	0	A	SNP	G	127	106	230	100	233	Ser381Pro (tcc/Ccc)	Rv1522c	mmpL12	transmembrane transport protein MmpL12
1728837	0	A	SNP	G	107	112	218	99.55	220
1748439	0	C	SNP	T	106	115	214	99.55	222	Thr249Ile (acc/aTc)	Rv1547	dnaE1	DNA polymerase III subunit alpha
1752561	0	T	SNP	C	113	134	245	99.6	248	Asp258Gly (gac/gGc)	Rv1548c	PPE21	PPE family protein PPE21
1753519	1	G	Ins	C	61	113	174	81.31	175
1753953	0	G	SNP	A	110	101	206	99.53	212	Val80Ile (gta/Ata)	Rv1550	fadD11	fatty-acid--CoA ligase FadD11
1759252	0	G	SNP	T	95	99	192	100	194	Ser524Ser (tcg/tcT)	Rv1552	frdA	fumarate reductase flavoprotein subunit		phylo (not 4,9)
1760164	1	T	Ins	G	94	116	210	93.75	210		Rv1553	frdB	fumarate reductase iron-sulfur subunit
1760164	2	T	Ins	G	93	114	207	92.41	207		Rv1553	frdB	fumarate reductase iron-sulfur subunit
1760292	0	A	SNP	G	132	119	246	100	251	Met40Val (atg/Gtg)	Rv1554	frdC	fumarate reductase membrane anchor subunit
1763482	0	G	SNP	A	88	120	208	100	208	Gly19Arg (ggg/Agg)	Rv1559	ilvA	threonine dehydratase IlvA
1764225	0	C	SNP	T	117	113	224	100	230	Ala266Ala (gcc/gcT)	Rv1559	ilvA	threonine dehydratase IlvA
1768994	0	C	SNP	T	107	128	231	100	235	Asp147Asn (gac/Aac)	Rv1563c	treY	maltooligosyl trehalose synthase
1778430	0	T	SNP	C	124	118	242	100	242	Met191Thr (atg/aCg)	Rv1570	bioD	ATP-dependent dethiobiotin synthetase BioD
1779370	0	G	SNP	C	105	91	194	99.49	197	Thr19Thr (acg/acC)	Rv1573	-	phage protein
1780586	1	C	Ins	G	86	98	184	97.35	184		Rv1575	-	phage protein
1781251	0	C	SNP	T	91	112	201	99.51	204	Glu272Lys (gag/Aag)	Rv1576c	-	phage capsid protein
1783320	0	A	SNP	G	98	110	206	99.52	209	Ser102Pro (tcg/Ccg)	Rv1579c	-	phage protein
1784238	0	A	Del	GAP	118	119	234	100	237		Rv1581c	-	phage protein
1789650	0	C	SNP	T	112	175	283	100	287	Ala63Thr (gcc/Acc)	Rv1588c	-	hypothetical protein
1789654	0	A	SNP	G	110	176	281	100	286	Leu61Leu (ctt/ctC)	Rv1588c	-	hypothetical protein
1792777	0	T	SNP	C	93	97	188	100	190	Ile322Val (att/Gtt)	Rv1592c	-	hypothetical protein
1792778	0	T	SNP	C	89	96	180	100	185	Glu321Glu (gaa/gaG)	Rv1592c	-	hypothetical protein
1798355	0	G	SNP	A	123	117	236	100	240	Gly21Asp (ggt/gAt)	Rv1597	-	hypothetical protein
1802047	0	C	SNP	G	119	115	229	98.73	237	Gln5Glu (cag/Gag)	Rv1601	hisB	imidazole glycerol-phosphate dehydratase
1803265	0	G	SNP	A	126	107	230	100	233	Ser201Asn (agc/aAc)	Rv1602	hisH	imidazole glycerol phosphate synthase subunit HisH
1804409	0	C	SNP	A	119	112	231	100	231	Pro124Gln (cca/cAa)	Rv1604	impA	inositol-monophosphatase ImpA
1811375	0	G	SNP	T	115	116	229	99.57	232	Gly83Gly (ggg/ggT)	Rv1612	trpB	tryptophan synthase subunit beta
1812448	0	C	SNP	T	121	103	221	100	224	Tyr30Tyr (tac/taT)	Rv1613	trpA	tryptophan synthase subunit alpha
1816370	0	C	SNP	T	106	111	213	99.54	218	Ala61Val (gcg/gTg)	Rv1617	pykA	pyruvate kinase
1817976	0	A	SNP	T	138	109	243	100	247	His121Leu (cac/cTc)	Rv1618	tesB1	acyl-CoA thioesterase TesB
1818286	0	C	SNP	T	117	133	247	100	250	Gly224Gly (ggc/ggT)	Rv1618	tesB1	acyl-CoA thioesterase TesB
1827468	0	C	SNP	A	104	106	207	99.06	212	Val160Leu (gtg/Ttg)	Rv1625c	cya	adenylyl cyclase
1833025	0	C	SNP	T	118	121	234	99.17	241	Asp787Asp (gac/gaT)	Rv1629	polA	DNA polymerase I
1834159	0	G	SNP	A	116	120	230	100	236	Leu206Leu (ttg/ttA)	Rv1630	rpsA	30S ribosomal protein S1			pyrazinamide (PZA)
1836286	0	G	SNP	C	120	132	246	100	252
1839759	0	G	SNP	C	101	116	213	100	217	Gly198Arg (ggg/Cgg)	Rv1634	-	multidrug-efflux transporter
1844439	0	G	SNP	A	113	115	223	100	228	Val233Val (gtg/gtA)	Rv1638	uvrA	excinuclease ABC subunit UvrA
1847919	0	C	SNP	G	136	111	244	99.2	249	Thr180Thr (acg/acC)	Rv1639c	-	hypothetical protein
1849609	0	T	SNP	C	115	121	235	99.16	238	Arg809Arg (cga/cgG)	Rv1640c	lysX	bifunctional lysine--tRNA ligase/phosphatidylglycerol lysyltransferase
1854300	0	T	SNP	C	100	125	222	100	225	Leu232Pro (ctg/cCg)	Rv1644	tsnR	23S rRNA methyltransferase TsnR
1856617	0	C	SNP	T	89	104	186	99.48	194	Thr285Ile (aca/aTa)	Rv1646	PE17	PE family protein PE17
1856777	0	G	SNP	C	121	87	206	100	208	Ala2Pro (gcg/Ccg)	Rv1647	-	adenylate cyclase
1859559	0	C	SNP	A	102	109	205	99.53	212	Ala276Asp (gcc/gAc)	Rv1649	pheS	phenylalanine--tRNA ligase subunit alpha
1863584	0	G	SNP	T	114	115	223	99.13	231	Thr600Asn (acc/aAc)	Rv1651c	PE_PGRS30	PE-PGRS family protein PE_PGRS30
1879339	0	C	SNP	A	75	112	183	98.42	190	Arg1346Arg (cgg/Agg)	Rv1661	pks7	polyketide synthase
1881051	0	G	SNP	C	110	111	218	99.1	223	Val1916Val (gtg/gtC)	Rv1661	pks7	polyketide synthase
1884053	0	G	SNP	A	96	117	210	98.61	216	Gly784Arg (ggg/Agg)	Rv1662	pks8	polyketide synthase
1885772	0	G	SNP	A	106	92	194	100	198	Ala1357Thr (gcc/Acc)	Rv1662	pks8	polyketide synthase
1885807	0	A	SNP	C	103	97	199	99.5	201	Ala1368Ala (gca/gcC)	Rv1662	pks8	polyketide synthase
1894300	1	G	Ins	G	87	84	171	90.48	171
1894300	2	G	Ins	T	87	84	171	90.48	171
1894300	3	G	Ins	C	87	84	171	90.48	171
1894300	4	G	Ins	T	87	84	171	90.48	171
1894300	5	G	Ins	T	87	83	170	89.95	171
1894300	6	G	Ins	G	86	84	170	89.95	170
1894300	7	G	Ins	C	85	84	169	89.42	169
1894300	8	G	Ins	C	85	84	169	89.42	169
1894300	9	G	Ins	G	85	84	169	89.42	169
1894300	10	G	Ins	C	85	84	169	89.42	169
1894422	0	A	SNP	G	114	110	216	99.12	226
1901493	0	T	SNP	C	118	129	247	98.8	250	Ser149Ser (agt/agC)	Rv1676	-	hypothetical protein
1904947	0	C	SNP	T	105	113	216	99.09	220	Ala173Ala (gcc/gcT)	Rv1680	-	hypothetical protein
1907296	0	G	SNP	C	108	149	255	100	257	Ala298Ala (gcg/gcC)	Rv1682	-	hypothetical protein
1908598	0	G	SNP	A	144	119	258	100	263	Arg335Arg (cgg/cgA)	Rv1683	-	bifunctional long-chain acyl-CoA synthase/lipase
1916137	0	A	SNP	G	117	119	232	100	236	Leu63Leu (cta/ctG)	Rv1691	-	hypothetical protein
1917972	0	A	SNP	G	121	89	210	100	210	Leu11Leu (cta/ctG)	Rv1694	tlyA	16S/23S rRNA (cytidine-2'-O)-methyltransferase TlyA			capreomycin (CPR)
1918474	0	C	SNP	T	128	107	234	99.58	236	Pro179Ser (cca/Tca)	Rv1694	tlyA	16S/23S rRNA (cytidine-2'-O)-methyltransferase TlyA			capreomycin (CPR)
1919627	0	G	SNP	A	120	122	240	100	242	Val294Val (gtg/gtA)	Rv1695	ppnK	inorganic polyphosphate/ATP-NAD kinase
1925136	0	G	SNP	A	106	99	202	100	205	Val436Val (gtg/gtA)	Rv1699	pyrG	CTP synthase
1926029	0	T	SNP	C	123	138	260	100	261	Tyr150His (tat/Cat)	Rv1700	-	NUDIX hydrolase
1931179	0	C	SNP	A	100	106	199	100	206	Arg93Leu (cgg/cTg)	Rv1704c	cycA	D-serine/alanine/glycine transporter protein CycA
1931718	0	G	SNP	C	95	104	198	100	199	Leu313Val (ctg/Gtg)	Rv1705c	PPE22	PPE family protein PPE22
1933988	0	G	SNP	A	94	84	177	100	178
1944107	0	A	SNP	G	132	102	230	100	234	Ser178Gly (agt/Ggt)	Rv1716	-	hypothetical protein
1944402	0	T	SNP	C	106	108	209	100	214	Val276Ala (gtc/gCc)	Rv1716	-	hypothetical protein
1950767	0	T	SNP	C	69	87	155	100	156	Lys95Lys (aaa/aaG)	Rv1724c	-	hypothetical protein
1952743	0	G	SNP	A	108	102	208	99.53	211	Val298Met (gtg/Atg)	Rv1726	-	oxidoreductase
1955878	0	G	SNP	T	120	114	231	98.73	237	Thr456Thr (acc/acA)	Rv1730c	-	penicillin-binding protein
1960284	0	C	SNP	A	108	108	212	99.54	217	Gln68His (cag/caT)	Rv1733c	-	transmembrane protein
1963638	0	G	Del	GAP	82	87	162	92.35	183		Rv1736c	narX	nitrate reductase-like protein NarX
1963639	0	G	Del	GAP	82	87	162	91.35	185		Rv1736c	narX	nitrate reductase-like protein NarX
1963640	0	C	Del	GAP	82	87	162	91.85	184		Rv1736c	narX	nitrate reductase-like protein NarX
1967237	0	C	SNP	A	114	123	234	100	237	Arg134Leu (cga/cTa)	Rv1739c	-	sulfate ABC transporter permease
1971725	0	G	SNP	C	120	128	246	99.6	249	Arg89Arg (cgc/cgG)	Rv1745c	idi	isopentenyl-diphosphate delta-isomerase
1972901	0	C	SNP	T	108	100	208	100	208	Ala255Val (gcg/gTg)	Rv1746	pknF	serine/threonine-protein kinase PknF
1977646	0	G	SNP	A	133	117	248	100	250	Ala80Ala (gcc/gcT)	Rv1749c	-	integral membrane protein
1983195	0	A	SNP	G	13	11	22	92.31	26	Gly527Gly (ggt/ggC)	Rv1753c	PPE24	PPE family protein PPE24
1983198	0	C	SNP	G	14	9	23	88.46	26	Val526Val (gtg/gtC)	Rv1753c	PPE24	PPE family protein PPE24
1983313	0	T	SNP	G	107	110	216	96.02	226	Asn488Thr (aac/aCc)	Rv1753c	PPE24	PPE family protein PPE24
1989061	0	A	Del	GAP	64	67	130	91.61	143		Rv1758	cut1	cutinase
1989062	0	G	Del	GAP	64	67	130	94.93	138		Rv1758	cut1	cutinase
1989063	0	G	Del	GAP	64	67	130	94.93	138		Rv1758	cut1	cutinase
1989064	0	A	Del	GAP	64	67	130	94.93	138		Rv1758	cut1	cutinase
1989065	0	C	Del	GAP	64	67	130	94.93	138		Rv1758	cut1	cutinase
1989066	0	T	Del	GAP	64	67	130	95.62	137		Rv1758	cut1	cutinase
1989067	0	T	Del	GAP	64	67	130	94.93	138		Rv1758	cut1	cutinase
1989068	0	C	Del	GAP	64	67	130	94.93	138		Rv1758	cut1	cutinase
1989069	0	A	Del	GAP	64	67	130	94.93	138		Rv1758	cut1	cutinase
1989070	0	T	Del	GAP	64	67	130	94.93	138		Rv1758	cut1	cutinase
1989071	0	C	Del	GAP	64	67	130	94.93	138		Rv1758	cut1	cutinase
1989072	0	G	Del	GAP	64	67	130	94.93	138		Rv1758	cut1	cutinase
1989073	0	A	Del	GAP	64	67	130	94.93	138		Rv1758	cut1	cutinase
1989074	0	T	Del	GAP	64	67	130	94.93	138		Rv1758	cut1	cutinase
1989075	0	G	Del	GAP	64	67	130	94.93	138		Rv1758	cut1	cutinase
1989076	0	C	Del	GAP	64	67	130	95.62	137		Rv1758	cut1	cutinase
1989077	0	G	Del	GAP	64	65	128	94.85	136		Rv1758	cut1	cutinase
1989237	0	T	SNP	C	132	100	229	99.57	233	Phe66Leu (ttt/Ctt)	Rv1758	cut1	cutinase
1990152	0	T	SNP	G	109	111	213	99.55	221	Asp809Ala (gat/gCt)	Rv1759c	wag22	PE-PGRS family protein Wag22
1990399	0	C	SNP	T	64	113	165	98.88	179	Gly727Arg (ggg/Agg)	Rv1759c	wag22	PE-PGRS family protein Wag22
1991894	0	G	SNP	A	113	102	201	99.54	216	Gly228Gly (ggc/ggT)	Rv1759c	wag22	PE-PGRS family protein Wag22
1992323	1	G	Ins	C	108	103	211	86.83	211		Rv1759c	wag22	PE-PGRS family protein Wag22
1992751	0	T	SNP	A	131	110	238	100	241
1992792	0	C	SNP	T	128	116	238	100	244
1993561	0	T	SNP	C	110	111	216	100	221	Cys137Arg (tgt/Cgt)	Rv1760	-	diacylglycerol acyltransferase
1993808	0	A	SNP	T	111	108	217	100	219	Glu219Val (gag/gTg)	Rv1760	-	diacylglycerol acyltransferase
1995528	0	A	SNP	G	139	117	255	100	256	His105His (cat/caC)	Rv1762c	-	hypothetical protein
1998063	0	T	SNP	A	108	148	253	99.22	258	Glu151Asp (gaa/gaT)	Rv1765c	-	hypothetical protein
1998122	0	G	SNP	A	101	117	217	98.64	221	Leu132Leu (ctg/Ttg)	Rv1765c	-	hypothetical protein
1998141	0	G	SNP	C	98	107	205	98.09	209	Gly125Gly (ggc/ggG)	Rv1765c	-	hypothetical protein
1998300	0	T	SNP	C	99	109	207	100	208	Ser72Ser (tca/tcG)	Rv1765c	-	hypothetical protein
2003252	0	C	SNP	T	115	115	227	100	230	Ala209Ala (gcc/gcT)	Rv1769	-	hypothetical protein
2003827	0	A	SNP	C	125	120	243	99.59	246	Asp401Ala (gac/gCc)	Rv1769	-	hypothetical protein
2010614	0	G	SNP	A	114	111	217	100	225
2011568	0	G	SNP	C	96	99	192	100	195	Glu305Gln (gag/Cag)	Rv1777	cyp144	cytochrome P450 Cyp144
2022868	0	T	SNP	C	131	121	246	99.6	253	Ser1204Ser (agt/agC)	Rv1783	eccC5	ESX-5 type VII secretion system protein EccC5
2023628	0	C	SNP	G	125	135	257	99.24	262	Gly334Ala (gga/gCa)	Rv1785c	cyp143	cytochrome P450 Cyp143
2025977	0	C	SNP	G	122	101	223	96.12	232	Thr226Arg (acg/aGg)	Rv1787	PPE25	PPE family protein PPE25
2034676	0	C	SNP	T	109	124	232	99.57	234	Ile316Ile (atc/atT)	Rv1796	mycP5	membrane-anchored mycosin MycP
2045310	0	A	SNP	G	96	107	203	100	203	Ile511Ile (att/atC)	Rv1803c	PE_PGRS32	PE-PGRS family protein PE_PGRS32
2049065	0	T	SNP	C	89	116	204	100	205
2049097	0	G	SNP	C	91	116	204	99.52	208
2050341	0	G	SNP	A	128	120	244	99.2	250	Ala141Thr (gcg/Acg)	Rv1808	PPE32	PPE family protein PPE32
2050822	0	G	SNP	C	106	112	212	100	218	Gly301Ala (gga/gCa)	Rv1808	PPE32	PPE family protein PPE32
2051345	0	G	SNP	A	88	90	175	100	178	Gly22Ser (ggt/Agt)	Rv1809	PPE33	PPE family protein PPE33
2051746	0	T	SNP	C	127	124	246	100	251	Ala155Ala (gct/gcC)	Rv1809	PPE33	PPE family protein PPE33
2052035	0	G	SNP	T	116	120	234	100	236	Val252Leu (gtg/Ttg)	Rv1809	PPE33	PPE family protein PPE33
2055271	0	A	SNP	G	109	109	212	100	218	Leu30Pro (cta/cCa)	Rv1812c	-	dehydrogenase
2056184	0	C	SNP	T	94	115	207	99.52	210
2057141	0	G	SNP	C	96	92	186	100	188	Pro207Pro (ccg/ccC)	Rv1814	erg3	membrane-bound C-5 sterol desaturase
2057774	0	A	SNP	T	124	101	222	100	225	Ile83Phe (atc/Ttc)	Rv1815	-	hypothetical protein
2061865	0	G	Del	GAP	20	24	46	100	44		Rv1818c	PE_PGRS33	PE-PGRS family protein PE_PGRS33
2061866	0	G	Del	GAP	20	24	46	100	44		Rv1818c	PE_PGRS33	PE-PGRS family protein PE_PGRS33
2061867	0	T	Del	GAP	20	24	46	100	44		Rv1818c	PE_PGRS33	PE-PGRS family protein PE_PGRS33
2061868	0	G	Del	GAP	20	24	46	100	44		Rv1818c	PE_PGRS33	PE-PGRS family protein PE_PGRS33
2061869	0	A	Del	GAP	20	24	46	100	44		Rv1818c	PE_PGRS33	PE-PGRS family protein PE_PGRS33
2061870	0	C	Del	GAP	20	24	46	100	44		Rv1818c	PE_PGRS33	PE-PGRS family protein PE_PGRS33
2061871	0	A	Del	GAP	20	24	46	100	44		Rv1818c	PE_PGRS33	PE-PGRS family protein PE_PGRS33
2061872	0	T	Del	GAP	20	24	46	100	44		Rv1818c	PE_PGRS33	PE-PGRS family protein PE_PGRS33
2061873	0	T	Del	GAP	20	24	46	100	44		Rv1818c	PE_PGRS33	PE-PGRS family protein PE_PGRS33
2061874	0	A	Del	GAP	20	24	46	100	44		Rv1818c	PE_PGRS33	PE-PGRS family protein PE_PGRS33
2061875	0	G	Del	GAP	20	24	46	100	44		Rv1818c	PE_PGRS33	PE-PGRS family protein PE_PGRS33
2061876	0	T	Del	GAP	20	24	46	100	44		Rv1818c	PE_PGRS33	PE-PGRS family protein PE_PGRS33
2061877	0	G	Del	GAP	20	24	46	100	44		Rv1818c	PE_PGRS33	PE-PGRS family protein PE_PGRS33
2061878	0	C	Del	GAP	20	24	46	100	44		Rv1818c	PE_PGRS33	PE-PGRS family protein PE_PGRS33
2061879	0	C	Del	GAP	20	24	46	100	44		Rv1818c	PE_PGRS33	PE-PGRS family protein PE_PGRS33
2061880	0	G	Del	GAP	20	24	46	100	44		Rv1818c	PE_PGRS33	PE-PGRS family protein PE_PGRS33
2061881	0	G	Del	GAP	20	24	46	100	44		Rv1818c	PE_PGRS33	PE-PGRS family protein PE_PGRS33
2061958	0	A	SNP	G	29	94	111	98.4	125	Ala239Ala (gct/gcC)	Rv1818c	PE_PGRS33	PE-PGRS family protein PE_PGRS33
2074092	0	C	SNP	T	101	128	227	100	229	Val50Val (gtc/gtT)	Rv1829	-	hypothetical protein
2074754	0	C	SNP	T	101	114	213	100	215
2087652	0	C	SNP	T	93	104	195	100	197	Arg87Arg (cgg/cgA)	Rv1839c	vapB13	antitoxin VapB13
2094912	0	C	Del	GAP	81	101	184	91	200		Rv1844c	gnd1	6-phosphogluconate dehydrogenase
2094913	0	A	Del	GAP	81	101	184	91	200		Rv1844c	gnd1	6-phosphogluconate dehydrogenase
2094914	0	G	Del	GAP	81	101	184	91.46	199		Rv1844c	gnd1	6-phosphogluconate dehydrogenase
2094915	0	C	Del	GAP	81	101	184	91.46	199		Rv1844c	gnd1	6-phosphogluconate dehydrogenase
2094916	0	G	Del	GAP	81	101	184	91.46	199		Rv1844c	gnd1	6-phosphogluconate dehydrogenase
2094917	0	T	Del	GAP	81	101	184	91.92	198		Rv1844c	gnd1	6-phosphogluconate dehydrogenase
2096186	0	A	SNP	G	110	134	240	100	244	Thr138Thr (act/acC)	Rv1846c	blaI	transcriptional repressor BlaI
2105602	0	C	SNP	T	114	107	221	99.55	222	Thr206Thr (acc/acT)	Rv1857	modA	molybdate ABC transporter substrate-binding lipoprotein ModA
2108141	0	T	SNP	C	115	105	218	100	220	Phe136Leu (ttc/Ctc)	Rv1860	apa	hypothetical protein
2108890	0	A	SNP	C	99	99	196	100	198
2109523	1	C	Ins	G	96	74	170	91.89	170
2116903	0	C	SNP	T	94	109	197	99.02	205	Gly380Gly (ggc/ggT)	Rv1867	-	hypothetical protein
2122976	0	C	SNP	G	126	146	268	100	272	Gly59Ala (ggt/gCt)	Rv1872c	lldD2	L-lactate dehydrogenase
2123169	0	T	SNP	G	112	124	232	99.58	237
2128870	0	A	SNP	G	117	102	217	100	219	Leu283Leu (cta/ctG)	Rv1878	glnA3	glutamine synthetase GlnA
2133033	0	A	SNP	G	106	140	245	100	246	Val57Val (gtt/gtC)	Rv1882c	-	short-chain type dehydrogenase/reductase
2133468	1	T	Ins	T	99	86	185	95.36	186		Rv1883c	-	hypothetical protein
2133468	2	T	Ins	C	100	86	186	95.88	186		Rv1883c	-	hypothetical protein
2133468	3	T	Ins	G	100	86	186	95.88	186		Rv1883c	-	hypothetical protein
2133468	4	T	Ins	C	100	86	186	95.88	186		Rv1883c	-	hypothetical protein
2133468	5	T	Ins	A	100	86	186	95.88	186		Rv1883c	-	hypothetical protein
2133468	6	T	Ins	T	100	86	186	95.88	186		Rv1883c	-	hypothetical protein
2133468	7	T	Ins	G	100	86	186	95.88	186		Rv1883c	-	hypothetical protein
2133468	8	T	Ins	C	100	86	186	95.88	186		Rv1883c	-	hypothetical protein
2133468	9	T	Ins	C	99	85	184	94.85	184		Rv1883c	-	hypothetical protein
2133468	10	T	Ins	G	98	85	183	94.33	183		Rv1883c	-	hypothetical protein
2133468	11	T	Ins	T	98	84	182	93.81	182		Rv1883c	-	hypothetical protein
2133468	12	T	Ins	C	98	84	182	93.81	182		Rv1883c	-	hypothetical protein
2135870	0	T	SNP	C	103	97	198	100	200
2137521	1	A	Ins	C	96	68	164	83.25	164
2137521	2	A	Ins	T	96	68	164	83.25	164
2137521	3	A	Ins	C	93	68	161	81.73	161
2137521	4	A	Ins	C	93	68	161	81.73	161
2137521	5	A	Ins	G	93	68	161	81.73	161
2137521	6	A	Ins	A	93	68	161	81.73	161
2137521	7	A	Ins	T	93	68	161	81.73	161
2137521	8	A	Ins	C	93	68	161	81.73	161
2137521	9	A	Ins	A	92	68	160	81.22	161
2137521	10	A	Ins	C	93	68	161	81.73	161
2138453	0	C	SNP	T	137	106	239	99.59	244
2142250	0	C	SNP	T	107	106	211	100	213
2143328	0	G	Del	GAP	121	102	222	99.55	224		Rv1895	-	zinc-binding alcohol dehydrogenase
2147022	0	A	SNP	C	97	114	208	100	211	Ile204Met (att/atG)	Rv1900c	lipJ	lignin peroxidase LipJ
2153184	0	T	SNP	G	131	142	270	99.64	274
2154724	0	C	SNP	A	126	120	242	100	246	Arg463Leu (cgg/cTg)	Rv1908c	katG	catalase-peroxidase		phylo (not Euro-American, M. africanum, M. bovis, M . canettii, M. caprae, M. Microti, M. pinipedii, Beijing, Delhi/CAS, EAI, 4)	isoniazid (INH)
2155168	0	C	SNP	G	106	111	215	100	217	Ser315Thr (agc/aCc)	Rv1908c	katG	catalase-peroxidase	isoniazid (INH)		isoniazid (INH)
2158109	0	T	SNP	C	110	98	208	100	208	Asp328Gly (gac/gGc)	Rv1912c	fadB5	oxidoreductase FadB
2158560	0	G	SNP	A	102	120	219	99.11	224	Gln178_ (cag/Tag)	Rv1912c	fadB5	oxidoreductase FadB
2158905	0	C	SNP	A	127	105	228	99.57	233	Gly63_ (gga/Tga)	Rv1912c	fadB5	oxidoreductase FadB
2160998	0	G	SNP	A	150	126	266	100	276	Gly179Asp (ggc/gAc)	Rv1915	aceAa	isocitrate lyase AceAa
2161343	1	G	Ins	T	120	94	214	96.4	214		Rv1915	aceAa	isocitrate lyase AceAa
2163417	0	G	SNP	C	244	290	498	77.06	693	Pro1299Ala (ccg/Gcg)	Rv1917c	PPE34	PPE family protein PPE34
2163790	0	A	SNP	C	33	30	63	100	63	Pro1174Pro (cct/ccG)	Rv1917c	PPE34	PPE family protein PPE34
2163801	0	T	SNP	C	23	19	42	95.45	44	Ile1171Val (att/Gtt)	Rv1917c	PPE34	PPE family protein PPE34
2164077	0	T	SNP	C	104	69	172	100	173	Ile1079Val (att/Gtt)	Rv1917c	PPE34	PPE family protein PPE34
2165286	0	A	SNP	C	114	120	229	100	234	Ser676Ala (tca/Gca)	Rv1917c	PPE34	PPE family protein PPE34
2166312	0	C	SNP	G	109	121	228	97.87	235	Ala334Pro (gcc/Ccc)	Rv1917c	PPE34	PPE family protein PPE34
2167227	0	C	SNP	G	124	107	227	100	231	Val29Leu (gtc/Ctc)	Rv1917c	PPE34	PPE family protein PPE34
2167926	0	A	SNP	G	119	133	249	98.44	256	Leu896Ser (ttg/tCg)	Rv1918c	PPE35	PPE family protein PPE35
2172526	0	A	SNP	C	99	139	235	100	238	_424Gly (tga/Gga)	Rv1921c	lppF	lipoprotein LppF
2173860	0	A	SNP	C	140	107	243	100	247
2178915	0	C	SNP	G	97	143	233	100	240	Ala610Gly (gcc/gGc)	Rv1925	fadD31	fatty-acid--CoA ligase FadD31
2180693	0	T	SNP	C	101	104	203	99.51	206	Lys175Lys (aaa/aaG)	Rv1928c	-	short-chain type dehydrogenase/reductase
2186236	0	C	SNP	T	121	104	221	99.56	226	Pro308Pro (ccg/ccA)	Rv1935c	echA13	enoyl-CoA hydratase EchA13
2187587	0	G	SNP	C	109	118	224	100	227	Gln68His (cag/caC)	Rv1936	-	monooxygenase
2191299	0	C	SNP	A	123	127	248	100	250	Asp91Glu (gac/gaA)	Rv1938	ephB	epoxide hydrolase EphB
2199052	0	C	SNP	G	131	103	232	99.15	236	Gly5Arg (ggt/Cgt)	Rv1948c	-	hypothetical protein
2207591	1	T	Ins	C	145	105	250	98.43	250
2209465	0	G	SNP	A	102	110	205	99.53	213	Ala47Thr (gcg/Acg)	Rv1966	mce3A	Mce family protein Mce3A
2211826	0	A	SNP	G	123	123	243	100	246	Lys67Lys (aaa/aaG)	Rv1968	mce3C	Mce family protein Mce3C
2212049	0	G	SNP	A	116	120	230	99.58	237	Ala142Thr (gcc/Acc)	Rv1968	mce3C	Mce family protein Mce3C
2216345	0	C	SNP	A	99	110	203	100	209	Pro363Pro (ccc/ccA)	Rv1971	mce3F	Mce family protein Mce3F
2216443	0	C	SNP	A	93	96	186	99.47	190	Ala396Glu (gcg/gAg)	Rv1971	mce3F	Mce family protein Mce3F
2220512	0	T	SNP	G	117	126	240	100	243	Ser253Ser (tct/tcG)	Rv1977	-	hypothetical protein
2220941	0	G	Del	GAP	90	108	192	89.59	221		Rv1978	-	hypothetical protein
2220942	0	C	Del	GAP	90	108	192	90	220		Rv1978	-	hypothetical protein
2220943	0	C	Del	GAP	90	108	192	90	220		Rv1978	-	hypothetical protein
2220944	0	A	Del	GAP	90	108	192	90.41	219		Rv1978	-	hypothetical protein
2220945	0	C	Del	GAP	90	108	192	92.09	215		Rv1978	-	hypothetical protein
2220946	0	G	Del	GAP	90	108	192	93.4	212		Rv1978	-	hypothetical protein
2220947	0	A	Del	GAP	90	108	192	99.5	199		Rv1978	-	hypothetical protein
2220948	0	T	Del	GAP	91	108	193	100	199		Rv1978	-	hypothetical protein
2221584	0	G	SNP	C	134	115	247	99.6	250	Ser226Thr (agt/aCt)	Rv1978	-	hypothetical protein
2222733	0	A	Del	GAP	106	97	203	97.6	208		Rv1979c	-	permease
2223293	0	T	SNP	C	118	124	241	100	242
2228967	0	A	SNP	G	122	109	226	100	231
2229801	0	C	SNP	G	107	107	211	99.07	216	Pro34Pro (ccg/ccC)	Rv1985c	-	HTH-type transcriptional regulator
2230127	0	G	SNP	A	111	123	230	99.15	236	Val39Val (gtg/gtA)	Rv1986	-	amino acid transporter
2235170	0	A	Del	GAP	15	17	32	96.97	33		Rv1992c	ctpG	cation transporter ATPase G
2235171	0	C	Del	GAP	15	17	32	100	32		Rv1992c	ctpG	cation transporter ATPase G
2235172	0	A	Del	GAP	15	17	32	100	32		Rv1992c	ctpG	cation transporter ATPase G
2235173	0	A	Del	GAP	15	17	32	100	32		Rv1992c	ctpG	cation transporter ATPase G
2235174	0	T	Del	GAP	15	17	32	100	32		Rv1992c	ctpG	cation transporter ATPase G
2235175	0	C	Del	GAP	15	17	32	100	32		Rv1992c	ctpG	cation transporter ATPase G
2235176	0	C	Del	GAP	15	17	32	100	32		Rv1992c	ctpG	cation transporter ATPase G
2235177	0	G	Del	GAP	15	17	32	100	32		Rv1992c	ctpG	cation transporter ATPase G
2235178	0	A	Del	GAP	15	17	32	100	32		Rv1992c	ctpG	cation transporter ATPase G
2235179	0	C	Del	GAP	15	17	32	100	32		Rv1992c	ctpG	cation transporter ATPase G
2235180	0	G	Del	GAP	15	17	32	100	32		Rv1992c	ctpG	cation transporter ATPase G
2235181	0	T	Del	GAP	15	17	32	100	32		Rv1992c	ctpG	cation transporter ATPase G
2235182	0	T	Del	GAP	15	17	32	100	32		Rv1992c	ctpG	cation transporter ATPase G
2235183	0	T	Del	GAP	15	17	32	100	32		Rv1992c	ctpG	cation transporter ATPase G
2235184	0	T	Del	GAP	15	17	32	100	32		Rv1992c	ctpG	cation transporter ATPase G
2235185	0	G	Del	GAP	15	17	32	100	32		Rv1992c	ctpG	cation transporter ATPase G
2235186	0	C	Del	GAP	15	17	32	100	32		Rv1992c	ctpG	cation transporter ATPase G
2235187	0	A	Del	GAP	15	17	32	100	32		Rv1992c	ctpG	cation transporter ATPase G
2235188	0	C	Del	GAP	15	17	32	100	32		Rv1992c	ctpG	cation transporter ATPase G
2235189	0	C	Del	GAP	15	17	32	100	32		Rv1992c	ctpG	cation transporter ATPase G
2235190	0	A	Del	GAP	15	17	32	100	32		Rv1992c	ctpG	cation transporter ATPase G
2235191	0	T	Del	GAP	15	17	32	100	32		Rv1992c	ctpG	cation transporter ATPase G
2235192	0	G	Del	GAP	15	17	32	100	32		Rv1992c	ctpG	cation transporter ATPase G
2235193	0	A	Del	GAP	15	17	32	100	32		Rv1992c	ctpG	cation transporter ATPase G
2235194	0	T	Del	GAP	15	17	32	100	32		Rv1992c	ctpG	cation transporter ATPase G
2235195	0	C	Del	GAP	15	17	32	100	32		Rv1992c	ctpG	cation transporter ATPase G
2235196	0	T	Del	GAP	15	17	32	100	32		Rv1992c	ctpG	cation transporter ATPase G
2235197	0	G	Del	GAP	15	17	32	100	32		Rv1992c	ctpG	cation transporter ATPase G
2235198	0	C	Del	GAP	15	17	32	100	32		Rv1992c	ctpG	cation transporter ATPase G
2235199	0	C	Del	GAP	15	17	32	100	32		Rv1992c	ctpG	cation transporter ATPase G
2235200	0	G	Del	GAP	15	17	32	100	32		Rv1992c	ctpG	cation transporter ATPase G
2235201	0	C	Del	GAP	15	17	32	100	32		Rv1992c	ctpG	cation transporter ATPase G
2235202	0	G	Del	GAP	15	17	32	100	32		Rv1992c	ctpG	cation transporter ATPase G
2235203	0	A	Del	GAP	15	17	32	100	32		Rv1992c	ctpG	cation transporter ATPase G
2235204	0	G	Del	GAP	15	17	32	100	32		Rv1992c	ctpG	cation transporter ATPase G
2235205	0	C	Del	GAP	15	17	32	100	32		Rv1992c	ctpG	cation transporter ATPase G
2235206	0	G	Del	GAP	15	17	32	100	32		Rv1992c	ctpG	cation transporter ATPase G
2235207	0	C	Del	GAP	15	17	32	100	32		Rv1992c	ctpG	cation transporter ATPase G
2235208	0	C	Del	GAP	15	17	32	100	32		Rv1992c	ctpG	cation transporter ATPase G
2235209	0	G	Del	GAP	15	17	32	100	32		Rv1992c	ctpG	cation transporter ATPase G
2235210	0	G	Del	GAP	15	17	32	100	32		Rv1992c	ctpG	cation transporter ATPase G
2235211	0	G	Del	GAP	15	17	32	100	32		Rv1992c	ctpG	cation transporter ATPase G
2235212	0	C	Del	GAP	15	17	32	100	32		Rv1992c	ctpG	cation transporter ATPase G
2235213	0	A	Del	GAP	15	17	32	100	32		Rv1992c	ctpG	cation transporter ATPase G
2235214	0	T	Del	GAP	15	17	32	100	32		Rv1992c	ctpG	cation transporter ATPase G
2235215	0	G	Del	GAP	15	17	32	100	32		Rv1992c	ctpG	cation transporter ATPase G
2235216	0	G	Del	GAP	15	17	32	100	32		Rv1992c	ctpG	cation transporter ATPase G
2235217	0	T	Del	GAP	15	17	32	100	32		Rv1992c	ctpG	cation transporter ATPase G
2235218	0	C	Del	GAP	15	17	32	100	32		Rv1992c	ctpG	cation transporter ATPase G
2235219	0	T	Del	GAP	15	17	32	100	32		Rv1992c	ctpG	cation transporter ATPase G
2235220	0	A	Del	GAP	15	17	32	100	32		Rv1992c	ctpG	cation transporter ATPase G
2235221	0	G	Del	GAP	15	17	32	100	32		Rv1992c	ctpG	cation transporter ATPase G
2235222	0	G	Del	GAP	15	17	32	100	32		Rv1992c	ctpG	cation transporter ATPase G
2235223	0	G	Del	GAP	15	17	32	100	32		Rv1992c	ctpG	cation transporter ATPase G
2235224	0	C	Del	GAP	15	17	32	100	32		Rv1992c	ctpG	cation transporter ATPase G
2235225	0	T	Del	GAP	15	17	32	100	32		Rv1992c	ctpG	cation transporter ATPase G
2235226	0	T	Del	GAP	15	17	32	100	32		Rv1992c	ctpG	cation transporter ATPase G
2235227	0	G	Del	GAP	15	17	32	100	32		Rv1992c	ctpG	cation transporter ATPase G
2235228	0	G	Del	GAP	15	17	32	100	32		Rv1992c	ctpG	cation transporter ATPase G
2235229	0	G	Del	GAP	15	17	32	100	32		Rv1992c	ctpG	cation transporter ATPase G
2235230	0	G	Del	GAP	15	17	32	100	32		Rv1992c	ctpG	cation transporter ATPase G
2235231	0	C	Del	GAP	15	17	32	100	32		Rv1992c	ctpG	cation transporter ATPase G
2235232	0	A	Del	GAP	15	17	32	96.97	33		Rv1992c	ctpG	cation transporter ATPase G
2243491	0	G	SNP	T	119	106	222	99.12	227	Ile77Ile (atc/atA)	Rv1998c	-	hypothetical protein
2244421	0	G	SNP	T	103	116	217	99.55	220	Leu240Met (ctg/Atg)	Rv1999c	-	transporter
2245916	0	T	SNP	G	135	124	259	100	259	Ala236Ala (gct/gcG)	Rv2000	-	hypothetical protein
2247677	0	A	SNP	C	117	101	210	99.54	219	Ile6Ile (ata/atC)	Rv2002	fabG3	20-beta-hydroxysteroid dehydrogenase
2251999	0	A	SNP	G	119	95	213	100	214
2258567	0	G	SNP	A	113	127	239	100	240	Val99Met (gtg/Atg)	Rv2010	vapC15	ribonuclease VapC15
2260100	0	C	SNP	T	118	91	207	100	209
2260525	0	C	SNP	T	139	128	261	100	267
2260814	0	C	SNP	G	119	128	238	99.6	248
2262620	0	T	SNP	A	90	150	237	100	240	Glu151Asp (gaa/gaT)	Rv2015c	-	hypothetical protein
2262679	0	G	SNP	A	94	138	230	100	232	Leu132Leu (ctg/Ttg)	Rv2015c	-	hypothetical protein
2262698	0	G	SNP	C	96	128	223	100	224	Gly125Gly (ggc/ggG)	Rv2015c	-	hypothetical protein
2262857	0	T	SNP	C	98	109	207	100	207	Ser72Ser (tca/tcG)	Rv2015c	-	hypothetical protein
2264782	0	C	SNP	A	132	112	240	100	244	Ala262Glu (gcg/gAg)	Rv2017	-	transcriptional regulator
2265059	0	T	SNP	G	122	109	226	100	231
2269780	0	T	SNP	C	121	128	245	100	249	Asp154Gly (gac/gGc)	Rv2024c	-	hypothetical protein
2270102	0	A	SNP	G	117	113	222	100	230	Trp47Arg (tgg/Cgg)	Rv2024c	-	hypothetical protein
2275764	0	G	SNP	A	123	136	255	100	259	Leu221Phe (ctc/Ttc)	Rv2029c	pfkB	6-phosphofructokinase PfkB
2282787	0	C	SNP	T	114	121	232	100	235	Cys312Tyr (tgt/tAt)	Rv2037c	-	transmembrane protein
2283881	0	A	SNP	G	113	126	235	99.17	241	Tyr306His (tat/Cat)	Rv2038c	-	sugar ABC transporter ATP-binding protein
2284456	0	T	SNP	G	112	136	244	100	248	Glu114Ala (gag/gCg)	Rv2038c	-	sugar ABC transporter ATP-binding protein
2285251	0	C	SNP	A	112	111	221	100	223	Val131Phe (gtc/Ttc)	Rv2039c	-	sugar ABC transporter permease
2285558	0	G	SNP	A	110	110	219	99.55	221	Cys28Cys (tgc/tgT)	Rv2039c	-	sugar ABC transporter permease
2287121	0	A	SNP	G	105	108	209	100	213	Asp242Asp (gat/gaC)	Rv2041c	-	sugar ABC transporter substrate-binding lipoprotein
2289366	0	G	Del	GAP	112	139	249	98.82	254		Rv2044c	-	hypothetical protein
2296042	0	G	SNP	C	136	110	244	98.01	251	Pro3649Ala (ccg/Gcg)	Rv2048c	pks12	polyketide synthase
2296181	0	A	SNP	G	85	120	200	80.39	255	Gly3602Gly (ggt/ggC)	Rv2048c	pks12	polyketide synthase
2296876	0	C	SNP	G	108	99	206	98.1	211	Gly3371Arg (ggt/Cgt)	Rv2048c	pks12	polyketide synthase
2300237	0	A	SNP	G	104	98	200	95.73	211	Ala2250Ala (gct/gcC)	Rv2048c	pks12	polyketide synthase
2300546	0	A	SNP	T	101	108	207	99.52	210	His2147Gln (cat/caA)	Rv2048c	pks12	polyketide synthase
2300552	0	T	SNP	G	99	107	206	99.52	207	Pro2145Pro (cca/ccC)	Rv2048c	pks12	polyketide synthase
2300555	0	A	SNP	G	95	107	201	99.51	203	Asp2144Asp (gat/gaC)	Rv2048c	pks12	polyketide synthase
2307587	0	G	Del	GAP	102	96	193	94.29	210
2307588	0	T	Del	GAP	102	96	193	94.74	209
2307589	0	C	Del	GAP	102	96	193	94.74	209
2307590	0	G	Del	GAP	102	96	193	98.51	201
2309203	0	G	SNP	A	105	111	214	99.54	217	Ala518Val (gca/gTa)	Rv2051c	ppm1	polyprenol-monophosphomannose synthase
2311099	0	C	SNP	G	118	111	225	100	229	Pro473Pro (ccg/ccC)	Rv2052c	-	hypothetical protein
2318816	0	C	SNP	T	109	111	220	99.1	222	Leu646Leu (ctg/ctA)	Rv2062c	cobN	cobalamin biosynthesis protein CobN
2325320	0	T	SNP	C	117	105	219	99.11	224	Asp184Gly (gat/gGt)	Rv2067c	-	hypothetical protein
2328543	0	T	SNP	C	130	120	246	99.6	251	Ile145Met (ata/atG)	Rv2071c	cobM	precorrin-4 C(11)-methyltransferase
2329533	0	A	SNP	G	113	119	231	99.57	233	Leu205Pro (ctc/cCc)	Rv2072c	cobL	precorrin-6Y C(5,15)-methyltransferase
2331620	0	A	SNP	C	129	127	253	99.61	257	Gly420Gly (ggt/ggG)	Rv2075c	-	hypothetical protein
2331789	0	G	SNP	T	133	121	248	100	254	Pro364Gln (ccg/cAg)	Rv2075c	-	hypothetical protein
2333215	0	C	SNP	T	123	107	223	100	230	Cys25Tyr (tgc/tAc)	Rv2076c	-	hypothetical protein
2334007	0	A	SNP	G	133	108	237	100	241	Ala96Ala (gct/gcC)	Rv2077c	-	transmembrane protein
2335075	0	A	SNP	G	108	109	216	99.54	218	Glu6Gly (gaa/gGa)	Rv2078	-	hypothetical protein
2335080	0	T	SNP	C	106	104	209	100	210	Leu8Leu (ttg/Ctg)	Rv2078	-	hypothetical protein
2335494	0	A	SNP	G	107	116	216	99.55	224	Tyr47Cys (tac/tGc)	Rv2079	-	hypothetical protein
2338195	0	C	Del	GAP	144	124	255	92.41	290		Rv2081c	-	transmembrane protein
2338990	0	G	SNP	C	248	215	456	99.36	466	Ala94Ala (gcg/gcC)	Rv2082	-	hypothetical protein
2338994	0	G	SNP	A	250	219	456	99.36	472	Ala96Thr (gcg/Acg)	Rv2082	-	hypothetical protein
2340621	0	C	SNP	G	159	217	368	99.73	377	Pro638Arg (ccc/cGc)	Rv2082	-	hypothetical protein
2341636	0	C	SNP	G	109	105	211	100	214	Leu256Val (ctg/Gtg)	Rv2083	-	hypothetical protein
2342649	1	A	Ins	G	90	74	164	82	164		Rv2084	-	hypothetical protein
2342649	2	A	Ins	G	90	74	164	82	164		Rv2084	-	hypothetical protein
2342649	3	A	Ins	C	90	74	164	82	164		Rv2084	-	hypothetical protein
2342649	4	A	Ins	G	90	74	164	82	164		Rv2084	-	hypothetical protein
2342649	5	A	Ins	T	90	71	161	80.5	161		Rv2084	-	hypothetical protein
2342649	6	A	Ins	A	90	71	161	80.5	161		Rv2084	-	hypothetical protein
2342649	7	A	Ins	C	90	70	160	80	161		Rv2084	-	hypothetical protein
2342649	8	A	Ins	A	90	71	161	80.5	161		Rv2084	-	hypothetical protein
2342649	9	A	Ins	C	90	71	161	80.5	161		Rv2084	-	hypothetical protein
2342649	10	A	Ins	A	90	71	161	80.5	161		Rv2084	-	hypothetical protein
2342649	11	A	Ins	C	90	71	161	80.5	161		Rv2084	-	hypothetical protein
2344246	0	G	SNP	C	107	112	218	99.55	220
2345037	0	C	SNP	A	106	99	203	100	205	Leu209Leu (ctc/ctA)	Rv2088	pknJ	transmembrane serine/threonine-protein kinase PknJ
2345085	0	A	SNP	C	108	107	214	99.08	217	Ala225Ala (gca/gcC)	Rv2088	pknJ	transmembrane serine/threonine-protein kinase PknJ
2346929	0	C	SNP	T	114	117	229	98.3	235	Leu132Leu (ctg/ctA)	Rv2089c	pepE	dipeptidase PepE
2348446	0	C	SNP	G	132	118	248	100	250	Phe358Leu (ttc/ttG)	Rv2090	-	5'-3' exonuclease
2348708	0	G	SNP	A	106	122	228	100	228	Val195Val (gtc/gtT)	Rv2091c	-	membrane protein
2352239	0	A	SNP	G	120	59	178	99.44	180	Ile264Thr (att/aCt)	Rv2093c	tatC	Sec-independent protein translocase transmembrane protein TatC
2353385	0	G	SNP	C	114	110	217	99.56	225	Gln311Glu (cag/Gag)	Rv2095c	pafC	proteasome accessory factor C
2357269	0	G	Del	GAP	100	110	207	83.67	251
2357270	0	C	Del	GAP	100	110	207	82.35	255
2357271	0	C	Del	GAP	100	110	207	83	253
2358029	1	T	Ins	G	93	95	188	96.41	188
2361604	0	C	SNP	G	137	88	225	100	225	Val455Val (gtc/gtG)	Rv2101	helZ	helicase HelZ
2362041	0	C	SNP	A	115	111	221	100	226	Pro601Gln (ccg/cAg)	Rv2101	helZ	helicase HelZ
2367061	0	A	Del	GAP	114	110	222	97.82	229
2368565	0	A	Del	GAP	121	96	215	98.64	220
2369186	0	G	SNP	C	96	124	220	100	220	Arg182Gly (cgt/Ggt)	Rv2109c	prcA	proteasome subunit alpha
2369326	0	C	SNP	G	129	112	236	99.59	242	Arg135Pro (cgc/cCc)	Rv2109c	prcA	proteasome subunit alpha
2382287	0	C	Del	GAP	119	96	211	93.07	231		Rv2123	PPE37	PPE family protein PPE37
2382289	0	G	SNP	T	121	94	211	97.29	221	Asp407Tyr (gac/Tac)	Rv2123	PPE37	PPE family protein PPE37
2383119	0	G	SNP	A	134	124	256	98.85	261	Thr983Thr (acc/acT)	Rv2124c	metH	methionine synthase
2386389	0	G	SNP	A	116	117	226	99.57	234	Gly33Ser (ggc/Agc)	Rv2125	-	hypothetical protein
2387733	0	T	SNP	C	120	63	178	100	183	Glu80Glu (gaa/gaG)	Rv2126c	PE_PGRS37	PE-PGRS family protein PE_PGRS37
2388641	0	G	SNP	A	136	126	257	100	262	Gly9Asp (ggc/gAc)	Rv2127	ansP1	L-asparagine permease
2389093	0	C	SNP	T	106	94	192	100	200	Leu160Leu (ctg/Ttg)	Rv2127	ansP1	L-asparagine permease
2402765	0	G	SNP	A	108	119	224	99.13	229
2403144	0	C	SNP	T	103	118	217	99.55	222	Arg56Arg (cgc/cgT)	Rv2143	-	hypothetical protein
2404411	0	C	SNP	G	100	104	201	98.55	207	Leu37Leu (ctg/ctC)	Rv2144c	-	transmembrane protein
2413246	0	C	SNP	A	107	101	206	100	208	Val36Leu (gtg/Ttg)	Rv2153c	murG	UDP-N-acetylglucosamine--N-acetylmuramyl- (pentapeptide) pyrophosphoryl-undecaprenol-N-acetylglucosamine transferase
2415656	0	G	SNP	C	131	124	251	100	255	Arg247Gly (cgg/Ggg)	Rv2155c	murD	UDP-N-acetylmuramoylalanine--D-glutamate ligase
2421816	0	A	SNP	G	126	94	219	100	220
2421975	1	G	Ins	G	103	100	203	91.44	203
2421975	2	G	Ins	G	102	100	202	90.99	202
2421975	3	G	Ins	A	102	100	202	90.99	202
2421975	4	G	Ins	A	102	100	202	90.99	202
2423819	0	C	SNP	G	126	84	194	100	210	Gly340Gly (ggg/ggC)	Rv2162c	PE_PGRS38	PE-PGRS family protein PE_PGRS38
2423822	0	A	SNP	G	132	89	209	100	221	Gly339Gly (ggt/ggC)	Rv2162c	PE_PGRS38	PE-PGRS family protein PE_PGRS38
2424114	0	C	SNP	A	17	90	98	94.69	113	Arg242Leu (cgc/cTc)	Rv2162c	PE_PGRS38	PE-PGRS family protein PE_PGRS38
2424151	0	C	SNP	A	7	74	74	95.29	85	Ala230Ser (gca/Tca)	Rv2162c	PE_PGRS38	PE-PGRS family protein PE_PGRS38
2424925	0	A	SNP	G	103	107	207	100	210
2425471	0	T	SNP	C	116	100	216	100	216	Arg539Arg (cga/cgG)	Rv2163c	pbpB	penicillin-binding membrane protein PbpB
2438445	0	G	SNP	C	105	120	222	99.56	226	Ala169Pro (gcc/Ccc)	Rv2176	pknL	serine/threonine-protein kinase PknL
2440926	0	G	SNP	T	107	103	208	100	210	Asp265Glu (gac/gaA)	Rv2178c	aroG	phospho-2-dehydro-3-deoxyheptonate aldolase AroG
2448458	0	C	SNP	T	129	118	247	99.6	248	Thr100Ile (acc/aTc)	Rv2187	fadD15	long-chain-fatty-acid--CoA ligase FadD15
2449826	0	C	SNP	G	112	121	223	99.57	234	Ser556Trp (tcg/tGg)	Rv2187	fadD15	long-chain-fatty-acid--CoA ligase FadD15
2452452	0	G	SNP	A	133	96	226	99.57	230	Thr274Met (acg/aTg)	Rv2190c	-	endopeptidase
2462871	0	G	SNP	A	130	110	235	100	240	Ala59Ala (gcc/gcT)	Rv2198c	mmpS3	membrane protein MmpS3
2466119	0	A	SNP	C	98	107	203	86.5	237	Lys375Gln (aag/Cag)	Rv2201	asnB	asparagine synthetase
2468178	0	G	SNP	C	93	97	186	85.97	221
2470591	0	A	SNP	C	124	105	227	99.57	230
2472029	0	T	SNP	G	119	114	228	100	233	Trp207Gly (tgg/Ggg)	Rv2207	cobT	nicotinate-nucleotide-dimethylbenzimidazolphosphoribosyltransferase
2474370	0	C	SNP	A	115	106	209	99.55	222	Ala324Glu (gcg/gAg)	Rv2209	-	integral membrane protein
2477198	0	T	SNP	C	111	98	208	100	209	Asp3Asp (gat/gaC)	Rv2212	-	adenylyl cyclase
2478619	0	G	SNP	A	100	101	197	100	201	Leu94Leu (ctg/ctA)	Rv2213	pepB	cytosol aminopeptidase
2483579	0	A	SNP	G	114	133	244	99.2	249	Lys539Glu (aag/Gag)	Rv2215	dlaT	pyruvate dehydrogenase E2 component dihydrolipoamide acyltransferase
2494494	0	G	SNP	A	115	106	220	100	221	Val302Val (gtc/gtT)	Rv2223c	-	carboxylesterase B
2499726	0	G	SNP	A	118	107	224	100	225	Asp299Asn (gat/Aat)	Rv2226	-	hypothetical protein
2504177	0	C	SNP	T	114	103	214	100	217	Glu144Glu (gag/gaA)	Rv2230c	-	GTP cyclohydrolase
2509140	0	G	SNP	C	149	129	277	100	278	Ser79Cys (tcc/tGc)	Rv2236c	cobD	cobalamin biosynthesis transmembrane protein CobD
2509722	0	A	SNP	G	128	131	254	100	259	Pro78Pro (cca/ccG)	Rv2237	-	hypothetical protein
2510508	0	G	SNP	T	129	119	246	98.41	252	Ala27Glu (gcg/gAg)	Rv2237A	-	hypothetical protein
2512641	0	C	SNP	T	115	119	234	99.57	235	Leu35Leu (ctg/Ttg)	Rv2241	aceE	pyruvate dehydrogenase E1 component
2516271	0	T	SNP	C	101	116	214	100	217	Met323Thr (atg/aCg)	Rv2242	-	hypothetical protein
2516567	0	G	SNP	C	102	90	189	98.97	194
2521342	0	T	SNP	C	112	117	229	100	229	Asp200Asp (gat/gaC)	Rv2247	accD6	acetyl-/propionyl-CoA carboxylase subunit beta
2522768	0	G	SNP	A	96	94	188	99.48	191	Glu137Lys (gaa/Aaa)	Rv2248	-	hypothetical protein
2523205	1	G	Ins	C	47	64	111	90.24	111
2523205	2	G	Ins	G	47	64	111	90.24	111
2523205	3	G	Ins	C	47	64	111	90.24	111
2523237	0	G	SNP	A	66	60	124	99.21	127
2525723	0	G	Del	GAP	98	117	214	95.13	226		Rv2251	-	flavoprotein
2526974	0	T	SNP	C	127	104	225	100	231	Pro470Pro (cct/ccC)	Rv2251	-	flavoprotein
2529680	0	A	SNP	G	117	124	239	100	241	Thr65Thr (act/acC)	Rv2256c	-	hypothetical protein
2529725	0	G	SNP	T	103	118	216	99.55	222	Val50Val (gtc/gtA)	Rv2256c	-	hypothetical protein
2531742	0	A	SNP	G	116	120	235	100	236	Ala52Ala (gct/gcC)	Rv2258c	-	transcriptional regulator
2533377	0	T	SNP	C	112	107	218	100	219	Asp16Asp (gat/gaC)	Rv2260	-	hypothetical protein
2534186	0	C	SNP	T	133	90	219	99.11	225
2534563	0	G	Del	GAP	109	116	224	96.15	234
2534564	0	A	Del	GAP	109	116	224	100	225
2535980	0	G	SNP	T	121	116	229	98.75	240	Asp114Tyr (gac/Tac)	Rv2263	-	oxidoreductase
2536312	0	C	SNP	T	112	100	210	100	212	Arg224Arg (cgc/cgT)	Rv2263	-	oxidoreductase
2562644	0	G	SNP	T	123	109	227	100	232	Ala16Ser (gcg/Tcg)	Rv2290	lppO	lipoprotein LppO
2564368	1	G	Ins	C	103	108	211	98.14	211		Rv2293c	-	hypothetical protein
2566766	1	C	Ins	G	105	111	216	92.31	216
2566768	0	A	SNP	C	107	111	216	97.32	224
2567539	0	A	SNP	C	106	106	211	100	212	Glu12Asp (gaa/gaC)	Rv2296	-	haloalkane dehalogenase
2573756	0	C	SNP	A	105	101	205	100	206
2578626	0	A	SNP	G	99	106	201	100	205	Met24Thr (atg/aCg)	Rv2307c	-	hypothetical protein
2586127	0	A	SNP	G	127	125	248	100	252	Gly388Gly (ggt/ggC)	Rv2314c	-	hypothetical protein
2589216	0	G	SNP	C	117	130	247	99.6	248	Val127Leu (gtg/Ctg)	Rv2316	uspA	sugar ABC transporter permease UspA
2591172	0	G	SNP	A	111	112	220	100	223	Ala219Thr (gcc/Acc)	Rv2318	uspC	sugar ABC transporter substrate-binding lipoprotein UspC
2598400	0	A	SNP	G	100	106	204	100	206	Asn516Asn (aat/aaC)	Rv2326c	-	ABC transporter ATP-binding protein
2600260	0	A	SNP	G	136	125	258	99.62	262	Arg91Arg (cga/cgG)	Rv2327	-	hypothetical protein
2601576	0	T	SNP	G	110	135	243	99.59	246	Ser282Arg (agt/agG)	Rv2328	PE23	PE family protein PE23
2608117	0	C	SNP	A	130	130	253	100	260	Asp69Tyr (gac/Tac)	Rv2333c	stp	multidrug resistance protein
2612632	0	C	SNP	A	128	141	261	100	269	Gly119Val (ggc/gTc)	Rv2337c	-	hypothetical protein
2615413	0	A	SNP	G	120	119	234	100	239	Thr241Ala (acc/Gcc)	Rv2339	mmpL9	transmembrane transport protein MmpL9
2619271	0	T	SNP	C	107	130	234	100	237
2622315	0	C	SNP	T	110	126	236	99.58	237	Glu46Glu (gag/gaA)	Rv2343c	dnaG	DNA primase
2624372	0	C	SNP	G	92	111	201	100	203	His184Gln (cac/caG)	Rv2345	-	transmembrane protein
2625924	0	T	SNP	C	106	107	207	97.26	219	Ala83Ala (gca/gcG)	Rv2346c	esxO	ESAT-6 like protein EsxO
2626095	0	C	SNP	G	119	108	226	90.8	250	Ala26Ala (gcg/gcC)	Rv2346c	esxO	ESAT-6 like protein EsxO
2626513	0	T	SNP	A	62	59	118	100	121	Thr3Ser (aca/Tca)	Rv2347c	esxP	ESAT-6 like protein EsxP
2626514	0	T	SNP	G	64	59	121	100	123	Ala2Ala (gca/gcC)	Rv2347c	esxP	ESAT-6 like protein EsxP
2626600	0	G	SNP	A	105	55	152	100	160
2627946	0	A	SNP	G	99	106	203	99.51	206	Arg251Arg (cgt/cgC)	Rv2349c	plcC	phospholipase C
2631009	1	G	Ins	G	85	83	168	79.25	168		Rv2351c	plcA	membrane-associated phospholipase A
2631009	2	G	Ins	T	85	82	167	78.77	168		Rv2351c	plcA	membrane-associated phospholipase A
2631009	3	G	Ins	G	85	83	168	79.25	168		Rv2351c	plcA	membrane-associated phospholipase A
2631009	4	G	Ins	C	85	83	168	79.25	168		Rv2351c	plcA	membrane-associated phospholipase A
2631009	5	G	Ins	C	84	83	167	78.77	168		Rv2351c	plcA	membrane-associated phospholipase A
2632341	1	C	Ins	A	86	97	183	95.31	183
2632362	0	T	SNP	C	104	104	207	100	208
2634134	0	C	Del	GAP	40	31	72	93.42	76
2634135	0	G	Del	GAP	40	31	73	97.26	73
2634136	0	C	Del	GAP	40	31	73	97.26	73
2634137	0	C	Del	GAP	40	31	73	98.61	72
2634138	0	T	Del	GAP	40	31	73	97.26	73
2634139	0	A	Del	GAP	40	31	73	97.26	73
2634140	0	C	Del	GAP	40	31	73	97.26	73
2634141	0	C	Del	GAP	40	31	73	98.61	72
2634142	0	A	Del	GAP	40	31	73	98.61	72
2634143	0	C	Del	GAP	40	31	73	95.95	74
2634144	0	T	Del	GAP	40	31	73	95.95	74
2634145	0	C	Del	GAP	40	31	73	97.26	73
2634146	0	T	Del	GAP	40	31	73	95.95	74
2634147	0	C	Del	GAP	40	31	73	95.95	74
2634161	0	G	SNP	A	41	30	70	97.26	73
2634162	0	C	SNP	T	40	31	70	94.67	75
2634164	0	C	Del	GAP	40	32	67	96	75
2634165	0	A	Del	GAP	40	32	67	96	75
2634166	0	C	Del	GAP	40	32	67	96	75
2634167	0	G	Del	GAP	40	32	67	96	75
2634168	0	G	Del	GAP	40	32	67	96	75
2634169	0	G	SNP	A	36	31	67	95.71	70
2634176	0	G	SNP	C	41	33	74	96.1	77
2634180	0	G	SNP	A	38	33	71	97.26	73
2634181	0	A	SNP	G	40	33	73	96.05	76
2634185	0	T	SNP	C	39	36	74	97.4	77
2634193	0	G	SNP	A	89	88	172	99.44	178
2637541	0	C	SNP	T	103	111	210	100	214
2642383	0	C	SNP	T	98	107	202	100	205	Ala66Thr (gcc/Acc)	Rv2360c	-	hypothetical protein
2648555	0	G	SNP	A	122	121	241	100	243	Leu120Leu (ctg/Ttg)	Rv2367c	-	endoribonuclease
2656225	0	A	SNP	G	117	100	215	100	217	Val69Ala (gtc/gCc)	Rv2377c	-	hypothetical protein
2656635	0	G	SNP	A	128	112	233	99.17	242	Pro357Ser (ccg/Tcg)	Rv2378c	mbtG	L-lysine N6-monooxygenase
2660319	0	C	SNP	G	105	135	237	100	240	Glu589Asp (gag/gaC)	Rv2379c	mbtF	peptide synthetase
2661039	0	G	SNP	A	113	121	228	100	234	Ile349Ile (atc/atT)	Rv2379c	mbtF	peptide synthetase
2665480	0	G	SNP	A	92	109	199	91.36	220	Arg546Cys (cgt/Tgt)	Rv2380c	mbtE	peptide synthetase
2680658	0	T	SNP	G	99	103	199	100	202	Thr67Thr (act/acG)	Rv2386a	-	hypothetical protein
2688700	0	C	SNP	T	115	122	235	100	237	Pro231Ser (ccg/Tcg)	Rv2394	ggtB	gamma-glutamyltranspeptidase precursor GgtB
2690160	0	A	SNP	G	113	120	229	100	233	Asn30Ser (aac/aGc)	Rv2395	-	integral membrane protein
2695378	0	C	SNP	G	122	106	227	99.56	229	Gly141Ala (ggc/gCc)	Rv2398c	cysW	sulfate ABC transporter permease CysW
2697489	0	C	SNP	T	122	108	228	99.57	231	Ala76Thr (gcg/Acg)	Rv2400c	subI	sulfate ABC transporter substrate-binding lipoprotein SubI
2700222	0	T	SNP	C	103	109	210	99.07	214	Leu565Pro (ctg/cCg)	Rv2402	-	trehalase
2704884	1	A	Ins	C	86	95	181	97.31	181		Rv2407	-	ribonuclease Z
2704884	2	A	Ins	A	86	94	180	96.77	181		Rv2407	-	ribonuclease Z
2704884	3	A	Ins	G	85	95	180	96.77	180		Rv2407	-	ribonuclease Z
2704884	4	A	Ins	C	85	95	180	96.77	180		Rv2407	-	ribonuclease Z
2704884	5	A	Ins	G	84	93	177	95.16	177		Rv2407	-	ribonuclease Z
2704884	6	A	Ins	A	84	93	177	95.16	177		Rv2407	-	ribonuclease Z
2704884	7	A	Ins	C	84	92	176	94.62	176		Rv2407	-	ribonuclease Z
2706158	0	G	SNP	A	94	108	199	99.51	203	Ala133Thr (gca/Aca)	Rv2408	PE24	PE family protein PE24
2711360	0	G	SNP	A	126	106	231	100	232	Ser506Leu (tcg/tTg)	Rv2414c	-	hypothetical protein
2712328	0	C	SNP	T	113	113	225	100	226	Pro183Pro (ccg/ccA)	Rv2414c	-	hypothetical protein
2713795	0	C	SNP	T	120	120	234	100	240
2718852	0	T	SNP	G	105	114	218	100	219
2719580	0	T	SNP	C	107	137	240	99.59	245
2720069	0	G	SNP	A	97	107	198	99.51	205	Gly158Glu (ggg/gAg)	Rv2423	-	hypothetical protein
2720444	0	C	SNP	T	115	106	218	100	221	Ser283Phe (tct/tTt)	Rv2423	-	hypothetical protein
2720895	0	G	SNP	A	5	62	66	98.53	68	His295Tyr (cac/Tac)	Rv2424c	-	transposase
2720952	0	T	SNP	C	7	49	56	100	56	Thr276Ala (acc/Gcc)	Rv2424c	-	transposase
2720954	0	G	SNP	A	12	48	60	100	60	Thr275Ile (acc/aTc)	Rv2424c	-	transposase
2721562	0	C	SNP	G	114	111	223	100	225	Ala72Ala (gcg/gcC)	Rv2424c	-	transposase
2723506	0	T	SNP	C	114	114	225	99.56	229	Leu226Leu (tta/ttG)	Rv2426c	-	hypothetical protein
2724188	0	G	Del	GAP	73	81	151	75.49	204
2724189	0	G	Del	GAP	73	81	151	75.49	204
2724190	0	G	Del	GAP	73	81	151	75.86	203
2724191	0	T	Del	GAP	73	81	151	76.24	202
2724192	0	C	Del	GAP	73	81	151	78.17	197
2724193	0	T	Del	GAP	73	81	151	78.97	195
2724194	0	C	Del	GAP	73	81	151	79.79	193
2724195	0	C	Del	GAP	73	81	151	79.79	193
2724196	0	T	Del	GAP	74	81	151	80.73	192
2724197	0	C	Del	GAP	74	81	151	82.45	188
2724198	0	T	Del	GAP	74	81	151	83.33	186
2724199	0	A	Del	GAP	74	81	151	83.33	186
2724200	0	G	Del	GAP	74	80	151	83.7	184
2726105	0	G	SNP	A	95	116	205	99.53	212						phylo (Delhi/CAS, 3)	isoniazid (INH)
2729058	0	A	SNP	C	140	135	273	99.64	276	Leu26Arg (ctg/cGg)	Rv2433c	-	hypothetical protein
2733400	0	G	SNP	T	127	123	247	99.21	252	Ala57Ala (gcg/gcT)	Rv2436	rbsK	ribokinase RbsK
2734074	0	T	SNP	C	104	135	234	100	239	Val282Ala (gtc/gCc)	Rv2436	rbsK	ribokinase RbsK
2736192	0	G	SNP	A	133	116	248	99.6	250	Arg214Trp (cgg/Tgg)	Rv2438c	nadE	glutamine-dependent NAD(+) synthetase
2737572	0	C	SNP	A	101	111	207	99.53	213	Ala226Ser (gcg/Tcg)	Rv2439c	proB	glutamate 5-kinase protein
2738221	0	G	SNP	A	110	125	235	100	235	Ile9Ile (atc/atT)	Rv2439c	proB	glutamate 5-kinase protein
2740693	0	T	SNP	C	101	77	175	100	178
2751804	0	C	SNP	T	123	116	238	100	239	Arg126Gln (cgg/cAg)	Rv2450c	rpfE	resuscitation-promoting factor RpfE
2752698	0	C	SNP	A	90	126	214	100	216
2753869	0	A	SNP	G	117	120	232	99.16	239	Val293Ala (gtg/gCg)	Rv2454c	-	2-oxoglutarate oxidoreductase subunit KorB
2760152	0	A	SNP	G	117	121	234	100	238	Tyr125Cys (tac/tGc)	Rv2458	mmuM	homocysteine S-methyltransferase MmuM
2770740	0	C	SNP	T	108	112	219	100	220	Ala585Ala (gcc/gcT)	Rv2467	pepN	aminopeptidase PepN
2779136	0	T	SNP	C	104	106	209	100	210	Ser1043Gly (agc/Ggc)	Rv2476c	gdh	NAD-dependent glutamate dehydrogenase
2779824	0	G	SNP	A	106	126	227	99.15	234	Arg813Arg (cgc/cgT)	Rv2476c	gdh	NAD-dependent glutamate dehydrogenase
2782498	0	G	SNP	A	112	110	214	100	222	Asp515Asp (gac/gaT)	Rv2477c	-	macrolide ABC transporter ATP-binding protein
2786952	0	A	SNP	G	114	111	222	100	225	Cys778Arg (tgc/Cgc)	Rv2482c	plsB2	glycerol-3-phosphate acyltransferase
2791098	0	C	SNP	T	96	89	182	100	185	Gly466Asp (ggt/gAt)	Rv2484c	-	diacyglycerol O-acyltransferase
2798595	0	C	SNP	T	120	121	235	100	241	Ala762Ala (gcg/gcA)	Rv2488c	-	LuxR family transcriptional regulator
2805078	0	C	SNP	G	88	108	186	98.49	199	Gly387Arg (ggt/Cgt)	Rv2490c	PE_PGRS43	PE-PGRS family protein PE_PGRS43
2807486	0	C	SNP	A	110	88	196	100	198	Ala70Asp (gcc/gAc)	Rv2492	-	hypothetical protein
2809621	0	T	SNP	C	137	136	269	100	273	Thr107Ala (acc/Gcc)	Rv2495c	bkdC	branched-chain keto acid dehydrogenase E2 component
2812633	0	G	SNP	A	102	110	209	100	212	His182Tyr (cat/Tat)	Rv2498c	citE	citrate (pro-3S)-lyase subunit beta
2817747	0	G	SNP	A	142	115	254	98.47	261	Ala243Val (gct/gTt)	Rv2502c	accD1	acetyl-/propionyl-CoA carboxylase subunit beta
2818837	0	A	SNP	G	119	126	241	100	245	Gly97Gly (ggt/ggC)	Rv2503c	scoB	succinyl-CoA:3-ketoacid-CoA transferase subunit B
2821097	0	G	SNP	C	141	125	261	100	266	Ala167Gly (gcg/gGg)	Rv2505c	fadD35	fatty-acid--CoA ligase FadD35
2821342	0	C	SNP	T	111	130	235	100	241	Ala85Ala (gcg/gcA)	Rv2505c	fadD35	fatty-acid--CoA ligase FadD35
2825466	0	G	SNP	A	102	113	213	99.54	216	Lys263Lys (aag/aaA)	Rv2509	-	short-chain type dehydrogenase/reductase
2827984	0	G	SNP	T	106	96	202	100	202
2828019	0	T	SNP	C	108	110	212	100	218
2830525	0	C	SNP	A	106	105	210	99.53	212	Thr122Lys (acg/aAg)	Rv2513	-	hypothetical protein
2841022	0	A	SNP	G	98	98	193	99.49	197	Cys2771Arg (tgc/Cgc)	Rv2524c	fas	fatty acid synthase
2847281	0	A	SNP	G	91	110	199	100	201	Asp684Asp (gat/gaC)	Rv2524c	fas	fatty acid synthase
2853129	0	G	SNP	A	108	114	215	100	222	Arg85Arg (agg/agA)	Rv2529	-	hypothetical protein
2855259	0	A	SNP	G	122	128	243	100	250	Ala841Ala (gct/gcC)	Rv2531c	-	amino acid decarboxylase
2864939	0	C	Del	GAP	144	125	266	99.63	270
2865760	0	A	SNP	G	108	110	217	100	218	Thr211Ala (acc/Gcc)	Rv2542	-	hypothetical protein
2865882	0	T	SNP	C	122	117	235	100	239	Val251Val (gtt/gtC)	Rv2542	-	hypothetical protein
2867207	0	C	SNP	G	112	106	214	99.54	219	Ala28Ala (gcc/gcG)	Rv2544	lppB	lipoprotein LppB
2867230	0	G	SNP	A	78	73	151	100	151	Gly36Asp (ggc/gAc)	Rv2544	lppB	lipoprotein LppB
2867231	0	C	SNP	T	77	71	146	100	148	Gly36Gly (ggc/ggT)	Rv2544	lppB	lipoprotein LppB
2867236	0	A	SNP	G	80	69	147	99.33	150	Asn38Ser (aac/aGc)	Rv2544	lppB	lipoprotein LppB
2867240	0	C	SNP	T	82	71	153	100	153	Pro39Pro (ccc/ccT)	Rv2544	lppB	lipoprotein LppB
2867245	0	A	SNP	C	84	74	157	100	158	Lys41Thr (aaa/aCa)	Rv2544	lppB	lipoprotein LppB
2867251	0	C	SNP	G	84	78	158	100	162	Pro43Arg (ccg/cGg)	Rv2544	lppB	lipoprotein LppB
2867254	0	A	SNP	G	85	79	164	100	164	His44Arg (cac/cGc)	Rv2544	lppB	lipoprotein LppB
2867263	0	G	SNP	A	97	86	180	99.46	184	Gly47Asp (ggc/gAc)	Rv2544	lppB	lipoprotein LppB
2880702	0	G	SNP	C	102	126	227	100	228	Val210Leu (gtc/Ctc)	Rv2560	-	hypothetical protein
2881337	0	C	SNP	T	105	112	216	100	217
2881569	0	A	SNP	G	94	96	189	100	190
2881598	0	G	Del	GAP	81	87	165	97.11	173
2884068	0	A	SNP	C	107	126	230	99.57	234	Met243Leu (atg/Ctg)	Rv2564	glnQ	glutamine ABC transporter ATP-binding protein
2886570	0	A	SNP	G	121	114	234	99.58	236	Glu66Glu (gaa/gaG)	Rv2566	-	hypothetical protein
2888201	0	T	SNP	C	104	104	207	100	208	Leu610Pro (ctc/cCc)	Rv2566	-	hypothetical protein
2889633	0	T	SNP	C	121	118	235	100	239	Ala1087Ala (gct/gcC)	Rv2566	-	hypothetical protein
2891267	0	C	SNP	T	100	109	200	100	209	Gly491Gly (ggc/ggT)	Rv2567	-	hypothetical protein
2891728	0	A	SNP	G	114	110	221	100	224	Gln645Arg (cag/cGg)	Rv2567	-	hypothetical protein
2894208	0	G	SNP	A	104	117	216	100	221	Ser67Ser (agc/agT)	Rv2569c	-	hypothetical protein
2895473	0	A	SNP	G	113	129	239	99.18	244	Phe163Ser (ttc/tCc)	Rv2571c	-	transmembrane protein
2897660	0	T	SNP	C	104	96	196	99.5	201	Ala48Ala (gca/gcG)	Rv2572c	aspS	aspartate--tRNA ligase
2898522	0	T	SNP	C	105	106	206	100	211	Tyr160Tyr (tat/taC)	Rv2573	-	2-dehydropantoate 2-reductase
2899146	0	C	SNP	T	119	111	225	98.71	233	Pro114Leu (ccc/cTc)	Rv2574	-	hypothetical protein
2903050	0	G	SNP	A	109	117	223	99.56	227	Thr161Ile (acc/aTc)	Rv2578c	-	hypothetical protein
2903710	0	T	SNP	C	107	97	204	100	204	Tyr24Tyr (tat/taC)	Rv2579	dhaA	haloalkane dehalogenase
2910461	0	G	SNP	T	114	119	232	100	233	Ala147Glu (gcg/gAg)	Rv2584c	apt	adenine phosphoribosyltransferase
2910852	0	C	SNP	G	73	114	185	99.47	188	Ala17Pro (gcg/Ccg)	Rv2584c	apt	adenine phosphoribosyltransferase
2911293	0	C	SNP	G	111	102	211	99.53	214	Cys462Ser (tgt/tCt)	Rv2585c	-	lipoprotein
2912294	0	T	SNP	G	101	108	204	100	209	Ala128Ala (gca/gcC)	Rv2585c	-	lipoprotein
2918965	0	G	SNP	T	98	98	192	99.49	197	Val365Val (gtg/gtT)	Rv2590	fadD9	fatty-acid--CoA ligase FadD9
2923391	0	T	SNP	C	119	127	243	99.6	247	Pro281Pro (cca/ccG)	Rv2592c	ruvB	Holliday junction ATP-dependent DNA helicase RuvB
2925462	0	T	SNP	A	101	113	213	99.53	215
2925962	0	T	SNP	C	102	94	191	99.49	197	Cys77Arg (tgc/Cgc)	Rv2596	vapC40	ribonuclease VapC40
2927939	0	T	SNP	C	106	142	246	100	248
2928923	0	C	SNP	A	107	105	210	99.53	213	Pro179Gln (ccg/cAg)	Rv2601	speE	spermidine synthase
2936937	0	A	SNP	G	106	111	216	100	217	Val310Ala (gtg/gCg)	Rv2609c	-	membrane protein
2939373	0	G	SNP	C	94	107	200	99.5	202	Ser197Cys (tct/tGt)	Rv2611c	-	phosphatidylinositol mannoside acyltransferase
2939657	0	T	SNP	C	96	117	211	100	213	Ile102Met (ata/atG)	Rv2611c	-	phosphatidylinositol mannoside acyltransferase
2941179	0	G	SNP	A	110	126	226	99.58	237	Arg6Arg (cgc/cgT)	Rv2613c	-	AP-4-A phosphorylase		phylo (Delhi/CAS)
2943675	0	G	SNP	A	108	102	209	99.06	212	Gly437Gly (ggc/ggT)	Rv2615c	PE_PGRS45	PE-PGRS family protein PE_PGRS45
2943711	1	G	Ins	C	85	71	156	76.1	157		Rv2615c	PE_PGRS45	PE-PGRS family protein PE_PGRS45
2943711	2	G	Ins	C	84	70	154	75.12	157		Rv2615c	PE_PGRS45	PE-PGRS family protein PE_PGRS45
2943711	3	G	Ins	G	84	71	155	75.61	157		Rv2615c	PE_PGRS45	PE-PGRS family protein PE_PGRS45
2943711	4	G	Ins	C	85	71	156	76.1	156		Rv2615c	PE_PGRS45	PE-PGRS family protein PE_PGRS45
2943711	6	G	Ins	G	85	71	156	76.1	156		Rv2615c	PE_PGRS45	PE-PGRS family protein PE_PGRS45
2943711	7	G	Ins	T	84	71	155	75.61	156		Rv2615c	PE_PGRS45	PE-PGRS family protein PE_PGRS45
2943711	8	G	Ins	T	85	71	156	76.1	156		Rv2615c	PE_PGRS45	PE-PGRS family protein PE_PGRS45
2943711	9	G	Ins	T	85	71	156	76.1	156		Rv2615c	PE_PGRS45	PE-PGRS family protein PE_PGRS45
2944833	0	G	SNP	C	79	72	149	99.34	152	Ala51Ala (gcc/gcG)	Rv2615c	PE_PGRS45	PE-PGRS family protein PE_PGRS45
2944857	0	T	SNP	G	70	62	130	100	132	Gln43His (caa/caC)	Rv2615c	PE_PGRS45	PE-PGRS family protein PE_PGRS45
2944932	0	T	SNP	C	81	64	143	99.32	146	Ala18Ala (gca/gcG)	Rv2615c	PE_PGRS45	PE-PGRS family protein PE_PGRS45
2949251	0	G	SNP	A	90	115	203	100	205	Val206Ile (gtt/Att)	Rv2622	-	methyltransferase
2954439	0	T	SNP	C	124	123	242	100	247	Arg104Gly (aga/Gga)	Rv2627c	-	hypothetical protein
2957115	0	G	SNP	A	123	133	254	100	256	Gly75Ser (ggt/Agt)	Rv2630	-	hypothetical protein
2958693	0	G	SNP	A	115	107	221	99.55	223	Ala374Ala (gcg/gcA)	Rv2631	-	RNA-splicing ligase RtcB
2959257	0	A	Del	GAP	93	103	194	98.49	199
2959258	0	T	Del	GAP	92	101	191	98.47	196
2959259	0	C	Del	GAP	92	101	191	98.47	196
2959260	0	C	Del	GAP	92	101	191	98.47	196
2959261	0	A	Del	GAP	92	101	191	99.48	194
2959262	0	A	Del	GAP	92	101	191	100	193
2959263	0	T	Del	GAP	92	101	191	100	193
2959264	0	C	Del	GAP	92	101	191	100	193
2959265	0	A	SNP	T	91	102	191	100	193
2959272	0	T	SNP	C	112	119	230	99.57	232
2960193	0	C	Del	GAP	110	128	231	94.82	251		Rv2634c	PE_PGRS46	PE-PGRS family protein PE_PGRS46
2960592	0	C	SNP	T	105	131	222	95.93	246	Gly617Asp (ggc/gAc)	Rv2634c	PE_PGRS46	PE-PGRS family protein PE_PGRS46
2964594	0	G	SNP	A	120	106	225	100	226	Ala64Thr (gcc/Acc)	Rv2638	-	hypothetical protein
2965883	0	C	SNP	A	98	113	209	99.53	212
2973784	0	A	SNP	C	105	92	194	100	197
2974933	0	A	SNP	G	104	105	208	99.52	210	Ile101Thr (atc/aCc)	Rv2650c	-	prophage protein
2975227	0	T	SNP	G	130	130	256	99.24	262	Asn3Thr (aat/aCt)	Rv2650c	-	prophage protein
2975472	0	G	Del	GAP	102	107	203	97.21	215		Rv2651c	-	prophage protease
2984740	0	A	SNP	G	121	112	229	100	233	His3Arg (cac/cGc)	Rv2668	-	hypothetical protein
2988630	0	C	SNP	G	128	109	237	99.58	238	His317Asp (cat/Gat)	Rv2672	-	protease
2994187	0	T	SNP	C	116	133	244	100	249	Leu292Leu (tta/ttG)	Rv2678c	hemE	uroporphyrinogen decarboxylase
3003115	0	C	SNP	G	103	122	224	100	225	Ala378Gly (gca/gGa)	Rv2685	arsB1	arsenic-transport integral membrane protein ArsB
3005185	0	G	SNP	T	104	116	216	99.55	221	Pro156Thr (ccc/Acc)	Rv2688c	-	antibiotic ABC transporter ATP-binding protein
3006506	0	G	SNP	C	121	140	260	100	261	Ala186Gly (gct/gGt)	Rv2689c	-	hypothetical protein
3009692	0	A	SNP	G	87	128	214	100	215	Thr117Ala (acc/Gcc)	Rv2691	ceoB	TRK system potassium uptake protein CeoB
3010014	0	G	SNP	A	111	114	220	100	225	Gly224Glu (ggg/gAg)	Rv2691	ceoB	TRK system potassium uptake protein CeoB
3010299	0	G	SNP	A	95	99	194	98.48	197	Pro92Pro (ccg/ccA)	Rv2692	ceoC	TRK system potassium uptake protein CeoC
3010420	0	A	SNP	G	117	111	226	100	228	Ile133Val (atc/Gtc)	Rv2692	ceoC	TRK system potassium uptake protein CeoC
3011837	0	A	SNP	G	104	104	206	100	208
3017465	0	T	SNP	C	121	86	205	100	207	Ile203Thr (ata/aCa)	Rv2702	ppgK	polyphosphate glucokinase
3027548	0	C	SNP	T	124	128	249	100	252	Pro162Ser (ccg/Tcg)	Rv2714	-	hypothetical protein
3027798	0	T	SNP	C	135	111	242	100	246	Val245Ala (gtg/gCg)	Rv2714	-	hypothetical protein
3031168	0	A	SNP	G	126	110	231	100	236	Tyr124His (tat/Cat)	Rv2719c	-	membrane protein
3037377	0	T	SNP	C	81	88	165	99.41	170
3040344	0	C	SNP	T	117	129	240	100	246	Glu142Glu (gag/gaA)	Rv2727c	miaA	tRNA delta(2)-isopentenylpyrophosphate transferase
3041871	0	G	SNP	T	114	116	221	100	230	Ala202Glu (gcg/gAg)	Rv2729c	-	integral membrane protein
3043700	0	C	SNP	T	134	118	250	99.6	253	Ala225Ala (gcc/gcT)	Rv2731	-	hypothetical protein
3044806	0	C	SNP	T	118	141	251	99.62	260	Val62Met (gtg/Atg)	Rv2732c	-	transmembrane protein
3054081	0	A	SNP	G	119	123	242	99.18	244	Gly56Gly (gga/ggG)	Rv2741	PE_PGRS47	PE-PGRS family protein PE_PGRS47
3054321	0	A	SNP	G	80	120	198	100	200	Gly136Gly (gga/ggG)	Rv2741	PE_PGRS47	PE-PGRS family protein PE_PGRS47
3054724	0	A	SNP	G	9	5	14	100	14	Ser271Gly (agc/Ggc)	Rv2741	PE_PGRS47	PE-PGRS family protein PE_PGRS47
3058709	0	C	SNP	T	101	119	218	99.55	221	Ala175Thr (gcg/Acg)	Rv2746c	pgsA3	CDP-diacylglycerol--glycerol-3-phosphate 3-phosphatidyltransferase
3059791	0	G	SNP	C	17	53	70	100	70
3059812	0	T	Del	GAP	27	25	52	98.11	53
3059820	0	G	SNP	T	27	17	43	100	44
3059821	0	C	SNP	G	27	17	44	100	44
3059822	0	A	SNP	C	27	16	43	100	43
3059829	1	G	Ins	A	34	17	51	100	51
3068851	0	T	SNP	C	118	107	221	99.56	226	Gln411Gln (caa/caG)	Rv2756c	hsdM	type I restriction/modification system DNA methylase HsdM
3069167	0	A	SNP	G	122	127	243	100	249	Leu306Pro (ctg/cCg)	Rv2756c	hsdM	type I restriction/modification system DNA methylase HsdM
3069566	0	C	SNP	T	100	107	204	100	207	Gly173Asp (ggc/gAc)	Rv2756c	hsdM	type I restriction/modification system DNA methylase HsdM
3072285	0	A	SNP	C	111	104	208	100	215	Leu119Arg (ctg/cGg)	Rv2761c	hsdS	type I restriction/modification system specificity determinant HsdS
3075440	0	A	SNP	G	119	81	198	99.01	202
3076172	0	C	SNP	T	108	113	219	100	221	Asp67Asn (gat/Aat)	Rv2766c	-	short-chain type dehydrogenase/reductase
3077703	0	G	SNP	A	121	128	242	100	249	Leu126Leu (ctg/Ttg)	Rv2768c	PPE43	PPE family protein PPE43
3078178	0	C	SNP	T	120	92	207	100	212	Val270Met (gtg/Atg)	Rv2769c	PE27	PE family protein PE27
3078978	0	A	SNP	C	101	112	211	99.53	214	Phe3Cys (ttc/tGc)	Rv2769c	PE27	PE family protein PE27
3079877	0	A	SNP	G	128	116	243	100	244	Phe194Ser (ttc/tCc)	Rv2770c	PPE44	PPE family protein PPE44
3080795	0	A	SNP	G	91	124	211	99.54	216	Leu80Pro (ctc/cCc)	Rv2771c	-	hypothetical protein
3086788	0	T	SNP	C	112	118	229	100	230
3092387	0	G	SNP	A	120	104	221	100	224	Leu71Phe (ctc/Ttc)	Rv2783c	gpsI	bifunctional guanosine pentaphosphate synthetase/polyribonucleotide nucleotidyltransferase
3103682	0	T	SNP	C	121	109	227	99.57	231	Met87Val (atg/Gtg)	Rv2794c	pptT	phosphopantetheinyl transferase
3104189	0	A	SNP	G	107	104	206	99.53	212	Cys241Cys (tgt/tgC)	Rv2795c	-	hypothetical protein
3111280	0	G	SNP	A	113	97	203	100	210	Leu182Phe (ctt/Ttt)	Rv2802c	-	arginine/hypothetical protein
3112877	0	G	SNP	A	99	95	189	98.98	196	Gly4Asp (ggc/gAc)	Rv2805	-	hypothetical protein
3113872	0	A	SNP	T	129	113	240	100	242	Glu72Val (gag/gTg)	Rv2807	-	hypothetical protein
3115384	0	G	SNP	C	114	128	237	100	242
3118000	0	A	SNP	G	83	96	173	100	179	Arg395Gly (agg/Ggg)	Rv2812	-	transposase
3120110	0	A	SNP	C	71	90	158	99.38	162
3120240	0	T	SNP	G	83	87	163	95.51	178
3131177	0	G	SNP	A	134	126	258	99.62	261	Leu199Leu (ctc/ctT)	Rv2823c	-	CRISPR-associated protein Cas10/Csm1
3131469	1	T	Ins	T	100	119	219	96.9	219		Rv2823c	-	CRISPR-associated protein Cas10/Csm1
3131469	2	T	Ins	G	100	119	219	96.9	219		Rv2823c	-	CRISPR-associated protein Cas10/Csm1
3131469	3	T	Ins	T	99	119	218	96.46	219		Rv2823c	-	CRISPR-associated protein Cas10/Csm1
3131469	4	T	Ins	C	100	119	219	96.9	219		Rv2823c	-	CRISPR-associated protein Cas10/Csm1
3131469	5	T	Ins	G	98	118	216	95.58	217		Rv2823c	-	CRISPR-associated protein Cas10/Csm1
3131469	6	T	Ins	G	97	117	214	94.69	214		Rv2823c	-	CRISPR-associated protein Cas10/Csm1
3131469	7	T	Ins	C	97	116	213	94.25	213		Rv2823c	-	CRISPR-associated protein Cas10/Csm1
3131469	8	T	Ins	G	96	116	212	93.81	212		Rv2823c	-	CRISPR-associated protein Cas10/Csm1
3131469	9	T	Ins	A	95	116	211	93.36	212		Rv2823c	-	CRISPR-associated protein Cas10/Csm1
3132482	0	A	SNP	T	125	119	243	99.19	246	Leu78Gln (ctg/cAg)	Rv2824c	-	CRISPR-associated endoribonuclease Cas6
3133054	0	C	SNP	G	233	202	429	99.77	436	Ser162Ser (tcg/tcC)	Rv2825c	-	hypothetical protein
3133055	0	G	SNP	C	241	201	431	99.77	443	Ser162Trp (tcg/tGg)	Rv2825c	-	hypothetical protein
3133536	0	T	SNP	C	92	122	211	100	214	Lys2Glu (aaa/Gaa)	Rv2825c	-	hypothetical protein
3134231	0	G	SNP	A	145	118	260	100	263	Pro121Pro (ccc/ccT)	Rv2826c	-	hypothetical protein
3135950	0	C	SNP	G	5	22	25	100	27	Ser128Ser (tcg/tcC)	Rv2828c	-	hypothetical protein
3137058	0	G	SNP	A	91	121	212	100	212	Ala56Val (gcg/gTg)	Rv2830c	vapB22	antitoxin VapB22
3162805	0	C	SNP	G	119	112	228	99.14	233	Arg180Gly (cgc/Ggc)	Rv2853	PE_PGRS48	PE-PGRS family protein PE_PGRS48
3164225	0	A	SNP	G	118	131	249	99.2	251	Asp25Gly (gac/gGc)	Rv2854	-	hypothetical protein
3165807	0	G	SNP	A	100	95	190	100	195	Val201Val (gtg/gtA)	Rv2855	mtr	mycothione reductase
3174013	0	G	SNP	A	115	129	243	99.59	245	Pro2Leu (cct/cTt)	Rv2861c	mapB	methionine aminopeptidase
3174496	0	A	SNP	G	103	122	220	99.56	226	Cys50Arg (tgt/Cgt)	Rv2862c	-	hypothetical protein
3177884	0	C	SNP	A	106	97	199	100	203	Arg21Arg (cgc/cgA)	Rv2866	relG	toxin RelG
3180988	0	C	SNP	A	106	115	215	100	221	Val259Phe (gtc/Ttc)	Rv2869c	rip	zinc metalloprotease
3186860	0	T	SNP	G	104	103	202	100	207	Tyr672Asp (tat/Gat)	Rv2874	dipZ	integral membrane C-type cytochrome biogenesis protein DipZ
3189242	0	A	SNP	G	102	116	216	100	218	Ala52Ala (gct/gcC)	Rv2878c	mpt53	soluble secreted antigen Mpt53
3190146	0	C	Del	GAP	123	81	203	93.58	218
3194241	1	C	Ins	G	86	80	166	88.3	166		Rv2885c	-	transposase
3194686	1	A	Ins	C	106	99	205	92.76	205		Rv2885c	-	transposase
3202731	0	A	SNP	C	119	116	233	99.58	236	Gly104Gly (gga/ggC)	Rv2893	-	oxidoreductase
3208600	0	G	SNP	A	101	113	209	99.53	215	Tyr269Tyr (tac/taT)	Rv2899c	fdhD	formate dehydrogenase accessory protein FdhD
3212723	0	C	SNP	A	103	105	207	100	208	Ala78Ala (gcg/gcT)	Rv2902c	rnhB	ribonuclease HII
3217173	0	C	SNP	G	117	108	223	100	225	Glu157Asp (gag/gaC)	Rv2909c	rpsP	30S ribosomal protein S16
3226181	0	A	SNP	C	117	109	224	100	226	Arg35Arg (cgt/cgG)	Rv2916c	ffh	signal recognition particle protein
3228143	0	G	SNP	T	99	119	215	100	218	Arg594Leu (cgg/cTg)	Rv2917	-	hypothetical protein
3230361	0	T	SNP	G	114	113	223	98.7	230	Asn107Thr (aac/aCc)	Rv2918c	glnD	bifunctional uridylyltransferase/uridylyl-removing enzyme
3231396	0	T	SNP	G	109	86	192	100	195	Asn371His (aat/Cat)	Rv2920c	amt	ammonium transporter integral membrane protein
3236442	0	G	SNP	A	126	126	247	99.21	254	His455His (cac/caT)	Rv2922c	smc	chromosome partition protein Smc
3236497	0	A	SNP	T	134	108	234	100	242	Val437Glu (gtg/gAg)	Rv2922c	smc	chromosome partition protein Smc
3244113	0	T	SNP	C	116	129	236	100	245	Pro139Pro (cct/ccC)	Rv2930	fadD26	fatty-acid--CoA ligase FadD26
3247298	0	C	SNP	A	100	110	205	99.53	211	Gly618Gly (ggc/ggA)	Rv2931	ppsA	phthiocerol synthesis polyketide synthase type I PpsA
3247304	0	C	SNP	G	72	79	151	99.34	152	Val620Val (gtc/gtG)	Rv2931	ppsA	phthiocerol synthesis polyketide synthase type I PpsA
3247306	0	A	Del	GAP	71	77	148	99.33	149		Rv2931	ppsA	phthiocerol synthesis polyketide synthase type I PpsA
3247307	0	C	Del	GAP	71	77	148	100	148		Rv2931	ppsA	phthiocerol synthesis polyketide synthase type I PpsA
3247308	0	C	Del	GAP	70	77	147	98.66	149		Rv2931	ppsA	phthiocerol synthesis polyketide synthase type I PpsA
3247309	0	C	Del	GAP	70	77	147	98.66	149		Rv2931	ppsA	phthiocerol synthesis polyketide synthase type I PpsA
3247310	0	T	Del	GAP	70	77	147	98.66	149		Rv2931	ppsA	phthiocerol synthesis polyketide synthase type I PpsA
3247313	1	C	Ins	A	70	78	148	98.01	148		Rv2931	ppsA	phthiocerol synthesis polyketide synthase type I PpsA
3247313	2	C	Ins	C	69	78	147	97.35	148		Rv2931	ppsA	phthiocerol synthesis polyketide synthase type I PpsA
3247313	3	C	Ins	C	70	78	148	98.01	148		Rv2931	ppsA	phthiocerol synthesis polyketide synthase type I PpsA
3247313	4	C	Ins	A	70	78	148	98.01	148		Rv2931	ppsA	phthiocerol synthesis polyketide synthase type I PpsA
3247313	5	C	Ins	G	70	78	148	98.01	148		Rv2931	ppsA	phthiocerol synthesis polyketide synthase type I PpsA
3247319	0	C	SNP	T	91	116	205	100	207	Gly625Gly (ggc/ggT)	Rv2931	ppsA	phthiocerol synthesis polyketide synthase type I PpsA
3247340	0	G	SNP	A	104	126	228	99.14	232	Val632Val (gtg/gtA)	Rv2931	ppsA	phthiocerol synthesis polyketide synthase type I PpsA
3247851	0	G	SNP	A	56	80	131	99.27	137	Ala803Thr (gcc/Acc)	Rv2931	ppsA	phthiocerol synthesis polyketide synthase type I PpsA
3247853	0	C	SNP	T	55	80	134	99.26	136	Ala803Ala (gcc/gcT)	Rv2931	ppsA	phthiocerol synthesis polyketide synthase type I PpsA
3247856	0	G	SNP	C	56	81	135	99.28	138	Arg804Arg (cgg/cgC)	Rv2931	ppsA	phthiocerol synthesis polyketide synthase type I PpsA
3247864	1	C	Ins	T	54	80	134	99.26	134		Rv2931	ppsA	phthiocerol synthesis polyketide synthase type I PpsA
3247864	2	C	Ins	A	54	80	134	99.26	134		Rv2931	ppsA	phthiocerol synthesis polyketide synthase type I PpsA
3247864	3	C	Ins	G	54	79	133	98.52	133		Rv2931	ppsA	phthiocerol synthesis polyketide synthase type I PpsA
3247864	4	C	Ins	G	54	79	133	98.52	133		Rv2931	ppsA	phthiocerol synthesis polyketide synthase type I PpsA
3247866	0	C	Del	GAP	53	76	127	98.47	131		Rv2931	ppsA	phthiocerol synthesis polyketide synthase type I PpsA
3247867	0	A	Del	GAP	53	77	127	99.24	131		Rv2931	ppsA	phthiocerol synthesis polyketide synthase type I PpsA
3247868	0	A	Del	GAP	53	77	127	99.24	131		Rv2931	ppsA	phthiocerol synthesis polyketide synthase type I PpsA
3247869	0	A	Del	GAP	53	76	127	98.47	131		Rv2931	ppsA	phthiocerol synthesis polyketide synthase type I PpsA
3247874	0	G	SNP	A	57	81	133	99.28	139	Arg810Arg (cgg/cgA)	Rv2931	ppsA	phthiocerol synthesis polyketide synthase type I PpsA
3247877	0	T	SNP	C	55	83	136	100	138	Phe811Phe (ttt/ttC)	Rv2931	ppsA	phthiocerol synthesis polyketide synthase type I PpsA
3247883	0	T	SNP	C	83	119	202	100	202	Ser813Ser (agt/agC)	Rv2931	ppsA	phthiocerol synthesis polyketide synthase type I PpsA
3248074	0	G	SNP	A	68	95	163	99.39	164	Arg877His (cgc/cAc)	Rv2931	ppsA	phthiocerol synthesis polyketide synthase type I PpsA
3248075	0	C	SNP	T	69	96	164	99.4	166	Arg877Arg (cgc/cgT)	Rv2931	ppsA	phthiocerol synthesis polyketide synthase type I PpsA
3256494	0	A	SNP	G	125	120	245	100	245	Gly270Gly (gga/ggG)	Rv2933	ppsC	phthiocerol synthesis polyketide synthase type I PpsC
3266030	0	A	SNP	G	109	113	219	99.55	223	Ser1261Ser (tca/tcG)	Rv2934	ppsD	phthiocerol synthesis polyketide synthase type I PpsD
3269581	0	A	SNP	G	128	109	233	99.58	238	Ala615Ala (gca/gcG)	Rv2935	ppsE	phthiocerol synthesis polyketide synthase type I PpsE
3270784	0	A	SNP	G	96	137	233	100	233	Gln1016Gln (caa/caG)	Rv2935	ppsE	phthiocerol synthesis polyketide synthase type I PpsE
3273107	0	C	SNP	A	129	130	254	100	259	Ala298Ala (gcc/gcA)	Rv2936	drrA	daunorubicin ABC transporter ATP-binding protein DrrA		phylo (3)
3278664	0	A	SNP	G	98	115	212	99.07	215	Ile1351Thr (atc/aCc)	Rv2940c	mas	multifunctional mycocerosic acid synthase
3296371	1	G	Ins	C	90	94	184	80	184		Rv2947c	pks15	polyketide synthase
3296371	2	G	Ins	C	90	94	184	80	184		Rv2947c	pks15	polyketide synthase
3296371	3	G	Ins	G	90	94	184	80	184		Rv2947c	pks15	polyketide synthase
3296371	4	G	Ins	C	90	94	184	80	184		Rv2947c	pks15	polyketide synthase
3296371	5	G	Ins	G	90	94	184	80	184		Rv2947c	pks15	polyketide synthase
3296371	6	G	Ins	G	90	94	184	80	184		Rv2947c	pks15	polyketide synthase
3296371	7	G	Ins	C	90	94	184	80	184		Rv2947c	pks15	polyketide synthase
3296695	0	C	SNP	T	101	113	210	99.53	215	Val382Val (gtg/gtA)	Rv2947c	pks15	polyketide synthase
3296843	0	A	SNP	G	85	103	183	100	188	Val333Ala (gtg/gCg)	Rv2947c	pks15	polyketide synthase
3299642	0	G	Del	GAP	91	111	201	94.39	214		Rv2948c	fadD22	p-hydroxybenzoyl--AMP ligase
3299643	0	C	Del	GAP	91	111	201	94.84	213		Rv2948c	fadD22	p-hydroxybenzoyl--AMP ligase
3306441	0	G	SNP	A	110	112	217	99.55	223	Arg388Gln (cgg/cAg)	Rv2953	-	trans-acting enoyl reductase
3308437	0	A	SNP	C	135	121	253	98.84	259	Phe37Val (ttc/Gtc)	Rv2955c	-	hypothetical protein
3308606	0	G	SNP	A	96	107	199	100	203
3312620	0	C	SNP	A	116	99	211	100	215	Glu73Asp (gag/gaT)	Rv2959c	-	rhamnosyl O-methyltransferase
3312716	0	G	SNP	T	111	105	215	100	216	Tyr41_ (tac/taA)	Rv2959c	-	rhamnosyl O-methyltransferase
3314412	0	A	SNP	G	103	113	214	99.54	217	Ala237Ala (gct/gcC)	Rv2962c	-	PGL/p-HBAD biosynthesis rhamnosyltransferase
3316955	0	A	SNP	C	116	117	231	100	233	Met143Leu (atg/Ctg)	Rv2964	purU	formyltetrahydrofolate deformylase
3326133	0	C	SNP	G	144	92	229	99.16	238	Pro11Pro (ccc/ccG)	Rv2971	-	oxidoreductase
3326554	0	A	SNP	C	120	118	235	100	238	Asn152His (aac/Cac)	Rv2971	-	oxidoreductase		phylo (not Euro-American, M. africanum, M. bovis, M . canettii, M. caprae, M. Microti, M. pinipedii, Beijing, Delhi/CAS, EAI)
3331362	0	C	Del	GAP	98	115	217	97.26	219		Rv2975c	-	hypothetical protein
3331363	0	G	Del	GAP	98	114	217	98.6	215		Rv2975c	-	hypothetical protein
3335708	0	G	SNP	C	119	112	226	99.14	233	Pro14Arg (ccg/cGg)	Rv2979c	-	resolvase
3336587	0	T	SNP	A	34	45	70	98.75	80
3336646	0	T	SNP	A	166	134	273	85.71	350
3336825	0	T	SNP	C	156	133	287	100	289	Thr365Ala (aca/Gca)	Rv2981c	ddlA	D-alanine--D-alanine ligase
3338603	0	G	SNP	C	108	97	199	99.51	206	Pro133Ala (ccg/Gcg)	Rv2982c	gpdA2	glycerol-3-phosphate dehydrogenase
3344074	0	C	SNP	T	116	108	221	98.68	227	Ala186Thr (gcg/Acg)	Rv2987c	leuD	3-isopropylmalate dehydratase small subunit
3348536	0	C	SNP	T	101	90	191	100	191
3352932	0	C	SNP	G	109	105	208	100	214	Thr179Thr (acg/acC)	Rv2995c	leuB	3-isopropylmalate dehydrogenase
3355949	0	A	SNP	C	133	111	241	99.59	245	Asp284Ala (gac/gCc)	Rv2997	-	dehydrogenase
3357464	0	C	SNP	G	120	125	243	100	245
3358235	0	A	SNP	T	107	118	223	100	225	Met212Leu (atg/Ttg)	Rv2999	lppY	lipoprotein LppY
3359171	0	C	SNP	T	124	121	241	99.59	246	Thr187Ile (acc/aTc)	Rv3000	-	transmembrane protein
3363338	0	A	SNP	G	89	117	201	100	206
3367765	0	G	SNP	A	126	121	243	100	247	Gly343Gly (ggc/ggT)	Rv3009c	gatB	aspartyl/glutamyl-tRNA(Asn/Gln) amidotransferase subunit B
3374751	0	G	SNP	T	129	126	248	99.61	256	Ala305Glu (gcg/gAg)	Rv3015c	-	hypothetical protein
3379757	0	A	SNP	C	58	80	134	100	138
3379763	0	G	SNP	A	60	84	143	100	144
3379784	0	C	SNP	A	73	96	163	99.41	170
3379788	0	C	SNP	G	76	96	169	100	172
3380439	1	G	Ins	C	39	20	59	93.65	59
3380804	0	T	SNP	G	103	94	191	98.99	199	Ile64Leu (atc/Ctc)	Rv3022A	PE29	PE family protein PE29
3385218	0	C	SNP	T	117	87	204	100	204	Gly287Glu (gga/gAa)	Rv3026c	-	hypothetical protein
3393640	0	C	SNP	T	100	107	206	99.52	208	Asn87Asn (aac/aaT)	Rv3033	-	hypothetical protein
3395654	0	G	SNP	A	96	100	194	100	196	Leu92Leu (ctg/ctA)	Rv3035	-	hypothetical protein
3401871	0	A	SNP	G	97	98	190	100	195	Ala16Ala (gct/gcC)	Rv3041c	-	ABC transporter ATP-binding protein
3402816	0	C	SNP	T	100	118	215	99.54	219	Gly116Glu (gga/gAa)	Rv3042c	serB2	phosphoserine phosphatase SerB
3404376	0	C	SNP	G	117	105	218	99.55	223	Thr182Thr (acg/acC)	Rv3043c	ctaD	cytochrome C oxidase cytochrome 1
3411867	0	C	SNP	T	112	123	232	99.16	237	Val31Met (gtg/Atg)	Rv3050c	-	AsnC family transcriptional regulator
3415183	0	C	Del	GAP	63	74	138	75.27	182
3415184	0	C	Del	GAP	63	74	138	76.97	178
3415185	0	T	Del	GAP	63	74	138	76.97	178
3415186	0	A	Del	GAP	63	74	138	76.97	178
3415187	0	G	Del	GAP	63	74	138	77.84	176
3415188	0	G	Del	GAP	63	74	138	79.19	173
3415189	0	G	Del	GAP	63	74	138	78.29	175
3415190	0	G	Del	GAP	63	74	138	80.12	171
3415191	0	G	Del	GAP	63	74	138	81.07	169
3415192	0	T	Del	GAP	63	74	138	82.04	167
3415193	0	G	Del	GAP	63	74	138	82.04	167
3415194	0	G	Del	GAP	63	74	138	84.05	163
3420825	0	A	SNP	G	137	136	270	100	273	Asp445Gly (gac/gGc)	Rv3059	cyp136	cytochrome P450 Cyp136
3425854	0	C	SNP	T	105	124	222	100	229	Pro91Ser (ccg/Tcg)	Rv3062	ligB	DNA ligase
3428897	0	G	SNP	C	108	123	225	99.57	232	Arg552Pro (cgt/cCt)	Rv3063	cstA	carbon starvation protein A
3428917	0	C	SNP	A	101	125	223	99.56	227	Arg559Ser (cgt/Agt)	Rv3063	cstA	carbon starvation protein A
3437007	0	G	SNP	C	130	96	221	100	226	Ala77Pro (gcc/Ccc)	Rv3074	-	hypothetical protein
3440464	0	T	SNP	G	115	115	227	100	230	Arg308Arg (cgt/cgG)	Rv3077	-	hydrolase
3440468	0	G	SNP	C	117	119	234	100	236	Gly310Arg (ggc/Cgc)	Rv3077	-	hydrolase
3442314	0	G	SNP	A	116	102	211	99.54	219	Ala95Val (gcc/gTc)	Rv3079c	-	hypothetical protein
3450725	0	T	SNP	C	99	127	223	100	226	Val243Val (gtt/gtC)	Rv3084	lipR	acetyl-hydrolase LipR
3454263	0	C	SNP	G	111	121	231	99.57	233	Leu447Val (ctc/Gtc)	Rv3087	-	diacyglycerol O-acyltransferase
3455686	0	G	SNP	C	91	97	188	99.47	189	Leu449Leu (ctg/ctC)	Rv3088	tgs4	diacyglycerol O-acyltransferase
3456666	0	A	SNP	G	112	110	214	100	222	Ala302Ala (gca/gcG)	Rv3089	fadD13	long chain-fatty-acid--CoA ligase FadD13
3459081	0	G	SNP	C	112	111	223	100	223	Ala291Pro (gca/Cca)	Rv3090	-	hypothetical protein
3462135	0	G	SNP	C	108	111	219	99.55	220	Cys210Trp (tgc/tgG)	Rv3093c	-	oxidoreductase
3466129	0	G	SNP	A	95	131	221	99.56	227	Tyr321Tyr (tac/taT)	Rv3097c	lipY	triacylglycerol lipase Lip
3466919	0	C	SNP	G	115	125	237	100	240	Gly58Ala (ggc/gCc)	Rv3097c	lipY	triacylglycerol lipase Lip
3467465	0	C	SNP	G	110	89	199	100	199	Ala66Ala (gcg/gcC)	Rv3098c	-	hypothetical protein
3467615	0	C	SNP	T	102	92	191	98.98	196	Pro16Pro (ccg/ccA)	Rv3098c	-	hypothetical protein
3473996	1	G	Ins	A	116	112	228	96.2	229
3477073	0	C	SNP	T	118	138	253	99.22	258	Ala5Val (gcg/gTg)	Rv3108	-	hypothetical protein
3477644	0	G	SNP	C	98	129	225	100	227
3480474	0	G	SNP	A	124	127	249	100	251	Gly134Glu (gga/gAa)	Rv3113	-	phosphatase
3480789	0	T	SNP	C	113	131	240	99.59	245	Ser11Pro (tca/Cca)	Rv3114	-	hypothetical protein
3486977	0	A	SNP	G	130	102	230	100	232	Lys157Glu (aaa/Gaa)	Rv3121	cyp141	cytochrome P450 Cyp141
3489665	0	C	SNP	T	115	97	209	99.53	213	Pro54Ser (cca/Tca)	Rv3124	moaR1	transcriptional regulator MoaR
3500243	0	G	SNP	C	129	106	232	100	235	Ala169Ala (gcc/gcG)	Rv3134c	-	universal stress protein
3503895	0	C	SNP	T	92	101	191	100	193	Pro168Leu (ccg/cTg)	Rv3137	-	histidinol-phosphatase
3509231	0	G	SNP	A	114	98	211	100	212	Arg106Cys (cgc/Tgc)	Rv3142c	-	hypothetical protein
3509399	0	T	SNP	C	118	105	220	100	223	Thr50Ala (acc/Gcc)	Rv3142c	-	hypothetical protein
3510120	0	T	SNP	G	116	120	234	99.58	237	Lys400Gln (aag/Cag)	Rv3144c	PPE52	PPE family protein PPE52
3515467	0	C	SNP	T	125	108	230	99.57	234	Pro19Leu (ccg/cTg)	Rv3150	nuoF	NADH-quinone oxidoreductase subunit F
3518167	0	A	SNP	G	105	114	216	99.55	220	Ile474Met (ata/atG)	Rv3151	nuoG	NADH-quinone oxidoreductase subunit G
3518555	0	A	SNP	G	92	101	187	100	193	Thr604Ala (acg/Gcg)	Rv3151	nuoG	NADH-quinone oxidoreductase subunit G
3523741	0	C	SNP	G	127	115	238	100	242	Thr503Ser (acc/aGc)	Rv3156	nuoL	NADH-quinone oxidoreductase subunit L
3529067	0	G	SNP	C	203	246	444	99.56	451	Arg33Gly (cgt/Ggt)	Rv3159c	PPE53	PPE family protein PPE53
3530955	0	C	SNP	G	116	131	246	99.2	249	Val62Leu (gtc/Ctc)	Rv3161c	-	dioxygenase
3539353	0	G	SNP	A	121	116	237	100	237	Gln283Gln (cag/caA)	Rv3170	aofH	flavin-containing monoamine oxidase
3556275	0	A	SNP	G	92	108	195	100	200	Leu138Pro (ctg/cCg)	Rv3190c	-	hypothetical protein
3557253	0	C	SNP	T	104	108	210	100	212
3557977	0	G	SNP	C	124	143	262	100	267	Ala123Ala (gcc/gcG)	Rv3191c	-	transposase
3562338	0	G	SNP	T	121	108	226	100	229	Leu279Met (ctg/Atg)	Rv3193c	-	transmembrane protein
3580637	0	T	Del	GAP	108	104	214	96.36	220
3581414	0	A	SNP	G	96	141	235	99.58	238	Thr34Ala (aca/Gca)	Rv3204	-	DNA-methyltransferase
3590686	1	G	Ins	C	56	26	82	100	82
3591063	0	T	SNP	C	119	107	225	100	226	Lys144Glu (aag/Gag)	Rv3213c	-	SOJ/ParA-like protein
3600576	0	C	SNP	T	136	128	261	99.62	265	Cys242Cys (tgc/tgT)	Rv3224	-	iron-regulated short-chain dehydrogenase/reductase
3604821	0	G	SNP	C	128	108	232	100	236	Ala32Ala (gcg/gcC)	Rv3228	-	hypothetical protein
3608592	0	A	SNP	G	117	117	232	100	234	Asp94Asp (gat/gaC)	Rv3231c	-	hypothetical protein
3610391	1	A	Ins	C	112	122	234	97.91	234		Rv3234c	tgs3	diacyglycerol O-acyltransferase
3614982	0	T	SNP	C	121	120	238	100	241	Leu874Leu (cta/ctG)	Rv3239c	-	transmembrane transport protein
3615819	0	C	Del	GAP	100	114	210	99.07	216		Rv3239c	-	transmembrane transport protein
3618986	0	C	SNP	T	118	133	249	100	251	Val516Met (gtg/Atg)	Rv3240c	secA1	protein translocase subunit SecA
3621423	0	A	SNP	G	113	114	222	100	227
3622441	0	A	SNP	C	126	119	243	99.59	246	Val217Val (gtt/gtG)	Rv3243c	-	hypothetical protein
3625065	0	T	SNP	G	111	115	222	100	226	Met517Leu (atg/Ctg)	Rv3245c	mtrB	two component sensory histidine kinase MtrB
3634741	0	A	SNP	C	112	120	230	99.15	234	Glu356Ala (gaa/gCa)	Rv3254	-	hypothetical protein
3638093	0	G	SNP	A	119	113	231	100	232	Ser206Leu (tcg/tTg)	Rv3257c	pmmA	phosphomannomutase PmmA
3645524	0	C	SNP	T	117	142	255	99.62	260	Asp152Asn (gac/Aac)	Rv3264c	manB	D-alpha-D-mannose-1-phosphate guanylyltransferase ManB
3653988	0	G	SNP	A	123	130	250	100	253	Val181Met (gtg/Atg)	Rv3272	-	hypothetical protein
3656206	0	C	SNP	A	120	114	229	99.57	235	Arg524Ser (cgc/Agc)	Rv3273	-	transmembrane carbonic anhydrase
3663126	0	G	SNP	A	132	129	256	99.62	262	Gln355Gln (cag/caA)	Rv3280	accD5	propionyl-CoA carboxylase subunit beta
3663862	0	C	SNP	T	60	66	118	93.33	135	Ala58Ala (gcc/gcT)	Rv3281	accE5	bifunctional protein acetyl-/propionyl-CoAcarboxylase subunit epsilon AccE
3670040	0	C	SNP	T	114	117	229	99.57	232	Ala124Ala (gcg/gcA)	Rv3289c	-	transmembrane protein
3678094	0	C	SNP	T	123	107	225	98.71	233	Ala440Ala (gcc/gcT)	Rv3296	lhr	ATP-dependent helicase
3679764	0	G	SNP	A	106	117	218	100	223	Ser997Asn (agc/aAc)	Rv3296	lhr	ATP-dependent helicase
3681349	0	C	SNP	T	81	118	195	98.51	202	Thr10Thr (acc/acT)	Rv3297	nei	endonuclease VIII
3681548	0	A	SNP	C	98	95	189	100	193	Arg77Arg (agg/Cgg)	Rv3297	nei	endonuclease VIII
3683054	0	G	SNP	T	114	118	228	98.72	235	Gly970Gly (ggc/ggA)	Rv3299c	atsB	arylsulfatase AtsB
3685510	0	T	SNP	C	108	128	235	99.16	238	Ser152Gly (agt/Ggt)	Rv3299c	atsB	arylsulfatase AtsB
3689523	0	G	SNP	T	90	93	181	100	183	Cys472_ (tgc/tgA)	Rv3303c	lpdA	NAD(P)H quinone reductase LpdA
3690016	0	A	SNP	G	126	113	239	100	239	Leu308Ser (ttg/tCg)	Rv3303c	lpdA	NAD(P)H quinone reductase LpdA
3693681	0	A	SNP	C	97	102	196	99.5	200	Ala103Ala (gct/gcG)	Rv3306c	amiB1	amidase AmiB
3704596	0	G	SNP	C	103	95	195	99.5	199	Val54Leu (gtg/Ctg)	Rv3317	sdhD	succinate dehydrogenase hydrophobic membrane anchor subunit
3706136	0	G	SNP	T	109	137	244	99.19	248	Leu379Leu (ctg/ctT)	Rv3318	sdhA	succinate dehydrogenase flavoprotein subunit
3707941	0	T	SNP	C	126	101	225	98.7	230	Asn44Asp (aac/Gac)	Rv3320c	vapC44	ribonuclease VapC44
3711910	0	G	SNP	A	111	101	205	100	212	Trp54_ (tgg/tgA)	Rv3327	-	transposase fusion protein
3712372	0	A	SNP	G	134	128	258	100	262	Leu208Leu (cta/ctG)	Rv3327	-	transposase fusion protein
3714211	0	G	SNP	T	100	93	191	100	193	Pro41Gln (ccg/cAg)	Rv3328c	sigJ	ECF RNA polymerase sigma factor SigJ
3714639	0	G	SNP	A	105	127	231	99.57	233	Arg83His (cgc/cAc)	Rv3329	-	aminotransferase
3714757	0	A	SNP	C	125	101	224	100	226	Gln122His (caa/caC)	Rv3329	-	aminotransferase
3715775	0	C	SNP	T	106	91	196	100	197
3718357	0	C	SNP	T	115	113	223	100	228	Pro423Leu (ccg/cTg)	Rv3331	sugI	sugar-transport integral membrane protein SugI
3721806	0	G	SNP	C	99	91	190	100	190	Gly265Gly (ggc/ggG)	Rv3335c	-	integral membrane protein
3729342	0	C	SNP	T	112	133	243	99.59	246	Ala240Val (gcg/gTg)	Rv3342	-	methyltransferase
3730371	0	C	SNP	T	112	101	210	84.52	252	Gly2189Ser (ggc/Agc)	Rv3343c	PPE54	PPE family protein PPE54
3735802	0	C	SNP	G	112	116	224	90.12	253	Thr378Thr (acg/acC)	Rv3343c	PPE54	PPE family protein PPE54
3736024	0	A	SNP	G	91	90	178	99.45	182	Gly304Gly (ggt/ggC)	Rv3343c	PPE54	PPE family protein PPE54
3736628	0	T	SNP	G	119	97	210	99.54	217	Glu103Ala (gag/gCg)	Rv3343c	PPE54	PPE family protein PPE54
3737120	0	T	Del	GAP	80	88	166	76.71	219		Rv3344c	PE_PGRS49	PE-PGRS family protein PE_PGRS49
3737121	0	C	Del	GAP	80	88	166	77.06	218		Rv3344c	PE_PGRS49	PE-PGRS family protein PE_PGRS49
3737122	0	A	Del	GAP	79	88	166	78.77	212		Rv3344c	PE_PGRS49	PE-PGRS family protein PE_PGRS49
3738364	0	G	SNP	A	25	81	103	100	106	Arg1471Trp (cgg/Tgg)	Rv3345c	PE_PGRS50	PE-PGRS family protein PE_PGRS50
3738417	0	G	Del	GAP	10	56	63	95.65	69		Rv3345c	PE_PGRS50	PE-PGRS family protein PE_PGRS50
3739497	0	A	Del	GAP	109	92	188	89.33	225		Rv3345c	PE_PGRS50	PE-PGRS family protein PE_PGRS50
3739498	0	C	Del	GAP	109	92	188	88.94	226		Rv3345c	PE_PGRS50	PE-PGRS family protein PE_PGRS50
3739499	0	A	Del	GAP	109	92	188	91.36	220		Rv3345c	PE_PGRS50	PE-PGRS family protein PE_PGRS50
3739500	0	C	Del	GAP	108	92	188	88.5	226		Rv3345c	PE_PGRS50	PE-PGRS family protein PE_PGRS50
3739501	0	C	Del	GAP	108	92	188	88.89	225		Rv3345c	PE_PGRS50	PE-PGRS family protein PE_PGRS50
3739502	0	G	Del	GAP	108	92	188	91.32	219		Rv3345c	PE_PGRS50	PE-PGRS family protein PE_PGRS50
3739503	0	C	Del	GAP	109	92	189	91.78	219		Rv3345c	PE_PGRS50	PE-PGRS family protein PE_PGRS50
3739504	0	C	Del	GAP	109	92	189	97.57	206		Rv3345c	PE_PGRS50	PE-PGRS family protein PE_PGRS50
3739505	0	A	Del	GAP	109	93	190	98.54	205		Rv3345c	PE_PGRS50	PE-PGRS family protein PE_PGRS50
3742241	0	C	Del	GAP	71	78	146	76.8	194		Rv3345c	PE_PGRS50	PE-PGRS family protein PE_PGRS50
3742242	0	C	Del	GAP	71	77	145	75.9	195		Rv3345c	PE_PGRS50	PE-PGRS family protein PE_PGRS50
3742244	0	G	Del	GAP	71	77	145	75.13	197		Rv3345c	PE_PGRS50	PE-PGRS family protein PE_PGRS50
3742245	0	C	Del	GAP	72	77	146	75.25	198		Rv3345c	PE_PGRS50	PE-PGRS family protein PE_PGRS50
3742248	0	G	Del	GAP	72	78	147	75	200		Rv3345c	PE_PGRS50	PE-PGRS family protein PE_PGRS50
3742249	0	A	Del	GAP	72	78	147	75.76	198		Rv3345c	PE_PGRS50	PE-PGRS family protein PE_PGRS50
3746409	0	A	SNP	G	100	104	201	100	204	Leu2259Pro (ctg/cCg)	Rv3347c	PPE55	PPE family protein PPE55
3749241	0	G	SNP	C	93	118	207	99.53	212	Ser1315Trp (tcg/tGg)	Rv3347c	PPE55	PPE family protein PPE55
3749653	0	G	SNP	A	93	111	204	100	204	Gln1178_ (caa/Taa)	Rv3347c	PPE55	PPE family protein PPE55
3750177	0	A	SNP	T	86	97	179	98.39	186	Phe1003Tyr (ttc/tAc)	Rv3347c	PPE55	PPE family protein PPE55
3750178	0	A	SNP	C	85	99	182	98.4	187	Phe1003Val (ttc/Gtc)	Rv3347c	PPE55	PPE family protein PPE55
3750185	0	C	SNP	G	82	98	179	97.83	184	Ser1000Ser (tcg/tcC)	Rv3347c	PPE55	PPE family protein PPE55
3750187	0	A	SNP	T	82	95	174	99.44	178	Ser1000Thr (tcg/Acg)	Rv3347c	PPE55	PPE family protein PPE55
3750188	0	C	SNP	G	83	98	180	98.37	184	Met999Ile (atg/atC)	Rv3347c	PPE55	PPE family protein PPE55
3750193	0	G	SNP	A	84	100	182	99.46	185	Leu998Phe (ctc/Ttc)	Rv3347c	PPE55	PPE family protein PPE55
3750205	0	C	SNP	T	106	118	223	99.12	226	Asp994Asn (gac/Aac)	Rv3347c	PPE55	PPE family protein PPE55
3750209	0	A	SNP	G	103	114	214	99.09	219	Asn992Asn (aat/aaC)	Rv3347c	PPE55	PPE family protein PPE55
3750210	0	T	SNP	G	102	119	217	98.66	224	Asn992Thr (aat/aCt)	Rv3347c	PPE55	PPE family protein PPE55
3750407	0	G	SNP	C	122	123	242	98.79	248	Gly926Gly (ggc/ggG)	Rv3347c	PPE55	PPE family protein PPE55
3750417	0	A	SNP	T	125	116	234	97.97	246	Phe923Tyr (ttc/tAc)	Rv3347c	PPE55	PPE family protein PPE55
3750421	0	T	SNP	C	123	117	235	97.17	247	Ser922Gly (agc/Ggc)	Rv3347c	PPE55	PPE family protein PPE55
3750584	0	G	SNP	A	111	117	221	95.8	238	Asn867Asn (aac/aaT)	Rv3347c	PPE55	PPE family protein PPE55
3752003	0	G	SNP	C	73	102	172	98.31	178	Val394Val (gtc/gtG)	Rv3347c	PPE55	PPE family protein PPE55
3752006	0	G	SNP	A	71	98	166	98.83	171	Asn393Asn (aac/aaT)	Rv3347c	PPE55	PPE family protein PPE55
3752007	0	T	SNP	C	72	99	168	99.42	172	Asn393Ser (aac/aGc)	Rv3347c	PPE55	PPE family protein PPE55
3752008	0	T	SNP	C	74	100	168	99.43	175	Asn393Asp (aac/Gac)	Rv3347c	PPE55	PPE family protein PPE55
3752012	0	C	SNP	G	77	102	177	98.9	181	Pro391Pro (ccg/ccC)	Rv3347c	PPE55	PPE family protein PPE55
3752207	0	A	SNP	G	107	110	214	100	217	Ile326Ile (att/atC)	Rv3347c	PPE55	PPE family protein PPE55
3753116	0	C	SNP	T	104	121	222	93.75	240	Pro23Pro (ccg/ccA)	Rv3347c	PPE55	PPE family protein PPE55
3753164	0	T	SNP	G	111	136	245	98.41	251	Pro7Pro (cca/ccC)	Rv3347c	PPE55	PPE family protein PPE55
3753629	1	T	Ins	G	115	116	231	93.9	232
3753629	2	T	Ins	C	116	116	232	94.31	232
3758253	0	G	SNP	T	82	69	148	99.34	152	Ser2950Arg (agc/agA)	Rv3350c	PPE56	PPE family protein PPE56
3758999	0	C	SNP	T	98	114	211	99.53	213	Gly2702Ser (ggt/Agt)	Rv3350c	PPE56	PPE family protein PPE56
3763942	0	G	SNP	C	123	104	224	99.56	228	Ala1054Gly (gcc/gGc)	Rv3350c	PPE56	PPE family protein PPE56
3771973	0	G	SNP	C	135	104	235	99.17	241	Val210Val (gtg/gtC)	Rv3359	-	oxidoreductase
3772834	0	A	Del	GAP	94	120	214	96.83	221		Rv3360	-	hypothetical protein
3778311	0	G	SNP	A	149	114	261	99.25	265
3782083	0	C	SNP	T	99	118	213	99.54	218	Arg886Arg (cgg/cgA)	Rv3370c	dnaE2	error-prone DNA polymerase
3790105	0	C	SNP	T	121	121	240	100	242
3791660	0	C	SNP	A	158	107	263	100	265	Ala232Ser (gcg/Tcg)	Rv3377c	-	type B diterpene cyclase
3794867	1	C	Ins	C	123	90	213	95.52	214		Rv3379c	dxs2	1-deoxy-D-xylulose 5-phosphate synthase
3794867	2	C	Ins	A	124	89	213	95.52	214		Rv3379c	dxs2	1-deoxy-D-xylulose 5-phosphate synthase
3798095	0	A	SNP	C	129	130	253	100	259	Val132Gly (gtc/gGc)	Rv3383c	idsB	polyprenyl synthetase IdsB
3804380	0	T	SNP	C	99	107	205	97.63	211	Thr138Ala (acg/Gcg)	Rv3389c	htdY	3-hydroxyacyl-thioester dehydratase HtdY
3806392	0	C	SNP	T	116	124	235	100	240	Pro258Ser (ccg/Tcg)	Rv3391	acrA1	acyl-CoA-reductase AcrA
3809225	0	G	SNP	T	115	121	234	99.16	238	Leu255Leu (ctg/ctT)	Rv3393	iunH	nucleoside hydrolase
3815477	0	G	SNP	T	108	132	237	100	240	Ala210Ala (gcc/gcA)	Rv3398c	idsA1	multifunctional dimethylallyltransferase/geranyltranstransferase/farnesylt ranstransferase
3817117	0	C	SNP	A	116	107	220	100	223	Ala330Glu (gcg/gAg)	Rv3399	-	S-adenosylmethionine-dependentmethyltransferase
3821503	0	A	SNP	C	117	111	226	99.56	229	Leu130Arg (cta/cGa)	Rv3402c	-	hypothetical protein
3821845	0	G	SNP	T	104	114	217	100	218	Ala16Glu (gca/gAa)	Rv3402c	-	hypothetical protein
3823159	0	A	SNP	T	114	116	222	100	230	Val235Val (gtt/gtA)	Rv3403c	-	hypothetical protein
3826684	0	C	SNP	T	133	104	234	100	237	Ser46Leu (tcg/tTg)	Rv3408	vapC47	ribonuclease VapC47
3828002	0	C	SNP	T	112	130	239	100	242	Glu242Glu (gag/gaA)	Rv3409c	choD	cholesterol oxidase
3829770	0	T	SNP	C	105	118	220	100	223	Pro47Pro (cca/ccG)	Rv3410c	guaB3	oxidoreductase
3830695	0	A	SNP	G	97	107	203	100	204	Ala275Ala (gct/gcC)	Rv3411c	guaB2	inosine-5'-monophosphate dehydrogenase
3831749	0	T	SNP	C	122	136	253	99.61	259	Gly8Gly (ggt/ggC)	Rv3412	-	hypothetical protein
3838871	0	A	SNP	G	113	97	201	100	210	Ala64Ala (gct/gcC)	Rv3420c	rimI	ribosomal-protein-alanine acetyltransferase RimI
3842620	0	A	SNP	G	116	104	218	97.78	225	Thr128Ala (act/Gct)	Rv3425	PPE57	PPE family protein PPE57
3842625	0	A	SNP	G	113	111	219	98.25	228	Pro129Pro (cca/ccG)	Rv3425	PPE57	PPE family protein PPE57
3843408	0	G	Del	GAP	122	94	211	96	225		Rv3426	PPE58	PPE family protein PPE58
3844757	0	C	Del	GAP	132	99	227	95.85	241		Rv3428c	-	transposase
3844992	0	T	SNP	A	105	131	234	100	236	Ser327Cys (agc/Tgc)	Rv3428c	-	transposase
3845695	0	C	SNP	T	114	119	226	100	233	Arg92Arg (cgg/cgA)	Rv3428c	-	transposase
3849700	0	A	Del	GAP	106	125	212	98.72	234
3851887	0	A	SNP	C	130	110	239	98.36	244	Ser443Ala (tcg/Gcg)	Rv3433c	-	bifunctional ADP-dependent (S)-NAD(P)H-hydrate dehydratase/NAD(P)H-hydrate epimerase
3851888	0	T	SNP	C	131	109	238	97.96	245	Ala442Ala (gca/gcG)	Rv3433c	-	bifunctional ADP-dependent (S)-NAD(P)H-hydrate dehydratase/NAD(P)H-hydrate epimerase
3859893	0	C	SNP	T	107	136	239	100	243	Glu28Glu (gag/gaA)	Rv3440c	-	hypothetical protein
3860216	0	G	SNP	A	117	132	243	100	249	Ala385Ala (gcc/gcT)	Rv3441c	mrsA	phosphoglucosamine mutase
3862331	0	G	SNP	A	98	92	188	100	190	Ala20Ala (gcc/gcT)	Rv3443c	rplM	50S ribosomal protein L13
3862473	0	A	Del	GAP	106	100	199	99.52	207
3864995	0	T	SNP	C	122	115	229	99.58	238	Ser1082Gly (agc/Ggc)	Rv3447c	eccC4	ESX-4 secretion system protein EccC4
3866449	0	C	SNP	T	109	111	217	99.1	222	Cys597Tyr (tgc/tAc)	Rv3447c	eccC4	ESX-4 secretion system protein EccC4
3869355	0	T	SNP	C	112	143	251	100	255	Ile335Thr (atc/aCc)	Rv3448	eccD4	ESX-4 secretion system protein EccD4
3870010	0	A	SNP	G	121	103	219	99.56	225	Thr87Ala (acc/Gcc)	Rv3449	mycP4	membrane-anchored mycosin
3871246	0	T	SNP	C	101	108	209	100	209	Gly417Gly (gga/ggG)	Rv3450c	eccB4	ESX-4 secretion system protein EccB4
3874723	0	T	Del	GAP	100	115	211	99.08	217
3874745	0	G	SNP	C	110	120	226	100	230
3875349	0	G	SNP	T	129	132	258	99.24	263
3877421	0	A	SNP	G	117	109	223	100	226	Pro4Pro (cct/ccC)	Rv3456c	rplQ	50S ribosomal protein L17
3882169	0	C	SNP	T	119	112	229	99.14	233	His111His (cac/caT)	Rv3464	rmlB	dTDP-glucose 4,6-dehydratase
3883626	0	A	SNP	G	44	81	120	99.21	126	Pro34Pro (cca/ccG)	Rv3466	-	hypothetical protein
3883707	0	T	SNP	C	72	74	145	99.32	147	Leu61Leu (ctt/ctC)	Rv3466	-	hypothetical protein
3883711	0	G	SNP	A	78	73	150	99.34	152	Ala63Thr (gcc/Acc)	Rv3466	-	hypothetical protein
3884697	0	C	SNP	G	112	99	206	82.1	257	Ala245Gly (gcc/gGc)	Rv3467	-	hypothetical protein
3885886	0	T	SNP	C	138	156	292	100	294	Ile62Val (atc/Gtc)	Rv3468c	-	dTDP-glucose 4,6-dehydratase
3888079	0	G	SNP	C	103	92	194	100	195	Pro242Ala (ccg/Gcg)	Rv3470c	ilvB2	acetolactate synthase large subunit
3892671	0	A	SNP	G	109	111	216	100	220
3893480	0	G	SNP	A	122	108	230	100	230
3895146	0	G	SNP	A	75	76	148	99.34	152	Val241Ile (gtc/Atc)	Rv3478	PPE60	PE family protein PPE60
3895149	0	A	SNP	G	71	77	148	99.33	149	Ser242Gly (agt/Ggt)	Rv3478	PPE60	PE family protein PPE60
3895150	0	G	SNP	T	70	76	145	100	146	Ser242Ile (agt/aTt)	Rv3478	PPE60	PE family protein PPE60
3895151	0	T	SNP	G	70	77	145	98.66	149	Ser242Arg (agt/agG)	Rv3478	PPE60	PE family protein PPE60
3895157	0	A	SNP	G	71	76	147	100	147	Ile244Met (ata/atG)	Rv3478	PPE60	PE family protein PPE60
3895158	0	G	SNP	C	68	75	143	98.62	145	Ala245Pro (gcc/Ccc)	Rv3478	PPE60	PE family protein PPE60
3895159	0	C	SNP	T	71	77	145	98.01	151	Ala245Val (gcc/gTc)	Rv3478	PPE60	PE family protein PPE60
3895727	0	C	SNP	A	114	100	212	100	214
3896340	0	T	SNP	G	108	119	226	99.56	228	Leu174Arg (ctc/cGc)	Rv3479	-	transmembrane protein
3898408	0	A	SNP	G	104	124	226	99.13	230	Ala863Ala (gca/gcG)	Rv3479	-	transmembrane protein
3906462	1	A	Ins	T	127	116	243	98.38	244		Rv3487c	lipF	carboxylesterase LipF
3907313	0	G	SNP	C	100	111	205	99.53	212
3908062	0	C	SNP	T	104	111	213	100	215
3909235	0	G	SNP	C	115	114	228	100	229	Val334Leu (gtg/Ctg)	Rv3490	otsA	trehalose-phosphate synthase
3918649	0	T	SNP	C	127	110	234	100	237	Gly184Gly (gga/ggG)	Rv3499c	mce4A	Mce family protein Mce4A
3926484	0	G	SNP	A	104	88	189	99.48	193
3933939	0	T	SNP	G	13	63	75	100	76	Ser979Ala (tct/Gct)	Rv3508	PE_PGRS54	PE-PGRS family protein PE_PGRS54
3934542	0	T	SNP	G	131	179	304	99.04	313	Ser1180Ala (tct/Gct)	Rv3508	PE_PGRS54	PE-PGRS family protein PE_PGRS54
3934699	0	G	SNP	A	94	108	197	78.29	258	Ser1232Asn (agc/aAc)	Rv3508	PE_PGRS54	PE-PGRS family protein PE_PGRS54
3934878	0	G	SNP	A	92	93	179	82.96	223	Asp1292Asn (gac/Aac)	Rv3508	PE_PGRS54	PE-PGRS family protein PE_PGRS54
3935335	0	T	SNP	C	45	24	69	100	69	Val1444Ala (gtc/gCc)	Rv3508	PE_PGRS54	PE-PGRS family protein PE_PGRS54
3935494	0	C	SNP	A	31	10	40	100	41	Ala1497Asp (gcc/gAc)	Rv3508	PE_PGRS54	PE-PGRS family protein PE_PGRS54
3935950	0	T	SNP	C	74	25	96	100	99	Val1649Ala (gtc/gCc)	Rv3508	PE_PGRS54	PE-PGRS family protein PE_PGRS54
3936109	0	C	SNP	A	14	6	18	100	20	Ala1702Asp (gcc/gAc)	Rv3508	PE_PGRS54	PE-PGRS family protein PE_PGRS54
3940802	0	A	SNP	G	22	53	73	100	75	Asn396Asp (aac/Gac)	Rv3511	PE_PGRS55	PE-PGRS family protein PE_PGRS55
3940932	0	G	SNP	A	127	27	139	100	154	Gly439Asp (ggt/gAt)	Rv3511	PE_PGRS55	PE-PGRS family protein PE_PGRS55
3941724	0	C	Del	GAP	19	60	75	89.77	88		Rv3511	PE_PGRS55	PE-PGRS family protein PE_PGRS55
3942481	0	C	SNP	G	167	127	287	100	294
3942640	0	T	SNP	C	77	158	226	98.74	238
3943019	0	C	SNP	G	50	65	114	98.29	117
3943079	0	C	SNP	A	63	33	93	98.97	97
3947125	0	C	SNP	G	41	30	71	91.03	78	Gly444Gly (ggc/ggG)	Rv3514	PE_PGRS57	PE-PGRS family protein PE_PGRS57
3947126	0	G	SNP	A	40	33	72	91.25	80	Ala445Thr (gcc/Acc)	Rv3514	PE_PGRS57	PE-PGRS family protein PE_PGRS57
3947127	0	C	SNP	T	39	31	66	90.91	77	Ala445Val (gcc/gTc)	Rv3514	PE_PGRS57	PE-PGRS family protein PE_PGRS57
3947128	0	C	SNP	G	41	31	72	91.14	79	Ala445Ala (gcc/gcG)	Rv3514	PE_PGRS57	PE-PGRS family protein PE_PGRS57
3949531	0	C	SNP	G	53	53	103	100	106	Gly1246Gly (ggc/ggG)	Rv3514	PE_PGRS57	PE-PGRS family protein PE_PGRS57
3949532	0	C	SNP	G	54	56	107	100	110	Pro1247Ala (ccc/Gcc)	Rv3514	PE_PGRS57	PE-PGRS family protein PE_PGRS57
3952800	0	G	SNP	A	133	131	256	100	264	Gly86Asp (ggc/gAc)	Rv3516	echA19	enoyl-CoA hydratase EchA19
3958403	0	A	SNP	G	123	102	223	100	225	Asn295Asp (aac/Gac)	Rv3521	-	hypothetical protein
3959418	0	C	SNP	T	113	115	216	99.56	229	Thr324Ile (acc/aTc)	Rv3522	ltp4	lipid transfer protein
3965958	0	G	SNP	T	117	104	213	99.1	223	Pro361Thr (cca/Aca)	Rv3529c	-	hypothetical protein
3981983	0	G	SNP	A	96	100	195	100	196	Pro386Pro (ccc/ccT)	Rv3543c	fadE29	acyl-CoA dehydrogenase FadE29
3984321	0	G	SNP	A	116	132	246	100	248	His375His (cac/caT)	Rv3545c	cyp125	steroid C26-monooxygenase
3994101	0	A	SNP	G	129	115	244	99.59	245	Ile473Val (atc/Gtc)	Rv3554	fdxB	electron transfer protein FdxB
4005114	0	G	SNP	C	104	106	209	100	210	Trp275Ser (tgg/tCg)	Rv3563	fadE32	acyl-CoA dehydrogenase FadE32
4005607	0	T	SNP	C	119	136	253	100	255	Leu121Leu (ttg/Ctg)	Rv3564	fadE33	acyl-CoA dehydrogenase FadE33
4008747	0	A	SNP	G	105	98	201	100	203	Ile179Thr (atc/aCc)	Rv3567c	hsaB	flavin-dependent monooxygenase reductase subunit HsaB
4012286	0	C	SNP	T	99	124	222	100	223
4024273	0	T	SNP	C	106	125	225	100	231	Val25Val (gta/gtG)	Rv3581c	ispF	2C-methyl-D-erythritol 2,4-cyclodiphosphate synthase
4026899	0	G	SNP	A	114	102	215	99.54	217	Gln152Gln (cag/caA)	Rv3585	radA	DNA repair protein RadA
4028752	0	A	SNP	G	113	98	210	100	211	Thr288Ala (acg/Gcg)	Rv3586	-	DNA integrity scanning protein DisA
4032806	0	C	SNP	G	135	119	249	100	254	Gly118Ala (ggg/gCg)	Rv3590c	PE_PGRS58	PE-PGRS family protein PE_PGRS58
4033711	0	A	SNP	G	123	103	223	100	226	Val111Ala (gtg/gCg)	Rv3591c	-	hydrolase
4034827	0	C	SNP	T	110	140	248	100	250	Ala159Val (gcg/gTg)	Rv3593	lpqF	lipoprotein LpqF
4037283	0	T	SNP	G	150	139	284	99.66	290	Gly256Gly (gga/ggC)	Rv3595c	PE_PGRS59	PE-PGRS family protein PE_PGRS59
4044872	0	G	SNP	A	110	113	218	100	223	Gly113Gly (ggc/ggT)	Rv3602c	panC	pantothenate synthetase
4052349	0	T	SNP	G	121	113	227	99.57	235	Lys179Gln (aag/Cag)	Rv3610c	ftsH	zinc metalloprotease FtsH
4055801	0	G	SNP	A	122	117	238	100	239	Thr192Ile (acc/aTc)	Rv3616c	espA	ESX-1 secretion-associated protein EspA
4056416	0	C	SNP	A	116	103	215	98.65	222
4057036	0	A	SNP	G	115	110	221	100	225
4058792	0	T	SNP	G	93	111	202	99.51	205	Val32Gly (gtc/gGc)	Rv3618	-	monooxygenase
4059186	0	G	SNP	T	124	110	232	100	234	Ala163Ala (gcg/gcT)	Rv3618	-	monooxygenase
4059904	0	A	SNP	G	98	105	198	100	203
4060100	0	G	SNP	A	80	97	174	83.89	211	Leu57Leu (ctg/Ttg)	Rv3619c	esxV	ESAT-6 like protein EsxV
4060210	0	T	SNP	A	124	137	259	99.24	263	Gln20Leu (cag/cTg)	Rv3619c	esxV	ESAT-6 like protein EsxV
4060420	0	T	SNP	C	91	68	156	80.71	197	Thr58Ala (acc/Gcc)	Rv3620c	esxW	ESAT-6 like protein EsxW
4060466	0	G	SNP	A	107	102	205	98.58	212	Gly42Gly (ggc/ggT)	Rv3620c	esxW	ESAT-6 like protein EsxW
4062278	1	T	Ins	A	78	99	177	97.25	177
4069292	0	G	SNP	A	112	109	215	99.55	222	Ala40Thr (gcc/Acc)	Rv3630	-	integral membrane protein
4089058	0	T	SNP	C	137	131	267	99.63	269	Leu93Pro (ctc/cCc)	Rv3649	-	helicase
4090890	0	G	SNP	T	122	120	235	99.18	244	Ala704Ser (gcc/Tcc)	Rv3649	-	helicase
4092376	0	T	SNP	C	118	122	239	100	240	Ile179Thr (atc/aCc)	Rv3651	-	hypothetical protein
4095002	0	G	Del	GAP	92	102	190	99.49	195		Rv3655c	-	hypothetical protein
4095295	0	T	SNP	C	126	99	224	100	225	Glu2Glu (gaa/gaG)	Rv3655c	-	hypothetical protein
4096636	0	C	SNP	T	118	120	233	100	238	Gly102Ser (ggt/Agt)	Rv3658c	-	transmembrane protein
4100975	0	T	SNP	C	94	118	208	100	212
4107074	0	T	SNP	C	102	130	226	99.15	234	Gln4Arg (cag/cGg)	Rv3666c	dppA	dipeptide ABC transporter substrate-binding lipoprotein DppA
4111303	0	G	SNP	C	122	94	213	100	216	Val159Val (gtg/gtC)	Rv3669	-	transmembrane protein
4112429	0	T	SNP	C	115	112	227	100	227	Ile363Val (atc/Gtc)	Rv3671c	-	serine protease
4115952	0	C	SNP	T	94	144	234	100	238
4120983	0	A	SNP	G	315	272	565	80.63	728
4122287	0	G	SNP	T	98	94	191	99.48	193	Ala124Ala (gcg/gcT)	Rv3682	ponA2	bifunctional penicillin-insensitive transglycosylase/penicillin-sensitive transpeptidase
4127714	0	A	SNP	C	117	124	240	100	241	Phe338Val (ttc/Gtc)	Rv3685c	cyp137	cytochrome P450 Cyp137
4142192	0	G	SNP	A	119	126	242	99.59	246	Gly50Glu (gga/gAa)	Rv3699	-	hypothetical protein
4145737	0	A	SNP	G	121	104	222	100	225	Tyr385Tyr (tat/taC)	Rv3703c	etgB	iron(II)-dependent oxidoreductase EgtB
4146817	0	G	SNP	A	140	101	233	99.59	242	Asp25Asp (gac/gaT)	Rv3703c	etgB	iron(II)-dependent oxidoreductase EgtB
4151855	0	A	SNP	G	115	136	248	100	251	Pro121Pro (cct/ccC)	Rv3708c	asd	aspartate-semialdehyde dehydrogenase
4156099	0	C	SNP	A	122	108	225	100	230	Val211Leu (gtg/Ttg)	Rv3711c	dnaQ	DNA polymerase III subunit epsilon
4156503	0	C	SNP	T	121	134	250	99.61	256	Gly76Asp (ggc/gAc)	Rv3711c	dnaQ	DNA polymerase III subunit epsilon
4159195	0	T	SNP	C	108	94	197	99.51	203	Pro209Pro (cca/ccG)	Rv3714c	-	hypothetical protein
4162339	0	A	SNP	G	121	91	208	99.53	213	Thr12Ala (acg/Gcg)	Rv3719	-	hypothetical protein
4166441	0	G	SNP	A	121	109	225	100	230	His97His (cac/caT)	Rv3721c	dnaZX	DNA polymerase III subunit gamma/tau
4169852	0	G	SNP	T	136	109	243	100	245
4170739	0	G	SNP	C	114	118	229	100	232	Val176Leu (gtc/Ctc)	Rv3725	-	oxidoreductase
4170964	1	G	Ins	A	127	129	256	97.34	256		Rv3725	-	oxidoreductase
4179089	0	C	SNP	T	135	161	291	99.66	297	Pro269Ser (ccg/Tcg)	Rv3729	-	transferase
[truncated: 108 more rows]
