# Supplementary material for: Novel Mutations in Putative Nicotinic Acid Phosphoribosyltransferases of Mycobacterium tuberculosis and Their Effect on Protein Thermodynamic Properties
Source: Polymers (Basel). 2022 Apr 18;14(8):1623. doi: 10.3390/polym14081623 (PMC9031469; doi:10.3390/polym14081623)
Supplement: Supplementary file 1 [file polymers-14-01623-s001.zip › Supplementary files S1/775.xlsx]

## Sheet: 775
#Pos	Insindex	Ref	Type	Allel	CovFor	CovRev	Qual20	Freq	Cov	Subst	Gene	GeneName	Product	ResistanceSNP	PhyloSNP	InterestingRegion
7362	0	G	SNP	C	123	122	243	100	245	Glu21Gln (gag/Cag)	Rv0006	gyrA	DNA gyrase subunit A			fluoroquinolones (FQ)
7570	0	C	SNP	T	109	125	231	100	234	Ala90Val (gcg/gTg)	Rv0006	gyrA	DNA gyrase subunit A	fluoroquinolones (FQ)		fluoroquinolones (FQ)
11879	0	A	SNP	G	116	96	208	99.53	213	Ser145Pro (tcc/Ccc)	Rv0008c	-	cell wall synthesis protein CwsA
14785	0	T	SNP	C	108	126	234	100	234	Cys233Arg (tgc/Cgc)	Rv0012	-	membrane protein
21795	0	G	SNP	A	107	97	186	100	204	Pro463Ser (ccg/Tcg)	Rv0018c	pstP	phosphoserine/threonine phosphatase PstP
25557	0	G	SNP	C	141	121	261	100	262
34044	0	T	SNP	C	112	123	229	100	235
42036	0	T	SNP	C	129	125	254	100	254	Ser106Gly (agc/Ggc)	Rv0039c	-	transmembrane protein
42967	0	G	SNP	C	127	115	234	100	242	Pro133Pro (ccc/ccG)	Rv0040c	mtc28	hypothetical protein
55553	0	C	SNP	T	110	119	215	99.57	230	Pro631Ser (ccg/Tcg)	Rv0050	ponA1	bifunctional penicillin-insensitive transglycosylase/penicillin-sensitive transpeptidase
69989	0	G	SNP	A	133	116	244	100	249	Gly457Asp (ggt/gAt)	Rv0064	-	transmembrane protein
70816	0	A	SNP	G	112	125	233	100	237	Asn733Asp (aac/Gac)	Rv0064	-	transmembrane protein
71616	0	C	SNP	T	125	124	246	100	249	Pro10Ser (ccc/Tcc)	Rv0064A	vapB1	antitoxin VapB1
101796	0	T	SNP	C	123	142	261	100	265	Leu405Pro (ctg/cCg)	Rv0092	ctpA	cation transporter ATPase A
116000	0	T	SNP	G	120	113	230	100	233	Val2000Val (gtt/gtG)	Rv0101	nrp	peptide synthetase Nrp
122109	0	A	SNP	G	118	120	232	100	238	Leu22Ser (ttg/tCg)	Rv0103c	ctpB	cation-transporter P-type ATPase B
125830	1	G	Ins	A	89	80	169	92.86	169		Rv0107c	ctpI	cation-transporter ATPase I
131174	1	T	Ins	G	124	91	215	96.85	215
132417	0	C	SNP	G	138	132	262	99.63	271	Arg346Gly (cgc/Ggc)	Rv0109	PE_PGRS1	PE-PGRS family protein PE_PGRS1
134094	0	G	SNP	A	116	130	236	100	246	Ala49Thr (gcc/Acc)	Rv0111	-	transmembrane acyltransferase
146087	0	T	SNP	C	122	112	233	100	234	Asn562Ser (aat/aGt)	Rv0120c	fusA2	elongation factor G
154283	0	T	SNP	C	147	110	256	99.61	258	Ser18Pro (tcg/Ccg)	Rv0127	mak	maltokinase
173728	0	T	SNP	G	98	110	203	100	208	Leu164Arg (ctg/cGg)	Rv0147	-	aldehyde dehydrogenase
176005	0	C	SNP	G	126	103	223	100	229	Ala102Ala (gcc/gcG)	Rv0149	-	quinone oxidoreductase
177857	0	G	SNP	A	109	114	221	100	223	Leu485Leu (ctg/Ttg)	Rv0151c	PE1	PE family protein PE1
203940	0	G	SNP	A	85	95	180	100	180	Gly489Ser (ggt/Agt)	Rv0172	mce1D	Mce family protein Mce1D
222556	0	G	SNP	C	143	123	266	99.63	267	Val90Leu (gtg/Ctg)	Rv0191	-	MFS-type transporter
232575	0	C	SNP	T	121	99	216	99.1	222	Gly115Gly (ggc/ggT)	Rv0197	-	oxidoreductase
234477	0	T	SNP	G	79	68	146	99.32	148	Tyr749_ (tat/taG)	Rv0197	-	oxidoreductase
234496	1	C	Ins	G	67	60	127	96.95	127		Rv0197	-	oxidoreductase
234496	2	C	Ins	T	67	60	127	96.95	127		Rv0197	-	oxidoreductase
265554	0	A	SNP	C	130	96	221	100	226	Val16Val (gta/gtC)	Rv0222	echA1	enoyl-CoA hydratase EchA1
278681	0	C	SNP	G	115	121	235	100	236	His33Asp (cat/Gat)	Rv0233	nrdB	ribonucleoside-diphosphate reductase subunit beta NrdB
280808	0	C	SNP	T	136	140	272	100	276	Leu111Leu (ttg/ttA)	Rv0234c	gabD1	succinate-semialdehyde dehydrogenase
285772	0	A	SNP	C	127	148	273	100	275	Pro360Pro (cct/ccG)	Rv0236c	aftD	alpha-(1->3)-arabinofuranosyltransferase
287198	0	C	SNP	G	136	127	261	99.62	264	Arg5Gly (cgc/Ggc)	Rv0237	lpqI	lipoprotein LpqI
310973	0	G	SNP	A	118	105	219	100	223	Ala182Val (gcg/gTg)	Rv0259c	-	hypothetical protein
329120	0	G	SNP	T	100	103	200	99.02	205	Arg197Ser (cgc/Agc)	Rv0272c	-	hypothetical protein
333892	0	G	SNP	C	128	118	237	99.6	247	Arg807Gly (cgc/Ggc)	Rv0278c	-	PE-PGRS family protein PE_PGRS3
336681	0	G	Del	GAP	28	45	70	92.41	79		Rv0279c	PE_PGRS4	PE-PGRS family protein PE_PGRS4
336682	0	G	Del	GAP	28	45	70	96.05	76		Rv0279c	PE_PGRS4	PE-PGRS family protein PE_PGRS4
336683	0	G	Del	GAP	28	45	70	96.05	76		Rv0279c	PE_PGRS4	PE-PGRS family protein PE_PGRS4
336684	0	A	Del	GAP	28	46	71	97.37	76		Rv0279c	PE_PGRS4	PE-PGRS family protein PE_PGRS4
336688	0	A	Del	GAP	28	46	72	97.37	76		Rv0279c	PE_PGRS4	PE-PGRS family protein PE_PGRS4
336689	0	G	Del	GAP	28	45	72	98.65	74		Rv0279c	PE_PGRS4	PE-PGRS family protein PE_PGRS4
336690	0	C	Del	GAP	28	45	72	97.33	75		Rv0279c	PE_PGRS4	PE-PGRS family protein PE_PGRS4
336691	0	T	SNP	C	27	44	71	95.95	74	Ser795Gly (agc/Ggc)	Rv0279c	PE_PGRS4	PE-PGRS family protein PE_PGRS4
336694	1	A	Ins	C	28	44	72	97.3	72		Rv0279c	PE_PGRS4	PE-PGRS family protein PE_PGRS4
336694	2	A	Ins	A	28	44	72	97.3	72		Rv0279c	PE_PGRS4	PE-PGRS family protein PE_PGRS4
336694	3	A	Ins	C	28	44	72	97.3	72		Rv0279c	PE_PGRS4	PE-PGRS family protein PE_PGRS4
336694	4	A	Ins	C	28	44	72	97.3	72		Rv0279c	PE_PGRS4	PE-PGRS family protein PE_PGRS4
336694	5	A	Ins	G	28	44	72	97.3	72		Rv0279c	PE_PGRS4	PE-PGRS family protein PE_PGRS4
336694	6	A	Ins	C	28	44	72	97.3	72		Rv0279c	PE_PGRS4	PE-PGRS family protein PE_PGRS4
336694	7	A	Ins	C	28	44	72	97.3	72		Rv0279c	PE_PGRS4	PE-PGRS family protein PE_PGRS4
336698	0	C	SNP	G	29	46	75	98.68	76	Gly792Gly (ggg/ggC)	Rv0279c	PE_PGRS4	PE-PGRS family protein PE_PGRS4
336701	0	A	SNP	G	29	46	74	97.4	77	Gly791Gly (ggt/ggC)	Rv0279c	PE_PGRS4	PE-PGRS family protein PE_PGRS4
336707	0	G	SNP	A	28	46	73	96.1	77	Asp789Asp (gac/gaT)	Rv0279c	PE_PGRS4	PE-PGRS family protein PE_PGRS4
336708	0	T	SNP	C	27	46	73	98.65	74	Asp789Gly (gac/gGc)	Rv0279c	PE_PGRS4	PE-PGRS family protein PE_PGRS4
336710	0	A	SNP	G	31	49	80	98.77	81	Ala788Ala (gct/gcC)	Rv0279c	PE_PGRS4	PE-PGRS family protein PE_PGRS4
337820	0	G	SNP	A	10	86	92	97.96	98	Gly418Gly (ggc/ggT)	Rv0279c	PE_PGRS4	PE-PGRS family protein PE_PGRS4
337959	0	A	SNP	C	37	5	42	100	42	Ile372Ser (atc/aGc)	Rv0279c	PE_PGRS4	PE-PGRS family protein PE_PGRS4
338020	0	A	SNP	C	87	15	102	100	102	Cys352Gly (tgc/Ggc)	Rv0279c	PE_PGRS4	PE-PGRS family protein PE_PGRS4
338100	0	T	SNP	C	128	44	170	99.42	173	Asn325Ser (aac/aGc)	Rv0279c	PE_PGRS4	PE-PGRS family protein PE_PGRS4
338453	0	A	SNP	G	5	52	57	100	57	Ala207Ala (gct/gcC)	Rv0279c	PE_PGRS4	PE-PGRS family protein PE_PGRS4
346275	0	C	SNP	G	115	96	209	100	211	Pro214Arg (ccg/cGg)	Rv0284	eccC3	ESX-3 secretion system protein EccC3
350857	0	C	SNP	T	151	125	276	99.28	278	Pro308Leu (ccg/cTg)	Rv0286	PPE4	PPE family protein PPE4
356528	0	A	SNP	G	115	97	209	100	212	Asn217Asp (aat/Gat)	Rv0292	eccE3	ESX-3 secretion system protein EccE
373283	0	A	Del	GAP	109	117	223	98.69	229		Rv0305c	PPE6	PPE family protein PPE6
390828	0	T	SNP	C	100	95	193	100	195	Ser142Gly (agt/Ggt)	Rv0323c	-	hypothetical protein
403980	0	G	SNP	A	109	120	226	100	229	Ala621Val (gcc/gTc)	Rv0338c	-	iron-sulfur-binding reductase
409825	0	G	SNP	T	129	101	225	99.57	231	Gly155Val (ggg/gTg)	Rv0341	iniB	isoniazid inducible protein IniB
414486	0	C	SNP	T	97	119	216	100	216	Glu152Glu (gag/gaA)	Rv0344c	lpqJ	lipoprotein LpqJ
424320	1	T	Ins	C	104	67	171	91.44	172		Rv0354c	PPE7	PPE family protein PPE7
454295	0	T	SNP	C	105	124	226	100	229	Pro26Pro (cca/ccG)	Rv0376c	-	hypothetical protein
459399	0	A	SNP	C	91	96	183	100	187
467497	1	C	Ins	G	122	123	245	92.45	245
467508	1	C	Ins	G	121	123	244	96.83	244
467516	0	G	SNP	C	132	125	255	100	257
467526	0	C	SNP	G	126	128	248	100	254
467546	0	G	SNP	C	127	124	248	99.6	252
467557	0	A	SNP	C	126	119	244	99.59	246
467564	0	A	SNP	C	119	117	234	100	236
467585	0	G	SNP	C	117	122	237	99.58	240
467590	0	T	SNP	C	114	119	233	100	233
467621	0	T	SNP	G	114	104	218	100	218
467638	0	G	SNP	T	123	102	221	100	225
475178	0	T	SNP	C	102	125	220	100	227	Val80Ala (gtc/gCc)	Rv0395	-	hypothetical protein
500298	0	T	SNP	G	119	135	243	100	254	Trp196Gly (tgg/Ggg)	Rv0413	mutT3	8-oxo-dGTP diphosphatase
502589	0	C	SNP	G	115	115	227	100	230	Ser75Cys (tcc/tGc)	Rv0417	thiG	thiazole synthase
503354	0	G	SNP	C	98	117	213	99.54	216
563009	0	C	SNP	T	93	88	181	100	181	Arg140Gln (cga/cAa)	Rv0472c	-	HTH-type transcriptional regulator
573262	0	A	SNP	G	126	108	232	100	234	Gly180Gly (ggt/ggC)	Rv0484c	-	short-chain type oxidoreductase
576400	0	C	SNP	T	110	123	230	99.57	234	Tyr351Tyr (tac/taT)	Rv0486	mshA	D-inositol 3-phosphate glycosyltransferase			ethionamide (ETH)
580772	0	T	SNP	A	69	78	145	92.45	159
580774	0	G	Del	GAP	66	78	146	89.44	161
580775	0	G	Del	GAP	66	78	146	91.14	158
580776	0	G	Del	GAP	66	78	146	90.57	159
580777	0	G	Del	GAP	66	78	146	90	160
580778	0	C	Del	GAP	66	78	146	93.51	154
580779	0	A	Del	GAP	66	78	146	93.51	154
580780	0	C	Del	GAP	66	78	146	90.57	159
580781	0	C	Del	GAP	66	78	146	91.14	158
580782	0	A	Del	GAP	66	78	146	92.9	155
580783	0	C	Del	GAP	66	78	146	92.31	156
580784	0	C	Del	GAP	66	78	146	92.9	155
580785	0	C	Del	GAP	66	78	146	93.51	154
580786	0	G	Del	GAP	66	78	146	90.57	159
580787	0	C	Del	GAP	66	78	146	94.12	153
580788	0	T	Del	GAP	66	78	146	91.72	157
580789	0	T	Del	GAP	66	78	146	92.9	155
580790	0	G	Del	GAP	66	78	146	91.14	158
580791	0	C	Del	GAP	66	78	146	93.51	154
580792	0	G	Del	GAP	66	78	146	91.14	158
580793	0	G	Del	GAP	66	78	146	92.31	156
580794	0	G	Del	GAP	66	78	146	91.72	157
580795	0	G	Del	GAP	66	78	146	92.31	156
580796	0	G	Del	GAP	66	78	146	90.57	159
580797	0	A	Del	GAP	66	78	146	92.9	155
590436	0	T	SNP	C	114	102	211	100	216	Ala118Ala (gct/gcC)	Rv0500	proC	pyrroline-5-carboxylate reductase
623472	0	A	SNP	G	114	122	234	100	236	Asp227Gly (gac/gGc)	Rv0532	PE_PGRS6	PE-PGRS family protein PE_PGRS6
623508	0	C	SNP	G	114	112	223	100	226	Ala239Gly (gcc/gGc)	Rv0532	PE_PGRS6	PE-PGRS family protein PE_PGRS6
629026	0	T	SNP	C	118	113	230	99.57	232	Ser236Gly (agc/Ggc)	Rv0537c	-	integral membrane protein
630349	0	G	SNP	A	131	116	240	99.2	249	Ala104Thr (gcg/Acg)	Rv0538	-	membrane protein
671539	0	G	SNP	T	123	127	246	100	250	Gly125Val (ggc/gTc)	Rv0577	TB27.3	hypothetical protein
672491	0	C	SNP	G	127	136	255	97.77	269	Gly1142Gly (ggg/ggC)	Rv0578c	PE_PGRS7	PE-PGRS family protein PE_PGRS7
685461	0	C	SNP	G	117	119	234	99.58	237	Ala111Ala (gcc/gcG)	Rv0587	yrbE2A	hypothetical protein
723598	0	C	SNP	T	117	107	221	99.12	226	Ala472Ala (gcg/gcA)	Rv0630c	recB	exonuclease V subunit beta RecB
754186	0	A	SNP	G	135	109	242	100	244	Leu75Pro (ctc/cCc)	Rv0658c	-	integral membrane protein
761155	0	C	SNP	T	125	98	222	100	223	Ser450Leu (tcg/tTg)	Rv0667	rpoB	DNA-directed RNA polymerase subunit beta	rifampicin (RMP)		rifampicin (RMP)
761461	0	G	SNP	T	116	124	237	98.77	243	Arg552Leu (cgc/cTc)	Rv0667	rpoB	DNA-directed RNA polymerase subunit beta			rifampicin (RMP)
775639	0	T	SNP	C	129	120	249	100	249	Ile948Val (att/Gtt)	Rv0676c	mmpL5	transmembrane transport protein MmpL5
781395	0	T	SNP	C	134	132	266	100	266							streptomycin (SM)
781687	0	A	SNP	G	120	119	234	100	239	Lys43Arg (aag/aGg)	Rv0682	rpsL	30S ribosomal protein S12	streptomycin (SM)		streptomycin (SM)
836272	0	A	SNP	G	46	123	169	100	169	Glu191Gly (gag/gGg)	Rv0746	PE_PGRS9	PE-PGRS family protein PE_PGRS9
836291	0	A	SNP	G	48	98	143	99.32	147	Gly197Gly (gga/ggG)	Rv0746	PE_PGRS9	PE-PGRS family protein PE_PGRS9
836426	0	A	SNP	C	97	85	175	99.45	183	Leu242Leu (cta/ctC)	Rv0746	PE_PGRS9	PE-PGRS family protein PE_PGRS9
836454	0	A	SNP	G	139	71	199	100	210	Thr252Ala (act/Gct)	Rv0746	PE_PGRS9	PE-PGRS family protein PE_PGRS9
836538	0	A	SNP	G	154	82	232	99.58	237	Asn280Asp (aac/Gac)	Rv0746	PE_PGRS9	PE-PGRS family protein PE_PGRS9
836658	0	A	SNP	G	146	114	257	100	260	Thr320Ala (acc/Gcc)	Rv0746	PE_PGRS9	PE-PGRS family protein PE_PGRS9
837033	0	A	SNP	G	56	171	219	100	227	Thr445Ala (acc/Gcc)	Rv0746	PE_PGRS9	PE-PGRS family protein PE_PGRS9
838990	0	C	SNP	G	39	48	84	83.65	104	Ala180Ala (gcc/gcG)	Rv0747	PE_PGRS10	PE-PGRS family protein PE_PGRS10
839123	0	A	SNP	G	84	41	119	100	125	Arg225Gly (agg/Ggg)	Rv0747	PE_PGRS10	PE-PGRS family protein PE_PGRS10
839129	0	C	SNP	G	90	43	131	100	133	Arg227Gly (cgc/Ggc)	Rv0747	PE_PGRS10	PE-PGRS family protein PE_PGRS10
839194	0	A	SNP	G	115	58	161	99.43	174	Thr248Thr (aca/acG)	Rv0747	PE_PGRS10	PE-PGRS family protein PE_PGRS10
839334	0	A	SNP	G	127	103	226	100	230	Lys295Arg (aaa/aGa)	Rv0747	PE_PGRS10	PE-PGRS family protein PE_PGRS10
839348	0	A	SNP	G	126	101	219	100	227	Ser300Gly (agc/Ggc)	Rv0747	PE_PGRS10	PE-PGRS family protein PE_PGRS10
840496	0	C	SNP	G	57	61	113	89.39	132	Gly682Gly (ggc/ggG)	Rv0747	PE_PGRS10	PE-PGRS family protein PE_PGRS10
852910	0	C	SNP	T	115	124	234	100	239	Pro172Leu (ccc/cTc)	Rv0758	phoR	two component system response sensor kinase PhoR
854253	0	C	Del	GAP	83	99	176	90.1	202
883940	0	C	SNP	T	120	121	228	100	241	Arg37Arg (cgg/cgA)	Rv0789c	-	hypothetical protein
893733	0	T	SNP	G	121	121	241	100	242	Leu139Arg (ctg/cGg)	Rv0800	pepC	M18 family aminopeptidase
895337	0	A	SNP	G	110	109	214	98.21	223	Ser98Pro (tcc/Ccc)	Rv0802c	-	succinyl-CoA transferase
906857	0	A	SNP	G	124	131	252	100	255	Ile145Met (ata/atG)	Rv0812	-	amino acid aminotransferase
919424	1	C	Ins	G	108	97	205	95.79	205		Rv0825c	-	hypothetical protein
919424	2	C	Ins	G	108	97	205	95.79	205		Rv0825c	-	hypothetical protein
921813	0	C	SNP	G	102	115	213	100	217
927110	0	A	SNP	G	89	36	120	99.21	126	Ser584Gly (agt/Ggt)	Rv0833	PE_PGRS13	PE-PGRS family protein PE_PGRS13
927385	0	A	SNP	G	110	61	171	100	171	Gly675Gly (gga/ggG)	Rv0833	PE_PGRS13	PE-PGRS family protein PE_PGRS13
937053	0	G	SNP	A	108	124	229	98.31	236	Leu89Phe (ctt/Ttt)	Rv0840c	pip	proline iminopeptidase
948993	0	C	SNP	T	103	100	199	99.02	205	Phe79Phe (ttc/ttT)	Rv0852	-	hypothetical protein
955524	0	A	SNP	G	102	113	211	100	215	Ser150Gly (agc/Ggc)	Rv0859	-	acyltransferase
964807	0	G	SNP	T	123	91	200	92.64	231	Asp243Glu (gac/gaA)	Rv0867c	rpfA	resuscitation-promoting factor RpfA
964849	0	T	SNP	C	118	118	220	92.55	255	Ala229Ala (gca/gcG)	Rv0867c	rpfA	resuscitation-promoting factor RpfA
976897	1	T	Ins	G	83	73	156	82.11	156		Rv0878c	PPE13	PPE family protein PPE13
980426	0	C	SNP	G	119	144	260	100	263	Leu68Val (ctg/Gtg)	Rv0882	-	transmembrane protein
986463	0	G	SNP	C	106	107	210	99.53	214
990001	0	G	SNP	C	93	132	222	100	225	Pro866Ala (ccc/Gcc)	Rv0890c	-	HTH-type transcriptional regulator
1010204	1	C	Ins	G	104	121	225	94.54	225		Rv0907	-	hypothetical protein
1025106	0	T	SNP	C	114	119	229	100	233	Phe141Phe (ttt/ttC)	Rv0919	-	GCN5-like N-acetyltransferase
1037911	0	C	SNP	T	105	89	189	100	194	Arg305_ (cga/Tga)	Rv0930	pstA1	phosphate ABC transporter permease PstA
1055761	0	C	SNP	T	104	93	184	97.52	202	Ala309Thr (gct/Act)	Rv0946c	pgi	glucose-6-phosphate isomerase
1058269	0	C	SNP	T	108	105	208	100	213	His4Tyr (cac/Tac)	Rv0949	uvrD1	ATP-dependent DNA helicase UvrD
1068151	0	T	SNP	C	117	79	194	99.49	197	His197His (cat/caC)	Rv0956	purN	phosphoribosylglycinamide formyltransferase PurN
1074558	0	G	SNP	A	110	101	206	99.06	213	Pro186Leu (ccc/cTc)	Rv0962c	lprP	lipoprotein LprP
1077312	0	A	SNP	G	115	87	198	100	202	Val175Ala (gtg/gCg)	Rv0966c	-	hypothetical protein
1081681	0	T	SNP	C	103	100	203	100	203	Val210Val (gtt/gtC)	Rv0970	-	integral membrane protein
1082615	0	T	SNP	G	104	110	213	100	214	Gln379Pro (cag/cCg)	Rv0972c	fadE12	acyl-CoA dehydrogenase FadE12
1091472	0	C	SNP	A	63	118	173	98.91	183	Ala367Glu (gcg/gAg)	Rv0977	PE_PGRS16	PE-PGRS family protein PE_PGRS16
1091473	0	G	SNP	C	65	124	184	98.95	191	Ala367Ala (gcg/gcC)	Rv0977	PE_PGRS16	PE-PGRS family protein PE_PGRS16
1093406	0	A	SNP	G	121	125	244	100	246	Val317Val (gtt/gtC)	Rv0978c	PE_PGRS17	PE-PGRS family protein PE_PGRS17
1093928	0	G	SNP	A	116	19	133	88.82	152	Asn143Asn (aac/aaT)	Rv0978c	PE_PGRS17	PE-PGRS family protein PE_PGRS17
1096398	0	C	SNP	T	92	117	206	99.52	210	Ala18Ala (gcg/gcA)	Rv0980c	PE_PGRS18	PE-PGRS family protein PE_PGRS18
1096633	0	T	SNP	G	98	102	199	99.01	202
1100234	0	T	SNP	C	116	100	213	100	216	Leu390Pro (ctg/cCg)	Rv0983	pepD	serine protease PepD
1104435	0	C	SNP	T	98	100	197	100	198	Leu632Leu (cta/Tta)	Rv0987	-	adhesion component ABC transporter permease
1126801	0	G	SNP	A	102	115	210	100	217	Ala68Val (gcg/gTg)	Rv1007c	metS	methionine--tRNA ligase
1127648	0	C	SNP	A	133	134	260	99.26	269	Thr187Asn (acc/aAc)	Rv1008	tatD	deoxyribonuclease TatD
1153315	0	C	SNP	T	83	125	199	99.05	210	Ala435Val (gcg/gTg)	Rv1029	kdpA	potassium-transporting ATPase subunit A
1168715	1	C	Ins	T	119	106	225	95.34	225
1188880	0	G	SNP	T	101	50	147	99.34	152	Ala515Ala (gcc/gcA)	Rv1067c	PE_PGRS19	PE-PGRS family protein PE_PGRS19
1197432	0	C	SNP	G	113	119	231	99.57	233	Leu68Val (ctg/Gtg)	Rv1073	-	hypothetical protein
1212311	1	T	Ins	C	43	10	53	89.83	53		Rv1087	PE_PGRS21	PE-PGRS family protein PE_PGRS21
1212311	2	T	Ins	G	43	10	53	89.83	53		Rv1087	PE_PGRS21	PE-PGRS family protein PE_PGRS21
1212311	3	T	Ins	G	43	10	53	89.83	53		Rv1087	PE_PGRS21	PE-PGRS family protein PE_PGRS21
1212311	4	T	Ins	T	43	10	53	89.83	53		Rv1087	PE_PGRS21	PE-PGRS family protein PE_PGRS21
1212311	5	T	Ins	G	43	10	53	89.83	53		Rv1087	PE_PGRS21	PE-PGRS family protein PE_PGRS21
1212311	6	T	Ins	C	43	10	53	89.83	53		Rv1087	PE_PGRS21	PE-PGRS family protein PE_PGRS21
1212311	7	T	Ins	C	43	10	53	89.83	53		Rv1087	PE_PGRS21	PE-PGRS family protein PE_PGRS21
1212311	8	T	Ins	G	43	10	53	89.83	53		Rv1087	PE_PGRS21	PE-PGRS family protein PE_PGRS21
1212311	9	T	Ins	G	43	10	53	89.83	53		Rv1087	PE_PGRS21	PE-PGRS family protein PE_PGRS21
1212311	10	T	Ins	C	43	10	53	89.83	53		Rv1087	PE_PGRS21	PE-PGRS family protein PE_PGRS21
1212311	11	T	Ins	G	43	10	53	89.83	53		Rv1087	PE_PGRS21	PE-PGRS family protein PE_PGRS21
1212311	12	T	Ins	G	43	10	53	89.83	53		Rv1087	PE_PGRS21	PE-PGRS family protein PE_PGRS21
1212311	13	T	Ins	T	43	10	53	89.83	53		Rv1087	PE_PGRS21	PE-PGRS family protein PE_PGRS21
1212311	14	T	Ins	G	42	10	52	88.14	53		Rv1087	PE_PGRS21	PE-PGRS family protein PE_PGRS21
1212311	15	T	Ins	C	43	10	53	89.83	53		Rv1087	PE_PGRS21	PE-PGRS family protein PE_PGRS21
1212311	16	T	Ins	C	43	10	53	89.83	53		Rv1087	PE_PGRS21	PE-PGRS family protein PE_PGRS21
1212311	17	T	Ins	G	43	10	53	89.83	53		Rv1087	PE_PGRS21	PE-PGRS family protein PE_PGRS21
1212311	18	T	Ins	G	43	10	53	89.83	53		Rv1087	PE_PGRS21	PE-PGRS family protein PE_PGRS21
1212801	0	C	Del	GAP	97	101	198	84.62	234		Rv1087	PE_PGRS21	PE-PGRS family protein PE_PGRS21
1212802	0	G	Del	GAP	97	101	198	84.98	233		Rv1087	PE_PGRS21	PE-PGRS family protein PE_PGRS21
1212803	0	G	Del	GAP	97	101	198	85.34	232		Rv1087	PE_PGRS21	PE-PGRS family protein PE_PGRS21
1212804	0	C	Del	GAP	97	101	198	86.46	229		Rv1087	PE_PGRS21	PE-PGRS family protein PE_PGRS21
1212805	0	G	Del	GAP	97	101	198	86.84	228		Rv1087	PE_PGRS21	PE-PGRS family protein PE_PGRS21
1212806	0	G	Del	GAP	97	101	198	88	225		Rv1087	PE_PGRS21	PE-PGRS family protein PE_PGRS21
1212807	0	C	Del	GAP	97	101	198	88	225		Rv1087	PE_PGRS21	PE-PGRS family protein PE_PGRS21
1212808	0	G	Del	GAP	97	101	198	88	225		Rv1087	PE_PGRS21	PE-PGRS family protein PE_PGRS21
1212809	0	T	Del	GAP	97	101	198	91.24	217		Rv1087	PE_PGRS21	PE-PGRS family protein PE_PGRS21
1220680	0	T	SNP	C	97	90	184	100	187	Val36Ala (gta/gCa)	Rv1093	glyA1	serine hydroxymethyltransferase
1225945	0	C	SNP	T	123	119	241	100	242	Trp67_ (tgg/tAg)	Rv1097c	-	hypothetical protein
1258072	0	C	SNP	T	93	85	174	99.44	179	Arg250Trp (cgg/Tgg)	Rv1132	-	hypothetical protein
1278982	0	G	SNP	A	116	110	225	99.56	227	Ser212Ser (agc/agT)	Rv1151c	-	NAD-dependent protein deacylase
1280761	0	G	SNP	A	116	115	222	100	231	Ala29Val (gca/gTa)	Rv1153c	omt	O-methyltransferase
1281118	0	T	SNP	C	120	98	218	100	218	Thr123Ala (acg/Gcg)	Rv1154c	-	hypothetical protein
1290451	0	T	SNP	G	104	111	210	100	215	Phe1042Val (ttc/Gtc)	Rv1161	narG	nitrate reductase subunit alpha
1313337	1	A	Ins	G	8	42	50	87.72	50
1313338	0	A	SNP	C	8	42	49	100	50
1315191	0	A	SNP	C	105	109	211	99.53	215	_489Tyr (taa/taC)	Rv1180	pks3	polyketide beta-ketoacyl synthase
1315884	0	G	SNP	A	99	112	205	100	211	Ala217Ala (gcg/gcA)	Rv1181	pks4	polyketide beta-ketoacyl synthase
1328687	0	G	SNP	C	108	108	214	100	216	Pro207Ala (ccc/Gcc)	Rv1186c	-	hypothetical protein
1334953	0	T	Del	GAP	102	97	194	100	199		Rv1192	-	hypothetical protein
1362522	0	C	SNP	T	100	104	202	99.51	205	Gly71Asp (ggt/gAt)	Rv1218c	-	tetronasin ABC transporter ATP-binding protein
1365837	1	C	Ins	G	107	105	212	96.36	212
1374065	0	T	SNP	C	114	108	220	99.55	223	Ser45Gly (agc/Ggc)	Rv1230c	-	membrane protein
1375724	0	A	SNP	C	101	132	231	100	233	Cys149Gly (tgc/Ggc)	Rv1232c	-	hypothetical protein
1382628	0	T	SNP	C	98	96	194	100	194	Lys139Glu (aaa/Gaa)	Rv1239c	corA	magnesium and cobalt transport transmembrane protein CorA
1411210	0	T	SNP	G	99	117	214	100	216	Val260Val (gtt/gtG)	Rv1263	amiB2	amidase AmiB
1414021	0	C	SNP	T	93	106	197	100	199	Arg607Gln (cgg/cAg)	Rv1266c	pknH	serine/threonine-protein kinase PknH
1431680	0	C	SNP	G	111	110	218	100	221	Gly587Gly (ggg/ggC)	Rv1280c	oppA	oligopeptide ABC transporter substrate-binding lipoprotein OppA
1440469	0	C	SNP	G	86	105	190	100	191	Pro521Pro (ccc/ccG)	Rv1286	-	bifunctional sulfate adenyltransferase subunit 1 CysN/adenylylsulfate kinase CysC
1440895	0	C	SNP	T	93	87	177	100	180	Leu31Leu (ctg/Ttg)	Rv1287	-	HTH-type transcriptional regulator
1447612	0	A	SNP	G	85	94	177	100	179	Ile412Val (atc/Gtc)	Rv1292	argS	arginine--tRNA ligase
1464986	0	A	SNP	G	118	113	225	100	231	Arg35Gly (agg/Ggg)	Rv1309	atpG	ATP synthase subunit gamma
1471659	0	C	SNP	T	68	82	148	100	150
1482627	0	T	SNP	C	97	88	181	100	185	Thr531Ala (acg/Gcg)	Rv1320c	-	adenylate cyclase
1484708	0	A	SNP	C	101	83	182	100	184	Ser144Arg (agc/Cgc)	Rv1321	-	endonuclease NucS
1503785	0	C	SNP	T	70	90	157	99.38	161	Thr131Ile (act/aTt)	Rv1336	cysM	O-phosphoserine sulfhydrylase
1545711	0	T	SNP	C	105	92	194	98.5	200	Met296Thr (atg/aCg)	Rv1372	-	alpha-pyrone synthesis polyketide synthase-like protein
1547125	0	T	SNP	C	80	92	170	100	172	Thr136Ala (aca/Gca)	Rv1374c	-	hypothetical protein
1552547	0	G	SNP	A	99	112	207	100	211	Arg37Trp (cgg/Tgg)	Rv1378c	-	hypothetical protein
1572469	0	C	SNP	T	146	135	268	99.29	283	Lys463Lys (aag/aaA)	Rv1396c	PE_PGRS25	PE-PGRS family protein PE_PGRS25
1601383	0	C	SNP	T	134	98	230	99.15	234	Gly313Gly (ggg/ggA)	Rv1426c	lipO	esterase LipO
1612624	1	T	Ins	A	80	66	146	83.43	147		Rv1435c	-	hypothetical protein
1612624	2	T	Ins	T	80	67	147	84	147		Rv1435c	-	hypothetical protein
1612624	3	T	Ins	C	80	67	147	84	147		Rv1435c	-	hypothetical protein
1612624	4	T	Ins	G	80	67	147	84	147		Rv1435c	-	hypothetical protein
1612624	5	T	Ins	G	80	67	147	84	147		Rv1435c	-	hypothetical protein
1612624	6	T	Ins	T	80	67	147	84	147		Rv1435c	-	hypothetical protein
1612624	7	T	Ins	A	80	67	147	84	147		Rv1435c	-	hypothetical protein
1612624	8	T	Ins	C	80	67	147	84	147		Rv1435c	-	hypothetical protein
1612624	9	T	Ins	C	80	67	147	84	147		Rv1435c	-	hypothetical protein
1612624	10	T	Ins	G	80	67	147	84	147		Rv1435c	-	hypothetical protein
1612624	11	T	Ins	G	79	67	146	83.43	147		Rv1435c	-	hypothetical protein
1612624	12	T	Ins	T	79	67	146	83.43	147		Rv1435c	-	hypothetical protein
1612624	13	T	Ins	G	80	67	147	84	147		Rv1435c	-	hypothetical protein
1612624	14	T	Ins	C	80	67	147	84	147		Rv1435c	-	hypothetical protein
1612624	15	T	Ins	G	80	67	147	84	147		Rv1435c	-	hypothetical protein
1612624	16	T	Ins	C	80	67	147	84	147		Rv1435c	-	hypothetical protein
1612624	17	T	Ins	C	80	67	147	84	147		Rv1435c	-	hypothetical protein
1612624	18	T	Ins	A	80	67	147	84	147		Rv1435c	-	hypothetical protein
1612624	19	T	Ins	G	80	67	147	84	147		Rv1435c	-	hypothetical protein
1612624	20	T	Ins	G	80	67	147	84	147		Rv1435c	-	hypothetical protein
1612624	21	T	Ins	G	80	67	147	84	147		Rv1435c	-	hypothetical protein
1613035	0	T	SNP	C	104	88	190	100	192
1618108	0	G	SNP	T	140	111	250	98.82	254
1618474	0	G	SNP	T	34	99	128	97.08	137	Thr404Asn (acc/aAc)	Rv1441c	PE_PGRS26	PE-PGRS family protein PE_PGRS26
1618485	0	G	SNP	A	21	89	103	95.65	115	Gly400Gly (ggc/ggT)	Rv1441c	PE_PGRS26	PE-PGRS family protein PE_PGRS26
1636826	0	C	SNP	A	112	166	263	97.2	286	Gly468Gly (ggg/ggT)	Rv1452c	PE_PGRS28	PE-PGRS family protein PE_PGRS28
1636918	0	C	SNP	T	114	139	243	79.06	320	Ala438Thr (gcc/Acc)	Rv1452c	PE_PGRS28	PE-PGRS family protein PE_PGRS28
1650072	0	A	SNP	G	123	119	240	99.18	244	Asn183Asp (aac/Gac)	Rv1462	-	hypothetical protein
1661710	0	C	SNP	G	104	108	209	98.6	215	Thr352Ser (acc/aGc)	Rv1473	-	macrolide ABC transporter ATP-binding protein
1662384	0	C	SNP	T	96	91	185	100	187	Arg2Trp (cgg/Tgg)	Rv1473A	-	transcriptional regulator
1662632	0	C	SNP	T	96	96	184	100	192
1671333	0	T	SNP	C	76	93	168	99.41	170	Ser307Ser (tct/tcC)	Rv1480	-	hypothetical protein
1692960	0	T	SNP	C	112	90	199	99.02	204	Ser13Pro (tcg/Ccg)	Rv1502	-	hypothetical protein
1706119	0	T	SNP	C	99	107	204	100	206	Ser159Ser (tca/tcG)	Rv1514c	-	glycosyltransferase
1733421	0	T	SNP	G	99	105	201	100	204	Ile44Leu (atc/Ctc)	Rv1532c	-	hypothetical protein
1740006	0	T	SNP	C	119	123	240	100	242	Ser51Pro (tcg/Ccg)	Rv1537	dinX	DNA polymerase IV
1742411	0	A	SNP	G	101	104	205	99.03	207	Gln56Gln (caa/caG)	Rv1539	lspA	lipoprotein signal peptidase
1753519	1	G	Ins	C	60	93	153	81.82	153
1757141	0	C	SNP	T	105	77	179	100	182	Ser566Phe (tcc/tTc)	Rv1551	plsB1	acyltransferase PlsB
1760292	0	A	SNP	G	116	100	213	99.54	217	Met40Val (atg/Gtg)	Rv1554	frdC	fumarate reductase membrane anchor subunit
1778430	0	T	SNP	C	133	139	266	100	272	Met191Thr (atg/aCg)	Rv1570	bioD	ATP-dependent dethiobiotin synthetase BioD
1780586	1	C	Ins	G	85	82	167	95.98	167		Rv1575	-	phage protein
1803265	0	G	SNP	A	96	110	203	99.52	207	Ser201Asn (agc/aAc)	Rv1602	hisH	imidazole glycerol phosphate synthase subunit HisH
1813552	0	T	SNP	A	89	102	185	97.95	195	Leu128Met (ttg/Atg)	Rv1614	lgt	prolipoprotein diacylglyceryl transferase
1817976	0	A	SNP	T	129	128	252	100	257	His121Leu (cac/cTc)	Rv1618	tesB1	acyl-CoA thioesterase TesB
1822219	0	G	SNP	C	104	117	220	99.55	222	Ala352Gly (gcc/gGc)	Rv1621c	cydD	cytochrome biosyntheisis ABC transporter ATP-binding protein/permease CydD
1836286	0	G	SNP	C	136	129	262	100	265
1844406	0	G	SNP	T	108	117	225	98.68	228	Val222Val (gtg/gtT)	Rv1638	uvrA	excinuclease ABC subunit UvrA
1849942	0	G	SNP	C	122	102	219	98.68	227	Ser698Arg (agc/agG)	Rv1640c	lysX	bifunctional lysine--tRNA ligase/phosphatidylglycerol lysyltransferase
1856777	0	G	SNP	C	102	89	184	100	191	Ala2Pro (gcg/Ccg)	Rv1647	-	adenylate cyclase
1900349	0	T	SNP	C	97	96	190	100	193	Pro209Pro (cca/ccG)	Rv1675c	cmr	HTH-type transcriptional regulator Cmr
1901493	0	T	SNP	C	118	115	229	100	233	Ser149Ser (agt/agC)	Rv1676	-	hypothetical protein
1915051	0	A	SNP	G	100	89	187	100	189
1917972	0	A	SNP	G	120	107	226	100	227	Leu11Leu (cta/ctG)	Rv1694	tlyA	16S/23S rRNA (cytidine-2'-O)-methyltransferase TlyA			capreomycin (CPR)
1924505	0	G	SNP	A	110	106	210	99.54	217	Arg226His (cgc/cAc)	Rv1699	pyrG	CTP synthase
1931179	0	C	SNP	A	85	98	178	100	183	Arg93Leu (cgg/cTg)	Rv1704c	cycA	D-serine/alanine/glycine transporter protein CycA
1933988	0	G	SNP	A	106	85	188	99.48	192
1944402	0	T	SNP	C	96	120	207	100	216	Val276Ala (gtc/gCc)	Rv1716	-	hypothetical protein
1953292	0	T	SNP	C	112	101	212	98.61	216	Val8Ala (gtc/gCc)	Rv1727	-	hypothetical protein
1967237	0	C	SNP	A	116	126	240	100	242	Arg134Leu (cga/cTa)	Rv1739c	-	sulfate ABC transporter permease
1992323	1	G	Ins	C	139	145	284	90.16	284		Rv1759c	wag22	PE-PGRS family protein Wag22
2001513	0	G	SNP	A	138	148	265	98.62	290	Val300Val (gtg/gtA)	Rv1768	PE_PGRS31	PE-PGRS family protein PE_PGRS31
2007545	0	T	SNP	G	115	120	233	99.58	236	Ala74Ala (gca/gcC)	Rv1773c	-	transcriptional regulator
2025070	0	C	SNP	T	101	100	197	100	201
2028546	0	C	SNP	G	80	93	172	76.89	225	Ala41Gly (gct/gGt)	Rv1790	PPE27	PPE family protein PPE27
2049065	0	T	SNP	C	105	115	217	100	220
2051746	0	T	SNP	C	129	118	244	99.2	249	Ala155Ala (gct/gcC)	Rv1809	PPE33	PPE family protein PPE33
2055271	0	A	SNP	G	118	114	225	100	232	Leu30Pro (cta/cCa)	Rv1812c	-	dehydrogenase
2057774	0	A	SNP	T	108	89	194	99.49	198	Ile83Phe (atc/Ttc)	Rv1815	-	hypothetical protein
2067602	0	C	SNP	A	100	110	210	100	210	Ala382Ala (gcc/gcA)	Rv1821	secA2	protein translocase subunit SecA
2085140	0	A	SNP	G	97	115	211	99.53	213	Asp614Asp (gat/gaC)	Rv1837c	glcB	malate synthase
2089096	0	G	SNP	A	123	138	254	98.86	264	Asn141Asn (aac/aaT)	Rv1840c	PE_PGRS34	PE-PGRS family protein PE_PGRS34
2109523	1	C	Ins	G	112	114	226	97	226
2116903	0	C	SNP	T	102	126	216	100	228	Gly380Gly (ggc/ggT)	Rv1867	-	hypothetical protein
2123169	0	T	SNP	G	99	102	196	99.5	202
2143328	0	G	SNP	C	104	112	212	100	216	Val270Leu (gtg/Ctg)	Rv1895	-	zinc-binding alcohol dehydrogenase
2155168	0	C	SNP	G	122	103	223	98.68	228	Ser315Thr (agc/aCc)	Rv1908c	katG	catalase-peroxidase	isoniazid (INH)		isoniazid (INH)
2163790	0	A	SNP	C	57	43	100	100	100	Pro1174Pro (cct/ccG)	Rv1917c	PPE34	PPE family protein PPE34
2171614	0	C	SNP	G	114	104	214	99.09	220
2191870	0	C	SNP	G	128	88	214	99.08	218	Leu282Val (ctg/Gtg)	Rv1938	ephB	epoxide hydrolase EphB
2207591	1	T	Ins	C	126	103	229	97.86	230
2223293	0	T	SNP	C	98	118	215	100	216
2228967	0	A	SNP	G	112	113	221	100	225
2251999	0	A	SNP	G	103	88	188	100	191
2255621	0	G	SNP	C	89	87	175	100	176	Ser1207Thr (agc/aCc)	Rv2006	otsB1	trehalose-6-phosphate phosphatase OtsB
2260525	0	C	SNP	T	129	114	238	100	243
2270102	0	A	SNP	G	109	101	208	99.53	211	Trp47Arg (tgg/Cgg)	Rv2024c	-	hypothetical protein
2282787	0	C	SNP	T	120	137	252	100	257	Cys312Tyr (tgt/tAt)	Rv2037c	-	transmembrane protein
2289081	0	G	SNP	A	100	98	197	99.5	199	Pro54Leu (ccg/cTg)	Rv2043c	pncA	pyrazinamidase/nicotinamidase PncA	pyrazinamide (PZA)		pyrazinamide (PZA)
2301395	0	G	SNP	A	114	129	241	97.59	249	Thr1864Thr (acc/acT)	Rv2048c	pks12	polyketide synthase
2338194	1	A	Ins	C	28	43	71	79.78	71		Rv2081c	-	transmembrane protein
2341636	0	C	SNP	G	124	110	231	100	234	Leu256Val (ctg/Gtg)	Rv2083	-	hypothetical protein
2357163	0	C	Del	GAP	112	103	213	83.33	258
2357164	0	G	Del	GAP	112	103	213	84.31	255
2357165	0	C	Del	GAP	112	103	213	84.31	255
2387733	0	T	SNP	C	134	49	178	100	183	Glu80Glu (gaa/gaG)	Rv2126c	PE_PGRS37	PE-PGRS family protein PE_PGRS37
2424925	0	A	SNP	G	98	100	195	100	198
2427789	0	G	SNP	T	94	129	219	100	223	Ser150Ser (tcc/tcA)	Rv2164c	-	hypothetical protein
2444578	0	C	SNP	A	94	105	196	99.5	200	Ala426Asp (gcc/gAc)	Rv2181	-	alpha-(1-2)-phosphatidylinositol mannoside mannosyltransferase
2455727	0	G	SNP	C	124	130	253	99.22	256	Ala339Ala (gcc/gcG)	Rv2192c	trpD	anthranilate phosphoribosyltransferase
2509722	0	A	SNP	G	103	126	227	99.57	230	Pro78Pro (cca/ccG)	Rv2237	-	hypothetical protein
2521342	0	T	SNP	C	120	105	223	100	225	Asp200Asp (gat/gaC)	Rv2247	accD6	acetyl-/propionyl-CoA carboxylase subunit beta
2523205	1	G	Ins	C	77	70	147	94.23	147
2523205	2	G	Ins	G	77	70	147	94.23	147
2523205	3	G	Ins	C	77	70	147	94.23	147
2524519	0	G	SNP	A	96	112	206	100	208	Ala91Ala (gcc/gcT)	Rv2249c	glpD1	glycerol-3-phosphate dehydrogenase
2525723	0	G	Del	GAP	91	104	194	95.12	205		Rv2251	-	flavoprotein
2531755	0	C	SNP	G	104	107	210	100	211	Ser48Thr (agc/aCc)	Rv2258c	-	transcriptional regulator
2534563	0	G	Del	GAP	102	106	208	95.41	218
2534564	0	A	Del	GAP	102	105	207	98.57	210
2546361	0	G	SNP	A	75	94	163	100	169	Gly87Asp (ggc/gAc)	Rv2273	-	transmembrane protein
2546754	0	T	SNP	A	89	104	186	100	193	Lys18_ (aaa/Taa)	Rv2274c	mazF8	toxin MazF8
2612632	0	C	SNP	A	90	109	192	100	199	Gly119Val (ggc/gTc)	Rv2337c	-	hypothetical protein
2656225	0	A	SNP	G	99	88	184	100	187	Val69Ala (gtc/gCc)	Rv2377c	-	hypothetical protein
2692709	0	G	SNP	A	154	122	271	98.92	279	Ser53Ser (tcg/tcA)	Rv2395B	aprB	acid and phagosome regulated protein AprB
2718852	0	T	SNP	G	90	100	188	100	190
2720698	0	G	SNP	A	74	94	167	100	168
2721013	0	A	SNP	G	8	18	26	100	26	Arg255Arg (cgt/cgC)	Rv2424c	-	transposase
2734074	0	T	SNP	C	134	126	257	100	260	Val282Ala (gtc/gCc)	Rv2436	rbsK	ribokinase RbsK
2751804	0	C	SNP	T	115	95	210	99.53	211	Arg126Gln (cgg/cAg)	Rv2450c	rpfE	resuscitation-promoting factor RpfE
2783502	0	A	SNP	G	134	111	243	98.79	248	Leu181Leu (ttg/Ctg)	Rv2477c	-	macrolide ABC transporter ATP-binding protein
2784443	0	C	SNP	A	114	107	218	99.55	222	Gly56Trp (ggg/Tgg)	Rv2478c	-	hypothetical protein
2786952	0	A	SNP	G	101	122	215	99.55	224	Cys778Arg (tgc/Cgc)	Rv2482c	plsB2	glycerol-3-phosphate acyltransferase
2809621	0	T	SNP	C	93	105	196	100	198	Thr107Ala (acc/Gcc)	Rv2495c	bkdC	branched-chain keto acid dehydrogenase E2 component
2818837	0	A	SNP	G	94	111	201	99.51	206	Gly97Gly (ggt/ggC)	Rv2503c	scoB	succinyl-CoA:3-ketoacid-CoA transferase subunit B
2825896	0	C	SNP	A	119	121	232	100	240	Ser398Ser (tcg/tcT)	Rv2510c	-	hypothetical protein
2827984	0	G	SNP	T	106	100	205	100	206
2828019	0	T	SNP	C	95	103	193	100	198
2843294	0	G	SNP	A	106	113	215	99.1	221	Thr2013Thr (acc/acT)	Rv2524c	fas	fatty acid synthase
2855259	0	A	SNP	G	122	100	216	100	222	Ala841Ala (gct/gcC)	Rv2531c	-	amino acid decarboxylase
2865760	0	A	SNP	G	118	105	218	99.55	224	Thr211Ala (acc/Gcc)	Rv2542	-	hypothetical protein
2881598	0	G	Del	GAP	89	103	185	95.52	201
2889633	0	T	SNP	C	110	120	222	99.57	231	Ala1087Ala (gct/gcC)	Rv2566	-	hypothetical protein
2894208	0	G	SNP	A	93	108	194	100	201	Ser67Ser (agc/agT)	Rv2569c	-	hypothetical protein
2910461	0	G	SNP	T	122	134	254	100	256	Ala147Glu (gcg/gAg)	Rv2584c	apt	adenine phosphoribosyltransferase
2911293	0	C	SNP	G	99	128	225	100	227	Cys462Ser (tgt/tCt)	Rv2585c	-	lipoprotein
2912294	0	T	SNP	G	119	116	233	100	235	Ala128Ala (gca/gcC)	Rv2585c	-	lipoprotein
2923391	0	T	SNP	C	124	123	242	100	247	Pro281Pro (cca/ccG)	Rv2592c	ruvB	Holliday junction ATP-dependent DNA helicase RuvB
2927939	0	T	SNP	C	99	115	208	100	214
2939373	0	G	SNP	C	121	120	239	100	241	Ser197Cys (tct/tGt)	Rv2611c	-	phosphatidylinositol mannoside acyltransferase
2939657	0	T	SNP	C	128	114	240	100	242	Ile102Met (ata/atG)	Rv2611c	-	phosphatidylinositol mannoside acyltransferase
2946741	0	C	SNP	T	114	119	228	100	233	Thr103Ile (acc/aTc)	Rv2618	-	hypothetical protein
2948592	0	A	SNP	G	107	124	228	100	231
2954439	0	T	SNP	C	134	124	253	100	258	Arg104Gly (aga/Gga)	Rv2627c	-	hypothetical protein
2974933	0	A	SNP	G	125	94	218	99.55	220	Ile101Thr (atc/aCc)	Rv2650c	-	prophage protein
2975766	0	T	SNP	C	123	115	235	98.35	242	Ile4Val (atc/Gtc)	Rv2651c	-	prophage protease
2976315	0	C	SNP	A	102	102	197	100	204	Ala80Ala (gcg/gcT)	Rv2652c	-	prophage protein
2984740	0	A	SNP	G	131	120	242	100	251	His3Arg (cac/cGc)	Rv2668	-	hypothetical protein
3036094	0	C	SNP	T	104	96	196	100	200	His396Tyr (cac/Tac)	Rv2723	-	integral membrane protein
3054321	0	A	SNP	G	97	119	214	100	216	Gly136Gly (gga/ggG)	Rv2741	PE_PGRS47	PE-PGRS family protein PE_PGRS47
3054724	0	A	SNP	G	10	5	14	100	15	Ser271Gly (agc/Ggc)	Rv2741	PE_PGRS47	PE-PGRS family protein PE_PGRS47
3080795	0	A	SNP	G	95	95	188	100	190	Leu80Pro (ctc/cCc)	Rv2771c	-	hypothetical protein
3087367	0	C	SNP	T	124	128	247	99.6	253	Ala183Val (gca/gTa)	Rv2780	ald	L-alanine dehydrogenase
3103682	0	T	SNP	C	135	124	258	99.62	260	Met87Val (atg/Gtg)	Rv2794c	pptT	phosphopantetheinyl transferase
3118000	0	A	SNP	G	95	97	186	100	192	Arg395Gly (agg/Ggg)	Rv2812	-	transposase
3119202	0	G	SNP	T	58	67	118	82.24	152
3158142	1	C	Ins	A	108	105	213	98.61	213		Rv2849c	cobO	cob(I)alamin adenosyltransferase
3158142	2	C	Ins	T	108	105	213	98.61	213		Rv2849c	cobO	cob(I)alamin adenosyltransferase
3172844	0	T	SNP	A	95	108	198	99.51	204	Thr53Ser (acc/Tcc)	Rv2860c	glnA4	glutamine synthetase
3177884	0	C	SNP	A	111	116	223	100	227	Arg21Arg (cgc/cgA)	Rv2866	relG	toxin RelG
3184826	0	C	SNP	G	100	99	198	98.03	203
3186860	0	T	SNP	G	103	97	196	100	200	Tyr672Asp (tat/Gat)	Rv2874	dipZ	integral membrane C-type cytochrome biogenesis protein DipZ
3189580	0	T	SNP	C	47	59	106	99.07	107
3226181	0	A	SNP	C	95	113	207	100	208	Arg35Arg (cgt/cgG)	Rv2916c	ffh	signal recognition particle protein
3228143	0	G	SNP	T	118	112	228	100	230	Arg594Leu (cgg/cTg)	Rv2917	-	hypothetical protein
3247316	0	C	SNP	G	114	150	258	99.25	266	Asp624Glu (gac/gaG)	Rv2931	ppsA	phthiocerol synthesis polyketide synthase type I PpsA
3255759	0	C	SNP	T	133	105	232	99.58	239	Arg25Arg (cgc/cgT)	Rv2933	ppsC	phthiocerol synthesis polyketide synthase type I PpsC
3265199	0	G	SNP	A	103	114	213	98.64	220	Glu984Glu (gag/gaA)	Rv2934	ppsD	phthiocerol synthesis polyketide synthase type I PpsD
3269581	0	A	SNP	G	119	105	221	100	224	Ala615Ala (gca/gcG)	Rv2935	ppsE	phthiocerol synthesis polyketide synthase type I PpsE
3274122	0	A	SNP	C	97	109	203	100	206	Pro17Pro (cca/ccC)	Rv2938	drrC	daunorubicin ABC transporter permease DrrC
3296843	0	A	SNP	G	123	114	230	100	237	Val333Ala (gtg/gCg)	Rv2947c	pks15	polyketide synthase
3320590	0	C	SNP	T	100	113	205	93.01	229	Arg819Arg (cgg/cgA)	Rv2967c	pca	pyruvate carboxylase
3327275	0	C	SNP	T	103	113	210	99.08	218	Met154Ile (atg/atA)	Rv2972c	-	hypothetical protein
3338603	0	G	SNP	C	101	127	226	100	228	Pro133Ala (ccg/Gcg)	Rv2982c	gpdA2	glycerol-3-phosphate dehydrogenase
3351186	0	G	SNP	A	111	100	205	99.53	212
3358235	0	A	SNP	T	113	121	231	99.57	235	Met212Leu (atg/Ttg)	Rv2999	lppY	lipoprotein LppY
3415181	0	C	Del	GAP	65	67	135	75.43	175
3415182	0	A	Del	GAP	65	67	135	75.43	175
3415183	0	C	Del	GAP	65	67	135	76.3	173
3415184	0	C	Del	GAP	65	67	135	76.74	172
3415185	0	T	Del	GAP	65	67	135	78.11	169
3415186	0	A	Del	GAP	65	67	135	80	165
3415187	0	G	Del	GAP	65	67	135	80	165
3415188	0	G	Del	GAP	65	67	135	81.99	161
3415189	0	G	Del	GAP	65	67	135	81.99	161
3415190	0	G	Del	GAP	65	67	135	81.99	161
3415191	0	G	Del	GAP	65	67	135	81.99	161
3415192	0	T	Del	GAP	65	67	135	82.5	160
3415193	0	G	Del	GAP	65	67	135	82.5	160
3415194	0	G	Del	GAP	65	67	135	84.08	157
3417720	1	T	Ins	G	114	106	220	97.35	220		Rv3056	dinP	DNA polymerase IV 2
3440464	0	T	SNP	G	146	112	257	100	258	Arg308Arg (cgt/cgG)	Rv3077	-	hydrolase
3440468	0	G	SNP	C	144	111	252	100	255	Gly310Arg (ggc/Cgc)	Rv3077	-	hydrolase
3456666	0	A	SNP	G	122	113	232	99.58	236	Ala302Ala (gca/gcG)	Rv3089	fadD13	long chain-fatty-acid--CoA ligase FadD13
3478885	0	C	SNP	G	87	92	173	100	179	Ala36Gly (gcc/gGc)	Rv3110	moaB1	pterin-4-alpha-carbinolamine dehydratase
3486121	0	G	SNP	A	115	112	225	98.7	230	Asp184Asn (gac/Aac)	Rv3120	-	hypothetical protein
3497034	0	A	SNP	G	123	115	238	100	238	Ile162Val (att/Gtt)	Rv3131	-	NAD(P)H nitroreductase
3503895	0	C	SNP	T	123	113	233	100	236	Pro168Leu (ccg/cTg)	Rv3137	-	histidinol-phosphatase
3570632	0	C	SNP	T	119	96	204	95.56	225	Ala194Thr (gcc/Acc)	Rv3198c	uvrD2	ATP-dependent DNA helicase UvrD
3580637	0	T	Del	GAP	122	111	229	98.73	236
3581414	0	A	SNP	G	141	129	263	99.63	271	Thr34Ala (aca/Gca)	Rv3204	-	DNA-methyltransferase
3584779	0	A	SNP	C	121	123	241	99.59	245
3590686	1	G	Ins	C	79	39	118	98.33	118
3591063	0	T	SNP	C	121	100	220	100	221	Lys144Glu (aag/Gag)	Rv3213c	-	SOJ/ParA-like protein
3604504	0	C	SNP	G	104	126	227	100	230	Gly376Gly (ggc/ggG)	Rv3227	aroA	3-phosphoshikimate 1-carboxyvinyltransferase
3604821	0	G	SNP	C	127	130	254	100	257	Ala32Ala (gcg/gcC)	Rv3228	-	hypothetical protein
3622441	0	A	SNP	C	119	114	230	99.57	234	Val217Val (gtt/gtG)	Rv3243c	-	hypothetical protein
3682218	0	C	SNP	A	115	114	222	100	229	Trp269Cys (tgg/tgT)	Rv3298c	lpqC	esterase LpqC
3689523	0	G	SNP	T	100	85	185	100	185	Cys472_ (tgc/tgA)	Rv3303c	lpdA	NAD(P)H quinone reductase LpdA
3693953	0	A	SNP	G	108	112	219	100	220	Leu13Leu (ttg/Ctg)	Rv3306c	amiB1	amidase AmiB
3704596	0	G	SNP	C	126	129	253	100	255	Val54Leu (gtg/Ctg)	Rv3317	sdhD	succinate dehydrogenase hydrophobic membrane anchor subunit
3714211	0	G	SNP	T	121	86	205	100	207	Pro41Gln (ccg/cAg)	Rv3328c	sigJ	ECF RNA polymerase sigma factor SigJ
3718357	0	C	SNP	T	121	99	218	100	220	Pro423Leu (ccg/cTg)	Rv3331	sugI	sugar-transport integral membrane protein SugI
3721806	0	G	SNP	C	124	95	219	100	219	Gly265Gly (ggc/ggG)	Rv3335c	-	integral membrane protein
3730466	0	A	SNP	G	126	129	255	77.27	330	Ile2157Thr (atc/aCc)	Rv3343c	PPE54	PPE family protein PPE54
3732553	0	A	SNP	G	104	83	183	75.1	249	Ile1461Ile (att/atC)	Rv3343c	PPE54	PPE family protein PPE54
3732624	0	A	SNP	G	103	105	203	89.66	232	Leu1438Leu (ttg/Ctg)	Rv3343c	PPE54	PPE family protein PPE54
3736628	0	T	SNP	G	147	120	265	99.63	268	Glu103Ala (gag/gCg)	Rv3343c	PPE54	PPE family protein PPE54
3746409	0	A	SNP	G	121	100	218	100	221	Leu2259Pro (ctg/cCg)	Rv3347c	PPE55	PPE family protein PPE55
3752207	0	A	SNP	G	153	128	276	100	281	Ile326Ile (att/atC)	Rv3347c	PPE55	PPE family protein PPE55
3810194	0	C	SNP	T	114	145	256	99.62	260	Gly278Arg (gga/Aga)	Rv3394c	-	hypothetical protein
3817117	0	C	SNP	A	112	114	226	100	226	Ala330Glu (gcg/gAg)	Rv3399	-	S-adenosylmethionine-dependentmethyltransferase
3820545	0	A	SNP	G	241	169	400	99.27	413
3826684	0	C	SNP	T	111	107	213	100	218	Ser46Leu (tcg/tTg)	Rv3408	vapC47	ribonuclease VapC47
3828776	0	G	SNP	A	115	109	220	99.56	225
3833700	0	G	SNP	A	112	109	220	99.55	222	Thr274Thr (acc/acT)	Rv3415c	-	hypothetical protein
3838871	0	A	SNP	G	129	113	239	100	242	Ala64Ala (gct/gcC)	Rv3420c	rimI	ribosomal-protein-alanine acetyltransferase RimI
3844992	0	T	SNP	A	122	115	237	100	237	Ser327Cys (agc/Tgc)	Rv3428c	-	transposase
3852043	0	G	SNP	A	121	108	226	99.57	230	Pro391Ser (ccc/Tcc)	Rv3433c	-	bifunctional ADP-dependent (S)-NAD(P)H-hydrate dehydratase/NAD(P)H-hydrate epimerase
3859893	0	C	SNP	T	107	141	245	100	248	Glu28Glu (gag/gaA)	Rv3440c	-	hypothetical protein
3862473	0	A	Del	GAP	98	90	182	97.92	192
3877421	0	A	SNP	G	96	105	199	100	201	Pro4Pro (cct/ccC)	Rv3456c	rplQ	50S ribosomal protein L17
3877536	0	G	SNP	A	108	99	204	100	207	Asp324Asp (gac/gaT)	Rv3457c	rpoA	DNA-directed RNA polymerase subunit alpha
3883549	0	A	SNP	C	114	93	201	99.52	208	Ile9Leu (att/Ctt)	Rv3466	-	hypothetical protein
3883626	0	A	SNP	G	49	103	147	100	152	Pro34Pro (cca/ccG)	Rv3466	-	hypothetical protein
3884906	0	A	SNP	G	112	105	211	94.76	229	Lys315Glu (aaa/Gaa)	Rv3467	-	hypothetical protein
3892671	0	A	SNP	G	100	104	200	100	204
3896340	0	T	SNP	G	130	110	236	100	240	Leu174Arg (ctc/cGc)	Rv3479	-	transmembrane protein
3898426	0	G	SNP	T	120	112	230	100	232	Gln869His (cag/caT)	Rv3479	-	transmembrane protein
3915455	0	C	SNP	G	110	114	218	100	224	Gly144Gly (ggg/ggC)	Rv3496c	mce4D	Mce family protein Mce4D
3940802	0	A	SNP	G	27	66	90	98.94	94	Asn396Asp (aac/Gac)	Rv3511	PE_PGRS55	PE-PGRS family protein PE_PGRS55
4026899	0	G	SNP	A	117	119	232	100	236	Gln152Gln (cag/caA)	Rv3585	radA	DNA repair protein RadA
4034827	0	C	SNP	T	120	113	226	100	233	Ala159Val (gcg/gTg)	Rv3593	lpqF	lipoprotein LpqF
4059904	0	A	SNP	G	127	122	244	100	249
4060417	0	G	SNP	A	115	86	197	85.53	235	Gln59_ (cag/Tag)	Rv3620c	esxW	ESAT-6 like protein EsxW
4060466	0	G	SNP	A	118	99	208	98.64	220	Gly42Gly (ggc/ggT)	Rv3620c	esxW	ESAT-6 like protein EsxW
4095002	0	G	Del	GAP	105	137	235	99.59	243		Rv3655c	-	hypothetical protein
4100975	0	T	SNP	C	107	127	229	99.57	235
4111303	0	G	SNP	C	140	100	239	100	240	Val159Val (gtg/gtC)	Rv3669	-	transmembrane protein
4162339	0	A	SNP	G	115	99	210	100	214	Thr12Ala (acg/Gcg)	Rv3719	-	hypothetical protein
4189943	0	G	SNP	T	119	106	220	100	225	Ser97Tyr (tcc/tAc)	Rv3738c	PPE66	PPE family protein PPE66
4198621	0	A	SNP	C	104	98	200	99.51	203
4207533	0	C	SNP	T	145	101	243	99.19	248	Ala448Ala (gcg/gcA)	Rv3762c	-	hydrolase
4222882	0	A	SNP	G	145	125	263	100	270	Leu63Leu (cta/ctG)	Rv3777	-	oxidoreductase
4235675	0	C	SNP	T	117	98	212	100	215	Ala101Val (gcg/gTg)	Rv3789	-	GtrA family protein
4247429	0	A	SNP	G	126	115	239	100	241	Met306Val (atg/Gtg)	Rv3795	embB	arabinosyltransferase B	ethambutol (EMB)		ethambutol (EMB)
4252878	0	T	SNP	A	43	53	95	97.96	98
4252879	1	C	Ins	C	41	53	94	96.91	94
4252879	2	C	Ins	C	41	53	94	96.91	94
4252879	3	C	Ins	A	40	53	93	95.88	94
4252879	4	C	Ins	C	41	53	94	96.91	94
4252879	5	C	Ins	G	41	53	94	96.91	94
4252881	1	T	Ins	T	42	53	95	95.96	95
4252881	2	T	Ins	T	42	53	95	95.96	95
4252881	3	T	Ins	T	42	53	95	95.96	95
4252881	4	T	Ins	T	42	53	95	95.96	95
4252881	5	T	Ins	G	42	53	95	95.96	95
4265661	0	G	SNP	A	129	97	223	100	226	Pro333Leu (ccc/cTc)	Rv3804c	fbpA	diacylglycerol acyltransferase/mycolyltransferase Ag85A
4269124	0	G	SNP	A	120	112	217	100	232	Ala237Val (gct/gTt)	Rv3806c	ubiA	decaprenyl-phosphate phosphoribosyltransferase
4306106	0	G	SNP	A	106	114	215	99.1	222	Arg117His (cgt/cAt)	Rv3831	-	hypothetical protein
4306155	0	C	SNP	T	112	122	227	99.57	235	Ser133Ser (agc/agT)	Rv3831	-	hypothetical protein
4307021	0	C	SNP	T	84	95	176	95.21	188	Pro52Leu (ccg/cTg)	Rv3833	-	AraC family transcriptional regulator
4338307	0	G	SNP	C	106	115	219	100	221	Ala72Gly (gcg/gGg)	Rv3862c	whiB6	transcriptional regulator WhiB6
4338596	0	C	Del	GAP	109	111	210	100	220
4366272	0	G	SNP	C	128	122	249	100	250	Ala189Ala (gcc/gcG)	Rv3884c	eccA2	ESX-2 secretion system protein EccA
4379680	0	C	SNP	G	121	107	224	99.13	230	Arg258Pro (cgc/cCc)	Rv3894c	eccC2	ESX-2 type VII secretion system protein EccC
4380793	0	T	SNP	C	124	114	237	99.17	240	Asp383Gly (gat/gGt)	Rv3895c	eccB2	ESX-2 secretion system protein EccB
4382054	0	T	SNP	C	108	107	213	100	215	Ala266Ala (gca/gcG)	Rv3896c	-	hypothetical protein
4383144	1	C	Ins	C	124	112	236	94.78	236		Rv3897c	-	hypothetical protein
4383144	2	C	Ins	G	124	112	236	94.78	236		Rv3897c	-	hypothetical protein
4383144	3	C	Ins	G	122	111	233	93.57	235		Rv3897c	-	hypothetical protein
4383144	4	C	Ins	G	123	111	234	93.98	235		Rv3897c	-	hypothetical protein
4383144	5	C	Ins	G	124	111	235	94.38	235		Rv3897c	-	hypothetical protein
4395388	0	C	SNP	T	120	123	239	98.38	247	Asn399Asn (aac/aaT)	Rv3909	-	hypothetical protein
4395828	0	G	SNP	A	123	98	216	99.55	222	Arg546His (cgc/cAc)	Rv3909	-	hypothetical protein
4400661	0	C	Del	GAP	136	119	252	98.08	260		Rv3911	sigM	ECF RNA polymerase sigma factor SigM
