# Supplementary material for: Novel Mutations in Putative Nicotinic Acid Phosphoribosyltransferases of Mycobacterium tuberculosis and Their Effect on Protein Thermodynamic Properties
Source: Polymers (Basel). 2022 Apr 18;14(8):1623. doi: 10.3390/polym14081623 (PMC9031469; doi:10.3390/polym14081623)
Supplement: Supplementary file 1 [file polymers-14-01623-s001.zip › Supplementary files S1/776.xlsx]

## Sheet: 776
#Pos	Insindex	Ref	Type	Allel	CovFor	CovRev	Qual20	Freq	Cov	Subst	Gene	GeneName	Product	ResistanceSNP	PhyloSNP	InterestingRegion
1849	0	C	SNP	A	139	103	236	99.59	243
1977	0	A	SNP	G	107	120	226	100	227
3446	0	C	SNP	T	108	87	192	99.49	196	Ala56Val (gcc/gTc)	Rv0003	recF	DNA replication/repair protein RecF
4013	0	T	SNP	C	116	111	227	100	227	Ile245Thr (atc/aCc)	Rv0003	recF	DNA replication/repair protein RecF
7362	0	G	SNP	C	130	100	228	100	230	Glu21Gln (gag/Cag)	Rv0006	gyrA	DNA gyrase subunit A			fluoroquinolones (FQ)
7572	0	T	SNP	C	102	140	240	98.78	245	Ser91Pro (tcg/Ccg)	Rv0006	gyrA	DNA gyrase subunit A	fluoroquinolones (FQ)		fluoroquinolones (FQ)
7585	0	G	SNP	C	105	134	235	100	239	Ser95Thr (agc/aCc)	Rv0006	gyrA	DNA gyrase subunit A		phylo (not H37Rv)	fluoroquinolones (FQ)
9304	0	G	SNP	A	121	136	253	98.85	260	Gly668Asp (ggc/gAc)	Rv0006	gyrA	DNA gyrase subunit A			fluoroquinolones (FQ)
10790	0	A	SNP	C	103	98	195	98.53	204	Ile293Leu (atc/Ctc)	Rv0007	-	membrane protein
11879	0	A	SNP	G	122	97	213	99.55	220	Ser145Pro (tcc/Ccc)	Rv0008c	-	cell wall synthesis protein CwsA
12204	0	G	SNP	A	116	140	255	99.22	258	Leu36Leu (ctc/ctT)	Rv0008c	-	cell wall synthesis protein CwsA
14785	0	T	SNP	C	98	120	215	100	218	Cys233Arg (tgc/Cgc)	Rv0012	-	membrane protein
15117	0	C	SNP	G	108	109	215	99.09	219	Ile68Met (atc/atG)	Rv0013	trpG	anthranilate synthase component II
21795	0	G	SNP	A	113	106	203	100	219	Pro463Ser (ccg/Tcg)	Rv0018c	pstP	phosphoserine/threonine phosphatase PstP
24007	0	G	SNP	T	111	99	208	100	210	Arg480Arg (cgg/Agg)	Rv0020c	fhaA	FHA domain-containing protein FhaA
24706	0	G	Del	GAP	76	81	151	75.48	208		Rv0020c	fhaA	FHA domain-containing protein FhaA
24707	0	C	Del	GAP	76	81	151	76.21	206		Rv0020c	fhaA	FHA domain-containing protein FhaA
24708	0	T	Del	GAP	76	81	151	76.96	204		Rv0020c	fhaA	FHA domain-containing protein FhaA
24709	0	C	Del	GAP	76	81	151	76.96	204		Rv0020c	fhaA	FHA domain-containing protein FhaA
24710	0	G	Del	GAP	76	81	151	77.72	202		Rv0020c	fhaA	FHA domain-containing protein FhaA
24711	0	G	Del	GAP	76	81	151	78.89	199		Rv0020c	fhaA	FHA domain-containing protein FhaA
24712	0	G	Del	GAP	76	81	151	79.29	198		Rv0020c	fhaA	FHA domain-containing protein FhaA
24713	0	G	Del	GAP	76	81	151	78.5	200		Rv0020c	fhaA	FHA domain-containing protein FhaA
24714	0	T	Del	GAP	76	81	151	79.29	198		Rv0020c	fhaA	FHA domain-containing protein FhaA
24715	0	A	Del	GAP	76	81	151	80.51	195		Rv0020c	fhaA	FHA domain-containing protein FhaA
24716	0	A	Del	GAP	76	81	151	80.93	194		Rv0020c	fhaA	FHA domain-containing protein FhaA
26748	0	C	Del	GAP	110	119	231	95.42	240		Rv0021c	-	hypothetical protein
26957	0	C	SNP	G	132	119	246	100	251
26959	0	C	SNP	G	130	123	248	100	253
27487	0	G	SNP	A	95	90	179	98.4	188
28937	0	C	SNP	T	103	129	225	99.57	233	Pro192Pro (ccc/ccT)	Rv0024	-	NLP/P60 family protein
29317	0	G	SNP	C	97	101	196	99	200	Ala25Pro (gcc/Ccc)	Rv0025	-	hypothetical protein
31980	0	C	SNP	T	87	101	185	97.92	192
34044	0	T	SNP	C	100	121	215	100	221
34569	0	C	Del	GAP	74	95	170	98.26	172		Rv0032	bioF2	8-amino-7-oxononanoate synthase
36998	0	T	Del	GAP	108	116	220	99.56	225		Rv0034	-	hypothetical protein
37031	0	C	SNP	G	103	110	212	100	213	Ala55Ala (gcc/gcG)	Rv0034	-	hypothetical protein
37639	0	C	SNP	G	117	109	216	98.69	229	Ala127Ala (gcc/gcG)	Rv0035	fadD34	fatty-acid--CoA ligase FadD34
42281	0	C	SNP	A	107	107	209	99.07	216	Cys24Phe (tgc/tTc)	Rv0039c	-	transmembrane protein
42967	0	G	SNP	C	117	101	214	100	218	Pro133Pro (ccc/ccG)	Rv0040c	mtc28	hypothetical protein
49360	0	C	SNP	T	118	134	249	99.21	254	Val194Ile (gtc/Atc)	Rv0045c	-	hydrolase
49691	0	C	Del	GAP	105	97	198	96.19	210		Rv0045c	-	hydrolase
49692	0	C	Del	GAP	105	97	198	100	202		Rv0045c	-	hydrolase
50557	0	T	SNP	C	101	105	200	100	206	Arg190Gly (agg/Ggg)	Rv0046c	ino1	inositol-3-phosphate synthase
51949	0	A	SNP	G	106	91	195	100	197	Val250Ala (gtc/gCc)	Rv0048c	-	membrane protein
53422	0	G	SNP	A	123	108	225	100	231
54394	0	A	SNP	G	107	121	220	100	228	Ala244Ala (gca/gcG)	Rv0050	ponA1	bifunctional penicillin-insensitive transglycosylase/penicillin-sensitive transpeptidase
54842	0	G	SNP	T	110	124	224	99.15	236	Ala394Ser (gcg/Tcg)	Rv0050	ponA1	bifunctional penicillin-insensitive transglycosylase/penicillin-sensitive transpeptidase
55543	1	G	Ins	C	106	106	212	95.07	212		Rv0050	ponA1	bifunctional penicillin-insensitive transglycosylase/penicillin-sensitive transpeptidase
55543	2	G	Ins	C	105	106	211	94.62	212		Rv0050	ponA1	bifunctional penicillin-insensitive transglycosylase/penicillin-sensitive transpeptidase
55543	3	G	Ins	G	106	106	212	95.07	212		Rv0050	ponA1	bifunctional penicillin-insensitive transglycosylase/penicillin-sensitive transpeptidase
55543	4	G	Ins	C	106	106	212	95.07	212		Rv0050	ponA1	bifunctional penicillin-insensitive transglycosylase/penicillin-sensitive transpeptidase
55543	5	G	Ins	C	106	106	212	95.07	212		Rv0050	ponA1	bifunctional penicillin-insensitive transglycosylase/penicillin-sensitive transpeptidase
55543	6	G	Ins	T	106	106	212	95.07	212		Rv0050	ponA1	bifunctional penicillin-insensitive transglycosylase/penicillin-sensitive transpeptidase
55553	0	C	SNP	T	112	101	211	98.16	217	Pro631Ser (ccg/Tcg)	Rv0050	ponA1	bifunctional penicillin-insensitive transglycosylase/penicillin-sensitive transpeptidase
56001	0	G	SNP	A	103	88	189	98.96	193	Gln102Gln (cag/caA)	Rv0051	-	transmembrane protein
62049	0	A	SNP	G	95	108	198	100	203	Arg552Gly (agg/Ggg)	Rv0058	dnaB	replicative DNA helicase
64567	0	G	SNP	A	101	115	211	99.54	217	Gly220Asp (ggc/gAc)	Rv0060	-	hypothetical protein
65083	0	G	SNP	A	115	120	229	99.58	236	Pro90Ser (ccc/Tcc)	Rv0061c	-	hypothetical protein
66632	0	C	SNP	T	97	108	202	99.03	207	Pro361Ser (cct/Tct)	Rv0062	celA1	cellulase CelA
67012	0	C	SNP	T	103	131	230	100	234	Thr30Thr (acc/acT)	Rv0063	-	oxidoreductase
69984	0	C	SNP	A	117	99	214	99.08	218	Ala455Ala (gcc/gcA)	Rv0064	-	transmembrane protein
69989	0	G	SNP	A	110	102	209	100	212	Gly457Asp (ggt/gAt)	Rv0064	-	transmembrane protein
70267	0	G	SNP	T	103	94	194	100	197	Val550Phe (gtc/Ttc)	Rv0064	-	transmembrane protein
70816	0	A	SNP	G	102	117	217	100	219	Asn733Asp (aac/Gac)	Rv0064	-	transmembrane protein
71336	0	G	SNP	C	120	118	228	100	238	Arg906Pro (cgc/cCc)	Rv0064	-	transmembrane protein
72549	0	C	SNP	T	123	111	232	100	234	Gly655Ser (ggt/Agt)	Rv0066c	icd2	isocitrate dehydrogenase
75233	0	C	SNP	A	110	107	211	99.54	218
75940	0	G	SNP	C	110	130	239	99.59	241	Val214Leu (gtg/Ctg)	Rv0068	-	oxidoreductase
80616	0	C	SNP	G	91	95	185	100	186
82264	0	G	SNP	A	110	99	208	99.52	210	Val197Met (gtg/Atg)	Rv0073	-	glutamine ABC transporter ATP-binding protein
83576	0	C	SNP	T	122	111	229	98.73	236	Pro277Ser (ccc/Tcc)	Rv0074	-	hypothetical protein
92199	0	T	SNP	G	136	106	236	100	242	Thr600Thr (act/acG)	Rv0083	-	oxidoreductase
99524	0	G	SNP	A	112	123	231	99.58	236
99807	0	G	SNP	C	92	91	180	99.46	184	Ala42Pro (gcg/Ccg)	Rv0091	mtn	bifunctional 5'-methylthioadenosine nucleosidase /S-adenosylhomocysteine nucleosidase
104712	0	C	SNP	T	126	101	224	91.9	247
104824	0	C	SNP	A	114	121	232	100	235	Ser131Ile (agc/aTc)	Rv0095c	-	hypothetical protein
105736	0	T	SNP	C	88	101	188	100	189	Val138Ala (gtc/gCc)	Rv0096	PPE1	PPE family protein PPE1
116000	0	T	SNP	G	103	104	200	100	207	Val2000Val (gtt/gtG)	Rv0101	nrp	peptide synthetase Nrp
117389	0	C	SNP	T	103	100	198	100	203	Thr2463Thr (acc/acT)	Rv0101	nrp	peptide synthetase Nrp
122109	0	A	SNP	G	118	98	209	100	216	Leu22Ser (ttg/tCg)	Rv0103c	ctpB	cation-transporter P-type ATPase B
123198	0	T	SNP	C	103	111	210	100	214	Pro294Pro (cct/ccC)	Rv0104	-	hypothetical protein
123520	0	T	SNP	C	131	108	233	100	239	Tyr402His (tat/Cat)	Rv0104	-	hypothetical protein
123745	0	G	SNP	A	107	113	219	99.55	221	Gly477Arg (ggg/Agg)	Rv0104	-	hypothetical protein
125830	1	G	Ins	A	98	101	199	93.87	200		Rv0107c	ctpI	cation-transporter ATPase I
129576	0	A	SNP	C	123	120	237	99.18	245	Ala322Ala (gct/gcG)	Rv0107c	ctpI	cation-transporter ATPase I
131174	1	T	Ins	G	106	84	190	97.94	191
132417	0	C	SNP	G	120	137	250	99.61	258	Arg346Gly (cgc/Ggc)	Rv0109	PE_PGRS1	PE-PGRS family protein PE_PGRS1
133839	0	C	SNP	T	127	99	223	100	226
134228	0	G	SNP	C	105	108	211	100	213	Gly93Gly (ggg/ggC)	Rv0111	-	transmembrane acyltransferase
139204	0	C	SNP	T	115	111	222	99.12	228	Ala231Val (gcg/gTg)	Rv0115	hddA	D-alpha-D-heptose-7-phosphate kinase HddA
143207	0	T	SNP	C	131	111	238	100	242	Ser224Gly (agc/Ggc)	Rv0118c	oxcA	oxalyl-CoA decarboxylase OxcA
143619	0	G	SNP	A	106	114	219	100	220	Gly86Gly (ggc/ggT)	Rv0118c	oxcA	oxalyl-CoA decarboxylase OxcA
144865	0	C	SNP	T	90	116	199	99.52	207	Leu273Leu (ctg/Ttg)	Rv0119	fadD7	fatty-acid--CoA ligase FadD7
146087	0	T	SNP	C	97	99	193	100	196	Asn562Ser (aat/aGt)	Rv0120c	fusA2	elongation factor G
154283	0	T	SNP	C	113	113	225	99.56	227	Ser18Pro (tcg/Ccg)	Rv0127	mak	maltokinase
157129	0	C	SNP	T	86	114	197	100	200	Gly158Ser (ggc/Agc)	Rv0129c	fbpC	diacylglycerol acyltransferase/mycolyltransferase Ag85C		phylo (Delhi/CAS)
166492	0	G	SNP	A	124	110	233	99.57	235	Ala222Ala (gcg/gcA)	Rv0139	-	oxidoreductase
170671	0	G	SNP	A	107	118	222	100	225	Ala130Thr (gcc/Acc)	Rv0144	-	transcriptional regulator
172492	0	C	SNP	G	114	107	218	100	221	Tyr94_ (tac/taG)	Rv0146	-	S-adenosylmethionine-dependentmethyltransferase
176535	0	G	Del	GAP	93	106	197	97.07	205		Rv0149	-	quinone oxidoreductase
177857	0	G	SNP	A	110	121	231	100	231	Leu485Leu (ctg/Ttg)	Rv0151c	PE1	PE family protein PE1
178205	0	C	SNP	G	95	106	201	99.5	202	Gly369Arg (ggc/Cgc)	Rv0151c	PE1	PE family protein PE1
178453	0	C	SNP	G	112	91	200	99.02	205	Gly286Ala (ggg/gCg)	Rv0151c	PE1	PE family protein PE1
181090	0	C	SNP	T	96	96	187	100	192
188317	0	A	SNP	G	88	94	181	100	182	Ser175Pro (tcc/Ccc)	Rv0159c	PE3	PE family protein PE3
188800	0	T	SNP	C	116	123	238	100	239	Thr14Ala (acg/Gcg)	Rv0159c	PE3	PE family protein PE3
189850	0	A	SNP	G	115	102	216	100	217	Phe197Ser (ttc/tCc)	Rv0160c	PE4	PE family protein PE4
193933	0	A	SNP	C	108	97	203	99.03	207	Lys103Thr (aag/aCg)	Rv0164	TB18.5	hypothetical protein
194305	1	C	Ins	G	95	120	215	95.13	216		Rv0165c	mce1R	transcriptional regulator Mce1R
194305	2	C	Ins	G	95	121	216	95.58	216		Rv0165c	mce1R	transcriptional regulator Mce1R
194681	0	G	SNP	C	120	118	237	100	238	Leu45Leu (ctc/ctG)	Rv0165c	mce1R	transcriptional regulator Mce1R
196642	0	C	SNP	T	113	91	199	99.51	205	Asn550Asn (aac/aaT)	Rv0166	fadD5	fatty-acid--CoA ligase FadD5
198401	0	G	SNP	T	96	79	172	100	175	Gly248Cys (ggc/Tgc)	Rv0168	yrbE1B	membrane protein
199470	0	T	SNP	G	98	92	187	100	190	Ser313Ala (tcc/Gcc)	Rv0169	mce1A	Mce family protein Mce1A
201949	0	G	SNP	A	121	99	218	99.55	221	Gly340Arg (ggg/Agg)	Rv0171	mce1C	Mce family protein Mce1C
206339	0	T	SNP	C	118	118	231	99.58	237	Leu370Pro (ctg/cCg)	Rv0174	mce1F	Mce family protein Mce1F
206481	0	C	SNP	G	93	78	164	96.61	177	Pro417Pro (ccc/ccG)	Rv0174	mce1F	Mce family protein Mce1F
206484	0	G	SNP	T	87	93	171	96.77	186	Gly418Gly (ggg/ggT)	Rv0174	mce1F	Mce family protein Mce1F
207079	0	G	SNP	C	95	83	174	100	178	Arg89Pro (cgc/cCc)	Rv0175	-	Mce associated membrane protein
210624	0	C	SNP	T	133	94	224	100	227	Leu63Leu (ctg/ctA)	Rv0179c	lprO	lipoprotein LprO
214612	0	T	SNP	G	112	113	219	99.12	227	Pro175Pro (cct/ccG)	Rv0183	-	lysophospholipase
217201	0	T	SNP	C	108	128	235	100	236	Asn311Asn (aat/aaC)	Rv0186	bglS	beta-glucosidase BglS
218599	0	T	SNP	C	97	97	193	100	194
223942	0	T	SNP	C	93	112	204	100	205	Ser127Pro (tcg/Ccg)	Rv0192	-	hypothetical protein
224338	0	C	SNP	T	97	106	198	99.51	204	Pro259Ser (ccg/Tcg)	Rv0192	-	hypothetical protein
225323	0	T	SNP	C	83	104	181	100	187	Lys417Glu (aag/Gag)	Rv0193c	-	hypothetical protein
227098	0	T	SNP	C	101	112	211	100	213	Met74Thr (atg/aCg)	Rv0194	-	multidrug ABC transporter ATPase/permease
230576	1	G	Ins	T	113	107	220	96.07	222
230921	0	C	Del	GAP	118	101	219	100	219		Rv0195	-	two component transcriptional regulator
231114	0	C	SNP	G	97	110	200	99.04	209	Ala72Ala (gcc/gcG)	Rv0195	-	two component transcriptional regulator
234477	0	T	SNP	G	58	76	131	100	134	Tyr749_ (tat/taG)	Rv0197	-	oxidoreductase
234496	1	C	Ins	G	52	74	126	97.67	126		Rv0197	-	oxidoreductase
234496	2	C	Ins	T	52	74	126	97.67	126		Rv0197	-	oxidoreductase
243924	0	G	Del	GAP	100	109	207	96.31	217		Rv0205	-	transmembrane protein
249522	0	T	SNP	C	115	112	224	99.56	228	Val162Ala (gtg/gCg)	Rv0209	-	hypothetical protein
251575	0	G	SNP	A	95	134	220	99.57	230	Ala486Thr (gcg/Acg)	Rv0210	-	hypothetical protein
255373	0	T	SNP	C	118	100	218	100	218	Asp193Gly (gac/gGc)	Rv0213c	-	methyltransferase
256899	0	A	SNP	G	99	114	210	100	213	His279Arg (cac/cGc)	Rv0214	fadD4	fatty-acid--CoA ligase FadD4
257071	0	C	SNP	T	91	98	188	100	189	Tyr336Tyr (tac/taT)	Rv0214	fadD4	fatty-acid--CoA ligase FadD4
261869	0	T	SNP	C	121	121	238	100	242	Cys316Arg (tgt/Cgt)	Rv0218	-	transmembrane protein
262268	0	A	SNP	T	103	101	203	100	204	Ala5Ala (gca/gcT)	Rv0219	-	transmembrane protein
264471	0	C	SNP	T	121	109	227	99.57	231	Ala135Ala (gcc/gcT)	Rv0221	-	diacyglycerol O-acyltransferase
264992	0	T	SNP	C	93	95	185	99.47	189	Leu309Pro (ctg/cCg)	Rv0221	-	diacyglycerol O-acyltransferase
265554	0	A	SNP	C	113	92	203	100	205	Val16Val (gta/gtC)	Rv0222	echA1	enoyl-CoA hydratase EchA1
266405	0	C	SNP	T	102	86	185	98.43	191	Gly454Ser (ggc/Agc)	Rv0223c	-	aldehyde dehydrogenase
274463	0	C	SNP	A	107	112	215	100	219	Arg86Leu (cgt/cTt)	Rv0229c	-	hypothetical protein
276539	0	G	SNP	C	105	96	197	99.01	203	Gly161Ala (ggc/gCc)	Rv0231	fadE4	acyl-CoA dehydrogenase FadE4
278681	0	C	SNP	G	120	102	221	100	222	His33Asp (cat/Gat)	Rv0233	nrdB	ribonucleoside-diphosphate reductase subunit beta NrdB
283503	0	G	SNP	A	112	92	201	100	204	His1117Tyr (cac/Tac)	Rv0236c	aftD	alpha-(1->3)-arabinofuranosyltransferase
283614	0	T	SNP	C	122	112	228	100	234	Ser1080Gly (agc/Ggc)	Rv0236c	aftD	alpha-(1->3)-arabinofuranosyltransferase
285772	0	A	SNP	C	111	127	236	100	238	Pro360Pro (cct/ccG)	Rv0236c	aftD	alpha-(1->3)-arabinofuranosyltransferase
285871	0	A	SNP	G	114	125	237	99.17	241	Val327Val (gtt/gtC)	Rv0236c	aftD	alpha-(1->3)-arabinofuranosyltransferase
287142	0	C	Del	GAP	109	104	210	93.83	227
289253	0	C	SNP	T	106	104	205	100	210	Asp50Asp (gac/gaT)	Rv0239	vapB24	antitoxin VapB24
293628	1	A	Ins	C	84	91	175	91.62	175
293628	2	A	Ins	C	81	90	171	89.53	175
301341	0	C	SNP	A	111	99	207	100	210	Pro105Pro (ccg/ccT)	Rv0249c	-	succinate dehydrogenase membrane anchor subunit
304923	0	A	SNP	G	113	101	213	99.53	215	Lys686Lys (aaa/aaG)	Rv0252	nirB	nitrite reductase large subunit NirB
308661	0	A	SNP	G	112	74	185	99.47	187	Leu296Pro (ctg/cCg)	Rv0256c	PPE2	PPE family protein PPE2
310973	0	G	SNP	A	111	117	223	100	228	Ala182Val (gcg/gTg)	Rv0259c	-	hypothetical protein
311613	0	G	SNP	T	111	98	206	100	209	Val349Val (gtc/gtA)	Rv0260c	-	transcriptional regulator
318057	0	C	SNP	T	100	105	197	99.03	207	Gly1033Asp (ggc/gAc)	Rv0266c	oplA	5-oxoprolinase OplA
324434	0	C	SNP	T	97	99	196	98.49	199	Arg33Gln (cga/cAa)	Rv0269c	-	hypothetical protein
324812	0	C	SNP	T	92	98	184	100	190	Asp82Asp (gac/gaT)	Rv0270	fadD2	fatty-acid--CoA ligase FadD2
325505	0	T	SNP	C	88	104	190	100	192	Val313Val (gtt/gtC)	Rv0270	fadD2	fatty-acid--CoA ligase FadD2
326841	0	C	SNP	G	102	99	200	98.53	204	Val541Leu (gta/Cta)	Rv0271c	fadE6	acyl-CoA dehydrogenase FadE6
328569	0	G	SNP	C	82	124	203	100	206
333892	0	G	SNP	C	90	118	199	98.58	211	Arg807Gly (cgc/Ggc)	Rv0278c	-	PE-PGRS family protein PE_PGRS3
335817	0	G	Del	GAP	75	4	76	75.96	104		Rv0278c	-	PE-PGRS family protein PE_PGRS3
335825	0	G	Del	GAP	75	4	76	75.24	105		Rv0278c	-	PE-PGRS family protein PE_PGRS3
335826	0	T	Del	GAP	75	4	76	75.96	104		Rv0278c	-	PE-PGRS family protein PE_PGRS3
335827	0	T	Del	GAP	75	4	76	76.7	103		Rv0278c	-	PE-PGRS family protein PE_PGRS3
335828	0	G	Del	GAP	75	4	76	76.7	103		Rv0278c	-	PE-PGRS family protein PE_PGRS3
336683	0	G	SNP	T	12	5	17	94.44	18	Val797Val (gtc/gtA)	Rv0279c	PE_PGRS4	PE-PGRS family protein PE_PGRS4
336684	0	A	SNP	G	12	5	17	100	17	Val797Ala (gtc/gCc)	Rv0279c	PE_PGRS4	PE-PGRS family protein PE_PGRS4
336688	0	A	Del	GAP	11	5	15	100	16		Rv0279c	PE_PGRS4	PE-PGRS family protein PE_PGRS4
336689	0	G	Del	GAP	11	5	15	94.12	17		Rv0279c	PE_PGRS4	PE-PGRS family protein PE_PGRS4
336690	0	C	Del	GAP	11	5	15	94.12	17		Rv0279c	PE_PGRS4	PE-PGRS family protein PE_PGRS4
336691	0	T	Del	GAP	11	5	15	94.12	17		Rv0279c	PE_PGRS4	PE-PGRS family protein PE_PGRS4
336692	0	C	Del	GAP	10	5	14	93.75	16		Rv0279c	PE_PGRS4	PE-PGRS family protein PE_PGRS4
336693	0	G	Del	GAP	10	5	14	93.75	16		Rv0279c	PE_PGRS4	PE-PGRS family protein PE_PGRS4
336694	0	A	Del	GAP	11	5	15	94.12	17		Rv0279c	PE_PGRS4	PE-PGRS family protein PE_PGRS4
336695	0	A	Del	GAP	11	5	15	94.12	17		Rv0279c	PE_PGRS4	PE-PGRS family protein PE_PGRS4
336696	0	T	Del	GAP	11	5	15	94.12	17		Rv0279c	PE_PGRS4	PE-PGRS family protein PE_PGRS4
336697	0	T	Del	GAP	11	5	15	94.12	17		Rv0279c	PE_PGRS4	PE-PGRS family protein PE_PGRS4
336699	1	C	Ins	G	11	5	16	94.12	16		Rv0279c	PE_PGRS4	PE-PGRS family protein PE_PGRS4
336699	2	C	Ins	G	10	5	15	88.24	16		Rv0279c	PE_PGRS4	PE-PGRS family protein PE_PGRS4
336707	0	G	Del	GAP	12	5	17	100	17		Rv0279c	PE_PGRS4	PE-PGRS family protein PE_PGRS4
336708	0	T	Del	GAP	12	5	17	100	17		Rv0279c	PE_PGRS4	PE-PGRS family protein PE_PGRS4
336709	0	C	Del	GAP	12	5	17	94.44	18		Rv0279c	PE_PGRS4	PE-PGRS family protein PE_PGRS4
336710	0	A	Del	GAP	12	5	17	85	20		Rv0279c	PE_PGRS4	PE-PGRS family protein PE_PGRS4
337820	0	G	SNP	A	11	88	96	97.06	102	Gly418Gly (ggc/ggT)	Rv0279c	PE_PGRS4	PE-PGRS family protein PE_PGRS4
337959	0	A	SNP	C	46	9	52	100	55	Ile372Ser (atc/aGc)	Rv0279c	PE_PGRS4	PE-PGRS family protein PE_PGRS4
338020	0	A	SNP	C	91	13	103	99.05	105	Cys352Gly (tgc/Ggc)	Rv0279c	PE_PGRS4	PE-PGRS family protein PE_PGRS4
338100	0	T	SNP	C	123	32	151	99.36	156	Asn325Ser (aac/aGc)	Rv0279c	PE_PGRS4	PE-PGRS family protein PE_PGRS4
338453	0	A	SNP	G	10	61	70	100	71	Ala207Ala (gct/gcC)	Rv0279c	PE_PGRS4	PE-PGRS family protein PE_PGRS4
338648	0	T	SNP	G	121	13	131	88.74	151	Gly142Gly (gga/ggC)	Rv0279c	PE_PGRS4	PE-PGRS family protein PE_PGRS4
338669	0	T	SNP	C	132	12	144	91.72	157	Leu135Leu (tta/ttG)	Rv0279c	PE_PGRS4	PE-PGRS family protein PE_PGRS4
338682	0	T	SNP	G	119	11	128	90.28	144	Asp131Ala (gac/gCc)	Rv0279c	PE_PGRS4	PE-PGRS family protein PE_PGRS4
338683	0	C	SNP	G	120	11	130	90.34	145	Asp131His (gac/Cac)	Rv0279c	PE_PGRS4	PE-PGRS family protein PE_PGRS4
338685	0	C	SNP	G	118	11	127	90.21	143	Gly130Ala (ggg/gCg)	Rv0279c	PE_PGRS4	PE-PGRS family protein PE_PGRS4
338690	0	A	SNP	G	122	11	131	91.72	145	Asn128Asn (aat/aaC)	Rv0279c	PE_PGRS4	PE-PGRS family protein PE_PGRS4
338692	0	T	SNP	C	122	10	132	92.31	143	Asn128Asp (aat/Gat)	Rv0279c	PE_PGRS4	PE-PGRS family protein PE_PGRS4
339230	0	G	SNP	C	129	97	221	99.12	228
340372	0	T	SNP	C	26	99	122	100	125	Ser337Pro (tcg/Ccg)	Rv0280	PPE3	PPE family protein PPE3
342146	0	A	SNP	C	109	121	225	99.57	231	Glu6Ala (gaa/gCa)	Rv0282	eccA3	ESX-3 secretion system protein EccA
342873	0	C	SNP	T	100	122	221	99.55	223	Val248Val (gtc/gtT)	Rv0282	eccA3	ESX-3 secretion system protein EccA
346275	0	C	SNP	G	97	107	198	100	204	Pro214Arg (ccg/cGg)	Rv0284	eccC3	ESX-3 secretion system protein EccC3
350088	0	C	SNP	A	106	119	223	100	225	Leu52Met (ctg/Atg)	Rv0286	PPE4	PPE family protein PPE4
353197	0	C	SNP	T	127	110	236	98.34	241	Arg39Cys (cgc/Tgc)	Rv0290	eccD3	ESX-3 secretion system protein EccD
356528	0	A	SNP	G	120	113	229	100	233	Asn217Asp (aat/Gat)	Rv0292	eccE3	ESX-3 secretion system protein EccE
356942	0	C	SNP	T	108	107	213	99.54	216	Gly375Ser (ggc/Agc)	Rv0293c	-	hypothetical protein
358473	0	G	SNP	C	134	123	249	99.61	258	Trp101Cys (tgg/tgC)	Rv0294	tam	trans-aconitate methyltransferase
363563	0	G	SNP	A	134	136	264	100	270	Ala30Thr (gcg/Acg)	Rv0299	-	toxin
369886	0	C	SNP	G	98	101	195	99.5	200	Gly960Ala (ggg/gCg)	Rv0304c	PPE5	PPE family protein PPE5
372913	0	A	SNP	C	120	103	222	99.55	224	Gly933Gly (ggt/ggG)	Rv0305c	PPE6	PPE family protein PPE6
373283	0	A	Del	GAP	92	90	181	98.38	185		Rv0305c	PPE6	PPE family protein PPE6
376774	0	T	SNP	C	109	110	210	99.1	221	Ala94Ala (gca/gcG)	Rv0307c	-	hypothetical protein
379881	1	A	Ins	G	98	126	224	96.55	224		Rv0311	-	hypothetical protein
384380	0	A	SNP	C	118	120	235	100	238	Lys260Thr (aag/aCg)	Rv0315	-	beta-1,3-glucanase
386432	0	C	SNP	G	123	121	237	100	244	Gly223Ala (ggg/gCg)	Rv0318c	-	integral membrane protein
390828	0	T	SNP	C	94	112	204	100	206	Ser142Gly (agt/Ggt)	Rv0323c	-	hypothetical protein
391853	0	A	SNP	G	125	120	241	99.59	246	Thr168Ala (act/Gct)	Rv0324	-	transcriptional regulator
392261	0	T	SNP	C	115	89	199	99.51	205	_75Gln (tag/Cag)	Rv0325	-	hypothetical protein
392825	0	G	SNP	A	116	124	238	98.36	244	Thr407Thr (acc/acT)	Rv0327c	cyp135A1	cytochrome P450 Cyp135A1
396199	0	T	SNP	C	100	109	203	99.52	210
402836	0	G	SNP	A	126	111	235	99.58	238	Tyr109Tyr (tac/taT)	Rv0337c	aspC	aspartate aminotransferase
403980	0	G	SNP	A	101	125	223	100	226	Ala621Val (gcc/gTc)	Rv0338c	-	iron-sulfur-binding reductase
404326	0	T	SNP	C	92	103	192	100	195	Arg506Gly (agg/Ggg)	Rv0338c	-	iron-sulfur-binding reductase
406251	0	T	SNP	C	133	123	253	100	256	Asp733Gly (gat/gGt)	Rv0339c	-	transcriptional regulator
414486	0	C	SNP	T	87	92	176	100	179	Glu152Glu (gag/gaA)	Rv0344c	lpqJ	lipoprotein LpqJ
420008	0	A	SNP	G	100	112	211	100	212	Ala58Ala (gca/gcG)	Rv0350	dnaK	chaperone protein DnaK
422678	0	G	SNP	A	128	129	253	99.61	258	Arg76His (cgc/cAc)	Rv0352	dnaJ1	chaperone protein DnaJ
424320	1	T	Ins	C	95	83	178	95.7	179		Rv0354c	PPE7	PPE family protein PPE7
428698	0	C	SNP	T	104	103	203	99.04	209	Ala1994Ala (gcg/gcA)	Rv0355c	PPE8	PPE family protein PPE8
428921	0	G	SNP	A	101	108	205	100	209	Ser1920Phe (tcc/tTc)	Rv0355c	PPE8	PPE family protein PPE8
432459	0	C	SNP	T	121	111	230	99.15	234	Asp741Asn (gac/Aac)	Rv0355c	PPE8	PPE family protein PPE8
438470	0	C	SNP	T	131	102	229	100	233	Lys90Lys (aag/aaA)	Rv0360c	-	hypothetical protein
440365	0	G	SNP	A	111	115	224	99.56	227	Ser165Ser (tcg/tcA)	Rv0362	mgtE	Mg2+ transport transmembrane protein MgtE
440878	0	C	SNP	T	120	113	233	100	233	Thr336Thr (acc/acT)	Rv0362	mgtE	Mg2+ transport transmembrane protein MgtE
443918	0	A	SNP	G	121	114	233	99.16	237	Tyr94His (tat/Cat)	Rv0365c	-	hypothetical protein
445780	0	C	SNP	T	101	96	197	99.49	198	Arg249His (cgt/cAt)	Rv0368c	-	hypothetical protein
447642	0	G	SNP	C	114	122	233	99.16	238	Leu134Leu (ctc/ctG)	Rv0370c	-	oxidoreductase
454295	0	T	SNP	C	90	84	169	100	174	Pro26Pro (cca/ccG)	Rv0376c	-	hypothetical protein
454333	0	T	SNP	G	97	97	194	98.48	197	Thr14Pro (acg/Ccg)	Rv0376c	-	hypothetical protein
455024	0	G	SNP	A	118	104	219	100	222	Val202Ile (gta/Ata)	Rv0377	-	HTH-type transcriptional regulator
455624	0	T	Del	GAP	79	121	199	100	200
457452	0	T	SNP	G	125	106	230	100	231	Thr124Thr (aca/acC)	Rv0381c	-	hypothetical protein
459399	0	A	SNP	C	91	94	183	100	185
466808	0	G	SNP	C	107	112	215	99.55	220
467497	1	C	Ins	G	115	128	243	93.46	243
467508	1	C	Ins	G	110	126	236	95.93	236
467516	0	G	SNP	C	107	126	232	100	233
467526	0	C	SNP	G	107	122	226	100	229
467546	0	G	SNP	C	115	117	229	100	232
467557	0	A	SNP	C	113	114	226	100	227
467564	0	A	SNP	C	106	119	223	99.56	226
467585	0	G	SNP	C	101	120	220	100	221
467590	0	T	SNP	C	99	119	215	100	218
467621	0	T	SNP	G	109	107	215	99.54	217
467638	0	G	SNP	T	110	99	208	100	209
470568	0	G	SNP	T	87	96	181	96.83	189	Ala187Ser (gcg/Tcg)	Rv0391	metZ	O-succinylhomoserine sulfhydrylase
473310	0	A	SNP	G	118	102	214	99.55	221	Gln177Arg (cag/cGg)	Rv0393	-	hypothetical protein
475178	0	T	SNP	C	106	94	198	100	200	Val80Ala (gtc/gCc)	Rv0395	-	hypothetical protein
475915	0	A	SNP	C	111	106	212	99.54	218	Ser34Arg (agc/Cgc)	Rv0397	-	hypothetical protein
476612	0	G	SNP	A	119	104	215	100	223	Val73Val (gtg/gtA)	Rv0397A	-	hypothetical protein
481357	0	T	SNP	G	89	95	182	99.46	185	Gln625His (caa/caC)	Rv0402c	mmpL1	transmembrane transport protein MmpL1
481527	0	G	Del	GAP	96	78	172	94.05	185		Rv0402c	mmpL1	transmembrane transport protein MmpL1
483935	0	T	SNP	G	92	88	176	100	180
484504	0	C	SNP	G	122	113	229	100	235	Ala176Ala (gcc/gcG)	Rv0404	fadD30	long-chain-fatty-acid--AMP ligase FadD30
485561	0	A	SNP	C	90	98	185	99.47	189	Ile529Leu (atc/Ctc)	Rv0404	fadD30	long-chain-fatty-acid--AMP ligase FadD30
485730	0	C	SNP	T	92	92	181	100	184	Pro585Leu (cca/cTa)	Rv0404	fadD30	long-chain-fatty-acid--AMP ligase FadD30
485811	0	A	Del	GAP	78	88	161	97.08	171		Rv0405	pks6	membrane bound polyketide synthase
489935	0	G	SNP	C	111	102	211	100	213	Thr257Thr (acc/acG)	Rv0406c	-	beta lactamase-like protein
491742	0	T	SNP	C	113	102	213	100	215	Phe320Phe (ttt/ttC)	Rv0407	fgd1	F420-dependent glucose-6-phosphate dehydrogenase		phylo (not Euro-American, M. africanum, M. bovis, M. canettii, M. caprae, M. microti, M. pinipedii, Beijing, Delhi/CAS, EAI)
492150	0	G	SNP	C	116	92	204	100	208	Gly122Ala (ggc/gCc)	Rv0408	pta	phosphate acetyltransferase
498531	0	A	SNP	G	110	92	201	99.02	204	Ala363Ala (gct/gcC)	Rv0412c	-	membrane protein
498557	0	C	SNP	A	109	100	208	99.05	211	Asp355Tyr (gac/Tac)	Rv0412c	-	membrane protein
502589	0	C	SNP	G	135	104	234	100	239	Ser75Cys (tcc/tGc)	Rv0417	thiG	thiazole synthase
503354	0	G	SNP	C	94	104	196	100	198
505974	0	G	SNP	A	107	107	210	100	214	Ala297Thr (gcg/Acg)	Rv0419	lpqM	lipoprotein peptidase LpqM
513257	0	T	SNP	C	101	115	212	100	216	Met689Val (atg/Gtg)	Rv0425c	ctpH	metal cation transporting ATPase H
517358	0	T	SNP	C	112	118	228	99.57	231	Asp149Gly (gac/gGc)	Rv0428c	-	GCN5-like N-acetyltransferase
517389	0	C	SNP	A	110	118	225	100	228	Val139Phe (gtc/Ttc)	Rv0428c	-	GCN5-like N-acetyltransferase
523654	0	C	SNP	T	126	144	263	99.63	271	Ala294Thr (gcc/Acc)	Rv0435c	-	ATPase
524891	0	C	SNP	A	106	89	193	100	195	Gly167Val (ggc/gTc)	Rv0436c	pssA	CDP-diacylglycerol--serineO-phosphatidyltransferase
531775	0	C	SNP	G	106	109	212	99.54	216	Trp147Ser (tgg/tCg)	Rv0442c	PPE10	PPE family protein PPE10
541201	0	A	SNP	G	93	102	189	100	195	Leu97Leu (ctt/ctC)	Rv0450c	mmpL4	transmembrane transport protein MmpL4
546357	0	A	SNP	G	99	125	223	100	224	Thr149Thr (act/acC)	Rv0456c	echA2	enoyl-CoA hydratase EchA2
548326	0	T	SNP	C	94	102	190	100	196	Thr428Ala (aca/Gca)	Rv0457c	-	peptidase
551525	0	A	SNP	C	99	82	181	100	181	Arg110Arg (aga/Cga)	Rv0459	-	hypothetical protein
555991	0	A	SNP	G	110	81	187	100	191	Cys106Arg (tgc/Cgc)	Rv0465c	-	HTH-type transcriptional regulator
560541	0	C	Del	GAP	94	94	186	100	188		Rv0469	umaA	mycolic acid synthase UmaA
560542	0	T	Del	GAP	94	94	186	100	188		Rv0469	umaA	mycolic acid synthase UmaA
560543	0	T	Del	GAP	94	94	186	100	188		Rv0469	umaA	mycolic acid synthase UmaA
560544	0	T	Del	GAP	94	94	186	100	188		Rv0469	umaA	mycolic acid synthase UmaA
560545	0	T	Del	GAP	94	94	186	100	188		Rv0469	umaA	mycolic acid synthase UmaA
560546	0	C	Del	GAP	93	93	185	99.47	187		Rv0469	umaA	mycolic acid synthase UmaA
562063	0	G	Del	GAP	104	100	205	94.44	216		Rv0470A	-	hypothetical protein
562064	0	C	Del	GAP	104	100	205	98.55	207		Rv0470A	-	hypothetical protein
562065	0	C	Del	GAP	104	100	205	98.55	207		Rv0470A	-	hypothetical protein
562066	0	A	Del	GAP	104	100	205	98.55	207		Rv0470A	-	hypothetical protein
565655	0	A	SNP	G	97	113	208	100	210
572591	0	C	SNP	T	96	120	210	100	216	Asp294Asp (gac/gaT)	Rv0483	lprQ	lipoprotein LprQ
573262	0	A	SNP	G	116	86	198	100	202	Gly180Gly (ggt/ggC)	Rv0484c	-	short-chain type oxidoreductase
574368	0	C	SNP	T	114	111	224	98.68	228	Arg129Cys (cgc/Tgc)	Rv0485	-	transcriptional regulator
579284	0	T	SNP	C	95	93	184	100	188
580772	0	T	SNP	A	57	64	117	96.03	126
580774	0	G	Del	GAP	56	62	120	90.08	131
580775	0	G	Del	GAP	56	62	120	94.4	125
580776	0	G	Del	GAP	56	62	120	92.91	127
580777	0	G	Del	GAP	56	62	120	94.4	125
580778	0	C	Del	GAP	56	62	120	95.93	123
580779	0	A	Del	GAP	56	62	120	96.72	122
580780	0	C	Del	GAP	56	62	120	95.16	124
580781	0	C	Del	GAP	56	62	120	95.93	123
580782	0	A	Del	GAP	56	62	120	96.72	122
580783	0	C	Del	GAP	56	62	120	95.16	124
580784	0	C	Del	GAP	56	62	120	96.72	122
580785	0	C	Del	GAP	56	62	120	96.72	122
580786	0	G	Del	GAP	56	62	120	95.93	123
580787	0	C	Del	GAP	56	62	120	95.93	123
580788	0	T	Del	GAP	56	62	120	95.93	123
580789	0	T	Del	GAP	56	62	120	96.72	122
580790	0	G	Del	GAP	56	62	120	96.72	122
580791	0	C	Del	GAP	56	62	120	96.72	122
580792	0	G	Del	GAP	56	62	120	95.16	124
580793	0	G	Del	GAP	56	62	120	95.93	123
580794	0	G	Del	GAP	56	62	120	96.72	122
580795	0	G	Del	GAP	56	62	120	95.93	123
580796	0	G	Del	GAP	56	62	120	95.93	123
580797	0	A	Del	GAP	56	62	120	95.93	123
584171	0	T	SNP	C	115	134	244	100	249	Ser174Gly (agt/Ggt)	Rv0493c	-	hypothetical protein
589338	0	C	SNP	T	110	115	220	99.56	226	Ala52Ala (gcc/gcT)	Rv0499	-	hypothetical protein
590436	0	T	SNP	C	109	112	218	99.55	222	Ala118Ala (gct/gcC)	Rv0500	proC	pyrroline-5-carboxylate reductase
597816	0	A	SNP	G	111	127	231	99.17	240	Ala206Ala (gca/gcG)	Rv0507	mmpL2	transmembrane transport protein MmpL2
598475	0	G	SNP	A	78	96	173	100	174	Arg426His (cgc/cAc)	Rv0507	mmpL2	transmembrane transport protein MmpL2
599868	0	A	SNP	G	110	94	203	100	204	Arg890Arg (cga/cgG)	Rv0507	mmpL2	transmembrane transport protein MmpL2
610120	0	T	SNP	G	96	122	215	100	218
611977	0	C	SNP	T	107	112	215	98.65	222	Gly33Asp (ggc/gAc)	Rv0519c	-	membrane protein
623163	0	C	SNP	T	66	139	200	100	205	Ala124Val (gcc/gTc)	Rv0532	PE_PGRS6	PE-PGRS family protein PE_PGRS6
623472	0	A	SNP	G	94	85	178	100	179	Asp227Gly (gac/gGc)	Rv0532	PE_PGRS6	PE-PGRS family protein PE_PGRS6
623508	0	C	SNP	G	91	82	171	100	173	Ala239Gly (gcc/gGc)	Rv0532	PE_PGRS6	PE-PGRS family protein PE_PGRS6
629714	0	G	SNP	A	116	87	200	100	203	Asp6Asp (gac/gaT)	Rv0537c	-	integral membrane protein
630722	0	G	SNP	C	113	102	209	99.54	216	Arg228Pro (cgg/cCg)	Rv0538	-	membrane protein
633562	0	C	SNP	T	113	111	222	99.56	225	Val281Val (gtg/gtA)	Rv0541c	-	integral membrane protein
634236	0	C	SNP	T	107	114	216	99.55	222	Ala57Thr (gcc/Acc)	Rv0541c	-	integral membrane protein
635139	0	G	SNP	C	93	104	194	99.49	198	Gly122Gly (ggc/ggG)	Rv0542c	menE	2-succinylbenzoic acid--CoA ligase
637319	0	G	SNP	A	102	105	206	99.52	208	Pro49Ser (cct/Tct)	Rv0545c	pitA	low-affinity inorganic phosphate transporter
648002	0	T	SNP	G	122	100	220	100	222	Leu15Arg (ctc/cGc)	Rv0556	-	transmembrane protein
648856	0	T	SNP	C	92	105	196	100	197	Gly107Gly (ggt/ggC)	Rv0557	mgtA	GDP-mannose-dependent alpha-mannosyltransferase		phylo (not Euro-American, M. africanum, M. bovis, M. canettii, M. caprae, M. microti, M. pinipedii, Beijing, Delhi/CAS, EAI)
652950	0	T	SNP	C	98	109	204	100	207	Arg60Arg (cgt/cgC)	Rv0562	grcC1	polyprenyl-diphosphate synthase GrcC
655986	0	T	SNP	G	100	109	206	99.52	210
657081	0	C	SNP	T	93	97	184	100	190	Val130Val (gtg/gtA)	Rv0565c	-	monooxygenase
659341	0	T	SNP	C	99	95	189	100	194
662911	0	T	SNP	C	98	134	227	100	232	Ala539Ala (gct/gcC)	Rv0570	nrdZ	vitamin B12-dependent ribonucleoside-diphosphate reductase
663484	0	G	Del	GAP	78	77	154	98.73	157
663485	0	G	Del	GAP	78	77	154	99.36	156
663486	0	T	Del	GAP	78	77	154	99.36	156
663487	0	T	Del	GAP	78	76	153	98.72	156		Rv0571c	-	hypothetical protein
663488	0	T	SNP	A	79	77	156	99.36	157	_444Leu (taa/tTa)	Rv0571c	-	hypothetical protein
665293	0	A	SNP	G	109	87	194	99.49	197	Phe31Leu (ttc/Ctc)	Rv0572c	-	hypothetical protein
669398	0	T	SNP	C	119	124	242	100	243	Gln116Gln (caa/caG)	Rv0575c	-	oxidoreductase
670545	0	G	SNP	A	105	117	216	100	222	Arg233His (cgc/cAc)	Rv0576	-	transcriptional regulator
672491	0	C	SNP	G	114	111	210	98.25	229	Gly1142Gly (ggg/ggC)	Rv0578c	PE_PGRS7	PE-PGRS family protein PE_PGRS7
673238	0	A	SNP	G	83	131	206	99.53	215	His893His (cat/caC)	Rv0578c	PE_PGRS7	PE-PGRS family protein PE_PGRS7
674702	0	A	SNP	T	117	125	238	98.78	245	Gly405Gly (ggt/ggA)	Rv0578c	PE_PGRS7	PE-PGRS family protein PE_PGRS7
684376	0	T	SNP	C	125	121	245	100	246
685461	0	C	SNP	G	128	112	235	100	240	Ala111Ala (gcc/gcG)	Rv0587	yrbE2A	hypothetical protein
685608	0	T	SNP	C	97	131	223	99.56	229	Leu160Leu (ctt/ctC)	Rv0587	yrbE2A	hypothetical protein
686123	0	C	SNP	A	114	97	209	100	211	Leu66Met (ctg/Atg)	Rv0588	-	hypothetical protein
686972	0	T	SNP	C	99	93	188	100	192	Phe51Ser (ttc/tCc)	Rv0589	mce2A	Mce family protein Mce2A
688792	1	T	Ins	G	124	96	220	93.22	221
690319	0	C	SNP	G	123	95	215	100	218	Gln421Glu (cag/Gag)	Rv0591	mce2C	Mce family protein Mce2C
690450	0	A	SNP	C	126	108	229	100	234	Ala464Ala (gca/gcC)	Rv0591	mce2C	Mce family protein Mce2C
690465	0	T	SNP	G	128	112	236	99.59	241	Leu469Leu (ctt/ctG)	Rv0591	mce2C	Mce family protein Mce2C
691887	1	G	Ins	C	95	93	188	90.82	188		Rv0592	mce2D	Mce family protein Mce2D
698968	0	G	SNP	A	127	123	241	100	250	Gly9Gly (ggc/ggT)	Rv0601c	-	two component sensor kinase HK2
708056	0	T	SNP	C	127	127	252	100	254	His487Arg (cac/cGc)	Rv0613c	-	hypothetical protein
712693	0	A	SNP	G	124	90	209	100	214
713310	0	T	SNP	C	110	91	199	100	201	Cys199Arg (tgt/Cgt)	Rv0620	galK	galactokinase
725190	0	G	SNP	A	73	82	154	100	155	Phe1039Phe (ttc/ttT)	Rv0631c	recC	exonuclease V subunit gamma RecC
729685	0	C	SNP	T	100	126	223	100	226	Arg161Gln (cga/cAa)	Rv0633c	-	hypothetical protein
734624	0	G	SNP	T	95	96	189	100	191	Arg124Leu (cgt/cTt)	Rv0639	nusG	transcription termination/antitermination protein NusG
745842	0	G	SNP	C	113	124	235	99.58	238	Ala1042Pro (gcc/Ccc)	Rv0648	-	alpha-mannosidase
746235	0	G	SNP	T	123	119	234	98.78	245	Gly1173Cys (ggc/Tgc)	Rv0648	-	alpha-mannosidase
753174	0	C	SNP	A	115	101	215	99.54	217	Trp65Leu (tgg/tTg)	Rv0656c	vapC6	ribonuclease VapC6
754186	0	A	SNP	G	94	112	204	100	206	Leu75Pro (ctc/cCc)	Rv0658c	-	integral membrane protein
757182	0	A	SNP	G	85	94	175	100	179	Asp349Gly (gac/gGc)	Rv0663	atsD	arylsulfatase AtsD
759746	0	C	SNP	T	88	105	187	99.48	194							rifampicin (RMP)
761155	0	C	SNP	T	113	113	224	99.56	227	Ser450Leu (tcg/tTg)	Rv0667	rpoB	DNA-directed RNA polymerase subunit beta	rifampicin (RMP)		rifampicin (RMP)
762434	0	T	SNP	G	104	103	205	100	207	Gly876Gly (ggt/ggG)	Rv0667	rpoB	DNA-directed RNA polymerase subunit beta		phylo (3)	rifampicin (RMP)
763031	0	T	SNP	C	96	98	188	99.49	195	Ala1075Ala (gct/gcC)	Rv0667	rpoB	DNA-directed RNA polymerase subunit beta		phylo (4)	rifampicin (RMP)
766740	0	T	SNP	G	109	88	195	99.49	198	Val1124Gly (gtg/gGg)	Rv0668	rpoC	DNA-directed RNA polymerase subunit beta'
767339	0	A	SNP	G	84	90	173	100	174
767414	0	G	SNP	A	108	83	190	100	191
771873	0	C	SNP	T	120	97	209	99.09	219	Pro130Pro (ccc/ccT)	Rv0672	fadE8	acyl-CoA dehydrogenase FadE8
775639	0	T	SNP	C	121	126	243	99.2	249	Ile948Val (att/Gtt)	Rv0676c	mmpL5	transmembrane transport protein MmpL5
776100	0	G	SNP	A	100	91	191	100	191	Thr794Ile (acc/aTc)	Rv0676c	mmpL5	transmembrane transport protein MmpL5
781395	0	T	SNP	C	101	111	208	100	212							streptomycin (SM)
781879	0	T	SNP	C	107	113	217	98.65	223	Val107Ala (gtc/gCc)	Rv0682	rpsL	30S ribosomal protein S12			streptomycin (SM)
788615	0	G	SNP	C	100	116	209	100	216	Gly226Arg (ggg/Cgg)	Rv0688	-	ferredoxin reductase
793776	0	G	SNP	A	108	126	228	99.15	236	Ala148Thr (gcc/Acc)	Rv0694	-	mycofactocin system heme/flavin oxidoreductase MftD
798761	0	C	SNP	G	109	123	230	98.72	235
798779	0	T	SNP	C	107	136	240	100	243
798934	0	C	SNP	A	115	93	205	100	208	Arg34Arg (cgc/cgA)	Rv0698	-	hypothetical protein
807405	0	C	SNP	T	103	112	212	99.08	217	Ser357Ser (tcc/tcT)	Rv0711	atsA	arylsulfatase AtsA
820483	0	G	SNP	T	121	123	237	100	244	Ala6Asp (gcc/gAc)	Rv0727c	fucA	L-fuculose phosphate aldolase FucA
820734	0	A	SNP	G	101	106	207	100	207	Val248Ala (gtc/gCc)	Rv0728c	serA2	D-3-phosphoglycerate dehydrogenase SerA
820752	0	C	SNP	T	97	103	198	100	200	Arg242His (cgc/cAc)	Rv0728c	serA2	D-3-phosphoglycerate dehydrogenase SerA
827892	0	C	SNP	A	98	107	200	100	205	Ala117Asp (gcc/gAc)	Rv0735	sigL	ECF RNA polymerase sigma factor SigL
830868	1	G	Ins	G	87	83	170	86.29	170		Rv0739	-	hypothetical protein
830868	2	G	Ins	C	87	83	170	86.29	170		Rv0739	-	hypothetical protein
834857	0	C	SNP	T	105	123	226	99.56	229	Met30Ile (atg/atA)	Rv0744c	-	transcriptional regulator
836426	0	A	SNP	C	6	90	93	100	96	Leu242Leu (cta/ctC)	Rv0746	PE_PGRS9	PE-PGRS family protein PE_PGRS9
836454	0	A	SNP	G	4	72	75	100	76	Thr252Ala (act/Gct)	Rv0746	PE_PGRS9	PE-PGRS family protein PE_PGRS9
836538	0	A	SNP	G	117	12	127	100	129	Asn280Asp (aac/Gac)	Rv0746	PE_PGRS9	PE-PGRS family protein PE_PGRS9
836658	0	A	SNP	G	141	69	205	100	210	Thr320Ala (acc/Gcc)	Rv0746	PE_PGRS9	PE-PGRS family protein PE_PGRS9
837033	0	A	SNP	G	50	141	189	100	191	Thr445Ala (acc/Gcc)	Rv0746	PE_PGRS9	PE-PGRS family protein PE_PGRS9
838990	0	C	SNP	G	47	89	133	93.79	145	Ala180Ala (gcc/gcG)	Rv0747	PE_PGRS10	PE-PGRS family protein PE_PGRS10
839123	0	A	SNP	G	77	28	98	100	105	Arg225Gly (agg/Ggg)	Rv0747	PE_PGRS10	PE-PGRS family protein PE_PGRS10
839129	0	C	SNP	G	72	31	101	100	103	Arg227Gly (cgc/Ggc)	Rv0747	PE_PGRS10	PE-PGRS family protein PE_PGRS10
839194	0	A	SNP	G	112	50	153	100	162	Thr248Thr (aca/acG)	Rv0747	PE_PGRS10	PE-PGRS family protein PE_PGRS10
839334	0	A	SNP	G	127	94	209	99.55	222	Lys295Arg (aaa/aGa)	Rv0747	PE_PGRS10	PE-PGRS family protein PE_PGRS10
839348	0	A	SNP	G	136	94	222	99.57	231	Ser300Gly (agc/Ggc)	Rv0747	PE_PGRS10	PE-PGRS family protein PE_PGRS10
840016	0	G	SNP	A	86	97	167	96.32	190	Gly522Gly (ggg/ggA)	Rv0747	PE_PGRS10	PE-PGRS family protein PE_PGRS10
840017	0	G	SNP	A	82	98	177	96.26	187	Ala523Thr (gcc/Acc)	Rv0747	PE_PGRS10	PE-PGRS family protein PE_PGRS10
840018	0	C	SNP	G	98	104	197	97.58	207	Ala523Gly (gcc/gGc)	Rv0747	PE_PGRS10	PE-PGRS family protein PE_PGRS10
840195	0	G	Del	GAP	28	41	66	89.61	77		Rv0747	PE_PGRS10	PE-PGRS family protein PE_PGRS10
840196	0	G	Del	GAP	28	41	66	93.24	74		Rv0747	PE_PGRS10	PE-PGRS family protein PE_PGRS10
840197	0	G	Del	GAP	29	41	67	95.89	73		Rv0747	PE_PGRS10	PE-PGRS family protein PE_PGRS10
840198	0	G	Del	GAP	29	41	67	98.59	71		Rv0747	PE_PGRS10	PE-PGRS family protein PE_PGRS10
840199	0	A	Del	GAP	29	41	67	100	70		Rv0747	PE_PGRS10	PE-PGRS family protein PE_PGRS10
840200	0	A	Del	GAP	29	41	67	98.59	71		Rv0747	PE_PGRS10	PE-PGRS family protein PE_PGRS10
840201	0	G	Del	GAP	27	35	60	87.32	71		Rv0747	PE_PGRS10	PE-PGRS family protein PE_PGRS10
840202	0	C	Del	GAP	27	35	60	88.57	70		Rv0747	PE_PGRS10	PE-PGRS family protein PE_PGRS10
840203	0	A	Del	GAP	27	35	60	88.57	70		Rv0747	PE_PGRS10	PE-PGRS family protein PE_PGRS10
840204	0	C	Del	GAP	27	35	60	86.11	72		Rv0747	PE_PGRS10	PE-PGRS family protein PE_PGRS10
840205	0	C	Del	GAP	27	35	60	86.11	72		Rv0747	PE_PGRS10	PE-PGRS family protein PE_PGRS10
840206	0	C	Del	GAP	27	35	60	87.32	71		Rv0747	PE_PGRS10	PE-PGRS family protein PE_PGRS10
840207	0	T	Del	GAP	27	35	60	88.57	70		Rv0747	PE_PGRS10	PE-PGRS family protein PE_PGRS10
840208	0	C	Del	GAP	27	35	60	86.11	72		Rv0747	PE_PGRS10	PE-PGRS family protein PE_PGRS10
840209	0	G	Del	GAP	27	35	60	86.11	72		Rv0747	PE_PGRS10	PE-PGRS family protein PE_PGRS10
840210	0	C	Del	GAP	27	35	60	87.32	71		Rv0747	PE_PGRS10	PE-PGRS family protein PE_PGRS10
840496	0	C	SNP	G	69	67	132	88.89	153	Gly682Gly (ggc/ggG)	Rv0747	PE_PGRS10	PE-PGRS family protein PE_PGRS10
840847	0	C	SNP	T	107	113	210	99.55	221	Gly799Gly (ggc/ggT)	Rv0747	PE_PGRS10	PE-PGRS family protein PE_PGRS10
841290	0	A	Del	GAP	112	93	198	99.51	206		Rv0749	vapC31	ribonuclease VapC31
841291	0	A	Del	GAP	112	93	198	99.51	206		Rv0749	vapC31	ribonuclease VapC31
841764	0	G	SNP	C	86	107	191	100	193	Thr37Thr (acc/acG)	Rv0749A	-	hypothetical protein
842153	0	G	SNP	A	102	111	212	99.07	215	Glu41Lys (gag/Aag)	Rv0750	-	hypothetical protein
847995	0	T	SNP	C	98	91	188	100	189
852910	0	C	SNP	T	118	116	229	99.57	235	Pro172Leu (ccc/cTc)	Rv0758	phoR	two component system response sensor kinase PhoR
853377	0	A	SNP	C	106	85	186	98.96	193	Ser328Arg (agt/Cgt)	Rv0758	phoR	two component system response sensor kinase PhoR
854253	0	C	Del	GAP	86	89	175	91.62	191
854254	0	C	Del	GAP	85	89	174	92.55	188
857643	0	C	SNP	G	113	108	218	100	221	Gly132Ala (ggc/gCc)	Rv0764c	cyp51	lanosterol 14-alpha demethylase
857696	0	A	SNP	G	118	108	224	100	226	Ala114Ala (gct/gcC)	Rv0764c	cyp51	lanosterol 14-alpha demethylase
858464	0	A	SNP	G	114	129	240	100	243	Val134Ala (gtg/gCg)	Rv0765c	-	oxidoreductase
874835	1	C	Ins	C	132	91	223	96.12	225
874835	2	C	Ins	G	133	91	224	96.55	224
876141	0	G	SNP	T	119	114	232	100	233
878125	0	C	SNP	G	114	93	199	99.04	209	Gly106Arg (ggc/Cgc)	Rv0783c	emrB	multidrug resistance protein EmrB
880562	0	G	SNP	T	109	117	223	100	226	Cys408Phe (tgc/tTc)	Rv0785	-	KsdD-like steroid dehydrogenase
882257	0	T	SNP	C	115	109	219	100	224	Tyr267His (tac/Cac)	Rv0787	-	hypothetical protein
890549	0	G	SNP	A	22	44	65	100	66	Trp54_ (tgg/tgA)	Rv0797	-	insertion sequence element IS1547 transposase
891011	0	A	SNP	G	45	32	75	100	77	Leu208Leu (cta/ctG)	Rv0797	-	insertion sequence element IS1547 transposase
893733	0	T	SNP	G	125	101	222	100	226	Leu139Arg (ctg/cGg)	Rv0800	pepC	M18 family aminopeptidase
896979	0	T	SNP	C	141	109	247	99.6	251	Val387Ala (gta/gCa)	Rv0803	purL	phosphoribosylformylglycinamidine synthase 2
900221	0	T	SNP	C	107	115	219	100	222	Val370Val (gta/gtG)	Rv0806c	cpsY	exopolysaccharide phosphotransferase CpsY
903537	0	G	SNP	T	112	102	213	99.53	215	Arg476Leu (cgg/cTg)	Rv0808	purF	amidophosphoribosyltransferase
903550	0	T	SNP	C	111	96	205	99.52	208	Ala480Ala (gct/gcC)	Rv0808	purF	amidophosphoribosyltransferase
903913	0	T	SNP	C	108	107	213	99.54	216	Gly63Gly (ggt/ggC)	Rv0809	purM	phosphoribosylformylglycinamidine cyclo-ligase PurM
906742	0	T	SNP	C	122	105	224	99.56	228	Val107Ala (gtc/gCc)	Rv0812	-	amino acid aminotransferase
906857	0	A	SNP	G	112	125	235	99.58	238	Ile145Met (ata/atG)	Rv0812	-	amino acid aminotransferase
907639	0	G	SNP	C	98	124	221	99.55	223	Ala127Gly (gcg/gGg)	Rv0813c	-	hypothetical protein
913918	0	C	SNP	G	79	80	153	100	159	Gly94Gly (ggg/ggC)	Rv0821c	phoY2	phosphate-transport system transcriptional regulator PhoY2
919551	0	C	SNP	T	97	113	205	99.53	211	Val1Val (gtg/gtA)	Rv0825c	-	hypothetical protein
921813	0	C	SNP	G	87	96	181	98.92	185
921909	0	C	SNP	T	68	87	153	98.73	157
925453	0	C	SNP	T	113	127	236	99.59	241	Ala31Ala (gcc/gcT)	Rv0833	PE_PGRS13	PE-PGRS family protein PE_PGRS13
926788	0	T	Del	GAP	22	98	116	88.24	136		Rv0833	PE_PGRS13	PE-PGRS family protein PE_PGRS13
926789	0	G	Del	GAP	22	98	116	88.24	136		Rv0833	PE_PGRS13	PE-PGRS family protein PE_PGRS13
926790	0	G	Del	GAP	22	98	116	88.24	136		Rv0833	PE_PGRS13	PE-PGRS family protein PE_PGRS13
926791	0	G	Del	GAP	22	98	116	88.24	136		Rv0833	PE_PGRS13	PE-PGRS family protein PE_PGRS13
926792	0	G	Del	GAP	22	98	116	88.89	135		Rv0833	PE_PGRS13	PE-PGRS family protein PE_PGRS13
926793	0	C	Del	GAP	22	98	116	91.6	131		Rv0833	PE_PGRS13	PE-PGRS family protein PE_PGRS13
926794	0	C	Del	GAP	22	98	116	89.55	134		Rv0833	PE_PGRS13	PE-PGRS family protein PE_PGRS13
926795	0	G	Del	GAP	22	98	116	91.6	131		Rv0833	PE_PGRS13	PE-PGRS family protein PE_PGRS13
926796	0	G	Del	GAP	22	98	116	93.02	129		Rv0833	PE_PGRS13	PE-PGRS family protein PE_PGRS13
927110	0	A	SNP	G	85	36	119	100	121	Ser584Gly (agt/Ggt)	Rv0833	PE_PGRS13	PE-PGRS family protein PE_PGRS13
927233	0	G	SNP	T	79	78	147	98.74	159	Val625Phe (gtc/Ttc)	Rv0833	PE_PGRS13	PE-PGRS family protein PE_PGRS13
927385	0	A	SNP	G	113	65	175	100	178	Gly675Gly (gga/ggG)	Rv0833	PE_PGRS13	PE-PGRS family protein PE_PGRS13
931123	0	T	SNP	C	113	97	208	100	210	Tyr57Tyr (tat/taC)	Rv0835	lpqQ	lipoprotein LpqQ		phylo (not 4)
932280	0	T	SNP	C	139	91	230	99.14	232	_218Trp (tag/tGg)	Rv0836c	-	hypothetical protein
934230	0	C	SNP	G	95	80	174	99.43	176
934611	0	G	SNP	T	124	93	214	100	217
936621	0	C	Del	GAP	95	118	210	94.67	225		Rv0840c	pip	proline iminopeptidase
936622	0	C	Del	GAP	95	118	210	95.09	224		Rv0840c	pip	proline iminopeptidase
936623	0	A	Del	GAP	95	118	210	95.95	222		Rv0840c	pip	proline iminopeptidase
941845	0	C	SNP	A	92	92	182	100	184	Ala219Glu (gcg/gAg)	Rv0845	-	sensor histidine kinase NarS
942616	0	C	SNP	A	110	121	229	100	231
945214	0	G	SNP	A	114	94	206	99.52	209	Gly93Ser (ggt/Agt)	Rv0848	cysK2	cysteine synthase CysK
945238	0	G	SNP	T	115	104	217	99.55	220	Ala101Ser (gcc/Tcc)	Rv0848	cysK2	cysteine synthase CysK
949535	0	T	SNP	C	117	126	234	100	243	Ala528Ala (gca/gcG)	Rv0853c	pdc	alpha-keto-acid decarboxylase
950116	0	C	SNP	G	100	130	224	99.57	231	Ala335Pro (gcg/Ccg)	Rv0853c	pdc	alpha-keto-acid decarboxylase
955524	0	A	SNP	G	105	116	220	100	221	Ser150Gly (agc/Ggc)	Rv0859	-	acyltransferase
957117	0	T	SNP	C	96	112	204	100	208	Asp275Asp (gat/gaC)	Rv0860	fadB	fatty oxidation protein FadB
957306	0	C	SNP	T	127	102	225	100	229	Ala338Ala (gcc/gcT)	Rv0860	fadB	fatty oxidation protein FadB
960367	0	A	SNP	G	114	106	214	100	220	Leu749Ser (ttg/tCg)	Rv0862c	-	hypothetical protein
964969	0	T	SNP	C	102	81	160	92.42	198	Ala189Ala (gca/gcG)	Rv0867c	rpfA	resuscitation-promoting factor RpfA
969762	0	C	SNP	G	107	68	170	99.43	176	Gly161Gly (ggg/ggC)	Rv0872c	PE_PGRS15	PE-PGRS family protein PE_PGRS15
976897	1	T	Ins	G	85	89	174	88.32	175		Rv0878c	PPE13	PPE family protein PPE13
979704	0	G	SNP	C	94	96	186	100	190	Gly115Arg (ggc/Cgc)	Rv0881	-	tRNA/rRNA methyltransferase
982714	0	C	SNP	T	111	95	203	98.56	209
986463	0	G	SNP	C	114	118	231	100	232
990001	0	G	SNP	C	80	111	187	98.45	194	Pro866Ala (ccc/Gcc)	Rv0890c	-	HTH-type transcriptional regulator
991939	0	G	SNP	A	112	120	229	99.57	233	Arg220Cys (cgc/Tgc)	Rv0890c	-	HTH-type transcriptional regulator
993346	0	A	SNP	C	94	96	189	100	190	Val37Gly (gtt/gGt)	Rv0891c	-	hypothetical protein
996263	0	G	SNP	A	92	117	206	99.52	210	Thr11Thr (acc/acT)	Rv0893c	-	S-adenosylmethionine-dependentmethyltransferase
1002172	0	G	SNP	A	103	97	196	100	200	Arg82Trp (cgg/Tgg)	Rv0897c	-	oxidoreductase
1007198	0	A	SNP	G	115	127	234	99.59	243	Leu328Pro (ctg/cCg)	Rv0904c	accD3	acetyl-CoAcarboxylase carboxyl transferase subunit beta
1008460	0	C	SNP	T	103	109	206	99.07	214	Ser85Phe (tcc/tTc)	Rv0905	echA6	enoyl-CoA hydratase EchA6
1009500	0	C	SNP	T	96	117	207	98.61	216	Pro186Leu (ccg/cTg)	Rv0906	-	hypothetical protein
1010204	1	C	Ins	G	108	94	202	95.28	202		Rv0907	-	hypothetical protein
1012815	0	C	SNP	G	139	109	244	100	248	Ala362Gly (gcc/gGc)	Rv0908	ctpE	metal cation transporter ATPase E
1023911	0	C	SNP	G	100	96	193	100	196
1024346	0	A	SNP	G	111	107	217	99.54	219	Ser46Gly (agt/Ggt)	Rv0918	-	hypothetical protein
1025106	0	T	SNP	C	94	101	195	99.49	196	Phe141Phe (ttt/ttC)	Rv0919	-	GCN5-like N-acetyltransferase
1026482	0	G	SNP	A	108	122	228	99.14	232	Pro112Leu (ccc/cTc)	Rv0920c	-	transposase
1029586	0	G	SNP	A	115	105	216	99.55	221	Pro331Leu (ccc/cTc)	Rv0923c	-	hypothetical protein
1034381	0	G	SNP	A	112	105	213	99.09	219	Ala84Val (gct/gTt)	Rv0927c	-	oxidoreductase
1037012	0	T	SNP	C	115	127	240	100	242	Met5Thr (atg/aCg)	Rv0930	pstA1	phosphate ABC transporter permease PstA
1037911	0	C	SNP	T	96	101	191	100	197	Arg305_ (cga/Tga)	Rv0930	pstA1	phosphate ABC transporter permease PstA
1047165	0	T	SNP	C	80	110	188	99.48	191	Cys344Arg (tgc/Cgc)	Rv0938	ligD	multifunctional non-homologous end joining DNA repair protein/ATP dependent DNA ligase LigD
1053105	0	A	SNP	G	114	109	222	100	223	Val211Ala (gtg/gCg)	Rv0943c	-	monooxygenase
1054784	0	C	SNP	G	131	108	233	100	239	Arg180Gly (cgc/Ggc)	Rv0945	-	oxidoreductase
1068151	0	T	SNP	C	110	89	197	99.5	200	His197His (cat/caC)	Rv0956	purN	phosphoribosylglycinamide formyltransferase PurN
1068432	0	A	SNP	G	105	131	232	99.58	237	Pro76Pro (cca/ccG)	Rv0957	purH	bifunctionalphosphoribosylaminoimidazolecarboxamide formyltransferase/inosinemonophosphate cyclohydrolase
1070702	0	T	SNP	C	116	105	217	100	221	Ser274Pro (tcc/Ccc)	Rv0958	-	magnesium chelatase
1071349	0	G	SNP	C	116	93	207	99.52	210	Gly32Ala (ggc/gCc)	Rv0959	-	hypothetical protein
1074558	0	G	SNP	A	106	93	194	100	199	Pro186Leu (ccc/cTc)	Rv0962c	lprP	lipoprotein LprP
1075279	0	T	SNP	C	120	119	234	99.58	240
1076309	0	G	SNP	T	128	112	238	100	240	Pro124Thr (cct/Act)	Rv0964c	-	hypothetical protein
1077312	0	A	SNP	G	115	97	205	100	212	Val175Ala (gtg/gCg)	Rv0966c	-	hypothetical protein
1079927	0	C	SNP	A	102	115	216	100	217	Thr395Thr (acc/acA)	Rv0969	ctpV	copper-exporting ATPase
1080192	0	G	SNP	A	109	106	214	100	215	Asp484Asn (gat/Aat)	Rv0969	ctpV	copper-exporting ATPase
1081681	0	T	SNP	C	102	113	213	100	215	Val210Val (gtt/gtC)	Rv0970	-	integral membrane protein
1087193	0	G	SNP	C	108	127	234	100	235	Asn51Lys (aac/aaG)	Rv0974c	accD2	acetyl-/propionyl-CoA carboxylase subunit beta
1090188	1	A	Ins	G	101	91	192	96.48	192
1091463	0	A	SNP	G	31	22	53	98.15	54	Asp364Gly (gac/gGc)	Rv0977	PE_PGRS16	PE-PGRS family protein PE_PGRS16
1093406	0	A	SNP	G	85	126	207	100	211	Val317Val (gtt/gtC)	Rv0978c	PE_PGRS17	PE-PGRS family protein PE_PGRS17
1095490	0	A	SNP	G	58	120	174	100	178	Val321Ala (gtc/gCc)	Rv0980c	PE_PGRS18	PE-PGRS family protein PE_PGRS18
1095644	0	C	SNP	T	46	79	120	99.21	126	Ala270Thr (gcg/Acg)	Rv0980c	PE_PGRS18	PE-PGRS family protein PE_PGRS18
1095678	0	A	SNP	G	62	63	120	98.43	127	Gly258Gly (ggt/ggC)	Rv0980c	PE_PGRS18	PE-PGRS family protein PE_PGRS18
1095981	0	A	SNP	C	113	105	211	99.54	219	Gly157Gly (ggt/ggG)	Rv0980c	PE_PGRS18	PE-PGRS family protein PE_PGRS18
1096633	0	T	SNP	G	111	114	219	100	225
1097220	0	C	SNP	T	116	112	222	99.13	230	Ser133Ser (tcc/tcT)	Rv0981	mprA	two-component response regulator MrpA
1098523	0	T	SNP	A	118	113	226	100	231	Leu339His (ctt/cAt)	Rv0982	mprB	two component histidine-protein kinase/phosphatase MprB
1099058	0	G	SNP	A	104	94	194	99.5	199
1100234	0	T	SNP	C	88	111	194	100	199	Leu390Pro (ctg/cCg)	Rv0983	pepD	serine protease PepD
1104690	0	T	SNP	G	118	98	212	99.08	218	Phe717Val (ttc/Gtc)	Rv0987	-	adhesion component ABC transporter permease
1106099	0	C	SNP	T	91	98	187	99.47	190	Ile328Ile (atc/atT)	Rv0988	-	hypothetical protein
1106422	0	T	SNP	C	111	93	203	99.51	205	Ile321Val (ata/Gta)	Rv0989c	grcC2	polyprenyl-diphosphate synthase GrcC
1107940	0	A	SNP	C	122	118	237	100	240	Ser54Ala (tcc/Gcc)	Rv0990c	-	hypothetical protein
1109975	0	A	SNP	G	115	115	229	99.57	231	Gln235Arg (cag/cGg)	Rv0993	galU	UTP--glucose-1-phosphate uridylyltransferase
1110619	0	T	SNP	C	146	123	266	100	269	Leu117Leu (ctt/ctC)	Rv0994	moeA1	molybdopterin molybdenumtransferase 1
1110721	0	T	SNP	C	104	121	222	100	225	Arg151Arg (cgt/cgC)	Rv0994	moeA1	molybdopterin molybdenumtransferase 1
1111852	0	G	SNP	T	114	119	227	99.57	234	Asp81Tyr (gat/Tat)	Rv0995	rimJ	ribosomal-protein-alanine acetyltransferase RimJ
1113733	0	C	SNP	A	109	95	203	99.51	205
1119969	0	C	SNP	A	113	109	215	99.55	223
1126889	0	G	SNP	C	102	117	212	99.55	220	Arg39Gly (cgc/Ggc)	Rv1007c	metS	methionine--tRNA ligase
1127648	0	C	SNP	A	110	126	232	100	236	Thr187Asn (acc/aAc)	Rv1008	tatD	deoxyribonuclease TatD
1139089	0	G	SNP	C	124	125	248	99.6	250	Thr41Thr (acg/acC)	Rv1020	mfd	transcription-repair coupling factor
1144409	0	T	SNP	G	97	97	190	100	194	Ile225Ser (atc/aGc)	Rv1022	lpqU	lipoprotein LpqU
1144585	0	A	SNP	G	111	84	190	99.49	196	Arg8Gly (agg/Ggg)	Rv1023	eno	enolase
1145835	0	C	SNP	G	102	114	205	99.54	217	Phe424Leu (ttc/ttG)	Rv1023	eno	enolase
1146289	0	G	SNP	C	104	108	209	99.07	214	Gln144His (cag/caC)	Rv1024	-	membrane protein
1148259	0	A	SNP	G	110	106	215	100	216
1149551	0	C	SNP	T	103	94	195	98.99	199	Glu712Glu (gag/gaA)	Rv1028c	kdpD	sensor protein KdpD
1150585	0	G	SNP	A	116	124	238	100	240	Pro368Ser (ccc/Tcc)	Rv1028c	kdpD	sensor protein KdpD
1151054	0	C	SNP	G	107	117	222	100	224	Ser211Ser (tcg/tcC)	Rv1028c	kdpD	sensor protein KdpD
1152805	0	T	SNP	A	110	90	199	100	200	Leu265Gln (ctg/cAg)	Rv1029	kdpA	potassium-transporting ATPase subunit A
1152863	0	A	SNP	G	109	85	192	100	194	Gln284Gln (caa/caG)	Rv1029	kdpA	potassium-transporting ATPase subunit A
1153388	0	C	SNP	T	95	109	200	100	204	Asn459Asn (aac/aaT)	Rv1029	kdpA	potassium-transporting ATPase subunit A
1155022	0	C	SNP	T	79	103	173	99.45	183	His433His (cac/caT)	Rv1030	kdpB	potassium-transporting ATPase subunit B
1160770	0	T	SNP	A	110	107	216	99.09	219	Gln20Leu (cag/cTg)	Rv1037c	esxI	ESAT-6 like protein EsxI
1163134	0	T	SNP	C	116	101	214	100	217	Gly81Gly (gga/ggG)	Rv1040c	PE8	PE family protein PE8
1164336	0	G	SNP	A	116	113	225	100	229
1164571	0	A	SNP	G	101	132	231	100	233
1165521	1	T	Ins	A	106	104	210	97.22	210
1168715	1	C	Ins	T	94	82	176	97.24	176
1173750	0	G	SNP	T	105	105	209	99.53	211	Ala290Ala (gcg/gcT)	Rv1050	-	oxidoreductase
1177184	0	C	SNP	A	100	96	191	100	196
1178116	0	T	SNP	C	118	110	226	99.56	229	Thr163Thr (act/acC)	Rv1056	-	hypothetical protein
1188985	0	G	SNP	A	114	117	219	96.65	239	Gly480Gly (ggc/ggT)	Rv1067c	PE_PGRS19	PE-PGRS family protein PE_PGRS19
1189073	0	C	SNP	T	91	117	194	98.58	211	Gly451Asp (ggt/gAt)	Rv1067c	PE_PGRS19	PE-PGRS family protein PE_PGRS19
1189197	0	C	Del	GAP	42	99	135	84.94	166		Rv1067c	PE_PGRS19	PE-PGRS family protein PE_PGRS19
1189198	0	G	Del	GAP	42	99	135	87.04	162		Rv1067c	PE_PGRS19	PE-PGRS family protein PE_PGRS19
1189199	0	C	Del	GAP	42	99	135	87.04	162		Rv1067c	PE_PGRS19	PE-PGRS family protein PE_PGRS19
1189200	0	C	Del	GAP	42	99	135	88.68	159		Rv1067c	PE_PGRS19	PE-PGRS family protein PE_PGRS19
1189201	0	G	Del	GAP	42	99	135	89.24	158		Rv1067c	PE_PGRS19	PE-PGRS family protein PE_PGRS19
1189202	0	T	Del	GAP	42	99	135	95.27	148		Rv1067c	PE_PGRS19	PE-PGRS family protein PE_PGRS19
1190093	0	A	SNP	C	114	76	188	95.96	198	Leu111Trp (ttg/tGg)	Rv1067c	PE_PGRS19	PE-PGRS family protein PE_PGRS19
1191462	0	A	SNP	C	30	7	37	94.87	39	Gly229Gly (ggt/ggG)	Rv1068c	PE_PGRS20	PE-PGRS family protein PE_PGRS20
1191497	0	T	SNP	A	36	8	40	88	50	Thr218Ser (acg/Tcg)	Rv1068c	PE_PGRS20	PE-PGRS family protein PE_PGRS20
1191741	0	G	SNP	A	125	56	179	85.78	211	Tyr136Tyr (tac/taT)	Rv1068c	PE_PGRS20	PE-PGRS family protein PE_PGRS20
1193306	0	A	SNP	G	114	123	231	99.16	239	Val323Ala (gtg/gCg)	Rv1069c	-	hypothetical protein
1193463	0	T	SNP	A	108	122	227	99.57	231	Thr271Ser (acc/Tcc)	Rv1069c	-	hypothetical protein
1200418	0	A	SNP	G	98	92	185	99.48	191
1209960	0	G	SNP	A	117	90	207	97.18	213	Thr175Thr (acc/acT)	Rv1085c	-	hemolysin-like protein
1210862	0	C	SNP	T	129	89	216	100	218	Leu90Leu (ctg/Ttg)	Rv1086	-	(2Z,6E)-farnesyl diphosphate synthase
1211369	0	A	SNP	C	108	106	210	98.17	218	Ser259Arg (agc/Cgc)	Rv1086	-	(2Z,6E)-farnesyl diphosphate synthase
1212178	0	G	Del	GAP	17	8	25	75.76	33		Rv1087	PE_PGRS21	PE-PGRS family protein PE_PGRS21
1212179	0	G	Del	GAP	17	8	25	75.76	33		Rv1087	PE_PGRS21	PE-PGRS family protein PE_PGRS21
1212180	0	C	Del	GAP	17	8	25	75.76	33		Rv1087	PE_PGRS21	PE-PGRS family protein PE_PGRS21
1212181	0	G	Del	GAP	17	8	25	80.65	31		Rv1087	PE_PGRS21	PE-PGRS family protein PE_PGRS21
1212182	0	T	Del	GAP	17	8	25	96.15	26		Rv1087	PE_PGRS21	PE-PGRS family protein PE_PGRS21
1212336	0	C	Del	GAP	51	20	77	76.34	93		Rv1087	PE_PGRS21	PE-PGRS family protein PE_PGRS21
1212339	0	C	Del	GAP	51	20	77	76.34	93		Rv1087	PE_PGRS21	PE-PGRS family protein PE_PGRS21
1212340	0	G	Del	GAP	51	20	77	75.53	94		Rv1087	PE_PGRS21	PE-PGRS family protein PE_PGRS21
1212341	0	G	Del	GAP	51	20	77	76.34	93		Rv1087	PE_PGRS21	PE-PGRS family protein PE_PGRS21
1212342	0	T	Del	GAP	51	20	77	77.17	92		Rv1087	PE_PGRS21	PE-PGRS family protein PE_PGRS21
1212343	0	G	Del	GAP	51	20	77	77.17	92		Rv1087	PE_PGRS21	PE-PGRS family protein PE_PGRS21
1212344	0	C	Del	GAP	51	20	77	78.89	90		Rv1087	PE_PGRS21	PE-PGRS family protein PE_PGRS21
1212345	0	C	Del	GAP	51	20	77	78.89	90		Rv1087	PE_PGRS21	PE-PGRS family protein PE_PGRS21
1212346	0	G	Del	GAP	51	20	77	78.02	91		Rv1087	PE_PGRS21	PE-PGRS family protein PE_PGRS21
1212347	0	G	Del	GAP	51	20	77	78.02	91		Rv1087	PE_PGRS21	PE-PGRS family protein PE_PGRS21
1212348	0	C	Del	GAP	51	20	77	78.89	90		Rv1087	PE_PGRS21	PE-PGRS family protein PE_PGRS21
1212349	0	G	Del	GAP	51	20	77	78.89	90		Rv1087	PE_PGRS21	PE-PGRS family protein PE_PGRS21
1212350	0	G	Del	GAP	51	20	77	78.89	90		Rv1087	PE_PGRS21	PE-PGRS family protein PE_PGRS21
1212351	0	T	Del	GAP	51	20	77	97.26	73		Rv1087	PE_PGRS21	PE-PGRS family protein PE_PGRS21
1212352	0	G	Del	GAP	51	20	77	97.26	73		Rv1087	PE_PGRS21	PE-PGRS family protein PE_PGRS21
1212353	0	T	Del	GAP	51	20	77	97.26	73		Rv1087	PE_PGRS21	PE-PGRS family protein PE_PGRS21
1212354	0	C	Del	GAP	51	20	77	97.26	73		Rv1087	PE_PGRS21	PE-PGRS family protein PE_PGRS21
1212355	0	G	Del	GAP	51	20	77	97.26	73		Rv1087	PE_PGRS21	PE-PGRS family protein PE_PGRS21
1212356	0	G	Del	GAP	51	20	77	97.26	73		Rv1087	PE_PGRS21	PE-PGRS family protein PE_PGRS21
1212357	0	C	Del	GAP	51	20	77	97.26	73		Rv1087	PE_PGRS21	PE-PGRS family protein PE_PGRS21
1212358	0	G	Del	GAP	51	20	77	97.26	73		Rv1087	PE_PGRS21	PE-PGRS family protein PE_PGRS21
1212359	0	G	Del	GAP	51	20	77	97.26	73		Rv1087	PE_PGRS21	PE-PGRS family protein PE_PGRS21
1212360	0	T	Del	GAP	51	20	77	97.26	73		Rv1087	PE_PGRS21	PE-PGRS family protein PE_PGRS21
1212361	0	G	Del	GAP	51	20	77	94.67	75		Rv1087	PE_PGRS21	PE-PGRS family protein PE_PGRS21
1212362	0	C	Del	GAP	51	20	77	94.67	75		Rv1087	PE_PGRS21	PE-PGRS family protein PE_PGRS21
1212624	0	C	SNP	T	10	8	15	94.74	19	Gly355Gly (ggc/ggT)	Rv1087	PE_PGRS21	PE-PGRS family protein PE_PGRS21
1212626	0	A	SNP	C	8	8	16	100	16	Asp356Ala (gac/gCc)	Rv1087	PE_PGRS21	PE-PGRS family protein PE_PGRS21
1212634	0	G	SNP	A	7	4	9	100	11	Ala359Thr (gcc/Acc)	Rv1087	PE_PGRS21	PE-PGRS family protein PE_PGRS21
1212816	0	C	SNP	A	5	4	9	90	10	Gly419Gly (ggc/ggA)	Rv1087	PE_PGRS21	PE-PGRS family protein PE_PGRS21
1212825	0	T	SNP	C	44	72	113	92.06	126	Gly422Gly (ggt/ggC)	Rv1087	PE_PGRS21	PE-PGRS family protein PE_PGRS21
1212827	0	T	SNP	G	48	75	120	92.48	133	Val423Gly (gtc/gGc)	Rv1087	PE_PGRS21	PE-PGRS family protein PE_PGRS21
1212834	0	T	SNP	G	51	84	133	97.83	138	Gly425Gly (ggt/ggG)	Rv1087	PE_PGRS21	PE-PGRS family protein PE_PGRS21
1212837	0	T	SNP	C	57	86	137	99.31	144	Ala426Ala (gct/gcC)	Rv1087	PE_PGRS21	PE-PGRS family protein PE_PGRS21
1212971	0	T	SNP	C	149	81	228	100	230	Val471Ala (gtc/gCc)	Rv1087	PE_PGRS21	PE-PGRS family protein PE_PGRS21
1215105	0	T	Del	GAP	94	106	199	99.5	201
1220680	0	T	SNP	C	119	98	212	100	217	Val36Ala (gta/gCa)	Rv1093	glyA1	serine hydroxymethyltransferase
1224367	0	T	SNP	C	63	62	124	100	125
1227830	0	G	SNP	T	119	95	210	99.53	215	Thr285Thr (acc/acA)	Rv1099c	glpX	fructose 1,6-bisphosphatase
1230778	0	G	SNP	A	115	98	209	100	213	Thr65Ile (acc/aTc)	Rv1102c	mazF3	mRNA interferase MazF3
1236433	0	A	SNP	C	99	103	199	100	202	Glu83Asp (gaa/gaC)	Rv1110	lytB2	4-hydroxy-3-methylbut-2-enyl diphosphate reductase
1240744	0	C	SNP	A	117	105	214	100	222	Asn186Lys (aac/aaA)	Rv1115	-	hypothetical protein
1241572	0	A	SNP	G	103	111	212	100	214
1247391	0	A	SNP	C	112	107	215	99.55	220	Ser89Arg (agc/Cgc)	Rv1124	ephC	epoxide hydrolase EphC
1248382	0	A	SNP	G	125	126	248	99.6	252	Ser101Gly (agc/Ggc)	Rv1125	-	hypothetical protein
1248936	0	G	SNP	C	111	120	230	100	231	Pro285Pro (ccg/ccC)	Rv1125	-	hypothetical protein
1248978	0	T	SNP	C	106	120	222	100	226	Ala299Ala (gct/gcC)	Rv1125	-	hypothetical protein
1250340	0	A	SNP	G	89	101	187	100	190	Ala355Ala (gct/gcC)	Rv1127c	ppdK	pyruvate, phosphate dikinase PpdK
1251199	0	C	SNP	T	91	108	195	99.5	200	Gly69Glu (gga/gAa)	Rv1127c	ppdK	pyruvate, phosphate dikinase PpdK
1252164	0	T	SNP	C	108	90	195	100	198	Glu270Gly (gaa/gGa)	Rv1128c	-	hypothetical protein
1254562	0	A	SNP	G	93	99	192	99.48	193	Asp3Gly (gat/gGt)	Rv1130	prpD	methylcitrate dehydratase PrpD
1262859	0	C	SNP	T	113	103	212	98.63	219	Gly424Ser (ggc/Agc)	Rv1135c	PPE16	PPE family protein PPE16
1264477	0	A	SNP	C	102	100	201	99.51	203
1265828	0	G	SNP	A	100	110	207	100	210	Leu221Leu (ctg/Ttg)	Rv1138c	-	oxidoreductase
1268029	0	C	SNP	G	113	97	210	100	210	Ala228Gly (gcc/gGc)	Rv1140	-	integral membrane protein
1269028	0	G	SNP	C	114	85	195	100	199
1271187	0	C	SNP	G	105	112	215	100	217	Thr11Ser (acc/aGc)	Rv1144	-	oxidoreductase
1273250	1	G	Ins	A	112	115	227	96.6	227		Rv1145	-	transmembrane transport protein
1275957	0	T	SNP	C	114	103	215	100	217
1276432	0	C	SNP	T	99	105	201	99.51	205	Lys439Lys (aag/aaA)	Rv1148c	-	hypothetical protein
1276588	0	C	SNP	G	94	84	177	100	178	Ala387Ala (gcg/gcC)	Rv1148c	-	hypothetical protein
1277869	1	G	Ins	T	96	72	168	94.92	168
1281118	0	T	SNP	C	113	117	226	100	230	Thr123Ala (acg/Gcg)	Rv1154c	-	hypothetical protein
1281771	0	T	SNP	C	99	127	224	100	226	Ser115Pro (tcg/Ccg)	Rv1155	-	pyridoxine/pyridoxamine 5'-phosphate oxidase
1281984	0	G	SNP	A	100	113	208	100	213
1287372	0	G	SNP	C	93	117	208	100	210	Leu15Leu (ctg/ctC)	Rv1161	narG	nitrate reductase subunit alpha
1291938	0	G	SNP	A	111	112	221	99.55	224	Asp292Asn (gac/Aac)	Rv1162	narH	nitrate reductase subunit beta
1292102	0	A	SNP	G	103	111	211	99.07	216	Pro346Pro (cca/ccG)	Rv1162	narH	nitrate reductase subunit beta
1306259	0	A	SNP	G	118	96	211	99.53	215	Ala656Ala (gct/gcC)	Rv1175c	fadH	NADPH dependent 2,4-dienoyl-CoA reductase FadH
1307598	0	C	SNP	G	105	106	209	100	211	Cys210Ser (tgc/tCc)	Rv1175c	fadH	NADPH dependent 2,4-dienoyl-CoA reductase FadH
1308317	0	T	SNP	C	115	107	221	100	222	His159Arg (cat/cGt)	Rv1176c	-	hypothetical protein
1309208	0	C	SNP	T	111	107	217	99.09	220	Tyr68Tyr (tac/taT)	Rv1177	fdxC	ferredoxin FdxC
1313337	1	A	Ins	G	9	37	46	92	46
1313338	0	A	SNP	C	8	38	45	100	46
1315191	0	A	SNP	C	102	113	212	100	215	_489Tyr (taa/taC)	Rv1180	pks3	polyketide beta-ketoacyl synthase
1315884	0	G	SNP	A	113	117	225	99.57	231	Ala217Ala (gcg/gcA)	Rv1181	pks4	polyketide beta-ketoacyl synthase
1325650	0	G	SNP	A	109	96	204	100	205
1327890	0	G	SNP	A	117	130	242	100	247	Asp472Asp (gac/gaT)	Rv1186c	-	hypothetical protein
1328687	0	G	SNP	C	108	110	216	100	218	Pro207Ala (ccc/Gcc)	Rv1186c	-	hypothetical protein
1329310	0	T	SNP	G	102	113	212	100	215
1339774	0	C	SNP	G	93	75	165	98.82	170	Gly142Gly (ggc/ggG)	Rv1196	PPE18	PPE family protein PPE18
1339823	0	A	SNP	G	99	88	186	99.47	188	Thr159Ala (acg/Gcg)	Rv1196	PPE18	PPE family protein PPE18
1339894	0	C	SNP	T	103	98	201	100	201	Leu182Leu (ctc/ctT)	Rv1196	PPE18	PPE family protein PPE18
1339905	0	C	SNP	T	106	94	194	100	200	Ala186Val (gcc/gTc)	Rv1196	PPE18	PPE family protein PPE18
1340500	0	G	SNP	T	109	104	208	100	213	Met384Ile (atg/atT)	Rv1196	PPE18	PPE family protein PPE18
1340784	0	T	SNP	C	98	102	197	99.5	201	Gly42Gly (ggt/ggC)	Rv1197	esxK	ESAT-6 like protein EsxK
1341295	0	A	SNP	G	98	100	195	100	198
1345016	0	C	SNP	T	107	122	221	99.57	230	Ala52Thr (gcc/Acc)	Rv1201c	dapD	2,3,4,5-tetrahydropyridine-2,6-dicarboxylate N-succinyltransferase
1345943	0	C	SNP	T	106	100	199	100	206	Gly228Gly (ggc/ggT)	Rv1202	dapE	succinyl-diaminopimelate desuccinylase DapE
1351172	0	A	SNP	G	101	96	194	100	197
1360209	0	T	SNP	C	99	110	203	100	209	Ala531Ala (gca/gcG)	Rv1217c	-	tetronasin ABC transporter integral membrane protein
1361190	0	G	SNP	A	126	102	223	100	228	Ser204Ser (agc/agT)	Rv1217c	-	tetronasin ABC transporter integral membrane protein
1362006	0	T	SNP	C	92	101	192	99.48	194	Gln243Arg (caa/cGa)	Rv1218c	-	tetronasin ABC transporter ATP-binding protein
1365837	1	C	Ins	G	101	89	190	93.6	190
1365837	2	C	Ins	G	101	89	190	93.6	190
1367484	0	T	SNP	G	120	102	219	100	222	Trp8Gly (tgg/Ggg)	Rv1224	tatB	Sec-independent protein translocase protein TatB
1371470	0	G	SNP	A	87	114	200	99.5	202	Arg184His (cgt/cAt)	Rv1228	lpqX	lipoprotein LpqX
1374065	0	T	SNP	C	114	108	220	100	222	Ser45Gly (agc/Ggc)	Rv1230c	-	membrane protein
1375724	0	A	SNP	C	96	125	215	100	221	Cys149Gly (tgc/Ggc)	Rv1232c	-	hypothetical protein
1377568	0	A	SNP	G	114	103	214	99.54	218	Val15Val (gta/gtG)	Rv1235	lpqY	trehalose ABC transporter substrate-binding lipoprotein LpqY
1379649	0	C	SNP	T	83	93	175	99.44	177	Asp241Asp (gac/gaT)	Rv1236	sugA	sugar ABC transporter permease SugA
1382628	0	T	SNP	C	101	111	209	100	212	Lys139Glu (aaa/Gaa)	Rv1239c	corA	magnesium and cobalt transport transmembrane protein CorA
1386011	0	C	Del	GAP	116	106	215	91.74	242		Rv1243c	PE_PGRS23	PE-PGRS family protein PE_PGRS23
1390763	0	C	SNP	T	100	106	203	100	206	Val764Met (gtg/Atg)	Rv1248c	-	multifunctional 2-oxoglutarate dehydrogenase E1 component /2-oxoglutarate dehydrogenase dihydrolipoyllysine-residue succinyltransferase
1393626	0	A	SNP	G	138	113	242	99.6	252	Leu119Leu (ctt/ctC)	Rv1249c	-	membrane protein
1396618	0	C	SNP	A	94	132	222	100	226	Glu875_ (gag/Tag)	Rv1251c	-	hypothetical protein
1396922	0	T	SNP	C	130	92	221	100	222	Thr773Thr (aca/acG)	Rv1251c	-	hypothetical protein
1401033	0	C	SNP	T	107	107	214	100	214	Ser355Leu (tcg/tTg)	Rv1253	deaD	ATP-dependent RNA helicase DeaD
1411210	0	T	SNP	G	113	105	211	99.54	219	Val260Val (gtt/gtG)	Rv1263	amiB2	amidase AmiB
1413148	0	C	SNP	T	71	93	155	100	164
1414021	0	C	SNP	T	79	114	190	100	193	Arg607Gln (cgg/cAg)	Rv1266c	pknH	serine/threonine-protein kinase PknH
1415630	0	A	SNP	G	91	74	163	99.4	166	Leu71Leu (ttg/Ctg)	Rv1266c	pknH	serine/threonine-protein kinase PknH
1422666	0	C	SNP	T	110	126	233	100	236	Gly462Glu (ggg/gAg)	Rv1273c	-	drug ABC transporter ATP-binding protein
1422667	0	C	SNP	T	108	127	232	100	235	Gly462Arg (ggg/Agg)	Rv1273c	-	drug ABC transporter ATP-binding protein
1440090	0	C	SNP	T	107	98	199	99.51	206	Thr395Ile (acc/aTc)	Rv1286	-	bifunctional sulfate adenyltransferase subunit 1 CysN/adenylylsulfate kinase CysC
1440469	0	C	SNP	G	74	108	181	100	182	Pro521Pro (ccc/ccG)	Rv1286	-	bifunctional sulfate adenyltransferase subunit 1 CysN/adenylylsulfate kinase CysC
1441545	0	G	SNP	A	7	9	16	88.89	18	Ala66Ala (gcg/gcA)	Rv1288	-	hypothetical protein
1441579	0	A	SNP	T	12	5	17	94.44	18	Asn78Tyr (aat/Tat)	Rv1288	-	hypothetical protein
1441582	0	T	SNP	C	13	8	19	95.45	22	Trp79Arg (tgg/Cgg)	Rv1288	-	hypothetical protein
1445781	0	A	SNP	G	102	111	212	99.53	214	Ala18Ala (gct/gcC)	Rv1291c	-	hypothetical protein
1450316	0	C	SNP	T	95	73	166	99.41	169	Ala314Ala (gcc/gcT)	Rv1294	thrA	homoserine dehydrogenase
1457144	0	C	SNP	T	97	98	194	100	195	Arg194Cys (cgc/Tgc)	Rv1300	hemK	release factor glutamine methyltransferase
1468208	0	A	SNP	C	92	103	187	80.58	242	Leu433Arg (ctg/cGg)	Rv1313c	-	insertion sequence element IS1557 transposase
1468492	0	C	SNP	A	161	147	305	100	308	Leu338Leu (ctg/ctT)	Rv1313c	-	insertion sequence element IS1557 transposase
1471659	0	C	SNP	T	76	93	167	100	169
1473246	0	A	SNP	G	75	82	153	99.37	158		Rvnr01	-	rRNA	amikacin (AMK) kanamycin (KAN) capreomycin (CPR)		streptomycin (SM)
1478357	0	G	SNP	T	103	105	205	99.05	210	Pro254Pro (ccc/ccA)	Rv1317c	alkA	bifunctional regulatory protein/DNA repair enzyme AlkA
1479085	0	T	SNP	C	113	116	226	100	229	Ile12Val (atc/Gtc)	Rv1317c	alkA	bifunctional regulatory protein/DNA repair enzyme AlkA
1480945	0	C	SNP	G	184	184	363	99.19	371	Thr519Thr (acg/acC)	Rv1319c	-	adenylate cyclase
1480948	0	C	SNP	T	191	185	374	99.21	379	Glu518Glu (gag/gaA)	Rv1319c	-	adenylate cyclase
1481185	0	A	SNP	C	193	198	388	99.74	392	Asp439Glu (gat/gaG)	Rv1319c	-	adenylate cyclase
1481563	0	C	SNP	T	203	202	396	99.75	406	Glu313Glu (gag/gaA)	Rv1319c	-	adenylate cyclase
1482627	0	T	SNP	C	107	101	206	99.52	209	Thr531Ala (acg/Gcg)	Rv1320c	-	adenylate cyclase
1484708	0	A	SNP	C	105	108	209	100	213	Ser144Arg (agc/Cgc)	Rv1321	-	endonuclease NucS
1489142	0	C	SNP	T	83	78	145	94.71	170	Gly275Asp (ggc/gAc)	Rv1325c	PE_PGRS24	PE-PGRS family protein PE_PGRS24
1490905	0	A	SNP	G	103	94	195	100	197	Ser470Pro (tct/Cct)	Rv1326c	glgB	1,4-alpha-glucan branching protein
1493211	0	T	SNP	G	98	92	188	98.96	192	Gln405His (caa/caC)	Rv1327c	glgE	alpha-1,4-glucan:maltose-1-phosphate maltosyltransferase
1493333	0	C	SNP	T	109	108	215	99.54	218	Glu365Lys (gag/Aag)	Rv1327c	glgE	alpha-1,4-glucan:maltose-1-phosphate maltosyltransferase
1495836	0	G	SNP	A	77	109	181	100	186	Val425Met (gtg/Atg)	Rv1328	glgP	glycogen phosphorylase
1498951	0	G	SNP	T	99	96	193	100	195	Thr80Lys (acg/aAg)	Rv1329c	dinG	ATP-dependent helicase DinG
1499213	0	T	Del	GAP	84	94	176	98.89	180		Rv1330c	pncB1	nicotinic acid phosphoribosyltransferase PncB1
1499214	0	C	Del	GAP	85	94	177	100	179		Rv1330c	pncB1	nicotinic acid phosphoribosyltransferase PncB1
1499215	0	A	Del	GAP	85	94	177	100	179		Rv1330c	pncB1	nicotinic acid phosphoribosyltransferase PncB1
1499216	0	G	Del	GAP	85	94	177	100	179		Rv1330c	pncB1	nicotinic acid phosphoribosyltransferase PncB1
1499217	0	G	Del	GAP	85	94	177	100	179		Rv1330c	pncB1	nicotinic acid phosphoribosyltransferase PncB1
1499218	0	C	Del	GAP	85	94	177	100	179		Rv1330c	pncB1	nicotinic acid phosphoribosyltransferase PncB1
1499219	0	C	Del	GAP	85	94	177	100	179		Rv1330c	pncB1	nicotinic acid phosphoribosyltransferase PncB1
1499220	0	G	Del	GAP	85	94	177	100	179		Rv1330c	pncB1	nicotinic acid phosphoribosyltransferase PncB1
1499221	0	G	SNP	A	85	92	177	99.44	178	Pro447Ser (ccg/Tcg)	Rv1330c	pncB1	nicotinic acid phosphoribosyltransferase PncB1
1499274	0	C	SNP	G	109	110	215	100	219	Gly429Ala (ggc/gCc)	Rv1330c	pncB1	nicotinic acid phosphoribosyltransferase PncB1
1501700	0	G	SNP	A	114	102	214	100	216	Val34Val (gtg/gtA)	Rv1333	-	hydrolase
1513189	0	C	SNP	T	104	109	210	99.07	215	Ala48Val (gct/gTt)	Rv1348	irtA	iron ABC transporter ATP-binding protein/permease IrtA
1524521	0	G	SNP	T	92	113	202	100	205	Val100Val (gtc/gtA)	Rv1356c	-	hypothetical protein
1526819	0	C	SNP	A	85	106	188	99.48	192	Arg70Arg (cgg/Agg)	Rv1358	-	transcriptional regulator
1533241	0	G	SNP	C	109	97	201	91.15	226	Thr131Thr (acc/acG)	Rv1361c	PPE19	PPE family protein PPE19
1533583	0	G	SNP	A	86	125	207	89.79	235	Tyr17Tyr (tac/taT)	Rv1361c	PPE19	PPE family protein PPE19
1533624	0	A	SNP	C	74	112	180	92.08	202	Phe4Val (ttc/Gtc)	Rv1361c	PPE19	PPE family protein PPE19
1534551	0	C	SNP	T	90	109	198	100	199	Glu20Glu (gag/gaA)	Rv1362c	-	membrane protein
1536251	0	G	SNP	T	102	132	230	100	234	Ala465Glu (gcg/gAg)	Rv1364c	-	sigma factor regulatory protein
1536734	0	A	SNP	C	116	115	221	99.57	232	Leu304Arg (ctc/cGc)	Rv1364c	-	sigma factor regulatory protein
1540141	0	T	SNP	C	93	100	189	100	193	Ile169Val (atc/Gtc)	Rv1367c	-	hypothetical protein
1540484	0	C	SNP	G	112	116	227	100	228	Leu54Leu (ctg/ctC)	Rv1367c	-	hypothetical protein
1544255	0	C	SNP	T	84	79	158	99.39	164	Arg299Arg (cgc/cgT)	Rv1371	-	membrane protein
1546703	0	C	SNP	T	134	114	240	99.6	249	Pro231Leu (ccg/cTg)	Rv1373	-	glycolipid sulfotransferase
1547125	0	T	SNP	C	86	86	169	100	172	Thr136Ala (aca/Gca)	Rv1374c	-	hypothetical protein
1552547	0	G	SNP	A	113	103	208	100	216	Arg37Trp (cgg/Tgg)	Rv1378c	-	hypothetical protein
1554216	0	C	SNP	T	110	106	212	99.08	218	Pro10Leu (ccc/cTc)	Rv1381	pyrC	dihydroorotase
1563717	0	C	SNP	T	119	120	236	99.58	240	Val8Val (gtc/gtT)	Rv1388	mihF	integration host factor MihF
1570566	0	C	SNP	A	114	110	218	100	224	Arg135Leu (cgg/cTg)	Rv1394c	cyp132	cytochrome P450 Cyp132
1572317	0	C	SNP	T	132	141	264	98.91	276	Gly514Glu (ggg/gAg)	Rv1396c	PE_PGRS25	PE-PGRS family protein PE_PGRS25
1573660	0	T	SNP	G	114	108	217	99.55	223	Arg66Ser (aga/agC)	Rv1396c	PE_PGRS25	PE-PGRS family protein PE_PGRS25
1588899	0	G	SNP	T	82	118	196	99.5	201	Ala111Ala (gcg/gcT)	Rv1412	ribC	riboflavin synthase
1593331	0	G	SNP	A	120	109	227	99.13	231
1595342	0	T	SNP	C	116	106	219	99.55	223	Val434Ala (gtg/gCg)	Rv1420	uvrC	excinuclease ABC subunit UvrC
1599557	0	C	SNP	G	98	88	181	100	186	Arg33Thr (agg/aCg)	Rv1424c	-	membrane protein
1608276	0	A	SNP	C	111	103	212	99.53	215	Asn65Thr (aac/aCc)	Rv1431	-	hypothetical protein
1609840	0	A	SNP	G	93	89	179	99.45	183	Pro586Pro (cca/ccG)	Rv1431	-	hypothetical protein
1612624	1	T	Ins	A	89	80	169	84.08	170		Rv1435c	-	hypothetical protein
1612624	2	T	Ins	T	90	80	170	84.58	170		Rv1435c	-	hypothetical protein
1612624	3	T	Ins	C	90	80	170	84.58	170		Rv1435c	-	hypothetical protein
1612624	4	T	Ins	G	90	80	170	84.58	170		Rv1435c	-	hypothetical protein
1612624	5	T	Ins	G	90	80	170	84.58	170		Rv1435c	-	hypothetical protein
1612624	6	T	Ins	T	90	80	170	84.58	170		Rv1435c	-	hypothetical protein
1612624	7	T	Ins	A	90	80	170	84.58	170		Rv1435c	-	hypothetical protein
1612624	8	T	Ins	C	90	80	170	84.58	170		Rv1435c	-	hypothetical protein
1612624	9	T	Ins	C	90	80	170	84.58	170		Rv1435c	-	hypothetical protein
1612624	10	T	Ins	G	90	80	170	84.58	170		Rv1435c	-	hypothetical protein
1612624	11	T	Ins	G	90	80	170	84.58	170		Rv1435c	-	hypothetical protein
1612624	12	T	Ins	T	90	80	170	84.58	170		Rv1435c	-	hypothetical protein
1612624	13	T	Ins	G	89	80	169	84.08	170		Rv1435c	-	hypothetical protein
1612624	14	T	Ins	C	89	80	169	84.08	170		Rv1435c	-	hypothetical protein
1612624	15	T	Ins	G	88	80	168	83.58	170		Rv1435c	-	hypothetical protein
1612624	16	T	Ins	C	90	80	170	84.58	170		Rv1435c	-	hypothetical protein
1612624	17	T	Ins	C	90	80	170	84.58	170		Rv1435c	-	hypothetical protein
1612624	18	T	Ins	A	90	80	170	84.58	170		Rv1435c	-	hypothetical protein
1612624	19	T	Ins	G	90	80	170	84.58	170		Rv1435c	-	hypothetical protein
1612624	20	T	Ins	G	89	80	169	84.08	170		Rv1435c	-	hypothetical protein
1612624	21	T	Ins	G	90	80	170	84.58	170		Rv1435c	-	hypothetical protein
1613035	0	T	SNP	C	121	115	235	99.58	237
1614143	0	G	SNP	A	101	98	197	100	199	Leu279Leu (ctg/ctA)	Rv1436	gap	glyceraldehyde 3-phosphate dehydrogenase
1618978	0	T	SNP	C	136	93	222	99.57	230	Asp236Gly (gat/gGt)	Rv1441c	PE_PGRS26	PE-PGRS family protein PE_PGRS26
1624791	0	C	SNP	G	130	123	247	100	253	Arg192Pro (cga/cCa)	Rv1446c	opcA	OXPP cycle protein OpcA
1627351	0	T	SNP	C	128	99	223	100	227	Thr244Ala (acc/Gcc)	Rv1448c	tal	transaldolase
1630148	0	A	SNP	C	107	113	218	99.55	221	Tyr18Asp (tac/Gac)	Rv1449c	tkt	transketolase
1634588	0	C	SNP	T	65	25	90	88.24	102	Ala14Thr (gca/Aca)	Rv1450c	PE_PGRS27	PE-PGRS family protein PE_PGRS27
1634609	0	C	SNP	T	80	34	114	99.13	115	Ala7Thr (gcc/Acc)	Rv1450c	PE_PGRS27	PE-PGRS family protein PE_PGRS27
1634610	0	C	SNP	T	83	34	114	99.15	118	Val6Val (gtg/gtA)	Rv1450c	PE_PGRS27	PE-PGRS family protein PE_PGRS27
1636172	1	T	Ins	C	97	26	123	86.01	123		Rv1452c	PE_PGRS28	PE-PGRS family protein PE_PGRS28
1636172	2	T	Ins	C	97	26	123	86.01	123		Rv1452c	PE_PGRS28	PE-PGRS family protein PE_PGRS28
1636172	3	T	Ins	G	97	26	123	86.01	123		Rv1452c	PE_PGRS28	PE-PGRS family protein PE_PGRS28
1636826	0	C	SNP	A	102	131	223	97.49	239	Gly468Gly (ggg/ggT)	Rv1452c	PE_PGRS28	PE-PGRS family protein PE_PGRS28
1636918	0	C	SNP	T	93	142	224	78.07	301	Ala438Thr (gcc/Acc)	Rv1452c	PE_PGRS28	PE-PGRS family protein PE_PGRS28
1636934	0	A	SNP	G	106	144	247	99.21	252	His432His (cat/caC)	Rv1452c	PE_PGRS28	PE-PGRS family protein PE_PGRS28
1636936	0	G	SNP	T	100	135	230	99.16	237	His432Asn (cat/Aat)	Rv1452c	PE_PGRS28	PE-PGRS family protein PE_PGRS28
1638182	0	C	SNP	T	127	150	274	100	277	Ser16Ser (tcg/tcA)	Rv1452c	PE_PGRS28	PE-PGRS family protein PE_PGRS28
1638183	0	G	SNP	A	124	148	267	99.63	273	Ser16Leu (tcg/tTg)	Rv1452c	PE_PGRS28	PE-PGRS family protein PE_PGRS28
1638188	0	C	SNP	T	128	148	272	99.64	277	Ala14Ala (gcg/gcA)	Rv1452c	PE_PGRS28	PE-PGRS family protein PE_PGRS28
1638191	0	C	SNP	G	128	145	270	99.64	274	Ala13Ala (gcg/gcC)	Rv1452c	PE_PGRS28	PE-PGRS family protein PE_PGRS28
1638194	0	G	SNP	C	129	149	273	99.64	279	Ala12Ala (gcc/gcG)	Rv1452c	PE_PGRS28	PE-PGRS family protein PE_PGRS28
1639594	0	C	SNP	A	116	108	223	100	224	Pro405Gln (cca/cAa)	Rv1453	-	transcriptional activator protein
1645802	0	T	SNP	C	134	100	226	100	234	Lys113Glu (aaa/Gaa)	Rv1459c	-	alpha-(1->6)-mannopyranosyltransferase
1650072	0	A	SNP	G	109	111	216	100	220	Asn183Asp (aac/Gac)	Rv1462	-	hypothetical protein
1650406	0	C	SNP	A	87	118	203	99.51	206	Thr294Asn (acc/aAc)	Rv1462	-	hypothetical protein
1676290	0	C	SNP	A	92	121	208	100	213	Lys198Asn (aag/aaT)	Rv1486c	-	hypothetical protein
1676880	0	A	SNP	G	112	111	221	99.11	225	Trp2Arg (tgg/Cgg)	Rv1486c	-	hypothetical protein
1681147	0	G	SNP	A	106	92	194	100	198
1688300	0	T	SNP	C	113	117	228	100	230	Phe120Phe (ttt/ttC)	Rv1497	lipL	esterase LipL
1689349	0	C	SNP	T	114	116	229	100	230	Arg191His (cgc/cAc)	Rv1498c	-	methyltransferase
1692141	0	A	SNP	C	102	114	213	99.54	217	Ile84Ile (ata/atC)	Rv1501	-	hypothetical protein
1692960	0	T	SNP	C	91	131	219	99.55	223	Ser13Pro (tcg/Ccg)	Rv1502	-	hypothetical protein
1693561	0	A	SNP	G	101	91	190	98.46	195	Tyr213Cys (tac/tGc)	Rv1502	-	hypothetical protein
1697541	0	C	SNP	A	116	94	207	98.13	214	Arg62Arg (cgc/cgA)	Rv1507A	-	hypothetical protein
1698911	0	G	SNP	A	103	95	192	100	198	Gly328Gly (ggc/ggT)	Rv1508c	-	membrane protein
1699849	0	G	SNP	A	111	111	219	100	222	Pro16Ser (ccg/Tcg)	Rv1508c	-	membrane protein
1706119	0	T	SNP	C	104	102	205	100	206	Ser159Ser (tca/tcG)	Rv1514c	-	glycosyltransferase
1708792	0	T	SNP	C	108	122	229	99.57	231
1709432	0	C	SNP	T	93	99	189	100	192	Leu188Phe (ctc/Ttc)	Rv1517	-	hypothetical protein
1713192	0	A	SNP	G	101	91	180	100	192	Val297Val (gta/gtG)	Rv1521	fadD25	fatty-acid--CoA ligase FadD25
1713923	0	A	SNP	G	109	92	195	100	201	His541Arg (cac/cGc)	Rv1521	fadD25	fatty-acid--CoA ligase FadD25
1715472	0	C	SNP	A	126	127	252	98.83	256	Gly714Val (ggg/gTg)	Rv1522c	mmpL12	transmembrane transport protein MmpL12
1716472	0	A	SNP	G	99	81	177	99.45	181	Ser381Pro (tcc/Ccc)	Rv1522c	mmpL12	transmembrane transport protein MmpL12
1718426	0	C	SNP	G	100	101	197	99.5	202	Phe258Leu (ttc/ttG)	Rv1523	-	methyltransferase
1723799	0	C	SNP	A	106	107	210	99.07	215	Ala1537Ala (gcg/gcT)	Rv1527c	pks5	polyketide synthase
1728161	0	G	SNP	T	105	116	217	100	221	Gly83Gly (ggc/ggA)	Rv1527c	pks5	polyketide synthase
1728837	0	A	SNP	G	99	91	188	98.96	192
1735739	0	T	SNP	C	107	103	207	100	210
1744906	0	C	SNP	A	70	90	160	98.16	163
1747370	0	G	SNP	C	107	96	200	99.02	205	Gly59Ala (ggc/gCc)	Rv1546	-	hypothetical protein
1748439	0	C	SNP	T	98	120	212	98.64	221	Thr249Ile (acc/aTc)	Rv1547	dnaE1	DNA polymerase III subunit alpha
1752561	0	T	SNP	C	106	85	189	100	191	Asp258Gly (gac/gGc)	Rv1548c	PPE21	PPE family protein PPE21
1753519	1	G	Ins	C	63	102	165	83.33	167
1757182	0	C	SNP	A	111	104	211	99.08	217	Arg580Ser (cgc/Agc)	Rv1551	plsB1	acyltransferase PlsB
1759252	0	G	SNP	T	117	94	208	100	211	Ser524Ser (tcg/tcT)	Rv1552	frdA	fumarate reductase flavoprotein subunit		phylo (not 4,9)
1760292	0	A	SNP	G	114	118	231	100	232	Met40Val (atg/Gtg)	Rv1554	frdC	fumarate reductase membrane anchor subunit
1761765	0	G	SNP	A	102	76	177	99.44	179	Gly8Ser (ggc/Agc)	Rv1557	mmpL6	transmembrane transport protein MmpL6
1763482	0	G	SNP	A	117	119	235	99.58	237	Gly19Arg (ggg/Agg)	Rv1559	ilvA	threonine dehydratase IlvA
1764225	0	C	SNP	T	121	103	220	100	224	Ala266Ala (gcc/gcT)	Rv1559	ilvA	threonine dehydratase IlvA
1772186	0	C	SNP	T	91	90	179	99.45	182	Pro548Pro (ccg/ccA)	Rv1565c	-	hypothetical protein
1778430	0	T	SNP	C	124	128	250	100	252	Met191Thr (atg/aCg)	Rv1570	bioD	ATP-dependent dethiobiotin synthetase BioD
1778880	0	C	SNP	T	129	126	251	99.22	257	Asn114Asn (aac/aaT)	Rv1571	-	hypothetical protein
1789650	0	C	SNP	T	100	74	172	79.82	218	Ala63Thr (gcc/Acc)	Rv1588c	-	hypothetical protein
1789654	0	A	SNP	G	99	76	171	81.78	214	Leu61Leu (ctt/ctC)	Rv1588c	-	hypothetical protein
1789671	0	C	SNP	T	94	86	178	84.51	213	Ala56Thr (gcg/Acg)	Rv1588c	-	hypothetical protein
1789675	0	A	SNP	C	91	84	173	84.54	207	Gly54Gly (ggt/ggG)	Rv1588c	-	hypothetical protein
1789678	0	C	SNP	G	94	83	173	83.89	211	Val53Val (gtg/gtC)	Rv1588c	-	hypothetical protein
1789933	0	G	SNP	A	78	96	172	99.43	175
1792777	0	T	SNP	C	111	103	211	100	214	Ile322Val (att/Gtt)	Rv1592c	-	hypothetical protein
1792778	0	T	SNP	C	112	100	210	100	212	Glu321Glu (gaa/gaG)	Rv1592c	-	hypothetical protein
1798355	0	G	SNP	A	107	110	214	99.54	218	Gly21Asp (ggt/gAt)	Rv1597	-	hypothetical protein
1802047	0	C	SNP	G	111	107	215	99.54	219	Gln5Glu (cag/Gag)	Rv1601	hisB	imidazole glycerol-phosphate dehydratase
1803265	0	G	SNP	A	79	103	181	100	182	Ser201Asn (agc/aAc)	Rv1602	hisH	imidazole glycerol phosphate synthase subunit HisH
1804409	0	C	SNP	A	110	106	212	99.54	217	Pro124Gln (cca/cAa)	Rv1604	impA	inositol-monophosphatase ImpA
1811375	0	G	SNP	T	101	100	198	99.5	202	Gly83Gly (ggg/ggT)	Rv1612	trpB	tryptophan synthase subunit beta
1812448	0	C	SNP	T	120	99	214	100	219	Tyr30Tyr (tac/taT)	Rv1613	trpA	tryptophan synthase subunit alpha
1817976	0	A	SNP	T	101	79	173	100	180	His121Leu (cac/cTc)	Rv1618	tesB1	acyl-CoA thioesterase TesB
1818286	0	C	SNP	T	123	128	243	99.6	252	Gly224Gly (ggc/ggT)	Rv1618	tesB1	acyl-CoA thioesterase TesB
1827468	0	C	SNP	A	104	105	207	100	209	Val160Leu (gtg/Ttg)	Rv1625c	cya	adenylyl cyclase
1830861	0	C	SNP	G	109	96	203	100	205	Thr66Arg (acg/aGg)	Rv1629	polA	DNA polymerase I
1832509	0	C	SNP	G	105	91	196	100	196	Thr615Thr (acc/acG)	Rv1629	polA	DNA polymerase I
1833025	0	C	SNP	T	127	100	223	100	227	Asp787Asp (gac/gaT)	Rv1629	polA	DNA polymerase I
1835017	0	T	SNP	G	116	121	235	99.58	238	Leu2Arg (ctg/cGg)	Rv1631	coaE	dephospho-CoA kinase CoaE
1836286	0	G	SNP	C	121	113	231	100	234
1836417	0	C	SNP	A	109	114	218	100	223	Gly138Gly (ggg/ggT)	Rv1632c	-	hypothetical protein
1839759	0	G	SNP	C	132	120	243	99.6	253	Gly198Arg (ggg/Cgg)	Rv1634	-	multidrug-efflux transporter
1847919	0	C	SNP	G	121	109	230	100	230	Thr180Thr (acg/acC)	Rv1639c	-	hypothetical protein
1849609	0	T	SNP	C	96	101	196	100	197	Arg809Arg (cga/cgG)	Rv1640c	lysX	bifunctional lysine--tRNA ligase/phosphatidylglycerol lysyltransferase
1852877	0	A	SNP	C	104	98	198	99.51	203	_202Ser (tag/tCg)	Rv1641	infC	initiation factor IF-3
1854300	0	T	SNP	C	99	85	180	99.46	185	Leu232Pro (ctg/cCg)	Rv1644	tsnR	23S rRNA methyltransferase TsnR
1856617	0	C	SNP	T	79	79	151	100	158	Thr285Ile (aca/aTa)	Rv1646	PE17	PE family protein PE17
1856777	0	G	SNP	C	116	75	191	100	191	Ala2Pro (gcg/Ccg)	Rv1647	-	adenylate cyclase
1859559	0	C	SNP	A	85	108	189	99.48	194	Ala276Asp (gcc/gAc)	Rv1649	pheS	phenylalanine--tRNA ligase subunit alpha
1863584	0	G	SNP	T	118	123	235	100	241	Thr600Asn (acc/aAc)	Rv1651c	PE_PGRS30	PE-PGRS family protein PE_PGRS30
1871491	0	C	SNP	T	120	93	211	98.16	217	His43His (cac/caT)	Rv1658	argG	argininosuccinate synthase
1873700	0	G	SNP	A	128	107	233	99.58	236	Leu354Leu (ctg/ctA)	Rv1659	argH	argininosuccinate lyase
1874232	0	T	SNP	C	109	122	229	98.72	234	Phe25Leu (ttt/Ctt)	Rv1660	pks10	chalcone synthase
1882187	0	G	SNP	A	113	107	214	99.1	222	Gly162Arg (ggg/Agg)	Rv1662	pks8	polyketide synthase
1883293	1	C	Ins	G	126	106	232	96.27	233		Rv1662	pks8	polyketide synthase
1885772	0	G	SNP	A	112	112	222	100	224	Ala1357Thr (gcc/Acc)	Rv1662	pks8	polyketide synthase
1894300	1	G	Ins	G	104	77	181	84.19	181
1894300	2	G	Ins	T	104	77	181	84.19	181
1894300	3	G	Ins	C	101	75	176	81.86	177
1894300	4	G	Ins	T	102	75	177	82.33	177
1894300	5	G	Ins	T	102	75	177	82.33	177
1894300	6	G	Ins	G	101	72	173	80.47	173
1894300	7	G	Ins	C	99	71	170	79.07	170
1894300	8	G	Ins	C	99	70	169	78.6	170
1894300	9	G	Ins	G	99	71	170	79.07	170
1894300	10	G	Ins	C	99	71	170	79.07	170
1894422	0	A	SNP	G	133	129	258	100	262
1896142	0	G	SNP	C	82	107	188	99.47	190	Gly8Ala (gga/gCa)	Rv1670	-	hypothetical protein
1901493	0	T	SNP	C	115	106	219	99.1	223	Ser149Ser (agt/agC)	Rv1676	-	hypothetical protein
1907296	0	G	SNP	C	120	102	216	100	222	Ala298Ala (gcg/gcC)	Rv1682	-	hypothetical protein
1908598	0	G	SNP	A	116	102	211	100	218	Arg335Arg (cgg/cgA)	Rv1683	-	bifunctional long-chain acyl-CoA synthase/lipase
1916137	0	A	SNP	G	97	110	205	100	207	Leu63Leu (cta/ctG)	Rv1691	-	hypothetical protein
1917972	0	A	SNP	G	106	95	197	100	201	Leu11Leu (cta/ctG)	Rv1694	tlyA	16S/23S rRNA (cytidine-2'-O)-methyltransferase TlyA			capreomycin (CPR)
1918461	0	C	SNP	T	112	115	225	98.7	230	Asp174Asp (gac/gaT)	Rv1694	tlyA	16S/23S rRNA (cytidine-2'-O)-methyltransferase TlyA			capreomycin (CPR)
1925136	0	G	SNP	A	80	87	166	98.82	169	Val436Val (gtg/gtA)	Rv1699	pyrG	CTP synthase
1926029	0	T	SNP	C	104	128	229	99.57	233	Tyr150His (tat/Cat)	Rv1700	-	NUDIX hydrolase
1927329	0	C	SNP	A	95	107	195	99.51	203	Arg416Leu (cgc/cTc)	Rv1702c	-	hypothetical protein
1931179	0	C	SNP	A	93	88	177	100	181	Arg93Leu (cgg/cTg)	Rv1704c	cycA	D-serine/alanine/glycine transporter protein CycA
1931718	0	G	SNP	C	95	102	197	99.49	198	Leu313Val (ctg/Gtg)	Rv1705c	PPE22	PPE family protein PPE22
1933988	0	G	SNP	A	85	107	191	100	192
1938180	0	A	SNP	G	121	115	235	99.58	237	Tyr12Cys (tat/tGt)	Rv1710	scpB	segregation and condensation protein ScpB
1944107	0	A	SNP	G	113	120	231	99.57	234	Ser178Gly (agt/Ggt)	Rv1716	-	hypothetical protein
1944402	0	T	SNP	C	110	123	224	99.57	234	Val276Ala (gtc/gCc)	Rv1716	-	hypothetical protein
1946999	0	T	SNP	G	88	99	185	98.42	190
1948062	0	C	SNP	T	99	85	184	98.4	187	Arg68Cys (cgc/Tgc)	Rv1722	-	carboxylase
1948881	0	C	SNP	G	103	108	211	99.06	213	Pro341Ala (cca/Gca)	Rv1722	-	carboxylase
1950767	0	T	SNP	C	101	116	216	99.54	218	Lys95Lys (aaa/aaG)	Rv1724c	-	hypothetical protein
1952743	0	G	SNP	A	93	114	202	100	207	Val298Met (gtg/Atg)	Rv1726	-	oxidoreductase
1958625	0	C	SNP	T	101	104	200	98.56	208	Leu317Phe (ctc/Ttc)	Rv1731	gabD2	succinate-semialdehyde dehydrogenase
1960284	0	C	SNP	A	103	98	199	100	201	Gln68His (cag/caT)	Rv1733c	-	transmembrane protein
1961624	0	T	Del	GAP	95	112	202	95.83	216		Rv1735c	-	membrane protein
1967237	0	C	SNP	A	129	118	245	99.6	248	Arg134Leu (cga/cTa)	Rv1739c	-	sulfate ABC transporter permease
1971725	0	G	SNP	C	115	117	228	100	232	Arg89Arg (cgc/cgG)	Rv1745c	idi	isopentenyl-diphosphate delta-isomerase
1972901	0	C	SNP	T	114	106	217	99.55	221	Ala255Val (gcg/gTg)	Rv1746	pknF	serine/threonine-protein kinase PknF
1973452	0	A	SNP	G	114	130	238	98.79	247	Thr439Ala (acg/Gcg)	Rv1746	pknF	serine/threonine-protein kinase PknF
1977646	0	G	SNP	A	128	99	223	100	227	Ala80Ala (gcc/gcT)	Rv1749c	-	integral membrane protein
1983195	0	A	SNP	G	9	6	15	88.24	17	Gly527Gly (ggt/ggC)	Rv1753c	PPE24	PPE family protein PPE24
1983198	0	C	SNP	G	12	7	19	95	20	Val526Val (gtg/gtC)	Rv1753c	PPE24	PPE family protein PPE24
1983213	0	T	SNP	G	26	16	42	85.71	49	Pro521Pro (cca/ccC)	Rv1753c	PPE24	PPE family protein PPE24
1983313	0	T	SNP	G	102	113	214	98.17	219	Asn488Thr (aac/aCc)	Rv1753c	PPE24	PPE family protein PPE24
1998063	0	T	SNP	A	37	64	101	98.06	103	Glu151Asp (gaa/gaT)	Rv1765c	-	hypothetical protein
1998122	0	G	SNP	A	36	49	85	98.84	86	Leu132Leu (ctg/Ttg)	Rv1765c	-	hypothetical protein
1998141	0	G	SNP	C	36	45	81	98.78	82	Gly125Gly (ggc/ggG)	Rv1765c	-	hypothetical protein
1998300	0	T	SNP	C	51	42	91	100	93	Ser72Ser (tca/tcG)	Rv1765c	-	hypothetical protein
2003252	0	C	SNP	T	116	108	218	100	224	Ala209Ala (gcc/gcT)	Rv1769	-	hypothetical protein
2003313	0	C	SNP	T	116	109	221	99.56	226	Arg230Trp (cgg/Tgg)	Rv1769	-	hypothetical protein
2003827	0	A	SNP	C	116	117	230	99.57	234	Asp401Ala (gac/gCc)	Rv1769	-	hypothetical protein
2010614	0	G	SNP	A	114	120	228	100	234
2010880	0	T	SNP	G	114	116	229	99.57	231	Gly75Gly (ggt/ggG)	Rv1777	cyp144	cytochrome P450 Cyp144
2011568	0	G	SNP	C	100	83	180	100	183	Glu305Gln (gag/Cag)	Rv1777	cyp144	cytochrome P450 Cyp144
2016798	0	G	SNP	C	111	129	237	99.59	241	Pro227Ala (ccc/Gcc)	Rv1781c	malQ	4-alpha-glucanotransferase
2020654	0	G	SNP	A	105	104	207	99.05	211	Arg466Arg (cgg/cgA)	Rv1783	eccC5	ESX-5 type VII secretion system protein EccC5
2022868	0	T	SNP	C	119	119	234	100	238	Ser1204Ser (agt/agC)	Rv1783	eccC5	ESX-5 type VII secretion system protein EccC5
2023628	0	C	SNP	G	108	116	221	100	224	Gly334Ala (gga/gCa)	Rv1785c	cyp143	cytochrome P450 Cyp143
2025977	0	C	SNP	G	118	80	198	99	200	Thr226Arg (acg/aGg)	Rv1787	PPE25	PPE family protein PPE25
2026011	0	G	Del	GAP	113	86	192	95.67	208		Rv1787	PPE25	PPE family protein PPE25
2026012	0	A	Del	GAP	113	86	192	98.51	202		Rv1787	PPE25	PPE family protein PPE25
2026013	0	C	Del	GAP	113	86	192	99	201		Rv1787	PPE25	PPE family protein PPE25
2026014	0	G	Del	GAP	113	86	192	99	201		Rv1787	PPE25	PPE family protein PPE25
2027028	0	C	SNP	T	135	116	249	99.6	252	Ala80Val (gcg/gTg)	Rv1789	PPE26	PPE family protein PPE26
2034676	0	C	SNP	T	105	90	193	99.49	196	Ile316Ile (atc/atT)	Rv1796	mycP5	membrane-anchored mycosin MycP
2036838	0	A	SNP	G	141	107	245	99.2	250	Arg47Gly (agg/Ggg)	Rv1798	eccA5	ESX-5 type VII secretion system protein EccA
2045310	0	A	SNP	G	101	127	226	100	228	Ile511Ile (att/atC)	Rv1803c	PE_PGRS32	PE-PGRS family protein PE_PGRS32
2049065	0	T	SNP	C	112	127	237	99.58	240
2049097	0	G	SNP	C	105	126	230	99.57	232
2050822	0	G	SNP	C	126	112	232	100	238	Gly301Ala (gga/gCa)	Rv1808	PPE32	PPE family protein PPE32
2051345	0	G	SNP	A	128	110	233	100	238	Gly22Ser (ggt/Agt)	Rv1809	PPE33	PPE family protein PPE33
2051746	0	T	SNP	C	121	119	237	100	240	Ala155Ala (gct/gcC)	Rv1809	PPE33	PPE family protein PPE33
2052035	0	G	SNP	T	109	105	214	99.07	216	Val252Leu (gtg/Ttg)	Rv1809	PPE33	PPE family protein PPE33
2055271	0	A	SNP	G	110	105	211	100	215	Leu30Pro (cta/cCa)	Rv1812c	-	dehydrogenase
2056184	0	C	SNP	T	97	110	205	100	207
2057774	0	A	SNP	T	103	92	194	100	195	Ile83Phe (atc/Ttc)	Rv1815	-	hypothetical protein
2058950	0	C	Del	GAP	106	107	212	99.53	214		Rv1816	-	HTH-type transcriptional regulator
2061865	0	G	Del	GAP	4	27	29	96.88	32		Rv1818c	PE_PGRS33	PE-PGRS family protein PE_PGRS33
2061866	0	G	Del	GAP	4	27	29	96.88	32		Rv1818c	PE_PGRS33	PE-PGRS family protein PE_PGRS33
2061867	0	T	Del	GAP	4	27	29	100	31		Rv1818c	PE_PGRS33	PE-PGRS family protein PE_PGRS33
2061868	0	G	Del	GAP	4	27	29	100	31		Rv1818c	PE_PGRS33	PE-PGRS family protein PE_PGRS33
2061869	0	A	Del	GAP	4	27	29	100	31		Rv1818c	PE_PGRS33	PE-PGRS family protein PE_PGRS33
2061870	0	C	Del	GAP	4	27	29	100	31		Rv1818c	PE_PGRS33	PE-PGRS family protein PE_PGRS33
2061871	0	A	Del	GAP	4	27	29	100	31		Rv1818c	PE_PGRS33	PE-PGRS family protein PE_PGRS33
2061872	0	T	Del	GAP	4	27	29	100	31		Rv1818c	PE_PGRS33	PE-PGRS family protein PE_PGRS33
2061873	0	T	Del	GAP	4	27	29	100	31		Rv1818c	PE_PGRS33	PE-PGRS family protein PE_PGRS33
2061874	0	A	Del	GAP	4	27	29	100	31		Rv1818c	PE_PGRS33	PE-PGRS family protein PE_PGRS33
2061875	0	G	Del	GAP	4	27	29	100	31		Rv1818c	PE_PGRS33	PE-PGRS family protein PE_PGRS33
2061876	0	T	Del	GAP	4	27	29	100	31		Rv1818c	PE_PGRS33	PE-PGRS family protein PE_PGRS33
2061877	0	G	Del	GAP	4	27	29	100	31		Rv1818c	PE_PGRS33	PE-PGRS family protein PE_PGRS33
2061878	0	C	Del	GAP	4	27	29	100	31		Rv1818c	PE_PGRS33	PE-PGRS family protein PE_PGRS33
2061879	0	C	Del	GAP	4	27	29	100	31		Rv1818c	PE_PGRS33	PE-PGRS family protein PE_PGRS33
2061880	0	G	Del	GAP	4	27	29	100	31		Rv1818c	PE_PGRS33	PE-PGRS family protein PE_PGRS33
2061881	0	G	Del	GAP	4	27	29	100	31		Rv1818c	PE_PGRS33	PE-PGRS family protein PE_PGRS33
2061958	0	A	SNP	G	30	85	107	99.14	116	Ala239Ala (gct/gcC)	Rv1818c	PE_PGRS33	PE-PGRS family protein PE_PGRS33
2074754	0	C	SNP	T	105	98	203	99.02	205
2087652	0	C	SNP	T	113	99	207	99.53	213	Arg87Arg (cgg/cgA)	Rv1839c	vapB13	antitoxin VapB13
2088672	0	C	SNP	A	139	136	270	99.28	277	Val283Phe (gtc/Ttc)	Rv1840c	PE_PGRS34	PE-PGRS family protein PE_PGRS34
2094912	0	C	Del	GAP	79	85	164	85.86	191		Rv1844c	gnd1	6-phosphogluconate dehydrogenase
2094913	0	A	Del	GAP	79	85	164	86.77	189		Rv1844c	gnd1	6-phosphogluconate dehydrogenase
2094914	0	G	Del	GAP	79	85	164	86.32	190		Rv1844c	gnd1	6-phosphogluconate dehydrogenase
2094915	0	C	Del	GAP	79	85	164	87.7	187		Rv1844c	gnd1	6-phosphogluconate dehydrogenase
2094916	0	G	Del	GAP	79	85	164	88.17	186		Rv1844c	gnd1	6-phosphogluconate dehydrogenase
2094917	0	T	Del	GAP	79	85	164	88.17	186		Rv1844c	gnd1	6-phosphogluconate dehydrogenase
2096186	0	A	SNP	G	108	122	228	100	230	Thr138Thr (act/acC)	Rv1846c	blaI	transcriptional repressor BlaI
2096707	0	A	SNP	G	78	99	176	98.88	179
2097708	0	C	SNP	T	107	97	202	99.51	205	Ser21Phe (tcc/tTc)	Rv1849	ureB	urease subunit beta
2108141	0	T	SNP	C	113	139	249	100	252	Phe136Leu (ttc/Ctc)	Rv1860	apa	hypothetical protein
2108890	0	A	SNP	C	87	118	202	100	205
2109523	1	C	Ins	G	103	101	204	93.15	204
2114606	0	C	SNP	T	123	87	208	99.53	211	Leu489Leu (ctc/ctT)	Rv1866	-	hypothetical protein
2116903	0	C	SNP	T	113	101	207	100	214	Gly380Gly (ggc/ggT)	Rv1867	-	hypothetical protein
2122976	0	C	SNP	G	105	113	215	99.54	219	Gly59Ala (ggt/gCt)	Rv1872c	lldD2	L-lactate dehydrogenase
2123169	0	T	SNP	G	110	98	204	100	208
2128870	0	A	SNP	G	114	112	226	100	226	Leu283Leu (cta/ctG)	Rv1878	glnA3	glutamine synthetase GlnA
2133468	1	T	Ins	T	124	91	215	94.3	215		Rv1883c	-	hypothetical protein
2133468	2	T	Ins	C	123	91	214	93.86	215		Rv1883c	-	hypothetical protein
2133468	3	T	Ins	G	124	90	214	93.86	215		Rv1883c	-	hypothetical protein
2133468	4	T	Ins	C	124	91	215	94.3	215		Rv1883c	-	hypothetical protein
2133468	5	T	Ins	A	124	91	215	94.3	215		Rv1883c	-	hypothetical protein
2133468	6	T	Ins	T	124	91	215	94.3	215		Rv1883c	-	hypothetical protein
2133468	7	T	Ins	G	124	91	215	94.3	215		Rv1883c	-	hypothetical protein
2133468	8	T	Ins	C	124	91	215	94.3	215		Rv1883c	-	hypothetical protein
2133468	9	T	Ins	C	121	91	212	92.98	213		Rv1883c	-	hypothetical protein
2133468	10	T	Ins	G	122	89	211	92.54	211		Rv1883c	-	hypothetical protein
2133468	11	T	Ins	T	122	88	210	92.11	211		Rv1883c	-	hypothetical protein
2133468	12	T	Ins	C	121	89	210	92.11	210		Rv1883c	-	hypothetical protein
2133468	13	T	Ins	A	101	74	175	76.75	175		Rv1883c	-	hypothetical protein
2133468	14	T	Ins	C	101	72	173	75.88	173		Rv1883c	-	hypothetical protein
2133468	15	T	Ins	C	101	72	173	75.88	173		Rv1883c	-	hypothetical protein
2135870	0	T	SNP	C	88	95	182	98.92	185
2137521	1	A	Ins	C	69	60	129	83.77	129
2137521	2	A	Ins	T	69	60	129	83.77	129
2137521	3	A	Ins	C	68	59	127	82.47	128
2137521	4	A	Ins	C	68	60	128	83.12	128
2137521	5	A	Ins	G	68	59	127	82.47	128
2137521	6	A	Ins	A	68	60	128	83.12	128
2137521	7	A	Ins	T	68	59	127	82.47	128
2137521	8	A	Ins	C	68	60	128	83.12	128
2137521	9	A	Ins	A	68	60	128	83.12	128
2137521	10	A	Ins	C	68	60	128	83.12	128
2138453	0	C	SNP	T	113	98	207	100	211
2142250	0	C	SNP	T	105	102	204	99.52	208
2143328	0	G	Del	GAP	118	94	209	100	212		Rv1895	-	zinc-binding alcohol dehydrogenase
2147022	0	A	SNP	C	107	105	208	100	212	Ile204Met (att/atG)	Rv1900c	lipJ	lignin peroxidase LipJ
2151780	0	G	SNP	T	103	98	198	99.5	202	Gln206Lys (caa/Aaa)	Rv1905c	aao	D-amino acid oxidase
2153184	0	T	SNP	G	100	95	189	99.49	196
2154724	0	C	SNP	A	111	109	218	100	220	Arg463Leu (cgg/cTg)	Rv1908c	katG	catalase-peroxidase		phylo (not Euro-American, M. africanum, M. bovis, M . canettii, M. caprae, M. Microti, M. pinipedii, Beijing, Delhi/CAS, EAI, 4)	isoniazid (INH)
2155168	0	C	SNP	G	104	128	229	100	232	Ser315Thr (agc/aCc)	Rv1908c	katG	catalase-peroxidase	isoniazid (INH)		isoniazid (INH)
2158109	0	T	SNP	C	102	107	208	99.05	211	Asp328Gly (gac/gGc)	Rv1912c	fadB5	oxidoreductase FadB
2158905	0	C	SNP	A	114	80	191	100	194	Gly63_ (gga/Tga)	Rv1912c	fadB5	oxidoreductase FadB
2160998	0	G	SNP	A	106	108	208	100	214	Gly179Asp (ggc/gAc)	Rv1915	aceAa	isocitrate lyase AceAa
2161343	1	G	Ins	T	78	84	162	93.1	162		Rv1915	aceAa	isocitrate lyase AceAa
2163790	0	A	SNP	C	58	55	109	100	113	Pro1174Pro (cct/ccG)	Rv1917c	PPE34	PPE family protein PPE34
2165286	0	A	SNP	C	96	102	195	100	198	Ser676Ala (tca/Gca)	Rv1917c	PPE34	PPE family protein PPE34
2167310	0	A	SNP	G	100	120	219	99.1	222	Met1Thr (atg/aCg)	Rv1917c	PPE34	PPE family protein PPE34
2167926	0	A	SNP	G	105	99	200	99.51	205	Leu896Ser (ttg/tCg)	Rv1918c	PPE35	PPE family protein PPE35
2172526	0	A	SNP	C	88	122	203	100	210	_424Gly (tga/Gga)	Rv1921c	lppF	lipoprotein LppF
2173860	0	A	SNP	C	104	114	216	100	218
2186127	0	G	SNP	A	116	132	245	100	248	Ala21Val (gcc/gTc)	Rv1934c	fadE17	acyl-CoA dehydrogenase FadE17
2186236	0	C	SNP	T	85	126	206	100	211	Pro308Pro (ccg/ccA)	Rv1935c	echA13	enoyl-CoA hydratase EchA13
2187587	0	G	SNP	C	82	112	191	100	194	Gln68His (cag/caC)	Rv1936	-	monooxygenase
2199052	0	C	SNP	G	100	91	188	98.96	193	Gly5Arg (ggt/Cgt)	Rv1948c	-	hypothetical protein
2207591	1	T	Ins	C	126	97	223	98.67	223
2209465	0	G	SNP	A	93	116	205	100	209	Ala47Thr (gcg/Acg)	Rv1966	mce3A	Mce family protein Mce3A
2211826	0	A	SNP	G	118	138	252	100	256	Lys67Lys (aaa/aaG)	Rv1968	mce3C	Mce family protein Mce3C
2216345	0	C	SNP	A	107	107	212	99.53	215	Pro363Pro (ccc/ccA)	Rv1971	mce3F	Mce family protein Mce3F
2216443	0	C	SNP	A	118	118	232	100	236	Ala396Glu (gcg/gAg)	Rv1971	mce3F	Mce family protein Mce3F
2220512	0	T	SNP	G	121	107	221	100	228	Ser253Ser (tct/tcG)	Rv1977	-	hypothetical protein
2220941	0	G	Del	GAP	95	90	182	93.43	198		Rv1978	-	hypothetical protein
2220942	0	C	Del	GAP	95	90	182	93.43	198		Rv1978	-	hypothetical protein
2220943	0	C	Del	GAP	95	90	182	94.39	196		Rv1978	-	hypothetical protein
2220944	0	A	Del	GAP	95	90	182	94.87	195		Rv1978	-	hypothetical protein
2220945	0	C	Del	GAP	95	90	182	94.87	195		Rv1978	-	hypothetical protein
2220946	0	G	Del	GAP	95	90	182	96.35	192		Rv1978	-	hypothetical protein
2220947	0	A	Del	GAP	95	90	182	99.46	186		Rv1978	-	hypothetical protein
2220948	0	T	Del	GAP	95	90	182	99.46	186		Rv1978	-	hypothetical protein
2221328	0	G	Del	GAP	129	98	224	98.27	231		Rv1978	-	hypothetical protein
2221584	0	G	SNP	C	101	127	227	100	228	Ser226Thr (agt/aCt)	Rv1978	-	hypothetical protein
2223293	0	T	SNP	C	104	98	202	99.51	203
2228967	0	A	SNP	G	115	107	217	100	222
2229801	0	C	SNP	G	97	110	206	100	207	Pro34Pro (ccg/ccC)	Rv1985c	-	HTH-type transcriptional regulator
2235170	0	A	Del	GAP	18	13	31	100	31		Rv1992c	ctpG	cation transporter ATPase G
2235171	0	C	Del	GAP	18	13	31	100	31		Rv1992c	ctpG	cation transporter ATPase G
2235172	0	A	Del	GAP	18	13	31	100	31		Rv1992c	ctpG	cation transporter ATPase G
2235173	0	A	Del	GAP	18	13	31	100	31		Rv1992c	ctpG	cation transporter ATPase G
2235174	0	T	Del	GAP	18	13	31	100	31		Rv1992c	ctpG	cation transporter ATPase G
2235175	0	C	Del	GAP	18	13	31	100	31		Rv1992c	ctpG	cation transporter ATPase G
2235176	0	C	Del	GAP	18	13	31	100	31		Rv1992c	ctpG	cation transporter ATPase G
2235177	0	G	Del	GAP	18	13	31	100	31		Rv1992c	ctpG	cation transporter ATPase G
2235178	0	A	Del	GAP	18	13	31	100	31		Rv1992c	ctpG	cation transporter ATPase G
2235179	0	C	Del	GAP	18	13	31	100	31		Rv1992c	ctpG	cation transporter ATPase G
2235180	0	G	Del	GAP	18	13	31	100	31		Rv1992c	ctpG	cation transporter ATPase G
2235181	0	T	Del	GAP	18	13	31	100	31		Rv1992c	ctpG	cation transporter ATPase G
2235182	0	T	Del	GAP	18	13	31	100	31		Rv1992c	ctpG	cation transporter ATPase G
2235183	0	T	Del	GAP	18	13	31	100	31		Rv1992c	ctpG	cation transporter ATPase G
2235184	0	T	Del	GAP	18	13	31	100	31		Rv1992c	ctpG	cation transporter ATPase G
2235185	0	G	Del	GAP	18	13	31	100	31		Rv1992c	ctpG	cation transporter ATPase G
2235186	0	C	Del	GAP	18	13	31	100	31		Rv1992c	ctpG	cation transporter ATPase G
2235187	0	A	Del	GAP	18	13	31	100	31		Rv1992c	ctpG	cation transporter ATPase G
2235188	0	C	Del	GAP	18	13	31	100	31		Rv1992c	ctpG	cation transporter ATPase G
2235189	0	C	Del	GAP	18	13	31	100	31		Rv1992c	ctpG	cation transporter ATPase G
2235190	0	A	Del	GAP	18	13	31	100	31		Rv1992c	ctpG	cation transporter ATPase G
2235191	0	T	Del	GAP	18	13	31	100	31		Rv1992c	ctpG	cation transporter ATPase G
2235192	0	G	Del	GAP	18	13	31	100	31		Rv1992c	ctpG	cation transporter ATPase G
2235193	0	A	Del	GAP	18	13	31	100	31		Rv1992c	ctpG	cation transporter ATPase G
2235194	0	T	Del	GAP	18	13	31	100	31		Rv1992c	ctpG	cation transporter ATPase G
2235195	0	C	Del	GAP	18	13	31	100	31		Rv1992c	ctpG	cation transporter ATPase G
2235196	0	T	Del	GAP	18	13	31	100	31		Rv1992c	ctpG	cation transporter ATPase G
2235197	0	G	Del	GAP	18	13	31	100	31		Rv1992c	ctpG	cation transporter ATPase G
2235198	0	C	Del	GAP	18	13	31	100	31		Rv1992c	ctpG	cation transporter ATPase G
2235199	0	C	Del	GAP	18	13	31	100	31		Rv1992c	ctpG	cation transporter ATPase G
2235200	0	G	Del	GAP	18	13	31	100	31		Rv1992c	ctpG	cation transporter ATPase G
2235201	0	C	Del	GAP	18	13	31	100	31		Rv1992c	ctpG	cation transporter ATPase G
2235202	0	G	Del	GAP	18	13	31	100	31		Rv1992c	ctpG	cation transporter ATPase G
2235203	0	A	Del	GAP	18	13	31	100	31		Rv1992c	ctpG	cation transporter ATPase G
2235204	0	G	Del	GAP	18	13	31	100	31		Rv1992c	ctpG	cation transporter ATPase G
2235205	0	C	Del	GAP	18	13	31	100	31		Rv1992c	ctpG	cation transporter ATPase G
2235206	0	G	Del	GAP	18	13	31	100	31		Rv1992c	ctpG	cation transporter ATPase G
2235207	0	C	Del	GAP	18	13	31	100	31		Rv1992c	ctpG	cation transporter ATPase G
2235208	0	C	Del	GAP	18	13	31	100	31		Rv1992c	ctpG	cation transporter ATPase G
2235209	0	G	Del	GAP	18	13	31	100	31		Rv1992c	ctpG	cation transporter ATPase G
2235210	0	G	Del	GAP	18	13	31	100	31		Rv1992c	ctpG	cation transporter ATPase G
2235211	0	G	Del	GAP	18	13	31	100	31		Rv1992c	ctpG	cation transporter ATPase G
2235212	0	C	Del	GAP	18	13	31	100	31		Rv1992c	ctpG	cation transporter ATPase G
2235213	0	A	Del	GAP	18	13	31	100	31		Rv1992c	ctpG	cation transporter ATPase G
2235214	0	T	Del	GAP	18	13	31	100	31		Rv1992c	ctpG	cation transporter ATPase G
2235215	0	G	Del	GAP	18	13	31	100	31		Rv1992c	ctpG	cation transporter ATPase G
2235216	0	G	Del	GAP	18	13	31	100	31		Rv1992c	ctpG	cation transporter ATPase G
2235217	0	T	Del	GAP	18	13	31	100	31		Rv1992c	ctpG	cation transporter ATPase G
2235218	0	C	Del	GAP	18	13	31	100	31		Rv1992c	ctpG	cation transporter ATPase G
2235219	0	T	Del	GAP	18	13	31	100	31		Rv1992c	ctpG	cation transporter ATPase G
2235220	0	A	Del	GAP	18	13	31	100	31		Rv1992c	ctpG	cation transporter ATPase G
2235221	0	G	Del	GAP	18	13	31	100	31		Rv1992c	ctpG	cation transporter ATPase G
2235222	0	G	Del	GAP	18	13	31	100	31		Rv1992c	ctpG	cation transporter ATPase G
2235223	0	G	Del	GAP	18	13	31	100	31		Rv1992c	ctpG	cation transporter ATPase G
2235224	0	C	Del	GAP	18	13	31	100	31		Rv1992c	ctpG	cation transporter ATPase G
2235225	0	T	Del	GAP	18	13	31	100	31		Rv1992c	ctpG	cation transporter ATPase G
2235226	0	T	Del	GAP	18	13	31	100	31		Rv1992c	ctpG	cation transporter ATPase G
2235227	0	G	Del	GAP	18	13	31	100	31		Rv1992c	ctpG	cation transporter ATPase G
2235228	0	G	Del	GAP	18	13	31	100	31		Rv1992c	ctpG	cation transporter ATPase G
2235229	0	G	Del	GAP	18	13	31	100	31		Rv1992c	ctpG	cation transporter ATPase G
2235230	0	G	Del	GAP	18	13	31	100	31		Rv1992c	ctpG	cation transporter ATPase G
2235231	0	C	Del	GAP	18	13	31	100	31		Rv1992c	ctpG	cation transporter ATPase G
2235232	0	A	Del	GAP	18	13	31	100	31		Rv1992c	ctpG	cation transporter ATPase G
2239367	0	G	SNP	A	115	110	222	98.68	228	Val122Ile (gtc/Atc)	Rv1996	-	universal stress protein
2244421	0	G	SNP	T	97	113	209	100	210	Leu240Met (ctg/Atg)	Rv1999c	-	transporter
2245916	0	T	SNP	G	88	99	185	100	187	Ala236Ala (gct/gcG)	Rv2000	-	hypothetical protein
2247677	0	A	SNP	C	105	104	205	99.52	210	Ile6Ile (ata/atC)	Rv2002	fabG3	20-beta-hydroxysteroid dehydrogenase
2251999	0	A	SNP	G	107	89	194	100	196
2260100	0	C	SNP	T	121	83	198	99.51	205
2260525	0	C	SNP	T	144	115	251	100	259
2262620	0	T	SNP	A	53	57	108	100	110	Glu151Asp (gaa/gaT)	Rv2015c	-	hypothetical protein
2262679	0	G	SNP	A	58	54	112	100	112	Leu132Leu (ctg/Ttg)	Rv2015c	-	hypothetical protein
2262698	0	G	SNP	C	51	52	102	100	103	Gly125Gly (ggc/ggG)	Rv2015c	-	hypothetical protein
2262857	0	T	SNP	C	84	47	130	100	131	Ser72Ser (tca/tcG)	Rv2015c	-	hypothetical protein
2264782	0	C	SNP	A	115	97	208	100	212	Ala262Glu (gcg/gAg)	Rv2017	-	transcriptional regulator
2265059	0	T	SNP	G	104	126	223	100	230
2269780	0	T	SNP	C	102	122	222	99.56	225	Asp154Gly (gac/gGc)	Rv2024c	-	hypothetical protein
2270102	0	A	SNP	G	120	110	225	100	230	Trp47Arg (tgg/Cgg)	Rv2024c	-	hypothetical protein
2271821	0	T	SNP	A	85	107	191	99.48	193
2275154	0	C	SNP	A	121	128	244	100	249	Glu85Asp (gag/gaT)	Rv2028c	-	universal stress protein
2275764	0	G	SNP	A	85	110	194	100	195	Leu221Phe (ctc/Ttc)	Rv2029c	pfkB	6-phosphofructokinase PfkB
2282787	0	C	SNP	T	99	128	225	100	227	Cys312Tyr (tgt/tAt)	Rv2037c	-	transmembrane protein
2284456	0	T	SNP	G	103	107	206	100	210	Glu114Ala (gag/gCg)	Rv2038c	-	sugar ABC transporter ATP-binding protein
2285251	0	C	SNP	A	87	74	161	100	161	Val131Phe (gtc/Ttc)	Rv2039c	-	sugar ABC transporter permease
2285558	0	G	SNP	A	88	88	175	99.44	177	Cys28Cys (tgc/tgT)	Rv2039c	-	sugar ABC transporter permease
2287121	0	A	SNP	G	94	106	196	100	200	Asp242Asp (gat/gaC)	Rv2041c	-	sugar ABC transporter substrate-binding lipoprotein
2289047	0	G	SNP	A	109	96	201	100	205	Ser65Ser (tcc/tcT)	Rv2043c	pncA	pyrazinamidase/nicotinamidase PncA		phylo (Delhi/CAS)	pyrazinamide (PZA)
2289366	0	G	Del	GAP	116	114	222	97.46	236		Rv2044c	-	hypothetical protein
2291237	0	A	SNP	C	112	122	229	99.57	235
2296042	0	G	SNP	C	105	110	212	96.41	223	Pro3649Ala (ccg/Gcg)	Rv2048c	pks12	polyketide synthase
2296181	0	A	SNP	G	83	91	171	78.73	221	Gly3602Gly (ggt/ggC)	Rv2048c	pks12	polyketide synthase
2296876	0	C	SNP	G	106	120	222	100	226	Gly3371Arg (ggt/Cgt)	Rv2048c	pks12	polyketide synthase
2300546	0	A	SNP	T	118	105	223	100	223	His2147Gln (cat/caA)	Rv2048c	pks12	polyketide synthase
2300552	0	T	SNP	G	111	99	201	100	210	Pro2145Pro (cca/ccC)	Rv2048c	pks12	polyketide synthase
2300555	0	A	SNP	G	111	101	205	100	212	Asp2144Asp (gat/gaC)	Rv2048c	pks12	polyketide synthase
2301782	0	T	SNP	C	52	14	65	97.06	68	Val1735Val (gta/gtG)	Rv2048c	pks12	polyketide synthase
2306472	0	T	SNP	C	99	113	208	99.53	213	Tyr172Cys (tac/tGc)	Rv2048c	pks12	polyketide synthase
2307587	0	G	Del	GAP	87	94	183	93.78	193
2307588	0	T	Del	GAP	87	94	183	94.76	191
2307589	0	C	Del	GAP	87	94	183	95.77	189
2307590	0	G	Del	GAP	87	94	183	100	181
2309203	0	G	SNP	A	99	107	203	100	206	Ala518Val (gca/gTa)	Rv2051c	ppm1	polyprenol-monophosphomannose synthase
2311099	0	C	SNP	G	107	116	217	100	223	Pro473Pro (ccg/ccC)	Rv2052c	-	hypothetical protein
2325320	0	T	SNP	C	91	87	176	100	178	Asp184Gly (gat/gGt)	Rv2067c	-	hypothetical protein
2328543	0	T	SNP	C	125	101	220	100	226	Ile145Met (ata/atG)	Rv2071c	cobM	precorrin-4 C(11)-methyltransferase
2329533	0	A	SNP	G	108	103	208	100	211	Leu205Pro (ctc/cCc)	Rv2072c	cobL	precorrin-6Y C(5,15)-methyltransferase
2331620	0	A	SNP	C	106	105	207	99.53	212	Gly420Gly (ggt/ggG)	Rv2075c	-	hypothetical protein
2331789	0	G	SNP	T	109	103	210	99.53	213	Pro364Gln (ccg/cAg)	Rv2075c	-	hypothetical protein
2333215	0	C	SNP	T	123	86	201	100	209	Cys25Tyr (tgc/tAc)	Rv2076c	-	hypothetical protein
2334007	0	A	SNP	G	115	107	219	100	222	Ala96Ala (gct/gcC)	Rv2077c	-	transmembrane protein
2335075	0	A	SNP	G	113	94	205	99.52	208	Glu6Gly (gaa/gGa)	Rv2078	-	hypothetical protein
2335080	0	T	SNP	C	111	88	199	99	201	Leu8Leu (ttg/Ctg)	Rv2078	-	hypothetical protein
2335494	0	A	SNP	G	109	119	225	100	228	Tyr47Cys (tac/tGc)	Rv2079	-	hypothetical protein
2338195	0	C	Del	GAP	135	141	268	88.46	312		Rv2081c	-	transmembrane protein
2338866	0	T	SNP	G	185	205	383	98.98	394	Leu53Arg (ctg/cGg)	Rv2082	-	hypothetical protein
2338990	0	G	SNP	C	181	205	379	99.74	387	Ala94Ala (gcg/gcC)	Rv2082	-	hypothetical protein
2338994	0	G	SNP	A	179	208	385	99.74	388	Ala96Thr (gcg/Acg)	Rv2082	-	hypothetical protein
2339524	0	G	SNP	A	86	103	179	99.47	190	Pro272Pro (ccg/ccA)	Rv2082	-	hypothetical protein
2339525	0	G	SNP	T	92	108	180	99.5	201	Gly273Cys (ggt/Tgt)	Rv2082	-	hypothetical protein
2340621	0	C	SNP	G	171	181	332	99.44	354	Pro638Arg (ccc/cGc)	Rv2082	-	hypothetical protein
2341636	0	C	SNP	G	117	109	221	100	226	Leu256Val (ctg/Gtg)	Rv2083	-	hypothetical protein
2342649	1	A	Ins	G	63	71	134	79.29	134		Rv2084	-	hypothetical protein
2342649	2	A	Ins	G	63	71	134	79.29	134		Rv2084	-	hypothetical protein
2342649	3	A	Ins	C	63	69	132	78.11	133		Rv2084	-	hypothetical protein
2342649	4	A	Ins	G	63	70	133	78.7	133		Rv2084	-	hypothetical protein
2342649	5	A	Ins	T	62	70	132	78.11	132		Rv2084	-	hypothetical protein
2342649	6	A	Ins	A	62	70	132	78.11	132		Rv2084	-	hypothetical protein
2342649	7	A	Ins	C	62	70	132	78.11	132		Rv2084	-	hypothetical protein
2342649	8	A	Ins	A	62	69	131	77.51	132		Rv2084	-	hypothetical protein
2342649	9	A	Ins	C	62	70	132	78.11	132		Rv2084	-	hypothetical protein
2342649	10	A	Ins	A	62	70	132	78.11	132		Rv2084	-	hypothetical protein
2342649	11	A	Ins	C	62	70	132	78.11	132		Rv2084	-	hypothetical protein
2344246	0	G	SNP	C	116	85	201	100	201
2345037	0	C	SNP	A	113	102	213	99.54	216	Leu209Leu (ctc/ctA)	Rv2088	pknJ	transmembrane serine/threonine-protein kinase PknJ
2345085	0	A	SNP	C	116	105	220	100	221	Ala225Ala (gca/gcC)	Rv2088	pknJ	transmembrane serine/threonine-protein kinase PknJ
2346929	0	C	SNP	T	107	108	209	100	215	Leu132Leu (ctg/ctA)	Rv2089c	pepE	dipeptidase PepE
2348446	0	C	SNP	G	82	120	199	100	202	Phe358Leu (ttc/ttG)	Rv2090	-	5'-3' exonuclease
2348708	0	G	SNP	A	99	93	189	100	192	Val195Val (gtc/gtT)	Rv2091c	-	membrane protein
2353385	0	G	SNP	C	111	88	197	99.5	200	Gln311Glu (cag/Gag)	Rv2095c	pafC	proteasome accessory factor C
2357269	0	G	Del	GAP	110	113	232	86.1	259
2357270	0	C	Del	GAP	110	113	232	86.77	257
2357271	0	C	Del	GAP	110	113	232	86.1	259
2358029	1	T	Ins	G	116	87	203	94.42	203
2361604	0	C	SNP	G	118	102	215	99.55	221	Val455Val (gtc/gtG)	Rv2101	helZ	helicase HelZ
2362041	0	C	SNP	A	104	107	207	100	211	Pro601Gln (ccg/cAg)	Rv2101	helZ	helicase HelZ
2367061	0	A	Del	GAP	80	65	143	100	145
2368565	0	A	Del	GAP	93	111	203	100	204
2369186	0	G	SNP	C	111	122	230	100	233	Arg182Gly (cgt/Ggt)	Rv2109c	prcA	proteasome subunit alpha
2369326	0	C	SNP	G	115	112	225	100	227	Arg135Pro (cgc/cCc)	Rv2109c	prcA	proteasome subunit alpha
2371071	0	G	SNP	A	119	108	220	99.13	229	Ala500Val (gcc/gTc)	Rv2112c	dop	pup deamidase/depupylase
2378691	0	G	Del	GAP	88	101	187	94.5	200		Rv2119	-	hypothetical protein
2378692	0	G	Del	GAP	88	101	187	98.95	191		Rv2119	-	hypothetical protein
2378693	0	A	Del	GAP	88	101	187	98.95	191		Rv2119	-	hypothetical protein
2378694	0	G	Del	GAP	88	101	187	98.95	191		Rv2119	-	hypothetical protein
2378695	0	G	Del	GAP	88	101	187	98.95	191		Rv2119	-	hypothetical protein
2378696	0	A	Del	GAP	88	101	187	98.95	191		Rv2119	-	hypothetical protein
2378697	0	C	Del	GAP	88	100	187	98.95	190		Rv2119	-	hypothetical protein
2381100	0	G	SNP	A	115	99	208	100	214	Pro10Pro (ccg/ccA)	Rv2123	PPE37	PPE family protein PPE37
2382287	0	C	Del	GAP	70	92	160	91.53	177		Rv2123	PPE37	PPE family protein PPE37
2382289	0	G	SNP	T	70	91	158	96.99	166	Asp407Tyr (gac/Tac)	Rv2123	PPE37	PPE family protein PPE37
2386389	0	G	SNP	A	125	99	223	100	224	Gly33Ser (ggc/Agc)	Rv2125	-	hypothetical protein
2387733	0	T	SNP	C	132	60	187	100	192	Glu80Glu (gaa/gaG)	Rv2126c	PE_PGRS37	PE-PGRS family protein PE_PGRS37
2388641	0	G	SNP	A	104	111	210	100	215	Gly9Asp (ggc/gAc)	Rv2127	ansP1	L-asparagine permease
2402765	0	G	SNP	A	89	90	177	100	179
2411773	0	G	SNP	A	102	113	209	99.54	216	Thr117Ile (aca/aTa)	Rv2152c	murC	UDP-N-acetylmuramate--alanine ligase
2413246	0	C	SNP	A	104	131	233	99.16	237	Val36Leu (gtg/Ttg)	Rv2153c	murG	UDP-N-acetylglucosamine--N-acetylmuramyl- (pentapeptide) pyrophosphoryl-undecaprenol-N-acetylglucosamine transferase
2415656	0	G	SNP	C	114	107	217	100	221	Arg247Gly (cgg/Ggg)	Rv2155c	murD	UDP-N-acetylmuramoylalanine--D-glutamate ligase
2421816	0	A	SNP	G	129	97	220	99.56	227
2421975	1	G	Ins	G	98	101	199	92.13	199
2421975	2	G	Ins	G	97	101	198	91.67	198
2421975	3	G	Ins	A	97	101	198	91.67	198
2421975	4	G	Ins	A	97	101	198	91.67	198
2423819	0	C	SNP	G	96	102	193	99	200	Gly340Gly (ggg/ggC)	Rv2162c	PE_PGRS38	PE-PGRS family protein PE_PGRS38
2423822	0	A	SNP	G	95	110	204	98.09	209	Gly339Gly (ggt/ggC)	Rv2162c	PE_PGRS38	PE-PGRS family protein PE_PGRS38
2424114	0	C	SNP	A	25	107	119	98.51	134	Arg242Leu (cgc/cTc)	Rv2162c	PE_PGRS38	PE-PGRS family protein PE_PGRS38
2424151	0	C	SNP	A	27	73	91	100	100	Ala230Ser (gca/Tca)	Rv2162c	PE_PGRS38	PE-PGRS family protein PE_PGRS38
2424925	0	A	SNP	G	112	105	214	100	217
2425471	0	T	SNP	C	122	108	228	100	230	Arg539Arg (cga/cgG)	Rv2163c	pbpB	penicillin-binding membrane protein PbpB
2434749	0	C	SNP	T	120	95	213	99.54	216
2435619	0	C	SNP	A	98	94	190	100	192	Ser258_ (tcg/tAg)	Rv2173	idsA2	geranylgeranyl pyrophosphate synthetase IdsA
2440926	0	G	SNP	T	101	114	211	100	215	Asp265Glu (gac/gaA)	Rv2178c	aroG	phospho-2-dehydro-3-deoxyheptonate aldolase AroG
2440935	0	G	SNP	C	95	110	202	100	205	Ser262Ser (tcc/tcG)	Rv2178c	aroG	phospho-2-dehydro-3-deoxyheptonate aldolase AroG
2448458	0	C	SNP	T	114	102	213	100	216	Thr100Ile (acc/aTc)	Rv2187	fadD15	long-chain-fatty-acid--CoA ligase FadD15
2449826	0	C	SNP	G	105	111	213	100	216	Ser556Trp (tcg/tGg)	Rv2187	fadD15	long-chain-fatty-acid--CoA ligase FadD15
2452452	0	G	SNP	A	121	112	231	99.57	234	Thr274Met (acg/aTg)	Rv2190c	-	endopeptidase
2460844	0	T	SNP	C	115	104	216	99.1	221	Tyr389Tyr (tat/taC)	Rv2196	qcrB	ubiquinol-cytochrome C reductase cytochrome subunit B
2462871	0	G	SNP	A	100	68	163	100	168	Ala59Ala (gcc/gcT)	Rv2198c	mmpS3	membrane protein MmpS3
2470591	0	A	SNP	C	112	110	220	100	222
2472029	0	T	SNP	G	120	124	240	99.59	245	Trp207Gly (tgg/Ggg)	Rv2207	cobT	nicotinate-nucleotide-dimethylbenzimidazolphosphoribosyltransferase
2477984	0	G	SNP	A	118	102	213	99.55	221	Ser265Ser (tcg/tcA)	Rv2212	-	adenylyl cyclase
2478619	0	G	SNP	A	95	99	191	100	194	Leu94Leu (ctg/ctA)	Rv2213	pepB	cytosol aminopeptidase
2480809	0	G	SNP	C	99	112	210	99.53	212	Ala298Gly (gcc/gGc)	Rv2214c	ephD	oxidoreductase EphD
2492528	0	G	SNP	A	130	117	243	99.6	248	Ser405Ser (tcc/tcT)	Rv2222c	glnA2	glutamine synthetase
2494430	0	C	SNP	G	97	104	199	100	201	Gly324Arg (ggc/Cgc)	Rv2223c	-	carboxylesterase B
2494839	0	C	SNP	T	117	103	217	99.1	222	Arg187Arg (cgg/cgA)	Rv2223c	-	carboxylesterase B
2499726	0	G	SNP	A	109	100	207	100	209	Asp299Asn (gat/Aat)	Rv2226	-	hypothetical protein
2502073	0	C	SNP	T	125	110	233	99.58	236	Arg222Arg (cgg/cgA)	Rv2228c	-	multifunctional RNASE H/alpha-ribazole phosphatase/acid phosphatase
2504177	0	C	SNP	T	93	120	208	99.53	214	Glu144Glu (gag/gaA)	Rv2230c	-	GTP cyclohydrolase
2509140	0	G	SNP	C	92	109	199	99.5	202	Ser79Cys (tcc/tGc)	Rv2236c	cobD	cobalamin biosynthesis transmembrane protein CobD
2509722	0	A	SNP	G	95	126	217	100	221	Pro78Pro (cca/ccG)	Rv2237	-	hypothetical protein
2516271	0	T	SNP	C	81	111	190	98.97	194	Met323Thr (atg/aCg)	Rv2242	-	hypothetical protein
2516567	0	G	SNP	C	78	94	168	100	172
2521342	0	T	SNP	C	134	118	242	99.21	254	Asp200Asp (gat/gaC)	Rv2247	accD6	acetyl-/propionyl-CoA carboxylase subunit beta
2523205	1	G	Ins	C	61	75	136	93.15	136
2523205	2	G	Ins	G	60	75	135	92.47	136
2523205	3	G	Ins	C	61	75	136	93.15	136
2524526	0	C	SNP	T	127	101	219	99.13	230	Arg89His (cgc/cAc)	Rv2249c	glpD1	glycerol-3-phosphate dehydrogenase
2525723	0	G	Del	GAP	90	112	198	96.65	209		Rv2251	-	flavoprotein
2526974	0	T	SNP	C	107	89	194	99.49	197	Pro470Pro (cct/ccC)	Rv2251	-	flavoprotein
2529680	0	A	SNP	G	113	125	237	100	238	Thr65Thr (act/acC)	Rv2256c	-	hypothetical protein
2531742	0	A	SNP	G	96	116	207	100	212	Ala52Ala (gct/gcC)	Rv2258c	-	transcriptional regulator
2533377	0	T	SNP	C	95	104	198	100	199	Asp16Asp (gat/gaC)	Rv2260	-	hypothetical protein
2534563	0	G	Del	GAP	92	102	186	97.98	198
2534564	0	A	Del	GAP	92	102	186	100	194
2536312	0	C	SNP	T	111	120	227	99.57	232	Arg224Arg (cgc/cgT)	Rv2263	-	oxidoreductase
2536625	1	C	Ins	G	96	78	174	91.58	175		Rv2264c	-	hypothetical protein
2540554	0	T	SNP	C	117	125	241	100	242	Ser151Pro (tcg/Ccg)	Rv2266	cyp124	cytochrome P450 Cyp124
2541477	0	C	SNP	G	109	76	183	100	185
2542543	0	G	SNP	A	85	102	184	100	187	Arg90Cys (cgt/Tgt)	Rv2267c	-	hypothetical protein
2561289	0	T	SNP	A	116	107	216	99.55	224	Asp529Glu (gat/gaA)	Rv2287	yjcE	Na(+)/H(+) transporter
2562644	0	G	SNP	T	133	125	250	100	258	Ala16Ser (gcg/Tcg)	Rv2290	lppO	lipoprotein LppO
2564368	1	G	Ins	C	106	98	204	99.51	204		Rv2293c	-	hypothetical protein
2566766	1	C	Ins	G	107	107	214	93.04	215
2566768	0	A	SNP	C	109	107	215	100	216
2570120	0	G	SNP	C	121	108	226	98.28	233	Ala628Gly (gca/gGa)	Rv2299c	htpG	chaperone protein HtpG
2573756	0	C	SNP	A	91	95	184	100	186
2578626	0	A	SNP	G	101	112	211	98.16	217	Met24Thr (atg/aCg)	Rv2307c	-	hypothetical protein
2586062	0	G	SNP	A	113	118	230	99.14	233	Pro410Leu (cca/cTa)	Rv2314c	-	hypothetical protein
2586127	0	A	SNP	G	127	104	229	100	231	Gly388Gly (ggt/ggC)	Rv2314c	-	hypothetical protein
2589216	0	G	SNP	C	127	143	267	100	270	Val127Leu (gtg/Ctg)	Rv2316	uspA	sugar ABC transporter permease UspA
2591172	0	G	SNP	A	120	110	224	99.57	231	Ala219Thr (gcc/Acc)	Rv2318	uspC	sugar ABC transporter substrate-binding lipoprotein UspC
2595832	0	C	Del	GAP	90	81	168	100	171		Rv2323c	-	hypothetical protein
2595833	0	A	Del	GAP	90	81	168	100	171		Rv2323c	-	hypothetical protein
2595834	0	C	Del	GAP	90	81	168	100	171		Rv2323c	-	hypothetical protein
2595835	0	C	Del	GAP	90	81	168	100	171		Rv2323c	-	hypothetical protein
2595836	0	G	Del	GAP	90	81	168	100	171		Rv2323c	-	hypothetical protein
2595837	0	G	Del	GAP	90	81	168	100	171		Rv2323c	-	hypothetical protein
2595838	0	G	Del	GAP	90	81	168	99.42	172		Rv2323c	-	hypothetical protein
2595839	0	C	Del	GAP	90	81	168	99.42	172		Rv2323c	-	hypothetical protein
2598400	0	A	SNP	G	100	111	208	100	211	Asn516Asn (aat/aaC)	Rv2326c	-	ABC transporter ATP-binding protein
2600260	0	A	SNP	G	122	98	218	100	220	Arg91Arg (cga/cgG)	Rv2327	-	hypothetical protein
2601576	0	T	SNP	G	105	119	221	100	224	Ser282Arg (agt/agG)	Rv2328	PE23	PE family protein PE23
2604162	0	C	Del	GAP	72	75	147	75.77	194		Rv2330c	lppP	lipoprotein LppP
2604163	0	C	Del	GAP	72	75	147	75.38	195		Rv2330c	lppP	lipoprotein LppP
2604164	0	A	Del	GAP	72	75	147	75.38	195		Rv2330c	lppP	lipoprotein LppP
2604165	0	A	Del	GAP	72	75	147	75.38	195		Rv2330c	lppP	lipoprotein LppP
2608117	0	C	SNP	A	99	88	186	100	187	Asp69Tyr (gac/Tac)	Rv2333c	stp	multidrug resistance protein
2612632	0	C	SNP	A	92	112	194	99.51	205	Gly119Val (ggc/gTc)	Rv2337c	-	hypothetical protein
2615413	0	A	SNP	G	94	107	196	100	201	Thr241Ala (acc/Gcc)	Rv2339	mmpL9	transmembrane transport protein MmpL9
2618955	0	G	Del	GAP	93	84	172	93.65	189
2618956	0	G	Del	GAP	93	84	172	100	177
2618957	0	T	Del	GAP	93	84	172	100	177
2618958	0	C	Del	GAP	93	84	172	100	177
2618959	0	G	Del	GAP	93	84	172	100	177
2618960	0	A	Del	GAP	93	84	172	100	177
2618961	0	C	Del	GAP	92	84	172	100	176
2618962	0	C	Del	GAP	92	84	172	99.44	177
2618963	0	C	Del	GAP	92	84	172	100	176
2618964	0	G	Del	GAP	92	84	172	99.44	177
2618965	0	C	Del	GAP	92	84	172	100	176
2619271	0	T	SNP	C	84	89	170	100	173
2624986	0	T	SNP	G	118	109	224	100	227	Val389Gly (gtg/gGg)	Rv2345	-	transmembrane protein
2625924	0	T	SNP	C	88	87	172	98.31	178	Ala83Ala (gca/gcG)	Rv2346c	esxO	ESAT-6 like protein EsxO
2626095	0	C	SNP	G	84	86	169	87.18	195	Ala26Ala (gcg/gcC)	Rv2346c	esxO	ESAT-6 like protein EsxO
2626513	0	T	SNP	A	63	50	110	100	113	Thr3Ser (aca/Tca)	Rv2347c	esxP	ESAT-6 like protein EsxP
2626514	0	T	SNP	G	61	50	110	99.11	112	Ala2Ala (gca/gcC)	Rv2347c	esxP	ESAT-6 like protein EsxP
2626600	0	G	SNP	A	85	66	148	98.69	153
2627946	0	A	SNP	G	103	119	218	99.55	223	Arg251Arg (cgt/cgC)	Rv2349c	plcC	phospholipase C
2628468	0	T	SNP	G	92	87	175	98.9	181	Gln77His (caa/caC)	Rv2349c	plcC	phospholipase C
2631009	1	G	Ins	G	101	86	187	86.98	187		Rv2351c	plcA	membrane-associated phospholipase A
2631009	2	G	Ins	T	101	85	186	86.51	187		Rv2351c	plcA	membrane-associated phospholipase A
2631009	3	G	Ins	G	101	86	187	86.98	187		Rv2351c	plcA	membrane-associated phospholipase A
2631009	4	G	Ins	C	101	86	187	86.98	187		Rv2351c	plcA	membrane-associated phospholipase A
2631009	5	G	Ins	C	101	86	187	86.98	187		Rv2351c	plcA	membrane-associated phospholipase A
2632341	1	C	Ins	A	83	91	174	95.6	174
2632362	0	T	SNP	C	94	91	183	99.46	186
2637541	0	C	SNP	T	104	122	226	100	226
2642383	0	C	SNP	T	103	104	205	100	207	Ala66Thr (gcc/Acc)	Rv2360c	-	hypothetical protein
2645237	0	C	SNP	T	94	108	200	100	202	Gly306Gly (ggc/ggT)	Rv2363	amiA2	amidase
2652254	0	G	SNP	C	103	106	208	100	209	Ala191Gly (gct/gGt)	Rv2372c	-	rRNA small subunit methyltransferase E
2656225	0	A	SNP	G	98	95	192	100	193	Val69Ala (gtc/gCc)	Rv2377c	-	hypothetical protein
2656635	0	G	SNP	A	103	112	210	100	215	Pro357Ser (ccg/Tcg)	Rv2378c	mbtG	L-lysine N6-monooxygenase
2660319	0	C	SNP	G	112	110	219	100	222	Glu589Asp (gag/gaC)	Rv2379c	mbtF	peptide synthetase
2661039	0	G	SNP	A	100	103	198	99.02	205	Ile349Ile (atc/atT)	Rv2379c	mbtF	peptide synthetase
2680074	0	C	SNP	G	121	99	216	99.55	221
2680658	0	T	SNP	G	78	109	184	99.47	188	Thr67Thr (act/acG)	Rv2386a	-	hypothetical protein
2687150	0	A	SNP	C	120	111	228	99.57	232	Gln8Pro (cag/cCg)	Rv2393	che1	ferrochelatase
2688381	0	C	Del	GAP	107	127	231	90	260		Rv2394	ggtB	gamma-glutamyltranspeptidase precursor GgtB
2688382	0	G	Del	GAP	107	127	231	92.13	254		Rv2394	ggtB	gamma-glutamyltranspeptidase precursor GgtB
2688383	0	G	Del	GAP	107	127	231	92.49	253		Rv2394	ggtB	gamma-glutamyltranspeptidase precursor GgtB
2688700	0	C	SNP	T	103	118	220	100	221	Pro231Ser (ccg/Tcg)	Rv2394	ggtB	gamma-glutamyltranspeptidase precursor GgtB
2690160	0	A	SNP	G	89	100	187	100	189	Asn30Ser (aac/aGc)	Rv2395	-	integral membrane protein
2695378	0	C	SNP	G	95	106	198	100	201	Gly141Ala (ggc/gCc)	Rv2398c	cysW	sulfate ABC transporter permease CysW
2697489	0	C	SNP	T	126	120	242	100	246	Ala76Thr (gcg/Acg)	Rv2400c	subI	sulfate ABC transporter substrate-binding lipoprotein SubI
2700222	0	T	SNP	C	93	121	208	99.07	216	Leu565Pro (ctg/cCg)	Rv2402	-	trehalase
2704884	1	A	Ins	C	71	86	157	95.15	157		Rv2407	-	ribonuclease Z
2704884	2	A	Ins	A	70	86	156	94.55	157		Rv2407	-	ribonuclease Z
2704884	3	A	Ins	G	71	85	156	94.55	156		Rv2407	-	ribonuclease Z
2704884	4	A	Ins	C	71	83	154	93.33	154		Rv2407	-	ribonuclease Z
2704884	5	A	Ins	G	71	79	150	90.91	152		Rv2407	-	ribonuclease Z
2704884	6	A	Ins	A	71	79	150	90.91	150		Rv2407	-	ribonuclease Z
2704884	7	A	Ins	C	71	79	150	90.91	150		Rv2407	-	ribonuclease Z
2712328	0	C	SNP	T	110	106	214	100	216	Pro183Pro (ccg/ccA)	Rv2414c	-	hypothetical protein
2713795	0	C	SNP	T	121	111	226	100	232
2718852	0	T	SNP	G	105	115	216	100	220
2720069	0	G	SNP	A	81	100	179	99.45	182	Gly158Glu (ggg/gAg)	Rv2423	-	hypothetical protein
2720444	0	C	SNP	T	101	98	198	100	199	Ser283Phe (tct/tTt)	Rv2423	-	hypothetical protein
2720895	0	G	SNP	A	6	56	60	100	62	His295Tyr (cac/Tac)	Rv2424c	-	transposase
2720952	0	T	SNP	C	5	36	39	97.62	42	Thr276Ala (acc/Gcc)	Rv2424c	-	transposase
2720954	0	G	SNP	A	8	37	43	97.83	46	Thr275Ile (acc/aTc)	Rv2424c	-	transposase
2721562	0	C	SNP	G	120	110	223	100	230	Ala72Ala (gcg/gcC)	Rv2424c	-	transposase
2723506	0	T	SNP	C	115	118	231	100	233	Leu226Leu (tta/ttG)	Rv2426c	-	hypothetical protein
2724190	0	G	Del	GAP	53	82	133	75	180
2724191	0	T	Del	GAP	53	82	133	75.42	179
2724192	0	C	Del	GAP	53	82	133	76.27	177
2724193	0	T	Del	GAP	53	82	133	76.27	177
2724194	0	C	Del	GAP	53	83	133	78.61	173
2724195	0	C	Del	GAP	53	83	133	79.07	172
2724196	0	T	Del	GAP	53	83	133	80	170
2724197	0	C	Del	GAP	53	83	133	80.95	168
2724198	0	T	Del	GAP	53	83	133	81.44	167
2724199	0	A	Del	GAP	53	83	133	82.93	164
2724200	0	G	Del	GAP	53	83	133	82.93	164
2726105	0	G	SNP	A	92	116	204	100	208						phylo (Delhi/CAS, 3)	isoniazid (INH)
2726107	0	T	SNP	G	97	117	212	99.53	215							isoniazid (INH)
2729058	0	A	SNP	C	132	122	252	100	254	Leu26Arg (ctg/cGg)	Rv2433c	-	hypothetical protein
2734074	0	T	SNP	C	105	117	218	100	222	Val282Ala (gtc/gCc)	Rv2436	rbsK	ribokinase RbsK
2737572	0	C	SNP	A	114	112	221	100	226	Ala226Ser (gcg/Tcg)	Rv2439c	proB	glutamate 5-kinase protein
2738221	0	G	SNP	A	96	114	210	100	210	Ile9Ile (atc/atT)	Rv2439c	proB	glutamate 5-kinase protein
2740693	0	T	SNP	C	102	93	193	100	195
2742486	0	G	SNP	A	121	106	225	100	227	Pro833Pro (ccc/ccT)	Rv2444c	rne	ribonuclease E
2751804	0	C	SNP	T	107	110	215	99.54	218	Arg126Gln (cgg/cAg)	Rv2450c	rpfE	resuscitation-promoting factor RpfE
2752698	0	C	SNP	A	91	106	196	100	197
2753869	0	A	SNP	G	124	121	240	99.59	246	Val293Ala (gtg/gCg)	Rv2454c	-	2-oxoglutarate oxidoreductase subunit KorB
2760152	0	A	SNP	G	126	110	232	100	236	Tyr125Cys (tac/tGc)	Rv2458	mmuM	homocysteine S-methyltransferase MmuM
2771383	0	A	SNP	G	91	108	197	99	201	Ser800Gly (agc/Ggc)	Rv2467	pepN	aminopeptidase PepN
2779136	0	T	SNP	C	116	100	212	99.54	217	Ser1043Gly (agc/Ggc)	Rv2476c	gdh	NAD-dependent glutamate dehydrogenase
2782498	0	G	SNP	A	114	113	225	100	227	Asp515Asp (gac/gaT)	Rv2477c	-	macrolide ABC transporter ATP-binding protein
2786952	0	A	SNP	G	79	110	185	100	189	Cys778Arg (tgc/Cgc)	Rv2482c	plsB2	glycerol-3-phosphate acyltransferase
2791098	0	C	SNP	T	97	100	193	97.52	202	Gly466Asp (ggt/gAt)	Rv2484c	-	diacyglycerol O-acyltransferase
2795974	0	T	Del	GAP	36	46	86	95.35	86		Rv2487c	PE_PGRS42	PE-PGRS family protein PE_PGRS42
2795975	0	T	Del	GAP	36	46	86	96.47	85		Rv2487c	PE_PGRS42	PE-PGRS family protein PE_PGRS42
2795976	0	G	Del	GAP	36	46	86	94.25	87		Rv2487c	PE_PGRS42	PE-PGRS family protein PE_PGRS42
2795977	0	C	Del	GAP	36	46	86	94.25	87		Rv2487c	PE_PGRS42	PE-PGRS family protein PE_PGRS42
2795978	0	C	Del	GAP	36	46	86	94.25	87		Rv2487c	PE_PGRS42	PE-PGRS family protein PE_PGRS42
2795979	0	G	Del	GAP	36	46	86	95.35	86		Rv2487c	PE_PGRS42	PE-PGRS family protein PE_PGRS42
2795980	0	C	Del	GAP	36	46	86	96.47	85		Rv2487c	PE_PGRS42	PE-PGRS family protein PE_PGRS42
2795981	0	C	Del	GAP	36	46	86	96.47	85		Rv2487c	PE_PGRS42	PE-PGRS family protein PE_PGRS42
2795982	0	C	Del	GAP	36	46	86	100	82		Rv2487c	PE_PGRS42	PE-PGRS family protein PE_PGRS42
2795983	0	G	Del	GAP	36	46	86	100	82		Rv2487c	PE_PGRS42	PE-PGRS family protein PE_PGRS42
2795984	0	C	Del	GAP	36	46	86	98.8	83		Rv2487c	PE_PGRS42	PE-PGRS family protein PE_PGRS42
2795985	0	G	Del	GAP	36	46	86	100	82		Rv2487c	PE_PGRS42	PE-PGRS family protein PE_PGRS42
2795986	0	C	Del	GAP	36	46	86	98.8	83		Rv2487c	PE_PGRS42	PE-PGRS family protein PE_PGRS42
2795987	0	C	Del	GAP	36	46	86	100	82		Rv2487c	PE_PGRS42	PE-PGRS family protein PE_PGRS42
2795988	0	G	Del	GAP	36	46	86	100	82		Rv2487c	PE_PGRS42	PE-PGRS family protein PE_PGRS42
2795989	0	C	Del	GAP	36	46	86	100	82		Rv2487c	PE_PGRS42	PE-PGRS family protein PE_PGRS42
2795990	0	C	Del	GAP	36	46	86	100	82		Rv2487c	PE_PGRS42	PE-PGRS family protein PE_PGRS42
2795991	0	G	Del	GAP	36	46	86	100	82		Rv2487c	PE_PGRS42	PE-PGRS family protein PE_PGRS42
2795992	0	G	Del	GAP	36	46	86	100	82		Rv2487c	PE_PGRS42	PE-PGRS family protein PE_PGRS42
2795993	0	T	Del	GAP	36	46	86	100	82		Rv2487c	PE_PGRS42	PE-PGRS family protein PE_PGRS42
2798595	0	C	SNP	T	122	107	225	100	229	Ala762Ala (gcg/gcA)	Rv2488c	-	LuxR family transcriptional regulator
2803139	0	C	Del	GAP	101	101	201	79.84	253		Rv2490c	PE_PGRS43	PE-PGRS family protein PE_PGRS43
2803140	0	C	Del	GAP	101	101	201	79.84	253		Rv2490c	PE_PGRS43	PE-PGRS family protein PE_PGRS43
2803141	0	A	Del	GAP	101	101	201	82.11	246		Rv2490c	PE_PGRS43	PE-PGRS family protein PE_PGRS43
2803142	0	C	Del	GAP	101	101	201	82.11	246		Rv2490c	PE_PGRS43	PE-PGRS family protein PE_PGRS43
2803143	0	C	Del	GAP	101	101	201	83.82	241		Rv2490c	PE_PGRS43	PE-PGRS family protein PE_PGRS43
2803144	0	G	Del	GAP	101	101	201	83.13	243		Rv2490c	PE_PGRS43	PE-PGRS family protein PE_PGRS43
2803145	0	G	Del	GAP	101	101	201	85.23	237		Rv2490c	PE_PGRS43	PE-PGRS family protein PE_PGRS43
2803146	0	C	Del	GAP	101	101	201	84.52	239		Rv2490c	PE_PGRS43	PE-PGRS family protein PE_PGRS43
2803147	0	A	Del	GAP	101	101	201	85.96	235		Rv2490c	PE_PGRS43	PE-PGRS family protein PE_PGRS43
2807486	0	C	SNP	A	98	100	195	100	198	Ala70Asp (gcc/gAc)	Rv2492	-	hypothetical protein
2809621	0	T	SNP	C	114	120	229	100	234	Thr107Ala (acc/Gcc)	Rv2495c	bkdC	branched-chain keto acid dehydrogenase E2 component
2817093	0	G	SNP	A	120	113	228	99.57	234	Thr461Ile (aca/aTa)	Rv2502c	accD1	acetyl-/propionyl-CoA carboxylase subunit beta
2817747	0	G	SNP	A	108	113	220	100	221	Ala243Val (gct/gTt)	Rv2502c	accD1	acetyl-/propionyl-CoA carboxylase subunit beta
2818837	0	A	SNP	G	92	110	200	100	202	Gly97Gly (ggt/ggC)	Rv2503c	scoB	succinyl-CoA:3-ketoacid-CoA transferase subunit B
2821342	0	C	SNP	T	97	110	205	100	207	Ala85Ala (gcg/gcA)	Rv2505c	fadD35	fatty-acid--CoA ligase FadD35
2825466	0	G	SNP	A	103	107	207	100	210	Lys263Lys (aag/aaA)	Rv2509	-	short-chain type dehydrogenase/reductase
2827984	0	G	SNP	T	83	101	180	100	184
2828019	0	T	SNP	C	75	108	180	100	183
2830525	0	C	SNP	A	90	89	178	100	179	Thr122Lys (acg/aAg)	Rv2513	-	hypothetical protein
2831606	0	A	Del	GAP	96	88	175	99.46	185		Rv2515c	-	hypothetical protein
2836773	0	C	SNP	T	120	103	221	100	223	Ser330Leu (tcg/tTg)	Rv2519	PE26	PE family protein PE26
2840999	0	C	SNP	G	99	109	206	100	208	Ser2778Ser (tcg/tcC)	Rv2524c	fas	fatty acid synthase
2841022	0	A	SNP	G	100	110	206	100	210	Cys2771Arg (tgc/Cgc)	Rv2524c	fas	fatty acid synthase
2847281	0	A	SNP	G	110	108	215	100	218	Asp684Asp (gat/gaC)	Rv2524c	fas	fatty acid synthase
2855259	0	A	SNP	G	123	99	215	100	222	Ala841Ala (gct/gcC)	Rv2531c	-	amino acid decarboxylase
2863011	0	C	SNP	G	118	128	243	99.6	247	Val65Leu (gtg/Ctg)	Rv2539c	aroK	shikimate kinase
2865760	0	A	SNP	G	110	112	217	100	222	Thr211Ala (acc/Gcc)	Rv2542	-	hypothetical protein
2865882	0	T	SNP	C	133	113	243	100	246	Val251Val (gtt/gtC)	Rv2542	-	hypothetical protein
2867207	0	C	SNP	G	103	92	195	100	195	Ala28Ala (gcc/gcG)	Rv2544	lppB	lipoprotein LppB
2867230	0	G	SNP	A	78	71	147	99.33	150	Gly36Asp (ggc/gAc)	Rv2544	lppB	lipoprotein LppB
2867231	0	C	SNP	T	76	71	146	99.32	148	Gly36Gly (ggc/ggT)	Rv2544	lppB	lipoprotein LppB
2867236	0	A	SNP	G	82	73	155	100	155	Asn38Ser (aac/aGc)	Rv2544	lppB	lipoprotein LppB
2867240	0	C	SNP	T	84	75	157	99.38	160	Pro39Pro (ccc/ccT)	Rv2544	lppB	lipoprotein LppB
2867245	0	A	SNP	C	84	82	166	99.4	167	Lys41Thr (aaa/aCa)	Rv2544	lppB	lipoprotein LppB
2867251	0	C	SNP	G	87	82	169	99.41	170	Pro43Arg (ccg/cGg)	Rv2544	lppB	lipoprotein LppB
2867254	0	A	SNP	G	91	83	172	99.43	175	His44Arg (cac/cGc)	Rv2544	lppB	lipoprotein LppB
2867263	0	G	SNP	A	100	95	194	99.49	196	Gly47Asp (ggc/gAc)	Rv2544	lppB	lipoprotein LppB
2877378	0	G	SNP	C	106	110	214	99.08	218	Ala103Pro (gcc/Ccc)	Rv2557	-	hypothetical protein
2879413	0	G	SNP	A	121	91	209	99.07	214	Leu173Leu (ctg/Ttg)	Rv2559c	-	hypothetical protein
2880702	0	G	SNP	C	125	116	238	100	241	Val210Leu (gtc/Ctc)	Rv2560	-	hypothetical protein
2881337	0	C	SNP	T	104	110	210	100	214
2881569	0	A	SNP	G	98	90	186	99.47	189
2881598	0	G	Del	GAP	81	85	166	94.32	176
2884068	0	A	SNP	C	100	112	211	97.7	217	Met243Leu (atg/Ctg)	Rv2564	glnQ	glutamine ABC transporter ATP-binding protein
2885328	0	A	SNP	C	110	128	230	99.17	240	Ser240Arg (agc/Cgc)	Rv2565	-	NTE family protein
2886570	0	A	SNP	G	113	104	216	100	217	Glu66Glu (gaa/gaG)	Rv2566	-	hypothetical protein
2888201	0	T	SNP	C	108	111	217	100	219	Leu610Pro (ctc/cCc)	Rv2566	-	hypothetical protein
2889633	0	T	SNP	C	108	104	211	100	212	Ala1087Ala (gct/gcC)	Rv2566	-	hypothetical protein
2891267	0	C	SNP	T	107	97	198	100	204	Gly491Gly (ggc/ggT)	Rv2567	-	hypothetical protein
2891728	0	A	SNP	G	97	99	195	100	196	Gln645Arg (cag/cGg)	Rv2567	-	hypothetical protein
2894208	0	G	SNP	A	88	93	178	100	181	Ser67Ser (agc/agT)	Rv2569c	-	hypothetical protein
2895473	0	A	SNP	G	104	89	192	99.48	194	Phe163Ser (ttc/tCc)	Rv2571c	-	transmembrane protein
2897660	0	T	SNP	C	108	112	217	99.1	222	Ala48Ala (gca/gcG)	Rv2572c	aspS	aspartate--tRNA ligase
2898522	0	T	SNP	C	118	108	220	100	226	Tyr160Tyr (tat/taC)	Rv2573	-	2-dehydropantoate 2-reductase
2901877	0	C	SNP	G	97	69	163	97.08	171	Gly320Gly (ggc/ggG)	Rv2577	-	hypothetical protein
2903050	0	G	SNP	A	108	113	218	99.55	222	Thr161Ile (acc/aTc)	Rv2578c	-	hypothetical protein
2910461	0	G	SNP	T	122	109	225	100	231	Ala147Glu (gcg/gAg)	Rv2584c	apt	adenine phosphoribosyltransferase
2910852	0	C	SNP	G	91	117	204	100	208	Ala17Pro (gcg/Ccg)	Rv2584c	apt	adenine phosphoribosyltransferase
2911293	0	C	SNP	G	114	120	230	100	234	Cys462Ser (tgt/tCt)	Rv2585c	-	lipoprotein
2912294	0	T	SNP	G	108	102	209	99.06	212	Ala128Ala (gca/gcC)	Rv2585c	-	lipoprotein
2916100	0	T	SNP	C	105	109	212	100	214	Thr32Ala (acc/Gcc)	Rv2588c	yajC	membrane protein secretion factor YajC
2923391	0	T	SNP	C	117	144	257	100	261	Pro281Pro (cca/ccG)	Rv2592c	ruvB	Holliday junction ATP-dependent DNA helicase RuvB
2925462	0	T	SNP	A	102	120	218	100	222
2925962	0	T	SNP	C	116	99	209	99.08	217	Cys77Arg (tgc/Cgc)	Rv2596	vapC40	ribonuclease VapC40
2927939	0	T	SNP	C	106	90	196	99.49	197
2939373	0	G	SNP	C	106	116	219	100	222	Ser197Cys (tct/tGt)	Rv2611c	-	phosphatidylinositol mannoside acyltransferase
2939657	0	T	SNP	C	110	123	232	99.57	234	Ile102Met (ata/atG)	Rv2611c	-	phosphatidylinositol mannoside acyltransferase
2941179	0	G	SNP	A	110	87	191	99.49	198	Arg6Arg (cgc/cgT)	Rv2613c	-	AP-4-A phosphorylase		phylo (Delhi/CAS)
2943675	0	G	SNP	A	130	112	234	98.78	245	Gly437Gly (ggc/ggT)	Rv2615c	PE_PGRS45	PE-PGRS family protein PE_PGRS45
2944515	0	A	SNP	C	97	151	244	99.2	250	Gly157Gly (ggt/ggG)	Rv2615c	PE_PGRS45	PE-PGRS family protein PE_PGRS45
2944524	0	C	SNP	G	83	115	192	83.19	238	Gly154Gly (ggg/ggC)	Rv2615c	PE_PGRS45	PE-PGRS family protein PE_PGRS45
2948524	0	T	SNP	A	93	114	205	99.52	208	Glu12Val (gag/gTg)	Rv2621c	-	transcriptional regulator
2948645	0	A	SNP	G	124	94	214	99.54	219	Lys4Glu (aaa/Gaa)	Rv2622	-	methyltransferase
2949251	0	G	SNP	A	109	107	212	99.54	217	Val206Ile (gtt/Att)	Rv2622	-	methyltransferase
2954439	0	T	SNP	C	104	110	211	99.53	215	Arg104Gly (aga/Gga)	Rv2627c	-	hypothetical protein
2958693	0	G	SNP	A	122	126	247	99.6	249	Ala374Ala (gcg/gcA)	Rv2631	-	RNA-splicing ligase RtcB
2959257	0	A	Del	GAP	81	90	171	97.16	176
2959258	0	T	Del	GAP	79	88	166	95.43	175
2959259	0	C	Del	GAP	79	88	166	95.43	175
2959260	0	C	Del	GAP	79	88	166	95.98	174
2959261	0	A	Del	GAP	79	88	166	97.09	172
2959262	0	A	Del	GAP	79	88	166	97.66	171
2959263	0	T	Del	GAP	79	88	166	98.24	170
2959264	0	C	Del	GAP	78	88	166	98.22	169
2959265	0	A	SNP	T	80	91	169	98.28	174
2960592	0	C	SNP	T	111	117	208	98.28	232	Gly617Asp (ggc/gAc)	Rv2634c	PE_PGRS46	PE-PGRS family protein PE_PGRS46
2964594	0	G	SNP	A	90	111	197	100	201	Ala64Thr (gcc/Acc)	Rv2638	-	hypothetical protein
2974933	0	A	SNP	G	104	110	212	99.53	215	Ile101Thr (atc/aCc)	Rv2650c	-	prophage protein
2975227	0	T	SNP	G	98	100	198	99.5	199	Asn3Thr (aat/aCt)	Rv2650c	-	prophage protein
2976497	0	C	SNP	T	93	117	208	99.53	211	Ala20Thr (gct/Act)	Rv2652c	-	prophage protein
2984740	0	A	SNP	G	112	124	232	100	236	His3Arg (cac/cGc)	Rv2668	-	hypothetical protein
2987732	0	G	SNP	C	110	111	221	97.79	226	Leu17Phe (ttg/ttC)	Rv2672	-	protease
2988630	0	C	SNP	G	135	100	229	100	235	His317Asp (cat/Gat)	Rv2672	-	protease
2994187	0	T	SNP	C	96	115	210	100	211	Leu292Leu (tta/ttG)	Rv2678c	hemE	uroporphyrinogen decarboxylase
2995548	0	C	SNP	A	132	112	242	100	244	Thr145Asn (acc/aAc)	Rv2679	echA15	enoyl-CoA hydratase EchA15
3003115	0	C	SNP	G	107	106	211	98.16	217	Ala378Gly (gca/gGa)	Rv2685	arsB1	arsenic-transport integral membrane protein ArsB
3003657	0	A	SNP	G	102	118	217	98.65	223	Tyr128His (tac/Cac)	Rv2686c	-	antibiotic ABC transporter permease
3005185	0	G	SNP	T	127	123	246	100	250	Pro156Thr (ccc/Acc)	Rv2688c	-	antibiotic ABC transporter ATP-binding protein
3009692	0	A	SNP	G	94	98	186	100	192	Thr117Ala (acc/Gcc)	Rv2691	ceoB	TRK system potassium uptake protein CeoB
3010014	0	G	SNP	A	93	92	181	99.46	186	Gly224Glu (ggg/gAg)	Rv2691	ceoB	TRK system potassium uptake protein CeoB
3010420	0	A	SNP	G	116	107	221	100	223	Ile133Val (atc/Gtc)	Rv2692	ceoC	TRK system potassium uptake protein CeoC
3011837	0	A	SNP	G	91	103	192	100	194
3017465	0	T	SNP	C	102	78	177	100	180	Ile203Thr (ata/aCa)	Rv2702	ppgK	polyphosphate glucokinase
3027548	0	C	SNP	T	89	104	189	100	193	Pro162Ser (ccg/Tcg)	Rv2714	-	hypothetical protein
3027798	0	T	SNP	C	119	101	218	99.55	221	Val245Ala (gtg/gCg)	Rv2714	-	hypothetical protein
3031168	0	A	SNP	G	100	110	202	100	210	Tyr124His (tat/Cat)	Rv2719c	-	membrane protein
3037377	0	T	SNP	C	79	87	163	99.4	167
3040344	0	C	SNP	T	102	127	223	100	229	Glu142Glu (gag/gaA)	Rv2727c	miaA	tRNA delta(2)-isopentenylpyrophosphate transferase
3041871	0	G	SNP	T	101	115	211	100	216	Ala202Glu (gcg/gAg)	Rv2729c	-	integral membrane protein
3043700	0	C	SNP	T	124	97	217	98.22	225	Ala225Ala (gcc/gcT)	Rv2731	-	hypothetical protein
3054081	0	A	SNP	G	106	120	225	100	226	Gly56Gly (gga/ggG)	Rv2741	PE_PGRS47	PE-PGRS family protein PE_PGRS47
3054321	0	A	SNP	G	110	114	220	100	224	Gly136Gly (gga/ggG)	Rv2741	PE_PGRS47	PE-PGRS family protein PE_PGRS47
3054724	0	A	SNP	G	21	10	31	100	31	Ser271Gly (agc/Ggc)	Rv2741	PE_PGRS47	PE-PGRS family protein PE_PGRS47
3059791	0	G	SNP	C	24	55	79	100	79
3059812	0	T	Del	GAP	35	25	59	89.55	67
3059820	0	G	SNP	T	34	22	56	90.32	62
3059821	0	C	SNP	G	34	22	55	88.89	63
3059822	0	A	SNP	C	35	22	55	89.06	64
3059829	1	G	Ins	A	38	21	59	89.39	59
3069167	0	A	SNP	G	100	103	197	100	203	Leu306Pro (ctg/cCg)	Rv2756c	hsdM	type I restriction/modification system DNA methylase HsdM
3069566	0	C	SNP	T	107	113	217	100	220	Gly173Asp (ggc/gAc)	Rv2756c	hsdM	type I restriction/modification system DNA methylase HsdM
3072285	0	A	SNP	C	104	96	199	100	200	Leu119Arg (ctg/cGg)	Rv2761c	hsdS	type I restriction/modification system specificity determinant HsdS
3076172	0	C	SNP	T	125	102	226	100	227	Asp67Asn (gat/Aat)	Rv2766c	-	short-chain type dehydrogenase/reductase
3078178	0	C	SNP	T	128	96	219	100	224	Val270Met (gtg/Atg)	Rv2769c	PE27	PE family protein PE27
3079877	0	A	SNP	G	111	99	210	100	210	Phe194Ser (ttc/tCc)	Rv2770c	PPE44	PPE family protein PPE44
3080795	0	A	SNP	G	95	109	203	100	204	Leu80Pro (ctc/cCc)	Rv2771c	-	hypothetical protein
3086788	0	T	SNP	C	93	98	191	100	191
3089299	0	C	SNP	G	130	128	257	99.61	259	Gly355Arg (gga/Cga)	Rv2782c	pepR	zinc protease
3103682	0	T	SNP	C	128	132	257	100	260	Met87Val (atg/Gtg)	Rv2794c	pptT	phosphopantetheinyl transferase
3104189	0	A	SNP	G	111	101	209	99.53	213	Cys241Cys (tgt/tgC)	Rv2795c	-	hypothetical protein
3111280	0	G	SNP	A	108	108	210	100	216	Leu182Phe (ctt/Ttt)	Rv2802c	-	arginine/hypothetical protein
3112700	0	C	SNP	T	93	123	209	100	216	Gly132Asp (ggc/gAc)	Rv2804c	-	hypothetical protein
3112877	0	G	SNP	A	119	92	207	100	211	Gly4Asp (ggc/gAc)	Rv2805	-	hypothetical protein
3113872	0	A	SNP	T	95	116	208	100	211	Glu72Val (gag/gTg)	Rv2807	-	hypothetical protein
3114516	0	A	Del	GAP	116	109	224	97.4	231		Rv2807	-	hypothetical protein
3115384	0	G	SNP	C	95	97	186	98.97	194
3117533	0	G	SNP	A	99	92	189	100	191	Arg239Gln (cgg/cAg)	Rv2812	-	transposase
3118000	0	A	SNP	G	119	117	231	99.16	238	Arg395Gly (agg/Ggg)	Rv2812	-	transposase
3131469	1	T	Ins	T	109	116	225	94.94	225		Rv2823c	-	CRISPR-associated protein Cas10/Csm1
3131469	2	T	Ins	G	109	116	225	94.94	225		Rv2823c	-	CRISPR-associated protein Cas10/Csm1
3131469	3	T	Ins	T	109	116	225	94.94	225		Rv2823c	-	CRISPR-associated protein Cas10/Csm1
3131469	4	T	Ins	C	108	114	222	93.67	225		Rv2823c	-	CRISPR-associated protein Cas10/Csm1
3131469	5	T	Ins	G	108	115	223	94.09	223		Rv2823c	-	CRISPR-associated protein Cas10/Csm1
3131469	6	T	Ins	G	108	115	223	94.09	223		Rv2823c	-	CRISPR-associated protein Cas10/Csm1
3131469	7	T	Ins	C	105	114	219	92.41	220		Rv2823c	-	CRISPR-associated protein Cas10/Csm1
3131469	8	T	Ins	G	103	115	218	91.98	218		Rv2823c	-	CRISPR-associated protein Cas10/Csm1
3131469	9	T	Ins	A	102	114	216	91.14	217		Rv2823c	-	CRISPR-associated protein Cas10/Csm1
3133054	0	C	SNP	G	225	209	428	100	434	Ser162Ser (tcg/tcC)	Rv2825c	-	hypothetical protein
3133055	0	G	SNP	C	219	220	431	100	439	Ser162Trp (tcg/tGg)	Rv2825c	-	hypothetical protein
3133536	0	T	SNP	C	108	121	225	99.57	230	Lys2Glu (aaa/Gaa)	Rv2825c	-	hypothetical protein
3135272	0	G	SNP	A	110	133	239	99.59	244	Ala71Val (gca/gTa)	Rv2827c	-	hypothetical protein
3135950	0	C	SNP	G	7	19	26	100	26	Ser128Ser (tcg/tcC)	Rv2828c	-	hypothetical protein
3135951	0	G	SNP	C	8	19	26	100	27	Ser128Trp (tcg/tGg)	Rv2828c	-	hypothetical protein
3137058	0	G	SNP	A	92	137	226	99.57	230	Ala56Val (gcg/gTg)	Rv2830c	vapB22	antitoxin VapB22
3156724	0	G	SNP	T	114	106	218	100	220	Phe266Leu (ttc/ttA)	Rv2848c	cobB	cobyrinic acid A,C-diamide synthase
3162805	0	C	SNP	G	115	151	261	98.88	269	Arg180Gly (cgc/Ggc)	Rv2853	PE_PGRS48	PE-PGRS family protein PE_PGRS48
3165807	0	G	SNP	A	97	105	199	100	202	Val201Val (gtg/gtA)	Rv2855	mtr	mycothione reductase
3168492	0	G	SNP	A	103	102	203	100	205
3174013	0	G	SNP	A	105	119	219	99.56	225	Pro2Leu (cct/cTt)	Rv2861c	mapB	methionine aminopeptidase
3174496	0	A	SNP	G	119	108	225	99.56	228	Cys50Arg (tgt/Cgt)	Rv2862c	-	hypothetical protein
3177884	0	C	SNP	A	100	101	199	100	201	Arg21Arg (cgc/cgA)	Rv2866	relG	toxin RelG
3180988	0	C	SNP	A	92	93	183	99.46	186	Val259Phe (gtc/Ttc)	Rv2869c	rip	zinc metalloprotease
3183180	0	G	SNP	A	94	83	175	98.88	179	Val15Met (gtg/Atg)	Rv2871	vapB43	antitoxin VapB43
3186860	0	T	SNP	G	92	93	179	100	185	Tyr672Asp (tat/Gat)	Rv2874	dipZ	integral membrane C-type cytochrome biogenesis protein DipZ
3189242	0	A	SNP	G	116	111	225	99.56	228	Ala52Ala (gct/gcC)	Rv2878c	mpt53	soluble secreted antigen Mpt53
3190146	0	C	Del	GAP	114	110	226	96.14	233
3194241	1	C	Ins	G	106	109	215	93.89	215		Rv2885c	-	transposase
3200478	0	G	SNP	A	117	119	229	100	236	Leu71Leu (ctg/ctA)	Rv2891	-	hypothetical protein
3202731	0	A	SNP	C	123	126	247	100	249	Gly104Gly (gga/ggC)	Rv2893	-	oxidoreductase
3208600	0	G	SNP	A	119	105	217	100	224	Tyr269Tyr (tac/taT)	Rv2899c	fdhD	formate dehydrogenase accessory protein FdhD
3212723	0	C	SNP	A	112	119	228	100	231	Ala78Ala (gcg/gcT)	Rv2902c	rnhB	ribonuclease HII
3219500	0	T	SNP	A	116	111	223	99.13	229	Lys121Met (aag/aTg)	Rv2912c	-	TetR family HTH-type transcriptional regulator
3226181	0	A	SNP	C	111	107	216	100	218	Arg35Arg (cgt/cgG)	Rv2916c	ffh	signal recognition particle protein
3228143	0	G	SNP	T	121	111	231	100	232	Arg594Leu (cgg/cTg)	Rv2917	-	hypothetical protein
3236442	0	G	SNP	A	98	119	214	100	217	His455His (cac/caT)	Rv2922c	smc	chromosome partition protein Smc
3236497	0	A	SNP	T	114	123	234	99.58	238	Val437Glu (gtg/gAg)	Rv2922c	smc	chromosome partition protein Smc
3244113	0	T	SNP	C	86	114	192	100	200	Pro139Pro (cct/ccC)	Rv2930	fadD26	fatty-acid--CoA ligase FadD26
3247292	0	C	SNP	T	52	47	95	99	100	Ala616Ala (gcc/gcT)	Rv2931	ppsA	phthiocerol synthesis polyketide synthase type I PpsA
3247298	0	C	SNP	A	47	37	83	98.82	85	Gly618Gly (ggc/ggA)	Rv2931	ppsA	phthiocerol synthesis polyketide synthase type I PpsA
3247304	0	C	SNP	G	19	16	33	97.22	36	Val620Val (gtc/gtG)	Rv2931	ppsA	phthiocerol synthesis polyketide synthase type I PpsA
3247306	0	A	Del	GAP	15	15	30	96.77	31		Rv2931	ppsA	phthiocerol synthesis polyketide synthase type I PpsA
3247307	0	C	Del	GAP	15	15	30	96.77	31		Rv2931	ppsA	phthiocerol synthesis polyketide synthase type I PpsA
3247308	0	C	Del	GAP	15	15	30	96.77	31		Rv2931	ppsA	phthiocerol synthesis polyketide synthase type I PpsA
3247309	0	C	Del	GAP	15	15	30	96.77	31		Rv2931	ppsA	phthiocerol synthesis polyketide synthase type I PpsA
3247310	0	T	Del	GAP	15	15	30	96.77	31		Rv2931	ppsA	phthiocerol synthesis polyketide synthase type I PpsA
3247313	1	C	Ins	A	15	15	30	96.77	30		Rv2931	ppsA	phthiocerol synthesis polyketide synthase type I PpsA
3247313	2	C	Ins	C	15	15	30	96.77	30		Rv2931	ppsA	phthiocerol synthesis polyketide synthase type I PpsA
3247313	3	C	Ins	C	15	15	30	96.77	30		Rv2931	ppsA	phthiocerol synthesis polyketide synthase type I PpsA
3247313	4	C	Ins	A	15	15	30	96.77	30		Rv2931	ppsA	phthiocerol synthesis polyketide synthase type I PpsA
3247313	5	C	Ins	G	15	15	30	96.77	30		Rv2931	ppsA	phthiocerol synthesis polyketide synthase type I PpsA
3247319	0	C	SNP	T	17	15	32	96.97	33	Gly625Gly (ggc/ggT)	Rv2931	ppsA	phthiocerol synthesis polyketide synthase type I PpsA
3247340	0	G	SNP	A	26	21	44	97.92	48	Val632Val (gtg/gtA)	Rv2931	ppsA	phthiocerol synthesis polyketide synthase type I PpsA
3247361	0	T	SNP	C	22	29	49	98.08	52	Gly639Gly (ggt/ggC)	Rv2931	ppsA	phthiocerol synthesis polyketide synthase type I PpsA
3247364	0	A	SNP	G	25	26	51	98.08	52	Ser640Ser (tca/tcG)	Rv2931	ppsA	phthiocerol synthesis polyketide synthase type I PpsA
3247373	0	T	SNP	C	32	36	66	98.55	69	Ala643Ala (gct/gcC)	Rv2931	ppsA	phthiocerol synthesis polyketide synthase type I PpsA
3247376	0	C	SNP	G	33	34	65	98.53	68	Gly644Gly (ggc/ggG)	Rv2931	ppsA	phthiocerol synthesis polyketide synthase type I PpsA
3247382	0	C	SNP	T	36	38	73	98.67	75	Gly646Gly (ggc/ggT)	Rv2931	ppsA	phthiocerol synthesis polyketide synthase type I PpsA
3247385	0	T	SNP	C	39	46	84	98.84	86	Arg647Arg (cgt/cgC)	Rv2931	ppsA	phthiocerol synthesis polyketide synthase type I PpsA
3247646	0	C	SNP	T	119	101	217	100	220	Thr734Thr (acc/acT)	Rv2931	ppsA	phthiocerol synthesis polyketide synthase type I PpsA
3248074	0	G	SNP	A	61	107	168	100	168	Arg877His (cgc/cAc)	Rv2931	ppsA	phthiocerol synthesis polyketide synthase type I PpsA
3248075	0	C	SNP	T	61	106	165	100	167	Arg877Arg (cgc/cgT)	Rv2931	ppsA	phthiocerol synthesis polyketide synthase type I PpsA
3251047	0	C	SNP	A	109	98	203	98.57	210	Ala1868Glu (gcg/gAg)	Rv2931	ppsA	phthiocerol synthesis polyketide synthase type I PpsA
3256494	0	A	SNP	G	122	105	223	100	227	Gly270Gly (gga/ggG)	Rv2933	ppsC	phthiocerol synthesis polyketide synthase type I PpsC
3266030	0	A	SNP	G	107	112	212	99.55	220	Ser1261Ser (tca/tcG)	Rv2934	ppsD	phthiocerol synthesis polyketide synthase type I PpsD
3269581	0	A	SNP	G	111	96	204	100	207	Ala615Ala (gca/gcG)	Rv2935	ppsE	phthiocerol synthesis polyketide synthase type I PpsE
3270784	0	A	SNP	G	125	128	250	100	253	Gln1016Gln (caa/caG)	Rv2935	ppsE	phthiocerol synthesis polyketide synthase type I PpsE
3273107	0	C	SNP	A	99	105	202	99.03	206	Ala298Ala (gcc/gcA)	Rv2936	drrA	daunorubicin ABC transporter ATP-binding protein DrrA		phylo (3)
3275456	0	C	SNP	A	112	102	213	98.62	217	Gln170Lys (cag/Aag)	Rv2939	papA5	phthiocerol/phthiodiolone dimycocerosyl transferase
3296371	1	G	Ins	C	71	100	171	81.82	172		Rv2947c	pks15	polyketide synthase
3296371	2	G	Ins	C	72	100	172	82.3	172		Rv2947c	pks15	polyketide synthase
3296371	3	G	Ins	G	72	100	172	82.3	172		Rv2947c	pks15	polyketide synthase
3296371	4	G	Ins	C	72	100	172	82.3	172		Rv2947c	pks15	polyketide synthase
3296371	5	G	Ins	G	72	100	172	82.3	172		Rv2947c	pks15	polyketide synthase
3296371	6	G	Ins	G	72	100	172	82.3	172		Rv2947c	pks15	polyketide synthase
3296371	7	G	Ins	C	72	100	172	82.3	172		Rv2947c	pks15	polyketide synthase
3296843	0	A	SNP	G	104	103	203	100	207	Val333Ala (gtg/gCg)	Rv2947c	pks15	polyketide synthase
3302589	0	A	SNP	C	104	88	191	99.48	193
3306441	0	G	SNP	A	105	99	198	100	204	Arg388Gln (cgg/cAg)	Rv2953	-	trans-acting enoyl reductase
3308606	0	G	SNP	A	94	101	193	100	195
3312620	0	C	SNP	A	87	104	190	99.48	192	Glu73Asp (gag/gaT)	Rv2959c	-	rhamnosyl O-methyltransferase
3314412	0	A	SNP	G	111	109	219	100	220	Ala237Ala (gct/gcC)	Rv2962c	-	PGL/p-HBAD biosynthesis rhamnosyltransferase
3315726	0	G	Del	GAP	79	115	188	97.49	199		Rv2963	-	integral membrane protein
3316955	0	A	SNP	C	107	106	209	99.07	215	Met143Leu (atg/Ctg)	Rv2964	purU	formyltetrahydrofolate deformylase
3326554	0	A	SNP	C	116	106	218	99.55	223	Asn152His (aac/Cac)	Rv2971	-	oxidoreductase		phylo (not Euro-American, M. africanum, M. bovis, M . canettii, M. caprae, M. Microti, M. pinipedii, Beijing, Delhi/CAS, EAI)
3331362	0	C	Del	GAP	94	99	194	95.54	202		Rv2975c	-	hypothetical protein
3331363	0	G	Del	GAP	94	99	194	96.02	201		Rv2975c	-	hypothetical protein
3331613	0	T	SNP	G	116	127	232	100	243
3335708	0	G	SNP	C	95	126	218	100	221	Pro14Arg (ccg/cGg)	Rv2979c	-	resolvase
3336825	0	T	SNP	C	124	122	244	99.6	247	Thr365Ala (aca/Gca)	Rv2981c	ddlA	D-alanine--D-alanine ligase
3337265	0	G	SNP	A	113	113	224	100	226	Ala218Val (gcg/gTg)	Rv2981c	ddlA	D-alanine--D-alanine ligase
3338603	0	G	SNP	C	95	106	198	99.5	202	Pro133Ala (ccg/Gcg)	Rv2982c	gpdA2	glycerol-3-phosphate dehydrogenase
3344130	0	A	SNP	C	99	103	197	100	202	Leu167Arg (ctc/cGc)	Rv2987c	leuD	3-isopropylmalate dehydratase small subunit
3348536	0	C	SNP	T	86	89	173	99.43	176
3349917	0	G	SNP	A	96	99	193	99.49	196	His121Tyr (cat/Tat)	Rv2992c	gltS	glutamate--tRNA ligase
3352932	0	C	SNP	G	136	95	230	99.14	233	Thr179Thr (acg/acC)	Rv2995c	leuB	3-isopropylmalate dehydrogenase
3355949	0	A	SNP	C	129	106	232	100	235	Asp284Ala (gac/gCc)	Rv2997	-	dehydrogenase
3357464	0	C	SNP	G	100	96	192	100	196
3358235	0	A	SNP	T	131	108	234	100	239	Met212Leu (atg/Ttg)	Rv2999	lppY	lipoprotein LppY
3360439	0	A	SNP	C	95	89	182	98.4	187	Ser50Ala (tcg/Gcg)	Rv3001c	ilvC	ketol-acid reductoisomerase
3363338	0	A	SNP	G	119	127	244	100	246
3367765	0	G	SNP	A	127	113	233	100	240	Gly343Gly (ggc/ggT)	Rv3009c	gatB	aspartyl/glutamyl-tRNA(Asn/Gln) amidotransferase subunit B
3379757	0	A	SNP	C	50	106	153	89.66	174
3379763	0	G	SNP	A	53	109	162	91.01	178
3379784	0	C	SNP	A	60	122	177	95.79	190
3379788	0	C	SNP	G	65	122	186	97.4	192
3380439	1	G	Ins	C	42	28	70	93.33	70
3380804	0	T	SNP	G	101	119	214	100	220	Ile64Leu (atc/Ctc)	Rv3022A	PE29	PE family protein PE29
3385218	0	C	SNP	T	114	92	203	100	206	Gly287Glu (gga/gAa)	Rv3026c	-	hypothetical protein
3393640	0	C	SNP	T	120	89	207	100	209	Asn87Asn (aac/aaT)	Rv3033	-	hypothetical protein
3395654	0	G	SNP	A	114	118	225	99.57	233	Leu92Leu (ctg/ctA)	Rv3035	-	hypothetical protein
3401871	0	A	SNP	G	107	109	212	98.63	219	Ala16Ala (gct/gcC)	Rv3041c	-	ABC transporter ATP-binding protein
3402816	0	C	SNP	T	98	109	201	98.57	210	Gly116Glu (gga/gAa)	Rv3042c	serB2	phosphoserine phosphatase SerB
3404376	0	C	SNP	G	113	105	214	100	218	Thr182Thr (acg/acC)	Rv3043c	ctaD	cytochrome C oxidase cytochrome 1
3404992	0	A	SNP	G	108	100	204	99.52	209
3413785	0	C	SNP	T	94	97	189	98.96	193	Val128Ile (gtc/Atc)	Rv3051c	nrdE	ribonucleoside-diphosphate reductase subunit alpha
3415185	0	T	Del	GAP	76	62	137	75	184
3415186	0	A	Del	GAP	76	62	137	76.67	180
3415187	0	G	Del	GAP	76	62	137	76.24	181
3415188	0	G	Del	GAP	76	62	137	77.09	179
3415189	0	G	Del	GAP	76	62	137	77.97	177
3415190	0	G	Del	GAP	76	62	137	79.31	174
3415191	0	G	Del	GAP	76	62	137	78.41	176
3415192	0	T	Del	GAP	76	62	137	78.41	176
3415193	0	G	Del	GAP	76	62	137	79.31	174
3415194	0	G	Del	GAP	76	62	137	80.7	171
3420825	0	A	SNP	G	104	102	205	100	206	Asp445Gly (gac/gGc)	Rv3059	cyp136	cytochrome P450 Cyp136
3421629	0	T	SNP	C	105	96	200	99.5	202
3425854	0	C	SNP	T	97	101	195	100	198	Pro91Ser (ccg/Tcg)	Rv3062	ligB	DNA ligase
3428897	0	G	SNP	C	114	124	236	99.58	239	Arg552Pro (cgt/cCt)	Rv3063	cstA	carbon starvation protein A
3428917	0	C	SNP	A	117	126	237	100	243	Arg559Ser (cgt/Agt)	Rv3063	cstA	carbon starvation protein A
3435250	0	C	SNP	T	107	123	226	100	230	Pro263Ser (ccg/Tcg)	Rv3071	-	hypothetical protein
3437007	0	G	SNP	C	106	118	220	100	224	Ala77Pro (gcc/Ccc)	Rv3074	-	hypothetical protein
3440464	0	T	SNP	G	118	106	220	100	224	Arg308Arg (cgt/cgG)	Rv3077	-	hydrolase
3440468	0	G	SNP	C	117	109	222	100	226	Gly310Arg (ggc/Cgc)	Rv3077	-	hydrolase
3450725	0	T	SNP	C	122	108	228	100	230	Val243Val (gtt/gtC)	Rv3084	lipR	acetyl-hydrolase LipR
3454263	0	C	SNP	G	96	120	216	99.54	217	Leu447Val (ctc/Gtc)	Rv3087	-	diacyglycerol O-acyltransferase
3455686	0	G	SNP	C	100	93	192	100	193	Leu449Leu (ctg/ctC)	Rv3088	tgs4	diacyglycerol O-acyltransferase
3456666	0	A	SNP	G	109	105	211	100	214	Ala302Ala (gca/gcG)	Rv3089	fadD13	long chain-fatty-acid--CoA ligase FadD13
3459081	0	G	SNP	C	126	103	227	99.57	230	Ala291Pro (gca/Cca)	Rv3090	-	hypothetical protein
3462135	0	G	SNP	C	127	119	242	100	246	Cys210Trp (tgc/tgG)	Rv3093c	-	oxidoreductase
3466919	0	C	SNP	G	92	120	210	99.53	213	Gly58Ala (ggc/gCc)	Rv3097c	lipY	triacylglycerol lipase Lip
3467465	0	C	SNP	G	110	82	192	100	192	Ala66Ala (gcg/gcC)	Rv3098c	-	hypothetical protein
3467779	0	G	SNP	A	99	109	206	99.52	209	Leu58Leu (ctg/ctA)	Rv3098A	-	PemK-like protein
3473996	1	G	Ins	A	112	107	219	97.77	219
3480474	0	G	SNP	A	142	103	244	99.59	246	Gly134Glu (gga/gAa)	Rv3113	-	phosphatase
3480789	0	T	SNP	C	111	110	216	100	221	Ser11Pro (tca/Cca)	Rv3114	-	hypothetical protein
3486977	0	A	SNP	G	124	91	212	99.54	216	Lys157Glu (aaa/Gaa)	Rv3121	cyp141	cytochrome P450 Cyp141
3488122	0	G	SNP	A	108	87	193	100	195	Gly12Arg (ggg/Agg)	Rv3122	-	hypothetical protein
3489665	0	C	SNP	T	90	123	208	99.07	215	Pro54Ser (cca/Tca)	Rv3124	moaR1	transcriptional regulator MoaR
3490052	0	C	SNP	G	110	80	187	99.48	191	Pro183Ala (cct/Gct)	Rv3124	moaR1	transcriptional regulator MoaR
3499497	0	G	SNP	C	100	99	196	100	199	Ala140Gly (gcc/gGc)	Rv3133c	devR	two component transcriptional regulator DevR
3500243	0	G	SNP	C	124	113	234	100	237	Ala169Ala (gcc/gcG)	Rv3134c	-	universal stress protein
3503895	0	C	SNP	T	91	100	187	100	191	Pro168Leu (ccg/cTg)	Rv3137	-	histidinol-phosphatase
3506650	0	A	SNP	C	126	106	230	99.15	234	Ile430Leu (atc/Ctc)	Rv3139	fadE24	acyl-CoA dehydrogenase FadE24
3509231	0	G	SNP	A	112	109	220	100	221	Arg106Cys (cgc/Tgc)	Rv3142c	-	hypothetical protein
3509300	0	A	Del	GAP	108	101	209	98.58	212		Rv3142c	-	hypothetical protein
3509301	0	G	Del	GAP	108	100	209	100	208		Rv3142c	-	hypothetical protein
3510120	0	T	SNP	G	102	113	211	99.54	216	Lys400Gln (aag/Cag)	Rv3144c	PPE52	PPE family protein PPE52
3515467	0	C	SNP	T	104	117	220	100	221	Pro19Leu (ccg/cTg)	Rv3150	nuoF	NADH-quinone oxidoreductase subunit F
3518167	0	A	SNP	G	128	98	225	100	226	Ile474Met (ata/atG)	Rv3151	nuoG	NADH-quinone oxidoreductase subunit G
3518555	0	A	SNP	G	125	126	250	100	251	Thr604Ala (acg/Gcg)	Rv3151	nuoG	NADH-quinone oxidoreductase subunit G
3527070	0	G	SNP	A	105	101	200	99.52	207	Leu427Leu (ctg/ctA)	Rv3158	nuoN	NADH-quinone oxidoreductase subunit N
3530955	0	C	SNP	G	101	107	204	100	208	Val62Leu (gtc/Ctc)	Rv3161c	-	dioxygenase
3539353	0	G	SNP	A	125	113	235	99.17	240	Gln283Gln (cag/caA)	Rv3170	aofH	flavin-containing monoamine oxidase
3545372	0	G	SNP	A	91	93	184	99.46	185
3556275	0	A	SNP	G	97	99	193	100	196	Leu138Pro (ctg/cCg)	Rv3190c	-	hypothetical protein
3557253	0	C	SNP	T	95	94	183	99.47	190
3562338	0	G	SNP	T	108	100	207	100	208	Leu279Met (ctg/Atg)	Rv3193c	-	transmembrane protein
3569908	0	G	SNP	A	114	123	230	98.34	241	Pro435Leu (cca/cTa)	Rv3198c	uvrD2	ATP-dependent DNA helicase UvrD
3580637	0	T	Del	GAP	96	114	204	95.89	219
3581414	0	A	SNP	G	103	129	230	100	232	Thr34Ala (aca/Gca)	Rv3204	-	DNA-methyltransferase
3582694	0	C	SNP	T	87	98	182	99.46	186	Lys339Lys (aag/aaA)	Rv3206c	moeB1	adenylyltransferase/sulfurtransferase
3590307	0	C	SNP	T	83	103	182	96.88	192	Ala305Val (gcg/gTg)	Rv3212	-	hypothetical protein
3590686	1	G	Ins	C	72	44	116	100	116
3591063	0	T	SNP	C	114	97	208	100	211	Lys144Glu (aag/Gag)	Rv3213c	-	SOJ/ParA-like protein
3600576	0	C	SNP	T	115	100	213	100	215	Cys242Cys (tgc/tgT)	Rv3224	-	iron-regulated short-chain dehydrogenase/reductase
3603103	0	C	SNP	T	105	109	206	100	214	Ala74Thr (gcc/Acc)	Rv3226c	-	hypothetical protein
3604821	0	G	SNP	C	120	101	215	100	221	Ala32Ala (gcg/gcC)	Rv3228	-	hypothetical protein
3605711	0	A	SNP	C	127	121	245	100	248	Gln329Pro (cag/cCg)	Rv3228	-	hypothetical protein
3610391	1	A	Ins	C	109	115	224	98.68	225		Rv3234c	tgs3	diacyglycerol O-acyltransferase
3611287	0	C	Del	GAP	99	109	206	97.65	213
3614982	0	T	SNP	C	106	118	220	100	224	Leu874Leu (cta/ctG)	Rv3239c	-	transmembrane transport protein
3620058	0	G	SNP	A	97	90	183	99.47	188	Ala158Ala (gcc/gcT)	Rv3240c	secA1	protein translocase subunit SecA
3621423	0	A	SNP	G	109	108	217	99.09	219
3621609	0	A	SNP	G	105	86	190	97.95	195	Gly201Gly (ggt/ggC)	Rv3242c	-	hypothetical protein
3622441	0	A	SNP	C	124	95	216	100	219	Val217Val (gtt/gtG)	Rv3243c	-	hypothetical protein
3624417	0	T	SNP	G	72	110	182	100	182	Lys165Thr (aag/aCg)	Rv3244c	lpqB	lipoprotein LpqB
3625065	0	T	SNP	G	110	116	223	99.56	227	Met517Leu (atg/Ctg)	Rv3245c	mtrB	two component sensory histidine kinase MtrB
3638093	0	G	SNP	A	121	101	221	100	222	Ser206Leu (tcg/tTg)	Rv3257c	pmmA	phosphomannomutase PmmA
3645524	0	C	SNP	T	119	113	227	99.57	233	Asp152Asn (gac/Aac)	Rv3264c	manB	D-alpha-D-mannose-1-phosphate guanylyltransferase ManB
3653988	0	G	SNP	A	131	104	229	99.58	236	Val181Met (gtg/Atg)	Rv3272	-	hypothetical protein
3654809	0	C	SNP	A	110	81	188	100	191	Ala58Asp (gcc/gAc)	Rv3273	-	transmembrane carbonic anhydrase
3656206	0	C	SNP	A	108	119	220	100	227	Arg524Ser (cgc/Agc)	Rv3273	-	transmembrane carbonic anhydrase
3670040	0	C	SNP	T	94	97	186	100	191	Ala124Ala (gcg/gcA)	Rv3289c	-	transmembrane protein
3673708	0	T	SNP	G	128	108	235	99.58	237	Ile36Ser (atc/aGc)	Rv3293	pcd	piperideine-6-carboxylic acid dehydrogenase
3678094	0	C	SNP	T	128	106	229	99.15	236	Ala440Ala (gcc/gcT)	Rv3296	lhr	ATP-dependent helicase
3679764	0	G	SNP	A	125	130	255	99.61	256	Ser997Asn (agc/aAc)	Rv3296	lhr	ATP-dependent helicase
3681548	0	A	SNP	C	92	92	181	99.46	185	Arg77Arg (agg/Cgg)	Rv3297	nei	endonuclease VIII
3685510	0	T	SNP	C	105	119	223	100	224	Ser152Gly (agt/Ggt)	Rv3299c	atsB	arylsulfatase AtsB
3689523	0	G	SNP	T	100	97	194	100	197	Cys472_ (tgc/tgA)	Rv3303c	lpdA	NAD(P)H quinone reductase LpdA
3690016	0	A	SNP	G	112	117	223	99.13	231	Leu308Ser (ttg/tCg)	Rv3303c	lpdA	NAD(P)H quinone reductase LpdA
3693681	0	A	SNP	C	97	117	211	100	214	Ala103Ala (gct/gcG)	Rv3306c	amiB1	amidase AmiB
3697585	0	C	SNP	T	104	87	190	99.48	192	Leu130Phe (ctc/Ttc)	Rv3310	sapM	acid phosphatase
3704596	0	G	SNP	C	89	98	185	100	187	Val54Leu (gtg/Ctg)	Rv3317	sdhD	succinate dehydrogenase hydrophobic membrane anchor subunit
3711910	0	G	SNP	A	65	62	122	99.22	128	Trp54_ (tgg/tgA)	Rv3327	-	transposase fusion protein
3712372	0	A	SNP	G	70	80	147	99.34	151	Leu208Leu (cta/ctG)	Rv3327	-	transposase fusion protein
3714211	0	G	SNP	T	115	114	227	100	229	Pro41Gln (ccg/cAg)	Rv3328c	sigJ	ECF RNA polymerase sigma factor SigJ
3714639	0	G	SNP	A	97	111	204	100	208	Arg83His (cgc/cAc)	Rv3329	-	aminotransferase
3714757	0	A	SNP	C	108	105	208	100	213	Gln122His (caa/caC)	Rv3329	-	aminotransferase
3715775	0	C	SNP	T	104	107	207	100	211
3718357	0	C	SNP	T	100	107	204	100	207	Pro423Leu (ccg/cTg)	Rv3331	sugI	sugar-transport integral membrane protein SugI
3721806	0	G	SNP	C	107	107	212	100	214	Gly265Gly (ggc/ggG)	Rv3335c	-	integral membrane protein
3729342	0	C	SNP	T	110	111	215	100	221	Ala240Val (gcg/gTg)	Rv3342	-	methyltransferase
3729597	0	G	SNP	C	107	109	213	100	216	Leu2447Val (ctc/Gtc)	Rv3343c	PPE54	PPE family protein PPE54
3730371	0	C	SNP	T	117	117	230	95.9	244	Gly2189Ser (ggc/Agc)	Rv3343c	PPE54	PPE family protein PPE54
3730466	0	A	SNP	G	97	121	217	86.85	251	Ile2157Thr (atc/aCc)	Rv3343c	PPE54	PPE family protein PPE54
3732624	0	A	SNP	G	86	71	154	81.77	192	Leu1438Leu (ttg/Ctg)	Rv3343c	PPE54	PPE family protein PPE54
3735802	0	C	SNP	G	101	101	202	92.24	219	Thr378Thr (acg/acC)	Rv3343c	PPE54	PPE family protein PPE54
3736024	0	A	SNP	G	97	91	179	100	188	Gly304Gly (ggt/ggC)	Rv3343c	PPE54	PPE family protein PPE54
3736628	0	T	SNP	G	127	124	240	100	251	Glu103Ala (gag/gCg)	Rv3343c	PPE54	PPE family protein PPE54
3737479	0	G	Del	GAP	45	60	114	95.45	110		Rv3344c	PE_PGRS49	PE-PGRS family protein PE_PGRS49
3737480	0	G	Del	GAP	46	60	115	98.15	108		Rv3344c	PE_PGRS49	PE-PGRS family protein PE_PGRS49
3737481	0	C	Del	GAP	46	60	115	99.07	107		Rv3344c	PE_PGRS49	PE-PGRS family protein PE_PGRS49
3737482	0	G	Del	GAP	46	60	115	97.25	109		Rv3344c	PE_PGRS49	PE-PGRS family protein PE_PGRS49
3737483	0	C	Del	GAP	46	60	115	97.25	109		Rv3344c	PE_PGRS49	PE-PGRS family protein PE_PGRS49
3737484	0	C	Del	GAP	46	60	115	96.36	110		Rv3344c	PE_PGRS49	PE-PGRS family protein PE_PGRS49
3737485	0	G	Del	GAP	46	60	115	96.36	110		Rv3344c	PE_PGRS49	PE-PGRS family protein PE_PGRS49
3737486	0	C	Del	GAP	46	60	115	96.36	110		Rv3344c	PE_PGRS49	PE-PGRS family protein PE_PGRS49
3737487	0	C	Del	GAP	46	60	115	95.5	111		Rv3344c	PE_PGRS49	PE-PGRS family protein PE_PGRS49
3737488	0	G	Del	GAP	46	60	115	96.36	110		Rv3344c	PE_PGRS49	PE-PGRS family protein PE_PGRS49
3737489	0	G	Del	GAP	46	60	115	98.15	108		Rv3344c	PE_PGRS49	PE-PGRS family protein PE_PGRS49
3737490	0	C	Del	GAP	46	60	115	95.5	111		Rv3344c	PE_PGRS49	PE-PGRS family protein PE_PGRS49
3737491	0	G	Del	GAP	46	60	115	95.5	111		Rv3344c	PE_PGRS49	PE-PGRS family protein PE_PGRS49
3737492	0	C	Del	GAP	46	60	115	95.5	111		Rv3344c	PE_PGRS49	PE-PGRS family protein PE_PGRS49
3737493	0	C	Del	GAP	46	60	115	94.64	112		Rv3344c	PE_PGRS49	PE-PGRS family protein PE_PGRS49
3737494	0	G	Del	GAP	46	60	115	94.64	112		Rv3344c	PE_PGRS49	PE-PGRS family protein PE_PGRS49
3737495	0	C	Del	GAP	46	60	115	95.5	111		Rv3344c	PE_PGRS49	PE-PGRS family protein PE_PGRS49
3737496	0	C	Del	GAP	46	60	115	94.64	112		Rv3344c	PE_PGRS49	PE-PGRS family protein PE_PGRS49
3737497	0	G	Del	GAP	46	60	115	94.64	112		Rv3344c	PE_PGRS49	PE-PGRS family protein PE_PGRS49
3737498	0	C	Del	GAP	46	60	115	97.25	109		Rv3344c	PE_PGRS49	PE-PGRS family protein PE_PGRS49
3737499	0	C	Del	GAP	46	60	115	96.36	110		Rv3344c	PE_PGRS49	PE-PGRS family protein PE_PGRS49
3737500	0	A	Del	GAP	46	60	115	98.15	108		Rv3344c	PE_PGRS49	PE-PGRS family protein PE_PGRS49
3737501	0	C	Del	GAP	46	60	115	97.25	109		Rv3344c	PE_PGRS49	PE-PGRS family protein PE_PGRS49
3737502	0	C	Del	GAP	46	60	114	94.64	112		Rv3344c	PE_PGRS49	PE-PGRS family protein PE_PGRS49
3738229	0	C	SNP	G	63	93	153	99.36	157	Gly1516Arg (ggg/Cgg)	Rv3345c	PE_PGRS50	PE-PGRS family protein PE_PGRS50
3738364	0	G	SNP	A	30	123	150	99.35	154	Arg1471Trp (cgg/Tgg)	Rv3345c	PE_PGRS50	PE-PGRS family protein PE_PGRS50
3738417	0	G	Del	GAP	13	83	96	97.96	98		Rv3345c	PE_PGRS50	PE-PGRS family protein PE_PGRS50
3739497	0	A	Del	GAP	128	110	211	85	280		Rv3345c	PE_PGRS50	PE-PGRS family protein PE_PGRS50
3739498	0	C	Del	GAP	128	110	211	84.1	283		Rv3345c	PE_PGRS50	PE-PGRS family protein PE_PGRS50
3739499	0	A	Del	GAP	128	110	211	87.82	271		Rv3345c	PE_PGRS50	PE-PGRS family protein PE_PGRS50
3739500	0	C	Del	GAP	128	110	211	85.61	278		Rv3345c	PE_PGRS50	PE-PGRS family protein PE_PGRS50
3739501	0	C	Del	GAP	128	109	210	85.25	278		Rv3345c	PE_PGRS50	PE-PGRS family protein PE_PGRS50
3739502	0	G	Del	GAP	128	109	210	87.78	270		Rv3345c	PE_PGRS50	PE-PGRS family protein PE_PGRS50
3739503	0	C	Del	GAP	128	110	211	88.15	270		Rv3345c	PE_PGRS50	PE-PGRS family protein PE_PGRS50
3739504	0	C	Del	GAP	128	110	211	98.35	242		Rv3345c	PE_PGRS50	PE-PGRS family protein PE_PGRS50
3739505	0	A	Del	GAP	128	111	212	99.17	241		Rv3345c	PE_PGRS50	PE-PGRS family protein PE_PGRS50
3740181	0	T	SNP	C	142	172	308	96.91	324	Asn865Ser (aat/aGt)	Rv3345c	PE_PGRS50	PE-PGRS family protein PE_PGRS50
3740384	1	A	Ins	G	126	127	253	92	255		Rv3345c	PE_PGRS50	PE-PGRS family protein PE_PGRS50
3740384	2	A	Ins	C	126	128	254	92.36	255		Rv3345c	PE_PGRS50	PE-PGRS family protein PE_PGRS50
3740384	3	A	Ins	G	125	128	253	92	254		Rv3345c	PE_PGRS50	PE-PGRS family protein PE_PGRS50
3741161	0	A	SNP	G	8	12	17	100	20	Gly538Gly (ggt/ggC)	Rv3345c	PE_PGRS50	PE-PGRS family protein PE_PGRS50
3746409	0	A	SNP	G	122	103	223	100	225	Leu2259Pro (ctg/cCg)	Rv3347c	PPE55	PPE family protein PPE55
3749653	0	G	SNP	A	82	99	177	99.45	182	Gln1178_ (caa/Taa)	Rv3347c	PPE55	PPE family protein PPE55
3750177	0	A	SNP	T	94	101	195	100	195	Phe1003Tyr (ttc/tAc)	Rv3347c	PPE55	PPE family protein PPE55
3750178	0	A	SNP	C	91	100	190	100	191	Phe1003Val (ttc/Gtc)	Rv3347c	PPE55	PPE family protein PPE55
3750185	0	C	SNP	G	89	97	186	99.47	187	Ser1000Ser (tcg/tcC)	Rv3347c	PPE55	PPE family protein PPE55
3750187	0	A	SNP	T	89	95	182	98.92	186	Ser1000Thr (tcg/Acg)	Rv3347c	PPE55	PPE family protein PPE55
3750188	0	C	SNP	G	91	97	187	99.47	189	Met999Ile (atg/atC)	Rv3347c	PPE55	PPE family protein PPE55
3750193	0	G	SNP	A	94	104	197	100	198	Leu998Phe (ctc/Ttc)	Rv3347c	PPE55	PPE family protein PPE55
3750205	0	C	SNP	T	118	128	245	99.6	247	Asp994Asn (gac/Aac)	Rv3347c	PPE55	PPE family protein PPE55
3750209	0	A	SNP	G	113	124	235	99.58	238	Asn992Asn (aat/aaC)	Rv3347c	PPE55	PPE family protein PPE55
3750210	0	T	SNP	G	116	125	239	100	241	Asn992Thr (aat/aCt)	Rv3347c	PPE55	PPE family protein PPE55
3750407	0	G	SNP	C	98	100	198	100	198	Gly926Gly (ggc/ggG)	Rv3347c	PPE55	PPE family protein PPE55
3750417	0	A	SNP	T	93	106	196	100	199	Phe923Tyr (ttc/tAc)	Rv3347c	PPE55	PPE family protein PPE55
3750421	0	T	SNP	C	95	108	196	99.51	204	Ser922Gly (agc/Ggc)	Rv3347c	PPE55	PPE family protein PPE55
3750584	0	G	SNP	A	103	104	203	99.04	209	Asn867Asn (aac/aaT)	Rv3347c	PPE55	PPE family protein PPE55
3752003	0	G	SNP	C	81	115	193	98.99	198	Val394Val (gtc/gtG)	Rv3347c	PPE55	PPE family protein PPE55
3752006	0	G	SNP	A	81	110	189	98.96	193	Asn393Asn (aac/aaT)	Rv3347c	PPE55	PPE family protein PPE55
3752007	0	T	SNP	C	80	111	188	99.48	192	Asn393Ser (aac/aGc)	Rv3347c	PPE55	PPE family protein PPE55
3752008	0	T	SNP	C	77	111	186	98.95	190	Asn393Asp (aac/Gac)	Rv3347c	PPE55	PPE family protein PPE55
3752012	0	C	SNP	G	86	112	194	98.51	201	Pro391Pro (ccg/ccC)	Rv3347c	PPE55	PPE family protein PPE55
3752207	0	A	SNP	G	96	110	203	100	206	Ile326Ile (att/atC)	Rv3347c	PPE55	PPE family protein PPE55
3752546	0	G	SNP	A	100	116	211	98.63	219	Val213Val (gtc/gtT)	Rv3347c	PPE55	PPE family protein PPE55
3753089	0	A	SNP	G	114	134	244	98.41	252	Asp32Asp (gat/gaC)	Rv3347c	PPE55	PPE family protein PPE55
3753116	0	C	SNP	T	110	135	242	99.59	246	Pro23Pro (ccg/ccA)	Rv3347c	PPE55	PPE family protein PPE55
3753164	0	T	SNP	G	95	132	224	100	227	Pro7Pro (cca/ccC)	Rv3347c	PPE55	PPE family protein PPE55
3753629	1	T	Ins	G	125	104	229	91.6	229
3753629	2	T	Ins	C	125	104	229	91.6	229
3758999	0	C	SNP	T	90	108	193	100	198	Gly2702Ser (ggt/Agt)	Rv3350c	PPE56	PPE family protein PPE56
3763724	0	A	SNP	G	98	101	195	99	201	Phe1127Leu (ttc/Ctc)	Rv3350c	PPE56	PPE family protein PPE56
3766933	0	C	Del	GAP	93	105	203	92.96	213		Rv3350c	PPE56	PPE family protein PPE56
3766934	0	A	Del	GAP	93	105	203	96.12	206		Rv3350c	PPE56	PPE family protein PPE56
3766935	0	C	Del	GAP	93	105	203	95.65	207		Rv3350c	PPE56	PPE family protein PPE56
3766936	0	A	Del	GAP	93	105	203	97.06	204		Rv3350c	PPE56	PPE family protein PPE56
3771009	0	T	SNP	G	96	97	191	100	193	Ser79Ser (tct/tcG)	Rv3357	relJ	antitoxin RelJ
3772834	0	A	Del	GAP	93	125	218	98.2	222		Rv3360	-	hypothetical protein
3787466	0	G	SNP	C	123	113	235	100	236	Glu385Gln (gag/Cag)	Rv3372	otsB2	trehalose 6-phosphate phosphatase
3794867	1	C	Ins	C	110	111	221	96.51	221		Rv3379c	dxs2	1-deoxy-D-xylulose 5-phosphate synthase
3794867	2	C	Ins	A	109	111	220	96.07	221		Rv3379c	dxs2	1-deoxy-D-xylulose 5-phosphate synthase
3798095	0	A	SNP	C	90	114	204	100	204	Val132Gly (gtc/gGc)	Rv3383c	idsB	polyprenyl synthetase IdsB
3799512	0	C	SNP	T	133	113	246	100	246	Ala42Thr (gcg/Acg)	Rv3384c	vapC46	ribonuclease VapC46
3803090	0	G	SNP	C	65	69	123	99.26	135	Gly480Arg (ggc/Cgc)	Rv3388	PE_PGRS52	PE-PGRS family protein PE_PGRS52
3804442	0	A	SNP	G	107	119	224	98.69	229	Val117Ala (gtt/gCt)	Rv3389c	htdY	3-hydroxyacyl-thioester dehydratase HtdY
3812424	0	C	SNP	A	122	126	244	98.41	252
3815477	0	G	SNP	T	116	110	221	99.56	227	Ala210Ala (gcc/gcA)	Rv3398c	idsA1	multifunctional dimethylallyltransferase/geranyltranstransferase/farnesylt ranstransferase
3817117	0	C	SNP	A	122	112	232	100	234	Ala330Glu (gcg/gAg)	Rv3399	-	S-adenosylmethionine-dependentmethyltransferase
3821503	0	A	SNP	C	120	117	235	100	237	Leu130Arg (cta/cGa)	Rv3402c	-	hypothetical protein
3821845	0	G	SNP	T	90	100	187	99.48	191	Ala16Glu (gca/gAa)	Rv3402c	-	hypothetical protein
3823159	0	A	SNP	T	84	111	191	100	195	Val235Val (gtt/gtA)	Rv3403c	-	hypothetical protein
3826684	0	C	SNP	T	107	81	186	99.47	189	Ser46Leu (tcg/tTg)	Rv3408	vapC47	ribonuclease VapC47
3829770	0	T	SNP	C	92	108	199	99.5	201	Pro47Pro (cca/ccG)	Rv3410c	guaB3	oxidoreductase
3830695	0	A	SNP	G	121	106	223	99.56	228	Ala275Ala (gct/gcC)	Rv3411c	guaB2	inosine-5'-monophosphate dehydrogenase
3838871	0	A	SNP	G	133	100	229	100	233	Ala64Ala (gct/gcC)	Rv3420c	rimI	ribosomal-protein-alanine acetyltransferase RimI
3842620	0	A	SNP	G	98	111	205	99.05	211	Thr128Ala (act/Gct)	Rv3425	PPE57	PPE family protein PPE57
3842625	0	A	SNP	G	98	107	201	99.03	207	Pro129Pro (cca/ccG)	Rv3425	PPE57	PPE family protein PPE57
3843408	0	G	Del	GAP	94	98	188	96.48	199		Rv3426	PPE58	PPE family protein PPE58
3844757	0	C	Del	GAP	113	89	191	96.19	210		Rv3428c	-	transposase
3844992	0	T	SNP	A	131	117	246	100	248	Ser327Cys (agc/Tgc)	Rv3428c	-	transposase
3845695	0	C	SNP	T	100	112	208	99.53	213	Arg92Arg (cgg/cgA)	Rv3428c	-	transposase
3851887	0	A	SNP	C	141	127	266	98.89	271	Ser443Ala (tcg/Gcg)	Rv3433c	-	bifunctional ADP-dependent (S)-NAD(P)H-hydrate dehydratase/NAD(P)H-hydrate epimerase
3851888	0	T	SNP	C	141	128	263	99.26	271	Ala442Ala (gca/gcG)	Rv3433c	-	bifunctional ADP-dependent (S)-NAD(P)H-hydrate dehydratase/NAD(P)H-hydrate epimerase
3859893	0	C	SNP	T	105	106	209	100	211	Glu28Glu (gag/gaA)	Rv3440c	-	hypothetical protein
3860216	0	G	SNP	A	119	106	223	99.56	226	Ala385Ala (gcc/gcT)	Rv3441c	mrsA	phosphoglucosamine mutase
3862473	0	A	Del	GAP	87	77	155	100	164
3864995	0	T	SNP	C	98	114	209	99.07	214	Ser1082Gly (agc/Ggc)	Rv3447c	eccC4	ESX-4 secretion system protein EccC4
3869355	0	T	SNP	C	102	112	214	100	214	Ile335Thr (atc/aCc)	Rv3448	eccD4	ESX-4 secretion system protein EccD4
3870010	0	A	SNP	G	116	98	210	99.53	215	Thr87Ala (acc/Gcc)	Rv3449	mycP4	membrane-anchored mycosin
3871246	0	T	SNP	C	110	101	208	100	211	Gly417Gly (gga/ggG)	Rv3450c	eccB4	ESX-4 secretion system protein EccB4
3874723	0	T	Del	GAP	103	102	203	98.56	208
3874745	0	G	SNP	C	109	112	218	100	221
3877421	0	A	SNP	G	101	102	200	99.51	204	Pro4Pro (cct/ccC)	Rv3456c	rplQ	50S ribosomal protein L17
3880175	0	C	SNP	A	101	79	180	99.45	181
3885886	0	T	SNP	C	106	101	203	100	207	Ile62Val (atc/Gtc)	Rv3468c	-	dTDP-glucose 4,6-dehydratase
3892671	0	A	SNP	G	97	92	182	100	189
3893480	0	G	SNP	A	99	102	195	100	201
3894588	0	G	SNP	A	105	69	171	99.43	175	Val55Met (gtg/Atg)	Rv3478	PPE60	PE family protein PPE60
3894589	0	T	SNP	C	105	70	172	99.43	176	Val55Ala (gtg/gCg)	Rv3478	PPE60	PE family protein PPE60
3894593	0	G	SNP	A	106	72	170	99.44	179	Gly56Gly (ggg/ggA)	Rv3478	PPE60	PE family protein PPE60
3895727	0	C	SNP	A	116	113	227	99.57	230
3896340	0	T	SNP	G	112	104	213	100	216	Leu174Arg (ctc/cGc)	Rv3479	-	transmembrane protein
3898408	0	A	SNP	G	115	116	230	100	231	Ala863Ala (gca/gcG)	Rv3479	-	transmembrane protein
3906462	1	A	Ins	T	91	91	182	97.33	182		Rv3487c	lipF	carboxylesterase LipF
3908062	0	C	SNP	T	129	113	240	100	242
3909235	0	G	SNP	C	100	115	212	99.54	216	Val334Leu (gtg/Ctg)	Rv3490	otsA	trehalose-phosphate synthase
3918649	0	T	SNP	C	89	76	162	98.8	167	Gly184Gly (gga/ggG)	Rv3499c	mce4A	Mce family protein Mce4A
3927992	0	G	SNP	T	94	108	197	100	202	Gly475Val (ggc/gTc)	Rv3507	PE_PGRS53	PE-PGRS family protein PE_PGRS53
3933939	0	T	SNP	G	12	35	47	100	47	Ser979Ala (tct/Gct)	Rv3508	PE_PGRS54	PE-PGRS family protein PE_PGRS54
3934542	0	T	SNP	G	107	111	214	100	218	Ser1180Ala (tct/Gct)	Rv3508	PE_PGRS54	PE-PGRS family protein PE_PGRS54
3934699	0	G	SNP	A	138	127	255	98.51	269	Ser1232Asn (agc/aAc)	Rv3508	PE_PGRS54	PE-PGRS family protein PE_PGRS54
3934878	0	G	SNP	A	103	105	198	90.43	230	Asp1292Asn (gac/Aac)	Rv3508	PE_PGRS54	PE-PGRS family protein PE_PGRS54
3935335	0	T	SNP	C	63	36	95	100	99	Val1444Ala (gtc/gCc)	Rv3508	PE_PGRS54	PE-PGRS family protein PE_PGRS54
3935494	0	C	SNP	A	28	13	39	93.18	44	Ala1497Asp (gcc/gAc)	Rv3508	PE_PGRS54	PE-PGRS family protein PE_PGRS54
3935950	0	T	SNP	C	82	50	132	98.51	134	Val1649Ala (gtc/gCc)	Rv3508	PE_PGRS54	PE-PGRS family protein PE_PGRS54
3936109	0	C	SNP	A	6	9	14	100	15	Ala1702Asp (gcc/gAc)	Rv3508	PE_PGRS54	PE-PGRS family protein PE_PGRS54
3940802	0	A	SNP	G	45	57	97	100	102	Asn396Asp (aac/Gac)	Rv3511	PE_PGRS55	PE-PGRS family protein PE_PGRS55
3941724	0	C	Del	GAP	12	60	69	87.8	82		Rv3511	PE_PGRS55	PE-PGRS family protein PE_PGRS55
3942481	0	C	SNP	G	141	148	286	99.66	290
3942640	0	T	SNP	C	113	131	240	100	244
3943019	0	C	SNP	G	117	105	214	99.11	224
3943079	0	C	SNP	A	96	61	151	95.15	165
3943160	0	C	SNP	T	11	13	23	92.31	26
3947125	0	C	SNP	G	59	76	134	94.41	143	Gly444Gly (ggc/ggG)	Rv3514	PE_PGRS57	PE-PGRS family protein PE_PGRS57
3947126	0	G	SNP	A	55	75	125	94.89	137	Ala445Thr (gcc/Acc)	Rv3514	PE_PGRS57	PE-PGRS family protein PE_PGRS57
3947127	0	C	SNP	T	55	69	119	93.94	132	Ala445Val (gcc/gTc)	Rv3514	PE_PGRS57	PE-PGRS family protein PE_PGRS57
3947128	0	C	SNP	G	59	80	135	94.56	147	Ala445Ala (gcc/gcG)	Rv3514	PE_PGRS57	PE-PGRS family protein PE_PGRS57
3948337	0	G	SNP	A	29	12	38	91.11	45	Gly848Gly (ggg/ggA)	Rv3514	PE_PGRS57	PE-PGRS family protein PE_PGRS57
3948347	0	T	SNP	G	29	11	39	100	40	Ser852Ala (tcc/Gcc)	Rv3514	PE_PGRS57	PE-PGRS family protein PE_PGRS57
3948362	0	T	SNP	G	29	9	36	100	38	Cys857Gly (tgt/Ggt)	Rv3514	PE_PGRS57	PE-PGRS family protein PE_PGRS57
3948404	0	T	SNP	G	39	14	51	100	53	Cys871Gly (tgc/Ggc)	Rv3514	PE_PGRS57	PE-PGRS family protein PE_PGRS57
3948414	0	T	SNP	G	42	17	59	100	59	Val874Gly (gtc/gGc)	Rv3514	PE_PGRS57	PE-PGRS family protein PE_PGRS57
3948417	0	T	SNP	G	41	17	57	100	58	Val875Gly (gtc/gGc)	Rv3514	PE_PGRS57	PE-PGRS family protein PE_PGRS57
3949531	0	C	SNP	G	61	65	122	96.18	131	Gly1246Gly (ggc/ggG)	Rv3514	PE_PGRS57	PE-PGRS family protein PE_PGRS57
3949532	0	C	SNP	G	63	71	128	99.26	135	Pro1247Ala (ccc/Gcc)	Rv3514	PE_PGRS57	PE-PGRS family protein PE_PGRS57
3950486	0	T	SNP	C	143	129	271	98.55	276
3952800	0	G	SNP	A	87	98	180	100	185	Gly86Asp (ggc/gAc)	Rv3516	echA19	enoyl-CoA hydratase EchA19
3958403	0	A	SNP	G	128	94	218	100	222	Asn295Asp (aac/Gac)	Rv3521	-	hypothetical protein
3959418	0	C	SNP	T	115	119	227	100	234	Thr324Ile (acc/aTc)	Rv3522	ltp4	lipid transfer protein
3964930	0	C	SNP	T	75	97	168	100	172	Gly88Glu (gga/gAa)	Rv3528c	-	hypothetical protein
3973542	0	C	SNP	T	124	135	258	99.62	260	Gly17Gly (ggg/ggA)	Rv3534c	hsaF	4-hydroxy-2-oxovalerate aldolase
3976589	0	G	SNP	C	108	129	235	99.58	238	Pro407Pro (ccg/ccC)	Rv3537	kstD	3-oxosteroid 1-dehydrogenase
3981983	0	G	SNP	A	91	124	208	100	215	Pro386Pro (ccc/ccT)	Rv3543c	fadE29	acyl-CoA dehydrogenase FadE29
3984321	0	G	SNP	A	128	121	245	99.6	250	His375His (cac/caT)	Rv3545c	cyp125	steroid C26-monooxygenase
3990093	0	C	SNP	T	108	105	203	100	213	Val66Val (gtc/gtT)	Rv3551	-	CoA-transferase subunit alpha
3994101	0	A	SNP	G	103	118	220	100	221	Ile473Val (atc/Gtc)	Rv3554	fdxB	electron transfer protein FdxB
3998042	0	T	Del	GAP	93	101	190	100	194		Rv3558	PPE64	PPE family protein PPE64
3998043	0	T	Del	GAP	93	101	190	100	194		Rv3558	PPE64	PPE family protein PPE64
4004896	0	G	SNP	A	99	119	215	99.54	219	Gln202Gln (cag/caA)	Rv3563	fadE32	acyl-CoA dehydrogenase FadE32
4005114	0	G	SNP	C	114	126	237	99.59	241	Trp275Ser (tgg/tCg)	Rv3563	fadE32	acyl-CoA dehydrogenase FadE32
4005607	0	T	SNP	C	129	162	288	100	291	Leu121Leu (ttg/Ctg)	Rv3564	fadE33	acyl-CoA dehydrogenase FadE33
4007272	0	G	SNP	A	86	64	147	98.04	153	Arg358Gln (cgg/cAg)	Rv3565	aspB	aspartate aminotransferase AspB
4008747	0	A	SNP	G	113	89	200	100	202	Ile179Thr (atc/aCc)	Rv3567c	hsaB	flavin-dependent monooxygenase reductase subunit HsaB
4012286	0	C	SNP	T	84	115	196	100	199
4024273	0	T	SNP	C	87	118	203	100	205	Val25Val (gta/gtG)	Rv3581c	ispF	2C-methyl-D-erythritol 2,4-cyclodiphosphate synthase
4026899	0	G	SNP	A	95	113	207	100	208	Gln152Gln (cag/caA)	Rv3585	radA	DNA repair protein RadA
4028752	0	A	SNP	G	123	109	230	100	232	Thr288Ala (acg/Gcg)	Rv3586	-	DNA integrity scanning protein DisA
4028905	0	T	SNP	C	123	110	231	98.31	237	Trp339Arg (tgg/Cgg)	Rv3586	-	DNA integrity scanning protein DisA
4033711	0	A	SNP	G	117	106	219	100	223	Val111Ala (gtg/gCg)	Rv3591c	-	hydrolase
4034827	0	C	SNP	T	98	95	189	100	193	Ala159Val (gcg/gTg)	Rv3593	lpqF	lipoprotein LpqF
4037283	0	T	SNP	G	140	108	246	100	248	Gly256Gly (gga/ggC)	Rv3595c	PE_PGRS59	PE-PGRS family protein PE_PGRS59
4039940	0	C	SNP	T	85	90	174	99.43	176	Leu255Leu (ctg/ctA)	Rv3596c	clpC1	ATP-dependent protease ATP-binding subunit ClpC
4040153	0	T	SNP	G	115	94	206	100	209	Glu184Asp (gaa/gaC)	Rv3596c	clpC1	ATP-dependent protease ATP-binding subunit ClpC
[truncated: 158 more rows]
