# Supplementary material for: Novel Mutations in Putative Nicotinic Acid Phosphoribosyltransferases of Mycobacterium tuberculosis and Their Effect on Protein Thermodynamic Properties
Source: Polymers (Basel). 2022 Apr 18;14(8):1623. doi: 10.3390/polym14081623 (PMC9031469; doi:10.3390/polym14081623)
Supplement: Supplementary file 1 [file polymers-14-01623-s001.zip › Supplementary files S1/777.xlsx]

## Sheet: 777
#Pos	Insindex	Ref	Type	Allel	CovFor	CovRev	Qual20	Freq	Cov	Subst	Gene	GeneName	Product	ResistanceSNP	PhyloSNP	InterestingRegion
1849	0	C	SNP	A	144	109	250	100	253
1977	0	A	SNP	G	124	121	242	100	245
3446	0	C	SNP	T	120	118	234	99.58	239	Ala56Val (gcc/gTc)	Rv0003	recF	DNA replication/repair protein RecF
4013	0	T	SNP	C	105	135	238	100	240	Ile245Thr (atc/aCc)	Rv0003	recF	DNA replication/repair protein RecF
7362	0	G	SNP	C	127	116	240	100	243	Glu21Gln (gag/Cag)	Rv0006	gyrA	DNA gyrase subunit A			fluoroquinolones (FQ)
7585	0	G	SNP	C	103	115	217	100	218	Ser95Thr (agc/aCc)	Rv0006	gyrA	DNA gyrase subunit A		phylo (not H37Rv)	fluoroquinolones (FQ)
9304	0	G	SNP	A	96	102	193	100	198	Gly668Asp (ggc/gAc)	Rv0006	gyrA	DNA gyrase subunit A			fluoroquinolones (FQ)
10790	0	A	SNP	C	86	74	156	78.05	205	Ile293Leu (atc/Ctc)	Rv0007	-	membrane protein
11879	0	A	SNP	G	112	87	194	100	199	Ser145Pro (tcc/Ccc)	Rv0008c	-	cell wall synthesis protein CwsA
12204	0	G	SNP	A	119	120	237	100	239	Leu36Leu (ctc/ctT)	Rv0008c	-	cell wall synthesis protein CwsA
14785	0	T	SNP	C	114	128	240	100	242	Cys233Arg (tgc/Cgc)	Rv0012	-	membrane protein
15117	0	C	SNP	G	122	136	252	99.23	260	Ile68Met (atc/atG)	Rv0013	trpG	anthranilate synthase component II
21795	0	G	SNP	A	102	94	186	100	196	Pro463Ser (ccg/Tcg)	Rv0018c	pstP	phosphoserine/threonine phosphatase PstP
24007	0	G	SNP	T	101	89	188	100	190	Arg480Arg (cgg/Agg)	Rv0020c	fhaA	FHA domain-containing protein FhaA
24701	0	G	Del	GAP	86	72	159	75.6	209		Rv0020c	fhaA	FHA domain-containing protein FhaA
24702	0	C	Del	GAP	86	72	159	76.7	206		Rv0020c	fhaA	FHA domain-containing protein FhaA
24703	0	G	Del	GAP	86	72	159	76.33	207		Rv0020c	fhaA	FHA domain-containing protein FhaA
24704	0	T	Del	GAP	86	72	159	77.45	204		Rv0020c	fhaA	FHA domain-containing protein FhaA
24705	0	T	Del	GAP	86	72	159	78.61	201		Rv0020c	fhaA	FHA domain-containing protein FhaA
24706	0	G	Del	GAP	86	72	159	79	200		Rv0020c	fhaA	FHA domain-containing protein FhaA
24707	0	C	Del	GAP	86	72	159	79.4	199		Rv0020c	fhaA	FHA domain-containing protein FhaA
24708	0	T	Del	GAP	86	72	159	80.61	196		Rv0020c	fhaA	FHA domain-containing protein FhaA
24709	0	C	Del	GAP	86	72	159	80.61	196		Rv0020c	fhaA	FHA domain-containing protein FhaA
24710	0	G	Del	GAP	86	72	159	81.44	194		Rv0020c	fhaA	FHA domain-containing protein FhaA
24711	0	G	Del	GAP	86	72	159	81.44	194		Rv0020c	fhaA	FHA domain-containing protein FhaA
24712	0	G	Del	GAP	86	72	159	81.87	193		Rv0020c	fhaA	FHA domain-containing protein FhaA
24713	0	G	Del	GAP	86	72	159	81.44	194		Rv0020c	fhaA	FHA domain-containing protein FhaA
24714	0	T	Del	GAP	86	72	159	82.29	192		Rv0020c	fhaA	FHA domain-containing protein FhaA
24715	0	A	Del	GAP	86	72	159	83.16	190		Rv0020c	fhaA	FHA domain-containing protein FhaA
24716	0	A	Del	GAP	86	72	159	83.6	189		Rv0020c	fhaA	FHA domain-containing protein FhaA
26748	0	C	Del	GAP	106	111	217	97.75	222		Rv0021c	-	hypothetical protein
26957	0	C	SNP	G	111	116	223	99.56	228
26959	0	C	SNP	G	109	115	220	99.56	225
27487	0	G	SNP	A	93	95	184	100	188
28937	0	C	SNP	T	86	105	185	79.58	240	Pro192Pro (ccc/ccT)	Rv0024	-	NLP/P60 family protein
34044	0	T	SNP	C	109	141	243	100	250
34569	0	C	Del	GAP	100	84	180	97.35	189		Rv0032	bioF2	8-amino-7-oxononanoate synthase
36998	0	T	Del	GAP	99	85	184	75.72	243		Rv0034	-	hypothetical protein
37031	0	C	SNP	G	127	109	235	100	236	Ala55Ala (gcc/gcG)	Rv0034	-	hypothetical protein
37639	0	C	SNP	G	84	95	171	79.56	225	Ala127Ala (gcc/gcG)	Rv0035	fadD34	fatty-acid--CoA ligase FadD34
42281	0	C	SNP	A	106	111	216	99.09	219	Cys24Phe (tgc/tTc)	Rv0039c	-	transmembrane protein
42967	0	G	SNP	C	113	96	205	100	209	Pro133Pro (ccc/ccG)	Rv0040c	mtc28	hypothetical protein
49360	0	C	SNP	T	108	96	202	100	204	Val194Ile (gtc/Atc)	Rv0045c	-	hydrolase
49691	0	C	Del	GAP	106	122	225	98.7	231		Rv0045c	-	hydrolase
49692	0	C	Del	GAP	106	122	225	100	228		Rv0045c	-	hydrolase
50557	0	T	SNP	C	100	120	217	99.55	221	Arg190Gly (agg/Ggg)	Rv0046c	ino1	inositol-3-phosphate synthase
51949	0	A	SNP	G	89	92	180	100	181	Val250Ala (gtc/gCc)	Rv0048c	-	membrane protein
53422	0	G	SNP	A	120	115	229	100	235
54394	0	A	SNP	G	95	113	207	100	208	Ala244Ala (gca/gcG)	Rv0050	ponA1	bifunctional penicillin-insensitive transglycosylase/penicillin-sensitive transpeptidase
54842	0	G	SNP	T	94	113	200	99.52	208	Ala394Ser (gcg/Tcg)	Rv0050	ponA1	bifunctional penicillin-insensitive transglycosylase/penicillin-sensitive transpeptidase
55543	1	G	Ins	C	92	120	212	95.93	213		Rv0050	ponA1	bifunctional penicillin-insensitive transglycosylase/penicillin-sensitive transpeptidase
55543	2	G	Ins	C	92	121	213	96.38	213		Rv0050	ponA1	bifunctional penicillin-insensitive transglycosylase/penicillin-sensitive transpeptidase
55543	3	G	Ins	G	91	119	210	95.02	213		Rv0050	ponA1	bifunctional penicillin-insensitive transglycosylase/penicillin-sensitive transpeptidase
55543	4	G	Ins	C	91	120	211	95.48	211		Rv0050	ponA1	bifunctional penicillin-insensitive transglycosylase/penicillin-sensitive transpeptidase
55543	5	G	Ins	C	91	120	211	95.48	211		Rv0050	ponA1	bifunctional penicillin-insensitive transglycosylase/penicillin-sensitive transpeptidase
55543	6	G	Ins	T	91	120	211	95.48	211		Rv0050	ponA1	bifunctional penicillin-insensitive transglycosylase/penicillin-sensitive transpeptidase
55553	0	C	SNP	T	90	107	197	99.49	198	Pro631Ser (ccg/Tcg)	Rv0050	ponA1	bifunctional penicillin-insensitive transglycosylase/penicillin-sensitive transpeptidase
56001	0	G	SNP	A	104	110	208	100	214	Gln102Gln (cag/caA)	Rv0051	-	transmembrane protein
62049	0	A	SNP	G	105	114	216	100	219	Arg552Gly (agg/Ggg)	Rv0058	dnaB	replicative DNA helicase
64567	0	G	SNP	A	96	94	189	77.55	245	Gly220Asp (ggc/gAc)	Rv0060	-	hypothetical protein
65083	0	G	SNP	A	103	134	232	100	237	Pro90Ser (ccc/Tcc)	Rv0061c	-	hypothetical protein
66632	0	C	SNP	T	110	115	218	100	225	Pro361Ser (cct/Tct)	Rv0062	celA1	cellulase CelA
67012	0	C	SNP	T	113	126	235	100	239	Thr30Thr (acc/acT)	Rv0063	-	oxidoreductase
69984	0	C	SNP	A	106	105	210	100	211	Ala455Ala (gcc/gcA)	Rv0064	-	transmembrane protein
69989	0	G	SNP	A	110	105	212	100	215	Gly457Asp (ggt/gAt)	Rv0064	-	transmembrane protein
70267	0	G	SNP	T	111	114	223	100	225	Val550Phe (gtc/Ttc)	Rv0064	-	transmembrane protein
70816	0	A	SNP	G	130	100	225	100	230	Asn733Asp (aac/Gac)	Rv0064	-	transmembrane protein
71336	0	G	SNP	C	87	86	171	100	173	Arg906Pro (cgc/cCc)	Rv0064	-	transmembrane protein
72549	0	C	SNP	T	98	124	220	100	222	Gly655Ser (ggt/Agt)	Rv0066c	icd2	isocitrate dehydrogenase
75233	0	C	SNP	A	98	121	216	100	219
75940	0	G	SNP	C	122	114	234	100	236	Val214Leu (gtg/Ctg)	Rv0068	-	oxidoreductase
80616	0	C	SNP	G	107	112	219	100	219
82264	0	G	SNP	A	88	94	179	77.78	234	Val197Met (gtg/Atg)	Rv0073	-	glutamine ABC transporter ATP-binding protein
83576	0	C	SNP	T	89	95	182	79.31	232	Pro277Ser (ccc/Tcc)	Rv0074	-	hypothetical protein
92199	0	T	SNP	G	131	117	241	99.6	249	Thr600Thr (act/acG)	Rv0083	-	oxidoreductase
104712	0	C	SNP	T	141	122	260	93.59	281
104824	0	C	SNP	A	129	120	245	100	249	Ser131Ile (agc/aTc)	Rv0095c	-	hypothetical protein
105736	0	T	SNP	C	112	119	227	99.57	232	Val138Ala (gtc/gCc)	Rv0096	PPE1	PPE family protein PPE1
116000	0	T	SNP	G	103	102	202	100	205	Val2000Val (gtt/gtG)	Rv0101	nrp	peptide synthetase Nrp
117389	0	C	SNP	T	108	97	203	100	205	Thr2463Thr (acc/acT)	Rv0101	nrp	peptide synthetase Nrp
122109	0	A	SNP	G	100	113	205	100	213	Leu22Ser (ttg/tCg)	Rv0103c	ctpB	cation-transporter P-type ATPase B
123198	0	T	SNP	C	106	116	221	100	222	Pro294Pro (cct/ccC)	Rv0104	-	hypothetical protein
123520	0	T	SNP	C	102	112	211	100	214	Tyr402His (tat/Cat)	Rv0104	-	hypothetical protein
123745	0	G	SNP	A	124	126	246	100	250	Gly477Arg (ggg/Agg)	Rv0104	-	hypothetical protein
125830	1	G	Ins	A	101	79	180	93.26	180		Rv0107c	ctpI	cation-transporter ATPase I
129576	0	A	SNP	C	109	116	220	100	225	Ala322Ala (gct/gcG)	Rv0107c	ctpI	cation-transporter ATPase I
131174	1	T	Ins	G	124	103	227	94.58	227
132417	0	C	SNP	G	109	113	215	100	222	Arg346Gly (cgc/Ggc)	Rv0109	PE_PGRS1	PE-PGRS family protein PE_PGRS1
133839	0	C	SNP	T	130	99	225	100	229
143207	0	T	SNP	C	134	120	251	99.22	256	Ser224Gly (agc/Ggc)	Rv0118c	oxcA	oxalyl-CoA decarboxylase OxcA
143619	0	G	SNP	A	86	94	175	80	225	Gly86Gly (ggc/ggT)	Rv0118c	oxcA	oxalyl-CoA decarboxylase OxcA
144865	0	C	SNP	T	122	111	227	99.15	235	Leu273Leu (ctg/Ttg)	Rv0119	fadD7	fatty-acid--CoA ligase FadD7
146087	0	T	SNP	C	113	122	231	100	235	Asn562Ser (aat/aGt)	Rv0120c	fusA2	elongation factor G
154283	0	T	SNP	C	102	121	220	99.55	224	Ser18Pro (tcg/Ccg)	Rv0127	mak	maltokinase
157129	0	C	SNP	T	97	121	214	99.54	219	Gly158Ser (ggc/Agc)	Rv0129c	fbpC	diacylglycerol acyltransferase/mycolyltransferase Ag85C		phylo (Delhi/CAS)
166492	0	G	SNP	A	87	74	158	77.78	207	Ala222Ala (gcg/gcA)	Rv0139	-	oxidoreductase
170671	0	G	SNP	A	105	111	213	100	216	Ala130Thr (gcc/Acc)	Rv0144	-	transcriptional regulator
172492	0	C	SNP	G	93	131	222	100	224	Tyr94_ (tac/taG)	Rv0146	-	S-adenosylmethionine-dependentmethyltransferase
176535	0	G	Del	GAP	90	118	210	93.27	223		Rv0149	-	quinone oxidoreductase
177857	0	G	SNP	A	121	125	244	99.6	247	Leu485Leu (ctg/Ttg)	Rv0151c	PE1	PE family protein PE1
178205	0	C	SNP	G	121	130	247	100	251	Gly369Arg (ggc/Cgc)	Rv0151c	PE1	PE family protein PE1
178453	0	C	SNP	G	105	92	195	100	197	Gly286Ala (ggg/gCg)	Rv0151c	PE1	PE family protein PE1
181090	0	C	SNP	T	102	106	202	100	208
188317	0	A	SNP	G	114	104	214	100	218	Ser175Pro (tcc/Ccc)	Rv0159c	PE3	PE family protein PE3
188800	0	T	SNP	C	111	106	214	99.54	218	Thr14Ala (acg/Gcg)	Rv0159c	PE3	PE family protein PE3
189850	0	A	SNP	G	103	102	205	100	205	Phe197Ser (ttc/tCc)	Rv0160c	PE4	PE family protein PE4
194305	1	C	Ins	G	98	100	198	95.19	199		Rv0165c	mce1R	transcriptional regulator Mce1R
194305	2	C	Ins	G	98	98	196	94.23	198		Rv0165c	mce1R	transcriptional regulator Mce1R
194681	0	G	SNP	C	108	99	206	100	207	Leu45Leu (ctc/ctG)	Rv0165c	mce1R	transcriptional regulator Mce1R
196642	0	C	SNP	T	102	109	209	100	211	Asn550Asn (aac/aaT)	Rv0166	fadD5	fatty-acid--CoA ligase FadD5
198401	0	G	SNP	T	106	92	192	100	198	Gly248Cys (ggc/Tgc)	Rv0168	yrbE1B	membrane protein
199470	0	T	SNP	G	98	106	201	100	204	Ser313Ala (tcc/Gcc)	Rv0169	mce1A	Mce family protein Mce1A
201949	0	G	SNP	A	129	103	225	99.57	233	Gly340Arg (ggg/Agg)	Rv0171	mce1C	Mce family protein Mce1C
206339	0	T	SNP	C	109	117	224	100	226	Leu370Pro (ctg/cCg)	Rv0174	mce1F	Mce family protein Mce1F
206481	0	C	SNP	G	112	67	166	96.24	186	Pro417Pro (ccc/ccG)	Rv0174	mce1F	Mce family protein Mce1F
206484	0	G	SNP	T	102	83	171	96.35	192	Gly418Gly (ggg/ggT)	Rv0174	mce1F	Mce family protein Mce1F
207079	0	G	SNP	C	81	111	190	99.48	193	Arg89Pro (cgc/cCc)	Rv0175	-	Mce associated membrane protein
210624	0	C	SNP	T	123	78	195	100	201	Leu63Leu (ctg/ctA)	Rv0179c	lprO	lipoprotein LprO
214612	0	T	SNP	G	85	79	162	77	213	Pro175Pro (cct/ccG)	Rv0183	-	lysophospholipase
217201	0	T	SNP	C	105	103	207	100	208	Asn311Asn (aat/aaC)	Rv0186	bglS	beta-glucosidase BglS
218599	0	T	SNP	C	93	97	188	100	190
223942	0	T	SNP	C	117	132	247	99.6	250	Ser127Pro (tcg/Ccg)	Rv0192	-	hypothetical protein
224338	0	C	SNP	T	102	109	207	99.53	212	Pro259Ser (ccg/Tcg)	Rv0192	-	hypothetical protein
225323	0	T	SNP	C	99	105	200	100	204	Lys417Glu (aag/Gag)	Rv0193c	-	hypothetical protein
227098	0	T	SNP	C	115	117	231	100	232	Met74Thr (atg/aCg)	Rv0194	-	multidrug ABC transporter ATPase/permease
230576	1	G	Ins	T	88	99	187	95.9	187
230921	0	C	Del	GAP	104	100	199	100	204		Rv0195	-	two component transcriptional regulator
231114	0	C	SNP	G	97	100	194	100	197	Ala72Ala (gcc/gcG)	Rv0195	-	two component transcriptional regulator
234477	0	T	SNP	G	115	89	199	100	204	Tyr749_ (tat/taG)	Rv0197	-	oxidoreductase
234496	1	C	Ins	G	103	81	184	97.87	184		Rv0197	-	oxidoreductase
234496	2	C	Ins	T	101	81	182	96.81	182		Rv0197	-	oxidoreductase
243924	0	G	Del	GAP	103	99	196	98.54	205		Rv0205	-	transmembrane protein
249522	0	T	SNP	C	95	111	204	100	206	Val162Ala (gtg/gCg)	Rv0209	-	hypothetical protein
251575	0	G	SNP	A	80	120	192	100	200	Ala486Thr (gcg/Acg)	Rv0210	-	hypothetical protein
255373	0	T	SNP	C	131	102	232	99.57	234	Asp193Gly (gac/gGc)	Rv0213c	-	methyltransferase
257071	0	C	SNP	T	105	119	220	100	224	Tyr336Tyr (tac/taT)	Rv0214	fadD4	fatty-acid--CoA ligase FadD4
261869	0	T	SNP	C	128	128	254	100	256	Cys316Arg (tgt/Cgt)	Rv0218	-	transmembrane protein
262268	0	A	SNP	T	105	102	202	100	207	Ala5Ala (gca/gcT)	Rv0219	-	transmembrane protein
264992	0	T	SNP	C	98	102	192	100	200	Leu309Pro (ctg/cCg)	Rv0221	-	diacyglycerol O-acyltransferase
265554	0	A	SNP	C	108	92	199	100	200	Val16Val (gta/gtC)	Rv0222	echA1	enoyl-CoA hydratase EchA1
266405	0	C	SNP	T	101	126	225	100	227	Gly454Ser (ggc/Agc)	Rv0223c	-	aldehyde dehydrogenase
274463	0	C	SNP	A	111	109	217	100	220	Arg86Leu (cgt/cTt)	Rv0229c	-	hypothetical protein
276539	0	G	SNP	C	110	108	214	99.54	219	Gly161Ala (ggc/gCc)	Rv0231	fadE4	acyl-CoA dehydrogenase FadE4
278681	0	C	SNP	G	108	110	218	100	218	His33Asp (cat/Gat)	Rv0233	nrdB	ribonucleoside-diphosphate reductase subunit beta NrdB
283503	0	G	SNP	A	115	99	211	100	214	His1117Tyr (cac/Tac)	Rv0236c	aftD	alpha-(1->3)-arabinofuranosyltransferase
283614	0	T	SNP	C	125	112	234	99.58	238	Ser1080Gly (agc/Ggc)	Rv0236c	aftD	alpha-(1->3)-arabinofuranosyltransferase
285772	0	A	SNP	C	98	106	201	100	204	Pro360Pro (cct/ccG)	Rv0236c	aftD	alpha-(1->3)-arabinofuranosyltransferase
285871	0	A	SNP	G	107	104	208	100	211	Val327Val (gtt/gtC)	Rv0236c	aftD	alpha-(1->3)-arabinofuranosyltransferase
287142	0	C	Del	GAP	119	93	209	96.8	219
289253	0	C	SNP	T	118	89	203	100	207	Asp50Asp (gac/gaT)	Rv0239	vapB24	antitoxin VapB24
293628	1	A	Ins	C	90	76	166	87.37	166
301341	0	C	SNP	A	115	98	212	100	213	Pro105Pro (ccg/ccT)	Rv0249c	-	succinate dehydrogenase membrane anchor subunit
304923	0	A	SNP	G	111	99	207	99.53	211	Lys686Lys (aaa/aaG)	Rv0252	nirB	nitrite reductase large subunit NirB
308661	0	A	SNP	G	98	70	166	100	168	Leu296Pro (ctg/cCg)	Rv0256c	PPE2	PPE family protein PPE2
310973	0	G	SNP	A	109	92	196	100	201	Ala182Val (gcg/gTg)	Rv0259c	-	hypothetical protein
311613	0	G	SNP	T	113	125	229	100	238	Val349Val (gtc/gtA)	Rv0260c	-	transcriptional regulator
318057	0	C	SNP	T	79	98	173	80.09	221	Gly1033Asp (ggc/gAc)	Rv0266c	oplA	5-oxoprolinase OplA
324812	0	C	SNP	T	95	117	209	100	212	Asp82Asp (gac/gaT)	Rv0270	fadD2	fatty-acid--CoA ligase FadD2
325505	0	T	SNP	C	84	109	188	100	193	Val313Val (gtt/gtC)	Rv0270	fadD2	fatty-acid--CoA ligase FadD2
326841	0	C	SNP	G	66	81	145	75.77	194	Val541Leu (gta/Cta)	Rv0271c	fadE6	acyl-CoA dehydrogenase FadE6
328569	0	G	SNP	C	105	89	191	99.49	195
333892	0	G	SNP	C	117	136	245	99.22	255	Arg807Gly (cgc/Ggc)	Rv0278c	-	PE-PGRS family protein PE_PGRS3
335820	0	C	Del	GAP	65	9	73	77.89	95		Rv0278c	-	PE-PGRS family protein PE_PGRS3
335821	0	C	Del	GAP	65	9	73	76.29	97		Rv0278c	-	PE-PGRS family protein PE_PGRS3
335822	0	G	Del	GAP	65	9	73	77.08	96		Rv0278c	-	PE-PGRS family protein PE_PGRS3
335823	0	C	Del	GAP	65	9	73	76.29	97		Rv0278c	-	PE-PGRS family protein PE_PGRS3
335824	0	C	Del	GAP	65	9	73	75.51	98		Rv0278c	-	PE-PGRS family protein PE_PGRS3
335825	0	G	Del	GAP	65	9	73	75.51	98		Rv0278c	-	PE-PGRS family protein PE_PGRS3
335826	0	T	Del	GAP	65	9	73	77.89	95		Rv0278c	-	PE-PGRS family protein PE_PGRS3
335827	0	T	Del	GAP	65	9	73	77.89	95		Rv0278c	-	PE-PGRS family protein PE_PGRS3
335828	0	G	Del	GAP	65	9	73	79.57	93		Rv0278c	-	PE-PGRS family protein PE_PGRS3
336683	0	G	SNP	T	5	11	16	94.12	17	Val797Val (gtc/gtA)	Rv0279c	PE_PGRS4	PE-PGRS family protein PE_PGRS4
336684	0	A	SNP	G	5	11	16	94.12	17	Val797Ala (gtc/gCc)	Rv0279c	PE_PGRS4	PE-PGRS family protein PE_PGRS4
336688	0	A	Del	GAP	5	12	17	100	17		Rv0279c	PE_PGRS4	PE-PGRS family protein PE_PGRS4
336689	0	G	Del	GAP	5	12	17	100	17		Rv0279c	PE_PGRS4	PE-PGRS family protein PE_PGRS4
336690	0	C	Del	GAP	5	12	17	100	17		Rv0279c	PE_PGRS4	PE-PGRS family protein PE_PGRS4
336691	0	T	Del	GAP	5	11	16	94.12	17		Rv0279c	PE_PGRS4	PE-PGRS family protein PE_PGRS4
336692	0	C	Del	GAP	5	11	16	94.12	17		Rv0279c	PE_PGRS4	PE-PGRS family protein PE_PGRS4
336693	0	G	Del	GAP	5	11	16	94.12	17		Rv0279c	PE_PGRS4	PE-PGRS family protein PE_PGRS4
336694	0	A	Del	GAP	5	11	16	94.12	17		Rv0279c	PE_PGRS4	PE-PGRS family protein PE_PGRS4
336695	0	A	Del	GAP	5	11	16	94.12	17		Rv0279c	PE_PGRS4	PE-PGRS family protein PE_PGRS4
336696	0	T	Del	GAP	5	11	16	94.12	17		Rv0279c	PE_PGRS4	PE-PGRS family protein PE_PGRS4
336697	0	T	Del	GAP	5	11	16	94.12	17		Rv0279c	PE_PGRS4	PE-PGRS family protein PE_PGRS4
336699	1	C	Ins	G	5	11	16	94.12	16		Rv0279c	PE_PGRS4	PE-PGRS family protein PE_PGRS4
336699	2	C	Ins	G	5	11	16	94.12	16		Rv0279c	PE_PGRS4	PE-PGRS family protein PE_PGRS4
336707	0	G	Del	GAP	5	11	16	94.12	17		Rv0279c	PE_PGRS4	PE-PGRS family protein PE_PGRS4
336708	0	T	Del	GAP	5	11	16	94.12	17		Rv0279c	PE_PGRS4	PE-PGRS family protein PE_PGRS4
336709	0	C	Del	GAP	5	11	16	80	20		Rv0279c	PE_PGRS4	PE-PGRS family protein PE_PGRS4
336710	0	A	Del	GAP	5	11	16	80	20		Rv0279c	PE_PGRS4	PE-PGRS family protein PE_PGRS4
337820	0	G	SNP	A	18	125	140	100	143	Gly418Gly (ggc/ggT)	Rv0279c	PE_PGRS4	PE-PGRS family protein PE_PGRS4
337959	0	A	SNP	C	52	7	58	100	59	Ile372Ser (atc/aGc)	Rv0279c	PE_PGRS4	PE-PGRS family protein PE_PGRS4
338020	0	A	SNP	C	104	15	117	100	119	Cys352Gly (tgc/Ggc)	Rv0279c	PE_PGRS4	PE-PGRS family protein PE_PGRS4
338100	0	T	SNP	C	132	44	169	100	176	Asn325Ser (aac/aGc)	Rv0279c	PE_PGRS4	PE-PGRS family protein PE_PGRS4
338453	0	A	SNP	G	9	95	103	100	104	Ala207Ala (gct/gcC)	Rv0279c	PE_PGRS4	PE-PGRS family protein PE_PGRS4
338648	0	T	SNP	G	142	11	151	96.84	158	Gly142Gly (gga/ggC)	Rv0279c	PE_PGRS4	PE-PGRS family protein PE_PGRS4
338669	0	T	SNP	C	154	15	169	97.13	174	Leu135Leu (tta/ttG)	Rv0279c	PE_PGRS4	PE-PGRS family protein PE_PGRS4
338682	0	T	SNP	G	138	13	149	96.18	157	Asp131Ala (gac/gCc)	Rv0279c	PE_PGRS4	PE-PGRS family protein PE_PGRS4
338683	0	C	SNP	G	137	12	149	94.9	157	Asp131His (gac/Cac)	Rv0279c	PE_PGRS4	PE-PGRS family protein PE_PGRS4
338685	0	C	SNP	G	135	12	147	94.84	155	Gly130Ala (ggg/gCg)	Rv0279c	PE_PGRS4	PE-PGRS family protein PE_PGRS4
338690	0	A	SNP	G	137	14	151	96.18	157	Asn128Asn (aat/aaC)	Rv0279c	PE_PGRS4	PE-PGRS family protein PE_PGRS4
338692	0	T	SNP	C	143	14	156	96.32	163	Asn128Asp (aat/Gat)	Rv0279c	PE_PGRS4	PE-PGRS family protein PE_PGRS4
339230	0	G	SNP	C	146	121	263	99.63	268
340372	0	T	SNP	C	36	122	155	100	158	Ser337Pro (tcg/Ccg)	Rv0280	PPE3	PPE family protein PPE3
342146	0	A	SNP	C	111	121	228	100	232	Glu6Ala (gaa/gCa)	Rv0282	eccA3	ESX-3 secretion system protein EccA
342873	0	C	SNP	T	114	100	213	100	214	Val248Val (gtc/gtT)	Rv0282	eccA3	ESX-3 secretion system protein EccA
346275	0	C	SNP	G	96	97	187	100	193	Pro214Arg (ccg/cGg)	Rv0284	eccC3	ESX-3 secretion system protein EccC3
350088	0	C	SNP	A	118	112	226	100	230	Leu52Met (ctg/Atg)	Rv0286	PPE4	PPE family protein PPE4
353197	0	C	SNP	T	101	86	186	99.47	188	Arg39Cys (cgc/Tgc)	Rv0290	eccD3	ESX-3 secretion system protein EccD
356528	0	A	SNP	G	123	113	231	100	236	Asn217Asp (aat/Gat)	Rv0292	eccE3	ESX-3 secretion system protein EccE
356942	0	C	SNP	T	89	103	188	77.42	248	Gly375Ser (ggc/Agc)	Rv0293c	-	hypothetical protein
358473	0	G	SNP	C	119	121	231	99.59	241	Trp101Cys (tgg/tgC)	Rv0294	tam	trans-aconitate methyltransferase
363563	0	G	SNP	A	121	143	263	100	264	Ala30Thr (gcg/Acg)	Rv0299	-	toxin
366917	0	T	SNP	C	11	17	28	100	28	Thr1950Ala (acc/Gcc)	Rv0304c	PPE5	PPE family protein PPE5
366922	0	G	SNP	C	11	16	27	100	27	Ala1948Gly (gcc/gGc)	Rv0304c	PPE5	PPE family protein PPE5
367718	0	G	SNP	T	20	20	39	100	40	Leu1683Ile (ctt/Att)	Rv0304c	PPE5	PPE family protein PPE5
369886	0	C	SNP	G	105	107	208	99.07	214	Gly960Ala (ggg/gCg)	Rv0304c	PPE5	PPE family protein PPE5
372913	0	A	SNP	C	116	125	238	100	241	Gly933Gly (ggt/ggG)	Rv0305c	PPE6	PPE family protein PPE6
373283	0	A	Del	GAP	121	108	226	99.57	230		Rv0305c	PPE6	PPE family protein PPE6
376774	0	T	SNP	C	119	105	220	100	224	Ala94Ala (gca/gcG)	Rv0307c	-	hypothetical protein
384380	0	A	SNP	C	100	114	205	100	214	Lys260Thr (aag/aCg)	Rv0315	-	beta-1,3-glucanase
386432	0	C	SNP	G	115	108	217	100	223	Gly223Ala (ggg/gCg)	Rv0318c	-	integral membrane protein
390828	0	T	SNP	C	98	95	190	99.48	194	Ser142Gly (agt/Ggt)	Rv0323c	-	hypothetical protein
391853	0	A	SNP	G	122	127	246	100	249	Thr168Ala (act/Gct)	Rv0324	-	transcriptional regulator
392261	0	T	SNP	C	115	92	197	100	207	_75Gln (tag/Cag)	Rv0325	-	hypothetical protein
396199	0	T	SNP	C	123	112	228	99.58	236
402836	0	G	SNP	A	112	106	217	100	218	Tyr109Tyr (tac/taT)	Rv0337c	aspC	aspartate aminotransferase
403980	0	G	SNP	A	99	122	213	100	221	Ala621Val (gcc/gTc)	Rv0338c	-	iron-sulfur-binding reductase
404326	0	T	SNP	C	105	122	224	100	227	Arg506Gly (agg/Ggg)	Rv0338c	-	iron-sulfur-binding reductase
406251	0	T	SNP	C	114	115	227	99.57	230	Asp733Gly (gat/gGt)	Rv0339c	-	transcriptional regulator
414486	0	C	SNP	T	91	102	192	99.48	194	Glu152Glu (gag/gaA)	Rv0344c	lpqJ	lipoprotein LpqJ
420008	0	A	SNP	G	98	100	192	100	198	Ala58Ala (gca/gcG)	Rv0350	dnaK	chaperone protein DnaK
422678	0	G	SNP	A	108	103	204	100	211	Arg76His (cgc/cAc)	Rv0352	dnaJ1	chaperone protein DnaJ
424320	1	T	Ins	C	127	83	210	93.75	212		Rv0354c	PPE7	PPE family protein PPE7
428698	0	C	SNP	T	102	153	253	98.84	258	Ala1994Ala (gcg/gcA)	Rv0355c	PPE8	PPE family protein PPE8
428921	0	G	SNP	A	86	92	175	99.44	179	Ser1920Phe (tcc/tTc)	Rv0355c	PPE8	PPE family protein PPE8
432459	0	C	SNP	T	98	111	206	99.52	210	Asp741Asn (gac/Aac)	Rv0355c	PPE8	PPE family protein PPE8
438470	0	C	SNP	T	112	92	203	99.51	205	Lys90Lys (aag/aaA)	Rv0360c	-	hypothetical protein
440365	0	G	SNP	A	134	106	235	100	240	Ser165Ser (tcg/tcA)	Rv0362	mgtE	Mg2+ transport transmembrane protein MgtE
440878	0	C	SNP	T	120	111	229	99.57	232	Thr336Thr (acc/acT)	Rv0362	mgtE	Mg2+ transport transmembrane protein MgtE
443918	0	A	SNP	G	92	76	164	76.71	219	Tyr94His (tat/Cat)	Rv0365c	-	hypothetical protein
445780	0	C	SNP	T	118	122	239	100	240	Arg249His (cgt/cAt)	Rv0368c	-	hypothetical protein
447642	0	G	SNP	C	115	86	197	99.5	202	Leu134Leu (ctc/ctG)	Rv0370c	-	oxidoreductase
454295	0	T	SNP	C	97	113	207	100	210	Pro26Pro (cca/ccG)	Rv0376c	-	hypothetical protein
454333	0	T	SNP	G	100	106	203	100	206	Thr14Pro (acg/Ccg)	Rv0376c	-	hypothetical protein
455024	0	G	SNP	A	110	102	211	99.53	213	Val202Ile (gta/Ata)	Rv0377	-	HTH-type transcriptional regulator
455624	0	T	Del	GAP	88	107	196	100	195
457452	0	T	SNP	G	107	110	215	100	217	Thr124Thr (aca/acC)	Rv0381c	-	hypothetical protein
459399	0	A	SNP	C	70	85	149	100	155
466808	0	G	SNP	C	154	121	273	99.64	276
467497	1	C	Ins	G	123	118	241	92.34	241
467508	1	C	Ins	G	124	118	242	95.28	242
467516	0	G	SNP	C	126	128	252	100	254
467526	0	C	SNP	G	126	131	249	99.61	258
467546	0	G	SNP	C	112	135	243	100	247
467557	0	A	SNP	C	117	130	244	100	247
467564	0	A	SNP	C	113	127	239	100	240
467585	0	G	SNP	C	101	125	224	100	226
467590	0	T	SNP	C	102	123	221	99.56	226
467621	0	T	SNP	G	116	131	245	100	247
467638	0	G	SNP	T	114	138	247	100	252
470568	0	G	SNP	T	94	93	187	79.91	234	Ala187Ser (gcg/Tcg)	Rv0391	metZ	O-succinylhomoserine sulfhydrylase
473310	0	A	SNP	G	112	101	209	99.53	214	Gln177Arg (cag/cGg)	Rv0393	-	hypothetical protein
475178	0	T	SNP	C	124	110	232	100	234	Val80Ala (gtc/gCc)	Rv0395	-	hypothetical protein
475915	0	A	SNP	C	110	118	219	99.56	229	Ser34Arg (agc/Cgc)	Rv0397	-	hypothetical protein
476612	0	G	SNP	A	119	100	211	98.65	222	Val73Val (gtg/gtA)	Rv0397A	-	hypothetical protein
481527	0	G	Del	GAP	93	99	189	97.46	197		Rv0402c	mmpL1	transmembrane transport protein MmpL1
483935	0	T	SNP	G	135	88	216	100	223
484504	0	C	SNP	G	127	118	243	99.59	246	Ala176Ala (gcc/gcG)	Rv0404	fadD30	long-chain-fatty-acid--AMP ligase FadD30
485561	0	A	SNP	C	93	119	210	99.53	213	Ile529Leu (atc/Ctc)	Rv0404	fadD30	long-chain-fatty-acid--AMP ligase FadD30
485730	0	C	SNP	T	111	100	206	98.6	214	Pro585Leu (cca/cTa)	Rv0404	fadD30	long-chain-fatty-acid--AMP ligase FadD30
485811	0	A	Del	GAP	116	116	229	97.89	237		Rv0405	pks6	membrane bound polyketide synthase
489935	0	G	SNP	C	125	114	234	100	239	Thr257Thr (acc/acG)	Rv0406c	-	beta lactamase-like protein
491742	0	T	SNP	C	98	118	211	100	216	Phe320Phe (ttt/ttC)	Rv0407	fgd1	F420-dependent glucose-6-phosphate dehydrogenase		phylo (not Euro-American, M. africanum, M. bovis, M. canettii, M. caprae, M. microti, M. pinipedii, Beijing, Delhi/CAS, EAI)
492150	0	G	SNP	C	114	112	223	100	226	Gly122Ala (ggc/gCc)	Rv0408	pta	phosphate acetyltransferase
498531	0	A	SNP	G	103	112	210	99.54	216	Ala363Ala (gct/gcC)	Rv0412c	-	membrane protein
498557	0	C	SNP	A	111	105	216	100	216	Asp355Tyr (gac/Tac)	Rv0412c	-	membrane protein
502589	0	C	SNP	G	104	125	227	99.57	230	Ser75Cys (tcc/tGc)	Rv0417	thiG	thiazole synthase
503354	0	G	SNP	C	76	116	188	100	192
505974	0	G	SNP	A	115	124	237	99.58	240	Ala297Thr (gcg/Acg)	Rv0419	lpqM	lipoprotein peptidase LpqM
513257	0	T	SNP	C	114	113	224	100	227	Met689Val (atg/Gtg)	Rv0425c	ctpH	metal cation transporting ATPase H
517358	0	T	SNP	C	96	107	200	99.51	204	Asp149Gly (gac/gGc)	Rv0428c	-	GCN5-like N-acetyltransferase
517389	0	C	SNP	A	113	105	216	100	218	Val139Phe (gtc/Ttc)	Rv0428c	-	GCN5-like N-acetyltransferase
523654	0	C	SNP	T	107	114	216	100	221	Ala294Thr (gcc/Acc)	Rv0435c	-	ATPase
524891	0	C	SNP	A	108	129	232	100	237	Gly167Val (ggc/gTc)	Rv0436c	pssA	CDP-diacylglycerol--serineO-phosphatidyltransferase
531775	0	C	SNP	G	116	99	213	100	215	Trp147Ser (tgg/tCg)	Rv0442c	PPE10	PPE family protein PPE10
541201	0	A	SNP	G	96	98	190	100	194	Leu97Leu (ctt/ctC)	Rv0450c	mmpL4	transmembrane transport protein MmpL4
546357	0	A	SNP	G	125	132	252	100	257	Thr149Thr (act/acC)	Rv0456c	echA2	enoyl-CoA hydratase EchA2
548326	0	T	SNP	C	115	123	235	100	238	Thr428Ala (aca/Gca)	Rv0457c	-	peptidase
551525	0	A	SNP	C	85	85	167	99.42	171	Arg110Arg (aga/Cga)	Rv0459	-	hypothetical protein
555991	0	A	SNP	G	118	133	245	100	251	Cys106Arg (tgc/Cgc)	Rv0465c	-	HTH-type transcriptional regulator
560541	0	C	Del	GAP	107	91	194	100	198		Rv0469	umaA	mycolic acid synthase UmaA
560542	0	T	Del	GAP	107	91	194	100	198		Rv0469	umaA	mycolic acid synthase UmaA
560543	0	T	Del	GAP	107	91	194	100	198		Rv0469	umaA	mycolic acid synthase UmaA
560544	0	T	Del	GAP	107	91	194	100	198		Rv0469	umaA	mycolic acid synthase UmaA
560545	0	T	Del	GAP	107	91	194	100	198		Rv0469	umaA	mycolic acid synthase UmaA
560546	0	C	Del	GAP	107	91	194	100	198		Rv0469	umaA	mycolic acid synthase UmaA
562063	0	G	Del	GAP	104	116	221	92.05	239		Rv0470A	-	hypothetical protein
562064	0	C	Del	GAP	104	116	221	100	220		Rv0470A	-	hypothetical protein
562065	0	C	Del	GAP	104	116	221	100	220		Rv0470A	-	hypothetical protein
562066	0	A	Del	GAP	104	116	221	100	220		Rv0470A	-	hypothetical protein
565655	0	A	SNP	G	114	116	227	100	230
572591	0	C	SNP	T	108	98	199	99.52	207	Asp294Asp (gac/gaT)	Rv0483	lprQ	lipoprotein LprQ
573262	0	A	SNP	G	106	104	203	100	210	Gly180Gly (ggt/ggC)	Rv0484c	-	short-chain type oxidoreductase
574368	0	C	SNP	T	82	61	139	77.72	184	Arg129Cys (cgc/Tgc)	Rv0485	-	transcriptional regulator
579284	0	T	SNP	C	81	94	170	100	175
580772	0	T	SNP	A	62	67	128	92.14	140
580774	0	G	Del	GAP	65	73	137	87.9	157
580775	0	G	Del	GAP	65	73	137	92	150
580776	0	G	Del	GAP	65	73	138	89.61	154
580777	0	G	Del	GAP	65	73	138	92.62	149
580778	0	C	Del	GAP	65	73	138	92.62	149
580779	0	A	Del	GAP	65	73	138	93.88	147
580780	0	C	Del	GAP	65	73	138	91.39	151
580781	0	C	Del	GAP	65	73	138	92.62	149
580782	0	A	Del	GAP	65	73	138	94.52	146
580783	0	C	Del	GAP	65	73	138	93.24	148
580784	0	C	Del	GAP	65	73	138	94.52	146
580785	0	C	Del	GAP	65	73	138	94.52	146
580786	0	G	Del	GAP	65	73	138	92	150
580787	0	C	Del	GAP	65	73	138	95.17	145
580788	0	T	Del	GAP	65	73	138	93.88	147
580789	0	T	Del	GAP	65	73	138	95.17	145
580790	0	G	Del	GAP	65	73	138	93.24	148
580791	0	C	Del	GAP	65	73	138	95.17	145
580792	0	G	Del	GAP	65	73	138	93.88	147
580793	0	G	Del	GAP	65	73	138	95.83	144
580794	0	G	Del	GAP	65	72	137	93.84	146
580795	0	G	Del	GAP	65	72	137	93.2	147
580796	0	G	Del	GAP	65	72	137	93.84	146
580797	0	A	Del	GAP	65	72	137	94.48	145
584171	0	T	SNP	C	94	103	193	100	197	Ser174Gly (agt/Ggt)	Rv0493c	-	hypothetical protein
590436	0	T	SNP	C	109	100	207	99.52	210	Ala118Ala (gct/gcC)	Rv0500	proC	pyrroline-5-carboxylate reductase
597816	0	A	SNP	G	94	116	206	100	210	Ala206Ala (gca/gcG)	Rv0507	mmpL2	transmembrane transport protein MmpL2
598475	0	G	SNP	A	92	98	188	100	190	Arg426His (cgc/cAc)	Rv0507	mmpL2	transmembrane transport protein MmpL2
599868	0	A	SNP	G	110	103	213	100	213	Arg890Arg (cga/cgG)	Rv0507	mmpL2	transmembrane transport protein MmpL2
610120	0	T	SNP	G	106	126	227	100	232
611977	0	C	SNP	T	107	125	231	100	232	Gly33Asp (ggc/gAc)	Rv0519c	-	membrane protein
623163	0	C	SNP	T	113	145	253	100	258	Ala124Val (gcc/gTc)	Rv0532	PE_PGRS6	PE-PGRS family protein PE_PGRS6
623406	1	C	Ins	G	74	52	126	80.77	126		Rv0532	PE_PGRS6	PE-PGRS family protein PE_PGRS6
623406	2	C	Ins	G	74	52	126	80.77	126		Rv0532	PE_PGRS6	PE-PGRS family protein PE_PGRS6
623406	3	C	Ins	C	74	52	126	80.77	126		Rv0532	PE_PGRS6	PE-PGRS family protein PE_PGRS6
623406	4	C	Ins	C	73	51	124	79.49	126		Rv0532	PE_PGRS6	PE-PGRS family protein PE_PGRS6
623406	5	C	Ins	G	74	52	126	80.77	126		Rv0532	PE_PGRS6	PE-PGRS family protein PE_PGRS6
623406	6	C	Ins	G	74	52	126	80.77	126		Rv0532	PE_PGRS6	PE-PGRS family protein PE_PGRS6
623406	7	C	Ins	C	74	52	126	80.77	126		Rv0532	PE_PGRS6	PE-PGRS family protein PE_PGRS6
623406	8	C	Ins	G	74	52	126	80.77	126		Rv0532	PE_PGRS6	PE-PGRS family protein PE_PGRS6
623406	9	C	Ins	G	74	52	126	80.77	126		Rv0532	PE_PGRS6	PE-PGRS family protein PE_PGRS6
623472	0	A	SNP	G	102	98	197	99.5	201	Asp227Gly (gac/gGc)	Rv0532	PE_PGRS6	PE-PGRS family protein PE_PGRS6
623508	0	C	SNP	G	122	106	226	100	228	Ala239Gly (gcc/gGc)	Rv0532	PE_PGRS6	PE-PGRS family protein PE_PGRS6
629714	0	G	SNP	A	121	116	232	100	237	Asp6Asp (gac/gaT)	Rv0537c	-	integral membrane protein
630722	0	G	SNP	C	88	110	195	100	198	Arg228Pro (cgg/cCg)	Rv0538	-	membrane protein
633562	0	C	SNP	T	110	98	205	99.52	209	Val281Val (gtg/gtA)	Rv0541c	-	integral membrane protein
634236	0	C	SNP	T	73	100	172	78.64	220	Ala57Thr (gcc/Acc)	Rv0541c	-	integral membrane protein
635139	0	G	SNP	C	101	98	196	100	199	Gly122Gly (ggc/ggG)	Rv0542c	menE	2-succinylbenzoic acid--CoA ligase
637319	0	G	SNP	A	101	110	207	100	211	Pro49Ser (cct/Tct)	Rv0545c	pitA	low-affinity inorganic phosphate transporter
648002	0	T	SNP	G	93	94	187	100	187	Leu15Arg (ctc/cGc)	Rv0556	-	transmembrane protein
648856	0	T	SNP	C	105	128	229	100	233	Gly107Gly (ggt/ggC)	Rv0557	mgtA	GDP-mannose-dependent alpha-mannosyltransferase		phylo (not Euro-American, M. africanum, M. bovis, M. canettii, M. caprae, M. microti, M. pinipedii, Beijing, Delhi/CAS, EAI)
652950	0	T	SNP	C	105	106	210	100	211	Arg60Arg (cgt/cgC)	Rv0562	grcC1	polyprenyl-diphosphate synthase GrcC
655986	0	T	SNP	G	124	115	234	100	239
657081	0	C	SNP	T	138	117	242	100	255	Val130Val (gtg/gtA)	Rv0565c	-	monooxygenase
659341	0	T	SNP	C	95	102	194	100	197
662911	0	T	SNP	C	108	113	214	100	221	Ala539Ala (gct/gcC)	Rv0570	nrdZ	vitamin B12-dependent ribonucleoside-diphosphate reductase
663485	0	G	Del	GAP	63	77	138	75.27	186
663486	0	T	Del	GAP	63	77	138	75.27	186
663488	0	T	SNP	A	64	77	140	75	188	_444Leu (taa/tTa)	Rv0571c	-	hypothetical protein
665293	0	A	SNP	G	115	119	231	100	234	Phe31Leu (ttc/Ctc)	Rv0572c	-	hypothetical protein
669398	0	T	SNP	C	113	101	211	100	214	Gln116Gln (caa/caG)	Rv0575c	-	oxidoreductase
670545	0	G	SNP	A	111	130	235	100	241	Arg233His (cgc/cAc)	Rv0576	-	transcriptional regulator
672491	0	C	SNP	G	152	128	268	97.56	287	Gly1142Gly (ggg/ggC)	Rv0578c	PE_PGRS7	PE-PGRS family protein PE_PGRS7
673238	0	A	SNP	G	106	180	280	100	286	His893His (cat/caC)	Rv0578c	PE_PGRS7	PE-PGRS family protein PE_PGRS7
674702	0	A	SNP	T	179	172	344	99.72	352	Gly405Gly (ggt/ggA)	Rv0578c	PE_PGRS7	PE-PGRS family protein PE_PGRS7
684376	0	T	SNP	C	121	113	232	100	234
685461	0	C	SNP	G	114	132	244	99.19	248	Ala111Ala (gcc/gcG)	Rv0587	yrbE2A	hypothetical protein
685608	0	T	SNP	C	95	120	206	99.54	216	Leu160Leu (ctt/ctC)	Rv0587	yrbE2A	hypothetical protein
686123	0	C	SNP	A	123	128	248	100	251	Leu66Met (ctg/Atg)	Rv0588	-	hypothetical protein
686972	0	T	SNP	C	136	105	235	100	241	Phe51Ser (ttc/tCc)	Rv0589	mce2A	Mce family protein Mce2A
688792	1	T	Ins	G	111	105	216	93.51	217
690319	0	C	SNP	G	84	83	161	76.96	217	Gln421Glu (cag/Gag)	Rv0591	mce2C	Mce family protein Mce2C
690450	0	A	SNP	C	115	116	229	100	231	Ala464Ala (gca/gcC)	Rv0591	mce2C	Mce family protein Mce2C
690465	0	T	SNP	G	121	113	228	99.57	235	Leu469Leu (ctt/ctG)	Rv0591	mce2C	Mce family protein Mce2C
691887	1	G	Ins	C	91	86	177	88.94	177		Rv0592	mce2D	Mce family protein Mce2D
698968	0	G	SNP	A	114	126	234	100	240	Gly9Gly (ggc/ggT)	Rv0601c	-	two component sensor kinase HK2
708056	0	T	SNP	C	107	121	226	100	228	His487Arg (cac/cGc)	Rv0613c	-	hypothetical protein
712693	0	A	SNP	G	112	95	204	100	207
713310	0	T	SNP	C	96	92	187	100	188	Cys199Arg (tgt/Cgt)	Rv0620	galK	galactokinase
725190	0	G	SNP	A	66	84	148	98.68	152	Phe1039Phe (ttc/ttT)	Rv0631c	recC	exonuclease V subunit gamma RecC
729685	0	C	SNP	T	108	108	213	99.54	217	Arg161Gln (cga/cAa)	Rv0633c	-	hypothetical protein
734624	0	G	SNP	T	83	69	151	78.76	193	Arg124Leu (cgt/cTt)	Rv0639	nusG	transcription termination/antitermination protein NusG
746235	0	G	SNP	T	107	97	200	76.69	266	Gly1173Cys (ggc/Tgc)	Rv0648	-	alpha-mannosidase
753174	0	C	SNP	A	114	113	225	100	227	Trp65Leu (tgg/tTg)	Rv0656c	vapC6	ribonuclease VapC6
754186	0	A	SNP	G	127	108	228	100	235	Leu75Pro (ctc/cCc)	Rv0658c	-	integral membrane protein
757182	0	A	SNP	G	92	109	197	100	201	Asp349Gly (gac/gGc)	Rv0663	atsD	arylsulfatase AtsD
759746	0	C	SNP	T	122	98	215	100	220							rifampicin (RMP)
761155	0	C	SNP	T	106	79	179	76.76	241	Ser450Leu (tcg/tTg)	Rv0667	rpoB	DNA-directed RNA polymerase subunit beta	rifampicin (RMP)		rifampicin (RMP)
762434	0	T	SNP	G	116	115	229	99.57	232	Gly876Gly (ggt/ggG)	Rv0667	rpoB	DNA-directed RNA polymerase subunit beta		phylo (3)	rifampicin (RMP)
763031	0	T	SNP	C	101	96	195	100	197	Ala1075Ala (gct/gcC)	Rv0667	rpoB	DNA-directed RNA polymerase subunit beta		phylo (4)	rifampicin (RMP)
767339	0	A	SNP	G	92	91	179	99.46	184
767414	0	G	SNP	A	101	86	186	99.47	188
775639	0	T	SNP	C	92	89	178	100	181	Ile948Val (att/Gtt)	Rv0676c	mmpL5	transmembrane transport protein MmpL5
776100	0	G	SNP	A	80	109	188	100	189	Thr794Ile (acc/aTc)	Rv0676c	mmpL5	transmembrane transport protein MmpL5
781395	0	T	SNP	C	100	97	195	100	197							streptomycin (SM)
781879	0	T	SNP	C	82	94	174	81.86	215	Val107Ala (gtc/gCc)	Rv0682	rpsL	30S ribosomal protein S12			streptomycin (SM)
788615	0	G	SNP	C	123	109	227	100	232	Gly226Arg (ggg/Cgg)	Rv0688	-	ferredoxin reductase
793776	0	G	SNP	A	82	83	162	76.74	215	Ala148Thr (gcc/Acc)	Rv0694	-	mycofactocin system heme/flavin oxidoreductase MftD
798761	0	C	SNP	G	86	85	171	77.38	221
798779	0	T	SNP	C	114	114	223	100	228
798934	0	C	SNP	A	106	99	201	100	205	Arg34Arg (cgc/cgA)	Rv0698	-	hypothetical protein
807405	0	C	SNP	T	97	97	193	98.48	197	Ser357Ser (tcc/tcT)	Rv0711	atsA	arylsulfatase AtsA
820483	0	G	SNP	T	104	97	194	100	201	Ala6Asp (gcc/gAc)	Rv0727c	fucA	L-fuculose phosphate aldolase FucA
820734	0	A	SNP	G	115	99	213	100	214	Val248Ala (gtc/gCc)	Rv0728c	serA2	D-3-phosphoglycerate dehydrogenase SerA
820752	0	C	SNP	T	111	100	210	100	211	Arg242His (cgc/cAc)	Rv0728c	serA2	D-3-phosphoglycerate dehydrogenase SerA
827892	0	C	SNP	A	79	97	174	75.21	234	Ala117Asp (gcc/gAc)	Rv0735	sigL	ECF RNA polymerase sigma factor SigL
830868	1	G	Ins	G	120	112	232	88.21	232		Rv0739	-	hypothetical protein
830868	2	G	Ins	C	120	112	232	88.21	232		Rv0739	-	hypothetical protein
834857	0	C	SNP	T	109	122	225	100	231	Met30Ile (atg/atA)	Rv0744c	-	transcriptional regulator
836426	0	A	SNP	C	8	122	125	100	130	Leu242Leu (cta/ctC)	Rv0746	PE_PGRS9	PE-PGRS family protein PE_PGRS9
836454	0	A	SNP	G	5	89	92	100	94	Thr252Ala (act/Gct)	Rv0746	PE_PGRS9	PE-PGRS family protein PE_PGRS9
836538	0	A	SNP	G	124	17	139	100	141	Asn280Asp (aac/Gac)	Rv0746	PE_PGRS9	PE-PGRS family protein PE_PGRS9
836658	0	A	SNP	G	159	54	208	99.07	215	Thr320Ala (acc/Gcc)	Rv0746	PE_PGRS9	PE-PGRS family protein PE_PGRS9
837033	0	A	SNP	G	62	169	231	100	231	Thr445Ala (acc/Gcc)	Rv0746	PE_PGRS9	PE-PGRS family protein PE_PGRS9
838990	0	C	SNP	G	47	84	126	91.61	143	Ala180Ala (gcc/gcG)	Rv0747	PE_PGRS10	PE-PGRS family protein PE_PGRS10
839123	0	A	SNP	G	91	34	120	99.21	126	Arg225Gly (agg/Ggg)	Rv0747	PE_PGRS10	PE-PGRS family protein PE_PGRS10
839129	0	C	SNP	G	91	35	123	99.21	127	Arg227Gly (cgc/Ggc)	Rv0747	PE_PGRS10	PE-PGRS family protein PE_PGRS10
839194	0	A	SNP	G	118	67	178	98.93	187	Thr248Thr (aca/acG)	Rv0747	PE_PGRS10	PE-PGRS family protein PE_PGRS10
839334	0	A	SNP	G	143	79	215	100	222	Lys295Arg (aaa/aGa)	Rv0747	PE_PGRS10	PE-PGRS family protein PE_PGRS10
839348	0	A	SNP	G	152	88	232	100	240	Ser300Gly (agc/Ggc)	Rv0747	PE_PGRS10	PE-PGRS family protein PE_PGRS10
840016	0	G	SNP	A	73	99	164	77.13	223	Gly522Gly (ggg/ggA)	Rv0747	PE_PGRS10	PE-PGRS family protein PE_PGRS10
840017	0	G	SNP	A	74	99	162	76.89	225	Ala523Thr (gcc/Acc)	Rv0747	PE_PGRS10	PE-PGRS family protein PE_PGRS10
840018	0	C	SNP	G	86	105	187	79.58	240	Ala523Gly (gcc/gGc)	Rv0747	PE_PGRS10	PE-PGRS family protein PE_PGRS10
840195	0	G	Del	GAP	18	36	52	87.1	62		Rv0747	PE_PGRS10	PE-PGRS family protein PE_PGRS10
840196	0	G	Del	GAP	18	36	52	93.1	58		Rv0747	PE_PGRS10	PE-PGRS family protein PE_PGRS10
840197	0	G	Del	GAP	18	36	52	94.74	57		Rv0747	PE_PGRS10	PE-PGRS family protein PE_PGRS10
840198	0	G	Del	GAP	18	36	52	98.18	55		Rv0747	PE_PGRS10	PE-PGRS family protein PE_PGRS10
840199	0	A	Del	GAP	18	36	52	100	54		Rv0747	PE_PGRS10	PE-PGRS family protein PE_PGRS10
840200	0	A	Del	GAP	18	36	52	100	54		Rv0747	PE_PGRS10	PE-PGRS family protein PE_PGRS10
840201	0	G	Del	GAP	16	27	41	78.18	55		Rv0747	PE_PGRS10	PE-PGRS family protein PE_PGRS10
840202	0	C	Del	GAP	16	27	41	78.18	55		Rv0747	PE_PGRS10	PE-PGRS family protein PE_PGRS10
840203	0	A	Del	GAP	16	27	41	81.13	53		Rv0747	PE_PGRS10	PE-PGRS family protein PE_PGRS10
840204	0	C	Del	GAP	16	27	41	78.18	55		Rv0747	PE_PGRS10	PE-PGRS family protein PE_PGRS10
840205	0	C	Del	GAP	16	27	41	82.69	52		Rv0747	PE_PGRS10	PE-PGRS family protein PE_PGRS10
840206	0	C	Del	GAP	16	27	41	81.13	53		Rv0747	PE_PGRS10	PE-PGRS family protein PE_PGRS10
840207	0	T	Del	GAP	16	27	41	82.69	52		Rv0747	PE_PGRS10	PE-PGRS family protein PE_PGRS10
840208	0	C	Del	GAP	16	27	41	79.63	54		Rv0747	PE_PGRS10	PE-PGRS family protein PE_PGRS10
840209	0	G	Del	GAP	16	27	41	78.18	55		Rv0747	PE_PGRS10	PE-PGRS family protein PE_PGRS10
840210	0	C	Del	GAP	16	27	41	82.69	52		Rv0747	PE_PGRS10	PE-PGRS family protein PE_PGRS10
840496	0	C	SNP	G	84	90	166	92.06	189	Gly682Gly (ggc/ggG)	Rv0747	PE_PGRS10	PE-PGRS family protein PE_PGRS10
840847	0	C	SNP	T	129	126	248	99.61	256	Gly799Gly (ggc/ggT)	Rv0747	PE_PGRS10	PE-PGRS family protein PE_PGRS10
841290	0	A	Del	GAP	132	107	235	98.35	243		Rv0749	vapC31	ribonuclease VapC31
841291	0	A	Del	GAP	132	107	235	98.76	242		Rv0749	vapC31	ribonuclease VapC31
841764	0	G	SNP	C	100	114	210	99.53	215	Thr37Thr (acc/acG)	Rv0749A	-	hypothetical protein
842153	0	G	SNP	A	101	106	205	97.64	212	Glu41Lys (gag/Aag)	Rv0750	-	hypothetical protein
847995	0	T	SNP	C	107	111	215	100	218
852910	0	C	SNP	T	114	108	221	100	222	Pro172Leu (ccc/cTc)	Rv0758	phoR	two component system response sensor kinase PhoR
853377	0	A	SNP	C	89	91	176	75.31	239	Ser328Arg (agt/Cgt)	Rv0758	phoR	two component system response sensor kinase PhoR
854253	0	C	Del	GAP	85	121	204	91.96	224
854254	0	C	Del	GAP	84	121	204	91.93	223
857643	0	C	SNP	G	110	106	209	99.54	217	Gly132Ala (ggc/gCc)	Rv0764c	cyp51	lanosterol 14-alpha demethylase
857696	0	A	SNP	G	94	123	217	100	217	Ala114Ala (gct/gcC)	Rv0764c	cyp51	lanosterol 14-alpha demethylase
858464	0	A	SNP	G	113	125	234	99.58	239	Val134Ala (gtg/gCg)	Rv0765c	-	oxidoreductase
874835	1	C	Ins	C	108	96	204	96.23	204
874835	2	C	Ins	G	108	96	204	96.23	204
876141	0	G	SNP	T	114	101	213	100	215
880562	0	G	SNP	T	114	111	224	100	225	Cys408Phe (tgc/tTc)	Rv0785	-	KsdD-like steroid dehydrogenase
882257	0	T	SNP	C	111	100	209	99.53	212	Tyr267His (tac/Cac)	Rv0787	-	hypothetical protein
890549	0	G	SNP	A	43	65	104	100	108	Trp54_ (tgg/tgA)	Rv0797	-	insertion sequence element IS1547 transposase
891011	0	A	SNP	G	60	37	92	100	97	Leu208Leu (cta/ctG)	Rv0797	-	insertion sequence element IS1547 transposase
893733	0	T	SNP	G	98	114	207	100	212	Leu139Arg (ctg/cGg)	Rv0800	pepC	M18 family aminopeptidase
896979	0	T	SNP	C	122	129	249	99.21	253	Val387Ala (gta/gCa)	Rv0803	purL	phosphoribosylformylglycinamidine synthase 2
900221	0	T	SNP	C	108	117	222	100	225	Val370Val (gta/gtG)	Rv0806c	cpsY	exopolysaccharide phosphotransferase CpsY
903537	0	G	SNP	T	103	95	197	99.5	199	Arg476Leu (cgg/cTg)	Rv0808	purF	amidophosphoribosyltransferase
903550	0	T	SNP	C	100	95	192	99.49	196	Ala480Ala (gct/gcC)	Rv0808	purF	amidophosphoribosyltransferase
903913	0	T	SNP	C	99	100	192	99.5	200	Gly63Gly (ggt/ggC)	Rv0809	purM	phosphoribosylformylglycinamidine cyclo-ligase PurM
906742	0	T	SNP	C	119	105	220	100	224	Val107Ala (gtc/gCc)	Rv0812	-	amino acid aminotransferase
906857	0	A	SNP	G	106	95	200	100	201	Ile145Met (ata/atG)	Rv0812	-	amino acid aminotransferase
907639	0	G	SNP	C	80	83	161	77.25	211	Ala127Gly (gcg/gGg)	Rv0813c	-	hypothetical protein
913918	0	C	SNP	G	73	84	153	99.37	158	Gly94Gly (ggg/ggC)	Rv0821c	phoY2	phosphate-transport system transcriptional regulator PhoY2
919551	0	C	SNP	T	96	102	197	100	198	Val1Val (gtg/gtA)	Rv0825c	-	hypothetical protein
921813	0	C	SNP	G	121	107	227	99.56	229
921909	0	C	SNP	T	88	105	192	99.48	194
925453	0	C	SNP	T	106	131	233	99.16	239	Ala31Ala (gcc/gcT)	Rv0833	PE_PGRS13	PE-PGRS family protein PE_PGRS13
927110	0	A	SNP	G	122	42	157	100	164	Ser584Gly (agt/Ggt)	Rv0833	PE_PGRS13	PE-PGRS family protein PE_PGRS13
927233	0	G	SNP	T	86	78	158	84.1	195	Val625Phe (gtc/Ttc)	Rv0833	PE_PGRS13	PE-PGRS family protein PE_PGRS13
927385	0	A	SNP	G	146	97	239	100	243	Gly675Gly (gga/ggG)	Rv0833	PE_PGRS13	PE-PGRS family protein PE_PGRS13
931123	0	T	SNP	C	124	109	231	99.57	234	Tyr57Tyr (tat/taC)	Rv0835	lpqQ	lipoprotein LpqQ		phylo (not 4)
932280	0	T	SNP	C	115	98	211	99.53	214	_218Trp (tag/tGg)	Rv0836c	-	hypothetical protein
934230	0	C	SNP	G	95	103	197	100	198
934611	0	G	SNP	T	107	98	202	100	205
936621	0	C	Del	GAP	104	103	201	93.67	221		Rv0840c	pip	proline iminopeptidase
936622	0	C	Del	GAP	104	103	201	94.09	220		Rv0840c	pip	proline iminopeptidase
936623	0	A	Del	GAP	104	102	201	95.81	215		Rv0840c	pip	proline iminopeptidase
941845	0	C	SNP	A	114	85	195	99.5	200	Ala219Glu (gcg/gAg)	Rv0845	-	sensor histidine kinase NarS
942616	0	C	SNP	A	102	107	206	100	209
945214	0	G	SNP	A	108	113	217	100	221	Gly93Ser (ggt/Agt)	Rv0848	cysK2	cysteine synthase CysK
945238	0	G	SNP	T	105	118	217	100	223	Ala101Ser (gcc/Tcc)	Rv0848	cysK2	cysteine synthase CysK
949535	0	T	SNP	C	89	112	198	100	201	Ala528Ala (gca/gcG)	Rv0853c	pdc	alpha-keto-acid decarboxylase
950116	0	C	SNP	G	107	102	202	100	209	Ala335Pro (gcg/Ccg)	Rv0853c	pdc	alpha-keto-acid decarboxylase
955524	0	A	SNP	G	102	122	224	100	224	Ser150Gly (agc/Ggc)	Rv0859	-	acyltransferase
957117	0	T	SNP	C	85	110	192	99.49	196	Asp275Asp (gat/gaC)	Rv0860	fadB	fatty oxidation protein FadB
957306	0	C	SNP	T	80	104	183	99.46	185	Ala338Ala (gcc/gcT)	Rv0860	fadB	fatty oxidation protein FadB
960367	0	A	SNP	G	100	94	192	99.49	195	Leu749Ser (ttg/tCg)	Rv0862c	-	hypothetical protein
964969	0	T	SNP	C	113	116	212	97.03	236	Ala189Ala (gca/gcG)	Rv0867c	rpfA	resuscitation-promoting factor RpfA
964978	1	G	Ins	G	95	88	183	80.97	183		Rv0867c	rpfA	resuscitation-promoting factor RpfA
964978	2	G	Ins	C	94	87	181	80.09	183		Rv0867c	rpfA	resuscitation-promoting factor RpfA
964978	3	G	Ins	G	95	88	183	80.97	183		Rv0867c	rpfA	resuscitation-promoting factor RpfA
964978	4	G	Ins	G	95	88	183	80.97	183		Rv0867c	rpfA	resuscitation-promoting factor RpfA
964978	5	G	Ins	G	94	87	181	80.09	183		Rv0867c	rpfA	resuscitation-promoting factor RpfA
964978	6	G	Ins	C	95	88	183	80.97	183		Rv0867c	rpfA	resuscitation-promoting factor RpfA
968426	1	A	Ins	G	125	82	207	75.55	207		Rv0872c	PE_PGRS15	PE-PGRS family protein PE_PGRS15
968426	2	A	Ins	C	125	82	207	75.55	207		Rv0872c	PE_PGRS15	PE-PGRS family protein PE_PGRS15
968426	3	A	Ins	C	125	82	207	75.55	207		Rv0872c	PE_PGRS15	PE-PGRS family protein PE_PGRS15
968426	4	A	Ins	G	125	82	207	75.55	207		Rv0872c	PE_PGRS15	PE-PGRS family protein PE_PGRS15
968426	5	A	Ins	G	125	82	207	75.55	207		Rv0872c	PE_PGRS15	PE-PGRS family protein PE_PGRS15
968426	6	A	Ins	G	125	82	207	75.55	207		Rv0872c	PE_PGRS15	PE-PGRS family protein PE_PGRS15
968426	7	A	Ins	T	125	82	207	75.55	207		Rv0872c	PE_PGRS15	PE-PGRS family protein PE_PGRS15
968426	8	A	Ins	T	125	81	206	75.18	207		Rv0872c	PE_PGRS15	PE-PGRS family protein PE_PGRS15
968426	9	A	Ins	G	124	82	206	75.18	207		Rv0872c	PE_PGRS15	PE-PGRS family protein PE_PGRS15
969762	0	C	SNP	G	109	85	188	100	194	Gly161Gly (ggg/ggC)	Rv0872c	PE_PGRS15	PE-PGRS family protein PE_PGRS15
979704	0	G	SNP	C	123	117	233	100	240	Gly115Arg (ggc/Cgc)	Rv0881	-	tRNA/rRNA methyltransferase
982714	0	C	SNP	T	100	79	176	82.87	216
986463	0	G	SNP	C	93	119	208	100	212
990001	0	G	SNP	C	95	92	185	99.47	188	Pro866Ala (ccc/Gcc)	Rv0890c	-	HTH-type transcriptional regulator
991939	0	G	SNP	A	125	115	237	100	240	Arg220Cys (cgc/Tgc)	Rv0890c	-	HTH-type transcriptional regulator
993346	0	A	SNP	C	127	126	251	100	253	Val37Gly (gtt/gGt)	Rv0891c	-	hypothetical protein
996263	0	G	SNP	A	115	122	234	99.58	238	Thr11Thr (acc/acT)	Rv0893c	-	S-adenosylmethionine-dependentmethyltransferase
1002172	0	G	SNP	A	122	100	215	100	222	Arg82Trp (cgg/Tgg)	Rv0897c	-	oxidoreductase
1007198	0	A	SNP	G	114	127	236	99.59	242	Leu328Pro (ctg/cCg)	Rv0904c	accD3	acetyl-CoAcarboxylase carboxyl transferase subunit beta
1008460	0	C	SNP	T	98	103	198	100	201	Ser85Phe (tcc/tTc)	Rv0905	echA6	enoyl-CoA hydratase EchA6
1009500	0	C	SNP	T	109	99	204	99.05	210	Pro186Leu (ccg/cTg)	Rv0906	-	hypothetical protein
1010204	1	C	Ins	G	103	101	204	95.77	204		Rv0907	-	hypothetical protein
1012815	0	C	SNP	G	121	114	231	99.16	237	Ala362Gly (gcc/gGc)	Rv0908	ctpE	metal cation transporter ATPase E
1023911	0	C	SNP	G	109	89	197	100	198
1024346	0	A	SNP	G	126	113	234	99.58	240	Ser46Gly (agt/Ggt)	Rv0918	-	hypothetical protein
1025106	0	T	SNP	C	98	107	204	99.51	206	Phe141Phe (ttt/ttC)	Rv0919	-	GCN5-like N-acetyltransferase
1026482	0	G	SNP	A	87	125	209	100	212	Pro112Leu (ccc/cTc)	Rv0920c	-	transposase
1029586	0	G	SNP	A	105	103	203	100	208	Pro331Leu (ccc/cTc)	Rv0923c	-	hypothetical protein
1034381	0	G	SNP	A	115	101	211	100	216	Ala84Val (gct/gTt)	Rv0927c	-	oxidoreductase
1037012	0	T	SNP	C	111	119	229	100	230	Met5Thr (atg/aCg)	Rv0930	pstA1	phosphate ABC transporter permease PstA
1037911	0	C	SNP	T	99	108	203	100	207	Arg305_ (cga/Tga)	Rv0930	pstA1	phosphate ABC transporter permease PstA
1047165	0	T	SNP	C	105	123	225	100	228	Cys344Arg (tgc/Cgc)	Rv0938	ligD	multifunctional non-homologous end joining DNA repair protein/ATP dependent DNA ligase LigD
1054784	0	C	SNP	G	114	109	220	100	223	Arg180Gly (cgc/Ggc)	Rv0945	-	oxidoreductase
1068151	0	T	SNP	C	110	103	208	100	213	His197His (cat/caC)	Rv0956	purN	phosphoribosylglycinamide formyltransferase PurN
1068432	0	A	SNP	G	101	101	201	99.51	203	Pro76Pro (cca/ccG)	Rv0957	purH	bifunctionalphosphoribosylaminoimidazolecarboxamide formyltransferase/inosinemonophosphate cyclohydrolase
1070702	0	T	SNP	C	100	108	207	100	208	Ser274Pro (tcc/Ccc)	Rv0958	-	magnesium chelatase
1071349	0	G	SNP	C	98	100	197	98.51	201	Gly32Ala (ggc/gCc)	Rv0959	-	hypothetical protein
1074558	0	G	SNP	A	102	108	206	100	210	Pro186Leu (ccc/cTc)	Rv0962c	lprP	lipoprotein LprP
1075279	0	T	SNP	C	85	112	196	100	197
1076309	0	G	SNP	T	104	106	205	100	210	Pro124Thr (cct/Act)	Rv0964c	-	hypothetical protein
1077312	0	A	SNP	G	90	109	195	99.5	200	Val175Ala (gtg/gCg)	Rv0966c	-	hypothetical protein
1079927	0	C	SNP	A	86	116	198	100	202	Thr395Thr (acc/acA)	Rv0969	ctpV	copper-exporting ATPase
1080192	0	G	SNP	A	112	92	199	100	204	Asp484Asn (gat/Aat)	Rv0969	ctpV	copper-exporting ATPase
1081681	0	T	SNP	C	126	109	233	100	235	Val210Val (gtt/gtC)	Rv0970	-	integral membrane protein
1087193	0	G	SNP	C	122	112	231	100	234	Asn51Lys (aac/aaG)	Rv0974c	accD2	acetyl-/propionyl-CoA carboxylase subunit beta
1090188	1	A	Ins	G	127	125	252	97.3	252
1093406	0	A	SNP	G	134	145	272	99.29	281	Val317Val (gtt/gtC)	Rv0978c	PE_PGRS17	PE-PGRS family protein PE_PGRS17
1095490	0	A	SNP	G	81	122	198	100	203	Val321Ala (gtc/gCc)	Rv0980c	PE_PGRS18	PE-PGRS family protein PE_PGRS18
1095644	0	C	SNP	T	51	107	155	100	158	Ala270Thr (gcg/Acg)	Rv0980c	PE_PGRS18	PE-PGRS family protein PE_PGRS18
1095678	0	A	SNP	G	57	75	129	100	132	Gly258Gly (ggt/ggC)	Rv0980c	PE_PGRS18	PE-PGRS family protein PE_PGRS18
1095981	0	A	SNP	C	127	126	248	100	253	Gly157Gly (ggt/ggG)	Rv0980c	PE_PGRS18	PE-PGRS family protein PE_PGRS18
1096633	0	T	SNP	G	126	112	237	99.58	239
1097220	0	C	SNP	T	111	114	221	100	225	Ser133Ser (tcc/tcT)	Rv0981	mprA	two-component response regulator MrpA
1098523	0	T	SNP	A	104	95	198	100	199	Leu339His (ctt/cAt)	Rv0982	mprB	two component histidine-protein kinase/phosphatase MprB
1099058	0	G	SNP	A	103	97	196	99.5	201
1100234	0	T	SNP	C	127	96	220	100	223	Leu390Pro (ctg/cCg)	Rv0983	pepD	serine protease PepD
1104690	0	T	SNP	G	118	116	231	99.57	235	Phe717Val (ttc/Gtc)	Rv0987	-	adhesion component ABC transporter permease
1106099	0	C	SNP	T	111	133	241	100	244	Ile328Ile (atc/atT)	Rv0988	-	hypothetical protein
1106422	0	T	SNP	C	115	109	222	100	224	Ile321Val (ata/Gta)	Rv0989c	grcC2	polyprenyl-diphosphate synthase GrcC
1107940	0	A	SNP	C	124	114	236	100	238	Ser54Ala (tcc/Gcc)	Rv0990c	-	hypothetical protein
1109975	0	A	SNP	G	101	111	211	100	212	Gln235Arg (cag/cGg)	Rv0993	galU	UTP--glucose-1-phosphate uridylyltransferase
1110721	0	T	SNP	C	92	100	189	100	192	Arg151Arg (cgt/cgC)	Rv0994	moeA1	molybdopterin molybdenumtransferase 1
1111852	0	G	SNP	T	107	117	220	100	224	Asp81Tyr (gat/Tat)	Rv0995	rimJ	ribosomal-protein-alanine acetyltransferase RimJ
1113733	0	C	SNP	A	96	79	175	100	175
1126889	0	G	SNP	C	103	119	215	100	222	Arg39Gly (cgc/Ggc)	Rv1007c	metS	methionine--tRNA ligase
1127648	0	C	SNP	A	105	114	214	100	219	Thr187Asn (acc/aAc)	Rv1008	tatD	deoxyribonuclease TatD
1139089	0	G	SNP	C	101	78	174	100	179	Thr41Thr (acg/acC)	Rv1020	mfd	transcription-repair coupling factor
1144409	0	T	SNP	G	99	102	197	100	201	Ile225Ser (atc/aGc)	Rv1022	lpqU	lipoprotein LpqU
1144585	0	A	SNP	G	116	115	230	99.57	232	Arg8Gly (agg/Ggg)	Rv1023	eno	enolase
1146289	0	G	SNP	C	76	94	167	76.58	222	Gln144His (cag/caC)	Rv1024	-	membrane protein
1148259	0	A	SNP	G	91	108	195	100	199
1149551	0	C	SNP	T	120	105	223	100	225	Glu712Glu (gag/gaA)	Rv1028c	kdpD	sensor protein KdpD
1150585	0	G	SNP	A	117	92	204	100	209	Pro368Ser (ccc/Tcc)	Rv1028c	kdpD	sensor protein KdpD
1151054	0	C	SNP	G	104	106	207	100	210	Ser211Ser (tcg/tcC)	Rv1028c	kdpD	sensor protein KdpD
1152805	0	T	SNP	A	105	96	198	100	201	Leu265Gln (ctg/cAg)	Rv1029	kdpA	potassium-transporting ATPase subunit A
1152863	0	A	SNP	G	95	102	194	100	197	Gln284Gln (caa/caG)	Rv1029	kdpA	potassium-transporting ATPase subunit A
1153388	0	C	SNP	T	116	125	233	100	241	Asn459Asn (aac/aaT)	Rv1029	kdpA	potassium-transporting ATPase subunit A
1155022	0	C	SNP	T	77	81	157	77.45	204	His433His (cac/caT)	Rv1030	kdpB	potassium-transporting ATPase subunit B
1160770	0	T	SNP	A	106	132	235	93.33	255	Gln20Leu (cag/cTg)	Rv1037c	esxI	ESAT-6 like protein EsxI
1163134	0	T	SNP	C	109	94	199	100	203	Gly81Gly (gga/ggG)	Rv1040c	PE8	PE family protein PE8
1164336	0	G	SNP	A	123	110	230	100	233
1164571	0	A	SNP	G	95	110	201	100	205
1165521	1	T	Ins	A	99	112	211	95.05	213
1168715	1	C	Ins	T	106	93	199	98.03	199
1173750	0	G	SNP	T	106	96	198	98.54	205	Ala290Ala (gcg/gcT)	Rv1050	-	oxidoreductase
1177184	0	C	SNP	A	100	92	189	100	192
1178116	0	T	SNP	C	103	113	214	100	216	Thr163Thr (act/acC)	Rv1056	-	hypothetical protein
1188985	0	G	SNP	A	129	113	227	98.37	246	Gly480Gly (ggc/ggT)	Rv1067c	PE_PGRS19	PE-PGRS family protein PE_PGRS19
1189197	0	C	Del	GAP	56	103	157	75.71	210		Rv1067c	PE_PGRS19	PE-PGRS family protein PE_PGRS19
1189198	0	G	Del	GAP	56	103	157	77.56	205		Rv1067c	PE_PGRS19	PE-PGRS family protein PE_PGRS19
1189199	0	C	Del	GAP	56	103	157	77.56	205		Rv1067c	PE_PGRS19	PE-PGRS family protein PE_PGRS19
1189200	0	C	Del	GAP	56	103	157	77.56	205		Rv1067c	PE_PGRS19	PE-PGRS family protein PE_PGRS19
1189201	0	G	Del	GAP	56	103	157	77.18	206		Rv1067c	PE_PGRS19	PE-PGRS family protein PE_PGRS19
1189202	0	T	Del	GAP	56	103	157	79.9	199		Rv1067c	PE_PGRS19	PE-PGRS family protein PE_PGRS19
1190093	0	A	SNP	C	141	121	256	97.04	270	Leu111Trp (ttg/tGg)	Rv1067c	PE_PGRS19	PE-PGRS family protein PE_PGRS19
1191462	0	A	SNP	C	37	5	42	100	42	Gly229Gly (ggt/ggG)	Rv1068c	PE_PGRS20	PE-PGRS family protein PE_PGRS20
1191497	0	T	SNP	A	50	10	59	92.31	65	Thr218Ser (acg/Tcg)	Rv1068c	PE_PGRS20	PE-PGRS family protein PE_PGRS20
1191741	0	G	SNP	A	141	74	214	84.31	255	Tyr136Tyr (tac/taT)	Rv1068c	PE_PGRS20	PE-PGRS family protein PE_PGRS20
1193306	0	A	SNP	G	88	83	167	77.73	220	Val323Ala (gtg/gCg)	Rv1069c	-	hypothetical protein
1193463	0	T	SNP	A	105	138	239	99.18	245	Thr271Ser (acc/Tcc)	Rv1069c	-	hypothetical protein
1200418	0	A	SNP	G	114	109	222	100	223
1211369	0	A	SNP	C	123	132	251	100	255	Ser259Arg (agc/Cgc)	Rv1086	-	(2Z,6E)-farnesyl diphosphate synthase
1212336	0	C	Del	GAP	67	30	93	76.98	126		Rv1087	PE_PGRS21	PE-PGRS family protein PE_PGRS21
1212341	0	G	Del	GAP	67	30	93	75.78	128		Rv1087	PE_PGRS21	PE-PGRS family protein PE_PGRS21
1212342	0	T	Del	GAP	67	30	93	76.98	126		Rv1087	PE_PGRS21	PE-PGRS family protein PE_PGRS21
1212343	0	G	Del	GAP	67	30	93	75.19	129		Rv1087	PE_PGRS21	PE-PGRS family protein PE_PGRS21
1212344	0	C	Del	GAP	67	30	93	79.51	122		Rv1087	PE_PGRS21	PE-PGRS family protein PE_PGRS21
1212345	0	C	Del	GAP	67	30	93	80.83	120		Rv1087	PE_PGRS21	PE-PGRS family protein PE_PGRS21
1212346	0	G	Del	GAP	67	30	93	75.78	128		Rv1087	PE_PGRS21	PE-PGRS family protein PE_PGRS21
1212347	0	G	Del	GAP	67	30	93	76.98	126		Rv1087	PE_PGRS21	PE-PGRS family protein PE_PGRS21
1212348	0	C	Del	GAP	67	30	93	81.51	119		Rv1087	PE_PGRS21	PE-PGRS family protein PE_PGRS21
1212349	0	G	Del	GAP	67	30	93	76.98	126		Rv1087	PE_PGRS21	PE-PGRS family protein PE_PGRS21
1212350	0	G	Del	GAP	67	30	93	79.51	122		Rv1087	PE_PGRS21	PE-PGRS family protein PE_PGRS21
1212351	0	T	Del	GAP	67	30	93	98.98	98		Rv1087	PE_PGRS21	PE-PGRS family protein PE_PGRS21
1212352	0	G	Del	GAP	67	30	93	98.98	98		Rv1087	PE_PGRS21	PE-PGRS family protein PE_PGRS21
1212353	0	T	Del	GAP	67	30	93	98.98	98		Rv1087	PE_PGRS21	PE-PGRS family protein PE_PGRS21
1212354	0	C	Del	GAP	67	30	93	97.98	99		Rv1087	PE_PGRS21	PE-PGRS family protein PE_PGRS21
1212355	0	G	Del	GAP	67	30	93	97.98	99		Rv1087	PE_PGRS21	PE-PGRS family protein PE_PGRS21
1212356	0	G	Del	GAP	67	30	93	97.98	99		Rv1087	PE_PGRS21	PE-PGRS family protein PE_PGRS21
1212357	0	C	Del	GAP	67	30	93	97.98	99		Rv1087	PE_PGRS21	PE-PGRS family protein PE_PGRS21
1212358	0	G	Del	GAP	67	30	93	97.98	99		Rv1087	PE_PGRS21	PE-PGRS family protein PE_PGRS21
1212359	0	G	Del	GAP	67	30	93	98.98	98		Rv1087	PE_PGRS21	PE-PGRS family protein PE_PGRS21
1212360	0	T	Del	GAP	67	30	93	98.98	98		Rv1087	PE_PGRS21	PE-PGRS family protein PE_PGRS21
1212361	0	G	Del	GAP	67	30	93	97	100		Rv1087	PE_PGRS21	PE-PGRS family protein PE_PGRS21
1212362	0	C	Del	GAP	67	30	93	97	100		Rv1087	PE_PGRS21	PE-PGRS family protein PE_PGRS21
1212624	0	C	SNP	T	5	9	12	93.33	15	Gly355Gly (ggc/ggT)	Rv1087	PE_PGRS21	PE-PGRS family protein PE_PGRS21
1212825	0	T	SNP	C	46	83	126	97.73	132	Gly422Gly (ggt/ggC)	Rv1087	PE_PGRS21	PE-PGRS family protein PE_PGRS21
1212827	0	T	SNP	G	49	83	130	98.51	134	Val423Gly (gtc/gGc)	Rv1087	PE_PGRS21	PE-PGRS family protein PE_PGRS21
1212834	0	T	SNP	G	57	88	144	97.97	148	Gly425Gly (ggt/ggG)	Rv1087	PE_PGRS21	PE-PGRS family protein PE_PGRS21
1212837	0	T	SNP	C	62	96	153	100	158	Ala426Ala (gct/gcC)	Rv1087	PE_PGRS21	PE-PGRS family protein PE_PGRS21
1212971	0	T	SNP	C	153	106	253	99.62	260	Val471Ala (gtc/gCc)	Rv1087	PE_PGRS21	PE-PGRS family protein PE_PGRS21
1215105	0	T	Del	GAP	104	107	207	99.06	213
1220680	0	T	SNP	C	103	88	191	100	191	Val36Ala (gta/gCa)	Rv1093	glyA1	serine hydroxymethyltransferase
1224367	0	T	SNP	C	69	76	139	100	145
1227830	0	G	SNP	T	122	92	211	99.53	215	Thr285Thr (acc/acA)	Rv1099c	glpX	fructose 1,6-bisphosphatase
1230778	0	G	SNP	A	108	110	213	99.54	219	Thr65Ile (acc/aTc)	Rv1102c	mazF3	mRNA interferase MazF3
1236433	0	A	SNP	C	98	111	206	100	209	Glu83Asp (gaa/gaC)	Rv1110	lytB2	4-hydroxy-3-methylbut-2-enyl diphosphate reductase
1240744	0	C	SNP	A	102	117	216	99.55	220	Asn186Lys (aac/aaA)	Rv1115	-	hypothetical protein
1241572	0	A	SNP	G	111	120	229	100	231
1247391	0	A	SNP	C	105	79	179	100	184	Ser89Arg (agc/Cgc)	Rv1124	ephC	epoxide hydrolase EphC
1248382	0	A	SNP	G	95	91	186	100	186	Ser101Gly (agc/Ggc)	Rv1125	-	hypothetical protein
1248936	0	G	SNP	C	113	90	200	100	203	Pro285Pro (ccg/ccC)	Rv1125	-	hypothetical protein
1248978	0	T	SNP	C	126	96	219	100	222	Ala299Ala (gct/gcC)	Rv1125	-	hypothetical protein
1250340	0	A	SNP	G	98	96	191	100	194	Ala355Ala (gct/gcC)	Rv1127c	ppdK	pyruvate, phosphate dikinase PpdK
1251199	0	C	SNP	T	109	103	208	100	212	Gly69Glu (gga/gAa)	Rv1127c	ppdK	pyruvate, phosphate dikinase PpdK
1252164	0	T	SNP	C	89	78	164	100	167	Glu270Gly (gaa/gGa)	Rv1128c	-	hypothetical protein
1254562	0	A	SNP	G	102	131	228	100	233	Asp3Gly (gat/gGt)	Rv1130	prpD	methylcitrate dehydratase PrpD
1262859	0	C	SNP	T	111	110	216	100	221	Gly424Ser (ggc/Agc)	Rv1135c	PPE16	PPE family protein PPE16
1264477	0	A	SNP	C	73	72	141	75.52	192
1265828	0	G	SNP	A	111	106	212	99.54	218	Leu221Leu (ctg/Ttg)	Rv1138c	-	oxidoreductase
1269028	0	G	SNP	C	92	97	183	100	189
1271187	0	C	SNP	G	124	102	222	100	226	Thr11Ser (acc/aGc)	Rv1144	-	oxidoreductase
1273250	1	G	Ins	A	91	112	203	98.07	204		Rv1145	-	transmembrane transport protein
1275957	0	T	SNP	C	111	112	219	99.55	224
1276432	0	C	SNP	T	98	106	202	99.51	205	Lys439Lys (aag/aaA)	Rv1148c	-	hypothetical protein
1276588	0	C	SNP	G	95	104	194	100	199	Ala387Ala (gcg/gcC)	Rv1148c	-	hypothetical protein
1277869	1	G	Ins	T	110	88	198	95.65	198
1281118	0	T	SNP	C	89	105	193	100	194	Thr123Ala (acg/Gcg)	Rv1154c	-	hypothetical protein
1281771	0	T	SNP	C	109	109	215	99.54	219	Ser115Pro (tcg/Ccg)	Rv1155	-	pyridoxine/pyridoxamine 5'-phosphate oxidase
1281984	0	G	SNP	A	92	106	198	99	200
1287372	0	G	SNP	C	75	114	185	99.47	190	Leu15Leu (ctg/ctC)	Rv1161	narG	nitrate reductase subunit alpha
1291938	0	G	SNP	A	74	71	144	77.13	188	Asp292Asn (gac/Aac)	Rv1162	narH	nitrate reductase subunit beta
1292102	0	A	SNP	G	98	95	190	99.48	194	Pro346Pro (cca/ccG)	Rv1162	narH	nitrate reductase subunit beta
1306259	0	A	SNP	G	106	105	208	99.53	212	Ala656Ala (gct/gcC)	Rv1175c	fadH	NADPH dependent 2,4-dienoyl-CoA reductase FadH
1307598	0	C	SNP	G	114	108	222	100	222	Cys210Ser (tgc/tCc)	Rv1175c	fadH	NADPH dependent 2,4-dienoyl-CoA reductase FadH
1308317	0	T	SNP	C	109	99	205	99.52	209	His159Arg (cat/cGt)	Rv1176c	-	hypothetical protein
1309208	0	C	SNP	T	89	87	173	75.21	234	Tyr68Tyr (tac/taT)	Rv1177	fdxC	ferredoxin FdxC
1313337	1	A	Ins	G	11	41	52	91.23	52
1313338	0	A	SNP	C	11	41	50	100	52
1315191	0	A	SNP	C	119	94	210	100	213	_489Tyr (taa/taC)	Rv1180	pks3	polyketide beta-ketoacyl synthase
1315884	0	G	SNP	A	103	94	194	100	197	Ala217Ala (gcg/gcA)	Rv1181	pks4	polyketide beta-ketoacyl synthase
1325650	0	G	SNP	A	103	93	192	100	196
1327890	0	G	SNP	A	103	93	194	100	196	Asp472Asp (gac/gaT)	Rv1186c	-	hypothetical protein
1328687	0	G	SNP	C	105	101	204	100	206	Pro207Ala (ccc/Gcc)	Rv1186c	-	hypothetical protein
1339774	0	C	SNP	G	91	91	180	98.38	185	Gly142Gly (ggc/ggG)	Rv1196	PPE18	PPE family protein PPE18
1339823	0	A	SNP	G	106	100	204	100	206	Thr159Ala (acg/Gcg)	Rv1196	PPE18	PPE family protein PPE18
1339894	0	C	SNP	T	110	92	200	100	202	Leu182Leu (ctc/ctT)	Rv1196	PPE18	PPE family protein PPE18
1339905	0	C	SNP	T	108	88	189	100	196	Ala186Val (gcc/gTc)	Rv1196	PPE18	PPE family protein PPE18
1340500	0	G	SNP	T	85	95	174	100	180	Met384Ile (atg/atT)	Rv1196	PPE18	PPE family protein PPE18
1340784	0	T	SNP	C	87	94	176	97.84	185	Gly42Gly (ggt/ggC)	Rv1197	esxK	ESAT-6 like protein EsxK
1341295	0	A	SNP	G	107	103	205	99.06	212
1345016	0	C	SNP	T	93	111	199	100	204	Ala52Thr (gcc/Acc)	Rv1201c	dapD	2,3,4,5-tetrahydropyridine-2,6-dicarboxylate N-succinyltransferase
1351172	0	A	SNP	G	97	105	198	99.51	203
1360209	0	T	SNP	C	99	90	185	99.47	190	Ala531Ala (gca/gcG)	Rv1217c	-	tetronasin ABC transporter integral membrane protein
1361190	0	G	SNP	A	100	98	193	100	198	Ser204Ser (agc/agT)	Rv1217c	-	tetronasin ABC transporter integral membrane protein
1362006	0	T	SNP	C	89	114	201	100	203	Gln243Arg (caa/cGa)	Rv1218c	-	tetronasin ABC transporter ATP-binding protein
1365837	1	C	Ins	G	85	69	154	92.77	154
1365837	2	C	Ins	G	85	68	153	92.17	154
1367484	0	T	SNP	G	89	105	194	100	194	Trp8Gly (tgg/Ggg)	Rv1224	tatB	Sec-independent protein translocase protein TatB
1371470	0	G	SNP	A	93	94	187	100	187	Arg184His (cgt/cAt)	Rv1228	lpqX	lipoprotein LpqX
1374065	0	T	SNP	C	97	87	180	100	184	Ser45Gly (agc/Ggc)	Rv1230c	-	membrane protein
1375724	0	A	SNP	C	93	100	191	100	193	Cys149Gly (tgc/Ggc)	Rv1232c	-	hypothetical protein
1377568	0	A	SNP	G	106	109	213	99.08	217	Val15Val (gta/gtG)	Rv1235	lpqY	trehalose ABC transporter substrate-binding lipoprotein LpqY
1379649	0	C	SNP	T	73	76	144	78.42	190	Asp241Asp (gac/gaT)	Rv1236	sugA	sugar ABC transporter permease SugA
1382628	0	T	SNP	C	103	88	186	99.48	192	Lys139Glu (aaa/Gaa)	Rv1239c	corA	magnesium and cobalt transport transmembrane protein CorA
1386011	0	C	Del	GAP	111	110	228	93.25	237		Rv1243c	PE_PGRS23	PE-PGRS family protein PE_PGRS23
1390763	0	C	SNP	T	77	107	182	100	184	Val764Met (gtg/Atg)	Rv1248c	-	multifunctional 2-oxoglutarate dehydrogenase E1 component /2-oxoglutarate dehydrogenase dihydrolipoyllysine-residue succinyltransferase
1393626	0	A	SNP	G	102	97	196	100	199	Leu119Leu (ctt/ctC)	Rv1249c	-	membrane protein
1396618	0	C	SNP	A	118	99	212	100	217	Glu875_ (gag/Tag)	Rv1251c	-	hypothetical protein
1396922	0	T	SNP	C	103	94	193	100	197	Thr773Thr (aca/acG)	Rv1251c	-	hypothetical protein
1401033	0	C	SNP	T	106	125	229	100	231	Ser355Leu (tcg/tTg)	Rv1253	deaD	ATP-dependent RNA helicase DeaD
1411210	0	T	SNP	G	94	102	192	100	196	Val260Val (gtt/gtG)	Rv1263	amiB2	amidase AmiB
1413148	0	C	SNP	T	59	86	134	100	145
1414021	0	C	SNP	T	92	102	191	100	194	Arg607Gln (cgg/cAg)	Rv1266c	pknH	serine/threonine-protein kinase PknH
1422666	0	C	SNP	T	87	92	177	100	179	Gly462Glu (ggg/gAg)	Rv1273c	-	drug ABC transporter ATP-binding protein
1422667	0	C	SNP	T	87	95	180	100	182	Gly462Arg (ggg/Agg)	Rv1273c	-	drug ABC transporter ATP-binding protein
1440090	0	C	SNP	T	93	81	170	100	174	Thr395Ile (acc/aTc)	Rv1286	-	bifunctional sulfate adenyltransferase subunit 1 CysN/adenylylsulfate kinase CysC
1440469	0	C	SNP	G	103	106	207	100	209	Pro521Pro (ccc/ccG)	Rv1286	-	bifunctional sulfate adenyltransferase subunit 1 CysN/adenylylsulfate kinase CysC
1441545	0	G	SNP	A	6	4	10	90.91	11	Ala66Ala (gcg/gcA)	Rv1288	-	hypothetical protein
1445781	0	A	SNP	G	91	91	179	100	182	Ala18Ala (gct/gcC)	Rv1291c	-	hypothetical protein
1450316	0	C	SNP	T	81	64	142	100	145	Ala314Ala (gcc/gcT)	Rv1294	thrA	homoserine dehydrogenase
1457144	0	C	SNP	T	93	107	199	100	200	Arg194Cys (cgc/Tgc)	Rv1300	hemK	release factor glutamine methyltransferase
1468208	0	A	SNP	C	86	94	171	84.11	214	Leu433Arg (ctg/cGg)	Rv1313c	-	insertion sequence element IS1557 transposase
1468492	0	C	SNP	A	155	170	317	99.69	326	Leu338Leu (ctg/ctT)	Rv1313c	-	insertion sequence element IS1557 transposase
1471659	0	C	SNP	T	87	94	177	100	181
1473246	0	A	SNP	G	58	58	113	76.32	152		Rvnr01	-	rRNA	amikacin (AMK) kanamycin (KAN) capreomycin (CPR)		streptomycin (SM)
1478357	0	G	SNP	T	94	118	210	99.07	214	Pro254Pro (ccc/ccA)	Rv1317c	alkA	bifunctional regulatory protein/DNA repair enzyme AlkA
1479085	0	T	SNP	C	88	89	175	100	177	Ile12Val (atc/Gtc)	Rv1317c	alkA	bifunctional regulatory protein/DNA repair enzyme AlkA
1480945	0	C	SNP	G	190	197	382	99.74	388	Thr519Thr (acg/acC)	Rv1319c	-	adenylate cyclase
1480948	0	C	SNP	T	190	195	377	100	385	Glu518Glu (gag/gaA)	Rv1319c	-	adenylate cyclase
1481185	0	A	SNP	C	213	207	411	100	420	Asp439Glu (gat/gaG)	Rv1319c	-	adenylate cyclase
1481563	0	C	SNP	T	177	224	396	100	401	Glu313Glu (gag/gaA)	Rv1319c	-	adenylate cyclase
1482627	0	T	SNP	C	105	86	189	100	191	Thr531Ala (acg/Gcg)	Rv1320c	-	adenylate cyclase
1484708	0	A	SNP	C	107	104	207	100	211	Ser144Arg (agc/Cgc)	Rv1321	-	endonuclease NucS
1489142	0	C	SNP	T	96	92	169	96.41	195	Gly275Asp (ggc/gAc)	Rv1325c	PE_PGRS24	PE-PGRS family protein PE_PGRS24
1490905	0	A	SNP	G	115	113	225	100	228	Ser470Pro (tct/Cct)	Rv1326c	glgB	1,4-alpha-glucan branching protein
1493333	0	C	SNP	T	81	71	149	77.16	197	Glu365Lys (gag/Aag)	Rv1327c	glgE	alpha-1,4-glucan:maltose-1-phosphate maltosyltransferase
1495836	0	G	SNP	A	84	91	171	99.43	176	Val425Met (gtg/Atg)	Rv1328	glgP	glycogen phosphorylase
1498951	0	G	SNP	T	113	68	179	100	181	Thr80Lys (acg/aAg)	Rv1329c	dinG	ATP-dependent helicase DinG
1499213	0	T	Del	GAP	84	88	169	100	172		Rv1330c	pncB1	nicotinic acid phosphoribosyltransferase PncB1
1499214	0	C	Del	GAP	84	88	169	100	172		Rv1330c	pncB1	nicotinic acid phosphoribosyltransferase PncB1
1499215	0	A	Del	GAP	84	88	169	100	172		Rv1330c	pncB1	nicotinic acid phosphoribosyltransferase PncB1
1499216	0	G	Del	GAP	84	88	169	100	172		Rv1330c	pncB1	nicotinic acid phosphoribosyltransferase PncB1
1499217	0	G	Del	GAP	84	88	169	100	172		Rv1330c	pncB1	nicotinic acid phosphoribosyltransferase PncB1
1499218	0	C	Del	GAP	84	88	169	100	172		Rv1330c	pncB1	nicotinic acid phosphoribosyltransferase PncB1
1499219	0	C	Del	GAP	84	88	169	100	172		Rv1330c	pncB1	nicotinic acid phosphoribosyltransferase PncB1
1499220	0	G	Del	GAP	84	88	169	100	172		Rv1330c	pncB1	nicotinic acid phosphoribosyltransferase PncB1
1499221	0	G	SNP	A	82	88	169	100	170	Pro447Ser (ccg/Tcg)	Rv1330c	pncB1	nicotinic acid phosphoribosyltransferase PncB1
1499274	0	C	SNP	G	101	90	191	100	191	Gly429Ala (ggc/gCc)	Rv1330c	pncB1	nicotinic acid phosphoribosyltransferase PncB1
1501700	0	G	SNP	A	79	99	170	100	178	Val34Val (gtg/gtA)	Rv1333	-	hydrolase
1513189	0	C	SNP	T	87	104	185	100	191	Ala48Val (gct/gTt)	Rv1348	irtA	iron ABC transporter ATP-binding protein/permease IrtA
1526819	0	C	SNP	A	129	77	205	100	206	Arg70Arg (cgg/Agg)	Rv1358	-	transcriptional regulator
1533241	0	G	SNP	C	111	109	218	90.16	244	Thr131Thr (acc/acG)	Rv1361c	PPE19	PPE family protein PPE19
1533583	0	G	SNP	A	93	107	197	91.74	218	Tyr17Tyr (tac/taT)	Rv1361c	PPE19	PPE family protein PPE19
1533624	0	A	SNP	C	87	124	209	96.79	218	Phe4Val (ttc/Gtc)	Rv1361c	PPE19	PPE family protein PPE19
1534551	0	C	SNP	T	95	118	211	100	213	Glu20Glu (gag/gaA)	Rv1362c	-	membrane protein
1536251	0	G	SNP	T	105	109	211	100	214	Ala465Glu (gcg/gAg)	Rv1364c	-	sigma factor regulatory protein
1536734	0	A	SNP	C	78	80	156	77.83	203	Leu304Arg (ctc/cGc)	Rv1364c	-	sigma factor regulatory protein
1540141	0	T	SNP	C	83	88	170	98.84	173	Ile169Val (atc/Gtc)	Rv1367c	-	hypothetical protein
1540484	0	C	SNP	G	99	102	199	100	201	Leu54Leu (ctg/ctC)	Rv1367c	-	hypothetical protein
1544255	0	C	SNP	T	99	88	186	100	187	Arg299Arg (cgc/cgT)	Rv1371	-	membrane protein
1546703	0	C	SNP	T	128	87	212	100	215	Pro231Leu (ccg/cTg)	Rv1373	-	glycolipid sulfotransferase
1547125	0	T	SNP	C	81	97	175	100	178	Thr136Ala (aca/Gca)	Rv1374c	-	hypothetical protein
1552547	0	G	SNP	A	98	112	208	100	210	Arg37Trp (cgg/Tgg)	Rv1378c	-	hypothetical protein
1554216	0	C	SNP	T	90	76	161	100	166	Pro10Leu (ccc/cTc)	Rv1381	pyrC	dihydroorotase
1563717	0	C	SNP	T	111	98	205	100	209	Val8Val (gtc/gtT)	Rv1388	mihF	integration host factor MihF
1570566	0	C	SNP	A	117	108	222	100	225	Arg135Leu (cgg/cTg)	Rv1394c	cyp132	cytochrome P450 Cyp132
1573660	0	T	SNP	G	136	120	255	100	256	Arg66Ser (aga/agC)	Rv1396c	PE_PGRS25	PE-PGRS family protein PE_PGRS25
1588899	0	G	SNP	T	90	107	194	100	197	Ala111Ala (gcg/gcT)	Rv1412	ribC	riboflavin synthase
1593331	0	G	SNP	A	96	109	199	100	205
1595342	0	T	SNP	C	116	120	233	100	236	Val434Ala (gtg/gCg)	Rv1420	uvrC	excinuclease ABC subunit UvrC
1599557	0	C	SNP	G	105	88	192	100	193	Arg33Thr (agg/aCg)	Rv1424c	-	membrane protein
1608276	0	A	SNP	C	92	99	191	100	191	Asn65Thr (aac/aCc)	Rv1431	-	hypothetical protein
1609840	0	A	SNP	G	123	106	226	100	229	Pro586Pro (cca/ccG)	Rv1431	-	hypothetical protein
1612624	1	T	Ins	A	63	69	132	80	133		Rv1435c	-	hypothetical protein
1612624	2	T	Ins	T	64	69	133	80.61	133		Rv1435c	-	hypothetical protein
1612624	3	T	Ins	C	64	69	133	80.61	133		Rv1435c	-	hypothetical protein
1612624	4	T	Ins	G	63	69	132	80	133		Rv1435c	-	hypothetical protein
1612624	5	T	Ins	G	64	67	131	79.39	133		Rv1435c	-	hypothetical protein
1612624	6	T	Ins	T	63	69	132	80	133		Rv1435c	-	hypothetical protein
1612624	7	T	Ins	A	64	69	133	80.61	133		Rv1435c	-	hypothetical protein
1612624	8	T	Ins	C	64	69	133	80.61	133		Rv1435c	-	hypothetical protein
1612624	9	T	Ins	C	64	69	133	80.61	133		Rv1435c	-	hypothetical protein
1612624	10	T	Ins	G	64	69	133	80.61	133		Rv1435c	-	hypothetical protein
1612624	11	T	Ins	G	64	69	133	80.61	133		Rv1435c	-	hypothetical protein
1612624	12	T	Ins	T	64	69	133	80.61	133		Rv1435c	-	hypothetical protein
1612624	13	T	Ins	G	64	69	133	80.61	133		Rv1435c	-	hypothetical protein
1612624	14	T	Ins	C	64	69	133	80.61	133		Rv1435c	-	hypothetical protein
1612624	15	T	Ins	G	64	69	133	80.61	133		Rv1435c	-	hypothetical protein
1612624	16	T	Ins	C	64	69	133	80.61	133		Rv1435c	-	hypothetical protein
1612624	17	T	Ins	C	64	69	133	80.61	133		Rv1435c	-	hypothetical protein
1612624	18	T	Ins	A	64	69	133	80.61	133		Rv1435c	-	hypothetical protein
1612624	19	T	Ins	G	64	69	133	80.61	133		Rv1435c	-	hypothetical protein
1612624	20	T	Ins	G	64	69	133	80.61	133		Rv1435c	-	hypothetical protein
1612624	21	T	Ins	G	64	68	132	80	133		Rv1435c	-	hypothetical protein
1613035	0	T	SNP	C	91	81	169	100	172
1614143	0	G	SNP	A	95	105	200	100	200	Leu279Leu (ctg/ctA)	Rv1436	gap	glyceraldehyde 3-phosphate dehydrogenase
1618978	0	T	SNP	C	148	94	236	99.18	244	Asp236Gly (gat/gGt)	Rv1441c	PE_PGRS26	PE-PGRS family protein PE_PGRS26
1624791	0	C	SNP	G	102	87	184	100	189	Arg192Pro (cga/cCa)	Rv1446c	opcA	OXPP cycle protein OpcA
1627351	0	T	SNP	C	138	101	235	100	239	Thr244Ala (acc/Gcc)	Rv1448c	tal	transaldolase
1630148	0	A	SNP	C	106	116	214	99.55	223	Tyr18Asp (tac/Gac)	Rv1449c	tkt	transketolase
1634609	0	C	SNP	T	58	43	100	100	101	Ala7Thr (gcc/Acc)	Rv1450c	PE_PGRS27	PE-PGRS family protein PE_PGRS27
1634610	0	C	SNP	T	60	44	100	100	104	Val6Val (gtg/gtA)	Rv1450c	PE_PGRS27	PE-PGRS family protein PE_PGRS27
1636172	1	T	Ins	C	85	21	106	89.08	106		Rv1452c	PE_PGRS28	PE-PGRS family protein PE_PGRS28
1636172	2	T	Ins	C	85	21	106	89.08	106		Rv1452c	PE_PGRS28	PE-PGRS family protein PE_PGRS28
1636172	3	T	Ins	G	85	21	106	89.08	106		Rv1452c	PE_PGRS28	PE-PGRS family protein PE_PGRS28
1636826	0	C	SNP	A	135	161	279	99	299	Gly468Gly (ggg/ggT)	Rv1452c	PE_PGRS28	PE-PGRS family protein PE_PGRS28
1636934	0	A	SNP	G	128	141	263	90.27	298	His432His (cat/caC)	Rv1452c	PE_PGRS28	PE-PGRS family protein PE_PGRS28
1636936	0	G	SNP	T	122	135	252	89.55	287	His432Asn (cat/Aat)	Rv1452c	PE_PGRS28	PE-PGRS family protein PE_PGRS28
1638182	0	C	SNP	T	99	149	246	100	248	Ser16Ser (tcg/tcA)	Rv1452c	PE_PGRS28	PE-PGRS family protein PE_PGRS28
1638183	0	G	SNP	A	97	147	244	100	244	Ser16Leu (tcg/tTg)	Rv1452c	PE_PGRS28	PE-PGRS family protein PE_PGRS28
1638188	0	C	SNP	T	98	145	239	99.59	244	Ala14Ala (gcg/gcA)	Rv1452c	PE_PGRS28	PE-PGRS family protein PE_PGRS28
1638191	0	C	SNP	G	99	151	246	100	250	Ala13Ala (gcg/gcC)	Rv1452c	PE_PGRS28	PE-PGRS family protein PE_PGRS28
1638194	0	G	SNP	C	103	154	252	99.23	259	Ala12Ala (gcc/gcG)	Rv1452c	PE_PGRS28	PE-PGRS family protein PE_PGRS28
1639594	0	C	SNP	A	110	111	218	100	221	Pro405Gln (cca/cAa)	Rv1453	-	transcriptional activator protein
1645802	0	T	SNP	C	89	96	182	100	185	Lys113Glu (aaa/Gaa)	Rv1459c	-	alpha-(1->6)-mannopyranosyltransferase
1650072	0	A	SNP	G	109	104	209	100	213	Asn183Asp (aac/Gac)	Rv1462	-	hypothetical protein
1650406	0	C	SNP	A	110	108	213	100	218	Thr294Asn (acc/aAc)	Rv1462	-	hypothetical protein
1676290	0	C	SNP	A	101	104	199	99.51	206	Lys198Asn (aag/aaT)	Rv1486c	-	hypothetical protein
1676880	0	A	SNP	G	117	100	210	99.54	218	Trp2Arg (tgg/Cgg)	Rv1486c	-	hypothetical protein
1681147	0	G	SNP	A	100	99	194	100	199
1688300	0	T	SNP	C	121	102	219	100	223	Phe120Phe (ttt/ttC)	Rv1497	lipL	esterase LipL
1689349	0	C	SNP	T	123	117	237	99.59	241	Arg191His (cgc/cAc)	Rv1498c	-	methyltransferase
1692141	0	A	SNP	C	96	117	210	100	213	Ile84Ile (ata/atC)	Rv1501	-	hypothetical protein
1692960	0	T	SNP	C	122	137	250	100	259	Ser13Pro (tcg/Ccg)	Rv1502	-	hypothetical protein
1693561	0	A	SNP	G	128	101	228	100	229	Tyr213Cys (tac/tGc)	Rv1502	-	hypothetical protein
1697541	0	C	SNP	A	100	87	186	76.33	245	Arg62Arg (cgc/cgA)	Rv1507A	-	hypothetical protein
1698911	0	G	SNP	A	105	95	196	100	200	Gly328Gly (ggc/ggT)	Rv1508c	-	membrane protein
1699849	0	G	SNP	A	90	110	196	100	200	Pro16Ser (ccg/Tcg)	Rv1508c	-	membrane protein
1706119	0	T	SNP	C	120	105	220	100	225	Ser159Ser (tca/tcG)	Rv1514c	-	glycosyltransferase
1708792	0	T	SNP	C	91	128	215	100	219
1709432	0	C	SNP	T	99	111	206	100	210	Leu188Phe (ctc/Ttc)	Rv1517	-	hypothetical protein
1713192	0	A	SNP	G	109	99	194	100	208	Val297Val (gta/gtG)	Rv1521	fadD25	fatty-acid--CoA ligase FadD25
1713923	0	A	SNP	G	100	134	230	100	234	His541Arg (cac/cGc)	Rv1521	fadD25	fatty-acid--CoA ligase FadD25
1715472	0	C	SNP	A	92	81	170	76.55	226	Gly714Val (ggg/gTg)	Rv1522c	mmpL12	transmembrane transport protein MmpL12
1716472	0	A	SNP	G	109	81	187	100	190	Ser381Pro (tcc/Ccc)	Rv1522c	mmpL12	transmembrane transport protein MmpL12
1718426	0	C	SNP	G	85	87	167	77.13	223	Phe258Leu (ttc/ttG)	Rv1523	-	methyltransferase
1728161	0	G	SNP	T	98	89	183	100	187	Gly83Gly (ggc/ggA)	Rv1527c	pks5	polyketide synthase
1728837	0	A	SNP	G	109	109	217	99.09	220
1735739	0	T	SNP	C	110	121	227	99.57	232
1744906	0	C	SNP	A	66	100	165	77.57	214
1747370	0	G	SNP	C	74	88	161	75.7	214	Gly59Ala (ggc/gCc)	Rv1546	-	hypothetical protein
1748439	0	C	SNP	T	110	114	219	100	224	Thr249Ile (acc/aTc)	Rv1547	dnaE1	DNA polymerase III subunit alpha
1752561	0	T	SNP	C	96	101	195	100	197	Asp258Gly (gac/gGc)	Rv1548c	PPE21	PPE family protein PPE21
1753519	1	G	Ins	C	42	102	144	84.21	144
1759252	0	G	SNP	T	100	100	198	100	200	Ser524Ser (tcg/tcT)	Rv1552	frdA	fumarate reductase flavoprotein subunit		phylo (not 4,9)
1760292	0	A	SNP	G	96	120	215	99.54	217	Met40Val (atg/Gtg)	Rv1554	frdC	fumarate reductase membrane anchor subunit
1761765	0	G	SNP	A	113	106	216	100	219	Gly8Ser (ggc/Agc)	Rv1557	mmpL6	transmembrane transport protein MmpL6
1763482	0	G	SNP	A	115	104	214	100	219	Gly19Arg (ggg/Agg)	Rv1559	ilvA	threonine dehydratase IlvA
1764225	0	C	SNP	T	114	95	205	100	209	Ala266Ala (gcc/gcT)	Rv1559	ilvA	threonine dehydratase IlvA
1772186	0	C	SNP	T	76	64	140	75.68	185	Pro548Pro (ccg/ccA)	Rv1565c	-	hypothetical protein
1778430	0	T	SNP	C	125	102	224	99.56	228	Met191Thr (atg/aCg)	Rv1570	bioD	ATP-dependent dethiobiotin synthetase BioD
1779370	0	G	SNP	C	29	26	54	100	55	Thr19Thr (acg/acC)	Rv1573	-	phage protein
1780586	1	C	Ins	G	23	25	48	100	48		Rv1575	-	phage protein
1781251	0	C	SNP	T	20	24	44	100	44	Glu272Lys (gag/Aag)	Rv1576c	-	phage capsid protein
1781811	0	T	SNP	C	34	21	54	94.83	58	Asp85Gly (gac/gGc)	Rv1576c	-	phage capsid protein
1784238	0	A	Del	GAP	25	29	53	98.18	55		Rv1581c	-	phage protein
1789446	0	C	SNP	T	87	74	160	77.78	207	Val131Ile (gtc/Atc)	Rv1588c	-	hypothetical protein
1789650	0	C	SNP	T	91	55	144	77.25	189	Ala63Thr (gcc/Acc)	Rv1588c	-	hypothetical protein
1789654	0	A	SNP	G	90	58	147	78.72	188	Leu61Leu (ctt/ctC)	Rv1588c	-	hypothetical protein
1789671	0	C	SNP	T	86	63	148	79.68	187	Ala56Thr (gcg/Acg)	Rv1588c	-	hypothetical protein
1789675	0	A	SNP	C	81	61	139	78.02	182	Gly54Gly (ggt/ggG)	Rv1588c	-	hypothetical protein
1789678	0	C	SNP	G	85	57	138	78.89	180	Val53Val (gtg/gtC)	Rv1588c	-	hypothetical protein
1789933	0	G	SNP	A	106	105	207	99.53	212
1792777	0	T	SNP	C	74	102	175	100	176	Ile322Val (att/Gtt)	Rv1592c	-	hypothetical protein
1792778	0	T	SNP	C	77	102	178	100	179	Glu321Glu (gaa/gaG)	Rv1592c	-	hypothetical protein
1798355	0	G	SNP	A	111	94	200	99.51	206	Gly21Asp (ggt/gAt)	Rv1597	-	hypothetical protein
1802047	0	C	SNP	G	97	113	207	100	210	Gln5Glu (cag/Gag)	Rv1601	hisB	imidazole glycerol-phosphate dehydratase
1803265	0	G	SNP	A	100	93	190	100	193	Ser201Asn (agc/aAc)	Rv1602	hisH	imidazole glycerol phosphate synthase subunit HisH
1804409	0	C	SNP	A	123	116	233	99.58	240	Pro124Gln (cca/cAa)	Rv1604	impA	inositol-monophosphatase ImpA
1811375	0	G	SNP	T	101	98	197	99.5	200	Gly83Gly (ggg/ggT)	Rv1612	trpB	tryptophan synthase subunit beta
1812448	0	C	SNP	T	94	117	208	100	211	Tyr30Tyr (tac/taT)	Rv1613	trpA	tryptophan synthase subunit alpha
1817976	0	A	SNP	T	107	118	220	100	225	His121Leu (cac/cTc)	Rv1618	tesB1	acyl-CoA thioesterase TesB
1818286	0	C	SNP	T	100	88	184	100	188	Gly224Gly (ggc/ggT)	Rv1618	tesB1	acyl-CoA thioesterase TesB
1827468	0	C	SNP	A	91	105	193	100	196	Val160Leu (gtg/Ttg)	Rv1625c	cya	adenylyl cyclase
1832509	0	C	SNP	G	126	124	247	100	250	Thr615Thr (acc/acG)	Rv1629	polA	DNA polymerase I
1833025	0	C	SNP	T	117	102	215	100	219	Asp787Asp (gac/gaT)	Rv1629	polA	DNA polymerase I
1836286	0	G	SNP	C	104	106	208	100	210
1836417	0	C	SNP	A	107	111	214	100	218	Gly138Gly (ggg/ggT)	Rv1632c	-	hypothetical protein
1839759	0	G	SNP	C	110	102	210	99.07	214	Gly198Arg (ggg/Cgg)	Rv1634	-	multidrug-efflux transporter
1847919	0	C	SNP	G	101	105	205	100	206	Thr180Thr (acg/acC)	Rv1639c	-	hypothetical protein
1849609	0	T	SNP	C	99	106	203	99.51	206	Arg809Arg (cga/cgG)	Rv1640c	lysX	bifunctional lysine--tRNA ligase/phosphatidylglycerol lysyltransferase
1852877	0	A	SNP	C	89	115	200	99.51	205	_202Ser (tag/tCg)	Rv1641	infC	initiation factor IF-3
1854300	0	T	SNP	C	116	97	209	100	213	Leu232Pro (ctg/cCg)	Rv1644	tsnR	23S rRNA methyltransferase TsnR
1856617	0	C	SNP	T	78	92	162	100	170	Thr285Ile (aca/aTa)	Rv1646	PE17	PE family protein PE17
1856777	0	G	SNP	C	102	96	195	99.5	199	Ala2Pro (gcg/Ccg)	Rv1647	-	adenylate cyclase
1859559	0	C	SNP	A	88	99	181	100	187	Ala276Asp (gcc/gAc)	Rv1649	pheS	phenylalanine--tRNA ligase subunit alpha
1863584	0	G	SNP	T	127	114	233	99.18	243	Thr600Asn (acc/aAc)	Rv1651c	PE_PGRS30	PE-PGRS family protein PE_PGRS30
1873700	0	G	SNP	A	102	90	187	100	192	Leu354Leu (ctg/ctA)	Rv1659	argH	argininosuccinate lyase
1885772	0	G	SNP	A	99	119	211	100	218	Ala1357Thr (gcc/Acc)	Rv1662	pks8	polyketide synthase
1894300	1	G	Ins	G	91	91	182	85.85	182
1894300	2	G	Ins	T	91	90	181	85.38	182
1894300	3	G	Ins	C	91	89	180	84.91	180
1894300	4	G	Ins	T	91	88	179	84.43	180
1894300	5	G	Ins	T	91	88	179	84.43	180
1894300	6	G	Ins	G	89	86	175	82.55	175
1894300	7	G	Ins	C	88	86	174	82.08	174
1894300	8	G	Ins	C	88	86	174	82.08	174
1894300	9	G	Ins	G	87	86	173	81.6	174
1894300	10	G	Ins	C	88	86	174	82.08	174
1894422	0	A	SNP	G	103	100	201	100	203
1901493	0	T	SNP	C	105	130	229	100	235	Ser149Ser (agt/agC)	Rv1676	-	hypothetical protein
1907296	0	G	SNP	C	124	135	253	100	259	Ala298Ala (gcg/gcC)	Rv1682	-	hypothetical protein
1908598	0	G	SNP	A	102	113	213	99.54	216	Arg335Arg (cgg/cgA)	Rv1683	-	bifunctional long-chain acyl-CoA synthase/lipase
1916137	0	A	SNP	G	104	99	201	100	203	Leu63Leu (cta/ctG)	Rv1691	-	hypothetical protein
1917972	0	A	SNP	G	125	104	227	100	229	Leu11Leu (cta/ctG)	Rv1694	tlyA	16S/23S rRNA (cytidine-2'-O)-methyltransferase TlyA			capreomycin (CPR)
1925136	0	G	SNP	A	127	105	226	100	232	Val436Val (gtg/gtA)	Rv1699	pyrG	CTP synthase
1926029	0	T	SNP	C	104	113	213	100	217	Tyr150His (tat/Cat)	Rv1700	-	NUDIX hydrolase
1927329	0	C	SNP	A	96	113	207	100	209	Arg416Leu (cgc/cTc)	Rv1702c	-	hypothetical protein
1931179	0	C	SNP	A	92	86	173	100	178	Arg93Leu (cgg/cTg)	Rv1704c	cycA	D-serine/alanine/glycine transporter protein CycA
1931718	0	G	SNP	C	98	92	183	98.45	193	Leu313Val (ctg/Gtg)	Rv1705c	PPE22	PPE family protein PPE22
1933988	0	G	SNP	A	109	90	198	99.5	200
1944107	0	A	SNP	G	102	102	200	100	204	Ser178Gly (agt/Ggt)	Rv1716	-	hypothetical protein
1944402	0	T	SNP	C	89	114	199	100	203	Val276Ala (gtc/gCc)	Rv1716	-	hypothetical protein
1946999	0	T	SNP	G	90	109	193	100	199
1950767	0	T	SNP	C	108	124	230	100	232	Lys95Lys (aaa/aaG)	Rv1724c	-	hypothetical protein
1952743	0	G	SNP	A	109	99	205	100	208	Val298Met (gtg/Atg)	Rv1726	-	oxidoreductase
1958625	0	C	SNP	T	96	73	165	76.82	220	Leu317Phe (ctc/Ttc)	Rv1731	gabD2	succinate-semialdehyde dehydrogenase
1960284	0	C	SNP	A	99	90	188	99.47	190	Gln68His (cag/caT)	Rv1733c	-	transmembrane protein
1961624	0	T	Del	GAP	91	88	176	75.53	237		Rv1735c	-	membrane protein
1967237	0	C	SNP	A	107	99	205	99.52	207	Arg134Leu (cga/cTa)	Rv1739c	-	sulfate ABC transporter permease
1971725	0	G	SNP	C	113	111	217	100	224	Arg89Arg (cgc/cgG)	Rv1745c	idi	isopentenyl-diphosphate delta-isomerase
1972901	0	C	SNP	T	116	107	221	100	223	Ala255Val (gcg/gTg)	Rv1746	pknF	serine/threonine-protein kinase PknF
1973452	0	A	SNP	G	85	93	176	76.72	232	Thr439Ala (acg/Gcg)	Rv1746	pknF	serine/threonine-protein kinase PknF
1977646	0	G	SNP	A	105	94	199	100	199	Ala80Ala (gcc/gcT)	Rv1749c	-	integral membrane protein
1983195	0	A	SNP	G	16	7	23	95.83	24	Gly527Gly (ggt/ggC)	Rv1753c	PPE24	PPE family protein PPE24
1983198	0	C	SNP	G	18	8	26	100	26	Val526Val (gtg/gtC)	Rv1753c	PPE24	PPE family protein PPE24
1983313	0	T	SNP	G	131	120	249	98.82	254	Asn488Thr (aac/aCc)	Rv1753c	PPE24	PPE family protein PPE24
1990883	0	G	SNP	T	4	4	8	100	8	Gly565Gly (ggc/ggA)	Rv1759c	wag22	PE-PGRS family protein Wag22
1990888	0	C	SNP	T	4	4	7	100	8	Ala564Thr (gcc/Acc)	Rv1759c	wag22	PE-PGRS family protein Wag22
1990892	0	A	SNP	C	5	4	8	100	9	Gly562Gly (ggt/ggG)	Rv1759c	wag22	PE-PGRS family protein Wag22
2003252	0	C	SNP	T	107	129	231	100	236	Ala209Ala (gcc/gcT)	Rv1769	-	hypothetical protein
2003827	0	A	SNP	C	107	97	200	100	204	Asp401Ala (gac/gCc)	Rv1769	-	hypothetical protein
2010614	0	G	SNP	A	100	98	194	100	198
2010880	0	T	SNP	G	94	96	185	100	190	Gly75Gly (ggt/ggG)	Rv1777	cyp144	cytochrome P450 Cyp144
2011568	0	G	SNP	C	91	78	167	100	169	Glu305Gln (gag/Cag)	Rv1777	cyp144	cytochrome P450 Cyp144
2020654	0	G	SNP	A	91	74	160	75	220	Arg466Arg (cgg/cgA)	Rv1783	eccC5	ESX-5 type VII secretion system protein EccC5
2022868	0	T	SNP	C	103	116	212	100	219	Ser1204Ser (agt/agC)	Rv1783	eccC5	ESX-5 type VII secretion system protein EccC5
2023628	0	C	SNP	G	105	78	181	99.46	184	Gly334Ala (gga/gCa)	Rv1785c	cyp143	cytochrome P450 Cyp143
2025977	0	C	SNP	G	102	74	174	97.78	180	Thr226Arg (acg/aGg)	Rv1787	PPE25	PPE family protein PPE25
2027028	0	C	SNP	T	76	69	144	77.54	187	Ala80Val (gcg/gTg)	Rv1789	PPE26	PPE family protein PPE26
2034676	0	C	SNP	T	108	90	196	99	200	Ile316Ile (atc/atT)	Rv1796	mycP5	membrane-anchored mycosin MycP
2045310	0	A	SNP	G	112	99	207	100	211	Ile511Ile (att/atC)	Rv1803c	PE_PGRS32	PE-PGRS family protein PE_PGRS32
2049065	0	T	SNP	C	88	114	201	100	202
2049097	0	G	SNP	C	89	123	208	100	212
2050822	0	G	SNP	C	77	93	167	100	170	Gly301Ala (gga/gCa)	Rv1808	PPE32	PPE family protein PPE32
2051345	0	G	SNP	A	103	107	206	100	210	Gly22Ser (ggt/Agt)	Rv1809	PPE33	PPE family protein PPE33
2051746	0	T	SNP	C	122	125	240	100	247	Ala155Ala (gct/gcC)	Rv1809	PPE33	PPE family protein PPE33
2052035	0	G	SNP	T	109	92	199	100	201	Val252Leu (gtg/Ttg)	Rv1809	PPE33	PPE family protein PPE33
2055271	0	A	SNP	G	93	79	168	100	172	Leu30Pro (cta/cCa)	Rv1812c	-	dehydrogenase
2056184	0	C	SNP	T	96	82	176	100	178
2057774	0	A	SNP	T	90	99	184	100	189	Ile83Phe (atc/Ttc)	Rv1815	-	hypothetical protein
2058950	0	C	Del	GAP	99	89	187	95.92	196		Rv1816	-	HTH-type transcriptional regulator
2061865	0	G	Del	GAP	26	35	54	100	61		Rv1818c	PE_PGRS33	PE-PGRS family protein PE_PGRS33
2061866	0	G	Del	GAP	26	35	54	100	61		Rv1818c	PE_PGRS33	PE-PGRS family protein PE_PGRS33
2061867	0	T	Del	GAP	26	35	54	100	61		Rv1818c	PE_PGRS33	PE-PGRS family protein PE_PGRS33
2061868	0	G	Del	GAP	26	35	54	100	61		Rv1818c	PE_PGRS33	PE-PGRS family protein PE_PGRS33
2061869	0	A	Del	GAP	26	35	54	100	61		Rv1818c	PE_PGRS33	PE-PGRS family protein PE_PGRS33
2061870	0	C	Del	GAP	26	35	54	100	61		Rv1818c	PE_PGRS33	PE-PGRS family protein PE_PGRS33
2061871	0	A	Del	GAP	26	35	54	100	61		Rv1818c	PE_PGRS33	PE-PGRS family protein PE_PGRS33
2061872	0	T	Del	GAP	26	35	54	100	61		Rv1818c	PE_PGRS33	PE-PGRS family protein PE_PGRS33
2061873	0	T	Del	GAP	26	35	54	100	61		Rv1818c	PE_PGRS33	PE-PGRS family protein PE_PGRS33
2061874	0	A	Del	GAP	26	35	54	100	61		Rv1818c	PE_PGRS33	PE-PGRS family protein PE_PGRS33
2061875	0	G	Del	GAP	26	35	54	100	61		Rv1818c	PE_PGRS33	PE-PGRS family protein PE_PGRS33
2061876	0	T	Del	GAP	26	35	54	100	61		Rv1818c	PE_PGRS33	PE-PGRS family protein PE_PGRS33
2061877	0	G	Del	GAP	26	35	54	98.39	62		Rv1818c	PE_PGRS33	PE-PGRS family protein PE_PGRS33
2061878	0	C	Del	GAP	26	35	54	98.39	62		Rv1818c	PE_PGRS33	PE-PGRS family protein PE_PGRS33
2061879	0	C	Del	GAP	26	35	54	96.83	63		Rv1818c	PE_PGRS33	PE-PGRS family protein PE_PGRS33
2061880	0	G	Del	GAP	26	35	54	96.83	63		Rv1818c	PE_PGRS33	PE-PGRS family protein PE_PGRS33
2061881	0	G	Del	GAP	26	35	54	98.39	62		Rv1818c	PE_PGRS33	PE-PGRS family protein PE_PGRS33
2061958	0	A	SNP	G	58	129	182	98.94	189	Ala239Ala (gct/gcC)	Rv1818c	PE_PGRS33	PE-PGRS family protein PE_PGRS33
2074754	0	C	SNP	T	104	100	202	100	204
2087652	0	C	SNP	T	105	108	211	99.53	214	Arg87Arg (cgg/cgA)	Rv1839c	vapB13	antitoxin VapB13
2094912	0	C	Del	GAP	66	82	149	87.06	170		Rv1844c	gnd1	6-phosphogluconate dehydrogenase
2094913	0	A	Del	GAP	66	82	149	88.1	168		Rv1844c	gnd1	6-phosphogluconate dehydrogenase
2094914	0	G	Del	GAP	66	82	149	88.1	168		Rv1844c	gnd1	6-phosphogluconate dehydrogenase
2094915	0	C	Del	GAP	66	82	149	89.16	166		Rv1844c	gnd1	6-phosphogluconate dehydrogenase
2094916	0	G	Del	GAP	66	82	149	88.62	167		Rv1844c	gnd1	6-phosphogluconate dehydrogenase
2094917	0	T	Del	GAP	66	82	149	88.62	167		Rv1844c	gnd1	6-phosphogluconate dehydrogenase
2096186	0	A	SNP	G	99	96	192	100	195	Thr138Thr (act/acC)	Rv1846c	blaI	transcriptional repressor BlaI
2097708	0	C	SNP	T	73	62	132	76.7	176	Ser21Phe (tcc/tTc)	Rv1849	ureB	urease subunit beta
2108141	0	T	SNP	C	119	107	221	100	226	Phe136Leu (ttc/Ctc)	Rv1860	apa	hypothetical protein
2108890	0	A	SNP	C	99	93	186	100	192
2109523	1	C	Ins	G	89	77	166	95.95	166
2114606	0	C	SNP	T	80	86	163	78.67	211	Leu489Leu (ctc/ctT)	Rv1866	-	hypothetical protein
2116903	0	C	SNP	T	87	88	165	99.43	176	Gly380Gly (ggc/ggT)	Rv1867	-	hypothetical protein
2122976	0	C	SNP	G	105	115	219	99.55	221	Gly59Ala (ggt/gCt)	Rv1872c	lldD2	L-lactate dehydrogenase
2123169	0	T	SNP	G	88	97	183	100	185
2128870	0	A	SNP	G	116	93	203	100	209	Leu283Leu (cta/ctG)	Rv1878	glnA3	glutamine synthetase GlnA
2133468	1	T	Ins	T	95	81	176	93.62	176		Rv1883c	-	hypothetical protein
2133468	2	T	Ins	C	95	81	176	93.62	176		Rv1883c	-	hypothetical protein
2133468	3	T	Ins	G	95	81	176	93.62	176		Rv1883c	-	hypothetical protein
2133468	4	T	Ins	C	95	81	176	93.62	176		Rv1883c	-	hypothetical protein
2133468	5	T	Ins	A	95	81	176	93.62	176		Rv1883c	-	hypothetical protein
2133468	6	T	Ins	T	94	81	175	93.09	176		Rv1883c	-	hypothetical protein
2133468	7	T	Ins	G	95	81	176	93.62	176		Rv1883c	-	hypothetical protein
2133468	8	T	Ins	C	95	81	176	93.62	176		Rv1883c	-	hypothetical protein
2133468	9	T	Ins	C	94	81	175	93.09	175		Rv1883c	-	hypothetical protein
2133468	10	T	Ins	G	92	80	172	91.49	172		Rv1883c	-	hypothetical protein
2133468	11	T	Ins	T	92	78	170	90.43	170		Rv1883c	-	hypothetical protein
2133468	12	T	Ins	C	91	77	168	89.36	168		Rv1883c	-	hypothetical protein
2135870	0	T	SNP	C	90	91	177	100	181
2137521	1	A	Ins	C	73	62	135	81.82	136
2137521	2	A	Ins	T	73	61	134	81.21	136
2137521	3	A	Ins	C	72	60	132	80	132
2137521	4	A	Ins	C	72	60	132	80	132
2137521	5	A	Ins	G	72	60	132	80	132
2137521	6	A	Ins	A	72	60	132	80	132
2137521	7	A	Ins	T	72	60	132	80	132
2137521	8	A	Ins	C	72	60	132	80	132
2137521	9	A	Ins	A	72	60	132	80	132
2137521	10	A	Ins	C	72	60	132	80	132
2138453	0	C	SNP	T	87	110	189	100	197
2142250	0	C	SNP	T	90	86	172	100	176
2143328	0	G	Del	GAP	100	93	186	93.24	207		Rv1895	-	zinc-binding alcohol dehydrogenase
2147022	0	A	SNP	C	105	129	230	100	234	Ile204Met (att/atG)	Rv1900c	lipJ	lignin peroxidase LipJ
2151780	0	G	SNP	T	112	107	217	100	219	Gln206Lys (caa/Aaa)	Rv1905c	aao	D-amino acid oxidase
2153184	0	T	SNP	G	108	113	219	100	221
2154724	0	C	SNP	A	109	90	196	99.5	200	Arg463Leu (cgg/cTg)	Rv1908c	katG	catalase-peroxidase		phylo (not Euro-American, M. africanum, M. bovis, M . canettii, M. caprae, M. Microti, M. pinipedii, Beijing, Delhi/CAS, EAI, 4)	isoniazid (INH)
2155168	0	C	SNP	G	92	70	159	75	216	Ser315Thr (agc/aCc)	Rv1908c	katG	catalase-peroxidase	isoniazid (INH)		isoniazid (INH)
2158109	0	T	SNP	C	97	105	202	100	202	Asp328Gly (gac/gGc)	Rv1912c	fadB5	oxidoreductase FadB
2158905	0	C	SNP	A	95	90	185	100	185	Gly63_ (gga/Tga)	Rv1912c	fadB5	oxidoreductase FadB
2160998	0	G	SNP	A	113	101	212	99.53	215	Gly179Asp (ggc/gAc)	Rv1915	aceAa	isocitrate lyase AceAa
2161343	1	G	Ins	T	107	124	231	95.45	231		Rv1915	aceAa	isocitrate lyase AceAa
2163790	0	A	SNP	C	73	70	141	100	143	Pro1174Pro (cct/ccG)	Rv1917c	PPE34	PPE family protein PPE34
2165286	0	A	SNP	C	128	123	248	100	251	Ser676Ala (tca/Gca)	Rv1917c	PPE34	PPE family protein PPE34
2165503	0	T	SNP	A	93	91	169	76.67	240	Ala603Ala (gca/gcT)	Rv1917c	PPE34	PPE family protein PPE34
2167310	0	A	SNP	G	107	120	224	100	227	Met1Thr (atg/aCg)	Rv1917c	PPE34	PPE family protein PPE34
2167926	0	A	SNP	G	85	98	180	98.39	186	Leu896Ser (ttg/tCg)	Rv1918c	PPE35	PPE family protein PPE35
2172526	0	A	SNP	C	114	123	235	100	237	_424Gly (tga/Gga)	Rv1921c	lppF	lipoprotein LppF
2173860	0	A	SNP	C	131	98	226	99.57	230
2186127	0	G	SNP	A	113	111	222	100	224	Ala21Val (gcc/gTc)	Rv1934c	fadE17	acyl-CoA dehydrogenase FadE17
2186236	0	C	SNP	T	79	105	182	100	184	Pro308Pro (ccg/ccA)	Rv1935c	echA13	enoyl-CoA hydratase EchA13
2187587	0	G	SNP	C	104	107	210	100	211	Gln68His (cag/caC)	Rv1936	-	monooxygenase
2199052	0	C	SNP	G	95	99	193	99.49	195	Gly5Arg (ggt/Cgt)	Rv1948c	-	hypothetical protein
2207591	1	T	Ins	C	107	84	191	98.45	191
2209465	0	G	SNP	A	95	90	182	99.46	186	Ala47Thr (gcg/Acg)	Rv1966	mce3A	Mce family protein Mce3A
2211826	0	A	SNP	G	101	110	209	100	211	Lys67Lys (aaa/aaG)	Rv1968	mce3C	Mce family protein Mce3C
2216345	0	C	SNP	A	102	107	208	100	209	Pro363Pro (ccc/ccA)	Rv1971	mce3F	Mce family protein Mce3F
2216443	0	C	SNP	A	95	94	185	100	189	Ala396Glu (gcg/gAg)	Rv1971	mce3F	Mce family protein Mce3F
2220512	0	T	SNP	G	108	101	209	100	209	Ser253Ser (tct/tcG)	Rv1977	-	hypothetical protein
2220941	0	G	Del	GAP	79	92	166	92.93	184		Rv1978	-	hypothetical protein
2220942	0	C	Del	GAP	79	92	166	92.93	184		Rv1978	-	hypothetical protein
2220943	0	C	Del	GAP	79	92	166	93.44	183		Rv1978	-	hypothetical protein
2220944	0	A	Del	GAP	79	92	166	94.48	181		Rv1978	-	hypothetical protein
2220945	0	C	Del	GAP	79	92	166	93.96	182		Rv1978	-	hypothetical protein
2220946	0	G	Del	GAP	79	92	166	94.48	181		Rv1978	-	hypothetical protein
2220947	0	A	Del	GAP	79	92	166	100	171		Rv1978	-	hypothetical protein
2220948	0	T	Del	GAP	79	92	166	100	171		Rv1978	-	hypothetical protein
2221328	0	G	Del	GAP	89	75	163	77.36	212		Rv1978	-	hypothetical protein
2221584	0	G	SNP	C	101	112	213	100	213	Ser226Thr (agt/aCt)	Rv1978	-	hypothetical protein
2223293	0	T	SNP	C	114	117	229	100	231
2228967	0	A	SNP	G	95	101	192	100	196
2229801	0	C	SNP	G	96	112	205	100	208	Pro34Pro (ccg/ccC)	Rv1985c	-	HTH-type transcriptional regulator
2235170	0	A	Del	GAP	15	11	26	100	26		Rv1992c	ctpG	cation transporter ATPase G
2235171	0	C	Del	GAP	15	11	26	100	26		Rv1992c	ctpG	cation transporter ATPase G
2235172	0	A	Del	GAP	15	11	26	100	26		Rv1992c	ctpG	cation transporter ATPase G
2235173	0	A	Del	GAP	15	11	26	100	26		Rv1992c	ctpG	cation transporter ATPase G
2235174	0	T	Del	GAP	15	11	26	100	26		Rv1992c	ctpG	cation transporter ATPase G
2235175	0	C	Del	GAP	15	11	26	100	26		Rv1992c	ctpG	cation transporter ATPase G
2235176	0	C	Del	GAP	15	11	26	100	26		Rv1992c	ctpG	cation transporter ATPase G
2235177	0	G	Del	GAP	15	11	26	100	26		Rv1992c	ctpG	cation transporter ATPase G
2235178	0	A	Del	GAP	15	11	26	100	26		Rv1992c	ctpG	cation transporter ATPase G
2235179	0	C	Del	GAP	15	11	26	100	26		Rv1992c	ctpG	cation transporter ATPase G
2235180	0	G	Del	GAP	15	11	26	100	26		Rv1992c	ctpG	cation transporter ATPase G
2235181	0	T	Del	GAP	15	11	26	100	26		Rv1992c	ctpG	cation transporter ATPase G
2235182	0	T	Del	GAP	15	11	26	100	26		Rv1992c	ctpG	cation transporter ATPase G
2235183	0	T	Del	GAP	15	11	26	100	26		Rv1992c	ctpG	cation transporter ATPase G
2235184	0	T	Del	GAP	15	11	26	100	26		Rv1992c	ctpG	cation transporter ATPase G
2235185	0	G	Del	GAP	15	11	26	100	26		Rv1992c	ctpG	cation transporter ATPase G
2235186	0	C	Del	GAP	15	11	26	100	26		Rv1992c	ctpG	cation transporter ATPase G
2235187	0	A	Del	GAP	15	11	26	100	26		Rv1992c	ctpG	cation transporter ATPase G
2235188	0	C	Del	GAP	15	11	26	100	26		Rv1992c	ctpG	cation transporter ATPase G
2235189	0	C	Del	GAP	15	11	26	100	26		Rv1992c	ctpG	cation transporter ATPase G
2235190	0	A	Del	GAP	15	11	26	100	26		Rv1992c	ctpG	cation transporter ATPase G
2235191	0	T	Del	GAP	15	11	26	100	26		Rv1992c	ctpG	cation transporter ATPase G
2235192	0	G	Del	GAP	15	11	26	100	26		Rv1992c	ctpG	cation transporter ATPase G
2235193	0	A	Del	GAP	15	11	26	100	26		Rv1992c	ctpG	cation transporter ATPase G
2235194	0	T	Del	GAP	15	11	26	100	26		Rv1992c	ctpG	cation transporter ATPase G
2235195	0	C	Del	GAP	15	11	26	100	26		Rv1992c	ctpG	cation transporter ATPase G
2235196	0	T	Del	GAP	15	11	26	100	26		Rv1992c	ctpG	cation transporter ATPase G
2235197	0	G	Del	GAP	15	11	26	100	26		Rv1992c	ctpG	cation transporter ATPase G
2235198	0	C	Del	GAP	15	11	26	100	26		Rv1992c	ctpG	cation transporter ATPase G
2235199	0	C	Del	GAP	15	11	26	100	26		Rv1992c	ctpG	cation transporter ATPase G
2235200	0	G	Del	GAP	15	11	26	100	26		Rv1992c	ctpG	cation transporter ATPase G
2235201	0	C	Del	GAP	15	11	26	100	26		Rv1992c	ctpG	cation transporter ATPase G
2235202	0	G	Del	GAP	15	11	26	100	26		Rv1992c	ctpG	cation transporter ATPase G
2235203	0	A	Del	GAP	15	11	26	100	26		Rv1992c	ctpG	cation transporter ATPase G
2235204	0	G	Del	GAP	15	11	26	100	26		Rv1992c	ctpG	cation transporter ATPase G
2235205	0	C	Del	GAP	15	11	26	100	26		Rv1992c	ctpG	cation transporter ATPase G
2235206	0	G	Del	GAP	15	11	26	100	26		Rv1992c	ctpG	cation transporter ATPase G
2235207	0	C	Del	GAP	15	11	26	100	26		Rv1992c	ctpG	cation transporter ATPase G
2235208	0	C	Del	GAP	15	11	26	100	26		Rv1992c	ctpG	cation transporter ATPase G
2235209	0	G	Del	GAP	15	11	26	100	26		Rv1992c	ctpG	cation transporter ATPase G
2235210	0	G	Del	GAP	15	11	26	100	26		Rv1992c	ctpG	cation transporter ATPase G
2235211	0	G	Del	GAP	15	11	26	100	26		Rv1992c	ctpG	cation transporter ATPase G
2235212	0	C	Del	GAP	15	11	26	100	26		Rv1992c	ctpG	cation transporter ATPase G
2235213	0	A	Del	GAP	15	11	26	100	26		Rv1992c	ctpG	cation transporter ATPase G
2235214	0	T	Del	GAP	15	11	26	100	26		Rv1992c	ctpG	cation transporter ATPase G
2235215	0	G	Del	GAP	15	11	26	100	26		Rv1992c	ctpG	cation transporter ATPase G
2235216	0	G	Del	GAP	15	11	26	100	26		Rv1992c	ctpG	cation transporter ATPase G
2235217	0	T	Del	GAP	15	11	26	100	26		Rv1992c	ctpG	cation transporter ATPase G
2235218	0	C	Del	GAP	15	11	26	100	26		Rv1992c	ctpG	cation transporter ATPase G
2235219	0	T	Del	GAP	15	11	26	100	26		Rv1992c	ctpG	cation transporter ATPase G
2235220	0	A	Del	GAP	15	11	26	100	26		Rv1992c	ctpG	cation transporter ATPase G
2235221	0	G	Del	GAP	15	11	26	100	26		Rv1992c	ctpG	cation transporter ATPase G
2235222	0	G	Del	GAP	15	11	26	100	26		Rv1992c	ctpG	cation transporter ATPase G
2235223	0	G	Del	GAP	15	11	26	100	26		Rv1992c	ctpG	cation transporter ATPase G
2235224	0	C	Del	GAP	15	11	26	100	26		Rv1992c	ctpG	cation transporter ATPase G
2235225	0	T	Del	GAP	15	11	26	100	26		Rv1992c	ctpG	cation transporter ATPase G
2235226	0	T	Del	GAP	15	11	26	100	26		Rv1992c	ctpG	cation transporter ATPase G
2235227	0	G	Del	GAP	15	11	26	100	26		Rv1992c	ctpG	cation transporter ATPase G
2235228	0	G	Del	GAP	15	11	26	100	26		Rv1992c	ctpG	cation transporter ATPase G
2235229	0	G	Del	GAP	15	11	26	100	26		Rv1992c	ctpG	cation transporter ATPase G
2235230	0	G	Del	GAP	15	11	26	100	26		Rv1992c	ctpG	cation transporter ATPase G
2235231	0	C	Del	GAP	15	11	26	100	26		Rv1992c	ctpG	cation transporter ATPase G
2235232	0	A	Del	GAP	15	11	26	100	26		Rv1992c	ctpG	cation transporter ATPase G
2244421	0	G	SNP	T	108	108	215	99.54	217	Leu240Met (ctg/Atg)	Rv1999c	-	transporter
2245916	0	T	SNP	G	105	99	201	100	204	Ala236Ala (gct/gcG)	Rv2000	-	hypothetical protein
2247677	0	A	SNP	C	123	104	225	100	227	Ile6Ile (ata/atC)	Rv2002	fabG3	20-beta-hydroxysteroid dehydrogenase
2251999	0	A	SNP	G	116	81	195	100	197
2260100	0	C	SNP	T	125	99	223	100	224
2260525	0	C	SNP	T	100	92	190	100	192
2264782	0	C	SNP	A	104	97	193	100	201	Ala262Glu (gcg/gAg)	Rv2017	-	transcriptional regulator
2265059	0	T	SNP	G	100	99	197	100	199
2269780	0	T	SNP	C	121	110	228	100	231	Asp154Gly (gac/gGc)	Rv2024c	-	hypothetical protein
2270102	0	A	SNP	G	112	109	216	100	221	Trp47Arg (tgg/Cgg)	Rv2024c	-	hypothetical protein
2275764	0	G	SNP	A	103	123	225	100	226	Leu221Phe (ctc/Ttc)	Rv2029c	pfkB	6-phosphofructokinase PfkB
2282787	0	C	SNP	T	94	109	201	100	203	Cys312Tyr (tgt/tAt)	Rv2037c	-	transmembrane protein
2284456	0	T	SNP	G	117	108	223	99.12	227	Glu114Ala (gag/gCg)	Rv2038c	-	sugar ABC transporter ATP-binding protein
2285251	0	C	SNP	A	109	101	207	100	210	Val131Phe (gtc/Ttc)	Rv2039c	-	sugar ABC transporter permease
2285558	0	G	SNP	A	113	114	223	99.13	229	Cys28Cys (tgc/tgT)	Rv2039c	-	sugar ABC transporter permease
2287121	0	A	SNP	G	119	109	224	100	228	Asp242Asp (gat/gaC)	Rv2041c	-	sugar ABC transporter substrate-binding lipoprotein
2289047	0	G	SNP	A	110	82	192	100	192	Ser65Ser (tcc/tcT)	Rv2043c	pncA	pyrazinamidase/nicotinamidase PncA		phylo (Delhi/CAS)	pyrazinamide (PZA)
2289366	0	G	Del	GAP	106	134	237	98.36	244		Rv2044c	-	hypothetical protein
2291237	0	A	SNP	C	63	85	144	76.68	193
2296042	0	G	SNP	C	92	98	187	97.94	194	Pro3649Ala (ccg/Gcg)	Rv2048c	pks12	polyketide synthase
2296876	0	C	SNP	G	96	111	202	99.52	208	Gly3371Arg (ggt/Cgt)	Rv2048c	pks12	polyketide synthase
2300546	0	A	SNP	T	93	96	185	100	189	His2147Gln (cat/caA)	Rv2048c	pks12	polyketide synthase
2300552	0	T	SNP	G	85	92	173	98.88	179	Pro2145Pro (cca/ccC)	Rv2048c	pks12	polyketide synthase
2300555	0	A	SNP	G	93	88	180	100	181	Asp2144Asp (gat/gaC)	Rv2048c	pks12	polyketide synthase
2301782	0	T	SNP	C	61	24	83	98.84	86	Val1735Val (gta/gtG)	Rv2048c	pks12	polyketide synthase
2306472	0	T	SNP	C	96	105	194	99.5	202	Tyr172Cys (tac/tGc)	Rv2048c	pks12	polyketide synthase
2307587	0	G	Del	GAP	86	101	185	92.57	202
2307588	0	T	Del	GAP	86	101	185	93.5	200
2307589	0	C	Del	GAP	86	101	185	93.5	200
2307590	0	G	Del	GAP	86	100	185	100	186
2309203	0	G	SNP	A	89	104	187	100	193	Ala518Val (gca/gTa)	Rv2051c	ppm1	polyprenol-monophosphomannose synthase
2311099	0	C	SNP	G	102	84	182	100	186	Pro473Pro (ccg/ccC)	Rv2052c	-	hypothetical protein
2325320	0	T	SNP	C	115	109	221	100	224	Asp184Gly (gat/gGt)	Rv2067c	-	hypothetical protein
2328543	0	T	SNP	C	114	126	235	100	240	Ile145Met (ata/atG)	Rv2071c	cobM	precorrin-4 C(11)-methyltransferase
2329533	0	A	SNP	G	88	98	183	99.47	187	Leu205Pro (ctc/cCc)	Rv2072c	cobL	precorrin-6Y C(5,15)-methyltransferase
2331620	0	A	SNP	C	121	105	225	100	226	Gly420Gly (ggt/ggG)	Rv2075c	-	hypothetical protein
2331789	0	G	SNP	T	123	128	248	99.6	252	Pro364Gln (ccg/cAg)	Rv2075c	-	hypothetical protein
2333215	0	C	SNP	T	125	89	208	100	214	Cys25Tyr (tgc/tAc)	Rv2076c	-	hypothetical protein
2334007	0	A	SNP	G	115	110	221	100	225	Ala96Ala (gct/gcC)	Rv2077c	-	transmembrane protein
2335075	0	A	SNP	G	101	99	198	100	200	Glu6Gly (gaa/gGa)	Rv2078	-	hypothetical protein
2335080	0	T	SNP	C	100	97	194	100	197	Leu8Leu (ttg/Ctg)	Rv2078	-	hypothetical protein
2335494	0	A	SNP	G	97	91	185	100	188	Tyr47Cys (tac/tGc)	Rv2079	-	hypothetical protein
2338195	0	C	Del	GAP	144	132	282	89.61	308		Rv2081c	-	transmembrane protein
2338866	0	T	SNP	G	178	180	354	88.4	405	Leu53Arg (ctg/cGg)	Rv2082	-	hypothetical protein
2338990	0	G	SNP	C	207	209	406	99.76	417	Ala94Ala (gcg/gcC)	Rv2082	-	hypothetical protein
2338994	0	G	SNP	A	216	209	422	100	425	Ala96Thr (gcg/Acg)	Rv2082	-	hypothetical protein
2339524	0	G	SNP	A	63	89	146	87.36	174	Pro272Pro (ccg/ccA)	Rv2082	-	hypothetical protein
2339525	0	G	SNP	T	74	88	154	88.04	184	Gly273Cys (ggt/Tgt)	Rv2082	-	hypothetical protein
2340621	0	C	SNP	G	176	185	348	99.72	362	Pro638Arg (ccc/cGc)	Rv2082	-	hypothetical protein
2341636	0	C	SNP	G	107	98	200	100	205	Leu256Val (ctg/Gtg)	Rv2083	-	hypothetical protein
2342649	1	A	Ins	G	74	64	138	80.23	138		Rv2084	-	hypothetical protein
2342649	2	A	Ins	G	74	64	138	80.23	138		Rv2084	-	hypothetical protein
2342649	3	A	Ins	C	74	64	138	80.23	138		Rv2084	-	hypothetical protein
2342649	4	A	Ins	G	74	63	137	79.65	138		Rv2084	-	hypothetical protein
2342649	5	A	Ins	T	73	63	136	79.07	136		Rv2084	-	hypothetical protein
2342649	6	A	Ins	A	73	63	136	79.07	136		Rv2084	-	hypothetical protein
2342649	7	A	Ins	C	72	63	135	78.49	136		Rv2084	-	hypothetical protein
2342649	8	A	Ins	A	73	63	136	79.07	136		Rv2084	-	hypothetical protein
2342649	9	A	Ins	C	72	63	135	78.49	136		Rv2084	-	hypothetical protein
2342649	10	A	Ins	A	73	63	136	79.07	136		Rv2084	-	hypothetical protein
2342649	11	A	Ins	C	73	63	136	79.07	136		Rv2084	-	hypothetical protein
2344246	0	G	SNP	C	117	123	238	100	240
2345037	0	C	SNP	A	121	110	226	99.57	232	Leu209Leu (ctc/ctA)	Rv2088	pknJ	transmembrane serine/threonine-protein kinase PknJ
2345085	0	A	SNP	C	111	104	209	99.54	216	Ala225Ala (gca/gcC)	Rv2088	pknJ	transmembrane serine/threonine-protein kinase PknJ
2346929	0	C	SNP	T	109	95	201	100	204	Leu132Leu (ctg/ctA)	Rv2089c	pepE	dipeptidase PepE
2348446	0	C	SNP	G	101	87	185	100	188	Phe358Leu (ttc/ttG)	Rv2090	-	5'-3' exonuclease
2348708	0	G	SNP	A	84	92	175	100	176	Val195Val (gtc/gtT)	Rv2091c	-	membrane protein
2353385	0	G	SNP	C	99	94	191	99.48	194	Gln311Glu (cag/Gag)	Rv2095c	pafC	proteasome accessory factor C
2357269	0	G	Del	GAP	111	108	220	80.22	273
2357270	0	C	Del	GAP	111	108	220	80.51	272
2357271	0	C	Del	GAP	111	108	220	80.22	273
2358029	1	T	Ins	G	114	100	214	96.4	214
2361604	0	C	SNP	G	91	107	194	100	198	Val455Val (gtc/gtG)	Rv2101	helZ	helicase HelZ
2362041	0	C	SNP	A	109	97	203	100	206	Pro601Gln (ccg/cAg)	Rv2101	helZ	helicase HelZ
2367061	0	A	Del	GAP	93	75	164	99.41	169
2368565	0	A	Del	GAP	80	115	191	100	195
2369186	0	G	SNP	C	111	120	227	99.57	232	Arg182Gly (cgt/Ggt)	Rv2109c	prcA	proteasome subunit alpha
2369326	0	C	SNP	G	84	107	187	99.48	192	Arg135Pro (cgc/cCc)	Rv2109c	prcA	proteasome subunit alpha
2371071	0	G	SNP	A	67	86	142	75.37	203	Ala500Val (gcc/gTc)	Rv2112c	dop	pup deamidase/depupylase
2378693	0	A	Del	GAP	61	71	132	75.86	174		Rv2119	-	hypothetical protein
2378694	0	G	Del	GAP	61	71	132	75.86	174		Rv2119	-	hypothetical protein
2378695	0	G	Del	GAP	61	71	132	75.86	174		Rv2119	-	hypothetical protein
2378696	0	A	Del	GAP	61	71	132	75.43	175		Rv2119	-	hypothetical protein
2378697	0	C	Del	GAP	61	71	132	75.86	174		Rv2119	-	hypothetical protein
2381100	0	G	SNP	A	86	87	173	98.3	176	Pro10Pro (ccg/ccA)	Rv2123	PPE37	PPE family protein PPE37
2382287	0	C	Del	GAP	109	87	195	95.61	205		Rv2123	PPE37	PPE family protein PPE37
2382289	0	G	SNP	T	111	87	196	98.51	201	Asp407Tyr (gac/Tac)	Rv2123	PPE37	PPE family protein PPE37
2386389	0	G	SNP	A	118	115	230	100	233	Gly33Ser (ggc/Agc)	Rv2125	-	hypothetical protein
2387733	0	T	SNP	C	138	64	199	99.51	203	Glu80Glu (gaa/gaG)	Rv2126c	PE_PGRS37	PE-PGRS family protein PE_PGRS37
2388641	0	G	SNP	A	107	120	224	100	227	Gly9Asp (ggc/gAc)	Rv2127	ansP1	L-asparagine permease
2402765	0	G	SNP	A	87	101	185	100	188
2413246	0	C	SNP	A	89	99	185	100	188	Val36Leu (gtg/Ttg)	Rv2153c	murG	UDP-N-acetylglucosamine--N-acetylmuramyl- (pentapeptide) pyrophosphoryl-undecaprenol-N-acetylglucosamine transferase
2415656	0	G	SNP	C	106	84	190	100	190	Arg247Gly (cgg/Ggg)	Rv2155c	murD	UDP-N-acetylmuramoylalanine--D-glutamate ligase
2421816	0	A	SNP	G	104	97	199	100	201
2421975	1	G	Ins	G	83	107	190	94.53	191
2421975	2	G	Ins	G	82	108	190	94.53	191
2421975	3	G	Ins	A	82	108	190	94.53	191
2421975	4	G	Ins	A	82	108	190	94.53	191
2423819	0	C	SNP	G	114	122	227	96.72	244	Gly340Gly (ggg/ggC)	Rv2162c	PE_PGRS38	PE-PGRS family protein PE_PGRS38
2423822	0	A	SNP	G	127	122	244	98.03	254	Gly339Gly (ggt/ggC)	Rv2162c	PE_PGRS38	PE-PGRS family protein PE_PGRS38
2424114	0	C	SNP	A	20	105	114	95.42	131	Arg242Leu (cgc/cTc)	Rv2162c	PE_PGRS38	PE-PGRS family protein PE_PGRS38
2424151	0	C	SNP	A	29	85	104	98.28	116	Ala230Ser (gca/Tca)	Rv2162c	PE_PGRS38	PE-PGRS family protein PE_PGRS38
2424925	0	A	SNP	G	107	120	225	100	227
2425471	0	T	SNP	C	103	97	199	100	200	Arg539Arg (cga/cgG)	Rv2163c	pbpB	penicillin-binding membrane protein PbpB
2434749	0	C	SNP	T	89	74	159	100	163
2440926	0	G	SNP	T	100	81	181	100	181	Asp265Glu (gac/gaA)	Rv2178c	aroG	phospho-2-dehydro-3-deoxyheptonate aldolase AroG
2440935	0	G	SNP	C	101	83	181	100	184	Ser262Ser (tcc/tcG)	Rv2178c	aroG	phospho-2-dehydro-3-deoxyheptonate aldolase AroG
2448458	0	C	SNP	T	101	123	222	100	224	Thr100Ile (acc/aTc)	Rv2187	fadD15	long-chain-fatty-acid--CoA ligase FadD15
2449826	0	C	SNP	G	90	101	188	98.96	193	Ser556Trp (tcg/tGg)	Rv2187	fadD15	long-chain-fatty-acid--CoA ligase FadD15
2452452	0	G	SNP	A	103	94	197	100	197	Thr274Met (acg/aTg)	Rv2190c	-	endopeptidase
2460844	0	T	SNP	C	83	77	157	75.47	212	Tyr389Tyr (tat/taC)	Rv2196	qcrB	ubiquinol-cytochrome C reductase cytochrome subunit B
2462871	0	G	SNP	A	112	101	209	100	213	Ala59Ala (gcc/gcT)	Rv2198c	mmpS3	membrane protein MmpS3
2470591	0	A	SNP	C	97	93	188	100	190
2472029	0	T	SNP	G	126	100	221	99.56	227	Trp207Gly (tgg/Ggg)	Rv2207	cobT	nicotinate-nucleotide-dimethylbenzimidazolphosphoribosyltransferase
2477984	0	G	SNP	A	99	110	206	100	209	Ser265Ser (tcg/tcA)	Rv2212	-	adenylyl cyclase
2478619	0	G	SNP	A	87	89	172	99.44	177	Leu94Leu (ctg/ctA)	Rv2213	pepB	cytosol aminopeptidase
2480809	0	G	SNP	C	90	106	195	98.99	198	Ala298Gly (gcc/gGc)	Rv2214c	ephD	oxidoreductase EphD
2492528	0	G	SNP	A	86	83	165	77.52	218	Ser405Ser (tcc/tcT)	Rv2222c	glnA2	glutamine synthetase
2494430	0	C	SNP	G	86	102	188	98.95	190	Gly324Arg (ggc/Cgc)	Rv2223c	-	carboxylesterase B
2494839	0	C	SNP	T	102	64	162	82.18	202	Arg187Arg (cgg/cgA)	Rv2223c	-	carboxylesterase B
2499726	0	G	SNP	A	108	109	216	100	217	Asp299Asn (gat/Aat)	Rv2226	-	hypothetical protein
2502073	0	C	SNP	T	80	91	167	75.66	226	Arg222Arg (cgg/cgA)	Rv2228c	-	multifunctional RNASE H/alpha-ribazole phosphatase/acid phosphatase
2504177	0	C	SNP	T	114	100	213	100	214	Glu144Glu (gag/gaA)	Rv2230c	-	GTP cyclohydrolase
2509140	0	G	SNP	C	108	116	222	100	224	Ser79Cys (tcc/tGc)	Rv2236c	cobD	cobalamin biosynthesis transmembrane protein CobD
2509722	0	A	SNP	G	106	111	213	100	217	Pro78Pro (cca/ccG)	Rv2237	-	hypothetical protein
2516271	0	T	SNP	C	83	128	210	98.6	214	Met323Thr (atg/aCg)	Rv2242	-	hypothetical protein
2516567	0	G	SNP	C	82	95	176	100	177
2521342	0	T	SNP	C	106	107	209	100	213	Asp200Asp (gat/gaC)	Rv2247	accD6	acetyl-/propionyl-CoA carboxylase subunit beta
2523205	1	G	Ins	C	80	77	157	94.58	158
2523205	2	G	Ins	G	79	78	157	94.58	158
2523205	3	G	Ins	C	80	78	158	95.18	158
2525723	0	G	Del	GAP	92	92	181	96.34	191		Rv2251	-	flavoprotein
2526974	0	T	SNP	C	110	99	207	100	209	Pro470Pro (cct/ccC)	Rv2251	-	flavoprotein
2529680	0	A	SNP	G	101	93	193	100	194	Thr65Thr (act/acC)	Rv2256c	-	hypothetical protein
2531742	0	A	SNP	G	100	94	190	100	194	Ala52Ala (gct/gcC)	Rv2258c	-	transcriptional regulator
2533377	0	T	SNP	C	91	97	187	98.95	190	Asp16Asp (gat/gaC)	Rv2260	-	hypothetical protein
2534563	0	G	Del	GAP	103	89	186	93.66	205
2534564	0	A	Del	GAP	103	89	186	99.48	193
2536312	0	C	SNP	T	104	99	200	100	203	Arg224Arg (cgc/cgT)	Rv2263	-	oxidoreductase
2536625	1	C	Ins	G	81	84	165	92.18	165		Rv2264c	-	hypothetical protein
2540554	0	T	SNP	C	127	100	224	100	227	Ser151Pro (tcg/Ccg)	Rv2266	cyp124	cytochrome P450 Cyp124
2541477	0	C	SNP	G	111	98	207	100	209
2542543	0	G	SNP	A	104	100	200	100	204	Arg90Cys (cgt/Tgt)	Rv2267c	-	hypothetical protein
2562644	0	G	SNP	T	121	107	222	100	228	Ala16Ser (gcg/Tcg)	Rv2290	lppO	lipoprotein LppO
2564368	1	G	Ins	C	113	98	211	98.6	211		Rv2293c	-	hypothetical protein
2566766	1	C	Ins	G	104	113	217	95.18	217
2566768	0	A	SNP	C	104	115	216	99.1	221
2573756	0	C	SNP	A	99	109	206	100	208
2578626	0	A	SNP	G	101	98	197	99.5	200	Met24Thr (atg/aCg)	Rv2307c	-	hypothetical protein
2586127	0	A	SNP	G	97	110	202	100	207	Gly388Gly (ggt/ggC)	Rv2314c	-	hypothetical protein
2589216	0	G	SNP	C	118	118	231	99.58	237	Val127Leu (gtg/Ctg)	Rv2316	uspA	sugar ABC transporter permease UspA
2591172	0	G	SNP	A	103	102	205	100	205	Ala219Thr (gcc/Acc)	Rv2318	uspC	sugar ABC transporter substrate-binding lipoprotein UspC
2598400	0	A	SNP	G	98	107	200	100	205	Asn516Asn (aat/aaC)	Rv2326c	-	ABC transporter ATP-binding protein
2600260	0	A	SNP	G	134	84	217	100	218	Arg91Arg (cga/cgG)	Rv2327	-	hypothetical protein
2601576	0	T	SNP	G	98	96	191	100	194	Ser282Arg (agt/agG)	Rv2328	PE23	PE family protein PE23
2604157	0	C	Del	GAP	90	96	184	81.94	227		Rv2330c	lppP	lipoprotein LppP
2604158	0	A	Del	GAP	90	96	184	82.3	226		Rv2330c	lppP	lipoprotein LppP
2604159	0	G	Del	GAP	90	96	184	82.67	225		Rv2330c	lppP	lipoprotein LppP
2604160	0	T	Del	GAP	90	96	184	82.67	225		Rv2330c	lppP	lipoprotein LppP
2604161	0	G	Del	GAP	90	96	184	83.04	224		Rv2330c	lppP	lipoprotein LppP
2604162	0	C	Del	GAP	90	96	184	83.04	224		Rv2330c	lppP	lipoprotein LppP
2604163	0	C	Del	GAP	90	96	184	84.55	220		Rv2330c	lppP	lipoprotein LppP
2604164	0	A	Del	GAP	90	96	184	84.55	220		Rv2330c	lppP	lipoprotein LppP
2604165	0	A	Del	GAP	90	96	184	84.55	220		Rv2330c	lppP	lipoprotein LppP
2608117	0	C	SNP	A	111	89	198	100	200	Asp69Tyr (gac/Tac)	Rv2333c	stp	multidrug resistance protein
2612632	0	C	SNP	A	100	117	210	99.54	218	Gly119Val (ggc/gTc)	Rv2337c	-	hypothetical protein
2615413	0	A	SNP	G	118	121	238	100	239	Thr241Ala (acc/Gcc)	Rv2339	mmpL9	transmembrane transport protein MmpL9
2619271	0	T	SNP	C	100	89	187	98.95	191
2624986	0	T	SNP	G	102	85	183	99.47	188	Val389Gly (gtg/gGg)	Rv2345	-	transmembrane protein
2625924	0	T	SNP	C	138	96	230	99.15	236	Ala83Ala (gca/gcG)	Rv2346c	esxO	ESAT-6 like protein EsxO
2626095	0	C	SNP	G	106	105	207	89.41	236	Ala26Ala (gcg/gcC)	Rv2346c	esxO	ESAT-6 like protein EsxO
2626513	0	T	SNP	A	52	49	97	98.06	103	Thr3Ser (aca/Tca)	Rv2347c	esxP	ESAT-6 like protein EsxP
2626514	0	T	SNP	G	54	48	100	98.08	104	Ala2Ala (gca/gcC)	Rv2347c	esxP	ESAT-6 like protein EsxP
2626600	0	G	SNP	A	82	52	132	100	134
2627946	0	A	SNP	G	101	91	190	100	192	Arg251Arg (cgt/cgC)	Rv2349c	plcC	phospholipase C
2631009	1	G	Ins	G	93	96	189	82.17	189		Rv2351c	plcA	membrane-associated phospholipase A
2631009	2	G	Ins	T	92	96	188	81.74	189		Rv2351c	plcA	membrane-associated phospholipase A
2631009	3	G	Ins	G	93	95	188	81.74	189		Rv2351c	plcA	membrane-associated phospholipase A
2631009	4	G	Ins	C	93	96	189	82.17	189		Rv2351c	plcA	membrane-associated phospholipase A
2631009	5	G	Ins	C	93	96	189	82.17	189		Rv2351c	plcA	membrane-associated phospholipase A
2632341	1	C	Ins	A	104	97	201	98.05	201
2632362	0	T	SNP	C	122	105	222	99.56	228
2637541	0	C	SNP	T	106	116	221	100	222
2642383	0	C	SNP	T	94	103	194	100	197	Ala66Thr (gcc/Acc)	Rv2360c	-	hypothetical protein
2652254	0	G	SNP	C	100	81	180	99.45	182	Ala191Gly (gct/gGt)	Rv2372c	-	rRNA small subunit methyltransferase E
2656225	0	A	SNP	G	111	122	231	100	233	Val69Ala (gtc/gCc)	Rv2377c	-	hypothetical protein
2656635	0	G	SNP	A	110	88	198	99.5	199	Pro357Ser (ccg/Tcg)	Rv2378c	mbtG	L-lysine N6-monooxygenase
2660319	0	C	SNP	G	104	99	201	100	203	Glu589Asp (gag/gaC)	Rv2379c	mbtF	peptide synthetase
2661039	0	G	SNP	A	99	106	202	99.51	206	Ile349Ile (atc/atT)	Rv2379c	mbtF	peptide synthetase
2680658	0	T	SNP	G	97	106	199	100	203	Thr67Thr (act/acG)	Rv2386a	-	hypothetical protein
2688700	0	C	SNP	T	91	95	183	100	186	Pro231Ser (ccg/Tcg)	Rv2394	ggtB	gamma-glutamyltranspeptidase precursor GgtB
2690160	0	A	SNP	G	89	94	183	100	183	Asn30Ser (aac/aGc)	Rv2395	-	integral membrane protein
2695378	0	C	SNP	G	110	110	220	99.55	221	Gly141Ala (ggc/gCc)	Rv2398c	cysW	sulfate ABC transporter permease CysW
2697489	0	C	SNP	T	96	87	175	100	183	Ala76Thr (gcg/Acg)	Rv2400c	subI	sulfate ABC transporter substrate-binding lipoprotein SubI
2700222	0	T	SNP	C	112	120	229	100	232	Leu565Pro (ctg/cCg)	Rv2402	-	trehalase
2704884	1	A	Ins	C	74	83	157	96.32	158		Rv2407	-	ribonuclease Z
2704884	2	A	Ins	A	75	83	158	96.93	158		Rv2407	-	ribonuclease Z
2704884	3	A	Ins	G	73	83	156	95.71	156		Rv2407	-	ribonuclease Z
2704884	4	A	Ins	C	71	83	154	94.48	154		Rv2407	-	ribonuclease Z
2704884	5	A	Ins	G	71	83	154	94.48	154		Rv2407	-	ribonuclease Z
2704884	6	A	Ins	A	70	82	152	93.25	152		Rv2407	-	ribonuclease Z
2704884	7	A	Ins	C	69	82	151	92.64	151		Rv2407	-	ribonuclease Z
2712328	0	C	SNP	T	113	88	200	100	201	Pro183Pro (ccg/ccA)	Rv2414c	-	hypothetical protein
2713795	0	C	SNP	T	109	100	206	100	209
2718852	0	T	SNP	G	105	92	197	100	197
2720069	0	G	SNP	A	103	109	212	100	212	Gly158Glu (ggg/gAg)	Rv2423	-	hypothetical protein
2720444	0	C	SNP	T	96	104	197	100	200	Ser283Phe (tct/tTt)	Rv2423	-	hypothetical protein
2720895	0	G	SNP	A	4	70	74	97.37	76	His295Tyr (cac/Tac)	Rv2424c	-	transposase
2720952	0	T	SNP	C	10	47	57	98.28	58	Thr276Ala (acc/Gcc)	Rv2424c	-	transposase
2720954	0	G	SNP	A	12	45	57	98.28	58	Thr275Ile (acc/aTc)	Rv2424c	-	transposase
2721562	0	C	SNP	G	120	98	214	98.64	221	Ala72Ala (gcg/gcC)	Rv2424c	-	transposase
2723506	0	T	SNP	C	117	108	221	100	225	Leu226Leu (tta/ttG)	Rv2426c	-	hypothetical protein
2724195	0	C	Del	GAP	77	58	134	75	180
2724197	0	C	Del	GAP	77	58	134	75.42	179
2724198	0	T	Del	GAP	77	58	134	75.84	178
2724199	0	A	Del	GAP	77	58	134	78.95	171
2724200	0	G	Del	GAP	77	57	134	78.82	170
2726105	0	G	SNP	A	108	93	199	98.05	205						phylo (Delhi/CAS, 3)	isoniazid (INH)
2726107	0	T	SNP	G	86	69	154	76.35	203							isoniazid (INH)
2729058	0	A	SNP	C	121	110	225	99.57	232	Leu26Arg (ctg/cGg)	Rv2433c	-	hypothetical protein
2734074	0	T	SNP	C	94	103	193	100	197	Val282Ala (gtc/gCc)	Rv2436	rbsK	ribokinase RbsK
2737572	0	C	SNP	A	106	101	204	99.52	208	Ala226Ser (gcg/Tcg)	Rv2439c	proB	glutamate 5-kinase protein
2738221	0	G	SNP	A	94	99	191	100	193	Ile9Ile (atc/atT)	Rv2439c	proB	glutamate 5-kinase protein
2740693	0	T	SNP	C	77	87	164	100	164
2751804	0	C	SNP	T	109	102	206	100	211	Arg126Gln (cgg/cAg)	Rv2450c	rpfE	resuscitation-promoting factor RpfE
2752698	0	C	SNP	A	77	101	175	100	178
2753869	0	A	SNP	G	133	104	235	100	237	Val293Ala (gtg/gCg)	Rv2454c	-	2-oxoglutarate oxidoreductase subunit KorB
2760152	0	A	SNP	G	103	120	223	100	223	Tyr125Cys (tac/tGc)	Rv2458	mmuM	homocysteine S-methyltransferase MmuM
2771383	0	A	SNP	G	99	102	199	99.5	202	Ser800Gly (agc/Ggc)	Rv2467	pepN	aminopeptidase PepN
2779136	0	T	SNP	C	92	96	184	99.47	189	Ser1043Gly (agc/Ggc)	Rv2476c	gdh	NAD-dependent glutamate dehydrogenase
2782498	0	G	SNP	A	113	89	202	99.51	203	Asp515Asp (gac/gaT)	Rv2477c	-	macrolide ABC transporter ATP-binding protein
2786952	0	A	SNP	G	109	103	208	100	212	Cys778Arg (tgc/Cgc)	Rv2482c	plsB2	glycerol-3-phosphate acyltransferase
2791098	0	C	SNP	T	104	117	220	99.55	222	Gly466Asp (ggt/gAt)	Rv2484c	-	diacyglycerol O-acyltransferase
2795974	0	T	Del	GAP	29	44	76	94.81	77		Rv2487c	PE_PGRS42	PE-PGRS family protein PE_PGRS42
2795975	0	T	Del	GAP	29	44	76	94.81	77		Rv2487c	PE_PGRS42	PE-PGRS family protein PE_PGRS42
2795976	0	G	Del	GAP	29	43	76	93.51	77		Rv2487c	PE_PGRS42	PE-PGRS family protein PE_PGRS42
2795977	0	C	Del	GAP	29	43	76	96	75		Rv2487c	PE_PGRS42	PE-PGRS family protein PE_PGRS42
2795978	0	C	Del	GAP	29	43	76	94.74	76		Rv2487c	PE_PGRS42	PE-PGRS family protein PE_PGRS42
2795979	0	G	Del	GAP	29	43	76	96	75		Rv2487c	PE_PGRS42	PE-PGRS family protein PE_PGRS42
2795980	0	C	Del	GAP	29	43	76	94.74	76		Rv2487c	PE_PGRS42	PE-PGRS family protein PE_PGRS42
2795981	0	C	Del	GAP	29	43	76	94.74	76		Rv2487c	PE_PGRS42	PE-PGRS family protein PE_PGRS42
2795982	0	C	Del	GAP	29	43	76	96	75		Rv2487c	PE_PGRS42	PE-PGRS family protein PE_PGRS42
2795983	0	G	Del	GAP	29	43	76	97.3	74		Rv2487c	PE_PGRS42	PE-PGRS family protein PE_PGRS42
2795984	0	C	Del	GAP	29	43	76	96	75		Rv2487c	PE_PGRS42	PE-PGRS family protein PE_PGRS42
2795985	0	G	Del	GAP	29	43	76	96	75		Rv2487c	PE_PGRS42	PE-PGRS family protein PE_PGRS42
2795986	0	C	Del	GAP	29	43	76	97.3	74		Rv2487c	PE_PGRS42	PE-PGRS family protein PE_PGRS42
2795987	0	C	Del	GAP	29	43	76	96	75		Rv2487c	PE_PGRS42	PE-PGRS family protein PE_PGRS42
2795988	0	G	Del	GAP	29	43	76	97.3	74		Rv2487c	PE_PGRS42	PE-PGRS family protein PE_PGRS42
2795989	0	C	Del	GAP	29	43	76	97.3	74		Rv2487c	PE_PGRS42	PE-PGRS family protein PE_PGRS42
2795990	0	C	Del	GAP	29	43	76	97.3	74		Rv2487c	PE_PGRS42	PE-PGRS family protein PE_PGRS42
2795991	0	G	Del	GAP	29	43	76	97.3	74		Rv2487c	PE_PGRS42	PE-PGRS family protein PE_PGRS42
2795992	0	G	Del	GAP	29	43	76	98.63	73		Rv2487c	PE_PGRS42	PE-PGRS family protein PE_PGRS42
2795993	0	T	Del	GAP	29	41	76	95.89	73		Rv2487c	PE_PGRS42	PE-PGRS family protein PE_PGRS42
2798595	0	C	SNP	T	120	91	209	100	211	Ala762Ala (gcg/gcA)	Rv2488c	-	LuxR family transcriptional regulator
2803139	0	C	Del	GAP	152	148	296	87.72	342		Rv2490c	PE_PGRS43	PE-PGRS family protein PE_PGRS43
2803140	0	C	Del	GAP	152	148	296	88.5	339		Rv2490c	PE_PGRS43	PE-PGRS family protein PE_PGRS43
2803141	0	A	Del	GAP	152	148	296	90.91	330		Rv2490c	PE_PGRS43	PE-PGRS family protein PE_PGRS43
2803142	0	C	Del	GAP	152	148	296	90.91	330		Rv2490c	PE_PGRS43	PE-PGRS family protein PE_PGRS43
2803143	0	C	Del	GAP	153	148	297	90.94	331		Rv2490c	PE_PGRS43	PE-PGRS family protein PE_PGRS43
2803144	0	G	Del	GAP	153	148	297	90.94	331		Rv2490c	PE_PGRS43	PE-PGRS family protein PE_PGRS43
2803145	0	G	Del	GAP	153	148	297	91.77	328		Rv2490c	PE_PGRS43	PE-PGRS family protein PE_PGRS43
2803146	0	C	Del	GAP	153	148	297	92.33	326		Rv2490c	PE_PGRS43	PE-PGRS family protein PE_PGRS43
2803147	0	A	Del	GAP	153	148	297	94.36	319		Rv2490c	PE_PGRS43	PE-PGRS family protein PE_PGRS43
2807486	0	C	SNP	A	107	106	209	99.53	214	Ala70Asp (gcc/gAc)	Rv2492	-	hypothetical protein
2809621	0	T	SNP	C	120	108	225	100	228	Thr107Ala (acc/Gcc)	Rv2495c	bkdC	branched-chain keto acid dehydrogenase E2 component
2817093	0	G	SNP	A	73	71	137	79.12	182	Thr461Ile (aca/aTa)	Rv2502c	accD1	acetyl-/propionyl-CoA carboxylase subunit beta
2817747	0	G	SNP	A	100	113	209	100	213	Ala243Val (gct/gTt)	Rv2502c	accD1	acetyl-/propionyl-CoA carboxylase subunit beta
2818837	0	A	SNP	G	100	108	201	100	208	Gly97Gly (ggt/ggC)	Rv2503c	scoB	succinyl-CoA:3-ketoacid-CoA transferase subunit B
2821342	0	C	SNP	T	127	102	222	100	229	Ala85Ala (gcg/gcA)	Rv2505c	fadD35	fatty-acid--CoA ligase FadD35
2825466	0	G	SNP	A	104	108	209	100	212	Lys263Lys (aag/aaA)	Rv2509	-	short-chain type dehydrogenase/reductase
2827984	0	G	SNP	T	131	91	218	100	222
2828019	0	T	SNP	C	129	107	233	100	236
2830525	0	C	SNP	A	102	116	217	100	218	Thr122Lys (acg/aAg)	Rv2513	-	hypothetical protein
2831606	0	A	Del	GAP	73	80	151	76.12	201		Rv2515c	-	hypothetical protein
2836773	0	C	SNP	T	103	113	216	99.54	217	Ser330Leu (tcg/tTg)	Rv2519	PE26	PE family protein PE26
2840999	0	C	SNP	G	94	97	189	100	191	Ser2778Ser (tcg/tcC)	Rv2524c	fas	fatty acid synthase
2841022	0	A	SNP	G	90	94	177	100	184	Cys2771Arg (tgc/Cgc)	Rv2524c	fas	fatty acid synthase
2847281	0	A	SNP	G	112	118	228	100	230	Asp684Asp (gat/gaC)	Rv2524c	fas	fatty acid synthase
2855259	0	A	SNP	G	96	91	185	100	187	Ala841Ala (gct/gcC)	Rv2531c	-	amino acid decarboxylase
2863011	0	C	SNP	G	86	87	171	77.93	222	Val65Leu (gtg/Ctg)	Rv2539c	aroK	shikimate kinase
2865760	0	A	SNP	G	128	104	230	100	232	Thr211Ala (acc/Gcc)	Rv2542	-	hypothetical protein
2865882	0	T	SNP	C	139	144	279	99.65	284	Val251Val (gtt/gtC)	Rv2542	-	hypothetical protein
2867207	0	C	SNP	G	97	101	193	100	198	Ala28Ala (gcc/gcG)	Rv2544	lppB	lipoprotein LppB
2867230	0	G	SNP	A	72	71	141	100	143	Gly36Asp (ggc/gAc)	Rv2544	lppB	lipoprotein LppB
2867231	0	C	SNP	T	75	70	145	100	145	Gly36Gly (ggc/ggT)	Rv2544	lppB	lipoprotein LppB
2867236	0	A	SNP	G	77	69	145	100	146	Asn38Ser (aac/aGc)	Rv2544	lppB	lipoprotein LppB
2867240	0	C	SNP	T	78	69	146	99.32	148	Pro39Pro (ccc/ccT)	Rv2544	lppB	lipoprotein LppB
2867245	0	A	SNP	C	80	73	150	100	153	Lys41Thr (aaa/aCa)	Rv2544	lppB	lipoprotein LppB
2867251	0	C	SNP	G	81	75	155	99.36	157	Pro43Arg (ccg/cGg)	Rv2544	lppB	lipoprotein LppB
2867254	0	A	SNP	G	82	76	155	100	158	His44Arg (cac/cGc)	Rv2544	lppB	lipoprotein LppB
2867263	0	G	SNP	A	89	93	178	100	182	Gly47Asp (ggc/gAc)	Rv2544	lppB	lipoprotein LppB
2877378	0	G	SNP	C	96	94	187	100	190	Ala103Pro (gcc/Ccc)	Rv2557	-	hypothetical protein
2879413	0	G	SNP	A	79	83	160	77.51	209	Leu173Leu (ctg/Ttg)	Rv2559c	-	hypothetical protein
2880702	0	G	SNP	C	106	89	193	98.98	197	Val210Leu (gtc/Ctc)	Rv2560	-	hypothetical protein
2881337	0	C	SNP	T	114	110	223	100	224
2881569	0	A	SNP	G	96	91	183	99.47	188
2881598	0	G	Del	GAP	91	98	179	94.97	199
2884068	0	A	SNP	C	105	104	209	99.52	210	Met243Leu (atg/Ctg)	Rv2564	glnQ	glutamine ABC transporter ATP-binding protein
2886570	0	A	SNP	G	92	112	197	100	204	Glu66Glu (gaa/gaG)	Rv2566	-	hypothetical protein
2888201	0	T	SNP	C	114	100	208	99.53	215	Leu610Pro (ctc/cCc)	Rv2566	-	hypothetical protein
2889633	0	T	SNP	C	111	108	218	100	219	Ala1087Ala (gct/gcC)	Rv2566	-	hypothetical protein
2891267	0	C	SNP	T	111	107	216	99.54	219	Gly491Gly (ggc/ggT)	Rv2567	-	hypothetical protein
2891728	0	A	SNP	G	108	82	187	100	190	Gln645Arg (cag/cGg)	Rv2567	-	hypothetical protein
2894208	0	G	SNP	A	106	94	199	100	200	Ser67Ser (agc/agT)	Rv2569c	-	hypothetical protein
2895473	0	A	SNP	G	83	99	180	100	182	Phe163Ser (ttc/tCc)	Rv2571c	-	transmembrane protein
2897660	0	T	SNP	C	78	99	176	99.44	178	Ala48Ala (gca/gcG)	Rv2572c	aspS	aspartate--tRNA ligase
2898522	0	T	SNP	C	118	120	232	99.58	239	Tyr160Tyr (tat/taC)	Rv2573	-	2-dehydropantoate 2-reductase
2901877	0	C	SNP	G	89	81	165	79.07	215	Gly320Gly (ggc/ggG)	Rv2577	-	hypothetical protein
2903050	0	G	SNP	A	100	102	197	100	202	Thr161Ile (acc/aTc)	Rv2578c	-	hypothetical protein
2910461	0	G	SNP	T	111	118	224	99.57	230	Ala147Glu (gcg/gAg)	Rv2584c	apt	adenine phosphoribosyltransferase
2910852	0	C	SNP	G	118	94	209	100	212	Ala17Pro (gcg/Ccg)	Rv2584c	apt	adenine phosphoribosyltransferase
2911293	0	C	SNP	G	95	104	197	100	199	Cys462Ser (tgt/tCt)	Rv2585c	-	lipoprotein
2912294	0	T	SNP	G	109	99	204	100	208	Ala128Ala (gca/gcC)	Rv2585c	-	lipoprotein
2923391	0	T	SNP	C	102	116	216	100	218	Pro281Pro (cca/ccG)	Rv2592c	ruvB	Holliday junction ATP-dependent DNA helicase RuvB
2925462	0	T	SNP	A	116	110	224	100	226
2925962	0	T	SNP	C	94	99	186	100	193	Cys77Arg (tgc/Cgc)	Rv2596	vapC40	ribonuclease VapC40
2927939	0	T	SNP	C	102	113	214	100	215
2939373	0	G	SNP	C	95	86	177	99.45	182	Ser197Cys (tct/tGt)	Rv2611c	-	phosphatidylinositol mannoside acyltransferase
2939657	0	T	SNP	C	99	111	208	99.06	212	Ile102Met (ata/atG)	Rv2611c	-	phosphatidylinositol mannoside acyltransferase
2941179	0	G	SNP	A	90	114	197	100	204	Arg6Arg (cgc/cgT)	Rv2613c	-	AP-4-A phosphorylase		phylo (Delhi/CAS)
2943675	0	G	SNP	A	127	132	255	100	259	Gly437Gly (ggc/ggT)	Rv2615c	PE_PGRS45	PE-PGRS family protein PE_PGRS45
2943711	1	G	Ins	C	103	105	208	84.21	208		Rv2615c	PE_PGRS45	PE-PGRS family protein PE_PGRS45
2943711	2	G	Ins	C	103	104	207	83.81	208		Rv2615c	PE_PGRS45	PE-PGRS family protein PE_PGRS45
2943711	3	G	Ins	G	103	105	208	84.21	208		Rv2615c	PE_PGRS45	PE-PGRS family protein PE_PGRS45
2943711	4	G	Ins	C	103	105	208	84.21	208		Rv2615c	PE_PGRS45	PE-PGRS family protein PE_PGRS45
2943711	5	G	Ins	C	103	105	208	84.21	208		Rv2615c	PE_PGRS45	PE-PGRS family protein PE_PGRS45
2943711	6	G	Ins	G	103	105	208	84.21	208		Rv2615c	PE_PGRS45	PE-PGRS family protein PE_PGRS45
2943711	7	G	Ins	T	103	105	208	84.21	208		Rv2615c	PE_PGRS45	PE-PGRS family protein PE_PGRS45
2943711	8	G	Ins	T	103	105	208	84.21	208		Rv2615c	PE_PGRS45	PE-PGRS family protein PE_PGRS45
2943711	9	G	Ins	T	103	105	208	84.21	208		Rv2615c	PE_PGRS45	PE-PGRS family protein PE_PGRS45
2944515	0	A	SNP	C	119	140	256	98.85	262	Gly157Gly (ggt/ggG)	Rv2615c	PE_PGRS45	PE-PGRS family protein PE_PGRS45
2944524	0	C	SNP	G	101	128	221	86.74	264	Gly154Gly (ggg/ggC)	Rv2615c	PE_PGRS45	PE-PGRS family protein PE_PGRS45
2948524	0	T	SNP	A	100	111	208	100	211	Glu12Val (gag/gTg)	Rv2621c	-	transcriptional regulator
2948645	0	A	SNP	G	99	88	187	79.57	235	Lys4Glu (aaa/Gaa)	Rv2622	-	methyltransferase
2949251	0	G	SNP	A	111	124	234	100	235	Val206Ile (gtt/Att)	Rv2622	-	methyltransferase
2954439	0	T	SNP	C	104	103	206	100	207	Arg104Gly (aga/Gga)	Rv2627c	-	hypothetical protein
2958693	0	G	SNP	A	97	95	190	100	192	Ala374Ala (gcg/gcA)	Rv2631	-	RNA-splicing ligase RtcB
2959257	0	A	Del	GAP	100	95	191	99.49	196
2959258	0	T	Del	GAP	98	92	187	96.94	196
2959259	0	C	Del	GAP	98	92	187	97.44	195
2959260	0	C	Del	GAP	98	92	187	96.94	196
2959261	0	A	Del	GAP	98	92	187	97.44	195
2959262	0	A	Del	GAP	98	92	187	99.48	191
2959263	0	T	Del	GAP	98	92	187	99.48	191
2959264	0	C	Del	GAP	98	92	187	99.48	191
2959265	0	A	SNP	T	96	93	188	99.47	190
2960592	0	C	SNP	T	121	129	232	97.66	256	Gly617Asp (ggc/gAc)	Rv2634c	PE_PGRS46	PE-PGRS family protein PE_PGRS46
2964594	0	G	SNP	A	97	106	197	100	203	Ala64Thr (gcc/Acc)	Rv2638	-	hypothetical protein
2974933	0	A	SNP	G	130	127	256	100	257	Ile101Thr (atc/aCc)	Rv2650c	-	prophage protein
2975227	0	T	SNP	G	106	127	232	99.57	234	Asn3Thr (aat/aCt)	Rv2650c	-	prophage protein
2976497	0	C	SNP	T	89	91	175	79.65	226	Ala20Thr (gct/Act)	Rv2652c	-	prophage protein
2984740	0	A	SNP	G	103	110	209	100	213	His3Arg (cac/cGc)	Rv2668	-	hypothetical protein
2988630	0	C	SNP	G	109	90	198	100	199	His317Asp (cat/Gat)	Rv2672	-	protease
2994187	0	T	SNP	C	95	92	182	99.47	188	Leu292Leu (tta/ttG)	Rv2678c	hemE	uroporphyrinogen decarboxylase
2995548	0	C	SNP	A	93	131	222	100	224	Thr145Asn (acc/aAc)	Rv2679	echA15	enoyl-CoA hydratase EchA15
3003115	0	C	SNP	G	118	91	207	99.52	210	Ala378Gly (gca/gGa)	Rv2685	arsB1	arsenic-transport integral membrane protein ArsB
3005185	0	G	SNP	T	120	117	237	100	237	Pro156Thr (ccc/Acc)	Rv2688c	-	antibiotic ABC transporter ATP-binding protein
3009692	0	A	SNP	G	98	107	196	100	205	Thr117Ala (acc/Gcc)	Rv2691	ceoB	TRK system potassium uptake protein CeoB
3010014	0	G	SNP	A	112	98	205	99.53	211	Gly224Glu (ggg/gAg)	Rv2691	ceoB	TRK system potassium uptake protein CeoB
3010420	0	A	SNP	G	97	111	206	100	208	Ile133Val (atc/Gtc)	Rv2692	ceoC	TRK system potassium uptake protein CeoC
3011837	0	A	SNP	G	99	125	214	100	224
3017465	0	T	SNP	C	110	93	201	99.51	204	Ile203Thr (ata/aCa)	Rv2702	ppgK	polyphosphate glucokinase
3027548	0	C	SNP	T	94	114	200	100	208	Pro162Ser (ccg/Tcg)	Rv2714	-	hypothetical protein
3027798	0	T	SNP	C	104	92	194	100	196	Val245Ala (gtg/gCg)	Rv2714	-	hypothetical protein
3031168	0	A	SNP	G	100	104	199	100	204	Tyr124His (tat/Cat)	Rv2719c	-	membrane protein
3037377	0	T	SNP	C	112	103	209	100	215
3040344	0	C	SNP	T	117	106	217	99.55	224	Glu142Glu (gag/gaA)	Rv2727c	miaA	tRNA delta(2)-isopentenylpyrophosphate transferase
3041871	0	G	SNP	T	98	80	174	100	178	Ala202Glu (gcg/gAg)	Rv2729c	-	integral membrane protein
3043700	0	C	SNP	T	104	98	199	99.51	203	Ala225Ala (gcc/gcT)	Rv2731	-	hypothetical protein
3054081	0	A	SNP	G	120	124	242	100	244	Gly56Gly (gga/ggG)	Rv2741	PE_PGRS47	PE-PGRS family protein PE_PGRS47
3054321	0	A	SNP	G	123	120	239	99.59	244	Gly136Gly (gga/ggG)	Rv2741	PE_PGRS47	PE-PGRS family protein PE_PGRS47
3054724	0	A	SNP	G	25	10	35	100	35	Ser271Gly (agc/Ggc)	Rv2741	PE_PGRS47	PE-PGRS family protein PE_PGRS47
3059791	0	G	SNP	C	30	48	77	100	78
3059812	0	T	Del	GAP	22	24	44	88.46	52
3059820	0	G	SNP	T	20	18	37	84.44	45
3059821	0	C	SNP	G	19	19	38	84.44	45
3059822	0	A	SNP	C	20	19	39	86.67	45
3059829	1	G	Ins	A	25	19	44	86.27	44
3069167	0	A	SNP	G	108	106	211	99.53	215	Leu306Pro (ctg/cCg)	Rv2756c	hsdM	type I restriction/modification system DNA methylase HsdM
3069566	0	C	SNP	T	107	101	206	100	208	Gly173Asp (ggc/gAc)	Rv2756c	hsdM	type I restriction/modification system DNA methylase HsdM
3072285	0	A	SNP	C	99	107	203	100	206	Leu119Arg (ctg/cGg)	Rv2761c	hsdS	type I restriction/modification system specificity determinant HsdS
3076172	0	C	SNP	T	97	96	190	100	193	Asp67Asn (gat/Aat)	Rv2766c	-	short-chain type dehydrogenase/reductase
3078178	0	C	SNP	T	105	94	199	100	199	Val270Met (gtg/Atg)	Rv2769c	PE27	PE family protein PE27
3079877	0	A	SNP	G	108	101	206	100	209	Phe194Ser (ttc/tCc)	Rv2770c	PPE44	PPE family protein PPE44
3080795	0	A	SNP	G	107	120	226	100	227	Leu80Pro (ctc/cCc)	Rv2771c	-	hypothetical protein
3086788	0	T	SNP	C	96	118	214	100	214
3089299	0	C	SNP	G	122	110	230	100	232	Gly355Arg (gga/Cga)	Rv2782c	pepR	zinc protease
3103682	0	T	SNP	C	100	103	199	100	203	Met87Val (atg/Gtg)	Rv2794c	pptT	phosphopantetheinyl transferase
3104189	0	A	SNP	G	103	107	207	100	210	Cys241Cys (tgt/tgC)	Rv2795c	-	hypothetical protein
3111280	0	G	SNP	A	101	95	193	100	196	Leu182Phe (ctt/Ttt)	Rv2802c	-	arginine/hypothetical protein
3112700	0	C	SNP	T	91	103	190	100	194	Gly132Asp (ggc/gAc)	Rv2804c	-	hypothetical protein
3112877	0	G	SNP	A	113	87	194	100	200	Gly4Asp (ggc/gAc)	Rv2805	-	hypothetical protein
3113872	0	A	SNP	T	105	102	204	100	207	Glu72Val (gag/gTg)	Rv2807	-	hypothetical protein
3114516	0	A	Del	GAP	99	102	200	95.26	211		Rv2807	-	hypothetical protein
3115384	0	G	SNP	C	118	99	214	99.54	218
3117533	0	G	SNP	A	91	110	199	99.5	202	Arg239Gln (cgg/cAg)	Rv2812	-	transposase
3118000	0	A	SNP	G	98	79	172	100	177	Arg395Gly (agg/Ggg)	Rv2812	-	transposase
3131469	1	T	Ins	T	128	107	235	97.92	235		Rv2823c	-	CRISPR-associated protein Cas10/Csm1
3131469	2	T	Ins	G	128	107	235	97.92	235		Rv2823c	-	CRISPR-associated protein Cas10/Csm1
3131469	3	T	Ins	T	127	106	233	97.08	235		Rv2823c	-	CRISPR-associated protein Cas10/Csm1
3131469	4	T	Ins	C	128	107	235	97.92	235		Rv2823c	-	CRISPR-associated protein Cas10/Csm1
3131469	5	T	Ins	G	128	107	235	97.92	235		Rv2823c	-	CRISPR-associated protein Cas10/Csm1
3131469	6	T	Ins	G	126	106	232	96.67	233		Rv2823c	-	CRISPR-associated protein Cas10/Csm1
3131469	7	T	Ins	C	127	105	232	96.67	232		Rv2823c	-	CRISPR-associated protein Cas10/Csm1
3131469	8	T	Ins	G	127	100	227	94.58	228		Rv2823c	-	CRISPR-associated protein Cas10/Csm1
3131469	9	T	Ins	A	125	101	226	94.17	227		Rv2823c	-	CRISPR-associated protein Cas10/Csm1
3133054	0	C	SNP	G	195	189	379	99.74	385	Ser162Ser (tcg/tcC)	Rv2825c	-	hypothetical protein
3133055	0	G	SNP	C	196	189	382	99.74	386	Ser162Trp (tcg/tGg)	Rv2825c	-	hypothetical protein
3133536	0	T	SNP	C	103	101	203	100	204	Lys2Glu (aaa/Gaa)	Rv2825c	-	hypothetical protein
3135272	0	G	SNP	A	112	139	248	100	251	Ala71Val (gca/gTa)	Rv2827c	-	hypothetical protein
3135950	0	C	SNP	G	7	23	29	100	30	Ser128Ser (tcg/tcC)	Rv2828c	-	hypothetical protein
3135951	0	G	SNP	C	6	23	25	100	29	Ser128Trp (tcg/tGg)	Rv2828c	-	hypothetical protein
3137058	0	G	SNP	A	101	115	206	100	216	Ala56Val (gcg/gTg)	Rv2830c	vapB22	antitoxin VapB22
3156724	0	G	SNP	T	78	76	153	75.12	205	Phe266Leu (ttc/ttA)	Rv2848c	cobB	cobyrinic acid A,C-diamide synthase
3162805	0	C	SNP	G	126	130	252	100	256	Arg180Gly (cgc/Ggc)	Rv2853	PE_PGRS48	PE-PGRS family protein PE_PGRS48
3165807	0	G	SNP	A	103	106	203	99.52	210	Val201Val (gtg/gtA)	Rv2855	mtr	mycothione reductase
3168492	0	G	SNP	A	86	98	182	99.46	185
3174013	0	G	SNP	A	111	100	211	100	211	Pro2Leu (cct/cTt)	Rv2861c	mapB	methionine aminopeptidase
3174496	0	A	SNP	G	129	111	234	100	240	Cys50Arg (tgt/Cgt)	Rv2862c	-	hypothetical protein
3177884	0	C	SNP	A	98	100	198	100	198	Arg21Arg (cgc/cgA)	Rv2866	relG	toxin RelG
3180988	0	C	SNP	A	125	126	245	100	251	Val259Phe (gtc/Ttc)	Rv2869c	rip	zinc metalloprotease
3183180	0	G	SNP	A	85	64	145	81.42	183	Val15Met (gtg/Atg)	Rv2871	vapB43	antitoxin VapB43
3186860	0	T	SNP	G	101	84	182	100	185	Tyr672Asp (tat/Gat)	Rv2874	dipZ	integral membrane C-type cytochrome biogenesis protein DipZ
3189242	0	A	SNP	G	105	112	216	100	217	Ala52Ala (gct/gcC)	Rv2878c	mpt53	soluble secreted antigen Mpt53
3190146	0	C	Del	GAP	94	89	187	94.33	194
3194241	1	C	Ins	G	95	91	186	95.38	187		Rv2885c	-	transposase
3200478	0	G	SNP	A	96	97	188	100	193	Leu71Leu (ctg/ctA)	Rv2891	-	hypothetical protein
3202731	0	A	SNP	C	94	98	190	100	192	Gly104Gly (gga/ggC)	Rv2893	-	oxidoreductase
3208600	0	G	SNP	A	107	100	200	100	207	Tyr269Tyr (tac/taT)	Rv2899c	fdhD	formate dehydrogenase accessory protein FdhD
3212723	0	C	SNP	A	93	97	190	99.48	191	Ala78Ala (gcg/gcT)	Rv2902c	rnhB	ribonuclease HII
3219500	0	T	SNP	A	111	106	213	100	217	Lys121Met (aag/aTg)	Rv2912c	-	TetR family HTH-type transcriptional regulator
3226181	0	A	SNP	C	102	94	191	100	196	Arg35Arg (cgt/cgG)	Rv2916c	ffh	signal recognition particle protein
3228143	0	G	SNP	T	101	80	177	99.45	182	Arg594Leu (cgg/cTg)	Rv2917	-	hypothetical protein
3236442	0	G	SNP	A	94	137	230	99.57	232	His455His (cac/caT)	Rv2922c	smc	chromosome partition protein Smc
3236497	0	A	SNP	T	107	123	225	99.57	231	Val437Glu (gtg/gAg)	Rv2922c	smc	chromosome partition protein Smc
3244113	0	T	SNP	C	99	110	206	100	209	Pro139Pro (cct/ccC)	Rv2930	fadD26	fatty-acid--CoA ligase FadD26
3247298	0	C	SNP	A	61	53	109	100	114	Gly618Gly (ggc/ggA)	Rv2931	ppsA	phthiocerol synthesis polyketide synthase type I PpsA
3247304	0	C	SNP	G	31	31	60	98.41	63	Val620Val (gtc/gtG)	Rv2931	ppsA	phthiocerol synthesis polyketide synthase type I PpsA
3247306	0	A	Del	GAP	29	31	61	100	60		Rv2931	ppsA	phthiocerol synthesis polyketide synthase type I PpsA
3247307	0	C	Del	GAP	29	31	61	100	60		Rv2931	ppsA	phthiocerol synthesis polyketide synthase type I PpsA
3247308	0	C	Del	GAP	29	31	61	100	60		Rv2931	ppsA	phthiocerol synthesis polyketide synthase type I PpsA
3247309	0	C	Del	GAP	29	31	61	100	60		Rv2931	ppsA	phthiocerol synthesis polyketide synthase type I PpsA
3247310	0	T	Del	GAP	29	31	61	100	60		Rv2931	ppsA	phthiocerol synthesis polyketide synthase type I PpsA
3247313	1	C	Ins	A	30	32	62	98.41	62		Rv2931	ppsA	phthiocerol synthesis polyketide synthase type I PpsA
3247313	2	C	Ins	C	30	32	62	98.41	62		Rv2931	ppsA	phthiocerol synthesis polyketide synthase type I PpsA
3247313	3	C	Ins	C	30	32	62	98.41	62		Rv2931	ppsA	phthiocerol synthesis polyketide synthase type I PpsA
3247313	4	C	Ins	A	30	32	62	98.41	62		Rv2931	ppsA	phthiocerol synthesis polyketide synthase type I PpsA
3247313	5	C	Ins	G	30	32	62	98.41	62		Rv2931	ppsA	phthiocerol synthesis polyketide synthase type I PpsA
3247319	0	C	SNP	T	35	42	77	100	77	Gly625Gly (ggc/ggT)	Rv2931	ppsA	phthiocerol synthesis polyketide synthase type I PpsA
3247340	0	G	SNP	A	53	54	105	100	107	Val632Val (gtg/gtA)	Rv2931	ppsA	phthiocerol synthesis polyketide synthase type I PpsA
3247646	0	C	SNP	T	81	99	175	82.19	219	Thr734Thr (acc/acT)	Rv2931	ppsA	phthiocerol synthesis polyketide synthase type I PpsA
3248074	0	G	SNP	A	57	95	150	98.7	154	Arg877His (cgc/cAc)	Rv2931	ppsA	phthiocerol synthesis polyketide synthase type I PpsA
3248075	0	C	SNP	T	59	95	152	98.72	156	Arg877Arg (cgc/cgT)	Rv2931	ppsA	phthiocerol synthesis polyketide synthase type I PpsA
3251047	0	C	SNP	A	114	116	227	100	230	Ala1868Glu (gcg/gAg)	Rv2931	ppsA	phthiocerol synthesis polyketide synthase type I PpsA
3256494	0	A	SNP	G	114	117	231	99.57	232	Gly270Gly (gga/ggG)	Rv2933	ppsC	phthiocerol synthesis polyketide synthase type I PpsC
3266030	0	A	SNP	G	119	129	244	100	248	Ser1261Ser (tca/tcG)	Rv2934	ppsD	phthiocerol synthesis polyketide synthase type I PpsD
3269581	0	A	SNP	G	115	121	229	100	236	Ala615Ala (gca/gcG)	Rv2935	ppsE	phthiocerol synthesis polyketide synthase type I PpsE
3270784	0	A	SNP	G	124	128	247	99.6	253	Gln1016Gln (caa/caG)	Rv2935	ppsE	phthiocerol synthesis polyketide synthase type I PpsE
3273107	0	C	SNP	A	112	112	223	99.56	225	Ala298Ala (gcc/gcA)	Rv2936	drrA	daunorubicin ABC transporter ATP-binding protein DrrA		phylo (3)
3275456	0	C	SNP	A	87	84	169	76	225	Gln170Lys (cag/Aag)	Rv2939	papA5	phthiocerol/phthiodiolone dimycocerosyl transferase
3296371	1	G	Ins	C	76	106	182	81.61	182		Rv2947c	pks15	polyketide synthase
3296371	2	G	Ins	C	76	106	182	81.61	182		Rv2947c	pks15	polyketide synthase
3296371	3	G	Ins	G	76	106	182	81.61	182		Rv2947c	pks15	polyketide synthase
3296371	4	G	Ins	C	76	106	182	81.61	182		Rv2947c	pks15	polyketide synthase
3296371	5	G	Ins	G	76	106	182	81.61	182		Rv2947c	pks15	polyketide synthase
3296371	6	G	Ins	G	76	106	182	81.61	182		Rv2947c	pks15	polyketide synthase
3296371	7	G	Ins	C	76	106	182	81.61	182		Rv2947c	pks15	polyketide synthase
3296843	0	A	SNP	G	115	112	223	100	227	Val333Ala (gtg/gCg)	Rv2947c	pks15	polyketide synthase
3302589	0	A	SNP	C	119	128	243	99.6	248
3306441	0	G	SNP	A	105	121	220	100	226	Arg388Gln (cgg/cAg)	Rv2953	-	trans-acting enoyl reductase
3308606	0	G	SNP	A	112	112	217	100	224
3312620	0	C	SNP	A	103	111	211	99.07	216	Glu73Asp (gag/gaT)	Rv2959c	-	rhamnosyl O-methyltransferase
3314412	0	A	SNP	G	110	125	226	100	235	Ala237Ala (gct/gcC)	Rv2962c	-	PGL/p-HBAD biosynthesis rhamnosyltransferase
3315726	0	G	Del	GAP	115	104	215	98.65	222		Rv2963	-	integral membrane protein
3316955	0	A	SNP	C	90	95	179	100	185	Met143Leu (atg/Ctg)	Rv2964	purU	formyltetrahydrofolate deformylase
3326554	0	A	SNP	C	97	113	207	100	210	Asn152His (aac/Cac)	Rv2971	-	oxidoreductase		phylo (not Euro-American, M. africanum, M. bovis, M . canettii, M. caprae, M. Microti, M. pinipedii, Beijing, Delhi/CAS, EAI)
3331362	0	C	Del	GAP	103	99	206	95.73	211		Rv2975c	-	hypothetical protein
3331363	0	G	Del	GAP	103	99	206	96.19	210		Rv2975c	-	hypothetical protein
3331613	0	T	SNP	G	74	75	144	76.41	195
3335708	0	G	SNP	C	116	113	227	99.57	230	Pro14Arg (ccg/cGg)	Rv2979c	-	resolvase
3336825	0	T	SNP	C	126	128	254	100	254	Thr365Ala (aca/Gca)	Rv2981c	ddlA	D-alanine--D-alanine ligase
3338603	0	G	SNP	C	98	79	174	100	177	Pro133Ala (ccg/Gcg)	Rv2982c	gpdA2	glycerol-3-phosphate dehydrogenase
3344130	0	A	SNP	C	89	107	190	77.78	252	Leu167Arg (ctc/cGc)	Rv2987c	leuD	3-isopropylmalate dehydratase small subunit
3348536	0	C	SNP	T	79	69	146	100	148
3349917	0	G	SNP	A	105	136	238	100	241	His121Tyr (cat/Tat)	Rv2992c	gltS	glutamate--tRNA ligase
3352932	0	C	SNP	G	88	107	193	99.49	196	Thr179Thr (acg/acC)	Rv2995c	leuB	3-isopropylmalate dehydrogenase
3355949	0	A	SNP	C	100	84	180	100	184	Asp284Ala (gac/gCc)	Rv2997	-	dehydrogenase
3357464	0	C	SNP	G	102	121	215	99.55	224
3358235	0	A	SNP	T	113	121	232	100	234	Met212Leu (atg/Ttg)	Rv2999	lppY	lipoprotein LppY
3363338	0	A	SNP	G	94	105	196	100	199
3367765	0	G	SNP	A	101	93	193	100	194	Gly343Gly (ggc/ggT)	Rv3009c	gatB	aspartyl/glutamyl-tRNA(Asn/Gln) amidotransferase subunit B
3379757	0	A	SNP	C	43	71	112	89.76	127
3379763	0	G	SNP	A	47	80	125	92.03	138
3379784	0	C	SNP	A	57	87	140	97.96	147
3379788	0	C	SNP	G	59	85	143	98.63	146
3380439	1	G	Ins	C	48	16	64	100	64
3380804	0	T	SNP	G	104	85	182	99.47	190	Ile64Leu (atc/Ctc)	Rv3022A	PE29	PE family protein PE29
3385218	0	C	SNP	T	101	105	204	100	206	Gly287Glu (gga/gAa)	Rv3026c	-	hypothetical protein
3393640	0	C	SNP	T	90	96	184	100	186	Asn87Asn (aac/aaT)	Rv3033	-	hypothetical protein
3395654	0	G	SNP	A	108	104	212	100	212	Leu92Leu (ctg/ctA)	Rv3035	-	hypothetical protein
3401871	0	A	SNP	G	103	98	198	100	201	Ala16Ala (gct/gcC)	Rv3041c	-	ABC transporter ATP-binding protein
3402816	0	C	SNP	T	99	115	210	99.53	215	Gly116Glu (gga/gAa)	Rv3042c	serB2	phosphoserine phosphatase SerB
3404376	0	C	SNP	G	88	112	194	98.52	203	Thr182Thr (acg/acC)	Rv3043c	ctaD	cytochrome C oxidase cytochrome 1
3413785	0	C	SNP	T	109	103	209	99.07	214	Val128Ile (gtc/Atc)	Rv3051c	nrdE	ribonucleoside-diphosphate reductase subunit alpha
3415181	0	C	Del	GAP	75	90	165	77.46	213
3415182	0	A	Del	GAP	75	90	165	79.33	208
3415183	0	C	Del	GAP	75	90	165	78.2	211
3415184	0	C	Del	GAP	75	90	165	78.95	209
3415185	0	T	Del	GAP	75	90	165	80.1	206
3415186	0	A	Del	GAP	75	90	165	80.88	204
3415187	0	G	Del	GAP	75	90	165	80.88	204
3415188	0	G	Del	GAP	75	90	165	82.5	200
3415189	0	G	Del	GAP	75	90	165	82.09	201
3415190	0	G	Del	GAP	75	90	165	83.33	198
3415191	0	G	Del	GAP	75	90	165	82.5	200
3415192	0	T	Del	GAP	75	90	165	82.91	199
3415193	0	G	Del	GAP	75	90	165	82.91	199
3415194	0	G	Del	GAP	75	90	165	85.05	194
3420825	0	A	SNP	G	128	136	262	100	264	Asp445Gly (gac/gGc)	Rv3059	cyp136	cytochrome P450 Cyp136
3425854	0	C	SNP	T	120	106	222	100	226	Pro91Ser (ccg/Tcg)	Rv3062	ligB	DNA ligase
3428897	0	G	SNP	C	100	109	204	99.52	210	Arg552Pro (cgt/cCt)	Rv3063	cstA	carbon starvation protein A
3428917	0	C	SNP	A	101	115	214	99.54	217	Arg559Ser (cgt/Agt)	Rv3063	cstA	carbon starvation protein A
3435250	0	C	SNP	T	70	77	146	75.77	194	Pro263Ser (ccg/Tcg)	Rv3071	-	hypothetical protein
3437007	0	G	SNP	C	114	100	209	100	214	Ala77Pro (gcc/Ccc)	Rv3074	-	hypothetical protein
3440464	0	T	SNP	G	105	100	203	100	205	Arg308Arg (cgt/cgG)	Rv3077	-	hydrolase
3440468	0	G	SNP	C	102	102	197	100	204	Gly310Arg (ggc/Cgc)	Rv3077	-	hydrolase
3450725	0	T	SNP	C	96	109	205	100	205	Val243Val (gtt/gtC)	Rv3084	lipR	acetyl-hydrolase LipR
3454263	0	C	SNP	G	91	98	187	99.47	190	Leu447Val (ctc/Gtc)	Rv3087	-	diacyglycerol O-acyltransferase
3455686	0	G	SNP	C	96	108	203	100	204	Leu449Leu (ctg/ctC)	Rv3088	tgs4	diacyglycerol O-acyltransferase
3456666	0	A	SNP	G	91	79	167	100	170	Ala302Ala (gca/gcG)	Rv3089	fadD13	long chain-fatty-acid--CoA ligase FadD13
3459081	0	G	SNP	C	106	103	209	99.52	210	Ala291Pro (gca/Cca)	Rv3090	-	hypothetical protein
3462135	0	G	SNP	C	103	101	204	100	204	Cys210Trp (tgc/tgG)	Rv3093c	-	oxidoreductase
3466919	0	C	SNP	G	98	104	199	100	202	Gly58Ala (ggc/gCc)	Rv3097c	lipY	triacylglycerol lipase Lip
3467465	0	C	SNP	G	138	83	215	100	221	Ala66Ala (gcg/gcC)	Rv3098c	-	hypothetical protein
3467779	0	G	SNP	A	79	94	171	77.23	224	Leu58Leu (ctg/ctA)	Rv3098A	-	PemK-like protein
3473996	1	G	Ins	A	98	103	201	98.53	201
3480474	0	G	SNP	A	129	132	260	99.62	262	Gly134Glu (gga/gAa)	Rv3113	-	phosphatase
3480789	0	T	SNP	C	122	119	237	99.59	242	Ser11Pro (tca/Cca)	Rv3114	-	hypothetical protein
3486977	0	A	SNP	G	130	103	233	100	233	Lys157Glu (aaa/Gaa)	Rv3121	cyp141	cytochrome P450 Cyp141
3488122	0	G	SNP	A	110	120	227	100	230	Gly12Arg (ggg/Agg)	Rv3122	-	hypothetical protein
3489665	0	C	SNP	T	102	114	210	100	216	Pro54Ser (cca/Tca)	Rv3124	moaR1	transcriptional regulator MoaR
3499497	0	G	SNP	C	111	115	221	99.12	228	Ala140Gly (gcc/gGc)	Rv3133c	devR	two component transcriptional regulator DevR
3500243	0	G	SNP	C	104	107	209	100	211	Ala169Ala (gcc/gcG)	Rv3134c	-	universal stress protein
3503895	0	C	SNP	T	86	104	186	100	190	Pro168Leu (ccg/cTg)	Rv3137	-	histidinol-phosphatase
3506650	0	A	SNP	C	104	106	207	99.53	211	Ile430Leu (atc/Ctc)	Rv3139	fadE24	acyl-CoA dehydrogenase FadE24
3509231	0	G	SNP	A	108	100	205	100	208	Arg106Cys (cgc/Tgc)	Rv3142c	-	hypothetical protein
3509300	0	A	Del	GAP	109	96	203	97.62	210		Rv3142c	-	hypothetical protein
3509301	0	G	Del	GAP	109	95	203	100	204		Rv3142c	-	hypothetical protein
3510120	0	T	SNP	G	103	117	217	99.55	221	Lys400Gln (aag/Cag)	Rv3144c	PPE52	PPE family protein PPE52
3515467	0	C	SNP	T	91	85	175	99.44	177	Pro19Leu (ccg/cTg)	Rv3150	nuoF	NADH-quinone oxidoreductase subunit F
3518167	0	A	SNP	G	116	125	239	100	241	Ile474Met (ata/atG)	Rv3151	nuoG	NADH-quinone oxidoreductase subunit G
3518555	0	A	SNP	G	101	101	200	100	202	Thr604Ala (acg/Gcg)	Rv3151	nuoG	NADH-quinone oxidoreductase subunit G
3527070	0	G	SNP	A	83	82	164	77.1	214	Leu427Leu (ctg/ctA)	Rv3158	nuoN	NADH-quinone oxidoreductase subunit N
3530955	0	C	SNP	G	98	108	203	100	206	Val62Leu (gtc/Ctc)	Rv3161c	-	dioxygenase
3539353	0	G	SNP	A	116	114	230	99.14	232	Gln283Gln (cag/caA)	Rv3170	aofH	flavin-containing monoamine oxidase
3545372	0	G	SNP	A	82	81	162	76.89	212
3556275	0	A	SNP	G	111	111	220	99.55	223	Leu138Pro (ctg/cCg)	Rv3190c	-	hypothetical protein
3557253	0	C	SNP	T	91	108	197	100	199
3562338	0	G	SNP	T	111	105	215	100	216	Leu279Met (ctg/Atg)	Rv3193c	-	transmembrane protein
3569908	0	G	SNP	A	62	75	134	75.69	181	Pro435Leu (cca/cTa)	Rv3198c	uvrD2	ATP-dependent DNA helicase UvrD
3580637	0	T	Del	GAP	106	113	216	96.48	227
3581414	0	A	SNP	G	106	117	222	100	223	Thr34Ala (aca/Gca)	Rv3204	-	DNA-methyltransferase
3582694	0	C	SNP	T	98	90	182	100	188	Lys339Lys (aag/aaA)	Rv3206c	moeB1	adenylyltransferase/sulfurtransferase
3590307	0	C	SNP	T	84	64	147	77.08	192	Ala305Val (gcg/gTg)	Rv3212	-	hypothetical protein
3590686	1	G	Ins	C	66	59	125	98.43	125
3591063	0	T	SNP	C	102	88	186	100	190	Lys144Glu (aag/Gag)	Rv3213c	-	SOJ/ParA-like protein
3600576	0	C	SNP	T	116	91	206	99.52	208	Cys242Cys (tgc/tgT)	Rv3224	-	iron-regulated short-chain dehydrogenase/reductase
3603103	0	C	SNP	T	87	70	154	76.21	206	Ala74Thr (gcc/Acc)	Rv3226c	-	hypothetical protein
3604821	0	G	SNP	C	99	94	191	100	193	Ala32Ala (gcg/gcC)	Rv3228	-	hypothetical protein
3605711	0	A	SNP	C	97	91	183	78.33	240	Gln329Pro (cag/cCg)	Rv3228	-	hypothetical protein
3610391	1	A	Ins	C	93	116	209	97.66	209		Rv3234c	tgs3	diacyglycerol O-acyltransferase
3611287	0	C	Del	GAP	112	109	222	96.51	229
3614982	0	T	SNP	C	107	115	219	100	222	Leu874Leu (cta/ctG)	Rv3239c	-	transmembrane transport protein
3621423	0	A	SNP	G	105	114	214	100	219
3621609	0	A	SNP	G	68	69	134	75.69	181	Gly201Gly (ggt/ggC)	Rv3242c	-	hypothetical protein
3622441	0	A	SNP	C	109	115	221	100	224	Val217Val (gtt/gtG)	Rv3243c	-	hypothetical protein
3625065	0	T	SNP	G	96	97	191	99.48	194	Met517Leu (atg/Ctg)	Rv3245c	mtrB	two component sensory histidine kinase MtrB
3638093	0	G	SNP	A	122	112	233	100	234	Ser206Leu (tcg/tTg)	Rv3257c	pmmA	phosphomannomutase PmmA
3645524	0	C	SNP	T	93	95	185	100	188	Asp152Asn (gac/Aac)	Rv3264c	manB	D-alpha-D-mannose-1-phosphate guanylyltransferase ManB
3653988	0	G	SNP	A	114	104	214	100	218	Val181Met (gtg/Atg)	Rv3272	-	hypothetical protein
3654809	0	C	SNP	A	105	68	168	79.72	217	Ala58Asp (gcc/gAc)	Rv3273	-	transmembrane carbonic anhydrase
3656206	0	C	SNP	A	100	107	202	100	207	Arg524Ser (cgc/Agc)	Rv3273	-	transmembrane carbonic anhydrase
3670040	0	C	SNP	T	100	107	202	100	207	Ala124Ala (gcg/gcA)	Rv3289c	-	transmembrane protein
3673708	0	T	SNP	G	81	105	184	75.61	246	Ile36Ser (atc/aGc)	Rv3293	pcd	piperideine-6-carboxylic acid dehydrogenase
3678094	0	C	SNP	T	112	103	214	99.54	216	Ala440Ala (gcc/gcT)	Rv3296	lhr	ATP-dependent helicase
3679764	0	G	SNP	A	88	102	182	100	190	Ser997Asn (agc/aAc)	Rv3296	lhr	ATP-dependent helicase
3681548	0	A	SNP	C	85	82	163	99.4	168	Arg77Arg (agg/Cgg)	Rv3297	nei	endonuclease VIII
3685510	0	T	SNP	C	108	112	218	100	220	Ser152Gly (agt/Ggt)	Rv3299c	atsB	arylsulfatase AtsB
3689523	0	G	SNP	T	94	113	204	99.52	208	Cys472_ (tgc/tgA)	Rv3303c	lpdA	NAD(P)H quinone reductase LpdA
3690016	0	A	SNP	G	126	99	219	100	225	Leu308Ser (ttg/tCg)	Rv3303c	lpdA	NAD(P)H quinone reductase LpdA
3693681	0	A	SNP	C	116	112	225	100	228	Ala103Ala (gct/gcG)	Rv3306c	amiB1	amidase AmiB
3697585	0	C	SNP	T	104	116	217	100	220	Leu130Phe (ctc/Ttc)	Rv3310	sapM	acid phosphatase
3704596	0	G	SNP	C	102	103	204	100	205	Val54Leu (gtg/Ctg)	Rv3317	sdhD	succinate dehydrogenase hydrophobic membrane anchor subunit
3711910	0	G	SNP	A	63	55	117	100	118	Trp54_ (tgg/tgA)	Rv3327	-	transposase fusion protein
3712372	0	A	SNP	G	63	59	118	100	122	Leu208Leu (cta/ctG)	Rv3327	-	transposase fusion protein
3714211	0	G	SNP	T	106	95	199	100	201	Pro41Gln (ccg/cAg)	Rv3328c	sigJ	ECF RNA polymerase sigma factor SigJ
3714639	0	G	SNP	A	91	111	200	100	202	Arg83His (cgc/cAc)	Rv3329	-	aminotransferase
3714757	0	A	SNP	C	111	106	216	100	217	Gln122His (caa/caC)	Rv3329	-	aminotransferase
3715775	0	C	SNP	T	119	95	212	100	214
3718357	0	C	SNP	T	121	101	221	100	222	Pro423Leu (ccg/cTg)	Rv3331	sugI	sugar-transport integral membrane protein SugI
3721806	0	G	SNP	C	93	111	202	100	204	Gly265Gly (ggc/ggG)	Rv3335c	-	integral membrane protein
3729342	0	C	SNP	T	111	110	217	100	221	Ala240Val (gcg/gTg)	Rv3342	-	methyltransferase
3729597	0	G	SNP	C	107	121	224	99.13	230	Leu2447Val (ctc/Gtc)	Rv3343c	PPE54	PPE family protein PPE54
3730371	0	C	SNP	T	116	119	231	92.52	254	Gly2189Ser (ggc/Agc)	Rv3343c	PPE54	PPE family protein PPE54
3730466	0	A	SNP	G	126	111	236	82.01	289	Ile2157Thr (atc/aCc)	Rv3343c	PPE54	PPE family protein PPE54
3732624	0	A	SNP	G	110	116	222	84.01	269	Leu1438Leu (ttg/Ctg)	Rv3343c	PPE54	PPE family protein PPE54
3735802	0	C	SNP	G	119	109	224	92.68	246	Thr378Thr (acg/acC)	Rv3343c	PPE54	PPE family protein PPE54
3736024	0	A	SNP	G	95	112	198	100	207	Gly304Gly (ggt/ggC)	Rv3343c	PPE54	PPE family protein PPE54
3736628	0	T	SNP	G	142	106	243	100	248	Glu103Ala (gag/gCg)	Rv3343c	PPE54	PPE family protein PPE54
3737479	0	G	Del	GAP	56	53	118	91.6	119		Rv3344c	PE_PGRS49	PE-PGRS family protein PE_PGRS49
3737480	0	G	Del	GAP	57	54	119	97.37	114		Rv3344c	PE_PGRS49	PE-PGRS family protein PE_PGRS49
3737481	0	C	Del	GAP	57	54	119	98.23	113		Rv3344c	PE_PGRS49	PE-PGRS family protein PE_PGRS49
3737482	0	G	Del	GAP	57	54	119	95.69	116		Rv3344c	PE_PGRS49	PE-PGRS family protein PE_PGRS49
3737483	0	C	Del	GAP	57	54	119	92.5	120		Rv3344c	PE_PGRS49	PE-PGRS family protein PE_PGRS49
3737484	0	C	Del	GAP	57	54	119	92.5	120		Rv3344c	PE_PGRS49	PE-PGRS family protein PE_PGRS49
3737485	0	G	Del	GAP	57	54	119	92.5	120		Rv3344c	PE_PGRS49	PE-PGRS family protein PE_PGRS49
3737486	0	C	Del	GAP	57	54	119	93.28	119		Rv3344c	PE_PGRS49	PE-PGRS family protein PE_PGRS49
3737487	0	C	Del	GAP	57	54	119	93.28	119		Rv3344c	PE_PGRS49	PE-PGRS family protein PE_PGRS49
3737488	0	G	Del	GAP	57	54	119	92.5	120		Rv3344c	PE_PGRS49	PE-PGRS family protein PE_PGRS49
3737489	0	G	Del	GAP	57	54	119	94.87	117		Rv3344c	PE_PGRS49	PE-PGRS family protein PE_PGRS49
3737490	0	C	Del	GAP	57	54	119	95.69	116		Rv3344c	PE_PGRS49	PE-PGRS family protein PE_PGRS49
3737491	0	G	Del	GAP	56	54	118	91.67	120		Rv3344c	PE_PGRS49	PE-PGRS family protein PE_PGRS49
3737492	0	C	Del	GAP	56	54	118	91.67	120		Rv3344c	PE_PGRS49	PE-PGRS family protein PE_PGRS49
3737493	0	C	Del	GAP	56	54	118	93.22	118		Rv3344c	PE_PGRS49	PE-PGRS family protein PE_PGRS49
3737494	0	G	Del	GAP	56	54	118	91.67	120		Rv3344c	PE_PGRS49	PE-PGRS family protein PE_PGRS49
3737495	0	C	Del	GAP	56	54	118	92.44	119		Rv3344c	PE_PGRS49	PE-PGRS family protein PE_PGRS49
3737496	0	C	Del	GAP	56	54	118	93.22	118		Rv3344c	PE_PGRS49	PE-PGRS family protein PE_PGRS49
3737497	0	G	Del	GAP	56	54	118	92.44	119		Rv3344c	PE_PGRS49	PE-PGRS family protein PE_PGRS49
3737498	0	C	Del	GAP	56	54	118	94.02	117		Rv3344c	PE_PGRS49	PE-PGRS family protein PE_PGRS49
3737499	0	C	Del	GAP	56	54	118	93.22	118		Rv3344c	PE_PGRS49	PE-PGRS family protein PE_PGRS49
3737500	0	A	Del	GAP	55	54	117	92.37	118		Rv3344c	PE_PGRS49	PE-PGRS family protein PE_PGRS49
3737501	0	C	Del	GAP	55	54	117	91.6	119		Rv3344c	PE_PGRS49	PE-PGRS family protein PE_PGRS49
3737502	0	C	Del	GAP	55	54	117	93.16	117		Rv3344c	PE_PGRS49	PE-PGRS family protein PE_PGRS49
3738229	0	C	SNP	G	55	92	138	78.61	187	Gly1516Arg (ggg/Cgg)	Rv3345c	PE_PGRS50	PE-PGRS family protein PE_PGRS50
3738364	0	G	SNP	A	44	159	193	99.51	204	Arg1471Trp (cgg/Tgg)	Rv3345c	PE_PGRS50	PE-PGRS family protein PE_PGRS50
3738417	0	G	Del	GAP	15	125	138	96.55	145		Rv3345c	PE_PGRS50	PE-PGRS family protein PE_PGRS50
3739497	0	A	Del	GAP	182	126	275	91.94	335		Rv3345c	PE_PGRS50	PE-PGRS family protein PE_PGRS50
3739498	0	C	Del	GAP	182	126	275	91.67	336		Rv3345c	PE_PGRS50	PE-PGRS family protein PE_PGRS50
3739499	0	A	Del	GAP	182	126	275	92.77	332		Rv3345c	PE_PGRS50	PE-PGRS family protein PE_PGRS50
3739500	0	C	Del	GAP	181	126	275	91.1	337		Rv3345c	PE_PGRS50	PE-PGRS family protein PE_PGRS50
3739501	0	C	Del	GAP	181	126	275	90.56	339		Rv3345c	PE_PGRS50	PE-PGRS family protein PE_PGRS50
3739502	0	G	Del	GAP	182	126	275	92.22	334		Rv3345c	PE_PGRS50	PE-PGRS family protein PE_PGRS50
3739503	0	C	Del	GAP	183	126	276	93.35	331		Rv3345c	PE_PGRS50	PE-PGRS family protein PE_PGRS50
3739504	0	C	Del	GAP	183	126	276	98.41	314		Rv3345c	PE_PGRS50	PE-PGRS family protein PE_PGRS50
3739505	0	A	Del	GAP	183	127	277	99.36	312		Rv3345c	PE_PGRS50	PE-PGRS family protein PE_PGRS50
3740181	0	T	SNP	C	126	142	260	98.89	271	Asn865Ser (aat/aGt)	Rv3345c	PE_PGRS50	PE-PGRS family protein PE_PGRS50
3741240	0	C	SNP	T	29	29	54	98.31	59	Gly512Asp (ggt/gAt)	Rv3345c	PE_PGRS50	PE-PGRS family protein PE_PGRS50
3746409	0	A	SNP	G	126	107	229	100	233	Leu2259Pro (ctg/cCg)	Rv3347c	PPE55	PPE family protein PPE55
3749653	0	G	SNP	A	98	119	214	100	217	Gln1178_ (caa/Taa)	Rv3347c	PPE55	PPE family protein PPE55
3750177	0	A	SNP	T	98	86	181	98.92	186	Phe1003Tyr (ttc/tAc)	Rv3347c	PPE55	PPE family protein PPE55
3750178	0	A	SNP	C	97	87	183	98.92	186	Phe1003Val (ttc/Gtc)	Rv3347c	PPE55	PPE family protein PPE55
3750185	0	C	SNP	G	95	87	182	99.45	183	Ser1000Ser (tcg/tcC)	Rv3347c	PPE55	PPE family protein PPE55
3750187	0	A	SNP	T	95	86	175	99.45	182	Ser1000Thr (tcg/Acg)	Rv3347c	PPE55	PPE family protein PPE55
3750188	0	C	SNP	G	96	84	179	99.45	181	Met999Ile (atg/atC)	Rv3347c	PPE55	PPE family protein PPE55
3750193	0	G	SNP	A	99	92	188	99.48	192	Leu998Phe (ctc/Ttc)	Rv3347c	PPE55	PPE family protein PPE55
3750205	0	C	SNP	T	112	110	220	99.55	223	Asp994Asn (gac/Aac)	Rv3347c	PPE55	PPE family protein PPE55
3750209	0	A	SNP	G	114	108	218	100	222	Asn992Asn (aat/aaC)	Rv3347c	PPE55	PPE family protein PPE55
3750210	0	T	SNP	G	113	110	221	99.11	225	Asn992Thr (aat/aCt)	Rv3347c	PPE55	PPE family protein PPE55
3750407	0	G	SNP	C	100	115	212	98.17	219	Gly926Gly (ggc/ggG)	Rv3347c	PPE55	PPE family protein PPE55
3750417	0	A	SNP	T	103	112	212	98.62	218	Phe923Tyr (ttc/tAc)	Rv3347c	PPE55	PPE family protein PPE55
3750421	0	T	SNP	C	99	111	207	98.59	213	Ser922Gly (agc/Ggc)	Rv3347c	PPE55	PPE family protein PPE55
3750584	0	G	SNP	A	114	117	223	98.72	234	Asn867Asn (aac/aaT)	Rv3347c	PPE55	PPE family protein PPE55
3752003	0	G	SNP	C	93	98	191	99.48	192	Val394Val (gtc/gtG)	Rv3347c	PPE55	PPE family protein PPE55
3752006	0	G	SNP	A	95	96	189	99.48	192	Asn393Asn (aac/aaT)	Rv3347c	PPE55	PPE family protein PPE55
3752007	0	T	SNP	C	95	96	189	100	191	Asn393Ser (aac/aGc)	Rv3347c	PPE55	PPE family protein PPE55
3752008	0	T	SNP	C	90	96	183	99.47	187	Asn393Asp (aac/Gac)	Rv3347c	PPE55	PPE family protein PPE55
3752012	0	C	SNP	G	100	98	194	100	198	Pro391Pro (ccg/ccC)	Rv3347c	PPE55	PPE family protein PPE55
3752207	0	A	SNP	G	94	118	210	99.53	213	Ile326Ile (att/atC)	Rv3347c	PPE55	PPE family protein PPE55
3753089	0	A	SNP	G	91	108	195	77.43	257	Asp32Asp (gat/gaC)	Rv3347c	PPE55	PPE family protein PPE55
3753116	0	C	SNP	T	114	138	250	98.44	256	Pro23Pro (ccg/ccA)	Rv3347c	PPE55	PPE family protein PPE55
3753164	0	T	SNP	G	105	139	240	100	244	Pro7Pro (cca/ccC)	Rv3347c	PPE55	PPE family protein PPE55
3753629	1	T	Ins	G	115	116	231	95.06	231
3753629	2	T	Ins	C	114	115	229	94.24	231
3758999	0	C	SNP	T	122	109	225	98.3	235	Gly2702Ser (ggt/Agt)	Rv3350c	PPE56	PPE family protein PPE56
3763724	0	A	SNP	G	98	98	193	99.49	197	Phe1127Leu (ttc/Ctc)	Rv3350c	PPE56	PPE family protein PPE56
3771009	0	T	SNP	G	111	105	215	99.54	217	Ser79Ser (tct/tcG)	Rv3357	relJ	antitoxin RelJ
3772834	0	A	Del	GAP	94	108	201	99.02	204		Rv3360	-	hypothetical protein
3787466	0	G	SNP	C	104	91	193	99.49	196	Glu385Gln (gag/Cag)	Rv3372	otsB2	trehalose 6-phosphate phosphatase
3794867	1	C	Ins	C	132	124	256	95.52	256		Rv3379c	dxs2	1-deoxy-D-xylulose 5-phosphate synthase
3794867	2	C	Ins	A	132	124	256	95.52	256		Rv3379c	dxs2	1-deoxy-D-xylulose 5-phosphate synthase
3798095	0	A	SNP	C	134	130	262	100	264	Val132Gly (gtc/gGc)	Rv3383c	idsB	polyprenyl synthetase IdsB
3799512	0	C	SNP	T	103	99	201	99.51	203	Ala42Thr (gcg/Acg)	Rv3384c	vapC46	ribonuclease VapC46
3803090	0	G	SNP	C	63	73	126	78.61	173	Gly480Arg (ggc/Cgc)	Rv3388	PE_PGRS52	PE-PGRS family protein PE_PGRS52
3812424	0	C	SNP	A	77	83	158	76.56	209
3815477	0	G	SNP	T	116	130	244	100	246	Ala210Ala (gcc/gcA)	Rv3398c	idsA1	multifunctional dimethylallyltransferase/geranyltranstransferase/farnesylt ranstransferase
3817117	0	C	SNP	A	104	120	220	100	224	Ala330Glu (gcg/gAg)	Rv3399	-	S-adenosylmethionine-dependentmethyltransferase
3821503	0	A	SNP	C	109	106	213	100	215	Leu130Arg (cta/cGa)	Rv3402c	-	hypothetical protein
3821845	0	G	SNP	T	102	124	225	100	226	Ala16Glu (gca/gAa)	Rv3402c	-	hypothetical protein
3823159	0	A	SNP	T	114	120	231	100	234	Val235Val (gtt/gtA)	Rv3403c	-	hypothetical protein
3826684	0	C	SNP	T	102	110	210	99.53	213	Ser46Leu (tcg/tTg)	Rv3408	vapC47	ribonuclease VapC47
3829770	0	T	SNP	C	117	112	228	100	229	Pro47Pro (cca/ccG)	Rv3410c	guaB3	oxidoreductase
3830695	0	A	SNP	G	110	100	207	100	210	Ala275Ala (gct/gcC)	Rv3411c	guaB2	inosine-5'-monophosphate dehydrogenase
3838871	0	A	SNP	G	114	118	228	100	232	Ala64Ala (gct/gcC)	Rv3420c	rimI	ribosomal-protein-alanine acetyltransferase RimI
3842620	0	A	SNP	G	100	114	213	99.53	215	Thr128Ala (act/Gct)	Rv3425	PPE57	PPE family protein PPE57
3842625	0	A	SNP	G	101	113	210	100	214	Pro129Pro (cca/ccG)	Rv3425	PPE57	PPE family protein PPE57
3843408	0	G	Del	GAP	124	124	247	96.5	257		Rv3426	PPE58	PPE family protein PPE58
3844757	0	C	Del	GAP	124	97	216	94.44	234		Rv3428c	-	transposase
3844992	0	T	SNP	A	117	104	219	100	221	Ser327Cys (agc/Tgc)	Rv3428c	-	transposase
3845695	0	C	SNP	T	100	87	185	100	187	Arg92Arg (cgg/cgA)	Rv3428c	-	transposase
3851887	0	A	SNP	C	120	108	225	99.13	230	Ser443Ala (tcg/Gcg)	Rv3433c	-	bifunctional ADP-dependent (S)-NAD(P)H-hydrate dehydratase/NAD(P)H-hydrate epimerase
3851888	0	T	SNP	C	123	110	227	99.15	235	Ala442Ala (gca/gcG)	Rv3433c	-	bifunctional ADP-dependent (S)-NAD(P)H-hydrate dehydratase/NAD(P)H-hydrate epimerase
3859893	0	C	SNP	T	94	106	195	100	200	Glu28Glu (gag/gaA)	Rv3440c	-	hypothetical protein
3860216	0	G	SNP	A	95	105	197	100	200	Ala385Ala (gcc/gcT)	Rv3441c	mrsA	phosphoglucosamine mutase
3862473	0	A	Del	GAP	90	108	191	100	198
3864995	0	T	SNP	C	111	112	219	100	223	Ser1082Gly (agc/Ggc)	Rv3447c	eccC4	ESX-4 secretion system protein EccC4
3869355	0	T	SNP	C	106	82	185	100	188	Ile335Thr (atc/aCc)	Rv3448	eccD4	ESX-4 secretion system protein EccD4
3870010	0	A	SNP	G	110	93	196	100	203	Thr87Ala (acc/Gcc)	Rv3449	mycP4	membrane-anchored mycosin
3871246	0	T	SNP	C	113	109	218	100	222	Gly417Gly (gga/ggG)	Rv3450c	eccB4	ESX-4 secretion system protein EccB4
3874723	0	T	Del	GAP	92	131	215	96.96	230
3874745	0	G	SNP	C	93	127	219	100	220
3877421	0	A	SNP	G	93	111	201	99.51	205	Pro4Pro (cct/ccC)	Rv3456c	rplQ	50S ribosomal protein L17
3880175	0	C	SNP	A	87	90	175	100	177
3885886	0	T	SNP	C	110	115	219	100	225	Ile62Val (atc/Gtc)	Rv3468c	-	dTDP-glucose 4,6-dehydratase
3892671	0	A	SNP	G	115	111	223	100	226
3893480	0	G	SNP	A	132	110	239	99.59	243
3895727	0	C	SNP	A	98	109	205	100	207
3896340	0	T	SNP	G	107	116	223	100	223	Leu174Arg (ctc/cGc)	Rv3479	-	transmembrane protein
3898408	0	A	SNP	G	115	103	214	100	218	Ala863Ala (gca/gcG)	Rv3479	-	transmembrane protein
3906462	1	A	Ins	T	95	108	203	97.13	203		Rv3487c	lipF	carboxylesterase LipF
3908062	0	C	SNP	T	125	124	245	99.6	250
3909235	0	G	SNP	C	105	113	214	100	218	Val334Leu (gtg/Ctg)	Rv3490	otsA	trehalose-phosphate synthase
3918649	0	T	SNP	C	93	105	198	100	198	Gly184Gly (gga/ggG)	Rv3499c	mce4A	Mce family protein Mce4A
3927992	0	G	SNP	T	82	84	162	76.15	218	Gly475Val (ggc/gTc)	Rv3507	PE_PGRS53	PE-PGRS family protein PE_PGRS53
3933939	0	T	SNP	G	6	40	44	100	46	Ser979Ala (tct/Gct)	Rv3508	PE_PGRS54	PE-PGRS family protein PE_PGRS54
3934542	0	T	SNP	G	150	146	281	99.66	297	Ser1180Ala (tct/Gct)	Rv3508	PE_PGRS54	PE-PGRS family protein PE_PGRS54
3934699	0	G	SNP	A	197	173	354	99.2	373	Ser1232Asn (agc/aAc)	Rv3508	PE_PGRS54	PE-PGRS family protein PE_PGRS54
3934878	0	G	SNP	A	113	167	270	91.21	307	Asp1292Asn (gac/Aac)	Rv3508	PE_PGRS54	PE-PGRS family protein PE_PGRS54
3935335	0	T	SNP	C	88	82	165	98.84	172	Val1444Ala (gtc/gCc)	Rv3508	PE_PGRS54	PE-PGRS family protein PE_PGRS54
3935494	0	C	SNP	A	36	19	52	96.49	57	Ala1497Asp (gcc/gAc)	Rv3508	PE_PGRS54	PE-PGRS family protein PE_PGRS54
3935950	0	T	SNP	C	100	68	162	98.82	170	Val1649Ala (gtc/gCc)	Rv3508	PE_PGRS54	PE-PGRS family protein PE_PGRS54
3936109	0	C	SNP	A	14	14	26	96.55	29	Ala1702Asp (gcc/gAc)	Rv3508	PE_PGRS54	PE-PGRS family protein PE_PGRS54
3940802	0	A	SNP	G	61	82	140	100	143	Asn396Asp (aac/Gac)	Rv3511	PE_PGRS55	PE-PGRS family protein PE_PGRS55
3941724	0	C	Del	GAP	20	82	101	83.61	122		Rv3511	PE_PGRS55	PE-PGRS family protein PE_PGRS55
3942481	0	C	SNP	G	140	176	314	99.06	319
3942640	0	T	SNP	C	108	152	250	99.62	261
3943019	0	C	SNP	G	125	87	203	100	212
3943079	0	C	SNP	A	90	48	129	93.24	148
3947125	0	C	SNP	G	67	81	147	97.37	152	Gly444Gly (ggc/ggG)	Rv3514	PE_PGRS57	PE-PGRS family protein PE_PGRS57
3947126	0	G	SNP	A	63	78	134	97.24	145	Ala445Thr (gcc/Acc)	Rv3514	PE_PGRS57	PE-PGRS family protein PE_PGRS57
3947127	0	C	SNP	T	63	75	132	96.5	143	Ala445Val (gcc/gTc)	Rv3514	PE_PGRS57	PE-PGRS family protein PE_PGRS57
3947128	0	C	SNP	G	68	82	149	97.4	154	Ala445Ala (gcc/gcG)	Rv3514	PE_PGRS57	PE-PGRS family protein PE_PGRS57
3948337	0	G	SNP	A	34	7	41	77.36	53	Gly848Gly (ggg/ggA)	Rv3514	PE_PGRS57	PE-PGRS family protein PE_PGRS57
3948347	0	T	SNP	G	32	9	41	100	41	Ser852Ala (tcc/Gcc)	Rv3514	PE_PGRS57	PE-PGRS family protein PE_PGRS57
3948362	0	T	SNP	G	32	7	38	100	39	Cys857Gly (tgt/Ggt)	Rv3514	PE_PGRS57	PE-PGRS family protein PE_PGRS57
3948404	0	T	SNP	G	48	15	61	100	63	Cys871Gly (tgc/Ggc)	Rv3514	PE_PGRS57	PE-PGRS family protein PE_PGRS57
3948414	0	T	SNP	G	48	15	62	100	63	Val874Gly (gtc/gGc)	Rv3514	PE_PGRS57	PE-PGRS family protein PE_PGRS57
3948417	0	T	SNP	G	49	15	64	100	64	Val875Gly (gtc/gGc)	Rv3514	PE_PGRS57	PE-PGRS family protein PE_PGRS57
3949531	0	C	SNP	G	68	80	139	96.73	153	Gly1246Gly (ggc/ggG)	Rv3514	PE_PGRS57	PE-PGRS family protein PE_PGRS57
3949532	0	C	SNP	G	70	87	151	98.74	159	Pro1247Ala (ccc/Gcc)	Rv3514	PE_PGRS57	PE-PGRS family protein PE_PGRS57
3950486	0	T	SNP	C	117	97	212	76.16	281
3952800	0	G	SNP	A	113	94	206	100	207	Gly86Asp (ggc/gAc)	Rv3516	echA19	enoyl-CoA hydratase EchA19
3958403	0	A	SNP	G	113	118	224	100	231	Asn295Asp (aac/Gac)	Rv3521	-	hypothetical protein
3959418	0	C	SNP	T	133	107	237	99.59	241	Thr324Ile (acc/aTc)	Rv3522	ltp4	lipid transfer protein
3964930	0	C	SNP	T	123	113	229	100	236	Gly88Glu (gga/gAa)	Rv3528c	-	hypothetical protein
3976589	0	G	SNP	C	69	86	153	77.11	201	Pro407Pro (ccg/ccC)	Rv3537	kstD	3-oxosteroid 1-dehydrogenase
3981983	0	G	SNP	A	83	89	171	100	172	Pro386Pro (ccc/ccT)	Rv3543c	fadE29	acyl-CoA dehydrogenase FadE29
3984321	0	G	SNP	A	139	135	270	100	274	His375His (cac/caT)	Rv3545c	cyp125	steroid C26-monooxygenase
3990093	0	C	SNP	T	97	104	194	99.01	203	Val66Val (gtc/gtT)	Rv3551	-	CoA-transferase subunit alpha
3994101	0	A	SNP	G	89	97	182	100	186	Ile473Val (atc/Gtc)	Rv3554	fdxB	electron transfer protein FdxB
3998042	0	T	Del	GAP	103	88	183	98.96	193		Rv3558	PPE64	PPE family protein PPE64
3998043	0	T	Del	GAP	102	88	183	98.96	192		Rv3558	PPE64	PPE family protein PPE64
4004896	0	G	SNP	A	99	96	194	99.49	196	Gln202Gln (cag/caA)	Rv3563	fadE32	acyl-CoA dehydrogenase FadE32
4005114	0	G	SNP	C	111	137	244	99.6	249	Trp275Ser (tgg/tCg)	Rv3563	fadE32	acyl-CoA dehydrogenase FadE32
4005607	0	T	SNP	C	111	101	209	99.07	214	Leu121Leu (ttg/Ctg)	Rv3564	fadE33	acyl-CoA dehydrogenase FadE33
4007272	0	G	SNP	A	70	67	132	99.28	138	Arg358Gln (cgg/cAg)	Rv3565	aspB	aspartate aminotransferase AspB
4008747	0	A	SNP	G	111	88	198	100	199	Ile179Thr (atc/aCc)	Rv3567c	hsaB	flavin-dependent monooxygenase reductase subunit HsaB
4012286	0	C	SNP	T	122	101	219	100	223
4024273	0	T	SNP	C	91	99	186	100	190	Val25Val (gta/gtG)	Rv3581c	ispF	2C-methyl-D-erythritol 2,4-cyclodiphosphate synthase
4026899	0	G	SNP	A	97	119	214	100	216	Gln152Gln (cag/caA)	Rv3585	radA	DNA repair protein RadA
4028752	0	A	SNP	G	109	102	208	100	211	Thr288Ala (acg/Gcg)	Rv3586	-	DNA integrity scanning protein DisA
4028905	0	T	SNP	C	78	93	168	78.44	218	Trp339Arg (tgg/Cgg)	Rv3586	-	DNA integrity scanning protein DisA
4033711	0	A	SNP	G	109	113	217	99.11	224	Val111Ala (gtg/gCg)	Rv3591c	-	hydrolase
4034827	0	C	SNP	T	92	126	207	99.54	219	Ala159Val (gcg/gTg)	Rv3593	lpqF	lipoprotein LpqF
4037283	0	T	SNP	G	195	163	351	100	358	Gly256Gly (gga/ggC)	Rv3595c	PE_PGRS59	PE-PGRS family protein PE_PGRS59
4039940	0	C	SNP	T	92	91	178	82.43	222	Leu255Leu (ctg/ctA)	Rv3596c	clpC1	ATP-dependent protease ATP-binding subunit ClpC
4040153	0	T	SNP	G	92	96	184	76.11	247	Glu184Asp (gaa/gaC)	Rv3596c	clpC1	ATP-dependent protease ATP-binding subunit ClpC
4044872	0	G	SNP	A	104	121	224	99.56	226	Gly113Gly (ggc/ggT)	Rv3602c	panC	pantothenate synthetase
4052349	0	T	SNP	G	117	111	225	99.56	229	Lys179Gln (aag/Cag)	Rv3610c	ftsH	zinc metalloprotease FtsH
4055801	0	G	SNP	A	134	128	261	100	262	Thr192Ile (acc/aTc)	Rv3616c	espA	ESX-1 secretion-associated protein EspA
4056416	0	C	SNP	A	107	102	206	100	209
4057036	0	A	SNP	G	120	103	222	100	223
4059186	0	G	SNP	T	123	103	222	100	226	Ala163Ala (gcg/gcT)	Rv3618	-	monooxygenase
4059904	0	A	SNP	G	112	112	223	100	224
4060100	0	G	SNP	A	91	102	191	77.82	248	Leu57Leu (ctg/Ttg)	Rv3619c	esxV	ESAT-6 like protein EsxV
4060201	0	G	SNP	A	105	104	207	77.12	271	Ser23Leu (tcg/tTg)	Rv3619c	esxV	ESAT-6 like protein EsxV
4060210	0	T	SNP	A	130	132	261	92.91	282	Gln20Leu (cag/cTg)	Rv3619c	esxV	ESAT-6 like protein EsxV
4060230	0	G	SNP	A	114	110	221	75.17	298	His13His (cac/caT)	Rv3619c	esxV	ESAT-6 like protein EsxV
4064380	0	G	SNP	A	85	88	169	76.89	225	His165Tyr (cat/Tat)	Rv3625c	mesJ	tRNA(Ile)-lysidine synthase
4069292	0	G	SNP	A	125	131	244	100	256	Ala40Thr (gcc/Acc)	Rv3630	-	integral membrane protein
4080058	0	C	Del	GAP	88	92	179	93.26	193		Rv3641c	fic	cell filamentation protein Fic
4080059	0	C	Del	GAP	88	92	179	93.75	192		Rv3641c	fic	cell filamentation protein Fic
4080060	0	A	Del	GAP	88	92	179	100	180		Rv3641c	fic	cell filamentation protein Fic
4080061	0	G	Del	GAP	88	92	179	100	180		Rv3641c	fic	cell filamentation protein Fic
4080062	0	A	Del	GAP	88	92	179	100	180		Rv3641c	fic	cell filamentation protein Fic
4080063	0	A	Del	GAP	88	92	179	100	180		Rv3641c	fic	cell filamentation protein Fic
4087480	0	C	Del	GAP	93	66	162	89.83	177
4087481	0	C	Del	GAP	93	66	162	91.38	174
4087482	0	G	Del	GAP	93	66	162	91.91	173
4087483	0	C	Del	GAP	93	66	162	92.98	171
4087484	0	A	Del	GAP	93	66	162	94.08	169
4087485	0	T	Del	GAP	93	66	162	94.08	169
4087486	0	C	Del	GAP	93	66	162	95.78	166
4087487	0	G	Del	GAP	93	66	162	95.78	166
4087488	0	T	Del	GAP	93	66	162	96.36	165
4087489	0	C	Del	GAP	93	66	162	97.55	163
4087490	0	G	Del	GAP	93	66	162	98.15	162
4087491	0	C	Del	GAP	93	66	162	98.15	162
4087492	0	C	Del	GAP	93	66	162	98.15	162
4087493	0	G	Del	GAP	93	66	162	98.15	162
4087494	0	A	Del	GAP	93	66	162	98.15	162
4087495	0	A	Del	GAP	93	66	162	98.76	161
4087496	0	C	Del	GAP	93	66	162	98.76	161
4087497	0	T	Del	GAP	93	66	162	98.76	161
4087498	0	A	Del	GAP	93	66	162	98.76	161
4087499	0	G	Del	GAP	93	66	162	98.76	161
4087500	0	G	Del	GAP	93	66	162	98.76	161
4087501	0	T	Del	GAP	93	66	162	98.76	161
4087502	0	C	Del	GAP	93	66	162	98.76	161
4087503	0	C	Del	GAP	93	66	162	98.76	161
4087504	0	G	Del	GAP	93	66	162	98.76	161
4087505	0	A	Del	GAP	93	66	162	98.76	161
4087506	0	C	Del	GAP	93	66	162	98.76	161
4087507	0	T	Del	GAP	93	66	162	98.76	161
4087508	0	G	Del	GAP	93	66	162	98.76	161
4087509	0	C	Del	GAP	93	66	162	98.76	161
4087510	0	C	Del	GAP	93	66	162	98.76	161
4087511	0	C	Del	GAP	93	66	162	98.76	161
4087512	0	G	Del	GAP	93	66	162	98.76	161
4087513	0	G	Del	GAP	93	66	162	98.76	161
4087514	0	C	Del	GAP	93	66	162	98.76	161
4087515	0	T	Del	GAP	93	66	162	98.76	161
4087516	0	C	Del	GAP	93	66	162	98.76	161
4087517	0	C	Del	GAP	93	66	162	98.76	161
4087518	0	T	Del	GAP	93	66	162	98.76	161
4087519	0	C	Del	GAP	93	66	162	98.76	161
4087520	0	A	Del	GAP	93	66	162	98.76	161
4087521	0	G	Del	GAP	93	66	162	98.76	161
4087522	0	C	Del	GAP	93	66	162	98.76	161
4087523	0	G	Del	GAP	93	66	162	98.76	161
4087524	0	G	Del	GAP	93	66	162	98.76	161
4087525	0	A	Del	GAP	93	66	162	98.76	161
4087526	0	C	Del	GAP	93	66	162	98.76	161
4087527	0	C	Del	GAP	93	66	162	98.76	161
4087528	0	C	Del	GAP	93	66	162	98.76	161
4087529	0	C	Del	GAP	93	66	162	98.76	161
4087530	0	A	Del	GAP	93	66	162	98.76	161
4087531	0	G	Del	GAP	93	66	162	98.76	161
4087532	0	C	Del	GAP	93	66	162	98.76	161
4087533	0	G	Del	GAP	93	66	162	98.76	161
4087534	0	G	Del	GAP	93	66	162	98.76	161
4087535	0	G	Del	GAP	93	66	162	98.76	161
4087536	0	A	Del	GAP	93	66	162	98.15	162
4087880	0	G	SNP	A	126	120	241	99.19	248	Pro103Pro (ccc/ccT)	Rv3647c	-	hypothetical protein
4089058	0	T	SNP	C	101	109	208	100	210	Leu93Pro (ctc/cCc)	Rv3649	-	helicase
4090453	0	C	SNP	G	116	117	229	100	233	Ala558Gly (gcc/gGc)	Rv3649	-	helicase
4092376	0	T	SNP	C	103	112	215	99.08	217	Ile179Thr (atc/aCc)	Rv3651	-	hypothetical protein
4094054	0	G	Del	GAP	99	141	245	94.49	254		Rv3653	PE_PGRS61	PE-PGRS family-related protein PE_PGRS61
4095002	0	G	Del	GAP	101	117	213	97.76	223		Rv3655c	-	hypothetical protein
4095295	0	T	SNP	C	142	95	232	100	237	Glu2Glu (gaa/gaG)	Rv3655c	-	hypothetical protein
4096636	0	C	SNP	T	105	96	198	100	201	Gly102Ser (ggt/Agt)	Rv3658c	-	transmembrane protein
4097490	1	A	Ins	C	128	104	232	99.15	232		Rv3659c	-	conjugal transfer protein
4097569	0	G	SNP	T	121	111	225	100	232	Ala142Ala (gcc/gcA)	Rv3659c	-	conjugal transfer protein
4100975	0	T	SNP	C	100	109	202	99.52	210
4102167	0	G	SNP	A	104	104	203	77.32	269	Val504Val (gtc/gtT)	Rv3663c	dppD	dipeptide ABC transporter ATP-binding protein DppD
4107074	0	T	SNP	C	85	111	192	100	196	Gln4Arg (cag/cGg)	Rv3666c	dppA	dipeptide ABC transporter substrate-binding lipoprotein DppA
4111303	0	G	SNP	C	124	109	228	100	233	Val159Val (gtg/gtC)	Rv3669	-	transmembrane protein
4112429	0	T	SNP	C	106	99	203	100	205	Ile363Val (atc/Gtc)	Rv3671c	-	serine protease
4115952	0	C	SNP	T	122	104	226	99.56	227
4122287	0	G	SNP	T	96	108	200	100	204	Ala124Ala (gcg/gcT)	Rv3682	ponA2	bifunctional penicillin-insensitive transglycosylase/penicillin-sensitive transpeptidase
4124254	0	C	SNP	G	101	95	190	100	196	Pro780Arg (cca/cGa)	Rv3682	ponA2	bifunctional penicillin-insensitive transglycosylase/penicillin-sensitive transpeptidase
4132509	0	G	SNP	A	106	103	208	100	209
4138622	0	G	SNP	A	123	116	235	100	239	Arg378Arg (cgc/cgT)	Rv3696c	glpK	glycerol kinase
4142192	0	G	SNP	A	115	108	221	100	223	Gly50Glu (gga/gAa)	Rv3699	-	hypothetical protein
4145737	0	A	SNP	G	110	118	225	100	228	Tyr385Tyr (tat/taC)	Rv3703c	etgB	iron(II)-dependent oxidoreductase EgtB
4151855	0	A	SNP	G	108	109	212	100	217	Pro121Pro (cct/ccC)	Rv3708c	asd	aspartate-semialdehyde dehydrogenase
4156099	0	C	SNP	A	120	103	219	100	223	Val211Leu (gtg/Ttg)	Rv3711c	dnaQ	DNA polymerase III subunit epsilon
4156503	0	C	SNP	T	112	115	223	100	227	Gly76Asp (ggc/gAc)	Rv3711c	dnaQ	DNA polymerase III subunit epsilon
4159195	0	T	SNP	C	96	107	196	100	203	Pro209Pro (cca/ccG)	Rv3714c	-	hypothetical protein
4162339	0	A	SNP	G	101	91	189	100	192	Thr12Ala (acg/Gcg)	Rv3719	-	hypothetical protein
4166290	0	G	SNP	A	112	114	224	100	226	His148Tyr (cac/Tac)	Rv3721c	dnaZX	DNA polymerase III subunit gamma/tau
4166441	0	G	SNP	A	105	111	212	100	216	His97His (cac/caT)	Rv3721c	dnaZX	DNA polymerase III subunit gamma/tau
4169852	0	G	SNP	T	108	93	199	100	201
4170739	0	G	SNP	C	110	103	211	99.53	214	Val176Leu (gtc/Ctc)	Rv3725	-	oxidoreductase
4170964	1	G	Ins	A	106	118	224	97.82	224		Rv3725	-	oxidoreductase
4176194	0	G	SNP	C	81	95	176	77.88	226	Gly441Ala (ggc/gCc)	Rv3728	-	membrane protein
[truncated: 97 more rows]
