# Supplementary material for: Novel Mutations in Putative Nicotinic Acid Phosphoribosyltransferases of Mycobacterium tuberculosis and Their Effect on Protein Thermodynamic Properties
Source: Polymers (Basel). 2022 Apr 18;14(8):1623. doi: 10.3390/polym14081623 (PMC9031469; doi:10.3390/polym14081623)
Supplement: Supplementary file 1 [file polymers-14-01623-s001.zip › Supplementary files S1/778.xlsx]

## Sheet: 778
#Pos	Insindex	Ref	Type	Allel	CovFor	CovRev	Qual20	Freq	Cov	Subst	Gene	GeneName	Product	ResistanceSNP	PhyloSNP	InterestingRegion
1849	0	C	SNP	A	171	148	314	100	319
1977	0	A	SNP	G	177	151	326	100	328
3446	0	C	SNP	T	125	138	261	99.62	264	Ala56Val (gcc/gTc)	Rv0003	recF	DNA replication/repair protein RecF
4013	0	T	SNP	C	147	150	294	99.33	299	Ile245Thr (atc/aCc)	Rv0003	recF	DNA replication/repair protein RecF
7362	0	G	SNP	C	153	138	290	100	291	Glu21Gln (gag/Cag)	Rv0006	gyrA	DNA gyrase subunit A			fluoroquinolones (FQ)
7582	0	A	SNP	G	112	139	248	98.43	255	Asp94Gly (gac/gGc)	Rv0006	gyrA	DNA gyrase subunit A	fluoroquinolones (FQ)		fluoroquinolones (FQ)
7585	0	G	SNP	C	119	142	261	100	261	Ser95Thr (agc/aCc)	Rv0006	gyrA	DNA gyrase subunit A		phylo (not H37Rv)	fluoroquinolones (FQ)
9304	0	G	SNP	A	129	136	263	100	265	Gly668Asp (ggc/gAc)	Rv0006	gyrA	DNA gyrase subunit A			fluoroquinolones (FQ)
11637	0	C	SNP	T	95	123	213	99.54	219
11879	0	A	SNP	G	151	97	244	99.6	249	Ser145Pro (tcc/Ccc)	Rv0008c	-	cell wall synthesis protein CwsA
12204	0	G	SNP	A	114	148	257	100	262	Leu36Leu (ctc/ctT)	Rv0008c	-	cell wall synthesis protein CwsA
14785	0	T	SNP	C	127	127	250	100	254	Cys233Arg (tgc/Cgc)	Rv0012	-	membrane protein
15117	0	C	SNP	G	105	141	242	99.19	248	Ile68Met (atc/atG)	Rv0013	trpG	anthranilate synthase component II
21795	0	G	SNP	A	122	119	229	100	241	Pro463Ser (ccg/Tcg)	Rv0018c	pstP	phosphoserine/threonine phosphatase PstP
24007	0	G	SNP	T	117	121	235	100	238	Arg480Arg (cgg/Agg)	Rv0020c	fhaA	FHA domain-containing protein FhaA
24701	0	G	Del	GAP	99	79	181	75.11	237		Rv0020c	fhaA	FHA domain-containing protein FhaA
24702	0	C	Del	GAP	99	79	181	76.39	233		Rv0020c	fhaA	FHA domain-containing protein FhaA
24703	0	G	Del	GAP	99	79	181	75.42	236		Rv0020c	fhaA	FHA domain-containing protein FhaA
24704	0	T	Del	GAP	99	79	181	75.74	235		Rv0020c	fhaA	FHA domain-containing protein FhaA
24705	0	T	Del	GAP	99	79	181	76.72	232		Rv0020c	fhaA	FHA domain-containing protein FhaA
24706	0	G	Del	GAP	99	79	181	76.72	232		Rv0020c	fhaA	FHA domain-containing protein FhaA
24707	0	C	Del	GAP	99	79	181	78.76	226		Rv0020c	fhaA	FHA domain-containing protein FhaA
24708	0	T	Del	GAP	99	79	181	78.07	228		Rv0020c	fhaA	FHA domain-containing protein FhaA
24709	0	C	Del	GAP	99	79	181	79.46	224		Rv0020c	fhaA	FHA domain-containing protein FhaA
24710	0	G	Del	GAP	99	79	181	79.82	223		Rv0020c	fhaA	FHA domain-containing protein FhaA
24711	0	G	Del	GAP	99	79	181	80.91	220		Rv0020c	fhaA	FHA domain-containing protein FhaA
24712	0	G	Del	GAP	99	79	181	80.91	220		Rv0020c	fhaA	FHA domain-containing protein FhaA
24713	0	G	Del	GAP	99	79	181	80.91	220		Rv0020c	fhaA	FHA domain-containing protein FhaA
24714	0	T	Del	GAP	99	79	181	80.91	220		Rv0020c	fhaA	FHA domain-containing protein FhaA
24715	0	A	Del	GAP	100	79	182	81.36	220		Rv0020c	fhaA	FHA domain-containing protein FhaA
24716	0	A	Del	GAP	100	79	182	82.49	217		Rv0020c	fhaA	FHA domain-containing protein FhaA
26748	0	C	Del	GAP	123	131	254	97.32	261		Rv0021c	-	hypothetical protein
26957	0	C	SNP	G	154	130	277	98.61	288
26959	0	C	SNP	G	152	131	280	100	283
27487	0	G	SNP	A	111	131	237	99.59	243
33372	0	T	SNP	C	142	121	259	99.25	265	Leu50Ser (ttg/tCg)	Rv0030	-	hypothetical protein
34044	0	T	SNP	C	102	145	241	99.6	248
34569	0	C	Del	GAP	98	99	190	98.01	201		Rv0032	bioF2	8-amino-7-oxononanoate synthase
37031	0	C	SNP	G	116	99	215	100	215	Ala55Ala (gcc/gcG)	Rv0034	-	hypothetical protein
42281	0	C	SNP	A	122	155	272	99.28	279	Cys24Phe (tgc/tTc)	Rv0039c	-	transmembrane protein
42967	0	G	SNP	C	124	120	242	100	244	Pro133Pro (ccc/ccG)	Rv0040c	mtc28	hypothetical protein
49360	0	C	SNP	T	122	120	242	100	242	Val194Ile (gtc/Atc)	Rv0045c	-	hydrolase
49691	0	C	Del	GAP	114	113	224	96.19	236		Rv0045c	-	hydrolase
49692	0	C	Del	GAP	113	112	224	98.25	229		Rv0045c	-	hydrolase
50557	0	T	SNP	C	103	118	216	98.66	224	Arg190Gly (agg/Ggg)	Rv0046c	ino1	inositol-3-phosphate synthase
51949	0	A	SNP	G	134	118	249	100	252	Val250Ala (gtc/gCc)	Rv0048c	-	membrane protein
53422	0	G	SNP	A	139	141	277	100	280
54394	0	A	SNP	G	124	128	248	100	252	Ala244Ala (gca/gcG)	Rv0050	ponA1	bifunctional penicillin-insensitive transglycosylase/penicillin-sensitive transpeptidase
54842	0	G	SNP	T	123	114	228	99.16	239	Ala394Ser (gcg/Tcg)	Rv0050	ponA1	bifunctional penicillin-insensitive transglycosylase/penicillin-sensitive transpeptidase
55543	1	G	Ins	C	111	102	213	95.52	213		Rv0050	ponA1	bifunctional penicillin-insensitive transglycosylase/penicillin-sensitive transpeptidase
55543	2	G	Ins	C	111	102	213	95.52	213		Rv0050	ponA1	bifunctional penicillin-insensitive transglycosylase/penicillin-sensitive transpeptidase
55543	3	G	Ins	G	110	101	211	94.62	213		Rv0050	ponA1	bifunctional penicillin-insensitive transglycosylase/penicillin-sensitive transpeptidase
55543	4	G	Ins	C	111	101	212	95.07	212		Rv0050	ponA1	bifunctional penicillin-insensitive transglycosylase/penicillin-sensitive transpeptidase
55543	5	G	Ins	C	111	101	212	95.07	212		Rv0050	ponA1	bifunctional penicillin-insensitive transglycosylase/penicillin-sensitive transpeptidase
55543	6	G	Ins	T	111	101	212	95.07	212		Rv0050	ponA1	bifunctional penicillin-insensitive transglycosylase/penicillin-sensitive transpeptidase
55553	0	C	SNP	T	98	106	201	99.51	205	Pro631Ser (ccg/Tcg)	Rv0050	ponA1	bifunctional penicillin-insensitive transglycosylase/penicillin-sensitive transpeptidase
56001	0	G	SNP	A	104	111	215	99.08	217	Gln102Gln (cag/caA)	Rv0051	-	transmembrane protein
60669	0	G	SNP	A	132	130	260	99.62	263	Gly92Arg (ggg/Agg)	Rv0058	dnaB	replicative DNA helicase
62049	0	A	SNP	G	128	132	258	99.62	261	Arg552Gly (agg/Ggg)	Rv0058	dnaB	replicative DNA helicase
65083	0	G	SNP	A	104	117	216	100	221	Pro90Ser (ccc/Tcc)	Rv0061c	-	hypothetical protein
66632	0	C	SNP	T	131	132	258	99.62	264	Pro361Ser (cct/Tct)	Rv0062	celA1	cellulase CelA
67012	0	C	SNP	T	127	137	263	99.62	265	Thr30Thr (acc/acT)	Rv0063	-	oxidoreductase
69984	0	C	SNP	A	123	131	251	100	254	Ala455Ala (gcc/gcA)	Rv0064	-	transmembrane protein
69989	0	G	SNP	A	125	127	248	99.6	253	Gly457Asp (ggt/gAt)	Rv0064	-	transmembrane protein
70267	0	G	SNP	T	119	128	247	99.6	248	Val550Phe (gtc/Ttc)	Rv0064	-	transmembrane protein
70816	0	A	SNP	G	141	128	266	100	269	Asn733Asp (aac/Gac)	Rv0064	-	transmembrane protein
71336	0	G	SNP	C	153	138	289	100	291	Arg906Pro (cgc/cCc)	Rv0064	-	transmembrane protein
72549	0	C	SNP	T	118	114	230	99.57	233	Gly655Ser (ggt/Agt)	Rv0066c	icd2	isocitrate dehydrogenase
75233	0	C	SNP	A	127	102	225	98.71	232
75940	0	G	SNP	C	127	115	239	100	242	Val214Leu (gtg/Ctg)	Rv0068	-	oxidoreductase
79726	0	C	SNP	T	128	118	245	99.19	248	Arg81Trp (cgg/Tgg)	Rv0071	-	maturase
80616	0	C	SNP	G	122	137	258	100	259
92199	0	T	SNP	G	138	115	247	99.61	254	Thr600Thr (act/acG)	Rv0083	-	oxidoreductase
103552	0	G	SNP	T	104	127	230	98.72	234	Arg38Ser (cgt/Agt)	Rv0093c	-	membrane protein
103930	0	G	SNP	C	110	117	220	77.47	293	Ala245Gly (gcc/gGc)	Rv0094c	-	hypothetical protein
104712	0	C	SNP	T	174	109	277	91.88	308
104824	0	C	SNP	A	152	157	307	99.68	310	Ser131Ile (agc/aTc)	Rv0095c	-	hypothetical protein
105736	0	T	SNP	C	132	127	257	100	259	Val138Ala (gtc/gCc)	Rv0096	PPE1	PPE family protein PPE1
116000	0	T	SNP	G	119	115	229	100	234	Val2000Val (gtt/gtG)	Rv0101	nrp	peptide synthetase Nrp
117389	0	C	SNP	T	107	111	215	99.54	219	Thr2463Thr (acc/acT)	Rv0101	nrp	peptide synthetase Nrp
122109	0	A	SNP	G	115	136	242	99.6	252	Leu22Ser (ttg/tCg)	Rv0103c	ctpB	cation-transporter P-type ATPase B
123198	0	T	SNP	C	108	123	229	100	231	Pro294Pro (cct/ccC)	Rv0104	-	hypothetical protein
123520	0	T	SNP	C	147	138	283	99.65	286	Tyr402His (tat/Cat)	Rv0104	-	hypothetical protein
123745	0	G	SNP	A	136	152	283	99.31	290	Gly477Arg (ggg/Agg)	Rv0104	-	hypothetical protein
125830	1	G	Ins	A	102	111	213	96.82	215		Rv0107c	ctpI	cation-transporter ATPase I
129576	0	A	SNP	C	106	121	217	100	227	Ala322Ala (gct/gcG)	Rv0107c	ctpI	cation-transporter ATPase I
131174	1	T	Ins	G	123	101	224	96.14	224
132417	0	C	SNP	G	187	153	333	100	340	Arg346Gly (cgc/Ggc)	Rv0109	PE_PGRS1	PE-PGRS family protein PE_PGRS1
133839	0	C	SNP	T	126	104	228	100	230
137859	0	C	SNP	G	147	171	312	98.15	324	His181Asp (cat/Gat)	Rv0113	gmhA	phosphoheptose isomerase
138847	0	C	SNP	A	133	122	244	98.46	259	Ser112_ (tcg/tAg)	Rv0115	hddA	D-alpha-D-heptose-7-phosphate kinase HddA
140309	0	G	SNP	A	105	116	220	98.66	224	Phe238Phe (ttc/ttT)	Rv0116c	ldtA	L,D-transpeptidase LdtA
143207	0	T	SNP	C	157	142	297	100	299	Ser224Gly (agc/Ggc)	Rv0118c	oxcA	oxalyl-CoA decarboxylase OxcA
144865	0	C	SNP	T	119	117	233	97.93	241	Leu273Leu (ctg/Ttg)	Rv0119	fadD7	fatty-acid--CoA ligase FadD7
146087	0	T	SNP	C	128	110	234	100	238	Asn562Ser (aat/aGt)	Rv0120c	fusA2	elongation factor G
150602	0	C	SNP	A	97	134	215	96.25	240	Ala357Asp (gcc/gAc)	Rv0124	PE_PGRS2	PE-PGRS family protein PE_PGRS2
154283	0	T	SNP	C	120	119	235	100	239	Ser18Pro (tcg/Ccg)	Rv0127	mak	maltokinase
157129	0	C	SNP	T	129	148	271	99.28	279	Gly158Ser (ggc/Agc)	Rv0129c	fbpC	diacylglycerol acyltransferase/mycolyltransferase Ag85C		phylo (Delhi/CAS)
157936	0	G	SNP	C	140	136	274	100	276	Glu30Asp (gag/gaC)	Rv0130	htdZ	3-hydroxyl-thioester dehydratase
158427	0	C	SNP	T	122	135	256	99.61	258	Arg411His (cgc/cAc)	Rv0131c	fadE1	acyl-CoA dehydrogenase FadE1
170671	0	G	SNP	A	104	101	203	100	205	Ala130Thr (gcc/Acc)	Rv0144	-	transcriptional regulator
172492	0	C	SNP	G	116	159	275	100	275	Tyr94_ (tac/taG)	Rv0146	-	S-adenosylmethionine-dependentmethyltransferase
176535	0	G	Del	GAP	106	105	210	94.62	223		Rv0149	-	quinone oxidoreductase
177058	0	T	Del	GAP	106	100	202	99.04	208
177059	0	T	Del	GAP	106	100	202	99.52	207
177060	0	C	Del	GAP	106	100	202	99.04	208
177061	0	G	Del	GAP	106	100	202	99.04	208
177062	0	C	Del	GAP	106	100	202	99.04	208
177063	0	G	Del	GAP	106	100	202	99.04	208
177064	0	G	Del	GAP	106	100	202	99.04	208
177857	0	G	SNP	A	113	110	223	100	223	Leu485Leu (ctg/Ttg)	Rv0151c	PE1	PE family protein PE1
178205	0	C	SNP	G	109	114	220	100	223	Gly369Arg (ggc/Cgc)	Rv0151c	PE1	PE family protein PE1
178453	0	C	SNP	G	110	103	211	100	213	Gly286Ala (ggg/gCg)	Rv0151c	PE1	PE family protein PE1
181090	0	C	SNP	T	127	120	238	99.6	248
188317	0	A	SNP	G	108	104	211	99.07	214	Ser175Pro (tcc/Ccc)	Rv0159c	PE3	PE family protein PE3
188800	0	T	SNP	C	123	129	251	100	252	Thr14Ala (acg/Gcg)	Rv0159c	PE3	PE family protein PE3
189850	0	A	SNP	G	117	124	241	99.59	242	Phe197Ser (ttc/tCc)	Rv0160c	PE4	PE family protein PE4
194305	1	C	Ins	G	125	99	224	95.32	227		Rv0165c	mce1R	transcriptional regulator Mce1R
194305	2	C	Ins	G	125	100	225	95.74	225		Rv0165c	mce1R	transcriptional regulator Mce1R
194681	0	G	SNP	C	139	132	270	99.63	272	Leu45Leu (ctc/ctG)	Rv0165c	mce1R	transcriptional regulator Mce1R
196642	0	C	SNP	T	120	142	261	100	262	Asn550Asn (aac/aaT)	Rv0166	fadD5	fatty-acid--CoA ligase FadD5
198401	0	G	SNP	T	125	107	227	98.72	235	Gly248Cys (ggc/Tgc)	Rv0168	yrbE1B	membrane protein
199470	0	T	SNP	G	117	131	245	100	248	Ser313Ala (tcc/Gcc)	Rv0169	mce1A	Mce family protein Mce1A
201949	0	G	SNP	A	145	119	262	99.62	265	Gly340Arg (ggg/Agg)	Rv0171	mce1C	Mce family protein Mce1C
206339	0	T	SNP	C	123	111	230	100	234	Leu370Pro (ctg/cCg)	Rv0174	mce1F	Mce family protein Mce1F
206481	0	C	SNP	G	127	81	204	94.55	220	Pro417Pro (ccc/ccG)	Rv0174	mce1F	Mce family protein Mce1F
206484	0	G	SNP	T	124	94	202	95.2	229	Gly418Gly (ggg/ggT)	Rv0174	mce1F	Mce family protein Mce1F
207079	0	G	SNP	C	100	102	198	99.51	203	Arg89Pro (cgc/cCc)	Rv0175	-	Mce associated membrane protein
210624	0	C	SNP	T	162	123	276	100	285	Leu63Leu (ctg/ctA)	Rv0179c	lprO	lipoprotein LprO
217201	0	T	SNP	C	125	121	243	100	246	Asn311Asn (aat/aaC)	Rv0186	bglS	beta-glucosidase BglS
218599	0	T	SNP	C	99	144	243	99.59	244
223942	0	T	SNP	C	153	178	329	100	331	Ser127Pro (tcg/Ccg)	Rv0192	-	hypothetical protein
224338	0	C	SNP	T	120	118	236	100	238	Pro259Ser (ccg/Tcg)	Rv0192	-	hypothetical protein
225323	0	T	SNP	C	115	108	217	100	223	Lys417Glu (aag/Gag)	Rv0193c	-	hypothetical protein
227098	0	T	SNP	C	116	129	242	100	245	Met74Thr (atg/aCg)	Rv0194	-	multidrug ABC transporter ATPase/permease
230576	1	G	Ins	T	98	124	222	94.47	222
230921	0	C	Del	GAP	130	113	237	99.59	244		Rv0195	-	two component transcriptional regulator
231114	0	C	SNP	G	109	122	228	100	231	Ala72Ala (gcc/gcG)	Rv0195	-	two component transcriptional regulator
234477	0	T	SNP	G	108	81	186	100	189	Tyr749_ (tat/taG)	Rv0197	-	oxidoreductase
234496	1	C	Ins	G	113	78	191	96.46	191		Rv0197	-	oxidoreductase
234496	2	C	Ins	T	112	77	189	95.45	189		Rv0197	-	oxidoreductase
243924	0	G	Del	GAP	108	103	204	96.35	219		Rv0205	-	transmembrane protein
249522	0	T	SNP	C	120	111	227	99.57	232	Val162Ala (gtg/gCg)	Rv0209	-	hypothetical protein
251575	0	G	SNP	A	115	125	233	100	240	Ala486Thr (gcg/Acg)	Rv0210	-	hypothetical protein
255373	0	T	SNP	C	134	112	244	100	246	Asp193Gly (gac/gGc)	Rv0213c	-	methyltransferase
257071	0	C	SNP	T	113	99	209	100	212	Tyr336Tyr (tac/taT)	Rv0214	fadD4	fatty-acid--CoA ligase FadD4
257715	0	C	SNP	T	100	108	205	97.2	214
261869	0	T	SNP	C	161	150	307	99.68	312	Cys316Arg (tgt/Cgt)	Rv0218	-	transmembrane protein
262268	0	A	SNP	T	138	150	282	99.65	289	Ala5Ala (gca/gcT)	Rv0219	-	transmembrane protein
264992	0	T	SNP	C	118	128	241	100	246	Leu309Pro (ctg/cCg)	Rv0221	-	diacyglycerol O-acyltransferase
265554	0	A	SNP	C	153	119	267	99.63	273	Val16Val (gta/gtC)	Rv0222	echA1	enoyl-CoA hydratase EchA1
266405	0	C	SNP	T	106	139	240	100	245	Gly454Ser (ggc/Agc)	Rv0223c	-	aldehyde dehydrogenase
274463	0	C	SNP	A	114	101	213	100	215	Arg86Leu (cgt/cTt)	Rv0229c	-	hypothetical protein
276539	0	G	SNP	C	120	120	238	99.59	241	Gly161Ala (ggc/gCc)	Rv0231	fadE4	acyl-CoA dehydrogenase FadE4
278681	0	C	SNP	G	134	137	270	99.63	272	His33Asp (cat/Gat)	Rv0233	nrdB	ribonucleoside-diphosphate reductase subunit beta NrdB
283503	0	G	SNP	A	102	125	225	100	227	His1117Tyr (cac/Tac)	Rv0236c	aftD	alpha-(1->3)-arabinofuranosyltransferase
283614	0	T	SNP	C	117	100	212	100	217	Ser1080Gly (agc/Ggc)	Rv0236c	aftD	alpha-(1->3)-arabinofuranosyltransferase
285772	0	A	SNP	C	139	150	286	100	289	Pro360Pro (cct/ccG)	Rv0236c	aftD	alpha-(1->3)-arabinofuranosyltransferase
285871	0	A	SNP	G	150	129	275	99.64	280	Val327Val (gtt/gtC)	Rv0236c	aftD	alpha-(1->3)-arabinofuranosyltransferase
287142	0	C	Del	GAP	128	112	241	92.66	259
289253	0	C	SNP	T	112	116	227	100	228	Asp50Asp (gac/gaT)	Rv0239	vapB24	antitoxin VapB24
293628	1	A	Ins	C	95	109	204	94.88	204
301341	0	C	SNP	A	123	119	242	99.59	243	Pro105Pro (ccg/ccT)	Rv0249c	-	succinate dehydrogenase membrane anchor subunit
304923	0	A	SNP	G	123	113	232	100	236	Lys686Lys (aaa/aaG)	Rv0252	nirB	nitrite reductase large subunit NirB
308661	0	A	SNP	G	143	104	246	99.6	248	Leu296Pro (ctg/cCg)	Rv0256c	PPE2	PPE family protein PPE2
310973	0	G	SNP	A	133	94	221	100	227	Ala182Val (gcg/gTg)	Rv0259c	-	hypothetical protein
311613	0	G	SNP	T	124	122	244	100	246	Val349Val (gtc/gtA)	Rv0260c	-	transcriptional regulator
320648	0	C	SNP	T	112	111	222	100	223	Pro169Pro (ccg/ccA)	Rv0266c	oplA	5-oxoprolinase OplA
324812	0	C	SNP	T	134	88	217	99.55	223	Asp82Asp (gac/gaT)	Rv0270	fadD2	fatty-acid--CoA ligase FadD2
325505	0	T	SNP	C	97	103	199	99.5	201	Val313Val (gtt/gtC)	Rv0270	fadD2	fatty-acid--CoA ligase FadD2
327168	0	G	SNP	A	97	103	197	99.5	201	Arg432Trp (cgg/Tgg)	Rv0271c	fadE6	acyl-CoA dehydrogenase FadE6
328569	0	G	SNP	C	130	104	233	98.73	237
333892	0	G	SNP	C	121	111	227	100	232	Arg807Gly (cgc/Ggc)	Rv0278c	-	PE-PGRS family protein PE_PGRS3
336683	0	G	SNP	T	20	29	48	94.23	52	Val797Val (gtc/gtA)	Rv0279c	PE_PGRS4	PE-PGRS family protein PE_PGRS4
336684	0	A	SNP	G	22	29	51	94.44	54	Val797Ala (gtc/gCc)	Rv0279c	PE_PGRS4	PE-PGRS family protein PE_PGRS4
336688	0	A	Del	GAP	23	31	51	100	54		Rv0279c	PE_PGRS4	PE-PGRS family protein PE_PGRS4
336689	0	G	Del	GAP	23	31	51	100	54		Rv0279c	PE_PGRS4	PE-PGRS family protein PE_PGRS4
336690	0	C	Del	GAP	23	31	51	100	54		Rv0279c	PE_PGRS4	PE-PGRS family protein PE_PGRS4
336691	0	T	Del	GAP	23	29	49	96.3	54		Rv0279c	PE_PGRS4	PE-PGRS family protein PE_PGRS4
336692	0	C	Del	GAP	23	29	49	96.3	54		Rv0279c	PE_PGRS4	PE-PGRS family protein PE_PGRS4
336693	0	G	Del	GAP	23	29	49	96.3	54		Rv0279c	PE_PGRS4	PE-PGRS family protein PE_PGRS4
336694	0	A	Del	GAP	23	29	49	96.3	54		Rv0279c	PE_PGRS4	PE-PGRS family protein PE_PGRS4
336695	0	A	Del	GAP	23	29	49	96.3	54		Rv0279c	PE_PGRS4	PE-PGRS family protein PE_PGRS4
336696	0	T	Del	GAP	23	29	49	96.3	54		Rv0279c	PE_PGRS4	PE-PGRS family protein PE_PGRS4
336697	0	T	Del	GAP	22	29	49	96.23	53		Rv0279c	PE_PGRS4	PE-PGRS family protein PE_PGRS4
336699	1	C	Ins	G	20	29	49	96.08	49		Rv0279c	PE_PGRS4	PE-PGRS family protein PE_PGRS4
336699	2	C	Ins	G	20	29	49	96.08	49		Rv0279c	PE_PGRS4	PE-PGRS family protein PE_PGRS4
336707	0	G	Del	GAP	21	28	49	94.23	52		Rv0279c	PE_PGRS4	PE-PGRS family protein PE_PGRS4
336708	0	T	Del	GAP	22	28	49	96.15	52		Rv0279c	PE_PGRS4	PE-PGRS family protein PE_PGRS4
336709	0	C	Del	GAP	22	28	49	90.91	55		Rv0279c	PE_PGRS4	PE-PGRS family protein PE_PGRS4
336710	0	A	Del	GAP	22	28	49	90.91	55		Rv0279c	PE_PGRS4	PE-PGRS family protein PE_PGRS4
337820	0	G	SNP	A	19	111	127	99.24	131	Gly418Gly (ggc/ggT)	Rv0279c	PE_PGRS4	PE-PGRS family protein PE_PGRS4
337959	0	A	SNP	C	55	19	74	100	74	Ile372Ser (atc/aGc)	Rv0279c	PE_PGRS4	PE-PGRS family protein PE_PGRS4
338020	0	A	SNP	C	101	24	118	100	125	Cys352Gly (tgc/Ggc)	Rv0279c	PE_PGRS4	PE-PGRS family protein PE_PGRS4
338100	0	T	SNP	C	117	40	147	100	157	Asn325Ser (aac/aGc)	Rv0279c	PE_PGRS4	PE-PGRS family protein PE_PGRS4
338453	0	A	SNP	G	17	64	81	100	81	Ala207Ala (gct/gcC)	Rv0279c	PE_PGRS4	PE-PGRS family protein PE_PGRS4
338648	0	T	SNP	G	119	24	141	86.14	166	Gly142Gly (gga/ggC)	Rv0279c	PE_PGRS4	PE-PGRS family protein PE_PGRS4
338669	0	T	SNP	C	122	21	142	86.67	165	Leu135Leu (tta/ttG)	Rv0279c	PE_PGRS4	PE-PGRS family protein PE_PGRS4
338682	0	T	SNP	G	114	15	128	86	150	Asp131Ala (gac/gCc)	Rv0279c	PE_PGRS4	PE-PGRS family protein PE_PGRS4
338683	0	C	SNP	G	116	15	130	86.75	151	Asp131His (gac/Cac)	Rv0279c	PE_PGRS4	PE-PGRS family protein PE_PGRS4
338685	0	C	SNP	G	116	15	130	87.33	150	Gly130Ala (ggg/gCg)	Rv0279c	PE_PGRS4	PE-PGRS family protein PE_PGRS4
338690	0	A	SNP	G	115	16	129	88.51	148	Asn128Asn (aat/aaC)	Rv0279c	PE_PGRS4	PE-PGRS family protein PE_PGRS4
338692	0	T	SNP	C	117	17	134	88.16	152	Asn128Asp (aat/Gat)	Rv0279c	PE_PGRS4	PE-PGRS family protein PE_PGRS4
339230	0	G	SNP	C	128	104	225	99.57	233
340372	0	T	SNP	C	19	120	138	100	139	Ser337Pro (tcg/Ccg)	Rv0280	PPE3	PPE family protein PPE3
342146	0	A	SNP	C	127	141	266	99.63	269	Glu6Ala (gaa/gCa)	Rv0282	eccA3	ESX-3 secretion system protein EccA
342873	0	C	SNP	T	115	106	221	100	221	Val248Val (gtc/gtT)	Rv0282	eccA3	ESX-3 secretion system protein EccA
346275	0	C	SNP	G	122	112	231	100	234	Pro214Arg (ccg/cGg)	Rv0284	eccC3	ESX-3 secretion system protein EccC3
350088	0	C	SNP	A	111	135	245	100	246	Leu52Met (ctg/Atg)	Rv0286	PPE4	PPE family protein PPE4
353197	0	C	SNP	T	133	115	247	100	248	Arg39Cys (cgc/Tgc)	Rv0290	eccD3	ESX-3 secretion system protein EccD
356528	0	A	SNP	G	158	124	275	100	282	Asn217Asp (aat/Gat)	Rv0292	eccE3	ESX-3 secretion system protein EccE
358473	0	G	SNP	C	140	111	242	100	251	Trp101Cys (tgg/tgC)	Rv0294	tam	trans-aconitate methyltransferase
363563	0	G	SNP	A	127	128	252	99.61	256	Ala30Thr (gcg/Acg)	Rv0299	-	toxin
366917	0	T	SNP	C	60	64	123	97.64	127	Thr1950Ala (acc/Gcc)	Rv0304c	PPE5	PPE family protein PPE5
366922	0	G	SNP	C	52	62	114	99.13	115	Ala1948Gly (gcc/gGc)	Rv0304c	PPE5	PPE family protein PPE5
367718	0	G	SNP	T	123	119	241	100	242	Leu1683Ile (ctt/Att)	Rv0304c	PPE5	PPE family protein PPE5
369886	0	C	SNP	G	116	108	221	99.12	226	Gly960Ala (ggg/gCg)	Rv0304c	PPE5	PPE family protein PPE5
372913	0	A	SNP	C	148	129	275	99.64	278	Gly933Gly (ggt/ggG)	Rv0305c	PPE6	PPE family protein PPE6
373283	0	A	Del	GAP	142	144	283	97.28	294		Rv0305c	PPE6	PPE family protein PPE6
376774	0	T	SNP	C	111	123	227	100	234	Ala94Ala (gca/gcG)	Rv0307c	-	hypothetical protein
384380	0	A	SNP	C	112	129	237	100	241	Lys260Thr (aag/aCg)	Rv0315	-	beta-1,3-glucanase
386432	0	C	SNP	G	148	127	271	100	275	Gly223Ala (ggg/gCg)	Rv0318c	-	integral membrane protein
390828	0	T	SNP	C	124	126	248	100	250	Ser142Gly (agt/Ggt)	Rv0323c	-	hypothetical protein
391853	0	A	SNP	G	132	108	240	99.59	241	Thr168Ala (act/Gct)	Rv0324	-	transcriptional regulator
392261	0	T	SNP	C	117	109	217	100	226	_75Gln (tag/Cag)	Rv0325	-	hypothetical protein
396199	0	T	SNP	C	113	111	221	99.56	225
397006	0	G	SNP	C	115	103	216	99.09	220	Trp269Ser (tgg/tCg)	Rv0331	-	dehydrogenase/reductase
397482	0	C	Del	GAP	102	104	206	99.04	208		Rv0332	-	hypothetical protein
397483	0	G	Del	GAP	102	104	206	98.56	209		Rv0332	-	hypothetical protein
397484	0	T	Del	GAP	102	104	206	98.56	209		Rv0332	-	hypothetical protein
397485	0	C	Del	GAP	102	104	206	98.56	209		Rv0332	-	hypothetical protein
397486	0	G	Del	GAP	102	104	206	98.56	209		Rv0332	-	hypothetical protein
397487	0	G	Del	GAP	102	104	206	98.56	209		Rv0332	-	hypothetical protein
397488	0	C	Del	GAP	102	104	206	98.56	209		Rv0332	-	hypothetical protein
397489	0	A	Del	GAP	102	104	206	98.56	209		Rv0332	-	hypothetical protein
397490	0	T	Del	GAP	102	104	206	98.56	209		Rv0332	-	hypothetical protein
397491	0	A	Del	GAP	102	104	206	98.56	209		Rv0332	-	hypothetical protein
397492	0	C	Del	GAP	102	104	206	98.56	209		Rv0332	-	hypothetical protein
397493	0	C	Del	GAP	102	104	206	98.56	209		Rv0332	-	hypothetical protein
402836	0	G	SNP	A	115	114	228	99.57	230	Tyr109Tyr (tac/taT)	Rv0337c	aspC	aspartate aminotransferase
403980	0	G	SNP	A	119	123	239	100	242	Ala621Val (gcc/gTc)	Rv0338c	-	iron-sulfur-binding reductase
404326	0	T	SNP	C	123	133	253	99.61	257	Arg506Gly (agg/Ggg)	Rv0338c	-	iron-sulfur-binding reductase
406251	0	T	SNP	C	109	108	215	100	217	Asp733Gly (gat/gGt)	Rv0339c	-	transcriptional regulator
414486	0	C	SNP	T	106	105	210	99.53	212	Glu152Glu (gag/gaA)	Rv0344c	lpqJ	lipoprotein LpqJ
420008	0	A	SNP	G	110	110	217	100	220	Ala58Ala (gca/gcG)	Rv0350	dnaK	chaperone protein DnaK
422678	0	G	SNP	A	95	114	205	100	209	Arg76His (cgc/cAc)	Rv0352	dnaJ1	chaperone protein DnaJ
424320	1	T	Ins	C	111	107	218	93.56	218		Rv0354c	PPE7	PPE family protein PPE7
428698	0	C	SNP	T	117	138	250	98.84	258	Ala1994Ala (gcg/gcA)	Rv0355c	PPE8	PPE family protein PPE8
428921	0	G	SNP	A	107	108	214	100	215	Ser1920Phe (tcc/tTc)	Rv0355c	PPE8	PPE family protein PPE8
432459	0	C	SNP	T	128	154	279	98.95	285	Asp741Asn (gac/Aac)	Rv0355c	PPE8	PPE family protein PPE8
438470	0	C	SNP	T	118	132	249	100	250	Lys90Lys (aag/aaA)	Rv0360c	-	hypothetical protein
440365	0	G	SNP	A	120	120	236	100	240	Ser165Ser (tcg/tcA)	Rv0362	mgtE	Mg2+ transport transmembrane protein MgtE
440878	0	C	SNP	T	122	108	229	98.29	234	Thr336Thr (acc/acT)	Rv0362	mgtE	Mg2+ transport transmembrane protein MgtE
445780	0	C	SNP	T	147	120	265	100	267	Arg249His (cgt/cAt)	Rv0368c	-	hypothetical protein
447642	0	G	SNP	C	111	125	233	99.58	237	Leu134Leu (ctc/ctG)	Rv0370c	-	oxidoreductase
454295	0	T	SNP	C	91	108	193	100	199	Pro26Pro (cca/ccG)	Rv0376c	-	hypothetical protein
454333	0	T	SNP	G	100	101	200	100	201	Thr14Pro (acg/Ccg)	Rv0376c	-	hypothetical protein
455024	0	G	SNP	A	124	109	230	99.15	235	Val202Ile (gta/Ata)	Rv0377	-	HTH-type transcriptional regulator
455624	0	T	Del	GAP	93	103	196	100	196
457452	0	T	SNP	G	118	101	213	100	219	Thr124Thr (aca/acC)	Rv0381c	-	hypothetical protein
459399	0	A	SNP	C	95	102	189	100	197
466102	0	A	SNP	C	138	129	265	98.52	271	Arg898Arg (agg/Cgg)	Rv0386	-	transcriptional regulator
466808	0	G	SNP	C	170	120	287	100	290
467497	1	C	Ins	G	114	143	257	93.12	257
467508	1	C	Ins	G	119	140	259	94.87	260
467516	0	G	SNP	C	128	148	267	100	276
467526	0	C	SNP	G	134	149	274	100	283
467546	0	G	SNP	C	126	152	275	100	278
467557	0	A	SNP	C	126	142	263	100	268
467564	0	A	SNP	C	128	146	271	99.64	275
467585	0	G	SNP	C	119	144	263	100	263
467590	0	T	SNP	C	121	150	266	100	271
467621	0	T	SNP	G	129	136	262	100	265
467638	0	G	SNP	T	125	139	259	100	264
473310	0	A	SNP	G	137	121	255	100	258	Gln177Arg (cag/cGg)	Rv0393	-	hypothetical protein
475178	0	T	SNP	C	148	82	222	100	230	Val80Ala (gtc/gCc)	Rv0395	-	hypothetical protein
475915	0	A	SNP	C	114	104	214	98.64	221	Ser34Arg (agc/Cgc)	Rv0397	-	hypothetical protein
476612	0	G	SNP	A	132	123	249	99.61	256	Val73Val (gtg/gtA)	Rv0397A	-	hypothetical protein
481527	0	G	Del	GAP	124	103	229	93.8	242		Rv0402c	mmpL1	transmembrane transport protein MmpL1
483935	0	T	SNP	G	137	157	290	100	294
484504	0	C	SNP	G	188	154	335	99.71	343	Ala176Ala (gcc/gcG)	Rv0404	fadD30	long-chain-fatty-acid--AMP ligase FadD30
485561	0	A	SNP	C	157	126	279	99.3	285	Ile529Leu (atc/Ctc)	Rv0404	fadD30	long-chain-fatty-acid--AMP ligase FadD30
485730	0	C	SNP	T	143	160	294	99.34	305	Pro585Leu (cca/cTa)	Rv0404	fadD30	long-chain-fatty-acid--AMP ligase FadD30
485811	0	A	Del	GAP	150	167	312	97.24	326		Rv0405	pks6	membrane bound polyketide synthase
489935	0	G	SNP	C	136	112	247	99.2	250	Thr257Thr (acc/acG)	Rv0406c	-	beta lactamase-like protein
491742	0	T	SNP	C	119	134	252	99.61	254	Phe320Phe (ttt/ttC)	Rv0407	fgd1	F420-dependent glucose-6-phosphate dehydrogenase		phylo (not Euro-American, M. africanum, M. bovis, M. canettii, M. caprae, M. microti, M. pinipedii, Beijing, Delhi/CAS, EAI)
492150	0	G	SNP	C	120	126	244	100	246	Gly122Ala (ggc/gCc)	Rv0408	pta	phosphate acetyltransferase
498531	0	A	SNP	G	126	119	238	100	245	Ala363Ala (gct/gcC)	Rv0412c	-	membrane protein
498557	0	C	SNP	A	129	114	237	100	243	Asp355Tyr (gac/Tac)	Rv0412c	-	membrane protein
502589	0	C	SNP	G	145	121	262	100	266	Ser75Cys (tcc/tGc)	Rv0417	thiG	thiazole synthase
503354	0	G	SNP	C	121	123	244	100	244
503534	0	C	SNP	T	118	104	219	100	222	Ala13Ala (gcc/gcT)	Rv0418	lpqL	lipoprotein aminopeptidase LpqL
505974	0	G	SNP	A	126	123	242	100	249	Ala297Thr (gcg/Acg)	Rv0419	lpqM	lipoprotein peptidase LpqM
513257	0	T	SNP	C	119	107	222	100	226	Met689Val (atg/Gtg)	Rv0425c	ctpH	metal cation transporting ATPase H
517358	0	T	SNP	C	107	103	209	99.53	211	Asp149Gly (gac/gGc)	Rv0428c	-	GCN5-like N-acetyltransferase
517389	0	C	SNP	A	114	106	215	99.55	221	Val139Phe (gtc/Ttc)	Rv0428c	-	GCN5-like N-acetyltransferase
523654	0	C	SNP	T	126	138	263	100	264	Ala294Thr (gcc/Acc)	Rv0435c	-	ATPase
524891	0	C	SNP	A	109	111	216	99.55	221	Gly167Val (ggc/gTc)	Rv0436c	pssA	CDP-diacylglycerol--serineO-phosphatidyltransferase
531775	0	C	SNP	G	123	115	235	100	238	Trp147Ser (tgg/tCg)	Rv0442c	PPE10	PPE family protein PPE10
541201	0	A	SNP	G	119	132	246	100	251	Leu97Leu (ctt/ctC)	Rv0450c	mmpL4	transmembrane transport protein MmpL4
546357	0	A	SNP	G	118	124	237	99.59	243	Thr149Thr (act/acC)	Rv0456c	echA2	enoyl-CoA hydratase EchA2
548185	0	C	SNP	T	109	121	224	98.29	234	Gly475Ser (ggc/Agc)	Rv0457c	-	peptidase
548326	0	T	SNP	C	126	125	249	99.6	252	Thr428Ala (aca/Gca)	Rv0457c	-	peptidase
551525	0	A	SNP	C	83	109	189	98.97	194	Arg110Arg (aga/Cga)	Rv0459	-	hypothetical protein
555991	0	A	SNP	G	119	123	240	100	242	Cys106Arg (tgc/Cgc)	Rv0465c	-	HTH-type transcriptional regulator
560541	0	C	Del	GAP	109	94	199	100	203		Rv0469	umaA	mycolic acid synthase UmaA
560542	0	T	Del	GAP	109	94	199	100	203		Rv0469	umaA	mycolic acid synthase UmaA
560543	0	T	Del	GAP	109	94	199	100	203		Rv0469	umaA	mycolic acid synthase UmaA
560544	0	T	Del	GAP	109	94	199	100	203		Rv0469	umaA	mycolic acid synthase UmaA
560545	0	T	Del	GAP	109	94	199	100	203		Rv0469	umaA	mycolic acid synthase UmaA
560546	0	C	Del	GAP	109	94	199	99.02	205		Rv0469	umaA	mycolic acid synthase UmaA
562063	0	G	Del	GAP	103	121	227	93.33	240		Rv0470A	-	hypothetical protein
562064	0	C	Del	GAP	103	121	227	100	224		Rv0470A	-	hypothetical protein
562065	0	C	Del	GAP	103	121	227	100	224		Rv0470A	-	hypothetical protein
562066	0	A	Del	GAP	103	121	227	100	224		Rv0470A	-	hypothetical protein
565655	0	A	SNP	G	89	117	204	99.52	207
572591	0	C	SNP	T	114	119	230	100	233	Asp294Asp (gac/gaT)	Rv0483	lprQ	lipoprotein LprQ
573262	0	A	SNP	G	114	124	234	100	238	Gly180Gly (ggt/ggC)	Rv0484c	-	short-chain type oxidoreductase
579284	0	T	SNP	C	104	149	249	99.61	254
580772	0	T	SNP	A	86	71	151	93.45	168
580774	0	G	Del	GAP	85	70	155	90.64	171
580775	0	G	Del	GAP	85	70	155	92.81	167
580776	0	G	Del	GAP	85	70	155	91.18	170
580777	0	G	Del	GAP	85	70	155	91.18	170
580778	0	C	Del	GAP	85	70	155	93.37	166
580779	0	A	Del	GAP	85	70	155	93.94	165
580780	0	C	Del	GAP	85	70	155	92.81	167
580781	0	C	Del	GAP	85	70	155	93.37	166
580782	0	A	Del	GAP	85	70	155	94.51	164
580783	0	C	Del	GAP	85	70	155	93.37	166
580784	0	C	Del	GAP	85	70	155	93.37	166
580785	0	C	Del	GAP	85	70	155	92.81	167
580786	0	G	Del	GAP	85	70	155	92.26	168
580787	0	C	Del	GAP	85	70	155	93.94	165
580788	0	T	Del	GAP	85	70	155	93.94	165
580789	0	T	Del	GAP	85	70	155	94.51	164
580790	0	G	Del	GAP	85	70	155	93.37	166
580791	0	C	Del	GAP	85	70	155	93.37	166
580792	0	G	Del	GAP	85	70	155	93.37	166
580793	0	G	Del	GAP	85	70	155	95.09	163
580794	0	G	Del	GAP	85	70	155	93.94	165
580795	0	G	Del	GAP	85	70	155	93.94	165
580796	0	G	Del	GAP	85	70	155	93.94	165
580797	0	A	Del	GAP	85	70	155	95.09	163
584171	0	T	SNP	C	85	110	192	100	195	Ser174Gly (agt/Ggt)	Rv0493c	-	hypothetical protein
584336	0	C	SNP	G	125	108	228	97.49	239	Glu119Gln (gag/Cag)	Rv0493c	-	hypothetical protein
586030	0	C	SNP	A	112	112	222	100	224	Arg95Arg (cgg/cgT)	Rv0495c	-	hypothetical protein
590436	0	T	SNP	C	145	120	262	100	265	Ala118Ala (gct/gcC)	Rv0500	proC	pyrroline-5-carboxylate reductase
597816	0	A	SNP	G	119	116	233	99.58	236	Ala206Ala (gca/gcG)	Rv0507	mmpL2	transmembrane transport protein MmpL2
598475	0	G	SNP	A	117	135	250	100	252	Arg426His (cgc/cAc)	Rv0507	mmpL2	transmembrane transport protein MmpL2
599868	0	A	SNP	G	140	140	273	99.64	281	Arg890Arg (cga/cgG)	Rv0507	mmpL2	transmembrane transport protein MmpL2
608037	0	A	SNP	C	117	106	220	100	223	His496Pro (cac/cCc)	Rv0515	-	hypothetical protein
610120	0	T	SNP	G	111	97	204	100	208
610383	0	T	SNP	C	117	131	245	100	248	Trp66Arg (tgg/Cgg)	Rv0518	-	hypothetical protein
611977	0	C	SNP	T	119	108	221	100	227	Gly33Asp (ggc/gAc)	Rv0519c	-	membrane protein
616767	0	C	SNP	T	97	118	210	99.54	216	Thr182Met (acg/aTg)	Rv0525	-	hypothetical protein
621012	1	G	Ins	C	101	107	208	96.3	208		Rv0530	-	hypothetical protein
623163	0	C	SNP	T	76	169	238	98.79	248	Ala124Val (gcc/gTc)	Rv0532	PE_PGRS6	PE-PGRS family protein PE_PGRS6
623472	0	A	SNP	G	123	86	207	100	209	Asp227Gly (gac/gGc)	Rv0532	PE_PGRS6	PE-PGRS family protein PE_PGRS6
623508	0	C	SNP	G	138	100	238	99.58	239	Ala239Gly (gcc/gGc)	Rv0532	PE_PGRS6	PE-PGRS family protein PE_PGRS6
629714	0	G	SNP	A	122	117	237	100	239	Asp6Asp (gac/gaT)	Rv0537c	-	integral membrane protein
630722	0	G	SNP	C	124	123	243	99.6	248	Arg228Pro (cgg/cCg)	Rv0538	-	membrane protein
633562	0	C	SNP	T	118	118	230	99.58	237	Val281Val (gtg/gtA)	Rv0541c	-	integral membrane protein
635139	0	G	SNP	C	123	118	236	99.59	242	Gly122Gly (ggc/ggG)	Rv0542c	menE	2-succinylbenzoic acid--CoA ligase
637319	0	G	SNP	A	118	126	243	99.59	245	Pro49Ser (cct/Tct)	Rv0545c	pitA	low-affinity inorganic phosphate transporter
648002	0	T	SNP	G	108	105	209	100	213	Leu15Arg (ctc/cGc)	Rv0556	-	transmembrane protein
648856	0	T	SNP	C	125	139	258	99.62	265	Gly107Gly (ggt/ggC)	Rv0557	mgtA	GDP-mannose-dependent alpha-mannosyltransferase		phylo (not Euro-American, M. africanum, M. bovis, M. canettii, M. caprae, M. microti, M. pinipedii, Beijing, Delhi/CAS, EAI)
652950	0	T	SNP	C	129	129	257	100	258	Arg60Arg (cgt/cgC)	Rv0562	grcC1	polyprenyl-diphosphate synthase GrcC
654543	0	C	SNP	T	127	114	238	99.18	243	Ala222Val (gcg/gTg)	Rv0563	htpX	protease HtpX
655640	0	A	SNP	C	100	127	223	98.27	231	Trp104Gly (tgg/Ggg)	Rv0564c	gpdA1	glycerol-3-phosphate dehydrogenase
655986	0	T	SNP	G	119	118	231	99.58	238
657081	0	C	SNP	T	122	100	216	100	222	Val130Val (gtg/gtA)	Rv0565c	-	monooxygenase
659341	0	T	SNP	C	118	119	233	100	237
662911	0	T	SNP	C	123	122	243	100	245	Ala539Ala (gct/gcC)	Rv0570	nrdZ	vitamin B12-dependent ribonucleoside-diphosphate reductase
665293	0	A	SNP	G	119	117	235	100	236	Phe31Leu (ttc/Ctc)	Rv0572c	-	hypothetical protein
669398	0	T	SNP	C	133	123	256	99.61	257	Gln116Gln (caa/caG)	Rv0575c	-	oxidoreductase
670545	0	G	SNP	A	133	136	267	100	269	Arg233His (cgc/cAc)	Rv0576	-	transcriptional regulator
672491	0	C	SNP	G	168	142	293	97.48	318	Gly1142Gly (ggg/ggC)	Rv0578c	PE_PGRS7	PE-PGRS family protein PE_PGRS7
673238	0	A	SNP	G	130	182	304	99.68	313	His893His (cat/caC)	Rv0578c	PE_PGRS7	PE-PGRS family protein PE_PGRS7
674702	0	A	SNP	T	164	176	332	98.84	344	Gly405Gly (ggt/ggA)	Rv0578c	PE_PGRS7	PE-PGRS family protein PE_PGRS7
678968	0	C	Del	GAP	84	105	189	81.12	233		Rv0583c	lpqN	lipoprotein LpqN
678969	0	G	Del	GAP	84	105	189	81.82	231		Rv0583c	lpqN	lipoprotein LpqN
678970	0	T	Del	GAP	84	105	189	82.89	228		Rv0583c	lpqN	lipoprotein LpqN
678971	0	G	Del	GAP	84	105	189	83.63	226		Rv0583c	lpqN	lipoprotein LpqN
678972	0	G	Del	GAP	84	105	189	84	225		Rv0583c	lpqN	lipoprotein LpqN
678973	0	T	Del	GAP	84	105	189	84.75	223		Rv0583c	lpqN	lipoprotein LpqN
678974	0	T	Del	GAP	84	105	189	85.91	220		Rv0583c	lpqN	lipoprotein LpqN
678975	0	G	Del	GAP	84	105	189	85.91	220		Rv0583c	lpqN	lipoprotein LpqN
678976	0	G	Del	GAP	84	105	189	87.5	216		Rv0583c	lpqN	lipoprotein LpqN
678977	0	C	Del	GAP	84	105	189	86.7	218		Rv0583c	lpqN	lipoprotein LpqN
678978	0	G	Del	GAP	84	105	189	89.15	212		Rv0583c	lpqN	lipoprotein LpqN
678979	0	A	Del	GAP	84	105	189	97.93	193		Rv0583c	lpqN	lipoprotein LpqN
684376	0	T	SNP	C	116	124	238	100	240
685461	0	C	SNP	G	130	118	245	100	248	Ala111Ala (gcc/gcG)	Rv0587	yrbE2A	hypothetical protein
685608	0	T	SNP	C	105	126	220	99.57	232	Leu160Leu (ctt/ctC)	Rv0587	yrbE2A	hypothetical protein
686123	0	C	SNP	A	148	130	274	99.29	280	Leu66Met (ctg/Atg)	Rv0588	-	hypothetical protein
686972	0	T	SNP	C	110	95	199	100	205	Phe51Ser (ttc/tCc)	Rv0589	mce2A	Mce family protein Mce2A
688792	1	T	Ins	G	115	121	236	93.65	236
690450	0	A	SNP	C	116	156	266	100	272	Ala464Ala (gca/gcC)	Rv0591	mce2C	Mce family protein Mce2C
690465	0	T	SNP	G	110	153	262	100	263	Leu469Leu (ctt/ctG)	Rv0591	mce2C	Mce family protein Mce2C
691887	1	G	Ins	C	148	137	285	92.83	286		Rv0592	mce2D	Mce family protein Mce2D
698968	0	G	SNP	A	113	124	228	99.58	238	Gly9Gly (ggc/ggT)	Rv0601c	-	two component sensor kinase HK2
705258	0	C	SNP	T	105	111	214	97.74	221	Gly218Arg (gga/Aga)	Rv0610c	-	hypothetical protein
708056	0	T	SNP	C	153	118	269	99.63	272	His487Arg (cac/cGc)	Rv0613c	-	hypothetical protein
712693	0	A	SNP	G	125	125	245	99.6	251
712985	1	C	Ins	G	131	169	300	97.4	300		Rv0620	galK	galactokinase
713310	0	T	SNP	C	115	120	233	100	235	Cys199Arg (tgt/Cgt)	Rv0620	galK	galactokinase
723361	0	C	SNP	T	132	134	264	99.63	267	Leu551Leu (ctg/ctA)	Rv0630c	recB	exonuclease V subunit beta RecB
725190	0	G	SNP	A	76	89	165	99.4	166	Phe1039Phe (ttc/ttT)	Rv0631c	recC	exonuclease V subunit gamma RecC
729685	0	C	SNP	T	138	109	246	100	247	Arg161Gln (cga/cAa)	Rv0633c	-	hypothetical protein
744599	0	C	Del	GAP	133	121	265	97.69	260		Rv0648	-	alpha-mannosidase
744600	0	A	Del	GAP	133	121	265	98.07	259		Rv0648	-	alpha-mannosidase
744601	0	A	Del	GAP	132	121	264	97.68	259		Rv0648	-	alpha-mannosidase
744602	0	G	Del	GAP	132	120	264	97.67	258		Rv0648	-	alpha-mannosidase
744603	0	C	Del	GAP	132	120	264	97.3	259		Rv0648	-	alpha-mannosidase
744604	0	C	Del	GAP	132	120	264	97.3	259		Rv0648	-	alpha-mannosidase
744605	0	G	Del	GAP	132	120	264	97.3	259		Rv0648	-	alpha-mannosidase
744606	0	C	Del	GAP	132	120	264	97.3	259		Rv0648	-	alpha-mannosidase
753174	0	C	SNP	A	120	99	215	100	219	Trp65Leu (tgg/tTg)	Rv0656c	vapC6	ribonuclease VapC6
753334	0	C	SNP	A	101	111	212	95.93	221	Gly12Cys (ggc/Tgc)	Rv0656c	vapC6	ribonuclease VapC6
753335	0	T	Del	GAP	104	114	214	98.2	222		Rv0656c	vapC6	ribonuclease VapC6
753336	0	C	Del	GAP	104	114	214	98.2	222		Rv0656c	vapC6	ribonuclease VapC6
753337	0	G	Del	GAP	104	114	214	98.2	222		Rv0656c	vapC6	ribonuclease VapC6
753338	0	G	Del	GAP	104	114	214	98.2	222		Rv0656c	vapC6	ribonuclease VapC6
753339	0	T	Del	GAP	104	114	214	98.2	222		Rv0656c	vapC6	ribonuclease VapC6
753340	0	G	Del	GAP	101	112	210	94.67	225		Rv0656c	vapC6	ribonuclease VapC6
754186	0	A	SNP	G	105	104	204	99.05	211	Leu75Pro (ctc/cCc)	Rv0658c	-	integral membrane protein
757182	0	A	SNP	G	106	117	221	100	223	Asp349Gly (gac/gGc)	Rv0663	atsD	arylsulfatase AtsD
759746	0	C	SNP	T	116	104	218	100	220							rifampicin (RMP)
761155	0	C	SNP	T	122	104	224	100	226	Ser450Leu (tcg/tTg)	Rv0667	rpoB	DNA-directed RNA polymerase subunit beta	rifampicin (RMP)		rifampicin (RMP)
762434	0	T	SNP	G	114	112	225	98.26	230	Gly876Gly (ggt/ggG)	Rv0667	rpoB	DNA-directed RNA polymerase subunit beta		phylo (3)	rifampicin (RMP)
763031	0	T	SNP	C	99	118	212	99.54	218	Ala1075Ala (gct/gcC)	Rv0667	rpoB	DNA-directed RNA polymerase subunit beta		phylo (4)	rifampicin (RMP)
767339	0	A	SNP	G	114	91	203	99.03	207
767414	0	G	SNP	A	111	95	206	100	206
775639	0	T	SNP	C	120	123	240	100	243	Ile948Val (att/Gtt)	Rv0676c	mmpL5	transmembrane transport protein MmpL5
776100	0	G	SNP	A	99	115	214	100	214	Thr794Ile (acc/aTc)	Rv0676c	mmpL5	transmembrane transport protein MmpL5
781395	0	T	SNP	C	116	136	250	100	252							streptomycin (SM)
788615	0	G	SNP	C	125	126	245	99.6	252	Gly226Arg (ggg/Cgg)	Rv0688	-	ferredoxin reductase
793804	0	C	SNP	T	105	117	215	99.11	224	Thr157Ile (acc/aTc)	Rv0694	-	mycofactocin system heme/flavin oxidoreductase MftD
798779	0	T	SNP	C	133	111	244	100	244
798934	0	C	SNP	A	108	125	227	99.15	235	Arg34Arg (cgc/cgA)	Rv0698	-	hypothetical protein
807405	0	C	SNP	T	113	110	220	100	223	Ser357Ser (tcc/tcT)	Rv0711	atsA	arylsulfatase AtsA
820483	0	G	SNP	T	112	133	242	99.59	246	Ala6Asp (gcc/gAc)	Rv0727c	fucA	L-fuculose phosphate aldolase FucA
820734	0	A	SNP	G	131	107	233	98.76	241	Val248Ala (gtc/gCc)	Rv0728c	serA2	D-3-phosphoglycerate dehydrogenase SerA
820752	0	C	SNP	T	118	111	227	98.71	232	Arg242His (cgc/cAc)	Rv0728c	serA2	D-3-phosphoglycerate dehydrogenase SerA
829754	0	T	SNP	C	133	111	239	97.6	250
830868	1	G	Ins	G	87	114	201	84.45	201		Rv0739	-	hypothetical protein
830868	2	G	Ins	C	87	114	201	84.45	201		Rv0739	-	hypothetical protein
834857	0	C	SNP	T	109	108	215	100	217	Met30Ile (atg/atA)	Rv0744c	-	transcriptional regulator
836426	0	A	SNP	C	10	109	115	100	119	Leu242Leu (cta/ctC)	Rv0746	PE_PGRS9	PE-PGRS family protein PE_PGRS9
836454	0	A	SNP	G	9	81	88	100	90	Thr252Ala (act/Gct)	Rv0746	PE_PGRS9	PE-PGRS family protein PE_PGRS9
836538	0	A	SNP	G	129	22	148	100	151	Asn280Asp (aac/Gac)	Rv0746	PE_PGRS9	PE-PGRS family protein PE_PGRS9
836658	0	A	SNP	G	180	81	256	100	261	Thr320Ala (acc/Gcc)	Rv0746	PE_PGRS9	PE-PGRS family protein PE_PGRS9
837033	0	A	SNP	G	69	209	274	100	278	Thr445Ala (acc/Gcc)	Rv0746	PE_PGRS9	PE-PGRS family protein PE_PGRS9
838990	0	C	SNP	G	61	87	146	91.93	161	Ala180Ala (gcc/gcG)	Rv0747	PE_PGRS10	PE-PGRS family protein PE_PGRS10
839123	0	A	SNP	G	91	39	127	100	130	Arg225Gly (agg/Ggg)	Rv0747	PE_PGRS10	PE-PGRS family protein PE_PGRS10
839129	0	C	SNP	G	95	40	127	100	135	Arg227Gly (cgc/Ggc)	Rv0747	PE_PGRS10	PE-PGRS family protein PE_PGRS10
839194	0	A	SNP	G	116	62	165	98.89	180	Thr248Thr (aca/acG)	Rv0747	PE_PGRS10	PE-PGRS family protein PE_PGRS10
839334	0	A	SNP	G	137	108	242	100	245	Lys295Arg (aaa/aGa)	Rv0747	PE_PGRS10	PE-PGRS family protein PE_PGRS10
839348	0	A	SNP	G	143	108	239	99.6	252	Ser300Gly (agc/Ggc)	Rv0747	PE_PGRS10	PE-PGRS family protein PE_PGRS10
840195	0	G	Del	GAP	14	30	46	80	55		Rv0747	PE_PGRS10	PE-PGRS family protein PE_PGRS10
840196	0	G	Del	GAP	14	30	46	95.65	46		Rv0747	PE_PGRS10	PE-PGRS family protein PE_PGRS10
840197	0	G	Del	GAP	14	30	46	100	44		Rv0747	PE_PGRS10	PE-PGRS family protein PE_PGRS10
840198	0	G	Del	GAP	14	30	46	97.78	45		Rv0747	PE_PGRS10	PE-PGRS family protein PE_PGRS10
840199	0	A	Del	GAP	14	30	46	100	44		Rv0747	PE_PGRS10	PE-PGRS family protein PE_PGRS10
840200	0	A	Del	GAP	14	30	46	100	44		Rv0747	PE_PGRS10	PE-PGRS family protein PE_PGRS10
840201	0	G	Del	GAP	14	26	42	90.91	44		Rv0747	PE_PGRS10	PE-PGRS family protein PE_PGRS10
840202	0	C	Del	GAP	14	26	42	90.91	44		Rv0747	PE_PGRS10	PE-PGRS family protein PE_PGRS10
840203	0	A	Del	GAP	14	26	42	90.91	44		Rv0747	PE_PGRS10	PE-PGRS family protein PE_PGRS10
840204	0	C	Del	GAP	14	26	42	88.89	45		Rv0747	PE_PGRS10	PE-PGRS family protein PE_PGRS10
840205	0	C	Del	GAP	14	26	42	88.89	45		Rv0747	PE_PGRS10	PE-PGRS family protein PE_PGRS10
840206	0	C	Del	GAP	14	26	42	90.91	44		Rv0747	PE_PGRS10	PE-PGRS family protein PE_PGRS10
840207	0	T	Del	GAP	14	26	42	90.91	44		Rv0747	PE_PGRS10	PE-PGRS family protein PE_PGRS10
840208	0	C	Del	GAP	14	26	42	88.89	45		Rv0747	PE_PGRS10	PE-PGRS family protein PE_PGRS10
840209	0	G	Del	GAP	14	26	42	88.89	45		Rv0747	PE_PGRS10	PE-PGRS family protein PE_PGRS10
840210	0	C	Del	GAP	14	26	42	88.89	45		Rv0747	PE_PGRS10	PE-PGRS family protein PE_PGRS10
840496	0	C	SNP	G	65	78	141	86.67	165	Gly682Gly (ggc/ggG)	Rv0747	PE_PGRS10	PE-PGRS family protein PE_PGRS10
840847	0	C	SNP	T	131	127	253	100	258	Gly799Gly (ggc/ggT)	Rv0747	PE_PGRS10	PE-PGRS family protein PE_PGRS10
841290	0	A	Del	GAP	114	110	218	100	224		Rv0749	vapC31	ribonuclease VapC31
841291	0	A	Del	GAP	114	110	218	100	224		Rv0749	vapC31	ribonuclease VapC31
841764	0	G	SNP	C	129	109	232	100	238	Thr37Thr (acc/acG)	Rv0749A	-	hypothetical protein
842153	0	G	SNP	A	115	98	212	96.82	220	Glu41Lys (gag/Aag)	Rv0750	-	hypothetical protein
847995	0	T	SNP	C	128	126	248	99.22	256
852910	0	C	SNP	T	121	92	208	100	213	Pro172Leu (ccc/cTc)	Rv0758	phoR	two component system response sensor kinase PhoR
854253	0	C	Del	GAP	93	95	181	92.16	204
857643	0	C	SNP	G	107	122	226	99.57	230	Gly132Ala (ggc/gCc)	Rv0764c	cyp51	lanosterol 14-alpha demethylase
857696	0	A	SNP	G	115	124	236	100	239	Ala114Ala (gct/gcC)	Rv0764c	cyp51	lanosterol 14-alpha demethylase
858464	0	A	SNP	G	134	158	287	100	292	Val134Ala (gtg/gCg)	Rv0765c	-	oxidoreductase
874835	1	C	Ins	C	118	118	236	96.72	236
874835	2	C	Ins	G	118	118	236	96.72	236
876141	0	G	SNP	T	107	102	207	100	209
880562	0	G	SNP	T	122	124	246	99.6	247	Cys408Phe (tgc/tTc)	Rv0785	-	KsdD-like steroid dehydrogenase
882257	0	T	SNP	C	109	119	225	99.56	229	Tyr267His (tac/Cac)	Rv0787	-	hypothetical protein
890377	0	A	Del	GAP	32	48	81	80	100
890378	0	G	Del	GAP	32	48	81	97.56	82
890379	0	G	Del	GAP	32	48	81	97.56	82
890380	0	C	Del	GAP	32	48	81	97.56	82
890381	0	A	Del	GAP	32	48	81	97.56	82
890382	0	A	Del	GAP	32	48	81	97.56	82
890383	0	C	Del	GAP	32	48	81	98.77	81
890384	0	C	Del	GAP	32	48	81	98.77	81
890385	0	A	Del	GAP	32	48	81	98.77	81
890386	0	C	Del	GAP	32	48	81	98.77	81
890387	0	C	Del	GAP	32	48	81	98.77	81
890388	0	A	Del	GAP	32	48	81	98.77	81		Rv0797	-	insertion sequence element IS1547 transposase
890389	0	T	Del	GAP	32	48	81	98.77	81		Rv0797	-	insertion sequence element IS1547 transposase
890390	0	G	Del	GAP	32	48	81	98.77	81		Rv0797	-	insertion sequence element IS1547 transposase
890391	0	G	Del	GAP	32	48	81	98.77	81		Rv0797	-	insertion sequence element IS1547 transposase
890392	0	T	Del	GAP	32	48	81	98.77	81		Rv0797	-	insertion sequence element IS1547 transposase
890393	0	T	SNP	C	33	49	82	98.8	83	Val2Val (gtt/gtC)	Rv0797	-	insertion sequence element IS1547 transposase
890549	0	G	SNP	A	22	63	84	100	85	Trp54_ (tgg/tgA)	Rv0797	-	insertion sequence element IS1547 transposase
891011	0	A	SNP	G	76	49	124	97.66	128	Leu208Leu (cta/ctG)	Rv0797	-	insertion sequence element IS1547 transposase
893733	0	T	SNP	G	131	121	251	100	252	Leu139Arg (ctg/cGg)	Rv0800	pepC	M18 family aminopeptidase
895761	0	G	SNP	T	134	128	258	98.5	266
896979	0	T	SNP	C	123	128	243	100	251	Val387Ala (gta/gCa)	Rv0803	purL	phosphoribosylformylglycinamidine synthase 2
897948	0	C	SNP	A	119	121	227	97.17	247	Ala710Glu (gcg/gAg)	Rv0803	purL	phosphoribosylformylglycinamidine synthase 2
900221	0	T	SNP	C	114	120	229	100	234	Val370Val (gta/gtG)	Rv0806c	cpsY	exopolysaccharide phosphotransferase CpsY
903537	0	G	SNP	T	126	105	226	100	231	Arg476Leu (cgg/cTg)	Rv0808	purF	amidophosphoribosyltransferase
903550	0	T	SNP	C	126	101	224	100	227	Ala480Ala (gct/gcC)	Rv0808	purF	amidophosphoribosyltransferase
903913	0	T	SNP	C	116	101	214	100	217	Gly63Gly (ggt/ggC)	Rv0809	purM	phosphoribosylformylglycinamidine cyclo-ligase PurM
906742	0	T	SNP	C	156	119	273	99.64	276	Val107Ala (gtc/gCc)	Rv0812	-	amino acid aminotransferase
906857	0	A	SNP	G	143	122	262	99.62	266	Ile145Met (ata/atG)	Rv0812	-	amino acid aminotransferase
913918	0	C	SNP	G	91	88	173	98.9	181	Gly94Gly (ggg/ggC)	Rv0821c	phoY2	phosphate-transport system transcriptional regulator PhoY2
919551	0	C	SNP	T	128	128	252	100	256	Val1Val (gtg/gtA)	Rv0825c	-	hypothetical protein
921813	0	C	SNP	G	121	133	253	96.95	262
921909	0	C	SNP	T	92	119	206	100	211
925453	0	C	SNP	T	151	156	298	99.03	310	Ala31Ala (gcc/gcT)	Rv0833	PE_PGRS13	PE-PGRS family protein PE_PGRS13
927110	0	A	SNP	G	93	46	134	99.29	140	Ser584Gly (agt/Ggt)	Rv0833	PE_PGRS13	PE-PGRS family protein PE_PGRS13
927385	0	A	SNP	G	157	84	232	100	241	Gly675Gly (gga/ggG)	Rv0833	PE_PGRS13	PE-PGRS family protein PE_PGRS13
931123	0	T	SNP	C	127	106	231	100	233	Tyr57Tyr (tat/taC)	Rv0835	lpqQ	lipoprotein LpqQ		phylo (not 4)
932280	0	T	SNP	C	139	116	251	99.61	256	_218Trp (tag/tGg)	Rv0836c	-	hypothetical protein
934230	0	C	SNP	G	113	90	199	97.6	208
934611	0	G	SNP	T	107	105	208	99.53	213
936621	0	C	Del	GAP	120	105	224	95.74	235		Rv0840c	pip	proline iminopeptidase
936622	0	C	Del	GAP	120	105	224	95.74	235		Rv0840c	pip	proline iminopeptidase
936623	0	A	Del	GAP	120	105	224	97.83	230		Rv0840c	pip	proline iminopeptidase
940929	0	G	Del	GAP	104	88	197	99.48	193		Rv0844c	narL	nitrate/nitrite response transcriptional regulator NarL
940930	0	C	Del	GAP	104	88	197	99.48	193		Rv0844c	narL	nitrate/nitrite response transcriptional regulator NarL
940931	0	A	Del	GAP	104	88	197	99.48	193		Rv0844c	narL	nitrate/nitrite response transcriptional regulator NarL
940932	0	A	Del	GAP	104	88	197	99.48	193		Rv0844c	narL	nitrate/nitrite response transcriptional regulator NarL
940933	0	T	Del	GAP	104	88	197	99.48	193		Rv0844c	narL	nitrate/nitrite response transcriptional regulator NarL
940934	0	G	Del	GAP	104	88	197	100	192		Rv0844c	narL	nitrate/nitrite response transcriptional regulator NarL
941845	0	C	SNP	A	120	113	227	99.57	234	Ala219Glu (gcg/gAg)	Rv0845	-	sensor histidine kinase NarS
942616	0	C	SNP	A	135	149	283	99.65	285
945214	0	G	SNP	A	111	92	199	100	203	Gly93Ser (ggt/Agt)	Rv0848	cysK2	cysteine synthase CysK
945238	0	G	SNP	T	117	100	211	100	217	Ala101Ser (gcc/Tcc)	Rv0848	cysK2	cysteine synthase CysK
949535	0	T	SNP	C	107	129	231	99.58	237	Ala528Ala (gca/gcG)	Rv0853c	pdc	alpha-keto-acid decarboxylase
950116	0	C	SNP	G	114	122	234	99.58	237	Ala335Pro (gcg/Ccg)	Rv0853c	pdc	alpha-keto-acid decarboxylase
955524	0	A	SNP	G	133	111	241	100	244	Ser150Gly (agc/Ggc)	Rv0859	-	acyltransferase
957117	0	T	SNP	C	115	104	217	100	219	Asp275Asp (gat/gaC)	Rv0860	fadB	fatty oxidation protein FadB
957306	0	C	SNP	T	108	127	233	100	235	Ala338Ala (gcc/gcT)	Rv0860	fadB	fatty oxidation protein FadB
960367	0	A	SNP	G	117	107	224	99.56	225	Leu749Ser (ttg/tCg)	Rv0862c	-	hypothetical protein
964969	0	T	SNP	C	141	104	224	95.33	257	Ala189Ala (gca/gcG)	Rv0867c	rpfA	resuscitation-promoting factor RpfA
968426	1	A	Ins	G	137	100	237	76.7	237		Rv0872c	PE_PGRS15	PE-PGRS family protein PE_PGRS15
968426	2	A	Ins	C	137	100	237	76.7	237		Rv0872c	PE_PGRS15	PE-PGRS family protein PE_PGRS15
968426	3	A	Ins	C	137	100	237	76.7	237		Rv0872c	PE_PGRS15	PE-PGRS family protein PE_PGRS15
968426	4	A	Ins	G	137	100	237	76.7	237		Rv0872c	PE_PGRS15	PE-PGRS family protein PE_PGRS15
968426	5	A	Ins	G	137	99	236	76.38	237		Rv0872c	PE_PGRS15	PE-PGRS family protein PE_PGRS15
968426	6	A	Ins	G	137	100	237	76.7	237		Rv0872c	PE_PGRS15	PE-PGRS family protein PE_PGRS15
968426	7	A	Ins	T	137	100	237	76.7	237		Rv0872c	PE_PGRS15	PE-PGRS family protein PE_PGRS15
968426	8	A	Ins	T	137	100	237	76.7	237		Rv0872c	PE_PGRS15	PE-PGRS family protein PE_PGRS15
968426	9	A	Ins	G	137	100	237	76.7	237		Rv0872c	PE_PGRS15	PE-PGRS family protein PE_PGRS15
969762	0	C	SNP	G	113	83	193	99.49	197	Gly161Gly (ggg/ggC)	Rv0872c	PE_PGRS15	PE-PGRS family protein PE_PGRS15
976897	1	T	Ins	G	70	76	146	82.02	146		Rv0878c	PPE13	PPE family protein PPE13
979704	0	G	SNP	C	148	157	297	100	305	Gly115Arg (ggc/Cgc)	Rv0881	-	tRNA/rRNA methyltransferase
986463	0	G	SNP	C	120	128	244	99.6	249
990001	0	G	SNP	C	110	132	240	100	242	Pro866Ala (ccc/Gcc)	Rv0890c	-	HTH-type transcriptional regulator
991939	0	G	SNP	A	173	128	297	99.67	302	Arg220Cys (cgc/Tgc)	Rv0890c	-	HTH-type transcriptional regulator
993346	0	A	SNP	C	143	115	253	100	258	Val37Gly (gtt/gGt)	Rv0891c	-	hypothetical protein
996263	0	G	SNP	A	144	163	305	99.35	309	Thr11Thr (acc/acT)	Rv0893c	-	S-adenosylmethionine-dependentmethyltransferase
999343	1	A	Ins	T	127	126	253	95.83	254
1002172	0	G	SNP	A	133	129	257	100	262	Arg82Trp (cgg/Tgg)	Rv0897c	-	oxidoreductase
1007198	0	A	SNP	G	122	152	269	99.64	275	Leu328Pro (ctg/cCg)	Rv0904c	accD3	acetyl-CoAcarboxylase carboxyl transferase subunit beta
1007660	0	G	Del	GAP	112	111	221	96.96	230		Rv0904c	accD3	acetyl-CoAcarboxylase carboxyl transferase subunit beta
1008460	0	C	SNP	T	116	140	253	99.61	257	Ser85Phe (tcc/tTc)	Rv0905	echA6	enoyl-CoA hydratase EchA6
1009500	0	C	SNP	T	106	117	215	100	223	Pro186Leu (ccg/cTg)	Rv0906	-	hypothetical protein
1010204	1	C	Ins	G	103	117	220	97.35	222		Rv0907	-	hypothetical protein
1012815	0	C	SNP	G	118	147	263	100	265	Ala362Gly (gcc/gGc)	Rv0908	ctpE	metal cation transporter ATPase E
1023911	0	C	SNP	G	121	120	236	98.77	244
1024346	0	A	SNP	G	116	130	245	99.6	247	Ser46Gly (agt/Ggt)	Rv0918	-	hypothetical protein
1025106	0	T	SNP	C	137	140	274	100	277	Phe141Phe (ttt/ttC)	Rv0919	-	GCN5-like N-acetyltransferase
1026482	0	G	SNP	A	114	126	234	98.36	244	Pro112Leu (ccc/cTc)	Rv0920c	-	transposase
1029586	0	G	SNP	A	122	120	237	97.98	247	Pro331Leu (ccc/cTc)	Rv0923c	-	hypothetical protein
1034381	0	G	SNP	A	114	127	232	99.18	243	Ala84Val (gct/gTt)	Rv0927c	-	oxidoreductase
1037012	0	T	SNP	C	129	142	268	100	271	Met5Thr (atg/aCg)	Rv0930	pstA1	phosphate ABC transporter permease PstA
1037911	0	C	SNP	T	88	112	194	100	200	Arg305_ (cga/Tga)	Rv0930	pstA1	phosphate ABC transporter permease PstA
1047165	0	T	SNP	C	102	110	209	100	212	Cys344Arg (tgc/Cgc)	Rv0938	ligD	multifunctional non-homologous end joining DNA repair protein/ATP dependent DNA ligase LigD
1047641	0	C	SNP	T	114	121	232	99.58	236	Ser502Ser (agc/agT)	Rv0938	ligD	multifunctional non-homologous end joining DNA repair protein/ATP dependent DNA ligase LigD
1054784	0	C	SNP	G	114	108	217	99.11	224	Arg180Gly (cgc/Ggc)	Rv0945	-	oxidoreductase
1068151	0	T	SNP	C	119	88	204	100	207	His197His (cat/caC)	Rv0956	purN	phosphoribosylglycinamide formyltransferase PurN
1068432	0	A	SNP	G	127	106	229	100	233	Pro76Pro (cca/ccG)	Rv0957	purH	bifunctionalphosphoribosylaminoimidazolecarboxamide formyltransferase/inosinemonophosphate cyclohydrolase
1070702	0	T	SNP	C	115	84	196	100	199	Ser274Pro (tcc/Ccc)	Rv0958	-	magnesium chelatase
1071349	0	G	SNP	C	131	120	250	99.6	252	Gly32Ala (ggc/gCc)	Rv0959	-	hypothetical protein
1074558	0	G	SNP	A	110	126	233	100	236	Pro186Leu (ccc/cTc)	Rv0962c	lprP	lipoprotein LprP
1075279	0	T	SNP	C	126	124	244	99.6	251
1076309	0	G	SNP	T	124	102	221	100	226	Pro124Thr (cct/Act)	Rv0964c	-	hypothetical protein
1077312	0	A	SNP	G	109	105	208	100	214	Val175Ala (gtg/gCg)	Rv0966c	-	hypothetical protein
1079927	0	C	SNP	A	141	142	279	99.65	284	Thr395Thr (acc/acA)	Rv0969	ctpV	copper-exporting ATPase
1080192	0	G	SNP	A	109	125	231	99.57	235	Asp484Asn (gat/Aat)	Rv0969	ctpV	copper-exporting ATPase
1081681	0	T	SNP	C	107	100	202	100	207	Val210Val (gtt/gtC)	Rv0970	-	integral membrane protein
1087193	0	G	SNP	C	122	132	253	100	254	Asn51Lys (aac/aaG)	Rv0974c	accD2	acetyl-/propionyl-CoA carboxylase subunit beta
1090188	1	A	Ins	G	114	103	217	95.59	217
1093406	0	A	SNP	G	141	118	254	100	259	Val317Val (gtt/gtC)	Rv0978c	PE_PGRS17	PE-PGRS family protein PE_PGRS17
1095490	0	A	SNP	G	92	151	241	99.18	245	Val321Ala (gtc/gCc)	Rv0980c	PE_PGRS18	PE-PGRS family protein PE_PGRS18
1095644	0	C	SNP	T	44	91	133	98.54	137	Ala270Thr (gcg/Acg)	Rv0980c	PE_PGRS18	PE-PGRS family protein PE_PGRS18
1095678	0	A	SNP	G	58	71	127	98.47	131	Gly258Gly (ggt/ggC)	Rv0980c	PE_PGRS18	PE-PGRS family protein PE_PGRS18
1095981	0	A	SNP	C	152	144	294	97.69	303	Gly157Gly (ggt/ggG)	Rv0980c	PE_PGRS18	PE-PGRS family protein PE_PGRS18
1096633	0	T	SNP	G	110	119	229	99.13	231
1097220	0	C	SNP	T	125	123	246	100	248	Ser133Ser (tcc/tcT)	Rv0981	mprA	two-component response regulator MrpA
1098523	0	T	SNP	A	127	114	239	100	241	Leu339His (ctt/cAt)	Rv0982	mprB	two component histidine-protein kinase/phosphatase MprB
1099058	0	G	SNP	A	102	112	212	100	214
1100234	0	T	SNP	C	113	117	227	100	230	Leu390Pro (ctg/cCg)	Rv0983	pepD	serine protease PepD
1100414	0	G	SNP	A	114	131	240	100	245	Gly450Asp (ggc/gAc)	Rv0983	pepD	serine protease PepD
1104690	0	T	SNP	G	149	149	296	99.67	299	Phe717Val (ttc/Gtc)	Rv0987	-	adhesion component ABC transporter permease
1106099	0	C	SNP	T	131	136	267	99.63	268	Ile328Ile (atc/atT)	Rv0988	-	hypothetical protein
1106422	0	T	SNP	C	125	131	253	99.61	257	Ile321Val (ata/Gta)	Rv0989c	grcC2	polyprenyl-diphosphate synthase GrcC
1107940	0	A	SNP	C	121	122	239	99.18	245	Ser54Ala (tcc/Gcc)	Rv0990c	-	hypothetical protein
1109975	0	A	SNP	G	111	108	217	100	219	Gln235Arg (cag/cGg)	Rv0993	galU	UTP--glucose-1-phosphate uridylyltransferase
1110721	0	T	SNP	C	140	130	263	100	270	Arg151Arg (cgt/cgC)	Rv0994	moeA1	molybdopterin molybdenumtransferase 1
1111514	0	A	SNP	G	124	129	250	98.83	256	Ile416Val (atc/Gtc)	Rv0994	moeA1	molybdopterin molybdenumtransferase 1
1111852	0	G	SNP	T	130	123	252	100	253	Asp81Tyr (gat/Tat)	Rv0995	rimJ	ribosomal-protein-alanine acetyltransferase RimJ
1113733	0	C	SNP	A	106	121	225	99.56	228
1115509	0	C	SNP	T	109	111	219	99.1	222	Ile254Ile (atc/atT)	Rv0998	-	acetyltransferase
1120338	0	C	SNP	T	122	113	231	98.33	239	Ala106Val (gcg/gTg)	Rv1003	-	rRNA small subunit methyltransferase I
1126889	0	G	SNP	C	119	109	227	100	228	Arg39Gly (cgc/Ggc)	Rv1007c	metS	methionine--tRNA ligase
1127648	0	C	SNP	A	117	147	262	100	264	Thr187Asn (acc/aAc)	Rv1008	tatD	deoxyribonuclease TatD
1139089	0	G	SNP	C	114	136	249	100	250	Thr41Thr (acg/acC)	Rv1020	mfd	transcription-repair coupling factor
1144409	0	T	SNP	G	128	104	230	99.15	234	Ile225Ser (atc/aGc)	Rv1022	lpqU	lipoprotein LpqU
1144585	0	A	SNP	G	128	128	253	100	256	Arg8Gly (agg/Ggg)	Rv1023	eno	enolase
1148259	0	A	SNP	G	118	106	224	99.56	225
1149551	0	C	SNP	T	128	125	251	100	253	Glu712Glu (gag/gaA)	Rv1028c	kdpD	sensor protein KdpD
1150585	0	G	SNP	A	111	108	211	100	219	Pro368Ser (ccc/Tcc)	Rv1028c	kdpD	sensor protein KdpD
1151054	0	C	SNP	G	113	139	251	99.6	253	Ser211Ser (tcg/tcC)	Rv1028c	kdpD	sensor protein KdpD
1152805	0	T	SNP	A	122	104	222	100	226	Leu265Gln (ctg/cAg)	Rv1029	kdpA	potassium-transporting ATPase subunit A
1152863	0	A	SNP	G	131	113	242	100	244	Gln284Gln (caa/caG)	Rv1029	kdpA	potassium-transporting ATPase subunit A
1153388	0	C	SNP	T	99	132	225	100	231	Asn459Asn (aac/aaT)	Rv1029	kdpA	potassium-transporting ATPase subunit A
1160770	0	T	SNP	A	151	150	298	100	301	Gln20Leu (cag/cTg)	Rv1037c	esxI	ESAT-6 like protein EsxI
1163134	0	T	SNP	C	112	97	206	100	209	Gly81Gly (gga/ggG)	Rv1040c	PE8	PE family protein PE8
1164336	0	G	SNP	A	103	126	228	100	229
1164571	0	A	SNP	G	114	118	227	100	232
1165521	1	T	Ins	A	110	122	232	96.67	233
1168715	1	C	Ins	T	107	119	226	95.76	226
1173750	0	G	SNP	T	141	107	246	100	248	Ala290Ala (gcg/gcT)	Rv1050	-	oxidoreductase
1177184	0	C	SNP	A	112	106	212	99.09	220
1178116	0	T	SNP	C	120	120	238	100	240	Thr163Thr (act/acC)	Rv1056	-	hypothetical protein
1188985	0	G	SNP	A	144	100	231	97.99	249	Gly480Gly (ggc/ggT)	Rv1067c	PE_PGRS19	PE-PGRS family protein PE_PGRS19
1189197	0	C	Del	GAP	75	98	169	81.6	212		Rv1067c	PE_PGRS19	PE-PGRS family protein PE_PGRS19
1189198	0	G	Del	GAP	75	98	169	80.47	215		Rv1067c	PE_PGRS19	PE-PGRS family protein PE_PGRS19
1189199	0	C	Del	GAP	75	98	169	80.47	215		Rv1067c	PE_PGRS19	PE-PGRS family protein PE_PGRS19
1189200	0	C	Del	GAP	75	98	169	79.72	217		Rv1067c	PE_PGRS19	PE-PGRS family protein PE_PGRS19
1189201	0	G	Del	GAP	75	98	169	81.6	212		Rv1067c	PE_PGRS19	PE-PGRS family protein PE_PGRS19
1189202	0	T	Del	GAP	75	98	169	84.39	205		Rv1067c	PE_PGRS19	PE-PGRS family protein PE_PGRS19
1190093	0	A	SNP	C	155	87	238	92.72	261	Leu111Trp (ttg/tGg)	Rv1067c	PE_PGRS19	PE-PGRS family protein PE_PGRS19
1191497	0	T	SNP	A	34	8	40	85.71	49	Thr218Ser (acg/Tcg)	Rv1068c	PE_PGRS20	PE-PGRS family protein PE_PGRS20
1191741	0	G	SNP	A	133	64	194	86.03	229	Tyr136Tyr (tac/taT)	Rv1068c	PE_PGRS20	PE-PGRS family protein PE_PGRS20
1193463	0	T	SNP	A	107	117	223	99.12	226	Thr271Ser (acc/Tcc)	Rv1069c	-	hypothetical protein
1200418	0	A	SNP	G	110	145	251	99.61	256
1211369	0	A	SNP	C	110	121	229	98.3	235	Ser259Arg (agc/Cgc)	Rv1086	-	(2Z,6E)-farnesyl diphosphate synthase
1212163	0	C	Del	GAP	5	16	21	91.3	23		Rv1087	PE_PGRS21	PE-PGRS family protein PE_PGRS21
1212164	0	T	Del	GAP	5	16	21	91.3	23		Rv1087	PE_PGRS21	PE-PGRS family protein PE_PGRS21
1212165	0	C	Del	GAP	5	16	21	91.3	23		Rv1087	PE_PGRS21	PE-PGRS family protein PE_PGRS21
1212166	0	G	Del	GAP	5	16	21	91.3	23		Rv1087	PE_PGRS21	PE-PGRS family protein PE_PGRS21
1212167	0	G	Del	GAP	5	16	21	91.3	23		Rv1087	PE_PGRS21	PE-PGRS family protein PE_PGRS21
1212168	0	C	Del	GAP	5	16	21	91.3	23		Rv1087	PE_PGRS21	PE-PGRS family protein PE_PGRS21
1212169	0	G	Del	GAP	5	16	21	91.3	23		Rv1087	PE_PGRS21	PE-PGRS family protein PE_PGRS21
1212170	0	T	Del	GAP	5	16	21	91.3	23		Rv1087	PE_PGRS21	PE-PGRS family protein PE_PGRS21
1212171	0	A	Del	GAP	5	16	21	91.3	23		Rv1087	PE_PGRS21	PE-PGRS family protein PE_PGRS21
1212172	0	G	Del	GAP	5	16	21	91.3	23		Rv1087	PE_PGRS21	PE-PGRS family protein PE_PGRS21
1212173	0	C	Del	GAP	5	16	21	91.3	23		Rv1087	PE_PGRS21	PE-PGRS family protein PE_PGRS21
1212174	0	G	Del	GAP	5	16	21	91.3	23		Rv1087	PE_PGRS21	PE-PGRS family protein PE_PGRS21
1212175	0	C	Del	GAP	5	16	21	91.3	23		Rv1087	PE_PGRS21	PE-PGRS family protein PE_PGRS21
1212176	0	C	Del	GAP	5	16	21	91.3	23		Rv1087	PE_PGRS21	PE-PGRS family protein PE_PGRS21
1212177	0	C	Del	GAP	5	16	21	91.3	23		Rv1087	PE_PGRS21	PE-PGRS family protein PE_PGRS21
1212178	0	G	Del	GAP	5	16	21	91.3	23		Rv1087	PE_PGRS21	PE-PGRS family protein PE_PGRS21
1212179	0	G	Del	GAP	5	16	21	91.3	23		Rv1087	PE_PGRS21	PE-PGRS family protein PE_PGRS21
1212180	0	C	Del	GAP	5	16	21	91.3	23		Rv1087	PE_PGRS21	PE-PGRS family protein PE_PGRS21
1212181	0	G	Del	GAP	5	16	21	91.3	23		Rv1087	PE_PGRS21	PE-PGRS family protein PE_PGRS21
1212182	0	T	Del	GAP	5	16	21	91.3	23		Rv1087	PE_PGRS21	PE-PGRS family protein PE_PGRS21
1212183	0	G	Del	GAP	5	16	21	91.3	23		Rv1087	PE_PGRS21	PE-PGRS family protein PE_PGRS21
1212184	0	C	Del	GAP	5	16	21	91.3	23		Rv1087	PE_PGRS21	PE-PGRS family protein PE_PGRS21
1212185	0	C	Del	GAP	5	16	21	91.3	23		Rv1087	PE_PGRS21	PE-PGRS family protein PE_PGRS21
1212351	0	T	Del	GAP	59	37	94	96.97	99		Rv1087	PE_PGRS21	PE-PGRS family protein PE_PGRS21
1212352	0	G	Del	GAP	59	37	94	97.96	98		Rv1087	PE_PGRS21	PE-PGRS family protein PE_PGRS21
1212353	0	T	Del	GAP	59	37	94	98.97	97		Rv1087	PE_PGRS21	PE-PGRS family protein PE_PGRS21
1212354	0	C	Del	GAP	59	37	94	97.96	98		Rv1087	PE_PGRS21	PE-PGRS family protein PE_PGRS21
1212355	0	G	Del	GAP	59	37	94	98.97	97		Rv1087	PE_PGRS21	PE-PGRS family protein PE_PGRS21
1212356	0	G	Del	GAP	59	37	94	97.96	98		Rv1087	PE_PGRS21	PE-PGRS family protein PE_PGRS21
1212357	0	C	Del	GAP	59	37	94	97.96	98		Rv1087	PE_PGRS21	PE-PGRS family protein PE_PGRS21
1212358	0	G	Del	GAP	59	37	94	97.96	98		Rv1087	PE_PGRS21	PE-PGRS family protein PE_PGRS21
1212359	0	G	Del	GAP	59	37	94	97.96	98		Rv1087	PE_PGRS21	PE-PGRS family protein PE_PGRS21
1212360	0	T	Del	GAP	59	37	94	98.97	97		Rv1087	PE_PGRS21	PE-PGRS family protein PE_PGRS21
1212361	0	G	Del	GAP	59	37	94	97.96	98		Rv1087	PE_PGRS21	PE-PGRS family protein PE_PGRS21
1212362	0	C	Del	GAP	59	37	94	97.96	98		Rv1087	PE_PGRS21	PE-PGRS family protein PE_PGRS21
1212624	0	C	SNP	T	6	23	28	100	29	Gly355Gly (ggc/ggT)	Rv1087	PE_PGRS21	PE-PGRS family protein PE_PGRS21
1212825	0	T	SNP	C	42	73	115	95.04	121	Gly422Gly (ggt/ggC)	Rv1087	PE_PGRS21	PE-PGRS family protein PE_PGRS21
1212827	0	T	SNP	G	49	77	126	96.18	131	Val423Gly (gtc/gGc)	Rv1087	PE_PGRS21	PE-PGRS family protein PE_PGRS21
1212834	0	T	SNP	G	51	78	127	97.73	132	Gly425Gly (ggt/ggG)	Rv1087	PE_PGRS21	PE-PGRS family protein PE_PGRS21
1212837	0	T	SNP	C	57	79	135	99.27	137	Ala426Ala (gct/gcC)	Rv1087	PE_PGRS21	PE-PGRS family protein PE_PGRS21
1212971	0	T	SNP	C	152	84	231	99.16	238	Val471Ala (gtc/gCc)	Rv1087	PE_PGRS21	PE-PGRS family protein PE_PGRS21
1215105	0	T	Del	GAP	100	120	216	99.55	221
1220680	0	T	SNP	C	124	112	231	99.58	237	Val36Ala (gta/gCa)	Rv1093	glyA1	serine hydroxymethyltransferase
1224367	0	T	SNP	C	81	74	153	99.36	156
1224572	0	G	SNP	T	125	89	214	99.07	216	Arg63Leu (cgg/cTg)	Rv1096	-	glycosyl hydrolase
1227830	0	G	SNP	T	119	129	246	100	248	Thr285Thr (acc/acA)	Rv1099c	glpX	fructose 1,6-bisphosphatase
1230778	0	G	SNP	A	121	129	249	100	250	Thr65Ile (acc/aTc)	Rv1102c	mazF3	mRNA interferase MazF3
1233751	0	A	SNP	G	118	103	220	99.55	222	Val69Ala (gtc/gCc)	Rv1106c	-	3 beta-hydroxysteroid dehydrogenase/delta 5-->4-isomerase
1236433	0	A	SNP	C	107	103	208	100	210	Glu83Asp (gaa/gaC)	Rv1110	lytB2	4-hydroxy-3-methylbut-2-enyl diphosphate reductase
1240214	0	C	SNP	G	121	119	238	99.17	242	Leu10Val (cta/Gta)	Rv1115	-	hypothetical protein
1240744	0	C	SNP	A	124	131	254	100	255	Asn186Lys (aac/aaA)	Rv1115	-	hypothetical protein
1241572	0	A	SNP	G	118	106	222	100	224
1244380	0	C	Del	GAP	101	105	198	97.63	211		Rv1121	zwf1	glucose-6-phosphate 1-dehydrogenase
1247391	0	A	SNP	C	109	98	202	99.52	208	Ser89Arg (agc/Cgc)	Rv1124	ephC	epoxide hydrolase EphC
1248382	0	A	SNP	G	129	112	237	99.59	242	Ser101Gly (agc/Ggc)	Rv1125	-	hypothetical protein
1248936	0	G	SNP	C	111	110	217	100	221	Pro285Pro (ccg/ccC)	Rv1125	-	hypothetical protein
1248978	0	T	SNP	C	114	103	216	100	217	Ala299Ala (gct/gcC)	Rv1125	-	hypothetical protein
1250340	0	A	SNP	G	123	118	237	99.59	242	Ala355Ala (gct/gcC)	Rv1127c	ppdK	pyruvate, phosphate dikinase PpdK
1251199	0	C	SNP	T	100	109	209	100	209	Gly69Glu (gga/gAa)	Rv1127c	ppdK	pyruvate, phosphate dikinase PpdK
1252164	0	T	SNP	C	112	108	217	99.55	221	Glu270Gly (gaa/gGa)	Rv1128c	-	hypothetical protein
1254562	0	A	SNP	G	118	130	244	98.8	251	Asp3Gly (gat/gGt)	Rv1130	prpD	methylcitrate dehydratase PrpD
1254809	0	C	SNP	T	120	102	219	99.11	224	Arg85Arg (cgc/cgT)	Rv1130	prpD	methylcitrate dehydratase PrpD
1262859	0	C	SNP	T	145	141	277	97.61	293	Gly424Ser (ggc/Agc)	Rv1135c	PPE16	PPE family protein PPE16
1265828	0	G	SNP	A	135	107	242	99.59	243	Leu221Leu (ctg/Ttg)	Rv1138c	-	oxidoreductase
1269028	0	G	SNP	C	115	116	228	99.57	232
1271187	0	C	SNP	G	116	118	231	99.15	236	Thr11Ser (acc/aGc)	Rv1144	-	oxidoreductase
1273250	1	G	Ins	A	101	113	214	96.4	214		Rv1145	-	transmembrane transport protein
1274230	0	C	SNP	T	104	98	196	99.02	204	Ser292Ser (agc/agT)	Rv1146	-	transmembrane transport protein
1275957	0	T	SNP	C	107	114	216	100	221
1276432	0	C	SNP	T	106	117	222	99.11	225	Lys439Lys (aag/aaA)	Rv1148c	-	hypothetical protein
1276588	0	C	SNP	G	101	101	200	98.54	205	Ala387Ala (gcg/gcC)	Rv1148c	-	hypothetical protein
1277869	1	G	Ins	T	129	98	227	95.78	227
1279279	0	T	SNP	C	110	113	222	97.38	229	Ala113Ala (gca/gcG)	Rv1151c	-	NAD-dependent protein deacylase
1281118	0	T	SNP	C	101	97	196	99.5	199	Thr123Ala (acg/Gcg)	Rv1154c	-	hypothetical protein
1281771	0	T	SNP	C	118	109	225	99.13	229	Ser115Pro (tcg/Ccg)	Rv1155	-	pyridoxine/pyridoxamine 5'-phosphate oxidase
1281984	0	G	SNP	A	95	131	224	100	226
1287170	0	A	SNP	G	121	96	215	98.64	220
1287372	0	G	SNP	C	115	128	239	99.18	245	Leu15Leu (ctg/ctC)	Rv1161	narG	nitrate reductase subunit alpha
1291270	0	A	SNP	C	117	97	211	100	214	Asp69Ala (gac/gCc)	Rv1162	narH	nitrate reductase subunit beta
1291671	0	T	SNP	C	116	140	253	98.08	261	Tyr203His (tac/Cac)	Rv1162	narH	nitrate reductase subunit beta
1292102	0	A	SNP	G	110	115	222	99.56	226	Pro346Pro (cca/ccG)	Rv1162	narH	nitrate reductase subunit beta
1298233	0	C	SNP	T	118	113	228	98.3	235	Ala154Thr (gca/Aca)	Rv1167c	-	transcriptional regulator
1306259	0	A	SNP	G	115	101	212	100	216	Ala656Ala (gct/gcC)	Rv1175c	fadH	NADPH dependent 2,4-dienoyl-CoA reductase FadH
1307598	0	C	SNP	G	119	135	254	100	254	Cys210Ser (tgc/tCc)	Rv1175c	fadH	NADPH dependent 2,4-dienoyl-CoA reductase FadH
1308317	0	T	SNP	C	101	102	203	100	203	His159Arg (cat/cGt)	Rv1176c	-	hypothetical protein
1313337	1	A	Ins	G	13	48	61	84.72	61
1313338	0	A	SNP	C	13	48	61	96.83	63
1315191	0	A	SNP	C	131	124	253	100	255	_489Tyr (taa/taC)	Rv1180	pks3	polyketide beta-ketoacyl synthase
1315884	0	G	SNP	A	120	118	236	100	238	Ala217Ala (gcg/gcA)	Rv1181	pks4	polyketide beta-ketoacyl synthase
1321096	0	G	SNP	A	110	120	224	99.14	232	Ser354Ser (tcg/tcA)	Rv1182	papA3	acyltransferase PapA
1325650	0	G	SNP	A	117	135	251	100	252
1327890	0	G	SNP	A	137	123	258	100	260	Asp472Asp (gac/gaT)	Rv1186c	-	hypothetical protein
1328687	0	G	SNP	C	142	121	262	99.62	264	Pro207Ala (ccc/Gcc)	Rv1186c	-	hypothetical protein
1330776	0	G	SNP	A	102	105	207	97.64	212	Asp463Asn (gac/Aac)	Rv1187	rocA	pyrroline-5-carboxylate dehydrogenase RocA
1339774	0	C	SNP	G	122	102	224	99.12	226	Gly142Gly (ggc/ggG)	Rv1196	PPE18	PPE family protein PPE18
1339823	0	A	SNP	G	118	117	232	100	235	Thr159Ala (acg/Gcg)	Rv1196	PPE18	PPE family protein PPE18
1339894	0	C	SNP	T	115	133	246	100	248	Leu182Leu (ctc/ctT)	Rv1196	PPE18	PPE family protein PPE18
1339905	0	C	SNP	T	120	129	238	100	249	Ala186Val (gcc/gTc)	Rv1196	PPE18	PPE family protein PPE18
1340500	0	G	SNP	T	130	118	242	99.2	250	Met384Ile (atg/atT)	Rv1196	PPE18	PPE family protein PPE18
1340784	0	T	SNP	C	117	124	236	96.02	251	Gly42Gly (ggt/ggC)	Rv1197	esxK	ESAT-6 like protein EsxK
1341295	0	A	SNP	G	118	112	230	99.57	231
1345016	0	C	SNP	T	107	109	209	98.63	219	Ala52Thr (gcc/Acc)	Rv1201c	dapD	2,3,4,5-tetrahydropyridine-2,6-dicarboxylate N-succinyltransferase
1351172	0	A	SNP	G	125	114	236	100	239
1360209	0	T	SNP	C	109	94	202	100	203	Ala531Ala (gca/gcG)	Rv1217c	-	tetronasin ABC transporter integral membrane protein
1361190	0	G	SNP	A	121	108	223	99.57	230	Ser204Ser (agc/agT)	Rv1217c	-	tetronasin ABC transporter integral membrane protein
1362006	0	T	SNP	C	93	115	206	99.52	209	Gln243Arg (caa/cGa)	Rv1218c	-	tetronasin ABC transporter ATP-binding protein
1365837	1	C	Ins	G	137	109	246	91.45	247
1365837	2	C	Ins	G	137	109	246	91.45	246
1367484	0	T	SNP	G	112	114	224	99.56	227	Trp8Gly (tgg/Ggg)	Rv1224	tatB	Sec-independent protein translocase protein TatB
1371470	0	G	SNP	A	97	111	205	99.52	209	Arg184His (cgt/cAt)	Rv1228	lpqX	lipoprotein LpqX
1371697	0	G	SNP	A	115	117	230	99.15	234	Ala57Thr (gcc/Acc)	Rv1228a	-	hypothetical protein
1374065	0	T	SNP	C	121	110	228	100	231	Ser45Gly (agc/Ggc)	Rv1230c	-	membrane protein
1375724	0	A	SNP	C	106	114	219	100	220	Cys149Gly (tgc/Ggc)	Rv1232c	-	hypothetical protein
1376568	1	C	Ins	G	100	91	191	91.83	191		Rv1233c	-	hypothetical protein
1377568	0	A	SNP	G	116	98	210	99.07	216	Val15Val (gta/gtG)	Rv1235	lpqY	trehalose ABC transporter substrate-binding lipoprotein LpqY
1382628	0	T	SNP	C	112	108	218	99.55	221	Lys139Glu (aaa/Gaa)	Rv1239c	corA	magnesium and cobalt transport transmembrane protein CorA
1386011	0	C	Del	GAP	164	138	298	92.64	326		Rv1243c	PE_PGRS23	PE-PGRS family protein PE_PGRS23
1387478	0	G	SNP	C	100	103	196	98.07	207	Asp208His (gac/Cac)	Rv1244	lpqZ	lipoprotein LpqZ
1390763	0	C	SNP	T	103	112	212	99.54	216	Val764Met (gtg/Atg)	Rv1248c	-	multifunctional 2-oxoglutarate dehydrogenase E1 component /2-oxoglutarate dehydrogenase dihydrolipoyllysine-residue succinyltransferase
1393626	0	A	SNP	G	146	101	242	99.6	248	Leu119Leu (ctt/ctC)	Rv1249c	-	membrane protein
1396618	0	C	SNP	A	101	91	191	100	192	Glu875_ (gag/Tag)	Rv1251c	-	hypothetical protein
1396922	0	T	SNP	C	139	115	251	100	254	Thr773Thr (aca/acG)	Rv1251c	-	hypothetical protein
1401033	0	C	SNP	T	87	115	200	99.02	204	Ser355Leu (tcg/tTg)	Rv1253	deaD	ATP-dependent RNA helicase DeaD
1411210	0	T	SNP	G	99	116	212	100	215	Val260Val (gtt/gtG)	Rv1263	amiB2	amidase AmiB
1413148	0	C	SNP	T	85	122	192	99.04	209
1414021	0	C	SNP	T	96	118	213	100	214	Arg607Gln (cgg/cAg)	Rv1266c	pknH	serine/threonine-protein kinase PknH
1422666	0	C	SNP	T	121	107	224	100	228	Gly462Glu (ggg/gAg)	Rv1273c	-	drug ABC transporter ATP-binding protein
1422667	0	C	SNP	T	121	113	232	100	234	Gly462Arg (ggg/Agg)	Rv1273c	-	drug ABC transporter ATP-binding protein
1434716	0	C	SNP	T	110	107	210	98.19	221	Asp186Asn (gac/Aac)	Rv1281c	oppD	oligopeptide ABC transporter ATP-binding protein OppD
1438028	0	C	SNP	G	98	100	198	99.5	199	Ser40Arg (agc/agG)	Rv1285	cysD	sulfate adenylyltransferase subunit 2
1440090	0	C	SNP	T	86	104	187	98.45	193	Thr395Ile (acc/aTc)	Rv1286	-	bifunctional sulfate adenyltransferase subunit 1 CysN/adenylylsulfate kinase CysC
1440469	0	C	SNP	G	130	98	225	100	228	Pro521Pro (ccc/ccG)	Rv1286	-	bifunctional sulfate adenyltransferase subunit 1 CysN/adenylylsulfate kinase CysC
1441545	0	G	SNP	A	11	9	20	100	20	Ala66Ala (gcg/gcA)	Rv1288	-	hypothetical protein
1441576	0	T	SNP	C	6	5	11	100	11	Leu77Leu (ttg/Ctg)	Rv1288	-	hypothetical protein
1441579	0	A	SNP	T	7	7	14	100	14	Asn78Tyr (aat/Tat)	Rv1288	-	hypothetical protein
1441582	0	T	SNP	C	9	9	18	100	18	Trp79Arg (tgg/Cgg)	Rv1288	-	hypothetical protein
1445781	0	A	SNP	G	110	144	253	100	254	Ala18Ala (gct/gcC)	Rv1291c	-	hypothetical protein
1450316	0	C	SNP	T	109	72	177	100	181	Ala314Ala (gcc/gcT)	Rv1294	thrA	homoserine dehydrogenase
1457144	0	C	SNP	T	102	117	218	100	219	Arg194Cys (cgc/Tgc)	Rv1300	hemK	release factor glutamine methyltransferase
1468208	0	A	SNP	C	110	119	222	91.24	251	Leu433Arg (ctg/cGg)	Rv1313c	-	insertion sequence element IS1557 transposase
1468492	0	C	SNP	A	125	129	250	99.22	256	Leu338Leu (ctg/ctT)	Rv1313c	-	insertion sequence element IS1557 transposase
1471659	0	C	SNP	T	127	110	234	100	237
1474587	0	G	SNP	T	100	86	184	99.47	187		Rvnr02	-	rRNA			linezolid (LZD)
1478357	0	G	SNP	T	135	119	252	99.61	255	Pro254Pro (ccc/ccA)	Rv1317c	alkA	bifunctional regulatory protein/DNA repair enzyme AlkA
1479085	0	T	SNP	C	131	115	243	100	246	Ile12Val (atc/Gtc)	Rv1317c	alkA	bifunctional regulatory protein/DNA repair enzyme AlkA
1479182	0	T	SNP	C	131	121	250	99.21	254
1480945	0	C	SNP	G	201	206	405	100	407	Thr519Thr (acg/acC)	Rv1319c	-	adenylate cyclase
1480948	0	C	SNP	T	201	212	405	99.76	414	Glu518Glu (gag/gaA)	Rv1319c	-	adenylate cyclase
1481185	0	A	SNP	C	197	239	431	99.77	437	Asp439Glu (gat/gaG)	Rv1319c	-	adenylate cyclase
1481563	0	C	SNP	T	228	225	448	98.91	458	Glu313Glu (gag/gaA)	Rv1319c	-	adenylate cyclase
1482627	0	T	SNP	C	98	124	220	100	222	Thr531Ala (acg/Gcg)	Rv1320c	-	adenylate cyclase
1484708	0	A	SNP	C	98	101	197	100	199	Ser144Arg (agc/Cgc)	Rv1321	-	endonuclease NucS
1489142	0	C	SNP	T	130	139	248	96.76	278	Gly275Asp (ggc/gAc)	Rv1325c	PE_PGRS24	PE-PGRS family protein PE_PGRS24
1490905	0	A	SNP	G	127	130	253	100	257	Ser470Pro (tct/Cct)	Rv1326c	glgB	1,4-alpha-glucan branching protein
1495836	0	G	SNP	A	93	108	197	99.5	202	Val425Met (gtg/Atg)	Rv1328	glgP	glycogen phosphorylase
1498951	0	G	SNP	T	109	113	219	99.55	223	Thr80Lys (acg/aAg)	Rv1329c	dinG	ATP-dependent helicase DinG
1499213	0	T	Del	GAP	96	88	183	100	184		Rv1330c	pncB1	nicotinic acid phosphoribosyltransferase PncB1
1499214	0	C	Del	GAP	96	88	183	100	184		Rv1330c	pncB1	nicotinic acid phosphoribosyltransferase PncB1
1499215	0	A	Del	GAP	96	88	183	100	184		Rv1330c	pncB1	nicotinic acid phosphoribosyltransferase PncB1
1499216	0	G	Del	GAP	96	88	183	100	184		Rv1330c	pncB1	nicotinic acid phosphoribosyltransferase PncB1
1499217	0	G	Del	GAP	96	88	183	100	184		Rv1330c	pncB1	nicotinic acid phosphoribosyltransferase PncB1
1499218	0	C	Del	GAP	96	88	183	100	184		Rv1330c	pncB1	nicotinic acid phosphoribosyltransferase PncB1
1499219	0	C	Del	GAP	96	88	183	100	184		Rv1330c	pncB1	nicotinic acid phosphoribosyltransferase PncB1
1499220	0	G	Del	GAP	96	88	183	100	184		Rv1330c	pncB1	nicotinic acid phosphoribosyltransferase PncB1
1499221	0	G	SNP	A	97	89	183	100	186	Pro447Ser (ccg/Tcg)	Rv1330c	pncB1	nicotinic acid phosphoribosyltransferase PncB1
1499274	0	C	SNP	G	112	116	224	100	228	Gly429Ala (ggc/gCc)	Rv1330c	pncB1	nicotinic acid phosphoribosyltransferase PncB1
1500909	0	C	SNP	T	114	100	210	99.53	215	Val83Val (gtc/gtT)	Rv1331	-	ATP-dependent Clp protease adapter protein ClpS
1501700	0	G	SNP	A	115	112	221	99.56	228	Val34Val (gtg/gtA)	Rv1333	-	hydrolase
1505909	0	G	SNP	C	77	106	180	98.92	185
1508029	0	C	SNP	T	124	125	246	99.6	250	Arg153Cys (cgc/Tgc)	Rv1341	-	non-canonical purine NTP pyrophosphatase
1513189	0	C	SNP	T	96	108	203	100	204	Ala48Val (gct/gTt)	Rv1348	irtA	iron ABC transporter ATP-binding protein/permease IrtA
1526819	0	C	SNP	A	135	122	255	99.61	258	Arg70Arg (cgg/Agg)	Rv1358	-	transcriptional regulator
1527616	0	G	SNP	C	131	137	267	99.26	270	Ala335Ala (gcg/gcC)	Rv1358	-	transcriptional regulator
1533241	0	G	SNP	C	115	140	251	91.07	280	Thr131Thr (acc/acG)	Rv1361c	PPE19	PPE family protein PPE19
1533583	0	G	SNP	A	93	132	219	97.83	230	Tyr17Tyr (tac/taT)	Rv1361c	PPE19	PPE family protein PPE19
1533624	0	A	SNP	C	91	124	212	98.17	219	Phe4Val (ttc/Gtc)	Rv1361c	PPE19	PPE family protein PPE19
1534551	0	C	SNP	T	113	114	222	99.56	228	Glu20Glu (gag/gaA)	Rv1362c	-	membrane protein
1536251	0	G	SNP	T	117	118	230	100	235	Ala465Glu (gcg/gAg)	Rv1364c	-	sigma factor regulatory protein
1540141	0	T	SNP	C	114	103	215	99.09	219	Ile169Val (atc/Gtc)	Rv1367c	-	hypothetical protein
1540484	0	C	SNP	G	112	127	237	98.76	242	Leu54Leu (ctg/ctC)	Rv1367c	-	hypothetical protein
1544255	0	C	SNP	T	114	128	238	100	242	Arg299Arg (cgc/cgT)	Rv1371	-	membrane protein
1546703	0	C	SNP	T	134	113	241	100	247	Pro231Leu (ccg/cTg)	Rv1373	-	glycolipid sulfotransferase
1547125	0	T	SNP	C	94	124	212	100	218	Thr136Ala (aca/Gca)	Rv1374c	-	hypothetical protein
1552547	0	G	SNP	A	112	108	216	100	220	Arg37Trp (cgg/Tgg)	Rv1378c	-	hypothetical protein
1554216	0	C	SNP	T	106	93	189	99.5	200	Pro10Leu (ccc/cTc)	Rv1381	pyrC	dihydroorotase
1563717	0	C	SNP	T	149	142	288	99.66	292	Val8Val (gtc/gtT)	Rv1388	mihF	integration host factor MihF
1570566	0	C	SNP	A	114	141	249	100	255	Arg135Leu (cgg/cTg)	Rv1394c	cyp132	cytochrome P450 Cyp132
1573660	0	T	SNP	G	130	112	240	100	242	Arg66Ser (aga/agC)	Rv1396c	PE_PGRS25	PE-PGRS family protein PE_PGRS25
1583948	0	C	SNP	T	135	123	252	99.23	260	Thr283Ile (acc/aTc)	Rv1407	fmu	methyltransferase
1588899	0	G	SNP	T	98	100	196	100	198	Ala111Ala (gcg/gcT)	Rv1412	ribC	riboflavin synthase
1590000	0	G	SNP	A	117	128	240	99.19	247	Arg37His (cgc/cAc)	Rv1414	-	hypothetical protein
1593246	0	C	SNP	G	124	116	233	98.77	243	Ser203Trp (tcg/tGg)	Rv1418	lprH	lipoprotein LprH
1593331	0	G	SNP	A	129	112	236	100	241
1595342	0	T	SNP	C	111	108	215	100	219	Val434Ala (gtg/gCg)	Rv1420	uvrC	excinuclease ABC subunit UvrC
1599557	0	C	SNP	G	101	98	194	99	201	Arg33Thr (agg/aCg)	Rv1424c	-	membrane protein
1608276	0	A	SNP	C	109	101	206	99.53	211	Asn65Thr (aac/aCc)	Rv1431	-	hypothetical protein
1609840	0	A	SNP	G	107	110	215	99.54	218	Pro586Pro (cca/ccG)	Rv1431	-	hypothetical protein
1612624	1	T	Ins	A	83	84	167	79.52	167		Rv1435c	-	hypothetical protein
1612624	2	T	Ins	T	83	84	167	79.52	167		Rv1435c	-	hypothetical protein
1612624	3	T	Ins	C	83	84	167	79.52	167		Rv1435c	-	hypothetical protein
1612624	4	T	Ins	G	83	84	167	79.52	167		Rv1435c	-	hypothetical protein
1612624	5	T	Ins	G	83	82	165	78.57	167		Rv1435c	-	hypothetical protein
1612624	6	T	Ins	T	83	84	167	79.52	167		Rv1435c	-	hypothetical protein
1612624	7	T	Ins	A	83	84	167	79.52	167		Rv1435c	-	hypothetical protein
1612624	8	T	Ins	C	80	84	164	78.1	167		Rv1435c	-	hypothetical protein
1612624	9	T	Ins	C	83	84	167	79.52	167		Rv1435c	-	hypothetical protein
1612624	10	T	Ins	G	83	84	167	79.52	167		Rv1435c	-	hypothetical protein
1612624	11	T	Ins	G	83	84	167	79.52	167		Rv1435c	-	hypothetical protein
1612624	12	T	Ins	T	83	84	167	79.52	167		Rv1435c	-	hypothetical protein
1612624	13	T	Ins	G	83	84	167	79.52	167		Rv1435c	-	hypothetical protein
1612624	14	T	Ins	C	83	84	167	79.52	167		Rv1435c	-	hypothetical protein
1612624	15	T	Ins	G	83	84	167	79.52	167		Rv1435c	-	hypothetical protein
1612624	16	T	Ins	C	83	84	167	79.52	167		Rv1435c	-	hypothetical protein
1612624	17	T	Ins	C	83	83	166	79.05	167		Rv1435c	-	hypothetical protein
1612624	18	T	Ins	A	83	84	167	79.52	167		Rv1435c	-	hypothetical protein
1612624	19	T	Ins	G	83	84	167	79.52	167		Rv1435c	-	hypothetical protein
1612624	20	T	Ins	G	82	84	166	79.05	167		Rv1435c	-	hypothetical protein
1612624	21	T	Ins	G	83	84	167	79.52	167		Rv1435c	-	hypothetical protein
1613035	0	T	SNP	C	128	97	222	100	225
1614143	0	G	SNP	A	109	128	233	99.16	239	Leu279Leu (ctg/ctA)	Rv1436	gap	glyceraldehyde 3-phosphate dehydrogenase
1618978	0	T	SNP	C	180	112	282	99.32	294	Asp236Gly (gat/gGt)	Rv1441c	PE_PGRS26	PE-PGRS family protein PE_PGRS26
1624791	0	C	SNP	G	120	119	235	99.58	240	Arg192Pro (cga/cCa)	Rv1446c	opcA	OXPP cycle protein OpcA
1627351	0	T	SNP	C	111	106	214	100	217	Thr244Ala (acc/Gcc)	Rv1448c	tal	transaldolase
1630148	0	A	SNP	C	110	116	224	99.56	227	Tyr18Asp (tac/Gac)	Rv1449c	tkt	transketolase
1634609	0	C	SNP	T	76	55	129	100	131	Ala7Thr (gcc/Acc)	Rv1450c	PE_PGRS27	PE-PGRS family protein PE_PGRS27
1634610	0	C	SNP	T	81	54	134	100	135	Val6Val (gtg/gtA)	Rv1450c	PE_PGRS27	PE-PGRS family protein PE_PGRS27
1636172	1	T	Ins	C	86	23	109	85.16	109		Rv1452c	PE_PGRS28	PE-PGRS family protein PE_PGRS28
1636172	2	T	Ins	C	85	23	108	84.38	109		Rv1452c	PE_PGRS28	PE-PGRS family protein PE_PGRS28
1636172	3	T	Ins	G	86	23	109	85.16	109		Rv1452c	PE_PGRS28	PE-PGRS family protein PE_PGRS28
1636826	0	C	SNP	A	121	161	269	97.24	290	Gly468Gly (ggg/ggT)	Rv1452c	PE_PGRS28	PE-PGRS family protein PE_PGRS28
1636918	0	C	SNP	T	102	154	248	76.88	333	Ala438Thr (gcc/Acc)	Rv1452c	PE_PGRS28	PE-PGRS family protein PE_PGRS28
1638182	0	C	SNP	T	119	185	301	100	304	Ser16Ser (tcg/tcA)	Rv1452c	PE_PGRS28	PE-PGRS family protein PE_PGRS28
1638183	0	G	SNP	A	122	185	302	100	307	Ser16Leu (tcg/tTg)	Rv1452c	PE_PGRS28	PE-PGRS family protein PE_PGRS28
1638188	0	C	SNP	T	118	183	300	100	301	Ala14Ala (gcg/gcA)	Rv1452c	PE_PGRS28	PE-PGRS family protein PE_PGRS28
1638191	0	C	SNP	G	122	184	298	99.67	307	Ala13Ala (gcg/gcC)	Rv1452c	PE_PGRS28	PE-PGRS family protein PE_PGRS28
1638194	0	G	SNP	C	124	194	315	100	318	Ala12Ala (gcc/gcG)	Rv1452c	PE_PGRS28	PE-PGRS family protein PE_PGRS28
1639594	0	C	SNP	A	117	108	221	100	225	Pro405Gln (cca/cAa)	Rv1453	-	transcriptional activator protein
1645802	0	T	SNP	C	120	110	227	100	230	Lys113Glu (aaa/Gaa)	Rv1459c	-	alpha-(1->6)-mannopyranosyltransferase
1650072	0	A	SNP	G	123	103	216	100	226	Asn183Asp (aac/Gac)	Rv1462	-	hypothetical protein
1650406	0	C	SNP	A	109	121	227	99.57	231	Thr294Asn (acc/aAc)	Rv1462	-	hypothetical protein
1656293	0	G	SNP	A	120	99	215	99.1	221	Asn143Asn (aac/aaT)	Rv1468c	PE_PGRS29	PE-PGRS family protein PE_PGRS29
1656917	0	T	SNP	G	109	120	225	99.57	230
1676290	0	C	SNP	A	107	127	229	100	234	Lys198Asn (aag/aaT)	Rv1486c	-	hypothetical protein
1676880	0	A	SNP	G	127	109	233	100	236	Trp2Arg (tgg/Cgg)	Rv1486c	-	hypothetical protein
1681147	0	G	SNP	A	121	113	232	99.57	235
1681686	0	C	SNP	A	130	114	239	95.69	255	Gly94Val (ggg/gTg)	Rv1491c	-	TVP38/TMEM64 family membrane protein
1688300	0	T	SNP	C	149	117	263	99.25	268	Phe120Phe (ttt/ttC)	Rv1497	lipL	esterase LipL
1689349	0	C	SNP	T	97	136	228	99.57	234	Arg191His (cgc/cAc)	Rv1498c	-	methyltransferase
1692141	0	A	SNP	C	145	163	304	100	308	Ile84Ile (ata/atC)	Rv1501	-	hypothetical protein
1692960	0	T	SNP	C	121	136	253	100	257	Ser13Pro (tcg/Ccg)	Rv1502	-	hypothetical protein
1693561	0	A	SNP	G	151	118	262	99.26	271	Tyr213Cys (tac/tGc)	Rv1502	-	hypothetical protein
1698850	0	C	SNP	T	125	117	240	100	242	Ala349Thr (gca/Aca)	Rv1508c	-	membrane protein
1698911	0	G	SNP	A	147	120	265	100	267	Gly328Gly (ggc/ggT)	Rv1508c	-	membrane protein
1699849	0	G	SNP	A	130	144	272	99.28	276	Pro16Ser (ccg/Tcg)	Rv1508c	-	membrane protein
1702415	0	C	SNP	T	110	139	244	99.6	250	Ala374Val (gcg/gTg)	Rv1510	-	hypothetical protein
1706119	0	T	SNP	C	127	114	239	100	241	Ser159Ser (tca/tcG)	Rv1514c	-	glycosyltransferase
1708792	0	T	SNP	C	92	137	226	100	229
1709432	0	C	SNP	T	106	108	211	98.62	217	Leu188Phe (ctc/Ttc)	Rv1517	-	hypothetical protein
1713192	0	A	SNP	G	128	117	238	100	245	Val297Val (gta/gtG)	Rv1521	fadD25	fatty-acid--CoA ligase FadD25
1713923	0	A	SNP	G	123	137	256	100	260	His541Arg (cac/cGc)	Rv1521	fadD25	fatty-acid--CoA ligase FadD25
1716472	0	A	SNP	G	125	123	248	99.2	250	Ser381Pro (tcc/Ccc)	Rv1522c	mmpL12	transmembrane transport protein MmpL12
1718932	0	C	SNP	T	100	107	205	96.73	214	Asn69Asn (aac/aaT)	Rv1524	-	glycosyltransferase
1728161	0	G	SNP	T	123	112	227	99.58	236	Gly83Gly (ggc/ggA)	Rv1527c	pks5	polyketide synthase
1728460	0	A	SNP	C	122	119	238	99.18	243
1728837	0	A	SNP	G	123	139	261	100	262
1735739	0	T	SNP	C	121	118	231	100	239
1738751	0	C	SNP	A	81	104	182	100	185	Arg745Arg (cgg/Agg)	Rv1536	ileS	isoleucine--tRNA ligase
1748439	0	C	SNP	T	107	109	212	100	216	Thr249Ile (acc/aTc)	Rv1547	dnaE1	DNA polymerase III subunit alpha
1752561	0	T	SNP	C	106	164	263	100	270	Asp258Gly (gac/gGc)	Rv1548c	PPE21	PPE family protein PPE21
1753519	1	G	Ins	C	79	128	207	85.19	208
1759252	0	G	SNP	T	97	111	206	100	208	Ser524Ser (tcg/tcT)	Rv1552	frdA	fumarate reductase flavoprotein subunit		phylo (not 4,9)
1760292	0	A	SNP	G	122	158	279	100	280	Met40Val (atg/Gtg)	Rv1554	frdC	fumarate reductase membrane anchor subunit
1761765	0	G	SNP	A	104	103	206	100	207	Gly8Ser (ggc/Agc)	Rv1557	mmpL6	transmembrane transport protein MmpL6
1763482	0	G	SNP	A	107	120	225	100	227	Gly19Arg (ggg/Agg)	Rv1559	ilvA	threonine dehydratase IlvA
1764225	0	C	SNP	T	135	130	262	99.25	267	Ala266Ala (gcc/gcT)	Rv1559	ilvA	threonine dehydratase IlvA
1778430	0	T	SNP	C	133	156	287	100	289	Met191Thr (atg/aCg)	Rv1570	bioD	ATP-dependent dethiobiotin synthetase BioD
1779370	0	G	SNP	C	105	105	208	99.53	211	Thr19Thr (acg/acC)	Rv1573	-	phage protein
1780586	1	C	Ins	G	131	117	248	96.5	248		Rv1575	-	phage protein
1781251	0	C	SNP	T	109	134	240	99.59	244	Glu272Lys (gag/Aag)	Rv1576c	-	phage capsid protein
1781811	0	T	SNP	C	164	132	290	99	299	Asp85Gly (gac/gGc)	Rv1576c	-	phage capsid protein
1784238	0	A	Del	GAP	129	122	252	99.21	253		Rv1581c	-	phage protein
1788570	0	G	SNP	T	73	96	163	79.34	213	Asn198Lys (aac/aaA)	Rv1587c	-	hypothetical protein
1788574	0	T	SNP	C	80	97	167	78.67	225	His197Arg (cac/cGc)	Rv1587c	-	hypothetical protein
1789933	0	G	SNP	A	119	111	229	100	230
1792777	0	T	SNP	C	98	86	183	100	184	Ile322Val (att/Gtt)	Rv1592c	-	hypothetical protein
1792778	0	T	SNP	C	101	88	188	100	189	Glu321Glu (gaa/gaG)	Rv1592c	-	hypothetical protein
1798355	0	G	SNP	A	106	111	212	100	217	Gly21Asp (ggt/gAt)	Rv1597	-	hypothetical protein
1802047	0	C	SNP	G	113	114	220	99.56	228	Gln5Glu (cag/Gag)	Rv1601	hisB	imidazole glycerol-phosphate dehydratase
1803265	0	G	SNP	A	110	119	228	99.57	230	Ser201Asn (agc/aAc)	Rv1602	hisH	imidazole glycerol phosphate synthase subunit HisH
1804409	0	C	SNP	A	140	127	266	100	267	Pro124Gln (cca/cAa)	Rv1604	impA	inositol-monophosphatase ImpA
1811375	0	G	SNP	T	115	116	228	100	231	Gly83Gly (ggg/ggT)	Rv1612	trpB	tryptophan synthase subunit beta
1812448	0	C	SNP	T	118	107	222	99.12	227	Tyr30Tyr (tac/taT)	Rv1613	trpA	tryptophan synthase subunit alpha
1813702	0	C	SNP	A	108	97	203	99.03	207	Pro178Thr (ccg/Acg)	Rv1614	lgt	prolipoprotein diacylglyceryl transferase
1817976	0	A	SNP	T	131	105	229	100	236	His121Leu (cac/cTc)	Rv1618	tesB1	acyl-CoA thioesterase TesB
1818286	0	C	SNP	T	115	111	218	100	226	Gly224Gly (ggc/ggT)	Rv1618	tesB1	acyl-CoA thioesterase TesB
1827468	0	C	SNP	A	110	115	224	99.12	227	Val160Leu (gtg/Ttg)	Rv1625c	cya	adenylyl cyclase
1832509	0	C	SNP	G	108	108	214	100	216	Thr615Thr (acc/acG)	Rv1629	polA	DNA polymerase I
1833025	0	C	SNP	T	127	117	238	100	244	Asp787Asp (gac/gaT)	Rv1629	polA	DNA polymerase I
1836286	0	G	SNP	C	128	134	260	100	262
1836417	0	C	SNP	A	105	121	223	98.69	229	Gly138Gly (ggg/ggT)	Rv1632c	-	hypothetical protein
1839759	0	G	SNP	C	136	125	258	100	261	Gly198Arg (ggg/Cgg)	Rv1634	-	multidrug-efflux transporter
1840348	0	C	SNP	T	125	132	248	99.23	259	Ala394Val (gct/gTt)	Rv1634	-	multidrug-efflux transporter
1847919	0	C	SNP	G	105	127	228	100	232	Thr180Thr (acg/acC)	Rv1639c	-	hypothetical protein
1849609	0	T	SNP	C	118	138	255	100	256	Arg809Arg (cga/cgG)	Rv1640c	lysX	bifunctional lysine--tRNA ligase/phosphatidylglycerol lysyltransferase
1852803	0	C	SNP	A	108	121	226	99.57	230	Ala177Ala (gcc/gcA)	Rv1641	infC	initiation factor IF-3
1852877	0	A	SNP	C	98	102	196	99.5	201	_202Ser (tag/tCg)	Rv1641	infC	initiation factor IF-3
1854300	0	T	SNP	C	111	95	200	100	206	Leu232Pro (ctg/cCg)	Rv1644	tsnR	23S rRNA methyltransferase TsnR
1856617	0	C	SNP	T	91	80	164	99.42	172	Thr285Ile (aca/aTa)	Rv1646	PE17	PE family protein PE17
1856777	0	G	SNP	C	117	90	203	100	207	Ala2Pro (gcg/Ccg)	Rv1647	-	adenylate cyclase
1859559	0	C	SNP	A	104	109	210	100	213	Ala276Asp (gcc/gAc)	Rv1649	pheS	phenylalanine--tRNA ligase subunit alpha
1863584	0	G	SNP	T	159	143	288	100	302	Thr600Asn (acc/aAc)	Rv1651c	PE_PGRS30	PE-PGRS family protein PE_PGRS30
1873700	0	G	SNP	A	129	121	244	99.21	252	Leu354Leu (ctg/ctA)	Rv1659	argH	argininosuccinate lyase
1875903	0	G	SNP	A	123	103	219	97.84	231	Val200Val (gtg/gtA)	Rv1661	pks7	polyketide synthase
1885772	0	G	SNP	A	95	107	197	100	202	Ala1357Thr (gcc/Acc)	Rv1662	pks8	polyketide synthase
1893382	0	C	SNP	T	133	126	253	98.11	264	Asp61Asn (gac/Aac)	Rv1666c	cyp139	cytochrome P450 Cyp139
1894300	1	G	Ins	G	89	73	162	79.41	162
1894300	2	G	Ins	T	89	73	162	79.41	162
1894300	3	G	Ins	C	88	72	160	78.43	160
1894300	4	G	Ins	T	88	72	160	78.43	160
1894300	5	G	Ins	T	88	71	159	77.94	160
1894300	6	G	Ins	G	86	72	158	77.45	158
1894300	7	G	Ins	C	83	72	155	75.98	155
1894300	8	G	Ins	C	83	72	155	75.98	155
1894300	9	G	Ins	G	83	71	154	75.49	155
1894300	10	G	Ins	C	83	72	155	75.98	155
1894422	0	A	SNP	G	114	117	230	100	231
1899978	0	T	SNP	G	113	98	204	98.14	215
1901493	0	T	SNP	C	107	99	204	99.52	207	Ser149Ser (agt/agC)	Rv1676	-	hypothetical protein
1907296	0	G	SNP	C	108	135	237	99.59	244	Ala298Ala (gcg/gcC)	Rv1682	-	hypothetical protein
1908598	0	G	SNP	A	141	114	251	99.22	257	Arg335Arg (cgg/cgA)	Rv1683	-	bifunctional long-chain acyl-CoA synthase/lipase
1916137	0	A	SNP	G	106	104	209	100	210	Leu63Leu (cta/ctG)	Rv1691	-	hypothetical protein
1917972	0	A	SNP	G	125	126	248	100	251	Leu11Leu (cta/ctG)	Rv1694	tlyA	16S/23S rRNA (cytidine-2'-O)-methyltransferase TlyA			capreomycin (CPR)
1919746	0	C	SNP	T	123	123	239	98.8	249	Arg22Cys (cgc/Tgc)	Rv1696	recN	DNA repair protein RecN
1925136	0	G	SNP	A	104	120	222	98.25	228	Val436Val (gtg/gtA)	Rv1699	pyrG	CTP synthase
1926029	0	T	SNP	C	115	121	234	100	236	Tyr150His (tat/Cat)	Rv1700	-	NUDIX hydrolase
1927329	0	C	SNP	A	100	116	204	100	216	Arg416Leu (cgc/cTc)	Rv1702c	-	hypothetical protein
1931179	0	C	SNP	A	92	94	185	100	186	Arg93Leu (cgg/cTg)	Rv1704c	cycA	D-serine/alanine/glycine transporter protein CycA
1931718	0	G	SNP	C	108	118	223	99.56	227	Leu313Val (ctg/Gtg)	Rv1705c	PPE22	PPE family protein PPE22
1933988	0	G	SNP	A	122	98	219	99.55	221
1944107	0	A	SNP	G	109	109	216	100	218	Ser178Gly (agt/Ggt)	Rv1716	-	hypothetical protein
1944402	0	T	SNP	C	125	103	221	100	228	Val276Ala (gtc/gCc)	Rv1716	-	hypothetical protein
1946999	0	T	SNP	G	100	93	191	98.47	196
1950767	0	T	SNP	C	104	116	216	100	220	Lys95Lys (aaa/aaG)	Rv1724c	-	hypothetical protein
1952743	0	G	SNP	A	118	99	212	99.54	218	Val298Met (gtg/Atg)	Rv1726	-	oxidoreductase
1960284	0	C	SNP	A	97	125	219	99.55	223	Gln68His (cag/caT)	Rv1733c	-	transmembrane protein
1967237	0	C	SNP	A	131	113	242	100	244	Arg134Leu (cga/cTa)	Rv1739c	-	sulfate ABC transporter permease
1971725	0	G	SNP	C	131	118	245	99.6	250	Arg89Arg (cgc/cgG)	Rv1745c	idi	isopentenyl-diphosphate delta-isomerase
1972901	0	C	SNP	T	125	129	251	99.61	255	Ala255Val (gcg/gTg)	Rv1746	pknF	serine/threonine-protein kinase PknF
1974100	0	C	SNP	G	114	107	214	98.66	224	Ala157Ala (gcc/gcG)	Rv1747	-	ABC transporter ATP-binding protein/permease
1977646	0	G	SNP	A	125	107	228	99.57	233	Ala80Ala (gcc/gcT)	Rv1749c	-	integral membrane protein
1983195	0	A	SNP	G	19	9	27	96.55	29	Gly527Gly (ggt/ggC)	Rv1753c	PPE24	PPE family protein PPE24
1983198	0	C	SNP	G	22	11	33	97.06	34	Val526Val (gtg/gtC)	Rv1753c	PPE24	PPE family protein PPE24
1983313	0	T	SNP	G	134	139	267	94.46	289	Asn488Thr (aac/aCc)	Rv1753c	PPE24	PPE family protein PPE24
1998063	0	T	SNP	A	41	62	102	99.04	104	Glu151Asp (gaa/gaT)	Rv1765c	-	hypothetical protein
1998122	0	G	SNP	A	41	57	96	100	98	Leu132Leu (ctg/Ttg)	Rv1765c	-	hypothetical protein
1998141	0	G	SNP	C	37	55	91	100	92	Gly125Gly (ggc/ggG)	Rv1765c	-	hypothetical protein
1998300	0	T	SNP	C	37	51	88	100	88	Ser72Ser (tca/tcG)	Rv1765c	-	hypothetical protein
2003252	0	C	SNP	T	110	109	218	100	219	Ala209Ala (gcc/gcT)	Rv1769	-	hypothetical protein
2003827	0	A	SNP	C	116	126	241	99.18	244	Asp401Ala (gac/gCc)	Rv1769	-	hypothetical protein
2010614	0	G	SNP	A	120	120	235	98.77	243
2010880	0	T	SNP	G	104	122	224	98.26	230	Gly75Gly (ggt/ggG)	Rv1777	cyp144	cytochrome P450 Cyp144
2011568	0	G	SNP	C	110	120	229	100	230	Glu305Gln (gag/Cag)	Rv1777	cyp144	cytochrome P450 Cyp144
2022868	0	T	SNP	C	133	133	261	100	266	Ser1204Ser (agt/agC)	Rv1783	eccC5	ESX-5 type VII secretion system protein EccC5
2023628	0	C	SNP	G	146	137	281	100	283	Gly334Ala (gga/gCa)	Rv1785c	cyp143	cytochrome P450 Cyp143
2025977	0	C	SNP	G	131	111	238	97.19	249	Thr226Arg (acg/aGg)	Rv1787	PPE25	PPE family protein PPE25
2034676	0	C	SNP	T	112	98	208	99.53	211	Ile316Ile (atc/atT)	Rv1796	mycP5	membrane-anchored mycosin MycP
2041816	0	T	Del	GAP	123	119	238	99.18	244
2045310	0	A	SNP	G	134	192	319	100	326	Ile511Ile (att/atC)	Rv1803c	PE_PGRS32	PE-PGRS family protein PE_PGRS32
2049065	0	T	SNP	C	130	140	269	100	270
2049097	0	G	SNP	C	133	140	269	99.27	275
2050822	0	G	SNP	C	122	122	239	99.59	245	Gly301Ala (gga/gCa)	Rv1808	PPE32	PPE family protein PPE32
2051345	0	G	SNP	A	120	99	217	100	219	Gly22Ser (ggt/Agt)	Rv1809	PPE33	PPE family protein PPE33
2051746	0	T	SNP	C	115	107	216	100	222	Ala155Ala (gct/gcC)	Rv1809	PPE33	PPE family protein PPE33
2052035	0	G	SNP	T	124	107	230	100	231	Val252Leu (gtg/Ttg)	Rv1809	PPE33	PPE family protein PPE33
2055271	0	A	SNP	G	134	106	238	100	240	Leu30Pro (cta/cCa)	Rv1812c	-	dehydrogenase
2056184	0	C	SNP	T	108	101	205	99.52	210
2057774	0	A	SNP	T	147	103	247	100	250	Ile83Phe (atc/Ttc)	Rv1815	-	hypothetical protein
2058950	0	C	Del	GAP	114	115	225	96.62	237		Rv1816	-	HTH-type transcriptional regulator
2061865	0	G	Del	GAP	20	45	62	100	65		Rv1818c	PE_PGRS33	PE-PGRS family protein PE_PGRS33
2061866	0	G	Del	GAP	20	45	62	100	65		Rv1818c	PE_PGRS33	PE-PGRS family protein PE_PGRS33
2061867	0	T	Del	GAP	20	45	62	100	65		Rv1818c	PE_PGRS33	PE-PGRS family protein PE_PGRS33
2061868	0	G	Del	GAP	20	45	62	100	65		Rv1818c	PE_PGRS33	PE-PGRS family protein PE_PGRS33
2061869	0	A	Del	GAP	20	45	62	100	65		Rv1818c	PE_PGRS33	PE-PGRS family protein PE_PGRS33
2061870	0	C	Del	GAP	20	45	62	100	65		Rv1818c	PE_PGRS33	PE-PGRS family protein PE_PGRS33
2061871	0	A	Del	GAP	20	45	62	100	65		Rv1818c	PE_PGRS33	PE-PGRS family protein PE_PGRS33
2061872	0	T	Del	GAP	20	45	62	100	65		Rv1818c	PE_PGRS33	PE-PGRS family protein PE_PGRS33
2061873	0	T	Del	GAP	20	45	62	100	65		Rv1818c	PE_PGRS33	PE-PGRS family protein PE_PGRS33
2061874	0	A	Del	GAP	20	45	62	100	65		Rv1818c	PE_PGRS33	PE-PGRS family protein PE_PGRS33
2061875	0	G	Del	GAP	20	45	62	100	65		Rv1818c	PE_PGRS33	PE-PGRS family protein PE_PGRS33
2061876	0	T	Del	GAP	20	45	62	100	65		Rv1818c	PE_PGRS33	PE-PGRS family protein PE_PGRS33
2061877	0	G	Del	GAP	20	45	62	98.48	66		Rv1818c	PE_PGRS33	PE-PGRS family protein PE_PGRS33
2061878	0	C	Del	GAP	20	45	62	98.48	66		Rv1818c	PE_PGRS33	PE-PGRS family protein PE_PGRS33
2061879	0	C	Del	GAP	20	45	62	98.48	66		Rv1818c	PE_PGRS33	PE-PGRS family protein PE_PGRS33
2061880	0	G	Del	GAP	20	45	62	97.01	67		Rv1818c	PE_PGRS33	PE-PGRS family protein PE_PGRS33
2061881	0	G	Del	GAP	20	45	62	97.01	67		Rv1818c	PE_PGRS33	PE-PGRS family protein PE_PGRS33
2061958	0	A	SNP	G	38	125	154	99.39	164	Ala239Ala (gct/gcC)	Rv1818c	PE_PGRS33	PE-PGRS family protein PE_PGRS33
2074754	0	C	SNP	T	94	107	198	100	201
2087652	0	C	SNP	T	123	102	217	99.56	226	Arg87Arg (cgg/cgA)	Rv1839c	vapB13	antitoxin VapB13
2089752	0	C	SNP	T	112	108	218	99.1	222	Val323Met (gtg/Atg)	Rv1841c	-	hypothetical protein
2094912	0	C	Del	GAP	85	86	172	83.82	204		Rv1844c	gnd1	6-phosphogluconate dehydrogenase
2094913	0	A	Del	GAP	85	86	172	85.93	199		Rv1844c	gnd1	6-phosphogluconate dehydrogenase
2094914	0	G	Del	GAP	85	86	172	86.8	197		Rv1844c	gnd1	6-phosphogluconate dehydrogenase
2094915	0	C	Del	GAP	85	86	172	87.24	196		Rv1844c	gnd1	6-phosphogluconate dehydrogenase
2094916	0	G	Del	GAP	85	86	172	89.06	192		Rv1844c	gnd1	6-phosphogluconate dehydrogenase
2094917	0	T	Del	GAP	85	86	172	89.53	191		Rv1844c	gnd1	6-phosphogluconate dehydrogenase
2096186	0	A	SNP	G	124	123	244	99.6	248	Thr138Thr (act/acC)	Rv1846c	blaI	transcriptional repressor BlaI
2108141	0	T	SNP	C	111	123	233	100	234	Phe136Leu (ttc/Ctc)	Rv1860	apa	hypothetical protein
2108890	0	A	SNP	C	106	97	200	100	203
2109523	1	C	Ins	G	104	100	204	95.77	206
2116903	0	C	SNP	T	124	129	245	99.61	254	Gly380Gly (ggc/ggT)	Rv1867	-	hypothetical protein
2122976	0	C	SNP	G	137	109	242	99.19	248	Gly59Ala (ggt/gCt)	Rv1872c	lldD2	L-lactate dehydrogenase
2123169	0	T	SNP	G	92	127	214	100	219
2128870	0	A	SNP	G	113	140	251	100	253	Leu283Leu (cta/ctG)	Rv1878	glnA3	glutamine synthetase GlnA
2133468	1	T	Ins	T	102	94	196	94.69	196		Rv1883c	-	hypothetical protein
2133468	2	T	Ins	C	102	94	196	94.69	196		Rv1883c	-	hypothetical protein
2133468	3	T	Ins	G	102	94	196	94.69	196		Rv1883c	-	hypothetical protein
2133468	4	T	Ins	C	102	94	196	94.69	196		Rv1883c	-	hypothetical protein
2133468	5	T	Ins	A	102	94	196	94.69	196		Rv1883c	-	hypothetical protein
2133468	6	T	Ins	T	102	94	196	94.69	196		Rv1883c	-	hypothetical protein
2133468	7	T	Ins	G	102	94	196	94.69	196		Rv1883c	-	hypothetical protein
2133468	8	T	Ins	C	101	93	194	93.72	194		Rv1883c	-	hypothetical protein
2133468	9	T	Ins	C	100	92	192	92.75	192		Rv1883c	-	hypothetical protein
2133468	10	T	Ins	G	100	92	192	92.75	192		Rv1883c	-	hypothetical protein
2133468	11	T	Ins	T	99	91	190	91.79	191		Rv1883c	-	hypothetical protein
2133468	12	T	Ins	C	96	91	187	90.34	187		Rv1883c	-	hypothetical protein
2135870	0	T	SNP	C	110	111	218	100	221
2137521	1	A	Ins	C	68	86	154	82.8	155
2137521	2	A	Ins	T	67	87	154	82.8	155
2137521	3	A	Ins	C	67	84	151	81.18	152
2137521	4	A	Ins	C	67	84	151	81.18	152
2137521	5	A	Ins	G	66	83	149	80.11	152
2137521	6	A	Ins	A	66	85	151	81.18	152
2137521	7	A	Ins	T	67	85	152	81.72	152
2137521	8	A	Ins	C	67	85	152	81.72	152
2137521	9	A	Ins	A	67	84	151	81.18	152
2137521	10	A	Ins	C	67	85	152	81.72	152
2138453	0	C	SNP	T	136	93	223	99.57	230
2142250	0	C	SNP	T	122	111	233	100	233
2143328	0	G	Del	GAP	111	94	203	100	205		Rv1895	-	zinc-binding alcohol dehydrogenase
2147022	0	A	SNP	C	124	108	230	100	232	Ile204Met (att/atG)	Rv1900c	lipJ	lignin peroxidase LipJ
2149703	0	G	SNP	C	105	129	228	99.57	235	Ser191Cys (tcc/tGc)	Rv1902c	nanT	sialic acid-transport integral membrane protein NanT
2151780	0	G	SNP	T	131	107	237	100	238	Gln206Lys (caa/Aaa)	Rv1905c	aao	D-amino acid oxidase
2153184	0	T	SNP	G	112	130	239	99.59	243
2154380	0	G	SNP	A	104	105	205	98.58	212	Gln578_ (caa/Taa)	Rv1908c	katG	catalase-peroxidase			isoniazid (INH)
2154724	0	C	SNP	A	96	82	177	100	178	Arg463Leu (cgg/cTg)	Rv1908c	katG	catalase-peroxidase		phylo (not Euro-American, M. africanum, M. bovis, M . canettii, M. caprae, M. Microti, M. pinipedii, Beijing, Delhi/CAS, EAI, 4)	isoniazid (INH)
2158109	0	T	SNP	C	107	111	214	99.54	219	Asp328Gly (gac/gGc)	Rv1912c	fadB5	oxidoreductase FadB
2158905	0	C	SNP	A	121	84	202	100	205	Gly63_ (gga/Tga)	Rv1912c	fadB5	oxidoreductase FadB
2160998	0	G	SNP	A	138	119	250	99.61	258	Gly179Asp (ggc/gAc)	Rv1915	aceAa	isocitrate lyase AceAa
2161343	1	G	Ins	T	111	120	231	95.06	232		Rv1915	aceAa	isocitrate lyase AceAa
2163790	0	A	SNP	C	59	64	119	100	123	Pro1174Pro (cct/ccG)	Rv1917c	PPE34	PPE family protein PPE34
2165286	0	A	SNP	C	160	138	292	99.67	299	Ser676Ala (tca/Gca)	Rv1917c	PPE34	PPE family protein PPE34
2165866	0	G	SNP	C	36	34	70	98.59	71	Pro482Pro (ccc/ccG)	Rv1917c	PPE34	PPE family protein PPE34
2165869	0	G	SNP	C	33	33	66	98.51	67	Gly481Gly (ggc/ggG)	Rv1917c	PPE34	PPE family protein PPE34
2165872	0	A	SNP	C	31	29	60	98.36	61	Val480Val (gtt/gtG)	Rv1917c	PPE34	PPE family protein PPE34
2165875	0	G	SNP	C	31	29	60	98.36	61	Leu479Leu (ctc/ctG)	Rv1917c	PPE34	PPE family protein PPE34
2165877	0	G	SNP	A	31	27	58	98.31	59	Leu479Phe (ctc/Ttc)	Rv1917c	PPE34	PPE family protein PPE34
2165878	0	T	SNP	C	31	29	60	98.36	61	Ala478Ala (gca/gcG)	Rv1917c	PPE34	PPE family protein PPE34
2165884	0	G	SNP	C	31	31	62	100	62	Thr476Thr (acc/acG)	Rv1917c	PPE34	PPE family protein PPE34
2165886	0	T	SNP	A	31	31	62	100	62	Thr476Ser (acc/Tcc)	Rv1917c	PPE34	PPE family protein PPE34
2165890	0	G	SNP	A	31	30	60	100	61	Asn474Asn (aac/aaT)	Rv1917c	PPE34	PPE family protein PPE34
2165891	0	T	SNP	C	31	30	60	100	61	Asn474Ser (aac/aGc)	Rv1917c	PPE34	PPE family protein PPE34
2165893	0	G	SNP	C	30	31	59	100	61	Ile473Met (atc/atG)	Rv1917c	PPE34	PPE family protein PPE34
2165895	0	T	SNP	C	31	31	62	100	62	Ile473Val (atc/Gtc)	Rv1917c	PPE34	PPE family protein PPE34
2165896	0	G	SNP	A	31	28	59	100	59	Gly472Gly (ggc/ggT)	Rv1917c	PPE34	PPE family protein PPE34
2165901	0	G	SNP	A	36	31	64	95.71	70	Leu471Leu (ctg/Ttg)	Rv1917c	PPE34	PPE family protein PPE34
2165902	0	C	SNP	A	41	41	80	96.47	85	Gly470Gly (ggg/ggT)	Rv1917c	PPE34	PPE family protein PPE34
2167310	0	A	SNP	G	138	119	254	99.61	258	Met1Thr (atg/aCg)	Rv1917c	PPE34	PPE family protein PPE34
2167926	0	A	SNP	G	147	136	277	100	283	Leu896Ser (ttg/tCg)	Rv1918c	PPE35	PPE family protein PPE35
2172526	0	A	SNP	C	114	134	246	99.6	249	_424Gly (tga/Gga)	Rv1921c	lppF	lipoprotein LppF
2173860	0	A	SNP	C	126	109	234	99.58	236
2180911	0	G	SNP	T	105	95	195	100	200	Pro103Thr (ccg/Acg)	Rv1928c	-	short-chain type dehydrogenase/reductase
2186127	0	G	SNP	A	128	131	253	99.62	260	Ala21Val (gcc/gTc)	Rv1934c	fadE17	acyl-CoA dehydrogenase FadE17
2186236	0	C	SNP	T	107	132	233	100	239	Pro308Pro (ccg/ccA)	Rv1935c	echA13	enoyl-CoA hydratase EchA13
2187587	0	G	SNP	C	133	122	253	99.61	256	Gln68His (cag/caC)	Rv1936	-	monooxygenase
2199052	0	C	SNP	G	133	122	252	100	255	Gly5Arg (ggt/Cgt)	Rv1948c	-	hypothetical protein
2207229	0	G	Del	GAP	101	91	183	89.72	214
2207230	0	C	Del	GAP	101	91	183	97.46	197
2207231	0	G	Del	GAP	101	91	184	97.96	196
2207232	0	C	Del	GAP	101	91	184	97.46	197
2207233	0	G	Del	GAP	101	91	184	97.96	196
2207234	0	A	Del	GAP	101	91	184	97.96	196
2207235	0	G	Del	GAP	101	91	184	97.96	196
2207236	0	T	Del	GAP	101	91	184	97.96	196
2207237	0	G	Del	GAP	101	91	184	97.96	196
2207238	0	G	Del	GAP	100	91	184	97.45	196
2207591	1	T	Ins	C	138	118	256	98.84	256
2209465	0	G	SNP	A	106	124	225	98.71	233	Ala47Thr (gcg/Acg)	Rv1966	mce3A	Mce family protein Mce3A
2211826	0	A	SNP	G	131	124	253	99.61	256	Lys67Lys (aaa/aaG)	Rv1968	mce3C	Mce family protein Mce3C
2216227	0	T	SNP	C	101	137	235	99.58	239	Leu324Pro (ctc/cCc)	Rv1971	mce3F	Mce family protein Mce3F
2216345	0	C	SNP	A	109	124	229	99.57	234	Pro363Pro (ccc/ccA)	Rv1971	mce3F	Mce family protein Mce3F
2216443	0	C	SNP	A	96	95	187	100	191	Ala396Glu (gcg/gAg)	Rv1971	mce3F	Mce family protein Mce3F
2220512	0	T	SNP	G	142	105	244	100	247	Ser253Ser (tct/tcG)	Rv1977	-	hypothetical protein
2220941	0	G	Del	GAP	97	100	193	86.4	228		Rv1978	-	hypothetical protein
2220942	0	C	Del	GAP	97	100	193	86.78	227		Rv1978	-	hypothetical protein
2220943	0	C	Del	GAP	97	100	193	87.17	226		Rv1978	-	hypothetical protein
2220944	0	A	Del	GAP	97	100	193	87.17	226		Rv1978	-	hypothetical protein
2220945	0	C	Del	GAP	97	100	193	87.56	225		Rv1978	-	hypothetical protein
2220946	0	G	Del	GAP	97	100	193	87.56	225		Rv1978	-	hypothetical protein
2220947	0	A	Del	GAP	97	100	193	100	197		Rv1978	-	hypothetical protein
2220948	0	T	Del	GAP	97	100	193	100	197		Rv1978	-	hypothetical protein
2221584	0	G	SNP	C	125	128	251	100	253	Ser226Thr (agt/aCt)	Rv1978	-	hypothetical protein
2223293	0	T	SNP	C	128	118	245	100	246
2228967	0	A	SNP	G	128	150	272	100	278
2229801	0	C	SNP	G	106	111	217	99.09	219	Pro34Pro (ccg/ccC)	Rv1985c	-	HTH-type transcriptional regulator
2235170	0	A	Del	GAP	24	15	39	97.5	40		Rv1992c	ctpG	cation transporter ATPase G
2235171	0	C	Del	GAP	24	15	39	97.5	40		Rv1992c	ctpG	cation transporter ATPase G
2235172	0	A	Del	GAP	24	15	39	97.5	40		Rv1992c	ctpG	cation transporter ATPase G
2235173	0	A	Del	GAP	24	15	39	97.5	40		Rv1992c	ctpG	cation transporter ATPase G
2235174	0	T	Del	GAP	24	15	39	97.5	40		Rv1992c	ctpG	cation transporter ATPase G
2235175	0	C	Del	GAP	24	15	39	97.5	40		Rv1992c	ctpG	cation transporter ATPase G
2235176	0	C	Del	GAP	24	15	39	97.5	40		Rv1992c	ctpG	cation transporter ATPase G
2235177	0	G	Del	GAP	24	15	39	97.5	40		Rv1992c	ctpG	cation transporter ATPase G
2235178	0	A	Del	GAP	24	15	39	97.5	40		Rv1992c	ctpG	cation transporter ATPase G
2235179	0	C	Del	GAP	24	15	39	97.5	40		Rv1992c	ctpG	cation transporter ATPase G
2235180	0	G	Del	GAP	24	15	39	97.5	40		Rv1992c	ctpG	cation transporter ATPase G
2235181	0	T	Del	GAP	24	15	39	97.5	40		Rv1992c	ctpG	cation transporter ATPase G
2235182	0	T	Del	GAP	24	15	39	97.5	40		Rv1992c	ctpG	cation transporter ATPase G
2235183	0	T	Del	GAP	24	15	39	97.5	40		Rv1992c	ctpG	cation transporter ATPase G
2235184	0	T	Del	GAP	24	15	39	97.5	40		Rv1992c	ctpG	cation transporter ATPase G
2235185	0	G	Del	GAP	24	15	39	97.5	40		Rv1992c	ctpG	cation transporter ATPase G
2235186	0	C	Del	GAP	24	15	39	97.5	40		Rv1992c	ctpG	cation transporter ATPase G
2235187	0	A	Del	GAP	24	15	39	97.5	40		Rv1992c	ctpG	cation transporter ATPase G
2235188	0	C	Del	GAP	24	15	39	97.5	40		Rv1992c	ctpG	cation transporter ATPase G
2235189	0	C	Del	GAP	24	15	39	97.5	40		Rv1992c	ctpG	cation transporter ATPase G
2235190	0	A	Del	GAP	24	15	39	97.5	40		Rv1992c	ctpG	cation transporter ATPase G
2235191	0	T	Del	GAP	24	15	39	97.5	40		Rv1992c	ctpG	cation transporter ATPase G
2235192	0	G	Del	GAP	24	15	39	97.5	40		Rv1992c	ctpG	cation transporter ATPase G
2235193	0	A	Del	GAP	24	15	39	97.5	40		Rv1992c	ctpG	cation transporter ATPase G
2235194	0	T	Del	GAP	24	15	39	97.5	40		Rv1992c	ctpG	cation transporter ATPase G
2235195	0	C	Del	GAP	24	15	39	97.5	40		Rv1992c	ctpG	cation transporter ATPase G
2235196	0	T	Del	GAP	24	15	39	97.5	40		Rv1992c	ctpG	cation transporter ATPase G
2235197	0	G	Del	GAP	24	15	39	97.5	40		Rv1992c	ctpG	cation transporter ATPase G
2235198	0	C	Del	GAP	24	15	39	97.5	40		Rv1992c	ctpG	cation transporter ATPase G
2235199	0	C	Del	GAP	24	15	39	97.5	40		Rv1992c	ctpG	cation transporter ATPase G
2235200	0	G	Del	GAP	24	15	39	97.5	40		Rv1992c	ctpG	cation transporter ATPase G
2235201	0	C	Del	GAP	24	15	39	97.5	40		Rv1992c	ctpG	cation transporter ATPase G
2235202	0	G	Del	GAP	24	15	39	97.5	40		Rv1992c	ctpG	cation transporter ATPase G
2235203	0	A	Del	GAP	24	15	39	97.5	40		Rv1992c	ctpG	cation transporter ATPase G
2235204	0	G	Del	GAP	24	15	39	97.5	40		Rv1992c	ctpG	cation transporter ATPase G
2235205	0	C	Del	GAP	24	15	39	97.5	40		Rv1992c	ctpG	cation transporter ATPase G
2235206	0	G	Del	GAP	24	15	39	97.5	40		Rv1992c	ctpG	cation transporter ATPase G
2235207	0	C	Del	GAP	24	15	39	97.5	40		Rv1992c	ctpG	cation transporter ATPase G
2235208	0	C	Del	GAP	24	15	39	97.5	40		Rv1992c	ctpG	cation transporter ATPase G
2235209	0	G	Del	GAP	24	15	39	97.5	40		Rv1992c	ctpG	cation transporter ATPase G
2235210	0	G	Del	GAP	24	15	39	97.5	40		Rv1992c	ctpG	cation transporter ATPase G
2235211	0	G	Del	GAP	24	15	39	97.5	40		Rv1992c	ctpG	cation transporter ATPase G
2235212	0	C	Del	GAP	24	15	39	97.5	40		Rv1992c	ctpG	cation transporter ATPase G
2235213	0	A	Del	GAP	24	15	39	97.5	40		Rv1992c	ctpG	cation transporter ATPase G
2235214	0	T	Del	GAP	24	15	39	97.5	40		Rv1992c	ctpG	cation transporter ATPase G
2235215	0	G	Del	GAP	24	15	39	97.5	40		Rv1992c	ctpG	cation transporter ATPase G
2235216	0	G	Del	GAP	24	15	39	97.5	40		Rv1992c	ctpG	cation transporter ATPase G
2235217	0	T	Del	GAP	24	15	39	97.5	40		Rv1992c	ctpG	cation transporter ATPase G
2235218	0	C	Del	GAP	24	15	39	97.5	40		Rv1992c	ctpG	cation transporter ATPase G
2235219	0	T	Del	GAP	24	15	39	95.12	41		Rv1992c	ctpG	cation transporter ATPase G
2235220	0	A	Del	GAP	24	15	39	95.12	41		Rv1992c	ctpG	cation transporter ATPase G
2235221	0	G	Del	GAP	24	15	39	95.12	41		Rv1992c	ctpG	cation transporter ATPase G
2235222	0	G	Del	GAP	24	15	39	95.12	41		Rv1992c	ctpG	cation transporter ATPase G
2235223	0	G	Del	GAP	24	15	39	95.12	41		Rv1992c	ctpG	cation transporter ATPase G
2235224	0	C	Del	GAP	24	15	39	95.12	41		Rv1992c	ctpG	cation transporter ATPase G
2235225	0	T	Del	GAP	24	15	39	95.12	41		Rv1992c	ctpG	cation transporter ATPase G
2235226	0	T	Del	GAP	24	15	39	95.12	41		Rv1992c	ctpG	cation transporter ATPase G
2235227	0	G	Del	GAP	24	15	39	92.86	42		Rv1992c	ctpG	cation transporter ATPase G
2235228	0	G	Del	GAP	24	15	39	92.86	42		Rv1992c	ctpG	cation transporter ATPase G
2235229	0	G	Del	GAP	24	15	39	92.86	42		Rv1992c	ctpG	cation transporter ATPase G
2235230	0	G	Del	GAP	24	15	39	92.86	42		Rv1992c	ctpG	cation transporter ATPase G
2235231	0	C	Del	GAP	24	15	39	92.86	42		Rv1992c	ctpG	cation transporter ATPase G
2235232	0	A	Del	GAP	24	15	39	92.86	42		Rv1992c	ctpG	cation transporter ATPase G
2244421	0	G	SNP	T	94	111	199	99.51	206	Leu240Met (ctg/Atg)	Rv1999c	-	transporter
2245916	0	T	SNP	G	120	119	235	99.58	240	Ala236Ala (gct/gcG)	Rv2000	-	hypothetical protein
2247677	0	A	SNP	C	143	113	249	98.84	259	Ile6Ile (ata/atC)	Rv2002	fabG3	20-beta-hydroxysteroid dehydrogenase
2251104	0	G	SNP	A	116	106	222	99.55	223	Val260Val (gtc/gtT)	Rv2005c	-	universal stress protein
2251999	0	A	SNP	G	106	92	194	100	198
2254481	0	G	SNP	A	133	124	251	99.61	258	Arg827Gln (cgg/cAg)	Rv2006	otsB1	trehalose-6-phosphate phosphatase OtsB
2260100	0	C	SNP	T	124	101	223	99.56	226
2260525	0	C	SNP	T	139	127	264	100	266
2262620	0	T	SNP	A	50	55	99	100	105	Glu151Asp (gaa/gaT)	Rv2015c	-	hypothetical protein
2262679	0	G	SNP	A	45	57	99	99.03	103	Leu132Leu (ctg/Ttg)	Rv2015c	-	hypothetical protein
2262698	0	G	SNP	C	40	55	95	98.96	96	Gly125Gly (ggc/ggG)	Rv2015c	-	hypothetical protein
2262857	0	T	SNP	C	69	44	112	100	113	Ser72Ser (tca/tcG)	Rv2015c	-	hypothetical protein
2264782	0	C	SNP	A	117	110	223	100	227	Ala262Glu (gcg/gAg)	Rv2017	-	transcriptional regulator
2265059	0	T	SNP	G	104	130	232	100	234
2265163	0	C	SNP	T	108	125	231	99.57	234
2269780	0	T	SNP	C	107	128	232	100	235	Asp154Gly (gac/gGc)	Rv2024c	-	hypothetical protein
2270102	0	A	SNP	G	125	123	245	100	248	Trp47Arg (tgg/Cgg)	Rv2024c	-	hypothetical protein
2275764	0	G	SNP	A	115	115	230	100	230	Leu221Phe (ctc/Ttc)	Rv2029c	pfkB	6-phosphofructokinase PfkB
2282787	0	C	SNP	T	123	138	258	100	261	Cys312Tyr (tgt/tAt)	Rv2037c	-	transmembrane protein
2284456	0	T	SNP	G	126	119	242	98.79	248	Glu114Ala (gag/gCg)	Rv2038c	-	sugar ABC transporter ATP-binding protein
2285251	0	C	SNP	A	116	120	233	100	236	Val131Phe (gtc/Ttc)	Rv2039c	-	sugar ABC transporter permease
2285558	0	G	SNP	A	116	110	226	100	226	Cys28Cys (tgc/tgT)	Rv2039c	-	sugar ABC transporter permease
2287121	0	A	SNP	G	115	106	221	100	221	Asp242Asp (gat/gaC)	Rv2041c	-	sugar ABC transporter substrate-binding lipoprotein
2289047	0	G	SNP	A	124	85	206	100	209	Ser65Ser (tcc/tcT)	Rv2043c	pncA	pyrazinamidase/nicotinamidase PncA		phylo (Delhi/CAS)	pyrazinamide (PZA)
2289366	0	G	Del	GAP	106	130	234	98.74	239		Rv2044c	-	hypothetical protein
2296042	0	G	SNP	C	109	133	241	98.37	246	Pro3649Ala (ccg/Gcg)	Rv2048c	pks12	polyketide synthase
2296181	0	A	SNP	G	108	104	208	82.17	258	Gly3602Gly (ggt/ggC)	Rv2048c	pks12	polyketide synthase
2296631	0	G	SNP	T	124	95	214	100	219	Val3452Val (gtc/gtA)	Rv2048c	pks12	polyketide synthase
2296876	0	C	SNP	G	124	111	232	99.16	237	Gly3371Arg (ggt/Cgt)	Rv2048c	pks12	polyketide synthase
2297643	0	G	SNP	A	109	110	217	99.1	221	Ala3115Val (gcg/gTg)	Rv2048c	pks12	polyketide synthase
2300546	0	A	SNP	T	111	105	214	100	216	His2147Gln (cat/caA)	Rv2048c	pks12	polyketide synthase
2300552	0	T	SNP	G	107	103	205	99.53	211	Pro2145Pro (cca/ccC)	Rv2048c	pks12	polyketide synthase
2300555	0	A	SNP	G	109	104	210	100	213	Asp2144Asp (gat/gaC)	Rv2048c	pks12	polyketide synthase
2301782	0	T	SNP	C	60	11	71	97.26	73	Val1735Val (gta/gtG)	Rv2048c	pks12	polyketide synthase
2306472	0	T	SNP	C	107	122	226	99.57	230	Tyr172Cys (tac/tGc)	Rv2048c	pks12	polyketide synthase
2307587	0	G	Del	GAP	106	105	209	94.62	223
2307588	0	T	Del	GAP	106	105	209	95.48	221
2307589	0	C	Del	GAP	106	105	209	96.35	219
2307590	0	G	Del	GAP	106	105	209	100	211
2309203	0	G	SNP	A	111	116	224	99.56	228	Ala518Val (gca/gTa)	Rv2051c	ppm1	polyprenol-monophosphomannose synthase
2311099	0	C	SNP	G	122	115	231	100	237	Pro473Pro (ccg/ccC)	Rv2052c	-	hypothetical protein
2311418	0	G	SNP	A	122	115	234	99.58	238	Ala367Val (gct/gTt)	Rv2052c	-	hypothetical protein
2325320	0	T	SNP	C	128	101	229	100	229	Asp184Gly (gat/gGt)	Rv2067c	-	hypothetical protein
2328543	0	T	SNP	C	117	112	221	99.57	230	Ile145Met (ata/atG)	Rv2071c	cobM	precorrin-4 C(11)-methyltransferase
2329361	0	C	SNP	G	97	100	196	97.04	203	Trp262Cys (tgg/tgC)	Rv2072c	cobL	precorrin-6Y C(5,15)-methyltransferase
2329533	0	A	SNP	G	113	101	212	100	214	Leu205Pro (ctc/cCc)	Rv2072c	cobL	precorrin-6Y C(5,15)-methyltransferase
2331620	0	A	SNP	C	128	115	242	99.18	245	Gly420Gly (ggt/ggG)	Rv2075c	-	hypothetical protein
2331789	0	G	SNP	T	112	121	230	100	233	Pro364Gln (ccg/cAg)	Rv2075c	-	hypothetical protein
2333215	0	C	SNP	T	130	94	212	99.56	225	Cys25Tyr (tgc/tAc)	Rv2076c	-	hypothetical protein
2334007	0	A	SNP	G	115	114	228	100	229	Ala96Ala (gct/gcC)	Rv2077c	-	transmembrane protein
2335075	0	A	SNP	G	111	85	195	100	196	Glu6Gly (gaa/gGa)	Rv2078	-	hypothetical protein
2335080	0	T	SNP	C	107	83	188	99.48	191	Leu8Leu (ttg/Ctg)	Rv2078	-	hypothetical protein
2335494	0	A	SNP	G	129	110	237	100	239	Tyr47Cys (tac/tGc)	Rv2079	-	hypothetical protein
2337149	0	T	SNP	C	114	122	234	98.74	239	Ser599Pro (tcc/Ccc)	Rv2079	-	hypothetical protein
2338195	0	C	Del	GAP	133	152	279	89.34	319		Rv2081c	-	transmembrane protein
2338990	0	G	SNP	C	226	214	431	99.32	443	Ala94Ala (gcg/gcC)	Rv2082	-	hypothetical protein
2338994	0	G	SNP	A	228	218	444	99.33	449	Ala96Thr (gcg/Acg)	Rv2082	-	hypothetical protein
2340621	0	C	SNP	G	211	226	418	100	437	Pro638Arg (ccc/cGc)	Rv2082	-	hypothetical protein
2341636	0	C	SNP	G	122	124	243	100	246	Leu256Val (ctg/Gtg)	Rv2083	-	hypothetical protein
2342649	1	A	Ins	G	81	74	155	82.01	155		Rv2084	-	hypothetical protein
2342649	2	A	Ins	G	81	74	155	82.01	155		Rv2084	-	hypothetical protein
2342649	3	A	Ins	C	81	74	155	82.01	155		Rv2084	-	hypothetical protein
2342649	4	A	Ins	G	81	74	155	82.01	155		Rv2084	-	hypothetical protein
2342649	5	A	Ins	T	79	74	153	80.95	154		Rv2084	-	hypothetical protein
2342649	6	A	Ins	A	80	74	154	81.48	154		Rv2084	-	hypothetical protein
2342649	7	A	Ins	C	80	74	154	81.48	154		Rv2084	-	hypothetical protein
2342649	8	A	Ins	A	80	74	154	81.48	154		Rv2084	-	hypothetical protein
2342649	9	A	Ins	C	80	74	154	81.48	154		Rv2084	-	hypothetical protein
2342649	10	A	Ins	A	80	74	154	81.48	154		Rv2084	-	hypothetical protein
2342649	11	A	Ins	C	80	74	154	81.48	154		Rv2084	-	hypothetical protein
2344246	0	G	SNP	C	116	110	226	100	226
2345037	0	C	SNP	A	122	120	242	99.59	243	Leu209Leu (ctc/ctA)	Rv2088	pknJ	transmembrane serine/threonine-protein kinase PknJ
2345085	0	A	SNP	C	130	124	252	99.61	255	Ala225Ala (gca/gcC)	Rv2088	pknJ	transmembrane serine/threonine-protein kinase PknJ
2346929	0	C	SNP	T	89	99	185	100	188	Leu132Leu (ctg/ctA)	Rv2089c	pepE	dipeptidase PepE
2348446	0	C	SNP	G	129	133	257	98.87	265	Phe358Leu (ttc/ttG)	Rv2090	-	5'-3' exonuclease
2348708	0	G	SNP	A	104	105	208	99.52	210	Val195Val (gtc/gtT)	Rv2091c	-	membrane protein
2353385	0	G	SNP	C	125	104	228	99.57	230	Gln311Glu (cag/Gag)	Rv2095c	pafC	proteasome accessory factor C
2357269	0	G	Del	GAP	141	153	293	81.44	361
2357270	0	C	Del	GAP	141	153	293	81.67	360
2357271	0	C	Del	GAP	140	152	293	81.79	357
2357536	0	C	SNP	T	121	152	265	99.64	274
2358029	1	T	Ins	G	141	114	255	93.41	256
2361140	0	C	SNP	T	137	122	254	99.23	261	Gln301_ (cag/Tag)	Rv2101	helZ	helicase HelZ
2361604	0	C	SNP	G	124	112	232	100	236	Val455Val (gtc/gtG)	Rv2101	helZ	helicase HelZ
2361634	0	G	SNP	A	111	127	236	99.17	240	Gly465Gly (ggg/ggA)	Rv2101	helZ	helicase HelZ
2362041	0	C	SNP	A	114	105	217	100	219	Pro601Gln (ccg/cAg)	Rv2101	helZ	helicase HelZ
2367061	0	A	Del	GAP	115	84	197	97.07	205
2368339	0	G	Del	GAP	113	126	231	96.37	248		Rv2108	PPE36	PPE family protein PPE36
2368565	0	A	Del	GAP	120	120	236	98.77	243
2369186	0	G	SNP	C	107	141	248	99.6	249	Arg182Gly (cgt/Ggt)	Rv2109c	prcA	proteasome subunit alpha
2369326	0	C	SNP	G	129	121	247	100	250	Arg135Pro (cgc/cCc)	Rv2109c	prcA	proteasome subunit alpha
2373806	0	G	SNP	A	106	116	220	99.55	223	Gly393Ser (ggt/Agt)	Rv2113	-	integral membrane protein
2378954	0	G	Del	GAP	101	102	201	98.54	206		Rv2119	-	hypothetical protein
2378955	0	G	Del	GAP	101	102	201	98.54	206		Rv2119	-	hypothetical protein
2378956	0	T	Del	GAP	100	102	201	98.54	205		Rv2119	-	hypothetical protein
2381026	0	T	SNP	C	74	116	189	97.44	195
2381100	0	G	SNP	A	108	87	194	98.98	197	Pro10Pro (ccg/ccA)	Rv2123	PPE37	PPE family protein PPE37
2382287	0	C	Del	GAP	98	113	213	91.34	231		Rv2123	PPE37	PPE family protein PPE37
2382289	0	G	SNP	T	104	114	217	99.09	220	Asp407Tyr (gac/Tac)	Rv2123	PPE37	PPE family protein PPE37
2386389	0	G	SNP	A	108	111	215	99.55	220	Gly33Ser (ggc/Agc)	Rv2125	-	hypothetical protein
2387733	0	T	SNP	C	147	81	223	99.56	229	Glu80Glu (gaa/gaG)	Rv2126c	PE_PGRS37	PE-PGRS family protein PE_PGRS37
2388641	0	G	SNP	A	116	112	225	100	228	Gly9Asp (ggc/gAc)	Rv2127	ansP1	L-asparagine permease
2402765	0	G	SNP	A	97	105	198	100	202
2413246	0	C	SNP	A	117	140	256	99.61	258	Val36Leu (gtg/Ttg)	Rv2153c	murG	UDP-N-acetylglucosamine--N-acetylmuramyl- (pentapeptide) pyrophosphoryl-undecaprenol-N-acetylglucosamine transferase
2415656	0	G	SNP	C	141	118	252	100	259	Arg247Gly (cgg/Ggg)	Rv2155c	murD	UDP-N-acetylmuramoylalanine--D-glutamate ligase
2421816	0	A	SNP	G	143	128	268	100	271
2421975	1	G	Ins	G	122	119	241	93.05	242
2421975	2	G	Ins	G	122	119	241	93.05	241
2421975	3	G	Ins	A	120	119	239	92.28	241
2421975	4	G	Ins	A	121	119	240	92.66	241
2423819	0	C	SNP	G	131	148	271	95.88	291	Gly340Gly (ggg/ggC)	Rv2162c	PE_PGRS38	PE-PGRS family protein PE_PGRS38
2423822	0	A	SNP	G	138	151	276	97.64	296	Gly339Gly (ggt/ggC)	Rv2162c	PE_PGRS38	PE-PGRS family protein PE_PGRS38
2424114	0	C	SNP	A	25	105	120	97.01	134	Arg242Leu (cgc/cTc)	Rv2162c	PE_PGRS38	PE-PGRS family protein PE_PGRS38
2424151	0	C	SNP	A	22	90	111	99.12	113	Ala230Ser (gca/Tca)	Rv2162c	PE_PGRS38	PE-PGRS family protein PE_PGRS38
2424925	0	A	SNP	G	109	99	205	99.52	209
2425471	0	T	SNP	C	115	130	240	100	245	Arg539Arg (cga/cgG)	Rv2163c	pbpB	penicillin-binding membrane protein PbpB
2434749	0	C	SNP	T	107	112	213	99.55	220
2440926	0	G	SNP	T	91	101	191	99.48	193	Asp265Glu (gac/gaA)	Rv2178c	aroG	phospho-2-dehydro-3-deoxyheptonate aldolase AroG
2440935	0	G	SNP	C	97	95	190	99.48	193	Ser262Ser (tcc/tcG)	Rv2178c	aroG	phospho-2-dehydro-3-deoxyheptonate aldolase AroG
2447626	0	G	SNP	T	106	91	194	97.52	202	Ile123Ile (atc/atA)	Rv2186c	-	hypothetical protein
2448458	0	C	SNP	T	108	91	199	100	199	Thr100Ile (acc/aTc)	Rv2187	fadD15	long-chain-fatty-acid--CoA ligase FadD15
2449826	0	C	SNP	G	102	104	203	98.56	209	Ser556Trp (tcg/tGg)	Rv2187	fadD15	long-chain-fatty-acid--CoA ligase FadD15
2452452	0	G	SNP	A	184	149	333	100	333	Thr274Met (acg/aTg)	Rv2190c	-	endopeptidase
2462871	0	G	SNP	A	114	103	211	99.54	218	Ala59Ala (gcc/gcT)	Rv2198c	mmpS3	membrane protein MmpS3
2470591	0	A	SNP	C	93	112	205	99.03	207
2472029	0	T	SNP	G	105	109	212	100	214	Trp207Gly (tgg/Ggg)	Rv2207	cobT	nicotinate-nucleotide-dimethylbenzimidazolphosphoribosyltransferase
2477174	0	T	SNP	C	105	110	214	99.54	216	Gln3Arg (cag/cGg)	Rv2211c	gcvT	aminomethyltransferase
2477984	0	G	SNP	A	99	114	209	99.53	214	Ser265Ser (tcg/tcA)	Rv2212	-	adenylyl cyclase
2478619	0	G	SNP	A	110	120	228	99.57	231	Leu94Leu (ctg/ctA)	Rv2213	pepB	cytosol aminopeptidase
2480809	0	G	SNP	C	130	119	248	99.2	251	Ala298Gly (gcc/gGc)	Rv2214c	ephD	oxidoreductase EphD
2488343	0	G	SNP	A	109	89	195	98.51	201	Gln243Gln (cag/caA)	Rv2220	glnA1	glutamine synthetase
2494430	0	C	SNP	G	109	117	225	99.56	227	Gly324Arg (ggc/Cgc)	Rv2223c	-	carboxylesterase B
2499726	0	G	SNP	A	107	104	210	100	211	Asp299Asn (gat/Aat)	Rv2226	-	hypothetical protein
2504177	0	C	SNP	T	128	110	235	100	238	Glu144Glu (gag/gaA)	Rv2230c	-	GTP cyclohydrolase
2509140	0	G	SNP	C	131	152	279	100	283	Ser79Cys (tcc/tGc)	Rv2236c	cobD	cobalamin biosynthesis transmembrane protein CobD
2509722	0	A	SNP	G	125	130	251	100	255	Pro78Pro (cca/ccG)	Rv2237	-	hypothetical protein
2516271	0	T	SNP	C	104	118	218	99.55	223	Met323Thr (atg/aCg)	Rv2242	-	hypothetical protein
2516567	0	G	SNP	C	96	98	193	99.49	195
2521342	0	T	SNP	C	101	113	208	100	214	Asp200Asp (gat/gaC)	Rv2247	accD6	acetyl-/propionyl-CoA carboxylase subunit beta
2523205	1	G	Ins	C	73	101	174	96.13	174
2523205	2	G	Ins	G	71	101	172	95.03	174
2523205	3	G	Ins	C	73	101	174	96.13	174
2525723	0	G	Del	GAP	101	119	217	96.07	229		Rv2251	-	flavoprotein
2526974	0	T	SNP	C	132	109	238	99.59	242	Pro470Pro (cct/ccC)	Rv2251	-	flavoprotein
2529680	0	A	SNP	G	103	121	221	100	224	Thr65Thr (act/acC)	Rv2256c	-	hypothetical protein
2531742	0	A	SNP	G	104	99	199	100	203	Ala52Ala (gct/gcC)	Rv2258c	-	transcriptional regulator
2533377	0	T	SNP	C	118	122	239	100	240	Asp16Asp (gat/gaC)	Rv2260	-	hypothetical protein
2534563	0	G	Del	GAP	101	116	213	97.75	222
2534564	0	A	Del	GAP	101	116	213	100	217
2536312	0	C	SNP	T	106	111	214	100	217	Arg224Arg (cgc/cgT)	Rv2263	-	oxidoreductase
2536625	1	C	Ins	G	76	78	154	84.62	154		Rv2264c	-	hypothetical protein
2536625	2	C	Ins	G	75	77	152	83.52	153		Rv2264c	-	hypothetical protein
2536625	3	C	Ins	G	74	76	150	82.42	150		Rv2264c	-	hypothetical protein
2536625	4	C	Ins	G	68	72	140	76.92	140		Rv2264c	-	hypothetical protein
2540554	0	T	SNP	C	138	119	255	99.61	258	Ser151Pro (tcg/Ccg)	Rv2266	cyp124	cytochrome P450 Cyp124
2541477	0	C	SNP	G	133	123	252	99.61	257
2542543	0	G	SNP	A	101	122	219	100	223	Arg90Cys (cgt/Tgt)	Rv2267c	-	hypothetical protein
2562644	0	G	SNP	T	118	107	223	100	225	Ala16Ser (gcg/Tcg)	Rv2290	lppO	lipoprotein LppO
2564368	1	G	Ins	C	108	107	215	95.98	215		Rv2293c	-	hypothetical protein
2566766	1	C	Ins	G	101	115	216	93.91	217
2566768	0	A	SNP	C	105	118	223	99.55	224
2573756	0	C	SNP	A	105	117	222	98.67	225
2578626	0	A	SNP	G	105	119	220	99.56	225	Met24Thr (atg/aCg)	Rv2307c	-	hypothetical protein
2586127	0	A	SNP	G	114	113	222	100	227	Gly388Gly (ggt/ggC)	Rv2314c	-	hypothetical protein
2586179	0	A	SNP	G	123	115	236	99.17	240	Ile371Thr (atc/aCc)	Rv2314c	-	hypothetical protein
2589216	0	G	SNP	C	121	123	243	99.59	245	Val127Leu (gtg/Ctg)	Rv2316	uspA	sugar ABC transporter permease UspA
2591172	0	G	SNP	A	124	131	252	100	255	Ala219Thr (gcc/Acc)	Rv2318	uspC	sugar ABC transporter substrate-binding lipoprotein UspC
2598400	0	A	SNP	G	104	122	222	99.56	227	Asn516Asn (aat/aaC)	Rv2326c	-	ABC transporter ATP-binding protein
2600260	0	A	SNP	G	117	115	230	99.57	233	Arg91Arg (cga/cgG)	Rv2327	-	hypothetical protein
2601576	0	T	SNP	G	118	112	227	99.14	232	Ser282Arg (agt/agG)	Rv2328	PE23	PE family protein PE23
2603171	0	C	SNP	T	114	116	227	99.14	232	Thr97Thr (acg/acA)	Rv2329c	narK1	nitrate/nitrite transporter
2604160	0	T	Del	GAP	89	82	172	75	228		Rv2330c	lppP	lipoprotein LppP
2604161	0	G	Del	GAP	89	82	172	75	228		Rv2330c	lppP	lipoprotein LppP
2604162	0	C	Del	GAP	89	82	172	76	225		Rv2330c	lppP	lipoprotein LppP
2604163	0	C	Del	GAP	89	82	172	76.68	223		Rv2330c	lppP	lipoprotein LppP
2604164	0	A	Del	GAP	89	82	172	77.38	221		Rv2330c	lppP	lipoprotein LppP
2604165	0	A	Del	GAP	89	82	172	78.44	218		Rv2330c	lppP	lipoprotein LppP
2608117	0	C	SNP	A	102	104	203	100	206	Asp69Tyr (gac/Tac)	Rv2333c	stp	multidrug resistance protein
2612632	0	C	SNP	A	140	128	263	100	268	Gly119Val (ggc/gTc)	Rv2337c	-	hypothetical protein
2615413	0	A	SNP	G	142	144	280	99.65	287	Thr241Ala (acc/Gcc)	Rv2339	mmpL9	transmembrane transport protein MmpL9
2619271	0	T	SNP	C	129	131	256	99.24	262
2624986	0	T	SNP	G	102	114	214	99.54	217	Val389Gly (gtg/gGg)	Rv2345	-	transmembrane protein
2625924	0	T	SNP	C	126	104	226	97.46	236	Ala83Ala (gca/gcG)	Rv2346c	esxO	ESAT-6 like protein EsxO
2626095	0	C	SNP	G	135	127	258	87.33	300	Ala26Ala (gcg/gcC)	Rv2346c	esxO	ESAT-6 like protein EsxO
2626513	0	T	SNP	A	76	62	137	98.57	140	Thr3Ser (aca/Tca)	Rv2347c	esxP	ESAT-6 like protein EsxP
2626514	0	T	SNP	G	79	63	140	98.61	144	Ala2Ala (gca/gcC)	Rv2347c	esxP	ESAT-6 like protein EsxP
2626600	0	G	SNP	A	93	75	161	100	168
2627946	0	A	SNP	G	104	106	208	99.06	212	Arg251Arg (cgt/cgC)	Rv2349c	plcC	phospholipase C
2631009	1	G	Ins	G	87	111	198	86.09	198		Rv2351c	plcA	membrane-associated phospholipase A
2631009	2	G	Ins	T	87	111	198	86.09	198		Rv2351c	plcA	membrane-associated phospholipase A
2631009	3	G	Ins	G	87	111	198	86.09	198		Rv2351c	plcA	membrane-associated phospholipase A
2631009	4	G	Ins	C	87	111	198	86.09	198		Rv2351c	plcA	membrane-associated phospholipase A
2631009	5	G	Ins	C	87	111	198	86.09	198		Rv2351c	plcA	membrane-associated phospholipase A
2632341	1	C	Ins	A	91	100	191	93.63	192
2632362	0	T	SNP	C	99	101	199	100	200
2637541	0	C	SNP	T	116	116	229	99.57	233
2638123	0	A	SNP	G	124	111	232	99.58	236
2642383	0	C	SNP	T	105	123	221	98.7	231	Ala66Thr (gcc/Acc)	Rv2360c	-	hypothetical protein
2652254	0	G	SNP	C	127	103	228	99.57	231	Ala191Gly (gct/gGt)	Rv2372c	-	rRNA small subunit methyltransferase E
2656225	0	A	SNP	G	110	104	213	100	214	Val69Ala (gtc/gCc)	Rv2377c	-	hypothetical protein
2656635	0	G	SNP	A	122	113	231	99.16	237	Pro357Ser (ccg/Tcg)	Rv2378c	mbtG	L-lysine N6-monooxygenase
2660319	0	C	SNP	G	103	113	215	100	216	Glu589Asp (gag/gaC)	Rv2379c	mbtF	peptide synthetase
2661039	0	G	SNP	A	109	114	218	99.55	224	Ile349Ile (atc/atT)	Rv2379c	mbtF	peptide synthetase
2668170	0	G	SNP	T	94	95	181	96.43	196	Arg700Arg (cgc/cgA)	Rv2381c	mbtD	polyketide synthetase
2680658	0	T	SNP	G	106	119	223	99.56	226	Thr67Thr (act/acG)	Rv2386a	-	hypothetical protein
2688700	0	C	SNP	T	95	110	200	100	205	Pro231Ser (ccg/Tcg)	Rv2394	ggtB	gamma-glutamyltranspeptidase precursor GgtB
2690160	0	A	SNP	G	109	121	229	100	230	Asn30Ser (aac/aGc)	Rv2395	-	integral membrane protein
2695378	0	C	SNP	G	112	99	211	99.53	212	Gly141Ala (ggc/gCc)	Rv2398c	cysW	sulfate ABC transporter permease CysW
2697489	0	C	SNP	T	109	108	210	100	217	Ala76Thr (gcg/Acg)	Rv2400c	subI	sulfate ABC transporter substrate-binding lipoprotein SubI
2700222	0	T	SNP	C	106	113	216	99.1	221	Leu565Pro (ctg/cCg)	Rv2402	-	trehalase
2704884	1	A	Ins	C	76	106	182	97.33	182		Rv2407	-	ribonuclease Z
2704884	2	A	Ins	A	76	106	182	97.33	182		Rv2407	-	ribonuclease Z
2704884	3	A	Ins	G	76	105	181	96.79	181		Rv2407	-	ribonuclease Z
2704884	4	A	Ins	C	76	105	181	96.79	181		Rv2407	-	ribonuclease Z
2704884	5	A	Ins	G	76	105	181	96.79	181		Rv2407	-	ribonuclease Z
2704884	6	A	Ins	A	76	105	181	96.79	181		Rv2407	-	ribonuclease Z
2704884	7	A	Ins	C	73	105	178	95.19	179		Rv2407	-	ribonuclease Z
2712328	0	C	SNP	T	128	130	255	100	258	Pro183Pro (ccg/ccA)	Rv2414c	-	hypothetical protein
2713795	0	C	SNP	T	115	122	237	100	237
2718852	0	T	SNP	G	96	112	207	100	208
2720069	0	G	SNP	A	87	84	167	98.84	173	Gly158Glu (ggg/gAg)	Rv2423	-	hypothetical protein
2720444	0	C	SNP	T	110	99	207	99.52	210	Ser283Phe (tct/tTt)	Rv2423	-	hypothetical protein
2720895	0	G	SNP	A	5	56	60	98.39	62	His295Tyr (cac/Tac)	Rv2424c	-	transposase
2720952	0	T	SNP	C	7	30	37	97.37	38	Thr276Ala (acc/Gcc)	Rv2424c	-	transposase
2720954	0	G	SNP	A	12	30	42	97.67	43	Thr275Ile (acc/aTc)	Rv2424c	-	transposase
2721562	0	C	SNP	G	118	119	235	99.16	239	Ala72Ala (gcg/gcC)	Rv2424c	-	transposase
2723506	0	T	SNP	C	93	102	192	100	195	Leu226Leu (tta/ttG)	Rv2426c	-	hypothetical protein
2726105	0	G	SNP	A	109	124	227	100	233						phylo (Delhi/CAS, 3)	isoniazid (INH)
2729058	0	A	SNP	C	137	164	296	100	301	Leu26Arg (ctg/cGg)	Rv2433c	-	hypothetical protein
2734074	0	T	SNP	C	133	124	255	100	257	Val282Ala (gtc/gCc)	Rv2436	rbsK	ribokinase RbsK
2737572	0	C	SNP	A	121	138	252	99.62	260	Ala226Ser (gcg/Tcg)	Rv2439c	proB	glutamate 5-kinase protein
2738221	0	G	SNP	A	101	124	222	100	225	Ile9Ile (atc/atT)	Rv2439c	proB	glutamate 5-kinase protein
2740693	0	T	SNP	C	93	94	187	100	187
2744469	1	C	Ins	C	95	85	180	91.84	180		Rv2444c	rne	ribonuclease E
2744469	2	C	Ins	C	95	85	180	91.84	180		Rv2444c	rne	ribonuclease E
2744469	3	C	Ins	G	95	84	179	91.33	180		Rv2444c	rne	ribonuclease E
2744469	4	C	Ins	C	95	85	180	91.84	180		Rv2444c	rne	ribonuclease E
2744469	5	C	Ins	G	95	85	180	91.84	180		Rv2444c	rne	ribonuclease E
2744469	6	C	Ins	T	94	85	179	91.33	180		Rv2444c	rne	ribonuclease E
2751804	0	C	SNP	T	116	113	227	100	229	Arg126Gln (cgg/cAg)	Rv2450c	rpfE	resuscitation-promoting factor RpfE
2752698	0	C	SNP	A	103	120	219	100	223
2753869	0	A	SNP	G	129	132	258	100	261	Val293Ala (gtg/gCg)	Rv2454c	-	2-oxoglutarate oxidoreductase subunit KorB
2760152	0	A	SNP	G	117	126	240	100	243	Tyr125Cys (tac/tGc)	Rv2458	mmuM	homocysteine S-methyltransferase MmuM
2771383	0	A	SNP	G	120	111	228	100	231	Ser800Gly (agc/Ggc)	Rv2467	pepN	aminopeptidase PepN
2779136	0	T	SNP	C	116	113	228	100	229	Ser1043Gly (agc/Ggc)	Rv2476c	gdh	NAD-dependent glutamate dehydrogenase
2782498	0	G	SNP	A	101	96	193	100	197	Asp515Asp (gac/gaT)	Rv2477c	-	macrolide ABC transporter ATP-binding protein
2786952	0	A	SNP	G	101	105	204	100	206	Cys778Arg (tgc/Cgc)	Rv2482c	plsB2	glycerol-3-phosphate acyltransferase
2791098	0	C	SNP	T	136	126	254	99.62	263	Gly466Asp (ggt/gAt)	Rv2484c	-	diacyglycerol O-acyltransferase
2795974	0	T	Del	GAP	41	43	87	93.33	90		Rv2487c	PE_PGRS42	PE-PGRS family protein PE_PGRS42
2795975	0	T	Del	GAP	41	43	87	94.38	89		Rv2487c	PE_PGRS42	PE-PGRS family protein PE_PGRS42
2795976	0	G	Del	GAP	41	43	87	93.33	90		Rv2487c	PE_PGRS42	PE-PGRS family protein PE_PGRS42
2795977	0	C	Del	GAP	41	43	87	93.33	90		Rv2487c	PE_PGRS42	PE-PGRS family protein PE_PGRS42
2795978	0	C	Del	GAP	41	43	87	93.33	90		Rv2487c	PE_PGRS42	PE-PGRS family protein PE_PGRS42
2795979	0	G	Del	GAP	41	43	87	93.33	90		Rv2487c	PE_PGRS42	PE-PGRS family protein PE_PGRS42
2795980	0	C	Del	GAP	41	43	87	96.55	87		Rv2487c	PE_PGRS42	PE-PGRS family protein PE_PGRS42
2795981	0	C	Del	GAP	41	43	87	95.45	88		Rv2487c	PE_PGRS42	PE-PGRS family protein PE_PGRS42
2795982	0	C	Del	GAP	41	43	87	98.82	85		Rv2487c	PE_PGRS42	PE-PGRS family protein PE_PGRS42
2795983	0	G	Del	GAP	41	43	87	98.82	85		Rv2487c	PE_PGRS42	PE-PGRS family protein PE_PGRS42
2795984	0	C	Del	GAP	41	43	87	98.82	85		Rv2487c	PE_PGRS42	PE-PGRS family protein PE_PGRS42
2795985	0	G	Del	GAP	41	43	87	96.55	87		Rv2487c	PE_PGRS42	PE-PGRS family protein PE_PGRS42
2795986	0	C	Del	GAP	41	43	87	96.55	87		Rv2487c	PE_PGRS42	PE-PGRS family protein PE_PGRS42
2795987	0	C	Del	GAP	41	43	87	96.55	87		Rv2487c	PE_PGRS42	PE-PGRS family protein PE_PGRS42
2795988	0	G	Del	GAP	41	43	87	96.55	87		Rv2487c	PE_PGRS42	PE-PGRS family protein PE_PGRS42
2795989	0	C	Del	GAP	41	43	87	97.67	86		Rv2487c	PE_PGRS42	PE-PGRS family protein PE_PGRS42
2795990	0	C	Del	GAP	41	43	87	96.55	87		Rv2487c	PE_PGRS42	PE-PGRS family protein PE_PGRS42
2795991	0	G	Del	GAP	41	43	87	96.55	87		Rv2487c	PE_PGRS42	PE-PGRS family protein PE_PGRS42
2795992	0	G	Del	GAP	41	43	87	96.55	87		Rv2487c	PE_PGRS42	PE-PGRS family protein PE_PGRS42
2795993	0	T	Del	GAP	41	43	87	93.33	90		Rv2487c	PE_PGRS42	PE-PGRS family protein PE_PGRS42
2796608	0	C	SNP	T	110	99	206	99.52	210	Asp260Asn (gac/Aac)	Rv2487c	PE_PGRS42	PE-PGRS family protein PE_PGRS42
2798595	0	C	SNP	T	132	133	258	98.88	268	Ala762Ala (gcg/gcA)	Rv2488c	-	LuxR family transcriptional regulator
2803139	0	C	Del	GAP	162	146	305	84.85	363		Rv2490c	PE_PGRS43	PE-PGRS family protein PE_PGRS43
2803140	0	C	Del	GAP	162	146	305	85.32	361		Rv2490c	PE_PGRS43	PE-PGRS family protein PE_PGRS43
2803141	0	A	Del	GAP	162	146	305	86.27	357		Rv2490c	PE_PGRS43	PE-PGRS family protein PE_PGRS43
2803142	0	C	Del	GAP	162	146	306	86.52	356		Rv2490c	PE_PGRS43	PE-PGRS family protein PE_PGRS43
2803143	0	C	Del	GAP	162	146	306	87.01	354		Rv2490c	PE_PGRS43	PE-PGRS family protein PE_PGRS43
2803144	0	G	Del	GAP	162	146	306	87.5	352		Rv2490c	PE_PGRS43	PE-PGRS family protein PE_PGRS43
2803145	0	G	Del	GAP	162	146	306	87.25	353		Rv2490c	PE_PGRS43	PE-PGRS family protein PE_PGRS43
2803146	0	C	Del	GAP	162	146	306	87.5	352		Rv2490c	PE_PGRS43	PE-PGRS family protein PE_PGRS43
2803147	0	A	Del	GAP	162	146	306	89.8	343		Rv2490c	PE_PGRS43	PE-PGRS family protein PE_PGRS43
2807486	0	C	SNP	A	104	129	231	98.73	236	Ala70Asp (gcc/gAc)	Rv2492	-	hypothetical protein
2809621	0	T	SNP	C	123	133	251	100	256	Thr107Ala (acc/Gcc)	Rv2495c	bkdC	branched-chain keto acid dehydrogenase E2 component
2817747	0	G	SNP	A	110	123	232	100	233	Ala243Val (gct/gTt)	Rv2502c	accD1	acetyl-/propionyl-CoA carboxylase subunit beta
2818837	0	A	SNP	G	114	96	207	100	210	Gly97Gly (ggt/ggC)	Rv2503c	scoB	succinyl-CoA:3-ketoacid-CoA transferase subunit B
2821342	0	C	SNP	T	111	121	227	100	232	Ala85Ala (gcg/gcA)	Rv2505c	fadD35	fatty-acid--CoA ligase FadD35
2825466	0	G	SNP	A	130	137	262	100	267	Lys263Lys (aag/aaA)	Rv2509	-	short-chain type dehydrogenase/reductase
2827028	0	T	SNP	C	111	122	232	98.31	237	Tyr21Cys (tac/tGc)	Rv2510c	-	hypothetical protein
2827984	0	G	SNP	T	129	98	225	100	227
2828019	0	T	SNP	C	123	100	219	99.55	224
2830525	0	C	SNP	A	120	104	223	100	224	Thr122Lys (acg/aAg)	Rv2513	-	hypothetical protein
2836773	0	C	SNP	T	102	116	215	98.64	221	Ser330Leu (tcg/tTg)	Rv2519	PE26	PE family protein PE26
2840999	0	C	SNP	G	100	99	191	100	199	Ser2778Ser (tcg/tcC)	Rv2524c	fas	fatty acid synthase
2841022	0	A	SNP	G	104	102	205	100	206	Cys2771Arg (tgc/Cgc)	Rv2524c	fas	fatty acid synthase
2847281	0	A	SNP	G	106	104	208	99.53	211	Asp684Asp (gat/gaC)	Rv2524c	fas	fatty acid synthase
2855259	0	A	SNP	G	140	109	241	100	249	Ala841Ala (gct/gcC)	Rv2531c	-	amino acid decarboxylase
2865760	0	A	SNP	G	127	131	256	100	258	Thr211Ala (acc/Gcc)	Rv2542	-	hypothetical protein
2865882	0	T	SNP	C	130	127	248	99.61	258	Val251Val (gtt/gtC)	Rv2542	-	hypothetical protein
2867207	0	C	SNP	G	111	114	219	100	225	Ala28Ala (gcc/gcG)	Rv2544	lppB	lipoprotein LppB
2867230	0	G	SNP	A	74	84	157	99.37	159	Gly36Asp (ggc/gAc)	Rv2544	lppB	lipoprotein LppB
2867231	0	C	SNP	T	74	84	154	100	158	Gly36Gly (ggc/ggT)	Rv2544	lppB	lipoprotein LppB
2867236	0	A	SNP	G	77	85	158	100	162	Asn38Ser (aac/aGc)	Rv2544	lppB	lipoprotein LppB
2867240	0	C	SNP	T	82	85	164	100	167	Pro39Pro (ccc/ccT)	Rv2544	lppB	lipoprotein LppB
2867245	0	A	SNP	C	84	86	170	100	170	Lys41Thr (aaa/aCa)	Rv2544	lppB	lipoprotein LppB
2867251	0	C	SNP	G	83	85	165	100	168	Pro43Arg (ccg/cGg)	Rv2544	lppB	lipoprotein LppB
2867254	0	A	SNP	G	82	88	164	100	170	His44Arg (cac/cGc)	Rv2544	lppB	lipoprotein LppB
2867263	0	G	SNP	A	98	105	199	100	203	Gly47Asp (ggc/gAc)	Rv2544	lppB	lipoprotein LppB
2877378	0	G	SNP	C	113	97	209	100	210	Ala103Pro (gcc/Ccc)	Rv2557	-	hypothetical protein
2880702	0	G	SNP	C	104	121	223	100	225	Val210Leu (gtc/Ctc)	Rv2560	-	hypothetical protein
2881337	0	C	SNP	T	129	114	238	99.59	244
2881569	0	A	SNP	G	95	113	205	98.58	211
2881598	0	G	Del	GAP	87	107	191	97.49	199
2881940	0	C	SNP	G	110	104	211	97.72	219
2884068	0	A	SNP	C	107	106	212	100	213	Met243Leu (atg/Ctg)	Rv2564	glnQ	glutamine ABC transporter ATP-binding protein
2886570	0	A	SNP	G	128	102	223	100	230	Glu66Glu (gaa/gaG)	Rv2566	-	hypothetical protein
2888201	0	T	SNP	C	111	123	233	100	234	Leu610Pro (ctc/cCc)	Rv2566	-	hypothetical protein
2889633	0	T	SNP	C	112	112	222	100	224	Ala1087Ala (gct/gcC)	Rv2566	-	hypothetical protein
2890468	0	C	SNP	G	106	113	213	99.55	220	Pro225Arg (ccc/cGc)	Rv2567	-	hypothetical protein
2891267	0	C	SNP	T	111	112	216	99.55	224	Gly491Gly (ggc/ggT)	Rv2567	-	hypothetical protein
2891728	0	A	SNP	G	128	116	242	100	244	Gln645Arg (cag/cGg)	Rv2567	-	hypothetical protein
2894208	0	G	SNP	A	114	123	231	100	237	Ser67Ser (agc/agT)	Rv2569c	-	hypothetical protein
2895473	0	A	SNP	G	95	108	201	99.02	205	Phe163Ser (ttc/tCc)	Rv2571c	-	transmembrane protein
2895822	0	G	SNP	A	123	110	226	99.57	234	His47Tyr (cat/Tat)	Rv2571c	-	transmembrane protein
2897660	0	T	SNP	C	109	105	210	100	214	Ala48Ala (gca/gcG)	Rv2572c	aspS	aspartate--tRNA ligase
2898522	0	T	SNP	C	99	111	207	100	210	Tyr160Tyr (tat/taC)	Rv2573	-	2-dehydropantoate 2-reductase
2903050	0	G	SNP	A	91	108	198	100	199	Thr161Ile (acc/aTc)	Rv2578c	-	hypothetical protein
2910461	0	G	SNP	T	124	122	242	100	246	Ala147Glu (gcg/gAg)	Rv2584c	apt	adenine phosphoribosyltransferase
2910852	0	C	SNP	G	120	119	235	100	239	Ala17Pro (gcg/Ccg)	Rv2584c	apt	adenine phosphoribosyltransferase
2911293	0	C	SNP	G	110	99	206	100	209	Cys462Ser (tgt/tCt)	Rv2585c	-	lipoprotein
2912294	0	T	SNP	G	102	96	193	100	198	Ala128Ala (gca/gcC)	Rv2585c	-	lipoprotein
2914369	0	C	SNP	T	96	100	191	98.49	199	Ser456Ser (tcg/tcA)	Rv2587c	secD	protein translocase subunit SecD
2923391	0	T	SNP	C	112	137	245	100	249	Pro281Pro (cca/ccG)	Rv2592c	ruvB	Holliday junction ATP-dependent DNA helicase RuvB
2925462	0	T	SNP	A	130	121	250	99.6	252
2925962	0	T	SNP	C	106	118	222	99.56	225	Cys77Arg (tgc/Cgc)	Rv2596	vapC40	ribonuclease VapC40
2927939	0	T	SNP	C	96	124	217	100	220
2939373	0	G	SNP	C	96	121	215	100	217	Ser197Cys (tct/tGt)	Rv2611c	-	phosphatidylinositol mannoside acyltransferase
2939657	0	T	SNP	C	127	107	231	100	234	Ile102Met (ata/atG)	Rv2611c	-	phosphatidylinositol mannoside acyltransferase
2941179	0	G	SNP	A	101	105	205	99.04	208	Arg6Arg (cgc/cgT)	Rv2613c	-	AP-4-A phosphorylase		phylo (Delhi/CAS)
2943675	0	G	SNP	A	167	154	313	99.38	323	Gly437Gly (ggc/ggT)	Rv2615c	PE_PGRS45	PE-PGRS family protein PE_PGRS45
2943711	1	G	Ins	C	124	126	250	79.87	250		Rv2615c	PE_PGRS45	PE-PGRS family protein PE_PGRS45
2943711	2	G	Ins	C	124	126	250	79.87	250		Rv2615c	PE_PGRS45	PE-PGRS family protein PE_PGRS45
2943711	3	G	Ins	G	124	126	250	79.87	250		Rv2615c	PE_PGRS45	PE-PGRS family protein PE_PGRS45
2943711	4	G	Ins	C	124	126	250	79.87	250		Rv2615c	PE_PGRS45	PE-PGRS family protein PE_PGRS45
2943711	5	G	Ins	C	124	126	250	79.87	250		Rv2615c	PE_PGRS45	PE-PGRS family protein PE_PGRS45
2943711	6	G	Ins	G	124	126	250	79.87	250		Rv2615c	PE_PGRS45	PE-PGRS family protein PE_PGRS45
2943711	7	G	Ins	T	124	126	250	79.87	250		Rv2615c	PE_PGRS45	PE-PGRS family protein PE_PGRS45
2943711	8	G	Ins	T	124	126	250	79.87	250		Rv2615c	PE_PGRS45	PE-PGRS family protein PE_PGRS45
2943711	9	G	Ins	T	124	126	250	79.87	250		Rv2615c	PE_PGRS45	PE-PGRS family protein PE_PGRS45
2944515	0	A	SNP	C	124	170	288	100	294	Gly157Gly (ggt/ggG)	Rv2615c	PE_PGRS45	PE-PGRS family protein PE_PGRS45
2944524	0	C	SNP	G	91	145	223	80.82	292	Gly154Gly (ggg/ggC)	Rv2615c	PE_PGRS45	PE-PGRS family protein PE_PGRS45
2948524	0	T	SNP	A	136	126	259	100	262	Glu12Val (gag/gTg)	Rv2621c	-	transcriptional regulator
2949251	0	G	SNP	A	107	120	220	99.13	229	Val206Ile (gtt/Att)	Rv2622	-	methyltransferase
2954439	0	T	SNP	C	114	125	233	100	239	Arg104Gly (aga/Gga)	Rv2627c	-	hypothetical protein
2958693	0	G	SNP	A	113	112	221	99.56	226	Ala374Ala (gcg/gcA)	Rv2631	-	RNA-splicing ligase RtcB
2959003	0	C	SNP	G	139	118	246	98.85	260	Arg63Pro (cgg/cCg)	Rv2632c	-	hypothetical protein
2959257	0	A	Del	GAP	97	100	195	97.52	202
2959258	0	T	Del	GAP	94	100	192	98.48	197
2959259	0	C	Del	GAP	94	100	192	98.48	197
2959260	0	C	Del	GAP	94	100	192	98.48	197
2959261	0	A	Del	GAP	94	100	192	99.49	195
2959262	0	A	Del	GAP	94	100	192	100	194
2959263	0	T	Del	GAP	94	100	192	100	194
2959264	0	C	Del	GAP	94	100	192	100	194
2959265	0	A	SNP	T	97	103	198	100	200
2960592	0	C	SNP	T	142	134	264	98.22	281	Gly617Asp (ggc/gAc)	Rv2634c	PE_PGRS46	PE-PGRS family protein PE_PGRS46
2964594	0	G	SNP	A	108	119	224	99.56	228	Ala64Thr (gcc/Acc)	Rv2638	-	hypothetical protein
2965900	0	C	SNP	T	116	122	234	99.17	240
2974933	0	A	SNP	G	155	123	276	100	278	Ile101Thr (atc/aCc)	Rv2650c	-	prophage protein
2975227	0	T	SNP	G	146	155	297	100	301	Asn3Thr (aat/aCt)	Rv2650c	-	prophage protein
2975389	0	G	SNP	C	121	133	252	98.83	257	Ile129Met (atc/atG)	Rv2651c	-	prophage protease
2975391	0	T	SNP	G	121	135	252	98.84	259	Ile129Leu (atc/Ctc)	Rv2651c	-	prophage protease
2975442	0	C	SNP	A	125	128	247	98.83	256	Ala112Ser (gcg/Tcg)	Rv2651c	-	prophage protease
2975496	0	T	SNP	C	85	102	184	98.42	190	Asn94Asp (aac/Gac)	Rv2651c	-	prophage protease
2975502	0	G	SNP	T	89	99	180	98.95	190	Leu92Ile (ctt/Att)	Rv2651c	-	prophage protease
2975536	0	A	SNP	C	74	101	174	99.43	176	Arg80Arg (cgt/cgG)	Rv2651c	-	prophage protease
2975541	0	G	SNP	A	69	98	164	98.82	169	Leu79Leu (ctg/Ttg)	Rv2651c	-	prophage protease
2975545	0	G	SNP	A	68	98	163	98.81	168	Val77Val (gtc/gtT)	Rv2651c	-	prophage protease
2975557	0	A	SNP	C	60	98	156	98.75	160	Val73Val (gtt/gtG)	Rv2651c	-	prophage protease
2975584	0	G	SNP	A	68	93	159	98.77	163	Ser64Ser (tcc/tcT)	Rv2651c	-	prophage protease
2979805	0	C	SNP	T	99	136	234	100	235	Gln338Gln (cag/caA)	Rv2659c	-	prophage integrase
2984740	0	A	SNP	G	123	120	236	100	243	His3Arg (cac/cGc)	Rv2668	-	hypothetical protein
2988630	0	C	SNP	G	116	103	216	99.55	220	His317Asp (cat/Gat)	Rv2672	-	protease
2994187	0	T	SNP	C	130	149	275	100	279	Leu292Leu (tta/ttG)	Rv2678c	hemE	uroporphyrinogen decarboxylase
2995548	0	C	SNP	A	113	117	226	100	230	Thr145Asn (acc/aAc)	Rv2679	echA15	enoyl-CoA hydratase EchA15
3003115	0	C	SNP	G	88	109	197	100	197	Ala378Gly (gca/gGa)	Rv2685	arsB1	arsenic-transport integral membrane protein ArsB
3005185	0	G	SNP	T	114	110	219	100	224	Pro156Thr (ccc/Acc)	Rv2688c	-	antibiotic ABC transporter ATP-binding protein
3009692	0	A	SNP	G	107	128	227	99.16	237	Thr117Ala (acc/Gcc)	Rv2691	ceoB	TRK system potassium uptake protein CeoB
3010014	0	G	SNP	A	106	110	213	100	216	Gly224Glu (ggg/gAg)	Rv2691	ceoB	TRK system potassium uptake protein CeoB
3010420	0	A	SNP	G	118	110	225	100	228	Ile133Val (atc/Gtc)	Rv2692	ceoC	TRK system potassium uptake protein CeoC
3011837	0	A	SNP	G	116	131	245	99.6	248
3017465	0	T	SNP	C	131	120	246	100	251	Ile203Thr (ata/aCa)	Rv2702	ppgK	polyphosphate glucokinase
3027548	0	C	SNP	T	99	104	203	99.51	204	Pro162Ser (ccg/Tcg)	Rv2714	-	hypothetical protein
3027798	0	T	SNP	C	110	99	208	97.66	214	Val245Ala (gtg/gCg)	Rv2714	-	hypothetical protein
3031168	0	A	SNP	G	113	99	208	99.53	213	Tyr124His (tat/Cat)	Rv2719c	-	membrane protein
3037377	0	T	SNP	C	98	100	192	100	198
3037653	0	G	SNP	A	127	113	237	98.77	243	Thr421Ile (acc/aTc)	Rv2725c	hflX	GTP-binding protein HflX
3040344	0	C	SNP	T	117	122	236	99.17	241	Glu142Glu (gag/gaA)	Rv2727c	miaA	tRNA delta(2)-isopentenylpyrophosphate transferase
3041871	0	G	SNP	T	105	113	211	99.54	219	Ala202Glu (gcg/gAg)	Rv2729c	-	integral membrane protein
3043700	0	C	SNP	T	132	106	238	99.58	239	Ala225Ala (gcc/gcT)	Rv2731	-	hypothetical protein
3054081	0	A	SNP	G	129	143	270	99.63	273	Gly56Gly (gga/ggG)	Rv2741	PE_PGRS47	PE-PGRS family protein PE_PGRS47
3054321	0	A	SNP	G	95	121	213	100	216	Gly136Gly (gga/ggG)	Rv2741	PE_PGRS47	PE-PGRS family protein PE_PGRS47
3054724	0	A	SNP	G	30	16	46	100	46	Ser271Gly (agc/Ggc)	Rv2741	PE_PGRS47	PE-PGRS family protein PE_PGRS47
3059791	0	G	SNP	C	29	58	85	98.86	88
3059812	0	T	Del	GAP	29	31	58	98.36	61
3059820	0	G	SNP	T	30	24	54	98.18	55
3059821	0	C	SNP	G	30	23	52	98.15	54
3059822	0	A	SNP	C	30	23	53	98.15	54
3059829	1	G	Ins	A	33	21	54	100	54
3069167	0	A	SNP	G	91	150	237	99.18	243	Leu306Pro (ctg/cCg)	Rv2756c	hsdM	type I restriction/modification system DNA methylase HsdM
3069566	0	C	SNP	T	116	118	229	99.57	235	Gly173Asp (ggc/gAc)	Rv2756c	hsdM	type I restriction/modification system DNA methylase HsdM
3072285	0	A	SNP	C	122	130	248	99.21	254	Leu119Arg (ctg/cGg)	Rv2761c	hsdS	type I restriction/modification system specificity determinant HsdS
3074928	0	A	SNP	G	128	133	255	99.62	262	Asp98Gly (gac/gGc)	Rv2765	-	hydrolase
3076172	0	C	SNP	T	115	124	238	100	239	Asp67Asn (gat/Aat)	Rv2766c	-	short-chain type dehydrogenase/reductase
3078178	0	C	SNP	T	115	118	231	99.57	234	Val270Met (gtg/Atg)	Rv2769c	PE27	PE family protein PE27
3079877	0	A	SNP	G	113	111	222	99.12	226	Phe194Ser (ttc/tCc)	Rv2770c	PPE44	PPE family protein PPE44
3080795	0	A	SNP	G	90	118	205	100	208	Leu80Pro (ctc/cCc)	Rv2771c	-	hypothetical protein
3086788	0	T	SNP	C	102	114	216	100	216
3089299	0	C	SNP	G	128	142	262	100	270	Gly355Arg (gga/Cga)	Rv2782c	pepR	zinc protease
3092946	0	C	SNP	T	104	113	215	98.19	221
3103682	0	T	SNP	C	137	120	256	100	257	Met87Val (atg/Gtg)	Rv2794c	pptT	phosphopantetheinyl transferase
3104189	0	A	SNP	G	96	110	204	98.56	209	Cys241Cys (tgt/tgC)	Rv2795c	-	hypothetical protein
3111280	0	G	SNP	A	119	145	259	100	264	Leu182Phe (ctt/Ttt)	Rv2802c	-	arginine/hypothetical protein
3112700	0	C	SNP	T	112	133	241	100	245	Gly132Asp (ggc/gAc)	Rv2804c	-	hypothetical protein
3112877	0	G	SNP	A	130	102	228	99.57	233	Gly4Asp (ggc/gAc)	Rv2805	-	hypothetical protein
3113872	0	A	SNP	T	123	119	241	100	242	Glu72Val (gag/gTg)	Rv2807	-	hypothetical protein
3114516	0	A	Del	GAP	100	115	214	98.17	219		Rv2807	-	hypothetical protein
3115384	0	G	SNP	C	125	128	247	99.61	254
3117533	0	G	SNP	A	95	134	225	99.57	230	Arg239Gln (cgg/cAg)	Rv2812	-	transposase
3118000	0	A	SNP	G	96	120	210	100	216	Arg395Gly (agg/Ggg)	Rv2812	-	transposase
3130748	1	C	Ins	T	100	128	228	88.72	229		Rv2823c	-	CRISPR-associated protein Cas10/Csm1
3130748	2	C	Ins	G	100	128	228	88.72	229		Rv2823c	-	CRISPR-associated protein Cas10/Csm1
3130748	3	C	Ins	T	100	129	229	89.11	229		Rv2823c	-	CRISPR-associated protein Cas10/Csm1
3131469	1	T	Ins	T	139	112	251	98.05	252		Rv2823c	-	CRISPR-associated protein Cas10/Csm1
3131469	2	T	Ins	G	139	113	252	98.44	252		Rv2823c	-	CRISPR-associated protein Cas10/Csm1
3131469	3	T	Ins	T	139	113	252	98.44	252		Rv2823c	-	CRISPR-associated protein Cas10/Csm1
3131469	4	T	Ins	C	139	113	252	98.44	252		Rv2823c	-	CRISPR-associated protein Cas10/Csm1
3131469	5	T	Ins	G	138	113	251	98.05	251		Rv2823c	-	CRISPR-associated protein Cas10/Csm1
3131469	6	T	Ins	G	134	113	247	96.48	247		Rv2823c	-	CRISPR-associated protein Cas10/Csm1
3131469	7	T	Ins	C	133	112	245	95.7	247		Rv2823c	-	CRISPR-associated protein Cas10/Csm1
3131469	8	T	Ins	G	132	113	245	95.7	245		Rv2823c	-	CRISPR-associated protein Cas10/Csm1
3131469	9	T	Ins	A	131	111	242	94.53	243		Rv2823c	-	CRISPR-associated protein Cas10/Csm1
3133054	0	C	SNP	G	273	230	499	99.8	504	Ser162Ser (tcg/tcC)	Rv2825c	-	hypothetical protein
3133055	0	G	SNP	C	264	233	490	99.8	498	Ser162Trp (tcg/tGg)	Rv2825c	-	hypothetical protein
3133536	0	T	SNP	C	115	105	217	100	220	Lys2Glu (aaa/Gaa)	Rv2825c	-	hypothetical protein
3135272	0	G	SNP	A	120	125	243	100	245	Ala71Val (gca/gTa)	Rv2827c	-	hypothetical protein
3135912	0	G	SNP	C	12	33	45	100	45	Thr141Arg (acg/aGg)	Rv2828c	-	hypothetical protein
3137058	0	G	SNP	A	115	126	237	100	241	Ala56Val (gcg/gTg)	Rv2830c	vapB22	antitoxin VapB22
3158369	0	G	SNP	T	146	164	304	98.73	314	Ala562Ala (gcc/gcA)	Rv2850c	-	magnesium chelatase
3162805	0	C	SNP	G	179	181	350	100	360	Arg180Gly (cgc/Ggc)	Rv2853	PE_PGRS48	PE-PGRS family protein PE_PGRS48
3165374	0	C	Del	GAP	121	121	238	97.58	248		Rv2855	mtr	mycothione reductase
3165807	0	G	SNP	A	103	117	217	99.55	221	Val201Val (gtg/gtA)	Rv2855	mtr	mycothione reductase
3167759	0	G	SNP	A	113	132	243	99.59	246	Arg359His (cgc/cAc)	Rv2856	nicT	nickel-transport integral membrane protein NicT
3168492	0	G	SNP	A	91	117	207	99.52	209
3174013	0	G	SNP	A	116	111	226	100	227	Pro2Leu (cct/cTt)	Rv2861c	mapB	methionine aminopeptidase
3174496	0	A	SNP	G	110	118	224	98.7	231	Cys50Arg (tgt/Cgt)	Rv2862c	-	hypothetical protein
3177884	0	C	SNP	A	108	101	206	99.52	210	Arg21Arg (cgc/cgA)	Rv2866	relG	toxin RelG
3180988	0	C	SNP	A	128	121	244	99.2	251	Val259Phe (gtc/Ttc)	Rv2869c	rip	zinc metalloprotease
3186860	0	T	SNP	G	108	109	211	100	217	Tyr672Asp (tat/Gat)	Rv2874	dipZ	integral membrane C-type cytochrome biogenesis protein DipZ
3189242	0	A	SNP	G	111	116	224	100	227	Ala52Ala (gct/gcC)	Rv2878c	mpt53	soluble secreted antigen Mpt53
3190146	0	C	Del	GAP	124	102	233	95.36	237
3194241	1	C	Ins	G	116	124	240	93.75	240		Rv2885c	-	transposase
3200478	0	G	SNP	A	124	125	243	99.6	250	Leu71Leu (ctg/ctA)	Rv2891	-	hypothetical protein
3202731	0	A	SNP	C	114	114	224	99.13	230	Gly104Gly (gga/ggC)	Rv2893	-	oxidoreductase
3205673	0	C	SNP	T	122	107	219	99.57	230	Arg254Arg (cgg/cgA)	Rv2896c	-	hypothetical protein
3208600	0	G	SNP	A	134	113	245	100	247	Tyr269Tyr (tac/taT)	Rv2899c	fdhD	formate dehydrogenase accessory protein FdhD
3212723	0	C	SNP	A	118	116	228	99.57	235	Ala78Ala (gcg/gcT)	Rv2902c	rnhB	ribonuclease HII
3213576	0	C	SNP	T	130	100	229	98.71	233	Pro93Pro (ccg/ccA)	Rv2903c	lepB	signal peptidase
3214586	0	C	SNP	A	110	106	214	98.63	219
3219083	0	G	SNP	A	119	109	226	99.13	230	Gly249Ser (ggc/Agc)	Rv2911	dacB2	penicillin-binding protein DacB2
3219500	0	T	SNP	A	108	97	202	100	205	Lys121Met (aag/aTg)	Rv2912c	-	TetR family HTH-type transcriptional regulator
3220963	0	A	SNP	C	131	126	257	99.61	258	Ser246Ala (tcg/Gcg)	Rv2913c	-	D-amino acid aminohydrolase
3221399	0	C	SNP	T	100	104	203	99.03	206	Thr100Thr (acg/acA)	Rv2913c	-	D-amino acid aminohydrolase
3226181	0	A	SNP	C	99	93	190	100	192	Arg35Arg (cgt/cgG)	Rv2916c	ffh	signal recognition particle protein
3228143	0	G	SNP	T	124	119	239	100	243	Arg594Leu (cgg/cTg)	Rv2917	-	hypothetical protein
3236442	0	G	SNP	A	133	154	285	100	287	His455His (cac/caT)	Rv2922c	smc	chromosome partition protein Smc
3236497	0	A	SNP	T	126	139	262	99.62	266	Val437Glu (gtg/gAg)	Rv2922c	smc	chromosome partition protein Smc
3244113	0	T	SNP	C	130	131	259	99.62	262	Pro139Pro (cct/ccC)	Rv2930	fadD26	fatty-acid--CoA ligase FadD26
3247298	0	C	SNP	A	122	101	220	100	223	Gly618Gly (ggc/ggA)	Rv2931	ppsA	phthiocerol synthesis polyketide synthase type I PpsA
3247304	0	C	SNP	G	89	75	162	98.8	166	Val620Val (gtc/gtG)	Rv2931	ppsA	phthiocerol synthesis polyketide synthase type I PpsA
3247306	0	A	Del	GAP	91	76	164	98.82	169		Rv2931	ppsA	phthiocerol synthesis polyketide synthase type I PpsA
3247307	0	C	Del	GAP	91	76	164	98.82	169		Rv2931	ppsA	phthiocerol synthesis polyketide synthase type I PpsA
3247308	0	C	Del	GAP	91	76	164	98.82	169		Rv2931	ppsA	phthiocerol synthesis polyketide synthase type I PpsA
3247309	0	C	Del	GAP	90	76	164	98.81	168		Rv2931	ppsA	phthiocerol synthesis polyketide synthase type I PpsA
3247310	0	T	Del	GAP	90	76	165	98.81	168		Rv2931	ppsA	phthiocerol synthesis polyketide synthase type I PpsA
3247313	1	C	Ins	A	89	77	166	98.22	167		Rv2931	ppsA	phthiocerol synthesis polyketide synthase type I PpsA
3247313	2	C	Ins	C	90	76	166	98.22	167		Rv2931	ppsA	phthiocerol synthesis polyketide synthase type I PpsA
3247313	3	C	Ins	C	90	76	166	98.22	166		Rv2931	ppsA	phthiocerol synthesis polyketide synthase type I PpsA
3247313	4	C	Ins	A	90	76	166	98.22	166		Rv2931	ppsA	phthiocerol synthesis polyketide synthase type I PpsA
3247313	5	C	Ins	G	90	76	166	98.22	166		Rv2931	ppsA	phthiocerol synthesis polyketide synthase type I PpsA
3247319	0	C	SNP	T	124	112	230	99.58	237	Gly625Gly (ggc/ggT)	Rv2931	ppsA	phthiocerol synthesis polyketide synthase type I PpsA
3247340	0	G	SNP	A	149	139	283	100	288	Val632Val (gtg/gtA)	Rv2931	ppsA	phthiocerol synthesis polyketide synthase type I PpsA
3247851	0	G	SNP	A	62	69	128	100	131	Ala803Thr (gcc/Acc)	Rv2931	ppsA	phthiocerol synthesis polyketide synthase type I PpsA
3247853	0	C	SNP	T	62	67	127	99.23	130	Ala803Ala (gcc/gcT)	Rv2931	ppsA	phthiocerol synthesis polyketide synthase type I PpsA
3247856	0	G	SNP	C	62	70	131	100	132	Arg804Arg (cgg/cgC)	Rv2931	ppsA	phthiocerol synthesis polyketide synthase type I PpsA
3247864	1	C	Ins	T	60	65	125	100	125		Rv2931	ppsA	phthiocerol synthesis polyketide synthase type I PpsA
3247864	2	C	Ins	A	60	65	125	100	125		Rv2931	ppsA	phthiocerol synthesis polyketide synthase type I PpsA
3247864	3	C	Ins	G	60	64	124	99.2	124		Rv2931	ppsA	phthiocerol synthesis polyketide synthase type I PpsA
3247864	4	C	Ins	G	60	62	122	97.6	123		Rv2931	ppsA	phthiocerol synthesis polyketide synthase type I PpsA
3247866	0	C	Del	GAP	55	64	119	98.35	121		Rv2931	ppsA	phthiocerol synthesis polyketide synthase type I PpsA
3247867	0	A	Del	GAP	55	64	121	98.35	121		Rv2931	ppsA	phthiocerol synthesis polyketide synthase type I PpsA
3247868	0	A	Del	GAP	55	64	121	98.35	121		Rv2931	ppsA	phthiocerol synthesis polyketide synthase type I PpsA
3247869	0	A	Del	GAP	55	65	121	98.36	122		Rv2931	ppsA	phthiocerol synthesis polyketide synthase type I PpsA
3247874	0	G	SNP	A	58	69	124	99.22	128	Arg810Arg (cgg/cgA)	Rv2931	ppsA	phthiocerol synthesis polyketide synthase type I PpsA
3247877	0	T	SNP	C	62	71	131	99.25	134	Phe811Phe (ttt/ttC)	Rv2931	ppsA	phthiocerol synthesis polyketide synthase type I PpsA
3247883	0	T	SNP	C	95	108	201	99.51	204	Ser813Ser (agt/agC)	Rv2931	ppsA	phthiocerol synthesis polyketide synthase type I PpsA
3248074	0	G	SNP	A	72	135	205	99.04	209	Arg877His (cgc/cAc)	Rv2931	ppsA	phthiocerol synthesis polyketide synthase type I PpsA
3248075	0	C	SNP	T	71	131	202	99.02	204	Arg877Arg (cgc/cgT)	Rv2931	ppsA	phthiocerol synthesis polyketide synthase type I PpsA
3251047	0	C	SNP	A	108	100	205	99.52	209	Ala1868Glu (gcg/gAg)	Rv2931	ppsA	phthiocerol synthesis polyketide synthase type I PpsA
3254518	0	T	SNP	C	121	118	238	98.35	243	Asn1149Asn (aat/aaC)	Rv2932	ppsB	phthiocerol synthesis polyketide synthase type I PpsB
3256494	0	A	SNP	G	136	109	245	100	245	Gly270Gly (gga/ggG)	Rv2933	ppsC	phthiocerol synthesis polyketide synthase type I PpsC
3258456	0	G	SNP	T	55	17	69	97.3	74	Arg924Ser (agg/agT)	Rv2933	ppsC	phthiocerol synthesis polyketide synthase type I PpsC
3266030	0	A	SNP	G	112	101	209	99.53	214	Ser1261Ser (tca/tcG)	Rv2934	ppsD	phthiocerol synthesis polyketide synthase type I PpsD
3269581	0	A	SNP	G	130	125	251	100	255	Ala615Ala (gca/gcG)	Rv2935	ppsE	phthiocerol synthesis polyketide synthase type I PpsE
3270784	0	A	SNP	G	121	144	263	98.51	269	Gln1016Gln (caa/caG)	Rv2935	ppsE	phthiocerol synthesis polyketide synthase type I PpsE
3273107	0	C	SNP	A	126	126	250	100	252	Ala298Ala (gcc/gcA)	Rv2936	drrA	daunorubicin ABC transporter ATP-binding protein DrrA		phylo (3)
3276943	0	A	SNP	C	111	105	212	99.54	217	Trp1925Gly (tgg/Ggg)	Rv2940c	mas	multifunctional mycocerosic acid synthase
3296371	1	G	Ins	C	86	87	173	79.72	173		Rv2947c	pks15	polyketide synthase
3296371	2	G	Ins	C	86	87	173	79.72	173		Rv2947c	pks15	polyketide synthase
3296371	3	G	Ins	G	86	87	173	79.72	173		Rv2947c	pks15	polyketide synthase
3296371	4	G	Ins	C	86	87	173	79.72	173		Rv2947c	pks15	polyketide synthase
3296371	5	G	Ins	G	84	87	171	78.8	173		Rv2947c	pks15	polyketide synthase
3296371	6	G	Ins	G	86	87	173	79.72	173		Rv2947c	pks15	polyketide synthase
3296371	7	G	Ins	C	86	86	172	79.26	173		Rv2947c	pks15	polyketide synthase
3296843	0	A	SNP	G	112	116	222	100	228	Val333Ala (gtg/gCg)	Rv2947c	pks15	polyketide synthase
3298297	0	T	SNP	G	131	117	243	100	248	Glu553Ala (gag/gCg)	Rv2948c	fadD22	p-hydroxybenzoyl--AMP ligase
3302589	0	A	SNP	C	157	152	307	99.68	310
3306441	0	G	SNP	A	109	126	230	99.58	236	Arg388Gln (cgg/cAg)	Rv2953	-	trans-acting enoyl reductase
3308606	0	G	SNP	A	143	128	265	100	271
3312620	0	C	SNP	A	110	127	236	99.58	238	Glu73Asp (gag/gaT)	Rv2959c	-	rhamnosyl O-methyltransferase
3314412	0	A	SNP	G	101	119	215	100	220	Ala237Ala (gct/gcC)	Rv2962c	-	PGL/p-HBAD biosynthesis rhamnosyltransferase
3315726	0	G	Del	GAP	110	124	231	95.9	244		Rv2963	-	integral membrane protein
3316043	0	C	SNP	G	120	112	230	99.57	233	Leu270Val (ctt/Gtt)	Rv2963	-	integral membrane protein
3316955	0	A	SNP	C	122	124	242	99.6	247	Met143Leu (atg/Ctg)	Rv2964	purU	formyltetrahydrofolate deformylase
3326554	0	A	SNP	C	95	114	204	98.58	212	Asn152His (aac/Cac)	Rv2971	-	oxidoreductase		phylo (not Euro-American, M. africanum, M. bovis, M . canettii, M. caprae, M. Microti, M. pinipedii, Beijing, Delhi/CAS, EAI)
3331362	0	C	Del	GAP	93	108	200	93.93	214		Rv2975c	-	hypothetical protein
3331363	0	G	Del	GAP	93	108	200	95.71	210		Rv2975c	-	hypothetical protein
3335708	0	G	SNP	C	109	123	231	98.72	235	Pro14Arg (ccg/cGg)	Rv2979c	-	resolvase
3336825	0	T	SNP	C	128	146	271	99.64	275	Thr365Ala (aca/Gca)	Rv2981c	ddlA	D-alanine--D-alanine ligase
3338603	0	G	SNP	C	115	130	239	100	245	Pro133Ala (ccg/Gcg)	Rv2982c	gpdA2	glycerol-3-phosphate dehydrogenase
3348536	0	C	SNP	T	105	99	204	100	204
3349917	0	G	SNP	A	122	115	235	100	237	His121Tyr (cat/Tat)	Rv2992c	gltS	glutamate--tRNA ligase
3350236	0	T	SNP	C	112	126	238	99.58	239	Ser14Ser (tca/tcG)	Rv2992c	gltS	glutamate--tRNA ligase
3352932	0	C	SNP	G	131	109	237	98.77	243	Thr179Thr (acg/acC)	Rv2995c	leuB	3-isopropylmalate dehydrogenase
3355949	0	A	SNP	C	146	122	263	99.63	269	Asp284Ala (gac/gCc)	Rv2997	-	dehydrogenase
3357464	0	C	SNP	G	95	129	223	98.25	228
3358235	0	A	SNP	T	137	122	256	100	259	Met212Leu (atg/Ttg)	Rv2999	lppY	lipoprotein LppY
3359114	0	A	SNP	G	112	117	225	100	229	Asp168Gly (gac/gGc)	Rv3000	-	transmembrane protein
3363338	0	A	SNP	G	107	110	215	100	217
3367765	0	G	SNP	A	109	115	218	99.56	225	Gly343Gly (ggc/ggT)	Rv3009c	gatB	aspartyl/glutamyl-tRNA(Asn/Gln) amidotransferase subunit B
3379757	0	A	SNP	C	59	96	155	92.26	168
3379763	0	G	SNP	A	70	107	174	93.65	189
3379784	0	C	SNP	A	89	118	204	98.1	211
3379788	0	C	SNP	G	92	119	207	98.14	215
3380439	1	G	Ins	C	45	21	66	88	66
3380804	0	T	SNP	G	103	96	189	99.5	200	Ile64Leu (atc/Ctc)	Rv3022A	PE29	PE family protein PE29
3385218	0	C	SNP	T	115	121	235	99.58	237	Gly287Glu (gga/gAa)	Rv3026c	-	hypothetical protein
3393640	0	C	SNP	T	131	112	242	100	243	Asn87Asn (aac/aaT)	Rv3033	-	hypothetical protein
3395654	0	G	SNP	A	119	116	231	99.58	236	Leu92Leu (ctg/ctA)	Rv3035	-	hypothetical protein
3401871	0	A	SNP	G	105	111	212	100	216	Ala16Ala (gct/gcC)	Rv3041c	-	ABC transporter ATP-binding protein
3402816	0	C	SNP	T	112	123	232	100	235	Gly116Glu (gga/gAa)	Rv3042c	serB2	phosphoserine phosphatase SerB
3404376	0	C	SNP	G	104	126	226	100	230	Thr182Thr (acg/acC)	Rv3043c	ctaD	cytochrome C oxidase cytochrome 1
3413785	0	C	SNP	T	112	115	226	99.13	229	Val128Ile (gtc/Atc)	Rv3051c	nrdE	ribonucleoside-diphosphate reductase subunit alpha
3415181	0	C	Del	GAP	62	71	133	77.33	172
3415182	0	A	Del	GAP	62	71	133	78.24	170
3415183	0	C	Del	GAP	62	71	133	77.78	171
3415184	0	C	Del	GAP	62	71	133	77.33	172
3415185	0	T	Del	GAP	62	71	133	79.64	167
3415186	0	A	Del	GAP	62	71	133	80.12	166
3415187	0	G	Del	GAP	62	71	133	79.17	168
3415188	0	G	Del	GAP	62	71	133	82.1	162
3415189	0	G	Del	GAP	62	71	133	82.1	162
3415190	0	G	Del	GAP	62	71	133	82.1	162
3415191	0	G	Del	GAP	62	71	133	81.6	163
3415192	0	T	Del	GAP	62	71	133	81.6	163
3415193	0	G	Del	GAP	62	71	133	83.12	160
3415194	0	G	Del	GAP	62	70	133	83.02	159
3420825	0	A	SNP	G	126	119	243	100	245	Asp445Gly (gac/gGc)	Rv3059	cyp136	cytochrome P450 Cyp136
3425691	0	C	SNP	T	110	118	228	99.13	230	Asp36Asp (gac/gaT)	Rv3062	ligB	DNA ligase
3425854	0	C	SNP	T	135	118	248	100	253	Pro91Ser (ccg/Tcg)	Rv3062	ligB	DNA ligase
3428897	0	G	SNP	C	127	121	243	99.2	250	Arg552Pro (cgt/cCt)	Rv3063	cstA	carbon starvation protein A
3428917	0	C	SNP	A	122	134	251	98.84	259	Arg559Ser (cgt/Agt)	Rv3063	cstA	carbon starvation protein A
3437007	0	G	SNP	C	131	117	248	100	248	Ala77Pro (gcc/Ccc)	Rv3074	-	hypothetical protein
3440464	0	T	SNP	G	114	118	227	100	232	Arg308Arg (cgt/cgG)	Rv3077	-	hydrolase
3440468	0	G	SNP	C	112	117	225	99.13	231	Gly310Arg (ggc/Cgc)	Rv3077	-	hydrolase
3449601	0	G	SNP	A	108	121	226	99.57	230	Gln366Gln (cag/caA)	Rv3083	-	FAD-containing monooxygenase MymA
3450725	0	T	SNP	C	120	129	248	99.6	250	Val243Val (gtt/gtC)	Rv3084	lipR	acetyl-hydrolase LipR
3454263	0	C	SNP	G	135	107	241	100	242	Leu447Val (ctc/Gtc)	Rv3087	-	diacyglycerol O-acyltransferase
3455686	0	G	SNP	C	92	95	185	100	187	Leu449Leu (ctg/ctC)	Rv3088	tgs4	diacyglycerol O-acyltransferase
3456666	0	A	SNP	G	120	86	201	100	206	Ala302Ala (gca/gcG)	Rv3089	fadD13	long chain-fatty-acid--CoA ligase FadD13
3459081	0	G	SNP	C	142	121	262	100	263	Ala291Pro (gca/Cca)	Rv3090	-	hypothetical protein
3462135	0	G	SNP	C	126	115	239	99.18	243	Cys210Trp (tgc/tgG)	Rv3093c	-	oxidoreductase
3466919	0	C	SNP	G	111	134	241	99.19	247	Gly58Ala (ggc/gCc)	Rv3097c	lipY	triacylglycerol lipase Lip
3467465	0	C	SNP	G	109	88	195	100	197	Ala66Ala (gcg/gcC)	Rv3098c	-	hypothetical protein
3473996	1	G	Ins	A	109	129	238	96.75	238
3477651	0	G	SNP	C	139	153	288	100	292	Met1Ile (atg/atC)	Rv3109	moaA1	cyclic pyranopterin monophosphate synthase
3480474	0	G	SNP	A	176	153	326	100	329	Gly134Glu (gga/gAa)	Rv3113	-	phosphatase
3480789	0	T	SNP	C	166	133	293	100	299	Ser11Pro (tca/Cca)	Rv3114	-	hypothetical protein
3486977	0	A	SNP	G	149	124	268	100	273	Lys157Glu (aaa/Gaa)	Rv3121	cyp141	cytochrome P450 Cyp141
3488122	0	G	SNP	A	132	129	257	100	261	Gly12Arg (ggg/Agg)	Rv3122	-	hypothetical protein
3489665	0	C	SNP	T	108	133	238	99.59	242	Pro54Ser (cca/Tca)	Rv3124	moaR1	transcriptional regulator MoaR
3499497	0	G	SNP	C	137	108	243	98.79	248	Ala140Gly (gcc/gGc)	Rv3133c	devR	two component transcriptional regulator DevR
3500243	0	G	SNP	C	146	132	272	100	278	Ala169Ala (gcc/gcG)	Rv3134c	-	universal stress protein
3503895	0	C	SNP	T	87	115	197	100	202	Pro168Leu (ccg/cTg)	Rv3137	-	histidinol-phosphatase
3506650	0	A	SNP	C	133	128	255	100	261	Ile430Leu (atc/Ctc)	Rv3139	fadE24	acyl-CoA dehydrogenase FadE24
3509231	0	G	SNP	A	106	121	223	100	227	Arg106Cys (cgc/Tgc)	Rv3142c	-	hypothetical protein
3509300	0	A	Del	GAP	91	122	213	97.26	219		Rv3142c	-	hypothetical protein
3509301	0	G	Del	GAP	90	122	213	99.53	213		Rv3142c	-	hypothetical protein
3510120	0	T	SNP	G	135	142	276	100	277	Lys400Gln (aag/Cag)	Rv3144c	PPE52	PPE family protein PPE52
3515467	0	C	SNP	T	122	117	237	99.58	240	Pro19Leu (ccg/cTg)	Rv3150	nuoF	NADH-quinone oxidoreductase subunit F
3518167	0	A	SNP	G	128	109	233	100	237	Ile474Met (ata/atG)	Rv3151	nuoG	NADH-quinone oxidoreductase subunit G
3518555	0	A	SNP	G	116	105	216	100	221	Thr604Ala (acg/Gcg)	Rv3151	nuoG	NADH-quinone oxidoreductase subunit G
3529476	0	C	SNP	T	120	127	245	98.41	251	Pro168Pro (ccg/ccA)	Rv3160c	-	TetR family transcriptional regulator
3530955	0	C	SNP	G	117	120	235	100	237	Val62Leu (gtc/Ctc)	Rv3161c	-	dioxygenase
3538143	0	C	SNP	T	131	114	241	98.79	248	Gly302Gly (ggc/ggT)	Rv3169	-	hypothetical protein
3539353	0	G	SNP	A	133	140	270	99.64	274	Gln283Gln (cag/caA)	Rv3170	aofH	flavin-containing monoamine oxidase
3556275	0	A	SNP	G	134	106	234	99.17	242	Leu138Pro (ctg/cCg)	Rv3190c	-	hypothetical protein
3557041	0	G	SNP	A	118	115	232	98.73	236	Gly63Ser (ggc/Agc)	Rv3190A	-	hypothetical protein
3557253	0	C	SNP	T	132	118	247	100	250
3561515	0	C	SNP	T	135	135	266	98.9	273	Arg553Gln (cga/cAa)	Rv3193c	-	transmembrane protein
3561875	0	C	SNP	T	131	109	237	100	240	Arg433Gln (cgg/cAg)	Rv3193c	-	transmembrane protein
3562338	0	G	SNP	T	137	149	282	99.65	287	Leu279Met (ctg/Atg)	Rv3193c	-	transmembrane protein
3580606	0	C	SNP	T	113	115	221	99.56	229
3580637	0	T	Del	GAP	114	94	208	95.41	218
3581414	0	A	SNP	G	116	112	227	100	228	Thr34Ala (aca/Gca)	Rv3204	-	DNA-methyltransferase
3582694	0	C	SNP	T	132	108	233	100	240	Lys339Lys (aag/aaA)	Rv3206c	moeB1	adenylyltransferase/sulfurtransferase
3590686	1	G	Ins	C	80	47	127	96.21	127
3591063	0	T	SNP	C	109	90	195	100	199	Lys144Glu (aag/Gag)	Rv3213c	-	SOJ/ParA-like protein
3592604	0	G	SNP	T	116	130	245	99.19	248	Leu117Phe (ttg/ttT)	Rv3215	entC	isochorismate synthase
3596775	0	C	SNP	T	113	116	224	99.13	231	Gly254Ser (ggc/Agc)	Rv3220c	-	two component sensor kinase
3600576	0	C	SNP	T	108	121	225	99.57	230	Cys242Cys (tgc/tgT)	Rv3224	-	iron-regulated short-chain dehydrogenase/reductase
3604821	0	G	SNP	C	137	132	267	100	269	Ala32Ala (gcg/gcC)	Rv3228	-	hypothetical protein
3610391	1	A	Ins	C	119	126	245	96.08	245		Rv3234c	tgs3	diacyglycerol O-acyltransferase
3611287	0	C	Del	GAP	105	115	223	98.21	224
3614982	0	T	SNP	C	113	104	216	99.54	218	Leu874Leu (cta/ctG)	Rv3239c	-	transmembrane transport protein
3616411	0	A	SNP	C	121	135	253	99.61	257	Leu398Arg (ctg/cGg)	Rv3239c	-	transmembrane transport protein
3620712	0	C	SNP	T	108	102	207	99.53	211	Leu181Leu (ctg/ctA)	Rv3241c	-	hypothetical protein
3621423	0	A	SNP	G	118	108	225	99.56	227
3622441	0	A	SNP	C	110	104	211	100	214	Val217Val (gtt/gtG)	Rv3243c	-	hypothetical protein
3625065	0	T	SNP	G	103	111	213	100	214	Met517Leu (atg/Ctg)	Rv3245c	mtrB	two component sensory histidine kinase MtrB
3631964	0	C	SNP	T	105	126	226	98.72	234	Gly9Arg (gga/Aga)	Rv3252c	alkB	transmembrane alkane 1-monooxygenase AlkB
3638093	0	G	SNP	A	126	110	235	99.16	238	Ser206Leu (tcg/tTg)	Rv3257c	pmmA	phosphomannomutase PmmA
3645524	0	C	SNP	T	115	105	215	100	220	Asp152Asn (gac/Aac)	Rv3264c	manB	D-alpha-D-mannose-1-phosphate guanylyltransferase ManB
3653988	0	G	SNP	A	113	126	235	100	239	Val181Met (gtg/Atg)	Rv3272	-	hypothetical protein
3656206	0	C	SNP	A	132	138	262	99.63	271	Arg524Ser (cgc/Agc)	Rv3273	-	transmembrane carbonic anhydrase
3670040	0	C	SNP	T	97	116	208	99.07	215	Ala124Ala (gcg/gcA)	Rv3289c	-	transmembrane protein
3678094	0	C	SNP	T	150	136	282	99.65	287	Ala440Ala (gcc/gcT)	Rv3296	lhr	ATP-dependent helicase
3679764	0	G	SNP	A	128	127	251	99.22	257	Ser997Asn (agc/aAc)	Rv3296	lhr	ATP-dependent helicase
3681548	0	A	SNP	C	95	94	187	98.95	191	Arg77Arg (agg/Cgg)	Rv3297	nei	endonuclease VIII
3685510	0	T	SNP	C	115	132	246	100	247	Ser152Gly (agt/Ggt)	Rv3299c	atsB	arylsulfatase AtsB
3689523	0	G	SNP	T	112	126	233	100	238	Cys472_ (tgc/tgA)	Rv3303c	lpdA	NAD(P)H quinone reductase LpdA
3690016	0	A	SNP	G	133	123	250	99.22	258	Leu308Ser (ttg/tCg)	Rv3303c	lpdA	NAD(P)H quinone reductase LpdA
3690446	0	C	SNP	G	125	99	221	96.14	233	Asp165His (gac/Cac)	Rv3303c	lpdA	NAD(P)H quinone reductase LpdA
3693681	0	A	SNP	C	104	117	217	100	221	Ala103Ala (gct/gcG)	Rv3306c	amiB1	amidase AmiB
3696692	0	G	SNP	A	96	118	211	100	214	Thr134Thr (acc/acT)	Rv3309c	upp	uracil phosphoribosyltransferase
3697585	0	C	SNP	T	121	125	243	100	246	Leu130Phe (ctc/Ttc)	Rv3310	sapM	acid phosphatase
3704596	0	G	SNP	C	128	115	239	100	243	Val54Leu (gtg/Ctg)	Rv3317	sdhD	succinate dehydrogenase hydrophobic membrane anchor subunit
3711738	0	A	Del	GAP	64	45	107	81.34	134
3711739	0	G	Del	GAP	64	45	107	98.2	111
3711740	0	G	Del	GAP	64	45	107	98.2	111
3711741	0	C	Del	GAP	64	45	107	100	109
3711742	0	A	Del	GAP	64	44	107	100	108
3711743	0	A	Del	GAP	64	44	107	99.08	109
3711744	0	C	Del	GAP	64	44	107	99.08	109
3711745	0	C	Del	GAP	64	45	108	100	109
3711746	0	A	Del	GAP	64	45	108	100	109
3711747	0	C	Del	GAP	64	45	108	100	109
3711748	0	C	Del	GAP	64	45	108	100	109
3711749	0	A	Del	GAP	64	45	108	100	109		Rv3327	-	transposase fusion protein
3711750	0	T	Del	GAP	64	45	108	100	109		Rv3327	-	transposase fusion protein
3711751	0	G	Del	GAP	64	45	108	100	109		Rv3327	-	transposase fusion protein
3711752	0	G	Del	GAP	64	45	108	100	109		Rv3327	-	transposase fusion protein
3711753	0	T	Del	GAP	64	45	108	100	109		Rv3327	-	transposase fusion protein
3711754	0	T	SNP	C	65	44	109	98.2	111	Val2Val (gtt/gtC)	Rv3327	-	transposase fusion protein
3711910	0	G	SNP	A	74	72	145	100	146	Trp54_ (tgg/tgA)	Rv3327	-	transposase fusion protein
3712372	0	A	SNP	G	71	69	137	100	140	Leu208Leu (cta/ctG)	Rv3327	-	transposase fusion protein
3714211	0	G	SNP	T	112	111	220	100	223	Pro41Gln (ccg/cAg)	Rv3328c	sigJ	ECF RNA polymerase sigma factor SigJ
3714639	0	G	SNP	A	107	125	227	100	232	Arg83His (cgc/cAc)	Rv3329	-	aminotransferase
3714757	0	A	SNP	C	103	120	222	100	223	Gln122His (caa/caC)	Rv3329	-	aminotransferase
3715775	0	C	SNP	T	118	127	243	99.59	246
3718357	0	C	SNP	T	106	84	185	100	190	Pro423Leu (ccg/cTg)	Rv3331	sugI	sugar-transport integral membrane protein SugI
3721806	0	G	SNP	C	121	119	238	100	240	Gly265Gly (ggc/ggG)	Rv3335c	-	integral membrane protein
3729342	0	C	SNP	T	109	108	213	100	217	Ala240Val (gcg/gTg)	Rv3342	-	methyltransferase
3729597	0	G	SNP	C	116	143	257	99.62	260	Leu2447Val (ctc/Gtc)	Rv3343c	PPE54	PPE family protein PPE54
3730371	0	C	SNP	T	128	107	228	92.52	254	Gly2189Ser (ggc/Agc)	Rv3343c	PPE54	PPE family protein PPE54
3730466	0	A	SNP	G	124	132	253	87.07	294	Ile2157Thr (atc/aCc)	Rv3343c	PPE54	PPE family protein PPE54
3732624	0	A	SNP	G	145	124	265	83.54	322	Leu1438Leu (ttg/Ctg)	Rv3343c	PPE54	PPE family protein PPE54
3735802	0	C	SNP	G	116	135	250	89.96	279	Thr378Thr (acg/acC)	Rv3343c	PPE54	PPE family protein PPE54
3736024	0	A	SNP	G	99	110	203	99.05	211	Gly304Gly (ggt/ggC)	Rv3343c	PPE54	PPE family protein PPE54
3736628	0	T	SNP	G	150	130	275	100	280	Glu103Ala (gag/gCg)	Rv3343c	PPE54	PPE family protein PPE54
3737479	0	G	Del	GAP	56	70	139	92.65	136		Rv3344c	PE_PGRS49	PE-PGRS family protein PE_PGRS49
3737480	0	G	Del	GAP	58	70	140	96.24	133		Rv3344c	PE_PGRS49	PE-PGRS family protein PE_PGRS49
3737481	0	C	Del	GAP	58	70	140	96.24	133		Rv3344c	PE_PGRS49	PE-PGRS family protein PE_PGRS49
3737482	0	G	Del	GAP	58	70	140	96.24	133		Rv3344c	PE_PGRS49	PE-PGRS family protein PE_PGRS49
3737483	0	C	Del	GAP	58	70	140	96.97	132		Rv3344c	PE_PGRS49	PE-PGRS family protein PE_PGRS49
3737484	0	C	Del	GAP	58	70	140	96.24	133		Rv3344c	PE_PGRS49	PE-PGRS family protein PE_PGRS49
3737485	0	G	Del	GAP	58	70	140	96.24	133		Rv3344c	PE_PGRS49	PE-PGRS family protein PE_PGRS49
3737486	0	C	Del	GAP	58	70	140	96.24	133		Rv3344c	PE_PGRS49	PE-PGRS family protein PE_PGRS49
3737487	0	C	Del	GAP	58	70	140	96.24	133		Rv3344c	PE_PGRS49	PE-PGRS family protein PE_PGRS49
3737488	0	G	Del	GAP	58	70	140	96.97	132		Rv3344c	PE_PGRS49	PE-PGRS family protein PE_PGRS49
3737489	0	G	Del	GAP	58	70	140	96.24	133		Rv3344c	PE_PGRS49	PE-PGRS family protein PE_PGRS49
3737490	0	C	Del	GAP	58	70	140	96.24	133		Rv3344c	PE_PGRS49	PE-PGRS family protein PE_PGRS49
3737491	0	G	Del	GAP	58	70	140	96.24	133		Rv3344c	PE_PGRS49	PE-PGRS family protein PE_PGRS49
3737492	0	C	Del	GAP	58	70	140	96.24	133		Rv3344c	PE_PGRS49	PE-PGRS family protein PE_PGRS49
3737493	0	C	Del	GAP	58	70	140	96.97	132		Rv3344c	PE_PGRS49	PE-PGRS family protein PE_PGRS49
3737494	0	G	Del	GAP	58	70	140	97.71	131		Rv3344c	PE_PGRS49	PE-PGRS family protein PE_PGRS49
3737495	0	C	Del	GAP	58	70	140	96.97	132		Rv3344c	PE_PGRS49	PE-PGRS family protein PE_PGRS49
3737496	0	C	Del	GAP	58	70	140	96.97	132		Rv3344c	PE_PGRS49	PE-PGRS family protein PE_PGRS49
3737497	0	G	Del	GAP	58	70	140	97.71	131		Rv3344c	PE_PGRS49	PE-PGRS family protein PE_PGRS49
3737498	0	C	Del	GAP	58	70	140	97.71	131		Rv3344c	PE_PGRS49	PE-PGRS family protein PE_PGRS49
3737499	0	C	Del	GAP	58	70	140	96.97	132		Rv3344c	PE_PGRS49	PE-PGRS family protein PE_PGRS49
3737500	0	A	Del	GAP	58	70	140	98.46	130		Rv3344c	PE_PGRS49	PE-PGRS family protein PE_PGRS49
3737501	0	C	Del	GAP	58	70	140	96.97	132		Rv3344c	PE_PGRS49	PE-PGRS family protein PE_PGRS49
3737502	0	C	Del	GAP	57	70	140	94.78	134		Rv3344c	PE_PGRS49	PE-PGRS family protein PE_PGRS49
3738364	0	G	SNP	A	53	140	190	98.97	195	Arg1471Trp (cgg/Tgg)	Rv3345c	PE_PGRS50	PE-PGRS family protein PE_PGRS50
3738417	0	G	Del	GAP	29	125	153	94.48	163		Rv3345c	PE_PGRS50	PE-PGRS family protein PE_PGRS50
3739497	0	A	Del	GAP	132	103	211	79.39	296		Rv3345c	PE_PGRS50	PE-PGRS family protein PE_PGRS50
3739498	0	C	Del	GAP	131	103	211	79.05	296		Rv3345c	PE_PGRS50	PE-PGRS family protein PE_PGRS50
3739499	0	A	Del	GAP	131	103	211	83.27	281		Rv3345c	PE_PGRS50	PE-PGRS family protein PE_PGRS50
3739500	0	C	Del	GAP	131	103	211	78.26	299		Rv3345c	PE_PGRS50	PE-PGRS family protein PE_PGRS50
3739501	0	C	Del	GAP	131	103	211	79.05	296		Rv3345c	PE_PGRS50	PE-PGRS family protein PE_PGRS50
3739502	0	G	Del	GAP	131	103	211	79.59	294		Rv3345c	PE_PGRS50	PE-PGRS family protein PE_PGRS50
3739503	0	C	Del	GAP	131	103	211	79.86	293		Rv3345c	PE_PGRS50	PE-PGRS family protein PE_PGRS50
3739504	0	C	Del	GAP	131	104	211	87.04	270		Rv3345c	PE_PGRS50	PE-PGRS family protein PE_PGRS50
3739505	0	A	Del	GAP	131	105	213	87.73	269		Rv3345c	PE_PGRS50	PE-PGRS family protein PE_PGRS50
3740181	0	T	SNP	C	149	167	308	98.44	321	Asn865Ser (aat/aGt)	Rv3345c	PE_PGRS50	PE-PGRS family protein PE_PGRS50
3741240	0	C	SNP	T	141	127	262	99.63	269	Gly512Asp (ggt/gAt)	Rv3345c	PE_PGRS50	PE-PGRS family protein PE_PGRS50
3746409	0	A	SNP	G	119	114	231	99.57	234	Leu2259Pro (ctg/cCg)	Rv3347c	PPE55	PPE family protein PPE55
3749653	0	G	SNP	A	108	127	233	100	235	Gln1178_ (caa/Taa)	Rv3347c	PPE55	PPE family protein PPE55
3750177	0	A	SNP	T	114	83	195	99.49	198	Phe1003Tyr (ttc/tAc)	Rv3347c	PPE55	PPE family protein PPE55
3750178	0	A	SNP	C	110	81	190	98.45	194	Phe1003Val (ttc/Gtc)	Rv3347c	PPE55	PPE family protein PPE55
3750185	0	C	SNP	G	107	79	185	98.94	188	Ser1000Ser (tcg/tcC)	Rv3347c	PPE55	PPE family protein PPE55
3750187	0	A	SNP	T	109	81	186	100	190	Ser1000Thr (tcg/Acg)	Rv3347c	PPE55	PPE family protein PPE55
3750188	0	C	SNP	G	108	77	183	98.93	187	Met999Ile (atg/atC)	Rv3347c	PPE55	PPE family protein PPE55
3750193	0	G	SNP	A	109	86	190	100	195	Leu998Phe (ctc/Ttc)	Rv3347c	PPE55	PPE family protein PPE55
3750205	0	C	SNP	T	124	113	235	99.58	238	Asp994Asn (gac/Aac)	Rv3347c	PPE55	PPE family protein PPE55
3750209	0	A	SNP	G	126	108	231	98.73	237	Asn992Asn (aat/aaC)	Rv3347c	PPE55	PPE family protein PPE55
3750210	0	T	SNP	G	126	111	232	99.16	239	Asn992Thr (aat/aCt)	Rv3347c	PPE55	PPE family protein PPE55
3750407	0	G	SNP	C	145	136	280	97.57	288	Gly926Gly (ggc/ggG)	Rv3347c	PPE55	PPE family protein PPE55
3750417	0	A	SNP	T	144	124	262	97.45	275	Phe923Tyr (ttc/tAc)	Rv3347c	PPE55	PPE family protein PPE55
3750421	0	T	SNP	C	140	127	261	97.09	275	Ser922Gly (agc/Ggc)	Rv3347c	PPE55	PPE family protein PPE55
3750584	0	G	SNP	A	149	165	308	97.82	321	Asn867Asn (aac/aaT)	Rv3347c	PPE55	PPE family protein PPE55
3752003	0	G	SNP	C	82	109	189	97.95	195	Val394Val (gtc/gtG)	Rv3347c	PPE55	PPE family protein PPE55
3752006	0	G	SNP	A	83	103	183	99.47	187	Asn393Asn (aac/aaT)	Rv3347c	PPE55	PPE family protein PPE55
3752007	0	T	SNP	C	81	104	184	98.4	188	Asn393Ser (aac/aGc)	Rv3347c	PPE55	PPE family protein PPE55
3752008	0	T	SNP	C	82	110	191	98.46	195	Asn393Asp (aac/Gac)	Rv3347c	PPE55	PPE family protein PPE55
3752012	0	C	SNP	G	89	110	197	98.03	203	Pro391Pro (ccg/ccC)	Rv3347c	PPE55	PPE family protein PPE55
3752207	0	A	SNP	G	118	120	236	100	238	Ile326Ile (att/atC)	Rv3347c	PPE55	PPE family protein PPE55
3753116	0	C	SNP	T	124	174	296	96.75	308	Pro23Pro (ccg/ccA)	Rv3347c	PPE55	PPE family protein PPE55
3753164	0	T	SNP	G	118	137	254	99.22	257	Pro7Pro (cca/ccC)	Rv3347c	PPE55	PPE family protein PPE55
3753629	1	T	Ins	G	129	150	279	93.62	279
3753629	2	T	Ins	C	129	150	279	93.62	279
3758999	0	C	SNP	T	112	116	226	97.44	234	Gly2702Ser (ggt/Agt)	Rv3350c	PPE56	PPE family protein PPE56
3763724	0	A	SNP	G	111	104	215	99.54	216	Phe1127Leu (ttc/Ctc)	Rv3350c	PPE56	PPE family protein PPE56
3771009	0	T	SNP	G	116	118	232	100	234	Ser79Ser (tct/tcG)	Rv3357	relJ	antitoxin RelJ
3772834	0	A	Del	GAP	90	128	214	98.2	222		Rv3360	-	hypothetical protein
3787466	0	G	SNP	C	127	113	236	99.17	242	Glu385Gln (gag/Cag)	Rv3372	otsB2	trehalose 6-phosphate phosphatase
3794867	1	C	Ins	C	125	143	268	94.37	270		Rv3379c	dxs2	1-deoxy-D-xylulose 5-phosphate synthase
3794867	2	C	Ins	A	124	145	269	94.72	270		Rv3379c	dxs2	1-deoxy-D-xylulose 5-phosphate synthase
3797221	0	A	SNP	G	104	124	225	98.28	232	Phe73Leu (ttc/Ctc)	Rv3382c	-	4-hydroxy-3-methylbut-2-enyl diphosphate reductase
3797222	0	C	SNP	A	101	125	221	97.84	231	Val72Val (gtg/gtT)	Rv3382c	-	4-hydroxy-3-methylbut-2-enyl diphosphate reductase
3797223	0	A	SNP	T	106	124	229	97.87	235	Val72Glu (gtg/gAg)	Rv3382c	-	4-hydroxy-3-methylbut-2-enyl diphosphate reductase
3798095	0	A	SNP	C	141	161	301	99.34	304	Val132Gly (gtc/gGc)	Rv3383c	idsB	polyprenyl synthetase IdsB
3799512	0	C	SNP	T	107	125	231	99.57	233	Ala42Thr (gcg/Acg)	Rv3384c	vapC46	ribonuclease VapC46
3802245	0	G	SNP	A	65	53	112	99.16	119	Gly198Asp (ggc/gAc)	Rv3388	PE_PGRS52	PE-PGRS family protein PE_PGRS52
3812582	0	C	SNP	A	110	108	215	98.2	222	Arg499Arg (cgg/cgT)	Rv3396c	guaA	GMP synthase
3815477	0	G	SNP	T	135	148	279	99.3	285	Ala210Ala (gcc/gcA)	Rv3398c	idsA1	multifunctional dimethylallyltransferase/geranyltranstransferase/farnesylt ranstransferase
3817117	0	C	SNP	A	121	146	261	100	267	Ala330Glu (gcg/gAg)	Rv3399	-	S-adenosylmethionine-dependentmethyltransferase
3821503	0	A	SNP	C	117	128	243	99.59	246	Leu130Arg (cta/cGa)	Rv3402c	-	hypothetical protein
3821845	0	G	SNP	T	103	136	236	100	239	Ala16Glu (gca/gAa)	Rv3402c	-	hypothetical protein
3823159	0	A	SNP	T	106	141	243	100	247	Val235Val (gtt/gtA)	Rv3403c	-	hypothetical protein
3826684	0	C	SNP	T	133	126	254	100	259	Ser46Leu (tcg/tTg)	Rv3408	vapC47	ribonuclease VapC47
3829770	0	T	SNP	C	135	130	265	100	265	Pro47Pro (cca/ccG)	Rv3410c	guaB3	oxidoreductase
3830695	0	A	SNP	G	103	89	191	100	192	Ala275Ala (gct/gcC)	Rv3411c	guaB2	inosine-5'-monophosphate dehydrogenase
3833746	0	T	SNP	C	127	99	226	99.56	227	Asn259Ser (aat/aGt)	Rv3415c	-	hypothetical protein
3838871	0	A	SNP	G	125	115	236	100	240	Ala64Ala (gct/gcC)	Rv3420c	rimI	ribosomal-protein-alanine acetyltransferase RimI
3841473	0	C	SNP	T	121	105	216	97.84	231
[truncated: 301 more rows]
