# Supplementary material for: Novel Mutations in Putative Nicotinic Acid Phosphoribosyltransferases of Mycobacterium tuberculosis and Their Effect on Protein Thermodynamic Properties
Source: Polymers (Basel). 2022 Apr 18;14(8):1623. doi: 10.3390/polym14081623 (PMC9031469; doi:10.3390/polym14081623)
Supplement: Supplementary file 1 [file polymers-14-01623-s001.zip › Supplementary files S1/779.xlsx]

## Sheet: 779
#Pos	Insindex	Ref	Type	Allel	CovFor	CovRev	Qual20	Freq	Cov	Subst	Gene	GeneName	Product	ResistanceSNP	PhyloSNP	InterestingRegion
1849	0	C	SNP	A	81	57	136	100	138
1977	0	A	SNP	G	93	86	175	100	179
3446	0	C	SNP	T	65	69	132	100	134	Ala56Val (gcc/gTc)	Rv0003	recF	DNA replication/repair protein RecF
4013	0	T	SNP	C	81	71	150	99.35	153	Ile245Thr (atc/aCc)	Rv0003	recF	DNA replication/repair protein RecF
7362	0	G	SNP	C	82	61	140	100	143	Glu21Gln (gag/Cag)	Rv0006	gyrA	DNA gyrase subunit A			fluoroquinolones (FQ)
7582	0	A	SNP	G	71	95	166	99.4	167	Asp94Gly (gac/gGc)	Rv0006	gyrA	DNA gyrase subunit A	fluoroquinolones (FQ)		fluoroquinolones (FQ)
7585	0	G	SNP	C	68	95	160	100	163	Ser95Thr (agc/aCc)	Rv0006	gyrA	DNA gyrase subunit A		phylo (not H37Rv)	fluoroquinolones (FQ)
9304	0	G	SNP	A	74	78	150	99.35	153	Gly668Asp (ggc/gAc)	Rv0006	gyrA	DNA gyrase subunit A			fluoroquinolones (FQ)
11879	0	A	SNP	G	98	78	174	100	176	Ser145Pro (tcc/Ccc)	Rv0008c	-	cell wall synthesis protein CwsA
12163	0	G	SNP	A	99	97	194	100	196	Ala50Val (gcc/gTc)	Rv0008c	-	cell wall synthesis protein CwsA
12204	0	G	SNP	A	96	99	194	100	195	Leu36Leu (ctc/ctT)	Rv0008c	-	cell wall synthesis protein CwsA
14785	0	T	SNP	C	71	95	165	100	166	Cys233Arg (tgc/Cgc)	Rv0012	-	membrane protein
15117	0	C	SNP	G	89	74	162	100	163	Ile68Met (atc/atG)	Rv0013	trpG	anthranilate synthase component II
21795	0	G	SNP	A	104	91	189	99.49	196	Pro463Ser (ccg/Tcg)	Rv0018c	pstP	phosphoserine/threonine phosphatase PstP
24007	0	G	SNP	T	87	84	171	100	171	Arg480Arg (cgg/Agg)	Rv0020c	fhaA	FHA domain-containing protein FhaA
24699	0	C	Del	GAP	74	72	141	75.65	193		Rv0020c	fhaA	FHA domain-containing protein FhaA
24700	0	C	Del	GAP	74	72	141	76.44	191		Rv0020c	fhaA	FHA domain-containing protein FhaA
24701	0	G	Del	GAP	74	72	141	76.44	191		Rv0020c	fhaA	FHA domain-containing protein FhaA
24702	0	C	Del	GAP	74	72	141	77.66	188		Rv0020c	fhaA	FHA domain-containing protein FhaA
24703	0	G	Del	GAP	74	72	141	77.66	188		Rv0020c	fhaA	FHA domain-containing protein FhaA
24704	0	T	Del	GAP	74	72	141	80.66	181		Rv0020c	fhaA	FHA domain-containing protein FhaA
24705	0	T	Del	GAP	74	72	141	81.56	179		Rv0020c	fhaA	FHA domain-containing protein FhaA
24706	0	G	Del	GAP	74	72	141	82.95	176		Rv0020c	fhaA	FHA domain-containing protein FhaA
24707	0	C	Del	GAP	74	72	141	82.95	176		Rv0020c	fhaA	FHA domain-containing protein FhaA
24708	0	T	Del	GAP	74	72	141	83.43	175		Rv0020c	fhaA	FHA domain-containing protein FhaA
24709	0	C	Del	GAP	74	72	141	82.95	176		Rv0020c	fhaA	FHA domain-containing protein FhaA
24710	0	G	Del	GAP	74	72	141	83.91	174		Rv0020c	fhaA	FHA domain-containing protein FhaA
24711	0	G	Del	GAP	74	72	141	83.91	174		Rv0020c	fhaA	FHA domain-containing protein FhaA
24712	0	G	Del	GAP	74	72	141	83.43	175		Rv0020c	fhaA	FHA domain-containing protein FhaA
24713	0	G	Del	GAP	74	72	141	84.39	173		Rv0020c	fhaA	FHA domain-containing protein FhaA
24714	0	T	Del	GAP	74	72	141	84.88	172		Rv0020c	fhaA	FHA domain-containing protein FhaA
24715	0	A	Del	GAP	74	72	141	83.91	174		Rv0020c	fhaA	FHA domain-containing protein FhaA
24716	0	A	Del	GAP	74	72	141	84.88	172		Rv0020c	fhaA	FHA domain-containing protein FhaA
26748	0	C	Del	GAP	88	92	176	97.3	185		Rv0021c	-	hypothetical protein
26957	0	C	SNP	G	90	83	169	100	173
26959	0	C	SNP	G	90	80	166	100	170
27487	0	G	SNP	A	75	78	150	99.35	154
29060	0	G	SNP	A	106	115	221	98.66	224	Pro233Pro (ccg/ccA)	Rv0024	-	NLP/P60 family protein
34044	0	T	SNP	C	94	86	178	100	180
34569	0	C	Del	GAP	57	56	115	99.12	114		Rv0032	bioF2	8-amino-7-oxononanoate synthase
34605	0	C	SNP	A	69	56	120	100	125	Ala104Asp (gcc/gAc)	Rv0032	bioF2	8-amino-7-oxononanoate synthase
37031	0	C	SNP	G	80	72	150	100	152	Ala55Ala (gcc/gcG)	Rv0034	-	hypothetical protein
42281	0	C	SNP	A	81	91	170	100	172	Cys24Phe (tgc/tTc)	Rv0039c	-	transmembrane protein
42967	0	G	SNP	C	76	79	153	100	155	Pro133Pro (ccc/ccG)	Rv0040c	mtc28	hypothetical protein
49360	0	C	SNP	T	75	81	154	100	156	Val194Ile (gtc/Atc)	Rv0045c	-	hydrolase
49691	0	C	Del	GAP	66	77	143	96.62	148		Rv0045c	-	hydrolase
49692	0	C	Del	GAP	66	77	143	100	143		Rv0045c	-	hydrolase
50557	0	T	SNP	C	59	70	125	100	129	Arg190Gly (agg/Ggg)	Rv0046c	ino1	inositol-3-phosphate synthase
51949	0	A	SNP	G	64	63	125	99.22	128	Val250Ala (gtc/gCc)	Rv0048c	-	membrane protein
53422	0	G	SNP	A	113	123	227	100	236
54394	0	A	SNP	G	77	67	139	100	144	Ala244Ala (gca/gcG)	Rv0050	ponA1	bifunctional penicillin-insensitive transglycosylase/penicillin-sensitive transpeptidase
54842	0	G	SNP	T	68	77	136	99.32	146	Ala394Ser (gcg/Tcg)	Rv0050	ponA1	bifunctional penicillin-insensitive transglycosylase/penicillin-sensitive transpeptidase
55543	1	G	Ins	C	58	67	125	93.28	125		Rv0050	ponA1	bifunctional penicillin-insensitive transglycosylase/penicillin-sensitive transpeptidase
55543	2	G	Ins	C	58	67	125	93.28	125		Rv0050	ponA1	bifunctional penicillin-insensitive transglycosylase/penicillin-sensitive transpeptidase
55543	3	G	Ins	G	58	66	124	92.54	125		Rv0050	ponA1	bifunctional penicillin-insensitive transglycosylase/penicillin-sensitive transpeptidase
55543	4	G	Ins	C	58	67	125	93.28	125		Rv0050	ponA1	bifunctional penicillin-insensitive transglycosylase/penicillin-sensitive transpeptidase
55543	5	G	Ins	C	58	67	125	93.28	125		Rv0050	ponA1	bifunctional penicillin-insensitive transglycosylase/penicillin-sensitive transpeptidase
55543	6	G	Ins	T	58	67	125	93.28	125		Rv0050	ponA1	bifunctional penicillin-insensitive transglycosylase/penicillin-sensitive transpeptidase
55553	0	C	SNP	T	51	60	111	97.37	114	Pro631Ser (ccg/Tcg)	Rv0050	ponA1	bifunctional penicillin-insensitive transglycosylase/penicillin-sensitive transpeptidase
56001	0	G	SNP	A	59	64	121	100	123	Gln102Gln (cag/caA)	Rv0051	-	transmembrane protein
62049	0	A	SNP	G	98	65	159	100	163	Arg552Gly (agg/Ggg)	Rv0058	dnaB	replicative DNA helicase
65083	0	G	SNP	A	87	98	179	100	185	Pro90Ser (ccc/Tcc)	Rv0061c	-	hypothetical protein
66632	0	C	SNP	T	94	89	176	99.46	184	Pro361Ser (cct/Tct)	Rv0062	celA1	cellulase CelA
67012	0	C	SNP	T	80	96	175	100	176	Thr30Thr (acc/acT)	Rv0063	-	oxidoreductase
69984	0	C	SNP	A	77	75	150	100	152	Ala455Ala (gcc/gcA)	Rv0064	-	transmembrane protein
69989	0	G	SNP	A	75	79	153	100	154	Gly457Asp (ggt/gAt)	Rv0064	-	transmembrane protein
70267	0	G	SNP	T	69	71	135	100	140	Val550Phe (gtc/Ttc)	Rv0064	-	transmembrane protein
70816	0	A	SNP	G	83	96	174	99.44	180	Asn733Asp (aac/Gac)	Rv0064	-	transmembrane protein
71336	0	G	SNP	C	120	105	217	99.56	226	Arg906Pro (cgc/cCc)	Rv0064	-	transmembrane protein
72549	0	C	SNP	T	65	83	147	100	148	Gly655Ser (ggt/Agt)	Rv0066c	icd2	isocitrate dehydrogenase
75233	0	C	SNP	A	54	75	126	100	129
75940	0	G	SNP	C	103	87	189	99.48	191	Val214Leu (gtg/Ctg)	Rv0068	-	oxidoreductase
80616	0	C	SNP	G	73	66	137	100	139
92199	0	T	SNP	G	93	138	223	98.72	234	Thr600Thr (act/acG)	Rv0083	-	oxidoreductase
102927	0	G	SNP	T	75	71	138	100	146	Pro246His (cct/cAt)	Rv0093c	-	membrane protein
103930	0	G	SNP	C	76	73	145	82.78	180	Ala245Gly (gcc/gGc)	Rv0094c	-	hypothetical protein
104767	0	C	SNP	T	9	24	33	100	33
104941	0	T	SNP	C	18	6	24	92.31	26	Gln92Arg (cag/cGg)	Rv0095c	-	hypothetical protein
104942	0	G	SNP	C	19	5	24	92.31	26	Gln92Glu (cag/Gag)	Rv0095c	-	hypothetical protein
104944	0	G	SNP	A	19	6	24	92.59	27	Ala91Val (gcc/gTc)	Rv0095c	-	hypothetical protein
104962	0	G	SNP	A	18	5	23	88.46	26	Ala85Val (gcg/gTg)	Rv0095c	-	hypothetical protein
105021	0	G	SNP	A	28	6	33	91.89	37	Ser65Ser (tcc/tcT)	Rv0095c	-	hypothetical protein
105045	0	G	SNP	C	48	33	79	97.59	83	Asp57Glu (gac/gaG)	Rv0095c	-	hypothetical protein
105060	0	G	SNP	A	60	41	96	97.12	104	Asp52Asp (gac/gaT)	Rv0095c	-	hypothetical protein
105063	0	G	SNP	A	62	39	99	97.12	104	Phe51Phe (ttc/ttT)	Rv0095c	-	hypothetical protein
105736	0	T	SNP	C	72	80	150	99.35	153	Val138Ala (gtc/gCc)	Rv0096	PPE1	PPE family protein PPE1
116000	0	T	SNP	G	85	94	173	100	179	Val2000Val (gtt/gtG)	Rv0101	nrp	peptide synthetase Nrp
117389	0	C	SNP	T	65	85	149	99.34	151	Thr2463Thr (acc/acT)	Rv0101	nrp	peptide synthetase Nrp
122109	0	A	SNP	G	68	71	139	98.58	141	Leu22Ser (ttg/tCg)	Rv0103c	ctpB	cation-transporter P-type ATPase B
123198	0	T	SNP	C	61	84	144	100	145	Pro294Pro (cct/ccC)	Rv0104	-	hypothetical protein
123520	0	T	SNP	C	54	62	115	100	116	Tyr402His (tat/Cat)	Rv0104	-	hypothetical protein
123745	0	G	SNP	A	91	65	149	100	156	Gly477Arg (ggg/Agg)	Rv0104	-	hypothetical protein
125830	1	G	Ins	A	69	57	126	95.45	126		Rv0107c	ctpI	cation-transporter ATPase I
129576	0	A	SNP	C	64	99	163	100	163	Ala322Ala (gct/gcG)	Rv0107c	ctpI	cation-transporter ATPase I
130488	0	T	SNP	C	65	97	159	99.39	163	Ala18Ala (gca/gcG)	Rv0107c	ctpI	cation-transporter ATPase I
131174	1	T	Ins	G	87	62	149	94.9	149
132417	0	C	SNP	G	185	181	355	99.73	367	Arg346Gly (cgc/Ggc)	Rv0109	PE_PGRS1	PE-PGRS family protein PE_PGRS1
133839	0	C	SNP	T	73	67	137	100	140
135647	0	G	SNP	A	81	68	147	99.33	150	Pro566Pro (ccg/ccA)	Rv0111	-	transmembrane acyltransferase
137212	0	G	SNP	T	65	64	128	100	129	Trp308Cys (tgg/tgT)	Rv0112	gca	GDP-mannose 4,6-dehydratase
143207	0	T	SNP	C	101	91	189	98.97	194	Ser224Gly (agc/Ggc)	Rv0118c	oxcA	oxalyl-CoA decarboxylase OxcA
144865	0	C	SNP	T	89	95	183	99.46	185	Leu273Leu (ctg/Ttg)	Rv0119	fadD7	fatty-acid--CoA ligase FadD7
146087	0	T	SNP	C	88	78	166	100	166	Asn562Ser (aat/aGt)	Rv0120c	fusA2	elongation factor G
148388	0	A	SNP	G	87	89	170	98.32	179
154283	0	T	SNP	C	75	71	144	100	146	Ser18Pro (tcg/Ccg)	Rv0127	mak	maltokinase
157129	0	C	SNP	T	80	87	164	100	167	Gly158Ser (ggc/Agc)	Rv0129c	fbpC	diacylglycerol acyltransferase/mycolyltransferase Ag85C		phylo (Delhi/CAS)
162152	0	T	Del	GAP	75	73	136	92.5	160		Rv0134	ephF	epoxide hydrolase EphF
170671	0	G	SNP	A	76	65	138	99.3	142	Ala130Thr (gcc/Acc)	Rv0144	-	transcriptional regulator
172492	0	C	SNP	G	79	75	153	100	154	Tyr94_ (tac/taG)	Rv0146	-	S-adenosylmethionine-dependentmethyltransferase
176535	0	G	Del	GAP	61	65	132	91.97	137		Rv0149	-	quinone oxidoreductase
177857	0	G	SNP	A	89	75	161	100	164	Leu485Leu (ctg/Ttg)	Rv0151c	PE1	PE family protein PE1
178205	0	C	SNP	G	80	81	161	100	161	Gly369Arg (ggc/Cgc)	Rv0151c	PE1	PE family protein PE1
178453	0	C	SNP	G	71	71	141	100	142	Gly286Ala (ggg/gCg)	Rv0151c	PE1	PE family protein PE1
181090	0	C	SNP	T	89	74	162	100	163
186473	0	G	SNP	A	71	85	156	98.11	159	Ala474Ala (gcg/gcA)	Rv0157	pntB	NAD(P) transhydrogenase subunit beta PntB
188317	0	A	SNP	G	82	66	147	100	148	Ser175Pro (tcc/Ccc)	Rv0159c	PE3	PE family protein PE3
188800	0	T	SNP	C	95	82	176	100	177	Thr14Ala (acg/Gcg)	Rv0159c	PE3	PE family protein PE3
189850	0	A	SNP	G	66	88	152	100	154	Phe197Ser (ttc/tCc)	Rv0160c	PE4	PE family protein PE4
190047	0	C	SNP	T	100	73	171	100	173	Ala131Ala (gcg/gcA)	Rv0160c	PE4	PE family protein PE4
194030	0	G	SNP	A	73	72	143	100	145	Met135Ile (atg/atA)	Rv0164	TB18.5	hypothetical protein
194305	1	C	Ins	G	72	72	144	97.3	144		Rv0165c	mce1R	transcriptional regulator Mce1R
194305	2	C	Ins	G	72	72	144	97.3	144		Rv0165c	mce1R	transcriptional regulator Mce1R
194681	0	G	SNP	C	80	74	152	100	154	Leu45Leu (ctc/ctG)	Rv0165c	mce1R	transcriptional regulator Mce1R
196642	0	C	SNP	T	78	67	143	99.32	146	Asn550Asn (aac/aaT)	Rv0166	fadD5	fatty-acid--CoA ligase FadD5
198401	0	G	SNP	T	71	53	124	99.2	125	Gly248Cys (ggc/Tgc)	Rv0168	yrbE1B	membrane protein
199470	0	T	SNP	G	100	75	174	99.43	176	Ser313Ala (tcc/Gcc)	Rv0169	mce1A	Mce family protein Mce1A
201949	0	G	SNP	A	128	98	223	100	226	Gly340Arg (ggg/Agg)	Rv0171	mce1C	Mce family protein Mce1C
206339	0	T	SNP	C	79	78	156	98.74	159	Leu370Pro (ctg/cCg)	Rv0174	mce1F	Mce family protein Mce1F
206481	0	C	SNP	G	81	71	149	93.83	162	Pro417Pro (ccc/ccG)	Rv0174	mce1F	Mce family protein Mce1F
206484	0	G	SNP	T	78	78	151	94.55	165	Gly418Gly (ggg/ggT)	Rv0174	mce1F	Mce family protein Mce1F
207079	0	G	SNP	C	59	56	107	100	115	Arg89Pro (cgc/cCc)	Rv0175	-	Mce associated membrane protein
210624	0	C	SNP	T	81	69	145	100	150	Leu63Leu (ctg/ctA)	Rv0179c	lprO	lipoprotein LprO
217201	0	T	SNP	C	75	72	144	100	147	Asn311Asn (aat/aaC)	Rv0186	bglS	beta-glucosidase BglS
218599	0	T	SNP	C	77	84	159	100	161
223942	0	T	SNP	C	113	157	267	99.63	271	Ser127Pro (tcg/Ccg)	Rv0192	-	hypothetical protein
224338	0	C	SNP	T	82	77	155	100	159	Pro259Ser (ccg/Tcg)	Rv0192	-	hypothetical protein
225323	0	T	SNP	C	60	74	132	100	134	Lys417Glu (aag/Gag)	Rv0193c	-	hypothetical protein
227098	0	T	SNP	C	75	80	152	100	155	Met74Thr (atg/aCg)	Rv0194	-	multidrug ABC transporter ATPase/permease
228906	1	A	Ins	C	74	87	161	98.17	161		Rv0194	-	multidrug ABC transporter ATPase/permease
230427	0	C	Del	GAP	18	15	33	94.29	35		Rv0194	-	multidrug ABC transporter ATPase/permease
230428	0	C	Del	GAP	18	15	33	94.29	35		Rv0194	-	multidrug ABC transporter ATPase/permease
230429	0	G	Del	GAP	18	15	33	94.29	35		Rv0194	-	multidrug ABC transporter ATPase/permease
230430	0	G	Del	GAP	18	15	33	94.29	35		Rv0194	-	multidrug ABC transporter ATPase/permease
230431	0	A	Del	GAP	18	15	33	94.29	35		Rv0194	-	multidrug ABC transporter ATPase/permease
230432	0	A	Del	GAP	18	15	33	94.29	35		Rv0194	-	multidrug ABC transporter ATPase/permease
230433	0	A	Del	GAP	18	15	33	94.29	35		Rv0194	-	multidrug ABC transporter ATPase/permease
230434	0	T	Del	GAP	18	15	33	94.29	35		Rv0194	-	multidrug ABC transporter ATPase/permease
230435	0	C	Del	GAP	18	15	33	94.29	35		Rv0194	-	multidrug ABC transporter ATPase/permease
230436	0	A	Del	GAP	18	15	33	94.29	35		Rv0194	-	multidrug ABC transporter ATPase/permease
230437	0	C	Del	GAP	18	15	33	94.29	35		Rv0194	-	multidrug ABC transporter ATPase/permease
230438	0	T	Del	GAP	18	15	33	97.06	34		Rv0194	-	multidrug ABC transporter ATPase/permease
230439	0	C	Del	GAP	18	15	33	94.29	35		Rv0194	-	multidrug ABC transporter ATPase/permease
230440	0	A	Del	GAP	18	15	33	94.29	35		Rv0194	-	multidrug ABC transporter ATPase/permease
230441	0	G	Del	GAP	18	15	33	94.29	35		Rv0194	-	multidrug ABC transporter ATPase/permease
230442	0	C	Del	GAP	18	15	33	94.29	35		Rv0194	-	multidrug ABC transporter ATPase/permease
230443	0	T	Del	GAP	18	15	33	94.29	35		Rv0194	-	multidrug ABC transporter ATPase/permease
230444	0	T	Del	GAP	18	15	33	94.29	35		Rv0194	-	multidrug ABC transporter ATPase/permease
230445	0	C	Del	GAP	18	15	33	94.29	35		Rv0194	-	multidrug ABC transporter ATPase/permease
230446	0	A	Del	GAP	18	15	33	94.29	35		Rv0194	-	multidrug ABC transporter ATPase/permease
230447	0	A	Del	GAP	18	15	33	94.29	35		Rv0194	-	multidrug ABC transporter ATPase/permease
230448	0	T	Del	GAP	18	15	33	97.06	34		Rv0194	-	multidrug ABC transporter ATPase/permease
230449	0	G	Del	GAP	18	15	33	94.29	35		Rv0194	-	multidrug ABC transporter ATPase/permease
230450	0	T	Del	GAP	18	15	33	94.29	35		Rv0194	-	multidrug ABC transporter ATPase/permease
230451	0	A	Del	GAP	18	15	33	94.29	35		Rv0194	-	multidrug ABC transporter ATPase/permease
230452	0	T	Del	GAP	18	15	33	94.29	35		Rv0194	-	multidrug ABC transporter ATPase/permease
230453	0	T	Del	GAP	18	15	33	94.29	35		Rv0194	-	multidrug ABC transporter ATPase/permease
230454	0	G	Del	GAP	18	15	33	94.29	35		Rv0194	-	multidrug ABC transporter ATPase/permease
230455	0	A	Del	GAP	18	15	33	94.29	35		Rv0194	-	multidrug ABC transporter ATPase/permease
230456	0	C	Del	GAP	18	15	33	94.29	35		Rv0194	-	multidrug ABC transporter ATPase/permease
230457	0	G	Del	GAP	18	15	33	94.29	35		Rv0194	-	multidrug ABC transporter ATPase/permease
230458	0	C	Del	GAP	18	15	33	94.29	35		Rv0194	-	multidrug ABC transporter ATPase/permease
230459	0	A	Del	GAP	18	15	33	94.29	35		Rv0194	-	multidrug ABC transporter ATPase/permease
230460	0	T	Del	GAP	18	15	33	94.29	35		Rv0194	-	multidrug ABC transporter ATPase/permease
230461	0	A	Del	GAP	18	15	33	94.29	35		Rv0194	-	multidrug ABC transporter ATPase/permease
230462	0	G	Del	GAP	18	15	33	94.29	35		Rv0194	-	multidrug ABC transporter ATPase/permease
230463	0	A	Del	GAP	18	15	33	94.29	35
230464	0	C	Del	GAP	18	15	33	94.29	35
230465	0	G	Del	GAP	18	15	33	97.06	34
230466	0	T	Del	GAP	18	15	33	94.29	35
230467	0	C	Del	GAP	18	15	33	94.29	35
230468	0	A	Del	GAP	18	15	33	94.29	35
230469	0	C	Del	GAP	18	15	33	94.29	35
230470	0	C	Del	GAP	18	15	33	94.29	35
230471	0	A	Del	GAP	18	15	33	97.06	34
230472	0	A	Del	GAP	18	15	33	94.29	35
230473	0	G	Del	GAP	18	15	33	94.29	35
230474	0	C	Del	GAP	18	15	33	94.29	35
230475	0	C	Del	GAP	18	15	33	94.29	35
230476	0	A	Del	GAP	18	15	33	94.29	35
230477	0	C	Del	GAP	18	15	33	94.29	35
230478	0	C	Del	GAP	18	15	33	94.29	35
230479	0	G	Del	GAP	18	15	33	94.29	35
230480	0	A	Del	GAP	18	15	33	94.29	35
230481	0	A	Del	GAP	18	15	33	94.29	35
230482	0	T	Del	GAP	18	15	33	94.29	35
230483	0	G	Del	GAP	18	15	33	94.29	35
230576	1	G	Ins	T	65	84	149	97.39	149
230921	0	C	Del	GAP	72	69	137	100	141		Rv0195	-	two component transcriptional regulator
231114	0	C	SNP	G	79	66	145	100	145	Ala72Ala (gcc/gcG)	Rv0195	-	two component transcriptional regulator
234477	0	T	SNP	G	65	53	113	99.16	119	Tyr749_ (tat/taG)	Rv0197	-	oxidoreductase
234496	1	C	Ins	G	62	44	106	96.36	106		Rv0197	-	oxidoreductase
234496	2	C	Ins	T	61	44	105	95.45	105		Rv0197	-	oxidoreductase
238733	0	C	SNP	T	75	74	146	99.33	150	Gly854Ser (ggt/Agt)	Rv0202c	mmpL11	transmembrane transport protein MmpL11
243924	0	G	Del	GAP	72	80	145	95	160		Rv0205	-	transmembrane protein
249522	0	T	SNP	C	86	106	189	100	192	Val162Ala (gtg/gCg)	Rv0209	-	hypothetical protein
251575	0	G	SNP	A	62	92	146	100	154	Ala486Thr (gcg/Acg)	Rv0210	-	hypothetical protein
255373	0	T	SNP	C	80	60	138	99.29	141	Asp193Gly (gac/gGc)	Rv0213c	-	methyltransferase
257071	0	C	SNP	T	68	66	134	100	134	Tyr336Tyr (tac/taT)	Rv0214	fadD4	fatty-acid--CoA ligase FadD4
261869	0	T	SNP	C	173	145	308	99.69	319	Cys316Arg (tgt/Cgt)	Rv0218	-	transmembrane protein
262268	0	A	SNP	T	96	120	213	100	216	Ala5Ala (gca/gcT)	Rv0219	-	transmembrane protein
264992	0	T	SNP	C	66	67	128	100	133	Leu309Pro (ctg/cCg)	Rv0221	-	diacyglycerol O-acyltransferase
265554	0	A	SNP	C	85	77	161	100	162	Val16Val (gta/gtC)	Rv0222	echA1	enoyl-CoA hydratase EchA1
266405	0	C	SNP	T	78	75	151	100	153	Gly454Ser (ggc/Agc)	Rv0223c	-	aldehyde dehydrogenase
274463	0	C	SNP	A	70	74	142	100	144	Arg86Leu (cgt/cTt)	Rv0229c	-	hypothetical protein
274665	0	C	SNP	T	71	73	141	99.31	145	Ala19Thr (gcc/Acc)	Rv0229c	-	hypothetical protein
276539	0	G	SNP	C	76	73	148	98.03	152	Gly161Ala (ggc/gCc)	Rv0231	fadE4	acyl-CoA dehydrogenase FadE4
278681	0	C	SNP	G	78	74	151	100	152	His33Asp (cat/Gat)	Rv0233	nrdB	ribonucleoside-diphosphate reductase subunit beta NrdB
283503	0	G	SNP	A	100	89	186	100	189	His1117Tyr (cac/Tac)	Rv0236c	aftD	alpha-(1->3)-arabinofuranosyltransferase
283614	0	T	SNP	C	112	90	199	99.51	203	Ser1080Gly (agc/Ggc)	Rv0236c	aftD	alpha-(1->3)-arabinofuranosyltransferase
285772	0	A	SNP	C	135	137	268	100	272	Pro360Pro (cct/ccG)	Rv0236c	aftD	alpha-(1->3)-arabinofuranosyltransferase
285871	0	A	SNP	G	137	151	284	100	288	Val327Val (gtt/gtC)	Rv0236c	aftD	alpha-(1->3)-arabinofuranosyltransferase
287142	0	C	Del	GAP	84	86	170	96.05	177
289253	0	C	SNP	T	94	82	172	100	176	Asp50Asp (gac/gaT)	Rv0239	vapB24	antitoxin VapB24
293628	1	A	Ins	C	57	71	128	90.78	128
297188	0	T	SNP	C	70	75	144	100	145	Val127Ala (gtt/gCt)	Rv0246	-	integral membrane protein
298171	0	G	SNP	A	76	76	145	100	152	Ala231Val (gcc/gTc)	Rv0247c	-	succinate dehydrogenase iron-sulfur subunit
301341	0	C	SNP	A	71	68	134	100	139	Pro105Pro (ccg/ccT)	Rv0249c	-	succinate dehydrogenase membrane anchor subunit
301545	0	C	SNP	G	71	77	144	99.33	149	Leu37Leu (ctg/ctC)	Rv0249c	-	succinate dehydrogenase membrane anchor subunit
304923	0	A	SNP	G	75	78	152	100	153	Lys686Lys (aaa/aaG)	Rv0252	nirB	nitrite reductase large subunit NirB
308661	0	A	SNP	G	89	89	175	100	178	Leu296Pro (ctg/cCg)	Rv0256c	PPE2	PPE family protein PPE2
310973	0	G	SNP	A	76	81	153	100	157	Ala182Val (gcg/gTg)	Rv0259c	-	hypothetical protein
311613	0	G	SNP	T	74	73	147	100	147	Val349Val (gtc/gtA)	Rv0260c	-	transcriptional regulator
324812	0	C	SNP	T	85	68	152	99.35	154	Asp82Asp (gac/gaT)	Rv0270	fadD2	fatty-acid--CoA ligase FadD2
325505	0	T	SNP	C	66	70	134	100	136	Val313Val (gtt/gtC)	Rv0270	fadD2	fatty-acid--CoA ligase FadD2
328569	0	G	SNP	C	86	68	154	98.72	156
333892	0	G	SNP	C	97	113	198	99.06	212	Arg807Gly (cgc/Ggc)	Rv0278c	-	PE-PGRS family protein PE_PGRS3
335823	0	C	Del	GAP	69	10	75	75.24	105		Rv0278c	-	PE-PGRS family protein PE_PGRS3
335824	0	C	Del	GAP	69	10	75	76.7	103		Rv0278c	-	PE-PGRS family protein PE_PGRS3
335825	0	G	Del	GAP	69	10	75	80.61	98		Rv0278c	-	PE-PGRS family protein PE_PGRS3
335826	0	T	Del	GAP	69	10	75	80.61	98		Rv0278c	-	PE-PGRS family protein PE_PGRS3
335827	0	T	Del	GAP	68	10	74	82.11	95		Rv0278c	-	PE-PGRS family protein PE_PGRS3
335828	0	G	Del	GAP	68	10	74	80.41	97		Rv0278c	-	PE-PGRS family protein PE_PGRS3
336683	0	G	SNP	T	20	20	38	90.91	44	Val797Val (gtc/gtA)	Rv0279c	PE_PGRS4	PE-PGRS family protein PE_PGRS4
336684	0	A	SNP	G	20	20	39	90.91	44	Val797Ala (gtc/gCc)	Rv0279c	PE_PGRS4	PE-PGRS family protein PE_PGRS4
336688	0	A	Del	GAP	21	24	43	100	45		Rv0279c	PE_PGRS4	PE-PGRS family protein PE_PGRS4
336689	0	G	Del	GAP	21	24	43	100	45		Rv0279c	PE_PGRS4	PE-PGRS family protein PE_PGRS4
336690	0	C	Del	GAP	21	24	43	100	45		Rv0279c	PE_PGRS4	PE-PGRS family protein PE_PGRS4
336691	0	T	Del	GAP	19	22	39	91.11	45		Rv0279c	PE_PGRS4	PE-PGRS family protein PE_PGRS4
336692	0	C	Del	GAP	19	22	39	93.18	44		Rv0279c	PE_PGRS4	PE-PGRS family protein PE_PGRS4
336693	0	G	Del	GAP	19	22	39	91.11	45		Rv0279c	PE_PGRS4	PE-PGRS family protein PE_PGRS4
336694	0	A	Del	GAP	20	22	40	95.45	44		Rv0279c	PE_PGRS4	PE-PGRS family protein PE_PGRS4
336695	0	A	Del	GAP	20	22	41	95.45	44		Rv0279c	PE_PGRS4	PE-PGRS family protein PE_PGRS4
336696	0	T	Del	GAP	19	22	40	93.18	44		Rv0279c	PE_PGRS4	PE-PGRS family protein PE_PGRS4
336697	0	T	Del	GAP	18	21	38	88.64	44		Rv0279c	PE_PGRS4	PE-PGRS family protein PE_PGRS4
336699	1	C	Ins	G	18	21	39	88.64	39		Rv0279c	PE_PGRS4	PE-PGRS family protein PE_PGRS4
336699	2	C	Ins	G	18	21	39	88.64	39		Rv0279c	PE_PGRS4	PE-PGRS family protein PE_PGRS4
336707	0	G	Del	GAP	18	21	40	90.7	43		Rv0279c	PE_PGRS4	PE-PGRS family protein PE_PGRS4
336708	0	T	Del	GAP	18	22	41	93.02	43		Rv0279c	PE_PGRS4	PE-PGRS family protein PE_PGRS4
336709	0	C	Del	GAP	18	21	40	88.64	44		Rv0279c	PE_PGRS4	PE-PGRS family protein PE_PGRS4
336710	0	A	Del	GAP	18	21	40	84.78	46		Rv0279c	PE_PGRS4	PE-PGRS family protein PE_PGRS4
337820	0	G	SNP	A	21	96	114	100	117	Gly418Gly (ggc/ggT)	Rv0279c	PE_PGRS4	PE-PGRS family protein PE_PGRS4
337959	0	A	SNP	C	45	11	55	100	56	Ile372Ser (atc/aGc)	Rv0279c	PE_PGRS4	PE-PGRS family protein PE_PGRS4
338020	0	A	SNP	C	81	16	95	97.98	99	Cys352Gly (tgc/Ggc)	Rv0279c	PE_PGRS4	PE-PGRS family protein PE_PGRS4
338100	0	T	SNP	C	109	41	142	99.34	151	Asn325Ser (aac/aGc)	Rv0279c	PE_PGRS4	PE-PGRS family protein PE_PGRS4
338453	0	A	SNP	G	16	69	85	100	85	Ala207Ala (gct/gcC)	Rv0279c	PE_PGRS4	PE-PGRS family protein PE_PGRS4
338648	0	T	SNP	G	99	16	113	89.15	129	Gly142Gly (gga/ggC)	Rv0279c	PE_PGRS4	PE-PGRS family protein PE_PGRS4
338669	0	T	SNP	C	108	18	125	89.36	141	Leu135Leu (tta/ttG)	Rv0279c	PE_PGRS4	PE-PGRS family protein PE_PGRS4
338682	0	T	SNP	G	102	17	118	88.81	134	Asp131Ala (gac/gCc)	Rv0279c	PE_PGRS4	PE-PGRS family protein PE_PGRS4
338683	0	C	SNP	G	105	16	121	90.98	133	Asp131His (gac/Cac)	Rv0279c	PE_PGRS4	PE-PGRS family protein PE_PGRS4
338685	0	C	SNP	G	106	17	122	89.13	138	Gly130Ala (ggg/gCg)	Rv0279c	PE_PGRS4	PE-PGRS family protein PE_PGRS4
338690	0	A	SNP	G	107	16	121	89.78	137	Asn128Asn (aat/aaC)	Rv0279c	PE_PGRS4	PE-PGRS family protein PE_PGRS4
338692	0	T	SNP	C	109	17	126	91.3	138	Asn128Asp (aat/Gat)	Rv0279c	PE_PGRS4	PE-PGRS family protein PE_PGRS4
339230	0	G	SNP	C	89	88	171	100	177
340372	0	T	SNP	C	19	81	96	100	100	Ser337Pro (tcg/Ccg)	Rv0280	PPE3	PPE family protein PPE3
342146	0	A	SNP	C	92	81	171	99.43	174	Glu6Ala (gaa/gCa)	Rv0282	eccA3	ESX-3 secretion system protein EccA
342873	0	C	SNP	T	91	75	162	100	166	Val248Val (gtc/gtT)	Rv0282	eccA3	ESX-3 secretion system protein EccA
346275	0	C	SNP	G	94	82	172	100	176	Pro214Arg (ccg/cGg)	Rv0284	eccC3	ESX-3 secretion system protein EccC3
347365	0	T	SNP	C	80	89	163	98.83	171	Tyr577Tyr (tat/taC)	Rv0284	eccC3	ESX-3 secretion system protein EccC3
350088	0	C	SNP	A	84	97	179	99.45	182	Leu52Met (ctg/Atg)	Rv0286	PPE4	PPE family protein PPE4
353197	0	C	SNP	T	96	93	188	100	189	Arg39Cys (cgc/Tgc)	Rv0290	eccD3	ESX-3 secretion system protein EccD
356528	0	A	SNP	G	81	88	165	100	169	Asn217Asp (aat/Gat)	Rv0292	eccE3	ESX-3 secretion system protein EccE
358473	0	G	SNP	C	79	82	154	99.38	162	Trp101Cys (tgg/tgC)	Rv0294	tam	trans-aconitate methyltransferase
363563	0	G	SNP	A	83	96	176	100	179	Ala30Thr (gcg/Acg)	Rv0299	-	toxin
366917	0	T	SNP	C	39	43	81	97.62	84	Thr1950Ala (acc/Gcc)	Rv0304c	PPE5	PPE family protein PPE5
366922	0	G	SNP	C	37	39	76	97.44	78	Ala1948Gly (gcc/gGc)	Rv0304c	PPE5	PPE family protein PPE5
367718	0	G	SNP	T	50	65	113	100	115	Leu1683Ile (ctt/Att)	Rv0304c	PPE5	PPE family protein PPE5
369886	0	C	SNP	G	71	90	158	100	161	Gly960Ala (ggg/gCg)	Rv0304c	PPE5	PPE family protein PPE5
372913	0	A	SNP	C	85	72	153	100	157	Gly933Gly (ggt/ggG)	Rv0305c	PPE6	PPE family protein PPE6
373283	0	A	Del	GAP	108	93	199	98.53	204		Rv0305c	PPE6	PPE family protein PPE6
376774	0	T	SNP	C	73	77	146	100	150	Ala94Ala (gca/gcG)	Rv0307c	-	hypothetical protein
384380	0	A	SNP	C	89	103	190	100	192	Lys260Thr (aag/aCg)	Rv0315	-	beta-1,3-glucanase
386432	0	C	SNP	G	85	66	149	100	151	Gly223Ala (ggg/gCg)	Rv0318c	-	integral membrane protein
390828	0	T	SNP	C	73	83	153	100	156	Ser142Gly (agt/Ggt)	Rv0323c	-	hypothetical protein
391853	0	A	SNP	G	87	97	184	98.92	186	Thr168Ala (act/Gct)	Rv0324	-	transcriptional regulator
392261	0	T	SNP	C	79	78	136	99.37	158	_75Gln (tag/Cag)	Rv0325	-	hypothetical protein
395082	0	G	SNP	A	88	74	162	100	162	Ser80Leu (tcg/tTg)	Rv0329c	-	hypothetical protein
396199	0	T	SNP	C	52	73	124	100	125
402836	0	G	SNP	A	107	84	188	100	191	Tyr109Tyr (tac/taT)	Rv0337c	aspC	aspartate aminotransferase
403980	0	G	SNP	A	79	79	156	100	158	Ala621Val (gcc/gTc)	Rv0338c	-	iron-sulfur-binding reductase
404326	0	T	SNP	C	81	84	163	100	165	Arg506Gly (agg/Ggg)	Rv0338c	-	iron-sulfur-binding reductase
406251	0	T	SNP	C	81	77	155	100	158	Asp733Gly (gat/gGt)	Rv0339c	-	transcriptional regulator
414486	0	C	SNP	T	87	63	150	100	150	Glu152Glu (gag/gaA)	Rv0344c	lpqJ	lipoprotein LpqJ
420008	0	A	SNP	G	68	79	146	100	147	Ala58Ala (gca/gcG)	Rv0350	dnaK	chaperone protein DnaK
422678	0	G	SNP	A	79	102	177	99.45	182	Arg76His (cgc/cAc)	Rv0352	dnaJ1	chaperone protein DnaJ
424320	1	T	Ins	C	79	66	145	92.95	146		Rv0354c	PPE7	PPE family protein PPE7
424427	0	C	SNP	T	75	73	138	99.33	149	Gly90Ser (ggc/Agc)	Rv0354c	PPE7	PPE family protein PPE7
428698	0	C	SNP	T	89	112	198	98.53	204	Ala1994Ala (gcg/gcA)	Rv0355c	PPE8	PPE family protein PPE8
428921	0	G	SNP	A	64	82	144	100	146	Ser1920Phe (tcc/tTc)	Rv0355c	PPE8	PPE family protein PPE8
432459	0	C	SNP	T	90	93	180	99.46	184	Asp741Asn (gac/Aac)	Rv0355c	PPE8	PPE family protein PPE8
438470	0	C	SNP	T	79	94	171	100	173	Lys90Lys (aag/aaA)	Rv0360c	-	hypothetical protein
440365	0	G	SNP	A	82	87	167	100	169	Ser165Ser (tcg/tcA)	Rv0362	mgtE	Mg2+ transport transmembrane protein MgtE
440878	0	C	SNP	T	80	83	162	100	163	Thr336Thr (acc/acT)	Rv0362	mgtE	Mg2+ transport transmembrane protein MgtE
445780	0	C	SNP	T	91	79	170	100	170	Arg249His (cgt/cAt)	Rv0368c	-	hypothetical protein
447642	0	G	SNP	C	71	67	135	99.28	139	Leu134Leu (ctc/ctG)	Rv0370c	-	oxidoreductase
454295	0	T	SNP	C	71	71	138	100	142	Pro26Pro (cca/ccG)	Rv0376c	-	hypothetical protein
454333	0	T	SNP	G	87	75	160	100	162	Thr14Pro (acg/Ccg)	Rv0376c	-	hypothetical protein
455024	0	G	SNP	A	77	81	158	100	158	Val202Ile (gta/Ata)	Rv0377	-	HTH-type transcriptional regulator
455624	0	T	Del	GAP	87	95	182	98.91	184
457452	0	T	SNP	G	92	88	174	100	180	Thr124Thr (aca/acC)	Rv0381c	-	hypothetical protein
459399	0	A	SNP	C	73	67	136	100	140
466808	0	G	SNP	C	135	119	250	99.61	255
467497	1	C	Ins	G	107	115	222	94.47	222
467508	1	C	Ins	G	109	111	220	94.42	220
467516	0	G	SNP	C	107	111	216	99.54	219
467526	0	C	SNP	G	107	112	213	100	219
467546	0	G	SNP	C	93	116	204	100	209
467557	0	A	SNP	C	88	116	200	100	204
467564	0	A	SNP	C	91	112	200	99.51	204
467585	0	G	SNP	C	80	107	185	100	187
467590	0	T	SNP	C	82	102	182	100	184
467621	0	T	SNP	G	78	98	173	99.44	177
467638	0	G	SNP	T	76	93	168	99.41	170
473310	0	A	SNP	G	133	113	242	100	246	Gln177Arg (cag/cGg)	Rv0393	-	hypothetical protein
475178	0	T	SNP	C	86	63	145	100	149	Val80Ala (gtc/gCc)	Rv0395	-	hypothetical protein
475915	0	A	SNP	C	98	76	170	99.43	175	Ser34Arg (agc/Cgc)	Rv0397	-	hypothetical protein
476612	0	G	SNP	A	93	84	171	99.44	178	Val73Val (gtg/gtA)	Rv0397A	-	hypothetical protein
481527	0	G	Del	GAP	66	56	123	98.39	124		Rv0402c	mmpL1	transmembrane transport protein MmpL1
483935	0	T	SNP	G	75	59	130	100	134
484504	0	C	SNP	G	70	61	129	100	131	Ala176Ala (gcc/gcG)	Rv0404	fadD30	long-chain-fatty-acid--AMP ligase FadD30
485561	0	A	SNP	C	58	68	120	100	126	Ile529Leu (atc/Ctc)	Rv0404	fadD30	long-chain-fatty-acid--AMP ligase FadD30
485730	0	C	SNP	T	52	59	109	100	111	Pro585Leu (cca/cTa)	Rv0404	fadD30	long-chain-fatty-acid--AMP ligase FadD30
485811	0	A	Del	GAP	61	65	125	98.44	128		Rv0405	pks6	membrane bound polyketide synthase
489935	0	G	SNP	C	87	81	163	100	168	Thr257Thr (acc/acG)	Rv0406c	-	beta lactamase-like protein
491742	0	T	SNP	C	66	66	128	100	132	Phe320Phe (ttt/ttC)	Rv0407	fgd1	F420-dependent glucose-6-phosphate dehydrogenase		phylo (not Euro-American, M. africanum, M. bovis, M. canettii, M. caprae, M. microti, M. pinipedii, Beijing, Delhi/CAS, EAI)
492150	0	G	SNP	C	80	59	137	100	139	Gly122Ala (ggc/gCc)	Rv0408	pta	phosphate acetyltransferase
493970	0	A	SNP	C	83	69	151	99.35	153	Ser40Ser (tca/tcC)	Rv0409	ackA	acetate kinase
498531	0	A	SNP	G	75	72	146	100	147	Ala363Ala (gct/gcC)	Rv0412c	-	membrane protein
498557	0	C	SNP	A	81	70	148	100	151	Asp355Tyr (gac/Tac)	Rv0412c	-	membrane protein
502589	0	C	SNP	G	83	83	166	100	166	Ser75Cys (tcc/tGc)	Rv0417	thiG	thiazole synthase
503354	0	G	SNP	C	73	58	128	100	131
505974	0	G	SNP	A	60	90	149	99.34	151	Ala297Thr (gcg/Acg)	Rv0419	lpqM	lipoprotein peptidase LpqM
513257	0	T	SNP	C	83	74	153	100	157	Met689Val (atg/Gtg)	Rv0425c	ctpH	metal cation transporting ATPase H
517358	0	T	SNP	C	69	72	138	100	141	Asp149Gly (gac/gGc)	Rv0428c	-	GCN5-like N-acetyltransferase
517389	0	C	SNP	A	66	75	140	100	141	Val139Phe (gtc/Ttc)	Rv0428c	-	GCN5-like N-acetyltransferase
523654	0	C	SNP	T	94	84	173	100	178	Ala294Thr (gcc/Acc)	Rv0435c	-	ATPase
524891	0	C	SNP	A	77	81	156	100	158	Gly167Val (ggc/gTc)	Rv0436c	pssA	CDP-diacylglycerol--serineO-phosphatidyltransferase
531775	0	C	SNP	G	96	83	176	100	179	Trp147Ser (tgg/tCg)	Rv0442c	PPE10	PPE family protein PPE10
532001	0	C	SNP	T	64	62	125	100	126	Ala72Thr (gca/Aca)	Rv0442c	PPE10	PPE family protein PPE10
541201	0	A	SNP	G	76	89	161	100	165	Leu97Leu (ctt/ctC)	Rv0450c	mmpL4	transmembrane transport protein MmpL4
546357	0	A	SNP	G	83	84	164	99.4	168	Thr149Thr (act/acC)	Rv0456c	echA2	enoyl-CoA hydratase EchA2
548326	0	T	SNP	C	69	78	145	100	147	Thr428Ala (aca/Gca)	Rv0457c	-	peptidase
551525	0	A	SNP	C	81	71	150	100	152	Arg110Arg (aga/Cga)	Rv0459	-	hypothetical protein
555991	0	A	SNP	G	85	92	172	100	177	Cys106Arg (tgc/Cgc)	Rv0465c	-	HTH-type transcriptional regulator
560541	0	C	Del	GAP	57	53	106	97.35	113		Rv0469	umaA	mycolic acid synthase UmaA
560542	0	T	Del	GAP	57	53	106	97.35	113		Rv0469	umaA	mycolic acid synthase UmaA
560543	0	T	Del	GAP	57	53	106	97.35	113		Rv0469	umaA	mycolic acid synthase UmaA
560544	0	T	Del	GAP	57	53	106	97.35	113		Rv0469	umaA	mycolic acid synthase UmaA
560545	0	T	Del	GAP	57	53	106	97.35	113		Rv0469	umaA	mycolic acid synthase UmaA
560546	0	C	Del	GAP	56	53	106	97.32	112		Rv0469	umaA	mycolic acid synthase UmaA
562063	0	G	Del	GAP	62	85	141	93.63	157		Rv0470A	-	hypothetical protein
562064	0	C	Del	GAP	62	85	141	100	147		Rv0470A	-	hypothetical protein
562065	0	C	Del	GAP	62	85	141	100	147		Rv0470A	-	hypothetical protein
562066	0	A	Del	GAP	62	85	141	100	147		Rv0470A	-	hypothetical protein
565655	0	A	SNP	G	60	75	131	100	135
572591	0	C	SNP	T	65	90	152	100	155	Asp294Asp (gac/gaT)	Rv0483	lprQ	lipoprotein LprQ
573262	0	A	SNP	G	79	79	154	100	158	Gly180Gly (ggt/ggC)	Rv0484c	-	short-chain type oxidoreductase
579284	0	T	SNP	C	63	83	141	100	146
580772	0	T	SNP	A	32	51	81	93.26	89
580774	0	G	Del	GAP	32	54	82	93.48	92
580775	0	G	Del	GAP	32	54	82	94.51	91
580776	0	G	Del	GAP	32	54	82	94.51	91
580777	0	G	Del	GAP	32	54	82	94.51	91
580778	0	C	Del	GAP	32	54	82	94.51	91
580779	0	A	Del	GAP	32	54	82	94.51	91
580780	0	C	Del	GAP	32	54	82	94.51	91
580781	0	C	Del	GAP	32	54	82	94.51	91
580782	0	A	Del	GAP	32	54	82	95.56	90
580783	0	C	Del	GAP	32	54	82	94.51	91
580784	0	C	Del	GAP	32	54	82	94.51	91
580785	0	C	Del	GAP	32	54	82	94.51	91
580786	0	G	Del	GAP	32	54	82	94.51	91
580787	0	C	Del	GAP	32	54	82	94.51	91
580788	0	T	Del	GAP	32	54	82	94.51	91
580789	0	T	Del	GAP	32	54	82	94.51	91
580790	0	G	Del	GAP	32	54	82	94.51	91
580791	0	C	Del	GAP	32	54	82	94.51	91
580792	0	G	Del	GAP	32	54	82	94.51	91
580793	0	G	Del	GAP	32	54	82	94.51	91
580794	0	G	Del	GAP	32	54	82	94.51	91
580795	0	G	Del	GAP	32	54	82	93.48	92
580796	0	G	Del	GAP	32	54	82	93.48	92
580797	0	A	Del	GAP	32	54	82	93.48	92
584171	0	T	SNP	C	70	78	142	100	148	Ser174Gly (agt/Ggt)	Rv0493c	-	hypothetical protein
590436	0	T	SNP	C	79	79	156	99.37	159	Ala118Ala (gct/gcC)	Rv0500	proC	pyrroline-5-carboxylate reductase
597816	0	A	SNP	G	78	63	136	99.3	142	Ala206Ala (gca/gcG)	Rv0507	mmpL2	transmembrane transport protein MmpL2
598475	0	G	SNP	A	66	85	151	100	151	Arg426His (cgc/cAc)	Rv0507	mmpL2	transmembrane transport protein MmpL2
599868	0	A	SNP	G	85	65	146	100	150	Arg890Arg (cga/cgG)	Rv0507	mmpL2	transmembrane transport protein MmpL2
610120	0	T	SNP	G	89	92	177	100	181
611977	0	C	SNP	T	79	77	147	100	156	Gly33Asp (ggc/gAc)	Rv0519c	-	membrane protein
623163	0	C	SNP	T	85	160	241	99.59	246	Ala124Val (gcc/gTc)	Rv0532	PE_PGRS6	PE-PGRS family protein PE_PGRS6
623406	1	C	Ins	G	99	60	159	79.1	159		Rv0532	PE_PGRS6	PE-PGRS family protein PE_PGRS6
623406	2	C	Ins	G	99	60	159	79.1	159		Rv0532	PE_PGRS6	PE-PGRS family protein PE_PGRS6
623406	3	C	Ins	C	99	58	157	78.11	159		Rv0532	PE_PGRS6	PE-PGRS family protein PE_PGRS6
623406	4	C	Ins	C	99	60	159	79.1	159		Rv0532	PE_PGRS6	PE-PGRS family protein PE_PGRS6
623406	5	C	Ins	G	99	60	159	79.1	159		Rv0532	PE_PGRS6	PE-PGRS family protein PE_PGRS6
623406	6	C	Ins	G	99	60	159	79.1	159		Rv0532	PE_PGRS6	PE-PGRS family protein PE_PGRS6
623406	7	C	Ins	C	99	58	157	78.11	159		Rv0532	PE_PGRS6	PE-PGRS family protein PE_PGRS6
623406	8	C	Ins	G	99	60	159	79.1	159		Rv0532	PE_PGRS6	PE-PGRS family protein PE_PGRS6
623406	9	C	Ins	G	97	60	157	78.11	159		Rv0532	PE_PGRS6	PE-PGRS family protein PE_PGRS6
623472	0	A	SNP	G	140	106	239	100	246	Asp227Gly (gac/gGc)	Rv0532	PE_PGRS6	PE-PGRS family protein PE_PGRS6
623508	0	C	SNP	G	135	113	244	100	248	Ala239Gly (gcc/gGc)	Rv0532	PE_PGRS6	PE-PGRS family protein PE_PGRS6
629714	0	G	SNP	A	85	71	151	100	156	Asp6Asp (gac/gaT)	Rv0537c	-	integral membrane protein
630722	0	G	SNP	C	85	93	173	100	178	Arg228Pro (cgg/cCg)	Rv0538	-	membrane protein
631904	0	C	SNP	T	106	102	205	99.05	210	Tyr54Tyr (tac/taT)	Rv0539	-	dolichyl-phosphate sugar synthase
633562	0	C	SNP	T	87	93	174	100	180	Val281Val (gtg/gtA)	Rv0541c	-	integral membrane protein
635139	0	G	SNP	C	90	90	175	100	180	Gly122Gly (ggc/ggG)	Rv0542c	menE	2-succinylbenzoic acid--CoA ligase
637319	0	G	SNP	A	81	66	146	100	147	Pro49Ser (cct/Tct)	Rv0545c	pitA	low-affinity inorganic phosphate transporter
648002	0	T	SNP	G	75	84	154	100	159	Leu15Arg (ctc/cGc)	Rv0556	-	transmembrane protein
648536	0	G	SNP	A	76	66	135	100	142	Val1Met (gtg/Atg)	Rv0557	mgtA	GDP-mannose-dependent alpha-mannosyltransferase
648626	0	C	SNP	T	80	76	154	100	156	Leu31Leu (ctg/Ttg)	Rv0557	mgtA	GDP-mannose-dependent alpha-mannosyltransferase
648856	0	T	SNP	C	80	77	154	100	157	Gly107Gly (ggt/ggC)	Rv0557	mgtA	GDP-mannose-dependent alpha-mannosyltransferase		phylo (not Euro-American, M. africanum, M. bovis, M. canettii, M. caprae, M. microti, M. pinipedii, Beijing, Delhi/CAS, EAI)
652950	0	T	SNP	C	75	85	160	98.77	162	Arg60Arg (cgt/cgC)	Rv0562	grcC1	polyprenyl-diphosphate synthase GrcC
655986	0	T	SNP	G	72	83	152	99.36	156
657081	0	C	SNP	T	68	62	122	100	130	Val130Val (gtg/gtA)	Rv0565c	-	monooxygenase
659341	0	T	SNP	C	68	65	130	100	133
662911	0	T	SNP	C	86	70	153	99.36	157	Ala539Ala (gct/gcC)	Rv0570	nrdZ	vitamin B12-dependent ribonucleoside-diphosphate reductase
663390	0	G	Del	GAP	14	18	32	96.97	33
663391	0	C	Del	GAP	14	18	32	96.97	33
663392	0	G	Del	GAP	14	18	32	96.97	33
663393	0	A	Del	GAP	14	18	32	96.97	33
663394	0	G	Del	GAP	14	18	32	96.97	33
663395	0	C	Del	GAP	14	18	32	96.97	33
663396	0	A	Del	GAP	14	18	32	96.97	33
663397	0	G	Del	GAP	14	18	32	96.97	33
663398	0	A	Del	GAP	14	18	32	96.97	33
663399	0	C	Del	GAP	14	18	32	96.97	33
663400	0	G	Del	GAP	14	18	32	96.97	33
663401	0	C	Del	GAP	14	18	32	96.97	33
663402	0	A	Del	GAP	14	18	32	96.97	33
663403	0	G	Del	GAP	14	18	32	96.97	33
663404	0	A	Del	GAP	14	18	32	96.97	33
663405	0	A	Del	GAP	14	18	32	96.97	33
663406	0	T	Del	GAP	14	18	32	96.97	33
663407	0	C	Del	GAP	14	18	32	96.97	33
663408	0	G	Del	GAP	14	18	32	96.97	33
663409	0	C	Del	GAP	14	18	32	96.97	33
663410	0	A	Del	GAP	14	18	32	96.97	33
663411	0	C	Del	GAP	14	18	32	96.97	33
663412	0	A	Del	GAP	14	18	32	96.97	33
663413	0	A	Del	GAP	14	18	32	96.97	33
663414	0	A	Del	GAP	14	18	32	96.97	33
663415	0	A	Del	GAP	14	18	32	96.97	33
663416	0	T	Del	GAP	14	18	32	96.97	33
663417	0	C	Del	GAP	14	18	32	100	32
663418	0	A	Del	GAP	14	18	32	100	32
663419	0	G	Del	GAP	14	18	32	100	32
663420	0	C	Del	GAP	14	18	32	100	32
663421	0	G	Del	GAP	14	18	32	100	32
663422	0	A	Del	GAP	14	18	32	100	32
663423	0	T	Del	GAP	14	18	32	100	32
663424	0	T	Del	GAP	14	18	32	100	32
663425	0	T	Del	GAP	14	18	32	100	32
663426	0	T	Del	GAP	14	18	32	100	32
663427	0	G	Del	GAP	14	18	32	100	32
663428	0	A	Del	GAP	14	18	32	100	32
663429	0	T	Del	GAP	14	18	32	100	32
663430	0	G	Del	GAP	14	18	32	96.97	33
663431	0	C	Del	GAP	14	18	32	96.97	33
663432	0	G	Del	GAP	14	18	32	96.97	33
663433	0	A	Del	GAP	14	18	32	96.97	33
663434	0	T	Del	GAP	14	18	32	96.97	33
663435	0	T	Del	GAP	14	18	32	96.97	33
663436	0	C	Del	GAP	14	18	32	96.97	33
663437	0	T	Del	GAP	14	18	32	96.97	33
663438	0	G	Del	GAP	14	18	32	96.97	33
663439	0	C	Del	GAP	14	18	32	96.97	33
663440	0	G	Del	GAP	14	18	32	96.97	33
663441	0	T	Del	GAP	14	18	32	96.97	33
663442	0	C	Del	GAP	14	18	32	96.97	33
663443	0	T	Del	GAP	14	18	32	96.97	33
665293	0	A	SNP	G	90	82	170	99.42	173	Phe31Leu (ttc/Ctc)	Rv0572c	-	hypothetical protein
669398	0	T	SNP	C	100	83	180	99.46	184	Gln116Gln (caa/caG)	Rv0575c	-	oxidoreductase
670545	0	G	SNP	A	95	102	194	100	197	Arg233His (cgc/cAc)	Rv0576	-	transcriptional regulator
672499	0	C	Del	GAP	61	67	127	96.24	133		Rv0578c	PE_PGRS7	PE-PGRS family protein PE_PGRS7
672500	0	A	Del	GAP	61	67	127	96.24	133		Rv0578c	PE_PGRS7	PE-PGRS family protein PE_PGRS7
672501	0	C	Del	GAP	61	67	127	96.24	133		Rv0578c	PE_PGRS7	PE-PGRS family protein PE_PGRS7
672502	0	C	Del	GAP	61	67	127	96.97	132		Rv0578c	PE_PGRS7	PE-PGRS family protein PE_PGRS7
672503	0	G	Del	GAP	61	67	127	96.24	133		Rv0578c	PE_PGRS7	PE-PGRS family protein PE_PGRS7
672504	0	C	Del	GAP	61	67	127	96.97	132		Rv0578c	PE_PGRS7	PE-PGRS family protein PE_PGRS7
672505	0	C	Del	GAP	61	67	127	99.22	129		Rv0578c	PE_PGRS7	PE-PGRS family protein PE_PGRS7
672506	0	G	Del	GAP	61	67	127	99.22	129		Rv0578c	PE_PGRS7	PE-PGRS family protein PE_PGRS7
672507	0	G	Del	GAP	61	67	127	99.22	129		Rv0578c	PE_PGRS7	PE-PGRS family protein PE_PGRS7
672508	0	C	Del	GAP	61	67	127	99.22	129		Rv0578c	PE_PGRS7	PE-PGRS family protein PE_PGRS7
672509	0	A	Del	GAP	61	67	127	99.22	129		Rv0578c	PE_PGRS7	PE-PGRS family protein PE_PGRS7
672510	0	C	Del	GAP	61	67	127	99.22	129		Rv0578c	PE_PGRS7	PE-PGRS family protein PE_PGRS7
672511	0	C	Del	GAP	61	67	127	98.46	130		Rv0578c	PE_PGRS7	PE-PGRS family protein PE_PGRS7
672512	0	A	Del	GAP	61	67	127	96.97	132		Rv0578c	PE_PGRS7	PE-PGRS family protein PE_PGRS7
672513	0	C	Del	GAP	61	69	129	98.48	132		Rv0578c	PE_PGRS7	PE-PGRS family protein PE_PGRS7
672514	0	C	Del	GAP	61	69	129	98.48	132		Rv0578c	PE_PGRS7	PE-PGRS family protein PE_PGRS7
672515	0	G	Del	GAP	61	69	129	98.48	132		Rv0578c	PE_PGRS7	PE-PGRS family protein PE_PGRS7
672516	0	G	Del	GAP	61	69	129	98.48	132		Rv0578c	PE_PGRS7	PE-PGRS family protein PE_PGRS7
672517	0	T	Del	GAP	61	69	129	96.3	135		Rv0578c	PE_PGRS7	PE-PGRS family protein PE_PGRS7
672518	0	G	Del	GAP	61	69	129	96.3	135		Rv0578c	PE_PGRS7	PE-PGRS family protein PE_PGRS7
672519	0	C	Del	GAP	61	69	129	96.3	135		Rv0578c	PE_PGRS7	PE-PGRS family protein PE_PGRS7
672520	0	C	Del	GAP	61	69	129	96.3	135		Rv0578c	PE_PGRS7	PE-PGRS family protein PE_PGRS7
672521	0	G	Del	GAP	61	68	129	95.56	135		Rv0578c	PE_PGRS7	PE-PGRS family protein PE_PGRS7
673238	0	A	SNP	G	95	159	247	99.61	255	His893His (cat/caC)	Rv0578c	PE_PGRS7	PE-PGRS family protein PE_PGRS7
674702	0	A	SNP	T	179	174	347	99.16	356	Gly405Gly (ggt/ggA)	Rv0578c	PE_PGRS7	PE-PGRS family protein PE_PGRS7
674811	0	C	SNP	A	129	170	289	99.01	302	Gly369Val (ggc/gTc)	Rv0578c	PE_PGRS7	PE-PGRS family protein PE_PGRS7
684376	0	T	SNP	C	82	66	142	98.67	150
685461	0	C	SNP	G	95	72	166	100	167	Ala111Ala (gcc/gcG)	Rv0587	yrbE2A	hypothetical protein
685608	0	T	SNP	C	82	102	176	100	184	Leu160Leu (ctt/ctC)	Rv0587	yrbE2A	hypothetical protein
686123	0	C	SNP	A	80	88	167	100	168	Leu66Met (ctg/Atg)	Rv0588	-	hypothetical protein
686972	0	T	SNP	C	71	59	129	100	130	Phe51Ser (ttc/tCc)	Rv0589	mce2A	Mce family protein Mce2A
688792	1	T	Ins	G	79	80	159	91.91	160
690450	0	A	SNP	C	94	116	207	100	210	Ala464Ala (gca/gcC)	Rv0591	mce2C	Mce family protein Mce2C
690465	0	T	SNP	G	95	116	207	100	211	Leu469Leu (ctt/ctG)	Rv0591	mce2C	Mce family protein Mce2C
691887	1	G	Ins	C	78	70	148	93.08	148		Rv0592	mce2D	Mce family protein Mce2D
698968	0	G	SNP	A	90	87	175	100	177	Gly9Gly (ggc/ggT)	Rv0601c	-	two component sensor kinase HK2
699610	0	C	SNP	T	90	87	177	100	177	Gly64Ser (ggc/Agc)	Rv0602c	tcrA	two component DNA binding transcriptional regulator TcrA
704209	0	G	SNP	A	70	81	147	99.34	152
708056	0	T	SNP	C	120	100	218	99.55	221	His487Arg (cac/cGc)	Rv0613c	-	hypothetical protein
712693	0	A	SNP	G	113	72	181	100	185
713310	0	T	SNP	C	110	122	229	99.57	233	Cys199Arg (tgt/Cgt)	Rv0620	galK	galactokinase
725190	0	G	SNP	A	76	77	153	99.35	154	Phe1039Phe (ttc/ttT)	Rv0631c	recC	exonuclease V subunit gamma RecC
729685	0	C	SNP	T	81	72	151	100	153	Arg161Gln (cga/cAa)	Rv0633c	-	hypothetical protein
746454	0	T	SNP	C	142	135	277	100	277	Val31Ala (gtc/gCc)	Rv0649	fabD2	malonyl CoA-acyl carrier protein transacylase
747600	0	G	SNP	C	129	144	264	99.27	275	Leu188Leu (ctg/ctC)	Rv0650	-	sugar kinase
750027	1	C	Ins	A	71	56	127	92.03	127		Rv0654	-	carotenoid cleavage oxygenase
750033	0	C	SNP	G	81	59	132	98.59	142	Pro12Ala (cca/Gca)	Rv0654	-	carotenoid cleavage oxygenase
751917	0	A	SNP	G	52	67	118	98.35	121	Lys134Arg (aag/aGg)	Rv0655	mkl	ribonucleotide ABC transporter ATP-binding protein
753174	0	C	SNP	A	77	77	152	100	154	Trp65Leu (tgg/tTg)	Rv0656c	vapC6	ribonuclease VapC6
754186	0	A	SNP	G	82	73	153	100	155	Leu75Pro (ctc/cCc)	Rv0658c	-	integral membrane protein
755288	1	G	Ins	A	50	54	104	80	104
755294	0	T	SNP	C	47	54	101	97.12	104
755295	0	C	SNP	G	48	54	100	98.08	104
755296	0	G	SNP	A	48	53	100	98.06	103
755302	0	T	Del	GAP	52	55	106	99.07	108
757182	0	A	SNP	G	60	71	131	100	131	Asp349Gly (gac/gGc)	Rv0663	atsD	arylsulfatase AtsD
758722	0	A	SNP	G	83	94	175	99.44	178	Asp64Gly (gat/gGt)	Rv0664	vapB8	antitoxin VapB8
759746	0	C	SNP	T	60	66	116	99.21	127							rifampicin (RMP)
759749	0	T	SNP	C	61	71	128	100	132							rifampicin (RMP)
761155	0	C	SNP	T	72	84	156	99.36	157	Ser450Leu (tcg/tTg)	Rv0667	rpoB	DNA-directed RNA polymerase subunit beta	rifampicin (RMP)		rifampicin (RMP)
762434	0	T	SNP	G	92	77	167	100	169	Gly876Gly (ggt/ggG)	Rv0667	rpoB	DNA-directed RNA polymerase subunit beta		phylo (3)	rifampicin (RMP)
763031	0	T	SNP	C	68	81	147	99.33	150	Ala1075Ala (gct/gcC)	Rv0667	rpoB	DNA-directed RNA polymerase subunit beta		phylo (4)	rifampicin (RMP)
767339	0	A	SNP	G	71	68	136	99.29	140
767414	0	G	SNP	A	70	61	131	100	131
771551	0	C	SNP	A	72	54	123	100	126	Pro23Gln (ccg/cAg)	Rv0672	fadE8	acyl-CoA dehydrogenase FadE8
775639	0	T	SNP	C	81	89	170	100	170	Ile948Val (att/Gtt)	Rv0676c	mmpL5	transmembrane transport protein MmpL5
776100	0	G	SNP	A	80	86	165	100	166	Thr794Ile (acc/aTc)	Rv0676c	mmpL5	transmembrane transport protein MmpL5
781395	0	T	SNP	C	72	71	142	100	143							streptomycin (SM)
784127	0	C	SNP	T	80	67	146	98.66	149	Ser548Leu (tcg/tTg)	Rv0684	fusA1	elongation factor G
788615	0	G	SNP	C	78	75	147	99.35	154	Gly226Arg (ggg/Cgg)	Rv0688	-	ferredoxin reductase
791671	0	T	SNP	C	72	77	143	99.33	150	Ile5Thr (att/aCt)	Rv0691A	-	electron carrier mycofactocin
798779	0	T	SNP	C	92	90	180	100	182
798934	0	C	SNP	A	75	84	157	100	159	Arg34Arg (cgc/cgA)	Rv0698	-	hypothetical protein
807405	0	C	SNP	T	70	72	141	100	142	Ser357Ser (tcc/tcT)	Rv0711	atsA	arylsulfatase AtsA
820483	0	G	SNP	T	81	80	158	100	161	Ala6Asp (gcc/gAc)	Rv0727c	fucA	L-fuculose phosphate aldolase FucA
820734	0	A	SNP	G	64	72	134	99.27	137	Val248Ala (gtc/gCc)	Rv0728c	serA2	D-3-phosphoglycerate dehydrogenase SerA
820752	0	C	SNP	T	69	68	137	99.28	138	Arg242His (cgc/cAc)	Rv0728c	serA2	D-3-phosphoglycerate dehydrogenase SerA
830868	1	G	Ins	G	72	77	149	92.55	149		Rv0739	-	hypothetical protein
830868	2	G	Ins	C	72	77	149	92.55	149		Rv0739	-	hypothetical protein
834857	0	C	SNP	T	85	93	173	100	178	Met30Ile (atg/atA)	Rv0744c	-	transcriptional regulator
836426	0	A	SNP	C	7	125	128	100	132	Leu242Leu (cta/ctC)	Rv0746	PE_PGRS9	PE-PGRS family protein PE_PGRS9
836454	0	A	SNP	G	9	91	98	98.04	102	Thr252Ala (act/Gct)	Rv0746	PE_PGRS9	PE-PGRS family protein PE_PGRS9
836538	0	A	SNP	G	133	16	148	100	149	Asn280Asp (aac/Gac)	Rv0746	PE_PGRS9	PE-PGRS family protein PE_PGRS9
836658	0	A	SNP	G	168	66	229	100	234	Thr320Ala (acc/Gcc)	Rv0746	PE_PGRS9	PE-PGRS family protein PE_PGRS9
837033	0	A	SNP	G	74	153	224	100	227	Thr445Ala (acc/Gcc)	Rv0746	PE_PGRS9	PE-PGRS family protein PE_PGRS9
838990	0	C	SNP	G	68	82	143	91.46	164	Ala180Ala (gcc/gcG)	Rv0747	PE_PGRS10	PE-PGRS family protein PE_PGRS10
839123	0	A	SNP	G	84	42	120	100	126	Arg225Gly (agg/Ggg)	Rv0747	PE_PGRS10	PE-PGRS family protein PE_PGRS10
839129	0	C	SNP	G	86	43	124	100	129	Arg227Gly (cgc/Ggc)	Rv0747	PE_PGRS10	PE-PGRS family protein PE_PGRS10
839194	0	A	SNP	G	112	68	165	99.45	181	Thr248Thr (aca/acG)	Rv0747	PE_PGRS10	PE-PGRS family protein PE_PGRS10
839334	0	A	SNP	G	132	108	232	100	240	Lys295Arg (aaa/aGa)	Rv0747	PE_PGRS10	PE-PGRS family protein PE_PGRS10
839348	0	A	SNP	G	140	101	235	100	241	Ser300Gly (agc/Ggc)	Rv0747	PE_PGRS10	PE-PGRS family protein PE_PGRS10
840195	0	G	Del	GAP	25	30	53	88.71	62		Rv0747	PE_PGRS10	PE-PGRS family protein PE_PGRS10
840196	0	G	Del	GAP	25	30	53	100	55		Rv0747	PE_PGRS10	PE-PGRS family protein PE_PGRS10
840197	0	G	Del	GAP	25	30	53	100	55		Rv0747	PE_PGRS10	PE-PGRS family protein PE_PGRS10
840198	0	G	Del	GAP	25	30	53	100	55		Rv0747	PE_PGRS10	PE-PGRS family protein PE_PGRS10
840199	0	A	Del	GAP	25	30	53	100	55		Rv0747	PE_PGRS10	PE-PGRS family protein PE_PGRS10
840200	0	A	Del	GAP	25	30	53	100	55		Rv0747	PE_PGRS10	PE-PGRS family protein PE_PGRS10
840201	0	G	Del	GAP	22	23	43	81.82	55		Rv0747	PE_PGRS10	PE-PGRS family protein PE_PGRS10
840202	0	C	Del	GAP	22	23	43	83.33	54		Rv0747	PE_PGRS10	PE-PGRS family protein PE_PGRS10
840203	0	A	Del	GAP	22	23	43	84.91	53		Rv0747	PE_PGRS10	PE-PGRS family protein PE_PGRS10
840204	0	C	Del	GAP	22	23	43	83.33	54		Rv0747	PE_PGRS10	PE-PGRS family protein PE_PGRS10
840205	0	C	Del	GAP	22	23	43	81.82	55		Rv0747	PE_PGRS10	PE-PGRS family protein PE_PGRS10
840206	0	C	Del	GAP	22	23	43	83.33	54		Rv0747	PE_PGRS10	PE-PGRS family protein PE_PGRS10
840207	0	T	Del	GAP	22	23	43	83.33	54		Rv0747	PE_PGRS10	PE-PGRS family protein PE_PGRS10
840208	0	C	Del	GAP	22	23	43	81.82	55		Rv0747	PE_PGRS10	PE-PGRS family protein PE_PGRS10
840209	0	G	Del	GAP	22	23	43	78.95	57		Rv0747	PE_PGRS10	PE-PGRS family protein PE_PGRS10
840210	0	C	Del	GAP	22	23	43	80.36	56		Rv0747	PE_PGRS10	PE-PGRS family protein PE_PGRS10
840496	0	C	SNP	G	67	71	136	93.24	148	Gly682Gly (ggc/ggG)	Rv0747	PE_PGRS10	PE-PGRS family protein PE_PGRS10
840847	0	C	SNP	T	92	114	200	99.52	207	Gly799Gly (ggc/ggT)	Rv0747	PE_PGRS10	PE-PGRS family protein PE_PGRS10
841290	0	A	Del	GAP	57	95	145	99.35	153		Rv0749	vapC31	ribonuclease VapC31
841291	0	A	Del	GAP	57	95	145	99.35	153		Rv0749	vapC31	ribonuclease VapC31
841764	0	G	SNP	C	77	69	144	100	146	Thr37Thr (acc/acG)	Rv0749A	-	hypothetical protein
842153	0	G	SNP	A	71	70	140	99.3	142	Glu41Lys (gag/Aag)	Rv0750	-	hypothetical protein
847995	0	T	SNP	C	85	86	170	100	171
852690	0	A	SNP	G	66	53	118	99.17	120	Asn99Asp (aac/Gac)	Rv0758	phoR	two component system response sensor kinase PhoR
852910	0	C	SNP	T	88	75	159	100	163	Pro172Leu (ccc/cTc)	Rv0758	phoR	two component system response sensor kinase PhoR
854253	0	C	Del	GAP	61	65	126	90.65	139
854925	0	G	SNP	A	70	75	142	99.32	146	Ala301Val (gcg/gTg)	Rv0761c	adhB	alcohol dehydrogenase B
857643	0	C	SNP	G	75	62	134	100	137	Gly132Ala (ggc/gCc)	Rv0764c	cyp51	lanosterol 14-alpha demethylase
857696	0	A	SNP	G	71	66	136	100	137	Ala114Ala (gct/gcC)	Rv0764c	cyp51	lanosterol 14-alpha demethylase
858464	0	A	SNP	G	87	96	182	100	183	Val134Ala (gtg/gCg)	Rv0765c	-	oxidoreductase
874835	1	C	Ins	C	80	69	149	96.13	149
874835	2	C	Ins	G	80	69	149	96.13	149
875363	0	C	SNP	G	79	98	173	99.44	178
875696	0	C	SNP	T	52	71	117	98.4	125
876141	0	G	SNP	T	83	86	167	100	169
880562	0	G	SNP	T	95	72	165	100	167	Cys408Phe (tgc/tTc)	Rv0785	-	KsdD-like steroid dehydrogenase
880771	0	C	SNP	T	85	96	180	99.45	182	Arg478Trp (cgg/Tgg)	Rv0785	-	KsdD-like steroid dehydrogenase
882257	0	T	SNP	C	68	95	161	100	163	Tyr267His (tac/Cac)	Rv0787	-	hypothetical protein
886654	0	A	SNP	G	73	71	142	98.63	146
890549	0	G	SNP	A	18	39	56	100	57	Trp54_ (tgg/tgA)	Rv0797	-	insertion sequence element IS1547 transposase
891011	0	A	SNP	G	42	35	76	100	77	Leu208Leu (cta/ctG)	Rv0797	-	insertion sequence element IS1547 transposase
893733	0	T	SNP	G	85	77	158	100	162	Leu139Arg (ctg/cGg)	Rv0800	pepC	M18 family aminopeptidase
896979	0	T	SNP	C	84	91	172	100	175	Val387Ala (gta/gCa)	Rv0803	purL	phosphoribosylformylglycinamidine synthase 2
900221	0	T	SNP	C	73	83	151	100	156	Val370Val (gta/gtG)	Rv0806c	cpsY	exopolysaccharide phosphotransferase CpsY
903537	0	G	SNP	T	73	66	137	100	139	Arg476Leu (cgg/cTg)	Rv0808	purF	amidophosphoribosyltransferase
903550	0	T	SNP	C	75	61	134	100	136	Ala480Ala (gct/gcC)	Rv0808	purF	amidophosphoribosyltransferase
903913	0	T	SNP	C	88	69	147	100	157	Gly63Gly (ggt/ggC)	Rv0809	purM	phosphoribosylformylglycinamidine cyclo-ligase PurM
906742	0	T	SNP	C	97	85	182	100	182	Val107Ala (gtc/gCc)	Rv0812	-	amino acid aminotransferase
906857	0	A	SNP	G	77	102	171	100	179	Ile145Met (ata/atG)	Rv0812	-	amino acid aminotransferase
910135	0	C	SNP	T	67	81	146	99.33	149	Pro236Pro (ccg/ccA)	Rv0817c	-	hypothetical protein
913918	0	C	SNP	G	53	51	102	100	104	Gly94Gly (ggg/ggC)	Rv0821c	phoY2	phosphate-transport system transcriptional regulator PhoY2
914105	0	T	SNP	C	67	54	117	98.37	123	Gln32Arg (caa/cGa)	Rv0821c	phoY2	phosphate-transport system transcriptional regulator PhoY2
919551	0	C	SNP	T	69	70	138	100	139	Val1Val (gtg/gtA)	Rv0825c	-	hypothetical protein
921813	0	C	SNP	G	77	93	167	100	170
921909	0	C	SNP	T	86	96	173	100	182
925453	0	C	SNP	T	142	155	289	99.33	299	Ala31Ala (gcc/gcT)	Rv0833	PE_PGRS13	PE-PGRS family protein PE_PGRS13
927110	0	A	SNP	G	94	49	137	99.31	144	Ser584Gly (agt/Ggt)	Rv0833	PE_PGRS13	PE-PGRS family protein PE_PGRS13
927385	0	A	SNP	G	93	81	171	100	174	Gly675Gly (gga/ggG)	Rv0833	PE_PGRS13	PE-PGRS family protein PE_PGRS13
931123	0	T	SNP	C	64	84	145	100	148	Tyr57Tyr (tat/taC)	Rv0835	lpqQ	lipoprotein LpqQ		phylo (not 4)
932280	0	T	SNP	C	94	62	153	100	156	_218Trp (tag/tGg)	Rv0836c	-	hypothetical protein
934230	0	C	SNP	G	78	51	126	100	129
934611	0	G	SNP	T	88	84	166	100	172
936621	0	C	Del	GAP	55	52	102	89.92	119		Rv0840c	pip	proline iminopeptidase
936622	0	C	Del	GAP	55	52	102	91.45	117		Rv0840c	pip	proline iminopeptidase
936623	0	A	Del	GAP	55	52	102	90.68	118		Rv0840c	pip	proline iminopeptidase
937572	0	A	SNP	G	77	86	162	100	163
941845	0	C	SNP	A	71	76	145	100	147	Ala219Glu (gcg/gAg)	Rv0845	-	sensor histidine kinase NarS
942616	0	C	SNP	A	73	89	155	100	162
945214	0	G	SNP	A	69	94	159	100	163	Gly93Ser (ggt/Agt)	Rv0848	cysK2	cysteine synthase CysK
945238	0	G	SNP	T	74	96	166	99.42	171	Ala101Ser (gcc/Tcc)	Rv0848	cysK2	cysteine synthase CysK
949535	0	T	SNP	C	71	100	171	100	171	Ala528Ala (gca/gcG)	Rv0853c	pdc	alpha-keto-acid decarboxylase
950116	0	C	SNP	G	89	76	161	100	165	Ala335Pro (gcg/Ccg)	Rv0853c	pdc	alpha-keto-acid decarboxylase
955524	0	A	SNP	G	75	79	152	100	154	Ser150Gly (agc/Ggc)	Rv0859	-	acyltransferase
957117	0	T	SNP	C	73	89	157	100	162	Asp275Asp (gat/gaC)	Rv0860	fadB	fatty oxidation protein FadB
957306	0	C	SNP	T	75	67	140	100	142	Ala338Ala (gcc/gcT)	Rv0860	fadB	fatty oxidation protein FadB
958362	0	C	SNP	G	64	85	143	99.33	150	Ala690Ala (gcc/gcG)	Rv0860	fadB	fatty oxidation protein FadB
960367	0	A	SNP	G	80	61	136	100	141	Leu749Ser (ttg/tCg)	Rv0862c	-	hypothetical protein
961598	0	C	SNP	G	105	77	178	99.45	183	Glu339Gln (gag/Cag)	Rv0862c	-	hypothetical protein
964969	0	T	SNP	C	131	93	202	94.12	238	Ala189Ala (gca/gcG)	Rv0867c	rpfA	resuscitation-promoting factor RpfA
964978	1	G	Ins	G	107	67	174	76.32	175		Rv0867c	rpfA	resuscitation-promoting factor RpfA
964978	3	G	Ins	G	107	68	175	76.75	175		Rv0867c	rpfA	resuscitation-promoting factor RpfA
964978	4	G	Ins	G	106	68	174	76.32	175		Rv0867c	rpfA	resuscitation-promoting factor RpfA
964978	5	G	Ins	G	106	66	172	75.44	175		Rv0867c	rpfA	resuscitation-promoting factor RpfA
964978	6	G	Ins	C	107	68	175	76.75	175		Rv0867c	rpfA	resuscitation-promoting factor RpfA
968426	2	A	Ins	C	117	90	207	75	207		Rv0872c	PE_PGRS15	PE-PGRS family protein PE_PGRS15
968426	3	A	Ins	C	117	90	207	75	207		Rv0872c	PE_PGRS15	PE-PGRS family protein PE_PGRS15
968426	4	A	Ins	G	117	90	207	75	207		Rv0872c	PE_PGRS15	PE-PGRS family protein PE_PGRS15
968426	5	A	Ins	G	117	90	207	75	207		Rv0872c	PE_PGRS15	PE-PGRS family protein PE_PGRS15
968426	6	A	Ins	G	117	90	207	75	207		Rv0872c	PE_PGRS15	PE-PGRS family protein PE_PGRS15
968426	7	A	Ins	T	117	90	207	75	207		Rv0872c	PE_PGRS15	PE-PGRS family protein PE_PGRS15
968426	8	A	Ins	T	117	90	207	75	207		Rv0872c	PE_PGRS15	PE-PGRS family protein PE_PGRS15
969762	0	C	SNP	G	128	98	215	100	226	Gly161Gly (ggg/ggC)	Rv0872c	PE_PGRS15	PE-PGRS family protein PE_PGRS15
976897	0	T	SNP	G	67	72	134	94.56	147	Gln436Pro (caa/cCa)	Rv0878c	PPE13	PPE family protein PPE13
976938	0	C	SNP	A	83	89	166	99.42	173	Arg422Arg (cgg/cgT)	Rv0878c	PPE13	PPE family protein PPE13
979704	0	G	SNP	C	84	93	172	100	177	Gly115Arg (ggc/Cgc)	Rv0881	-	tRNA/rRNA methyltransferase
986463	0	G	SNP	C	72	61	131	100	133
990001	0	G	SNP	C	67	68	130	99.26	136	Pro866Ala (ccc/Gcc)	Rv0890c	-	HTH-type transcriptional regulator
991939	0	G	SNP	A	91	77	168	100	168	Arg220Cys (cgc/Tgc)	Rv0890c	-	HTH-type transcriptional regulator
993016	0	G	SNP	A	73	71	143	100	144	Ala147Val (gct/gTt)	Rv0891c	-	hypothetical protein
993346	0	A	SNP	C	69	64	131	100	133	Val37Gly (gtt/gGt)	Rv0891c	-	hypothetical protein
996263	0	G	SNP	A	67	71	136	98.57	140	Thr11Thr (acc/acT)	Rv0893c	-	S-adenosylmethionine-dependentmethyltransferase
1002172	0	G	SNP	A	109	114	219	100	223	Arg82Trp (cgg/Tgg)	Rv0897c	-	oxidoreductase
1007198	0	A	SNP	G	82	96	173	100	178	Leu328Pro (ctg/cCg)	Rv0904c	accD3	acetyl-CoAcarboxylase carboxyl transferase subunit beta
1008460	0	C	SNP	T	79	101	177	100	180	Ser85Phe (tcc/tTc)	Rv0905	echA6	enoyl-CoA hydratase EchA6
1009500	0	C	SNP	T	68	94	157	100	162	Pro186Leu (ccg/cTg)	Rv0906	-	hypothetical protein
1010204	1	C	Ins	G	66	87	153	97.45	153		Rv0907	-	hypothetical protein
1012815	0	C	SNP	G	95	103	196	99	200	Ala362Gly (gcc/gGc)	Rv0908	ctpE	metal cation transporter ATPase E
1023911	0	C	SNP	G	79	63	138	98.61	144
1024346	0	A	SNP	G	79	75	152	100	154	Ser46Gly (agt/Ggt)	Rv0918	-	hypothetical protein
1025106	0	T	SNP	C	56	79	134	100	135	Phe141Phe (ttt/ttC)	Rv0919	-	GCN5-like N-acetyltransferase
1026482	0	G	SNP	A	66	81	145	100	147	Pro112Leu (ccc/cTc)	Rv0920c	-	transposase
1026916	1	C	Ins	G	73	72	145	86.83	145
1029586	0	G	SNP	A	94	82	176	100	176	Pro331Leu (ccc/cTc)	Rv0923c	-	hypothetical protein
1034381	0	G	SNP	A	83	73	151	99.36	157	Ala84Val (gct/gTt)	Rv0927c	-	oxidoreductase
1037012	0	T	SNP	C	78	74	148	100	152	Met5Thr (atg/aCg)	Rv0930	pstA1	phosphate ABC transporter permease PstA
1037911	0	C	SNP	T	63	52	114	100	115	Arg305_ (cga/Tga)	Rv0930	pstA1	phosphate ABC transporter permease PstA
1038108	0	C	SNP	G	73	72	140	99.32	146	Glu603Gln (gaa/Caa)	Rv0931c	pknD	serine/threonine-protein kinase PknD
1047165	0	T	SNP	C	73	78	145	100	151	Cys344Arg (tgc/Cgc)	Rv0938	ligD	multifunctional non-homologous end joining DNA repair protein/ATP dependent DNA ligase LigD
1054784	0	C	SNP	G	83	79	159	100	162	Arg180Gly (cgc/Ggc)	Rv0945	-	oxidoreductase
1068151	0	T	SNP	C	73	82	152	100	155	His197His (cat/caC)	Rv0956	purN	phosphoribosylglycinamide formyltransferase PurN
1068432	0	A	SNP	G	61	73	132	100	134	Pro76Pro (cca/ccG)	Rv0957	purH	bifunctionalphosphoribosylaminoimidazolecarboxamide formyltransferase/inosinemonophosphate cyclohydrolase
1070702	0	T	SNP	C	72	81	152	100	153	Ser274Pro (tcc/Ccc)	Rv0958	-	magnesium chelatase
1071349	0	G	SNP	C	71	82	151	99.35	154	Gly32Ala (ggc/gCc)	Rv0959	-	hypothetical protein
1074558	0	G	SNP	A	83	68	148	100	151	Pro186Leu (ccc/cTc)	Rv0962c	lprP	lipoprotein LprP
1075279	0	T	SNP	C	79	65	143	100	144
1076309	0	G	SNP	T	77	67	140	100	144	Pro124Thr (cct/Act)	Rv0964c	-	hypothetical protein
1077312	0	A	SNP	G	70	73	138	100	143	Val175Ala (gtg/gCg)	Rv0966c	-	hypothetical protein
1079927	0	C	SNP	A	102	102	203	99.51	205	Thr395Thr (acc/acA)	Rv0969	ctpV	copper-exporting ATPase
1080192	0	G	SNP	A	98	92	189	99.48	191	Asp484Asn (gat/Aat)	Rv0969	ctpV	copper-exporting ATPase
1081681	0	T	SNP	C	74	73	144	100	147	Val210Val (gtt/gtC)	Rv0970	-	integral membrane protein
1087193	0	G	SNP	C	71	87	157	100	158	Asn51Lys (aac/aaG)	Rv0974c	accD2	acetyl-/propionyl-CoA carboxylase subunit beta
1090188	1	A	Ins	G	72	81	153	98.08	153
1093406	0	A	SNP	G	113	110	220	99.11	225	Val317Val (gtt/gtC)	Rv0978c	PE_PGRS17	PE-PGRS family protein PE_PGRS17
1093928	0	G	SNP	A	122	30	151	75.25	202	Asn143Asn (aac/aaT)	Rv0978c	PE_PGRS17	PE-PGRS family protein PE_PGRS17
1095490	0	A	SNP	G	72	81	149	98.71	155	Val321Ala (gtc/gCc)	Rv0980c	PE_PGRS18	PE-PGRS family protein PE_PGRS18
1095644	0	C	SNP	T	37	81	116	97.52	121	Ala270Thr (gcg/Acg)	Rv0980c	PE_PGRS18	PE-PGRS family protein PE_PGRS18
1095678	0	A	SNP	G	64	61	121	96.9	129	Gly258Gly (ggt/ggC)	Rv0980c	PE_PGRS18	PE-PGRS family protein PE_PGRS18
1095981	0	A	SNP	C	155	111	264	100	266	Gly157Gly (ggt/ggG)	Rv0980c	PE_PGRS18	PE-PGRS family protein PE_PGRS18
1096299	0	C	SNP	G	78	123	197	100	201	Ala51Ala (gcg/gcC)	Rv0980c	PE_PGRS18	PE-PGRS family protein PE_PGRS18
1096633	0	T	SNP	G	76	92	166	99.41	169
1097220	0	C	SNP	T	85	74	156	100	159	Ser133Ser (tcc/tcT)	Rv0981	mprA	two-component response regulator MrpA
1098523	0	T	SNP	A	85	70	153	100	155	Leu339His (ctt/cAt)	Rv0982	mprB	two component histidine-protein kinase/phosphatase MprB
1099058	0	G	SNP	A	64	64	123	100	128
1100234	0	T	SNP	C	88	84	168	100	172	Leu390Pro (ctg/cCg)	Rv0983	pepD	serine protease PepD
1104077	0	G	SNP	T	68	70	137	99.28	139	Thr512Thr (acg/acT)	Rv0987	-	adhesion component ABC transporter permease
1104690	0	T	SNP	G	68	56	124	100	124	Phe717Val (ttc/Gtc)	Rv0987	-	adhesion component ABC transporter permease
1106099	0	C	SNP	T	56	67	123	100	123	Ile328Ile (atc/atT)	Rv0988	-	hypothetical protein
1106422	0	T	SNP	C	68	69	136	100	137	Ile321Val (ata/Gta)	Rv0989c	grcC2	polyprenyl-diphosphate synthase GrcC
1106442	0	G	SNP	T	64	72	133	100	136	Ala314Glu (gcg/gAg)	Rv0989c	grcC2	polyprenyl-diphosphate synthase GrcC
1107940	0	A	SNP	C	83	108	188	100	191	Ser54Ala (tcc/Gcc)	Rv0990c	-	hypothetical protein
1109975	0	A	SNP	G	99	83	179	99.45	183	Gln235Arg (cag/cGg)	Rv0993	galU	UTP--glucose-1-phosphate uridylyltransferase
1110721	0	T	SNP	C	89	103	187	100	192	Arg151Arg (cgt/cgC)	Rv0994	moeA1	molybdopterin molybdenumtransferase 1
1111852	0	G	SNP	T	65	99	161	100	164	Asp81Tyr (gat/Tat)	Rv0995	rimJ	ribosomal-protein-alanine acetyltransferase RimJ
1113733	0	C	SNP	A	71	63	134	100	134
1126889	0	G	SNP	C	70	79	144	100	149	Arg39Gly (cgc/Ggc)	Rv1007c	metS	methionine--tRNA ligase
1127648	0	C	SNP	A	91	84	173	100	175	Thr187Asn (acc/aAc)	Rv1008	tatD	deoxyribonuclease TatD
1128284	0	C	SNP	T	96	68	163	99.39	165	Ala65Val (gcg/gTg)	Rv1009	rpfB	resuscitation-promoting factor RpfB
1132890	0	C	SNP	T	74	61	132	98.54	137	Gly422Gly (ggc/ggT)	Rv1013	pks16	polyketide synthase
1139089	0	G	SNP	C	91	83	174	100	174	Thr41Thr (acg/acC)	Rv1020	mfd	transcription-repair coupling factor
1144409	0	T	SNP	G	75	86	160	100	161	Ile225Ser (atc/aGc)	Rv1022	lpqU	lipoprotein LpqU
1144585	0	A	SNP	G	77	73	146	100	150	Arg8Gly (agg/Ggg)	Rv1023	eno	enolase
1148259	0	A	SNP	G	87	73	158	99.38	161
1149551	0	C	SNP	T	73	73	141	100	146	Glu712Glu (gag/gaA)	Rv1028c	kdpD	sensor protein KdpD
1150585	0	G	SNP	A	81	90	171	100	171	Pro368Ser (ccc/Tcc)	Rv1028c	kdpD	sensor protein KdpD
1150608	0	A	SNP	C	87	93	174	100	180	Ile360Ser (atc/aGc)	Rv1028c	kdpD	sensor protein KdpD
1151054	0	C	SNP	G	79	73	150	100	152	Ser211Ser (tcg/tcC)	Rv1028c	kdpD	sensor protein KdpD
1152805	0	T	SNP	A	72	60	132	100	132	Leu265Gln (ctg/cAg)	Rv1029	kdpA	potassium-transporting ATPase subunit A
1152863	0	A	SNP	G	57	70	125	100	127	Gln284Gln (caa/caG)	Rv1029	kdpA	potassium-transporting ATPase subunit A
1152993	0	T	SNP	C	75	77	150	100	152	Ser328Pro (tcc/Ccc)	Rv1029	kdpA	potassium-transporting ATPase subunit A
1153388	0	C	SNP	T	62	84	145	100	146	Asn459Asn (aac/aaT)	Rv1029	kdpA	potassium-transporting ATPase subunit A
1160770	0	T	SNP	A	99	99	194	99.5	199	Gln20Leu (cag/cTg)	Rv1037c	esxI	ESAT-6 like protein EsxI
1163134	0	T	SNP	C	72	78	146	100	150	Gly81Gly (gga/ggG)	Rv1040c	PE8	PE family protein PE8
1164336	0	G	SNP	A	69	54	123	100	123
1164571	0	A	SNP	G	70	97	166	99.4	168
1165521	1	T	Ins	A	77	79	156	93.98	156
1168715	1	C	Ins	T	75	82	157	95.73	158
1171560	0	G	SNP	A	85	64	147	98.68	151	Leu198Leu (ctc/ctT)	Rv1048c	-	hypothetical protein
1173750	0	G	SNP	T	79	88	166	100	167	Ala290Ala (gcg/gcT)	Rv1050	-	oxidoreductase
1177184	0	C	SNP	A	87	65	148	100	152
1178116	0	T	SNP	C	81	88	166	100	169	Thr163Thr (act/acC)	Rv1056	-	hypothetical protein
1179038	0	G	SNP	A	59	66	124	100	125
1188501	0	T	SNP	G	69	128	188	100	197	Ile642Leu (atc/Ctc)	Rv1067c	PE_PGRS19	PE-PGRS family protein PE_PGRS19
1188985	0	G	SNP	A	129	97	216	97.84	231	Gly480Gly (ggc/ggT)	Rv1067c	PE_PGRS19	PE-PGRS family protein PE_PGRS19
1189197	0	C	Del	GAP	59	83	132	78.45	181		Rv1067c	PE_PGRS19	PE-PGRS family protein PE_PGRS19
1189198	0	G	Del	GAP	59	83	132	78.89	180		Rv1067c	PE_PGRS19	PE-PGRS family protein PE_PGRS19
1189199	0	C	Del	GAP	59	83	132	79.33	179		Rv1067c	PE_PGRS19	PE-PGRS family protein PE_PGRS19
1189200	0	C	Del	GAP	59	83	132	78.89	180		Rv1067c	PE_PGRS19	PE-PGRS family protein PE_PGRS19
1189201	0	G	Del	GAP	59	83	132	78.45	181		Rv1067c	PE_PGRS19	PE-PGRS family protein PE_PGRS19
1189202	0	T	Del	GAP	59	83	132	84.02	169		Rv1067c	PE_PGRS19	PE-PGRS family protein PE_PGRS19
1190093	0	A	SNP	C	93	82	172	92.59	189	Leu111Trp (ttg/tGg)	Rv1067c	PE_PGRS19	PE-PGRS family protein PE_PGRS19
1191180	0	G	SNP	C	77	59	127	98.55	138	Gly323Gly (ggc/ggG)	Rv1068c	PE_PGRS20	PE-PGRS family protein PE_PGRS20
1191462	0	A	SNP	C	18	8	23	92.86	28	Gly229Gly (ggt/ggG)	Rv1068c	PE_PGRS20	PE-PGRS family protein PE_PGRS20
1191497	0	T	SNP	A	23	14	37	86.05	43	Thr218Ser (acg/Tcg)	Rv1068c	PE_PGRS20	PE-PGRS family protein PE_PGRS20
1191741	0	G	SNP	A	110	48	158	79.4	199	Tyr136Tyr (tac/taT)	Rv1068c	PE_PGRS20	PE-PGRS family protein PE_PGRS20
1193463	0	T	SNP	A	66	85	150	100	151	Thr271Ser (acc/Tcc)	Rv1069c	-	hypothetical protein
1194126	0	T	SNP	C	64	79	142	98.62	145	Thr50Ala (acc/Gcc)	Rv1069c	-	hypothetical protein
1200418	0	A	SNP	G	75	66	139	100	141
1211369	0	A	SNP	C	74	79	152	100	153	Ser259Arg (agc/Cgc)	Rv1086	-	(2Z,6E)-farnesyl diphosphate synthase
1212351	0	T	Del	GAP	52	25	78	93.9	82		Rv1087	PE_PGRS21	PE-PGRS family protein PE_PGRS21
1212352	0	G	Del	GAP	52	25	78	92.77	83		Rv1087	PE_PGRS21	PE-PGRS family protein PE_PGRS21
1212353	0	T	Del	GAP	52	25	78	92.77	83		Rv1087	PE_PGRS21	PE-PGRS family protein PE_PGRS21
1212354	0	C	Del	GAP	52	25	78	92.77	83		Rv1087	PE_PGRS21	PE-PGRS family protein PE_PGRS21
1212355	0	G	Del	GAP	52	25	79	92.77	83		Rv1087	PE_PGRS21	PE-PGRS family protein PE_PGRS21
1212356	0	G	Del	GAP	52	25	79	92.77	83		Rv1087	PE_PGRS21	PE-PGRS family protein PE_PGRS21
1212357	0	C	Del	GAP	52	25	79	92.77	83		Rv1087	PE_PGRS21	PE-PGRS family protein PE_PGRS21
1212358	0	G	Del	GAP	52	25	79	92.77	83		Rv1087	PE_PGRS21	PE-PGRS family protein PE_PGRS21
1212359	0	G	Del	GAP	52	25	79	92.77	83		Rv1087	PE_PGRS21	PE-PGRS family protein PE_PGRS21
1212360	0	T	Del	GAP	52	25	79	92.77	83		Rv1087	PE_PGRS21	PE-PGRS family protein PE_PGRS21
1212361	0	G	Del	GAP	52	25	79	92.77	83		Rv1087	PE_PGRS21	PE-PGRS family protein PE_PGRS21
1212362	0	C	Del	GAP	52	25	79	92.77	83		Rv1087	PE_PGRS21	PE-PGRS family protein PE_PGRS21
1212624	0	C	SNP	T	4	7	11	100	11	Gly355Gly (ggc/ggT)	Rv1087	PE_PGRS21	PE-PGRS family protein PE_PGRS21
1212816	0	C	SNP	A	4	9	11	86.67	15	Gly419Gly (ggc/ggA)	Rv1087	PE_PGRS21	PE-PGRS family protein PE_PGRS21
1212825	0	T	SNP	C	34	86	118	97.56	123	Gly422Gly (ggt/ggC)	Rv1087	PE_PGRS21	PE-PGRS family protein PE_PGRS21
1212827	0	T	SNP	G	37	85	121	97.6	125	Val423Gly (gtc/gGc)	Rv1087	PE_PGRS21	PE-PGRS family protein PE_PGRS21
1212834	0	T	SNP	G	45	92	136	100	137	Gly425Gly (ggt/ggG)	Rv1087	PE_PGRS21	PE-PGRS family protein PE_PGRS21
1212837	0	T	SNP	C	46	94	140	100	140	Ala426Ala (gct/gcC)	Rv1087	PE_PGRS21	PE-PGRS family protein PE_PGRS21
1212971	0	T	SNP	C	145	93	235	99.58	239	Val471Ala (gtc/gCc)	Rv1087	PE_PGRS21	PE-PGRS family protein PE_PGRS21
1215105	0	T	Del	GAP	74	94	161	98.82	170
1218049	0	C	SNP	A	101	27	120	99.22	129	Ala527Ala (gcc/gcA)	Rv1091	PE_PGRS22	PE-PGRS family protein PE_PGRS22
1220680	0	T	SNP	C	94	87	177	100	181	Val36Ala (gta/gCa)	Rv1093	glyA1	serine hydroxymethyltransferase
1224367	0	T	SNP	C	69	49	110	100	118
1227830	0	G	SNP	T	88	63	151	99.34	152	Thr285Thr (acc/acA)	Rv1099c	glpX	fructose 1,6-bisphosphatase
1230778	0	G	SNP	A	66	82	146	100	148	Thr65Ile (acc/aTc)	Rv1102c	mazF3	mRNA interferase MazF3
1236433	0	A	SNP	C	58	85	142	100	143	Glu83Asp (gaa/gaC)	Rv1110	lytB2	4-hydroxy-3-methylbut-2-enyl diphosphate reductase
1237818	0	C	SNP	G	73	73	139	96.69	151	Leu125Leu (ctg/ctC)	Rv1111c	-	hypothetical protein		phylo (3,1,2,1)
1240744	0	C	SNP	A	84	73	151	99.37	158	Asn186Lys (aac/aaA)	Rv1115	-	hypothetical protein
1241572	0	A	SNP	G	76	85	157	100	161
1242964	0	C	SNP	T	75	65	135	100	140	Gly17Asp (ggc/gAc)	Rv1119c	-	hypothetical protein
1247391	0	A	SNP	C	78	75	148	100	153	Ser89Arg (agc/Cgc)	Rv1124	ephC	epoxide hydrolase EphC
1248382	0	A	SNP	G	104	87	186	100	191	Ser101Gly (agc/Ggc)	Rv1125	-	hypothetical protein
1248936	0	G	SNP	C	77	74	150	100	151	Pro285Pro (ccg/ccC)	Rv1125	-	hypothetical protein
1248978	0	T	SNP	C	78	82	157	100	160	Ala299Ala (gct/gcC)	Rv1125	-	hypothetical protein
1250340	0	A	SNP	G	75	61	133	97.14	140	Ala355Ala (gct/gcC)	Rv1127c	ppdK	pyruvate, phosphate dikinase PpdK
1251199	0	C	SNP	T	85	62	144	100	147	Gly69Glu (gga/gAa)	Rv1127c	ppdK	pyruvate, phosphate dikinase PpdK
1252164	0	T	SNP	C	97	71	167	100	168	Glu270Gly (gaa/gGa)	Rv1128c	-	hypothetical protein
1254562	0	A	SNP	G	59	82	138	99.3	142	Asp3Gly (gat/gGt)	Rv1130	prpD	methylcitrate dehydratase PrpD
1262859	0	C	SNP	T	111	103	210	98.17	218	Gly424Ser (ggc/Agc)	Rv1135c	PPE16	PPE family protein PPE16
1265828	0	G	SNP	A	76	62	136	100	138	Leu221Leu (ctg/Ttg)	Rv1138c	-	oxidoreductase
1269028	0	G	SNP	C	77	67	142	99.31	145
1271187	0	C	SNP	G	81	76	156	100	157	Thr11Ser (acc/aGc)	Rv1144	-	oxidoreductase
1273250	1	G	Ins	A	66	76	142	97.93	142		Rv1145	-	transmembrane transport protein
1275957	0	T	SNP	C	75	65	140	99.29	141
1276432	0	C	SNP	T	72	55	124	100	127	Lys439Lys (aag/aaA)	Rv1148c	-	hypothetical protein
1276588	0	C	SNP	G	55	58	109	100	113	Ala387Ala (gcg/gcC)	Rv1148c	-	hypothetical protein
1277869	1	G	Ins	T	61	52	113	96.58	113
1281118	0	T	SNP	C	79	60	137	100	139	Thr123Ala (acg/Gcg)	Rv1154c	-	hypothetical protein
1281771	0	T	SNP	C	91	77	167	100	168	Ser115Pro (tcg/Ccg)	Rv1155	-	pyridoxine/pyridoxamine 5'-phosphate oxidase
1281984	0	G	SNP	A	86	79	161	99.4	166
1287372	0	G	SNP	C	72	92	161	100	164	Leu15Leu (ctg/ctC)	Rv1161	narG	nitrate reductase subunit alpha
1292102	0	A	SNP	G	66	84	146	100	150	Pro346Pro (cca/ccG)	Rv1162	narH	nitrate reductase subunit beta
1306259	0	A	SNP	G	97	70	164	100	167	Ala656Ala (gct/gcC)	Rv1175c	fadH	NADPH dependent 2,4-dienoyl-CoA reductase FadH
1307314	0	T	SNP	C	87	83	167	98.84	172	Thr305Ala (acc/Gcc)	Rv1175c	fadH	NADPH dependent 2,4-dienoyl-CoA reductase FadH
1307598	0	C	SNP	G	78	72	149	100	150	Cys210Ser (tgc/tCc)	Rv1175c	fadH	NADPH dependent 2,4-dienoyl-CoA reductase FadH
1308317	0	T	SNP	C	75	69	142	99.31	145	His159Arg (cat/cGt)	Rv1176c	-	hypothetical protein
1313337	1	A	Ins	G	9	37	46	82.14	46
1313338	0	A	SNP	C	11	39	49	98.04	51
1315191	0	A	SNP	C	67	64	130	100	131	_489Tyr (taa/taC)	Rv1180	pks3	polyketide beta-ketoacyl synthase
1315884	0	G	SNP	A	90	81	166	100	171	Ala217Ala (gcg/gcA)	Rv1181	pks4	polyketide beta-ketoacyl synthase
1325650	0	G	SNP	A	77	72	147	100	149
1327890	0	G	SNP	A	83	80	159	100	163	Asp472Asp (gac/gaT)	Rv1186c	-	hypothetical protein
1328687	0	G	SNP	C	87	79	162	100	166	Pro207Ala (ccc/Gcc)	Rv1186c	-	hypothetical protein
1336141	0	C	SNP	T	86	86	170	100	172	His116His (cac/caT)	Rv1193	fadD36	fatty-acid--CoA ligase FadD36
1339774	0	C	SNP	G	96	61	154	98.12	160	Gly142Gly (ggc/ggG)	Rv1196	PPE18	PPE family protein PPE18
1339823	0	A	SNP	G	104	85	186	100	189	Thr159Ala (acg/Gcg)	Rv1196	PPE18	PPE family protein PPE18
1339894	0	C	SNP	T	95	83	177	100	178	Leu182Leu (ctc/ctT)	Rv1196	PPE18	PPE family protein PPE18
1339905	0	C	SNP	T	86	82	161	100	168	Ala186Val (gcc/gTc)	Rv1196	PPE18	PPE family protein PPE18
1340500	0	G	SNP	T	82	83	161	100	165	Met384Ile (atg/atT)	Rv1196	PPE18	PPE family protein PPE18
1340784	0	T	SNP	C	62	82	142	92.9	155	Gly42Gly (ggt/ggC)	Rv1197	esxK	ESAT-6 like protein EsxK
1341295	0	A	SNP	G	91	67	154	99.37	159
1343912	0	C	SNP	A	63	78	137	100	141	Ser324Tyr (tcc/tAc)	Rv1200	-	integral membrane transport protein
1345016	0	C	SNP	T	63	72	132	100	135	Ala52Thr (gcc/Acc)	Rv1201c	dapD	2,3,4,5-tetrahydropyridine-2,6-dicarboxylate N-succinyltransferase
1346653	0	T	SNP	G	91	67	153	99.37	159	Arg85Arg (agg/Cgg)	Rv1203c	-	hypothetical protein
1351172	0	A	SNP	G	78	67	143	100	145
1360209	0	T	SNP	C	81	73	151	100	154	Ala531Ala (gca/gcG)	Rv1217c	-	tetronasin ABC transporter integral membrane protein
1361190	0	G	SNP	A	77	65	138	100	142	Ser204Ser (agc/agT)	Rv1217c	-	tetronasin ABC transporter integral membrane protein
1362006	0	T	SNP	C	65	63	127	100	128	Gln243Arg (caa/cGa)	Rv1218c	-	tetronasin ABC transporter ATP-binding protein
1365837	1	C	Ins	G	100	69	169	94.94	169
1365837	2	C	Ins	G	100	68	168	94.38	169
1367484	0	T	SNP	G	98	73	170	99.42	172	Trp8Gly (tgg/Ggg)	Rv1224	tatB	Sec-independent protein translocase protein TatB
1371470	0	G	SNP	A	80	79	157	98.76	161	Arg184His (cgt/cAt)	Rv1228	lpqX	lipoprotein LpqX
1374065	0	T	SNP	C	89	77	158	100	166	Ser45Gly (agc/Ggc)	Rv1230c	-	membrane protein
1375724	0	A	SNP	C	76	74	148	100	150	Cys149Gly (tgc/Ggc)	Rv1232c	-	hypothetical protein
1377568	0	A	SNP	G	95	76	170	99.42	172	Val15Val (gta/gtG)	Rv1235	lpqY	trehalose ABC transporter substrate-binding lipoprotein LpqY
1382628	0	T	SNP	C	68	66	131	100	134	Lys139Glu (aaa/Gaa)	Rv1239c	corA	magnesium and cobalt transport transmembrane protein CorA
1386011	0	C	Del	GAP	156	153	311	92.24	335		Rv1243c	PE_PGRS23	PE-PGRS family protein PE_PGRS23
1386670	0	T	SNP	C	100	117	217	100	217	Tyr3Cys (tat/tGt)	Rv1243c	PE_PGRS23	PE-PGRS family protein PE_PGRS23
1388627	0	A	SNP	G	68	85	152	100	153	Met1Thr (atg/aCg)	Rv1245c	-	short-chain type dehydrogenase/reductase
1390763	0	C	SNP	T	73	74	145	100	147	Val764Met (gtg/Atg)	Rv1248c	-	multifunctional 2-oxoglutarate dehydrogenase E1 component /2-oxoglutarate dehydrogenase dihydrolipoyllysine-residue succinyltransferase
1393626	0	A	SNP	G	82	81	159	100	163	Leu119Leu (ctt/ctC)	Rv1249c	-	membrane protein
1396618	0	C	SNP	A	68	65	131	100	133	Glu875_ (gag/Tag)	Rv1251c	-	hypothetical protein
1396922	0	T	SNP	C	69	80	145	99.33	150	Thr773Thr (aca/acG)	Rv1251c	-	hypothetical protein
1401033	0	C	SNP	T	65	75	138	100	140	Ser355Leu (tcg/tTg)	Rv1253	deaD	ATP-dependent RNA helicase DeaD
1409454	0	T	SNP	C	71	62	129	99.25	134
1411210	0	T	SNP	G	86	77	158	100	163	Val260Val (gtt/gtG)	Rv1263	amiB2	amidase AmiB
1413148	0	C	SNP	T	75	78	148	99.35	154
1414021	0	C	SNP	T	71	60	130	100	131	Arg607Gln (cgg/cAg)	Rv1266c	pknH	serine/threonine-protein kinase PknH
1422666	0	C	SNP	T	73	78	147	99.34	152	Gly462Glu (ggg/gAg)	Rv1273c	-	drug ABC transporter ATP-binding protein
1422667	0	C	SNP	T	73	79	148	99.35	153	Gly462Arg (ggg/Agg)	Rv1273c	-	drug ABC transporter ATP-binding protein
1422719	0	C	SNP	G	80	71	148	96.79	156	Glu444Asp (gag/gaC)	Rv1273c	-	drug ABC transporter ATP-binding protein
1423217	0	C	SNP	T	70	87	154	99.37	158	Leu278Leu (ctg/ctA)	Rv1273c	-	drug ABC transporter ATP-binding protein
1430530	0	T	SNP	C	61	71	131	99.25	133	Ser157Pro (tcg/Ccg)	Rv1279	-	GMC-type oxidoreductase
1440090	0	C	SNP	T	74	82	152	100	156	Thr395Ile (acc/aTc)	Rv1286	-	bifunctional sulfate adenyltransferase subunit 1 CysN/adenylylsulfate kinase CysC
1440469	0	C	SNP	G	49	67	115	100	116	Pro521Pro (ccc/ccG)	Rv1286	-	bifunctional sulfate adenyltransferase subunit 1 CysN/adenylylsulfate kinase CysC
1441545	0	G	SNP	A	6	12	18	100	18	Ala66Ala (gcg/gcA)	Rv1288	-	hypothetical protein
1441582	0	T	SNP	C	5	5	10	100	10	Trp79Arg (tgg/Cgg)	Rv1288	-	hypothetical protein
1445781	0	A	SNP	G	68	64	126	100	132	Ala18Ala (gct/gcC)	Rv1291c	-	hypothetical protein
1450316	0	C	SNP	T	65	51	115	100	116	Ala314Ala (gcc/gcT)	Rv1294	thrA	homoserine dehydrogenase
1457144	0	C	SNP	T	56	69	124	100	125	Arg194Cys (cgc/Tgc)	Rv1300	hemK	release factor glutamine methyltransferase
1462845	0	G	SNP	A	71	72	141	97.95	146	Asp335Asn (gac/Aac)	Rv1307	atpH	ATP synthase subunit b/delta
1468208	0	A	SNP	C	75	84	155	86.89	183	Leu433Arg (ctg/cGg)	Rv1313c	-	insertion sequence element IS1557 transposase
1468492	0	C	SNP	A	86	77	159	100	163	Leu338Leu (ctg/ctT)	Rv1313c	-	insertion sequence element IS1557 transposase
1471659	0	C	SNP	T	80	94	172	100	174
1472359	0	A	SNP	C	52	51	101	99.04	104		Rvnr01	-	rRNA	streptomycin (SM)		streptomycin (SM)
1473166	0	G	SNP	A	56	37	93	98.94	94		Rvnr01	-	rRNA			streptomycin (SM)
1478357	0	G	SNP	T	86	72	156	100	158	Pro254Pro (ccc/ccA)	Rv1317c	alkA	bifunctional regulatory protein/DNA repair enzyme AlkA
1479085	0	T	SNP	C	82	79	158	100	161	Ile12Val (atc/Gtc)	Rv1317c	alkA	bifunctional regulatory protein/DNA repair enzyme AlkA
1480945	0	C	SNP	G	145	149	290	99.66	295	Thr519Thr (acg/acC)	Rv1319c	-	adenylate cyclase
1480948	0	C	SNP	T	147	149	291	100	296	Glu518Glu (gag/gaA)	Rv1319c	-	adenylate cyclase
1481185	0	A	SNP	C	186	171	348	99.17	360	Asp439Glu (gat/gaG)	Rv1319c	-	adenylate cyclase
1481563	0	C	SNP	T	147	199	343	99.14	349	Glu313Glu (gag/gaA)	Rv1319c	-	adenylate cyclase
1482627	0	T	SNP	C	60	67	125	100	127	Thr531Ala (acg/Gcg)	Rv1320c	-	adenylate cyclase
1484708	0	A	SNP	C	61	67	125	100	128	Ser144Arg (agc/Cgc)	Rv1321	-	endonuclease NucS
1489142	0	C	SNP	T	91	128	208	99.1	221	Gly275Asp (ggc/gAc)	Rv1325c	PE_PGRS24	PE-PGRS family protein PE_PGRS24
1490905	0	A	SNP	G	74	89	161	100	163	Ser470Pro (tct/Cct)	Rv1326c	glgB	1,4-alpha-glucan branching protein
1495836	0	G	SNP	A	49	95	140	100	144	Val425Met (gtg/Atg)	Rv1328	glgP	glycogen phosphorylase
1498951	0	G	SNP	T	71	78	147	97.39	153	Thr80Lys (acg/aAg)	Rv1329c	dinG	ATP-dependent helicase DinG
1499213	0	T	Del	GAP	66	58	124	98.41	126		Rv1330c	pncB1	nicotinic acid phosphoribosyltransferase PncB1
1499214	0	C	Del	GAP	66	58	124	100	124		Rv1330c	pncB1	nicotinic acid phosphoribosyltransferase PncB1
1499215	0	A	Del	GAP	66	58	124	100	124		Rv1330c	pncB1	nicotinic acid phosphoribosyltransferase PncB1
1499216	0	G	Del	GAP	66	58	124	100	124		Rv1330c	pncB1	nicotinic acid phosphoribosyltransferase PncB1
1499217	0	G	Del	GAP	66	58	124	100	124		Rv1330c	pncB1	nicotinic acid phosphoribosyltransferase PncB1
1499218	0	C	Del	GAP	66	58	124	100	124		Rv1330c	pncB1	nicotinic acid phosphoribosyltransferase PncB1
1499219	0	C	Del	GAP	66	58	124	100	124		Rv1330c	pncB1	nicotinic acid phosphoribosyltransferase PncB1
1499220	0	G	Del	GAP	66	58	124	100	124		Rv1330c	pncB1	nicotinic acid phosphoribosyltransferase PncB1
1499221	0	G	SNP	A	66	59	124	100	125	Pro447Ser (ccg/Tcg)	Rv1330c	pncB1	nicotinic acid phosphoribosyltransferase PncB1
1499274	0	C	SNP	G	79	69	146	100	148	Gly429Ala (ggc/gCc)	Rv1330c	pncB1	nicotinic acid phosphoribosyltransferase PncB1
1501700	0	G	SNP	A	76	80	154	98.73	158	Val34Val (gtg/gtA)	Rv1333	-	hydrolase
1510168	0	A	SNP	G	64	73	135	99.28	138	Ala296Ala (gca/gcG)	Rv1345	mbtM	long-chain-fatty-acid--ACP ligase MbtM
1513189	0	C	SNP	T	57	77	133	100	134	Ala48Val (gct/gTt)	Rv1348	irtA	iron ABC transporter ATP-binding protein/permease IrtA
1526819	0	C	SNP	A	67	69	136	99.27	137	Arg70Arg (cgg/Agg)	Rv1358	-	transcriptional regulator
1533241	0	G	SNP	C	88	97	178	87.26	212	Thr131Thr (acc/acG)	Rv1361c	PPE19	PPE family protein PPE19
1533583	0	G	SNP	A	73	78	146	96.18	157	Tyr17Tyr (tac/taT)	Rv1361c	PPE19	PPE family protein PPE19
1533624	0	A	SNP	C	71	84	152	98.73	157	Phe4Val (ttc/Gtc)	Rv1361c	PPE19	PPE family protein PPE19
1534551	0	C	SNP	T	63	65	128	100	128	Glu20Glu (gag/gaA)	Rv1362c	-	membrane protein
1536251	0	G	SNP	T	72	73	143	99.32	146	Ala465Glu (gcg/gAg)	Rv1364c	-	sigma factor regulatory protein
1540141	0	T	SNP	C	59	74	131	100	133	Ile169Val (atc/Gtc)	Rv1367c	-	hypothetical protein
1540484	0	C	SNP	G	67	58	123	100	125	Leu54Leu (ctg/ctC)	Rv1367c	-	hypothetical protein
1544255	0	C	SNP	T	56	59	111	100	115	Arg299Arg (cgc/cgT)	Rv1371	-	membrane protein
1546703	0	C	SNP	T	67	70	136	100	137	Pro231Leu (ccg/cTg)	Rv1373	-	glycolipid sulfotransferase
1547125	0	T	SNP	C	79	68	146	100	147	Thr136Ala (aca/Gca)	Rv1374c	-	hypothetical protein
1549693	0	C	SNP	T	74	84	153	100	158	Ala182Ala (gcc/gcT)	Rv1376	-	hypothetical protein
1552547	0	G	SNP	A	79	84	159	100	163	Arg37Trp (cgg/Tgg)	Rv1378c	-	hypothetical protein
1554216	0	C	SNP	T	80	75	151	100	155	Pro10Leu (ccc/cTc)	Rv1381	pyrC	dihydroorotase
1563717	0	C	SNP	T	91	107	196	100	198	Val8Val (gtc/gtT)	Rv1388	mihF	integration host factor MihF
1570566	0	C	SNP	A	91	95	182	100	186	Arg135Leu (cgg/cTg)	Rv1394c	cyp132	cytochrome P450 Cyp132
1573660	0	T	SNP	G	128	111	232	99.58	240	Arg66Ser (aga/agC)	Rv1396c	PE_PGRS25	PE-PGRS family protein PE_PGRS25
1574401	0	G	SNP	A	85	89	171	99.43	175	Ser38Phe (tcc/tTc)	Rv1397c	vapC10	ribonuclease VapC10
1588899	0	G	SNP	T	76	99	175	100	175	Ala111Ala (gcg/gcT)	Rv1412	ribC	riboflavin synthase
1593331	0	G	SNP	A	94	82	172	100	176
1595342	0	T	SNP	C	69	95	159	99.39	165	Val434Ala (gtg/gCg)	Rv1420	uvrC	excinuclease ABC subunit UvrC
1599557	0	C	SNP	G	90	70	158	100	160	Arg33Thr (agg/aCg)	Rv1424c	-	membrane protein
1607856	0	T	SNP	C	64	68	131	98.51	134	Phe491Leu (ttc/Ctc)	Rv1430	PE16	PE family protein PE16
1608276	0	A	SNP	C	71	76	142	100	147	Asn65Thr (aac/aCc)	Rv1431	-	hypothetical protein
1609840	0	A	SNP	G	90	84	167	100	174	Pro586Pro (cca/ccG)	Rv1431	-	hypothetical protein
1612624	1	T	Ins	A	51	44	95	80.51	95		Rv1435c	-	hypothetical protein
1612624	2	T	Ins	T	51	44	95	80.51	95		Rv1435c	-	hypothetical protein
1612624	3	T	Ins	C	51	44	95	80.51	95		Rv1435c	-	hypothetical protein
1612624	4	T	Ins	G	50	44	94	79.66	95		Rv1435c	-	hypothetical protein
1612624	5	T	Ins	G	51	44	95	80.51	95		Rv1435c	-	hypothetical protein
1612624	6	T	Ins	T	51	44	95	80.51	95		Rv1435c	-	hypothetical protein
1612624	7	T	Ins	A	51	44	95	80.51	95		Rv1435c	-	hypothetical protein
1612624	8	T	Ins	C	51	44	95	80.51	95		Rv1435c	-	hypothetical protein
1612624	9	T	Ins	C	51	44	95	80.51	95		Rv1435c	-	hypothetical protein
1612624	10	T	Ins	G	51	44	95	80.51	95		Rv1435c	-	hypothetical protein
1612624	11	T	Ins	G	51	44	95	80.51	95		Rv1435c	-	hypothetical protein
1612624	12	T	Ins	T	51	44	95	80.51	95		Rv1435c	-	hypothetical protein
1612624	13	T	Ins	G	50	44	94	79.66	95		Rv1435c	-	hypothetical protein
1612624	14	T	Ins	C	51	44	95	80.51	95		Rv1435c	-	hypothetical protein
1612624	15	T	Ins	G	51	44	95	80.51	95		Rv1435c	-	hypothetical protein
1612624	16	T	Ins	C	51	43	94	79.66	95		Rv1435c	-	hypothetical protein
1612624	17	T	Ins	C	51	43	94	79.66	95		Rv1435c	-	hypothetical protein
1612624	18	T	Ins	A	51	44	95	80.51	95		Rv1435c	-	hypothetical protein
1612624	19	T	Ins	G	51	44	95	80.51	95		Rv1435c	-	hypothetical protein
1612624	20	T	Ins	G	51	44	95	80.51	95		Rv1435c	-	hypothetical protein
1612624	21	T	Ins	G	51	44	95	80.51	95		Rv1435c	-	hypothetical protein
1613035	0	T	SNP	C	68	72	138	100	140
1614143	0	G	SNP	A	69	79	145	100	148	Leu279Leu (ctg/ctA)	Rv1436	gap	glyceraldehyde 3-phosphate dehydrogenase
1618978	0	T	SNP	C	137	118	250	100	255	Asp236Gly (gat/gGt)	Rv1441c	PE_PGRS26	PE-PGRS family protein PE_PGRS26
1624791	0	C	SNP	G	95	63	152	98.75	160	Arg192Pro (cga/cCa)	Rv1446c	opcA	OXPP cycle protein OpcA
1627351	0	T	SNP	C	85	74	156	100	159	Thr244Ala (acc/Gcc)	Rv1448c	tal	transaldolase
1630148	0	A	SNP	C	66	82	140	100	148	Tyr18Asp (tac/Gac)	Rv1449c	tkt	transketolase
1634609	0	C	SNP	T	66	43	107	100	109	Ala7Thr (gcc/Acc)	Rv1450c	PE_PGRS27	PE-PGRS family protein PE_PGRS27
1634610	0	C	SNP	T	67	42	107	100	109	Val6Val (gtg/gtA)	Rv1450c	PE_PGRS27	PE-PGRS family protein PE_PGRS27
1636172	1	T	Ins	C	93	10	103	82.4	103		Rv1452c	PE_PGRS28	PE-PGRS family protein PE_PGRS28
1636172	2	T	Ins	C	93	10	103	82.4	103		Rv1452c	PE_PGRS28	PE-PGRS family protein PE_PGRS28
1636172	3	T	Ins	G	92	10	102	81.6	103		Rv1452c	PE_PGRS28	PE-PGRS family protein PE_PGRS28
1636826	0	C	SNP	A	117	167	273	98.61	288	Gly468Gly (ggg/ggT)	Rv1452c	PE_PGRS28	PE-PGRS family protein PE_PGRS28
1638182	0	C	SNP	T	78	135	209	100	213	Ser16Ser (tcg/tcA)	Rv1452c	PE_PGRS28	PE-PGRS family protein PE_PGRS28
1638183	0	G	SNP	A	80	132	209	100	212	Ser16Leu (tcg/tTg)	Rv1452c	PE_PGRS28	PE-PGRS family protein PE_PGRS28
1638188	0	C	SNP	T	78	129	206	100	207	Ala14Ala (gcg/gcA)	Rv1452c	PE_PGRS28	PE-PGRS family protein PE_PGRS28
1638191	0	C	SNP	G	80	128	204	100	208	Ala13Ala (gcg/gcC)	Rv1452c	PE_PGRS28	PE-PGRS family protein PE_PGRS28
1638194	0	G	SNP	C	80	137	212	99.54	218	Ala12Ala (gcc/gcG)	Rv1452c	PE_PGRS28	PE-PGRS family protein PE_PGRS28
1639594	0	C	SNP	A	86	60	146	100	146	Pro405Gln (cca/cAa)	Rv1453	-	transcriptional activator protein
1645116	0	C	SNP	T	90	74	163	98.8	166	Val341Val (gtg/gtA)	Rv1459c	-	alpha-(1->6)-mannopyranosyltransferase
1645802	0	T	SNP	C	100	82	174	100	182	Lys113Glu (aaa/Gaa)	Rv1459c	-	alpha-(1->6)-mannopyranosyltransferase
1650072	0	A	SNP	G	86	67	148	100	153	Asn183Asp (aac/Gac)	Rv1462	-	hypothetical protein
1650406	0	C	SNP	A	64	80	141	99.31	145	Thr294Asn (acc/aAc)	Rv1462	-	hypothetical protein
1674048	0	G	SNP	A	61	74	132	100	135	Leu203Leu (ctg/ctA)	Rv1483	fabG1	3-oxoacyl-ACP reductase FabG			isoniazid (INH)
1676290	0	C	SNP	A	75	77	147	100	152	Lys198Asn (aag/aaT)	Rv1486c	-	hypothetical protein
1676845	0	G	SNP	A	66	88	152	98.72	156	Asn13Asn (aac/aaT)	Rv1486c	-	hypothetical protein
1676880	0	A	SNP	G	71	90	159	100	161	Trp2Arg (tgg/Cgg)	Rv1486c	-	hypothetical protein
1677211	0	G	SNP	C	73	80	150	99.35	154	Ala91Pro (gcg/Ccg)	Rv1487	-	hypothetical protein
1681147	0	G	SNP	A	92	96	188	100	188
1688300	0	T	SNP	C	90	72	160	99.39	163	Phe120Phe (ttt/ttC)	Rv1497	lipL	esterase LipL
1689349	0	C	SNP	T	61	78	135	100	139	Arg191His (cgc/cAc)	Rv1498c	-	methyltransferase
1692141	0	A	SNP	C	62	63	123	99.21	126	Ile84Ile (ata/atC)	Rv1501	-	hypothetical protein
1692960	0	T	SNP	C	66	72	136	100	138	Ser13Pro (tcg/Ccg)	Rv1502	-	hypothetical protein
1693561	0	A	SNP	G	63	61	122	100	124	Tyr213Cys (tac/tGc)	Rv1502	-	hypothetical protein
1697839	0	A	SNP	G	71	69	136	98.59	142	Thr162Ala (acc/Gcc)	Rv1507A	-	hypothetical protein
1698911	0	G	SNP	A	80	69	148	100	149	Gly328Gly (ggc/ggT)	Rv1508c	-	membrane protein
1699849	0	G	SNP	A	69	73	141	100	142	Pro16Ser (ccg/Tcg)	Rv1508c	-	membrane protein
1706119	0	T	SNP	C	61	70	129	100	131	Ser159Ser (tca/tcG)	Rv1514c	-	glycosyltransferase
1708792	0	T	SNP	C	68	66	133	100	134
1709432	0	C	SNP	T	65	87	149	99.35	153	Leu188Phe (ctc/Ttc)	Rv1517	-	hypothetical protein
1713192	0	A	SNP	G	59	69	119	100	128	Val297Val (gta/gtG)	Rv1521	fadD25	fatty-acid--CoA ligase FadD25
1713923	0	A	SNP	G	91	75	162	100	166	His541Arg (cac/cGc)	Rv1521	fadD25	fatty-acid--CoA ligase FadD25
1716472	0	A	SNP	G	58	59	114	100	117	Ser381Pro (tcc/Ccc)	Rv1522c	mmpL12	transmembrane transport protein MmpL12
1728161	0	G	SNP	T	88	73	158	100	161	Gly83Gly (ggc/ggA)	Rv1527c	pks5	polyketide synthase
1728837	0	A	SNP	G	69	85	153	100	154
1734416	0	C	SNP	T	87	83	165	99.42	171	Ser269Ser (tcc/tcT)	Rv1533	-	monooxygenase
1735739	0	T	SNP	C	68	84	147	98.7	154
1748439	0	C	SNP	T	78	65	142	99.31	144	Thr249Ile (acc/aTc)	Rv1547	dnaE1	DNA polymerase III subunit alpha
1752076	0	C	SNP	T	80	71	146	99.34	152	Ala420Thr (gcg/Acg)	Rv1548c	PPE21	PPE family protein PPE21
1752561	0	T	SNP	C	75	63	137	99.28	139	Asp258Gly (gac/gGc)	Rv1548c	PPE21	PPE family protein PPE21
1753519	1	G	Ins	C	44	84	128	85.91	129
1759252	0	G	SNP	T	70	88	155	100	158	Ser524Ser (tcg/tcT)	Rv1552	frdA	fumarate reductase flavoprotein subunit		phylo (not 4,9)
1760292	0	A	SNP	G	74	86	158	100	160	Met40Val (atg/Gtg)	Rv1554	frdC	fumarate reductase membrane anchor subunit
1761765	0	G	SNP	A	69	73	142	100	142	Gly8Ser (ggc/Agc)	Rv1557	mmpL6	transmembrane transport protein MmpL6
1763482	0	G	SNP	A	51	59	108	97.35	113	Gly19Arg (ggg/Agg)	Rv1559	ilvA	threonine dehydratase IlvA
1764225	0	C	SNP	T	72	67	138	100	139	Ala266Ala (gcc/gcT)	Rv1559	ilvA	threonine dehydratase IlvA
1768201	0	C	SNP	T	75	51	125	99.21	127	Arg411His (cgc/cAc)	Rv1563c	treY	maltooligosyl trehalose synthase
1778334	0	A	SNP	C	104	106	206	99.53	211	Gln159Pro (caa/cCa)	Rv1570	bioD	ATP-dependent dethiobiotin synthetase BioD
1778430	0	T	SNP	C	107	109	210	100	216	Met191Thr (atg/aCg)	Rv1570	bioD	ATP-dependent dethiobiotin synthetase BioD
1779370	0	G	SNP	C	74	89	160	100	163	Thr19Thr (acg/acC)	Rv1573	-	phage protein
1780586	1	C	Ins	G	65	59	124	94.66	125		Rv1575	-	phage protein
1781251	0	C	SNP	T	73	76	147	100	149	Glu272Lys (gag/Aag)	Rv1576c	-	phage capsid protein
1781811	0	T	SNP	C	124	105	226	99.57	230	Asp85Gly (gac/gGc)	Rv1576c	-	phage capsid protein
1784238	0	A	Del	GAP	81	89	168	100	170		Rv1581c	-	phage protein
1788570	0	G	SNP	T	59	81	138	78.65	178	Asn198Lys (aac/aaA)	Rv1587c	-	hypothetical protein
1788574	0	T	SNP	C	59	83	132	78.02	182	His197Arg (cac/cGc)	Rv1587c	-	hypothetical protein
1789933	0	G	SNP	A	68	85	152	100	153
1792777	0	T	SNP	C	76	74	149	99.34	151	Ile322Val (att/Gtt)	Rv1592c	-	hypothetical protein
1792778	0	T	SNP	C	74	76	146	100	150	Glu321Glu (gaa/gaG)	Rv1592c	-	hypothetical protein
1798355	0	G	SNP	A	70	74	143	100	144	Gly21Asp (ggt/gAt)	Rv1597	-	hypothetical protein
1802047	0	C	SNP	G	62	71	132	99.25	134	Gln5Glu (cag/Gag)	Rv1601	hisB	imidazole glycerol-phosphate dehydratase
1803265	0	G	SNP	A	61	81	141	99.3	143	Ser201Asn (agc/aAc)	Rv1602	hisH	imidazole glycerol phosphate synthase subunit HisH
1804409	0	C	SNP	A	82	77	158	100	159	Pro124Gln (cca/cAa)	Rv1604	impA	inositol-monophosphatase ImpA
1811375	0	G	SNP	T	81	62	141	100	143	Gly83Gly (ggg/ggT)	Rv1612	trpB	tryptophan synthase subunit beta
1812448	0	C	SNP	T	72	71	140	100	143	Tyr30Tyr (tac/taT)	Rv1613	trpA	tryptophan synthase subunit alpha
1814300	0	G	SNP	T	90	83	171	98.86	175	Gly377Val (ggc/gTc)	Rv1614	lgt	prolipoprotein diacylglyceryl transferase
1817976	0	A	SNP	T	76	60	134	100	136	His121Leu (cac/cTc)	Rv1618	tesB1	acyl-CoA thioesterase TesB
1818286	0	C	SNP	T	70	68	135	100	138	Gly224Gly (ggc/ggT)	Rv1618	tesB1	acyl-CoA thioesterase TesB
1827468	0	C	SNP	A	73	44	116	100	117	Val160Leu (gtg/Ttg)	Rv1625c	cya	adenylyl cyclase
1832509	0	C	SNP	G	76	81	154	99.37	158	Thr615Thr (acc/acG)	Rv1629	polA	DNA polymerase I
1833025	0	C	SNP	T	90	71	159	100	161	Asp787Asp (gac/gaT)	Rv1629	polA	DNA polymerase I
1836286	0	G	SNP	C	91	85	174	100	176
1836417	0	C	SNP	A	89	92	176	99.45	182	Gly138Gly (ggg/ggT)	Rv1632c	-	hypothetical protein
1839759	0	G	SNP	C	80	76	154	100	156	Gly198Arg (ggg/Cgg)	Rv1634	-	multidrug-efflux transporter
1847919	0	C	SNP	G	88	77	164	100	165	Thr180Thr (acg/acC)	Rv1639c	-	hypothetical protein
1849609	0	T	SNP	C	81	62	143	100	143	Arg809Arg (cga/cgG)	Rv1640c	lysX	bifunctional lysine--tRNA ligase/phosphatidylglycerol lysyltransferase
1852877	0	A	SNP	C	72	84	148	99.36	157	_202Ser (tag/tCg)	Rv1641	infC	initiation factor IF-3
1854300	0	T	SNP	C	75	70	142	100	145	Leu232Pro (ctg/cCg)	Rv1644	tsnR	23S rRNA methyltransferase TsnR
1856617	0	C	SNP	T	63	51	113	100	114	Thr285Ile (aca/aTa)	Rv1646	PE17	PE family protein PE17
1856777	0	G	SNP	C	60	64	121	100	124	Ala2Pro (gcg/Ccg)	Rv1647	-	adenylate cyclase
1859559	0	C	SNP	A	81	76	155	100	157	Ala276Asp (gcc/gAc)	Rv1649	pheS	phenylalanine--tRNA ligase subunit alpha
1860047	0	T	SNP	C	85	77	160	98.78	164	Val97Ala (gtg/gCg)	Rv1650	pheT	phenylalanine--tRNA ligase subunit beta
1863584	0	G	SNP	T	137	132	266	99.63	270	Thr600Asn (acc/aAc)	Rv1651c	PE_PGRS30	PE-PGRS family protein PE_PGRS30
1864138	0	C	Del	GAP	121	107	243	94.21	242		Rv1651c	PE_PGRS30	PE-PGRS family protein PE_PGRS30
1873700	0	G	SNP	A	87	93	177	100	180	Leu354Leu (ctg/ctA)	Rv1659	argH	argininosuccinate lyase
1880565	0	T	SNP	C	94	86	177	100	180	Cys1754Cys (tgt/tgC)	Rv1661	pks7	polyketide synthase
1885772	0	G	SNP	A	78	98	175	99.44	177	Ala1357Thr (gcc/Acc)	Rv1662	pks8	polyketide synthase
1894300	1	G	Ins	G	74	52	126	86.3	126
1894300	2	G	Ins	T	74	52	126	86.3	126
1894300	3	G	Ins	C	74	52	126	86.3	126
1894300	4	G	Ins	T	74	52	126	86.3	126
1894300	5	G	Ins	T	74	52	126	86.3	126
1894300	6	G	Ins	G	74	51	125	85.62	126
1894300	7	G	Ins	C	73	51	124	84.93	125
1894300	8	G	Ins	C	73	52	125	85.62	125
1894300	9	G	Ins	G	73	52	125	85.62	125
1894300	10	G	Ins	C	73	52	125	85.62	125
1894422	0	A	SNP	G	78	70	145	100	148
1901493	0	T	SNP	C	75	80	153	100	155	Ser149Ser (agt/agC)	Rv1676	-	hypothetical protein
1907296	0	G	SNP	C	71	65	132	100	136	Ala298Ala (gcg/gcC)	Rv1682	-	hypothetical protein
1908598	0	G	SNP	A	63	81	141	98.63	146	Arg335Arg (cgg/cgA)	Rv1683	-	bifunctional long-chain acyl-CoA synthase/lipase
1914217	0	C	SNP	A	66	67	133	100	133	Arg206Arg (cgg/Agg)	Rv1689	tyrS	tyrosine--tRNA ligase
1916137	0	A	SNP	G	76	82	156	100	158	Leu63Leu (cta/ctG)	Rv1691	-	hypothetical protein
1917972	0	A	SNP	G	85	93	178	100	178	Leu11Leu (cta/ctG)	Rv1694	tlyA	16S/23S rRNA (cytidine-2'-O)-methyltransferase TlyA			capreomycin (CPR)
1924150	0	A	SNP	G	80	77	154	98.74	159	Lys108Glu (aag/Gag)	Rv1699	pyrG	CTP synthase
1925136	0	G	SNP	A	59	65	121	100	124	Val436Val (gtg/gtA)	Rv1699	pyrG	CTP synthase
1926029	0	T	SNP	C	76	81	153	99.37	158	Tyr150His (tat/Cat)	Rv1700	-	NUDIX hydrolase
1927329	0	C	SNP	A	82	71	152	99.35	154	Arg416Leu (cgc/cTc)	Rv1702c	-	hypothetical protein
1931179	0	C	SNP	A	64	61	125	99.21	126	Arg93Leu (cgg/cTg)	Rv1704c	cycA	D-serine/alanine/glycine transporter protein CycA
1931718	0	G	SNP	C	75	85	160	100	160	Leu313Val (ctg/Gtg)	Rv1705c	PPE22	PPE family protein PPE22
1933988	0	G	SNP	A	55	61	116	100	116
1944107	0	A	SNP	G	82	75	156	100	157	Ser178Gly (agt/Ggt)	Rv1716	-	hypothetical protein
1944402	0	T	SNP	C	75	81	149	99.36	157	Val276Ala (gtc/gCc)	Rv1716	-	hypothetical protein
1946999	0	T	SNP	G	76	83	157	99.38	160
1950767	0	T	SNP	C	74	71	142	99.32	146	Lys95Lys (aaa/aaG)	Rv1724c	-	hypothetical protein
1952743	0	G	SNP	A	65	63	128	99.22	129	Val298Met (gtg/Atg)	Rv1726	-	oxidoreductase
1960284	0	C	SNP	A	67	63	128	100	130	Gln68His (cag/caT)	Rv1733c	-	transmembrane protein
1962274	1	C	Ins	T	55	49	104	76.47	104		Rv1736c	narX	nitrate reductase-like protein NarX
1962274	2	C	Ins	G	55	49	104	76.47	104		Rv1736c	narX	nitrate reductase-like protein NarX
1962274	3	C	Ins	C	55	49	104	76.47	104		Rv1736c	narX	nitrate reductase-like protein NarX
1962274	4	C	Ins	G	55	49	104	76.47	104		Rv1736c	narX	nitrate reductase-like protein NarX
1962274	5	C	Ins	G	55	49	104	76.47	104		Rv1736c	narX	nitrate reductase-like protein NarX
1962274	6	C	Ins	T	55	49	104	76.47	104		Rv1736c	narX	nitrate reductase-like protein NarX
1962274	7	C	Ins	A	55	48	103	75.74	104		Rv1736c	narX	nitrate reductase-like protein NarX
1962274	8	C	Ins	G	55	49	104	76.47	104		Rv1736c	narX	nitrate reductase-like protein NarX
1962274	9	C	Ins	A	55	49	104	76.47	104		Rv1736c	narX	nitrate reductase-like protein NarX
1967237	0	C	SNP	A	75	77	150	100	152	Arg134Leu (cga/cTa)	Rv1739c	-	sulfate ABC transporter permease
1971725	0	G	SNP	C	92	79	167	98.84	173	Arg89Arg (cgc/cgG)	Rv1745c	idi	isopentenyl-diphosphate delta-isomerase
1972901	0	C	SNP	T	71	79	149	99.34	151	Ala255Val (gcg/gTg)	Rv1746	pknF	serine/threonine-protein kinase PknF
1977646	0	G	SNP	A	72	69	137	100	141	Ala80Ala (gcc/gcT)	Rv1749c	-	integral membrane protein
1983195	0	A	SNP	G	14	6	20	95.24	21	Gly527Gly (ggt/ggC)	Rv1753c	PPE24	PPE family protein PPE24
1983198	0	C	SNP	G	15	6	20	87.5	24	Val526Val (gtg/gtC)	Rv1753c	PPE24	PPE family protein PPE24
1983313	0	T	SNP	G	66	99	159	99.4	166	Asn488Thr (aac/aCc)	Rv1753c	PPE24	PPE family protein PPE24
1990745	0	A	SNP	G	8	4	11	100	12	Gly611Gly (ggt/ggC)	Rv1759c	wag22	PE-PGRS family protein Wag22
1990748	0	G	SNP	C	8	4	12	100	12	Ile610Met (atc/atG)	Rv1759c	wag22	PE-PGRS family protein Wag22
1990760	0	G	SNP	C	8	4	11	100	12	Ser606Ser (tcc/tcG)	Rv1759c	wag22	PE-PGRS family protein Wag22
1990762	0	A	SNP	C	8	4	12	100	12	Ser606Ala (tcc/Gcc)	Rv1759c	wag22	PE-PGRS family protein Wag22
1990763	0	T	SNP	C	8	4	12	100	12	Gly605Gly (gga/ggG)	Rv1759c	wag22	PE-PGRS family protein Wag22
1990766	0	G	SNP	A	8	4	11	100	12	Gly604Gly (ggc/ggT)	Rv1759c	wag22	PE-PGRS family protein Wag22
1990775	0	A	SNP	G	8	4	12	100	12	Gly601Gly (ggt/ggC)	Rv1759c	wag22	PE-PGRS family protein Wag22
1990779	0	G	SNP	T	8	4	12	100	12	Ala600Asp (gcc/gAc)	Rv1759c	wag22	PE-PGRS family protein Wag22
1990789	0	C	SNP	T	8	4	11	100	12	Ala597Thr (gcc/Acc)	Rv1759c	wag22	PE-PGRS family protein Wag22
1990790	0	A	SNP	G	8	4	11	100	12	Gly596Gly (ggt/ggC)	Rv1759c	wag22	PE-PGRS family protein Wag22
1990799	0	T	SNP	G	8	4	12	100	12	Gly593Gly (gga/ggC)	Rv1759c	wag22	PE-PGRS family protein Wag22
1997852	0	C	SNP	G	41	39	78	98.77	81	Val222Leu (gtt/Ctt)	Rv1765c	-	hypothetical protein
1999415	0	C	SNP	T	74	61	135	99.26	136
2003252	0	C	SNP	T	79	92	170	100	171	Ala209Ala (gcc/gcT)	Rv1769	-	hypothetical protein
2003827	0	A	SNP	C	81	75	155	100	156	Asp401Ala (gac/gCc)	Rv1769	-	hypothetical protein
2006756	0	C	SNP	T	87	59	141	100	146	Arg41Trp (cgg/Tgg)	Rv1772	-	hypothetical protein
2010614	0	G	SNP	A	63	82	141	100	145
2010880	0	T	SNP	G	65	77	142	100	142	Gly75Gly (ggt/ggG)	Rv1777	cyp144	cytochrome P450 Cyp144
2011568	0	G	SNP	C	62	82	142	97.96	147	Glu305Gln (gag/Cag)	Rv1777	cyp144	cytochrome P450 Cyp144
2020120	0	C	SNP	T	56	66	122	100	122	Thr288Thr (acc/acT)	Rv1783	eccC5	ESX-5 type VII secretion system protein EccC5
2022868	0	T	SNP	C	86	74	155	99.38	161	Ser1204Ser (agt/agC)	Rv1783	eccC5	ESX-5 type VII secretion system protein EccC5
2023628	0	C	SNP	G	78	87	159	100	165	Gly334Ala (gga/gCa)	Rv1785c	cyp143	cytochrome P450 Cyp143
2025977	0	C	SNP	G	76	72	147	99.33	149	Thr226Arg (acg/aGg)	Rv1787	PPE25	PPE family protein PPE25
2034676	0	C	SNP	T	84	67	150	100	151	Ile316Ile (atc/atT)	Rv1796	mycP5	membrane-anchored mycosin MycP
2041093	0	C	SNP	A	71	90	155	98.77	163	Ile547Ile (atc/atA)	Rv1800	PPE28	PPE family protein PPE28
2045310	0	A	SNP	G	117	128	241	100	245	Ile511Ile (att/atC)	Rv1803c	PE_PGRS32	PE-PGRS family protein PE_PGRS32
2049065	0	T	SNP	C	95	96	189	100	191
2049097	0	G	SNP	C	86	103	187	100	189
2050822	0	G	SNP	C	75	71	140	98.65	148	Gly301Ala (gga/gCa)	Rv1808	PPE32	PPE family protein PPE32
2051345	0	G	SNP	A	76	59	133	98.54	137	Gly22Ser (ggt/Agt)	Rv1809	PPE33	PPE family protein PPE33
2051746	0	T	SNP	C	88	86	172	100	174	Ala155Ala (gct/gcC)	Rv1809	PPE33	PPE family protein PPE33
2052035	0	G	SNP	T	81	78	157	100	159	Val252Leu (gtg/Ttg)	Rv1809	PPE33	PPE family protein PPE33
2055271	0	A	SNP	G	86	74	155	100	160	Leu30Pro (cta/cCa)	Rv1812c	-	dehydrogenase
2056184	0	C	SNP	T	86	70	155	100	156
2057026	0	T	SNP	G	71	65	131	100	136	Leu169Arg (ctg/cGg)	Rv1814	erg3	membrane-bound C-5 sterol desaturase
2057774	0	A	SNP	T	67	72	138	100	139	Ile83Phe (atc/Ttc)	Rv1815	-	hypothetical protein
2058950	0	C	Del	GAP	70	106	175	98.32	179		Rv1816	-	HTH-type transcriptional regulator
2061865	0	G	Del	GAP	17	40	48	98.28	58		Rv1818c	PE_PGRS33	PE-PGRS family protein PE_PGRS33
2061866	0	G	Del	GAP	17	40	48	100	57		Rv1818c	PE_PGRS33	PE-PGRS family protein PE_PGRS33
2061867	0	T	Del	GAP	17	40	48	100	57		Rv1818c	PE_PGRS33	PE-PGRS family protein PE_PGRS33
2061868	0	G	Del	GAP	17	40	48	100	57		Rv1818c	PE_PGRS33	PE-PGRS family protein PE_PGRS33
2061869	0	A	Del	GAP	17	40	48	100	57		Rv1818c	PE_PGRS33	PE-PGRS family protein PE_PGRS33
2061870	0	C	Del	GAP	17	40	48	100	57		Rv1818c	PE_PGRS33	PE-PGRS family protein PE_PGRS33
2061871	0	A	Del	GAP	17	40	48	100	57		Rv1818c	PE_PGRS33	PE-PGRS family protein PE_PGRS33
2061872	0	T	Del	GAP	17	40	48	100	57		Rv1818c	PE_PGRS33	PE-PGRS family protein PE_PGRS33
2061873	0	T	Del	GAP	17	40	48	100	57		Rv1818c	PE_PGRS33	PE-PGRS family protein PE_PGRS33
2061874	0	A	Del	GAP	17	40	48	100	57		Rv1818c	PE_PGRS33	PE-PGRS family protein PE_PGRS33
2061875	0	G	Del	GAP	17	40	48	100	57		Rv1818c	PE_PGRS33	PE-PGRS family protein PE_PGRS33
2061876	0	T	Del	GAP	17	40	48	100	57		Rv1818c	PE_PGRS33	PE-PGRS family protein PE_PGRS33
2061877	0	G	Del	GAP	17	40	48	98.28	58		Rv1818c	PE_PGRS33	PE-PGRS family protein PE_PGRS33
2061878	0	C	Del	GAP	17	40	48	98.28	58		Rv1818c	PE_PGRS33	PE-PGRS family protein PE_PGRS33
2061879	0	C	Del	GAP	17	40	48	98.28	58		Rv1818c	PE_PGRS33	PE-PGRS family protein PE_PGRS33
2061880	0	G	Del	GAP	17	40	48	100	57		Rv1818c	PE_PGRS33	PE-PGRS family protein PE_PGRS33
2061881	0	G	Del	GAP	17	39	48	98.25	57		Rv1818c	PE_PGRS33	PE-PGRS family protein PE_PGRS33
2061958	0	A	SNP	G	48	122	163	98.27	173	Ala239Ala (gct/gcC)	Rv1818c	PE_PGRS33	PE-PGRS family protein PE_PGRS33
2074754	0	C	SNP	T	76	92	165	100	168
2082375	0	C	SNP	A	84	81	162	98.21	168	Leu71Leu (ctg/ctT)	Rv1835c	-	serine esterase
2084697	0	G	SNP	T	84	70	148	100	154
2087652	0	C	SNP	T	91	86	174	100	177	Arg87Arg (cgg/cgA)	Rv1839c	vapB13	antitoxin VapB13
2094912	0	C	Del	GAP	65	68	128	88.67	150		Rv1844c	gnd1	6-phosphogluconate dehydrogenase
2094913	0	A	Del	GAP	65	68	128	88.67	150		Rv1844c	gnd1	6-phosphogluconate dehydrogenase
2094914	0	G	Del	GAP	65	68	128	88.67	150		Rv1844c	gnd1	6-phosphogluconate dehydrogenase
2094915	0	C	Del	GAP	65	68	128	90.48	147		Rv1844c	gnd1	6-phosphogluconate dehydrogenase
2094916	0	G	Del	GAP	65	67	128	91.67	144		Rv1844c	gnd1	6-phosphogluconate dehydrogenase
2094917	0	T	Del	GAP	65	67	128	91.67	144		Rv1844c	gnd1	6-phosphogluconate dehydrogenase
2096186	0	A	SNP	G	85	98	182	100	183	Thr138Thr (act/acC)	Rv1846c	blaI	transcriptional repressor BlaI
2100312	0	C	SNP	T	96	93	186	99.47	190	Pro207Ser (ccc/Tcc)	Rv1851	ureF	urease accessory protein UreF
2108141	0	T	SNP	C	84	85	165	100	169	Phe136Leu (ttc/Ctc)	Rv1860	apa	hypothetical protein
2108890	0	A	SNP	C	62	86	146	99.33	149
2109523	1	C	Ins	G	79	78	157	95.15	157
2111261	0	A	SNP	G	73	93	160	97.08	171	Val34Ala (gtc/gCc)	Rv1863c	-	integral membrane protein
2113058	0	C	SNP	T	78	66	144	98.63	146
2116903	0	C	SNP	T	67	77	141	100	144	Gly380Gly (ggc/ggT)	Rv1867	-	hypothetical protein
2118936	0	G	SNP	A	70	78	147	97.37	152	Pro530Pro (ccg/ccA)	Rv1868	-	hypothetical protein
2122976	0	C	SNP	G	72	74	145	100	146	Gly59Ala (ggt/gCt)	Rv1872c	lldD2	L-lactate dehydrogenase
2123169	0	T	SNP	G	49	71	117	99.17	121
2125545	0	C	SNP	T	47	75	122	100	122	Pro69Leu (ccg/cTg)	Rv1876	bfrA	bacterioferritin BfrA
2128870	0	A	SNP	G	62	88	148	100	150	Leu283Leu (cta/ctG)	Rv1878	glnA3	glutamine synthetase GlnA
2133468	1	T	Ins	T	65	57	122	93.13	122		Rv1883c	-	hypothetical protein
2133468	2	T	Ins	C	65	57	122	93.13	122		Rv1883c	-	hypothetical protein
2133468	3	T	Ins	G	65	57	122	93.13	122		Rv1883c	-	hypothetical protein
2133468	4	T	Ins	C	65	57	122	93.13	122		Rv1883c	-	hypothetical protein
2133468	5	T	Ins	A	65	57	122	93.13	122		Rv1883c	-	hypothetical protein
2133468	6	T	Ins	T	65	57	122	93.13	122		Rv1883c	-	hypothetical protein
2133468	7	T	Ins	G	65	57	122	93.13	122		Rv1883c	-	hypothetical protein
2133468	8	T	Ins	C	65	57	122	93.13	122		Rv1883c	-	hypothetical protein
2133468	9	T	Ins	C	64	57	121	92.37	121		Rv1883c	-	hypothetical protein
2133468	10	T	Ins	G	64	56	120	91.6	120		Rv1883c	-	hypothetical protein
2133468	11	T	Ins	T	64	55	119	90.84	120		Rv1883c	-	hypothetical protein
2133468	12	T	Ins	C	63	56	119	90.84	119		Rv1883c	-	hypothetical protein
2135870	0	T	SNP	C	66	78	143	100	144
2137521	1	A	Ins	C	56	46	102	85.71	102
2137521	2	A	Ins	T	56	46	102	85.71	102
2137521	3	A	Ins	C	55	46	101	84.87	101
2137521	4	A	Ins	C	55	45	100	84.03	101
2137521	5	A	Ins	G	55	46	101	84.87	101
2137521	6	A	Ins	A	55	46	101	84.87	101
2137521	7	A	Ins	T	55	46	101	84.87	101
2137521	8	A	Ins	C	55	46	101	84.87	101
2137521	9	A	Ins	A	55	46	101	84.87	101
2137521	10	A	Ins	C	55	46	101	84.87	101
2138453	0	C	SNP	T	76	72	144	100	148
2142250	0	C	SNP	T	73	71	142	100	144
2143328	0	G	Del	GAP	70	78	142	100	148		Rv1895	-	zinc-binding alcohol dehydrogenase
2147022	0	A	SNP	C	80	81	156	100	161	Ile204Met (att/atG)	Rv1900c	lipJ	lignin peroxidase LipJ
2151780	0	G	SNP	T	83	100	182	99.46	184	Gln206Lys (caa/Aaa)	Rv1905c	aao	D-amino acid oxidase
2153184	0	T	SNP	G	65	85	148	100	150
2154724	0	C	SNP	A	74	79	152	99.35	154	Arg463Leu (cgg/cTg)	Rv1908c	katG	catalase-peroxidase		phylo (not Euro-American, M. africanum, M. bovis, M . canettii, M. caprae, M. Microti, M. pinipedii, Beijing, Delhi/CAS, EAI, 4)	isoniazid (INH)
2155168	0	C	SNP	G	72	90	161	99.39	163	Ser315Thr (agc/aCc)	Rv1908c	katG	catalase-peroxidase	isoniazid (INH)		isoniazid (INH)
2158109	0	T	SNP	C	70	87	156	99.37	158	Asp328Gly (gac/gGc)	Rv1912c	fadB5	oxidoreductase FadB
2158905	0	C	SNP	A	74	69	143	98.62	145	Gly63_ (gga/Tga)	Rv1912c	fadB5	oxidoreductase FadB
2160998	0	G	SNP	A	72	81	151	100	153	Gly179Asp (ggc/gAc)	Rv1915	aceAa	isocitrate lyase AceAa
2161343	1	G	Ins	T	65	71	136	98.55	136		Rv1915	aceAa	isocitrate lyase AceAa
2163790	0	A	SNP	C	32	38	69	100	70	Pro1174Pro (cct/ccG)	Rv1917c	PPE34	PPE family protein PPE34
2165286	0	A	SNP	C	68	70	136	100	138	Ser676Ala (tca/Gca)	Rv1917c	PPE34	PPE family protein PPE34
2167310	0	A	SNP	G	80	58	131	100	138	Met1Thr (atg/aCg)	Rv1917c	PPE34	PPE family protein PPE34
2167926	0	A	SNP	G	62	69	129	100	131	Leu896Ser (ttg/tCg)	Rv1918c	PPE35	PPE family protein PPE35
2168604	0	G	SNP	A	65	62	126	99.22	128	Pro670Leu (ccc/cTc)	Rv1918c	PPE35	PPE family protein PPE35
2172526	0	A	SNP	C	64	78	139	100	142	_424Gly (tga/Gga)	Rv1921c	lppF	lipoprotein LppF
2173860	0	A	SNP	C	79	69	143	100	148
2185538	0	G	SNP	A	69	81	147	99.34	151	Val217Val (gtc/gtT)	Rv1934c	fadE17	acyl-CoA dehydrogenase FadE17
2186127	0	G	SNP	A	82	101	179	98.92	185	Ala21Val (gcc/gTc)	Rv1934c	fadE17	acyl-CoA dehydrogenase FadE17
2186236	0	C	SNP	T	82	94	171	99.44	177	Pro308Pro (ccg/ccA)	Rv1935c	echA13	enoyl-CoA hydratase EchA13
2187587	0	G	SNP	C	74	81	153	100	155	Gln68His (cag/caC)	Rv1936	-	monooxygenase
2194328	0	C	SNP	T	82	99	181	99.45	182	Pro222Leu (ccg/cTg)	Rv1941	-	short-chain type dehydrogenase/reductase
2195680	0	G	Del	GAP	58	49	106	100	107		Rv1944c	-	hypothetical protein
2199052	0	C	SNP	G	55	56	107	100	111	Gly5Arg (ggt/Cgt)	Rv1948c	-	hypothetical protein
2207591	1	T	Ins	C	75	71	146	98.65	146
2209465	0	G	SNP	A	57	76	130	100	133	Ala47Thr (gcg/Acg)	Rv1966	mce3A	Mce family protein Mce3A
2211826	0	A	SNP	G	81	100	179	100	181	Lys67Lys (aaa/aaG)	Rv1968	mce3C	Mce family protein Mce3C
2214153	0	G	SNP	A	93	90	177	98.39	186	Ala11Thr (gcg/Acg)	Rv1970	lprM	Mce family lipoprotein LprM
2216345	0	C	SNP	A	62	70	131	99.25	133	Pro363Pro (ccc/ccA)	Rv1971	mce3F	Mce family protein Mce3F
2216443	0	C	SNP	A	70	77	143	100	147	Ala396Glu (gcg/gAg)	Rv1971	mce3F	Mce family protein Mce3F
2217215	0	G	SNP	T	97	87	182	100	184	Ala18Ser (gcg/Tcg)	Rv1973	-	Mce associated membrane protein
2220512	0	T	SNP	G	85	78	159	100	163	Ser253Ser (tct/tcG)	Rv1977	-	hypothetical protein
2220941	0	G	Del	GAP	62	74	135	85.53	159		Rv1978	-	hypothetical protein
2220942	0	C	Del	GAP	62	74	135	87.74	155		Rv1978	-	hypothetical protein
2220943	0	C	Del	GAP	62	74	135	87.74	155		Rv1978	-	hypothetical protein
2220944	0	A	Del	GAP	62	74	135	87.74	155		Rv1978	-	hypothetical protein
2220945	0	C	Del	GAP	62	74	135	90.07	151		Rv1978	-	hypothetical protein
2220946	0	G	Del	GAP	62	74	135	91.28	149		Rv1978	-	hypothetical protein
2220947	0	A	Del	GAP	62	74	135	100	136		Rv1978	-	hypothetical protein
2220948	0	T	Del	GAP	62	74	135	100	136		Rv1978	-	hypothetical protein
2221584	0	G	SNP	C	47	67	113	100	114	Ser226Thr (agt/aCt)	Rv1978	-	hypothetical protein
2223293	0	T	SNP	C	60	78	138	99.28	139
2228967	0	A	SNP	G	80	97	170	100	177
2229801	0	C	SNP	G	79	63	141	100	142	Pro34Pro (ccg/ccC)	Rv1985c	-	HTH-type transcriptional regulator
2235170	0	A	Del	GAP	15	10	25	100	25		Rv1992c	ctpG	cation transporter ATPase G
2235171	0	C	Del	GAP	15	10	25	100	25		Rv1992c	ctpG	cation transporter ATPase G
2235172	0	A	Del	GAP	15	10	25	100	25		Rv1992c	ctpG	cation transporter ATPase G
2235173	0	A	Del	GAP	15	10	25	100	25		Rv1992c	ctpG	cation transporter ATPase G
2235174	0	T	Del	GAP	15	10	25	100	25		Rv1992c	ctpG	cation transporter ATPase G
2235175	0	C	Del	GAP	15	10	25	100	25		Rv1992c	ctpG	cation transporter ATPase G
2235176	0	C	Del	GAP	15	10	25	100	25		Rv1992c	ctpG	cation transporter ATPase G
2235177	0	G	Del	GAP	15	10	25	100	25		Rv1992c	ctpG	cation transporter ATPase G
2235178	0	A	Del	GAP	15	10	25	100	25		Rv1992c	ctpG	cation transporter ATPase G
2235179	0	C	Del	GAP	15	10	25	100	25		Rv1992c	ctpG	cation transporter ATPase G
2235180	0	G	Del	GAP	15	10	25	100	25		Rv1992c	ctpG	cation transporter ATPase G
2235181	0	T	Del	GAP	15	10	25	100	25		Rv1992c	ctpG	cation transporter ATPase G
2235182	0	T	Del	GAP	15	10	25	100	25		Rv1992c	ctpG	cation transporter ATPase G
2235183	0	T	Del	GAP	15	10	25	100	25		Rv1992c	ctpG	cation transporter ATPase G
2235184	0	T	Del	GAP	15	10	25	100	25		Rv1992c	ctpG	cation transporter ATPase G
2235185	0	G	Del	GAP	15	10	25	100	25		Rv1992c	ctpG	cation transporter ATPase G
2235186	0	C	Del	GAP	15	10	25	100	25		Rv1992c	ctpG	cation transporter ATPase G
2235187	0	A	Del	GAP	15	10	25	100	25		Rv1992c	ctpG	cation transporter ATPase G
2235188	0	C	Del	GAP	15	10	25	100	25		Rv1992c	ctpG	cation transporter ATPase G
2235189	0	C	Del	GAP	15	10	25	100	25		Rv1992c	ctpG	cation transporter ATPase G
2235190	0	A	Del	GAP	15	10	25	100	25		Rv1992c	ctpG	cation transporter ATPase G
2235191	0	T	Del	GAP	15	10	25	100	25		Rv1992c	ctpG	cation transporter ATPase G
2235192	0	G	Del	GAP	15	10	25	100	25		Rv1992c	ctpG	cation transporter ATPase G
2235193	0	A	Del	GAP	15	10	25	100	25		Rv1992c	ctpG	cation transporter ATPase G
2235194	0	T	Del	GAP	15	10	25	100	25		Rv1992c	ctpG	cation transporter ATPase G
2235195	0	C	Del	GAP	15	10	25	100	25		Rv1992c	ctpG	cation transporter ATPase G
2235196	0	T	Del	GAP	15	10	25	100	25		Rv1992c	ctpG	cation transporter ATPase G
2235197	0	G	Del	GAP	15	10	25	100	25		Rv1992c	ctpG	cation transporter ATPase G
2235198	0	C	Del	GAP	15	10	25	100	25		Rv1992c	ctpG	cation transporter ATPase G
2235199	0	C	Del	GAP	15	10	25	100	25		Rv1992c	ctpG	cation transporter ATPase G
2235200	0	G	Del	GAP	15	10	25	100	25		Rv1992c	ctpG	cation transporter ATPase G
2235201	0	C	Del	GAP	15	10	25	100	25		Rv1992c	ctpG	cation transporter ATPase G
2235202	0	G	Del	GAP	15	10	25	100	25		Rv1992c	ctpG	cation transporter ATPase G
2235203	0	A	Del	GAP	15	10	25	100	25		Rv1992c	ctpG	cation transporter ATPase G
2235204	0	G	Del	GAP	15	10	25	100	25		Rv1992c	ctpG	cation transporter ATPase G
2235205	0	C	Del	GAP	15	10	25	100	25		Rv1992c	ctpG	cation transporter ATPase G
2235206	0	G	Del	GAP	15	10	25	100	25		Rv1992c	ctpG	cation transporter ATPase G
2235207	0	C	Del	GAP	15	10	25	100	25		Rv1992c	ctpG	cation transporter ATPase G
2235208	0	C	Del	GAP	15	10	25	96.15	26		Rv1992c	ctpG	cation transporter ATPase G
2235209	0	G	Del	GAP	15	10	25	96.15	26		Rv1992c	ctpG	cation transporter ATPase G
2235210	0	G	Del	GAP	15	10	25	96.15	26		Rv1992c	ctpG	cation transporter ATPase G
2235211	0	G	Del	GAP	15	10	25	96.15	26		Rv1992c	ctpG	cation transporter ATPase G
2235212	0	C	Del	GAP	15	10	25	96.15	26		Rv1992c	ctpG	cation transporter ATPase G
2235213	0	A	Del	GAP	15	10	25	96.15	26		Rv1992c	ctpG	cation transporter ATPase G
2235214	0	T	Del	GAP	15	10	25	100	25		Rv1992c	ctpG	cation transporter ATPase G
2235215	0	G	Del	GAP	15	10	25	100	25		Rv1992c	ctpG	cation transporter ATPase G
2235216	0	G	Del	GAP	15	10	25	100	25		Rv1992c	ctpG	cation transporter ATPase G
2235217	0	T	Del	GAP	15	10	25	96.15	26		Rv1992c	ctpG	cation transporter ATPase G
2235218	0	C	Del	GAP	15	10	25	96.15	26		Rv1992c	ctpG	cation transporter ATPase G
2235219	0	T	Del	GAP	15	10	25	96.15	26		Rv1992c	ctpG	cation transporter ATPase G
2235220	0	A	Del	GAP	15	10	25	96.15	26		Rv1992c	ctpG	cation transporter ATPase G
2235221	0	G	Del	GAP	15	10	25	100	25		Rv1992c	ctpG	cation transporter ATPase G
2235222	0	G	Del	GAP	15	10	25	100	25		Rv1992c	ctpG	cation transporter ATPase G
2235223	0	G	Del	GAP	15	10	25	96.15	26		Rv1992c	ctpG	cation transporter ATPase G
2235224	0	C	Del	GAP	15	10	25	100	25		Rv1992c	ctpG	cation transporter ATPase G
2235225	0	T	Del	GAP	15	10	25	100	25		Rv1992c	ctpG	cation transporter ATPase G
2235226	0	T	Del	GAP	15	10	25	100	25		Rv1992c	ctpG	cation transporter ATPase G
2235227	0	G	Del	GAP	15	10	25	100	25		Rv1992c	ctpG	cation transporter ATPase G
2235228	0	G	Del	GAP	15	10	25	100	25		Rv1992c	ctpG	cation transporter ATPase G
2235229	0	G	Del	GAP	15	10	25	96.15	26		Rv1992c	ctpG	cation transporter ATPase G
2235230	0	G	Del	GAP	15	10	25	100	25		Rv1992c	ctpG	cation transporter ATPase G
2235231	0	C	Del	GAP	15	10	25	96.15	26		Rv1992c	ctpG	cation transporter ATPase G
2235232	0	A	Del	GAP	15	10	25	100	25		Rv1992c	ctpG	cation transporter ATPase G
2244421	0	G	SNP	T	74	87	158	99.38	162	Leu240Met (ctg/Atg)	Rv1999c	-	transporter
2245499	0	C	SNP	T	70	66	134	99.27	137	Ser97Ser (tcc/tcT)	Rv2000	-	hypothetical protein
2245916	0	T	SNP	G	65	74	138	100	139	Ala236Ala (gct/gcG)	Rv2000	-	hypothetical protein
2247677	0	A	SNP	C	78	61	135	98.58	141	Ile6Ile (ata/atC)	Rv2002	fabG3	20-beta-hydroxysteroid dehydrogenase
2249248	1	G	Ins	G	77	69	146	81.56	146		Rv2003c	-	hypothetical protein
2249248	2	G	Ins	C	77	69	146	81.56	146		Rv2003c	-	hypothetical protein
2249248	3	G	Ins	A	77	69	146	81.56	146		Rv2003c	-	hypothetical protein
2249248	4	G	Ins	T	77	69	146	81.56	146		Rv2003c	-	hypothetical protein
2249248	5	G	Ins	C	76	69	145	81.01	146		Rv2003c	-	hypothetical protein
2249248	6	G	Ins	C	77	69	146	81.56	146		Rv2003c	-	hypothetical protein
2249248	7	G	Ins	G	77	69	146	81.56	146		Rv2003c	-	hypothetical protein
2249248	8	G	Ins	G	77	68	145	81.01	146		Rv2003c	-	hypothetical protein
2249248	9	G	Ins	A	77	69	146	81.56	146		Rv2003c	-	hypothetical protein
2249488	0	C	SNP	G	86	85	169	98.28	174	Ser496Thr (agc/aCc)	Rv2004c	-	hypothetical protein
2251999	0	A	SNP	G	56	52	106	100	108
2259536	0	T	SNP	C	86	81	161	98.82	169	Tyr71His (tac/Cac)	Rv2012	-	hypothetical protein
2260100	0	C	SNP	T	71	61	127	97.78	135
2260525	0	C	SNP	T	96	87	180	100	183
2262409	0	C	SNP	G	38	42	79	98.77	81	Val222Leu (gtt/Ctt)	Rv2015c	-	hypothetical protein
2264782	0	C	SNP	A	83	53	136	100	136	Ala262Glu (gcg/gAg)	Rv2017	-	transcriptional regulator
2265059	0	T	SNP	G	78	83	159	99.38	162
2269780	0	T	SNP	C	69	78	145	100	147	Asp154Gly (gac/gGc)	Rv2024c	-	hypothetical protein
2270102	0	A	SNP	G	68	92	157	100	160	Trp47Arg (tgg/Cgg)	Rv2024c	-	hypothetical protein
2271143	0	G	SNP	A	63	76	138	99.29	140	Val202Val (gtc/gtT)	Rv2025c	-	cation efflux system protein
2275764	0	G	SNP	A	55	76	129	100	131	Leu221Phe (ctc/Ttc)	Rv2029c	pfkB	6-phosphofructokinase PfkB
2282190	0	C	SNP	T	59	67	124	100	126	Thr31Ile (aca/aTa)	Rv2036	-	hypothetical protein
2282787	0	C	SNP	T	72	60	131	100	132	Cys312Tyr (tgt/tAt)	Rv2037c	-	transmembrane protein
2284456	0	T	SNP	G	60	81	139	100	141	Glu114Ala (gag/gCg)	Rv2038c	-	sugar ABC transporter ATP-binding protein
2285251	0	C	SNP	A	58	67	123	100	125	Val131Phe (gtc/Ttc)	Rv2039c	-	sugar ABC transporter permease
2285558	0	G	SNP	A	54	71	125	100	125	Cys28Cys (tgc/tgT)	Rv2039c	-	sugar ABC transporter permease
2287121	0	A	SNP	G	78	70	144	100	148	Asp242Asp (gat/gaC)	Rv2041c	-	sugar ABC transporter substrate-binding lipoprotein
2289047	0	G	SNP	A	50	64	114	100	114	Ser65Ser (tcc/tcT)	Rv2043c	pncA	pyrazinamidase/nicotinamidase PncA		phylo (Delhi/CAS)	pyrazinamide (PZA)
2289189	0	G	SNP	T	67	50	115	97.5	120	Ser18_ (tcg/tAg)	Rv2043c	pncA	pyrazinamidase/nicotinamidase PncA			pyrazinamide (PZA)
2289366	0	G	Del	GAP	84	72	153	99.36	157		Rv2044c	-	hypothetical protein
2296042	0	G	SNP	C	82	86	167	96	175	Pro3649Ala (ccg/Gcg)	Rv2048c	pks12	polyketide synthase
2296181	0	A	SNP	G	73	62	133	78.49	172	Gly3602Gly (ggt/ggC)	Rv2048c	pks12	polyketide synthase
2296876	0	C	SNP	G	78	69	142	99.32	148	Gly3371Arg (ggt/Cgt)	Rv2048c	pks12	polyketide synthase
2300546	0	A	SNP	T	74	72	144	97.99	149	His2147Gln (cat/caA)	Rv2048c	pks12	polyketide synthase
2300552	0	T	SNP	G	69	75	141	98.63	146	Pro2145Pro (cca/ccC)	Rv2048c	pks12	polyketide synthase
2300555	0	A	SNP	G	74	73	146	98	150	Asp2144Asp (gat/gaC)	Rv2048c	pks12	polyketide synthase
2301782	0	T	SNP	C	36	11	47	97.92	48	Val1735Val (gta/gtG)	Rv2048c	pks12	polyketide synthase
2306472	0	T	SNP	C	90	79	160	100	169	Tyr172Cys (tac/tGc)	Rv2048c	pks12	polyketide synthase
2307587	0	G	Del	GAP	57	75	130	95.65	138
2307588	0	T	Del	GAP	57	75	130	97.06	136
2307589	0	C	Del	GAP	57	75	130	97.78	135
2307590	0	G	Del	GAP	57	75	130	100	132
2309203	0	G	SNP	A	83	66	145	99.33	150	Ala518Val (gca/gTa)	Rv2051c	ppm1	polyprenol-monophosphomannose synthase
2311099	0	C	SNP	G	131	147	271	100	278	Pro473Pro (ccg/ccC)	Rv2052c	-	hypothetical protein
2325320	0	T	SNP	C	54	51	105	100	105	Asp184Gly (gat/gGt)	Rv2067c	-	hypothetical protein
2328543	0	T	SNP	C	88	89	172	99.44	178	Ile145Met (ata/atG)	Rv2071c	cobM	precorrin-4 C(11)-methyltransferase
2329533	0	A	SNP	G	90	68	157	98.75	160	Leu205Pro (ctc/cCc)	Rv2072c	cobL	precorrin-6Y C(5,15)-methyltransferase
2331620	0	A	SNP	C	74	74	146	100	148	Gly420Gly (ggt/ggG)	Rv2075c	-	hypothetical protein
2331789	0	G	SNP	T	87	83	167	100	170	Pro364Gln (ccg/cAg)	Rv2075c	-	hypothetical protein
2333215	0	C	SNP	T	82	60	137	99.3	143	Cys25Tyr (tgc/tAc)	Rv2076c	-	hypothetical protein
2334007	0	A	SNP	G	70	80	148	99.34	151	Ala96Ala (gct/gcC)	Rv2077c	-	transmembrane protein
2335075	0	A	SNP	G	74	67	141	100	141	Glu6Gly (gaa/gGa)	Rv2078	-	hypothetical protein
2335080	0	T	SNP	C	71	66	137	99.28	138	Leu8Leu (ttg/Ctg)	Rv2078	-	hypothetical protein
2335494	0	A	SNP	G	82	85	161	100	167	Tyr47Cys (tac/tGc)	Rv2079	-	hypothetical protein
2338195	0	C	Del	GAP	98	115	200	90.64	235		Rv2081c	-	transmembrane protein
2338275	0	G	SNP	C	143	122	260	98.51	269	Thr77Thr (acc/acG)	Rv2081c	-	transmembrane protein
2338990	0	G	SNP	C	139	186	311	100	325	Ala94Ala (gcg/gcC)	Rv2082	-	hypothetical protein
2338994	0	G	SNP	A	148	182	317	100	330	Ala96Thr (gcg/Acg)	Rv2082	-	hypothetical protein
2340621	0	C	SNP	G	146	199	330	99.71	346	Pro638Arg (ccc/cGc)	Rv2082	-	hypothetical protein
2341636	0	C	SNP	G	88	95	180	100	183	Leu256Val (ctg/Gtg)	Rv2083	-	hypothetical protein
2342649	1	A	Ins	G	64	68	132	80.98	132		Rv2084	-	hypothetical protein
2342649	2	A	Ins	G	64	68	132	80.98	132		Rv2084	-	hypothetical protein
2342649	3	A	Ins	C	63	68	131	80.37	132		Rv2084	-	hypothetical protein
2342649	4	A	Ins	G	64	68	132	80.98	132		Rv2084	-	hypothetical protein
2342649	5	A	Ins	T	64	68	132	80.98	132		Rv2084	-	hypothetical protein
2342649	6	A	Ins	A	64	68	132	80.98	132		Rv2084	-	hypothetical protein
2342649	7	A	Ins	C	64	68	132	80.98	132		Rv2084	-	hypothetical protein
2342649	8	A	Ins	A	64	68	132	80.98	132		Rv2084	-	hypothetical protein
2342649	9	A	Ins	C	64	68	132	80.98	132		Rv2084	-	hypothetical protein
2342649	10	A	Ins	A	64	67	131	80.37	132		Rv2084	-	hypothetical protein
2342649	11	A	Ins	C	64	68	132	80.98	132		Rv2084	-	hypothetical protein
2344246	0	G	SNP	C	90	94	182	99.46	185
2345037	0	C	SNP	A	94	88	179	100	182	Leu209Leu (ctc/ctA)	Rv2088	pknJ	transmembrane serine/threonine-protein kinase PknJ
2345085	0	A	SNP	C	97	88	181	98.93	187	Ala225Ala (gca/gcC)	Rv2088	pknJ	transmembrane serine/threonine-protein kinase PknJ
2346929	0	C	SNP	T	61	68	127	98.47	131	Leu132Leu (ctg/ctA)	Rv2089c	pepE	dipeptidase PepE
2348446	0	C	SNP	G	77	82	155	99.38	160	Phe358Leu (ttc/ttG)	Rv2090	-	5'-3' exonuclease
2348708	0	G	SNP	A	67	57	123	99.2	125	Val195Val (gtc/gtT)	Rv2091c	-	membrane protein
2350353	0	C	SNP	T	69	73	137	99.3	143	Ala568Thr (gcc/Acc)	Rv2092c	helY	ATP-dependent DNA helicase HelY
2353385	0	G	SNP	C	70	54	121	100	124	Gln311Glu (cag/Gag)	Rv2095c	pafC	proteasome accessory factor C
2357269	0	G	Del	GAP	124	141	259	81.54	325
2357270	0	C	Del	GAP	124	141	259	82.81	320
2357271	0	C	Del	GAP	123	140	260	82.45	319
2358029	1	T	Ins	G	94	110	204	97.61	205
2361604	0	C	SNP	G	100	92	188	100	192	Val455Val (gtc/gtG)	Rv2101	helZ	helicase HelZ
2361644	0	T	SNP	C	90	83	172	99.43	174	Leu469Leu (ttg/Ctg)	Rv2101	helZ	helicase HelZ
2362041	0	C	SNP	A	86	82	168	100	168	Pro601Gln (ccg/cAg)	Rv2101	helZ	helicase HelZ
2367061	0	A	Del	GAP	61	67	126	97.71	131
2368565	0	A	Del	GAP	75	86	159	98.17	164
2369186	0	G	SNP	C	66	81	145	99.32	148	Arg182Gly (cgt/Ggt)	Rv2109c	prcA	proteasome subunit alpha
2369326	0	C	SNP	G	63	66	128	100	129	Arg135Pro (cgc/cCc)	Rv2109c	prcA	proteasome subunit alpha
2378572	0	G	SNP	A	85	72	156	99.37	158	Ala63Thr (gcg/Acg)	Rv2119	-	hypothetical protein
2381100	0	G	SNP	A	72	73	138	99.32	146	Pro10Pro (ccg/ccA)	Rv2123	PPE37	PPE family protein PPE37
2381912	0	G	SNP	T	82	64	143	98.65	148	Gly281Val (ggg/gTg)	Rv2123	PPE37	PPE family protein PPE37
2382260	0	T	SNP	G	80	64	140	99.31	145	Leu397Arg (ctc/cGc)	Rv2123	PPE37	PPE family protein PPE37
2382287	0	C	Del	GAP	75	58	129	91.1	146		Rv2123	PPE37	PPE family protein PPE37
2382289	0	G	SNP	T	78	60	137	98.57	140	Asp407Tyr (gac/Tac)	Rv2123	PPE37	PPE family protein PPE37
2386389	0	G	SNP	A	96	95	188	100	191	Gly33Ser (ggc/Agc)	Rv2125	-	hypothetical protein
2387733	0	T	SNP	C	146	87	228	100	233	Glu80Glu (gaa/gaG)	Rv2126c	PE_PGRS37	PE-PGRS family protein PE_PGRS37
2388641	0	G	SNP	A	81	82	161	100	163	Gly9Asp (ggc/gAc)	Rv2127	ansP1	L-asparagine permease
2402765	0	G	SNP	A	50	68	118	100	118
2413189	0	C	SNP	T	111	114	222	99.56	226	Val55Ile (gtc/Atc)	Rv2153c	murG	UDP-N-acetylglucosamine--N-acetylmuramyl- (pentapeptide) pyrophosphoryl-undecaprenol-N-acetylglucosamine transferase
2413246	0	C	SNP	A	112	122	233	100	234	Val36Leu (gtg/Ttg)	Rv2153c	murG	UDP-N-acetylglucosamine--N-acetylmuramyl- (pentapeptide) pyrophosphoryl-undecaprenol-N-acetylglucosamine transferase
2414456	0	G	SNP	A	68	85	148	100	153	Ala156Val (gcg/gTg)	Rv2154c	ftsW	lipid II flippase FtsW
2415656	0	G	SNP	C	115	109	221	100	224	Arg247Gly (cgg/Ggg)	Rv2155c	murD	UDP-N-acetylmuramoylalanine--D-glutamate ligase
2421816	0	A	SNP	G	116	114	227	100	230
2421975	1	G	Ins	G	94	86	180	91.84	180
2421975	2	G	Ins	G	94	86	180	91.84	180
2421975	3	G	Ins	A	93	86	179	91.33	180
2421975	4	G	Ins	A	94	86	180	91.84	180
2423819	0	C	SNP	G	125	118	225	98.38	247	Gly340Gly (ggg/ggC)	Rv2162c	PE_PGRS38	PE-PGRS family protein PE_PGRS38
2423822	0	A	SNP	G	123	117	230	97.56	246	Gly339Gly (ggt/ggC)	Rv2162c	PE_PGRS38	PE-PGRS family protein PE_PGRS38
2424114	0	C	SNP	A	19	119	136	99.28	139	Arg242Leu (cgc/cTc)	Rv2162c	PE_PGRS38	PE-PGRS family protein PE_PGRS38
2424151	0	C	SNP	A	10	98	102	99.08	109	Ala230Ser (gca/Tca)	Rv2162c	PE_PGRS38	PE-PGRS family protein PE_PGRS38
2424925	0	A	SNP	G	86	100	185	100	186
2425471	0	T	SNP	C	74	102	174	99.44	177	Arg539Arg (cga/cgG)	Rv2163c	pbpB	penicillin-binding membrane protein PbpB
2434749	0	C	SNP	T	82	69	151	100	151
2435752	0	C	SNP	T	76	75	148	99.34	152	Val302Val (gtc/gtT)	Rv2173	idsA2	geranylgeranyl pyrophosphate synthetase IdsA
2440926	0	G	SNP	T	62	63	123	100	125	Asp265Glu (gac/gaA)	Rv2178c	aroG	phospho-2-dehydro-3-deoxyheptonate aldolase AroG
2440935	0	G	SNP	C	56	63	118	100	119	Ser262Ser (tcc/tcG)	Rv2178c	aroG	phospho-2-dehydro-3-deoxyheptonate aldolase AroG
2448458	0	C	SNP	T	77	65	140	99.3	143	Thr100Ile (acc/aTc)	Rv2187	fadD15	long-chain-fatty-acid--CoA ligase FadD15
2449826	0	C	SNP	G	75	72	142	100	147	Ser556Trp (tcg/tGg)	Rv2187	fadD15	long-chain-fatty-acid--CoA ligase FadD15
2452452	0	G	SNP	A	146	92	237	99.58	239	Thr274Met (acg/aTg)	Rv2190c	-	endopeptidase
2462871	0	G	SNP	A	76	67	138	98.62	145	Ala59Ala (gcc/gcT)	Rv2198c	mmpS3	membrane protein MmpS3
2470591	0	A	SNP	C	94	83	175	100	177
2472029	0	T	SNP	G	98	98	188	100	196	Trp207Gly (tgg/Ggg)	Rv2207	cobT	nicotinate-nucleotide-dimethylbenzimidazolphosphoribosyltransferase
2477984	0	G	SNP	A	83	87	165	100	170	Ser265Ser (tcg/tcA)	Rv2212	-	adenylyl cyclase
2478619	0	G	SNP	A	75	91	161	100	166	Leu94Leu (ctg/ctA)	Rv2213	pepB	cytosol aminopeptidase
2480809	0	G	SNP	C	90	75	159	100	165	Ala298Gly (gcc/gGc)	Rv2214c	ephD	oxidoreductase EphD
2494000	0	T	SNP	G	84	55	136	99.29	140	Gln467Pro (cag/cCg)	Rv2223c	-	carboxylesterase B
2494430	0	C	SNP	G	81	76	155	98.74	159	Gly324Arg (ggc/Cgc)	Rv2223c	-	carboxylesterase B
2499726	0	G	SNP	A	64	65	129	99.23	130	Asp299Asn (gat/Aat)	Rv2226	-	hypothetical protein
2504177	0	C	SNP	T	88	95	180	100	183	Glu144Glu (gag/gaA)	Rv2230c	-	GTP cyclohydrolase
2509140	0	G	SNP	C	93	128	217	100	221	Ser79Cys (tcc/tGc)	Rv2236c	cobD	cobalamin biosynthesis transmembrane protein CobD
2509722	0	A	SNP	G	84	72	152	100	156	Pro78Pro (cca/ccG)	Rv2237	-	hypothetical protein
2516271	0	T	SNP	C	72	86	155	99.37	159	Met323Thr (atg/aCg)	Rv2242	-	hypothetical protein
2516567	0	G	SNP	C	52	60	111	100	112
2521342	0	T	SNP	C	78	64	140	100	142	Asp200Asp (gat/gaC)	Rv2247	accD6	acetyl-/propionyl-CoA carboxylase subunit beta
2523205	1	G	Ins	C	67	62	129	96.27	129
2523205	2	G	Ins	G	67	61	128	95.52	129
2523205	3	G	Ins	C	67	62	129	96.27	129
2525723	0	G	Del	GAP	74	82	150	96.89	161		Rv2251	-	flavoprotein
2526974	0	T	SNP	C	63	64	125	100	127	Pro470Pro (cct/ccC)	Rv2251	-	flavoprotein
2529680	0	A	SNP	G	83	77	159	100	160	Thr65Thr (act/acC)	Rv2256c	-	hypothetical protein
2531742	0	A	SNP	G	70	69	136	100	139	Ala52Ala (gct/gcC)	Rv2258c	-	transcriptional regulator
2533377	0	T	SNP	C	71	64	135	99.26	136	Asp16Asp (gat/gaC)	Rv2260	-	hypothetical protein
2534563	0	G	Del	GAP	90	82	166	98.29	175
2534564	0	A	Del	GAP	90	81	166	100	171
2536312	0	C	SNP	T	79	68	144	100	147	Arg224Arg (cgc/cgT)	Rv2263	-	oxidoreductase
2536625	1	C	Ins	G	86	79	165	89.19	166		Rv2264c	-	hypothetical protein
2536625	2	C	Ins	G	85	79	164	88.65	164		Rv2264c	-	hypothetical protein
2540554	0	T	SNP	C	76	87	159	100	163	Ser151Pro (tcg/Ccg)	Rv2266	cyp124	cytochrome P450 Cyp124
2541477	0	C	SNP	G	64	66	127	99.24	131
2541779	0	G	SNP	A	60	68	126	100	128	Tyr344Tyr (tac/taT)	Rv2267c	-	hypothetical protein
2542543	0	G	SNP	A	60	63	121	100	123	Arg90Cys (cgt/Tgt)	Rv2267c	-	hypothetical protein
2545743	0	G	SNP	T	72	58	128	99.24	131	Asp3Tyr (gat/Tat)	Rv2272	-	transmembrane protein
2545744	0	A	SNP	T	69	60	128	99.23	130	Asp3Val (gat/gTt)	Rv2272	-	transmembrane protein
2562644	0	G	SNP	T	79	90	168	99.41	170	Ala16Ser (gcg/Tcg)	Rv2290	lppO	lipoprotein LppO
2564368	1	G	Ins	C	74	73	147	97.35	147		Rv2293c	-	hypothetical protein
2566766	1	C	Ins	G	59	75	134	96.4	134
2566768	0	A	SNP	C	62	76	138	99.28	139
2573756	0	C	SNP	A	58	72	129	100	130
2578626	0	A	SNP	G	67	81	146	100	148	Met24Thr (atg/aCg)	Rv2307c	-	hypothetical protein
2581697	0	C	SNP	A	76	72	145	98.67	150
2584319	0	G	SNP	A	62	72	133	100	134	Glu146Lys (gag/Aag)	Rv2311	-	hypothetical protein
2586127	0	A	SNP	G	66	80	145	100	146	Gly388Gly (ggt/ggC)	Rv2314c	-	hypothetical protein
2589216	0	G	SNP	C	84	74	155	99.37	159	Val127Leu (gtg/Ctg)	Rv2316	uspA	sugar ABC transporter permease UspA
2591172	0	G	SNP	A	78	85	161	100	163	Ala219Thr (gcc/Acc)	Rv2318	uspC	sugar ABC transporter substrate-binding lipoprotein UspC
2598400	0	A	SNP	G	63	71	133	100	134	Asn516Asn (aat/aaC)	Rv2326c	-	ABC transporter ATP-binding protein
2600260	0	A	SNP	G	93	76	168	99.41	170	Arg91Arg (cga/cgG)	Rv2327	-	hypothetical protein
2601576	0	T	SNP	G	73	80	151	99.35	154	Ser282Arg (agt/agG)	Rv2328	PE23	PE family protein PE23
2608117	0	C	SNP	A	74	59	129	100	133	Asp69Tyr (gac/Tac)	Rv2333c	stp	multidrug resistance protein
2612632	0	C	SNP	A	66	75	137	100	141	Gly119Val (ggc/gTc)	Rv2337c	-	hypothetical protein
2615413	0	A	SNP	G	60	80	140	100	140	Thr241Ala (acc/Gcc)	Rv2339	mmpL9	transmembrane transport protein MmpL9
2616657	0	C	SNP	T	60	66	125	100	126	Gly655Gly (ggc/ggT)	Rv2339	mmpL9	transmembrane transport protein MmpL9
2619271	0	T	SNP	C	76	68	142	100	144
2619964	0	C	SNP	T	60	61	119	99.18	122	Ala123Val (gcg/gTg)	Rv2341	lppQ	lipoprotein LppQ
2624986	0	T	SNP	G	75	78	151	100	153	Val389Gly (gtg/gGg)	Rv2345	-	transmembrane protein
2625924	0	T	SNP	C	79	59	136	98.57	140	Ala83Ala (gca/gcG)	Rv2346c	esxO	ESAT-6 like protein EsxO
2626095	0	C	SNP	G	69	96	162	87.77	188	Ala26Ala (gcg/gcC)	Rv2346c	esxO	ESAT-6 like protein EsxO
2626513	0	T	SNP	A	44	36	78	100	80	Thr3Ser (aca/Tca)	Rv2347c	esxP	ESAT-6 like protein EsxP
2626514	0	T	SNP	G	46	35	80	100	81	Ala2Ala (gca/gcC)	Rv2347c	esxP	ESAT-6 like protein EsxP
2626600	0	G	SNP	A	64	45	107	100	109
2627946	0	A	SNP	G	63	67	126	100	130	Arg251Arg (cgt/cgC)	Rv2349c	plcC	phospholipase C
2631009	1	G	Ins	G	64	62	126	81.29	126		Rv2351c	plcA	membrane-associated phospholipase A
2631009	2	G	Ins	T	64	62	126	81.29	126		Rv2351c	plcA	membrane-associated phospholipase A
2631009	3	G	Ins	G	64	62	126	81.29	126		Rv2351c	plcA	membrane-associated phospholipase A
2631009	4	G	Ins	C	64	62	126	81.29	126		Rv2351c	plcA	membrane-associated phospholipase A
2631009	5	G	Ins	C	64	62	126	81.29	126		Rv2351c	plcA	membrane-associated phospholipase A
2632341	1	C	Ins	A	57	56	113	98.26	113
2632362	0	T	SNP	C	56	58	112	100	114
2637541	0	C	SNP	T	62	77	138	100	139
2642383	0	C	SNP	T	67	74	138	99.3	142	Ala66Thr (gcc/Acc)	Rv2360c	-	hypothetical protein
2649966	0	G	SNP	A	63	66	126	99.23	130	Pro95Ser (ccg/Tcg)	Rv2369c	-	hypothetical protein
2652254	0	G	SNP	C	94	80	170	99.43	175	Ala191Gly (gct/gGt)	Rv2372c	-	rRNA small subunit methyltransferase E
2656225	0	A	SNP	G	62	59	120	99.18	122	Val69Ala (gtc/gCc)	Rv2377c	-	hypothetical protein
2656635	0	G	SNP	A	70	80	149	100	150	Pro357Ser (ccg/Tcg)	Rv2378c	mbtG	L-lysine N6-monooxygenase
2660319	0	C	SNP	G	72	87	155	100	159	Glu589Asp (gag/gaC)	Rv2379c	mbtF	peptide synthetase
2661039	0	G	SNP	A	70	71	141	99.3	142	Ile349Ile (atc/atT)	Rv2379c	mbtF	peptide synthetase
2680658	0	T	SNP	G	74	77	149	99.34	152	Thr67Thr (act/acG)	Rv2386a	-	hypothetical protein
2688700	0	C	SNP	T	76	85	157	100	161	Pro231Ser (ccg/Tcg)	Rv2394	ggtB	gamma-glutamyltranspeptidase precursor GgtB
2690160	0	A	SNP	G	56	64	115	100	120	Asn30Ser (aac/aGc)	Rv2395	-	integral membrane protein
2695378	0	C	SNP	G	63	86	147	100	149	Gly141Ala (ggc/gCc)	Rv2398c	cysW	sulfate ABC transporter permease CysW
2697489	0	C	SNP	T	73	82	149	100	155	Ala76Thr (gcg/Acg)	Rv2400c	subI	sulfate ABC transporter substrate-binding lipoprotein SubI
2700222	0	T	SNP	C	77	81	153	100	158	Leu565Pro (ctg/cCg)	Rv2402	-	trehalase
2704884	1	A	Ins	C	54	70	124	99.2	124		Rv2407	-	ribonuclease Z
2704884	2	A	Ins	A	54	70	124	99.2	124		Rv2407	-	ribonuclease Z
2704884	3	A	Ins	G	54	70	124	99.2	124		Rv2407	-	ribonuclease Z
2704884	4	A	Ins	C	54	70	124	99.2	124		Rv2407	-	ribonuclease Z
2704884	5	A	Ins	G	54	66	120	96	122		Rv2407	-	ribonuclease Z
2704884	6	A	Ins	A	53	67	120	96	120		Rv2407	-	ribonuclease Z
2704884	7	A	Ins	C	51	66	117	93.6	118		Rv2407	-	ribonuclease Z
2712328	0	C	SNP	T	98	97	192	100	195	Pro183Pro (ccg/ccA)	Rv2414c	-	hypothetical protein
2713795	0	C	SNP	T	83	87	167	100	170
2718032	0	C	SNP	T	57	64	121	100	121	Glu49Lys (gag/Aag)	Rv2420c	-	hypothetical protein
2718852	0	T	SNP	G	63	67	129	100	130
2720069	0	G	SNP	A	58	78	136	100	136	Gly158Glu (ggg/gAg)	Rv2423	-	hypothetical protein
2720444	0	C	SNP	T	61	68	128	100	129	Ser283Phe (tct/tTt)	Rv2423	-	hypothetical protein
2720895	0	G	SNP	A	4	36	40	97.56	41	His295Tyr (cac/Tac)	Rv2424c	-	transposase
2720952	0	T	SNP	C	10	25	34	100	35	Thr276Ala (acc/Gcc)	Rv2424c	-	transposase
2720954	0	G	SNP	A	11	24	33	100	35	Thr275Ile (acc/aTc)	Rv2424c	-	transposase
2721562	0	C	SNP	G	72	62	131	99.26	135	Ala72Ala (gcg/gcC)	Rv2424c	-	transposase
2723506	0	T	SNP	C	85	70	154	100	155	Leu226Leu (tta/ttG)	Rv2426c	-	hypothetical protein
2724190	0	G	Del	GAP	34	59	92	76.23	122
2724191	0	T	Del	GAP	34	59	92	78.15	119
2724192	0	C	Del	GAP	34	59	92	78.81	118
2724193	0	T	Del	GAP	34	59	92	79.49	117
2724194	0	C	Del	GAP	34	59	92	80.17	116
2724195	0	C	Del	GAP	34	59	92	79.49	117
2724196	0	T	Del	GAP	34	59	92	80.17	116
2724197	0	C	Del	GAP	34	59	92	80.87	115
2724198	0	T	Del	GAP	34	59	92	81.58	114
2724199	0	A	Del	GAP	34	59	92	81.58	114
2724200	0	G	Del	GAP	34	59	92	82.3	113
2726105	0	G	SNP	A	65	84	149	100	149						phylo (Delhi/CAS, 3)	isoniazid (INH)
2729058	0	A	SNP	C	77	81	156	100	158	Leu26Arg (ctg/cGg)	Rv2433c	-	hypothetical protein
2729454	0	C	SNP	T	73	69	141	99.3	143	Met369Ile (atg/atA)	Rv2434c	-	transmembrane protein
2734074	0	T	SNP	C	83	85	167	100	168	Val282Ala (gtc/gCc)	Rv2436	rbsK	ribokinase RbsK
2737572	0	C	SNP	A	132	118	249	100	250	Ala226Ser (gcg/Tcg)	Rv2439c	proB	glutamate 5-kinase protein
2738221	0	G	SNP	A	96	87	181	100	183	Ile9Ile (atc/atT)	Rv2439c	proB	glutamate 5-kinase protein
2740693	0	T	SNP	C	72	65	135	99.28	138
2751804	0	C	SNP	T	84	98	179	100	182	Arg126Gln (cgg/cAg)	Rv2450c	rpfE	resuscitation-promoting factor RpfE
2752698	0	C	SNP	A	59	73	132	100	132
2753869	0	A	SNP	G	77	82	154	100	159	Val293Ala (gtg/gCg)	Rv2454c	-	2-oxoglutarate oxidoreductase subunit KorB
2760152	0	A	SNP	G	76	81	156	100	157	Tyr125Cys (tac/tGc)	Rv2458	mmuM	homocysteine S-methyltransferase MmuM
2771383	0	A	SNP	G	70	66	135	100	136	Ser800Gly (agc/Ggc)	Rv2467	pepN	aminopeptidase PepN
2776927	0	C	SNP	T	62	67	129	100	129	Ala15Thr (gcg/Acg)	Rv2474c	-	hypothetical protein
2779136	0	T	SNP	C	65	68	133	100	133	Ser1043Gly (agc/Ggc)	Rv2476c	gdh	NAD-dependent glutamate dehydrogenase
2782498	0	G	SNP	A	80	64	141	100	144	Asp515Asp (gac/gaT)	Rv2477c	-	macrolide ABC transporter ATP-binding protein
2786952	0	A	SNP	G	65	85	148	100	150	Cys778Arg (tgc/Cgc)	Rv2482c	plsB2	glycerol-3-phosphate acyltransferase
2791098	0	C	SNP	T	58	76	133	100	134	Gly466Asp (ggt/gAt)	Rv2484c	-	diacyglycerol O-acyltransferase
2795974	0	T	Del	GAP	45	47	98	97.87	94		Rv2487c	PE_PGRS42	PE-PGRS family protein PE_PGRS42
2795975	0	T	Del	GAP	45	47	98	98.92	93		Rv2487c	PE_PGRS42	PE-PGRS family protein PE_PGRS42
2795976	0	G	Del	GAP	45	47	98	96.84	95		Rv2487c	PE_PGRS42	PE-PGRS family protein PE_PGRS42
2795977	0	C	Del	GAP	45	47	98	96.84	95		Rv2487c	PE_PGRS42	PE-PGRS family protein PE_PGRS42
2795978	0	C	Del	GAP	45	47	98	96.84	95		Rv2487c	PE_PGRS42	PE-PGRS family protein PE_PGRS42
2795979	0	G	Del	GAP	45	47	98	96.84	95		Rv2487c	PE_PGRS42	PE-PGRS family protein PE_PGRS42
2795980	0	C	Del	GAP	45	47	98	97.87	94		Rv2487c	PE_PGRS42	PE-PGRS family protein PE_PGRS42
2795981	0	C	Del	GAP	45	47	98	97.87	94		Rv2487c	PE_PGRS42	PE-PGRS family protein PE_PGRS42
2795982	0	C	Del	GAP	45	47	98	100	92		Rv2487c	PE_PGRS42	PE-PGRS family protein PE_PGRS42
2795983	0	G	Del	GAP	45	47	98	100	92		Rv2487c	PE_PGRS42	PE-PGRS family protein PE_PGRS42
2795984	0	C	Del	GAP	45	47	98	100	92		Rv2487c	PE_PGRS42	PE-PGRS family protein PE_PGRS42
2795985	0	G	Del	GAP	45	47	98	100	92		Rv2487c	PE_PGRS42	PE-PGRS family protein PE_PGRS42
2795986	0	C	Del	GAP	45	47	98	100	92		Rv2487c	PE_PGRS42	PE-PGRS family protein PE_PGRS42
2795987	0	C	Del	GAP	45	47	98	100	92		Rv2487c	PE_PGRS42	PE-PGRS family protein PE_PGRS42
2795988	0	G	Del	GAP	45	47	98	100	92		Rv2487c	PE_PGRS42	PE-PGRS family protein PE_PGRS42
2795989	0	C	Del	GAP	45	47	98	100	92		Rv2487c	PE_PGRS42	PE-PGRS family protein PE_PGRS42
2795990	0	C	Del	GAP	45	47	98	100	92		Rv2487c	PE_PGRS42	PE-PGRS family protein PE_PGRS42
2795991	0	G	Del	GAP	45	47	98	100	92		Rv2487c	PE_PGRS42	PE-PGRS family protein PE_PGRS42
2795992	0	G	Del	GAP	45	47	98	100	92		Rv2487c	PE_PGRS42	PE-PGRS family protein PE_PGRS42
2795993	0	T	Del	GAP	45	47	98	100	92		Rv2487c	PE_PGRS42	PE-PGRS family protein PE_PGRS42
2797719	0	T	SNP	C	92	91	180	98.92	185	Gln1054Gln (caa/caG)	Rv2488c	-	LuxR family transcriptional regulator
2798595	0	C	SNP	T	95	96	190	100	191	Ala762Ala (gcg/gcA)	Rv2488c	-	LuxR family transcriptional regulator
2803139	0	C	Del	GAP	114	143	250	83.17	309		Rv2490c	PE_PGRS43	PE-PGRS family protein PE_PGRS43
2803140	0	C	Del	GAP	114	143	250	82.37	312		Rv2490c	PE_PGRS43	PE-PGRS family protein PE_PGRS43
2803141	0	A	Del	GAP	114	143	250	83.17	309		Rv2490c	PE_PGRS43	PE-PGRS family protein PE_PGRS43
2803142	0	C	Del	GAP	114	143	250	84.26	305		Rv2490c	PE_PGRS43	PE-PGRS family protein PE_PGRS43
2803143	0	C	Del	GAP	113	143	249	83.93	305		Rv2490c	PE_PGRS43	PE-PGRS family protein PE_PGRS43
2803144	0	G	Del	GAP	113	143	249	83.93	305		Rv2490c	PE_PGRS43	PE-PGRS family protein PE_PGRS43
2803145	0	G	Del	GAP	114	143	249	85.1	302		Rv2490c	PE_PGRS43	PE-PGRS family protein PE_PGRS43
2803146	0	C	Del	GAP	114	143	249	85.95	299		Rv2490c	PE_PGRS43	PE-PGRS family protein PE_PGRS43
2803147	0	A	Del	GAP	114	143	249	87.12	295		Rv2490c	PE_PGRS43	PE-PGRS family protein PE_PGRS43
2804550	0	A	SNP	C	149	131	271	100	280	Phe563Val (ttc/Gtc)	Rv2490c	PE_PGRS43	PE-PGRS family protein PE_PGRS43
2807486	0	C	SNP	A	46	60	100	100	106	Ala70Asp (gcc/gAc)	Rv2492	-	hypothetical protein
2809621	0	T	SNP	C	96	92	184	100	188	Thr107Ala (acc/Gcc)	Rv2495c	bkdC	branched-chain keto acid dehydrogenase E2 component
2817747	0	G	SNP	A	71	68	138	100	139	Ala243Val (gct/gTt)	Rv2502c	accD1	acetyl-/propionyl-CoA carboxylase subunit beta
2818837	0	A	SNP	G	70	81	145	100	151	Gly97Gly (ggt/ggC)	Rv2503c	scoB	succinyl-CoA:3-ketoacid-CoA transferase subunit B
2821342	0	C	SNP	T	78	69	143	100	147	Ala85Ala (gcg/gcA)	Rv2505c	fadD35	fatty-acid--CoA ligase FadD35
2825466	0	G	SNP	A	76	100	171	100	176	Lys263Lys (aag/aaA)	Rv2509	-	short-chain type dehydrogenase/reductase
2827984	0	G	SNP	T	73	77	147	100	150
2828019	0	T	SNP	C	72	82	153	99.35	155
2830525	0	C	SNP	A	60	68	126	100	128	Thr122Lys (acg/aAg)	Rv2513	-	hypothetical protein
2836773	0	C	SNP	T	89	82	167	98.84	173	Ser330Leu (tcg/tTg)	Rv2519	PE26	PE family protein PE26
2840999	0	C	SNP	G	89	110	194	99.5	200	Ser2778Ser (tcg/tcC)	Rv2524c	fas	fatty acid synthase
2841022	0	A	SNP	G	91	101	191	100	192	Cys2771Arg (tgc/Cgc)	Rv2524c	fas	fatty acid synthase
2847281	0	A	SNP	G	89	101	189	100	190	Asp684Asp (gat/gaC)	Rv2524c	fas	fatty acid synthase
2847863	0	C	SNP	T	69	62	130	100	131	Gln490Gln (cag/caA)	Rv2524c	fas	fatty acid synthase
2854757	0	C	SNP	A	61	75	134	100	136	Val51Phe (gtt/Ttt)	Rv2530A	vapB39	antitoxin VapB39
2855259	0	A	SNP	G	80	68	146	100	148	Ala841Ala (gct/gcC)	Rv2531c	-	amino acid decarboxylase
2865760	0	A	SNP	G	81	94	171	98.87	177	Thr211Ala (acc/Gcc)	Rv2542	-	hypothetical protein
2865882	0	T	SNP	C	88	80	160	100	168	Val251Val (gtt/gtC)	Rv2542	-	hypothetical protein
2867207	0	C	SNP	G	87	64	147	100	151	Ala28Ala (gcc/gcG)	Rv2544	lppB	lipoprotein LppB
2867230	0	G	SNP	A	55	46	101	100	101	Gly36Asp (ggc/gAc)	Rv2544	lppB	lipoprotein LppB
2867231	0	C	SNP	T	55	44	98	100	99	Gly36Gly (ggc/ggT)	Rv2544	lppB	lipoprotein LppB
2867236	0	A	SNP	G	57	49	105	99.07	107	Asn38Ser (aac/aGc)	Rv2544	lppB	lipoprotein LppB
2867240	0	C	SNP	T	58	47	105	100	105	Pro39Pro (ccc/ccT)	Rv2544	lppB	lipoprotein LppB
2867245	0	A	SNP	C	60	53	111	99.12	114	Lys41Thr (aaa/aCa)	Rv2544	lppB	lipoprotein LppB
2867251	0	C	SNP	G	61	56	115	100	117	Pro43Arg (ccg/cGg)	Rv2544	lppB	lipoprotein LppB
2867254	0	A	SNP	G	64	58	119	99.19	123	His44Arg (cac/cGc)	Rv2544	lppB	lipoprotein LppB
2867263	0	G	SNP	A	77	66	143	100	143	Gly47Asp (ggc/gAc)	Rv2544	lppB	lipoprotein LppB
2877378	0	G	SNP	C	79	76	151	99.36	156	Ala103Pro (gcc/Ccc)	Rv2557	-	hypothetical protein
2880702	0	G	SNP	C	97	78	171	100	175	Val210Leu (gtc/Ctc)	Rv2560	-	hypothetical protein
2881337	0	C	SNP	T	69	74	143	99.31	144
2881569	0	A	SNP	G	84	70	151	100	154
2881598	0	G	Del	GAP	78	70	148	95.48	155
2884068	0	A	SNP	C	69	64	131	99.25	134	Met243Leu (atg/Ctg)	Rv2564	glnQ	glutamine ABC transporter ATP-binding protein
2886570	0	A	SNP	G	59	84	142	99.31	144	Glu66Glu (gaa/gaG)	Rv2566	-	hypothetical protein
2888201	0	T	SNP	C	90	126	214	100	216	Leu610Pro (ctc/cCc)	Rv2566	-	hypothetical protein
2889633	0	T	SNP	C	76	81	153	100	157	Ala1087Ala (gct/gcC)	Rv2566	-	hypothetical protein
2891267	0	C	SNP	T	79	64	139	100	143	Gly491Gly (ggc/ggT)	Rv2567	-	hypothetical protein
2891728	0	A	SNP	G	74	79	149	100	153	Gln645Arg (cag/cGg)	Rv2567	-	hypothetical protein
2891894	0	G	SNP	A	68	73	140	98.6	143	Val700Val (gtg/gtA)	Rv2567	-	hypothetical protein
2894208	0	G	SNP	A	81	81	155	100	162	Ser67Ser (agc/agT)	Rv2569c	-	hypothetical protein
2895473	0	A	SNP	G	74	71	142	98.64	147	Phe163Ser (ttc/tCc)	Rv2571c	-	transmembrane protein
2897660	0	T	SNP	C	66	75	139	99.3	142	Ala48Ala (gca/gcG)	Rv2572c	aspS	aspartate--tRNA ligase
2898522	0	T	SNP	C	66	90	151	100	156	Tyr160Tyr (tat/taC)	Rv2573	-	2-dehydropantoate 2-reductase
2903050	0	G	SNP	A	70	86	153	100	156	Thr161Ile (acc/aTc)	Rv2578c	-	hypothetical protein
2910461	0	G	SNP	T	76	81	155	99.37	158	Ala147Glu (gcg/gAg)	Rv2584c	apt	adenine phosphoribosyltransferase
2910852	0	C	SNP	G	62	96	154	99.37	159	Ala17Pro (gcg/Ccg)	Rv2584c	apt	adenine phosphoribosyltransferase
2911293	0	C	SNP	G	60	76	134	99.27	137	Cys462Ser (tgt/tCt)	Rv2585c	-	lipoprotein
2912294	0	T	SNP	G	76	72	147	98.67	150	Ala128Ala (gca/gcC)	Rv2585c	-	lipoprotein
2923391	0	T	SNP	C	91	107	196	100	198	Pro281Pro (cca/ccG)	Rv2592c	ruvB	Holliday junction ATP-dependent DNA helicase RuvB
2925462	0	T	SNP	A	74	74	147	99.33	149
2925962	0	T	SNP	C	74	88	155	100	162	Cys77Arg (tgc/Cgc)	Rv2596	vapC40	ribonuclease VapC40
2927939	0	T	SNP	C	77	84	160	100	161
2929024	0	C	SNP	A	77	74	150	100	151	Arg213Arg (cgg/Agg)	Rv2601	speE	spermidine synthase
2931809	0	C	SNP	T	83	71	153	99.35	155	Gly161Arg (ggg/Agg)	Rv2604c	snoP	glutamine amidotransferase SnoP
2939373	0	G	SNP	C	78	82	158	100	160	Ser197Cys (tct/tGt)	Rv2611c	-	phosphatidylinositol mannoside acyltransferase
2939657	0	T	SNP	C	59	73	128	100	132	Ile102Met (ata/atG)	Rv2611c	-	phosphatidylinositol mannoside acyltransferase
2941179	0	G	SNP	A	70	77	144	99.32	148	Arg6Arg (cgc/cgT)	Rv2613c	-	AP-4-A phosphorylase		phylo (Delhi/CAS)
2943675	0	G	SNP	A	98	92	186	98.96	192	Gly437Gly (ggc/ggT)	Rv2615c	PE_PGRS45	PE-PGRS family protein PE_PGRS45
2943711	1	G	Ins	C	85	65	150	80.21	151		Rv2615c	PE_PGRS45	PE-PGRS family protein PE_PGRS45
2943711	2	G	Ins	C	85	66	151	80.75	151		Rv2615c	PE_PGRS45	PE-PGRS family protein PE_PGRS45
2943711	3	G	Ins	G	85	65	150	80.21	151		Rv2615c	PE_PGRS45	PE-PGRS family protein PE_PGRS45
2943711	4	G	Ins	C	85	66	151	80.75	151		Rv2615c	PE_PGRS45	PE-PGRS family protein PE_PGRS45
2943711	5	G	Ins	C	85	66	151	80.75	151		Rv2615c	PE_PGRS45	PE-PGRS family protein PE_PGRS45
2943711	6	G	Ins	G	85	66	151	80.75	151		Rv2615c	PE_PGRS45	PE-PGRS family protein PE_PGRS45
2943711	7	G	Ins	T	85	66	151	80.75	151		Rv2615c	PE_PGRS45	PE-PGRS family protein PE_PGRS45
2943711	8	G	Ins	T	85	66	151	80.75	151		Rv2615c	PE_PGRS45	PE-PGRS family protein PE_PGRS45
2943711	9	G	Ins	T	85	66	151	80.75	151		Rv2615c	PE_PGRS45	PE-PGRS family protein PE_PGRS45
2944515	0	A	SNP	C	116	163	274	100	279	Gly157Gly (ggt/ggG)	Rv2615c	PE_PGRS45	PE-PGRS family protein PE_PGRS45
2944524	0	C	SNP	G	93	142	224	86.72	271	Gly154Gly (ggg/ggC)	Rv2615c	PE_PGRS45	PE-PGRS family protein PE_PGRS45
2948524	0	T	SNP	A	83	89	170	100	172	Glu12Val (gag/gTg)	Rv2621c	-	transcriptional regulator
2949251	0	G	SNP	A	72	82	152	99.35	155	Val206Ile (gtt/Att)	Rv2622	-	methyltransferase
2954439	0	T	SNP	C	74	61	134	100	135	Arg104Gly (aga/Gga)	Rv2627c	-	hypothetical protein
2958693	0	G	SNP	A	55	97	151	100	152	Ala374Ala (gcg/gcA)	Rv2631	-	RNA-splicing ligase RtcB
2959257	0	A	Del	GAP	55	66	120	100	121
2959258	0	T	Del	GAP	55	66	120	100	121
2959259	0	C	Del	GAP	55	66	120	100	121
2959260	0	C	Del	GAP	55	66	120	100	121
2959261	0	A	Del	GAP	55	66	120	100	121
2959262	0	A	Del	GAP	55	66	120	100	121
2959263	0	T	Del	GAP	55	66	120	100	121
2959264	0	C	Del	GAP	55	66	120	100	121
2959265	0	A	SNP	T	56	65	121	100	121
2960592	0	C	SNP	T	141	138	261	97.55	286	Gly617Asp (ggc/gAc)	Rv2634c	PE_PGRS46	PE-PGRS family protein PE_PGRS46
2964594	0	G	SNP	A	80	97	172	100	177	Ala64Thr (gcc/Acc)	Rv2638	-	hypothetical protein
2965811	0	G	SNP	A	76	84	159	98.77	162	Asp9Asp (gac/gaT)	Rv2640c	-	ArsR family transcriptional regulator
2974933	0	A	SNP	G	117	103	216	99.1	222	Ile101Thr (atc/aCc)	Rv2650c	-	prophage protein
2975227	0	T	SNP	G	101	97	193	99.5	199	Asn3Thr (aat/aCt)	Rv2650c	-	prophage protein
2984740	0	A	SNP	G	85	80	159	100	165	His3Arg (cac/cGc)	Rv2668	-	hypothetical protein
2985696	0	G	SNP	A	79	65	143	100	144	Thr138Thr (acg/acA)	Rv2669	-	GCN5-like N-acetyltransferase
2986827	0	G	SNP	A	63	66	123	98.47	131	Ala5Val (gca/gTa)	Rv2670c	-	hypothetical protein
2988630	0	C	SNP	G	98	74	166	98.85	174	His317Asp (cat/Gat)	Rv2672	-	protease
2992599	0	A	SNP	G	78	69	141	100	147	Asn10Asn (aat/aaC)	Rv2676c	-	hypothetical protein
2994187	0	T	SNP	C	124	156	271	100	280	Leu292Leu (tta/ttG)	Rv2678c	hemE	uroporphyrinogen decarboxylase
2995548	0	C	SNP	A	78	85	161	100	163	Thr145Asn (acc/aAc)	Rv2679	echA15	enoyl-CoA hydratase EchA15
3003115	0	C	SNP	G	90	71	157	98.77	163	Ala378Gly (gca/gGa)	Rv2685	arsB1	arsenic-transport integral membrane protein ArsB
3005185	0	G	SNP	T	72	66	137	100	138	Pro156Thr (ccc/Acc)	Rv2688c	-	antibiotic ABC transporter ATP-binding protein
3009692	0	A	SNP	G	72	78	146	100	150	Thr117Ala (acc/Gcc)	Rv2691	ceoB	TRK system potassium uptake protein CeoB
3010014	0	G	SNP	A	92	76	166	100	168	Gly224Glu (ggg/gAg)	Rv2691	ceoB	TRK system potassium uptake protein CeoB
3010420	0	A	SNP	G	83	97	178	100	180	Ile133Val (atc/Gtc)	Rv2692	ceoC	TRK system potassium uptake protein CeoC
3011837	0	A	SNP	G	87	76	159	98.79	165
3017465	0	T	SNP	C	88	62	148	100	150	Ile203Thr (ata/aCa)	Rv2702	ppgK	polyphosphate glucokinase
3027548	0	C	SNP	T	61	84	143	100	145	Pro162Ser (ccg/Tcg)	Rv2714	-	hypothetical protein
3027798	0	T	SNP	C	85	67	150	100	152	Val245Ala (gtg/gCg)	Rv2714	-	hypothetical protein
3031168	0	A	SNP	G	85	76	155	100	161	Tyr124His (tat/Cat)	Rv2719c	-	membrane protein
3032361	0	G	SNP	A	86	71	155	99.37	158	Gly192Ser (ggt/Agt)	Rv2720	lexA	repressor LexA
3037377	0	T	SNP	C	92	69	154	100	161
3040344	0	C	SNP	T	76	90	162	99.4	167	Glu142Glu (gag/gaA)	Rv2727c	miaA	tRNA delta(2)-isopentenylpyrophosphate transferase
3041871	0	G	SNP	T	69	78	145	98.66	149	Ala202Glu (gcg/gAg)	Rv2729c	-	integral membrane protein
3043700	0	C	SNP	T	89	89	178	99.44	179	Ala225Ala (gcc/gcT)	Rv2731	-	hypothetical protein
3054081	0	A	SNP	G	93	79	167	100	172	Gly56Gly (gga/ggG)	Rv2741	PE_PGRS47	PE-PGRS family protein PE_PGRS47
3054321	0	A	SNP	G	122	99	217	100	221	Gly136Gly (gga/ggG)	Rv2741	PE_PGRS47	PE-PGRS family protein PE_PGRS47
3054724	0	A	SNP	G	24	8	31	100	32	Ser271Gly (agc/Ggc)	Rv2741	PE_PGRS47	PE-PGRS family protein PE_PGRS47
3059791	0	G	SNP	C	14	32	45	97.87	47
3059812	0	T	Del	GAP	14	16	31	96.77	31
3059820	0	G	SNP	T	15	14	27	100	29
3059821	0	C	SNP	G	15	14	27	100	29
3059822	0	A	SNP	C	15	14	29	100	29
3059829	1	G	Ins	A	18	14	32	100	32
3060023	0	C	SNP	G	62	64	126	99.21	127	Leu828Leu (ctg/ctC)	Rv2748c	ftsK	DNA translocase FtsK
3065935	1	T	Ins	G	79	60	139	97.2	139		Rv2752c	-	ribonuclease J
3067142	0	G	Del	GAP	91	73	165	95.35	172
3069167	0	A	SNP	G	75	71	144	100	146	Leu306Pro (ctg/cCg)	Rv2756c	hsdM	type I restriction/modification system DNA methylase HsdM
3069566	0	C	SNP	T	63	79	140	100	142	Gly173Asp (ggc/gAc)	Rv2756c	hsdM	type I restriction/modification system DNA methylase HsdM
3072285	0	A	SNP	C	64	67	130	98.5	133	Leu119Arg (ctg/cGg)	Rv2761c	hsdS	type I restriction/modification system specificity determinant HsdS
3074839	0	C	SNP	A	80	62	140	100	142	Gly68Gly (ggc/ggA)	Rv2765	-	hydrolase
3076172	0	C	SNP	T	66	74	140	100	140	Asp67Asn (gat/Aat)	Rv2766c	-	short-chain type dehydrogenase/reductase
3078178	0	C	SNP	T	89	70	157	100	159	Val270Met (gtg/Atg)	Rv2769c	PE27	PE family protein PE27
3079877	0	A	SNP	G	90	82	171	100	172	Phe194Ser (ttc/tCc)	Rv2770c	PPE44	PPE family protein PPE44
3080795	0	A	SNP	G	62	70	129	98.51	134	Leu80Pro (ctc/cCc)	Rv2771c	-	hypothetical protein
3086788	0	T	SNP	C	71	71	142	100	142
3089299	0	C	SNP	G	72	80	147	100	152	Gly355Arg (gga/Cga)	Rv2782c	pepR	zinc protease
3103682	0	T	SNP	C	75	83	157	99.37	159	Met87Val (atg/Gtg)	Rv2794c	pptT	phosphopantetheinyl transferase
3104189	0	A	SNP	G	75	73	146	99.33	149	Cys241Cys (tgt/tgC)	Rv2795c	-	hypothetical protein
3111280	0	G	SNP	A	97	103	198	99.01	202	Leu182Phe (ctt/Ttt)	Rv2802c	-	arginine/hypothetical protein
3112700	0	C	SNP	T	77	83	156	98.16	163	Gly132Asp (ggc/gAc)	Rv2804c	-	hypothetical protein
3112877	0	G	SNP	A	88	90	172	99.44	179	Gly4Asp (ggc/gAc)	Rv2805	-	hypothetical protein
3113872	0	A	SNP	T	85	94	179	100	179	Glu72Val (gag/gTg)	Rv2807	-	hypothetical protein
3114516	0	A	Del	GAP	82	73	151	96.27	161		Rv2807	-	hypothetical protein
3115384	0	G	SNP	C	70	62	131	99.25	133
3117533	0	G	SNP	A	77	96	171	100	173	Arg239Gln (cgg/cAg)	Rv2812	-	transposase
3117873	0	C	SNP	A	69	91	160	98.16	163	Thr352Thr (acc/acA)	Rv2812	-	transposase
3118000	0	A	SNP	G	92	86	175	100	178	Arg395Gly (agg/Ggg)	Rv2812	-	transposase
3119513	0	C	SNP	T	48	54	99	99.03	103
3131469	1	T	Ins	T	65	67	132	94.96	132		Rv2823c	-	CRISPR-associated protein Cas10/Csm1
3131469	2	T	Ins	G	65	67	132	94.96	132		Rv2823c	-	CRISPR-associated protein Cas10/Csm1
3131469	3	T	Ins	T	65	67	132	94.96	132		Rv2823c	-	CRISPR-associated protein Cas10/Csm1
3131469	4	T	Ins	C	64	67	131	94.24	132		Rv2823c	-	CRISPR-associated protein Cas10/Csm1
3131469	5	T	Ins	G	65	67	132	94.96	132		Rv2823c	-	CRISPR-associated protein Cas10/Csm1
3131469	6	T	Ins	G	65	67	132	94.96	132		Rv2823c	-	CRISPR-associated protein Cas10/Csm1
3131469	7	T	Ins	C	63	66	129	92.81	130		Rv2823c	-	CRISPR-associated protein Cas10/Csm1
3131469	8	T	Ins	G	63	67	130	93.53	130		Rv2823c	-	CRISPR-associated protein Cas10/Csm1
3131469	9	T	Ins	A	62	66	128	92.09	130		Rv2823c	-	CRISPR-associated protein Cas10/Csm1
3133054	0	C	SNP	G	177	170	343	99.71	348	Ser162Ser (tcg/tcC)	Rv2825c	-	hypothetical protein
3133055	0	G	SNP	C	176	174	342	100	350	Ser162Trp (tcg/tGg)	Rv2825c	-	hypothetical protein
3133536	0	T	SNP	C	71	81	149	99.35	153	Lys2Glu (aaa/Gaa)	Rv2825c	-	hypothetical protein
3135272	0	G	SNP	A	77	77	150	100	154	Ala71Val (gca/gTa)	Rv2827c	-	hypothetical protein
3135950	0	C	SNP	G	8	22	26	100	30	Ser128Ser (tcg/tcC)	Rv2828c	-	hypothetical protein
3135951	0	G	SNP	C	8	20	27	100	28	Ser128Trp (tcg/tGg)	Rv2828c	-	hypothetical protein
3137058	0	G	SNP	A	67	96	160	100	163	Ala56Val (gcg/gTg)	Rv2830c	vapB22	antitoxin VapB22
3156715	0	G	SNP	A	88	85	172	99.43	174	Ala269Ala (gcc/gcT)	Rv2848c	cobB	cobyrinic acid A,C-diamide synthase
3162805	0	C	SNP	G	156	130	275	100	286	Arg180Gly (cgc/Ggc)	Rv2853	PE_PGRS48	PE-PGRS family protein PE_PGRS48
3165807	0	G	SNP	A	56	57	112	100	113	Val201Val (gtg/gtA)	Rv2855	mtr	mycothione reductase
3167831	0	C	SNP	A	53	73	123	98.44	128
3168309	0	T	SNP	C	65	72	132	99.28	138
3168492	0	G	SNP	A	76	69	144	99.32	146
3174013	0	G	SNP	A	82	74	155	100	156	Pro2Leu (cct/cTt)	Rv2861c	mapB	methionine aminopeptidase
3174496	0	A	SNP	G	71	69	135	100	140	Cys50Arg (tgt/Cgt)	Rv2862c	-	hypothetical protein
3176221	0	C	SNP	T	86	79	163	98.21	168	Asp349Asn (gac/Aac)	Rv2864c	-	penicillin-binding lipoprotein
3177884	0	C	SNP	A	75	66	137	100	141	Arg21Arg (cgc/cgA)	Rv2866	relG	toxin RelG
3180988	0	C	SNP	A	70	78	148	100	148	Val259Phe (gtc/Ttc)	Rv2869c	rip	zinc metalloprotease
3186860	0	T	SNP	G	77	72	145	100	149	Tyr672Asp (tat/Gat)	Rv2874	dipZ	integral membrane C-type cytochrome biogenesis protein DipZ
3189242	0	A	SNP	G	70	79	146	100	149	Ala52Ala (gct/gcC)	Rv2878c	mpt53	soluble secreted antigen Mpt53
3190146	0	C	Del	GAP	72	63	141	95.07	142
3194241	1	C	Ins	G	62	60	122	92.42	122		Rv2885c	-	transposase
3200478	0	G	SNP	A	90	87	170	100	177	Leu71Leu (ctg/ctA)	Rv2891	-	hypothetical protein
3202731	0	A	SNP	C	83	92	172	100	175	Gly104Gly (gga/ggC)	Rv2893	-	oxidoreductase
3208600	0	G	SNP	A	62	60	120	98.39	124	Tyr269Tyr (tac/taT)	Rv2899c	fdhD	formate dehydrogenase accessory protein FdhD
3212723	0	C	SNP	A	79	71	149	100	150	Ala78Ala (gcg/gcT)	Rv2902c	rnhB	ribonuclease HII
3219500	0	T	SNP	A	73	81	153	100	154	Lys121Met (aag/aTg)	Rv2912c	-	TetR family HTH-type transcriptional regulator
3226181	0	A	SNP	C	68	79	143	99.32	148	Arg35Arg (cgt/cgG)	Rv2916c	ffh	signal recognition particle protein
3228143	0	G	SNP	T	95	72	165	100	167	Arg594Leu (cgg/cTg)	Rv2917	-	hypothetical protein
3236442	0	G	SNP	A	63	76	137	100	139	His455His (cac/caT)	Rv2922c	smc	chromosome partition protein Smc
3236497	0	A	SNP	T	73	76	149	100	149	Val437Glu (gtg/gAg)	Rv2922c	smc	chromosome partition protein Smc
3243612	0	T	SNP	C	39	75	111	98.28	116
3244113	0	T	SNP	C	62	75	135	99.28	138	Pro139Pro (cct/ccC)	Rv2930	fadD26	fatty-acid--CoA ligase FadD26
3247298	0	C	SNP	A	67	68	134	100	135	Gly618Gly (ggc/ggA)	Rv2931	ppsA	phthiocerol synthesis polyketide synthase type I PpsA
3247304	0	C	SNP	G	52	49	100	99.02	102	Val620Val (gtc/gtG)	Rv2931	ppsA	phthiocerol synthesis polyketide synthase type I PpsA
3247306	0	A	Del	GAP	51	50	99	100	101		Rv2931	ppsA	phthiocerol synthesis polyketide synthase type I PpsA
3247307	0	C	Del	GAP	51	50	99	99.02	102		Rv2931	ppsA	phthiocerol synthesis polyketide synthase type I PpsA
3247308	0	C	Del	GAP	51	49	99	98.04	102		Rv2931	ppsA	phthiocerol synthesis polyketide synthase type I PpsA
3247309	0	C	Del	GAP	51	49	99	98.04	102		Rv2931	ppsA	phthiocerol synthesis polyketide synthase type I PpsA
3247310	0	T	Del	GAP	51	49	99	98.04	102		Rv2931	ppsA	phthiocerol synthesis polyketide synthase type I PpsA
3247313	1	C	Ins	A	51	50	101	99.02	101		Rv2931	ppsA	phthiocerol synthesis polyketide synthase type I PpsA
3247313	2	C	Ins	C	51	50	101	99.02	101		Rv2931	ppsA	phthiocerol synthesis polyketide synthase type I PpsA
3247313	3	C	Ins	C	51	50	101	99.02	101		Rv2931	ppsA	phthiocerol synthesis polyketide synthase type I PpsA
3247313	4	C	Ins	A	51	50	101	99.02	101		Rv2931	ppsA	phthiocerol synthesis polyketide synthase type I PpsA
3247313	5	C	Ins	G	51	50	101	99.02	101		Rv2931	ppsA	phthiocerol synthesis polyketide synthase type I PpsA
3247319	0	C	SNP	T	67	70	136	100	137	Gly625Gly (ggc/ggT)	Rv2931	ppsA	phthiocerol synthesis polyketide synthase type I PpsA
3247340	0	G	SNP	A	77	81	156	99.37	159	Val632Val (gtg/gtA)	Rv2931	ppsA	phthiocerol synthesis polyketide synthase type I PpsA
3247851	0	G	SNP	A	45	58	102	99.04	104	Ala803Thr (gcc/Acc)	Rv2931	ppsA	phthiocerol synthesis polyketide synthase type I PpsA
3247853	0	C	SNP	T	46	51	97	97.98	99	Ala803Ala (gcc/gcT)	Rv2931	ppsA	phthiocerol synthesis polyketide synthase type I PpsA
3247856	0	G	SNP	C	45	53	98	98	100	Arg804Arg (cgg/cgC)	Rv2931	ppsA	phthiocerol synthesis polyketide synthase type I PpsA
3247864	1	C	Ins	T	43	48	91	94.79	91		Rv2931	ppsA	phthiocerol synthesis polyketide synthase type I PpsA
3247864	2	C	Ins	A	43	48	91	94.79	91		Rv2931	ppsA	phthiocerol synthesis polyketide synthase type I PpsA
3247864	3	C	Ins	G	43	48	91	94.79	91		Rv2931	ppsA	phthiocerol synthesis polyketide synthase type I PpsA
3247864	4	C	Ins	G	43	48	91	94.79	91		Rv2931	ppsA	phthiocerol synthesis polyketide synthase type I PpsA
3247866	0	C	Del	GAP	44	48	89	94.85	97		Rv2931	ppsA	phthiocerol synthesis polyketide synthase type I PpsA
3247867	0	A	Del	GAP	44	48	89	94.85	97		Rv2931	ppsA	phthiocerol synthesis polyketide synthase type I PpsA
3247868	0	A	Del	GAP	44	48	89	94.85	97		Rv2931	ppsA	phthiocerol synthesis polyketide synthase type I PpsA
3247869	0	A	Del	GAP	44	48	89	96.84	95		Rv2931	ppsA	phthiocerol synthesis polyketide synthase type I PpsA
3247874	0	G	SNP	A	41	49	90	95.74	94	Arg810Arg (cgg/cgA)	Rv2931	ppsA	phthiocerol synthesis polyketide synthase type I PpsA
3247877	0	T	SNP	C	43	51	93	94.95	99	Phe811Phe (ttt/ttC)	Rv2931	ppsA	phthiocerol synthesis polyketide synthase type I PpsA
3247883	0	T	SNP	C	62	76	132	97.87	141	Ser813Ser (agt/agC)	Rv2931	ppsA	phthiocerol synthesis polyketide synthase type I PpsA
3248074	0	G	SNP	A	47	90	137	99.28	138	Arg877His (cgc/cAc)	Rv2931	ppsA	phthiocerol synthesis polyketide synthase type I PpsA
3248075	0	C	SNP	T	47	90	137	99.28	138	Arg877Arg (cgc/cgT)	Rv2931	ppsA	phthiocerol synthesis polyketide synthase type I PpsA
3251047	0	C	SNP	A	76	63	138	100	139	Ala1868Glu (gcg/gAg)	Rv2931	ppsA	phthiocerol synthesis polyketide synthase type I PpsA
3256494	0	A	SNP	G	87	58	144	100	145	Gly270Gly (gga/ggG)	Rv2933	ppsC	phthiocerol synthesis polyketide synthase type I PpsC
3261340	0	G	SNP	A	79	84	159	100	163	Val1886Met (gtg/Atg)	Rv2933	ppsC	phthiocerol synthesis polyketide synthase type I PpsC
3266030	0	A	SNP	G	86	67	150	100	153	Ser1261Ser (tca/tcG)	Rv2934	ppsD	phthiocerol synthesis polyketide synthase type I PpsD
3269581	0	A	SNP	G	74	60	129	100	134	Ala615Ala (gca/gcG)	Rv2935	ppsE	phthiocerol synthesis polyketide synthase type I PpsE
3270784	0	A	SNP	G	81	85	164	100	166	Gln1016Gln (caa/caG)	Rv2935	ppsE	phthiocerol synthesis polyketide synthase type I PpsE
3273107	0	C	SNP	A	52	61	112	100	113	Ala298Ala (gcc/gcA)	Rv2936	drrA	daunorubicin ABC transporter ATP-binding protein DrrA		phylo (3)
3274357	0	A	SNP	G	57	63	120	99.17	121	Thr96Ala (act/Gct)	Rv2938	drrC	daunorubicin ABC transporter permease DrrC
3277767	0	C	SNP	G	76	62	137	100	138	Gly1650Ala (ggc/gCc)	Rv2940c	mas	multifunctional mycocerosic acid synthase
3296371	1	G	Ins	C	83	45	128	82.58	128		Rv2947c	pks15	polyketide synthase
3296371	2	G	Ins	C	83	45	128	82.58	128		Rv2947c	pks15	polyketide synthase
3296371	3	G	Ins	G	83	45	128	82.58	128		Rv2947c	pks15	polyketide synthase
3296371	4	G	Ins	C	83	44	127	81.94	128		Rv2947c	pks15	polyketide synthase
3296371	5	G	Ins	G	83	45	128	82.58	128		Rv2947c	pks15	polyketide synthase
3296371	6	G	Ins	G	82	45	127	81.94	128		Rv2947c	pks15	polyketide synthase
3296371	7	G	Ins	C	83	45	128	82.58	128		Rv2947c	pks15	polyketide synthase
3296843	0	A	SNP	G	88	84	165	99.42	173	Val333Ala (gtg/gCg)	Rv2947c	pks15	polyketide synthase
3302589	0	A	SNP	C	82	73	153	100	155
3306441	0	G	SNP	A	68	69	135	100	137	Arg388Gln (cgg/cAg)	Rv2953	-	trans-acting enoyl reductase
3308606	0	G	SNP	A	76	71	143	100	147
3312620	0	C	SNP	A	69	52	119	100	121	Glu73Asp (gag/gaT)	Rv2959c	-	rhamnosyl O-methyltransferase
3314412	0	A	SNP	G	55	80	134	98.54	137	Ala237Ala (gct/gcC)	Rv2962c	-	PGL/p-HBAD biosynthesis rhamnosyltransferase
3315726	0	G	Del	GAP	55	78	130	98.52	135		Rv2963	-	integral membrane protein
3316955	0	A	SNP	C	66	63	128	99.23	130	Met143Leu (atg/Ctg)	Rv2964	purU	formyltetrahydrofolate deformylase
3326554	0	A	SNP	C	82	79	157	100	161	Asn152His (aac/Cac)	Rv2971	-	oxidoreductase		phylo (not Euro-American, M. africanum, M. bovis, M . canettii, M. caprae, M. Microti, M. pinipedii, Beijing, Delhi/CAS, EAI)
3331362	0	C	Del	GAP	65	69	133	94.37	142		Rv2975c	-	hypothetical protein
3331363	0	G	Del	GAP	65	69	133	95.04	141		Rv2975c	-	hypothetical protein
3335708	0	G	SNP	C	84	97	178	100	181	Pro14Arg (ccg/cGg)	Rv2979c	-	resolvase
3336825	0	T	SNP	C	90	93	180	100	183	Thr365Ala (aca/Gca)	Rv2981c	ddlA	D-alanine--D-alanine ligase
3338603	0	G	SNP	C	64	78	140	99.3	143	Pro133Ala (ccg/Gcg)	Rv2982c	gpdA2	glycerol-3-phosphate dehydrogenase
3348536	0	C	SNP	T	73	72	143	100	145
3349917	0	G	SNP	A	78	83	158	98.77	163	His121Tyr (cat/Tat)	Rv2992c	gltS	glutamate--tRNA ligase
3352932	0	C	SNP	G	85	75	154	100	160	Thr179Thr (acg/acC)	Rv2995c	leuB	3-isopropylmalate dehydrogenase
3355949	0	A	SNP	C	96	85	180	99.45	182	Asp284Ala (gac/gCc)	Rv2997	-	dehydrogenase
3357464	0	C	SNP	G	83	79	154	99.39	163
3358235	0	A	SNP	T	81	77	156	100	158	Met212Leu (atg/Ttg)	Rv2999	lppY	lipoprotein LppY
3363338	0	A	SNP	G	76	80	151	100	156
3367765	0	G	SNP	A	71	87	153	99.37	159	Gly343Gly (ggc/ggT)	Rv3009c	gatB	aspartyl/glutamyl-tRNA(Asn/Gln) amidotransferase subunit B
3380804	0	T	SNP	G	90	87	172	100	177	Ile64Leu (atc/Ctc)	Rv3022A	PE29	PE family protein PE29
3385218	0	C	SNP	T	85	63	146	100	148	Gly287Glu (gga/gAa)	Rv3026c	-	hypothetical protein
3393640	0	C	SNP	T	63	71	132	100	134	Asn87Asn (aac/aaT)	Rv3033	-	hypothetical protein
3395654	0	G	SNP	A	74	106	176	100	180	Leu92Leu (ctg/ctA)	Rv3035	-	hypothetical protein
3401871	0	A	SNP	G	83	77	157	100	160	Ala16Ala (gct/gcC)	Rv3041c	-	ABC transporter ATP-binding protein
3402816	0	C	SNP	T	67	59	123	100	126	Gly116Glu (gga/gAa)	Rv3042c	serB2	phosphoserine phosphatase SerB
3404376	0	C	SNP	G	70	80	146	100	150	Thr182Thr (acg/acC)	Rv3043c	ctaD	cytochrome C oxidase cytochrome 1
3413785	0	C	SNP	T	53	63	115	100	116	Val128Ile (gtc/Atc)	Rv3051c	nrdE	ribonucleoside-diphosphate reductase subunit alpha
3415181	0	C	Del	GAP	45	43	87	78.57	112
3415182	0	A	Del	GAP	45	43	87	80.73	109
3415183	0	C	Del	GAP	45	43	87	79.28	111
3415184	0	C	Del	GAP	45	43	87	80.73	109
3415185	0	T	Del	GAP	45	43	87	82.24	107
3415186	0	A	Del	GAP	45	43	87	83.02	106
3415187	0	G	Del	GAP	45	43	87	83.81	105
3415188	0	G	Del	GAP	45	43	87	83.81	105
3415189	0	G	Del	GAP	45	43	87	86.27	102
3415190	0	G	Del	GAP	45	43	87	89.8	98
3415191	0	G	Del	GAP	45	43	87	89.8	98
3415192	0	T	Del	GAP	45	43	87	88.89	99
3415193	0	G	Del	GAP	45	43	87	91.67	96
3415194	0	G	Del	GAP	45	43	87	90.72	97
3417695	0	G	SNP	A	75	73	144	99.33	149	Glu331Lys (gag/Aag)	Rv3056	dinP	DNA polymerase IV 2
3420825	0	A	SNP	G	72	81	150	100	153	Asp445Gly (gac/gGc)	Rv3059	cyp136	cytochrome P450 Cyp136
3425854	0	C	SNP	T	101	111	209	99.53	213	Pro91Ser (ccg/Tcg)	Rv3062	ligB	DNA ligase
3428897	0	G	SNP	C	88	79	162	100	167	Arg552Pro (cgt/cCt)	Rv3063	cstA	carbon starvation protein A
3428917	0	C	SNP	A	86	83	167	99.41	170	Arg559Ser (cgt/Agt)	Rv3063	cstA	carbon starvation protein A
3437007	0	G	SNP	C	108	105	209	99.53	214	Ala77Pro (gcc/Ccc)	Rv3074	-	hypothetical protein
3440464	0	T	SNP	G	89	72	158	100	161	Arg308Arg (cgt/cgG)	Rv3077	-	hydrolase
3440468	0	G	SNP	C	89	74	159	100	163	Gly310Arg (ggc/Cgc)	Rv3077	-	hydrolase
3450065	0	G	SNP	C	88	73	158	98.17	164	Arg23Arg (cgg/cgC)	Rv3084	lipR	acetyl-hydrolase LipR
3450725	0	T	SNP	C	67	77	142	100	144	Val243Val (gtt/gtC)	Rv3084	lipR	acetyl-hydrolase LipR
3454263	0	C	SNP	G	55	69	123	100	124	Leu447Val (ctc/Gtc)	Rv3087	-	diacyglycerol O-acyltransferase
3455686	0	G	SNP	C	72	63	130	100	135	Leu449Leu (ctg/ctC)	Rv3088	tgs4	diacyglycerol O-acyltransferase
3456666	0	A	SNP	G	56	72	126	100	128	Ala302Ala (gca/gcG)	Rv3089	fadD13	long chain-fatty-acid--CoA ligase FadD13
3459081	0	G	SNP	C	102	71	170	100	173	Ala291Pro (gca/Cca)	Rv3090	-	hypothetical protein
3462135	0	G	SNP	C	111	91	201	100	202	Cys210Trp (tgc/tgG)	Rv3093c	-	oxidoreductase
3466919	0	C	SNP	G	65	69	133	98.53	136	Gly58Ala (ggc/gCc)	Rv3097c	lipY	triacylglycerol lipase Lip
3467465	0	C	SNP	G	71	46	114	100	117	Ala66Ala (gcg/gcC)	Rv3098c	-	hypothetical protein
3470593	0	C	SNP	T	71	58	126	98.47	131	Ala29Ala (gcg/gcA)	Rv3101c	ftsX	cell division protein FtsX
3473996	1	G	Ins	A	78	90	168	96	169
3480474	0	G	SNP	A	85	60	144	100	145	Gly134Glu (gga/gAa)	Rv3113	-	phosphatase
3480789	0	T	SNP	C	84	71	153	99.36	156	Ser11Pro (tca/Cca)	Rv3114	-	hypothetical protein
3486977	0	A	SNP	G	72	64	133	99.27	137	Lys157Glu (aaa/Gaa)	Rv3121	cyp141	cytochrome P450 Cyp141
3488122	0	G	SNP	A	71	93	160	100	164	Gly12Arg (ggg/Agg)	Rv3122	-	hypothetical protein
3489665	0	C	SNP	T	45	64	108	99.09	110	Pro54Ser (cca/Tca)	Rv3124	moaR1	transcriptional regulator MoaR
3495491	0	G	SNP	A	73	77	148	100	150	Ser292Ser (agc/agT)	Rv3130c	tgs1	diacyglycerol O-acyltransferase
3499497	0	G	SNP	C	55	67	118	100	122	Ala140Gly (gcc/gGc)	Rv3133c	devR	two component transcriptional regulator DevR
3500243	0	G	SNP	C	70	73	140	100	143	Ala169Ala (gcc/gcG)	Rv3134c	-	universal stress protein
3503895	0	C	SNP	T	88	72	157	100	160	Pro168Leu (ccg/cTg)	Rv3137	-	histidinol-phosphatase
3506650	0	A	SNP	C	63	93	155	98.73	158	Ile430Leu (atc/Ctc)	Rv3139	fadE24	acyl-CoA dehydrogenase FadE24
3509231	0	G	SNP	A	76	78	152	100	154	Arg106Cys (cgc/Tgc)	Rv3142c	-	hypothetical protein
3509300	0	A	Del	GAP	60	75	132	96.43	140		Rv3142c	-	hypothetical protein
3509301	0	G	Del	GAP	60	75	132	100	135		Rv3142c	-	hypothetical protein
3510120	0	T	SNP	G	87	102	186	100	189	Lys400Gln (aag/Cag)	Rv3144c	PPE52	PPE family protein PPE52
3515467	0	C	SNP	T	86	73	156	99.38	160	Pro19Leu (ccg/cTg)	Rv3150	nuoF	NADH-quinone oxidoreductase subunit F
3518167	0	A	SNP	G	105	102	204	100	207	Ile474Met (ata/atG)	Rv3151	nuoG	NADH-quinone oxidoreductase subunit G
3518555	0	A	SNP	G	86	103	182	99.47	190	Thr604Ala (acg/Gcg)	Rv3151	nuoG	NADH-quinone oxidoreductase subunit G
3530955	0	C	SNP	G	80	70	148	100	150	Val62Leu (gtc/Ctc)	Rv3161c	-	dioxygenase
3531097	0	A	SNP	C	88	77	161	98.8	167	Leu14Leu (ctt/ctG)	Rv3161c	-	dioxygenase
3539353	0	G	SNP	A	97	103	200	99.5	201	Gln283Gln (cag/caA)	Rv3170	aofH	flavin-containing monoamine oxidase
3556275	0	A	SNP	G	63	51	112	100	114	Leu138Pro (ctg/cCg)	Rv3190c	-	hypothetical protein
3557253	0	C	SNP	T	69	74	139	99.31	144
3557911	0	C	SNP	T	67	73	137	97.9	143	Leu145Leu (ctg/ctA)	Rv3191c	-	transposase
3562338	0	G	SNP	T	87	65	149	100	152	Leu279Met (ctg/Atg)	Rv3193c	-	transmembrane protein
3580637	0	T	Del	GAP	83	71	154	99.35	155
3581414	0	A	SNP	G	78	79	157	100	157	Thr34Ala (aca/Gca)	Rv3204	-	DNA-methyltransferase
3582694	0	C	SNP	T	76	74	147	100	150	Lys339Lys (aag/aaA)	Rv3206c	moeB1	adenylyltransferase/sulfurtransferase
3584577	0	C	SNP	T	71	61	132	97.06	136	Gly28Arg (ggg/Agg)	Rv3207c	-	hypothetical protein
3589711	0	C	SNP	A	93	81	171	97.21	179	Asp106Glu (gac/gaA)	Rv3212	-	hypothetical protein
3590686	1	G	Ins	C	55	51	106	96.36	106
3591063	0	T	SNP	C	72	85	155	100	157	Lys144Glu (aag/Gag)	Rv3213c	-	SOJ/ParA-like protein
3600576	0	C	SNP	T	93	86	178	99.44	180	Cys242Cys (tgc/tgT)	Rv3224	-	iron-regulated short-chain dehydrogenase/reductase
3604821	0	G	SNP	C	134	108	236	100	242	Ala32Ala (gcg/gcC)	Rv3228	-	hypothetical protein
3610391	1	A	Ins	C	80	85	165	97.06	166		Rv3234c	tgs3	diacyglycerol O-acyltransferase
3611287	0	C	Del	GAP	70	64	133	97.1	138
3614982	0	T	SNP	C	75	83	155	99.37	159	Leu874Leu (cta/ctG)	Rv3239c	-	transmembrane transport protein
3621423	0	A	SNP	G	83	81	159	100	164
3622441	0	A	SNP	C	77	79	153	100	156	Val217Val (gtt/gtG)	Rv3243c	-	hypothetical protein
3625065	0	T	SNP	G	64	75	139	100	139	Met517Leu (atg/Ctg)	Rv3245c	mtrB	two component sensory histidine kinase MtrB
3638093	0	G	SNP	A	65	73	138	100	138	Ser206Leu (tcg/tTg)	Rv3257c	pmmA	phosphomannomutase PmmA
3645524	0	C	SNP	T	84	67	148	100	151	Asp152Asn (gac/Aac)	Rv3264c	manB	D-alpha-D-mannose-1-phosphate guanylyltransferase ManB
3648509	0	C	SNP	G	84	83	165	99.4	168	Pro209Ala (cct/Gct)	Rv3267	-	hypothetical protein
3653988	0	G	SNP	A	91	104	193	99.49	196	Val181Met (gtg/Atg)	Rv3272	-	hypothetical protein
3656206	0	C	SNP	A	70	88	156	100	158	Arg524Ser (cgc/Agc)	Rv3273	-	transmembrane carbonic anhydrase
3670040	0	C	SNP	T	89	79	167	100	168	Ala124Ala (gcg/gcA)	Rv3289c	-	transmembrane protein
3671850	0	G	SNP	A	61	71	132	99.25	133	Pro150Ser (cca/Tca)	Rv3291c	lrpA	transcriptional regulator LrpA
3678094	0	C	SNP	T	79	76	153	100	155	Ala440Ala (gcc/gcT)	Rv3296	lhr	ATP-dependent helicase
3679764	0	G	SNP	A	128	114	235	100	242	Ser997Asn (agc/aAc)	Rv3296	lhr	ATP-dependent helicase
3681548	0	A	SNP	C	67	90	156	100	157	Arg77Arg (agg/Cgg)	Rv3297	nei	endonuclease VIII
3685510	0	T	SNP	C	104	86	189	98.96	192	Ser152Gly (agt/Ggt)	Rv3299c	atsB	arylsulfatase AtsB
3689523	0	G	SNP	T	75	62	137	100	137	Cys472_ (tgc/tgA)	Rv3303c	lpdA	NAD(P)H quinone reductase LpdA
3690016	0	A	SNP	G	92	83	171	100	175	Leu308Ser (ttg/tCg)	Rv3303c	lpdA	NAD(P)H quinone reductase LpdA
3693681	0	A	SNP	C	91	85	174	100	176	Ala103Ala (gct/gcG)	Rv3306c	amiB1	amidase AmiB
3697585	0	C	SNP	T	69	76	145	99.32	146	Leu130Phe (ctc/Ttc)	Rv3310	sapM	acid phosphatase
3704596	0	G	SNP	C	84	60	143	100	144	Val54Leu (gtg/Ctg)	Rv3317	sdhD	succinate dehydrogenase hydrophobic membrane anchor subunit
3711910	0	G	SNP	A	46	46	91	98.92	93	Trp54_ (tgg/tgA)	Rv3327	-	transposase fusion protein
3712372	0	A	SNP	G	53	48	98	100	101	Leu208Leu (cta/ctG)	Rv3327	-	transposase fusion protein
3714211	0	G	SNP	T	77	78	154	100	155	Pro41Gln (ccg/cAg)	Rv3328c	sigJ	ECF RNA polymerase sigma factor SigJ
3714639	0	G	SNP	A	67	99	166	100	166	Arg83His (cgc/cAc)	Rv3329	-	aminotransferase
3714757	0	A	SNP	C	95	73	165	100	168	Gln122His (caa/caC)	Rv3329	-	aminotransferase
3715775	0	C	SNP	T	99	106	202	100	205
3718357	0	C	SNP	T	80	74	152	100	154	Pro423Leu (ccg/cTg)	Rv3331	sugI	sugar-transport integral membrane protein SugI
3721806	0	G	SNP	C	78	75	151	100	153	Gly265Gly (ggc/ggG)	Rv3335c	-	integral membrane protein
3722702	0	G	SNP	C	73	76	147	100	149	Leu310Leu (ctc/ctG)	Rv3336c	trpS	tryptophan--tRNA ligase		phylo (3,1,2)
3729342	0	C	SNP	T	97	76	170	100	173	Ala240Val (gcg/gTg)	Rv3342	-	methyltransferase
3729597	0	G	SNP	C	80	113	188	100	193	Leu2447Val (ctc/Gtc)	Rv3343c	PPE54	PPE family protein PPE54
3730371	0	C	SNP	T	86	83	169	94.41	179	Gly2189Ser (ggc/Agc)	Rv3343c	PPE54	PPE family protein PPE54
3730466	0	A	SNP	G	86	97	182	90.15	203	Ile2157Thr (atc/aCc)	Rv3343c	PPE54	PPE family protein PPE54
3730682	0	C	Del	GAP	31	62	88	75	124		Rv3343c	PPE54	PPE family protein PPE54
3730683	0	C	Del	GAP	31	62	88	75	124		Rv3343c	PPE54	PPE family protein PPE54
3730684	0	A	Del	GAP	31	62	88	75	124		Rv3343c	PPE54	PPE family protein PPE54
3732113	0	C	SNP	G	86	77	161	97.6	167	Arg1608Pro (cgg/cCg)	Rv3343c	PPE54	PPE family protein PPE54
3732114	0	G	SNP	T	85	75	159	98.16	163	Arg1608Arg (cgg/Agg)	Rv3343c	PPE54	PPE family protein PPE54
3732310	0	G	SNP	A	71	77	147	88.1	168	Asn1542Asn (aac/aaT)	Rv3343c	PPE54	PPE family protein PPE54
3732344	0	G	SNP	A	73	76	147	93.12	160	Ala1531Val (gcc/gTc)	Rv3343c	PPE54	PPE family protein PPE54
3732517	0	A	SNP	G	85	67	146	75.62	201	Ile1473Ile (att/atC)	Rv3343c	PPE54	PPE family protein PPE54
3732525	0	A	SNP	T	90	61	149	75.5	200	Phe1471Ile (ttc/Atc)	Rv3343c	PPE54	PPE family protein PPE54
3732553	0	A	SNP	G	98	66	163	78.47	209	Ile1461Ile (att/atC)	Rv3343c	PPE54	PPE family protein PPE54
3732624	0	A	SNP	G	92	90	178	94.79	192	Leu1438Leu (ttg/Ctg)	Rv3343c	PPE54	PPE family protein PPE54
3735802	0	C	SNP	G	96	97	189	94.61	204	Thr378Thr (acg/acC)	Rv3343c	PPE54	PPE family protein PPE54
3736024	0	A	SNP	G	81	75	150	100	156	Gly304Gly (ggt/ggC)	Rv3343c	PPE54	PPE family protein PPE54
3736628	0	T	SNP	G	152	115	260	100	267	Glu103Ala (gag/gCg)	Rv3343c	PPE54	PPE family protein PPE54
3737479	0	G	Del	GAP	56	71	127	96.21	132		Rv3344c	PE_PGRS49	PE-PGRS family protein PE_PGRS49
3737480	0	G	Del	GAP	57	71	128	100	128		Rv3344c	PE_PGRS49	PE-PGRS family protein PE_PGRS49
3737481	0	C	Del	GAP	57	71	128	98.46	130		Rv3344c	PE_PGRS49	PE-PGRS family protein PE_PGRS49
3737482	0	G	Del	GAP	57	71	128	96.97	132		Rv3344c	PE_PGRS49	PE-PGRS family protein PE_PGRS49
3737483	0	C	Del	GAP	57	71	128	96.97	132		Rv3344c	PE_PGRS49	PE-PGRS family protein PE_PGRS49
3737484	0	C	Del	GAP	57	71	128	96.97	132		Rv3344c	PE_PGRS49	PE-PGRS family protein PE_PGRS49
3737485	0	G	Del	GAP	57	71	128	97.71	131		Rv3344c	PE_PGRS49	PE-PGRS family protein PE_PGRS49
3737486	0	C	Del	GAP	57	71	128	97.71	131		Rv3344c	PE_PGRS49	PE-PGRS family protein PE_PGRS49
3737487	0	C	Del	GAP	57	71	128	96.97	132		Rv3344c	PE_PGRS49	PE-PGRS family protein PE_PGRS49
3737488	0	G	Del	GAP	57	71	128	96.97	132		Rv3344c	PE_PGRS49	PE-PGRS family protein PE_PGRS49
3737489	0	G	Del	GAP	57	71	128	98.46	130		Rv3344c	PE_PGRS49	PE-PGRS family protein PE_PGRS49
3737490	0	C	Del	GAP	56	71	128	99.22	128		Rv3344c	PE_PGRS49	PE-PGRS family protein PE_PGRS49
3737491	0	G	Del	GAP	56	71	128	95.49	133		Rv3344c	PE_PGRS49	PE-PGRS family protein PE_PGRS49
3737492	0	C	Del	GAP	56	71	128	96.21	132		Rv3344c	PE_PGRS49	PE-PGRS family protein PE_PGRS49
3737493	0	C	Del	GAP	56	71	128	97.69	130		Rv3344c	PE_PGRS49	PE-PGRS family protein PE_PGRS49
3737494	0	G	Del	GAP	56	71	128	95.49	133		Rv3344c	PE_PGRS49	PE-PGRS family protein PE_PGRS49
[truncated: 335 more rows]
