# Supplementary material for: Novel Mutations in Putative Nicotinic Acid Phosphoribosyltransferases of Mycobacterium tuberculosis and Their Effect on Protein Thermodynamic Properties
Source: Polymers (Basel). 2022 Apr 18;14(8):1623. doi: 10.3390/polym14081623 (PMC9031469; doi:10.3390/polym14081623)
Supplement: Supplementary file 1 [file polymers-14-01623-s001.zip › Supplementary files S1/780.xlsx]

## Sheet: 780
#Pos	Insindex	Ref	Type	Allel	CovFor	CovRev	Qual20	Freq	Cov	Subst	Gene	GeneName	Product	ResistanceSNP	PhyloSNP	InterestingRegion
1849	0	C	SNP	A	98	70	165	99.41	169
1977	0	A	SNP	G	96	70	163	100	166
3446	0	C	SNP	T	90	86	171	98.32	179	Ala56Val (gcc/gTc)	Rv0003	recF	DNA replication/repair protein RecF
4013	0	T	SNP	C	96	77	173	100	173	Ile245Thr (atc/aCc)	Rv0003	recF	DNA replication/repair protein RecF
7362	0	G	SNP	C	98	79	173	99.44	178	Glu21Gln (gag/Cag)	Rv0006	gyrA	DNA gyrase subunit A			fluoroquinolones (FQ)
7585	0	G	SNP	C	71	86	153	100	157	Ser95Thr (agc/aCc)	Rv0006	gyrA	DNA gyrase subunit A		phylo (not H37Rv)	fluoroquinolones (FQ)
9304	0	G	SNP	A	109	99	200	100	208	Gly668Asp (ggc/gAc)	Rv0006	gyrA	DNA gyrase subunit A			fluoroquinolones (FQ)
11637	0	C	SNP	T	83	96	178	97.28	184
11879	0	A	SNP	G	119	76	193	100	195	Ser145Pro (tcc/Ccc)	Rv0008c	-	cell wall synthesis protein CwsA
12204	0	G	SNP	A	116	125	237	98.37	245	Leu36Leu (ctc/ctT)	Rv0008c	-	cell wall synthesis protein CwsA
14724	0	G	SNP	C	88	92	180	97.83	184	Leu212Leu (ctg/ctC)	Rv0012	-	membrane protein
14785	0	T	SNP	C	95	102	197	100	197	Cys233Arg (tgc/Cgc)	Rv0012	-	membrane protein
15117	0	C	SNP	G	92	83	172	97.77	179	Ile68Met (atc/atG)	Rv0013	trpG	anthranilate synthase component II
21795	0	G	SNP	A	132	121	237	99.22	255	Pro463Ser (ccg/Tcg)	Rv0018c	pstP	phosphoserine/threonine phosphatase PstP
24007	0	G	SNP	T	77	79	153	98.73	158	Arg480Arg (cgg/Agg)	Rv0020c	fhaA	FHA domain-containing protein FhaA
24710	0	G	Del	GAP	66	55	118	76.1	159		Rv0020c	fhaA	FHA domain-containing protein FhaA
24711	0	G	Del	GAP	66	55	118	77.07	157		Rv0020c	fhaA	FHA domain-containing protein FhaA
24712	0	G	Del	GAP	66	55	118	77.56	156		Rv0020c	fhaA	FHA domain-containing protein FhaA
24713	0	G	Del	GAP	66	55	118	78.57	154		Rv0020c	fhaA	FHA domain-containing protein FhaA
24714	0	T	Del	GAP	66	55	118	78.06	155		Rv0020c	fhaA	FHA domain-containing protein FhaA
24715	0	A	Del	GAP	66	55	118	79.08	153		Rv0020c	fhaA	FHA domain-containing protein FhaA
24716	0	A	Del	GAP	66	55	118	79.61	152		Rv0020c	fhaA	FHA domain-containing protein FhaA
26099	0	G	SNP	A	75	97	170	96.63	178	Asp261Asp (gac/gaT)	Rv0021c	-	hypothetical protein
26748	0	C	Del	GAP	71	78	149	95.51	156		Rv0021c	-	hypothetical protein
26957	0	C	SNP	G	102	70	169	98.29	175
26959	0	C	SNP	G	102	73	172	100	175
27487	0	G	SNP	A	78	82	158	98.77	162
33372	0	T	SNP	C	97	79	173	97.78	180	Leu50Ser (ttg/tCg)	Rv0030	-	hypothetical protein
34044	0	T	SNP	C	90	102	191	100	192
34569	0	C	Del	GAP	74	85	157	95.78	166		Rv0032	bioF2	8-amino-7-oxononanoate synthase
37031	0	C	SNP	G	103	114	215	100	217	Ala55Ala (gcc/gcG)	Rv0034	-	hypothetical protein
42281	0	C	SNP	A	119	159	278	99.29	280	Cys24Phe (tgc/tTc)	Rv0039c	-	transmembrane protein
42967	0	G	SNP	C	107	113	214	100	220	Pro133Pro (ccc/ccG)	Rv0040c	mtc28	hypothetical protein
49360	0	C	SNP	T	83	79	161	98.78	164	Val194Ile (gtc/Atc)	Rv0045c	-	hydrolase
49691	0	C	Del	GAP	84	78	158	96.43	168		Rv0045c	-	hydrolase
49692	0	C	Del	GAP	84	78	158	98.78	164		Rv0045c	-	hydrolase
50557	0	T	SNP	C	73	77	149	97.4	154	Arg190Gly (agg/Ggg)	Rv0046c	ino1	inositol-3-phosphate synthase
51949	0	A	SNP	G	101	99	199	97.56	205	Val250Ala (gtc/gCc)	Rv0048c	-	membrane protein
53422	0	G	SNP	A	162	169	321	99.4	333
54394	0	A	SNP	G	104	96	197	99.01	202	Ala244Ala (gca/gcG)	Rv0050	ponA1	bifunctional penicillin-insensitive transglycosylase/penicillin-sensitive transpeptidase
54842	0	G	SNP	T	98	78	164	97.78	180	Ala394Ser (gcg/Tcg)	Rv0050	ponA1	bifunctional penicillin-insensitive transglycosylase/penicillin-sensitive transpeptidase
55543	1	G	Ins	C	89	80	169	90.37	169		Rv0050	ponA1	bifunctional penicillin-insensitive transglycosylase/penicillin-sensitive transpeptidase
55543	2	G	Ins	C	89	80	169	90.37	169		Rv0050	ponA1	bifunctional penicillin-insensitive transglycosylase/penicillin-sensitive transpeptidase
55543	3	G	Ins	G	89	80	169	90.37	169		Rv0050	ponA1	bifunctional penicillin-insensitive transglycosylase/penicillin-sensitive transpeptidase
55543	4	G	Ins	C	89	79	168	89.84	169		Rv0050	ponA1	bifunctional penicillin-insensitive transglycosylase/penicillin-sensitive transpeptidase
55543	5	G	Ins	C	89	79	168	89.84	169		Rv0050	ponA1	bifunctional penicillin-insensitive transglycosylase/penicillin-sensitive transpeptidase
55543	6	G	Ins	T	89	80	169	90.37	169		Rv0050	ponA1	bifunctional penicillin-insensitive transglycosylase/penicillin-sensitive transpeptidase
55553	0	C	SNP	T	84	78	162	96.43	168	Pro631Ser (ccg/Tcg)	Rv0050	ponA1	bifunctional penicillin-insensitive transglycosylase/penicillin-sensitive transpeptidase
56001	0	G	SNP	A	70	75	142	96.67	150	Gln102Gln (cag/caA)	Rv0051	-	transmembrane protein
58118	0	T	SNP	C	77	78	154	98.1	158
60669	0	G	SNP	A	95	78	170	98.3	176	Gly92Arg (ggg/Agg)	Rv0058	dnaB	replicative DNA helicase
62049	0	A	SNP	G	92	83	168	100	175	Arg552Gly (agg/Ggg)	Rv0058	dnaB	replicative DNA helicase
65083	0	G	SNP	A	98	97	186	99.49	196	Pro90Ser (ccc/Tcc)	Rv0061c	-	hypothetical protein
66632	0	C	SNP	T	117	143	255	98.86	263	Pro361Ser (cct/Tct)	Rv0062	celA1	cellulase CelA
67012	0	C	SNP	T	116	137	250	98.44	257	Thr30Thr (acc/acT)	Rv0063	-	oxidoreductase
69895	0	A	SNP	G	116	90	202	97.17	212	Asn426Asp (aat/Gat)	Rv0064	-	transmembrane protein
69984	0	C	SNP	A	93	97	190	98.96	192	Ala455Ala (gcc/gcA)	Rv0064	-	transmembrane protein
69989	0	G	SNP	A	93	100	193	100	193	Gly457Asp (ggt/gAt)	Rv0064	-	transmembrane protein
70267	0	G	SNP	T	98	110	204	99.05	210	Val550Phe (gtc/Ttc)	Rv0064	-	transmembrane protein
70816	0	A	SNP	G	101	105	203	100	206	Asn733Asp (aac/Gac)	Rv0064	-	transmembrane protein
71336	0	G	SNP	C	136	114	242	100	250	Arg906Pro (cgc/cCc)	Rv0064	-	transmembrane protein
72549	0	C	SNP	T	86	111	195	98.99	199	Gly655Ser (ggt/Agt)	Rv0066c	icd2	isocitrate dehydrogenase
75233	0	C	SNP	A	87	66	150	97.45	157
75940	0	G	SNP	C	88	85	173	99.43	174	Val214Leu (gtg/Ctg)	Rv0068	-	oxidoreductase
79726	0	C	SNP	T	101	98	196	97.07	205	Arg81Trp (cgg/Tgg)	Rv0071	-	maturase
80616	0	C	SNP	G	83	83	165	100	166
87084	0	A	SNP	C	77	104	176	96.79	187	Glu186Ala (gag/gCg)	Rv0078	-	transcriptional regulator
92199	0	T	SNP	G	130	153	280	100	283	Thr600Thr (act/acG)	Rv0083	-	oxidoreductase
103552	0	G	SNP	T	103	116	217	99.1	221	Arg38Ser (cgt/Agt)	Rv0093c	-	membrane protein
104712	0	C	SNP	T	108	99	206	87.34	237
104824	0	C	SNP	A	86	112	196	99.5	199	Ser131Ile (agc/aTc)	Rv0095c	-	hypothetical protein
104838	0	T	SNP	G	88	112	199	100	200	Glu126Asp (gaa/gaC)	Rv0095c	-	hypothetical protein
105736	0	T	SNP	C	107	95	200	96.65	209	Val138Ala (gtc/gCc)	Rv0096	PPE1	PPE family protein PPE1
113633	0	G	SNP	A	91	107	195	98.02	202	Pro1211Pro (ccg/ccA)	Rv0101	nrp	peptide synthetase Nrp
116000	0	T	SNP	G	98	97	191	99.49	196	Val2000Val (gtt/gtG)	Rv0101	nrp	peptide synthetase Nrp
117389	0	C	SNP	T	82	79	160	99.38	162	Thr2463Thr (acc/acT)	Rv0101	nrp	peptide synthetase Nrp
122109	0	A	SNP	G	90	114	201	100	204	Leu22Ser (ttg/tCg)	Rv0103c	ctpB	cation-transporter P-type ATPase B
123198	0	T	SNP	C	79	104	180	98.92	185	Pro294Pro (cct/ccC)	Rv0104	-	hypothetical protein
123520	0	T	SNP	C	93	76	166	100	169	Tyr402His (tat/Cat)	Rv0104	-	hypothetical protein
123745	0	G	SNP	A	78	84	155	98.18	165	Gly477Arg (ggg/Agg)	Rv0104	-	hypothetical protein
125830	1	G	Ins	A	84	77	161	94.71	161		Rv0107c	ctpI	cation-transporter ATPase I
129576	0	A	SNP	C	128	139	262	98.52	271	Ala322Ala (gct/gcG)	Rv0107c	ctpI	cation-transporter ATPase I
131174	1	T	Ins	G	108	70	178	97.27	180
132417	0	C	SNP	G	222	211	426	99.77	434	Arg346Gly (cgc/Ggc)	Rv0109	PE_PGRS1	PE-PGRS family protein PE_PGRS1
133839	0	C	SNP	T	101	76	174	100	177
142668	0	G	SNP	A	104	92	195	97.51	201	Asn403Asn (aac/aaT)	Rv0118c	oxcA	oxalyl-CoA decarboxylase OxcA
143207	0	T	SNP	C	104	93	193	98.01	201	Ser224Gly (agc/Ggc)	Rv0118c	oxcA	oxalyl-CoA decarboxylase OxcA
143362	0	G	SNP	A	122	110	229	97.48	238	Pro172Leu (ccc/cTc)	Rv0118c	oxcA	oxalyl-CoA decarboxylase OxcA
144865	0	C	SNP	T	105	131	236	99.16	238	Leu273Leu (ctg/Ttg)	Rv0119	fadD7	fatty-acid--CoA ligase FadD7
146087	0	T	SNP	C	84	100	181	100	184	Asn562Ser (aat/aGt)	Rv0120c	fusA2	elongation factor G
147671	0	C	Del	GAP	100	87	182	96.89	193		Rv0120c	fusA2	elongation factor G
154283	0	T	SNP	C	100	111	207	100	211	Ser18Pro (tcg/Ccg)	Rv0127	mak	maltokinase
157129	0	C	SNP	T	78	94	170	98.29	175	Gly158Ser (ggc/Agc)	Rv0129c	fbpC	diacylglycerol acyltransferase/mycolyltransferase Ag85C		phylo (Delhi/CAS)
157936	0	G	SNP	C	84	89	170	98.3	176	Glu30Asp (gag/gaC)	Rv0130	htdZ	3-hydroxyl-thioester dehydratase
158427	0	C	SNP	T	81	75	153	97.5	160	Arg411His (cgc/cAc)	Rv0131c	fadE1	acyl-CoA dehydrogenase FadE1
170671	0	G	SNP	A	94	96	188	98.45	193	Ala130Thr (gcc/Acc)	Rv0144	-	transcriptional regulator
172492	0	C	SNP	G	91	111	199	98.54	205	Tyr94_ (tac/taG)	Rv0146	-	S-adenosylmethionine-dependentmethyltransferase
176535	0	G	Del	GAP	73	83	160	93.98	166		Rv0149	-	quinone oxidoreductase
177058	0	T	Del	GAP	59	75	133	98.53	136
177059	0	T	Del	GAP	59	75	133	98.53	136
177060	0	C	Del	GAP	59	75	133	98.53	136
177061	0	G	Del	GAP	59	75	133	98.53	136
177062	0	C	Del	GAP	59	75	133	98.53	136
177063	0	G	Del	GAP	59	75	133	98.53	136
177064	0	G	Del	GAP	59	74	133	98.52	135
177857	0	G	SNP	A	83	95	174	100	178	Leu485Leu (ctg/Ttg)	Rv0151c	PE1	PE family protein PE1
178205	0	C	SNP	G	68	87	152	98.73	157	Gly369Arg (ggc/Cgc)	Rv0151c	PE1	PE family protein PE1
178453	0	C	SNP	G	86	66	152	97.44	156	Gly286Ala (ggg/gCg)	Rv0151c	PE1	PE family protein PE1
181090	0	C	SNP	T	96	145	238	97.97	246
188317	0	A	SNP	G	88	86	173	99.43	175	Ser175Pro (tcc/Ccc)	Rv0159c	PE3	PE family protein PE3
188800	0	T	SNP	C	78	77	153	100	155	Thr14Ala (acg/Gcg)	Rv0159c	PE3	PE family protein PE3
189850	0	A	SNP	G	77	69	144	97.99	149	Phe197Ser (ttc/tCc)	Rv0160c	PE4	PE family protein PE4
194305	1	C	Ins	G	100	97	197	94.71	197		Rv0165c	mce1R	transcriptional regulator Mce1R
194305	2	C	Ins	G	99	97	196	94.23	196		Rv0165c	mce1R	transcriptional regulator Mce1R
194681	0	G	SNP	C	83	90	172	99.43	174	Leu45Leu (ctc/ctG)	Rv0165c	mce1R	transcriptional regulator Mce1R
196642	0	C	SNP	T	86	83	168	100	169	Asn550Asn (aac/aaT)	Rv0166	fadD5	fatty-acid--CoA ligase FadD5
198401	0	G	SNP	T	78	78	151	97.5	160	Gly248Cys (ggc/Tgc)	Rv0168	yrbE1B	membrane protein
199470	0	T	SNP	G	96	98	190	98.98	196	Ser313Ala (tcc/Gcc)	Rv0169	mce1A	Mce family protein Mce1A
201949	0	G	SNP	A	161	115	271	98.92	279	Gly340Arg (ggg/Agg)	Rv0171	mce1C	Mce family protein Mce1C
206339	0	T	SNP	C	90	81	167	100	171	Leu370Pro (ctg/cCg)	Rv0174	mce1F	Mce family protein Mce1F
206481	0	C	SNP	G	87	63	148	92.02	163	Pro417Pro (ccc/ccG)	Rv0174	mce1F	Mce family protein Mce1F
206484	0	G	SNP	T	90	73	152	92.61	176	Gly418Gly (ggg/ggT)	Rv0174	mce1F	Mce family protein Mce1F
207079	0	G	SNP	C	76	72	147	100	148	Arg89Pro (cgc/cCc)	Rv0175	-	Mce associated membrane protein
210624	0	C	SNP	T	119	78	194	98.01	201	Leu63Leu (ctg/ctA)	Rv0179c	lprO	lipoprotein LprO
217201	0	T	SNP	C	95	97	190	100	192	Asn311Asn (aat/aaC)	Rv0186	bglS	beta-glucosidase BglS
218599	0	T	SNP	C	89	100	187	99.47	190
223942	0	T	SNP	C	140	179	316	100	319	Ser127Pro (tcg/Ccg)	Rv0192	-	hypothetical protein
224338	0	C	SNP	T	91	136	226	99.13	229	Pro259Ser (ccg/Tcg)	Rv0192	-	hypothetical protein
225323	0	T	SNP	C	82	83	160	100	165	Lys417Glu (aag/Gag)	Rv0193c	-	hypothetical protein
227098	0	T	SNP	C	94	113	202	100	207	Met74Thr (atg/aCg)	Rv0194	-	multidrug ABC transporter ATPase/permease
230576	1	G	Ins	T	71	67	138	95.83	138
230921	0	C	Del	GAP	98	95	184	97.47	198		Rv0195	-	two component transcriptional regulator
231114	0	C	SNP	G	63	92	151	99.36	156	Ala72Ala (gcc/gcG)	Rv0195	-	two component transcriptional regulator
234477	0	T	SNP	G	65	58	120	100	123	Tyr749_ (tat/taG)	Rv0197	-	oxidoreductase
234496	1	C	Ins	G	68	54	122	97.6	123		Rv0197	-	oxidoreductase
234496	2	C	Ins	T	67	55	122	97.6	122		Rv0197	-	oxidoreductase
243924	0	G	Del	GAP	91	86	175	94.65	187		Rv0205	-	transmembrane protein
249522	0	T	SNP	C	135	161	288	97.37	304	Val162Ala (gtg/gCg)	Rv0209	-	hypothetical protein
251575	0	G	SNP	A	89	99	182	98.43	191	Ala486Thr (gcg/Acg)	Rv0210	-	hypothetical protein
255373	0	T	SNP	C	95	67	158	97.59	166	Asp193Gly (gac/gGc)	Rv0213c	-	methyltransferase
257071	0	C	SNP	T	96	87	181	98.39	186	Tyr336Tyr (tac/taT)	Rv0214	fadD4	fatty-acid--CoA ligase FadD4
261869	0	T	SNP	C	191	171	360	100	362	Cys316Arg (tgt/Cgt)	Rv0218	-	transmembrane protein
262268	0	A	SNP	T	133	151	279	98.61	288	Ala5Ala (gca/gcT)	Rv0219	-	transmembrane protein
264992	0	T	SNP	C	77	89	161	99.4	167	Leu309Pro (ctg/cCg)	Rv0221	-	diacyglycerol O-acyltransferase
265554	0	A	SNP	C	89	74	161	100	163	Val16Val (gta/gtC)	Rv0222	echA1	enoyl-CoA hydratase EchA1
266405	0	C	SNP	T	88	95	182	99.46	184	Gly454Ser (ggc/Agc)	Rv0223c	-	aldehyde dehydrogenase
274463	0	C	SNP	A	91	87	176	98.34	181	Arg86Leu (cgt/cTt)	Rv0229c	-	hypothetical protein
276539	0	G	SNP	C	71	84	155	98.73	157	Gly161Ala (ggc/gCc)	Rv0231	fadE4	acyl-CoA dehydrogenase FadE4
278681	0	C	SNP	G	75	79	154	100	154	His33Asp (cat/Gat)	Rv0233	nrdB	ribonucleoside-diphosphate reductase subunit beta NrdB
283503	0	G	SNP	A	166	155	309	98.47	326	His1117Tyr (cac/Tac)	Rv0236c	aftD	alpha-(1->3)-arabinofuranosyltransferase
283614	0	T	SNP	C	160	168	322	99.39	330	Ser1080Gly (agc/Ggc)	Rv0236c	aftD	alpha-(1->3)-arabinofuranosyltransferase
285772	0	A	SNP	C	210	172	379	100	382	Pro360Pro (cct/ccG)	Rv0236c	aftD	alpha-(1->3)-arabinofuranosyltransferase
285871	0	A	SNP	G	194	194	382	99.49	390	Val327Val (gtt/gtC)	Rv0236c	aftD	alpha-(1->3)-arabinofuranosyltransferase
287142	0	C	Del	GAP	102	87	189	96.92	195
289253	0	C	SNP	T	95	77	169	97.73	176	Asp50Asp (gac/gaT)	Rv0239	vapB24	antitoxin VapB24
293628	1	A	Ins	C	83	80	163	91.06	163
301341	0	C	SNP	A	69	82	151	98.69	153	Pro105Pro (ccg/ccT)	Rv0249c	-	succinate dehydrogenase membrane anchor subunit
304923	0	A	SNP	G	108	85	190	98.97	195	Lys686Lys (aaa/aaG)	Rv0252	nirB	nitrite reductase large subunit NirB
308661	0	A	SNP	G	113	90	201	100	203	Leu296Pro (ctg/cCg)	Rv0256c	PPE2	PPE family protein PPE2
310973	0	G	SNP	A	93	88	178	100	181	Ala182Val (gcg/gTg)	Rv0259c	-	hypothetical protein
311613	0	G	SNP	T	101	85	185	100	186	Val349Val (gtc/gtA)	Rv0260c	-	transcriptional regulator
324812	0	C	SNP	T	66	84	147	98.68	152	Asp82Asp (gac/gaT)	Rv0270	fadD2	fatty-acid--CoA ligase FadD2
325505	0	T	SNP	C	68	79	144	98	150	Val313Val (gtt/gtC)	Rv0270	fadD2	fatty-acid--CoA ligase FadD2
328569	0	G	SNP	C	79	85	163	98.2	167
333892	0	G	SNP	C	146	148	282	100	294	Arg807Gly (cgc/Ggc)	Rv0278c	-	PE-PGRS family protein PE_PGRS3
335408	0	G	SNP	A	37	94	128	95.62	137	Asp301Asp (gac/gaT)	Rv0278c	-	PE-PGRS family protein PE_PGRS3
336683	0	G	SNP	T	13	32	45	91.84	49	Val797Val (gtc/gtA)	Rv0279c	PE_PGRS4	PE-PGRS family protein PE_PGRS4
336684	0	A	SNP	G	13	33	46	92	50	Val797Ala (gtc/gCc)	Rv0279c	PE_PGRS4	PE-PGRS family protein PE_PGRS4
336688	0	A	Del	GAP	16	34	50	100	50		Rv0279c	PE_PGRS4	PE-PGRS family protein PE_PGRS4
336689	0	G	Del	GAP	16	34	50	100	50		Rv0279c	PE_PGRS4	PE-PGRS family protein PE_PGRS4
336690	0	C	Del	GAP	16	34	50	100	50		Rv0279c	PE_PGRS4	PE-PGRS family protein PE_PGRS4
336691	0	T	Del	GAP	15	33	48	96	50		Rv0279c	PE_PGRS4	PE-PGRS family protein PE_PGRS4
336692	0	C	Del	GAP	15	33	48	96	50		Rv0279c	PE_PGRS4	PE-PGRS family protein PE_PGRS4
336693	0	G	Del	GAP	15	33	48	96	50		Rv0279c	PE_PGRS4	PE-PGRS family protein PE_PGRS4
336694	0	A	Del	GAP	15	33	48	96	50		Rv0279c	PE_PGRS4	PE-PGRS family protein PE_PGRS4
336695	0	A	Del	GAP	15	33	48	96	50		Rv0279c	PE_PGRS4	PE-PGRS family protein PE_PGRS4
336696	0	T	Del	GAP	15	33	48	96	50		Rv0279c	PE_PGRS4	PE-PGRS family protein PE_PGRS4
336697	0	T	Del	GAP	13	33	46	92	50		Rv0279c	PE_PGRS4	PE-PGRS family protein PE_PGRS4
336699	1	C	Ins	G	13	33	46	92	46		Rv0279c	PE_PGRS4	PE-PGRS family protein PE_PGRS4
336699	2	C	Ins	G	13	33	46	92	46		Rv0279c	PE_PGRS4	PE-PGRS family protein PE_PGRS4
336707	0	G	Del	GAP	12	32	46	91.67	48		Rv0279c	PE_PGRS4	PE-PGRS family protein PE_PGRS4
336708	0	T	Del	GAP	13	32	47	93.75	48		Rv0279c	PE_PGRS4	PE-PGRS family protein PE_PGRS4
336709	0	C	Del	GAP	12	32	46	88	50		Rv0279c	PE_PGRS4	PE-PGRS family protein PE_PGRS4
336710	0	A	Del	GAP	12	32	46	86.27	51		Rv0279c	PE_PGRS4	PE-PGRS family protein PE_PGRS4
337820	0	G	SNP	A	18	108	122	99.21	127	Gly418Gly (ggc/ggT)	Rv0279c	PE_PGRS4	PE-PGRS family protein PE_PGRS4
337959	0	A	SNP	C	31	6	37	100	37	Ile372Ser (atc/aGc)	Rv0279c	PE_PGRS4	PE-PGRS family protein PE_PGRS4
338020	0	A	SNP	C	75	14	87	100	89	Cys352Gly (tgc/Ggc)	Rv0279c	PE_PGRS4	PE-PGRS family protein PE_PGRS4
338100	0	T	SNP	C	136	29	159	100	165	Asn325Ser (aac/aGc)	Rv0279c	PE_PGRS4	PE-PGRS family protein PE_PGRS4
338436	0	C	SNP	G	5	56	60	88.41	69	Gly213Ala (ggc/gCc)	Rv0279c	PE_PGRS4	PE-PGRS family protein PE_PGRS4
338648	0	T	SNP	G	138	23	158	85.64	188	Gly142Gly (gga/ggC)	Rv0279c	PE_PGRS4	PE-PGRS family protein PE_PGRS4
338669	0	T	SNP	C	156	27	183	84.72	216	Leu135Leu (tta/ttG)	Rv0279c	PE_PGRS4	PE-PGRS family protein PE_PGRS4
338682	0	T	SNP	G	144	22	165	84.69	196	Asp131Ala (gac/gCc)	Rv0279c	PE_PGRS4	PE-PGRS family protein PE_PGRS4
338683	0	C	SNP	G	141	22	163	84.02	194	Asp131His (gac/Cac)	Rv0279c	PE_PGRS4	PE-PGRS family protein PE_PGRS4
338685	0	C	SNP	G	146	22	164	84.42	199	Gly130Ala (ggg/gCg)	Rv0279c	PE_PGRS4	PE-PGRS family protein PE_PGRS4
338690	0	A	SNP	G	148	23	170	85.5	200	Asn128Asn (aat/aaC)	Rv0279c	PE_PGRS4	PE-PGRS family protein PE_PGRS4
338692	0	T	SNP	C	151	23	174	86.14	202	Asn128Asp (aat/Gat)	Rv0279c	PE_PGRS4	PE-PGRS family protein PE_PGRS4
339230	0	G	SNP	C	146	115	254	98.49	265
340372	0	T	SNP	C	22	108	130	100	130	Ser337Pro (tcg/Ccg)	Rv0280	PPE3	PPE family protein PPE3
342146	0	A	SNP	C	107	109	213	99.08	218	Glu6Ala (gaa/gCa)	Rv0282	eccA3	ESX-3 secretion system protein EccA
342873	0	C	SNP	T	113	80	192	97.97	197	Val248Val (gtc/gtT)	Rv0282	eccA3	ESX-3 secretion system protein EccA
346275	0	C	SNP	G	84	78	159	100	162	Pro214Arg (ccg/cGg)	Rv0284	eccC3	ESX-3 secretion system protein EccC3
350088	0	C	SNP	A	121	137	257	98.47	262	Leu52Met (ctg/Atg)	Rv0286	PPE4	PPE family protein PPE4
353197	0	C	SNP	T	113	79	191	98.46	195	Arg39Cys (cgc/Tgc)	Rv0290	eccD3	ESX-3 secretion system protein EccD
356528	0	A	SNP	G	131	128	256	99.62	260	Asn217Asp (aat/Gat)	Rv0292	eccE3	ESX-3 secretion system protein EccE
358473	0	G	SNP	C	90	99	187	98.44	192	Trp101Cys (tgg/tgC)	Rv0294	tam	trans-aconitate methyltransferase
363563	0	G	SNP	A	110	105	210	99.54	216	Ala30Thr (gcg/Acg)	Rv0299	-	toxin
364499	0	G	Del	GAP	90	76	168	92.74	179
366917	0	T	SNP	C	35	41	75	97.44	78	Thr1950Ala (acc/Gcc)	Rv0304c	PPE5	PPE family protein PPE5
366922	0	G	SNP	C	29	35	64	96.97	66	Ala1948Gly (gcc/gGc)	Rv0304c	PPE5	PPE family protein PPE5
367718	0	G	SNP	T	73	65	134	98.57	140	Leu1683Ile (ctt/Att)	Rv0304c	PPE5	PPE family protein PPE5
369886	0	C	SNP	G	89	85	173	98.31	177	Gly960Ala (ggg/gCg)	Rv0304c	PPE5	PPE family protein PPE5
372913	0	A	SNP	C	84	93	173	98.33	180	Gly933Gly (ggt/ggG)	Rv0305c	PPE6	PPE family protein PPE6
373283	0	A	Del	GAP	73	92	167	98.8	167		Rv0305c	PPE6	PPE family protein PPE6
376774	0	T	SNP	C	106	102	200	100	208	Ala94Ala (gca/gcG)	Rv0307c	-	hypothetical protein
384380	0	A	SNP	C	120	103	220	99.11	225	Lys260Thr (aag/aCg)	Rv0315	-	beta-1,3-glucanase
386432	0	C	SNP	G	107	77	182	100	184	Gly223Ala (ggg/gCg)	Rv0318c	-	integral membrane protein
390828	0	T	SNP	C	98	79	172	100	177	Ser142Gly (agt/Ggt)	Rv0323c	-	hypothetical protein
391853	0	A	SNP	G	72	74	145	98.65	148	Thr168Ala (act/Gct)	Rv0324	-	transcriptional regulator
392261	0	T	SNP	C	72	80	147	96.2	158	_75Gln (tag/Cag)	Rv0325	-	hypothetical protein
396199	0	T	SNP	C	71	83	153	99.35	155
402836	0	G	SNP	A	116	94	209	98.59	213	Tyr109Tyr (tac/taT)	Rv0337c	aspC	aspartate aminotransferase
403980	0	G	SNP	A	105	122	225	100	227	Ala621Val (gcc/gTc)	Rv0338c	-	iron-sulfur-binding reductase
404326	0	T	SNP	C	89	108	195	100	197	Arg506Gly (agg/Ggg)	Rv0338c	-	iron-sulfur-binding reductase
406251	0	T	SNP	C	100	108	208	98.58	211	Asp733Gly (gat/gGt)	Rv0339c	-	transcriptional regulator
411223	0	C	SNP	T	102	106	206	95.41	218	Thr129Ile (aca/aTa)	Rv0342	iniA	isoniazid inductible protein IniA
414486	0	C	SNP	T	108	103	206	100	211	Glu152Glu (gag/gaA)	Rv0344c	lpqJ	lipoprotein LpqJ
420008	0	A	SNP	G	83	73	154	99.36	157	Ala58Ala (gca/gcG)	Rv0350	dnaK	chaperone protein DnaK
422678	0	G	SNP	A	96	92	182	98.43	191	Arg76His (cgc/cAc)	Rv0352	dnaJ1	chaperone protein DnaJ
424320	1	T	Ins	C	109	97	206	94.5	208		Rv0354c	PPE7	PPE family protein PPE7
428698	0	C	SNP	T	93	106	196	98.03	203	Ala1994Ala (gcg/gcA)	Rv0355c	PPE8	PPE family protein PPE8
428921	0	G	SNP	A	73	93	165	98.22	169	Ser1920Phe (tcc/tTc)	Rv0355c	PPE8	PPE family protein PPE8
432459	0	C	SNP	T	109	89	197	98.51	201	Asp741Asn (gac/Aac)	Rv0355c	PPE8	PPE family protein PPE8
438470	0	C	SNP	T	84	102	185	100	186	Lys90Lys (aag/aaA)	Rv0360c	-	hypothetical protein
440365	0	G	SNP	A	84	95	178	97.28	184	Ser165Ser (tcg/tcA)	Rv0362	mgtE	Mg2+ transport transmembrane protein MgtE
440878	0	C	SNP	T	100	86	183	99.47	187	Thr336Thr (acc/acT)	Rv0362	mgtE	Mg2+ transport transmembrane protein MgtE
445780	0	C	SNP	T	144	118	262	99.24	264	Arg249His (cgt/cAt)	Rv0368c	-	hypothetical protein
447642	0	G	SNP	C	103	98	198	99.01	203	Leu134Leu (ctc/ctG)	Rv0370c	-	oxidoreductase
453288	0	C	SNP	T	117	86	200	98.07	207	Arg362Gln (cgg/cAg)	Rv0376c	-	hypothetical protein
454142	0	G	SNP	A	112	146	257	98.85	261	Phe77Phe (ttc/ttT)	Rv0376c	-	hypothetical protein
454295	0	T	SNP	C	93	119	202	100	212	Pro26Pro (cca/ccG)	Rv0376c	-	hypothetical protein
454333	0	T	SNP	G	91	112	201	98.54	206	Thr14Pro (acg/Ccg)	Rv0376c	-	hypothetical protein
455024	0	G	SNP	A	114	105	216	99.1	221	Val202Ile (gta/Ata)	Rv0377	-	HTH-type transcriptional regulator
455624	0	T	Del	GAP	125	124	247	98.03	254
457452	0	T	SNP	G	118	83	199	100	201	Thr124Thr (aca/acC)	Rv0381c	-	hypothetical protein
459399	0	A	SNP	C	71	82	151	100	153
461035	0	T	SNP	C	90	93	180	97.86	187	His323Arg (cac/cGc)	Rv0384c	clpB	chaperone protein ClpB
466808	0	G	SNP	C	104	154	254	98.85	261
467497	1	C	Ins	G	122	125	247	93.56	247
467508	1	C	Ins	G	128	125	253	95.11	253
467516	0	G	SNP	C	137	128	260	100	265
467526	0	C	SNP	G	131	118	246	99.6	250
467546	0	G	SNP	C	137	123	258	100	260
467557	0	A	SNP	C	140	129	263	100	269
467564	0	A	SNP	C	144	131	273	99.64	276
467585	0	G	SNP	C	147	141	285	100	288
467590	0	T	SNP	C	145	144	287	100	289
467621	0	T	SNP	G	143	128	270	100	271
467638	0	G	SNP	T	150	124	273	100	274
473310	0	A	SNP	G	201	136	335	98.83	341	Gln177Arg (cag/cGg)	Rv0393	-	hypothetical protein
475178	0	T	SNP	C	122	92	210	100	214	Val80Ala (gtc/gCc)	Rv0395	-	hypothetical protein
475915	0	A	SNP	C	176	140	310	99.06	319	Ser34Arg (agc/Cgc)	Rv0397	-	hypothetical protein
476612	0	G	SNP	A	123	111	224	97.91	239	Val73Val (gtg/gtA)	Rv0397A	-	hypothetical protein
481527	0	G	Del	GAP	59	69	123	94.81	135		Rv0402c	mmpL1	transmembrane transport protein MmpL1
483935	0	T	SNP	G	103	78	179	98.91	183
484504	0	C	SNP	G	98	93	189	98.96	193	Ala176Ala (gcc/gcG)	Rv0404	fadD30	long-chain-fatty-acid--AMP ligase FadD30
485561	0	A	SNP	C	85	85	169	99.42	171	Ile529Leu (atc/Ctc)	Rv0404	fadD30	long-chain-fatty-acid--AMP ligase FadD30
485730	0	C	SNP	T	74	78	151	98.06	155	Pro585Leu (cca/cTa)	Rv0404	fadD30	long-chain-fatty-acid--AMP ligase FadD30
485811	0	A	Del	GAP	78	83	162	96.99	166		Rv0405	pks6	membrane bound polyketide synthase
488784	0	A	SNP	G	100	94	191	96.04	202	Ala1018Ala (gca/gcG)	Rv0405	pks6	membrane bound polyketide synthase
489935	0	G	SNP	C	95	77	170	99.42	173	Thr257Thr (acc/acG)	Rv0406c	-	beta lactamase-like protein
491742	0	T	SNP	C	83	77	160	99.38	161	Phe320Phe (ttt/ttC)	Rv0407	fgd1	F420-dependent glucose-6-phosphate dehydrogenase		phylo (not Euro-American, M. africanum, M. bovis, M. canettii, M. caprae, M. microti, M. pinipedii, Beijing, Delhi/CAS, EAI)
492150	0	G	SNP	C	70	62	130	98.51	134	Gly122Ala (ggc/gCc)	Rv0408	pta	phosphate acetyltransferase
498531	0	A	SNP	G	106	129	232	97.11	242	Ala363Ala (gct/gcC)	Rv0412c	-	membrane protein
498557	0	C	SNP	A	99	124	218	97.38	229	Asp355Tyr (gac/Tac)	Rv0412c	-	membrane protein
502589	0	C	SNP	G	96	104	194	99.5	201	Ser75Cys (tcc/tGc)	Rv0417	thiG	thiazole synthase
503354	0	G	SNP	C	94	108	200	99.51	203
503534	0	C	SNP	T	80	87	166	98.82	169	Ala13Ala (gcc/gcT)	Rv0418	lpqL	lipoprotein aminopeptidase LpqL
505974	0	G	SNP	A	97	95	190	96.97	198	Ala297Thr (gcg/Acg)	Rv0419	lpqM	lipoprotein peptidase LpqM
513257	0	T	SNP	C	102	103	202	100	205	Met689Val (atg/Gtg)	Rv0425c	ctpH	metal cation transporting ATPase H
517358	0	T	SNP	C	77	81	158	97.53	162	Asp149Gly (gac/gGc)	Rv0428c	-	GCN5-like N-acetyltransferase
517389	0	C	SNP	A	84	90	172	97.21	179	Val139Phe (gtc/Ttc)	Rv0428c	-	GCN5-like N-acetyltransferase
523654	0	C	SNP	T	110	116	222	98.26	230	Ala294Thr (gcc/Acc)	Rv0435c	-	ATPase
524891	0	C	SNP	A	121	124	242	98.39	249	Gly167Val (ggc/gTc)	Rv0436c	pssA	CDP-diacylglycerol--serineO-phosphatidyltransferase
530593	0	G	SNP	A	66	82	147	98.01	151	Leu44Leu (ctc/ctT)	Rv0441c	-	hypothetical protein
531775	0	C	SNP	G	91	79	168	99.42	171	Trp147Ser (tgg/tCg)	Rv0442c	PPE10	PPE family protein PPE10
541201	0	A	SNP	G	74	82	154	100	156	Leu97Leu (ctt/ctC)	Rv0450c	mmpL4	transmembrane transport protein MmpL4
546357	0	A	SNP	G	81	80	160	96.41	167	Thr149Thr (act/acC)	Rv0456c	echA2	enoyl-CoA hydratase EchA2
548185	0	C	SNP	T	96	99	188	97.01	201	Gly475Ser (ggc/Agc)	Rv0457c	-	peptidase
548326	0	T	SNP	C	75	99	169	98.86	176	Thr428Ala (aca/Gca)	Rv0457c	-	peptidase
551525	0	A	SNP	C	87	85	168	99.42	173	Arg110Arg (aga/Cga)	Rv0459	-	hypothetical protein
555991	0	A	SNP	G	71	81	147	96.82	157	Cys106Arg (tgc/Cgc)	Rv0465c	-	HTH-type transcriptional regulator
560541	0	C	Del	GAP	88	77	169	99.4	166		Rv0469	umaA	mycolic acid synthase UmaA
560542	0	T	Del	GAP	88	77	169	99.4	166		Rv0469	umaA	mycolic acid synthase UmaA
560543	0	T	Del	GAP	88	77	169	99.4	166		Rv0469	umaA	mycolic acid synthase UmaA
560544	0	T	Del	GAP	88	77	169	99.4	166		Rv0469	umaA	mycolic acid synthase UmaA
560545	0	T	Del	GAP	88	77	169	99.4	166		Rv0469	umaA	mycolic acid synthase UmaA
560546	0	C	Del	GAP	88	77	169	99.4	166		Rv0469	umaA	mycolic acid synthase UmaA
562063	0	G	Del	GAP	80	99	176	92.75	193		Rv0470A	-	hypothetical protein
562064	0	C	Del	GAP	80	99	176	99.44	180		Rv0470A	-	hypothetical protein
562065	0	C	Del	GAP	80	99	176	99.44	180		Rv0470A	-	hypothetical protein
562066	0	A	Del	GAP	80	99	176	99.44	180		Rv0470A	-	hypothetical protein
565655	0	A	SNP	G	83	76	159	98.76	161
569407	0	C	SNP	G	133	95	225	99.56	229	Val134Leu (gtc/Ctc)	Rv0480c	-	amidohydrolase
572591	0	C	SNP	T	86	97	180	96.83	189	Asp294Asp (gac/gaT)	Rv0483	lprQ	lipoprotein LprQ
573262	0	A	SNP	G	88	94	176	100	182	Gly180Gly (ggt/ggC)	Rv0484c	-	short-chain type oxidoreductase
579284	0	T	SNP	C	80	98	172	97.8	182
580772	0	T	SNP	A	56	54	110	90.16	122
580774	0	G	Del	GAP	64	56	119	89.55	134
580775	0	G	Del	GAP	64	56	119	91.6	131
580776	0	G	Del	GAP	64	56	119	90.23	133
580777	0	G	Del	GAP	64	56	119	90.23	133
580778	0	C	Del	GAP	64	56	119	91.6	131
580779	0	A	Del	GAP	64	56	119	91.6	131
580780	0	C	Del	GAP	64	56	119	92.31	130
580781	0	C	Del	GAP	64	56	119	92.31	130
580782	0	A	Del	GAP	64	56	119	92.31	130
580783	0	C	Del	GAP	64	56	119	92.31	130
580784	0	C	Del	GAP	64	56	119	93.75	128
580785	0	C	Del	GAP	64	56	119	94.49	127
580786	0	G	Del	GAP	64	56	119	93.75	128
580787	0	C	Del	GAP	64	56	119	94.49	127
580788	0	T	Del	GAP	64	56	119	93.75	128
580789	0	T	Del	GAP	64	56	119	93.75	128
580790	0	G	Del	GAP	64	56	119	94.49	127
580791	0	C	Del	GAP	64	56	119	94.49	127
580792	0	G	Del	GAP	64	56	119	94.49	127
580793	0	G	Del	GAP	64	56	119	95.24	126
580794	0	G	Del	GAP	64	55	119	95.2	125
580795	0	G	Del	GAP	64	55	119	93.7	127
580796	0	G	Del	GAP	64	55	119	94.44	126
580797	0	A	Del	GAP	64	55	119	92.97	128
584171	0	T	SNP	C	104	109	210	99.53	214	Ser174Gly (agt/Ggt)	Rv0493c	-	hypothetical protein
586030	0	C	SNP	A	93	92	179	96.86	191	Arg95Arg (cgg/cgT)	Rv0495c	-	hypothetical protein
590436	0	T	SNP	C	88	87	170	99.43	176	Ala118Ala (gct/gcC)	Rv0500	proC	pyrroline-5-carboxylate reductase
597816	0	A	SNP	G	75	87	160	100	162	Ala206Ala (gca/gcG)	Rv0507	mmpL2	transmembrane transport protein MmpL2
598475	0	G	SNP	A	78	93	170	100	171	Arg426His (cgc/cAc)	Rv0507	mmpL2	transmembrane transport protein MmpL2
599868	0	A	SNP	G	93	94	183	100	187	Arg890Arg (cga/cgG)	Rv0507	mmpL2	transmembrane transport protein MmpL2
608037	0	A	SNP	C	94	90	180	97.87	188	His496Pro (cac/cCc)	Rv0515	-	hypothetical protein
610120	0	T	SNP	G	90	100	185	100	190
611977	0	C	SNP	T	120	159	271	98.24	284	Gly33Asp (ggc/gAc)	Rv0519c	-	membrane protein
623163	0	C	SNP	T	57	162	214	98.21	223	Ala124Val (gcc/gTc)	Rv0532	PE_PGRS6	PE-PGRS family protein PE_PGRS6
623406	1	C	Ins	G	120	56	176	82.63	176		Rv0532	PE_PGRS6	PE-PGRS family protein PE_PGRS6
623406	2	C	Ins	G	120	56	176	82.63	176		Rv0532	PE_PGRS6	PE-PGRS family protein PE_PGRS6
623406	3	C	Ins	C	119	55	174	81.69	176		Rv0532	PE_PGRS6	PE-PGRS family protein PE_PGRS6
623406	4	C	Ins	C	120	56	176	82.63	176		Rv0532	PE_PGRS6	PE-PGRS family protein PE_PGRS6
623406	5	C	Ins	G	120	56	176	82.63	176		Rv0532	PE_PGRS6	PE-PGRS family protein PE_PGRS6
623406	6	C	Ins	G	120	55	175	82.16	176		Rv0532	PE_PGRS6	PE-PGRS family protein PE_PGRS6
623406	7	C	Ins	C	120	56	176	82.63	176		Rv0532	PE_PGRS6	PE-PGRS family protein PE_PGRS6
623406	8	C	Ins	G	120	56	176	82.63	176		Rv0532	PE_PGRS6	PE-PGRS family protein PE_PGRS6
623406	9	C	Ins	G	120	56	176	82.63	176		Rv0532	PE_PGRS6	PE-PGRS family protein PE_PGRS6
623472	0	A	SNP	G	166	120	282	100	286	Asp227Gly (gac/gGc)	Rv0532	PE_PGRS6	PE-PGRS family protein PE_PGRS6
623508	0	C	SNP	G	149	129	273	100	278	Ala239Gly (gcc/gGc)	Rv0532	PE_PGRS6	PE-PGRS family protein PE_PGRS6
629714	0	G	SNP	A	103	100	199	98.07	207	Asp6Asp (gac/gaT)	Rv0537c	-	integral membrane protein
630722	0	G	SNP	C	116	149	263	100	265	Arg228Pro (cgg/cCg)	Rv0538	-	membrane protein
633562	0	C	SNP	T	132	118	246	98.43	254	Val281Val (gtg/gtA)	Rv0541c	-	integral membrane protein
635139	0	G	SNP	C	128	146	271	98.21	279	Gly122Gly (ggc/ggG)	Rv0542c	menE	2-succinylbenzoic acid--CoA ligase
637319	0	G	SNP	A	89	100	187	100	189	Pro49Ser (cct/Tct)	Rv0545c	pitA	low-affinity inorganic phosphate transporter
648002	0	T	SNP	G	91	105	193	100	196	Leu15Arg (ctc/cGc)	Rv0556	-	transmembrane protein
648691	0	C	SNP	G	80	83	162	98.19	166	Ala52Ala (gcc/gcG)	Rv0557	mgtA	GDP-mannose-dependent alpha-mannosyltransferase
648856	0	T	SNP	C	87	95	182	98.38	185	Gly107Gly (ggt/ggC)	Rv0557	mgtA	GDP-mannose-dependent alpha-mannosyltransferase		phylo (not Euro-American, M. africanum, M. bovis, M. canettii, M. caprae, M. microti, M. pinipedii, Beijing, Delhi/CAS, EAI)
651239	0	C	SNP	T	105	84	183	97.93	193	Gly89Glu (gga/gAa)	Rv0560c	-	benzoquinone methyltransferase
652950	0	T	SNP	C	102	116	215	99.09	220	Arg60Arg (cgt/cgC)	Rv0562	grcC1	polyprenyl-diphosphate synthase GrcC
653834	0	A	SNP	G	86	93	176	98.9	181
654543	0	C	SNP	T	100	94	189	98.48	197	Ala222Val (gcg/gTg)	Rv0563	htpX	protease HtpX
655818	0	G	SNP	C	85	86	169	98.84	173	Asp44Glu (gac/gaG)	Rv0564c	gpdA1	glycerol-3-phosphate dehydrogenase
655986	0	T	SNP	G	92	88	177	98.9	182
657081	0	C	SNP	T	83	62	142	98.64	147	Val130Val (gtg/gtA)	Rv0565c	-	monooxygenase
659341	0	T	SNP	C	85	70	154	98.73	157
662911	0	T	SNP	C	113	110	219	98.67	226	Ala539Ala (gct/gcC)	Rv0570	nrdZ	vitamin B12-dependent ribonucleoside-diphosphate reductase
665293	0	A	SNP	G	98	98	193	100	196	Phe31Leu (ttc/Ctc)	Rv0572c	-	hypothetical protein
669398	0	T	SNP	C	105	103	206	100	208	Gln116Gln (caa/caG)	Rv0575c	-	oxidoreductase
670545	0	G	SNP	A	107	133	237	100	240	Arg233His (cgc/cAc)	Rv0576	-	transcriptional regulator
672491	0	C	SNP	G	157	131	279	99.31	290	Gly1142Gly (ggg/ggC)	Rv0578c	PE_PGRS7	PE-PGRS family protein PE_PGRS7
673238	0	A	SNP	G	98	152	244	99.6	251	His893His (cat/caC)	Rv0578c	PE_PGRS7	PE-PGRS family protein PE_PGRS7
674702	0	A	SNP	T	157	169	320	97.6	334	Gly405Gly (ggt/ggA)	Rv0578c	PE_PGRS7	PE-PGRS family protein PE_PGRS7
684376	0	T	SNP	C	92	70	158	99.39	163
685461	0	C	SNP	G	79	90	166	100	169	Ala111Ala (gcc/gcG)	Rv0587	yrbE2A	hypothetical protein
685608	0	T	SNP	C	84	103	182	100	187	Leu160Leu (ctt/ctC)	Rv0587	yrbE2A	hypothetical protein
686123	0	C	SNP	A	93	97	186	98.45	193	Leu66Met (ctg/Atg)	Rv0588	-	hypothetical protein
686972	0	T	SNP	C	65	73	135	100	138	Phe51Ser (ttc/tCc)	Rv0589	mce2A	Mce family protein Mce2A
688792	1	T	Ins	G	102	89	191	91.83	191
690450	0	A	SNP	C	138	210	348	99.71	349	Ala464Ala (gca/gcC)	Rv0591	mce2C	Mce family protein Mce2C
690465	0	T	SNP	G	133	194	324	100	327	Leu469Leu (ctt/ctG)	Rv0591	mce2C	Mce family protein Mce2C
691887	1	G	Ins	C	94	83	177	88.5	177		Rv0592	mce2D	Mce family protein Mce2D
698968	0	G	SNP	A	131	128	253	100	259	Gly9Gly (ggc/ggT)	Rv0601c	-	two component sensor kinase HK2
708056	0	T	SNP	C	173	155	326	99.09	331	His487Arg (cac/cGc)	Rv0613c	-	hypothetical protein
712693	0	A	SNP	G	146	116	254	98.87	265
712985	1	C	Ins	G	153	148	301	92.62	301		Rv0620	galK	galactokinase
713310	0	T	SNP	C	172	161	326	97.08	343	Cys199Arg (tgt/Cgt)	Rv0620	galK	galactokinase
715334	0	A	SNP	C	105	93	193	97.54	203
723361	0	C	SNP	T	165	154	311	98.76	323	Leu551Leu (ctg/ctA)	Rv0630c	recB	exonuclease V subunit beta RecB
725190	0	G	SNP	A	117	125	238	97.19	249	Phe1039Phe (ttc/ttT)	Rv0631c	recC	exonuclease V subunit gamma RecC
729685	0	C	SNP	T	96	104	199	99.01	202	Arg161Gln (cga/cAa)	Rv0633c	-	hypothetical protein
753174	0	C	SNP	A	98	75	173	97.19	178	Trp65Leu (tgg/tTg)	Rv0656c	vapC6	ribonuclease VapC6
754186	0	A	SNP	G	93	96	188	100	189	Leu75Pro (ctc/cCc)	Rv0658c	-	integral membrane protein
757182	0	A	SNP	G	83	99	182	98.91	184	Asp349Gly (gac/gGc)	Rv0663	atsD	arylsulfatase AtsD
759746	0	C	SNP	T	78	70	139	96.73	153							rifampicin (RMP)
761110	0	A	SNP	T	83	93	170	97.24	181	Asp435Val (gac/gTc)	Rv0667	rpoB	DNA-directed RNA polymerase subunit beta	rifampicin (RMP)		rifampicin (RMP)
762434	0	T	SNP	G	88	96	183	97.87	188	Gly876Gly (ggt/ggG)	Rv0667	rpoB	DNA-directed RNA polymerase subunit beta		phylo (3)	rifampicin (RMP)
763031	0	T	SNP	C	78	79	156	97.52	161	Ala1075Ala (gct/gcC)	Rv0667	rpoB	DNA-directed RNA polymerase subunit beta		phylo (4)	rifampicin (RMP)
766582	0	C	SNP	A	84	89	164	98.86	175	Gly1071Gly (ggc/ggA)	Rv0668	rpoC	DNA-directed RNA polymerase subunit beta'
767339	0	A	SNP	G	96	73	166	100	169
767414	0	G	SNP	A	102	89	190	99.48	192
775639	0	T	SNP	C	115	163	276	100	278	Ile948Val (att/Gtt)	Rv0676c	mmpL5	transmembrane transport protein MmpL5
776100	0	G	SNP	A	86	99	184	98.4	188	Thr794Ile (acc/aTc)	Rv0676c	mmpL5	transmembrane transport protein MmpL5
781395	0	T	SNP	C	83	88	169	100	171							streptomycin (SM)
788615	0	G	SNP	C	128	107	234	98.74	238	Gly226Arg (ggg/Cgg)	Rv0688	-	ferredoxin reductase
789270	0	C	SNP	G	138	144	279	98.6	286	Val48Leu (gtc/Ctc)	Rv0689c	-	hypothetical protein
798779	0	T	SNP	C	90	73	161	100	163
798934	0	C	SNP	A	101	108	203	99.05	211	Arg34Arg (cgc/cgA)	Rv0698	-	hypothetical protein
807405	0	C	SNP	T	91	83	171	98.86	176	Ser357Ser (tcc/tcT)	Rv0711	atsA	arylsulfatase AtsA
820483	0	G	SNP	T	108	125	224	100	233	Ala6Asp (gcc/gAc)	Rv0727c	fucA	L-fuculose phosphate aldolase FucA
820734	0	A	SNP	G	145	122	262	98.52	271	Val248Ala (gtc/gCc)	Rv0728c	serA2	D-3-phosphoglycerate dehydrogenase SerA
820752	0	C	SNP	T	148	120	264	98.53	272	Arg242His (cgc/cAc)	Rv0728c	serA2	D-3-phosphoglycerate dehydrogenase SerA
830868	1	G	Ins	G	100	120	220	90.53	221		Rv0739	-	hypothetical protein
830868	2	G	Ins	C	100	121	221	90.95	221		Rv0739	-	hypothetical protein
834857	0	C	SNP	T	96	104	199	98.04	204	Met30Ile (atg/atA)	Rv0744c	-	transcriptional regulator
836426	0	A	SNP	C	15	146	158	99.38	162	Leu242Leu (cta/ctC)	Rv0746	PE_PGRS9	PE-PGRS family protein PE_PGRS9
836454	0	A	SNP	G	15	120	133	100	135	Thr252Ala (act/Gct)	Rv0746	PE_PGRS9	PE-PGRS family protein PE_PGRS9
836538	0	A	SNP	G	135	19	151	100	154	Asn280Asp (aac/Gac)	Rv0746	PE_PGRS9	PE-PGRS family protein PE_PGRS9
836658	0	A	SNP	G	198	68	265	100	266	Thr320Ala (acc/Gcc)	Rv0746	PE_PGRS9	PE-PGRS family protein PE_PGRS9
837033	0	A	SNP	G	49	166	211	100	215	Thr445Ala (acc/Gcc)	Rv0746	PE_PGRS9	PE-PGRS family protein PE_PGRS9
838990	0	C	SNP	G	48	54	99	83.61	122	Ala180Ala (gcc/gcG)	Rv0747	PE_PGRS10	PE-PGRS family protein PE_PGRS10
839123	0	A	SNP	G	96	27	121	100	123	Arg225Gly (agg/Ggg)	Rv0747	PE_PGRS10	PE-PGRS family protein PE_PGRS10
839129	0	C	SNP	G	101	30	129	100	131	Arg227Gly (cgc/Ggc)	Rv0747	PE_PGRS10	PE-PGRS family protein PE_PGRS10
839194	0	A	SNP	G	124	59	177	100	183	Thr248Thr (aca/acG)	Rv0747	PE_PGRS10	PE-PGRS family protein PE_PGRS10
839334	0	A	SNP	G	138	114	246	100	252	Lys295Arg (aaa/aGa)	Rv0747	PE_PGRS10	PE-PGRS family protein PE_PGRS10
839348	0	A	SNP	G	142	111	240	100	253	Ser300Gly (agc/Ggc)	Rv0747	PE_PGRS10	PE-PGRS family protein PE_PGRS10
840195	0	G	Del	GAP	13	23	35	85.71	42		Rv0747	PE_PGRS10	PE-PGRS family protein PE_PGRS10
840196	0	G	Del	GAP	13	23	35	100	36		Rv0747	PE_PGRS10	PE-PGRS family protein PE_PGRS10
840197	0	G	Del	GAP	13	23	35	100	36		Rv0747	PE_PGRS10	PE-PGRS family protein PE_PGRS10
840198	0	G	Del	GAP	13	23	35	100	36		Rv0747	PE_PGRS10	PE-PGRS family protein PE_PGRS10
840199	0	A	Del	GAP	13	23	35	100	36		Rv0747	PE_PGRS10	PE-PGRS family protein PE_PGRS10
840200	0	A	Del	GAP	13	23	35	100	36		Rv0747	PE_PGRS10	PE-PGRS family protein PE_PGRS10
840201	0	G	Del	GAP	12	22	33	94.44	36		Rv0747	PE_PGRS10	PE-PGRS family protein PE_PGRS10
840202	0	C	Del	GAP	12	22	33	94.44	36		Rv0747	PE_PGRS10	PE-PGRS family protein PE_PGRS10
840203	0	A	Del	GAP	12	22	33	91.89	37		Rv0747	PE_PGRS10	PE-PGRS family protein PE_PGRS10
840204	0	C	Del	GAP	12	22	33	94.44	36		Rv0747	PE_PGRS10	PE-PGRS family protein PE_PGRS10
840205	0	C	Del	GAP	12	22	33	91.89	37		Rv0747	PE_PGRS10	PE-PGRS family protein PE_PGRS10
840206	0	C	Del	GAP	12	22	33	94.44	36		Rv0747	PE_PGRS10	PE-PGRS family protein PE_PGRS10
840207	0	T	Del	GAP	12	22	33	94.44	36		Rv0747	PE_PGRS10	PE-PGRS family protein PE_PGRS10
840208	0	C	Del	GAP	12	22	33	91.89	37		Rv0747	PE_PGRS10	PE-PGRS family protein PE_PGRS10
840209	0	G	Del	GAP	12	22	33	91.89	37		Rv0747	PE_PGRS10	PE-PGRS family protein PE_PGRS10
840210	0	C	Del	GAP	12	22	33	97.14	35		Rv0747	PE_PGRS10	PE-PGRS family protein PE_PGRS10
840496	0	C	SNP	G	31	48	77	85.87	92	Gly682Gly (ggc/ggG)	Rv0747	PE_PGRS10	PE-PGRS family protein PE_PGRS10
840847	0	C	SNP	T	140	125	254	98.51	269	Gly799Gly (ggc/ggT)	Rv0747	PE_PGRS10	PE-PGRS family protein PE_PGRS10
841290	0	A	Del	GAP	85	96	176	97.84	185		Rv0749	vapC31	ribonuclease VapC31
841291	0	A	Del	GAP	85	96	176	97.84	185		Rv0749	vapC31	ribonuclease VapC31
841764	0	G	SNP	C	82	89	168	100	171	Thr37Thr (acc/acG)	Rv0749A	-	hypothetical protein
842153	0	G	SNP	A	96	105	198	98.05	205	Glu41Lys (gag/Aag)	Rv0750	-	hypothetical protein
847995	0	T	SNP	C	76	97	170	98.86	175
852910	0	C	SNP	T	92	98	186	100	190	Pro172Leu (ccc/cTc)	Rv0758	phoR	two component system response sensor kinase PhoR
854253	0	C	Del	GAP	61	85	143	90.68	161
857643	0	C	SNP	G	100	90	187	97.94	194	Gly132Ala (ggc/gCc)	Rv0764c	cyp51	lanosterol 14-alpha demethylase
857696	0	A	SNP	G	102	88	190	100	190	Ala114Ala (gct/gcC)	Rv0764c	cyp51	lanosterol 14-alpha demethylase
858464	0	A	SNP	G	86	95	177	98.37	184	Val134Ala (gtg/gCg)	Rv0765c	-	oxidoreductase
874835	1	C	Ins	C	88	90	178	97.27	179
874835	2	C	Ins	G	89	90	179	97.81	179
874908	0	C	SNP	T	79	77	154	97.5	160
876141	0	G	SNP	T	124	96	217	100	220
880562	0	G	SNP	T	92	109	199	100	201	Cys408Phe (tgc/tTc)	Rv0785	-	KsdD-like steroid dehydrogenase
882257	0	T	SNP	C	108	145	248	99.61	254	Tyr267His (tac/Cac)	Rv0787	-	hypothetical protein
890549	0	G	SNP	A	20	43	63	100	63	Trp54_ (tgg/tgA)	Rv0797	-	insertion sequence element IS1547 transposase
891011	0	A	SNP	G	45	32	75	100	77	Leu208Leu (cta/ctG)	Rv0797	-	insertion sequence element IS1547 transposase
893733	0	T	SNP	G	103	104	203	99.52	208	Leu139Arg (ctg/cGg)	Rv0800	pepC	M18 family aminopeptidase
895761	0	G	SNP	T	89	84	171	98.3	176
896979	0	T	SNP	C	134	120	251	99.22	256	Val387Ala (gta/gCa)	Rv0803	purL	phosphoribosylformylglycinamidine synthase 2
900221	0	T	SNP	C	83	96	173	99.44	180	Val370Val (gta/gtG)	Rv0806c	cpsY	exopolysaccharide phosphotransferase CpsY
903537	0	G	SNP	T	85	77	160	98.78	164	Arg476Leu (cgg/cTg)	Rv0808	purF	amidophosphoribosyltransferase
903550	0	T	SNP	C	86	83	167	100	169	Ala480Ala (gct/gcC)	Rv0808	purF	amidophosphoribosyltransferase
903913	0	T	SNP	C	103	77	179	100	180	Gly63Gly (ggt/ggC)	Rv0809	purM	phosphoribosylformylglycinamidine cyclo-ligase PurM
906742	0	T	SNP	C	110	100	206	99.53	211	Val107Ala (gtc/gCc)	Rv0812	-	amino acid aminotransferase
906857	0	A	SNP	G	88	97	182	99.46	186	Ile145Met (ata/atG)	Rv0812	-	amino acid aminotransferase
910654	0	G	SNP	A	93	72	161	95.38	173	Ile63Ile (atc/atT)	Rv0817c	-	hypothetical protein
913918	0	C	SNP	G	62	88	148	97.4	154	Gly94Gly (ggg/ggC)	Rv0821c	phoY2	phosphate-transport system transcriptional regulator PhoY2
919551	0	C	SNP	T	83	88	170	98.28	174	Val1Val (gtg/gtA)	Rv0825c	-	hypothetical protein
921813	0	C	SNP	G	66	104	166	100	170
921909	0	C	SNP	T	62	88	149	99.34	151
925453	0	C	SNP	T	161	185	333	99.14	349	Ala31Ala (gcc/gcT)	Rv0833	PE_PGRS13	PE-PGRS family protein PE_PGRS13
926662	0	G	SNP	T	14	53	64	93.06	72	Ala434Ala (gcg/gcT)	Rv0833	PE_PGRS13	PE-PGRS family protein PE_PGRS13
926668	0	A	SNP	G	14	42	55	93.33	60	Gly436Gly (gga/ggG)	Rv0833	PE_PGRS13	PE-PGRS family protein PE_PGRS13
926671	0	T	SNP	G	12	39	51	89.47	57	Asp437Glu (gat/gaG)	Rv0833	PE_PGRS13	PE-PGRS family protein PE_PGRS13
927110	0	A	SNP	G	63	44	105	100	107	Ser584Gly (agt/Ggt)	Rv0833	PE_PGRS13	PE-PGRS family protein PE_PGRS13
927385	0	A	SNP	G	101	37	137	100	138	Gly675Gly (gga/ggG)	Rv0833	PE_PGRS13	PE-PGRS family protein PE_PGRS13
931123	0	T	SNP	C	101	109	209	99.53	211	Tyr57Tyr (tat/taC)	Rv0835	lpqQ	lipoprotein LpqQ		phylo (not 4)
932280	0	T	SNP	C	153	102	249	98.84	258	_218Trp (tag/tGg)	Rv0836c	-	hypothetical protein
933962	0	G	SNP	A	68	66	131	97.1	138	Leu24Phe (ctc/Ttc)	Rv0837c	-	hypothetical protein
934230	0	C	SNP	G	96	81	176	98.33	180
934611	0	G	SNP	T	88	86	167	97.75	178
936621	0	C	Del	GAP	75	98	170	88.27	196		Rv0840c	pip	proline iminopeptidase
936622	0	C	Del	GAP	75	98	170	89.18	194		Rv0840c	pip	proline iminopeptidase
936623	0	A	Del	GAP	75	98	170	90.58	191		Rv0840c	pip	proline iminopeptidase
940929	0	G	Del	GAP	103	110	214	98.16	217		Rv0844c	narL	nitrate/nitrite response transcriptional regulator NarL
940930	0	C	Del	GAP	103	110	214	98.16	217		Rv0844c	narL	nitrate/nitrite response transcriptional regulator NarL
940931	0	A	Del	GAP	103	110	214	98.16	217		Rv0844c	narL	nitrate/nitrite response transcriptional regulator NarL
940932	0	A	Del	GAP	103	110	214	98.16	217		Rv0844c	narL	nitrate/nitrite response transcriptional regulator NarL
940933	0	T	Del	GAP	103	110	214	98.16	217		Rv0844c	narL	nitrate/nitrite response transcriptional regulator NarL
940934	0	G	Del	GAP	103	110	214	98.16	217		Rv0844c	narL	nitrate/nitrite response transcriptional regulator NarL
941845	0	C	SNP	A	108	92	193	99.5	201	Ala219Glu (gcg/gAg)	Rv0845	-	sensor histidine kinase NarS
942616	0	C	SNP	A	86	81	167	98.82	169
945214	0	G	SNP	A	97	107	200	99.51	205	Gly93Ser (ggt/Agt)	Rv0848	cysK2	cysteine synthase CysK
945238	0	G	SNP	T	87	115	199	98.06	206	Ala101Ser (gcc/Tcc)	Rv0848	cysK2	cysteine synthase CysK
949535	0	T	SNP	C	79	74	152	100	153	Ala528Ala (gca/gcG)	Rv0853c	pdc	alpha-keto-acid decarboxylase
950116	0	C	SNP	G	94	73	164	97.66	171	Ala335Pro (gcg/Ccg)	Rv0853c	pdc	alpha-keto-acid decarboxylase
955524	0	A	SNP	G	102	112	209	100	214	Ser150Gly (agc/Ggc)	Rv0859	-	acyltransferase
957117	0	T	SNP	C	87	94	175	98.37	184	Asp275Asp (gat/gaC)	Rv0860	fadB	fatty oxidation protein FadB
957306	0	C	SNP	T	72	96	167	99.41	169	Ala338Ala (gcc/gcT)	Rv0860	fadB	fatty oxidation protein FadB
960367	0	A	SNP	G	123	91	209	100	214	Leu749Ser (ttg/tCg)	Rv0862c	-	hypothetical protein
964969	0	T	SNP	C	177	123	277	93.17	322	Ala189Ala (gca/gcG)	Rv0867c	rpfA	resuscitation-promoting factor RpfA
964978	1	G	Ins	G	146	94	240	75.24	243		Rv0867c	rpfA	resuscitation-promoting factor RpfA
964978	2	G	Ins	C	148	94	242	75.86	243		Rv0867c	rpfA	resuscitation-promoting factor RpfA
964978	3	G	Ins	G	148	95	243	76.18	243		Rv0867c	rpfA	resuscitation-promoting factor RpfA
964978	4	G	Ins	G	148	95	243	76.18	243		Rv0867c	rpfA	resuscitation-promoting factor RpfA
964978	5	G	Ins	G	148	95	243	76.18	243		Rv0867c	rpfA	resuscitation-promoting factor RpfA
964978	6	G	Ins	C	148	95	243	76.18	243		Rv0867c	rpfA	resuscitation-promoting factor RpfA
968426	1	A	Ins	G	143	97	240	75.95	242		Rv0872c	PE_PGRS15	PE-PGRS family protein PE_PGRS15
968426	2	A	Ins	C	144	97	241	76.27	242		Rv0872c	PE_PGRS15	PE-PGRS family protein PE_PGRS15
968426	3	A	Ins	C	143	98	241	76.27	242		Rv0872c	PE_PGRS15	PE-PGRS family protein PE_PGRS15
968426	4	A	Ins	G	144	97	241	76.27	242		Rv0872c	PE_PGRS15	PE-PGRS family protein PE_PGRS15
968426	5	A	Ins	G	144	98	242	76.58	242		Rv0872c	PE_PGRS15	PE-PGRS family protein PE_PGRS15
968426	6	A	Ins	G	144	98	242	76.58	242		Rv0872c	PE_PGRS15	PE-PGRS family protein PE_PGRS15
968426	7	A	Ins	T	144	97	241	76.27	242		Rv0872c	PE_PGRS15	PE-PGRS family protein PE_PGRS15
968426	8	A	Ins	T	144	98	242	76.58	242		Rv0872c	PE_PGRS15	PE-PGRS family protein PE_PGRS15
968426	9	A	Ins	G	144	98	242	76.58	242		Rv0872c	PE_PGRS15	PE-PGRS family protein PE_PGRS15
969762	0	C	SNP	G	134	100	226	97.91	239	Gly161Gly (ggg/ggC)	Rv0872c	PE_PGRS15	PE-PGRS family protein PE_PGRS15
972882	0	C	SNP	G	122	125	246	97.63	253	Gly275Gly (ggg/ggC)	Rv0874c	-	hypothetical protein
976898	0	G	Del	GAP	83	89	164	85.57	201		Rv0878c	PPE13	PPE family protein PPE13
979704	0	G	SNP	C	115	106	216	100	221	Gly115Arg (ggc/Cgc)	Rv0881	-	tRNA/rRNA methyltransferase
986463	0	G	SNP	C	103	104	202	100	207
990001	0	G	SNP	C	86	102	188	98.95	190	Pro866Ala (ccc/Gcc)	Rv0890c	-	HTH-type transcriptional regulator
991939	0	G	SNP	A	112	101	209	97.71	218	Arg220Cys (cgc/Tgc)	Rv0890c	-	HTH-type transcriptional regulator
993346	0	A	SNP	C	101	78	178	100	179	Val37Gly (gtt/gGt)	Rv0891c	-	hypothetical protein
996154	0	C	SNP	A	69	83	148	98.06	155	Ala48Ser (gca/Tca)	Rv0893c	-	S-adenosylmethionine-dependentmethyltransferase
996263	0	G	SNP	A	73	77	147	100	150	Thr11Thr (acc/acT)	Rv0893c	-	S-adenosylmethionine-dependentmethyltransferase
1002172	0	G	SNP	A	156	163	312	97.85	326	Arg82Trp (cgg/Tgg)	Rv0897c	-	oxidoreductase
1007198	0	A	SNP	G	168	168	333	98.53	341	Leu328Pro (ctg/cCg)	Rv0904c	accD3	acetyl-CoAcarboxylase carboxyl transferase subunit beta
1007660	0	G	Del	GAP	96	117	214	97.71	218		Rv0904c	accD3	acetyl-CoAcarboxylase carboxyl transferase subunit beta
1008460	0	C	SNP	T	118	126	239	99.19	246	Ser85Phe (tcc/tTc)	Rv0905	echA6	enoyl-CoA hydratase EchA6
1009500	0	C	SNP	T	99	107	202	98.56	209	Pro186Leu (ccg/cTg)	Rv0906	-	hypothetical protein
1010204	1	C	Ins	G	112	103	215	95.98	215		Rv0907	-	hypothetical protein
1012815	0	C	SNP	G	81	100	181	98.91	183	Ala362Gly (gcc/gGc)	Rv0908	ctpE	metal cation transporter ATPase E
1023911	0	C	SNP	G	94	76	168	99.42	171
1024346	0	A	SNP	G	94	109	202	99.02	205	Ser46Gly (agt/Ggt)	Rv0918	-	hypothetical protein
1025106	0	T	SNP	C	74	90	160	100	164	Phe141Phe (ttt/ttC)	Rv0919	-	GCN5-like N-acetyltransferase
1026482	0	G	SNP	A	82	86	163	98.25	171	Pro112Leu (ccc/cTc)	Rv0920c	-	transposase
1029586	0	G	SNP	A	75	85	157	98.16	163	Pro331Leu (ccc/cTc)	Rv0923c	-	hypothetical protein
1034381	0	G	SNP	A	79	85	159	97.62	168	Ala84Val (gct/gTt)	Rv0927c	-	oxidoreductase
1037012	0	T	SNP	C	86	106	187	100	192	Met5Thr (atg/aCg)	Rv0930	pstA1	phosphate ABC transporter permease PstA
1037911	0	C	SNP	T	93	82	174	100	175	Arg305_ (cga/Tga)	Rv0930	pstA1	phosphate ABC transporter permease PstA
1047165	0	T	SNP	C	100	88	185	100	188	Cys344Arg (tgc/Cgc)	Rv0938	ligD	multifunctional non-homologous end joining DNA repair protein/ATP dependent DNA ligase LigD
1054784	0	C	SNP	G	147	123	263	99.26	272	Arg180Gly (cgc/Ggc)	Rv0945	-	oxidoreductase
1068151	0	T	SNP	C	87	72	156	100	159	His197His (cat/caC)	Rv0956	purN	phosphoribosylglycinamide formyltransferase PurN
1068432	0	A	SNP	G	95	96	189	100	191	Pro76Pro (cca/ccG)	Rv0957	purH	bifunctionalphosphoribosylaminoimidazolecarboxamide formyltransferase/inosinemonophosphate cyclohydrolase
1070702	0	T	SNP	C	121	82	199	100	203	Ser274Pro (tcc/Ccc)	Rv0958	-	magnesium chelatase
1071349	0	G	SNP	C	166	134	295	99.67	301	Gly32Ala (ggc/gCc)	Rv0959	-	hypothetical protein
1073880	0	C	SNP	G	94	111	201	98.09	209	Leu112Leu (ctc/ctG)	Rv0960	vapC9	ribonuclease VapC9
1074558	0	G	SNP	A	74	83	150	100	157	Pro186Leu (ccc/cTc)	Rv0962c	lprP	lipoprotein LprP
1075279	0	T	SNP	C	92	104	194	99.49	197
1076309	0	G	SNP	T	97	87	178	100	184	Pro124Thr (cct/Act)	Rv0964c	-	hypothetical protein
1077312	0	A	SNP	G	104	88	188	99.48	193	Val175Ala (gtg/gCg)	Rv0966c	-	hypothetical protein
1079927	0	C	SNP	A	125	131	255	100	256	Thr395Thr (acc/acA)	Rv0969	ctpV	copper-exporting ATPase
1080192	0	G	SNP	A	148	123	268	98.55	275	Asp484Asn (gat/Aat)	Rv0969	ctpV	copper-exporting ATPase
1081681	0	T	SNP	C	143	120	258	99.62	264	Val210Val (gtt/gtC)	Rv0970	-	integral membrane protein
1087193	0	G	SNP	C	92	96	188	100	188	Asn51Lys (aac/aaG)	Rv0974c	accD2	acetyl-/propionyl-CoA carboxylase subunit beta
1088977	0	C	SNP	T	155	159	303	98.74	318	Gly400Asp (ggc/gAc)	Rv0976c	-	hypothetical protein
1090188	1	A	Ins	G	114	111	225	92.59	226
1093406	0	A	SNP	G	121	135	255	100	256	Val317Val (gtt/gtC)	Rv0978c	PE_PGRS17	PE-PGRS family protein PE_PGRS17
1093928	0	G	SNP	A	115	11	125	90.65	139	Asn143Asn (aac/aaT)	Rv0978c	PE_PGRS17	PE-PGRS family protein PE_PGRS17
1095490	0	A	SNP	G	46	113	154	99.38	160	Val321Ala (gtc/gCc)	Rv0980c	PE_PGRS18	PE-PGRS family protein PE_PGRS18
1095644	0	C	SNP	T	20	69	85	100	89	Ala270Thr (gcg/Acg)	Rv0980c	PE_PGRS18	PE-PGRS family protein PE_PGRS18
1095678	0	A	SNP	G	34	44	75	97.5	80	Gly258Gly (ggt/ggC)	Rv0980c	PE_PGRS18	PE-PGRS family protein PE_PGRS18
1095981	0	A	SNP	C	194	159	346	98.88	357	Gly157Gly (ggt/ggG)	Rv0980c	PE_PGRS18	PE-PGRS family protein PE_PGRS18
1096633	0	T	SNP	G	110	114	224	99.12	226
1097220	0	C	SNP	T	110	128	232	98.35	242	Ser133Ser (tcc/tcT)	Rv0981	mprA	two-component response regulator MrpA
1098523	0	T	SNP	A	133	86	215	100	219	Leu339His (ctt/cAt)	Rv0982	mprB	two component histidine-protein kinase/phosphatase MprB
1099058	0	G	SNP	A	85	102	187	97.91	191
1100234	0	T	SNP	C	101	103	198	100	204	Leu390Pro (ctg/cCg)	Rv0983	pepD	serine protease PepD
1100414	0	G	SNP	A	103	104	202	98.57	210	Gly450Asp (ggc/gAc)	Rv0983	pepD	serine protease PepD
1104690	0	T	SNP	G	67	97	162	96.47	170	Phe717Val (ttc/Gtc)	Rv0987	-	adhesion component ABC transporter permease
1106099	0	C	SNP	T	99	94	191	99.48	194	Ile328Ile (atc/atT)	Rv0988	-	hypothetical protein
1106422	0	T	SNP	C	89	72	155	100	161	Ile321Val (ata/Gta)	Rv0989c	grcC2	polyprenyl-diphosphate synthase GrcC
1107940	0	A	SNP	C	109	100	204	97.66	214	Ser54Ala (tcc/Gcc)	Rv0990c	-	hypothetical protein
1109975	0	A	SNP	G	103	91	193	99.49	195	Gln235Arg (cag/cGg)	Rv0993	galU	UTP--glucose-1-phosphate uridylyltransferase
1110721	0	T	SNP	C	138	139	272	98.58	281	Arg151Arg (cgt/cgC)	Rv0994	moeA1	molybdopterin molybdenumtransferase 1
1111852	0	G	SNP	T	91	102	189	97.47	198	Asp81Tyr (gat/Tat)	Rv0995	rimJ	ribosomal-protein-alanine acetyltransferase RimJ
1113733	0	C	SNP	A	73	75	146	96.1	154
1115509	0	C	SNP	T	78	75	152	98.08	156	Ile254Ile (atc/atT)	Rv0998	-	acetyltransferase
1126889	0	G	SNP	C	109	132	239	100	241	Arg39Gly (cgc/Ggc)	Rv1007c	metS	methionine--tRNA ligase
1127648	0	C	SNP	A	121	123	238	100	244	Thr187Asn (acc/aAc)	Rv1008	tatD	deoxyribonuclease TatD
1139089	0	G	SNP	C	90	83	170	98.3	176	Thr41Thr (acg/acC)	Rv1020	mfd	transcription-repair coupling factor
1144409	0	T	SNP	G	95	115	208	97.67	215	Ile225Ser (atc/aGc)	Rv1022	lpqU	lipoprotein LpqU
1144585	0	A	SNP	G	113	93	204	98.56	209	Arg8Gly (agg/Ggg)	Rv1023	eno	enolase
1148259	0	A	SNP	G	73	86	156	97.55	163
1149551	0	C	SNP	T	140	94	232	100	234	Glu712Glu (gag/gaA)	Rv1028c	kdpD	sensor protein KdpD
1150585	0	G	SNP	A	127	117	231	100	244	Pro368Ser (ccc/Tcc)	Rv1028c	kdpD	sensor protein KdpD
1151054	0	C	SNP	G	94	125	217	97.77	224	Ser211Ser (tcg/tcC)	Rv1028c	kdpD	sensor protein KdpD
1152805	0	T	SNP	A	85	89	173	97.75	178	Leu265Gln (ctg/cAg)	Rv1029	kdpA	potassium-transporting ATPase subunit A
1152863	0	A	SNP	G	85	84	166	98.26	172	Gln284Gln (caa/caG)	Rv1029	kdpA	potassium-transporting ATPase subunit A
1153388	0	C	SNP	T	81	96	174	100	177	Asn459Asn (aac/aaT)	Rv1029	kdpA	potassium-transporting ATPase subunit A
1160770	0	T	SNP	A	126	138	262	98.88	267	Gln20Leu (cag/cTg)	Rv1037c	esxI	ESAT-6 like protein EsxI
1163134	0	T	SNP	C	105	115	217	99.55	221	Gly81Gly (gga/ggG)	Rv1040c	PE8	PE family protein PE8
1164336	0	G	SNP	A	101	93	194	97	200
1164571	0	A	SNP	G	82	93	173	100	175
1165521	1	T	Ins	A	83	93	176	96.7	176
1165969	0	C	SNP	T	93	89	180	95.79	190	Gly280Ser (ggc/Agc)	Rv1043c	-	hypothetical protein
1168715	1	C	Ins	T	93	91	184	97.87	185
1171057	0	C	SNP	T	108	117	221	96.98	232	Arg366His (cgc/cAc)	Rv1048c	-	hypothetical protein
1172870	0	A	SNP	T	140	103	241	99.59	244
1173750	0	G	SNP	T	97	89	184	99.47	187	Ala290Ala (gcg/gcT)	Rv1050	-	oxidoreductase
1177184	0	C	SNP	A	82	84	163	99.4	167
1178116	0	T	SNP	C	116	91	201	100	207	Thr163Thr (act/acC)	Rv1056	-	hypothetical protein
1188985	0	G	SNP	A	104	111	201	98.17	219	Gly480Gly (ggc/ggT)	Rv1067c	PE_PGRS19	PE-PGRS family protein PE_PGRS19
1189197	0	C	Del	GAP	65	88	153	81.82	187		Rv1067c	PE_PGRS19	PE-PGRS family protein PE_PGRS19
1189198	0	G	Del	GAP	65	88	153	84.07	182		Rv1067c	PE_PGRS19	PE-PGRS family protein PE_PGRS19
1189199	0	C	Del	GAP	65	88	153	85	180		Rv1067c	PE_PGRS19	PE-PGRS family protein PE_PGRS19
1189200	0	C	Del	GAP	65	88	153	83.61	183		Rv1067c	PE_PGRS19	PE-PGRS family protein PE_PGRS19
1189201	0	G	Del	GAP	65	88	153	85.96	178		Rv1067c	PE_PGRS19	PE-PGRS family protein PE_PGRS19
1189202	0	T	Del	GAP	65	88	153	92.17	166		Rv1067c	PE_PGRS19	PE-PGRS family protein PE_PGRS19
1190093	0	A	SNP	C	148	110	253	95.56	270	Leu111Trp (ttg/tGg)	Rv1067c	PE_PGRS19	PE-PGRS family protein PE_PGRS19
1191497	0	T	SNP	A	20	7	26	77.14	35	Thr218Ser (acg/Tcg)	Rv1068c	PE_PGRS20	PE-PGRS family protein PE_PGRS20
1191741	0	G	SNP	A	117	47	162	80	205	Tyr136Tyr (tac/taT)	Rv1068c	PE_PGRS20	PE-PGRS family protein PE_PGRS20
1193463	0	T	SNP	A	90	98	185	96.91	194	Thr271Ser (acc/Tcc)	Rv1069c	-	hypothetical protein
1199444	0	G	SNP	A	91	93	184	98.4	187	Ala309Ala (gcc/gcT)	Rv1075c	-	hypothetical protein
1199503	0	G	SNP	A	86	90	173	95.65	184	Pro290Ser (ccg/Tcg)	Rv1075c	-	hypothetical protein
1200418	0	A	SNP	G	92	114	204	100	206
1211369	0	A	SNP	C	100	91	187	95.98	199	Ser259Arg (agc/Cgc)	Rv1086	-	(2Z,6E)-farnesyl diphosphate synthase
1212344	0	C	Del	GAP	68	25	93	75	124		Rv1087	PE_PGRS21	PE-PGRS family protein PE_PGRS21
1212351	0	T	Del	GAP	68	25	93	95.88	97		Rv1087	PE_PGRS21	PE-PGRS family protein PE_PGRS21
1212352	0	G	Del	GAP	68	25	93	96.88	96		Rv1087	PE_PGRS21	PE-PGRS family protein PE_PGRS21
1212353	0	T	Del	GAP	68	25	93	95.88	97		Rv1087	PE_PGRS21	PE-PGRS family protein PE_PGRS21
1212354	0	C	Del	GAP	67	25	92	94.85	97		Rv1087	PE_PGRS21	PE-PGRS family protein PE_PGRS21
1212355	0	G	Del	GAP	67	25	92	94.85	97		Rv1087	PE_PGRS21	PE-PGRS family protein PE_PGRS21
1212356	0	G	Del	GAP	67	25	92	95.83	96		Rv1087	PE_PGRS21	PE-PGRS family protein PE_PGRS21
1212357	0	C	Del	GAP	67	25	92	94.85	97		Rv1087	PE_PGRS21	PE-PGRS family protein PE_PGRS21
1212358	0	G	Del	GAP	67	25	92	93.88	98		Rv1087	PE_PGRS21	PE-PGRS family protein PE_PGRS21
1212359	0	G	Del	GAP	67	25	92	94.85	97		Rv1087	PE_PGRS21	PE-PGRS family protein PE_PGRS21
1212360	0	T	Del	GAP	67	25	92	94.85	97		Rv1087	PE_PGRS21	PE-PGRS family protein PE_PGRS21
1212361	0	G	Del	GAP	67	25	92	94.85	97		Rv1087	PE_PGRS21	PE-PGRS family protein PE_PGRS21
1212362	0	C	Del	GAP	67	25	92	94.85	97		Rv1087	PE_PGRS21	PE-PGRS family protein PE_PGRS21
1212624	0	C	SNP	T	12	5	15	85	20	Gly355Gly (ggc/ggT)	Rv1087	PE_PGRS21	PE-PGRS family protein PE_PGRS21
1212626	0	A	SNP	C	5	4	9	81.82	11	Asp356Ala (gac/gCc)	Rv1087	PE_PGRS21	PE-PGRS family protein PE_PGRS21
1212825	0	T	SNP	C	26	83	104	93.97	116	Gly422Gly (ggt/ggC)	Rv1087	PE_PGRS21	PE-PGRS family protein PE_PGRS21
1212827	0	T	SNP	G	25	83	106	93.1	116	Val423Gly (gtc/gGc)	Rv1087	PE_PGRS21	PE-PGRS family protein PE_PGRS21
1212834	0	T	SNP	G	30	92	122	97.6	125	Gly425Gly (ggt/ggG)	Rv1087	PE_PGRS21	PE-PGRS family protein PE_PGRS21
1212837	0	T	SNP	C	33	97	126	97.74	133	Ala426Ala (gct/gcC)	Rv1087	PE_PGRS21	PE-PGRS family protein PE_PGRS21
1212971	0	T	SNP	C	151	67	216	98.2	222	Val471Ala (gtc/gCc)	Rv1087	PE_PGRS21	PE-PGRS family protein PE_PGRS21
1215105	0	T	Del	GAP	83	106	188	97.93	193
1220680	0	T	SNP	C	83	77	157	100	160	Val36Ala (gta/gCa)	Rv1093	glyA1	serine hydroxymethyltransferase
1224367	0	T	SNP	C	56	51	104	100	107
1227830	0	G	SNP	T	156	104	257	99.62	261	Thr285Thr (acc/acA)	Rv1099c	glpX	fructose 1,6-bisphosphatase
1230778	0	G	SNP	A	76	88	160	99.39	165	Thr65Ile (acc/aTc)	Rv1102c	mazF3	mRNA interferase MazF3
1233751	0	A	SNP	G	120	81	198	97.57	206	Val69Ala (gtc/gCc)	Rv1106c	-	3 beta-hydroxysteroid dehydrogenase/delta 5-->4-isomerase
1236433	0	A	SNP	C	91	90	179	98.37	184	Glu83Asp (gaa/gaC)	Rv1110	lytB2	4-hydroxy-3-methylbut-2-enyl diphosphate reductase
1240744	0	C	SNP	A	84	82	164	97.65	170	Asn186Lys (aac/aaA)	Rv1115	-	hypothetical protein
1241572	0	A	SNP	G	85	79	158	98.8	166
1247391	0	A	SNP	C	104	114	215	99.09	220	Ser89Arg (agc/Cgc)	Rv1124	ephC	epoxide hydrolase EphC
1248382	0	A	SNP	G	133	135	260	98.53	272	Ser101Gly (agc/Ggc)	Rv1125	-	hypothetical protein
1248936	0	G	SNP	C	114	127	234	97.97	246	Pro285Pro (ccg/ccC)	Rv1125	-	hypothetical protein
1248978	0	T	SNP	C	128	122	250	99.6	251	Ala299Ala (gct/gcC)	Rv1125	-	hypothetical protein
1250340	0	A	SNP	G	85	75	157	100	160	Ala355Ala (gct/gcC)	Rv1127c	ppdK	pyruvate, phosphate dikinase PpdK
1251199	0	C	SNP	T	89	71	158	99.38	161	Gly69Glu (gga/gAa)	Rv1127c	ppdK	pyruvate, phosphate dikinase PpdK
1252164	0	T	SNP	C	65	70	135	99.26	136	Glu270Gly (gaa/gGa)	Rv1128c	-	hypothetical protein
1254562	0	A	SNP	G	68	69	133	97.86	140	Asp3Gly (gat/gGt)	Rv1130	prpD	methylcitrate dehydratase PrpD
1262859	0	C	SNP	T	129	112	235	97.18	248	Gly424Ser (ggc/Agc)	Rv1135c	PPE16	PPE family protein PPE16
1265828	0	G	SNP	A	95	89	183	98.4	187	Leu221Leu (ctg/Ttg)	Rv1138c	-	oxidoreductase
1269028	0	G	SNP	C	100	80	177	99.45	181
1271187	0	C	SNP	G	91	81	172	98.85	174	Thr11Ser (acc/aGc)	Rv1144	-	oxidoreductase
1273250	1	G	Ins	A	94	72	166	95.95	166		Rv1145	-	transmembrane transport protein
1274289	0	T	SNP	C	109	61	168	97.7	174	Met312Thr (atg/aCg)	Rv1146	-	transmembrane transport protein
1275957	0	T	SNP	C	97	73	169	97.7	174
1276432	0	C	SNP	T	86	67	151	100	153	Lys439Lys (aag/aaA)	Rv1148c	-	hypothetical protein
1276588	0	C	SNP	G	73	87	159	96.39	166	Ala387Ala (gcg/gcC)	Rv1148c	-	hypothetical protein
1277869	1	G	Ins	T	89	84	173	97.19	173
1281118	0	T	SNP	C	94	72	165	100	166	Thr123Ala (acg/Gcg)	Rv1154c	-	hypothetical protein
1281771	0	T	SNP	C	97	94	191	97.45	196	Ser115Pro (tcg/Ccg)	Rv1155	-	pyridoxine/pyridoxamine 5'-phosphate oxidase
1281984	0	G	SNP	A	75	94	167	97.69	173
1283465	0	T	SNP	G	148	95	239	97.98	248	Asp236Ala (gac/gCc)	Rv1157c	-	hypothetical protein
1287372	0	G	SNP	C	104	106	208	99.06	212	Leu15Leu (ctg/ctC)	Rv1161	narG	nitrate reductase subunit alpha
1292102	0	A	SNP	G	101	104	204	100	205	Pro346Pro (cca/ccG)	Rv1162	narH	nitrate reductase subunit beta
1298233	0	C	SNP	T	114	119	231	96.28	242	Ala154Thr (gca/Aca)	Rv1167c	-	transcriptional regulator
1306259	0	A	SNP	G	100	88	186	99.47	189	Ala656Ala (gct/gcC)	Rv1175c	fadH	NADPH dependent 2,4-dienoyl-CoA reductase FadH
1307598	0	C	SNP	G	107	108	212	100	215	Cys210Ser (tgc/tCc)	Rv1175c	fadH	NADPH dependent 2,4-dienoyl-CoA reductase FadH
1308317	0	T	SNP	C	113	98	210	98.14	215	His159Arg (cat/cGt)	Rv1176c	-	hypothetical protein
1312920	0	A	SNP	C	87	98	183	97.88	189	Val127Gly (gtc/gGc)	Rv1179c	-	hypothetical protein
1313337	1	A	Ins	G	10	44	54	87.1	54
1313338	0	A	SNP	C	9	42	50	100	51
1315191	0	A	SNP	C	97	79	173	100	176	_489Tyr (taa/taC)	Rv1180	pks3	polyketide beta-ketoacyl synthase
1315884	0	G	SNP	A	67	80	144	100	147	Ala217Ala (gcg/gcA)	Rv1181	pks4	polyketide beta-ketoacyl synthase
1321096	0	G	SNP	A	66	86	152	95.6	159	Ser354Ser (tcg/tcA)	Rv1182	papA3	acyltransferase PapA
1325650	0	G	SNP	A	83	82	165	98.8	167
1327890	0	G	SNP	A	94	95	189	100	189	Asp472Asp (gac/gaT)	Rv1186c	-	hypothetical protein
1328687	0	G	SNP	C	111	106	214	100	217	Pro207Ala (ccc/Gcc)	Rv1186c	-	hypothetical protein
1339774	0	C	SNP	G	122	113	233	99.58	236	Gly142Gly (ggc/ggG)	Rv1196	PPE18	PPE family protein PPE18
1339823	0	A	SNP	G	137	115	249	99.6	253	Thr159Ala (acg/Gcg)	Rv1196	PPE18	PPE family protein PPE18
1339894	0	C	SNP	T	121	108	226	100	229	Leu182Leu (ctc/ctT)	Rv1196	PPE18	PPE family protein PPE18
1339905	0	C	SNP	T	120	104	215	99.56	225	Ala186Val (gcc/gTc)	Rv1196	PPE18	PPE family protein PPE18
1340500	0	G	SNP	T	113	158	267	98.91	274	Met384Ile (atg/atT)	Rv1196	PPE18	PPE family protein PPE18
1340667	0	A	SNP	G	117	109	218	76.61	295	Ser3Ser (tca/tcG)	Rv1197	esxK	ESAT-6 like protein EsxK
1340784	0	T	SNP	C	98	105	199	98.54	206	Gly42Gly (ggt/ggC)	Rv1197	esxK	ESAT-6 like protein EsxK
1341295	0	A	SNP	G	100	120	217	96.92	227
1345016	0	C	SNP	T	84	71	151	98.1	158	Ala52Thr (gcc/Acc)	Rv1201c	dapD	2,3,4,5-tetrahydropyridine-2,6-dicarboxylate N-succinyltransferase
1351172	0	A	SNP	G	106	84	186	100	190
1360209	0	T	SNP	C	119	83	197	99.51	203	Ala531Ala (gca/gcG)	Rv1217c	-	tetronasin ABC transporter integral membrane protein
1361190	0	G	SNP	A	134	132	260	98.52	270	Ser204Ser (agc/agT)	Rv1217c	-	tetronasin ABC transporter integral membrane protein
1362006	0	T	SNP	C	101	94	192	98.98	197	Gln243Arg (caa/cGa)	Rv1218c	-	tetronasin ABC transporter ATP-binding protein
1365837	1	C	Ins	G	120	125	245	94.96	245
1365837	2	C	Ins	G	120	124	244	94.57	244
1367484	0	T	SNP	G	111	112	223	99.55	224	Trp8Gly (tgg/Ggg)	Rv1224	tatB	Sec-independent protein translocase protein TatB
1370905	0	C	SNP	T	96	110	203	100	206
1371470	0	G	SNP	A	95	104	195	100	199	Arg184His (cgt/cAt)	Rv1228	lpqX	lipoprotein LpqX
1371697	0	G	SNP	A	90	101	186	98.45	194	Ala57Thr (gcc/Acc)	Rv1228a	-	hypothetical protein
1373242	0	C	SNP	A	73	88	154	95.83	168	Gly319Val (ggc/gTc)	Rv1230c	-	membrane protein
1374065	0	T	SNP	C	108	93	199	100	201	Ser45Gly (agc/Ggc)	Rv1230c	-	membrane protein
1375724	0	A	SNP	C	81	97	172	100	178	Cys149Gly (tgc/Ggc)	Rv1232c	-	hypothetical protein
1376568	1	C	Ins	G	76	68	144	87.8	144		Rv1233c	-	hypothetical protein
1377568	0	A	SNP	G	90	85	174	98.87	177	Val15Val (gta/gtG)	Rv1235	lpqY	trehalose ABC transporter substrate-binding lipoprotein LpqY
1382628	0	T	SNP	C	91	79	166	100	170	Lys139Glu (aaa/Gaa)	Rv1239c	corA	magnesium and cobalt transport transmembrane protein CorA
1386011	0	C	Del	GAP	187	170	357	93.95	380		Rv1243c	PE_PGRS23	PE-PGRS family protein PE_PGRS23
1387478	0	G	SNP	C	156	139	289	99.33	297	Asp208His (gac/Cac)	Rv1244	lpqZ	lipoprotein LpqZ
1390763	0	C	SNP	T	98	77	173	100	175	Val764Met (gtg/Atg)	Rv1248c	-	multifunctional 2-oxoglutarate dehydrogenase E1 component /2-oxoglutarate dehydrogenase dihydrolipoyllysine-residue succinyltransferase
1393626	0	A	SNP	G	105	121	222	99.56	227	Leu119Leu (ctt/ctC)	Rv1249c	-	membrane protein
1396618	0	C	SNP	A	89	71	158	99.38	161	Glu875_ (gag/Tag)	Rv1251c	-	hypothetical protein
1396922	0	T	SNP	C	114	97	209	100	211	Thr773Thr (aca/acG)	Rv1251c	-	hypothetical protein
1399430	0	C	SNP	G	79	91	166	99.42	171	Gly159Arg (ggc/Cgc)	Rv1252c	lprE	lipoprotein LprE
1401033	0	C	SNP	T	71	79	149	99.34	151	Ser355Leu (tcg/tTg)	Rv1253	deaD	ATP-dependent RNA helicase DeaD
1411210	0	T	SNP	G	95	99	192	99.49	195	Val260Val (gtt/gtG)	Rv1263	amiB2	amidase AmiB
1413148	0	C	SNP	T	53	87	133	97.9	143
1414021	0	C	SNP	T	102	115	214	100	217	Arg607Gln (cgg/cAg)	Rv1266c	pknH	serine/threonine-protein kinase PknH
1422666	0	C	SNP	T	57	77	133	98.53	136	Gly462Glu (ggg/gAg)	Rv1273c	-	drug ABC transporter ATP-binding protein
1422667	0	C	SNP	T	59	78	133	98.56	139	Gly462Arg (ggg/Agg)	Rv1273c	-	drug ABC transporter ATP-binding protein
1427609	0	A	SNP	G	122	97	211	97.77	224	Asn66Asp (aac/Gac)	Rv1278	-	hypothetical protein
1431735	0	G	SNP	A	88	83	168	97.16	176	Thr569Met (acg/aTg)	Rv1280c	oppA	oligopeptide ABC transporter substrate-binding lipoprotein OppA
1438028	0	C	SNP	G	78	65	142	98.62	145	Ser40Arg (agc/agG)	Rv1285	cysD	sulfate adenylyltransferase subunit 2
1440090	0	C	SNP	T	85	65	147	98.04	153	Thr395Ile (acc/aTc)	Rv1286	-	bifunctional sulfate adenyltransferase subunit 1 CysN/adenylylsulfate kinase CysC
1440469	0	C	SNP	G	86	95	179	100	181	Pro521Pro (ccc/ccG)	Rv1286	-	bifunctional sulfate adenyltransferase subunit 1 CysN/adenylylsulfate kinase CysC
1441545	0	G	SNP	A	4	11	13	88.24	17	Ala66Ala (gcg/gcA)	Rv1288	-	hypothetical protein
1441576	0	T	SNP	C	4	8	12	85.71	14	Leu77Leu (ttg/Ctg)	Rv1288	-	hypothetical protein
1441579	0	A	SNP	T	5	8	13	86.67	15	Asn78Tyr (aat/Tat)	Rv1288	-	hypothetical protein
1441582	0	T	SNP	C	7	11	17	90	20	Trp79Arg (tgg/Cgg)	Rv1288	-	hypothetical protein
1445781	0	A	SNP	G	76	97	171	99.43	174	Ala18Ala (gct/gcC)	Rv1291c	-	hypothetical protein
1447655	0	T	SNP	C	93	82	174	96.69	181	Val426Ala (gtc/gCc)	Rv1292	argS	arginine--tRNA ligase
1450316	0	C	SNP	T	86	67	149	98.71	155	Ala314Ala (gcc/gcT)	Rv1294	thrA	homoserine dehydrogenase
1457144	0	C	SNP	T	72	78	147	100	150	Arg194Cys (cgc/Tgc)	Rv1300	hemK	release factor glutamine methyltransferase
1468208	0	A	SNP	C	60	97	155	86.26	182	Leu433Arg (ctg/cGg)	Rv1313c	-	insertion sequence element IS1557 transposase
1468492	0	C	SNP	A	159	122	280	99.65	282	Leu338Leu (ctg/ctT)	Rv1313c	-	insertion sequence element IS1557 transposase
1471659	0	C	SNP	T	92	92	180	100	184
1477199	0	G	SNP	T	89	82	168	99.42	172	Arg145Arg (cgg/Agg)	Rv1316c	ogt	methylated-DNA--protein-cysteinemethyltransferase
1478357	0	G	SNP	T	90	89	177	99.44	180	Pro254Pro (ccc/ccA)	Rv1317c	alkA	bifunctional regulatory protein/DNA repair enzyme AlkA
1479085	0	T	SNP	C	81	120	199	99.5	202	Ile12Val (atc/Gtc)	Rv1317c	alkA	bifunctional regulatory protein/DNA repair enzyme AlkA
1480945	0	C	SNP	G	160	160	317	98.16	326	Thr519Thr (acg/acC)	Rv1319c	-	adenylate cyclase
1480948	0	C	SNP	T	159	160	315	98.15	325	Glu518Glu (gag/gaA)	Rv1319c	-	adenylate cyclase
1481185	0	A	SNP	C	199	192	385	99.74	392	Asp439Glu (gat/gaG)	Rv1319c	-	adenylate cyclase
1481563	0	C	SNP	T	148	211	354	98.63	364	Glu313Glu (gag/gaA)	Rv1319c	-	adenylate cyclase
1482627	0	T	SNP	C	69	64	133	100	133	Thr531Ala (acg/Gcg)	Rv1320c	-	adenylate cyclase
1484708	0	A	SNP	C	91	68	156	100	159	Ser144Arg (agc/Cgc)	Rv1321	-	endonuclease NucS
1489142	0	C	SNP	T	104	136	229	97.17	247	Gly275Asp (ggc/gAc)	Rv1325c	PE_PGRS24	PE-PGRS family protein PE_PGRS24
1490905	0	A	SNP	G	99	77	175	98.88	178	Ser470Pro (tct/Cct)	Rv1326c	glgB	1,4-alpha-glucan branching protein
1495836	0	G	SNP	A	84	73	154	97.52	161	Val425Met (gtg/Atg)	Rv1328	glgP	glycogen phosphorylase
1498951	0	G	SNP	T	111	105	212	98.18	220	Thr80Lys (acg/aAg)	Rv1329c	dinG	ATP-dependent helicase DinG
1499213	0	T	Del	GAP	103	84	185	98.42	190		Rv1330c	pncB1	nicotinic acid phosphoribosyltransferase PncB1
1499214	0	C	Del	GAP	103	84	185	98.94	189		Rv1330c	pncB1	nicotinic acid phosphoribosyltransferase PncB1
1499215	0	A	Del	GAP	103	84	185	98.94	189		Rv1330c	pncB1	nicotinic acid phosphoribosyltransferase PncB1
1499216	0	G	Del	GAP	103	84	185	98.94	189		Rv1330c	pncB1	nicotinic acid phosphoribosyltransferase PncB1
1499217	0	G	Del	GAP	103	84	185	98.94	189		Rv1330c	pncB1	nicotinic acid phosphoribosyltransferase PncB1
1499218	0	C	Del	GAP	103	84	185	98.94	189		Rv1330c	pncB1	nicotinic acid phosphoribosyltransferase PncB1
1499219	0	C	Del	GAP	103	84	185	98.94	189		Rv1330c	pncB1	nicotinic acid phosphoribosyltransferase PncB1
1499220	0	G	Del	GAP	103	84	185	98.94	189		Rv1330c	pncB1	nicotinic acid phosphoribosyltransferase PncB1
1499221	0	G	SNP	A	102	87	188	98.95	191	Pro447Ser (ccg/Tcg)	Rv1330c	pncB1	nicotinic acid phosphoribosyltransferase PncB1
1499274	0	C	SNP	G	119	110	228	100	229	Gly429Ala (ggc/gCc)	Rv1330c	pncB1	nicotinic acid phosphoribosyltransferase PncB1
1500909	0	C	SNP	T	91	101	192	98.97	194	Val83Val (gtc/gtT)	Rv1331	-	ATP-dependent Clp protease adapter protein ClpS
1501700	0	G	SNP	A	145	94	234	97.95	244	Val34Val (gtg/gtA)	Rv1333	-	hydrolase
1505909	0	G	SNP	C	65	73	137	97.87	141
1508029	0	C	SNP	T	97	97	188	97.49	199	Arg153Cys (cgc/Tgc)	Rv1341	-	non-canonical purine NTP pyrophosphatase
1513189	0	C	SNP	T	69	96	163	100	165	Ala48Val (gct/gTt)	Rv1348	irtA	iron ABC transporter ATP-binding protein/permease IrtA
1516621	0	G	SNP	A	93	86	177	99.44	180	Glu333Glu (gag/gaA)	Rv1349	irtB	iron ABC transporter ATP-binding protein/permease IrtB
1526819	0	C	SNP	A	84	81	163	98.8	167	Arg70Arg (cgg/Agg)	Rv1358	-	transcriptional regulator
1533241	0	G	SNP	C	88	116	200	93.15	219	Thr131Thr (acc/acG)	Rv1361c	PPE19	PPE family protein PPE19
1533583	0	G	SNP	A	86	105	189	95.02	201	Tyr17Tyr (tac/taT)	Rv1361c	PPE19	PPE family protein PPE19
1533624	0	A	SNP	C	86	107	188	96.02	201	Phe4Val (ttc/Gtc)	Rv1361c	PPE19	PPE family protein PPE19
1534551	0	C	SNP	T	95	89	181	98.92	186	Glu20Glu (gag/gaA)	Rv1362c	-	membrane protein
1536251	0	G	SNP	T	89	118	200	100	207	Ala465Glu (gcg/gAg)	Rv1364c	-	sigma factor regulatory protein
1536892	0	A	Del	GAP	77	79	153	91.76	170		Rv1364c	-	sigma factor regulatory protein
1536893	0	T	Del	GAP	77	79	153	98.73	158		Rv1364c	-	sigma factor regulatory protein
1536894	0	G	Del	GAP	77	79	153	98.73	158		Rv1364c	-	sigma factor regulatory protein
1536895	0	G	Del	GAP	77	79	153	98.73	158		Rv1364c	-	sigma factor regulatory protein
1536896	0	A	Del	GAP	77	79	153	98.73	158		Rv1364c	-	sigma factor regulatory protein
1540141	0	T	SNP	C	62	67	127	98.47	131	Ile169Val (atc/Gtc)	Rv1367c	-	hypothetical protein
1540484	0	C	SNP	G	90	84	173	97.75	178	Leu54Leu (ctg/ctC)	Rv1367c	-	hypothetical protein
1544255	0	C	SNP	T	68	71	137	100	139	Arg299Arg (cgc/cgT)	Rv1371	-	membrane protein
1546703	0	C	SNP	T	92	97	185	98.44	192	Pro231Leu (ccg/cTg)	Rv1373	-	glycolipid sulfotransferase
1547125	0	T	SNP	C	109	73	181	100	182	Thr136Ala (aca/Gca)	Rv1374c	-	hypothetical protein
1552547	0	G	SNP	A	140	164	297	99.67	305	Arg37Trp (cgg/Tgg)	Rv1378c	-	hypothetical protein
1554216	0	C	SNP	T	113	94	203	99.52	208	Pro10Leu (ccc/cTc)	Rv1381	pyrC	dihydroorotase
1563717	0	C	SNP	T	102	121	221	98.67	226	Val8Val (gtc/gtT)	Rv1388	mihF	integration host factor MihF
1570566	0	C	SNP	A	79	88	165	100	167	Arg135Leu (cgg/cTg)	Rv1394c	cyp132	cytochrome P450 Cyp132
1573660	0	T	SNP	G	153	114	263	100	267	Arg66Ser (aga/agC)	Rv1396c	PE_PGRS25	PE-PGRS family protein PE_PGRS25
1574232	0	C	SNP	T	110	105	214	97.73	220	Leu94Leu (ctg/ctA)	Rv1397c	vapC10	ribonuclease VapC10
1583948	0	C	SNP	T	117	144	257	98.49	265	Thr283Ile (acc/aTc)	Rv1407	fmu	methyltransferase
1588899	0	G	SNP	T	80	83	157	98.79	165	Ala111Ala (gcg/gcT)	Rv1412	ribC	riboflavin synthase
1592075	0	C	SNP	A	86	82	166	94.92	177	Ala135Ala (gcc/gcA)	Rv1416	ribH	6,7-dimethyl-8-ribityllumazine synthase
1593331	0	G	SNP	A	86	82	163	99.41	169
1595342	0	T	SNP	C	72	75	140	99.32	148	Val434Ala (gtg/gCg)	Rv1420	uvrC	excinuclease ABC subunit UvrC
1599557	0	C	SNP	G	101	76	170	98.88	179	Arg33Thr (agg/aCg)	Rv1424c	-	membrane protein
1608276	0	A	SNP	C	72	80	150	100	152	Asn65Thr (aac/aCc)	Rv1431	-	hypothetical protein
1609840	0	A	SNP	G	141	109	244	100	250	Pro586Pro (cca/ccG)	Rv1431	-	hypothetical protein
1613035	0	T	SNP	C	74	79	150	100	153
1614143	0	G	SNP	A	71	88	159	98.15	162	Leu279Leu (ctg/ctA)	Rv1436	gap	glyceraldehyde 3-phosphate dehydrogenase
1618978	0	T	SNP	C	159	89	244	98.8	251	Asp236Gly (gat/gGt)	Rv1441c	PE_PGRS26	PE-PGRS family protein PE_PGRS26
1624791	0	C	SNP	G	96	87	179	100	183	Arg192Pro (cga/cCa)	Rv1446c	opcA	OXPP cycle protein OpcA
1627351	0	T	SNP	C	97	84	174	97.84	185	Thr244Ala (acc/Gcc)	Rv1448c	tal	transaldolase
1630148	0	A	SNP	C	104	115	214	100	219	Tyr18Asp (tac/Gac)	Rv1449c	tkt	transketolase
1634609	0	C	SNP	T	88	47	135	99.26	136	Ala7Thr (gcc/Acc)	Rv1450c	PE_PGRS27	PE-PGRS family protein PE_PGRS27
1634610	0	C	SNP	T	90	47	133	100	137	Val6Val (gtg/gtA)	Rv1450c	PE_PGRS27	PE-PGRS family protein PE_PGRS27
1636172	1	T	Ins	C	109	12	121	89.63	121		Rv1452c	PE_PGRS28	PE-PGRS family protein PE_PGRS28
1636172	2	T	Ins	C	108	12	120	88.89	121		Rv1452c	PE_PGRS28	PE-PGRS family protein PE_PGRS28
1636172	3	T	Ins	G	107	12	119	88.15	121		Rv1452c	PE_PGRS28	PE-PGRS family protein PE_PGRS28
1636826	0	C	SNP	A	142	214	340	98.89	360	Gly468Gly (ggg/ggT)	Rv1452c	PE_PGRS28	PE-PGRS family protein PE_PGRS28
1636918	0	C	SNP	T	112	162	263	83.79	327	Ala438Thr (gcc/Acc)	Rv1452c	PE_PGRS28	PE-PGRS family protein PE_PGRS28
1636927	0	C	SNP	T	74	124	197	76.15	260	Asp435Asn (gac/Aac)	Rv1452c	PE_PGRS28	PE-PGRS family protein PE_PGRS28
1636928	0	A	SNP	G	73	125	193	77.34	256	Gly434Gly (ggt/ggC)	Rv1452c	PE_PGRS28	PE-PGRS family protein PE_PGRS28
1636934	0	A	SNP	G	75	123	197	75.29	263	His432His (cat/caC)	Rv1452c	PE_PGRS28	PE-PGRS family protein PE_PGRS28
1638182	0	C	SNP	T	118	161	271	98.24	284	Ser16Ser (tcg/tcA)	Rv1452c	PE_PGRS28	PE-PGRS family protein PE_PGRS28
1638183	0	G	SNP	A	115	156	269	98.19	276	Ser16Leu (tcg/tTg)	Rv1452c	PE_PGRS28	PE-PGRS family protein PE_PGRS28
1638188	0	C	SNP	T	117	153	266	98.18	275	Ala14Ala (gcg/gcA)	Rv1452c	PE_PGRS28	PE-PGRS family protein PE_PGRS28
1638191	0	C	SNP	G	116	150	263	97.44	273	Ala13Ala (gcg/gcC)	Rv1452c	PE_PGRS28	PE-PGRS family protein PE_PGRS28
1638194	0	G	SNP	C	115	164	274	98.24	284	Ala12Ala (gcc/gcG)	Rv1452c	PE_PGRS28	PE-PGRS family protein PE_PGRS28
1639594	0	C	SNP	A	89	82	171	100	171	Pro405Gln (cca/cAa)	Rv1453	-	transcriptional activator protein
1644201	0	T	SNP	C	96	93	186	97.42	194	Arg20Arg (cga/cgG)	Rv1458c	-	antibiotic ABC transporter ATP-binding protein
1645802	0	T	SNP	C	98	77	173	99.43	176	Lys113Glu (aaa/Gaa)	Rv1459c	-	alpha-(1->6)-mannopyranosyltransferase
1650072	0	A	SNP	G	93	93	183	100	186	Asn183Asp (aac/Gac)	Rv1462	-	hypothetical protein
1650406	0	C	SNP	A	96	114	207	99.53	211	Thr294Asn (acc/aAc)	Rv1462	-	hypothetical protein
1656293	0	G	SNP	A	153	63	214	97.74	221	Asn143Asn (aac/aaT)	Rv1468c	PE_PGRS29	PE-PGRS family protein PE_PGRS29
1656917	0	T	SNP	G	92	134	226	97.84	231
1676290	0	C	SNP	A	74	105	175	100	179	Lys198Asn (aag/aaT)	Rv1486c	-	hypothetical protein
1676880	0	A	SNP	G	73	84	154	97.52	161	Trp2Arg (tgg/Cgg)	Rv1486c	-	hypothetical protein
1681147	0	G	SNP	A	87	112	194	100	199
1688300	0	T	SNP	C	108	86	185	98.48	197	Phe120Phe (ttt/ttC)	Rv1497	lipL	esterase LipL
1689349	0	C	SNP	T	81	96	174	100	177	Arg191His (cgc/cAc)	Rv1498c	-	methyltransferase
1692141	0	A	SNP	C	72	82	152	100	154	Ile84Ile (ata/atC)	Rv1501	-	hypothetical protein
1692960	0	T	SNP	C	90	88	174	97.27	183	Ser13Pro (tcg/Ccg)	Rv1502	-	hypothetical protein
1693561	0	A	SNP	G	101	78	178	100	179	Tyr213Cys (tac/tGc)	Rv1502	-	hypothetical protein
1698850	0	C	SNP	T	75	87	161	98.18	165	Ala349Thr (gca/Aca)	Rv1508c	-	membrane protein
1698911	0	G	SNP	A	87	86	168	100	173	Gly328Gly (ggc/ggT)	Rv1508c	-	membrane protein
1699829	0	G	SNP	A	107	83	188	96.94	196	Gly22Gly (ggc/ggT)	Rv1508c	-	membrane protein
1699849	0	G	SNP	A	111	85	193	98.49	199	Pro16Ser (ccg/Tcg)	Rv1508c	-	membrane protein
1702415	0	C	SNP	T	93	92	185	98.93	187	Ala374Val (gcg/gTg)	Rv1510	-	hypothetical protein
1706119	0	T	SNP	C	92	111	200	99.51	204	Ser159Ser (tca/tcG)	Rv1514c	-	glycosyltransferase
1708792	0	T	SNP	C	96	88	180	97.87	188
1709432	0	C	SNP	T	84	78	161	95.86	169	Leu188Phe (ctc/Ttc)	Rv1517	-	hypothetical protein
1713192	0	A	SNP	G	79	84	157	98.79	165	Val297Val (gta/gtG)	Rv1521	fadD25	fatty-acid--CoA ligase FadD25
1713923	0	A	SNP	G	101	73	170	98.31	177	His541Arg (cac/cGc)	Rv1521	fadD25	fatty-acid--CoA ligase FadD25
1716472	0	A	SNP	G	92	69	157	98.17	164	Ser381Pro (tcc/Ccc)	Rv1522c	mmpL12	transmembrane transport protein MmpL12
1718932	0	C	SNP	T	100	74	171	98.86	176	Asn69Asn (aac/aaT)	Rv1524	-	glycosyltransferase
1728161	0	G	SNP	T	92	84	171	98.32	179	Gly83Gly (ggc/ggA)	Rv1527c	pks5	polyketide synthase
1728460	0	A	SNP	C	71	96	161	99.4	168
1728837	0	A	SNP	G	95	101	196	100	196
1735739	0	T	SNP	C	78	93	169	97.71	175
1738751	0	C	SNP	A	75	71	143	97.99	149	Arg745Arg (cgg/Agg)	Rv1536	ileS	isoleucine--tRNA ligase
1748439	0	C	SNP	T	100	82	179	99.45	183	Thr249Ile (acc/aTc)	Rv1547	dnaE1	DNA polymerase III subunit alpha
1752561	0	T	SNP	C	118	102	219	100	220	Asp258Gly (gac/gGc)	Rv1548c	PPE21	PPE family protein PPE21
1753519	1	G	Ins	C	55	108	163	79.13	163
1759252	0	G	SNP	T	83	91	174	100	174	Ser524Ser (tcg/tcT)	Rv1552	frdA	fumarate reductase flavoprotein subunit		phylo (not 4,9)
1760292	0	A	SNP	G	103	115	217	100	218	Met40Val (atg/Gtg)	Rv1554	frdC	fumarate reductase membrane anchor subunit
1761765	0	G	SNP	A	78	74	150	99.35	153	Gly8Ser (ggc/Agc)	Rv1557	mmpL6	transmembrane transport protein MmpL6
1763482	0	G	SNP	A	80	94	174	97.75	178	Gly19Arg (ggg/Agg)	Rv1559	ilvA	threonine dehydratase IlvA
1764225	0	C	SNP	T	123	135	255	99.61	259	Ala266Ala (gcc/gcT)	Rv1559	ilvA	threonine dehydratase IlvA
1778430	0	T	SNP	C	198	180	371	100	378	Met191Thr (atg/aCg)	Rv1570	bioD	ATP-dependent dethiobiotin synthetase BioD
1779370	0	G	SNP	C	128	109	233	100	237	Thr19Thr (acg/acC)	Rv1573	-	phage protein
1780586	1	C	Ins	G	71	87	158	96.93	159		Rv1575	-	phage protein
1781251	0	C	SNP	T	115	112	227	97.42	233	Glu272Lys (gag/Aag)	Rv1576c	-	phage capsid protein
1781811	0	T	SNP	C	142	151	288	100	293	Asp85Gly (gac/gGc)	Rv1576c	-	phage capsid protein
1784238	0	A	Del	GAP	98	104	201	97.58	207		Rv1581c	-	phage protein
1788570	0	G	SNP	T	84	88	167	83.09	207	Asn198Lys (aac/aaA)	Rv1587c	-	hypothetical protein
1788574	0	T	SNP	C	80	88	159	82.35	204	His197Arg (cac/cGc)	Rv1587c	-	hypothetical protein
1789650	0	C	SNP	T	94	80	173	80.18	217	Ala63Thr (gcc/Acc)	Rv1588c	-	hypothetical protein
1789654	0	A	SNP	G	96	79	173	82.16	213	Leu61Leu (ctt/ctC)	Rv1588c	-	hypothetical protein
1789671	0	C	SNP	T	93	84	174	87.19	203	Ala56Thr (gcg/Acg)	Rv1588c	-	hypothetical protein
1789675	0	A	SNP	C	88	81	167	88.02	192	Gly54Gly (ggt/ggG)	Rv1588c	-	hypothetical protein
1789678	0	C	SNP	G	92	84	171	88.89	198	Val53Val (gtg/gtC)	Rv1588c	-	hypothetical protein
1789933	0	G	SNP	A	90	68	154	98.75	160
1792777	0	T	SNP	C	69	78	145	100	147	Ile322Val (att/Gtt)	Rv1592c	-	hypothetical protein
1792778	0	T	SNP	C	72	79	149	100	151	Glu321Glu (gaa/gaG)	Rv1592c	-	hypothetical protein
1798355	0	G	SNP	A	87	92	171	100	179	Gly21Asp (ggt/gAt)	Rv1597	-	hypothetical protein
1802047	0	C	SNP	G	81	82	162	98.79	165	Gln5Glu (cag/Gag)	Rv1601	hisB	imidazole glycerol-phosphate dehydratase
1803265	0	G	SNP	A	88	80	167	100	168	Ser201Asn (agc/aAc)	Rv1602	hisH	imidazole glycerol phosphate synthase subunit HisH
1804409	0	C	SNP	A	81	81	161	100	162	Pro124Gln (cca/cAa)	Rv1604	impA	inositol-monophosphatase ImpA
1811375	0	G	SNP	T	91	85	172	99.44	177	Gly83Gly (ggg/ggT)	Rv1612	trpB	tryptophan synthase subunit beta
1812448	0	C	SNP	T	82	90	172	99.42	173	Tyr30Tyr (tac/taT)	Rv1613	trpA	tryptophan synthase subunit alpha
1817976	0	A	SNP	T	121	103	215	100	224	His121Leu (cac/cTc)	Rv1618	tesB1	acyl-CoA thioesterase TesB
1818286	0	C	SNP	T	93	104	189	98.99	199	Gly224Gly (ggc/ggT)	Rv1618	tesB1	acyl-CoA thioesterase TesB
1827468	0	C	SNP	A	97	87	180	100	184	Val160Leu (gtg/Ttg)	Rv1625c	cya	adenylyl cyclase
1832509	0	C	SNP	G	107	121	225	98.28	232	Thr615Thr (acc/acG)	Rv1629	polA	DNA polymerase I
1833025	0	C	SNP	T	98	107	196	98.09	209	Asp787Asp (gac/gaT)	Rv1629	polA	DNA polymerase I
1836286	0	G	SNP	C	129	118	245	99.6	248
1836417	0	C	SNP	A	134	112	239	99.19	248	Gly138Gly (ggg/ggT)	Rv1632c	-	hypothetical protein
1839759	0	G	SNP	C	90	103	191	99.48	194	Gly198Arg (ggg/Cgg)	Rv1634	-	multidrug-efflux transporter
1847919	0	C	SNP	G	140	111	247	100	251	Thr180Thr (acg/acC)	Rv1639c	-	hypothetical protein
1849609	0	T	SNP	C	83	85	167	98.25	171	Arg809Arg (cga/cgG)	Rv1640c	lysX	bifunctional lysine--tRNA ligase/phosphatidylglycerol lysyltransferase
1852803	0	C	SNP	A	100	98	192	99.5	199	Ala177Ala (gcc/gcA)	Rv1641	infC	initiation factor IF-3
1852877	0	A	SNP	C	94	107	196	99.01	203	_202Ser (tag/tCg)	Rv1641	infC	initiation factor IF-3
1854300	0	T	SNP	C	126	134	252	100	260	Leu232Pro (ctg/cCg)	Rv1644	tsnR	23S rRNA methyltransferase TsnR
1856617	0	C	SNP	T	56	68	123	97.64	127	Thr285Ile (aca/aTa)	Rv1646	PE17	PE family protein PE17
1856777	0	G	SNP	C	87	60	145	100	147	Ala2Pro (gcg/Ccg)	Rv1647	-	adenylate cyclase
1859559	0	C	SNP	A	89	97	185	98.94	188	Ala276Asp (gcc/gAc)	Rv1649	pheS	phenylalanine--tRNA ligase subunit alpha
1863584	0	G	SNP	T	158	159	304	99.06	320	Thr600Asn (acc/aAc)	Rv1651c	PE_PGRS30	PE-PGRS family protein PE_PGRS30
1873700	0	G	SNP	A	158	126	279	99.65	285	Leu354Leu (ctg/ctA)	Rv1659	argH	argininosuccinate lyase
1875126	0	A	SNP	G	103	108	206	98.14	215	Thr323Ala (acc/Gcc)	Rv1660	pks10	chalcone synthase
1885772	0	G	SNP	A	91	103	191	100	194	Ala1357Thr (gcc/Acc)	Rv1662	pks8	polyketide synthase
1894300	1	G	Ins	G	96	84	180	90.45	180
1894300	2	G	Ins	T	96	84	180	90.45	180
1894300	3	G	Ins	C	96	83	179	89.95	179
1894300	4	G	Ins	T	96	83	179	89.95	179
1894300	5	G	Ins	T	96	83	179	89.95	179
1894300	6	G	Ins	G	95	81	176	88.44	176
1894300	7	G	Ins	C	93	81	174	87.44	174
1894300	8	G	Ins	C	93	81	174	87.44	174
1894300	9	G	Ins	G	93	81	174	87.44	174
1894300	10	G	Ins	C	93	81	174	87.44	174
1894422	0	A	SNP	G	110	103	203	100	213
1901493	0	T	SNP	C	112	109	219	100	221	Ser149Ser (agt/agC)	Rv1676	-	hypothetical protein
1907296	0	G	SNP	C	73	78	149	99.34	152	Ala298Ala (gcg/gcC)	Rv1682	-	hypothetical protein
1908598	0	G	SNP	A	85	76	161	98.17	164	Arg335Arg (cgg/cgA)	Rv1683	-	bifunctional long-chain acyl-CoA synthase/lipase
1916137	0	A	SNP	G	161	127	282	99.31	290	Leu63Leu (cta/ctG)	Rv1691	-	hypothetical protein
1917972	0	A	SNP	G	121	116	235	99.58	238	Leu11Leu (cta/ctG)	Rv1694	tlyA	16S/23S rRNA (cytidine-2'-O)-methyltransferase TlyA			capreomycin (CPR)
1925136	0	G	SNP	A	105	98	200	98.07	207	Val436Val (gtg/gtA)	Rv1699	pyrG	CTP synthase
1926029	0	T	SNP	C	109	93	201	99.51	203	Tyr150His (tat/Cat)	Rv1700	-	NUDIX hydrolase
1927329	0	C	SNP	A	128	115	236	97.98	248	Arg416Leu (cgc/cTc)	Rv1702c	-	hypothetical protein
1931179	0	C	SNP	A	89	71	157	99.38	161	Arg93Leu (cgg/cTg)	Rv1704c	cycA	D-serine/alanine/glycine transporter protein CycA
1931718	0	G	SNP	C	99	105	200	99.03	206	Leu313Val (ctg/Gtg)	Rv1705c	PPE22	PPE family protein PPE22
1933988	0	G	SNP	A	72	83	155	100	155
1944107	0	A	SNP	G	116	97	209	97.71	218	Ser178Gly (agt/Ggt)	Rv1716	-	hypothetical protein
1944402	0	T	SNP	C	95	110	198	100	205	Val276Ala (gtc/gCc)	Rv1716	-	hypothetical protein
1946999	0	T	SNP	G	94	98	191	98.46	195
1950767	0	T	SNP	C	103	110	210	100	213	Lys95Lys (aaa/aaG)	Rv1724c	-	hypothetical protein
1952743	0	G	SNP	A	113	114	225	99.56	228	Val298Met (gtg/Atg)	Rv1726	-	oxidoreductase
1960284	0	C	SNP	A	81	100	181	100	181	Gln68His (cag/caT)	Rv1733c	-	transmembrane protein
1962386	0	T	SNP	C	105	97	200	99.51	203	Ile601Val (atc/Gtc)	Rv1736c	narX	nitrate reductase-like protein NarX
1965894	0	C	SNP	T	109	95	202	98.55	207	His80Tyr (cac/Tac)	Rv1738	-	hypothetical protein
1967237	0	C	SNP	A	93	95	186	100	188	Arg134Leu (cga/cTa)	Rv1739c	-	sulfate ABC transporter permease
1971725	0	G	SNP	C	119	110	227	98.71	232	Arg89Arg (cgc/cgG)	Rv1745c	idi	isopentenyl-diphosphate delta-isomerase
1972901	0	C	SNP	T	143	102	242	99.59	246	Ala255Val (gcg/gTg)	Rv1746	pknF	serine/threonine-protein kinase PknF
1974100	0	C	SNP	G	119	136	247	98.46	259	Ala157Ala (gcc/gcG)	Rv1747	-	ABC transporter ATP-binding protein/permease
1977646	0	G	SNP	A	103	83	182	98.41	189	Ala80Ala (gcc/gcT)	Rv1749c	-	integral membrane protein
1981345	0	C	SNP	T	101	71	170	98.85	174	Gly72Gly (ggc/ggT)	Rv1752	-	hypothetical protein
1983195	0	A	SNP	G	6	9	14	100	15	Gly527Gly (ggt/ggC)	Rv1753c	PPE24	PPE family protein PPE24
1983198	0	C	SNP	G	10	7	17	94.44	18	Val526Val (gtg/gtC)	Rv1753c	PPE24	PPE family protein PPE24
1983313	0	T	SNP	G	89	113	200	93.09	217	Asn488Thr (aac/aCc)	Rv1753c	PPE24	PPE family protein PPE24
1990822	0	C	SNP	T	15	4	17	90.48	21	Ala586Thr (gcc/Acc)	Rv1759c	wag22	PE-PGRS family protein Wag22
1990826	0	A	SNP	G	15	4	18	95	20	Gly584Gly (ggt/ggC)	Rv1759c	wag22	PE-PGRS family protein Wag22
1990883	0	G	SNP	T	7	8	15	88.24	17	Gly565Gly (ggc/ggA)	Rv1759c	wag22	PE-PGRS family protein Wag22
1990888	0	C	SNP	T	6	7	13	86.67	15	Ala564Thr (gcc/Acc)	Rv1759c	wag22	PE-PGRS family protein Wag22
1990892	0	A	SNP	C	9	11	20	90.91	22	Gly562Gly (ggt/ggG)	Rv1759c	wag22	PE-PGRS family protein Wag22
1990897	0	C	SNP	A	9	7	16	80	20	Ala561Ser (gcc/Tcc)	Rv1759c	wag22	PE-PGRS family protein Wag22
1990924	0	A	SNP	G	8	10	17	94.74	19	Leu552Leu (ttg/Ctg)	Rv1759c	wag22	PE-PGRS family protein Wag22
1990928	0	G	SNP	C	6	10	16	94.12	17	Gly550Gly (ggc/ggG)	Rv1759c	wag22	PE-PGRS family protein Wag22
1990937	0	A	SNP	C	6	5	10	91.67	12	Gly547Gly (ggt/ggG)	Rv1759c	wag22	PE-PGRS family protein Wag22
1998063	0	T	SNP	A	31	46	76	96.25	80	Glu151Asp (gaa/gaT)	Rv1765c	-	hypothetical protein
1998122	0	G	SNP	A	36	47	83	98.81	84	Leu132Leu (ctg/Ttg)	Rv1765c	-	hypothetical protein
1998141	0	G	SNP	C	36	43	77	98.75	80	Gly125Gly (ggc/ggG)	Rv1765c	-	hypothetical protein
1998300	0	T	SNP	C	38	41	77	96.34	82	Ser72Ser (tca/tcG)	Rv1765c	-	hypothetical protein
2003252	0	C	SNP	T	109	104	208	97.71	218	Ala209Ala (gcc/gcT)	Rv1769	-	hypothetical protein
2003827	0	A	SNP	C	135	104	232	99.58	240	Asp401Ala (gac/gCc)	Rv1769	-	hypothetical protein
2010614	0	G	SNP	A	98	98	192	97.03	202
2010880	0	T	SNP	G	76	93	165	100	169	Gly75Gly (ggt/ggG)	Rv1777	cyp144	cytochrome P450 Cyp144
2011568	0	G	SNP	C	69	84	152	98.71	155	Glu305Gln (gag/Cag)	Rv1777	cyp144	cytochrome P450 Cyp144
2022868	0	T	SNP	C	115	106	214	100	221	Ser1204Ser (agt/agC)	Rv1783	eccC5	ESX-5 type VII secretion system protein EccC5
2023628	0	C	SNP	G	73	91	162	97.62	168	Gly334Ala (gga/gCa)	Rv1785c	cyp143	cytochrome P450 Cyp143
2025977	0	C	SNP	G	126	109	234	97.92	240	Thr226Arg (acg/aGg)	Rv1787	PPE25	PPE family protein PPE25
2028992	0	C	SNP	T	94	111	203	97.62	210	Pro190Ser (ccg/Tcg)	Rv1790	PPE27	PPE family protein PPE27
2034676	0	C	SNP	T	80	86	164	98.81	168	Ile316Ile (atc/atT)	Rv1796	mycP5	membrane-anchored mycosin MycP
2045310	0	A	SNP	G	126	183	302	99.68	310	Ile511Ile (att/atC)	Rv1803c	PE_PGRS32	PE-PGRS family protein PE_PGRS32
2049065	0	T	SNP	C	130	121	245	100	251
2049097	0	G	SNP	C	134	135	269	100	269
2050822	0	G	SNP	C	113	118	225	98.72	234	Gly301Ala (gga/gCa)	Rv1808	PPE32	PPE family protein PPE32
2051345	0	G	SNP	A	80	87	163	99.4	168	Gly22Ser (ggt/Agt)	Rv1809	PPE33	PPE family protein PPE33
2051746	0	T	SNP	C	92	106	190	100	198	Ala155Ala (gct/gcC)	Rv1809	PPE33	PPE family protein PPE33
2052035	0	G	SNP	T	70	77	143	100	147	Val252Leu (gtg/Ttg)	Rv1809	PPE33	PPE family protein PPE33
2055271	0	A	SNP	G	87	89	171	100	176	Leu30Pro (cta/cCa)	Rv1812c	-	dehydrogenase
2056184	0	C	SNP	T	86	75	160	96.99	166
2057774	0	A	SNP	T	84	75	159	100	159	Ile83Phe (atc/Ttc)	Rv1815	-	hypothetical protein
2058950	0	C	Del	GAP	102	100	201	97.58	207		Rv1816	-	HTH-type transcriptional regulator
2061865	0	G	Del	GAP	10	22	28	86.49	37		Rv1818c	PE_PGRS33	PE-PGRS family protein PE_PGRS33
2061866	0	G	Del	GAP	10	22	28	91.43	35		Rv1818c	PE_PGRS33	PE-PGRS family protein PE_PGRS33
2061867	0	T	Del	GAP	10	22	28	91.43	35		Rv1818c	PE_PGRS33	PE-PGRS family protein PE_PGRS33
2061868	0	G	Del	GAP	10	22	28	91.43	35		Rv1818c	PE_PGRS33	PE-PGRS family protein PE_PGRS33
2061869	0	A	Del	GAP	10	22	28	94.12	34		Rv1818c	PE_PGRS33	PE-PGRS family protein PE_PGRS33
2061870	0	C	Del	GAP	10	22	28	96.97	33		Rv1818c	PE_PGRS33	PE-PGRS family protein PE_PGRS33
2061871	0	A	Del	GAP	10	22	28	94.12	34		Rv1818c	PE_PGRS33	PE-PGRS family protein PE_PGRS33
2061872	0	T	Del	GAP	10	22	28	96.97	33		Rv1818c	PE_PGRS33	PE-PGRS family protein PE_PGRS33
2061873	0	T	Del	GAP	10	22	28	94.12	34		Rv1818c	PE_PGRS33	PE-PGRS family protein PE_PGRS33
2061874	0	A	Del	GAP	10	22	28	94.12	34		Rv1818c	PE_PGRS33	PE-PGRS family protein PE_PGRS33
2061875	0	G	Del	GAP	10	22	28	96.97	33		Rv1818c	PE_PGRS33	PE-PGRS family protein PE_PGRS33
2061876	0	T	Del	GAP	10	22	28	100	32		Rv1818c	PE_PGRS33	PE-PGRS family protein PE_PGRS33
2061877	0	G	Del	GAP	10	22	28	96.97	33		Rv1818c	PE_PGRS33	PE-PGRS family protein PE_PGRS33
2061878	0	C	Del	GAP	10	22	28	96.97	33		Rv1818c	PE_PGRS33	PE-PGRS family protein PE_PGRS33
2061879	0	C	Del	GAP	10	22	28	100	32		Rv1818c	PE_PGRS33	PE-PGRS family protein PE_PGRS33
2061880	0	G	Del	GAP	10	22	28	96.97	33		Rv1818c	PE_PGRS33	PE-PGRS family protein PE_PGRS33
2061881	0	G	Del	GAP	10	22	28	100	32		Rv1818c	PE_PGRS33	PE-PGRS family protein PE_PGRS33
2061958	0	A	SNP	G	32	120	142	98.7	154	Ala239Ala (gct/gcC)	Rv1818c	PE_PGRS33	PE-PGRS family protein PE_PGRS33
2069699	0	A	SNP	C	127	114	237	97.97	246	Glu207Ala (gaa/gCa)	Rv1822	pgsA2	CDP-diacylglycerol--glycerol-3-phosphate 3-phosphatidyltransferase
2074754	0	C	SNP	T	112	110	220	100	222
2087652	0	C	SNP	T	110	87	196	99.49	198	Arg87Arg (cgg/cgA)	Rv1839c	vapB13	antitoxin VapB13
2089752	0	C	SNP	T	104	123	227	98.27	231	Val323Met (gtg/Atg)	Rv1841c	-	hypothetical protein
2094912	0	C	Del	GAP	86	89	171	91.15	192		Rv1844c	gnd1	6-phosphogluconate dehydrogenase
2094913	0	A	Del	GAP	86	89	171	90.67	193		Rv1844c	gnd1	6-phosphogluconate dehydrogenase
2094914	0	G	Del	GAP	86	88	171	92.55	188		Rv1844c	gnd1	6-phosphogluconate dehydrogenase
2094915	0	C	Del	GAP	86	88	171	94.57	184		Rv1844c	gnd1	6-phosphogluconate dehydrogenase
2094916	0	G	Del	GAP	86	88	171	95.08	183		Rv1844c	gnd1	6-phosphogluconate dehydrogenase
2094917	0	T	Del	GAP	86	88	171	95.08	183		Rv1844c	gnd1	6-phosphogluconate dehydrogenase
2096186	0	A	SNP	G	128	164	289	99.66	293	Thr138Thr (act/acC)	Rv1846c	blaI	transcriptional repressor BlaI
2108141	0	T	SNP	C	123	150	272	99.27	275	Phe136Leu (ttc/Ctc)	Rv1860	apa	hypothetical protein
2108890	0	A	SNP	C	110	136	241	98.4	250
2109523	1	C	Ins	G	91	93	184	95.34	185
2116903	0	C	SNP	T	76	99	174	100	175	Gly380Gly (ggc/ggT)	Rv1867	-	hypothetical protein
2122976	0	C	SNP	G	80	99	173	100	179	Gly59Ala (ggt/gCt)	Rv1872c	lldD2	L-lactate dehydrogenase
2123169	0	T	SNP	G	83	77	158	100	160
2128870	0	A	SNP	G	87	89	172	99.44	177	Leu283Leu (cta/ctG)	Rv1878	glnA3	glutamine synthetase GlnA
2133468	1	T	Ins	T	79	81	160	95.81	160		Rv1883c	-	hypothetical protein
2133468	2	T	Ins	C	79	81	160	95.81	160		Rv1883c	-	hypothetical protein
2133468	3	T	Ins	G	79	81	160	95.81	160		Rv1883c	-	hypothetical protein
2133468	4	T	Ins	C	79	81	160	95.81	160		Rv1883c	-	hypothetical protein
2133468	5	T	Ins	A	79	81	160	95.81	160		Rv1883c	-	hypothetical protein
2133468	6	T	Ins	T	79	81	160	95.81	160		Rv1883c	-	hypothetical protein
2133468	7	T	Ins	G	79	81	160	95.81	160		Rv1883c	-	hypothetical protein
2133468	8	T	Ins	C	79	80	159	95.21	159		Rv1883c	-	hypothetical protein
2133468	9	T	Ins	C	77	79	156	93.41	158		Rv1883c	-	hypothetical protein
2133468	10	T	Ins	G	78	80	158	94.61	158		Rv1883c	-	hypothetical protein
2133468	11	T	Ins	T	78	79	157	94.01	158		Rv1883c	-	hypothetical protein
2133468	12	T	Ins	C	77	79	156	93.41	156		Rv1883c	-	hypothetical protein
2135870	0	T	SNP	C	95	99	193	100	194
2137521	1	A	Ins	C	72	71	143	80.34	143
2137521	2	A	Ins	T	72	71	143	80.34	143
2137521	3	A	Ins	C	71	71	142	79.78	142
2137521	4	A	Ins	C	71	71	142	79.78	142
2137521	5	A	Ins	G	71	71	142	79.78	142
2137521	6	A	Ins	A	71	71	142	79.78	142
2137521	7	A	Ins	T	71	71	142	79.78	142
2137521	8	A	Ins	C	71	71	142	79.78	142
2137521	9	A	Ins	A	71	71	142	79.78	142
2137521	10	A	Ins	C	71	71	142	79.78	142
2138453	0	C	SNP	T	87	83	170	98.84	172
2142250	0	C	SNP	T	77	77	153	96.86	159
2143328	0	G	Del	GAP	77	101	170	97.27	183		Rv1895	-	zinc-binding alcohol dehydrogenase
2147022	0	A	SNP	C	108	96	200	100	204	Ile204Met (att/atG)	Rv1900c	lipJ	lignin peroxidase LipJ
2151780	0	G	SNP	T	80	88	167	98.25	171	Gln206Lys (caa/Aaa)	Rv1905c	aao	D-amino acid oxidase
2153184	0	T	SNP	G	72	63	131	98.54	137
2154724	0	C	SNP	A	64	80	142	97.96	147	Arg463Leu (cgg/cTg)	Rv1908c	katG	catalase-peroxidase		phylo (not Euro-American, M. africanum, M. bovis, M . canettii, M. caprae, M. Microti, M. pinipedii, Beijing, Delhi/CAS, EAI, 4)	isoniazid (INH)
2155840	0	C	SNP	G	74	79	150	96.84	158	Trp91Ser (tgg/tCg)	Rv1908c	katG	catalase-peroxidase			isoniazid (INH)
2158109	0	T	SNP	C	67	75	140	100	142	Asp328Gly (gac/gGc)	Rv1912c	fadB5	oxidoreductase FadB
2158905	0	C	SNP	A	82	74	151	98.73	158	Gly63_ (gga/Tga)	Rv1912c	fadB5	oxidoreductase FadB
2160579	0	G	SNP	A	98	85	178	97.34	188	Arg39Arg (cgg/cgA)	Rv1915	aceAa	isocitrate lyase AceAa
2160998	0	G	SNP	A	91	83	171	98.86	176	Gly179Asp (ggc/gAc)	Rv1915	aceAa	isocitrate lyase AceAa
2161343	1	G	Ins	T	72	60	132	93.62	132		Rv1915	aceAa	isocitrate lyase AceAa
2163493	0	A	SNP	G	20	29	47	96.08	51	Ala1273Ala (gct/gcC)	Rv1917c	PPE34	PPE family protein PPE34
2163494	0	G	SNP	C	19	26	43	97.83	46	Ala1273Gly (gct/gGt)	Rv1917c	PPE34	PPE family protein PPE34
2163496	0	A	SNP	C	19	26	45	95.74	47	Gly1272Gly (ggt/ggG)	Rv1917c	PPE34	PPE family protein PPE34
2163504	0	G	SNP	A	16	26	42	95.45	44	Leu1270Leu (ctg/Ttg)	Rv1917c	PPE34	PPE family protein PPE34
2163510	0	T	SNP	C	15	22	37	97.37	38	Ile1268Val (att/Gtt)	Rv1917c	PPE34	PPE family protein PPE34
2163517	0	A	SNP	C	9	14	23	88.46	26	Gly1265Gly (ggt/ggG)	Rv1917c	PPE34	PPE family protein PPE34
2163520	0	G	SNP	A	8	13	21	91.3	23	Phe1264Phe (ttc/ttT)	Rv1917c	PPE34	PPE family protein PPE34
2167310	0	A	SNP	G	96	101	195	95.63	206	Met1Thr (atg/aCg)	Rv1917c	PPE34	PPE family protein PPE34
2167926	0	A	SNP	G	88	65	148	98.71	155	Leu896Ser (ttg/tCg)	Rv1918c	PPE35	PPE family protein PPE35
2172526	0	A	SNP	C	77	85	159	97.59	166	_424Gly (tga/Gga)	Rv1921c	lppF	lipoprotein LppF
2173860	0	A	SNP	C	102	92	192	99.49	195
2180911	0	G	SNP	T	94	78	171	98.85	174	Pro103Thr (ccg/Acg)	Rv1928c	-	short-chain type dehydrogenase/reductase
2186127	0	G	SNP	A	127	178	299	97.44	313	Ala21Val (gcc/gTc)	Rv1934c	fadE17	acyl-CoA dehydrogenase FadE17
2186236	0	C	SNP	T	96	150	242	98.8	249	Pro308Pro (ccg/ccA)	Rv1935c	echA13	enoyl-CoA hydratase EchA13
2187587	0	G	SNP	C	88	92	177	99.45	181	Gln68His (cag/caC)	Rv1936	-	monooxygenase
2192641	0	C	SNP	G	144	136	275	98.59	284	Ile12Met (atc/atG)	Rv1940	ribA1	riboflavin biosynthesis protein RibA
2199052	0	C	SNP	G	80	76	155	98.73	158	Gly5Arg (ggt/Cgt)	Rv1948c	-	hypothetical protein
2203072	0	T	SNP	G	86	80	166	100	166	Arg187Arg (cga/cgC)	Rv1958c	-	hypothetical protein
2207591	1	T	Ins	C	108	74	182	94.79	182
2209465	0	G	SNP	A	74	94	162	100	168	Ala47Thr (gcg/Acg)	Rv1966	mce3A	Mce family protein Mce3A
2211826	0	A	SNP	G	105	128	230	100	233	Lys67Lys (aaa/aaG)	Rv1968	mce3C	Mce family protein Mce3C
2216227	0	T	SNP	C	111	92	202	96.67	210	Leu324Pro (ctc/cCc)	Rv1971	mce3F	Mce family protein Mce3F
2216345	0	C	SNP	A	87	93	178	96.26	187	Pro363Pro (ccc/ccA)	Rv1971	mce3F	Mce family protein Mce3F
2216443	0	C	SNP	A	101	92	185	100	193	Ala396Glu (gcg/gAg)	Rv1971	mce3F	Mce family protein Mce3F
2220512	0	T	SNP	G	94	92	184	100	186	Ser253Ser (tct/tcG)	Rv1977	-	hypothetical protein
2220941	0	G	Del	GAP	86	64	148	88.76	169		Rv1978	-	hypothetical protein
2220942	0	C	Del	GAP	86	64	148	90.36	166		Rv1978	-	hypothetical protein
2220943	0	C	Del	GAP	86	64	148	89.82	167		Rv1978	-	hypothetical protein
2220944	0	A	Del	GAP	86	64	148	91.46	164		Rv1978	-	hypothetical protein
2220945	0	C	Del	GAP	86	64	148	90.91	165		Rv1978	-	hypothetical protein
2220946	0	G	Del	GAP	86	64	148	92.02	163		Rv1978	-	hypothetical protein
2220947	0	A	Del	GAP	86	64	148	97.4	154		Rv1978	-	hypothetical protein
2220948	0	T	Del	GAP	86	64	148	97.4	154		Rv1978	-	hypothetical protein
2221584	0	G	SNP	C	87	88	172	98.87	177	Ser226Thr (agt/aCt)	Rv1978	-	hypothetical protein
2223293	0	T	SNP	C	101	86	185	100	187
2228828	0	C	SNP	T	80	74	149	98.72	156	His51His (cac/caT)	RV1984a	-	hypothetical protein
2228967	0	A	SNP	G	99	91	186	100	190
2229801	0	C	SNP	G	84	80	162	100	164	Pro34Pro (ccg/ccC)	Rv1985c	-	HTH-type transcriptional regulator
2235170	0	A	Del	GAP	14	16	31	93.75	32		Rv1992c	ctpG	cation transporter ATPase G
2235171	0	C	Del	GAP	14	16	31	96.77	31		Rv1992c	ctpG	cation transporter ATPase G
2235172	0	A	Del	GAP	14	16	31	96.77	31		Rv1992c	ctpG	cation transporter ATPase G
2235173	0	A	Del	GAP	14	16	31	96.77	31		Rv1992c	ctpG	cation transporter ATPase G
2235174	0	T	Del	GAP	14	16	31	96.77	31		Rv1992c	ctpG	cation transporter ATPase G
2235175	0	C	Del	GAP	14	16	31	96.77	31		Rv1992c	ctpG	cation transporter ATPase G
2235176	0	C	Del	GAP	14	16	31	96.77	31		Rv1992c	ctpG	cation transporter ATPase G
2235177	0	G	Del	GAP	14	16	31	96.77	31		Rv1992c	ctpG	cation transporter ATPase G
2235178	0	A	Del	GAP	14	16	31	96.77	31		Rv1992c	ctpG	cation transporter ATPase G
2235179	0	C	Del	GAP	14	16	31	96.77	31		Rv1992c	ctpG	cation transporter ATPase G
2235180	0	G	Del	GAP	14	16	31	96.77	31		Rv1992c	ctpG	cation transporter ATPase G
2235181	0	T	Del	GAP	14	16	31	96.77	31		Rv1992c	ctpG	cation transporter ATPase G
2235182	0	T	Del	GAP	14	16	31	96.77	31		Rv1992c	ctpG	cation transporter ATPase G
2235183	0	T	Del	GAP	14	16	31	96.77	31		Rv1992c	ctpG	cation transporter ATPase G
2235184	0	T	Del	GAP	14	16	31	96.77	31		Rv1992c	ctpG	cation transporter ATPase G
2235185	0	G	Del	GAP	14	16	31	96.77	31		Rv1992c	ctpG	cation transporter ATPase G
2235186	0	C	Del	GAP	14	16	31	96.77	31		Rv1992c	ctpG	cation transporter ATPase G
2235187	0	A	Del	GAP	14	16	31	96.77	31		Rv1992c	ctpG	cation transporter ATPase G
2235188	0	C	Del	GAP	14	16	31	96.77	31		Rv1992c	ctpG	cation transporter ATPase G
2235189	0	C	Del	GAP	14	16	31	96.77	31		Rv1992c	ctpG	cation transporter ATPase G
2235190	0	A	Del	GAP	14	16	31	96.77	31		Rv1992c	ctpG	cation transporter ATPase G
2235191	0	T	Del	GAP	14	16	31	96.77	31		Rv1992c	ctpG	cation transporter ATPase G
2235192	0	G	Del	GAP	14	16	31	96.77	31		Rv1992c	ctpG	cation transporter ATPase G
2235193	0	A	Del	GAP	14	16	31	96.77	31		Rv1992c	ctpG	cation transporter ATPase G
2235194	0	T	Del	GAP	14	16	31	96.77	31		Rv1992c	ctpG	cation transporter ATPase G
2235195	0	C	Del	GAP	14	16	31	96.77	31		Rv1992c	ctpG	cation transporter ATPase G
2235196	0	T	Del	GAP	14	16	31	96.77	31		Rv1992c	ctpG	cation transporter ATPase G
2235197	0	G	Del	GAP	14	16	31	96.77	31		Rv1992c	ctpG	cation transporter ATPase G
2235198	0	C	Del	GAP	14	16	31	96.77	31		Rv1992c	ctpG	cation transporter ATPase G
2235199	0	C	Del	GAP	14	16	31	96.77	31		Rv1992c	ctpG	cation transporter ATPase G
2235200	0	G	Del	GAP	14	16	31	96.77	31		Rv1992c	ctpG	cation transporter ATPase G
2235201	0	C	Del	GAP	14	16	31	96.77	31		Rv1992c	ctpG	cation transporter ATPase G
2235202	0	G	Del	GAP	14	16	31	96.77	31		Rv1992c	ctpG	cation transporter ATPase G
2235203	0	A	Del	GAP	14	16	31	96.77	31		Rv1992c	ctpG	cation transporter ATPase G
2235204	0	G	Del	GAP	14	16	31	96.77	31		Rv1992c	ctpG	cation transporter ATPase G
2235205	0	C	Del	GAP	14	16	31	96.77	31		Rv1992c	ctpG	cation transporter ATPase G
2235206	0	G	Del	GAP	14	16	31	96.77	31		Rv1992c	ctpG	cation transporter ATPase G
2235207	0	C	Del	GAP	14	16	31	93.75	32		Rv1992c	ctpG	cation transporter ATPase G
2235208	0	C	Del	GAP	14	16	31	93.75	32		Rv1992c	ctpG	cation transporter ATPase G
2235209	0	G	Del	GAP	14	16	31	93.75	32		Rv1992c	ctpG	cation transporter ATPase G
2235210	0	G	Del	GAP	14	16	31	93.75	32		Rv1992c	ctpG	cation transporter ATPase G
2235211	0	G	Del	GAP	14	16	31	93.75	32		Rv1992c	ctpG	cation transporter ATPase G
2235212	0	C	Del	GAP	14	16	31	93.75	32		Rv1992c	ctpG	cation transporter ATPase G
2235213	0	A	Del	GAP	14	16	31	93.75	32		Rv1992c	ctpG	cation transporter ATPase G
2235214	0	T	Del	GAP	14	16	31	93.75	32		Rv1992c	ctpG	cation transporter ATPase G
2235215	0	G	Del	GAP	14	16	31	93.75	32		Rv1992c	ctpG	cation transporter ATPase G
2235216	0	G	Del	GAP	14	16	31	93.75	32		Rv1992c	ctpG	cation transporter ATPase G
2235217	0	T	Del	GAP	14	16	31	93.75	32		Rv1992c	ctpG	cation transporter ATPase G
2235218	0	C	Del	GAP	14	16	31	93.75	32		Rv1992c	ctpG	cation transporter ATPase G
2235219	0	T	Del	GAP	14	16	31	93.75	32		Rv1992c	ctpG	cation transporter ATPase G
2235220	0	A	Del	GAP	14	16	31	93.75	32		Rv1992c	ctpG	cation transporter ATPase G
2235221	0	G	Del	GAP	14	16	31	93.75	32		Rv1992c	ctpG	cation transporter ATPase G
2235222	0	G	Del	GAP	14	16	31	93.75	32		Rv1992c	ctpG	cation transporter ATPase G
2235223	0	G	Del	GAP	14	16	31	93.75	32		Rv1992c	ctpG	cation transporter ATPase G
2235224	0	C	Del	GAP	14	16	31	93.75	32		Rv1992c	ctpG	cation transporter ATPase G
2235225	0	T	Del	GAP	14	16	31	93.75	32		Rv1992c	ctpG	cation transporter ATPase G
2235226	0	T	Del	GAP	14	16	31	93.75	32		Rv1992c	ctpG	cation transporter ATPase G
2235227	0	G	Del	GAP	14	16	31	93.75	32		Rv1992c	ctpG	cation transporter ATPase G
2235228	0	G	Del	GAP	14	16	31	93.75	32		Rv1992c	ctpG	cation transporter ATPase G
2235229	0	G	Del	GAP	14	16	31	93.75	32		Rv1992c	ctpG	cation transporter ATPase G
2235230	0	G	Del	GAP	14	16	31	93.75	32		Rv1992c	ctpG	cation transporter ATPase G
2235231	0	C	Del	GAP	14	16	31	93.75	32		Rv1992c	ctpG	cation transporter ATPase G
2235232	0	A	Del	GAP	14	16	31	93.75	32		Rv1992c	ctpG	cation transporter ATPase G
2244421	0	G	SNP	T	108	98	203	98.56	209	Leu240Met (ctg/Atg)	Rv1999c	-	transporter
2245916	0	T	SNP	G	85	83	165	98.82	170	Ala236Ala (gct/gcG)	Rv2000	-	hypothetical protein
2247677	0	A	SNP	C	91	80	167	99.42	172	Ile6Ile (ata/atC)	Rv2002	fabG3	20-beta-hydroxysteroid dehydrogenase
2251104	0	G	SNP	A	90	66	155	99.36	157	Val260Val (gtc/gtT)	Rv2005c	-	universal stress protein
2251999	0	A	SNP	G	70	50	120	100	120
2254481	0	G	SNP	A	90	91	177	98.37	184	Arg827Gln (cgg/cAg)	Rv2006	otsB1	trehalose-6-phosphate phosphatase OtsB
2260100	0	C	SNP	T	106	85	186	98.45	194
2260525	0	C	SNP	T	136	128	259	100	264
2262620	0	T	SNP	A	32	50	82	100	82	Glu151Asp (gaa/gaT)	Rv2015c	-	hypothetical protein
2262679	0	G	SNP	A	30	44	74	98.67	75	Leu132Leu (ctg/Ttg)	Rv2015c	-	hypothetical protein
2262698	0	G	SNP	C	28	41	69	98.57	70	Gly125Gly (ggc/ggG)	Rv2015c	-	hypothetical protein
2262857	0	T	SNP	C	71	40	111	98.23	113	Ser72Ser (tca/tcG)	Rv2015c	-	hypothetical protein
2264782	0	C	SNP	A	88	86	168	99.43	175	Ala262Glu (gcg/gAg)	Rv2017	-	transcriptional regulator
2265059	0	T	SNP	G	75	88	162	100	163
2269780	0	T	SNP	C	83	98	178	100	181	Asp154Gly (gac/gGc)	Rv2024c	-	hypothetical protein
2270102	0	A	SNP	G	88	88	171	100	176	Trp47Arg (tgg/Cgg)	Rv2024c	-	hypothetical protein
2275764	0	G	SNP	A	87	82	168	97.69	173	Leu221Phe (ctc/Ttc)	Rv2029c	pfkB	6-phosphofructokinase PfkB
2282787	0	C	SNP	T	84	98	182	100	182	Cys312Tyr (tgt/tAt)	Rv2037c	-	transmembrane protein
2284456	0	T	SNP	G	76	72	145	98.67	150	Glu114Ala (gag/gCg)	Rv2038c	-	sugar ABC transporter ATP-binding protein
2285251	0	C	SNP	A	67	89	156	100	156	Val131Phe (gtc/Ttc)	Rv2039c	-	sugar ABC transporter permease
2285558	0	G	SNP	A	81	84	162	95.93	172	Cys28Cys (tgc/tgT)	Rv2039c	-	sugar ABC transporter permease
2287121	0	A	SNP	G	78	85	161	100	163	Asp242Asp (gat/gaC)	Rv2041c	-	sugar ABC transporter substrate-binding lipoprotein
2289047	0	G	SNP	A	89	84	172	97.19	178	Ser65Ser (tcc/tcT)	Rv2043c	pncA	pyrazinamidase/nicotinamidase PncA		phylo (Delhi/CAS)	pyrazinamide (PZA)
2289366	0	G	Del	GAP	86	100	188	97.38	191		Rv2044c	-	hypothetical protein
2295943	0	A	SNP	G	85	92	174	98.33	180	Cys3682Arg (tgc/Cgc)	Rv2048c	pks12	polyketide synthase
2296042	0	G	SNP	C	118	111	226	97.03	236	Pro3649Ala (ccg/Gcg)	Rv2048c	pks12	polyketide synthase
2296876	0	C	SNP	G	108	96	204	97.14	210	Gly3371Arg (ggt/Cgt)	Rv2048c	pks12	polyketide synthase
2300546	0	A	SNP	T	99	103	202	98.54	205	His2147Gln (cat/caA)	Rv2048c	pks12	polyketide synthase
2300552	0	T	SNP	G	93	96	187	97.42	194	Pro2145Pro (cca/ccC)	Rv2048c	pks12	polyketide synthase
2300555	0	A	SNP	G	95	95	188	98.96	192	Asp2144Asp (gat/gaC)	Rv2048c	pks12	polyketide synthase
2301782	0	T	SNP	C	74	22	95	96	100	Val1735Val (gta/gtG)	Rv2048c	pks12	polyketide synthase
2306472	0	T	SNP	C	96	101	193	97.04	203	Tyr172Cys (tac/tGc)	Rv2048c	pks12	polyketide synthase
2307587	0	G	Del	GAP	69	80	144	89.76	166
2307588	0	T	Del	GAP	69	80	144	90.85	164
2307589	0	C	Del	GAP	69	80	144	91.41	163
2307590	0	G	Del	GAP	69	80	144	97.39	153
2309203	0	G	SNP	A	90	95	180	97.88	189	Ala518Val (gca/gTa)	Rv2051c	ppm1	polyprenol-monophosphomannose synthase
2309399	0	G	SNP	T	91	92	180	98.39	186	Arg453Arg (cgg/Agg)	Rv2051c	ppm1	polyprenol-monophosphomannose synthase
2311099	0	C	SNP	G	186	186	363	99.47	374	Pro473Pro (ccg/ccC)	Rv2052c	-	hypothetical protein
2311418	0	G	SNP	A	158	161	307	98.15	325	Ala367Val (gct/gTt)	Rv2052c	-	hypothetical protein
2325320	0	T	SNP	C	86	93	178	98.9	181	Asp184Gly (gat/gGt)	Rv2067c	-	hypothetical protein
2328543	0	T	SNP	C	181	132	302	99.37	315	Ile145Met (ata/atG)	Rv2071c	cobM	precorrin-4 C(11)-methyltransferase
2329533	0	A	SNP	G	138	158	293	100	296	Leu205Pro (ctc/cCc)	Rv2072c	cobL	precorrin-6Y C(5,15)-methyltransferase
2331620	0	A	SNP	C	124	122	242	99.6	247	Gly420Gly (ggt/ggG)	Rv2075c	-	hypothetical protein
2331789	0	G	SNP	T	112	123	233	100	235	Pro364Gln (ccg/cAg)	Rv2075c	-	hypothetical protein
2333215	0	C	SNP	T	108	84	189	98.97	194	Cys25Tyr (tgc/tAc)	Rv2076c	-	hypothetical protein
2334007	0	A	SNP	G	97	75	170	100	172	Ala96Ala (gct/gcC)	Rv2077c	-	transmembrane protein
2335075	0	A	SNP	G	77	70	146	100	147	Glu6Gly (gaa/gGa)	Rv2078	-	hypothetical protein
2335080	0	T	SNP	C	75	66	141	99.3	142	Leu8Leu (ttg/Ctg)	Rv2078	-	hypothetical protein
2335494	0	A	SNP	G	105	101	203	100	206	Tyr47Cys (tac/tGc)	Rv2079	-	hypothetical protein
2338195	0	C	Del	GAP	129	132	240	90	290		Rv2081c	-	transmembrane protein
2338990	0	G	SNP	C	235	219	442	99.78	455	Ala94Ala (gcg/gcC)	Rv2082	-	hypothetical protein
2338994	0	G	SNP	A	234	218	440	100	452	Ala96Thr (gcg/Acg)	Rv2082	-	hypothetical protein
2339240	0	G	SNP	A	203	229	427	99.54	434	Gly178Ser (ggt/Agt)	Rv2082	-	hypothetical protein
2339444	0	A	SNP	C	57	96	152	98.71	155	Thr246Pro (aca/Cca)	Rv2082	-	hypothetical protein
2340621	0	C	SNP	G	178	224	384	99.75	403	Pro638Arg (ccc/cGc)	Rv2082	-	hypothetical protein
2341636	0	C	SNP	G	153	191	338	100	344	Leu256Val (ctg/Gtg)	Rv2083	-	hypothetical protein
2342649	1	A	Ins	G	69	73	142	78.45	142		Rv2084	-	hypothetical protein
2342649	2	A	Ins	G	69	73	142	78.45	142		Rv2084	-	hypothetical protein
2342649	3	A	Ins	C	68	73	141	77.9	141		Rv2084	-	hypothetical protein
2342649	4	A	Ins	G	68	73	141	77.9	141		Rv2084	-	hypothetical protein
2342649	5	A	Ins	T	68	73	141	77.9	141		Rv2084	-	hypothetical protein
2342649	6	A	Ins	A	68	73	141	77.9	141		Rv2084	-	hypothetical protein
2342649	7	A	Ins	C	67	73	140	77.35	141		Rv2084	-	hypothetical protein
2342649	8	A	Ins	A	68	73	141	77.9	141		Rv2084	-	hypothetical protein
2342649	9	A	Ins	C	68	73	141	77.9	141		Rv2084	-	hypothetical protein
2342649	10	A	Ins	A	67	73	140	77.35	141		Rv2084	-	hypothetical protein
2342649	11	A	Ins	C	68	73	141	77.9	141		Rv2084	-	hypothetical protein
2344246	0	G	SNP	C	95	97	191	97.46	197
2345037	0	C	SNP	A	124	112	230	100	236	Leu209Leu (ctc/ctA)	Rv2088	pknJ	transmembrane serine/threonine-protein kinase PknJ
2345085	0	A	SNP	C	124	120	236	98.79	247	Ala225Ala (gca/gcC)	Rv2088	pknJ	transmembrane serine/threonine-protein kinase PknJ
2346929	0	C	SNP	T	86	107	190	99.48	194	Leu132Leu (ctg/ctA)	Rv2089c	pepE	dipeptidase PepE
2348446	0	C	SNP	G	87	122	205	98.12	213	Phe358Leu (ttc/ttG)	Rv2090	-	5'-3' exonuclease
2348708	0	G	SNP	A	98	90	186	98.43	191	Val195Val (gtc/gtT)	Rv2091c	-	membrane protein
2353385	0	G	SNP	C	114	93	207	99.52	208	Gln311Glu (cag/Gag)	Rv2095c	pafC	proteasome accessory factor C
2357269	0	G	Del	GAP	165	139	315	85.63	355
2357270	0	C	Del	GAP	165	139	315	85.88	354
2357271	0	C	Del	GAP	165	139	315	85.88	354
2357536	0	C	SNP	T	164	219	363	98.46	389
2358029	1	T	Ins	G	131	135	266	95	266
2361604	0	C	SNP	G	148	126	267	100	274	Val455Val (gtc/gtG)	Rv2101	helZ	helicase HelZ
2362041	0	C	SNP	A	119	122	238	99.18	243	Pro601Gln (ccg/cAg)	Rv2101	helZ	helicase HelZ
2367061	0	A	Del	GAP	102	80	181	99.45	183
2368565	0	A	Del	GAP	63	71	129	98.53	136
2369186	0	G	SNP	C	67	86	152	100	153	Arg182Gly (cgt/Ggt)	Rv2109c	prcA	proteasome subunit alpha
2369326	0	C	SNP	G	83	92	173	97.77	179	Arg135Pro (cgc/cCc)	Rv2109c	prcA	proteasome subunit alpha
2371464	0	A	SNP	G	105	95	198	97.56	205	Ile369Thr (atc/aCc)	Rv2112c	dop	pup deamidase/depupylase
2379750	0	G	SNP	T	80	102	173	98.38	185
2381100	0	G	SNP	A	92	68	158	98.16	163	Pro10Pro (ccg/ccA)	Rv2123	PPE37	PPE family protein PPE37
2382287	0	C	Del	GAP	73	83	157	92.86	168		Rv2123	PPE37	PPE family protein PPE37
2382289	0	G	SNP	T	74	83	154	98.12	160	Asp407Tyr (gac/Tac)	Rv2123	PPE37	PPE family protein PPE37
2386389	0	G	SNP	A	100	99	196	100	199	Gly33Ser (ggc/Agc)	Rv2125	-	hypothetical protein
2387733	0	T	SNP	C	172	78	242	100	250	Glu80Glu (gaa/gaG)	Rv2126c	PE_PGRS37	PE-PGRS family protein PE_PGRS37
2388641	0	G	SNP	A	110	102	207	99.07	214	Gly9Asp (ggc/gAc)	Rv2127	ansP1	L-asparagine permease
2402765	0	G	SNP	A	102	83	183	97.37	190
2413246	0	C	SNP	A	178	170	338	99.15	351	Val36Leu (gtg/Ttg)	Rv2153c	murG	UDP-N-acetylglucosamine--N-acetylmuramyl- (pentapeptide) pyrophosphoryl-undecaprenol-N-acetylglucosamine transferase
2415656	0	G	SNP	C	149	172	320	100	321	Arg247Gly (cgg/Ggg)	Rv2155c	murD	UDP-N-acetylmuramoylalanine--D-glutamate ligase
2421816	0	A	SNP	G	177	161	326	97.97	345
2421975	1	G	Ins	G	158	131	289	90.31	290
2421975	2	G	Ins	G	156	131	287	89.69	288
2421975	3	G	Ins	A	155	130	285	89.06	288
2421975	4	G	Ins	A	156	131	287	89.69	288
2423819	0	C	SNP	G	110	101	201	96.79	218	Gly340Gly (ggg/ggC)	Rv2162c	PE_PGRS38	PE-PGRS family protein PE_PGRS38
2423822	0	A	SNP	G	123	115	222	97.54	244	Gly339Gly (ggt/ggC)	Rv2162c	PE_PGRS38	PE-PGRS family protein PE_PGRS38
2424114	0	C	SNP	A	22	111	122	95.68	139	Arg242Leu (cgc/cTc)	Rv2162c	PE_PGRS38	PE-PGRS family protein PE_PGRS38
2424151	0	C	SNP	A	22	89	103	98.23	113	Ala230Ser (gca/Tca)	Rv2162c	PE_PGRS38	PE-PGRS family protein PE_PGRS38
2424925	0	A	SNP	G	79	108	184	100	187
2425471	0	T	SNP	C	96	103	198	99.5	200	Arg539Arg (cga/cgG)	Rv2163c	pbpB	penicillin-binding membrane protein PbpB
2434749	0	C	SNP	T	80	64	143	97.3	148
2440926	0	G	SNP	T	66	62	127	96.97	132	Asp265Glu (gac/gaA)	Rv2178c	aroG	phospho-2-dehydro-3-deoxyheptonate aldolase AroG
2440935	0	G	SNP	C	68	66	133	97.81	137	Ser262Ser (tcc/tcG)	Rv2178c	aroG	phospho-2-dehydro-3-deoxyheptonate aldolase AroG
2448458	0	C	SNP	T	92	72	164	98.2	167	Thr100Ile (acc/aTc)	Rv2187	fadD15	long-chain-fatty-acid--CoA ligase FadD15
2449826	0	C	SNP	G	76	106	179	98.38	185	Ser556Trp (tcg/tGg)	Rv2187	fadD15	long-chain-fatty-acid--CoA ligase FadD15
2452452	0	G	SNP	A	201	136	333	97.97	344	Thr274Met (acg/aTg)	Rv2190c	-	endopeptidase
2462871	0	G	SNP	A	101	93	189	97.98	198	Ala59Ala (gcc/gcT)	Rv2198c	mmpS3	membrane protein MmpS3
2470591	0	A	SNP	C	115	105	219	98.21	224
2472029	0	T	SNP	G	194	152	342	99.71	347	Trp207Gly (tgg/Ggg)	Rv2207	cobT	nicotinate-nucleotide-dimethylbenzimidazolphosphoribosyltransferase
2473257	0	G	SNP	C	89	161	248	98.81	253
2477174	0	T	SNP	C	82	84	165	99.4	167	Gln3Arg (cag/cGg)	Rv2211c	gcvT	aminomethyltransferase
2477984	0	G	SNP	A	115	109	218	99.12	226	Ser265Ser (tcg/tcA)	Rv2212	-	adenylyl cyclase
2478151	0	C	SNP	G	123	126	246	98.81	252	Ala321Gly (gcg/gGg)	Rv2212	-	adenylyl cyclase
2478619	0	G	SNP	A	103	154	255	99.23	259	Leu94Leu (ctg/ctA)	Rv2213	pepB	cytosol aminopeptidase
2480809	0	G	SNP	C	87	90	175	100	177	Ala298Gly (gcc/gGc)	Rv2214c	ephD	oxidoreductase EphD
2488343	0	G	SNP	A	82	85	166	98.24	170	Gln243Gln (cag/caA)	Rv2220	glnA1	glutamine synthetase
2494430	0	C	SNP	G	76	95	167	98.28	174	Gly324Arg (ggc/Cgc)	Rv2223c	-	carboxylesterase B
2495969	0	T	SNP	C	63	82	144	96.67	150	Asp352Gly (gac/gGc)	Rv2224c	caeA	carboxylesterase A
2499726	0	G	SNP	A	85	82	166	100	167	Asp299Asn (gat/Aat)	Rv2226	-	hypothetical protein
2504177	0	C	SNP	T	105	110	213	98.62	218	Glu144Glu (gag/gaA)	Rv2230c	-	GTP cyclohydrolase
2509140	0	G	SNP	C	154	160	302	100	314	Ser79Cys (tcc/tGc)	Rv2236c	cobD	cobalamin biosynthesis transmembrane protein CobD
2509722	0	A	SNP	G	123	111	229	100	234	Pro78Pro (cca/ccG)	Rv2237	-	hypothetical protein
2516271	0	T	SNP	C	127	177	303	99.02	307	Met323Thr (atg/aCg)	Rv2242	-	hypothetical protein
2516567	0	G	SNP	C	88	115	203	97.6	208
2521342	0	T	SNP	C	79	96	172	100	175	Asp200Asp (gat/gaC)	Rv2247	accD6	acetyl-/propionyl-CoA carboxylase subunit beta
2523205	1	G	Ins	C	100	108	208	92.44	209
2523205	2	G	Ins	G	101	108	209	92.89	209
2523205	3	G	Ins	C	101	108	209	92.89	209
2525723	0	G	Del	GAP	115	79	197	98.48	197		Rv2251	-	flavoprotein
2526974	0	T	SNP	C	74	86	157	100	160	Pro470Pro (cct/ccC)	Rv2251	-	flavoprotein
2527434	0	T	SNP	C	85	73	151	98.75	160	Val149Ala (gtg/gCg)	Rv2252	-	diacylglycerol kinase
2529680	0	A	SNP	G	87	96	180	99.46	184	Thr65Thr (act/acC)	Rv2256c	-	hypothetical protein
2531742	0	A	SNP	G	111	101	210	100	212	Ala52Ala (gct/gcC)	Rv2258c	-	transcriptional regulator
2533377	0	T	SNP	C	91	113	202	97.61	209	Asp16Asp (gat/gaC)	Rv2260	-	hypothetical protein
2534563	0	G	Del	GAP	96	111	203	97.64	212
2534564	0	A	Del	GAP	96	111	203	100	207
2536312	0	C	SNP	T	110	103	209	100	213	Arg224Arg (cgc/cgT)	Rv2263	-	oxidoreductase
2536625	1	C	Ins	G	126	115	241	87.64	241		Rv2264c	-	hypothetical protein
2540554	0	T	SNP	C	89	120	207	99.52	210	Ser151Pro (tcg/Ccg)	Rv2266	cyp124	cytochrome P450 Cyp124
2541477	0	C	SNP	G	94	81	172	97.22	180
2542543	0	G	SNP	A	72	68	138	99.29	141	Arg90Cys (cgt/Tgt)	Rv2267c	-	hypothetical protein
2554006	0	C	SNP	T	89	93	178	97.33	187	Thr278Thr (acc/acT)	Rv2281	pitB	phosphate permease
2558973	0	A	Del	GAP	81	64	144	97.97	148		Rv2286c	-	hypothetical protein
2558974	0	A	Del	GAP	81	64	144	97.97	148		Rv2286c	-	hypothetical protein
2558975	0	T	Del	GAP	81	64	144	97.97	148		Rv2286c	-	hypothetical protein
2558976	0	G	Del	GAP	81	64	144	97.97	148		Rv2286c	-	hypothetical protein
2558977	0	A	Del	GAP	81	64	144	97.97	148		Rv2286c	-	hypothetical protein
2558978	0	G	Del	GAP	81	64	144	97.97	148		Rv2286c	-	hypothetical protein
2558979	0	T	Del	GAP	81	64	144	97.97	148		Rv2286c	-	hypothetical protein
2558980	0	T	Del	GAP	81	64	144	97.97	148		Rv2286c	-	hypothetical protein
2558981	0	C	Del	GAP	81	64	144	97.97	148		Rv2286c	-	hypothetical protein
2558982	0	A	Del	GAP	81	64	144	97.97	148		Rv2286c	-	hypothetical protein
2558983	0	A	Del	GAP	81	64	144	97.97	148		Rv2286c	-	hypothetical protein
2558984	0	C	Del	GAP	81	64	144	97.97	148		Rv2286c	-	hypothetical protein
2558985	0	A	Del	GAP	81	64	144	97.97	148		Rv2286c	-	hypothetical protein
2558986	0	T	Del	GAP	81	64	144	97.97	148		Rv2286c	-	hypothetical protein
2562644	0	G	SNP	T	107	80	182	98.42	190	Ala16Ser (gcg/Tcg)	Rv2290	lppO	lipoprotein LppO
2564368	1	G	Ins	C	75	82	157	95.73	158		Rv2293c	-	hypothetical protein
2566766	1	C	Ins	G	61	80	141	91.56	141
2566768	0	A	SNP	C	64	83	146	98	150
2573756	0	C	SNP	A	89	73	161	98.78	164
2578626	0	A	SNP	G	103	131	229	98.32	238	Met24Thr (atg/aCg)	Rv2307c	-	hypothetical protein
2584442	0	C	SNP	A	96	82	176	97.8	182
2586127	0	A	SNP	G	108	85	187	100	193	Gly388Gly (ggt/ggC)	Rv2314c	-	hypothetical protein
2589216	0	G	SNP	C	78	121	196	99.5	200	Val127Leu (gtg/Ctg)	Rv2316	uspA	sugar ABC transporter permease UspA
2591172	0	G	SNP	A	74	106	176	99.45	181	Ala219Thr (gcc/Acc)	Rv2318	uspC	sugar ABC transporter substrate-binding lipoprotein UspC
2598400	0	A	SNP	G	110	112	221	100	222	Asn516Asn (aat/aaC)	Rv2326c	-	ABC transporter ATP-binding protein
2600260	0	A	SNP	G	142	131	270	98.56	277	Arg91Arg (cga/cgG)	Rv2327	-	hypothetical protein
2601576	0	T	SNP	G	89	116	199	99.51	206	Ser282Arg (agt/agG)	Rv2328	PE23	PE family protein PE23
2602274	0	A	Del	GAP	89	88	175	93.16	190		Rv2329c	narK1	nitrate/nitrite transporter
2603171	0	C	SNP	T	105	84	185	97.42	194	Thr97Thr (acg/acA)	Rv2329c	narK1	nitrate/nitrite transporter
2608117	0	C	SNP	A	70	82	148	96.2	158	Asp69Tyr (gac/Tac)	Rv2333c	stp	multidrug resistance protein
2612632	0	C	SNP	A	81	110	188	100	191	Gly119Val (ggc/gTc)	Rv2337c	-	hypothetical protein
2615413	0	A	SNP	G	73	102	170	98.31	178	Thr241Ala (acc/Gcc)	Rv2339	mmpL9	transmembrane transport protein MmpL9
2619271	0	T	SNP	C	96	125	216	99.55	222
2624986	0	T	SNP	G	140	126	262	98.88	269	Val389Gly (gtg/gGg)	Rv2345	-	transmembrane protein
2625924	0	T	SNP	C	89	75	160	97.62	168	Ala83Ala (gca/gcG)	Rv2346c	esxO	ESAT-6 like protein EsxO
2626095	0	C	SNP	G	92	101	188	88.13	219	Ala26Ala (gcg/gcC)	Rv2346c	esxO	ESAT-6 like protein EsxO
2626513	0	T	SNP	A	66	44	108	98.21	112	Thr3Ser (aca/Tca)	Rv2347c	esxP	ESAT-6 like protein EsxP
2626514	0	T	SNP	G	67	44	111	98.23	113	Ala2Ala (gca/gcC)	Rv2347c	esxP	ESAT-6 like protein EsxP
2626600	0	G	SNP	A	72	54	125	96.18	131
2627946	0	A	SNP	G	80	70	146	98.68	152	Arg251Arg (cgt/cgC)	Rv2349c	plcC	phospholipase C
2631009	1	G	Ins	G	65	62	127	80.38	127		Rv2351c	plcA	membrane-associated phospholipase A
2631009	2	G	Ins	T	65	62	127	80.38	127		Rv2351c	plcA	membrane-associated phospholipase A
2631009	3	G	Ins	G	65	62	127	80.38	127		Rv2351c	plcA	membrane-associated phospholipase A
2631009	4	G	Ins	C	65	62	127	80.38	127		Rv2351c	plcA	membrane-associated phospholipase A
2631009	5	G	Ins	C	65	62	127	80.38	127		Rv2351c	plcA	membrane-associated phospholipase A
2632341	1	C	Ins	A	76	90	166	98.22	166
2632362	0	T	SNP	C	79	90	167	99.41	170
2637541	0	C	SNP	T	89	114	202	99.02	205
2638123	0	A	SNP	G	90	108	194	98.51	201
2642383	0	C	SNP	T	82	83	161	96.49	171	Ala66Thr (gcc/Acc)	Rv2360c	-	hypothetical protein
2652254	0	G	SNP	C	150	118	266	97.81	274	Ala191Gly (gct/gGt)	Rv2372c	-	rRNA small subunit methyltransferase E
2656225	0	A	SNP	G	89	106	193	98.98	197	Val69Ala (gtc/gCc)	Rv2377c	-	hypothetical protein
2656635	0	G	SNP	A	79	77	154	97.5	160	Pro357Ser (ccg/Tcg)	Rv2378c	mbtG	L-lysine N6-monooxygenase
2660319	0	C	SNP	G	117	108	220	99.56	226	Glu589Asp (gag/gaC)	Rv2379c	mbtF	peptide synthetase
2661039	0	G	SNP	A	93	90	182	98.39	186	Ile349Ile (atc/atT)	Rv2379c	mbtF	peptide synthetase
2680658	0	T	SNP	G	76	81	156	99.37	158	Thr67Thr (act/acG)	Rv2386a	-	hypothetical protein
2685527	0	G	SNP	A	114	104	216	97.32	224	Ser283Ser (tcg/tcA)	Rv2391	sirA	sulfite reductase
2688700	0	C	SNP	T	72	110	179	99.45	183	Pro231Ser (ccg/Tcg)	Rv2394	ggtB	gamma-glutamyltranspeptidase precursor GgtB
2690160	0	A	SNP	G	89	103	192	98.97	194	Asn30Ser (aac/aGc)	Rv2395	-	integral membrane protein
2695378	0	C	SNP	G	89	95	181	100	184	Gly141Ala (ggc/gCc)	Rv2398c	cysW	sulfate ABC transporter permease CysW
2697489	0	C	SNP	T	64	75	134	97.89	142	Ala76Thr (gcg/Acg)	Rv2400c	subI	sulfate ABC transporter substrate-binding lipoprotein SubI
2700222	0	T	SNP	C	81	70	148	99.34	152	Leu565Pro (ctg/cCg)	Rv2402	-	trehalase
2704884	1	A	Ins	C	81	76	157	98.12	157		Rv2407	-	ribonuclease Z
2704884	2	A	Ins	A	81	76	157	98.12	157		Rv2407	-	ribonuclease Z
2704884	3	A	Ins	G	80	76	156	97.5	156		Rv2407	-	ribonuclease Z
2704884	4	A	Ins	C	80	75	155	96.88	155		Rv2407	-	ribonuclease Z
2704884	5	A	Ins	G	79	75	154	96.25	154		Rv2407	-	ribonuclease Z
2704884	6	A	Ins	A	79	75	154	96.25	154		Rv2407	-	ribonuclease Z
2704884	7	A	Ins	C	79	75	154	96.25	154		Rv2407	-	ribonuclease Z
2712328	0	C	SNP	T	131	105	234	99.58	237	Pro183Pro (ccg/ccA)	Rv2414c	-	hypothetical protein
2713795	0	C	SNP	T	98	100	196	100	198
2718852	0	T	SNP	G	82	91	172	100	173
2720069	0	G	SNP	A	86	105	187	98.45	194	Gly158Glu (ggg/gAg)	Rv2423	-	hypothetical protein
2720444	0	C	SNP	T	82	87	168	98.83	171	Ser283Phe (tct/tTt)	Rv2423	-	hypothetical protein
2720952	0	T	SNP	C	5	33	37	97.44	39	Thr276Ala (acc/Gcc)	Rv2424c	-	transposase
2720954	0	G	SNP	A	10	33	43	97.73	44	Thr275Ile (acc/aTc)	Rv2424c	-	transposase
2721562	0	C	SNP	G	102	107	203	97.66	214	Ala72Ala (gcg/gcC)	Rv2424c	-	transposase
2723506	0	T	SNP	C	103	117	218	98.21	224	Leu226Leu (tta/ttG)	Rv2426c	-	hypothetical protein
2724191	0	T	Del	GAP	65	105	169	75.89	224
2724192	0	C	Del	GAP	65	105	169	75.56	225
2724193	0	T	Del	GAP	65	105	169	77.63	219
2724194	0	C	Del	GAP	65	105	169	78.34	217
2724195	0	C	Del	GAP	65	105	169	77.98	218
2724196	0	T	Del	GAP	65	105	169	78.7	216
2724197	0	C	Del	GAP	65	104	168	78.24	216
2724198	0	T	Del	GAP	65	104	168	80.09	211
2724199	0	A	Del	GAP	65	104	168	82.04	206
2724200	0	G	Del	GAP	65	104	168	81.64	207
2726105	0	G	SNP	A	104	85	186	97.93	193						phylo (Delhi/CAS, 3)	isoniazid (INH)
2729058	0	A	SNP	C	96	94	187	99.48	191	Leu26Arg (ctg/cGg)	Rv2433c	-	hypothetical protein
2734074	0	T	SNP	C	129	138	264	100	267	Val282Ala (gtc/gCc)	Rv2436	rbsK	ribokinase RbsK
2737572	0	C	SNP	A	147	186	330	99.4	335	Ala226Ser (gcg/Tcg)	Rv2439c	proB	glutamate 5-kinase protein
2738221	0	G	SNP	A	125	127	250	99.21	254	Ile9Ile (atc/atT)	Rv2439c	proB	glutamate 5-kinase protein
2740693	0	T	SNP	C	62	52	113	98.28	116
2742601	0	C	SNP	T	97	89	185	100	186	Arg795Lys (agg/aAg)	Rv2444c	rne	ribonuclease E
2751804	0	C	SNP	T	115	104	215	100	219	Arg126Gln (cgg/cAg)	Rv2450c	rpfE	resuscitation-promoting factor RpfE
2752698	0	C	SNP	A	88	108	194	100	196
2753869	0	A	SNP	G	88	111	198	96.6	206	Val293Ala (gtg/gCg)	Rv2454c	-	2-oxoglutarate oxidoreductase subunit KorB
2760152	0	A	SNP	G	103	106	206	100	209	Tyr125Cys (tac/tGc)	Rv2458	mmuM	homocysteine S-methyltransferase MmuM
2771383	0	A	SNP	G	135	116	245	98.05	256	Ser800Gly (agc/Ggc)	Rv2467	pepN	aminopeptidase PepN
2774646	0	C	SNP	T	90	88	175	97.27	183	Tyr361Tyr (tac/taT)	Rv2471	aglA	alpha-glucosidase AglA
2779136	0	T	SNP	C	76	84	159	99.38	161	Ser1043Gly (agc/Ggc)	Rv2476c	gdh	NAD-dependent glutamate dehydrogenase
2782498	0	G	SNP	A	88	81	169	98.26	172	Asp515Asp (gac/gaT)	Rv2477c	-	macrolide ABC transporter ATP-binding protein
2786952	0	A	SNP	G	88	99	184	100	187	Cys778Arg (tgc/Cgc)	Rv2482c	plsB2	glycerol-3-phosphate acyltransferase
2791098	0	C	SNP	T	74	72	142	99.32	147	Gly466Asp (ggt/gAt)	Rv2484c	-	diacyglycerol O-acyltransferase
2795974	0	T	Del	GAP	47	54	111	89.38	113		Rv2487c	PE_PGRS42	PE-PGRS family protein PE_PGRS42
2795975	0	T	Del	GAP	47	54	111	89.38	113		Rv2487c	PE_PGRS42	PE-PGRS family protein PE_PGRS42
2795976	0	G	Del	GAP	47	54	111	89.38	113		Rv2487c	PE_PGRS42	PE-PGRS family protein PE_PGRS42
2795977	0	C	Del	GAP	47	54	111	89.38	113		Rv2487c	PE_PGRS42	PE-PGRS family protein PE_PGRS42
2795978	0	C	Del	GAP	47	54	111	89.38	113		Rv2487c	PE_PGRS42	PE-PGRS family protein PE_PGRS42
2795979	0	G	Del	GAP	47	54	111	89.38	113		Rv2487c	PE_PGRS42	PE-PGRS family protein PE_PGRS42
2795980	0	C	Del	GAP	47	54	111	89.38	113		Rv2487c	PE_PGRS42	PE-PGRS family protein PE_PGRS42
2795981	0	C	Del	GAP	47	54	111	89.38	113		Rv2487c	PE_PGRS42	PE-PGRS family protein PE_PGRS42
2795982	0	C	Del	GAP	47	54	111	93.52	108		Rv2487c	PE_PGRS42	PE-PGRS family protein PE_PGRS42
2795983	0	G	Del	GAP	47	54	111	91.82	110		Rv2487c	PE_PGRS42	PE-PGRS family protein PE_PGRS42
2795984	0	C	Del	GAP	47	54	111	91.82	110		Rv2487c	PE_PGRS42	PE-PGRS family protein PE_PGRS42
2795985	0	G	Del	GAP	47	54	111	92.66	109		Rv2487c	PE_PGRS42	PE-PGRS family protein PE_PGRS42
2795986	0	C	Del	GAP	47	54	111	92.66	109		Rv2487c	PE_PGRS42	PE-PGRS family protein PE_PGRS42
2795987	0	C	Del	GAP	47	54	111	92.66	109		Rv2487c	PE_PGRS42	PE-PGRS family protein PE_PGRS42
2795988	0	G	Del	GAP	47	54	111	93.52	108		Rv2487c	PE_PGRS42	PE-PGRS family protein PE_PGRS42
2795989	0	C	Del	GAP	47	54	111	93.52	108		Rv2487c	PE_PGRS42	PE-PGRS family protein PE_PGRS42
2795990	0	C	Del	GAP	47	54	111	93.52	108		Rv2487c	PE_PGRS42	PE-PGRS family protein PE_PGRS42
2795991	0	G	Del	GAP	47	54	111	93.52	108		Rv2487c	PE_PGRS42	PE-PGRS family protein PE_PGRS42
2795992	0	G	Del	GAP	47	54	111	94.39	107		Rv2487c	PE_PGRS42	PE-PGRS family protein PE_PGRS42
2795993	0	T	Del	GAP	47	54	111	94.39	107		Rv2487c	PE_PGRS42	PE-PGRS family protein PE_PGRS42
2796608	0	C	SNP	T	114	156	268	98.9	273	Asp260Asn (gac/Aac)	Rv2487c	PE_PGRS42	PE-PGRS family protein PE_PGRS42
2798595	0	C	SNP	T	185	185	366	98.93	374	Ala762Ala (gcg/gcA)	Rv2488c	-	LuxR family transcriptional regulator
2803139	0	C	Del	GAP	147	162	306	82.18	376		Rv2490c	PE_PGRS43	PE-PGRS family protein PE_PGRS43
2803140	0	C	Del	GAP	147	162	306	82.62	374		Rv2490c	PE_PGRS43	PE-PGRS family protein PE_PGRS43
2803141	0	A	Del	GAP	147	162	306	83.51	370		Rv2490c	PE_PGRS43	PE-PGRS family protein PE_PGRS43
2803142	0	C	Del	GAP	147	162	306	82.4	375		Rv2490c	PE_PGRS43	PE-PGRS family protein PE_PGRS43
2803143	0	C	Del	GAP	147	162	306	82.84	373		Rv2490c	PE_PGRS43	PE-PGRS family protein PE_PGRS43
2803144	0	G	Del	GAP	147	162	306	83.74	369		Rv2490c	PE_PGRS43	PE-PGRS family protein PE_PGRS43
2803145	0	G	Del	GAP	148	162	306	85.4	363		Rv2490c	PE_PGRS43	PE-PGRS family protein PE_PGRS43
2803146	0	C	Del	GAP	148	162	306	84.93	365		Rv2490c	PE_PGRS43	PE-PGRS family protein PE_PGRS43
2803147	0	A	Del	GAP	148	162	306	85.87	361		Rv2490c	PE_PGRS43	PE-PGRS family protein PE_PGRS43
2803577	0	C	SNP	A	165	194	336	97.03	370	Gly887Val (ggg/gTg)	Rv2490c	PE_PGRS43	PE-PGRS family protein PE_PGRS43
2807486	0	C	SNP	A	75	72	144	100	147	Ala70Asp (gcc/gAc)	Rv2492	-	hypothetical protein
2809621	0	T	SNP	C	108	145	250	100	253	Thr107Ala (acc/Gcc)	Rv2495c	bkdC	branched-chain keto acid dehydrogenase E2 component
2817747	0	G	SNP	A	85	88	171	96.11	180	Ala243Val (gct/gTt)	Rv2502c	accD1	acetyl-/propionyl-CoA carboxylase subunit beta
2818837	0	A	SNP	G	99	84	179	100	183	Gly97Gly (ggt/ggC)	Rv2503c	scoB	succinyl-CoA:3-ketoacid-CoA transferase subunit B
2818868	0	C	SNP	A	98	79	173	98.33	180	Ser87Ile (agc/aTc)	Rv2503c	scoB	succinyl-CoA:3-ketoacid-CoA transferase subunit B
2821342	0	C	SNP	T	91	110	201	100	201	Ala85Ala (gcg/gcA)	Rv2505c	fadD35	fatty-acid--CoA ligase FadD35
2825466	0	G	SNP	A	81	90	171	99.42	172	Lys263Lys (aag/aaA)	Rv2509	-	short-chain type dehydrogenase/reductase
2826928	0	C	SNP	T	93	105	196	97.06	204	Arg54Arg (cgg/cgA)	Rv2510c	-	hypothetical protein
2827984	0	G	SNP	T	94	93	184	100	187
2828019	0	T	SNP	C	86	84	166	100	170
2830525	0	C	SNP	A	78	93	168	100	171	Thr122Lys (acg/aAg)	Rv2513	-	hypothetical protein
2836773	0	C	SNP	T	94	98	191	98.97	194	Ser330Leu (tcg/tTg)	Rv2519	PE26	PE family protein PE26
2840999	0	C	SNP	G	114	145	254	99.62	260	Ser2778Ser (tcg/tcC)	Rv2524c	fas	fatty acid synthase
2841022	0	A	SNP	G	109	131	236	99.59	241	Cys2771Arg (tgc/Cgc)	Rv2524c	fas	fatty acid synthase
2847281	0	A	SNP	G	94	106	195	97.56	205	Asp684Asp (gat/gaC)	Rv2524c	fas	fatty acid synthase
2853467	0	G	SNP	C	147	106	248	99.22	255	Trp198Ser (tgg/tCg)	Rv2529	-	hypothetical protein
2855259	0	A	SNP	G	103	101	202	99.03	206	Ala841Ala (gct/gcC)	Rv2531c	-	amino acid decarboxylase
2865760	0	A	SNP	G	103	84	185	100	187	Thr211Ala (acc/Gcc)	Rv2542	-	hypothetical protein
2865882	0	T	SNP	C	90	83	170	100	173	Val251Val (gtt/gtC)	Rv2542	-	hypothetical protein
2867207	0	C	SNP	G	81	94	173	99.43	176	Ala28Ala (gcc/gcG)	Rv2544	lppB	lipoprotein LppB
2867230	0	G	SNP	A	68	74	141	99.3	143	Gly36Asp (ggc/gAc)	Rv2544	lppB	lipoprotein LppB
2867231	0	C	SNP	T	68	72	138	99.29	141	Gly36Gly (ggc/ggT)	Rv2544	lppB	lipoprotein LppB
2867236	0	A	SNP	G	70	78	147	99.33	149	Asn38Ser (aac/aGc)	Rv2544	lppB	lipoprotein LppB
2867240	0	C	SNP	T	69	81	149	99.34	151	Pro39Pro (ccc/ccT)	Rv2544	lppB	lipoprotein LppB
2867245	0	A	SNP	C	74	84	155	99.37	159	Lys41Thr (aaa/aCa)	Rv2544	lppB	lipoprotein LppB
2867251	0	C	SNP	G	76	90	166	99.4	167	Pro43Arg (ccg/cGg)	Rv2544	lppB	lipoprotein LppB
2867254	0	A	SNP	G	73	93	166	99.4	167	His44Arg (cac/cGc)	Rv2544	lppB	lipoprotein LppB
2867263	0	G	SNP	A	91	110	198	99.5	202	Gly47Asp (ggc/gAc)	Rv2544	lppB	lipoprotein LppB
2877378	0	G	SNP	C	99	79	174	99.44	179	Ala103Pro (gcc/Ccc)	Rv2557	-	hypothetical protein
2880702	0	G	SNP	C	89	86	173	100	175	Val210Leu (gtc/Ctc)	Rv2560	-	hypothetical protein
2881337	0	C	SNP	T	82	88	169	99.42	171
2881569	0	A	SNP	G	89	83	170	98.85	174
2881598	0	G	Del	GAP	78	72	144	94.34	159
2884068	0	A	SNP	C	71	86	157	96.32	163	Met243Leu (atg/Ctg)	Rv2564	glnQ	glutamine ABC transporter ATP-binding protein
2886570	0	A	SNP	G	89	105	189	97.98	198	Glu66Glu (gaa/gaG)	Rv2566	-	hypothetical protein
2888201	0	T	SNP	C	132	166	293	100	298	Leu610Pro (ctc/cCc)	Rv2566	-	hypothetical protein
2889633	0	T	SNP	C	77	96	167	100	173	Ala1087Ala (gct/gcC)	Rv2566	-	hypothetical protein
2890468	0	C	SNP	G	96	97	191	98.47	196	Pro225Arg (ccc/cGc)	Rv2567	-	hypothetical protein
2891267	0	C	SNP	T	74	55	127	100	129	Gly491Gly (ggc/ggT)	Rv2567	-	hypothetical protein
2891728	0	A	SNP	G	76	102	174	100	178	Gln645Arg (cag/cGg)	Rv2567	-	hypothetical protein
2894208	0	G	SNP	A	94	80	172	100	174	Ser67Ser (agc/agT)	Rv2569c	-	hypothetical protein
2895473	0	A	SNP	G	90	107	196	99.49	198	Phe163Ser (ttc/tCc)	Rv2571c	-	transmembrane protein
2897660	0	T	SNP	C	108	113	210	98.22	225	Ala48Ala (gca/gcG)	Rv2572c	aspS	aspartate--tRNA ligase
2898522	0	T	SNP	C	122	127	244	99.6	250	Tyr160Tyr (tat/taC)	Rv2573	-	2-dehydropantoate 2-reductase
2903050	0	G	SNP	A	89	93	178	96.81	188	Thr161Ile (acc/aTc)	Rv2578c	-	hypothetical protein
2910461	0	G	SNP	T	114	94	201	100	208	Ala147Glu (gcg/gAg)	Rv2584c	apt	adenine phosphoribosyltransferase
2910852	0	C	SNP	G	86	105	190	97.95	195	Ala17Pro (gcg/Ccg)	Rv2584c	apt	adenine phosphoribosyltransferase
2911293	0	C	SNP	G	118	104	219	99.55	223	Cys462Ser (tgt/tCt)	Rv2585c	-	lipoprotein
2912294	0	T	SNP	G	112	112	214	100	224	Ala128Ala (gca/gcC)	Rv2585c	-	lipoprotein
2914369	0	C	SNP	T	83	79	160	97.59	166	Ser456Ser (tcg/tcA)	Rv2587c	secD	protein translocase subunit SecD
2923391	0	T	SNP	C	125	132	252	100	257	Pro281Pro (cca/ccG)	Rv2592c	ruvB	Holliday junction ATP-dependent DNA helicase RuvB
2925462	0	T	SNP	A	92	95	184	99.47	188
2925962	0	T	SNP	C	107	90	195	98.5	200	Cys77Arg (tgc/Cgc)	Rv2596	vapC40	ribonuclease VapC40
2927939	0	T	SNP	C	91	95	181	99.47	187
2939373	0	G	SNP	C	114	114	224	100	228	Ser197Cys (tct/tGt)	Rv2611c	-	phosphatidylinositol mannoside acyltransferase
2939657	0	T	SNP	C	104	107	207	100	211	Ile102Met (ata/atG)	Rv2611c	-	phosphatidylinositol mannoside acyltransferase
2941179	0	G	SNP	A	66	94	158	97.56	164	Arg6Arg (cgc/cgT)	Rv2613c	-	AP-4-A phosphorylase		phylo (Delhi/CAS)
2943675	0	G	SNP	A	200	162	351	99.45	364	Gly437Gly (ggc/ggT)	Rv2615c	PE_PGRS45	PE-PGRS family protein PE_PGRS45
2943711	1	G	Ins	C	147	125	272	77.71	273		Rv2615c	PE_PGRS45	PE-PGRS family protein PE_PGRS45
2943711	2	G	Ins	C	148	125	273	78	273		Rv2615c	PE_PGRS45	PE-PGRS family protein PE_PGRS45
2943711	3	G	Ins	G	148	124	272	77.71	273		Rv2615c	PE_PGRS45	PE-PGRS family protein PE_PGRS45
2943711	4	G	Ins	C	148	125	273	78	273		Rv2615c	PE_PGRS45	PE-PGRS family protein PE_PGRS45
2943711	5	G	Ins	C	148	125	273	78	273		Rv2615c	PE_PGRS45	PE-PGRS family protein PE_PGRS45
2943711	6	G	Ins	G	148	125	273	78	273		Rv2615c	PE_PGRS45	PE-PGRS family protein PE_PGRS45
2943711	7	G	Ins	T	148	125	273	78	273		Rv2615c	PE_PGRS45	PE-PGRS family protein PE_PGRS45
2943711	8	G	Ins	T	148	125	273	78	273		Rv2615c	PE_PGRS45	PE-PGRS family protein PE_PGRS45
2943711	9	G	Ins	T	147	125	272	77.71	273		Rv2615c	PE_PGRS45	PE-PGRS family protein PE_PGRS45
2944515	0	A	SNP	C	161	192	349	98.06	360	Gly157Gly (ggt/ggG)	Rv2615c	PE_PGRS45	PE-PGRS family protein PE_PGRS45
2948524	0	T	SNP	A	122	147	267	98.53	273	Glu12Val (gag/gTg)	Rv2621c	-	transcriptional regulator
2949251	0	G	SNP	A	90	124	213	98.62	217	Val206Ile (gtt/Att)	Rv2622	-	methyltransferase
2954439	0	T	SNP	C	88	88	170	100	176	Arg104Gly (aga/Gga)	Rv2627c	-	hypothetical protein
2958693	0	G	SNP	A	80	82	160	99.39	163	Ala374Ala (gcg/gcA)	Rv2631	-	RNA-splicing ligase RtcB
2959257	0	A	Del	GAP	87	87	171	97.21	179
2959258	0	T	Del	GAP	87	86	171	98.3	176
2959259	0	C	Del	GAP	87	86	171	97.74	177
2959260	0	C	Del	GAP	87	86	171	98.3	176
2959261	0	A	Del	GAP	87	86	171	98.3	176
2959262	0	A	Del	GAP	87	86	171	98.3	176
2959263	0	T	Del	GAP	87	86	172	98.3	176
2959264	0	C	Del	GAP	87	86	172	98.3	176
2959265	0	A	SNP	T	87	83	170	97.7	174
2960592	0	C	SNP	T	155	154	295	98.1	315	Gly617Asp (ggc/gAc)	Rv2634c	PE_PGRS46	PE-PGRS family protein PE_PGRS46
2964594	0	G	SNP	A	95	84	176	98.35	182	Ala64Thr (gcc/Acc)	Rv2638	-	hypothetical protein
2974933	0	A	SNP	G	188	161	343	100	349	Ile101Thr (atc/aCc)	Rv2650c	-	prophage protein
2975227	0	T	SNP	G	127	144	267	98.91	274	Asn3Thr (aat/aCt)	Rv2650c	-	prophage protein
2979805	0	C	SNP	T	102	110	211	98.15	216	Gln338Gln (cag/caA)	Rv2659c	-	prophage integrase
2984740	0	A	SNP	G	146	160	297	100	306	His3Arg (cac/cGc)	Rv2668	-	hypothetical protein
2988630	0	C	SNP	G	166	124	288	98.98	293	His317Asp (cat/Gat)	Rv2672	-	protease
2994187	0	T	SNP	C	175	146	314	99.69	322	Leu292Leu (tta/ttG)	Rv2678c	hemE	uroporphyrinogen decarboxylase
2995548	0	C	SNP	A	95	99	191	98.48	197	Thr145Asn (acc/aAc)	Rv2679	echA15	enoyl-CoA hydratase EchA15
3003115	0	C	SNP	G	120	83	200	98.54	206	Ala378Gly (gca/gGa)	Rv2685	arsB1	arsenic-transport integral membrane protein ArsB
3005185	0	G	SNP	T	80	89	168	100	169	Pro156Thr (ccc/Acc)	Rv2688c	-	antibiotic ABC transporter ATP-binding protein
3009692	0	A	SNP	G	88	102	188	100	190	Thr117Ala (acc/Gcc)	Rv2691	ceoB	TRK system potassium uptake protein CeoB
3010014	0	G	SNP	A	64	74	136	99.28	139	Gly224Glu (ggg/gAg)	Rv2691	ceoB	TRK system potassium uptake protein CeoB
3010420	0	A	SNP	G	97	78	175	100	175	Ile133Val (atc/Gtc)	Rv2692	ceoC	TRK system potassium uptake protein CeoC
3011837	0	A	SNP	G	108	104	209	100	212
3017465	0	T	SNP	C	90	81	169	100	171	Ile203Thr (ata/aCa)	Rv2702	ppgK	polyphosphate glucokinase
3027548	0	C	SNP	T	80	94	170	97.75	178	Pro162Ser (ccg/Tcg)	Rv2714	-	hypothetical protein
3027798	0	T	SNP	C	91	101	190	98.97	194	Val245Ala (gtg/gCg)	Rv2714	-	hypothetical protein
3031168	0	A	SNP	G	128	102	222	98.71	233	Tyr124His (tat/Cat)	Rv2719c	-	membrane protein
3037377	0	T	SNP	C	125	94	216	98.21	223
3040344	0	C	SNP	T	104	91	191	97.99	199	Glu142Glu (gag/gaA)	Rv2727c	miaA	tRNA delta(2)-isopentenylpyrophosphate transferase
3041607	0	C	SNP	A	86	103	185	94.5	200	Gly290Val (ggc/gTc)	Rv2729c	-	integral membrane protein
3041871	0	G	SNP	T	89	79	166	100	168	Ala202Glu (gcg/gAg)	Rv2729c	-	integral membrane protein
3043700	0	C	SNP	T	125	122	240	98.8	250	Ala225Ala (gcc/gcT)	Rv2731	-	hypothetical protein
3054081	0	A	SNP	G	103	112	215	100	215	Gly56Gly (gga/ggG)	Rv2741	PE_PGRS47	PE-PGRS family protein PE_PGRS47
3054321	0	A	SNP	G	133	131	263	100	264	Gly136Gly (gga/ggG)	Rv2741	PE_PGRS47	PE-PGRS family protein PE_PGRS47
3054724	0	A	SNP	G	14	12	26	100	26	Ser271Gly (agc/Ggc)	Rv2741	PE_PGRS47	PE-PGRS family protein PE_PGRS47
3058942	0	G	SNP	A	88	71	157	96.95	164	Ala97Val (gcg/gTg)	Rv2746c	pgsA3	CDP-diacylglycerol--glycerol-3-phosphate 3-phosphatidyltransferase
3059791	0	G	SNP	C	18	44	62	100	62
3059812	0	T	Del	GAP	22	21	42	93.48	46
3059820	0	G	SNP	T	22	17	39	95.12	41
3059821	0	C	SNP	G	22	16	37	95	40
3059822	0	A	SNP	C	23	16	37	92.86	42
3059829	1	G	Ins	A	24	16	40	93.02	40
3069167	0	A	SNP	G	95	91	184	97.89	190	Leu306Pro (ctg/cCg)	Rv2756c	hsdM	type I restriction/modification system DNA methylase HsdM
3069566	0	C	SNP	T	90	84	172	98.31	177	Gly173Asp (ggc/gAc)	Rv2756c	hsdM	type I restriction/modification system DNA methylase HsdM
3072285	0	A	SNP	C	100	102	195	98.06	206	Leu119Arg (ctg/cGg)	Rv2761c	hsdS	type I restriction/modification system specificity determinant HsdS
3076172	0	C	SNP	T	110	89	197	99	201	Asp67Asn (gat/Aat)	Rv2766c	-	short-chain type dehydrogenase/reductase
3078178	0	C	SNP	T	159	95	253	99.61	255	Val270Met (gtg/Atg)	Rv2769c	PE27	PE family protein PE27
3079877	0	A	SNP	G	104	100	204	100	204	Phe194Ser (ttc/tCc)	Rv2770c	PPE44	PPE family protein PPE44
3080795	0	A	SNP	G	107	104	206	100	211	Leu80Pro (ctc/cCc)	Rv2771c	-	hypothetical protein
3086788	0	T	SNP	C	74	75	146	95.51	156
3089299	0	C	SNP	G	116	111	226	99.13	229	Gly355Arg (gga/Cga)	Rv2782c	pepR	zinc protease
3103682	0	T	SNP	C	102	103	198	100	205	Met87Val (atg/Gtg)	Rv2794c	pptT	phosphopantetheinyl transferase
3104189	0	A	SNP	G	100	111	208	98.6	214	Cys241Cys (tgt/tgC)	Rv2795c	-	hypothetical protein
3111280	0	G	SNP	A	162	163	320	99.69	326	Leu182Phe (ctt/Ttt)	Rv2802c	-	arginine/hypothetical protein
3112700	0	C	SNP	T	111	121	227	99.57	233	Gly132Asp (ggc/gAc)	Rv2804c	-	hypothetical protein
3112877	0	G	SNP	A	97	109	202	99.04	208	Gly4Asp (ggc/gAc)	Rv2805	-	hypothetical protein
3113872	0	A	SNP	T	92	79	170	99.42	172	Glu72Val (gag/gTg)	Rv2807	-	hypothetical protein
3114516	0	A	Del	GAP	90	105	190	96.06	203		Rv2807	-	hypothetical protein
3115384	0	G	SNP	C	97	92	188	99.47	190
3117533	0	G	SNP	A	89	103	188	97.96	196	Arg239Gln (cgg/cAg)	Rv2812	-	transposase
3118000	0	A	SNP	G	99	102	193	100	201	Arg395Gly (agg/Ggg)	Rv2812	-	transposase
3130748	1	C	Ins	T	78	74	152	91.57	152		Rv2823c	-	CRISPR-associated protein Cas10/Csm1
3130748	2	C	Ins	G	78	73	151	90.96	152		Rv2823c	-	CRISPR-associated protein Cas10/Csm1
3130748	3	C	Ins	T	78	74	152	91.57	152		Rv2823c	-	CRISPR-associated protein Cas10/Csm1
3131469	1	T	Ins	T	93	95	188	96.91	188		Rv2823c	-	CRISPR-associated protein Cas10/Csm1
3131469	2	T	Ins	G	93	95	188	96.91	188		Rv2823c	-	CRISPR-associated protein Cas10/Csm1
3131469	3	T	Ins	T	93	95	188	96.91	188		Rv2823c	-	CRISPR-associated protein Cas10/Csm1
3131469	4	T	Ins	C	93	95	188	96.91	188		Rv2823c	-	CRISPR-associated protein Cas10/Csm1
3131469	5	T	Ins	G	93	93	186	95.88	186		Rv2823c	-	CRISPR-associated protein Cas10/Csm1
3131469	6	T	Ins	G	92	92	184	94.85	184		Rv2823c	-	CRISPR-associated protein Cas10/Csm1
3131469	7	T	Ins	C	90	92	182	93.81	182		Rv2823c	-	CRISPR-associated protein Cas10/Csm1
3131469	8	T	Ins	G	90	90	180	92.78	181		Rv2823c	-	CRISPR-associated protein Cas10/Csm1
3131469	9	T	Ins	A	88	89	177	91.24	178		Rv2823c	-	CRISPR-associated protein Cas10/Csm1
3133054	0	C	SNP	G	270	288	551	99.82	559	Ser162Ser (tcg/tcC)	Rv2825c	-	hypothetical protein
3133055	0	G	SNP	C	272	290	551	99.82	563	Ser162Trp (tcg/tGg)	Rv2825c	-	hypothetical protein
3133536	0	T	SNP	C	127	121	246	99.6	249	Lys2Glu (aaa/Gaa)	Rv2825c	-	hypothetical protein
3135272	0	G	SNP	A	100	119	217	99.1	221	Ala71Val (gca/gTa)	Rv2827c	-	hypothetical protein
3135950	0	C	SNP	G	17	28	44	97.83	46	Ser128Ser (tcg/tcC)	Rv2828c	-	hypothetical protein
3135951	0	G	SNP	C	16	24	40	100	40	Ser128Trp (tcg/tGg)	Rv2828c	-	hypothetical protein
3136335	0	G	SNP	A	180	135	312	99.06	318	Arg89Trp (cgg/Tgg)	Rv2828A	-	hypothetical protein
3137058	0	G	SNP	A	129	119	244	100	248	Ala56Val (gcg/gTg)	Rv2830c	vapB22	antitoxin VapB22
3162805	0	C	SNP	G	170	201	364	100	371	Arg180Gly (cgc/Ggc)	Rv2853	PE_PGRS48	PE-PGRS family protein PE_PGRS48
3165374	0	C	Del	GAP	103	93	194	97.03	202		Rv2855	mtr	mycothione reductase
3165807	0	G	SNP	A	70	88	153	98.75	160	Val201Val (gtg/gtA)	Rv2855	mtr	mycothione reductase
3168492	0	G	SNP	A	74	88	160	98.18	165
3174013	0	G	SNP	A	82	104	183	100	186	Pro2Leu (cct/cTt)	Rv2861c	mapB	methionine aminopeptidase
3174496	0	A	SNP	G	94	88	182	100	182	Cys50Arg (tgt/Cgt)	Rv2862c	-	hypothetical protein
3177884	0	C	SNP	A	104	89	188	100	193	Arg21Arg (cgc/cgA)	Rv2866	relG	toxin RelG
3180988	0	C	SNP	A	94	91	181	98.4	188	Val259Phe (gtc/Ttc)	Rv2869c	rip	zinc metalloprotease
3186860	0	T	SNP	G	59	83	139	100	142	Tyr672Asp (tat/Gat)	Rv2874	dipZ	integral membrane C-type cytochrome biogenesis protein DipZ
3189242	0	A	SNP	G	99	109	207	98.11	212	Ala52Ala (gct/gcC)	Rv2878c	mpt53	soluble secreted antigen Mpt53
3190146	0	C	Del	GAP	93	105	201	93.84	211
3194241	1	C	Ins	G	73	73	146	91.82	147		Rv2885c	-	transposase
3200478	0	G	SNP	A	139	145	274	98.27	289	Leu71Leu (ctg/ctA)	Rv2891	-	hypothetical protein
3202731	0	A	SNP	C	138	115	248	99.61	254	Gly104Gly (gga/ggC)	Rv2893	-	oxidoreductase
3205673	0	C	SNP	T	159	138	287	99.33	299	Arg254Arg (cgg/cgA)	Rv2896c	-	hypothetical protein
3208551	0	C	SNP	G	96	92	187	98.43	191
3208600	0	G	SNP	A	103	83	184	97.89	190	Tyr269Tyr (tac/taT)	Rv2899c	fdhD	formate dehydrogenase accessory protein FdhD
3212723	0	C	SNP	A	98	87	184	97.37	190	Ala78Ala (gcg/gcT)	Rv2902c	rnhB	ribonuclease HII
3213990	0	A	SNP	G	70	86	150	96.3	162	Arg88Arg (cgt/cgC)	Rv2904c	rplS	50S ribosomal protein L19
3219500	0	T	SNP	A	88	78	162	97.08	171	Lys121Met (aag/aTg)	Rv2912c	-	TetR family HTH-type transcriptional regulator
3220963	0	A	SNP	C	93	87	178	97.3	185	Ser246Ala (tcg/Gcg)	Rv2913c	-	D-amino acid aminohydrolase
3226181	0	A	SNP	C	95	115	208	99.53	211	Arg35Arg (cgt/cgG)	Rv2916c	ffh	signal recognition particle protein
3228143	0	G	SNP	T	96	122	216	100	218	Arg594Leu (cgg/cTg)	Rv2917	-	hypothetical protein
3236442	0	G	SNP	A	128	159	284	99.65	288	His455His (cac/caT)	Rv2922c	smc	chromosome partition protein Smc
3236497	0	A	SNP	T	140	132	268	98.91	275	Val437Glu (gtg/gAg)	Rv2922c	smc	chromosome partition protein Smc
3244113	0	T	SNP	C	99	86	184	97.88	189	Pro139Pro (cct/ccC)	Rv2930	fadD26	fatty-acid--CoA ligase FadD26
3247298	0	C	SNP	A	83	98	180	96.79	187	Gly618Gly (ggc/ggA)	Rv2931	ppsA	phthiocerol synthesis polyketide synthase type I PpsA
3247304	0	C	SNP	G	52	69	120	95.28	127	Val620Val (gtc/gtG)	Rv2931	ppsA	phthiocerol synthesis polyketide synthase type I PpsA
3247306	0	A	Del	GAP	50	69	119	95.2	125		Rv2931	ppsA	phthiocerol synthesis polyketide synthase type I PpsA
3247307	0	C	Del	GAP	50	69	119	95.2	125		Rv2931	ppsA	phthiocerol synthesis polyketide synthase type I PpsA
3247308	0	C	Del	GAP	50	69	119	95.2	125		Rv2931	ppsA	phthiocerol synthesis polyketide synthase type I PpsA
3247309	0	C	Del	GAP	50	69	119	95.97	124		Rv2931	ppsA	phthiocerol synthesis polyketide synthase type I PpsA
3247310	0	T	Del	GAP	50	69	119	95.2	125		Rv2931	ppsA	phthiocerol synthesis polyketide synthase type I PpsA
3247313	1	C	Ins	A	50	69	119	95.2	119		Rv2931	ppsA	phthiocerol synthesis polyketide synthase type I PpsA
3247313	2	C	Ins	C	50	69	119	95.2	119		Rv2931	ppsA	phthiocerol synthesis polyketide synthase type I PpsA
3247313	3	C	Ins	C	49	69	118	94.4	119		Rv2931	ppsA	phthiocerol synthesis polyketide synthase type I PpsA
3247313	4	C	Ins	A	50	69	119	95.2	119		Rv2931	ppsA	phthiocerol synthesis polyketide synthase type I PpsA
3247313	5	C	Ins	G	50	69	119	95.2	119		Rv2931	ppsA	phthiocerol synthesis polyketide synthase type I PpsA
3247319	0	C	SNP	T	75	96	168	97.16	176	Gly625Gly (ggc/ggT)	Rv2931	ppsA	phthiocerol synthesis polyketide synthase type I PpsA
3247340	0	G	SNP	A	80	116	194	98.99	198	Val632Val (gtg/gtA)	Rv2931	ppsA	phthiocerol synthesis polyketide synthase type I PpsA
3247851	0	G	SNP	A	46	56	101	99.03	103	Ala803Thr (gcc/Acc)	Rv2931	ppsA	phthiocerol synthesis polyketide synthase type I PpsA
3247853	0	C	SNP	T	47	57	100	100	104	Ala803Ala (gcc/gcT)	Rv2931	ppsA	phthiocerol synthesis polyketide synthase type I PpsA
3247856	0	G	SNP	C	47	58	102	100	105	Arg804Arg (cgg/cgC)	Rv2931	ppsA	phthiocerol synthesis polyketide synthase type I PpsA
3247864	1	C	Ins	T	43	56	99	98.02	99		Rv2931	ppsA	phthiocerol synthesis polyketide synthase type I PpsA
3247864	2	C	Ins	A	43	55	98	97.03	99		Rv2931	ppsA	phthiocerol synthesis polyketide synthase type I PpsA
3247864	3	C	Ins	G	43	56	99	98.02	99		Rv2931	ppsA	phthiocerol synthesis polyketide synthase type I PpsA
3247864	4	C	Ins	G	43	56	99	98.02	99		Rv2931	ppsA	phthiocerol synthesis polyketide synthase type I PpsA
3247866	0	C	Del	GAP	43	56	96	99	100		Rv2931	ppsA	phthiocerol synthesis polyketide synthase type I PpsA
3247867	0	A	Del	GAP	43	56	96	99	100		Rv2931	ppsA	phthiocerol synthesis polyketide synthase type I PpsA
3247868	0	A	Del	GAP	43	56	96	98.02	101		Rv2931	ppsA	phthiocerol synthesis polyketide synthase type I PpsA
3247869	0	A	Del	GAP	43	56	96	98.02	101		Rv2931	ppsA	phthiocerol synthesis polyketide synthase type I PpsA
3247874	0	G	SNP	A	44	57	98	100	101	Arg810Arg (cgg/cgA)	Rv2931	ppsA	phthiocerol synthesis polyketide synthase type I PpsA
3247877	0	T	SNP	C	45	58	98	100	103	Phe811Phe (ttt/ttC)	Rv2931	ppsA	phthiocerol synthesis polyketide synthase type I PpsA
3247883	0	T	SNP	C	60	79	136	100	139	Ser813Ser (agt/agC)	Rv2931	ppsA	phthiocerol synthesis polyketide synthase type I PpsA
3248074	0	G	SNP	A	65	88	153	99.35	154	Arg877His (cgc/cAc)	Rv2931	ppsA	phthiocerol synthesis polyketide synthase type I PpsA
3248075	0	C	SNP	T	65	89	154	99.35	155	Arg877Arg (cgc/cgT)	Rv2931	ppsA	phthiocerol synthesis polyketide synthase type I PpsA
3251047	0	C	SNP	A	94	73	161	97.09	172	Ala1868Glu (gcg/gAg)	Rv2931	ppsA	phthiocerol synthesis polyketide synthase type I PpsA
3256494	0	A	SNP	G	109	93	200	100	202	Gly270Gly (gga/ggG)	Rv2933	ppsC	phthiocerol synthesis polyketide synthase type I PpsC
3259509	0	C	SNP	T	100	88	187	97.92	192	Thr1275Thr (acc/acT)	Rv2933	ppsC	phthiocerol synthesis polyketide synthase type I PpsC
3266030	0	A	SNP	G	107	80	183	99.47	188	Ser1261Ser (tca/tcG)	Rv2934	ppsD	phthiocerol synthesis polyketide synthase type I PpsD
3269581	0	A	SNP	G	132	114	241	99.6	247	Ala615Ala (gca/gcG)	Rv2935	ppsE	phthiocerol synthesis polyketide synthase type I PpsE
3270784	0	A	SNP	G	96	100	193	100	196	Gln1016Gln (caa/caG)	Rv2935	ppsE	phthiocerol synthesis polyketide synthase type I PpsE
3273107	0	C	SNP	A	98	78	176	99.44	177	Ala298Ala (gcc/gcA)	Rv2936	drrA	daunorubicin ABC transporter ATP-binding protein DrrA		phylo (3)
3296371	1	G	Ins	C	64	77	141	84.43	141		Rv2947c	pks15	polyketide synthase
3296371	2	G	Ins	C	64	77	141	84.43	141		Rv2947c	pks15	polyketide synthase
3296371	3	G	Ins	G	64	77	141	84.43	141		Rv2947c	pks15	polyketide synthase
3296371	4	G	Ins	C	64	77	141	84.43	141		Rv2947c	pks15	polyketide synthase
3296371	5	G	Ins	G	64	77	141	84.43	141		Rv2947c	pks15	polyketide synthase
3296371	6	G	Ins	G	63	76	139	83.23	141		Rv2947c	pks15	polyketide synthase
3296371	7	G	Ins	C	64	77	141	84.43	141		Rv2947c	pks15	polyketide synthase
3296843	0	A	SNP	G	80	87	165	100	167	Val333Ala (gtg/gCg)	Rv2947c	pks15	polyketide synthase
3302589	0	A	SNP	C	68	77	145	97.32	149
3306441	0	G	SNP	A	85	97	180	98.91	184	Arg388Gln (cgg/cAg)	Rv2953	-	trans-acting enoyl reductase
3308606	0	G	SNP	A	85	79	162	100	164
3312620	0	C	SNP	A	69	77	143	98.65	148	Glu73Asp (gag/gaT)	Rv2959c	-	rhamnosyl O-methyltransferase
3314412	0	A	SNP	G	69	76	142	99.32	146	Ala237Ala (gct/gcC)	Rv2962c	-	PGL/p-HBAD biosynthesis rhamnosyltransferase
3315726	0	G	Del	GAP	83	87	169	94.97	179		Rv2963	-	integral membrane protein
3316955	0	A	SNP	C	86	88	173	97.21	179	Met143Leu (atg/Ctg)	Rv2964	purU	formyltetrahydrofolate deformylase
3326554	0	A	SNP	C	91	100	188	98.96	193	Asn152His (aac/Cac)	Rv2971	-	oxidoreductase		phylo (not Euro-American, M. africanum, M. bovis, M . canettii, M. caprae, M. Microti, M. pinipedii, Beijing, Delhi/CAS, EAI)
3326835	0	C	SNP	A	91	80	171	100	171	Ala245Ala (gcc/gcA)	Rv2971	-	oxidoreductase
3331362	0	C	Del	GAP	110	149	259	93.5	277		Rv2975c	-	hypothetical protein
3331363	0	G	Del	GAP	110	149	259	94.53	274		Rv2975c	-	hypothetical protein
3335708	0	G	SNP	C	123	108	229	99.14	233	Pro14Arg (ccg/cGg)	Rv2979c	-	resolvase
3336825	0	T	SNP	C	141	153	292	100	294	Thr365Ala (aca/Gca)	Rv2981c	ddlA	D-alanine--D-alanine ligase
3338603	0	G	SNP	C	107	86	189	99.48	194	Pro133Ala (ccg/Gcg)	Rv2982c	gpdA2	glycerol-3-phosphate dehydrogenase
3348536	0	C	SNP	T	72	73	144	97.32	149
3349917	0	G	SNP	A	86	79	164	98.21	168	His121Tyr (cat/Tat)	Rv2992c	gltS	glutamate--tRNA ligase
3350236	0	T	SNP	C	82	85	165	95.98	174	Ser14Ser (tca/tcG)	Rv2992c	gltS	glutamate--tRNA ligase
3352932	0	C	SNP	G	113	84	196	98.99	199	Thr179Thr (acg/acC)	Rv2995c	leuB	3-isopropylmalate dehydrogenase
3355949	0	A	SNP	C	162	127	286	98.3	294	Asp284Ala (gac/gCc)	Rv2997	-	dehydrogenase
3357464	0	C	SNP	G	88	100	186	97.92	192
3358235	0	A	SNP	T	83	110	190	99.48	194	Met212Leu (atg/Ttg)	Rv2999	lppY	lipoprotein LppY
3363338	0	A	SNP	G	94	106	197	100	200
3367765	0	G	SNP	A	100	88	183	100	188	Gly343Gly (ggc/ggT)	Rv3009c	gatB	aspartyl/glutamyl-tRNA(Asn/Gln) amidotransferase subunit B
3379757	0	A	SNP	C	47	94	139	89.24	158
3379763	0	G	SNP	A	47	98	143	92.95	156
3379784	0	C	SNP	A	57	114	167	97.71	175
3379788	0	C	SNP	G	55	118	170	98.3	176
3380439	1	G	Ins	C	51	31	82	94.25	82
3380804	0	T	SNP	G	138	105	234	99.18	245	Ile64Leu (atc/Ctc)	Rv3022A	PE29	PE family protein PE29
3385218	0	C	SNP	T	124	88	209	98.15	216	Gly287Glu (gga/gAa)	Rv3026c	-	hypothetical protein
3393640	0	C	SNP	T	92	97	187	97.42	194	Asn87Asn (aac/aaT)	Rv3033	-	hypothetical protein
3395654	0	G	SNP	A	114	112	224	98.26	230	Leu92Leu (ctg/ctA)	Rv3035	-	hypothetical protein
3401871	0	A	SNP	G	87	89	173	99.44	177	Ala16Ala (gct/gcC)	Rv3041c	-	ABC transporter ATP-binding protein
3402816	0	C	SNP	T	76	82	155	98.75	160	Gly116Glu (gga/gAa)	Rv3042c	serB2	phosphoserine phosphatase SerB
3403277	0	G	SNP	A	81	83	158	98.2	167	His549Tyr (cat/Tat)	Rv3043c	ctaD	cytochrome C oxidase cytochrome 1
3404376	0	C	SNP	G	77	74	150	99.34	152	Thr182Thr (acg/acC)	Rv3043c	ctaD	cytochrome C oxidase cytochrome 1
3413785	0	C	SNP	T	76	75	151	98.69	153	Val128Ile (gtc/Atc)	Rv3051c	nrdE	ribonucleoside-diphosphate reductase subunit alpha
3415185	0	T	Del	GAP	45	54	101	75	132
3415187	0	G	Del	GAP	45	54	101	75.57	131
3415188	0	G	Del	GAP	45	54	101	76.15	130
3415189	0	G	Del	GAP	45	54	101	77.34	128
3415190	0	G	Del	GAP	45	54	101	77.34	128
3415191	0	G	Del	GAP	45	54	101	76.74	129
3415192	0	T	Del	GAP	45	54	101	78.57	126
3415193	0	G	Del	GAP	45	54	101	77.95	127
3415194	0	G	Del	GAP	45	54	101	79.84	124
3420825	0	A	SNP	G	89	102	189	98.96	193	Asp445Gly (gac/gGc)	Rv3059	cyp136	cytochrome P450 Cyp136
3424611	0	C	SNP	A	131	104	230	97.51	241	Ala273Ser (gcg/Tcg)	Rv3061c	fadE22	acyl-CoA dehydrogenase FadE22
3425854	0	C	SNP	T	143	129	267	100	272	Pro91Ser (ccg/Tcg)	Rv3062	ligB	DNA ligase
3428897	0	G	SNP	C	67	79	141	98.65	148	Arg552Pro (cgt/cCt)	Rv3063	cstA	carbon starvation protein A
3428917	0	C	SNP	A	77	96	171	100	173	Arg559Ser (cgt/Agt)	Rv3063	cstA	carbon starvation protein A
3437007	0	G	SNP	C	130	131	256	99.24	263	Ala77Pro (gcc/Ccc)	Rv3074	-	hypothetical protein
3440464	0	T	SNP	G	99	110	207	100	209	Arg308Arg (cgt/cgG)	Rv3077	-	hydrolase
3440468	0	G	SNP	C	96	111	202	100	207	Gly310Arg (ggc/Cgc)	Rv3077	-	hydrolase
3450725	0	T	SNP	C	99	123	221	99.11	224	Val243Val (gtt/gtC)	Rv3084	lipR	acetyl-hydrolase LipR
3454263	0	C	SNP	G	116	121	236	98.34	241	Leu447Val (ctc/Gtc)	Rv3087	-	diacyglycerol O-acyltransferase
3455686	0	G	SNP	C	76	95	169	99.42	172	Leu449Leu (ctg/ctC)	Rv3088	tgs4	diacyglycerol O-acyltransferase
3456666	0	A	SNP	G	94	103	190	100	197	Ala302Ala (gca/gcG)	Rv3089	fadD13	long chain-fatty-acid--CoA ligase FadD13
3459081	0	G	SNP	C	98	113	209	98.14	215	Ala291Pro (gca/Cca)	Rv3090	-	hypothetical protein
3462135	0	G	SNP	C	160	151	306	100	311	Cys210Trp (tgc/tgG)	Rv3093c	-	oxidoreductase
3466919	0	C	SNP	G	104	107	207	97.69	216	Gly58Ala (ggc/gCc)	Rv3097c	lipY	triacylglycerol lipase Lip
3467465	0	C	SNP	G	110	74	181	97.87	188	Ala66Ala (gcg/gcC)	Rv3098c	-	hypothetical protein
3473996	1	G	Ins	A	78	126	204	97.14	205
3480474	0	G	SNP	A	107	99	204	98.1	210	Gly134Glu (gga/gAa)	Rv3113	-	phosphatase
3480789	0	T	SNP	C	96	92	187	98.95	190	Ser11Pro (tca/Cca)	Rv3114	-	hypothetical protein
3486977	0	A	SNP	G	79	117	195	100	196	Lys157Glu (aaa/Gaa)	Rv3121	cyp141	cytochrome P450 Cyp141
3488122	0	G	SNP	A	94	91	183	97.88	189	Gly12Arg (ggg/Agg)	Rv3122	-	hypothetical protein
3489665	0	C	SNP	T	76	91	164	100	167	Pro54Ser (cca/Tca)	Rv3124	moaR1	transcriptional regulator MoaR
3490781	0	C	SNP	T	94	69	160	98.19	166	Gly291Arg (ggg/Agg)	Rv3125c	PPE49	PPE family protein PPE49
3499497	0	G	SNP	C	69	82	150	98.69	153	Ala140Gly (gcc/gGc)	Rv3133c	devR	two component transcriptional regulator DevR
3500243	0	G	SNP	C	83	85	163	98.82	170	Ala169Ala (gcc/gcG)	Rv3134c	-	universal stress protein
3500270	0	C	SNP	T	86	84	167	97.7	174	Val160Val (gtg/gtA)	Rv3134c	-	universal stress protein
3503895	0	C	SNP	T	88	102	186	100	190	Pro168Leu (ccg/cTg)	Rv3137	-	histidinol-phosphatase
3506650	0	A	SNP	C	80	84	161	98.8	166	Ile430Leu (atc/Ctc)	Rv3139	fadE24	acyl-CoA dehydrogenase FadE24
3509231	0	G	SNP	A	70	84	154	98.09	157	Arg106Cys (cgc/Tgc)	Rv3142c	-	hypothetical protein
3509300	0	A	Del	GAP	67	79	147	94.19	155		Rv3142c	-	hypothetical protein
3509301	0	G	Del	GAP	67	79	147	97.33	150		Rv3142c	-	hypothetical protein
3510120	0	T	SNP	G	98	100	198	98.02	202	Lys400Gln (aag/Cag)	Rv3144c	PPE52	PPE family protein PPE52
3515467	0	C	SNP	T	92	88	176	97.83	184	Pro19Leu (ccg/cTg)	Rv3150	nuoF	NADH-quinone oxidoreductase subunit F
3518167	0	A	SNP	G	164	164	326	99.7	329	Ile474Met (ata/atG)	Rv3151	nuoG	NADH-quinone oxidoreductase subunit G
3518555	0	A	SNP	G	139	146	281	100	285	Thr604Ala (acg/Gcg)	Rv3151	nuoG	NADH-quinone oxidoreductase subunit G
3522677	0	C	SNP	T	83	79	156	97.01	167	Val148Val (gtc/gtT)	Rv3156	nuoL	NADH-quinone oxidoreductase subunit L
3530955	0	C	SNP	G	106	95	198	99.01	203	Val62Leu (gtc/Ctc)	Rv3161c	-	dioxygenase
3539353	0	G	SNP	A	88	109	196	98.01	201	Gln283Gln (cag/caA)	Rv3170	aofH	flavin-containing monoamine oxidase
3546945	0	C	SNP	T	85	104	186	99.47	190
3556275	0	A	SNP	G	82	88	168	100	170	Leu138Pro (ctg/cCg)	Rv3190c	-	hypothetical protein
3557253	0	C	SNP	T	76	94	168	100	170
3561875	0	C	SNP	T	111	88	199	97.55	204	Arg433Gln (cgg/cAg)	Rv3193c	-	transmembrane protein
3562338	0	G	SNP	T	102	100	197	98.54	205	Leu279Met (ctg/Atg)	Rv3193c	-	transmembrane protein
3568851	0	T	SNP	C	78	72	148	96.77	155
3580606	0	C	SNP	T	91	111	199	96.65	209
3580637	0	T	Del	GAP	90	114	201	95.33	214
3581414	0	A	SNP	G	96	98	188	99.49	195	Thr34Ala (aca/Gca)	Rv3204	-	DNA-methyltransferase
3582694	0	C	SNP	T	93	83	174	97.24	181	Lys339Lys (aag/aaA)	Rv3206c	moeB1	adenylyltransferase/sulfurtransferase
3589939	0	G	SNP	A	102	102	201	98.55	207	Leu182Leu (ctg/ctA)	Rv3212	-	hypothetical protein
3590686	1	G	Ins	C	71	48	119	98.35	119
3591063	0	T	SNP	C	98	81	176	100	179	Lys144Glu (aag/Gag)	Rv3213c	-	SOJ/ParA-like protein
3596775	0	C	SNP	T	70	82	152	98.06	155	Gly254Ser (ggc/Agc)	Rv3220c	-	two component sensor kinase
3600576	0	C	SNP	T	67	85	152	100	152	Cys242Cys (tgc/tgT)	Rv3224	-	iron-regulated short-chain dehydrogenase/reductase
3604821	0	G	SNP	C	193	176	365	100	369	Ala32Ala (gcg/gcC)	Rv3228	-	hypothetical protein
3610391	1	A	Ins	C	106	82	188	98.43	188		Rv3234c	tgs3	diacyglycerol O-acyltransferase
3611287	0	C	Del	GAP	123	91	213	93.86	228
3614982	0	T	SNP	C	119	109	223	100	228	Leu874Leu (cta/ctG)	Rv3239c	-	transmembrane transport protein
3616411	0	A	SNP	C	121	134	252	98.46	259	Leu398Arg (ctg/cGg)	Rv3239c	-	transmembrane transport protein
3619953	0	T	SNP	C	86	72	155	94.05	168	Ser193Ser (tca/tcG)	Rv3240c	secA1	protein translocase subunit SecA
3620712	0	C	SNP	T	94	86	175	97.83	184	Leu181Leu (ctg/ctA)	Rv3241c	-	hypothetical protein
3621423	0	A	SNP	G	128	116	241	98.79	247
3622441	0	A	SNP	C	102	110	208	100	212	Val217Val (gtt/gtG)	Rv3243c	-	hypothetical protein
3625065	0	T	SNP	G	95	103	197	100	198	Met517Leu (atg/Ctg)	Rv3245c	mtrB	two component sensory histidine kinase MtrB
3631964	0	C	SNP	T	71	77	144	98.67	150	Gly9Arg (gga/Aga)	Rv3252c	alkB	transmembrane alkane 1-monooxygenase AlkB
3638093	0	G	SNP	A	105	104	207	99.05	211	Ser206Leu (tcg/tTg)	Rv3257c	pmmA	phosphomannomutase PmmA
3645524	0	C	SNP	T	100	97	194	99.49	198	Asp152Asn (gac/Aac)	Rv3264c	manB	D-alpha-D-mannose-1-phosphate guanylyltransferase ManB
3648335	0	G	SNP	C	107	103	208	97.67	215	Gly151Arg (ggt/Cgt)	Rv3267	-	hypothetical protein
3653988	0	G	SNP	A	85	82	163	98.24	170	Val181Met (gtg/Atg)	Rv3272	-	hypothetical protein
3656206	0	C	SNP	A	89	68	153	100	157	Arg524Ser (cgc/Agc)	Rv3273	-	transmembrane carbonic anhydrase
3666192	0	G	SNP	A	82	95	175	97.79	181	Leu125Leu (ttg/ttA)	Rv3284	-	hypothetical protein
3670015	0	G	SNP	T	74	80	153	98.09	157
3670040	0	C	SNP	T	79	84	157	99.39	164	Ala124Ala (gcg/gcA)	Rv3289c	-	transmembrane protein
3678094	0	C	SNP	T	115	110	222	99.12	227	Ala440Ala (gcc/gcT)	Rv3296	lhr	ATP-dependent helicase
3679764	0	G	SNP	A	191	171	356	99.18	365	Ser997Asn (agc/aAc)	Rv3296	lhr	ATP-dependent helicase
3681548	0	A	SNP	C	106	112	217	99.09	220	Arg77Arg (agg/Cgg)	Rv3297	nei	endonuclease VIII
3685510	0	T	SNP	C	126	121	243	98.41	251	Ser152Gly (agt/Ggt)	Rv3299c	atsB	arylsulfatase AtsB
3689523	0	G	SNP	T	74	100	171	100	174	Cys472_ (tgc/tgA)	Rv3303c	lpdA	NAD(P)H quinone reductase LpdA
3690016	0	A	SNP	G	78	68	142	97.33	150	Leu308Ser (ttg/tCg)	Rv3303c	lpdA	NAD(P)H quinone reductase LpdA
3693681	0	A	SNP	C	114	85	197	99	201	Ala103Ala (gct/gcG)	Rv3306c	amiB1	amidase AmiB
3696692	0	G	SNP	A	69	91	157	95.81	167	Thr134Thr (acc/acT)	Rv3309c	upp	uracil phosphoribosyltransferase
3697585	0	C	SNP	T	78	85	160	98.79	165	Leu130Phe (ctc/Ttc)	Rv3310	sapM	acid phosphatase
3704596	0	G	SNP	C	98	87	183	100	185	Val54Leu (gtg/Ctg)	Rv3317	sdhD	succinate dehydrogenase hydrophobic membrane anchor subunit
3711910	0	G	SNP	A	62	39	99	97.12	104	Trp54_ (tgg/tgA)	Rv3327	-	transposase fusion protein
3712372	0	A	SNP	G	60	68	124	100	128	Leu208Leu (cta/ctG)	Rv3327	-	transposase fusion protein
3714211	0	G	SNP	T	97	118	215	100	215	Pro41Gln (ccg/cAg)	Rv3328c	sigJ	ECF RNA polymerase sigma factor SigJ
3714639	0	G	SNP	A	112	118	223	99.14	232	Arg83His (cgc/cAc)	Rv3329	-	aminotransferase
3714757	0	A	SNP	C	125	112	234	100	237	Gln122His (caa/caC)	Rv3329	-	aminotransferase
3715775	0	C	SNP	T	149	99	244	99.6	249
3718357	0	C	SNP	T	141	103	238	100	244	Pro423Leu (ccg/cTg)	Rv3331	sugI	sugar-transport integral membrane protein SugI
3721806	0	G	SNP	C	104	100	204	99.51	205	Gly265Gly (ggc/ggG)	Rv3335c	-	integral membrane protein
3729342	0	C	SNP	T	108	106	208	99.07	216	Ala240Val (gcg/gTg)	Rv3342	-	methyltransferase
3729597	0	G	SNP	C	98	113	209	98.6	214	Leu2447Val (ctc/Gtc)	Rv3343c	PPE54	PPE family protein PPE54
3730371	0	C	SNP	T	103	72	171	85.78	204	Gly2189Ser (ggc/Agc)	Rv3343c	PPE54	PPE family protein PPE54
3730466	0	A	SNP	G	127	88	214	79.93	269	Ile2157Thr (atc/aCc)	Rv3343c	PPE54	PPE family protein PPE54
3732624	0	A	SNP	G	93	78	166	83.41	205	Leu1438Leu (ttg/Ctg)	Rv3343c	PPE54	PPE family protein PPE54
3735802	0	C	SNP	G	139	132	266	98.55	275	Thr378Thr (acg/acC)	Rv3343c	PPE54	PPE family protein PPE54
3736024	0	A	SNP	G	106	135	233	100	241	Gly304Gly (ggt/ggC)	Rv3343c	PPE54	PPE family protein PPE54
3736628	0	T	SNP	G	158	143	294	100	301	Glu103Ala (gag/gCg)	Rv3343c	PPE54	PPE family protein PPE54
3737479	0	G	Del	GAP	54	53	107	93.86	114		Rv3344c	PE_PGRS49	PE-PGRS family protein PE_PGRS49
3737480	0	G	Del	GAP	54	53	108	97.27	110		Rv3344c	PE_PGRS49	PE-PGRS family protein PE_PGRS49
3737481	0	C	Del	GAP	54	53	108	96.4	111		Rv3344c	PE_PGRS49	PE-PGRS family protein PE_PGRS49
3737482	0	G	Del	GAP	54	53	108	96.4	111		Rv3344c	PE_PGRS49	PE-PGRS family protein PE_PGRS49
3737483	0	C	Del	GAP	54	53	108	95.54	112		Rv3344c	PE_PGRS49	PE-PGRS family protein PE_PGRS49
3737484	0	C	Del	GAP	54	53	108	95.54	112		Rv3344c	PE_PGRS49	PE-PGRS family protein PE_PGRS49
3737485	0	G	Del	GAP	54	53	108	95.54	112		Rv3344c	PE_PGRS49	PE-PGRS family protein PE_PGRS49
3737486	0	C	Del	GAP	54	53	108	95.54	112		Rv3344c	PE_PGRS49	PE-PGRS family protein PE_PGRS49
3737487	0	C	Del	GAP	54	53	108	95.54	112		Rv3344c	PE_PGRS49	PE-PGRS family protein PE_PGRS49
3737488	0	G	Del	GAP	54	53	108	95.54	112		Rv3344c	PE_PGRS49	PE-PGRS family protein PE_PGRS49
3737489	0	G	Del	GAP	54	53	108	96.4	111		Rv3344c	PE_PGRS49	PE-PGRS family protein PE_PGRS49
3737490	0	C	Del	GAP	54	53	108	96.4	111		Rv3344c	PE_PGRS49	PE-PGRS family protein PE_PGRS49
3737491	0	G	Del	GAP	54	53	108	97.27	110		Rv3344c	PE_PGRS49	PE-PGRS family protein PE_PGRS49
3737492	0	C	Del	GAP	54	53	108	96.4	111		Rv3344c	PE_PGRS49	PE-PGRS family protein PE_PGRS49
3737493	0	C	Del	GAP	54	53	108	96.4	111		Rv3344c	PE_PGRS49	PE-PGRS family protein PE_PGRS49
3737494	0	G	Del	GAP	54	53	108	96.4	111		Rv3344c	PE_PGRS49	PE-PGRS family protein PE_PGRS49
3737495	0	C	Del	GAP	54	53	108	96.4	111		Rv3344c	PE_PGRS49	PE-PGRS family protein PE_PGRS49
3737496	0	C	Del	GAP	54	53	108	96.4	111		Rv3344c	PE_PGRS49	PE-PGRS family protein PE_PGRS49
3737497	0	G	Del	GAP	54	53	108	96.4	111		Rv3344c	PE_PGRS49	PE-PGRS family protein PE_PGRS49
3737498	0	C	Del	GAP	54	53	108	97.27	110		Rv3344c	PE_PGRS49	PE-PGRS family protein PE_PGRS49
3737499	0	C	Del	GAP	54	53	108	97.27	110		Rv3344c	PE_PGRS49	PE-PGRS family protein PE_PGRS49
3737500	0	A	Del	GAP	53	53	107	96.36	110		Rv3344c	PE_PGRS49	PE-PGRS family protein PE_PGRS49
3737501	0	C	Del	GAP	53	53	107	96.36	110		Rv3344c	PE_PGRS49	PE-PGRS family protein PE_PGRS49
3737502	0	C	Del	GAP	51	52	107	88.79	116		Rv3344c	PE_PGRS49	PE-PGRS family protein PE_PGRS49
3738364	0	G	SNP	A	41	141	176	98.91	184	Arg1471Trp (cgg/Tgg)	Rv3345c	PE_PGRS50	PE-PGRS family protein PE_PGRS50
3738417	0	G	Del	GAP	19	102	120	96.8	125		Rv3345c	PE_PGRS50	PE-PGRS family protein PE_PGRS50
3739497	0	A	Del	GAP	131	118	225	85.57	291		Rv3345c	PE_PGRS50	PE-PGRS family protein PE_PGRS50
3739498	0	C	Del	GAP	130	118	224	83.5	297		Rv3345c	PE_PGRS50	PE-PGRS family protein PE_PGRS50
3739499	0	A	Del	GAP	130	118	224	84.35	294		Rv3345c	PE_PGRS50	PE-PGRS family protein PE_PGRS50
3739500	0	C	Del	GAP	129	117	222	82.83	297		Rv3345c	PE_PGRS50	PE-PGRS family protein PE_PGRS50
3739501	0	C	Del	GAP	129	117	222	80.66	305		Rv3345c	PE_PGRS50	PE-PGRS family protein PE_PGRS50
3739502	0	G	Del	GAP	129	117	222	81.73	301		Rv3345c	PE_PGRS50	PE-PGRS family protein PE_PGRS50
3739503	0	C	Del	GAP	129	117	223	82.83	297		Rv3345c	PE_PGRS50	PE-PGRS family protein PE_PGRS50
3739504	0	C	Del	GAP	129	117	223	87.54	281		Rv3345c	PE_PGRS50	PE-PGRS family protein PE_PGRS50
3739505	0	A	Del	GAP	129	117	223	87.86	280		Rv3345c	PE_PGRS50	PE-PGRS family protein PE_PGRS50
3740181	0	T	SNP	C	155	193	342	98.03	355	Asn865Ser (aat/aGt)	Rv3345c	PE_PGRS50	PE-PGRS family protein PE_PGRS50
3741240	0	C	SNP	T	193	164	351	98.89	361	Gly512Asp (ggt/gAt)	Rv3345c	PE_PGRS50	PE-PGRS family protein PE_PGRS50
3746409	0	A	SNP	G	94	87	178	100	181	Leu2259Pro (ctg/cCg)	Rv3347c	PPE55	PPE family protein PPE55
3749653	0	G	SNP	A	63	75	135	97.87	141	Gln1178_ (caa/Taa)	Rv3347c	PPE55	PPE family protein PPE55
3750177	0	A	SNP	T	75	51	124	99.21	127	Phe1003Tyr (ttc/tAc)	Rv3347c	PPE55	PPE family protein PPE55
3750178	0	A	SNP	C	73	53	123	98.44	128	Phe1003Val (ttc/Gtc)	Rv3347c	PPE55	PPE family protein PPE55
3750185	0	C	SNP	G	73	50	120	99.19	124	Ser1000Ser (tcg/tcC)	Rv3347c	PPE55	PPE family protein PPE55
3750187	0	A	SNP	T	72	50	119	98.39	124	Ser1000Thr (tcg/Acg)	Rv3347c	PPE55	PPE family protein PPE55
3750188	0	C	SNP	G	72	52	122	98.41	126	Met999Ile (atg/atC)	Rv3347c	PPE55	PPE family protein PPE55
3750193	0	G	SNP	A	75	55	128	98.48	132	Leu998Phe (ctc/Ttc)	Rv3347c	PPE55	PPE family protein PPE55
3750205	0	C	SNP	T	97	80	175	98.88	179	Asp994Asn (gac/Aac)	Rv3347c	PPE55	PPE family protein PPE55
3750209	0	A	SNP	G	98	77	172	98.31	178	Asn992Asn (aat/aaC)	Rv3347c	PPE55	PPE family protein PPE55
3750210	0	T	SNP	G	99	78	173	98.33	180	Asn992Thr (aat/aCt)	Rv3347c	PPE55	PPE family protein PPE55
3750407	0	G	SNP	C	118	112	227	97.87	235	Gly926Gly (ggc/ggG)	Rv3347c	PPE55	PPE family protein PPE55
3750417	0	A	SNP	T	112	117	223	98.28	233	Phe923Tyr (ttc/tAc)	Rv3347c	PPE55	PPE family protein PPE55
3750421	0	T	SNP	C	113	112	223	98.68	228	Ser922Gly (agc/Ggc)	Rv3347c	PPE55	PPE family protein PPE55
3750584	0	G	SNP	A	106	121	218	95.38	238	Asn867Asn (aac/aaT)	Rv3347c	PPE55	PPE family protein PPE55
3751281	0	G	SNP	A	92	83	172	94.59	185	Pro635Leu (ccg/cTg)	Rv3347c	PPE55	PPE family protein PPE55
3752003	0	G	SNP	C	73	92	164	97.06	170	Val394Val (gtc/gtG)	Rv3347c	PPE55	PPE family protein PPE55
3752006	0	G	SNP	A	74	88	161	98.18	165	Asn393Asn (aac/aaT)	Rv3347c	PPE55	PPE family protein PPE55
3752007	0	T	SNP	C	73	86	158	96.36	165	Asn393Ser (aac/aGc)	Rv3347c	PPE55	PPE family protein PPE55
3752008	0	T	SNP	C	73	85	154	96.34	164	Asn393Asp (aac/Gac)	Rv3347c	PPE55	PPE family protein PPE55
3752012	0	C	SNP	G	77	92	166	96.57	175	Pro391Pro (ccg/ccC)	Rv3347c	PPE55	PPE family protein PPE55
3752207	0	A	SNP	G	109	128	236	100	237	Ile326Ile (att/atC)	Rv3347c	PPE55	PPE family protein PPE55
3753116	0	C	SNP	T	107	178	282	96.61	295	Pro23Pro (ccg/ccA)	Rv3347c	PPE55	PPE family protein PPE55
3753164	0	T	SNP	G	108	175	275	98.61	287	Pro7Pro (cca/ccC)	Rv3347c	PPE55	PPE family protein PPE55
3753629	1	T	Ins	G	112	101	213	93.42	213
3753629	2	T	Ins	C	112	101	213	93.42	213
3758999	0	C	SNP	T	109	99	202	99.05	210	Gly2702Ser (ggt/Agt)	Rv3350c	PPE56	PPE family protein PPE56
3761517	0	C	Del	GAP	75	73	146	96.73	153		Rv3350c	PPE56	PPE family protein PPE56
3761873	0	G	SNP	T	66	67	130	97.79	136	Pro1744Thr (ccc/Acc)	Rv3350c	PPE56	PPE family protein PPE56
3763724	0	A	SNP	G	80	80	159	99.38	161	Phe1127Leu (ttc/Ctc)	Rv3350c	PPE56	PPE family protein PPE56
3771009	0	T	SNP	G	109	99	206	97.65	213	Ser79Ser (tct/tcG)	Rv3357	relJ	antitoxin RelJ
3772834	0	A	Del	GAP	105	86	188	96.95	197		Rv3360	-	hypothetical protein
3787466	0	G	SNP	C	112	95	204	98.57	210	Glu385Gln (gag/Cag)	Rv3372	otsB2	trehalose 6-phosphate phosphatase
3794867	1	C	Ins	C	75	63	138	92.62	138		Rv3379c	dxs2	1-deoxy-D-xylulose 5-phosphate synthase
3794867	2	C	Ins	A	74	62	136	91.28	138		Rv3379c	dxs2	1-deoxy-D-xylulose 5-phosphate synthase
3798095	0	A	SNP	C	101	118	218	100	219	Val132Gly (gtc/gGc)	Rv3383c	idsB	polyprenyl synthetase IdsB
3799512	0	C	SNP	T	157	125	278	99.3	284	Ala42Thr (gcg/Acg)	Rv3384c	vapC46	ribonuclease VapC46
3811653	0	G	SNP	A	89	110	196	99.5	200
3812582	0	C	SNP	A	116	115	228	97.47	237	Arg499Arg (cgg/cgT)	Rv3396c	guaA	GMP synthase
3815477	0	G	SNP	T	107	93	192	98.04	204	Ala210Ala (gcc/gcA)	Rv3398c	idsA1	multifunctional dimethylallyltransferase/geranyltranstransferase/farnesylt ranstransferase
3817117	0	C	SNP	A	103	106	204	100	209	Ala330Glu (gcg/gAg)	Rv3399	-	S-adenosylmethionine-dependentmethyltransferase
3821503	0	A	SNP	C	90	87	174	97.25	182	Leu130Arg (cta/cGa)	Rv3402c	-	hypothetical protein
3821845	0	G	SNP	T	71	91	160	98.18	165	Ala16Glu (gca/gAa)	Rv3402c	-	hypothetical protein
3823159	0	A	SNP	T	81	78	159	100	159	Val235Val (gtt/gtA)	Rv3403c	-	hypothetical protein
3826684	0	C	SNP	T	70	96	164	100	166	Ser46Leu (tcg/tTg)	Rv3408	vapC47	ribonuclease VapC47
3829770	0	T	SNP	C	108	106	212	100	214	Pro47Pro (cca/ccG)	Rv3410c	guaB3	oxidoreductase
3830695	0	A	SNP	G	127	139	258	99.63	267	Ala275Ala (gct/gcC)	Rv3411c	guaB2	inosine-5'-monophosphate dehydrogenase
3838871	0	A	SNP	G	167	121	288	100	288	Ala64Ala (gct/gcC)	Rv3420c	rimI	ribosomal-protein-alanine acetyltransferase RimI
3841473	0	C	SNP	T	120	96	204	98.18	220
3842620	0	A	SNP	G	84	95	179	99.44	180	Thr128Ala (act/Gct)	Rv3425	PPE57	PPE family protein PPE57
3842625	0	A	SNP	G	86	94	179	99.45	181	Pro129Pro (cca/ccG)	Rv3425	PPE57	PPE family protein PPE57
3843408	0	G	Del	GAP	83	74	157	98.12	160		Rv3426	PPE58	PPE family protein PPE58
3844757	0	C	Del	GAP	105	81	183	97.89	190		Rv3428c	-	transposase
3844992	0	T	SNP	A	100	106	205	100	206	Ser327Cys (agc/Tgc)	Rv3428c	-	transposase
3845695	0	C	SNP	T	80	72	147	98.06	155	Arg92Arg (cgg/cgA)	Rv3428c	-	transposase
3851198	0	C	Del	GAP	105	98	199	96.21	211		Rv3432c	gadB	glutamate decarboxylase GadB
3851887	0	A	SNP	C	165	148	311	97.51	321	Ser443Ala (tcg/Gcg)	Rv3433c	-	bifunctional ADP-dependent (S)-NAD(P)H-hydrate dehydratase/NAD(P)H-hydrate epimerase
3851888	0	T	SNP	C	169	152	317	97.57	329	Ala442Ala (gca/gcG)	Rv3433c	-	bifunctional ADP-dependent (S)-NAD(P)H-hydrate dehydratase/NAD(P)H-hydrate epimerase
3859893	0	C	SNP	T	119	147	262	100	266	Glu28Glu (gag/gaA)	Rv3440c	-	hypothetical protein
3860216	0	G	SNP	A	132	131	257	98.87	266	Ala385Ala (gcc/gcT)	Rv3441c	mrsA	phosphoglucosamine mutase
3862473	0	A	Del	GAP	83	90	166	99.43	174
3864995	0	T	SNP	C	77	105	179	99.45	183	Ser1082Gly (agc/Ggc)	Rv3447c	eccC4	ESX-4 secretion system protein EccC4
3869355	0	T	SNP	C	92	93	183	96.86	191	Ile335Thr (atc/aCc)	Rv3448	eccD4	ESX-4 secretion system protein EccD4
3870010	0	A	SNP	G	114	77	187	98.96	193	Thr87Ala (acc/Gcc)	Rv3449	mycP4	membrane-anchored mycosin
3871246	0	T	SNP	C	165	170	331	99.11	338	Gly417Gly (gga/ggG)	Rv3450c	eccB4	ESX-4 secretion system protein EccB4
3874723	0	T	Del	GAP	84	106	186	96.45	197
3874745	0	G	SNP	C	87	120	205	98.1	211
3876726	0	C	SNP	T	97	105	202	97.12	208	Gly33Ser (ggc/Agc)	Rv3455c	truA	tRNA pseudouridine synthase A
3877421	0	A	SNP	G	92	87	174	100	179	Pro4Pro (cct/ccC)	Rv3456c	rplQ	50S ribosomal protein L17
3880175	0	C	SNP	A	81	75	153	99.36	157
3885886	0	T	SNP	C	86	95	178	99.45	182	Ile62Val (atc/Gtc)	Rv3468c	-	dTDP-glucose 4,6-dehydratase
3888173	0	G	Del	GAP	94	77	170	95.53	179		Rv3470c	ilvB2	acetolactate synthase large subunit
3892671	0	A	SNP	G	83	102	182	100	185
3893480	0	G	SNP	A	79	94	171	97.19	178
3895727	0	C	SNP	A	113	145	256	99.61	259
3896340	0	T	SNP	G	92	104	192	99.49	197	Leu174Arg (ctc/cGc)	Rv3479	-	transmembrane protein
3898408	0	A	SNP	G	98	90	185	100	188	Ala863Ala (gca/gcG)	Rv3479	-	transmembrane protein
3903019	0	G	SNP	C	113	95	208	97.65	213
3906462	1	A	Ins	T	99	78	177	96.2	177		Rv3487c	lipF	carboxylesterase LipF
3908062	0	C	SNP	T	99	88	185	98.94	189
3909235	0	G	SNP	C	81	109	189	97.94	194	Val334Leu (gtg/Ctg)	Rv3490	otsA	trehalose-phosphate synthase
3918649	0	T	SNP	C	95	89	183	99.46	185	Gly184Gly (gga/ggG)	Rv3499c	mce4A	Mce family protein Mce4A
3931139	0	T	SNP	C	71	119	186	75.4	252	Asp45Asp (gat/gaC)	Rv3508	PE_PGRS54	PE-PGRS family protein PE_PGRS54
3933939	0	T	SNP	G	10	44	54	98.18	55	Ser979Ala (tct/Gct)	Rv3508	PE_PGRS54	PE-PGRS family protein PE_PGRS54
3934542	0	T	SNP	G	116	139	245	99.61	256	Ser1180Ala (tct/Gct)	Rv3508	PE_PGRS54	PE-PGRS family protein PE_PGRS54
3934699	0	G	SNP	A	134	145	272	98.24	284	Ser1232Asn (agc/aAc)	Rv3508	PE_PGRS54	PE-PGRS family protein PE_PGRS54
3934878	0	G	SNP	A	123	138	252	84.47	309	Asp1292Asn (gac/Aac)	Rv3508	PE_PGRS54	PE-PGRS family protein PE_PGRS54
3935335	0	T	SNP	C	72	52	120	97.64	127	Val1444Ala (gtc/gCc)	Rv3508	PE_PGRS54	PE-PGRS family protein PE_PGRS54
3935494	0	C	SNP	A	43	18	59	95.31	64	Ala1497Asp (gcc/gAc)	Rv3508	PE_PGRS54	PE-PGRS family protein PE_PGRS54
3935950	0	T	SNP	C	94	36	126	99.24	131	Val1649Ala (gtc/gCc)	Rv3508	PE_PGRS54	PE-PGRS family protein PE_PGRS54
3936109	0	C	SNP	A	9	13	20	91.67	24	Ala1702Asp (gcc/gAc)	Rv3508	PE_PGRS54	PE-PGRS family protein PE_PGRS54
3940802	0	A	SNP	G	33	69	101	100	102	Asn396Asp (aac/Gac)	Rv3511	PE_PGRS55	PE-PGRS family protein PE_PGRS55
3941724	0	C	Del	GAP	16	84	89	86.96	115		Rv3511	PE_PGRS55	PE-PGRS family protein PE_PGRS55
3942481	0	C	SNP	G	157	170	322	100	327
3942486	0	G	SNP	C	144	168	304	96.89	322
3942640	0	T	SNP	C	127	176	293	99.67	304
3943019	0	C	SNP	G	97	84	172	100	181
3943079	0	C	SNP	A	78	48	122	94.03	134
3943160	0	C	SNP	T	14	5	19	90.48	21
3947125	0	C	SNP	G	54	80	128	94.37	142	Gly444Gly (ggc/ggG)	Rv3514	PE_PGRS57	PE-PGRS family protein PE_PGRS57
3947126	0	G	SNP	A	51	81	126	93.62	141	Ala445Thr (gcc/Acc)	Rv3514	PE_PGRS57	PE-PGRS family protein PE_PGRS57
3947127	0	C	SNP	T	53	79	126	93.62	141	Ala445Val (gcc/gTc)	Rv3514	PE_PGRS57	PE-PGRS family protein PE_PGRS57
3947128	0	C	SNP	G	54	82	133	93.79	145	Ala445Ala (gcc/gcG)	Rv3514	PE_PGRS57	PE-PGRS family protein PE_PGRS57
3948362	0	T	SNP	G	11	4	14	100	15	Cys857Gly (tgt/Ggt)	Rv3514	PE_PGRS57	PE-PGRS family protein PE_PGRS57
3948404	0	T	SNP	G	17	4	21	100	21	Cys871Gly (tgc/Ggc)	Rv3514	PE_PGRS57	PE-PGRS family protein PE_PGRS57
3948414	0	T	SNP	G	19	4	23	100	23	Val874Gly (gtc/gGc)	Rv3514	PE_PGRS57	PE-PGRS family protein PE_PGRS57
3948417	0	T	SNP	G	19	4	23	100	23	Val875Gly (gtc/gGc)	Rv3514	PE_PGRS57	PE-PGRS family protein PE_PGRS57
3949531	0	C	SNP	G	42	51	88	89.42	104	Gly1246Gly (ggc/ggG)	Rv3514	PE_PGRS57	PE-PGRS family protein PE_PGRS57
3949532	0	C	SNP	G	43	54	96	96.04	101	Pro1247Ala (ccc/Gcc)	Rv3514	PE_PGRS57	PE-PGRS family protein PE_PGRS57
3952800	0	G	SNP	A	101	100	194	100	201	Gly86Asp (ggc/gAc)	Rv3516	echA19	enoyl-CoA hydratase EchA19
3955159	0	G	SNP	T	112	80	188	97.96	196	Gly121Gly (ggc/ggA)	Rv3518c	cyp142	cytochrome P450 monooxygenase Cyp142
3958403	0	A	SNP	G	104	78	181	100	182	Asn295Asp (aac/Gac)	Rv3521	-	hypothetical protein
3959418	0	C	SNP	T	92	84	171	100	176	Thr324Ile (acc/aTc)	Rv3522	ltp4	lipid transfer protein
3962295	0	C	SNP	G	58	90	145	98.01	151	Ser10Ser (tcg/tcC)	Rv3525c	-	siderophore-binding protein
3964930	0	C	SNP	T	79	74	151	97.45	157	Gly88Glu (gga/gAa)	Rv3528c	-	hypothetical protein
3976128	0	G	SNP	A	95	76	167	99.42	172	Glu254Lys (gag/Aag)	Rv3537	kstD	3-oxosteroid 1-dehydrogenase
3981983	0	G	SNP	A	82	85	162	97.09	172	Pro386Pro (ccc/ccT)	Rv3543c	fadE29	acyl-CoA dehydrogenase FadE29
3984321	0	G	SNP	A	95	118	211	98.61	216	His375His (cac/caT)	Rv3545c	cyp125	steroid C26-monooxygenase
3990093	0	C	SNP	T	99	96	188	99.49	196	Val66Val (gtc/gtT)	Rv3551	-	CoA-transferase subunit alpha
3994101	0	A	SNP	G	93	129	217	96.94	229	Ile473Val (atc/Gtc)	Rv3554	fdxB	electron transfer protein FdxB
3998042	0	T	Del	GAP	148	112	253	98.11	265		Rv3558	PPE64	PPE family protein PPE64
3998043	0	T	Del	GAP	148	112	253	98.11	265		Rv3558	PPE64	PPE family protein PPE64
4004896	0	G	SNP	A	149	162	309	99.04	314	Gln202Gln (cag/caA)	Rv3563	fadE32	acyl-CoA dehydrogenase FadE32
4005114	0	G	SNP	C	128	152	276	99.29	282	Trp275Ser (tgg/tCg)	Rv3563	fadE32	acyl-CoA dehydrogenase FadE32
4005607	0	T	SNP	C	155	178	332	100	333	Leu121Leu (ttg/Ctg)	Rv3564	fadE33	acyl-CoA dehydrogenase FadE33
4007272	0	G	SNP	A	62	71	126	96.38	138	Arg358Gln (cgg/cAg)	Rv3565	aspB	aspartate aminotransferase AspB
4008747	0	A	SNP	G	80	80	159	98.77	162	Ile179Thr (atc/aCc)	Rv3567c	hsaB	flavin-dependent monooxygenase reductase subunit HsaB
4012286	0	C	SNP	T	83	88	171	98.84	173
4024273	0	T	SNP	C	92	82	171	100	174	Val25Val (gta/gtG)	Rv3581c	ispF	2C-methyl-D-erythritol 2,4-cyclodiphosphate synthase
4026899	0	G	SNP	A	77	104	177	100	181	Gln152Gln (cag/caA)	Rv3585	radA	DNA repair protein RadA
4028752	0	A	SNP	G	94	94	187	98.95	190	Thr288Ala (acg/Gcg)	Rv3586	-	DNA integrity scanning protein DisA
4033711	0	A	SNP	G	102	87	185	99.47	190	Val111Ala (gtg/gCg)	Rv3591c	-	hydrolase
4034827	0	C	SNP	T	99	101	196	100	200	Ala159Val (gcg/gTg)	Rv3593	lpqF	lipoprotein LpqF
4035472	0	G	SNP	A	101	93	190	97.98	198	Arg374Gln (cga/cAa)	Rv3593	lpqF	lipoprotein LpqF
4037283	0	T	SNP	G	214	161	367	100	375	Gly256Gly (gga/ggC)	Rv3595c	PE_PGRS59	PE-PGRS family protein PE_PGRS59
4044872	0	G	SNP	A	137	121	250	98.85	261	Gly113Gly (ggc/ggT)	Rv3602c	panC	pantothenate synthetase
4052349	0	T	SNP	G	81	100	178	98.37	184	Lys179Gln (aag/Cag)	Rv3610c	ftsH	zinc metalloprotease FtsH
4055801	0	G	SNP	A	99	90	187	100	189	Thr192Ile (acc/aTc)	Rv3616c	espA	ESX-1 secretion-associated protein EspA
4056416	0	C	SNP	A	83	75	156	96.93	163
4057036	0	A	SNP	G	87	78	164	98.21	168
4059186	0	G	SNP	T	81	76	153	100	157	Ala163Ala (gcg/gcT)	Rv3618	-	monooxygenase
4059904	0	A	SNP	G	99	99	196	100	198
4060210	0	T	SNP	A	127	118	243	99.19	247	Gln20Leu (cag/cTg)	Rv3619c	esxV	ESAT-6 like protein EsxV
4064291	0	T	SNP	G	142	155	293	99	300	Glu194Asp (gaa/gaC)	Rv3625c	mesJ	tRNA(Ile)-lysidine synthase
4069292	0	G	SNP	A	91	96	180	100	187	Ala40Thr (gcc/Acc)	Rv3630	-	integral membrane protein
4080058	0	C	Del	GAP	66	89	155	88.07	176		Rv3641c	fic	cell filamentation protein Fic
4080059	0	C	Del	GAP	66	89	155	89.6	173		Rv3641c	fic	cell filamentation protein Fic
4080060	0	A	Del	GAP	66	89	155	97.48	159		Rv3641c	fic	cell filamentation protein Fic
4080061	0	G	Del	GAP	66	89	155	97.48	159		Rv3641c	fic	cell filamentation protein Fic
4080062	0	A	Del	GAP	66	89	155	97.48	159		Rv3641c	fic	cell filamentation protein Fic
4080063	0	A	Del	GAP	66	89	155	97.48	159		Rv3641c	fic	cell filamentation protein Fic
4087480	0	C	Del	GAP	66	53	120	82.64	144
[truncated: 187 more rows]
