# Supplementary material for: Novel Mutations in Putative Nicotinic Acid Phosphoribosyltransferases of Mycobacterium tuberculosis and Their Effect on Protein Thermodynamic Properties
Source: Polymers (Basel). 2022 Apr 18;14(8):1623. doi: 10.3390/polym14081623 (PMC9031469; doi:10.3390/polym14081623)
Supplement: Supplementary file 1 [file polymers-14-01623-s001.zip › Supplementary files S1/782.xlsx]

## Sheet: 782
#Pos	Insindex	Ref	Type	Allel	CovFor	CovRev	Qual20	Freq	Cov	Subst	Gene	GeneName	Product	ResistanceSNP	PhyloSNP	InterestingRegion
1849	0	C	SNP	A	174	111	275	99.3	287
1977	0	A	SNP	G	169	153	316	100	322
3446	0	C	SNP	T	124	126	248	100	250	Ala56Val (gcc/gTc)	Rv0003	recF	DNA replication/repair protein RecF
4013	0	T	SNP	C	154	135	288	99.66	290	Ile245Thr (atc/aCc)	Rv0003	recF	DNA replication/repair protein RecF
7362	0	G	SNP	C	154	128	279	100	282	Glu21Gln (gag/Cag)	Rv0006	gyrA	DNA gyrase subunit A			fluoroquinolones (FQ)
7582	0	A	SNP	G	140	145	283	98.96	288	Asp94Gly (gac/gGc)	Rv0006	gyrA	DNA gyrase subunit A	fluoroquinolones (FQ)		fluoroquinolones (FQ)
7585	0	G	SNP	C	137	143	279	98.94	283	Ser95Thr (agc/aCc)	Rv0006	gyrA	DNA gyrase subunit A		phylo (not H37Rv)	fluoroquinolones (FQ)
9304	0	G	SNP	A	143	143	281	100	286	Gly668Asp (ggc/gAc)	Rv0006	gyrA	DNA gyrase subunit A			fluoroquinolones (FQ)
11637	0	C	SNP	T	116	114	227	97.46	236
11879	0	A	SNP	G	133	92	222	100	225	Ser145Pro (tcc/Ccc)	Rv0008c	-	cell wall synthesis protein CwsA
12204	0	G	SNP	A	122	146	263	98.17	273	Leu36Leu (ctc/ctT)	Rv0008c	-	cell wall synthesis protein CwsA
14785	0	T	SNP	C	119	133	248	100	252	Cys233Arg (tgc/Cgc)	Rv0012	-	membrane protein
15117	0	C	SNP	G	115	128	238	99.59	244	Ile68Met (atc/atG)	Rv0013	trpG	anthranilate synthase component II
21795	0	G	SNP	A	108	94	196	99.51	203	Pro463Ser (ccg/Tcg)	Rv0018c	pstP	phosphoserine/threonine phosphatase PstP
24007	0	G	SNP	T	111	105	216	98.63	219	Arg480Arg (cgg/Agg)	Rv0020c	fhaA	FHA domain-containing protein FhaA
24701	0	G	Del	GAP	69	93	160	76.06	213		Rv0020c	fhaA	FHA domain-containing protein FhaA
24702	0	C	Del	GAP	69	93	160	76.06	213		Rv0020c	fhaA	FHA domain-containing protein FhaA
24703	0	G	Del	GAP	69	93	160	76.06	213		Rv0020c	fhaA	FHA domain-containing protein FhaA
24704	0	T	Del	GAP	69	93	160	77.14	210		Rv0020c	fhaA	FHA domain-containing protein FhaA
24705	0	T	Del	GAP	70	93	161	77.62	210		Rv0020c	fhaA	FHA domain-containing protein FhaA
24706	0	G	Del	GAP	70	93	161	77.99	209		Rv0020c	fhaA	FHA domain-containing protein FhaA
24707	0	C	Del	GAP	70	93	161	79.51	205		Rv0020c	fhaA	FHA domain-containing protein FhaA
24708	0	T	Del	GAP	70	93	161	79.13	206		Rv0020c	fhaA	FHA domain-containing protein FhaA
24709	0	C	Del	GAP	70	93	161	79.9	204		Rv0020c	fhaA	FHA domain-containing protein FhaA
24710	0	G	Del	GAP	71	94	163	81.28	203		Rv0020c	fhaA	FHA domain-containing protein FhaA
24711	0	G	Del	GAP	71	94	163	81.68	202		Rv0020c	fhaA	FHA domain-containing protein FhaA
24712	0	G	Del	GAP	71	94	163	82.91	199		Rv0020c	fhaA	FHA domain-containing protein FhaA
24713	0	G	Del	GAP	71	94	163	83.33	198		Rv0020c	fhaA	FHA domain-containing protein FhaA
24714	0	T	Del	GAP	71	94	163	84.62	195		Rv0020c	fhaA	FHA domain-containing protein FhaA
24715	0	A	Del	GAP	71	94	163	84.62	195		Rv0020c	fhaA	FHA domain-containing protein FhaA
24716	0	A	Del	GAP	71	94	163	85.05	194		Rv0020c	fhaA	FHA domain-containing protein FhaA
26748	0	C	Del	GAP	122	128	248	94.34	265		Rv0021c	-	hypothetical protein
26957	0	C	SNP	G	136	114	249	99.21	252
26959	0	C	SNP	G	132	119	247	100	251
27487	0	G	SNP	A	135	124	251	99.23	261
33372	0	T	SNP	C	124	106	227	97.46	236	Leu50Ser (ttg/tCg)	Rv0030	-	hypothetical protein
34044	0	T	SNP	C	135	129	260	100	264
34569	0	C	Del	GAP	112	118	227	95.04	242		Rv0032	bioF2	8-amino-7-oxononanoate synthase
37031	0	C	SNP	G	110	114	221	99.56	225	Ala55Ala (gcc/gcG)	Rv0034	-	hypothetical protein
42281	0	C	SNP	A	130	131	258	98.86	264	Cys24Phe (tgc/tTc)	Rv0039c	-	transmembrane protein
42967	0	G	SNP	C	128	108	233	100	236	Pro133Pro (ccc/ccG)	Rv0040c	mtc28	hypothetical protein
49360	0	C	SNP	T	124	116	237	99.59	241	Val194Ile (gtc/Atc)	Rv0045c	-	hydrolase
49691	0	C	Del	GAP	131	111	237	97.58	248		Rv0045c	-	hydrolase
49692	0	C	Del	GAP	130	111	237	99.59	242		Rv0045c	-	hydrolase
50557	0	T	SNP	C	118	129	242	100	247	Arg190Gly (agg/Ggg)	Rv0046c	ino1	inositol-3-phosphate synthase
51949	0	A	SNP	G	123	125	247	100	248	Val250Ala (gtc/gCc)	Rv0048c	-	membrane protein
53422	0	G	SNP	A	134	151	279	99.65	286
54394	0	A	SNP	G	115	121	231	99.16	238	Ala244Ala (gca/gcG)	Rv0050	ponA1	bifunctional penicillin-insensitive transglycosylase/penicillin-sensitive transpeptidase
54842	0	G	SNP	T	114	111	213	99.12	227	Ala394Ser (gcg/Tcg)	Rv0050	ponA1	bifunctional penicillin-insensitive transglycosylase/penicillin-sensitive transpeptidase
55543	1	G	Ins	C	118	158	276	91.69	277		Rv0050	ponA1	bifunctional penicillin-insensitive transglycosylase/penicillin-sensitive transpeptidase
55543	2	G	Ins	C	118	159	277	92.03	277		Rv0050	ponA1	bifunctional penicillin-insensitive transglycosylase/penicillin-sensitive transpeptidase
55543	3	G	Ins	G	116	159	275	91.36	277		Rv0050	ponA1	bifunctional penicillin-insensitive transglycosylase/penicillin-sensitive transpeptidase
55543	4	G	Ins	C	116	159	275	91.36	276		Rv0050	ponA1	bifunctional penicillin-insensitive transglycosylase/penicillin-sensitive transpeptidase
55543	5	G	Ins	C	117	159	276	91.69	276		Rv0050	ponA1	bifunctional penicillin-insensitive transglycosylase/penicillin-sensitive transpeptidase
55543	6	G	Ins	T	117	159	276	91.69	276		Rv0050	ponA1	bifunctional penicillin-insensitive transglycosylase/penicillin-sensitive transpeptidase
55553	0	C	SNP	T	103	142	243	98.39	249	Pro631Ser (ccg/Tcg)	Rv0050	ponA1	bifunctional penicillin-insensitive transglycosylase/penicillin-sensitive transpeptidase
56001	0	G	SNP	A	116	125	240	99.59	242	Gln102Gln (cag/caA)	Rv0051	-	transmembrane protein
60669	0	G	SNP	A	122	122	240	98.79	247	Gly92Arg (ggg/Agg)	Rv0058	dnaB	replicative DNA helicase
62049	0	A	SNP	G	142	134	270	99.64	277	Arg552Gly (agg/Ggg)	Rv0058	dnaB	replicative DNA helicase
65083	0	G	SNP	A	140	126	260	100	266	Pro90Ser (ccc/Tcc)	Rv0061c	-	hypothetical protein
66632	0	C	SNP	T	139	118	250	98.85	260	Pro361Ser (cct/Tct)	Rv0062	celA1	cellulase CelA
67012	0	C	SNP	T	124	123	244	100	247	Thr30Thr (acc/acT)	Rv0063	-	oxidoreductase
69984	0	C	SNP	A	130	115	244	100	245	Ala455Ala (gcc/gcA)	Rv0064	-	transmembrane protein
69989	0	G	SNP	A	132	115	243	100	247	Gly457Asp (ggt/gAt)	Rv0064	-	transmembrane protein
70267	0	G	SNP	T	129	149	274	100	278	Val550Phe (gtc/Ttc)	Rv0064	-	transmembrane protein
70816	0	A	SNP	G	147	144	282	99.32	293	Asn733Asp (aac/Gac)	Rv0064	-	transmembrane protein
71336	0	G	SNP	C	149	131	273	100	280	Arg906Pro (cgc/cCc)	Rv0064	-	transmembrane protein
72549	0	C	SNP	T	115	156	270	99.27	273	Gly655Ser (ggt/Agt)	Rv0066c	icd2	isocitrate dehydrogenase
75233	0	C	SNP	A	114	132	243	98.8	249
75940	0	G	SNP	C	124	105	225	100	229	Val214Leu (gtg/Ctg)	Rv0068	-	oxidoreductase
79726	0	C	SNP	T	109	110	218	98.65	222	Arg81Trp (cgg/Tgg)	Rv0071	-	maturase
80616	0	C	SNP	G	106	120	223	100	226
92199	0	T	SNP	G	152	172	321	100	324	Thr600Thr (act/acG)	Rv0083	-	oxidoreductase
103552	0	G	SNP	T	111	117	227	94.61	241	Arg38Ser (cgt/Agt)	Rv0093c	-	membrane protein
103930	0	G	SNP	C	97	118	211	83.33	258	Ala245Gly (gcc/gGc)	Rv0094c	-	hypothetical protein
104712	0	C	SNP	T	130	104	229	90.35	259
104824	0	C	SNP	A	135	112	241	100	247	Ser131Ile (agc/aTc)	Rv0095c	-	hypothetical protein
105736	0	T	SNP	C	120	123	239	98.38	247	Val138Ala (gtc/gCc)	Rv0096	PPE1	PPE family protein PPE1
116000	0	T	SNP	G	121	108	226	100	229	Val2000Val (gtt/gtG)	Rv0101	nrp	peptide synthetase Nrp
117389	0	C	SNP	T	114	125	232	99.58	240	Thr2463Thr (acc/acT)	Rv0101	nrp	peptide synthetase Nrp
122109	0	A	SNP	G	110	104	211	99.07	216	Leu22Ser (ttg/tCg)	Rv0103c	ctpB	cation-transporter P-type ATPase B
123198	0	T	SNP	C	112	130	242	99.59	243	Pro294Pro (cct/ccC)	Rv0104	-	hypothetical protein
123520	0	T	SNP	C	115	123	234	99.58	239	Tyr402His (tat/Cat)	Rv0104	-	hypothetical protein
123745	0	G	SNP	A	122	126	244	100	248	Gly477Arg (ggg/Agg)	Rv0104	-	hypothetical protein
125830	1	G	Ins	A	116	96	212	95.5	212		Rv0107c	ctpI	cation-transporter ATPase I
129576	0	A	SNP	C	132	142	270	99.64	275	Ala322Ala (gct/gcG)	Rv0107c	ctpI	cation-transporter ATPase I
131174	1	T	Ins	G	121	86	207	95.83	208
132417	0	C	SNP	G	152	142	287	100	294	Arg346Gly (cgc/Ggc)	Rv0109	PE_PGRS1	PE-PGRS family protein PE_PGRS1
133839	0	C	SNP	T	111	99	209	100	210
137859	0	C	SNP	G	145	130	269	96.83	284	His181Asp (cat/Gat)	Rv0113	gmhA	phosphoheptose isomerase
138847	0	C	SNP	A	137	130	262	97.45	274	Ser112_ (tcg/tAg)	Rv0115	hddA	D-alpha-D-heptose-7-phosphate kinase HddA
140309	0	G	SNP	A	96	138	232	98.32	238	Phe238Phe (ttc/ttT)	Rv0116c	ldtA	L,D-transpeptidase LdtA
143207	0	T	SNP	C	140	141	278	99.29	283	Ser224Gly (agc/Ggc)	Rv0118c	oxcA	oxalyl-CoA decarboxylase OxcA
144865	0	C	SNP	T	132	126	257	99.23	260	Leu273Leu (ctg/Ttg)	Rv0119	fadD7	fatty-acid--CoA ligase FadD7
146087	0	T	SNP	C	128	136	260	100	264	Asn562Ser (aat/aGt)	Rv0120c	fusA2	elongation factor G
150602	0	C	SNP	A	87	78	157	93.75	176	Ala357Asp (gcc/gAc)	Rv0124	PE_PGRS2	PE-PGRS family protein PE_PGRS2
154283	0	T	SNP	C	127	129	255	100	256	Ser18Pro (tcg/Ccg)	Rv0127	mak	maltokinase
157129	0	C	SNP	T	103	128	223	99.14	233	Gly158Ser (ggc/Agc)	Rv0129c	fbpC	diacylglycerol acyltransferase/mycolyltransferase Ag85C		phylo (Delhi/CAS)
157936	0	G	SNP	C	128	125	252	98.44	257	Glu30Asp (gag/gaC)	Rv0130	htdZ	3-hydroxyl-thioester dehydratase
158427	0	C	SNP	T	115	139	253	99.22	256	Arg411His (cgc/cAc)	Rv0131c	fadE1	acyl-CoA dehydrogenase FadE1
170671	0	G	SNP	A	106	115	217	99.1	223	Ala130Thr (gcc/Acc)	Rv0144	-	transcriptional regulator
172492	0	C	SNP	G	106	153	258	99.23	261	Tyr94_ (tac/taG)	Rv0146	-	S-adenosylmethionine-dependentmethyltransferase
176535	0	G	Del	GAP	116	120	238	95.16	248		Rv0149	-	quinone oxidoreductase
177058	0	T	Del	GAP	101	115	212	98.18	220
177059	0	T	Del	GAP	101	115	212	98.18	220
177060	0	C	Del	GAP	101	115	212	98.18	220
177061	0	G	Del	GAP	101	115	212	98.18	220
177062	0	C	Del	GAP	101	115	212	98.18	220
177063	0	G	Del	GAP	101	115	212	98.18	220
177064	0	G	Del	GAP	101	115	212	98.18	220
177857	0	G	SNP	A	154	103	256	100	257	Leu485Leu (ctg/Ttg)	Rv0151c	PE1	PE family protein PE1
178205	0	C	SNP	G	105	135	237	100	240	Gly369Arg (ggc/Cgc)	Rv0151c	PE1	PE family protein PE1
178453	0	C	SNP	G	121	106	220	100	227	Gly286Ala (ggg/gCg)	Rv0151c	PE1	PE family protein PE1
181090	0	C	SNP	T	116	123	237	99.17	241
188317	0	A	SNP	G	116	103	219	99.1	221	Ser175Pro (tcc/Ccc)	Rv0159c	PE3	PE family protein PE3
188800	0	T	SNP	C	111	124	234	100	235	Thr14Ala (acg/Gcg)	Rv0159c	PE3	PE family protein PE3
189850	0	A	SNP	G	101	121	222	99.55	223	Phe197Ser (ttc/tCc)	Rv0160c	PE4	PE family protein PE4
194305	1	C	Ins	G	136	114	250	96.15	251		Rv0165c	mce1R	transcriptional regulator Mce1R
194305	2	C	Ins	G	136	114	250	96.15	250		Rv0165c	mce1R	transcriptional regulator Mce1R
194681	0	G	SNP	C	104	113	213	99.54	218	Leu45Leu (ctc/ctG)	Rv0165c	mce1R	transcriptional regulator Mce1R
196642	0	C	SNP	T	114	112	222	99.12	228	Asn550Asn (aac/aaT)	Rv0166	fadD5	fatty-acid--CoA ligase FadD5
198401	0	G	SNP	T	102	91	191	98.97	195	Gly248Cys (ggc/Tgc)	Rv0168	yrbE1B	membrane protein
199470	0	T	SNP	G	127	136	259	99.62	264	Ser313Ala (tcc/Gcc)	Rv0169	mce1A	Mce family protein Mce1A
201949	0	G	SNP	A	140	109	247	98.81	252	Gly340Arg (ggg/Agg)	Rv0171	mce1C	Mce family protein Mce1C
206339	0	T	SNP	C	120	113	229	99.15	235	Leu370Pro (ctg/cCg)	Rv0174	mce1F	Mce family protein Mce1F
206481	0	C	SNP	G	116	97	209	95.52	223	Pro417Pro (ccc/ccG)	Rv0174	mce1F	Mce family protein Mce1F
206484	0	G	SNP	T	111	116	223	94.58	240	Gly418Gly (ggg/ggT)	Rv0174	mce1F	Mce family protein Mce1F
207079	0	G	SNP	C	110	121	225	100	231	Arg89Pro (cgc/cCc)	Rv0175	-	Mce associated membrane protein
210624	0	C	SNP	T	143	106	239	99.2	251	Leu63Leu (ctg/ctA)	Rv0179c	lprO	lipoprotein LprO
217201	0	T	SNP	C	120	122	238	100	242	Asn311Asn (aat/aaC)	Rv0186	bglS	beta-glucosidase BglS
218599	0	T	SNP	C	103	104	207	97.64	212
223942	0	T	SNP	C	121	150	266	100	271	Ser127Pro (tcg/Ccg)	Rv0192	-	hypothetical protein
224338	0	C	SNP	T	116	125	239	99.18	243	Pro259Ser (ccg/Tcg)	Rv0192	-	hypothetical protein
225323	0	T	SNP	C	130	111	238	99.59	242	Lys417Glu (aag/Gag)	Rv0193c	-	hypothetical protein
227098	0	T	SNP	C	132	139	269	100	271	Met74Thr (atg/aCg)	Rv0194	-	multidrug ABC transporter ATPase/permease
230576	1	G	Ins	T	102	105	207	96.28	207
230921	0	C	Del	GAP	124	108	228	100	232		Rv0195	-	two component transcriptional regulator
231114	0	C	SNP	G	106	117	220	100	223	Ala72Ala (gcc/gcG)	Rv0195	-	two component transcriptional regulator
234477	0	T	SNP	G	119	104	219	100	223	Tyr749_ (tat/taG)	Rv0197	-	oxidoreductase
234496	1	C	Ins	G	107	99	206	95.81	206		Rv0197	-	oxidoreductase
234496	2	C	Ins	T	105	98	203	94.42	203		Rv0197	-	oxidoreductase
243924	0	G	Del	GAP	123	106	225	97.86	234		Rv0205	-	transmembrane protein
249522	0	T	SNP	C	136	114	245	100	250	Val162Ala (gtg/gCg)	Rv0209	-	hypothetical protein
251575	0	G	SNP	A	119	151	261	98.9	273	Ala486Thr (gcg/Acg)	Rv0210	-	hypothetical protein
255373	0	T	SNP	C	124	105	229	100	229	Asp193Gly (gac/gGc)	Rv0213c	-	methyltransferase
257071	0	C	SNP	T	104	92	193	98.99	198	Tyr336Tyr (tac/taT)	Rv0214	fadD4	fatty-acid--CoA ligase FadD4
257715	0	C	SNP	T	135	94	225	98.71	232
261869	0	T	SNP	C	124	153	272	99.28	279	Cys316Arg (tgt/Cgt)	Rv0218	-	transmembrane protein
262268	0	A	SNP	T	139	125	257	99.25	266	Ala5Ala (gca/gcT)	Rv0219	-	transmembrane protein
264992	0	T	SNP	C	124	124	243	99.2	250	Leu309Pro (ctg/cCg)	Rv0221	-	diacyglycerol O-acyltransferase
265554	0	A	SNP	C	117	117	229	100	234	Val16Val (gta/gtC)	Rv0222	echA1	enoyl-CoA hydratase EchA1
266405	0	C	SNP	T	117	133	247	100	250	Gly454Ser (ggc/Agc)	Rv0223c	-	aldehyde dehydrogenase
274463	0	C	SNP	A	124	99	221	100	223	Arg86Leu (cgt/cTt)	Rv0229c	-	hypothetical protein
276539	0	G	SNP	C	113	126	236	99.58	240	Gly161Ala (ggc/gCc)	Rv0231	fadE4	acyl-CoA dehydrogenase FadE4
278681	0	C	SNP	G	120	137	255	100	257	His33Asp (cat/Gat)	Rv0233	nrdB	ribonucleoside-diphosphate reductase subunit beta NrdB
283503	0	G	SNP	A	104	99	199	99.02	205	His1117Tyr (cac/Tac)	Rv0236c	aftD	alpha-(1->3)-arabinofuranosyltransferase
283614	0	T	SNP	C	118	102	215	99.55	221	Ser1080Gly (agc/Ggc)	Rv0236c	aftD	alpha-(1->3)-arabinofuranosyltransferase
285772	0	A	SNP	C	115	138	252	100	253	Pro360Pro (cct/ccG)	Rv0236c	aftD	alpha-(1->3)-arabinofuranosyltransferase
285871	0	A	SNP	G	105	118	219	100	223	Val327Val (gtt/gtC)	Rv0236c	aftD	alpha-(1->3)-arabinofuranosyltransferase
287142	0	C	Del	GAP	97	94	193	95.5	200
289253	0	C	SNP	T	152	122	270	99.64	275	Asp50Asp (gac/gaT)	Rv0239	vapB24	antitoxin VapB24
293628	1	A	Ins	C	107	102	209	90.48	209
301341	0	C	SNP	A	118	106	223	99.56	225	Pro105Pro (ccg/ccT)	Rv0249c	-	succinate dehydrogenase membrane anchor subunit
304923	0	A	SNP	G	122	120	236	98.78	245	Lys686Lys (aaa/aaG)	Rv0252	nirB	nitrite reductase large subunit NirB
308661	0	A	SNP	G	105	81	184	98.94	188	Leu296Pro (ctg/cCg)	Rv0256c	PPE2	PPE family protein PPE2
310973	0	G	SNP	A	112	119	226	100	231	Ala182Val (gcg/gTg)	Rv0259c	-	hypothetical protein
311613	0	G	SNP	T	99	130	226	100	229	Val349Val (gtc/gtA)	Rv0260c	-	transcriptional regulator
320648	0	C	SNP	T	93	104	194	98.5	200	Pro169Pro (ccg/ccA)	Rv0266c	oplA	5-oxoprolinase OplA
324812	0	C	SNP	T	123	123	246	99.19	248	Asp82Asp (gac/gaT)	Rv0270	fadD2	fatty-acid--CoA ligase FadD2
325505	0	T	SNP	C	96	122	213	99.09	220	Val313Val (gtt/gtC)	Rv0270	fadD2	fatty-acid--CoA ligase FadD2
327168	0	G	SNP	A	152	118	268	96.77	279	Arg432Trp (cgg/Tgg)	Rv0271c	fadE6	acyl-CoA dehydrogenase FadE6
328569	0	G	SNP	C	116	100	214	99.54	217
333892	0	G	SNP	C	119	125	230	99.59	245	Arg807Gly (cgc/Ggc)	Rv0278c	-	PE-PGRS family protein PE_PGRS3
335811	0	C	Del	GAP	74	8	82	82.83	99		Rv0278c	-	PE-PGRS family protein PE_PGRS3
335812	0	C	Del	GAP	74	8	82	83.67	98		Rv0278c	-	PE-PGRS family protein PE_PGRS3
335813	0	G	Del	GAP	74	8	82	83.67	98		Rv0278c	-	PE-PGRS family protein PE_PGRS3
335814	0	C	Del	GAP	74	8	82	83.67	98		Rv0278c	-	PE-PGRS family protein PE_PGRS3
335815	0	C	Del	GAP	74	8	82	85.42	96		Rv0278c	-	PE-PGRS family protein PE_PGRS3
335816	0	G	Del	GAP	74	8	82	85.42	96		Rv0278c	-	PE-PGRS family protein PE_PGRS3
335817	0	G	Del	GAP	74	8	82	86.32	95		Rv0278c	-	PE-PGRS family protein PE_PGRS3
335818	0	C	Del	GAP	74	8	82	85.42	96		Rv0278c	-	PE-PGRS family protein PE_PGRS3
335819	0	G	Del	GAP	74	8	82	84.54	97		Rv0278c	-	PE-PGRS family protein PE_PGRS3
335820	0	C	Del	GAP	74	8	82	85.42	96		Rv0278c	-	PE-PGRS family protein PE_PGRS3
335821	0	C	Del	GAP	74	8	82	85.42	96		Rv0278c	-	PE-PGRS family protein PE_PGRS3
335822	0	G	Del	GAP	74	8	82	85.42	96		Rv0278c	-	PE-PGRS family protein PE_PGRS3
335823	0	C	Del	GAP	74	8	82	86.32	95		Rv0278c	-	PE-PGRS family protein PE_PGRS3
335824	0	C	Del	GAP	74	8	82	87.23	94		Rv0278c	-	PE-PGRS family protein PE_PGRS3
335825	0	G	Del	GAP	74	8	82	86.32	95		Rv0278c	-	PE-PGRS family protein PE_PGRS3
335826	0	T	Del	GAP	74	8	82	87.23	94		Rv0278c	-	PE-PGRS family protein PE_PGRS3
335827	0	T	Del	GAP	74	8	82	86.32	95		Rv0278c	-	PE-PGRS family protein PE_PGRS3
335828	0	G	Del	GAP	74	8	82	86.32	95		Rv0278c	-	PE-PGRS family protein PE_PGRS3
336683	0	G	SNP	T	21	30	48	98.08	52	Val797Val (gtc/gtA)	Rv0279c	PE_PGRS4	PE-PGRS family protein PE_PGRS4
336684	0	A	SNP	G	21	29	49	98.04	51	Val797Ala (gtc/gCc)	Rv0279c	PE_PGRS4	PE-PGRS family protein PE_PGRS4
336688	0	A	Del	GAP	21	30	50	98.08	52		Rv0279c	PE_PGRS4	PE-PGRS family protein PE_PGRS4
336689	0	G	Del	GAP	21	30	50	98.08	52		Rv0279c	PE_PGRS4	PE-PGRS family protein PE_PGRS4
336690	0	C	Del	GAP	21	30	50	98.08	52		Rv0279c	PE_PGRS4	PE-PGRS family protein PE_PGRS4
336691	0	T	Del	GAP	21	31	51	100	52		Rv0279c	PE_PGRS4	PE-PGRS family protein PE_PGRS4
336692	0	C	Del	GAP	21	31	51	100	52		Rv0279c	PE_PGRS4	PE-PGRS family protein PE_PGRS4
336693	0	G	Del	GAP	21	31	51	100	52		Rv0279c	PE_PGRS4	PE-PGRS family protein PE_PGRS4
336694	0	A	Del	GAP	21	30	50	98.08	52		Rv0279c	PE_PGRS4	PE-PGRS family protein PE_PGRS4
336695	0	A	Del	GAP	21	30	50	98.08	52		Rv0279c	PE_PGRS4	PE-PGRS family protein PE_PGRS4
336696	0	T	Del	GAP	21	30	50	98.08	52		Rv0279c	PE_PGRS4	PE-PGRS family protein PE_PGRS4
336697	0	T	Del	GAP	21	30	50	98.08	52		Rv0279c	PE_PGRS4	PE-PGRS family protein PE_PGRS4
336699	1	C	Ins	G	21	30	51	98.08	51		Rv0279c	PE_PGRS4	PE-PGRS family protein PE_PGRS4
336699	2	C	Ins	G	21	30	51	98.08	51		Rv0279c	PE_PGRS4	PE-PGRS family protein PE_PGRS4
336707	0	G	Del	GAP	20	29	50	98	50		Rv0279c	PE_PGRS4	PE-PGRS family protein PE_PGRS4
336708	0	T	Del	GAP	20	29	50	98	50		Rv0279c	PE_PGRS4	PE-PGRS family protein PE_PGRS4
336709	0	C	Del	GAP	20	29	50	96.08	51		Rv0279c	PE_PGRS4	PE-PGRS family protein PE_PGRS4
336710	0	A	Del	GAP	20	29	50	92.45	53		Rv0279c	PE_PGRS4	PE-PGRS family protein PE_PGRS4
337820	0	G	SNP	A	19	99	114	100	118	Gly418Gly (ggc/ggT)	Rv0279c	PE_PGRS4	PE-PGRS family protein PE_PGRS4
338020	0	A	SNP	C	73	8	79	100	81	Cys352Gly (tgc/Ggc)	Rv0279c	PE_PGRS4	PE-PGRS family protein PE_PGRS4
338100	0	T	SNP	C	121	28	145	100	149	Asn325Ser (aac/aGc)	Rv0279c	PE_PGRS4	PE-PGRS family protein PE_PGRS4
338453	0	A	SNP	G	9	44	52	100	53	Ala207Ala (gct/gcC)	Rv0279c	PE_PGRS4	PE-PGRS family protein PE_PGRS4
338648	0	T	SNP	G	130	20	150	81.97	183	Gly142Gly (gga/ggC)	Rv0279c	PE_PGRS4	PE-PGRS family protein PE_PGRS4
338669	0	T	SNP	C	140	19	157	84.57	188	Leu135Leu (tta/ttG)	Rv0279c	PE_PGRS4	PE-PGRS family protein PE_PGRS4
338682	0	T	SNP	G	126	15	141	82.46	171	Asp131Ala (gac/gCc)	Rv0279c	PE_PGRS4	PE-PGRS family protein PE_PGRS4
338683	0	C	SNP	G	128	15	142	83.14	172	Asp131His (gac/Cac)	Rv0279c	PE_PGRS4	PE-PGRS family protein PE_PGRS4
338685	0	C	SNP	G	129	15	141	84.21	171	Gly130Ala (ggg/gCg)	Rv0279c	PE_PGRS4	PE-PGRS family protein PE_PGRS4
338690	0	A	SNP	G	126	17	142	83.63	171	Asn128Asn (aat/aaC)	Rv0279c	PE_PGRS4	PE-PGRS family protein PE_PGRS4
338692	0	T	SNP	C	127	17	144	84.21	171	Asn128Asp (aat/Gat)	Rv0279c	PE_PGRS4	PE-PGRS family protein PE_PGRS4
339230	0	G	SNP	C	151	114	264	100	265
340372	0	T	SNP	C	19	115	133	98.53	136	Ser337Pro (tcg/Ccg)	Rv0280	PPE3	PPE family protein PPE3
342146	0	A	SNP	C	138	133	268	99.63	272	Glu6Ala (gaa/gCa)	Rv0282	eccA3	ESX-3 secretion system protein EccA
342873	0	C	SNP	T	117	109	225	100	226	Val248Val (gtc/gtT)	Rv0282	eccA3	ESX-3 secretion system protein EccA
346275	0	C	SNP	G	111	104	212	100	215	Pro214Arg (ccg/cGg)	Rv0284	eccC3	ESX-3 secretion system protein EccC3
350088	0	C	SNP	A	111	123	230	100	234	Leu52Met (ctg/Atg)	Rv0286	PPE4	PPE family protein PPE4
353197	0	C	SNP	T	121	103	221	100	224	Arg39Cys (cgc/Tgc)	Rv0290	eccD3	ESX-3 secretion system protein EccD
356528	0	A	SNP	G	122	131	247	99.61	254	Asn217Asp (aat/Gat)	Rv0292	eccE3	ESX-3 secretion system protein EccE
358473	0	G	SNP	C	128	122	243	99.21	252	Trp101Cys (tgg/tgC)	Rv0294	tam	trans-aconitate methyltransferase
363563	0	G	SNP	A	114	126	237	100	240	Ala30Thr (gcg/Acg)	Rv0299	-	toxin
366917	0	T	SNP	C	58	58	113	99.15	117	Thr1950Ala (acc/Gcc)	Rv0304c	PPE5	PPE family protein PPE5
366922	0	G	SNP	C	55	54	104	99.09	110	Ala1948Gly (gcc/gGc)	Rv0304c	PPE5	PPE family protein PPE5
367718	0	G	SNP	T	92	102	187	99.49	195	Leu1683Ile (ctt/Att)	Rv0304c	PPE5	PPE family protein PPE5
369886	0	C	SNP	G	124	117	238	99.18	243	Gly960Ala (ggg/gCg)	Rv0304c	PPE5	PPE family protein PPE5
372913	0	A	SNP	C	103	114	215	99.54	218	Gly933Gly (ggt/ggG)	Rv0305c	PPE6	PPE family protein PPE6
373283	0	A	Del	GAP	114	117	227	97.88	236		Rv0305c	PPE6	PPE family protein PPE6
376774	0	T	SNP	C	120	137	251	100	257	Ala94Ala (gca/gcG)	Rv0307c	-	hypothetical protein
384380	0	A	SNP	C	101	118	216	100	219	Lys260Thr (aag/aCg)	Rv0315	-	beta-1,3-glucanase
386432	0	C	SNP	G	132	106	235	100	238	Gly223Ala (ggg/gCg)	Rv0318c	-	integral membrane protein
390828	0	T	SNP	C	115	124	234	100	239	Ser142Gly (agt/Ggt)	Rv0323c	-	hypothetical protein
391853	0	A	SNP	G	114	131	242	99.19	247	Thr168Ala (act/Gct)	Rv0324	-	transcriptional regulator
392261	0	T	SNP	C	129	104	221	99.57	234	_75Gln (tag/Cag)	Rv0325	-	hypothetical protein
396199	0	T	SNP	C	98	114	210	100	212
397006	0	G	SNP	C	163	116	275	98.24	284	Trp269Ser (tgg/tCg)	Rv0331	-	dehydrogenase/reductase
397482	0	C	Del	GAP	96	105	202	99.5	202		Rv0332	-	hypothetical protein
397483	0	G	Del	GAP	96	105	202	99.5	202		Rv0332	-	hypothetical protein
397484	0	T	Del	GAP	96	105	202	99.5	202		Rv0332	-	hypothetical protein
397485	0	C	Del	GAP	96	105	202	99.5	202		Rv0332	-	hypothetical protein
397486	0	G	Del	GAP	96	105	202	99.5	202		Rv0332	-	hypothetical protein
397487	0	G	Del	GAP	96	105	202	99.5	202		Rv0332	-	hypothetical protein
397488	0	C	Del	GAP	96	105	202	99.5	202		Rv0332	-	hypothetical protein
397489	0	A	Del	GAP	96	105	202	99.5	202		Rv0332	-	hypothetical protein
397490	0	T	Del	GAP	96	105	202	99.5	202		Rv0332	-	hypothetical protein
397491	0	A	Del	GAP	96	105	202	99.5	202		Rv0332	-	hypothetical protein
397492	0	C	Del	GAP	96	105	202	99.5	202		Rv0332	-	hypothetical protein
397493	0	C	Del	GAP	96	105	202	99.5	202		Rv0332	-	hypothetical protein
402836	0	G	SNP	A	120	106	218	99.56	227	Tyr109Tyr (tac/taT)	Rv0337c	aspC	aspartate aminotransferase
403980	0	G	SNP	A	117	114	225	100	231	Ala621Val (gcc/gTc)	Rv0338c	-	iron-sulfur-binding reductase
404326	0	T	SNP	C	122	123	240	100	245	Arg506Gly (agg/Ggg)	Rv0338c	-	iron-sulfur-binding reductase
406251	0	T	SNP	C	121	138	257	99.23	261	Asp733Gly (gat/gGt)	Rv0339c	-	transcriptional regulator
414486	0	C	SNP	T	102	114	216	100	216	Glu152Glu (gag/gaA)	Rv0344c	lpqJ	lipoprotein LpqJ
420008	0	A	SNP	G	127	126	251	100	253	Ala58Ala (gca/gcG)	Rv0350	dnaK	chaperone protein DnaK
422678	0	G	SNP	A	131	132	257	99.25	265	Arg76His (cgc/cAc)	Rv0352	dnaJ1	chaperone protein DnaJ
424320	1	T	Ins	C	114	74	188	95.92	188		Rv0354c	PPE7	PPE family protein PPE7
428698	0	C	SNP	T	97	119	214	99.08	218	Ala1994Ala (gcg/gcA)	Rv0355c	PPE8	PPE family protein PPE8
428921	0	G	SNP	A	85	103	185	100	188	Ser1920Phe (tcc/tTc)	Rv0355c	PPE8	PPE family protein PPE8
432459	0	C	SNP	T	118	138	253	99.61	257	Asp741Asn (gac/Aac)	Rv0355c	PPE8	PPE family protein PPE8
438470	0	C	SNP	T	125	110	230	100	235	Lys90Lys (aag/aaA)	Rv0360c	-	hypothetical protein
440365	0	G	SNP	A	125	120	244	99.59	246	Ser165Ser (tcg/tcA)	Rv0362	mgtE	Mg2+ transport transmembrane protein MgtE
440878	0	C	SNP	T	135	119	253	100	254	Thr336Thr (acc/acT)	Rv0362	mgtE	Mg2+ transport transmembrane protein MgtE
445780	0	C	SNP	T	144	131	273	100	275	Arg249His (cgt/cAt)	Rv0368c	-	hypothetical protein
447642	0	G	SNP	C	121	149	264	99.63	271	Leu134Leu (ctc/ctG)	Rv0370c	-	oxidoreductase
454295	0	T	SNP	C	101	79	178	100	180	Pro26Pro (cca/ccG)	Rv0376c	-	hypothetical protein
454333	0	T	SNP	G	101	91	188	99.48	193	Thr14Pro (acg/Ccg)	Rv0376c	-	hypothetical protein
455024	0	G	SNP	A	109	108	216	99.09	219	Val202Ile (gta/Ata)	Rv0377	-	HTH-type transcriptional regulator
455624	0	T	Del	GAP	111	119	233	97.05	237
457452	0	T	SNP	G	121	100	217	100	221	Thr124Thr (aca/acC)	Rv0381c	-	hypothetical protein
459399	0	A	SNP	C	111	118	219	99.13	231
466102	0	A	SNP	C	114	123	235	99.16	239	Arg898Arg (agg/Cgg)	Rv0386	-	transcriptional regulator
466808	0	G	SNP	C	86	127	212	99.53	214
467497	1	C	Ins	G	96	142	238	94.44	238
467508	1	C	Ins	G	103	138	241	96.02	241
467516	0	G	SNP	C	113	146	257	99.62	260
467526	0	C	SNP	G	115	149	260	100	264
467546	0	G	SNP	C	117	147	258	100	264
467557	0	A	SNP	C	123	139	257	100	262
467564	0	A	SNP	C	127	134	260	100	261
467585	0	G	SNP	C	123	135	257	100	258
467590	0	T	SNP	C	122	134	251	100	256
467621	0	T	SNP	G	134	115	245	100	249
467638	0	G	SNP	T	136	115	249	100	251
473310	0	A	SNP	G	119	116	231	99.16	237	Gln177Arg (cag/cGg)	Rv0393	-	hypothetical protein
475178	0	T	SNP	C	117	113	227	100	230	Val80Ala (gtc/gCc)	Rv0395	-	hypothetical protein
475915	0	A	SNP	C	114	106	213	97.78	225	Ser34Arg (agc/Cgc)	Rv0397	-	hypothetical protein
476612	0	G	SNP	A	127	96	216	99.11	225	Val73Val (gtg/gtA)	Rv0397A	-	hypothetical protein
481527	0	G	Del	GAP	129	113	244	95.65	253		Rv0402c	mmpL1	transmembrane transport protein MmpL1
483935	0	T	SNP	G	141	135	268	100	276
484504	0	C	SNP	G	156	160	313	99.37	318	Ala176Ala (gcc/gcG)	Rv0404	fadD30	long-chain-fatty-acid--AMP ligase FadD30
485561	0	A	SNP	C	163	149	306	99.68	313	Ile529Leu (atc/Ctc)	Rv0404	fadD30	long-chain-fatty-acid--AMP ligase FadD30
485730	0	C	SNP	T	148	152	295	99.34	302	Pro585Leu (cca/cTa)	Rv0404	fadD30	long-chain-fatty-acid--AMP ligase FadD30
485811	0	A	Del	GAP	127	158	284	96.28	296		Rv0405	pks6	membrane bound polyketide synthase
489935	0	G	SNP	C	152	108	254	99.62	261	Thr257Thr (acc/acG)	Rv0406c	-	beta lactamase-like protein
491742	0	T	SNP	C	117	123	240	99.59	241	Phe320Phe (ttt/ttC)	Rv0407	fgd1	F420-dependent glucose-6-phosphate dehydrogenase		phylo (not Euro-American, M. africanum, M. bovis, M. canettii, M. caprae, M. microti, M. pinipedii, Beijing, Delhi/CAS, EAI)
492150	0	G	SNP	C	122	101	221	98.67	226	Gly122Ala (ggc/gCc)	Rv0408	pta	phosphate acetyltransferase
498531	0	A	SNP	G	125	119	240	100	244	Ala363Ala (gct/gcC)	Rv0412c	-	membrane protein
498557	0	C	SNP	A	121	120	238	100	241	Asp355Tyr (gac/Tac)	Rv0412c	-	membrane protein
502589	0	C	SNP	G	130	129	255	100	259	Ser75Cys (tcc/tGc)	Rv0417	thiG	thiazole synthase
503354	0	G	SNP	C	111	129	237	100	240
503534	0	C	SNP	T	117	102	216	99.1	221	Ala13Ala (gcc/gcT)	Rv0418	lpqL	lipoprotein aminopeptidase LpqL
505974	0	G	SNP	A	111	129	236	100	240	Ala297Thr (gcg/Acg)	Rv0419	lpqM	lipoprotein peptidase LpqM
513257	0	T	SNP	C	142	112	248	99.61	255	Met689Val (atg/Gtg)	Rv0425c	ctpH	metal cation transporting ATPase H
517358	0	T	SNP	C	112	102	211	99.07	216	Asp149Gly (gac/gGc)	Rv0428c	-	GCN5-like N-acetyltransferase
517389	0	C	SNP	A	115	93	207	99.52	209	Val139Phe (gtc/Ttc)	Rv0428c	-	GCN5-like N-acetyltransferase
523654	0	C	SNP	T	127	142	264	99.63	270	Ala294Thr (gcc/Acc)	Rv0435c	-	ATPase
524891	0	C	SNP	A	105	87	190	98.46	195	Gly167Val (ggc/gTc)	Rv0436c	pssA	CDP-diacylglycerol--serineO-phosphatidyltransferase
531775	0	C	SNP	G	137	105	241	99.59	243	Trp147Ser (tgg/tCg)	Rv0442c	PPE10	PPE family protein PPE10
541201	0	A	SNP	G	108	115	221	100	223	Leu97Leu (ctt/ctC)	Rv0450c	mmpL4	transmembrane transport protein MmpL4
546357	0	A	SNP	G	142	142	282	99.65	285	Thr149Thr (act/acC)	Rv0456c	echA2	enoyl-CoA hydratase EchA2
548185	0	C	SNP	T	102	125	221	98.7	230	Gly475Ser (ggc/Agc)	Rv0457c	-	peptidase
548326	0	T	SNP	C	108	131	238	100	239	Thr428Ala (aca/Gca)	Rv0457c	-	peptidase
551525	0	A	SNP	C	102	116	217	100	218	Arg110Arg (aga/Cga)	Rv0459	-	hypothetical protein
555991	0	A	SNP	G	105	142	245	99.2	249	Cys106Arg (tgc/Cgc)	Rv0465c	-	HTH-type transcriptional regulator
560541	0	C	Del	GAP	96	94	189	97.94	194		Rv0469	umaA	mycolic acid synthase UmaA
560542	0	T	Del	GAP	96	94	189	97.94	194		Rv0469	umaA	mycolic acid synthase UmaA
560543	0	T	Del	GAP	96	94	189	98.45	193		Rv0469	umaA	mycolic acid synthase UmaA
560544	0	T	Del	GAP	96	94	189	98.45	193		Rv0469	umaA	mycolic acid synthase UmaA
560545	0	T	Del	GAP	96	94	189	98.45	193		Rv0469	umaA	mycolic acid synthase UmaA
560546	0	C	Del	GAP	96	94	189	97.94	194		Rv0469	umaA	mycolic acid synthase UmaA
562063	0	G	Del	GAP	102	115	215	97.75	222		Rv0470A	-	hypothetical protein
562064	0	C	Del	GAP	102	115	215	99.54	218		Rv0470A	-	hypothetical protein
562065	0	C	Del	GAP	102	115	215	100	217		Rv0470A	-	hypothetical protein
562066	0	A	Del	GAP	102	115	215	100	217		Rv0470A	-	hypothetical protein
565655	0	A	SNP	G	100	134	233	99.57	235
572591	0	C	SNP	T	97	124	213	99.1	223	Asp294Asp (gac/gaT)	Rv0483	lprQ	lipoprotein LprQ
573262	0	A	SNP	G	158	132	284	100	290	Gly180Gly (ggt/ggC)	Rv0484c	-	short-chain type oxidoreductase
579284	0	T	SNP	C	131	136	259	98.52	271
580772	0	T	SNP	A	65	62	126	94.78	134
580774	0	G	Del	GAP	67	64	132	96.32	136
580775	0	G	Del	GAP	67	64	132	96.32	136
580776	0	G	Del	GAP	67	64	132	96.32	136
580777	0	G	Del	GAP	67	64	132	96.32	136
580778	0	C	Del	GAP	67	64	132	96.32	136
580779	0	A	Del	GAP	67	64	132	96.32	136
580780	0	C	Del	GAP	67	64	132	96.32	136
580781	0	C	Del	GAP	67	64	132	96.32	136
580782	0	A	Del	GAP	67	64	132	96.32	136
580783	0	C	Del	GAP	67	64	132	96.32	136
580784	0	C	Del	GAP	67	64	132	96.32	136
580785	0	C	Del	GAP	67	64	132	96.32	136
580786	0	G	Del	GAP	67	64	132	96.32	136
580787	0	C	Del	GAP	67	64	132	96.32	136
580788	0	T	Del	GAP	67	64	132	96.32	136
580789	0	T	Del	GAP	67	64	132	96.32	136
580790	0	G	Del	GAP	67	64	132	96.32	136
580791	0	C	Del	GAP	67	64	132	96.32	136
580792	0	G	Del	GAP	67	64	132	96.32	136
580793	0	G	Del	GAP	67	64	132	96.32	136
580794	0	G	Del	GAP	67	64	132	96.32	136
580795	0	G	Del	GAP	67	63	131	94.2	138
580796	0	G	Del	GAP	67	63	131	94.2	138
580797	0	A	Del	GAP	67	63	131	94.89	137
584171	0	T	SNP	C	100	131	228	99.57	232	Ser174Gly (agt/Ggt)	Rv0493c	-	hypothetical protein
584336	0	C	SNP	G	106	111	211	99.09	219	Glu119Gln (gag/Cag)	Rv0493c	-	hypothetical protein
586030	0	C	SNP	A	109	104	208	97.71	218	Arg95Arg (cgg/cgT)	Rv0495c	-	hypothetical protein
590436	0	T	SNP	C	135	121	253	99.61	257	Ala118Ala (gct/gcC)	Rv0500	proC	pyrroline-5-carboxylate reductase
597816	0	A	SNP	G	136	107	238	100	243	Ala206Ala (gca/gcG)	Rv0507	mmpL2	transmembrane transport protein MmpL2
598475	0	G	SNP	A	104	141	239	100	245	Arg426His (cgc/cAc)	Rv0507	mmpL2	transmembrane transport protein MmpL2
599868	0	A	SNP	G	124	119	241	99.59	244	Arg890Arg (cga/cgG)	Rv0507	mmpL2	transmembrane transport protein MmpL2
608037	0	A	SNP	C	106	93	192	100	199	His496Pro (cac/cCc)	Rv0515	-	hypothetical protein
610120	0	T	SNP	G	124	117	235	99.18	243
610383	0	T	SNP	C	115	121	227	97.93	241	Trp66Arg (tgg/Cgg)	Rv0518	-	hypothetical protein
611977	0	C	SNP	T	115	124	231	99.58	240	Gly33Asp (ggc/gAc)	Rv0519c	-	membrane protein
616767	0	C	SNP	T	121	119	236	97.56	246	Thr182Met (acg/aTg)	Rv0525	-	hypothetical protein
621012	1	G	Ins	C	138	111	249	96.51	249		Rv0530	-	hypothetical protein
623163	0	C	SNP	T	45	153	195	99	200	Ala124Val (gcc/gTc)	Rv0532	PE_PGRS6	PE-PGRS family protein PE_PGRS6
623406	1	C	Ins	G	118	43	161	83.85	161		Rv0532	PE_PGRS6	PE-PGRS family protein PE_PGRS6
623406	2	C	Ins	G	118	42	160	83.33	161		Rv0532	PE_PGRS6	PE-PGRS family protein PE_PGRS6
623406	3	C	Ins	C	118	42	160	83.33	161		Rv0532	PE_PGRS6	PE-PGRS family protein PE_PGRS6
623406	4	C	Ins	C	118	43	161	83.85	161		Rv0532	PE_PGRS6	PE-PGRS family protein PE_PGRS6
623406	5	C	Ins	G	118	43	161	83.85	161		Rv0532	PE_PGRS6	PE-PGRS family protein PE_PGRS6
623406	6	C	Ins	G	118	43	161	83.85	161		Rv0532	PE_PGRS6	PE-PGRS family protein PE_PGRS6
623406	7	C	Ins	C	118	43	161	83.85	161		Rv0532	PE_PGRS6	PE-PGRS family protein PE_PGRS6
623406	8	C	Ins	G	118	42	160	83.33	161		Rv0532	PE_PGRS6	PE-PGRS family protein PE_PGRS6
623406	9	C	Ins	G	118	43	161	83.85	161		Rv0532	PE_PGRS6	PE-PGRS family protein PE_PGRS6
623472	0	A	SNP	G	148	96	241	99.59	245	Asp227Gly (gac/gGc)	Rv0532	PE_PGRS6	PE-PGRS family protein PE_PGRS6
623508	0	C	SNP	G	147	113	259	100	260	Ala239Gly (gcc/gGc)	Rv0532	PE_PGRS6	PE-PGRS family protein PE_PGRS6
629714	0	G	SNP	A	124	113	235	100	237	Asp6Asp (gac/gaT)	Rv0537c	-	integral membrane protein
630722	0	G	SNP	C	92	126	216	100	218	Arg228Pro (cgg/cCg)	Rv0538	-	membrane protein
633562	0	C	SNP	T	112	111	218	99.55	224	Val281Val (gtg/gtA)	Rv0541c	-	integral membrane protein
635139	0	G	SNP	C	105	123	224	98.7	231	Gly122Gly (ggc/ggG)	Rv0542c	menE	2-succinylbenzoic acid--CoA ligase
637319	0	G	SNP	A	125	121	246	99.6	247	Pro49Ser (cct/Tct)	Rv0545c	pitA	low-affinity inorganic phosphate transporter
648002	0	T	SNP	G	162	158	315	99.69	321	Leu15Arg (ctc/cGc)	Rv0556	-	transmembrane protein
648856	0	T	SNP	C	118	140	257	100	258	Gly107Gly (ggt/ggC)	Rv0557	mgtA	GDP-mannose-dependent alpha-mannosyltransferase		phylo (not Euro-American, M. africanum, M. bovis, M. canettii, M. caprae, M. microti, M. pinipedii, Beijing, Delhi/CAS, EAI)
652950	0	T	SNP	C	129	123	251	100	252	Arg60Arg (cgt/cgC)	Rv0562	grcC1	polyprenyl-diphosphate synthase GrcC
654543	0	C	SNP	T	120	100	215	98.65	223	Ala222Val (gcg/gTg)	Rv0563	htpX	protease HtpX
655640	0	A	SNP	C	118	116	233	98.32	238	Trp104Gly (tgg/Ggg)	Rv0564c	gpdA1	glycerol-3-phosphate dehydrogenase
655986	0	T	SNP	G	120	125	243	99.19	247
657081	0	C	SNP	T	130	116	238	100	246	Val130Val (gtg/gtA)	Rv0565c	-	monooxygenase
659341	0	T	SNP	C	103	110	211	100	213
662911	0	T	SNP	C	109	122	225	99.57	232	Ala539Ala (gct/gcC)	Rv0570	nrdZ	vitamin B12-dependent ribonucleoside-diphosphate reductase
665293	0	A	SNP	G	120	131	249	100	251	Phe31Leu (ttc/Ctc)	Rv0572c	-	hypothetical protein
669398	0	T	SNP	C	130	157	284	100	287	Gln116Gln (caa/caG)	Rv0575c	-	oxidoreductase
670545	0	G	SNP	A	119	147	261	99.63	267	Arg233His (cgc/cAc)	Rv0576	-	transcriptional regulator
672491	0	C	SNP	G	131	130	252	98.49	265	Gly1142Gly (ggg/ggC)	Rv0578c	PE_PGRS7	PE-PGRS family protein PE_PGRS7
673238	0	A	SNP	G	99	163	255	100	262	His893His (cat/caC)	Rv0578c	PE_PGRS7	PE-PGRS family protein PE_PGRS7
674702	0	A	SNP	T	147	144	287	99.66	292	Gly405Gly (ggt/ggA)	Rv0578c	PE_PGRS7	PE-PGRS family protein PE_PGRS7
678968	0	C	Del	GAP	96	81	175	81.19	218		Rv0583c	lpqN	lipoprotein LpqN
678969	0	G	Del	GAP	96	81	175	81.94	216		Rv0583c	lpqN	lipoprotein LpqN
678970	0	T	Del	GAP	96	81	175	82.33	215		Rv0583c	lpqN	lipoprotein LpqN
678971	0	G	Del	GAP	96	81	175	82.33	215		Rv0583c	lpqN	lipoprotein LpqN
678972	0	G	Del	GAP	96	81	175	83.1	213		Rv0583c	lpqN	lipoprotein LpqN
678973	0	T	Del	GAP	96	81	175	82.71	214		Rv0583c	lpqN	lipoprotein LpqN
678974	0	T	Del	GAP	96	81	175	84.69	209		Rv0583c	lpqN	lipoprotein LpqN
678975	0	G	Del	GAP	96	81	175	85.51	207		Rv0583c	lpqN	lipoprotein LpqN
678976	0	G	Del	GAP	96	81	175	85.92	206		Rv0583c	lpqN	lipoprotein LpqN
678977	0	C	Del	GAP	96	81	175	85.92	206		Rv0583c	lpqN	lipoprotein LpqN
678978	0	G	Del	GAP	96	81	175	87.19	203		Rv0583c	lpqN	lipoprotein LpqN
678979	0	A	Del	GAP	96	81	175	98.33	180		Rv0583c	lpqN	lipoprotein LpqN
684376	0	T	SNP	C	145	149	289	100	294
685461	0	C	SNP	G	133	130	258	100	263	Ala111Ala (gcc/gcG)	Rv0587	yrbE2A	hypothetical protein
685608	0	T	SNP	C	138	137	270	99.64	276	Leu160Leu (ctt/ctC)	Rv0587	yrbE2A	hypothetical protein
686123	0	C	SNP	A	136	143	276	97.89	285	Leu66Met (ctg/Atg)	Rv0588	-	hypothetical protein
686972	0	T	SNP	C	110	93	198	99.51	204	Phe51Ser (ttc/tCc)	Rv0589	mce2A	Mce family protein Mce2A
688792	1	T	Ins	G	119	129	248	95.38	248
690450	0	A	SNP	C	130	161	291	99.32	293	Ala464Ala (gca/gcC)	Rv0591	mce2C	Mce family protein Mce2C
690465	0	T	SNP	G	134	153	278	100	287	Leu469Leu (ctt/ctG)	Rv0591	mce2C	Mce family protein Mce2C
691887	1	G	Ins	C	117	115	232	89.92	232		Rv0592	mce2D	Mce family protein Mce2D
698968	0	G	SNP	A	122	140	253	98.87	265	Gly9Gly (ggc/ggT)	Rv0601c	-	two component sensor kinase HK2
705258	0	C	SNP	T	109	120	226	100	229	Gly218Arg (gga/Aga)	Rv0610c	-	hypothetical protein
708056	0	T	SNP	C	108	131	237	100	239	His487Arg (cac/cGc)	Rv0613c	-	hypothetical protein
712693	0	A	SNP	G	107	100	200	99.04	209
712985	1	C	Ins	G	131	135	266	93.66	267		Rv0620	galK	galactokinase
713310	0	T	SNP	C	127	118	242	99.19	247	Cys199Arg (tgt/Cgt)	Rv0620	galK	galactokinase
723361	0	C	SNP	T	120	123	239	98.78	246	Leu551Leu (ctg/ctA)	Rv0630c	recB	exonuclease V subunit beta RecB
725190	0	G	SNP	A	101	101	201	100	202	Phe1039Phe (ttc/ttT)	Rv0631c	recC	exonuclease V subunit gamma RecC
729685	0	C	SNP	T	133	103	232	99.58	237	Arg161Gln (cga/cAa)	Rv0633c	-	hypothetical protein
744599	0	C	Del	GAP	125	106	233	98.72	234		Rv0648	-	alpha-mannosidase
744600	0	A	Del	GAP	125	106	233	98.72	234		Rv0648	-	alpha-mannosidase
744601	0	A	Del	GAP	125	106	233	98.72	234		Rv0648	-	alpha-mannosidase
744602	0	G	Del	GAP	125	106	233	98.3	235		Rv0648	-	alpha-mannosidase
744603	0	C	Del	GAP	125	106	233	97.88	236		Rv0648	-	alpha-mannosidase
744604	0	C	Del	GAP	125	106	233	97.88	236		Rv0648	-	alpha-mannosidase
744605	0	G	Del	GAP	125	106	233	97.88	236		Rv0648	-	alpha-mannosidase
744606	0	C	Del	GAP	125	106	233	98.3	235		Rv0648	-	alpha-mannosidase
753174	0	C	SNP	A	129	128	255	99.61	258	Trp65Leu (tgg/tTg)	Rv0656c	vapC6	ribonuclease VapC6
753334	0	C	SNP	A	91	111	201	96.65	209	Gly12Cys (ggc/Tgc)	Rv0656c	vapC6	ribonuclease VapC6
753335	0	T	Del	GAP	90	110	201	96.62	207		Rv0656c	vapC6	ribonuclease VapC6
753336	0	C	Del	GAP	91	110	202	97.1	207		Rv0656c	vapC6	ribonuclease VapC6
753337	0	G	Del	GAP	91	110	202	97.1	207		Rv0656c	vapC6	ribonuclease VapC6
753338	0	G	Del	GAP	91	110	202	97.1	207		Rv0656c	vapC6	ribonuclease VapC6
753339	0	T	Del	GAP	91	110	202	97.1	207		Rv0656c	vapC6	ribonuclease VapC6
753340	0	G	Del	GAP	90	110	201	96.15	208		Rv0656c	vapC6	ribonuclease VapC6
754186	0	A	SNP	G	144	121	261	99.62	266	Leu75Pro (ctc/cCc)	Rv0658c	-	integral membrane protein
757182	0	A	SNP	G	148	138	282	99.65	287	Asp349Gly (gac/gGc)	Rv0663	atsD	arylsulfatase AtsD
759746	0	C	SNP	T	125	110	231	100	235							rifampicin (RMP)
761155	0	C	SNP	T	116	90	205	99.52	207	Ser450Leu (tcg/tTg)	Rv0667	rpoB	DNA-directed RNA polymerase subunit beta	rifampicin (RMP)		rifampicin (RMP)
762434	0	T	SNP	G	119	113	229	99.57	233	Gly876Gly (ggt/ggG)	Rv0667	rpoB	DNA-directed RNA polymerase subunit beta		phylo (3)	rifampicin (RMP)
763031	0	T	SNP	C	124	136	254	100	260	Ala1075Ala (gct/gcC)	Rv0667	rpoB	DNA-directed RNA polymerase subunit beta		phylo (4)	rifampicin (RMP)
767339	0	A	SNP	G	118	126	241	99.19	246
767414	0	G	SNP	A	126	127	253	99.61	254
775639	0	T	SNP	C	105	121	223	100	226	Ile948Val (att/Gtt)	Rv0676c	mmpL5	transmembrane transport protein MmpL5
776100	0	G	SNP	A	104	121	223	99.56	226	Thr794Ile (acc/aTc)	Rv0676c	mmpL5	transmembrane transport protein MmpL5
781395	0	T	SNP	C	118	122	238	100	240							streptomycin (SM)
788615	0	G	SNP	C	122	107	218	100	229	Gly226Arg (ggg/Cgg)	Rv0688	-	ferredoxin reductase
793804	0	C	SNP	T	108	138	241	99.6	247	Thr157Ile (acc/aTc)	Rv0694	-	mycofactocin system heme/flavin oxidoreductase MftD
798779	0	T	SNP	C	114	135	243	99.6	250
798934	0	C	SNP	A	107	89	190	100	196	Arg34Arg (cgc/cgA)	Rv0698	-	hypothetical protein
800461	0	T	SNP	G	122	116	235	97.94	243
807405	0	C	SNP	T	108	112	219	100	220	Ser357Ser (tcc/tcT)	Rv0711	atsA	arylsulfatase AtsA
810873	0	C	SNP	T	116	128	243	98.79	247	Arg310_ (cga/Tga)	Rv0713	-	transmembrane protein
812315	0	T	SNP	C	121	113	232	98.32	238	Leu86Ser (ttg/tCg)	Rv0716	rplE	50S ribosomal protein L5
820483	0	G	SNP	T	123	103	218	100	226	Ala6Asp (gcc/gAc)	Rv0727c	fucA	L-fuculose phosphate aldolase FucA
820734	0	A	SNP	G	111	122	230	100	233	Val248Ala (gtc/gCc)	Rv0728c	serA2	D-3-phosphoglycerate dehydrogenase SerA
820752	0	C	SNP	T	109	119	224	100	228	Arg242His (cgc/cAc)	Rv0728c	serA2	D-3-phosphoglycerate dehydrogenase SerA
829754	0	T	SNP	C	107	106	208	98.61	216
830868	1	G	Ins	G	79	110	189	87.1	189		Rv0739	-	hypothetical protein
830868	2	G	Ins	C	79	110	189	87.1	189		Rv0739	-	hypothetical protein
834857	0	C	SNP	T	124	151	268	99.28	277	Met30Ile (atg/atA)	Rv0744c	-	transcriptional regulator
836426	0	A	SNP	C	5	117	116	99.19	123	Leu242Leu (cta/ctC)	Rv0746	PE_PGRS9	PE-PGRS family protein PE_PGRS9
836454	0	A	SNP	G	5	83	87	100	88	Thr252Ala (act/Gct)	Rv0746	PE_PGRS9	PE-PGRS family protein PE_PGRS9
836538	0	A	SNP	G	114	15	129	100	129	Asn280Asp (aac/Gac)	Rv0746	PE_PGRS9	PE-PGRS family protein PE_PGRS9
836658	0	A	SNP	G	164	66	228	100	230	Thr320Ala (acc/Gcc)	Rv0746	PE_PGRS9	PE-PGRS family protein PE_PGRS9
837033	0	A	SNP	G	60	181	236	100	241	Thr445Ala (acc/Gcc)	Rv0746	PE_PGRS9	PE-PGRS family protein PE_PGRS9
838990	0	C	SNP	G	43	51	92	87.85	107	Ala180Ala (gcc/gcG)	Rv0747	PE_PGRS10	PE-PGRS family protein PE_PGRS10
839123	0	A	SNP	G	83	35	117	100	118	Arg225Gly (agg/Ggg)	Rv0747	PE_PGRS10	PE-PGRS family protein PE_PGRS10
839129	0	C	SNP	G	84	35	116	100	119	Arg227Gly (cgc/Ggc)	Rv0747	PE_PGRS10	PE-PGRS family protein PE_PGRS10
839194	0	A	SNP	G	89	57	138	100	146	Thr248Thr (aca/acG)	Rv0747	PE_PGRS10	PE-PGRS family protein PE_PGRS10
839334	0	A	SNP	G	87	91	174	100	178	Lys295Arg (aaa/aGa)	Rv0747	PE_PGRS10	PE-PGRS family protein PE_PGRS10
839348	0	A	SNP	G	92	86	173	100	178	Ser300Gly (agc/Ggc)	Rv0747	PE_PGRS10	PE-PGRS family protein PE_PGRS10
840195	0	G	Del	GAP	14	22	33	92.31	39		Rv0747	PE_PGRS10	PE-PGRS family protein PE_PGRS10
840196	0	G	Del	GAP	14	22	33	100	36		Rv0747	PE_PGRS10	PE-PGRS family protein PE_PGRS10
840197	0	G	Del	GAP	14	22	33	100	36		Rv0747	PE_PGRS10	PE-PGRS family protein PE_PGRS10
840198	0	G	Del	GAP	14	22	33	100	36		Rv0747	PE_PGRS10	PE-PGRS family protein PE_PGRS10
840199	0	A	Del	GAP	14	22	33	100	36		Rv0747	PE_PGRS10	PE-PGRS family protein PE_PGRS10
840200	0	A	Del	GAP	14	22	33	100	36		Rv0747	PE_PGRS10	PE-PGRS family protein PE_PGRS10
840201	0	G	Del	GAP	14	18	29	88.89	36		Rv0747	PE_PGRS10	PE-PGRS family protein PE_PGRS10
840202	0	C	Del	GAP	14	18	29	88.89	36		Rv0747	PE_PGRS10	PE-PGRS family protein PE_PGRS10
840203	0	A	Del	GAP	14	18	29	88.89	36		Rv0747	PE_PGRS10	PE-PGRS family protein PE_PGRS10
840204	0	C	Del	GAP	14	18	29	88.89	36		Rv0747	PE_PGRS10	PE-PGRS family protein PE_PGRS10
840205	0	C	Del	GAP	14	18	29	88.89	36		Rv0747	PE_PGRS10	PE-PGRS family protein PE_PGRS10
840206	0	C	Del	GAP	14	18	29	88.89	36		Rv0747	PE_PGRS10	PE-PGRS family protein PE_PGRS10
840207	0	T	Del	GAP	14	18	29	88.89	36		Rv0747	PE_PGRS10	PE-PGRS family protein PE_PGRS10
840208	0	C	Del	GAP	14	18	29	88.89	36		Rv0747	PE_PGRS10	PE-PGRS family protein PE_PGRS10
840209	0	G	Del	GAP	14	18	29	88.89	36		Rv0747	PE_PGRS10	PE-PGRS family protein PE_PGRS10
840210	0	C	Del	GAP	14	18	29	84.21	38		Rv0747	PE_PGRS10	PE-PGRS family protein PE_PGRS10
840496	0	C	SNP	G	44	50	92	86.24	109	Gly682Gly (ggc/ggG)	Rv0747	PE_PGRS10	PE-PGRS family protein PE_PGRS10
840847	0	C	SNP	T	146	124	259	99.63	271	Gly799Gly (ggc/ggT)	Rv0747	PE_PGRS10	PE-PGRS family protein PE_PGRS10
841290	0	A	Del	GAP	121	98	215	100	219		Rv0749	vapC31	ribonuclease VapC31
841291	0	A	Del	GAP	121	98	215	99.55	220		Rv0749	vapC31	ribonuclease VapC31
841764	0	G	SNP	C	125	110	233	100	235	Thr37Thr (acc/acG)	Rv0749A	-	hypothetical protein
842153	0	G	SNP	A	113	126	237	98.76	242	Glu41Lys (gag/Aag)	Rv0750	-	hypothetical protein
847995	0	T	SNP	C	129	129	255	99.61	259
852910	0	C	SNP	T	125	125	246	100	250	Pro172Leu (ccc/cTc)	Rv0758	phoR	two component system response sensor kinase PhoR
854253	0	C	Del	GAP	92	103	198	92.86	210
857643	0	C	SNP	G	105	106	209	98.14	215	Gly132Ala (ggc/gCc)	Rv0764c	cyp51	lanosterol 14-alpha demethylase
857696	0	A	SNP	G	112	110	215	99.55	223	Ala114Ala (gct/gcC)	Rv0764c	cyp51	lanosterol 14-alpha demethylase
858464	0	A	SNP	G	123	110	232	99.57	234	Val134Ala (gtg/gCg)	Rv0765c	-	oxidoreductase
874835	1	C	Ins	C	127	108	235	96.71	236
874835	2	C	Ins	G	128	108	236	97.12	236
876141	0	G	SNP	T	128	99	226	100	227
880562	0	G	SNP	T	132	112	242	100	244	Cys408Phe (tgc/tTc)	Rv0785	-	KsdD-like steroid dehydrogenase
882257	0	T	SNP	C	130	136	261	100	266	Tyr267His (tac/Cac)	Rv0787	-	hypothetical protein
890377	0	A	Del	GAP	23	40	65	92.65	68
890378	0	G	Del	GAP	23	40	65	94.03	67
890379	0	G	Del	GAP	23	40	65	94.03	67
890380	0	C	Del	GAP	24	40	66	96.97	66
890381	0	A	Del	GAP	24	40	66	96.97	66
890382	0	A	Del	GAP	24	40	66	96.97	66
890383	0	C	Del	GAP	24	40	66	96.97	66
890384	0	C	Del	GAP	24	40	66	96.97	66
890385	0	A	Del	GAP	24	40	66	96.97	66
890386	0	C	Del	GAP	24	40	66	96.97	66
890387	0	C	Del	GAP	24	40	66	96.97	66
890388	0	A	Del	GAP	23	40	65	95.45	66		Rv0797	-	insertion sequence element IS1547 transposase
890389	0	T	Del	GAP	23	40	65	95.45	66		Rv0797	-	insertion sequence element IS1547 transposase
890390	0	G	Del	GAP	23	40	65	95.45	66		Rv0797	-	insertion sequence element IS1547 transposase
890391	0	G	Del	GAP	23	40	65	95.45	66		Rv0797	-	insertion sequence element IS1547 transposase
890392	0	T	Del	GAP	24	40	66	96.97	66		Rv0797	-	insertion sequence element IS1547 transposase
890393	0	T	SNP	C	24	40	64	94.12	68	Val2Val (gtt/gtC)	Rv0797	-	insertion sequence element IS1547 transposase
890549	0	G	SNP	A	23	53	75	98.7	77	Trp54_ (tgg/tgA)	Rv0797	-	insertion sequence element IS1547 transposase
891011	0	A	SNP	G	46	39	82	98.84	86	Leu208Leu (cta/ctG)	Rv0797	-	insertion sequence element IS1547 transposase
893733	0	T	SNP	G	127	114	238	100	241	Leu139Arg (ctg/cGg)	Rv0800	pepC	M18 family aminopeptidase
895761	0	G	SNP	T	128	100	226	98.28	232
896979	0	T	SNP	C	118	114	228	99.57	233	Val387Ala (gta/gCa)	Rv0803	purL	phosphoribosylformylglycinamidine synthase 2
897948	0	C	SNP	A	127	97	222	96.97	231	Ala710Glu (gcg/gAg)	Rv0803	purL	phosphoribosylformylglycinamidine synthase 2
900221	0	T	SNP	C	107	135	239	100	242	Val370Val (gta/gtG)	Rv0806c	cpsY	exopolysaccharide phosphotransferase CpsY
903537	0	G	SNP	T	101	112	213	100	213	Arg476Leu (cgg/cTg)	Rv0808	purF	amidophosphoribosyltransferase
903550	0	T	SNP	C	103	115	215	100	218	Ala480Ala (gct/gcC)	Rv0808	purF	amidophosphoribosyltransferase
903913	0	T	SNP	C	110	107	214	100	217	Gly63Gly (ggt/ggC)	Rv0809	purM	phosphoribosylformylglycinamidine cyclo-ligase PurM
906742	0	T	SNP	C	119	101	218	99.55	221	Val107Ala (gtc/gCc)	Rv0812	-	amino acid aminotransferase
906857	0	A	SNP	G	118	119	236	100	237	Ile145Met (ata/atG)	Rv0812	-	amino acid aminotransferase
913918	0	C	SNP	G	87	102	182	98.95	191	Gly94Gly (ggg/ggC)	Rv0821c	phoY2	phosphate-transport system transcriptional regulator PhoY2
919551	0	C	SNP	T	99	117	213	98.63	219	Val1Val (gtg/gtA)	Rv0825c	-	hypothetical protein
921813	0	C	SNP	G	110	106	213	98.63	219
921909	0	C	SNP	T	90	111	198	99.01	203
925453	0	C	SNP	T	141	156	282	98.67	301	Ala31Ala (gcc/gcT)	Rv0833	PE_PGRS13	PE-PGRS family protein PE_PGRS13
927110	0	A	SNP	G	81	28	106	100	109	Ser584Gly (agt/Ggt)	Rv0833	PE_PGRS13	PE-PGRS family protein PE_PGRS13
927385	0	A	SNP	G	127	55	179	99.45	183	Gly675Gly (gga/ggG)	Rv0833	PE_PGRS13	PE-PGRS family protein PE_PGRS13
931123	0	T	SNP	C	131	137	266	99.26	270	Tyr57Tyr (tat/taC)	Rv0835	lpqQ	lipoprotein LpqQ		phylo (not 4)
932280	0	T	SNP	C	126	98	219	100	224	_218Trp (tag/tGg)	Rv0836c	-	hypothetical protein
934230	0	C	SNP	G	118	112	227	100	230
934611	0	G	SNP	T	126	101	224	98.7	230
936621	0	C	Del	GAP	96	100	196	91.16	215		Rv0840c	pip	proline iminopeptidase
936622	0	C	Del	GAP	96	100	196	92.45	212		Rv0840c	pip	proline iminopeptidase
936623	0	A	Del	GAP	96	100	196	92.89	211		Rv0840c	pip	proline iminopeptidase
940929	0	G	Del	GAP	117	99	218	99.08	218		Rv0844c	narL	nitrate/nitrite response transcriptional regulator NarL
940930	0	C	Del	GAP	117	99	218	98.63	219		Rv0844c	narL	nitrate/nitrite response transcriptional regulator NarL
940931	0	A	Del	GAP	117	99	218	99.08	218		Rv0844c	narL	nitrate/nitrite response transcriptional regulator NarL
940932	0	A	Del	GAP	117	99	218	98.63	219		Rv0844c	narL	nitrate/nitrite response transcriptional regulator NarL
940933	0	T	Del	GAP	117	99	218	99.08	218		Rv0844c	narL	nitrate/nitrite response transcriptional regulator NarL
940934	0	G	Del	GAP	117	99	218	98.63	219		Rv0844c	narL	nitrate/nitrite response transcriptional regulator NarL
941845	0	C	SNP	A	122	94	210	99.08	218	Ala219Glu (gcg/gAg)	Rv0845	-	sensor histidine kinase NarS
942616	0	C	SNP	A	102	132	230	99.57	235
945214	0	G	SNP	A	133	116	247	100	249	Gly93Ser (ggt/Agt)	Rv0848	cysK2	cysteine synthase CysK
945238	0	G	SNP	T	126	114	235	100	240	Ala101Ser (gcc/Tcc)	Rv0848	cysK2	cysteine synthase CysK
949535	0	T	SNP	C	107	133	233	100	240	Ala528Ala (gca/gcG)	Rv0853c	pdc	alpha-keto-acid decarboxylase
950116	0	C	SNP	G	114	117	227	99.14	233	Ala335Pro (gcg/Ccg)	Rv0853c	pdc	alpha-keto-acid decarboxylase
955524	0	A	SNP	G	104	131	232	100	235	Ser150Gly (agc/Ggc)	Rv0859	-	acyltransferase
957117	0	T	SNP	C	126	108	230	99.57	235	Asp275Asp (gat/gaC)	Rv0860	fadB	fatty oxidation protein FadB
957306	0	C	SNP	T	92	123	211	100	215	Ala338Ala (gcc/gcT)	Rv0860	fadB	fatty oxidation protein FadB
960367	0	A	SNP	G	111	107	214	100	218	Leu749Ser (ttg/tCg)	Rv0862c	-	hypothetical protein
964969	0	T	SNP	C	137	95	216	97.48	238	Ala189Ala (gca/gcG)	Rv0867c	rpfA	resuscitation-promoting factor RpfA
964978	1	G	Ins	G	116	70	186	77.5	187		Rv0867c	rpfA	resuscitation-promoting factor RpfA
964978	2	G	Ins	C	116	68	184	76.67	187		Rv0867c	rpfA	resuscitation-promoting factor RpfA
964978	3	G	Ins	G	116	71	187	77.92	187		Rv0867c	rpfA	resuscitation-promoting factor RpfA
964978	4	G	Ins	G	116	71	187	77.92	187		Rv0867c	rpfA	resuscitation-promoting factor RpfA
964978	5	G	Ins	G	116	71	187	77.92	187		Rv0867c	rpfA	resuscitation-promoting factor RpfA
964978	6	G	Ins	C	116	71	187	77.92	187		Rv0867c	rpfA	resuscitation-promoting factor RpfA
968426	1	A	Ins	G	127	97	224	76.19	224		Rv0872c	PE_PGRS15	PE-PGRS family protein PE_PGRS15
968426	2	A	Ins	C	127	96	223	75.85	224		Rv0872c	PE_PGRS15	PE-PGRS family protein PE_PGRS15
968426	3	A	Ins	C	127	97	224	76.19	224		Rv0872c	PE_PGRS15	PE-PGRS family protein PE_PGRS15
968426	4	A	Ins	G	127	97	224	76.19	224		Rv0872c	PE_PGRS15	PE-PGRS family protein PE_PGRS15
968426	5	A	Ins	G	127	97	224	76.19	224		Rv0872c	PE_PGRS15	PE-PGRS family protein PE_PGRS15
968426	6	A	Ins	G	127	96	223	75.85	224		Rv0872c	PE_PGRS15	PE-PGRS family protein PE_PGRS15
968426	7	A	Ins	T	127	97	224	76.19	224		Rv0872c	PE_PGRS15	PE-PGRS family protein PE_PGRS15
968426	8	A	Ins	T	127	97	224	76.19	224		Rv0872c	PE_PGRS15	PE-PGRS family protein PE_PGRS15
968426	9	A	Ins	G	126	97	223	75.85	224		Rv0872c	PE_PGRS15	PE-PGRS family protein PE_PGRS15
969762	0	C	SNP	G	131	112	232	98.78	246	Gly161Gly (ggg/ggC)	Rv0872c	PE_PGRS15	PE-PGRS family protein PE_PGRS15
976897	1	T	Ins	G	72	72	144	78.69	145		Rv0878c	PPE13	PPE family protein PPE13
979704	0	G	SNP	C	115	131	238	99.6	247	Gly115Arg (ggc/Cgc)	Rv0881	-	tRNA/rRNA methyltransferase
986463	0	G	SNP	C	130	118	246	100	248
990001	0	G	SNP	C	123	121	239	100	244	Pro866Ala (ccc/Gcc)	Rv0890c	-	HTH-type transcriptional regulator
991939	0	G	SNP	A	156	138	290	99.32	296	Arg220Cys (cgc/Tgc)	Rv0890c	-	HTH-type transcriptional regulator
993346	0	A	SNP	C	124	123	243	100	247	Val37Gly (gtt/gGt)	Rv0891c	-	hypothetical protein
996263	0	G	SNP	A	129	128	254	100	257	Thr11Thr (acc/acT)	Rv0893c	-	S-adenosylmethionine-dependentmethyltransferase
999343	1	A	Ins	T	128	121	249	99.2	249
1002172	0	G	SNP	A	113	114	225	98.7	230	Arg82Trp (cgg/Tgg)	Rv0897c	-	oxidoreductase
1007198	0	A	SNP	G	141	161	298	100	302	Leu328Pro (ctg/cCg)	Rv0904c	accD3	acetyl-CoAcarboxylase carboxyl transferase subunit beta
1007660	0	G	Del	GAP	112	103	214	99.08	217		Rv0904c	accD3	acetyl-CoAcarboxylase carboxyl transferase subunit beta
1008460	0	C	SNP	T	123	136	256	100	259	Ser85Phe (tcc/tTc)	Rv0905	echA6	enoyl-CoA hydratase EchA6
1009500	0	C	SNP	T	110	120	227	99.57	231	Pro186Leu (ccg/cTg)	Rv0906	-	hypothetical protein
1010204	1	C	Ins	G	101	122	223	96.96	223		Rv0907	-	hypothetical protein
1012815	0	C	SNP	G	119	119	235	99.58	239	Ala362Gly (gcc/gGc)	Rv0908	ctpE	metal cation transporter ATPase E
1023911	0	C	SNP	G	128	109	232	100	237
1024346	0	A	SNP	G	134	134	268	99.63	269	Ser46Gly (agt/Ggt)	Rv0918	-	hypothetical protein
1025106	0	T	SNP	C	100	121	219	99.1	223	Phe141Phe (ttt/ttC)	Rv0919	-	GCN5-like N-acetyltransferase
1026482	0	G	SNP	A	107	118	220	99.12	227	Pro112Leu (ccc/cTc)	Rv0920c	-	transposase
1029586	0	G	SNP	A	111	123	231	100	234	Pro331Leu (ccc/cTc)	Rv0923c	-	hypothetical protein
1034381	0	G	SNP	A	115	106	218	100	221	Ala84Val (gct/gTt)	Rv0927c	-	oxidoreductase
1037012	0	T	SNP	C	111	137	244	99.6	249	Met5Thr (atg/aCg)	Rv0930	pstA1	phosphate ABC transporter permease PstA
1037911	0	C	SNP	T	110	122	228	100	232	Arg305_ (cga/Tga)	Rv0930	pstA1	phosphate ABC transporter permease PstA
1047165	0	T	SNP	C	118	122	239	98.36	244	Cys344Arg (tgc/Cgc)	Rv0938	ligD	multifunctional non-homologous end joining DNA repair protein/ATP dependent DNA ligase LigD
1047641	0	C	SNP	T	133	146	277	98.94	282	Ser502Ser (agc/agT)	Rv0938	ligD	multifunctional non-homologous end joining DNA repair protein/ATP dependent DNA ligase LigD
1054784	0	C	SNP	G	110	146	249	99.61	257	Arg180Gly (cgc/Ggc)	Rv0945	-	oxidoreductase
1068151	0	T	SNP	C	111	111	216	100	222	His197His (cat/caC)	Rv0956	purN	phosphoribosylglycinamide formyltransferase PurN
1068432	0	A	SNP	G	124	121	240	99.59	246	Pro76Pro (cca/ccG)	Rv0957	purH	bifunctionalphosphoribosylaminoimidazolecarboxamide formyltransferase/inosinemonophosphate cyclohydrolase
1070702	0	T	SNP	C	125	94	219	100	219	Ser274Pro (tcc/Ccc)	Rv0958	-	magnesium chelatase
1071349	0	G	SNP	C	114	109	222	98.24	227	Gly32Ala (ggc/gCc)	Rv0959	-	hypothetical protein
1074558	0	G	SNP	A	123	110	227	100	233	Pro186Leu (ccc/cTc)	Rv0962c	lprP	lipoprotein LprP
1075279	0	T	SNP	C	107	116	219	100	223
1076309	0	G	SNP	T	105	117	211	99.55	223	Pro124Thr (cct/Act)	Rv0964c	-	hypothetical protein
1077312	0	A	SNP	G	97	95	190	100	192	Val175Ala (gtg/gCg)	Rv0966c	-	hypothetical protein
1079927	0	C	SNP	A	123	136	256	100	259	Thr395Thr (acc/acA)	Rv0969	ctpV	copper-exporting ATPase
1080192	0	G	SNP	A	112	111	221	99.55	224	Asp484Asn (gat/Aat)	Rv0969	ctpV	copper-exporting ATPase
1081681	0	T	SNP	C	119	115	230	100	234	Val210Val (gtt/gtC)	Rv0970	-	integral membrane protein
1087193	0	G	SNP	C	127	121	246	100	248	Asn51Lys (aac/aaG)	Rv0974c	accD2	acetyl-/propionyl-CoA carboxylase subunit beta
1090188	1	A	Ins	G	110	120	230	95.83	230
1093406	0	A	SNP	G	106	132	235	100	238	Val317Val (gtt/gtC)	Rv0978c	PE_PGRS17	PE-PGRS family protein PE_PGRS17
1095490	0	A	SNP	G	54	119	171	97.19	178	Val321Ala (gtc/gCc)	Rv0980c	PE_PGRS18	PE-PGRS family protein PE_PGRS18
1095644	0	C	SNP	T	16	65	75	98.78	82	Ala270Thr (gcg/Acg)	Rv0980c	PE_PGRS18	PE-PGRS family protein PE_PGRS18
1095678	0	A	SNP	G	35	41	74	98.7	77	Gly258Gly (ggt/ggC)	Rv0980c	PE_PGRS18	PE-PGRS family protein PE_PGRS18
1095981	0	A	SNP	C	165	116	278	98.94	284	Gly157Gly (ggt/ggG)	Rv0980c	PE_PGRS18	PE-PGRS family protein PE_PGRS18
1096633	0	T	SNP	G	120	123	240	100	243
1097220	0	C	SNP	T	112	136	246	99.6	249	Ser133Ser (tcc/tcT)	Rv0981	mprA	two-component response regulator MrpA
1098523	0	T	SNP	A	132	116	245	99.2	250	Leu339His (ctt/cAt)	Rv0982	mprB	two component histidine-protein kinase/phosphatase MprB
1099058	0	G	SNP	A	111	102	208	98.61	216
1100234	0	T	SNP	C	136	121	254	100	257	Leu390Pro (ctg/cCg)	Rv0983	pepD	serine protease PepD
1100414	0	G	SNP	A	97	124	219	99.1	223	Gly450Asp (ggc/gAc)	Rv0983	pepD	serine protease PepD
1104690	0	T	SNP	G	163	150	304	100	313	Phe717Val (ttc/Gtc)	Rv0987	-	adhesion component ABC transporter permease
1106099	0	C	SNP	T	126	125	250	99.6	252	Ile328Ile (atc/atT)	Rv0988	-	hypothetical protein
1106422	0	T	SNP	C	125	128	244	99.22	255	Ile321Val (ata/Gta)	Rv0989c	grcC2	polyprenyl-diphosphate synthase GrcC
1107940	0	A	SNP	C	141	122	260	98.5	267	Ser54Ala (tcc/Gcc)	Rv0990c	-	hypothetical protein
1109975	0	A	SNP	G	114	130	241	100	244	Gln235Arg (cag/cGg)	Rv0993	galU	UTP--glucose-1-phosphate uridylyltransferase
1110721	0	T	SNP	C	98	122	214	100	220	Arg151Arg (cgt/cgC)	Rv0994	moeA1	molybdopterin molybdenumtransferase 1
1111514	0	A	SNP	G	135	115	248	98.81	253	Ile416Val (atc/Gtc)	Rv0994	moeA1	molybdopterin molybdenumtransferase 1
1111852	0	G	SNP	T	100	120	217	99.1	222	Asp81Tyr (gat/Tat)	Rv0995	rimJ	ribosomal-protein-alanine acetyltransferase RimJ
1113733	0	C	SNP	A	89	124	210	98.16	217
1115509	0	C	SNP	T	118	124	239	100	242	Ile254Ile (atc/atT)	Rv0998	-	acetyltransferase
1120338	0	C	SNP	T	129	116	238	96.46	254	Ala106Val (gcg/gTg)	Rv1003	-	rRNA small subunit methyltransferase I
1126889	0	G	SNP	C	90	111	198	99.5	202	Arg39Gly (cgc/Ggc)	Rv1007c	metS	methionine--tRNA ligase
1127648	0	C	SNP	A	112	126	233	99.58	239	Thr187Asn (acc/aAc)	Rv1008	tatD	deoxyribonuclease TatD
1139089	0	G	SNP	C	116	113	228	99.57	230	Thr41Thr (acg/acC)	Rv1020	mfd	transcription-repair coupling factor
1144409	0	T	SNP	G	118	105	220	99.11	225	Ile225Ser (atc/aGc)	Rv1022	lpqU	lipoprotein LpqU
1144585	0	A	SNP	G	124	108	230	100	232	Arg8Gly (agg/Ggg)	Rv1023	eno	enolase
1148259	0	A	SNP	G	108	102	209	99.53	211
1149551	0	C	SNP	T	114	109	221	100	223	Glu712Glu (gag/gaA)	Rv1028c	kdpD	sensor protein KdpD
1150585	0	G	SNP	A	131	124	247	99.61	256	Pro368Ser (ccc/Tcc)	Rv1028c	kdpD	sensor protein KdpD
1151054	0	C	SNP	G	132	122	252	99.61	255	Ser211Ser (tcg/tcC)	Rv1028c	kdpD	sensor protein KdpD
1152805	0	T	SNP	A	116	105	220	100	221	Leu265Gln (ctg/cAg)	Rv1029	kdpA	potassium-transporting ATPase subunit A
1152863	0	A	SNP	G	113	118	229	99.14	233	Gln284Gln (caa/caG)	Rv1029	kdpA	potassium-transporting ATPase subunit A
1153388	0	C	SNP	T	111	113	219	99.12	226	Asn459Asn (aac/aaT)	Rv1029	kdpA	potassium-transporting ATPase subunit A
1160770	0	T	SNP	A	106	126	229	98.72	235	Gln20Leu (cag/cTg)	Rv1037c	esxI	ESAT-6 like protein EsxI
1163134	0	T	SNP	C	125	113	231	99.58	239	Gly81Gly (gga/ggG)	Rv1040c	PE8	PE family protein PE8
1164336	0	G	SNP	A	103	96	199	99	201
1164571	0	A	SNP	G	105	117	221	99.55	223
1165521	1	T	Ins	A	101	119	220	95.65	220
1168715	1	C	Ins	T	118	117	235	95.92	235
1173750	0	G	SNP	T	113	123	234	100	236	Ala290Ala (gcg/gcT)	Rv1050	-	oxidoreductase
1177184	0	C	SNP	A	110	103	211	100	213
1178116	0	T	SNP	C	119	111	225	100	230	Thr163Thr (act/acC)	Rv1056	-	hypothetical protein
1188985	0	G	SNP	A	127	109	225	97.12	243	Gly480Gly (ggc/ggT)	Rv1067c	PE_PGRS19	PE-PGRS family protein PE_PGRS19
1189197	0	C	Del	GAP	58	93	143	83.89	180		Rv1067c	PE_PGRS19	PE-PGRS family protein PE_PGRS19
1189198	0	G	Del	GAP	58	93	143	84.36	179		Rv1067c	PE_PGRS19	PE-PGRS family protein PE_PGRS19
1189199	0	C	Del	GAP	58	93	143	85.31	177		Rv1067c	PE_PGRS19	PE-PGRS family protein PE_PGRS19
1189200	0	C	Del	GAP	58	93	143	85.31	177		Rv1067c	PE_PGRS19	PE-PGRS family protein PE_PGRS19
1189201	0	G	Del	GAP	59	93	143	87.36	174		Rv1067c	PE_PGRS19	PE-PGRS family protein PE_PGRS19
1189202	0	T	Del	GAP	59	93	143	94.41	161		Rv1067c	PE_PGRS19	PE-PGRS family protein PE_PGRS19
1190093	0	A	SNP	C	152	79	229	96.25	240	Leu111Trp (ttg/tGg)	Rv1067c	PE_PGRS19	PE-PGRS family protein PE_PGRS19
1191497	0	T	SNP	A	10	4	12	82.35	17	Thr218Ser (acg/Tcg)	Rv1068c	PE_PGRS20	PE-PGRS family protein PE_PGRS20
1191741	0	G	SNP	A	131	51	179	82.35	221	Tyr136Tyr (tac/taT)	Rv1068c	PE_PGRS20	PE-PGRS family protein PE_PGRS20
1193463	0	T	SNP	A	112	128	238	99.59	241	Thr271Ser (acc/Tcc)	Rv1069c	-	hypothetical protein
1200418	0	A	SNP	G	111	129	240	99.59	241
1211369	0	A	SNP	C	127	145	268	100	272	Ser259Arg (agc/Cgc)	Rv1086	-	(2Z,6E)-farnesyl diphosphate synthase
1212624	0	C	SNP	T	7	6	13	86.67	15	Gly355Gly (ggc/ggT)	Rv1087	PE_PGRS21	PE-PGRS family protein PE_PGRS21
1212626	0	A	SNP	C	6	6	12	92.31	13	Asp356Ala (gac/gCc)	Rv1087	PE_PGRS21	PE-PGRS family protein PE_PGRS21
1212634	0	G	SNP	A	5	4	8	90	10	Ala359Thr (gcc/Acc)	Rv1087	PE_PGRS21	PE-PGRS family protein PE_PGRS21
1212825	0	T	SNP	C	25	82	103	94.69	113	Gly422Gly (ggt/ggC)	Rv1087	PE_PGRS21	PE-PGRS family protein PE_PGRS21
1212827	0	T	SNP	G	25	79	104	94.55	110	Val423Gly (gtc/gGc)	Rv1087	PE_PGRS21	PE-PGRS family protein PE_PGRS21
1212834	0	T	SNP	G	26	82	108	93.1	116	Gly425Gly (ggt/ggG)	Rv1087	PE_PGRS21	PE-PGRS family protein PE_PGRS21
1212837	0	T	SNP	C	29	87	115	95.87	121	Ala426Ala (gct/gcC)	Rv1087	PE_PGRS21	PE-PGRS family protein PE_PGRS21
1212971	0	T	SNP	C	141	60	198	100	201	Val471Ala (gtc/gCc)	Rv1087	PE_PGRS21	PE-PGRS family protein PE_PGRS21
1215105	0	T	Del	GAP	108	130	234	98.76	241
1218028	0	G	Del	GAP	14	5	19	100	19		Rv1091	PE_PGRS22	PE-PGRS family protein PE_PGRS22
1218029	0	G	Del	GAP	14	5	19	100	19		Rv1091	PE_PGRS22	PE-PGRS family protein PE_PGRS22
1218030	0	C	Del	GAP	14	5	19	100	19		Rv1091	PE_PGRS22	PE-PGRS family protein PE_PGRS22
1218031	0	C	Del	GAP	14	5	19	100	19		Rv1091	PE_PGRS22	PE-PGRS family protein PE_PGRS22
1218032	0	G	Del	GAP	14	5	19	100	19		Rv1091	PE_PGRS22	PE-PGRS family protein PE_PGRS22
1218033	0	C	Del	GAP	14	5	19	100	19		Rv1091	PE_PGRS22	PE-PGRS family protein PE_PGRS22
1218034	0	G	Del	GAP	14	5	19	100	19		Rv1091	PE_PGRS22	PE-PGRS family protein PE_PGRS22
1218035	0	G	Del	GAP	14	5	19	100	19		Rv1091	PE_PGRS22	PE-PGRS family protein PE_PGRS22
1218036	0	C	Del	GAP	14	5	19	100	19		Rv1091	PE_PGRS22	PE-PGRS family protein PE_PGRS22
1218037	0	C	Del	GAP	14	5	19	100	19		Rv1091	PE_PGRS22	PE-PGRS family protein PE_PGRS22
1218038	0	G	Del	GAP	14	5	19	100	19		Rv1091	PE_PGRS22	PE-PGRS family protein PE_PGRS22
1218039	0	C	Del	GAP	14	5	19	100	19		Rv1091	PE_PGRS22	PE-PGRS family protein PE_PGRS22
1218040	0	C	Del	GAP	14	5	19	100	19		Rv1091	PE_PGRS22	PE-PGRS family protein PE_PGRS22
1218041	0	G	Del	GAP	14	5	19	100	19		Rv1091	PE_PGRS22	PE-PGRS family protein PE_PGRS22
1218042	0	G	Del	GAP	14	5	19	100	19		Rv1091	PE_PGRS22	PE-PGRS family protein PE_PGRS22
1218043	0	C	Del	GAP	14	5	19	100	19		Rv1091	PE_PGRS22	PE-PGRS family protein PE_PGRS22
1218044	0	G	Del	GAP	14	5	19	100	19		Rv1091	PE_PGRS22	PE-PGRS family protein PE_PGRS22
1218045	0	G	Del	GAP	14	5	19	100	19		Rv1091	PE_PGRS22	PE-PGRS family protein PE_PGRS22
1218046	0	C	Del	GAP	14	5	19	100	19		Rv1091	PE_PGRS22	PE-PGRS family protein PE_PGRS22
1218047	0	G	Del	GAP	14	5	19	100	19		Rv1091	PE_PGRS22	PE-PGRS family protein PE_PGRS22
1218048	0	C	Del	GAP	14	5	19	100	19		Rv1091	PE_PGRS22	PE-PGRS family protein PE_PGRS22
1218049	0	C	Del	GAP	14	5	19	100	19		Rv1091	PE_PGRS22	PE-PGRS family protein PE_PGRS22
1218050	0	G	Del	GAP	14	5	19	100	19		Rv1091	PE_PGRS22	PE-PGRS family protein PE_PGRS22
1218051	0	G	Del	GAP	14	5	19	100	19		Rv1091	PE_PGRS22	PE-PGRS family protein PE_PGRS22
1218052	0	C	Del	GAP	14	5	19	100	19		Rv1091	PE_PGRS22	PE-PGRS family protein PE_PGRS22
1218053	0	G	Del	GAP	14	5	19	100	19		Rv1091	PE_PGRS22	PE-PGRS family protein PE_PGRS22
1218054	0	G	Del	GAP	14	5	19	100	19		Rv1091	PE_PGRS22	PE-PGRS family protein PE_PGRS22
1218055	0	C	Del	GAP	14	5	19	100	19		Rv1091	PE_PGRS22	PE-PGRS family protein PE_PGRS22
1218056	0	C	Del	GAP	14	5	19	100	19		Rv1091	PE_PGRS22	PE-PGRS family protein PE_PGRS22
1218057	0	A	Del	GAP	14	5	19	100	19		Rv1091	PE_PGRS22	PE-PGRS family protein PE_PGRS22
1218058	0	A	Del	GAP	14	5	19	100	19		Rv1091	PE_PGRS22	PE-PGRS family protein PE_PGRS22
1218059	0	G	Del	GAP	14	5	19	100	19		Rv1091	PE_PGRS22	PE-PGRS family protein PE_PGRS22
1218060	0	C	Del	GAP	14	5	19	100	19		Rv1091	PE_PGRS22	PE-PGRS family protein PE_PGRS22
1218061	0	C	Del	GAP	14	5	19	100	19		Rv1091	PE_PGRS22	PE-PGRS family protein PE_PGRS22
1218062	0	G	Del	GAP	14	5	19	100	19		Rv1091	PE_PGRS22	PE-PGRS family protein PE_PGRS22
1218063	0	G	Del	GAP	14	5	19	100	19		Rv1091	PE_PGRS22	PE-PGRS family protein PE_PGRS22
1218064	0	C	Del	GAP	14	5	19	100	19		Rv1091	PE_PGRS22	PE-PGRS family protein PE_PGRS22
1218065	0	G	Del	GAP	14	5	19	100	19		Rv1091	PE_PGRS22	PE-PGRS family protein PE_PGRS22
1218066	0	G	Del	GAP	14	5	19	100	19		Rv1091	PE_PGRS22	PE-PGRS family protein PE_PGRS22
1218067	0	T	Del	GAP	14	5	19	100	19		Rv1091	PE_PGRS22	PE-PGRS family protein PE_PGRS22
1218068	0	G	Del	GAP	14	5	19	100	19		Rv1091	PE_PGRS22	PE-PGRS family protein PE_PGRS22
1218069	0	G	Del	GAP	14	5	19	100	19		Rv1091	PE_PGRS22	PE-PGRS family protein PE_PGRS22
1218070	0	C	Del	GAP	14	5	19	100	19		Rv1091	PE_PGRS22	PE-PGRS family protein PE_PGRS22
1220680	0	T	SNP	C	111	104	210	100	215	Val36Ala (gta/gCa)	Rv1093	glyA1	serine hydroxymethyltransferase
1224367	0	T	SNP	C	78	74	147	99.35	153
1224572	0	G	SNP	T	106	90	196	97.51	201	Arg63Leu (cgg/cTg)	Rv1096	-	glycosyl hydrolase
1227830	0	G	SNP	T	106	115	219	100	221	Thr285Thr (acc/acA)	Rv1099c	glpX	fructose 1,6-bisphosphatase
1230778	0	G	SNP	A	112	114	223	98.69	229	Thr65Ile (acc/aTc)	Rv1102c	mazF3	mRNA interferase MazF3
1233751	0	A	SNP	G	127	99	220	98.69	229	Val69Ala (gtc/gCc)	Rv1106c	-	3 beta-hydroxysteroid dehydrogenase/delta 5-->4-isomerase
1236433	0	A	SNP	C	83	117	196	99.5	201	Glu83Asp (gaa/gaC)	Rv1110	lytB2	4-hydroxy-3-methylbut-2-enyl diphosphate reductase
1240214	0	C	SNP	G	106	103	203	97.21	215	Leu10Val (cta/Gta)	Rv1115	-	hypothetical protein
1240744	0	C	SNP	A	95	111	201	100	206	Asn186Lys (aac/aaA)	Rv1115	-	hypothetical protein
1241572	0	A	SNP	G	98	112	208	98.59	213
1244380	0	C	Del	GAP	101	95	191	96.55	203		Rv1121	zwf1	glucose-6-phosphate 1-dehydrogenase
1247391	0	A	SNP	C	121	110	230	99.57	232	Ser89Arg (agc/Cgc)	Rv1124	ephC	epoxide hydrolase EphC
1248382	0	A	SNP	G	118	119	235	100	237	Ser101Gly (agc/Ggc)	Rv1125	-	hypothetical protein
1248936	0	G	SNP	C	132	128	259	99.62	261	Pro285Pro (ccg/ccC)	Rv1125	-	hypothetical protein
1248978	0	T	SNP	C	130	136	264	100	266	Ala299Ala (gct/gcC)	Rv1125	-	hypothetical protein
1250340	0	A	SNP	G	125	110	230	100	235	Ala355Ala (gct/gcC)	Rv1127c	ppdK	pyruvate, phosphate dikinase PpdK
1251199	0	C	SNP	T	115	110	218	100	225	Gly69Glu (gga/gAa)	Rv1127c	ppdK	pyruvate, phosphate dikinase PpdK
1252164	0	T	SNP	C	116	85	198	98.53	204	Glu270Gly (gaa/gGa)	Rv1128c	-	hypothetical protein
1254562	0	A	SNP	G	110	125	234	99.16	237	Asp3Gly (gat/gGt)	Rv1130	prpD	methylcitrate dehydratase PrpD
1254809	0	C	SNP	T	89	92	180	98.37	184	Arg85Arg (cgc/cgT)	Rv1130	prpD	methylcitrate dehydratase PrpD
1262859	0	C	SNP	T	129	114	241	97.59	249	Gly424Ser (ggc/Agc)	Rv1135c	PPE16	PPE family protein PPE16
1265828	0	G	SNP	A	111	130	239	100	241	Leu221Leu (ctg/Ttg)	Rv1138c	-	oxidoreductase
1269028	0	G	SNP	C	111	107	214	99.54	219
1271187	0	C	SNP	G	111	97	205	100	208	Thr11Ser (acc/aGc)	Rv1144	-	oxidoreductase
1273250	1	G	Ins	A	107	121	228	97.44	228		Rv1145	-	transmembrane transport protein
1274230	0	C	SNP	T	119	106	222	98.25	229	Ser292Ser (agc/agT)	Rv1146	-	transmembrane transport protein
1275957	0	T	SNP	C	130	99	226	99.57	230
1276432	0	C	SNP	T	106	118	219	98.68	227	Lys439Lys (aag/aaA)	Rv1148c	-	hypothetical protein
1276588	0	C	SNP	G	112	88	196	100	200	Ala387Ala (gcg/gcC)	Rv1148c	-	hypothetical protein
1277869	1	G	Ins	T	111	106	217	97.31	217
1279279	0	T	SNP	C	103	121	220	98.25	228	Ala113Ala (gca/gcG)	Rv1151c	-	NAD-dependent protein deacylase
1281118	0	T	SNP	C	140	120	258	100	260	Thr123Ala (acg/Gcg)	Rv1154c	-	hypothetical protein
1281771	0	T	SNP	C	108	135	240	99.59	244	Ser115Pro (tcg/Ccg)	Rv1155	-	pyridoxine/pyridoxamine 5'-phosphate oxidase
1281984	0	G	SNP	A	118	129	243	100	247
1287170	0	A	SNP	G	140	94	232	98.73	237
1287372	0	G	SNP	C	127	143	267	97.83	276	Leu15Leu (ctg/ctC)	Rv1161	narG	nitrate reductase subunit alpha
1291270	0	A	SNP	C	116	109	221	98.68	228	Asp69Ala (gac/gCc)	Rv1162	narH	nitrate reductase subunit beta
1291671	0	T	SNP	C	126	120	242	99.6	247	Tyr203His (tac/Cac)	Rv1162	narH	nitrate reductase subunit beta
1292102	0	A	SNP	G	116	125	238	100	241	Pro346Pro (cca/ccG)	Rv1162	narH	nitrate reductase subunit beta
1298233	0	C	SNP	T	120	125	243	98	250	Ala154Thr (gca/Aca)	Rv1167c	-	transcriptional regulator
1306259	0	A	SNP	G	108	110	217	100	218	Ala656Ala (gct/gcC)	Rv1175c	fadH	NADPH dependent 2,4-dienoyl-CoA reductase FadH
1307598	0	C	SNP	G	124	117	240	100	241	Cys210Ser (tgc/tCc)	Rv1175c	fadH	NADPH dependent 2,4-dienoyl-CoA reductase FadH
1308317	0	T	SNP	C	135	109	243	98.39	248	His159Arg (cat/cGt)	Rv1176c	-	hypothetical protein
1313337	1	A	Ins	G	30	66	96	88.89	96
1313338	0	A	SNP	C	29	66	92	100	95
1315191	0	A	SNP	C	149	118	263	99.63	268	_489Tyr (taa/taC)	Rv1180	pks3	polyketide beta-ketoacyl synthase
1315884	0	G	SNP	A	133	108	238	99.59	242	Ala217Ala (gcg/gcA)	Rv1181	pks4	polyketide beta-ketoacyl synthase
1321096	0	G	SNP	A	134	126	257	98.48	264	Ser354Ser (tcg/tcA)	Rv1182	papA3	acyltransferase PapA
1325650	0	G	SNP	A	118	126	243	99.19	246
1327890	0	G	SNP	A	142	122	260	99.62	265	Asp472Asp (gac/gaT)	Rv1186c	-	hypothetical protein
1328687	0	G	SNP	C	124	126	246	100	250	Pro207Ala (ccc/Gcc)	Rv1186c	-	hypothetical protein
1330776	0	G	SNP	A	137	129	265	99.63	267	Asp463Asn (gac/Aac)	Rv1187	rocA	pyrroline-5-carboxylate dehydrogenase RocA
1339774	0	C	SNP	G	126	89	215	97.73	220	Gly142Gly (ggc/ggG)	Rv1196	PPE18	PPE family protein PPE18
1339823	0	A	SNP	G	122	106	222	98.28	232	Thr159Ala (acg/Gcg)	Rv1196	PPE18	PPE family protein PPE18
1339894	0	C	SNP	T	117	124	238	99.18	243	Leu182Leu (ctc/ctT)	Rv1196	PPE18	PPE family protein PPE18
1339905	0	C	SNP	T	117	125	239	99.18	244	Ala186Val (gcc/gTc)	Rv1196	PPE18	PPE family protein PPE18
1340500	0	G	SNP	T	102	108	206	97.67	215	Met384Ile (atg/atT)	Rv1196	PPE18	PPE family protein PPE18
1340784	0	T	SNP	C	84	109	190	98.97	195	Gly42Gly (ggt/ggC)	Rv1197	esxK	ESAT-6 like protein EsxK
1341295	0	A	SNP	G	102	106	205	100	208
1345016	0	C	SNP	T	112	122	227	100	234	Ala52Thr (gcc/Acc)	Rv1201c	dapD	2,3,4,5-tetrahydropyridine-2,6-dicarboxylate N-succinyltransferase
1351172	0	A	SNP	G	122	101	219	99.55	224
1360209	0	T	SNP	C	106	131	233	100	237	Ala531Ala (gca/gcG)	Rv1217c	-	tetronasin ABC transporter integral membrane protein
1361190	0	G	SNP	A	140	132	267	99.63	273	Ser204Ser (agc/agT)	Rv1217c	-	tetronasin ABC transporter integral membrane protein
1362006	0	T	SNP	C	94	113	204	98.1	211	Gln243Arg (caa/cGa)	Rv1218c	-	tetronasin ABC transporter ATP-binding protein
1365837	1	C	Ins	G	132	96	228	90.84	229
1365837	2	C	Ins	G	133	93	226	90.04	227
1367484	0	T	SNP	G	117	126	240	99.59	244	Trp8Gly (tgg/Ggg)	Rv1224	tatB	Sec-independent protein translocase protein TatB
1371470	0	G	SNP	A	121	106	226	98.7	230	Arg184His (cgt/cAt)	Rv1228	lpqX	lipoprotein LpqX
1371697	0	G	SNP	A	103	103	206	98.56	209	Ala57Thr (gcc/Acc)	Rv1228a	-	hypothetical protein
1374065	0	T	SNP	C	134	110	242	100	244	Ser45Gly (agc/Ggc)	Rv1230c	-	membrane protein
1375724	0	A	SNP	C	89	114	196	99.51	204	Cys149Gly (tgc/Ggc)	Rv1232c	-	hypothetical protein
1376568	1	C	Ins	G	98	129	227	91.9	227		Rv1233c	-	hypothetical protein
1377568	0	A	SNP	G	113	117	221	100	230	Val15Val (gta/gtG)	Rv1235	lpqY	trehalose ABC transporter substrate-binding lipoprotein LpqY
1382628	0	T	SNP	C	121	124	240	99.19	247	Lys139Glu (aaa/Gaa)	Rv1239c	corA	magnesium and cobalt transport transmembrane protein CorA
1386011	0	C	Del	GAP	149	114	259	93.59	281		Rv1243c	PE_PGRS23	PE-PGRS family protein PE_PGRS23
1387478	0	G	SNP	C	114	138	246	98.82	255	Asp208His (gac/Cac)	Rv1244	lpqZ	lipoprotein LpqZ
1390763	0	C	SNP	T	105	133	234	99.58	239	Val764Met (gtg/Atg)	Rv1248c	-	multifunctional 2-oxoglutarate dehydrogenase E1 component /2-oxoglutarate dehydrogenase dihydrolipoyllysine-residue succinyltransferase
1393626	0	A	SNP	G	147	127	270	100	274	Leu119Leu (ctt/ctC)	Rv1249c	-	membrane protein
1396618	0	C	SNP	A	125	103	226	98.28	232	Glu875_ (gag/Tag)	Rv1251c	-	hypothetical protein
1396922	0	T	SNP	C	147	120	265	100	267	Thr773Thr (aca/acG)	Rv1251c	-	hypothetical protein
1401033	0	C	SNP	T	107	107	210	99.53	215	Ser355Leu (tcg/tTg)	Rv1253	deaD	ATP-dependent RNA helicase DeaD
1411210	0	T	SNP	G	119	112	227	100	231	Val260Val (gtt/gtG)	Rv1263	amiB2	amidase AmiB
1413148	0	C	SNP	T	87	115	193	99.51	203
1414021	0	C	SNP	T	91	117	207	100	208	Arg607Gln (cgg/cAg)	Rv1266c	pknH	serine/threonine-protein kinase PknH
1422666	0	C	SNP	T	103	114	215	99.54	218	Gly462Glu (ggg/gAg)	Rv1273c	-	drug ABC transporter ATP-binding protein
1422667	0	C	SNP	T	103	115	216	99.09	220	Gly462Arg (ggg/Agg)	Rv1273c	-	drug ABC transporter ATP-binding protein
1434716	0	C	SNP	T	120	104	222	98.68	227	Asp186Asn (gac/Aac)	Rv1281c	oppD	oligopeptide ABC transporter ATP-binding protein OppD
1438028	0	C	SNP	G	110	90	195	96.15	208	Ser40Arg (agc/agG)	Rv1285	cysD	sulfate adenylyltransferase subunit 2
1440090	0	C	SNP	T	105	99	202	100	204	Thr395Ile (acc/aTc)	Rv1286	-	bifunctional sulfate adenyltransferase subunit 1 CysN/adenylylsulfate kinase CysC
1440469	0	C	SNP	G	102	99	200	100	201	Pro521Pro (ccc/ccG)	Rv1286	-	bifunctional sulfate adenyltransferase subunit 1 CysN/adenylylsulfate kinase CysC
1441545	0	G	SNP	A	16	9	25	100	25	Ala66Ala (gcg/gcA)	Rv1288	-	hypothetical protein
1441576	0	T	SNP	C	8	9	17	100	17	Leu77Leu (ttg/Ctg)	Rv1288	-	hypothetical protein
1441579	0	A	SNP	T	8	10	18	100	18	Asn78Tyr (aat/Tat)	Rv1288	-	hypothetical protein
1441582	0	T	SNP	C	9	11	20	100	20	Trp79Arg (tgg/Cgg)	Rv1288	-	hypothetical protein
1445781	0	A	SNP	G	99	120	216	99.55	220	Ala18Ala (gct/gcC)	Rv1291c	-	hypothetical protein
1450316	0	C	SNP	T	122	88	207	100	210	Ala314Ala (gcc/gcT)	Rv1294	thrA	homoserine dehydrogenase
1457144	0	C	SNP	T	95	109	203	100	204	Arg194Cys (cgc/Tgc)	Rv1300	hemK	release factor glutamine methyltransferase
1468208	0	A	SNP	C	90	125	211	91.49	235	Leu433Arg (ctg/cGg)	Rv1313c	-	insertion sequence element IS1557 transposase
1468492	0	C	SNP	A	134	122	253	99.22	258	Leu338Leu (ctg/ctT)	Rv1313c	-	insertion sequence element IS1557 transposase
1471659	0	C	SNP	T	144	141	278	100	285
1474587	0	G	SNP	T	44	47	90	97.85	93		Rvnr02	-	rRNA			linezolid (LZD)
1478357	0	G	SNP	T	114	119	229	99.57	234	Pro254Pro (ccc/ccA)	Rv1317c	alkA	bifunctional regulatory protein/DNA repair enzyme AlkA
1479085	0	T	SNP	C	100	128	228	98.7	231	Ile12Val (atc/Gtc)	Rv1317c	alkA	bifunctional regulatory protein/DNA repair enzyme AlkA
1479182	0	T	SNP	C	109	100	205	96.76	216
1480945	0	C	SNP	G	200	211	403	99.76	412	Thr519Thr (acg/acC)	Rv1319c	-	adenylate cyclase
1480948	0	C	SNP	T	199	212	407	99.76	412	Glu518Glu (gag/gaA)	Rv1319c	-	adenylate cyclase
1481185	0	A	SNP	C	263	217	470	99.17	484	Asp439Glu (gat/gaG)	Rv1319c	-	adenylate cyclase
1481563	0	C	SNP	T	175	232	397	99.75	408	Glu313Glu (gag/gaA)	Rv1319c	-	adenylate cyclase
1482627	0	T	SNP	C	111	114	222	100	225	Thr531Ala (acg/Gcg)	Rv1320c	-	adenylate cyclase
1484708	0	A	SNP	C	133	114	242	100	247	Ser144Arg (agc/Cgc)	Rv1321	-	endonuclease NucS
1489142	0	C	SNP	T	106	118	213	98.68	227	Gly275Asp (ggc/gAc)	Rv1325c	PE_PGRS24	PE-PGRS family protein PE_PGRS24
1490905	0	A	SNP	G	126	121	244	100	247	Ser470Pro (tct/Cct)	Rv1326c	glgB	1,4-alpha-glucan branching protein
1495836	0	G	SNP	A	89	112	198	99.01	203	Val425Met (gtg/Atg)	Rv1328	glgP	glycogen phosphorylase
1498951	0	G	SNP	T	118	96	212	99.53	215	Thr80Lys (acg/aAg)	Rv1329c	dinG	ATP-dependent helicase DinG
1499213	0	T	Del	GAP	96	92	187	99.47	189		Rv1330c	pncB1	nicotinic acid phosphoribosyltransferase PncB1
1499214	0	C	Del	GAP	96	92	187	99.47	189		Rv1330c	pncB1	nicotinic acid phosphoribosyltransferase PncB1
1499215	0	A	Del	GAP	96	93	187	100	189		Rv1330c	pncB1	nicotinic acid phosphoribosyltransferase PncB1
1499216	0	G	Del	GAP	96	93	187	100	189		Rv1330c	pncB1	nicotinic acid phosphoribosyltransferase PncB1
1499217	0	G	Del	GAP	96	93	187	100	189		Rv1330c	pncB1	nicotinic acid phosphoribosyltransferase PncB1
1499218	0	C	Del	GAP	96	93	187	100	189		Rv1330c	pncB1	nicotinic acid phosphoribosyltransferase PncB1
1499219	0	C	Del	GAP	96	93	187	100	189		Rv1330c	pncB1	nicotinic acid phosphoribosyltransferase PncB1
1499220	0	G	Del	GAP	96	93	187	100	189		Rv1330c	pncB1	nicotinic acid phosphoribosyltransferase PncB1
1499221	0	G	SNP	A	97	92	189	99.47	190	Pro447Ser (ccg/Tcg)	Rv1330c	pncB1	nicotinic acid phosphoribosyltransferase PncB1
1499274	0	C	SNP	G	107	110	217	100	217	Gly429Ala (ggc/gCc)	Rv1330c	pncB1	nicotinic acid phosphoribosyltransferase PncB1
1500909	0	C	SNP	T	110	97	207	98.1	211	Val83Val (gtc/gtT)	Rv1331	-	ATP-dependent Clp protease adapter protein ClpS
1501700	0	G	SNP	A	98	102	194	99.01	202	Val34Val (gtg/gtA)	Rv1333	-	hydrolase
1505909	0	G	SNP	C	115	91	205	98.1	210
1508029	0	C	SNP	T	107	108	211	99.08	217	Arg153Cys (cgc/Tgc)	Rv1341	-	non-canonical purine NTP pyrophosphatase
1513189	0	C	SNP	T	130	134	261	99.62	265	Ala48Val (gct/gTt)	Rv1348	irtA	iron ABC transporter ATP-binding protein/permease IrtA
1526819	0	C	SNP	A	143	152	293	100	295	Arg70Arg (cgg/Agg)	Rv1358	-	transcriptional regulator
1527616	0	G	SNP	C	121	148	264	98.53	273	Ala335Ala (gcg/gcC)	Rv1358	-	transcriptional regulator
1533241	0	G	SNP	C	98	133	225	88.85	260	Thr131Thr (acc/acG)	Rv1361c	PPE19	PPE family protein PPE19
1533583	0	G	SNP	A	104	119	218	97.81	228	Tyr17Tyr (tac/taT)	Rv1361c	PPE19	PPE family protein PPE19
1533624	0	A	SNP	C	94	110	202	96.68	211	Phe4Val (ttc/Gtc)	Rv1361c	PPE19	PPE family protein PPE19
1534551	0	C	SNP	T	103	108	207	99.06	213	Glu20Glu (gag/gaA)	Rv1362c	-	membrane protein
1536251	0	G	SNP	T	134	132	262	99.63	267	Ala465Glu (gcg/gAg)	Rv1364c	-	sigma factor regulatory protein
1540141	0	T	SNP	C	103	106	203	100	209	Ile169Val (atc/Gtc)	Rv1367c	-	hypothetical protein
1540484	0	C	SNP	G	115	118	225	100	233	Leu54Leu (ctg/ctC)	Rv1367c	-	hypothetical protein
1544255	0	C	SNP	T	130	121	250	100	251	Arg299Arg (cgc/cgT)	Rv1371	-	membrane protein
1546703	0	C	SNP	T	128	132	255	99.62	261	Pro231Leu (ccg/cTg)	Rv1373	-	glycolipid sulfotransferase
1547125	0	T	SNP	C	111	102	212	100	213	Thr136Ala (aca/Gca)	Rv1374c	-	hypothetical protein
1552547	0	G	SNP	A	103	121	219	100	224	Arg37Trp (cgg/Tgg)	Rv1378c	-	hypothetical protein
1554216	0	C	SNP	T	105	109	209	98.17	218	Pro10Leu (ccc/cTc)	Rv1381	pyrC	dihydroorotase
1563717	0	C	SNP	T	110	137	242	99.2	249	Val8Val (gtc/gtT)	Rv1388	mihF	integration host factor MihF
1570566	0	C	SNP	A	129	133	257	99.62	263	Arg135Leu (cgg/cTg)	Rv1394c	cyp132	cytochrome P450 Cyp132
1573660	0	T	SNP	G	135	107	239	99.59	243	Arg66Ser (aga/agC)	Rv1396c	PE_PGRS25	PE-PGRS family protein PE_PGRS25
1583948	0	C	SNP	T	112	117	226	99.57	230	Thr283Ile (acc/aTc)	Rv1407	fmu	methyltransferase
1588899	0	G	SNP	T	107	105	210	100	212	Ala111Ala (gcg/gcT)	Rv1412	ribC	riboflavin synthase
1590000	0	G	SNP	A	105	115	217	96.92	227	Arg37His (cgc/cAc)	Rv1414	-	hypothetical protein
1593246	0	C	SNP	G	116	103	215	99.1	221	Ser203Trp (tcg/tGg)	Rv1418	lprH	lipoprotein LprH
1593331	0	G	SNP	A	107	107	211	98.62	217
1595342	0	T	SNP	C	115	97	208	99.07	214	Val434Ala (gtg/gCg)	Rv1420	uvrC	excinuclease ABC subunit UvrC
1599557	0	C	SNP	G	115	97	210	99.53	213	Arg33Thr (agg/aCg)	Rv1424c	-	membrane protein
1608276	0	A	SNP	C	114	130	242	100	244	Asn65Thr (aac/aCc)	Rv1431	-	hypothetical protein
1609840	0	A	SNP	G	114	102	210	99.54	217	Pro586Pro (cca/ccG)	Rv1431	-	hypothetical protein
1613035	0	T	SNP	C	98	100	195	100	198
1614143	0	G	SNP	A	139	108	244	98.8	250	Leu279Leu (ctg/ctA)	Rv1436	gap	glyceraldehyde 3-phosphate dehydrogenase
1618978	0	T	SNP	C	144	85	224	99.57	230	Asp236Gly (gat/gGt)	Rv1441c	PE_PGRS26	PE-PGRS family protein PE_PGRS26
1624791	0	C	SNP	G	120	110	222	100	230	Arg192Pro (cga/cCa)	Rv1446c	opcA	OXPP cycle protein OpcA
1627351	0	T	SNP	C	114	100	211	99.07	216	Thr244Ala (acc/Gcc)	Rv1448c	tal	transaldolase
1630148	0	A	SNP	C	111	118	222	99.57	230	Tyr18Asp (tac/Gac)	Rv1449c	tkt	transketolase
1634609	0	C	SNP	T	75	44	118	100	119	Ala7Thr (gcc/Acc)	Rv1450c	PE_PGRS27	PE-PGRS family protein PE_PGRS27
1634610	0	C	SNP	T	74	44	118	99.16	119	Val6Val (gtg/gtA)	Rv1450c	PE_PGRS27	PE-PGRS family protein PE_PGRS27
1636172	1	T	Ins	C	81	11	92	90.2	92		Rv1452c	PE_PGRS28	PE-PGRS family protein PE_PGRS28
1636172	2	T	Ins	C	81	11	92	90.2	92		Rv1452c	PE_PGRS28	PE-PGRS family protein PE_PGRS28
1636172	3	T	Ins	G	81	11	92	90.2	92		Rv1452c	PE_PGRS28	PE-PGRS family protein PE_PGRS28
1636826	0	C	SNP	A	127	165	278	98.98	295	Gly468Gly (ggg/ggT)	Rv1452c	PE_PGRS28	PE-PGRS family protein PE_PGRS28
1636918	0	C	SNP	T	119	148	263	87.54	305	Ala438Thr (gcc/Acc)	Rv1452c	PE_PGRS28	PE-PGRS family protein PE_PGRS28
1636927	0	C	SNP	T	85	118	201	81.2	250	Asp435Asn (gac/Aac)	Rv1452c	PE_PGRS28	PE-PGRS family protein PE_PGRS28
1636928	0	A	SNP	G	85	116	199	81.71	246	Gly434Gly (ggt/ggC)	Rv1452c	PE_PGRS28	PE-PGRS family protein PE_PGRS28
1636934	0	A	SNP	G	85	112	193	79.76	247	His432His (cat/caC)	Rv1452c	PE_PGRS28	PE-PGRS family protein PE_PGRS28
1636936	0	G	SNP	T	82	110	190	78.69	244	His432Asn (cat/Aat)	Rv1452c	PE_PGRS28	PE-PGRS family protein PE_PGRS28
1636980	0	G	SNP	T	87	127	213	77.82	275	Pro417His (ccc/cAc)	Rv1452c	PE_PGRS28	PE-PGRS family protein PE_PGRS28
1636981	0	G	SNP	T	82	128	208	77.49	271	Pro417Thr (ccc/Acc)	Rv1452c	PE_PGRS28	PE-PGRS family protein PE_PGRS28
1636983	0	C	SNP	G	84	127	211	77.01	274	Gly416Ala (ggc/gCc)	Rv1452c	PE_PGRS28	PE-PGRS family protein PE_PGRS28
1638182	0	C	SNP	T	150	179	329	100	329	Ser16Ser (tcg/tcA)	Rv1452c	PE_PGRS28	PE-PGRS family protein PE_PGRS28
1638183	0	G	SNP	A	148	175	318	100	323	Ser16Leu (tcg/tTg)	Rv1452c	PE_PGRS28	PE-PGRS family protein PE_PGRS28
1638188	0	C	SNP	T	145	172	314	100	317	Ala14Ala (gcg/gcA)	Rv1452c	PE_PGRS28	PE-PGRS family protein PE_PGRS28
1638191	0	C	SNP	G	147	172	313	100	319	Ala13Ala (gcg/gcC)	Rv1452c	PE_PGRS28	PE-PGRS family protein PE_PGRS28
1638194	0	G	SNP	C	147	178	320	100	325	Ala12Ala (gcc/gcG)	Rv1452c	PE_PGRS28	PE-PGRS family protein PE_PGRS28
1639594	0	C	SNP	A	104	103	204	100	207	Pro405Gln (cca/cAa)	Rv1453	-	transcriptional activator protein
1645802	0	T	SNP	C	126	115	238	100	241	Lys113Glu (aaa/Gaa)	Rv1459c	-	alpha-(1->6)-mannopyranosyltransferase
1650072	0	A	SNP	G	106	116	217	98.67	225	Asn183Asp (aac/Gac)	Rv1462	-	hypothetical protein
1650406	0	C	SNP	A	124	125	248	100	249	Thr294Asn (acc/aAc)	Rv1462	-	hypothetical protein
1656293	0	G	SNP	A	130	35	163	98.21	168	Asn143Asn (aac/aaT)	Rv1468c	PE_PGRS29	PE-PGRS family protein PE_PGRS29
1656917	0	T	SNP	G	116	123	233	97.15	246
1676290	0	C	SNP	A	127	109	235	100	236	Lys198Asn (aag/aaT)	Rv1486c	-	hypothetical protein
1676880	0	A	SNP	G	114	106	219	99.55	221	Trp2Arg (tgg/Cgg)	Rv1486c	-	hypothetical protein
1681147	0	G	SNP	A	126	105	230	99.57	232
1681686	0	C	SNP	A	119	141	255	97.38	267	Gly94Val (ggg/gTg)	Rv1491c	-	TVP38/TMEM64 family membrane protein
1688300	0	T	SNP	C	132	112	241	100	244	Phe120Phe (ttt/ttC)	Rv1497	lipL	esterase LipL
1689349	0	C	SNP	T	135	149	280	100	284	Arg191His (cgc/cAc)	Rv1498c	-	methyltransferase
1692141	0	A	SNP	C	115	144	251	99.62	260	Ile84Ile (ata/atC)	Rv1501	-	hypothetical protein
1692960	0	T	SNP	C	125	131	246	99.22	258	Ser13Pro (tcg/Ccg)	Rv1502	-	hypothetical protein
1693561	0	A	SNP	G	127	131	253	99.61	259	Tyr213Cys (tac/tGc)	Rv1502	-	hypothetical protein
1698850	0	C	SNP	T	108	104	210	96.36	220	Ala349Thr (gca/Aca)	Rv1508c	-	membrane protein
1698911	0	G	SNP	A	118	99	217	100	217	Gly328Gly (ggc/ggT)	Rv1508c	-	membrane protein
1699849	0	G	SNP	A	121	130	247	99.21	253	Pro16Ser (ccg/Tcg)	Rv1508c	-	membrane protein
1702415	0	C	SNP	T	117	137	251	97.69	260	Ala374Val (gcg/gTg)	Rv1510	-	hypothetical protein
1706119	0	T	SNP	C	138	125	262	100	263	Ser159Ser (tca/tcG)	Rv1514c	-	glycosyltransferase
1708792	0	T	SNP	C	120	124	240	98.79	247
1709432	0	C	SNP	T	114	125	235	99.58	240	Leu188Phe (ctc/Ttc)	Rv1517	-	hypothetical protein
1713192	0	A	SNP	G	100	88	176	99.47	189	Val297Val (gta/gtG)	Rv1521	fadD25	fatty-acid--CoA ligase FadD25
1713923	0	A	SNP	G	142	116	251	99.61	259	His541Arg (cac/cGc)	Rv1521	fadD25	fatty-acid--CoA ligase FadD25
1716472	0	A	SNP	G	94	109	201	99.02	205	Ser381Pro (tcc/Ccc)	Rv1522c	mmpL12	transmembrane transport protein MmpL12
1718932	0	C	SNP	T	123	94	215	98.19	221	Asn69Asn (aac/aaT)	Rv1524	-	glycosyltransferase
1728161	0	G	SNP	T	121	87	203	98.11	212	Gly83Gly (ggc/ggA)	Rv1527c	pks5	polyketide synthase
1728460	0	A	SNP	C	132	100	226	97.48	238
1728837	0	A	SNP	G	133	119	249	100	252
1735739	0	T	SNP	C	88	115	194	97.6	208
1738751	0	C	SNP	A	111	136	241	100	247	Arg745Arg (cgg/Agg)	Rv1536	ileS	isoleucine--tRNA ligase
1748439	0	C	SNP	T	102	114	209	99.08	218	Thr249Ile (acc/aTc)	Rv1547	dnaE1	DNA polymerase III subunit alpha
1752561	0	T	SNP	C	115	129	241	100	244	Asp258Gly (gac/gGc)	Rv1548c	PPE21	PPE family protein PPE21
1753519	1	G	Ins	C	48	90	138	81.18	139
1759252	0	G	SNP	T	123	106	228	100	229	Ser524Ser (tcg/tcT)	Rv1552	frdA	fumarate reductase flavoprotein subunit		phylo (not 4,9)
1760292	0	A	SNP	G	115	103	216	99.54	219	Met40Val (atg/Gtg)	Rv1554	frdC	fumarate reductase membrane anchor subunit
1761765	0	G	SNP	A	104	124	225	98.28	232	Gly8Ser (ggc/Agc)	Rv1557	mmpL6	transmembrane transport protein MmpL6
1763482	0	G	SNP	A	100	115	212	99.08	217	Gly19Arg (ggg/Agg)	Rv1559	ilvA	threonine dehydratase IlvA
1764225	0	C	SNP	T	104	146	248	100	250	Ala266Ala (gcc/gcT)	Rv1559	ilvA	threonine dehydratase IlvA
1778430	0	T	SNP	C	134	138	270	100	272	Met191Thr (atg/aCg)	Rv1570	bioD	ATP-dependent dethiobiotin synthetase BioD
1779370	0	G	SNP	C	129	102	230	99.57	232	Thr19Thr (acg/acC)	Rv1573	-	phage protein
1780586	1	C	Ins	G	97	101	198	95.65	198		Rv1575	-	phage protein
1781251	0	C	SNP	T	131	136	265	99.63	268	Glu272Lys (gag/Aag)	Rv1576c	-	phage capsid protein
1781811	0	T	SNP	C	152	140	288	99.66	293	Asp85Gly (gac/gGc)	Rv1576c	-	phage capsid protein
1784238	0	A	Del	GAP	118	136	253	97.32	261		Rv1581c	-	phage protein
1788570	0	G	SNP	T	66	75	136	76.22	185	Asn198Lys (aac/aaA)	Rv1587c	-	hypothetical protein
1789933	0	G	SNP	A	94	82	174	98.88	178
1792777	0	T	SNP	C	88	105	190	100	193	Ile322Val (att/Gtt)	Rv1592c	-	hypothetical protein
1792778	0	T	SNP	C	90	106	189	100	196	Glu321Glu (gaa/gaG)	Rv1592c	-	hypothetical protein
1798355	0	G	SNP	A	121	90	205	100	211	Gly21Asp (ggt/gAt)	Rv1597	-	hypothetical protein
1802047	0	C	SNP	G	109	128	235	100	237	Gln5Glu (cag/Gag)	Rv1601	hisB	imidazole glycerol-phosphate dehydratase
1803265	0	G	SNP	A	131	106	233	100	237	Ser201Asn (agc/aAc)	Rv1602	hisH	imidazole glycerol phosphate synthase subunit HisH
1804409	0	C	SNP	A	121	121	240	100	242	Pro124Gln (cca/cAa)	Rv1604	impA	inositol-monophosphatase ImpA
1811375	0	G	SNP	T	117	112	224	100	229	Gly83Gly (ggg/ggT)	Rv1612	trpB	tryptophan synthase subunit beta
1812448	0	C	SNP	T	116	120	235	100	236	Tyr30Tyr (tac/taT)	Rv1613	trpA	tryptophan synthase subunit alpha
1813702	0	C	SNP	A	103	105	206	99.05	210	Pro178Thr (ccg/Acg)	Rv1614	lgt	prolipoprotein diacylglyceryl transferase
1817976	0	A	SNP	T	126	120	237	100	246	His121Leu (cac/cTc)	Rv1618	tesB1	acyl-CoA thioesterase TesB
1818286	0	C	SNP	T	105	126	229	99.57	232	Gly224Gly (ggc/ggT)	Rv1618	tesB1	acyl-CoA thioesterase TesB
1827468	0	C	SNP	A	108	101	208	99.05	211	Val160Leu (gtg/Ttg)	Rv1625c	cya	adenylyl cyclase
1832509	0	C	SNP	G	105	100	202	100	205	Thr615Thr (acc/acG)	Rv1629	polA	DNA polymerase I
1833025	0	C	SNP	T	121	126	242	99.6	248	Asp787Asp (gac/gaT)	Rv1629	polA	DNA polymerase I
1836286	0	G	SNP	C	114	108	220	100	222
1836417	0	C	SNP	A	113	127	230	99.17	242	Gly138Gly (ggg/ggT)	Rv1632c	-	hypothetical protein
1839759	0	G	SNP	C	108	110	214	99.54	219	Gly198Arg (ggg/Cgg)	Rv1634	-	multidrug-efflux transporter
1840348	0	C	SNP	T	106	116	219	96.52	230	Ala394Val (gct/gTt)	Rv1634	-	multidrug-efflux transporter
1847919	0	C	SNP	G	116	110	225	99.56	227	Thr180Thr (acg/acC)	Rv1639c	-	hypothetical protein
1849609	0	T	SNP	C	126	111	237	99.58	238	Arg809Arg (cga/cgG)	Rv1640c	lysX	bifunctional lysine--tRNA ligase/phosphatidylglycerol lysyltransferase
1852803	0	C	SNP	A	123	110	230	97.08	240	Ala177Ala (gcc/gcA)	Rv1641	infC	initiation factor IF-3
1852877	0	A	SNP	C	111	143	246	99.22	256	_202Ser (tag/tCg)	Rv1641	infC	initiation factor IF-3
1854300	0	T	SNP	C	114	107	218	100	221	Leu232Pro (ctg/cCg)	Rv1644	tsnR	23S rRNA methyltransferase TsnR
1856617	0	C	SNP	T	78	80	153	99.37	159	Thr285Ile (aca/aTa)	Rv1646	PE17	PE family protein PE17
1856777	0	G	SNP	C	123	73	192	100	196	Ala2Pro (gcg/Ccg)	Rv1647	-	adenylate cyclase
1859559	0	C	SNP	A	102	116	214	99.54	219	Ala276Asp (gcc/gAc)	Rv1649	pheS	phenylalanine--tRNA ligase subunit alpha
1863584	0	G	SNP	T	112	106	213	99.09	220	Thr600Asn (acc/aAc)	Rv1651c	PE_PGRS30	PE-PGRS family protein PE_PGRS30
1873700	0	G	SNP	A	122	137	253	98.85	262	Leu354Leu (ctg/ctA)	Rv1659	argH	argininosuccinate lyase
1875903	0	G	SNP	A	109	115	218	98.68	227	Val200Val (gtg/gtA)	Rv1661	pks7	polyketide synthase
1885772	0	G	SNP	A	121	116	233	100	237	Ala1357Thr (gcc/Acc)	Rv1662	pks8	polyketide synthase
1893382	0	C	SNP	T	102	125	223	98.7	230	Asp61Asn (gac/Aac)	Rv1666c	cyp139	cytochrome P450 Cyp139
1894300	1	G	Ins	G	106	104	210	88.24	211
1894300	2	G	Ins	T	106	104	210	88.24	211
1894300	3	G	Ins	C	107	102	209	87.82	211
1894300	4	G	Ins	T	107	104	211	88.66	211
1894300	5	G	Ins	T	107	104	211	88.66	211
1894300	6	G	Ins	G	105	102	207	86.97	208
1894300	7	G	Ins	C	103	103	206	86.55	206
1894300	8	G	Ins	C	102	102	204	85.71	206
1894300	9	G	Ins	G	103	102	205	86.13	206
1894300	10	G	Ins	C	103	103	206	86.55	206
1894422	0	A	SNP	G	121	127	246	100	248
1899978	0	T	SNP	G	146	131	276	97.54	284
1901493	0	T	SNP	C	118	130	245	100	248	Ser149Ser (agt/agC)	Rv1676	-	hypothetical protein
1907296	0	G	SNP	C	120	129	243	99.6	250	Ala298Ala (gcg/gcC)	Rv1682	-	hypothetical protein
1908598	0	G	SNP	A	129	115	241	99.59	245	Arg335Arg (cgg/cgA)	Rv1683	-	bifunctional long-chain acyl-CoA synthase/lipase
1916137	0	A	SNP	G	136	119	254	99.61	256	Leu63Leu (cta/ctG)	Rv1691	-	hypothetical protein
1917972	0	A	SNP	G	133	99	228	100	232	Leu11Leu (cta/ctG)	Rv1694	tlyA	16S/23S rRNA (cytidine-2'-O)-methyltransferase TlyA			capreomycin (CPR)
1919746	0	C	SNP	T	110	118	227	97.02	235	Arg22Cys (cgc/Tgc)	Rv1696	recN	DNA repair protein RecN
1925136	0	G	SNP	A	120	149	260	99.26	271	Val436Val (gtg/gtA)	Rv1699	pyrG	CTP synthase
1926029	0	T	SNP	C	126	114	235	99.17	242	Tyr150His (tat/Cat)	Rv1700	-	NUDIX hydrolase
1927329	0	C	SNP	A	115	119	230	100	234	Arg416Leu (cgc/cTc)	Rv1702c	-	hypothetical protein
1931179	0	C	SNP	A	87	112	199	100	199	Arg93Leu (cgg/cTg)	Rv1704c	cycA	D-serine/alanine/glycine transporter protein CycA
1931718	0	G	SNP	C	107	118	223	100	225	Leu313Val (ctg/Gtg)	Rv1705c	PPE22	PPE family protein PPE22
1933988	0	G	SNP	A	111	87	196	100	198
1944107	0	A	SNP	G	136	127	252	100	263	Ser178Gly (agt/Ggt)	Rv1716	-	hypothetical protein
1944402	0	T	SNP	C	110	125	230	99.58	236	Val276Ala (gtc/gCc)	Rv1716	-	hypothetical protein
1946999	0	T	SNP	G	116	112	226	100	228
1950767	0	T	SNP	C	108	111	214	99.55	220	Lys95Lys (aaa/aaG)	Rv1724c	-	hypothetical protein
1952743	0	G	SNP	A	113	118	226	100	231	Val298Met (gtg/Atg)	Rv1726	-	oxidoreductase
1960284	0	C	SNP	A	113	120	230	100	233	Gln68His (cag/caT)	Rv1733c	-	transmembrane protein
1967237	0	C	SNP	A	127	109	230	100	236	Arg134Leu (cga/cTa)	Rv1739c	-	sulfate ABC transporter permease
1971725	0	G	SNP	C	107	113	216	98.21	224	Arg89Arg (cgc/cgG)	Rv1745c	idi	isopentenyl-diphosphate delta-isomerase
1972901	0	C	SNP	T	121	113	230	99.57	235	Ala255Val (gcg/gTg)	Rv1746	pknF	serine/threonine-protein kinase PknF
1974100	0	C	SNP	G	102	121	218	100	223	Ala157Ala (gcc/gcG)	Rv1747	-	ABC transporter ATP-binding protein/permease
1977646	0	G	SNP	A	108	107	215	99.54	216	Ala80Ala (gcc/gcT)	Rv1749c	-	integral membrane protein
1983195	0	A	SNP	G	19	9	27	87.5	32	Gly527Gly (ggt/ggC)	Rv1753c	PPE24	PPE family protein PPE24
1983198	0	C	SNP	G	22	12	33	89.47	38	Val526Val (gtg/gtC)	Rv1753c	PPE24	PPE family protein PPE24
1983313	0	T	SNP	G	106	126	227	97.48	238	Asn488Thr (aac/aCc)	Rv1753c	PPE24	PPE family protein PPE24
1990822	0	C	SNP	T	10	4	14	93.33	15	Ala586Thr (gcc/Acc)	Rv1759c	wag22	PE-PGRS family protein Wag22
1990826	0	A	SNP	G	10	4	13	93.33	15	Gly584Gly (ggt/ggC)	Rv1759c	wag22	PE-PGRS family protein Wag22
1990883	0	G	SNP	T	8	9	17	89.47	19	Gly565Gly (ggc/ggA)	Rv1759c	wag22	PE-PGRS family protein Wag22
1990888	0	C	SNP	T	7	9	15	88.89	18	Ala564Thr (gcc/Acc)	Rv1759c	wag22	PE-PGRS family protein Wag22
1990892	0	A	SNP	C	6	8	14	87.5	16	Gly562Gly (ggt/ggG)	Rv1759c	wag22	PE-PGRS family protein Wag22
1990897	0	C	SNP	A	8	8	14	88.89	18	Ala561Ser (gcc/Tcc)	Rv1759c	wag22	PE-PGRS family protein Wag22
1990924	0	A	SNP	G	4	7	11	91.67	12	Leu552Leu (ttg/Ctg)	Rv1759c	wag22	PE-PGRS family protein Wag22
1990928	0	G	SNP	C	5	7	12	85.71	14	Gly550Gly (ggc/ggG)	Rv1759c	wag22	PE-PGRS family protein Wag22
1998063	0	T	SNP	A	44	52	94	96	100	Glu151Asp (gaa/gaT)	Rv1765c	-	hypothetical protein
1998122	0	G	SNP	A	51	61	109	97.39	115	Leu132Leu (ctg/Ttg)	Rv1765c	-	hypothetical protein
1998141	0	G	SNP	C	51	66	114	97.5	120	Gly125Gly (ggc/ggG)	Rv1765c	-	hypothetical protein
1998300	0	T	SNP	C	47	43	90	98.9	91	Ser72Ser (tca/tcG)	Rv1765c	-	hypothetical protein
2003252	0	C	SNP	T	124	130	249	99.61	255	Ala209Ala (gcc/gcT)	Rv1769	-	hypothetical protein
2003827	0	A	SNP	C	114	110	221	100	224	Asp401Ala (gac/gCc)	Rv1769	-	hypothetical protein
2010614	0	G	SNP	A	122	113	230	100	235
2010880	0	T	SNP	G	121	132	252	99.61	254	Gly75Gly (ggt/ggG)	Rv1777	cyp144	cytochrome P450 Cyp144
2011568	0	G	SNP	C	127	134	256	98.49	265	Glu305Gln (gag/Cag)	Rv1777	cyp144	cytochrome P450 Cyp144
2022868	0	T	SNP	C	116	131	247	100	247	Ser1204Ser (agt/agC)	Rv1783	eccC5	ESX-5 type VII secretion system protein EccC5
2023628	0	C	SNP	G	129	120	244	98.81	252	Gly334Ala (gga/gCa)	Rv1785c	cyp143	cytochrome P450 Cyp143
2025977	0	C	SNP	G	115	104	217	99.1	221	Thr226Arg (acg/aGg)	Rv1787	PPE25	PPE family protein PPE25
2034676	0	C	SNP	T	135	122	256	100	257	Ile316Ile (atc/atT)	Rv1796	mycP5	membrane-anchored mycosin MycP
2041816	0	T	Del	GAP	125	115	234	97.96	245
2045310	0	A	SNP	G	125	121	246	99.6	247	Ile511Ile (att/atC)	Rv1803c	PE_PGRS32	PE-PGRS family protein PE_PGRS32
2049065	0	T	SNP	C	120	162	282	100	282
2049097	0	G	SNP	C	118	150	265	100	268
2050822	0	G	SNP	C	134	106	235	99.59	241	Gly301Ala (gga/gCa)	Rv1808	PPE32	PPE family protein PPE32
2051345	0	G	SNP	A	107	90	196	100	197	Gly22Ser (ggt/Agt)	Rv1809	PPE33	PPE family protein PPE33
2051746	0	T	SNP	C	118	108	221	100	226	Ala155Ala (gct/gcC)	Rv1809	PPE33	PPE family protein PPE33
2052035	0	G	SNP	T	109	112	219	99.55	222	Val252Leu (gtg/Ttg)	Rv1809	PPE33	PPE family protein PPE33
2055271	0	A	SNP	G	100	111	205	100	211	Leu30Pro (cta/cCa)	Rv1812c	-	dehydrogenase
2056184	0	C	SNP	T	104	114	216	100	218
2057774	0	A	SNP	T	113	100	210	100	213	Ile83Phe (atc/Ttc)	Rv1815	-	hypothetical protein
2058950	0	C	Del	GAP	131	120	250	98.82	254		Rv1816	-	HTH-type transcriptional regulator
2061865	0	G	Del	GAP	15	31	44	86.79	53		Rv1818c	PE_PGRS33	PE-PGRS family protein PE_PGRS33
2061866	0	G	Del	GAP	15	31	44	92	50		Rv1818c	PE_PGRS33	PE-PGRS family protein PE_PGRS33
2061867	0	T	Del	GAP	15	31	44	95.83	48		Rv1818c	PE_PGRS33	PE-PGRS family protein PE_PGRS33
2061868	0	G	Del	GAP	15	31	44	93.88	49		Rv1818c	PE_PGRS33	PE-PGRS family protein PE_PGRS33
2061869	0	A	Del	GAP	15	31	44	95.83	48		Rv1818c	PE_PGRS33	PE-PGRS family protein PE_PGRS33
2061870	0	C	Del	GAP	15	31	44	97.87	47		Rv1818c	PE_PGRS33	PE-PGRS family protein PE_PGRS33
2061871	0	A	Del	GAP	15	31	44	97.87	47		Rv1818c	PE_PGRS33	PE-PGRS family protein PE_PGRS33
2061872	0	T	Del	GAP	15	31	44	97.87	47		Rv1818c	PE_PGRS33	PE-PGRS family protein PE_PGRS33
2061873	0	T	Del	GAP	15	31	44	97.87	47		Rv1818c	PE_PGRS33	PE-PGRS family protein PE_PGRS33
2061874	0	A	Del	GAP	15	31	44	97.87	47		Rv1818c	PE_PGRS33	PE-PGRS family protein PE_PGRS33
2061875	0	G	Del	GAP	15	31	44	95.83	48		Rv1818c	PE_PGRS33	PE-PGRS family protein PE_PGRS33
2061876	0	T	Del	GAP	15	31	44	95.83	48		Rv1818c	PE_PGRS33	PE-PGRS family protein PE_PGRS33
2061877	0	G	Del	GAP	15	31	44	92	50		Rv1818c	PE_PGRS33	PE-PGRS family protein PE_PGRS33
2061878	0	C	Del	GAP	15	31	44	92	50		Rv1818c	PE_PGRS33	PE-PGRS family protein PE_PGRS33
2061879	0	C	Del	GAP	15	31	44	92	50		Rv1818c	PE_PGRS33	PE-PGRS family protein PE_PGRS33
2061880	0	G	Del	GAP	15	31	44	93.88	49		Rv1818c	PE_PGRS33	PE-PGRS family protein PE_PGRS33
2061881	0	G	Del	GAP	15	31	44	95.83	48		Rv1818c	PE_PGRS33	PE-PGRS family protein PE_PGRS33
2061958	0	A	SNP	G	27	113	131	100	140	Ala239Ala (gct/gcC)	Rv1818c	PE_PGRS33	PE-PGRS family protein PE_PGRS33
2074754	0	C	SNP	T	100	117	215	100	217
2087652	0	C	SNP	T	137	103	237	98.36	244	Arg87Arg (cgg/cgA)	Rv1839c	vapB13	antitoxin VapB13
2089752	0	C	SNP	T	139	121	259	98.48	264	Val323Met (gtg/Atg)	Rv1841c	-	hypothetical protein
2094912	0	C	Del	GAP	103	97	200	83.68	239		Rv1844c	gnd1	6-phosphogluconate dehydrogenase
2094913	0	A	Del	GAP	103	97	200	84.39	237		Rv1844c	gnd1	6-phosphogluconate dehydrogenase
2094914	0	G	Del	GAP	103	97	200	85.11	235		Rv1844c	gnd1	6-phosphogluconate dehydrogenase
2094915	0	C	Del	GAP	103	97	200	86.21	232		Rv1844c	gnd1	6-phosphogluconate dehydrogenase
2094916	0	G	Del	GAP	103	97	200	87.34	229		Rv1844c	gnd1	6-phosphogluconate dehydrogenase
2094917	0	T	Del	GAP	103	97	200	89.69	223		Rv1844c	gnd1	6-phosphogluconate dehydrogenase
2096186	0	A	SNP	G	121	156	272	99.64	278	Thr138Thr (act/acC)	Rv1846c	blaI	transcriptional repressor BlaI
2108141	0	T	SNP	C	115	123	231	100	238	Phe136Leu (ttc/Ctc)	Rv1860	apa	hypothetical protein
2108890	0	A	SNP	C	96	97	190	99.48	194
2109523	1	C	Ins	G	110	94	204	98.08	204
2116903	0	C	SNP	T	102	108	206	99.53	211	Gly380Gly (ggc/ggT)	Rv1867	-	hypothetical protein
2122976	0	C	SNP	G	125	117	236	99.18	244	Gly59Ala (ggt/gCt)	Rv1872c	lldD2	L-lactate dehydrogenase
2123169	0	T	SNP	G	121	112	231	100	233
2128870	0	A	SNP	G	128	108	234	100	236	Leu283Leu (cta/ctG)	Rv1878	glnA3	glutamine synthetase GlnA
2133468	1	T	Ins	T	96	82	178	92.23	178		Rv1883c	-	hypothetical protein
2133468	2	T	Ins	C	96	82	178	92.23	178		Rv1883c	-	hypothetical protein
2133468	3	T	Ins	G	96	81	177	91.71	178		Rv1883c	-	hypothetical protein
2133468	4	T	Ins	C	96	82	178	92.23	178		Rv1883c	-	hypothetical protein
2133468	5	T	Ins	A	96	82	178	92.23	178		Rv1883c	-	hypothetical protein
2133468	6	T	Ins	T	96	81	177	91.71	178		Rv1883c	-	hypothetical protein
2133468	7	T	Ins	G	96	82	178	92.23	178		Rv1883c	-	hypothetical protein
2133468	8	T	Ins	C	96	82	178	92.23	178		Rv1883c	-	hypothetical protein
2133468	9	T	Ins	C	96	82	178	92.23	178		Rv1883c	-	hypothetical protein
2133468	10	T	Ins	G	96	82	178	92.23	178		Rv1883c	-	hypothetical protein
2133468	11	T	Ins	T	95	80	175	90.67	175		Rv1883c	-	hypothetical protein
2133468	12	T	Ins	C	95	80	175	90.67	175		Rv1883c	-	hypothetical protein
2135870	0	T	SNP	C	85	121	202	100	206
2137521	1	A	Ins	C	63	86	149	85.14	150
2137521	2	A	Ins	T	63	87	150	85.71	150
2137521	3	A	Ins	C	63	86	149	85.14	149
2137521	4	A	Ins	C	63	86	149	85.14	149
2137521	5	A	Ins	G	63	86	149	85.14	149
2137521	6	A	Ins	A	63	86	149	85.14	149
2137521	7	A	Ins	T	63	85	148	84.57	149
2137521	8	A	Ins	C	62	86	148	84.57	149
2137521	9	A	Ins	A	63	86	149	85.14	149
2137521	10	A	Ins	C	63	85	148	84.57	149
2138453	0	C	SNP	T	137	101	232	99.17	240
2142250	0	C	SNP	T	108	105	210	100	213
2143328	0	G	Del	GAP	121	139	256	100	260		Rv1895	-	zinc-binding alcohol dehydrogenase
2147022	0	A	SNP	C	131	123	252	99.22	256	Ile204Met (att/atG)	Rv1900c	lipJ	lignin peroxidase LipJ
2149703	0	G	SNP	C	118	96	208	97.72	219	Ser191Cys (tcc/tGc)	Rv1902c	nanT	sialic acid-transport integral membrane protein NanT
2151780	0	G	SNP	T	119	96	212	98.62	218	Gln206Lys (caa/Aaa)	Rv1905c	aao	D-amino acid oxidase
2153184	0	T	SNP	G	134	119	245	99.61	254
2154380	0	G	SNP	A	105	115	217	98.65	223	Gln578_ (caa/Taa)	Rv1908c	katG	catalase-peroxidase			isoniazid (INH)
2154724	0	C	SNP	A	118	118	234	99.58	237	Arg463Leu (cgg/cTg)	Rv1908c	katG	catalase-peroxidase		phylo (not Euro-American, M. africanum, M. bovis, M . canettii, M. caprae, M. Microti, M. pinipedii, Beijing, Delhi/CAS, EAI, 4)	isoniazid (INH)
2158109	0	T	SNP	C	130	115	245	99.59	246	Asp328Gly (gac/gGc)	Rv1912c	fadB5	oxidoreductase FadB
2158905	0	C	SNP	A	105	109	213	100	214	Gly63_ (gga/Tga)	Rv1912c	fadB5	oxidoreductase FadB
2160998	0	G	SNP	A	134	113	243	100	247	Gly179Asp (ggc/gAc)	Rv1915	aceAa	isocitrate lyase AceAa
2161343	1	G	Ins	T	109	112	221	95.26	221		Rv1915	aceAa	isocitrate lyase AceAa
2163790	0	A	SNP	C	63	54	116	100	117	Pro1174Pro (cct/ccG)	Rv1917c	PPE34	PPE family protein PPE34
2165286	0	A	SNP	C	119	119	236	99.58	239	Ser676Ala (tca/Gca)	Rv1917c	PPE34	PPE family protein PPE34
2165866	0	G	SNP	C	23	26	49	92.45	53	Pro482Pro (ccc/ccG)	Rv1917c	PPE34	PPE family protein PPE34
2165869	0	G	SNP	C	23	24	47	90.38	52	Gly481Gly (ggc/ggG)	Rv1917c	PPE34	PPE family protein PPE34
2165872	0	A	SNP	C	23	24	47	92.16	51	Val480Val (gtt/gtG)	Rv1917c	PPE34	PPE family protein PPE34
2165875	0	G	SNP	C	23	24	47	92.16	51	Leu479Leu (ctc/ctG)	Rv1917c	PPE34	PPE family protein PPE34
2165877	0	G	SNP	A	23	24	47	92.16	51	Leu479Phe (ctc/Ttc)	Rv1917c	PPE34	PPE family protein PPE34
2165878	0	T	SNP	C	23	24	47	94	50	Ala478Ala (gca/gcG)	Rv1917c	PPE34	PPE family protein PPE34
2165884	0	G	SNP	C	22	23	45	91.84	49	Thr476Thr (acc/acG)	Rv1917c	PPE34	PPE family protein PPE34
2165886	0	T	SNP	A	22	24	46	92	50	Thr476Ser (acc/Tcc)	Rv1917c	PPE34	PPE family protein PPE34
2165890	0	G	SNP	A	23	23	45	92	50	Asn474Asn (aac/aaT)	Rv1917c	PPE34	PPE family protein PPE34
2165891	0	T	SNP	C	23	24	47	92.16	51	Asn474Ser (aac/aGc)	Rv1917c	PPE34	PPE family protein PPE34
2165893	0	G	SNP	C	23	23	46	90.2	51	Ile473Met (atc/atG)	Rv1917c	PPE34	PPE family protein PPE34
2165895	0	T	SNP	C	23	24	47	92.16	51	Ile473Val (atc/Gtc)	Rv1917c	PPE34	PPE family protein PPE34
2165896	0	G	SNP	A	23	24	47	90.38	52	Gly472Gly (ggc/ggT)	Rv1917c	PPE34	PPE family protein PPE34
2165901	0	G	SNP	A	28	25	53	89.83	59	Leu471Leu (ctg/Ttg)	Rv1917c	PPE34	PPE family protein PPE34
2165902	0	C	SNP	A	33	28	59	88.41	69	Gly470Gly (ggg/ggT)	Rv1917c	PPE34	PPE family protein PPE34
2167310	0	A	SNP	G	126	115	237	99.18	243	Met1Thr (atg/aCg)	Rv1917c	PPE34	PPE family protein PPE34
2167926	0	A	SNP	G	126	100	224	100	226	Leu896Ser (ttg/tCg)	Rv1918c	PPE35	PPE family protein PPE35
2172526	0	A	SNP	C	117	149	263	99.25	268	_424Gly (tga/Gga)	Rv1921c	lppF	lipoprotein LppF
2173860	0	A	SNP	C	143	105	246	99.6	249
2180911	0	G	SNP	T	96	101	195	99.49	198	Pro103Thr (ccg/Acg)	Rv1928c	-	short-chain type dehydrogenase/reductase
2186127	0	G	SNP	A	125	121	242	99.6	247	Ala21Val (gcc/gTc)	Rv1934c	fadE17	acyl-CoA dehydrogenase FadE17
2186236	0	C	SNP	T	114	120	232	100	234	Pro308Pro (ccg/ccA)	Rv1935c	echA13	enoyl-CoA hydratase EchA13
2187587	0	G	SNP	C	112	118	228	99.57	231	Gln68His (cag/caC)	Rv1936	-	monooxygenase
2199052	0	C	SNP	G	133	108	241	99.59	242	Gly5Arg (ggt/Cgt)	Rv1948c	-	hypothetical protein
2207229	0	G	Del	GAP	99	76	170	91.15	192
2207230	0	C	Del	GAP	99	76	170	97.22	180
2207231	0	G	Del	GAP	99	76	170	97.22	180
2207232	0	C	Del	GAP	99	76	170	97.22	180
2207233	0	G	Del	GAP	99	76	170	97.22	180
2207234	0	A	Del	GAP	99	76	170	97.22	180
2207235	0	G	Del	GAP	99	76	170	97.22	180
2207236	0	T	Del	GAP	99	76	170	97.22	180
2207237	0	G	Del	GAP	99	76	170	97.22	180
2207238	0	G	Del	GAP	99	76	170	97.22	180
2207591	1	T	Ins	C	117	94	211	99.06	211
2209465	0	G	SNP	A	98	96	191	100	194	Ala47Thr (gcg/Acg)	Rv1966	mce3A	Mce family protein Mce3A
2211826	0	A	SNP	G	99	121	219	100	220	Lys67Lys (aaa/aaG)	Rv1968	mce3C	Mce family protein Mce3C
2216227	0	T	SNP	C	130	132	260	99.62	263	Leu324Pro (ctc/cCc)	Rv1971	mce3F	Mce family protein Mce3F
2216345	0	C	SNP	A	118	120	236	99.17	240	Pro363Pro (ccc/ccA)	Rv1971	mce3F	Mce family protein Mce3F
2216443	0	C	SNP	A	121	123	242	100	244	Ala396Glu (gcg/gAg)	Rv1971	mce3F	Mce family protein Mce3F
2220512	0	T	SNP	G	118	105	219	99.55	224	Ser253Ser (tct/tcG)	Rv1977	-	hypothetical protein
2220941	0	G	Del	GAP	96	103	197	90.05	221		Rv1978	-	hypothetical protein
2220942	0	C	Del	GAP	96	103	197	90.05	221		Rv1978	-	hypothetical protein
2220943	0	C	Del	GAP	96	102	197	90	220		Rv1978	-	hypothetical protein
2220944	0	A	Del	GAP	96	102	197	90.83	218		Rv1978	-	hypothetical protein
2220945	0	C	Del	GAP	96	103	198	92.56	215		Rv1978	-	hypothetical protein
2220946	0	G	Del	GAP	96	103	198	92.99	214		Rv1978	-	hypothetical protein
2220947	0	A	Del	GAP	96	103	198	99.5	200		Rv1978	-	hypothetical protein
2220948	0	T	Del	GAP	96	104	199	100	200		Rv1978	-	hypothetical protein
2221584	0	G	SNP	C	120	136	254	98.46	260	Ser226Thr (agt/aCt)	Rv1978	-	hypothetical protein
2223293	0	T	SNP	C	122	118	239	100	240
2228967	0	A	SNP	G	161	135	284	100	296
2229801	0	C	SNP	G	126	127	251	100	253	Pro34Pro (ccg/ccC)	Rv1985c	-	HTH-type transcriptional regulator
2235170	0	A	Del	GAP	17	10	26	96.43	28		Rv1992c	ctpG	cation transporter ATPase G
2235171	0	C	Del	GAP	17	10	26	96.43	28		Rv1992c	ctpG	cation transporter ATPase G
2235172	0	A	Del	GAP	17	10	26	96.43	28		Rv1992c	ctpG	cation transporter ATPase G
2235173	0	A	Del	GAP	17	10	26	96.43	28		Rv1992c	ctpG	cation transporter ATPase G
2235174	0	T	Del	GAP	17	10	26	96.43	28		Rv1992c	ctpG	cation transporter ATPase G
2235175	0	C	Del	GAP	17	10	26	96.43	28		Rv1992c	ctpG	cation transporter ATPase G
2235176	0	C	Del	GAP	17	10	26	96.43	28		Rv1992c	ctpG	cation transporter ATPase G
2235177	0	G	Del	GAP	17	10	26	96.43	28		Rv1992c	ctpG	cation transporter ATPase G
2235178	0	A	Del	GAP	17	10	26	96.43	28		Rv1992c	ctpG	cation transporter ATPase G
2235179	0	C	Del	GAP	17	10	26	96.43	28		Rv1992c	ctpG	cation transporter ATPase G
2235180	0	G	Del	GAP	17	10	26	96.43	28		Rv1992c	ctpG	cation transporter ATPase G
2235181	0	T	Del	GAP	17	10	26	96.43	28		Rv1992c	ctpG	cation transporter ATPase G
2235182	0	T	Del	GAP	17	10	26	96.43	28		Rv1992c	ctpG	cation transporter ATPase G
2235183	0	T	Del	GAP	17	10	26	96.43	28		Rv1992c	ctpG	cation transporter ATPase G
2235184	0	T	Del	GAP	17	10	26	96.43	28		Rv1992c	ctpG	cation transporter ATPase G
2235185	0	G	Del	GAP	17	10	26	96.43	28		Rv1992c	ctpG	cation transporter ATPase G
2235186	0	C	Del	GAP	17	10	26	96.43	28		Rv1992c	ctpG	cation transporter ATPase G
2235187	0	A	Del	GAP	17	10	26	96.43	28		Rv1992c	ctpG	cation transporter ATPase G
2235188	0	C	Del	GAP	17	10	26	96.43	28		Rv1992c	ctpG	cation transporter ATPase G
2235189	0	C	Del	GAP	17	10	26	96.43	28		Rv1992c	ctpG	cation transporter ATPase G
2235190	0	A	Del	GAP	17	10	26	96.43	28		Rv1992c	ctpG	cation transporter ATPase G
2235191	0	T	Del	GAP	17	10	26	96.43	28		Rv1992c	ctpG	cation transporter ATPase G
2235192	0	G	Del	GAP	17	10	26	96.43	28		Rv1992c	ctpG	cation transporter ATPase G
2235193	0	A	Del	GAP	17	10	26	96.43	28		Rv1992c	ctpG	cation transporter ATPase G
2235194	0	T	Del	GAP	17	10	26	96.43	28		Rv1992c	ctpG	cation transporter ATPase G
2235195	0	C	Del	GAP	17	10	26	96.43	28		Rv1992c	ctpG	cation transporter ATPase G
2235196	0	T	Del	GAP	17	10	26	96.43	28		Rv1992c	ctpG	cation transporter ATPase G
2235197	0	G	Del	GAP	17	10	26	96.43	28		Rv1992c	ctpG	cation transporter ATPase G
2235198	0	C	Del	GAP	17	10	26	96.43	28		Rv1992c	ctpG	cation transporter ATPase G
2235199	0	C	Del	GAP	17	10	26	96.43	28		Rv1992c	ctpG	cation transporter ATPase G
2235200	0	G	Del	GAP	17	10	26	96.43	28		Rv1992c	ctpG	cation transporter ATPase G
2235201	0	C	Del	GAP	17	10	26	96.43	28		Rv1992c	ctpG	cation transporter ATPase G
2235202	0	G	Del	GAP	17	10	26	96.43	28		Rv1992c	ctpG	cation transporter ATPase G
2235203	0	A	Del	GAP	17	10	26	96.43	28		Rv1992c	ctpG	cation transporter ATPase G
2235204	0	G	Del	GAP	17	10	26	96.43	28		Rv1992c	ctpG	cation transporter ATPase G
2235205	0	C	Del	GAP	17	10	26	93.1	29		Rv1992c	ctpG	cation transporter ATPase G
2235206	0	G	Del	GAP	17	10	26	93.1	29		Rv1992c	ctpG	cation transporter ATPase G
2235207	0	C	Del	GAP	17	10	26	93.1	29		Rv1992c	ctpG	cation transporter ATPase G
2235208	0	C	Del	GAP	17	10	26	93.1	29		Rv1992c	ctpG	cation transporter ATPase G
2235209	0	G	Del	GAP	17	10	26	93.1	29		Rv1992c	ctpG	cation transporter ATPase G
2235210	0	G	Del	GAP	17	10	26	93.1	29		Rv1992c	ctpG	cation transporter ATPase G
2235211	0	G	Del	GAP	17	10	26	93.1	29		Rv1992c	ctpG	cation transporter ATPase G
2235212	0	C	Del	GAP	17	10	26	93.1	29		Rv1992c	ctpG	cation transporter ATPase G
2235213	0	A	Del	GAP	17	10	26	93.1	29		Rv1992c	ctpG	cation transporter ATPase G
2235214	0	T	Del	GAP	17	10	26	93.1	29		Rv1992c	ctpG	cation transporter ATPase G
2235215	0	G	Del	GAP	17	10	26	93.1	29		Rv1992c	ctpG	cation transporter ATPase G
2235216	0	G	Del	GAP	17	10	26	93.1	29		Rv1992c	ctpG	cation transporter ATPase G
2235217	0	T	Del	GAP	17	10	26	93.1	29		Rv1992c	ctpG	cation transporter ATPase G
2235218	0	C	Del	GAP	17	10	26	93.1	29		Rv1992c	ctpG	cation transporter ATPase G
2235219	0	T	Del	GAP	17	10	26	93.1	29		Rv1992c	ctpG	cation transporter ATPase G
2235220	0	A	Del	GAP	17	10	26	93.1	29		Rv1992c	ctpG	cation transporter ATPase G
2235221	0	G	Del	GAP	17	10	26	93.1	29		Rv1992c	ctpG	cation transporter ATPase G
2235222	0	G	Del	GAP	17	10	26	93.1	29		Rv1992c	ctpG	cation transporter ATPase G
2235223	0	G	Del	GAP	17	10	26	93.1	29		Rv1992c	ctpG	cation transporter ATPase G
2235224	0	C	Del	GAP	17	10	26	93.1	29		Rv1992c	ctpG	cation transporter ATPase G
2235225	0	T	Del	GAP	17	10	26	93.1	29		Rv1992c	ctpG	cation transporter ATPase G
2235226	0	T	Del	GAP	17	10	26	93.1	29		Rv1992c	ctpG	cation transporter ATPase G
2235227	0	G	Del	GAP	17	10	26	93.1	29		Rv1992c	ctpG	cation transporter ATPase G
2235228	0	G	Del	GAP	17	10	26	93.1	29		Rv1992c	ctpG	cation transporter ATPase G
2235229	0	G	Del	GAP	17	10	26	93.1	29		Rv1992c	ctpG	cation transporter ATPase G
2235230	0	G	Del	GAP	17	10	26	93.1	29		Rv1992c	ctpG	cation transporter ATPase G
2235231	0	C	Del	GAP	17	10	26	93.1	29		Rv1992c	ctpG	cation transporter ATPase G
2235232	0	A	Del	GAP	17	10	26	93.1	29		Rv1992c	ctpG	cation transporter ATPase G
2244421	0	G	SNP	T	111	102	211	100	213	Leu240Met (ctg/Atg)	Rv1999c	-	transporter
2245916	0	T	SNP	G	135	138	269	100	273	Ala236Ala (gct/gcG)	Rv2000	-	hypothetical protein
2247677	0	A	SNP	C	123	137	250	99.62	261	Ile6Ile (ata/atC)	Rv2002	fabG3	20-beta-hydroxysteroid dehydrogenase
2251104	0	G	SNP	A	119	115	232	98.32	238	Val260Val (gtc/gtT)	Rv2005c	-	universal stress protein
2251999	0	A	SNP	G	109	107	212	100	216
2254481	0	G	SNP	A	130	129	257	97.74	265	Arg827Gln (cgg/cAg)	Rv2006	otsB1	trehalose-6-phosphate phosphatase OtsB
2260100	0	C	SNP	T	116	103	215	99.55	220
2260525	0	C	SNP	T	117	136	250	99.61	254
2262620	0	T	SNP	A	39	67	102	100	106	Glu151Asp (gaa/gaT)	Rv2015c	-	hypothetical protein
2262679	0	G	SNP	A	32	65	96	97.98	99	Leu132Leu (ctg/Ttg)	Rv2015c	-	hypothetical protein
2262698	0	G	SNP	C	35	57	90	97.87	94	Gly125Gly (ggc/ggG)	Rv2015c	-	hypothetical protein
2262857	0	T	SNP	C	69	36	104	97.22	108	Ser72Ser (tca/tcG)	Rv2015c	-	hypothetical protein
2264782	0	C	SNP	A	105	93	192	98.51	201	Ala262Glu (gcg/gAg)	Rv2017	-	transcriptional regulator
2265059	0	T	SNP	G	97	118	214	99.08	217
2265163	0	C	SNP	T	111	106	213	97.75	222
2269780	0	T	SNP	C	119	133	249	100	252	Asp154Gly (gac/gGc)	Rv2024c	-	hypothetical protein
2270102	0	A	SNP	G	119	116	229	100	235	Trp47Arg (tgg/Cgg)	Rv2024c	-	hypothetical protein
2275764	0	G	SNP	A	118	129	245	98.02	252	Leu221Phe (ctc/Ttc)	Rv2029c	pfkB	6-phosphofructokinase PfkB
2282787	0	C	SNP	T	142	142	282	100	284	Cys312Tyr (tgt/tAt)	Rv2037c	-	transmembrane protein
2284456	0	T	SNP	G	133	127	255	99.62	261	Glu114Ala (gag/gCg)	Rv2038c	-	sugar ABC transporter ATP-binding protein
2285251	0	C	SNP	A	106	114	218	100	220	Val131Phe (gtc/Ttc)	Rv2039c	-	sugar ABC transporter permease
2285558	0	G	SNP	A	110	119	227	100	229	Cys28Cys (tgc/tgT)	Rv2039c	-	sugar ABC transporter permease
2287121	0	A	SNP	G	112	127	238	100	239	Asp242Asp (gat/gaC)	Rv2041c	-	sugar ABC transporter substrate-binding lipoprotein
2289036	0	G	SNP	T	107	140	244	97.63	253	Pro69Gln (cca/cAa)	Rv2043c	pncA	pyrazinamidase/nicotinamidase PncA			pyrazinamide (PZA)
2289047	0	G	SNP	A	113	135	247	98.02	253	Ser65Ser (tcc/tcT)	Rv2043c	pncA	pyrazinamidase/nicotinamidase PncA		phylo (Delhi/CAS)	pyrazinamide (PZA)
2289366	0	G	Del	GAP	131	127	259	97.73	264		Rv2044c	-	hypothetical protein
2296042	0	G	SNP	C	115	125	236	95.24	252	Pro3649Ala (ccg/Gcg)	Rv2048c	pks12	polyketide synthase
2296181	0	A	SNP	G	119	106	224	76.01	296	Gly3602Gly (ggt/ggC)	Rv2048c	pks12	polyketide synthase
2296631	0	G	SNP	T	105	104	208	99.52	210	Val3452Val (gtc/gtA)	Rv2048c	pks12	polyketide synthase
2296876	0	C	SNP	G	113	101	212	99.53	215	Gly3371Arg (ggt/Cgt)	Rv2048c	pks12	polyketide synthase
2297643	0	G	SNP	A	117	109	222	98.69	229	Ala3115Val (gcg/gTg)	Rv2048c	pks12	polyketide synthase
2300546	0	A	SNP	T	116	110	223	99.56	227	His2147Gln (cat/caA)	Rv2048c	pks12	polyketide synthase
2300552	0	T	SNP	G	110	103	207	99.53	214	Pro2145Pro (cca/ccC)	Rv2048c	pks12	polyketide synthase
2300555	0	A	SNP	G	109	107	214	99.54	217	Asp2144Asp (gat/gaC)	Rv2048c	pks12	polyketide synthase
2301782	0	T	SNP	C	51	20	70	95.95	74	Val1735Val (gta/gtG)	Rv2048c	pks12	polyketide synthase
2306472	0	T	SNP	C	123	133	251	98.08	261	Tyr172Cys (tac/tGc)	Rv2048c	pks12	polyketide synthase
2307587	0	G	Del	GAP	79	105	182	96.84	190
2307588	0	T	Del	GAP	79	105	182	96.84	190
2307589	0	C	Del	GAP	79	105	182	97.35	189
2307590	0	G	Del	GAP	79	105	182	100	184
2309203	0	G	SNP	A	91	106	192	100	197	Ala518Val (gca/gTa)	Rv2051c	ppm1	polyprenol-monophosphomannose synthase
2311099	0	C	SNP	G	123	109	226	99.57	233	Pro473Pro (ccg/ccC)	Rv2052c	-	hypothetical protein
2311418	0	G	SNP	A	104	129	230	99.57	234	Ala367Val (gct/gTt)	Rv2052c	-	hypothetical protein
2325320	0	T	SNP	C	125	97	219	99.11	224	Asp184Gly (gat/gGt)	Rv2067c	-	hypothetical protein
2328543	0	T	SNP	C	131	142	267	100	273	Ile145Met (ata/atG)	Rv2071c	cobM	precorrin-4 C(11)-methyltransferase
2329361	0	C	SNP	G	116	105	217	96.93	228	Trp262Cys (tgg/tgC)	Rv2072c	cobL	precorrin-6Y C(5,15)-methyltransferase
2329533	0	A	SNP	G	124	109	231	99.57	234	Leu205Pro (ctc/cCc)	Rv2072c	cobL	precorrin-6Y C(5,15)-methyltransferase
2331620	0	A	SNP	C	104	108	210	99.07	214	Gly420Gly (ggt/ggG)	Rv2075c	-	hypothetical protein
2331789	0	G	SNP	T	108	119	223	99.56	228	Pro364Gln (ccg/cAg)	Rv2075c	-	hypothetical protein
2333215	0	C	SNP	T	131	106	225	100	237	Cys25Tyr (tgc/tAc)	Rv2076c	-	hypothetical protein
2334007	0	A	SNP	G	127	107	227	100	234	Ala96Ala (gct/gcC)	Rv2077c	-	transmembrane protein
2335075	0	A	SNP	G	135	103	236	100	238	Glu6Gly (gaa/gGa)	Rv2078	-	hypothetical protein
2335080	0	T	SNP	C	131	108	236	99.58	240	Leu8Leu (ttg/Ctg)	Rv2078	-	hypothetical protein
2335494	0	A	SNP	G	128	133	253	99.24	263	Tyr47Cys (tac/tGc)	Rv2079	-	hypothetical protein
2337149	0	T	SNP	C	115	125	240	99.17	242	Ser599Pro (tcc/Ccc)	Rv2079	-	hypothetical protein
2338195	0	C	Del	GAP	134	151	276	89.34	319		Rv2081c	-	transmembrane protein
2338990	0	G	SNP	C	200	203	394	99.75	404	Ala94Ala (gcg/gcC)	Rv2082	-	hypothetical protein
2338994	0	G	SNP	A	200	209	402	100	409	Ala96Thr (gcg/Acg)	Rv2082	-	hypothetical protein
2340621	0	C	SNP	G	189	213	384	99.75	403	Pro638Arg (ccc/cGc)	Rv2082	-	hypothetical protein
2341636	0	C	SNP	G	124	113	234	100	237	Leu256Val (ctg/Gtg)	Rv2083	-	hypothetical protein
2342649	1	A	Ins	G	82	86	168	83.58	168		Rv2084	-	hypothetical protein
2342649	2	A	Ins	G	81	84	165	82.09	168		Rv2084	-	hypothetical protein
2342649	3	A	Ins	C	82	84	166	82.59	166		Rv2084	-	hypothetical protein
2342649	4	A	Ins	G	81	84	165	82.09	166		Rv2084	-	hypothetical protein
2342649	5	A	Ins	T	82	84	166	82.59	166		Rv2084	-	hypothetical protein
2342649	6	A	Ins	A	82	83	165	82.09	166		Rv2084	-	hypothetical protein
2342649	7	A	Ins	C	82	83	165	82.09	166		Rv2084	-	hypothetical protein
2342649	8	A	Ins	A	82	84	166	82.59	166		Rv2084	-	hypothetical protein
2342649	9	A	Ins	C	81	84	165	82.09	166		Rv2084	-	hypothetical protein
2342649	10	A	Ins	A	82	84	166	82.59	166		Rv2084	-	hypothetical protein
2342649	11	A	Ins	C	82	84	166	82.59	166		Rv2084	-	hypothetical protein
2344246	0	G	SNP	C	136	138	272	99.28	276
2345037	0	C	SNP	A	115	110	224	100	225	Leu209Leu (ctc/ctA)	Rv2088	pknJ	transmembrane serine/threonine-protein kinase PknJ
2345085	0	A	SNP	C	121	103	221	99.56	225	Ala225Ala (gca/gcC)	Rv2088	pknJ	transmembrane serine/threonine-protein kinase PknJ
2346929	0	C	SNP	T	89	116	203	99.51	206	Leu132Leu (ctg/ctA)	Rv2089c	pepE	dipeptidase PepE
2348446	0	C	SNP	G	122	101	222	99.55	224	Phe358Leu (ttc/ttG)	Rv2090	-	5'-3' exonuclease
2348708	0	G	SNP	A	92	117	207	99.52	210	Val195Val (gtc/gtT)	Rv2091c	-	membrane protein
2353385	0	G	SNP	C	122	120	239	99.18	244	Gln311Glu (cag/Gag)	Rv2095c	pafC	proteasome accessory factor C
2357269	0	G	Del	GAP	121	130	251	83.39	301
2357270	0	C	Del	GAP	121	130	251	85.37	294
2357271	0	C	Del	GAP	121	130	251	85.67	293
2357536	0	C	SNP	T	122	141	252	98.5	267
2358029	1	T	Ins	G	122	113	235	93.25	236
2361140	0	C	SNP	T	109	123	226	97.48	238	Gln301_ (cag/Tag)	Rv2101	helZ	helicase HelZ
2361604	0	C	SNP	G	114	117	229	100	231	Val455Val (gtc/gtG)	Rv2101	helZ	helicase HelZ
2361634	0	G	SNP	A	110	114	217	98.25	228	Gly465Gly (ggg/ggA)	Rv2101	helZ	helicase HelZ
2362041	0	C	SNP	A	100	144	244	100	244	Pro601Gln (ccg/cAg)	Rv2101	helZ	helicase HelZ
2367061	0	A	Del	GAP	106	105	208	98.14	215
2368339	0	G	Del	GAP	102	142	240	95.69	255		Rv2108	PPE36	PPE family protein PPE36
2368565	0	A	Del	GAP	115	92	204	97.64	212
2369186	0	G	SNP	C	143	150	293	99.66	294	Arg182Gly (cgt/Ggt)	Rv2109c	prcA	proteasome subunit alpha
2369326	0	C	SNP	G	122	140	257	100	262	Arg135Pro (cgc/cCc)	Rv2109c	prcA	proteasome subunit alpha
2373806	0	G	SNP	A	99	133	230	100	232	Gly393Ser (ggt/Agt)	Rv2113	-	integral membrane protein
2378954	0	G	Del	GAP	100	119	218	99.1	221		Rv2119	-	hypothetical protein
2378955	0	G	Del	GAP	100	119	218	99.1	221		Rv2119	-	hypothetical protein
2378956	0	T	Del	GAP	100	119	218	99.1	221		Rv2119	-	hypothetical protein
2381026	0	T	SNP	C	100	111	206	99.53	212
2381100	0	G	SNP	A	117	96	206	99.07	215	Pro10Pro (ccg/ccA)	Rv2123	PPE37	PPE family protein PPE37
2382287	0	C	Del	GAP	114	103	210	96.02	226		Rv2123	PPE37	PPE family protein PPE37
2382289	0	G	SNP	T	115	100	215	98.62	218	Asp407Tyr (gac/Tac)	Rv2123	PPE37	PPE family protein PPE37
2386389	0	G	SNP	A	128	123	248	100	251	Gly33Ser (ggc/Agc)	Rv2125	-	hypothetical protein
2387733	0	T	SNP	C	144	75	216	100	219	Glu80Glu (gaa/gaG)	Rv2126c	PE_PGRS37	PE-PGRS family protein PE_PGRS37
2388641	0	G	SNP	A	137	126	261	98.87	266	Gly9Asp (ggc/gAc)	Rv2127	ansP1	L-asparagine permease
2402765	0	G	SNP	A	88	110	197	99.5	199
2413246	0	C	SNP	A	134	121	252	100	255	Val36Leu (gtg/Ttg)	Rv2153c	murG	UDP-N-acetylglucosamine--N-acetylmuramyl- (pentapeptide) pyrophosphoryl-undecaprenol-N-acetylglucosamine transferase
2415656	0	G	SNP	C	129	127	255	100	256	Arg247Gly (cgg/Ggg)	Rv2155c	murD	UDP-N-acetylmuramoylalanine--D-glutamate ligase
2421816	0	A	SNP	G	137	128	263	99.62	266
2421975	1	G	Ins	G	91	123	214	91.06	214
2421975	2	G	Ins	G	90	123	213	90.64	213
2421975	3	G	Ins	A	90	123	213	90.64	213
2421975	4	G	Ins	A	90	123	213	90.64	213
2423819	0	C	SNP	G	113	136	237	96.89	257	Gly340Gly (ggg/ggC)	Rv2162c	PE_PGRS38	PE-PGRS family protein PE_PGRS38
2423822	0	A	SNP	G	116	140	245	97.71	262	Gly339Gly (ggt/ggC)	Rv2162c	PE_PGRS38	PE-PGRS family protein PE_PGRS38
2424114	0	C	SNP	A	16	104	113	99.17	121	Arg242Leu (cgc/cTc)	Rv2162c	PE_PGRS38	PE-PGRS family protein PE_PGRS38
2424151	0	C	SNP	A	17	84	95	98.06	103	Ala230Ser (gca/Tca)	Rv2162c	PE_PGRS38	PE-PGRS family protein PE_PGRS38
2424925	0	A	SNP	G	116	135	247	100	251
2425471	0	T	SNP	C	128	105	233	100	233	Arg539Arg (cga/cgG)	Rv2163c	pbpB	penicillin-binding membrane protein PbpB
2434749	0	C	SNP	T	111	96	204	100	207
2440926	0	G	SNP	T	126	120	245	100	246	Asp265Glu (gac/gaA)	Rv2178c	aroG	phospho-2-dehydro-3-deoxyheptonate aldolase AroG
2440935	0	G	SNP	C	127	109	231	99.58	237	Ser262Ser (tcc/tcG)	Rv2178c	aroG	phospho-2-dehydro-3-deoxyheptonate aldolase AroG
2447626	0	G	SNP	T	109	99	205	96.3	216	Ile123Ile (atc/atA)	Rv2186c	-	hypothetical protein
2448458	0	C	SNP	T	139	110	242	99.2	251	Thr100Ile (acc/aTc)	Rv2187	fadD15	long-chain-fatty-acid--CoA ligase FadD15
2449826	0	C	SNP	G	104	132	233	99.58	237	Ser556Trp (tcg/tGg)	Rv2187	fadD15	long-chain-fatty-acid--CoA ligase FadD15
2452452	0	G	SNP	A	141	126	264	100	267	Thr274Met (acg/aTg)	Rv2190c	-	endopeptidase
2462871	0	G	SNP	A	105	120	224	100	225	Ala59Ala (gcc/gcT)	Rv2198c	mmpS3	membrane protein MmpS3
2470591	0	A	SNP	C	126	95	220	100	221
2472029	0	T	SNP	G	119	125	234	100	244	Trp207Gly (tgg/Ggg)	Rv2207	cobT	nicotinate-nucleotide-dimethylbenzimidazolphosphoribosyltransferase
2477174	0	T	SNP	C	119	100	214	99.55	220	Gln3Arg (cag/cGg)	Rv2211c	gcvT	aminomethyltransferase
2477984	0	G	SNP	A	101	108	208	100	209	Ser265Ser (tcg/tcA)	Rv2212	-	adenylyl cyclase
2478619	0	G	SNP	A	100	84	181	100	184	Leu94Leu (ctg/ctA)	Rv2213	pepB	cytosol aminopeptidase
2480809	0	G	SNP	C	131	103	232	99.15	236	Ala298Gly (gcc/gGc)	Rv2214c	ephD	oxidoreductase EphD
2488343	0	G	SNP	A	93	96	187	97.93	193	Gln243Gln (cag/caA)	Rv2220	glnA1	glutamine synthetase
2494430	0	C	SNP	G	121	106	226	100	227	Gly324Arg (ggc/Cgc)	Rv2223c	-	carboxylesterase B
2499726	0	G	SNP	A	101	109	205	100	210	Asp299Asn (gat/Aat)	Rv2226	-	hypothetical protein
2504177	0	C	SNP	T	111	122	231	98.31	237	Glu144Glu (gag/gaA)	Rv2230c	-	GTP cyclohydrolase
2509140	0	G	SNP	C	127	125	249	99.6	253	Ser79Cys (tcc/tGc)	Rv2236c	cobD	cobalamin biosynthesis transmembrane protein CobD
2509722	0	A	SNP	G	121	126	244	99.6	248	Pro78Pro (cca/ccG)	Rv2237	-	hypothetical protein
2516271	0	T	SNP	C	112	120	232	99.57	233	Met323Thr (atg/aCg)	Rv2242	-	hypothetical protein
2516567	0	G	SNP	C	94	106	199	100	200
2521342	0	T	SNP	C	105	123	223	100	228	Asp200Asp (gat/gaC)	Rv2247	accD6	acetyl-/propionyl-CoA carboxylase subunit beta
2523205	1	G	Ins	C	105	93	198	95.19	198
2523205	2	G	Ins	G	104	93	197	94.71	198
2523205	3	G	Ins	C	105	93	198	95.19	198
2525723	0	G	Del	GAP	104	101	205	95.35	215		Rv2251	-	flavoprotein
2526974	0	T	SNP	C	114	108	220	99.11	224	Pro470Pro (cct/ccC)	Rv2251	-	flavoprotein
2529680	0	A	SNP	G	111	106	212	99.54	218	Thr65Thr (act/acC)	Rv2256c	-	hypothetical protein
2531742	0	A	SNP	G	91	124	210	99.08	217	Ala52Ala (gct/gcC)	Rv2258c	-	transcriptional regulator
2533377	0	T	SNP	C	103	128	230	99.57	232	Asp16Asp (gat/gaC)	Rv2260	-	hypothetical protein
2534563	0	G	Del	GAP	124	114	236	96.36	247
2534564	0	A	Del	GAP	124	114	236	100	238
2536312	0	C	SNP	T	107	112	210	100	219	Arg224Arg (cgc/cgT)	Rv2263	-	oxidoreductase
2536625	1	C	Ins	G	78	74	152	86.36	152		Rv2264c	-	hypothetical protein
2536625	2	C	Ins	G	78	74	152	86.36	152		Rv2264c	-	hypothetical protein
2536625	3	C	Ins	G	77	74	151	85.8	151		Rv2264c	-	hypothetical protein
2536625	4	C	Ins	G	74	68	142	80.68	142		Rv2264c	-	hypothetical protein
2540554	0	T	SNP	C	126	140	264	99.63	267	Ser151Pro (tcg/Ccg)	Rv2266	cyp124	cytochrome P450 Cyp124
2541477	0	C	SNP	G	139	122	259	99.62	262
2542543	0	G	SNP	A	119	133	250	98.44	256	Arg90Cys (cgt/Tgt)	Rv2267c	-	hypothetical protein
2562644	0	G	SNP	T	123	114	236	100	237	Ala16Ser (gcg/Tcg)	Rv2290	lppO	lipoprotein LppO
2564368	1	G	Ins	C	132	100	232	97.07	233		Rv2293c	-	hypothetical protein
2566766	1	C	Ins	G	82	128	210	95.89	210
2566768	0	A	SNP	C	90	132	217	98.67	225
2573756	0	C	SNP	A	103	113	216	100	216
2578626	0	A	SNP	G	137	113	246	100	250	Met24Thr (atg/aCg)	Rv2307c	-	hypothetical protein
2586127	0	A	SNP	G	117	112	222	100	229	Gly388Gly (ggt/ggC)	Rv2314c	-	hypothetical protein
2586179	0	A	SNP	G	109	99	207	98.11	212	Ile371Thr (atc/aCc)	Rv2314c	-	hypothetical protein
2589216	0	G	SNP	C	115	134	245	99.6	250	Val127Leu (gtg/Ctg)	Rv2316	uspA	sugar ABC transporter permease UspA
2591172	0	G	SNP	A	141	95	234	100	236	Ala219Thr (gcc/Acc)	Rv2318	uspC	sugar ABC transporter substrate-binding lipoprotein UspC
2598400	0	A	SNP	G	107	117	224	100	224	Asn516Asn (aat/aaC)	Rv2326c	-	ABC transporter ATP-binding protein
2600260	0	A	SNP	G	122	109	229	99.14	233	Arg91Arg (cga/cgG)	Rv2327	-	hypothetical protein
2601576	0	T	SNP	G	138	133	267	98.91	274	Ser282Arg (agt/agG)	Rv2328	PE23	PE family protein PE23
2603171	0	C	SNP	T	111	114	222	95.74	235	Thr97Thr (acg/acA)	Rv2329c	narK1	nitrate/nitrite transporter
2604157	0	C	Del	GAP	90	93	184	77.87	235		Rv2330c	lppP	lipoprotein LppP
2604158	0	A	Del	GAP	90	93	184	77.87	235		Rv2330c	lppP	lipoprotein LppP
2604159	0	G	Del	GAP	90	93	184	78.21	234		Rv2330c	lppP	lipoprotein LppP
2604160	0	T	Del	GAP	90	93	184	78.88	232		Rv2330c	lppP	lipoprotein LppP
2604161	0	G	Del	GAP	90	93	184	79.57	230		Rv2330c	lppP	lipoprotein LppP
2604162	0	C	Del	GAP	90	93	184	80.26	228		Rv2330c	lppP	lipoprotein LppP
2604163	0	C	Del	GAP	90	93	184	80.97	226		Rv2330c	lppP	lipoprotein LppP
2604164	0	A	Del	GAP	90	93	184	80.97	226		Rv2330c	lppP	lipoprotein LppP
2604165	0	A	Del	GAP	90	93	184	81.7	224		Rv2330c	lppP	lipoprotein LppP
2608117	0	C	SNP	A	104	130	233	98.73	237	Asp69Tyr (gac/Tac)	Rv2333c	stp	multidrug resistance protein
2612632	0	C	SNP	A	111	132	240	100	243	Gly119Val (ggc/gTc)	Rv2337c	-	hypothetical protein
2615413	0	A	SNP	G	128	128	255	99.61	257	Thr241Ala (acc/Gcc)	Rv2339	mmpL9	transmembrane transport protein MmpL9
2619271	0	T	SNP	C	86	101	183	98.42	190
2624986	0	T	SNP	G	109	94	200	100	203	Val389Gly (gtg/gGg)	Rv2345	-	transmembrane protein
2625924	0	T	SNP	C	102	92	192	98.48	197	Ala83Ala (gca/gcG)	Rv2346c	esxO	ESAT-6 like protein EsxO
2626095	0	C	SNP	G	112	103	210	90.72	237	Ala26Ala (gcg/gcC)	Rv2346c	esxO	ESAT-6 like protein EsxO
2626513	0	T	SNP	A	59	55	109	98.28	116	Thr3Ser (aca/Tca)	Rv2347c	esxP	ESAT-6 like protein EsxP
2626514	0	T	SNP	G	55	54	108	98.2	111	Ala2Ala (gca/gcC)	Rv2347c	esxP	ESAT-6 like protein EsxP
2626600	0	G	SNP	A	96	63	156	98.15	162
2627946	0	A	SNP	G	97	91	185	99.47	189	Arg251Arg (cgt/cgC)	Rv2349c	plcC	phospholipase C
2631009	1	G	Ins	G	92	100	192	86.1	192		Rv2351c	plcA	membrane-associated phospholipase A
2631009	2	G	Ins	T	92	100	192	86.1	192		Rv2351c	plcA	membrane-associated phospholipase A
2631009	3	G	Ins	G	92	100	192	86.1	192		Rv2351c	plcA	membrane-associated phospholipase A
2631009	4	G	Ins	C	91	100	191	85.65	192		Rv2351c	plcA	membrane-associated phospholipase A
2631009	5	G	Ins	C	91	100	191	85.65	192		Rv2351c	plcA	membrane-associated phospholipase A
2632341	1	C	Ins	A	104	95	199	96.6	199
2632362	0	T	SNP	C	105	99	199	100	204
2637541	0	C	SNP	T	126	116	240	99.59	243
2638123	0	A	SNP	G	92	90	180	97.85	186
2642383	0	C	SNP	T	128	110	237	100	238	Ala66Thr (gcc/Acc)	Rv2360c	-	hypothetical protein
2652254	0	G	SNP	C	108	117	223	100	225	Ala191Gly (gct/gGt)	Rv2372c	-	rRNA small subunit methyltransferase E
2656225	0	A	SNP	G	119	128	242	100	247	Val69Ala (gtc/gCc)	Rv2377c	-	hypothetical protein
2656635	0	G	SNP	A	97	108	203	99.51	206	Pro357Ser (ccg/Tcg)	Rv2378c	mbtG	L-lysine N6-monooxygenase
2660319	0	C	SNP	G	121	107	223	100	228	Glu589Asp (gag/gaC)	Rv2379c	mbtF	peptide synthetase
2661039	0	G	SNP	A	118	112	224	100	230	Ile349Ile (atc/atT)	Rv2379c	mbtF	peptide synthetase
2668170	0	G	SNP	T	120	100	214	98.65	223	Arg700Arg (cgc/cgA)	Rv2381c	mbtD	polyketide synthetase
2680658	0	T	SNP	G	99	119	215	100	218	Thr67Thr (act/acG)	Rv2386a	-	hypothetical protein
2688700	0	C	SNP	T	135	152	283	99.65	288	Pro231Ser (ccg/Tcg)	Rv2394	ggtB	gamma-glutamyltranspeptidase precursor GgtB
2690160	0	A	SNP	G	113	122	232	100	235	Asn30Ser (aac/aGc)	Rv2395	-	integral membrane protein
2695378	0	C	SNP	G	101	96	196	99.49	198	Gly141Ala (ggc/gCc)	Rv2398c	cysW	sulfate ABC transporter permease CysW
2697489	0	C	SNP	T	105	117	217	99.55	223	Ala76Thr (gcg/Acg)	Rv2400c	subI	sulfate ABC transporter substrate-binding lipoprotein SubI
2700222	0	T	SNP	C	118	113	226	100	231	Leu565Pro (ctg/cCg)	Rv2402	-	trehalase
2704884	1	A	Ins	C	68	105	173	95.58	173		Rv2407	-	ribonuclease Z
2704884	2	A	Ins	A	68	105	173	95.58	173		Rv2407	-	ribonuclease Z
2704884	3	A	Ins	G	68	103	171	94.48	171		Rv2407	-	ribonuclease Z
2704884	4	A	Ins	C	68	103	171	94.48	171		Rv2407	-	ribonuclease Z
2704884	5	A	Ins	G	68	102	170	93.92	170		Rv2407	-	ribonuclease Z
2704884	6	A	Ins	A	66	102	168	92.82	168		Rv2407	-	ribonuclease Z
2704884	7	A	Ins	C	66	102	168	92.82	168		Rv2407	-	ribonuclease Z
2712328	0	C	SNP	T	116	119	232	100	235	Pro183Pro (ccg/ccA)	Rv2414c	-	hypothetical protein
2713795	0	C	SNP	T	145	119	257	100	264
2718852	0	T	SNP	G	84	100	182	99.46	185
2720069	0	G	SNP	A	105	110	213	99.54	216	Gly158Glu (ggg/gAg)	Rv2423	-	hypothetical protein
2720444	0	C	SNP	T	108	90	198	98.51	201	Ser283Phe (tct/tTt)	Rv2423	-	hypothetical protein
2720895	0	G	SNP	A	7	53	60	96.77	62	His295Tyr (cac/Tac)	Rv2424c	-	transposase
2720952	0	T	SNP	C	12	35	47	95.92	49	Thr276Ala (acc/Gcc)	Rv2424c	-	transposase
2720954	0	G	SNP	A	14	33	47	95.92	49	Thr275Ile (acc/aTc)	Rv2424c	-	transposase
2721562	0	C	SNP	G	115	120	233	100	235	Ala72Ala (gcg/gcC)	Rv2424c	-	transposase
2723506	0	T	SNP	C	108	119	221	99.56	228	Leu226Leu (tta/ttG)	Rv2426c	-	hypothetical protein
2726105	0	G	SNP	A	125	147	266	100	272						phylo (Delhi/CAS, 3)	isoniazid (INH)
2729058	0	A	SNP	C	134	151	277	99.65	286	Leu26Arg (ctg/cGg)	Rv2433c	-	hypothetical protein
2734074	0	T	SNP	C	108	131	231	99.58	240	Val282Ala (gtc/gCc)	Rv2436	rbsK	ribokinase RbsK
2737572	0	C	SNP	A	124	127	243	99.6	252	Ala226Ser (gcg/Tcg)	Rv2439c	proB	glutamate 5-kinase protein
2738221	0	G	SNP	A	119	88	206	99.04	209	Ile9Ile (atc/atT)	Rv2439c	proB	glutamate 5-kinase protein
2740693	0	T	SNP	C	107	113	218	98.65	223
2744469	1	C	Ins	C	100	89	189	86.7	190		Rv2444c	rne	ribonuclease E
2744469	2	C	Ins	C	99	88	187	85.78	190		Rv2444c	rne	ribonuclease E
2744469	3	C	Ins	G	101	88	189	86.7	190		Rv2444c	rne	ribonuclease E
2744469	4	C	Ins	C	101	89	190	87.16	190		Rv2444c	rne	ribonuclease E
2744469	5	C	Ins	G	101	89	190	87.16	190		Rv2444c	rne	ribonuclease E
2744469	6	C	Ins	T	101	89	190	87.16	190		Rv2444c	rne	ribonuclease E
2751804	0	C	SNP	T	135	106	237	100	241	Arg126Gln (cgg/cAg)	Rv2450c	rpfE	resuscitation-promoting factor RpfE
2752698	0	C	SNP	A	96	104	198	100	200
2753869	0	A	SNP	G	139	141	277	98.25	285	Val293Ala (gtg/gCg)	Rv2454c	-	2-oxoglutarate oxidoreductase subunit KorB
2760152	0	A	SNP	G	102	133	235	100	235	Tyr125Cys (tac/tGc)	Rv2458	mmuM	homocysteine S-methyltransferase MmuM
2771383	0	A	SNP	G	94	106	196	100	200	Ser800Gly (agc/Ggc)	Rv2467	pepN	aminopeptidase PepN
2779136	0	T	SNP	C	118	115	228	100	233	Ser1043Gly (agc/Ggc)	Rv2476c	gdh	NAD-dependent glutamate dehydrogenase
2782498	0	G	SNP	A	108	109	216	99.54	218	Asp515Asp (gac/gaT)	Rv2477c	-	macrolide ABC transporter ATP-binding protein
2786952	0	A	SNP	G	127	133	255	100	260	Cys778Arg (tgc/Cgc)	Rv2482c	plsB2	glycerol-3-phosphate acyltransferase
2791098	0	C	SNP	T	104	112	209	99.08	218	Gly466Asp (ggt/gAt)	Rv2484c	-	diacyglycerol O-acyltransferase
2795974	0	T	Del	GAP	35	36	74	88.75	80		Rv2487c	PE_PGRS42	PE-PGRS family protein PE_PGRS42
2795975	0	T	Del	GAP	35	36	74	89.87	79		Rv2487c	PE_PGRS42	PE-PGRS family protein PE_PGRS42
2795976	0	G	Del	GAP	35	36	74	86.59	82		Rv2487c	PE_PGRS42	PE-PGRS family protein PE_PGRS42
2795977	0	C	Del	GAP	35	36	74	86.59	82		Rv2487c	PE_PGRS42	PE-PGRS family protein PE_PGRS42
2795978	0	C	Del	GAP	35	36	74	86.59	82		Rv2487c	PE_PGRS42	PE-PGRS family protein PE_PGRS42
2795979	0	G	Del	GAP	35	36	74	87.65	81		Rv2487c	PE_PGRS42	PE-PGRS family protein PE_PGRS42
2795980	0	C	Del	GAP	35	36	74	89.87	79		Rv2487c	PE_PGRS42	PE-PGRS family protein PE_PGRS42
2795981	0	C	Del	GAP	35	36	74	88.75	80		Rv2487c	PE_PGRS42	PE-PGRS family protein PE_PGRS42
2795982	0	C	Del	GAP	35	36	74	95.95	74		Rv2487c	PE_PGRS42	PE-PGRS family protein PE_PGRS42
2795983	0	G	Del	GAP	35	36	74	94.67	75		Rv2487c	PE_PGRS42	PE-PGRS family protein PE_PGRS42
2795984	0	C	Del	GAP	35	36	74	93.42	76		Rv2487c	PE_PGRS42	PE-PGRS family protein PE_PGRS42
2795985	0	G	Del	GAP	35	36	74	95.95	74		Rv2487c	PE_PGRS42	PE-PGRS family protein PE_PGRS42
2795986	0	C	Del	GAP	35	36	74	94.67	75		Rv2487c	PE_PGRS42	PE-PGRS family protein PE_PGRS42
2795987	0	C	Del	GAP	35	36	74	97.26	73		Rv2487c	PE_PGRS42	PE-PGRS family protein PE_PGRS42
2795988	0	G	Del	GAP	35	36	74	94.67	75		Rv2487c	PE_PGRS42	PE-PGRS family protein PE_PGRS42
2795989	0	C	Del	GAP	35	36	74	94.67	75		Rv2487c	PE_PGRS42	PE-PGRS family protein PE_PGRS42
2795990	0	C	Del	GAP	35	36	74	94.67	75		Rv2487c	PE_PGRS42	PE-PGRS family protein PE_PGRS42
2795991	0	G	Del	GAP	35	36	74	95.95	74		Rv2487c	PE_PGRS42	PE-PGRS family protein PE_PGRS42
2795992	0	G	Del	GAP	35	36	74	95.95	74		Rv2487c	PE_PGRS42	PE-PGRS family protein PE_PGRS42
2795993	0	T	Del	GAP	36	36	75	94.74	76		Rv2487c	PE_PGRS42	PE-PGRS family protein PE_PGRS42
2796608	0	C	SNP	T	91	119	208	99.06	212	Asp260Asn (gac/Aac)	Rv2487c	PE_PGRS42	PE-PGRS family protein PE_PGRS42
2798595	0	C	SNP	T	144	105	246	99.6	250	Ala762Ala (gcg/gcA)	Rv2488c	-	LuxR family transcriptional regulator
2803139	0	C	Del	GAP	126	106	233	80	290		Rv2490c	PE_PGRS43	PE-PGRS family protein PE_PGRS43
2803140	0	C	Del	GAP	126	106	233	80.84	287		Rv2490c	PE_PGRS43	PE-PGRS family protein PE_PGRS43
2803141	0	A	Del	GAP	126	106	233	81.12	286		Rv2490c	PE_PGRS43	PE-PGRS family protein PE_PGRS43
2803142	0	C	Del	GAP	126	106	233	81.12	286		Rv2490c	PE_PGRS43	PE-PGRS family protein PE_PGRS43
2803143	0	C	Del	GAP	126	106	233	81.4	285		Rv2490c	PE_PGRS43	PE-PGRS family protein PE_PGRS43
2803144	0	G	Del	GAP	126	106	233	82.27	282		Rv2490c	PE_PGRS43	PE-PGRS family protein PE_PGRS43
2803145	0	G	Del	GAP	127	106	234	83.21	280		Rv2490c	PE_PGRS43	PE-PGRS family protein PE_PGRS43
2803146	0	C	Del	GAP	127	106	234	83.51	279		Rv2490c	PE_PGRS43	PE-PGRS family protein PE_PGRS43
2803147	0	A	Del	GAP	127	106	234	85.98	271		Rv2490c	PE_PGRS43	PE-PGRS family protein PE_PGRS43
2807486	0	C	SNP	A	117	121	234	99.17	240	Ala70Asp (gcc/gAc)	Rv2492	-	hypothetical protein
2809621	0	T	SNP	C	126	138	258	100	264	Thr107Ala (acc/Gcc)	Rv2495c	bkdC	branched-chain keto acid dehydrogenase E2 component
2817747	0	G	SNP	A	109	115	222	99.56	225	Ala243Val (gct/gTt)	Rv2502c	accD1	acetyl-/propionyl-CoA carboxylase subunit beta
2818837	0	A	SNP	G	102	106	206	100	208	Gly97Gly (ggt/ggC)	Rv2503c	scoB	succinyl-CoA:3-ketoacid-CoA transferase subunit B
2821342	0	C	SNP	T	108	107	210	100	215	Ala85Ala (gcg/gcA)	Rv2505c	fadD35	fatty-acid--CoA ligase FadD35
2825466	0	G	SNP	A	110	120	229	99.57	231	Lys263Lys (aag/aaA)	Rv2509	-	short-chain type dehydrogenase/reductase
2827028	0	T	SNP	C	100	112	210	97.7	217	Tyr21Cys (tac/tGc)	Rv2510c	-	hypothetical protein
2827984	0	G	SNP	T	96	83	179	100	179
2828019	0	T	SNP	C	96	87	180	100	183
2830525	0	C	SNP	A	108	110	218	100	218	Thr122Lys (acg/aAg)	Rv2513	-	hypothetical protein
2836773	0	C	SNP	T	130	98	223	99.13	230	Ser330Leu (tcg/tTg)	Rv2519	PE26	PE family protein PE26
2840999	0	C	SNP	G	117	108	221	98.68	228	Ser2778Ser (tcg/tcC)	Rv2524c	fas	fatty acid synthase
2841022	0	A	SNP	G	116	112	221	99.56	229	Cys2771Arg (tgc/Cgc)	Rv2524c	fas	fatty acid synthase
2847281	0	A	SNP	G	113	125	238	99.17	240	Asp684Asp (gat/gaC)	Rv2524c	fas	fatty acid synthase
2855259	0	A	SNP	G	122	117	234	100	239	Ala841Ala (gct/gcC)	Rv2531c	-	amino acid decarboxylase
2865760	0	A	SNP	G	119	115	233	100	234	Thr211Ala (acc/Gcc)	Rv2542	-	hypothetical protein
2865882	0	T	SNP	C	101	130	219	100	231	Val251Val (gtt/gtC)	Rv2542	-	hypothetical protein
2867207	0	C	SNP	G	130	127	251	98.85	260	Ala28Ala (gcc/gcG)	Rv2544	lppB	lipoprotein LppB
2867230	0	G	SNP	A	79	96	173	99.43	176	Gly36Asp (ggc/gAc)	Rv2544	lppB	lipoprotein LppB
2867231	0	C	SNP	T	80	96	174	99.44	177	Gly36Gly (ggc/ggT)	Rv2544	lppB	lipoprotein LppB
2867236	0	A	SNP	G	82	98	176	99.45	181	Asn38Ser (aac/aGc)	Rv2544	lppB	lipoprotein LppB
2867240	0	C	SNP	T	82	101	182	99.46	184	Pro39Pro (ccc/ccT)	Rv2544	lppB	lipoprotein LppB
2867245	0	A	SNP	C	84	106	189	99.48	191	Lys41Thr (aaa/aCa)	Rv2544	lppB	lipoprotein LppB
2867251	0	C	SNP	G	88	110	195	99.5	199	Pro43Arg (ccg/cGg)	Rv2544	lppB	lipoprotein LppB
2867254	0	A	SNP	G	90	111	200	99.5	202	His44Arg (cac/cGc)	Rv2544	lppB	lipoprotein LppB
2867263	0	G	SNP	A	100	126	226	99.56	227	Gly47Asp (ggc/gAc)	Rv2544	lppB	lipoprotein LppB
2877378	0	G	SNP	C	118	101	218	100	219	Ala103Pro (gcc/Ccc)	Rv2557	-	hypothetical protein
2880702	0	G	SNP	C	111	118	226	100	229	Val210Leu (gtc/Ctc)	Rv2560	-	hypothetical protein
2881337	0	C	SNP	T	103	106	208	99.52	210
2881569	0	A	SNP	G	120	107	225	99.56	228
2881598	0	G	Del	GAP	94	86	183	95.24	189
2881940	0	C	SNP	G	134	119	250	98.06	258
2884068	0	A	SNP	C	113	135	245	100	248	Met243Leu (atg/Ctg)	Rv2564	glnQ	glutamine ABC transporter ATP-binding protein
2886570	0	A	SNP	G	108	121	225	99.13	231	Glu66Glu (gaa/gaG)	Rv2566	-	hypothetical protein
2888201	0	T	SNP	C	129	129	256	100	258	Leu610Pro (ctc/cCc)	Rv2566	-	hypothetical protein
2889633	0	T	SNP	C	121	135	255	100	256	Ala1087Ala (gct/gcC)	Rv2566	-	hypothetical protein
2890468	0	C	SNP	G	152	135	283	98.29	292	Pro225Arg (ccc/cGc)	Rv2567	-	hypothetical protein
2891267	0	C	SNP	T	119	125	242	100	244	Gly491Gly (ggc/ggT)	Rv2567	-	hypothetical protein
2891728	0	A	SNP	G	108	101	208	100	209	Gln645Arg (cag/cGg)	Rv2567	-	hypothetical protein
2894208	0	G	SNP	A	107	117	220	100	224	Ser67Ser (agc/agT)	Rv2569c	-	hypothetical protein
2895473	0	A	SNP	G	106	139	244	99.59	246	Phe163Ser (ttc/tCc)	Rv2571c	-	transmembrane protein
2895822	0	G	SNP	A	106	102	206	98.58	211	His47Tyr (cat/Tat)	Rv2571c	-	transmembrane protein
2897660	0	T	SNP	C	99	105	199	99.03	206	Ala48Ala (gca/gcG)	Rv2572c	aspS	aspartate--tRNA ligase
2898522	0	T	SNP	C	106	106	205	99.53	213	Tyr160Tyr (tat/taC)	Rv2573	-	2-dehydropantoate 2-reductase
2903050	0	G	SNP	A	126	107	227	100	233	Thr161Ile (acc/aTc)	Rv2578c	-	hypothetical protein
2910461	0	G	SNP	T	128	125	251	100	253	Ala147Glu (gcg/gAg)	Rv2584c	apt	adenine phosphoribosyltransferase
2910852	0	C	SNP	G	107	134	234	98.77	244	Ala17Pro (gcg/Ccg)	Rv2584c	apt	adenine phosphoribosyltransferase
2911293	0	C	SNP	G	102	121	221	100	223	Cys462Ser (tgt/tCt)	Rv2585c	-	lipoprotein
2912294	0	T	SNP	G	100	98	194	100	198	Ala128Ala (gca/gcC)	Rv2585c	-	lipoprotein
2914369	0	C	SNP	T	115	104	215	97.77	224	Ser456Ser (tcg/tcA)	Rv2587c	secD	protein translocase subunit SecD
2923391	0	T	SNP	C	126	148	269	100	274	Pro281Pro (cca/ccG)	Rv2592c	ruvB	Holliday junction ATP-dependent DNA helicase RuvB
2925462	0	T	SNP	A	119	101	218	100	220
2925962	0	T	SNP	C	114	108	216	100	222	Cys77Arg (tgc/Cgc)	Rv2596	vapC40	ribonuclease VapC40
2927939	0	T	SNP	C	102	98	197	100	200
2939373	0	G	SNP	C	101	127	222	99.56	229	Ser197Cys (tct/tGt)	Rv2611c	-	phosphatidylinositol mannoside acyltransferase
2939657	0	T	SNP	C	134	109	241	100	243	Ile102Met (ata/atG)	Rv2611c	-	phosphatidylinositol mannoside acyltransferase
2941179	0	G	SNP	A	126	109	228	99.16	237	Arg6Arg (cgc/cgT)	Rv2613c	-	AP-4-A phosphorylase		phylo (Delhi/CAS)
2943675	0	G	SNP	A	135	155	287	98.64	294	Gly437Gly (ggc/ggT)	Rv2615c	PE_PGRS45	PE-PGRS family protein PE_PGRS45
2943711	1	G	Ins	C	106	118	224	78.32	225		Rv2615c	PE_PGRS45	PE-PGRS family protein PE_PGRS45
2943711	2	G	Ins	C	107	118	225	78.67	225		Rv2615c	PE_PGRS45	PE-PGRS family protein PE_PGRS45
2943711	3	G	Ins	G	107	117	224	78.32	225		Rv2615c	PE_PGRS45	PE-PGRS family protein PE_PGRS45
2943711	4	G	Ins	C	106	118	224	78.32	225		Rv2615c	PE_PGRS45	PE-PGRS family protein PE_PGRS45
2943711	5	G	Ins	C	106	117	223	77.97	225		Rv2615c	PE_PGRS45	PE-PGRS family protein PE_PGRS45
2943711	6	G	Ins	G	106	118	224	78.32	225		Rv2615c	PE_PGRS45	PE-PGRS family protein PE_PGRS45
2943711	7	G	Ins	T	107	118	225	78.67	225		Rv2615c	PE_PGRS45	PE-PGRS family protein PE_PGRS45
2943711	8	G	Ins	T	107	118	225	78.67	225		Rv2615c	PE_PGRS45	PE-PGRS family protein PE_PGRS45
2943711	9	G	Ins	T	107	118	225	78.67	225		Rv2615c	PE_PGRS45	PE-PGRS family protein PE_PGRS45
2944515	0	A	SNP	C	100	191	290	98.31	296	Gly157Gly (ggt/ggG)	Rv2615c	PE_PGRS45	PE-PGRS family protein PE_PGRS45
2944524	0	C	SNP	G	76	173	245	85.27	292	Gly154Gly (ggg/ggC)	Rv2615c	PE_PGRS45	PE-PGRS family protein PE_PGRS45
2948524	0	T	SNP	A	105	117	220	100	222	Glu12Val (gag/gTg)	Rv2621c	-	transcriptional regulator
2949251	0	G	SNP	A	120	136	254	99.61	257	Val206Ile (gtt/Att)	Rv2622	-	methyltransferase
2954439	0	T	SNP	C	150	119	267	100	269	Arg104Gly (aga/Gga)	Rv2627c	-	hypothetical protein
2958693	0	G	SNP	A	109	128	236	99.16	239	Ala374Ala (gcg/gcA)	Rv2631	-	RNA-splicing ligase RtcB
2959003	0	C	SNP	G	144	118	258	98.13	267	Arg63Pro (cgg/cCg)	Rv2632c	-	hypothetical protein
2959257	0	A	Del	GAP	112	88	196	99.5	201
2959258	0	T	Del	GAP	107	87	190	96.52	201
2959259	0	C	Del	GAP	107	87	190	96.52	201
2959260	0	C	Del	GAP	107	87	190	96.52	201
2959261	0	A	Del	GAP	107	87	190	97.49	199
2959262	0	A	Del	GAP	107	87	190	99.49	195
2959263	0	T	Del	GAP	107	87	190	99.49	195
2959264	0	C	Del	GAP	107	87	190	99.49	195
2959265	0	A	SNP	T	106	86	190	99.48	193
2960592	0	C	SNP	T	114	143	241	98.85	260	Gly617Asp (ggc/gAc)	Rv2634c	PE_PGRS46	PE-PGRS family protein PE_PGRS46
2964594	0	G	SNP	A	123	101	220	99.12	226	Ala64Thr (gcc/Acc)	Rv2638	-	hypothetical protein
2965900	0	C	SNP	T	99	95	193	97.98	198
2974933	0	A	SNP	G	145	140	282	99.65	286	Ile101Thr (atc/aCc)	Rv2650c	-	prophage protein
2975227	0	T	SNP	G	134	137	269	99.63	272	Asn3Thr (aat/aCt)	Rv2650c	-	prophage protein
2975389	0	G	SNP	C	117	129	244	98.8	249	Ile129Met (atc/atG)	Rv2651c	-	prophage protease
2975391	0	T	SNP	G	118	127	241	98.79	248	Ile129Leu (atc/Ctc)	Rv2651c	-	prophage protease
2975442	0	C	SNP	A	115	125	233	99.17	242	Ala112Ser (gcg/Tcg)	Rv2651c	-	prophage protease
2975496	0	T	SNP	C	91	98	187	98.44	192	Asn94Asp (aac/Gac)	Rv2651c	-	prophage protease
2975502	0	G	SNP	T	91	96	176	98.42	190	Leu92Ile (ctt/Att)	Rv2651c	-	prophage protease
2975536	0	A	SNP	C	83	93	175	97.78	180	Arg80Arg (cgt/cgG)	Rv2651c	-	prophage protease
2975541	0	G	SNP	A	75	92	167	97.66	171	Leu79Leu (ctg/Ttg)	Rv2651c	-	prophage protease
2975545	0	G	SNP	A	77	95	169	97.73	176	Val77Val (gtc/gtT)	Rv2651c	-	prophage protease
2975557	0	A	SNP	C	81	101	179	98.91	184	Val73Val (gtt/gtG)	Rv2651c	-	prophage protease
2975584	0	G	SNP	A	82	93	175	98.31	178	Ser64Ser (tcc/tcT)	Rv2651c	-	prophage protease
2979805	0	C	SNP	T	117	116	230	100	233	Gln338Gln (cag/caA)	Rv2659c	-	prophage integrase
2984740	0	A	SNP	G	134	122	250	99.22	258	His3Arg (cac/cGc)	Rv2668	-	hypothetical protein
2988630	0	C	SNP	G	143	106	244	99.2	251	His317Asp (cat/Gat)	Rv2672	-	protease
2994187	0	T	SNP	C	129	130	254	99.62	260	Leu292Leu (tta/ttG)	Rv2678c	hemE	uroporphyrinogen decarboxylase
2995548	0	C	SNP	A	108	137	244	99.19	247	Thr145Asn (acc/aAc)	Rv2679	echA15	enoyl-CoA hydratase EchA15
3003115	0	C	SNP	G	123	112	231	98.74	238	Ala378Gly (gca/gGa)	Rv2685	arsB1	arsenic-transport integral membrane protein ArsB
3005185	0	G	SNP	T	115	119	233	100	234	Pro156Thr (ccc/Acc)	Rv2688c	-	antibiotic ABC transporter ATP-binding protein
3009692	0	A	SNP	G	98	106	200	100	204	Thr117Ala (acc/Gcc)	Rv2691	ceoB	TRK system potassium uptake protein CeoB
3010014	0	G	SNP	A	102	84	184	100	186	Gly224Glu (ggg/gAg)	Rv2691	ceoB	TRK system potassium uptake protein CeoB
3010420	0	A	SNP	G	124	99	221	99.11	225	Ile133Val (atc/Gtc)	Rv2692	ceoC	TRK system potassium uptake protein CeoC
3011837	0	A	SNP	G	104	88	191	100	192
3017465	0	T	SNP	C	144	104	244	100	248	Ile203Thr (ata/aCa)	Rv2702	ppgK	polyphosphate glucokinase
3027548	0	C	SNP	T	114	119	226	100	233	Pro162Ser (ccg/Tcg)	Rv2714	-	hypothetical protein
3027798	0	T	SNP	C	123	109	228	99.57	233	Val245Ala (gtg/gCg)	Rv2714	-	hypothetical protein
3031168	0	A	SNP	G	130	128	250	99.23	260	Tyr124His (tat/Cat)	Rv2719c	-	membrane protein
3037377	0	T	SNP	C	133	106	228	99.17	241
3037653	0	G	SNP	A	126	119	243	98.79	248	Thr421Ile (acc/aTc)	Rv2725c	hflX	GTP-binding protein HflX
3040344	0	C	SNP	T	99	107	203	100	206	Glu142Glu (gag/gaA)	Rv2727c	miaA	tRNA delta(2)-isopentenylpyrophosphate transferase
3041871	0	G	SNP	T	87	104	186	100	191	Ala202Glu (gcg/gAg)	Rv2729c	-	integral membrane protein
3043700	0	C	SNP	T	143	131	274	100	274	Ala225Ala (gcc/gcT)	Rv2731	-	hypothetical protein
3054081	0	A	SNP	G	147	126	269	100	273	Gly56Gly (gga/ggG)	Rv2741	PE_PGRS47	PE-PGRS family protein PE_PGRS47
3054321	0	A	SNP	G	89	138	225	100	227	Gly136Gly (gga/ggG)	Rv2741	PE_PGRS47	PE-PGRS family protein PE_PGRS47
3054724	0	A	SNP	G	16	12	28	100	28	Ser271Gly (agc/Ggc)	Rv2741	PE_PGRS47	PE-PGRS family protein PE_PGRS47
3059791	0	G	SNP	C	30	56	83	100	86
3059812	0	T	Del	GAP	34	25	58	95.16	62
3059820	0	G	SNP	T	32	21	51	92.98	57
3059821	0	C	SNP	G	31	19	48	94.34	53
3059822	0	A	SNP	C	34	19	52	98.15	54
3059829	1	G	Ins	A	44	20	64	95.52	64
3069167	0	A	SNP	G	118	117	230	99.58	236	Leu306Pro (ctg/cCg)	Rv2756c	hsdM	type I restriction/modification system DNA methylase HsdM
3069566	0	C	SNP	T	114	127	239	99.18	243	Gly173Asp (ggc/gAc)	Rv2756c	hsdM	type I restriction/modification system DNA methylase HsdM
3072285	0	A	SNP	C	134	131	261	100	265	Leu119Arg (ctg/cGg)	Rv2761c	hsdS	type I restriction/modification system specificity determinant HsdS
3074928	0	A	SNP	G	120	111	228	98.3	235	Asp98Gly (gac/gGc)	Rv2765	-	hydrolase
3076172	0	C	SNP	T	109	102	209	99.06	213	Asp67Asn (gat/Aat)	Rv2766c	-	short-chain type dehydrogenase/reductase
3078178	0	C	SNP	T	129	93	219	100	222	Val270Met (gtg/Atg)	Rv2769c	PE27	PE family protein PE27
3079877	0	A	SNP	G	111	110	218	98.66	224	Phe194Ser (ttc/tCc)	Rv2770c	PPE44	PPE family protein PPE44
3080795	0	A	SNP	G	121	102	221	100	223	Leu80Pro (ctc/cCc)	Rv2771c	-	hypothetical protein
3086788	0	T	SNP	C	110	104	212	99.53	215
3089299	0	C	SNP	G	146	115	257	99.62	262	Gly355Arg (gga/Cga)	Rv2782c	pepR	zinc protease
3092946	0	C	SNP	T	109	116	224	99.12	227
3103682	0	T	SNP	C	115	113	227	100	228	Met87Val (atg/Gtg)	Rv2794c	pptT	phosphopantetheinyl transferase
3104189	0	A	SNP	G	109	102	205	100	211	Cys241Cys (tgt/tgC)	Rv2795c	-	hypothetical protein
3111280	0	G	SNP	A	122	132	247	100	254	Leu182Phe (ctt/Ttt)	Rv2802c	-	arginine/hypothetical protein
3112700	0	C	SNP	T	107	121	222	100	228	Gly132Asp (ggc/gAc)	Rv2804c	-	hypothetical protein
3112877	0	G	SNP	A	92	97	189	100	189	Gly4Asp (ggc/gAc)	Rv2805	-	hypothetical protein
3113872	0	A	SNP	T	123	128	251	99.6	252	Glu72Val (gag/gTg)	Rv2807	-	hypothetical protein
3114516	0	A	Del	GAP	129	106	231	95.53	246		Rv2807	-	hypothetical protein
3115384	0	G	SNP	C	117	119	231	99.58	237
3117533	0	G	SNP	A	93	128	218	97.79	226	Arg239Gln (cgg/cAg)	Rv2812	-	transposase
3118000	0	A	SNP	G	98	111	203	100	209	Arg395Gly (agg/Ggg)	Rv2812	-	transposase
3130748	1	C	Ins	T	114	97	211	90.17	211		Rv2823c	-	CRISPR-associated protein Cas10/Csm1
3130748	2	C	Ins	G	114	97	211	90.17	211		Rv2823c	-	CRISPR-associated protein Cas10/Csm1
3130748	3	C	Ins	T	114	97	211	90.17	211		Rv2823c	-	CRISPR-associated protein Cas10/Csm1
3131469	1	T	Ins	T	135	131	266	97.44	267		Rv2823c	-	CRISPR-associated protein Cas10/Csm1
3131469	2	T	Ins	G	135	130	265	97.07	267		Rv2823c	-	CRISPR-associated protein Cas10/Csm1
3131469	3	T	Ins	T	136	131	267	97.8	267		Rv2823c	-	CRISPR-associated protein Cas10/Csm1
3131469	4	T	Ins	C	136	131	267	97.8	267		Rv2823c	-	CRISPR-associated protein Cas10/Csm1
3131469	5	T	Ins	G	135	130	265	97.07	266		Rv2823c	-	CRISPR-associated protein Cas10/Csm1
3131469	6	T	Ins	G	134	130	264	96.7	265		Rv2823c	-	CRISPR-associated protein Cas10/Csm1
3131469	7	T	Ins	C	135	129	264	96.7	264		Rv2823c	-	CRISPR-associated protein Cas10/Csm1
3131469	8	T	Ins	G	133	126	259	94.87	261		Rv2823c	-	CRISPR-associated protein Cas10/Csm1
3131469	9	T	Ins	A	133	127	260	95.24	261		Rv2823c	-	CRISPR-associated protein Cas10/Csm1
3133054	0	C	SNP	G	237	266	498	99.21	507	Ser162Ser (tcg/tcC)	Rv2825c	-	hypothetical protein
3133055	0	G	SNP	C	236	270	503	99.61	508	Ser162Trp (tcg/tGg)	Rv2825c	-	hypothetical protein
3133536	0	T	SNP	C	96	106	197	100	202	Lys2Glu (aaa/Gaa)	Rv2825c	-	hypothetical protein
3135272	0	G	SNP	A	128	145	271	99.27	275	Ala71Val (gca/gTa)	Rv2827c	-	hypothetical protein
3135912	0	G	SNP	C	16	53	69	95.83	72	Thr141Arg (acg/aGg)	Rv2828c	-	hypothetical protein
3137058	0	G	SNP	A	118	116	230	100	234	Ala56Val (gcg/gTg)	Rv2830c	vapB22	antitoxin VapB22
3158369	0	G	SNP	T	113	137	249	97.28	257	Ala562Ala (gcc/gcA)	Rv2850c	-	magnesium chelatase
3162805	0	C	SNP	G	155	139	288	100	294	Arg180Gly (cgc/Ggc)	Rv2853	PE_PGRS48	PE-PGRS family protein PE_PGRS48
3165374	0	C	Del	GAP	129	137	261	98.15	271		Rv2855	mtr	mycothione reductase
3165807	0	G	SNP	A	122	121	240	98.78	246	Val201Val (gtg/gtA)	Rv2855	mtr	mycothione reductase
3167759	0	G	SNP	A	120	125	243	100	245	Arg359His (cgc/cAc)	Rv2856	nicT	nickel-transport integral membrane protein NicT
3168492	0	G	SNP	A	96	124	219	99.55	221
3174013	0	G	SNP	A	117	139	254	99.22	258	Pro2Leu (cct/cTt)	Rv2861c	mapB	methionine aminopeptidase
3174496	0	A	SNP	G	118	107	220	98.68	228	Cys50Arg (tgt/Cgt)	Rv2862c	-	hypothetical protein
3177884	0	C	SNP	A	123	124	245	100	247	Arg21Arg (cgc/cgA)	Rv2866	relG	toxin RelG
3180988	0	C	SNP	A	140	94	232	99.15	236	Val259Phe (gtc/Ttc)	Rv2869c	rip	zinc metalloprotease
3186860	0	T	SNP	G	118	107	222	99.56	226	Tyr672Asp (tat/Gat)	Rv2874	dipZ	integral membrane C-type cytochrome biogenesis protein DipZ
3189242	0	A	SNP	G	108	119	224	99.56	228	Ala52Ala (gct/gcC)	Rv2878c	mpt53	soluble secreted antigen Mpt53
3190146	0	C	Del	GAP	144	111	254	92.39	276
3194241	1	C	Ins	G	95	88	183	89.71	184		Rv2885c	-	transposase
3200478	0	G	SNP	A	101	130	227	100	231	Leu71Leu (ctg/ctA)	Rv2891	-	hypothetical protein
3202731	0	A	SNP	C	131	110	241	99.59	242	Gly104Gly (gga/ggC)	Rv2893	-	oxidoreductase
3205673	0	C	SNP	T	137	126	260	98.5	267	Arg254Arg (cgg/cgA)	Rv2896c	-	hypothetical protein
3208600	0	G	SNP	A	113	124	233	100	237	Tyr269Tyr (tac/taT)	Rv2899c	fdhD	formate dehydrogenase accessory protein FdhD
3212723	0	C	SNP	A	129	116	242	99.19	247	Ala78Ala (gcg/gcT)	Rv2902c	rnhB	ribonuclease HII
3213576	0	C	SNP	T	125	96	217	99.1	223	Pro93Pro (ccg/ccA)	Rv2903c	lepB	signal peptidase
3214586	0	C	SNP	A	129	114	237	98.38	247
3219083	0	G	SNP	A	100	126	223	97.84	231	Gly249Ser (ggc/Agc)	Rv2911	dacB2	penicillin-binding protein DacB2
3219500	0	T	SNP	A	105	119	218	99.56	225	Lys121Met (aag/aTg)	Rv2912c	-	TetR family HTH-type transcriptional regulator
3220963	0	A	SNP	C	126	120	240	98.4	250	Ser246Ala (tcg/Gcg)	Rv2913c	-	D-amino acid aminohydrolase
3221399	0	C	SNP	T	107	111	215	97.76	223	Thr100Thr (acg/acA)	Rv2913c	-	D-amino acid aminohydrolase
3226181	0	A	SNP	C	102	103	201	99.51	206	Arg35Arg (cgt/cgG)	Rv2916c	ffh	signal recognition particle protein
3228143	0	G	SNP	T	121	128	246	100	249	Arg594Leu (cgg/cTg)	Rv2917	-	hypothetical protein
3236442	0	G	SNP	A	137	150	281	99.31	289	His455His (cac/caT)	Rv2922c	smc	chromosome partition protein Smc
3236497	0	A	SNP	T	133	128	256	98.86	264	Val437Glu (gtg/gAg)	Rv2922c	smc	chromosome partition protein Smc
3244113	0	T	SNP	C	131	115	243	98.8	249	Pro139Pro (cct/ccC)	Rv2930	fadD26	fatty-acid--CoA ligase FadD26
3247298	0	C	SNP	A	106	127	229	99.57	234	Gly618Gly (ggc/ggA)	Rv2931	ppsA	phthiocerol synthesis polyketide synthase type I PpsA
3247304	0	C	SNP	G	83	96	179	98.9	181	Val620Val (gtc/gtG)	Rv2931	ppsA	phthiocerol synthesis polyketide synthase type I PpsA
3247306	0	A	Del	GAP	81	93	176	98.86	176		Rv2931	ppsA	phthiocerol synthesis polyketide synthase type I PpsA
3247307	0	C	Del	GAP	81	93	176	98.86	176		Rv2931	ppsA	phthiocerol synthesis polyketide synthase type I PpsA
3247308	0	C	Del	GAP	81	92	175	98.3	176		Rv2931	ppsA	phthiocerol synthesis polyketide synthase type I PpsA
3247309	0	C	Del	GAP	81	92	175	98.86	175		Rv2931	ppsA	phthiocerol synthesis polyketide synthase type I PpsA
3247310	0	T	Del	GAP	81	92	175	98.86	175		Rv2931	ppsA	phthiocerol synthesis polyketide synthase type I PpsA
3247313	1	C	Ins	A	80	93	173	97.74	173		Rv2931	ppsA	phthiocerol synthesis polyketide synthase type I PpsA
3247313	2	C	Ins	C	80	93	173	97.74	173		Rv2931	ppsA	phthiocerol synthesis polyketide synthase type I PpsA
3247313	3	C	Ins	C	80	93	173	97.74	173		Rv2931	ppsA	phthiocerol synthesis polyketide synthase type I PpsA
3247313	4	C	Ins	A	80	93	173	97.74	173		Rv2931	ppsA	phthiocerol synthesis polyketide synthase type I PpsA
3247313	5	C	Ins	G	80	93	173	97.74	173		Rv2931	ppsA	phthiocerol synthesis polyketide synthase type I PpsA
3247319	0	C	SNP	T	112	123	232	99.58	236	Gly625Gly (ggc/ggT)	Rv2931	ppsA	phthiocerol synthesis polyketide synthase type I PpsA
3247340	0	G	SNP	A	123	136	256	98.85	262	Val632Val (gtg/gtA)	Rv2931	ppsA	phthiocerol synthesis polyketide synthase type I PpsA
3247851	0	G	SNP	A	55	73	128	99.22	129	Ala803Thr (gcc/Acc)	Rv2931	ppsA	phthiocerol synthesis polyketide synthase type I PpsA
3247853	0	C	SNP	T	57	73	128	99.24	131	Ala803Ala (gcc/gcT)	Rv2931	ppsA	phthiocerol synthesis polyketide synthase type I PpsA
3247856	0	G	SNP	C	56	73	128	99.23	130	Arg804Arg (cgg/cgC)	Rv2931	ppsA	phthiocerol synthesis polyketide synthase type I PpsA
3247864	1	C	Ins	T	54	66	120	98.36	120		Rv2931	ppsA	phthiocerol synthesis polyketide synthase type I PpsA
3247864	2	C	Ins	A	54	66	120	98.36	120		Rv2931	ppsA	phthiocerol synthesis polyketide synthase type I PpsA
3247864	3	C	Ins	G	54	66	120	98.36	120		Rv2931	ppsA	phthiocerol synthesis polyketide synthase type I PpsA
3247864	4	C	Ins	G	54	66	120	98.36	120		Rv2931	ppsA	phthiocerol synthesis polyketide synthase type I PpsA
3247866	0	C	Del	GAP	56	66	122	98.39	124		Rv2931	ppsA	phthiocerol synthesis polyketide synthase type I PpsA
3247867	0	A	Del	GAP	56	66	122	98.39	124		Rv2931	ppsA	phthiocerol synthesis polyketide synthase type I PpsA
3247868	0	A	Del	GAP	56	66	122	98.39	124		Rv2931	ppsA	phthiocerol synthesis polyketide synthase type I PpsA
3247869	0	A	Del	GAP	56	66	122	98.39	124		Rv2931	ppsA	phthiocerol synthesis polyketide synthase type I PpsA
3247874	0	G	SNP	A	55	73	127	98.46	130	Arg810Arg (cgg/cgA)	Rv2931	ppsA	phthiocerol synthesis polyketide synthase type I PpsA
3247877	0	T	SNP	C	58	76	131	98.53	136	Phe811Phe (ttt/ttC)	Rv2931	ppsA	phthiocerol synthesis polyketide synthase type I PpsA
3247883	0	T	SNP	C	89	110	194	99	201	Ser813Ser (agt/agC)	Rv2931	ppsA	phthiocerol synthesis polyketide synthase type I PpsA
3248074	0	G	SNP	A	70	114	182	99.46	185	Arg877His (cgc/cAc)	Rv2931	ppsA	phthiocerol synthesis polyketide synthase type I PpsA
3248075	0	C	SNP	T	70	115	185	99.46	186	Arg877Arg (cgc/cgT)	Rv2931	ppsA	phthiocerol synthesis polyketide synthase type I PpsA
3251047	0	C	SNP	A	109	100	205	99.05	211	Ala1868Glu (gcg/gAg)	Rv2931	ppsA	phthiocerol synthesis polyketide synthase type I PpsA
3254518	0	T	SNP	C	120	96	216	99.54	217	Asn1149Asn (aat/aaC)	Rv2932	ppsB	phthiocerol synthesis polyketide synthase type I PpsB
3256494	0	A	SNP	G	108	101	206	100	209	Gly270Gly (gga/ggG)	Rv2933	ppsC	phthiocerol synthesis polyketide synthase type I PpsC
3258456	0	G	SNP	T	63	12	75	97.4	77	Arg924Ser (agg/agT)	Rv2933	ppsC	phthiocerol synthesis polyketide synthase type I PpsC
3266030	0	A	SNP	G	136	138	269	98.92	277	Ser1261Ser (tca/tcG)	Rv2934	ppsD	phthiocerol synthesis polyketide synthase type I PpsD
3269581	0	A	SNP	G	110	114	220	100	224	Ala615Ala (gca/gcG)	Rv2935	ppsE	phthiocerol synthesis polyketide synthase type I PpsE
3270784	0	A	SNP	G	141	141	280	100	282	Gln1016Gln (caa/caG)	Rv2935	ppsE	phthiocerol synthesis polyketide synthase type I PpsE
3273107	0	C	SNP	A	135	131	263	99.25	268	Ala298Ala (gcc/gcA)	Rv2936	drrA	daunorubicin ABC transporter ATP-binding protein DrrA		phylo (3)
3276943	0	A	SNP	C	104	105	207	96.76	216	Trp1925Gly (tgg/Ggg)	Rv2940c	mas	multifunctional mycocerosic acid synthase
3296371	1	G	Ins	C	99	98	197	84.91	197		Rv2947c	pks15	polyketide synthase
3296371	2	G	Ins	C	98	98	196	84.48	197		Rv2947c	pks15	polyketide synthase
3296371	3	G	Ins	G	99	98	197	84.91	197		Rv2947c	pks15	polyketide synthase
3296371	4	G	Ins	C	99	98	197	84.91	197		Rv2947c	pks15	polyketide synthase
3296371	5	G	Ins	G	99	98	197	84.91	197		Rv2947c	pks15	polyketide synthase
3296371	6	G	Ins	G	99	98	197	84.91	197		Rv2947c	pks15	polyketide synthase
3296371	7	G	Ins	C	99	98	197	84.91	197		Rv2947c	pks15	polyketide synthase
3296843	0	A	SNP	G	110	106	208	100	216	Val333Ala (gtg/gCg)	Rv2947c	pks15	polyketide synthase
3298297	0	T	SNP	G	118	117	227	97.51	241	Glu553Ala (gag/gCg)	Rv2948c	fadD22	p-hydroxybenzoyl--AMP ligase
3302589	0	A	SNP	C	152	155	300	99.03	310
3306441	0	G	SNP	A	107	142	247	98.42	253	Arg388Gln (cgg/cAg)	Rv2953	-	trans-acting enoyl reductase
3308606	0	G	SNP	A	114	126	235	100	240
3312620	0	C	SNP	A	102	120	219	98.67	225	Glu73Asp (gag/gaT)	Rv2959c	-	rhamnosyl O-methyltransferase
3314412	0	A	SNP	G	105	99	197	100	204	Ala237Ala (gct/gcC)	Rv2962c	-	PGL/p-HBAD biosynthesis rhamnosyltransferase
3315726	0	G	Del	GAP	124	100	223	96.14	233		Rv2963	-	integral membrane protein
3316043	0	C	SNP	G	114	124	237	97.54	244	Leu270Val (ctt/Gtt)	Rv2963	-	integral membrane protein
3316955	0	A	SNP	C	118	113	231	99.14	233	Met143Leu (atg/Ctg)	Rv2964	purU	formyltetrahydrofolate deformylase
3326554	0	A	SNP	C	105	139	241	99.59	245	Asn152His (aac/Cac)	Rv2971	-	oxidoreductase		phylo (not Euro-American, M. africanum, M. bovis, M . canettii, M. caprae, M. Microti, M. pinipedii, Beijing, Delhi/CAS, EAI)
3331362	0	C	Del	GAP	97	107	203	96.23	212		Rv2975c	-	hypothetical protein
3331363	0	G	Del	GAP	97	107	203	96.23	212		Rv2975c	-	hypothetical protein
3335708	0	G	SNP	C	115	132	244	98.8	250	Pro14Arg (ccg/cGg)	Rv2979c	-	resolvase
3336825	0	T	SNP	C	159	127	279	100	286	Thr365Ala (aca/Gca)	Rv2981c	ddlA	D-alanine--D-alanine ligase
3338603	0	G	SNP	C	104	104	204	100	208	Pro133Ala (ccg/Gcg)	Rv2982c	gpdA2	glycerol-3-phosphate dehydrogenase
3348536	0	C	SNP	T	105	79	184	100	184
3349917	0	G	SNP	A	121	124	240	98.39	249	His121Tyr (cat/Tat)	Rv2992c	gltS	glutamate--tRNA ligase
3350236	0	T	SNP	C	100	118	215	99.09	220	Ser14Ser (tca/tcG)	Rv2992c	gltS	glutamate--tRNA ligase
3352932	0	C	SNP	G	94	106	197	99.5	201	Thr179Thr (acg/acC)	Rv2995c	leuB	3-isopropylmalate dehydrogenase
3355949	0	A	SNP	C	132	98	228	100	230	Asp284Ala (gac/gCc)	Rv2997	-	dehydrogenase
3357464	0	C	SNP	G	108	113	220	100	221
3358235	0	A	SNP	T	130	135	262	100	265	Met212Leu (atg/Ttg)	Rv2999	lppY	lipoprotein LppY
3359114	0	A	SNP	G	113	126	235	97.95	244	Asp168Gly (gac/gGc)	Rv3000	-	transmembrane protein
3363338	0	A	SNP	G	107	125	228	100	232
3367765	0	G	SNP	A	106	131	235	99.16	239	Gly343Gly (ggc/ggT)	Rv3009c	gatB	aspartyl/glutamyl-tRNA(Asn/Gln) amidotransferase subunit B
3379757	0	A	SNP	C	65	90	152	91.72	169
3379763	0	G	SNP	A	68	97	164	92.18	179
3379784	0	C	SNP	A	82	110	189	97.96	196
3379788	0	C	SNP	G	84	109	187	97.47	198
3380439	1	G	Ins	C	49	30	79	96.34	80
3380804	0	T	SNP	G	99	99	189	99.5	199	Ile64Leu (atc/Ctc)	Rv3022A	PE29	PE family protein PE29
3385218	0	C	SNP	T	110	105	213	100	215	Gly287Glu (gga/gAa)	Rv3026c	-	hypothetical protein
3393640	0	C	SNP	T	121	113	232	99.57	235	Asn87Asn (aac/aaT)	Rv3033	-	hypothetical protein
3395654	0	G	SNP	A	117	122	238	99.58	240	Leu92Leu (ctg/ctA)	Rv3035	-	hypothetical protein
3401871	0	A	SNP	G	121	117	232	99.58	239	Ala16Ala (gct/gcC)	Rv3041c	-	ABC transporter ATP-binding protein
3402816	0	C	SNP	T	117	108	223	100	225	Gly116Glu (gga/gAa)	Rv3042c	serB2	phosphoserine phosphatase SerB
3404376	0	C	SNP	G	96	116	209	99.07	214	Thr182Thr (acg/acC)	Rv3043c	ctaD	cytochrome C oxidase cytochrome 1
3413785	0	C	SNP	T	150	157	305	100	307	Val128Ile (gtc/Atc)	Rv3051c	nrdE	ribonucleoside-diphosphate reductase subunit alpha
3415181	0	C	Del	GAP	69	93	165	78.64	206
3415182	0	A	Del	GAP	69	93	165	79.41	204
3415183	0	C	Del	GAP	69	93	165	79.8	203
3415184	0	C	Del	GAP	69	93	165	79.02	205
3415185	0	T	Del	GAP	69	93	165	79.02	205
3415186	0	A	Del	GAP	69	93	165	79.8	203
3415187	0	G	Del	GAP	69	93	165	81	200
3415188	0	G	Del	GAP	69	93	165	81.41	199
3415189	0	G	Del	GAP	69	93	165	81	200
3415190	0	G	Del	GAP	69	93	165	81	200
3415191	0	G	Del	GAP	69	93	165	81.82	198
3415192	0	T	Del	GAP	69	93	165	81.82	198
3415193	0	G	Del	GAP	69	93	165	83.51	194
3415194	0	G	Del	GAP	69	93	165	84.82	191
3420825	0	A	SNP	G	122	134	251	99.61	257	Asp445Gly (gac/gGc)	Rv3059	cyp136	cytochrome P450 Cyp136
3425691	0	C	SNP	T	126	122	245	98.8	251	Asp36Asp (gac/gaT)	Rv3062	ligB	DNA ligase
3425854	0	C	SNP	T	110	137	240	99.2	249	Pro91Ser (ccg/Tcg)	Rv3062	ligB	DNA ligase
3428897	0	G	SNP	C	121	138	254	100	259	Arg552Pro (cgt/cCt)	Rv3063	cstA	carbon starvation protein A
3428917	0	C	SNP	A	126	131	256	100	257	Arg559Ser (cgt/Agt)	Rv3063	cstA	carbon starvation protein A
3437007	0	G	SNP	C	116	118	233	99.57	235	Ala77Pro (gcc/Ccc)	Rv3074	-	hypothetical protein
3440464	0	T	SNP	G	115	105	219	100	220	Arg308Arg (cgt/cgG)	Rv3077	-	hydrolase
3440468	0	G	SNP	C	109	107	212	100	216	Gly310Arg (ggc/Cgc)	Rv3077	-	hydrolase
3449601	0	G	SNP	A	124	114	235	98.76	241	Gln366Gln (cag/caA)	Rv3083	-	FAD-containing monooxygenase MymA
3450725	0	T	SNP	C	101	135	236	98.74	239	Val243Val (gtt/gtC)	Rv3084	lipR	acetyl-hydrolase LipR
3454263	0	C	SNP	G	106	109	215	100	215	Leu447Val (ctc/Gtc)	Rv3087	-	diacyglycerol O-acyltransferase
3455686	0	G	SNP	C	112	103	212	99.08	217	Leu449Leu (ctg/ctC)	Rv3088	tgs4	diacyglycerol O-acyltransferase
3456666	0	A	SNP	G	132	104	229	100	236	Ala302Ala (gca/gcG)	Rv3089	fadD13	long chain-fatty-acid--CoA ligase FadD13
3459081	0	G	SNP	C	132	107	236	100	239	Ala291Pro (gca/Cca)	Rv3090	-	hypothetical protein
3462135	0	G	SNP	C	131	125	250	99.22	258	Cys210Trp (tgc/tgG)	Rv3093c	-	oxidoreductase
3466919	0	C	SNP	G	120	129	244	99.6	250	Gly58Ala (ggc/gCc)	Rv3097c	lipY	triacylglycerol lipase Lip
3467465	0	C	SNP	G	132	99	228	100	231	Ala66Ala (gcg/gcC)	Rv3098c	-	hypothetical protein
3473996	1	G	Ins	A	107	119	226	97.41	227
3477651	0	G	SNP	C	146	109	247	98.84	258	Met1Ile (atg/atC)	Rv3109	moaA1	cyclic pyranopterin monophosphate synthase
3480474	0	G	SNP	A	157	150	305	100	307	Gly134Glu (gga/gAa)	Rv3113	-	phosphatase
3480789	0	T	SNP	C	161	133	287	99.66	295	Ser11Pro (tca/Cca)	Rv3114	-	hypothetical protein
3486977	0	A	SNP	G	113	120	231	99.57	234	Lys157Glu (aaa/Gaa)	Rv3121	cyp141	cytochrome P450 Cyp141
3488122	0	G	SNP	A	118	115	230	98.73	236	Gly12Arg (ggg/Agg)	Rv3122	-	hypothetical protein
3489665	0	C	SNP	T	83	101	179	98.92	186	Pro54Ser (cca/Tca)	Rv3124	moaR1	transcriptional regulator MoaR
3499497	0	G	SNP	C	109	131	239	99.59	241	Ala140Gly (gcc/gGc)	Rv3133c	devR	two component transcriptional regulator DevR
3500243	0	G	SNP	C	131	141	269	99.63	273	Ala169Ala (gcc/gcG)	Rv3134c	-	universal stress protein
3503895	0	C	SNP	T	96	122	214	100	218	Pro168Leu (ccg/cTg)	Rv3137	-	histidinol-phosphatase
3506650	0	A	SNP	C	102	136	236	97.14	245	Ile430Leu (atc/Ctc)	Rv3139	fadE24	acyl-CoA dehydrogenase FadE24
3509231	0	G	SNP	A	99	114	212	97.26	219	Arg106Cys (cgc/Tgc)	Rv3142c	-	hypothetical protein
3509300	0	A	Del	GAP	101	103	201	94.01	217		Rv3142c	-	hypothetical protein
3509301	0	G	Del	GAP	101	103	201	97.61	209		Rv3142c	-	hypothetical protein
3510120	0	T	SNP	G	113	135	242	99.2	250	Lys400Gln (aag/Cag)	Rv3144c	PPE52	PPE family protein PPE52
3515467	0	C	SNP	T	145	124	267	99.63	270	Pro19Leu (ccg/cTg)	Rv3150	nuoF	NADH-quinone oxidoreductase subunit F
3518167	0	A	SNP	G	134	122	255	99.61	257	Ile474Met (ata/atG)	Rv3151	nuoG	NADH-quinone oxidoreductase subunit G
3518555	0	A	SNP	G	107	122	227	100	229	Thr604Ala (acg/Gcg)	Rv3151	nuoG	NADH-quinone oxidoreductase subunit G
3529476	0	C	SNP	T	124	93	216	97.31	223	Pro168Pro (ccg/ccA)	Rv3160c	-	TetR family transcriptional regulator
3530955	0	C	SNP	G	89	132	218	100	221	Val62Leu (gtc/Ctc)	Rv3161c	-	dioxygenase
3538143	0	C	SNP	T	113	123	234	98.33	240	Gly302Gly (ggc/ggT)	Rv3169	-	hypothetical protein
3539353	0	G	SNP	A	117	127	241	99.59	245	Gln283Gln (cag/caA)	Rv3170	aofH	flavin-containing monoamine oxidase
3556275	0	A	SNP	G	124	116	234	99.17	242	Leu138Pro (ctg/cCg)	Rv3190c	-	hypothetical protein
3557041	0	G	SNP	A	119	125	241	98.39	248	Gly63Ser (ggc/Agc)	Rv3190A	-	hypothetical protein
3557253	0	C	SNP	T	104	121	222	99.56	226
3561515	0	C	SNP	T	121	110	227	97.88	236	Arg553Gln (cga/cAa)	Rv3193c	-	transmembrane protein
3561875	0	C	SNP	T	110	134	238	98.79	247	Arg433Gln (cgg/cAg)	Rv3193c	-	transmembrane protein
3562338	0	G	SNP	T	129	127	256	100	256	Leu279Met (ctg/Atg)	Rv3193c	-	transmembrane protein
3580606	0	C	SNP	T	101	103	202	99.03	206
3580637	0	T	Del	GAP	122	104	221	97.41	232
3581414	0	A	SNP	G	131	115	243	100	246	Thr34Ala (aca/Gca)	Rv3204	-	DNA-methyltransferase
3582694	0	C	SNP	T	131	100	225	99.14	233	Lys339Lys (aag/aaA)	Rv3206c	moeB1	adenylyltransferase/sulfurtransferase
3590686	1	G	Ins	C	74	94	168	97.11	168
3591063	0	T	SNP	C	130	118	245	100	248	Lys144Glu (aag/Gag)	Rv3213c	-	SOJ/ParA-like protein
3592604	0	G	SNP	T	143	129	270	97.84	278	Leu117Phe (ttg/ttT)	Rv3215	entC	isochorismate synthase
3596775	0	C	SNP	T	103	128	226	99.57	232	Gly254Ser (ggc/Agc)	Rv3220c	-	two component sensor kinase
3600576	0	C	SNP	T	139	138	277	100	277	Cys242Cys (tgc/tgT)	Rv3224	-	iron-regulated short-chain dehydrogenase/reductase
3604821	0	G	SNP	C	169	114	279	100	283	Ala32Ala (gcg/gcC)	Rv3228	-	hypothetical protein
3610391	1	A	Ins	C	107	121	228	98.7	228		Rv3234c	tgs3	diacyglycerol O-acyltransferase
3611287	0	C	Del	GAP	106	121	222	96.6	235
3614982	0	T	SNP	C	124	128	251	100	252	Leu874Leu (cta/ctG)	Rv3239c	-	transmembrane transport protein
3616411	0	A	SNP	C	114	113	221	97.84	232	Leu398Arg (ctg/cGg)	Rv3239c	-	transmembrane transport protein
3620712	0	C	SNP	T	125	107	232	97.89	237	Leu181Leu (ctg/ctA)	Rv3241c	-	hypothetical protein
3621423	0	A	SNP	G	126	121	243	99.2	249
3622441	0	A	SNP	C	128	113	234	100	241	Val217Val (gtt/gtG)	Rv3243c	-	hypothetical protein
3625065	0	T	SNP	G	86	112	197	100	198	Met517Leu (atg/Ctg)	Rv3245c	mtrB	two component sensory histidine kinase MtrB
3631964	0	C	SNP	T	112	124	233	99.16	238	Gly9Arg (gga/Aga)	Rv3252c	alkB	transmembrane alkane 1-monooxygenase AlkB
3638093	0	G	SNP	A	126	103	227	100	229	Ser206Leu (tcg/tTg)	Rv3257c	pmmA	phosphomannomutase PmmA
3645524	0	C	SNP	T	118	123	240	100	241	Asp152Asn (gac/Aac)	Rv3264c	manB	D-alpha-D-mannose-1-phosphate guanylyltransferase ManB
3653988	0	G	SNP	A	99	116	212	99.54	216	Val181Met (gtg/Atg)	Rv3272	-	hypothetical protein
3656206	0	C	SNP	A	113	122	231	99.16	237	Arg524Ser (cgc/Agc)	Rv3273	-	transmembrane carbonic anhydrase
3670040	0	C	SNP	T	110	111	220	100	221	Ala124Ala (gcg/gcA)	Rv3289c	-	transmembrane protein
3678094	0	C	SNP	T	124	132	251	99.22	258	Ala440Ala (gcc/gcT)	Rv3296	lhr	ATP-dependent helicase
3679764	0	G	SNP	A	132	115	242	99.2	249	Ser997Asn (agc/aAc)	Rv3296	lhr	ATP-dependent helicase
3681548	0	A	SNP	C	93	95	187	99.47	189	Arg77Arg (agg/Cgg)	Rv3297	nei	endonuclease VIII
3685510	0	T	SNP	C	133	106	235	99.58	240	Ser152Gly (agt/Ggt)	Rv3299c	atsB	arylsulfatase AtsB
3689523	0	G	SNP	T	115	120	230	99.58	236	Cys472_ (tgc/tgA)	Rv3303c	lpdA	NAD(P)H quinone reductase LpdA
3690016	0	A	SNP	G	143	142	277	100	285	Leu308Ser (ttg/tCg)	Rv3303c	lpdA	NAD(P)H quinone reductase LpdA
3690446	0	C	SNP	G	86	114	196	99.01	202	Asp165His (gac/Cac)	Rv3303c	lpdA	NAD(P)H quinone reductase LpdA
3693681	0	A	SNP	C	144	103	245	100	247	Ala103Ala (gct/gcG)	Rv3306c	amiB1	amidase AmiB
3696692	0	G	SNP	A	101	132	231	98.31	237	Thr134Thr (acc/acT)	Rv3309c	upp	uracil phosphoribosyltransferase
3697585	0	C	SNP	T	108	122	227	99.57	231	Leu130Phe (ctc/Ttc)	Rv3310	sapM	acid phosphatase
3704596	0	G	SNP	C	95	137	231	100	232	Val54Leu (gtg/Ctg)	Rv3317	sdhD	succinate dehydrogenase hydrophobic membrane anchor subunit
3711738	0	A	Del	GAP	41	37	79	88.64	88
3711739	0	G	Del	GAP	41	37	79	92.86	84
3711740	0	G	Del	GAP	41	37	79	95.12	82
3711741	0	C	Del	GAP	42	37	80	96.34	82
3711742	0	A	Del	GAP	42	37	80	96.34	82
3711743	0	A	Del	GAP	42	37	80	96.34	82
3711744	0	C	Del	GAP	42	37	80	96.34	82
3711745	0	C	Del	GAP	42	37	80	96.34	82
3711746	0	A	Del	GAP	42	37	80	96.34	82
3711747	0	C	Del	GAP	42	37	80	96.34	82
3711748	0	C	Del	GAP	42	37	80	96.34	82
3711749	0	A	Del	GAP	41	37	79	95.12	82		Rv3327	-	transposase fusion protein
3711750	0	T	Del	GAP	41	37	79	95.12	82		Rv3327	-	transposase fusion protein
3711751	0	G	Del	GAP	41	37	79	95.12	82		Rv3327	-	transposase fusion protein
3711752	0	G	Del	GAP	41	37	79	95.12	82		Rv3327	-	transposase fusion protein
3711753	0	T	Del	GAP	42	37	80	96.34	82		Rv3327	-	transposase fusion protein
3711754	0	T	SNP	C	42	37	79	95.18	83	Val2Val (gtt/gtC)	Rv3327	-	transposase fusion protein
3711910	0	G	SNP	A	80	51	130	97.76	134	Trp54_ (tgg/tgA)	Rv3327	-	transposase fusion protein
3712372	0	A	SNP	G	79	60	137	100	139	Leu208Leu (cta/ctG)	Rv3327	-	transposase fusion protein
3714211	0	G	SNP	T	113	103	215	100	216	Pro41Gln (ccg/cAg)	Rv3328c	sigJ	ECF RNA polymerase sigma factor SigJ
3714639	0	G	SNP	A	106	97	203	99.02	205	Arg83His (cgc/cAc)	Rv3329	-	aminotransferase
3714757	0	A	SNP	C	114	113	222	100	227	Gln122His (caa/caC)	Rv3329	-	aminotransferase
3715775	0	C	SNP	T	130	122	249	99.6	253
3718357	0	C	SNP	T	102	98	199	100	200	Pro423Leu (ccg/cTg)	Rv3331	sugI	sugar-transport integral membrane protein SugI
3721806	0	G	SNP	C	117	117	232	100	234	Gly265Gly (ggc/ggG)	Rv3335c	-	integral membrane protein
3729342	0	C	SNP	T	106	118	222	100	224	Ala240Val (gcg/gTg)	Rv3342	-	methyltransferase
3729597	0	G	SNP	C	102	101	202	97.6	208	Leu2447Val (ctc/Gtc)	Rv3343c	PPE54	PPE family protein PPE54
3730371	0	C	SNP	T	109	82	187	93.63	204	Gly2189Ser (ggc/Agc)	Rv3343c	PPE54	PPE family protein PPE54
3730466	0	A	SNP	G	90	97	187	81.66	229	Ile2157Thr (atc/aCc)	Rv3343c	PPE54	PPE family protein PPE54
3732624	0	A	SNP	G	89	90	173	86.47	207	Leu1438Leu (ttg/Ctg)	Rv3343c	PPE54	PPE family protein PPE54
3735802	0	C	SNP	G	95	96	189	88.84	215	Thr378Thr (acg/acC)	Rv3343c	PPE54	PPE family protein PPE54
3736024	0	A	SNP	G	110	87	194	99.49	198	Gly304Gly (ggt/ggC)	Rv3343c	PPE54	PPE family protein PPE54
3736628	0	T	SNP	G	114	112	222	100	226	Glu103Ala (gag/gCg)	Rv3343c	PPE54	PPE family protein PPE54
3737479	0	G	Del	GAP	42	61	109	96.26	107		Rv3344c	PE_PGRS49	PE-PGRS family protein PE_PGRS49
3737480	0	G	Del	GAP	42	61	109	98.1	105		Rv3344c	PE_PGRS49	PE-PGRS family protein PE_PGRS49
3737481	0	C	Del	GAP	42	61	109	99.04	104		Rv3344c	PE_PGRS49	PE-PGRS family protein PE_PGRS49
3737482	0	G	Del	GAP	42	61	109	98.1	105		Rv3344c	PE_PGRS49	PE-PGRS family protein PE_PGRS49
3737483	0	C	Del	GAP	42	61	109	98.1	105		Rv3344c	PE_PGRS49	PE-PGRS family protein PE_PGRS49
3737484	0	C	Del	GAP	42	61	109	98.1	105		Rv3344c	PE_PGRS49	PE-PGRS family protein PE_PGRS49
3737485	0	G	Del	GAP	42	61	109	98.1	105		Rv3344c	PE_PGRS49	PE-PGRS family protein PE_PGRS49
3737486	0	C	Del	GAP	42	61	109	99.04	104		Rv3344c	PE_PGRS49	PE-PGRS family protein PE_PGRS49
3737487	0	C	Del	GAP	42	61	109	98.1	105		Rv3344c	PE_PGRS49	PE-PGRS family protein PE_PGRS49
3737488	0	G	Del	GAP	42	61	109	98.1	105		Rv3344c	PE_PGRS49	PE-PGRS family protein PE_PGRS49
3737489	0	G	Del	GAP	42	61	109	98.1	105		Rv3344c	PE_PGRS49	PE-PGRS family protein PE_PGRS49
3737490	0	C	Del	GAP	42	61	109	98.1	105		Rv3344c	PE_PGRS49	PE-PGRS family protein PE_PGRS49
3737491	0	G	Del	GAP	42	61	109	97.17	106		Rv3344c	PE_PGRS49	PE-PGRS family protein PE_PGRS49
3737492	0	C	Del	GAP	42	61	109	98.1	105		Rv3344c	PE_PGRS49	PE-PGRS family protein PE_PGRS49
3737493	0	C	Del	GAP	42	61	109	97.17	106		Rv3344c	PE_PGRS49	PE-PGRS family protein PE_PGRS49
3737494	0	G	Del	GAP	42	61	109	97.17	106		Rv3344c	PE_PGRS49	PE-PGRS family protein PE_PGRS49
3737495	0	C	Del	GAP	42	61	109	97.17	106		Rv3344c	PE_PGRS49	PE-PGRS family protein PE_PGRS49
3737496	0	C	Del	GAP	42	61	109	98.1	105		Rv3344c	PE_PGRS49	PE-PGRS family protein PE_PGRS49
3737497	0	G	Del	GAP	42	61	109	97.17	106		Rv3344c	PE_PGRS49	PE-PGRS family protein PE_PGRS49
3737498	0	C	Del	GAP	42	61	109	99.04	104		Rv3344c	PE_PGRS49	PE-PGRS family protein PE_PGRS49
3737499	0	C	Del	GAP	42	61	109	98.1	105		Rv3344c	PE_PGRS49	PE-PGRS family protein PE_PGRS49
3737500	0	A	Del	GAP	42	61	109	98.1	105		Rv3344c	PE_PGRS49	PE-PGRS family protein PE_PGRS49
3737501	0	C	Del	GAP	42	61	109	99.04	104		Rv3344c	PE_PGRS49	PE-PGRS family protein PE_PGRS49
3737502	0	C	Del	GAP	41	61	109	97.14	105		Rv3344c	PE_PGRS49	PE-PGRS family protein PE_PGRS49
3738364	0	G	SNP	A	34	100	134	98.53	136	Arg1471Trp (cgg/Tgg)	Rv3345c	PE_PGRS50	PE-PGRS family protein PE_PGRS50
3738417	0	G	Del	GAP	19	77	95	95.05	101		Rv3345c	PE_PGRS50	PE-PGRS family protein PE_PGRS50
3739497	0	A	Del	GAP	131	120	246	88.69	283		Rv3345c	PE_PGRS50	PE-PGRS family protein PE_PGRS50
3739498	0	C	Del	GAP	131	120	246	88.38	284		Rv3345c	PE_PGRS50	PE-PGRS family protein PE_PGRS50
3739499	0	A	Del	GAP	131	120	246	89.64	280		Rv3345c	PE_PGRS50	PE-PGRS family protein PE_PGRS50
3739500	0	C	Del	GAP	131	120	246	89.64	280		Rv3345c	PE_PGRS50	PE-PGRS family protein PE_PGRS50
3739501	0	C	Del	GAP	131	120	246	89.96	279		Rv3345c	PE_PGRS50	PE-PGRS family protein PE_PGRS50
3739502	0	G	Del	GAP	131	120	246	90.29	278		Rv3345c	PE_PGRS50	PE-PGRS family protein PE_PGRS50
3739503	0	C	Del	GAP	131	120	246	91.27	275		Rv3345c	PE_PGRS50	PE-PGRS family protein PE_PGRS50
3739504	0	C	Del	GAP	131	120	246	98.43	255		Rv3345c	PE_PGRS50	PE-PGRS family protein PE_PGRS50
3739505	0	A	Del	GAP	131	120	246	98.05	256		Rv3345c	PE_PGRS50	PE-PGRS family protein PE_PGRS50
3740181	0	T	SNP	C	164	146	306	98.1	316	Asn865Ser (aat/aGt)	Rv3345c	PE_PGRS50	PE-PGRS family protein PE_PGRS50
3741240	0	C	SNP	T	146	133	276	98.94	282	Gly512Asp (ggt/gAt)	Rv3345c	PE_PGRS50	PE-PGRS family protein PE_PGRS50
3746409	0	A	SNP	G	107	100	202	100	207	Leu2259Pro (ctg/cCg)	Rv3347c	PPE55	PPE family protein PPE55
3749653	0	G	SNP	A	91	111	198	98.54	205	Gln1178_ (caa/Taa)	Rv3347c	PPE55	PPE family protein PPE55
3750177	0	A	SNP	T	93	72	164	99.4	166	Phe1003Tyr (ttc/tAc)	Rv3347c	PPE55	PPE family protein PPE55
3750178	0	A	SNP	C	91	73	162	98.2	167	Phe1003Val (ttc/Gtc)	Rv3347c	PPE55	PPE family protein PPE55
3750185	0	C	SNP	G	89	71	159	98.77	162	Ser1000Ser (tcg/tcC)	Rv3347c	PPE55	PPE family protein PPE55
3750187	0	A	SNP	T	89	70	157	99.38	160	Ser1000Thr (tcg/Acg)	Rv3347c	PPE55	PPE family protein PPE55
3750188	0	C	SNP	G	90	73	162	99.39	164	Met999Ile (atg/atC)	Rv3347c	PPE55	PPE family protein PPE55
3750193	0	G	SNP	A	97	75	169	98.85	174	Leu998Phe (ctc/Ttc)	Rv3347c	PPE55	PPE family protein PPE55
[truncated: 348 more rows]
