# Supplementary material for: Novel Mutations in Putative Nicotinic Acid Phosphoribosyltransferases of Mycobacterium tuberculosis and Their Effect on Protein Thermodynamic Properties
Source: Polymers (Basel). 2022 Apr 18;14(8):1623. doi: 10.3390/polym14081623 (PMC9031469; doi:10.3390/polym14081623)
Supplement: Supplementary file 1 [file polymers-14-01623-s001.zip › Supplementary files S1/783.xlsx]

## Sheet: 783
#Pos	Insindex	Ref	Type	Allel	CovFor	CovRev	Qual20	Freq	Cov	Subst	Gene	GeneName	Product	ResistanceSNP	PhyloSNP	InterestingRegion
1849	0	C	SNP	A	91	79	168	99.42	171
1977	0	A	SNP	G	105	90	192	100	195
2434	0	C	SNP	A	85	99	183	99.46	185	Thr128Lys (acg/aAg)	Rv0002	dnaN	DNA polymerase III subunit beta
3446	0	C	SNP	T	82	68	147	100	150	Ala56Val (gcc/gTc)	Rv0003	recF	DNA replication/repair protein RecF
4013	0	T	SNP	C	79	72	151	100	151	Ile245Thr (atc/aCc)	Rv0003	recF	DNA replication/repair protein RecF
7362	0	G	SNP	C	101	80	179	100	181	Glu21Gln (gag/Cag)	Rv0006	gyrA	DNA gyrase subunit A			fluoroquinolones (FQ)
7585	0	G	SNP	C	102	119	218	99.55	222	Ser95Thr (agc/aCc)	Rv0006	gyrA	DNA gyrase subunit A		phylo (not H37Rv)	fluoroquinolones (FQ)
9304	0	G	SNP	A	97	83	176	99.45	181	Gly668Asp (ggc/gAc)	Rv0006	gyrA	DNA gyrase subunit A			fluoroquinolones (FQ)
10419	0	C	SNP	T	119	137	253	99.61	257	Ala169Val (gct/gTt)	Rv0007	-	membrane protein
11637	0	C	SNP	T	89	109	198	100	198
11879	0	A	SNP	G	99	89	186	98.95	190	Ser145Pro (tcc/Ccc)	Rv0008c	-	cell wall synthesis protein CwsA
12204	0	G	SNP	A	99	110	206	100	209	Leu36Leu (ctc/ctT)	Rv0008c	-	cell wall synthesis protein CwsA
12395	0	C	SNP	G	80	96	174	98.88	178
14785	0	T	SNP	C	94	70	162	100	164	Cys233Arg (tgc/Cgc)	Rv0012	-	membrane protein
15117	0	C	SNP	G	75	92	163	100	167	Ile68Met (atc/atG)	Rv0013	trpG	anthranilate synthase component II
21795	0	G	SNP	A	121	112	226	100	233	Pro463Ser (ccg/Tcg)	Rv0018c	pstP	phosphoserine/threonine phosphatase PstP
23618	0	C	SNP	G	70	91	161	98.77	163	Met40Ile (atg/atC)	Rv0019c	fhaB	FHA domain-containing protein FhaB
24007	0	G	SNP	T	92	98	189	100	190	Arg480Arg (cgg/Agg)	Rv0020c	fhaA	FHA domain-containing protein FhaA
24702	0	C	Del	GAP	78	70	144	76.29	194		Rv0020c	fhaA	FHA domain-containing protein FhaA
24703	0	G	Del	GAP	78	70	144	75.9	195		Rv0020c	fhaA	FHA domain-containing protein FhaA
24704	0	T	Del	GAP	78	70	144	76.29	194		Rv0020c	fhaA	FHA domain-containing protein FhaA
24705	0	T	Del	GAP	78	70	144	77.08	192		Rv0020c	fhaA	FHA domain-containing protein FhaA
24706	0	G	Del	GAP	78	70	144	76.68	193		Rv0020c	fhaA	FHA domain-containing protein FhaA
24707	0	C	Del	GAP	78	70	144	78.72	188		Rv0020c	fhaA	FHA domain-containing protein FhaA
24708	0	T	Del	GAP	78	70	144	78.72	188		Rv0020c	fhaA	FHA domain-containing protein FhaA
24709	0	C	Del	GAP	78	70	144	78.31	189		Rv0020c	fhaA	FHA domain-containing protein FhaA
24710	0	G	Del	GAP	78	70	144	77.89	190		Rv0020c	fhaA	FHA domain-containing protein FhaA
24711	0	G	Del	GAP	78	70	144	79.57	186		Rv0020c	fhaA	FHA domain-containing protein FhaA
24712	0	G	Del	GAP	78	70	144	79.57	186		Rv0020c	fhaA	FHA domain-containing protein FhaA
24713	0	G	Del	GAP	78	70	144	80	185		Rv0020c	fhaA	FHA domain-containing protein FhaA
24714	0	T	Del	GAP	78	70	144	82.22	180		Rv0020c	fhaA	FHA domain-containing protein FhaA
24715	0	A	Del	GAP	78	70	144	81.77	181		Rv0020c	fhaA	FHA domain-containing protein FhaA
24716	0	A	Del	GAP	78	70	144	81.77	181		Rv0020c	fhaA	FHA domain-containing protein FhaA
26748	0	C	Del	GAP	77	101	178	96.74	184		Rv0021c	-	hypothetical protein
26957	0	C	SNP	G	84	84	168	100	168
26959	0	C	SNP	G	82	84	165	100	166
27487	0	G	SNP	A	95	69	162	99.39	165
31732	0	C	SNP	T	98	86	179	98.92	186	Thr73Thr (acc/acT)	Rv0028	-	hypothetical protein
33372	0	T	SNP	C	87	87	173	98.86	176	Leu50Ser (ttg/tCg)	Rv0030	-	hypothetical protein
34044	0	T	SNP	C	89	111	197	100	200
34569	0	C	Del	GAP	72	75	146	97.35	151		Rv0032	bioF2	8-amino-7-oxononanoate synthase
37031	0	C	SNP	G	112	104	212	100	216	Ala55Ala (gcc/gcG)	Rv0034	-	hypothetical protein
37371	0	T	SNP	G	95	94	183	100	189	Leu38Arg (ctc/cGc)	Rv0035	fadD34	fatty-acid--CoA ligase FadD34
42281	0	C	SNP	A	136	154	285	99.32	292	Cys24Phe (tgc/tTc)	Rv0039c	-	transmembrane protein
42967	0	G	SNP	C	100	81	179	100	181	Pro133Pro (ccc/ccG)	Rv0040c	mtc28	hypothetical protein
49360	0	C	SNP	T	71	74	144	99.32	146	Val194Ile (gtc/Atc)	Rv0045c	-	hydrolase
49691	0	C	Del	GAP	73	69	138	94.67	150		Rv0045c	-	hydrolase
49692	0	C	Del	GAP	73	69	138	99.3	143		Rv0045c	-	hydrolase
50557	0	T	SNP	C	82	90	171	99.42	173	Arg190Gly (agg/Ggg)	Rv0046c	ino1	inositol-3-phosphate synthase
51949	0	A	SNP	G	80	91	171	100	171	Val250Ala (gtc/gCc)	Rv0048c	-	membrane protein
53422	0	G	SNP	A	143	149	291	99.66	293
54394	0	A	SNP	G	107	114	220	100	221	Ala244Ala (gca/gcG)	Rv0050	ponA1	bifunctional penicillin-insensitive transglycosylase/penicillin-sensitive transpeptidase
54842	0	G	SNP	T	96	85	167	100	181	Ala394Ser (gcg/Tcg)	Rv0050	ponA1	bifunctional penicillin-insensitive transglycosylase/penicillin-sensitive transpeptidase
55543	1	G	Ins	C	88	84	172	91.98	173		Rv0050	ponA1	bifunctional penicillin-insensitive transglycosylase/penicillin-sensitive transpeptidase
55543	2	G	Ins	C	88	84	172	91.98	173		Rv0050	ponA1	bifunctional penicillin-insensitive transglycosylase/penicillin-sensitive transpeptidase
55543	3	G	Ins	G	88	85	173	92.51	173		Rv0050	ponA1	bifunctional penicillin-insensitive transglycosylase/penicillin-sensitive transpeptidase
55543	4	G	Ins	C	88	84	172	91.98	173		Rv0050	ponA1	bifunctional penicillin-insensitive transglycosylase/penicillin-sensitive transpeptidase
55543	5	G	Ins	C	87	85	172	91.98	173		Rv0050	ponA1	bifunctional penicillin-insensitive transglycosylase/penicillin-sensitive transpeptidase
55543	6	G	Ins	T	88	85	173	92.51	173		Rv0050	ponA1	bifunctional penicillin-insensitive transglycosylase/penicillin-sensitive transpeptidase
55553	0	C	SNP	T	80	82	160	97.01	167	Pro631Ser (ccg/Tcg)	Rv0050	ponA1	bifunctional penicillin-insensitive transglycosylase/penicillin-sensitive transpeptidase
56001	0	G	SNP	A	95	91	183	100	186	Gln102Gln (cag/caA)	Rv0051	-	transmembrane protein
60669	0	G	SNP	A	91	85	171	97.78	180	Gly92Arg (ggg/Agg)	Rv0058	dnaB	replicative DNA helicase
62049	0	A	SNP	G	93	91	180	100	184	Arg552Gly (agg/Ggg)	Rv0058	dnaB	replicative DNA helicase
65083	0	G	SNP	A	83	87	164	98.27	173	Pro90Ser (ccc/Tcc)	Rv0061c	-	hypothetical protein
66632	0	C	SNP	T	110	139	243	100	249	Pro361Ser (cct/Tct)	Rv0062	celA1	cellulase CelA
67012	0	C	SNP	T	127	118	241	100	245	Thr30Thr (acc/acT)	Rv0063	-	oxidoreductase
69984	0	C	SNP	A	100	120	216	100	220	Ala455Ala (gcc/gcA)	Rv0064	-	transmembrane protein
69989	0	G	SNP	A	97	115	212	100	212	Gly457Asp (ggt/gAt)	Rv0064	-	transmembrane protein
70267	0	G	SNP	T	97	82	178	100	179	Val550Phe (gtc/Ttc)	Rv0064	-	transmembrane protein
70816	0	A	SNP	G	107	101	205	100	208	Asn733Asp (aac/Gac)	Rv0064	-	transmembrane protein
71336	0	G	SNP	C	107	106	204	99.53	214	Arg906Pro (cgc/cCc)	Rv0064	-	transmembrane protein
72549	0	C	SNP	T	107	94	199	99.5	202	Gly655Ser (ggt/Agt)	Rv0066c	icd2	isocitrate dehydrogenase
75233	0	C	SNP	A	72	84	148	99.36	157
75940	0	G	SNP	C	83	72	154	100	155	Val214Leu (gtg/Ctg)	Rv0068	-	oxidoreductase
79726	0	C	SNP	T	80	79	157	99.38	160	Arg81Trp (cgg/Tgg)	Rv0071	-	maturase
80616	0	C	SNP	G	69	75	143	100	144
80737	0	C	SNP	T	74	71	145	97.97	148	Asn38Asn (aac/aaT)	Rv0072	-	glutamine ABC transporter permease
92199	0	T	SNP	G	127	140	263	99.63	268	Thr600Thr (act/acG)	Rv0083	-	oxidoreductase
102401	0	G	SNP	A	119	109	225	99.56	229	Asp607Asn (gac/Aac)	Rv0092	ctpA	cation transporter ATPase A
103552	0	G	SNP	T	89	97	186	98.94	188	Arg38Ser (cgt/Agt)	Rv0093c	-	membrane protein
104712	0	C	SNP	T	121	111	225	98.72	235
104824	0	C	SNP	A	100	104	202	99.51	205	Ser131Ile (agc/aTc)	Rv0095c	-	hypothetical protein
105736	0	T	SNP	C	107	94	196	100	201	Val138Ala (gtc/gCc)	Rv0096	PPE1	PPE family protein PPE1
108686	0	C	SNP	G	61	91	151	98.06	155	Thr177Thr (acc/acG)	Rv0099	fadD10	fatty-acid--CoA ligase FadD10
116000	0	T	SNP	G	88	76	163	100	164	Val2000Val (gtt/gtG)	Rv0101	nrp	peptide synthetase Nrp
117389	0	C	SNP	T	78	76	153	100	154	Thr2463Thr (acc/acT)	Rv0101	nrp	peptide synthetase Nrp
117573	0	G	SNP	T	77	94	169	98.28	174
122109	0	A	SNP	G	77	85	159	100	162	Leu22Ser (ttg/tCg)	Rv0103c	ctpB	cation-transporter P-type ATPase B
123198	0	T	SNP	C	87	77	160	100	164	Pro294Pro (cct/ccC)	Rv0104	-	hypothetical protein
123520	0	T	SNP	C	67	88	154	98.73	157	Tyr402His (tat/Cat)	Rv0104	-	hypothetical protein
123745	0	G	SNP	A	76	80	152	98.73	158	Gly477Arg (ggg/Agg)	Rv0104	-	hypothetical protein
125830	1	G	Ins	A	85	76	161	94.15	161		Rv0107c	ctpI	cation-transporter ATPase I
129576	0	A	SNP	C	98	148	244	100	246	Ala322Ala (gct/gcG)	Rv0107c	ctpI	cation-transporter ATPase I
131174	1	T	Ins	G	123	87	210	93.75	210
132417	0	C	SNP	G	185	152	334	100	337	Arg346Gly (cgc/Ggc)	Rv0109	PE_PGRS1	PE-PGRS family protein PE_PGRS1
133839	0	C	SNP	T	110	83	191	99.48	194
143207	0	T	SNP	C	103	99	201	99.51	203	Ser224Gly (agc/Ggc)	Rv0118c	oxcA	oxalyl-CoA decarboxylase OxcA
144865	0	C	SNP	T	113	118	230	100	231	Leu273Leu (ctg/Ttg)	Rv0119	fadD7	fatty-acid--CoA ligase FadD7
146087	0	T	SNP	C	94	80	173	100	174	Asn562Ser (aat/aGt)	Rv0120c	fusA2	elongation factor G
154283	0	T	SNP	C	83	86	168	100	169	Ser18Pro (tcg/Ccg)	Rv0127	mak	maltokinase
157129	0	C	SNP	T	75	99	171	99.43	175	Gly158Ser (ggc/Agc)	Rv0129c	fbpC	diacylglycerol acyltransferase/mycolyltransferase Ag85C		phylo (Delhi/CAS)
157936	0	G	SNP	C	102	87	187	99.47	190	Glu30Asp (gag/gaC)	Rv0130	htdZ	3-hydroxyl-thioester dehydratase
158427	0	C	SNP	T	88	96	181	99.46	185	Arg411His (cgc/cAc)	Rv0131c	fadE1	acyl-CoA dehydrogenase FadE1
170671	0	G	SNP	A	89	90	177	100	179	Ala130Thr (gcc/Acc)	Rv0144	-	transcriptional regulator
172492	0	C	SNP	G	91	68	155	99.38	160	Tyr94_ (tac/taG)	Rv0146	-	S-adenosylmethionine-dependentmethyltransferase
176535	0	G	Del	GAP	79	88	166	94.35	177		Rv0149	-	quinone oxidoreductase
177058	0	T	Del	GAP	61	81	144	99.3	143
177059	0	T	Del	GAP	61	81	144	99.3	143
177060	0	C	Del	GAP	61	81	144	99.3	143
177061	0	G	Del	GAP	61	81	144	99.3	143
177062	0	C	Del	GAP	61	81	144	99.3	143
177063	0	G	Del	GAP	61	81	144	99.3	143
177064	0	G	Del	GAP	61	81	144	99.3	143
177857	0	G	SNP	A	96	93	188	100	189	Leu485Leu (ctg/Ttg)	Rv0151c	PE1	PE family protein PE1
178205	0	C	SNP	G	73	76	146	100	149	Gly369Arg (ggc/Cgc)	Rv0151c	PE1	PE family protein PE1
178453	0	C	SNP	G	80	76	153	100	156	Gly286Ala (ggg/gCg)	Rv0151c	PE1	PE family protein PE1
181090	0	C	SNP	T	118	111	229	99.57	230
188317	0	A	SNP	G	88	86	174	99.43	175	Ser175Pro (tcc/Ccc)	Rv0159c	PE3	PE family protein PE3
188800	0	T	SNP	C	89	99	186	99.47	189	Thr14Ala (acg/Gcg)	Rv0159c	PE3	PE family protein PE3
189850	0	A	SNP	G	72	89	161	99.38	162	Phe197Ser (ttc/tCc)	Rv0160c	PE4	PE family protein PE4
194305	1	C	Ins	G	95	95	190	94.06	191		Rv0165c	mce1R	transcriptional regulator Mce1R
194305	2	C	Ins	G	96	95	191	94.55	191		Rv0165c	mce1R	transcriptional regulator Mce1R
194681	0	G	SNP	C	87	79	164	100	166	Leu45Leu (ctc/ctG)	Rv0165c	mce1R	transcriptional regulator Mce1R
196642	0	C	SNP	T	95	86	177	99.45	182	Asn550Asn (aac/aaT)	Rv0166	fadD5	fatty-acid--CoA ligase FadD5
198401	0	G	SNP	T	78	66	140	99.31	145	Gly248Cys (ggc/Tgc)	Rv0168	yrbE1B	membrane protein
199470	0	T	SNP	G	85	99	183	100	184	Ser313Ala (tcc/Gcc)	Rv0169	mce1A	Mce family protein Mce1A
201949	0	G	SNP	A	124	110	231	100	234	Gly340Arg (ggg/Agg)	Rv0171	mce1C	Mce family protein Mce1C
206339	0	T	SNP	C	79	87	166	100	166	Leu370Pro (ctg/cCg)	Rv0174	mce1F	Mce family protein Mce1F
206481	0	C	SNP	G	86	68	147	93.33	165	Pro417Pro (ccc/ccG)	Rv0174	mce1F	Mce family protein Mce1F
206484	0	G	SNP	T	82	71	147	91.07	168	Gly418Gly (ggg/ggT)	Rv0174	mce1F	Mce family protein Mce1F
207079	0	G	SNP	C	73	72	144	99.32	146	Arg89Pro (cgc/cCc)	Rv0175	-	Mce associated membrane protein
210624	0	C	SNP	T	131	92	219	100	223	Leu63Leu (ctg/ctA)	Rv0179c	lprO	lipoprotein LprO
212234	0	G	SNP	A	62	88	150	99.34	151	Pro6Leu (ccg/cTg)	Rv0180c	-	transmembrane protein
217201	0	T	SNP	C	105	92	194	100	197	Asn311Asn (aat/aaC)	Rv0186	bglS	beta-glucosidase BglS
218599	0	T	SNP	C	95	110	203	100	205
223942	0	T	SNP	C	146	171	317	100	317	Ser127Pro (tcg/Ccg)	Rv0192	-	hypothetical protein
224338	0	C	SNP	T	99	122	218	99.55	222	Pro259Ser (ccg/Tcg)	Rv0192	-	hypothetical protein
225323	0	T	SNP	C	88	89	172	100	177	Lys417Glu (aag/Gag)	Rv0193c	-	hypothetical protein
227098	0	T	SNP	C	74	80	153	99.35	155	Met74Thr (atg/aCg)	Rv0194	-	multidrug ABC transporter ATPase/permease
229330	0	A	SNP	G	65	76	140	97.92	144	Gln818Arg (cag/cGg)	Rv0194	-	multidrug ABC transporter ATPase/permease
230576	1	G	Ins	T	81	77	158	95.76	158
230921	0	C	Del	GAP	82	66	145	100	148		Rv0195	-	two component transcriptional regulator
231114	0	C	SNP	G	66	86	150	100	152	Ala72Ala (gcc/gcG)	Rv0195	-	two component transcriptional regulator
234477	0	T	SNP	G	66	57	121	100	123	Tyr749_ (tat/taG)	Rv0197	-	oxidoreductase
234496	1	C	Ins	G	67	57	124	97.64	124		Rv0197	-	oxidoreductase
234496	2	C	Ins	T	66	57	123	96.85	123		Rv0197	-	oxidoreductase
237598	0	C	SNP	T	87	88	172	98.87	177	Ala131Ala (gcc/gcT)	Rv0200	-	transmembrane protein
243924	0	G	Del	GAP	93	94	185	96.39	194		Rv0205	-	transmembrane protein
249522	0	T	SNP	C	104	113	214	100	217	Val162Ala (gtg/gCg)	Rv0209	-	hypothetical protein
251575	0	G	SNP	A	79	109	182	100	188	Ala486Thr (gcg/Acg)	Rv0210	-	hypothetical protein
255373	0	T	SNP	C	96	64	160	99.38	161	Asp193Gly (gac/gGc)	Rv0213c	-	methyltransferase
257071	0	C	SNP	T	85	79	164	99.39	165	Tyr336Tyr (tac/taT)	Rv0214	fadD4	fatty-acid--CoA ligase FadD4
261869	0	T	SNP	C	139	127	261	100	266	Cys316Arg (tgt/Cgt)	Rv0218	-	transmembrane protein
262268	0	A	SNP	T	110	123	229	100	233	Ala5Ala (gca/gcT)	Rv0219	-	transmembrane protein
264992	0	T	SNP	C	97	79	174	100	176	Leu309Pro (ctg/cCg)	Rv0221	-	diacyglycerol O-acyltransferase
265554	0	A	SNP	C	84	71	153	100	155	Val16Val (gta/gtC)	Rv0222	echA1	enoyl-CoA hydratase EchA1
266405	0	C	SNP	T	96	98	190	100	194	Gly454Ser (ggc/Agc)	Rv0223c	-	aldehyde dehydrogenase
274463	0	C	SNP	A	96	98	189	99.49	195	Arg86Leu (cgt/cTt)	Rv0229c	-	hypothetical protein
276539	0	G	SNP	C	86	97	182	98.92	185	Gly161Ala (ggc/gCc)	Rv0231	fadE4	acyl-CoA dehydrogenase FadE4
278681	0	C	SNP	G	91	84	175	100	175	His33Asp (cat/Gat)	Rv0233	nrdB	ribonucleoside-diphosphate reductase subunit beta NrdB
283503	0	G	SNP	A	120	129	240	99.2	251	His1117Tyr (cac/Tac)	Rv0236c	aftD	alpha-(1->3)-arabinofuranosyltransferase
283614	0	T	SNP	C	134	135	267	100	269	Ser1080Gly (agc/Ggc)	Rv0236c	aftD	alpha-(1->3)-arabinofuranosyltransferase
285772	0	A	SNP	C	164	163	324	100	327	Pro360Pro (cct/ccG)	Rv0236c	aftD	alpha-(1->3)-arabinofuranosyltransferase
285871	0	A	SNP	G	158	131	287	100	289	Val327Val (gtt/gtC)	Rv0236c	aftD	alpha-(1->3)-arabinofuranosyltransferase
287142	0	C	Del	GAP	116	101	215	97.75	222
289253	0	C	SNP	T	61	68	129	100	129	Asp50Asp (gac/gaT)	Rv0239	vapB24	antitoxin VapB24
293628	1	A	Ins	C	81	79	160	93.57	160
301341	0	C	SNP	A	81	78	158	100	159	Pro105Pro (ccg/ccT)	Rv0249c	-	succinate dehydrogenase membrane anchor subunit
304923	0	A	SNP	G	91	74	159	98.8	167	Lys686Lys (aaa/aaG)	Rv0252	nirB	nitrite reductase large subunit NirB
308661	0	A	SNP	G	93	89	182	100	182	Leu296Pro (ctg/cCg)	Rv0256c	PPE2	PPE family protein PPE2
310973	0	G	SNP	A	99	85	184	99.46	185	Ala182Val (gcg/gTg)	Rv0259c	-	hypothetical protein
311613	0	G	SNP	T	95	91	177	100	186	Val349Val (gtc/gtA)	Rv0260c	-	transcriptional regulator
316345	0	G	SNP	A	89	110	197	99	201	Thr24Ile (acc/aTc)	Rv0264c	-	hypothetical protein
324812	0	C	SNP	T	80	79	157	99.38	160	Asp82Asp (gac/gaT)	Rv0270	fadD2	fatty-acid--CoA ligase FadD2
325505	0	T	SNP	C	64	86	146	100	150	Val313Val (gtt/gtC)	Rv0270	fadD2	fatty-acid--CoA ligase FadD2
328569	0	G	SNP	C	76	74	150	99.34	151
330362	0	T	SNP	C	86	84	169	100	170
333892	0	G	SNP	C	114	117	221	99.57	232	Arg807Gly (cgc/Ggc)	Rv0278c	-	PE-PGRS family protein PE_PGRS3
335811	0	C	Del	GAP	77	16	91	76.86	121		Rv0278c	-	PE-PGRS family protein PE_PGRS3
335813	0	G	Del	GAP	77	16	91	75	124		Rv0278c	-	PE-PGRS family protein PE_PGRS3
335814	0	C	Del	GAP	77	16	91	75.61	123		Rv0278c	-	PE-PGRS family protein PE_PGRS3
335815	0	C	Del	GAP	77	16	91	76.86	121		Rv0278c	-	PE-PGRS family protein PE_PGRS3
335816	0	G	Del	GAP	77	16	91	75.61	123		Rv0278c	-	PE-PGRS family protein PE_PGRS3
335817	0	G	Del	GAP	77	16	91	76.86	121		Rv0278c	-	PE-PGRS family protein PE_PGRS3
335818	0	C	Del	GAP	77	16	91	76.23	122		Rv0278c	-	PE-PGRS family protein PE_PGRS3
335819	0	G	Del	GAP	77	16	91	76.23	122		Rv0278c	-	PE-PGRS family protein PE_PGRS3
335820	0	C	Del	GAP	77	16	91	76.86	121		Rv0278c	-	PE-PGRS family protein PE_PGRS3
335821	0	C	Del	GAP	77	16	91	76.86	121		Rv0278c	-	PE-PGRS family protein PE_PGRS3
335822	0	G	Del	GAP	77	16	91	78.81	118		Rv0278c	-	PE-PGRS family protein PE_PGRS3
335823	0	C	Del	GAP	77	16	91	80.17	116		Rv0278c	-	PE-PGRS family protein PE_PGRS3
335824	0	C	Del	GAP	77	16	91	78.81	118		Rv0278c	-	PE-PGRS family protein PE_PGRS3
335825	0	G	Del	GAP	77	16	91	79.49	117		Rv0278c	-	PE-PGRS family protein PE_PGRS3
335826	0	T	Del	GAP	77	16	91	81.58	114		Rv0278c	-	PE-PGRS family protein PE_PGRS3
335827	0	T	Del	GAP	77	16	91	82.3	113		Rv0278c	-	PE-PGRS family protein PE_PGRS3
335828	0	G	Del	GAP	77	16	91	79.49	117		Rv0278c	-	PE-PGRS family protein PE_PGRS3
336683	0	G	SNP	T	18	24	42	89.36	47	Val797Val (gtc/gtA)	Rv0279c	PE_PGRS4	PE-PGRS family protein PE_PGRS4
336684	0	A	SNP	G	18	24	42	89.36	47	Val797Ala (gtc/gCc)	Rv0279c	PE_PGRS4	PE-PGRS family protein PE_PGRS4
336688	0	A	Del	GAP	19	27	46	97.87	47		Rv0279c	PE_PGRS4	PE-PGRS family protein PE_PGRS4
336689	0	G	Del	GAP	19	27	46	97.87	47		Rv0279c	PE_PGRS4	PE-PGRS family protein PE_PGRS4
336690	0	C	Del	GAP	19	27	46	97.87	47		Rv0279c	PE_PGRS4	PE-PGRS family protein PE_PGRS4
336691	0	T	Del	GAP	18	25	43	91.49	47		Rv0279c	PE_PGRS4	PE-PGRS family protein PE_PGRS4
336692	0	C	Del	GAP	18	24	42	89.36	47		Rv0279c	PE_PGRS4	PE-PGRS family protein PE_PGRS4
336693	0	G	Del	GAP	18	24	42	91.3	46		Rv0279c	PE_PGRS4	PE-PGRS family protein PE_PGRS4
336694	0	A	Del	GAP	18	25	43	91.49	47		Rv0279c	PE_PGRS4	PE-PGRS family protein PE_PGRS4
336695	0	A	Del	GAP	18	25	43	91.49	47		Rv0279c	PE_PGRS4	PE-PGRS family protein PE_PGRS4
336696	0	T	Del	GAP	18	25	43	91.49	47		Rv0279c	PE_PGRS4	PE-PGRS family protein PE_PGRS4
336697	0	T	Del	GAP	18	25	43	91.49	47		Rv0279c	PE_PGRS4	PE-PGRS family protein PE_PGRS4
336699	1	C	Ins	G	18	25	43	91.49	43		Rv0279c	PE_PGRS4	PE-PGRS family protein PE_PGRS4
336699	2	C	Ins	G	18	24	42	89.36	43		Rv0279c	PE_PGRS4	PE-PGRS family protein PE_PGRS4
336707	0	G	Del	GAP	18	25	43	91.49	47		Rv0279c	PE_PGRS4	PE-PGRS family protein PE_PGRS4
336708	0	T	Del	GAP	18	25	43	91.49	47		Rv0279c	PE_PGRS4	PE-PGRS family protein PE_PGRS4
336709	0	C	Del	GAP	18	25	43	89.58	48		Rv0279c	PE_PGRS4	PE-PGRS family protein PE_PGRS4
336710	0	A	Del	GAP	18	25	43	82.69	52		Rv0279c	PE_PGRS4	PE-PGRS family protein PE_PGRS4
337820	0	G	SNP	A	10	81	91	100	91	Gly418Gly (ggc/ggT)	Rv0279c	PE_PGRS4	PE-PGRS family protein PE_PGRS4
337959	0	A	SNP	C	58	10	68	100	68	Ile372Ser (atc/aGc)	Rv0279c	PE_PGRS4	PE-PGRS family protein PE_PGRS4
338020	0	A	SNP	C	83	18	101	100	101	Cys352Gly (tgc/Ggc)	Rv0279c	PE_PGRS4	PE-PGRS family protein PE_PGRS4
338100	0	T	SNP	C	95	44	137	100	139	Asn325Ser (aac/aGc)	Rv0279c	PE_PGRS4	PE-PGRS family protein PE_PGRS4
338453	0	A	SNP	G	19	71	87	100	90	Ala207Ala (gct/gcC)	Rv0279c	PE_PGRS4	PE-PGRS family protein PE_PGRS4
338648	0	T	SNP	G	110	24	133	91.16	147	Gly142Gly (gga/ggC)	Rv0279c	PE_PGRS4	PE-PGRS family protein PE_PGRS4
338669	0	T	SNP	C	126	26	151	92.68	164	Leu135Leu (tta/ttG)	Rv0279c	PE_PGRS4	PE-PGRS family protein PE_PGRS4
338682	0	T	SNP	G	106	20	125	90.65	139	Asp131Ala (gac/gCc)	Rv0279c	PE_PGRS4	PE-PGRS family protein PE_PGRS4
338683	0	C	SNP	G	110	20	128	90.91	143	Asp131His (gac/Cac)	Rv0279c	PE_PGRS4	PE-PGRS family protein PE_PGRS4
338685	0	C	SNP	G	107	20	125	90.71	140	Gly130Ala (ggg/gCg)	Rv0279c	PE_PGRS4	PE-PGRS family protein PE_PGRS4
338690	0	A	SNP	G	110	20	129	92.2	141	Asn128Asn (aat/aaC)	Rv0279c	PE_PGRS4	PE-PGRS family protein PE_PGRS4
338692	0	T	SNP	C	110	22	130	92.96	142	Asn128Asp (aat/Gat)	Rv0279c	PE_PGRS4	PE-PGRS family protein PE_PGRS4
339230	0	G	SNP	C	133	114	244	99.2	249
340372	0	T	SNP	C	43	109	149	100	152	Ser337Pro (tcg/Ccg)	Rv0280	PPE3	PPE family protein PPE3
342146	0	A	SNP	C	102	102	203	99.03	206	Glu6Ala (gaa/gCa)	Rv0282	eccA3	ESX-3 secretion system protein EccA
342873	0	C	SNP	T	94	90	183	99.46	185	Val248Val (gtc/gtT)	Rv0282	eccA3	ESX-3 secretion system protein EccA
346275	0	C	SNP	G	102	92	192	99.49	195	Pro214Arg (ccg/cGg)	Rv0284	eccC3	ESX-3 secretion system protein EccC3
350088	0	C	SNP	A	107	129	231	100	236	Leu52Met (ctg/Atg)	Rv0286	PPE4	PPE family protein PPE4
353197	0	C	SNP	T	96	80	174	100	176	Arg39Cys (cgc/Tgc)	Rv0290	eccD3	ESX-3 secretion system protein EccD
356528	0	A	SNP	G	125	113	235	100	238	Asn217Asp (aat/Gat)	Rv0292	eccE3	ESX-3 secretion system protein EccE
358473	0	G	SNP	C	94	83	173	100	177	Trp101Cys (tgg/tgC)	Rv0294	tam	trans-aconitate methyltransferase
361647	0	C	SNP	T	156	149	297	99.35	307	Ala105Val (gcc/gTc)	Rv0297	PE_PGRS5	PE-PGRS family protein PE_PGRS5
363563	0	G	SNP	A	98	109	204	100	207	Ala30Thr (gcg/Acg)	Rv0299	-	toxin
366917	0	T	SNP	C	28	45	73	97.33	75	Thr1950Ala (acc/Gcc)	Rv0304c	PPE5	PPE family protein PPE5
366922	0	G	SNP	C	26	45	71	98.61	72	Ala1948Gly (gcc/gGc)	Rv0304c	PPE5	PPE family protein PPE5
367718	0	G	SNP	T	64	78	139	99.3	143	Leu1683Ile (ctt/Att)	Rv0304c	PPE5	PPE family protein PPE5
369886	0	C	SNP	G	95	96	187	100	191	Gly960Ala (ggg/gCg)	Rv0304c	PPE5	PPE family protein PPE5
372913	0	A	SNP	C	94	101	192	100	195	Gly933Gly (ggt/ggG)	Rv0305c	PPE6	PPE family protein PPE6
373283	0	A	Del	GAP	80	73	152	98.71	155		Rv0305c	PPE6	PPE family protein PPE6
376774	0	T	SNP	C	93	94	180	99.47	188	Ala94Ala (gca/gcG)	Rv0307c	-	hypothetical protein
384380	0	A	SNP	C	101	121	220	100	222	Lys260Thr (aag/aCg)	Rv0315	-	beta-1,3-glucanase
386432	0	C	SNP	G	111	105	211	100	216	Gly223Ala (ggg/gCg)	Rv0318c	-	integral membrane protein
390828	0	T	SNP	C	78	68	146	100	146	Ser142Gly (agt/Ggt)	Rv0323c	-	hypothetical protein
391853	0	A	SNP	G	92	106	197	99.5	199	Thr168Ala (act/Gct)	Rv0324	-	transcriptional regulator
392261	0	T	SNP	C	83	77	155	100	160	_75Gln (tag/Cag)	Rv0325	-	hypothetical protein
396199	0	T	SNP	C	69	72	140	98.6	143
402836	0	G	SNP	A	96	101	195	99.49	198	Tyr109Tyr (tac/taT)	Rv0337c	aspC	aspartate aminotransferase
403980	0	G	SNP	A	101	126	226	100	227	Ala621Val (gcc/gTc)	Rv0338c	-	iron-sulfur-binding reductase
404326	0	T	SNP	C	90	106	193	100	196	Arg506Gly (agg/Ggg)	Rv0338c	-	iron-sulfur-binding reductase
406251	0	T	SNP	C	90	99	189	99.47	190	Asp733Gly (gat/gGt)	Rv0339c	-	transcriptional regulator
414486	0	C	SNP	T	105	104	206	100	209	Glu152Glu (gag/gaA)	Rv0344c	lpqJ	lipoprotein LpqJ
420008	0	A	SNP	G	87	77	160	100	164	Ala58Ala (gca/gcG)	Rv0350	dnaK	chaperone protein DnaK
422678	0	G	SNP	A	98	101	193	99.5	200	Arg76His (cgc/cAc)	Rv0352	dnaJ1	chaperone protein DnaJ
424181	0	C	SNP	T	95	114	208	97.21	215
424320	1	T	Ins	C	102	74	176	92.63	178		Rv0354c	PPE7	PPE family protein PPE7
428661	0	C	SNP	T	91	97	186	100	188	Gly2007Ser (ggc/Agc)	Rv0355c	PPE8	PPE family protein PPE8
428698	0	C	SNP	T	84	88	167	98.85	174	Ala1994Ala (gcg/gcA)	Rv0355c	PPE8	PPE family protein PPE8
428921	0	G	SNP	A	68	78	144	100	146	Ser1920Phe (tcc/tTc)	Rv0355c	PPE8	PPE family protein PPE8
432459	0	C	SNP	T	85	107	189	99.48	193	Asp741Asn (gac/Aac)	Rv0355c	PPE8	PPE family protein PPE8
438470	0	C	SNP	T	103	87	189	100	190	Lys90Lys (aag/aaA)	Rv0360c	-	hypothetical protein
440365	0	G	SNP	A	81	103	180	100	184	Ser165Ser (tcg/tcA)	Rv0362	mgtE	Mg2+ transport transmembrane protein MgtE
440878	0	C	SNP	T	98	82	178	99.45	181	Thr336Thr (acc/acT)	Rv0362	mgtE	Mg2+ transport transmembrane protein MgtE
445780	0	C	SNP	T	115	96	211	99.06	213	Arg249His (cgt/cAt)	Rv0368c	-	hypothetical protein
447642	0	G	SNP	C	104	106	208	99.53	211	Leu134Leu (ctc/ctG)	Rv0370c	-	oxidoreductase
454250	0	C	SNP	T	100	91	189	99.48	192	Ser41Ser (tcg/tcA)	Rv0376c	-	hypothetical protein
454295	0	T	SNP	C	87	101	187	100	188	Pro26Pro (cca/ccG)	Rv0376c	-	hypothetical protein
454333	0	T	SNP	G	84	96	178	100	180	Thr14Pro (acg/Ccg)	Rv0376c	-	hypothetical protein
455024	0	G	SNP	A	109	102	211	100	211	Val202Ile (gta/Ata)	Rv0377	-	HTH-type transcriptional regulator
455624	0	T	Del	GAP	97	86	183	100	183
457452	0	T	SNP	G	100	100	197	100	200	Thr124Thr (aca/acC)	Rv0381c	-	hypothetical protein
459399	0	A	SNP	C	96	87	180	98.92	185
466808	0	G	SNP	C	125	110	230	99.58	236
467497	1	C	Ins	G	137	127	264	95.31	264
467508	1	C	Ins	G	135	135	270	95.41	270
467516	0	G	SNP	C	131	140	268	100	271
467526	0	C	SNP	G	129	134	255	100	263
467546	0	G	SNP	C	116	125	240	100	241
467557	0	A	SNP	C	120	130	249	100	250
467564	0	A	SNP	C	116	134	247	100	250
467585	0	G	SNP	C	110	124	232	100	234
467590	0	T	SNP	C	106	124	227	100	230
467621	0	T	SNP	G	121	122	239	100	243
467638	0	G	SNP	T	120	133	247	100	253
473310	0	A	SNP	G	140	127	263	100	267	Gln177Arg (cag/cGg)	Rv0393	-	hypothetical protein
475178	0	T	SNP	C	110	112	217	100	222	Val80Ala (gtc/gCc)	Rv0395	-	hypothetical protein
475915	0	A	SNP	C	145	138	278	99.65	284	Ser34Arg (agc/Cgc)	Rv0397	-	hypothetical protein
476612	0	G	SNP	A	117	106	220	99.11	225	Val73Val (gtg/gtA)	Rv0397A	-	hypothetical protein
481527	0	G	Del	GAP	81	74	155	98.73	157		Rv0402c	mmpL1	transmembrane transport protein MmpL1
483935	0	T	SNP	G	82	82	158	99.39	165
484504	0	C	SNP	G	73	78	151	98.69	153	Ala176Ala (gcc/gcG)	Rv0404	fadD30	long-chain-fatty-acid--AMP ligase FadD30
485561	0	A	SNP	C	84	83	164	100	167	Ile529Leu (atc/Ctc)	Rv0404	fadD30	long-chain-fatty-acid--AMP ligase FadD30
485730	0	C	SNP	T	89	87	173	99.44	177	Pro585Leu (cca/cTa)	Rv0404	fadD30	long-chain-fatty-acid--AMP ligase FadD30
485811	0	A	Del	GAP	78	100	173	98.89	180		Rv0405	pks6	membrane bound polyketide synthase
489935	0	G	SNP	C	98	73	168	100	171	Thr257Thr (acc/acG)	Rv0406c	-	beta lactamase-like protein
491742	0	T	SNP	C	67	75	142	100	142	Phe320Phe (ttt/ttC)	Rv0407	fgd1	F420-dependent glucose-6-phosphate dehydrogenase		phylo (not Euro-American, M. africanum, M. bovis, M. canettii, M. caprae, M. microti, M. pinipedii, Beijing, Delhi/CAS, EAI)
492150	0	G	SNP	C	98	96	192	99.49	195	Gly122Ala (ggc/gCc)	Rv0408	pta	phosphate acetyltransferase
498531	0	A	SNP	G	110	111	218	99.55	222	Ala363Ala (gct/gcC)	Rv0412c	-	membrane protein
498557	0	C	SNP	A	109	98	204	100	207	Asp355Tyr (gac/Tac)	Rv0412c	-	membrane protein
502589	0	C	SNP	G	116	107	218	100	223	Ser75Cys (tcc/tGc)	Rv0417	thiG	thiazole synthase
503354	0	G	SNP	C	90	105	193	100	195
503534	0	C	SNP	T	82	87	163	98.26	172	Ala13Ala (gcc/gcT)	Rv0418	lpqL	lipoprotein aminopeptidase LpqL
505974	0	G	SNP	A	89	84	170	100	173	Ala297Thr (gcg/Acg)	Rv0419	lpqM	lipoprotein peptidase LpqM
513257	0	T	SNP	C	112	115	226	99.56	228	Met689Val (atg/Gtg)	Rv0425c	ctpH	metal cation transporting ATPase H
517358	0	T	SNP	C	97	80	175	100	177	Asp149Gly (gac/gGc)	Rv0428c	-	GCN5-like N-acetyltransferase
517389	0	C	SNP	A	92	86	176	100	178	Val139Phe (gtc/Ttc)	Rv0428c	-	GCN5-like N-acetyltransferase
523654	0	C	SNP	T	108	119	221	100	227	Ala294Thr (gcc/Acc)	Rv0435c	-	ATPase
524891	0	C	SNP	A	88	116	200	100	204	Gly167Val (ggc/gTc)	Rv0436c	pssA	CDP-diacylglycerol--serineO-phosphatidyltransferase
531775	0	C	SNP	G	89	95	184	100	184	Trp147Ser (tgg/tCg)	Rv0442c	PPE10	PPE family protein PPE10
541183	0	C	SNP	T	72	81	153	99.35	154	Lys103Lys (aag/aaA)	Rv0450c	mmpL4	transmembrane transport protein MmpL4
541201	0	A	SNP	G	67	78	144	100	145	Leu97Leu (ctt/ctC)	Rv0450c	mmpL4	transmembrane transport protein MmpL4
546357	0	A	SNP	G	100	104	204	99.51	205	Thr149Thr (act/acC)	Rv0456c	echA2	enoyl-CoA hydratase EchA2
548185	0	C	SNP	T	90	92	179	100	182	Gly475Ser (ggc/Agc)	Rv0457c	-	peptidase
548326	0	T	SNP	C	69	86	153	99.36	156	Thr428Ala (aca/Gca)	Rv0457c	-	peptidase
551525	0	A	SNP	C	82	78	157	100	160	Arg110Arg (aga/Cga)	Rv0459	-	hypothetical protein
555991	0	A	SNP	G	82	92	172	98.86	176	Cys106Arg (tgc/Cgc)	Rv0465c	-	HTH-type transcriptional regulator
560541	0	C	Del	GAP	80	58	139	99.28	139		Rv0469	umaA	mycolic acid synthase UmaA
560542	0	T	Del	GAP	80	58	139	99.28	139		Rv0469	umaA	mycolic acid synthase UmaA
560543	0	T	Del	GAP	80	58	139	99.28	139		Rv0469	umaA	mycolic acid synthase UmaA
560544	0	T	Del	GAP	80	58	139	99.28	139		Rv0469	umaA	mycolic acid synthase UmaA
560545	0	T	Del	GAP	80	58	139	99.28	139		Rv0469	umaA	mycolic acid synthase UmaA
560546	0	C	Del	GAP	80	58	139	99.28	139		Rv0469	umaA	mycolic acid synthase UmaA
562063	0	G	Del	GAP	83	87	166	94.97	179		Rv0470A	-	hypothetical protein
562064	0	C	Del	GAP	83	87	166	99.42	171		Rv0470A	-	hypothetical protein
562065	0	C	Del	GAP	83	88	167	100	171		Rv0470A	-	hypothetical protein
562066	0	A	Del	GAP	83	88	167	100	171		Rv0470A	-	hypothetical protein
564657	0	C	SNP	T	74	81	151	98.73	157	Ala365Val (gcg/gTg)	Rv0473	-	transmembrane protein
565655	0	A	SNP	G	75	84	158	100	159
572591	0	C	SNP	T	88	98	182	100	186	Asp294Asp (gac/gaT)	Rv0483	lprQ	lipoprotein LprQ
573262	0	A	SNP	G	78	89	161	99.4	168	Gly180Gly (ggt/ggC)	Rv0484c	-	short-chain type oxidoreductase
579284	0	T	SNP	C	74	108	177	100	182
580772	0	T	SNP	A	50	51	98	94.39	107
580774	0	G	Del	GAP	52	51	105	85.83	120
580775	0	G	Del	GAP	52	51	105	93.64	110
580776	0	G	Del	GAP	52	51	106	87.29	118
580777	0	G	Del	GAP	52	51	106	90.35	114
580778	0	C	Del	GAP	52	51	106	93.64	110
580779	0	A	Del	GAP	52	51	106	93.64	110
580780	0	C	Del	GAP	52	51	106	91.96	112
580781	0	C	Del	GAP	52	51	106	94.5	109
580782	0	A	Del	GAP	52	51	106	94.5	109
580783	0	C	Del	GAP	52	51	106	91.96	112
580784	0	C	Del	GAP	52	51	106	95.37	108
580785	0	C	Del	GAP	52	51	106	95.37	108
580786	0	G	Del	GAP	52	51	106	92.79	111
580787	0	C	Del	GAP	52	51	106	94.5	109
580788	0	T	Del	GAP	52	51	106	92.79	111
580789	0	T	Del	GAP	52	51	106	94.5	109
580790	0	G	Del	GAP	52	51	106	91.96	112
580791	0	C	Del	GAP	52	51	106	94.5	109
580792	0	G	Del	GAP	52	51	106	91.15	113
580793	0	G	Del	GAP	52	51	106	95.37	108
580794	0	G	Del	GAP	52	51	106	91.15	113
580795	0	G	Del	GAP	52	51	106	91.15	113
580796	0	G	Del	GAP	52	51	106	89.57	115
580797	0	A	Del	GAP	52	51	106	91.96	112
584171	0	T	SNP	C	93	91	180	99.46	185	Ser174Gly (agt/Ggt)	Rv0493c	-	hypothetical protein
586030	0	C	SNP	A	71	95	164	99.4	167	Arg95Arg (cgg/cgT)	Rv0495c	-	hypothetical protein
589983	0	G	SNP	A	102	92	192	98.98	196	Glu267Glu (gag/gaA)	Rv0499	-	hypothetical protein
590436	0	T	SNP	C	86	100	179	100	186	Ala118Ala (gct/gcC)	Rv0500	proC	pyrroline-5-carboxylate reductase
597816	0	A	SNP	G	74	74	146	100	148	Ala206Ala (gca/gcG)	Rv0507	mmpL2	transmembrane transport protein MmpL2
598475	0	G	SNP	A	70	78	146	100	148	Arg426His (cgc/cAc)	Rv0507	mmpL2	transmembrane transport protein MmpL2
599868	0	A	SNP	G	99	88	186	99.47	188	Arg890Arg (cga/cgG)	Rv0507	mmpL2	transmembrane transport protein MmpL2
608037	0	A	SNP	C	116	105	217	98.66	224	His496Pro (cac/cCc)	Rv0515	-	hypothetical protein
610120	0	T	SNP	G	91	97	185	100	188
611977	0	C	SNP	T	115	126	236	99.59	242	Gly33Asp (ggc/gAc)	Rv0519c	-	membrane protein
623163	0	C	SNP	T	81	164	238	99.59	246	Ala124Val (gcc/gTc)	Rv0532	PE_PGRS6	PE-PGRS family protein PE_PGRS6
623406	1	C	Ins	G	93	51	144	80	144		Rv0532	PE_PGRS6	PE-PGRS family protein PE_PGRS6
623406	2	C	Ins	G	93	51	144	80	144		Rv0532	PE_PGRS6	PE-PGRS family protein PE_PGRS6
623406	3	C	Ins	C	93	50	143	79.44	144		Rv0532	PE_PGRS6	PE-PGRS family protein PE_PGRS6
623406	4	C	Ins	C	93	50	143	79.44	144		Rv0532	PE_PGRS6	PE-PGRS family protein PE_PGRS6
623406	5	C	Ins	G	93	51	144	80	144		Rv0532	PE_PGRS6	PE-PGRS family protein PE_PGRS6
623406	6	C	Ins	G	93	51	144	80	144		Rv0532	PE_PGRS6	PE-PGRS family protein PE_PGRS6
623406	7	C	Ins	C	93	51	144	80	144		Rv0532	PE_PGRS6	PE-PGRS family protein PE_PGRS6
623406	8	C	Ins	G	93	51	144	80	144		Rv0532	PE_PGRS6	PE-PGRS family protein PE_PGRS6
623406	9	C	Ins	G	93	51	144	80	144		Rv0532	PE_PGRS6	PE-PGRS family protein PE_PGRS6
623472	0	A	SNP	G	121	113	231	100	234	Asp227Gly (gac/gGc)	Rv0532	PE_PGRS6	PE-PGRS family protein PE_PGRS6
623508	0	C	SNP	G	126	123	247	100	249	Ala239Gly (gcc/gGc)	Rv0532	PE_PGRS6	PE-PGRS family protein PE_PGRS6
628009	0	G	SNP	C	108	111	216	98.65	222	Ala254Ala (gcg/gcC)	Rv0536	galE3	UDP-glucose 4-epimerase GalE
629714	0	G	SNP	A	120	90	206	100	210	Asp6Asp (gac/gaT)	Rv0537c	-	integral membrane protein
630722	0	G	SNP	C	127	147	272	100	274	Arg228Pro (cgg/cCg)	Rv0538	-	membrane protein
633562	0	C	SNP	T	126	128	244	98.45	258	Val281Val (gtg/gtA)	Rv0541c	-	integral membrane protein
635139	0	G	SNP	C	102	137	237	100	239	Gly122Gly (ggc/ggG)	Rv0542c	menE	2-succinylbenzoic acid--CoA ligase
637319	0	G	SNP	A	88	89	176	100	177	Pro49Ser (cct/Tct)	Rv0545c	pitA	low-affinity inorganic phosphate transporter
648002	0	T	SNP	G	99	114	209	100	213	Leu15Arg (ctc/cGc)	Rv0556	-	transmembrane protein
648856	0	T	SNP	C	85	98	181	100	183	Gly107Gly (ggt/ggC)	Rv0557	mgtA	GDP-mannose-dependent alpha-mannosyltransferase		phylo (not Euro-American, M. africanum, M. bovis, M. canettii, M. caprae, M. microti, M. pinipedii, Beijing, Delhi/CAS, EAI)
652950	0	T	SNP	C	102	121	220	99.11	225	Arg60Arg (cgt/cgC)	Rv0562	grcC1	polyprenyl-diphosphate synthase GrcC
654543	0	C	SNP	T	86	82	166	98.82	170	Ala222Val (gcg/gTg)	Rv0563	htpX	protease HtpX
655986	0	T	SNP	G	87	86	172	99.43	174
657081	0	C	SNP	T	87	74	158	99.38	162	Val130Val (gtg/gtA)	Rv0565c	-	monooxygenase
659341	0	T	SNP	C	73	69	141	99.3	143
662911	0	T	SNP	C	102	110	211	100	212	Ala539Ala (gct/gcC)	Rv0570	nrdZ	vitamin B12-dependent ribonucleoside-diphosphate reductase
665293	0	A	SNP	G	84	90	171	100	174	Phe31Leu (ttc/Ctc)	Rv0572c	-	hypothetical protein
669398	0	T	SNP	C	112	105	216	100	217	Gln116Gln (caa/caG)	Rv0575c	-	oxidoreductase
670545	0	G	SNP	A	123	107	227	100	230	Arg233His (cgc/cAc)	Rv0576	-	transcriptional regulator
672491	0	C	SNP	G	112	102	205	98.62	217	Gly1142Gly (ggg/ggC)	Rv0578c	PE_PGRS7	PE-PGRS family protein PE_PGRS7
673238	0	A	SNP	G	89	157	239	100	246	His893His (cat/caC)	Rv0578c	PE_PGRS7	PE-PGRS family protein PE_PGRS7
674702	0	A	SNP	T	138	135	267	99.64	274	Gly405Gly (ggt/ggA)	Rv0578c	PE_PGRS7	PE-PGRS family protein PE_PGRS7
684376	0	T	SNP	C	88	82	169	100	170
685461	0	C	SNP	G	81	107	187	100	188	Ala111Ala (gcc/gcG)	Rv0587	yrbE2A	hypothetical protein
685608	0	T	SNP	C	83	76	155	99.38	160	Leu160Leu (ctt/ctC)	Rv0587	yrbE2A	hypothetical protein
686123	0	C	SNP	A	74	94	161	99.41	169	Leu66Met (ctg/Atg)	Rv0588	-	hypothetical protein
686972	0	T	SNP	C	89	75	164	100	164	Phe51Ser (ttc/tCc)	Rv0589	mce2A	Mce family protein Mce2A
688792	1	T	Ins	G	99	108	207	96.28	207
690450	0	A	SNP	C	120	148	266	99.63	269	Ala464Ala (gca/gcC)	Rv0591	mce2C	Mce family protein Mce2C
690465	0	T	SNP	G	121	145	261	100	266	Leu469Leu (ctt/ctG)	Rv0591	mce2C	Mce family protein Mce2C
691887	1	G	Ins	C	82	76	158	92.94	158		Rv0592	mce2D	Mce family protein Mce2D
698968	0	G	SNP	A	137	141	270	100	278	Gly9Gly (ggc/ggT)	Rv0601c	-	two component sensor kinase HK2
705551	0	C	SNP	T	117	119	233	99.58	237	Gly120Asp (ggc/gAc)	Rv0610c	-	hypothetical protein
708056	0	T	SNP	C	162	162	322	100	324	His487Arg (cac/cGc)	Rv0613c	-	hypothetical protein
712693	0	A	SNP	G	120	115	232	100	235
712985	1	C	Ins	G	116	130	246	96.47	246		Rv0620	galK	galactokinase
713310	0	T	SNP	C	129	115	242	99.59	245	Cys199Arg (tgt/Cgt)	Rv0620	galK	galactokinase
723361	0	C	SNP	T	135	152	287	100	287	Leu551Leu (ctg/ctA)	Rv0630c	recB	exonuclease V subunit beta RecB
725190	0	G	SNP	A	80	112	187	100	192	Phe1039Phe (ttc/ttT)	Rv0631c	recC	exonuclease V subunit gamma RecC
729685	0	C	SNP	T	92	91	182	100	183	Arg161Gln (cga/cAa)	Rv0633c	-	hypothetical protein
753174	0	C	SNP	A	84	87	170	99.42	172	Trp65Leu (tgg/tTg)	Rv0656c	vapC6	ribonuclease VapC6
754186	0	A	SNP	G	99	88	185	100	187	Leu75Pro (ctc/cCc)	Rv0658c	-	integral membrane protein
757182	0	A	SNP	G	84	93	172	100	177	Asp349Gly (gac/gGc)	Rv0663	atsD	arylsulfatase AtsD
759746	0	C	SNP	T	77	70	143	100	147							rifampicin (RMP)
762434	0	T	SNP	G	73	86	156	99.38	160	Gly876Gly (ggt/ggG)	Rv0667	rpoB	DNA-directed RNA polymerase subunit beta		phylo (3)	rifampicin (RMP)
763031	0	T	SNP	C	101	96	194	100	197	Ala1075Ala (gct/gcC)	Rv0667	rpoB	DNA-directed RNA polymerase subunit beta		phylo (4)	rifampicin (RMP)
767339	0	A	SNP	G	85	96	180	100	181
767414	0	G	SNP	A	125	93	216	99.09	220
775639	0	T	SNP	C	103	126	227	100	229	Ile948Val (att/Gtt)	Rv0676c	mmpL5	transmembrane transport protein MmpL5
776100	0	G	SNP	A	98	100	193	99.5	199	Thr794Ile (acc/aTc)	Rv0676c	mmpL5	transmembrane transport protein MmpL5
781395	0	T	SNP	C	76	87	160	100	163							streptomycin (SM)
788615	0	G	SNP	C	108	107	209	99.54	216	Gly226Arg (ggg/Cgg)	Rv0688	-	ferredoxin reductase
798779	0	T	SNP	C	80	68	146	99.33	149
798934	0	C	SNP	A	83	86	168	100	169	Arg34Arg (cgc/cgA)	Rv0698	-	hypothetical protein
802337	0	A	SNP	G	108	96	199	100	204	Thr69Ala (acc/Gcc)	Rv0703	rplW	50S ribosomal protein L23
807405	0	C	SNP	T	78	86	162	99.39	165	Ser357Ser (tcc/tcT)	Rv0711	atsA	arylsulfatase AtsA
820483	0	G	SNP	T	114	91	203	100	205	Ala6Asp (gcc/gAc)	Rv0727c	fucA	L-fuculose phosphate aldolase FucA
820734	0	A	SNP	G	116	129	242	99.19	247	Val248Ala (gtc/gCc)	Rv0728c	serA2	D-3-phosphoglycerate dehydrogenase SerA
820752	0	C	SNP	T	120	121	235	99.59	242	Arg242His (cgc/cAc)	Rv0728c	serA2	D-3-phosphoglycerate dehydrogenase SerA
830868	1	G	Ins	G	92	102	194	88.99	194		Rv0739	-	hypothetical protein
830868	2	G	Ins	C	92	102	194	88.99	194		Rv0739	-	hypothetical protein
834857	0	C	SNP	T	93	93	182	99.47	187	Met30Ile (atg/atA)	Rv0744c	-	transcriptional regulator
836426	0	A	SNP	C	15	139	150	100	154	Leu242Leu (cta/ctC)	Rv0746	PE_PGRS9	PE-PGRS family protein PE_PGRS9
836454	0	A	SNP	G	8	108	116	100	116	Thr252Ala (act/Gct)	Rv0746	PE_PGRS9	PE-PGRS family protein PE_PGRS9
836538	0	A	SNP	G	95	14	105	100	109	Asn280Asp (aac/Gac)	Rv0746	PE_PGRS9	PE-PGRS family protein PE_PGRS9
836658	0	A	SNP	G	133	53	185	100	186	Thr320Ala (acc/Gcc)	Rv0746	PE_PGRS9	PE-PGRS family protein PE_PGRS9
837033	0	A	SNP	G	66	162	224	100	228	Thr445Ala (acc/Gcc)	Rv0746	PE_PGRS9	PE-PGRS family protein PE_PGRS9
838990	0	C	SNP	G	35	92	121	85.81	148	Ala180Ala (gcc/gcG)	Rv0747	PE_PGRS10	PE-PGRS family protein PE_PGRS10
839123	0	A	SNP	G	57	32	85	100	89	Arg225Gly (agg/Ggg)	Rv0747	PE_PGRS10	PE-PGRS family protein PE_PGRS10
839129	0	C	SNP	G	60	36	95	100	96	Arg227Gly (cgc/Ggc)	Rv0747	PE_PGRS10	PE-PGRS family protein PE_PGRS10
839194	0	A	SNP	G	93	45	127	100	138	Thr248Thr (aca/acG)	Rv0747	PE_PGRS10	PE-PGRS family protein PE_PGRS10
839334	0	A	SNP	G	144	80	216	99.56	225	Lys295Arg (aaa/aGa)	Rv0747	PE_PGRS10	PE-PGRS family protein PE_PGRS10
839348	0	A	SNP	G	146	75	216	100	221	Ser300Gly (agc/Ggc)	Rv0747	PE_PGRS10	PE-PGRS family protein PE_PGRS10
840195	0	G	Del	GAP	22	28	52	80.65	62		Rv0747	PE_PGRS10	PE-PGRS family protein PE_PGRS10
840196	0	G	Del	GAP	22	28	52	90.91	55		Rv0747	PE_PGRS10	PE-PGRS family protein PE_PGRS10
840197	0	G	Del	GAP	22	28	52	94.34	53		Rv0747	PE_PGRS10	PE-PGRS family protein PE_PGRS10
840198	0	G	Del	GAP	22	28	52	100	50		Rv0747	PE_PGRS10	PE-PGRS family protein PE_PGRS10
840199	0	A	Del	GAP	22	28	52	100	50		Rv0747	PE_PGRS10	PE-PGRS family protein PE_PGRS10
840200	0	A	Del	GAP	22	28	52	100	50		Rv0747	PE_PGRS10	PE-PGRS family protein PE_PGRS10
840201	0	G	Del	GAP	21	23	47	89.8	49		Rv0747	PE_PGRS10	PE-PGRS family protein PE_PGRS10
840202	0	C	Del	GAP	21	23	47	88	50		Rv0747	PE_PGRS10	PE-PGRS family protein PE_PGRS10
840203	0	A	Del	GAP	21	23	47	88	50		Rv0747	PE_PGRS10	PE-PGRS family protein PE_PGRS10
840204	0	C	Del	GAP	21	23	47	89.8	49		Rv0747	PE_PGRS10	PE-PGRS family protein PE_PGRS10
840205	0	C	Del	GAP	21	23	47	88	50		Rv0747	PE_PGRS10	PE-PGRS family protein PE_PGRS10
840206	0	C	Del	GAP	21	23	47	88	50		Rv0747	PE_PGRS10	PE-PGRS family protein PE_PGRS10
840207	0	T	Del	GAP	21	23	47	89.8	49		Rv0747	PE_PGRS10	PE-PGRS family protein PE_PGRS10
840208	0	C	Del	GAP	21	23	47	86.27	51		Rv0747	PE_PGRS10	PE-PGRS family protein PE_PGRS10
840209	0	G	Del	GAP	21	23	47	84.62	52		Rv0747	PE_PGRS10	PE-PGRS family protein PE_PGRS10
840210	0	C	Del	GAP	21	23	47	83.02	53		Rv0747	PE_PGRS10	PE-PGRS family protein PE_PGRS10
840496	0	C	SNP	G	69	72	139	88.12	160	Gly682Gly (ggc/ggG)	Rv0747	PE_PGRS10	PE-PGRS family protein PE_PGRS10
840847	0	C	SNP	T	114	108	214	98.67	225	Gly799Gly (ggc/ggT)	Rv0747	PE_PGRS10	PE-PGRS family protein PE_PGRS10
841238	0	T	SNP	G	101	96	189	98.5	200	Leu4Arg (ctc/cGc)	Rv0749	vapC31	ribonuclease VapC31
841290	0	A	Del	GAP	91	107	193	100	198		Rv0749	vapC31	ribonuclease VapC31
841291	0	A	Del	GAP	91	107	193	100	198		Rv0749	vapC31	ribonuclease VapC31
841764	0	G	SNP	C	92	106	196	100	198	Thr37Thr (acc/acG)	Rv0749A	-	hypothetical protein
842153	0	G	SNP	A	96	94	186	98.45	193	Glu41Lys (gag/Aag)	Rv0750	-	hypothetical protein
847995	0	T	SNP	C	101	120	216	100	221
852910	0	C	SNP	T	81	70	150	100	151	Pro172Leu (ccc/cTc)	Rv0758	phoR	two component system response sensor kinase PhoR
854253	0	C	Del	GAP	66	85	152	91.52	165
857643	0	C	SNP	G	87	84	168	100	171	Gly132Ala (ggc/gCc)	Rv0764c	cyp51	lanosterol 14-alpha demethylase
857696	0	A	SNP	G	86	96	180	100	182	Ala114Ala (gct/gcC)	Rv0764c	cyp51	lanosterol 14-alpha demethylase
858464	0	A	SNP	G	93	94	184	100	187	Val134Ala (gtg/gCg)	Rv0765c	-	oxidoreductase
874835	1	C	Ins	C	94	76	170	96.59	170
874835	2	C	Ins	G	94	76	170	96.59	170
876141	0	G	SNP	T	105	89	193	99.49	195
880562	0	G	SNP	T	108	94	201	100	202	Cys408Phe (tgc/tTc)	Rv0785	-	KsdD-like steroid dehydrogenase
882257	0	T	SNP	C	95	130	220	100	225	Tyr267His (tac/Cac)	Rv0787	-	hypothetical protein
890549	0	G	SNP	A	31	30	60	100	61	Trp54_ (tgg/tgA)	Rv0797	-	insertion sequence element IS1547 transposase
891011	0	A	SNP	G	39	30	69	100	69	Leu208Leu (cta/ctG)	Rv0797	-	insertion sequence element IS1547 transposase
893733	0	T	SNP	G	110	81	188	100	191	Leu139Arg (ctg/cGg)	Rv0800	pepC	M18 family aminopeptidase
895761	0	G	SNP	T	94	103	195	99.49	198
896979	0	T	SNP	C	110	117	224	100	227	Val387Ala (gta/gCa)	Rv0803	purL	phosphoribosylformylglycinamidine synthase 2
900221	0	T	SNP	C	87	93	177	100	180	Val370Val (gta/gtG)	Rv0806c	cpsY	exopolysaccharide phosphotransferase CpsY
903537	0	G	SNP	T	88	87	173	100	175	Arg476Leu (cgg/cTg)	Rv0808	purF	amidophosphoribosyltransferase
903550	0	T	SNP	C	88	88	172	100	176	Ala480Ala (gct/gcC)	Rv0808	purF	amidophosphoribosyltransferase
903913	0	T	SNP	C	95	89	183	99.46	185	Gly63Gly (ggt/ggC)	Rv0809	purM	phosphoribosylformylglycinamidine cyclo-ligase PurM
906742	0	T	SNP	C	91	104	191	100	195	Val107Ala (gtc/gCc)	Rv0812	-	amino acid aminotransferase
906857	0	A	SNP	G	90	118	203	99.52	209	Ile145Met (ata/atG)	Rv0812	-	amino acid aminotransferase
913918	0	C	SNP	G	87	90	175	98.88	179	Gly94Gly (ggg/ggC)	Rv0821c	phoY2	phosphate-transport system transcriptional regulator PhoY2
919551	0	C	SNP	T	81	80	160	100	161	Val1Val (gtg/gtA)	Rv0825c	-	hypothetical protein
921813	0	C	SNP	G	84	88	171	99.42	173
921909	0	C	SNP	T	93	90	179	100	183
925453	0	C	SNP	T	122	123	240	99.59	246	Ala31Ala (gcc/gcT)	Rv0833	PE_PGRS13	PE-PGRS family protein PE_PGRS13
927110	0	A	SNP	G	88	50	132	99.28	139	Ser584Gly (agt/Ggt)	Rv0833	PE_PGRS13	PE-PGRS family protein PE_PGRS13
927385	0	A	SNP	G	133	91	224	99.56	225	Gly675Gly (gga/ggG)	Rv0833	PE_PGRS13	PE-PGRS family protein PE_PGRS13
928066	0	T	SNP	G	148	135	273	99.3	285	Asp807Ala (gac/gCc)	Rv0834c	PE_PGRS14	PE-PGRS family protein PE_PGRS14
931123	0	T	SNP	C	85	100	182	100	185	Tyr57Tyr (tat/taC)	Rv0835	lpqQ	lipoprotein LpqQ		phylo (not 4)
932280	0	T	SNP	C	120	105	223	100	225	_218Trp (tag/tGg)	Rv0836c	-	hypothetical protein
934230	0	C	SNP	G	80	70	150	99.34	151
934611	0	G	SNP	T	90	78	163	100	168
936621	0	C	Del	GAP	64	71	132	95.74	141		Rv0840c	pip	proline iminopeptidase
936622	0	C	Del	GAP	64	71	132	95.74	141		Rv0840c	pip	proline iminopeptidase
936623	0	A	Del	GAP	64	71	132	95.74	141		Rv0840c	pip	proline iminopeptidase
940929	0	G	Del	GAP	71	100	179	99.42	172		Rv0844c	narL	nitrate/nitrite response transcriptional regulator NarL
940930	0	C	Del	GAP	71	100	179	99.42	172		Rv0844c	narL	nitrate/nitrite response transcriptional regulator NarL
940931	0	A	Del	GAP	71	100	179	99.42	172		Rv0844c	narL	nitrate/nitrite response transcriptional regulator NarL
940932	0	A	Del	GAP	71	100	179	99.42	172		Rv0844c	narL	nitrate/nitrite response transcriptional regulator NarL
940933	0	T	Del	GAP	71	100	179	99.42	172		Rv0844c	narL	nitrate/nitrite response transcriptional regulator NarL
940934	0	G	Del	GAP	71	100	179	99.42	172		Rv0844c	narL	nitrate/nitrite response transcriptional regulator NarL
941845	0	C	SNP	A	96	73	164	100	169	Ala219Glu (gcg/gAg)	Rv0845	-	sensor histidine kinase NarS
942616	0	C	SNP	A	92	96	187	98.95	190
945214	0	G	SNP	A	99	82	181	100	181	Gly93Ser (ggt/Agt)	Rv0848	cysK2	cysteine synthase CysK
945238	0	G	SNP	T	102	83	183	99.46	186	Ala101Ser (gcc/Tcc)	Rv0848	cysK2	cysteine synthase CysK
949535	0	T	SNP	C	82	82	162	100	164	Ala528Ala (gca/gcG)	Rv0853c	pdc	alpha-keto-acid decarboxylase
950116	0	C	SNP	G	76	103	177	99.44	180	Ala335Pro (gcg/Ccg)	Rv0853c	pdc	alpha-keto-acid decarboxylase
953433	0	G	SNP	A	84	74	157	96.93	163	Val59Val (gtg/gtA)	Rv0857	-	hypothetical protein
954992	0	G	SNP	C	70	111	179	97.84	185
955524	0	A	SNP	G	93	97	188	100	190	Ser150Gly (agc/Ggc)	Rv0859	-	acyltransferase
957117	0	T	SNP	C	77	107	181	99.46	185	Asp275Asp (gat/gaC)	Rv0860	fadB	fatty oxidation protein FadB
957306	0	C	SNP	T	89	91	178	99.45	181	Ala338Ala (gcc/gcT)	Rv0860	fadB	fatty oxidation protein FadB
960367	0	A	SNP	G	92	96	182	99.47	189	Leu749Ser (ttg/tCg)	Rv0862c	-	hypothetical protein
964969	0	T	SNP	C	129	97	206	95.76	236	Ala189Ala (gca/gcG)	Rv0867c	rpfA	resuscitation-promoting factor RpfA
964978	1	G	Ins	G	109	72	181	78.02	183		Rv0867c	rpfA	resuscitation-promoting factor RpfA
964978	2	G	Ins	C	109	73	182	78.45	183		Rv0867c	rpfA	resuscitation-promoting factor RpfA
964978	3	G	Ins	G	110	73	183	78.88	183		Rv0867c	rpfA	resuscitation-promoting factor RpfA
964978	4	G	Ins	G	110	72	182	78.45	183		Rv0867c	rpfA	resuscitation-promoting factor RpfA
964978	5	G	Ins	G	108	73	181	78.02	182		Rv0867c	rpfA	resuscitation-promoting factor RpfA
964978	6	G	Ins	C	109	73	182	78.45	182		Rv0867c	rpfA	resuscitation-promoting factor RpfA
969348	0	G	SNP	C	112	136	247	99.6	249	Gly299Gly (ggc/ggG)	Rv0872c	PE_PGRS15	PE-PGRS family protein PE_PGRS15
969762	0	C	SNP	G	113	84	189	98.99	199	Gly161Gly (ggg/ggC)	Rv0872c	PE_PGRS15	PE-PGRS family protein PE_PGRS15
970276	0	A	SNP	G	94	108	202	99.51	203
976897	1	T	Ins	G	61	94	155	87.08	155		Rv0878c	PPE13	PPE family protein PPE13
979704	0	G	SNP	C	87	97	178	100	184	Gly115Arg (ggc/Cgc)	Rv0881	-	tRNA/rRNA methyltransferase
986463	0	G	SNP	C	84	102	184	100	186
990001	0	G	SNP	C	94	103	193	100	197	Pro866Ala (ccc/Gcc)	Rv0890c	-	HTH-type transcriptional regulator
991939	0	G	SNP	A	86	85	169	100	171	Arg220Cys (cgc/Tgc)	Rv0890c	-	HTH-type transcriptional regulator
993346	0	A	SNP	C	89	75	164	100	164	Val37Gly (gtt/gGt)	Rv0891c	-	hypothetical protein
996263	0	G	SNP	A	95	93	181	99.47	189	Thr11Thr (acc/acT)	Rv0893c	-	S-adenosylmethionine-dependentmethyltransferase
1002172	0	G	SNP	A	134	133	263	100	267	Arg82Trp (cgg/Tgg)	Rv0897c	-	oxidoreductase
1007198	0	A	SNP	G	135	157	288	100	292	Leu328Pro (ctg/cCg)	Rv0904c	accD3	acetyl-CoAcarboxylase carboxyl transferase subunit beta
1007660	0	G	Del	GAP	111	114	221	98.68	228		Rv0904c	accD3	acetyl-CoAcarboxylase carboxyl transferase subunit beta
1008460	0	C	SNP	T	112	123	235	100	235	Ser85Phe (tcc/tTc)	Rv0905	echA6	enoyl-CoA hydratase EchA6
1009500	0	C	SNP	T	112	100	210	100	212	Pro186Leu (ccg/cTg)	Rv0906	-	hypothetical protein
1010204	1	C	Ins	G	65	85	150	93.75	150		Rv0907	-	hypothetical protein
1012815	0	C	SNP	G	83	93	175	100	176	Ala362Gly (gcc/gGc)	Rv0908	ctpE	metal cation transporter ATPase E
1023911	0	C	SNP	G	73	59	130	100	132
1024346	0	A	SNP	G	111	91	201	100	202	Ser46Gly (agt/Ggt)	Rv0918	-	hypothetical protein
1025106	0	T	SNP	C	81	75	155	100	156	Phe141Phe (ttt/ttC)	Rv0919	-	GCN5-like N-acetyltransferase
1026482	0	G	SNP	A	88	92	178	99.45	181	Pro112Leu (ccc/cTc)	Rv0920c	-	transposase
1027920	0	T	SNP	G	91	69	158	100	160	Leu79Arg (ctg/cGg)	Rv0922	-	transposase
1029586	0	G	SNP	A	77	84	160	99.38	162	Pro331Leu (ccc/cTc)	Rv0923c	-	hypothetical protein
1034381	0	G	SNP	A	94	91	175	100	185	Ala84Val (gct/gTt)	Rv0927c	-	oxidoreductase
1037012	0	T	SNP	C	90	85	173	100	175	Met5Thr (atg/aCg)	Rv0930	pstA1	phosphate ABC transporter permease PstA
1037911	0	C	SNP	T	87	69	154	100	156	Arg305_ (cga/Tga)	Rv0930	pstA1	phosphate ABC transporter permease PstA
1039937	0	C	SNP	G	85	70	153	100	155	_371Ser (tga/tCa)	Rv0932c	pstS2	phosphate ABC transporter substrate-binding lipoprotein PstS
1047165	0	T	SNP	C	78	78	155	100	156	Cys344Arg (tgc/Cgc)	Rv0938	ligD	multifunctional non-homologous end joining DNA repair protein/ATP dependent DNA ligase LigD
1050384	0	G	SNP	A	92	92	181	98.92	186
1054784	0	C	SNP	G	135	117	249	100	252	Arg180Gly (cgc/Ggc)	Rv0945	-	oxidoreductase
1068151	0	T	SNP	C	98	83	178	100	181	His197His (cat/caC)	Rv0956	purN	phosphoribosylglycinamide formyltransferase PurN
1068432	0	A	SNP	G	83	89	169	99.42	173	Pro76Pro (cca/ccG)	Rv0957	purH	bifunctionalphosphoribosylaminoimidazolecarboxamide formyltransferase/inosinemonophosphate cyclohydrolase
1070702	0	T	SNP	C	100	102	200	99.51	203	Ser274Pro (tcc/Ccc)	Rv0958	-	magnesium chelatase
1071349	0	G	SNP	C	138	128	260	99.63	267	Gly32Ala (ggc/gCc)	Rv0959	-	hypothetical protein
1074558	0	G	SNP	A	96	100	194	100	196	Pro186Leu (ccc/cTc)	Rv0962c	lprP	lipoprotein LprP
1075279	0	T	SNP	C	82	92	171	99.43	175
1076309	0	G	SNP	T	80	81	154	100	161	Pro124Thr (cct/Act)	Rv0964c	-	hypothetical protein
1077312	0	A	SNP	G	82	93	172	100	175	Val175Ala (gtg/gCg)	Rv0966c	-	hypothetical protein
1079927	0	C	SNP	A	128	126	252	100	254	Thr395Thr (acc/acA)	Rv0969	ctpV	copper-exporting ATPase
1080192	0	G	SNP	A	147	111	254	99.61	259	Asp484Asn (gat/Aat)	Rv0969	ctpV	copper-exporting ATPase
1081681	0	T	SNP	C	136	105	239	100	241	Val210Val (gtt/gtC)	Rv0970	-	integral membrane protein
1087193	0	G	SNP	C	100	117	216	99.54	218	Asn51Lys (aac/aaG)	Rv0974c	accD2	acetyl-/propionyl-CoA carboxylase subunit beta
1090188	1	A	Ins	G	123	114	237	97.13	237
1093406	0	A	SNP	G	114	130	241	100	244	Val317Val (gtt/gtC)	Rv0978c	PE_PGRS17	PE-PGRS family protein PE_PGRS17
1095490	0	A	SNP	G	63	107	164	100	170	Val321Ala (gtc/gCc)	Rv0980c	PE_PGRS18	PE-PGRS family protein PE_PGRS18
1095644	0	C	SNP	T	52	71	119	99.19	124	Ala270Thr (gcg/Acg)	Rv0980c	PE_PGRS18	PE-PGRS family protein PE_PGRS18
1095678	0	A	SNP	G	68	59	118	98.45	129	Gly258Gly (ggt/ggC)	Rv0980c	PE_PGRS18	PE-PGRS family protein PE_PGRS18
1095981	0	A	SNP	C	153	149	302	100	302	Gly157Gly (ggt/ggG)	Rv0980c	PE_PGRS18	PE-PGRS family protein PE_PGRS18
1096633	0	T	SNP	G	80	116	195	99.49	197
1097220	0	C	SNP	T	106	108	212	99.53	215	Ser133Ser (tcc/tcT)	Rv0981	mprA	two-component response regulator MrpA
1098523	0	T	SNP	A	91	96	186	100	187	Leu339His (ctt/cAt)	Rv0982	mprB	two component histidine-protein kinase/phosphatase MprB
1099058	0	G	SNP	A	99	95	189	98.98	196
1100234	0	T	SNP	C	84	96	178	100	180	Leu390Pro (ctg/cCg)	Rv0983	pepD	serine protease PepD
1100414	0	G	SNP	A	85	92	174	100	177	Gly450Asp (ggc/gAc)	Rv0983	pepD	serine protease PepD
1104690	0	T	SNP	G	118	103	216	100	221	Phe717Val (ttc/Gtc)	Rv0987	-	adhesion component ABC transporter permease
1106099	0	C	SNP	T	88	107	195	100	195	Ile328Ile (atc/atT)	Rv0988	-	hypothetical protein
1106422	0	T	SNP	C	86	95	177	100	181	Ile321Val (ata/Gta)	Rv0989c	grcC2	polyprenyl-diphosphate synthase GrcC
1106888	0	C	SNP	T	89	105	191	97.98	198	Thr165Thr (acg/acA)	Rv0989c	grcC2	polyprenyl-diphosphate synthase GrcC
1107940	0	A	SNP	C	119	103	219	99.55	223	Ser54Ala (tcc/Gcc)	Rv0990c	-	hypothetical protein
1109975	0	A	SNP	G	103	110	208	100	213	Gln235Arg (cag/cGg)	Rv0993	galU	UTP--glucose-1-phosphate uridylyltransferase
1110721	0	T	SNP	C	130	133	258	100	263	Arg151Arg (cgt/cgC)	Rv0994	moeA1	molybdopterin molybdenumtransferase 1
1111852	0	G	SNP	T	89	103	187	100	192	Asp81Tyr (gat/Tat)	Rv0995	rimJ	ribosomal-protein-alanine acetyltransferase RimJ
1113733	0	C	SNP	A	74	99	169	98.3	176
1115509	0	C	SNP	T	77	71	147	100	148	Ile254Ile (atc/atT)	Rv0998	-	acetyltransferase
1126889	0	G	SNP	C	97	111	204	100	208	Arg39Gly (cgc/Ggc)	Rv1007c	metS	methionine--tRNA ligase
1127648	0	C	SNP	A	105	122	225	100	227	Thr187Asn (acc/aAc)	Rv1008	tatD	deoxyribonuclease TatD
1139089	0	G	SNP	C	101	86	186	99.47	188	Thr41Thr (acg/acC)	Rv1020	mfd	transcription-repair coupling factor
1144409	0	T	SNP	G	104	71	174	97.77	179	Ile225Ser (atc/aGc)	Rv1022	lpqU	lipoprotein LpqU
1144585	0	A	SNP	G	100	105	200	99.51	206	Arg8Gly (agg/Ggg)	Rv1023	eno	enolase
1148259	0	A	SNP	G	86	87	172	99.43	174
1149551	0	C	SNP	T	120	102	219	100	222	Glu712Glu (gag/gaA)	Rv1028c	kdpD	sensor protein KdpD
1150585	0	G	SNP	A	104	123	219	99.56	228	Pro368Ser (ccc/Tcc)	Rv1028c	kdpD	sensor protein KdpD
1151054	0	C	SNP	G	104	114	215	99.54	219	Ser211Ser (tcg/tcC)	Rv1028c	kdpD	sensor protein KdpD
1152805	0	T	SNP	A	83	89	169	99.42	173	Leu265Gln (ctg/cAg)	Rv1029	kdpA	potassium-transporting ATPase subunit A
1152863	0	A	SNP	G	86	85	167	99.42	172	Gln284Gln (caa/caG)	Rv1029	kdpA	potassium-transporting ATPase subunit A
1153388	0	C	SNP	T	86	96	178	99.45	183	Asn459Asn (aac/aaT)	Rv1029	kdpA	potassium-transporting ATPase subunit A
1160770	0	T	SNP	A	123	117	236	98.36	244	Gln20Leu (cag/cTg)	Rv1037c	esxI	ESAT-6 like protein EsxI
1163134	0	T	SNP	C	103	105	207	99.52	209	Gly81Gly (gga/ggG)	Rv1040c	PE8	PE family protein PE8
1164336	0	G	SNP	A	65	65	130	99.24	131
1164571	0	A	SNP	G	83	86	169	99.41	170
1165521	1	T	Ins	A	53	69	122	93.85	122
1168715	1	C	Ins	T	92	78	170	97.14	170
1173750	0	G	SNP	T	107	119	222	99.56	227	Ala290Ala (gcg/gcT)	Rv1050	-	oxidoreductase
1177184	0	C	SNP	A	95	77	170	100	172
1178116	0	T	SNP	C	91	84	175	100	175	Thr163Thr (act/acC)	Rv1056	-	hypothetical protein
1185659	0	C	SNP	T	86	123	205	99.05	211	Leu259Leu (ctc/ctT)	Rv1062	-	hypothetical protein
1188985	0	G	SNP	A	116	85	192	96.17	209	Gly480Gly (ggc/ggT)	Rv1067c	PE_PGRS19	PE-PGRS family protein PE_PGRS19
1189199	0	C	Del	GAP	44	83	125	76.05	167		Rv1067c	PE_PGRS19	PE-PGRS family protein PE_PGRS19
1189200	0	C	Del	GAP	44	83	125	75.15	169		Rv1067c	PE_PGRS19	PE-PGRS family protein PE_PGRS19
1189201	0	G	Del	GAP	44	83	125	77.44	164		Rv1067c	PE_PGRS19	PE-PGRS family protein PE_PGRS19
1189202	0	T	Del	GAP	44	83	125	84.11	151		Rv1067c	PE_PGRS19	PE-PGRS family protein PE_PGRS19
1190093	0	A	SNP	C	148	108	254	95.17	269	Leu111Trp (ttg/tGg)	Rv1067c	PE_PGRS19	PE-PGRS family protein PE_PGRS19
1191462	0	A	SNP	C	30	5	35	100	35	Gly229Gly (ggt/ggG)	Rv1068c	PE_PGRS20	PE-PGRS family protein PE_PGRS20
1191497	0	T	SNP	A	45	7	50	86.67	60	Thr218Ser (acg/Tcg)	Rv1068c	PE_PGRS20	PE-PGRS family protein PE_PGRS20
1191741	0	G	SNP	A	108	66	172	85.29	204	Tyr136Tyr (tac/taT)	Rv1068c	PE_PGRS20	PE-PGRS family protein PE_PGRS20
1193463	0	T	SNP	A	81	87	166	99.41	169	Thr271Ser (acc/Tcc)	Rv1069c	-	hypothetical protein
1200418	0	A	SNP	G	79	77	154	100	156
1206490	1	G	Ins	G	88	64	152	91.57	155
1206490	2	G	Ins	G	90	64	154	92.77	155
1206490	3	G	Ins	C	91	64	155	93.37	155
1211369	0	A	SNP	C	115	112	225	97.84	232	Ser259Arg (agc/Cgc)	Rv1086	-	(2Z,6E)-farnesyl diphosphate synthase
1212339	0	C	Del	GAP	64	23	90	75	116		Rv1087	PE_PGRS21	PE-PGRS family protein PE_PGRS21
1212344	0	C	Del	GAP	64	23	90	76.32	114		Rv1087	PE_PGRS21	PE-PGRS family protein PE_PGRS21
1212345	0	C	Del	GAP	64	23	90	76.99	113		Rv1087	PE_PGRS21	PE-PGRS family protein PE_PGRS21
1212348	0	C	Del	GAP	64	23	90	78.38	111		Rv1087	PE_PGRS21	PE-PGRS family protein PE_PGRS21
1212349	0	G	Del	GAP	64	23	90	79.09	110		Rv1087	PE_PGRS21	PE-PGRS family protein PE_PGRS21
1212350	0	G	Del	GAP	64	23	90	80.56	108		Rv1087	PE_PGRS21	PE-PGRS family protein PE_PGRS21
1212351	0	T	Del	GAP	64	23	90	100	87		Rv1087	PE_PGRS21	PE-PGRS family protein PE_PGRS21
1212352	0	G	Del	GAP	64	23	90	100	87		Rv1087	PE_PGRS21	PE-PGRS family protein PE_PGRS21
1212353	0	T	Del	GAP	64	23	90	100	87		Rv1087	PE_PGRS21	PE-PGRS family protein PE_PGRS21
1212354	0	C	Del	GAP	64	23	90	100	87		Rv1087	PE_PGRS21	PE-PGRS family protein PE_PGRS21
1212355	0	G	Del	GAP	64	23	90	100	87		Rv1087	PE_PGRS21	PE-PGRS family protein PE_PGRS21
1212356	0	G	Del	GAP	64	23	90	100	87		Rv1087	PE_PGRS21	PE-PGRS family protein PE_PGRS21
1212357	0	C	Del	GAP	64	23	90	100	87		Rv1087	PE_PGRS21	PE-PGRS family protein PE_PGRS21
1212358	0	G	Del	GAP	64	23	90	98.86	88		Rv1087	PE_PGRS21	PE-PGRS family protein PE_PGRS21
1212359	0	G	Del	GAP	64	23	90	98.86	88		Rv1087	PE_PGRS21	PE-PGRS family protein PE_PGRS21
1212360	0	T	Del	GAP	64	23	90	98.86	88		Rv1087	PE_PGRS21	PE-PGRS family protein PE_PGRS21
1212361	0	G	Del	GAP	64	23	90	98.86	88		Rv1087	PE_PGRS21	PE-PGRS family protein PE_PGRS21
1212362	0	C	Del	GAP	64	23	90	98.86	88		Rv1087	PE_PGRS21	PE-PGRS family protein PE_PGRS21
1212624	0	C	SNP	T	7	18	23	96.15	26	Gly355Gly (ggc/ggT)	Rv1087	PE_PGRS21	PE-PGRS family protein PE_PGRS21
1212626	0	A	SNP	C	6	16	22	100	22	Asp356Ala (gac/gCc)	Rv1087	PE_PGRS21	PE-PGRS family protein PE_PGRS21
1212816	0	C	SNP	A	5	5	7	100	10	Gly419Gly (ggc/ggA)	Rv1087	PE_PGRS21	PE-PGRS family protein PE_PGRS21
1212825	0	T	SNP	C	47	60	105	98.17	109	Gly422Gly (ggt/ggC)	Rv1087	PE_PGRS21	PE-PGRS family protein PE_PGRS21
1212827	0	T	SNP	G	49	60	109	98.2	111	Val423Gly (gtc/gGc)	Rv1087	PE_PGRS21	PE-PGRS family protein PE_PGRS21
1212834	0	T	SNP	G	54	64	116	100	118	Gly425Gly (ggt/ggG)	Rv1087	PE_PGRS21	PE-PGRS family protein PE_PGRS21
1212837	0	T	SNP	C	58	66	122	100	124	Ala426Ala (gct/gcC)	Rv1087	PE_PGRS21	PE-PGRS family protein PE_PGRS21
1212971	0	T	SNP	C	120	95	210	100	215	Val471Ala (gtc/gCc)	Rv1087	PE_PGRS21	PE-PGRS family protein PE_PGRS21
1215105	0	T	Del	GAP	79	88	166	97.66	171
1220680	0	T	SNP	C	90	80	169	100	170	Val36Ala (gta/gCa)	Rv1093	glyA1	serine hydroxymethyltransferase
1224367	0	T	SNP	C	75	50	125	100	125
1227830	0	G	SNP	T	136	86	220	100	222	Thr285Thr (acc/acA)	Rv1099c	glpX	fructose 1,6-bisphosphatase
1230778	0	G	SNP	A	72	78	148	100	150	Thr65Ile (acc/aTc)	Rv1102c	mazF3	mRNA interferase MazF3
1233751	0	A	SNP	G	104	85	187	99.47	190	Val69Ala (gtc/gCc)	Rv1106c	-	3 beta-hydroxysteroid dehydrogenase/delta 5-->4-isomerase
1236433	0	A	SNP	C	72	92	163	98.8	166	Glu83Asp (gaa/gaC)	Rv1110	lytB2	4-hydroxy-3-methylbut-2-enyl diphosphate reductase
1240744	0	C	SNP	A	78	97	173	100	175	Asn186Lys (aac/aaA)	Rv1115	-	hypothetical protein
1241572	0	A	SNP	G	86	86	170	100	172
1247391	0	A	SNP	C	96	116	209	99.53	213	Ser89Arg (agc/Cgc)	Rv1124	ephC	epoxide hydrolase EphC
1248382	0	A	SNP	G	134	113	244	100	247	Ser101Gly (agc/Ggc)	Rv1125	-	hypothetical protein
1248936	0	G	SNP	C	87	111	196	99.5	199	Pro285Pro (ccg/ccC)	Rv1125	-	hypothetical protein
1248978	0	T	SNP	C	95	112	206	100	207	Ala299Ala (gct/gcC)	Rv1125	-	hypothetical protein
1249242	0	C	SNP	T	103	86	183	98.44	192	Thr387Thr (acc/acT)	Rv1125	-	hypothetical protein
1250340	0	A	SNP	G	88	87	168	99.43	176	Ala355Ala (gct/gcC)	Rv1127c	ppdK	pyruvate, phosphate dikinase PpdK
1251199	0	C	SNP	T	81	65	145	99.32	147	Gly69Glu (gga/gAa)	Rv1127c	ppdK	pyruvate, phosphate dikinase PpdK
1252164	0	T	SNP	C	87	65	152	98.7	154	Glu270Gly (gaa/gGa)	Rv1128c	-	hypothetical protein
1254562	0	A	SNP	G	62	75	137	100	137	Asp3Gly (gat/gGt)	Rv1130	prpD	methylcitrate dehydratase PrpD
1257432	0	T	Del	GAP	96	74	165	96.59	176		Rv1132	-	hypothetical protein
1262859	0	C	SNP	T	97	87	179	99.46	185	Gly424Ser (ggc/Agc)	Rv1135c	PPE16	PPE family protein PPE16
1265828	0	G	SNP	A	97	91	186	99.47	189	Leu221Leu (ctg/Ttg)	Rv1138c	-	oxidoreductase
1269028	0	G	SNP	C	80	93	169	100	173
1271187	0	C	SNP	G	82	79	159	99.38	162	Thr11Ser (acc/aGc)	Rv1144	-	oxidoreductase
1273250	1	G	Ins	A	80	69	149	98.68	149		Rv1145	-	transmembrane transport protein
1275957	0	T	SNP	C	81	79	159	100	160
1276432	0	C	SNP	T	65	76	139	100	141	Lys439Lys (aag/aaA)	Rv1148c	-	hypothetical protein
1276588	0	C	SNP	G	59	60	116	98.35	121	Ala387Ala (gcg/gcC)	Rv1148c	-	hypothetical protein
1277869	1	G	Ins	T	79	75	154	98.09	154
1281118	0	T	SNP	C	84	82	164	99.4	167	Thr123Ala (acg/Gcg)	Rv1154c	-	hypothetical protein
1281771	0	T	SNP	C	93	92	182	100	185	Ser115Pro (tcg/Ccg)	Rv1155	-	pyridoxine/pyridoxamine 5'-phosphate oxidase
1281984	0	G	SNP	A	77	93	167	100	170
1287372	0	G	SNP	C	80	98	172	100	178	Leu15Leu (ctg/ctC)	Rv1161	narG	nitrate reductase subunit alpha
1292102	0	A	SNP	G	71	87	153	100	158	Pro346Pro (cca/ccG)	Rv1162	narH	nitrate reductase subunit beta
1306259	0	A	SNP	G	102	88	189	100	190	Ala656Ala (gct/gcC)	Rv1175c	fadH	NADPH dependent 2,4-dienoyl-CoA reductase FadH
1307598	0	C	SNP	G	93	98	189	100	191	Cys210Ser (tgc/tCc)	Rv1175c	fadH	NADPH dependent 2,4-dienoyl-CoA reductase FadH
1308317	0	T	SNP	C	103	94	196	98.99	199	His159Arg (cat/cGt)	Rv1176c	-	hypothetical protein
1313337	1	A	Ins	G	11	29	40	83.33	40
1313338	0	A	SNP	C	11	29	40	100	40
1315191	0	A	SNP	C	82	88	168	100	170	_489Tyr (taa/taC)	Rv1180	pks3	polyketide beta-ketoacyl synthase
1315884	0	G	SNP	A	93	95	186	100	188	Ala217Ala (gcg/gcA)	Rv1181	pks4	polyketide beta-ketoacyl synthase
1321096	0	G	SNP	A	76	100	174	100	176	Ser354Ser (tcg/tcA)	Rv1182	papA3	acyltransferase PapA
1325650	0	G	SNP	A	86	89	175	98.87	177
1327890	0	G	SNP	A	92	91	181	100	183	Asp472Asp (gac/gaT)	Rv1186c	-	hypothetical protein
1328687	0	G	SNP	C	107	103	204	100	210	Pro207Ala (ccc/Gcc)	Rv1186c	-	hypothetical protein
1336506	0	C	SNP	G	110	120	228	98.71	233	Ala238Gly (gcc/gGc)	Rv1193	fadD36	fatty-acid--CoA ligase FadD36
1339774	0	C	SNP	G	113	90	201	99.02	205	Gly142Gly (ggc/ggG)	Rv1196	PPE18	PPE family protein PPE18
1339823	0	A	SNP	G	133	94	225	99.56	228	Thr159Ala (acg/Gcg)	Rv1196	PPE18	PPE family protein PPE18
1339894	0	C	SNP	T	141	110	247	99.6	252	Leu182Leu (ctc/ctT)	Rv1196	PPE18	PPE family protein PPE18
1339905	0	C	SNP	T	138	113	240	99.6	252	Ala186Val (gcc/gTc)	Rv1196	PPE18	PPE family protein PPE18
1340500	0	G	SNP	T	107	115	218	98.67	225	Met384Ile (atg/atT)	Rv1196	PPE18	PPE family protein PPE18
1340784	0	T	SNP	C	100	113	211	99.53	214	Gly42Gly (ggt/ggC)	Rv1197	esxK	ESAT-6 like protein EsxK
1341295	0	A	SNP	G	102	100	201	100	202
1345016	0	C	SNP	T	80	82	161	100	162	Ala52Thr (gcc/Acc)	Rv1201c	dapD	2,3,4,5-tetrahydropyridine-2,6-dicarboxylate N-succinyltransferase
1351172	0	A	SNP	G	103	104	204	100	207
1360209	0	T	SNP	C	108	87	193	100	195	Ala531Ala (gca/gcG)	Rv1217c	-	tetronasin ABC transporter integral membrane protein
1361190	0	G	SNP	A	120	109	225	100	229	Ser204Ser (agc/agT)	Rv1217c	-	tetronasin ABC transporter integral membrane protein
1362006	0	T	SNP	C	87	82	168	99.41	170	Gln243Arg (caa/cGa)	Rv1218c	-	tetronasin ABC transporter ATP-binding protein
1365837	1	C	Ins	G	113	80	193	90.19	193
1365837	2	C	Ins	G	113	80	193	90.19	193
1367484	0	T	SNP	G	128	95	222	99.55	224	Trp8Gly (tgg/Ggg)	Rv1224	tatB	Sec-independent protein translocase protein TatB
1371470	0	G	SNP	A	102	100	202	99.02	204	Arg184His (cgt/cAt)	Rv1228	lpqX	lipoprotein LpqX
1371697	0	G	SNP	A	106	104	209	99.53	211	Ala57Thr (gcc/Acc)	Rv1228a	-	hypothetical protein
1374065	0	T	SNP	C	107	76	182	100	183	Ser45Gly (agc/Ggc)	Rv1230c	-	membrane protein
1375724	0	A	SNP	C	64	69	132	100	133	Cys149Gly (tgc/Ggc)	Rv1232c	-	hypothetical protein
1376568	1	C	Ins	G	70	79	149	94.3	149		Rv1233c	-	hypothetical protein
1377568	0	A	SNP	G	91	75	163	99.4	167	Val15Val (gta/gtG)	Rv1235	lpqY	trehalose ABC transporter substrate-binding lipoprotein LpqY
1379204	0	C	SNP	A	77	81	155	98.75	160	Ala93Glu (gcg/gAg)	Rv1236	sugA	sugar ABC transporter permease SugA
1382628	0	T	SNP	C	90	79	166	99.41	170	Lys139Glu (aaa/Gaa)	Rv1239c	corA	magnesium and cobalt transport transmembrane protein CorA
1386011	0	C	Del	GAP	132	120	257	90.97	277		Rv1243c	PE_PGRS23	PE-PGRS family protein PE_PGRS23
1387478	0	G	SNP	C	133	131	264	99.62	265	Asp208His (gac/Cac)	Rv1244	lpqZ	lipoprotein LpqZ
1390763	0	C	SNP	T	76	84	156	100	160	Val764Met (gtg/Atg)	Rv1248c	-	multifunctional 2-oxoglutarate dehydrogenase E1 component /2-oxoglutarate dehydrogenase dihydrolipoyllysine-residue succinyltransferase
1393626	0	A	SNP	G	108	94	201	99.51	203	Leu119Leu (ctt/ctC)	Rv1249c	-	membrane protein
1396618	0	C	SNP	A	93	94	183	100	187	Glu875_ (gag/Tag)	Rv1251c	-	hypothetical protein
1396922	0	T	SNP	C	84	88	170	100	172	Thr773Thr (aca/acG)	Rv1251c	-	hypothetical protein
1401033	0	C	SNP	T	96	73	168	100	169	Ser355Leu (tcg/tTg)	Rv1253	deaD	ATP-dependent RNA helicase DeaD
1411210	0	T	SNP	G	84	87	168	100	171	Val260Val (gtt/gtG)	Rv1263	amiB2	amidase AmiB
1413148	0	C	SNP	T	62	80	135	100	142
1414021	0	C	SNP	T	100	92	190	100	192	Arg607Gln (cgg/cAg)	Rv1266c	pknH	serine/threonine-protein kinase PknH
1422666	0	C	SNP	T	73	82	153	100	155	Gly462Glu (ggg/gAg)	Rv1273c	-	drug ABC transporter ATP-binding protein
1422667	0	C	SNP	T	71	83	152	100	154	Gly462Arg (ggg/Agg)	Rv1273c	-	drug ABC transporter ATP-binding protein
1438028	0	C	SNP	G	83	74	157	98.74	159	Ser40Arg (agc/agG)	Rv1285	cysD	sulfate adenylyltransferase subunit 2
1440090	0	C	SNP	T	75	69	143	100	144	Thr395Ile (acc/aTc)	Rv1286	-	bifunctional sulfate adenyltransferase subunit 1 CysN/adenylylsulfate kinase CysC
1440469	0	C	SNP	G	72	74	145	100	146	Pro521Pro (ccc/ccG)	Rv1286	-	bifunctional sulfate adenyltransferase subunit 1 CysN/adenylylsulfate kinase CysC
1441545	0	G	SNP	A	9	8	17	94.44	18	Ala66Ala (gcg/gcA)	Rv1288	-	hypothetical protein
1441579	0	A	SNP	T	6	4	10	90.91	11	Asn78Tyr (aat/Tat)	Rv1288	-	hypothetical protein
1441582	0	T	SNP	C	7	6	13	86.67	15	Trp79Arg (tgg/Cgg)	Rv1288	-	hypothetical protein
1445781	0	A	SNP	G	80	99	176	99.44	180	Ala18Ala (gct/gcC)	Rv1291c	-	hypothetical protein
1450316	0	C	SNP	T	97	74	168	100	171	Ala314Ala (gcc/gcT)	Rv1294	thrA	homoserine dehydrogenase
1457144	0	C	SNP	T	73	71	144	100	144	Arg194Cys (cgc/Tgc)	Rv1300	hemK	release factor glutamine methyltransferase
1468208	0	A	SNP	C	99	85	180	100	184	Leu433Arg (ctg/cGg)	Rv1313c	-	insertion sequence element IS1557 transposase
1468492	0	C	SNP	A	122	123	244	100	245	Leu338Leu (ctg/ctT)	Rv1313c	-	insertion sequence element IS1557 transposase
1471659	0	C	SNP	T	74	80	154	100	154
1478357	0	G	SNP	T	81	76	156	99.37	158	Pro254Pro (ccc/ccA)	Rv1317c	alkA	bifunctional regulatory protein/DNA repair enzyme AlkA
1479085	0	T	SNP	C	66	72	135	99.28	139	Ile12Val (atc/Gtc)	Rv1317c	alkA	bifunctional regulatory protein/DNA repair enzyme AlkA
1480945	0	C	SNP	G	146	146	289	100	292	Thr519Thr (acg/acC)	Rv1319c	-	adenylate cyclase
1480948	0	C	SNP	T	146	143	288	100	289	Glu518Glu (gag/gaA)	Rv1319c	-	adenylate cyclase
1481185	0	A	SNP	C	167	164	326	99.7	332	Asp439Glu (gat/gaG)	Rv1319c	-	adenylate cyclase
1481563	0	C	SNP	T	154	177	330	99.7	332	Glu313Glu (gag/gaA)	Rv1319c	-	adenylate cyclase
1482627	0	T	SNP	C	74	70	141	100	144	Thr531Ala (acg/Gcg)	Rv1320c	-	adenylate cyclase
1484708	0	A	SNP	C	72	83	153	100	155	Ser144Arg (agc/Cgc)	Rv1321	-	endonuclease NucS
1488384	0	T	SNP	G	91	126	204	99.54	218	Asn528His (aac/Cac)	Rv1325c	PE_PGRS24	PE-PGRS family protein PE_PGRS24
1489142	0	C	SNP	T	88	92	163	96.77	186	Gly275Asp (ggc/gAc)	Rv1325c	PE_PGRS24	PE-PGRS family protein PE_PGRS24
1490905	0	A	SNP	G	79	90	166	100	169	Ser470Pro (tct/Cct)	Rv1326c	glgB	1,4-alpha-glucan branching protein
1495836	0	G	SNP	A	62	80	142	99.3	143	Val425Met (gtg/Atg)	Rv1328	glgP	glycogen phosphorylase
1498951	0	G	SNP	T	79	99	172	100	178	Thr80Lys (acg/aAg)	Rv1329c	dinG	ATP-dependent helicase DinG
1499213	0	T	Del	GAP	88	75	159	100	163		Rv1330c	pncB1	nicotinic acid phosphoribosyltransferase PncB1
1499214	0	C	Del	GAP	88	75	159	100	163		Rv1330c	pncB1	nicotinic acid phosphoribosyltransferase PncB1
1499215	0	A	Del	GAP	88	75	159	100	163		Rv1330c	pncB1	nicotinic acid phosphoribosyltransferase PncB1
1499216	0	G	Del	GAP	88	75	159	100	163		Rv1330c	pncB1	nicotinic acid phosphoribosyltransferase PncB1
1499217	0	G	Del	GAP	88	75	159	100	163		Rv1330c	pncB1	nicotinic acid phosphoribosyltransferase PncB1
1499218	0	C	Del	GAP	88	75	159	100	163		Rv1330c	pncB1	nicotinic acid phosphoribosyltransferase PncB1
1499219	0	C	Del	GAP	88	75	159	100	163		Rv1330c	pncB1	nicotinic acid phosphoribosyltransferase PncB1
1499220	0	G	Del	GAP	88	75	159	100	163		Rv1330c	pncB1	nicotinic acid phosphoribosyltransferase PncB1
1499221	0	G	SNP	A	87	75	160	100	162	Pro447Ser (ccg/Tcg)	Rv1330c	pncB1	nicotinic acid phosphoribosyltransferase PncB1
1499274	0	C	SNP	G	120	98	218	100	218	Gly429Ala (ggc/gCc)	Rv1330c	pncB1	nicotinic acid phosphoribosyltransferase PncB1
1500909	0	C	SNP	T	106	94	198	99.5	201	Val83Val (gtc/gtT)	Rv1331	-	ATP-dependent Clp protease adapter protein ClpS
1501700	0	G	SNP	A	102	88	188	99.48	191	Val34Val (gtg/gtA)	Rv1333	-	hydrolase
1505909	0	G	SNP	C	92	66	157	99.37	159
1508029	0	C	SNP	T	101	95	191	99.49	197	Arg153Cys (cgc/Tgc)	Rv1341	-	non-canonical purine NTP pyrophosphatase
1513189	0	C	SNP	T	84	106	188	100	190	Ala48Val (gct/gTt)	Rv1348	irtA	iron ABC transporter ATP-binding protein/permease IrtA
1526819	0	C	SNP	A	96	80	175	100	176	Arg70Arg (cgg/Agg)	Rv1358	-	transcriptional regulator
1533241	0	G	SNP	C	98	119	209	87.15	249	Thr131Thr (acc/acG)	Rv1361c	PPE19	PPE family protein PPE19
1533583	0	G	SNP	A	86	110	192	99.49	197	Tyr17Tyr (tac/taT)	Rv1361c	PPE19	PPE family protein PPE19
1533624	0	A	SNP	C	88	107	194	100	195	Phe4Val (ttc/Gtc)	Rv1361c	PPE19	PPE family protein PPE19
1534551	0	C	SNP	T	109	96	204	100	205	Glu20Glu (gag/gaA)	Rv1362c	-	membrane protein
1536251	0	G	SNP	T	65	89	153	100	154	Ala465Glu (gcg/gAg)	Rv1364c	-	sigma factor regulatory protein
1540141	0	T	SNP	C	65	62	126	99.22	128	Ile169Val (atc/Gtc)	Rv1367c	-	hypothetical protein
1540484	0	C	SNP	G	61	63	121	99.2	125	Leu54Leu (ctg/ctC)	Rv1367c	-	hypothetical protein
1544255	0	C	SNP	T	70	80	147	100	150	Arg299Arg (cgc/cgT)	Rv1371	-	membrane protein
1546703	0	C	SNP	T	87	74	160	100	161	Pro231Leu (ccg/cTg)	Rv1373	-	glycolipid sulfotransferase
1547125	0	T	SNP	C	81	60	139	100	141	Thr136Ala (aca/Gca)	Rv1374c	-	hypothetical protein
1552547	0	G	SNP	A	93	113	203	100	206	Arg37Trp (cgg/Tgg)	Rv1378c	-	hypothetical protein
1554216	0	C	SNP	T	122	104	224	99.56	227	Pro10Leu (ccc/cTc)	Rv1381	pyrC	dihydroorotase
1557433	0	G	SNP	T	100	86	184	98.41	189	Gly111Gly (ggg/ggT)	Rv1384	carB	carbamoyl-phosphate synthase large subunit
1563717	0	C	SNP	T	93	110	199	100	203	Val8Val (gtc/gtT)	Rv1388	mihF	integration host factor MihF
1564375	0	T	SNP	C	96	100	195	98.99	198
1570566	0	C	SNP	A	77	67	142	100	144	Arg135Leu (cgg/cTg)	Rv1394c	cyp132	cytochrome P450 Cyp132
1573140	0	C	SNP	T	72	95	162	96.53	173	Asp240Asn (gac/Aac)	Rv1396c	PE_PGRS25	PE-PGRS family protein PE_PGRS25
1573660	0	T	SNP	G	119	119	236	100	238	Arg66Ser (aga/agC)	Rv1396c	PE_PGRS25	PE-PGRS family protein PE_PGRS25
1583948	0	C	SNP	T	139	141	275	98.94	283	Thr283Ile (acc/aTc)	Rv1407	fmu	methyltransferase
1588899	0	G	SNP	T	65	94	157	100	159	Ala111Ala (gcg/gcT)	Rv1412	ribC	riboflavin synthase
1593331	0	G	SNP	A	83	69	147	100	152
1595342	0	T	SNP	C	72	79	150	99.34	152	Val434Ala (gtg/gCg)	Rv1420	uvrC	excinuclease ABC subunit UvrC
1599557	0	C	SNP	G	97	91	186	100	188	Arg33Thr (agg/aCg)	Rv1424c	-	membrane protein
1608276	0	A	SNP	C	81	98	174	99.44	180	Asn65Thr (aac/aCc)	Rv1431	-	hypothetical protein
1609840	0	A	SNP	G	120	124	239	100	244	Pro586Pro (cca/ccG)	Rv1431	-	hypothetical protein
1612624	1	T	Ins	A	66	66	132	80	132		Rv1435c	-	hypothetical protein
1612624	2	T	Ins	T	66	66	132	80	132		Rv1435c	-	hypothetical protein
1612624	3	T	Ins	C	66	66	132	80	132		Rv1435c	-	hypothetical protein
1612624	4	T	Ins	G	66	65	131	79.39	132		Rv1435c	-	hypothetical protein
1612624	5	T	Ins	G	66	65	131	79.39	132		Rv1435c	-	hypothetical protein
1612624	6	T	Ins	T	66	66	132	80	132		Rv1435c	-	hypothetical protein
1612624	7	T	Ins	A	66	66	132	80	132		Rv1435c	-	hypothetical protein
1612624	8	T	Ins	C	66	65	131	79.39	132		Rv1435c	-	hypothetical protein
1612624	9	T	Ins	C	66	64	130	78.79	132		Rv1435c	-	hypothetical protein
1612624	10	T	Ins	G	65	65	130	78.79	132		Rv1435c	-	hypothetical protein
1612624	11	T	Ins	G	66	66	132	80	132		Rv1435c	-	hypothetical protein
1612624	12	T	Ins	T	66	66	132	80	132		Rv1435c	-	hypothetical protein
1612624	13	T	Ins	G	66	66	132	80	132		Rv1435c	-	hypothetical protein
1612624	14	T	Ins	C	66	66	132	80	132		Rv1435c	-	hypothetical protein
1612624	15	T	Ins	G	65	66	131	79.39	132		Rv1435c	-	hypothetical protein
1612624	16	T	Ins	C	66	66	132	80	132		Rv1435c	-	hypothetical protein
1612624	17	T	Ins	C	66	66	132	80	132		Rv1435c	-	hypothetical protein
1612624	18	T	Ins	A	65	66	131	79.39	132		Rv1435c	-	hypothetical protein
1612624	19	T	Ins	G	66	66	132	80	132		Rv1435c	-	hypothetical protein
1612624	20	T	Ins	G	66	66	132	80	132		Rv1435c	-	hypothetical protein
1612624	21	T	Ins	G	66	66	132	80	132		Rv1435c	-	hypothetical protein
1613035	0	T	SNP	C	97	78	173	99.43	176
1614143	0	G	SNP	A	78	89	165	99.4	168	Leu279Leu (ctg/ctA)	Rv1436	gap	glyceraldehyde 3-phosphate dehydrogenase
1618978	0	T	SNP	C	114	89	197	99.02	205	Asp236Gly (gat/gGt)	Rv1441c	PE_PGRS26	PE-PGRS family protein PE_PGRS26
1624791	0	C	SNP	G	80	92	168	100	172	Arg192Pro (cga/cCa)	Rv1446c	opcA	OXPP cycle protein OpcA
1627351	0	T	SNP	C	85	80	164	98.21	168	Thr244Ala (acc/Gcc)	Rv1448c	tal	transaldolase
1630148	0	A	SNP	C	87	100	183	100	187	Tyr18Asp (tac/Gac)	Rv1449c	tkt	transketolase
1634609	0	C	SNP	T	52	55	107	100	107	Ala7Thr (gcc/Acc)	Rv1450c	PE_PGRS27	PE-PGRS family protein PE_PGRS27
1634610	0	C	SNP	T	52	55	106	100	107	Val6Val (gtg/gtA)	Rv1450c	PE_PGRS27	PE-PGRS family protein PE_PGRS27
1636172	1	T	Ins	C	89	29	118	89.39	118		Rv1452c	PE_PGRS28	PE-PGRS family protein PE_PGRS28
1636172	2	T	Ins	C	89	29	118	89.39	118		Rv1452c	PE_PGRS28	PE-PGRS family protein PE_PGRS28
1636172	3	T	Ins	G	89	29	118	89.39	118		Rv1452c	PE_PGRS28	PE-PGRS family protein PE_PGRS28
1636826	0	C	SNP	A	97	141	222	97.54	244	Gly468Gly (ggg/ggT)	Rv1452c	PE_PGRS28	PE-PGRS family protein PE_PGRS28
1638182	0	C	SNP	T	114	159	269	99.27	275	Ser16Ser (tcg/tcA)	Rv1452c	PE_PGRS28	PE-PGRS family protein PE_PGRS28
1638183	0	G	SNP	A	112	157	266	99.63	270	Ser16Leu (tcg/tTg)	Rv1452c	PE_PGRS28	PE-PGRS family protein PE_PGRS28
1638188	0	C	SNP	T	110	159	265	100	269	Ala14Ala (gcg/gcA)	Rv1452c	PE_PGRS28	PE-PGRS family protein PE_PGRS28
1638191	0	C	SNP	G	112	161	272	100	273	Ala13Ala (gcg/gcC)	Rv1452c	PE_PGRS28	PE-PGRS family protein PE_PGRS28
1638194	0	G	SNP	C	112	163	275	100	275	Ala12Ala (gcc/gcG)	Rv1452c	PE_PGRS28	PE-PGRS family protein PE_PGRS28
1639594	0	C	SNP	A	69	87	156	100	156	Pro405Gln (cca/cAa)	Rv1453	-	transcriptional activator protein
1645802	0	T	SNP	C	114	86	199	100	200	Lys113Glu (aaa/Gaa)	Rv1459c	-	alpha-(1->6)-mannopyranosyltransferase
1650072	0	A	SNP	G	95	101	192	100	196	Asn183Asp (aac/Gac)	Rv1462	-	hypothetical protein
1650406	0	C	SNP	A	82	83	163	100	165	Thr294Asn (acc/aAc)	Rv1462	-	hypothetical protein
1656293	0	G	SNP	A	124	95	218	98.65	222	Asn143Asn (aac/aaT)	Rv1468c	PE_PGRS29	PE-PGRS family protein PE_PGRS29
1668860	0	G	SNP	A	66	86	148	99.35	153	Val148Ile (gtc/Atc)	Rv1478	-	peptidoglycan endopeptidase RipB
1676290	0	C	SNP	A	80	83	161	100	163	Lys198Asn (aag/aaT)	Rv1486c	-	hypothetical protein
1676880	0	A	SNP	G	96	91	186	100	187	Trp2Arg (tgg/Cgg)	Rv1486c	-	hypothetical protein
1681147	0	G	SNP	A	77	104	179	98.91	183
1688300	0	T	SNP	C	102	85	185	99.47	188	Phe120Phe (ttt/ttC)	Rv1497	lipL	esterase LipL
1689349	0	C	SNP	T	84	92	174	100	176	Arg191His (cgc/cAc)	Rv1498c	-	methyltransferase
1692141	0	A	SNP	C	57	89	144	100	146	Ile84Ile (ata/atC)	Rv1501	-	hypothetical protein
1692960	0	T	SNP	C	66	86	149	100	152	Ser13Pro (tcg/Ccg)	Rv1502	-	hypothetical protein
1693561	0	A	SNP	G	92	82	170	100	174	Tyr213Cys (tac/tGc)	Rv1502	-	hypothetical protein
1698850	0	C	SNP	T	67	71	137	98.57	140	Ala349Thr (gca/Aca)	Rv1508c	-	membrane protein
1698911	0	G	SNP	A	69	58	125	99.22	128	Gly328Gly (ggc/ggT)	Rv1508c	-	membrane protein
1699849	0	G	SNP	A	89	92	175	98.37	184	Pro16Ser (ccg/Tcg)	Rv1508c	-	membrane protein
1702415	0	C	SNP	T	98	86	182	99.46	185	Ala374Val (gcg/gTg)	Rv1510	-	hypothetical protein
1703632	0	C	SNP	T	86	79	164	99.4	166	Arg187Trp (cgg/Tgg)	Rv1511	gmdA	GDP-D-mannose dehydratase GmdA
1706119	0	T	SNP	C	94	81	171	100	175	Ser159Ser (tca/tcG)	Rv1514c	-	glycosyltransferase
1708792	0	T	SNP	C	84	105	186	99.47	190
1709432	0	C	SNP	T	60	98	155	100	158	Leu188Phe (ctc/Ttc)	Rv1517	-	hypothetical protein
1713192	0	A	SNP	G	68	65	129	98.52	135	Val297Val (gta/gtG)	Rv1521	fadD25	fatty-acid--CoA ligase FadD25
1713923	0	A	SNP	G	90	84	173	99.43	175	His541Arg (cac/cGc)	Rv1521	fadD25	fatty-acid--CoA ligase FadD25
1716472	0	A	SNP	G	85	69	153	98.72	156	Ser381Pro (tcc/Ccc)	Rv1522c	mmpL12	transmembrane transport protein MmpL12
1718932	0	C	SNP	T	91	80	170	100	171	Asn69Asn (aac/aaT)	Rv1524	-	glycosyltransferase
1728161	0	G	SNP	T	89	75	162	100	164	Gly83Gly (ggc/ggA)	Rv1527c	pks5	polyketide synthase
1728460	0	A	SNP	C	90	87	168	100	177
1728837	0	A	SNP	G	95	90	184	99.46	186
1734141	0	C	SNP	T	146	125	265	98.91	274	Arg178_ (cga/Tga)	Rv1533	-	monooxygenase
1735739	0	T	SNP	C	79	79	152	98.75	160
1738751	0	C	SNP	A	71	69	137	100	140	Arg745Arg (cgg/Agg)	Rv1536	ileS	isoleucine--tRNA ligase
1748439	0	C	SNP	T	95	72	164	99.4	168	Thr249Ile (acc/aTc)	Rv1547	dnaE1	DNA polymerase III subunit alpha
1752561	0	T	SNP	C	88	88	173	99.44	177	Asp258Gly (gac/gGc)	Rv1548c	PPE21	PPE family protein PPE21
1752921	0	G	SNP	C	131	108	237	100	239	Ala138Gly (gcc/gGc)	Rv1548c	PPE21	PPE family protein PPE21
1753519	1	G	Ins	C	45	92	137	82.04	137
1759252	0	G	SNP	T	83	87	169	100	170	Ser524Ser (tcg/tcT)	Rv1552	frdA	fumarate reductase flavoprotein subunit		phylo (not 4,9)
1760292	0	A	SNP	G	97	94	189	100	191	Met40Val (atg/Gtg)	Rv1554	frdC	fumarate reductase membrane anchor subunit
1761765	0	G	SNP	A	69	85	152	98.72	156	Gly8Ser (ggc/Agc)	Rv1557	mmpL6	transmembrane transport protein MmpL6
1763482	0	G	SNP	A	91	90	176	100	181	Gly19Arg (ggg/Agg)	Rv1559	ilvA	threonine dehydratase IlvA
1764225	0	C	SNP	T	100	146	244	99.19	248	Ala266Ala (gcc/gcT)	Rv1559	ilvA	threonine dehydratase IlvA
1775023	1	C	Ins	T	79	85	164	98.8	164		Rv1567c	-	membrane protein
1778430	0	T	SNP	C	139	142	280	99.65	282	Met191Thr (atg/aCg)	Rv1570	bioD	ATP-dependent dethiobiotin synthetase BioD
1779370	0	G	SNP	C	97	107	204	100	204	Thr19Thr (acg/acC)	Rv1573	-	phage protein
1780586	1	C	Ins	G	80	96	176	97.24	176		Rv1575	-	phage protein
1781251	0	C	SNP	T	109	102	210	99.53	212	Glu272Lys (gag/Aag)	Rv1576c	-	phage capsid protein
1781811	0	T	SNP	C	138	122	259	99.62	261	Asp85Gly (gac/gGc)	Rv1576c	-	phage capsid protein
1784238	0	A	Del	GAP	86	90	174	100	176		Rv1581c	-	phage protein
1788613	0	C	SNP	T	80	81	152	81.73	197	Gly184Asp (ggc/gAc)	Rv1587c	-	hypothetical protein
1788627	0	C	SNP	G	82	83	159	78.57	210	Leu179Leu (ctg/ctC)	Rv1587c	-	hypothetical protein
1788630	0	C	SNP	G	80	84	161	79.23	207	Glu178Asp (gag/gaC)	Rv1587c	-	hypothetical protein
1789446	0	C	SNP	T	88	96	177	99.46	185	Val131Ile (gtc/Atc)	Rv1588c	-	hypothetical protein
1789516	0	A	SNP	G	92	102	187	98.98	196	Gly107Gly (ggt/ggC)	Rv1588c	-	hypothetical protein
1789564	0	C	SNP	T	94	95	184	100	189	Arg91Arg (cgg/cgA)	Rv1588c	-	hypothetical protein
1789565	0	C	SNP	A	93	91	179	100	184	Arg91Leu (cgg/cTg)	Rv1588c	-	hypothetical protein
1789591	0	T	SNP	C	85	84	167	99.41	170	Leu82Leu (tta/ttG)	Rv1588c	-	hypothetical protein
1789593	0	A	SNP	G	86	83	168	99.41	170	Leu82Leu (tta/Cta)	Rv1588c	-	hypothetical protein
1789650	0	C	SNP	T	73	68	136	100	141	Ala63Thr (gcc/Acc)	Rv1588c	-	hypothetical protein
1789654	0	A	SNP	G	78	64	139	99.3	143	Leu61Leu (ctt/ctC)	Rv1588c	-	hypothetical protein
1789671	0	C	SNP	T	73	58	130	100	131	Ala56Thr (gcg/Acg)	Rv1588c	-	hypothetical protein
1789675	0	A	SNP	C	71	58	128	99.23	130	Gly54Gly (ggt/ggG)	Rv1588c	-	hypothetical protein
1789678	0	C	SNP	G	74	60	132	99.26	135	Val53Val (gtg/gtC)	Rv1588c	-	hypothetical protein
1789933	0	G	SNP	A	71	82	150	98.71	155
1792777	0	T	SNP	C	68	64	130	100	132	Ile322Val (att/Gtt)	Rv1592c	-	hypothetical protein
1792778	0	T	SNP	C	67	60	126	100	127	Glu321Glu (gaa/gaG)	Rv1592c	-	hypothetical protein
1798355	0	G	SNP	A	97	84	178	100	181	Gly21Asp (ggt/gAt)	Rv1597	-	hypothetical protein
1802047	0	C	SNP	G	73	85	155	100	158	Gln5Glu (cag/Gag)	Rv1601	hisB	imidazole glycerol-phosphate dehydratase
1802103	0	T	SNP	C	71	84	154	99.36	156	Asp23Asp (gat/gaC)	Rv1601	hisB	imidazole glycerol-phosphate dehydratase
1803265	0	G	SNP	A	63	82	142	100	145	Ser201Asn (agc/aAc)	Rv1602	hisH	imidazole glycerol phosphate synthase subunit HisH
1804409	0	C	SNP	A	88	81	167	100	169	Pro124Gln (cca/cAa)	Rv1604	impA	inositol-monophosphatase ImpA
1804764	0	A	Del	GAP	56	51	105	99.07	108		Rv1604	impA	inositol-monophosphatase ImpA
1804765	0	T	Del	GAP	56	51	105	99.07	108		Rv1604	impA	inositol-monophosphatase ImpA
1804766	0	C	Del	GAP	56	51	105	99.07	108		Rv1604	impA	inositol-monophosphatase ImpA
1804767	0	G	Del	GAP	56	51	105	99.07	108		Rv1604	impA	inositol-monophosphatase ImpA
1804768	0	C	Del	GAP	56	51	105	99.07	108		Rv1604	impA	inositol-monophosphatase ImpA
1804769	0	G	Del	GAP	56	51	105	99.07	108		Rv1604	impA	inositol-monophosphatase ImpA
1804770	0	T	Del	GAP	56	51	105	99.07	108		Rv1604	impA	inositol-monophosphatase ImpA
1804771	0	T	Del	GAP	56	51	105	99.07	108		Rv1604	impA	inositol-monophosphatase ImpA
1804772	0	C	Del	GAP	56	51	105	99.07	108		Rv1604	impA	inositol-monophosphatase ImpA
1804773	0	T	Del	GAP	56	51	105	99.07	108		Rv1604	impA	inositol-monophosphatase ImpA
1811375	0	G	SNP	T	79	93	171	100	172	Gly83Gly (ggg/ggT)	Rv1612	trpB	tryptophan synthase subunit beta
1812448	0	C	SNP	T	84	81	160	100	165	Tyr30Tyr (tac/taT)	Rv1613	trpA	tryptophan synthase subunit alpha
1817976	0	A	SNP	T	86	106	186	100	192	His121Leu (cac/cTc)	Rv1618	tesB1	acyl-CoA thioesterase TesB
1818286	0	C	SNP	T	111	97	207	99.52	209	Gly224Gly (ggc/ggT)	Rv1618	tesB1	acyl-CoA thioesterase TesB
1827468	0	C	SNP	A	63	71	132	99.26	135	Val160Leu (gtg/Ttg)	Rv1625c	cya	adenylyl cyclase
1832509	0	C	SNP	G	79	103	175	100	182	Thr615Thr (acc/acG)	Rv1629	polA	DNA polymerase I
1833025	0	C	SNP	T	95	88	180	100	183	Asp787Asp (gac/gaT)	Rv1629	polA	DNA polymerase I
1836286	0	G	SNP	C	106	108	210	100	214
1836417	0	C	SNP	A	103	89	192	99.48	193	Gly138Gly (ggg/ggT)	Rv1632c	-	hypothetical protein
1839759	0	G	SNP	C	112	111	215	100	223	Gly198Arg (ggg/Cgg)	Rv1634	-	multidrug-efflux transporter
1847919	0	C	SNP	G	130	127	257	100	257	Thr180Thr (acg/acC)	Rv1639c	-	hypothetical protein
1849609	0	T	SNP	C	91	94	183	100	185	Arg809Arg (cga/cgG)	Rv1640c	lysX	bifunctional lysine--tRNA ligase/phosphatidylglycerol lysyltransferase
1852803	0	C	SNP	A	103	88	187	99.48	192	Ala177Ala (gcc/gcA)	Rv1641	infC	initiation factor IF-3
1852877	0	A	SNP	C	92	98	186	100	190	_202Ser (tag/tCg)	Rv1641	infC	initiation factor IF-3
1854300	0	T	SNP	C	136	126	258	99.62	263	Leu232Pro (ctg/cCg)	Rv1644	tsnR	23S rRNA methyltransferase TsnR
1856617	0	C	SNP	T	82	69	147	100	151	Thr285Ile (aca/aTa)	Rv1646	PE17	PE family protein PE17
1856777	0	G	SNP	C	100	80	178	100	180	Ala2Pro (gcg/Ccg)	Rv1647	-	adenylate cyclase
1859559	0	C	SNP	A	97	98	190	100	195	Ala276Asp (gcc/gAc)	Rv1649	pheS	phenylalanine--tRNA ligase subunit alpha
1863584	0	G	SNP	T	142	130	266	98.55	276	Thr600Asn (acc/aAc)	Rv1651c	PE_PGRS30	PE-PGRS family protein PE_PGRS30
1865794	0	C	SNP	G	119	114	226	99.57	234	Thr73Thr (acc/acG)	Rv1652	argC	N-acetyl-gamma-glutamyl-phoshate reductase
1873700	0	G	SNP	A	130	114	240	100	244	Leu354Leu (ctg/ctA)	Rv1659	argH	argininosuccinate lyase
1885772	0	G	SNP	A	72	76	144	100	148	Ala1357Thr (gcc/Acc)	Rv1662	pks8	polyketide synthase
1894300	1	G	Ins	G	77	76	153	87.93	153
1894300	2	G	Ins	T	77	76	153	87.93	153
1894300	3	G	Ins	C	77	76	153	87.93	153
1894300	4	G	Ins	T	77	75	152	87.36	153
1894300	5	G	Ins	T	77	76	153	87.93	153
1894300	6	G	Ins	G	77	75	152	87.36	152
1894300	7	G	Ins	C	74	75	149	85.63	149
1894300	8	G	Ins	C	74	75	149	85.63	149
1894300	9	G	Ins	G	74	75	149	85.63	149
1894300	10	G	Ins	C	74	75	149	85.63	149
1894422	0	A	SNP	G	104	95	194	100	199
1901493	0	T	SNP	C	90	93	181	100	183	Ser149Ser (agt/agC)	Rv1676	-	hypothetical protein
1907296	0	G	SNP	C	73	81	150	100	154	Ala298Ala (gcg/gcC)	Rv1682	-	hypothetical protein
1908598	0	G	SNP	A	77	85	161	98.78	164	Arg335Arg (cgg/cgA)	Rv1683	-	bifunctional long-chain acyl-CoA synthase/lipase
1916137	0	A	SNP	G	147	114	259	100	261	Leu63Leu (cta/ctG)	Rv1691	-	hypothetical protein
1917972	0	A	SNP	G	131	95	221	100	226	Leu11Leu (cta/ctG)	Rv1694	tlyA	16S/23S rRNA (cytidine-2'-O)-methyltransferase TlyA			capreomycin (CPR)
1925136	0	G	SNP	A	94	97	188	100	191	Val436Val (gtg/gtA)	Rv1699	pyrG	CTP synthase
1926029	0	T	SNP	C	96	126	217	100	222	Tyr150His (tat/Cat)	Rv1700	-	NUDIX hydrolase
1927329	0	C	SNP	A	110	105	211	99.54	216	Arg416Leu (cgc/cTc)	Rv1702c	-	hypothetical protein
1931179	0	C	SNP	A	98	75	169	100	173	Arg93Leu (cgg/cTg)	Rv1704c	cycA	D-serine/alanine/glycine transporter protein CycA
1931718	0	G	SNP	C	86	82	168	98.82	170	Leu313Val (ctg/Gtg)	Rv1705c	PPE22	PPE family protein PPE22
1933988	0	G	SNP	A	94	71	163	99.4	166
1944107	0	A	SNP	G	88	89	173	100	177	Ser178Gly (agt/Ggt)	Rv1716	-	hypothetical protein
1944402	0	T	SNP	C	77	89	165	100	166	Val276Ala (gtc/gCc)	Rv1716	-	hypothetical protein
1946999	0	T	SNP	G	97	77	172	100	174
1950767	0	T	SNP	C	85	91	176	100	176	Lys95Lys (aaa/aaG)	Rv1724c	-	hypothetical protein
1952743	0	G	SNP	A	102	125	224	100	227	Val298Met (gtg/Atg)	Rv1726	-	oxidoreductase
1960284	0	C	SNP	A	87	88	172	100	175	Gln68His (cag/caT)	Rv1733c	-	transmembrane protein
1967237	0	C	SNP	A	102	78	178	100	180	Arg134Leu (cga/cTa)	Rv1739c	-	sulfate ABC transporter permease
1971725	0	G	SNP	C	107	110	215	99.09	219	Arg89Arg (cgc/cgG)	Rv1745c	idi	isopentenyl-diphosphate delta-isomerase
1972901	0	C	SNP	T	116	116	230	100	232	Ala255Val (gcg/gTg)	Rv1746	pknF	serine/threonine-protein kinase PknF
1974100	0	C	SNP	G	111	111	215	99.11	224	Ala157Ala (gcc/gcG)	Rv1747	-	ABC transporter ATP-binding protein/permease
1977646	0	G	SNP	A	83	103	181	99.47	187	Ala80Ala (gcc/gcT)	Rv1749c	-	integral membrane protein
1983291	0	C	SNP	T	71	62	132	97.08	137	Pro495Pro (ccg/ccA)	Rv1753c	PPE24	PPE family protein PPE24
1983313	0	T	SNP	G	80	81	161	100	161	Asn488Thr (aac/aCc)	Rv1753c	PPE24	PPE family protein PPE24
1987120	0	C	SNP	T	77	56	133	99.25	134
1990760	0	G	SNP	C	8	4	12	85.71	14	Ser606Ser (tcc/tcG)	Rv1759c	wag22	PE-PGRS family protein Wag22
1990762	0	A	SNP	C	8	4	11	85.71	14	Ser606Ala (tcc/Gcc)	Rv1759c	wag22	PE-PGRS family protein Wag22
1990763	0	T	SNP	C	8	4	12	85.71	14	Gly605Gly (gga/ggG)	Rv1759c	wag22	PE-PGRS family protein Wag22
1990766	0	G	SNP	A	8	4	12	85.71	14	Gly604Gly (ggc/ggT)	Rv1759c	wag22	PE-PGRS family protein Wag22
1990775	0	A	SNP	G	8	4	12	92.31	13	Gly601Gly (ggt/ggC)	Rv1759c	wag22	PE-PGRS family protein Wag22
1990789	0	C	SNP	T	8	4	12	92.31	13	Ala597Thr (gcc/Acc)	Rv1759c	wag22	PE-PGRS family protein Wag22
1990790	0	A	SNP	G	6	4	10	90.91	11	Gly596Gly (ggt/ggC)	Rv1759c	wag22	PE-PGRS family protein Wag22
1990795	0	C	SNP	T	8	4	12	85.71	14	Ala595Thr (gcg/Acg)	Rv1759c	wag22	PE-PGRS family protein Wag22
1990799	0	T	SNP	G	8	4	12	85.71	14	Gly593Gly (gga/ggC)	Rv1759c	wag22	PE-PGRS family protein Wag22
1990883	0	G	SNP	T	7	4	11	91.67	12	Gly565Gly (ggc/ggA)	Rv1759c	wag22	PE-PGRS family protein Wag22
1990892	0	A	SNP	C	7	4	11	91.67	12	Gly562Gly (ggt/ggG)	Rv1759c	wag22	PE-PGRS family protein Wag22
1998063	0	T	SNP	A	38	59	97	100	97	Glu151Asp (gaa/gaT)	Rv1765c	-	hypothetical protein
1998122	0	G	SNP	A	39	45	84	100	84	Leu132Leu (ctg/Ttg)	Rv1765c	-	hypothetical protein
1998141	0	G	SNP	C	38	41	79	100	79	Gly125Gly (ggc/ggG)	Rv1765c	-	hypothetical protein
1998300	0	T	SNP	C	24	38	62	100	62	Ser72Ser (tca/tcG)	Rv1765c	-	hypothetical protein
2003252	0	C	SNP	T	89	116	203	99.03	207	Ala209Ala (gcc/gcT)	Rv1769	-	hypothetical protein
2003827	0	A	SNP	C	106	86	191	98.46	195	Asp401Ala (gac/gCc)	Rv1769	-	hypothetical protein
2010614	0	G	SNP	A	76	81	155	98.12	160
2010880	0	T	SNP	G	83	111	190	100	194	Gly75Gly (ggt/ggG)	Rv1777	cyp144	cytochrome P450 Cyp144
2011568	0	G	SNP	C	73	72	144	99.32	146	Glu305Gln (gag/Cag)	Rv1777	cyp144	cytochrome P450 Cyp144
2022868	0	T	SNP	C	91	107	195	100	198	Ser1204Ser (agt/agC)	Rv1783	eccC5	ESX-5 type VII secretion system protein EccC5
2023628	0	C	SNP	G	87	102	182	98.95	191	Gly334Ala (gga/gCa)	Rv1785c	cyp143	cytochrome P450 Cyp143
2025977	0	C	SNP	G	108	102	210	100	210	Thr226Arg (acg/aGg)	Rv1787	PPE25	PPE family protein PPE25
2034676	0	C	SNP	T	86	88	173	100	174	Ile316Ile (atc/atT)	Rv1796	mycP5	membrane-anchored mycosin MycP
2045310	0	A	SNP	G	120	158	277	99.29	280	Ile511Ile (att/atC)	Rv1803c	PE_PGRS32	PE-PGRS family protein PE_PGRS32
2046878	0	G	SNP	C	89	116	200	100	205
2049065	0	T	SNP	C	121	144	264	100	265
2049097	0	G	SNP	C	113	134	246	100	247
2050822	0	G	SNP	C	106	87	191	100	193	Gly301Ala (gga/gCa)	Rv1808	PPE32	PPE family protein PPE32
2051345	0	G	SNP	A	96	80	174	99.44	177	Gly22Ser (ggt/Agt)	Rv1809	PPE33	PPE family protein PPE33
2051746	0	T	SNP	C	104	92	195	100	196	Ala155Ala (gct/gcC)	Rv1809	PPE33	PPE family protein PPE33
2052035	0	G	SNP	T	88	87	173	99.43	176	Val252Leu (gtg/Ttg)	Rv1809	PPE33	PPE family protein PPE33
2055271	0	A	SNP	G	87	87	172	100	174	Leu30Pro (cta/cCa)	Rv1812c	-	dehydrogenase
2056184	0	C	SNP	T	75	65	140	100	140
2057774	0	A	SNP	T	83	92	174	100	175	Ile83Phe (atc/Ttc)	Rv1815	-	hypothetical protein
2058950	0	C	Del	GAP	82	68	148	95.54	157		Rv1816	-	HTH-type transcriptional regulator
2061865	0	G	Del	GAP	25	34	58	98.33	60		Rv1818c	PE_PGRS33	PE-PGRS family protein PE_PGRS33
2061866	0	G	Del	GAP	25	34	58	98.33	60		Rv1818c	PE_PGRS33	PE-PGRS family protein PE_PGRS33
2061867	0	T	Del	GAP	25	34	58	100	59		Rv1818c	PE_PGRS33	PE-PGRS family protein PE_PGRS33
2061868	0	G	Del	GAP	25	34	58	98.33	60		Rv1818c	PE_PGRS33	PE-PGRS family protein PE_PGRS33
2061869	0	A	Del	GAP	25	34	58	100	59		Rv1818c	PE_PGRS33	PE-PGRS family protein PE_PGRS33
2061870	0	C	Del	GAP	25	34	58	100	59		Rv1818c	PE_PGRS33	PE-PGRS family protein PE_PGRS33
2061871	0	A	Del	GAP	25	34	58	100	59		Rv1818c	PE_PGRS33	PE-PGRS family protein PE_PGRS33
2061872	0	T	Del	GAP	25	34	58	100	59		Rv1818c	PE_PGRS33	PE-PGRS family protein PE_PGRS33
2061873	0	T	Del	GAP	25	34	58	100	59		Rv1818c	PE_PGRS33	PE-PGRS family protein PE_PGRS33
2061874	0	A	Del	GAP	25	34	58	100	59		Rv1818c	PE_PGRS33	PE-PGRS family protein PE_PGRS33
2061875	0	G	Del	GAP	25	34	58	100	59		Rv1818c	PE_PGRS33	PE-PGRS family protein PE_PGRS33
2061876	0	T	Del	GAP	25	34	58	100	59		Rv1818c	PE_PGRS33	PE-PGRS family protein PE_PGRS33
2061877	0	G	Del	GAP	25	34	58	100	59		Rv1818c	PE_PGRS33	PE-PGRS family protein PE_PGRS33
2061878	0	C	Del	GAP	25	34	58	100	59		Rv1818c	PE_PGRS33	PE-PGRS family protein PE_PGRS33
2061879	0	C	Del	GAP	25	34	58	98.33	60		Rv1818c	PE_PGRS33	PE-PGRS family protein PE_PGRS33
2061880	0	G	Del	GAP	25	34	58	100	59		Rv1818c	PE_PGRS33	PE-PGRS family protein PE_PGRS33
2061881	0	G	Del	GAP	25	34	58	98.33	60		Rv1818c	PE_PGRS33	PE-PGRS family protein PE_PGRS33
2061958	0	A	SNP	G	47	110	148	98.12	160	Ala239Ala (gct/gcC)	Rv1818c	PE_PGRS33	PE-PGRS family protein PE_PGRS33
2074754	0	C	SNP	T	95	96	188	100	191
2079916	0	G	Del	GAP	71	75	144	97.33	150		Rv1834	lipZ	hydrolase
2087652	0	C	SNP	T	98	108	206	99.04	208	Arg87Arg (cgg/cgA)	Rv1839c	vapB13	antitoxin VapB13
2089752	0	C	SNP	T	103	93	194	100	196	Val323Met (gtg/Atg)	Rv1841c	-	hypothetical protein
2094912	0	C	Del	GAP	85	83	168	90.81	185		Rv1844c	gnd1	6-phosphogluconate dehydrogenase
2094913	0	A	Del	GAP	85	83	168	92.31	182		Rv1844c	gnd1	6-phosphogluconate dehydrogenase
2094914	0	G	Del	GAP	85	83	168	93.33	180		Rv1844c	gnd1	6-phosphogluconate dehydrogenase
2094915	0	C	Del	GAP	85	83	168	93.33	180		Rv1844c	gnd1	6-phosphogluconate dehydrogenase
2094916	0	G	Del	GAP	85	83	168	93.85	179		Rv1844c	gnd1	6-phosphogluconate dehydrogenase
2094917	0	T	Del	GAP	85	83	168	94.38	178		Rv1844c	gnd1	6-phosphogluconate dehydrogenase
2096186	0	A	SNP	G	108	137	241	100	245	Thr138Thr (act/acC)	Rv1846c	blaI	transcriptional repressor BlaI
2101362	0	T	SNP	C	82	82	162	98.2	167	Val114Ala (gtc/gCc)	Rv1853	ureD	urease accessory protein UreD
2108141	0	T	SNP	C	111	126	236	100	237	Phe136Leu (ttc/Ctc)	Rv1860	apa	hypothetical protein
2108890	0	A	SNP	C	82	114	192	100	196
2109523	1	C	Ins	G	97	84	181	93.78	181
2116903	0	C	SNP	T	56	96	149	99.35	153	Gly380Gly (ggc/ggT)	Rv1867	-	hypothetical protein
2122976	0	C	SNP	G	73	82	152	99.36	156	Gly59Ala (ggt/gCt)	Rv1872c	lldD2	L-lactate dehydrogenase
2123169	0	T	SNP	G	77	69	146	100	146
2128870	0	A	SNP	G	72	85	157	100	157	Leu283Leu (cta/ctG)	Rv1878	glnA3	glutamine synthetase GlnA
2133468	1	T	Ins	T	74	60	134	95.71	135		Rv1883c	-	hypothetical protein
2133468	2	T	Ins	C	74	61	135	96.43	135		Rv1883c	-	hypothetical protein
2133468	3	T	Ins	G	74	61	135	96.43	135		Rv1883c	-	hypothetical protein
2133468	4	T	Ins	C	74	61	135	96.43	135		Rv1883c	-	hypothetical protein
2133468	5	T	Ins	A	74	61	135	96.43	135		Rv1883c	-	hypothetical protein
2133468	6	T	Ins	T	74	61	135	96.43	135		Rv1883c	-	hypothetical protein
2133468	7	T	Ins	G	74	61	135	96.43	135		Rv1883c	-	hypothetical protein
2133468	8	T	Ins	C	74	60	134	95.71	134		Rv1883c	-	hypothetical protein
2133468	9	T	Ins	C	74	60	134	95.71	134		Rv1883c	-	hypothetical protein
2133468	10	T	Ins	G	74	58	132	94.29	133		Rv1883c	-	hypothetical protein
2133468	11	T	Ins	T	74	59	133	95	133		Rv1883c	-	hypothetical protein
2133468	12	T	Ins	C	74	58	132	94.29	132		Rv1883c	-	hypothetical protein
2133468	13	T	Ins	A	59	46	105	75	105		Rv1883c	-	hypothetical protein
2133468	14	T	Ins	C	59	46	105	75	105		Rv1883c	-	hypothetical protein
2133468	15	T	Ins	C	59	46	105	75	105		Rv1883c	-	hypothetical protein
2135870	0	T	SNP	C	75	93	165	100	168
2137521	1	A	Ins	C	48	72	120	78.95	120
2137521	2	A	Ins	T	48	72	120	78.95	120
2137521	3	A	Ins	C	48	71	119	78.29	120
2137521	4	A	Ins	C	48	72	120	78.95	120
2137521	5	A	Ins	G	48	72	120	78.95	120
2137521	6	A	Ins	A	48	72	120	78.95	120
2137521	7	A	Ins	T	48	72	120	78.95	120
2137521	8	A	Ins	C	48	72	120	78.95	120
2137521	9	A	Ins	A	48	72	120	78.95	120
2137521	10	A	Ins	C	48	72	120	78.95	120
2138453	0	C	SNP	T	92	102	186	100	194
2142250	0	C	SNP	T	68	71	139	99.29	140
2142779	0	G	SNP	A	90	100	185	98.45	193	Ala87Thr (gcc/Acc)	Rv1895	-	zinc-binding alcohol dehydrogenase
2143328	0	G	Del	GAP	71	86	153	96.32	163		Rv1895	-	zinc-binding alcohol dehydrogenase
2147022	0	A	SNP	C	94	105	197	100	199	Ile204Met (att/atG)	Rv1900c	lipJ	lignin peroxidase LipJ
2149453	0	G	SNP	A	80	68	148	96.73	153	Ile274Ile (atc/atT)	Rv1902c	nanT	sialic acid-transport integral membrane protein NanT
2151780	0	G	SNP	T	94	79	170	100	173	Gln206Lys (caa/Aaa)	Rv1905c	aao	D-amino acid oxidase
2153184	0	T	SNP	G	81	96	176	100	177
2154724	0	C	SNP	A	84	70	152	100	154	Arg463Leu (cgg/cTg)	Rv1908c	katG	catalase-peroxidase		phylo (not Euro-American, M. africanum, M. bovis, M . canettii, M. caprae, M. Microti, M. pinipedii, Beijing, Delhi/CAS, EAI, 4)	isoniazid (INH)
2158109	0	T	SNP	C	73	71	144	100	144	Asp328Gly (gac/gGc)	Rv1912c	fadB5	oxidoreductase FadB
2158905	0	C	SNP	A	77	89	163	100	166	Gly63_ (gga/Tga)	Rv1912c	fadB5	oxidoreductase FadB
2160998	0	G	SNP	A	71	63	133	100	134	Gly179Asp (ggc/gAc)	Rv1915	aceAa	isocitrate lyase AceAa
2161343	1	G	Ins	T	66	73	139	94.56	139		Rv1915	aceAa	isocitrate lyase AceAa
2163790	0	A	SNP	C	55	38	93	98.94	94	Pro1174Pro (cct/ccG)	Rv1917c	PPE34	PPE family protein PPE34
2165286	0	A	SNP	C	82	97	177	100	179	Ser676Ala (tca/Gca)	Rv1917c	PPE34	PPE family protein PPE34
2165866	0	G	SNP	C	19	31	50	96.15	52	Pro482Pro (ccc/ccG)	Rv1917c	PPE34	PPE family protein PPE34
2165869	0	G	SNP	C	18	25	42	93.48	46	Gly481Gly (ggc/ggG)	Rv1917c	PPE34	PPE family protein PPE34
2165872	0	A	SNP	C	18	26	44	93.62	47	Val480Val (gtt/gtG)	Rv1917c	PPE34	PPE family protein PPE34
2165875	0	G	SNP	C	18	26	44	93.62	47	Leu479Leu (ctc/ctG)	Rv1917c	PPE34	PPE family protein PPE34
2165877	0	G	SNP	A	18	25	43	93.48	46	Leu479Phe (ctc/Ttc)	Rv1917c	PPE34	PPE family protein PPE34
2165878	0	T	SNP	C	18	26	44	93.62	47	Ala478Ala (gca/gcG)	Rv1917c	PPE34	PPE family protein PPE34
2165884	0	G	SNP	C	18	27	45	95.74	47	Thr476Thr (acc/acG)	Rv1917c	PPE34	PPE family protein PPE34
2165886	0	T	SNP	A	18	27	45	95.74	47	Thr476Ser (acc/Tcc)	Rv1917c	PPE34	PPE family protein PPE34
2165890	0	G	SNP	A	17	24	41	95.35	43	Asn474Asn (aac/aaT)	Rv1917c	PPE34	PPE family protein PPE34
2165891	0	T	SNP	C	18	25	43	95.56	45	Asn474Ser (aac/aGc)	Rv1917c	PPE34	PPE family protein PPE34
2165893	0	G	SNP	C	18	27	45	95.74	47	Ile473Met (atc/atG)	Rv1917c	PPE34	PPE family protein PPE34
2165895	0	T	SNP	C	18	27	43	95.74	47	Ile473Val (atc/Gtc)	Rv1917c	PPE34	PPE family protein PPE34
2165896	0	G	SNP	A	18	25	42	95.56	45	Gly472Gly (ggc/ggT)	Rv1917c	PPE34	PPE family protein PPE34
2165901	0	G	SNP	A	19	31	49	92.59	54	Leu471Leu (ctg/Ttg)	Rv1917c	PPE34	PPE family protein PPE34
2165902	0	C	SNP	A	21	31	50	92.86	56	Gly470Gly (ggg/ggT)	Rv1917c	PPE34	PPE family protein PPE34
2167310	0	A	SNP	G	83	106	186	98.95	191	Met1Thr (atg/aCg)	Rv1917c	PPE34	PPE family protein PPE34
2167926	0	A	SNP	G	91	88	178	100	179	Leu896Ser (ttg/tCg)	Rv1918c	PPE35	PPE family protein PPE35
2172526	0	A	SNP	C	74	84	158	99.37	159	_424Gly (tga/Gga)	Rv1921c	lppF	lipoprotein LppF
2173860	0	A	SNP	C	78	68	146	100	146
2180688	0	A	SNP	G	93	87	177	98.9	182	Met177Thr (atg/aCg)	Rv1928c	-	short-chain type dehydrogenase/reductase
2180911	0	G	SNP	T	76	77	150	100	153	Pro103Thr (ccg/Acg)	Rv1928c	-	short-chain type dehydrogenase/reductase
2186127	0	G	SNP	A	124	147	266	100	271	Ala21Val (gcc/gTc)	Rv1934c	fadE17	acyl-CoA dehydrogenase FadE17
2186236	0	C	SNP	T	101	133	229	99.57	235	Pro308Pro (ccg/ccA)	Rv1935c	echA13	enoyl-CoA hydratase EchA13
2187587	0	G	SNP	C	93	95	183	100	188	Gln68His (cag/caC)	Rv1936	-	monooxygenase
2199052	0	C	SNP	G	93	75	164	100	168	Gly5Arg (ggt/Cgt)	Rv1948c	-	hypothetical protein
2207591	1	T	Ins	C	89	72	161	96.41	161
2209465	0	G	SNP	A	81	78	154	98.76	161	Ala47Thr (gcg/Acg)	Rv1966	mce3A	Mce family protein Mce3A
2211826	0	A	SNP	G	93	103	194	100	196	Lys67Lys (aaa/aaG)	Rv1968	mce3C	Mce family protein Mce3C
2216345	0	C	SNP	A	101	117	217	100	218	Pro363Pro (ccc/ccA)	Rv1971	mce3F	Mce family protein Mce3F
2216443	0	C	SNP	A	82	94	173	100	176	Ala396Glu (gcg/gAg)	Rv1971	mce3F	Mce family protein Mce3F
2220512	0	T	SNP	G	96	106	198	100	202	Ser253Ser (tct/tcG)	Rv1977	-	hypothetical protein
2220941	0	G	Del	GAP	75	76	147	90.96	166		Rv1978	-	hypothetical protein
2220942	0	C	Del	GAP	75	76	147	91.52	165		Rv1978	-	hypothetical protein
2220943	0	C	Del	GAP	75	76	147	92.64	163		Rv1978	-	hypothetical protein
2220944	0	A	Del	GAP	75	76	147	93.79	161		Rv1978	-	hypothetical protein
2220945	0	C	Del	GAP	75	76	147	93.79	161		Rv1978	-	hypothetical protein
2220946	0	G	Del	GAP	75	76	147	94.97	159		Rv1978	-	hypothetical protein
2220947	0	A	Del	GAP	75	76	147	100	151		Rv1978	-	hypothetical protein
2220948	0	T	Del	GAP	75	76	147	100	151		Rv1978	-	hypothetical protein
2221584	0	G	SNP	C	72	83	153	99.36	156	Ser226Thr (agt/aCt)	Rv1978	-	hypothetical protein
2223293	0	T	SNP	C	98	77	175	100	175
2228967	0	A	SNP	G	107	88	191	100	195
2229801	0	C	SNP	G	68	81	145	100	149	Pro34Pro (ccg/ccC)	Rv1985c	-	HTH-type transcriptional regulator
2235170	0	A	Del	GAP	15	22	37	97.37	38		Rv1992c	ctpG	cation transporter ATPase G
2235171	0	C	Del	GAP	15	22	37	100	37		Rv1992c	ctpG	cation transporter ATPase G
2235172	0	A	Del	GAP	15	22	37	100	37		Rv1992c	ctpG	cation transporter ATPase G
2235173	0	A	Del	GAP	15	22	37	100	37		Rv1992c	ctpG	cation transporter ATPase G
2235174	0	T	Del	GAP	15	22	37	100	37		Rv1992c	ctpG	cation transporter ATPase G
2235175	0	C	Del	GAP	15	22	37	100	37		Rv1992c	ctpG	cation transporter ATPase G
2235176	0	C	Del	GAP	15	22	37	100	37		Rv1992c	ctpG	cation transporter ATPase G
2235177	0	G	Del	GAP	15	22	37	100	37		Rv1992c	ctpG	cation transporter ATPase G
2235178	0	A	Del	GAP	15	22	37	100	37		Rv1992c	ctpG	cation transporter ATPase G
2235179	0	C	Del	GAP	15	22	37	100	37		Rv1992c	ctpG	cation transporter ATPase G
2235180	0	G	Del	GAP	15	22	37	100	37		Rv1992c	ctpG	cation transporter ATPase G
2235181	0	T	Del	GAP	15	22	37	100	37		Rv1992c	ctpG	cation transporter ATPase G
2235182	0	T	Del	GAP	15	22	37	100	37		Rv1992c	ctpG	cation transporter ATPase G
2235183	0	T	Del	GAP	15	22	37	100	37		Rv1992c	ctpG	cation transporter ATPase G
2235184	0	T	Del	GAP	15	22	37	100	37		Rv1992c	ctpG	cation transporter ATPase G
2235185	0	G	Del	GAP	15	22	37	100	37		Rv1992c	ctpG	cation transporter ATPase G
2235186	0	C	Del	GAP	15	22	37	100	37		Rv1992c	ctpG	cation transporter ATPase G
2235187	0	A	Del	GAP	15	22	37	100	37		Rv1992c	ctpG	cation transporter ATPase G
2235188	0	C	Del	GAP	15	22	37	100	37		Rv1992c	ctpG	cation transporter ATPase G
2235189	0	C	Del	GAP	15	22	37	100	37		Rv1992c	ctpG	cation transporter ATPase G
2235190	0	A	Del	GAP	15	22	37	100	37		Rv1992c	ctpG	cation transporter ATPase G
2235191	0	T	Del	GAP	15	22	37	100	37		Rv1992c	ctpG	cation transporter ATPase G
2235192	0	G	Del	GAP	15	22	37	100	37		Rv1992c	ctpG	cation transporter ATPase G
2235193	0	A	Del	GAP	15	22	37	100	37		Rv1992c	ctpG	cation transporter ATPase G
2235194	0	T	Del	GAP	15	22	37	100	37		Rv1992c	ctpG	cation transporter ATPase G
2235195	0	C	Del	GAP	15	22	37	100	37		Rv1992c	ctpG	cation transporter ATPase G
2235196	0	T	Del	GAP	15	22	37	100	37		Rv1992c	ctpG	cation transporter ATPase G
2235197	0	G	Del	GAP	15	22	37	100	37		Rv1992c	ctpG	cation transporter ATPase G
2235198	0	C	Del	GAP	15	22	37	100	37		Rv1992c	ctpG	cation transporter ATPase G
2235199	0	C	Del	GAP	15	22	37	100	37		Rv1992c	ctpG	cation transporter ATPase G
2235200	0	G	Del	GAP	15	22	37	100	37		Rv1992c	ctpG	cation transporter ATPase G
2235201	0	C	Del	GAP	15	22	37	100	37		Rv1992c	ctpG	cation transporter ATPase G
2235202	0	G	Del	GAP	15	22	37	100	37		Rv1992c	ctpG	cation transporter ATPase G
2235203	0	A	Del	GAP	15	22	37	100	37		Rv1992c	ctpG	cation transporter ATPase G
2235204	0	G	Del	GAP	15	22	37	100	37		Rv1992c	ctpG	cation transporter ATPase G
2235205	0	C	Del	GAP	15	22	37	100	37		Rv1992c	ctpG	cation transporter ATPase G
2235206	0	G	Del	GAP	15	22	37	100	37		Rv1992c	ctpG	cation transporter ATPase G
2235207	0	C	Del	GAP	15	22	37	100	37		Rv1992c	ctpG	cation transporter ATPase G
2235208	0	C	Del	GAP	15	22	37	100	37		Rv1992c	ctpG	cation transporter ATPase G
2235209	0	G	Del	GAP	15	22	37	100	37		Rv1992c	ctpG	cation transporter ATPase G
2235210	0	G	Del	GAP	15	22	37	100	37		Rv1992c	ctpG	cation transporter ATPase G
2235211	0	G	Del	GAP	15	22	37	100	37		Rv1992c	ctpG	cation transporter ATPase G
2235212	0	C	Del	GAP	15	22	37	100	37		Rv1992c	ctpG	cation transporter ATPase G
2235213	0	A	Del	GAP	15	22	37	100	37		Rv1992c	ctpG	cation transporter ATPase G
2235214	0	T	Del	GAP	15	22	37	100	37		Rv1992c	ctpG	cation transporter ATPase G
2235215	0	G	Del	GAP	15	22	37	100	37		Rv1992c	ctpG	cation transporter ATPase G
2235216	0	G	Del	GAP	15	22	37	100	37		Rv1992c	ctpG	cation transporter ATPase G
2235217	0	T	Del	GAP	15	22	37	100	37		Rv1992c	ctpG	cation transporter ATPase G
2235218	0	C	Del	GAP	15	22	37	100	37		Rv1992c	ctpG	cation transporter ATPase G
2235219	0	T	Del	GAP	15	22	37	100	37		Rv1992c	ctpG	cation transporter ATPase G
2235220	0	A	Del	GAP	15	22	37	100	37		Rv1992c	ctpG	cation transporter ATPase G
2235221	0	G	Del	GAP	15	22	37	100	37		Rv1992c	ctpG	cation transporter ATPase G
2235222	0	G	Del	GAP	15	22	37	100	37		Rv1992c	ctpG	cation transporter ATPase G
2235223	0	G	Del	GAP	15	22	37	100	37		Rv1992c	ctpG	cation transporter ATPase G
2235224	0	C	Del	GAP	15	22	37	100	37		Rv1992c	ctpG	cation transporter ATPase G
2235225	0	T	Del	GAP	15	22	37	100	37		Rv1992c	ctpG	cation transporter ATPase G
2235226	0	T	Del	GAP	15	22	37	100	37		Rv1992c	ctpG	cation transporter ATPase G
2235227	0	G	Del	GAP	15	22	37	100	37		Rv1992c	ctpG	cation transporter ATPase G
2235228	0	G	Del	GAP	15	22	37	100	37		Rv1992c	ctpG	cation transporter ATPase G
2235229	0	G	Del	GAP	15	22	37	100	37		Rv1992c	ctpG	cation transporter ATPase G
2235230	0	G	Del	GAP	15	22	37	100	37		Rv1992c	ctpG	cation transporter ATPase G
2235231	0	C	Del	GAP	15	22	37	100	37		Rv1992c	ctpG	cation transporter ATPase G
2235232	0	A	Del	GAP	15	22	37	100	37		Rv1992c	ctpG	cation transporter ATPase G
2244421	0	G	SNP	T	91	74	164	99.4	166	Leu240Met (ctg/Atg)	Rv1999c	-	transporter
2245439	0	C	SNP	T	65	65	129	98.48	132	Tyr77Tyr (tac/taT)	Rv2000	-	hypothetical protein
2245916	0	T	SNP	G	97	80	174	100	177	Ala236Ala (gct/gcG)	Rv2000	-	hypothetical protein
2247677	0	A	SNP	C	79	87	164	100	166	Ile6Ile (ata/atC)	Rv2002	fabG3	20-beta-hydroxysteroid dehydrogenase
2251104	0	G	SNP	A	70	75	141	100	145	Val260Val (gtc/gtT)	Rv2005c	-	universal stress protein
2251999	0	A	SNP	G	88	80	165	100	168
2254481	0	G	SNP	A	79	90	166	98.83	171	Arg827Gln (cgg/cAg)	Rv2006	otsB1	trehalose-6-phosphate phosphatase OtsB
2260100	0	C	SNP	T	104	75	178	100	179
2260525	0	C	SNP	T	157	115	268	100	272
2262620	0	T	SNP	A	40	43	82	100	83	Glu151Asp (gaa/gaT)	Rv2015c	-	hypothetical protein
2262679	0	G	SNP	A	40	41	80	100	81	Leu132Leu (ctg/Ttg)	Rv2015c	-	hypothetical protein
2262698	0	G	SNP	C	33	42	75	100	75	Gly125Gly (ggc/ggG)	Rv2015c	-	hypothetical protein
2262857	0	T	SNP	C	44	29	73	97.33	75	Ser72Ser (tca/tcG)	Rv2015c	-	hypothetical protein
2264782	0	C	SNP	A	108	74	177	100	182	Ala262Glu (gcg/gAg)	Rv2017	-	transcriptional regulator
2265059	0	T	SNP	G	105	99	202	100	204
2269780	0	T	SNP	C	79	107	184	99.47	187	Asp154Gly (gac/gGc)	Rv2024c	-	hypothetical protein
2270102	0	A	SNP	G	72	79	148	100	151	Trp47Arg (tgg/Cgg)	Rv2024c	-	hypothetical protein
2275764	0	G	SNP	A	60	90	144	100	150	Leu221Phe (ctc/Ttc)	Rv2029c	pfkB	6-phosphofructokinase PfkB
2282787	0	C	SNP	T	91	81	172	100	172	Cys312Tyr (tgt/tAt)	Rv2037c	-	transmembrane protein
2284456	0	T	SNP	G	99	87	181	100	186	Glu114Ala (gag/gCg)	Rv2038c	-	sugar ABC transporter ATP-binding protein
2285251	0	C	SNP	A	74	86	159	100	160	Val131Phe (gtc/Ttc)	Rv2039c	-	sugar ABC transporter permease
2285558	0	G	SNP	A	83	80	162	97.6	167	Cys28Cys (tgc/tgT)	Rv2039c	-	sugar ABC transporter permease
2287121	0	A	SNP	G	79	96	174	100	175	Asp242Asp (gat/gaC)	Rv2041c	-	sugar ABC transporter substrate-binding lipoprotein
2289047	0	G	SNP	A	77	87	163	100	164	Ser65Ser (tcc/tcT)	Rv2043c	pncA	pyrazinamidase/nicotinamidase PncA		phylo (Delhi/CAS)	pyrazinamide (PZA)
2289366	0	G	Del	GAP	82	93	168	98.87	177		Rv2044c	-	hypothetical protein
2296042	0	G	SNP	C	100	109	207	96.31	217	Pro3649Ala (ccg/Gcg)	Rv2048c	pks12	polyketide synthase
2296876	0	C	SNP	G	90	73	162	99.39	164	Gly3371Arg (ggt/Cgt)	Rv2048c	pks12	polyketide synthase
2300546	0	A	SNP	T	86	79	163	100	165	His2147Gln (cat/caA)	Rv2048c	pks12	polyketide synthase
2300552	0	T	SNP	G	79	75	153	99.35	155	Pro2145Pro (cca/ccC)	Rv2048c	pks12	polyketide synthase
2300555	0	A	SNP	G	80	76	155	100	156	Asp2144Asp (gat/gaC)	Rv2048c	pks12	polyketide synthase
2301782	0	T	SNP	C	39	9	48	100	48	Val1735Val (gta/gtG)	Rv2048c	pks12	polyketide synthase
2306472	0	T	SNP	C	88	90	168	100	178	Tyr172Cys (tac/tGc)	Rv2048c	pks12	polyketide synthase
2307587	0	G	Del	GAP	64	69	132	92.36	144
2307588	0	T	Del	GAP	64	69	132	93.01	143
2307589	0	C	Del	GAP	64	69	132	93.01	143
2307590	0	G	Del	GAP	64	69	132	100	133
2309203	0	G	SNP	A	101	82	176	99.46	184	Ala518Val (gca/gTa)	Rv2051c	ppm1	polyprenol-monophosphomannose synthase
2311099	0	C	SNP	G	131	130	256	100	261	Pro473Pro (ccg/ccC)	Rv2052c	-	hypothetical protein
2311418	0	G	SNP	A	127	109	230	99.58	237	Ala367Val (gct/gTt)	Rv2052c	-	hypothetical protein
2325028	0	C	SNP	T	81	69	150	98.68	152	Trp281_ (tgg/tgA)	Rv2067c	-	hypothetical protein
2325320	0	T	SNP	C	101	89	189	100	190	Asp184Gly (gat/gGt)	Rv2067c	-	hypothetical protein
2328543	0	T	SNP	C	128	99	221	100	227	Ile145Met (ata/atG)	Rv2071c	cobM	precorrin-4 C(11)-methyltransferase
2329533	0	A	SNP	G	125	129	251	100	254	Leu205Pro (ctc/cCc)	Rv2072c	cobL	precorrin-6Y C(5,15)-methyltransferase
2331620	0	A	SNP	C	100	110	209	100	210	Gly420Gly (ggt/ggG)	Rv2075c	-	hypothetical protein
2331789	0	G	SNP	T	121	115	233	100	236	Pro364Gln (ccg/cAg)	Rv2075c	-	hypothetical protein
2333215	0	C	SNP	T	98	72	167	100	170	Cys25Tyr (tgc/tAc)	Rv2076c	-	hypothetical protein
2334007	0	A	SNP	G	78	87	162	100	165	Ala96Ala (gct/gcC)	Rv2077c	-	transmembrane protein
2335075	0	A	SNP	G	85	83	166	100	168	Glu6Gly (gaa/gGa)	Rv2078	-	hypothetical protein
2335080	0	T	SNP	C	83	82	165	100	165	Leu8Leu (ttg/Ctg)	Rv2078	-	hypothetical protein
2335494	0	A	SNP	G	94	80	171	100	174	Tyr47Cys (tac/tGc)	Rv2079	-	hypothetical protein
2338195	0	C	Del	GAP	42	46	87	80.73	109		Rv2081c	-	transmembrane protein
2338866	0	T	SNP	G	86	90	173	98.88	178	Leu53Arg (ctg/cGg)	Rv2082	-	hypothetical protein
2338912	0	A	SNP	C	90	88	173	97.8	182	Arg68Arg (cga/cgC)	Rv2082	-	hypothetical protein
2338990	0	G	SNP	C	82	91	165	100	173	Ala94Ala (gcg/gcC)	Rv2082	-	hypothetical protein
2338994	0	G	SNP	A	82	90	171	100	172	Ala96Thr (gcg/Acg)	Rv2082	-	hypothetical protein
2339240	0	G	SNP	A	81	84	164	100	165	Gly178Ser (ggt/Agt)	Rv2082	-	hypothetical protein
2339261	0	G	SNP	C	5	4	9	90	10	Ala185Pro (gcg/Ccg)	Rv2082	-	hypothetical protein
2340621	0	C	SNP	G	91	95	177	100	186	Pro638Arg (ccc/cGc)	Rv2082	-	hypothetical protein
2341636	0	C	SNP	G	130	131	258	100	261	Leu256Val (ctg/Gtg)	Rv2083	-	hypothetical protein
2342649	1	A	Ins	G	64	77	141	80.57	141		Rv2084	-	hypothetical protein
2342649	2	A	Ins	G	64	77	141	80.57	141		Rv2084	-	hypothetical protein
2342649	3	A	Ins	C	64	75	139	79.43	140		Rv2084	-	hypothetical protein
2342649	4	A	Ins	G	64	76	140	80	140		Rv2084	-	hypothetical protein
2342649	5	A	Ins	T	63	76	139	79.43	139		Rv2084	-	hypothetical protein
2342649	6	A	Ins	A	63	76	139	79.43	139		Rv2084	-	hypothetical protein
2342649	7	A	Ins	C	63	76	139	79.43	139		Rv2084	-	hypothetical protein
2342649	8	A	Ins	A	63	76	139	79.43	139		Rv2084	-	hypothetical protein
2342649	9	A	Ins	C	63	76	139	79.43	139		Rv2084	-	hypothetical protein
2342649	10	A	Ins	A	63	76	139	79.43	139		Rv2084	-	hypothetical protein
2342649	11	A	Ins	C	63	76	139	79.43	139		Rv2084	-	hypothetical protein
2344246	0	G	SNP	C	105	73	177	100	178
2345037	0	C	SNP	A	132	106	237	99.58	239	Leu209Leu (ctc/ctA)	Rv2088	pknJ	transmembrane serine/threonine-protein kinase PknJ
2345085	0	A	SNP	C	124	110	228	98.73	237	Ala225Ala (gca/gcC)	Rv2088	pknJ	transmembrane serine/threonine-protein kinase PknJ
2346929	0	C	SNP	T	99	87	182	99.47	187	Leu132Leu (ctg/ctA)	Rv2089c	pepE	dipeptidase PepE
2348446	0	C	SNP	G	112	130	241	99.59	243	Phe358Leu (ttc/ttG)	Rv2090	-	5'-3' exonuclease
2348708	0	G	SNP	A	97	97	191	99.49	195	Val195Val (gtc/gtT)	Rv2091c	-	membrane protein
2353385	0	G	SNP	C	111	93	201	99.51	205	Gln311Glu (cag/Gag)	Rv2095c	pafC	proteasome accessory factor C
2357269	0	G	Del	GAP	127	108	242	83.04	283
2357270	0	C	Del	GAP	127	108	242	83.93	280
2357271	0	C	Del	GAP	127	108	242	83.33	282
2357272	0	G	Del	GAP	125	107	239	84.67	274
2357273	0	C	Del	GAP	125	107	239	85.93	270
2357274	0	C	Del	GAP	125	107	239	86.25	269
2357536	0	C	SNP	T	121	148	259	98.9	272
2358029	1	T	Ins	G	88	115	203	95.31	203
2361604	0	C	SNP	G	147	135	280	100	282	Val455Val (gtc/gtG)	Rv2101	helZ	helicase HelZ
2362041	0	C	SNP	A	107	117	217	100	224	Pro601Gln (ccg/cAg)	Rv2101	helZ	helicase HelZ
2367061	0	A	Del	GAP	97	68	163	98.21	168
2368565	0	A	Del	GAP	78	73	151	100	151
2369186	0	G	SNP	C	81	89	170	100	170	Arg182Gly (cgt/Ggt)	Rv2109c	prcA	proteasome subunit alpha
2369326	0	C	SNP	G	66	78	143	100	144	Arg135Pro (cgc/cCc)	Rv2109c	prcA	proteasome subunit alpha
2381100	0	G	SNP	A	76	68	141	97.96	147	Pro10Pro (ccg/ccA)	Rv2123	PPE37	PPE family protein PPE37
2382287	0	C	Del	GAP	75	75	150	96.15	156		Rv2123	PPE37	PPE family protein PPE37
2382289	0	G	SNP	T	78	74	152	99.35	153	Asp407Tyr (gac/Tac)	Rv2123	PPE37	PPE family protein PPE37
2386389	0	G	SNP	A	88	110	193	100	198	Gly33Ser (ggc/Agc)	Rv2125	-	hypothetical protein
2387733	0	T	SNP	C	114	69	181	99.46	184	Glu80Glu (gaa/gaG)	Rv2126c	PE_PGRS37	PE-PGRS family protein PE_PGRS37
2388641	0	G	SNP	A	87	115	198	100	202	Gly9Asp (ggc/gAc)	Rv2127	ansP1	L-asparagine permease
2402765	0	G	SNP	A	75	95	170	100	170
2413246	0	C	SNP	A	126	133	255	100	259	Val36Leu (gtg/Ttg)	Rv2153c	murG	UDP-N-acetylglucosamine--N-acetylmuramyl- (pentapeptide) pyrophosphoryl-undecaprenol-N-acetylglucosamine transferase
2415656	0	G	SNP	C	128	115	240	100	243	Arg247Gly (cgg/Ggg)	Rv2155c	murD	UDP-N-acetylmuramoylalanine--D-glutamate ligase
2421816	0	A	SNP	G	131	150	277	99.29	283
2421975	1	G	Ins	G	123	123	246	96.47	246
2421975	2	G	Ins	G	122	122	244	95.69	244
2421975	3	G	Ins	A	121	122	243	95.29	244
2421975	4	G	Ins	A	121	122	243	95.29	244
2423398	0	C	SNP	T	135	156	288	98.98	294	Asp481Asn (gac/Aac)	Rv2162c	PE_PGRS38	PE-PGRS family protein PE_PGRS38
2423819	0	C	SNP	G	121	113	222	98.73	237	Gly340Gly (ggg/ggC)	Rv2162c	PE_PGRS38	PE-PGRS family protein PE_PGRS38
2423822	0	A	SNP	G	125	117	237	98.78	245	Gly339Gly (ggt/ggC)	Rv2162c	PE_PGRS38	PE-PGRS family protein PE_PGRS38
2424114	0	C	SNP	A	34	102	124	97.14	140	Arg242Leu (cgc/cTc)	Rv2162c	PE_PGRS38	PE-PGRS family protein PE_PGRS38
2424151	0	C	SNP	A	31	97	116	98.46	130	Ala230Ser (gca/Tca)	Rv2162c	PE_PGRS38	PE-PGRS family protein PE_PGRS38
2424925	0	A	SNP	G	100	112	212	100	212
2425471	0	T	SNP	C	78	103	180	100	181	Arg539Arg (cga/cgG)	Rv2163c	pbpB	penicillin-binding membrane protein PbpB
2434749	0	C	SNP	T	74	74	147	100	148
2440926	0	G	SNP	T	80	68	144	99.33	149	Asp265Glu (gac/gaA)	Rv2178c	aroG	phospho-2-dehydro-3-deoxyheptonate aldolase AroG
2440935	0	G	SNP	C	71	69	137	98.59	142	Ser262Ser (tcc/tcG)	Rv2178c	aroG	phospho-2-dehydro-3-deoxyheptonate aldolase AroG
2443541	0	C	SNP	T	80	86	164	99.4	167	Phe80Phe (ttc/ttT)	Rv2181	-	alpha-(1-2)-phosphatidylinositol mannoside mannosyltransferase
2448458	0	C	SNP	T	84	85	168	100	169	Thr100Ile (acc/aTc)	Rv2187	fadD15	long-chain-fatty-acid--CoA ligase FadD15
2449826	0	C	SNP	G	87	89	172	98.88	178	Ser556Trp (tcg/tGg)	Rv2187	fadD15	long-chain-fatty-acid--CoA ligase FadD15
2452452	0	G	SNP	A	152	123	272	98.92	278	Thr274Met (acg/aTg)	Rv2190c	-	endopeptidase
2462871	0	G	SNP	A	108	105	208	99.53	214	Ala59Ala (gcc/gcT)	Rv2198c	mmpS3	membrane protein MmpS3
2470591	0	A	SNP	C	87	122	208	99.52	210
2472029	0	T	SNP	G	148	142	286	99.66	291	Trp207Gly (tgg/Ggg)	Rv2207	cobT	nicotinate-nucleotide-dimethylbenzimidazolphosphoribosyltransferase
2477174	0	T	SNP	C	71	69	137	99.29	141	Gln3Arg (cag/cGg)	Rv2211c	gcvT	aminomethyltransferase
2477984	0	G	SNP	A	121	89	206	100	210	Ser265Ser (tcg/tcA)	Rv2212	-	adenylyl cyclase
2478619	0	G	SNP	A	114	136	245	99.6	251	Leu94Leu (ctg/ctA)	Rv2213	pepB	cytosol aminopeptidase
2480809	0	G	SNP	C	88	96	180	98.92	186	Ala298Gly (gcc/gGc)	Rv2214c	ephD	oxidoreductase EphD
2488343	0	G	SNP	A	84	89	172	98.86	175	Gln243Gln (cag/caA)	Rv2220	glnA1	glutamine synthetase
2494430	0	C	SNP	G	80	78	157	100	158	Gly324Arg (ggc/Cgc)	Rv2223c	-	carboxylesterase B
2499726	0	G	SNP	A	69	62	129	100	131	Asp299Asn (gat/Aat)	Rv2226	-	hypothetical protein
2504177	0	C	SNP	T	93	107	197	100	200	Glu144Glu (gag/gaA)	Rv2230c	-	GTP cyclohydrolase
2509140	0	G	SNP	C	102	142	236	100	244	Ser79Cys (tcc/tGc)	Rv2236c	cobD	cobalamin biosynthesis transmembrane protein CobD
2509722	0	A	SNP	G	98	99	189	100	197	Pro78Pro (cca/ccG)	Rv2237	-	hypothetical protein
2516271	0	T	SNP	C	99	128	226	99.56	228	Met323Thr (atg/aCg)	Rv2242	-	hypothetical protein
2516567	0	G	SNP	C	80	96	175	100	176
2521342	0	T	SNP	C	73	94	161	100	167	Asp200Asp (gat/gaC)	Rv2247	accD6	acetyl-/propionyl-CoA carboxylase subunit beta
2523205	1	G	Ins	C	75	93	168	92.82	169
2523205	2	G	Ins	G	75	94	169	93.37	169
2523205	3	G	Ins	C	75	93	168	92.82	169
2525723	0	G	Del	GAP	74	105	174	95.21	188		Rv2251	-	flavoprotein
2526974	0	T	SNP	C	75	84	157	100	159	Pro470Pro (cct/ccC)	Rv2251	-	flavoprotein
2529680	0	A	SNP	G	88	100	184	100	188	Thr65Thr (act/acC)	Rv2256c	-	hypothetical protein
2531742	0	A	SNP	G	88	89	174	100	177	Ala52Ala (gct/gcC)	Rv2258c	-	transcriptional regulator
2533377	0	T	SNP	C	129	109	235	100	238	Asp16Asp (gat/gaC)	Rv2260	-	hypothetical protein
2534563	0	G	Del	GAP	82	80	154	97.59	166
2534564	0	A	Del	GAP	82	79	154	97.58	165
2536312	0	C	SNP	T	94	107	193	100	201	Arg224Arg (cgc/cgT)	Rv2263	-	oxidoreductase
2536625	1	C	Ins	G	126	103	229	89.11	229		Rv2264c	-	hypothetical protein
2540554	0	T	SNP	C	98	108	202	99.52	207	Ser151Pro (tcg/Ccg)	Rv2266	cyp124	cytochrome P450 Cyp124
2541477	0	C	SNP	G	88	90	178	99.44	179
2542543	0	G	SNP	A	90	101	190	100	191	Arg90Cys (cgt/Tgt)	Rv2267c	-	hypothetical protein
2552009	0	G	SNP	A	90	78	162	97.11	173
2559368	0	C	SNP	A	77	111	184	98.43	191	Ala68Ser (gcg/Tcg)	Rv2286c	-	hypothetical protein
2562644	0	G	SNP	T	91	78	166	97.69	173	Ala16Ser (gcg/Tcg)	Rv2290	lppO	lipoprotein LppO
2564368	1	G	Ins	C	66	59	125	96.9	125		Rv2293c	-	hypothetical protein
2566766	1	C	Ins	G	76	78	154	94.48	155
2566768	0	A	SNP	C	72	78	150	100	150
2573756	0	C	SNP	A	76	65	140	99.3	142
2578626	0	A	SNP	G	104	124	223	100	228	Met24Thr (atg/aCg)	Rv2307c	-	hypothetical protein
2586127	0	A	SNP	G	74	67	140	100	141	Gly388Gly (ggt/ggC)	Rv2314c	-	hypothetical protein
2589216	0	G	SNP	C	77	65	142	99.3	143	Val127Leu (gtg/Ctg)	Rv2316	uspA	sugar ABC transporter permease UspA
2591172	0	G	SNP	A	85	95	177	100	180	Ala219Thr (gcc/Acc)	Rv2318	uspC	sugar ABC transporter substrate-binding lipoprotein UspC
2598400	0	A	SNP	G	107	93	199	100	200	Asn516Asn (aat/aaC)	Rv2326c	-	ABC transporter ATP-binding protein
2600260	0	A	SNP	G	126	131	255	100	257	Arg91Arg (cga/cgG)	Rv2327	-	hypothetical protein
2601576	0	T	SNP	G	87	113	197	100	200	Ser282Arg (agt/agG)	Rv2328	PE23	PE family protein PE23
2604158	0	A	Del	GAP	55	53	110	75.52	143		Rv2330c	lppP	lipoprotein LppP
2604159	0	G	Del	GAP	55	53	110	75.52	143		Rv2330c	lppP	lipoprotein LppP
2604160	0	T	Del	GAP	55	53	110	76.06	142		Rv2330c	lppP	lipoprotein LppP
2604161	0	G	Del	GAP	55	53	110	76.06	142		Rv2330c	lppP	lipoprotein LppP
2604162	0	C	Del	GAP	55	53	110	77.7	139		Rv2330c	lppP	lipoprotein LppP
2604163	0	C	Del	GAP	55	53	110	78.26	138		Rv2330c	lppP	lipoprotein LppP
2604164	0	A	Del	GAP	55	53	110	78.26	138		Rv2330c	lppP	lipoprotein LppP
2604165	0	A	Del	GAP	55	53	110	80	135		Rv2330c	lppP	lipoprotein LppP
2606122	0	A	Del	GAP	81	71	151	93.83	162		Rv2332	mez	malate oxidoreductase
2606123	0	T	Del	GAP	81	71	151	94.41	161		Rv2332	mez	malate oxidoreductase
2606124	0	G	Del	GAP	81	71	151	95.6	159		Rv2332	mez	malate oxidoreductase
2606125	0	G	Del	GAP	81	71	151	98.7	154		Rv2332	mez	malate oxidoreductase
2608117	0	C	SNP	A	83	82	162	98.8	167	Asp69Tyr (gac/Tac)	Rv2333c	stp	multidrug resistance protein
2612632	0	C	SNP	A	91	105	196	100	196	Gly119Val (ggc/gTc)	Rv2337c	-	hypothetical protein
2615413	0	A	SNP	G	79	85	163	99.39	165	Thr241Ala (acc/Gcc)	Rv2339	mmpL9	transmembrane transport protein MmpL9
2619271	0	T	SNP	C	85	93	174	99.44	179
2624986	0	T	SNP	G	123	126	248	99.6	250	Val389Gly (gtg/gGg)	Rv2345	-	transmembrane protein
2625924	0	T	SNP	C	81	78	157	98.76	161	Ala83Ala (gca/gcG)	Rv2346c	esxO	ESAT-6 like protein EsxO
2626095	0	C	SNP	G	80	92	169	89.58	192	Ala26Ala (gcg/gcC)	Rv2346c	esxO	ESAT-6 like protein EsxO
2626513	0	T	SNP	A	45	38	81	100	83	Thr3Ser (aca/Tca)	Rv2347c	esxP	ESAT-6 like protein EsxP
2626514	0	T	SNP	G	44	39	81	100	83	Ala2Ala (gca/gcC)	Rv2347c	esxP	ESAT-6 like protein EsxP
2626600	0	G	SNP	A	67	47	112	100	114
2627946	0	A	SNP	G	85	58	141	99.31	144	Arg251Arg (cgt/cgC)	Rv2349c	plcC	phospholipase C
2631009	1	G	Ins	G	81	66	147	86.98	147		Rv2351c	plcA	membrane-associated phospholipase A
2631009	2	G	Ins	T	80	66	146	86.39	147		Rv2351c	plcA	membrane-associated phospholipase A
2631009	3	G	Ins	G	81	66	147	86.98	147		Rv2351c	plcA	membrane-associated phospholipase A
2631009	4	G	Ins	C	81	66	147	86.98	147		Rv2351c	plcA	membrane-associated phospholipase A
2631009	5	G	Ins	C	81	66	147	86.98	147		Rv2351c	plcA	membrane-associated phospholipase A
2632341	1	C	Ins	A	73	86	159	95.78	159
2632362	0	T	SNP	C	77	85	162	100	162
2637122	0	G	SNP	A	97	105	199	99.02	204
2637541	0	C	SNP	T	93	96	189	100	189
2642383	0	C	SNP	T	89	95	179	98.92	186	Ala66Thr (gcc/Acc)	Rv2360c	-	hypothetical protein
2652254	0	G	SNP	C	127	123	248	98.43	254	Ala191Gly (gct/gGt)	Rv2372c	-	rRNA small subunit methyltransferase E
2656225	0	A	SNP	G	104	78	182	100	182	Val69Ala (gtc/gCc)	Rv2377c	-	hypothetical protein
2656635	0	G	SNP	A	86	77	160	99.39	164	Pro357Ser (ccg/Tcg)	Rv2378c	mbtG	L-lysine N6-monooxygenase
2660319	0	C	SNP	G	98	89	185	100	187	Glu589Asp (gag/gaC)	Rv2379c	mbtF	peptide synthetase
2661039	0	G	SNP	A	89	100	189	100	189	Ile349Ile (atc/atT)	Rv2379c	mbtF	peptide synthetase
2680658	0	T	SNP	G	69	76	142	100	145	Thr67Thr (act/acG)	Rv2386a	-	hypothetical protein
2688700	0	C	SNP	T	93	94	187	99.47	188	Pro231Ser (ccg/Tcg)	Rv2394	ggtB	gamma-glutamyltranspeptidase precursor GgtB
2690160	0	A	SNP	G	73	93	165	100	166	Asn30Ser (aac/aGc)	Rv2395	-	integral membrane protein
2695378	0	C	SNP	G	99	82	180	100	181	Gly141Ala (ggc/gCc)	Rv2398c	cysW	sulfate ABC transporter permease CysW
2697489	0	C	SNP	T	85	83	166	100	168	Ala76Thr (gcg/Acg)	Rv2400c	subI	sulfate ABC transporter substrate-binding lipoprotein SubI
2700222	0	T	SNP	C	72	86	155	99.37	159	Leu565Pro (ctg/cCg)	Rv2402	-	trehalase
2701098	0	G	SNP	T	82	87	169	100	169	Leu65Ile (ctt/Att)	Rv2403c	lppR	lipoprotein LppR
2704884	1	A	Ins	C	71	103	174	98.86	174		Rv2407	-	ribonuclease Z
2704884	2	A	Ins	A	71	102	173	98.3	174		Rv2407	-	ribonuclease Z
2704884	3	A	Ins	G	69	102	171	97.16	172		Rv2407	-	ribonuclease Z
2704884	4	A	Ins	C	69	101	170	96.59	171		Rv2407	-	ribonuclease Z
2704884	5	A	Ins	G	69	99	168	95.45	168		Rv2407	-	ribonuclease Z
2704884	6	A	Ins	A	68	94	162	92.05	163		Rv2407	-	ribonuclease Z
2704884	7	A	Ins	C	68	95	163	92.61	163		Rv2407	-	ribonuclease Z
2712328	0	C	SNP	T	96	125	217	100	221	Pro183Pro (ccg/ccA)	Rv2414c	-	hypothetical protein
2713795	0	C	SNP	T	101	74	171	100	175
2718852	0	T	SNP	G	61	71	131	99.25	133
2720069	0	G	SNP	A	74	62	135	100	136	Gly158Glu (ggg/gAg)	Rv2423	-	hypothetical protein
2720444	0	C	SNP	T	69	80	147	98.03	152	Ser283Phe (tct/tTt)	Rv2423	-	hypothetical protein
2720952	0	T	SNP	C	5	35	38	100	40	Thr276Ala (acc/Gcc)	Rv2424c	-	transposase
2720954	0	G	SNP	A	6	34	40	100	40	Thr275Ile (acc/aTc)	Rv2424c	-	transposase
2721562	0	C	SNP	G	89	94	180	97.34	188	Ala72Ala (gcg/gcC)	Rv2424c	-	transposase
2723506	0	T	SNP	C	107	101	206	99.05	210	Leu226Leu (tta/ttG)	Rv2426c	-	hypothetical protein
2724194	0	C	Del	GAP	62	82	150	75.39	191
2724195	0	C	Del	GAP	62	82	150	75	192
2724196	0	T	Del	GAP	62	82	150	76.6	188
2724197	0	C	Del	GAP	62	82	150	78.26	184
2724198	0	T	Del	GAP	61	82	150	78.14	183
2724199	0	A	Del	GAP	61	82	150	79.44	180
2724200	0	G	Del	GAP	61	82	151	80.34	178
2726105	0	G	SNP	A	78	111	188	100	189						phylo (Delhi/CAS, 3)	isoniazid (INH)
2729058	0	A	SNP	C	94	84	176	100	178	Leu26Arg (ctg/cGg)	Rv2433c	-	hypothetical protein
2734074	0	T	SNP	C	117	140	257	100	257	Val282Ala (gtc/gCc)	Rv2436	rbsK	ribokinase RbsK
2737572	0	C	SNP	A	125	143	261	100	268	Ala226Ser (gcg/Tcg)	Rv2439c	proB	glutamate 5-kinase protein
2738221	0	G	SNP	A	101	132	233	100	233	Ile9Ile (atc/atT)	Rv2439c	proB	glutamate 5-kinase protein
2740693	0	T	SNP	C	62	66	128	100	128
2751804	0	C	SNP	T	101	96	196	100	197	Arg126Gln (cgg/cAg)	Rv2450c	rpfE	resuscitation-promoting factor RpfE
2752698	0	C	SNP	A	63	93	155	100	156
2753869	0	A	SNP	G	107	91	192	99.5	199	Val293Ala (gtg/gCg)	Rv2454c	-	2-oxoglutarate oxidoreductase subunit KorB
2760152	0	A	SNP	G	80	114	190	100	194	Tyr125Cys (tac/tGc)	Rv2458	mmuM	homocysteine S-methyltransferase MmuM
2771383	0	A	SNP	G	108	117	225	99.56	226	Ser800Gly (agc/Ggc)	Rv2467	pepN	aminopeptidase PepN
2779136	0	T	SNP	C	102	79	179	100	181	Ser1043Gly (agc/Ggc)	Rv2476c	gdh	NAD-dependent glutamate dehydrogenase
2782498	0	G	SNP	A	62	75	136	100	137	Asp515Asp (gac/gaT)	Rv2477c	-	macrolide ABC transporter ATP-binding protein
2786952	0	A	SNP	G	86	90	170	100	176	Cys778Arg (tgc/Cgc)	Rv2482c	plsB2	glycerol-3-phosphate acyltransferase
2791098	0	C	SNP	T	72	85	154	100	157	Gly466Asp (ggt/gAt)	Rv2484c	-	diacyglycerol O-acyltransferase
2795974	0	T	Del	GAP	42	50	96	94.85	97		Rv2487c	PE_PGRS42	PE-PGRS family protein PE_PGRS42
2795975	0	T	Del	GAP	43	50	96	97.89	95		Rv2487c	PE_PGRS42	PE-PGRS family protein PE_PGRS42
2795976	0	G	Del	GAP	43	50	96	94.9	98		Rv2487c	PE_PGRS42	PE-PGRS family protein PE_PGRS42
2795977	0	C	Del	GAP	43	50	96	94.9	98		Rv2487c	PE_PGRS42	PE-PGRS family protein PE_PGRS42
2795978	0	C	Del	GAP	43	50	96	95.88	97		Rv2487c	PE_PGRS42	PE-PGRS family protein PE_PGRS42
2795979	0	G	Del	GAP	43	50	96	97.89	95		Rv2487c	PE_PGRS42	PE-PGRS family protein PE_PGRS42
2795980	0	C	Del	GAP	43	50	96	97.89	95		Rv2487c	PE_PGRS42	PE-PGRS family protein PE_PGRS42
2795981	0	C	Del	GAP	43	50	96	97.89	95		Rv2487c	PE_PGRS42	PE-PGRS family protein PE_PGRS42
2795982	0	C	Del	GAP	43	50	96	100	93		Rv2487c	PE_PGRS42	PE-PGRS family protein PE_PGRS42
2795983	0	G	Del	GAP	43	50	96	100	93		Rv2487c	PE_PGRS42	PE-PGRS family protein PE_PGRS42
2795984	0	C	Del	GAP	43	50	96	100	93		Rv2487c	PE_PGRS42	PE-PGRS family protein PE_PGRS42
2795985	0	G	Del	GAP	43	50	96	100	93		Rv2487c	PE_PGRS42	PE-PGRS family protein PE_PGRS42
2795986	0	C	Del	GAP	43	50	96	100	93		Rv2487c	PE_PGRS42	PE-PGRS family protein PE_PGRS42
2795987	0	C	Del	GAP	43	50	96	100	93		Rv2487c	PE_PGRS42	PE-PGRS family protein PE_PGRS42
2795988	0	G	Del	GAP	43	50	96	100	93		Rv2487c	PE_PGRS42	PE-PGRS family protein PE_PGRS42
2795989	0	C	Del	GAP	43	50	96	100	93		Rv2487c	PE_PGRS42	PE-PGRS family protein PE_PGRS42
2795990	0	C	Del	GAP	43	50	96	100	93		Rv2487c	PE_PGRS42	PE-PGRS family protein PE_PGRS42
2795991	0	G	Del	GAP	43	50	96	100	93		Rv2487c	PE_PGRS42	PE-PGRS family protein PE_PGRS42
2795992	0	G	Del	GAP	43	50	96	100	93		Rv2487c	PE_PGRS42	PE-PGRS family protein PE_PGRS42
2795993	0	T	Del	GAP	43	49	96	98.92	93		Rv2487c	PE_PGRS42	PE-PGRS family protein PE_PGRS42
2798595	0	C	SNP	T	147	138	277	99.3	287	Ala762Ala (gcg/gcA)	Rv2488c	-	LuxR family transcriptional regulator
2803139	0	C	Del	GAP	118	109	225	83.76	271		Rv2490c	PE_PGRS43	PE-PGRS family protein PE_PGRS43
2803140	0	C	Del	GAP	118	109	225	85.02	267		Rv2490c	PE_PGRS43	PE-PGRS family protein PE_PGRS43
2803141	0	A	Del	GAP	118	109	225	85.34	266		Rv2490c	PE_PGRS43	PE-PGRS family protein PE_PGRS43
2803142	0	C	Del	GAP	118	109	225	85.98	264		Rv2490c	PE_PGRS43	PE-PGRS family protein PE_PGRS43
2803143	0	C	Del	GAP	118	109	225	85.66	265		Rv2490c	PE_PGRS43	PE-PGRS family protein PE_PGRS43
2803144	0	G	Del	GAP	118	109	225	86.31	263		Rv2490c	PE_PGRS43	PE-PGRS family protein PE_PGRS43
2803145	0	G	Del	GAP	118	109	225	86.64	262		Rv2490c	PE_PGRS43	PE-PGRS family protein PE_PGRS43
2803146	0	C	Del	GAP	118	109	225	86.97	261		Rv2490c	PE_PGRS43	PE-PGRS family protein PE_PGRS43
2803147	0	A	Del	GAP	119	109	225	87.36	261		Rv2490c	PE_PGRS43	PE-PGRS family protein PE_PGRS43
2805148	0	G	SNP	A	68	20	83	95.65	92	Ala363Ala (gcc/gcT)	Rv2490c	PE_PGRS43	PE-PGRS family protein PE_PGRS43
2807486	0	C	SNP	A	71	80	146	100	151	Ala70Asp (gcc/gAc)	Rv2492	-	hypothetical protein
2809621	0	T	SNP	C	106	128	228	100	234	Thr107Ala (acc/Gcc)	Rv2495c	bkdC	branched-chain keto acid dehydrogenase E2 component
2817747	0	G	SNP	A	92	102	191	100	194	Ala243Val (gct/gTt)	Rv2502c	accD1	acetyl-/propionyl-CoA carboxylase subunit beta
2818837	0	A	SNP	G	77	74	150	100	151	Gly97Gly (ggt/ggC)	Rv2503c	scoB	succinyl-CoA:3-ketoacid-CoA transferase subunit B
2821342	0	C	SNP	T	83	86	168	100	169	Ala85Ala (gcg/gcA)	Rv2505c	fadD35	fatty-acid--CoA ligase FadD35
2823852	0	C	SNP	T	65	71	135	99.27	137	Ala248Thr (gcg/Acg)	Rv2508c	-	integral membrane protein
2825466	0	G	SNP	A	83	74	156	100	157	Lys263Lys (aag/aaA)	Rv2509	-	short-chain type dehydrogenase/reductase
2827984	0	G	SNP	T	90	71	159	100	161
2828019	0	T	SNP	C	75	81	154	100	156
2830525	0	C	SNP	A	82	70	150	99.35	153	Thr122Lys (acg/aAg)	Rv2513	-	hypothetical protein
2836773	0	C	SNP	T	93	77	169	99.42	171	Ser330Leu (tcg/tTg)	Rv2519	PE26	PE family protein PE26
2840999	0	C	SNP	G	118	107	221	100	225	Ser2778Ser (tcg/tcC)	Rv2524c	fas	fatty acid synthase
2841022	0	A	SNP	G	109	112	218	100	221	Cys2771Arg (tgc/Cgc)	Rv2524c	fas	fatty acid synthase
2847281	0	A	SNP	G	110	111	220	100	221	Asp684Asp (gat/gaC)	Rv2524c	fas	fatty acid synthase
2855259	0	A	SNP	G	100	82	180	100	182	Ala841Ala (gct/gcC)	Rv2531c	-	amino acid decarboxylase
2865760	0	A	SNP	G	96	111	205	100	207	Thr211Ala (acc/Gcc)	Rv2542	-	hypothetical protein
2865882	0	T	SNP	C	96	100	194	100	196	Val251Val (gtt/gtC)	Rv2542	-	hypothetical protein
2867207	0	C	SNP	G	78	68	145	99.32	147	Ala28Ala (gcc/gcG)	Rv2544	lppB	lipoprotein LppB
2867230	0	G	SNP	A	58	55	110	100	113	Gly36Asp (ggc/gAc)	Rv2544	lppB	lipoprotein LppB
2867231	0	C	SNP	T	56	54	109	100	110	Gly36Gly (ggc/ggT)	Rv2544	lppB	lipoprotein LppB
2867236	0	A	SNP	G	60	55	113	99.14	116	Asn38Ser (aac/aGc)	Rv2544	lppB	lipoprotein LppB
2867240	0	C	SNP	T	62	57	118	99.17	120	Pro39Pro (ccc/ccT)	Rv2544	lppB	lipoprotein LppB
2867245	0	A	SNP	C	64	59	123	99.19	124	Lys41Thr (aaa/aCa)	Rv2544	lppB	lipoprotein LppB
2867251	0	C	SNP	G	66	59	123	100	125	Pro43Arg (ccg/cGg)	Rv2544	lppB	lipoprotein LppB
2867254	0	A	SNP	G	71	61	128	99.25	133	His44Arg (cac/cGc)	Rv2544	lppB	lipoprotein LppB
2867263	0	G	SNP	A	82	76	157	99.37	159	Gly47Asp (ggc/gAc)	Rv2544	lppB	lipoprotein LppB
2868716	0	C	SNP	T	78	72	149	98.68	152	Ala37Ala (gcc/gcT)	Rv2547	vapB19	antitoxin VapB19
2877378	0	G	SNP	C	89	94	182	100	183	Ala103Pro (gcc/Ccc)	Rv2557	-	hypothetical protein
2880702	0	G	SNP	C	77	72	146	100	149	Val210Leu (gtc/Ctc)	Rv2560	-	hypothetical protein
2881337	0	C	SNP	T	94	69	162	100	163
2881569	0	A	SNP	G	83	77	158	99.38	161
2881598	0	G	Del	GAP	65	76	138	92.76	152
2884068	0	A	SNP	C	78	81	156	99.38	160	Met243Leu (atg/Ctg)	Rv2564	glnQ	glutamine ABC transporter ATP-binding protein
2886570	0	A	SNP	G	96	97	189	100	193	Glu66Glu (gaa/gaG)	Rv2566	-	hypothetical protein
2888201	0	T	SNP	C	137	140	276	100	277	Leu610Pro (ctc/cCc)	Rv2566	-	hypothetical protein
2889633	0	T	SNP	C	88	98	185	100	186	Ala1087Ala (gct/gcC)	Rv2566	-	hypothetical protein
2890468	0	C	SNP	G	78	90	167	99.41	169	Pro225Arg (ccc/cGc)	Rv2567	-	hypothetical protein
2891267	0	C	SNP	T	95	86	180	100	181	Gly491Gly (ggc/ggT)	Rv2567	-	hypothetical protein
2891728	0	A	SNP	G	74	85	155	100	159	Gln645Arg (cag/cGg)	Rv2567	-	hypothetical protein
2894208	0	G	SNP	A	99	83	181	100	182	Ser67Ser (agc/agT)	Rv2569c	-	hypothetical protein
2895473	0	A	SNP	G	81	78	158	99.38	160	Phe163Ser (ttc/tCc)	Rv2571c	-	transmembrane protein
2897660	0	T	SNP	C	101	89	188	99.48	191	Ala48Ala (gca/gcG)	Rv2572c	aspS	aspartate--tRNA ligase
2898522	0	T	SNP	C	112	100	210	100	212	Tyr160Tyr (tat/taC)	Rv2573	-	2-dehydropantoate 2-reductase
2903050	0	G	SNP	A	89	91	176	100	180	Thr161Ile (acc/aTc)	Rv2578c	-	hypothetical protein
2910461	0	G	SNP	T	110	93	200	100	203	Ala147Glu (gcg/gAg)	Rv2584c	apt	adenine phosphoribosyltransferase
2910852	0	C	SNP	G	93	94	186	98.94	189	Ala17Pro (gcg/Ccg)	Rv2584c	apt	adenine phosphoribosyltransferase
2911293	0	C	SNP	G	95	104	197	99	201	Cys462Ser (tgt/tCt)	Rv2585c	-	lipoprotein
2912294	0	T	SNP	G	117	83	196	99.01	202	Ala128Ala (gca/gcC)	Rv2585c	-	lipoprotein
2914369	0	C	SNP	T	87	83	169	99.42	171	Ser456Ser (tcg/tcA)	Rv2587c	secD	protein translocase subunit SecD
2923391	0	T	SNP	C	111	105	215	100	216	Pro281Pro (cca/ccG)	Rv2592c	ruvB	Holliday junction ATP-dependent DNA helicase RuvB
2925462	0	T	SNP	A	88	79	165	100	167
2925962	0	T	SNP	C	100	87	180	99.47	188	Cys77Arg (tgc/Cgc)	Rv2596	vapC40	ribonuclease VapC40
2927939	0	T	SNP	C	95	75	169	100	170
2937238	0	C	SNP	A	119	118	235	97.93	242	Ala210Ser (gcg/Tcg)	Rv2609c	-	membrane protein
2939373	0	G	SNP	C	89	96	185	100	185	Ser197Cys (tct/tGt)	Rv2611c	-	phosphatidylinositol mannoside acyltransferase
2939657	0	T	SNP	C	98	91	185	99.47	190	Ile102Met (ata/atG)	Rv2611c	-	phosphatidylinositol mannoside acyltransferase
2941179	0	G	SNP	A	93	87	174	100	180	Arg6Arg (cgc/cgT)	Rv2613c	-	AP-4-A phosphorylase		phylo (Delhi/CAS)
2943675	0	G	SNP	A	132	126	251	99.61	259	Gly437Gly (ggc/ggT)	Rv2615c	PE_PGRS45	PE-PGRS family protein PE_PGRS45
2944515	0	A	SNP	C	134	171	302	99.67	306	Gly157Gly (ggt/ggG)	Rv2615c	PE_PGRS45	PE-PGRS family protein PE_PGRS45
2944524	0	C	SNP	G	118	146	255	86.56	305	Gly154Gly (ggg/ggC)	Rv2615c	PE_PGRS45	PE-PGRS family protein PE_PGRS45
2948524	0	T	SNP	A	122	140	259	100	262	Glu12Val (gag/gTg)	Rv2621c	-	transcriptional regulator
2949251	0	G	SNP	A	84	127	209	99.53	212	Val206Ile (gtt/Att)	Rv2622	-	methyltransferase
2954439	0	T	SNP	C	84	80	161	99.39	165	Arg104Gly (aga/Gga)	Rv2627c	-	hypothetical protein
2958693	0	G	SNP	A	91	118	205	100	209	Ala374Ala (gcg/gcA)	Rv2631	-	RNA-splicing ligase RtcB
2959257	0	A	Del	GAP	84	83	159	98.82	169
2959258	0	T	Del	GAP	82	81	155	97.6	167
2959259	0	C	Del	GAP	82	81	155	97.6	167
2959260	0	C	Del	GAP	82	81	155	97.6	167
2959261	0	A	Del	GAP	82	81	155	97.6	167
2959262	0	A	Del	GAP	82	81	155	100	163
2959263	0	T	Del	GAP	82	81	155	100	163
2959264	0	C	Del	GAP	82	81	155	100	163
2959265	0	A	SNP	T	79	79	155	100	158
2960592	0	C	SNP	T	98	114	195	97.7	217	Gly617Asp (ggc/gAc)	Rv2634c	PE_PGRS46	PE-PGRS family protein PE_PGRS46
2964594	0	G	SNP	A	91	91	178	98.91	184	Ala64Thr (gcc/Acc)	Rv2638	-	hypothetical protein
2974933	0	A	SNP	G	136	133	266	100	269	Ile101Thr (atc/aCc)	Rv2650c	-	prophage protein
2975227	0	T	SNP	G	111	119	230	100	230	Asn3Thr (aat/aCt)	Rv2650c	-	prophage protein
2984740	0	A	SNP	G	131	129	252	100	260	His3Arg (cac/cGc)	Rv2668	-	hypothetical protein
2988630	0	C	SNP	G	134	123	253	100	257	His317Asp (cat/Gat)	Rv2672	-	protease
2994187	0	T	SNP	C	120	151	269	99.63	272	Leu292Leu (tta/ttG)	Rv2678c	hemE	uroporphyrinogen decarboxylase
2995548	0	C	SNP	A	101	111	207	99.07	214	Thr145Asn (acc/aAc)	Rv2679	echA15	enoyl-CoA hydratase EchA15
3003115	0	C	SNP	G	90	71	161	100	161	Ala378Gly (gca/gGa)	Rv2685	arsB1	arsenic-transport integral membrane protein ArsB
3005185	0	G	SNP	T	76	61	135	100	137	Pro156Thr (ccc/Acc)	Rv2688c	-	antibiotic ABC transporter ATP-binding protein
3009692	0	A	SNP	G	89	92	179	100	181	Thr117Ala (acc/Gcc)	Rv2691	ceoB	TRK system potassium uptake protein CeoB
3010014	0	G	SNP	A	94	82	172	100	176	Gly224Glu (ggg/gAg)	Rv2691	ceoB	TRK system potassium uptake protein CeoB
3010420	0	A	SNP	G	86	78	161	99.39	165	Ile133Val (atc/Gtc)	Rv2692	ceoC	TRK system potassium uptake protein CeoC
3011837	0	A	SNP	G	113	94	204	100	207
3017465	0	T	SNP	C	83	85	165	100	168	Ile203Thr (ata/aCa)	Rv2702	ppgK	polyphosphate glucokinase
3027548	0	C	SNP	T	75	85	157	99.38	161	Pro162Ser (ccg/Tcg)	Rv2714	-	hypothetical protein
3027798	0	T	SNP	C	90	76	166	99.4	167	Val245Ala (gtg/gCg)	Rv2714	-	hypothetical protein
3031168	0	A	SNP	G	126	111	234	99.16	239	Tyr124His (tat/Cat)	Rv2719c	-	membrane protein
3032718	0	C	SNP	T	97	81	173	98.89	180	Pro634Pro (ccg/ccA)	Rv2721c	-	hypothetical protein
3037377	0	T	SNP	C	102	81	178	100	183
3040344	0	C	SNP	T	91	89	175	99.45	181	Glu142Glu (gag/gaA)	Rv2727c	miaA	tRNA delta(2)-isopentenylpyrophosphate transferase
3041871	0	G	SNP	T	87	74	159	100	161	Ala202Glu (gcg/gAg)	Rv2729c	-	integral membrane protein
3043700	0	C	SNP	T	130	133	257	99.62	264	Ala225Ala (gcc/gcT)	Rv2731	-	hypothetical protein
3054081	0	A	SNP	G	107	108	213	100	215	Gly56Gly (gga/ggG)	Rv2741	PE_PGRS47	PE-PGRS family protein PE_PGRS47
3054321	0	A	SNP	G	116	118	233	99.57	235	Gly136Gly (gga/ggG)	Rv2741	PE_PGRS47	PE-PGRS family protein PE_PGRS47
3054724	0	A	SNP	G	32	14	44	100	46	Ser271Gly (agc/Ggc)	Rv2741	PE_PGRS47	PE-PGRS family protein PE_PGRS47
3054889	0	G	SNP	A	126	39	153	97.06	170	Gly326Ser (ggc/Agc)	Rv2741	PE_PGRS47	PE-PGRS family protein PE_PGRS47
3059791	0	G	SNP	C	18	32	49	100	50
3059812	0	T	Del	GAP	17	17	34	89.47	38
3059820	0	G	SNP	T	18	14	31	88.89	36
3059821	0	C	SNP	G	19	14	32	91.67	36
3059822	0	A	SNP	C	20	14	34	91.89	37
3059829	1	G	Ins	A	27	14	41	89.13	41
3069167	0	A	SNP	G	73	95	166	99.41	169	Leu306Pro (ctg/cCg)	Rv2756c	hsdM	type I restriction/modification system DNA methylase HsdM
3069566	0	C	SNP	T	93	87	177	99.45	181	Gly173Asp (ggc/gAc)	Rv2756c	hsdM	type I restriction/modification system DNA methylase HsdM
3072285	0	A	SNP	C	120	128	247	100	248	Leu119Arg (ctg/cGg)	Rv2761c	hsdS	type I restriction/modification system specificity determinant HsdS
3076172	0	C	SNP	T	90	94	180	99.46	185	Asp67Asn (gat/Aat)	Rv2766c	-	short-chain type dehydrogenase/reductase
3078178	0	C	SNP	T	146	109	253	100	255	Val270Met (gtg/Atg)	Rv2769c	PE27	PE family protein PE27
3079877	0	A	SNP	G	89	99	187	99.47	189	Phe194Ser (ttc/tCc)	Rv2770c	PPE44	PPE family protein PPE44
3080795	0	A	SNP	G	87	85	167	100	172	Leu80Pro (ctc/cCc)	Rv2771c	-	hypothetical protein
3086788	0	T	SNP	C	82	63	145	100	145
3089299	0	C	SNP	G	99	116	212	97.73	220	Gly355Arg (gga/Cga)	Rv2782c	pepR	zinc protease
3103682	0	T	SNP	C	113	85	197	100	198	Met87Val (atg/Gtg)	Rv2794c	pptT	phosphopantetheinyl transferase
3104189	0	A	SNP	G	98	98	196	100	196	Cys241Cys (tgt/tgC)	Rv2795c	-	hypothetical protein
3111280	0	G	SNP	A	132	132	259	100	264	Leu182Phe (ctt/Ttt)	Rv2802c	-	arginine/hypothetical protein
3112700	0	C	SNP	T	102	92	191	98.98	196	Gly132Asp (ggc/gAc)	Rv2804c	-	hypothetical protein
3112877	0	G	SNP	A	81	86	164	100	167	Gly4Asp (ggc/gAc)	Rv2805	-	hypothetical protein
3113872	0	A	SNP	T	95	85	177	100	180	Glu72Val (gag/gTg)	Rv2807	-	hypothetical protein
3114516	0	A	Del	GAP	81	81	162	96.43	168		Rv2807	-	hypothetical protein
3115384	0	G	SNP	C	87	82	167	100	169
3117533	0	G	SNP	A	104	131	226	99.58	236	Arg239Gln (cgg/cAg)	Rv2812	-	transposase
3118000	0	A	SNP	G	91	99	186	100	190	Arg395Gly (agg/Ggg)	Rv2812	-	transposase
3129503	0	G	SNP	A	85	78	161	98.79	165	Tyr757Tyr (tac/taT)	Rv2823c	-	CRISPR-associated protein Cas10/Csm1
3130748	1	C	Ins	T	98	66	164	90.61	164		Rv2823c	-	CRISPR-associated protein Cas10/Csm1
3130748	2	C	Ins	G	98	66	164	90.61	164		Rv2823c	-	CRISPR-associated protein Cas10/Csm1
3130748	3	C	Ins	T	98	66	164	90.61	164		Rv2823c	-	CRISPR-associated protein Cas10/Csm1
3131469	1	T	Ins	T	81	72	153	96.84	153		Rv2823c	-	CRISPR-associated protein Cas10/Csm1
3131469	2	T	Ins	G	81	72	153	96.84	153		Rv2823c	-	CRISPR-associated protein Cas10/Csm1
3131469	3	T	Ins	T	81	72	153	96.84	153		Rv2823c	-	CRISPR-associated protein Cas10/Csm1
3131469	4	T	Ins	C	81	72	153	96.84	153		Rv2823c	-	CRISPR-associated protein Cas10/Csm1
3131469	5	T	Ins	G	81	71	152	96.2	152		Rv2823c	-	CRISPR-associated protein Cas10/Csm1
3131469	6	T	Ins	G	80	69	149	94.3	149		Rv2823c	-	CRISPR-associated protein Cas10/Csm1
3131469	7	T	Ins	C	79	69	148	93.67	149		Rv2823c	-	CRISPR-associated protein Cas10/Csm1
3131469	8	T	Ins	G	80	68	148	93.67	148		Rv2823c	-	CRISPR-associated protein Cas10/Csm1
3131469	9	T	Ins	A	78	67	145	91.77	146		Rv2823c	-	CRISPR-associated protein Cas10/Csm1
3133054	0	C	SNP	G	245	261	498	100	506	Ser162Ser (tcg/tcC)	Rv2825c	-	hypothetical protein
3133055	0	G	SNP	C	236	261	486	100	497	Ser162Trp (tcg/tGg)	Rv2825c	-	hypothetical protein
3133536	0	T	SNP	C	122	120	240	99.59	243	Lys2Glu (aaa/Gaa)	Rv2825c	-	hypothetical protein
3135272	0	G	SNP	A	123	117	237	99.17	242	Ala71Val (gca/gTa)	Rv2827c	-	hypothetical protein
3135950	0	C	SNP	G	9	15	24	92.31	26	Ser128Ser (tcg/tcC)	Rv2828c	-	hypothetical protein
3135951	0	G	SNP	C	8	15	23	92	25	Ser128Trp (tcg/tGg)	Rv2828c	-	hypothetical protein
3137058	0	G	SNP	A	95	117	207	100	212	Ala56Val (gcg/gTg)	Rv2830c	vapB22	antitoxin VapB22
3162805	0	C	SNP	G	125	150	268	100	275	Arg180Gly (cgc/Ggc)	Rv2853	PE_PGRS48	PE-PGRS family protein PE_PGRS48
3163651	0	G	Del	GAP	118	111	232	93.09	246		Rv2853	PE_PGRS48	PE-PGRS family protein PE_PGRS48
3165374	0	C	Del	GAP	91	92	177	98.92	185		Rv2855	mtr	mycothione reductase
3165807	0	G	SNP	A	89	80	167	99.41	170	Val201Val (gtg/gtA)	Rv2855	mtr	mycothione reductase
3168492	0	G	SNP	A	75	84	157	100	159
3174013	0	G	SNP	A	91	70	160	99.38	162	Pro2Leu (cct/cTt)	Rv2861c	mapB	methionine aminopeptidase
3174496	0	A	SNP	G	86	113	197	99	201	Cys50Arg (tgt/Cgt)	Rv2862c	-	hypothetical protein
3177884	0	C	SNP	A	85	75	159	100	160	Arg21Arg (cgc/cgA)	Rv2866	relG	toxin RelG
3180988	0	C	SNP	A	91	70	158	100	161	Val259Phe (gtc/Ttc)	Rv2869c	rip	zinc metalloprotease
3186860	0	T	SNP	G	78	78	156	100	156	Tyr672Asp (tat/Gat)	Rv2874	dipZ	integral membrane C-type cytochrome biogenesis protein DipZ
3189242	0	A	SNP	G	90	99	185	99.47	190	Ala52Ala (gct/gcC)	Rv2878c	mpt53	soluble secreted antigen Mpt53
3190146	0	C	Del	GAP	85	78	167	91.57	178
3194241	1	C	Ins	G	85	75	160	95.24	160		Rv2885c	-	transposase
3200478	0	G	SNP	A	123	136	255	99.23	261	Leu71Leu (ctg/ctA)	Rv2891	-	hypothetical protein
3202731	0	A	SNP	C	109	107	216	100	216	Gly104Gly (gga/ggC)	Rv2893	-	oxidoreductase
3205673	0	C	SNP	T	148	132	274	100	280	Arg254Arg (cgg/cgA)	Rv2896c	-	hypothetical protein
3208600	0	G	SNP	A	88	74	159	99.39	163	Tyr269Tyr (tac/taT)	Rv2899c	fdhD	formate dehydrogenase accessory protein FdhD
3208861	0	A	SNP	C	83	100	183	99.46	184	Leu182Leu (ctt/ctG)	Rv2899c	fdhD	formate dehydrogenase accessory protein FdhD
3212723	0	C	SNP	A	75	74	143	100	149	Ala78Ala (gcg/gcT)	Rv2902c	rnhB	ribonuclease HII
3219500	0	T	SNP	A	75	75	147	100	150	Lys121Met (aag/aTg)	Rv2912c	-	TetR family HTH-type transcriptional regulator
3220963	0	A	SNP	C	91	94	184	100	185	Ser246Ala (tcg/Gcg)	Rv2913c	-	D-amino acid aminohydrolase
3226181	0	A	SNP	C	100	96	195	99.49	197	Arg35Arg (cgt/cgG)	Rv2916c	ffh	signal recognition particle protein
3228143	0	G	SNP	T	86	116	197	100	202	Arg594Leu (cgg/cTg)	Rv2917	-	hypothetical protein
3236442	0	G	SNP	A	141	142	281	99.65	284	His455His (cac/caT)	Rv2922c	smc	chromosome partition protein Smc
3236497	0	A	SNP	T	129	117	244	99.19	248	Val437Glu (gtg/gAg)	Rv2922c	smc	chromosome partition protein Smc
3244113	0	T	SNP	C	78	76	149	99.35	155	Pro139Pro (cct/ccC)	Rv2930	fadD26	fatty-acid--CoA ligase FadD26
3247298	0	C	SNP	A	79	87	163	100	166	Gly618Gly (ggc/ggA)	Rv2931	ppsA	phthiocerol synthesis polyketide synthase type I PpsA
3247304	0	C	SNP	G	59	67	126	100	126	Val620Val (gtc/gtG)	Rv2931	ppsA	phthiocerol synthesis polyketide synthase type I PpsA
3247306	0	A	Del	GAP	56	65	120	99.18	122		Rv2931	ppsA	phthiocerol synthesis polyketide synthase type I PpsA
3247307	0	C	Del	GAP	56	65	120	99.18	122		Rv2931	ppsA	phthiocerol synthesis polyketide synthase type I PpsA
3247308	0	C	Del	GAP	56	65	120	99.18	122		Rv2931	ppsA	phthiocerol synthesis polyketide synthase type I PpsA
3247309	0	C	Del	GAP	56	65	120	99.18	122		Rv2931	ppsA	phthiocerol synthesis polyketide synthase type I PpsA
3247310	0	T	Del	GAP	56	65	120	99.18	122		Rv2931	ppsA	phthiocerol synthesis polyketide synthase type I PpsA
3247313	1	C	Ins	A	58	65	123	97.62	123		Rv2931	ppsA	phthiocerol synthesis polyketide synthase type I PpsA
3247313	2	C	Ins	C	57	65	122	96.83	123		Rv2931	ppsA	phthiocerol synthesis polyketide synthase type I PpsA
3247313	3	C	Ins	C	57	65	122	96.83	123		Rv2931	ppsA	phthiocerol synthesis polyketide synthase type I PpsA
3247313	4	C	Ins	A	58	65	123	97.62	123		Rv2931	ppsA	phthiocerol synthesis polyketide synthase type I PpsA
3247313	5	C	Ins	G	58	65	123	97.62	123		Rv2931	ppsA	phthiocerol synthesis polyketide synthase type I PpsA
3247319	0	C	SNP	T	74	99	171	99.43	174	Gly625Gly (ggc/ggT)	Rv2931	ppsA	phthiocerol synthesis polyketide synthase type I PpsA
3247340	0	G	SNP	A	89	111	196	100	200	Val632Val (gtg/gtA)	Rv2931	ppsA	phthiocerol synthesis polyketide synthase type I PpsA
3247851	0	G	SNP	A	38	47	83	98.84	86	Ala803Thr (gcc/Acc)	Rv2931	ppsA	phthiocerol synthesis polyketide synthase type I PpsA
3247853	0	C	SNP	T	37	46	82	100	83	Ala803Ala (gcc/gcT)	Rv2931	ppsA	phthiocerol synthesis polyketide synthase type I PpsA
3247856	0	G	SNP	C	39	49	81	100	88	Arg804Arg (cgg/cgC)	Rv2931	ppsA	phthiocerol synthesis polyketide synthase type I PpsA
3247864	1	C	Ins	T	37	41	78	95.12	78		Rv2931	ppsA	phthiocerol synthesis polyketide synthase type I PpsA
3247864	2	C	Ins	A	37	41	78	95.12	78		Rv2931	ppsA	phthiocerol synthesis polyketide synthase type I PpsA
3247864	3	C	Ins	G	37	41	78	95.12	78		Rv2931	ppsA	phthiocerol synthesis polyketide synthase type I PpsA
3247864	4	C	Ins	G	37	41	78	95.12	78		Rv2931	ppsA	phthiocerol synthesis polyketide synthase type I PpsA
3247866	0	C	Del	GAP	36	44	79	100	80		Rv2931	ppsA	phthiocerol synthesis polyketide synthase type I PpsA
3247867	0	A	Del	GAP	36	44	80	98.77	81		Rv2931	ppsA	phthiocerol synthesis polyketide synthase type I PpsA
3247868	0	A	Del	GAP	36	44	80	98.77	81		Rv2931	ppsA	phthiocerol synthesis polyketide synthase type I PpsA
3247869	0	A	Del	GAP	36	44	80	98.77	81		Rv2931	ppsA	phthiocerol synthesis polyketide synthase type I PpsA
3247874	0	G	SNP	A	39	46	83	98.84	86	Arg810Arg (cgg/cgA)	Rv2931	ppsA	phthiocerol synthesis polyketide synthase type I PpsA
3247877	0	T	SNP	C	38	50	88	97.78	90	Phe811Phe (ttt/ttC)	Rv2931	ppsA	phthiocerol synthesis polyketide synthase type I PpsA
3247883	0	T	SNP	C	70	75	143	100	145	Ser813Ser (agt/agC)	Rv2931	ppsA	phthiocerol synthesis polyketide synthase type I PpsA
3248074	0	G	SNP	A	46	91	135	98.56	139	Arg877His (cgc/cAc)	Rv2931	ppsA	phthiocerol synthesis polyketide synthase type I PpsA
3248075	0	C	SNP	T	46	87	133	98.52	135	Arg877Arg (cgc/cgT)	Rv2931	ppsA	phthiocerol synthesis polyketide synthase type I PpsA
3251047	0	C	SNP	A	86	90	172	99.44	177	Ala1868Glu (gcg/gAg)	Rv2931	ppsA	phthiocerol synthesis polyketide synthase type I PpsA
3256494	0	A	SNP	G	87	81	166	100	168	Gly270Gly (gga/ggG)	Rv2933	ppsC	phthiocerol synthesis polyketide synthase type I PpsC
3262113	0	A	SNP	G	126	112	236	100	238	Glu2143Glu (gaa/gaG)	Rv2933	ppsC	phthiocerol synthesis polyketide synthase type I PpsC
3266030	0	A	SNP	G	92	93	183	100	185	Ser1261Ser (tca/tcG)	Rv2934	ppsD	phthiocerol synthesis polyketide synthase type I PpsD
3269581	0	A	SNP	G	128	96	220	100	224	Ala615Ala (gca/gcG)	Rv2935	ppsE	phthiocerol synthesis polyketide synthase type I PpsE
3270784	0	A	SNP	G	95	107	200	100	202	Gln1016Gln (caa/caG)	Rv2935	ppsE	phthiocerol synthesis polyketide synthase type I PpsE
3273107	0	C	SNP	A	89	96	179	98.93	187	Ala298Ala (gcc/gcA)	Rv2936	drrA	daunorubicin ABC transporter ATP-binding protein DrrA		phylo (3)
3296371	1	G	Ins	C	68	69	137	86.16	138		Rv2947c	pks15	polyketide synthase
3296371	2	G	Ins	C	68	70	138	86.79	138		Rv2947c	pks15	polyketide synthase
3296371	3	G	Ins	G	68	70	138	86.79	138		Rv2947c	pks15	polyketide synthase
3296371	4	G	Ins	C	68	70	138	86.79	138		Rv2947c	pks15	polyketide synthase
3296371	5	G	Ins	G	68	70	138	86.79	138		Rv2947c	pks15	polyketide synthase
3296371	6	G	Ins	G	68	70	138	86.79	138		Rv2947c	pks15	polyketide synthase
3296371	7	G	Ins	C	68	70	138	86.79	138		Rv2947c	pks15	polyketide synthase
3296843	0	A	SNP	G	81	85	163	99.4	167	Val333Ala (gtg/gCg)	Rv2947c	pks15	polyketide synthase
3302589	0	A	SNP	C	75	84	155	99.38	160
3306441	0	G	SNP	A	83	77	158	99.38	161	Arg388Gln (cgg/cAg)	Rv2953	-	trans-acting enoyl reductase
3308606	0	G	SNP	A	78	99	175	100	177
3312620	0	C	SNP	A	81	79	158	100	160	Glu73Asp (gag/gaT)	Rv2959c	-	rhamnosyl O-methyltransferase
3314412	0	A	SNP	G	74	86	157	99.38	161	Ala237Ala (gct/gcC)	Rv2962c	-	PGL/p-HBAD biosynthesis rhamnosyltransferase
3315726	0	G	Del	GAP	87	90	176	96.2	184		Rv2963	-	integral membrane protein
3316955	0	A	SNP	C	75	83	156	99.37	159	Met143Leu (atg/Ctg)	Rv2964	purU	formyltetrahydrofolate deformylase
3326554	0	A	SNP	C	68	72	139	100	140	Asn152His (aac/Cac)	Rv2971	-	oxidoreductase		phylo (not Euro-American, M. africanum, M. bovis, M . canettii, M. caprae, M. Microti, M. pinipedii, Beijing, Delhi/CAS, EAI)
3331362	0	C	Del	GAP	109	134	241	95.29	255		Rv2975c	-	hypothetical protein
3331363	0	G	Del	GAP	109	134	241	96.05	253		Rv2975c	-	hypothetical protein
3334289	0	G	SNP	A	86	88	170	99.43	175	Thr292Thr (acc/acT)	Rv2978c	-	transposase
3335708	0	G	SNP	C	115	129	241	99.59	245	Pro14Arg (ccg/cGg)	Rv2979c	-	resolvase
3336825	0	T	SNP	C	125	133	256	100	258	Thr365Ala (aca/Gca)	Rv2981c	ddlA	D-alanine--D-alanine ligase
3338603	0	G	SNP	C	86	96	175	100	182	Pro133Ala (ccg/Gcg)	Rv2982c	gpdA2	glycerol-3-phosphate dehydrogenase
3348536	0	C	SNP	T	65	62	124	100	127
3349917	0	G	SNP	A	88	80	168	100	168	His121Tyr (cat/Tat)	Rv2992c	gltS	glutamate--tRNA ligase
3350236	0	T	SNP	C	96	90	183	100	186	Ser14Ser (tca/tcG)	Rv2992c	gltS	glutamate--tRNA ligase
3352932	0	C	SNP	G	83	96	175	99.44	180	Thr179Thr (acg/acC)	Rv2995c	leuB	3-isopropylmalate dehydrogenase
3355949	0	A	SNP	C	147	114	261	100	261	Asp284Ala (gac/gCc)	Rv2997	-	dehydrogenase
3357464	0	C	SNP	G	104	106	206	100	210
3358235	0	A	SNP	T	84	92	175	100	176	Met212Leu (atg/Ttg)	Rv2999	lppY	lipoprotein LppY
3363338	0	A	SNP	G	93	105	194	100	198
3367765	0	G	SNP	A	84	77	157	98.77	163	Gly343Gly (ggc/ggT)	Rv3009c	gatB	aspartyl/glutamyl-tRNA(Asn/Gln) amidotransferase subunit B
3379757	0	A	SNP	C	51	105	154	91.76	170
3379763	0	G	SNP	A	52	111	161	93.14	175
3379784	0	C	SNP	A	62	126	184	97.41	193
3379788	0	C	SNP	G	64	124	187	98.43	191
3380439	1	G	Ins	C	50	18	68	95.77	68
3380804	0	T	SNP	G	108	99	202	100	207	Ile64Leu (atc/Ctc)	Rv3022A	PE29	PE family protein PE29
3383532	0	G	SNP	C	92	94	185	98.94	188	Phe119Leu (ttc/ttG)	Rv3024c	trmU	tRNA-specific 2-thiouridylase
3385218	0	C	SNP	T	113	104	210	100	217	Gly287Glu (gga/gAa)	Rv3026c	-	hypothetical protein
3393640	0	C	SNP	T	94	85	179	100	179	Asn87Asn (aac/aaT)	Rv3033	-	hypothetical protein
3395654	0	G	SNP	A	95	108	199	98.54	206	Leu92Leu (ctg/ctA)	Rv3035	-	hypothetical protein
3401871	0	A	SNP	G	75	87	157	99.39	163	Ala16Ala (gct/gcC)	Rv3041c	-	ABC transporter ATP-binding protein
3402816	0	C	SNP	T	83	74	157	98.74	159	Gly116Glu (gga/gAa)	Rv3042c	serB2	phosphoserine phosphatase SerB
3404376	0	C	SNP	G	104	84	184	99.47	189	Thr182Thr (acg/acC)	Rv3043c	ctaD	cytochrome C oxidase cytochrome 1
3413785	0	C	SNP	T	73	78	150	100	151	Val128Ile (gtc/Atc)	Rv3051c	nrdE	ribonucleoside-diphosphate reductase subunit alpha
3415181	0	C	Del	GAP	46	61	106	76.98	139
3415182	0	A	Del	GAP	46	61	106	77.54	138
3415183	0	C	Del	GAP	46	61	106	78.1	137
3415184	0	C	Del	GAP	46	61	106	78.68	136
3415185	0	T	Del	GAP	46	61	106	79.26	135
3415186	0	A	Del	GAP	46	61	106	79.85	134
3415187	0	G	Del	GAP	46	61	106	79.85	134
3415188	0	G	Del	GAP	46	61	106	79.85	134
3415189	0	G	Del	GAP	46	61	106	79.85	134
3415190	0	G	Del	GAP	46	61	106	79.85	134
3415191	0	G	Del	GAP	46	61	106	80.45	133
3415192	0	T	Del	GAP	46	61	106	81.06	132
3415193	0	G	Del	GAP	46	61	106	82.95	129
3415194	0	G	Del	GAP	46	61	106	84.25	127
3417343	0	T	SNP	C	106	66	170	98.85	174	Asp213Asp (gat/gaC)	Rv3056	dinP	DNA polymerase IV 2
3420825	0	A	SNP	G	118	98	213	100	216	Asp445Gly (gac/gGc)	Rv3059	cyp136	cytochrome P450 Cyp136
3425854	0	C	SNP	T	124	126	245	100	250	Pro91Ser (ccg/Tcg)	Rv3062	ligB	DNA ligase
3428897	0	G	SNP	C	75	91	162	99.4	167	Arg552Pro (cgt/cCt)	Rv3063	cstA	carbon starvation protein A
3428917	0	C	SNP	A	74	94	166	100	168	Arg559Ser (cgt/Agt)	Rv3063	cstA	carbon starvation protein A
3437007	0	G	SNP	C	123	130	251	100	253	Ala77Pro (gcc/Ccc)	Rv3074	-	hypothetical protein
3440464	0	T	SNP	G	98	94	190	100	192	Arg308Arg (cgt/cgG)	Rv3077	-	hydrolase
3440468	0	G	SNP	C	95	90	181	100	185	Gly310Arg (ggc/Cgc)	Rv3077	-	hydrolase
3450725	0	T	SNP	C	117	156	268	100	273	Val243Val (gtt/gtC)	Rv3084	lipR	acetyl-hydrolase LipR
3454263	0	C	SNP	G	99	100	198	100	199	Leu447Val (ctc/Gtc)	Rv3087	-	diacyglycerol O-acyltransferase
3455686	0	G	SNP	C	66	87	151	99.35	154	Leu449Leu (ctg/ctC)	Rv3088	tgs4	diacyglycerol O-acyltransferase
3456666	0	A	SNP	G	87	85	171	99.42	173	Ala302Ala (gca/gcG)	Rv3089	fadD13	long chain-fatty-acid--CoA ligase FadD13
3459081	0	G	SNP	C	96	89	185	99.46	186	Ala291Pro (gca/Cca)	Rv3090	-	hypothetical protein
3462135	0	G	SNP	C	127	136	259	100	263	Cys210Trp (tgc/tgG)	Rv3093c	-	oxidoreductase
3466919	0	C	SNP	G	91	83	173	100	174	Gly58Ala (ggc/gCc)	Rv3097c	lipY	triacylglycerol lipase Lip
3467465	0	C	SNP	G	96	69	164	99.4	166	Ala66Ala (gcg/gcC)	Rv3098c	-	hypothetical protein
3473996	1	G	Ins	A	74	89	163	98.19	163
3480474	0	G	SNP	A	91	81	169	100	172	Gly134Glu (gga/gAa)	Rv3113	-	phosphatase
3480789	0	T	SNP	C	102	82	182	100	184	Ser11Pro (tca/Cca)	Rv3114	-	hypothetical protein
3486977	0	A	SNP	G	105	88	191	100	193	Lys157Glu (aaa/Gaa)	Rv3121	cyp141	cytochrome P450 Cyp141
3488122	0	G	SNP	A	90	84	173	99.43	175	Gly12Arg (ggg/Agg)	Rv3122	-	hypothetical protein
3489665	0	C	SNP	T	76	86	161	100	162	Pro54Ser (cca/Tca)	Rv3124	moaR1	transcriptional regulator MoaR
3499497	0	G	SNP	C	77	77	153	98.09	157	Ala140Gly (gcc/gGc)	Rv3133c	devR	two component transcriptional regulator DevR
3500243	0	G	SNP	C	92	90	180	100	182	Ala169Ala (gcc/gcG)	Rv3134c	-	universal stress protein
3503895	0	C	SNP	T	80	75	154	100	155	Pro168Leu (ccg/cTg)	Rv3137	-	histidinol-phosphatase
3506650	0	A	SNP	C	69	99	167	100	168	Ile430Leu (atc/Ctc)	Rv3139	fadE24	acyl-CoA dehydrogenase FadE24
3509231	0	G	SNP	A	94	81	174	99.43	176	Arg106Cys (cgc/Tgc)	Rv3142c	-	hypothetical protein
3509300	0	A	Del	GAP	88	81	170	98.83	171		Rv3142c	-	hypothetical protein
3509301	0	G	Del	GAP	88	81	170	99.41	170		Rv3142c	-	hypothetical protein
3510120	0	T	SNP	G	108	121	227	100	229	Lys400Gln (aag/Cag)	Rv3144c	PPE52	PPE family protein PPE52
3515467	0	C	SNP	T	80	85	163	98.8	167	Pro19Leu (ccg/cTg)	Rv3150	nuoF	NADH-quinone oxidoreductase subunit F
3518167	0	A	SNP	G	159	140	297	100	299	Ile474Met (ata/atG)	Rv3151	nuoG	NADH-quinone oxidoreductase subunit G
3518555	0	A	SNP	G	104	149	250	100	253	Thr604Ala (acg/Gcg)	Rv3151	nuoG	NADH-quinone oxidoreductase subunit G
3530955	0	C	SNP	G	98	88	183	100	186	Val62Leu (gtc/Ctc)	Rv3161c	-	dioxygenase
3535548	0	G	SNP	A	101	118	212	98.65	222	Thr170Thr (acc/acT)	Rv3167c	-	TetR family transcriptional regulator
3539353	0	G	SNP	A	84	68	152	99.35	153	Gln283Gln (cag/caA)	Rv3170	aofH	flavin-containing monoamine oxidase
3556275	0	A	SNP	G	76	74	149	100	150	Leu138Pro (ctg/cCg)	Rv3190c	-	hypothetical protein
3557253	0	C	SNP	T	72	66	136	99.28	139
3561875	0	C	SNP	T	81	80	159	100	161	Arg433Gln (cgg/cAg)	Rv3193c	-	transmembrane protein
3562338	0	G	SNP	T	104	101	204	100	205	Leu279Met (ctg/Atg)	Rv3193c	-	transmembrane protein
3577451	0	C	SNP	T	125	109	232	99.15	236	Ser917Asn (agc/aAc)	Rv3202c	-	ATP-dependent DNA helicase
3580606	0	C	SNP	T	94	115	207	100	209
3580637	0	T	Del	GAP	94	115	205	98.58	212
3581414	0	A	SNP	G	96	72	166	100	168	Thr34Ala (aca/Gca)	Rv3204	-	DNA-methyltransferase
3582694	0	C	SNP	T	84	87	170	99.42	172	Lys339Lys (aag/aaA)	Rv3206c	moeB1	adenylyltransferase/sulfurtransferase
3589764	0	G	SNP	A	108	107	214	99.08	217	Arg124Gln (cgg/cAg)	Rv3212	-	hypothetical protein
3590686	1	G	Ins	C	53	55	108	97.3	108
3591063	0	T	SNP	C	90	85	168	100	175	Lys144Glu (aag/Gag)	Rv3213c	-	SOJ/ParA-like protein
3596775	0	C	SNP	T	86	95	179	100	181	Gly254Ser (ggc/Agc)	Rv3220c	-	two component sensor kinase
3600576	0	C	SNP	T	89	77	160	100	166	Cys242Cys (tgc/tgT)	Rv3224	-	iron-regulated short-chain dehydrogenase/reductase
3604821	0	G	SNP	C	152	135	281	100	287	Ala32Ala (gcg/gcC)	Rv3228	-	hypothetical protein
3610391	1	A	Ins	C	97	97	194	97.98	194		Rv3234c	tgs3	diacyglycerol O-acyltransferase
3611118	0	G	SNP	A	98	90	185	98.43	191	Val24Val (gtc/gtT)	Rv3234c	tgs3	diacyglycerol O-acyltransferase
3611287	0	C	Del	GAP	128	96	225	97.82	229
3614156	0	G	SNP	A	92	80	167	98.29	175	Pro81Pro (ccc/ccT)	Rv3238c	-	integral membrane protein
3614982	0	T	SNP	C	120	94	214	100	214	Leu874Leu (cta/ctG)	Rv3239c	-	transmembrane transport protein
3616411	0	A	SNP	C	113	102	212	100	215	Leu398Arg (ctg/cGg)	Rv3239c	-	transmembrane transport protein
3620712	0	C	SNP	T	91	101	188	99.48	193	Leu181Leu (ctg/ctA)	Rv3241c	-	hypothetical protein
3621423	0	A	SNP	G	108	100	207	100	208
3622441	0	A	SNP	C	95	100	193	100	195	Val217Val (gtt/gtG)	Rv3243c	-	hypothetical protein
3625065	0	T	SNP	G	85	91	176	98.88	178	Met517Leu (atg/Ctg)	Rv3245c	mtrB	two component sensory histidine kinase MtrB
3631964	0	C	SNP	T	82	104	181	98.94	188	Gly9Arg (gga/Aga)	Rv3252c	alkB	transmembrane alkane 1-monooxygenase AlkB
3638093	0	G	SNP	A	121	89	210	100	210	Ser206Leu (tcg/tTg)	Rv3257c	pmmA	phosphomannomutase PmmA
3645524	0	C	SNP	T	82	105	186	98.94	189	Asp152Asn (gac/Aac)	Rv3264c	manB	D-alpha-D-mannose-1-phosphate guanylyltransferase ManB
3653988	0	G	SNP	A	88	102	186	98.96	192	Val181Met (gtg/Atg)	Rv3272	-	hypothetical protein
3654699	0	A	SNP	G	72	82	152	98.72	156	Ala21Ala (gca/gcG)	Rv3273	-	transmembrane carbonic anhydrase
3656206	0	C	SNP	A	108	90	192	100	198	Arg524Ser (cgc/Agc)	Rv3273	-	transmembrane carbonic anhydrase
3669275	0	G	SNP	A	81	87	162	100	168	Ala38Ala (gcc/gcT)	Rv3287c	rsbW	anti-sigma factor RsbW
3670040	0	C	SNP	T	95	76	166	100	171	Ala124Ala (gcg/gcA)	Rv3289c	-	transmembrane protein
3678094	0	C	SNP	T	129	112	234	99.59	242	Ala440Ala (gcc/gcT)	Rv3296	lhr	ATP-dependent helicase
3679764	0	G	SNP	A	170	154	319	99.39	326	Ser997Asn (agc/aAc)	Rv3296	lhr	ATP-dependent helicase
3681548	0	A	SNP	C	99	101	196	100	200	Arg77Arg (agg/Cgg)	Rv3297	nei	endonuclease VIII
3685510	0	T	SNP	C	127	102	225	100	229	Ser152Gly (agt/Ggt)	Rv3299c	atsB	arylsulfatase AtsB
3689523	0	G	SNP	T	59	70	128	100	129	Cys472_ (tgc/tgA)	Rv3303c	lpdA	NAD(P)H quinone reductase LpdA
3690016	0	A	SNP	G	86	85	166	100	171	Leu308Ser (ttg/tCg)	Rv3303c	lpdA	NAD(P)H quinone reductase LpdA
3693239	0	G	SNP	A	90	96	186	97.89	190	Leu251Leu (ctg/Ttg)	Rv3306c	amiB1	amidase AmiB
3693681	0	A	SNP	C	94	101	193	99.49	196	Ala103Ala (gct/gcG)	Rv3306c	amiB1	amidase AmiB
3696692	0	G	SNP	A	76	92	166	98.82	170	Thr134Thr (acc/acT)	Rv3309c	upp	uracil phosphoribosyltransferase
3697585	0	C	SNP	T	92	95	185	100	187	Leu130Phe (ctc/Ttc)	Rv3310	sapM	acid phosphatase
3704596	0	G	SNP	C	98	97	191	100	195	Val54Leu (gtg/Ctg)	Rv3317	sdhD	succinate dehydrogenase hydrophobic membrane anchor subunit
3711910	0	G	SNP	A	68	29	96	100	97	Trp54_ (tgg/tgA)	Rv3327	-	transposase fusion protein
3712372	0	A	SNP	G	50	56	105	100	106	Leu208Leu (cta/ctG)	Rv3327	-	transposase fusion protein
3714211	0	G	SNP	T	103	129	227	99.57	233	Pro41Gln (ccg/cAg)	Rv3328c	sigJ	ECF RNA polymerase sigma factor SigJ
3714639	0	G	SNP	A	103	110	212	99.53	214	Arg83His (cgc/cAc)	Rv3329	-	aminotransferase
3714757	0	A	SNP	C	111	120	228	100	231	Gln122His (caa/caC)	Rv3329	-	aminotransferase
3715775	0	C	SNP	T	134	114	243	99.6	249
3718357	0	C	SNP	T	113	94	203	100	207	Pro423Leu (ccg/cTg)	Rv3331	sugI	sugar-transport integral membrane protein SugI
3721806	0	G	SNP	C	103	87	185	99.48	191	Gly265Gly (ggc/ggG)	Rv3335c	-	integral membrane protein
3729342	0	C	SNP	T	94	91	184	100	185	Ala240Val (gcg/gTg)	Rv3342	-	methyltransferase
3729597	0	G	SNP	C	96	100	189	98.99	198	Leu2447Val (ctc/Gtc)	Rv3343c	PPE54	PPE family protein PPE54
3730371	0	C	SNP	T	78	78	153	90.17	173	Gly2189Ser (ggc/Agc)	Rv3343c	PPE54	PPE family protein PPE54
3730466	0	A	SNP	G	81	82	163	82.74	197	Ile2157Thr (atc/aCc)	Rv3343c	PPE54	PPE family protein PPE54
3732624	0	A	SNP	G	79	100	175	90.4	198	Leu1438Leu (ttg/Ctg)	Rv3343c	PPE54	PPE family protein PPE54
3735802	0	C	SNP	G	95	103	195	97.54	203	Thr378Thr (acg/acC)	Rv3343c	PPE54	PPE family protein PPE54
3736024	0	A	SNP	G	90	91	175	100	181	Gly304Gly (ggt/ggC)	Rv3343c	PPE54	PPE family protein PPE54
3736628	0	T	SNP	G	147	124	269	100	271	Glu103Ala (gag/gCg)	Rv3343c	PPE54	PPE family protein PPE54
3737479	0	G	Del	GAP	46	45	91	95.79	95		Rv3344c	PE_PGRS49	PE-PGRS family protein PE_PGRS49
3737480	0	G	Del	GAP	47	45	92	100	92		Rv3344c	PE_PGRS49	PE-PGRS family protein PE_PGRS49
3737481	0	C	Del	GAP	47	45	92	98.92	93		Rv3344c	PE_PGRS49	PE-PGRS family protein PE_PGRS49
3737482	0	G	Del	GAP	47	45	92	100	92		Rv3344c	PE_PGRS49	PE-PGRS family protein PE_PGRS49
3737483	0	C	Del	GAP	47	45	92	97.87	94		Rv3344c	PE_PGRS49	PE-PGRS family protein PE_PGRS49
3737484	0	C	Del	GAP	47	45	92	98.92	93		Rv3344c	PE_PGRS49	PE-PGRS family protein PE_PGRS49
3737485	0	G	Del	GAP	47	45	92	97.87	94		Rv3344c	PE_PGRS49	PE-PGRS family protein PE_PGRS49
3737486	0	C	Del	GAP	47	45	92	100	92		Rv3344c	PE_PGRS49	PE-PGRS family protein PE_PGRS49
3737487	0	C	Del	GAP	47	45	92	97.87	94		Rv3344c	PE_PGRS49	PE-PGRS family protein PE_PGRS49
3737488	0	G	Del	GAP	47	45	92	97.87	94		Rv3344c	PE_PGRS49	PE-PGRS family protein PE_PGRS49
3737489	0	G	Del	GAP	47	45	92	100	92		Rv3344c	PE_PGRS49	PE-PGRS family protein PE_PGRS49
3737490	0	C	Del	GAP	47	45	92	100	92		Rv3344c	PE_PGRS49	PE-PGRS family protein PE_PGRS49
3737491	0	G	Del	GAP	47	45	92	97.87	94		Rv3344c	PE_PGRS49	PE-PGRS family protein PE_PGRS49
3737492	0	C	Del	GAP	47	45	92	97.87	94		Rv3344c	PE_PGRS49	PE-PGRS family protein PE_PGRS49
3737493	0	C	Del	GAP	47	45	92	97.87	94		Rv3344c	PE_PGRS49	PE-PGRS family protein PE_PGRS49
3737494	0	G	Del	GAP	47	45	92	98.92	93		Rv3344c	PE_PGRS49	PE-PGRS family protein PE_PGRS49
3737495	0	C	Del	GAP	47	45	92	98.92	93		Rv3344c	PE_PGRS49	PE-PGRS family protein PE_PGRS49
3737496	0	C	Del	GAP	47	45	92	97.87	94		Rv3344c	PE_PGRS49	PE-PGRS family protein PE_PGRS49
3737497	0	G	Del	GAP	47	45	92	98.92	93		Rv3344c	PE_PGRS49	PE-PGRS family protein PE_PGRS49
3737498	0	C	Del	GAP	47	45	92	98.92	93		Rv3344c	PE_PGRS49	PE-PGRS family protein PE_PGRS49
3737499	0	C	Del	GAP	47	45	92	98.92	93		Rv3344c	PE_PGRS49	PE-PGRS family protein PE_PGRS49
3737500	0	A	Del	GAP	47	45	92	96.84	95		Rv3344c	PE_PGRS49	PE-PGRS family protein PE_PGRS49
3737501	0	C	Del	GAP	47	45	92	97.87	94		Rv3344c	PE_PGRS49	PE-PGRS family protein PE_PGRS49
3737502	0	C	Del	GAP	46	45	92	94.79	96		Rv3344c	PE_PGRS49	PE-PGRS family protein PE_PGRS49
3738364	0	G	SNP	A	35	128	156	100	163	Arg1471Trp (cgg/Tgg)	Rv3345c	PE_PGRS50	PE-PGRS family protein PE_PGRS50
3738417	0	G	Del	GAP	16	112	125	96.97	132		Rv3345c	PE_PGRS50	PE-PGRS family protein PE_PGRS50
3739497	0	A	Del	GAP	99	89	167	85.07	221		Rv3345c	PE_PGRS50	PE-PGRS family protein PE_PGRS50
3739498	0	C	Del	GAP	99	89	167	84.3	223		Rv3345c	PE_PGRS50	PE-PGRS family protein PE_PGRS50
3739499	0	A	Del	GAP	99	89	167	85.45	220		Rv3345c	PE_PGRS50	PE-PGRS family protein PE_PGRS50
3739500	0	C	Del	GAP	99	88	166	78.24	239		Rv3345c	PE_PGRS50	PE-PGRS family protein PE_PGRS50
3739501	0	C	Del	GAP	99	88	166	77.59	241		Rv3345c	PE_PGRS50	PE-PGRS family protein PE_PGRS50
3739502	0	G	Del	GAP	99	88	166	78.24	239		Rv3345c	PE_PGRS50	PE-PGRS family protein PE_PGRS50
3739503	0	C	Del	GAP	99	89	167	78.33	240		Rv3345c	PE_PGRS50	PE-PGRS family protein PE_PGRS50
3739504	0	C	Del	GAP	99	90	167	85.52	221		Rv3345c	PE_PGRS50	PE-PGRS family protein PE_PGRS50
3739505	0	A	Del	GAP	99	90	167	87.1	217		Rv3345c	PE_PGRS50	PE-PGRS family protein PE_PGRS50
3740181	0	T	SNP	C	109	164	269	98.56	277	Asn865Ser (aat/aGt)	Rv3345c	PE_PGRS50	PE-PGRS family protein PE_PGRS50
3741240	0	C	SNP	T	131	153	279	98.61	288	Gly512Asp (ggt/gAt)	Rv3345c	PE_PGRS50	PE-PGRS family protein PE_PGRS50
3746409	0	A	SNP	G	84	86	169	100	170	Leu2259Pro (ctg/cCg)	Rv3347c	PPE55	PPE family protein PPE55
3749653	0	G	SNP	A	71	77	142	100	148	Gln1178_ (caa/Taa)	Rv3347c	PPE55	PPE family protein PPE55
3750177	0	A	SNP	T	58	63	121	99.18	122	Phe1003Tyr (ttc/tAc)	Rv3347c	PPE55	PPE family protein PPE55
3750178	0	A	SNP	C	57	63	120	99.17	121	Phe1003Val (ttc/Gtc)	Rv3347c	PPE55	PPE family protein PPE55
3750185	0	C	SNP	G	54	62	116	98.31	118	Ser1000Ser (tcg/tcC)	Rv3347c	PPE55	PPE family protein PPE55
3750187	0	A	SNP	T	53	62	113	99.14	116	Ser1000Thr (tcg/Acg)	Rv3347c	PPE55	PPE family protein PPE55
3750188	0	C	SNP	G	57	62	118	99.17	120	Met999Ile (atg/atC)	Rv3347c	PPE55	PPE family protein PPE55
3750193	0	G	SNP	A	64	66	129	99.24	131	Leu998Phe (ctc/Ttc)	Rv3347c	PPE55	PPE family protein PPE55
3750205	0	C	SNP	T	76	82	158	99.37	159	Asp994Asn (gac/Aac)	Rv3347c	PPE55	PPE family protein PPE55
3750209	0	A	SNP	G	75	82	156	98.74	159	Asn992Asn (aat/aaC)	Rv3347c	PPE55	PPE family protein PPE55
3750210	0	T	SNP	G	70	84	151	98.72	156	Asn992Thr (aat/aCt)	Rv3347c	PPE55	PPE family protein PPE55
3750407	0	G	SNP	C	85	89	171	96.13	181	Gly926Gly (ggc/ggG)	Rv3347c	PPE55	PPE family protein PPE55
3750417	0	A	SNP	T	98	84	176	97.33	187	Phe923Tyr (ttc/tAc)	Rv3347c	PPE55	PPE family protein PPE55
3750421	0	T	SNP	C	98	86	181	95.83	192	Ser922Gly (agc/Ggc)	Rv3347c	PPE55	PPE family protein PPE55
3750584	0	G	SNP	A	70	79	143	97.39	153	Asn867Asn (aac/aaT)	Rv3347c	PPE55	PPE family protein PPE55
3752003	0	G	SNP	C	72	76	148	99.33	149	Val394Val (gtc/gtG)	Rv3347c	PPE55	PPE family protein PPE55
3752006	0	G	SNP	A	71	72	141	99.31	144	Asn393Asn (aac/aaT)	Rv3347c	PPE55	PPE family protein PPE55
3752007	0	T	SNP	C	72	73	144	99.32	146	Asn393Ser (aac/aGc)	Rv3347c	PPE55	PPE family protein PPE55
3752008	0	T	SNP	C	69	73	142	99.3	143	Asn393Asp (aac/Gac)	Rv3347c	PPE55	PPE family protein PPE55
3752012	0	C	SNP	G	71	73	144	99.31	145	Pro391Pro (ccg/ccC)	Rv3347c	PPE55	PPE family protein PPE55
3752207	0	A	SNP	G	90	99	188	100	189	Ile326Ile (att/atC)	Rv3347c	PPE55	PPE family protein PPE55
3753116	0	C	SNP	T	102	140	239	96.03	252	Pro23Pro (ccg/ccA)	Rv3347c	PPE55	PPE family protein PPE55
3753164	0	T	SNP	G	100	128	223	100	228	Pro7Pro (cca/ccC)	Rv3347c	PPE55	PPE family protein PPE55
3753629	1	T	Ins	G	106	96	202	96.19	202
3753629	2	T	Ins	C	106	96	202	96.19	202
3758999	0	C	SNP	T	77	99	174	100	176	Gly2702Ser (ggt/Agt)	Rv3350c	PPE56	PPE family protein PPE56
3763724	0	A	SNP	G	66	65	131	97.76	134	Phe1127Leu (ttc/Ctc)	Rv3350c	PPE56	PPE family protein PPE56
3771009	0	T	SNP	G	89	81	169	100	170	Ser79Ser (tct/tcG)	Rv3357	relJ	antitoxin RelJ
3772834	0	A	Del	GAP	83	90	174	97.74	177		Rv3360	-	hypothetical protein
3787466	0	G	SNP	C	99	104	202	100	203	Glu385Gln (gag/Cag)	Rv3372	otsB2	trehalose 6-phosphate phosphatase
3794867	1	C	Ins	C	98	86	184	97.35	185		Rv3379c	dxs2	1-deoxy-D-xylulose 5-phosphate synthase
3794867	2	C	Ins	A	99	86	185	97.88	185		Rv3379c	dxs2	1-deoxy-D-xylulose 5-phosphate synthase
3798095	0	A	SNP	C	106	90	196	100	196	Val132Gly (gtc/gGc)	Rv3383c	idsB	polyprenyl synthetase IdsB
3799512	0	C	SNP	T	112	124	234	100	236	Ala42Thr (gcg/Acg)	Rv3384c	vapC46	ribonuclease VapC46
3802763	0	A	Del	GAP	83	77	149	90.4	177		Rv3388	PE_PGRS52	PE-PGRS family protein PE_PGRS52
3802764	0	C	Del	GAP	83	77	149	90.4	177		Rv3388	PE_PGRS52	PE-PGRS family protein PE_PGRS52
3802765	0	C	Del	GAP	83	77	149	91.43	175		Rv3388	PE_PGRS52	PE-PGRS family protein PE_PGRS52
3802766	0	G	Del	GAP	83	77	149	90.91	176		Rv3388	PE_PGRS52	PE-PGRS family protein PE_PGRS52
3802767	0	G	Del	GAP	83	77	149	90.4	177		Rv3388	PE_PGRS52	PE-PGRS family protein PE_PGRS52
3802768	0	C	Del	GAP	83	77	149	93.02	172		Rv3388	PE_PGRS52	PE-PGRS family protein PE_PGRS52
3802769	0	G	Del	GAP	83	77	149	92.49	173		Rv3388	PE_PGRS52	PE-PGRS family protein PE_PGRS52
3802770	0	G	Del	GAP	83	77	149	92.49	173		Rv3388	PE_PGRS52	PE-PGRS family protein PE_PGRS52
3802771	0	T	Del	GAP	83	77	149	98.77	162		Rv3388	PE_PGRS52	PE-PGRS family protein PE_PGRS52
3806574	0	C	SNP	T	97	79	173	100	176	Gly318Gly (ggc/ggT)	Rv3391	acrA1	acyl-CoA-reductase AcrA
3812582	0	C	SNP	A	108	100	205	99.52	209	Arg499Arg (cgg/cgT)	Rv3396c	guaA	GMP synthase
3815477	0	G	SNP	T	83	82	163	99.4	166	Ala210Ala (gcc/gcA)	Rv3398c	idsA1	multifunctional dimethylallyltransferase/geranyltranstransferase/farnesylt ranstransferase
3817117	0	C	SNP	A	88	84	169	100	172	Ala330Glu (gcg/gAg)	Rv3399	-	S-adenosylmethionine-dependentmethyltransferase
3821503	0	A	SNP	C	90	90	179	99.45	181	Leu130Arg (cta/cGa)	Rv3402c	-	hypothetical protein
3821845	0	G	SNP	T	71	81	151	100	152	Ala16Glu (gca/gAa)	Rv3402c	-	hypothetical protein
3823159	0	A	SNP	T	73	112	181	100	185	Val235Val (gtt/gtA)	Rv3403c	-	hypothetical protein
3826684	0	C	SNP	T	74	80	150	99.35	155	Ser46Leu (tcg/tTg)	Rv3408	vapC47	ribonuclease VapC47
3829770	0	T	SNP	C	109	109	215	100	218	Pro47Pro (cca/ccG)	Rv3410c	guaB3	oxidoreductase
3830695	0	A	SNP	G	114	110	222	99.56	225	Ala275Ala (gct/gcC)	Rv3411c	guaB2	inosine-5'-monophosphate dehydrogenase
3838871	0	A	SNP	G	140	125	263	100	265	Ala64Ala (gct/gcC)	Rv3420c	rimI	ribosomal-protein-alanine acetyltransferase RimI
3841473	0	C	SNP	T	89	97	175	100	186
3842620	0	A	SNP	G	88	98	183	98.94	188	Thr128Ala (act/Gct)	Rv3425	PPE57	PPE family protein PPE57
3842625	0	A	SNP	G	84	93	175	98.88	179	Pro129Pro (cca/ccG)	Rv3425	PPE57	PPE family protein PPE57
3843408	0	G	Del	GAP	80	85	162	97.63	169		Rv3426	PPE58	PPE family protein PPE58
3844757	0	C	Del	GAP	94	91	180	97.37	190		Rv3428c	-	transposase
3844992	0	T	SNP	A	74	97	168	100	171	Ser327Cys (agc/Tgc)	Rv3428c	-	transposase
3845695	0	C	SNP	T	90	74	164	98.8	166	Arg92Arg (cgg/cgA)	Rv3428c	-	transposase
3851887	0	A	SNP	C	160	122	275	98.26	287	Ser443Ala (tcg/Gcg)	Rv3433c	-	bifunctional ADP-dependent (S)-NAD(P)H-hydrate dehydratase/NAD(P)H-hydrate epimerase
3851888	0	T	SNP	C	164	128	280	99.32	294	Ala442Ala (gca/gcG)	Rv3433c	-	bifunctional ADP-dependent (S)-NAD(P)H-hydrate dehydratase/NAD(P)H-hydrate epimerase
3859893	0	C	SNP	T	105	130	233	100	235	Glu28Glu (gag/gaA)	Rv3440c	-	hypothetical protein
3860216	0	G	SNP	A	112	96	200	100	208	Ala385Ala (gcc/gcT)	Rv3441c	mrsA	phosphoglucosamine mutase
3862473	0	A	Del	GAP	89	84	169	98.3	176
3864995	0	T	SNP	C	106	90	194	100	196	Ser1082Gly (agc/Ggc)	Rv3447c	eccC4	ESX-4 secretion system protein EccC4
3867288	0	T	SNP	C	84	101	183	99.46	186	Arg317Arg (aga/agG)	Rv3447c	eccC4	ESX-4 secretion system protein EccC4
3869355	0	T	SNP	C	90	102	189	99.48	193	Ile335Thr (atc/aCc)	Rv3448	eccD4	ESX-4 secretion system protein EccD4
3870010	0	A	SNP	G	98	88	186	99.47	187	Thr87Ala (acc/Gcc)	Rv3449	mycP4	membrane-anchored mycosin
3871246	0	T	SNP	C	135	140	272	99.64	276	Gly417Gly (gga/ggG)	Rv3450c	eccB4	ESX-4 secretion system protein EccB4
3874723	0	T	Del	GAP	92	81	170	95.05	182
3874745	0	G	SNP	C	89	92	180	98.91	183
3877421	0	A	SNP	G	73	80	153	100	153	Pro4Pro (cct/ccC)	Rv3456c	rplQ	50S ribosomal protein L17
3880175	0	C	SNP	A	73	80	151	98.08	156
3883683	0	G	SNP	C	96	80	172	97.78	180	Val53Val (gtg/gtC)	Rv3466	-	hypothetical protein
3883686	0	T	SNP	G	97	79	175	98.32	179	Gly54Gly (ggt/ggG)	Rv3466	-	hypothetical protein
3883690	0	G	SNP	A	100	78	177	98.34	181	Ala56Thr (gcg/Acg)	Rv3466	-	hypothetical protein
3883707	0	T	SNP	C	96	88	181	97.87	188	Leu61Leu (ctt/ctC)	Rv3466	-	hypothetical protein
3883711	0	G	SNP	A	94	87	178	98.37	184	Ala63Thr (gcc/Acc)	Rv3466	-	hypothetical protein
3883768	0	T	SNP	C	91	96	184	98.94	189	Leu82Leu (tta/Cta)	Rv3466	-	hypothetical protein
3883770	0	A	SNP	G	90	93	183	98.92	185	Leu82Leu (tta/ttG)	Rv3466	-	hypothetical protein
3883796	0	G	SNP	T	91	102	189	98.97	195	Arg91Leu (cgg/cTg)	Rv3466	-	hypothetical protein
3883797	0	G	SNP	A	90	105	189	98.98	197	Arg91Arg (cgg/cgA)	Rv3466	-	hypothetical protein
3883845	0	T	SNP	C	89	122	203	98.6	214	Gly107Gly (ggt/ggC)	Rv3466	-	hypothetical protein
3883915	0	G	SNP	A	85	113	197	98.51	201	Val131Ile (gtc/Atc)	Rv3466	-	hypothetical protein
3885886	0	T	SNP	C	86	74	158	100	160	Ile62Val (atc/Gtc)	Rv3468c	-	dTDP-glucose 4,6-dehydratase
3892671	0	A	SNP	G	72	83	155	100	155
3893480	0	G	SNP	A	87	103	188	100	190
3895727	0	C	SNP	A	124	124	247	99.6	249
3896340	0	T	SNP	G	111	109	217	100	220	Leu174Arg (ctc/cGc)	Rv3479	-	transmembrane protein
3898408	0	A	SNP	G	81	86	164	99.4	168	Ala863Ala (gca/gcG)	Rv3479	-	transmembrane protein
3906462	1	A	Ins	T	69	79	148	98.67	148		Rv3487c	lipF	carboxylesterase LipF
3908062	0	C	SNP	T	106	100	205	99.52	207
3909235	0	G	SNP	C	67	91	157	100	158	Val334Leu (gtg/Ctg)	Rv3490	otsA	trehalose-phosphate synthase
3918649	0	T	SNP	C	84	71	153	100	155	Gly184Gly (gga/ggG)	Rv3499c	mce4A	Mce family protein Mce4A
3931139	0	T	SNP	C	103	120	219	99.55	224	Asp45Asp (gat/gaC)	Rv3508	PE_PGRS54	PE-PGRS family protein PE_PGRS54
3933939	0	T	SNP	G	13	35	48	100	48	Ser979Ala (tct/Gct)	Rv3508	PE_PGRS54	PE-PGRS family protein PE_PGRS54
3934542	0	T	SNP	G	120	109	221	99.57	230	Ser1180Ala (tct/Gct)	Rv3508	PE_PGRS54	PE-PGRS family protein PE_PGRS54
3934699	0	G	SNP	A	161	157	296	98.45	323	Ser1232Asn (agc/aAc)	Rv3508	PE_PGRS54	PE-PGRS family protein PE_PGRS54
3934878	0	G	SNP	A	94	122	209	81.82	264	Asp1292Asn (gac/Aac)	Rv3508	PE_PGRS54	PE-PGRS family protein PE_PGRS54
3935335	0	T	SNP	C	106	88	188	98.48	197	Val1444Ala (gtc/gCc)	Rv3508	PE_PGRS54	PE-PGRS family protein PE_PGRS54
3935494	0	C	SNP	A	53	24	75	92.77	83	Ala1497Asp (gcc/gAc)	Rv3508	PE_PGRS54	PE-PGRS family protein PE_PGRS54
3935950	0	T	SNP	C	123	83	203	99.52	207	Val1649Ala (gtc/gCc)	Rv3508	PE_PGRS54	PE-PGRS family protein PE_PGRS54
3936109	0	C	SNP	A	20	19	38	95.12	41	Ala1702Asp (gcc/gAc)	Rv3508	PE_PGRS54	PE-PGRS family protein PE_PGRS54
3940802	0	A	SNP	G	61	80	135	100	141	Asn396Asp (aac/Gac)	Rv3511	PE_PGRS55	PE-PGRS family protein PE_PGRS55
3941724	0	C	Del	GAP	20	73	88	89.42	104		Rv3511	PE_PGRS55	PE-PGRS family protein PE_PGRS55
3942481	0	C	SNP	G	143	152	292	99.66	296
3942640	0	T	SNP	C	129	156	279	100	285
3943019	0	C	SNP	G	137	115	240	98.44	256
3943079	0	C	SNP	A	82	72	149	95.06	162
3945928	0	T	SNP	C	121	110	229	99.14	233	Asp45Asp (gat/gaC)	Rv3514	PE_PGRS57	PE-PGRS family protein PE_PGRS57
3947125	0	C	SNP	G	57	87	141	96.64	149	Gly444Gly (ggc/ggG)	Rv3514	PE_PGRS57	PE-PGRS family protein PE_PGRS57
3947126	0	G	SNP	A	51	85	127	96.45	141	Ala445Thr (gcc/Acc)	Rv3514	PE_PGRS57	PE-PGRS family protein PE_PGRS57
3947127	0	C	SNP	T	54	81	132	96.43	140	Ala445Val (gcc/gTc)	Rv3514	PE_PGRS57	PE-PGRS family protein PE_PGRS57
3947128	0	C	SNP	G	56	88	142	96.64	149	Ala445Ala (gcc/gcG)	Rv3514	PE_PGRS57	PE-PGRS family protein PE_PGRS57
[truncated: 242 more rows]
