# Supplementary material for: Novel Mutations in Putative Nicotinic Acid Phosphoribosyltransferases of Mycobacterium tuberculosis and Their Effect on Protein Thermodynamic Properties
Source: Polymers (Basel). 2022 Apr 18;14(8):1623. doi: 10.3390/polym14081623 (PMC9031469; doi:10.3390/polym14081623)
Supplement: Supplementary file 1 [file polymers-14-01623-s001.zip › Supplementary files S1/784.xlsx]

## Sheet: 784
#Pos	Insindex	Ref	Type	Allel	CovFor	CovRev	Qual20	Freq	Cov	Subst	Gene	GeneName	Product	ResistanceSNP	PhyloSNP	InterestingRegion
1849	0	C	SNP	A	91	80	170	100	171
1977	0	A	SNP	G	100	90	187	100	190
4013	0	T	SNP	C	97	98	195	100	195	Ile245Thr (atc/aCc)	Rv0003	recF	DNA replication/repair protein RecF
7362	0	G	SNP	C	117	99	216	100	216	Glu21Gln (gag/Cag)	Rv0006	gyrA	DNA gyrase subunit A			fluoroquinolones (FQ)
7581	0	G	SNP	A	92	118	209	98.59	213	Asp94Asn (gac/Aac)	Rv0006	gyrA	DNA gyrase subunit A	fluoroquinolones (FQ)		fluoroquinolones (FQ)
7585	0	G	SNP	C	93	124	216	100	217	Ser95Thr (agc/aCc)	Rv0006	gyrA	DNA gyrase subunit A		phylo (not H37Rv)	fluoroquinolones (FQ)
9304	0	G	SNP	A	99	100	194	99.5	200	Gly668Asp (ggc/gAc)	Rv0006	gyrA	DNA gyrase subunit A			fluoroquinolones (FQ)
11820	0	C	SNP	G	101	91	189	99.48	193
11879	0	A	SNP	G	114	78	190	100	192	Ser145Pro (tcc/Ccc)	Rv0008c	-	cell wall synthesis protein CwsA
14785	0	T	SNP	C	99	100	199	100	199	Cys233Arg (tgc/Cgc)	Rv0012	-	membrane protein
14861	0	G	SNP	T	120	85	203	100	205	Gly258Val (ggc/gTc)	Rv0012	-	membrane protein
15117	0	C	SNP	G	114	106	219	100	220	Ile68Met (atc/atG)	Rv0013	trpG	anthranilate synthase component II
16119	0	C	SNP	A	100	87	185	98.42	190	Arg451Leu (cgc/cTc)	Rv0014c	pknB	serine/threonine-protein kinase PknB
17654	0	T	SNP	G	125	93	212	100	218	Gln370Pro (cag/cCg)	Rv0015c	pknA	serine/threonine-protein kinase PknA
17657	0	T	SNP	C	120	92	206	100	212	Gln369Arg (cag/cGg)	Rv0015c	pknA	serine/threonine-protein kinase PknA
21795	0	G	SNP	A	103	111	206	99.53	215	Pro463Ser (ccg/Tcg)	Rv0018c	pstP	phosphoserine/threonine phosphatase PstP
24706	0	G	Del	GAP	76	67	143	75.66	189		Rv0020c	fhaA	FHA domain-containing protein FhaA
24707	0	C	Del	GAP	76	67	143	77.3	185		Rv0020c	fhaA	FHA domain-containing protein FhaA
24708	0	T	Del	GAP	76	67	143	78.14	183		Rv0020c	fhaA	FHA domain-containing protein FhaA
24709	0	C	Del	GAP	76	67	143	78.57	182		Rv0020c	fhaA	FHA domain-containing protein FhaA
24710	0	G	Del	GAP	76	67	143	81.71	175		Rv0020c	fhaA	FHA domain-containing protein FhaA
24711	0	G	Del	GAP	76	67	143	82.18	174		Rv0020c	fhaA	FHA domain-containing protein FhaA
24712	0	G	Del	GAP	76	67	143	84.62	169		Rv0020c	fhaA	FHA domain-containing protein FhaA
24713	0	G	Del	GAP	76	67	143	84.12	170		Rv0020c	fhaA	FHA domain-containing protein FhaA
24714	0	T	Del	GAP	76	67	143	86.14	166		Rv0020c	fhaA	FHA domain-containing protein FhaA
24715	0	A	Del	GAP	76	67	143	86.14	166		Rv0020c	fhaA	FHA domain-containing protein FhaA
24716	0	A	Del	GAP	76	67	143	87.2	164		Rv0020c	fhaA	FHA domain-containing protein FhaA
25610	0	G	SNP	C	116	113	229	100	229
26959	0	C	SNP	G	109	118	225	100	227
28367	0	T	Del	GAP	106	95	197	98.05	205		Rv0024	-	NLP/P60 family protein
34044	0	T	SNP	C	97	117	208	99.53	215
35608	0	C	SNP	T	104	102	206	100	206	Ala438Ala (gcc/gcT)	Rv0032	bioF2	8-amino-7-oxononanoate synthase
36008	0	G	SNP	C	90	104	192	100	194	Asp572His (gac/Cac)	Rv0032	bioF2	8-amino-7-oxononanoate synthase
37031	0	C	SNP	G	95	83	175	100	178	Ala55Ala (gcc/gcG)	Rv0034	-	hypothetical protein
37305	0	C	SNP	G	103	100	201	100	203	Ser16Trp (tcg/tGg)	Rv0035	fadD34	fatty-acid--CoA ligase FadD34
37334	0	A	SNP	T	86	112	196	99.5	199	Thr26Ser (act/Tct)	Rv0035	fadD34	fatty-acid--CoA ligase FadD34
39030	0	C	SNP	T	195	242	428	76.94	568
39158	0	C	SNP	G	98	66	164	100	164	Arg224Arg (cgg/cgC)	Rv0036c	-	hypothetical protein
42281	0	C	SNP	A	95	122	217	100	217	Cys24Phe (tgc/tTc)	Rv0039c	-	transmembrane protein
42967	0	G	SNP	C	89	75	163	100	164	Pro133Pro (ccc/ccG)	Rv0040c	mtc28	hypothetical protein
44768	0	A	SNP	G	116	93	208	99.05	211	Arg403Gly (agg/Ggg)	Rv0041	leuS	leucine--tRNA ligase
48503	0	T	SNP	C	90	99	186	98.44	192	Arg175Arg (cga/cgG)	Rv0044c	-	oxidoreductase
49360	0	C	SNP	T	114	100	211	100	214	Val194Ile (gtc/Atc)	Rv0045c	-	hydrolase
49691	0	C	Del	GAP	108	114	218	97.37	228		Rv0045c	-	hydrolase
49692	0	C	Del	GAP	108	114	218	99.11	224		Rv0045c	-	hydrolase
50557	0	T	SNP	C	92	97	183	100	189	Arg190Gly (agg/Ggg)	Rv0046c	ino1	inositol-3-phosphate synthase
51949	0	A	SNP	G	104	99	202	99.51	204	Val250Ala (gtc/gCc)	Rv0048c	-	membrane protein
54394	0	A	SNP	G	98	101	195	100	199	Ala244Ala (gca/gcG)	Rv0050	ponA1	bifunctional penicillin-insensitive transglycosylase/penicillin-sensitive transpeptidase
55540	1	G	Ins	C	77	84	161	84.29	161		Rv0050	ponA1	bifunctional penicillin-insensitive transglycosylase/penicillin-sensitive transpeptidase
55540	2	G	Ins	C	77	84	161	84.29	161		Rv0050	ponA1	bifunctional penicillin-insensitive transglycosylase/penicillin-sensitive transpeptidase
55540	3	G	Ins	G	76	83	159	83.25	161		Rv0050	ponA1	bifunctional penicillin-insensitive transglycosylase/penicillin-sensitive transpeptidase
55540	4	G	Ins	C	77	84	161	84.29	161		Rv0050	ponA1	bifunctional penicillin-insensitive transglycosylase/penicillin-sensitive transpeptidase
55540	5	G	Ins	C	77	84	161	84.29	161		Rv0050	ponA1	bifunctional penicillin-insensitive transglycosylase/penicillin-sensitive transpeptidase
55540	6	G	Ins	G	77	84	161	84.29	161		Rv0050	ponA1	bifunctional penicillin-insensitive transglycosylase/penicillin-sensitive transpeptidase
55540	7	G	Ins	C	77	83	160	83.77	161		Rv0050	ponA1	bifunctional penicillin-insensitive transglycosylase/penicillin-sensitive transpeptidase
55540	8	G	Ins	C	77	84	161	84.29	161		Rv0050	ponA1	bifunctional penicillin-insensitive transglycosylase/penicillin-sensitive transpeptidase
55540	9	G	Ins	T	77	84	161	84.29	161		Rv0050	ponA1	bifunctional penicillin-insensitive transglycosylase/penicillin-sensitive transpeptidase
55553	0	C	SNP	T	90	89	175	99.44	180	Pro631Ser (ccg/Tcg)	Rv0050	ponA1	bifunctional penicillin-insensitive transglycosylase/penicillin-sensitive transpeptidase
62049	0	A	SNP	G	104	115	209	100	219	Arg552Gly (agg/Ggg)	Rv0058	dnaB	replicative DNA helicase
63146	0	G	SNP	T	92	95	187	99.47	188
65150	0	C	SNP	T	93	92	183	99.46	186	Trp67_ (tgg/tgA)	Rv0061c	-	hypothetical protein
68337	1	T	Ins	C	88	100	188	96.91	188		Rv0063	-	oxidoreductase
69989	0	G	SNP	A	97	106	198	100	203	Gly457Asp (ggt/gAt)	Rv0064	-	transmembrane protein
70267	0	G	SNP	T	85	85	168	100	170	Val550Phe (gtc/Ttc)	Rv0064	-	transmembrane protein
70816	0	A	SNP	G	111	106	212	100	217	Asn733Asp (aac/Gac)	Rv0064	-	transmembrane protein
71336	0	G	SNP	C	110	106	210	100	216	Arg906Pro (cgc/cCc)	Rv0064	-	transmembrane protein
75233	0	C	SNP	A	93	105	194	100	198
75940	0	G	SNP	C	99	94	192	100	193	Val214Leu (gtg/Ctg)	Rv0068	-	oxidoreductase
79480	0	T	SNP	C	100	84	183	99.46	185
87468	0	C	SNP	T	91	104	193	98.48	198	Glu112Lys (gag/Aag)	Rv0078A	-	hypothetical protein
89382	0	C	SNP	T	105	85	188	98.96	192	Leu121Leu (cta/Tta)	Rv0080	-	hypothetical protein
92199	0	T	SNP	G	118	104	218	99.55	223	Thr600Thr (act/acG)	Rv0083	-	oxidoreductase
94388	0	G	SNP	A	116	104	217	100	220	Gly146Gly (ggg/ggA)	Rv0086	hycQ	hydrogenase HycQ
96894	0	C	SNP	T	103	90	193	97.97	197
97350	0	A	SNP	C	89	90	175	99.44	180	Arg142Arg (agg/Cgg)	Rv0088	-	polyketide cyclase/dehydrase
99163	0	C	Del	GAP	92	81	173	91.05	190		Rv0090	-	membrane protein
99164	0	G	Del	GAP	92	81	173	92.51	187		Rv0090	-	membrane protein
99165	0	G	Del	GAP	92	81	173	92.02	188		Rv0090	-	membrane protein
99166	0	T	Del	GAP	92	81	173	100	173		Rv0090	-	membrane protein
99167	0	G	Del	GAP	92	81	173	100	173		Rv0090	-	membrane protein
99168	0	T	Del	GAP	92	81	173	100	173		Rv0090	-	membrane protein
99169	0	G	Del	GAP	92	81	173	100	173		Rv0090	-	membrane protein
99170	0	C	Del	GAP	92	81	173	100	173		Rv0090	-	membrane protein
99171	0	G	Del	GAP	92	81	173	100	173		Rv0090	-	membrane protein
101539	0	C	SNP	T	93	91	179	98.4	187	Gly319Gly (ggc/ggT)	Rv0092	ctpA	cation transporter ATPase A
103744	0	A	Del	GAP	58	52	110	85.27	129		Rv0094c	-	hypothetical protein
103745	0	G	Del	GAP	58	52	110	86.61	127		Rv0094c	-	hypothetical protein
103746	0	G	Del	GAP	58	52	110	87.3	126		Rv0094c	-	hypothetical protein
103747	0	A	Del	GAP	58	52	110	85.27	129		Rv0094c	-	hypothetical protein
103748	0	A	Del	GAP	58	52	110	82.71	133		Rv0094c	-	hypothetical protein
103749	0	T	Del	GAP	58	52	110	82.71	133		Rv0094c	-	hypothetical protein
103752	1	T	Ins	A	58	47	105	80.77	105		Rv0094c	-	hypothetical protein
103752	2	T	Ins	G	58	47	105	80.77	105		Rv0094c	-	hypothetical protein
103752	3	T	Ins	C	58	47	105	80.77	105		Rv0094c	-	hypothetical protein
103752	4	T	Ins	A	58	47	105	80.77	105		Rv0094c	-	hypothetical protein
103752	5	T	Ins	G	58	47	105	80.77	105		Rv0094c	-	hypothetical protein
103752	6	T	Ins	C	58	47	105	80.77	105		Rv0094c	-	hypothetical protein
103752	7	T	Ins	T	58	47	105	80.77	105		Rv0094c	-	hypothetical protein
103752	8	T	Ins	T	58	47	105	80.77	105		Rv0094c	-	hypothetical protein
103752	9	T	Ins	C	58	47	105	80.77	105		Rv0094c	-	hypothetical protein
103756	0	G	SNP	T	64	54	117	82.52	143	Pro303His (ccc/cAc)	Rv0094c	-	hypothetical protein
105021	0	G	SNP	A	47	8	55	96.49	57	Ser65Ser (tcc/tcT)	Rv0095c	-	hypothetical protein
105045	0	G	SNP	C	64	30	92	98.95	95	Asp57Glu (gac/gaG)	Rv0095c	-	hypothetical protein
105139	0	C	SNP	A	101	95	192	100	196	Gly26Val (ggg/gTg)	Rv0095c	-	hypothetical protein
105736	0	T	SNP	C	107	106	210	99.53	214	Val138Ala (gtc/gCc)	Rv0096	PPE1	PPE family protein PPE1
115457	0	G	SNP	A	100	108	204	99.05	210	Glu1819Glu (gag/gaA)	Rv0101	nrp	peptide synthetase Nrp
116000	0	T	SNP	G	100	91	189	100	191	Val2000Val (gtt/gtG)	Rv0101	nrp	peptide synthetase Nrp
122109	0	A	SNP	G	110	98	204	100	208	Leu22Ser (ttg/tCg)	Rv0103c	ctpB	cation-transporter P-type ATPase B
123454	0	C	SNP	T	97	79	171	98.88	178	Gln380_ (caa/Taa)	Rv0104	-	hypothetical protein
123520	0	T	SNP	C	115	86	199	100	201	Tyr402His (tat/Cat)	Rv0104	-	hypothetical protein
125830	1	G	Ins	A	104	83	187	96.39	187		Rv0107c	ctpI	cation-transporter ATPase I
131174	1	T	Ins	G	111	64	175	94.09	175
132417	0	C	SNP	G	132	159	277	99.66	292	Arg346Gly (cgc/Ggc)	Rv0109	PE_PGRS1	PE-PGRS family protein PE_PGRS1
133839	0	C	SNP	T	107	96	202	100	203
135329	0	C	SNP	T	80	106	181	98.94	188	Pro460Pro (ccc/ccT)	Rv0111	-	transmembrane acyltransferase
138790	0	A	SNP	G	101	125	224	98.69	229	Asn93Ser (aac/aGc)	Rv0115	hddA	D-alpha-D-heptose-7-phosphate kinase HddA
139297	0	G	SNP	T	124	113	233	99.58	238	Gly262Val (ggc/gTc)	Rv0115	hddA	D-alpha-D-heptose-7-phosphate kinase HddA
141623	0	G	SNP	A	84	106	188	99.48	191	Asp142Asn (gat/Aat)	Rv0117	oxyS	oxidative stress response regulatory protein OxyS
143207	0	T	SNP	C	126	116	240	100	242	Ser224Gly (agc/Ggc)	Rv0118c	oxcA	oxalyl-CoA decarboxylase OxcA
146087	0	T	SNP	C	106	97	202	100	203	Asn562Ser (aat/aGt)	Rv0120c	fusA2	elongation factor G
146236	0	C	SNP	G	99	105	201	97.14	210	Ala512Ala (gcg/gcC)	Rv0120c	fusA2	elongation factor G
147262	0	G	SNP	T	100	105	202	99.03	207	Asp170Glu (gac/gaA)	Rv0120c	fusA2	elongation factor G
154283	0	T	SNP	C	98	87	184	100	185	Ser18Pro (tcg/Ccg)	Rv0127	mak	maltokinase
162152	0	T	Del	GAP	84	96	165	94.74	190		Rv0134	ephF	epoxide hydrolase EphF
163705	0	C	SNP	T	97	98	186	100	195	Pro114Ser (cct/Tct)	Rv0136	cyp138	cytochrome P450 Cyp138
163706	0	C	SNP	T	96	99	190	100	195	Pro114Leu (cct/cTt)	Rv0136	cyp138	cytochrome P450 Cyp138
166565	0	A	SNP	G	91	79	164	98.84	172	Ile247Val (atc/Gtc)	Rv0139	-	oxidoreductase
177857	0	G	SNP	A	103	104	207	100	207	Leu485Leu (ctg/Ttg)	Rv0151c	PE1	PE family protein PE1
182824	0	G	SNP	A	98	100	196	100	198	Ile125Ile (atc/atT)	Rv0154c	fadE2	acyl-CoA dehydrogenase FadE2
183091	0	C	SNP	G	97	92	185	100	189	Pro36Pro (ccg/ccC)	Rv0154c	fadE2	acyl-CoA dehydrogenase FadE2
188800	0	T	SNP	C	100	121	220	100	221	Thr14Ala (acg/Gcg)	Rv0159c	PE3	PE family protein PE3
190816	0	A	SNP	C	87	87	174	99.43	175	Ser70Ser (tca/tcC)	Rv0161	-	oxidoreductase
194305	1	C	Ins	G	100	113	213	98.16	213		Rv0165c	mce1R	transcriptional regulator Mce1R
194305	2	C	Ins	G	98	112	210	96.77	211		Rv0165c	mce1R	transcriptional regulator Mce1R
194681	0	G	SNP	C	93	102	195	100	195	Leu45Leu (ctc/ctG)	Rv0165c	mce1R	transcriptional regulator Mce1R
195682	0	C	SNP	G	89	116	202	99.03	207	Val230Val (gtc/gtG)	Rv0166	fadD5	fatty-acid--CoA ligase FadD5
196642	0	C	SNP	T	99	99	193	99.5	199	Asn550Asn (aac/aaT)	Rv0166	fadD5	fatty-acid--CoA ligase FadD5
199470	0	T	SNP	G	90	103	192	100	193	Ser313Ala (tcc/Gcc)	Rv0169	mce1A	Mce family protein Mce1A
203038	0	T	SNP	C	112	109	218	99.55	222	Ile188Thr (atc/aCc)	Rv0172	mce1D	Mce family protein Mce1D
204094	0	G	SNP	T	96	98	193	99.49	195	Val10Val (gtg/gtT)	Rv0173	lprK	Mce family lipoprotein LprK
206339	0	T	SNP	C	102	99	199	99.5	202	Leu370Pro (ctg/cCg)	Rv0174	mce1F	Mce family protein Mce1F
206481	0	C	SNP	G	99	70	163	96.57	175	Pro417Pro (ccc/ccG)	Rv0174	mce1F	Mce family protein Mce1F
206484	0	G	SNP	T	99	82	173	95.77	189	Gly418Gly (ggg/ggT)	Rv0174	mce1F	Mce family protein Mce1F
208590	0	A	SNP	C	82	102	178	100	184	Arg58Arg (cga/cgC)	Rv0177	-	Mce associated protein
213147	0	C	SNP	A	83	98	179	99.45	182	Asp332Tyr (gac/Tac)	Rv0182c	sigG	ECF RNA polymerase sigma factor SigG
213281	0	C	SNP	T	86	80	164	99.4	167	Gly287Asp (ggc/gAc)	Rv0182c	sigG	ECF RNA polymerase sigma factor SigG
215977	0	C	SNP	T	105	90	189	100	195	Ala88Val (gcg/gTg)	Rv0185	-	hypothetical protein
217201	0	T	SNP	C	106	97	201	100	203	Asn311Asn (aat/aaC)	Rv0186	bglS	beta-glucosidase BglS
222925	0	G	SNP	A	111	114	224	100	225	Ala213Thr (gct/Act)	Rv0191	-	MFS-type transporter
223942	0	T	SNP	C	119	148	266	100	267	Ser127Pro (tcg/Ccg)	Rv0192	-	hypothetical protein
225323	0	T	SNP	C	82	117	194	100	199	Lys417Glu (aag/Gag)	Rv0193c	-	hypothetical protein
227098	0	T	SNP	C	95	111	202	99.52	207	Met74Thr (atg/aCg)	Rv0194	-	multidrug ABC transporter ATPase/permease
230170	0	C	SNP	T	88	83	170	98.28	174	Pro1098Leu (ccc/cTc)	Rv0194	-	multidrug ABC transporter ATPase/permease
230576	1	G	Ins	T	81	68	149	92.55	150
231114	0	C	SNP	G	80	91	166	100	171	Ala72Ala (gcc/gcG)	Rv0195	-	two component transcriptional regulator
234477	0	T	SNP	G	84	83	162	100	167	Tyr749_ (tat/taG)	Rv0197	-	oxidoreductase
234496	1	C	Ins	G	82	76	158	97.53	158		Rv0197	-	oxidoreductase
234496	2	C	Ins	T	82	76	158	97.53	158		Rv0197	-	oxidoreductase
249522	0	T	SNP	C	105	108	213	99.53	214	Val162Ala (gtg/gCg)	Rv0209	-	hypothetical protein
251575	0	G	SNP	A	89	110	191	100	199	Ala486Thr (gcg/Acg)	Rv0210	-	hypothetical protein
261869	0	T	SNP	C	131	130	259	100	261	Cys316Arg (tgt/Cgt)	Rv0218	-	transmembrane protein
262268	0	A	SNP	T	103	113	212	99.08	218	Ala5Ala (gca/gcT)	Rv0219	-	transmembrane protein
264129	0	G	SNP	A	87	93	179	97.83	184	Met21Ile (atg/atA)	Rv0221	-	diacyglycerol O-acyltransferase
265554	0	A	SNP	C	90	94	180	100	184	Val16Val (gta/gtC)	Rv0222	echA1	enoyl-CoA hydratase EchA1
267751	0	G	SNP	C	78	103	179	99.45	182	Ala5Gly (gcc/gGc)	Rv0223c	-	aldehyde dehydrogenase
270430	0	G	SNP	C	100	103	201	98.54	206	Pro379Ala (cct/Gct)	Rv0226c	-	transmembrane protein
278021	0	T	SNP	C	99	99	193	99.5	199	Arg41Arg (cgt/cgC)	Rv0232	-	transcriptional regulator
278681	0	C	SNP	G	112	103	214	100	215	His33Asp (cat/Gat)	Rv0233	nrdB	ribonucleoside-diphosphate reductase subunit beta NrdB
282892	0	C	SNP	T	120	98	217	100	218	Thr1320Thr (acg/acA)	Rv0236c	aftD	alpha-(1->3)-arabinofuranosyltransferase
283610	0	G	SNP	A	98	104	199	99.51	203	Ala1081Val (gcc/gTc)	Rv0236c	aftD	alpha-(1->3)-arabinofuranosyltransferase
283614	0	T	SNP	C	97	108	193	100	205	Ser1080Gly (agc/Ggc)	Rv0236c	aftD	alpha-(1->3)-arabinofuranosyltransferase
285772	0	A	SNP	C	107	100	205	100	207	Pro360Pro (cct/ccG)	Rv0236c	aftD	alpha-(1->3)-arabinofuranosyltransferase
285871	0	A	SNP	G	99	98	195	99.49	198	Val327Val (gtt/gtC)	Rv0236c	aftD	alpha-(1->3)-arabinofuranosyltransferase
288260	0	C	SNP	T	118	112	225	97.46	236	Leu359Leu (ctg/Ttg)	Rv0237	lpqI	lipoprotein LpqI
290521	0	G	SNP	C	94	103	194	98.99	199	Ala45Gly (gcg/gGg)	Rv0241c	htdX	3-hydroxyacyl-thioester dehydratase HtdX
293628	1	A	Ins	C	82	94	176	92.63	177
295731	0	T	SNP	C	92	93	185	100	185
296312	0	C	SNP	T	113	114	223	99.13	229	Ser103Phe (tcc/tTc)	Rv0245	-	oxidoreductase
304923	0	A	SNP	G	113	135	246	99.6	249	Lys686Lys (aaa/aaG)	Rv0252	nirB	nitrite reductase large subunit NirB
305188	0	G	SNP	T	103	105	207	99.05	210	Val775Leu (gtg/Ttg)	Rv0252	nirB	nitrite reductase large subunit NirB
310973	0	G	SNP	A	77	83	160	99.38	161	Ala182Val (gcg/gTg)	Rv0259c	-	hypothetical protein
311613	0	G	SNP	T	119	129	242	100	248	Val349Val (gtc/gtA)	Rv0260c	-	transcriptional regulator
311889	0	C	SNP	T	86	137	222	99.11	225	Thr257Thr (acg/acA)	Rv0260c	-	transcriptional regulator
325505	0	T	SNP	C	74	103	175	100	177	Val313Val (gtt/gtC)	Rv0270	fadD2	fatty-acid--CoA ligase FadD2
333890	0	G	SNP	A	98	74	168	97.18	177	Arg807Arg (cgc/cgT)	Rv0278c	-	PE-PGRS family protein PE_PGRS3
333892	0	G	SNP	C	103	84	181	98.94	189	Arg807Gly (cgc/Ggc)	Rv0278c	-	PE-PGRS family protein PE_PGRS3
335906	0	T	SNP	C	56	53	108	83.85	130	Leu135Leu (tta/ttG)	Rv0278c	-	PE-PGRS family protein PE_PGRS3
335919	0	T	SNP	G	52	47	99	86.09	115	Asp131Ala (gac/gCc)	Rv0278c	-	PE-PGRS family protein PE_PGRS3
335920	0	C	SNP	G	54	47	99	85.59	118	Asp131His (gac/Cac)	Rv0278c	-	PE-PGRS family protein PE_PGRS3
335922	0	C	SNP	G	53	46	99	85.34	116	Gly130Ala (ggg/gCg)	Rv0278c	-	PE-PGRS family protein PE_PGRS3
335927	0	A	SNP	G	58	46	104	85.95	121	Asn128Asn (aat/aaC)	Rv0278c	-	PE-PGRS family protein PE_PGRS3
335929	0	T	SNP	C	58	51	107	87.2	125	Asn128Asp (aat/Gat)	Rv0278c	-	PE-PGRS family protein PE_PGRS3
335971	0	A	SNP	G	81	83	162	99.39	165	Leu114Leu (ttg/Ctg)	Rv0278c	-	PE-PGRS family protein PE_PGRS3
336005	0	G	SNP	A	110	74	179	98.92	186	Ile102Ile (atc/atT)	Rv0278c	-	PE-PGRS family protein PE_PGRS3
336050	0	A	SNP	G	92	67	159	100	159	Tyr87Tyr (tat/taC)	Rv0278c	-	PE-PGRS family protein PE_PGRS3
336053	0	G	SNP	C	90	67	156	100	157	Ala86Ala (gcc/gcG)	Rv0278c	-	PE-PGRS family protein PE_PGRS3
336074	0	T	SNP	C	77	58	133	100	135	Ala79Ala (gca/gcG)	Rv0278c	-	PE-PGRS family protein PE_PGRS3
336081	0	A	SNP	G	68	48	114	100	116	Val77Ala (gtg/gCg)	Rv0278c	-	PE-PGRS family protein PE_PGRS3
336082	0	C	SNP	T	66	49	111	100	115	Val77Met (gtg/Atg)	Rv0278c	-	PE-PGRS family protein PE_PGRS3
336113	0	G	SNP	A	48	32	80	100	80	Ser66Ser (agc/agT)	Rv0278c	-	PE-PGRS family protein PE_PGRS3
336140	0	G	SNP	C	19	19	37	97.44	39	Ala57Ala (gcc/gcG)	Rv0278c	-	PE-PGRS family protein PE_PGRS3
336257	0	C	SNP	T	15	6	20	95.45	22	Leu18Leu (ttg/ttA)	Rv0278c	-	PE-PGRS family protein PE_PGRS3
336323	0	A	SNP	G	24	11	35	94.59	37
336325	0	T	SNP	C	24	12	36	94.74	38
336326	0	A	SNP	G	24	12	36	94.74	38
336327	0	C	SNP	G	24	12	36	94.74	38
336332	0	G	SNP	C	24	12	36	94.74	38
336344	0	A	SNP	G	24	12	36	92.31	39
336345	0	T	SNP	C	24	12	36	92.31	39
336353	0	C	SNP	T	24	12	35	92.31	39
336356	1	G	Ins	C	24	12	36	94.74	36
336356	2	G	Ins	C	24	12	36	94.74	36
336356	3	G	Ins	T	24	12	36	94.74	36
336356	4	G	Ins	C	24	12	36	94.74	36
336356	5	G	Ins	C	24	12	36	94.74	36
336356	6	G	Ins	C	24	12	36	94.74	36
336356	7	G	Ins	C	24	12	36	94.74	36
336358	0	A	Del	GAP	24	12	35	92.31	39
336359	0	A	Del	GAP	24	12	35	92.31	39
336360	0	C	Del	GAP	24	12	35	87.8	41
336369	0	C	SNP	T	29	14	43	97.73	44
336370	0	A	SNP	G	30	16	45	100	46
336380	0	A	SNP	T	69	55	122	98.41	126
336400	0	C	SNP	G	70	54	123	98.41	126
336403	0	C	SNP	G	69	54	120	98.4	125
336405	0	A	SNP	G	71	54	122	98.43	127
336504	0	G	SNP	T	72	95	165	98.82	169
336535	0	T	SNP	G	88	91	178	98.9	181
336537	0	T	SNP	G	86	90	176	98.88	178
336540	0	G	SNP	T	84	90	171	98.86	176
336546	0	T	SNP	G	88	91	175	98.9	181
336557	1	C	Ins	T	75	76	151	88.82	151
336560	0	T	SNP	C	75	76	151	97.42	155	_838_ (taa/taG)	Rv0279c	PE_PGRS4	PE-PGRS family protein PE_PGRS4
336562	1	A	Ins	T	71	76	147	97.35	147		Rv0279c	PE_PGRS4	PE-PGRS family protein PE_PGRS4
336562	2	A	Ins	G	71	76	147	97.35	147		Rv0279c	PE_PGRS4	PE-PGRS family protein PE_PGRS4
336562	3	A	Ins	G	71	74	145	96.03	147		Rv0279c	PE_PGRS4	PE-PGRS family protein PE_PGRS4
336590	0	G	SNP	C	86	86	171	98.85	174	Ile828Met (atc/atG)	Rv0279c	PE_PGRS4	PE-PGRS family protein PE_PGRS4
336592	0	T	SNP	G	83	84	165	98.24	170	Ile828Leu (atc/Ctc)	Rv0279c	PE_PGRS4	PE-PGRS family protein PE_PGRS4
336611	0	G	SNP	C	83	81	163	99.39	165	Ala821Ala (gcc/gcG)	Rv0279c	PE_PGRS4	PE-PGRS family protein PE_PGRS4
336617	0	G	SNP	C	79	79	157	99.37	159	Pro819Pro (ccc/ccG)	Rv0279c	PE_PGRS4	PE-PGRS family protein PE_PGRS4
336620	0	T	SNP	C	74	77	147	99.34	152	Thr818Thr (aca/acG)	Rv0279c	PE_PGRS4	PE-PGRS family protein PE_PGRS4
336728	0	G	SNP	A	35	37	66	83.72	86	Gly782Gly (ggc/ggT)	Rv0279c	PE_PGRS4	PE-PGRS family protein PE_PGRS4
338297	0	A	SNP	G	6	4	9	83.33	12	Gly259Gly (ggt/ggC)	Rv0279c	PE_PGRS4	PE-PGRS family protein PE_PGRS4
338408	0	C	SNP	T	10	4	13	82.35	17	Gly222Gly (ggg/ggA)	Rv0279c	PE_PGRS4	PE-PGRS family protein PE_PGRS4
338435	0	G	SNP	C	11	4	15	88.24	17	Gly213Gly (ggc/ggG)	Rv0279c	PE_PGRS4	PE-PGRS family protein PE_PGRS4
338618	0	C	SNP	G	74	7	79	97.59	83	Gly152Gly (ggg/ggC)	Rv0279c	PE_PGRS4	PE-PGRS family protein PE_PGRS4
338844	0	A	SNP	G	161	135	291	99.33	298	Val77Ala (gtg/gCg)	Rv0279c	PE_PGRS4	PE-PGRS family protein PE_PGRS4
338845	0	C	SNP	T	156	134	285	99.32	292	Val77Met (gtg/Atg)	Rv0279c	PE_PGRS4	PE-PGRS family protein PE_PGRS4
340132	0	G	SNP	A	101	97	198	97.54	203	Glu257Lys (gaa/Aaa)	Rv0280	PPE3	PPE family protein PPE3
340372	0	T	SNP	C	55	91	144	100	146	Ser337Pro (tcg/Ccg)	Rv0280	PPE3	PPE family protein PPE3
342146	0	A	SNP	C	108	114	220	100	222	Glu6Ala (gaa/gCa)	Rv0282	eccA3	ESX-3 secretion system protein EccA
346275	0	C	SNP	G	111	89	197	100	200	Pro214Arg (ccg/cGg)	Rv0284	eccC3	ESX-3 secretion system protein EccC3
353309	0	G	SNP	A	112	103	214	100	215	Ser76Asn (agc/aAc)	Rv0290	eccD3	ESX-3 secretion system protein EccD
353365	0	G	SNP	A	108	98	203	98.56	209	Ala95Thr (gcc/Acc)	Rv0290	eccD3	ESX-3 secretion system protein EccD
353851	0	C	SNP	G	124	115	238	99.17	241	Gln257Glu (caa/Gaa)	Rv0290	eccD3	ESX-3 secretion system protein EccD
356528	0	A	SNP	G	116	120	232	100	236	Asn217Asp (aat/Gat)	Rv0292	eccE3	ESX-3 secretion system protein EccE
363464	0	G	SNP	A	101	92	191	98.97	195	Arg71Arg (cgg/cgA)	Rv0298	-	antitoxin
364854	0	C	SNP	G	104	99	201	99.51	204	His84Asp (cat/Gat)	Rv0302	-	transcriptional regulator
368113	0	T	Del	GAP	90	90	178	87.8	205		Rv0304c	PPE5	PPE family protein PPE5
368114	0	T	Del	GAP	90	90	178	97.3	185		Rv0304c	PPE5	PPE family protein PPE5
368115	0	G	Del	GAP	90	90	178	97.3	185		Rv0304c	PPE5	PPE family protein PPE5
368116	0	A	Del	GAP	90	90	178	97.3	185		Rv0304c	PPE5	PPE family protein PPE5
368117	0	T	Del	GAP	90	90	178	97.3	185		Rv0304c	PPE5	PPE family protein PPE5
368118	0	G	Del	GAP	90	90	178	97.3	185		Rv0304c	PPE5	PPE family protein PPE5
368119	0	C	Del	GAP	90	90	178	96.77	186		Rv0304c	PPE5	PPE family protein PPE5
368120	0	T	Del	GAP	90	90	178	96.77	186		Rv0304c	PPE5	PPE family protein PPE5
368121	0	G	Del	GAP	90	90	178	96.77	186		Rv0304c	PPE5	PPE family protein PPE5
368122	0	C	Del	GAP	90	90	178	96.77	186		Rv0304c	PPE5	PPE family protein PPE5
368123	0	C	Del	GAP	90	90	178	96.77	186		Rv0304c	PPE5	PPE family protein PPE5
368124	0	G	Del	GAP	90	90	178	96.77	186		Rv0304c	PPE5	PPE family protein PPE5
368125	0	G	Del	GAP	90	90	178	96.77	186		Rv0304c	PPE5	PPE family protein PPE5
368126	0	T	Del	GAP	91	90	179	97.31	186		Rv0304c	PPE5	PPE family protein PPE5
368127	0	G	Del	GAP	91	90	179	97.31	186		Rv0304c	PPE5	PPE family protein PPE5
368128	0	T	Del	GAP	94	90	182	98.92	186		Rv0304c	PPE5	PPE family protein PPE5
372913	0	A	SNP	C	82	100	181	99.45	183	Gly933Gly (ggt/ggG)	Rv0305c	PPE6	PPE family protein PPE6
373283	0	A	Del	GAP	94	103	195	97.52	202		Rv0305c	PPE6	PPE family protein PPE6
374353	0	A	SNP	G	101	76	175	100	177	Arg453Arg (cgt/cgC)	Rv0305c	PPE6	PPE family protein PPE6
376774	0	T	SNP	C	97	92	183	100	189	Ala94Ala (gca/gcG)	Rv0307c	-	hypothetical protein
377014	0	C	SNP	T	108	100	205	99.52	209	Leu14Leu (ctg/ctA)	Rv0307c	-	hypothetical protein
379528	0	G	SNP	T	98	98	192	98.99	198	Glu119Asp (gag/gaT)	Rv0311	-	hypothetical protein
383716	0	C	SNP	T	105	122	220	99.56	228	Pro39Ser (ccg/Tcg)	Rv0315	-	beta-1,3-glucanase
384380	0	A	SNP	C	95	106	200	100	201	Lys260Thr (aag/aCg)	Rv0315	-	beta-1,3-glucanase
386432	0	C	SNP	G	104	84	185	100	188	Gly223Ala (ggg/gCg)	Rv0318c	-	integral membrane protein
390828	0	T	SNP	C	100	106	204	99.04	208	Ser142Gly (agt/Ggt)	Rv0323c	-	hypothetical protein
391853	0	A	SNP	G	100	96	195	100	196	Thr168Ala (act/Gct)	Rv0324	-	transcriptional regulator
392261	0	T	SNP	C	91	75	163	100	166	_75Gln (tag/Cag)	Rv0325	-	hypothetical protein
396199	0	T	SNP	C	86	108	193	99.49	195
403980	0	G	SNP	A	107	120	225	100	227	Ala621Val (gcc/gTc)	Rv0338c	-	iron-sulfur-binding reductase
404326	0	T	SNP	C	113	109	218	100	222	Arg506Gly (agg/Ggg)	Rv0338c	-	iron-sulfur-binding reductase
414486	0	C	SNP	T	97	93	188	100	190	Glu152Glu (gag/gaA)	Rv0344c	lpqJ	lipoprotein LpqJ
420008	0	A	SNP	G	101	87	185	100	188	Ala58Ala (gca/gcG)	Rv0350	dnaK	chaperone protein DnaK
424320	1	T	Ins	C	106	72	178	96.74	178		Rv0354c	PPE7	PPE family protein PPE7
424981	0	G	SNP	A	105	89	193	97.98	198	Pro3233Pro (ccc/ccT)	Rv0355c	PPE8	PPE family protein PPE8
428698	0	C	SNP	T	102	101	200	99.51	204	Ala1994Ala (gcg/gcA)	Rv0355c	PPE8	PPE family protein PPE8
432536	0	C	SNP	T	79	106	182	99.46	186	Gly715Asp (ggt/gAt)	Rv0355c	PPE8	PPE family protein PPE8
438162	0	G	SNP	C	90	96	184	99.47	187	Leu215Leu (ctg/ctC)	Rv0359	-	zinc metalloprotease
441823	0	C	SNP	T	100	84	180	98.4	187	Glu159Glu (gag/gaA)	Rv0363c	fba	fructose-bisphosphate aldolase
445780	0	C	SNP	T	101	108	207	100	209	Arg249His (cgt/cAt)	Rv0368c	-	hypothetical protein
454295	0	T	SNP	C	72	103	171	100	175	Pro26Pro (cca/ccG)	Rv0376c	-	hypothetical protein
454333	0	T	SNP	G	96	102	194	100	198	Thr14Pro (acg/Ccg)	Rv0376c	-	hypothetical protein
456594	0	T	SNP	C	123	105	225	100	228	Met76Val (atg/Gtg)	Rv0380c	-	RNA methyltransferase
457452	0	T	SNP	G	100	80	175	100	180	Thr124Thr (aca/acC)	Rv0381c	-	hypothetical protein
459399	0	A	SNP	C	81	93	169	99.43	175
460413	0	C	SNP	T	101	123	222	100	224	Lys530Lys (aag/aaA)	Rv0384c	clpB	chaperone protein ClpB
465300	0	C	SNP	T	109	104	211	99.07	215	Phe630Phe (ttc/ttT)	Rv0386	-	transcriptional regulator
467497	1	C	Ins	G	92	108	200	93.9	200
467508	1	C	Ins	G	95	115	210	97.22	210
467516	0	G	SNP	C	96	121	217	100	217
467526	0	C	SNP	G	97	115	212	99.53	213
467546	0	G	SNP	C	100	122	219	100	222
467557	0	A	SNP	C	102	126	228	100	228
467564	0	A	SNP	C	105	125	227	100	230
467585	0	G	SNP	C	99	117	214	100	216
467590	0	T	SNP	C	103	114	215	100	217
467621	0	T	SNP	G	93	109	200	99.51	203
467638	0	G	SNP	T	96	109	204	99.51	206
469079	0	C	SNP	T	95	100	194	98.48	198	Arg249Cys (cgc/Tgc)	Rv0389	purT	phosphoribosylglycinamide formyltransferase PurT
475178	0	T	SNP	C	90	105	192	100	195	Val80Ala (gtc/gCc)	Rv0395	-	hypothetical protein
477234	0	T	SNP	G	96	100	195	100	196	Glu29Asp (gaa/gaC)	Rv0398c	-	hypothetical protein
483935	0	T	SNP	G	95	72	164	100	167
484005	0	G	SNP	T	97	84	181	96.79	187	Arg10Leu (cgt/cTt)	Rv0404	fadD30	long-chain-fatty-acid--AMP ligase FadD30
484596	0	C	SNP	T	94	113	203	100	207	Pro207Leu (ccg/cTg)	Rv0404	fadD30	long-chain-fatty-acid--AMP ligase FadD30
485811	0	A	Del	GAP	79	120	196	97.07	205		Rv0405	pks6	membrane bound polyketide synthase
489935	0	G	SNP	C	115	108	217	100	223	Thr257Thr (acc/acG)	Rv0406c	-	beta lactamase-like protein
491742	0	T	SNP	C	103	101	203	100	204	Phe320Phe (ttt/ttC)	Rv0407	fgd1	F420-dependent glucose-6-phosphate dehydrogenase		phylo (not Euro-American, M. africanum, M. bovis, M. canettii, M. caprae, M. microti, M. pinipedii, Beijing, Delhi/CAS, EAI)
492150	0	G	SNP	C	113	102	213	100	215	Gly122Ala (ggc/gCc)	Rv0408	pta	phosphate acetyltransferase
497491	0	G	SNP	A	102	83	183	99.46	186	Asp270Asp (gac/gaT)	Rv0411c	glnH	glutamine-binding lipoprotein GlnH		phylo (2)
498361	1	C	Ins	G	87	81	168	100	168		Rv0412c	-	membrane protein
498531	0	A	SNP	G	108	109	215	98.64	220	Ala363Ala (gct/gcC)	Rv0412c	-	membrane protein
498557	0	C	SNP	A	116	112	226	100	228	Asp355Tyr (gac/Tac)	Rv0412c	-	membrane protein
502589	0	C	SNP	G	109	105	213	100	214	Ser75Cys (tcc/tGc)	Rv0417	thiG	thiazole synthase
503354	0	G	SNP	C	84	99	180	100	183
505974	0	G	SNP	A	95	119	214	100	214	Ala297Thr (gcg/Acg)	Rv0419	lpqM	lipoprotein peptidase LpqM
507029	0	C	Del	GAP	98	74	175	91.98	187
513257	0	T	SNP	C	108	110	215	100	218	Met689Val (atg/Gtg)	Rv0425c	ctpH	metal cation transporting ATPase H
517358	0	T	SNP	C	103	76	176	98.9	181	Asp149Gly (gac/gGc)	Rv0428c	-	GCN5-like N-acetyltransferase
518987	0	C	SNP	T	110	105	211	99.54	216	Arg85Arg (cgc/cgT)	Rv0430	-	hypothetical protein
524891	0	C	SNP	A	95	92	183	100	187	Gly167Val (ggc/gTc)	Rv0436c	pssA	CDP-diacylglycerol--serineO-phosphatidyltransferase
533547	0	C	SNP	G	82	97	176	99.44	180	Glu81Asp (gag/gaC)	Rv0444c	rskA	anti-sigma-K factor RskA
541201	0	A	SNP	G	95	104	196	100	199	Leu97Leu (ctt/ctC)	Rv0450c	mmpL4	transmembrane transport protein MmpL4
542014	0	C	SNP	G	99	87	184	99.47	187
542514	0	C	SNP	G	106	101	205	98.57	210	His125Asp (cat/Gat)	Rv0452	-	transcriptional regulator
546357	0	A	SNP	G	119	102	220	100	221	Thr149Thr (act/acC)	Rv0456c	echA2	enoyl-CoA hydratase EchA2
549363	0	C	SNP	G	82	96	175	100	178	Arg82Pro (cgc/cCc)	Rv0457c	-	peptidase
551525	0	A	SNP	C	91	88	174	100	179	Arg110Arg (aga/Cga)	Rv0459	-	hypothetical protein
555366	0	C	SNP	T	118	97	212	99.54	216	Arg314Gln (cgg/cAg)	Rv0465c	-	HTH-type transcriptional regulator
555991	0	A	SNP	G	84	90	171	100	174	Cys106Arg (tgc/Cgc)	Rv0465c	-	HTH-type transcriptional regulator
561776	0	C	SNP	T	108	83	189	98.96	193
561777	0	C	SNP	T	109	80	187	99.47	190
565655	0	A	SNP	G	88	112	199	100	200
572591	0	C	SNP	T	97	82	177	100	179	Asp294Asp (gac/gaT)	Rv0483	lprQ	lipoprotein LprQ
573262	0	A	SNP	G	119	90	203	100	209	Gly180Gly (ggt/ggC)	Rv0484c	-	short-chain type oxidoreductase
575907	0	C	SNP	T	111	135	239	98.4	250	Ala187Val (gca/gTa)	Rv0486	mshA	D-inositol 3-phosphate glycosyltransferase		phylo (Beijing)	ethionamide (ETH)
580772	0	T	SNP	A	64	52	113	92.8	125
580774	0	G	Del	GAP	65	47	113	91.06	123
580775	0	G	Del	GAP	65	47	113	92.56	121
580776	0	G	Del	GAP	65	47	114	91.06	123
580777	0	G	Del	GAP	65	47	114	92.56	121
580778	0	C	Del	GAP	65	47	114	93.33	120
580779	0	A	Del	GAP	65	47	114	93.33	120
580780	0	C	Del	GAP	65	47	114	92.56	121
580781	0	C	Del	GAP	65	47	114	92.56	121
580782	0	A	Del	GAP	65	47	114	93.33	120
580783	0	C	Del	GAP	65	47	114	93.33	120
580784	0	C	Del	GAP	65	47	114	92.56	121
580785	0	C	Del	GAP	65	47	114	92.56	121
580786	0	G	Del	GAP	65	47	114	92.56	121
580787	0	C	Del	GAP	65	47	114	93.33	120
580788	0	T	Del	GAP	65	47	114	92.56	121
580789	0	T	Del	GAP	65	47	114	94.12	119
580790	0	G	Del	GAP	65	47	114	92.56	121
580791	0	C	Del	GAP	65	47	114	93.33	120
580792	0	G	Del	GAP	65	47	114	92.56	121
580793	0	G	Del	GAP	65	47	114	92.56	121
580794	0	G	Del	GAP	65	47	114	92.56	121
580795	0	G	Del	GAP	65	47	114	92.56	121
580796	0	G	Del	GAP	65	47	114	92.56	121
580797	0	A	Del	GAP	65	47	114	92.56	121
583171	0	A	SNP	C	103	121	222	99.56	225	Ser70Ala (tcg/Gcg)	Rv0492c	-	GMC-type oxidoreductase
584171	0	T	SNP	C	89	116	200	100	205	Ser174Gly (agt/Ggt)	Rv0493c	-	hypothetical protein
590436	0	T	SNP	C	87	87	169	100	174	Ala118Ala (gct/gcC)	Rv0500	proC	pyrroline-5-carboxylate reductase
597816	0	A	SNP	G	107	105	210	100	212	Ala206Ala (gca/gcG)	Rv0507	mmpL2	transmembrane transport protein MmpL2
598475	0	G	SNP	A	101	107	206	100	208	Arg426His (cgc/cAc)	Rv0507	mmpL2	transmembrane transport protein MmpL2
599868	0	A	SNP	G	101	90	191	100	191	Arg890Arg (cga/cgG)	Rv0507	mmpL2	transmembrane transport protein MmpL2
605150	0	G	SNP	A	109	103	207	99.53	213	Arg183Arg (cgg/cgA)	Rv0512	hemB	delta-aminolevulinic acid dehydratase
610120	0	T	SNP	G	112	112	223	100	224
611048	0	T	SNP	G	77	103	177	99.45	181
620625	0	A	SNP	G	86	92	175	98.89	180	Ile245Met (ata/atG)	Rv0529	ccsA	cytochrome C-type biogenesis protein CcsA
621598	0	C	SNP	T	85	115	197	98.04	204	Pro231Leu (ccc/cTc)	Rv0530	-	hypothetical protein
623472	0	A	SNP	G	99	99	193	100	198	Asp227Gly (gac/gGc)	Rv0532	PE_PGRS6	PE-PGRS family protein PE_PGRS6
623508	0	C	SNP	G	94	89	180	100	183	Ala239Gly (gcc/gGc)	Rv0532	PE_PGRS6	PE-PGRS family protein PE_PGRS6
623559	0	A	Del	GAP	83	66	131	89.76	166		Rv0532	PE_PGRS6	PE-PGRS family protein PE_PGRS6
623560	0	C	Del	GAP	83	66	131	89.22	167		Rv0532	PE_PGRS6	PE-PGRS family protein PE_PGRS6
623561	0	G	Del	GAP	83	66	131	89.76	166		Rv0532	PE_PGRS6	PE-PGRS family protein PE_PGRS6
623562	0	G	Del	GAP	83	66	131	90.3	165		Rv0532	PE_PGRS6	PE-PGRS family protein PE_PGRS6
623563	0	C	Del	GAP	83	66	131	89.76	166		Rv0532	PE_PGRS6	PE-PGRS family protein PE_PGRS6
623564	0	G	Del	GAP	83	66	131	91.41	163		Rv0532	PE_PGRS6	PE-PGRS family protein PE_PGRS6
623565	0	G	Del	GAP	83	66	131	91.41	163		Rv0532	PE_PGRS6	PE-PGRS family protein PE_PGRS6
623566	0	C	Del	GAP	83	66	131	92.55	161		Rv0532	PE_PGRS6	PE-PGRS family protein PE_PGRS6
623567	0	G	Del	GAP	83	65	131	92.5	160		Rv0532	PE_PGRS6	PE-PGRS family protein PE_PGRS6
627485	0	G	SNP	A	71	124	193	98.48	198	Val80Ile (gtc/Atc)	Rv0536	galE3	UDP-glucose 4-epimerase GalE
628864	0	T	SNP	C	109	83	189	100	192	Thr290Ala (acc/Gcc)	Rv0537c	-	integral membrane protein
630722	0	G	SNP	C	104	100	201	100	204	Arg228Pro (cgg/cCg)	Rv0538	-	membrane protein
637203	0	G	SNP	A	103	94	196	99.49	198	Val87Val (gtc/gtT)	Rv0545c	pitA	low-affinity inorganic phosphate transporter
637319	0	G	SNP	A	110	98	205	100	208	Pro49Ser (cct/Tct)	Rv0545c	pitA	low-affinity inorganic phosphate transporter
640954	0	A	SNP	G	96	97	193	98.47	196
648002	0	T	SNP	G	105	83	185	100	188	Leu15Arg (ctc/cGc)	Rv0556	-	transmembrane protein
648856	0	T	SNP	C	101	104	204	100	205	Gly107Gly (ggt/ggC)	Rv0557	mgtA	GDP-mannose-dependent alpha-mannosyltransferase		phylo (not Euro-American, M. africanum, M. bovis, M. canettii, M. caprae, M. microti, M. pinipedii, Beijing, Delhi/CAS, EAI)
655986	0	T	SNP	G	105	100	200	100	205
657081	0	C	SNP	T	103	86	185	99.47	190	Val130Val (gtg/gtA)	Rv0565c	-	monooxygenase
657142	0	C	SNP	T	99	97	194	98.99	198	Arg110His (cgc/cAc)	Rv0565c	-	monooxygenase
659341	0	T	SNP	C	95	95	189	100	190
662911	0	T	SNP	C	109	120	227	99.57	230	Ala539Ala (gct/gcC)	Rv0570	nrdZ	vitamin B12-dependent ribonucleoside-diphosphate reductase
665293	0	A	SNP	G	110	107	212	99.54	218	Phe31Leu (ttc/Ctc)	Rv0572c	-	hypothetical protein
669033	0	T	SNP	A	97	111	206	99.52	209	Asp238Val (gac/gTc)	Rv0575c	-	oxidoreductase
669398	0	T	SNP	C	117	87	203	99.51	205	Gln116Gln (caa/caG)	Rv0575c	-	oxidoreductase
670545	0	G	SNP	A	116	113	225	100	229	Arg233His (cgc/cAc)	Rv0576	-	transcriptional regulator
672491	0	C	SNP	G	116	88	196	100	204	Gly1142Gly (ggg/ggC)	Rv0578c	PE_PGRS7	PE-PGRS family protein PE_PGRS7
672513	0	C	Del	GAP	93	68	162	80.5	200		Rv0578c	PE_PGRS7	PE-PGRS family protein PE_PGRS7
672514	0	C	Del	GAP	93	68	162	80.9	199		Rv0578c	PE_PGRS7	PE-PGRS family protein PE_PGRS7
672515	0	G	Del	GAP	93	68	162	80.5	200		Rv0578c	PE_PGRS7	PE-PGRS family protein PE_PGRS7
672516	0	G	Del	GAP	93	68	162	81.31	198		Rv0578c	PE_PGRS7	PE-PGRS family protein PE_PGRS7
672517	0	T	Del	GAP	93	68	162	82.56	195		Rv0578c	PE_PGRS7	PE-PGRS family protein PE_PGRS7
672518	0	G	Del	GAP	93	68	162	82.14	196		Rv0578c	PE_PGRS7	PE-PGRS family protein PE_PGRS7
672519	0	C	Del	GAP	93	67	162	83.77	191		Rv0578c	PE_PGRS7	PE-PGRS family protein PE_PGRS7
672520	0	C	Del	GAP	93	67	162	83.77	191		Rv0578c	PE_PGRS7	PE-PGRS family protein PE_PGRS7
672521	0	G	Del	GAP	93	67	162	83.77	191		Rv0578c	PE_PGRS7	PE-PGRS family protein PE_PGRS7
672721	1	T	Ins	G	85	80	165	77.1	165		Rv0578c	PE_PGRS7	PE-PGRS family protein PE_PGRS7
672721	2	T	Ins	C	85	80	165	77.1	165		Rv0578c	PE_PGRS7	PE-PGRS family protein PE_PGRS7
672721	3	T	Ins	C	85	80	165	77.1	165		Rv0578c	PE_PGRS7	PE-PGRS family protein PE_PGRS7
673238	0	A	SNP	G	90	131	219	99.55	222	His893His (cat/caC)	Rv0578c	PE_PGRS7	PE-PGRS family protein PE_PGRS7
673564	0	C	SNP	T	112	39	149	98.69	153	Ala785Thr (gcc/Acc)	Rv0578c	PE_PGRS7	PE-PGRS family protein PE_PGRS7
683829	0	C	SNP	T	95	91	183	98.94	188	Ala148Ala (gcg/gcA)	Rv0585c	-	integral membrane protein
685461	0	C	SNP	G	99	104	202	100	203	Ala111Ala (gcc/gcG)	Rv0587	yrbE2A	hypothetical protein
685608	0	T	SNP	C	96	104	198	99.5	201	Leu160Leu (ctt/ctC)	Rv0587	yrbE2A	hypothetical protein
686264	0	G	SNP	A	113	99	209	100	212	Ala113Thr (gcg/Acg)	Rv0588	-	hypothetical protein
686972	0	T	SNP	C	80	83	161	100	163	Phe51Ser (ttc/tCc)	Rv0589	mce2A	Mce family protein Mce2A
688792	1	T	Ins	G	93	81	174	93.55	174
690450	0	A	SNP	C	127	101	226	99.56	229	Ala464Ala (gca/gcC)	Rv0591	mce2C	Mce family protein Mce2C
690465	0	T	SNP	G	116	108	222	100	224	Leu469Leu (ctt/ctG)	Rv0591	mce2C	Mce family protein Mce2C
694531	0	A	SNP	G	93	95	185	98.95	190	Asn432Ser (aac/aGc)	Rv0594	mce2F	Mce family protein Mce2F
696917	0	G	SNP	T	105	111	215	100	216
698968	0	G	SNP	A	102	137	231	99.58	240	Gly9Gly (ggc/ggT)	Rv0601c	-	two component sensor kinase HK2
699840	0	A	SNP	C	116	130	240	99.19	248
707334	0	T	SNP	C	97	101	194	99.5	199	Thr728Ala (acc/Gcc)	Rv0613c	-	hypothetical protein
712693	0	A	SNP	G	108	119	223	100	227
713310	0	T	SNP	C	118	87	201	100	205	Cys199Arg (tgt/Cgt)	Rv0620	galK	galactokinase
721373	0	T	SNP	G	131	112	239	98.78	246	Glu120Asp (gaa/gaC)	Rv0629c	recD	exonuclease V subunit alpha RecD
725190	0	G	SNP	A	89	82	167	100	171	Phe1039Phe (ttc/ttT)	Rv0631c	recC	exonuclease V subunit gamma RecC
738522	0	T	SNP	G	82	84	165	99.4	167	Glu213Asp (gaa/gaC)	Rv0644c	mmaA2	cyclopropane mycolic acid synthase CmaA
754186	0	A	SNP	G	106	122	226	100	228	Leu75Pro (ctc/cCc)	Rv0658c	-	integral membrane protein
757139	0	C	SNP	A	76	89	163	100	165	Arg335Ser (cgc/Agc)	Rv0663	atsD	arylsulfatase AtsD
757182	0	A	SNP	G	85	89	173	100	174	Asp349Gly (gac/gGc)	Rv0663	atsD	arylsulfatase AtsD
761155	0	C	SNP	T	100	81	181	100	181	Ser450Leu (tcg/tTg)	Rv0667	rpoB	DNA-directed RNA polymerase subunit beta	rifampicin (RMP)		rifampicin (RMP)
761156	0	G	SNP	T	96	81	175	99.44	178	Ser450Ser (tcg/tcT)	Rv0667	rpoB	DNA-directed RNA polymerase subunit beta			rifampicin (RMP)
763031	0	T	SNP	C	101	83	184	100	184	Ala1075Ala (gct/gcC)	Rv0667	rpoB	DNA-directed RNA polymerase subunit beta		phylo (4)	rifampicin (RMP)
766645	0	A	SNP	C	89	102	185	99.48	192	Glu1092Asp (gaa/gaC)	Rv0668	rpoC	DNA-directed RNA polymerase subunit beta'
767414	0	G	SNP	A	93	85	177	100	178
773497	0	C	SNP	A	103	109	210	99.53	213	Phe125Leu (ttc/ttA)	Rv0673	echA4	enoyl-CoA hydratase EchA4
775639	0	T	SNP	C	101	122	219	100	223	Ile948Val (att/Gtt)	Rv0676c	mmpL5	transmembrane transport protein MmpL5
776100	0	G	SNP	A	99	91	189	100	190	Thr794Ile (acc/aTc)	Rv0676c	mmpL5	transmembrane transport protein MmpL5
776182	0	C	SNP	T	103	90	191	98.97	195	Asp767Asn (gac/Aac)	Rv0676c	mmpL5	transmembrane transport protein MmpL5
779615	0	G	SNP	C	94	88	179	99.45	183	Asn142Lys (aac/aaG)	Rv0679c	-	hypothetical protein
781395	0	T	SNP	C	79	89	163	100	168							streptomycin (SM)
781687	0	A	SNP	G	106	92	197	100	198	Lys43Arg (aag/aGg)	Rv0682	rpsL	30S ribosomal protein S12	streptomycin (SM)		streptomycin (SM)
791249	0	C	SNP	T	81	104	182	100	185	Ala140Thr (gcc/Acc)	Rv0691c	-	mycofactocin biosynthesis transcriptional regulator MftR
797736	0	C	SNP	T	88	114	202	100	202	Leu268Leu (ctc/ctT)	Rv0697	-	dehydrogenase		phylo (2,2,1)
798355	0	G	SNP	C	112	116	225	100	228	Ala475Pro (gcc/Ccc)	Rv0697	-	dehydrogenase
799666	0	A	SNP	G	96	100	195	99.49	197	Asp13Gly (gac/gGc)	Rv0699	-	hypothetical protein
811753	0	C	SNP	T	95	95	188	99.48	191	His4His (cac/caT)	Rv0715	rplX	50S ribosomal protein L24
812911	0	A	SNP	G	89	111	199	99.01	202
820483	0	G	SNP	T	103	97	193	100	200	Ala6Asp (gcc/gAc)	Rv0727c	fucA	L-fuculose phosphate aldolase FucA
820752	0	C	SNP	T	97	98	194	100	195	Arg242His (cgc/cAc)	Rv0728c	serA2	D-3-phosphoglycerate dehydrogenase SerA
830868	1	G	Ins	G	79	71	150	87.21	150		Rv0739	-	hypothetical protein
830868	2	G	Ins	C	79	71	150	87.21	150		Rv0739	-	hypothetical protein
835611	0	C	SNP	T	96	99	190	97.99	199	Thr153Met (acg/aTg)	Rv0745	-	hypothetical protein
836272	0	A	SNP	G	103	95	197	100	198	Glu191Gly (gag/gGg)	Rv0746	PE_PGRS9	PE-PGRS family protein PE_PGRS9
836291	0	A	SNP	G	99	88	182	99.47	188	Gly197Gly (gga/ggG)	Rv0746	PE_PGRS9	PE-PGRS family protein PE_PGRS9
836538	0	A	SNP	G	104	111	212	100	215	Asn280Asp (aac/Gac)	Rv0746	PE_PGRS9	PE-PGRS family protein PE_PGRS9
836658	0	A	SNP	G	155	106	256	100	261	Thr320Ala (acc/Gcc)	Rv0746	PE_PGRS9	PE-PGRS family protein PE_PGRS9
837033	0	A	SNP	G	53	140	192	99.48	194	Thr445Ala (acc/Gcc)	Rv0746	PE_PGRS9	PE-PGRS family protein PE_PGRS9
838990	0	C	SNP	G	59	98	153	91.81	171	Ala180Ala (gcc/gcG)	Rv0747	PE_PGRS10	PE-PGRS family protein PE_PGRS10
839123	0	A	SNP	G	73	38	108	100	111	Arg225Gly (agg/Ggg)	Rv0747	PE_PGRS10	PE-PGRS family protein PE_PGRS10
839129	0	C	SNP	G	78	39	116	99.15	118	Arg227Gly (cgc/Ggc)	Rv0747	PE_PGRS10	PE-PGRS family protein PE_PGRS10
839194	0	A	SNP	G	124	56	163	100	180	Thr248Thr (aca/acG)	Rv0747	PE_PGRS10	PE-PGRS family protein PE_PGRS10
839334	0	A	SNP	G	109	78	178	100	187	Lys295Arg (aaa/aGa)	Rv0747	PE_PGRS10	PE-PGRS family protein PE_PGRS10
839348	0	A	SNP	G	111	79	185	98.45	193	Ser300Gly (agc/Ggc)	Rv0747	PE_PGRS10	PE-PGRS family protein PE_PGRS10
840016	0	G	SNP	A	14	8	22	78.57	28	Gly522Gly (ggg/ggA)	Rv0747	PE_PGRS10	PE-PGRS family protein PE_PGRS10
840017	0	G	SNP	A	13	10	22	76.67	30	Ala523Thr (gcc/Acc)	Rv0747	PE_PGRS10	PE-PGRS family protein PE_PGRS10
840018	0	C	SNP	G	15	10	25	83.33	30	Ala523Gly (gcc/gGc)	Rv0747	PE_PGRS10	PE-PGRS family protein PE_PGRS10
840195	0	G	Del	GAP	24	27	49	89.47	57		Rv0747	PE_PGRS10	PE-PGRS family protein PE_PGRS10
840196	0	G	Del	GAP	24	27	49	98.08	52		Rv0747	PE_PGRS10	PE-PGRS family protein PE_PGRS10
840197	0	G	Del	GAP	24	27	49	98.08	52		Rv0747	PE_PGRS10	PE-PGRS family protein PE_PGRS10
840198	0	G	Del	GAP	24	27	49	100	51		Rv0747	PE_PGRS10	PE-PGRS family protein PE_PGRS10
840199	0	A	Del	GAP	24	27	49	98.08	52		Rv0747	PE_PGRS10	PE-PGRS family protein PE_PGRS10
840200	0	A	Del	GAP	24	27	49	98.08	52		Rv0747	PE_PGRS10	PE-PGRS family protein PE_PGRS10
840201	0	G	Del	GAP	20	21	40	78.85	52		Rv0747	PE_PGRS10	PE-PGRS family protein PE_PGRS10
840202	0	C	Del	GAP	20	21	40	78.85	52		Rv0747	PE_PGRS10	PE-PGRS family protein PE_PGRS10
840203	0	A	Del	GAP	20	21	40	80.39	51		Rv0747	PE_PGRS10	PE-PGRS family protein PE_PGRS10
840204	0	C	Del	GAP	20	21	40	80.39	51		Rv0747	PE_PGRS10	PE-PGRS family protein PE_PGRS10
840205	0	C	Del	GAP	20	21	40	80.39	51		Rv0747	PE_PGRS10	PE-PGRS family protein PE_PGRS10
840206	0	C	Del	GAP	20	21	40	78.85	52		Rv0747	PE_PGRS10	PE-PGRS family protein PE_PGRS10
840207	0	T	Del	GAP	20	21	40	80.39	51		Rv0747	PE_PGRS10	PE-PGRS family protein PE_PGRS10
840208	0	C	Del	GAP	20	21	40	78.85	52		Rv0747	PE_PGRS10	PE-PGRS family protein PE_PGRS10
840209	0	G	Del	GAP	20	21	40	75.93	54		Rv0747	PE_PGRS10	PE-PGRS family protein PE_PGRS10
840210	0	C	Del	GAP	20	21	40	77.36	53		Rv0747	PE_PGRS10	PE-PGRS family protein PE_PGRS10
840496	0	C	SNP	G	82	79	160	88.46	182	Gly682Gly (ggc/ggG)	Rv0747	PE_PGRS10	PE-PGRS family protein PE_PGRS10
840794	0	A	SNP	G	108	79	181	99.47	188	Ser782Gly (agc/Ggc)	Rv0747	PE_PGRS10	PE-PGRS family protein PE_PGRS10
840795	0	G	SNP	C	101	78	176	98.9	181	Ser782Thr (agc/aCc)	Rv0747	PE_PGRS10	PE-PGRS family protein PE_PGRS10
841764	0	G	SNP	C	109	111	215	99.55	221	Thr37Thr (acc/acG)	Rv0749A	-	hypothetical protein
842030	0	C	SNP	T	87	99	184	99.47	187
847995	0	T	SNP	C	112	106	214	100	218
852910	0	C	SNP	T	86	88	170	99.43	175	Pro172Leu (ccc/cTc)	Rv0758	phoR	two component system response sensor kinase PhoR
854253	0	C	Del	GAP	76	92	168	91.8	183
857696	0	A	SNP	G	124	112	233	100	236	Ala114Ala (gct/gcC)	Rv0764c	cyp51	lanosterol 14-alpha demethylase
861216	0	T	SNP	G	94	106	197	100	200	Leu102Arg (ctc/cGc)	Rv0768	aldA	aldehyde dehydrogenase AldA
866051	0	G	SNP	A	120	95	214	99.08	217	Arg447Cys (cgc/Tgc)	Rv0773c	ggtA	bifunctional cephalosporin acylase/gamma-glutamyltranspeptidase
866271	0	G	SNP	T	94	125	218	99.55	220	Gly373Gly (ggc/ggA)	Rv0773c	ggtA	bifunctional cephalosporin acylase/gamma-glutamyltranspeptidase
874835	1	C	Ins	C	92	89	181	96.79	181
874835	2	C	Ins	G	91	89	180	96.26	181
876141	0	G	SNP	T	87	89	173	99.44	177
880562	0	G	SNP	T	106	102	204	100	208	Cys408Phe (tgc/tTc)	Rv0785	-	KsdD-like steroid dehydrogenase
882257	0	T	SNP	C	82	111	189	100	193	Tyr267His (tac/Cac)	Rv0787	-	hypothetical protein
888647	0	C	SNP	T	72	102	172	98.31	177
890549	0	G	SNP	A	47	99	141	99.32	147	Trp54_ (tgg/tgA)	Rv0797	-	insertion sequence element IS1547 transposase
891011	0	A	SNP	G	119	82	199	100	201	Leu208Leu (cta/ctG)	Rv0797	-	insertion sequence element IS1547 transposase
892272	0	G	SNP	A	98	80	174	98.89	180	Pro334Pro (ccc/ccT)	Rv0799c	-	hypothetical protein
892416	0	C	SNP	T	102	101	200	99.02	205	Val286Val (gtg/gtA)	Rv0799c	-	hypothetical protein
893733	0	T	SNP	G	117	103	220	100	220	Leu139Arg (ctg/cGg)	Rv0800	pepC	M18 family aminopeptidase
897704	0	A	SNP	G	128	102	230	98.29	234	Lys629Glu (aag/Gag)	Rv0803	purL	phosphoribosylformylglycinamidine synthase 2
900221	0	T	SNP	C	93	109	196	100	202	Val370Val (gta/gtG)	Rv0806c	cpsY	exopolysaccharide phosphotransferase CpsY
903537	0	G	SNP	T	100	89	189	100	189	Arg476Leu (cgg/cTg)	Rv0808	purF	amidophosphoribosyltransferase
903550	0	T	SNP	C	107	96	200	100	203	Ala480Ala (gct/gcC)	Rv0808	purF	amidophosphoribosyltransferase
903913	0	T	SNP	C	114	104	216	100	218	Gly63Gly (ggt/ggC)	Rv0809	purM	phosphoribosylformylglycinamidine cyclo-ligase PurM
906857	0	A	SNP	G	102	106	204	100	208	Ile145Met (ata/atG)	Rv0812	-	amino acid aminotransferase
908186	0	T	SNP	C	106	100	201	95.37	216	Thr100Ala (acc/Gcc)	Rv0814c	-	hypothetical protein
909166	0	C	SNP	T	100	89	184	99.47	190	Leu51Leu (ctg/ctA)	Rv0815c	cysA2	thiosulfate sulfurtransferase CysA
910003	0	T	SNP	C	93	108	197	100	201	Thr11Ala (aca/Gca)	Rv0816c	thiX	thioredoxin ThiX
916686	0	G	Del	GAP	92	76	168	94.92	177		Rv0823c	-	tRNA-dihydrouridine synthase
916687	0	G	Del	GAP	89	75	164	97.04	169		Rv0823c	-	tRNA-dihydrouridine synthase
916688	0	A	Del	GAP	89	75	164	97.04	169		Rv0823c	-	tRNA-dihydrouridine synthase
916690	0	C	SNP	A	93	77	166	97.14	175	Ala319Ala (gcg/gcT)	Rv0823c	-	tRNA-dihydrouridine synthase
919351	0	A	SNP	C	87	84	169	98.28	174	Phe68Cys (ttc/tGc)	Rv0825c	-	hypothetical protein
921813	0	C	SNP	G	78	95	172	100	173
925453	0	C	SNP	T	112	108	211	100	220	Ala31Ala (gcc/gcT)	Rv0833	PE_PGRS13	PE-PGRS family protein PE_PGRS13
927110	0	A	SNP	G	90	81	171	100	171	Ser584Gly (agt/Ggt)	Rv0833	PE_PGRS13	PE-PGRS family protein PE_PGRS13
927385	0	A	SNP	G	129	90	219	99.1	221	Gly675Gly (gga/ggG)	Rv0833	PE_PGRS13	PE-PGRS family protein PE_PGRS13
931123	0	T	SNP	C	91	96	185	100	187	Tyr57Tyr (tat/taC)	Rv0835	lpqQ	lipoprotein LpqQ		phylo (not 4)
932280	0	T	SNP	C	103	110	204	100	213	_218Trp (tag/tGg)	Rv0836c	-	hypothetical protein
934230	0	C	SNP	G	89	96	185	100	185
934611	0	G	SNP	T	87	116	198	100	203
940602	0	C	SNP	G	96	96	191	98.97	194	Gly169Arg (ggt/Cgt)	Rv0844c	narL	nitrate/nitrite response transcriptional regulator NarL
941722	0	T	SNP	G	110	91	199	99.01	203	Ile178Ser (att/aGt)	Rv0845	-	sensor histidine kinase NarS
941845	0	C	SNP	A	112	85	197	99.49	198	Ala219Glu (gcg/gAg)	Rv0845	-	sensor histidine kinase NarS
945214	0	G	SNP	A	70	90	159	100	160	Gly93Ser (ggt/Agt)	Rv0848	cysK2	cysteine synthase CysK
949535	0	T	SNP	C	85	92	175	100	177	Ala528Ala (gca/gcG)	Rv0853c	pdc	alpha-keto-acid decarboxylase
950357	0	C	SNP	A	105	90	191	98.98	197	Gly254Gly (ggg/ggT)	Rv0853c	pdc	alpha-keto-acid decarboxylase
951702	0	C	SNP	T	111	99	202	100	210	Ala24Val (gcc/gTc)	Rv0855	far	fatty-acid-CoA racemase
954101	0	C	SNP	T	95	84	176	100	179	Ala274Thr (gcc/Acc)	Rv0858c	dapC	N-succinyldiaminopimelate aminotransferase DapC
954468	0	C	SNP	G	75	87	158	100	162	Ala151Ala (gcg/gcC)	Rv0858c	dapC	N-succinyldiaminopimelate aminotransferase DapC
955524	0	A	SNP	G	83	85	165	100	168	Ser150Gly (agc/Ggc)	Rv0859	-	acyltransferase
957117	0	T	SNP	C	89	109	195	100	198	Asp275Asp (gat/gaC)	Rv0860	fadB	fatty oxidation protein FadB
960367	0	A	SNP	G	101	90	188	99.48	192	Leu749Ser (ttg/tCg)	Rv0862c	-	hypothetical protein
968426	1	A	Ins	G	88	101	189	80.43	189		Rv0872c	PE_PGRS15	PE-PGRS family protein PE_PGRS15
968426	2	A	Ins	C	88	101	189	80.43	189		Rv0872c	PE_PGRS15	PE-PGRS family protein PE_PGRS15
968426	3	A	Ins	C	88	101	189	80.43	189		Rv0872c	PE_PGRS15	PE-PGRS family protein PE_PGRS15
968426	4	A	Ins	G	88	100	188	80	189		Rv0872c	PE_PGRS15	PE-PGRS family protein PE_PGRS15
968426	5	A	Ins	G	88	101	189	80.43	189		Rv0872c	PE_PGRS15	PE-PGRS family protein PE_PGRS15
968426	6	A	Ins	G	88	101	189	80.43	189		Rv0872c	PE_PGRS15	PE-PGRS family protein PE_PGRS15
968426	7	A	Ins	T	88	101	189	80.43	189		Rv0872c	PE_PGRS15	PE-PGRS family protein PE_PGRS15
968426	8	A	Ins	T	88	100	188	80	189		Rv0872c	PE_PGRS15	PE-PGRS family protein PE_PGRS15
968426	9	A	Ins	G	88	100	188	80	189		Rv0872c	PE_PGRS15	PE-PGRS family protein PE_PGRS15
969762	0	C	SNP	G	123	80	197	100	203	Gly161Gly (ggg/ggC)	Rv0872c	PE_PGRS15	PE-PGRS family protein PE_PGRS15
972980	0	C	SNP	T	104	86	188	98.96	192	Gly243Ser (ggc/Agc)	Rv0874c	-	hypothetical protein
979704	0	G	SNP	C	95	98	187	100	193	Gly115Arg (ggc/Cgc)	Rv0881	-	tRNA/rRNA methyltransferase
986463	0	G	SNP	C	106	87	190	100	193
987585	1	A	Ins	G	86	100	186	91.63	187		Rv0888	-	hypothetical protein
990001	0	G	SNP	C	109	108	213	100	217	Pro866Ala (ccc/Gcc)	Rv0890c	-	HTH-type transcriptional regulator
991896	0	T	SNP	C	104	104	206	99.05	210	Glu234Gly (gag/gGg)	Rv0890c	-	HTH-type transcriptional regulator
993346	0	A	SNP	C	111	101	212	99.53	213	Val37Gly (gtt/gGt)	Rv0891c	-	hypothetical protein
996205	0	T	SNP	C	103	91	193	98.48	197	Lys31Glu (aag/Gag)	Rv0893c	-	S-adenosylmethionine-dependentmethyltransferase
996346	0	G	SNP	A	90	94	183	99.46	185
1010204	1	C	Ins	G	81	83	164	95.91	165		Rv0907	-	hypothetical protein
1011511	0	A	SNP	C	90	94	180	99.46	185	Tyr459Ser (tac/tCc)	Rv0907	-	hypothetical protein
1020942	0	T	SNP	G	115	100	214	99.54	216	Ser130Arg (agt/Cgt)	Rv0915c	PPE14	PPE family protein PPE14
1022003	0	A	SNP	C	88	100	185	100	188
1024346	0	A	SNP	G	105	108	211	100	213	Ser46Gly (agt/Ggt)	Rv0918	-	hypothetical protein
1025106	0	T	SNP	C	104	111	212	99.54	216	Phe141Phe (ttt/ttC)	Rv0919	-	GCN5-like N-acetyltransferase
1028217	0	G	SNP	A	93	101	186	99.49	195	Gly178Asp (ggc/gAc)	Rv0922	-	transposase
1034209	0	G	Del	GAP	88	111	196	98.51	202		Rv0927c	-	oxidoreductase
1034210	0	C	Del	GAP	88	111	196	99	201		Rv0927c	-	oxidoreductase
1034211	0	T	Del	GAP	88	111	196	100	199		Rv0927c	-	oxidoreductase
1034758	0	C	SNP	T	77	90	164	98.82	169
1037012	0	T	SNP	C	109	101	208	100	210	Met5Thr (atg/aCg)	Rv0930	pstA1	phosphate ABC transporter permease PstA
1037911	0	C	SNP	T	113	95	207	100	208	Arg305_ (cga/Tga)	Rv0930	pstA1	phosphate ABC transporter permease PstA
1040251	0	C	SNP	A	94	68	159	99.39	163	Pro266Pro (ccg/ccT)	Rv0932c	pstS2	phosphate ABC transporter substrate-binding lipoprotein PstS
1047165	0	T	SNP	C	93	120	212	100	213	Cys344Arg (tgc/Cgc)	Rv0938	ligD	multifunctional non-homologous end joining DNA repair protein/ATP dependent DNA ligase LigD
1054784	0	C	SNP	G	119	91	209	100	210	Arg180Gly (cgc/Ggc)	Rv0945	-	oxidoreductase
1057821	0	T	SNP	G	86	79	162	98.8	167	Lys48Thr (aag/aCg)	Rv0948c	-	chorismate mutase
1066921	0	G	SNP	T	81	115	192	99.49	197	Ala282Ser (gcc/Tcc)	Rv0955	-	integral membrane protein
1068151	0	T	SNP	C	96	91	187	99.47	188	His197His (cat/caC)	Rv0956	purN	phosphoribosylglycinamide formyltransferase PurN
1068432	0	A	SNP	G	96	98	192	100	194	Pro76Pro (cca/ccG)	Rv0957	purH	bifunctionalphosphoribosylaminoimidazolecarboxamide formyltransferase/inosinemonophosphate cyclohydrolase
1070702	0	T	SNP	C	100	110	204	100	210	Ser274Pro (tcc/Ccc)	Rv0958	-	magnesium chelatase
1071966	0	A	SNP	G	105	103	206	99.05	210	Asn238Asp (aac/Gac)	Rv0959	-	hypothetical protein
1073615	0	C	Del	GAP	101	105	203	99.52	207		Rv0960	vapC9	ribonuclease VapC9
1073616	0	T	Del	GAP	101	105	203	99.52	207		Rv0960	vapC9	ribonuclease VapC9
1074558	0	G	SNP	A	97	98	192	100	195	Pro186Leu (ccc/cTc)	Rv0962c	lprP	lipoprotein LprP
1075279	0	T	SNP	C	95	92	186	100	187
1076309	0	G	SNP	T	99	76	168	100	175	Pro124Thr (cct/Act)	Rv0964c	-	hypothetical protein
1076689	0	A	SNP	C	101	111	210	100	212
1076880	0	C	SNP	T	107	93	196	100	200	Ala106Ala (gcg/gcA)	Rv0965c	-	hypothetical protein
1077312	0	A	SNP	G	86	105	189	100	191	Val175Ala (gtg/gCg)	Rv0966c	-	hypothetical protein
1079927	0	C	SNP	A	92	102	193	100	194	Thr395Thr (acc/acA)	Rv0969	ctpV	copper-exporting ATPase
1080192	0	G	SNP	A	105	70	173	99.43	176	Asp484Asn (gat/Aat)	Rv0969	ctpV	copper-exporting ATPase
1081681	0	T	SNP	C	119	103	214	100	222	Val210Val (gtt/gtC)	Rv0970	-	integral membrane protein
1087193	0	G	SNP	C	115	98	210	100	213	Asn51Lys (aac/aaG)	Rv0974c	accD2	acetyl-/propionyl-CoA carboxylase subunit beta
1090188	1	A	Ins	G	90	103	193	94.15	196
1093406	0	A	SNP	G	98	90	184	99.47	189	Val317Val (gtt/gtC)	Rv0978c	PE_PGRS17	PE-PGRS family protein PE_PGRS17
1095644	0	C	SNP	T	70	88	156	99.37	159	Ala270Thr (gcg/Acg)	Rv0980c	PE_PGRS18	PE-PGRS family protein PE_PGRS18
1095678	0	A	SNP	G	87	65	149	99.35	153	Gly258Gly (ggt/ggC)	Rv0980c	PE_PGRS18	PE-PGRS family protein PE_PGRS18
1095981	0	A	SNP	C	75	110	181	99.46	186	Gly157Gly (ggt/ggG)	Rv0980c	PE_PGRS18	PE-PGRS family protein PE_PGRS18
1095990	0	C	SNP	G	76	110	175	99.47	187	Gly154Gly (ggg/ggC)	Rv0980c	PE_PGRS18	PE-PGRS family protein PE_PGRS18
1096205	0	T	SNP	C	9	56	65	100	65	Ser83Gly (agc/Ggc)	Rv0980c	PE_PGRS18	PE-PGRS family protein PE_PGRS18
1096299	0	C	SNP	G	14	14	27	96.55	29	Ala51Ala (gcg/gcC)	Rv0980c	PE_PGRS18	PE-PGRS family protein PE_PGRS18
1096398	0	C	SNP	T	32	4	36	100	36	Ala18Ala (gcg/gcA)	Rv0980c	PE_PGRS18	PE-PGRS family protein PE_PGRS18
1096567	0	A	SNP	G	82	12	94	97.92	96
1096633	0	T	SNP	G	88	56	141	97.96	147
1097220	0	C	SNP	T	99	104	201	100	203	Ser133Ser (tcc/tcT)	Rv0981	mprA	two-component response regulator MrpA
1097442	0	C	SNP	T	95	105	196	99.5	201	Asp207Asp (gac/gaT)	Rv0981	mprA	two-component response regulator MrpA
1098523	0	T	SNP	A	99	102	200	100	201	Leu339His (ctt/cAt)	Rv0982	mprB	two component histidine-protein kinase/phosphatase MprB
1099058	0	G	SNP	A	82	95	174	100	177
1100234	0	T	SNP	C	102	104	201	100	206	Leu390Pro (ctg/cCg)	Rv0983	pepD	serine protease PepD
1102117	0	G	SNP	A	96	95	188	98.45	194	Val105Val (gtg/gtA)	Rv0986	-	adhesion component ABC transporter ATP-binding protein
1102468	0	C	SNP	A	99	100	196	99	201	Gly222Gly (ggc/ggA)	Rv0986	-	adhesion component ABC transporter ATP-binding protein
1102646	0	G	SNP	A	102	96	197	99.5	199	Ala35Ala (gcg/gcA)	Rv0987	-	adhesion component ABC transporter permease
1103656	0	C	SNP	T	107	92	195	100	199	Ala372Val (gcc/gTc)	Rv0987	-	adhesion component ABC transporter permease
1104690	0	T	SNP	G	85	102	184	100	187	Phe717Val (ttc/Gtc)	Rv0987	-	adhesion component ABC transporter permease
1105686	0	C	SNP	G	91	89	177	98.9	182	Leu191Val (ctg/Gtg)	Rv0988	-	hypothetical protein
1105687	0	T	SNP	C	89	89	176	98.34	181	Leu191Pro (ctg/cCg)	Rv0988	-	hypothetical protein
1106422	0	T	SNP	C	99	81	178	100	180	Ile321Val (ata/Gta)	Rv0989c	grcC2	polyprenyl-diphosphate synthase GrcC
1107940	0	A	SNP	C	118	95	210	100	213	Ser54Ala (tcc/Gcc)	Rv0990c	-	hypothetical protein
1108521	0	G	SNP	A	107	90	189	99.49	198
1109975	0	A	SNP	G	107	97	203	99.51	205	Gln235Arg (cag/cGg)	Rv0993	galU	UTP--glucose-1-phosphate uridylyltransferase
1111678	0	G	SNP	A	115	106	219	98.22	225	Gly23Ser (ggc/Agc)	Rv0995	rimJ	ribosomal-protein-alanine acetyltransferase RimJ
1126889	0	G	SNP	C	81	114	191	100	195	Arg39Gly (cgc/Ggc)	Rv1007c	metS	methionine--tRNA ligase
1127493	0	T	SNP	C	103	100	201	98.54	206	Asn135Asn (aat/aaC)	Rv1008	tatD	deoxyribonuclease TatD
1127648	0	C	SNP	A	105	106	208	100	211	Thr187Asn (acc/aAc)	Rv1008	tatD	deoxyribonuclease TatD
1136702	0	C	SNP	T	101	83	181	99.46	185	Pro453Pro (ccg/ccA)	Rv1018c	glmU	bifunctional UDP-N-acetylglucosamine pyrophosphorylase/glucosamine-1-phosphate N-acetyltransferase
1144585	0	A	SNP	G	102	111	209	100	213	Arg8Gly (agg/Ggg)	Rv1023	eno	enolase
1145848	0	A	SNP	C	94	92	185	98.94	188	Lys429Gln (aaa/Caa)	Rv1023	eno	enolase
1148259	0	A	SNP	G	115	100	212	99.54	216
1148930	0	C	SNP	T	108	109	213	99.09	219	Gly60Ser (ggt/Agt)	Rv1027c	kdpE	transcriptional regulator KdpE
1149551	0	C	SNP	T	95	89	182	100	184	Glu712Glu (gag/gaA)	Rv1028c	kdpD	sensor protein KdpD
1150585	0	G	SNP	A	85	105	180	100	190	Pro368Ser (ccc/Tcc)	Rv1028c	kdpD	sensor protein KdpD
1151054	0	C	SNP	G	113	107	220	99.55	221	Ser211Ser (tcg/tcC)	Rv1028c	kdpD	sensor protein KdpD
1151304	0	C	SNP	A	81	80	159	99.38	162	Arg128Leu (cgc/cTc)	Rv1028c	kdpD	sensor protein KdpD
1160770	0	T	SNP	A	118	119	234	99.16	239	Gln20Leu (cag/cTg)	Rv1037c	esxI	ESAT-6 like protein EsxI
1163134	0	T	SNP	C	86	86	168	99.42	173	Gly81Gly (gga/ggG)	Rv1040c	PE8	PE family protein PE8
1164336	0	G	SNP	A	108	105	213	99.53	214
1165114	0	C	SNP	T	94	110	200	99.03	206	Gly129Glu (gga/gAa)	Rv1042c	-	IS2-like transposase
1165521	1	T	Ins	A	86	83	169	91.85	169
1168010	0	C	Del	GAP	91	90	177	96.28	188		Rv1045	-	hypothetical protein
1168715	1	C	Ins	T	94	93	187	97.91	187
1168776	0	T	SNP	G	87	96	182	99.46	184
1172085	0	C	SNP	A	99	98	196	100	197	Glu23Asp (gag/gaT)	Rv1048c	-	hypothetical protein
1173750	0	G	SNP	T	111	92	199	99.51	204	Ala290Ala (gcg/gcT)	Rv1050	-	oxidoreductase
1175343	0	C	SNP	T	111	90	199	100	201
1177157	0	G	SNP	A	91	87	176	99.44	179
1178116	0	T	SNP	C	114	111	222	100	225	Thr163Thr (act/acC)	Rv1056	-	hypothetical protein
1190093	0	A	SNP	C	116	97	210	92.21	231	Leu111Trp (ttg/tGg)	Rv1067c	PE_PGRS19	PE-PGRS family protein PE_PGRS19
1191356	0	C	Del	GAP	5	18	22	95.83	24		Rv1068c	PE_PGRS20	PE-PGRS family protein PE_PGRS20
1191357	0	G	Del	GAP	5	18	22	95.83	24		Rv1068c	PE_PGRS20	PE-PGRS family protein PE_PGRS20
1191358	0	T	Del	GAP	5	18	22	95.83	24		Rv1068c	PE_PGRS20	PE-PGRS family protein PE_PGRS20
1191359	0	T	Del	GAP	5	18	22	95.83	24		Rv1068c	PE_PGRS20	PE-PGRS family protein PE_PGRS20
1191360	0	G	Del	GAP	5	18	22	92	25		Rv1068c	PE_PGRS20	PE-PGRS family protein PE_PGRS20
1191361	0	C	Del	GAP	5	18	22	92	25		Rv1068c	PE_PGRS20	PE-PGRS family protein PE_PGRS20
1191362	0	C	Del	GAP	5	18	22	95.83	24		Rv1068c	PE_PGRS20	PE-PGRS family protein PE_PGRS20
1191363	0	G	Del	GAP	5	18	22	92	25		Rv1068c	PE_PGRS20	PE-PGRS family protein PE_PGRS20
1191364	0	C	Del	GAP	5	18	22	92	25		Rv1068c	PE_PGRS20	PE-PGRS family protein PE_PGRS20
1191365	0	C	Del	GAP	5	18	22	95.83	24		Rv1068c	PE_PGRS20	PE-PGRS family protein PE_PGRS20
1191366	0	G	Del	GAP	5	18	22	92	25		Rv1068c	PE_PGRS20	PE-PGRS family protein PE_PGRS20
1191367	0	C	Del	GAP	5	18	22	92	25		Rv1068c	PE_PGRS20	PE-PGRS family protein PE_PGRS20
1191368	0	C	Del	GAP	5	18	22	92	25		Rv1068c	PE_PGRS20	PE-PGRS family protein PE_PGRS20
1191369	0	G	Del	GAP	5	18	22	92	25		Rv1068c	PE_PGRS20	PE-PGRS family protein PE_PGRS20
1191370	0	C	Del	GAP	5	18	22	95.83	24		Rv1068c	PE_PGRS20	PE-PGRS family protein PE_PGRS20
1191371	0	C	Del	GAP	5	18	22	95.83	24		Rv1068c	PE_PGRS20	PE-PGRS family protein PE_PGRS20
1191372	0	G	Del	GAP	5	18	22	92	25		Rv1068c	PE_PGRS20	PE-PGRS family protein PE_PGRS20
1191373	0	C	Del	GAP	5	18	22	95.83	24		Rv1068c	PE_PGRS20	PE-PGRS family protein PE_PGRS20
1191374	0	C	Del	GAP	5	18	22	92	25		Rv1068c	PE_PGRS20	PE-PGRS family protein PE_PGRS20
1191375	0	G	Del	GAP	5	18	22	92	25		Rv1068c	PE_PGRS20	PE-PGRS family protein PE_PGRS20
1191376	0	G	Del	GAP	5	18	22	95.83	24		Rv1068c	PE_PGRS20	PE-PGRS family protein PE_PGRS20
1191377	0	T	Del	GAP	5	18	22	95.83	24		Rv1068c	PE_PGRS20	PE-PGRS family protein PE_PGRS20
1191378	0	G	Del	GAP	5	18	22	92	25		Rv1068c	PE_PGRS20	PE-PGRS family protein PE_PGRS20
1191379	0	C	Del	GAP	5	18	22	95.83	24		Rv1068c	PE_PGRS20	PE-PGRS family protein PE_PGRS20
1191380	0	C	Del	GAP	5	18	22	92	25		Rv1068c	PE_PGRS20	PE-PGRS family protein PE_PGRS20
1191381	0	G	Del	GAP	5	18	22	95.83	24		Rv1068c	PE_PGRS20	PE-PGRS family protein PE_PGRS20
1191382	0	G	Del	GAP	5	18	22	95.83	24		Rv1068c	PE_PGRS20	PE-PGRS family protein PE_PGRS20
1191383	0	C	Del	GAP	5	18	22	92	25		Rv1068c	PE_PGRS20	PE-PGRS family protein PE_PGRS20
1191384	0	G	Del	GAP	5	18	22	95.83	24		Rv1068c	PE_PGRS20	PE-PGRS family protein PE_PGRS20
1191385	0	T	Del	GAP	5	18	22	95.83	24		Rv1068c	PE_PGRS20	PE-PGRS family protein PE_PGRS20
1191386	0	C	Del	GAP	5	18	22	92	25		Rv1068c	PE_PGRS20	PE-PGRS family protein PE_PGRS20
1191497	0	T	SNP	A	65	13	76	92.86	84	Thr218Ser (acg/Tcg)	Rv1068c	PE_PGRS20	PE-PGRS family protein PE_PGRS20
1191741	0	G	SNP	A	94	57	150	84.83	178	Tyr136Tyr (tac/taT)	Rv1068c	PE_PGRS20	PE-PGRS family protein PE_PGRS20
1197157	0	T	SNP	G	105	109	209	98.62	217
1200418	0	A	SNP	G	81	82	163	99.39	164
1201581	0	A	SNP	C	108	121	228	99.57	230	Gln272Pro (cag/cCg)	Rv1076	lipU	lipase LipU
1211369	0	A	SNP	C	92	102	193	99.49	195	Ser259Arg (agc/Cgc)	Rv1086	-	(2Z,6E)-farnesyl diphosphate synthase
1212163	0	C	Del	GAP	7	12	20	95	20		Rv1087	PE_PGRS21	PE-PGRS family protein PE_PGRS21
1212164	0	T	Del	GAP	7	12	20	100	19		Rv1087	PE_PGRS21	PE-PGRS family protein PE_PGRS21
1212165	0	C	Del	GAP	7	12	20	100	19		Rv1087	PE_PGRS21	PE-PGRS family protein PE_PGRS21
1212166	0	G	Del	GAP	7	12	20	100	19		Rv1087	PE_PGRS21	PE-PGRS family protein PE_PGRS21
1212167	0	G	Del	GAP	7	12	20	100	19		Rv1087	PE_PGRS21	PE-PGRS family protein PE_PGRS21
1212168	0	C	Del	GAP	7	12	20	100	19		Rv1087	PE_PGRS21	PE-PGRS family protein PE_PGRS21
1212169	0	G	Del	GAP	7	12	20	100	19		Rv1087	PE_PGRS21	PE-PGRS family protein PE_PGRS21
1212170	0	T	Del	GAP	7	12	20	100	19		Rv1087	PE_PGRS21	PE-PGRS family protein PE_PGRS21
1212171	0	A	Del	GAP	7	12	20	100	19		Rv1087	PE_PGRS21	PE-PGRS family protein PE_PGRS21
1212172	0	G	Del	GAP	7	12	20	100	19		Rv1087	PE_PGRS21	PE-PGRS family protein PE_PGRS21
1212173	0	C	Del	GAP	7	12	20	100	19		Rv1087	PE_PGRS21	PE-PGRS family protein PE_PGRS21
1212174	0	G	Del	GAP	7	12	20	100	19		Rv1087	PE_PGRS21	PE-PGRS family protein PE_PGRS21
1212175	0	C	Del	GAP	7	12	20	100	19		Rv1087	PE_PGRS21	PE-PGRS family protein PE_PGRS21
1212176	0	C	Del	GAP	7	12	20	100	19		Rv1087	PE_PGRS21	PE-PGRS family protein PE_PGRS21
1212177	0	C	Del	GAP	7	12	20	100	19		Rv1087	PE_PGRS21	PE-PGRS family protein PE_PGRS21
1212178	0	G	Del	GAP	7	12	20	100	19		Rv1087	PE_PGRS21	PE-PGRS family protein PE_PGRS21
1212179	0	G	Del	GAP	7	12	20	100	19		Rv1087	PE_PGRS21	PE-PGRS family protein PE_PGRS21
1212180	0	C	Del	GAP	7	12	20	100	19		Rv1087	PE_PGRS21	PE-PGRS family protein PE_PGRS21
1212181	0	G	Del	GAP	7	12	20	100	19		Rv1087	PE_PGRS21	PE-PGRS family protein PE_PGRS21
1212182	0	T	Del	GAP	7	12	20	100	19		Rv1087	PE_PGRS21	PE-PGRS family protein PE_PGRS21
1212183	0	G	Del	GAP	7	12	20	100	19		Rv1087	PE_PGRS21	PE-PGRS family protein PE_PGRS21
1212184	0	C	Del	GAP	7	12	20	100	19		Rv1087	PE_PGRS21	PE-PGRS family protein PE_PGRS21
1212185	0	C	Del	GAP	7	12	20	100	19		Rv1087	PE_PGRS21	PE-PGRS family protein PE_PGRS21
1212432	0	C	SNP	A	77	69	142	97.99	149	Gly291Gly (ggc/ggA)	Rv1087	PE_PGRS21	PE-PGRS family protein PE_PGRS21
1212643	0	G	Del	GAP	70	53	126	75.46	163		Rv1087	PE_PGRS21	PE-PGRS family protein PE_PGRS21
1212644	0	C	Del	GAP	70	53	126	77.36	159		Rv1087	PE_PGRS21	PE-PGRS family protein PE_PGRS21
1212645	0	C	Del	GAP	70	53	126	77.36	159		Rv1087	PE_PGRS21	PE-PGRS family protein PE_PGRS21
1212647	0	G	Del	GAP	70	53	126	76.4	161		Rv1087	PE_PGRS21	PE-PGRS family protein PE_PGRS21
1212648	0	T	Del	GAP	70	53	126	76.4	161		Rv1087	PE_PGRS21	PE-PGRS family protein PE_PGRS21
1212651	0	C	Del	GAP	69	53	125	75.78	161		Rv1087	PE_PGRS21	PE-PGRS family protein PE_PGRS21
1213629	1	C	Ins	G	95	67	162	77.14	162		Rv1087	PE_PGRS21	PE-PGRS family protein PE_PGRS21
1213629	2	C	Ins	G	95	67	162	77.14	162		Rv1087	PE_PGRS21	PE-PGRS family protein PE_PGRS21
1213629	3	C	Ins	T	95	67	162	77.14	162		Rv1087	PE_PGRS21	PE-PGRS family protein PE_PGRS21
1215105	0	T	Del	GAP	70	110	173	98.9	182
1215742	0	G	SNP	A	82	72	154	98.72	156
1215743	0	C	SNP	A	84	71	155	99.36	156
1217065	0	C	SNP	A	89	116	200	99.51	206	Ala199Ala (gcc/gcA)	Rv1091	PE_PGRS22	PE-PGRS family protein PE_PGRS22
1217157	0	A	SNP	C	108	103	203	95.91	220	Asp230Ala (gac/gCc)	Rv1091	PE_PGRS22	PE-PGRS family protein PE_PGRS22
1218077	0	A	Del	GAP	65	18	74	90.22	92		Rv1091	PE_PGRS22	PE-PGRS family protein PE_PGRS22
1218078	0	A	Del	GAP	65	18	74	90.22	92		Rv1091	PE_PGRS22	PE-PGRS family protein PE_PGRS22
1218079	0	C	Del	GAP	65	18	74	90.22	92		Rv1091	PE_PGRS22	PE-PGRS family protein PE_PGRS22
1218080	0	G	Del	GAP	65	18	74	89.25	93		Rv1091	PE_PGRS22	PE-PGRS family protein PE_PGRS22
1218081	0	G	Del	GAP	65	18	74	89.25	93		Rv1091	PE_PGRS22	PE-PGRS family protein PE_PGRS22
1218082	0	C	Del	GAP	65	18	74	88.3	94		Rv1091	PE_PGRS22	PE-PGRS family protein PE_PGRS22
1218083	0	G	Del	GAP	65	18	74	89.25	93		Rv1091	PE_PGRS22	PE-PGRS family protein PE_PGRS22
1218084	0	G	Del	GAP	65	18	74	89.25	93		Rv1091	PE_PGRS22	PE-PGRS family protein PE_PGRS22
1218085	0	C	Del	GAP	65	18	74	90.22	92		Rv1091	PE_PGRS22	PE-PGRS family protein PE_PGRS22
1218086	0	A	Del	GAP	65	18	74	92.22	90		Rv1091	PE_PGRS22	PE-PGRS family protein PE_PGRS22
1218087	0	A	Del	GAP	65	18	74	92.22	90		Rv1091	PE_PGRS22	PE-PGRS family protein PE_PGRS22
1218088	0	T	Del	GAP	65	18	74	89.25	93		Rv1091	PE_PGRS22	PE-PGRS family protein PE_PGRS22
1218089	0	G	Del	GAP	65	18	74	88.3	94		Rv1091	PE_PGRS22	PE-PGRS family protein PE_PGRS22
1218090	0	G	Del	GAP	65	18	74	91.21	91		Rv1091	PE_PGRS22	PE-PGRS family protein PE_PGRS22
1218091	0	C	Del	GAP	65	18	74	91.21	91		Rv1091	PE_PGRS22	PE-PGRS family protein PE_PGRS22
1218092	0	G	Del	GAP	65	18	74	93.26	89		Rv1091	PE_PGRS22	PE-PGRS family protein PE_PGRS22
1218093	0	G	Del	GAP	65	18	74	94.32	88		Rv1091	PE_PGRS22	PE-PGRS family protein PE_PGRS22
1218094	0	C	Del	GAP	65	18	74	96.51	86		Rv1091	PE_PGRS22	PE-PGRS family protein PE_PGRS22
1218658	0	G	SNP	C	109	147	247	98.84	259	Gly730Gly (ggg/ggC)	Rv1091	PE_PGRS22	PE-PGRS family protein PE_PGRS22
1218896	0	G	SNP	A	127	94	214	98.66	224	Gly810Ser (ggc/Agc)	Rv1091	PE_PGRS22	PE-PGRS family protein PE_PGRS22
1220680	0	T	SNP	C	112	92	202	99.51	205	Val36Ala (gta/gCa)	Rv1093	glyA1	serine hydroxymethyltransferase
1224367	0	T	SNP	C	78	59	133	100	137
1227830	0	G	SNP	T	96	90	183	100	186	Thr285Thr (acc/acA)	Rv1099c	glpX	fructose 1,6-bisphosphatase
1230778	0	G	SNP	A	96	103	198	100	199	Thr65Ile (acc/aTc)	Rv1102c	mazF3	mRNA interferase MazF3
1248382	0	A	SNP	G	113	96	205	100	209	Ser101Gly (agc/Ggc)	Rv1125	-	hypothetical protein
1248936	0	G	SNP	C	103	99	197	100	202	Pro285Pro (ccg/ccC)	Rv1125	-	hypothetical protein
1248978	0	T	SNP	C	95	94	186	100	189	Ala299Ala (gct/gcC)	Rv1125	-	hypothetical protein
1250340	0	A	SNP	G	100	96	194	100	196	Ala355Ala (gct/gcC)	Rv1127c	ppdK	pyruvate, phosphate dikinase PpdK
1251199	0	C	SNP	T	96	76	169	100	172	Gly69Glu (gga/gAa)	Rv1127c	ppdK	pyruvate, phosphate dikinase PpdK
1252054	0	G	Del	GAP	57	71	125	96.24	133		Rv1128c	-	hypothetical protein
1252164	0	T	SNP	C	76	85	160	100	161	Glu270Gly (gaa/gGa)	Rv1128c	-	hypothetical protein
1254562	0	A	SNP	G	83	92	175	100	175	Asp3Gly (gat/gGt)	Rv1130	prpD	methylcitrate dehydratase PrpD
1265070	0	G	SNP	T	100	102	202	99.51	203	Gly13Cys (ggt/Tgt)	Rv1138a	-	hypothetical protein
1273250	1	G	Ins	A	93	102	195	97.01	195		Rv1145	-	transmembrane transport protein
1275957	0	T	SNP	C	112	93	204	100	205
1276588	0	C	SNP	G	62	100	160	100	162	Ala387Ala (gcg/gcC)	Rv1148c	-	hypothetical protein
1276842	0	G	SNP	A	4	6	10	83.33	12	Leu303Leu (ctg/Ttg)	Rv1148c	-	hypothetical protein
1276843	0	G	SNP	C	4	5	9	81.82	11	Gly302Gly (ggc/ggG)	Rv1148c	-	hypothetical protein
1276846	0	C	SNP	G	4	5	9	81.82	11	Arg301Arg (cgg/cgC)	Rv1148c	-	hypothetical protein
1276853	0	G	SNP	C	4	4	8	88.89	9	Ala299Gly (gcg/gGg)	Rv1148c	-	hypothetical protein
1278278	0	G	SNP	A	97	99	194	98	200	Gly129Glu (gga/gAa)	Rv1149	-	transposase
1281118	0	T	SNP	C	96	87	180	98.92	185	Thr123Ala (acg/Gcg)	Rv1154c	-	hypothetical protein
1281771	0	T	SNP	C	97	104	199	100	201	Ser115Pro (tcg/Ccg)	Rv1155	-	pyridoxine/pyridoxamine 5'-phosphate oxidase
1285001	0	A	SNP	C	95	86	177	99.45	182	Thr4Pro (acc/Ccc)	Rv1159	pimE	polyprenol-phosphate-mannose-dependent alpha-(1-2)-phosphatidylinositol pentamannoside mannosyltransferase
1286766	0	G	SNP	C	86	93	175	99.44	180	Gly58Arg (gga/Cga)	Rv1160	mutT2	8-oxo-dGTP diphosphatase
1288698	0	G	SNP	A	97	92	187	100	189	Gly457Gly (ggg/ggA)	Rv1161	narG	nitrate reductase subunit alpha
1292102	0	A	SNP	G	105	89	188	100	194	Pro346Pro (cca/ccG)	Rv1162	narH	nitrate reductase subunit beta
1292724	0	G	SNP	A	100	114	210	100	214	Asp554Asn (gat/Aat)	Rv1162	narH	nitrate reductase subunit beta
1293333	0	C	SNP	G	93	116	207	99.52	210	Pro179Arg (ccg/cGg)	Rv1163	narJ	nitrate reductase subunit delta
1299305	0	G	SNP	A	83	90	171	99.43	174	Pro167Leu (ccg/cTg)	Rv1168c	PPE17	PPE family protein PPE17
1306259	0	A	SNP	G	98	93	188	100	191	Ala656Ala (gct/gcC)	Rv1175c	fadH	NADPH dependent 2,4-dienoyl-CoA reductase FadH
1307598	0	C	SNP	G	90	106	195	100	196	Cys210Ser (tgc/tCc)	Rv1175c	fadH	NADPH dependent 2,4-dienoyl-CoA reductase FadH
1313337	1	A	Ins	G	18	53	71	92.21	72
1313338	0	A	SNP	C	19	55	73	100	74
1315191	0	A	SNP	C	132	105	233	100	237	_489Tyr (taa/taC)	Rv1180	pks3	polyketide beta-ketoacyl synthase
1315884	0	G	SNP	A	92	78	165	100	170	Ala217Ala (gcg/gcA)	Rv1181	pks4	polyketide beta-ketoacyl synthase
1317655	0	C	SNP	T	96	103	198	99	201	Leu808Leu (ctg/Ttg)	Rv1181	pks4	polyketide beta-ketoacyl synthase
1322741	0	A	SNP	G	101	84	181	99.46	186	Thr408Ala (act/Gct)	Rv1183	mmpL10	transmembrane transport protein MmpL10
1327890	0	G	SNP	A	97	122	215	99.55	220	Asp472Asp (gac/gaT)	Rv1186c	-	hypothetical protein
1328687	0	G	SNP	C	99	110	207	100	209	Pro207Ala (ccc/Gcc)	Rv1186c	-	hypothetical protein
1329234	0	G	SNP	A	89	103	188	99.48	193	Asp24Asp (gac/gaT)	Rv1186c	-	hypothetical protein
1333669	0	T	SNP	G	117	112	225	98.28	233	Gly230Gly (ggt/ggG)	Rv1190	-	hypothetical protein
1336164	0	C	SNP	T	114	93	204	98.57	210	Pro124Leu (ccg/cTg)	Rv1193	fadD36	fatty-acid--CoA ligase FadD36
1340208	0	G	SNP	A	86	84	169	100	170	Arg287Gln (cgg/cAg)	Rv1196	PPE18	PPE family protein PPE18
1342581	0	T	SNP	C	69	5	72	98.67	75	Thr9Ala (acc/Gcc)	Rv1199c	-	insertion sequence element IS1081 transposase
1349733	0	G	SNP	C	99	97	195	98.99	198	Glu134Asp (gag/gaC)	Rv1206	fadD6	fatty-acid--CoA ligase FadD6
1351172	0	A	SNP	G	101	79	177	98.36	183
1357308	0	T	SNP	G	117	111	225	97.85	233	Ala106Ala (gca/gcC)	Rv1214c	PE14	PE family protein PE14
1360209	0	T	SNP	C	116	88	201	100	204	Ala531Ala (gca/gcG)	Rv1217c	-	tetronasin ABC transporter integral membrane protein
1361190	0	G	SNP	A	94	107	193	100	201	Ser204Ser (agc/agT)	Rv1217c	-	tetronasin ABC transporter integral membrane protein
1361285	0	C	SNP	T	89	104	186	100	193	Ala173Thr (gct/Act)	Rv1217c	-	tetronasin ABC transporter integral membrane protein
1362006	0	T	SNP	C	96	98	194	99.49	195	Gln243Arg (caa/cGa)	Rv1218c	-	tetronasin ABC transporter ATP-binding protein
1364706	0	G	SNP	A	87	87	171	98.86	176	Leu98Leu (ctg/ctA)	Rv1221	sigE	ECF RNA polymerase sigma factor SigE
1365837	1	C	Ins	G	95	105	200	92.59	201
1365837	2	C	Ins	G	96	105	201	93.06	201
1367484	0	T	SNP	G	104	104	208	100	208	Trp8Gly (tgg/Ggg)	Rv1224	tatB	Sec-independent protein translocase protein TatB
1368322	1	C	Ins	G	99	89	188	95.43	188		Rv1225c	-	hypothetical protein
1370852	0	T	SNP	G	97	108	204	99.51	206
1374065	0	T	SNP	C	75	78	153	100	153	Ser45Gly (agc/Ggc)	Rv1230c	-	membrane protein
1374201	0	A	SNP	G	87	86	169	99.43	174
1375044	0	C	SNP	G	114	84	196	99.5	199	Ala375Ala (gcg/gcC)	Rv1232c	-	hypothetical protein
1375724	0	A	SNP	C	96	101	193	100	197	Cys149Gly (tgc/Ggc)	Rv1232c	-	hypothetical protein
1382628	0	T	SNP	C	97	82	178	100	179	Lys139Glu (aaa/Gaa)	Rv1239c	corA	magnesium and cobalt transport transmembrane protein CorA
1390709	0	G	Del	GAP	88	100	184	98.95	190		Rv1248c	-	multifunctional 2-oxoglutarate dehydrogenase E1 component /2-oxoglutarate dehydrogenase dihydrolipoyllysine-residue succinyltransferase
1390710	0	G	Del	GAP	88	100	184	98.95	190		Rv1248c	-	multifunctional 2-oxoglutarate dehydrogenase E1 component /2-oxoglutarate dehydrogenase dihydrolipoyllysine-residue succinyltransferase
1390711	0	G	Del	GAP	88	100	184	98.95	190		Rv1248c	-	multifunctional 2-oxoglutarate dehydrogenase E1 component /2-oxoglutarate dehydrogenase dihydrolipoyllysine-residue succinyltransferase
1390763	0	C	SNP	T	98	97	192	100	195	Val764Met (gtg/Atg)	Rv1248c	-	multifunctional 2-oxoglutarate dehydrogenase E1 component /2-oxoglutarate dehydrogenase dihydrolipoyllysine-residue succinyltransferase
1393626	0	A	SNP	G	86	103	184	100	189	Leu119Leu (ctt/ctC)	Rv1249c	-	membrane protein
1396922	0	T	SNP	C	101	115	212	100	216	Thr773Thr (aca/acG)	Rv1251c	-	hypothetical protein
1406760	1	T	Ins	G	87	86	173	98.3	173		Rv1258c	-	multidrug-efflux transporter
1411210	0	T	SNP	G	107	96	200	100	203	Val260Val (gtt/gtG)	Rv1263	amiB2	amidase AmiB
1413130	0	G	Del	GAP	80	97	175	95.16	186
1413148	0	C	SNP	T	78	92	162	100	170
1414021	0	C	SNP	T	95	106	200	100	201	Arg607Gln (cgg/cAg)	Rv1266c	pknH	serine/threonine-protein kinase PknH
1418863	1	C	Ins	G	58	63	121	80.13	121		Rv1269c	-	hypothetical protein
1418863	2	C	Ins	G	57	63	120	79.47	121		Rv1269c	-	hypothetical protein
1418863	3	C	Ins	G	58	63	121	80.13	121		Rv1269c	-	hypothetical protein
1418863	4	C	Ins	A	57	62	119	78.81	121		Rv1269c	-	hypothetical protein
1418863	5	C	Ins	G	57	63	120	79.47	121		Rv1269c	-	hypothetical protein
1418863	6	C	Ins	C	58	63	121	80.13	121		Rv1269c	-	hypothetical protein
1418863	7	C	Ins	C	58	63	121	80.13	121		Rv1269c	-	hypothetical protein
1418863	8	C	Ins	A	58	63	121	80.13	121		Rv1269c	-	hypothetical protein
1440469	0	C	SNP	G	108	107	211	100	215	Pro521Pro (ccc/ccG)	Rv1286	-	bifunctional sulfate adenyltransferase subunit 1 CysN/adenylylsulfate kinase CysC
1445781	0	A	SNP	G	105	115	219	100	220	Ala18Ala (gct/gcC)	Rv1291c	-	hypothetical protein
1446733	0	G	SNP	A	99	97	192	98.49	199	Ala119Thr (gcc/Acc)	Rv1292	argS	arginine--tRNA ligase
1457144	0	C	SNP	T	90	98	187	100	188	Arg194Cys (cgc/Tgc)	Rv1300	hemK	release factor glutamine methyltransferase
1468208	0	A	SNP	C	77	96	169	100	173	Leu433Arg (ctg/cGg)	Rv1313c	-	insertion sequence element IS1557 transposase
1468459	0	A	SNP	G	100	79	177	98.9	181	Gly349Gly (ggt/ggC)	Rv1313c	-	insertion sequence element IS1557 transposase
1468492	0	C	SNP	A	105	81	184	100	186	Leu338Leu (ctg/ctT)	Rv1313c	-	insertion sequence element IS1557 transposase
1471659	0	C	SNP	T	95	96	185	100	191
1477596	0	C	SNP	T	94	70	159	98.2	167	Gly12Gly (ggg/ggA)	Rv1316c	ogt	methylated-DNA--protein-cysteinemethyltransferase
1479085	0	T	SNP	C	94	90	183	100	184	Ile12Val (atc/Gtc)	Rv1317c	alkA	bifunctional regulatory protein/DNA repair enzyme AlkA
1482627	0	T	SNP	C	100	85	183	100	185	Thr531Ala (acg/Gcg)	Rv1320c	-	adenylate cyclase
1484285	0	C	SNP	T	86	83	168	98.26	172	Arg3Trp (cgg/Tgg)	Rv1321	-	endonuclease NucS
1484708	0	A	SNP	C	103	90	192	100	193	Ser144Arg (agc/Cgc)	Rv1321	-	endonuclease NucS
1489253	0	G	Del	GAP	27	32	66	98.33	60		Rv1325c	PE_PGRS24	PE-PGRS family protein PE_PGRS24
1489254	0	C	Del	GAP	27	32	66	95.16	62		Rv1325c	PE_PGRS24	PE-PGRS family protein PE_PGRS24
1489255	0	G	Del	GAP	27	32	66	96.72	61		Rv1325c	PE_PGRS24	PE-PGRS family protein PE_PGRS24
1489256	0	C	Del	GAP	27	32	66	95.16	62		Rv1325c	PE_PGRS24	PE-PGRS family protein PE_PGRS24
1489257	0	C	Del	GAP	27	32	66	96.72	61		Rv1325c	PE_PGRS24	PE-PGRS family protein PE_PGRS24
1489258	0	A	Del	GAP	27	32	66	96.72	61		Rv1325c	PE_PGRS24	PE-PGRS family protein PE_PGRS24
1489259	0	C	Del	GAP	27	32	66	93.65	63		Rv1325c	PE_PGRS24	PE-PGRS family protein PE_PGRS24
1489260	0	C	Del	GAP	27	32	66	95.16	62		Rv1325c	PE_PGRS24	PE-PGRS family protein PE_PGRS24
1489261	0	G	Del	GAP	27	32	66	96.72	61		Rv1325c	PE_PGRS24	PE-PGRS family protein PE_PGRS24
1489262	0	T	Del	GAP	27	32	66	95.16	62		Rv1325c	PE_PGRS24	PE-PGRS family protein PE_PGRS24
1489263	0	T	Del	GAP	27	32	66	96.72	61		Rv1325c	PE_PGRS24	PE-PGRS family protein PE_PGRS24
1489264	0	G	Del	GAP	27	32	66	95.16	62		Rv1325c	PE_PGRS24	PE-PGRS family protein PE_PGRS24
1489265	0	A	Del	GAP	27	32	66	96.72	61		Rv1325c	PE_PGRS24	PE-PGRS family protein PE_PGRS24
1489266	0	A	Del	GAP	27	32	66	96.72	61		Rv1325c	PE_PGRS24	PE-PGRS family protein PE_PGRS24
1489267	0	G	Del	GAP	27	32	66	96.72	61		Rv1325c	PE_PGRS24	PE-PGRS family protein PE_PGRS24
1489268	0	C	Del	GAP	27	32	66	96.72	61		Rv1325c	PE_PGRS24	PE-PGRS family protein PE_PGRS24
1489269	0	C	Del	GAP	27	32	66	96.72	61		Rv1325c	PE_PGRS24	PE-PGRS family protein PE_PGRS24
1489270	0	T	Del	GAP	27	32	66	96.72	61		Rv1325c	PE_PGRS24	PE-PGRS family protein PE_PGRS24
1489271	0	G	Del	GAP	27	32	66	96.72	61		Rv1325c	PE_PGRS24	PE-PGRS family protein PE_PGRS24
1489272	0	G	Del	GAP	27	32	66	90.77	65		Rv1325c	PE_PGRS24	PE-PGRS family protein PE_PGRS24
1489273	0	C	Del	GAP	27	32	66	90.77	65		Rv1325c	PE_PGRS24	PE-PGRS family protein PE_PGRS24
1490905	0	A	SNP	G	94	107	198	99.01	203	Ser470Pro (tct/Cct)	Rv1326c	glgB	1,4-alpha-glucan branching protein
1496654	0	C	SNP	T	78	68	145	99.32	147	Thr697Thr (acc/acT)	Rv1328	glgP	glycogen phosphorylase
1498951	0	G	SNP	T	100	94	192	100	194	Thr80Lys (acg/aAg)	Rv1329c	dinG	ATP-dependent helicase DinG
1499274	0	C	SNP	G	79	105	180	100	184	Gly429Ala (ggc/gCc)	Rv1330c	pncB1	nicotinic acid phosphoribosyltransferase PncB1
1501700	0	G	SNP	A	93	100	191	98.97	195	Val34Val (gtg/gtA)	Rv1333	-	hydrolase
1523675	0	T	SNP	C	107	104	211	98.14	215	Ile120Val (atc/Gtc)	Rv1355c	moeY	molybdopterin biosynthesis protein MoeY
1523817	0	C	SNP	T	101	100	199	100	201	Arg72Arg (cgg/cgA)	Rv1355c	moeY	molybdopterin biosynthesis protein MoeY
1526311	0	G	SNP	T	84	102	186	100	186
1526819	0	C	SNP	A	95	109	203	99.51	205	Arg70Arg (cgg/Agg)	Rv1358	-	transcriptional regulator
1529134	0	C	Del	GAP	82	103	182	98.93	187		Rv1358	-	transcriptional regulator
1529135	0	G	Del	GAP	82	104	182	98.94	188		Rv1358	-	transcriptional regulator
1529136	0	A	Del	GAP	82	104	182	99.47	187		Rv1358	-	transcriptional regulator
1533241	0	G	SNP	C	92	104	195	98	200	Thr131Thr (acc/acG)	Rv1361c	PPE19	PPE family protein PPE19
1533583	0	G	SNP	A	94	110	199	98.08	208	Tyr17Tyr (tac/taT)	Rv1361c	PPE19	PPE family protein PPE19
1536251	0	G	SNP	T	131	106	232	100	237	Ala465Glu (gcg/gAg)	Rv1364c	-	sigma factor regulatory protein
1540141	0	T	SNP	C	79	101	179	100	180	Ile169Val (atc/Gtc)	Rv1367c	-	hypothetical protein
1541798	0	C	SNP	T	111	100	208	100	211	Ala260Val (gcg/gTg)	Rv1368	lprF	lipoprotein LprF
1544255	0	C	SNP	T	88	81	165	100	169	Arg299Arg (cgc/cgT)	Rv1371	-	membrane protein
1546703	0	C	SNP	T	100	95	192	100	195	Pro231Leu (ccg/cTg)	Rv1373	-	glycolipid sulfotransferase
1547125	0	T	SNP	C	97	85	180	100	182	Thr136Ala (aca/Gca)	Rv1374c	-	hypothetical protein
1552547	0	G	SNP	A	91	105	191	99.49	197	Arg37Trp (cgg/Tgg)	Rv1378c	-	hypothetical protein
1556787	0	T	SNP	C	81	101	179	96.81	188	Ser273Pro (tcg/Ccg)	Rv1383	carA	carbamoyl-phosphate synthase small subunit
1561939	0	G	SNP	C	106	91	196	100	197	Glu57Asp (gag/gaC)	Rv1387	PPE20	PPE family protein PPE20
1563717	0	C	SNP	T	104	124	227	99.56	229	Val8Val (gtc/gtT)	Rv1388	mihF	integration host factor MihF
1570566	0	C	SNP	A	100	106	205	100	206	Arg135Leu (cgg/cTg)	Rv1394c	cyp132	cytochrome P450 Cyp132
1573660	0	T	SNP	G	87	112	197	100	199	Arg66Ser (aga/agC)	Rv1396c	PE_PGRS25	PE-PGRS family protein PE_PGRS25
1576481	0	T	SNP	G	128	105	229	99.57	234	Thr106Pro (acc/Ccc)	Rv1400c	lipI	lipase
1576527	0	G	SNP	T	128	102	226	100	230	Phe90Leu (ttc/ttA)	Rv1400c	lipI	lipase
1577241	0	G	SNP	A	109	96	201	98.56	208	Pro104Pro (ccg/ccA)	Rv1401	-	membrane protein
1588899	0	G	SNP	T	76	86	160	100	162	Ala111Ala (gcg/gcT)	Rv1412	ribC	riboflavin synthase
1593331	0	G	SNP	A	107	99	204	100	206
1594906	0	G	SNP	A	93	99	191	97.46	197	Val289Ile (gtc/Atc)	Rv1420	uvrC	excinuclease ABC subunit UvrC
1595342	0	T	SNP	C	94	102	193	100	196	Val434Ala (gtg/gCg)	Rv1420	uvrC	excinuclease ABC subunit UvrC
1606673	0	G	SNP	T	87	120	197	100	207	Ala96Ala (gcg/gcT)	Rv1430	PE16	PE family protein PE16
1608276	0	A	SNP	C	96	104	199	99.5	201	Asn65Thr (aac/aCc)	Rv1431	-	hypothetical protein
1609840	0	A	SNP	G	108	98	202	100	206	Pro586Pro (cca/ccG)	Rv1431	-	hypothetical protein
1612624	1	T	Ins	A	63	77	140	82.84	140		Rv1435c	-	hypothetical protein
1612624	2	T	Ins	T	63	77	140	82.84	140		Rv1435c	-	hypothetical protein
1612624	3	T	Ins	C	63	77	140	82.84	140		Rv1435c	-	hypothetical protein
1612624	4	T	Ins	G	63	77	140	82.84	140		Rv1435c	-	hypothetical protein
1612624	5	T	Ins	G	63	77	140	82.84	140		Rv1435c	-	hypothetical protein
1612624	6	T	Ins	T	63	77	140	82.84	140		Rv1435c	-	hypothetical protein
1612624	7	T	Ins	A	63	77	140	82.84	140		Rv1435c	-	hypothetical protein
1612624	8	T	Ins	C	63	77	140	82.84	140		Rv1435c	-	hypothetical protein
1612624	9	T	Ins	C	63	77	140	82.84	140		Rv1435c	-	hypothetical protein
1612624	10	T	Ins	G	63	77	140	82.84	140		Rv1435c	-	hypothetical protein
1612624	11	T	Ins	G	63	77	140	82.84	140		Rv1435c	-	hypothetical protein
1612624	12	T	Ins	T	63	77	140	82.84	140		Rv1435c	-	hypothetical protein
1612624	13	T	Ins	G	63	77	140	82.84	140		Rv1435c	-	hypothetical protein
1612624	14	T	Ins	C	63	77	140	82.84	140		Rv1435c	-	hypothetical protein
1612624	15	T	Ins	G	62	77	139	82.25	140		Rv1435c	-	hypothetical protein
1612624	16	T	Ins	C	63	77	140	82.84	140		Rv1435c	-	hypothetical protein
1612624	17	T	Ins	C	62	77	139	82.25	140		Rv1435c	-	hypothetical protein
1612624	18	T	Ins	A	63	77	140	82.84	140		Rv1435c	-	hypothetical protein
1612624	19	T	Ins	G	62	77	139	82.25	140		Rv1435c	-	hypothetical protein
1612624	20	T	Ins	G	63	77	140	82.84	140		Rv1435c	-	hypothetical protein
1612624	21	T	Ins	G	63	77	140	82.84	140		Rv1435c	-	hypothetical protein
1613035	0	T	SNP	C	86	88	172	100	174
1616061	0	C	SNP	T	96	108	204	98.08	208	Ser166Ser (agc/agT)	Rv1438	tpi	triosephosphate isomerase
1617302	0	G	SNP	T	89	111	197	100	200	Leu29Ile (ctt/Att)	Rv1439c	-	hypothetical protein
1617864	0	A	SNP	C	97	125	218	100	222	Ile10Leu (atc/Ctc)	Rv1440	secG	protein-export membrane protein SecG
1618978	0	T	SNP	C	108	87	193	100	195	Asp236Gly (gat/gGt)	Rv1441c	PE_PGRS26	PE-PGRS family protein PE_PGRS26
1619101	0	C	Del	GAP	93	74	172	76.96	217		Rv1441c	PE_PGRS26	PE-PGRS family protein PE_PGRS26
1619102	0	C	Del	GAP	93	74	172	78.04	214		Rv1441c	PE_PGRS26	PE-PGRS family protein PE_PGRS26
1619103	0	G	Del	GAP	93	74	172	77.67	215		Rv1441c	PE_PGRS26	PE-PGRS family protein PE_PGRS26
1619104	0	G	Del	GAP	93	74	172	80.29	208		Rv1441c	PE_PGRS26	PE-PGRS family protein PE_PGRS26
1619105	0	C	Del	GAP	93	74	172	80.29	208		Rv1441c	PE_PGRS26	PE-PGRS family protein PE_PGRS26
1619106	0	T	Del	GAP	93	74	172	82.27	203		Rv1441c	PE_PGRS26	PE-PGRS family protein PE_PGRS26
1619107	0	C	Del	GAP	93	74	172	80.68	207		Rv1441c	PE_PGRS26	PE-PGRS family protein PE_PGRS26
1619108	0	C	Del	GAP	93	74	172	82.27	203		Rv1441c	PE_PGRS26	PE-PGRS family protein PE_PGRS26
1619109	0	A	Del	GAP	93	74	172	82.67	202		Rv1441c	PE_PGRS26	PE-PGRS family protein PE_PGRS26
1619110	0	C	Del	GAP	93	74	172	82.27	203		Rv1441c	PE_PGRS26	PE-PGRS family protein PE_PGRS26
1619111	0	C	Del	GAP	93	74	172	83.08	201		Rv1441c	PE_PGRS26	PE-PGRS family protein PE_PGRS26
1619112	0	G	Del	GAP	93	74	172	83.08	201		Rv1441c	PE_PGRS26	PE-PGRS family protein PE_PGRS26
1619113	0	G	Del	GAP	93	74	172	83.5	200		Rv1441c	PE_PGRS26	PE-PGRS family protein PE_PGRS26
1619114	0	C	Del	GAP	93	74	172	83.92	199		Rv1441c	PE_PGRS26	PE-PGRS family protein PE_PGRS26
1619115	0	G	Del	GAP	93	74	172	98.82	169		Rv1441c	PE_PGRS26	PE-PGRS family protein PE_PGRS26
1619116	0	C	Del	GAP	94	74	172	99.41	169		Rv1441c	PE_PGRS26	PE-PGRS family protein PE_PGRS26
1619117	0	C	Del	GAP	94	74	172	99.41	169		Rv1441c	PE_PGRS26	PE-PGRS family protein PE_PGRS26
1619118	0	G	Del	GAP	94	74	172	99.41	169		Rv1441c	PE_PGRS26	PE-PGRS family protein PE_PGRS26
1620181	0	C	SNP	G	109	88	195	98.99	199	Leu131Val (ctc/Gtc)	Rv1442	bisC	biotin sulfoxide reductase BisC
1624791	0	C	SNP	G	103	77	174	100	180	Arg192Pro (cga/cCa)	Rv1446c	opcA	OXPP cycle protein OpcA
1625332	1	C	Ins	G	77	76	153	82.26	153		Rv1446c	opcA	OXPP cycle protein OpcA
1625332	2	C	Ins	G	76	76	152	81.72	153		Rv1446c	opcA	OXPP cycle protein OpcA
1625332	3	C	Ins	T	77	76	153	82.26	153		Rv1446c	opcA	OXPP cycle protein OpcA
1627351	0	T	SNP	C	102	91	193	100	193	Thr244Ala (acc/Gcc)	Rv1448c	tal	transaldolase
1630148	0	A	SNP	C	98	96	189	100	194	Tyr18Asp (tac/Gac)	Rv1449c	tkt	transketolase
1636172	1	T	Ins	C	81	14	95	84.07	95		Rv1452c	PE_PGRS28	PE-PGRS family protein PE_PGRS28
1636172	2	T	Ins	C	81	14	95	84.07	95		Rv1452c	PE_PGRS28	PE-PGRS family protein PE_PGRS28
1636172	3	T	Ins	G	81	14	95	84.07	95		Rv1452c	PE_PGRS28	PE-PGRS family protein PE_PGRS28
1636826	0	C	SNP	A	103	138	234	97.57	247	Gly468Gly (ggg/ggT)	Rv1452c	PE_PGRS28	PE-PGRS family protein PE_PGRS28
1637191	0	C	Del	GAP	83	55	136	75	184		Rv1452c	PE_PGRS28	PE-PGRS family protein PE_PGRS28
1637192	0	G	Del	GAP	83	54	136	78.29	175		Rv1452c	PE_PGRS28	PE-PGRS family protein PE_PGRS28
1637193	0	C	Del	GAP	83	54	136	75.27	182		Rv1452c	PE_PGRS28	PE-PGRS family protein PE_PGRS28
1638364	0	C	SNP	T	88	103	191	87.21	219
1639594	0	C	SNP	A	116	89	205	100	205	Pro405Gln (cca/cAa)	Rv1453	-	transcriptional activator protein
1643864	0	T	SNP	C	86	90	175	99.44	177	Thr133Ala (acc/Gcc)	Rv1458c	-	antibiotic ABC transporter ATP-binding protein
1645802	0	T	SNP	C	111	102	211	100	213	Lys113Glu (aaa/Gaa)	Rv1459c	-	alpha-(1->6)-mannopyranosyltransferase
1647436	0	G	SNP	A	95	99	191	98.98	196	Val150Ile (gta/Ata)	Rv1461	-	hypothetical protein
1650072	0	A	SNP	G	91	89	174	99.45	181	Asn183Asp (aac/Gac)	Rv1462	-	hypothetical protein
1651308	0	A	SNP	G	122	102	220	98.68	227	Glu198Gly (gaa/gGa)	Rv1463	-	ABC transporter ATP-binding protein
1654730	0	T	SNP	G	94	111	203	100	205	Lys258Thr (aag/aCg)	Rv1467c	fadE15	acyl-CoA dehydrogenase FadE15
1669158	0	T	SNP	C	108	114	218	99.55	223
1676290	0	C	SNP	A	87	114	199	100	201	Lys198Asn (aag/aaT)	Rv1486c	-	hypothetical protein
1678706	0	A	SNP	C	94	107	199	99.01	203	Lys52Thr (aag/aCg)	Rv1489	-	hypothetical protein
1688064	0	A	SNP	G	99	106	200	100	205	Met42Val (atg/Gtg)	Rv1497	lipL	esterase LipL
1688300	0	T	SNP	C	108	109	212	100	217	Phe120Phe (ttt/ttC)	Rv1497	lipL	esterase LipL
1689349	0	C	SNP	T	95	104	197	100	199	Arg191His (cgc/cAc)	Rv1498c	-	methyltransferase
1692141	0	A	SNP	C	86	116	199	100	202	Ile84Ile (ata/atC)	Rv1501	-	hypothetical protein
1693561	0	A	SNP	G	113	93	203	100	206	Tyr213Cys (tac/tGc)	Rv1502	-	hypothetical protein
1695037	0	G	SNP	A	104	99	201	98.54	206
1695796	0	C	SNP	T	84	122	202	98.1	210	Ala51Thr (gcc/Acc)	Rv1505c	-	hypothetical protein
1696672	0	A	Del	GAP	91	113	201	93.58	218
1697896	0	C	SNP	T	109	96	202	99.51	206
1698911	0	G	SNP	A	98	94	188	100	192	Gly328Gly (ggc/ggT)	Rv1508c	-	membrane protein
1699849	0	G	SNP	A	95	102	195	100	197	Pro16Ser (ccg/Tcg)	Rv1508c	-	membrane protein
1701215	0	C	SNP	T	118	86	203	100	204
1706119	0	T	SNP	C	94	102	192	100	196	Ser159Ser (tca/tcG)	Rv1514c	-	glycosyltransferase
1706685	0	C	SNP	A	85	100	184	98.4	188	Gly281Val (gga/gTa)	Rv1515c	-	hypothetical protein
1709432	0	C	SNP	T	88	103	189	100	191	Leu188Phe (ctc/Ttc)	Rv1517	-	hypothetical protein
1711670	0	C	SNP	T	100	98	196	99.5	199	Arg215Cys (cgc/Tgc)	Rv1520	-	sugar transferase
1713192	0	A	SNP	G	81	85	163	100	166	Val297Val (gta/gtG)	Rv1521	fadD25	fatty-acid--CoA ligase FadD25
1716472	0	A	SNP	G	93	89	177	100	182	Ser381Pro (tcc/Ccc)	Rv1522c	mmpL12	transmembrane transport protein MmpL12
1722200	0	C	SNP	G	93	103	195	99.49	197	Val2070Val (gtg/gtC)	Rv1527c	pks5	polyketide synthase
1722228	0	A	SNP	C	83	102	183	99.46	186	Leu2061Arg (ctg/cGg)	Rv1527c	pks5	polyketide synthase
1728603	0	C	SNP	T	79	95	171	99.43	175
1728837	0	A	SNP	G	85	108	191	100	193
1733134	0	C	SNP	T	97	107	198	99.51	205	Gln139Gln (cag/caA)	Rv1532c	-	hypothetical protein
1733325	0	C	SNP	G	80	87	166	99.4	168	Ala76Pro (gct/Cct)	Rv1532c	-	hypothetical protein
1739559	0	T	SNP	C	103	102	205	100	205	Ile1014Thr (atc/aCc)	Rv1536	ileS	isoleucine--tRNA ligase
1741352	0	C	SNP	T	92	100	189	99.48	193	Gly281Ser (ggc/Agc)	Rv1538c	ansA	L-aparaginase
1752561	0	T	SNP	C	82	112	194	100	194	Asp258Gly (gac/gGc)	Rv1548c	PPE21	PPE family protein PPE21
1753483	0	T	SNP	C	93	98	188	100	191
1753519	1	G	Ins	C	62	91	153	90	154
1756359	0	G	Del	GAP	115	98	205	96.82	220		Rv1551	plsB1	acyltransferase PlsB
1759252	0	G	SNP	T	88	99	186	100	187	Ser524Ser (tcg/tcT)	Rv1552	frdA	fumarate reductase flavoprotein subunit		phylo (not 4,9)
1760292	0	A	SNP	G	114	117	229	100	231	Met40Val (atg/Gtg)	Rv1554	frdC	fumarate reductase membrane anchor subunit
1761058	0	G	Del	GAP	101	83	181	95.83	192		Rv1556	-	HTH-type transcriptional regulator
1761059	0	A	Del	GAP	101	83	181	95.83	192		Rv1556	-	HTH-type transcriptional regulator
1774659	0	C	SNP	T	70	90	155	100	160
1778430	0	T	SNP	C	116	132	239	99.6	249	Met191Thr (atg/aCg)	Rv1570	bioD	ATP-dependent dethiobiotin synthetase BioD
1789446	0	C	SNP	T	153	100	251	76.44	331	Val131Ile (gtc/Atc)	Rv1588c	-	hypothetical protein
1789564	0	C	SNP	T	167	151	309	100	318	Arg91Arg (cgg/cgA)	Rv1588c	-	hypothetical protein
1789565	0	C	SNP	A	166	149	307	100	315	Arg91Leu (cgg/cTg)	Rv1588c	-	hypothetical protein
1789650	0	C	SNP	T	152	137	285	90.03	321	Ala63Thr (gcc/Acc)	Rv1588c	-	hypothetical protein
1789654	0	A	SNP	G	155	138	286	90.71	323	Leu61Leu (ctt/ctC)	Rv1588c	-	hypothetical protein
1792777	0	T	SNP	C	98	78	174	100	176	Ile322Val (att/Gtt)	Rv1592c	-	hypothetical protein
1792778	0	T	SNP	C	95	81	174	99.44	177	Glu321Glu (gaa/gaG)	Rv1592c	-	hypothetical protein
1797146	1	T	Ins	G	88	95	183	93.85	183		Rv1595	nadB	L-aspartate oxidase
1798355	0	G	SNP	A	106	84	186	100	190	Gly21Asp (ggt/gAt)	Rv1597	-	hypothetical protein
1803265	0	G	SNP	A	89	86	175	100	175	Ser201Asn (agc/aAc)	Rv1602	hisH	imidazole glycerol phosphate synthase subunit HisH
1804409	0	C	SNP	A	90	118	204	100	208	Pro124Gln (cca/cAa)	Rv1604	impA	inositol-monophosphatase ImpA
1811375	0	G	SNP	T	107	100	207	100	207	Gly83Gly (ggg/ggT)	Rv1612	trpB	tryptophan synthase subunit beta
1817976	0	A	SNP	T	78	104	177	100	182	His121Leu (cac/cTc)	Rv1618	tesB1	acyl-CoA thioesterase TesB
1831220	0	A	SNP	C	80	90	168	100	170	Thr186Pro (acc/Ccc)	Rv1629	polA	DNA polymerase I
1831226	0	A	SNP	G	81	83	161	100	164	Arg188Gly (agg/Ggg)	Rv1629	polA	DNA polymerase I
1831288	0	C	SNP	T	81	84	162	99.4	166	Pro208Pro (ccc/ccT)	Rv1629	polA	DNA polymerase I
1834177	0	A	SNP	C	103	96	194	99.5	200	Arg212Arg (cga/cgC)	Rv1630	rpsA	30S ribosomal protein S1		phylo (Beijing, 2)	pyrazinamide (PZA)
1836286	0	G	SNP	C	103	103	205	100	206
1839759	0	G	SNP	C	103	95	195	100	198	Gly198Arg (ggg/Cgg)	Rv1634	-	multidrug-efflux transporter
1847919	0	C	SNP	G	99	88	187	99.47	188	Thr180Thr (acg/acC)	Rv1639c	-	hypothetical protein
1849051	0	C	SNP	T	89	104	192	98.97	195	Pro995Pro (ccg/ccA)	Rv1640c	lysX	bifunctional lysine--tRNA ligase/phosphatidylglycerol lysyltransferase
1849609	0	T	SNP	C	93	103	195	100	196	Arg809Arg (cga/cgG)	Rv1640c	lysX	bifunctional lysine--tRNA ligase/phosphatidylglycerol lysyltransferase
1849934	0	A	SNP	G	103	103	204	100	206	Ile701Thr (att/aCt)	Rv1640c	lysX	bifunctional lysine--tRNA ligase/phosphatidylglycerol lysyltransferase
1851524	0	T	SNP	G	94	90	183	100	184	Asn171Thr (aac/aCc)	Rv1640c	lysX	bifunctional lysine--tRNA ligase/phosphatidylglycerol lysyltransferase
1854300	0	T	SNP	C	91	90	177	100	181	Leu232Pro (ctg/cCg)	Rv1644	tsnR	23S rRNA methyltransferase TsnR
1856532	0	C	SNP	T	81	94	174	100	175	Leu257Leu (ctg/Ttg)	Rv1646	PE17	PE family protein PE17
1856777	0	G	SNP	C	117	94	208	99.53	212	Ala2Pro (gcg/Ccg)	Rv1647	-	adenylate cyclase
1859559	0	C	SNP	A	73	94	164	100	167	Ala276Asp (gcc/gAc)	Rv1649	pheS	phenylalanine--tRNA ligase subunit alpha
1877744	0	A	SNP	C	92	93	182	98.93	187	Glu814Ala (gaa/gCa)	Rv1661	pks7	polyketide synthase
1878144	0	T	SNP	G	92	80	170	98.29	175	Gly947Gly (ggt/ggG)	Rv1661	pks7	polyketide synthase
1885385	0	T	SNP	G	83	95	178	100	178	Leu1228Val (ttg/Gtg)	Rv1662	pks8	polyketide synthase
1885772	0	G	SNP	A	101	100	198	100	201	Ala1357Thr (gcc/Acc)	Rv1662	pks8	polyketide synthase
1887060	0	C	SNP	G	116	82	196	99.5	199	Thr183Thr (acc/acG)	Rv1663	pks17	polyketide synthase
1888373	0	T	SNP	C	108	83	187	98.45	194	Ala116Ala (gct/gcC)	Rv1664	pks9	polyketide synthase
1892017	0	T	SNP	C	96	84	176	97.83	184	His264His (cat/caC)	Rv1665	pks11	chalcone synthase
1893489	0	C	SNP	T	108	89	196	100	197	Gly25Asp (ggt/gAt)	Rv1666c	cyp139	cytochrome P450 Cyp139
1894300	1	G	Ins	G	79	90	169	84.5	169
1894300	2	G	Ins	T	79	90	169	84.5	169
1894300	3	G	Ins	C	78	90	168	84	168
1894300	4	G	Ins	T	78	90	168	84	168
1894300	5	G	Ins	T	78	89	167	83.5	168
1894300	6	G	Ins	G	77	88	165	82.5	166
1894300	7	G	Ins	C	77	88	165	82.5	165
1894300	8	G	Ins	C	77	88	165	82.5	165
1894300	9	G	Ins	G	77	88	165	82.5	165
1894300	10	G	Ins	C	77	88	165	82.5	165
1894422	0	A	SNP	G	86	112	196	100	198
1897608	0	C	SNP	T	114	96	202	100	210	Leu200Leu (ttg/ttA)	Rv1672c	-	integral membrane transport protein
1901493	0	T	SNP	C	104	107	208	99.53	212	Ser149Ser (agt/agC)	Rv1676	-	hypothetical protein
1902337	0	A	SNP	C	110	98	208	98.58	211
1906078	0	A	SNP	G	89	122	208	100	211	Thr277Ala (acc/Gcc)	Rv1681	moeX	molybdopterin biosynthesis protein MoeX
1907296	0	G	SNP	C	105	94	195	100	199	Ala298Ala (gcg/gcC)	Rv1682	-	hypothetical protein
1915020	0	C	SNP	A	93	89	179	98.91	184
1916137	0	A	SNP	G	108	99	205	99.52	208	Leu63Leu (cta/ctG)	Rv1691	-	hypothetical protein
1917972	0	A	SNP	G	130	86	215	100	216	Leu11Leu (cta/ctG)	Rv1694	tlyA	16S/23S rRNA (cytidine-2'-O)-methyltransferase TlyA			capreomycin (CPR)
1924008	0	G	SNP	A	99	116	213	99.54	216	Pro60Pro (ccg/ccA)	Rv1699	pyrG	CTP synthase
1931179	0	C	SNP	A	92	77	169	100	169	Arg93Leu (cgg/cTg)	Rv1704c	cycA	D-serine/alanine/glycine transporter protein CycA
1931718	0	G	SNP	C	97	91	186	100	188	Leu313Val (ctg/Gtg)	Rv1705c	PPE22	PPE family protein PPE22
1933988	0	G	SNP	A	79	77	155	98.73	158
1944107	0	A	SNP	G	102	93	194	100	195	Ser178Gly (agt/Ggt)	Rv1716	-	hypothetical protein
1944402	0	T	SNP	C	93	96	184	99.47	190	Val276Ala (gtc/gCc)	Rv1716	-	hypothetical protein
1950767	0	T	SNP	C	102	108	208	99.53	211	Lys95Lys (aaa/aaG)	Rv1724c	-	hypothetical protein
1954655	0	C	SNP	T	91	99	181	98.96	192	Pro305Pro (ccg/ccA)	Rv1729c	-	S-adenosylmethionine-dependentmethyltransferase
1955761	0	G	Del	GAP	84	57	142	94	150		Rv1730c	-	penicillin-binding protein
1955762	0	A	Del	GAP	84	57	142	98.6	143		Rv1730c	-	penicillin-binding protein
1955763	0	A	Del	GAP	84	57	142	98.6	143		Rv1730c	-	penicillin-binding protein
1955914	0	C	Del	GAP	63	60	123	99.19	124		Rv1730c	-	penicillin-binding protein
1955915	0	C	Del	GAP	63	60	123	99.19	124		Rv1730c	-	penicillin-binding protein
1955916	0	G	Del	GAP	63	60	123	98.4	125		Rv1730c	-	penicillin-binding protein
1955917	0	G	Del	GAP	63	60	123	98.4	125		Rv1730c	-	penicillin-binding protein
1955918	0	A	Del	GAP	63	60	123	99.19	124		Rv1730c	-	penicillin-binding protein
1955919	0	A	Del	GAP	63	60	123	98.4	125		Rv1730c	-	penicillin-binding protein
1955920	0	G	Del	GAP	63	60	123	98.4	125		Rv1730c	-	penicillin-binding protein
1955921	0	T	Del	GAP	63	60	123	98.4	125		Rv1730c	-	penicillin-binding protein
1955922	0	C	Del	GAP	63	60	123	99.19	124		Rv1730c	-	penicillin-binding protein
1955923	0	G	Del	GAP	63	60	123	99.19	124		Rv1730c	-	penicillin-binding protein
1955924	0	A	Del	GAP	63	60	123	99.19	124		Rv1730c	-	penicillin-binding protein
1955925	0	T	Del	GAP	63	60	123	99.19	124		Rv1730c	-	penicillin-binding protein
1955926	0	G	Del	GAP	63	60	123	99.19	124		Rv1730c	-	penicillin-binding protein
1955927	0	A	Del	GAP	63	60	123	99.19	124		Rv1730c	-	penicillin-binding protein
1955928	0	C	Del	GAP	63	60	123	99.19	124		Rv1730c	-	penicillin-binding protein
1955929	0	C	Del	GAP	63	60	123	99.19	124		Rv1730c	-	penicillin-binding protein
1955930	0	G	Del	GAP	63	60	123	99.19	124		Rv1730c	-	penicillin-binding protein
1955931	0	T	Del	GAP	63	60	123	98.4	125		Rv1730c	-	penicillin-binding protein
1955932	0	T	Del	GAP	63	60	123	98.4	125		Rv1730c	-	penicillin-binding protein
1955933	0	G	SNP	T	63	60	123	98.4	125	Thr438Lys (aca/aAa)	Rv1730c	-	penicillin-binding protein
1955941	0	G	SNP	C	89	88	175	98.88	179	Asp435Glu (gac/gaG)	Rv1730c	-	penicillin-binding protein
1960284	0	C	SNP	A	105	121	222	100	226	Gln68His (cag/caT)	Rv1733c	-	transmembrane protein
1961735	0	A	SNP	G	103	93	192	99.49	197	Ala18Ala (gct/gcC)	Rv1735c	-	membrane protein
1967026	0	C	SNP	T	97	95	189	100	192	Ala204Ala (gcg/gcA)	Rv1739c	-	sulfate ABC transporter permease
1967237	0	C	SNP	A	104	100	202	100	204	Arg134Leu (cga/cTa)	Rv1739c	-	sulfate ABC transporter permease
1967543	0	C	SNP	A	78	104	179	99.45	183	Gly32Val (ggc/gTc)	Rv1739c	-	sulfate ABC transporter permease
1971725	0	G	SNP	C	99	116	211	100	215	Arg89Arg (cgc/cgG)	Rv1745c	idi	isopentenyl-diphosphate delta-isomerase
1980652	0	G	SNP	T	114	89	200	98.54	206	Pro344Pro (ccg/ccT)	Rv1751	-	oxidoreductase
1983195	0	A	SNP	G	4	5	8	90	10	Gly527Gly (ggt/ggC)	Rv1753c	PPE24	PPE family protein PPE24
1983198	0	C	SNP	G	5	4	9	90	10	Val526Val (gtg/gtC)	Rv1753c	PPE24	PPE family protein PPE24
1983291	0	C	SNP	T	86	84	169	98.84	172	Pro495Pro (ccg/ccA)	Rv1753c	PPE24	PPE family protein PPE24
1983313	0	T	SNP	G	98	94	190	98.97	194	Asn488Thr (aac/aCc)	Rv1753c	PPE24	PPE family protein PPE24
1984030	0	A	SNP	G	86	83	168	100	169	Ile249Thr (atc/aCc)	Rv1753c	PPE24	PPE family protein PPE24
1990748	0	G	SNP	C	7	4	11	100	11	Ile610Met (atc/atG)	Rv1759c	wag22	PE-PGRS family protein Wag22
1990760	0	G	SNP	C	6	4	10	100	10	Ser606Ser (tcc/tcG)	Rv1759c	wag22	PE-PGRS family protein Wag22
1990762	0	A	SNP	C	7	4	11	100	11	Ser606Ala (tcc/Gcc)	Rv1759c	wag22	PE-PGRS family protein Wag22
1990763	0	T	SNP	C	6	4	10	100	10	Gly605Gly (gga/ggG)	Rv1759c	wag22	PE-PGRS family protein Wag22
1990775	0	A	SNP	G	7	4	10	100	11	Gly601Gly (ggt/ggC)	Rv1759c	wag22	PE-PGRS family protein Wag22
1990789	0	C	SNP	T	7	4	11	91.67	12	Ala597Thr (gcc/Acc)	Rv1759c	wag22	PE-PGRS family protein Wag22
1990790	0	A	SNP	G	7	4	11	91.67	12	Gly596Gly (ggt/ggC)	Rv1759c	wag22	PE-PGRS family protein Wag22
1990795	0	C	SNP	T	7	4	10	84.62	13	Ala595Thr (gcg/Acg)	Rv1759c	wag22	PE-PGRS family protein Wag22
1990799	0	T	SNP	G	7	4	11	84.62	13	Gly593Gly (gga/ggC)	Rv1759c	wag22	PE-PGRS family protein Wag22
1990822	0	C	SNP	T	6	4	10	83.33	12	Ala586Thr (gcc/Acc)	Rv1759c	wag22	PE-PGRS family protein Wag22
1990826	0	A	SNP	G	6	4	10	83.33	12	Gly584Gly (ggt/ggC)	Rv1759c	wag22	PE-PGRS family protein Wag22
1990883	0	G	SNP	T	6	5	10	84.62	13	Gly565Gly (ggc/ggA)	Rv1759c	wag22	PE-PGRS family protein Wag22
1990888	0	C	SNP	T	6	4	10	83.33	12	Ala564Thr (gcc/Acc)	Rv1759c	wag22	PE-PGRS family protein Wag22
1990892	0	A	SNP	C	6	5	11	84.62	13	Gly562Gly (ggt/ggG)	Rv1759c	wag22	PE-PGRS family protein Wag22
1990897	0	C	SNP	A	6	4	10	83.33	12	Ala561Ser (gcc/Tcc)	Rv1759c	wag22	PE-PGRS family protein Wag22
1998063	0	T	SNP	A	38	54	91	100	92	Glu151Asp (gaa/gaT)	Rv1765c	-	hypothetical protein
1998122	0	G	SNP	A	39	57	95	100	96	Leu132Leu (ctg/Ttg)	Rv1765c	-	hypothetical protein
1998141	0	G	SNP	C	38	49	85	100	87	Gly125Gly (ggc/ggG)	Rv1765c	-	hypothetical protein
1998300	0	T	SNP	C	30	38	67	100	68	Ser72Ser (tca/tcG)	Rv1765c	-	hypothetical protein
2003105	0	C	SNP	T	106	99	201	100	205	Phe160Phe (ttc/ttT)	Rv1769	-	hypothetical protein
2003827	0	A	SNP	C	89	86	173	100	175	Asp401Ala (gac/gCc)	Rv1769	-	hypothetical protein
2009291	0	C	Del	GAP	106	117	217	96.54	231		Rv1775	-	hypothetical protein
2009848	0	C	SNP	G	111	116	222	99.56	228	Ser226Cys (tcc/tGc)	Rv1775	-	hypothetical protein
2010614	0	G	SNP	A	97	105	198	100	202
2022868	0	T	SNP	C	110	96	205	100	206	Ser1204Ser (agt/agC)	Rv1783	eccC5	ESX-5 type VII secretion system protein EccC5
2023628	0	C	SNP	G	98	99	193	99.49	198	Gly334Ala (gga/gCa)	Rv1785c	cyp143	cytochrome P450 Cyp143
2035463	0	C	SNP	T	99	90	186	97.93	193	Arg579Trp (cgg/Tgg)	Rv1796	mycP5	membrane-anchored mycosin MycP
2040966	0	G	SNP	C	128	104	231	100	232	Gly505Ala (ggg/gCg)	Rv1800	PPE28	PPE family protein PPE28
2044456	0	T	SNP	G	93	121	208	100	214	Leu358Arg (ctg/cGg)	Rv1802	PPE30	PPE family protein PPE30
2045310	0	A	SNP	G	132	122	250	100	254	Ile511Ile (att/atC)	Rv1803c	PE_PGRS32	PE-PGRS family protein PE_PGRS32
2049065	0	T	SNP	C	101	121	219	100	222
2049097	0	G	SNP	C	100	114	212	100	214
2050822	0	G	SNP	C	119	98	212	99.09	219	Gly301Ala (gga/gCa)	Rv1808	PPE32	PPE family protein PPE32
2051746	0	T	SNP	C	111	100	210	100	211	Ala155Ala (gct/gcC)	Rv1809	PPE33	PPE family protein PPE33
2052035	0	G	SNP	T	91	90	178	100	181	Val252Leu (gtg/Ttg)	Rv1809	PPE33	PPE family protein PPE33
2055271	0	A	SNP	G	95	108	201	100	203	Leu30Pro (cta/cCa)	Rv1812c	-	dehydrogenase
2057774	0	A	SNP	T	114	103	212	100	217	Ile83Phe (atc/Ttc)	Rv1815	-	hypothetical protein
2061336	0	C	SNP	T	93	113	200	99.52	207	Gly447Ser (ggt/Agt)	Rv1818c	PE_PGRS33	PE-PGRS family protein PE_PGRS33
2061958	0	A	SNP	G	72	89	150	100	161	Ala239Ala (gct/gcC)	Rv1818c	PE_PGRS33	PE-PGRS family protein PE_PGRS33
2067684	0	G	SNP	A	82	90	171	98.85	174	Val410Met (gtg/Atg)	Rv1821	secA2	protein translocase subunit SecA
2069771	0	C	SNP	A	92	111	200	98.07	207	Gln24Lys (cag/Aag)	Rv1823	-	hypothetical protein
2072313	0	C	SNP	A	98	75	172	98.3	176	Thr121Lys (aca/aAa)	Rv1826	gcvH	glycine cleavage system protein H
2074754	0	C	SNP	T	103	82	184	99.46	186
2078246	0	C	SNP	G	93	100	192	97.97	197	Gly790Gly (ggc/ggG)	Rv1832	gcvB	glycine dehydrogenase
2082053	0	A	SNP	G	101	107	205	99.05	210	Cys179Arg (tgc/Cgc)	Rv1835c	-	serine esterase
2086672	0	C	SNP	T	104	72	171	100	176	Gly104Ser (ggt/Agt)	Rv1837c	glcB	malate synthase
2094912	0	C	Del	GAP	75	94	173	88.02	192		Rv1844c	gnd1	6-phosphogluconate dehydrogenase
2094913	0	A	Del	GAP	75	94	173	88.95	190		Rv1844c	gnd1	6-phosphogluconate dehydrogenase
2094914	0	G	Del	GAP	75	94	173	89.89	188		Rv1844c	gnd1	6-phosphogluconate dehydrogenase
2094915	0	C	Del	GAP	75	94	173	90.37	187		Rv1844c	gnd1	6-phosphogluconate dehydrogenase
2094916	0	G	Del	GAP	75	94	173	91.35	185		Rv1844c	gnd1	6-phosphogluconate dehydrogenase
2094917	0	T	Del	GAP	75	94	173	91.85	184		Rv1844c	gnd1	6-phosphogluconate dehydrogenase
2095716	0	C	SNP	T	76	96	171	100	172	Ala151Ala (gcg/gcA)	Rv1845c	blaR	sensor-transducer protein BlaR
2096186	0	A	SNP	G	100	98	196	100	198	Thr138Thr (act/acC)	Rv1846c	blaI	transcriptional repressor BlaI
2096751	0	C	SNP	T	68	69	137	75.69	181
2097270	0	C	SNP	T	80	89	168	98.83	171	Arg132Trp (cgg/Tgg)	Rv1847	-	esterase
2108141	0	T	SNP	C	104	113	214	100	217	Phe136Leu (ttc/Ctc)	Rv1860	apa	hypothetical protein
2108890	0	A	SNP	C	85	108	193	100	193
2109523	1	C	Ins	G	93	70	163	94.22	165
2112832	0	A	SNP	C	90	119	205	97.66	214	Ala45Ala (gct/gcG)	Rv1865c	-	short-chain type dehydrogenase
2116903	0	C	SNP	T	99	120	212	99.55	220	Gly380Gly (ggc/ggT)	Rv1867	-	hypothetical protein
2122199	0	T	SNP	C	95	109	203	100	204	His318Arg (cac/cGc)	Rv1872c	lldD2	L-lactate dehydrogenase
2122395	0	C	SNP	T	95	90	183	99.46	186	Val253Met (gtg/Atg)	Rv1872c	lldD2	L-lactate dehydrogenase
2122976	0	C	SNP	G	95	98	192	99.48	194	Gly59Ala (ggt/gCt)	Rv1872c	lldD2	L-lactate dehydrogenase
2123169	0	T	SNP	G	104	97	201	100	201
2128870	0	A	SNP	G	120	100	218	99.55	221	Leu283Leu (cta/ctG)	Rv1878	glnA3	glutamine synthetase GlnA
2131917	0	G	SNP	A	100	95	192	99.49	196	Ala138Val (gcc/gTc)	Rv1881c	lppE	lipoprotein LppE
2133468	1	T	Ins	T	86	85	171	95.53	171		Rv1883c	-	hypothetical protein
2133468	2	T	Ins	C	86	85	171	95.53	171		Rv1883c	-	hypothetical protein
2133468	3	T	Ins	G	86	84	170	94.97	171		Rv1883c	-	hypothetical protein
2133468	4	T	Ins	C	86	85	171	95.53	171		Rv1883c	-	hypothetical protein
2133468	5	T	Ins	A	86	85	171	95.53	171		Rv1883c	-	hypothetical protein
2133468	6	T	Ins	T	86	85	171	95.53	171		Rv1883c	-	hypothetical protein
2133468	7	T	Ins	G	86	85	171	95.53	171		Rv1883c	-	hypothetical protein
2133468	8	T	Ins	C	86	85	171	95.53	171		Rv1883c	-	hypothetical protein
2133468	9	T	Ins	C	85	85	170	94.97	170		Rv1883c	-	hypothetical protein
2133468	10	T	Ins	G	85	84	169	94.41	169		Rv1883c	-	hypothetical protein
2133468	11	T	Ins	T	85	84	169	94.41	169		Rv1883c	-	hypothetical protein
2133468	12	T	Ins	C	84	84	168	93.85	168		Rv1883c	-	hypothetical protein
2133468	13	T	Ins	A	67	69	136	75.98	136		Rv1883c	-	hypothetical protein
2135154	0	G	SNP	T	104	80	182	98.4	187	Pro238Pro (ccc/ccA)	Rv1886c	fbpB	diacylglycerol acyltransferase/mycolyltransferase Ag85B
2135870	0	T	SNP	C	89	126	213	100	215
2137521	1	A	Ins	C	74	55	129	78.18	129
2137521	2	A	Ins	T	74	54	128	77.58	129
2137521	3	A	Ins	C	74	55	129	78.18	129
2137521	4	A	Ins	C	74	54	128	77.58	129
2137521	5	A	Ins	G	74	55	129	78.18	129
2137521	6	A	Ins	A	72	55	127	76.97	129
2137521	7	A	Ins	T	74	55	129	78.18	129
2137521	8	A	Ins	C	74	55	129	78.18	129
2137521	9	A	Ins	A	74	55	129	78.18	129
2137521	10	A	Ins	C	73	55	128	77.58	129
2138436	0	A	SNP	G	107	117	219	99.12	226
2138453	0	C	SNP	T	104	115	217	100	219
2142266	0	C	SNP	A	94	98	188	98.46	195
2143328	0	G	SNP	C	90	90	180	100	180	Val270Leu (gtg/Ctg)	Rv1895	-	zinc-binding alcohol dehydrogenase
2147022	0	A	SNP	C	93	102	193	100	195	Ile204Met (att/atG)	Rv1900c	lipJ	lignin peroxidase LipJ
2151222	0	T	SNP	G	91	96	187	100	187	Leu90Trp (ttg/tGg)	Rv1904	-	hypothetical protein
2153729	0	T	Del	GAP	65	58	120	75	164		Rv1907c	-	hypothetical protein
2153730	0	C	Del	GAP	65	58	120	77.36	159		Rv1907c	-	hypothetical protein
2153731	0	C	Del	GAP	65	58	120	76.88	160		Rv1907c	-	hypothetical protein
2153732	0	C	Del	GAP	65	58	120	76.88	160		Rv1907c	-	hypothetical protein
2153733	0	C	Del	GAP	65	58	120	76.88	160		Rv1907c	-	hypothetical protein
2153734	0	G	Del	GAP	65	58	120	77.85	158		Rv1907c	-	hypothetical protein
2153735	0	T	Del	GAP	65	58	120	77.36	159		Rv1907c	-	hypothetical protein
2153736	0	C	Del	GAP	65	58	120	79.35	155		Rv1907c	-	hypothetical protein
2153737	0	T	Del	GAP	65	58	120	79.35	155		Rv1907c	-	hypothetical protein
2153738	0	C	Del	GAP	65	58	120	79.87	154		Rv1907c	-	hypothetical protein
2153739	0	G	Del	GAP	65	58	120	81.46	151		Rv1907c	-	hypothetical protein
2154724	0	C	SNP	A	118	117	234	100	235	Arg463Leu (cgg/cTg)	Rv1908c	katG	catalase-peroxidase		phylo (not Euro-American, M. africanum, M. bovis, M . canettii, M. caprae, M. Microti, M. pinipedii, Beijing, Delhi/CAS, EAI, 4)	isoniazid (INH)
2155168	0	C	SNP	T	85	103	184	100	188	Ser315Asn (agc/aAc)	Rv1908c	katG	catalase-peroxidase	isoniazid (INH)		isoniazid (INH)
2158109	0	T	SNP	C	103	98	199	99.5	202	Asp328Gly (gac/gGc)	Rv1912c	fadB5	oxidoreductase FadB
2160998	0	G	SNP	A	100	121	219	100	221	Gly179Asp (ggc/gAc)	Rv1915	aceAa	isocitrate lyase AceAa
2161343	1	G	Ins	T	86	86	172	92.47	172		Rv1915	aceAa	isocitrate lyase AceAa
2163790	0	A	SNP	C	51	47	96	100	98	Pro1174Pro (cct/ccG)	Rv1917c	PPE34	PPE family protein PPE34
2165286	0	A	SNP	C	116	103	217	100	219	Ser676Ala (tca/Gca)	Rv1917c	PPE34	PPE family protein PPE34
2167926	0	A	SNP	G	108	110	214	100	218	Leu896Ser (ttg/tCg)	Rv1918c	PPE35	PPE family protein PPE35
2172380	0	A	SNP	C	87	95	180	100	182	Glu253Ala (gag/gCg)	Rv1920	-	membrane protein
2173860	0	A	SNP	C	101	113	212	99.07	216
2177366	0	C	SNP	T	113	106	217	100	219	Arg94Cys (cgc/Tgc)	Rv1925	fadD31	fatty-acid--CoA ligase FadD31
2179825	0	G	SNP	C	87	92	178	100	179	Glu51Asp (gag/gaC)	Rv1927	-	hypothetical protein
2185674	0	A	SNP	G	104	101	204	99.03	207	Ile172Thr (atc/aCc)	Rv1934c	fadE17	acyl-CoA dehydrogenase FadE17
2187587	0	G	SNP	C	102	112	213	100	214	Gln68His (cag/caC)	Rv1936	-	monooxygenase
2191498	0	G	SNP	T	99	103	193	100	202	Gly158Trp (ggg/Tgg)	Rv1938	ephB	epoxide hydrolase EphB
2195868	0	A	SNP	T	85	97	182	100	182	Tyr23Asn (tat/Aat)	Rv1944c	-	hypothetical protein
2195871	0	A	SNP	G	85	96	179	100	181	Ser22Pro (tca/Cca)	Rv1944c	-	hypothetical protein
2195874	0	C	SNP	G	85	95	179	100	180	Ala21Pro (gca/Cca)	Rv1944c	-	hypothetical protein
2195875	0	T	SNP	C	84	96	179	100	180	Arg20Arg (cga/cgG)	Rv1944c	-	hypothetical protein
2195876	0	C	SNP	G	86	94	177	100	180	Arg20Pro (cga/cCa)	Rv1944c	-	hypothetical protein
2199052	0	C	SNP	G	110	78	188	100	188	Gly5Arg (ggt/Cgt)	Rv1948c	-	hypothetical protein
2202500	0	C	SNP	T	93	99	191	100	192	His121His (cac/caT)	Rv1956	higA	antitoxin HigA
2207591	1	T	Ins	C	112	109	221	99.1	221
2209465	0	G	SNP	A	93	93	179	100	186	Ala47Thr (gcg/Acg)	Rv1966	mce3A	Mce family protein Mce3A
2211826	0	A	SNP	G	97	102	197	100	199	Lys67Lys (aaa/aaG)	Rv1968	mce3C	Mce family protein Mce3C
2215320	0	G	Del	GAP	86	78	160	92.13	178		Rv1971	mce3F	Mce family protein Mce3F
2215321	0	T	Del	GAP	86	78	160	98.2	167		Rv1971	mce3F	Mce family protein Mce3F
2215322	0	G	Del	GAP	86	78	161	97.62	168		Rv1971	mce3F	Mce family protein Mce3F
2215323	0	C	Del	GAP	86	78	161	98.2	167		Rv1971	mce3F	Mce family protein Mce3F
2215324	0	T	Del	GAP	86	78	161	97.62	168		Rv1971	mce3F	Mce family protein Mce3F
2216443	0	C	SNP	A	104	95	195	100	199	Ala396Glu (gcg/gAg)	Rv1971	mce3F	Mce family protein Mce3F
2216963	0	C	SNP	G	109	94	202	99.51	204	His124Gln (cac/caG)	Rv1972	-	Mce associated membrane protein
2220512	0	T	SNP	G	107	115	217	100	222	Ser253Ser (tct/tcG)	Rv1977	-	hypothetical protein
2221584	0	G	SNP	C	94	96	190	100	190	Ser226Thr (agt/aCt)	Rv1978	-	hypothetical protein
2223293	0	T	SNP	C	107	109	215	100	216
2225365	0	T	SNP	C	88	97	185	98.4	188
2228967	0	A	SNP	G	108	117	223	100	225
2229801	0	C	SNP	G	85	111	196	98.99	198	Pro34Pro (ccg/ccC)	Rv1985c	-	HTH-type transcriptional regulator
2230045	0	G	SNP	A	97	92	185	99.47	190	Cys12Tyr (tgc/tAc)	Rv1986	-	amino acid transporter
2235087	0	G	SNP	A	78	90	167	99.41	169	Phe740Phe (ttc/ttT)	Rv1992c	ctpG	cation transporter ATPase G
2241032	0	G	Del	GAP	95	86	180	97.84	185		Rv1997	ctpF	cation transporter ATPase F
2244421	0	G	SNP	T	83	76	156	99.38	160	Leu240Met (ctg/Atg)	Rv1999c	-	transporter
2245864	0	C	SNP	A	101	75	176	98.88	178	Pro219Gln (ccg/cAg)	Rv2000	-	hypothetical protein
2247677	0	A	SNP	C	86	99	183	100	185	Ile6Ile (ata/atC)	Rv2002	fabG3	20-beta-hydroxysteroid dehydrogenase
2251605	0	G	SNP	A	85	92	171	98.88	179	Ser93Ser (agc/agT)	Rv2005c	-	universal stress protein
2251999	0	A	SNP	G	101	76	174	100	177
2260100	0	C	SNP	T	96	73	166	100	169
2260525	0	C	SNP	T	117	103	217	100	220
2262620	0	T	SNP	A	30	55	81	98.84	86	Glu151Asp (gaa/gaT)	Rv2015c	-	hypothetical protein
2262679	0	G	SNP	A	39	48	84	98.86	88	Leu132Leu (ctg/Ttg)	Rv2015c	-	hypothetical protein
2262698	0	G	SNP	C	43	42	82	98.84	86	Gly125Gly (ggc/ggG)	Rv2015c	-	hypothetical protein
2262857	0	T	SNP	C	56	42	98	98.99	99	Ser72Ser (tca/tcG)	Rv2015c	-	hypothetical protein
2264782	0	C	SNP	A	111	100	208	100	211	Ala262Glu (gcg/gAg)	Rv2017	-	transcriptional regulator
2265059	0	T	SNP	G	100	110	207	99.53	211
2267015	0	T	SNP	C	102	112	212	99.53	215	Ala32Ala (gca/gcG)	Rv2021c	-	transcriptional regulator
2268433	0	C	SNP	A	80	86	164	99.4	167
2268627	0	G	SNP	C	107	73	177	98.9	182
2269545	0	G	SNP	A	110	89	196	99	201	Ser232Ser (agc/agT)	Rv2024c	-	hypothetical protein
2269780	0	T	SNP	C	111	123	233	100	234	Asp154Gly (gac/gGc)	Rv2024c	-	hypothetical protein
2270102	0	A	SNP	G	103	94	193	100	197	Trp47Arg (tgg/Cgg)	Rv2024c	-	hypothetical protein
2271283	0	A	SNP	G	107	108	214	100	215	Phe156Leu (ttc/Ctc)	Rv2025c	-	cation efflux system protein
2273012	0	G	SNP	A	97	113	208	100	210	Ser499Ser (agc/agT)	Rv2027c	dosT	two component sensor histidine kinase DosT
2273734	0	C	Del	GAP	107	108	213	100	215		Rv2027c	dosT	two component sensor histidine kinase DosT
2282787	0	C	SNP	T	102	95	195	100	197	Cys312Tyr (tgt/tAt)	Rv2037c	-	transmembrane protein
2283191	0	G	SNP	C	93	92	178	98.93	187	Ala177Ala (gcc/gcG)	Rv2037c	-	transmembrane protein
2285251	0	C	SNP	A	89	95	182	100	184	Val131Phe (gtc/Ttc)	Rv2039c	-	sugar ABC transporter permease
2287121	0	A	SNP	G	94	98	191	100	192	Asp242Asp (gat/gaC)	Rv2041c	-	sugar ABC transporter substrate-binding lipoprotein
2288085	0	G	SNP	C	103	100	201	98.54	206	Ala199Ala (gcc/gcG)	Rv2042c	-	hypothetical protein
2289252	0	T	SNP	C	70	80	149	99.34	151					pyrazinamide (PZA)		pyrazinamide (PZA)
2294007	0	T	SNP	C	103	85	185	100	188	Thr174Ala (acg/Gcg)	Rv2047c	-	hypothetical protein
2295685	0	C	SNP	A	131	123	244	95.49	266	Val3768Leu (gtg/Ttg)	Rv2048c	pks12	polyketide synthase
2296042	0	G	SNP	C	89	105	193	94.63	205	Pro3649Ala (ccg/Gcg)	Rv2048c	pks12	polyketide synthase
2298194	0	G	SNP	T	82	104	183	100	186	Ala2931Ala (gcc/gcA)	Rv2048c	pks12	polyketide synthase
2300237	0	A	SNP	G	115	98	212	98.16	217	Ala2250Ala (gct/gcC)	Rv2048c	pks12	polyketide synthase
2300546	0	A	SNP	T	87	108	194	99.49	196	His2147Gln (cat/caA)	Rv2048c	pks12	polyketide synthase
2300552	0	T	SNP	G	81	98	179	99.44	180	Pro2145Pro (cca/ccC)	Rv2048c	pks12	polyketide synthase
2300555	0	A	SNP	G	84	104	186	99.47	189	Asp2144Asp (gat/gaC)	Rv2048c	pks12	polyketide synthase
2302033	0	G	SNP	A	67	70	133	97.86	140	Arg1652Cys (cgc/Tgc)	Rv2048c	pks12	polyketide synthase
2311099	0	C	SNP	G	124	126	247	100	250	Pro473Pro (ccg/ccC)	Rv2052c	-	hypothetical protein
2314689	0	C	SNP	A	74	99	171	97.74	177	Arg46Leu (cgt/cTt)	Rv2057c	rpmG1	50S ribosomal protein L33
2315386	0	C	SNP	A	99	118	211	100	217	His71Gln (cac/caA)	Rv2059	-	hypothetical protein
2316123	0	C	SNP	A	110	110	218	99.55	221	Thr317Lys (aca/aAa)	Rv2059	-	hypothetical protein
2318725	0	C	SNP	T	105	100	202	99.51	206	Glu677Lys (gaa/Aaa)	Rv2062c	cobN	cobalamin biosynthesis protein CobN
2320320	0	C	SNP	T	107	106	212	100	213	Arg145His (cgt/cAt)	Rv2062c	cobN	cobalamin biosynthesis protein CobN
2321975	0	T	SNP	C	109	139	240	99.2	250	Asp175Asp (gat/gaC)	Rv2064	cobG	precorrin-3B synthase
2328543	0	T	SNP	C	99	112	207	100	211	Ile145Met (ata/atG)	Rv2071c	cobM	precorrin-4 C(11)-methyltransferase
2329533	0	A	SNP	G	108	116	220	100	224	Leu205Pro (ctc/cCc)	Rv2072c	cobL	precorrin-6Y C(5,15)-methyltransferase
2331620	0	A	SNP	C	96	87	178	98.92	185	Gly420Gly (ggt/ggG)	Rv2075c	-	hypothetical protein
2331789	0	G	SNP	T	103	108	209	100	211	Pro364Gln (ccg/cAg)	Rv2075c	-	hypothetical protein
2334007	0	A	SNP	G	113	102	212	100	215	Ala96Ala (gct/gcC)	Rv2077c	-	transmembrane protein
2335075	0	A	SNP	G	84	99	181	100	183	Glu6Gly (gaa/gGa)	Rv2078	-	hypothetical protein
2335494	0	A	SNP	G	104	102	201	100	206	Tyr47Cys (tac/tGc)	Rv2079	-	hypothetical protein
2337179	0	C	SNP	T	95	95	187	99.48	191	Gln609_ (caa/Taa)	Rv2079	-	hypothetical protein
2338810	0	T	SNP	C	91	83	171	98.31	177	Arg34Arg (cgt/cgC)	Rv2082	-	hypothetical protein
2338811	0	A	SNP	G	92	81	171	98.3	176	Lys35Glu (aag/Gag)	Rv2082	-	hypothetical protein
2339255	0	A	SNP	G	71	110	177	98.91	183	Thr183Ala (act/Gct)	Rv2082	-	hypothetical protein
2339835	0	C	SNP	T	75	88	158	98.79	165	Pro376Leu (ccc/cTc)	Rv2082	-	hypothetical protein
2340404	0	C	SNP	A	82	81	153	99.39	164	Leu566Met (ctg/Atg)	Rv2082	-	hypothetical protein
2340621	0	C	SNP	G	100	104	199	99.51	205	Pro638Arg (ccc/cGc)	Rv2082	-	hypothetical protein
2341636	0	C	SNP	G	110	94	203	100	204	Leu256Val (ctg/Gtg)	Rv2083	-	hypothetical protein
2342649	1	A	Ins	G	67	67	134	79.76	134		Rv2084	-	hypothetical protein
2342649	2	A	Ins	G	66	67	133	79.17	134		Rv2084	-	hypothetical protein
2342649	3	A	Ins	C	65	67	132	78.57	132		Rv2084	-	hypothetical protein
2342649	4	A	Ins	G	65	67	132	78.57	132		Rv2084	-	hypothetical protein
2342649	5	A	Ins	T	64	67	131	77.98	131		Rv2084	-	hypothetical protein
2342649	6	A	Ins	A	64	67	131	77.98	131		Rv2084	-	hypothetical protein
2342649	7	A	Ins	C	64	67	131	77.98	131		Rv2084	-	hypothetical protein
2342649	8	A	Ins	A	64	67	131	77.98	131		Rv2084	-	hypothetical protein
2342649	9	A	Ins	C	64	67	131	77.98	131		Rv2084	-	hypothetical protein
2342649	10	A	Ins	A	64	67	131	77.98	131		Rv2084	-	hypothetical protein
2342649	11	A	Ins	C	64	67	131	77.98	131		Rv2084	-	hypothetical protein
2344246	0	G	SNP	C	116	121	234	100	237
2344499	0	T	SNP	G	118	90	205	98.58	211	Leu30Arg (ctg/cGg)	Rv2088	pknJ	transmembrane serine/threonine-protein kinase PknJ
2345037	0	C	SNP	A	114	116	224	100	230	Leu209Leu (ctc/ctA)	Rv2088	pknJ	transmembrane serine/threonine-protein kinase PknJ
2346318	0	G	SNP	A	94	90	178	99.46	185	Pro336Leu (ccg/cTg)	Rv2089c	pepE	dipeptidase PepE
2348446	0	C	SNP	G	106	100	205	99.52	207	Phe358Leu (ttc/ttG)	Rv2090	-	5'-3' exonuclease
2354791	0	A	SNP	G	97	80	174	100	177	Ser174Pro (tcg/Ccg)	Rv2096c	pafB	proteasome accessory factor B
2357269	0	G	Del	GAP	110	88	199	82.5	240
2357270	0	C	Del	GAP	110	88	199	83.19	238
2357271	0	C	Del	GAP	110	87	199	82.43	239
2358029	1	T	Ins	G	116	105	221	96.51	221
2361604	0	C	SNP	G	121	98	216	100	219	Val455Val (gtc/gtG)	Rv2101	helZ	helicase HelZ
2362041	0	C	SNP	A	99	89	184	100	188	Pro601Gln (ccg/cAg)	Rv2101	helZ	helicase HelZ
2364475	0	T	SNP	C	90	98	184	100	188	Thr16Ala (aca/Gca)	Rv2103c	vapC37	ribonuclease VapC37
2368565	0	A	Del	GAP	78	83	162	98.17	164
2369186	0	G	SNP	C	94	113	205	100	207	Arg182Gly (cgt/Ggt)	Rv2109c	prcA	proteasome subunit alpha
2369326	0	C	SNP	G	90	85	170	100	175	Arg135Pro (cgc/cCc)	Rv2109c	prcA	proteasome subunit alpha
2381573	0	C	Del	GAP	77	77	153	93.33	165		Rv2123	PPE37	PPE family protein PPE37
2383022	0	C	Del	GAP	94	94	190	94.95	198		Rv2124c	metH	methionine synthase
2383023	0	G	Del	GAP	94	94	190	95.92	196		Rv2124c	metH	methionine synthase
2383024	0	T	Del	GAP	94	94	190	98.43	191		Rv2124c	metH	methionine synthase
2386389	0	G	SNP	A	114	109	218	100	223	Gly33Ser (ggc/Agc)	Rv2125	-	hypothetical protein
2387733	0	T	SNP	C	107	61	168	100	168	Glu80Glu (gaa/gaG)	Rv2126c	PE_PGRS37	PE-PGRS family protein PE_PGRS37
2388641	0	G	SNP	A	109	116	221	100	225	Gly9Asp (ggc/gAc)	Rv2127	ansP1	L-asparagine permease
2398693	0	G	SNP	C	106	129	234	98.33	239
2399734	0	G	SNP	A	95	102	195	98.01	201	Gly339Ser (ggc/Agc)	Rv2139	pyrD	dihydroorotate dehydrogenase
2406843	0	C	Del	GAP	72	85	160	100	157		Rv2148c	-	hypothetical protein
2411496	0	G	SNP	A	113	100	208	99.53	214	Phe209Phe (ttc/ttT)	Rv2152c	murC	UDP-N-acetylmuramate--alanine ligase
2413246	0	C	SNP	A	92	111	198	100	203	Val36Leu (gtg/Ttg)	Rv2153c	murG	UDP-N-acetylglucosamine--N-acetylmuramyl- (pentapeptide) pyrophosphoryl-undecaprenol-N-acetylglucosamine transferase
2415656	0	G	SNP	C	119	130	247	100	249	Arg247Gly (cgg/Ggg)	Rv2155c	murD	UDP-N-acetylmuramoylalanine--D-glutamate ligase
2421816	0	A	SNP	G	118	107	223	100	225
2421975	1	G	Ins	G	96	114	210	90.91	210
2421975	2	G	Ins	G	95	113	208	90.04	209
2421975	3	G	Ins	A	95	113	208	90.04	209
2421975	4	G	Ins	A	95	113	208	90.04	209
2423819	0	C	SNP	G	99	100	183	99.5	200	Gly340Gly (ggg/ggC)	Rv2162c	PE_PGRS38	PE-PGRS family protein PE_PGRS38
2423822	0	A	SNP	G	98	101	192	99	201	Gly339Gly (ggt/ggC)	Rv2162c	PE_PGRS38	PE-PGRS family protein PE_PGRS38
2424925	0	A	SNP	G	104	90	193	99.49	195
2425471	0	T	SNP	C	88	76	163	100	164	Arg539Arg (cga/cgG)	Rv2163c	pbpB	penicillin-binding membrane protein PbpB
2440926	0	G	SNP	T	81	88	167	100	169	Asp265Glu (gac/gaA)	Rv2178c	aroG	phospho-2-dehydro-3-deoxyheptonate aldolase AroG
2442468	0	C	SNP	T	104	90	192	98.48	197	Trp249_ (tgg/tgA)	Rv2180c	-	integral membrane protein
2448458	0	C	SNP	T	118	91	205	100	209	Thr100Ile (acc/aTc)	Rv2187	fadD15	long-chain-fatty-acid--CoA ligase FadD15
2451700	0	A	SNP	C	107	96	188	98.54	206	Ala107Ala (gct/gcG)	Rv2189c	-	hypothetical protein
2462871	0	G	SNP	A	95	95	181	99.48	191	Ala59Ala (gcc/gcT)	Rv2198c	mmpS3	membrane protein MmpS3
2470591	0	A	SNP	C	103	88	190	100	191
2472610	0	C	SNP	T	96	106	200	100	202	Leu40Leu (ctg/Ttg)	Rv2208	cobS	cobalamin synthase
2491597	0	G	SNP	T	103	95	188	98.51	201	Arg253Arg (cgg/Agg)	Rv2221c	glnE	glutamate-ammonia-ligase adenylyltransferase
2499726	0	G	SNP	A	99	93	190	100	192	Asp299Asn (gat/Aat)	Rv2226	-	hypothetical protein
2505085	0	G	SNP	A	91	101	192	98.46	195	Ala205Ala (gcc/gcT)	Rv2231c	cobC	aminotransferase		phylo (2,2)
2509140	0	G	SNP	C	122	111	230	99.57	234	Ser79Cys (tcc/tGc)	Rv2236c	cobD	cobalamin biosynthesis transmembrane protein CobD
2509722	0	A	SNP	G	102	104	198	100	206	Pro78Pro (cca/ccG)	Rv2237	-	hypothetical protein
2510350	0	C	SNP	G	103	98	201	98.05	205
2513645	0	G	SNP	A	74	99	169	99.43	174	Lys369Lys (aag/aaA)	Rv2241	aceE	pyruvate dehydrogenase E1 component
2516567	0	G	SNP	C	78	97	175	100	175
2520315	0	G	SNP	A	122	96	214	99.54	219	Arg307His (cgc/cAc)	Rv2246	kasB	3-oxoacyl-ACP synthase 2
2521342	0	T	SNP	C	106	86	189	100	192	Asp200Asp (gat/gaC)	Rv2247	accD6	acetyl-/propionyl-CoA carboxylase subunit beta
2521428	0	A	SNP	G	107	104	208	99.06	213	Asp229Gly (gac/gGc)	Rv2247	accD6	acetyl-/propionyl-CoA carboxylase subunit beta
2522955	0	T	SNP	G	106	101	206	98.57	210	Val199Gly (gtc/gGc)	Rv2248	-	hypothetical protein
2523205	1	G	Ins	C	74	87	161	96.41	162
2523205	2	G	Ins	G	73	88	161	96.41	162
2523205	3	G	Ins	C	74	88	162	97.01	162
2525723	0	G	Del	GAP	90	85	174	98.31	178		Rv2251	-	flavoprotein
2526974	0	T	SNP	C	98	95	191	99.48	194	Pro470Pro (cct/ccC)	Rv2251	-	flavoprotein
2529680	0	A	SNP	G	103	86	185	100	189	Thr65Thr (act/acC)	Rv2256c	-	hypothetical protein
2531742	0	A	SNP	G	84	85	168	100	169	Ala52Ala (gct/gcC)	Rv2258c	-	transcriptional regulator
2533377	0	T	SNP	C	114	93	206	100	207	Asp16Asp (gat/gaC)	Rv2260	-	hypothetical protein
2534563	0	G	Del	GAP	109	110	216	94.81	231
2534564	0	A	Del	GAP	109	110	216	100	219
2536599	0	C	SNP	T	98	91	185	100	189	Gly584Gly (ggg/ggA)	Rv2264c	-	hypothetical protein
2536628	1	G	Ins	A	102	96	198	98.51	198		Rv2264c	-	hypothetical protein
2536892	0	T	SNP	C	113	112	220	98.68	228	Thr487Ala (acc/Gcc)	Rv2264c	-	hypothetical protein
2543395	0	T	SNP	C	86	85	168	100	171	Glu294Glu (gaa/gaG)	Rv2268c	cyp128	cytochrome P450 Cyp128
2546684	0	C	SNP	A	101	96	193	98.01	201	Gly41Val (ggt/gTt)	Rv2274c	mazF8	toxin MazF8
2548700	0	C	SNP	T	104	101	202	99.03	207	His318Tyr (cac/Tac)	Rv2276	cyp121	cytochrome P450 Cyp121
2551576	0	C	SNP	G	107	89	196	99.49	197
2551577	0	T	SNP	C	106	88	193	99.49	195
2562644	0	G	SNP	T	107	98	201	99.51	206	Ala16Ser (gcg/Tcg)	Rv2290	lppO	lipoprotein LppO
2564368	1	G	Ins	C	110	93	203	99.02	203		Rv2293c	-	hypothetical protein
2566766	1	C	Ins	G	72	100	172	88.21	172
2566768	0	A	SNP	C	72	101	172	98.3	176
2573756	0	C	SNP	A	73	82	152	100	155
2578626	0	A	SNP	G	91	107	195	100	198	Met24Thr (atg/aCg)	Rv2307c	-	hypothetical protein
2581052	0	G	SNP	A	110	111	216	98.66	224	Asp212Asn (gac/Aac)	Rv2308	-	hypothetical protein
2586076	0	C	SNP	G	107	100	203	99.04	209	Arg405Arg (cgg/cgC)	Rv2314c	-	hypothetical protein
2586127	0	A	SNP	G	108	96	202	100	204	Gly388Gly (ggt/ggC)	Rv2314c	-	hypothetical protein
2589036	0	G	SNP	C	90	112	198	100	202	Asp67His (gac/Cac)	Rv2316	uspA	sugar ABC transporter permease UspA
2589216	0	G	SNP	C	96	91	186	100	187	Val127Leu (gtg/Ctg)	Rv2316	uspA	sugar ABC transporter permease UspA
2598400	0	A	SNP	G	89	127	211	99.08	218	Asn516Asn (aat/aaC)	Rv2326c	-	ABC transporter ATP-binding protein
2600260	0	A	SNP	G	98	113	207	100	211	Arg91Arg (cga/cgG)	Rv2327	-	hypothetical protein
2601576	0	T	SNP	G	98	103	196	99.5	202	Ser282Arg (agt/agG)	Rv2328	PE23	PE family protein PE23
2601760	0	G	SNP	A	91	78	166	100	169	Ala344Thr (gcc/Acc)	Rv2328	PE23	PE family protein PE23
2608117	0	C	SNP	A	114	105	213	99.1	221	Asp69Tyr (gac/Tac)	Rv2333c	stp	multidrug resistance protein
2612256	0	G	SNP	T	92	101	191	100	193	Leu244Leu (ctc/ctA)	Rv2337c	-	hypothetical protein
2612632	0	C	SNP	A	96	93	184	99.47	190	Gly119Val (ggc/gTc)	Rv2337c	-	hypothetical protein
2614910	0	C	Del	GAP	97	111	209	98.58	211		Rv2339	mmpL9	transmembrane transport protein MmpL9
2619271	0	T	SNP	C	83	100	182	100	183
2625924	0	T	SNP	C	82	86	164	100	168	Ala83Ala (gca/gcG)	Rv2346c	esxO	ESAT-6 like protein EsxO
2626004	0	G	SNP	A	67	69	132	97.14	140	Leu57Leu (ctg/Ttg)	Rv2346c	esxO	ESAT-6 like protein EsxO
2626011	0	G	SNP	A	66	67	131	97.08	137	Ile54Ile (atc/atT)	Rv2346c	esxO	ESAT-6 like protein EsxO
2626018	0	T	SNP	C	63	60	122	94.62	130	Glu52Gly (gag/gGg)	Rv2346c	esxO	ESAT-6 like protein EsxO
2626513	0	T	SNP	A	65	69	133	100	134	Thr3Ser (aca/Tca)	Rv2347c	esxP	ESAT-6 like protein EsxP
2626514	0	T	SNP	G	63	69	132	100	132	Ala2Ala (gca/gcC)	Rv2347c	esxP	ESAT-6 like protein EsxP
2627618	0	C	SNP	A	76	112	186	98.95	190	Gly361Cys (ggc/Tgc)	Rv2349c	plcC	phospholipase C
2627946	0	A	SNP	G	74	80	152	98.72	156	Arg251Arg (cgt/cgC)	Rv2349c	plcC	phospholipase C
2630740	0	T	SNP	C	112	75	187	98.94	189	Thr446Ala (act/Gct)	Rv2351c	plcA	membrane-associated phospholipase A
2631371	0	C	SNP	T	96	100	196	100	196	Val235Val (gtg/gtA)	Rv2351c	plcA	membrane-associated phospholipase A
2632341	1	C	Ins	A	91	82	173	96.11	174
2634282	0	T	SNP	G	99	78	175	99.44	178
2637162	0	C	SNP	T	115	110	221	99.12	227
2637541	0	C	SNP	T	86	103	186	100	189
2642383	0	C	SNP	T	93	78	170	100	171	Ala66Thr (gcc/Acc)	Rv2360c	-	hypothetical protein
2647905	0	G	SNP	A	91	73	151	99.39	165	Arg155Cys (cgc/Tgc)	Rv2366c	-	transmembrane protein
2656225	0	A	SNP	G	88	99	186	100	187	Val69Ala (gtc/gCc)	Rv2377c	-	hypothetical protein
2660319	0	C	SNP	G	127	102	225	100	229	Glu589Asp (gag/gaC)	Rv2379c	mbtF	peptide synthetase
2663795	0	G	SNP	A	104	85	182	98.44	192	Ala1107Ala (gcc/gcT)	Rv2380c	mbtE	peptide synthetase
2668467	0	G	SNP	A	107	96	198	100	203	Pro601Pro (ccc/ccT)	Rv2381c	mbtD	polyketide synthetase
2669349	0	C	SNP	T	92	99	190	99.48	192	Glu307Glu (gag/gaA)	Rv2381c	mbtD	polyketide synthetase
2673818	0	C	SNP	G	125	108	228	99.57	234	Val674Leu (gtg/Ctg)	Rv2383c	mbtB	phenyloxazoline synthase
2680658	0	T	SNP	G	79	92	171	100	171	Thr67Thr (act/acG)	Rv2386a	-	hypothetical protein
2692100	0	C	SNP	T	85	102	181	99.47	188
2695378	0	C	SNP	G	80	102	182	100	182	Gly141Ala (ggc/gCc)	Rv2398c	cysW	sulfate ABC transporter permease CysW
2697489	0	C	SNP	T	84	92	172	99.44	177	Ala76Thr (gcg/Acg)	Rv2400c	subI	sulfate ABC transporter substrate-binding lipoprotein SubI
2703902	1	C	Ins	G	102	96	198	96.12	198
2704884	1	A	Ins	C	58	81	139	97.2	139		Rv2407	-	ribonuclease Z
2704884	2	A	Ins	A	58	81	139	97.2	139		Rv2407	-	ribonuclease Z
2704884	3	A	Ins	G	58	81	139	97.2	139		Rv2407	-	ribonuclease Z
2704884	4	A	Ins	C	57	79	136	95.1	136		Rv2407	-	ribonuclease Z
2704884	5	A	Ins	G	57	78	135	94.41	136		Rv2407	-	ribonuclease Z
2704884	6	A	Ins	A	56	79	135	94.41	135		Rv2407	-	ribonuclease Z
2704884	7	A	Ins	C	56	77	133	93.01	133		Rv2407	-	ribonuclease Z
2706663	0	G	SNP	T	95	86	178	100	181	Thr224Asn (acc/aAc)	Rv2409c	-	hypothetical protein
2711722	0	T	SNP	G	91	124	214	99.54	216	Pro385Pro (cca/ccC)	Rv2414c	-	hypothetical protein
2713795	0	C	SNP	T	90	104	192	100	194
2718852	0	T	SNP	G	95	99	189	100	194
2720952	0	T	SNP	C	22	66	88	100	88	Thr276Ala (acc/Gcc)	Rv2424c	-	transposase
2720954	0	G	SNP	A	19	67	84	100	86	Thr275Ile (acc/aTc)	Rv2424c	-	transposase
2721562	0	C	SNP	G	114	113	227	100	227	Ala72Ala (gcg/gcC)	Rv2424c	-	transposase
2723506	0	T	SNP	C	99	94	191	100	193	Leu226Leu (tta/ttG)	Rv2426c	-	hypothetical protein
2724190	0	G	Del	GAP	57	69	124	75	168
2724191	0	T	Del	GAP	57	69	124	75.45	167
2724192	0	C	Del	GAP	57	69	124	76.83	164
2724193	0	T	Del	GAP	57	69	124	77.78	162
2724194	0	C	Del	GAP	57	69	124	77.78	162
2724195	0	C	Del	GAP	57	69	124	78.75	160
2724196	0	T	Del	GAP	57	69	124	78.26	161
2724197	0	C	Del	GAP	57	69	124	80.77	156
2724198	0	T	Del	GAP	57	69	124	80.25	157
2724199	0	A	Del	GAP	57	69	124	81.82	154
2724200	0	G	Del	GAP	57	69	124	81.82	154
2729058	0	A	SNP	C	121	87	208	98.58	211	Leu26Arg (ctg/cGg)	Rv2433c	-	hypothetical protein
2734074	0	T	SNP	C	109	103	211	100	212	Val282Ala (gtc/gCc)	Rv2436	rbsK	ribokinase RbsK
2734482	0	A	Del	GAP	115	100	212	99.08	217		Rv2437	-	transmembrane protein
2737572	0	C	SNP	A	128	145	269	99.64	274	Ala226Ser (gcg/Tcg)	Rv2439c	proB	glutamate 5-kinase protein
2738274	0	A	SNP	C	93	96	188	100	189	Ser471Arg (agt/agG)	Rv2440c	obg	GTPase Obg
2740693	0	T	SNP	C	91	91	182	100	182
2741209	0	G	SNP	A	102	87	189	99.47	190	Leu167Leu (ctg/ctA)	Rv2443	dctA	C4-dicarboxylate-transport transmembrane protein DctA
2751804	0	C	SNP	T	96	90	184	100	186	Arg126Gln (cgg/cAg)	Rv2450c	rpfE	resuscitation-promoting factor RpfE
2752122	0	G	SNP	C	103	82	182	99.46	186	Thr20Arg (acg/aGg)	Rv2450c	rpfE	resuscitation-promoting factor RpfE		phylo (Beijing)
2752698	0	C	SNP	A	87	93	176	100	180
2760152	0	A	SNP	G	93	114	206	100	207	Tyr125Cys (tac/tGc)	Rv2458	mmuM	homocysteine S-methyltransferase MmuM
2762692	0	T	SNP	C	97	82	174	99.44	180	Thr162Ala (acc/Gcc)	Rv2460c	clpP2	ATP-dependent CLP protease proteolytic subunit 2
2774555	0	T	SNP	C	105	81	186	99.47	187	Val331Ala (gtg/gCg)	Rv2471	aglA	alpha-glucosidase AglA
2775361	0	C	SNP	T	96	88	178	98.92	186	Arg30Arg (cgc/cgT)	Rv2472	-	hypothetical protein
2779136	0	T	SNP	C	109	103	209	100	212	Ser1043Gly (agc/Ggc)	Rv2476c	gdh	NAD-dependent glutamate dehydrogenase
2786952	0	A	SNP	G	94	97	189	100	191	Cys778Arg (tgc/Cgc)	Rv2482c	plsB2	glycerol-3-phosphate acyltransferase
2789798	0	G	SNP	T	97	88	183	99.46	186	Arg409Arg (cgg/Agg)	Rv2483c	plsC	bifunctional L-3-phosphoserine phosphatase/1-acyl-sn-glycerol-3-phosphate acyltransferase
2791098	0	C	SNP	T	108	98	203	100	206	Gly466Asp (ggt/gAt)	Rv2484c	-	diacyglycerol O-acyltransferase
2793810	0	C	SNP	A	113	83	193	98.49	199	Arg60Leu (cgc/cTc)	Rv2485c	lipQ	carboxylesterase LipQ
2794071	0	G	SNP	A	85	100	181	98.93	187
2797236	0	C	SNP	T	111	121	229	98.72	235	Ala50Ala (gcg/gcA)	Rv2487c	PE_PGRS42	PE-PGRS family protein PE_PGRS42
2800087	0	G	SNP	A	101	84	182	100	185	Thr265Ile (acc/aTc)	Rv2488c	-	LuxR family transcriptional regulator
2802041	0	C	SNP	T	99	107	188	97.17	212	Gly1399Asp (ggc/gAc)	Rv2490c	PE_PGRS43	PE-PGRS family protein PE_PGRS43
2807486	0	C	SNP	A	106	100	203	100	206	Ala70Asp (gcc/gAc)	Rv2492	-	hypothetical protein
2808452	0	T	SNP	C	89	112	198	99.01	203	Val48Ala (gtg/gCg)	Rv2494	vapC38	ribonuclease VapC38
2809621	0	T	SNP	C	104	109	210	100	213	Thr107Ala (acc/Gcc)	Rv2495c	bkdC	branched-chain keto acid dehydrogenase E2 component
2809633	0	A	SNP	C	106	104	208	100	210	Tyr103Asp (tac/Gac)	Rv2495c	bkdC	branched-chain keto acid dehydrogenase E2 component
2817502	0	A	SNP	C	95	101	195	99.49	197	Phe325Val (ttt/Gtt)	Rv2502c	accD1	acetyl-/propionyl-CoA carboxylase subunit beta
2818837	0	A	SNP	G	90	106	195	100	196	Gly97Gly (ggt/ggC)	Rv2503c	scoB	succinyl-CoA:3-ketoacid-CoA transferase subunit B
2821342	0	C	SNP	T	104	85	184	100	189	Ala85Ala (gcg/gcA)	Rv2505c	fadD35	fatty-acid--CoA ligase FadD35
2825466	0	G	SNP	A	100	94	192	100	194	Lys263Lys (aag/aaA)	Rv2509	-	short-chain type dehydrogenase/reductase
2825581	0	T	SNP	G	87	111	194	99.5	199	Ile503Ile (ata/atC)	Rv2510c	-	hypothetical protein
2827984	0	G	SNP	T	95	81	174	99.44	177
2828019	0	T	SNP	C	99	87	185	100	186
2829779	0	T	SNP	C	66	8	73	98.67	75	Thr9Ala (acc/Gcc)	Rv2512c	-	insertion sequence element IS1081 transposase
2830525	0	C	SNP	A	93	97	187	100	190	Thr122Lys (acg/aAg)	Rv2513	-	hypothetical protein
2833329	0	G	SNP	A	86	70	156	98.11	159	Ala62Val (gct/gTt)	Rv2516c	-	hypothetical protein
2835984	0	T	SNP	C	102	115	211	100	217	Val67Ala (gtg/gCg)	Rv2519	PE26	PE family protein PE26
2838897	0	C	SNP	G	99	111	208	99.06	212	Met215Ile (atg/atC)	Rv2522c	-	hypothetical protein
2841022	0	A	SNP	G	91	104	193	100	195	Cys2771Arg (tgc/Cgc)	Rv2524c	fas	fatty acid synthase
2844573	0	C	SNP	T	102	105	203	99.52	208	Arg1587His (cgc/cAc)	Rv2524c	fas	fatty acid synthase
2847281	0	A	SNP	G	101	113	214	100	214	Asp684Asp (gat/gaC)	Rv2524c	fas	fatty acid synthase
2850631	0	T	SNP	C	96	99	191	99.49	196
2851162	0	A	Del	GAP	108	59	165	98.24	170		Rv2526	vapB17	antitoxin VapB17
2851163	0	A	Del	GAP	108	59	165	99.4	168		Rv2526	vapB17	antitoxin VapB17
2851164	0	C	Del	GAP	108	59	165	99.4	168		Rv2526	vapB17	antitoxin VapB17
2851165	0	A	Del	GAP	108	59	165	99.4	168		Rv2526	vapB17	antitoxin VapB17
2851166	0	T	Del	GAP	108	59	165	99.4	168		Rv2526	vapB17	antitoxin VapB17
2851167	0	T	SNP	C	106	60	166	99.4	167	Leu26Ser (ttg/tCg)	Rv2526	vapB17	antitoxin VapB17
2855259	0	A	SNP	G	95	84	175	99.44	180	Ala841Ala (gct/gcC)	Rv2531c	-	amino acid decarboxylase
2865760	0	A	SNP	G	85	83	167	99.41	169	Thr211Ala (acc/Gcc)	Rv2542	-	hypothetical protein
2865882	0	T	SNP	C	110	95	201	100	205	Val251Val (gtt/gtC)	Rv2542	-	hypothetical protein
2866607	0	G	SNP	A	151	133	280	99.65	285	Gly47Asp (ggc/gAc)	Rv2543	lppA	lipoprotein LppA
2866647	0	G	SNP	A	137	127	261	100	264	Lys60Lys (aag/aaA)	Rv2543	lppA	lipoprotein LppA
2866671	0	G	SNP	A	137	104	240	100	241	Glu68Glu (gag/gaA)	Rv2543	lppA	lipoprotein LppA
2866677	0	A	SNP	C	138	98	233	100	236	Leu70Leu (cta/ctC)	Rv2543	lppA	lipoprotein LppA
2866815	0	G	SNP	C	15	13	28	96.55	29	Ala116Ala (gcg/gcC)	Rv2543	lppA	lipoprotein LppA
2866863	0	C	SNP	G	110	151	256	99.62	262	Ala132Ala (gcc/gcG)	Rv2543	lppA	lipoprotein LppA
2866876	0	A	SNP	G	117	161	277	99.29	280	Ile137Val (att/Gtt)	Rv2543	lppA	lipoprotein LppA
2866880	0	C	SNP	T	121	162	279	99.65	284	Ala138Val (gcc/gTc)	Rv2543	lppA	lipoprotein LppA
2866882	0	G	SNP	A	118	167	280	99.65	286	Ala139Thr (gcc/Acc)	Rv2543	lppA	lipoprotein LppA
2867207	0	C	SNP	G	47	65	110	99.12	113	Ala28Ala (gcc/gcG)	Rv2544	lppB	lipoprotein LppB
2867230	0	G	SNP	A	4	47	51	100	51	Gly36Asp (ggc/gAc)	Rv2544	lppB	lipoprotein LppB
2867231	0	C	SNP	T	4	47	51	100	51	Gly36Gly (ggc/ggT)	Rv2544	lppB	lipoprotein LppB
2867236	0	A	SNP	G	4	50	53	100	54	Asn38Ser (aac/aGc)	Rv2544	lppB	lipoprotein LppB
2867240	0	C	SNP	T	4	50	54	100	54	Pro39Pro (ccc/ccT)	Rv2544	lppB	lipoprotein LppB
2867245	0	A	SNP	C	4	51	54	100	55	Lys41Thr (aaa/aCa)	Rv2544	lppB	lipoprotein LppB
2867251	0	C	SNP	G	4	52	56	100	56	Pro43Arg (ccg/cGg)	Rv2544	lppB	lipoprotein LppB
2867254	0	A	SNP	G	6	56	61	100	62	His44Arg (cac/cGc)	Rv2544	lppB	lipoprotein LppB
2867263	0	G	SNP	A	20	70	90	100	90	Gly47Asp (ggc/gAc)	Rv2544	lppB	lipoprotein LppB
2867298	0	C	SNP	A	42	56	96	97.03	101	His59Asn (cac/Aac)	Rv2544	lppB	lipoprotein LppB
2867347	0	A	SNP	G	72	77	148	96.75	154	Gln75Arg (cag/cGg)	Rv2544	lppB	lipoprotein LppB
2867522	0	A	SNP	G	34	20	52	94.74	57	Glu133Glu (gaa/gaG)	Rv2544	lppB	lipoprotein LppB
2867532	0	A	SNP	G	41	25	66	95.65	69	Ile137Val (att/Gtt)	Rv2544	lppB	lipoprotein LppB
2867536	0	C	SNP	T	43	25	67	95.77	71	Ala138Val (gcc/gTc)	Rv2544	lppB	lipoprotein LppB
2867538	0	G	SNP	A	43	25	67	95.77	71	Ala139Thr (gcc/Acc)	Rv2544	lppB	lipoprotein LppB
2867552	0	A	SNP	G	63	42	102	97.22	108	Arg143Arg (cga/cgG)	Rv2544	lppB	lipoprotein LppB
2867575	0	T	SNP	C	72	55	126	97.69	130	Val151Ala (gtg/gCg)	Rv2544	lppB	lipoprotein LppB
2867594	0	G	SNP	A	84	69	149	98.71	155	Leu157Leu (ctg/ctA)	Rv2544	lppB	lipoprotein LppB
2867756	0	T	SNP	C	91	93	183	98.4	187	Ile211Ile (att/atC)	Rv2544	lppB	lipoprotein LppB
2867881	0	A	Del	GAP	99	102	202	99.01	203		Rv2545	vapB18	antitoxin VapB18
2868665	0	G	SNP	A	98	93	188	100	191	Lys20Lys (aag/aaA)	Rv2547	vapB19	antitoxin VapB19
2878550	0	G	SNP	A	97	113	207	99.06	212
2880702	0	G	SNP	C	82	95	176	99.44	178	Val210Leu (gtc/Ctc)	Rv2560	-	hypothetical protein
2881598	0	G	Del	GAP	82	83	158	94.29	175
2881974	0	G	SNP	A	96	89	183	100	185
2884068	0	A	SNP	C	84	108	190	100	192	Met243Leu (atg/Ctg)	Rv2564	glnQ	glutamine ABC transporter ATP-binding protein
2886570	0	A	SNP	G	107	100	203	100	207	Glu66Glu (gaa/gaG)	Rv2566	-	hypothetical protein
2888201	0	T	SNP	C	116	112	227	99.13	230	Leu610Pro (ctc/cCc)	Rv2566	-	hypothetical protein
2889633	0	T	SNP	C	97	88	182	100	185	Ala1087Ala (gct/gcC)	Rv2566	-	hypothetical protein
2891267	0	C	SNP	T	116	105	215	100	221	Gly491Gly (ggc/ggT)	Rv2567	-	hypothetical protein
2891728	0	A	SNP	G	102	122	220	99.12	226	Gln645Arg (cag/cGg)	Rv2567	-	hypothetical protein
2891772	0	G	SNP	A	99	118	217	99.54	218	Ala660Thr (gcc/Acc)	Rv2567	-	hypothetical protein
2894208	0	G	SNP	A	98	90	185	100	188	Ser67Ser (agc/agT)	Rv2569c	-	hypothetical protein
2898522	0	T	SNP	C	77	106	179	100	183	Tyr160Tyr (tat/taC)	Rv2573	-	2-dehydropantoate 2-reductase
2899484	0	G	SNP	C	99	85	181	100	184	Gly49Ala (ggc/gCc)	Rv2575	-	membrane protein
2903439	0	G	SNP	A	95	98	193	100	193	Ser31Ser (agc/agT)	Rv2578c	-	hypothetical protein
2910461	0	G	SNP	T	89	94	180	100	183	Ala147Glu (gcg/gAg)	Rv2584c	apt	adenine phosphoribosyltransferase
2911293	0	C	SNP	G	96	118	211	100	214	Cys462Ser (tgt/tCt)	Rv2585c	-	lipoprotein
2912294	0	T	SNP	G	89	87	172	98.88	178	Ala128Ala (gca/gcC)	Rv2585c	-	lipoprotein
2922591	0	C	SNP	A	95	97	186	98.97	194	Ala347Ala (gcc/gcA)	Rv2591	PE_PGRS44	PE-PGRS family protein PE_PGRS44
2922846	0	C	SNP	T	118	87	195	99.03	207	Gly432Gly (ggc/ggT)	Rv2591	PE_PGRS44	PE-PGRS family protein PE_PGRS44
2922848	0	A	SNP	T	115	86	198	100	201	Gln433Leu (cag/cTg)	Rv2591	PE_PGRS44	PE-PGRS family protein PE_PGRS44
2923391	0	T	SNP	C	85	105	187	100	190	Pro281Pro (cca/ccG)	Rv2592c	ruvB	Holliday junction ATP-dependent DNA helicase RuvB
2925962	0	T	SNP	C	85	92	174	100	177	Cys77Arg (tgc/Cgc)	Rv2596	vapC40	ribonuclease VapC40
2927939	0	T	SNP	C	110	112	219	100	222
2939373	0	G	SNP	C	100	111	208	100	211	Ser197Cys (tct/tGt)	Rv2611c	-	phosphatidylinositol mannoside acyltransferase
2939657	0	T	SNP	C	120	104	221	99.56	225	Ile102Met (ata/atG)	Rv2611c	-	phosphatidylinositol mannoside acyltransferase
2944515	0	A	SNP	C	135	145	275	99.64	281	Gly157Gly (ggt/ggG)	Rv2615c	PE_PGRS45	PE-PGRS family protein PE_PGRS45
2944524	0	C	SNP	G	134	132	253	97.08	274	Gly154Gly (ggg/ggC)	Rv2615c	PE_PGRS45	PE-PGRS family protein PE_PGRS45
2948230	0	G	SNP	A	117	99	207	99.54	217	Ala110Val (gcc/gTc)	Rv2621c	-	transcriptional regulator
2954439	0	T	SNP	C	108	91	195	100	199	Arg104Gly (aga/Gga)	Rv2627c	-	hypothetical protein
2955957	0	A	SNP	C	94	96	184	100	190	Asp64Ala (gat/gCt)	Rv2629	-	hypothetical protein		phylo (Beijing)
2961808	0	C	SNP	T	86	99	172	99.46	186	Gly212Ser (ggt/Agt)	Rv2634c	PE_PGRS46	PE-PGRS family protein PE_PGRS46
2969197	0	A	SNP	G	93	98	191	98.45	194
2974933	0	A	SNP	G	103	109	210	100	212	Ile101Thr (atc/aCc)	Rv2650c	-	prophage protein
2975227	0	T	SNP	G	120	95	213	100	215	Asn3Thr (aat/aCt)	Rv2650c	-	prophage protein
2980861	0	A	SNP	G	86	96	181	100	182
2983873	0	A	SNP	G	99	97	193	100	196
2984740	0	A	SNP	G	103	114	215	99.54	218	His3Arg (cac/cGc)	Rv2668	-	hypothetical protein
2988630	0	C	SNP	G	108	107	213	99.54	216	His317Asp (cat/Gat)	Rv2672	-	protease
2994187	0	T	SNP	C	126	117	240	99.59	244	Leu292Leu (tta/ttG)	Rv2678c	hemE	uroporphyrinogen decarboxylase
2999150	0	G	SNP	A	122	93	214	98.62	218	Ile273Ile (atc/atT)	Rv2682c	dxs1	1-deoxy-D-xylulose 5-phosphate synthase
3003115	0	C	SNP	G	94	93	186	100	187	Ala378Gly (gca/gGa)	Rv2685	arsB1	arsenic-transport integral membrane protein ArsB
3005185	0	G	SNP	T	87	96	180	99.46	184	Pro156Thr (ccc/Acc)	Rv2688c	-	antibiotic ABC transporter ATP-binding protein
3009692	0	A	SNP	G	104	95	194	100	199	Thr117Ala (acc/Gcc)	Rv2691	ceoB	TRK system potassium uptake protein CeoB
3009834	0	A	SNP	G	101	114	214	99.54	216	Asp164Gly (gat/gGt)	Rv2691	ceoB	TRK system potassium uptake protein CeoB
3010420	0	A	SNP	G	103	116	219	100	219	Ile133Val (atc/Gtc)	Rv2692	ceoC	TRK system potassium uptake protein CeoC
3010993	0	C	SNP	T	81	97	176	98.89	180	Gly126Arg (ggg/Agg)	Rv2693c	-	integral membrane protein
3017465	0	T	SNP	C	119	79	196	100	198	Ile203Thr (ata/aCa)	Rv2702	ppgK	polyphosphate glucokinase
3021893	0	T	Del	GAP	73	77	151	81.97	183		Rv2709	-	transmembrane protein
3021894	0	T	Del	GAP	73	77	151	82.42	182		Rv2709	-	transmembrane protein
3021895	0	C	Del	GAP	73	77	151	83.8	179		Rv2709	-	transmembrane protein
3021896	0	G	Del	GAP	73	77	151	84.27	178		Rv2709	-	transmembrane protein
3021897	0	A	Del	GAP	73	77	151	84.75	177		Rv2709	-	transmembrane protein
3021898	0	C	Del	GAP	73	77	151	85.23	176		Rv2709	-	transmembrane protein
3021899	0	G	Del	GAP	73	77	151	86.71	173		Rv2709	-	transmembrane protein
3021900	0	A	Del	GAP	73	76	150	87.65	170		Rv2709	-	transmembrane protein
3021901	0	C	Del	GAP	73	76	150	88.69	168		Rv2709	-	transmembrane protein
3024021	0	C	SNP	A	99	97	193	98.99	198	Arg153Arg (cgg/Agg)	Rv2711	ideR	iron-dependent repressor and activator IdeR
3024343	0	G	SNP	A	98	106	197	99.51	205	Thr329Ile (acc/aTc)	Rv2712c	-	hypothetical protein
3027798	0	T	SNP	C	113	86	198	100	199	Val245Ala (gtg/gCg)	Rv2714	-	hypothetical protein
3031168	0	A	SNP	G	98	112	203	100	210	Tyr124His (tat/Cat)	Rv2719c	-	membrane protein
3033189	0	G	SNP	A	86	107	191	99.48	194	Pro477Pro (ccc/ccT)	Rv2721c	-	hypothetical protein
3036826	0	C	SNP	T	89	91	177	98.36	183	Val156Met (gtg/Atg)	Rv2724c	fadE20	acyl-CoA dehydrogenase FadE20
3037377	0	T	SNP	C	101	113	211	99.07	216
3041871	0	G	SNP	T	91	95	182	99.47	187	Ala202Glu (gcg/gAg)	Rv2729c	-	integral membrane protein
3048912	0	C	SNP	G	91	98	188	100	189	Val59Leu (gtt/Ctt)	Rv2736c	recX	regulatory protein RecX
3054081	0	A	SNP	G	102	106	207	100	208	Gly56Gly (gga/ggG)	Rv2741	PE_PGRS47	PE-PGRS family protein PE_PGRS47
3054321	0	A	SNP	G	112	107	217	99.55	220	Gly136Gly (gga/ggG)	Rv2741	PE_PGRS47	PE-PGRS family protein PE_PGRS47
3054724	0	A	SNP	G	40	14	53	100	54	Ser271Gly (agc/Ggc)	Rv2741	PE_PGRS47	PE-PGRS family protein PE_PGRS47
3056767	0	G	SNP	T	98	105	188	97.6	208	Pro156Thr (ccg/Acg)	Rv2743c	-	hypothetical protein
3069167	0	A	SNP	G	85	88	167	100	173	Leu306Pro (ctg/cCg)	Rv2756c	hsdM	type I restriction/modification system DNA methylase HsdM
3078178	0	C	SNP	T	94	75	169	100	169	Val270Met (gtg/Atg)	Rv2769c	PE27	PE family protein PE27
3079877	0	A	SNP	G	109	102	209	100	211	Phe194Ser (ttc/tCc)	Rv2770c	PPE44	PPE family protein PPE44
3080795	0	A	SNP	G	74	98	172	100	172	Leu80Pro (ctc/cCc)	Rv2771c	-	hypothetical protein
3086788	0	T	SNP	C	104	107	209	99.53	212
3103682	0	T	SNP	C	119	95	213	99.53	215	Met87Val (atg/Gtg)	Rv2794c	pptT	phosphopantetheinyl transferase
3104189	0	A	SNP	G	86	85	167	100	171	Cys241Cys (tgt/tgC)	Rv2795c	-	hypothetical protein
3110140	0	G	SNP	T	105	102	203	100	207
3111476	0	C	SNP	T	108	125	229	99.57	234	Ser116Ser (tcg/tcA)	Rv2802c	-	arginine/hypothetical protein
3112877	0	G	SNP	A	98	98	190	100	196	Gly4Asp (ggc/gAc)	Rv2805	-	hypothetical protein
3113872	0	A	SNP	T	104	111	210	100	215	Glu72Val (gag/gTg)	Rv2807	-	hypothetical protein
3115384	0	G	SNP	C	96	78	174	100	174
3118000	0	A	SNP	G	69	72	140	100	141	Arg395Gly (agg/Ggg)	Rv2812	-	transposase
3127931	0	T	SNP	A	5	11	16	100	16	Lys114Asn (aaa/aaT)	Rv2820c	-	CRISPR type III-associated RAMP protein Csm4
3131469	1	T	Ins	T	96	81	177	95.68	177		Rv2823c	-	CRISPR-associated protein Cas10/Csm1
3131469	2	T	Ins	G	96	81	177	95.68	177		Rv2823c	-	CRISPR-associated protein Cas10/Csm1
3131469	3	T	Ins	T	96	81	177	95.68	177		Rv2823c	-	CRISPR-associated protein Cas10/Csm1
3131469	4	T	Ins	C	96	81	177	95.68	177		Rv2823c	-	CRISPR-associated protein Cas10/Csm1
3131469	5	T	Ins	G	96	81	177	95.68	177		Rv2823c	-	CRISPR-associated protein Cas10/Csm1
3131469	6	T	Ins	G	95	80	175	94.59	175		Rv2823c	-	CRISPR-associated protein Cas10/Csm1
3131469	7	T	Ins	C	93	78	171	92.43	172		Rv2823c	-	CRISPR-associated protein Cas10/Csm1
3131469	8	T	Ins	G	93	79	172	92.97	172		Rv2823c	-	CRISPR-associated protein Cas10/Csm1
3131469	9	T	Ins	A	92	79	171	92.43	171		Rv2823c	-	CRISPR-associated protein Cas10/Csm1
3133054	0	C	SNP	G	98	103	199	100	201	Ser162Ser (tcg/tcC)	Rv2825c	-	hypothetical protein
3133055	0	G	SNP	C	96	107	203	100	203	Ser162Trp (tcg/tGg)	Rv2825c	-	hypothetical protein
3133536	0	T	SNP	C	102	92	191	100	194	Lys2Glu (aaa/Gaa)	Rv2825c	-	hypothetical protein
3135606	0	A	SNP	G	114	102	214	100	216
3135912	0	G	SNP	C	115	132	244	100	247	Thr141Arg (acg/aGg)	Rv2828c	-	hypothetical protein
3135950	0	C	SNP	G	112	128	237	100	240	Ser128Ser (tcg/tcC)	Rv2828c	-	hypothetical protein
3135951	0	G	SNP	C	111	129	238	100	240	Ser128Trp (tcg/tGg)	Rv2828c	-	hypothetical protein
3137058	0	G	SNP	A	107	107	210	100	214	Ala56Val (gcg/gTg)	Rv2830c	vapB22	antitoxin VapB22
3137736	0	G	SNP	T	94	89	180	99.46	184	Asp156Tyr (gac/Tac)	Rv2831	echA16	enoyl-CoA hydratase EchA16
3144623	0	C	SNP	T	114	138	249	99.21	254	Glu183Glu (gag/gaA)	Rv2838c	rbfA	ribosome-binding factor RbfA
3152636	0	G	SNP	A	91	124	214	99.08	217	Asp105Asp (gac/gaT)	Rv2845c	proS	proline--tRNA ligase
3156201	1	C	Ins	G	108	122	230	95.83	230		Rv2848c	cobB	cobyrinic acid A,C-diamide synthase
3162805	0	C	SNP	G	134	125	257	100	259	Arg180Gly (cgc/Ggc)	Rv2853	PE_PGRS48	PE-PGRS family protein PE_PGRS48
3165636	0	G	SNP	A	81	119	198	99.5	201	Ser144Ser (tcg/tcA)	Rv2855	mtr	mycothione reductase
3174496	0	A	SNP	G	97	108	203	100	205	Cys50Arg (tgt/Cgt)	Rv2862c	-	hypothetical protein
3174693	0	C	Del	GAP	77	88	164	92.18	179
3177452	0	C	SNP	A	85	76	159	99.38	162
3177884	0	C	SNP	A	94	104	196	100	198	Arg21Arg (cgc/cgA)	Rv2866	relG	toxin RelG
3180988	0	C	SNP	A	99	102	197	99.5	202	Val259Phe (gtc/Ttc)	Rv2869c	rip	zinc metalloprotease
3181265	0	G	SNP	A	96	110	206	99.52	207	Ser166Ser (tcc/tcT)	Rv2869c	rip	zinc metalloprotease
3182657	0	T	SNP	C	96	102	195	100	198	Thr119Ala (acg/Gcg)	Rv2870c	dxr	1-deoxy-D-xylulose 5-phosphate reductoisomerase
3186860	0	T	SNP	G	101	106	205	99.04	209	Tyr672Asp (tat/Gat)	Rv2874	dipZ	integral membrane C-type cytochrome biogenesis protein DipZ
3189242	0	A	SNP	G	95	113	208	100	208	Ala52Ala (gct/gcC)	Rv2878c	mpt53	soluble secreted antigen Mpt53
3189826	0	G	SNP	A	116	103	217	100	219
3190146	0	C	Del	GAP	85	102	187	91.22	205
3194241	1	C	Ins	G	70	75	145	92.95	145		Rv2885c	-	transposase
3200282	0	C	SNP	T	112	92	199	100	204	Ala6Val (gcg/gTg)	Rv2891	-	hypothetical protein
3209156	0	G	SNP	A	90	93	178	99.46	184	Ala84Val (gcc/gTc)	Rv2899c	fdhD	formate dehydrogenase accessory protein FdhD
3214869	0	A	SNP	G	100	89	188	98.95	191	Gln81Arg (cag/cGg)	Rv2905	lppW	lipoprotein LppW
3215623	0	G	Del	GAP	85	111	194	99.49	197
3222937	0	G	SNP	A	97	75	171	98.85	174	Phe196Phe (ttc/ttT)	Rv2914c	pknI	serine/threonine-protein kinase PknI
3226181	0	A	SNP	C	82	98	179	100	180	Arg35Arg (cgt/cgG)	Rv2916c	ffh	signal recognition particle protein
3228143	0	G	SNP	T	112	105	215	99.54	218	Arg594Leu (cgg/cTg)	Rv2917	-	hypothetical protein
3232759	0	G	SNP	A	297	188	468	77.85	623
3238120	0	G	Del	GAP	104	92	189	97.03	202		Rv2923c	-	hypothetical protein
3238121	0	T	Del	GAP	104	92	189	97.03	202		Rv2923c	-	hypothetical protein
3238122	0	G	Del	GAP	104	92	190	97.51	201		Rv2923c	-	hypothetical protein
3247316	0	C	SNP	G	110	110	215	98.21	224	Asp624Glu (gac/gaG)	Rv2931	ppsA	phthiocerol synthesis polyketide synthase type I PpsA
3247851	0	G	SNP	A	54	62	116	100	116	Ala803Thr (gcc/Acc)	Rv2931	ppsA	phthiocerol synthesis polyketide synthase type I PpsA
3247853	0	C	SNP	T	52	61	112	100	113	Ala803Ala (gcc/gcT)	Rv2931	ppsA	phthiocerol synthesis polyketide synthase type I PpsA
3247856	0	G	SNP	C	52	64	115	100	116	Arg804Arg (cgg/cgC)	Rv2931	ppsA	phthiocerol synthesis polyketide synthase type I PpsA
3247864	1	C	Ins	T	51	61	112	98.25	113		Rv2931	ppsA	phthiocerol synthesis polyketide synthase type I PpsA
3247864	2	C	Ins	A	52	61	113	99.12	113		Rv2931	ppsA	phthiocerol synthesis polyketide synthase type I PpsA
3247864	3	C	Ins	G	52	61	113	99.12	113		Rv2931	ppsA	phthiocerol synthesis polyketide synthase type I PpsA
3247864	4	C	Ins	G	52	61	113	99.12	113		Rv2931	ppsA	phthiocerol synthesis polyketide synthase type I PpsA
3247866	0	C	Del	GAP	51	61	106	99.12	113		Rv2931	ppsA	phthiocerol synthesis polyketide synthase type I PpsA
3247867	0	A	Del	GAP	51	61	106	99.12	113		Rv2931	ppsA	phthiocerol synthesis polyketide synthase type I PpsA
3247868	0	A	Del	GAP	51	61	106	99.12	113		Rv2931	ppsA	phthiocerol synthesis polyketide synthase type I PpsA
3247869	0	A	Del	GAP	51	61	106	99.12	113		Rv2931	ppsA	phthiocerol synthesis polyketide synthase type I PpsA
3247874	0	G	SNP	A	59	63	120	100	122	Arg810Arg (cgg/cgA)	Rv2931	ppsA	phthiocerol synthesis polyketide synthase type I PpsA
3247877	0	T	SNP	C	59	67	125	100	126	Phe811Phe (ttt/ttC)	Rv2931	ppsA	phthiocerol synthesis polyketide synthase type I PpsA
3247883	0	T	SNP	C	85	92	174	100	177	Ser813Ser (agt/agC)	Rv2931	ppsA	phthiocerol synthesis polyketide synthase type I PpsA
3248074	0	G	SNP	A	53	95	148	100	148	Arg877His (cgc/cAc)	Rv2931	ppsA	phthiocerol synthesis polyketide synthase type I PpsA
3248075	0	C	SNP	T	52	95	147	100	147	Arg877Arg (cgc/cgT)	Rv2931	ppsA	phthiocerol synthesis polyketide synthase type I PpsA
3249025	0	T	SNP	G	108	88	192	100	196	Leu1194Arg (cta/cGa)	Rv2931	ppsA	phthiocerol synthesis polyketide synthase type I PpsA
3256494	0	A	SNP	G	92	88	177	100	180	Gly270Gly (gga/ggG)	Rv2933	ppsC	phthiocerol synthesis polyketide synthase type I PpsC
3266030	0	A	SNP	G	98	88	183	100	186	Ser1261Ser (tca/tcG)	Rv2934	ppsD	phthiocerol synthesis polyketide synthase type I PpsD
3269581	0	A	SNP	G	102	96	196	100	198	Ala615Ala (gca/gcG)	Rv2935	ppsE	phthiocerol synthesis polyketide synthase type I PpsE
3270784	0	A	SNP	G	119	107	223	100	226	Gln1016Gln (caa/caG)	Rv2935	ppsE	phthiocerol synthesis polyketide synthase type I PpsE
3276703	0	T	SNP	G	94	106	199	99.5	201	Thr2005Pro (act/Cct)	Rv2940c	mas	multifunctional mycocerosic acid synthase
3284640	0	A	SNP	G	98	96	190	100	194	Thr436Ala (aca/Gca)	Rv2941	fadD28	long-chain-fatty-acid--AMP ligase FadD28
3284855	0	C	SNP	T	78	87	164	100	165	Ile507Ile (atc/atT)	Rv2941	fadD28	long-chain-fatty-acid--AMP ligase FadD28
3296371	1	G	Ins	C	84	69	153	82.26	154		Rv2947c	pks15	polyketide synthase
3296371	2	G	Ins	C	84	70	154	82.8	154		Rv2947c	pks15	polyketide synthase
3296371	3	G	Ins	G	84	70	154	82.8	154		Rv2947c	pks15	polyketide synthase
3296371	4	G	Ins	C	84	70	154	82.8	154		Rv2947c	pks15	polyketide synthase
3296371	5	G	Ins	G	84	70	154	82.8	154		Rv2947c	pks15	polyketide synthase
3296371	6	G	Ins	G	84	70	154	82.8	154		Rv2947c	pks15	polyketide synthase
3296371	7	G	Ins	C	84	70	154	82.8	154		Rv2947c	pks15	polyketide synthase
3296843	0	A	SNP	G	98	93	186	100	191	Val333Ala (gtg/gCg)	Rv2947c	pks15	polyketide synthase
3297283	0	C	Del	GAP	95	73	168	96.55	174		Rv2947c	pks15	polyketide synthase
3297284	0	C	Del	GAP	95	73	168	100	168		Rv2947c	pks15	polyketide synthase
3304966	0	G	SNP	A	88	94	181	100	182	Gly176Arg (ggg/Agg)	Rv2952	-	phthiotriol/phenolphthiotriol dimycocerosates methyltransferase
3308606	0	G	SNP	A	94	98	189	99.48	193
3310174	0	G	SNP	A	109	81	187	98.96	192	Lys235Lys (aag/aaA)	Rv2957	-	PGL/p-HBAD biosynthesis glycosyltransferase
3310427	0	T	SNP	C	98	97	192	99.49	196
3310626	0	T	SNP	C	108	99	204	100	207
3314412	0	A	SNP	G	88	107	193	100	195	Ala237Ala (gct/gcC)	Rv2962c	-	PGL/p-HBAD biosynthesis rhamnosyltransferase
3316955	0	A	SNP	C	97	87	183	100	184	Met143Leu (atg/Ctg)	Rv2964	purU	formyltetrahydrofolate deformylase
3326554	0	A	SNP	C	94	112	206	100	206	Asn152His (aac/Cac)	Rv2971	-	oxidoreductase		phylo (not Euro-American, M. africanum, M. bovis, M . canettii, M. caprae, M. Microti, M. pinipedii, Beijing, Delhi/CAS, EAI)
3331362	0	C	Del	GAP	93	69	163	95.29	170		Rv2975c	-	hypothetical protein
3331363	0	G	Del	GAP	93	69	163	95.29	170		Rv2975c	-	hypothetical protein
3335708	0	G	SNP	C	100	118	214	100	218	Pro14Arg (ccg/cGg)	Rv2979c	-	resolvase
3336680	0	A	Del	GAP	124	110	224	78	300
3336825	0	T	SNP	C	128	109	236	100	237	Thr365Ala (aca/Gca)	Rv2981c	ddlA	D-alanine--D-alanine ligase
3338603	0	G	SNP	C	95	90	180	100	185	Pro133Ala (ccg/Gcg)	Rv2982c	gpdA2	glycerol-3-phosphate dehydrogenase
3352932	0	C	SNP	G	116	94	209	100	210	Thr179Thr (acg/acC)	Rv2995c	leuB	3-isopropylmalate dehydrogenase
3356135	0	A	SNP	C	78	123	200	100	201	Glu346Ala (gaa/gCa)	Rv2997	-	dehydrogenase
3358235	0	A	SNP	T	102	97	197	100	199	Met212Leu (atg/Ttg)	Rv2999	lppY	lipoprotein LppY
3363338	0	A	SNP	G	105	100	202	100	205
3367765	0	G	SNP	A	87	89	170	100	176	Gly343Gly (ggc/ggT)	Rv3009c	gatB	aspartyl/glutamyl-tRNA(Asn/Gln) amidotransferase subunit B
3375165	0	A	SNP	C	94	111	203	98.09	209	Phe167Cys (ttc/tGc)	Rv3015c	-	hypothetical protein
3401871	0	A	SNP	G	105	110	212	100	215	Ala16Ala (gct/gcC)	Rv3041c	-	ABC transporter ATP-binding protein
3402816	0	C	SNP	T	76	91	164	100	167	Gly116Glu (gga/gAa)	Rv3042c	serB2	phosphoserine phosphatase SerB
3404376	0	C	SNP	G	84	95	178	100	179	Thr182Thr (acg/acC)	Rv3043c	ctaD	cytochrome C oxidase cytochrome 1
3408150	0	T	SNP	C	101	108	209	99.52	210	Thr53Ala (aca/Gca)	Rv3047c	-	hypothetical protein
3412611	0	T	SNP	C	99	94	190	99.48	194	Gln519Arg (cag/cGg)	Rv3051c	nrdE	ribonucleoside-diphosphate reductase subunit alpha
3415181	0	C	Del	GAP	71	66	137	82.04	167
3415182	0	A	Del	GAP	71	66	137	82.04	167
3415183	0	C	Del	GAP	71	66	137	83.54	164
3415184	0	C	Del	GAP	71	66	137	84.05	163
3415185	0	T	Del	GAP	71	66	137	84.05	163
3415186	0	A	Del	GAP	71	66	137	87.26	157
3415187	0	G	Del	GAP	71	66	137	86.71	158
3415188	0	G	Del	GAP	71	66	137	88.39	155
3415189	0	G	Del	GAP	71	66	137	87.82	156
3415190	0	G	Del	GAP	71	66	137	88.96	154
3415191	0	G	Del	GAP	71	66	137	89.54	153
3415192	0	T	Del	GAP	71	66	137	90.73	151
3415193	0	G	Del	GAP	71	66	137	90.73	151
3415194	0	G	Del	GAP	71	65	137	91.89	148
3420825	0	A	SNP	G	108	129	236	100	237	Asp445Gly (gac/gGc)	Rv3059	cyp136	cytochrome P450 Cyp136
3425854	0	C	SNP	T	124	100	220	100	224	Pro91Ser (ccg/Tcg)	Rv3062	ligB	DNA ligase
3428917	0	C	SNP	A	91	93	180	100	184	Arg559Ser (cgt/Agt)	Rv3063	cstA	carbon starvation protein A
3440464	0	T	SNP	G	84	100	183	100	184	Arg308Arg (cgt/cgG)	Rv3077	-	hydrolase
3440468	0	G	SNP	C	84	103	184	99.47	188	Gly310Arg (ggc/Cgc)	Rv3077	-	hydrolase
3441353	0	T	SNP	C	97	97	193	98.98	196	Leu1Leu (ttg/Ctg)	Rv3078	hab	hydroxylaminobenzene mutase
3446699	0	C	SNP	G	101	87	181	99.47	189	Phe220Leu (ttc/ttG)	Rv3081	-	hypothetical protein
3447293	0	T	SNP	G	92	102	192	98.48	197
3450725	0	T	SNP	C	92	96	187	100	188	Val243Val (gtt/gtC)	Rv3084	lipR	acetyl-hydrolase LipR
3454263	0	C	SNP	G	101	102	202	100	203	Leu447Val (ctc/Gtc)	Rv3087	-	diacyglycerol O-acyltransferase
3455686	0	G	SNP	C	80	89	168	100	169	Leu449Leu (ctg/ctC)	Rv3088	tgs4	diacyglycerol O-acyltransferase
3456666	0	A	SNP	G	87	75	158	100	162	Ala302Ala (gca/gcG)	Rv3089	fadD13	long chain-fatty-acid--CoA ligase FadD13
3462135	0	G	SNP	C	126	105	229	100	231	Cys210Trp (tgc/tgG)	Rv3093c	-	oxidoreductase
3466919	0	C	SNP	G	97	108	202	99.51	206	Gly58Ala (ggc/gCc)	Rv3097c	lipY	triacylglycerol lipase Lip
3467465	0	C	SNP	G	89	78	165	99.4	168	Ala66Ala (gcg/gcC)	Rv3098c	-	hypothetical protein
3473996	1	G	Ins	A	96	112	208	97.65	209
3476239	0	G	SNP	C	90	106	191	99.49	197	Ala241Ala (gcc/gcG)	Rv3107c	agpS	alkyldihydroxyacetonephosphate synthase
3477942	0	A	SNP	G	102	94	194	99.49	197	Thr98Thr (aca/acG)	Rv3109	moaA1	cyclic pyranopterin monophosphate synthase
3480474	0	G	SNP	A	98	96	192	100	194	Gly134Glu (gga/gAa)	Rv3113	-	phosphatase
3480789	0	T	SNP	C	115	109	223	99.56	225	Ser11Pro (tca/Cca)	Rv3114	-	hypothetical protein
3482717	0	A	SNP	G	86	67	146	77.27	198
3484126	0	G	SNP	A	112	86	194	100	198	Leu51Leu (ctg/ctA)	Rv3117	cysA3	thiosulfate sulfurtransferase
3486977	0	A	SNP	G	114	98	208	100	212	Lys157Glu (aaa/Gaa)	Rv3121	cyp141	cytochrome P450 Cyp141
3487108	0	C	SNP	T	89	93	181	99.45	183	Ala200Ala (gcc/gcT)	Rv3121	cyp141	cytochrome P450 Cyp141
3498198	0	C	SNP	T	120	119	235	100	239	Glu356Glu (gag/gaA)	Rv3132c	devS	two component sensor histidine kinase DevS
3500149	0	G	SNP	A	110	100	207	99.53	211	Leu201Leu (ctg/Ttg)	Rv3134c	-	universal stress protein
3500243	0	G	SNP	C	104	123	225	100	227	Ala169Ala (gcc/gcG)	Rv3134c	-	universal stress protein
3503895	0	C	SNP	T	101	102	194	100	203	Pro168Leu (ccg/cTg)	Rv3137	-	histidinol-phosphatase
3508970	0	A	SNP	G	96	115	208	97.69	216	Glu292Glu (gaa/gaG)	Rv3141	fadB4	NADPH quinone oxidoreductase FadB
3509626	0	C	SNP	A	88	74	160	100	162
3510120	0	T	SNP	G	131	131	258	100	262	Lys400Gln (aag/Cag)	Rv3144c	PPE52	PPE family protein PPE52
3518167	0	A	SNP	G	100	102	202	100	202	Ile474Met (ata/atG)	Rv3151	nuoG	NADH-quinone oxidoreductase subunit G
3518555	0	A	SNP	G	83	100	181	100	183	Thr604Ala (acg/Gcg)	Rv3151	nuoG	NADH-quinone oxidoreductase subunit G
3529067	0	G	SNP	C	206	220	419	99.3	429	Arg33Gly (cgt/Ggt)	Rv3159c	PPE53	PPE family protein PPE53
3530955	0	C	SNP	G	97	101	196	100	198	Val62Leu (gtc/Ctc)	Rv3161c	-	dioxygenase
3542049	0	G	SNP	A	94	90	183	98.4	187
3542219	0	G	SNP	A	110	103	211	99.53	214	Gly28Ser (ggt/Agt)	Rv3174	-	short-chain dehydrogenase/reductase
3542896	0	T	SNP	C	102	97	195	99	201	Trp13Arg (tgg/Cgg)	Rv3175	-	amidase
3543031	0	G	SNP	A	108	96	202	99.51	205	Ala58Thr (gcc/Acc)	Rv3175	-	amidase
3550347	0	C	SNP	T	88	88	176	98.88	178
3550789	0	C	SNP	G	100	104	198	99.51	205	Ala25Ala (gcc/gcG)	Rv3183	-	transcriptional regulator
3556275	0	A	SNP	G	87	85	172	98.85	174	Leu138Pro (ctg/cCg)	Rv3190c	-	hypothetical protein
3571828	0	G	SNP	C	136	104	237	99.17	242	Pro239Arg (ccg/cGg)	Rv3199c	nudC	NADH pyrophosphatase
3576231	0	T	SNP	C	97	107	204	99.03	206	Gln269Arg (cag/cGg)	Rv3201c	-	ATP-dependent DNA helicase
3577497	0	C	SNP	T	86	100	183	98.94	188	Glu902Lys (gaa/Aaa)	Rv3202c	-	ATP-dependent DNA helicase
3580637	0	T	Del	GAP	93	107	195	98.04	204
3581414	0	A	SNP	G	103	104	202	100	207	Thr34Ala (aca/Gca)	Rv3204	-	DNA-methyltransferase
3587446	0	G	SNP	A	109	99	205	99.52	209	Leu32Leu (ctg/Ttg)	Rv3210c	-	hypothetical protein
3590686	1	G	Ins	C	78	77	155	96.27	155
3591063	0	T	SNP	C	109	98	205	99.04	209	Lys144Glu (aag/Gag)	Rv3213c	-	SOJ/ParA-like protein
3597249	0	C	SNP	G	103	98	198	100	201	Gly96Arg (ggc/Cgc)	Rv3220c	-	two component sensor kinase
3600576	0	C	SNP	T	101	112	211	99.07	215	Cys242Cys (tgc/tgT)	Rv3224	-	iron-regulated short-chain dehydrogenase/reductase
3604821	0	G	SNP	C	130	124	248	99.61	255	Ala32Ala (gcg/gcC)	Rv3228	-	hypothetical protein
3610391	1	A	Ins	C	107	93	200	99.01	200		Rv3234c	tgs3	diacyglycerol O-acyltransferase
3612813	0	T	SNP	C	98	98	194	100	196	Thr102Ala (acg/Gcg)	Rv3236c	-	integral membrane transport protein
3614982	0	T	SNP	C	108	118	222	99.12	228	Leu874Leu (cta/ctG)	Rv3239c	-	transmembrane transport protein
3621423	0	A	SNP	G	97	94	186	100	191
3622441	0	A	SNP	C	100	119	216	100	219	Val217Val (gtt/gtG)	Rv3243c	-	hypothetical protein
3625065	0	T	SNP	G	101	115	214	100	216	Met517Leu (atg/Ctg)	Rv3245c	mtrB	two component sensory histidine kinase MtrB
3626562	0	G	SNP	A	107	88	186	99.49	196	Pro18Ser (ccg/Tcg)	Rv3245c	mtrB	two component sensory histidine kinase MtrB
3628520	0	G	SNP	A	102	89	189	100	191	Ser376Ser (tcc/tcT)	Rv3248c	sahH	adenosylhomocysteinase
3638093	0	G	SNP	A	88	102	190	100	190	Ser206Leu (tcg/tTg)	Rv3257c	pmmA	phosphomannomutase PmmA
3643985	0	A	SNP	C	80	87	166	98.24	170	Glu270Ala (gag/gCg)	Rv3263	-	DNA methylase
3653988	0	G	SNP	A	113	86	199	100	199	Val181Met (gtg/Atg)	Rv3272	-	hypothetical protein
3664457	0	C	SNP	A	104	106	207	99.06	212	Ala80Asp (gcc/gAc)	Rv3282	-	hypothetical protein
3665753	0	G	SNP	A	96	88	182	98.4	187	Glu276Lys (gag/Aag)	Rv3283	sseA	thiosulfate sulfurtransferase SseA
3670040	0	C	SNP	T	71	72	138	100	143	Ala124Ala (gcg/gcA)	Rv3289c	-	transmembrane protein
3674157	0	T	SNP	A	122	114	234	99.16	238	Cys186Ser (tgc/Agc)	Rv3293	pcd	piperideine-6-carboxylic acid dehydrogenase
3675504	0	G	SNP	T	84	108	192	98.97	194	Ile164Ile (atc/atA)	Rv3294c	-	hypothetical protein
3678249	0	A	SNP	C	87	112	197	99.5	200	Lys492Thr (aag/aCg)	Rv3296	lhr	ATP-dependent helicase
3680932	0	G	SNP	A	142	120	261	99.62	263	Pro1386Pro (ccg/ccA)	Rv3296	lhr	ATP-dependent helicase
3681548	0	A	SNP	C	82	88	166	100	170	Arg77Arg (agg/Cgg)	Rv3297	nei	endonuclease VIII
3684795	0	T	SNP	G	82	94	173	98.32	179	Glu390Ala (gag/gCg)	Rv3299c	atsB	arylsulfatase AtsB
3689523	0	G	SNP	T	86	105	190	100	191	Cys472_ (tgc/tgA)	Rv3303c	lpdA	NAD(P)H quinone reductase LpdA
3690016	0	A	SNP	G	101	101	196	100	202	Leu308Ser (ttg/tCg)	Rv3303c	lpdA	NAD(P)H quinone reductase LpdA
3693681	0	A	SNP	C	93	100	190	99.48	194	Ala103Ala (gct/gcG)	Rv3306c	amiB1	amidase AmiB
3704596	0	G	SNP	C	95	95	184	100	190	Val54Leu (gtg/Ctg)	Rv3317	sdhD	succinate dehydrogenase hydrophobic membrane anchor subunit
3704770	0	A	SNP	G	74	84	153	99.37	159	Thr112Ala (acc/Gcc)	Rv3317	sdhD	succinate dehydrogenase hydrophobic membrane anchor subunit
3711910	0	G	SNP	A	135	88	221	100	223	Trp54_ (tgg/tgA)	Rv3327	-	transposase fusion protein
3712372	0	A	SNP	G	119	134	250	100	253	Leu208Leu (cta/ctG)	Rv3327	-	transposase fusion protein
3714211	0	G	SNP	T	90	101	189	100	191	Pro41Gln (ccg/cAg)	Rv3328c	sigJ	ECF RNA polymerase sigma factor SigJ
3714757	0	A	SNP	C	110	108	217	100	218	Gln122His (caa/caC)	Rv3329	-	aminotransferase
3718357	0	C	SNP	T	109	83	190	100	192	Pro423Leu (ccg/cTg)	Rv3331	sugI	sugar-transport integral membrane protein SugI
3721806	0	G	SNP	C	89	95	182	99.46	185	Gly265Gly (ggc/ggG)	Rv3335c	-	integral membrane protein
3730466	0	A	SNP	G	60	97	153	84.41	186	Ile2157Thr (atc/aCc)	Rv3343c	PPE54	PPE family protein PPE54
3730616	0	G	SNP	A	61	61	118	97.6	125	Ala2107Val (gcc/gTc)	Rv3343c	PPE54	PPE family protein PPE54
3730642	0	G	SNP	A	69	40	107	94.78	115	Asn2098Asn (aac/aaT)	Rv3343c	PPE54	PPE family protein PPE54
3730993	0	A	SNP	G	180	169	332	97.49	358	Gly1981Gly (ggt/ggC)	Rv3343c	PPE54	PPE family protein PPE54
3732344	0	G	SNP	A	196	229	417	99.07	429	Ala1531Val (gcc/gTc)	Rv3343c	PPE54	PPE family protein PPE54
3735802	0	C	SNP	G	102	107	208	99.05	211	Thr378Thr (acg/acC)	Rv3343c	PPE54	PPE family protein PPE54
3736024	0	A	SNP	G	90	69	151	100	159	Gly304Gly (ggt/ggC)	Rv3343c	PPE54	PPE family protein PPE54
3736628	0	T	SNP	G	104	106	210	100	210	Glu103Ala (gag/gCg)	Rv3343c	PPE54	PPE family protein PPE54
3737479	0	G	Del	GAP	32	53	83	96.59	88		Rv3344c	PE_PGRS49	PE-PGRS family protein PE_PGRS49
3737480	0	G	Del	GAP	32	53	84	98.84	86		Rv3344c	PE_PGRS49	PE-PGRS family protein PE_PGRS49
3737481	0	C	Del	GAP	32	53	84	100	85		Rv3344c	PE_PGRS49	PE-PGRS family protein PE_PGRS49
3737482	0	G	Del	GAP	32	53	84	97.7	87		Rv3344c	PE_PGRS49	PE-PGRS family protein PE_PGRS49
3737483	0	C	Del	GAP	32	53	84	97.7	87		Rv3344c	PE_PGRS49	PE-PGRS family protein PE_PGRS49
3737484	0	C	Del	GAP	32	53	84	97.7	87		Rv3344c	PE_PGRS49	PE-PGRS family protein PE_PGRS49
3737485	0	G	Del	GAP	32	53	84	97.7	87		Rv3344c	PE_PGRS49	PE-PGRS family protein PE_PGRS49
3737486	0	C	Del	GAP	32	53	84	97.7	87		Rv3344c	PE_PGRS49	PE-PGRS family protein PE_PGRS49
3737487	0	C	Del	GAP	32	53	84	97.7	87		Rv3344c	PE_PGRS49	PE-PGRS family protein PE_PGRS49
3737488	0	G	Del	GAP	32	53	84	97.7	87		Rv3344c	PE_PGRS49	PE-PGRS family protein PE_PGRS49
3737489	0	G	Del	GAP	32	53	84	98.84	86		Rv3344c	PE_PGRS49	PE-PGRS family protein PE_PGRS49
3737490	0	C	Del	GAP	32	53	84	97.7	87		Rv3344c	PE_PGRS49	PE-PGRS family protein PE_PGRS49
3737491	0	G	Del	GAP	32	53	84	96.59	88		Rv3344c	PE_PGRS49	PE-PGRS family protein PE_PGRS49
3737492	0	C	Del	GAP	32	53	84	95.51	89		Rv3344c	PE_PGRS49	PE-PGRS family protein PE_PGRS49
3737493	0	C	Del	GAP	32	53	84	95.51	89		Rv3344c	PE_PGRS49	PE-PGRS family protein PE_PGRS49
3737494	0	G	Del	GAP	32	53	84	96.59	88		Rv3344c	PE_PGRS49	PE-PGRS family protein PE_PGRS49
3737495	0	C	Del	GAP	32	53	84	95.51	89		Rv3344c	PE_PGRS49	PE-PGRS family protein PE_PGRS49
3737496	0	C	Del	GAP	32	53	84	95.51	89		Rv3344c	PE_PGRS49	PE-PGRS family protein PE_PGRS49
3737497	0	G	Del	GAP	32	53	84	96.59	88		Rv3344c	PE_PGRS49	PE-PGRS family protein PE_PGRS49
3737498	0	C	Del	GAP	32	53	84	100	85		Rv3344c	PE_PGRS49	PE-PGRS family protein PE_PGRS49
3737499	0	C	Del	GAP	32	53	84	97.7	87		Rv3344c	PE_PGRS49	PE-PGRS family protein PE_PGRS49
3737500	0	A	Del	GAP	31	53	83	96.55	87		Rv3344c	PE_PGRS49	PE-PGRS family protein PE_PGRS49
3737501	0	C	Del	GAP	31	53	83	96.55	87		Rv3344c	PE_PGRS49	PE-PGRS family protein PE_PGRS49
3737502	0	C	Del	GAP	30	52	83	96.47	85		Rv3344c	PE_PGRS49	PE-PGRS family protein PE_PGRS49
3738417	0	G	Del	GAP	29	119	148	98.67	150		Rv3345c	PE_PGRS50	PE-PGRS family protein PE_PGRS50
3741572	0	G	SNP	A	121	95	200	98.18	220	Gly401Gly (ggc/ggT)	Rv3345c	PE_PGRS50	PE-PGRS family protein PE_PGRS50
3743656	0	G	SNP	A	108	91	194	99	201
3743899	0	G	SNP	A	108	106	212	100	214	Leu3096Leu (ctg/Ttg)	Rv3347c	PPE55	PPE family protein PPE55
3746409	0	A	SNP	G	107	90	197	100	197	Leu2259Pro (ctg/cCg)	Rv3347c	PPE55	PPE family protein PPE55
3750177	0	A	SNP	T	86	68	152	99.35	155	Phe1003Tyr (ttc/tAc)	Rv3347c	PPE55	PPE family protein PPE55
3750178	0	A	SNP	C	85	69	153	99.35	155	Phe1003Val (ttc/Gtc)	Rv3347c	PPE55	PPE family protein PPE55
3750185	0	C	SNP	G	82	68	149	98.68	152	Ser1000Ser (tcg/tcC)	Rv3347c	PPE55	PPE family protein PPE55
3750187	0	A	SNP	T	82	67	147	98.68	151	Ser1000Thr (tcg/Acg)	Rv3347c	PPE55	PPE family protein PPE55
3750188	0	C	SNP	G	82	70	149	98.7	154	Met999Ile (atg/atC)	Rv3347c	PPE55	PPE family protein PPE55
3750193	0	G	SNP	A	88	75	161	98.79	165	Leu998Phe (ctc/Ttc)	Rv3347c	PPE55	PPE family protein PPE55
3750205	0	C	SNP	T	105	93	198	100	198	Asp994Asn (gac/Aac)	Rv3347c	PPE55	PPE family protein PPE55
3750209	0	A	SNP	G	105	92	195	99.49	198	Asn992Asn (aat/aaC)	Rv3347c	PPE55	PPE family protein PPE55
3750210	0	T	SNP	G	106	95	199	99.5	202	Asn992Thr (aat/aCt)	Rv3347c	PPE55	PPE family protein PPE55
3750407	0	G	SNP	C	91	112	202	99.02	205	Gly926Gly (ggc/ggG)	Rv3347c	PPE55	PPE family protein PPE55
3750417	0	A	SNP	T	90	111	199	99.01	203	Phe923Tyr (ttc/tAc)	Rv3347c	PPE55	PPE family protein PPE55
3750421	0	T	SNP	C	90	115	202	98.56	208	Ser922Gly (agc/Ggc)	Rv3347c	PPE55	PPE family protein PPE55
3752207	0	A	SNP	G	90	90	178	100	180	Ile326Ile (att/atC)	Rv3347c	PPE55	PPE family protein PPE55
3753116	0	C	SNP	T	124	127	247	97.67	257	Pro23Pro (ccg/ccA)	Rv3347c	PPE55	PPE family protein PPE55
3753164	0	T	SNP	G	120	120	238	99.59	241	Pro7Pro (cca/ccC)	Rv3347c	PPE55	PPE family protein PPE55
3754508	0	G	SNP	C	86	96	182	99.45	183	Leu244Val (ctc/Gtc)	Rv3349c	-	transposase
3761017	0	C	Del	GAP	116	109	226	96.15	234		Rv3350c	PPE56	PPE family protein PPE56
3761169	0	C	SNP	T	95	105	199	99.5	201	Ala1978Ala (gcg/gcA)	Rv3350c	PPE56	PPE family protein PPE56
3761191	0	A	SNP	G	97	110	204	99.52	208	Val1971Ala (gtc/gCc)	Rv3350c	PPE56	PPE family protein PPE56
3762013	0	A	SNP	C	85	91	173	99.44	177	Leu1697Arg (ctc/cGc)	Rv3350c	PPE56	PPE family protein PPE56
3775409	0	T	SNP	C	98	87	179	99.46	186	Gln698Arg (cag/cGg)	Rv3365c	-	hypothetical protein
3775441	0	A	SNP	C	102	89	190	100	191	Ser687Arg (agt/agG)	Rv3365c	-	hypothetical protein
3778011	0	G	SNP	A	85	90	173	100	175	Arg92Gln (cgg/cAg)	Rv3366	spoU	tRNA/rRNA methylase SpoU
3778012	0	G	SNP	T	85	92	173	100	177	Arg92Arg (cgg/cgT)	Rv3366	spoU	tRNA/rRNA methylase SpoU
3778396	0	C	SNP	T	127	98	222	99.12	227
3794867	1	C	Ins	C	89	97	186	96.88	186		Rv3379c	dxs2	1-deoxy-D-xylulose 5-phosphate synthase
3794867	2	C	Ins	A	89	97	186	96.88	186		Rv3379c	dxs2	1-deoxy-D-xylulose 5-phosphate synthase
3798095	0	A	SNP	C	86	93	176	100	179	Val132Gly (gtc/gGc)	Rv3383c	idsB	polyprenyl synthetase IdsB
3798596	0	A	SNP	G	68	83	151	98.69	153
3802143	0	G	Del	GAP	53	76	123	75	172		Rv3388	PE_PGRS52	PE-PGRS family protein PE_PGRS52
3802145	0	G	Del	GAP	53	76	123	76.33	169		Rv3388	PE_PGRS52	PE-PGRS family protein PE_PGRS52
3802146	0	G	Del	GAP	53	76	123	77.25	167		Rv3388	PE_PGRS52	PE-PGRS family protein PE_PGRS52
3802147	0	G	Del	GAP	53	76	123	78.66	164		Rv3388	PE_PGRS52	PE-PGRS family protein PE_PGRS52
3802148	0	G	Del	GAP	53	76	123	79.63	162		Rv3388	PE_PGRS52	PE-PGRS family protein PE_PGRS52
3802149	0	C	Del	GAP	53	76	123	81.65	158		Rv3388	PE_PGRS52	PE-PGRS family protein PE_PGRS52
3802150	0	C	Del	GAP	53	76	123	81.13	159		Rv3388	PE_PGRS52	PE-PGRS family protein PE_PGRS52
3802151	0	G	Del	GAP	53	76	123	81.65	158		Rv3388	PE_PGRS52	PE-PGRS family protein PE_PGRS52
3802152	0	G	Del	GAP	53	76	123	82.69	156		Rv3388	PE_PGRS52	PE-PGRS family protein PE_PGRS52
3802153	0	C	Del	GAP	53	76	123	84.31	153		Rv3388	PE_PGRS52	PE-PGRS family protein PE_PGRS52
3802154	0	G	Del	GAP	53	76	123	84.87	152		Rv3388	PE_PGRS52	PE-PGRS family protein PE_PGRS52
3802155	0	G	Del	GAP	53	76	123	93.48	138		Rv3388	PE_PGRS52	PE-PGRS family protein PE_PGRS52
3802156	0	C	Del	GAP	54	76	124	98.48	132		Rv3388	PE_PGRS52	PE-PGRS family protein PE_PGRS52
3802157	0	G	Del	GAP	54	76	124	97.74	133		Rv3388	PE_PGRS52	PE-PGRS family protein PE_PGRS52
3802158	0	G	Del	GAP	54	76	124	98.48	132		Rv3388	PE_PGRS52	PE-PGRS family protein PE_PGRS52
3804299	0	G	SNP	A	109	115	217	99.12	226	Pro165Ser (ccc/Tcc)	Rv3389c	htdY	3-hydroxyacyl-thioester dehydratase HtdY
3811672	0	G	SNP	T	97	100	197	99.49	198
3811675	0	A	SNP	G	94	100	193	99.49	195
3813266	0	C	SNP	T	93	113	204	99.52	207	Val271Val (gtg/gtA)	Rv3396c	guaA	GMP synthase
3815477	0	G	SNP	T	96	105	198	100	201	Ala210Ala (gcc/gcA)	Rv3398c	idsA1	multifunctional dimethylallyltransferase/geranyltranstransferase/farnesylt ranstransferase
3817117	0	C	SNP	A	84	97	178	100	181	Ala330Glu (gcg/gAg)	Rv3399	-	S-adenosylmethionine-dependentmethyltransferase
3821845	0	G	SNP	T	86	103	187	100	189	Ala16Glu (gca/gAa)	Rv3402c	-	hypothetical protein
3823159	0	A	SNP	T	99	116	214	100	215	Val235Val (gtt/gtA)	Rv3403c	-	hypothetical protein
3826501	0	C	SNP	T	110	76	180	98.94	188	Arg84Cys (cgc/Tgc)	Rv3407	vapB47	antitoxin VapB47
3826684	0	C	SNP	T	103	96	194	99.5	200	Ser46Leu (tcg/tTg)	Rv3408	vapC47	ribonuclease VapC47
3829770	0	T	SNP	C	95	119	212	100	214	Pro47Pro (cca/ccG)	Rv3410c	guaB3	oxidoreductase
3830349	0	C	SNP	T	96	107	198	98.54	206	Ala391Thr (gcg/Acg)	Rv3411c	guaB2	inosine-5'-monophosphate dehydrogenase
3830695	0	A	SNP	G	79	82	158	100	161	Ala275Ala (gct/gcC)	Rv3411c	guaB2	inosine-5'-monophosphate dehydrogenase
3834486	0	T	SNP	C	91	100	190	100	191	Gln12Gln (caa/caG)	Rv3415c	-	hypothetical protein
3838871	0	A	SNP	G	89	98	184	100	187	Ala64Ala (gct/gcC)	Rv3420c	rimI	ribosomal-protein-alanine acetyltransferase RimI
3841790	0	A	SNP	G	200	219	403	98.59	425	Val96Ala (gtg/gCg)	Rv3424c	-	hypothetical protein
3842464	0	A	Del	GAP	90	103	188	85.4	226		Rv3425	PPE57	PPE family protein PPE57
3842620	0	A	SNP	G	100	105	202	99.51	206	Thr128Ala (act/Gct)	Rv3425	PPE57	PPE family protein PPE57
3842625	0	A	SNP	G	103	107	207	99.53	211	Pro129Pro (cca/ccG)	Rv3425	PPE57	PPE family protein PPE57
3843408	0	G	Del	GAP	95	97	195	94.58	203		Rv3426	PPE58	PPE family protein PPE58
3844757	0	C	Del	GAP	98	103	197	94.37	213		Rv3428c	-	transposase
3844992	0	T	SNP	A	104	105	207	100	209	Ser327Cys (agc/Tgc)	Rv3428c	-	transposase
3845695	0	C	SNP	T	97	96	190	100	193	Arg92Arg (cgg/cgA)	Rv3428c	-	transposase
3847215	0	T	SNP	C	79	44	122	98.4	125	Gly17Gly (ggt/ggC)	Rv3429	PPE59	PPE family protein PPE59
3847221	0	T	SNP	C	77	49	123	98.44	128	Gly19Gly (ggt/ggC)	Rv3429	PPE59	PPE family protein PPE59
3847235	0	C	SNP	T	73	56	127	98.47	131	Ser24Phe (tct/tTt)	Rv3429	PPE59	PPE family protein PPE59
3847237	0	G	SNP	T	71	57	128	98.46	130	Ala25Ser (gcc/Tcc)	Rv3429	PPE59	PPE family protein PPE59
3847238	0	C	SNP	T	73	56	128	98.47	131	Ala25Val (gcc/gTc)	Rv3429	PPE59	PPE family protein PPE59
3851887	0	A	SNP	C	129	113	241	97.98	247	Ser443Ala (tcg/Gcg)	Rv3433c	-	bifunctional ADP-dependent (S)-NAD(P)H-hydrate dehydratase/NAD(P)H-hydrate epimerase
3851888	0	T	SNP	C	128	118	244	98.4	250	Ala442Ala (gca/gcG)	Rv3433c	-	bifunctional ADP-dependent (S)-NAD(P)H-hydrate dehydratase/NAD(P)H-hydrate epimerase
3859893	0	C	SNP	T	91	102	191	100	193	Glu28Glu (gag/gaA)	Rv3440c	-	hypothetical protein
3862473	0	A	Del	GAP	103	84	181	100	187
3863138	0	G	SNP	A	96	97	190	98.97	195	Pro43Ser (ccg/Tcg)	Rv3445c	esxU	ESAT-6 like protein EsxU
3863681	0	C	SNP	G	111	104	206	99.08	217	Arg284Pro (cgg/cCg)	Rv3446c	-	hypothetical protein
3864995	0	T	SNP	C	108	116	220	100	224	Ser1082Gly (agc/Ggc)	Rv3447c	eccC4	ESX-4 secretion system protein EccC4
3870010	0	A	SNP	G	106	94	199	99.5	201	Thr87Ala (acc/Gcc)	Rv3449	mycP4	membrane-anchored mycosin
3871246	0	T	SNP	C	100	130	229	99.57	231	Gly417Gly (gga/ggG)	Rv3450c	eccB4	ESX-4 secretion system protein EccB4
3874723	0	T	Del	GAP	81	106	185	95.41	196
3877421	0	A	SNP	G	90	95	181	100	185	Pro4Pro (cct/ccC)	Rv3456c	rplQ	50S ribosomal protein L17
3881240	1	C	Ins	G	94	91	185	93.43	185		Rv3463	-	hypothetical protein
3883178	0	A	SNP	C	105	90	191	97.99	199	Glu115Asp (gaa/gaC)	Rv3465	rmlC	dTDP-4-dehydrorhamnose 3,5-epimerase
3883796	0	G	SNP	T	146	110	249	100	256	Arg91Leu (cgg/cTg)	Rv3466	-	hypothetical protein
3883797	0	G	SNP	A	151	109	250	100	260	Arg91Arg (cgg/cgA)	Rv3466	-	hypothetical protein
3884906	0	A	SNP	G	112	94	196	99.04	208	Lys315Glu (aaa/Gaa)	Rv3467	-	hypothetical protein
3885036	0	C	Del	GAP	88	89	174	97.25	182		Rv3468c	-	dTDP-glucose 4,6-dehydratase
3885532	0	A	SNP	C	118	119	235	99.58	238	Ser180Ala (tcc/Gcc)	Rv3468c	-	dTDP-glucose 4,6-dehydratase
3885886	0	T	SNP	C	118	96	211	100	214	Ile62Val (atc/Gtc)	Rv3468c	-	dTDP-glucose 4,6-dehydratase
3892671	0	A	SNP	G	92	89	180	99.45	182
3893480	0	G	SNP	A	101	104	202	100	205
3894732	0	A	SNP	G	100	95	193	97.01	201	Arg103Gly (agg/Ggg)	Rv3478	PPE60	PE family protein PPE60
3895585	0	C	SNP	T	117	119	234	100	236	Pro387Leu (ccc/cTc)	Rv3478	PPE60	PE family protein PPE60
3895727	0	C	SNP	A	96	116	209	98.6	215
3896340	0	T	SNP	G	96	89	184	100	185	Leu174Arg (ctc/cGc)	Rv3479	-	transmembrane protein
3898408	0	A	SNP	G	100	92	188	100	192	Ala863Ala (gca/gcG)	Rv3479	-	transmembrane protein
3902318	1	A	Ins	T	95	88	183	95.81	183		Rv3483c	-	hypothetical protein
3906311	0	G	SNP	A	94	99	193	98.97	195	Arg233Cys (cgt/Tgt)	Rv3487c	lipF	carboxylesterase LipF
3908465	0	A	SNP	G	91	91	180	99.45	183	Glu77Gly (gaa/gGa)	Rv3490	otsA	trehalose-phosphate synthase
3909235	0	G	SNP	C	106	94	199	100	200	Val334Leu (gtg/Ctg)	Rv3490	otsA	trehalose-phosphate synthase
3916386	0	G	SNP	T	100	122	216	99.11	224	Arg191Ser (cgt/Agt)	Rv3497c	mce4C	Mce family protein Mce4C
[truncated: 241 more rows]
