# Supplementary material for: Novel Mutations in Putative Nicotinic Acid Phosphoribosyltransferases of Mycobacterium tuberculosis and Their Effect on Protein Thermodynamic Properties
Source: Polymers (Basel). 2022 Apr 18;14(8):1623. doi: 10.3390/polym14081623 (PMC9031469; doi:10.3390/polym14081623)
Supplement: Supplementary file 1 [file polymers-14-01623-s001.zip › Supplementary files S1/785.xlsx]

## Sheet: 785
#Pos	Insindex	Ref	Type	Allel	CovFor	CovRev	Qual20	Freq	Cov	Subst	Gene	GeneName	Product	ResistanceSNP	PhyloSNP	InterestingRegion
1849	0	C	SNP	A	91	69	155	100	160
1977	0	A	SNP	G	89	97	184	99.47	187
4013	0	T	SNP	C	112	95	206	100	207	Ile245Thr (atc/aCc)	Rv0003	recF	DNA replication/repair protein RecF
7362	0	G	SNP	C	133	99	229	99.57	233	Glu21Gln (gag/Cag)	Rv0006	gyrA	DNA gyrase subunit A			fluoroquinolones (FQ)
7582	0	A	SNP	G	106	116	222	98.67	225	Asp94Gly (gac/gGc)	Rv0006	gyrA	DNA gyrase subunit A	fluoroquinolones (FQ)		fluoroquinolones (FQ)
7585	0	G	SNP	C	107	119	225	100	226	Ser95Thr (agc/aCc)	Rv0006	gyrA	DNA gyrase subunit A		phylo (not H37Rv)	fluoroquinolones (FQ)
9304	0	G	SNP	A	114	133	242	100	247	Gly668Asp (ggc/gAc)	Rv0006	gyrA	DNA gyrase subunit A			fluoroquinolones (FQ)
11820	0	C	SNP	G	115	88	198	98.54	206
11879	0	A	SNP	G	121	80	198	100	201	Ser145Pro (tcc/Ccc)	Rv0008c	-	cell wall synthesis protein CwsA
14785	0	T	SNP	C	115	110	223	99.56	226	Cys233Arg (tgc/Cgc)	Rv0012	-	membrane protein
14861	0	G	SNP	T	121	99	219	97.35	226	Gly258Val (ggc/gTc)	Rv0012	-	membrane protein
15117	0	C	SNP	G	105	117	220	99.55	223	Ile68Met (atc/atG)	Rv0013	trpG	anthranilate synthase component II
16119	0	C	SNP	A	96	99	193	96.53	202	Arg451Leu (cgc/cTc)	Rv0014c	pknB	serine/threonine-protein kinase PknB
17654	0	T	SNP	G	121	98	218	97.33	225	Gln370Pro (cag/cCg)	Rv0015c	pknA	serine/threonine-protein kinase PknA
17657	0	T	SNP	C	120	102	214	97.37	228	Gln369Arg (cag/cGg)	Rv0015c	pknA	serine/threonine-protein kinase PknA
21795	0	G	SNP	A	97	80	168	99.44	178	Pro463Ser (ccg/Tcg)	Rv0018c	pstP	phosphoserine/threonine phosphatase PstP
24700	0	C	Del	GAP	91	78	164	75.45	224		Rv0020c	fhaA	FHA domain-containing protein FhaA
24701	0	G	Del	GAP	91	78	164	76.13	222		Rv0020c	fhaA	FHA domain-containing protein FhaA
24702	0	C	Del	GAP	91	78	164	76.47	221		Rv0020c	fhaA	FHA domain-containing protein FhaA
24703	0	G	Del	GAP	91	78	164	76.82	220		Rv0020c	fhaA	FHA domain-containing protein FhaA
24704	0	T	Del	GAP	91	78	164	77.88	217		Rv0020c	fhaA	FHA domain-containing protein FhaA
24705	0	T	Del	GAP	91	78	164	78.24	216		Rv0020c	fhaA	FHA domain-containing protein FhaA
24706	0	G	Del	GAP	91	78	164	78.24	216		Rv0020c	fhaA	FHA domain-containing protein FhaA
24707	0	C	Del	GAP	91	78	164	78.97	214		Rv0020c	fhaA	FHA domain-containing protein FhaA
24708	0	T	Del	GAP	91	78	164	78.97	214		Rv0020c	fhaA	FHA domain-containing protein FhaA
24709	0	C	Del	GAP	91	78	164	78.6	215		Rv0020c	fhaA	FHA domain-containing protein FhaA
24710	0	G	Del	GAP	91	78	164	78.97	214		Rv0020c	fhaA	FHA domain-containing protein FhaA
24711	0	G	Del	GAP	91	78	164	79.34	213		Rv0020c	fhaA	FHA domain-containing protein FhaA
24712	0	G	Del	GAP	91	78	164	79.72	212		Rv0020c	fhaA	FHA domain-containing protein FhaA
24713	0	G	Del	GAP	91	78	164	80.09	211		Rv0020c	fhaA	FHA domain-containing protein FhaA
24714	0	T	Del	GAP	91	78	164	81.25	208		Rv0020c	fhaA	FHA domain-containing protein FhaA
24715	0	A	Del	GAP	91	78	164	82.84	204		Rv0020c	fhaA	FHA domain-containing protein FhaA
24716	0	A	Del	GAP	91	78	164	83.25	203		Rv0020c	fhaA	FHA domain-containing protein FhaA
25610	0	G	SNP	C	117	121	236	97.14	245
26959	0	C	SNP	G	118	112	229	100	230
28367	0	T	Del	GAP	113	113	221	97	233		Rv0024	-	NLP/P60 family protein
34044	0	T	SNP	C	114	136	246	100	250
35608	0	C	SNP	T	117	116	232	97.9	238	Ala438Ala (gcc/gcT)	Rv0032	bioF2	8-amino-7-oxononanoate synthase
35978	0	G	SNP	A	96	104	197	98.04	204	Ala562Thr (gcc/Acc)	Rv0032	bioF2	8-amino-7-oxononanoate synthase
36008	0	G	SNP	C	96	114	208	98.13	214	Asp572His (gac/Cac)	Rv0032	bioF2	8-amino-7-oxononanoate synthase
37031	0	C	SNP	G	110	121	228	99.57	232	Ala55Ala (gcc/gcG)	Rv0034	-	hypothetical protein
37305	0	C	SNP	G	98	136	229	98.73	237	Ser16Trp (tcg/tGg)	Rv0035	fadD34	fatty-acid--CoA ligase FadD34
37334	0	A	SNP	T	105	132	235	98.75	240	Thr26Ser (act/Tct)	Rv0035	fadD34	fatty-acid--CoA ligase FadD34
39158	0	C	SNP	G	123	83	200	99.52	207	Arg224Arg (cgg/cgC)	Rv0036c	-	hypothetical protein
42281	0	C	SNP	A	107	119	222	100	226	Cys24Phe (tgc/tTc)	Rv0039c	-	transmembrane protein
42967	0	G	SNP	C	106	95	198	100	201	Pro133Pro (ccc/ccG)	Rv0040c	mtc28	hypothetical protein
44768	0	A	SNP	G	126	116	239	99.18	244	Arg403Gly (agg/Ggg)	Rv0041	leuS	leucine--tRNA ligase
48503	0	T	SNP	C	106	118	221	98.25	228	Arg175Arg (cga/cgG)	Rv0044c	-	oxidoreductase
49360	0	C	SNP	T	123	114	236	100	237	Val194Ile (gtc/Atc)	Rv0045c	-	hydrolase
49691	0	C	Del	GAP	82	99	179	97.84	185		Rv0045c	-	hydrolase
49692	0	C	Del	GAP	82	99	179	100	181		Rv0045c	-	hydrolase
50557	0	T	SNP	C	121	104	223	100	225	Arg190Gly (agg/Ggg)	Rv0046c	ino1	inositol-3-phosphate synthase
51949	0	A	SNP	G	124	118	239	100	242	Val250Ala (gtc/gCc)	Rv0048c	-	membrane protein
54394	0	A	SNP	G	103	89	191	100	192	Ala244Ala (gca/gcG)	Rv0050	ponA1	bifunctional penicillin-insensitive transglycosylase/penicillin-sensitive transpeptidase
55540	1	G	Ins	C	78	98	176	90.72	176		Rv0050	ponA1	bifunctional penicillin-insensitive transglycosylase/penicillin-sensitive transpeptidase
55540	2	G	Ins	C	78	97	175	90.21	176		Rv0050	ponA1	bifunctional penicillin-insensitive transglycosylase/penicillin-sensitive transpeptidase
55540	3	G	Ins	G	78	98	176	90.72	176		Rv0050	ponA1	bifunctional penicillin-insensitive transglycosylase/penicillin-sensitive transpeptidase
55540	4	G	Ins	C	78	98	176	90.72	176		Rv0050	ponA1	bifunctional penicillin-insensitive transglycosylase/penicillin-sensitive transpeptidase
55540	5	G	Ins	C	78	98	176	90.72	176		Rv0050	ponA1	bifunctional penicillin-insensitive transglycosylase/penicillin-sensitive transpeptidase
55540	6	G	Ins	G	77	97	174	89.69	176		Rv0050	ponA1	bifunctional penicillin-insensitive transglycosylase/penicillin-sensitive transpeptidase
55540	7	G	Ins	C	77	97	174	89.69	175		Rv0050	ponA1	bifunctional penicillin-insensitive transglycosylase/penicillin-sensitive transpeptidase
55540	8	G	Ins	C	77	98	175	90.21	175		Rv0050	ponA1	bifunctional penicillin-insensitive transglycosylase/penicillin-sensitive transpeptidase
55540	9	G	Ins	T	77	98	175	90.21	175		Rv0050	ponA1	bifunctional penicillin-insensitive transglycosylase/penicillin-sensitive transpeptidase
55553	0	C	SNP	T	89	99	184	98.43	191	Pro631Ser (ccg/Tcg)	Rv0050	ponA1	bifunctional penicillin-insensitive transglycosylase/penicillin-sensitive transpeptidase
62049	0	A	SNP	G	116	121	232	100	237	Arg552Gly (agg/Ggg)	Rv0058	dnaB	replicative DNA helicase
63146	0	G	SNP	T	86	109	194	95.12	205
65150	0	C	SNP	T	100	127	222	95.38	238	Trp67_ (tgg/tgA)	Rv0061c	-	hypothetical protein
68337	1	T	Ins	C	111	93	204	93.58	204		Rv0063	-	oxidoreductase
69989	0	G	SNP	A	115	118	230	100	233	Gly457Asp (ggt/gAt)	Rv0064	-	transmembrane protein
70267	0	G	SNP	T	87	137	217	100	224	Val550Phe (gtc/Ttc)	Rv0064	-	transmembrane protein
70816	0	A	SNP	G	106	95	199	100	201	Asn733Asp (aac/Gac)	Rv0064	-	transmembrane protein
71336	0	G	SNP	C	112	108	209	99.55	221	Arg906Pro (cgc/cCc)	Rv0064	-	transmembrane protein
75233	0	C	SNP	A	94	121	211	100	215
75940	0	G	SNP	C	115	121	233	100	236	Val214Leu (gtg/Ctg)	Rv0068	-	oxidoreductase
79480	0	T	SNP	C	117	93	209	95.89	219
87468	0	C	SNP	T	107	93	197	99.01	202	Glu112Lys (gag/Aag)	Rv0078A	-	hypothetical protein
88700	0	C	SNP	T	108	110	215	97.32	224	Thr166Ile (acc/aTc)	Rv0079	-	hypothetical protein
92199	0	T	SNP	G	128	121	247	99.2	251	Thr600Thr (act/acG)	Rv0083	-	oxidoreductase
94388	0	G	SNP	A	114	113	221	97.01	234	Gly146Gly (ggg/ggA)	Rv0086	hycQ	hydrogenase HycQ
96894	0	C	SNP	T	84	104	187	97.41	193
97350	0	A	SNP	C	86	104	187	96.45	197	Arg142Arg (agg/Cgg)	Rv0088	-	polyketide cyclase/dehydrase
98039	0	C	SNP	G	105	114	209	97.33	225	Ala94Ala (gcc/gcG)	Rv0089	-	methyltransferase
99163	0	C	Del	GAP	90	79	171	86.22	196		Rv0090	-	membrane protein
99164	0	G	Del	GAP	90	79	171	88.48	191		Rv0090	-	membrane protein
99165	0	G	Del	GAP	90	79	171	90.37	187		Rv0090	-	membrane protein
99166	0	T	Del	GAP	90	79	171	95.48	177		Rv0090	-	membrane protein
99167	0	G	Del	GAP	90	79	171	95.48	177		Rv0090	-	membrane protein
99168	0	T	Del	GAP	90	79	171	95.48	177		Rv0090	-	membrane protein
99169	0	G	Del	GAP	90	79	171	96.02	176		Rv0090	-	membrane protein
99170	0	C	Del	GAP	90	79	171	95.48	177		Rv0090	-	membrane protein
99171	0	G	Del	GAP	90	78	171	95.45	176		Rv0090	-	membrane protein
101539	0	C	SNP	T	116	107	218	97.81	228	Gly319Gly (ggc/ggT)	Rv0092	ctpA	cation transporter ATPase A
103744	0	A	Del	GAP	61	72	127	82.1	162		Rv0094c	-	hypothetical protein
103745	0	G	Del	GAP	61	72	127	82.1	162		Rv0094c	-	hypothetical protein
103746	0	G	Del	GAP	61	72	127	80.61	165		Rv0094c	-	hypothetical protein
103747	0	A	Del	GAP	61	72	127	81.1	164		Rv0094c	-	hypothetical protein
103748	0	A	Del	GAP	61	72	127	80.12	166		Rv0094c	-	hypothetical protein
103749	0	T	Del	GAP	61	72	127	80.61	165		Rv0094c	-	hypothetical protein
103752	1	T	Ins	A	60	65	125	79.11	127		Rv0094c	-	hypothetical protein
103752	2	T	Ins	G	60	67	127	80.38	127		Rv0094c	-	hypothetical protein
103752	3	T	Ins	C	60	67	127	80.38	127		Rv0094c	-	hypothetical protein
103752	4	T	Ins	A	60	67	127	80.38	127		Rv0094c	-	hypothetical protein
103752	5	T	Ins	G	60	67	127	80.38	127		Rv0094c	-	hypothetical protein
103752	6	T	Ins	C	60	66	126	79.75	127		Rv0094c	-	hypothetical protein
103752	7	T	Ins	T	60	67	127	80.38	127		Rv0094c	-	hypothetical protein
103752	8	T	Ins	T	60	67	127	80.38	127		Rv0094c	-	hypothetical protein
103752	9	T	Ins	C	60	67	127	80.38	127		Rv0094c	-	hypothetical protein
103756	0	G	SNP	T	63	78	138	81.5	173	Pro303His (ccc/cAc)	Rv0094c	-	hypothetical protein
104712	0	C	SNP	T	8	42	46	78.12	64
104962	0	G	SNP	A	16	6	22	91.67	24	Ala85Val (gcg/gTg)	Rv0095c	-	hypothetical protein
105007	0	C	SNP	G	35	5	39	97.56	41	Ser70Thr (agc/aCc)	Rv0095c	-	hypothetical protein
105011	0	G	SNP	A	43	6	46	98	50	Leu69Leu (ctg/Ttg)	Rv0095c	-	hypothetical protein
105021	0	G	SNP	A	46	12	56	96.67	60	Ser65Ser (tcc/tcT)	Rv0095c	-	hypothetical protein
105045	0	G	SNP	C	59	27	85	98.85	87	Asp57Glu (gac/gaG)	Rv0095c	-	hypothetical protein
105139	0	C	SNP	A	107	90	196	98.5	200	Gly26Val (ggg/gTg)	Rv0095c	-	hypothetical protein
105736	0	T	SNP	C	103	111	210	100	214	Val138Ala (gtc/gCc)	Rv0096	PPE1	PPE family protein PPE1
116000	0	T	SNP	G	121	117	233	99.58	239	Val2000Val (gtt/gtG)	Rv0101	nrp	peptide synthetase Nrp
122109	0	A	SNP	G	118	102	217	100	220	Leu22Ser (ttg/tCg)	Rv0103c	ctpB	cation-transporter P-type ATPase B
123454	0	C	SNP	T	104	100	202	97.14	210	Gln380_ (caa/Taa)	Rv0104	-	hypothetical protein
123520	0	T	SNP	C	97	107	202	100	204	Tyr402His (tat/Cat)	Rv0104	-	hypothetical protein
125830	1	G	Ins	A	86	81	167	94.89	168		Rv0107c	ctpI	cation-transporter ATPase I
131174	1	T	Ins	G	136	96	232	97.89	232
132417	0	C	SNP	G	125	123	244	100	248	Arg346Gly (cgc/Ggc)	Rv0109	PE_PGRS1	PE-PGRS family protein PE_PGRS1
133839	0	C	SNP	T	121	108	224	99.57	230
135329	0	C	SNP	T	110	84	190	96.52	201	Pro460Pro (ccc/ccT)	Rv0111	-	transmembrane acyltransferase
139297	0	G	SNP	T	123	115	233	96.75	246	Gly262Val (ggc/gTc)	Rv0115	hddA	D-alpha-D-heptose-7-phosphate kinase HddA
141623	0	G	SNP	A	92	100	189	97.46	197	Asp142Asn (gat/Aat)	Rv0117	oxyS	oxidative stress response regulatory protein OxyS
143207	0	T	SNP	C	137	114	249	99.6	252	Ser224Gly (agc/Ggc)	Rv0118c	oxcA	oxalyl-CoA decarboxylase OxcA
146087	0	T	SNP	C	115	98	211	100	213	Asn562Ser (aat/aGt)	Rv0120c	fusA2	elongation factor G
146236	0	C	SNP	G	92	98	183	96.45	197	Ala512Ala (gcg/gcC)	Rv0120c	fusA2	elongation factor G
147262	0	G	SNP	T	131	110	239	96.79	249	Asp170Glu (gac/gaA)	Rv0120c	fusA2	elongation factor G
154283	0	T	SNP	C	104	116	214	100	220	Ser18Pro (tcg/Ccg)	Rv0127	mak	maltokinase
162152	0	T	Del	GAP	121	100	213	94.04	235		Rv0134	ephF	epoxide hydrolase EphF
163705	0	C	SNP	T	97	100	192	96.1	205	Pro114Ser (cct/Tct)	Rv0136	cyp138	cytochrome P450 Cyp138
163706	0	C	SNP	T	96	102	192	95.65	207	Pro114Leu (cct/cTt)	Rv0136	cyp138	cytochrome P450 Cyp138
166396	0	C	SNP	T	107	108	212	97.29	221	Ile190Ile (atc/atT)	Rv0139	-	oxidoreductase
166565	0	A	SNP	G	98	84	178	94.79	192	Ile247Val (atc/Gtc)	Rv0139	-	oxidoreductase
177857	0	G	SNP	A	112	96	204	99.52	209	Leu485Leu (ctg/Ttg)	Rv0151c	PE1	PE family protein PE1
182824	0	G	SNP	A	95	106	198	99.5	202	Ile125Ile (atc/atT)	Rv0154c	fadE2	acyl-CoA dehydrogenase FadE2
183091	0	C	SNP	G	109	110	215	97.77	224	Pro36Pro (ccg/ccC)	Rv0154c	fadE2	acyl-CoA dehydrogenase FadE2
184866	0	C	SNP	T	121	99	214	97.78	225	Gly48Gly (ggc/ggT)	Rv0156	pntAb	NAD(P) transhydrogenase subunit alpha PntAb
188619	0	C	SNP	G	111	111	218	97.8	227	Gly74Ala (ggc/gCc)	Rv0159c	PE3	PE family protein PE3
188800	0	T	SNP	C	103	108	211	100	211	Thr14Ala (acg/Gcg)	Rv0159c	PE3	PE family protein PE3
190816	0	A	SNP	C	113	124	232	95.18	249	Ser70Ser (tca/tcC)	Rv0161	-	oxidoreductase
194305	1	C	Ins	G	102	116	218	94.78	218		Rv0165c	mce1R	transcriptional regulator Mce1R
194305	2	C	Ins	G	101	114	215	93.48	216		Rv0165c	mce1R	transcriptional regulator Mce1R
194681	0	G	SNP	C	117	109	223	100	226	Leu45Leu (ctc/ctG)	Rv0165c	mce1R	transcriptional regulator Mce1R
195682	0	C	SNP	G	115	113	223	97.44	234	Val230Val (gtc/gtG)	Rv0166	fadD5	fatty-acid--CoA ligase FadD5
196642	0	C	SNP	T	106	118	222	100	224	Asn550Asn (aac/aaT)	Rv0166	fadD5	fatty-acid--CoA ligase FadD5
199470	0	T	SNP	G	120	140	256	100	260	Ser313Ala (tcc/Gcc)	Rv0169	mce1A	Mce family protein Mce1A
203038	0	T	SNP	C	119	115	229	99.57	235	Ile188Thr (atc/aCc)	Rv0172	mce1D	Mce family protein Mce1D
204094	0	G	SNP	T	94	95	182	98.44	192	Val10Val (gtg/gtT)	Rv0173	lprK	Mce family lipoprotein LprK
206339	0	T	SNP	C	117	109	220	100	226	Leu370Pro (ctg/cCg)	Rv0174	mce1F	Mce family protein Mce1F
206481	0	C	SNP	G	111	78	184	95.94	197	Pro417Pro (ccc/ccG)	Rv0174	mce1F	Mce family protein Mce1F
206484	0	G	SNP	T	105	89	187	95.57	203	Gly418Gly (ggg/ggT)	Rv0174	mce1F	Mce family protein Mce1F
208590	0	A	SNP	C	79	94	169	97.19	178	Arg58Arg (cga/cgC)	Rv0177	-	Mce associated protein
213147	0	C	SNP	A	104	99	200	96.21	211	Asp332Tyr (gac/Tac)	Rv0182c	sigG	ECF RNA polymerase sigma factor SigG
213281	0	C	SNP	T	105	105	208	97.67	215	Gly287Asp (ggc/gAc)	Rv0182c	sigG	ECF RNA polymerase sigma factor SigG
215977	0	C	SNP	T	98	107	201	97.16	211	Ala88Val (gcg/gTg)	Rv0185	-	hypothetical protein
217201	0	T	SNP	C	123	109	230	99.57	233	Asn311Asn (aat/aaC)	Rv0186	bglS	beta-glucosidase BglS
222925	0	G	SNP	A	107	110	214	94.76	229	Ala213Thr (gct/Act)	Rv0191	-	MFS-type transporter
223942	0	T	SNP	C	123	135	256	100	258	Ser127Pro (tcg/Ccg)	Rv0192	-	hypothetical protein
225323	0	T	SNP	C	106	113	214	100	219	Lys417Glu (aag/Gag)	Rv0193c	-	hypothetical protein
227098	0	T	SNP	C	94	116	209	100	210	Met74Thr (atg/aCg)	Rv0194	-	multidrug ABC transporter ATPase/permease
230170	0	C	SNP	T	112	114	226	94.56	239	Pro1098Leu (ccc/cTc)	Rv0194	-	multidrug ABC transporter ATPase/permease
230576	1	G	Ins	T	84	102	186	96.37	186
231114	0	C	SNP	G	78	105	177	99.46	184	Ala72Ala (gcc/gcG)	Rv0195	-	two component transcriptional regulator
234477	0	T	SNP	G	86	78	158	99.39	165	Tyr749_ (tat/taG)	Rv0197	-	oxidoreductase
234496	1	C	Ins	G	78	65	143	92.26	144		Rv0197	-	oxidoreductase
234496	2	C	Ins	T	78	63	141	90.97	144		Rv0197	-	oxidoreductase
236632	0	C	SNP	A	81	104	180	97.88	189	Ala28Glu (gcg/gAg)	Rv0199	-	membrane protein
249522	0	T	SNP	C	117	111	227	99.56	229	Val162Ala (gtg/gCg)	Rv0209	-	hypothetical protein
251575	0	G	SNP	A	84	120	198	100	204	Ala486Thr (gcg/Acg)	Rv0210	-	hypothetical protein
258976	0	C	SNP	T	97	100	193	97.04	203	Gln22_ (cag/Tag)	Rv0216	-	hydratase
261869	0	T	SNP	C	135	132	263	100	267	Cys316Arg (tgt/Cgt)	Rv0218	-	transmembrane protein
262268	0	A	SNP	T	138	123	257	99.62	262	Ala5Ala (gca/gcT)	Rv0219	-	transmembrane protein
264129	0	G	SNP	A	122	115	234	97.53	243	Met21Ile (atg/atA)	Rv0221	-	diacyglycerol O-acyltransferase
265554	0	A	SNP	C	130	109	235	100	239	Val16Val (gta/gtC)	Rv0222	echA1	enoyl-CoA hydratase EchA1
265621	0	G	SNP	A	123	113	234	98.33	240	Ala39Thr (gca/Aca)	Rv0222	echA1	enoyl-CoA hydratase EchA1
267751	0	G	SNP	C	115	113	226	97.44	234	Ala5Gly (gcc/gGc)	Rv0223c	-	aldehyde dehydrogenase
270430	0	G	SNP	C	117	108	221	96.98	232	Pro379Ala (cct/Gct)	Rv0226c	-	transmembrane protein
278021	0	T	SNP	C	112	105	209	98.64	220	Arg41Arg (cgt/cgC)	Rv0232	-	transcriptional regulator
278681	0	C	SNP	G	111	117	226	100	228	His33Asp (cat/Gat)	Rv0233	nrdB	ribonucleoside-diphosphate reductase subunit beta NrdB
282892	0	C	SNP	T	120	118	234	96.75	246	Thr1320Thr (acg/acA)	Rv0236c	aftD	alpha-(1->3)-arabinofuranosyltransferase
283610	0	G	SNP	A	97	114	204	99.53	212	Ala1081Val (gcc/gTc)	Rv0236c	aftD	alpha-(1->3)-arabinofuranosyltransferase
283614	0	T	SNP	C	104	112	211	100	216	Ser1080Gly (agc/Ggc)	Rv0236c	aftD	alpha-(1->3)-arabinofuranosyltransferase
285772	0	A	SNP	C	104	118	216	99.55	223	Pro360Pro (cct/ccG)	Rv0236c	aftD	alpha-(1->3)-arabinofuranosyltransferase
285871	0	A	SNP	G	128	110	236	100	238	Val327Val (gtt/gtC)	Rv0236c	aftD	alpha-(1->3)-arabinofuranosyltransferase
288260	0	C	SNP	T	106	120	218	98.26	230	Leu359Leu (ctg/Ttg)	Rv0237	lpqI	lipoprotein LpqI
293628	1	A	Ins	C	79	109	188	89.95	188
295717	0	T	Del	GAP	87	72	150	88.33	180
295718	0	C	Del	GAP	87	72	150	88.33	180
295719	0	A	Del	GAP	87	72	150	95.78	166
295720	0	A	Del	GAP	87	72	150	96.36	165
295721	0	A	Del	GAP	87	72	151	96.36	165
295722	0	A	Del	GAP	87	72	151	96.36	165
295723	0	T	Del	GAP	87	72	151	96.36	165
295724	0	A	Del	GAP	87	72	151	96.36	165
295725	0	T	Del	GAP	87	72	151	96.36	165
295726	0	A	Del	GAP	86	72	151	96.34	164
295731	0	T	SNP	C	93	75	165	96.55	174
296312	0	C	SNP	T	93	115	206	98.11	212	Ser103Phe (tcc/tTc)	Rv0245	-	oxidoreductase
304923	0	A	SNP	G	100	101	199	100	201	Lys686Lys (aaa/aaG)	Rv0252	nirB	nitrite reductase large subunit NirB
305188	0	G	SNP	T	100	87	182	95.9	195	Val775Leu (gtg/Ttg)	Rv0252	nirB	nitrite reductase large subunit NirB
310973	0	G	SNP	A	118	119	232	100	237	Ala182Val (gcg/gTg)	Rv0259c	-	hypothetical protein
311613	0	G	SNP	T	132	109	235	100	241	Val349Val (gtc/gtA)	Rv0260c	-	transcriptional regulator
311889	0	C	SNP	T	110	144	252	98.83	257	Thr257Thr (acg/acA)	Rv0260c	-	transcriptional regulator
325505	0	T	SNP	C	74	100	173	99.43	175	Val313Val (gtt/gtC)	Rv0270	fadD2	fatty-acid--CoA ligase FadD2
333892	0	G	SNP	C	104	96	192	100	200	Arg807Gly (cgc/Ggc)	Rv0278c	-	PE-PGRS family protein PE_PGRS3
335906	0	T	SNP	C	46	64	109	87.3	126	Leu135Leu (tta/ttG)	Rv0278c	-	PE-PGRS family protein PE_PGRS3
335919	0	T	SNP	G	46	57	103	88.79	116	Asp131Ala (gac/gCc)	Rv0278c	-	PE-PGRS family protein PE_PGRS3
335920	0	C	SNP	G	47	61	107	89.26	121	Asp131His (gac/Cac)	Rv0278c	-	PE-PGRS family protein PE_PGRS3
335922	0	C	SNP	G	47	60	105	89.17	120	Gly130Ala (ggg/gCg)	Rv0278c	-	PE-PGRS family protein PE_PGRS3
335927	0	A	SNP	G	48	62	110	91.67	120	Asn128Asn (aat/aaC)	Rv0278c	-	PE-PGRS family protein PE_PGRS3
335929	0	T	SNP	C	48	64	109	91.8	122	Asn128Asp (aat/Gat)	Rv0278c	-	PE-PGRS family protein PE_PGRS3
335971	0	A	SNP	G	74	87	161	96.41	167	Leu114Leu (ttg/Ctg)	Rv0278c	-	PE-PGRS family protein PE_PGRS3
336005	0	G	SNP	A	95	86	176	95.26	190	Ile102Ile (atc/atT)	Rv0278c	-	PE-PGRS family protein PE_PGRS3
336050	0	A	SNP	G	78	67	142	96.67	150	Tyr87Tyr (tat/taC)	Rv0278c	-	PE-PGRS family protein PE_PGRS3
336053	0	G	SNP	C	74	66	137	95.89	146	Ala86Ala (gcc/gcG)	Rv0278c	-	PE-PGRS family protein PE_PGRS3
336074	0	T	SNP	C	61	55	114	95.08	122	Ala79Ala (gca/gcG)	Rv0278c	-	PE-PGRS family protein PE_PGRS3
336081	0	A	SNP	G	55	48	99	93.64	110	Val77Ala (gtg/gCg)	Rv0278c	-	PE-PGRS family protein PE_PGRS3
336082	0	C	SNP	T	49	47	92	93.2	103	Val77Met (gtg/Atg)	Rv0278c	-	PE-PGRS family protein PE_PGRS3
336113	0	G	SNP	A	36	31	66	94.37	71	Ser66Ser (agc/agT)	Rv0278c	-	PE-PGRS family protein PE_PGRS3
336140	0	G	SNP	C	15	17	31	82.05	39	Ala57Ala (gcc/gcG)	Rv0278c	-	PE-PGRS family protein PE_PGRS3
336323	0	A	SNP	G	15	7	22	78.57	28
336325	0	T	SNP	C	16	8	23	77.42	31
336327	0	C	SNP	G	16	8	24	77.42	31
336332	0	G	SNP	C	16	8	24	77.42	31
336344	0	A	SNP	G	16	8	24	77.42	31
336345	0	T	SNP	C	16	8	24	75	32
336353	0	C	SNP	T	16	8	24	77.42	31
336356	1	G	Ins	C	16	8	24	77.42	24
336356	2	G	Ins	C	16	8	24	77.42	24
336356	3	G	Ins	T	16	8	24	77.42	24
336356	4	G	Ins	C	16	8	24	77.42	24
336356	5	G	Ins	C	16	8	24	77.42	24
336356	6	G	Ins	C	16	8	24	77.42	24
336356	7	G	Ins	C	16	8	24	77.42	24
336358	0	A	Del	GAP	16	8	24	77.42	31
336359	0	A	Del	GAP	16	8	24	77.42	31
336360	0	C	Del	GAP	16	8	24	75	32
336369	0	C	SNP	T	23	15	38	84.44	45
336370	0	A	SNP	G	23	15	38	84.44	45
336380	0	A	SNP	T	63	61	122	94.66	131
336400	0	C	SNP	G	63	60	122	95.35	129
336403	0	C	SNP	G	63	58	120	95.28	127
336405	0	A	SNP	G	62	59	119	95.28	127
336504	0	G	SNP	T	62	87	144	96.75	154
336535	0	T	SNP	G	69	84	150	96.23	159
336537	0	T	SNP	G	67	83	150	96.15	156
336540	0	G	SNP	T	65	84	144	94.9	157
336546	0	T	SNP	G	64	80	140	94.74	152
336560	0	T	SNP	C	48	57	103	90.52	116	_838_ (taa/taG)	Rv0279c	PE_PGRS4	PE-PGRS family protein PE_PGRS4
336562	1	A	Ins	T	47	57	104	91.23	104		Rv0279c	PE_PGRS4	PE-PGRS family protein PE_PGRS4
336562	2	A	Ins	G	47	57	104	91.23	104		Rv0279c	PE_PGRS4	PE-PGRS family protein PE_PGRS4
336562	3	A	Ins	G	47	57	104	91.23	104		Rv0279c	PE_PGRS4	PE-PGRS family protein PE_PGRS4
336590	0	G	SNP	C	61	75	128	90.07	151	Ile828Met (atc/atG)	Rv0279c	PE_PGRS4	PE-PGRS family protein PE_PGRS4
336592	0	T	SNP	G	60	73	132	88.67	150	Ile828Leu (atc/Ctc)	Rv0279c	PE_PGRS4	PE-PGRS family protein PE_PGRS4
336611	0	G	SNP	C	54	71	116	86.21	145	Ala821Ala (gcc/gcG)	Rv0279c	PE_PGRS4	PE-PGRS family protein PE_PGRS4
336617	0	G	SNP	C	51	60	107	87.4	127	Pro819Pro (ccc/ccG)	Rv0279c	PE_PGRS4	PE-PGRS family protein PE_PGRS4
336620	0	T	SNP	C	50	59	105	87.9	124	Thr818Thr (aca/acG)	Rv0279c	PE_PGRS4	PE-PGRS family protein PE_PGRS4
336728	0	G	SNP	A	24	32	55	76.71	73	Gly782Gly (ggc/ggT)	Rv0279c	PE_PGRS4	PE-PGRS family protein PE_PGRS4
338618	0	C	SNP	G	67	6	72	94.81	77	Gly152Gly (ggg/ggC)	Rv0279c	PE_PGRS4	PE-PGRS family protein PE_PGRS4
338844	0	A	SNP	G	172	135	307	99.03	310	Val77Ala (gtg/gCg)	Rv0279c	PE_PGRS4	PE-PGRS family protein PE_PGRS4
338845	0	C	SNP	T	169	135	300	99.02	307	Val77Met (gtg/Atg)	Rv0279c	PE_PGRS4	PE-PGRS family protein PE_PGRS4
340132	0	G	SNP	A	78	116	192	95.57	203	Glu257Lys (gaa/Aaa)	Rv0280	PPE3	PPE family protein PPE3
340372	0	T	SNP	C	55	98	151	100	153	Ser337Pro (tcg/Ccg)	Rv0280	PPE3	PPE family protein PPE3
342146	0	A	SNP	C	113	113	225	99.56	227	Glu6Ala (gaa/gCa)	Rv0282	eccA3	ESX-3 secretion system protein EccA
346275	0	C	SNP	G	130	102	230	99.15	234	Pro214Arg (ccg/cGg)	Rv0284	eccC3	ESX-3 secretion system protein EccC3
353309	0	G	SNP	A	105	119	221	94.92	236	Ser76Asn (agc/aAc)	Rv0290	eccD3	ESX-3 secretion system protein EccD
353365	0	G	SNP	A	114	115	221	95.02	241	Ala95Thr (gcc/Acc)	Rv0290	eccD3	ESX-3 secretion system protein EccD
356528	0	A	SNP	G	142	140	275	100	282	Asn217Asp (aat/Gat)	Rv0292	eccE3	ESX-3 secretion system protein EccE
363464	0	G	SNP	A	108	126	228	98.32	238	Arg71Arg (cgg/cgA)	Rv0298	-	antitoxin
364854	0	C	SNP	G	116	121	236	97.53	243	His84Asp (cat/Gat)	Rv0302	-	transcriptional regulator
372913	0	A	SNP	C	94	104	197	99	200	Gly933Gly (ggt/ggG)	Rv0305c	PPE6	PPE family protein PPE6
373283	0	A	Del	GAP	96	92	187	97.41	193		Rv0305c	PPE6	PPE family protein PPE6
374353	0	A	SNP	G	102	96	194	96.12	206	Arg453Arg (cgt/cgC)	Rv0305c	PPE6	PPE family protein PPE6
376774	0	T	SNP	C	124	110	224	99.15	236	Ala94Ala (gca/gcG)	Rv0307c	-	hypothetical protein
377014	0	C	SNP	T	98	135	230	98.73	236	Leu14Leu (ctg/ctA)	Rv0307c	-	hypothetical protein
379528	0	G	SNP	T	104	135	236	99.17	241	Glu119Asp (gag/gaT)	Rv0311	-	hypothetical protein
383716	0	C	SNP	T	98	96	189	95.1	204	Pro39Ser (ccg/Tcg)	Rv0315	-	beta-1,3-glucanase
384380	0	A	SNP	C	100	112	208	100	212	Lys260Thr (aag/aCg)	Rv0315	-	beta-1,3-glucanase
386432	0	C	SNP	G	94	93	184	100	187	Gly223Ala (ggg/gCg)	Rv0318c	-	integral membrane protein
390828	0	T	SNP	C	99	115	211	100	214	Ser142Gly (agt/Ggt)	Rv0323c	-	hypothetical protein
391853	0	A	SNP	G	115	142	255	99.61	258	Thr168Ala (act/Gct)	Rv0324	-	transcriptional regulator
392261	0	T	SNP	C	126	105	220	100	231	_75Gln (tag/Cag)	Rv0325	-	hypothetical protein
396199	0	T	SNP	C	100	109	205	100	209
403980	0	G	SNP	A	111	124	232	100	235	Ala621Val (gcc/gTc)	Rv0338c	-	iron-sulfur-binding reductase
404326	0	T	SNP	C	99	110	203	100	209	Arg506Gly (agg/Ggg)	Rv0338c	-	iron-sulfur-binding reductase
414486	0	C	SNP	T	80	98	177	100	178	Glu152Glu (gag/gaA)	Rv0344c	lpqJ	lipoprotein LpqJ
420008	0	A	SNP	G	86	106	190	100	192	Ala58Ala (gca/gcG)	Rv0350	dnaK	chaperone protein DnaK
424320	1	T	Ins	C	121	78	199	92.99	200		Rv0354c	PPE7	PPE family protein PPE7
424981	0	G	SNP	A	106	85	187	97.95	195	Pro3233Pro (ccc/ccT)	Rv0355c	PPE8	PPE family protein PPE8
428698	0	C	SNP	T	113	104	215	99.09	219	Ala1994Ala (gcg/gcA)	Rv0355c	PPE8	PPE family protein PPE8
432536	0	C	SNP	T	125	107	232	95.87	242	Gly715Asp (ggt/gAt)	Rv0355c	PPE8	PPE family protein PPE8
441823	0	C	SNP	T	107	90	193	98.99	199	Glu159Glu (gag/gaA)	Rv0363c	fba	fructose-bisphosphate aldolase
445780	0	C	SNP	T	121	102	218	100	223	Arg249His (cgt/cAt)	Rv0368c	-	hypothetical protein
454295	0	T	SNP	C	103	112	211	100	215	Pro26Pro (cca/ccG)	Rv0376c	-	hypothetical protein
454333	0	T	SNP	G	104	107	207	99.53	212	Thr14Pro (acg/Ccg)	Rv0376c	-	hypothetical protein
455255	0	G	SNP	A	117	98	207	97.73	220	Ala279Thr (gcc/Acc)	Rv0377	-	HTH-type transcriptional regulator
456594	0	T	SNP	C	121	103	218	97.82	229	Met76Val (atg/Gtg)	Rv0380c	-	RNA methyltransferase
457452	0	T	SNP	G	122	100	218	100	222	Thr124Thr (aca/acC)	Rv0381c	-	hypothetical protein
459399	0	A	SNP	C	91	102	186	98.97	195
460413	0	C	SNP	T	107	116	223	97.81	228	Lys530Lys (aag/aaA)	Rv0384c	clpB	chaperone protein ClpB
465300	0	C	SNP	T	128	105	229	98.31	237	Phe630Phe (ttc/ttT)	Rv0386	-	transcriptional regulator
467497	1	C	Ins	G	113	124	237	95.56	237
467508	1	C	Ins	G	112	117	229	94.24	229
467516	0	G	SNP	C	115	122	233	100	237
467526	0	C	SNP	G	123	115	230	100	238
467546	0	G	SNP	C	126	114	238	100	240
467557	0	A	SNP	C	126	109	231	100	235
467564	0	A	SNP	C	127	109	229	100	236
467585	0	G	SNP	C	121	104	222	99.56	226
467590	0	T	SNP	C	120	104	222	99.56	225
467621	0	T	SNP	G	118	96	212	99.07	216
467638	0	G	SNP	T	120	102	220	99.55	223
475178	0	T	SNP	C	91	113	203	99.51	205	Val80Ala (gtc/gCc)	Rv0395	-	hypothetical protein
477234	0	T	SNP	G	105	108	207	97.26	219	Glu29Asp (gaa/gaC)	Rv0398c	-	hypothetical protein
483935	0	T	SNP	G	92	83	174	100	175
484005	0	G	SNP	T	83	83	165	97.08	171	Arg10Leu (cgt/cTt)	Rv0404	fadD30	long-chain-fatty-acid--AMP ligase FadD30
484596	0	C	SNP	T	93	92	183	96.35	192	Pro207Leu (ccg/cTg)	Rv0404	fadD30	long-chain-fatty-acid--AMP ligase FadD30
485811	0	A	Del	GAP	94	100	193	96.52	201		Rv0405	pks6	membrane bound polyketide synthase
489935	0	G	SNP	C	117	99	213	100	216	Thr257Thr (acc/acG)	Rv0406c	-	beta lactamase-like protein
491742	0	T	SNP	C	109	87	195	100	196	Phe320Phe (ttt/ttC)	Rv0407	fgd1	F420-dependent glucose-6-phosphate dehydrogenase		phylo (not Euro-American, M. africanum, M. bovis, M. canettii, M. caprae, M. microti, M. pinipedii, Beijing, Delhi/CAS, EAI)
492150	0	G	SNP	C	118	125	241	100	243	Gly122Ala (ggc/gCc)	Rv0408	pta	phosphate acetyltransferase
493324	0	C	SNP	G	91	106	192	98.5	200	Ser513Ser (tcc/tcG)	Rv0408	pta	phosphate acetyltransferase
497491	0	G	SNP	A	84	96	176	96.26	187	Asp270Asp (gac/gaT)	Rv0411c	glnH	glutamine-binding lipoprotein GlnH		phylo (2)
498531	0	A	SNP	G	121	110	227	100	231	Ala363Ala (gct/gcC)	Rv0412c	-	membrane protein
498557	0	C	SNP	A	125	99	215	100	224	Asp355Tyr (gac/Tac)	Rv0412c	-	membrane protein
502589	0	C	SNP	G	121	125	242	100	246	Ser75Cys (tcc/tGc)	Rv0417	thiG	thiazole synthase
503354	0	G	SNP	C	109	118	223	100	227
505974	0	G	SNP	A	118	107	220	100	225	Ala297Thr (gcg/Acg)	Rv0419	lpqM	lipoprotein peptidase LpqM
507029	0	C	Del	GAP	118	104	221	95.69	232
513257	0	T	SNP	C	126	113	235	100	239	Met689Val (atg/Gtg)	Rv0425c	ctpH	metal cation transporting ATPase H
517358	0	T	SNP	C	128	111	237	100	239	Asp149Gly (gac/gGc)	Rv0428c	-	GCN5-like N-acetyltransferase
518987	0	C	SNP	T	118	123	239	98.37	245	Arg85Arg (cgc/cgT)	Rv0430	-	hypothetical protein
524891	0	C	SNP	A	115	100	210	99.54	216	Gly167Val (ggc/gTc)	Rv0436c	pssA	CDP-diacylglycerol--serineO-phosphatidyltransferase
533547	0	C	SNP	G	105	104	209	98.12	213	Glu81Asp (gag/gaC)	Rv0444c	rskA	anti-sigma-K factor RskA
541201	0	A	SNP	G	96	116	208	99.53	213	Leu97Leu (ctt/ctC)	Rv0450c	mmpL4	transmembrane transport protein MmpL4
542014	0	C	SNP	G	103	83	184	97.38	191
542514	0	C	SNP	G	111	123	231	97.1	241	His125Asp (cat/Gat)	Rv0452	-	transcriptional regulator
542980	0	A	SNP	C	96	103	196	98.51	202
543548	0	G	SNP	T	113	113	224	96.58	234	Val125Val (gtg/gtT)	Rv0453	PPE11	PPE family protein PPE11
546357	0	A	SNP	G	110	104	211	100	214	Thr149Thr (act/acC)	Rv0456c	echA2	enoyl-CoA hydratase EchA2
549363	0	C	SNP	G	110	96	204	96.71	213	Arg82Pro (cgc/cCc)	Rv0457c	-	peptidase
551525	0	A	SNP	C	111	105	212	100	216	Arg110Arg (aga/Cga)	Rv0459	-	hypothetical protein
555366	0	C	SNP	T	82	117	197	98.03	203	Arg314Gln (cgg/cAg)	Rv0465c	-	HTH-type transcriptional regulator
555991	0	A	SNP	G	105	103	208	100	208	Cys106Arg (tgc/Cgc)	Rv0465c	-	HTH-type transcriptional regulator
561776	0	C	SNP	T	103	93	193	98.49	199
561777	0	C	SNP	T	103	93	194	98.49	199
565655	0	A	SNP	G	100	107	207	99.04	209
572591	0	C	SNP	T	96	94	184	100	190	Asp294Asp (gac/gaT)	Rv0483	lprQ	lipoprotein LprQ
573262	0	A	SNP	G	124	89	207	100	213	Gly180Gly (ggt/ggC)	Rv0484c	-	short-chain type oxidoreductase
575907	0	C	SNP	T	113	105	209	98.2	222	Ala187Val (gca/gTa)	Rv0486	mshA	D-inositol 3-phosphate glycosyltransferase		phylo (Beijing)	ethionamide (ETH)
580772	0	T	SNP	A	80	63	140	92.86	154
580774	0	G	Del	GAP	84	68	152	88.37	172
580775	0	G	Del	GAP	84	68	152	93.25	163
580776	0	G	Del	GAP	84	68	152	90.48	168
580777	0	G	Del	GAP	84	68	152	92.12	165
580778	0	C	Del	GAP	84	68	152	93.25	163
580779	0	A	Del	GAP	84	68	152	93.25	163
580780	0	C	Del	GAP	84	68	152	92.12	165
580781	0	C	Del	GAP	84	68	152	94.41	161
580782	0	A	Del	GAP	84	68	152	95	160
580783	0	C	Del	GAP	84	68	152	93.83	162
580784	0	C	Del	GAP	84	68	152	92.68	164
580785	0	C	Del	GAP	84	68	152	95	160
580786	0	G	Del	GAP	84	68	152	93.25	163
580787	0	C	Del	GAP	84	68	152	93.83	162
580788	0	T	Del	GAP	84	68	152	94.41	161
580789	0	T	Del	GAP	84	68	152	94.41	161
580790	0	G	Del	GAP	84	68	152	93.25	163
580791	0	C	Del	GAP	84	68	152	94.41	161
580792	0	G	Del	GAP	84	68	152	93.25	163
580793	0	G	Del	GAP	84	68	152	93.83	162
580794	0	G	Del	GAP	84	68	152	93.25	163
580795	0	G	Del	GAP	84	68	152	93.25	163
580796	0	G	Del	GAP	84	68	152	92.68	164
580797	0	A	Del	GAP	84	68	152	93.25	163
583171	0	A	SNP	C	119	116	232	97.51	241	Ser70Ala (tcg/Gcg)	Rv0492c	-	GMC-type oxidoreductase
584171	0	T	SNP	C	90	100	189	100	190	Ser174Gly (agt/Ggt)	Rv0493c	-	hypothetical protein
590436	0	T	SNP	C	117	96	206	100	213	Ala118Ala (gct/gcC)	Rv0500	proC	pyrroline-5-carboxylate reductase
597816	0	A	SNP	G	98	87	184	100	185	Ala206Ala (gca/gcG)	Rv0507	mmpL2	transmembrane transport protein MmpL2
598475	0	G	SNP	A	86	107	192	100	193	Arg426His (cgc/cAc)	Rv0507	mmpL2	transmembrane transport protein MmpL2
599868	0	A	SNP	G	120	97	213	99.09	219	Arg890Arg (cga/cgG)	Rv0507	mmpL2	transmembrane transport protein MmpL2
605150	0	G	SNP	A	113	91	200	97.14	210	Arg183Arg (cgg/cgA)	Rv0512	hemB	delta-aminolevulinic acid dehydratase
610120	0	T	SNP	G	110	101	209	99.53	212
611048	0	T	SNP	G	116	127	242	98.38	247
620625	0	A	SNP	G	102	97	194	94.31	211	Ile245Met (ata/atG)	Rv0529	ccsA	cytochrome C-type biogenesis protein CcsA
621598	0	C	SNP	T	95	112	207	98.57	210	Pro231Leu (ccc/cTc)	Rv0530	-	hypothetical protein
623472	0	A	SNP	G	99	110	206	99.52	210	Asp227Gly (gac/gGc)	Rv0532	PE_PGRS6	PE-PGRS family protein PE_PGRS6
623508	0	C	SNP	G	103	106	205	100	209	Ala239Gly (gcc/gGc)	Rv0532	PE_PGRS6	PE-PGRS family protein PE_PGRS6
627485	0	G	SNP	A	114	116	226	98.29	234	Val80Ile (gtc/Atc)	Rv0536	galE3	UDP-glucose 4-epimerase GalE
628864	0	T	SNP	C	137	123	256	97.38	267	Thr290Ala (acc/Gcc)	Rv0537c	-	integral membrane protein
630722	0	G	SNP	C	122	109	230	100	231	Arg228Pro (cgg/cCg)	Rv0538	-	membrane protein
637319	0	G	SNP	A	115	115	226	100	230	Pro49Ser (cct/Tct)	Rv0545c	pitA	low-affinity inorganic phosphate transporter
640954	0	A	SNP	G	119	93	212	97.25	218
648002	0	T	SNP	G	105	119	219	99.56	225	Leu15Arg (ctc/cGc)	Rv0556	-	transmembrane protein
648856	0	T	SNP	C	115	120	232	100	235	Gly107Gly (ggt/ggC)	Rv0557	mgtA	GDP-mannose-dependent alpha-mannosyltransferase		phylo (not Euro-American, M. africanum, M. bovis, M. canettii, M. caprae, M. microti, M. pinipedii, Beijing, Delhi/CAS, EAI)
655986	0	T	SNP	G	103	119	219	99.55	223
657081	0	C	SNP	T	109	96	199	99.51	206	Val130Val (gtg/gtA)	Rv0565c	-	monooxygenase
657142	0	C	SNP	T	103	85	188	96.41	195	Arg110His (cgc/cAc)	Rv0565c	-	monooxygenase
659341	0	T	SNP	C	111	114	221	100	225
662911	0	T	SNP	C	104	121	221	100	225	Ala539Ala (gct/gcC)	Rv0570	nrdZ	vitamin B12-dependent ribonucleoside-diphosphate reductase
665293	0	A	SNP	G	116	120	234	99.58	237	Phe31Leu (ttc/Ctc)	Rv0572c	-	hypothetical protein
669033	0	T	SNP	A	122	104	218	98.26	230	Asp238Val (gac/gTc)	Rv0575c	-	oxidoreductase
669398	0	T	SNP	C	110	96	205	100	206	Gln116Gln (caa/caG)	Rv0575c	-	oxidoreductase
670545	0	G	SNP	A	134	138	266	100	272	Arg233His (cgc/cAc)	Rv0576	-	transcriptional regulator
672491	0	C	SNP	G	130	99	218	99.57	230	Gly1142Gly (ggg/ggC)	Rv0578c	PE_PGRS7	PE-PGRS family protein PE_PGRS7
672514	0	C	Del	GAP	89	66	154	75.24	206		Rv0578c	PE_PGRS7	PE-PGRS family protein PE_PGRS7
672515	0	G	Del	GAP	89	66	154	75.98	204		Rv0578c	PE_PGRS7	PE-PGRS family protein PE_PGRS7
672516	0	G	Del	GAP	89	66	154	76.35	203		Rv0578c	PE_PGRS7	PE-PGRS family protein PE_PGRS7
672517	0	T	Del	GAP	89	66	154	77.5	200		Rv0578c	PE_PGRS7	PE-PGRS family protein PE_PGRS7
672518	0	G	Del	GAP	89	66	154	77.11	201		Rv0578c	PE_PGRS7	PE-PGRS family protein PE_PGRS7
672519	0	C	Del	GAP	89	64	153	78.06	196		Rv0578c	PE_PGRS7	PE-PGRS family protein PE_PGRS7
672520	0	C	Del	GAP	89	64	153	77.27	198		Rv0578c	PE_PGRS7	PE-PGRS family protein PE_PGRS7
672521	0	G	Del	GAP	89	64	153	77.27	198		Rv0578c	PE_PGRS7	PE-PGRS family protein PE_PGRS7
672721	1	T	Ins	G	77	77	154	75.12	154		Rv0578c	PE_PGRS7	PE-PGRS family protein PE_PGRS7
672721	2	T	Ins	C	77	77	154	75.12	154		Rv0578c	PE_PGRS7	PE-PGRS family protein PE_PGRS7
673238	0	A	SNP	G	78	109	184	100	187	His893His (cat/caC)	Rv0578c	PE_PGRS7	PE-PGRS family protein PE_PGRS7
673318	0	T	Del	GAP	52	65	121	75	156		Rv0578c	PE_PGRS7	PE-PGRS family protein PE_PGRS7
673320	0	C	Del	GAP	52	65	121	75.48	155		Rv0578c	PE_PGRS7	PE-PGRS family protein PE_PGRS7
673322	0	G	Del	GAP	52	65	121	75.48	155		Rv0578c	PE_PGRS7	PE-PGRS family protein PE_PGRS7
673323	0	C	Del	GAP	52	65	121	77.48	151		Rv0578c	PE_PGRS7	PE-PGRS family protein PE_PGRS7
673564	0	C	SNP	T	104	59	156	98.19	166	Ala785Thr (gcc/Acc)	Rv0578c	PE_PGRS7	PE-PGRS family protein PE_PGRS7
683829	0	C	SNP	T	111	98	205	95.87	218	Ala148Ala (gcg/gcA)	Rv0585c	-	integral membrane protein
685461	0	C	SNP	G	137	119	254	100	256	Ala111Ala (gcc/gcG)	Rv0587	yrbE2A	hypothetical protein
685608	0	T	SNP	C	115	118	225	100	233	Leu160Leu (ctt/ctC)	Rv0587	yrbE2A	hypothetical protein
686264	0	G	SNP	A	117	94	209	96.35	219	Ala113Thr (gcg/Acg)	Rv0588	-	hypothetical protein
686972	0	T	SNP	C	104	73	174	100	177	Phe51Ser (ttc/tCc)	Rv0589	mce2A	Mce family protein Mce2A
688792	1	T	Ins	G	106	99	205	91.52	205
690450	0	A	SNP	C	137	130	264	100	267	Ala464Ala (gca/gcC)	Rv0591	mce2C	Mce family protein Mce2C
690465	0	T	SNP	G	122	133	250	100	255	Leu469Leu (ctt/ctG)	Rv0591	mce2C	Mce family protein Mce2C
692217	0	A	SNP	G	100	102	201	95.73	211	Asp65Gly (gat/gGt)	Rv0593	lprL	Mce family lipoprotein LprL
694531	0	A	SNP	G	92	96	188	97.41	193	Asn432Ser (aac/aGc)	Rv0594	mce2F	Mce family protein Mce2F
696917	0	G	SNP	T	102	100	201	96.19	210
698968	0	G	SNP	A	120	111	227	100	231	Gly9Gly (ggc/ggT)	Rv0601c	-	two component sensor kinase HK2
699840	0	A	SNP	C	139	131	263	98.54	274
706966	0	G	SNP	A	136	125	257	99.62	262	Arg850Arg (cgc/cgT)	Rv0613c	-	hypothetical protein
707334	0	T	SNP	C	109	115	218	98.68	227	Thr728Ala (acc/Gcc)	Rv0613c	-	hypothetical protein
712693	0	A	SNP	G	116	89	203	100	205
713310	0	T	SNP	C	140	117	254	100	257	Cys199Arg (tgt/Cgt)	Rv0620	galK	galactokinase
721373	0	T	SNP	G	108	136	243	96.06	254	Glu120Asp (gaa/gaC)	Rv0629c	recD	exonuclease V subunit alpha RecD
725190	0	G	SNP	A	76	83	156	98.15	162	Phe1039Phe (ttc/ttT)	Rv0631c	recC	exonuclease V subunit gamma RecC
738522	0	T	SNP	G	100	92	191	98.46	195	Glu213Asp (gaa/gaC)	Rv0644c	mmaA2	cyclopropane mycolic acid synthase CmaA
754186	0	A	SNP	G	106	116	222	100	222	Leu75Pro (ctc/cCc)	Rv0658c	-	integral membrane protein
757139	0	C	SNP	A	122	109	227	97.47	237	Arg335Ser (cgc/Agc)	Rv0663	atsD	arylsulfatase AtsD
757182	0	A	SNP	G	121	109	228	100	230	Asp349Gly (gac/gGc)	Rv0663	atsD	arylsulfatase AtsD
761155	0	C	SNP	T	131	104	232	96.71	243	Ser450Leu (tcg/tTg)	Rv0667	rpoB	DNA-directed RNA polymerase subunit beta	rifampicin (RMP)		rifampicin (RMP)
763031	0	T	SNP	C	77	106	180	100	183	Ala1075Ala (gct/gcC)	Rv0667	rpoB	DNA-directed RNA polymerase subunit beta		phylo (4)	rifampicin (RMP)
765846	0	A	SNP	C	113	95	204	100	208	Asn826Thr (aac/aCc)	Rv0668	rpoC	DNA-directed RNA polymerase subunit beta'
766645	0	A	SNP	C	100	99	195	98.03	203	Glu1092Asp (gaa/gaC)	Rv0668	rpoC	DNA-directed RNA polymerase subunit beta'
767414	0	G	SNP	A	107	63	169	100	170
773497	0	C	SNP	A	122	121	237	97.2	250	Phe125Leu (ttc/ttA)	Rv0673	echA4	enoyl-CoA hydratase EchA4
775639	0	T	SNP	C	110	119	224	100	229	Ile948Val (att/Gtt)	Rv0676c	mmpL5	transmembrane transport protein MmpL5
776100	0	G	SNP	A	98	103	199	100	201	Thr794Ile (acc/aTc)	Rv0676c	mmpL5	transmembrane transport protein MmpL5
776182	0	C	SNP	T	96	105	199	97.1	207	Asp767Asn (gac/Aac)	Rv0676c	mmpL5	transmembrane transport protein MmpL5
779615	0	G	SNP	C	113	109	221	96.94	229	Asn142Lys (aac/aaG)	Rv0679c	-	hypothetical protein
781395	0	T	SNP	C	102	107	206	100	209							streptomycin (SM)
789561	0	A	SNP	T	127	109	234	95.93	246
791249	0	C	SNP	T	93	111	197	99.51	205	Ala140Thr (gcc/Acc)	Rv0691c	-	mycofactocin biosynthesis transcriptional regulator MftR
797736	0	C	SNP	T	112	122	226	98.73	237	Leu268Leu (ctc/ctT)	Rv0697	-	dehydrogenase		phylo (2,2,1)
798355	0	G	SNP	C	102	103	202	97.62	210	Ala475Pro (gcc/Ccc)	Rv0697	-	dehydrogenase
799029	0	C	SNP	A	83	103	181	95.38	195	Ser66_ (tcg/tAg)	Rv0698	-	hypothetical protein
799666	0	A	SNP	G	118	123	241	97.97	246	Asp13Gly (gac/gGc)	Rv0699	-	hypothetical protein
811753	0	C	SNP	T	88	88	170	95.14	185	His4His (cac/caT)	Rv0715	rplX	50S ribosomal protein L24
820483	0	G	SNP	T	109	108	209	100	217	Ala6Asp (gcc/gAc)	Rv0727c	fucA	L-fuculose phosphate aldolase FucA
820752	0	C	SNP	T	129	115	241	100	244	Arg242His (cgc/cAc)	Rv0728c	serA2	D-3-phosphoglycerate dehydrogenase SerA
830868	1	G	Ins	G	98	86	184	88.04	185		Rv0739	-	hypothetical protein
830868	2	G	Ins	C	99	86	185	88.52	185		Rv0739	-	hypothetical protein
835611	0	C	SNP	T	130	107	236	97.13	244	Thr153Met (acg/aTg)	Rv0745	-	hypothetical protein
836053	0	T	SNP	C	125	125	249	96.53	259	Val118Ala (gtc/gCc)	Rv0746	PE_PGRS9	PE-PGRS family protein PE_PGRS9
836272	0	A	SNP	G	88	108	195	100	196	Glu191Gly (gag/gGg)	Rv0746	PE_PGRS9	PE-PGRS family protein PE_PGRS9
836291	0	A	SNP	G	84	95	164	98.9	181	Gly197Gly (gga/ggG)	Rv0746	PE_PGRS9	PE-PGRS family protein PE_PGRS9
836538	0	A	SNP	G	110	105	212	100	215	Asn280Asp (aac/Gac)	Rv0746	PE_PGRS9	PE-PGRS family protein PE_PGRS9
836658	0	A	SNP	G	126	89	208	100	215	Thr320Ala (acc/Gcc)	Rv0746	PE_PGRS9	PE-PGRS family protein PE_PGRS9
837033	0	A	SNP	G	51	131	179	100	182	Thr445Ala (acc/Gcc)	Rv0746	PE_PGRS9	PE-PGRS family protein PE_PGRS9
838990	0	C	SNP	G	55	97	151	93.25	163	Ala180Ala (gcc/gcG)	Rv0747	PE_PGRS10	PE-PGRS family protein PE_PGRS10
839123	0	A	SNP	G	70	41	108	99.11	112	Arg225Gly (agg/Ggg)	Rv0747	PE_PGRS10	PE-PGRS family protein PE_PGRS10
839129	0	C	SNP	G	77	45	120	100	122	Arg227Gly (cgc/Ggc)	Rv0747	PE_PGRS10	PE-PGRS family protein PE_PGRS10
839194	0	A	SNP	G	108	42	142	100	150	Thr248Thr (aca/acG)	Rv0747	PE_PGRS10	PE-PGRS family protein PE_PGRS10
839334	0	A	SNP	G	115	85	190	100	200	Lys295Arg (aaa/aGa)	Rv0747	PE_PGRS10	PE-PGRS family protein PE_PGRS10
839348	0	A	SNP	G	121	81	189	100	202	Ser300Gly (agc/Ggc)	Rv0747	PE_PGRS10	PE-PGRS family protein PE_PGRS10
840195	0	G	Del	GAP	34	29	68	91.3	69		Rv0747	PE_PGRS10	PE-PGRS family protein PE_PGRS10
840196	0	G	Del	GAP	34	29	68	100	63		Rv0747	PE_PGRS10	PE-PGRS family protein PE_PGRS10
840197	0	G	Del	GAP	34	29	68	100	63		Rv0747	PE_PGRS10	PE-PGRS family protein PE_PGRS10
840198	0	G	Del	GAP	34	29	68	100	63		Rv0747	PE_PGRS10	PE-PGRS family protein PE_PGRS10
840199	0	A	Del	GAP	34	29	68	100	63		Rv0747	PE_PGRS10	PE-PGRS family protein PE_PGRS10
840200	0	A	Del	GAP	34	29	68	100	63		Rv0747	PE_PGRS10	PE-PGRS family protein PE_PGRS10
840201	0	G	Del	GAP	31	21	59	83.87	62		Rv0747	PE_PGRS10	PE-PGRS family protein PE_PGRS10
840202	0	C	Del	GAP	31	21	59	83.87	62		Rv0747	PE_PGRS10	PE-PGRS family protein PE_PGRS10
840203	0	A	Del	GAP	31	21	59	85.25	61		Rv0747	PE_PGRS10	PE-PGRS family protein PE_PGRS10
840204	0	C	Del	GAP	31	21	59	82.54	63		Rv0747	PE_PGRS10	PE-PGRS family protein PE_PGRS10
840205	0	C	Del	GAP	31	21	59	82.54	63		Rv0747	PE_PGRS10	PE-PGRS family protein PE_PGRS10
840206	0	C	Del	GAP	31	21	59	85.25	61		Rv0747	PE_PGRS10	PE-PGRS family protein PE_PGRS10
840207	0	T	Del	GAP	31	21	59	82.54	63		Rv0747	PE_PGRS10	PE-PGRS family protein PE_PGRS10
840208	0	C	Del	GAP	31	21	59	83.87	62		Rv0747	PE_PGRS10	PE-PGRS family protein PE_PGRS10
840209	0	G	Del	GAP	31	21	59	82.54	63		Rv0747	PE_PGRS10	PE-PGRS family protein PE_PGRS10
840210	0	C	Del	GAP	31	21	59	82.54	63		Rv0747	PE_PGRS10	PE-PGRS family protein PE_PGRS10
840213	0	G	Del	GAP	34	28	70	75.61	82		Rv0747	PE_PGRS10	PE-PGRS family protein PE_PGRS10
840496	0	C	SNP	G	72	96	163	91.3	184	Gly682Gly (ggc/ggG)	Rv0747	PE_PGRS10	PE-PGRS family protein PE_PGRS10
840794	0	A	SNP	G	100	68	161	94.38	178	Ser782Gly (agc/Ggc)	Rv0747	PE_PGRS10	PE-PGRS family protein PE_PGRS10
840795	0	G	SNP	C	98	73	167	95	180	Ser782Thr (agc/aCc)	Rv0747	PE_PGRS10	PE-PGRS family protein PE_PGRS10
841764	0	G	SNP	C	97	111	203	100	208	Thr37Thr (acc/acG)	Rv0749A	-	hypothetical protein
842030	0	C	SNP	T	95	97	188	97.46	197
847995	0	T	SNP	C	83	97	177	100	180
852910	0	C	SNP	T	105	102	202	99.52	208	Pro172Leu (ccc/cTc)	Rv0758	phoR	two component system response sensor kinase PhoR
854253	0	C	Del	GAP	90	80	171	90.91	187
857696	0	A	SNP	G	106	102	203	99.52	209	Ala114Ala (gct/gcC)	Rv0764c	cyp51	lanosterol 14-alpha demethylase
861216	0	T	SNP	G	103	110	211	93.83	227	Leu102Arg (ctc/cGc)	Rv0768	aldA	aldehyde dehydrogenase AldA
866051	0	G	SNP	A	73	112	184	97.88	189	Arg447Cys (cgc/Tgc)	Rv0773c	ggtA	bifunctional cephalosporin acylase/gamma-glutamyltranspeptidase
874835	1	C	Ins	C	124	90	214	96.4	214
874835	2	C	Ins	G	124	90	214	96.4	214
876141	0	G	SNP	T	112	97	207	100	209
880562	0	G	SNP	T	122	125	245	100	247	Cys408Phe (tgc/tTc)	Rv0785	-	KsdD-like steroid dehydrogenase
882257	0	T	SNP	C	95	107	198	100	202	Tyr267His (tac/Cac)	Rv0787	-	hypothetical protein
888647	0	C	SNP	T	86	117	200	96.67	210
890549	0	G	SNP	A	54	97	150	100	151	Trp54_ (tgg/tgA)	Rv0797	-	insertion sequence element IS1547 transposase
891011	0	A	SNP	G	101	73	172	100	174	Leu208Leu (cta/ctG)	Rv0797	-	insertion sequence element IS1547 transposase
892272	0	G	SNP	A	97	113	205	99.06	212	Pro334Pro (ccc/ccT)	Rv0799c	-	hypothetical protein
892416	0	C	SNP	T	111	96	205	98.1	211	Val286Val (gtg/gtA)	Rv0799c	-	hypothetical protein
893733	0	T	SNP	G	118	136	249	100	254	Leu139Arg (ctg/cGg)	Rv0800	pepC	M18 family aminopeptidase
900221	0	T	SNP	C	107	125	229	100	232	Val370Val (gta/gtG)	Rv0806c	cpsY	exopolysaccharide phosphotransferase CpsY
903537	0	G	SNP	T	98	111	206	99.52	210	Arg476Leu (cgg/cTg)	Rv0808	purF	amidophosphoribosyltransferase
903550	0	T	SNP	C	102	112	209	99.53	215	Ala480Ala (gct/gcC)	Rv0808	purF	amidophosphoribosyltransferase
903913	0	T	SNP	C	117	114	229	99.57	232	Gly63Gly (ggt/ggC)	Rv0809	purM	phosphoribosylformylglycinamidine cyclo-ligase PurM
906857	0	A	SNP	G	119	95	210	100	214	Ile145Met (ata/atG)	Rv0812	-	amino acid aminotransferase
908186	0	T	SNP	C	114	102	211	96.86	223	Thr100Ala (acc/Gcc)	Rv0814c	-	hypothetical protein
909166	0	C	SNP	T	97	113	205	98.59	213	Leu51Leu (ctg/ctA)	Rv0815c	cysA2	thiosulfate sulfurtransferase CysA
916686	0	G	Del	GAP	100	97	195	92.06	214		Rv0823c	-	tRNA-dihydrouridine synthase
916687	0	G	Del	GAP	100	94	192	95.57	203		Rv0823c	-	tRNA-dihydrouridine synthase
916688	0	A	Del	GAP	100	94	193	96.52	201		Rv0823c	-	tRNA-dihydrouridine synthase
916690	0	C	SNP	A	99	90	182	95.94	197	Ala319Ala (gcg/gcT)	Rv0823c	-	tRNA-dihydrouridine synthase
919351	0	A	SNP	C	109	94	200	98.07	207	Phe68Cys (ttc/tGc)	Rv0825c	-	hypothetical protein
921813	0	C	SNP	G	91	92	178	97.86	187
925453	0	C	SNP	T	123	109	218	99.57	233	Ala31Ala (gcc/gcT)	Rv0833	PE_PGRS13	PE-PGRS family protein PE_PGRS13
927110	0	A	SNP	G	100	90	187	100	190	Ser584Gly (agt/Ggt)	Rv0833	PE_PGRS13	PE-PGRS family protein PE_PGRS13
927385	0	A	SNP	G	119	84	199	98.54	206	Gly675Gly (gga/ggG)	Rv0833	PE_PGRS13	PE-PGRS family protein PE_PGRS13
931123	0	T	SNP	C	101	125	223	100	226	Tyr57Tyr (tat/taC)	Rv0835	lpqQ	lipoprotein LpqQ		phylo (not 4)
932280	0	T	SNP	C	113	108	216	100	221	_218Trp (tag/tGg)	Rv0836c	-	hypothetical protein
934230	0	C	SNP	G	121	94	212	99.54	216
934611	0	G	SNP	T	107	95	198	100	202
940602	0	C	SNP	G	104	97	199	98.53	204	Gly169Arg (ggt/Cgt)	Rv0844c	narL	nitrate/nitrite response transcriptional regulator NarL
941722	0	T	SNP	G	101	89	189	98.45	193	Ile178Ser (att/aGt)	Rv0845	-	sensor histidine kinase NarS
941845	0	C	SNP	A	101	94	193	100	195	Ala219Glu (gcg/gAg)	Rv0845	-	sensor histidine kinase NarS
943981	0	G	Del	GAP	91	93	186	93.4	197		Rv0846c	-	oxidase
945214	0	G	SNP	A	116	86	198	100	202	Gly93Ser (ggt/Agt)	Rv0848	cysK2	cysteine synthase CysK
949535	0	T	SNP	C	91	113	204	99.51	205	Ala528Ala (gca/gcG)	Rv0853c	pdc	alpha-keto-acid decarboxylase
951702	0	C	SNP	T	125	97	216	97.8	227	Ala24Val (gcc/gTc)	Rv0855	far	fatty-acid-CoA racemase
951976	0	T	SNP	C	135	104	235	95.6	250	Gly115Gly (ggt/ggC)	Rv0855	far	fatty-acid-CoA racemase
954101	0	C	SNP	T	86	98	178	94.36	195	Ala274Thr (gcc/Acc)	Rv0858c	dapC	N-succinyldiaminopimelate aminotransferase DapC
954468	0	C	SNP	G	109	96	203	96.7	212	Ala151Ala (gcg/gcC)	Rv0858c	dapC	N-succinyldiaminopimelate aminotransferase DapC
955524	0	A	SNP	G	101	99	197	100	200	Ser150Gly (agc/Ggc)	Rv0859	-	acyltransferase
957117	0	T	SNP	C	106	107	208	100	213	Asp275Asp (gat/gaC)	Rv0860	fadB	fatty oxidation protein FadB
960367	0	A	SNP	G	103	80	182	100	183	Leu749Ser (ttg/tCg)	Rv0862c	-	hypothetical protein
968426	1	A	Ins	G	110	76	186	75.61	186		Rv0872c	PE_PGRS15	PE-PGRS family protein PE_PGRS15
968426	2	A	Ins	C	110	76	186	75.61	186		Rv0872c	PE_PGRS15	PE-PGRS family protein PE_PGRS15
968426	3	A	Ins	C	110	76	186	75.61	186		Rv0872c	PE_PGRS15	PE-PGRS family protein PE_PGRS15
968426	4	A	Ins	G	110	76	186	75.61	186		Rv0872c	PE_PGRS15	PE-PGRS family protein PE_PGRS15
968426	5	A	Ins	G	110	76	186	75.61	186		Rv0872c	PE_PGRS15	PE-PGRS family protein PE_PGRS15
968426	6	A	Ins	G	110	76	186	75.61	186		Rv0872c	PE_PGRS15	PE-PGRS family protein PE_PGRS15
968426	7	A	Ins	T	110	76	186	75.61	186		Rv0872c	PE_PGRS15	PE-PGRS family protein PE_PGRS15
968426	8	A	Ins	T	110	76	186	75.61	186		Rv0872c	PE_PGRS15	PE-PGRS family protein PE_PGRS15
968426	9	A	Ins	G	109	76	185	75.2	186		Rv0872c	PE_PGRS15	PE-PGRS family protein PE_PGRS15
969762	0	C	SNP	G	104	80	177	100	184	Gly161Gly (ggg/ggC)	Rv0872c	PE_PGRS15	PE-PGRS family protein PE_PGRS15
972980	0	C	SNP	T	116	133	248	97.65	255	Gly243Ser (ggc/Agc)	Rv0874c	-	hypothetical protein
975542	0	G	SNP	T	100	112	209	98.15	216	Phe132Leu (ttc/ttA)	Rv0876c	-	transmembrane protein
976897	1	T	Ins	G	77	66	143	80.79	144		Rv0878c	PPE13	PPE family protein PPE13
979704	0	G	SNP	C	105	115	214	100	220	Gly115Arg (ggc/Cgc)	Rv0881	-	tRNA/rRNA methyltransferase
986463	0	G	SNP	C	88	125	207	100	213
987585	1	A	Ins	G	92	89	181	90.5	181		Rv0888	-	hypothetical protein
990001	0	G	SNP	C	99	99	196	100	198	Pro866Ala (ccc/Gcc)	Rv0890c	-	HTH-type transcriptional regulator
991896	0	T	SNP	C	114	104	216	98.64	221	Glu234Gly (gag/gGg)	Rv0890c	-	HTH-type transcriptional regulator
993346	0	A	SNP	C	104	100	202	99.51	205	Val37Gly (gtt/gGt)	Rv0891c	-	hypothetical protein
996205	0	T	SNP	C	97	106	200	97.13	209	Lys31Glu (aag/Gag)	Rv0893c	-	S-adenosylmethionine-dependentmethyltransferase
996346	0	G	SNP	A	105	115	218	94.02	234
1010204	1	C	Ins	G	88	125	213	95.52	214		Rv0907	-	hypothetical protein
1011511	0	A	SNP	C	120	107	222	98.7	230	Tyr459Ser (tac/tCc)	Rv0907	-	hypothetical protein
1020346	0	G	SNP	T	124	115	234	96.37	248	Val328Val (gtc/gtA)	Rv0915c	PPE14	PPE family protein PPE14
1020942	0	T	SNP	G	129	107	230	95.93	246	Ser130Arg (agt/Cgt)	Rv0915c	PPE14	PPE family protein PPE14
1022003	0	A	SNP	C	74	116	190	97.44	195
1024346	0	A	SNP	G	110	96	201	100	206	Ser46Gly (agt/Ggt)	Rv0918	-	hypothetical protein
1024385	0	C	SNP	T	102	90	186	96.97	198	His59Tyr (cac/Tac)	Rv0918	-	hypothetical protein
1025106	0	T	SNP	C	108	125	229	100	233	Phe141Phe (ttt/ttC)	Rv0919	-	GCN5-like N-acetyltransferase
1028217	0	G	SNP	A	119	122	234	98.37	245	Gly178Asp (ggc/gAc)	Rv0922	-	transposase
1034209	0	G	Del	GAP	95	90	181	94.39	196		Rv0927c	-	oxidoreductase
1034210	0	C	Del	GAP	95	90	181	95.36	194		Rv0927c	-	oxidoreductase
1034211	0	T	Del	GAP	95	89	181	94.85	194		Rv0927c	-	oxidoreductase
1034758	0	C	SNP	T	86	102	181	95.92	196
1037012	0	T	SNP	C	124	123	245	100	247	Met5Thr (atg/aCg)	Rv0930	pstA1	phosphate ABC transporter permease PstA
1037353	0	A	SNP	G	101	98	198	95.67	208	Thr119Ala (act/Gct)	Rv0930	pstA1	phosphate ABC transporter permease PstA
1037911	0	C	SNP	T	91	99	184	100	190	Arg305_ (cga/Tga)	Rv0930	pstA1	phosphate ABC transporter permease PstA
1040251	0	C	SNP	A	102	105	204	99.04	209	Pro266Pro (ccg/ccT)	Rv0932c	pstS2	phosphate ABC transporter substrate-binding lipoprotein PstS
1047165	0	T	SNP	C	103	112	207	100	215	Cys344Arg (tgc/Cgc)	Rv0938	ligD	multifunctional non-homologous end joining DNA repair protein/ATP dependent DNA ligase LigD
1050025	0	C	SNP	T	91	112	201	97.6	208	Ala538Ala (gcc/gcT)	Rv0939	-	bifunctional 2-hydroxyhepta-2,4-diene-1,7-dioate isomerase/cyclase/dehydrase
1050374	0	C	SNP	G	125	119	242	97.6	250
1054784	0	C	SNP	G	109	110	216	99.55	220	Arg180Gly (cgc/Ggc)	Rv0945	-	oxidoreductase
1066921	0	G	SNP	T	99	97	188	99.49	197	Ala282Ser (gcc/Tcc)	Rv0955	-	integral membrane protein
1068151	0	T	SNP	C	127	90	213	100	217	His197His (cat/caC)	Rv0956	purN	phosphoribosylglycinamide formyltransferase PurN
1068432	0	A	SNP	G	102	111	209	99.53	214	Pro76Pro (cca/ccG)	Rv0957	purH	bifunctionalphosphoribosylaminoimidazolecarboxamide formyltransferase/inosinemonophosphate cyclohydrolase
1070702	0	T	SNP	C	121	111	225	100	232	Ser274Pro (tcc/Ccc)	Rv0958	-	magnesium chelatase
1071966	0	A	SNP	G	114	114	219	97.85	233	Asn238Asp (aac/Gac)	Rv0959	-	hypothetical protein
1074558	0	G	SNP	A	125	98	216	100	223	Pro186Leu (ccc/cTc)	Rv0962c	lprP	lipoprotein LprP
1075279	0	T	SNP	C	105	104	206	99.52	210
1076309	0	G	SNP	T	121	105	224	99.56	227	Pro124Thr (cct/Act)	Rv0964c	-	hypothetical protein
1076689	0	A	SNP	C	101	128	225	97.03	236
1076880	0	C	SNP	T	108	102	205	98.59	213	Ala106Ala (gcg/gcA)	Rv0965c	-	hypothetical protein
1077312	0	A	SNP	G	104	103	204	100	207	Val175Ala (gtg/gCg)	Rv0966c	-	hypothetical protein
1079927	0	C	SNP	A	114	119	231	100	233	Thr395Thr (acc/acA)	Rv0969	ctpV	copper-exporting ATPase
1080192	0	G	SNP	A	114	100	206	100	214	Asp484Asn (gat/Aat)	Rv0969	ctpV	copper-exporting ATPase
1081681	0	T	SNP	C	109	90	198	100	199	Val210Val (gtt/gtC)	Rv0970	-	integral membrane protein
1083274	0	A	SNP	G	96	113	208	96.76	216	Ile159Ile (att/atC)	Rv0972c	fadE12	acyl-CoA dehydrogenase FadE12
1087193	0	G	SNP	C	100	107	204	99.04	209	Asn51Lys (aac/aaG)	Rv0974c	accD2	acetyl-/propionyl-CoA carboxylase subunit beta
1090188	1	A	Ins	G	91	101	192	96.97	192
1093406	0	A	SNP	G	98	109	202	100	207	Val317Val (gtt/gtC)	Rv0978c	PE_PGRS17	PE-PGRS family protein PE_PGRS17
1095644	0	C	SNP	T	94	94	180	100	188	Ala270Thr (gcg/Acg)	Rv0980c	PE_PGRS18	PE-PGRS family protein PE_PGRS18
1095678	0	A	SNP	G	98	84	167	98.91	184	Gly258Gly (ggt/ggC)	Rv0980c	PE_PGRS18	PE-PGRS family protein PE_PGRS18
1096299	0	C	SNP	G	15	34	49	87.5	56	Ala51Ala (gcg/gcC)	Rv0980c	PE_PGRS18	PE-PGRS family protein PE_PGRS18
1096398	0	C	SNP	T	43	17	58	84.51	71	Ala18Ala (gcg/gcA)	Rv0980c	PE_PGRS18	PE-PGRS family protein PE_PGRS18
1096567	0	A	SNP	G	83	11	93	89.52	105
1096633	0	T	SNP	G	86	61	146	100	147
1097220	0	C	SNP	T	102	104	203	100	206	Ser133Ser (tcc/tcT)	Rv0981	mprA	two-component response regulator MrpA
1097442	0	C	SNP	T	116	92	207	98.58	211	Asp207Asp (gac/gaT)	Rv0981	mprA	two-component response regulator MrpA
1098523	0	T	SNP	A	102	95	196	100	197	Leu339His (ctt/cAt)	Rv0982	mprB	two component histidine-protein kinase/phosphatase MprB
1099058	0	G	SNP	A	91	103	190	99.49	195
1100234	0	T	SNP	C	105	94	196	100	199	Leu390Pro (ctg/cCg)	Rv0983	pepD	serine protease PepD
1102117	0	G	SNP	A	84	107	188	95.02	201	Val105Val (gtg/gtA)	Rv0986	-	adhesion component ABC transporter ATP-binding protein
1102468	0	C	SNP	A	99	77	172	95.14	185	Gly222Gly (ggc/ggA)	Rv0986	-	adhesion component ABC transporter ATP-binding protein
1102646	0	G	SNP	A	98	99	191	95.17	207	Ala35Ala (gcg/gcA)	Rv0987	-	adhesion component ABC transporter permease
1103656	0	C	SNP	T	94	84	175	95.7	186	Ala372Val (gcc/gTc)	Rv0987	-	adhesion component ABC transporter permease
1104690	0	T	SNP	G	119	93	211	99.53	213	Phe717Val (ttc/Gtc)	Rv0987	-	adhesion component ABC transporter permease
1105686	0	C	SNP	G	84	79	159	98.19	166	Leu191Val (ctg/Gtg)	Rv0988	-	hypothetical protein
1105687	0	T	SNP	C	84	77	156	98.77	163	Leu191Pro (ctg/cCg)	Rv0988	-	hypothetical protein
1106422	0	T	SNP	C	93	87	177	100	180	Ile321Val (ata/Gta)	Rv0989c	grcC2	polyprenyl-diphosphate synthase GrcC
1107940	0	A	SNP	C	116	107	214	100	223	Ser54Ala (tcc/Gcc)	Rv0990c	-	hypothetical protein
1108521	0	G	SNP	A	91	96	184	98.42	190
1109975	0	A	SNP	G	111	98	208	99.52	210	Gln235Arg (cag/cGg)	Rv0993	galU	UTP--glucose-1-phosphate uridylyltransferase
1111678	0	G	SNP	A	90	107	195	97.04	203	Gly23Ser (ggc/Agc)	Rv0995	rimJ	ribosomal-protein-alanine acetyltransferase RimJ
1112625	0	C	SNP	T	115	90	201	96.7	212	Pro81Leu (ccg/cTg)	Rv0996	-	transmembrane protein
1126889	0	G	SNP	C	82	104	182	99.47	187	Arg39Gly (cgc/Ggc)	Rv1007c	metS	methionine--tRNA ligase
1127493	0	T	SNP	C	111	99	209	97.22	216	Asn135Asn (aat/aaC)	Rv1008	tatD	deoxyribonuclease TatD
1127648	0	C	SNP	A	108	121	226	100	229	Thr187Asn (acc/aAc)	Rv1008	tatD	deoxyribonuclease TatD
1144585	0	A	SNP	G	111	110	217	99.55	222	Arg8Gly (agg/Ggg)	Rv1023	eno	enolase
1145848	0	A	SNP	C	114	86	194	97.09	206	Lys429Gln (aaa/Caa)	Rv1023	eno	enolase
1148259	0	A	SNP	G	128	88	215	99.54	217
1148930	0	C	SNP	T	112	110	219	97.8	227	Gly60Ser (ggt/Agt)	Rv1027c	kdpE	transcriptional regulator KdpE
1149551	0	C	SNP	T	106	105	206	100	211	Glu712Glu (gag/gaA)	Rv1028c	kdpD	sensor protein KdpD
1150585	0	G	SNP	A	119	109	225	100	228	Pro368Ser (ccc/Tcc)	Rv1028c	kdpD	sensor protein KdpD
1151054	0	C	SNP	G	100	125	222	100	225	Ser211Ser (tcg/tcC)	Rv1028c	kdpD	sensor protein KdpD
1151304	0	C	SNP	A	101	87	187	94.95	198	Arg128Leu (cgc/cTc)	Rv1028c	kdpD	sensor protein KdpD
1157092	0	C	SNP	T	89	107	193	96.55	203	Glu288Glu (gag/gaA)	Rv1032c	trcS	two component sensor histidine kinase TrcS
1160770	0	T	SNP	A	105	115	215	99.55	221	Gln20Leu (cag/cTg)	Rv1037c	esxI	ESAT-6 like protein EsxI
1163134	0	T	SNP	C	105	91	190	100	196	Gly81Gly (gga/ggG)	Rv1040c	PE8	PE family protein PE8
1164336	0	G	SNP	A	90	101	189	100	191
1165114	0	C	SNP	T	102	116	216	99.09	220	Gly129Glu (gga/gAa)	Rv1042c	-	IS2-like transposase
1165521	1	T	Ins	A	97	121	218	90.83	218
1168010	0	C	Del	GAP	104	86	179	91.79	207		Rv1045	-	hypothetical protein
1168715	1	C	Ins	T	87	76	163	97.6	163
1168776	0	T	SNP	G	77	93	169	97.14	175
1172085	0	C	SNP	A	91	105	195	95.61	205	Glu23Asp (gag/gaT)	Rv1048c	-	hypothetical protein
1173750	0	G	SNP	T	115	108	221	99.55	224	Ala290Ala (gcg/gcT)	Rv1050	-	oxidoreductase
1175343	0	C	SNP	T	111	103	214	97.72	219
1177157	0	G	SNP	A	108	106	213	97.72	219
1178116	0	T	SNP	C	115	107	218	100	222	Thr163Thr (act/acC)	Rv1056	-	hypothetical protein
1190093	0	A	SNP	C	123	103	223	90.76	249	Leu111Trp (ttg/tGg)	Rv1067c	PE_PGRS19	PE-PGRS family protein PE_PGRS19
1191497	0	T	SNP	A	72	13	84	88.54	96	Thr218Ser (acg/Tcg)	Rv1068c	PE_PGRS20	PE-PGRS family protein PE_PGRS20
1191741	0	G	SNP	A	114	58	169	81.13	212	Tyr136Tyr (tac/taT)	Rv1068c	PE_PGRS20	PE-PGRS family protein PE_PGRS20
1197157	0	T	SNP	G	101	90	190	97.45	196
1200418	0	A	SNP	G	93	112	203	100	205
1201581	0	A	SNP	C	109	118	224	97.84	232	Gln272Pro (cag/cCg)	Rv1076	lipU	lipase LipU
1211369	0	A	SNP	C	122	111	230	100	233	Ser259Arg (agc/Cgc)	Rv1086	-	(2Z,6E)-farnesyl diphosphate synthase
1212163	0	C	Del	GAP	12	16	28	96.55	29		Rv1087	PE_PGRS21	PE-PGRS family protein PE_PGRS21
1212164	0	T	Del	GAP	12	16	28	96.55	29		Rv1087	PE_PGRS21	PE-PGRS family protein PE_PGRS21
1212165	0	C	Del	GAP	12	16	28	96.55	29		Rv1087	PE_PGRS21	PE-PGRS family protein PE_PGRS21
1212166	0	G	Del	GAP	12	16	28	96.55	29		Rv1087	PE_PGRS21	PE-PGRS family protein PE_PGRS21
1212167	0	G	Del	GAP	12	16	28	96.55	29		Rv1087	PE_PGRS21	PE-PGRS family protein PE_PGRS21
1212168	0	C	Del	GAP	12	16	28	96.55	29		Rv1087	PE_PGRS21	PE-PGRS family protein PE_PGRS21
1212169	0	G	Del	GAP	12	16	28	96.55	29		Rv1087	PE_PGRS21	PE-PGRS family protein PE_PGRS21
1212170	0	T	Del	GAP	12	16	28	96.55	29		Rv1087	PE_PGRS21	PE-PGRS family protein PE_PGRS21
1212171	0	A	Del	GAP	12	16	28	96.55	29		Rv1087	PE_PGRS21	PE-PGRS family protein PE_PGRS21
1212172	0	G	Del	GAP	12	16	28	96.55	29		Rv1087	PE_PGRS21	PE-PGRS family protein PE_PGRS21
1212173	0	C	Del	GAP	12	16	28	96.55	29		Rv1087	PE_PGRS21	PE-PGRS family protein PE_PGRS21
1212174	0	G	Del	GAP	12	16	28	93.33	30		Rv1087	PE_PGRS21	PE-PGRS family protein PE_PGRS21
1212175	0	C	Del	GAP	12	16	28	93.33	30		Rv1087	PE_PGRS21	PE-PGRS family protein PE_PGRS21
1212176	0	C	Del	GAP	12	16	28	93.33	30		Rv1087	PE_PGRS21	PE-PGRS family protein PE_PGRS21
1212177	0	C	Del	GAP	12	16	28	93.33	30		Rv1087	PE_PGRS21	PE-PGRS family protein PE_PGRS21
1212178	0	G	Del	GAP	12	16	28	93.33	30		Rv1087	PE_PGRS21	PE-PGRS family protein PE_PGRS21
1212179	0	G	Del	GAP	12	16	28	96.55	29		Rv1087	PE_PGRS21	PE-PGRS family protein PE_PGRS21
1212180	0	C	Del	GAP	12	16	28	96.55	29		Rv1087	PE_PGRS21	PE-PGRS family protein PE_PGRS21
1212181	0	G	Del	GAP	12	16	28	93.33	30		Rv1087	PE_PGRS21	PE-PGRS family protein PE_PGRS21
1212182	0	T	Del	GAP	12	16	28	93.33	30		Rv1087	PE_PGRS21	PE-PGRS family protein PE_PGRS21
1212183	0	G	Del	GAP	12	16	28	93.33	30		Rv1087	PE_PGRS21	PE-PGRS family protein PE_PGRS21
1212184	0	C	Del	GAP	13	16	29	96.67	30		Rv1087	PE_PGRS21	PE-PGRS family protein PE_PGRS21
1212185	0	C	Del	GAP	13	16	29	96.67	30		Rv1087	PE_PGRS21	PE-PGRS family protein PE_PGRS21
1212432	0	C	SNP	A	82	84	165	95.95	173	Gly291Gly (ggc/ggA)	Rv1087	PE_PGRS21	PE-PGRS family protein PE_PGRS21
1215105	0	T	Del	GAP	105	115	220	98.65	223
1215742	0	G	SNP	A	93	105	194	94.74	209
1215743	0	C	SNP	A	92	106	192	95.65	207
1217065	0	C	SNP	A	93	124	209	96.88	224	Ala199Ala (gcc/gcA)	Rv1091	PE_PGRS22	PE-PGRS family protein PE_PGRS22
1217157	0	A	SNP	C	99	110	194	93.3	224	Asp230Ala (gac/gCc)	Rv1091	PE_PGRS22	PE-PGRS family protein PE_PGRS22
1218658	0	G	SNP	C	106	120	220	97	233	Gly730Gly (ggg/ggC)	Rv1091	PE_PGRS22	PE-PGRS family protein PE_PGRS22
1218896	0	G	SNP	A	127	98	222	96.57	233	Gly810Ser (ggc/Agc)	Rv1091	PE_PGRS22	PE-PGRS family protein PE_PGRS22
1220680	0	T	SNP	C	124	118	237	99.59	243	Val36Ala (gta/gCa)	Rv1093	glyA1	serine hydroxymethyltransferase
1224367	0	T	SNP	C	68	77	140	98.64	147
1227830	0	G	SNP	T	106	95	199	99.5	202	Thr285Thr (acc/acA)	Rv1099c	glpX	fructose 1,6-bisphosphatase
1230778	0	G	SNP	A	110	123	231	99.57	234	Thr65Ile (acc/aTc)	Rv1102c	mazF3	mRNA interferase MazF3
1245775	0	T	SNP	G	97	106	200	97.6	208	Val216Gly (gtc/gGc)	Rv1122	gnd2	6-phosphogluconate dehydrogenase
1248382	0	A	SNP	G	115	108	217	100	223	Ser101Gly (agc/Ggc)	Rv1125	-	hypothetical protein
1248936	0	G	SNP	C	113	110	219	99.55	224	Pro285Pro (ccg/ccC)	Rv1125	-	hypothetical protein
1248978	0	T	SNP	C	119	112	228	100	231	Ala299Ala (gct/gcC)	Rv1125	-	hypothetical protein
1250340	0	A	SNP	G	104	98	199	98.06	206	Ala355Ala (gct/gcC)	Rv1127c	ppdK	pyruvate, phosphate dikinase PpdK
1251199	0	C	SNP	T	109	109	215	100	218	Gly69Glu (gga/gAa)	Rv1127c	ppdK	pyruvate, phosphate dikinase PpdK
1252054	0	G	Del	GAP	71	61	126	96.35	137		Rv1128c	-	hypothetical protein
1252164	0	T	SNP	C	95	85	175	100	180	Glu270Gly (gaa/gGa)	Rv1128c	-	hypothetical protein
1254562	0	A	SNP	G	94	108	198	100	202	Asp3Gly (gat/gGt)	Rv1130	prpD	methylcitrate dehydratase PrpD
1265070	0	G	SNP	T	97	110	204	97.64	212	Gly13Cys (ggt/Tgt)	Rv1138a	-	hypothetical protein
1273086	0	C	SNP	T	96	101	196	97.04	203	Arg222_ (cga/Tga)	Rv1145	-	transmembrane transport protein
1273250	1	G	Ins	A	104	96	200	95.69	201		Rv1145	-	transmembrane transport protein
1275957	0	T	SNP	C	90	70	159	100	160
1276588	0	C	SNP	G	67	96	161	99.39	164	Ala387Ala (gcg/gcC)	Rv1148c	-	hypothetical protein
1278278	0	G	SNP	A	106	126	229	97.48	238	Gly129Glu (gga/gAa)	Rv1149	-	transposase
1281118	0	T	SNP	C	108	89	194	99.49	198	Thr123Ala (acg/Gcg)	Rv1154c	-	hypothetical protein
1281771	0	T	SNP	C	125	118	242	100	243	Ser115Pro (tcg/Ccg)	Rv1155	-	pyridoxine/pyridoxamine 5'-phosphate oxidase
1285001	0	A	SNP	C	86	97	179	97.86	187	Thr4Pro (acc/Ccc)	Rv1159	pimE	polyprenol-phosphate-mannose-dependent alpha-(1-2)-phosphatidylinositol pentamannoside mannosyltransferase
1286766	0	G	SNP	C	78	93	168	97.16	176	Gly58Arg (gga/Cga)	Rv1160	mutT2	8-oxo-dGTP diphosphatase
1288698	0	G	SNP	A	123	94	213	98.64	220	Gly457Gly (ggg/ggA)	Rv1161	narG	nitrate reductase subunit alpha
1292102	0	A	SNP	G	102	93	189	99.49	196	Pro346Pro (cca/ccG)	Rv1162	narH	nitrate reductase subunit beta
1293333	0	C	SNP	G	115	118	230	97.9	238	Pro179Arg (ccg/cGg)	Rv1163	narJ	nitrate reductase subunit delta
1299305	0	G	SNP	A	120	114	230	97.1	241	Pro167Leu (ccg/cTg)	Rv1168c	PPE17	PPE family protein PPE17
1306259	0	A	SNP	G	106	83	185	100	189	Ala656Ala (gct/gcC)	Rv1175c	fadH	NADPH dependent 2,4-dienoyl-CoA reductase FadH
1307598	0	C	SNP	G	113	111	223	100	224	Cys210Ser (tgc/tCc)	Rv1175c	fadH	NADPH dependent 2,4-dienoyl-CoA reductase FadH
1313337	1	A	Ins	G	11	41	52	89.66	52
1313338	0	A	SNP	C	12	40	51	100	52
1315191	0	A	SNP	C	108	102	209	100	210	_489Tyr (taa/taC)	Rv1180	pks3	polyketide beta-ketoacyl synthase
1315884	0	G	SNP	A	114	115	222	100	229	Ala217Ala (gcg/gcA)	Rv1181	pks4	polyketide beta-ketoacyl synthase
1317655	0	C	SNP	T	97	104	197	97.57	206	Leu808Leu (ctg/Ttg)	Rv1181	pks4	polyketide beta-ketoacyl synthase
1322741	0	A	SNP	G	109	80	187	95.45	198	Thr408Ala (act/Gct)	Rv1183	mmpL10	transmembrane transport protein MmpL10
1327890	0	G	SNP	A	114	118	228	100	232	Asp472Asp (gac/gaT)	Rv1186c	-	hypothetical protein
1328687	0	G	SNP	C	104	87	188	100	191	Pro207Ala (ccc/Gcc)	Rv1186c	-	hypothetical protein
1329234	0	G	SNP	A	106	127	229	97.49	239	Asp24Asp (gac/gaT)	Rv1186c	-	hypothetical protein
1332899	0	A	SNP	C	84	122	205	93.64	220	Lys270Gln (aaa/Caa)	Rv1189	sigI	ECF RNA polymerase sigma factor SigI
1333669	0	T	SNP	G	91	107	194	95.19	208	Gly230Gly (ggt/ggG)	Rv1190	-	hypothetical protein
1336164	0	C	SNP	T	113	115	225	99.13	230	Pro124Leu (ccg/cTg)	Rv1193	fadD36	fatty-acid--CoA ligase FadD36
1340208	0	G	SNP	A	125	114	235	97.95	244	Arg287Gln (cgg/cAg)	Rv1196	PPE18	PPE family protein PPE18
1342581	0	T	SNP	C	82	8	89	94.74	95	Thr9Ala (acc/Gcc)	Rv1199c	-	insertion sequence element IS1081 transposase
1343264	1	T	Ins	C	94	84	178	92.71	178		Rv1200	-	integral membrane transport protein
1349733	0	G	SNP	C	100	119	219	99.55	220	Glu134Asp (gag/gaC)	Rv1206	fadD6	fatty-acid--CoA ligase FadD6
1351172	0	A	SNP	G	101	86	185	99.47	188
1357308	0	T	SNP	G	104	110	209	98.17	218	Ala106Ala (gca/gcC)	Rv1214c	PE14	PE family protein PE14
1360209	0	T	SNP	C	109	88	192	100	197	Ala531Ala (gca/gcG)	Rv1217c	-	tetronasin ABC transporter integral membrane protein
1361190	0	G	SNP	A	107	118	224	98.25	229	Ser204Ser (agc/agT)	Rv1217c	-	tetronasin ABC transporter integral membrane protein
1361285	0	C	SNP	T	104	109	210	97.71	218	Ala173Thr (gct/Act)	Rv1217c	-	tetronasin ABC transporter integral membrane protein
1362006	0	T	SNP	C	98	87	184	100	185	Gln243Arg (caa/cGa)	Rv1218c	-	tetronasin ABC transporter ATP-binding protein
1364706	0	G	SNP	A	98	106	202	99.03	206	Leu98Leu (ctg/ctA)	Rv1221	sigE	ECF RNA polymerase sigma factor SigE
1365837	1	C	Ins	G	101	102	203	92.27	203
1365837	2	C	Ins	G	101	102	203	92.27	203
1367484	0	T	SNP	G	101	104	205	100	205	Trp8Gly (tgg/Ggg)	Rv1224	tatB	Sec-independent protein translocase protein TatB
1368322	1	C	Ins	G	110	97	207	91.59	207		Rv1225c	-	hypothetical protein
1370852	0	T	SNP	G	101	120	219	96.93	228
1374065	0	T	SNP	C	116	94	205	99.53	211	Ser45Gly (agc/Ggc)	Rv1230c	-	membrane protein
1374201	0	A	SNP	G	98	112	209	95.89	219
1375044	0	C	SNP	G	112	94	200	99.04	208	Ala375Ala (gcg/gcC)	Rv1232c	-	hypothetical protein
1375724	0	A	SNP	C	114	121	228	100	235	Cys149Gly (tgc/Ggc)	Rv1232c	-	hypothetical protein
1382628	0	T	SNP	C	106	93	193	99.5	200	Lys139Glu (aaa/Gaa)	Rv1239c	corA	magnesium and cobalt transport transmembrane protein CorA
1390763	0	C	SNP	T	92	107	195	100	199	Val764Met (gtg/Atg)	Rv1248c	-	multifunctional 2-oxoglutarate dehydrogenase E1 component /2-oxoglutarate dehydrogenase dihydrolipoyllysine-residue succinyltransferase
1393626	0	A	SNP	G	96	103	193	99.5	200	Leu119Leu (ctt/ctC)	Rv1249c	-	membrane protein
1396922	0	T	SNP	C	96	91	187	100	187	Thr773Thr (aca/acG)	Rv1251c	-	hypothetical protein
1406760	1	T	Ins	G	97	101	198	95.65	198		Rv1258c	-	multidrug-efflux transporter
1411210	0	T	SNP	G	107	116	221	99.55	224	Val260Val (gtt/gtG)	Rv1263	amiB2	amidase AmiB
1413130	0	G	Del	GAP	77	97	171	94.05	185
1413148	0	C	SNP	T	87	103	181	99.48	191
1414021	0	C	SNP	T	93	109	200	100	202	Arg607Gln (cgg/cAg)	Rv1266c	pknH	serine/threonine-protein kinase PknH
1440469	0	C	SNP	G	97	107	198	100	204	Pro521Pro (ccc/ccG)	Rv1286	-	bifunctional sulfate adenyltransferase subunit 1 CysN/adenylylsulfate kinase CysC
1445781	0	A	SNP	G	79	104	181	100	183	Ala18Ala (gct/gcC)	Rv1291c	-	hypothetical protein
1446733	0	G	SNP	A	90	103	190	97.47	198	Ala119Thr (gcc/Acc)	Rv1292	argS	arginine--tRNA ligase
1457144	0	C	SNP	T	109	111	219	100	220	Arg194Cys (cgc/Tgc)	Rv1300	hemK	release factor glutamine methyltransferase
1468208	0	A	SNP	C	95	91	182	98.94	188	Leu433Arg (ctg/cGg)	Rv1313c	-	insertion sequence element IS1557 transposase
1468492	0	C	SNP	A	124	113	233	100	237	Leu338Leu (ctg/ctT)	Rv1313c	-	insertion sequence element IS1557 transposase
1471659	0	C	SNP	T	75	97	169	100	172
1472362	0	C	SNP	T	58	54	111	97.39	115		Rvnr01	-	rRNA	streptomycin (SM)		streptomycin (SM)
1477596	0	C	SNP	T	100	86	183	96.88	192	Gly12Gly (ggg/ggA)	Rv1316c	ogt	methylated-DNA--protein-cysteinemethyltransferase
1479085	0	T	SNP	C	111	111	220	100	222	Ile12Val (atc/Gtc)	Rv1317c	alkA	bifunctional regulatory protein/DNA repair enzyme AlkA
1482627	0	T	SNP	C	97	107	201	100	204	Thr531Ala (acg/Gcg)	Rv1320c	-	adenylate cyclase
1484708	0	A	SNP	C	107	101	207	100	208	Ser144Arg (agc/Cgc)	Rv1321	-	endonuclease NucS
1489253	0	G	Del	GAP	27	29	65	88.89	63		Rv1325c	PE_PGRS24	PE-PGRS family protein PE_PGRS24
1489254	0	C	Del	GAP	27	29	65	87.5	64		Rv1325c	PE_PGRS24	PE-PGRS family protein PE_PGRS24
1489255	0	G	Del	GAP	27	29	65	91.8	61		Rv1325c	PE_PGRS24	PE-PGRS family protein PE_PGRS24
1489256	0	C	Del	GAP	27	29	65	87.5	64		Rv1325c	PE_PGRS24	PE-PGRS family protein PE_PGRS24
1489257	0	C	Del	GAP	27	28	64	85.94	64		Rv1325c	PE_PGRS24	PE-PGRS family protein PE_PGRS24
1489258	0	A	Del	GAP	27	28	64	90.16	61		Rv1325c	PE_PGRS24	PE-PGRS family protein PE_PGRS24
1489259	0	C	Del	GAP	27	28	64	84.62	65		Rv1325c	PE_PGRS24	PE-PGRS family protein PE_PGRS24
1489260	0	C	Del	GAP	27	28	64	83.33	66		Rv1325c	PE_PGRS24	PE-PGRS family protein PE_PGRS24
1489261	0	G	Del	GAP	27	28	64	84.62	65		Rv1325c	PE_PGRS24	PE-PGRS family protein PE_PGRS24
1489262	0	T	Del	GAP	27	28	64	87.3	63		Rv1325c	PE_PGRS24	PE-PGRS family protein PE_PGRS24
1489263	0	T	Del	GAP	27	28	65	88.71	62		Rv1325c	PE_PGRS24	PE-PGRS family protein PE_PGRS24
1489264	0	G	Del	GAP	27	28	65	88.71	62		Rv1325c	PE_PGRS24	PE-PGRS family protein PE_PGRS24
1489265	0	A	Del	GAP	27	28	65	87.3	63		Rv1325c	PE_PGRS24	PE-PGRS family protein PE_PGRS24
1489266	0	A	Del	GAP	27	28	65	93.22	59		Rv1325c	PE_PGRS24	PE-PGRS family protein PE_PGRS24
1489267	0	G	Del	GAP	27	28	65	90.16	61		Rv1325c	PE_PGRS24	PE-PGRS family protein PE_PGRS24
1489268	0	C	Del	GAP	27	28	65	87.3	63		Rv1325c	PE_PGRS24	PE-PGRS family protein PE_PGRS24
1489269	0	C	Del	GAP	27	28	65	87.3	63		Rv1325c	PE_PGRS24	PE-PGRS family protein PE_PGRS24
1489270	0	T	Del	GAP	27	28	65	90.16	61		Rv1325c	PE_PGRS24	PE-PGRS family protein PE_PGRS24
1489271	0	G	Del	GAP	27	28	65	88.71	62		Rv1325c	PE_PGRS24	PE-PGRS family protein PE_PGRS24
1489272	0	G	Del	GAP	27	26	64	85.48	62		Rv1325c	PE_PGRS24	PE-PGRS family protein PE_PGRS24
1489273	0	C	Del	GAP	27	25	64	82.54	63		Rv1325c	PE_PGRS24	PE-PGRS family protein PE_PGRS24
1490905	0	A	SNP	G	115	99	210	99.07	216	Ser470Pro (tct/Cct)	Rv1326c	glgB	1,4-alpha-glucan branching protein
1498951	0	G	SNP	T	113	105	215	100	218	Thr80Lys (acg/aAg)	Rv1329c	dinG	ATP-dependent helicase DinG
1499274	0	C	SNP	G	103	99	199	99.51	203	Gly429Ala (ggc/gCc)	Rv1330c	pncB1	nicotinic acid phosphoribosyltransferase PncB1
1501700	0	G	SNP	A	108	123	220	100	231	Val34Val (gtg/gtA)	Rv1333	-	hydrolase
1518365	0	C	SNP	T	105	106	204	99.06	213	Val45Val (gtc/gtT)	Rv1351	-	hypothetical protein
1523703	0	G	Del	GAP	101	99	199	95.69	209		Rv1355c	moeY	molybdopterin biosynthesis protein MoeY
1523817	0	C	SNP	T	91	104	194	96.06	203	Arg72Arg (cgg/cgA)	Rv1355c	moeY	molybdopterin biosynthesis protein MoeY
1526311	0	G	SNP	T	88	89	174	98.33	180
1526819	0	C	SNP	A	93	92	183	100	185	Arg70Arg (cgg/Agg)	Rv1358	-	transcriptional regulator
1529134	0	C	Del	GAP	93	103	194	97.51	201		Rv1358	-	transcriptional regulator
1529135	0	G	Del	GAP	93	103	194	97.03	202		Rv1358	-	transcriptional regulator
1529136	0	A	Del	GAP	93	103	194	98	200		Rv1358	-	transcriptional regulator
1533241	0	G	SNP	C	92	95	182	96.89	193	Thr131Thr (acc/acG)	Rv1361c	PPE19	PPE family protein PPE19
1533583	0	G	SNP	A	98	82	176	97.3	185	Tyr17Tyr (tac/taT)	Rv1361c	PPE19	PPE family protein PPE19
1536251	0	G	SNP	T	93	111	202	100	204	Ala465Glu (gcg/gAg)	Rv1364c	-	sigma factor regulatory protein
1540141	0	T	SNP	C	86	90	176	100	176	Ile169Val (atc/Gtc)	Rv1367c	-	hypothetical protein
1541798	0	C	SNP	T	81	95	171	98.32	179	Ala260Val (gcg/gTg)	Rv1368	lprF	lipoprotein LprF
1544255	0	C	SNP	T	101	86	182	100	187	Arg299Arg (cgc/cgT)	Rv1371	-	membrane protein
1546703	0	C	SNP	T	91	105	196	100	196	Pro231Leu (ccg/cTg)	Rv1373	-	glycolipid sulfotransferase
1547125	0	T	SNP	C	106	76	179	100	182	Thr136Ala (aca/Gca)	Rv1374c	-	hypothetical protein
1552547	0	G	SNP	A	94	94	186	100	188	Arg37Trp (cgg/Tgg)	Rv1378c	-	hypothetical protein
1556787	0	T	SNP	C	106	105	206	96.35	219	Ser273Pro (tcg/Ccg)	Rv1383	carA	carbamoyl-phosphate synthase small subunit
1561939	0	G	SNP	C	91	106	195	95.63	206	Glu57Asp (gag/gaC)	Rv1387	PPE20	PPE family protein PPE20
1563717	0	C	SNP	T	93	114	205	99.52	208	Val8Val (gtc/gtT)	Rv1388	mihF	integration host factor MihF
1570566	0	C	SNP	A	121	107	225	99.56	229	Arg135Leu (cgg/cTg)	Rv1394c	cyp132	cytochrome P450 Cyp132
1573660	0	T	SNP	G	113	102	209	100	215	Arg66Ser (aga/agC)	Rv1396c	PE_PGRS25	PE-PGRS family protein PE_PGRS25
1576481	0	T	SNP	G	105	95	200	96.15	208	Thr106Pro (acc/Ccc)	Rv1400c	lipI	lipase
1576527	0	G	SNP	T	113	93	200	96.26	214	Phe90Leu (ttc/ttA)	Rv1400c	lipI	lipase
1577241	0	G	SNP	A	112	83	193	97.5	200	Pro104Pro (ccg/ccA)	Rv1401	-	membrane protein
1588899	0	G	SNP	T	84	92	174	100	176	Ala111Ala (gcg/gcT)	Rv1412	ribC	riboflavin synthase
1593331	0	G	SNP	A	100	96	192	98.99	198
1594906	0	G	SNP	A	95	100	187	97.99	199	Val289Ile (gtc/Atc)	Rv1420	uvrC	excinuclease ABC subunit UvrC
1595342	0	T	SNP	C	107	89	194	99.49	197	Val434Ala (gtg/gCg)	Rv1420	uvrC	excinuclease ABC subunit UvrC
1606673	0	G	SNP	T	99	100	190	100	199	Ala96Ala (gcg/gcT)	Rv1430	PE16	PE family protein PE16
1608276	0	A	SNP	C	109	104	210	99.53	214	Asn65Thr (aac/aCc)	Rv1431	-	hypothetical protein
1609840	0	A	SNP	G	97	94	187	100	191	Pro586Pro (cca/ccG)	Rv1431	-	hypothetical protein
1612624	1	T	Ins	A	94	57	151	79.06	151		Rv1435c	-	hypothetical protein
1612624	2	T	Ins	T	94	57	151	79.06	151		Rv1435c	-	hypothetical protein
1612624	3	T	Ins	C	93	57	150	78.53	151		Rv1435c	-	hypothetical protein
1612624	4	T	Ins	G	94	56	150	78.53	151		Rv1435c	-	hypothetical protein
1612624	5	T	Ins	G	94	57	151	79.06	151		Rv1435c	-	hypothetical protein
1612624	6	T	Ins	T	94	57	151	79.06	151		Rv1435c	-	hypothetical protein
1612624	7	T	Ins	A	94	57	151	79.06	151		Rv1435c	-	hypothetical protein
1612624	8	T	Ins	C	92	57	149	78.01	151		Rv1435c	-	hypothetical protein
1612624	9	T	Ins	C	93	57	150	78.53	151		Rv1435c	-	hypothetical protein
1612624	10	T	Ins	G	94	57	151	79.06	151		Rv1435c	-	hypothetical protein
1612624	11	T	Ins	G	92	57	149	78.01	151		Rv1435c	-	hypothetical protein
1612624	12	T	Ins	T	94	57	151	79.06	151		Rv1435c	-	hypothetical protein
1612624	13	T	Ins	G	94	57	151	79.06	151		Rv1435c	-	hypothetical protein
1612624	14	T	Ins	C	93	57	150	78.53	151		Rv1435c	-	hypothetical protein
1612624	15	T	Ins	G	94	57	151	79.06	151		Rv1435c	-	hypothetical protein
1612624	16	T	Ins	C	92	57	149	78.01	151		Rv1435c	-	hypothetical protein
1612624	17	T	Ins	C	94	57	151	79.06	151		Rv1435c	-	hypothetical protein
1612624	18	T	Ins	A	94	57	151	79.06	151		Rv1435c	-	hypothetical protein
1612624	19	T	Ins	G	93	57	150	78.53	151		Rv1435c	-	hypothetical protein
1612624	20	T	Ins	G	94	57	151	79.06	151		Rv1435c	-	hypothetical protein
1612624	21	T	Ins	G	93	57	150	78.53	151		Rv1435c	-	hypothetical protein
1613035	0	T	SNP	C	119	88	206	100	207
1616061	0	C	SNP	T	108	105	209	97.71	218	Ser166Ser (agc/agT)	Rv1438	tpi	triosephosphate isomerase
1617302	0	G	SNP	T	90	99	185	98.44	192	Leu29Ile (ctt/Att)	Rv1439c	-	hypothetical protein
1618978	0	T	SNP	C	130	90	215	99.55	221	Asp236Gly (gat/gGt)	Rv1441c	PE_PGRS26	PE-PGRS family protein PE_PGRS26
1619110	0	C	Del	GAP	72	73	148	75.13	193		Rv1441c	PE_PGRS26	PE-PGRS family protein PE_PGRS26
1619111	0	C	Del	GAP	72	73	148	75.13	193		Rv1441c	PE_PGRS26	PE-PGRS family protein PE_PGRS26
1619112	0	G	Del	GAP	72	73	148	76.72	189		Rv1441c	PE_PGRS26	PE-PGRS family protein PE_PGRS26
1619113	0	G	Del	GAP	72	73	148	77.13	188		Rv1441c	PE_PGRS26	PE-PGRS family protein PE_PGRS26
1619114	0	C	Del	GAP	72	73	148	77.13	188		Rv1441c	PE_PGRS26	PE-PGRS family protein PE_PGRS26
1619115	0	G	Del	GAP	72	72	148	95.36	151		Rv1441c	PE_PGRS26	PE-PGRS family protein PE_PGRS26
1619116	0	C	Del	GAP	72	72	148	95.36	151		Rv1441c	PE_PGRS26	PE-PGRS family protein PE_PGRS26
1619117	0	C	Del	GAP	72	72	148	94.74	152		Rv1441c	PE_PGRS26	PE-PGRS family protein PE_PGRS26
1619118	0	G	Del	GAP	72	72	148	96	150		Rv1441c	PE_PGRS26	PE-PGRS family protein PE_PGRS26
1620181	0	C	SNP	G	111	102	209	97.26	219	Leu131Val (ctc/Gtc)	Rv1442	bisC	biotin sulfoxide reductase BisC
1624791	0	C	SNP	G	112	91	198	100	203	Arg192Pro (cga/cCa)	Rv1446c	opcA	OXPP cycle protein OpcA
1625332	1	C	Ins	G	73	80	153	83.15	154		Rv1446c	opcA	OXPP cycle protein OpcA
1625332	2	C	Ins	G	73	81	154	83.7	154		Rv1446c	opcA	OXPP cycle protein OpcA
1625332	3	C	Ins	T	73	80	153	83.15	154		Rv1446c	opcA	OXPP cycle protein OpcA
1627351	0	T	SNP	C	117	102	216	100	219	Thr244Ala (acc/Gcc)	Rv1448c	tal	transaldolase
1630148	0	A	SNP	C	96	114	208	100	210	Tyr18Asp (tac/Gac)	Rv1449c	tkt	transketolase
1634609	0	C	SNP	T	20	7	27	100	27	Ala7Thr (gcc/Acc)	Rv1450c	PE_PGRS27	PE-PGRS family protein PE_PGRS27
1634610	0	C	SNP	T	19	7	26	100	26	Val6Val (gtg/gtA)	Rv1450c	PE_PGRS27	PE-PGRS family protein PE_PGRS27
1636172	1	T	Ins	C	80	18	98	79.67	98		Rv1452c	PE_PGRS28	PE-PGRS family protein PE_PGRS28
1636172	2	T	Ins	C	80	18	98	79.67	98		Rv1452c	PE_PGRS28	PE-PGRS family protein PE_PGRS28
1636172	3	T	Ins	G	80	18	98	79.67	98		Rv1452c	PE_PGRS28	PE-PGRS family protein PE_PGRS28
1636826	0	C	SNP	A	107	142	243	98.81	252	Gly468Gly (ggg/ggT)	Rv1452c	PE_PGRS28	PE-PGRS family protein PE_PGRS28
1638364	0	C	SNP	T	94	99	190	87.73	220
1639594	0	C	SNP	A	106	106	210	100	212	Pro405Gln (cca/cAa)	Rv1453	-	transcriptional activator protein
1643864	0	T	SNP	C	90	102	187	97.46	197	Thr133Ala (acc/Gcc)	Rv1458c	-	antibiotic ABC transporter ATP-binding protein
1645802	0	T	SNP	C	84	110	187	99.49	195	Lys113Glu (aaa/Gaa)	Rv1459c	-	alpha-(1->6)-mannopyranosyltransferase
1647436	0	G	SNP	A	83	89	170	98.85	174	Val150Ile (gta/Ata)	Rv1461	-	hypothetical protein
1650072	0	A	SNP	G	91	92	178	100	183	Asn183Asp (aac/Gac)	Rv1462	-	hypothetical protein
1650265	0	T	SNP	C	84	81	161	97.06	170	Val247Ala (gtg/gCg)	Rv1462	-	hypothetical protein
1651308	0	A	SNP	G	93	82	172	96.15	182	Glu198Gly (gaa/gGa)	Rv1463	-	ABC transporter ATP-binding protein
1654730	0	T	SNP	G	110	103	210	96.38	221	Lys258Thr (aag/aCg)	Rv1467c	fadE15	acyl-CoA dehydrogenase FadE15
1669158	0	T	SNP	C	93	107	196	96.15	208
1676290	0	C	SNP	A	96	100	194	100	196	Lys198Asn (aag/aaT)	Rv1486c	-	hypothetical protein
1678706	0	A	SNP	C	88	132	217	95.24	231	Lys52Thr (aag/aCg)	Rv1489	-	hypothetical protein
1679643	0	A	SNP	G	72	82	151	95.06	162	Ile108Val (atc/Gtc)	Rv1490	-	membrane protein
1688064	0	A	SNP	G	103	104	206	94.95	218	Met42Val (atg/Gtg)	Rv1497	lipL	esterase LipL
1688300	0	T	SNP	C	109	100	204	99.52	210	Phe120Phe (ttt/ttC)	Rv1497	lipL	esterase LipL
1689349	0	C	SNP	T	104	106	205	99.53	211	Arg191His (cgc/cAc)	Rv1498c	-	methyltransferase
1692141	0	A	SNP	C	81	77	155	100	158	Ile84Ile (ata/atC)	Rv1501	-	hypothetical protein
1693561	0	A	SNP	G	99	101	197	100	200	Tyr213Cys (tac/tGc)	Rv1502	-	hypothetical protein
1695037	0	G	SNP	A	95	84	176	94.71	189
1695796	0	C	SNP	T	93	112	199	95.35	215	Ala51Thr (gcc/Acc)	Rv1505c	-	hypothetical protein
1696672	0	A	Del	GAP	88	71	159	92.44	172
1697896	0	C	SNP	T	94	115	206	98.58	212
1698911	0	G	SNP	A	93	76	168	100	169	Gly328Gly (ggc/ggT)	Rv1508c	-	membrane protein
1699849	0	G	SNP	A	104	109	210	100	213	Pro16Ser (ccg/Tcg)	Rv1508c	-	membrane protein
1701215	0	C	SNP	T	98	67	160	94.29	175
1706119	0	T	SNP	C	96	90	185	100	186	Ser159Ser (tca/tcG)	Rv1514c	-	glycosyltransferase
1706685	0	C	SNP	A	103	91	188	97.98	198	Gly281Val (gga/gTa)	Rv1515c	-	hypothetical protein
1709432	0	C	SNP	T	75	105	176	100	180	Leu188Phe (ctc/Ttc)	Rv1517	-	hypothetical protein
1711670	0	C	SNP	T	117	85	202	97.12	208	Arg215Cys (cgc/Tgc)	Rv1520	-	sugar transferase
1713192	0	A	SNP	G	103	80	172	100	183	Val297Val (gta/gtG)	Rv1521	fadD25	fatty-acid--CoA ligase FadD25
1716472	0	A	SNP	G	92	104	191	99.49	197	Ser381Pro (tcc/Ccc)	Rv1522c	mmpL12	transmembrane transport protein MmpL12
1722200	0	C	SNP	G	97	97	190	96.04	202	Val2070Val (gtg/gtC)	Rv1527c	pks5	polyketide synthase
1722228	0	A	SNP	C	92	105	192	97.04	203	Leu2061Arg (ctg/cGg)	Rv1527c	pks5	polyketide synthase
1728603	0	C	SNP	T	109	95	197	96.68	211
1728837	0	A	SNP	G	90	110	198	100	200
1733134	0	C	SNP	T	96	89	183	95.36	194	Gln139Gln (cag/caA)	Rv1532c	-	hypothetical protein
1733325	0	C	SNP	G	105	105	210	94.59	222	Ala76Pro (gct/Cct)	Rv1532c	-	hypothetical protein
1738011	0	G	SNP	A	126	115	241	98.37	245	Gly498Asp (ggc/gAc)	Rv1536	ileS	isoleucine--tRNA ligase
1739559	0	T	SNP	C	109	117	222	99.12	228	Ile1014Thr (atc/aCc)	Rv1536	ileS	isoleucine--tRNA ligase
1741352	0	C	SNP	T	108	103	210	99.06	213	Gly281Ser (ggc/Agc)	Rv1538c	ansA	L-aparaginase
1752561	0	T	SNP	C	94	91	182	100	185	Asp258Gly (gac/gGc)	Rv1548c	PPE21	PPE family protein PPE21
1753483	0	T	SNP	C	102	81	178	97.34	188
1753519	1	G	Ins	C	57	83	140	86.96	141
1756359	0	G	Del	GAP	98	103	200	96.63	208		Rv1551	plsB1	acyltransferase PlsB
1759252	0	G	SNP	T	105	101	204	100	206	Ser524Ser (tcg/tcT)	Rv1552	frdA	fumarate reductase flavoprotein subunit		phylo (not 4,9)
1760292	0	A	SNP	G	108	111	215	99.55	220	Met40Val (atg/Gtg)	Rv1554	frdC	fumarate reductase membrane anchor subunit
1774659	0	C	SNP	T	78	74	148	94.41	161
1778430	0	T	SNP	C	117	101	213	100	218	Met191Thr (atg/aCg)	Rv1570	bioD	ATP-dependent dethiobiotin synthetase BioD
1789564	0	C	SNP	T	199	174	360	99.2	376	Arg91Arg (cgg/cgA)	Rv1588c	-	hypothetical protein
1789565	0	C	SNP	A	194	171	362	98.12	372	Arg91Leu (cgg/cTg)	Rv1588c	-	hypothetical protein
1789650	0	C	SNP	T	161	153	306	77.53	405	Ala63Thr (gcc/Acc)	Rv1588c	-	hypothetical protein
1789654	0	A	SNP	G	163	150	310	78.05	401	Leu61Leu (ctt/ctC)	Rv1588c	-	hypothetical protein
1792777	0	T	SNP	C	71	89	160	98.77	162	Ile322Val (att/Gtt)	Rv1592c	-	hypothetical protein
1792778	0	T	SNP	C	74	90	162	98.8	166	Glu321Glu (gaa/gaG)	Rv1592c	-	hypothetical protein
1798355	0	G	SNP	A	100	91	186	100	191	Gly21Asp (ggt/gAt)	Rv1597	-	hypothetical protein
1803265	0	G	SNP	A	102	96	194	100	198	Ser201Asn (agc/aAc)	Rv1602	hisH	imidazole glycerol phosphate synthase subunit HisH
1804409	0	C	SNP	A	110	103	213	100	213	Pro124Gln (cca/cAa)	Rv1604	impA	inositol-monophosphatase ImpA
1811375	0	G	SNP	T	109	105	210	100	214	Gly83Gly (ggg/ggT)	Rv1612	trpB	tryptophan synthase subunit beta
1817976	0	A	SNP	T	98	95	184	100	193	His121Leu (cac/cTc)	Rv1618	tesB1	acyl-CoA thioesterase TesB
1831220	0	A	SNP	C	87	78	162	98.8	167	Thr186Pro (acc/Ccc)	Rv1629	polA	DNA polymerase I
1831226	0	A	SNP	G	91	82	172	98.86	175	Arg188Gly (agg/Ggg)	Rv1629	polA	DNA polymerase I
1831288	0	C	SNP	T	95	89	183	98.4	187	Pro208Pro (ccc/ccT)	Rv1629	polA	DNA polymerase I
1834177	0	A	SNP	C	84	92	170	95.65	184	Arg212Arg (cga/cgC)	Rv1630	rpsA	30S ribosomal protein S1		phylo (Beijing, 2)	pyrazinamide (PZA)
1836286	0	G	SNP	C	124	128	252	100	252
1839759	0	G	SNP	C	121	108	223	99.57	230	Gly198Arg (ggg/Cgg)	Rv1634	-	multidrug-efflux transporter
1847919	0	C	SNP	G	114	108	220	100	222	Thr180Thr (acg/acC)	Rv1639c	-	hypothetical protein
1849051	0	C	SNP	T	122	98	215	98.21	224	Pro995Pro (ccg/ccA)	Rv1640c	lysX	bifunctional lysine--tRNA ligase/phosphatidylglycerol lysyltransferase
1849609	0	T	SNP	C	116	105	221	99.1	223	Arg809Arg (cga/cgG)	Rv1640c	lysX	bifunctional lysine--tRNA ligase/phosphatidylglycerol lysyltransferase
1849934	0	A	SNP	G	129	105	231	97.5	240	Ile701Thr (att/aCt)	Rv1640c	lysX	bifunctional lysine--tRNA ligase/phosphatidylglycerol lysyltransferase
1854300	0	T	SNP	C	112	119	230	100	231	Leu232Pro (ctg/cCg)	Rv1644	tsnR	23S rRNA methyltransferase TsnR
1856777	0	G	SNP	C	87	81	166	98.82	170	Ala2Pro (gcg/Ccg)	Rv1647	-	adenylate cyclase
1859559	0	C	SNP	A	99	99	196	99.5	199	Ala276Asp (gcc/gAc)	Rv1649	pheS	phenylalanine--tRNA ligase subunit alpha
1877267	0	A	SNP	C	82	102	182	94.85	194	Gln655Pro (cag/cCg)	Rv1661	pks7	polyketide synthase
1877744	0	A	SNP	C	115	114	225	97.86	234	Glu814Ala (gaa/gCa)	Rv1661	pks7	polyketide synthase
1885385	0	T	SNP	G	92	104	194	99.49	197	Leu1228Val (ttg/Gtg)	Rv1662	pks8	polyketide synthase
1885772	0	G	SNP	A	104	119	220	100	223	Ala1357Thr (gcc/Acc)	Rv1662	pks8	polyketide synthase
1886773	0	G	SNP	A	97	96	192	92.34	209	Gly88Arg (ggg/Agg)	Rv1663	pks17	polyketide synthase
1887060	0	C	SNP	G	124	100	221	97.39	230	Thr183Thr (acc/acG)	Rv1663	pks17	polyketide synthase
1888373	0	T	SNP	C	90	92	175	98.91	184	Ala116Ala (gct/gcC)	Rv1664	pks9	polyketide synthase
1892017	0	T	SNP	C	118	88	201	97.63	211	His264His (cat/caC)	Rv1665	pks11	chalcone synthase
1894300	1	G	Ins	G	79	77	156	82.11	156
1894300	2	G	Ins	T	79	77	156	82.11	156
1894300	3	G	Ins	C	78	75	153	80.53	154
1894300	4	G	Ins	T	78	76	154	81.05	154
1894300	5	G	Ins	T	78	76	154	81.05	154
1894300	6	G	Ins	G	78	75	153	80.53	153
1894300	7	G	Ins	C	78	75	153	80.53	153
1894300	8	G	Ins	C	78	75	153	80.53	153
1894300	9	G	Ins	G	78	75	153	80.53	153
1894300	10	G	Ins	C	78	74	152	80	153
1894422	0	A	SNP	G	101	98	196	100	199
1897608	0	C	SNP	T	112	105	212	96.02	226	Leu200Leu (ttg/ttA)	Rv1672c	-	integral membrane transport protein
1901493	0	T	SNP	C	107	109	214	100	216	Ser149Ser (agt/agC)	Rv1676	-	hypothetical protein
1902337	0	A	SNP	C	105	104	203	97.66	214
1906078	0	A	SNP	G	90	74	160	97.04	169	Thr277Ala (acc/Gcc)	Rv1681	moeX	molybdopterin biosynthesis protein MoeX
1907296	0	G	SNP	C	98	139	237	100	237	Ala298Ala (gcg/gcC)	Rv1682	-	hypothetical protein
1916137	0	A	SNP	G	103	88	185	98.96	193	Leu63Leu (cta/ctG)	Rv1691	-	hypothetical protein
1917972	0	A	SNP	G	129	103	229	100	232	Leu11Leu (cta/ctG)	Rv1694	tlyA	16S/23S rRNA (cytidine-2'-O)-methyltransferase TlyA			capreomycin (CPR)
1924008	0	G	SNP	A	101	118	216	97.77	224	Pro60Pro (ccg/ccA)	Rv1699	pyrG	CTP synthase
1927734	0	A	SNP	G	100	88	186	94.47	199	Leu281Pro (ctg/cCg)	Rv1702c	-	hypothetical protein
1931179	0	C	SNP	A	98	92	185	100	190	Arg93Leu (cgg/cTg)	Rv1704c	cycA	D-serine/alanine/glycine transporter protein CycA
1931718	0	G	SNP	C	112	100	210	100	212	Leu313Val (ctg/Gtg)	Rv1705c	PPE22	PPE family protein PPE22
1933988	0	G	SNP	A	100	90	188	100	190
1944107	0	A	SNP	G	123	122	242	99.59	246	Ser178Gly (agt/Ggt)	Rv1716	-	hypothetical protein
1944402	0	T	SNP	C	111	120	228	99.57	232	Val276Ala (gtc/gCc)	Rv1716	-	hypothetical protein
1950767	0	T	SNP	C	103	108	209	100	211	Lys95Lys (aaa/aaG)	Rv1724c	-	hypothetical protein
1955761	0	G	Del	GAP	91	80	169	92.93	184		Rv1730c	-	penicillin-binding protein
1955762	0	A	Del	GAP	91	80	169	97.71	175		Rv1730c	-	penicillin-binding protein
1955763	0	A	Del	GAP	91	80	169	97.71	175		Rv1730c	-	penicillin-binding protein
1955914	0	C	Del	GAP	68	52	120	94.49	127		Rv1730c	-	penicillin-binding protein
1955915	0	C	Del	GAP	68	52	120	96.77	124		Rv1730c	-	penicillin-binding protein
1955916	0	G	Del	GAP	68	52	120	96	125		Rv1730c	-	penicillin-binding protein
1955917	0	G	Del	GAP	68	52	120	96	125		Rv1730c	-	penicillin-binding protein
1955918	0	A	Del	GAP	68	52	120	96	125		Rv1730c	-	penicillin-binding protein
1955919	0	A	Del	GAP	68	52	120	96	125		Rv1730c	-	penicillin-binding protein
1955920	0	G	Del	GAP	68	52	120	95.24	126		Rv1730c	-	penicillin-binding protein
1955921	0	T	Del	GAP	67	52	119	94.44	126		Rv1730c	-	penicillin-binding protein
1955922	0	C	Del	GAP	67	52	119	94.44	126		Rv1730c	-	penicillin-binding protein
1955923	0	G	Del	GAP	67	52	119	94.44	126		Rv1730c	-	penicillin-binding protein
1955924	0	A	Del	GAP	67	52	119	95.2	125		Rv1730c	-	penicillin-binding protein
1955925	0	T	Del	GAP	67	52	119	94.44	126		Rv1730c	-	penicillin-binding protein
1955926	0	G	Del	GAP	68	52	120	95.24	126		Rv1730c	-	penicillin-binding protein
1955927	0	A	Del	GAP	68	52	120	95.24	126		Rv1730c	-	penicillin-binding protein
1955928	0	C	Del	GAP	68	52	120	95.24	126		Rv1730c	-	penicillin-binding protein
1955929	0	C	Del	GAP	68	52	120	95.24	126		Rv1730c	-	penicillin-binding protein
1955930	0	G	Del	GAP	68	52	120	95.24	126		Rv1730c	-	penicillin-binding protein
1955931	0	T	Del	GAP	68	52	120	95.24	126		Rv1730c	-	penicillin-binding protein
1955932	0	T	Del	GAP	68	52	120	95.24	126		Rv1730c	-	penicillin-binding protein
1955933	0	G	SNP	T	68	54	121	93.85	130	Thr438Lys (aca/aAa)	Rv1730c	-	penicillin-binding protein
1955941	0	G	SNP	C	100	80	175	96.26	187	Asp435Glu (gac/gaG)	Rv1730c	-	penicillin-binding protein
1960284	0	C	SNP	A	114	94	206	100	208	Gln68His (cag/caT)	Rv1733c	-	transmembrane protein
1961735	0	A	SNP	G	107	96	199	96.21	211	Ala18Ala (gct/gcC)	Rv1735c	-	membrane protein
1963829	0	G	SNP	C	78	84	155	100	162	Arg120Gly (cgc/Ggc)	Rv1736c	narX	nitrate reductase-like protein NarX
1967026	0	C	SNP	T	90	99	183	95.94	197	Ala204Ala (gcg/gcA)	Rv1739c	-	sulfate ABC transporter permease
1967237	0	C	SNP	A	103	103	202	100	206	Arg134Leu (cga/cTa)	Rv1739c	-	sulfate ABC transporter permease
1967543	0	C	SNP	A	89	106	191	95.59	204	Gly32Val (ggc/gTc)	Rv1739c	-	sulfate ABC transporter permease
1971725	0	G	SNP	C	99	118	213	100	217	Arg89Arg (cgc/cgG)	Rv1745c	idi	isopentenyl-diphosphate delta-isomerase
1980652	0	G	SNP	T	99	92	191	98.96	193	Pro344Pro (ccg/ccT)	Rv1751	-	oxidoreductase
1983291	0	C	SNP	T	68	69	135	93.84	146	Pro495Pro (ccg/ccA)	Rv1753c	PPE24	PPE family protein PPE24
1983313	0	T	SNP	G	79	87	164	100	166	Asn488Thr (aac/aCc)	Rv1753c	PPE24	PPE family protein PPE24
1990897	0	C	SNP	A	4	5	9	75	12	Ala561Ser (gcc/Tcc)	Rv1759c	wag22	PE-PGRS family protein Wag22
1998063	0	T	SNP	A	32	51	82	93.26	89	Glu151Asp (gaa/gaT)	Rv1765c	-	hypothetical protein
1998122	0	G	SNP	A	34	38	69	97.3	74	Leu132Leu (ctg/Ttg)	Rv1765c	-	hypothetical protein
1998141	0	G	SNP	C	35	34	67	95.83	72	Gly125Gly (ggc/ggG)	Rv1765c	-	hypothetical protein
1998300	0	T	SNP	C	27	40	67	95.71	70	Ser72Ser (tca/tcG)	Rv1765c	-	hypothetical protein
2001426	0	C	SNP	T	96	111	198	93.67	221	Gly271Gly (ggc/ggT)	Rv1768	PE_PGRS31	PE-PGRS family protein PE_PGRS31
2003105	0	C	SNP	T	107	109	213	98.18	220	Phe160Phe (ttc/ttT)	Rv1769	-	hypothetical protein
2003827	0	A	SNP	C	110	81	190	99.48	192	Asp401Ala (gac/gCc)	Rv1769	-	hypothetical protein
2009291	0	C	Del	GAP	107	91	195	92.96	213		Rv1775	-	hypothetical protein
2009848	0	C	SNP	G	102	109	210	97.24	217	Ser226Cys (tcc/tGc)	Rv1775	-	hypothetical protein
2010614	0	G	SNP	A	99	110	203	99.52	210
2011458	1	T	Ins	G	84	75	159	91.91	160		Rv1777	cyp144	cytochrome P450 Cyp144
2011458	2	T	Ins	G	84	76	160	92.49	160		Rv1777	cyp144	cytochrome P450 Cyp144
2022868	0	T	SNP	C	85	116	200	100	201	Ser1204Ser (agt/agC)	Rv1783	eccC5	ESX-5 type VII secretion system protein EccC5
2023628	0	C	SNP	G	94	123	215	100	217	Gly334Ala (gga/gCa)	Rv1785c	cyp143	cytochrome P450 Cyp143
2032848	0	C	SNP	T	109	89	196	95.19	208	Ile203Ile (atc/atT)	Rv1795	eccD5	ESX-5 type VII secretion system protein EccD
2044456	0	T	SNP	G	106	108	214	96.4	222	Leu358Arg (ctg/cGg)	Rv1802	PPE30	PPE family protein PPE30
2045310	0	A	SNP	G	92	115	203	100	207	Ile511Ile (att/atC)	Rv1803c	PE_PGRS32	PE-PGRS family protein PE_PGRS32
2049065	0	T	SNP	C	104	111	214	99.54	216
2049097	0	G	SNP	C	104	106	207	99.53	211
2050822	0	G	SNP	C	103	101	202	100	204	Gly301Ala (gga/gCa)	Rv1808	PPE32	PPE family protein PPE32
2051746	0	T	SNP	C	89	113	201	100	202	Ala155Ala (gct/gcC)	Rv1809	PPE33	PPE family protein PPE33
2052035	0	G	SNP	T	95	95	189	99.48	191	Val252Leu (gtg/Ttg)	Rv1809	PPE33	PPE family protein PPE33
2055271	0	A	SNP	G	96	107	199	100	203	Leu30Pro (cta/cCa)	Rv1812c	-	dehydrogenase
2057774	0	A	SNP	T	112	90	200	100	202	Ile83Phe (atc/Ttc)	Rv1815	-	hypothetical protein
2061535	0	G	Del	GAP	91	94	173	87.68	211		Rv1818c	PE_PGRS33	PE-PGRS family protein PE_PGRS33
2061958	0	A	SNP	G	78	91	156	98.26	172	Ala239Ala (gct/gcC)	Rv1818c	PE_PGRS33	PE-PGRS family protein PE_PGRS33
2067684	0	G	SNP	A	95	88	181	95.81	191	Val410Met (gtg/Atg)	Rv1821	secA2	protein translocase subunit SecA
2069771	0	C	SNP	A	103	79	181	95.29	191	Gln24Lys (cag/Aag)	Rv1823	-	hypothetical protein
2072313	0	C	SNP	A	102	75	173	97.79	181	Thr121Lys (aca/aAa)	Rv1826	gcvH	glycine cleavage system protein H
2074754	0	C	SNP	T	110	76	184	100	186
2078246	0	C	SNP	G	93	76	168	96.57	175	Gly790Gly (ggc/ggG)	Rv1832	gcvB	glycine dehydrogenase
2082053	0	A	SNP	G	100	107	206	97.18	213	Cys179Arg (tgc/Cgc)	Rv1835c	-	serine esterase
2086672	0	C	SNP	T	99	85	176	98.4	187	Gly104Ser (ggt/Agt)	Rv1837c	glcB	malate synthase
2094912	0	C	Del	GAP	82	68	151	90.91	165		Rv1844c	gnd1	6-phosphogluconate dehydrogenase
2094913	0	A	Del	GAP	82	68	151	90.91	165		Rv1844c	gnd1	6-phosphogluconate dehydrogenase
2094914	0	G	Del	GAP	82	68	151	92.02	163		Rv1844c	gnd1	6-phosphogluconate dehydrogenase
2094915	0	C	Del	GAP	82	68	151	93.17	161		Rv1844c	gnd1	6-phosphogluconate dehydrogenase
2094916	0	G	Del	GAP	82	68	151	93.17	161		Rv1844c	gnd1	6-phosphogluconate dehydrogenase
2094917	0	T	Del	GAP	82	68	151	94.34	159		Rv1844c	gnd1	6-phosphogluconate dehydrogenase
2095716	0	C	SNP	T	89	80	169	96.02	176	Ala151Ala (gcg/gcA)	Rv1845c	blaR	sensor-transducer protein BlaR
2096186	0	A	SNP	G	105	101	204	100	206	Thr138Thr (act/acC)	Rv1846c	blaI	transcriptional repressor BlaI
2097270	0	C	SNP	T	95	88	183	96.83	189	Arg132Trp (cgg/Tgg)	Rv1847	-	esterase
2108141	0	T	SNP	C	94	107	199	100	201	Phe136Leu (ttc/Ctc)	Rv1860	apa	hypothetical protein
2108890	0	A	SNP	C	101	95	186	99.49	197
2109523	1	C	Ins	G	82	83	165	95.93	165
2112832	0	A	SNP	C	103	105	205	95.85	217	Ala45Ala (gct/gcG)	Rv1865c	-	short-chain type dehydrogenase
2116903	0	C	SNP	T	104	110	209	98.62	217	Gly380Gly (ggc/ggT)	Rv1867	-	hypothetical protein
2122395	0	C	SNP	T	95	87	178	96.3	189	Val253Met (gtg/Atg)	Rv1872c	lldD2	L-lactate dehydrogenase
2122976	0	C	SNP	G	106	116	218	100	222	Gly59Ala (ggt/gCt)	Rv1872c	lldD2	L-lactate dehydrogenase
2123169	0	T	SNP	G	93	101	194	100	194
2128870	0	A	SNP	G	112	104	210	100	216	Leu283Leu (cta/ctG)	Rv1878	glnA3	glutamine synthetase GlnA
2133468	1	T	Ins	T	82	78	160	90.4	160		Rv1883c	-	hypothetical protein
2133468	2	T	Ins	C	82	78	160	90.4	160		Rv1883c	-	hypothetical protein
2133468	3	T	Ins	G	82	78	160	90.4	160		Rv1883c	-	hypothetical protein
2133468	4	T	Ins	C	82	78	160	90.4	160		Rv1883c	-	hypothetical protein
2133468	5	T	Ins	A	81	78	159	89.83	160		Rv1883c	-	hypothetical protein
2133468	6	T	Ins	T	82	77	159	89.83	160		Rv1883c	-	hypothetical protein
2133468	7	T	Ins	G	82	78	160	90.4	160		Rv1883c	-	hypothetical protein
2133468	8	T	Ins	C	81	77	158	89.27	158		Rv1883c	-	hypothetical protein
2133468	9	T	Ins	C	79	76	155	87.57	155		Rv1883c	-	hypothetical protein
2133468	10	T	Ins	G	79	74	153	86.44	153		Rv1883c	-	hypothetical protein
2133468	11	T	Ins	T	79	74	153	86.44	153		Rv1883c	-	hypothetical protein
2133468	12	T	Ins	C	78	74	152	85.88	152		Rv1883c	-	hypothetical protein
2135154	0	G	SNP	T	100	89	188	95.45	198	Pro238Pro (ccc/ccA)	Rv1886c	fbpB	diacylglycerol acyltransferase/mycolyltransferase Ag85B
2135870	0	T	SNP	C	70	96	165	100	166
2137521	1	A	Ins	C	53	72	125	85.03	125
2137521	2	A	Ins	T	53	72	125	85.03	125
2137521	3	A	Ins	C	53	70	123	83.67	123
2137521	4	A	Ins	C	53	70	123	83.67	123
2137521	5	A	Ins	G	53	70	123	83.67	123
2137521	6	A	Ins	A	53	70	123	83.67	123
2137521	7	A	Ins	T	53	70	123	83.67	123
2137521	8	A	Ins	C	53	70	123	83.67	123
2137521	9	A	Ins	A	53	70	123	83.67	123
2137521	10	A	Ins	C	53	70	123	83.67	123
2138436	0	A	SNP	G	95	95	188	95.96	198
2138453	0	C	SNP	T	91	97	184	99.47	189
2142266	0	C	SNP	A	104	95	197	98.03	203
2143328	0	G	SNP	C	83	109	187	96.97	198	Val270Leu (gtg/Ctg)	Rv1895	-	zinc-binding alcohol dehydrogenase
2147022	0	A	SNP	C	102	89	187	99.48	192	Ile204Met (att/atG)	Rv1900c	lipJ	lignin peroxidase LipJ
2151222	0	T	SNP	G	105	103	206	97.65	213	Leu90Trp (ttg/tGg)	Rv1904	-	hypothetical protein
2153726	0	T	Del	GAP	56	59	114	78.77	146		Rv1907c	-	hypothetical protein
2153727	0	C	Del	GAP	56	59	114	80.99	142		Rv1907c	-	hypothetical protein
2153728	0	A	Del	GAP	56	59	114	80.99	142		Rv1907c	-	hypothetical protein
2153729	0	T	Del	GAP	56	59	114	81.56	141		Rv1907c	-	hypothetical protein
2153730	0	C	Del	GAP	56	59	114	81.56	141		Rv1907c	-	hypothetical protein
2153731	0	C	Del	GAP	56	59	114	81.56	141		Rv1907c	-	hypothetical protein
2153732	0	C	Del	GAP	56	59	114	82.14	140		Rv1907c	-	hypothetical protein
2153733	0	C	Del	GAP	56	59	114	83.33	138		Rv1907c	-	hypothetical protein
2153734	0	G	Del	GAP	56	59	114	83.94	137		Rv1907c	-	hypothetical protein
2153735	0	T	Del	GAP	56	59	114	85.19	135		Rv1907c	-	hypothetical protein
2153736	0	C	Del	GAP	56	59	114	85.19	135		Rv1907c	-	hypothetical protein
2153737	0	T	Del	GAP	56	59	114	85.82	134		Rv1907c	-	hypothetical protein
2153738	0	C	Del	GAP	56	59	114	85.19	135		Rv1907c	-	hypothetical protein
2153739	0	G	Del	GAP	56	59	114	87.79	131		Rv1907c	-	hypothetical protein
2154724	0	C	SNP	A	125	94	212	100	219	Arg463Leu (cgg/cTg)	Rv1908c	katG	catalase-peroxidase		phylo (not Euro-American, M. africanum, M. bovis, M . canettii, M. caprae, M. Microti, M. pinipedii, Beijing, Delhi/CAS, EAI, 4)	isoniazid (INH)
2155168	0	C	SNP	G	86	96	182	99.45	183	Ser315Thr (agc/aCc)	Rv1908c	katG	catalase-peroxidase	isoniazid (INH)		isoniazid (INH)
2158109	0	T	SNP	C	102	103	202	99.51	206	Asp328Gly (gac/gGc)	Rv1912c	fadB5	oxidoreductase FadB
2160998	0	G	SNP	A	97	103	193	100	200	Gly179Asp (ggc/gAc)	Rv1915	aceAa	isocitrate lyase AceAa
2161343	1	G	Ins	T	94	94	188	95.43	188		Rv1915	aceAa	isocitrate lyase AceAa
2163331	0	G	SNP	A	79	98	171	96.72	183	Gly1327Gly (ggc/ggT)	Rv1917c	PPE34	PPE family protein PPE34
2163334	0	G	SNP	A	80	102	177	96.3	189	Pro1326Pro (ccc/ccT)	Rv1917c	PPE34	PPE family protein PPE34
2163790	0	A	SNP	C	40	45	82	100	85	Pro1174Pro (cct/ccG)	Rv1917c	PPE34	PPE family protein PPE34
2165286	0	A	SNP	C	88	102	183	99.48	191	Ser676Ala (tca/Gca)	Rv1917c	PPE34	PPE family protein PPE34
2167926	0	A	SNP	G	94	91	184	99.46	186	Leu896Ser (ttg/tCg)	Rv1918c	PPE35	PPE family protein PPE35
2172380	0	A	SNP	C	111	108	216	96.05	228	Glu253Ala (gag/gCg)	Rv1920	-	membrane protein
2173860	0	A	SNP	C	98	104	199	99.51	203
2176468	0	G	SNP	T	85	90	171	97.77	179	Ala432Ala (gcg/gcT)	Rv1923	lipD	lipase LipD
2177366	0	C	SNP	T	94	100	192	97.49	199	Arg94Cys (cgc/Tgc)	Rv1925	fadD31	fatty-acid--CoA ligase FadD31
2179825	0	G	SNP	C	92	94	184	96.37	193	Glu51Asp (gag/gaC)	Rv1927	-	hypothetical protein
2185674	0	A	SNP	G	104	98	202	96.65	209	Ile172Thr (atc/aCc)	Rv1934c	fadE17	acyl-CoA dehydrogenase FadE17
2187587	0	G	SNP	C	110	103	212	100	213	Gln68His (cag/caC)	Rv1936	-	monooxygenase
2190771	0	T	SNP	C	97	111	207	95.41	218	Val759Ala (gtg/gCg)	Rv1937	-	oxygenase
2191498	0	G	SNP	T	107	93	194	96.62	207	Gly158Trp (ggg/Tgg)	Rv1938	ephB	epoxide hydrolase EphB
2199052	0	C	SNP	G	94	107	199	100	201	Gly5Arg (ggt/Cgt)	Rv1948c	-	hypothetical protein
2202500	0	C	SNP	T	76	101	175	95.68	185	His121His (cac/caT)	Rv1956	higA	antitoxin HigA
2207591	1	T	Ins	C	108	87	195	97.99	196
2208683	0	G	SNP	T	94	95	188	96.43	196	Thr59Thr (acg/acT)	Rv1965	yrbE3B	integral membrane protein
2209465	0	G	SNP	A	99	97	192	100	196	Ala47Thr (gcg/Acg)	Rv1966	mce3A	Mce family protein Mce3A
2211826	0	A	SNP	G	123	119	239	100	242	Lys67Lys (aaa/aaG)	Rv1968	mce3C	Mce family protein Mce3C
2215320	0	G	Del	GAP	88	87	171	96.69	181		Rv1971	mce3F	Mce family protein Mce3F
2215321	0	T	Del	GAP	88	87	171	98.87	177		Rv1971	mce3F	Mce family protein Mce3F
2215322	0	G	Del	GAP	88	87	171	98.87	177		Rv1971	mce3F	Mce family protein Mce3F
2215323	0	C	Del	GAP	88	87	171	98.31	178		Rv1971	mce3F	Mce family protein Mce3F
2215324	0	T	Del	GAP	87	87	171	97.75	178		Rv1971	mce3F	Mce family protein Mce3F
2216443	0	C	SNP	A	80	100	177	99.45	181	Ala396Glu (gcg/gAg)	Rv1971	mce3F	Mce family protein Mce3F
2216963	0	C	SNP	G	104	92	190	97.51	201	His124Gln (cac/caG)	Rv1972	-	Mce associated membrane protein
2220512	0	T	SNP	G	114	107	220	100	221	Ser253Ser (tct/tcG)	Rv1977	-	hypothetical protein
2221584	0	G	SNP	C	87	110	196	100	197	Ser226Thr (agt/aCt)	Rv1978	-	hypothetical protein
2223293	0	T	SNP	C	113	110	221	100	223
2225365	0	T	SNP	C	91	87	176	95.7	186
2227993	1	A	Ins	T	103	85	188	95.43	188		Rv1984c	cfp21	cutinase
2228967	0	A	SNP	G	116	99	210	100	215
2229801	0	C	SNP	G	84	105	185	100	189	Pro34Pro (ccg/ccC)	Rv1985c	-	HTH-type transcriptional regulator
2230045	0	G	SNP	A	117	86	200	98.54	206	Cys12Tyr (tgc/tAc)	Rv1986	-	amino acid transporter
2235087	0	G	SNP	A	103	90	193	97.47	198	Phe740Phe (ttc/ttT)	Rv1992c	ctpG	cation transporter ATPase G
2241032	0	G	Del	GAP	84	96	182	95.74	188		Rv1997	ctpF	cation transporter ATPase F
2244421	0	G	SNP	T	109	120	225	100	229	Leu240Met (ctg/Atg)	Rv1999c	-	transporter
2245864	0	C	SNP	A	126	100	221	98.69	229	Pro219Gln (ccg/cAg)	Rv2000	-	hypothetical protein
2247677	0	A	SNP	C	109	100	204	97.66	214	Ile6Ile (ata/atC)	Rv2002	fabG3	20-beta-hydroxysteroid dehydrogenase
2251605	0	G	SNP	A	79	100	175	92.27	194	Ser93Ser (agc/agT)	Rv2005c	-	universal stress protein
2251999	0	A	SNP	G	106	74	175	100	180
2260100	0	C	SNP	T	109	82	191	100	191
2260525	0	C	SNP	T	125	111	235	100	236
2262620	0	T	SNP	A	41	50	89	97.85	93	Glu151Asp (gaa/gaT)	Rv2015c	-	hypothetical protein
2262679	0	G	SNP	A	40	50	90	97.83	92	Leu132Leu (ctg/Ttg)	Rv2015c	-	hypothetical protein
2262698	0	G	SNP	C	39	47	84	97.73	88	Gly125Gly (ggc/ggG)	Rv2015c	-	hypothetical protein
2262857	0	T	SNP	C	58	39	93	97.98	99	Ser72Ser (tca/tcG)	Rv2015c	-	hypothetical protein
2264782	0	C	SNP	A	102	93	189	100	195	Ala262Glu (gcg/gAg)	Rv2017	-	transcriptional regulator
2265059	0	T	SNP	G	93	112	203	100	205
2265599	0	C	SNP	G	97	117	213	98.62	217	Ala107Gly (gcg/gGg)	Rv2018	-	hypothetical protein
2267015	0	T	SNP	C	107	110	214	98.19	221	Ala32Ala (gca/gcG)	Rv2021c	-	transcriptional regulator
2268433	0	C	SNP	A	79	95	173	97.21	179
2268627	0	G	SNP	C	90	82	171	97.73	176
2269545	0	G	SNP	A	108	87	194	96.06	203	Ser232Ser (agc/agT)	Rv2024c	-	hypothetical protein
2269780	0	T	SNP	C	94	125	215	100	219	Asp154Gly (gac/gGc)	Rv2024c	-	hypothetical protein
2270102	0	A	SNP	G	78	118	195	99.49	197	Trp47Arg (tgg/Cgg)	Rv2024c	-	hypothetical protein
2273734	0	C	Del	GAP	93	98	192	96.46	198		Rv2027c	dosT	two component sensor histidine kinase DosT
2282787	0	C	SNP	T	114	116	228	100	230	Cys312Tyr (tgt/tAt)	Rv2037c	-	transmembrane protein
2283191	0	G	SNP	C	112	84	191	97.03	202	Ala177Ala (gcc/gcG)	Rv2037c	-	transmembrane protein
2285251	0	C	SNP	A	110	104	209	100	214	Val131Phe (gtc/Ttc)	Rv2039c	-	sugar ABC transporter permease
2287121	0	A	SNP	G	96	112	207	100	208	Asp242Asp (gat/gaC)	Rv2041c	-	sugar ABC transporter substrate-binding lipoprotein
2288085	0	G	SNP	C	97	112	208	95.87	218	Ala199Ala (gcc/gcG)	Rv2042c	-	hypothetical protein
2289031	0	G	SNP	A	79	74	151	96.23	159	His71Tyr (cat/Tat)	Rv2043c	pncA	pyrazinamidase/nicotinamidase PncA	pyrazinamide (PZA)		pyrazinamide (PZA)
2294007	0	T	SNP	C	114	100	207	97.27	220	Thr174Ala (acg/Gcg)	Rv2047c	-	hypothetical protein
2295685	0	C	SNP	A	101	100	198	92.63	217	Val3768Leu (gtg/Ttg)	Rv2048c	pks12	polyketide synthase
2296042	0	G	SNP	C	82	90	172	97.73	176	Pro3649Ala (ccg/Gcg)	Rv2048c	pks12	polyketide synthase
2296181	0	A	SNP	G	68	84	152	77.16	197	Gly3602Gly (ggt/ggC)	Rv2048c	pks12	polyketide synthase
2298194	0	G	SNP	T	119	96	212	98.17	219	Ala2931Ala (gcc/gcA)	Rv2048c	pks12	polyketide synthase
2300237	0	A	SNP	G	109	99	201	98.11	212	Ala2250Ala (gct/gcC)	Rv2048c	pks12	polyketide synthase
2300546	0	A	SNP	T	90	117	206	99.52	208	His2147Gln (cat/caA)	Rv2048c	pks12	polyketide synthase
2300552	0	T	SNP	G	83	110	192	98.97	195	Pro2145Pro (cca/ccC)	Rv2048c	pks12	polyketide synthase
2300555	0	A	SNP	G	84	109	193	98.97	195	Asp2144Asp (gat/gaC)	Rv2048c	pks12	polyketide synthase
2302033	0	G	SNP	A	84	69	150	95.03	161	Arg1652Cys (cgc/Tgc)	Rv2048c	pks12	polyketide synthase
2311099	0	C	SNP	G	112	112	215	100	224	Pro473Pro (ccg/ccC)	Rv2052c	-	hypothetical protein
2314689	0	C	SNP	A	85	87	171	97.73	176	Arg46Leu (cgt/cTt)	Rv2057c	rpmG1	50S ribosomal protein L33
2315386	0	C	SNP	A	79	103	180	93.33	195	His71Gln (cac/caA)	Rv2059	-	hypothetical protein
2316123	0	C	SNP	A	112	106	214	97.76	223	Thr317Lys (aca/aAa)	Rv2059	-	hypothetical protein
2318725	0	C	SNP	T	93	104	195	98.5	200	Glu677Lys (gaa/Aaa)	Rv2062c	cobN	cobalamin biosynthesis protein CobN
2320320	0	C	SNP	T	99	100	196	96.6	206	Arg145His (cgt/cAt)	Rv2062c	cobN	cobalamin biosynthesis protein CobN
2321975	0	T	SNP	C	111	104	210	96.41	223	Asp175Asp (gat/gaC)	Rv2064	cobG	precorrin-3B synthase
2328543	0	T	SNP	C	135	95	227	99.14	232	Ile145Met (ata/atG)	Rv2071c	cobM	precorrin-4 C(11)-methyltransferase
2329533	0	A	SNP	G	100	91	188	100	191	Leu205Pro (ctc/cCc)	Rv2072c	cobL	precorrin-6Y C(5,15)-methyltransferase
2331620	0	A	SNP	C	101	89	184	100	190	Gly420Gly (ggt/ggG)	Rv2075c	-	hypothetical protein
2331789	0	G	SNP	T	111	103	213	100	214	Pro364Gln (ccg/cAg)	Rv2075c	-	hypothetical protein
2334007	0	A	SNP	G	96	115	206	99.06	213	Ala96Ala (gct/gcC)	Rv2077c	-	transmembrane protein
2335075	0	A	SNP	G	95	107	197	100	202	Glu6Gly (gaa/gGa)	Rv2078	-	hypothetical protein
2335494	0	A	SNP	G	102	99	198	100	201	Tyr47Cys (tac/tGc)	Rv2079	-	hypothetical protein
2337179	0	C	SNP	T	102	99	197	98.05	205	Gln609_ (caa/Taa)	Rv2079	-	hypothetical protein
2338810	0	T	SNP	C	80	96	173	96.17	183	Arg34Arg (cgt/cgC)	Rv2082	-	hypothetical protein
2338811	0	A	SNP	G	81	95	174	96.17	183	Lys35Glu (aag/Gag)	Rv2082	-	hypothetical protein
2339255	0	A	SNP	G	89	88	176	96.72	183	Thr183Ala (act/Gct)	Rv2082	-	hypothetical protein
2339835	0	C	SNP	T	69	77	141	94.81	154	Pro376Leu (ccc/cTc)	Rv2082	-	hypothetical protein
2340621	0	C	SNP	G	94	108	186	100	202	Pro638Arg (ccc/cGc)	Rv2082	-	hypothetical protein
2341636	0	C	SNP	G	94	102	195	100	196	Leu256Val (ctg/Gtg)	Rv2083	-	hypothetical protein
2342649	1	A	Ins	G	80	78	158	81.03	158		Rv2084	-	hypothetical protein
2342649	2	A	Ins	G	80	78	158	81.03	158		Rv2084	-	hypothetical protein
2342649	3	A	Ins	C	80	77	157	80.51	157		Rv2084	-	hypothetical protein
2342649	4	A	Ins	G	80	77	157	80.51	157		Rv2084	-	hypothetical protein
2342649	5	A	Ins	T	79	77	156	80	156		Rv2084	-	hypothetical protein
2342649	6	A	Ins	A	79	77	156	80	156		Rv2084	-	hypothetical protein
2342649	7	A	Ins	C	79	77	156	80	156		Rv2084	-	hypothetical protein
2342649	8	A	Ins	A	79	77	156	80	156		Rv2084	-	hypothetical protein
2342649	9	A	Ins	C	79	77	156	80	156		Rv2084	-	hypothetical protein
2342649	10	A	Ins	A	79	77	156	80	156		Rv2084	-	hypothetical protein
2342649	11	A	Ins	C	79	77	156	80	156		Rv2084	-	hypothetical protein
2344246	0	G	SNP	C	104	85	186	100	189
2344499	0	T	SNP	G	94	93	185	96.39	194	Leu30Arg (ctg/cGg)	Rv2088	pknJ	transmembrane serine/threonine-protein kinase PknJ
2345037	0	C	SNP	A	97	118	209	100	215	Leu209Leu (ctc/ctA)	Rv2088	pknJ	transmembrane serine/threonine-protein kinase PknJ
2346318	0	G	SNP	A	89	73	161	96.43	168	Pro336Leu (ccg/cTg)	Rv2089c	pepE	dipeptidase PepE
2348446	0	C	SNP	G	104	97	197	99.01	203	Phe358Leu (ttc/ttG)	Rv2090	-	5'-3' exonuclease
2354791	0	A	SNP	G	88	97	183	97.37	190	Ser174Pro (tcg/Ccg)	Rv2096c	pafB	proteasome accessory factor B
2357269	0	G	Del	GAP	89	103	192	79.01	243
2357270	0	C	Del	GAP	89	103	192	80.67	238
2357271	0	C	Del	GAP	89	103	192	80.67	238
2358029	1	T	Ins	G	125	112	237	96.34	237
2361604	0	C	SNP	G	102	88	187	100	190	Val455Val (gtc/gtG)	Rv2101	helZ	helicase HelZ
2362041	0	C	SNP	A	92	98	188	100	190	Pro601Gln (ccg/cAg)	Rv2101	helZ	helicase HelZ
2364475	0	T	SNP	C	124	105	227	97.86	234	Thr16Ala (aca/Gca)	Rv2103c	vapC37	ribonuclease VapC37
2368565	0	A	Del	GAP	111	80	185	98.96	193
2369186	0	G	SNP	C	86	126	208	100	212	Arg182Gly (cgt/Ggt)	Rv2109c	prcA	proteasome subunit alpha
2369326	0	C	SNP	G	82	109	188	100	191	Arg135Pro (cgc/cCc)	Rv2109c	prcA	proteasome subunit alpha
2381573	0	C	Del	GAP	106	80	188	93	200		Rv2123	PPE37	PPE family protein PPE37
2386389	0	G	SNP	A	109	95	200	100	204	Gly33Ser (ggc/Agc)	Rv2125	-	hypothetical protein
2387733	0	T	SNP	C	119	57	172	98.88	178	Glu80Glu (gaa/gaG)	Rv2126c	PE_PGRS37	PE-PGRS family protein PE_PGRS37
2388641	0	G	SNP	A	101	118	216	99.55	220	Gly9Asp (ggc/gAc)	Rv2127	ansP1	L-asparagine permease
2399734	0	G	SNP	A	90	96	178	98.41	189	Gly339Ser (ggc/Agc)	Rv2139	pyrD	dihydroorotate dehydrogenase
2406843	0	C	Del	GAP	109	78	181	96.89	193		Rv2148c	-	hypothetical protein
2407106	0	C	SNP	T	104	106	205	95.89	219	Ala171Thr (gcc/Acc)	Rv2148c	-	hypothetical protein
2411496	0	G	SNP	A	105	79	180	98.92	186	Phe209Phe (ttc/ttT)	Rv2152c	murC	UDP-N-acetylmuramate--alanine ligase
2413246	0	C	SNP	A	82	108	186	100	190	Val36Leu (gtg/Ttg)	Rv2153c	murG	UDP-N-acetylglucosamine--N-acetylmuramyl- (pentapeptide) pyrophosphoryl-undecaprenol-N-acetylglucosamine transferase
2415656	0	G	SNP	C	95	102	195	99.49	198	Arg247Gly (cgg/Ggg)	Rv2155c	murD	UDP-N-acetylmuramoylalanine--D-glutamate ligase
2421816	0	A	SNP	G	109	101	207	100	210
2421975	1	G	Ins	G	103	100	203	91.86	203
2421975	2	G	Ins	G	102	98	200	90.5	200
2421975	3	G	Ins	A	102	98	200	90.5	200
2421975	4	G	Ins	A	102	98	200	90.5	200
2423819	0	C	SNP	G	101	105	191	98.56	209	Gly340Gly (ggg/ggC)	Rv2162c	PE_PGRS38	PE-PGRS family protein PE_PGRS38
2423822	0	A	SNP	G	108	116	214	98.68	227	Gly339Gly (ggt/ggC)	Rv2162c	PE_PGRS38	PE-PGRS family protein PE_PGRS38
2424925	0	A	SNP	G	95	100	195	100	195
2425471	0	T	SNP	C	91	113	200	100	204	Arg539Arg (cga/cgG)	Rv2163c	pbpB	penicillin-binding membrane protein PbpB
2440926	0	G	SNP	T	97	89	182	100	186	Asp265Glu (gac/gaA)	Rv2178c	aroG	phospho-2-dehydro-3-deoxyheptonate aldolase AroG
2442468	0	C	SNP	T	94	110	199	99.51	205	Trp249_ (tgg/tgA)	Rv2180c	-	integral membrane protein
2448458	0	C	SNP	T	102	99	195	100	201	Thr100Ile (acc/aTc)	Rv2187	fadD15	long-chain-fatty-acid--CoA ligase FadD15
2451700	0	A	SNP	C	91	99	182	97.44	195	Ala107Ala (gct/gcG)	Rv2189c	-	hypothetical protein
2462871	0	G	SNP	A	91	101	190	100	192	Ala59Ala (gcc/gcT)	Rv2198c	mmpS3	membrane protein MmpS3
2470591	0	A	SNP	C	84	85	168	98.83	171
2472610	0	C	SNP	T	122	99	208	96.51	229	Leu40Leu (ctg/Ttg)	Rv2208	cobS	cobalamin synthase
2482533	0	G	SNP	T	106	88	186	95.57	203	Gly190Val (ggc/gTc)	Rv2215	dlaT	pyruvate dehydrogenase E2 component dihydrolipoamide acyltransferase
2491597	0	G	SNP	T	106	100	201	95.37	216	Arg253Arg (cgg/Agg)	Rv2221c	glnE	glutamate-ammonia-ligase adenylyltransferase
2499726	0	G	SNP	A	99	114	210	100	213	Asp299Asn (gat/Aat)	Rv2226	-	hypothetical protein
2505085	0	G	SNP	A	101	99	198	97.56	205	Ala205Ala (gcc/gcT)	Rv2231c	cobC	aminotransferase		phylo (2,2)
2509140	0	G	SNP	C	108	103	208	100	211	Ser79Cys (tcc/tGc)	Rv2236c	cobD	cobalamin biosynthesis transmembrane protein CobD
2509722	0	A	SNP	G	109	125	231	100	234	Pro78Pro (cca/ccG)	Rv2237	-	hypothetical protein
2510350	0	C	SNP	G	101	86	187	96.39	194
2513645	0	G	SNP	A	89	94	181	97.86	187	Lys369Lys (aag/aaA)	Rv2241	aceE	pyruvate dehydrogenase E1 component
2516567	0	G	SNP	C	94	88	181	100	182
2521342	0	T	SNP	C	110	101	208	99.53	212	Asp200Asp (gat/gaC)	Rv2247	accD6	acetyl-/propionyl-CoA carboxylase subunit beta
2521428	0	A	SNP	G	122	109	229	97.88	236	Asp229Gly (gac/gGc)	Rv2247	accD6	acetyl-/propionyl-CoA carboxylase subunit beta
2522955	0	T	SNP	G	87	105	187	95.52	201	Val199Gly (gtc/gGc)	Rv2248	-	hypothetical protein
2523205	1	G	Ins	C	84	94	178	95.19	178
2523205	2	G	Ins	G	84	94	178	95.19	178
2523205	3	G	Ins	C	84	94	178	95.19	178
2525723	0	G	Del	GAP	101	108	210	98.12	213		Rv2251	-	flavoprotein
2526974	0	T	SNP	C	99	107	200	100	206	Pro470Pro (cct/ccC)	Rv2251	-	flavoprotein
2529680	0	A	SNP	G	116	118	233	99.57	235	Thr65Thr (act/acC)	Rv2256c	-	hypothetical protein
2531742	0	A	SNP	G	90	101	187	99.48	192	Ala52Ala (gct/gcC)	Rv2258c	-	transcriptional regulator
2533377	0	T	SNP	C	96	98	192	100	194	Asp16Asp (gat/gaC)	Rv2260	-	hypothetical protein
2534563	0	G	Del	GAP	107	113	211	97.35	226
2534564	0	A	Del	GAP	107	113	211	100	220
2536599	0	C	SNP	T	96	96	186	98.97	194	Gly584Gly (ggg/ggA)	Rv2264c	-	hypothetical protein
2536628	1	G	Ins	A	96	85	181	96.28	181		Rv2264c	-	hypothetical protein
2536892	0	T	SNP	C	105	96	197	96.17	209	Thr487Ala (acc/Gcc)	Rv2264c	-	hypothetical protein
2543395	0	T	SNP	C	93	77	165	95.51	178	Glu294Glu (gaa/gaG)	Rv2268c	cyp128	cytochrome P450 Cyp128
2545095	0	G	SNP	A	89	127	212	96.43	224	Ser133Asn (agc/aAc)	Rv2270	lppN	lipoprotein LppN
2546684	0	C	SNP	A	95	89	183	96.84	190	Gly41Val (ggt/gTt)	Rv2274c	mazF8	toxin MazF8
2548700	0	C	SNP	T	90	97	183	96.39	194	His318Tyr (cac/Tac)	Rv2276	cyp121	cytochrome P450 Cyp121
2551576	0	C	SNP	G	97	92	187	97.42	194
2551577	0	T	SNP	C	99	93	191	96.97	198
2562644	0	G	SNP	T	90	97	187	100	187	Ala16Ser (gcg/Tcg)	Rv2290	lppO	lipoprotein LppO
2564368	1	G	Ins	C	111	104	215	95.13	216		Rv2293c	-	hypothetical protein
2566766	1	C	Ins	G	91	129	220	95.65	221
2566768	0	A	SNP	C	98	130	227	98.7	231
2573756	0	C	SNP	A	109	104	210	100	213
2578626	0	A	SNP	G	104	83	185	98.94	189	Met24Thr (atg/aCg)	Rv2307c	-	hypothetical protein
2581052	0	G	SNP	A	95	92	185	96.89	193	Asp212Asn (gac/Aac)	Rv2308	-	hypothetical protein
2586076	0	C	SNP	G	111	101	209	96.36	220	Arg405Arg (cgg/cgC)	Rv2314c	-	hypothetical protein
2586127	0	A	SNP	G	120	113	226	100	233	Gly388Gly (ggt/ggC)	Rv2314c	-	hypothetical protein
2589036	0	G	SNP	C	107	103	204	97.67	215	Asp67His (gac/Cac)	Rv2316	uspA	sugar ABC transporter permease UspA
2589216	0	G	SNP	C	124	118	236	100	242	Val127Leu (gtg/Ctg)	Rv2316	uspA	sugar ABC transporter permease UspA
2598400	0	A	SNP	G	116	121	232	100	237	Asn516Asn (aat/aaC)	Rv2326c	-	ABC transporter ATP-binding protein
2600260	0	A	SNP	G	110	98	207	98.58	211	Arg91Arg (cga/cgG)	Rv2327	-	hypothetical protein
2601576	0	T	SNP	G	109	105	211	100	214	Ser282Arg (agt/agG)	Rv2328	PE23	PE family protein PE23
2601760	0	G	SNP	A	79	93	168	96.63	178	Ala344Thr (gcc/Acc)	Rv2328	PE23	PE family protein PE23
2608091	1	T	Ins	A	103	95	198	92.52	199		Rv2333c	stp	multidrug resistance protein
2608117	0	C	SNP	A	111	87	198	99	200	Asp69Tyr (gac/Tac)	Rv2333c	stp	multidrug resistance protein
2612256	0	G	SNP	T	92	90	175	96.3	189	Leu244Leu (ctc/ctA)	Rv2337c	-	hypothetical protein
2612632	0	C	SNP	A	101	116	215	100	217	Gly119Val (ggc/gTc)	Rv2337c	-	hypothetical protein
2614910	0	C	Del	GAP	109	98	204	96.28	215		Rv2339	mmpL9	transmembrane transport protein MmpL9
2619271	0	T	SNP	C	97	92	186	100	189
2625924	0	T	SNP	C	92	88	175	98.36	183	Ala83Ala (gca/gcG)	Rv2346c	esxO	ESAT-6 like protein EsxO
2626004	0	G	SNP	A	87	78	161	97.63	169	Leu57Leu (ctg/Ttg)	Rv2346c	esxO	ESAT-6 like protein EsxO
2626011	0	G	SNP	A	85	79	160	97.62	168	Ile54Ile (atc/atT)	Rv2346c	esxO	ESAT-6 like protein EsxO
2626018	0	T	SNP	C	94	75	167	97.13	174	Glu52Gly (gag/gGg)	Rv2346c	esxO	ESAT-6 like protein EsxO
2626513	0	T	SNP	A	75	70	141	99.32	146	Thr3Ser (aca/Tca)	Rv2347c	esxP	ESAT-6 like protein EsxP
2626514	0	T	SNP	G	71	68	135	99.29	140	Ala2Ala (gca/gcC)	Rv2347c	esxP	ESAT-6 like protein EsxP
2627618	0	C	SNP	A	96	100	195	98.99	198	Gly361Cys (ggc/Tgc)	Rv2349c	plcC	phospholipase C
2627946	0	A	SNP	G	95	100	193	100	195	Arg251Arg (cgt/cgC)	Rv2349c	plcC	phospholipase C
2630740	0	T	SNP	C	107	84	190	97.45	196	Thr446Ala (act/Gct)	Rv2351c	plcA	membrane-associated phospholipase A
2631371	0	C	SNP	T	92	98	188	97.94	194	Val235Val (gtg/gtA)	Rv2351c	plcA	membrane-associated phospholipase A
2632341	1	C	Ins	A	102	101	203	93.98	203
2634282	0	T	SNP	G	100	86	185	96.88	192
2637162	0	C	SNP	T	99	88	184	97.91	191
2637541	0	C	SNP	T	105	114	216	100	219
2642383	0	C	SNP	T	83	81	159	100	164	Ala66Thr (gcc/Acc)	Rv2360c	-	hypothetical protein
2647905	0	G	SNP	A	81	68	137	98.68	151	Arg155Cys (cgc/Tgc)	Rv2366c	-	transmembrane protein
2650890	0	C	SNP	T	103	102	203	93.18	220	Ala223Ala (gcg/gcA)	Rv2370c	-	hypothetical protein
2656225	0	A	SNP	G	94	101	190	100	195	Val69Ala (gtc/gCc)	Rv2377c	-	hypothetical protein
2660319	0	C	SNP	G	94	88	176	99.45	183	Glu589Asp (gag/gaC)	Rv2379c	mbtF	peptide synthetase
2663795	0	G	SNP	A	87	109	194	98	200	Ala1107Ala (gcc/gcT)	Rv2380c	mbtE	peptide synthetase
2668467	0	G	SNP	A	106	111	211	97.31	223	Pro601Pro (ccc/ccT)	Rv2381c	mbtD	polyketide synthetase
2673818	0	C	SNP	G	99	109	204	96.74	215	Val674Leu (gtg/Ctg)	Rv2383c	mbtB	phenyloxazoline synthase
2680658	0	T	SNP	G	105	97	199	100	202	Thr67Thr (act/acG)	Rv2386a	-	hypothetical protein
2692100	0	C	SNP	T	96	89	179	97.88	189
2695378	0	C	SNP	G	83	84	167	100	167	Gly141Ala (ggc/gCc)	Rv2398c	cysW	sulfate ABC transporter permease CysW
2697489	0	C	SNP	T	103	110	211	100	213	Ala76Thr (gcg/Acg)	Rv2400c	subI	sulfate ABC transporter substrate-binding lipoprotein SubI
2703902	1	C	Ins	G	87	90	177	92.67	177
2704884	1	A	Ins	C	75	92	167	97.66	167		Rv2407	-	ribonuclease Z
2704884	2	A	Ins	A	75	92	167	97.66	167		Rv2407	-	ribonuclease Z
2704884	3	A	Ins	G	74	92	166	97.08	166		Rv2407	-	ribonuclease Z
2704884	4	A	Ins	C	71	92	163	95.32	163		Rv2407	-	ribonuclease Z
2704884	5	A	Ins	G	68	91	159	92.98	159		Rv2407	-	ribonuclease Z
2704884	6	A	Ins	A	68	90	158	92.4	158		Rv2407	-	ribonuclease Z
2704884	7	A	Ins	C	65	89	154	90.06	154		Rv2407	-	ribonuclease Z
2706663	0	G	SNP	T	76	72	145	96.73	153	Thr224Asn (acc/aAc)	Rv2409c	-	hypothetical protein
2711722	0	T	SNP	G	85	101	184	98.41	189	Pro385Pro (cca/ccC)	Rv2414c	-	hypothetical protein
2713795	0	C	SNP	T	103	87	188	100	190
2718852	0	T	SNP	G	78	100	175	100	178
2720952	0	T	SNP	C	27	62	89	98.89	90	Thr276Ala (acc/Gcc)	Rv2424c	-	transposase
2720954	0	G	SNP	A	30	59	87	100	89	Thr275Ile (acc/aTc)	Rv2424c	-	transposase
2721562	0	C	SNP	G	100	99	196	100	199	Ala72Ala (gcg/gcC)	Rv2424c	-	transposase
2723506	0	T	SNP	C	115	101	213	99.08	218	Leu226Leu (tta/ttG)	Rv2426c	-	hypothetical protein
2724197	0	C	Del	GAP	55	68	125	75.46	163
2724198	0	T	Del	GAP	55	68	125	76.88	160
2724199	0	A	Del	GAP	55	68	125	77.36	159
2724200	0	G	Del	GAP	55	68	125	78.85	156
2729058	0	A	SNP	C	113	120	230	100	233	Leu26Arg (ctg/cGg)	Rv2433c	-	hypothetical protein
2734074	0	T	SNP	C	96	94	184	100	190	Val282Ala (gtc/gCc)	Rv2436	rbsK	ribokinase RbsK
2734482	0	A	Del	GAP	103	94	196	97.52	202		Rv2437	-	transmembrane protein
2737572	0	C	SNP	A	105	96	193	100	201	Ala226Ser (gcg/Tcg)	Rv2439c	proB	glutamate 5-kinase protein
2738274	0	A	SNP	C	99	118	212	97.75	222	Ser471Arg (agt/agG)	Rv2440c	obg	GTPase Obg
2740693	0	T	SNP	C	91	86	173	100	177
2741209	0	G	SNP	A	102	112	214	98.17	218	Leu167Leu (ctg/ctA)	Rv2443	dctA	C4-dicarboxylate-transport transmembrane protein DctA
2751804	0	C	SNP	T	79	101	177	100	180	Arg126Gln (cgg/cAg)	Rv2450c	rpfE	resuscitation-promoting factor RpfE
2752122	0	G	SNP	C	88	98	182	98.41	189	Thr20Arg (acg/aGg)	Rv2450c	rpfE	resuscitation-promoting factor RpfE		phylo (Beijing)
2752698	0	C	SNP	A	80	100	179	100	180
2760152	0	A	SNP	G	106	108	212	100	214	Tyr125Cys (tac/tGc)	Rv2458	mmuM	homocysteine S-methyltransferase MmuM
2774555	0	T	SNP	C	97	83	175	97.83	184	Val331Ala (gtg/gCg)	Rv2471	aglA	alpha-glucosidase AglA
2775361	0	C	SNP	T	94	113	204	97.18	213	Arg30Arg (cgc/cgT)	Rv2472	-	hypothetical protein
2779136	0	T	SNP	C	98	92	187	100	190	Ser1043Gly (agc/Ggc)	Rv2476c	gdh	NAD-dependent glutamate dehydrogenase
2786952	0	A	SNP	G	98	112	205	100	210	Cys778Arg (tgc/Cgc)	Rv2482c	plsB2	glycerol-3-phosphate acyltransferase
2789798	0	G	SNP	T	87	108	193	97.5	200	Arg409Arg (cgg/Agg)	Rv2483c	plsC	bifunctional L-3-phosphoserine phosphatase/1-acyl-sn-glycerol-3-phosphate acyltransferase
2791098	0	C	SNP	T	99	90	179	99.47	190	Gly466Asp (ggt/gAt)	Rv2484c	-	diacyglycerol O-acyltransferase
2793810	0	C	SNP	A	101	83	177	94.85	194	Arg60Leu (cgc/cTc)	Rv2485c	lipQ	carboxylesterase LipQ
2794071	0	G	SNP	A	81	102	181	98.39	186
2800087	0	G	SNP	A	91	97	185	96.91	194	Thr265Ile (acc/aTc)	Rv2488c	-	LuxR family transcriptional regulator
2802041	0	C	SNP	T	102	100	195	95.73	211	Gly1399Asp (ggc/gAc)	Rv2490c	PE_PGRS43	PE-PGRS family protein PE_PGRS43
2807486	0	C	SNP	A	91	80	170	100	171	Ala70Asp (gcc/gAc)	Rv2492	-	hypothetical protein
2808452	0	T	SNP	C	99	98	194	96.57	204	Val48Ala (gtg/gCg)	Rv2494	vapC38	ribonuclease VapC38
2809621	0	T	SNP	C	108	138	244	99.6	247	Thr107Ala (acc/Gcc)	Rv2495c	bkdC	branched-chain keto acid dehydrogenase E2 component
2809633	0	A	SNP	C	102	133	229	98.33	239	Tyr103Asp (tac/Gac)	Rv2495c	bkdC	branched-chain keto acid dehydrogenase E2 component
2812526	0	C	SNP	T	93	93	181	95.88	194	Val217Val (gtg/gtA)	Rv2498c	citE	citrate (pro-3S)-lyase subunit beta
2817502	0	A	SNP	C	110	105	212	98.62	218	Phe325Val (ttt/Gtt)	Rv2502c	accD1	acetyl-/propionyl-CoA carboxylase subunit beta
2818837	0	A	SNP	G	92	107	195	100	199	Gly97Gly (ggt/ggC)	Rv2503c	scoB	succinyl-CoA:3-ketoacid-CoA transferase subunit B
2821342	0	C	SNP	T	120	94	206	100	214	Ala85Ala (gcg/gcA)	Rv2505c	fadD35	fatty-acid--CoA ligase FadD35
2823864	0	T	SNP	C	118	99	213	98.19	221	Thr244Ala (acg/Gcg)	Rv2508c	-	integral membrane protein
2825466	0	G	SNP	A	96	96	187	100	192	Lys263Lys (aag/aaA)	Rv2509	-	short-chain type dehydrogenase/reductase
2825581	0	T	SNP	G	112	99	208	98.6	214	Ile503Ile (ata/atC)	Rv2510c	-	hypothetical protein
2827984	0	G	SNP	T	95	78	166	100	173
2828019	0	T	SNP	C	93	77	169	100	170
2830525	0	C	SNP	A	85	93	175	100	178	Thr122Lys (acg/aAg)	Rv2513	-	hypothetical protein
2833329	0	G	SNP	A	86	84	168	96.59	176	Ala62Val (gct/gTt)	Rv2516c	-	hypothetical protein
2835984	0	T	SNP	C	103	99	197	98.54	205	Val67Ala (gtg/gCg)	Rv2519	PE26	PE family protein PE26
2838897	0	C	SNP	G	108	115	220	96.96	230	Met215Ile (atg/atC)	Rv2522c	-	hypothetical protein
2841022	0	A	SNP	G	96	104	197	100	200	Cys2771Arg (tgc/Cgc)	Rv2524c	fas	fatty acid synthase
2841179	0	G	SNP	A	66	81	144	98	150	Ala2718Ala (gcc/gcT)	Rv2524c	fas	fatty acid synthase
2844573	0	C	SNP	T	105	74	175	96.76	185	Arg1587His (cgc/cAc)	Rv2524c	fas	fatty acid synthase
2847281	0	A	SNP	G	107	119	224	100	226	Asp684Asp (gat/gaC)	Rv2524c	fas	fatty acid synthase
2850631	0	T	SNP	C	97	99	195	98	200
2851162	0	A	Del	GAP	107	80	185	98.42	190		Rv2526	vapB17	antitoxin VapB17
2851163	0	A	Del	GAP	107	80	185	98.42	190		Rv2526	vapB17	antitoxin VapB17
2851164	0	C	Del	GAP	107	80	186	98.42	190		Rv2526	vapB17	antitoxin VapB17
2851165	0	A	Del	GAP	107	80	186	98.42	190		Rv2526	vapB17	antitoxin VapB17
2851166	0	T	Del	GAP	107	80	186	98.42	190		Rv2526	vapB17	antitoxin VapB17
2851167	0	T	SNP	C	109	82	186	98.45	194	Leu26Ser (ttg/tCg)	Rv2526	vapB17	antitoxin VapB17
2855259	0	A	SNP	G	121	99	217	100	220	Ala841Ala (gct/gcC)	Rv2531c	-	amino acid decarboxylase
2865760	0	A	SNP	G	93	89	181	100	182	Thr211Ala (acc/Gcc)	Rv2542	-	hypothetical protein
2865882	0	T	SNP	C	104	107	209	99.53	212	Val251Val (gtt/gtC)	Rv2542	-	hypothetical protein
2866607	0	G	SNP	A	167	130	291	96.74	307	Gly47Asp (ggc/gAc)	Rv2543	lppA	lipoprotein LppA
2866647	0	G	SNP	A	151	124	269	97.52	282	Lys60Lys (aag/aaA)	Rv2543	lppA	lipoprotein LppA
2866671	0	G	SNP	A	145	97	236	97.19	249	Glu68Glu (gag/gaA)	Rv2543	lppA	lipoprotein LppA
2866677	0	A	SNP	C	152	91	239	97.2	250	Leu70Leu (cta/ctC)	Rv2543	lppA	lipoprotein LppA
2866815	0	G	SNP	C	10	17	26	84.38	32	Ala116Ala (gcg/gcC)	Rv2543	lppA	lipoprotein LppA
2866863	0	C	SNP	G	94	127	216	97.79	226	Ala132Ala (gcc/gcG)	Rv2543	lppA	lipoprotein LppA
2866876	0	A	SNP	G	99	139	236	97.94	243	Ile137Val (att/Gtt)	Rv2543	lppA	lipoprotein LppA
2866880	0	C	SNP	T	96	138	232	97.91	239	Ala138Val (gcc/gTc)	Rv2543	lppA	lipoprotein LppA
2866882	0	G	SNP	A	97	139	233	97.93	241	Ala139Thr (gcc/Acc)	Rv2543	lppA	lipoprotein LppA
2867207	0	C	SNP	G	40	61	100	100	101	Ala28Ala (gcc/gcG)	Rv2544	lppB	lipoprotein LppB
2867230	0	G	SNP	A	10	37	47	100	47	Gly36Asp (ggc/gAc)	Rv2544	lppB	lipoprotein LppB
2867231	0	C	SNP	T	9	36	45	100	45	Gly36Gly (ggc/ggT)	Rv2544	lppB	lipoprotein LppB
2867236	0	A	SNP	G	11	36	47	100	47	Asn38Ser (aac/aGc)	Rv2544	lppB	lipoprotein LppB
2867240	0	C	SNP	T	11	39	49	100	50	Pro39Pro (ccc/ccT)	Rv2544	lppB	lipoprotein LppB
2867245	0	A	SNP	C	14	41	54	100	55	Lys41Thr (aaa/aCa)	Rv2544	lppB	lipoprotein LppB
2867251	0	C	SNP	G	15	43	57	98.31	59	Pro43Arg (ccg/cGg)	Rv2544	lppB	lipoprotein LppB
2867254	0	A	SNP	G	17	46	62	100	63	His44Arg (cac/cGc)	Rv2544	lppB	lipoprotein LppB
2867263	0	G	SNP	A	20	55	74	100	75	Gly47Asp (ggc/gAc)	Rv2544	lppB	lipoprotein LppB
2867298	0	C	SNP	A	37	54	91	96.81	94	His59Asn (cac/Aac)	Rv2544	lppB	lipoprotein LppB
2867347	0	A	SNP	G	66	75	138	98.6	143	Gln75Arg (cag/cGg)	Rv2544	lppB	lipoprotein LppB
2867522	0	A	SNP	G	47	8	54	80.88	68	Glu133Glu (gaa/gaG)	Rv2544	lppB	lipoprotein LppB
2867532	0	A	SNP	G	55	11	66	83.54	79	Ile137Val (att/Gtt)	Rv2544	lppB	lipoprotein LppB
2867536	0	C	SNP	T	57	11	66	82.93	82	Ala138Val (gcc/gTc)	Rv2544	lppB	lipoprotein LppB
2867538	0	G	SNP	A	53	14	65	82.72	81	Ala139Thr (gcc/Acc)	Rv2544	lppB	lipoprotein LppB
2867552	0	A	SNP	G	69	26	94	87.96	108	Arg143Arg (cga/cgG)	Rv2544	lppB	lipoprotein LppB
2867575	0	T	SNP	C	80	40	119	88.24	136	Val151Ala (gtg/gCg)	Rv2544	lppB	lipoprotein LppB
2867594	0	G	SNP	A	84	54	132	90.79	152	Leu157Leu (ctg/ctA)	Rv2544	lppB	lipoprotein LppB
2867756	0	T	SNP	C	97	108	205	97.62	210	Ile211Ile (att/atC)	Rv2544	lppB	lipoprotein LppB
2867881	0	A	Del	GAP	90	119	209	96.31	217		Rv2545	vapB18	antitoxin VapB18
2878550	0	G	SNP	A	108	116	220	97.39	230
2880702	0	G	SNP	C	102	96	195	100	198	Val210Leu (gtc/Ctc)	Rv2560	-	hypothetical protein
2881598	0	G	Del	GAP	99	96	185	96.06	203
2881974	0	G	SNP	A	90	106	193	97.51	201
2884068	0	A	SNP	C	108	111	217	100	219	Met243Leu (atg/Ctg)	Rv2564	glnQ	glutamine ABC transporter ATP-binding protein
2886570	0	A	SNP	G	90	113	200	100	203	Glu66Glu (gaa/gaG)	Rv2566	-	hypothetical protein
2888201	0	T	SNP	C	107	107	214	99.53	215	Leu610Pro (ctc/cCc)	Rv2566	-	hypothetical protein
2889633	0	T	SNP	C	105	107	209	100	212	Ala1087Ala (gct/gcC)	Rv2566	-	hypothetical protein
2891267	0	C	SNP	T	111	106	208	100	217	Gly491Gly (ggc/ggT)	Rv2567	-	hypothetical protein
2891728	0	A	SNP	G	107	92	198	100	199	Gln645Arg (cag/cGg)	Rv2567	-	hypothetical protein
2894208	0	G	SNP	A	101	79	175	100	180	Ser67Ser (agc/agT)	Rv2569c	-	hypothetical protein
2896401	0	T	SNP	C	126	111	232	96.34	246	Glu468Gly (gaa/gGa)	Rv2572c	aspS	aspartate--tRNA ligase
2898522	0	T	SNP	C	92	103	191	100	195	Tyr160Tyr (tat/taC)	Rv2573	-	2-dehydropantoate 2-reductase
2903439	0	G	SNP	A	91	72	160	93.14	175	Ser31Ser (agc/agT)	Rv2578c	-	hypothetical protein
2910461	0	G	SNP	T	115	99	211	99.53	215	Ala147Glu (gcg/gAg)	Rv2584c	apt	adenine phosphoribosyltransferase
2911293	0	C	SNP	G	102	112	212	100	214	Cys462Ser (tgt/tCt)	Rv2585c	-	lipoprotein
2912294	0	T	SNP	G	91	111	200	99.51	203	Ala128Ala (gca/gcC)	Rv2585c	-	lipoprotein
2922591	0	C	SNP	A	100	102	195	97.58	207	Ala347Ala (gcc/gcA)	Rv2591	PE_PGRS44	PE-PGRS family protein PE_PGRS44
2922846	0	C	SNP	T	113	91	196	97.14	210	Gly432Gly (ggc/ggT)	Rv2591	PE_PGRS44	PE-PGRS family protein PE_PGRS44
2922848	0	A	SNP	T	117	96	203	98.16	217	Gln433Leu (cag/cTg)	Rv2591	PE_PGRS44	PE-PGRS family protein PE_PGRS44
2923391	0	T	SNP	C	116	134	244	100	250	Pro281Pro (cca/ccG)	Rv2592c	ruvB	Holliday junction ATP-dependent DNA helicase RuvB
2925962	0	T	SNP	C	113	95	200	100	208	Cys77Arg (tgc/Cgc)	Rv2596	vapC40	ribonuclease VapC40
2927939	0	T	SNP	C	120	117	233	100	237
2932376	0	C	SNP	A	84	115	194	96.14	207	Arg256Leu (cgg/cTg)	Rv2605c	tesB2	acyl-CoA thioesterase TesB
2939373	0	G	SNP	C	100	122	221	100	222	Ser197Cys (tct/tGt)	Rv2611c	-	phosphatidylinositol mannoside acyltransferase
2939657	0	T	SNP	C	110	113	222	100	223	Ile102Met (ata/atG)	Rv2611c	-	phosphatidylinositol mannoside acyltransferase
2948230	0	G	SNP	A	111	103	209	97.27	220	Ala110Val (gcc/gTc)	Rv2621c	-	transcriptional regulator
2954439	0	T	SNP	C	122	110	229	100	232	Arg104Gly (aga/Gga)	Rv2627c	-	hypothetical protein
2955957	0	A	SNP	C	99	86	182	97.88	189	Asp64Ala (gat/gCt)	Rv2629	-	hypothetical protein		phylo (Beijing)
2961808	0	C	SNP	T	75	65	137	95.24	147	Gly212Ser (ggt/Agt)	Rv2634c	PE_PGRS46	PE-PGRS family protein PE_PGRS46
2969197	0	A	SNP	G	107	98	202	98.09	209
2974933	0	A	SNP	G	113	107	214	100	220	Ile101Thr (atc/aCc)	Rv2650c	-	prophage protein
2975227	0	T	SNP	G	93	109	199	100	202	Asn3Thr (aat/aCt)	Rv2650c	-	prophage protein
2980861	0	A	SNP	G	101	111	209	97.25	218
2983873	0	A	SNP	G	92	117	203	97.21	215
2984740	0	A	SNP	G	100	95	188	100	195	His3Arg (cac/cGc)	Rv2668	-	hypothetical protein
2988630	0	C	SNP	G	102	104	204	99.52	207	His317Asp (cat/Gat)	Rv2672	-	protease
2994187	0	T	SNP	C	108	141	244	99.2	251	Leu292Leu (tta/ttG)	Rv2678c	hemE	uroporphyrinogen decarboxylase
3003115	0	C	SNP	G	92	104	194	100	196	Ala378Gly (gca/gGa)	Rv2685	arsB1	arsenic-transport integral membrane protein ArsB
3005185	0	G	SNP	T	101	102	201	100	203	Pro156Thr (ccc/Acc)	Rv2688c	-	antibiotic ABC transporter ATP-binding protein
3009692	0	A	SNP	G	92	96	179	99.47	189	Thr117Ala (acc/Gcc)	Rv2691	ceoB	TRK system potassium uptake protein CeoB
3009834	0	A	SNP	G	81	102	181	98.39	186	Asp164Gly (gat/gGt)	Rv2691	ceoB	TRK system potassium uptake protein CeoB
3010420	0	A	SNP	G	113	98	208	99.06	213	Ile133Val (atc/Gtc)	Rv2692	ceoC	TRK system potassium uptake protein CeoC
3010993	0	C	SNP	T	118	100	214	97.76	223	Gly126Arg (ggg/Agg)	Rv2693c	-	integral membrane protein
3017465	0	T	SNP	C	115	96	209	99.53	212	Ile203Thr (ata/aCa)	Rv2702	ppgK	polyphosphate glucokinase
3021893	0	T	Del	GAP	89	92	180	83.8	216		Rv2709	-	transmembrane protein
3021894	0	T	Del	GAP	89	92	180	84.58	214		Rv2709	-	transmembrane protein
3021895	0	C	Del	GAP	89	92	180	86.19	210		Rv2709	-	transmembrane protein
3021896	0	G	Del	GAP	89	92	180	85.78	211		Rv2709	-	transmembrane protein
3021897	0	A	Del	GAP	89	92	180	87.86	206		Rv2709	-	transmembrane protein
3021898	0	C	Del	GAP	89	92	180	87.86	206		Rv2709	-	transmembrane protein
3021899	0	G	Del	GAP	89	92	180	88.29	205		Rv2709	-	transmembrane protein
3021900	0	A	Del	GAP	89	92	180	88.73	204		Rv2709	-	transmembrane protein
3021901	0	C	Del	GAP	89	92	180	88.73	204		Rv2709	-	transmembrane protein
3024021	0	C	SNP	A	120	101	219	98.22	225	Arg153Arg (cgg/Agg)	Rv2711	ideR	iron-dependent repressor and activator IdeR
3024343	0	G	SNP	A	89	84	173	95.05	182	Thr329Ile (acc/aTc)	Rv2712c	-	hypothetical protein
3027798	0	T	SNP	C	127	93	213	100	220	Val245Ala (gtg/gCg)	Rv2714	-	hypothetical protein
3031168	0	A	SNP	G	108	119	224	100	227	Tyr124His (tat/Cat)	Rv2719c	-	membrane protein
3033189	0	G	SNP	A	123	98	216	97.36	227	Pro477Pro (ccc/ccT)	Rv2721c	-	hypothetical protein
3036826	0	C	SNP	T	103	78	180	96.28	188	Val156Met (gtg/Atg)	Rv2724c	fadE20	acyl-CoA dehydrogenase FadE20
3037377	0	T	SNP	C	105	85	188	100	190
3041871	0	G	SNP	T	103	101	198	99.51	205	Ala202Glu (gcg/gAg)	Rv2729c	-	integral membrane protein
3048912	0	C	SNP	G	94	106	196	97.56	205	Val59Leu (gtt/Ctt)	Rv2736c	recX	regulatory protein RecX
3054081	0	A	SNP	G	108	106	213	100	214	Gly56Gly (gga/ggG)	Rv2741	PE_PGRS47	PE-PGRS family protein PE_PGRS47
3054321	0	A	SNP	G	91	107	195	99	200	Gly136Gly (gga/ggG)	Rv2741	PE_PGRS47	PE-PGRS family protein PE_PGRS47
3054724	0	A	SNP	G	57	8	63	98.48	66	Ser271Gly (agc/Ggc)	Rv2741	PE_PGRS47	PE-PGRS family protein PE_PGRS47
3056767	0	G	SNP	T	104	94	193	97.06	204	Pro156Thr (ccg/Acg)	Rv2743c	-	hypothetical protein
3069167	0	A	SNP	G	98	96	190	100	194	Leu306Pro (ctg/cCg)	Rv2756c	hsdM	type I restriction/modification system DNA methylase HsdM
3078178	0	C	SNP	T	104	94	196	99.5	199	Val270Met (gtg/Atg)	Rv2769c	PE27	PE family protein PE27
3079877	0	A	SNP	G	105	100	203	99.51	206	Phe194Ser (ttc/tCc)	Rv2770c	PPE44	PPE family protein PPE44
3080795	0	A	SNP	G	92	101	190	99.48	194	Leu80Pro (ctc/cCc)	Rv2771c	-	hypothetical protein
3086788	0	T	SNP	C	106	92	195	100	198
3100154	1	A	Ins	C	86	96	182	94.79	183		Rv2790c	ltp1	lipid-transfer protein
3103682	0	T	SNP	C	114	120	231	100	234	Met87Val (atg/Gtg)	Rv2794c	pptT	phosphopantetheinyl transferase
3104189	0	A	SNP	G	115	93	202	100	208	Cys241Cys (tgt/tgC)	Rv2795c	-	hypothetical protein
3109670	0	C	SNP	T	116	128	239	98.79	247	Arg419Cys (cgc/Tgc)	Rv2800	-	hydrolase
3110140	0	G	SNP	T	90	104	193	97.98	198
3111476	0	C	SNP	T	102	125	227	99.13	229	Ser116Ser (tcg/tcA)	Rv2802c	-	arginine/hypothetical protein
3112877	0	G	SNP	A	96	89	185	98.93	187	Gly4Asp (ggc/gAc)	Rv2805	-	hypothetical protein
3113872	0	A	SNP	T	107	129	235	100	236	Glu72Val (gag/gTg)	Rv2807	-	hypothetical protein
3115384	0	G	SNP	C	99	102	197	100	201
3118000	0	A	SNP	G	93	107	196	100	200	Arg395Gly (agg/Ggg)	Rv2812	-	transposase
3131469	1	T	Ins	T	105	93	198	95.19	199		Rv2823c	-	CRISPR-associated protein Cas10/Csm1
3131469	2	T	Ins	G	106	92	198	95.19	199		Rv2823c	-	CRISPR-associated protein Cas10/Csm1
3131469	3	T	Ins	T	106	93	199	95.67	199		Rv2823c	-	CRISPR-associated protein Cas10/Csm1
3131469	4	T	Ins	C	106	93	199	95.67	199		Rv2823c	-	CRISPR-associated protein Cas10/Csm1
3131469	5	T	Ins	G	103	91	194	93.27	194		Rv2823c	-	CRISPR-associated protein Cas10/Csm1
3131469	6	T	Ins	G	102	90	192	92.31	192		Rv2823c	-	CRISPR-associated protein Cas10/Csm1
3131469	7	T	Ins	C	99	87	186	89.42	187		Rv2823c	-	CRISPR-associated protein Cas10/Csm1
3131469	8	T	Ins	G	97	88	185	88.94	186		Rv2823c	-	CRISPR-associated protein Cas10/Csm1
3131469	9	T	Ins	A	98	86	184	88.46	184		Rv2823c	-	CRISPR-associated protein Cas10/Csm1
3133054	0	C	SNP	G	108	97	201	100	205	Ser162Ser (tcg/tcC)	Rv2825c	-	hypothetical protein
3133055	0	G	SNP	C	114	96	201	100	210	Ser162Trp (tcg/tGg)	Rv2825c	-	hypothetical protein
3133536	0	T	SNP	C	90	121	204	100	211	Lys2Glu (aaa/Gaa)	Rv2825c	-	hypothetical protein
3135606	0	A	SNP	G	116	91	207	97.18	213
3135912	0	G	SNP	C	101	92	192	99.48	194	Thr141Arg (acg/aGg)	Rv2828c	-	hypothetical protein
3135950	0	C	SNP	G	89	93	180	98.91	184	Ser128Ser (tcg/tcC)	Rv2828c	-	hypothetical protein
3135951	0	G	SNP	C	88	96	181	99.46	185	Ser128Trp (tcg/tGg)	Rv2828c	-	hypothetical protein
3137058	0	G	SNP	A	101	95	193	100	196	Ala56Val (gcg/gTg)	Rv2830c	vapB22	antitoxin VapB22
3137736	0	G	SNP	T	90	106	188	97.03	202	Asp156Tyr (gac/Tac)	Rv2831	echA16	enoyl-CoA hydratase EchA16
3144623	0	C	SNP	T	107	125	228	97.07	239	Glu183Glu (gag/gaA)	Rv2838c	rbfA	ribosome-binding factor RbfA
3149251	0	G	SNP	A	107	104	208	98.14	215	Arg60Cys (cgt/Tgt)	Rv2841c	nusA	transcription termination/antitermination protein NusA
3150353	0	T	SNP	C	124	121	238	96.84	253	Gly61Gly (ggt/ggC)	Rv2843	-	hypothetical protein
3156201	1	C	Ins	G	89	98	187	92.12	188		Rv2848c	cobB	cobyrinic acid A,C-diamide synthase
3162805	0	C	SNP	G	110	114	217	100	224	Arg180Gly (cgc/Ggc)	Rv2853	PE_PGRS48	PE-PGRS family protein PE_PGRS48
3165636	0	G	SNP	A	116	103	215	97.33	225	Ser144Ser (tcg/tcA)	Rv2855	mtr	mycothione reductase
3174496	0	A	SNP	G	118	114	230	100	232	Cys50Arg (tgt/Cgt)	Rv2862c	-	hypothetical protein
3174693	0	C	Del	GAP	97	109	205	93.21	221
3177452	0	C	SNP	A	87	84	167	96.07	178
3177884	0	C	SNP	A	95	101	192	99.49	197	Arg21Arg (cgc/cgA)	Rv2866	relG	toxin RelG
3180806	0	G	SNP	A	118	96	209	98.62	217	Phe319Phe (ttc/ttT)	Rv2869c	rip	zinc metalloprotease
3180988	0	C	SNP	A	111	118	226	100	229	Val259Phe (gtc/Ttc)	Rv2869c	rip	zinc metalloprotease
3186860	0	T	SNP	G	103	97	198	99.01	202	Tyr672Asp (tat/Gat)	Rv2874	dipZ	integral membrane C-type cytochrome biogenesis protein DipZ
3189242	0	A	SNP	G	86	120	204	100	206	Ala52Ala (gct/gcC)	Rv2878c	mpt53	soluble secreted antigen Mpt53
3190146	0	C	Del	GAP	100	101	201	96.17	209
3194241	1	C	Ins	G	83	108	191	91.39	191		Rv2885c	-	transposase
3197223	1	G	Ins	C	106	105	211	95.05	211		Rv2888c	amiC	amidase AmiC
3200282	0	C	SNP	T	105	101	200	97.17	212	Ala6Val (gcg/gTg)	Rv2891	-	hypothetical protein
3205617	0	G	SNP	A	115	102	212	95.59	227	Ala273Val (gcg/gTg)	Rv2896c	-	hypothetical protein
3209156	0	G	SNP	A	98	113	207	97.24	217	Ala84Val (gcc/gTc)	Rv2899c	fdhD	formate dehydrogenase accessory protein FdhD
3214869	0	A	SNP	G	106	115	219	99.1	223	Gln81Arg (cag/cGg)	Rv2905	lppW	lipoprotein LppW
3215623	0	G	Del	GAP	90	117	202	97.18	213
3226181	0	A	SNP	C	114	90	201	100	204	Arg35Arg (cgt/cgG)	Rv2916c	ffh	signal recognition particle protein
3228143	0	G	SNP	T	124	99	220	100	223	Arg594Leu (cgg/cTg)	Rv2917	-	hypothetical protein
3238120	0	G	Del	GAP	109	103	213	92.98	228		Rv2923c	-	hypothetical protein
3238121	0	T	Del	GAP	109	103	213	94.22	225		Rv2923c	-	hypothetical protein
3238122	0	G	Del	GAP	109	103	213	94.22	225		Rv2923c	-	hypothetical protein
3247316	0	C	SNP	G	117	134	248	98.82	254	Asp624Glu (gac/gaG)	Rv2931	ppsA	phthiocerol synthesis polyketide synthase type I PpsA
3247851	0	G	SNP	A	60	60	119	98.36	122	Ala803Thr (gcc/Acc)	Rv2931	ppsA	phthiocerol synthesis polyketide synthase type I PpsA
3247853	0	C	SNP	T	56	58	112	99.13	115	Ala803Ala (gcc/gcT)	Rv2931	ppsA	phthiocerol synthesis polyketide synthase type I PpsA
3247856	0	G	SNP	C	60	59	116	99.17	120	Arg804Arg (cgg/cgC)	Rv2931	ppsA	phthiocerol synthesis polyketide synthase type I PpsA
3247864	1	C	Ins	T	58	58	116	100	116		Rv2931	ppsA	phthiocerol synthesis polyketide synthase type I PpsA
3247864	2	C	Ins	A	58	58	116	100	116		Rv2931	ppsA	phthiocerol synthesis polyketide synthase type I PpsA
3247864	3	C	Ins	G	57	58	115	99.14	116		Rv2931	ppsA	phthiocerol synthesis polyketide synthase type I PpsA
3247864	4	C	Ins	G	58	58	116	100	116		Rv2931	ppsA	phthiocerol synthesis polyketide synthase type I PpsA
3247866	0	C	Del	GAP	57	59	113	100	116		Rv2931	ppsA	phthiocerol synthesis polyketide synthase type I PpsA
3247867	0	A	Del	GAP	57	59	113	100	116		Rv2931	ppsA	phthiocerol synthesis polyketide synthase type I PpsA
3247868	0	A	Del	GAP	57	59	113	100	116		Rv2931	ppsA	phthiocerol synthesis polyketide synthase type I PpsA
3247869	0	A	Del	GAP	57	59	113	99.15	117		Rv2931	ppsA	phthiocerol synthesis polyketide synthase type I PpsA
3247874	0	G	SNP	A	58	61	116	100	119	Arg810Arg (cgg/cgA)	Rv2931	ppsA	phthiocerol synthesis polyketide synthase type I PpsA
3247877	0	T	SNP	C	61	66	125	100	127	Phe811Phe (ttt/ttC)	Rv2931	ppsA	phthiocerol synthesis polyketide synthase type I PpsA
3247883	0	T	SNP	C	82	99	176	100	181	Ser813Ser (agt/agC)	Rv2931	ppsA	phthiocerol synthesis polyketide synthase type I PpsA
3248074	0	G	SNP	A	52	78	129	98.48	132	Arg877His (cgc/cAc)	Rv2931	ppsA	phthiocerol synthesis polyketide synthase type I PpsA
3248075	0	C	SNP	T	52	76	126	98.46	130	Arg877Arg (cgc/cgT)	Rv2931	ppsA	phthiocerol synthesis polyketide synthase type I PpsA
3249025	0	T	SNP	G	115	104	217	98.21	223	Leu1194Arg (cta/cGa)	Rv2931	ppsA	phthiocerol synthesis polyketide synthase type I PpsA
3256494	0	A	SNP	G	107	119	224	100	226	Gly270Gly (gga/ggG)	Rv2933	ppsC	phthiocerol synthesis polyketide synthase type I PpsC
3266030	0	A	SNP	G	119	120	236	100	239	Ser1261Ser (tca/tcG)	Rv2934	ppsD	phthiocerol synthesis polyketide synthase type I PpsD
3269581	0	A	SNP	G	103	89	190	100	192	Ala615Ala (gca/gcG)	Rv2935	ppsE	phthiocerol synthesis polyketide synthase type I PpsE
3270784	0	A	SNP	G	114	124	235	100	238	Gln1016Gln (caa/caG)	Rv2935	ppsE	phthiocerol synthesis polyketide synthase type I PpsE
3276703	0	T	SNP	G	102	103	201	98.09	209	Thr2005Pro (act/Cct)	Rv2940c	mas	multifunctional mycocerosic acid synthase
3284640	0	A	SNP	G	78	99	174	94.65	187	Thr436Ala (aca/Gca)	Rv2941	fadD28	long-chain-fatty-acid--AMP ligase FadD28
3284855	0	C	SNP	T	94	99	190	95.07	203	Ile507Ile (atc/atT)	Rv2941	fadD28	long-chain-fatty-acid--AMP ligase FadD28
3296371	1	G	Ins	C	78	99	177	82.71	177		Rv2947c	pks15	polyketide synthase
3296371	2	G	Ins	C	78	99	177	82.71	177		Rv2947c	pks15	polyketide synthase
3296371	3	G	Ins	G	77	98	175	81.78	177		Rv2947c	pks15	polyketide synthase
3296371	4	G	Ins	C	78	99	177	82.71	177		Rv2947c	pks15	polyketide synthase
3296371	5	G	Ins	G	78	99	177	82.71	177		Rv2947c	pks15	polyketide synthase
3296371	6	G	Ins	G	77	99	176	82.24	177		Rv2947c	pks15	polyketide synthase
3296371	7	G	Ins	C	78	99	177	82.71	177		Rv2947c	pks15	polyketide synthase
3296843	0	A	SNP	G	101	100	197	99.5	202	Val333Ala (gtg/gCg)	Rv2947c	pks15	polyketide synthase
3304966	0	G	SNP	A	122	109	229	97.06	238	Gly176Arg (ggg/Agg)	Rv2952	-	phthiotriol/phenolphthiotriol dimycocerosates methyltransferase
3308606	0	G	SNP	A	99	106	202	100	205
3310174	0	G	SNP	A	89	85	172	96.13	181	Lys235Lys (aag/aaA)	Rv2957	-	PGL/p-HBAD biosynthesis glycosyltransferase
3310427	0	T	SNP	C	87	87	171	97.75	178
3310626	0	T	SNP	C	109	100	202	98.58	212
3314412	0	A	SNP	G	125	111	230	99.58	237	Ala237Ala (gct/gcC)	Rv2962c	-	PGL/p-HBAD biosynthesis rhamnosyltransferase
3316955	0	A	SNP	C	109	121	229	99.57	231	Met143Leu (atg/Ctg)	Rv2964	purU	formyltetrahydrofolate deformylase
3326554	0	A	SNP	C	106	125	226	100	231	Asn152His (aac/Cac)	Rv2971	-	oxidoreductase		phylo (not Euro-American, M. africanum, M. bovis, M . canettii, M. caprae, M. Microti, M. pinipedii, Beijing, Delhi/CAS, EAI)
3331362	0	C	Del	GAP	101	98	199	94.31	211		Rv2975c	-	hypothetical protein
3331363	0	G	Del	GAP	101	98	199	96.6	206		Rv2975c	-	hypothetical protein
3335708	0	G	SNP	C	92	125	215	100	217	Pro14Arg (ccg/cGg)	Rv2979c	-	resolvase
3336680	0	A	Del	GAP	98	107	199	76.78	267
3336825	0	T	SNP	C	138	107	240	100	245	Thr365Ala (aca/Gca)	Rv2981c	ddlA	D-alanine--D-alanine ligase
3338603	0	G	SNP	C	85	76	157	100	161	Pro133Ala (ccg/Gcg)	Rv2982c	gpdA2	glycerol-3-phosphate dehydrogenase
3349184	0	G	SNP	A	109	120	222	98.28	233	Ala365Val (gcc/gTc)	Rv2992c	gltS	glutamate--tRNA ligase
3352932	0	C	SNP	G	131	82	212	99.53	214	Thr179Thr (acg/acC)	Rv2995c	leuB	3-isopropylmalate dehydrogenase
3356135	0	A	SNP	C	101	127	223	97.85	233	Glu346Ala (gaa/gCa)	Rv2997	-	dehydrogenase
3358235	0	A	SNP	T	113	97	208	100	210	Met212Leu (atg/Ttg)	Rv2999	lppY	lipoprotein LppY
3363338	0	A	SNP	G	107	120	222	100	227
3367765	0	G	SNP	A	110	122	232	100	232	Gly343Gly (ggc/ggT)	Rv3009c	gatB	aspartyl/glutamyl-tRNA(Asn/Gln) amidotransferase subunit B
3375165	0	A	SNP	C	118	132	246	99.21	252	Phe167Cys (ttc/tGc)	Rv3015c	-	hypothetical protein
3379432	0	T	SNP	C	85	84	164	84.08	201
3379708	0	G	SNP	C	75	87	157	85.26	190
3379712	0	G	SNP	C	73	86	158	85.95	185
3379718	0	T	SNP	C	72	82	154	85.56	180
3379726	0	C	SNP	A	55	56	106	81.02	137
3379730	0	G	SNP	C	52	57	108	81.34	134
3379732	0	C	SNP	T	51	55	102	81.54	130
3379735	0	A	SNP	C	52	58	109	83.97	131
3379736	0	C	SNP	A	52	59	107	84.09	132
3379742	0	T	SNP	C	80	85	161	89.67	184
3379751	0	A	SNP	C	85	93	177	92.23	193
3379757	0	A	SNP	C	86	100	184	92.54	201
3379763	0	G	SNP	A	91	108	197	93.87	212
3379784	0	C	SNP	A	93	106	197	97.55	204
3379788	0	C	SNP	G	97	109	202	99.52	207
3380439	1	G	Ins	C	42	31	73	96.05	73
3380534	0	A	SNP	G	75	23	96	79.67	123
3401871	0	A	SNP	G	98	107	198	100	205	Ala16Ala (gct/gcC)	Rv3041c	-	ABC transporter ATP-binding protein
3402816	0	C	SNP	T	81	91	164	100	172	Gly116Glu (gga/gAa)	Rv3042c	serB2	phosphoserine phosphatase SerB
3404376	0	C	SNP	G	98	113	208	100	211	Thr182Thr (acg/acC)	Rv3043c	ctaD	cytochrome C oxidase cytochrome 1
3408150	0	T	SNP	C	98	102	196	97.56	205	Thr53Ala (aca/Gca)	Rv3047c	-	hypothetical protein
3412611	0	T	SNP	C	108	89	193	97.52	202	Gln519Arg (cag/cGg)	Rv3051c	nrdE	ribonucleoside-diphosphate reductase subunit alpha
3415181	0	C	Del	GAP	77	71	151	75.13	197
3415182	0	A	Del	GAP	77	71	151	76.68	193
3415183	0	C	Del	GAP	77	71	151	76.29	194
3415184	0	C	Del	GAP	77	71	151	77.89	190
3415185	0	T	Del	GAP	77	71	151	77.49	191
3415186	0	A	Del	GAP	77	71	151	78.72	188
3415187	0	G	Del	GAP	77	71	151	77.89	190
3415188	0	G	Del	GAP	77	71	151	79.57	186
3415189	0	G	Del	GAP	77	71	151	79.57	186
3415190	0	G	Del	GAP	77	71	151	80	185
3415191	0	G	Del	GAP	77	71	151	80	185
3415192	0	T	Del	GAP	77	71	151	81.77	181
3415193	0	G	Del	GAP	77	71	151	81.77	181
3415194	0	G	Del	GAP	77	71	151	82.22	180
3420825	0	A	SNP	G	111	109	220	100	220	Asp445Gly (gac/gGc)	Rv3059	cyp136	cytochrome P450 Cyp136
3425854	0	C	SNP	T	105	104	206	100	209	Pro91Ser (ccg/Tcg)	Rv3062	ligB	DNA ligase
3428917	0	C	SNP	A	103	121	221	99.56	225	Arg559Ser (cgt/Agt)	Rv3063	cstA	carbon starvation protein A
3430409	0	G	SNP	A	82	70	148	95.6	159	Cys8Tyr (tgc/tAc)	Rv3065	mmr	multidrug resistance protein Mmr
3432753	0	T	SNP	C	90	103	189	97.97	197	Arg290Arg (cga/cgG)	Rv3068c	pgmA	phosphoglucomutase PgmA
3440464	0	T	SNP	G	126	96	219	100	222	Arg308Arg (cgt/cgG)	Rv3077	-	hydrolase
3440468	0	G	SNP	C	122	105	226	100	227	Gly310Arg (ggc/Cgc)	Rv3077	-	hydrolase
3446699	0	C	SNP	G	108	87	193	97.01	201	Phe220Leu (ttc/ttG)	Rv3081	-	hypothetical protein
3447293	0	T	SNP	G	98	101	195	96.6	206
3450725	0	T	SNP	C	109	111	213	99.55	221	Val243Val (gtt/gtC)	Rv3084	lipR	acetyl-hydrolase LipR
3454263	0	C	SNP	G	101	97	195	99.5	199	Leu447Val (ctc/Gtc)	Rv3087	-	diacyglycerol O-acyltransferase
3455686	0	G	SNP	C	88	95	181	100	183	Leu449Leu (ctg/ctC)	Rv3088	tgs4	diacyglycerol O-acyltransferase
3456666	0	A	SNP	G	89	98	183	100	187	Ala302Ala (gca/gcG)	Rv3089	fadD13	long chain-fatty-acid--CoA ligase FadD13
3462135	0	G	SNP	C	107	100	207	99.52	208	Cys210Trp (tgc/tgG)	Rv3093c	-	oxidoreductase
3466919	0	C	SNP	G	101	97	194	99.5	199	Gly58Ala (ggc/gCc)	Rv3097c	lipY	triacylglycerol lipase Lip
3467465	0	C	SNP	G	113	82	193	99.49	196	Ala66Ala (gcg/gcC)	Rv3098c	-	hypothetical protein
3473996	1	G	Ins	A	121	112	233	98.73	233
3477942	0	A	SNP	G	86	84	168	97.14	175	Thr98Thr (aca/acG)	Rv3109	moaA1	cyclic pyranopterin monophosphate synthase
3480474	0	G	SNP	A	127	114	240	100	241	Gly134Glu (gga/gAa)	Rv3113	-	phosphatase
3480789	0	T	SNP	C	115	100	212	98.62	218	Ser11Pro (tca/Cca)	Rv3114	-	hypothetical protein
3482717	0	A	SNP	G	86	71	152	80.1	196
3484126	0	G	SNP	A	84	104	185	96.91	194	Leu51Leu (ctg/ctA)	Rv3117	cysA3	thiosulfate sulfurtransferase
3486977	0	A	SNP	G	108	98	202	99.52	207	Lys157Glu (aaa/Gaa)	Rv3121	cyp141	cytochrome P450 Cyp141
3487108	0	C	SNP	T	94	94	187	96.41	195	Ala200Ala (gcc/gcT)	Rv3121	cyp141	cytochrome P450 Cyp141
3498198	0	C	SNP	T	106	84	189	97.44	195	Glu356Glu (gag/gaA)	Rv3132c	devS	two component sensor histidine kinase DevS
3500149	0	G	SNP	A	121	100	217	98.66	224	Leu201Leu (ctg/Ttg)	Rv3134c	-	universal stress protein
3500243	0	G	SNP	C	118	112	224	100	230	Ala169Ala (gcc/gcG)	Rv3134c	-	universal stress protein
3503895	0	C	SNP	T	86	120	198	100	206	Pro168Leu (ccg/cTg)	Rv3137	-	histidinol-phosphatase
3508970	0	A	SNP	G	112	110	221	97.8	227	Glu292Glu (gaa/gaG)	Rv3141	fadB4	NADPH quinone oxidoreductase FadB
3509626	0	C	SNP	A	91	84	174	97.77	179
3510120	0	T	SNP	G	108	110	217	99.54	219	Lys400Gln (aag/Cag)	Rv3144c	PPE52	PPE family protein PPE52
3518167	0	A	SNP	G	119	120	236	100	239	Ile474Met (ata/atG)	Rv3151	nuoG	NADH-quinone oxidoreductase subunit G
3518555	0	A	SNP	G	101	109	206	100	210	Thr604Ala (acg/Gcg)	Rv3151	nuoG	NADH-quinone oxidoreductase subunit G
3529067	0	G	SNP	C	218	233	443	98.69	457	Arg33Gly (cgt/Ggt)	Rv3159c	PPE53	PPE family protein PPE53
3530955	0	C	SNP	G	110	135	242	100	245	Val62Leu (gtc/Ctc)	Rv3161c	-	dioxygenase
3542049	0	G	SNP	A	86	116	201	98.06	206
3542219	0	G	SNP	A	120	90	208	97.22	216	Gly28Ser (ggt/Agt)	Rv3174	-	short-chain dehydrogenase/reductase
3543031	0	G	SNP	A	118	95	208	98.61	216	Ala58Thr (gcc/Acc)	Rv3175	-	amidase
3550347	0	C	SNP	T	75	95	169	97.14	175
3550789	0	C	SNP	G	109	103	204	99.07	214	Ala25Ala (gcc/gcG)	Rv3183	-	transcriptional regulator
3556275	0	A	SNP	G	107	106	212	100	213	Leu138Pro (ctg/cCg)	Rv3190c	-	hypothetical protein
3571828	0	G	SNP	C	121	122	242	97.98	248	Pro239Arg (ccg/cGg)	Rv3199c	nudC	NADH pyrophosphatase
3576231	0	T	SNP	C	126	117	239	97.59	249	Gln269Arg (cag/cGg)	Rv3201c	-	ATP-dependent DNA helicase
3577497	0	C	SNP	T	103	110	212	97.71	218	Glu902Lys (gaa/Aaa)	Rv3202c	-	ATP-dependent DNA helicase
3580637	0	T	Del	GAP	92	117	201	95	220
3581414	0	A	SNP	G	108	114	220	100	222	Thr34Ala (aca/Gca)	Rv3204	-	DNA-methyltransferase
3587446	0	G	SNP	A	115	102	215	96.02	226	Leu32Leu (ctg/Ttg)	Rv3210c	-	hypothetical protein
3590686	1	G	Ins	C	78	56	134	96.4	134
3591063	0	T	SNP	C	117	103	213	100	220	Lys144Glu (aag/Gag)	Rv3213c	-	SOJ/ParA-like protein
3597249	0	C	SNP	G	105	98	199	96.21	211	Gly96Arg (ggc/Cgc)	Rv3220c	-	two component sensor kinase
3598386	0	G	SNP	A	114	87	197	96.17	209	Ser173Ser (tcc/tcT)	Rv3222c	-	hypothetical protein
3600576	0	C	SNP	T	126	111	232	100	237	Cys242Cys (tgc/tgT)	Rv3224	-	iron-regulated short-chain dehydrogenase/reductase
3604821	0	G	SNP	C	134	102	231	100	236	Ala32Ala (gcg/gcC)	Rv3228	-	hypothetical protein
3610391	1	A	Ins	C	110	134	244	97.99	246		Rv3234c	tgs3	diacyglycerol O-acyltransferase
3612813	0	T	SNP	C	114	98	210	97.25	218	Thr102Ala (acg/Gcg)	Rv3236c	-	integral membrane transport protein
3614982	0	T	SNP	C	124	103	226	100	227	Leu874Leu (cta/ctG)	Rv3239c	-	transmembrane transport protein
3621423	0	A	SNP	G	117	102	213	99.55	220
3622441	0	A	SNP	C	100	88	187	100	188	Val217Val (gtt/gtG)	Rv3243c	-	hypothetical protein
3625065	0	T	SNP	G	99	102	200	100	201	Met517Leu (atg/Ctg)	Rv3245c	mtrB	two component sensory histidine kinase MtrB
3626562	0	G	SNP	A	97	123	214	97.78	225	Pro18Ser (ccg/Tcg)	Rv3245c	mtrB	two component sensory histidine kinase MtrB
3628520	0	G	SNP	A	104	120	221	97.82	229	Ser376Ser (tcc/tcT)	Rv3248c	sahH	adenosylhomocysteinase
3638093	0	G	SNP	A	113	98	209	100	211	Ser206Leu (tcg/tTg)	Rv3257c	pmmA	phosphomannomutase PmmA
3643985	0	A	SNP	C	100	105	201	97.16	211	Glu270Ala (gag/gCg)	Rv3263	-	DNA methylase
3653988	0	G	SNP	A	109	108	216	99.54	218	Val181Met (gtg/Atg)	Rv3272	-	hypothetical protein
3664457	0	C	SNP	A	108	123	228	97.47	237	Ala80Asp (gcc/gAc)	Rv3282	-	hypothetical protein
3665753	0	G	SNP	A	100	100	198	98.52	203	Glu276Lys (gag/Aag)	Rv3283	sseA	thiosulfate sulfurtransferase SseA
3670040	0	C	SNP	T	90	83	170	100	173	Ala124Ala (gcg/gcA)	Rv3289c	-	transmembrane protein
3674157	0	T	SNP	A	127	104	226	98.3	235	Cys186Ser (tgc/Agc)	Rv3293	pcd	piperideine-6-carboxylic acid dehydrogenase
3675504	0	G	SNP	T	96	101	192	99.49	198	Ile164Ile (atc/atA)	Rv3294c	-	hypothetical protein
3678249	0	A	SNP	C	89	124	211	96.82	220	Lys492Thr (aag/aCg)	Rv3296	lhr	ATP-dependent helicase
3680932	0	G	SNP	A	119	90	207	97.21	215	Pro1386Pro (ccg/ccA)	Rv3296	lhr	ATP-dependent helicase
3681548	0	A	SNP	C	85	104	186	100	189	Arg77Arg (agg/Cgg)	Rv3297	nei	endonuclease VIII
3689523	0	G	SNP	T	89	110	195	99.5	200	Cys472_ (tgc/tgA)	Rv3303c	lpdA	NAD(P)H quinone reductase LpdA
3690016	0	A	SNP	G	104	111	209	100	215	Leu308Ser (ttg/tCg)	Rv3303c	lpdA	NAD(P)H quinone reductase LpdA
3693681	0	A	SNP	C	104	86	186	100	190	Ala103Ala (gct/gcG)	Rv3306c	amiB1	amidase AmiB
3704596	0	G	SNP	C	96	112	204	100	208	Val54Leu (gtg/Ctg)	Rv3317	sdhD	succinate dehydrogenase hydrophobic membrane anchor subunit
3704770	0	A	SNP	G	86	101	180	97.91	191	Thr112Ala (acc/Gcc)	Rv3317	sdhD	succinate dehydrogenase hydrophobic membrane anchor subunit
3711910	0	G	SNP	A	150	84	232	100	234	Trp54_ (tgg/tgA)	Rv3327	-	transposase fusion protein
3712372	0	A	SNP	G	117	128	244	100	245	Leu208Leu (cta/ctG)	Rv3327	-	transposase fusion protein
3714211	0	G	SNP	T	108	116	220	100	224	Pro41Gln (ccg/cAg)	Rv3328c	sigJ	ECF RNA polymerase sigma factor SigJ
3714757	0	A	SNP	C	110	103	213	100	213	Gln122His (caa/caC)	Rv3329	-	aminotransferase
3718357	0	C	SNP	T	121	112	229	100	233	Pro423Leu (ccg/cTg)	Rv3331	sugI	sugar-transport integral membrane protein SugI
3721806	0	G	SNP	C	87	105	190	100	192	Gly265Gly (ggc/ggG)	Rv3335c	-	integral membrane protein
3730466	0	A	SNP	G	62	102	163	90.61	181	Ile2157Thr (atc/aCc)	Rv3343c	PPE54	PPE family protein PPE54
3730519	0	C	SNP	G	37	96	131	76.44	174	Thr2139Thr (acg/acC)	Rv3343c	PPE54	PPE family protein PPE54
3730616	0	G	SNP	A	57	71	125	90.78	141	Ala2107Val (gcc/gTc)	Rv3343c	PPE54	PPE family protein PPE54
3730642	0	G	SNP	A	61	58	116	91.54	130	Asn2098Asn (aac/aaT)	Rv3343c	PPE54	PPE family protein PPE54
3730993	0	A	SNP	G	165	160	312	97.31	334	Gly1981Gly (ggt/ggC)	Rv3343c	PPE54	PPE family protein PPE54
3732344	0	G	SNP	A	188	239	417	98.84	432	Ala1531Val (gcc/gTc)	Rv3343c	PPE54	PPE family protein PPE54
3732624	0	A	SNP	G	134	100	229	86.67	270	Leu1438Leu (ttg/Ctg)	Rv3343c	PPE54	PPE family protein PPE54
3735802	0	C	SNP	G	103	109	206	96.36	220	Thr378Thr (acg/acC)	Rv3343c	PPE54	PPE family protein PPE54
3736024	0	A	SNP	G	84	99	179	99.46	184	Gly304Gly (ggt/ggC)	Rv3343c	PPE54	PPE family protein PPE54
3736628	0	T	SNP	G	122	93	212	100	215	Glu103Ala (gag/gCg)	Rv3343c	PPE54	PPE family protein PPE54
3737479	0	G	Del	GAP	42	46	93	95.65	92		Rv3344c	PE_PGRS49	PE-PGRS family protein PE_PGRS49
3737480	0	G	Del	GAP	42	46	93	100	88		Rv3344c	PE_PGRS49	PE-PGRS family protein PE_PGRS49
3737481	0	C	Del	GAP	42	46	93	97.78	90		Rv3344c	PE_PGRS49	PE-PGRS family protein PE_PGRS49
3737482	0	G	Del	GAP	42	46	93	100	88		Rv3344c	PE_PGRS49	PE-PGRS family protein PE_PGRS49
3737483	0	C	Del	GAP	42	46	93	97.78	90		Rv3344c	PE_PGRS49	PE-PGRS family protein PE_PGRS49
3737484	0	C	Del	GAP	42	46	93	97.78	90		Rv3344c	PE_PGRS49	PE-PGRS family protein PE_PGRS49
3737485	0	G	Del	GAP	42	46	93	97.78	90		Rv3344c	PE_PGRS49	PE-PGRS family protein PE_PGRS49
3737486	0	C	Del	GAP	42	46	93	97.78	90		Rv3344c	PE_PGRS49	PE-PGRS family protein PE_PGRS49
3737487	0	C	Del	GAP	42	46	93	97.78	90		Rv3344c	PE_PGRS49	PE-PGRS family protein PE_PGRS49
3737488	0	G	Del	GAP	42	46	93	97.78	90		Rv3344c	PE_PGRS49	PE-PGRS family protein PE_PGRS49
3737489	0	G	Del	GAP	42	46	93	98.88	89		Rv3344c	PE_PGRS49	PE-PGRS family protein PE_PGRS49
3737490	0	C	Del	GAP	42	46	93	97.78	90		Rv3344c	PE_PGRS49	PE-PGRS family protein PE_PGRS49
3737491	0	G	Del	GAP	42	46	93	97.78	90		Rv3344c	PE_PGRS49	PE-PGRS family protein PE_PGRS49
3737492	0	C	Del	GAP	42	46	93	98.88	89		Rv3344c	PE_PGRS49	PE-PGRS family protein PE_PGRS49
3737493	0	C	Del	GAP	42	46	93	98.88	89		Rv3344c	PE_PGRS49	PE-PGRS family protein PE_PGRS49
3737494	0	G	Del	GAP	42	46	93	97.78	90		Rv3344c	PE_PGRS49	PE-PGRS family protein PE_PGRS49
3737495	0	C	Del	GAP	42	46	93	97.78	90		Rv3344c	PE_PGRS49	PE-PGRS family protein PE_PGRS49
3737496	0	C	Del	GAP	42	46	93	97.78	90		Rv3344c	PE_PGRS49	PE-PGRS family protein PE_PGRS49
3737497	0	G	Del	GAP	42	46	93	97.78	90		Rv3344c	PE_PGRS49	PE-PGRS family protein PE_PGRS49
3737498	0	C	Del	GAP	42	46	93	98.88	89		Rv3344c	PE_PGRS49	PE-PGRS family protein PE_PGRS49
3737499	0	C	Del	GAP	42	45	93	96.67	90		Rv3344c	PE_PGRS49	PE-PGRS family protein PE_PGRS49
3737500	0	A	Del	GAP	42	45	93	98.86	88		Rv3344c	PE_PGRS49	PE-PGRS family protein PE_PGRS49
3737501	0	C	Del	GAP	42	45	93	96.67	90		Rv3344c	PE_PGRS49	PE-PGRS family protein PE_PGRS49
3737502	0	C	Del	GAP	42	45	93	95.6	91		Rv3344c	PE_PGRS49	PE-PGRS family protein PE_PGRS49
3738417	0	G	Del	GAP	21	121	138	95.95	148		Rv3345c	PE_PGRS50	PE-PGRS family protein PE_PGRS50
3741572	0	G	SNP	A	98	115	201	95.52	223	Gly401Gly (ggc/ggT)	Rv3345c	PE_PGRS50	PE-PGRS family protein PE_PGRS50
3743656	0	G	SNP	A	99	109	206	97.65	213
3743899	0	G	SNP	A	106	92	194	96.59	205	Leu3096Leu (ctg/Ttg)	Rv3347c	PPE55	PPE family protein PPE55
3746409	0	A	SNP	G	101	125	221	100	226	Leu2259Pro (ctg/cCg)	Rv3347c	PPE55	PPE family protein PPE55
3750177	0	A	SNP	T	101	68	169	97.69	173	Phe1003Tyr (ttc/tAc)	Rv3347c	PPE55	PPE family protein PPE55
3750178	0	A	SNP	C	99	70	168	98.26	172	Phe1003Val (ttc/Gtc)	Rv3347c	PPE55	PPE family protein PPE55
3750185	0	C	SNP	G	94	67	161	98.17	164	Ser1000Ser (tcg/tcC)	Rv3347c	PPE55	PPE family protein PPE55
3750187	0	A	SNP	T	91	67	158	99.37	159	Ser1000Thr (tcg/Acg)	Rv3347c	PPE55	PPE family protein PPE55
3750188	0	C	SNP	G	96	67	163	99.39	164	Met999Ile (atg/atC)	Rv3347c	PPE55	PPE family protein PPE55
3750193	0	G	SNP	A	102	70	171	99.42	173	Leu998Phe (ctc/Ttc)	Rv3347c	PPE55	PPE family protein PPE55
3750205	0	C	SNP	T	113	83	195	99.49	197	Asp994Asn (gac/Aac)	Rv3347c	PPE55	PPE family protein PPE55
3750209	0	A	SNP	G	108	83	188	98.96	193	Asn992Asn (aat/aaC)	Rv3347c	PPE55	PPE family protein PPE55
3750210	0	T	SNP	G	112	84	194	98.99	198	Asn992Thr (aat/aCt)	Rv3347c	PPE55	PPE family protein PPE55
3750407	0	G	SNP	C	113	111	220	99.12	226	Gly926Gly (ggc/ggG)	Rv3347c	PPE55	PPE family protein PPE55
3750417	0	A	SNP	T	114	108	219	99.11	224	Phe923Tyr (ttc/tAc)	Rv3347c	PPE55	PPE family protein PPE55
3750421	0	T	SNP	C	108	112	214	98.65	223	Ser922Gly (agc/Ggc)	Rv3347c	PPE55	PPE family protein PPE55
3752207	0	A	SNP	G	113	95	201	99.05	210	Ile326Ile (att/atC)	Rv3347c	PPE55	PPE family protein PPE55
3753116	0	C	SNP	T	108	126	230	99.15	236	Pro23Pro (ccg/ccA)	Rv3347c	PPE55	PPE family protein PPE55
3753164	0	T	SNP	G	98	108	201	100	206	Pro7Pro (cca/ccC)	Rv3347c	PPE55	PPE family protein PPE55
3754508	0	G	SNP	C	103	104	205	99.04	209	Leu244Val (ctc/Gtc)	Rv3349c	-	transposase
3761017	0	C	Del	GAP	106	85	188	90.95	210		Rv3350c	PPE56	PPE family protein PPE56
3761169	0	C	SNP	T	108	106	210	98.17	218	Ala1978Ala (gcg/gcA)	Rv3350c	PPE56	PPE family protein PPE56
3761191	0	A	SNP	G	117	99	213	97.74	221	Val1971Ala (gtc/gCc)	Rv3350c	PPE56	PPE family protein PPE56
3762013	0	A	SNP	C	101	93	192	98.48	197	Leu1697Arg (ctc/cGc)	Rv3350c	PPE56	PPE family protein PPE56
3775409	0	T	SNP	C	105	82	186	97.4	192	Gln698Arg (cag/cGg)	Rv3365c	-	hypothetical protein
3775441	0	A	SNP	C	112	77	187	96.92	195	Ser687Arg (agt/agG)	Rv3365c	-	hypothetical protein
3778011	0	G	SNP	A	103	116	217	96.48	227	Arg92Gln (cgg/cAg)	Rv3366	spoU	tRNA/rRNA methylase SpoU
3778012	0	G	SNP	T	103	115	215	96.04	227	Arg92Arg (cgg/cgT)	Rv3366	spoU	tRNA/rRNA methylase SpoU
3778396	0	C	SNP	T	107	100	205	94.95	218
3789145	0	G	SNP	T	103	113	214	96	225	Ala175Ala (gcg/gcT)	Rv3375	amiD	amidase
3794867	1	C	Ins	C	104	97	201	95.26	201		Rv3379c	dxs2	1-deoxy-D-xylulose 5-phosphate synthase
3794867	2	C	Ins	A	104	97	201	95.26	201		Rv3379c	dxs2	1-deoxy-D-xylulose 5-phosphate synthase
3798095	0	A	SNP	C	82	108	187	99.48	191	Val132Gly (gtc/gGc)	Rv3383c	idsB	polyprenyl synthetase IdsB
3798596	0	A	SNP	G	88	83	170	94.48	181
3802141	0	C	Del	GAP	73	86	156	78.33	203		Rv3388	PE_PGRS52	PE-PGRS family protein PE_PGRS52
3802142	0	G	Del	GAP	73	86	156	77.18	206		Rv3388	PE_PGRS52	PE-PGRS family protein PE_PGRS52
3802143	0	G	Del	GAP	73	86	156	78.71	202		Rv3388	PE_PGRS52	PE-PGRS family protein PE_PGRS52
3802144	0	C	Del	GAP	73	86	156	78.33	203		Rv3388	PE_PGRS52	PE-PGRS family protein PE_PGRS52
3802145	0	G	Del	GAP	73	86	156	78.71	202		Rv3388	PE_PGRS52	PE-PGRS family protein PE_PGRS52
3802146	0	G	Del	GAP	73	86	156	79.5	200		Rv3388	PE_PGRS52	PE-PGRS family protein PE_PGRS52
3802147	0	G	Del	GAP	73	86	156	81.12	196		Rv3388	PE_PGRS52	PE-PGRS family protein PE_PGRS52
3802148	0	G	Del	GAP	73	86	156	81.54	195		Rv3388	PE_PGRS52	PE-PGRS family protein PE_PGRS52
3802149	0	C	Del	GAP	73	86	156	83.25	191		Rv3388	PE_PGRS52	PE-PGRS family protein PE_PGRS52
3802150	0	C	Del	GAP	73	86	156	83.68	190		Rv3388	PE_PGRS52	PE-PGRS family protein PE_PGRS52
3802151	0	G	Del	GAP	73	86	156	85.03	187		Rv3388	PE_PGRS52	PE-PGRS family protein PE_PGRS52
3802152	0	G	Del	GAP	73	86	156	85.03	187		Rv3388	PE_PGRS52	PE-PGRS family protein PE_PGRS52
3802153	0	C	Del	GAP	73	86	156	86.41	184		Rv3388	PE_PGRS52	PE-PGRS family protein PE_PGRS52
3802154	0	G	Del	GAP	73	87	157	86.02	186		Rv3388	PE_PGRS52	PE-PGRS family protein PE_PGRS52
3802155	0	G	Del	GAP	73	87	157	94.67	169		Rv3388	PE_PGRS52	PE-PGRS family protein PE_PGRS52
3802156	0	C	Del	GAP	73	87	157	95.81	167		Rv3388	PE_PGRS52	PE-PGRS family protein PE_PGRS52
3802157	0	G	Del	GAP	73	87	157	96.97	165		Rv3388	PE_PGRS52	PE-PGRS family protein PE_PGRS52
3802158	0	G	Del	GAP	73	87	157	97.56	164		Rv3388	PE_PGRS52	PE-PGRS family protein PE_PGRS52
3804299	0	G	SNP	A	106	93	196	99	201	Pro165Ser (ccc/Tcc)	Rv3389c	htdY	3-hydroxyacyl-thioester dehydratase HtdY
3811672	0	G	SNP	T	95	102	195	95.17	207
3811675	0	A	SNP	G	95	100	192	95.59	204
3813266	0	C	SNP	T	102	124	223	99.12	228	Val271Val (gtg/gtA)	Rv3396c	guaA	GMP synthase
3815477	0	G	SNP	T	101	121	218	100	222	Ala210Ala (gcc/gcA)	Rv3398c	idsA1	multifunctional dimethylallyltransferase/geranyltranstransferase/farnesylt ranstransferase
3817117	0	C	SNP	A	95	108	196	100	203	Ala330Glu (gcg/gAg)	Rv3399	-	S-adenosylmethionine-dependentmethyltransferase
3820364	0	G	SNP	A	72	92	159	96.47	170	Gly775Ser (ggc/Agc)	Rv3401	-	glycosyl hydrolase
3821845	0	G	SNP	T	97	103	197	100	200	Ala16Glu (gca/gAa)	Rv3402c	-	hypothetical protein
3823159	0	A	SNP	T	104	130	230	99.57	235	Val235Val (gtt/gtA)	Rv3403c	-	hypothetical protein
3826501	0	C	SNP	T	86	123	208	96.31	217	Arg84Cys (cgc/Tgc)	Rv3407	vapB47	antitoxin VapB47
3826684	0	C	SNP	T	99	93	187	100	192	Ser46Leu (tcg/tTg)	Rv3408	vapC47	ribonuclease VapC47
3829770	0	T	SNP	C	98	111	206	100	209	Pro47Pro (cca/ccG)	Rv3410c	guaB3	oxidoreductase
3830349	0	C	SNP	T	112	103	214	98.17	219	Ala391Thr (gcg/Acg)	Rv3411c	guaB2	inosine-5'-monophosphate dehydrogenase
3830695	0	A	SNP	G	88	106	191	99.49	195	Ala275Ala (gct/gcC)	Rv3411c	guaB2	inosine-5'-monophosphate dehydrogenase
3834486	0	T	SNP	C	105	112	216	95.59	227	Gln12Gln (caa/caG)	Rv3415c	-	hypothetical protein
3838871	0	A	SNP	G	137	124	252	100	261	Ala64Ala (gct/gcC)	Rv3420c	rimI	ribosomal-protein-alanine acetyltransferase RimI
3841790	0	A	SNP	G	177	228	399	97.36	416	Val96Ala (gtg/gCg)	Rv3424c	-	hypothetical protein
3842464	0	A	Del	GAP	110	95	202	81.35	252		Rv3425	PPE57	PPE family protein PPE57
3842620	0	A	SNP	G	105	99	202	100	204	Thr128Ala (act/Gct)	Rv3425	PPE57	PPE family protein PPE57
3842625	0	A	SNP	G	102	102	203	99.51	205	Pro129Pro (cca/ccG)	Rv3425	PPE57	PPE family protein PPE57
3843408	0	G	Del	GAP	98	118	219	95.15	227		Rv3426	PPE58	PPE family protein PPE58
3844757	0	C	Del	GAP	124	97	216	96.51	229		Rv3428c	-	transposase
3844992	0	T	SNP	A	106	110	216	99.54	217	Ser327Cys (agc/Tgc)	Rv3428c	-	transposase
3845695	0	C	SNP	T	98	114	206	100	212	Arg92Arg (cgg/cgA)	Rv3428c	-	transposase
3847215	0	T	SNP	C	85	60	142	95.39	152	Gly17Gly (ggt/ggC)	Rv3429	PPE59	PPE family protein PPE59
3847221	0	T	SNP	C	85	66	147	94.97	159	Gly19Gly (ggt/ggC)	Rv3429	PPE59	PPE family protein PPE59
3847235	0	C	SNP	T	85	69	151	96.25	160	Ser24Phe (tct/tTt)	Rv3429	PPE59	PPE family protein PPE59
3847237	0	G	SNP	T	84	72	154	96.89	161	Ala25Ser (gcc/Tcc)	Rv3429	PPE59	PPE family protein PPE59
3847238	0	C	SNP	T	84	72	154	96.3	162	Ala25Val (gcc/gTc)	Rv3429	PPE59	PPE family protein PPE59
3851887	0	A	SNP	C	136	120	251	98.84	259	Ser443Ala (tcg/Gcg)	Rv3433c	-	bifunctional ADP-dependent (S)-NAD(P)H-hydrate dehydratase/NAD(P)H-hydrate epimerase
3851888	0	T	SNP	C	139	123	254	98.87	265	Ala442Ala (gca/gcG)	Rv3433c	-	bifunctional ADP-dependent (S)-NAD(P)H-hydrate dehydratase/NAD(P)H-hydrate epimerase
3855212	0	T	SNP	C	102	91	189	97.47	198	Ile560Val (atc/Gtc)	Rv3436c	glmS	glucosamine--fructose-6-phosphate aminotransferase
3859893	0	C	SNP	T	104	146	249	99.6	251	Glu28Glu (gag/gaA)	Rv3440c	-	hypothetical protein
3862473	0	A	Del	GAP	100	97	191	98.01	201
3863138	0	G	SNP	A	96	110	205	98.56	209	Pro43Ser (ccg/Tcg)	Rv3445c	esxU	ESAT-6 like protein EsxU
3863681	0	C	SNP	G	96	104	194	97.09	206	Arg284Pro (cgg/cCg)	Rv3446c	-	hypothetical protein
3864073	0	A	SNP	G	109	98	204	95.39	217	Ser153Ser (agt/agC)	Rv3446c	-	hypothetical protein
3864995	0	T	SNP	C	99	119	215	100	218	Ser1082Gly (agc/Ggc)	Rv3447c	eccC4	ESX-4 secretion system protein EccC4
3870010	0	A	SNP	G	100	103	200	100	203	Thr87Ala (acc/Gcc)	Rv3449	mycP4	membrane-anchored mycosin
3871246	0	T	SNP	C	99	128	224	99.56	228	Gly417Gly (gga/ggG)	Rv3450c	eccB4	ESX-4 secretion system protein EccB4
3874723	0	T	Del	GAP	109	106	206	96.85	222
3877421	0	A	SNP	G	103	87	188	100	190	Pro4Pro (cct/ccC)	Rv3456c	rplQ	50S ribosomal protein L17
3879590	0	T	SNP	C	102	119	220	96.93	228	Ser35Gly (agc/Ggc)	Rv3459c	rpsK	30S ribosomal protein S11
3883178	0	A	SNP	C	108	114	221	98.23	226	Glu115Asp (gaa/gaC)	Rv3465	rmlC	dTDP-4-dehydrorhamnose 3,5-epimerase
3883626	0	A	SNP	G	36	76	111	97.39	115	Pro34Pro (cca/ccG)	Rv3466	-	hypothetical protein
3883796	0	G	SNP	T	153	104	250	98.47	261	Arg91Leu (cgg/cTg)	Rv3466	-	hypothetical protein
3883797	0	G	SNP	A	156	107	256	98.5	267	Arg91Arg (cgg/cgA)	Rv3466	-	hypothetical protein
3884906	0	A	SNP	G	105	93	186	96.59	205	Lys315Glu (aaa/Gaa)	Rv3467	-	hypothetical protein
3885886	0	T	SNP	C	113	100	210	100	213	Ile62Val (atc/Gtc)	Rv3468c	-	dTDP-glucose 4,6-dehydratase
3892671	0	A	SNP	G	82	102	180	100	184
3893480	0	G	SNP	A	101	108	204	100	209
3894732	0	A	SNP	G	117	116	225	99.15	235	Arg103Gly (agg/Ggg)	Rv3478	PPE60	PE family protein PPE60
3895585	0	C	SNP	T	128	109	234	98.34	241	Pro387Leu (ccc/cTc)	Rv3478	PPE60	PE family protein PPE60
3895727	0	C	SNP	A	108	107	214	100	215
3896340	0	T	SNP	G	88	101	189	100	189	Leu174Arg (ctc/cGc)	Rv3479	-	transmembrane protein
3898408	0	A	SNP	G	123	92	212	99.54	216	Ala863Ala (gca/gcG)	Rv3479	-	transmembrane protein
3902318	1	A	Ins	T	96	97	193	95.54	193		Rv3483c	-	hypothetical protein
3906311	0	G	SNP	A	107	85	184	98.46	195	Arg233Cys (cgt/Tgt)	Rv3487c	lipF	carboxylesterase LipF
3908465	0	A	SNP	G	100	96	191	96.08	204	Glu77Gly (gaa/gGa)	Rv3490	otsA	trehalose-phosphate synthase
3909235	0	G	SNP	C	96	104	195	100	200	Val334Leu (gtg/Ctg)	Rv3490	otsA	trehalose-phosphate synthase
3911122	0	C	SNP	T	119	99	213	98.2	222	Gly185Asp (ggc/gAc)	Rv3493c	-	Mce associated protein
3916386	0	G	SNP	T	80	102	178	97.85	186	Arg191Ser (cgt/Agt)	Rv3497c	mce4C	Mce family protein Mce4C
3927595	0	G	SNP	A	45	41	85	98.85	87	Ala343Thr (gcc/Acc)	Rv3507	PE_PGRS53	PE-PGRS family protein PE_PGRS53
3927605	0	T	SNP	A	54	45	96	97.06	102	Met346Lys (atg/aAg)	Rv3507	PE_PGRS53	PE-PGRS family protein PE_PGRS53
3927606	0	G	SNP	A	50	45	90	96.94	98	Met346Ile (atg/atA)	Rv3507	PE_PGRS53	PE-PGRS family protein PE_PGRS53
3930476	1	A	Ins	C	52	68	120	75	120		Rv3507	PE_PGRS53	PE-PGRS family protein PE_PGRS53
3930476	2	A	Ins	G	52	68	120	75	120		Rv3507	PE_PGRS53	PE-PGRS family protein PE_PGRS53
3930476	3	A	Ins	G	52	68	120	75	120		Rv3507	PE_PGRS53	PE-PGRS family protein PE_PGRS53
3930476	4	A	Ins	C	52	68	120	75	120		Rv3507	PE_PGRS53	PE-PGRS family protein PE_PGRS53
3930476	5	A	Ins	G	52	68	120	75	120		Rv3507	PE_PGRS53	PE-PGRS family protein PE_PGRS53
3930476	6	A	Ins	G	52	68	120	75	120		Rv3507	PE_PGRS53	PE-PGRS family protein PE_PGRS53
3930476	7	A	Ins	C	52	68	120	75	120		Rv3507	PE_PGRS53	PE-PGRS family protein PE_PGRS53
3930476	8	A	Ins	A	52	68	120	75	120		Rv3507	PE_PGRS53	PE-PGRS family protein PE_PGRS53
3930476	9	A	Ins	C	52	68	120	75	120		Rv3507	PE_PGRS53	PE-PGRS family protein PE_PGRS53
3933939	0	T	SNP	G	7	24	29	100	31	Ser979Ala (tct/Gct)	Rv3508	PE_PGRS54	PE-PGRS family protein PE_PGRS54
3934542	0	T	SNP	G	110	102	202	100	212	Ser1180Ala (tct/Gct)	Rv3508	PE_PGRS54	PE-PGRS family protein PE_PGRS54
3934699	0	G	SNP	A	167	118	272	99.3	287	Ser1232Asn (agc/aAc)	Rv3508	PE_PGRS54	PE-PGRS family protein PE_PGRS54
3934733	0	G	SNP	C	166	149	302	95.17	331	Gly1243Gly (ggg/ggC)	Rv3508	PE_PGRS54	PE-PGRS family protein PE_PGRS54
3934734	0	G	SNP	A	156	145	284	94.06	320	Ala1244Thr (gcc/Acc)	Rv3508	PE_PGRS54	PE-PGRS family protein PE_PGRS54
3935335	0	T	SNP	C	38	51	84	98.89	90	Val1444Ala (gtc/gCc)	Rv3508	PE_PGRS54	PE-PGRS family protein PE_PGRS54
3935494	0	C	SNP	A	24	11	32	97.22	36	Ala1497Asp (gcc/gAc)	Rv3508	PE_PGRS54	PE-PGRS family protein PE_PGRS54
3935950	0	T	SNP	C	36	37	71	100	73	Val1649Ala (gtc/gCc)	Rv3508	PE_PGRS54	PE-PGRS family protein PE_PGRS54
3936109	0	C	SNP	A	22	12	30	89.47	38	Ala1702Asp (gcc/gAc)	Rv3508	PE_PGRS54	PE-PGRS family protein PE_PGRS54
3936234	0	G	SNP	C	33	20	52	84.13	63	Gly1744Arg (ggt/Cgt)	Rv3508	PE_PGRS54	PE-PGRS family protein PE_PGRS54
3939590	0	T	SNP	C	119	97	213	98.63	219
3940802	0	A	SNP	G	79	78	147	100	157	Asn396Asp (aac/Gac)	Rv3511	PE_PGRS55	PE-PGRS family protein PE_PGRS55
3941724	0	C	Del	GAP	10	120	125	81.25	160		Rv3511	PE_PGRS55	PE-PGRS family protein PE_PGRS55
3942481	0	C	SNP	G	137	122	257	99.62	260
3942640	0	T	SNP	C	101	126	215	99.56	228
3943019	0	C	SNP	G	17	80	93	98.98	98
3943131	0	G	Del	GAP	17	20	36	82.22	45
3943132	0	G	Del	GAP	17	20	36	86.05	43
3943133	0	C	Del	GAP	17	20	36	88.1	42
3943134	0	A	Del	GAP	17	20	36	88.1	42
3943135	0	C	Del	GAP	16	20	35	92.31	39
3943136	0	C	Del	GAP	16	20	35	92.31	39
3943137	0	G	Del	GAP	16	20	35	92.31	39
3943138	0	G	Del	GAP	16	20	35	92.31	39
3943139	0	A	Del	GAP	16	20	35	94.74	38
3943140	0	G	Del	GAP	16	20	35	92.31	39
3943141	0	G	Del	GAP	16	20	35	92.31	39
3943142	0	C	Del	GAP	16	20	35	92.31	39
3943143	0	G	Del	GAP	16	20	35	92.31	39
3943144	0	A	Del	GAP	16	20	35	94.74	38
3944466	0	G	Del	GAP	26	19	45	90	50		Rv3512	PE_PGRS56	PE-PGRS family protein PE_PGRS56
3947125	0	C	SNP	G	58	49	104	89.92	119	Gly444Gly (ggc/ggG)	Rv3514	PE_PGRS57	PE-PGRS family protein PE_PGRS57
3947126	0	G	SNP	A	56	47	97	88.03	117	Ala445Thr (gcc/Acc)	Rv3514	PE_PGRS57	PE-PGRS family protein PE_PGRS57
3947127	0	C	SNP	T	54	46	96	86.96	115	Ala445Val (gcc/gTc)	Rv3514	PE_PGRS57	PE-PGRS family protein PE_PGRS57
3947128	0	C	SNP	G	58	51	107	90.08	121	Ala445Ala (gcc/gcG)	Rv3514	PE_PGRS57	PE-PGRS family protein PE_PGRS57
3948054	0	A	SNP	G	22	16	38	95	40	Asp754Gly (gac/gGc)	Rv3514	PE_PGRS57	PE-PGRS family protein PE_PGRS57
3948347	0	T	SNP	G	30	19	47	98	50	Ser852Ala (tcc/Gcc)	Rv3514	PE_PGRS57	PE-PGRS family protein PE_PGRS57
3948362	0	T	SNP	G	30	9	39	100	39	Cys857Gly (tgt/Ggt)	Rv3514	PE_PGRS57	PE-PGRS family protein PE_PGRS57
3948404	0	T	SNP	G	39	11	50	100	50	Cys871Gly (tgc/Ggc)	Rv3514	PE_PGRS57	PE-PGRS family protein PE_PGRS57
3948414	0	T	SNP	G	42	10	51	100	52	Val874Gly (gtc/gGc)	Rv3514	PE_PGRS57	PE-PGRS family protein PE_PGRS57
3948417	0	T	SNP	G	43	10	53	100	53	Val875Gly (gtc/gGc)	Rv3514	PE_PGRS57	PE-PGRS family protein PE_PGRS57
3949531	0	C	SNP	G	68	53	121	94.53	128	Gly1246Gly (ggc/ggG)	Rv3514	PE_PGRS57	PE-PGRS family protein PE_PGRS57
3949532	0	C	SNP	G	71	57	127	96.24	133	Pro1247Ala (ccc/Gcc)	Rv3514	PE_PGRS57	PE-PGRS family protein PE_PGRS57
3952308	0	C	SNP	A	78	103	177	96.28	188	Asp55Tyr (gac/Tac)	Rv3515c	fadD19	long-chain-fatty-acid--CoA ligase FadD19
3952800	0	G	SNP	A	111	93	200	100	204	Gly86Asp (ggc/gAc)	Rv3516	echA19	enoyl-CoA hydratase EchA19
3958403	0	A	SNP	G	112	93	203	100	205	Asn295Asp (aac/Gac)	Rv3521	-	hypothetical protein
3959418	0	C	SNP	T	104	97	199	100	201	Thr324Ile (acc/aTc)	Rv3522	ltp4	lipid transfer protein
3959730	0	T	SNP	C	117	111	226	97.44	234	Phe68Leu (ttc/Ctc)	Rv3523	ltp3	lipid carrier protein
3962187	0	G	SNP	A	93	115	199	96.74	215	Asp46Asp (gac/gaT)	Rv3525c	-	siderophore-binding protein
3964518	0	G	SNP	A	85	112	194	98.5	200	Pro225Pro (ccc/ccT)	Rv3528c	-	hypothetical protein
3968006	0	A	SNP	C	100	119	217	98.21	223	Phe313Leu (ttt/ttG)	Rv3531c	-	hypothetical protein
3970594	0	C	SNP	G	87	110	194	98.01	201
3976595	0	G	SNP	T	134	115	247	98.03	254	Arg409Ser (agg/agT)	Rv3537	kstD	3-oxosteroid 1-dehydrogenase
3979990	0	C	SNP	G	102	97	193	97.55	204	Val224Leu (gtg/Ctg)	Rv3540c	ltp2	lipid transfer protein
3981983	0	G	SNP	A	106	93	194	100	199	Pro386Pro (ccc/ccT)	Rv3543c	fadE29	acyl-CoA dehydrogenase FadE29
3984321	0	G	SNP	A	110	113	219	100	223	His375His (cac/caT)	Rv3545c	cyp125	steroid C26-monooxygenase
3987371	0	G	Del	GAP	97	127	218	95.32	235
3993058	0	G	SNP	A	112	113	223	96.15	234	Gly125Glu (ggg/gAg)	Rv3554	fdxB	electron transfer protein FdxB
4000838	0	C	SNP	T	97	103	197	97.09	206	Gly251Asp (ggt/gAt)	Rv3560c	fadE30	acyl-CoA dehydrogenase FadE30
4001622	0	T	SNP	C	103	110	208	98.61	216
4005114	0	G	SNP	C	89	107	191	100	196	Trp275Ser (tgg/tCg)	Rv3563	fadE32	acyl-CoA dehydrogenase FadE32
4005607	0	T	SNP	C	116	135	249	100	251	Leu121Leu (ttg/Ctg)	Rv3564	fadE33	acyl-CoA dehydrogenase FadE33
4008747	0	A	SNP	G	115	91	203	100	206	Ile179Thr (atc/aCc)	Rv3567c	hsaB	flavin-dependent monooxygenase reductase subunit HsaB
4022388	0	G	SNP	A	106	119	220	96.98	232	Pro2Pro (ccc/ccT)	Rv3579c	-	tRNA/rRNA methyltransferase
4024273	0	T	SNP	C	123	99	221	99.55	223	Val25Val (gta/gtG)	Rv3581c	ispF	2C-methyl-D-erythritol 2,4-cyclodiphosphate synthase
4026899	0	G	SNP	A	106	101	206	100	207	Gln152Gln (cag/caA)	Rv3585	radA	DNA repair protein RadA
4028752	0	A	SNP	G	133	117	245	99.6	251	Thr288Ala (acg/Gcg)	Rv3586	-	DNA integrity scanning protein DisA
4032218	0	G	SNP	A	76	98	169	96.13	181	Ala314Val (gct/gTt)	Rv3590c	PE_PGRS58	PE-PGRS family protein PE_PGRS58
4032625	0	G	SNP	T	90	44	125	97.1	138	Gly178Gly (ggc/ggA)	Rv3590c	PE_PGRS58	PE-PGRS family protein PE_PGRS58
4033577	0	A	SNP	G	104	111	212	97.29	221	Phe156Leu (ttc/Ctc)	Rv3591c	-	hydrolase
4034827	0	C	SNP	T	103	126	223	100	229	Ala159Val (gcg/gTg)	Rv3593	lpqF	lipoprotein LpqF
4036569	0	T	SNP	C	130	139	263	97.82	275	Val238Ala (gta/gCa)	Rv3594	-	hypothetical protein
4037283	0	T	SNP	G	127	127	251	99.61	255	Gly256Gly (gga/ggC)	Rv3595c	PE_PGRS59	PE-PGRS family protein PE_PGRS59
4041581	0	C	SNP	T	98	76	167	97.75	178	Ala454Thr (gcg/Acg)	Rv3598c	lysS	lysine--tRNA ligase
4046007	0	C	SNP	T	97	132	227	97.45	235	Val38Met (gtg/Atg)	Rv3603c	-	hypothetical protein
4050811	0	G	SNP	A	142	117	253	94.53	274	Tyr691Tyr (tac/taT)	Rv3610c	ftsH	zinc metalloprotease FtsH
4053050	0	A	SNP	G	98	96	179	75.19	258
4054246	0	C	SNP	T	117	108	221	96.57	233	Gly151Arg (ggg/Agg)	Rv3614c	espD	ESX-1 secretion-associated protein EspD
4055801	0	G	SNP	A	101	94	190	99.49	196	Thr192Ile (acc/aTc)	Rv3616c	espA	ESX-1 secretion-associated protein EspA
4056416	0	C	SNP	A	109	74	181	99.46	184
4056693	0	G	SNP	T	86	94	179	97.3	185
4059143	0	A	SNP	C	108	118	222	98.26	230	Glu149Ala (gag/gCg)	Rv3618	-	monooxygenase
[truncated: 162 more rows]
