# Supplementary material for: Novel Mutations in Putative Nicotinic Acid Phosphoribosyltransferases of Mycobacterium tuberculosis and Their Effect on Protein Thermodynamic Properties
Source: Polymers (Basel). 2022 Apr 18;14(8):1623. doi: 10.3390/polym14081623 (PMC9031469; doi:10.3390/polym14081623)
Supplement: Supplementary file 1 [file polymers-14-01623-s001.zip › Supplementary files S1/786.xlsx]

## Sheet: 786
#Pos	Insindex	Ref	Type	Allel	CovFor	CovRev	Qual20	Freq	Cov	Subst	Gene	GeneName	Product	ResistanceSNP	PhyloSNP	InterestingRegion
1849	0	C	SNP	A	121	104	219	100	225
1977	0	A	SNP	G	129	119	245	100	248
3446	0	C	SNP	T	130	125	251	100	255	Ala56Val (gcc/gTc)	Rv0003	recF	DNA replication/repair protein RecF
4013	0	T	SNP	C	131	133	260	100	264	Ile245Thr (atc/aCc)	Rv0003	recF	DNA replication/repair protein RecF
7362	0	G	SNP	C	139	126	262	100	265	Glu21Gln (gag/Cag)	Rv0006	gyrA	DNA gyrase subunit A			fluoroquinolones (FQ)
7563	0	G	SNP	T	116	134	245	95.79	261	Gly88Cys (ggc/Tgc)	Rv0006	gyrA	DNA gyrase subunit A	fluoroquinolones (FQ)		fluoroquinolones (FQ)
7585	0	G	SNP	C	119	131	248	100	250	Ser95Thr (agc/aCc)	Rv0006	gyrA	DNA gyrase subunit A		phylo (not H37Rv)	fluoroquinolones (FQ)
8948	0	G	SNP	A	121	117	231	97.54	244	Leu549Leu (ttg/ttA)	Rv0006	gyrA	DNA gyrase subunit A			fluoroquinolones (FQ)
9304	0	G	SNP	A	116	142	252	99.61	259	Gly668Asp (ggc/gAc)	Rv0006	gyrA	DNA gyrase subunit A			fluoroquinolones (FQ)
10101	0	C	SNP	T	146	120	261	96.73	275	Pro63Leu (ccg/cTg)	Rv0007	-	membrane protein
11879	0	A	SNP	G	142	117	252	100	259	Ser145Pro (tcc/Ccc)	Rv0008c	-	cell wall synthesis protein CwsA
12204	0	G	SNP	A	126	142	267	99.26	270	Leu36Leu (ctc/ctT)	Rv0008c	-	cell wall synthesis protein CwsA
14785	0	T	SNP	C	112	112	222	100	224	Cys233Arg (tgc/Cgc)	Rv0012	-	membrane protein
15117	0	C	SNP	G	109	123	231	100	232	Ile68Met (atc/atG)	Rv0013	trpG	anthranilate synthase component II
21747	0	C	SNP	T	107	101	196	97.65	213	Ala479Thr (gca/Aca)	Rv0018c	pstP	phosphoserine/threonine phosphatase PstP
21795	0	G	SNP	A	126	87	200	100	213	Pro463Ser (ccg/Tcg)	Rv0018c	pstP	phosphoserine/threonine phosphatase PstP
24007	0	G	SNP	T	131	101	228	99.57	233	Arg480Arg (cgg/Agg)	Rv0020c	fhaA	FHA domain-containing protein FhaA
24701	0	G	Del	GAP	92	104	194	75.68	259		Rv0020c	fhaA	FHA domain-containing protein FhaA
24702	0	C	Del	GAP	92	104	194	76.26	257		Rv0020c	fhaA	FHA domain-containing protein FhaA
24703	0	G	Del	GAP	92	104	194	76.26	257		Rv0020c	fhaA	FHA domain-containing protein FhaA
24704	0	T	Del	GAP	92	104	194	77.78	252		Rv0020c	fhaA	FHA domain-containing protein FhaA
24705	0	T	Del	GAP	92	104	194	78.09	251		Rv0020c	fhaA	FHA domain-containing protein FhaA
24706	0	G	Del	GAP	92	104	194	78.4	250		Rv0020c	fhaA	FHA domain-containing protein FhaA
24707	0	C	Del	GAP	92	104	194	79.03	248		Rv0020c	fhaA	FHA domain-containing protein FhaA
24708	0	T	Del	GAP	92	104	194	79.03	248		Rv0020c	fhaA	FHA domain-containing protein FhaA
24709	0	C	Del	GAP	92	104	194	79.67	246		Rv0020c	fhaA	FHA domain-containing protein FhaA
24710	0	G	Del	GAP	92	104	194	80.33	244		Rv0020c	fhaA	FHA domain-containing protein FhaA
24711	0	G	Del	GAP	92	104	194	80.33	244		Rv0020c	fhaA	FHA domain-containing protein FhaA
24712	0	G	Del	GAP	92	104	194	81.33	241		Rv0020c	fhaA	FHA domain-containing protein FhaA
24713	0	G	Del	GAP	92	104	194	82.7	237		Rv0020c	fhaA	FHA domain-containing protein FhaA
24714	0	T	Del	GAP	92	104	194	82.35	238		Rv0020c	fhaA	FHA domain-containing protein FhaA
24715	0	A	Del	GAP	92	104	194	83.05	236		Rv0020c	fhaA	FHA domain-containing protein FhaA
24716	0	A	Del	GAP	92	104	194	82.7	237		Rv0020c	fhaA	FHA domain-containing protein FhaA
26748	0	C	Del	GAP	113	117	228	95.83	240		Rv0021c	-	hypothetical protein
26957	0	C	SNP	G	142	124	263	99.25	268
26959	0	C	SNP	G	144	127	271	100	271
27487	0	G	SNP	A	135	111	243	99.19	248
28102	0	C	SNP	T	127	122	245	97.27	256	Leu170Phe (ctc/Ttc)	Rv0023	-	transcriptional regulator
34044	0	T	SNP	C	128	129	256	99.23	259
34569	0	C	Del	GAP	95	92	187	94.44	198		Rv0032	bioF2	8-amino-7-oxononanoate synthase
37031	0	C	SNP	G	117	122	237	99.58	240	Ala55Ala (gcc/gcG)	Rv0034	-	hypothetical protein
42281	0	C	SNP	A	112	128	236	100	240	Cys24Phe (tgc/tTc)	Rv0039c	-	transmembrane protein
42967	0	G	SNP	C	114	109	221	100	223	Pro133Pro (ccc/ccG)	Rv0040c	mtc28	hypothetical protein
49360	0	C	SNP	T	129	117	242	99.19	248	Val194Ile (gtc/Atc)	Rv0045c	-	hydrolase
49691	0	C	Del	GAP	111	113	220	98.25	228		Rv0045c	-	hydrolase
49692	0	C	Del	GAP	111	113	220	99.12	226		Rv0045c	-	hydrolase
50557	0	T	SNP	C	122	123	238	100	245	Arg190Gly (agg/Ggg)	Rv0046c	ino1	inositol-3-phosphate synthase
51842	0	T	SNP	C	137	145	279	98.6	286	Ser286Gly (agc/Ggc)	Rv0048c	-	membrane protein
51949	0	A	SNP	G	123	123	245	100	246	Val250Ala (gtc/gCc)	Rv0048c	-	membrane protein
53422	0	G	SNP	A	156	162	314	99.69	319
54394	0	A	SNP	G	134	117	249	100	251	Ala244Ala (gca/gcG)	Rv0050	ponA1	bifunctional penicillin-insensitive transglycosylase/penicillin-sensitive transpeptidase
54842	0	G	SNP	T	110	104	205	97.27	220	Ala394Ser (gcg/Tcg)	Rv0050	ponA1	bifunctional penicillin-insensitive transglycosylase/penicillin-sensitive transpeptidase
55543	1	G	Ins	C	97	137	234	93.23	235		Rv0050	ponA1	bifunctional penicillin-insensitive transglycosylase/penicillin-sensitive transpeptidase
55543	2	G	Ins	C	97	138	235	93.63	235		Rv0050	ponA1	bifunctional penicillin-insensitive transglycosylase/penicillin-sensitive transpeptidase
55543	3	G	Ins	G	97	137	234	93.23	235		Rv0050	ponA1	bifunctional penicillin-insensitive transglycosylase/penicillin-sensitive transpeptidase
55543	4	G	Ins	C	97	137	234	93.23	235		Rv0050	ponA1	bifunctional penicillin-insensitive transglycosylase/penicillin-sensitive transpeptidase
55543	5	G	Ins	C	97	138	235	93.63	235		Rv0050	ponA1	bifunctional penicillin-insensitive transglycosylase/penicillin-sensitive transpeptidase
55543	6	G	Ins	T	97	138	235	93.63	235		Rv0050	ponA1	bifunctional penicillin-insensitive transglycosylase/penicillin-sensitive transpeptidase
55553	0	C	SNP	T	95	129	220	99.12	226	Pro631Ser (ccg/Tcg)	Rv0050	ponA1	bifunctional penicillin-insensitive transglycosylase/penicillin-sensitive transpeptidase
56001	0	G	SNP	A	109	117	225	99.56	227	Gln102Gln (cag/caA)	Rv0051	-	transmembrane protein
62049	0	A	SNP	G	132	101	227	100	233	Arg552Gly (agg/Ggg)	Rv0058	dnaB	replicative DNA helicase
62744	0	C	SNP	T	113	128	241	97.57	247	Thr783Thr (acc/acT)	Rv0058	dnaB	replicative DNA helicase
64532	0	G	SNP	C	143	128	270	99.27	273	Glu208Asp (gag/gaC)	Rv0060	-	hypothetical protein
65083	0	G	SNP	A	125	126	246	98.82	254	Pro90Ser (ccc/Tcc)	Rv0061c	-	hypothetical protein
66632	0	C	SNP	T	107	117	219	100	224	Pro361Ser (cct/Tct)	Rv0062	celA1	cellulase CelA
67012	0	C	SNP	T	83	154	235	100	237	Thr30Thr (acc/acT)	Rv0063	-	oxidoreductase
69333	0	T	SNP	C	131	111	239	98.78	245	Ser238Ser (agt/agC)	Rv0064	-	transmembrane protein
69984	0	C	SNP	A	116	131	245	100	247	Ala455Ala (gcc/gcA)	Rv0064	-	transmembrane protein
69989	0	G	SNP	A	115	136	247	100	251	Gly457Asp (ggt/gAt)	Rv0064	-	transmembrane protein
70267	0	G	SNP	T	147	126	271	100	273	Val550Phe (gtc/Ttc)	Rv0064	-	transmembrane protein
70816	0	A	SNP	G	137	136	269	99.64	274	Asn733Asp (aac/Gac)	Rv0064	-	transmembrane protein
71336	0	G	SNP	C	153	126	269	99.29	281	Arg906Pro (cgc/cCc)	Rv0064	-	transmembrane protein
72549	0	C	SNP	T	109	126	231	99.16	237	Gly655Ser (ggt/Agt)	Rv0066c	icd2	isocitrate dehydrogenase
75233	0	C	SNP	A	116	134	244	99.6	251
75940	0	G	SNP	C	116	102	215	100	218	Val214Leu (gtg/Ctg)	Rv0068	-	oxidoreductase
80616	0	C	SNP	G	101	130	230	100	231
92199	0	T	SNP	G	122	157	277	100	279	Thr600Thr (act/acG)	Rv0083	-	oxidoreductase
104712	0	C	SNP	T	125	137	255	100	262
104824	0	C	SNP	A	107	138	243	100	245	Ser131Ile (agc/aTc)	Rv0095c	-	hypothetical protein
105736	0	T	SNP	C	139	126	265	100	265	Val138Ala (gtc/gCc)	Rv0096	PPE1	PPE family protein PPE1
116000	0	T	SNP	G	132	115	243	100	247	Val2000Val (gtt/gtG)	Rv0101	nrp	peptide synthetase Nrp
117389	0	C	SNP	T	105	110	209	98.62	218	Thr2463Thr (acc/acT)	Rv0101	nrp	peptide synthetase Nrp
122109	0	A	SNP	G	115	96	210	98.6	214	Leu22Ser (ttg/tCg)	Rv0103c	ctpB	cation-transporter P-type ATPase B
123198	0	T	SNP	C	119	120	236	98.35	243	Pro294Pro (cct/ccC)	Rv0104	-	hypothetical protein
123520	0	T	SNP	C	116	113	226	100	229	Tyr402His (tat/Cat)	Rv0104	-	hypothetical protein
123745	0	G	SNP	A	122	129	249	100	251	Gly477Arg (ggg/Agg)	Rv0104	-	hypothetical protein
125675	0	G	SNP	A	98	144	237	98.37	246	Arg1623Trp (cgg/Tgg)	Rv0107c	ctpI	cation-transporter ATPase I
125830	1	G	Ins	A	96	100	196	97.51	196		Rv0107c	ctpI	cation-transporter ATPase I
128273	0	C	SNP	T	122	128	247	98.43	254	Ala757Thr (gca/Aca)	Rv0107c	ctpI	cation-transporter ATPase I
129576	0	A	SNP	C	140	116	251	99.61	257	Ala322Ala (gct/gcG)	Rv0107c	ctpI	cation-transporter ATPase I
131174	1	T	Ins	G	129	111	240	97.17	240
132417	0	C	SNP	G	184	180	356	99.73	365	Arg346Gly (cgc/Ggc)	Rv0109	PE_PGRS1	PE-PGRS family protein PE_PGRS1
133839	0	C	SNP	T	134	118	251	100	252
143207	0	T	SNP	C	128	124	250	100	252	Ser224Gly (agc/Ggc)	Rv0118c	oxcA	oxalyl-CoA decarboxylase OxcA
144865	0	C	SNP	T	115	108	221	99.11	225	Leu273Leu (ctg/Ttg)	Rv0119	fadD7	fatty-acid--CoA ligase FadD7
145723	0	C	SNP	T	137	113	245	98.04	255	Ser683Ser (tcg/tcA)	Rv0120c	fusA2	elongation factor G
146087	0	T	SNP	C	118	134	250	100	252	Asn562Ser (aat/aGt)	Rv0120c	fusA2	elongation factor G
154283	0	T	SNP	C	128	125	252	100	253	Ser18Pro (tcg/Ccg)	Rv0127	mak	maltokinase
157129	0	C	SNP	T	91	123	205	99.53	215	Gly158Ser (ggc/Agc)	Rv0129c	fbpC	diacylglycerol acyltransferase/mycolyltransferase Ag85C		phylo (Delhi/CAS)
168749	0	G	SNP	A	117	112	226	97.86	234	Thr478Thr (acc/acT)	Rv0143c	-	transmembrane protein
170671	0	G	SNP	A	124	116	233	99.59	241	Ala130Thr (gcc/Acc)	Rv0144	-	transcriptional regulator
172492	0	C	SNP	G	126	129	252	99.22	257	Tyr94_ (tac/taG)	Rv0146	-	S-adenosylmethionine-dependentmethyltransferase
176535	0	G	Del	GAP	103	118	215	92.86	238		Rv0149	-	quinone oxidoreductase
177857	0	G	SNP	A	126	108	231	100	234	Leu485Leu (ctg/Ttg)	Rv0151c	PE1	PE family protein PE1
178205	0	C	SNP	G	122	142	259	100	264	Gly369Arg (ggc/Cgc)	Rv0151c	PE1	PE family protein PE1
178453	0	C	SNP	G	127	124	246	100	251	Gly286Ala (ggg/gCg)	Rv0151c	PE1	PE family protein PE1
181090	0	C	SNP	T	120	105	225	98.25	229
188317	0	A	SNP	G	117	121	234	99.58	239	Ser175Pro (tcc/Ccc)	Rv0159c	PE3	PE family protein PE3
188800	0	T	SNP	C	118	159	273	100	277	Thr14Ala (acg/Gcg)	Rv0159c	PE3	PE family protein PE3
189850	0	A	SNP	G	131	121	252	98.44	256	Phe197Ser (ttc/tCc)	Rv0160c	PE4	PE family protein PE4
194305	1	C	Ins	G	118	147	265	97.43	265		Rv0165c	mce1R	transcriptional regulator Mce1R
194305	2	C	Ins	G	116	146	262	96.32	263		Rv0165c	mce1R	transcriptional regulator Mce1R
194681	0	G	SNP	C	126	125	250	100	251	Leu45Leu (ctc/ctG)	Rv0165c	mce1R	transcriptional regulator Mce1R
196642	0	C	SNP	T	135	133	267	100	268	Asn550Asn (aac/aaT)	Rv0166	fadD5	fatty-acid--CoA ligase FadD5
198401	0	G	SNP	T	135	104	235	99.17	241	Gly248Cys (ggc/Tgc)	Rv0168	yrbE1B	membrane protein
199470	0	T	SNP	G	128	133	261	100	261	Ser313Ala (tcc/Gcc)	Rv0169	mce1A	Mce family protein Mce1A
201949	0	G	SNP	A	148	158	301	98.08	312	Gly340Arg (ggg/Agg)	Rv0171	mce1C	Mce family protein Mce1C
206339	0	T	SNP	C	117	113	223	100	230	Leu370Pro (ctg/cCg)	Rv0174	mce1F	Mce family protein Mce1F
206481	0	C	SNP	G	132	102	230	97.1	241	Pro417Pro (ccc/ccG)	Rv0174	mce1F	Mce family protein Mce1F
206484	0	G	SNP	T	128	115	236	94.92	256	Gly418Gly (ggg/ggT)	Rv0174	mce1F	Mce family protein Mce1F
207079	0	G	SNP	C	106	105	208	99.53	212	Arg89Pro (cgc/cCc)	Rv0175	-	Mce associated membrane protein
210624	0	C	SNP	T	139	106	244	99.59	246	Leu63Leu (ctg/ctA)	Rv0179c	lprO	lipoprotein LprO
217201	0	T	SNP	C	150	106	255	100	256	Asn311Asn (aat/aaC)	Rv0186	bglS	beta-glucosidase BglS
218599	0	T	SNP	C	129	114	243	99.59	244
223942	0	T	SNP	C	170	186	355	100	356	Ser127Pro (tcg/Ccg)	Rv0192	-	hypothetical protein
224338	0	C	SNP	T	123	147	266	99.63	271	Pro259Ser (ccg/Tcg)	Rv0192	-	hypothetical protein
225323	0	T	SNP	C	93	118	197	100	211	Lys417Glu (aag/Gag)	Rv0193c	-	hypothetical protein
227098	0	T	SNP	C	122	138	256	100	260	Met74Thr (atg/aCg)	Rv0194	-	multidrug ABC transporter ATPase/permease
229738	0	G	SNP	A	106	105	209	98.14	215	Arg954Gln (cga/cAa)	Rv0194	-	multidrug ABC transporter ATPase/permease
230576	1	G	Ins	T	105	112	217	94.76	218
230921	0	C	Del	GAP	127	113	237	99.17	242		Rv0195	-	two component transcriptional regulator
231114	0	C	SNP	G	107	124	229	100	231	Ala72Ala (gcc/gcG)	Rv0195	-	two component transcriptional regulator
234477	0	T	SNP	G	96	82	176	100	178	Tyr749_ (tat/taG)	Rv0197	-	oxidoreductase
234496	1	C	Ins	G	93	75	168	98.82	168		Rv0197	-	oxidoreductase
234496	2	C	Ins	T	93	73	166	97.65	167		Rv0197	-	oxidoreductase
243924	0	G	Del	GAP	114	98	209	94.64	224		Rv0205	-	transmembrane protein
248136	0	T	SNP	G	120	123	237	97.98	248	Glu257Asp (gaa/gaC)	Rv0208c	-	tRNA (guanine-N(7)-)-methyltransferase
249522	0	T	SNP	C	129	134	261	99.62	264	Val162Ala (gtg/gCg)	Rv0209	-	hypothetical protein
251575	0	G	SNP	A	116	148	257	99.62	265	Ala486Thr (gcg/Acg)	Rv0210	-	hypothetical protein
253130	0	C	SNP	T	120	122	231	99.18	244	Ala450Val (gcc/gTc)	Rv0211	pckA	phosphoenolpyruvate carboxykinase
255373	0	T	SNP	C	123	111	232	99.57	235	Asp193Gly (gac/gGc)	Rv0213c	-	methyltransferase
257071	0	C	SNP	T	112	87	198	99	201	Tyr336Tyr (tac/taT)	Rv0214	fadD4	fatty-acid--CoA ligase FadD4
261869	0	T	SNP	C	168	170	334	100	338	Cys316Arg (tgt/Cgt)	Rv0218	-	transmembrane protein
262268	0	A	SNP	T	150	154	298	100	304	Ala5Ala (gca/gcT)	Rv0219	-	transmembrane protein
264992	0	T	SNP	C	104	107	208	99.06	213	Leu309Pro (ctg/cCg)	Rv0221	-	diacyglycerol O-acyltransferase
265554	0	A	SNP	C	120	122	240	99.59	243	Val16Val (gta/gtC)	Rv0222	echA1	enoyl-CoA hydratase EchA1
266405	0	C	SNP	T	124	115	237	100	239	Gly454Ser (ggc/Agc)	Rv0223c	-	aldehyde dehydrogenase
271077	0	G	SNP	A	121	117	236	96.36	247	Ala163Val (gcg/gTg)	Rv0226c	-	transmembrane protein
274463	0	C	SNP	A	95	103	195	100	198	Arg86Leu (cgt/cTt)	Rv0229c	-	hypothetical protein
276539	0	G	SNP	C	104	121	223	99.12	227	Gly161Ala (ggc/gCc)	Rv0231	fadE4	acyl-CoA dehydrogenase FadE4
278681	0	C	SNP	G	124	116	239	100	240	His33Asp (cat/Gat)	Rv0233	nrdB	ribonucleoside-diphosphate reductase subunit beta NrdB
279874	0	A	SNP	C	116	104	215	96.07	229	Ser423Ala (tcg/Gcg)	Rv0234c	gabD1	succinate-semialdehyde dehydrogenase
281090	0	G	Del	GAP	110	100	211	96.77	217		Rv0234c	gabD1	succinate-semialdehyde dehydrogenase
283503	0	G	SNP	A	136	118	250	98.83	257	His1117Tyr (cac/Tac)	Rv0236c	aftD	alpha-(1->3)-arabinofuranosyltransferase
283614	0	T	SNP	C	133	141	270	100	274	Ser1080Gly (agc/Ggc)	Rv0236c	aftD	alpha-(1->3)-arabinofuranosyltransferase
285772	0	A	SNP	C	144	150	293	100	294	Pro360Pro (cct/ccG)	Rv0236c	aftD	alpha-(1->3)-arabinofuranosyltransferase
285871	0	A	SNP	G	154	157	310	100	311	Val327Val (gtt/gtC)	Rv0236c	aftD	alpha-(1->3)-arabinofuranosyltransferase
287142	0	C	Del	GAP	132	107	235	96.37	248
289253	0	C	SNP	T	121	130	249	99.6	252	Asp50Asp (gac/gaT)	Rv0239	vapB24	antitoxin VapB24
290650	0	G	SNP	C	123	115	235	99.17	240	Thr2Ser (act/aGt)	Rv0241c	htdX	3-hydroxyacyl-thioester dehydratase HtdX
293628	1	A	Ins	C	97	95	192	89.72	192
301341	0	C	SNP	A	124	112	234	100	236	Pro105Pro (ccg/ccT)	Rv0249c	-	succinate dehydrogenase membrane anchor subunit
304923	0	A	SNP	G	127	103	227	100	230	Lys686Lys (aaa/aaG)	Rv0252	nirB	nitrite reductase large subunit NirB
308661	0	A	SNP	G	124	100	223	98.68	227	Leu296Pro (ctg/cCg)	Rv0256c	PPE2	PPE family protein PPE2
310973	0	G	SNP	A	130	124	248	100	254	Ala182Val (gcg/gTg)	Rv0259c	-	hypothetical protein
311613	0	G	SNP	T	115	114	229	100	229	Val349Val (gtc/gtA)	Rv0260c	-	transcriptional regulator
324812	0	C	SNP	T	114	104	217	99.09	220	Asp82Asp (gac/gaT)	Rv0270	fadD2	fatty-acid--CoA ligase FadD2
325505	0	T	SNP	C	92	132	221	100	224	Val313Val (gtt/gtC)	Rv0270	fadD2	fatty-acid--CoA ligase FadD2
328569	0	G	SNP	C	117	109	220	99.12	228
333892	0	G	SNP	C	123	131	234	100	254	Arg807Gly (cgc/Ggc)	Rv0278c	-	PE-PGRS family protein PE_PGRS3
335826	0	T	Del	GAP	74	25	94	76.15	130		Rv0278c	-	PE-PGRS family protein PE_PGRS3
335827	0	T	Del	GAP	74	25	94	77.34	128		Rv0278c	-	PE-PGRS family protein PE_PGRS3
335828	0	G	Del	GAP	74	25	94	75.57	131		Rv0278c	-	PE-PGRS family protein PE_PGRS3
336683	0	G	SNP	T	18	19	36	90.24	41	Val797Val (gtc/gtA)	Rv0279c	PE_PGRS4	PE-PGRS family protein PE_PGRS4
336684	0	A	SNP	G	19	20	39	90.7	43	Val797Ala (gtc/gCc)	Rv0279c	PE_PGRS4	PE-PGRS family protein PE_PGRS4
336688	0	A	Del	GAP	20	23	43	97.73	44		Rv0279c	PE_PGRS4	PE-PGRS family protein PE_PGRS4
336689	0	G	Del	GAP	20	23	43	97.73	44		Rv0279c	PE_PGRS4	PE-PGRS family protein PE_PGRS4
336690	0	C	Del	GAP	20	23	43	100	43		Rv0279c	PE_PGRS4	PE-PGRS family protein PE_PGRS4
336691	0	T	Del	GAP	20	20	40	90.91	44		Rv0279c	PE_PGRS4	PE-PGRS family protein PE_PGRS4
336692	0	C	Del	GAP	20	20	40	90.91	44		Rv0279c	PE_PGRS4	PE-PGRS family protein PE_PGRS4
336693	0	G	Del	GAP	20	20	40	90.91	44		Rv0279c	PE_PGRS4	PE-PGRS family protein PE_PGRS4
336694	0	A	Del	GAP	21	20	41	93.18	44		Rv0279c	PE_PGRS4	PE-PGRS family protein PE_PGRS4
336695	0	A	Del	GAP	21	20	41	93.18	44		Rv0279c	PE_PGRS4	PE-PGRS family protein PE_PGRS4
336696	0	T	Del	GAP	21	20	41	93.18	44		Rv0279c	PE_PGRS4	PE-PGRS family protein PE_PGRS4
336697	0	T	Del	GAP	20	20	40	93.02	43		Rv0279c	PE_PGRS4	PE-PGRS family protein PE_PGRS4
336699	1	C	Ins	G	19	20	39	90.7	39		Rv0279c	PE_PGRS4	PE-PGRS family protein PE_PGRS4
336699	2	C	Ins	G	19	20	39	90.7	39		Rv0279c	PE_PGRS4	PE-PGRS family protein PE_PGRS4
336707	0	G	Del	GAP	16	20	39	90	40		Rv0279c	PE_PGRS4	PE-PGRS family protein PE_PGRS4
336708	0	T	Del	GAP	17	20	40	92.5	40		Rv0279c	PE_PGRS4	PE-PGRS family protein PE_PGRS4
336709	0	C	Del	GAP	16	20	39	85.71	42		Rv0279c	PE_PGRS4	PE-PGRS family protein PE_PGRS4
336710	0	A	Del	GAP	16	20	39	85.71	42		Rv0279c	PE_PGRS4	PE-PGRS family protein PE_PGRS4
337820	0	G	SNP	A	26	125	145	98.69	153	Gly418Gly (ggc/ggT)	Rv0279c	PE_PGRS4	PE-PGRS family protein PE_PGRS4
337959	0	A	SNP	C	64	12	75	100	76	Ile372Ser (atc/aGc)	Rv0279c	PE_PGRS4	PE-PGRS family protein PE_PGRS4
338020	0	A	SNP	C	108	26	130	100	134	Cys352Gly (tgc/Ggc)	Rv0279c	PE_PGRS4	PE-PGRS family protein PE_PGRS4
338100	0	T	SNP	C	126	51	169	99.44	178	Asn325Ser (aac/aGc)	Rv0279c	PE_PGRS4	PE-PGRS family protein PE_PGRS4
338453	0	A	SNP	G	19	98	114	100	117	Ala207Ala (gct/gcC)	Rv0279c	PE_PGRS4	PE-PGRS family protein PE_PGRS4
338648	0	T	SNP	G	138	26	160	82.41	199	Gly142Gly (gga/ggC)	Rv0279c	PE_PGRS4	PE-PGRS family protein PE_PGRS4
338669	0	T	SNP	C	163	31	192	84.35	230	Leu135Leu (tta/ttG)	Rv0279c	PE_PGRS4	PE-PGRS family protein PE_PGRS4
338682	0	T	SNP	G	135	28	163	82.32	198	Asp131Ala (gac/gCc)	Rv0279c	PE_PGRS4	PE-PGRS family protein PE_PGRS4
338683	0	C	SNP	G	133	28	160	82.14	196	Asp131His (gac/Cac)	Rv0279c	PE_PGRS4	PE-PGRS family protein PE_PGRS4
338685	0	C	SNP	G	135	27	161	82.65	196	Gly130Ala (ggg/gCg)	Rv0279c	PE_PGRS4	PE-PGRS family protein PE_PGRS4
338690	0	A	SNP	G	136	29	163	84.18	196	Asn128Asn (aat/aaC)	Rv0279c	PE_PGRS4	PE-PGRS family protein PE_PGRS4
338692	0	T	SNP	C	137	31	168	83.17	202	Asn128Asp (aat/Gat)	Rv0279c	PE_PGRS4	PE-PGRS family protein PE_PGRS4
339230	0	G	SNP	C	163	119	273	98.95	285
340372	0	T	SNP	C	60	135	195	100	195	Ser337Pro (tcg/Ccg)	Rv0280	PPE3	PPE family protein PPE3
342146	0	A	SNP	C	133	138	270	100	271	Glu6Ala (gaa/gCa)	Rv0282	eccA3	ESX-3 secretion system protein EccA
342873	0	C	SNP	T	112	113	221	98.68	228	Val248Val (gtc/gtT)	Rv0282	eccA3	ESX-3 secretion system protein EccA
346275	0	C	SNP	G	116	111	225	100	227	Pro214Arg (ccg/cGg)	Rv0284	eccC3	ESX-3 secretion system protein EccC3
350088	0	C	SNP	A	132	119	246	99.21	253	Leu52Met (ctg/Atg)	Rv0286	PPE4	PPE family protein PPE4
353197	0	C	SNP	T	126	117	240	100	243	Arg39Cys (cgc/Tgc)	Rv0290	eccD3	ESX-3 secretion system protein EccD
356528	0	A	SNP	G	128	146	271	100	274	Asn217Asp (aat/Gat)	Rv0292	eccE3	ESX-3 secretion system protein EccE
358473	0	G	SNP	C	130	125	251	100	255	Trp101Cys (tgg/tgC)	Rv0294	tam	trans-aconitate methyltransferase
363563	0	G	SNP	A	114	148	257	100	262	Ala30Thr (gcg/Acg)	Rv0299	-	toxin
366917	0	T	SNP	C	55	53	108	95.58	113	Thr1950Ala (acc/Gcc)	Rv0304c	PPE5	PPE family protein PPE5
366922	0	G	SNP	C	54	50	104	95.41	109	Ala1948Gly (gcc/gGc)	Rv0304c	PPE5	PPE family protein PPE5
367718	0	G	SNP	T	106	119	218	100	225	Leu1683Ile (ctt/Att)	Rv0304c	PPE5	PPE family protein PPE5
369886	0	C	SNP	G	116	120	233	100	236	Gly960Ala (ggg/gCg)	Rv0304c	PPE5	PPE family protein PPE5
372913	0	A	SNP	C	127	99	225	100	226	Gly933Gly (ggt/ggG)	Rv0305c	PPE6	PPE family protein PPE6
373283	0	A	Del	GAP	136	131	267	98.52	271		Rv0305c	PPE6	PPE family protein PPE6
376774	0	T	SNP	C	122	113	233	99.16	237	Ala94Ala (gca/gcG)	Rv0307c	-	hypothetical protein
384380	0	A	SNP	C	130	121	249	100	251	Lys260Thr (aag/aCg)	Rv0315	-	beta-1,3-glucanase
386432	0	C	SNP	G	124	107	225	100	231	Gly223Ala (ggg/gCg)	Rv0318c	-	integral membrane protein
390828	0	T	SNP	C	120	111	230	99.57	232	Ser142Gly (agt/Ggt)	Rv0323c	-	hypothetical protein
391853	0	A	SNP	G	105	98	201	99.51	204	Thr168Ala (act/Gct)	Rv0324	-	transcriptional regulator
392261	0	T	SNP	C	143	115	249	100	258	_75Gln (tag/Cag)	Rv0325	-	hypothetical protein
396199	0	T	SNP	C	112	112	223	99.56	225
402836	0	G	SNP	A	151	120	270	100	271	Tyr109Tyr (tac/taT)	Rv0337c	aspC	aspartate aminotransferase
403980	0	G	SNP	A	118	129	243	99.6	248	Ala621Val (gcc/gTc)	Rv0338c	-	iron-sulfur-binding reductase
404326	0	T	SNP	C	105	119	220	100	224	Arg506Gly (agg/Ggg)	Rv0338c	-	iron-sulfur-binding reductase
406251	0	T	SNP	C	139	139	277	99.64	279	Asp733Gly (gat/gGt)	Rv0339c	-	transcriptional regulator
409405	0	A	SNP	C	158	132	285	98.31	295	Glu15Ala (gaa/gCa)	Rv0341	iniB	isoniazid inducible protein IniB
410280	0	T	Del	GAP	120	114	231	93.6	250		Rv0341	iniB	isoniazid inducible protein IniB
414486	0	C	SNP	T	141	108	247	99.6	250	Glu152Glu (gag/gaA)	Rv0344c	lpqJ	lipoprotein LpqJ
420008	0	A	SNP	G	107	106	211	100	213	Ala58Ala (gca/gcG)	Rv0350	dnaK	chaperone protein DnaK
422678	0	G	SNP	A	137	137	271	99.64	275	Arg76His (cgc/cAc)	Rv0352	dnaJ1	chaperone protein DnaJ
424320	1	T	Ins	C	124	103	227	96.19	228		Rv0354c	PPE7	PPE family protein PPE7
428698	0	C	SNP	T	121	153	269	99.64	275	Ala1994Ala (gcg/gcA)	Rv0355c	PPE8	PPE family protein PPE8
428921	0	G	SNP	A	108	92	192	100	200	Ser1920Phe (tcc/tTc)	Rv0355c	PPE8	PPE family protein PPE8
432459	0	C	SNP	T	123	133	254	99.22	258	Asp741Asn (gac/Aac)	Rv0355c	PPE8	PPE family protein PPE8
438470	0	C	SNP	T	127	121	246	99.6	249	Lys90Lys (aag/aaA)	Rv0360c	-	hypothetical protein
440365	0	G	SNP	A	113	130	241	99.18	245	Ser165Ser (tcg/tcA)	Rv0362	mgtE	Mg2+ transport transmembrane protein MgtE
440878	0	C	SNP	T	135	117	250	99.6	253	Thr336Thr (acc/acT)	Rv0362	mgtE	Mg2+ transport transmembrane protein MgtE
445780	0	C	SNP	T	138	117	251	100	255	Arg249His (cgt/cAt)	Rv0368c	-	hypothetical protein
447642	0	G	SNP	C	114	100	211	98.17	218	Leu134Leu (ctc/ctG)	Rv0370c	-	oxidoreductase
447879	0	A	SNP	C	103	127	228	99.14	232	Leu55Leu (ctt/ctG)	Rv0370c	-	oxidoreductase
454295	0	T	SNP	C	104	114	213	100	218	Pro26Pro (cca/ccG)	Rv0376c	-	hypothetical protein
454333	0	T	SNP	G	115	115	229	100	230	Thr14Pro (acg/Ccg)	Rv0376c	-	hypothetical protein
455024	0	G	SNP	A	114	122	236	98.33	240	Val202Ile (gta/Ata)	Rv0377	-	HTH-type transcriptional regulator
455624	0	T	Del	GAP	99	116	213	99.54	216
457452	0	T	SNP	G	152	101	249	100	253	Thr124Thr (aca/acC)	Rv0381c	-	hypothetical protein
459399	0	A	SNP	C	77	98	170	99.43	176
466808	0	G	SNP	C	173	150	319	100	323
467497	1	C	Ins	G	127	164	291	93.87	292
467508	1	C	Ins	G	124	167	291	95.1	291
467516	0	G	SNP	C	133	168	297	99.67	302
467526	0	C	SNP	G	133	163	293	99.33	298
467546	0	G	SNP	C	126	172	297	99.67	299
467557	0	A	SNP	C	129	165	293	100	294
467564	0	A	SNP	C	127	164	287	100	291
467585	0	G	SNP	C	125	148	271	100	273
467590	0	T	SNP	C	124	148	270	100	272
467621	0	T	SNP	G	121	137	256	100	258
467638	0	G	SNP	T	133	139	269	100	272
473310	0	A	SNP	G	164	130	290	98.66	298	Gln177Arg (cag/cGg)	Rv0393	-	hypothetical protein
475178	0	T	SNP	C	119	126	240	100	245	Val80Ala (gtc/gCc)	Rv0395	-	hypothetical protein
475915	0	A	SNP	C	104	95	195	99	201	Ser34Arg (agc/Cgc)	Rv0397	-	hypothetical protein
476612	0	G	SNP	A	104	123	223	98.7	230	Val73Val (gtg/gtA)	Rv0397A	-	hypothetical protein
481527	0	G	Del	GAP	117	129	249	94.62	260		Rv0402c	mmpL1	transmembrane transport protein MmpL1
483935	0	T	SNP	G	110	125	229	100	235
484504	0	C	SNP	G	134	130	261	100	264	Ala176Ala (gcc/gcG)	Rv0404	fadD30	long-chain-fatty-acid--AMP ligase FadD30
485561	0	A	SNP	C	142	137	278	100	279	Ile529Leu (atc/Ctc)	Rv0404	fadD30	long-chain-fatty-acid--AMP ligase FadD30
485730	0	C	SNP	T	147	145	289	97.66	299	Pro585Leu (cca/cTa)	Rv0404	fadD30	long-chain-fatty-acid--AMP ligase FadD30
485811	0	A	Del	GAP	149	144	292	98.32	298		Rv0405	pks6	membrane bound polyketide synthase
489507	0	T	SNP	C	104	123	226	96.6	235	Asn1259Asn (aat/aaC)	Rv0405	pks6	membrane bound polyketide synthase
489935	0	G	SNP	C	121	120	241	100	241	Thr257Thr (acc/acG)	Rv0406c	-	beta lactamase-like protein
491742	0	T	SNP	C	123	109	232	100	232	Phe320Phe (ttt/ttC)	Rv0407	fgd1	F420-dependent glucose-6-phosphate dehydrogenase		phylo (not Euro-American, M. africanum, M. bovis, M. canettii, M. caprae, M. microti, M. pinipedii, Beijing, Delhi/CAS, EAI)
492150	0	G	SNP	C	105	98	203	100	203	Gly122Ala (ggc/gCc)	Rv0408	pta	phosphate acetyltransferase
498531	0	A	SNP	G	100	124	222	98.68	227	Ala363Ala (gct/gcC)	Rv0412c	-	membrane protein
498557	0	C	SNP	A	118	116	230	100	234	Asp355Tyr (gac/Tac)	Rv0412c	-	membrane protein
502589	0	C	SNP	G	121	124	240	100	245	Ser75Cys (tcc/tGc)	Rv0417	thiG	thiazole synthase
503354	0	G	SNP	C	107	112	216	99.55	220
505974	0	G	SNP	A	116	133	247	100	249	Ala297Thr (gcg/Acg)	Rv0419	lpqM	lipoprotein peptidase LpqM
513257	0	T	SNP	C	128	123	245	99.6	252	Met689Val (atg/Gtg)	Rv0425c	ctpH	metal cation transporting ATPase H
517358	0	T	SNP	C	144	111	251	100	255	Asp149Gly (gac/gGc)	Rv0428c	-	GCN5-like N-acetyltransferase
517389	0	C	SNP	A	143	108	248	98.82	254	Val139Phe (gtc/Ttc)	Rv0428c	-	GCN5-like N-acetyltransferase
523654	0	C	SNP	T	143	133	271	99.64	277	Ala294Thr (gcc/Acc)	Rv0435c	-	ATPase
524891	0	C	SNP	A	113	132	237	99.59	246	Gly167Val (ggc/gTc)	Rv0436c	pssA	CDP-diacylglycerol--serineO-phosphatidyltransferase
525862	0	G	SNP	C	115	96	206	98.14	215	Pro74Arg (ccg/cGg)	Rv0437c	psd	phosphatidylserine decarboxylase
531775	0	C	SNP	G	122	131	252	100	253	Trp147Ser (tgg/tCg)	Rv0442c	PPE10	PPE family protein PPE10
541201	0	A	SNP	G	107	97	204	100	204	Leu97Leu (ctt/ctC)	Rv0450c	mmpL4	transmembrane transport protein MmpL4
546357	0	A	SNP	G	140	141	280	99.65	282	Thr149Thr (act/acC)	Rv0456c	echA2	enoyl-CoA hydratase EchA2
548326	0	T	SNP	C	100	127	225	100	227	Thr428Ala (aca/Gca)	Rv0457c	-	peptidase
551525	0	A	SNP	C	119	93	208	100	212	Arg110Arg (aga/Cga)	Rv0459	-	hypothetical protein
555991	0	A	SNP	G	117	105	218	100	222	Cys106Arg (tgc/Cgc)	Rv0465c	-	HTH-type transcriptional regulator
560541	0	C	Del	GAP	104	96	197	97.56	205		Rv0469	umaA	mycolic acid synthase UmaA
560542	0	T	Del	GAP	104	96	197	97.56	205		Rv0469	umaA	mycolic acid synthase UmaA
560543	0	T	Del	GAP	104	96	197	97.56	205		Rv0469	umaA	mycolic acid synthase UmaA
560544	0	T	Del	GAP	104	96	197	97.56	205		Rv0469	umaA	mycolic acid synthase UmaA
560545	0	T	Del	GAP	104	96	197	97.09	206		Rv0469	umaA	mycolic acid synthase UmaA
560546	0	C	Del	GAP	103	96	197	97.07	205		Rv0469	umaA	mycolic acid synthase UmaA
562063	0	G	Del	GAP	95	114	204	92.89	225		Rv0470A	-	hypothetical protein
562064	0	C	Del	GAP	95	114	204	99.05	211		Rv0470A	-	hypothetical protein
562065	0	C	Del	GAP	95	115	205	99.53	211		Rv0470A	-	hypothetical protein
562066	0	A	Del	GAP	95	115	205	99.53	211		Rv0470A	-	hypothetical protein
565655	0	A	SNP	G	108	126	233	100	234
572591	0	C	SNP	T	118	116	232	99.57	235	Asp294Asp (gac/gaT)	Rv0483	lprQ	lipoprotein LprQ
573262	0	A	SNP	G	111	120	222	100	231	Gly180Gly (ggt/ggC)	Rv0484c	-	short-chain type oxidoreductase
579284	0	T	SNP	C	119	124	240	99.59	244
580772	0	T	SNP	A	68	100	163	90.32	186
580774	0	G	Del	GAP	68	98	164	88.3	188
580775	0	G	Del	GAP	68	98	164	90.71	183
580776	0	G	Del	GAP	68	98	164	88.77	187
580777	0	G	Del	GAP	68	98	164	90.22	184
580778	0	C	Del	GAP	68	98	164	90.71	183
580779	0	A	Del	GAP	68	98	164	90.71	183
580780	0	C	Del	GAP	68	98	164	89.73	185
580781	0	C	Del	GAP	68	98	164	91.21	182
580782	0	A	Del	GAP	68	98	164	91.21	182
580783	0	C	Del	GAP	68	98	164	91.21	182
580784	0	C	Del	GAP	68	98	164	91.21	182
580785	0	C	Del	GAP	68	98	164	92.22	180
580786	0	G	Del	GAP	68	98	164	91.71	181
580787	0	C	Del	GAP	68	98	164	92.22	180
580788	0	T	Del	GAP	68	98	164	92.74	179
580789	0	T	Del	GAP	68	98	164	92.74	179
580790	0	G	Del	GAP	68	98	164	92.74	179
580791	0	C	Del	GAP	68	98	164	92.74	179
580792	0	G	Del	GAP	68	98	164	92.22	180
580793	0	G	Del	GAP	68	98	164	92.74	179
580794	0	G	Del	GAP	68	98	164	92.22	180
580795	0	G	Del	GAP	68	98	164	91.71	181
580796	0	G	Del	GAP	68	98	164	90.71	183
580797	0	A	Del	GAP	68	98	164	91.21	182
584171	0	T	SNP	C	107	105	212	100	212	Ser174Gly (agt/Ggt)	Rv0493c	-	hypothetical protein
590436	0	T	SNP	C	149	128	274	99.64	278	Ala118Ala (gct/gcC)	Rv0500	proC	pyrroline-5-carboxylate reductase
597816	0	A	SNP	G	134	133	267	100	267	Ala206Ala (gca/gcG)	Rv0507	mmpL2	transmembrane transport protein MmpL2
598475	0	G	SNP	A	100	123	221	100	223	Arg426His (cgc/cAc)	Rv0507	mmpL2	transmembrane transport protein MmpL2
599868	0	A	SNP	G	141	114	254	100	255	Arg890Arg (cga/cgG)	Rv0507	mmpL2	transmembrane transport protein MmpL2
610120	0	T	SNP	G	118	123	238	100	241
611774	0	G	SNP	A	101	110	204	99.06	213	Leu101Leu (ctg/Ttg)	Rv0519c	-	membrane protein
611977	0	C	SNP	T	122	119	235	98.77	244	Gly33Asp (ggc/gAc)	Rv0519c	-	membrane protein
619023	0	C	SNP	T	140	121	255	97.39	268	Ala240Val (gcc/gTc)	Rv0528	-	transmembrane protein
623163	0	C	SNP	T	148	150	291	99.67	299	Ala124Val (gcc/gTc)	Rv0532	PE_PGRS6	PE-PGRS family protein PE_PGRS6
623215	0	T	Del	GAP	4	11	15	75	20		Rv0532	PE_PGRS6	PE-PGRS family protein PE_PGRS6
623216	0	A	Del	GAP	4	11	15	78.95	19		Rv0532	PE_PGRS6	PE-PGRS family protein PE_PGRS6
623217	0	A	Del	GAP	4	11	15	83.33	18		Rv0532	PE_PGRS6	PE-PGRS family protein PE_PGRS6
623218	0	C	Del	GAP	4	11	15	83.33	18		Rv0532	PE_PGRS6	PE-PGRS family protein PE_PGRS6
623219	0	G	Del	GAP	4	11	15	78.95	19		Rv0532	PE_PGRS6	PE-PGRS family protein PE_PGRS6
623220	0	G	Del	GAP	4	11	15	78.95	19		Rv0532	PE_PGRS6	PE-PGRS family protein PE_PGRS6
623221	0	C	Del	GAP	4	11	15	78.95	19		Rv0532	PE_PGRS6	PE-PGRS family protein PE_PGRS6
623230	0	T	Del	GAP	4	11	15	83.33	18		Rv0532	PE_PGRS6	PE-PGRS family protein PE_PGRS6
623231	0	G	Del	GAP	4	11	15	88.24	17		Rv0532	PE_PGRS6	PE-PGRS family protein PE_PGRS6
623232	0	C	Del	GAP	4	11	15	88.24	17		Rv0532	PE_PGRS6	PE-PGRS family protein PE_PGRS6
623234	1	G	Ins	T	4	11	15	88.24	15		Rv0532	PE_PGRS6	PE-PGRS family protein PE_PGRS6
623234	2	G	Ins	A	4	11	15	88.24	15		Rv0532	PE_PGRS6	PE-PGRS family protein PE_PGRS6
623239	0	G	SNP	T	4	11	15	83.33	18	Gly149Gly (ggg/ggT)	Rv0532	PE_PGRS6	PE-PGRS family protein PE_PGRS6
623240	0	C	SNP	G	4	12	16	94.12	17	Gln150Glu (cag/Gag)	Rv0532	PE_PGRS6	PE-PGRS family protein PE_PGRS6
623241	0	A	SNP	C	4	11	15	83.33	18	Gln150Pro (cag/cCg)	Rv0532	PE_PGRS6	PE-PGRS family protein PE_PGRS6
623260	0	C	SNP	G	4	11	15	78.95	19	Gly156Gly (ggc/ggG)	Rv0532	PE_PGRS6	PE-PGRS family protein PE_PGRS6
623261	0	G	SNP	A	4	11	15	78.95	19	Ala157Thr (gcc/Acc)	Rv0532	PE_PGRS6	PE-PGRS family protein PE_PGRS6
623265	0	C	SNP	G	4	11	15	78.95	19	Ala158Gly (gcc/gGc)	Rv0532	PE_PGRS6	PE-PGRS family protein PE_PGRS6
623267	1	G	Ins	G	4	11	15	78.95	16		Rv0532	PE_PGRS6	PE-PGRS family protein PE_PGRS6
623267	2	G	Ins	G	4	11	15	78.95	15		Rv0532	PE_PGRS6	PE-PGRS family protein PE_PGRS6
623267	3	G	Ins	T	4	11	15	78.95	15		Rv0532	PE_PGRS6	PE-PGRS family protein PE_PGRS6
623273	0	A	SNP	T	4	12	16	84.21	19	Ile161Phe (atc/Ttc)	Rv0532	PE_PGRS6	PE-PGRS family protein PE_PGRS6
623279	0	C	SNP	A	4	12	16	84.21	19	His163Asn (cac/Aac)	Rv0532	PE_PGRS6	PE-PGRS family protein PE_PGRS6
623406	1	C	Ins	G	80	94	174	77.68	174		Rv0532	PE_PGRS6	PE-PGRS family protein PE_PGRS6
623406	2	C	Ins	G	80	94	174	77.68	174		Rv0532	PE_PGRS6	PE-PGRS family protein PE_PGRS6
623406	3	C	Ins	C	79	94	173	77.23	174		Rv0532	PE_PGRS6	PE-PGRS family protein PE_PGRS6
623406	4	C	Ins	C	80	92	172	76.79	174		Rv0532	PE_PGRS6	PE-PGRS family protein PE_PGRS6
623406	5	C	Ins	G	80	94	174	77.68	174		Rv0532	PE_PGRS6	PE-PGRS family protein PE_PGRS6
623406	6	C	Ins	G	80	94	174	77.68	174		Rv0532	PE_PGRS6	PE-PGRS family protein PE_PGRS6
623406	7	C	Ins	C	80	94	174	77.68	174		Rv0532	PE_PGRS6	PE-PGRS family protein PE_PGRS6
623406	8	C	Ins	G	80	94	174	77.68	174		Rv0532	PE_PGRS6	PE-PGRS family protein PE_PGRS6
623406	9	C	Ins	G	80	94	174	77.68	174		Rv0532	PE_PGRS6	PE-PGRS family protein PE_PGRS6
623472	0	A	SNP	G	120	138	254	100	258	Asp227Gly (gac/gGc)	Rv0532	PE_PGRS6	PE-PGRS family protein PE_PGRS6
623508	0	C	SNP	G	122	131	250	99.61	254	Ala239Gly (gcc/gGc)	Rv0532	PE_PGRS6	PE-PGRS family protein PE_PGRS6
629714	0	G	SNP	A	110	111	221	100	221	Asp6Asp (gac/gaT)	Rv0537c	-	integral membrane protein
630722	0	G	SNP	C	131	126	253	99.61	258	Arg228Pro (cgg/cCg)	Rv0538	-	membrane protein
633562	0	C	SNP	T	108	112	211	99.55	221	Val281Val (gtg/gtA)	Rv0541c	-	integral membrane protein
635139	0	G	SNP	C	90	138	226	100	228	Gly122Gly (ggc/ggG)	Rv0542c	menE	2-succinylbenzoic acid--CoA ligase
637319	0	G	SNP	A	133	123	256	100	256	Pro49Ser (cct/Tct)	Rv0545c	pitA	low-affinity inorganic phosphate transporter
640185	0	T	SNP	G	110	132	237	98.78	245
645011	0	C	SNP	T	133	114	246	99.2	249	Leu174Leu (ctc/ctT)	Rv0553	menC	muconate cycloisomerase
648002	0	T	SNP	G	100	103	195	100	203	Leu15Arg (ctc/cGc)	Rv0556	-	transmembrane protein
648856	0	T	SNP	C	107	125	231	100	232	Gly107Gly (ggt/ggC)	Rv0557	mgtA	GDP-mannose-dependent alpha-mannosyltransferase		phylo (not Euro-American, M. africanum, M. bovis, M. canettii, M. caprae, M. microti, M. pinipedii, Beijing, Delhi/CAS, EAI)
652950	0	T	SNP	C	117	111	227	98.28	232	Arg60Arg (cgt/cgC)	Rv0562	grcC1	polyprenyl-diphosphate synthase GrcC
655986	0	T	SNP	G	134	107	239	99.18	243
657081	0	C	SNP	T	116	110	221	100	226	Val130Val (gtg/gtA)	Rv0565c	-	monooxygenase
659341	0	T	SNP	C	111	113	218	100	224
662911	0	T	SNP	C	117	119	233	100	236	Ala539Ala (gct/gcC)	Rv0570	nrdZ	vitamin B12-dependent ribonucleoside-diphosphate reductase
665293	0	A	SNP	G	127	125	249	100	252	Phe31Leu (ttc/Ctc)	Rv0572c	-	hypothetical protein
669398	0	T	SNP	C	127	140	264	100	267	Gln116Gln (caa/caG)	Rv0575c	-	oxidoreductase
670545	0	G	SNP	A	125	129	251	100	254	Arg233His (cgc/cAc)	Rv0576	-	transcriptional regulator
672491	0	C	SNP	G	149	136	271	99.65	286	Gly1142Gly (ggg/ggC)	Rv0578c	PE_PGRS7	PE-PGRS family protein PE_PGRS7
673238	0	A	SNP	G	135	162	291	100	297	His893His (cat/caC)	Rv0578c	PE_PGRS7	PE-PGRS family protein PE_PGRS7
674702	0	A	SNP	T	173	166	331	99.41	341	Gly405Gly (ggt/ggA)	Rv0578c	PE_PGRS7	PE-PGRS family protein PE_PGRS7
684376	0	T	SNP	C	122	133	248	99.22	257
685461	0	C	SNP	G	128	130	255	100	258	Ala111Ala (gcc/gcG)	Rv0587	yrbE2A	hypothetical protein
685608	0	T	SNP	C	116	144	255	99.62	261	Leu160Leu (ctt/ctC)	Rv0587	yrbE2A	hypothetical protein
686123	0	C	SNP	A	131	121	250	98.82	255	Leu66Met (ctg/Atg)	Rv0588	-	hypothetical protein
686972	0	T	SNP	C	90	110	195	100	200	Phe51Ser (ttc/tCc)	Rv0589	mce2A	Mce family protein Mce2A
688130	0	C	SNP	G	111	114	224	98.68	228
688792	1	T	Ins	G	125	112	237	93.68	237
690450	0	A	SNP	C	104	146	247	100	250	Ala464Ala (gca/gcC)	Rv0591	mce2C	Mce family protein Mce2C
690465	0	T	SNP	G	103	144	243	100	247	Leu469Leu (ctt/ctG)	Rv0591	mce2C	Mce family protein Mce2C
691887	1	G	Ins	C	123	100	223	89.2	223		Rv0592	mce2D	Mce family protein Mce2D
698040	0	G	SNP	T	118	104	220	99.11	224	Thr124Asn (acc/aAc)	Rv0600c	-	two component sensor kinase HK1
698968	0	G	SNP	A	116	140	253	100	256	Gly9Gly (ggc/ggT)	Rv0601c	-	two component sensor kinase HK2
699979	0	C	Del	GAP	129	150	273	94.26	296		Rv0603	-	hypothetical protein
699980	0	G	Del	GAP	129	150	273	93.94	297		Rv0603	-	hypothetical protein
706253	0	T	SNP	C	97	110	206	99.04	209
708056	0	T	SNP	C	143	138	277	100	281	His487Arg (cac/cGc)	Rv0613c	-	hypothetical protein
712693	0	A	SNP	G	144	112	249	99.61	257
713310	0	T	SNP	C	154	139	290	99.66	294	Cys199Arg (tgt/Cgt)	Rv0620	galK	galactokinase
725190	0	G	SNP	A	95	103	194	99	200	Phe1039Phe (ttc/ttT)	Rv0631c	recC	exonuclease V subunit gamma RecC
729685	0	C	SNP	T	131	134	261	98.15	270	Arg161Gln (cga/cAa)	Rv0633c	-	hypothetical protein
730028	0	G	SNP	A	127	143	266	99.26	272	Gln47_ (caa/Taa)	Rv0633c	-	hypothetical protein
733976	0	G	SNP	T	114	141	254	99.61	256	Lys80Asn (aag/aaT)	Rv0638	secE1	preprotein translocase SecE
750027	1	C	Ins	A	118	112	230	91.27	230		Rv0654	-	carotenoid cleavage oxygenase
750033	0	C	SNP	G	134	119	244	96.56	262	Pro12Ala (cca/Gca)	Rv0654	-	carotenoid cleavage oxygenase
753174	0	C	SNP	A	139	113	251	99.6	253	Trp65Leu (tgg/tTg)	Rv0656c	vapC6	ribonuclease VapC6
754186	0	A	SNP	G	125	119	241	100	244	Leu75Pro (ctc/cCc)	Rv0658c	-	integral membrane protein
757182	0	A	SNP	G	103	111	212	100	214	Asp349Gly (gac/gGc)	Rv0663	atsD	arylsulfatase AtsD
759746	0	C	SNP	T	124	115	231	100	239							rifampicin (RMP)
761155	0	C	SNP	T	108	91	196	99	201	Ser450Leu (tcg/tTg)	Rv0667	rpoB	DNA-directed RNA polymerase subunit beta	rifampicin (RMP)		rifampicin (RMP)
761156	0	G	SNP	C	107	90	194	97.52	202	Ser450Ser (tcg/tcC)	Rv0667	rpoB	DNA-directed RNA polymerase subunit beta			rifampicin (RMP)
762434	0	T	SNP	G	136	125	261	99.24	263	Gly876Gly (ggt/ggG)	Rv0667	rpoB	DNA-directed RNA polymerase subunit beta		phylo (3)	rifampicin (RMP)
763031	0	T	SNP	C	113	125	235	100	238	Ala1075Ala (gct/gcC)	Rv0667	rpoB	DNA-directed RNA polymerase subunit beta		phylo (4)	rifampicin (RMP)
767339	0	A	SNP	G	100	91	190	99.48	192
767414	0	G	SNP	A	105	103	206	100	208
775639	0	T	SNP	C	125	125	249	100	250	Ile948Val (att/Gtt)	Rv0676c	mmpL5	transmembrane transport protein MmpL5
776100	0	G	SNP	A	115	120	232	99.58	236	Thr794Ile (acc/aTc)	Rv0676c	mmpL5	transmembrane transport protein MmpL5
781395	0	T	SNP	C	116	124	234	99.59	241							streptomycin (SM)
786802	0	C	SNP	G	117	120	233	97.53	243	Ala218Ala (gcc/gcG)	Rv0686	-	membrane protein
788615	0	G	SNP	C	131	129	252	99.62	261	Gly226Arg (ggg/Cgg)	Rv0688	-	ferredoxin reductase
798779	0	T	SNP	C	113	120	230	98.73	236
798934	0	C	SNP	A	125	109	230	98.73	237	Arg34Arg (cgc/cgA)	Rv0698	-	hypothetical protein
807405	0	C	SNP	T	125	115	238	98.77	243	Ser357Ser (tcc/tcT)	Rv0711	atsA	arylsulfatase AtsA
820483	0	G	SNP	T	119	102	215	100	221	Ala6Asp (gcc/gAc)	Rv0727c	fucA	L-fuculose phosphate aldolase FucA
820734	0	A	SNP	G	135	127	259	98.5	266	Val248Ala (gtc/gCc)	Rv0728c	serA2	D-3-phosphoglycerate dehydrogenase SerA
820752	0	C	SNP	T	114	121	234	99.58	236	Arg242His (cgc/cAc)	Rv0728c	serA2	D-3-phosphoglycerate dehydrogenase SerA
830868	1	G	Ins	G	98	100	198	89.19	198		Rv0739	-	hypothetical protein
830868	2	G	Ins	C	97	99	196	88.29	198		Rv0739	-	hypothetical protein
834857	0	C	SNP	T	108	126	229	100	234	Met30Ile (atg/atA)	Rv0744c	-	transcriptional regulator
836426	0	A	SNP	C	162	168	317	99.7	331	Leu242Leu (cta/ctC)	Rv0746	PE_PGRS9	PE-PGRS family protein PE_PGRS9
836454	0	A	SNP	G	164	166	326	100	330	Thr252Ala (act/Gct)	Rv0746	PE_PGRS9	PE-PGRS family protein PE_PGRS9
836470	0	G	Del	GAP	113	108	223	75.17	294		Rv0746	PE_PGRS9	PE-PGRS family protein PE_PGRS9
836471	0	G	Del	GAP	113	108	223	76.21	290		Rv0746	PE_PGRS9	PE-PGRS family protein PE_PGRS9
836472	0	C	Del	GAP	113	108	223	77.54	285		Rv0746	PE_PGRS9	PE-PGRS family protein PE_PGRS9
836473	0	T	Del	GAP	113	108	223	77.82	284		Rv0746	PE_PGRS9	PE-PGRS family protein PE_PGRS9
836474	0	G	Del	GAP	113	108	223	78.09	283		Rv0746	PE_PGRS9	PE-PGRS family protein PE_PGRS9
836475	0	C	Del	GAP	113	108	223	80.95	273		Rv0746	PE_PGRS9	PE-PGRS family protein PE_PGRS9
836476	0	T	Del	GAP	113	108	223	79.78	277		Rv0746	PE_PGRS9	PE-PGRS family protein PE_PGRS9
836477	0	G	Del	GAP	113	108	223	80.36	275		Rv0746	PE_PGRS9	PE-PGRS family protein PE_PGRS9
836478	0	G	Del	GAP	113	108	223	80.36	275		Rv0746	PE_PGRS9	PE-PGRS family protein PE_PGRS9
836479	0	C	Del	GAP	113	108	223	81.25	272		Rv0746	PE_PGRS9	PE-PGRS family protein PE_PGRS9
836480	0	C	Del	GAP	112	107	222	81.72	268		Rv0746	PE_PGRS9	PE-PGRS family protein PE_PGRS9
836538	0	A	SNP	G	163	142	300	100	305	Asn280Asp (aac/Gac)	Rv0746	PE_PGRS9	PE-PGRS family protein PE_PGRS9
836658	0	A	SNP	G	154	149	299	100	303	Thr320Ala (acc/Gcc)	Rv0746	PE_PGRS9	PE-PGRS family protein PE_PGRS9
837033	0	A	SNP	G	71	170	236	100	241	Thr445Ala (acc/Gcc)	Rv0746	PE_PGRS9	PE-PGRS family protein PE_PGRS9
838990	0	C	SNP	G	75	133	198	92.86	224	Ala180Ala (gcc/gcG)	Rv0747	PE_PGRS10	PE-PGRS family protein PE_PGRS10
839123	0	A	SNP	G	120	64	179	100	184	Arg225Gly (agg/Ggg)	Rv0747	PE_PGRS10	PE-PGRS family protein PE_PGRS10
839129	0	C	SNP	G	121	67	182	99.47	189	Arg227Gly (cgc/Ggc)	Rv0747	PE_PGRS10	PE-PGRS family protein PE_PGRS10
839194	0	A	SNP	G	152	77	220	99.13	231	Thr248Thr (aca/acG)	Rv0747	PE_PGRS10	PE-PGRS family protein PE_PGRS10
839334	0	A	SNP	G	144	108	241	99.6	253	Lys295Arg (aaa/aGa)	Rv0747	PE_PGRS10	PE-PGRS family protein PE_PGRS10
839348	0	A	SNP	G	155	106	257	100	261	Ser300Gly (agc/Ggc)	Rv0747	PE_PGRS10	PE-PGRS family protein PE_PGRS10
840195	0	G	Del	GAP	29	31	57	84.51	71		Rv0747	PE_PGRS10	PE-PGRS family protein PE_PGRS10
840196	0	G	Del	GAP	29	31	57	96.77	62		Rv0747	PE_PGRS10	PE-PGRS family protein PE_PGRS10
840197	0	G	Del	GAP	29	31	57	96.77	62		Rv0747	PE_PGRS10	PE-PGRS family protein PE_PGRS10
840198	0	G	Del	GAP	29	31	57	100	60		Rv0747	PE_PGRS10	PE-PGRS family protein PE_PGRS10
840199	0	A	Del	GAP	29	31	57	100	60		Rv0747	PE_PGRS10	PE-PGRS family protein PE_PGRS10
840200	0	A	Del	GAP	29	31	57	100	60		Rv0747	PE_PGRS10	PE-PGRS family protein PE_PGRS10
840201	0	G	Del	GAP	25	22	44	78.33	60		Rv0747	PE_PGRS10	PE-PGRS family protein PE_PGRS10
840202	0	C	Del	GAP	25	22	44	77.05	61		Rv0747	PE_PGRS10	PE-PGRS family protein PE_PGRS10
840203	0	A	Del	GAP	25	22	44	78.33	60		Rv0747	PE_PGRS10	PE-PGRS family protein PE_PGRS10
840204	0	C	Del	GAP	25	22	44	78.33	60		Rv0747	PE_PGRS10	PE-PGRS family protein PE_PGRS10
840205	0	C	Del	GAP	25	22	44	78.33	60		Rv0747	PE_PGRS10	PE-PGRS family protein PE_PGRS10
840206	0	C	Del	GAP	25	22	44	79.66	59		Rv0747	PE_PGRS10	PE-PGRS family protein PE_PGRS10
840207	0	T	Del	GAP	25	22	44	78.33	60		Rv0747	PE_PGRS10	PE-PGRS family protein PE_PGRS10
840208	0	C	Del	GAP	25	22	44	75.81	62		Rv0747	PE_PGRS10	PE-PGRS family protein PE_PGRS10
840209	0	G	Del	GAP	25	22	44	75.81	62		Rv0747	PE_PGRS10	PE-PGRS family protein PE_PGRS10
840210	0	C	Del	GAP	25	22	44	75.81	62		Rv0747	PE_PGRS10	PE-PGRS family protein PE_PGRS10
840496	0	C	SNP	G	120	113	225	89.62	260	Gly682Gly (ggc/ggG)	Rv0747	PE_PGRS10	PE-PGRS family protein PE_PGRS10
840847	0	C	SNP	T	152	145	288	99	300	Gly799Gly (ggc/ggT)	Rv0747	PE_PGRS10	PE-PGRS family protein PE_PGRS10
841290	0	A	Del	GAP	126	112	235	97.54	244		Rv0749	vapC31	ribonuclease VapC31
841291	0	A	Del	GAP	126	112	235	97.54	244		Rv0749	vapC31	ribonuclease VapC31
841764	0	G	SNP	C	130	127	254	99.61	258	Thr37Thr (acc/acG)	Rv0749A	-	hypothetical protein
842153	0	G	SNP	A	105	113	218	96.04	227	Glu41Lys (gag/Aag)	Rv0750	-	hypothetical protein
847995	0	T	SNP	C	120	106	222	99.56	227
852910	0	C	SNP	T	98	78	174	100	176	Pro172Leu (ccc/cTc)	Rv0758	phoR	two component system response sensor kinase PhoR
854253	0	C	Del	GAP	100	96	195	95.61	205
857643	0	C	SNP	G	114	102	214	99.08	218	Gly132Ala (ggc/gCc)	Rv0764c	cyp51	lanosterol 14-alpha demethylase
857696	0	A	SNP	G	136	106	238	99.59	243	Ala114Ala (gct/gcC)	Rv0764c	cyp51	lanosterol 14-alpha demethylase
857836	0	C	SNP	T	112	129	241	98.77	244	Asp68Asn (gac/Aac)	Rv0764c	cyp51	lanosterol 14-alpha demethylase
858464	0	A	SNP	G	115	110	222	98.25	229	Val134Ala (gtg/gCg)	Rv0765c	-	oxidoreductase
874835	1	C	Ins	C	121	98	219	95.63	222
874835	2	C	Ins	G	122	100	222	96.94	222
876141	0	G	SNP	T	128	110	235	99.58	239
880562	0	G	SNP	T	116	118	231	100	234	Cys408Phe (tgc/tTc)	Rv0785	-	KsdD-like steroid dehydrogenase
882257	0	T	SNP	C	123	129	248	99.6	253	Tyr267His (tac/Cac)	Rv0787	-	hypothetical protein
882564	0	T	SNP	A	105	112	214	97.75	222	Ile14Asn (att/aAt)	Rv0787A	-	hypothetical protein
890549	0	G	SNP	A	42	55	95	100	97	Trp54_ (tgg/tgA)	Rv0797	-	insertion sequence element IS1547 transposase
890975	0	C	SNP	T	61	34	91	97.94	97	Thr196Thr (acc/acT)	Rv0797	-	insertion sequence element IS1547 transposase
891011	0	A	SNP	G	77	44	118	100	121	Leu208Leu (cta/ctG)	Rv0797	-	insertion sequence element IS1547 transposase
893733	0	T	SNP	G	126	121	243	100	247	Leu139Arg (ctg/cGg)	Rv0800	pepC	M18 family aminopeptidase
896979	0	T	SNP	C	135	109	240	100	244	Val387Ala (gta/gCa)	Rv0803	purL	phosphoribosylformylglycinamidine synthase 2
900221	0	T	SNP	C	119	126	241	99.59	246	Val370Val (gta/gtG)	Rv0806c	cpsY	exopolysaccharide phosphotransferase CpsY
903537	0	G	SNP	T	104	103	205	100	207	Arg476Leu (cgg/cTg)	Rv0808	purF	amidophosphoribosyltransferase
903550	0	T	SNP	C	94	101	193	100	195	Ala480Ala (gct/gcC)	Rv0808	purF	amidophosphoribosyltransferase
903913	0	T	SNP	C	139	116	252	98.84	258	Gly63Gly (ggt/ggC)	Rv0809	purM	phosphoribosylformylglycinamidine cyclo-ligase PurM
906742	0	T	SNP	C	130	108	237	99.17	240	Val107Ala (gtc/gCc)	Rv0812	-	amino acid aminotransferase
906857	0	A	SNP	G	114	114	227	100	228	Ile145Met (ata/atG)	Rv0812	-	amino acid aminotransferase
913918	0	C	SNP	G	84	94	172	98.89	180	Gly94Gly (ggg/ggC)	Rv0821c	phoY2	phosphate-transport system transcriptional regulator PhoY2
913945	0	C	SNP	T	70	82	149	98.06	155	Gln85Gln (cag/caA)	Rv0821c	phoY2	phosphate-transport system transcriptional regulator PhoY2
919551	0	C	SNP	T	109	111	217	100	220	Val1Val (gtg/gtA)	Rv0825c	-	hypothetical protein
921813	0	C	SNP	G	89	129	214	96.89	225
921909	0	C	SNP	T	83	111	190	97	200
925453	0	C	SNP	T	163	167	323	100	330	Ala31Ala (gcc/gcT)	Rv0833	PE_PGRS13	PE-PGRS family protein PE_PGRS13
927110	0	A	SNP	G	127	67	183	100	194	Ser584Gly (agt/Ggt)	Rv0833	PE_PGRS13	PE-PGRS family protein PE_PGRS13
927385	0	A	SNP	G	179	132	305	99.04	314	Gly675Gly (gga/ggG)	Rv0833	PE_PGRS13	PE-PGRS family protein PE_PGRS13
927910	0	A	SNP	C	5	13	16	81.82	22	Val859Gly (gtc/gGc)	Rv0834c	PE_PGRS14	PE-PGRS family protein PE_PGRS14
929811	0	A	SNP	G	143	132	270	99.28	277	Ala225Ala (gct/gcC)	Rv0834c	PE_PGRS14	PE-PGRS family protein PE_PGRS14
931123	0	T	SNP	C	139	120	256	100	259	Tyr57Tyr (tat/taC)	Rv0835	lpqQ	lipoprotein LpqQ		phylo (not 4)
932280	0	T	SNP	C	124	122	246	100	246	_218Trp (tag/tGg)	Rv0836c	-	hypothetical protein
934230	0	C	SNP	G	113	95	204	99.05	210
934611	0	G	SNP	T	115	102	213	100	217
936621	0	C	Del	GAP	112	135	245	91.14	271		Rv0840c	pip	proline iminopeptidase
936622	0	C	Del	GAP	112	135	245	92.16	268		Rv0840c	pip	proline iminopeptidase
936623	0	A	Del	GAP	111	135	245	92.48	266		Rv0840c	pip	proline iminopeptidase
941845	0	C	SNP	A	116	91	199	100	207	Ala219Glu (gcg/gAg)	Rv0845	-	sensor histidine kinase NarS
942616	0	C	SNP	A	129	123	247	99.6	253
945214	0	G	SNP	A	120	111	224	100	231	Gly93Ser (ggt/Agt)	Rv0848	cysK2	cysteine synthase CysK
945238	0	G	SNP	T	123	105	226	100	228	Ala101Ser (gcc/Tcc)	Rv0848	cysK2	cysteine synthase CysK
949535	0	T	SNP	C	123	117	233	100	240	Ala528Ala (gca/gcG)	Rv0853c	pdc	alpha-keto-acid decarboxylase
950116	0	C	SNP	G	109	130	238	98.76	242	Ala335Pro (gcg/Ccg)	Rv0853c	pdc	alpha-keto-acid decarboxylase
955524	0	A	SNP	G	76	109	181	100	185	Ser150Gly (agc/Ggc)	Rv0859	-	acyltransferase
957117	0	T	SNP	C	107	119	223	100	226	Asp275Asp (gat/gaC)	Rv0860	fadB	fatty oxidation protein FadB
957306	0	C	SNP	T	101	119	216	100	220	Ala338Ala (gcc/gcT)	Rv0860	fadB	fatty oxidation protein FadB
960367	0	A	SNP	G	102	112	211	100	214	Leu749Ser (ttg/tCg)	Rv0862c	-	hypothetical protein
964969	0	T	SNP	C	166	97	248	95.99	274	Ala189Ala (gca/gcG)	Rv0867c	rpfA	resuscitation-promoting factor RpfA
964978	1	G	Ins	G	134	78	212	77.09	212		Rv0867c	rpfA	resuscitation-promoting factor RpfA
964978	2	G	Ins	C	133	78	211	76.73	212		Rv0867c	rpfA	resuscitation-promoting factor RpfA
964978	3	G	Ins	G	134	78	212	77.09	212		Rv0867c	rpfA	resuscitation-promoting factor RpfA
964978	4	G	Ins	G	134	78	212	77.09	212		Rv0867c	rpfA	resuscitation-promoting factor RpfA
964978	5	G	Ins	G	134	76	210	76.36	212		Rv0867c	rpfA	resuscitation-promoting factor RpfA
964978	6	G	Ins	C	134	78	212	77.09	212		Rv0867c	rpfA	resuscitation-promoting factor RpfA
968426	1	A	Ins	G	143	107	250	78.62	251		Rv0872c	PE_PGRS15	PE-PGRS family protein PE_PGRS15
968426	2	A	Ins	C	144	106	250	78.62	251		Rv0872c	PE_PGRS15	PE-PGRS family protein PE_PGRS15
968426	3	A	Ins	C	144	107	251	78.93	251		Rv0872c	PE_PGRS15	PE-PGRS family protein PE_PGRS15
968426	4	A	Ins	G	144	107	251	78.93	251		Rv0872c	PE_PGRS15	PE-PGRS family protein PE_PGRS15
968426	5	A	Ins	G	144	107	251	78.93	251		Rv0872c	PE_PGRS15	PE-PGRS family protein PE_PGRS15
968426	6	A	Ins	G	143	107	250	78.62	251		Rv0872c	PE_PGRS15	PE-PGRS family protein PE_PGRS15
968426	7	A	Ins	T	144	107	251	78.93	251		Rv0872c	PE_PGRS15	PE-PGRS family protein PE_PGRS15
968426	8	A	Ins	T	144	106	250	78.62	251		Rv0872c	PE_PGRS15	PE-PGRS family protein PE_PGRS15
968426	9	A	Ins	G	144	107	251	78.93	251		Rv0872c	PE_PGRS15	PE-PGRS family protein PE_PGRS15
969762	0	C	SNP	G	132	102	225	100	234	Gly161Gly (ggg/ggC)	Rv0872c	PE_PGRS15	PE-PGRS family protein PE_PGRS15
976898	0	G	Del	GAP	84	93	166	85.1	208		Rv0878c	PPE13	PPE family protein PPE13
979704	0	G	SNP	C	120	117	231	100	237	Gly115Arg (ggc/Cgc)	Rv0881	-	tRNA/rRNA methyltransferase
986463	0	G	SNP	C	126	136	257	99.62	263
990001	0	G	SNP	C	150	118	266	99.26	270	Pro866Ala (ccc/Gcc)	Rv0890c	-	HTH-type transcriptional regulator
991939	0	G	SNP	A	112	118	229	99.14	232	Arg220Cys (cgc/Tgc)	Rv0890c	-	HTH-type transcriptional regulator
993346	0	A	SNP	C	133	116	248	100	249	Val37Gly (gtt/gGt)	Rv0891c	-	hypothetical protein
996263	0	G	SNP	A	125	114	235	98.76	242	Thr11Thr (acc/acT)	Rv0893c	-	S-adenosylmethionine-dependentmethyltransferase
1001434	0	G	SNP	A	144	128	272	98.55	276	Arg328Trp (cgg/Tgg)	Rv0897c	-	oxidoreductase
1002172	0	G	SNP	A	133	141	267	100	274	Arg82Trp (cgg/Tgg)	Rv0897c	-	oxidoreductase
1007198	0	A	SNP	G	111	115	224	98.69	229	Leu328Pro (ctg/cCg)	Rv0904c	accD3	acetyl-CoAcarboxylase carboxyl transferase subunit beta
1008460	0	C	SNP	T	135	124	256	99.23	261	Ser85Phe (tcc/tTc)	Rv0905	echA6	enoyl-CoA hydratase EchA6
1009500	0	C	SNP	T	121	128	243	99.6	250	Pro186Leu (ccg/cTg)	Rv0906	-	hypothetical protein
1010204	1	C	Ins	G	99	97	196	96.08	196		Rv0907	-	hypothetical protein
1011087	0	G	SNP	C	104	101	203	98.09	209	Glu318Gln (gag/Cag)	Rv0907	-	hypothetical protein
1012815	0	C	SNP	G	122	118	236	99.17	242	Ala362Gly (gcc/gGc)	Rv0908	ctpE	metal cation transporter ATPase E
1014893	0	G	SNP	A	112	111	221	98.24	227	Val10Ile (gta/Ata)	Rv0910	-	toxin
1016127	0	G	Del	GAP	95	99	195	93.27	208		Rv0911	-	hypothetical protein
1016128	0	A	Del	GAP	95	99	195	98.98	196		Rv0911	-	hypothetical protein
1016129	0	C	Del	GAP	94	99	194	98.47	196		Rv0911	-	hypothetical protein
1016130	0	C	Del	GAP	94	99	194	98.97	195		Rv0911	-	hypothetical protein
1016131	0	C	Del	GAP	94	99	194	98.47	196		Rv0911	-	hypothetical protein
1016132	0	G	Del	GAP	95	99	195	98.98	196		Rv0911	-	hypothetical protein
1016133	0	A	Del	GAP	95	99	195	98.98	196		Rv0911	-	hypothetical protein
1016134	0	T	Del	GAP	95	99	195	98.98	196		Rv0911	-	hypothetical protein
1016135	0	G	Del	GAP	95	99	195	98.98	196		Rv0911	-	hypothetical protein
1016136	0	G	Del	GAP	94	99	194	98.47	196		Rv0911	-	hypothetical protein
1023905	0	C	SNP	T	133	104	232	97.53	243
1023911	0	C	SNP	G	131	113	239	100	244
1024346	0	A	SNP	G	117	132	244	100	249	Ser46Gly (agt/Ggt)	Rv0918	-	hypothetical protein
1025106	0	T	SNP	C	106	124	226	100	230	Phe141Phe (ttt/ttC)	Rv0919	-	GCN5-like N-acetyltransferase
1026482	0	G	SNP	A	106	124	226	98.29	234	Pro112Leu (ccc/cTc)	Rv0920c	-	transposase
1029586	0	G	SNP	A	122	108	221	99.14	232	Pro331Leu (ccc/cTc)	Rv0923c	-	hypothetical protein
1034381	0	G	SNP	A	145	138	272	99.3	285	Ala84Val (gct/gTt)	Rv0927c	-	oxidoreductase
1037012	0	T	SNP	C	126	117	239	100	243	Met5Thr (atg/aCg)	Rv0930	pstA1	phosphate ABC transporter permease PstA
1037911	0	C	SNP	T	120	124	240	100	244	Arg305_ (cga/Tga)	Rv0930	pstA1	phosphate ABC transporter permease PstA
1045727	0	G	SNP	A	121	99	218	97.78	225	Ala98Ala (gcc/gcT)	Rv0937c	mku	non-homologous end joining protein Ku
1047165	0	T	SNP	C	130	110	237	100	240	Cys344Arg (tgc/Cgc)	Rv0938	ligD	multifunctional non-homologous end joining DNA repair protein/ATP dependent DNA ligase LigD
1054784	0	C	SNP	G	113	102	214	100	215	Arg180Gly (cgc/Ggc)	Rv0945	-	oxidoreductase
1068151	0	T	SNP	C	107	97	200	100	204	His197His (cat/caC)	Rv0956	purN	phosphoribosylglycinamide formyltransferase PurN
1068432	0	A	SNP	G	115	109	218	100	224	Pro76Pro (cca/ccG)	Rv0957	purH	bifunctionalphosphoribosylaminoimidazolecarboxamide formyltransferase/inosinemonophosphate cyclohydrolase
1070702	0	T	SNP	C	119	98	213	100	217	Ser274Pro (tcc/Ccc)	Rv0958	-	magnesium chelatase
1071349	0	G	SNP	C	101	114	214	99.54	216	Gly32Ala (ggc/gCc)	Rv0959	-	hypothetical protein
1074558	0	G	SNP	A	127	123	248	100	250	Pro186Leu (ccc/cTc)	Rv0962c	lprP	lipoprotein LprP
1075279	0	T	SNP	C	116	131	241	100	247
1076309	0	G	SNP	T	126	124	242	100	250	Pro124Thr (cct/Act)	Rv0964c	-	hypothetical protein
1077312	0	A	SNP	G	131	120	250	99.6	252	Val175Ala (gtg/gCg)	Rv0966c	-	hypothetical protein
1079927	0	C	SNP	A	115	144	256	100	259	Thr395Thr (acc/acA)	Rv0969	ctpV	copper-exporting ATPase
1080192	0	G	SNP	A	137	116	250	100	253	Asp484Asn (gat/Aat)	Rv0969	ctpV	copper-exporting ATPase
1081681	0	T	SNP	C	113	129	240	100	242	Val210Val (gtt/gtC)	Rv0970	-	integral membrane protein
1087193	0	G	SNP	C	134	130	261	100	264	Asn51Lys (aac/aaG)	Rv0974c	accD2	acetyl-/propionyl-CoA carboxylase subunit beta
1090188	1	A	Ins	G	108	111	219	96.48	219
1093406	0	A	SNP	G	150	159	303	100	309	Val317Val (gtt/gtC)	Rv0978c	PE_PGRS17	PE-PGRS family protein PE_PGRS17
1093928	0	G	SNP	A	156	68	218	75.68	296	Asn143Asn (aac/aaT)	Rv0978c	PE_PGRS17	PE-PGRS family protein PE_PGRS17
1095490	0	A	SNP	G	119	142	257	99.24	263	Val321Ala (gtc/gCc)	Rv0980c	PE_PGRS18	PE-PGRS family protein PE_PGRS18
1095644	0	C	SNP	T	104	113	211	97.75	222	Ala270Thr (gcg/Acg)	Rv0980c	PE_PGRS18	PE-PGRS family protein PE_PGRS18
1095678	0	A	SNP	G	104	102	199	99.52	207	Gly258Gly (ggt/ggC)	Rv0980c	PE_PGRS18	PE-PGRS family protein PE_PGRS18
1095981	0	A	SNP	C	174	159	333	99.11	336	Gly157Gly (ggt/ggG)	Rv0980c	PE_PGRS18	PE-PGRS family protein PE_PGRS18
1096567	0	A	SNP	G	126	133	255	99.62	260
1096633	0	T	SNP	G	103	127	227	99.14	232
1097220	0	C	SNP	T	116	108	223	100	224	Ser133Ser (tcc/tcT)	Rv0981	mprA	two-component response regulator MrpA
1098523	0	T	SNP	A	110	106	212	100	216	Leu339His (ctt/cAt)	Rv0982	mprB	two component histidine-protein kinase/phosphatase MprB
1099058	0	G	SNP	A	100	120	217	99.55	221
1100234	0	T	SNP	C	116	108	222	100	224	Leu390Pro (ctg/cCg)	Rv0983	pepD	serine protease PepD
1104690	0	T	SNP	G	145	150	291	100	295	Phe717Val (ttc/Gtc)	Rv0987	-	adhesion component ABC transporter permease
1106099	0	C	SNP	T	134	139	270	99.64	274	Ile328Ile (atc/atT)	Rv0988	-	hypothetical protein
1106422	0	T	SNP	C	134	113	245	99.6	248	Ile321Val (ata/Gta)	Rv0989c	grcC2	polyprenyl-diphosphate synthase GrcC
1107940	0	A	SNP	C	139	115	250	100	254	Ser54Ala (tcc/Gcc)	Rv0990c	-	hypothetical protein
1109975	0	A	SNP	G	135	128	259	100	263	Gln235Arg (cag/cGg)	Rv0993	galU	UTP--glucose-1-phosphate uridylyltransferase
1110721	0	T	SNP	C	131	135	261	100	266	Arg151Arg (cgt/cgC)	Rv0994	moeA1	molybdopterin molybdenumtransferase 1
1111852	0	G	SNP	T	124	120	240	99.59	245	Asp81Tyr (gat/Tat)	Rv0995	rimJ	ribosomal-protein-alanine acetyltransferase RimJ
1113733	0	C	SNP	A	118	113	231	97.47	237
1126889	0	G	SNP	C	107	124	227	100	231	Arg39Gly (cgc/Ggc)	Rv1007c	metS	methionine--tRNA ligase
1127648	0	C	SNP	A	117	110	224	100	227	Thr187Asn (acc/aAc)	Rv1008	tatD	deoxyribonuclease TatD
1139089	0	G	SNP	C	128	118	246	99.6	247	Thr41Thr (acg/acC)	Rv1020	mfd	transcription-repair coupling factor
1144409	0	T	SNP	G	118	112	228	98.71	233	Ile225Ser (atc/aGc)	Rv1022	lpqU	lipoprotein LpqU
1144585	0	A	SNP	G	126	106	231	99.57	233	Arg8Gly (agg/Ggg)	Rv1023	eno	enolase
1148259	0	A	SNP	G	104	115	217	99.1	221
1149551	0	C	SNP	T	137	121	253	100	258	Glu712Glu (gag/gaA)	Rv1028c	kdpD	sensor protein KdpD
1150585	0	G	SNP	A	130	118	242	100	248	Pro368Ser (ccc/Tcc)	Rv1028c	kdpD	sensor protein KdpD
1151054	0	C	SNP	G	103	141	238	99.59	245	Ser211Ser (tcg/tcC)	Rv1028c	kdpD	sensor protein KdpD
1152805	0	T	SNP	A	117	119	233	98.74	239	Leu265Gln (ctg/cAg)	Rv1029	kdpA	potassium-transporting ATPase subunit A
1152863	0	A	SNP	G	110	112	218	98.67	225	Gln284Gln (caa/caG)	Rv1029	kdpA	potassium-transporting ATPase subunit A
1153388	0	C	SNP	T	122	126	238	99.6	249	Asn459Asn (aac/aaT)	Rv1029	kdpA	potassium-transporting ATPase subunit A
1160770	0	T	SNP	A	132	136	265	99.26	270	Gln20Leu (cag/cTg)	Rv1037c	esxI	ESAT-6 like protein EsxI
1163134	0	T	SNP	C	107	109	212	100	216	Gly81Gly (gga/ggG)	Rv1040c	PE8	PE family protein PE8
1164336	0	G	SNP	A	126	116	241	100	242
1164571	0	A	SNP	G	93	111	201	100	204
1165521	1	T	Ins	A	125	119	244	96.06	246
1168715	1	C	Ins	T	102	109	211	96.35	211
1168780	0	T	SNP	G	94	113	206	98.1	211
1173750	0	G	SNP	T	143	115	252	99.61	259	Ala290Ala (gcg/gcT)	Rv1050	-	oxidoreductase
1177184	0	C	SNP	A	98	92	186	99.48	191
1178116	0	T	SNP	C	132	107	239	100	239	Thr163Thr (act/acC)	Rv1056	-	hypothetical protein
1188985	0	G	SNP	A	135	121	244	97.71	262	Gly480Gly (ggc/ggT)	Rv1067c	PE_PGRS19	PE-PGRS family protein PE_PGRS19
1189198	0	G	Del	GAP	60	91	148	76.26	198		Rv1067c	PE_PGRS19	PE-PGRS family protein PE_PGRS19
1189199	0	C	Del	GAP	60	91	148	75.12	201		Rv1067c	PE_PGRS19	PE-PGRS family protein PE_PGRS19
1189202	0	T	Del	GAP	60	91	148	81.18	186		Rv1067c	PE_PGRS19	PE-PGRS family protein PE_PGRS19
1190093	0	A	SNP	C	151	142	293	92.43	317	Leu111Trp (ttg/tGg)	Rv1067c	PE_PGRS19	PE-PGRS family protein PE_PGRS19
1191462	0	A	SNP	C	57	6	62	96.92	65	Gly229Gly (ggt/ggG)	Rv1068c	PE_PGRS20	PE-PGRS family protein PE_PGRS20
1191497	0	T	SNP	A	86	16	99	89.47	114	Thr218Ser (acg/Tcg)	Rv1068c	PE_PGRS20	PE-PGRS family protein PE_PGRS20
1191741	0	G	SNP	A	134	83	215	81.27	267	Tyr136Tyr (tac/taT)	Rv1068c	PE_PGRS20	PE-PGRS family protein PE_PGRS20
1193463	0	T	SNP	A	120	114	230	97.91	239	Thr271Ser (acc/Tcc)	Rv1069c	-	hypothetical protein
1200418	0	A	SNP	G	95	130	222	99.12	227
1211369	0	A	SNP	C	120	115	231	100	235	Ser259Arg (agc/Cgc)	Rv1086	-	(2Z,6E)-farnesyl diphosphate synthase
1212624	0	C	SNP	T	6	16	22	95.65	23	Gly355Gly (ggc/ggT)	Rv1087	PE_PGRS21	PE-PGRS family protein PE_PGRS21
1212626	0	A	SNP	C	5	14	19	95	20	Asp356Ala (gac/gCc)	Rv1087	PE_PGRS21	PE-PGRS family protein PE_PGRS21
1212634	0	G	SNP	A	4	10	12	82.35	17	Ala359Thr (gcc/Acc)	Rv1087	PE_PGRS21	PE-PGRS family protein PE_PGRS21
1212825	0	T	SNP	C	65	80	140	97.32	149	Gly422Gly (ggt/ggC)	Rv1087	PE_PGRS21	PE-PGRS family protein PE_PGRS21
1212827	0	T	SNP	G	69	77	143	97.33	150	Val423Gly (gtc/gGc)	Rv1087	PE_PGRS21	PE-PGRS family protein PE_PGRS21
1212834	0	T	SNP	G	78	83	160	100	161	Gly425Gly (ggt/ggG)	Rv1087	PE_PGRS21	PE-PGRS family protein PE_PGRS21
1212837	0	T	SNP	C	82	92	171	100	174	Ala426Ala (gct/gcC)	Rv1087	PE_PGRS21	PE-PGRS family protein PE_PGRS21
1212971	0	T	SNP	C	163	126	285	98.3	294	Val471Ala (gtc/gCc)	Rv1087	PE_PGRS21	PE-PGRS family protein PE_PGRS21
1213659	0	C	SNP	T	170	125	288	97.36	303	Gly700Gly (ggc/ggT)	Rv1087	PE_PGRS21	PE-PGRS family protein PE_PGRS21
1215105	0	T	Del	GAP	98	136	234	99.15	236
1220680	0	T	SNP	C	105	114	216	100	219	Val36Ala (gta/gCa)	Rv1093	glyA1	serine hydroxymethyltransferase
1224367	0	T	SNP	C	80	57	135	100	137
1227830	0	G	SNP	T	128	104	230	100	232	Thr285Thr (acc/acA)	Rv1099c	glpX	fructose 1,6-bisphosphatase
1230778	0	G	SNP	A	136	126	254	100	262	Thr65Ile (acc/aTc)	Rv1102c	mazF3	mRNA interferase MazF3
1236433	0	A	SNP	C	104	114	218	99.54	219	Glu83Asp (gaa/gaC)	Rv1110	lytB2	4-hydroxy-3-methylbut-2-enyl diphosphate reductase
1240744	0	C	SNP	A	108	119	224	100	227	Asn186Lys (aac/aaA)	Rv1115	-	hypothetical protein
1241572	0	A	SNP	G	102	121	222	99.11	225
1247391	0	A	SNP	C	99	107	206	99.04	208	Ser89Arg (agc/Cgc)	Rv1124	ephC	epoxide hydrolase EphC
1248382	0	A	SNP	G	119	102	220	100	221	Ser101Gly (agc/Ggc)	Rv1125	-	hypothetical protein
1248936	0	G	SNP	C	132	113	239	99.19	247	Pro285Pro (ccg/ccC)	Rv1125	-	hypothetical protein
1248978	0	T	SNP	C	132	122	250	99.61	255	Ala299Ala (gct/gcC)	Rv1125	-	hypothetical protein
1250340	0	A	SNP	G	132	106	236	100	238	Ala355Ala (gct/gcC)	Rv1127c	ppdK	pyruvate, phosphate dikinase PpdK
1251199	0	C	SNP	T	121	107	226	99.56	229	Gly69Glu (gga/gAa)	Rv1127c	ppdK	pyruvate, phosphate dikinase PpdK
1251524	0	T	SNP	G	111	112	221	97.81	228
1252164	0	T	SNP	C	102	94	193	100	196	Glu270Gly (gaa/gGa)	Rv1128c	-	hypothetical protein
1254562	0	A	SNP	G	110	134	241	98.79	247	Asp3Gly (gat/gGt)	Rv1130	prpD	methylcitrate dehydratase PrpD
1254623	0	G	SNP	T	117	109	226	97.84	231	Val23Val (gtg/gtT)	Rv1130	prpD	methylcitrate dehydratase PrpD
1262859	0	C	SNP	T	137	136	268	97.15	281	Gly424Ser (ggc/Agc)	Rv1135c	PPE16	PPE family protein PPE16
1265828	0	G	SNP	A	109	125	232	99.57	235	Leu221Leu (ctg/Ttg)	Rv1138c	-	oxidoreductase
1269028	0	G	SNP	C	120	103	223	100	223
1271187	0	C	SNP	G	121	88	206	99.52	210	Thr11Ser (acc/aGc)	Rv1144	-	oxidoreductase
1273250	1	G	Ins	A	105	125	230	97.87	231		Rv1145	-	transmembrane transport protein
1275957	0	T	SNP	C	121	107	226	100	228
1276432	0	C	SNP	T	121	108	225	99.57	230	Lys439Lys (aag/aaA)	Rv1148c	-	hypothetical protein
1276588	0	C	SNP	G	95	132	222	99.56	228	Ala387Ala (gcg/gcC)	Rv1148c	-	hypothetical protein
1277869	1	G	Ins	T	120	129	249	95.77	249
1281118	0	T	SNP	C	132	122	252	100	254	Thr123Ala (acg/Gcg)	Rv1154c	-	hypothetical protein
1281771	0	T	SNP	C	111	134	244	99.59	246	Ser115Pro (tcg/Ccg)	Rv1155	-	pyridoxine/pyridoxamine 5'-phosphate oxidase
1281984	0	G	SNP	A	108	99	201	99.52	208
1287372	0	G	SNP	C	122	105	223	99.56	228	Leu15Leu (ctg/ctC)	Rv1161	narG	nitrate reductase subunit alpha
1289907	0	C	SNP	T	108	108	215	98.63	219	Pro860Pro (ccc/ccT)	Rv1161	narG	nitrate reductase subunit alpha
1292102	0	A	SNP	G	114	112	223	100	226	Pro346Pro (cca/ccG)	Rv1162	narH	nitrate reductase subunit beta
1306259	0	A	SNP	G	106	116	219	100	222	Ala656Ala (gct/gcC)	Rv1175c	fadH	NADPH dependent 2,4-dienoyl-CoA reductase FadH
1307598	0	C	SNP	G	139	115	252	100	254	Cys210Ser (tgc/tCc)	Rv1175c	fadH	NADPH dependent 2,4-dienoyl-CoA reductase FadH
1308317	0	T	SNP	C	130	120	249	100	250	His159Arg (cat/cGt)	Rv1176c	-	hypothetical protein
1309656	0	C	SNP	T	111	121	227	97.48	238	Ala98Val (gcc/gTc)	Rv1178	-	aminotransferase
1311516	0	C	SNP	T	98	126	223	98.25	228	Cys595Tyr (tgt/tAt)	Rv1179c	-	hypothetical protein
1313337	1	A	Ins	G	15	51	66	88	66
1313338	0	A	SNP	C	16	52	67	98.55	69
1315191	0	A	SNP	C	125	114	238	100	239	_489Tyr (taa/taC)	Rv1180	pks3	polyketide beta-ketoacyl synthase
1315884	0	G	SNP	A	126	103	225	100	229	Ala217Ala (gcg/gcA)	Rv1181	pks4	polyketide beta-ketoacyl synthase
1325650	0	G	SNP	A	116	114	229	99.57	231
1327890	0	G	SNP	A	124	111	233	100	235	Asp472Asp (gac/gaT)	Rv1186c	-	hypothetical protein
1328687	0	G	SNP	C	130	124	251	100	254	Pro207Ala (ccc/Gcc)	Rv1186c	-	hypothetical protein
1339774	0	C	SNP	G	119	103	221	99.11	224	Gly142Gly (ggc/ggG)	Rv1196	PPE18	PPE family protein PPE18
1339823	0	A	SNP	G	126	124	248	98.81	253	Thr159Ala (acg/Gcg)	Rv1196	PPE18	PPE family protein PPE18
1339894	0	C	SNP	T	113	110	222	99.55	224	Leu182Leu (ctc/ctT)	Rv1196	PPE18	PPE family protein PPE18
1339905	0	C	SNP	T	109	116	220	99.12	227	Ala186Val (gcc/gTc)	Rv1196	PPE18	PPE family protein PPE18
1340500	0	G	SNP	T	129	110	234	98.35	243	Met384Ile (atg/atT)	Rv1196	PPE18	PPE family protein PPE18
1340784	0	T	SNP	C	100	109	205	98.12	213	Gly42Gly (ggt/ggC)	Rv1197	esxK	ESAT-6 like protein EsxK
1341295	0	A	SNP	G	111	124	231	99.58	236
1345016	0	C	SNP	T	107	117	216	99.56	225	Ala52Thr (gcc/Acc)	Rv1201c	dapD	2,3,4,5-tetrahydropyridine-2,6-dicarboxylate N-succinyltransferase
1351172	0	A	SNP	G	105	103	205	99.52	209
1360209	0	T	SNP	C	137	110	245	100	247	Ala531Ala (gca/gcG)	Rv1217c	-	tetronasin ABC transporter integral membrane protein
1360493	0	C	SNP	A	104	128	229	97.89	237	Gly437Cys (ggt/Tgt)	Rv1217c	-	tetronasin ABC transporter integral membrane protein
1361190	0	G	SNP	A	119	118	233	100	237	Ser204Ser (agc/agT)	Rv1217c	-	tetronasin ABC transporter integral membrane protein
1362006	0	T	SNP	C	111	132	241	99.59	244	Gln243Arg (caa/cGa)	Rv1218c	-	tetronasin ABC transporter ATP-binding protein
1365837	1	C	Ins	G	129	108	237	91.86	238
1365837	2	C	Ins	G	130	108	238	92.25	238
1367484	0	T	SNP	G	134	129	263	100	263	Trp8Gly (tgg/Ggg)	Rv1224	tatB	Sec-independent protein translocase protein TatB
1371470	0	G	SNP	A	107	108	214	100	215	Arg184His (cgt/cAt)	Rv1228	lpqX	lipoprotein LpqX
1374065	0	T	SNP	C	115	112	221	100	227	Ser45Gly (agc/Ggc)	Rv1230c	-	membrane protein
1375724	0	A	SNP	C	96	125	218	100	221	Cys149Gly (tgc/Ggc)	Rv1232c	-	hypothetical protein
1377568	0	A	SNP	G	133	104	231	98.75	240	Val15Val (gta/gtG)	Rv1235	lpqY	trehalose ABC transporter substrate-binding lipoprotein LpqY
1382628	0	T	SNP	C	119	97	215	100	216	Lys139Glu (aaa/Gaa)	Rv1239c	corA	magnesium and cobalt transport transmembrane protein CorA
1384232	0	C	SNP	T	115	113	225	98.7	231
1386011	0	C	Del	GAP	158	132	295	93.85	309		Rv1243c	PE_PGRS23	PE-PGRS family protein PE_PGRS23
1390763	0	C	SNP	T	105	113	215	99.54	219	Val764Met (gtg/Atg)	Rv1248c	-	multifunctional 2-oxoglutarate dehydrogenase E1 component /2-oxoglutarate dehydrogenase dihydrolipoyllysine-residue succinyltransferase
1393626	0	A	SNP	G	102	135	235	99.58	238	Leu119Leu (ctt/ctC)	Rv1249c	-	membrane protein
1396618	0	C	SNP	A	112	110	221	100	222	Glu875_ (gag/Tag)	Rv1251c	-	hypothetical protein
1396922	0	T	SNP	C	113	110	219	100	223	Thr773Thr (aca/acG)	Rv1251c	-	hypothetical protein
1401033	0	C	SNP	T	96	129	222	100	225	Ser355Leu (tcg/tTg)	Rv1253	deaD	ATP-dependent RNA helicase DeaD
1411210	0	T	SNP	G	111	104	212	100	215	Val260Val (gtt/gtG)	Rv1263	amiB2	amidase AmiB
1412101	0	A	Del	GAP	79	83	160	96.43	168		Rv1264	-	adenylyl cyclase
1412102	0	G	Del	GAP	79	83	160	96.43	168		Rv1264	-	adenylyl cyclase
1412103	0	G	Del	GAP	79	83	160	96.43	168		Rv1264	-	adenylyl cyclase
1412104	0	G	Del	GAP	79	83	160	96.43	168		Rv1264	-	adenylyl cyclase
1412105	0	A	Del	GAP	79	83	160	96.43	168		Rv1264	-	adenylyl cyclase
1412106	0	G	Del	GAP	79	83	160	96.43	168		Rv1264	-	adenylyl cyclase
1412107	0	A	Del	GAP	79	83	160	96.43	168		Rv1264	-	adenylyl cyclase
1412108	0	T	Del	GAP	79	83	160	96.43	168		Rv1264	-	adenylyl cyclase
1412109	0	T	Del	GAP	79	83	160	96.43	168		Rv1264	-	adenylyl cyclase
1412110	0	A	Del	GAP	79	83	160	96.43	168		Rv1264	-	adenylyl cyclase
1412111	0	G	Del	GAP	79	83	160	96.43	168		Rv1264	-	adenylyl cyclase
1412112	0	C	Del	GAP	79	83	160	96.43	168		Rv1264	-	adenylyl cyclase
1412113	0	G	Del	GAP	79	83	160	96.43	168		Rv1264	-	adenylyl cyclase
1412114	0	A	Del	GAP	79	83	160	96.43	168		Rv1264	-	adenylyl cyclase
1412115	0	G	Del	GAP	79	83	160	96.43	168		Rv1264	-	adenylyl cyclase
1412116	0	A	Del	GAP	79	83	160	96.43	168		Rv1264	-	adenylyl cyclase
1412117	0	A	Del	GAP	79	83	160	96.43	168		Rv1264	-	adenylyl cyclase
1412118	0	C	Del	GAP	79	83	160	96.43	168		Rv1264	-	adenylyl cyclase
1412119	0	T	Del	GAP	79	83	160	96.43	168		Rv1264	-	adenylyl cyclase
1412120	0	A	Del	GAP	79	83	160	96.43	168		Rv1264	-	adenylyl cyclase
1412121	0	T	Del	GAP	79	83	160	96.43	168		Rv1264	-	adenylyl cyclase
1413148	0	C	SNP	T	82	114	182	99.49	197
1414021	0	C	SNP	T	101	99	200	100	200	Arg607Gln (cgg/cAg)	Rv1266c	pknH	serine/threonine-protein kinase PknH
1422666	0	C	SNP	T	90	111	197	100	201	Gly462Glu (ggg/gAg)	Rv1273c	-	drug ABC transporter ATP-binding protein
1422667	0	C	SNP	T	89	110	199	99.5	200	Gly462Arg (ggg/Agg)	Rv1273c	-	drug ABC transporter ATP-binding protein
1440090	0	C	SNP	T	86	89	172	99.43	176	Thr395Ile (acc/aTc)	Rv1286	-	bifunctional sulfate adenyltransferase subunit 1 CysN/adenylylsulfate kinase CysC
1440469	0	C	SNP	G	99	114	208	100	213	Pro521Pro (ccc/ccG)	Rv1286	-	bifunctional sulfate adenyltransferase subunit 1 CysN/adenylylsulfate kinase CysC
1441545	0	G	SNP	A	7	16	23	95.83	24	Ala66Ala (gcg/gcA)	Rv1288	-	hypothetical protein
1441576	0	T	SNP	C	5	5	10	100	10	Leu77Leu (ttg/Ctg)	Rv1288	-	hypothetical protein
1441579	0	A	SNP	T	6	6	12	100	12	Asn78Tyr (aat/Tat)	Rv1288	-	hypothetical protein
1441582	0	T	SNP	C	7	9	16	100	16	Trp79Arg (tgg/Cgg)	Rv1288	-	hypothetical protein
1445474	0	G	SNP	A	104	100	196	98.08	208
1445781	0	A	SNP	G	100	126	221	100	226	Ala18Ala (gct/gcC)	Rv1291c	-	hypothetical protein
1450316	0	C	SNP	T	116	80	194	100	196	Ala314Ala (gcc/gcT)	Rv1294	thrA	homoserine dehydrogenase
1457144	0	C	SNP	T	123	104	218	100	227	Arg194Cys (cgc/Tgc)	Rv1300	hemK	release factor glutamine methyltransferase
1460306	0	C	SNP	G	124	87	208	98.14	215	Leu21Leu (ctc/ctG)	Rv1304	atpB	ATP synthase subunit A
1465433	0	A	SNP	G	111	84	195	97.99	199	Ile184Val (atc/Gtc)	Rv1309	atpG	ATP synthase subunit gamma
1468208	0	A	SNP	C	84	115	197	91.71	217	Leu433Arg (ctg/cGg)	Rv1313c	-	insertion sequence element IS1557 transposase
1468492	0	C	SNP	A	130	127	255	100	257	Leu338Leu (ctg/ctT)	Rv1313c	-	insertion sequence element IS1557 transposase
1471659	0	C	SNP	T	108	105	208	100	213
1472362	0	C	SNP	T	60	60	120	96	125		Rvnr01	-	rRNA	streptomycin (SM)		streptomycin (SM)
1478357	0	G	SNP	T	96	103	197	98.51	202	Pro254Pro (ccc/ccA)	Rv1317c	alkA	bifunctional regulatory protein/DNA repair enzyme AlkA
1479085	0	T	SNP	C	99	95	192	100	194	Ile12Val (atc/Gtc)	Rv1317c	alkA	bifunctional regulatory protein/DNA repair enzyme AlkA
1480945	0	C	SNP	G	217	213	426	99.77	431	Thr519Thr (acg/acC)	Rv1319c	-	adenylate cyclase
1480948	0	C	SNP	T	212	216	422	99.77	429	Glu518Glu (gag/gaA)	Rv1319c	-	adenylate cyclase
1481185	0	A	SNP	C	229	245	470	99.58	476	Asp439Glu (gat/gaG)	Rv1319c	-	adenylate cyclase
1481563	0	C	SNP	T	165	226	385	98.74	396	Glu313Glu (gag/gaA)	Rv1319c	-	adenylate cyclase
1482627	0	T	SNP	C	115	117	229	100	232	Thr531Ala (acg/Gcg)	Rv1320c	-	adenylate cyclase
1482961	0	G	Del	GAP	112	117	226	96.22	238		Rv1320c	-	adenylate cyclase
1484708	0	A	SNP	C	116	107	222	100	223	Ser144Arg (agc/Cgc)	Rv1321	-	endonuclease NucS
1489142	0	C	SNP	T	122	119	223	96.79	249	Gly275Asp (ggc/gAc)	Rv1325c	PE_PGRS24	PE-PGRS family protein PE_PGRS24
1490905	0	A	SNP	G	108	126	230	99.57	235	Ser470Pro (tct/Cct)	Rv1326c	glgB	1,4-alpha-glucan branching protein
1495836	0	G	SNP	A	86	129	211	98.62	218	Val425Met (gtg/Atg)	Rv1328	glgP	glycogen phosphorylase
1498951	0	G	SNP	T	117	103	217	99.55	221	Thr80Lys (acg/aAg)	Rv1329c	dinG	ATP-dependent helicase DinG
1499213	0	T	Del	GAP	82	96	178	97.8	182		Rv1330c	pncB1	nicotinic acid phosphoribosyltransferase PncB1
1499214	0	C	Del	GAP	82	96	178	98.89	180		Rv1330c	pncB1	nicotinic acid phosphoribosyltransferase PncB1
1499215	0	A	Del	GAP	82	96	178	98.34	181		Rv1330c	pncB1	nicotinic acid phosphoribosyltransferase PncB1
1499216	0	G	Del	GAP	82	96	178	98.34	181		Rv1330c	pncB1	nicotinic acid phosphoribosyltransferase PncB1
1499217	0	G	Del	GAP	82	96	178	98.34	181		Rv1330c	pncB1	nicotinic acid phosphoribosyltransferase PncB1
1499218	0	C	Del	GAP	82	96	178	98.34	181		Rv1330c	pncB1	nicotinic acid phosphoribosyltransferase PncB1
1499219	0	C	Del	GAP	82	96	178	98.34	181		Rv1330c	pncB1	nicotinic acid phosphoribosyltransferase PncB1
1499220	0	G	Del	GAP	82	96	178	98.34	181		Rv1330c	pncB1	nicotinic acid phosphoribosyltransferase PncB1
1499221	0	G	SNP	A	83	97	179	98.36	183	Pro447Ser (ccg/Tcg)	Rv1330c	pncB1	nicotinic acid phosphoribosyltransferase PncB1
1499274	0	C	SNP	G	109	105	211	100	214	Gly429Ala (ggc/gCc)	Rv1330c	pncB1	nicotinic acid phosphoribosyltransferase PncB1
1501700	0	G	SNP	A	102	107	207	100	209	Val34Val (gtg/gtA)	Rv1333	-	hydrolase
1503859	0	G	Del	GAP	101	107	211	100	208		Rv1336	cysM	O-phosphoserine sulfhydrylase
1504321	0	C	Del	GAP	84	80	162	89.13	184		Rv1336	cysM	O-phosphoserine sulfhydrylase
1504322	0	T	Del	GAP	84	80	162	98.2	167		Rv1336	cysM	O-phosphoserine sulfhydrylase
1504323	0	G	Del	GAP	84	80	162	98.2	167		Rv1336	cysM	O-phosphoserine sulfhydrylase
1504324	0	G	Del	GAP	84	80	162	98.2	167		Rv1336	cysM	O-phosphoserine sulfhydrylase
1504325	0	A	Del	GAP	84	80	162	98.8	166		Rv1336	cysM	O-phosphoserine sulfhydrylase
1504326	0	T	Del	GAP	84	80	162	98.2	167		Rv1336	cysM	O-phosphoserine sulfhydrylase
1504327	0	G	Del	GAP	84	80	162	98.2	167		Rv1336	cysM	O-phosphoserine sulfhydrylase
1504328	0	A	Del	GAP	84	80	162	98.2	167		Rv1336	cysM	O-phosphoserine sulfhydrylase
1506118	0	G	SNP	A	79	99	174	97.8	182	Ala68Thr (gcg/Acg)	Rv1339	-	hypothetical protein
1506918	0	C	SNP	T	106	89	193	96.53	202	Ala55Val (gca/gTa)	Rv1340	rphA	ribonuclease PH
1513189	0	C	SNP	T	105	109	212	99.53	215	Ala48Val (gct/gTt)	Rv1348	irtA	iron ABC transporter ATP-binding protein/permease IrtA
1526819	0	C	SNP	A	117	118	234	100	235	Arg70Arg (cgg/Agg)	Rv1358	-	transcriptional regulator
1533241	0	G	SNP	C	107	103	207	87.5	240	Thr131Thr (acc/acG)	Rv1361c	PPE19	PPE family protein PPE19
1533583	0	G	SNP	A	93	130	220	98.24	227	Tyr17Tyr (tac/taT)	Rv1361c	PPE19	PPE family protein PPE19
1533624	0	A	SNP	C	93	129	219	97.8	227	Phe4Val (ttc/Gtc)	Rv1361c	PPE19	PPE family protein PPE19
1534551	0	C	SNP	T	119	98	214	99.54	218	Glu20Glu (gag/gaA)	Rv1362c	-	membrane protein
1536251	0	G	SNP	T	96	123	219	100	219	Ala465Glu (gcg/gAg)	Rv1364c	-	sigma factor regulatory protein
1539802	0	A	SNP	G	100	120	219	99.1	222	Phe282Leu (ttc/Ctc)	Rv1367c	-	hypothetical protein
1540141	0	T	SNP	C	77	97	170	99.43	175	Ile169Val (atc/Gtc)	Rv1367c	-	hypothetical protein
1540484	0	C	SNP	G	137	139	271	98.92	279	Leu54Leu (ctg/ctC)	Rv1367c	-	hypothetical protein
1544255	0	C	SNP	T	102	100	198	99.02	204	Arg299Arg (cgc/cgT)	Rv1371	-	membrane protein
1546703	0	C	SNP	T	99	101	197	100	200	Pro231Leu (ccg/cTg)	Rv1373	-	glycolipid sulfotransferase
1547125	0	T	SNP	C	129	99	226	100	228	Thr136Ala (aca/Gca)	Rv1374c	-	hypothetical protein
1552547	0	G	SNP	A	110	114	219	100	224	Arg37Trp (cgg/Tgg)	Rv1378c	-	hypothetical protein
1554216	0	C	SNP	T	123	131	246	98.45	258	Pro10Leu (ccc/cTc)	Rv1381	pyrC	dihydroorotase
1563717	0	C	SNP	T	120	133	250	100	253	Val8Val (gtc/gtT)	Rv1388	mihF	integration host factor MihF
1569557	0	C	SNP	T	112	109	216	96.93	228	Gly11Ser (ggc/Agc)	Rv1393c	-	monoxygenase
1570200	0	C	SNP	G	113	115	222	99.13	230	Gly257Ala (gga/gCa)	Rv1394c	cyp132	cytochrome P450 Cyp132
1570566	0	C	SNP	A	126	136	257	100	262	Arg135Leu (cgg/cTg)	Rv1394c	cyp132	cytochrome P450 Cyp132
1573660	0	T	SNP	G	128	152	280	100	280	Arg66Ser (aga/agC)	Rv1396c	PE_PGRS25	PE-PGRS family protein PE_PGRS25
1588899	0	G	SNP	T	117	124	235	99.59	242	Ala111Ala (gcg/gcT)	Rv1412	ribC	riboflavin synthase
1593331	0	G	SNP	A	143	121	255	99.62	265
1595342	0	T	SNP	C	120	114	232	100	234	Val434Ala (gtg/gCg)	Rv1420	uvrC	excinuclease ABC subunit UvrC
1599557	0	C	SNP	G	122	87	208	99.05	211	Arg33Thr (agg/aCg)	Rv1424c	-	membrane protein
1607038	0	G	SNP	T	128	114	238	99.18	244	Gly218Val (ggc/gTc)	Rv1430	PE16	PE family protein PE16
1608276	0	A	SNP	C	106	120	223	100	226	Asn65Thr (aac/aCc)	Rv1431	-	hypothetical protein
1609840	0	A	SNP	G	130	110	237	100	240	Pro586Pro (cca/ccG)	Rv1431	-	hypothetical protein
1612624	1	T	Ins	A	91	85	176	78.22	177		Rv1435c	-	hypothetical protein
1612624	2	T	Ins	T	92	85	177	78.67	177		Rv1435c	-	hypothetical protein
1612624	3	T	Ins	C	91	85	176	78.22	177		Rv1435c	-	hypothetical protein
1612624	4	T	Ins	G	92	85	177	78.67	177		Rv1435c	-	hypothetical protein
1612624	5	T	Ins	G	92	85	177	78.67	177		Rv1435c	-	hypothetical protein
1612624	6	T	Ins	T	92	85	177	78.67	177		Rv1435c	-	hypothetical protein
1612624	7	T	Ins	A	92	84	176	78.22	177		Rv1435c	-	hypothetical protein
1612624	8	T	Ins	C	92	85	177	78.67	177		Rv1435c	-	hypothetical protein
1612624	9	T	Ins	C	92	85	177	78.67	177		Rv1435c	-	hypothetical protein
1612624	10	T	Ins	G	92	85	177	78.67	177		Rv1435c	-	hypothetical protein
1612624	11	T	Ins	G	90	85	175	77.78	177		Rv1435c	-	hypothetical protein
1612624	12	T	Ins	T	92	85	177	78.67	177		Rv1435c	-	hypothetical protein
1612624	13	T	Ins	G	92	85	177	78.67	177		Rv1435c	-	hypothetical protein
1612624	14	T	Ins	C	92	85	177	78.67	177		Rv1435c	-	hypothetical protein
1612624	15	T	Ins	G	92	85	177	78.67	177		Rv1435c	-	hypothetical protein
1612624	16	T	Ins	C	92	84	176	78.22	177		Rv1435c	-	hypothetical protein
1612624	17	T	Ins	C	92	85	177	78.67	177		Rv1435c	-	hypothetical protein
1612624	18	T	Ins	A	92	85	177	78.67	177		Rv1435c	-	hypothetical protein
1612624	19	T	Ins	G	92	85	177	78.67	177		Rv1435c	-	hypothetical protein
1612624	20	T	Ins	G	92	84	176	78.22	177		Rv1435c	-	hypothetical protein
1612624	21	T	Ins	G	92	84	176	78.22	177		Rv1435c	-	hypothetical protein
1613035	0	T	SNP	C	101	107	206	100	208
1614143	0	G	SNP	A	117	108	223	98.25	229	Leu279Leu (ctg/ctA)	Rv1436	gap	glyceraldehyde 3-phosphate dehydrogenase
1618978	0	T	SNP	C	137	116	245	99.61	254	Asp236Gly (gat/gGt)	Rv1441c	PE_PGRS26	PE-PGRS family protein PE_PGRS26
1624791	0	C	SNP	G	135	112	241	100	247	Arg192Pro (cga/cCa)	Rv1446c	opcA	OXPP cycle protein OpcA
1627351	0	T	SNP	C	130	95	220	100	225	Thr244Ala (acc/Gcc)	Rv1448c	tal	transaldolase
1630148	0	A	SNP	C	115	107	217	100	222	Tyr18Asp (tac/Gac)	Rv1449c	tkt	transketolase
1634609	0	C	SNP	T	67	56	123	100	123	Ala7Thr (gcc/Acc)	Rv1450c	PE_PGRS27	PE-PGRS family protein PE_PGRS27
1634610	0	C	SNP	T	66	58	122	100	124	Val6Val (gtg/gtA)	Rv1450c	PE_PGRS27	PE-PGRS family protein PE_PGRS27
1636172	1	T	Ins	C	110	26	136	88.89	136		Rv1452c	PE_PGRS28	PE-PGRS family protein PE_PGRS28
1636172	2	T	Ins	C	110	26	136	88.89	136		Rv1452c	PE_PGRS28	PE-PGRS family protein PE_PGRS28
1636172	3	T	Ins	G	110	26	136	88.89	136		Rv1452c	PE_PGRS28	PE-PGRS family protein PE_PGRS28
1636826	0	C	SNP	A	134	158	282	98.32	297	Gly468Gly (ggg/ggT)	Rv1452c	PE_PGRS28	PE-PGRS family protein PE_PGRS28
1638182	0	C	SNP	T	130	191	317	99.69	322	Ser16Ser (tcg/tcA)	Rv1452c	PE_PGRS28	PE-PGRS family protein PE_PGRS28
1638183	0	G	SNP	A	124	188	309	99.68	313	Ser16Leu (tcg/tTg)	Rv1452c	PE_PGRS28	PE-PGRS family protein PE_PGRS28
1638188	0	C	SNP	T	121	189	306	99.68	311	Ala14Ala (gcg/gcA)	Rv1452c	PE_PGRS28	PE-PGRS family protein PE_PGRS28
1638191	0	C	SNP	G	124	189	308	99.68	314	Ala13Ala (gcg/gcC)	Rv1452c	PE_PGRS28	PE-PGRS family protein PE_PGRS28
1638194	0	G	SNP	C	125	196	315	99.69	322	Ala12Ala (gcc/gcG)	Rv1452c	PE_PGRS28	PE-PGRS family protein PE_PGRS28
1639594	0	C	SNP	A	110	110	220	100	220	Pro405Gln (cca/cAa)	Rv1453	-	transcriptional activator protein
1645802	0	T	SNP	C	141	135	269	100	276	Lys113Glu (aaa/Gaa)	Rv1459c	-	alpha-(1->6)-mannopyranosyltransferase
1650072	0	A	SNP	G	142	124	257	100	266	Asn183Asp (aac/Gac)	Rv1462	-	hypothetical protein
1650406	0	C	SNP	A	91	106	192	100	197	Thr294Asn (acc/aAc)	Rv1462	-	hypothetical protein
1676290	0	C	SNP	A	146	126	270	100	272	Lys198Asn (aag/aaT)	Rv1486c	-	hypothetical protein
1676880	0	A	SNP	G	131	125	253	99.61	257	Trp2Arg (tgg/Cgg)	Rv1486c	-	hypothetical protein
1681147	0	G	SNP	A	119	130	247	99.2	251
1688300	0	T	SNP	C	136	96	228	100	232	Phe120Phe (ttt/ttC)	Rv1497	lipL	esterase LipL
1688870	0	G	SNP	A	113	140	252	98.83	256	Leu310Leu (ttg/ttA)	Rv1497	lipL	esterase LipL
1689349	0	C	SNP	T	118	143	259	100	261	Arg191His (cgc/cAc)	Rv1498c	-	methyltransferase
1692141	0	A	SNP	C	129	123	247	99.6	253	Ile84Ile (ata/atC)	Rv1501	-	hypothetical protein
1692960	0	T	SNP	C	132	130	255	98.87	265	Ser13Pro (tcg/Ccg)	Rv1502	-	hypothetical protein
1693561	0	A	SNP	G	149	96	243	100	245	Tyr213Cys (tac/tGc)	Rv1502	-	hypothetical protein
1698911	0	G	SNP	A	108	108	213	100	216	Gly328Gly (ggc/ggT)	Rv1508c	-	membrane protein
1699849	0	G	SNP	A	130	112	240	100	242	Pro16Ser (ccg/Tcg)	Rv1508c	-	membrane protein
1705726	0	C	SNP	T	114	94	206	99.05	210	Phe223Phe (ttc/ttT)	Rv1513	-	hypothetical protein
1706119	0	T	SNP	C	89	96	183	100	185	Ser159Ser (tca/tcG)	Rv1514c	-	glycosyltransferase
1708792	0	T	SNP	C	120	110	223	99.14	232
1709432	0	C	SNP	T	104	121	224	100	225	Leu188Phe (ctc/Ttc)	Rv1517	-	hypothetical protein
1713192	0	A	SNP	G	121	126	238	99.2	249	Val297Val (gta/gtG)	Rv1521	fadD25	fatty-acid--CoA ligase FadD25
1713923	0	A	SNP	G	111	109	215	99.55	221	His541Arg (cac/cGc)	Rv1521	fadD25	fatty-acid--CoA ligase FadD25
1716472	0	A	SNP	G	101	105	205	99.52	207	Ser381Pro (tcc/Ccc)	Rv1522c	mmpL12	transmembrane transport protein MmpL12
1728161	0	G	SNP	T	113	108	217	99.55	222	Gly83Gly (ggc/ggA)	Rv1527c	pks5	polyketide synthase
1728837	0	A	SNP	G	121	131	249	100	252
1735739	0	T	SNP	C	113	107	220	97.78	225
1748439	0	C	SNP	T	85	94	172	98.9	181	Thr249Ile (acc/aTc)	Rv1547	dnaE1	DNA polymerase III subunit alpha
1752561	0	T	SNP	C	126	128	253	100	254	Asp258Gly (gac/gGc)	Rv1548c	PPE21	PPE family protein PPE21
1753519	1	G	Ins	C	71	121	192	87.67	192
1757368	0	A	SNP	G	123	122	244	98	250
1759252	0	G	SNP	T	113	126	237	100	239	Ser524Ser (tcg/tcT)	Rv1552	frdA	fumarate reductase flavoprotein subunit		phylo (not 4,9)
1760292	0	A	SNP	G	130	131	258	100	261	Met40Val (atg/Gtg)	Rv1554	frdC	fumarate reductase membrane anchor subunit
1761765	0	G	SNP	A	106	105	210	98.14	215	Gly8Ser (ggc/Agc)	Rv1557	mmpL6	transmembrane transport protein MmpL6
1763482	0	G	SNP	A	130	115	244	99.19	247	Gly19Arg (ggg/Agg)	Rv1559	ilvA	threonine dehydratase IlvA
1764225	0	C	SNP	T	106	117	218	100	223	Ala266Ala (gcc/gcT)	Rv1559	ilvA	threonine dehydratase IlvA
1778430	0	T	SNP	C	157	138	291	100	295	Met191Thr (atg/aCg)	Rv1570	bioD	ATP-dependent dethiobiotin synthetase BioD
1779370	0	G	SNP	C	121	122	240	100	243	Thr19Thr (acg/acC)	Rv1573	-	phage protein
1780586	1	C	Ins	G	110	108	218	99.09	218		Rv1575	-	phage protein
1781251	0	C	SNP	T	130	133	262	100	263	Glu272Lys (gag/Aag)	Rv1576c	-	phage capsid protein
1781811	0	T	SNP	C	166	157	320	100	323	Asp85Gly (gac/gGc)	Rv1576c	-	phage capsid protein
1784238	0	A	Del	GAP	121	112	229	100	233		Rv1581c	-	phage protein
1788570	0	G	SNP	T	88	96	181	79.65	231	Asn198Lys (aac/aaA)	Rv1587c	-	hypothetical protein
1788574	0	T	SNP	C	85	103	183	78.66	239	His197Arg (cac/cGc)	Rv1587c	-	hypothetical protein
1789446	0	C	SNP	T	138	137	273	99.28	277	Val131Ile (gtc/Atc)	Rv1588c	-	hypothetical protein
1789516	0	A	SNP	G	123	127	246	98.43	254	Gly107Gly (ggt/ggC)	Rv1588c	-	hypothetical protein
1789650	0	C	SNP	T	101	125	226	99.56	227	Ala63Thr (gcc/Acc)	Rv1588c	-	hypothetical protein
1789654	0	A	SNP	G	106	120	224	99.56	227	Leu61Leu (ctt/ctC)	Rv1588c	-	hypothetical protein
1789933	0	G	SNP	A	96	107	200	99.51	204
1792777	0	T	SNP	C	103	112	215	100	215	Ile322Val (att/Gtt)	Rv1592c	-	hypothetical protein
1792778	0	T	SNP	C	101	112	211	100	213	Glu321Glu (gaa/gaG)	Rv1592c	-	hypothetical protein
1798355	0	G	SNP	A	113	99	207	100	212	Gly21Asp (ggt/gAt)	Rv1597	-	hypothetical protein
1802047	0	C	SNP	G	114	96	206	99.53	211	Gln5Glu (cag/Gag)	Rv1601	hisB	imidazole glycerol-phosphate dehydratase
1803265	0	G	SNP	A	98	109	205	100	207	Ser201Asn (agc/aAc)	Rv1602	hisH	imidazole glycerol phosphate synthase subunit HisH
1804409	0	C	SNP	A	102	110	212	100	212	Pro124Gln (cca/cAa)	Rv1604	impA	inositol-monophosphatase ImpA
1811375	0	G	SNP	T	126	94	215	99.55	221	Gly83Gly (ggg/ggT)	Rv1612	trpB	tryptophan synthase subunit beta
1812448	0	C	SNP	T	136	125	259	100	261	Tyr30Tyr (tac/taT)	Rv1613	trpA	tryptophan synthase subunit alpha
1817976	0	A	SNP	T	108	106	207	100	214	His121Leu (cac/cTc)	Rv1618	tesB1	acyl-CoA thioesterase TesB
1818286	0	C	SNP	T	114	142	246	99.61	257	Gly224Gly (ggc/ggT)	Rv1618	tesB1	acyl-CoA thioesterase TesB
1827468	0	C	SNP	A	92	113	205	100	205	Val160Leu (gtg/Ttg)	Rv1625c	cya	adenylyl cyclase
1832368	0	A	SNP	G	108	110	216	99.09	220	Glu568Glu (gaa/gaG)	Rv1629	polA	DNA polymerase I
1832509	0	C	SNP	G	105	117	220	100	222	Thr615Thr (acc/acG)	Rv1629	polA	DNA polymerase I
1833025	0	C	SNP	T	118	105	219	99.11	225	Asp787Asp (gac/gaT)	Rv1629	polA	DNA polymerase I
1836286	0	G	SNP	C	125	128	250	99.61	254
1836417	0	C	SNP	A	131	124	248	100	255	Gly138Gly (ggg/ggT)	Rv1632c	-	hypothetical protein
1839759	0	G	SNP	C	124	129	250	100	253	Gly198Arg (ggg/Cgg)	Rv1634	-	multidrug-efflux transporter
1847919	0	C	SNP	G	110	111	220	99.55	222	Thr180Thr (acg/acC)	Rv1639c	-	hypothetical protein
1849609	0	T	SNP	C	103	108	209	100	211	Arg809Arg (cga/cgG)	Rv1640c	lysX	bifunctional lysine--tRNA ligase/phosphatidylglycerol lysyltransferase
1852877	0	A	SNP	C	108	122	225	99.14	232	_202Ser (tag/tCg)	Rv1641	infC	initiation factor IF-3
1854300	0	T	SNP	C	109	112	218	99.55	222	Leu232Pro (ctg/cCg)	Rv1644	tsnR	23S rRNA methyltransferase TsnR
1856617	0	C	SNP	T	91	97	181	98.43	191	Thr285Ile (aca/aTa)	Rv1646	PE17	PE family protein PE17
1856777	0	G	SNP	C	118	88	199	100	206	Ala2Pro (gcg/Ccg)	Rv1647	-	adenylate cyclase
1859559	0	C	SNP	A	149	136	280	100	285	Ala276Asp (gcc/gAc)	Rv1649	pheS	phenylalanine--tRNA ligase subunit alpha
1863584	0	G	SNP	T	155	147	295	100	302	Thr600Asn (acc/aAc)	Rv1651c	PE_PGRS30	PE-PGRS family protein PE_PGRS30
1869093	0	C	SNP	T	123	106	228	97.45	235	Ser124Phe (tct/tTt)	Rv1655	argD	acetylornithine aminotransferase
1873700	0	G	SNP	A	112	121	230	99.15	235	Leu354Leu (ctg/ctA)	Rv1659	argH	argininosuccinate lyase
1885772	0	G	SNP	A	122	127	243	100	249	Ala1357Thr (gcc/Acc)	Rv1662	pks8	polyketide synthase
1894300	1	G	Ins	G	92	91	183	85.51	183
1894300	2	G	Ins	T	92	91	183	85.51	183
1894300	3	G	Ins	C	91	91	182	85.05	182
1894300	4	G	Ins	T	91	91	182	85.05	182
1894300	5	G	Ins	T	91	91	182	85.05	182
1894300	6	G	Ins	G	89	91	180	84.11	180
1894300	7	G	Ins	C	88	90	178	83.18	180
1894300	8	G	Ins	C	89	91	180	84.11	180
1894300	9	G	Ins	G	89	90	179	83.64	180
1894300	10	G	Ins	C	89	91	180	84.11	180
1894422	0	A	SNP	G	122	112	230	100	234
1901493	0	T	SNP	C	125	110	234	100	235	Ser149Ser (agt/agC)	Rv1676	-	hypothetical protein
1907296	0	G	SNP	C	119	116	231	100	235	Ala298Ala (gcg/gcC)	Rv1682	-	hypothetical protein
1908598	0	G	SNP	A	115	121	233	99.58	237	Arg335Arg (cgg/cgA)	Rv1683	-	bifunctional long-chain acyl-CoA synthase/lipase
1914677	0	T	SNP	C	114	125	236	98.76	242	Val359Ala (gtc/gCc)	Rv1689	tyrS	tyrosine--tRNA ligase
1916137	0	A	SNP	G	93	92	184	100	185	Leu63Leu (cta/ctG)	Rv1691	-	hypothetical protein
1917972	0	A	SNP	G	142	129	268	100	271	Leu11Leu (cta/ctG)	Rv1694	tlyA	16S/23S rRNA (cytidine-2'-O)-methyltransferase TlyA			capreomycin (CPR)
1921885	0	C	SNP	T	121	101	216	97.37	228	Ala115Val (gcc/gTc)	Rv1697	-	hypothetical protein
1925136	0	G	SNP	A	96	125	218	99.1	223	Val436Val (gtg/gtA)	Rv1699	pyrG	CTP synthase
1926029	0	T	SNP	C	124	112	232	99.58	237	Tyr150His (tat/Cat)	Rv1700	-	NUDIX hydrolase
1927329	0	C	SNP	A	111	109	218	97.78	225	Arg416Leu (cgc/cTc)	Rv1702c	-	hypothetical protein
1931179	0	C	SNP	A	87	98	179	100	185	Arg93Leu (cgg/cTg)	Rv1704c	cycA	D-serine/alanine/glycine transporter protein CycA
1931718	0	G	SNP	C	99	103	199	100	202	Leu313Val (ctg/Gtg)	Rv1705c	PPE22	PPE family protein PPE22
1932894	0	C	SNP	T	106	104	205	97.67	215	Gly329Ser (ggc/Agc)	Rv1706c	PPE23	PPE family protein PPE23
1933988	0	G	SNP	A	99	98	194	100	197
1943012	0	A	SNP	T	113	96	207	97.66	214	Glu118Asp (gaa/gaT)	Rv1715	fadB3	3-hydroxybutyryl-CoA dehydrogenase FadB
1944107	0	A	SNP	G	112	113	225	99.56	226	Ser178Gly (agt/Ggt)	Rv1716	-	hypothetical protein
1944402	0	T	SNP	C	96	96	187	99.48	193	Val276Ala (gtc/gCc)	Rv1716	-	hypothetical protein
1946999	0	T	SNP	G	110	95	204	100	205
1950767	0	T	SNP	C	91	111	201	99.51	203	Lys95Lys (aaa/aaG)	Rv1724c	-	hypothetical protein
1952743	0	G	SNP	A	118	126	243	98.79	247	Val298Met (gtg/Atg)	Rv1726	-	oxidoreductase
1960284	0	C	SNP	A	128	123	250	99.21	253	Gln68His (cag/caT)	Rv1733c	-	transmembrane protein
1967237	0	C	SNP	A	137	108	241	100	245	Arg134Leu (cga/cTa)	Rv1739c	-	sulfate ABC transporter permease
1968912	0	T	SNP	C	120	121	237	98.77	244
1971725	0	G	SNP	C	137	144	277	100	281	Arg89Arg (cgc/cgG)	Rv1745c	idi	isopentenyl-diphosphate delta-isomerase
1972901	0	C	SNP	T	135	118	249	100	253	Ala255Val (gcg/gTg)	Rv1746	pknF	serine/threonine-protein kinase PknF
1977646	0	G	SNP	A	116	103	217	99.55	220	Ala80Ala (gcc/gcT)	Rv1749c	-	integral membrane protein
1983195	0	A	SNP	G	11	14	25	89.29	28	Gly527Gly (ggt/ggC)	Rv1753c	PPE24	PPE family protein PPE24
1983198	0	C	SNP	G	16	16	31	96.97	33	Val526Val (gtg/gtC)	Rv1753c	PPE24	PPE family protein PPE24
1983313	0	T	SNP	G	127	142	266	98.18	274	Asn488Thr (aac/aCc)	Rv1753c	PPE24	PPE family protein PPE24
1989060	0	G	Del	GAP	74	81	155	93.94	165		Rv1758	cut1	cutinase
1989061	0	A	Del	GAP	74	81	155	96.88	160		Rv1758	cut1	cutinase
1989062	0	G	Del	GAP	74	81	155	97.48	159		Rv1758	cut1	cutinase
1989063	0	G	Del	GAP	74	81	155	97.48	159		Rv1758	cut1	cutinase
1989064	0	A	Del	GAP	74	81	155	100	155		Rv1758	cut1	cutinase
1989065	0	C	Del	GAP	74	81	155	100	155		Rv1758	cut1	cutinase
1989066	0	T	Del	GAP	74	81	155	100	155		Rv1758	cut1	cutinase
1989067	0	T	Del	GAP	74	81	155	100	155		Rv1758	cut1	cutinase
1989068	0	C	Del	GAP	74	81	155	100	155		Rv1758	cut1	cutinase
1989069	0	A	Del	GAP	74	81	155	100	155		Rv1758	cut1	cutinase
1989070	0	T	Del	GAP	74	81	155	100	155		Rv1758	cut1	cutinase
1989071	0	C	Del	GAP	74	81	155	100	155		Rv1758	cut1	cutinase
1989072	0	G	Del	GAP	74	81	155	100	155		Rv1758	cut1	cutinase
1989073	0	A	Del	GAP	74	81	155	100	155		Rv1758	cut1	cutinase
1989074	0	T	Del	GAP	74	81	155	100	155		Rv1758	cut1	cutinase
1989075	0	G	Del	GAP	74	81	155	100	155		Rv1758	cut1	cutinase
1989076	0	C	Del	GAP	74	81	155	100	155		Rv1758	cut1	cutinase
1989077	0	G	Del	GAP	74	81	155	100	155		Rv1758	cut1	cutinase
1989237	0	T	SNP	C	145	111	255	100	256	Phe66Leu (ttt/Ctt)	Rv1758	cut1	cutinase
1991894	0	G	SNP	A	148	90	219	99.58	239	Gly228Gly (ggc/ggT)	Rv1759c	wag22	PE-PGRS family protein Wag22
1992323	1	G	Ins	C	133	149	282	90.38	282		Rv1759c	wag22	PE-PGRS family protein Wag22
1992751	0	T	SNP	A	115	106	214	100	221
1993561	0	T	SNP	C	119	128	244	100	247	Cys137Arg (tgt/Cgt)	Rv1760	-	diacylglycerol acyltransferase
1993808	0	A	SNP	T	129	145	270	100	274	Glu219Val (gag/gTg)	Rv1760	-	diacylglycerol acyltransferase
1995528	0	A	SNP	G	133	119	249	100	252	His105His (cat/caC)	Rv1762c	-	hypothetical protein
2000957	0	G	SNP	C	156	126	277	97.58	289	Gly115Ala (ggg/gCg)	Rv1768	PE_PGRS31	PE-PGRS family protein PE_PGRS31
2003252	0	C	SNP	T	120	133	251	97.68	259	Ala209Ala (gcc/gcT)	Rv1769	-	hypothetical protein
2003827	0	A	SNP	C	121	119	239	99.59	241	Asp401Ala (gac/gCc)	Rv1769	-	hypothetical protein
2003888	0	C	SNP	A	133	109	240	98.78	245	Ala4Asp (gcc/gAc)	Rv1770	-	hypothetical protein
2010614	0	G	SNP	A	124	117	235	100	241
2010880	0	T	SNP	G	115	116	231	98.72	234	Gly75Gly (ggt/ggG)	Rv1777	cyp144	cytochrome P450 Cyp144
2011568	0	G	SNP	C	135	95	229	99.14	232	Glu305Gln (gag/Cag)	Rv1777	cyp144	cytochrome P450 Cyp144
2022868	0	T	SNP	C	131	125	249	100	256	Ser1204Ser (agt/agC)	Rv1783	eccC5	ESX-5 type VII secretion system protein EccC5
2023628	0	C	SNP	G	118	132	247	100	250	Gly334Ala (gga/gCa)	Rv1785c	cyp143	cytochrome P450 Cyp143
2025977	0	C	SNP	G	55	58	110	93.39	121	Thr226Arg (acg/aGg)	Rv1787	PPE25	PPE family protein PPE25
2026025	0	A	SNP	G	42	25	66	95.71	70	Gln242Arg (cag/cGg)	Rv1787	PPE25	PPE family protein PPE25
2026029	0	C	SNP	T	37	23	60	95.24	63	Phe243Phe (ttc/ttT)	Rv1787	PPE25	PPE family protein PPE25
2026030	0	T	SNP	C	37	23	60	95.24	63	Phe244Leu (ttc/Ctc)	Rv1787	PPE25	PPE family protein PPE25
2026032	0	C	SNP	T	37	23	60	95.24	63	Phe244Phe (ttc/ttT)	Rv1787	PPE25	PPE family protein PPE25
2026033	0	G	SNP	A	35	23	58	95.08	61	Ala245Thr (gcc/Acc)	Rv1787	PPE25	PPE family protein PPE25
2026729	0	G	SNP	A	109	133	238	97.58	248	Gly85Arg (ggg/Agg)	Rv1788	PE18	PE family protein PE18
2034676	0	C	SNP	T	115	115	229	100	230	Ile316Ile (atc/atT)	Rv1796	mycP5	membrane-anchored mycosin MycP
2045310	0	A	SNP	G	120	158	274	100	278	Ile511Ile (att/atC)	Rv1803c	PE_PGRS32	PE-PGRS family protein PE_PGRS32
2048733	0	C	SNP	T	128	117	242	98.39	249
2049065	0	T	SNP	C	95	130	224	100	225
2049097	0	G	SNP	C	96	120	212	100	216
2050822	0	G	SNP	C	119	126	244	100	245	Gly301Ala (gga/gCa)	Rv1808	PPE32	PPE family protein PPE32
2051345	0	G	SNP	A	135	112	242	99.6	248	Gly22Ser (ggt/Agt)	Rv1809	PPE33	PPE family protein PPE33
2051746	0	T	SNP	C	120	134	248	100	254	Ala155Ala (gct/gcC)	Rv1809	PPE33	PPE family protein PPE33
2052035	0	G	SNP	T	129	112	241	99.59	242	Val252Leu (gtg/Ttg)	Rv1809	PPE33	PPE family protein PPE33
2055271	0	A	SNP	G	95	128	220	99.55	224	Leu30Pro (cta/cCa)	Rv1812c	-	dehydrogenase
2056184	0	C	SNP	T	89	113	200	99.02	204
2057774	0	A	SNP	T	107	127	234	99.57	235	Ile83Phe (atc/Ttc)	Rv1815	-	hypothetical protein
2058950	0	C	Del	GAP	104	104	204	98.58	211		Rv1816	-	HTH-type transcriptional regulator
2061865	0	G	Del	GAP	19	37	49	100	56		Rv1818c	PE_PGRS33	PE-PGRS family protein PE_PGRS33
2061866	0	G	Del	GAP	19	37	49	100	56		Rv1818c	PE_PGRS33	PE-PGRS family protein PE_PGRS33
2061867	0	T	Del	GAP	19	37	49	100	56		Rv1818c	PE_PGRS33	PE-PGRS family protein PE_PGRS33
2061868	0	G	Del	GAP	19	37	49	100	56		Rv1818c	PE_PGRS33	PE-PGRS family protein PE_PGRS33
2061869	0	A	Del	GAP	19	37	49	100	56		Rv1818c	PE_PGRS33	PE-PGRS family protein PE_PGRS33
2061870	0	C	Del	GAP	19	37	49	100	56		Rv1818c	PE_PGRS33	PE-PGRS family protein PE_PGRS33
2061871	0	A	Del	GAP	19	37	49	100	56		Rv1818c	PE_PGRS33	PE-PGRS family protein PE_PGRS33
2061872	0	T	Del	GAP	19	37	49	100	56		Rv1818c	PE_PGRS33	PE-PGRS family protein PE_PGRS33
2061873	0	T	Del	GAP	19	37	49	100	56		Rv1818c	PE_PGRS33	PE-PGRS family protein PE_PGRS33
2061874	0	A	Del	GAP	19	37	49	100	56		Rv1818c	PE_PGRS33	PE-PGRS family protein PE_PGRS33
2061875	0	G	Del	GAP	19	37	49	100	56		Rv1818c	PE_PGRS33	PE-PGRS family protein PE_PGRS33
2061876	0	T	Del	GAP	19	37	49	100	56		Rv1818c	PE_PGRS33	PE-PGRS family protein PE_PGRS33
2061877	0	G	Del	GAP	19	37	49	98.25	57		Rv1818c	PE_PGRS33	PE-PGRS family protein PE_PGRS33
2061878	0	C	Del	GAP	19	37	49	98.25	57		Rv1818c	PE_PGRS33	PE-PGRS family protein PE_PGRS33
2061879	0	C	Del	GAP	19	37	49	98.25	57		Rv1818c	PE_PGRS33	PE-PGRS family protein PE_PGRS33
2061880	0	G	Del	GAP	19	37	49	98.25	57		Rv1818c	PE_PGRS33	PE-PGRS family protein PE_PGRS33
2061881	0	G	Del	GAP	19	37	49	98.25	57		Rv1818c	PE_PGRS33	PE-PGRS family protein PE_PGRS33
2061958	0	A	SNP	G	81	115	184	99.49	197	Ala239Ala (gct/gcC)	Rv1818c	PE_PGRS33	PE-PGRS family protein PE_PGRS33
2071811	0	T	SNP	G	130	101	229	97.88	236	Val259Gly (gtc/gGc)	Rv1825	-	hypothetical protein
2074754	0	C	SNP	T	135	124	256	100	259
2084697	0	G	SNP	T	113	84	191	97.52	202
2087652	0	C	SNP	T	144	132	274	99.64	277	Arg87Arg (cgg/cgA)	Rv1839c	vapB13	antitoxin VapB13
2094912	0	C	Del	GAP	111	103	215	90.68	236		Rv1844c	gnd1	6-phosphogluconate dehydrogenase
2094913	0	A	Del	GAP	111	103	215	91.45	234		Rv1844c	gnd1	6-phosphogluconate dehydrogenase
2094914	0	G	Del	GAP	111	103	215	91.85	233		Rv1844c	gnd1	6-phosphogluconate dehydrogenase
2094915	0	C	Del	GAP	111	103	215	92.64	231		Rv1844c	gnd1	6-phosphogluconate dehydrogenase
2094916	0	G	Del	GAP	111	103	215	93.45	229		Rv1844c	gnd1	6-phosphogluconate dehydrogenase
2094917	0	T	Del	GAP	111	103	215	93.45	229		Rv1844c	gnd1	6-phosphogluconate dehydrogenase
2096186	0	A	SNP	G	125	129	253	100	254	Thr138Thr (act/acC)	Rv1846c	blaI	transcriptional repressor BlaI
2108141	0	T	SNP	C	123	115	237	100	238	Phe136Leu (ttc/Ctc)	Rv1860	apa	hypothetical protein
2108890	0	A	SNP	C	100	129	222	100	229
2109523	1	C	Ins	G	105	107	212	95.93	212
2116903	0	C	SNP	T	112	96	200	100	208	Gly380Gly (ggc/ggT)	Rv1867	-	hypothetical protein
2118936	0	G	SNP	A	110	98	204	97.65	213	Pro530Pro (ccg/ccA)	Rv1868	-	hypothetical protein
2122976	0	C	SNP	G	118	128	244	100	246	Gly59Ala (ggt/gCt)	Rv1872c	lldD2	L-lactate dehydrogenase
2123169	0	T	SNP	G	96	98	192	100	194
2128870	0	A	SNP	G	106	100	202	99.52	207	Leu283Leu (cta/ctG)	Rv1878	glnA3	glutamine synthetase GlnA
2133468	1	T	Ins	T	126	94	220	92.83	220		Rv1883c	-	hypothetical protein
2133468	2	T	Ins	C	126	92	218	91.98	220		Rv1883c	-	hypothetical protein
2133468	3	T	Ins	G	126	94	220	92.83	220		Rv1883c	-	hypothetical protein
2133468	4	T	Ins	C	126	94	220	92.83	220		Rv1883c	-	hypothetical protein
2133468	5	T	Ins	A	126	94	220	92.83	220		Rv1883c	-	hypothetical protein
2133468	6	T	Ins	T	126	94	220	92.83	220		Rv1883c	-	hypothetical protein
2133468	7	T	Ins	G	125	94	219	92.41	220		Rv1883c	-	hypothetical protein
2133468	8	T	Ins	C	126	91	217	91.56	217		Rv1883c	-	hypothetical protein
2133468	9	T	Ins	C	123	91	214	90.3	215		Rv1883c	-	hypothetical protein
2133468	10	T	Ins	G	123	88	211	89.03	212		Rv1883c	-	hypothetical protein
2133468	11	T	Ins	T	121	87	208	87.76	209		Rv1883c	-	hypothetical protein
2133468	12	T	Ins	C	120	85	205	86.5	205		Rv1883c	-	hypothetical protein
2134845	0	G	SNP	C	125	103	223	98.7	231	Leu10Val (ctc/Gtc)	Rv1885c	-	chorismate mutase
2135870	0	T	SNP	C	102	115	215	100	217
2137521	1	A	Ins	C	75	72	147	81.67	147
2137521	2	A	Ins	T	75	72	147	81.67	147
2137521	3	A	Ins	C	75	72	147	81.67	147
2137521	4	A	Ins	C	75	72	147	81.67	147
2137521	5	A	Ins	G	75	71	146	81.11	147
2137521	6	A	Ins	A	75	72	147	81.67	147
2137521	7	A	Ins	T	75	72	147	81.67	147
2137521	8	A	Ins	C	74	72	146	81.11	147
2137521	9	A	Ins	A	74	72	146	81.11	147
2137521	10	A	Ins	C	75	72	147	81.67	147
2138453	0	C	SNP	T	115	122	229	100	237
2142250	0	C	SNP	T	99	112	211	99.53	212
2143328	0	G	Del	GAP	118	117	230	95.53	246		Rv1895	-	zinc-binding alcohol dehydrogenase
2147022	0	A	SNP	C	117	138	251	100	255	Ile204Met (att/atG)	Rv1900c	lipJ	lignin peroxidase LipJ
2151780	0	G	SNP	T	121	101	219	99.11	224	Gln206Lys (caa/Aaa)	Rv1905c	aao	D-amino acid oxidase
2153184	0	T	SNP	G	97	95	188	100	192
2154671	0	A	SNP	C	113	132	241	96.84	253	Ser481Ala (tcg/Gcg)	Rv1908c	katG	catalase-peroxidase			isoniazid (INH)
2154724	0	C	SNP	A	108	134	240	99.59	243	Arg463Leu (cgg/cTg)	Rv1908c	katG	catalase-peroxidase		phylo (not Euro-American, M. africanum, M. bovis, M . canettii, M. caprae, M. Microti, M. pinipedii, Beijing, Delhi/CAS, EAI, 4)	isoniazid (INH)
2155432	1	A	Ins	G	111	140	251	94.01	251		Rv1908c	katG	catalase-peroxidase			isoniazid (INH)
2155432	2	A	Ins	C	110	140	250	93.63	251		Rv1908c	katG	catalase-peroxidase			isoniazid (INH)
2157828	1	C	Ins	G	110	120	230	93.5	230		Rv1911c	lppC	lipoprotein LppC
2158109	0	T	SNP	C	119	105	222	100	224	Asp328Gly (gac/gGc)	Rv1912c	fadB5	oxidoreductase FadB
2158905	0	C	SNP	A	120	90	207	100	210	Gly63_ (gga/Tga)	Rv1912c	fadB5	oxidoreductase FadB
2160998	0	G	SNP	A	119	116	226	100	235	Gly179Asp (ggc/gAc)	Rv1915	aceAa	isocitrate lyase AceAa
2161343	1	G	Ins	T	108	109	217	95.18	217		Rv1915	aceAa	isocitrate lyase AceAa
2163790	0	A	SNP	C	69	75	141	100	144	Pro1174Pro (cct/ccG)	Rv1917c	PPE34	PPE family protein PPE34
2165286	0	A	SNP	C	146	134	272	100	280	Ser676Ala (tca/Gca)	Rv1917c	PPE34	PPE family protein PPE34
2167310	0	A	SNP	G	120	125	244	97.61	251	Met1Thr (atg/aCg)	Rv1917c	PPE34	PPE family protein PPE34
2167434	0	G	SNP	C	122	141	260	98.13	268
2167926	0	A	SNP	G	110	115	222	100	225	Leu896Ser (ttg/tCg)	Rv1918c	PPE35	PPE family protein PPE35
2172526	0	A	SNP	C	94	128	220	100	222	_424Gly (tga/Gga)	Rv1921c	lppF	lipoprotein LppF
2173860	0	A	SNP	C	99	99	196	100	198
2186127	0	G	SNP	A	132	136	262	99.26	270	Ala21Val (gcc/gTc)	Rv1934c	fadE17	acyl-CoA dehydrogenase FadE17
2186236	0	C	SNP	T	109	158	266	98.16	272	Pro308Pro (ccg/ccA)	Rv1935c	echA13	enoyl-CoA hydratase EchA13
2187587	0	G	SNP	C	109	129	234	100	238	Gln68His (cag/caC)	Rv1936	-	monooxygenase
2199052	0	C	SNP	G	106	95	197	99.5	202	Gly5Arg (ggt/Cgt)	Rv1948c	-	hypothetical protein
2199684	0	G	SNP	A	135	91	224	97.84	231
2207591	1	T	Ins	C	112	116	228	97.02	229
2209465	0	G	SNP	A	104	112	212	99.08	218	Ala47Thr (gcg/Acg)	Rv1966	mce3A	Mce family protein Mce3A
2211826	0	A	SNP	G	134	147	278	100	281	Lys67Lys (aaa/aaG)	Rv1968	mce3C	Mce family protein Mce3C
2216345	0	C	SNP	A	117	128	242	97.61	251	Pro363Pro (ccc/ccA)	Rv1971	mce3F	Mce family protein Mce3F
2216443	0	C	SNP	A	126	125	243	100	251	Ala396Glu (gcg/gAg)	Rv1971	mce3F	Mce family protein Mce3F
2220512	0	T	SNP	G	132	132	260	99.62	265	Ser253Ser (tct/tcG)	Rv1977	-	hypothetical protein
2220941	0	G	Del	GAP	96	102	196	91.24	217		Rv1978	-	hypothetical protein
2220942	0	C	Del	GAP	96	102	196	91.24	217		Rv1978	-	hypothetical protein
2220943	0	C	Del	GAP	96	102	196	92.09	215		Rv1978	-	hypothetical protein
2220944	0	A	Del	GAP	96	102	196	92.96	213		Rv1978	-	hypothetical protein
2220945	0	C	Del	GAP	96	102	196	92.96	213		Rv1978	-	hypothetical protein
2220946	0	G	Del	GAP	96	102	196	93.84	211		Rv1978	-	hypothetical protein
2220947	0	A	Del	GAP	96	102	196	98.51	201		Rv1978	-	hypothetical protein
2220948	0	T	Del	GAP	96	103	197	99.5	200		Rv1978	-	hypothetical protein
2221584	0	G	SNP	C	107	122	228	100	229	Ser226Thr (agt/aCt)	Rv1978	-	hypothetical protein
2223293	0	T	SNP	C	120	122	239	100	242
2228967	0	A	SNP	G	99	103	198	100	202
2229801	0	C	SNP	G	110	131	238	99.59	242	Pro34Pro (ccg/ccC)	Rv1985c	-	HTH-type transcriptional regulator
2233057	0	T	SNP	C	113	107	219	97.35	226	Ala81Ala (gca/gcG)	Rv1989c	-	hypothetical protein
2235170	0	A	Del	GAP	19	19	39	90.48	42		Rv1992c	ctpG	cation transporter ATPase G
2235171	0	C	Del	GAP	19	19	39	90.48	42		Rv1992c	ctpG	cation transporter ATPase G
2235172	0	A	Del	GAP	19	19	39	90.48	42		Rv1992c	ctpG	cation transporter ATPase G
2235173	0	A	Del	GAP	19	19	39	90.48	42		Rv1992c	ctpG	cation transporter ATPase G
2235174	0	T	Del	GAP	19	19	39	90.48	42		Rv1992c	ctpG	cation transporter ATPase G
2235175	0	C	Del	GAP	19	19	39	90.48	42		Rv1992c	ctpG	cation transporter ATPase G
2235176	0	C	Del	GAP	19	19	39	90.48	42		Rv1992c	ctpG	cation transporter ATPase G
2235177	0	G	Del	GAP	19	19	39	90.48	42		Rv1992c	ctpG	cation transporter ATPase G
2235178	0	A	Del	GAP	19	19	39	90.48	42		Rv1992c	ctpG	cation transporter ATPase G
2235179	0	C	Del	GAP	19	19	39	90.48	42		Rv1992c	ctpG	cation transporter ATPase G
2235180	0	G	Del	GAP	19	19	39	90.48	42		Rv1992c	ctpG	cation transporter ATPase G
2235181	0	T	Del	GAP	19	19	39	90.48	42		Rv1992c	ctpG	cation transporter ATPase G
2235182	0	T	Del	GAP	19	19	39	90.48	42		Rv1992c	ctpG	cation transporter ATPase G
2235183	0	T	Del	GAP	19	19	39	90.48	42		Rv1992c	ctpG	cation transporter ATPase G
2235184	0	T	Del	GAP	19	19	39	90.48	42		Rv1992c	ctpG	cation transporter ATPase G
2235185	0	G	Del	GAP	19	19	39	90.48	42		Rv1992c	ctpG	cation transporter ATPase G
2235186	0	C	Del	GAP	19	19	39	90.48	42		Rv1992c	ctpG	cation transporter ATPase G
2235187	0	A	Del	GAP	19	19	39	90.48	42		Rv1992c	ctpG	cation transporter ATPase G
2235188	0	C	Del	GAP	19	19	39	90.48	42		Rv1992c	ctpG	cation transporter ATPase G
2235189	0	C	Del	GAP	19	19	39	90.48	42		Rv1992c	ctpG	cation transporter ATPase G
2235190	0	A	Del	GAP	19	19	39	90.48	42		Rv1992c	ctpG	cation transporter ATPase G
2235191	0	T	Del	GAP	19	19	39	90.48	42		Rv1992c	ctpG	cation transporter ATPase G
2235192	0	G	Del	GAP	19	19	39	90.48	42		Rv1992c	ctpG	cation transporter ATPase G
2235193	0	A	Del	GAP	19	19	39	90.48	42		Rv1992c	ctpG	cation transporter ATPase G
2235194	0	T	Del	GAP	19	19	39	90.48	42		Rv1992c	ctpG	cation transporter ATPase G
2235195	0	C	Del	GAP	19	19	39	90.48	42		Rv1992c	ctpG	cation transporter ATPase G
2235196	0	T	Del	GAP	19	19	39	90.48	42		Rv1992c	ctpG	cation transporter ATPase G
2235197	0	G	Del	GAP	19	19	39	90.48	42		Rv1992c	ctpG	cation transporter ATPase G
2235198	0	C	Del	GAP	19	19	39	90.48	42		Rv1992c	ctpG	cation transporter ATPase G
2235199	0	C	Del	GAP	19	19	39	90.48	42		Rv1992c	ctpG	cation transporter ATPase G
2235200	0	G	Del	GAP	19	19	39	90.48	42		Rv1992c	ctpG	cation transporter ATPase G
2235201	0	C	Del	GAP	19	19	39	90.48	42		Rv1992c	ctpG	cation transporter ATPase G
2235202	0	G	Del	GAP	19	19	39	88.37	43		Rv1992c	ctpG	cation transporter ATPase G
2235203	0	A	Del	GAP	19	19	39	88.37	43		Rv1992c	ctpG	cation transporter ATPase G
2235204	0	G	Del	GAP	19	19	39	88.37	43		Rv1992c	ctpG	cation transporter ATPase G
2235205	0	C	Del	GAP	19	19	39	88.37	43		Rv1992c	ctpG	cation transporter ATPase G
2235206	0	G	Del	GAP	19	19	39	88.37	43		Rv1992c	ctpG	cation transporter ATPase G
2235207	0	C	Del	GAP	19	19	39	88.37	43		Rv1992c	ctpG	cation transporter ATPase G
2235208	0	C	Del	GAP	19	19	39	88.37	43		Rv1992c	ctpG	cation transporter ATPase G
2235209	0	G	Del	GAP	19	19	39	88.37	43		Rv1992c	ctpG	cation transporter ATPase G
2235210	0	G	Del	GAP	19	19	39	88.37	43		Rv1992c	ctpG	cation transporter ATPase G
2235211	0	G	Del	GAP	19	19	39	88.37	43		Rv1992c	ctpG	cation transporter ATPase G
2235212	0	C	Del	GAP	19	19	39	88.37	43		Rv1992c	ctpG	cation transporter ATPase G
2235213	0	A	Del	GAP	19	19	39	92.68	41		Rv1992c	ctpG	cation transporter ATPase G
2235214	0	T	Del	GAP	19	19	39	95	40		Rv1992c	ctpG	cation transporter ATPase G
2235215	0	G	Del	GAP	19	19	39	95	40		Rv1992c	ctpG	cation transporter ATPase G
2235216	0	G	Del	GAP	19	19	39	95	40		Rv1992c	ctpG	cation transporter ATPase G
2235217	0	T	Del	GAP	19	19	39	95	40		Rv1992c	ctpG	cation transporter ATPase G
2235218	0	C	Del	GAP	19	19	39	95	40		Rv1992c	ctpG	cation transporter ATPase G
2235219	0	T	Del	GAP	19	19	39	95	40		Rv1992c	ctpG	cation transporter ATPase G
2235220	0	A	Del	GAP	19	19	39	95	40		Rv1992c	ctpG	cation transporter ATPase G
2235221	0	G	Del	GAP	19	19	39	95	40		Rv1992c	ctpG	cation transporter ATPase G
2235222	0	G	Del	GAP	19	19	39	95	40		Rv1992c	ctpG	cation transporter ATPase G
2235223	0	G	Del	GAP	19	19	39	95	40		Rv1992c	ctpG	cation transporter ATPase G
2235224	0	C	Del	GAP	19	19	39	95	40		Rv1992c	ctpG	cation transporter ATPase G
2235225	0	T	Del	GAP	19	19	39	95	40		Rv1992c	ctpG	cation transporter ATPase G
2235226	0	T	Del	GAP	19	19	39	95	40		Rv1992c	ctpG	cation transporter ATPase G
2235227	0	G	Del	GAP	19	19	39	95	40		Rv1992c	ctpG	cation transporter ATPase G
2235228	0	G	Del	GAP	19	19	39	95	40		Rv1992c	ctpG	cation transporter ATPase G
2235229	0	G	Del	GAP	19	19	39	95	40		Rv1992c	ctpG	cation transporter ATPase G
2235230	0	G	Del	GAP	19	19	39	95	40		Rv1992c	ctpG	cation transporter ATPase G
2235231	0	C	Del	GAP	19	19	39	95	40		Rv1992c	ctpG	cation transporter ATPase G
2235232	0	A	Del	GAP	19	19	39	95	40		Rv1992c	ctpG	cation transporter ATPase G
2242948	0	C	SNP	A	121	109	229	97.05	237	Thr258Thr (acg/acT)	Rv1998c	-	hypothetical protein
2244421	0	G	SNP	T	108	112	218	100	220	Leu240Met (ctg/Atg)	Rv1999c	-	transporter
2245700	0	C	SNP	T	108	93	200	98.05	205	Phe164Phe (ttc/ttT)	Rv2000	-	hypothetical protein
2245916	0	T	SNP	G	97	105	200	99.51	203	Ala236Ala (gct/gcG)	Rv2000	-	hypothetical protein
2247677	0	A	SNP	C	106	115	216	99.55	222	Ile6Ile (ata/atC)	Rv2002	fabG3	20-beta-hydroxysteroid dehydrogenase
2251999	0	A	SNP	G	118	108	219	100	226
2260100	0	C	SNP	T	117	108	221	99.56	226
2260525	0	C	SNP	T	131	154	280	100	285
2261437	0	G	SNP	A	99	104	198	97.6	208
2264782	0	C	SNP	A	123	114	235	100	237	Ala262Glu (gcg/gAg)	Rv2017	-	transcriptional regulator
2265059	0	T	SNP	G	126	140	265	100	266
2266884	0	A	SNP	G	128	109	234	98.75	240	Leu76Pro (ctg/cCg)	Rv2021c	-	transcriptional regulator
2269780	0	T	SNP	C	121	132	246	99.61	254	Asp154Gly (gac/gGc)	Rv2024c	-	hypothetical protein
2270102	0	A	SNP	G	120	106	223	100	226	Trp47Arg (tgg/Cgg)	Rv2024c	-	hypothetical protein
2275764	0	G	SNP	A	97	97	194	98.98	196	Leu221Phe (ctc/Ttc)	Rv2029c	pfkB	6-phosphofructokinase PfkB
2282787	0	C	SNP	T	124	139	258	100	263	Cys312Tyr (tgt/tAt)	Rv2037c	-	transmembrane protein
2284456	0	T	SNP	G	124	130	250	99.22	256	Glu114Ala (gag/gCg)	Rv2038c	-	sugar ABC transporter ATP-binding protein
2285251	0	C	SNP	A	103	127	228	100	230	Val131Phe (gtc/Ttc)	Rv2039c	-	sugar ABC transporter permease
2285558	0	G	SNP	A	110	113	221	99.55	224	Cys28Cys (tgc/tgT)	Rv2039c	-	sugar ABC transporter permease
2287121	0	A	SNP	G	110	125	232	100	235	Asp242Asp (gat/gaC)	Rv2041c	-	sugar ABC transporter substrate-binding lipoprotein
2289039	0	C	Del	GAP	85	87	173	92.47	186		Rv2043c	pncA	pyrazinamidase/nicotinamidase PncA			pyrazinamide (PZA)
2289040	0	A	Del	GAP	85	87	173	92.47	186		Rv2043c	pncA	pyrazinamidase/nicotinamidase PncA			pyrazinamide (PZA)
2289041	0	C	Del	GAP	85	87	173	92.97	185		Rv2043c	pncA	pyrazinamidase/nicotinamidase PncA			pyrazinamide (PZA)
2289042	0	G	Del	GAP	85	87	173	92.97	185		Rv2043c	pncA	pyrazinamidase/nicotinamidase PncA			pyrazinamide (PZA)
2289043	0	A	Del	GAP	85	87	173	92.97	185		Rv2043c	pncA	pyrazinamidase/nicotinamidase PncA			pyrazinamide (PZA)
2289044	0	C	Del	GAP	85	87	173	92.97	185		Rv2043c	pncA	pyrazinamidase/nicotinamidase PncA			pyrazinamide (PZA)
2289045	0	G	Del	GAP	85	87	173	92.97	185		Rv2043c	pncA	pyrazinamidase/nicotinamidase PncA			pyrazinamide (PZA)
2289046	0	A	Del	GAP	85	87	173	92.97	185		Rv2043c	pncA	pyrazinamidase/nicotinamidase PncA			pyrazinamide (PZA)
2289047	0	G	Del	GAP	85	87	173	93.99	183		Rv2043c	pncA	pyrazinamidase/nicotinamidase PncA			pyrazinamide (PZA)
2289048	0	G	Del	GAP	85	87	173	93.48	184		Rv2043c	pncA	pyrazinamidase/nicotinamidase PncA			pyrazinamide (PZA)
2289366	0	G	Del	GAP	109	105	214	98.17	218		Rv2044c	-	hypothetical protein
2296042	0	G	SNP	C	117	124	237	97.18	248	Pro3649Ala (ccg/Gcg)	Rv2048c	pks12	polyketide synthase
2296181	0	A	SNP	G	87	98	182	75.82	244	Gly3602Gly (ggt/ggC)	Rv2048c	pks12	polyketide synthase
2296876	0	C	SNP	G	112	105	214	100	217	Gly3371Arg (ggt/Cgt)	Rv2048c	pks12	polyketide synthase
2300546	0	A	SNP	T	116	100	211	99.54	217	His2147Gln (cat/caA)	Rv2048c	pks12	polyketide synthase
2300552	0	T	SNP	G	107	97	201	99.03	206	Pro2145Pro (cca/ccC)	Rv2048c	pks12	polyketide synthase
2300555	0	A	SNP	G	108	97	201	99.51	206	Asp2144Asp (gat/gaC)	Rv2048c	pks12	polyketide synthase
2301782	0	T	SNP	C	46	12	57	100	58	Val1735Val (gta/gtG)	Rv2048c	pks12	polyketide synthase
2306472	0	T	SNP	C	99	120	218	99.55	220	Tyr172Cys (tac/tGc)	Rv2048c	pks12	polyketide synthase
2307587	0	G	Del	GAP	97	112	207	93.3	224
2307588	0	T	Del	GAP	97	112	207	93.3	224
2307589	0	C	Del	GAP	97	112	207	93.3	224
2307590	0	G	Del	GAP	97	112	207	100	209
2309203	0	G	SNP	A	116	130	239	99.19	248	Ala518Val (gca/gTa)	Rv2051c	ppm1	polyprenol-monophosphomannose synthase
2311099	0	C	SNP	G	177	139	311	99.37	318	Pro473Pro (ccg/ccC)	Rv2052c	-	hypothetical protein
2325320	0	T	SNP	C	120	112	232	100	232	Asp184Gly (gat/gGt)	Rv2067c	-	hypothetical protein
2328543	0	T	SNP	C	98	117	212	100	215	Ile145Met (ata/atG)	Rv2071c	cobM	precorrin-4 C(11)-methyltransferase
2329533	0	A	SNP	G	113	119	229	100	232	Leu205Pro (ctc/cCc)	Rv2072c	cobL	precorrin-6Y C(5,15)-methyltransferase
2331620	0	A	SNP	C	101	102	200	100	203	Gly420Gly (ggt/ggG)	Rv2075c	-	hypothetical protein
2331789	0	G	SNP	T	112	118	229	100	230	Pro364Gln (ccg/cAg)	Rv2075c	-	hypothetical protein
2333215	0	C	SNP	T	124	100	219	99.56	225	Cys25Tyr (tgc/tAc)	Rv2076c	-	hypothetical protein
2334007	0	A	SNP	G	129	118	242	100	247	Ala96Ala (gct/gcC)	Rv2077c	-	transmembrane protein
2335075	0	A	SNP	G	112	114	222	100	226	Glu6Gly (gaa/gGa)	Rv2078	-	hypothetical protein
2335080	0	T	SNP	C	116	116	231	99.57	233	Leu8Leu (ttg/Ctg)	Rv2078	-	hypothetical protein
2335494	0	A	SNP	G	126	112	236	100	238	Tyr47Cys (tac/tGc)	Rv2079	-	hypothetical protein
2338195	0	C	Del	GAP	130	170	290	90.09	333		Rv2081c	-	transmembrane protein
2338990	0	G	SNP	C	253	251	498	100	504	Ala94Ala (gcg/gcC)	Rv2082	-	hypothetical protein
2338994	0	G	SNP	A	253	250	495	100	503	Ala96Thr (gcg/Acg)	Rv2082	-	hypothetical protein
2340621	0	C	SNP	G	205	252	442	99.78	458	Pro638Arg (ccc/cGc)	Rv2082	-	hypothetical protein
2341636	0	C	SNP	G	155	124	273	100	279	Leu256Val (ctg/Gtg)	Rv2083	-	hypothetical protein
2342649	1	A	Ins	G	99	71	170	82.52	170		Rv2084	-	hypothetical protein
2342649	2	A	Ins	G	99	71	170	82.52	170		Rv2084	-	hypothetical protein
2342649	3	A	Ins	C	98	71	169	82.04	169		Rv2084	-	hypothetical protein
2342649	4	A	Ins	G	98	71	169	82.04	169		Rv2084	-	hypothetical protein
2342649	5	A	Ins	T	98	71	169	82.04	169		Rv2084	-	hypothetical protein
2342649	6	A	Ins	A	98	71	169	82.04	169		Rv2084	-	hypothetical protein
2342649	7	A	Ins	C	98	70	168	81.55	169		Rv2084	-	hypothetical protein
2342649	8	A	Ins	A	98	71	169	82.04	169		Rv2084	-	hypothetical protein
2342649	9	A	Ins	C	98	71	169	82.04	169		Rv2084	-	hypothetical protein
2342649	10	A	Ins	A	98	71	169	82.04	169		Rv2084	-	hypothetical protein
2342649	11	A	Ins	C	98	71	169	82.04	169		Rv2084	-	hypothetical protein
2344246	0	G	SNP	C	131	107	237	100	238
2345037	0	C	SNP	A	122	142	257	100	264	Leu209Leu (ctc/ctA)	Rv2088	pknJ	transmembrane serine/threonine-protein kinase PknJ
2345085	0	A	SNP	C	127	139	264	100	266	Ala225Ala (gca/gcC)	Rv2088	pknJ	transmembrane serine/threonine-protein kinase PknJ
2346929	0	C	SNP	T	113	114	221	98.27	231	Leu132Leu (ctg/ctA)	Rv2089c	pepE	dipeptidase PepE
2347869	0	T	SNP	G	142	120	254	97.04	270	Val166Gly (gtc/gGc)	Rv2090	-	5'-3' exonuclease
2348446	0	C	SNP	G	102	122	222	99.56	225	Phe358Leu (ttc/ttG)	Rv2090	-	5'-3' exonuclease
2348708	0	G	SNP	A	114	110	219	99.56	225	Val195Val (gtc/gtT)	Rv2091c	-	membrane protein
2353385	0	G	SNP	C	100	121	219	98.22	225	Gln311Glu (cag/Gag)	Rv2095c	pafC	proteasome accessory factor C
2357269	0	G	Del	GAP	115	135	247	83.06	301
2357270	0	C	Del	GAP	115	135	247	83.33	300
2357271	0	C	Del	GAP	114	135	247	82.72	301
2358029	1	T	Ins	G	121	137	258	95.56	258
2361604	0	C	SNP	G	131	95	225	100	226	Val455Val (gtc/gtG)	Rv2101	helZ	helicase HelZ
2362041	0	C	SNP	A	132	124	254	99.61	257	Pro601Gln (ccg/cAg)	Rv2101	helZ	helicase HelZ
2367061	0	A	Del	GAP	116	93	204	98.58	212
2368565	0	A	Del	GAP	125	137	262	98.5	266
2369186	0	G	SNP	C	109	129	236	99.17	240	Arg182Gly (cgt/Ggt)	Rv2109c	prcA	proteasome subunit alpha
2369326	0	C	SNP	G	113	112	222	100	225	Arg135Pro (cgc/cCc)	Rv2109c	prcA	proteasome subunit alpha
2381100	0	G	SNP	A	108	108	210	98.18	220	Pro10Pro (ccg/ccA)	Rv2123	PPE37	PPE family protein PPE37
2382287	0	C	Del	GAP	124	112	238	92.91	254		Rv2123	PPE37	PPE family protein PPE37
2382289	0	G	SNP	T	125	113	234	98.35	242	Asp407Tyr (gac/Tac)	Rv2123	PPE37	PPE family protein PPE37
2386389	0	G	SNP	A	132	116	247	100	248	Gly33Ser (ggc/Agc)	Rv2125	-	hypothetical protein
2387733	0	T	SNP	C	155	79	230	99.57	235	Glu80Glu (gaa/gaG)	Rv2126c	PE_PGRS37	PE-PGRS family protein PE_PGRS37
2388641	0	G	SNP	A	128	138	259	100	266	Gly9Asp (ggc/gAc)	Rv2127	ansP1	L-asparagine permease
2400380	0	C	SNP	A	103	100	201	97.6	208	Cys448Phe (tgc/tTc)	Rv2141c	-	hypothetical protein
2402765	0	G	SNP	A	111	118	227	98.71	232
2403261	0	G	SNP	C	111	120	230	97.47	237	Leu95Leu (ctg/ctC)	Rv2143	-	hypothetical protein
2413246	0	C	SNP	A	113	118	229	100	231	Val36Leu (gtg/Ttg)	Rv2153c	murG	UDP-N-acetylglucosamine--N-acetylmuramyl- (pentapeptide) pyrophosphoryl-undecaprenol-N-acetylglucosamine transferase
2415656	0	G	SNP	C	124	140	264	99.25	266	Arg247Gly (cgg/Ggg)	Rv2155c	murD	UDP-N-acetylmuramoylalanine--D-glutamate ligase
2421816	0	A	SNP	G	145	125	266	99.63	271
2421975	1	G	Ins	G	106	137	243	91.35	244
2421975	2	G	Ins	G	105	136	241	90.6	241
2421975	3	G	Ins	A	104	136	240	90.23	241
2421975	4	G	Ins	A	105	136	241	90.6	241
2423586	0	C	Del	GAP	118	107	228	80.65	279		Rv2162c	PE_PGRS38	PE-PGRS family protein PE_PGRS38
2423587	0	C	Del	GAP	118	107	228	82.42	273		Rv2162c	PE_PGRS38	PE-PGRS family protein PE_PGRS38
2423588	0	G	Del	GAP	118	107	228	81.52	276		Rv2162c	PE_PGRS38	PE-PGRS family protein PE_PGRS38
2423589	0	C	Del	GAP	118	107	228	83.33	270		Rv2162c	PE_PGRS38	PE-PGRS family protein PE_PGRS38
2423590	0	C	Del	GAP	118	107	228	84.27	267		Rv2162c	PE_PGRS38	PE-PGRS family protein PE_PGRS38
2423591	0	G	Del	GAP	118	107	228	83.64	269		Rv2162c	PE_PGRS38	PE-PGRS family protein PE_PGRS38
2423592	0	A	Del	GAP	118	107	228	98.68	228		Rv2162c	PE_PGRS38	PE-PGRS family protein PE_PGRS38
2423593	0	T	Del	GAP	119	107	229	99.12	228		Rv2162c	PE_PGRS38	PE-PGRS family protein PE_PGRS38
2423594	0	G	Del	GAP	116	106	229	97.37	228		Rv2162c	PE_PGRS38	PE-PGRS family protein PE_PGRS38
2423819	0	C	SNP	G	127	148	260	98.57	279	Gly340Gly (ggg/ggC)	Rv2162c	PE_PGRS38	PE-PGRS family protein PE_PGRS38
2423822	0	A	SNP	G	128	150	270	99.29	280	Gly339Gly (ggt/ggC)	Rv2162c	PE_PGRS38	PE-PGRS family protein PE_PGRS38
2423883	0	C	SNP	A	107	137	225	93.13	262	Gly319Val (ggg/gTg)	Rv2162c	PE_PGRS38	PE-PGRS family protein PE_PGRS38
2424114	0	C	SNP	A	54	119	157	96.11	180	Arg242Leu (cgc/cTc)	Rv2162c	PE_PGRS38	PE-PGRS family protein PE_PGRS38
2424151	0	C	SNP	A	53	99	138	97.44	156	Ala230Ser (gca/Tca)	Rv2162c	PE_PGRS38	PE-PGRS family protein PE_PGRS38
2424849	0	C	SNP	G	116	134	249	97.66	256
2424925	0	A	SNP	G	117	131	245	99.6	249
2425471	0	T	SNP	C	104	138	242	99.59	243	Arg539Arg (cga/cgG)	Rv2163c	pbpB	penicillin-binding membrane protein PbpB
2434749	0	C	SNP	T	120	105	224	100	225
2440323	0	C	SNP	G	102	99	199	98.53	204
2440926	0	G	SNP	T	122	116	236	100	238	Asp265Glu (gac/gaA)	Rv2178c	aroG	phospho-2-dehydro-3-deoxyheptonate aldolase AroG
2440935	0	G	SNP	C	116	114	226	100	230	Ser262Ser (tcc/tcG)	Rv2178c	aroG	phospho-2-dehydro-3-deoxyheptonate aldolase AroG
2448458	0	C	SNP	T	108	91	196	99.5	200	Thr100Ile (acc/aTc)	Rv2187	fadD15	long-chain-fatty-acid--CoA ligase FadD15
2449826	0	C	SNP	G	105	120	223	99.12	227	Ser556Trp (tcg/tGg)	Rv2187	fadD15	long-chain-fatty-acid--CoA ligase FadD15
2452452	0	G	SNP	A	172	137	308	99.36	311	Thr274Met (acg/aTg)	Rv2190c	-	endopeptidase
2462871	0	G	SNP	A	112	94	200	99.04	208	Ala59Ala (gcc/gcT)	Rv2198c	mmpS3	membrane protein MmpS3
2470591	0	A	SNP	C	114	99	213	99.53	214
2472029	0	T	SNP	G	141	114	252	100	255	Trp207Gly (tgg/Ggg)	Rv2207	cobT	nicotinate-nucleotide-dimethylbenzimidazolphosphoribosyltransferase
2477984	0	G	SNP	A	128	113	239	98.77	244	Ser265Ser (tcg/tcA)	Rv2212	-	adenylyl cyclase
2478619	0	G	SNP	A	124	124	243	99.6	249	Leu94Leu (ctg/ctA)	Rv2213	pepB	cytosol aminopeptidase
2480809	0	G	SNP	C	108	116	221	99.56	225	Ala298Gly (gcc/gGc)	Rv2214c	ephD	oxidoreductase EphD
2494430	0	C	SNP	G	104	104	205	100	208	Gly324Arg (ggc/Cgc)	Rv2223c	-	carboxylesterase B
2499726	0	G	SNP	A	93	108	199	100	201	Asp299Asn (gat/Aat)	Rv2226	-	hypothetical protein
2504177	0	C	SNP	T	129	130	254	100	259	Glu144Glu (gag/gaA)	Rv2230c	-	GTP cyclohydrolase
2507774	0	G	SNP	A	105	117	220	97.37	228	Gln46Gln (cag/caA)	Rv2235	-	transmembrane protein
2509140	0	G	SNP	C	150	153	299	100	303	Ser79Cys (tcc/tGc)	Rv2236c	cobD	cobalamin biosynthesis transmembrane protein CobD
2509722	0	A	SNP	G	133	140	263	100	273	Pro78Pro (cca/ccG)	Rv2237	-	hypothetical protein
2512222	0	C	SNP	G	136	115	249	98.82	254	Gly20Ala (ggc/gCc)	Rv2240c	-	hypothetical protein
2516271	0	T	SNP	C	110	117	225	99.13	229	Met323Thr (atg/aCg)	Rv2242	-	hypothetical protein
2516567	0	G	SNP	C	107	124	228	99.57	232
2521342	0	T	SNP	C	112	105	215	99.54	218	Asp200Asp (gat/gaC)	Rv2247	accD6	acetyl-/propionyl-CoA carboxylase subunit beta
2523205	1	G	Ins	C	93	111	204	93.58	204
2523205	2	G	Ins	G	93	111	204	93.58	204
2523205	3	G	Ins	C	93	111	204	93.58	204
2525723	0	G	Del	GAP	104	106	209	96.77	217		Rv2251	-	flavoprotein
2526974	0	T	SNP	C	105	130	229	99.58	236	Pro470Pro (cct/ccC)	Rv2251	-	flavoprotein
2529680	0	A	SNP	G	107	113	220	100	220	Thr65Thr (act/acC)	Rv2256c	-	hypothetical protein
2531742	0	A	SNP	G	129	117	242	100	246	Ala52Ala (gct/gcC)	Rv2258c	-	transcriptional regulator
2533377	0	T	SNP	C	105	115	219	99.55	221	Asp16Asp (gat/gaC)	Rv2260	-	hypothetical protein
2534563	0	G	Del	GAP	111	103	214	98.17	218
2534564	0	A	Del	GAP	111	103	214	100	214
2535840	0	T	SNP	A	97	136	230	99.15	235	Leu67Gln (ctg/cAg)	Rv2263	-	oxidoreductase
2536312	0	C	SNP	T	110	110	218	99.55	221	Arg224Arg (cgc/cgT)	Rv2263	-	oxidoreductase
2536625	1	C	Ins	G	117	110	227	91.53	227		Rv2264c	-	hypothetical protein
2540554	0	T	SNP	C	123	132	255	100	255	Ser151Pro (tcg/Ccg)	Rv2266	cyp124	cytochrome P450 Cyp124
2541477	0	C	SNP	G	106	110	213	100	216
2541779	0	G	SNP	A	133	116	248	98.81	252	Tyr344Tyr (tac/taT)	Rv2267c	-	hypothetical protein
2542543	0	G	SNP	A	122	140	260	99.24	264	Arg90Cys (cgt/Tgt)	Rv2267c	-	hypothetical protein
2562644	0	G	SNP	T	122	137	257	99.62	260	Ala16Ser (gcg/Tcg)	Rv2290	lppO	lipoprotein LppO
2564368	1	G	Ins	C	110	117	227	97.01	228		Rv2293c	-	hypothetical protein
2566766	1	C	Ins	G	99	110	209	94.57	209
2566768	0	A	SNP	C	99	110	206	97.66	214
2573756	0	C	SNP	A	110	107	216	100	217
2578626	0	A	SNP	G	110	100	206	100	210	Met24Thr (atg/aCg)	Rv2307c	-	hypothetical protein
2586127	0	A	SNP	G	121	106	221	100	227	Gly388Gly (ggt/ggC)	Rv2314c	-	hypothetical protein
2589216	0	G	SNP	C	120	147	266	100	267	Val127Leu (gtg/Ctg)	Rv2316	uspA	sugar ABC transporter permease UspA
2591172	0	G	SNP	A	117	128	242	99.19	247	Ala219Thr (gcc/Acc)	Rv2318	uspC	sugar ABC transporter substrate-binding lipoprotein UspC
2598400	0	A	SNP	G	117	126	239	100	243	Asn516Asn (aat/aaC)	Rv2326c	-	ABC transporter ATP-binding protein
2600260	0	A	SNP	G	121	122	242	100	243	Arg91Arg (cga/cgG)	Rv2327	-	hypothetical protein
2601576	0	T	SNP	G	101	91	190	100	192	Ser282Arg (agt/agG)	Rv2328	PE23	PE family protein PE23
2604162	0	C	Del	GAP	97	68	166	75	220		Rv2330c	lppP	lipoprotein LppP
2604164	0	A	Del	GAP	97	68	166	75	220		Rv2330c	lppP	lipoprotein LppP
2604165	0	A	Del	GAP	97	68	166	75	220		Rv2330c	lppP	lipoprotein LppP
2608117	0	C	SNP	A	105	122	224	100	227	Asp69Tyr (gac/Tac)	Rv2333c	stp	multidrug resistance protein
2612632	0	C	SNP	A	95	93	181	99.47	189	Gly119Val (ggc/gTc)	Rv2337c	-	hypothetical protein
2615413	0	A	SNP	G	150	143	287	99.32	295	Thr241Ala (acc/Gcc)	Rv2339	mmpL9	transmembrane transport protein MmpL9
2619271	0	T	SNP	C	127	112	235	98.76	242
2623146	0	G	SNP	T	101	101	199	99.02	204	Pro203Thr (ccg/Acg)	Rv2344c	dgt	deoxyguanosine triphosphate triphosphohydrolase
2624986	0	T	SNP	G	107	116	222	99.55	224	Val389Gly (gtg/gGg)	Rv2345	-	transmembrane protein
2625924	0	T	SNP	C	123	98	219	98.22	225	Ala83Ala (gca/gcG)	Rv2346c	esxO	ESAT-6 like protein EsxO
2626095	0	C	SNP	G	125	134	255	98.11	264	Ala26Ala (gcg/gcC)	Rv2346c	esxO	ESAT-6 like protein EsxO
2626513	0	T	SNP	A	86	66	147	98.7	154	Thr3Ser (aca/Tca)	Rv2347c	esxP	ESAT-6 like protein EsxP
2626514	0	T	SNP	G	90	69	157	98.76	161	Ala2Ala (gca/gcC)	Rv2347c	esxP	ESAT-6 like protein EsxP
2626600	0	G	SNP	A	100	71	166	100	171
2627946	0	A	SNP	G	107	112	217	100	219	Arg251Arg (cgt/cgC)	Rv2349c	plcC	phospholipase C
2631009	1	G	Ins	G	104	101	205	87.23	205		Rv2351c	plcA	membrane-associated phospholipase A
2631009	2	G	Ins	T	104	101	205	87.23	205		Rv2351c	plcA	membrane-associated phospholipase A
2631009	3	G	Ins	G	104	101	205	87.23	205		Rv2351c	plcA	membrane-associated phospholipase A
2631009	4	G	Ins	C	104	101	205	87.23	205		Rv2351c	plcA	membrane-associated phospholipase A
2631009	5	G	Ins	C	104	101	205	87.23	205		Rv2351c	plcA	membrane-associated phospholipase A
2632341	1	C	Ins	A	102	122	224	95.32	224
2632362	0	T	SNP	C	107	125	229	99.15	234
2637541	0	C	SNP	T	107	123	228	99.57	231
2642383	0	C	SNP	T	99	120	215	100	219	Ala66Thr (gcc/Acc)	Rv2360c	-	hypothetical protein
2650090	0	G	SNP	C	113	112	219	96.15	234	Leu53Leu (ctc/ctG)	Rv2369c	-	hypothetical protein
2651385	0	G	SNP	A	100	112	210	96.8	219	Arg58Arg (cgc/cgT)	Rv2370c	-	hypothetical protein
2652254	0	G	SNP	C	109	128	235	100	237	Ala191Gly (gct/gGt)	Rv2372c	-	rRNA small subunit methyltransferase E
2656225	0	A	SNP	G	128	114	241	100	242	Val69Ala (gtc/gCc)	Rv2377c	-	hypothetical protein
2656635	0	G	SNP	A	106	86	190	98.97	194	Pro357Ser (ccg/Tcg)	Rv2378c	mbtG	L-lysine N6-monooxygenase
2660319	0	C	SNP	G	108	128	234	99.58	237	Glu589Asp (gag/gaC)	Rv2379c	mbtF	peptide synthetase
2661039	0	G	SNP	A	97	114	210	99.53	212	Ile349Ile (atc/atT)	Rv2379c	mbtF	peptide synthetase
2661780	0	C	SNP	T	106	112	213	99.09	220	Val102Val (gtg/gtA)	Rv2379c	mbtF	peptide synthetase
2680658	0	T	SNP	G	86	133	218	100	219	Thr67Thr (act/acG)	Rv2386a	-	hypothetical protein
2688700	0	C	SNP	T	114	118	229	100	232	Pro231Ser (ccg/Tcg)	Rv2394	ggtB	gamma-glutamyltranspeptidase precursor GgtB
2690160	0	A	SNP	G	103	111	212	99.07	216	Asn30Ser (aac/aGc)	Rv2395	-	integral membrane protein
2695378	0	C	SNP	G	100	130	228	100	230	Gly141Ala (ggc/gCc)	Rv2398c	cysW	sulfate ABC transporter permease CysW
2697489	0	C	SNP	T	120	126	243	99.6	247	Ala76Thr (gcg/Acg)	Rv2400c	subI	sulfate ABC transporter substrate-binding lipoprotein SubI
2700222	0	T	SNP	C	113	133	245	100	246	Leu565Pro (ctg/cCg)	Rv2402	-	trehalase
2704884	1	A	Ins	C	99	100	199	97.55	199		Rv2407	-	ribonuclease Z
2704884	2	A	Ins	A	99	100	199	97.55	199		Rv2407	-	ribonuclease Z
2704884	3	A	Ins	G	98	99	197	96.57	197		Rv2407	-	ribonuclease Z
2704884	4	A	Ins	C	97	97	194	95.1	194		Rv2407	-	ribonuclease Z
2704884	5	A	Ins	G	97	96	193	94.61	194		Rv2407	-	ribonuclease Z
2704884	6	A	Ins	A	94	95	189	92.65	189		Rv2407	-	ribonuclease Z
2704884	7	A	Ins	C	93	95	188	92.16	188		Rv2407	-	ribonuclease Z
2712328	0	C	SNP	T	113	124	234	100	237	Pro183Pro (ccg/ccA)	Rv2414c	-	hypothetical protein
2713795	0	C	SNP	T	128	108	230	100	236
2718852	0	T	SNP	G	108	118	222	100	226
2719997	0	G	SNP	A	120	112	227	99.57	233	Arg134His (cgt/cAt)	Rv2423	-	hypothetical protein
2720069	0	G	SNP	A	89	104	191	98.97	195	Gly158Glu (ggg/gAg)	Rv2423	-	hypothetical protein
2720444	0	C	SNP	T	101	99	200	100	200	Ser283Phe (tct/tTt)	Rv2423	-	hypothetical protein
2720895	0	G	SNP	A	5	48	53	94.64	56	His295Tyr (cac/Tac)	Rv2424c	-	transposase
2720952	0	T	SNP	C	7	31	37	100	38	Thr276Ala (acc/Gcc)	Rv2424c	-	transposase
2720954	0	G	SNP	A	12	32	44	100	44	Thr275Ile (acc/aTc)	Rv2424c	-	transposase
2721562	0	C	SNP	G	104	111	210	100	215	Ala72Ala (gcg/gcC)	Rv2424c	-	transposase
2723506	0	T	SNP	C	114	123	234	99.58	238	Leu226Leu (tta/ttG)	Rv2426c	-	hypothetical protein
2724199	0	A	Del	GAP	83	66	147	76.41	195
2724200	0	G	Del	GAP	83	66	147	76.02	196
2725937	0	T	SNP	G	117	106	219	96.54	231
2726105	0	G	SNP	A	116	122	235	100	238						phylo (Delhi/CAS, 3)	isoniazid (INH)
2726116	0	T	SNP	A	119	125	244	99.19	246							isoniazid (INH)
2729058	0	A	SNP	C	139	138	275	100	277	Leu26Arg (ctg/cGg)	Rv2433c	-	hypothetical protein
2734074	0	T	SNP	C	103	125	223	99.56	229	Val282Ala (gtc/gCc)	Rv2436	rbsK	ribokinase RbsK
2736138	0	C	SNP	T	126	135	256	97.39	268	Ala232Thr (gcc/Acc)	Rv2438c	nadE	glutamine-dependent NAD(+) synthetase
2737572	0	C	SNP	A	144	136	274	100	280	Ala226Ser (gcg/Tcg)	Rv2439c	proB	glutamate 5-kinase protein
2738221	0	G	SNP	A	145	107	252	99.6	253	Ile9Ile (atc/atT)	Rv2439c	proB	glutamate 5-kinase protein
2740693	0	T	SNP	C	120	91	210	100	211
2751804	0	C	SNP	T	125	107	228	100	232	Arg126Gln (cgg/cAg)	Rv2450c	rpfE	resuscitation-promoting factor RpfE
2752698	0	C	SNP	A	98	126	223	100	224
2753869	0	A	SNP	G	105	116	219	99.55	222	Val293Ala (gtg/gCg)	Rv2454c	-	2-oxoglutarate oxidoreductase subunit KorB
2760152	0	A	SNP	G	132	107	236	99.58	240	Tyr125Cys (tac/tGc)	Rv2458	mmuM	homocysteine S-methyltransferase MmuM
2763095	0	G	SNP	A	114	124	234	99.17	240	Val27Val (gtc/gtT)	Rv2460c	clpP2	ATP-dependent CLP protease proteolytic subunit 2
2771383	0	A	SNP	G	109	127	234	99.16	238	Ser800Gly (agc/Ggc)	Rv2467	pepN	aminopeptidase PepN
2779136	0	T	SNP	C	115	108	222	99.55	224	Ser1043Gly (agc/Ggc)	Rv2476c	gdh	NAD-dependent glutamate dehydrogenase
2782498	0	G	SNP	A	139	119	257	98.85	261	Asp515Asp (gac/gaT)	Rv2477c	-	macrolide ABC transporter ATP-binding protein
2786952	0	A	SNP	G	113	129	240	100	242	Cys778Arg (tgc/Cgc)	Rv2482c	plsB2	glycerol-3-phosphate acyltransferase
2791098	0	C	SNP	T	107	102	206	99.52	210	Gly466Asp (ggt/gAt)	Rv2484c	-	diacyglycerol O-acyltransferase
2792610	0	C	SNP	G	110	113	223	98.24	227
2795974	0	T	Del	GAP	40	55	100	87.96	108		Rv2487c	PE_PGRS42	PE-PGRS family protein PE_PGRS42
2795975	0	T	Del	GAP	40	55	100	89.62	106		Rv2487c	PE_PGRS42	PE-PGRS family protein PE_PGRS42
2795976	0	G	Del	GAP	40	55	100	87.16	109		Rv2487c	PE_PGRS42	PE-PGRS family protein PE_PGRS42
2795977	0	C	Del	GAP	40	55	100	87.96	108		Rv2487c	PE_PGRS42	PE-PGRS family protein PE_PGRS42
2795978	0	C	Del	GAP	40	55	100	87.16	109		Rv2487c	PE_PGRS42	PE-PGRS family protein PE_PGRS42
2795979	0	G	Del	GAP	40	55	100	89.62	106		Rv2487c	PE_PGRS42	PE-PGRS family protein PE_PGRS42
2795980	0	C	Del	GAP	40	55	100	88.79	107		Rv2487c	PE_PGRS42	PE-PGRS family protein PE_PGRS42
2795981	0	C	Del	GAP	40	55	100	89.62	106		Rv2487c	PE_PGRS42	PE-PGRS family protein PE_PGRS42
2795982	0	C	Del	GAP	40	55	100	92.23	103		Rv2487c	PE_PGRS42	PE-PGRS family protein PE_PGRS42
2795983	0	G	Del	GAP	40	55	100	92.23	103		Rv2487c	PE_PGRS42	PE-PGRS family protein PE_PGRS42
2795984	0	C	Del	GAP	40	55	100	92.23	103		Rv2487c	PE_PGRS42	PE-PGRS family protein PE_PGRS42
2795985	0	G	Del	GAP	40	55	100	89.62	106		Rv2487c	PE_PGRS42	PE-PGRS family protein PE_PGRS42
2795986	0	C	Del	GAP	40	55	100	87.96	108		Rv2487c	PE_PGRS42	PE-PGRS family protein PE_PGRS42
2795987	0	C	Del	GAP	40	55	100	87.96	108		Rv2487c	PE_PGRS42	PE-PGRS family protein PE_PGRS42
2795988	0	G	Del	GAP	40	55	100	87.96	108		Rv2487c	PE_PGRS42	PE-PGRS family protein PE_PGRS42
2795989	0	C	Del	GAP	40	55	100	88.79	107		Rv2487c	PE_PGRS42	PE-PGRS family protein PE_PGRS42
2795990	0	C	Del	GAP	40	55	100	87.96	108		Rv2487c	PE_PGRS42	PE-PGRS family protein PE_PGRS42
2795991	0	G	Del	GAP	40	55	100	87.96	108		Rv2487c	PE_PGRS42	PE-PGRS family protein PE_PGRS42
2795992	0	G	Del	GAP	40	55	100	88.79	107		Rv2487c	PE_PGRS42	PE-PGRS family protein PE_PGRS42
2795993	0	T	Del	GAP	40	55	100	87.16	109		Rv2487c	PE_PGRS42	PE-PGRS family protein PE_PGRS42
2797206	0	C	SNP	T	117	138	249	99.22	257	Arg60Arg (cgg/cgA)	Rv2487c	PE_PGRS42	PE-PGRS family protein PE_PGRS42
2798595	0	C	SNP	T	129	128	253	99.61	258	Ala762Ala (gcg/gcA)	Rv2488c	-	LuxR family transcriptional regulator
2802796	0	T	SNP	G	113	112	220	97.83	230	Gly1147Gly (gga/ggC)	Rv2490c	PE_PGRS43	PE-PGRS family protein PE_PGRS43
2802799	0	G	SNP	A	109	106	211	97.29	221	Gly1146Gly (ggc/ggT)	Rv2490c	PE_PGRS43	PE-PGRS family protein PE_PGRS43
2807486	0	C	SNP	A	110	104	212	100	214	Ala70Asp (gcc/gAc)	Rv2492	-	hypothetical protein
2809621	0	T	SNP	C	128	155	280	100	283	Thr107Ala (acc/Gcc)	Rv2495c	bkdC	branched-chain keto acid dehydrogenase E2 component
2812520	0	C	SNP	T	88	112	200	97.56	205	Lys219Lys (aag/aaA)	Rv2498c	citE	citrate (pro-3S)-lyase subunit beta
2817747	0	G	SNP	A	142	118	258	100	260	Ala243Val (gct/gTt)	Rv2502c	accD1	acetyl-/propionyl-CoA carboxylase subunit beta
2818837	0	A	SNP	G	102	96	194	100	198	Gly97Gly (ggt/ggC)	Rv2503c	scoB	succinyl-CoA:3-ketoacid-CoA transferase subunit B
2821342	0	C	SNP	T	126	108	230	100	234	Ala85Ala (gcg/gcA)	Rv2505c	fadD35	fatty-acid--CoA ligase FadD35
2825466	0	G	SNP	A	83	108	190	100	191	Lys263Lys (aag/aaA)	Rv2509	-	short-chain type dehydrogenase/reductase
2827984	0	G	SNP	T	117	114	231	100	231
2828019	0	T	SNP	C	108	108	212	100	216
2830525	0	C	SNP	A	97	107	202	100	204	Thr122Lys (acg/aAg)	Rv2513	-	hypothetical protein
2836773	0	C	SNP	T	123	114	235	99.16	239	Ser330Leu (tcg/tTg)	Rv2519	PE26	PE family protein PE26
2840999	0	C	SNP	G	106	121	224	97.84	232	Ser2778Ser (tcg/tcC)	Rv2524c	fas	fatty acid synthase
2841022	0	A	SNP	G	118	132	245	100	250	Cys2771Arg (tgc/Cgc)	Rv2524c	fas	fatty acid synthase
2847281	0	A	SNP	G	116	124	237	99.17	242	Asp684Asp (gat/gaC)	Rv2524c	fas	fatty acid synthase
2851231	0	G	SNP	C	126	107	232	98.31	237	Ala47Ala (gcg/gcC)	Rv2526	vapB17	antitoxin VapB17
2855259	0	A	SNP	G	122	97	216	99.55	220	Ala841Ala (gct/gcC)	Rv2531c	-	amino acid decarboxylase
2865760	0	A	SNP	G	126	124	241	100	250	Thr211Ala (acc/Gcc)	Rv2542	-	hypothetical protein
2865882	0	T	SNP	C	131	112	241	100	243	Val251Val (gtt/gtC)	Rv2542	-	hypothetical protein
2867207	0	C	SNP	G	104	105	206	99.05	211	Ala28Ala (gcc/gcG)	Rv2544	lppB	lipoprotein LppB
2867230	0	G	SNP	A	79	86	163	98.8	167	Gly36Asp (ggc/gAc)	Rv2544	lppB	lipoprotein LppB
2867231	0	C	SNP	T	78	85	162	98.19	166	Gly36Gly (ggc/ggT)	Rv2544	lppB	lipoprotein LppB
2867236	0	A	SNP	G	83	88	169	98.84	173	Asn38Ser (aac/aGc)	Rv2544	lppB	lipoprotein LppB
2867240	0	C	SNP	T	85	88	172	99.43	174	Pro39Pro (ccc/ccT)	Rv2544	lppB	lipoprotein LppB
2867245	0	A	SNP	C	85	89	168	98.86	176	Lys41Thr (aaa/aCa)	Rv2544	lppB	lipoprotein LppB
2867251	0	C	SNP	G	89	90	178	99.44	180	Pro43Arg (ccg/cGg)	Rv2544	lppB	lipoprotein LppB
2867254	0	A	SNP	G	89	92	180	99.45	182	His44Arg (cac/cGc)	Rv2544	lppB	lipoprotein LppB
2867263	0	G	SNP	A	112	104	214	99.54	217	Gly47Asp (ggc/gAc)	Rv2544	lppB	lipoprotein LppB
2877378	0	G	SNP	C	111	97	203	98.11	212	Ala103Pro (gcc/Ccc)	Rv2557	-	hypothetical protein
2880702	0	G	SNP	C	86	111	194	100	197	Val210Leu (gtc/Ctc)	Rv2560	-	hypothetical protein
2881337	0	C	SNP	T	113	125	235	98.76	241
2881569	0	A	SNP	G	107	110	215	98.64	220
2881598	0	G	Del	GAP	116	107	216	96.54	231
2884068	0	A	SNP	C	102	110	211	100	212	Met243Leu (atg/Ctg)	Rv2564	glnQ	glutamine ABC transporter ATP-binding protein
2886570	0	A	SNP	G	111	106	213	99.09	219	Glu66Glu (gaa/gaG)	Rv2566	-	hypothetical protein
2888201	0	T	SNP	C	128	134	261	99.24	264	Leu610Pro (ctc/cCc)	Rv2566	-	hypothetical protein
2889633	0	T	SNP	C	115	113	225	100	228	Ala1087Ala (gct/gcC)	Rv2566	-	hypothetical protein
2891267	0	C	SNP	T	113	117	224	99.57	231	Gly491Gly (ggc/ggT)	Rv2567	-	hypothetical protein
2891728	0	A	SNP	G	114	101	213	100	215	Gln645Arg (cag/cGg)	Rv2567	-	hypothetical protein
2894208	0	G	SNP	A	103	109	207	100	212	Ser67Ser (agc/agT)	Rv2569c	-	hypothetical protein
2895473	0	A	SNP	G	118	137	255	100	255	Phe163Ser (ttc/tCc)	Rv2571c	-	transmembrane protein
2897660	0	T	SNP	C	104	131	230	99.58	236	Ala48Ala (gca/gcG)	Rv2572c	aspS	aspartate--tRNA ligase
2898522	0	T	SNP	C	112	89	199	100	201	Tyr160Tyr (tat/taC)	Rv2573	-	2-dehydropantoate 2-reductase
2899365	0	C	SNP	T	92	115	207	98.1	211	Ile9Ile (atc/atT)	Rv2575	-	membrane protein
2903050	0	G	SNP	A	122	110	226	97.89	237	Thr161Ile (acc/aTc)	Rv2578c	-	hypothetical protein
2910461	0	G	SNP	T	155	119	273	100	274	Ala147Glu (gcg/gAg)	Rv2584c	apt	adenine phosphoribosyltransferase
2910852	0	C	SNP	G	110	129	238	99.17	241	Ala17Pro (gcg/Ccg)	Rv2584c	apt	adenine phosphoribosyltransferase
2911293	0	C	SNP	G	121	108	229	100	229	Cys462Ser (tgt/tCt)	Rv2585c	-	lipoprotein
2912294	0	T	SNP	G	123	116	233	100	239	Ala128Ala (gca/gcC)	Rv2585c	-	lipoprotein
2919700	0	G	SNP	A	116	106	221	98.67	225	Pro610Pro (ccg/ccA)	Rv2590	fadD9	fatty-acid--CoA ligase FadD9
2923391	0	T	SNP	C	143	139	278	99.65	283	Pro281Pro (cca/ccG)	Rv2592c	ruvB	Holliday junction ATP-dependent DNA helicase RuvB
2925462	0	T	SNP	A	158	120	274	99.64	279
2925962	0	T	SNP	C	109	110	217	100	219	Cys77Arg (tgc/Cgc)	Rv2596	vapC40	ribonuclease VapC40
2927939	0	T	SNP	C	109	103	210	100	212
2939373	0	G	SNP	C	127	130	256	100	257	Ser197Cys (tct/tGt)	Rv2611c	-	phosphatidylinositol mannoside acyltransferase
2939657	0	T	SNP	C	105	112	217	100	217	Ile102Met (ata/atG)	Rv2611c	-	phosphatidylinositol mannoside acyltransferase
2941179	0	G	SNP	A	117	103	217	100	220	Arg6Arg (cgc/cgT)	Rv2613c	-	AP-4-A phosphorylase		phylo (Delhi/CAS)
2943675	0	G	SNP	A	115	139	251	99.61	255	Gly437Gly (ggc/ggT)	Rv2615c	PE_PGRS45	PE-PGRS family protein PE_PGRS45
2943711	1	G	Ins	C	99	109	208	77.9	208		Rv2615c	PE_PGRS45	PE-PGRS family protein PE_PGRS45
2943711	2	G	Ins	C	99	108	207	77.53	208		Rv2615c	PE_PGRS45	PE-PGRS family protein PE_PGRS45
2943711	3	G	Ins	G	98	108	206	77.15	208		Rv2615c	PE_PGRS45	PE-PGRS family protein PE_PGRS45
2943711	4	G	Ins	C	99	109	208	77.9	208		Rv2615c	PE_PGRS45	PE-PGRS family protein PE_PGRS45
2943711	5	G	Ins	C	99	108	207	77.53	208		Rv2615c	PE_PGRS45	PE-PGRS family protein PE_PGRS45
2943711	6	G	Ins	G	99	109	208	77.9	208		Rv2615c	PE_PGRS45	PE-PGRS family protein PE_PGRS45
2943711	7	G	Ins	T	99	109	208	77.9	208		Rv2615c	PE_PGRS45	PE-PGRS family protein PE_PGRS45
2943711	8	G	Ins	T	99	109	208	77.9	208		Rv2615c	PE_PGRS45	PE-PGRS family protein PE_PGRS45
2943711	9	G	Ins	T	98	109	207	77.53	208		Rv2615c	PE_PGRS45	PE-PGRS family protein PE_PGRS45
2944515	0	A	SNP	C	149	198	345	100	347	Gly157Gly (ggt/ggG)	Rv2615c	PE_PGRS45	PE-PGRS family protein PE_PGRS45
2944524	0	C	SNP	G	105	166	263	79.47	341	Gly154Gly (ggg/ggC)	Rv2615c	PE_PGRS45	PE-PGRS family protein PE_PGRS45
2948524	0	T	SNP	A	117	129	244	99.6	247	Glu12Val (gag/gTg)	Rv2621c	-	transcriptional regulator
2949251	0	G	SNP	A	124	146	268	100	270	Val206Ile (gtt/Att)	Rv2622	-	methyltransferase
2954439	0	T	SNP	C	123	124	243	99.6	248	Arg104Gly (aga/Gga)	Rv2627c	-	hypothetical protein
2958693	0	G	SNP	A	112	110	220	99.11	224	Ala374Ala (gcg/gcA)	Rv2631	-	RNA-splicing ligase RtcB
2959257	0	A	Del	GAP	101	100	193	99.01	203
2959258	0	T	Del	GAP	100	100	192	99.5	201
2959259	0	C	Del	GAP	100	100	192	99.5	201
2959260	0	C	Del	GAP	100	100	192	99.5	201
2959261	0	A	Del	GAP	100	100	192	99.5	201
2959262	0	A	Del	GAP	100	100	192	100	200
2959263	0	T	Del	GAP	100	100	193	100	200
2959264	0	C	Del	GAP	100	100	193	100	200
2959265	0	A	SNP	T	100	100	196	100	200
2960592	0	C	SNP	T	144	134	261	96.19	289	Gly617Asp (ggc/gAc)	Rv2634c	PE_PGRS46	PE-PGRS family protein PE_PGRS46
2964594	0	G	SNP	A	103	102	196	99.51	206	Ala64Thr (gcc/Acc)	Rv2638	-	hypothetical protein
2974933	0	A	SNP	G	135	123	258	100	258	Ile101Thr (atc/aCc)	Rv2650c	-	prophage protein
2975227	0	T	SNP	G	144	135	274	100	279	Asn3Thr (aat/aCt)	Rv2650c	-	prophage protein
2982369	0	G	SNP	A	131	147	273	98.93	281
2984740	0	A	SNP	G	136	121	248	100	257	His3Arg (cac/cGc)	Rv2668	-	hypothetical protein
2988630	0	C	SNP	G	111	125	233	100	236	His317Asp (cat/Gat)	Rv2672	-	protease
2994187	0	T	SNP	C	152	168	314	99.69	321	Leu292Leu (tta/ttG)	Rv2678c	hemE	uroporphyrinogen decarboxylase
2995548	0	C	SNP	A	112	110	221	97.8	227	Thr145Asn (acc/aAc)	Rv2679	echA15	enoyl-CoA hydratase EchA15
3003115	0	C	SNP	G	103	112	212	99.54	216	Ala378Gly (gca/gGa)	Rv2685	arsB1	arsenic-transport integral membrane protein ArsB
3005185	0	G	SNP	T	134	109	236	100	243	Pro156Thr (ccc/Acc)	Rv2688c	-	antibiotic ABC transporter ATP-binding protein
3009692	0	A	SNP	G	110	104	206	100	214	Thr117Ala (acc/Gcc)	Rv2691	ceoB	TRK system potassium uptake protein CeoB
3010014	0	G	SNP	A	126	111	231	100	237	Gly224Glu (ggg/gAg)	Rv2691	ceoB	TRK system potassium uptake protein CeoB
3010420	0	A	SNP	G	108	115	223	99.55	224	Ile133Val (atc/Gtc)	Rv2692	ceoC	TRK system potassium uptake protein CeoC
3011837	0	A	SNP	G	107	112	218	99.55	220
3017465	0	T	SNP	C	116	102	217	100	218	Ile203Thr (ata/aCa)	Rv2702	ppgK	polyphosphate glucokinase
3027548	0	C	SNP	T	111	116	226	99.13	229	Pro162Ser (ccg/Tcg)	Rv2714	-	hypothetical protein
3027798	0	T	SNP	C	130	105	235	100	235	Val245Ala (gtg/gCg)	Rv2714	-	hypothetical protein
3031168	0	A	SNP	G	153	105	255	99.61	259	Tyr124His (tat/Cat)	Rv2719c	-	membrane protein
3035562	0	A	SNP	C	109	114	221	99.11	225	Pro218Pro (cca/ccC)	Rv2723	-	integral membrane protein
3037377	0	T	SNP	C	124	111	234	99.58	236
3040344	0	C	SNP	T	105	106	207	99.53	212	Glu142Glu (gag/gaA)	Rv2727c	miaA	tRNA delta(2)-isopentenylpyrophosphate transferase
3041871	0	G	SNP	T	86	99	180	100	185	Ala202Glu (gcg/gAg)	Rv2729c	-	integral membrane protein
3043700	0	C	SNP	T	123	119	235	99.59	243	Ala225Ala (gcc/gcT)	Rv2731	-	hypothetical protein
3045834	0	A	SNP	C	118	155	271	99.64	274	Phe231Val (ttc/Gtc)	Rv2733c	-	(dimethylallyl)adenosine tRNA methylthiotransferase
3054081	0	A	SNP	G	122	163	282	100	285	Gly56Gly (gga/ggG)	Rv2741	PE_PGRS47	PE-PGRS family protein PE_PGRS47
3054321	0	A	SNP	G	115	123	235	99.58	239	Gly136Gly (gga/ggG)	Rv2741	PE_PGRS47	PE-PGRS family protein PE_PGRS47
3054724	0	A	SNP	G	60	22	79	100	82	Ser271Gly (agc/Ggc)	Rv2741	PE_PGRS47	PE-PGRS family protein PE_PGRS47
3059791	0	G	SNP	C	34	60	93	96.91	97
3059812	0	T	Del	GAP	27	33	57	86.96	69
3059820	0	G	SNP	T	24	29	53	85.48	62
3059821	0	C	SNP	G	24	26	49	86.21	58
3059822	0	A	SNP	C	27	27	54	85.71	63
3059829	1	G	Ins	A	26	27	53	85.48	53
3068477	0	A	SNP	G	125	109	230	99.15	236	Leu536Pro (ctg/cCg)	Rv2756c	hsdM	type I restriction/modification system DNA methylase HsdM
3069167	0	A	SNP	G	113	111	220	100	224	Leu306Pro (ctg/cCg)	Rv2756c	hsdM	type I restriction/modification system DNA methylase HsdM
3069566	0	C	SNP	T	123	130	249	99.61	254	Gly173Asp (ggc/gAc)	Rv2756c	hsdM	type I restriction/modification system DNA methylase HsdM
3072285	0	A	SNP	C	104	123	225	100	227	Leu119Arg (ctg/cGg)	Rv2761c	hsdS	type I restriction/modification system specificity determinant HsdS
3074373	0	C	SNP	A	105	103	204	97.65	213	Gln33His (cag/caT)	Rv2764c	thyA	thymidylate synthase ThyA			para-aminosalicylic acid (PAS)
3078178	0	C	SNP	T	122	107	229	100	229	Val270Met (gtg/Atg)	Rv2769c	PE27	PE family protein PE27
3079877	0	A	SNP	G	123	137	257	100	260	Phe194Ser (ttc/tCc)	Rv2770c	PPE44	PPE family protein PPE44
3080795	0	A	SNP	G	92	110	200	99.51	203	Leu80Pro (ctc/cCc)	Rv2771c	-	hypothetical protein
3086788	0	T	SNP	C	126	96	221	100	222
3089299	0	C	SNP	G	125	106	229	100	231	Gly355Arg (gga/Cga)	Rv2782c	pepR	zinc protease
3095809	0	A	SNP	G	117	109	221	97.84	231	Ala233Ala (gca/gcG)	Rv2787	-	hypothetical protein
3099447	0	A	SNP	G	110	119	228	97.45	235	Leu241Leu (ctt/ctC)	Rv2790c	ltp1	lipid-transfer protein
3103682	0	T	SNP	C	131	131	259	100	262	Met87Val (atg/Gtg)	Rv2794c	pptT	phosphopantetheinyl transferase
3104189	0	A	SNP	G	104	110	212	100	214	Cys241Cys (tgt/tgC)	Rv2795c	-	hypothetical protein
3111280	0	G	SNP	A	126	144	265	100	270	Leu182Phe (ctt/Ttt)	Rv2802c	-	arginine/hypothetical protein
3112700	0	C	SNP	T	131	137	265	99.63	269	Gly132Asp (ggc/gAc)	Rv2804c	-	hypothetical protein
3112877	0	G	SNP	A	110	134	238	99.19	246	Gly4Asp (ggc/gAc)	Rv2805	-	hypothetical protein
3113872	0	A	SNP	T	124	133	252	100	257	Glu72Val (gag/gTg)	Rv2807	-	hypothetical protein
3114516	0	A	Del	GAP	125	117	239	95.65	253		Rv2807	-	hypothetical protein
3115384	0	G	SNP	C	114	104	217	99.54	219
3117533	0	G	SNP	A	119	103	219	99.55	223	Arg239Gln (cgg/cAg)	Rv2812	-	transposase
3118000	0	A	SNP	G	118	106	221	99.56	225	Arg395Gly (agg/Ggg)	Rv2812	-	transposase
3131469	1	T	Ins	T	124	127	251	96.17	251		Rv2823c	-	CRISPR-associated protein Cas10/Csm1
3131469	2	T	Ins	G	124	127	251	96.17	251		Rv2823c	-	CRISPR-associated protein Cas10/Csm1
3131469	3	T	Ins	T	124	126	250	95.79	251		Rv2823c	-	CRISPR-associated protein Cas10/Csm1
3131469	4	T	Ins	C	124	127	251	96.17	251		Rv2823c	-	CRISPR-associated protein Cas10/Csm1
3131469	5	T	Ins	G	124	127	251	96.17	251		Rv2823c	-	CRISPR-associated protein Cas10/Csm1
3131469	6	T	Ins	G	122	126	248	95.02	249		Rv2823c	-	CRISPR-associated protein Cas10/Csm1
3131469	7	T	Ins	C	123	126	249	95.4	249		Rv2823c	-	CRISPR-associated protein Cas10/Csm1
3131469	8	T	Ins	G	123	125	248	95.02	249		Rv2823c	-	CRISPR-associated protein Cas10/Csm1
3131469	9	T	Ins	A	119	126	245	93.87	248		Rv2823c	-	CRISPR-associated protein Cas10/Csm1
3133054	0	C	SNP	G	270	235	495	100	505	Ser162Ser (tcg/tcC)	Rv2825c	-	hypothetical protein
3133055	0	G	SNP	C	270	235	494	100	505	Ser162Trp (tcg/tGg)	Rv2825c	-	hypothetical protein
3133536	0	T	SNP	C	121	117	234	99.58	239	Lys2Glu (aaa/Gaa)	Rv2825c	-	hypothetical protein
3135272	0	G	SNP	A	131	129	254	97.74	266	Ala71Val (gca/gTa)	Rv2827c	-	hypothetical protein
3135950	0	C	SNP	G	11	25	35	100	36	Ser128Ser (tcg/tcC)	Rv2828c	-	hypothetical protein
3135951	0	G	SNP	C	10	23	33	100	33	Ser128Trp (tcg/tGg)	Rv2828c	-	hypothetical protein
3137058	0	G	SNP	A	120	158	275	100	278	Ala56Val (gcg/gTg)	Rv2830c	vapB22	antitoxin VapB22
3162805	0	C	SNP	G	156	192	341	99.71	349	Arg180Gly (cgc/Ggc)	Rv2853	PE_PGRS48	PE-PGRS family protein PE_PGRS48
3165807	0	G	SNP	A	104	101	204	98.56	208	Val201Val (gtg/gtA)	Rv2855	mtr	mycothione reductase
3168492	0	G	SNP	A	98	113	210	99.06	213
3174013	0	G	SNP	A	112	128	234	98.77	243	Pro2Leu (cct/cTt)	Rv2861c	mapB	methionine aminopeptidase
3174496	0	A	SNP	G	108	123	228	99.57	232	Cys50Arg (tgt/Cgt)	Rv2862c	-	hypothetical protein
3177884	0	C	SNP	A	114	126	238	100	240	Arg21Arg (cgc/cgA)	Rv2866	relG	toxin RelG
3180988	0	C	SNP	A	121	112	230	100	233	Val259Phe (gtc/Ttc)	Rv2869c	rip	zinc metalloprotease
3186860	0	T	SNP	G	129	139	260	100	268	Tyr672Asp (tat/Gat)	Rv2874	dipZ	integral membrane C-type cytochrome biogenesis protein DipZ
3189242	0	A	SNP	G	124	103	226	100	227	Ala52Ala (gct/gcC)	Rv2878c	mpt53	soluble secreted antigen Mpt53
3190146	0	C	Del	GAP	116	107	225	91.77	243
3193189	0	C	SNP	T	129	116	243	98	250
3194241	1	C	Ins	G	110	103	213	95.52	213		Rv2885c	-	transposase
3200478	0	G	SNP	A	107	104	204	98.6	214	Leu71Leu (ctg/ctA)	Rv2891	-	hypothetical protein
3202053	0	G	SNP	T	108	103	205	97.69	216
3202731	0	A	SNP	C	129	166	290	99.33	297	Gly104Gly (gga/ggC)	Rv2893	-	oxidoreductase
3208600	0	G	SNP	A	107	107	210	98.62	217	Tyr269Tyr (tac/taT)	Rv2899c	fdhD	formate dehydrogenase accessory protein FdhD
3212723	0	C	SNP	A	132	99	229	100	231	Ala78Ala (gcg/gcT)	Rv2902c	rnhB	ribonuclease HII
3219500	0	T	SNP	A	112	108	215	98.65	223	Lys121Met (aag/aTg)	Rv2912c	-	TetR family HTH-type transcriptional regulator
3226181	0	A	SNP	C	110	106	213	100	216	Arg35Arg (cgt/cgG)	Rv2916c	ffh	signal recognition particle protein
3228143	0	G	SNP	T	120	112	228	100	232	Arg594Leu (cgg/cTg)	Rv2917	-	hypothetical protein
3232759	0	G	SNP	A	243	211	440	93.03	488
3236442	0	G	SNP	A	124	152	271	99.28	278	His455His (cac/caT)	Rv2922c	smc	chromosome partition protein Smc
3236497	0	A	SNP	T	125	144	264	99.26	271	Val437Glu (gtg/gAg)	Rv2922c	smc	chromosome partition protein Smc
3244113	0	T	SNP	C	99	128	225	100	227	Pro139Pro (cct/ccC)	Rv2930	fadD26	fatty-acid--CoA ligase FadD26
3247298	0	C	SNP	A	103	97	196	99.01	202	Gly618Gly (ggc/ggA)	Rv2931	ppsA	phthiocerol synthesis polyketide synthase type I PpsA
3247304	0	C	SNP	G	84	73	157	98.12	160	Val620Val (gtc/gtG)	Rv2931	ppsA	phthiocerol synthesis polyketide synthase type I PpsA
3247306	0	A	Del	GAP	80	72	152	98.7	154		Rv2931	ppsA	phthiocerol synthesis polyketide synthase type I PpsA
3247307	0	C	Del	GAP	80	72	152	98.7	154		Rv2931	ppsA	phthiocerol synthesis polyketide synthase type I PpsA
3247308	0	C	Del	GAP	80	71	151	98.05	154		Rv2931	ppsA	phthiocerol synthesis polyketide synthase type I PpsA
3247309	0	C	Del	GAP	80	71	151	98.05	154		Rv2931	ppsA	phthiocerol synthesis polyketide synthase type I PpsA
3247310	0	T	Del	GAP	80	71	151	98.05	154		Rv2931	ppsA	phthiocerol synthesis polyketide synthase type I PpsA
3247313	1	C	Ins	A	82	72	154	98.72	154		Rv2931	ppsA	phthiocerol synthesis polyketide synthase type I PpsA
3247313	2	C	Ins	C	82	72	154	98.72	154		Rv2931	ppsA	phthiocerol synthesis polyketide synthase type I PpsA
3247313	3	C	Ins	C	82	72	154	98.72	154		Rv2931	ppsA	phthiocerol synthesis polyketide synthase type I PpsA
3247313	4	C	Ins	A	82	72	154	98.72	154		Rv2931	ppsA	phthiocerol synthesis polyketide synthase type I PpsA
3247313	5	C	Ins	G	82	72	154	98.72	154		Rv2931	ppsA	phthiocerol synthesis polyketide synthase type I PpsA
3247319	0	C	SNP	T	108	102	207	99.06	212	Gly625Gly (ggc/ggT)	Rv2931	ppsA	phthiocerol synthesis polyketide synthase type I PpsA
3247340	0	G	SNP	A	124	123	235	98.8	250	Val632Val (gtg/gtA)	Rv2931	ppsA	phthiocerol synthesis polyketide synthase type I PpsA
3247851	0	G	SNP	A	64	76	138	99.29	141	Ala803Thr (gcc/Acc)	Rv2931	ppsA	phthiocerol synthesis polyketide synthase type I PpsA
3247853	0	C	SNP	T	60	70	128	99.24	131	Ala803Ala (gcc/gcT)	Rv2931	ppsA	phthiocerol synthesis polyketide synthase type I PpsA
3247856	0	G	SNP	C	63	70	133	98.52	135	Arg804Arg (cgg/cgC)	Rv2931	ppsA	phthiocerol synthesis polyketide synthase type I PpsA
3247864	1	C	Ins	T	59	69	128	98.46	128		Rv2931	ppsA	phthiocerol synthesis polyketide synthase type I PpsA
3247864	2	C	Ins	A	59	69	128	98.46	128		Rv2931	ppsA	phthiocerol synthesis polyketide synthase type I PpsA
3247864	3	C	Ins	G	59	69	128	98.46	128		Rv2931	ppsA	phthiocerol synthesis polyketide synthase type I PpsA
3247864	4	C	Ins	G	59	69	128	98.46	128		Rv2931	ppsA	phthiocerol synthesis polyketide synthase type I PpsA
3247866	0	C	Del	GAP	57	69	125	99.21	127		Rv2931	ppsA	phthiocerol synthesis polyketide synthase type I PpsA
3247867	0	A	Del	GAP	57	69	125	98.44	128		Rv2931	ppsA	phthiocerol synthesis polyketide synthase type I PpsA
3247868	0	A	Del	GAP	57	69	125	99.21	127		Rv2931	ppsA	phthiocerol synthesis polyketide synthase type I PpsA
3247869	0	A	Del	GAP	57	69	125	98.44	128		Rv2931	ppsA	phthiocerol synthesis polyketide synthase type I PpsA
3247874	0	G	SNP	A	64	72	133	99.27	137	Arg810Arg (cgg/cgA)	Rv2931	ppsA	phthiocerol synthesis polyketide synthase type I PpsA
3247877	0	T	SNP	C	68	79	144	99.32	148	Phe811Phe (ttt/ttC)	Rv2931	ppsA	phthiocerol synthesis polyketide synthase type I PpsA
3247883	0	T	SNP	C	98	117	211	99.54	216	Ser813Ser (agt/agC)	Rv2931	ppsA	phthiocerol synthesis polyketide synthase type I PpsA
3248074	0	G	SNP	A	66	118	180	98.92	186	Arg877His (cgc/cAc)	Rv2931	ppsA	phthiocerol synthesis polyketide synthase type I PpsA
3248075	0	C	SNP	T	64	115	179	98.9	181	Arg877Arg (cgc/cgT)	Rv2931	ppsA	phthiocerol synthesis polyketide synthase type I PpsA
3248516	0	G	SNP	A	124	59	182	97.86	187	Gln1024Gln (cag/caA)	Rv2931	ppsA	phthiocerol synthesis polyketide synthase type I PpsA
3251047	0	C	SNP	A	106	108	211	98.62	217	Ala1868Glu (gcg/gAg)	Rv2931	ppsA	phthiocerol synthesis polyketide synthase type I PpsA
3256494	0	A	SNP	G	142	91	231	99.57	234	Gly270Gly (gga/ggG)	Rv2933	ppsC	phthiocerol synthesis polyketide synthase type I PpsC
3265910	0	G	SNP	A	114	102	215	99.54	217	Pro1221Pro (ccg/ccA)	Rv2934	ppsD	phthiocerol synthesis polyketide synthase type I PpsD
3266030	0	A	SNP	G	114	123	231	99.58	238	Ser1261Ser (tca/tcG)	Rv2934	ppsD	phthiocerol synthesis polyketide synthase type I PpsD
3269581	0	A	SNP	G	151	134	281	100	285	Ala615Ala (gca/gcG)	Rv2935	ppsE	phthiocerol synthesis polyketide synthase type I PpsE
3270784	0	A	SNP	G	128	120	245	100	248	Gln1016Gln (caa/caG)	Rv2935	ppsE	phthiocerol synthesis polyketide synthase type I PpsE
3273107	0	C	SNP	A	116	128	242	99.59	245	Ala298Ala (gcc/gcA)	Rv2936	drrA	daunorubicin ABC transporter ATP-binding protein DrrA		phylo (3)
3296371	1	G	Ins	C	95	104	199	84.68	199		Rv2947c	pks15	polyketide synthase
3296371	2	G	Ins	C	95	104	199	84.68	199		Rv2947c	pks15	polyketide synthase
3296371	3	G	Ins	G	95	104	199	84.68	199		Rv2947c	pks15	polyketide synthase
3296371	4	G	Ins	C	95	104	199	84.68	199		Rv2947c	pks15	polyketide synthase
3296371	5	G	Ins	G	94	104	198	84.26	199		Rv2947c	pks15	polyketide synthase
3296371	6	G	Ins	G	95	104	199	84.68	199		Rv2947c	pks15	polyketide synthase
3296371	7	G	Ins	C	94	104	198	84.26	199		Rv2947c	pks15	polyketide synthase
3296843	0	A	SNP	G	132	114	240	100	246	Val333Ala (gtg/gCg)	Rv2947c	pks15	polyketide synthase
3302589	0	A	SNP	C	125	130	251	99.22	257
3306441	0	G	SNP	A	122	133	249	99.22	257	Arg388Gln (cgg/cAg)	Rv2953	-	trans-acting enoyl reductase
3308606	0	G	SNP	A	106	124	225	100	230
3311819	0	T	SNP	G	139	121	256	97.74	266	Glu61Ala (gag/gCg)	Rv2958c	-	PGL/p-HBAD biosynthesis glycosyltransferase
3311820	0	C	SNP	A	139	121	259	97.74	266	Glu61_ (gag/Tag)	Rv2958c	-	PGL/p-HBAD biosynthesis glycosyltransferase
3312620	0	C	SNP	A	145	126	268	100	271	Glu73Asp (gag/gaT)	Rv2959c	-	rhamnosyl O-methyltransferase
3314412	0	A	SNP	G	112	124	230	100	236	Ala237Ala (gct/gcC)	Rv2962c	-	PGL/p-HBAD biosynthesis rhamnosyltransferase
3315726	0	G	Del	GAP	120	100	219	95.65	230		Rv2963	-	integral membrane protein
3316955	0	A	SNP	C	125	118	238	100	243	Met143Leu (atg/Ctg)	Rv2964	purU	formyltetrahydrofolate deformylase
3326554	0	A	SNP	C	113	132	245	100	245	Asn152His (aac/Cac)	Rv2971	-	oxidoreductase		phylo (not Euro-American, M. africanum, M. bovis, M . canettii, M. caprae, M. Microti, M. pinipedii, Beijing, Delhi/CAS, EAI)
3331362	0	C	Del	GAP	89	103	190	93.66	205		Rv2975c	-	hypothetical protein
3331363	0	G	Del	GAP	89	103	190	94.58	203		Rv2975c	-	hypothetical protein
3335708	0	G	SNP	C	110	150	256	100	260	Pro14Arg (ccg/cGg)	Rv2979c	-	resolvase
3336825	0	T	SNP	C	145	138	282	100	283	Thr365Ala (aca/Gca)	Rv2981c	ddlA	D-alanine--D-alanine ligase
3338603	0	G	SNP	C	112	116	225	99.13	230	Pro133Ala (ccg/Gcg)	Rv2982c	gpdA2	glycerol-3-phosphate dehydrogenase
3348536	0	C	SNP	T	96	109	202	97.16	211
3349917	0	G	SNP	A	130	123	251	99.61	254	His121Tyr (cat/Tat)	Rv2992c	gltS	glutamate--tRNA ligase
3352932	0	C	SNP	G	119	121	235	100	240	Thr179Thr (acg/acC)	Rv2995c	leuB	3-isopropylmalate dehydrogenase
3355949	0	A	SNP	C	132	114	245	99.6	247	Asp284Ala (gac/gCc)	Rv2997	-	dehydrogenase
3357464	0	C	SNP	G	117	112	222	100	229
3358235	0	A	SNP	T	106	117	222	100	223	Met212Leu (atg/Ttg)	Rv2999	lppY	lipoprotein LppY
3363338	0	A	SNP	G	109	116	225	100	225
3367765	0	G	SNP	A	122	116	235	100	238	Gly343Gly (ggc/ggT)	Rv3009c	gatB	aspartyl/glutamyl-tRNA(Asn/Gln) amidotransferase subunit B
3376959	0	C	Del	GAP	19	15	33	100	34		Rv3018c	PPE46	PPE family protein PPE46
3376960	0	A	Del	GAP	19	15	33	94.44	36		Rv3018c	PPE46	PPE family protein PPE46
3376961	0	T	Del	GAP	19	15	33	94.44	36		Rv3018c	PPE46	PPE family protein PPE46
3376962	0	C	Del	GAP	19	15	33	97.14	35		Rv3018c	PPE46	PPE family protein PPE46
3376963	0	A	Del	GAP	19	15	33	94.44	36		Rv3018c	PPE46	PPE family protein PPE46
3376964	0	C	Del	GAP	19	15	33	94.44	36		Rv3018c	PPE46	PPE family protein PPE46
3376965	0	C	Del	GAP	19	15	33	94.44	36		Rv3018c	PPE46	PPE family protein PPE46
3376966	0	G	Del	GAP	19	15	33	94.44	36		Rv3018c	PPE46	PPE family protein PPE46
3376967	0	G	Del	GAP	19	15	33	94.44	36		Rv3018c	PPE46	PPE family protein PPE46
3376968	0	C	Del	GAP	19	15	33	94.44	36		Rv3018c	PPE46	PPE family protein PPE46
3376969	0	C	Del	GAP	19	15	33	94.44	36		Rv3018c	PPE46	PPE family protein PPE46
3376970	0	A	Del	GAP	19	15	33	94.44	36		Rv3018c	PPE46	PPE family protein PPE46
3376971	0	C	Del	GAP	19	15	33	94.44	36		Rv3018c	PPE46	PPE family protein PPE46
3376972	0	A	Del	GAP	19	15	33	94.44	36		Rv3018c	PPE46	PPE family protein PPE46
3376973	0	C	Del	GAP	19	15	33	94.44	36		Rv3018c	PPE46	PPE family protein PPE46
3376974	0	C	Del	GAP	19	15	33	94.44	36		Rv3018c	PPE46	PPE family protein PPE46
3376975	0	G	Del	GAP	19	15	33	94.44	36		Rv3018c	PPE46	PPE family protein PPE46
3376976	0	A	Del	GAP	19	15	33	94.44	36		Rv3018c	PPE46	PPE family protein PPE46
3376977	0	C	Del	GAP	19	15	33	97.14	35		Rv3018c	PPE46	PPE family protein PPE46
3376978	0	C	Del	GAP	19	15	33	94.44	36		Rv3018c	PPE46	PPE family protein PPE46
3376979	0	A	Del	GAP	19	15	33	94.44	36		Rv3018c	PPE46	PPE family protein PPE46
3376980	0	A	Del	GAP	19	15	33	94.44	36		Rv3018c	PPE46	PPE family protein PPE46
3376981	0	A	Del	GAP	19	15	33	91.89	37		Rv3018c	PPE46	PPE family protein PPE46
3376982	0	T	Del	GAP	19	15	33	97.14	35		Rv3018c	PPE46	PPE family protein PPE46
3376983	0	C	Del	GAP	19	15	33	94.44	36		Rv3018c	PPE46	PPE family protein PPE46
3376984	0	C	Del	GAP	19	15	33	91.89	37		Rv3018c	PPE46	PPE family protein PPE46
3376985	0	G	Del	GAP	19	15	33	94.44	36		Rv3018c	PPE46	PPE family protein PPE46
3376986	0	G	Del	GAP	19	15	33	94.44	36		Rv3018c	PPE46	PPE family protein PPE46
3376987	0	C	Del	GAP	19	15	33	91.89	37		Rv3018c	PPE46	PPE family protein PPE46
3376988	0	C	Del	GAP	19	15	33	91.89	37		Rv3018c	PPE46	PPE family protein PPE46
3376989	0	C	Del	GAP	19	15	33	94.44	36		Rv3018c	PPE46	PPE family protein PPE46
3376990	0	C	Del	GAP	19	15	33	94.44	36		Rv3018c	PPE46	PPE family protein PPE46
3376991	0	C	Del	GAP	19	15	33	91.89	37		Rv3018c	PPE46	PPE family protein PPE46
3376992	0	A	Del	GAP	19	15	33	91.89	37		Rv3018c	PPE46	PPE family protein PPE46
3376993	0	G	Del	GAP	19	15	33	91.89	37		Rv3018c	PPE46	PPE family protein PPE46
3376994	0	C	Del	GAP	19	15	33	94.44	36		Rv3018c	PPE46	PPE family protein PPE46
3376995	0	T	Del	GAP	19	15	33	94.44	36		Rv3018c	PPE46	PPE family protein PPE46
3376996	0	G	Del	GAP	19	15	33	91.89	37		Rv3018c	PPE46	PPE family protein PPE46
3376997	0	C	Del	GAP	19	15	33	94.44	36		Rv3018c	PPE46	PPE family protein PPE46
3376998	0	C	Del	GAP	19	15	33	94.44	36		Rv3018c	PPE46	PPE family protein PPE46
3376999	0	C	Del	GAP	19	15	33	91.89	37		Rv3018c	PPE46	PPE family protein PPE46
3377000	0	G	Del	GAP	19	15	33	94.44	36		Rv3018c	PPE46	PPE family protein PPE46
3377001	0	G	Del	GAP	19	15	33	91.89	37		Rv3018c	PPE46	PPE family protein PPE46
3377002	0	C	Del	GAP	19	15	33	91.89	37		Rv3018c	PPE46	PPE family protein PPE46
3377003	0	A	Del	GAP	19	15	33	91.89	37		Rv3018c	PPE46	PPE family protein PPE46
3377004	0	G	Del	GAP	19	15	33	91.89	37		Rv3018c	PPE46	PPE family protein PPE46
3377005	0	C	Del	GAP	19	15	33	91.89	37		Rv3018c	PPE46	PPE family protein PPE46
3377006	0	A	Del	GAP	19	15	33	91.89	37		Rv3018c	PPE46	PPE family protein PPE46
3377007	0	T	Del	GAP	19	15	33	94.44	36		Rv3018c	PPE46	PPE family protein PPE46
3377008	0	C	Del	GAP	19	15	33	91.89	37		Rv3018c	PPE46	PPE family protein PPE46
3377009	0	G	Del	GAP	19	15	33	91.89	37		Rv3018c	PPE46	PPE family protein PPE46
3377010	0	G	Del	GAP	19	15	33	97.14	35		Rv3018c	PPE46	PPE family protein PPE46
3377011	0	C	Del	GAP	19	15	33	91.89	37		Rv3018c	PPE46	PPE family protein PPE46
3377012	0	A	Del	GAP	19	15	33	91.89	37		Rv3018c	PPE46	PPE family protein PPE46
3377013	0	C	Del	GAP	19	15	33	91.89	37		Rv3018c	PPE46	PPE family protein PPE46
3377014	0	C	Del	GAP	19	15	33	91.89	37		Rv3018c	PPE46	PPE family protein PPE46
3377015	0	G	Del	GAP	19	15	33	94.44	36		Rv3018c	PPE46	PPE family protein PPE46
3377016	0	G	Del	GAP	19	15	33	91.89	37		Rv3018c	PPE46	PPE family protein PPE46
3377017	0	C	Del	GAP	19	15	33	89.47	38		Rv3018c	PPE46	PPE family protein PPE46
3377018	0	G	Del	GAP	19	15	33	85	40		Rv3018c	PPE46	PPE family protein PPE46
3380804	0	T	SNP	G	138	108	240	99.19	248	Ile64Leu (atc/Ctc)	Rv3022A	PE29	PE family protein PE29
3385218	0	C	SNP	T	121	87	202	99.52	209	Gly287Glu (gga/gAa)	Rv3026c	-	hypothetical protein
3393640	0	C	SNP	T	139	127	265	100	266	Asn87Asn (aac/aaT)	Rv3033	-	hypothetical protein
3395654	0	G	SNP	A	121	131	249	99.6	253	Leu92Leu (ctg/ctA)	Rv3035	-	hypothetical protein
3395783	0	A	SNP	C	126	112	237	97.54	244	Gly135Gly (gga/ggC)	Rv3035	-	hypothetical protein
3401871	0	A	SNP	G	105	119	220	100	224	Ala16Ala (gct/gcC)	Rv3041c	-	ABC transporter ATP-binding protein
3402816	0	C	SNP	T	106	131	233	100	237	Gly116Glu (gga/gAa)	Rv3042c	serB2	phosphoserine phosphatase SerB
3404376	0	C	SNP	G	139	133	266	100	272	Thr182Thr (acg/acC)	Rv3043c	ctaD	cytochrome C oxidase cytochrome 1
3413785	0	C	SNP	T	126	108	231	99.15	236	Val128Ile (gtc/Atc)	Rv3051c	nrdE	ribonucleoside-diphosphate reductase subunit alpha
3415181	0	C	Del	GAP	84	94	176	75.42	236
3415182	0	A	Del	GAP	84	94	176	76.39	233
3415183	0	C	Del	GAP	84	94	176	77.06	231
3415184	0	C	Del	GAP	84	94	176	77.06	231
3415185	0	T	Del	GAP	84	94	176	78.41	227
3415186	0	A	Del	GAP	84	94	176	80.91	220
3415187	0	G	Del	GAP	84	94	176	80.18	222
3415188	0	G	Del	GAP	84	94	176	80.91	220
3415189	0	G	Del	GAP	84	94	176	82.79	215
3415190	0	G	Del	GAP	84	94	176	83.18	214
3415191	0	G	Del	GAP	84	94	176	83.18	214
3415192	0	T	Del	GAP	84	94	176	85.17	209
3415193	0	G	Del	GAP	84	94	176	85.58	208
3415194	0	G	Del	GAP	84	94	176	85.99	207
3420825	0	A	SNP	G	137	122	257	100	259	Asp445Gly (gac/gGc)	Rv3059	cyp136	cytochrome P450 Cyp136
3425854	0	C	SNP	T	146	127	271	100	273	Pro91Ser (ccg/Tcg)	Rv3062	ligB	DNA ligase
3428897	0	G	SNP	C	108	110	214	99.09	220	Arg552Pro (cgt/cCt)	Rv3063	cstA	carbon starvation protein A
3428917	0	C	SNP	A	113	110	221	100	223	Arg559Ser (cgt/Agt)	Rv3063	cstA	carbon starvation protein A
3429883	0	A	SNP	C	123	100	221	97.38	229	Leu123Arg (ctg/cGg)	Rv3064c	-	integral membrane protein
3437007	0	G	SNP	C	147	119	266	99.63	267	Ala77Pro (gcc/Ccc)	Rv3074	-	hypothetical protein
3440464	0	T	SNP	G	115	126	238	100	241	Arg308Arg (cgt/cgG)	Rv3077	-	hydrolase
3440468	0	G	SNP	C	112	121	231	100	233	Gly310Arg (ggc/Cgc)	Rv3077	-	hydrolase
3450725	0	T	SNP	C	118	127	241	100	245	Val243Val (gtt/gtC)	Rv3084	lipR	acetyl-hydrolase LipR
3453664	0	C	SNP	A	107	105	205	98.15	216	Ser247_ (tcg/tAg)	Rv3087	-	diacyglycerol O-acyltransferase
3454263	0	C	SNP	G	145	134	277	99.64	280	Leu447Val (ctc/Gtc)	Rv3087	-	diacyglycerol O-acyltransferase
3455686	0	G	SNP	C	114	108	218	100	222	Leu449Leu (ctg/ctC)	Rv3088	tgs4	diacyglycerol O-acyltransferase
3456666	0	A	SNP	G	112	104	213	100	216	Ala302Ala (gca/gcG)	Rv3089	fadD13	long chain-fatty-acid--CoA ligase FadD13
3459081	0	G	SNP	C	117	117	233	100	234	Ala291Pro (gca/Cca)	Rv3090	-	hypothetical protein
3462135	0	G	SNP	C	138	127	261	99.62	266	Cys210Trp (tgc/tgG)	Rv3093c	-	oxidoreductase
3466919	0	C	SNP	G	133	118	248	100	251	Gly58Ala (ggc/gCc)	Rv3097c	lipY	triacylglycerol lipase Lip
3467465	0	C	SNP	G	138	108	243	99.19	248	Ala66Ala (gcg/gcC)	Rv3098c	-	hypothetical protein
3473996	1	G	Ins	A	108	136	244	97.6	244
3474123	0	G	SNP	A	113	106	217	97.77	224	Leu39Leu (ctg/ctA)	Rv3106	fprA	NADPH-ferredoxin reductase FprA
3477726	0	G	Del	GAP	123	100	219	95.3	234		Rv3109	moaA1	cyclic pyranopterin monophosphate synthase
3478501	0	G	SNP	C	112	104	214	97.74	221	Gly285Arg (ggc/Cgc)	Rv3109	moaA1	cyclic pyranopterin monophosphate synthase
3480474	0	G	SNP	A	139	134	271	99.64	274	Gly134Glu (gga/gAa)	Rv3113	-	phosphatase
3480789	0	T	SNP	C	145	120	260	100	265	Ser11Pro (tca/Cca)	Rv3114	-	hypothetical protein
3486977	0	A	SNP	G	121	95	214	100	216	Lys157Glu (aaa/Gaa)	Rv3121	cyp141	cytochrome P450 Cyp141
3488122	0	G	SNP	A	122	118	237	99.17	242	Gly12Arg (ggg/Agg)	Rv3122	-	hypothetical protein
3489665	0	C	SNP	T	100	128	226	98.28	232	Pro54Ser (cca/Tca)	Rv3124	moaR1	transcriptional regulator MoaR
3499497	0	G	SNP	C	111	129	240	98.36	244	Ala140Gly (gcc/gGc)	Rv3133c	devR	two component transcriptional regulator DevR
3500243	0	G	SNP	C	143	99	237	100	242	Ala169Ala (gcc/gcG)	Rv3134c	-	universal stress protein
3503895	0	C	SNP	T	107	120	224	100	227	Pro168Leu (ccg/cTg)	Rv3137	-	histidinol-phosphatase
3506650	0	A	SNP	C	124	132	255	98.84	259	Ile430Leu (atc/Ctc)	Rv3139	fadE24	acyl-CoA dehydrogenase FadE24
3509231	0	G	SNP	A	115	114	228	100	229	Arg106Cys (cgc/Tgc)	Rv3142c	-	hypothetical protein
3509300	0	A	Del	GAP	121	121	241	97.58	248		Rv3142c	-	hypothetical protein
3509301	0	G	Del	GAP	121	121	241	100	242		Rv3142c	-	hypothetical protein
3510120	0	T	SNP	G	146	146	290	100	292	Lys400Gln (aag/Cag)	Rv3144c	PPE52	PPE family protein PPE52
3515467	0	C	SNP	T	125	106	230	99.57	232	Pro19Leu (ccg/cTg)	Rv3150	nuoF	NADH-quinone oxidoreductase subunit F
3518167	0	A	SNP	G	110	101	210	100	211	Ile474Met (ata/atG)	Rv3151	nuoG	NADH-quinone oxidoreductase subunit G
3518555	0	A	SNP	G	111	129	237	99.59	241	Thr604Ala (acg/Gcg)	Rv3151	nuoG	NADH-quinone oxidoreductase subunit G
3524395	0	G	SNP	C	116	107	223	98.67	226	Leu88Leu (ctg/ctC)	Rv3157	nuoM	NADH-quinone oxidoreductase subunit M
3528972	0	C	Del	GAP	210	270	481	85.11	564		Rv3159c	PPE53	PPE family protein PPE53
3528973	0	G	Del	GAP	210	270	481	86.02	558		Rv3159c	PPE53	PPE family protein PPE53
3528974	0	C	Del	GAP	209	269	481	86.44	553		Rv3159c	PPE53	PPE family protein PPE53
3530955	0	C	SNP	G	117	123	235	100	240	Val62Leu (gtc/Ctc)	Rv3161c	-	dioxygenase
3531576	0	C	SNP	T	113	121	226	95.9	244	Ala24Thr (gcc/Acc)	Rv3162c	-	integral membrane protein
3539353	0	G	SNP	A	124	131	252	99.22	257	Gln283Gln (cag/caA)	Rv3170	aofH	flavin-containing monoamine oxidase
3544678	0	G	SNP	A	119	98	215	98.64	220	Pro208Leu (cca/cTa)	Rv3176c	mesT	epoxide hydrolase MesT
3556275	0	A	SNP	G	120	100	219	100	220	Leu138Pro (ctg/cCg)	Rv3190c	-	hypothetical protein
3557253	0	C	SNP	T	102	99	198	99.5	202
3562338	0	G	SNP	T	97	109	206	99.52	207	Leu279Met (ctg/Atg)	Rv3193c	-	transmembrane protein
3580637	0	T	Del	GAP	124	120	238	96.83	252
3581414	0	A	SNP	G	108	126	228	100	234	Thr34Ala (aca/Gca)	Rv3204	-	DNA-methyltransferase
3582694	0	C	SNP	T	114	130	240	100	244	Lys339Lys (aag/aaA)	Rv3206c	moeB1	adenylyltransferase/sulfurtransferase
3590686	1	G	Ins	C	108	59	167	98.24	167
3591063	0	T	SNP	C	116	104	218	99.55	221	Lys144Glu (aag/Gag)	Rv3213c	-	SOJ/ParA-like protein
3594344	0	G	SNP	A	103	111	202	94.69	226
3600576	0	C	SNP	T	102	108	206	100	210	Cys242Cys (tgc/tgT)	Rv3224	-	iron-regulated short-chain dehydrogenase/reductase
3604821	0	G	SNP	C	156	159	311	99.37	317	Ala32Ala (gcg/gcC)	Rv3228	-	hypothetical protein
3610391	1	A	Ins	C	125	106	231	98.72	231		Rv3234c	tgs3	diacyglycerol O-acyltransferase
3611287	0	C	Del	GAP	122	105	227	97.01	234
3614982	0	T	SNP	C	121	121	237	99.59	243	Leu874Leu (cta/ctG)	Rv3239c	-	transmembrane transport protein
3621423	0	A	SNP	G	121	128	245	100	249
3622441	0	A	SNP	C	127	117	240	100	244	Val217Val (gtt/gtG)	Rv3243c	-	hypothetical protein
3625065	0	T	SNP	G	108	124	231	100	232	Met517Leu (atg/Ctg)	Rv3245c	mtrB	two component sensory histidine kinase MtrB
3638093	0	G	SNP	A	122	116	237	100	238	Ser206Leu (tcg/tTg)	Rv3257c	pmmA	phosphomannomutase PmmA
3640335	0	T	SNP	C	122	96	216	95.2	229
3645524	0	C	SNP	T	110	114	224	98.68	227	Asp152Asn (gac/Aac)	Rv3264c	manB	D-alpha-D-mannose-1-phosphate guanylyltransferase ManB
3653988	0	G	SNP	A	112	121	233	100	233	Val181Met (gtg/Atg)	Rv3272	-	hypothetical protein
3656206	0	C	SNP	A	106	96	195	99.02	204	Arg524Ser (cgc/Agc)	Rv3273	-	transmembrane carbonic anhydrase
3669961	0	T	SNP	G	101	119	218	96.92	227	Leu13Leu (cta/ctC)	Rv3288c	usfY	hypothetical protein
3670040	0	C	SNP	T	104	131	232	100	235	Ala124Ala (gcg/gcA)	Rv3289c	-	transmembrane protein
3678094	0	C	SNP	T	133	121	252	99.61	255	Ala440Ala (gcc/gcT)	Rv3296	lhr	ATP-dependent helicase
3679764	0	G	SNP	A	142	116	254	99.61	259	Ser997Asn (agc/aAc)	Rv3296	lhr	ATP-dependent helicase
3679879	0	G	SNP	T	121	146	262	97.45	274	Val1035Val (gtg/gtT)	Rv3296	lhr	ATP-dependent helicase
3680023	0	A	SNP	C	147	128	272	97.52	282	Ala1083Ala (gca/gcC)	Rv3296	lhr	ATP-dependent helicase
3681548	0	A	SNP	C	107	117	220	100	224	Arg77Arg (agg/Cgg)	Rv3297	nei	endonuclease VIII
3685510	0	T	SNP	C	125	119	242	99.59	245	Ser152Gly (agt/Ggt)	Rv3299c	atsB	arylsulfatase AtsB
3689523	0	G	SNP	T	104	117	221	100	221	Cys472_ (tgc/tgA)	Rv3303c	lpdA	NAD(P)H quinone reductase LpdA
3690016	0	A	SNP	G	123	116	234	100	239	Leu308Ser (ttg/tCg)	Rv3303c	lpdA	NAD(P)H quinone reductase LpdA
3690810	0	G	SNP	T	88	84	171	98.29	175	Ala43Ala (gcc/gcA)	Rv3303c	lpdA	NAD(P)H quinone reductase LpdA
3693681	0	A	SNP	C	135	107	236	99.59	243	Ala103Ala (gct/gcG)	Rv3306c	amiB1	amidase AmiB
3697585	0	C	SNP	T	140	119	257	99.23	261	Leu130Phe (ctc/Ttc)	Rv3310	sapM	acid phosphatase
3704596	0	G	SNP	C	103	98	201	99.5	202	Val54Leu (gtg/Ctg)	Rv3317	sdhD	succinate dehydrogenase hydrophobic membrane anchor subunit
3711910	0	G	SNP	A	90	59	145	100	149	Trp54_ (tgg/tgA)	Rv3327	-	transposase fusion protein
3712336	0	C	SNP	T	59	67	123	95.45	132	Thr196Thr (acc/acT)	Rv3327	-	transposase fusion protein
3712372	0	A	SNP	G	77	75	149	100	152	Leu208Leu (cta/ctG)	Rv3327	-	transposase fusion protein
3714211	0	G	SNP	T	105	110	214	100	215	Pro41Gln (ccg/cAg)	Rv3328c	sigJ	ECF RNA polymerase sigma factor SigJ
3714639	0	G	SNP	A	100	117	215	98.64	220	Arg83His (cgc/cAc)	Rv3329	-	aminotransferase
3714757	0	A	SNP	C	119	106	224	100	225	Gln122His (caa/caC)	Rv3329	-	aminotransferase
3715775	0	C	SNP	T	138	115	249	99.61	254
3718357	0	C	SNP	T	141	109	248	99.6	251	Pro423Leu (ccg/cTg)	Rv3331	sugI	sugar-transport integral membrane protein SugI
3721806	0	G	SNP	C	120	108	225	100	228	Gly265Gly (ggc/ggG)	Rv3335c	-	integral membrane protein
3729342	0	C	SNP	T	121	137	257	98.1	263	Ala240Val (gcg/gTg)	Rv3342	-	methyltransferase
3729597	0	G	SNP	C	107	109	216	96.86	223	Leu2447Val (ctc/Gtc)	Rv3343c	PPE54	PPE family protein PPE54
3730371	0	C	SNP	T	110	112	220	90.98	244	Gly2189Ser (ggc/Agc)	Rv3343c	PPE54	PPE family protein PPE54
3730466	0	A	SNP	G	120	106	224	86.26	262	Ile2157Thr (atc/aCc)	Rv3343c	PPE54	PPE family protein PPE54
3732624	0	A	SNP	G	125	105	227	86.14	267	Leu1438Leu (ttg/Ctg)	Rv3343c	PPE54	PPE family protein PPE54
3735033	0	G	SNP	A	124	111	232	98.33	239	Pro635Ser (ccc/Tcc)	Rv3343c	PPE54	PPE family protein PPE54
3735802	0	C	SNP	G	128	117	241	98.79	248	Thr378Thr (acg/acC)	Rv3343c	PPE54	PPE family protein PPE54
3736024	0	A	SNP	G	115	106	216	100	221	Gly304Gly (ggt/ggC)	Rv3343c	PPE54	PPE family protein PPE54
3736628	0	T	SNP	G	162	132	290	100	294	Glu103Ala (gag/gCg)	Rv3343c	PPE54	PPE family protein PPE54
3737479	0	G	Del	GAP	46	67	123	91.13	124		Rv3344c	PE_PGRS49	PE-PGRS family protein PE_PGRS49
3737480	0	G	Del	GAP	46	67	123	98.26	115		Rv3344c	PE_PGRS49	PE-PGRS family protein PE_PGRS49
3737481	0	C	Del	GAP	46	67	123	96.58	117		Rv3344c	PE_PGRS49	PE-PGRS family protein PE_PGRS49
3737482	0	G	Del	GAP	46	67	123	97.41	116		Rv3344c	PE_PGRS49	PE-PGRS family protein PE_PGRS49
3737483	0	C	Del	GAP	46	67	123	98.26	115		Rv3344c	PE_PGRS49	PE-PGRS family protein PE_PGRS49
3737484	0	C	Del	GAP	46	67	123	96.58	117		Rv3344c	PE_PGRS49	PE-PGRS family protein PE_PGRS49
3737485	0	G	Del	GAP	46	67	123	96.58	117		Rv3344c	PE_PGRS49	PE-PGRS family protein PE_PGRS49
3737486	0	C	Del	GAP	46	67	123	95.76	118		Rv3344c	PE_PGRS49	PE-PGRS family protein PE_PGRS49
3737487	0	C	Del	GAP	46	67	123	96.58	117		Rv3344c	PE_PGRS49	PE-PGRS family protein PE_PGRS49
3737488	0	G	Del	GAP	46	67	123	98.26	115		Rv3344c	PE_PGRS49	PE-PGRS family protein PE_PGRS49
3737489	0	G	Del	GAP	46	67	123	99.12	114		Rv3344c	PE_PGRS49	PE-PGRS family protein PE_PGRS49
3737490	0	C	Del	GAP	46	67	123	95.76	118		Rv3344c	PE_PGRS49	PE-PGRS family protein PE_PGRS49
3737491	0	G	Del	GAP	46	67	123	94.96	119		Rv3344c	PE_PGRS49	PE-PGRS family protein PE_PGRS49
3737492	0	C	Del	GAP	46	67	123	95.76	118		Rv3344c	PE_PGRS49	PE-PGRS family protein PE_PGRS49
3737493	0	C	Del	GAP	46	67	123	94.96	119		Rv3344c	PE_PGRS49	PE-PGRS family protein PE_PGRS49
3737494	0	G	Del	GAP	46	67	123	94.96	119		Rv3344c	PE_PGRS49	PE-PGRS family protein PE_PGRS49
3737495	0	C	Del	GAP	46	67	123	95.76	118		Rv3344c	PE_PGRS49	PE-PGRS family protein PE_PGRS49
3737496	0	C	Del	GAP	46	67	123	94.96	119		Rv3344c	PE_PGRS49	PE-PGRS family protein PE_PGRS49
3737497	0	G	Del	GAP	46	67	123	94.96	119		Rv3344c	PE_PGRS49	PE-PGRS family protein PE_PGRS49
3737498	0	C	Del	GAP	46	67	123	95.76	118		Rv3344c	PE_PGRS49	PE-PGRS family protein PE_PGRS49
3737499	0	C	Del	GAP	46	67	123	96.58	117		Rv3344c	PE_PGRS49	PE-PGRS family protein PE_PGRS49
3737500	0	A	Del	GAP	46	67	123	95.76	118		Rv3344c	PE_PGRS49	PE-PGRS family protein PE_PGRS49
3737501	0	C	Del	GAP	46	67	123	95.76	118		Rv3344c	PE_PGRS49	PE-PGRS family protein PE_PGRS49
3737502	0	C	Del	GAP	46	66	123	92.56	121		Rv3344c	PE_PGRS49	PE-PGRS family protein PE_PGRS49
3738364	0	G	SNP	A	62	147	194	98.58	212	Arg1471Trp (cgg/Tgg)	Rv3345c	PE_PGRS50	PE-PGRS family protein PE_PGRS50
3738417	0	G	Del	GAP	37	138	176	98.31	178		Rv3345c	PE_PGRS50	PE-PGRS family protein PE_PGRS50
3739497	0	A	Del	GAP	132	136	252	88.45	303		Rv3345c	PE_PGRS50	PE-PGRS family protein PE_PGRS50
3739498	0	C	Del	GAP	132	136	252	85.35	314		Rv3345c	PE_PGRS50	PE-PGRS family protein PE_PGRS50
3739499	0	A	Del	GAP	132	136	252	88.74	302		Rv3345c	PE_PGRS50	PE-PGRS family protein PE_PGRS50
3739500	0	C	Del	GAP	131	136	251	85.58	312		Rv3345c	PE_PGRS50	PE-PGRS family protein PE_PGRS50
3739501	0	C	Del	GAP	131	136	251	89.3	299		Rv3345c	PE_PGRS50	PE-PGRS family protein PE_PGRS50
3739502	0	G	Del	GAP	131	136	251	88.7	301		Rv3345c	PE_PGRS50	PE-PGRS family protein PE_PGRS50
3739503	0	C	Del	GAP	131	136	251	89.6	298		Rv3345c	PE_PGRS50	PE-PGRS family protein PE_PGRS50
3739504	0	C	Del	GAP	131	136	251	97.45	274		Rv3345c	PE_PGRS50	PE-PGRS family protein PE_PGRS50
3739505	0	A	Del	GAP	131	137	252	98.17	273		Rv3345c	PE_PGRS50	PE-PGRS family protein PE_PGRS50
3739779	0	G	Del	GAP	72	73	150	94.16	154		Rv3345c	PE_PGRS50	PE-PGRS family protein PE_PGRS50
3739780	0	C	Del	GAP	72	73	150	94.77	153		Rv3345c	PE_PGRS50	PE-PGRS family protein PE_PGRS50
3739781	0	G	Del	GAP	72	73	150	94.77	153		Rv3345c	PE_PGRS50	PE-PGRS family protein PE_PGRS50
3739782	0	T	Del	GAP	72	73	150	95.39	152		Rv3345c	PE_PGRS50	PE-PGRS family protein PE_PGRS50
3739783	0	C	Del	GAP	72	73	150	95.39	152		Rv3345c	PE_PGRS50	PE-PGRS family protein PE_PGRS50
3739784	0	A	Del	GAP	72	73	150	96.03	151		Rv3345c	PE_PGRS50	PE-PGRS family protein PE_PGRS50
3739785	0	C	Del	GAP	72	73	150	95.39	152		Rv3345c	PE_PGRS50	PE-PGRS family protein PE_PGRS50
3739786	0	C	Del	GAP	72	73	150	94.77	153		Rv3345c	PE_PGRS50	PE-PGRS family protein PE_PGRS50
3739787	0	G	Del	GAP	72	73	150	94.77	153		Rv3345c	PE_PGRS50	PE-PGRS family protein PE_PGRS50
3739788	0	C	Del	GAP	72	73	150	94.77	153		Rv3345c	PE_PGRS50	PE-PGRS family protein PE_PGRS50
3739789	0	C	Del	GAP	72	73	150	95.39	152		Rv3345c	PE_PGRS50	PE-PGRS family protein PE_PGRS50
3739790	0	G	Del	GAP	72	73	150	94.77	153		Rv3345c	PE_PGRS50	PE-PGRS family protein PE_PGRS50
3739791	0	T	Del	GAP	72	73	150	97.32	149		Rv3345c	PE_PGRS50	PE-PGRS family protein PE_PGRS50
3739792	0	T	Del	GAP	72	73	150	97.97	148		Rv3345c	PE_PGRS50	PE-PGRS family protein PE_PGRS50
3739793	0	G	Del	GAP	72	73	151	97.32	149		Rv3345c	PE_PGRS50	PE-PGRS family protein PE_PGRS50
3739794	0	A	Del	GAP	72	73	151	97.32	149		Rv3345c	PE_PGRS50	PE-PGRS family protein PE_PGRS50
3739795	0	G	Del	GAP	72	73	151	96.67	150		Rv3345c	PE_PGRS50	PE-PGRS family protein PE_PGRS50
3739796	0	G	Del	GAP	72	73	151	95.39	152		Rv3345c	PE_PGRS50	PE-PGRS family protein PE_PGRS50
3739797	0	C	Del	GAP	72	73	151	96.67	150		Rv3345c	PE_PGRS50	PE-PGRS family protein PE_PGRS50
3739798	0	C	Del	GAP	72	72	151	96	150		Rv3345c	PE_PGRS50	PE-PGRS family protein PE_PGRS50
3739799	0	G	Del	GAP	72	72	151	94.74	152		Rv3345c	PE_PGRS50	PE-PGRS family protein PE_PGRS50
3739800	0	G	Del	GAP	72	72	151	97.3	148		Rv3345c	PE_PGRS50	PE-PGRS family protein PE_PGRS50
3739801	0	A	Del	GAP	72	72	152	96	150		Rv3345c	PE_PGRS50	PE-PGRS family protein PE_PGRS50
3740181	0	T	SNP	C	158	169	317	97.9	334	Asn865Ser (aat/aGt)	Rv3345c	PE_PGRS50	PE-PGRS family protein PE_PGRS50
3741240	0	C	SNP	T	134	128	256	98.87	265	Gly512Asp (ggt/gAt)	Rv3345c	PE_PGRS50	PE-PGRS family protein PE_PGRS50
3746409	0	A	SNP	G	109	145	250	100	254	Leu2259Pro (ctg/cCg)	Rv3347c	PPE55	PPE family protein PPE55
3749653	0	G	SNP	A	101	113	209	99.07	216	Gln1178_ (caa/Taa)	Rv3347c	PPE55	PPE family protein PPE55
3750177	0	A	SNP	T	102	92	193	97.98	198	Phe1003Tyr (ttc/tAc)	Rv3347c	PPE55	PPE family protein PPE55
3750178	0	A	SNP	C	101	93	192	97.49	199	Phe1003Val (ttc/Gtc)	Rv3347c	PPE55	PPE family protein PPE55
3750185	0	C	SNP	G	99	93	191	96.48	199	Ser1000Ser (tcg/tcC)	Rv3347c	PPE55	PPE family protein PPE55
3750187	0	A	SNP	T	97	92	188	96.43	196	Ser1000Thr (tcg/Acg)	Rv3347c	PPE55	PPE family protein PPE55
3750188	0	C	SNP	G	103	92	193	97.5	200	Met999Ile (atg/atC)	Rv3347c	PPE55	PPE family protein PPE55
3750193	0	G	SNP	A	106	95	199	99.01	203	Leu998Phe (ctc/Ttc)	Rv3347c	PPE55	PPE family protein PPE55
3750205	0	C	SNP	T	126	112	235	99.58	239	Asp994Asn (gac/Aac)	Rv3347c	PPE55	PPE family protein PPE55
3750209	0	A	SNP	G	125	112	233	99.58	238	Asn992Asn (aat/aaC)	Rv3347c	PPE55	PPE family protein PPE55
3750210	0	T	SNP	G	123	112	235	99.16	237	Asn992Thr (aat/aCt)	Rv3347c	PPE55	PPE family protein PPE55
[truncated: 360 more rows]
