# Supplementary material for: Novel Mutations in Putative Nicotinic Acid Phosphoribosyltransferases of Mycobacterium tuberculosis and Their Effect on Protein Thermodynamic Properties
Source: Polymers (Basel). 2022 Apr 18;14(8):1623. doi: 10.3390/polym14081623 (PMC9031469; doi:10.3390/polym14081623)
Supplement: Supplementary file 1 [file polymers-14-01623-s001.zip › Supplementary files S1/787.xlsx]

## Sheet: 787
#Pos	Insindex	Ref	Type	Allel	CovFor	CovRev	Qual20	Freq	Cov	Subst	Gene	GeneName	Product	ResistanceSNP	PhyloSNP	InterestingRegion
1849	0	C	SNP	A	100	86	181	98.94	188
1977	0	A	SNP	G	126	90	207	99.54	217
3446	0	C	SNP	T	94	104	196	100	198	Ala56Val (gcc/gTc)	Rv0003	recF	DNA replication/repair protein RecF
4013	0	T	SNP	C	112	96	208	100	208	Ile245Thr (atc/aCc)	Rv0003	recF	DNA replication/repair protein RecF
7362	0	G	SNP	C	115	95	207	100	210	Glu21Gln (gag/Cag)	Rv0006	gyrA	DNA gyrase subunit A			fluoroquinolones (FQ)
7582	0	A	SNP	G	84	105	187	92.65	204	Asp94Gly (gac/gGc)	Rv0006	gyrA	DNA gyrase subunit A	fluoroquinolones (FQ)		fluoroquinolones (FQ)
7585	0	G	SNP	C	97	107	203	100	204	Ser95Thr (agc/aCc)	Rv0006	gyrA	DNA gyrase subunit A		phylo (not H37Rv)	fluoroquinolones (FQ)
9304	0	G	SNP	A	108	109	208	100	217	Gly668Asp (ggc/gAc)	Rv0006	gyrA	DNA gyrase subunit A			fluoroquinolones (FQ)
11637	0	C	SNP	T	101	119	218	99.55	221
11879	0	A	SNP	G	137	108	244	99.59	246	Ser145Pro (tcc/Ccc)	Rv0008c	-	cell wall synthesis protein CwsA
12204	0	G	SNP	A	105	158	261	98.87	266	Leu36Leu (ctc/ctT)	Rv0008c	-	cell wall synthesis protein CwsA
14785	0	T	SNP	C	106	91	196	100	197	Cys233Arg (tgc/Cgc)	Rv0012	-	membrane protein
15117	0	C	SNP	G	109	123	230	100	232	Ile68Met (atc/atG)	Rv0013	trpG	anthranilate synthase component II
21795	0	G	SNP	A	117	126	236	100	243	Pro463Ser (ccg/Tcg)	Rv0018c	pstP	phosphoserine/threonine phosphatase PstP
24007	0	G	SNP	T	107	92	199	100	199	Arg480Arg (cgg/Agg)	Rv0020c	fhaA	FHA domain-containing protein FhaA
24705	0	T	Del	GAP	72	88	159	75.83	211		Rv0020c	fhaA	FHA domain-containing protein FhaA
24706	0	G	Del	GAP	72	88	159	75.47	212		Rv0020c	fhaA	FHA domain-containing protein FhaA
24707	0	C	Del	GAP	72	88	159	76.19	210		Rv0020c	fhaA	FHA domain-containing protein FhaA
24708	0	T	Del	GAP	72	88	159	76.56	209		Rv0020c	fhaA	FHA domain-containing protein FhaA
24709	0	C	Del	GAP	72	88	159	76.56	209		Rv0020c	fhaA	FHA domain-containing protein FhaA
24710	0	G	Del	GAP	72	88	159	77.29	207		Rv0020c	fhaA	FHA domain-containing protein FhaA
24711	0	G	Del	GAP	72	88	159	78.43	204		Rv0020c	fhaA	FHA domain-containing protein FhaA
24712	0	G	Del	GAP	72	88	159	78.82	203		Rv0020c	fhaA	FHA domain-containing protein FhaA
24713	0	G	Del	GAP	72	88	159	79.21	202		Rv0020c	fhaA	FHA domain-containing protein FhaA
24714	0	T	Del	GAP	72	88	159	78.82	203		Rv0020c	fhaA	FHA domain-containing protein FhaA
24715	0	A	Del	GAP	72	88	159	80	200		Rv0020c	fhaA	FHA domain-containing protein FhaA
24716	0	A	Del	GAP	72	88	159	81.22	197		Rv0020c	fhaA	FHA domain-containing protein FhaA
25542	0	G	SNP	C	96	129	223	100	225
26748	0	C	Del	GAP	110	98	206	97.2	214		Rv0021c	-	hypothetical protein
26957	0	C	SNP	G	114	100	207	100	214
26959	0	C	SNP	G	109	94	202	99.51	204
27487	0	G	SNP	A	114	106	217	99.55	221
33372	0	T	SNP	C	128	90	217	99.54	219	Leu50Ser (ttg/tCg)	Rv0030	-	hypothetical protein
34044	0	T	SNP	C	109	101	208	100	210
34569	0	C	Del	GAP	81	85	161	97.65	170		Rv0032	bioF2	8-amino-7-oxononanoate synthase
37031	0	C	SNP	G	87	101	186	100	188	Ala55Ala (gcc/gcG)	Rv0034	-	hypothetical protein
42281	0	C	SNP	A	149	172	318	99.69	322	Cys24Phe (tgc/tTc)	Rv0039c	-	transmembrane protein
42967	0	G	SNP	C	118	109	225	100	227	Pro133Pro (ccc/ccG)	Rv0040c	mtc28	hypothetical protein
49360	0	C	SNP	T	117	108	222	100	225	Val194Ile (gtc/Atc)	Rv0045c	-	hydrolase
49691	0	C	Del	GAP	115	117	227	99.57	233		Rv0045c	-	hydrolase
49692	0	C	Del	GAP	115	117	227	100	232		Rv0045c	-	hydrolase
49849	0	C	SNP	G	112	95	206	99.04	209	Glu31Gln (gaa/Caa)	Rv0045c	-	hydrolase
50557	0	T	SNP	C	99	108	206	100	207	Arg190Gly (agg/Ggg)	Rv0046c	ino1	inositol-3-phosphate synthase
51949	0	A	SNP	G	102	91	191	100	193	Val250Ala (gtc/gCc)	Rv0048c	-	membrane protein
53422	0	G	SNP	A	168	145	306	99.68	314
54394	0	A	SNP	G	107	96	201	100	203	Ala244Ala (gca/gcG)	Rv0050	ponA1	bifunctional penicillin-insensitive transglycosylase/penicillin-sensitive transpeptidase
54842	0	G	SNP	T	110	111	202	100	221	Ala394Ser (gcg/Tcg)	Rv0050	ponA1	bifunctional penicillin-insensitive transglycosylase/penicillin-sensitive transpeptidase
55543	1	G	Ins	C	107	104	211	95.05	211		Rv0050	ponA1	bifunctional penicillin-insensitive transglycosylase/penicillin-sensitive transpeptidase
55543	2	G	Ins	C	107	104	211	95.05	211		Rv0050	ponA1	bifunctional penicillin-insensitive transglycosylase/penicillin-sensitive transpeptidase
55543	3	G	Ins	G	107	104	211	95.05	211		Rv0050	ponA1	bifunctional penicillin-insensitive transglycosylase/penicillin-sensitive transpeptidase
55543	4	G	Ins	C	107	104	211	95.05	211		Rv0050	ponA1	bifunctional penicillin-insensitive transglycosylase/penicillin-sensitive transpeptidase
55543	5	G	Ins	C	106	104	210	94.59	211		Rv0050	ponA1	bifunctional penicillin-insensitive transglycosylase/penicillin-sensitive transpeptidase
55543	6	G	Ins	T	107	104	211	95.05	211		Rv0050	ponA1	bifunctional penicillin-insensitive transglycosylase/penicillin-sensitive transpeptidase
55553	0	C	SNP	T	103	101	199	98.08	208	Pro631Ser (ccg/Tcg)	Rv0050	ponA1	bifunctional penicillin-insensitive transglycosylase/penicillin-sensitive transpeptidase
56001	0	G	SNP	A	105	107	212	99.53	213	Gln102Gln (cag/caA)	Rv0051	-	transmembrane protein
60669	0	G	SNP	A	107	91	194	99.5	199	Gly92Arg (ggg/Agg)	Rv0058	dnaB	replicative DNA helicase
62049	0	A	SNP	G	104	96	195	100	200	Arg552Gly (agg/Ggg)	Rv0058	dnaB	replicative DNA helicase
65083	0	G	SNP	A	116	124	231	100	240	Pro90Ser (ccc/Tcc)	Rv0061c	-	hypothetical protein
66632	0	C	SNP	T	145	113	246	100	258	Pro361Ser (cct/Tct)	Rv0062	celA1	cellulase CelA
67012	0	C	SNP	T	120	151	268	98.91	274	Thr30Thr (acc/acT)	Rv0063	-	oxidoreductase
69984	0	C	SNP	A	105	85	189	100	190	Ala455Ala (gcc/gcA)	Rv0064	-	transmembrane protein
69989	0	G	SNP	A	108	89	192	100	197	Gly457Asp (ggt/gAt)	Rv0064	-	transmembrane protein
70267	0	G	SNP	T	118	122	240	100	240	Val550Phe (gtc/Ttc)	Rv0064	-	transmembrane protein
70816	0	A	SNP	G	106	129	230	100	235	Asn733Asp (aac/Gac)	Rv0064	-	transmembrane protein
71336	0	G	SNP	C	142	121	255	100	263	Arg906Pro (cgc/cCc)	Rv0064	-	transmembrane protein
72549	0	C	SNP	T	119	127	245	100	246	Gly655Ser (ggt/Agt)	Rv0066c	icd2	isocitrate dehydrogenase
75233	0	C	SNP	A	99	107	200	99.52	207
75940	0	G	SNP	C	121	109	229	100	230	Val214Leu (gtg/Ctg)	Rv0068	-	oxidoreductase
79726	0	C	SNP	T	107	107	211	99.53	215	Arg81Trp (cgg/Tgg)	Rv0071	-	maturase
80616	0	C	SNP	G	100	104	202	100	204
92199	0	T	SNP	G	176	129	298	99.67	306	Thr600Thr (act/acG)	Rv0083	-	oxidoreductase
103552	0	G	SNP	T	105	136	241	100	241	Arg38Ser (cgt/Agt)	Rv0093c	-	membrane protein
103930	0	G	SNP	C	95	108	194	83.88	242	Ala245Gly (gcc/gGc)	Rv0094c	-	hypothetical protein
104712	0	C	SNP	T	112	101	212	87.65	243
104824	0	C	SNP	A	126	117	239	100	243	Ser131Ile (agc/aTc)	Rv0095c	-	hypothetical protein
105736	0	T	SNP	C	128	103	229	100	231	Val138Ala (gtc/gCc)	Rv0096	PPE1	PPE family protein PPE1
106337	0	C	SNP	T	117	129	241	100	246	Gly338Gly (ggc/ggT)	Rv0096	PPE1	PPE family protein PPE1
113633	0	G	SNP	A	94	111	203	99.51	206	Pro1211Pro (ccg/ccA)	Rv0101	nrp	peptide synthetase Nrp
115703	0	A	SNP	C	116	106	220	100	222	Val1901Val (gta/gtC)	Rv0101	nrp	peptide synthetase Nrp
116000	0	T	SNP	G	115	120	232	99.58	236	Val2000Val (gtt/gtG)	Rv0101	nrp	peptide synthetase Nrp
117389	0	C	SNP	T	103	112	209	100	215	Thr2463Thr (acc/acT)	Rv0101	nrp	peptide synthetase Nrp
122109	0	A	SNP	G	97	96	188	98.97	195	Leu22Ser (ttg/tCg)	Rv0103c	ctpB	cation-transporter P-type ATPase B
123198	0	T	SNP	C	100	108	206	100	208	Pro294Pro (cct/ccC)	Rv0104	-	hypothetical protein
123520	0	T	SNP	C	102	108	205	100	210	Tyr402His (tat/Cat)	Rv0104	-	hypothetical protein
123745	0	G	SNP	A	117	102	217	99.55	220	Gly477Arg (ggg/Agg)	Rv0104	-	hypothetical protein
125830	1	G	Ins	A	100	101	201	96.63	201		Rv0107c	ctpI	cation-transporter ATPase I
129057	0	G	SNP	A	133	107	236	99.59	241	Gly495Gly (ggc/ggT)	Rv0107c	ctpI	cation-transporter ATPase I
129576	0	A	SNP	C	134	149	281	100	283	Ala322Ala (gct/gcG)	Rv0107c	ctpI	cation-transporter ATPase I
131174	1	T	Ins	G	105	71	176	98.32	176
132417	0	C	SNP	G	172	165	330	100	337	Arg346Gly (cgc/Ggc)	Rv0109	PE_PGRS1	PE-PGRS family protein PE_PGRS1
133839	0	C	SNP	T	114	105	217	100	219
143207	0	T	SNP	C	113	120	231	100	233	Ser224Gly (agc/Ggc)	Rv0118c	oxcA	oxalyl-CoA decarboxylase OxcA
143362	0	G	SNP	A	119	113	228	97.89	237	Pro172Leu (ccc/cTc)	Rv0118c	oxcA	oxalyl-CoA decarboxylase OxcA
144865	0	C	SNP	T	120	129	243	100	249	Leu273Leu (ctg/Ttg)	Rv0119	fadD7	fatty-acid--CoA ligase FadD7
146087	0	T	SNP	C	112	106	215	100	218	Asn562Ser (aat/aGt)	Rv0120c	fusA2	elongation factor G
146236	0	C	SNP	T	109	120	226	98.71	232	Ala512Ala (gcg/gcA)	Rv0120c	fusA2	elongation factor G
154283	0	T	SNP	C	114	110	224	100	224	Ser18Pro (tcg/Ccg)	Rv0127	mak	maltokinase
157129	0	C	SNP	T	108	121	224	100	229	Gly158Ser (ggc/Agc)	Rv0129c	fbpC	diacylglycerol acyltransferase/mycolyltransferase Ag85C		phylo (Delhi/CAS)
157936	0	G	SNP	C	118	102	220	100	220	Glu30Asp (gag/gaC)	Rv0130	htdZ	3-hydroxyl-thioester dehydratase
158427	0	C	SNP	T	90	111	196	100	201	Arg411His (cgc/cAc)	Rv0131c	fadE1	acyl-CoA dehydrogenase FadE1
165731	0	C	SNP	G	82	92	170	100	174	Leu137Val (ctg/Gtg)	Rv0138	-	hypothetical protein
170671	0	G	SNP	A	109	95	202	100	204	Ala130Thr (gcc/Acc)	Rv0144	-	transcriptional regulator
172492	0	C	SNP	G	118	115	232	99.57	234	Tyr94_ (tac/taG)	Rv0146	-	S-adenosylmethionine-dependentmethyltransferase
176535	0	G	Del	GAP	110	92	202	94.39	214		Rv0149	-	quinone oxidoreductase
177058	0	T	Del	GAP	83	89	167	100	172
177059	0	T	Del	GAP	83	89	167	100	172
177060	0	C	Del	GAP	83	89	167	100	172
177061	0	G	Del	GAP	83	89	167	100	172
177062	0	C	Del	GAP	83	89	167	99.42	173
177063	0	G	Del	GAP	83	89	167	99.42	173
177064	0	G	Del	GAP	83	88	167	99.42	172
177857	0	G	SNP	A	95	94	185	100	189	Leu485Leu (ctg/Ttg)	Rv0151c	PE1	PE family protein PE1
178205	0	C	SNP	G	93	94	185	100	187	Gly369Arg (ggc/Cgc)	Rv0151c	PE1	PE family protein PE1
178453	0	C	SNP	G	92	80	172	99.42	173	Gly286Ala (ggg/gCg)	Rv0151c	PE1	PE family protein PE1
178670	0	G	SNP	C	117	100	216	99.54	218	Pro214Ala (ccc/Gcc)	Rv0151c	PE1	PE family protein PE1
181090	0	C	SNP	T	134	113	239	99.6	248
188317	0	A	SNP	G	105	89	191	100	194	Ser175Pro (tcc/Ccc)	Rv0159c	PE3	PE family protein PE3
188800	0	T	SNP	C	95	103	196	100	198	Thr14Ala (acg/Gcg)	Rv0159c	PE3	PE family protein PE3
189850	0	A	SNP	G	106	103	208	100	209	Phe197Ser (ttc/tCc)	Rv0160c	PE4	PE family protein PE4
194305	1	C	Ins	G	96	117	213	97.26	213		Rv0165c	mce1R	transcriptional regulator Mce1R
194305	2	C	Ins	G	96	117	213	97.26	213		Rv0165c	mce1R	transcriptional regulator Mce1R
194681	0	G	SNP	C	100	111	208	100	211	Leu45Leu (ctc/ctG)	Rv0165c	mce1R	transcriptional regulator Mce1R
196642	0	C	SNP	T	104	111	209	100	215	Asn550Asn (aac/aaT)	Rv0166	fadD5	fatty-acid--CoA ligase FadD5
198401	0	G	SNP	T	89	95	176	99.46	185	Gly248Cys (ggc/Tgc)	Rv0168	yrbE1B	membrane protein
199470	0	T	SNP	G	106	77	183	100	183	Ser313Ala (tcc/Gcc)	Rv0169	mce1A	Mce family protein Mce1A
201949	0	G	SNP	A	147	127	273	100	274	Gly340Arg (ggg/Agg)	Rv0171	mce1C	Mce family protein Mce1C
206339	0	T	SNP	C	118	106	221	99.56	225	Leu370Pro (ctg/cCg)	Rv0174	mce1F	Mce family protein Mce1F
206481	0	C	SNP	G	146	76	218	96.94	229	Pro417Pro (ccc/ccG)	Rv0174	mce1F	Mce family protein Mce1F
206484	0	G	SNP	T	142	96	232	96.75	246	Gly418Gly (ggg/ggT)	Rv0174	mce1F	Mce family protein Mce1F
207079	0	G	SNP	C	104	92	191	99.49	197	Arg89Pro (cgc/cCc)	Rv0175	-	Mce associated membrane protein
210624	0	C	SNP	T	110	86	194	100	196	Leu63Leu (ctg/ctA)	Rv0179c	lprO	lipoprotein LprO
217201	0	T	SNP	C	125	102	225	99.13	229	Asn311Asn (aat/aaC)	Rv0186	bglS	beta-glucosidase BglS
218300	0	C	SNP	T	89	80	167	99.41	170	Leu678Leu (ctg/Ttg)	Rv0186	bglS	beta-glucosidase BglS
218599	0	T	SNP	C	120	96	215	99.54	217
223942	0	T	SNP	C	139	172	310	100	311	Ser127Pro (tcg/Ccg)	Rv0192	-	hypothetical protein
224338	0	C	SNP	T	103	130	229	99.57	234	Pro259Ser (ccg/Tcg)	Rv0192	-	hypothetical protein
225323	0	T	SNP	C	113	113	221	99.56	227	Lys417Glu (aag/Gag)	Rv0193c	-	hypothetical protein
227098	0	T	SNP	C	95	115	209	100	210	Met74Thr (atg/aCg)	Rv0194	-	multidrug ABC transporter ATPase/permease
230576	1	G	Ins	T	82	89	171	96.61	172
230921	0	C	Del	GAP	79	108	179	95.41	196		Rv0195	-	two component transcriptional regulator
231114	0	C	SNP	G	113	102	212	99.08	217	Ala72Ala (gcc/gcG)	Rv0195	-	two component transcriptional regulator
234477	0	T	SNP	G	66	70	134	100	136	Tyr749_ (tat/taG)	Rv0197	-	oxidoreductase
234496	1	C	Ins	G	66	55	121	97.58	121		Rv0197	-	oxidoreductase
234496	2	C	Ins	T	65	54	119	95.97	120		Rv0197	-	oxidoreductase
243924	0	G	Del	GAP	124	103	222	97.01	234		Rv0205	-	transmembrane protein
249522	0	T	SNP	C	129	144	269	99.64	274	Val162Ala (gtg/gCg)	Rv0209	-	hypothetical protein
251575	0	G	SNP	A	96	133	227	100	229	Ala486Thr (gcg/Acg)	Rv0210	-	hypothetical protein
255373	0	T	SNP	C	106	90	194	99.49	197	Asp193Gly (gac/gGc)	Rv0213c	-	methyltransferase
257071	0	C	SNP	T	99	100	199	100	199	Tyr336Tyr (tac/taT)	Rv0214	fadD4	fatty-acid--CoA ligase FadD4
261869	0	T	SNP	C	179	171	344	99.72	351	Cys316Arg (tgt/Cgt)	Rv0218	-	transmembrane protein
262268	0	A	SNP	T	128	139	260	100	267	Ala5Ala (gca/gcT)	Rv0219	-	transmembrane protein
264992	0	T	SNP	C	121	109	224	100	230	Leu309Pro (ctg/cCg)	Rv0221	-	diacyglycerol O-acyltransferase
265554	0	A	SNP	C	99	99	196	99.5	199	Val16Val (gta/gtC)	Rv0222	echA1	enoyl-CoA hydratase EchA1
266405	0	C	SNP	T	102	117	215	100	219	Gly454Ser (ggc/Agc)	Rv0223c	-	aldehyde dehydrogenase
274463	0	C	SNP	A	111	141	249	100	252	Arg86Leu (cgt/cTt)	Rv0229c	-	hypothetical protein
276539	0	G	SNP	C	118	135	252	100	253	Gly161Ala (ggc/gCc)	Rv0231	fadE4	acyl-CoA dehydrogenase FadE4
278681	0	C	SNP	G	113	103	215	100	216	His33Asp (cat/Gat)	Rv0233	nrdB	ribonucleoside-diphosphate reductase subunit beta NrdB
283503	0	G	SNP	A	148	144	286	100	292	His1117Tyr (cac/Tac)	Rv0236c	aftD	alpha-(1->3)-arabinofuranosyltransferase
283614	0	T	SNP	C	143	162	298	100	305	Ser1080Gly (agc/Ggc)	Rv0236c	aftD	alpha-(1->3)-arabinofuranosyltransferase
285772	0	A	SNP	C	165	160	320	100	325	Pro360Pro (cct/ccG)	Rv0236c	aftD	alpha-(1->3)-arabinofuranosyltransferase
285871	0	A	SNP	G	170	148	312	100	318	Val327Val (gtt/gtC)	Rv0236c	aftD	alpha-(1->3)-arabinofuranosyltransferase
287142	0	C	Del	GAP	107	124	226	97.88	236
289239	0	G	SNP	A	97	82	176	100	179	Asp46Asn (gat/Aat)	Rv0239	vapB24	antitoxin VapB24
289253	0	C	SNP	T	100	87	180	100	187	Asp50Asp (gac/gaT)	Rv0239	vapB24	antitoxin VapB24
293628	1	A	Ins	C	99	90	189	93.1	189
301341	0	C	SNP	A	111	102	210	99.53	214	Pro105Pro (ccg/ccT)	Rv0249c	-	succinate dehydrogenase membrane anchor subunit
304923	0	A	SNP	G	104	100	203	100	204	Lys686Lys (aaa/aaG)	Rv0252	nirB	nitrite reductase large subunit NirB
308661	0	A	SNP	G	114	97	209	100	211	Leu296Pro (ctg/cCg)	Rv0256c	PPE2	PPE family protein PPE2
310973	0	G	SNP	A	118	105	219	100	223	Ala182Val (gcg/gTg)	Rv0259c	-	hypothetical protein
311613	0	G	SNP	T	122	102	221	100	224	Val349Val (gtc/gtA)	Rv0260c	-	transcriptional regulator
324812	0	C	SNP	T	124	98	218	99.55	223	Asp82Asp (gac/gaT)	Rv0270	fadD2	fatty-acid--CoA ligase FadD2
325505	0	T	SNP	C	84	103	186	99.47	188	Val313Val (gtt/gtC)	Rv0270	fadD2	fatty-acid--CoA ligase FadD2
328569	0	G	SNP	C	103	103	203	100	206
333892	0	G	SNP	C	130	126	245	99.22	258	Arg807Gly (cgc/Ggc)	Rv0278c	-	PE-PGRS family protein PE_PGRS3
334482	0	C	SNP	G	142	133	266	98.57	279	Gly610Ala (ggg/gCg)	Rv0278c	-	PE-PGRS family protein PE_PGRS3
335823	0	C	Del	GAP	78	16	88	75.2	125		Rv0278c	-	PE-PGRS family protein PE_PGRS3
335825	0	G	Del	GAP	78	16	88	75.81	124		Rv0278c	-	PE-PGRS family protein PE_PGRS3
335826	0	T	Del	GAP	78	16	88	76.42	123		Rv0278c	-	PE-PGRS family protein PE_PGRS3
335827	0	T	Del	GAP	78	16	88	78.99	119		Rv0278c	-	PE-PGRS family protein PE_PGRS3
335828	0	G	Del	GAP	78	16	88	77.69	121		Rv0278c	-	PE-PGRS family protein PE_PGRS3
336683	0	G	SNP	T	9	24	31	89.19	37	Val797Val (gtc/gtA)	Rv0279c	PE_PGRS4	PE-PGRS family protein PE_PGRS4
336684	0	A	SNP	G	10	24	32	89.47	38	Val797Ala (gtc/gCc)	Rv0279c	PE_PGRS4	PE-PGRS family protein PE_PGRS4
336688	0	A	Del	GAP	10	27	37	97.37	38		Rv0279c	PE_PGRS4	PE-PGRS family protein PE_PGRS4
336689	0	G	Del	GAP	10	27	37	97.37	38		Rv0279c	PE_PGRS4	PE-PGRS family protein PE_PGRS4
336690	0	C	Del	GAP	10	27	37	97.37	38		Rv0279c	PE_PGRS4	PE-PGRS family protein PE_PGRS4
336691	0	T	Del	GAP	10	25	35	92.11	38		Rv0279c	PE_PGRS4	PE-PGRS family protein PE_PGRS4
336692	0	C	Del	GAP	10	25	35	92.11	38		Rv0279c	PE_PGRS4	PE-PGRS family protein PE_PGRS4
336693	0	G	Del	GAP	10	25	35	92.11	38		Rv0279c	PE_PGRS4	PE-PGRS family protein PE_PGRS4
336694	0	A	Del	GAP	10	25	35	92.11	38		Rv0279c	PE_PGRS4	PE-PGRS family protein PE_PGRS4
336695	0	A	Del	GAP	10	25	35	92.11	38		Rv0279c	PE_PGRS4	PE-PGRS family protein PE_PGRS4
336696	0	T	Del	GAP	10	25	35	92.11	38		Rv0279c	PE_PGRS4	PE-PGRS family protein PE_PGRS4
336697	0	T	Del	GAP	10	24	34	89.47	38		Rv0279c	PE_PGRS4	PE-PGRS family protein PE_PGRS4
336699	1	C	Ins	G	10	23	33	89.19	33		Rv0279c	PE_PGRS4	PE-PGRS family protein PE_PGRS4
336699	2	C	Ins	G	10	23	33	89.19	33		Rv0279c	PE_PGRS4	PE-PGRS family protein PE_PGRS4
336707	0	G	Del	GAP	9	22	33	88.57	35		Rv0279c	PE_PGRS4	PE-PGRS family protein PE_PGRS4
336708	0	T	Del	GAP	9	23	34	91.43	35		Rv0279c	PE_PGRS4	PE-PGRS family protein PE_PGRS4
336709	0	C	Del	GAP	9	22	33	81.58	38		Rv0279c	PE_PGRS4	PE-PGRS family protein PE_PGRS4
336710	0	A	Del	GAP	9	22	33	79.49	39		Rv0279c	PE_PGRS4	PE-PGRS family protein PE_PGRS4
336868	0	C	Del	GAP	39	74	111	76.87	147		Rv0279c	PE_PGRS4	PE-PGRS family protein PE_PGRS4
336869	0	G	Del	GAP	39	74	111	76.35	148		Rv0279c	PE_PGRS4	PE-PGRS family protein PE_PGRS4
336870	0	C	Del	GAP	39	74	111	79.02	143		Rv0279c	PE_PGRS4	PE-PGRS family protein PE_PGRS4
336871	0	C	Del	GAP	39	74	111	77.93	145		Rv0279c	PE_PGRS4	PE-PGRS family protein PE_PGRS4
336872	0	G	Del	GAP	39	74	111	77.93	145		Rv0279c	PE_PGRS4	PE-PGRS family protein PE_PGRS4
336873	0	A	Del	GAP	39	74	111	79.58	142		Rv0279c	PE_PGRS4	PE-PGRS family protein PE_PGRS4
336874	0	C	Del	GAP	39	74	111	81.29	139		Rv0279c	PE_PGRS4	PE-PGRS family protein PE_PGRS4
336875	0	C	Del	GAP	39	74	111	95.76	118		Rv0279c	PE_PGRS4	PE-PGRS family protein PE_PGRS4
336876	0	C	Del	GAP	39	74	111	83.09	136		Rv0279c	PE_PGRS4	PE-PGRS family protein PE_PGRS4
336877	0	C	Del	GAP	39	74	111	79.58	142		Rv0279c	PE_PGRS4	PE-PGRS family protein PE_PGRS4
336878	0	G	Del	GAP	39	74	111	79.02	143		Rv0279c	PE_PGRS4	PE-PGRS family protein PE_PGRS4
336879	0	C	Del	GAP	39	74	111	80.14	141		Rv0279c	PE_PGRS4	PE-PGRS family protein PE_PGRS4
336880	0	C	Del	GAP	39	74	111	77.4	146		Rv0279c	PE_PGRS4	PE-PGRS family protein PE_PGRS4
336881	0	G	Del	GAP	39	74	111	79.02	143		Rv0279c	PE_PGRS4	PE-PGRS family protein PE_PGRS4
336882	0	G	Del	GAP	39	74	111	81.29	139		Rv0279c	PE_PGRS4	PE-PGRS family protein PE_PGRS4
337820	0	G	SNP	A	22	120	139	97.93	145	Gly418Gly (ggc/ggT)	Rv0279c	PE_PGRS4	PE-PGRS family protein PE_PGRS4
337959	0	A	SNP	C	48	5	53	100	53	Ile372Ser (atc/aGc)	Rv0279c	PE_PGRS4	PE-PGRS family protein PE_PGRS4
338020	0	A	SNP	C	84	16	96	100	100	Cys352Gly (tgc/Ggc)	Rv0279c	PE_PGRS4	PE-PGRS family protein PE_PGRS4
338100	0	T	SNP	C	108	44	149	100	152	Asn325Ser (aac/aGc)	Rv0279c	PE_PGRS4	PE-PGRS family protein PE_PGRS4
338453	0	A	SNP	G	13	84	95	100	97	Ala207Ala (gct/gcC)	Rv0279c	PE_PGRS4	PE-PGRS family protein PE_PGRS4
338648	0	T	SNP	G	122	21	140	94.7	151	Gly142Gly (gga/ggC)	Rv0279c	PE_PGRS4	PE-PGRS family protein PE_PGRS4
338669	0	T	SNP	C	135	17	151	95	160	Leu135Leu (tta/ttG)	Rv0279c	PE_PGRS4	PE-PGRS family protein PE_PGRS4
338682	0	T	SNP	G	111	17	126	93.43	137	Asp131Ala (gac/gCc)	Rv0279c	PE_PGRS4	PE-PGRS family protein PE_PGRS4
338683	0	C	SNP	G	113	17	128	94.2	138	Asp131His (gac/Cac)	Rv0279c	PE_PGRS4	PE-PGRS family protein PE_PGRS4
338685	0	C	SNP	G	111	17	125	94.12	136	Gly130Ala (ggg/gCg)	Rv0279c	PE_PGRS4	PE-PGRS family protein PE_PGRS4
338690	0	A	SNP	G	113	17	126	92.86	140	Asn128Asn (aat/aaC)	Rv0279c	PE_PGRS4	PE-PGRS family protein PE_PGRS4
338692	0	T	SNP	C	113	17	130	94.2	138	Asn128Asp (aat/Gat)	Rv0279c	PE_PGRS4	PE-PGRS family protein PE_PGRS4
339230	0	G	SNP	C	135	111	243	99.19	248
340372	0	T	SNP	C	52	104	154	100	156	Ser337Pro (tcg/Ccg)	Rv0280	PPE3	PPE family protein PPE3
342146	0	A	SNP	C	125	110	232	100	235	Glu6Ala (gaa/gCa)	Rv0282	eccA3	ESX-3 secretion system protein EccA
342873	0	C	SNP	T	104	89	192	100	193	Val248Val (gtc/gtT)	Rv0282	eccA3	ESX-3 secretion system protein EccA
344786	0	C	SNP	T	146	143	283	99.66	290	Asp255Asp (gac/gaT)	Rv0283	eccB3	ESX-3 secretion system protein EccB3
346275	0	C	SNP	G	100	121	220	100	221	Pro214Arg (ccg/cGg)	Rv0284	eccC3	ESX-3 secretion system protein EccC3
350088	0	C	SNP	A	132	138	268	100	270	Leu52Met (ctg/Atg)	Rv0286	PPE4	PPE family protein PPE4
353197	0	C	SNP	T	124	114	232	100	238	Arg39Cys (cgc/Tgc)	Rv0290	eccD3	ESX-3 secretion system protein EccD
356528	0	A	SNP	G	120	128	244	100	248	Asn217Asp (aat/Gat)	Rv0292	eccE3	ESX-3 secretion system protein EccE
358473	0	G	SNP	C	107	97	198	99.51	205	Trp101Cys (tgg/tgC)	Rv0294	tam	trans-aconitate methyltransferase
362833	1	T	Ins	G	114	93	207	76.1	208		Rv0297	PE_PGRS5	PE-PGRS family protein PE_PGRS5
362833	2	T	Ins	G	114	94	208	76.47	208		Rv0297	PE_PGRS5	PE-PGRS family protein PE_PGRS5
362833	3	T	Ins	G	113	94	207	76.1	208		Rv0297	PE_PGRS5	PE-PGRS family protein PE_PGRS5
362833	4	T	Ins	G	114	94	208	76.47	208		Rv0297	PE_PGRS5	PE-PGRS family protein PE_PGRS5
362833	6	T	Ins	C	114	94	208	76.47	208		Rv0297	PE_PGRS5	PE-PGRS family protein PE_PGRS5
362833	7	T	Ins	G	114	94	208	76.47	208		Rv0297	PE_PGRS5	PE-PGRS family protein PE_PGRS5
362833	8	T	Ins	G	114	94	208	76.47	208		Rv0297	PE_PGRS5	PE-PGRS family protein PE_PGRS5
362833	9	T	Ins	C	114	93	207	76.1	208		Rv0297	PE_PGRS5	PE-PGRS family protein PE_PGRS5
363563	0	G	SNP	A	117	124	237	99.59	242	Ala30Thr (gcg/Acg)	Rv0299	-	toxin
366917	0	T	SNP	C	46	56	100	98.08	104	Thr1950Ala (acc/Gcc)	Rv0304c	PPE5	PPE family protein PPE5
366922	0	G	SNP	C	41	51	89	98.92	93	Ala1948Gly (gcc/gGc)	Rv0304c	PPE5	PPE family protein PPE5
367718	0	G	SNP	T	97	112	206	99.52	210	Leu1683Ile (ctt/Att)	Rv0304c	PPE5	PPE family protein PPE5
368102	0	T	Del	GAP	73	70	144	75.66	189		Rv0304c	PPE5	PPE family protein PPE5
369886	0	C	SNP	G	83	101	180	98.92	186	Gly960Ala (ggg/gCg)	Rv0304c	PPE5	PPE family protein PPE5
372913	0	A	SNP	C	104	116	214	99.55	221	Gly933Gly (ggt/ggG)	Rv0305c	PPE6	PPE family protein PPE6
373283	0	A	Del	GAP	104	119	220	98.24	227		Rv0305c	PPE6	PPE family protein PPE6
376774	0	T	SNP	C	104	122	221	100	226	Ala94Ala (gca/gcG)	Rv0307c	-	hypothetical protein
384380	0	A	SNP	C	113	142	252	100	255	Lys260Thr (aag/aCg)	Rv0315	-	beta-1,3-glucanase
386432	0	C	SNP	G	111	90	195	100	201	Gly223Ala (ggg/gCg)	Rv0318c	-	integral membrane protein
390828	0	T	SNP	C	110	107	216	100	217	Ser142Gly (agt/Ggt)	Rv0323c	-	hypothetical protein
391853	0	A	SNP	G	113	122	233	100	235	Thr168Ala (act/Gct)	Rv0324	-	transcriptional regulator
392261	0	T	SNP	C	125	95	211	99.55	221	_75Gln (tag/Cag)	Rv0325	-	hypothetical protein
396199	0	T	SNP	C	97	113	207	100	210
402836	0	G	SNP	A	127	111	235	100	238	Tyr109Tyr (tac/taT)	Rv0337c	aspC	aspartate aminotransferase
403980	0	G	SNP	A	108	102	209	100	210	Ala621Val (gcc/gTc)	Rv0338c	-	iron-sulfur-binding reductase
404326	0	T	SNP	C	119	123	239	99.59	243	Arg506Gly (agg/Ggg)	Rv0338c	-	iron-sulfur-binding reductase
406251	0	T	SNP	C	117	118	234	100	235	Asp733Gly (gat/gGt)	Rv0339c	-	transcriptional regulator
414486	0	C	SNP	T	103	108	208	100	211	Glu152Glu (gag/gaA)	Rv0344c	lpqJ	lipoprotein LpqJ
420008	0	A	SNP	G	115	103	213	100	218	Ala58Ala (gca/gcG)	Rv0350	dnaK	chaperone protein DnaK
422678	0	G	SNP	A	106	104	204	100	210	Arg76His (cgc/cAc)	Rv0352	dnaJ1	chaperone protein DnaJ
424320	1	T	Ins	C	117	92	209	94.14	209		Rv0354c	PPE7	PPE family protein PPE7
428698	0	C	SNP	T	109	108	214	98.64	220	Ala1994Ala (gcg/gcA)	Rv0355c	PPE8	PPE family protein PPE8
428921	0	G	SNP	A	85	116	197	100	201	Ser1920Phe (tcc/tTc)	Rv0355c	PPE8	PPE family protein PPE8
429521	0	C	SNP	G	122	109	228	98.72	234	Trp1720Ser (tgg/tCg)	Rv0355c	PPE8	PPE family protein PPE8
432459	0	C	SNP	T	104	106	205	100	210	Asp741Asn (gac/Aac)	Rv0355c	PPE8	PPE family protein PPE8
438470	0	C	SNP	T	122	100	221	99.55	223	Lys90Lys (aag/aaA)	Rv0360c	-	hypothetical protein
440365	0	G	SNP	A	102	128	226	100	230	Ser165Ser (tcg/tcA)	Rv0362	mgtE	Mg2+ transport transmembrane protein MgtE
440878	0	C	SNP	T	100	94	193	98.98	196	Thr336Thr (acc/acT)	Rv0362	mgtE	Mg2+ transport transmembrane protein MgtE
445780	0	C	SNP	T	120	120	237	100	240	Arg249His (cgt/cAt)	Rv0368c	-	hypothetical protein
447642	0	G	SNP	C	107	105	209	100	212	Leu134Leu (ctc/ctG)	Rv0370c	-	oxidoreductase
454295	0	T	SNP	C	86	75	156	100	161	Pro26Pro (cca/ccG)	Rv0376c	-	hypothetical protein
454333	0	T	SNP	G	84	76	159	99.38	161	Thr14Pro (acg/Ccg)	Rv0376c	-	hypothetical protein
455024	0	G	SNP	A	112	119	230	99.57	232	Val202Ile (gta/Ata)	Rv0377	-	HTH-type transcriptional regulator
455624	0	T	Del	GAP	102	97	198	99.5	200
457452	0	T	SNP	G	122	99	216	99.55	222	Thr124Thr (aca/acC)	Rv0381c	-	hypothetical protein
457791	0	C	SNP	G	129	127	251	99.22	258	Gly11Gly (ggg/ggC)	Rv0381c	-	hypothetical protein
459399	0	A	SNP	C	95	77	170	100	172
466808	0	G	SNP	C	168	129	291	99.66	298
467497	1	C	Ins	G	128	160	288	90.85	288
467508	1	C	Ins	G	132	164	296	96.1	296
467516	0	G	SNP	C	138	172	302	100	310
467526	0	C	SNP	G	138	166	297	99.67	305
467546	0	G	SNP	C	133	168	300	100	301
467557	0	A	SNP	C	129	167	295	100	296
467564	0	A	SNP	C	140	172	309	100	312
467585	0	G	SNP	C	144	171	312	100	315
467590	0	T	SNP	C	144	168	308	100	312
467621	0	T	SNP	G	156	140	292	99.66	297
467638	0	G	SNP	T	152	129	278	100	281
473310	0	A	SNP	G	206	168	367	100	374	Gln177Arg (cag/cGg)	Rv0393	-	hypothetical protein
475178	0	T	SNP	C	133	97	225	99.14	232	Val80Ala (gtc/gCc)	Rv0395	-	hypothetical protein
475915	0	A	SNP	C	151	105	253	99.22	258	Ser34Arg (agc/Cgc)	Rv0397	-	hypothetical protein
476612	0	G	SNP	A	150	105	248	99.22	257	Val73Val (gtg/gtA)	Rv0397A	-	hypothetical protein
481527	0	G	Del	GAP	91	93	184	97.87	188		Rv0402c	mmpL1	transmembrane transport protein MmpL1
483935	0	T	SNP	G	83	90	168	100	173
484504	0	C	SNP	G	106	90	194	99.49	197	Ala176Ala (gcc/gcG)	Rv0404	fadD30	long-chain-fatty-acid--AMP ligase FadD30
485561	0	A	SNP	C	107	101	207	99.05	210	Ile529Leu (atc/Ctc)	Rv0404	fadD30	long-chain-fatty-acid--AMP ligase FadD30
485730	0	C	SNP	T	111	128	234	100	239	Pro585Leu (cca/cTa)	Rv0404	fadD30	long-chain-fatty-acid--AMP ligase FadD30
485811	0	A	Del	GAP	96	101	195	98.99	199		Rv0405	pks6	membrane bound polyketide synthase
489935	0	G	SNP	C	113	95	207	100	208	Thr257Thr (acc/acG)	Rv0406c	-	beta lactamase-like protein
491742	0	T	SNP	C	114	109	223	100	223	Phe320Phe (ttt/ttC)	Rv0407	fgd1	F420-dependent glucose-6-phosphate dehydrogenase		phylo (not Euro-American, M. africanum, M. bovis, M. canettii, M. caprae, M. microti, M. pinipedii, Beijing, Delhi/CAS, EAI)
492150	0	G	SNP	C	119	89	206	100	208	Gly122Ala (ggc/gCc)	Rv0408	pta	phosphate acetyltransferase
498531	0	A	SNP	G	92	113	202	100	205	Ala363Ala (gct/gcC)	Rv0412c	-	membrane protein
498557	0	C	SNP	A	100	107	200	99.52	208	Asp355Tyr (gac/Tac)	Rv0412c	-	membrane protein
502589	0	C	SNP	G	125	112	236	100	237	Ser75Cys (tcc/tGc)	Rv0417	thiG	thiazole synthase
503354	0	G	SNP	C	96	108	200	100	204
503534	0	C	SNP	T	114	114	224	98.7	231	Ala13Ala (gcc/gcT)	Rv0418	lpqL	lipoprotein aminopeptidase LpqL
505974	0	G	SNP	A	104	120	224	100	224	Ala297Thr (gcg/Acg)	Rv0419	lpqM	lipoprotein peptidase LpqM
513257	0	T	SNP	C	132	97	226	99.57	230	Met689Val (atg/Gtg)	Rv0425c	ctpH	metal cation transporting ATPase H
517358	0	T	SNP	C	101	108	206	100	209	Asp149Gly (gac/gGc)	Rv0428c	-	GCN5-like N-acetyltransferase
517389	0	C	SNP	A	105	109	211	100	214	Val139Phe (gtc/Ttc)	Rv0428c	-	GCN5-like N-acetyltransferase
523654	0	C	SNP	T	109	127	235	100	236	Ala294Thr (gcc/Acc)	Rv0435c	-	ATPase
524891	0	C	SNP	A	122	140	260	100	262	Gly167Val (ggc/gTc)	Rv0436c	pssA	CDP-diacylglycerol--serineO-phosphatidyltransferase
531775	0	C	SNP	G	103	123	225	100	226	Trp147Ser (tgg/tCg)	Rv0442c	PPE10	PPE family protein PPE10
541201	0	A	SNP	G	120	109	226	100	229	Leu97Leu (ctt/ctC)	Rv0450c	mmpL4	transmembrane transport protein MmpL4
546357	0	A	SNP	G	123	115	233	100	238	Thr149Thr (act/acC)	Rv0456c	echA2	enoyl-CoA hydratase EchA2
548185	0	C	SNP	T	96	99	192	99.49	196	Gly475Ser (ggc/Agc)	Rv0457c	-	peptidase
548326	0	T	SNP	C	103	121	222	100	224	Thr428Ala (aca/Gca)	Rv0457c	-	peptidase
551525	0	A	SNP	C	94	83	173	100	177	Arg110Arg (aga/Cga)	Rv0459	-	hypothetical protein
555991	0	A	SNP	G	105	108	211	99.53	214	Cys106Arg (tgc/Cgc)	Rv0465c	-	HTH-type transcriptional regulator
560541	0	C	Del	GAP	76	78	158	100	154		Rv0469	umaA	mycolic acid synthase UmaA
560542	0	T	Del	GAP	76	78	158	100	154		Rv0469	umaA	mycolic acid synthase UmaA
560543	0	T	Del	GAP	76	78	158	100	154		Rv0469	umaA	mycolic acid synthase UmaA
560544	0	T	Del	GAP	76	78	158	100	154		Rv0469	umaA	mycolic acid synthase UmaA
560545	0	T	Del	GAP	76	78	158	100	154		Rv0469	umaA	mycolic acid synthase UmaA
560546	0	C	Del	GAP	76	78	158	100	154		Rv0469	umaA	mycolic acid synthase UmaA
562063	0	G	Del	GAP	106	108	214	94.27	227		Rv0470A	-	hypothetical protein
562064	0	C	Del	GAP	106	108	214	100	214		Rv0470A	-	hypothetical protein
562065	0	C	Del	GAP	106	107	214	99.53	214		Rv0470A	-	hypothetical protein
562066	0	A	Del	GAP	106	107	214	100	213		Rv0470A	-	hypothetical protein
565655	0	A	SNP	G	111	99	208	100	210
571946	0	G	Del	GAP	97	76	173	86.93	199		Rv0483	lprQ	lipoprotein LprQ
571947	0	C	Del	GAP	97	76	173	86.93	199		Rv0483	lprQ	lipoprotein LprQ
571948	0	C	Del	GAP	97	76	173	86.5	200		Rv0483	lprQ	lipoprotein LprQ
571949	0	G	Del	GAP	97	76	173	88.27	196		Rv0483	lprQ	lipoprotein LprQ
571950	0	A	Del	GAP	97	76	173	89.64	193		Rv0483	lprQ	lipoprotein LprQ
571951	0	T	Del	GAP	97	76	173	89.18	194		Rv0483	lprQ	lipoprotein LprQ
571952	0	C	Del	GAP	97	76	173	89.18	194		Rv0483	lprQ	lipoprotein LprQ
571953	0	G	Del	GAP	97	76	173	98.86	175		Rv0483	lprQ	lipoprotein LprQ
571954	0	C	Del	GAP	97	76	173	98.86	175		Rv0483	lprQ	lipoprotein LprQ
572591	0	C	SNP	T	95	104	193	100	199	Asp294Asp (gac/gaT)	Rv0483	lprQ	lipoprotein LprQ
573262	0	A	SNP	G	130	91	217	99.55	222	Gly180Gly (ggt/ggC)	Rv0484c	-	short-chain type oxidoreductase
579284	0	T	SNP	C	85	108	191	100	193
580772	0	T	SNP	A	57	64	120	91.67	132
580774	0	G	Del	GAP	57	64	120	92.37	131
580775	0	G	Del	GAP	57	64	120	92.37	131
580776	0	G	Del	GAP	57	64	120	91.67	132
580777	0	G	Del	GAP	57	64	120	93.08	130
580778	0	C	Del	GAP	57	64	120	93.08	130
580779	0	A	Del	GAP	57	64	120	93.8	129
580780	0	C	Del	GAP	57	64	120	93.08	130
580781	0	C	Del	GAP	57	64	120	93.08	130
580782	0	A	Del	GAP	57	64	120	95.28	127
580783	0	C	Del	GAP	57	64	120	93.08	130
580784	0	C	Del	GAP	57	64	120	95.28	127
580785	0	C	Del	GAP	57	64	120	94.53	128
580786	0	G	Del	GAP	57	64	120	93.08	130
580787	0	C	Del	GAP	57	64	120	94.53	128
580788	0	T	Del	GAP	57	64	120	94.53	128
580789	0	T	Del	GAP	57	64	120	93.8	129
580790	0	G	Del	GAP	57	64	120	93.08	130
580791	0	C	Del	GAP	57	64	120	93.08	130
580792	0	G	Del	GAP	56	64	120	93.75	128
580793	0	G	Del	GAP	56	64	120	93.02	129
580794	0	G	Del	GAP	56	64	120	93.75	128
580795	0	G	Del	GAP	56	64	120	93.75	128
580796	0	G	Del	GAP	56	64	120	93.02	129
580797	0	A	Del	GAP	56	64	120	94.49	127
584171	0	T	SNP	C	108	107	213	100	215	Ser174Gly (agt/Ggt)	Rv0493c	-	hypothetical protein
584748	0	G	SNP	A	127	114	237	100	241	Arg18Arg (cgg/cgA)	Rv0494	-	HTH-type transcriptional regulator
586030	0	C	SNP	A	116	122	233	100	238	Arg95Arg (cgg/cgT)	Rv0495c	-	hypothetical protein
590436	0	T	SNP	C	114	118	230	100	232	Ala118Ala (gct/gcC)	Rv0500	proC	pyrroline-5-carboxylate reductase
597816	0	A	SNP	G	101	107	207	100	208	Ala206Ala (gca/gcG)	Rv0507	mmpL2	transmembrane transport protein MmpL2
598475	0	G	SNP	A	87	100	187	100	187	Arg426His (cgc/cAc)	Rv0507	mmpL2	transmembrane transport protein MmpL2
599868	0	A	SNP	G	109	91	200	99.5	201	Arg890Arg (cga/cgG)	Rv0507	mmpL2	transmembrane transport protein MmpL2
608037	0	A	SNP	C	112	93	204	99.03	207	His496Pro (cac/cCc)	Rv0515	-	hypothetical protein
610120	0	T	SNP	G	99	113	212	100	212
611977	0	C	SNP	T	120	123	236	100	243	Gly33Asp (ggc/gAc)	Rv0519c	-	membrane protein
623163	0	C	SNP	T	116	167	276	99.3	285	Ala124Val (gcc/gTc)	Rv0532	PE_PGRS6	PE-PGRS family protein PE_PGRS6
623406	1	C	Ins	G	106	78	184	86.38	184		Rv0532	PE_PGRS6	PE-PGRS family protein PE_PGRS6
623406	2	C	Ins	G	106	78	184	86.38	184		Rv0532	PE_PGRS6	PE-PGRS family protein PE_PGRS6
623406	3	C	Ins	C	104	77	181	84.98	183		Rv0532	PE_PGRS6	PE-PGRS family protein PE_PGRS6
623406	4	C	Ins	C	106	77	183	85.92	183		Rv0532	PE_PGRS6	PE-PGRS family protein PE_PGRS6
623406	5	C	Ins	G	106	77	183	85.92	183		Rv0532	PE_PGRS6	PE-PGRS family protein PE_PGRS6
623406	6	C	Ins	G	106	77	183	85.92	183		Rv0532	PE_PGRS6	PE-PGRS family protein PE_PGRS6
623406	7	C	Ins	C	105	77	182	85.45	183		Rv0532	PE_PGRS6	PE-PGRS family protein PE_PGRS6
623406	8	C	Ins	G	106	77	183	85.92	183		Rv0532	PE_PGRS6	PE-PGRS family protein PE_PGRS6
623406	9	C	Ins	G	106	77	183	85.92	183		Rv0532	PE_PGRS6	PE-PGRS family protein PE_PGRS6
623472	0	A	SNP	G	119	127	243	100	246	Asp227Gly (gac/gGc)	Rv0532	PE_PGRS6	PE-PGRS family protein PE_PGRS6
623508	0	C	SNP	G	118	117	231	99.58	236	Ala239Gly (gcc/gGc)	Rv0532	PE_PGRS6	PE-PGRS family protein PE_PGRS6
629714	0	G	SNP	A	136	110	243	99.6	247	Asp6Asp (gac/gaT)	Rv0537c	-	integral membrane protein
630722	0	G	SNP	C	119	157	274	100	276	Arg228Pro (cgg/cCg)	Rv0538	-	membrane protein
633562	0	C	SNP	T	110	128	226	99.58	239	Val281Val (gtg/gtA)	Rv0541c	-	integral membrane protein
635139	0	G	SNP	C	111	127	237	100	238	Gly122Gly (ggc/ggG)	Rv0542c	menE	2-succinylbenzoic acid--CoA ligase
637319	0	G	SNP	A	125	120	243	100	245	Pro49Ser (cct/Tct)	Rv0545c	pitA	low-affinity inorganic phosphate transporter
648002	0	T	SNP	G	103	109	209	100	212	Leu15Arg (ctc/cGc)	Rv0556	-	transmembrane protein
648856	0	T	SNP	C	119	122	237	99.59	242	Gly107Gly (ggt/ggC)	Rv0557	mgtA	GDP-mannose-dependent alpha-mannosyltransferase		phylo (not Euro-American, M. africanum, M. bovis, M. canettii, M. caprae, M. microti, M. pinipedii, Beijing, Delhi/CAS, EAI)
650768	0	T	SNP	G	119	102	219	99.1	223
652950	0	T	SNP	C	134	134	266	99.26	270	Arg60Arg (cgt/cgC)	Rv0562	grcC1	polyprenyl-diphosphate synthase GrcC
654543	0	C	SNP	T	112	101	205	99.53	214	Ala222Val (gcg/gTg)	Rv0563	htpX	protease HtpX
655986	0	T	SNP	G	109	115	220	99.56	225
657081	0	C	SNP	T	105	85	189	100	190	Val130Val (gtg/gtA)	Rv0565c	-	monooxygenase
659341	0	T	SNP	C	91	110	197	100	201
662911	0	T	SNP	C	125	139	259	99.62	265	Ala539Ala (gct/gcC)	Rv0570	nrdZ	vitamin B12-dependent ribonucleoside-diphosphate reductase
665293	0	A	SNP	G	128	110	237	100	238	Phe31Leu (ttc/Ctc)	Rv0572c	-	hypothetical protein
669398	0	T	SNP	C	118	114	232	100	232	Gln116Gln (caa/caG)	Rv0575c	-	oxidoreductase
670545	0	G	SNP	A	104	133	232	99.58	238	Arg233His (cgc/cAc)	Rv0576	-	transcriptional regulator
672491	0	C	SNP	G	102	119	206	98.66	224	Gly1142Gly (ggg/ggC)	Rv0578c	PE_PGRS7	PE-PGRS family protein PE_PGRS7
673238	0	A	SNP	G	113	149	258	98.87	265	His893His (cat/caC)	Rv0578c	PE_PGRS7	PE-PGRS family protein PE_PGRS7
674702	0	A	SNP	T	152	164	309	99.68	317	Gly405Gly (ggt/ggA)	Rv0578c	PE_PGRS7	PE-PGRS family protein PE_PGRS7
684376	0	T	SNP	C	100	114	210	100	214
685461	0	C	SNP	G	94	105	194	100	199	Ala111Ala (gcc/gcG)	Rv0587	yrbE2A	hypothetical protein
685608	0	T	SNP	C	114	110	222	100	224	Leu160Leu (ctt/ctC)	Rv0587	yrbE2A	hypothetical protein
686123	0	C	SNP	A	113	105	215	100	218	Leu66Met (ctg/Atg)	Rv0588	-	hypothetical protein
686972	0	T	SNP	C	95	80	170	100	175	Phe51Ser (ttc/tCc)	Rv0589	mce2A	Mce family protein Mce2A
688792	1	T	Ins	G	108	95	203	93.98	203
690450	0	A	SNP	C	122	155	273	100	277	Ala464Ala (gca/gcC)	Rv0591	mce2C	Mce family protein Mce2C
690465	0	T	SNP	G	123	157	278	100	280	Leu469Leu (ctt/ctG)	Rv0591	mce2C	Mce family protein Mce2C
691887	1	G	Ins	C	128	99	227	94.98	227		Rv0592	mce2D	Mce family protein Mce2D
698968	0	G	SNP	A	116	124	234	99.59	241	Gly9Gly (ggc/ggT)	Rv0601c	-	two component sensor kinase HK2
707930	0	A	SNP	G	152	158	307	100	310	Val529Ala (gtg/gCg)	Rv0613c	-	hypothetical protein
708056	0	T	SNP	C	163	140	301	99.67	304	His487Arg (cac/cGc)	Rv0613c	-	hypothetical protein
712693	0	A	SNP	G	145	108	250	100	253
712985	1	C	Ins	G	147	146	293	90.99	295		Rv0620	galK	galactokinase
713310	0	T	SNP	C	176	151	326	100	327	Cys199Arg (tgt/Cgt)	Rv0620	galK	galactokinase
723361	0	C	SNP	T	161	157	312	100	318	Leu551Leu (ctg/ctA)	Rv0630c	recB	exonuclease V subunit beta RecB
725190	0	G	SNP	A	72	108	176	100	180	Phe1039Phe (ttc/ttT)	Rv0631c	recC	exonuclease V subunit gamma RecC
729685	0	C	SNP	T	113	112	225	100	225	Arg161Gln (cga/cAa)	Rv0633c	-	hypothetical protein
753174	0	C	SNP	A	115	106	219	100	221	Trp65Leu (tgg/tTg)	Rv0656c	vapC6	ribonuclease VapC6
754186	0	A	SNP	G	115	100	209	100	215	Leu75Pro (ctc/cCc)	Rv0658c	-	integral membrane protein
757182	0	A	SNP	G	99	110	209	100	209	Asp349Gly (gac/gGc)	Rv0663	atsD	arylsulfatase AtsD
759746	0	C	SNP	T	91	85	169	100	176							rifampicin (RMP)
762434	0	T	SNP	G	114	114	224	100	228	Gly876Gly (ggt/ggG)	Rv0667	rpoB	DNA-directed RNA polymerase subunit beta		phylo (3)	rifampicin (RMP)
763031	0	T	SNP	C	94	108	199	100	202	Ala1075Ala (gct/gcC)	Rv0667	rpoB	DNA-directed RNA polymerase subunit beta		phylo (4)	rifampicin (RMP)
766582	0	C	SNP	A	84	117	197	98.53	204	Gly1071Gly (ggc/ggA)	Rv0668	rpoC	DNA-directed RNA polymerase subunit beta'
767339	0	A	SNP	G	94	91	184	99.46	186
767414	0	G	SNP	A	116	91	205	100	207
775639	0	T	SNP	C	108	159	264	100	267	Ile948Val (att/Gtt)	Rv0676c	mmpL5	transmembrane transport protein MmpL5
776100	0	G	SNP	A	102	124	221	100	226	Thr794Ile (acc/aTc)	Rv0676c	mmpL5	transmembrane transport protein MmpL5
781395	0	T	SNP	C	99	85	183	100	184							streptomycin (SM)
788615	0	G	SNP	C	118	111	222	99.13	231	Gly226Arg (ggg/Cgg)	Rv0688	-	ferredoxin reductase
794958	0	A	SNP	G	156	135	289	100	291	Ile82Val (att/Gtt)	Rv0695	-	mycofactocin system creatinine amidohydrolase family protein MftE
798779	0	T	SNP	C	87	96	181	100	183
798934	0	C	SNP	A	103	91	190	100	194	Arg34Arg (cgc/cgA)	Rv0698	-	hypothetical protein
807405	0	C	SNP	T	98	110	206	100	208	Ser357Ser (tcc/tcT)	Rv0711	atsA	arylsulfatase AtsA
820483	0	G	SNP	T	114	124	230	100	238	Ala6Asp (gcc/gAc)	Rv0727c	fucA	L-fuculose phosphate aldolase FucA
820734	0	A	SNP	G	118	111	224	100	229	Val248Ala (gtc/gCc)	Rv0728c	serA2	D-3-phosphoglycerate dehydrogenase SerA
820752	0	C	SNP	T	111	116	224	99.56	228	Arg242His (cgc/cAc)	Rv0728c	serA2	D-3-phosphoglycerate dehydrogenase SerA
830868	1	G	Ins	G	111	126	237	87.45	238		Rv0739	-	hypothetical protein
830868	2	G	Ins	C	112	126	238	87.82	238		Rv0739	-	hypothetical protein
834857	0	C	SNP	T	103	105	202	100	208	Met30Ile (atg/atA)	Rv0744c	-	transcriptional regulator
836426	0	A	SNP	C	6	112	114	99.16	119	Leu242Leu (cta/ctC)	Rv0746	PE_PGRS9	PE-PGRS family protein PE_PGRS9
836454	0	A	SNP	G	6	89	95	100	95	Thr252Ala (act/Gct)	Rv0746	PE_PGRS9	PE-PGRS family protein PE_PGRS9
836538	0	A	SNP	G	141	14	151	100	155	Asn280Asp (aac/Gac)	Rv0746	PE_PGRS9	PE-PGRS family protein PE_PGRS9
836658	0	A	SNP	G	166	66	229	100	232	Thr320Ala (acc/Gcc)	Rv0746	PE_PGRS9	PE-PGRS family protein PE_PGRS9
837033	0	A	SNP	G	56	166	220	100	222	Thr445Ala (acc/Gcc)	Rv0746	PE_PGRS9	PE-PGRS family protein PE_PGRS9
838990	0	C	SNP	G	50	105	150	92.26	168	Ala180Ala (gcc/gcG)	Rv0747	PE_PGRS10	PE-PGRS family protein PE_PGRS10
839123	0	A	SNP	G	92	66	155	100	158	Arg225Gly (agg/Ggg)	Rv0747	PE_PGRS10	PE-PGRS family protein PE_PGRS10
839129	0	C	SNP	G	94	64	152	100	158	Arg227Gly (cgc/Ggc)	Rv0747	PE_PGRS10	PE-PGRS family protein PE_PGRS10
839194	0	A	SNP	G	119	65	172	100	184	Thr248Thr (aca/acG)	Rv0747	PE_PGRS10	PE-PGRS family protein PE_PGRS10
839334	0	A	SNP	G	158	98	248	100	256	Lys295Arg (aaa/aGa)	Rv0747	PE_PGRS10	PE-PGRS family protein PE_PGRS10
839348	0	A	SNP	G	162	94	253	100	256	Ser300Gly (agc/Ggc)	Rv0747	PE_PGRS10	PE-PGRS family protein PE_PGRS10
840195	0	G	Del	GAP	26	33	62	92.19	64		Rv0747	PE_PGRS10	PE-PGRS family protein PE_PGRS10
840196	0	G	Del	GAP	26	33	62	96.72	61		Rv0747	PE_PGRS10	PE-PGRS family protein PE_PGRS10
840197	0	G	Del	GAP	26	33	62	96.72	61		Rv0747	PE_PGRS10	PE-PGRS family protein PE_PGRS10
840198	0	G	Del	GAP	26	33	62	100	59		Rv0747	PE_PGRS10	PE-PGRS family protein PE_PGRS10
840199	0	A	Del	GAP	26	33	62	100	59		Rv0747	PE_PGRS10	PE-PGRS family protein PE_PGRS10
840200	0	A	Del	GAP	26	33	62	100	59		Rv0747	PE_PGRS10	PE-PGRS family protein PE_PGRS10
840201	0	G	Del	GAP	22	28	53	84.75	59		Rv0747	PE_PGRS10	PE-PGRS family protein PE_PGRS10
840202	0	C	Del	GAP	22	28	53	86.21	58		Rv0747	PE_PGRS10	PE-PGRS family protein PE_PGRS10
840203	0	A	Del	GAP	22	28	53	86.21	58		Rv0747	PE_PGRS10	PE-PGRS family protein PE_PGRS10
840204	0	C	Del	GAP	22	28	53	84.75	59		Rv0747	PE_PGRS10	PE-PGRS family protein PE_PGRS10
840205	0	C	Del	GAP	22	28	53	86.21	58		Rv0747	PE_PGRS10	PE-PGRS family protein PE_PGRS10
840206	0	C	Del	GAP	22	28	53	84.75	59		Rv0747	PE_PGRS10	PE-PGRS family protein PE_PGRS10
840207	0	T	Del	GAP	22	28	53	86.21	58		Rv0747	PE_PGRS10	PE-PGRS family protein PE_PGRS10
840208	0	C	Del	GAP	22	28	53	84.75	59		Rv0747	PE_PGRS10	PE-PGRS family protein PE_PGRS10
840209	0	G	Del	GAP	22	28	53	83.33	60		Rv0747	PE_PGRS10	PE-PGRS family protein PE_PGRS10
840210	0	C	Del	GAP	22	28	53	84.75	59		Rv0747	PE_PGRS10	PE-PGRS family protein PE_PGRS10
840496	0	C	SNP	G	115	97	204	89.83	236	Gly682Gly (ggc/ggG)	Rv0747	PE_PGRS10	PE-PGRS family protein PE_PGRS10
840847	0	C	SNP	T	133	118	244	100	251	Gly799Gly (ggc/ggT)	Rv0747	PE_PGRS10	PE-PGRS family protein PE_PGRS10
841290	0	A	Del	GAP	103	101	204	98.55	207		Rv0749	vapC31	ribonuclease VapC31
841291	0	A	Del	GAP	102	101	204	98.54	206		Rv0749	vapC31	ribonuclease VapC31
841764	0	G	SNP	C	94	105	197	100	199	Thr37Thr (acc/acG)	Rv0749A	-	hypothetical protein
842044	0	A	SNP	C	64	72	135	100	136	Ile4Ile (ata/atC)	Rv0750	-	hypothetical protein
842051	0	G	SNP	A	47	46	91	100	93	Asp7Asn (gac/Aac)	Rv0750	-	hypothetical protein
842056	0	C	SNP	T	45	43	87	100	88	Cys8Cys (tgc/tgT)	Rv0750	-	hypothetical protein
842057	0	G	SNP	T	44	43	86	100	87	Val9Phe (gtc/Ttc)	Rv0750	-	hypothetical protein
842058	0	T	SNP	A	43	43	86	98.85	87	Val9Asp (gtc/gAc)	Rv0750	-	hypothetical protein
842063	0	C	SNP	G	44	44	86	98.88	89	His11Asp (cac/Gac)	Rv0750	-	hypothetical protein
842065	0	C	SNP	G	46	44	89	100	90	His11Gln (cac/caG)	Rv0750	-	hypothetical protein
842111	0	C	SNP	G	48	61	107	99.09	110	Leu27Val (ctg/Gtg)	Rv0750	-	hypothetical protein
847995	0	T	SNP	C	123	114	233	100	237
852910	0	C	SNP	T	107	101	204	100	208	Pro172Leu (ccc/cTc)	Rv0758	phoR	two component system response sensor kinase PhoR
854253	0	C	Del	GAP	104	106	200	92.51	227
854254	0	C	Del	GAP	104	104	198	92.04	226
857643	0	C	SNP	G	102	105	206	100	207	Gly132Ala (ggc/gCc)	Rv0764c	cyp51	lanosterol 14-alpha demethylase
857696	0	A	SNP	G	116	107	222	100	223	Ala114Ala (gct/gcC)	Rv0764c	cyp51	lanosterol 14-alpha demethylase
858464	0	A	SNP	G	112	114	219	99.56	227	Val134Ala (gtg/gCg)	Rv0765c	-	oxidoreductase
858556	0	C	Del	GAP	71	90	158	84.74	190		Rv0765c	-	oxidoreductase
858557	0	A	Del	GAP	71	91	159	97.59	166		Rv0765c	-	oxidoreductase
858558	0	G	Del	GAP	71	91	159	98.18	165		Rv0765c	-	oxidoreductase
858559	0	C	Del	GAP	71	91	159	100	162		Rv0765c	-	oxidoreductase
858560	0	T	Del	GAP	71	91	159	100	162		Rv0765c	-	oxidoreductase
858561	0	G	Del	GAP	71	91	159	100	162		Rv0765c	-	oxidoreductase
858562	0	T	Del	GAP	71	90	158	99.38	162		Rv0765c	-	oxidoreductase
858563	0	C	Del	GAP	71	90	158	99.38	162		Rv0765c	-	oxidoreductase
858564	0	C	Del	GAP	71	91	159	100	162		Rv0765c	-	oxidoreductase
858566	0	G	SNP	T	72	91	161	99.39	164	Pro100Gln (ccg/cAg)	Rv0765c	-	oxidoreductase
874835	1	C	Ins	C	114	108	222	94.07	224
874835	2	C	Ins	G	115	108	223	94.49	223
874908	0	C	SNP	T	123	122	241	99.19	247
876141	0	G	SNP	T	111	102	211	100	213
880562	0	G	SNP	T	122	122	242	100	244	Cys408Phe (tgc/tTc)	Rv0785	-	KsdD-like steroid dehydrogenase
882257	0	T	SNP	C	131	155	275	100	286	Tyr267His (tac/Cac)	Rv0787	-	hypothetical protein
890549	0	G	SNP	A	19	50	67	100	69	Trp54_ (tgg/tgA)	Rv0797	-	insertion sequence element IS1547 transposase
891011	0	A	SNP	G	64	51	115	100	115	Leu208Leu (cta/ctG)	Rv0797	-	insertion sequence element IS1547 transposase
893733	0	T	SNP	G	114	124	230	100	238	Leu139Arg (ctg/cGg)	Rv0800	pepC	M18 family aminopeptidase
895761	0	G	SNP	T	111	121	225	100	232
896979	0	T	SNP	C	114	131	244	100	245	Val387Ala (gta/gCa)	Rv0803	purL	phosphoribosylformylglycinamidine synthase 2
900221	0	T	SNP	C	93	105	193	99	200	Val370Val (gta/gtG)	Rv0806c	cpsY	exopolysaccharide phosphotransferase CpsY
903537	0	G	SNP	T	130	107	232	100	237	Arg476Leu (cgg/cTg)	Rv0808	purF	amidophosphoribosyltransferase
903550	0	T	SNP	C	133	101	230	100	234	Ala480Ala (gct/gcC)	Rv0808	purF	amidophosphoribosyltransferase
903913	0	T	SNP	C	114	127	241	100	241	Gly63Gly (ggt/ggC)	Rv0809	purM	phosphoribosylformylglycinamidine cyclo-ligase PurM
906364	0	G	SNP	T	125	120	241	100	245
906742	0	T	SNP	C	136	106	240	100	242	Val107Ala (gtc/gCc)	Rv0812	-	amino acid aminotransferase
906857	0	A	SNP	G	136	118	244	99.61	255	Ile145Met (ata/atG)	Rv0812	-	amino acid aminotransferase
913918	0	C	SNP	G	70	81	145	100	151	Gly94Gly (ggg/ggC)	Rv0821c	phoY2	phosphate-transport system transcriptional regulator PhoY2
919551	0	C	SNP	T	96	106	200	100	202	Val1Val (gtg/gtA)	Rv0825c	-	hypothetical protein
921813	0	C	SNP	G	80	109	187	98.44	192
921909	0	C	SNP	T	87	102	183	100	189
925453	0	C	SNP	T	116	146	253	99.62	263	Ala31Ala (gcc/gcT)	Rv0833	PE_PGRS13	PE-PGRS family protein PE_PGRS13
927110	0	A	SNP	G	108	43	149	100	151	Ser584Gly (agt/Ggt)	Rv0833	PE_PGRS13	PE-PGRS family protein PE_PGRS13
927385	0	A	SNP	G	158	101	254	99.23	261	Gly675Gly (gga/ggG)	Rv0833	PE_PGRS13	PE-PGRS family protein PE_PGRS13
931123	0	T	SNP	C	107	109	216	100	216	Tyr57Tyr (tat/taC)	Rv0835	lpqQ	lipoprotein LpqQ		phylo (not 4)
932280	0	T	SNP	C	148	115	261	100	263	_218Trp (tag/tGg)	Rv0836c	-	hypothetical protein
934230	0	C	SNP	G	91	100	189	100	191
934611	0	G	SNP	T	100	113	206	100	213
936621	0	C	Del	GAP	97	109	205	93.21	221		Rv0840c	pip	proline iminopeptidase
936622	0	C	Del	GAP	97	109	205	93.21	221		Rv0840c	pip	proline iminopeptidase
936623	0	A	Del	GAP	97	109	205	94.06	219		Rv0840c	pip	proline iminopeptidase
940929	0	G	Del	GAP	108	108	220	100	216		Rv0844c	narL	nitrate/nitrite response transcriptional regulator NarL
940930	0	C	Del	GAP	108	108	220	100	216		Rv0844c	narL	nitrate/nitrite response transcriptional regulator NarL
940931	0	A	Del	GAP	108	108	220	100	216		Rv0844c	narL	nitrate/nitrite response transcriptional regulator NarL
940932	0	A	Del	GAP	108	108	220	100	216		Rv0844c	narL	nitrate/nitrite response transcriptional regulator NarL
940933	0	T	Del	GAP	108	108	220	100	216		Rv0844c	narL	nitrate/nitrite response transcriptional regulator NarL
940934	0	G	Del	GAP	108	108	220	99.54	217		Rv0844c	narL	nitrate/nitrite response transcriptional regulator NarL
941845	0	C	SNP	A	105	120	218	100	225	Ala219Glu (gcg/gAg)	Rv0845	-	sensor histidine kinase NarS
942616	0	C	SNP	A	113	128	239	99.59	242
945214	0	G	SNP	A	115	102	216	100	217	Gly93Ser (ggt/Agt)	Rv0848	cysK2	cysteine synthase CysK
945238	0	G	SNP	T	113	99	208	100	212	Ala101Ser (gcc/Tcc)	Rv0848	cysK2	cysteine synthase CysK
949535	0	T	SNP	C	103	111	213	100	214	Ala528Ala (gca/gcG)	Rv0853c	pdc	alpha-keto-acid decarboxylase
950116	0	C	SNP	G	104	115	215	100	219	Ala335Pro (gcg/Ccg)	Rv0853c	pdc	alpha-keto-acid decarboxylase
955524	0	A	SNP	G	127	116	240	100	243	Ser150Gly (agc/Ggc)	Rv0859	-	acyltransferase
957117	0	T	SNP	C	107	128	231	99.58	236	Asp275Asp (gat/gaC)	Rv0860	fadB	fatty oxidation protein FadB
957306	0	C	SNP	T	95	98	192	100	193	Ala338Ala (gcc/gcT)	Rv0860	fadB	fatty oxidation protein FadB
960367	0	A	SNP	G	111	89	197	100	200	Leu749Ser (ttg/tCg)	Rv0862c	-	hypothetical protein
964969	0	T	SNP	C	175	114	264	98.3	294	Ala189Ala (gca/gcG)	Rv0867c	rpfA	resuscitation-promoting factor RpfA
964978	1	G	Ins	G	143	90	233	76.9	233		Rv0867c	rpfA	resuscitation-promoting factor RpfA
964978	2	G	Ins	C	142	86	228	75.25	233		Rv0867c	rpfA	resuscitation-promoting factor RpfA
964978	3	G	Ins	G	141	90	231	76.24	233		Rv0867c	rpfA	resuscitation-promoting factor RpfA
964978	4	G	Ins	G	143	90	233	76.9	233		Rv0867c	rpfA	resuscitation-promoting factor RpfA
964978	5	G	Ins	G	143	90	233	76.9	233		Rv0867c	rpfA	resuscitation-promoting factor RpfA
964978	6	G	Ins	C	143	89	232	76.57	233		Rv0867c	rpfA	resuscitation-promoting factor RpfA
969762	0	C	SNP	G	133	91	215	100	224	Gly161Gly (ggg/ggC)	Rv0872c	PE_PGRS15	PE-PGRS family protein PE_PGRS15
972882	0	C	SNP	G	139	141	279	100	280	Gly275Gly (ggg/ggC)	Rv0874c	-	hypothetical protein
979704	0	G	SNP	C	110	114	218	100	224	Gly115Arg (ggc/Cgc)	Rv0881	-	tRNA/rRNA methyltransferase
986463	0	G	SNP	C	90	115	198	100	205
990001	0	G	SNP	C	119	125	238	100	244	Pro866Ala (ccc/Gcc)	Rv0890c	-	HTH-type transcriptional regulator
991939	0	G	SNP	A	117	103	218	99.55	221	Arg220Cys (cgc/Tgc)	Rv0890c	-	HTH-type transcriptional regulator
993346	0	A	SNP	C	111	112	222	100	223	Val37Gly (gtt/gGt)	Rv0891c	-	hypothetical protein
995820	0	T	SNP	C	93	102	195	99.49	196	Glu159Gly (gag/gGg)	Rv0893c	-	S-adenosylmethionine-dependentmethyltransferase
996154	0	C	SNP	A	109	98	207	100	207	Ala48Ser (gca/Tca)	Rv0893c	-	S-adenosylmethionine-dependentmethyltransferase
996263	0	G	SNP	A	92	105	197	100	197	Thr11Thr (acc/acT)	Rv0893c	-	S-adenosylmethionine-dependentmethyltransferase
1002172	0	G	SNP	A	135	153	286	99.65	289	Arg82Trp (cgg/Tgg)	Rv0897c	-	oxidoreductase
1007198	0	A	SNP	G	147	166	304	99.68	314	Leu328Pro (ctg/cCg)	Rv0904c	accD3	acetyl-CoAcarboxylase carboxyl transferase subunit beta
1007342	0	G	SNP	T	132	162	286	99.66	295	Ala280Glu (gcg/gAg)	Rv0904c	accD3	acetyl-CoAcarboxylase carboxyl transferase subunit beta
1007660	0	G	Del	GAP	121	131	249	98.82	255		Rv0904c	accD3	acetyl-CoAcarboxylase carboxyl transferase subunit beta
1008460	0	C	SNP	T	110	118	227	100	228	Ser85Phe (tcc/tTc)	Rv0905	echA6	enoyl-CoA hydratase EchA6
1009500	0	C	SNP	T	136	126	258	100	262	Pro186Leu (ccg/cTg)	Rv0906	-	hypothetical protein
1010204	1	C	Ins	G	99	131	230	98.29	231		Rv0907	-	hypothetical protein
1012815	0	C	SNP	G	139	130	268	100	269	Ala362Gly (gcc/gGc)	Rv0908	ctpE	metal cation transporter ATPase E
1023911	0	C	SNP	G	88	92	175	100	180
1024346	0	A	SNP	G	107	98	204	100	205	Ser46Gly (agt/Ggt)	Rv0918	-	hypothetical protein
1025106	0	T	SNP	C	107	118	223	100	225	Phe141Phe (ttt/ttC)	Rv0919	-	GCN5-like N-acetyltransferase
1026482	0	G	SNP	A	114	124	230	100	238	Pro112Leu (ccc/cTc)	Rv0920c	-	transposase
1029586	0	G	SNP	A	113	121	232	100	234	Pro331Leu (ccc/cTc)	Rv0923c	-	hypothetical protein
1034381	0	G	SNP	A	104	91	186	100	195	Ala84Val (gct/gTt)	Rv0927c	-	oxidoreductase
1037012	0	T	SNP	C	100	110	208	100	210	Met5Thr (atg/aCg)	Rv0930	pstA1	phosphate ABC transporter permease PstA
1037911	0	C	SNP	T	107	96	202	100	203	Arg305_ (cga/Tga)	Rv0930	pstA1	phosphate ABC transporter permease PstA
1047165	0	T	SNP	C	111	115	221	100	226	Cys344Arg (tgc/Cgc)	Rv0938	ligD	multifunctional non-homologous end joining DNA repair protein/ATP dependent DNA ligase LigD
1054784	0	C	SNP	G	131	140	268	100	271	Arg180Gly (cgc/Ggc)	Rv0945	-	oxidoreductase
1057327	0	C	SNP	T	90	117	200	99.52	208
1058887	0	C	SNP	A	108	93	199	99.01	203	Leu210Met (ctg/Atg)	Rv0949	uvrD1	ATP-dependent DNA helicase UvrD
1068151	0	T	SNP	C	103	94	197	99.49	198	His197His (cat/caC)	Rv0956	purN	phosphoribosylglycinamide formyltransferase PurN
1068432	0	A	SNP	G	118	114	227	100	232	Pro76Pro (cca/ccG)	Rv0957	purH	bifunctionalphosphoribosylaminoimidazolecarboxamide formyltransferase/inosinemonophosphate cyclohydrolase
1070702	0	T	SNP	C	124	105	227	100	229	Ser274Pro (tcc/Ccc)	Rv0958	-	magnesium chelatase
1071349	0	G	SNP	C	128	134	258	100	262	Gly32Ala (ggc/gCc)	Rv0959	-	hypothetical protein
1074402	0	C	Del	GAP	88	75	160	97.6	167		Rv0961	-	integral membrane protein
1074558	0	G	SNP	A	115	106	219	100	221	Pro186Leu (ccc/cTc)	Rv0962c	lprP	lipoprotein LprP
1075279	0	T	SNP	C	109	100	207	100	209
1076309	0	G	SNP	T	116	106	217	100	222	Pro124Thr (cct/Act)	Rv0964c	-	hypothetical protein
1077312	0	A	SNP	G	89	110	196	100	199	Val175Ala (gtg/gCg)	Rv0966c	-	hypothetical protein
1079927	0	C	SNP	A	127	148	273	100	275	Thr395Thr (acc/acA)	Rv0969	ctpV	copper-exporting ATPase
1080192	0	G	SNP	A	144	109	249	100	253	Asp484Asn (gat/Aat)	Rv0969	ctpV	copper-exporting ATPase
1081681	0	T	SNP	C	128	126	250	99.61	255	Val210Val (gtt/gtC)	Rv0970	-	integral membrane protein
1087193	0	G	SNP	C	106	132	237	100	238	Asn51Lys (aac/aaG)	Rv0974c	accD2	acetyl-/propionyl-CoA carboxylase subunit beta
1090188	1	A	Ins	G	127	136	263	92.93	263
1093406	0	A	SNP	G	132	112	239	100	244	Val317Val (gtt/gtC)	Rv0978c	PE_PGRS17	PE-PGRS family protein PE_PGRS17
1093928	0	G	SNP	A	118	52	165	77.27	220	Asn143Asn (aac/aaT)	Rv0978c	PE_PGRS17	PE-PGRS family protein PE_PGRS17
1095490	0	A	SNP	G	108	121	225	98.28	233	Val321Ala (gtc/gCc)	Rv0980c	PE_PGRS18	PE-PGRS family protein PE_PGRS18
1095644	0	C	SNP	T	90	111	193	100	201	Ala270Thr (gcg/Acg)	Rv0980c	PE_PGRS18	PE-PGRS family protein PE_PGRS18
1095678	0	A	SNP	G	91	98	186	100	189	Gly258Gly (ggt/ggC)	Rv0980c	PE_PGRS18	PE-PGRS family protein PE_PGRS18
1095981	0	A	SNP	C	168	127	290	99.33	297	Gly157Gly (ggt/ggG)	Rv0980c	PE_PGRS18	PE-PGRS family protein PE_PGRS18
1096633	0	T	SNP	G	101	108	208	99.05	211
1097220	0	C	SNP	T	104	115	219	100	219	Ser133Ser (tcc/tcT)	Rv0981	mprA	two-component response regulator MrpA
1098523	0	T	SNP	A	115	104	217	100	219	Leu339His (ctt/cAt)	Rv0982	mprB	two component histidine-protein kinase/phosphatase MprB
1099058	0	G	SNP	A	98	106	203	100	204
1100234	0	T	SNP	C	117	121	234	100	238	Leu390Pro (ctg/cCg)	Rv0983	pepD	serine protease PepD
1100414	0	G	SNP	A	113	117	227	99.57	231	Gly450Asp (ggc/gAc)	Rv0983	pepD	serine protease PepD
1104690	0	T	SNP	G	112	128	235	100	240	Phe717Val (ttc/Gtc)	Rv0987	-	adhesion component ABC transporter permease
1106099	0	C	SNP	T	89	84	172	99.43	174	Ile328Ile (atc/atT)	Rv0988	-	hypothetical protein
1106422	0	T	SNP	C	80	87	165	100	167	Ile321Val (ata/Gta)	Rv0989c	grcC2	polyprenyl-diphosphate synthase GrcC
1107940	0	A	SNP	C	133	122	251	100	255	Ser54Ala (tcc/Gcc)	Rv0990c	-	hypothetical protein
1109975	0	A	SNP	G	144	111	253	100	255	Gln235Arg (cag/cGg)	Rv0993	galU	UTP--glucose-1-phosphate uridylyltransferase
1110721	0	T	SNP	C	143	154	287	100	297	Arg151Arg (cgt/cgC)	Rv0994	moeA1	molybdopterin molybdenumtransferase 1
1111852	0	G	SNP	T	105	96	197	100	201	Asp81Tyr (gat/Tat)	Rv0995	rimJ	ribosomal-protein-alanine acetyltransferase RimJ
1113733	0	C	SNP	A	92	100	191	100	192
1115509	0	C	SNP	T	104	103	205	100	207	Ile254Ile (atc/atT)	Rv0998	-	acetyltransferase
1126889	0	G	SNP	C	129	115	241	100	244	Arg39Gly (cgc/Ggc)	Rv1007c	metS	methionine--tRNA ligase
1127648	0	C	SNP	A	99	137	233	100	236	Thr187Asn (acc/aAc)	Rv1008	tatD	deoxyribonuclease TatD
1139089	0	G	SNP	C	112	119	231	100	231	Thr41Thr (acg/acC)	Rv1020	mfd	transcription-repair coupling factor
1143549	0	G	SNP	A	121	103	222	100	224	Thr293Thr (acg/acA)	Rv1021	-	nucleoside triphosphate pyrophosphohydrolase
1144409	0	T	SNP	G	100	105	203	99.03	207	Ile225Ser (atc/aGc)	Rv1022	lpqU	lipoprotein LpqU
1144585	0	A	SNP	G	114	87	200	100	201	Arg8Gly (agg/Ggg)	Rv1023	eno	enolase
1148259	0	A	SNP	G	104	97	198	100	201
1149551	0	C	SNP	T	124	146	267	100	270	Glu712Glu (gag/gaA)	Rv1028c	kdpD	sensor protein KdpD
1150585	0	G	SNP	A	138	119	249	99.61	258	Pro368Ser (ccc/Tcc)	Rv1028c	kdpD	sensor protein KdpD
1151054	0	C	SNP	G	126	114	240	100	240	Ser211Ser (tcg/tcC)	Rv1028c	kdpD	sensor protein KdpD
1152805	0	T	SNP	A	91	91	181	100	182	Leu265Gln (ctg/cAg)	Rv1029	kdpA	potassium-transporting ATPase subunit A
1152863	0	A	SNP	G	90	100	189	100	190	Gln284Gln (caa/caG)	Rv1029	kdpA	potassium-transporting ATPase subunit A
1153388	0	C	SNP	T	97	112	206	100	209	Asn459Asn (aac/aaT)	Rv1029	kdpA	potassium-transporting ATPase subunit A
1158050	0	G	SNP	T	89	81	170	100	170	Ser229Ser (tcc/tcA)	Rv1033c	trcR	two component transcriptional regulator TrcR
1160770	0	T	SNP	A	120	138	256	100	258	Gln20Leu (cag/cTg)	Rv1037c	esxI	ESAT-6 like protein EsxI
1163134	0	T	SNP	C	105	117	221	100	222	Gly81Gly (gga/ggG)	Rv1040c	PE8	PE family protein PE8
1164336	0	G	SNP	A	102	95	194	100	197
1164571	0	A	SNP	G	100	112	210	100	212
1165521	1	T	Ins	A	88	110	198	97.06	198
1168715	1	C	Ins	T	95	110	205	99.03	206
1173750	0	G	SNP	T	125	104	227	99.57	230	Ala290Ala (gcg/gcT)	Rv1050	-	oxidoreductase
1177184	0	C	SNP	A	103	96	197	99.5	200
1178116	0	T	SNP	C	111	119	227	99.57	231	Thr163Thr (act/acC)	Rv1056	-	hypothetical protein
1188985	0	G	SNP	A	146	86	224	98.31	236	Gly480Gly (ggc/ggT)	Rv1067c	PE_PGRS19	PE-PGRS family protein PE_PGRS19
1189197	0	C	Del	GAP	65	122	182	87.38	214		Rv1067c	PE_PGRS19	PE-PGRS family protein PE_PGRS19
1189198	0	G	Del	GAP	65	122	182	87.38	214		Rv1067c	PE_PGRS19	PE-PGRS family protein PE_PGRS19
1189199	0	C	Del	GAP	65	122	182	88.63	211		Rv1067c	PE_PGRS19	PE-PGRS family protein PE_PGRS19
1189200	0	C	Del	GAP	65	122	182	88.63	211		Rv1067c	PE_PGRS19	PE-PGRS family protein PE_PGRS19
1189201	0	G	Del	GAP	65	122	182	89.9	208		Rv1067c	PE_PGRS19	PE-PGRS family protein PE_PGRS19
1189202	0	T	Del	GAP	65	122	182	97.4	192		Rv1067c	PE_PGRS19	PE-PGRS family protein PE_PGRS19
1190093	0	A	SNP	C	151	136	283	91.99	312	Leu111Trp (ttg/tGg)	Rv1067c	PE_PGRS19	PE-PGRS family protein PE_PGRS19
1191462	0	A	SNP	C	45	10	55	96.49	57	Gly229Gly (ggt/ggG)	Rv1068c	PE_PGRS20	PE-PGRS family protein PE_PGRS20
1191497	0	T	SNP	A	66	15	79	88.04	92	Thr218Ser (acg/Tcg)	Rv1068c	PE_PGRS20	PE-PGRS family protein PE_PGRS20
1191741	0	G	SNP	A	106	71	174	80.09	221	Tyr136Tyr (tac/taT)	Rv1068c	PE_PGRS20	PE-PGRS family protein PE_PGRS20
1193463	0	T	SNP	A	100	113	208	100	213	Thr271Ser (acc/Tcc)	Rv1069c	-	hypothetical protein
1200418	0	A	SNP	G	114	133	247	100	247
1211369	0	A	SNP	C	125	110	231	100	235	Ser259Arg (agc/Cgc)	Rv1086	-	(2Z,6E)-farnesyl diphosphate synthase
1212336	0	C	Del	GAP	67	33	103	77.52	129		Rv1087	PE_PGRS21	PE-PGRS family protein PE_PGRS21
1212341	0	G	Del	GAP	67	33	103	75.76	132		Rv1087	PE_PGRS21	PE-PGRS family protein PE_PGRS21
1212342	0	T	Del	GAP	67	33	103	77.52	129		Rv1087	PE_PGRS21	PE-PGRS family protein PE_PGRS21
1212343	0	G	Del	GAP	67	33	103	75.19	133		Rv1087	PE_PGRS21	PE-PGRS family protein PE_PGRS21
1212344	0	C	Del	GAP	67	33	103	79.37	126		Rv1087	PE_PGRS21	PE-PGRS family protein PE_PGRS21
1212345	0	C	Del	GAP	67	33	103	77.52	129		Rv1087	PE_PGRS21	PE-PGRS family protein PE_PGRS21
1212346	0	G	Del	GAP	67	33	103	76.92	130		Rv1087	PE_PGRS21	PE-PGRS family protein PE_PGRS21
1212347	0	G	Del	GAP	67	33	103	77.52	129		Rv1087	PE_PGRS21	PE-PGRS family protein PE_PGRS21
1212348	0	C	Del	GAP	67	33	103	79.37	126		Rv1087	PE_PGRS21	PE-PGRS family protein PE_PGRS21
1212349	0	G	Del	GAP	67	33	103	78.12	128		Rv1087	PE_PGRS21	PE-PGRS family protein PE_PGRS21
1212350	0	G	Del	GAP	67	33	103	80	125		Rv1087	PE_PGRS21	PE-PGRS family protein PE_PGRS21
1212351	0	T	Del	GAP	67	33	103	100	100		Rv1087	PE_PGRS21	PE-PGRS family protein PE_PGRS21
1212352	0	G	Del	GAP	67	33	103	99.01	101		Rv1087	PE_PGRS21	PE-PGRS family protein PE_PGRS21
1212353	0	T	Del	GAP	67	33	103	99.01	101		Rv1087	PE_PGRS21	PE-PGRS family protein PE_PGRS21
1212354	0	C	Del	GAP	67	33	103	99.01	101		Rv1087	PE_PGRS21	PE-PGRS family protein PE_PGRS21
1212355	0	G	Del	GAP	67	33	103	99.01	101		Rv1087	PE_PGRS21	PE-PGRS family protein PE_PGRS21
1212356	0	G	Del	GAP	67	33	103	99.01	101		Rv1087	PE_PGRS21	PE-PGRS family protein PE_PGRS21
1212357	0	C	Del	GAP	67	33	103	99.01	101		Rv1087	PE_PGRS21	PE-PGRS family protein PE_PGRS21
1212358	0	G	Del	GAP	67	33	103	99.01	101		Rv1087	PE_PGRS21	PE-PGRS family protein PE_PGRS21
1212359	0	G	Del	GAP	67	33	103	99.01	101		Rv1087	PE_PGRS21	PE-PGRS family protein PE_PGRS21
1212360	0	T	Del	GAP	67	33	103	100	100		Rv1087	PE_PGRS21	PE-PGRS family protein PE_PGRS21
1212361	0	G	Del	GAP	67	33	103	100	100		Rv1087	PE_PGRS21	PE-PGRS family protein PE_PGRS21
1212362	0	C	Del	GAP	67	33	103	99.01	101		Rv1087	PE_PGRS21	PE-PGRS family protein PE_PGRS21
1212816	0	C	SNP	A	6	4	10	76.92	13	Gly419Gly (ggc/ggA)	Rv1087	PE_PGRS21	PE-PGRS family protein PE_PGRS21
1212825	0	T	SNP	C	72	71	138	97.28	147	Gly422Gly (ggt/ggC)	Rv1087	PE_PGRS21	PE-PGRS family protein PE_PGRS21
1212827	0	T	SNP	G	72	72	142	97.3	148	Val423Gly (gtc/gGc)	Rv1087	PE_PGRS21	PE-PGRS family protein PE_PGRS21
1212834	0	T	SNP	G	80	76	156	100	156	Gly425Gly (ggt/ggG)	Rv1087	PE_PGRS21	PE-PGRS family protein PE_PGRS21
1212837	0	T	SNP	C	81	81	157	100	162	Ala426Ala (gct/gcC)	Rv1087	PE_PGRS21	PE-PGRS family protein PE_PGRS21
1212971	0	T	SNP	C	156	133	279	100	289	Val471Ala (gtc/gCc)	Rv1087	PE_PGRS21	PE-PGRS family protein PE_PGRS21
1215105	0	T	Del	GAP	87	100	184	99.47	188
1220680	0	T	SNP	C	133	93	224	100	226	Val36Ala (gta/gCa)	Rv1093	glyA1	serine hydroxymethyltransferase
1224367	0	T	SNP	C	57	56	110	100	113
1227830	0	G	SNP	T	143	109	250	99.6	253	Thr285Thr (acc/acA)	Rv1099c	glpX	fructose 1,6-bisphosphatase
1230778	0	G	SNP	A	91	101	186	100	192	Thr65Ile (acc/aTc)	Rv1102c	mazF3	mRNA interferase MazF3
1233751	0	A	SNP	G	132	105	236	99.58	238	Val69Ala (gtc/gCc)	Rv1106c	-	3 beta-hydroxysteroid dehydrogenase/delta 5-->4-isomerase
1236433	0	A	SNP	C	121	116	237	100	237	Glu83Asp (gaa/gaC)	Rv1110	lytB2	4-hydroxy-3-methylbut-2-enyl diphosphate reductase
1240744	0	C	SNP	A	114	100	211	100	214	Asn186Lys (aac/aaA)	Rv1115	-	hypothetical protein
1241572	0	A	SNP	G	120	116	231	100	236
1247391	0	A	SNP	C	143	135	272	99.29	280	Ser89Arg (agc/Cgc)	Rv1124	ephC	epoxide hydrolase EphC
1248382	0	A	SNP	G	142	114	253	100	256	Ser101Gly (agc/Ggc)	Rv1125	-	hypothetical protein
1248936	0	G	SNP	C	113	120	232	100	233	Pro285Pro (ccg/ccC)	Rv1125	-	hypothetical protein
1248978	0	T	SNP	C	114	128	241	100	242	Ala299Ala (gct/gcC)	Rv1125	-	hypothetical protein
1250340	0	A	SNP	G	108	96	198	99.51	205	Ala355Ala (gct/gcC)	Rv1127c	ppdK	pyruvate, phosphate dikinase PpdK
1251199	0	C	SNP	T	112	114	224	100	226	Gly69Glu (gga/gAa)	Rv1127c	ppdK	pyruvate, phosphate dikinase PpdK
1252164	0	T	SNP	C	93	72	163	99.4	166	Glu270Gly (gaa/gGa)	Rv1128c	-	hypothetical protein
1254562	0	A	SNP	G	112	108	218	100	220	Asp3Gly (gat/gGt)	Rv1130	prpD	methylcitrate dehydratase PrpD
1262859	0	C	SNP	T	130	106	230	99.58	237	Gly424Ser (ggc/Agc)	Rv1135c	PPE16	PPE family protein PPE16
1265828	0	G	SNP	A	120	112	229	99.57	233	Leu221Leu (ctg/Ttg)	Rv1138c	-	oxidoreductase
1269028	0	G	SNP	C	108	107	215	99.54	216
1271187	0	C	SNP	G	117	100	214	100	217	Thr11Ser (acc/aGc)	Rv1144	-	oxidoreductase
1273250	1	G	Ins	A	109	129	238	97.94	238		Rv1145	-	transmembrane transport protein
1274289	0	T	SNP	C	109	94	200	99.02	205	Met312Thr (atg/aCg)	Rv1146	-	transmembrane transport protein
1275957	0	T	SNP	C	109	107	214	100	216
1276432	0	C	SNP	T	118	125	242	99.18	245	Lys439Lys (aag/aaA)	Rv1148c	-	hypothetical protein
1276588	0	C	SNP	G	89	83	169	100	172	Ala387Ala (gcg/gcC)	Rv1148c	-	hypothetical protein
1277869	1	G	Ins	T	101	89	190	95.96	190
1279199	0	C	SNP	T	104	123	218	99.13	229	Cys140Tyr (tgc/tAc)	Rv1151c	-	NAD-dependent protein deacylase
1281118	0	T	SNP	C	116	104	219	99.55	221	Thr123Ala (acg/Gcg)	Rv1154c	-	hypothetical protein
1281771	0	T	SNP	C	97	100	195	100	197	Ser115Pro (tcg/Ccg)	Rv1155	-	pyridoxine/pyridoxamine 5'-phosphate oxidase
1281984	0	G	SNP	A	103	104	203	99.04	209
1287372	0	G	SNP	C	122	115	234	99.58	238	Leu15Leu (ctg/ctC)	Rv1161	narG	nitrate reductase subunit alpha
1292102	0	A	SNP	G	92	97	188	99.47	190	Pro346Pro (cca/ccG)	Rv1162	narH	nitrate reductase subunit beta
1298233	0	C	SNP	T	125	123	246	99.6	249	Ala154Thr (gca/Aca)	Rv1167c	-	transcriptional regulator
1306259	0	A	SNP	G	114	86	199	100	200	Ala656Ala (gct/gcC)	Rv1175c	fadH	NADPH dependent 2,4-dienoyl-CoA reductase FadH
1307598	0	C	SNP	G	109	124	232	100	233	Cys210Ser (tgc/tCc)	Rv1175c	fadH	NADPH dependent 2,4-dienoyl-CoA reductase FadH
1308317	0	T	SNP	C	116	93	207	99.52	210	His159Arg (cat/cGt)	Rv1176c	-	hypothetical protein
1313337	1	A	Ins	G	7	38	45	95.74	45
1313338	0	A	SNP	C	7	38	44	100	45
1315191	0	A	SNP	C	122	126	248	100	248	_489Tyr (taa/taC)	Rv1180	pks3	polyketide beta-ketoacyl synthase
1315884	0	G	SNP	A	95	104	194	100	199	Ala217Ala (gcg/gcA)	Rv1181	pks4	polyketide beta-ketoacyl synthase
1321096	0	G	SNP	A	102	96	192	100	198	Ser354Ser (tcg/tcA)	Rv1182	papA3	acyltransferase PapA
1325650	0	G	SNP	A	102	103	204	100	205
1327890	0	G	SNP	A	118	102	215	99.55	221	Asp472Asp (gac/gaT)	Rv1186c	-	hypothetical protein
1328687	0	G	SNP	C	118	115	228	99.57	234	Pro207Ala (ccc/Gcc)	Rv1186c	-	hypothetical protein
1339774	0	C	SNP	G	113	97	206	100	210	Gly142Gly (ggc/ggG)	Rv1196	PPE18	PPE family protein PPE18
1339823	0	A	SNP	G	123	115	234	100	238	Thr159Ala (acg/Gcg)	Rv1196	PPE18	PPE family protein PPE18
1339894	0	C	SNP	T	120	122	238	100	242	Leu182Leu (ctc/ctT)	Rv1196	PPE18	PPE family protein PPE18
1339905	0	C	SNP	T	120	116	234	100	236	Ala186Val (gcc/gTc)	Rv1196	PPE18	PPE family protein PPE18
1340257	0	T	SNP	A	134	122	252	99.22	258	Gly303Gly (ggt/ggA)	Rv1196	PPE18	PPE family protein PPE18
1340500	0	G	SNP	T	111	164	269	100	275	Met384Ile (atg/atT)	Rv1196	PPE18	PPE family protein PPE18
1340784	0	T	SNP	C	98	130	222	98.28	232	Gly42Gly (ggt/ggC)	Rv1197	esxK	ESAT-6 like protein EsxK
1341295	0	A	SNP	G	100	119	217	98.65	222
1345016	0	C	SNP	T	97	117	208	100	214	Ala52Thr (gcc/Acc)	Rv1201c	dapD	2,3,4,5-tetrahydropyridine-2,6-dicarboxylate N-succinyltransferase
1351172	0	A	SNP	G	140	96	228	100	236
1360209	0	T	SNP	C	128	105	231	100	233	Ala531Ala (gca/gcG)	Rv1217c	-	tetronasin ABC transporter integral membrane protein
1361190	0	G	SNP	A	136	157	290	100	293	Ser204Ser (agc/agT)	Rv1217c	-	tetronasin ABC transporter integral membrane protein
1362006	0	T	SNP	C	96	107	200	100	203	Gln243Arg (caa/cGa)	Rv1218c	-	tetronasin ABC transporter ATP-binding protein
1365837	1	C	Ins	G	112	107	219	93.59	219
1365837	2	C	Ins	G	112	107	219	93.59	219
1367484	0	T	SNP	G	115	109	222	100	224	Trp8Gly (tgg/Ggg)	Rv1224	tatB	Sec-independent protein translocase protein TatB
1370905	0	C	SNP	T	129	117	243	98.8	249
1371470	0	G	SNP	A	106	103	208	100	209	Arg184His (cgt/cAt)	Rv1228	lpqX	lipoprotein LpqX
1371697	0	G	SNP	A	109	113	218	99.11	224	Ala57Thr (gcc/Acc)	Rv1228a	-	hypothetical protein
1373242	0	C	SNP	A	109	111	207	99.55	221	Gly319Val (ggc/gTc)	Rv1230c	-	membrane protein
1374065	0	T	SNP	C	129	106	229	100	235	Ser45Gly (agc/Ggc)	Rv1230c	-	membrane protein
1375724	0	A	SNP	C	102	114	213	100	216	Cys149Gly (tgc/Ggc)	Rv1232c	-	hypothetical protein
1376568	1	C	Ins	G	83	90	173	90.1	173		Rv1233c	-	hypothetical protein
1377568	0	A	SNP	G	113	97	205	100	210	Val15Val (gta/gtG)	Rv1235	lpqY	trehalose ABC transporter substrate-binding lipoprotein LpqY
1382628	0	T	SNP	C	96	104	197	100	200	Lys139Glu (aaa/Gaa)	Rv1239c	corA	magnesium and cobalt transport transmembrane protein CorA
1386011	0	C	Del	GAP	160	148	299	92.22	334		Rv1243c	PE_PGRS23	PE-PGRS family protein PE_PGRS23
1387478	0	G	SNP	C	162	153	310	100	315	Asp208His (gac/Cac)	Rv1244	lpqZ	lipoprotein LpqZ
1390763	0	C	SNP	T	99	114	211	100	213	Val764Met (gtg/Atg)	Rv1248c	-	multifunctional 2-oxoglutarate dehydrogenase E1 component /2-oxoglutarate dehydrogenase dihydrolipoyllysine-residue succinyltransferase
1393626	0	A	SNP	G	114	111	218	100	225	Leu119Leu (ctt/ctC)	Rv1249c	-	membrane protein
1396618	0	C	SNP	A	123	104	224	100	227	Glu875_ (gag/Tag)	Rv1251c	-	hypothetical protein
1396922	0	T	SNP	C	117	108	223	100	225	Thr773Thr (aca/acG)	Rv1251c	-	hypothetical protein
1401033	0	C	SNP	T	76	109	184	99.46	186	Ser355Leu (tcg/tTg)	Rv1253	deaD	ATP-dependent RNA helicase DeaD
1411210	0	T	SNP	G	114	117	229	100	231	Val260Val (gtt/gtG)	Rv1263	amiB2	amidase AmiB
1413148	0	C	SNP	T	76	113	180	99.47	190
1414021	0	C	SNP	T	107	124	229	100	231	Arg607Gln (cgg/cAg)	Rv1266c	pknH	serine/threonine-protein kinase PknH
1422666	0	C	SNP	T	87	100	186	99.47	188	Gly462Glu (ggg/gAg)	Rv1273c	-	drug ABC transporter ATP-binding protein
1422667	0	C	SNP	T	90	100	189	100	190	Gly462Arg (ggg/Agg)	Rv1273c	-	drug ABC transporter ATP-binding protein
1431735	0	G	SNP	A	119	116	233	99.16	237	Thr569Met (acg/aTg)	Rv1280c	oppA	oligopeptide ABC transporter substrate-binding lipoprotein OppA
1438028	0	C	SNP	G	101	89	189	100	190	Ser40Arg (agc/agG)	Rv1285	cysD	sulfate adenylyltransferase subunit 2
1440090	0	C	SNP	T	102	97	195	99.5	200	Thr395Ile (acc/aTc)	Rv1286	-	bifunctional sulfate adenyltransferase subunit 1 CysN/adenylylsulfate kinase CysC
1440469	0	C	SNP	G	101	104	201	100	205	Pro521Pro (ccc/ccG)	Rv1286	-	bifunctional sulfate adenyltransferase subunit 1 CysN/adenylylsulfate kinase CysC
1441545	0	G	SNP	A	13	9	22	100	22	Ala66Ala (gcg/gcA)	Rv1288	-	hypothetical protein
1441576	0	T	SNP	C	6	4	10	100	10	Leu77Leu (ttg/Ctg)	Rv1288	-	hypothetical protein
1441579	0	A	SNP	T	6	5	11	100	11	Asn78Tyr (aat/Tat)	Rv1288	-	hypothetical protein
1441582	0	T	SNP	C	8	8	15	100	16	Trp79Arg (tgg/Cgg)	Rv1288	-	hypothetical protein
1445781	0	A	SNP	G	102	117	219	100	219	Ala18Ala (gct/gcC)	Rv1291c	-	hypothetical protein
1450316	0	C	SNP	T	113	88	200	100	201	Ala314Ala (gcc/gcT)	Rv1294	thrA	homoserine dehydrogenase
1457144	0	C	SNP	T	109	125	232	100	234	Arg194Cys (cgc/Tgc)	Rv1300	hemK	release factor glutamine methyltransferase
1461623	0	C	SNP	T	110	79	183	99.47	190	Asp101Asp (gac/gaT)	Rv1306	atpF	ATP synthase subunit B
1468208	0	A	SNP	C	104	97	198	86.64	232	Leu433Arg (ctg/cGg)	Rv1313c	-	insertion sequence element IS1557 transposase
1468492	0	C	SNP	A	138	118	252	100	256	Leu338Leu (ctg/ctT)	Rv1313c	-	insertion sequence element IS1557 transposase
1471659	0	C	SNP	T	85	94	176	100	179
1478357	0	G	SNP	T	113	122	232	100	235	Pro254Pro (ccc/ccA)	Rv1317c	alkA	bifunctional regulatory protein/DNA repair enzyme AlkA
1479085	0	T	SNP	C	99	99	197	99.5	199	Ile12Val (atc/Gtc)	Rv1317c	alkA	bifunctional regulatory protein/DNA repair enzyme AlkA
1480945	0	C	SNP	G	223	220	439	99.55	445	Thr519Thr (acg/acC)	Rv1319c	-	adenylate cyclase
1480948	0	C	SNP	T	224	217	435	99.55	443	Glu518Glu (gag/gaA)	Rv1319c	-	adenylate cyclase
1481185	0	A	SNP	C	226	239	456	99.79	466	Asp439Glu (gat/gaG)	Rv1319c	-	adenylate cyclase
1481563	0	C	SNP	T	182	240	418	99.53	424	Glu313Glu (gag/gaA)	Rv1319c	-	adenylate cyclase
1482627	0	T	SNP	C	98	103	197	100	201	Thr531Ala (acg/Gcg)	Rv1320c	-	adenylate cyclase
1484708	0	A	SNP	C	107	92	197	100	199	Ser144Arg (agc/Cgc)	Rv1321	-	endonuclease NucS
1488428	0	C	SNP	T	115	132	239	78.91	313	Gly513Asp (ggc/gAc)	Rv1325c	PE_PGRS24	PE-PGRS family protein PE_PGRS24
1489142	0	C	SNP	T	107	112	210	96.48	227	Gly275Asp (ggc/gAc)	Rv1325c	PE_PGRS24	PE-PGRS family protein PE_PGRS24
1489549	0	G	SNP	T	105	57	157	99.39	163	Tyr139_ (tac/taA)	Rv1325c	PE_PGRS24	PE-PGRS family protein PE_PGRS24
1490456	0	C	SNP	T	107	109	212	100	216	Pro619Pro (ccg/ccA)	Rv1326c	glgB	1,4-alpha-glucan branching protein
1490905	0	A	SNP	G	101	92	192	99.48	194	Ser470Pro (tct/Cct)	Rv1326c	glgB	1,4-alpha-glucan branching protein
1491494	0	C	SNP	T	97	101	197	100	198	Gln273Gln (cag/caA)	Rv1326c	glgB	1,4-alpha-glucan branching protein
1495836	0	G	SNP	A	95	113	202	100	208	Val425Met (gtg/Atg)	Rv1328	glgP	glycogen phosphorylase
1498951	0	G	SNP	T	112	86	196	100	198	Thr80Lys (acg/aAg)	Rv1329c	dinG	ATP-dependent helicase DinG
1499213	0	T	Del	GAP	99	102	196	98.53	204		Rv1330c	pncB1	nicotinic acid phosphoribosyltransferase PncB1
1499214	0	C	Del	GAP	99	102	196	99.5	202		Rv1330c	pncB1	nicotinic acid phosphoribosyltransferase PncB1
1499215	0	A	Del	GAP	99	102	196	99.5	202		Rv1330c	pncB1	nicotinic acid phosphoribosyltransferase PncB1
1499216	0	G	Del	GAP	99	102	196	99.5	202		Rv1330c	pncB1	nicotinic acid phosphoribosyltransferase PncB1
1499217	0	G	Del	GAP	99	102	196	99.5	202		Rv1330c	pncB1	nicotinic acid phosphoribosyltransferase PncB1
1499218	0	C	Del	GAP	99	102	196	99.5	202		Rv1330c	pncB1	nicotinic acid phosphoribosyltransferase PncB1
1499219	0	C	Del	GAP	99	102	196	99.5	202		Rv1330c	pncB1	nicotinic acid phosphoribosyltransferase PncB1
1499220	0	G	Del	GAP	99	102	196	99.5	202		Rv1330c	pncB1	nicotinic acid phosphoribosyltransferase PncB1
1499221	0	G	SNP	A	100	102	198	99.51	203	Pro447Ser (ccg/Tcg)	Rv1330c	pncB1	nicotinic acid phosphoribosyltransferase PncB1
1499274	0	C	SNP	G	116	117	231	100	233	Gly429Ala (ggc/gCc)	Rv1330c	pncB1	nicotinic acid phosphoribosyltransferase PncB1
1500909	0	C	SNP	T	133	112	243	99.59	246	Val83Val (gtc/gtT)	Rv1331	-	ATP-dependent Clp protease adapter protein ClpS
1501700	0	G	SNP	A	162	141	298	100	303	Val34Val (gtg/gtA)	Rv1333	-	hydrolase
1505909	0	G	SNP	C	110	100	206	99.53	211
1508029	0	C	SNP	T	132	113	242	99.59	246	Arg153Cys (cgc/Tgc)	Rv1341	-	non-canonical purine NTP pyrophosphatase
1513189	0	C	SNP	T	113	132	239	100	245	Ala48Val (gct/gTt)	Rv1348	irtA	iron ABC transporter ATP-binding protein/permease IrtA
1526819	0	C	SNP	A	114	98	208	100	212	Arg70Arg (cgg/Agg)	Rv1358	-	transcriptional regulator
1533241	0	G	SNP	C	111	121	226	87.88	264	Thr131Thr (acc/acG)	Rv1361c	PPE19	PPE family protein PPE19
1533583	0	G	SNP	A	84	112	193	97.51	201	Tyr17Tyr (tac/taT)	Rv1361c	PPE19	PPE family protein PPE19
1533624	0	A	SNP	C	80	113	191	98.97	195	Phe4Val (ttc/Gtc)	Rv1361c	PPE19	PPE family protein PPE19
1534551	0	C	SNP	T	97	94	190	100	191	Glu20Glu (gag/gaA)	Rv1362c	-	membrane protein
1536251	0	G	SNP	T	105	138	234	99.59	244	Ala465Glu (gcg/gAg)	Rv1364c	-	sigma factor regulatory protein
1540141	0	T	SNP	C	107	108	211	100	215	Ile169Val (atc/Gtc)	Rv1367c	-	hypothetical protein
1540484	0	C	SNP	G	100	109	208	99.52	210	Leu54Leu (ctg/ctC)	Rv1367c	-	hypothetical protein
1544255	0	C	SNP	T	101	98	198	100	199	Arg299Arg (cgc/cgT)	Rv1371	-	membrane protein
1546703	0	C	SNP	T	116	102	217	100	218	Pro231Leu (ccg/cTg)	Rv1373	-	glycolipid sulfotransferase
1547125	0	T	SNP	C	119	112	228	100	231	Thr136Ala (aca/Gca)	Rv1374c	-	hypothetical protein
1552547	0	G	SNP	A	128	157	282	100	285	Arg37Trp (cgg/Tgg)	Rv1378c	-	hypothetical protein
1554216	0	C	SNP	T	127	101	223	100	228	Pro10Leu (ccc/cTc)	Rv1381	pyrC	dihydroorotase
1563717	0	C	SNP	T	115	123	235	99.58	239	Val8Val (gtc/gtT)	Rv1388	mihF	integration host factor MihF
1570566	0	C	SNP	A	93	97	187	100	190	Arg135Leu (cgg/cTg)	Rv1394c	cyp132	cytochrome P450 Cyp132
1573660	0	T	SNP	G	139	151	288	100	290	Arg66Ser (aga/agC)	Rv1396c	PE_PGRS25	PE-PGRS family protein PE_PGRS25
1574232	0	C	SNP	T	104	84	186	98.95	190	Leu94Leu (ctg/ctA)	Rv1397c	vapC10	ribonuclease VapC10
1582111	0	C	SNP	T	127	116	238	99.59	244
1583948	0	C	SNP	T	144	151	290	99.33	297	Thr283Ile (acc/aTc)	Rv1407	fmu	methyltransferase
1588899	0	G	SNP	T	104	130	224	100	234	Ala111Ala (gcg/gcT)	Rv1412	ribC	riboflavin synthase
1593331	0	G	SNP	A	107	99	199	99.52	207
1595342	0	T	SNP	C	132	124	251	100	256	Val434Ala (gtg/gCg)	Rv1420	uvrC	excinuclease ABC subunit UvrC
1599557	0	C	SNP	G	113	95	198	100	208	Arg33Thr (agg/aCg)	Rv1424c	-	membrane protein
1608276	0	A	SNP	C	110	132	238	99.59	243	Asn65Thr (aac/aCc)	Rv1431	-	hypothetical protein
1609840	0	A	SNP	G	134	97	228	100	231	Pro586Pro (cca/ccG)	Rv1431	-	hypothetical protein
1612624	1	T	Ins	A	72	81	153	78.87	153		Rv1435c	-	hypothetical protein
1612624	2	T	Ins	T	72	81	153	78.87	153		Rv1435c	-	hypothetical protein
1612624	3	T	Ins	C	72	81	153	78.87	153		Rv1435c	-	hypothetical protein
1612624	4	T	Ins	G	71	81	152	78.35	153		Rv1435c	-	hypothetical protein
1612624	5	T	Ins	G	72	81	153	78.87	153		Rv1435c	-	hypothetical protein
1612624	6	T	Ins	T	72	81	153	78.87	153		Rv1435c	-	hypothetical protein
1612624	7	T	Ins	A	72	81	153	78.87	153		Rv1435c	-	hypothetical protein
1612624	8	T	Ins	C	72	81	153	78.87	153		Rv1435c	-	hypothetical protein
1612624	9	T	Ins	C	72	80	152	78.35	153		Rv1435c	-	hypothetical protein
1612624	10	T	Ins	G	72	81	153	78.87	153		Rv1435c	-	hypothetical protein
1612624	11	T	Ins	G	72	80	152	78.35	153		Rv1435c	-	hypothetical protein
1612624	12	T	Ins	T	72	81	153	78.87	153		Rv1435c	-	hypothetical protein
1612624	13	T	Ins	G	72	81	153	78.87	153		Rv1435c	-	hypothetical protein
1612624	14	T	Ins	C	72	81	153	78.87	153		Rv1435c	-	hypothetical protein
1612624	15	T	Ins	G	72	81	153	78.87	153		Rv1435c	-	hypothetical protein
1612624	16	T	Ins	C	72	81	153	78.87	153		Rv1435c	-	hypothetical protein
1612624	17	T	Ins	C	72	80	152	78.35	153		Rv1435c	-	hypothetical protein
1612624	18	T	Ins	A	70	80	150	77.32	153		Rv1435c	-	hypothetical protein
1612624	19	T	Ins	G	72	81	153	78.87	153		Rv1435c	-	hypothetical protein
1612624	20	T	Ins	G	72	81	153	78.87	153		Rv1435c	-	hypothetical protein
1612624	21	T	Ins	G	72	81	153	78.87	153		Rv1435c	-	hypothetical protein
1613035	0	T	SNP	C	103	99	198	99.51	203
1614143	0	G	SNP	A	101	100	198	100	201	Leu279Leu (ctg/ctA)	Rv1436	gap	glyceraldehyde 3-phosphate dehydrogenase
1618978	0	T	SNP	C	158	99	248	100	257	Asp236Gly (gat/gGt)	Rv1441c	PE_PGRS26	PE-PGRS family protein PE_PGRS26
1624791	0	C	SNP	G	102	118	219	100	220	Arg192Pro (cga/cCa)	Rv1446c	opcA	OXPP cycle protein OpcA
1627351	0	T	SNP	C	129	113	240	99.59	243	Thr244Ala (acc/Gcc)	Rv1448c	tal	transaldolase
1630148	0	A	SNP	C	112	114	223	100	226	Tyr18Asp (tac/Gac)	Rv1449c	tkt	transketolase
1634609	0	C	SNP	T	78	46	124	99.2	125	Ala7Thr (gcc/Acc)	Rv1450c	PE_PGRS27	PE-PGRS family protein PE_PGRS27
1634610	0	C	SNP	T	80	46	122	99.21	127	Val6Val (gtg/gtA)	Rv1450c	PE_PGRS27	PE-PGRS family protein PE_PGRS27
1636172	1	T	Ins	C	96	22	118	84.89	118		Rv1452c	PE_PGRS28	PE-PGRS family protein PE_PGRS28
1636172	2	T	Ins	C	96	22	118	84.89	118		Rv1452c	PE_PGRS28	PE-PGRS family protein PE_PGRS28
1636172	3	T	Ins	G	96	22	118	84.89	118		Rv1452c	PE_PGRS28	PE-PGRS family protein PE_PGRS28
1636826	0	C	SNP	A	118	157	263	95.82	287	Gly468Gly (ggg/ggT)	Rv1452c	PE_PGRS28	PE-PGRS family protein PE_PGRS28
1638182	0	C	SNP	T	133	167	295	100	300	Ser16Ser (tcg/tcA)	Rv1452c	PE_PGRS28	PE-PGRS family protein PE_PGRS28
1638183	0	G	SNP	A	130	162	283	99.66	293	Ser16Leu (tcg/tTg)	Rv1452c	PE_PGRS28	PE-PGRS family protein PE_PGRS28
1638188	0	C	SNP	T	135	162	293	99.33	299	Ala14Ala (gcg/gcA)	Rv1452c	PE_PGRS28	PE-PGRS family protein PE_PGRS28
1638191	0	C	SNP	G	135	161	291	100	296	Ala13Ala (gcg/gcC)	Rv1452c	PE_PGRS28	PE-PGRS family protein PE_PGRS28
1638194	0	G	SNP	C	137	169	298	99.67	307	Ala12Ala (gcc/gcG)	Rv1452c	PE_PGRS28	PE-PGRS family protein PE_PGRS28
1639594	0	C	SNP	A	110	105	212	100	215	Pro405Gln (cca/cAa)	Rv1453	-	transcriptional activator protein
1644201	0	T	SNP	C	107	98	204	99.51	206	Arg20Arg (cga/cgG)	Rv1458c	-	antibiotic ABC transporter ATP-binding protein
1645802	0	T	SNP	C	123	102	224	99.56	226	Lys113Glu (aaa/Gaa)	Rv1459c	-	alpha-(1->6)-mannopyranosyltransferase
1650072	0	A	SNP	G	132	101	224	99.15	235	Asn183Asp (aac/Gac)	Rv1462	-	hypothetical protein
1650406	0	C	SNP	A	91	103	193	100	194	Thr294Asn (acc/aAc)	Rv1462	-	hypothetical protein
1656293	0	G	SNP	A	144	178	319	100	322	Asn143Asn (aac/aaT)	Rv1468c	PE_PGRS29	PE-PGRS family protein PE_PGRS29
1656917	0	T	SNP	G	105	111	214	99.54	217
1676290	0	C	SNP	A	105	133	233	100	238	Lys198Asn (aag/aaT)	Rv1486c	-	hypothetical protein
1676880	0	A	SNP	G	98	114	211	99.53	213	Trp2Arg (tgg/Cgg)	Rv1486c	-	hypothetical protein
1681147	0	G	SNP	A	105	95	197	99.5	201
1688300	0	T	SNP	C	137	113	249	100	250	Phe120Phe (ttt/ttC)	Rv1497	lipL	esterase LipL
1689349	0	C	SNP	T	96	123	216	100	219	Arg191His (cgc/cAc)	Rv1498c	-	methyltransferase
1690078	0	A	SNP	G	122	104	223	99.56	227
1692141	0	A	SNP	C	99	100	198	100	199	Ile84Ile (ata/atC)	Rv1501	-	hypothetical protein
1692960	0	T	SNP	C	111	113	221	100	224	Ser13Pro (tcg/Ccg)	Rv1502	-	hypothetical protein
1693561	0	A	SNP	G	96	101	194	100	197	Tyr213Cys (tac/tGc)	Rv1502	-	hypothetical protein
1698850	0	C	SNP	T	105	124	226	100	229	Ala349Thr (gca/Aca)	Rv1508c	-	membrane protein
1698911	0	G	SNP	A	128	112	237	100	240	Gly328Gly (ggc/ggT)	Rv1508c	-	membrane protein
1699849	0	G	SNP	A	95	103	194	100	198	Pro16Ser (ccg/Tcg)	Rv1508c	-	membrane protein
1702415	0	C	SNP	T	108	130	236	99.58	239	Ala374Val (gcg/gTg)	Rv1510	-	hypothetical protein
1706119	0	T	SNP	C	105	114	217	100	219	Ser159Ser (tca/tcG)	Rv1514c	-	glycosyltransferase
1708792	0	T	SNP	C	122	123	241	100	245
1709432	0	C	SNP	T	96	101	195	100	197	Leu188Phe (ctc/Ttc)	Rv1517	-	hypothetical protein
1713192	0	A	SNP	G	95	86	170	100	181	Val297Val (gta/gtG)	Rv1521	fadD25	fatty-acid--CoA ligase FadD25
1713923	0	A	SNP	G	115	100	211	99.54	216	His541Arg (cac/cGc)	Rv1521	fadD25	fatty-acid--CoA ligase FadD25
1716472	0	A	SNP	G	112	86	196	100	198	Ser381Pro (tcc/Ccc)	Rv1522c	mmpL12	transmembrane transport protein MmpL12
1718932	0	C	SNP	T	114	97	209	100	211	Asn69Asn (aac/aaT)	Rv1524	-	glycosyltransferase
1728161	0	G	SNP	T	89	89	177	96.74	184	Gly83Gly (ggc/ggA)	Rv1527c	pks5	polyketide synthase
1728460	0	A	SNP	C	114	96	204	99.53	211
1728837	0	A	SNP	G	76	100	174	100	176
1733021	0	C	SNP	T	101	125	225	100	226	Asp183Asp (gac/gaT)	Rv1531	-	hypothetical protein
1735739	0	T	SNP	C	109	109	214	99.54	219
1738751	0	C	SNP	A	79	111	187	98.96	192	Arg745Arg (cgg/Agg)	Rv1536	ileS	isoleucine--tRNA ligase
1748439	0	C	SNP	T	77	113	189	99.48	191	Thr249Ile (acc/aTc)	Rv1547	dnaE1	DNA polymerase III subunit alpha
1752561	0	T	SNP	C	100	97	195	99.49	198	Asp258Gly (gac/gGc)	Rv1548c	PPE21	PPE family protein PPE21
1753519	1	G	Ins	C	57	117	174	79.45	174
1759252	0	G	SNP	T	106	96	198	99.51	203	Ser524Ser (tcg/tcT)	Rv1552	frdA	fumarate reductase flavoprotein subunit		phylo (not 4,9)
1760292	0	A	SNP	G	92	84	172	99.44	177	Met40Val (atg/Gtg)	Rv1554	frdC	fumarate reductase membrane anchor subunit
1761765	0	G	SNP	A	98	98	190	100	196	Gly8Ser (ggc/Agc)	Rv1557	mmpL6	transmembrane transport protein MmpL6
1763482	0	G	SNP	A	107	133	240	99.17	242	Gly19Arg (ggg/Agg)	Rv1559	ilvA	threonine dehydratase IlvA
1764225	0	C	SNP	T	116	124	237	100	240	Ala266Ala (gcc/gcT)	Rv1559	ilvA	threonine dehydratase IlvA
1778430	0	T	SNP	C	194	163	352	100	357	Met191Thr (atg/aCg)	Rv1570	bioD	ATP-dependent dethiobiotin synthetase BioD
1779370	0	G	SNP	C	143	115	257	100	258	Thr19Thr (acg/acC)	Rv1573	-	phage protein
1780586	1	C	Ins	G	87	108	195	98.98	195		Rv1575	-	phage protein
1781251	0	C	SNP	T	113	127	240	99.59	241	Glu272Lys (gag/Aag)	Rv1576c	-	phage capsid protein
1781811	0	T	SNP	C	169	141	308	99.04	313	Asp85Gly (gac/gGc)	Rv1576c	-	phage capsid protein
1782491	0	A	SNP	G	113	126	236	99.17	241	Phe32Leu (ttc/Ctc)	Rv1577c	-	phage prohead protease
1784238	0	A	Del	GAP	118	106	221	100	224		Rv1581c	-	phage protein
1788570	0	G	SNP	T	85	104	182	82.17	230	Asn198Lys (aac/aaA)	Rv1587c	-	hypothetical protein
1788574	0	T	SNP	C	84	110	187	81.51	238	His197Arg (cac/cGc)	Rv1587c	-	hypothetical protein
1789650	0	C	SNP	T	90	80	168	76.92	221	Ala63Thr (gcc/Acc)	Rv1588c	-	hypothetical protein
1789654	0	A	SNP	G	90	78	167	77.06	218	Leu61Leu (ctt/ctC)	Rv1588c	-	hypothetical protein
1789671	0	C	SNP	T	85	77	160	79.8	203	Ala56Thr (gcg/Acg)	Rv1588c	-	hypothetical protein
1789675	0	A	SNP	C	82	77	156	81.12	196	Gly54Gly (ggt/ggG)	Rv1588c	-	hypothetical protein
1789678	0	C	SNP	G	84	78	160	81	200	Val53Val (gtg/gtC)	Rv1588c	-	hypothetical protein
1789933	0	G	SNP	A	118	95	212	99.53	214
1792777	0	T	SNP	C	94	90	183	100	184	Ile322Val (att/Gtt)	Rv1592c	-	hypothetical protein
1792778	0	T	SNP	C	94	91	184	100	185	Glu321Glu (gaa/gaG)	Rv1592c	-	hypothetical protein
1798355	0	G	SNP	A	103	118	219	100	221	Gly21Asp (ggt/gAt)	Rv1597	-	hypothetical protein
1802047	0	C	SNP	G	106	114	217	99.1	222	Gln5Glu (cag/Gag)	Rv1601	hisB	imidazole glycerol-phosphate dehydratase
1803265	0	G	SNP	A	119	99	215	100	218	Ser201Asn (agc/aAc)	Rv1602	hisH	imidazole glycerol phosphate synthase subunit HisH
1804409	0	C	SNP	A	88	110	195	99.5	199	Pro124Gln (cca/cAa)	Rv1604	impA	inositol-monophosphatase ImpA
1811375	0	G	SNP	T	97	108	202	100	205	Gly83Gly (ggg/ggT)	Rv1612	trpB	tryptophan synthase subunit beta
1812448	0	C	SNP	T	107	120	226	100	227	Tyr30Tyr (tac/taT)	Rv1613	trpA	tryptophan synthase subunit alpha
1817976	0	A	SNP	T	123	122	234	100	245	His121Leu (cac/cTc)	Rv1618	tesB1	acyl-CoA thioesterase TesB
1818286	0	C	SNP	T	127	120	236	100	247	Gly224Gly (ggc/ggT)	Rv1618	tesB1	acyl-CoA thioesterase TesB
1827468	0	C	SNP	A	121	120	239	100	241	Val160Leu (gtg/Ttg)	Rv1625c	cya	adenylyl cyclase
1832509	0	C	SNP	G	98	110	204	100	208	Thr615Thr (acc/acG)	Rv1629	polA	DNA polymerase I
1833025	0	C	SNP	T	124	102	223	99.56	227	Asp787Asp (gac/gaT)	Rv1629	polA	DNA polymerase I
1836286	0	G	SNP	C	132	128	260	100	260
1836417	0	C	SNP	A	106	117	218	100	223	Gly138Gly (ggg/ggT)	Rv1632c	-	hypothetical protein
1839759	0	G	SNP	C	105	117	214	99.11	224	Gly198Arg (ggg/Cgg)	Rv1634	-	multidrug-efflux transporter
1842820	0	C	SNP	T	115	104	217	99.55	220	Leu124Leu (ctg/Ttg)	Rv1636	TB15.3	iron-regulated universal stress protein
1847919	0	C	SNP	G	152	122	268	100	274	Thr180Thr (acg/acC)	Rv1639c	-	hypothetical protein
1849609	0	T	SNP	C	101	98	198	100	199	Arg809Arg (cga/cgG)	Rv1640c	lysX	bifunctional lysine--tRNA ligase/phosphatidylglycerol lysyltransferase
1852803	0	C	SNP	A	119	109	224	99.13	230	Ala177Ala (gcc/gcA)	Rv1641	infC	initiation factor IF-3
1852877	0	A	SNP	C	118	103	219	99.55	222	_202Ser (tag/tCg)	Rv1641	infC	initiation factor IF-3
1854300	0	T	SNP	C	112	131	240	100	243	Leu232Pro (ctg/cCg)	Rv1644	tsnR	23S rRNA methyltransferase TsnR
1856617	0	C	SNP	T	84	81	163	98.8	167	Thr285Ile (aca/aTa)	Rv1646	PE17	PE family protein PE17
1856777	0	G	SNP	C	118	91	207	100	209	Ala2Pro (gcg/Ccg)	Rv1647	-	adenylate cyclase
1859559	0	C	SNP	A	92	120	206	100	212	Ala276Asp (gcc/gAc)	Rv1649	pheS	phenylalanine--tRNA ligase subunit alpha
1860621	0	G	SNP	C	90	107	197	100	197	Val288Val (gtg/gtC)	Rv1650	pheT	phenylalanine--tRNA ligase subunit beta
1863584	0	G	SNP	T	161	133	284	100	294	Thr600Asn (acc/aAc)	Rv1651c	PE_PGRS30	PE-PGRS family protein PE_PGRS30
1873700	0	G	SNP	A	122	134	252	100	256	Leu354Leu (ctg/ctA)	Rv1659	argH	argininosuccinate lyase
1885772	0	G	SNP	A	97	115	209	100	212	Ala1357Thr (gcc/Acc)	Rv1662	pks8	polyketide synthase
1894300	1	G	Ins	G	97	83	180	92.31	180
1894300	2	G	Ins	T	97	82	179	91.79	180
1894300	3	G	Ins	C	95	82	177	90.77	177
1894300	4	G	Ins	T	95	82	177	90.77	177
1894300	5	G	Ins	T	95	82	177	90.77	177
1894300	6	G	Ins	G	94	82	176	90.26	177
1894300	7	G	Ins	C	93	82	175	89.74	175
1894300	8	G	Ins	C	93	81	174	89.23	175
1894300	9	G	Ins	G	93	82	175	89.74	175
1894300	10	G	Ins	C	93	82	175	89.74	175
1894422	0	A	SNP	G	103	105	208	100	208
1901493	0	T	SNP	C	110	112	219	100	222	Ser149Ser (agt/agC)	Rv1676	-	hypothetical protein
1907296	0	G	SNP	C	96	117	209	99.53	214	Ala298Ala (gcg/gcC)	Rv1682	-	hypothetical protein
1908598	0	G	SNP	A	112	106	212	99.09	220	Arg335Arg (cgg/cgA)	Rv1683	-	bifunctional long-chain acyl-CoA synthase/lipase
1916137	0	A	SNP	G	155	134	288	100	289	Leu63Leu (cta/ctG)	Rv1691	-	hypothetical protein
1917972	0	A	SNP	G	154	116	265	100	270	Leu11Leu (cta/ctG)	Rv1694	tlyA	16S/23S rRNA (cytidine-2'-O)-methyltransferase TlyA			capreomycin (CPR)
1925136	0	G	SNP	A	93	113	195	99.52	207	Val436Val (gtg/gtA)	Rv1699	pyrG	CTP synthase
1926029	0	T	SNP	C	116	127	238	100	243	Tyr150His (tat/Cat)	Rv1700	-	NUDIX hydrolase
1927329	0	C	SNP	A	100	103	200	99.51	204	Arg416Leu (cgc/cTc)	Rv1702c	-	hypothetical protein
1931179	0	C	SNP	A	116	120	231	99.16	238	Arg93Leu (cgg/cTg)	Rv1704c	cycA	D-serine/alanine/glycine transporter protein CycA
1931718	0	G	SNP	C	95	103	195	100	198	Leu313Val (ctg/Gtg)	Rv1705c	PPE22	PPE family protein PPE22
1933988	0	G	SNP	A	99	91	187	100	190
1944107	0	A	SNP	G	119	119	235	100	238	Ser178Gly (agt/Ggt)	Rv1716	-	hypothetical protein
1944402	0	T	SNP	C	106	99	203	100	205	Val276Ala (gtc/gCc)	Rv1716	-	hypothetical protein
1946999	0	T	SNP	G	100	107	205	99.52	208
1950767	0	T	SNP	C	103	110	213	100	213	Lys95Lys (aaa/aaG)	Rv1724c	-	hypothetical protein
1951391	0	C	SNP	T	118	121	232	100	239	Val121Ile (gtc/Atc)	Rv1725c	-	hypothetical protein
1952743	0	G	SNP	A	104	145	248	99.6	250	Val298Met (gtg/Atg)	Rv1726	-	oxidoreductase
1956813	0	C	SNP	G	106	110	213	99.54	217	Ala145Pro (gcg/Ccg)	Rv1730c	-	penicillin-binding protein
1960284	0	C	SNP	A	107	106	212	100	213	Gln68His (cag/caT)	Rv1733c	-	transmembrane protein
1967237	0	C	SNP	A	112	109	219	100	221	Arg134Leu (cga/cTa)	Rv1739c	-	sulfate ABC transporter permease
1971725	0	G	SNP	C	161	118	275	99.29	281	Arg89Arg (cgc/cgG)	Rv1745c	idi	isopentenyl-diphosphate delta-isomerase
1972901	0	C	SNP	T	139	137	275	99.28	278	Ala255Val (gcg/gTg)	Rv1746	pknF	serine/threonine-protein kinase PknF
1974100	0	C	SNP	G	130	122	245	99.6	253	Ala157Ala (gcc/gcG)	Rv1747	-	ABC transporter ATP-binding protein/permease
1977646	0	G	SNP	A	108	104	209	100	212	Ala80Ala (gcc/gcT)	Rv1749c	-	integral membrane protein
1983195	0	A	SNP	G	16	13	29	100	29	Gly527Gly (ggt/ggC)	Rv1753c	PPE24	PPE family protein PPE24
1983198	0	C	SNP	G	17	10	27	96.43	28	Val526Val (gtg/gtC)	Rv1753c	PPE24	PPE family protein PPE24
1983313	0	T	SNP	G	118	127	242	98.39	249	Asn488Thr (aac/aCc)	Rv1753c	PPE24	PPE family protein PPE24
1990883	0	G	SNP	T	4	4	8	88.89	9	Gly565Gly (ggc/ggA)	Rv1759c	wag22	PE-PGRS family protein Wag22
1990888	0	C	SNP	T	4	4	8	88.89	9	Ala564Thr (gcc/Acc)	Rv1759c	wag22	PE-PGRS family protein Wag22
1990892	0	A	SNP	C	4	5	9	90	10	Gly562Gly (ggt/ggG)	Rv1759c	wag22	PE-PGRS family protein Wag22
1990897	0	C	SNP	A	4	4	7	80	10	Ala561Ser (gcc/Tcc)	Rv1759c	wag22	PE-PGRS family protein Wag22
1998063	0	T	SNP	A	34	64	97	98.99	99	Glu151Asp (gaa/gaT)	Rv1765c	-	hypothetical protein
1998122	0	G	SNP	A	35	55	90	100	90	Leu132Leu (ctg/Ttg)	Rv1765c	-	hypothetical protein
1998141	0	G	SNP	C	38	53	91	100	91	Gly125Gly (ggc/ggG)	Rv1765c	-	hypothetical protein
1998300	0	T	SNP	C	46	49	94	98.96	96	Ser72Ser (tca/tcG)	Rv1765c	-	hypothetical protein
2003252	0	C	SNP	T	94	117	209	100	211	Ala209Ala (gcc/gcT)	Rv1769	-	hypothetical protein
2003827	0	A	SNP	C	140	103	242	100	243	Asp401Ala (gac/gCc)	Rv1769	-	hypothetical protein
2010614	0	G	SNP	A	104	117	218	99.55	222
2010880	0	T	SNP	G	93	112	203	99.03	207	Gly75Gly (ggt/ggG)	Rv1777	cyp144	cytochrome P450 Cyp144
2011568	0	G	SNP	C	124	105	225	100	229	Glu305Gln (gag/Cag)	Rv1777	cyp144	cytochrome P450 Cyp144
2022868	0	T	SNP	C	106	118	224	100	224	Ser1204Ser (agt/agC)	Rv1783	eccC5	ESX-5 type VII secretion system protein EccC5
2023628	0	C	SNP	G	123	117	234	100	240	Gly334Ala (gga/gCa)	Rv1785c	cyp143	cytochrome P450 Cyp143
2025977	0	C	SNP	G	113	98	210	97.24	217	Thr226Arg (acg/aGg)	Rv1787	PPE25	PPE family protein PPE25
2034676	0	C	SNP	T	97	99	195	100	196	Ile316Ile (atc/atT)	Rv1796	mycP5	membrane-anchored mycosin MycP
2045310	0	A	SNP	G	123	159	275	100	282	Ile511Ile (att/atC)	Rv1803c	PE_PGRS32	PE-PGRS family protein PE_PGRS32
2049065	0	T	SNP	C	127	139	263	100	266
2049097	0	G	SNP	C	130	138	266	100	268
2050822	0	G	SNP	C	125	105	227	99.57	231	Gly301Ala (gga/gCa)	Rv1808	PPE32	PPE family protein PPE32
2051345	0	G	SNP	A	99	78	175	99.44	178	Gly22Ser (ggt/Agt)	Rv1809	PPE33	PPE family protein PPE33
2051746	0	T	SNP	C	114	101	214	100	215	Ala155Ala (gct/gcC)	Rv1809	PPE33	PPE family protein PPE33
2052035	0	G	SNP	T	124	107	230	99.57	232	Val252Leu (gtg/Ttg)	Rv1809	PPE33	PPE family protein PPE33
2055271	0	A	SNP	G	107	107	211	100	214	Leu30Pro (cta/cCa)	Rv1812c	-	dehydrogenase
2056184	0	C	SNP	T	82	101	179	99.46	184
2057774	0	A	SNP	T	114	106	216	100	220	Ile83Phe (atc/Ttc)	Rv1815	-	hypothetical protein
2058950	0	C	Del	GAP	129	119	246	99.6	249		Rv1816	-	HTH-type transcriptional regulator
2061865	0	G	Del	GAP	29	40	64	97.18	71		Rv1818c	PE_PGRS33	PE-PGRS family protein PE_PGRS33
2061866	0	G	Del	GAP	29	40	64	100	69		Rv1818c	PE_PGRS33	PE-PGRS family protein PE_PGRS33
2061867	0	T	Del	GAP	29	40	64	100	69		Rv1818c	PE_PGRS33	PE-PGRS family protein PE_PGRS33
2061868	0	G	Del	GAP	29	40	64	100	69		Rv1818c	PE_PGRS33	PE-PGRS family protein PE_PGRS33
2061869	0	A	Del	GAP	29	40	64	100	69		Rv1818c	PE_PGRS33	PE-PGRS family protein PE_PGRS33
2061870	0	C	Del	GAP	29	40	64	100	69		Rv1818c	PE_PGRS33	PE-PGRS family protein PE_PGRS33
2061871	0	A	Del	GAP	29	40	64	100	69		Rv1818c	PE_PGRS33	PE-PGRS family protein PE_PGRS33
2061872	0	T	Del	GAP	29	40	64	100	69		Rv1818c	PE_PGRS33	PE-PGRS family protein PE_PGRS33
2061873	0	T	Del	GAP	29	40	64	100	69		Rv1818c	PE_PGRS33	PE-PGRS family protein PE_PGRS33
2061874	0	A	Del	GAP	29	40	64	100	69		Rv1818c	PE_PGRS33	PE-PGRS family protein PE_PGRS33
2061875	0	G	Del	GAP	29	40	64	100	69		Rv1818c	PE_PGRS33	PE-PGRS family protein PE_PGRS33
2061876	0	T	Del	GAP	29	40	64	98.57	70		Rv1818c	PE_PGRS33	PE-PGRS family protein PE_PGRS33
2061877	0	G	Del	GAP	29	40	64	95.83	72		Rv1818c	PE_PGRS33	PE-PGRS family protein PE_PGRS33
2061878	0	C	Del	GAP	29	40	64	97.18	71		Rv1818c	PE_PGRS33	PE-PGRS family protein PE_PGRS33
2061879	0	C	Del	GAP	29	40	64	95.83	72		Rv1818c	PE_PGRS33	PE-PGRS family protein PE_PGRS33
2061880	0	G	Del	GAP	29	40	64	95.83	72		Rv1818c	PE_PGRS33	PE-PGRS family protein PE_PGRS33
2061881	0	G	Del	GAP	29	40	64	95.83	72		Rv1818c	PE_PGRS33	PE-PGRS family protein PE_PGRS33
2061958	0	A	SNP	G	69	119	174	99.47	189	Ala239Ala (gct/gcC)	Rv1818c	PE_PGRS33	PE-PGRS family protein PE_PGRS33
2074754	0	C	SNP	T	110	136	243	100	246
2087652	0	C	SNP	T	127	100	226	100	227	Arg87Arg (cgg/cgA)	Rv1839c	vapB13	antitoxin VapB13
2089117	0	G	SNP	T	137	174	309	98.42	316	Gly134Gly (ggc/ggA)	Rv1840c	PE_PGRS34	PE-PGRS family protein PE_PGRS34
2089118	0	C	SNP	T	138	172	304	98.41	315	Gly134Asp (ggc/gAc)	Rv1840c	PE_PGRS34	PE-PGRS family protein PE_PGRS34
2089752	0	C	SNP	T	127	119	242	100	246	Val323Met (gtg/Atg)	Rv1841c	-	hypothetical protein
2094912	0	C	Del	GAP	78	88	168	86.46	192		Rv1844c	gnd1	6-phosphogluconate dehydrogenase
2094913	0	A	Del	GAP	78	88	168	87.37	190		Rv1844c	gnd1	6-phosphogluconate dehydrogenase
2094914	0	G	Del	GAP	78	88	168	89.25	186		Rv1844c	gnd1	6-phosphogluconate dehydrogenase
2094915	0	C	Del	GAP	78	88	168	89.25	186		Rv1844c	gnd1	6-phosphogluconate dehydrogenase
2094916	0	G	Del	GAP	78	88	168	89.73	185		Rv1844c	gnd1	6-phosphogluconate dehydrogenase
2094917	0	T	Del	GAP	78	88	168	90.22	184		Rv1844c	gnd1	6-phosphogluconate dehydrogenase
2096186	0	A	SNP	G	139	149	283	100	288	Thr138Thr (act/acC)	Rv1846c	blaI	transcriptional repressor BlaI
2096805	0	C	SNP	T	81	81	157	100	162
2098065	0	C	SNP	T	110	103	208	99.07	215	Asp35Asp (gac/gaT)	Rv1850	ureC	urease subunit alpha
2108141	0	T	SNP	C	137	146	279	100	283	Phe136Leu (ttc/Ctc)	Rv1860	apa	hypothetical protein
2108890	0	A	SNP	C	104	134	233	100	238
2109523	1	C	Ins	G	97	116	213	96.38	213
2116903	0	C	SNP	T	111	111	217	100	222	Gly380Gly (ggc/ggT)	Rv1867	-	hypothetical protein
2122976	0	C	SNP	G	93	96	186	100	189	Gly59Ala (ggt/gCt)	Rv1872c	lldD2	L-lactate dehydrogenase
2123169	0	T	SNP	G	111	110	217	99.55	222
2128870	0	A	SNP	G	98	112	208	99.53	211	Leu283Leu (cta/ctG)	Rv1878	glnA3	glutamine synthetase GlnA
2133348	0	C	SNP	T	80	98	174	98.89	180	Pro115Pro (ccg/ccA)	Rv1883c	-	hypothetical protein
2133468	1	T	Ins	T	85	63	148	93.08	149		Rv1883c	-	hypothetical protein
2133468	2	T	Ins	C	86	63	149	93.71	149		Rv1883c	-	hypothetical protein
2133468	3	T	Ins	G	85	63	148	93.08	149		Rv1883c	-	hypothetical protein
2133468	4	T	Ins	C	86	63	149	93.71	149		Rv1883c	-	hypothetical protein
2133468	5	T	Ins	A	86	63	149	93.71	149		Rv1883c	-	hypothetical protein
2133468	6	T	Ins	T	86	63	149	93.71	149		Rv1883c	-	hypothetical protein
2133468	7	T	Ins	G	85	63	148	93.08	149		Rv1883c	-	hypothetical protein
2133468	8	T	Ins	C	85	62	147	92.45	147		Rv1883c	-	hypothetical protein
2133468	9	T	Ins	C	84	62	146	91.82	146		Rv1883c	-	hypothetical protein
2133468	10	T	Ins	G	83	62	145	91.19	145		Rv1883c	-	hypothetical protein
2133468	11	T	Ins	T	83	62	145	91.19	145		Rv1883c	-	hypothetical protein
2133468	12	T	Ins	C	81	62	143	89.94	143		Rv1883c	-	hypothetical protein
2135870	0	T	SNP	C	100	115	215	100	215
2137521	1	A	Ins	C	81	80	161	82.99	161
2137521	2	A	Ins	T	81	80	161	82.99	161
2137521	3	A	Ins	C	79	78	157	80.93	157
2137521	4	A	Ins	C	79	78	157	80.93	157
2137521	5	A	Ins	G	79	78	157	80.93	157
2137521	6	A	Ins	A	79	78	157	80.93	157
2137521	7	A	Ins	T	79	78	157	80.93	157
2137521	8	A	Ins	C	79	78	157	80.93	157
2137521	9	A	Ins	A	79	78	157	80.93	157
2137521	10	A	Ins	C	79	78	157	80.93	157
2138453	0	C	SNP	T	114	109	214	100	223
2142250	0	C	SNP	T	114	101	212	99.54	216
2143328	0	G	Del	GAP	104	113	209	100	217		Rv1895	-	zinc-binding alcohol dehydrogenase
2147022	0	A	SNP	C	96	95	186	100	191	Ile204Met (att/atG)	Rv1900c	lipJ	lignin peroxidase LipJ
2151780	0	G	SNP	T	110	100	207	99.06	212	Gln206Lys (caa/Aaa)	Rv1905c	aao	D-amino acid oxidase
2153184	0	T	SNP	G	110	121	228	99.57	232
2154724	0	C	SNP	A	102	94	193	100	196	Arg463Leu (cgg/cTg)	Rv1908c	katG	catalase-peroxidase		phylo (not Euro-American, M. africanum, M. bovis, M . canettii, M. caprae, M. Microti, M. pinipedii, Beijing, Delhi/CAS, EAI, 4)	isoniazid (INH)
2158109	0	T	SNP	C	112	101	212	100	213	Asp328Gly (gac/gGc)	Rv1912c	fadB5	oxidoreductase FadB
2158905	0	C	SNP	A	103	105	207	100	208	Gly63_ (gga/Tga)	Rv1912c	fadB5	oxidoreductase FadB
2160998	0	G	SNP	A	107	118	219	99.56	226	Gly179Asp (ggc/gAc)	Rv1915	aceAa	isocitrate lyase AceAa
2161343	1	G	Ins	T	88	91	179	93.72	180		Rv1915	aceAa	isocitrate lyase AceAa
2163493	0	A	SNP	G	29	32	57	96.83	63	Ala1273Ala (gct/gcC)	Rv1917c	PPE34	PPE family protein PPE34
2163494	0	G	SNP	C	24	31	54	96.49	57	Ala1273Gly (gct/gGt)	Rv1917c	PPE34	PPE family protein PPE34
2163496	0	A	SNP	C	22	31	53	96.36	55	Gly1272Gly (ggt/ggG)	Rv1917c	PPE34	PPE family protein PPE34
2163504	0	G	SNP	A	22	28	49	98.04	51	Leu1270Leu (ctg/Ttg)	Rv1917c	PPE34	PPE family protein PPE34
2163510	0	T	SNP	C	23	28	50	100	51	Ile1268Val (att/Gtt)	Rv1917c	PPE34	PPE family protein PPE34
2163517	0	A	SNP	C	19	21	40	100	40	Gly1265Gly (ggt/ggG)	Rv1917c	PPE34	PPE family protein PPE34
2163520	0	G	SNP	A	17	16	33	100	33	Phe1264Phe (ttc/ttT)	Rv1917c	PPE34	PPE family protein PPE34
2167310	0	A	SNP	G	103	142	240	100	245	Met1Thr (atg/aCg)	Rv1917c	PPE34	PPE family protein PPE34
2167926	0	A	SNP	G	118	118	232	100	236	Leu896Ser (ttg/tCg)	Rv1918c	PPE35	PPE family protein PPE35
2172526	0	A	SNP	C	101	115	213	100	216	_424Gly (tga/Gga)	Rv1921c	lppF	lipoprotein LppF
2173860	0	A	SNP	C	91	93	184	98.92	186
2180911	0	G	SNP	T	88	94	180	99.45	183	Pro103Thr (ccg/Acg)	Rv1928c	-	short-chain type dehydrogenase/reductase
2186127	0	G	SNP	A	121	135	250	99.61	257	Ala21Val (gcc/gTc)	Rv1934c	fadE17	acyl-CoA dehydrogenase FadE17
2186236	0	C	SNP	T	116	158	271	100	274	Pro308Pro (ccg/ccA)	Rv1935c	echA13	enoyl-CoA hydratase EchA13
2187587	0	G	SNP	C	93	112	204	99.51	206	Gln68His (cag/caC)	Rv1936	-	monooxygenase
2199052	0	C	SNP	G	118	84	201	100	202	Gly5Arg (ggt/Cgt)	Rv1948c	-	hypothetical protein
2200696	0	G	SNP	A	106	91	196	98.99	199
2207591	1	T	Ins	C	105	89	194	95.1	195
2209465	0	G	SNP	A	98	95	187	100	193	Ala47Thr (gcg/Acg)	Rv1966	mce3A	Mce family protein Mce3A
2211826	0	A	SNP	G	109	113	219	100	222	Lys67Lys (aaa/aaG)	Rv1968	mce3C	Mce family protein Mce3C
2216227	0	T	SNP	C	115	97	210	99.07	214	Leu324Pro (ctc/cCc)	Rv1971	mce3F	Mce family protein Mce3F
2216268	0	C	Del	GAP	111	92	201	99.02	205		Rv1971	mce3F	Mce family protein Mce3F
2216345	0	C	SNP	A	122	103	220	100	225	Pro363Pro (ccc/ccA)	Rv1971	mce3F	Mce family protein Mce3F
2216443	0	C	SNP	A	116	118	222	100	234	Ala396Glu (gcg/gAg)	Rv1971	mce3F	Mce family protein Mce3F
2220512	0	T	SNP	G	102	106	205	99.52	209	Ser253Ser (tct/tcG)	Rv1977	-	hypothetical protein
2220941	0	G	Del	GAP	87	104	188	88.02	217		Rv1978	-	hypothetical protein
2220942	0	C	Del	GAP	87	104	188	90.52	211		Rv1978	-	hypothetical protein
2220943	0	C	Del	GAP	87	104	188	91.39	209		Rv1978	-	hypothetical protein
2220944	0	A	Del	GAP	87	104	188	91.83	208		Rv1978	-	hypothetical protein
2220945	0	C	Del	GAP	87	104	188	92.72	206		Rv1978	-	hypothetical protein
2220946	0	G	Del	GAP	87	104	188	93.17	205		Rv1978	-	hypothetical protein
2220947	0	A	Del	GAP	87	104	188	100	191		Rv1978	-	hypothetical protein
2220948	0	T	Del	GAP	87	104	188	100	191		Rv1978	-	hypothetical protein
2221584	0	G	SNP	C	85	107	189	100	192	Ser226Thr (agt/aCt)	Rv1978	-	hypothetical protein
2223293	0	T	SNP	C	97	113	207	100	210
2228967	0	A	SNP	G	105	85	186	100	190
2229801	0	C	SNP	G	104	112	211	99.54	217	Pro34Pro (ccg/ccC)	Rv1985c	-	HTH-type transcriptional regulator
2235170	0	A	Del	GAP	14	16	30	100	30		Rv1992c	ctpG	cation transporter ATPase G
2235171	0	C	Del	GAP	14	16	30	100	30		Rv1992c	ctpG	cation transporter ATPase G
2235172	0	A	Del	GAP	14	16	30	100	30		Rv1992c	ctpG	cation transporter ATPase G
2235173	0	A	Del	GAP	14	16	30	100	30		Rv1992c	ctpG	cation transporter ATPase G
2235174	0	T	Del	GAP	14	16	30	100	30		Rv1992c	ctpG	cation transporter ATPase G
2235175	0	C	Del	GAP	14	16	30	100	30		Rv1992c	ctpG	cation transporter ATPase G
2235176	0	C	Del	GAP	14	16	30	100	30		Rv1992c	ctpG	cation transporter ATPase G
2235177	0	G	Del	GAP	14	16	30	100	30		Rv1992c	ctpG	cation transporter ATPase G
2235178	0	A	Del	GAP	14	16	30	100	30		Rv1992c	ctpG	cation transporter ATPase G
2235179	0	C	Del	GAP	14	16	30	100	30		Rv1992c	ctpG	cation transporter ATPase G
2235180	0	G	Del	GAP	14	16	30	100	30		Rv1992c	ctpG	cation transporter ATPase G
2235181	0	T	Del	GAP	14	16	30	100	30		Rv1992c	ctpG	cation transporter ATPase G
2235182	0	T	Del	GAP	14	16	30	100	30		Rv1992c	ctpG	cation transporter ATPase G
2235183	0	T	Del	GAP	14	16	30	100	30		Rv1992c	ctpG	cation transporter ATPase G
2235184	0	T	Del	GAP	14	16	30	100	30		Rv1992c	ctpG	cation transporter ATPase G
2235185	0	G	Del	GAP	14	16	30	100	30		Rv1992c	ctpG	cation transporter ATPase G
2235186	0	C	Del	GAP	14	16	30	100	30		Rv1992c	ctpG	cation transporter ATPase G
2235187	0	A	Del	GAP	14	16	30	100	30		Rv1992c	ctpG	cation transporter ATPase G
2235188	0	C	Del	GAP	14	16	30	100	30		Rv1992c	ctpG	cation transporter ATPase G
2235189	0	C	Del	GAP	14	16	30	100	30		Rv1992c	ctpG	cation transporter ATPase G
2235190	0	A	Del	GAP	14	16	30	100	30		Rv1992c	ctpG	cation transporter ATPase G
2235191	0	T	Del	GAP	14	16	30	100	30		Rv1992c	ctpG	cation transporter ATPase G
2235192	0	G	Del	GAP	14	16	30	100	30		Rv1992c	ctpG	cation transporter ATPase G
2235193	0	A	Del	GAP	14	16	30	100	30		Rv1992c	ctpG	cation transporter ATPase G
2235194	0	T	Del	GAP	14	16	30	100	30		Rv1992c	ctpG	cation transporter ATPase G
2235195	0	C	Del	GAP	14	16	30	100	30		Rv1992c	ctpG	cation transporter ATPase G
2235196	0	T	Del	GAP	14	16	30	100	30		Rv1992c	ctpG	cation transporter ATPase G
2235197	0	G	Del	GAP	14	16	30	100	30		Rv1992c	ctpG	cation transporter ATPase G
2235198	0	C	Del	GAP	14	16	30	100	30		Rv1992c	ctpG	cation transporter ATPase G
2235199	0	C	Del	GAP	14	16	30	100	30		Rv1992c	ctpG	cation transporter ATPase G
2235200	0	G	Del	GAP	14	16	30	100	30		Rv1992c	ctpG	cation transporter ATPase G
2235201	0	C	Del	GAP	14	16	30	100	30		Rv1992c	ctpG	cation transporter ATPase G
2235202	0	G	Del	GAP	14	16	30	100	30		Rv1992c	ctpG	cation transporter ATPase G
2235203	0	A	Del	GAP	14	16	30	100	30		Rv1992c	ctpG	cation transporter ATPase G
2235204	0	G	Del	GAP	14	16	30	100	30		Rv1992c	ctpG	cation transporter ATPase G
2235205	0	C	Del	GAP	14	16	30	100	30		Rv1992c	ctpG	cation transporter ATPase G
2235206	0	G	Del	GAP	14	16	30	100	30		Rv1992c	ctpG	cation transporter ATPase G
2235207	0	C	Del	GAP	14	16	30	100	30		Rv1992c	ctpG	cation transporter ATPase G
2235208	0	C	Del	GAP	14	16	30	100	30		Rv1992c	ctpG	cation transporter ATPase G
2235209	0	G	Del	GAP	14	16	30	100	30		Rv1992c	ctpG	cation transporter ATPase G
2235210	0	G	Del	GAP	14	16	30	100	30		Rv1992c	ctpG	cation transporter ATPase G
2235211	0	G	Del	GAP	14	16	30	100	30		Rv1992c	ctpG	cation transporter ATPase G
2235212	0	C	Del	GAP	14	16	30	100	30		Rv1992c	ctpG	cation transporter ATPase G
2235213	0	A	Del	GAP	14	16	30	100	30		Rv1992c	ctpG	cation transporter ATPase G
2235214	0	T	Del	GAP	14	16	30	100	30		Rv1992c	ctpG	cation transporter ATPase G
2235215	0	G	Del	GAP	14	16	30	100	30		Rv1992c	ctpG	cation transporter ATPase G
2235216	0	G	Del	GAP	14	16	30	100	30		Rv1992c	ctpG	cation transporter ATPase G
2235217	0	T	Del	GAP	14	16	30	100	30		Rv1992c	ctpG	cation transporter ATPase G
2235218	0	C	Del	GAP	14	16	30	100	30		Rv1992c	ctpG	cation transporter ATPase G
2235219	0	T	Del	GAP	14	16	30	100	30		Rv1992c	ctpG	cation transporter ATPase G
2235220	0	A	Del	GAP	14	16	30	100	30		Rv1992c	ctpG	cation transporter ATPase G
2235221	0	G	Del	GAP	14	16	30	100	30		Rv1992c	ctpG	cation transporter ATPase G
2235222	0	G	Del	GAP	14	16	30	100	30		Rv1992c	ctpG	cation transporter ATPase G
2235223	0	G	Del	GAP	14	16	30	100	30		Rv1992c	ctpG	cation transporter ATPase G
2235224	0	C	Del	GAP	14	16	30	100	30		Rv1992c	ctpG	cation transporter ATPase G
2235225	0	T	Del	GAP	14	16	30	100	30		Rv1992c	ctpG	cation transporter ATPase G
2235226	0	T	Del	GAP	14	16	30	100	30		Rv1992c	ctpG	cation transporter ATPase G
2235227	0	G	Del	GAP	14	16	30	100	30		Rv1992c	ctpG	cation transporter ATPase G
2235228	0	G	Del	GAP	14	16	30	100	30		Rv1992c	ctpG	cation transporter ATPase G
2235229	0	G	Del	GAP	14	16	30	100	30		Rv1992c	ctpG	cation transporter ATPase G
2235230	0	G	Del	GAP	14	16	30	100	30		Rv1992c	ctpG	cation transporter ATPase G
2235231	0	C	Del	GAP	14	16	30	100	30		Rv1992c	ctpG	cation transporter ATPase G
2235232	0	A	Del	GAP	14	16	30	100	30		Rv1992c	ctpG	cation transporter ATPase G
2244421	0	G	SNP	T	123	119	239	100	242	Leu240Met (ctg/Atg)	Rv1999c	-	transporter
2245916	0	T	SNP	G	86	109	195	99.49	196	Ala236Ala (gct/gcG)	Rv2000	-	hypothetical protein
2247677	0	A	SNP	C	93	94	181	99.47	188	Ile6Ile (ata/atC)	Rv2002	fabG3	20-beta-hydroxysteroid dehydrogenase
2251104	0	G	SNP	A	96	92	186	99.47	189	Val260Val (gtc/gtT)	Rv2005c	-	universal stress protein
2251999	0	A	SNP	G	104	102	202	100	206
2254481	0	G	SNP	A	135	136	264	100	271	Arg827Gln (cgg/cAg)	Rv2006	otsB1	trehalose-6-phosphate phosphatase OtsB
2260100	0	C	SNP	T	123	95	213	99.09	220
2260525	0	C	SNP	T	170	125	293	100	295
2262620	0	T	SNP	A	38	80	117	98.33	120	Glu151Asp (gaa/gaT)	Rv2015c	-	hypothetical protein
2262679	0	G	SNP	A	38	69	107	99.07	108	Leu132Leu (ctg/Ttg)	Rv2015c	-	hypothetical protein
2262698	0	G	SNP	C	38	61	96	100	99	Gly125Gly (ggc/ggG)	Rv2015c	-	hypothetical protein
2262857	0	T	SNP	C	62	39	100	100	101	Ser72Ser (tca/tcG)	Rv2015c	-	hypothetical protein
2264782	0	C	SNP	A	120	87	201	100	207	Ala262Glu (gcg/gAg)	Rv2017	-	transcriptional regulator
2265059	0	T	SNP	G	116	114	227	99.57	231
2269780	0	T	SNP	C	117	115	226	99.57	233	Asp154Gly (gac/gGc)	Rv2024c	-	hypothetical protein
2270102	0	A	SNP	G	98	106	201	99.51	205	Trp47Arg (tgg/Cgg)	Rv2024c	-	hypothetical protein
2275764	0	G	SNP	A	99	114	209	100	213	Leu221Phe (ctc/Ttc)	Rv2029c	pfkB	6-phosphofructokinase PfkB
2281393	0	G	SNP	A	134	130	261	99.25	266	Gly34Ser (ggc/Agc)	Rv2034	-	ArsR family HTH-type transcriptional repressor
2282787	0	C	SNP	T	111	113	221	100	224	Cys312Tyr (tgt/tAt)	Rv2037c	-	transmembrane protein
2284456	0	T	SNP	G	103	116	216	99.55	220	Glu114Ala (gag/gCg)	Rv2038c	-	sugar ABC transporter ATP-binding protein
2285251	0	C	SNP	A	77	90	165	100	167	Val131Phe (gtc/Ttc)	Rv2039c	-	sugar ABC transporter permease
2285558	0	G	SNP	A	98	101	194	99.5	200	Cys28Cys (tgc/tgT)	Rv2039c	-	sugar ABC transporter permease
2287121	0	A	SNP	G	110	136	246	100	246	Asp242Asp (gat/gaC)	Rv2041c	-	sugar ABC transporter substrate-binding lipoprotein
2289047	0	G	SNP	A	110	107	215	99.54	218	Ser65Ser (tcc/tcT)	Rv2043c	pncA	pyrazinamidase/nicotinamidase PncA		phylo (Delhi/CAS)	pyrazinamide (PZA)
2289366	0	G	Del	GAP	111	93	201	98.08	208		Rv2044c	-	hypothetical protein
2294348	0	G	SNP	A	106	116	218	98.67	225	Thr60Ile (aca/aTa)	Rv2047c	-	hypothetical protein
2295943	0	A	SNP	G	111	92	199	100	203	Cys3682Arg (tgc/Cgc)	Rv2048c	pks12	polyketide synthase
2296042	0	G	SNP	C	119	135	250	96.95	262	Pro3649Ala (ccg/Gcg)	Rv2048c	pks12	polyketide synthase
2296876	0	C	SNP	G	106	103	205	99.52	210	Gly3371Arg (ggt/Cgt)	Rv2048c	pks12	polyketide synthase
2300546	0	A	SNP	T	88	73	158	99.38	162	His2147Gln (cat/caA)	Rv2048c	pks12	polyketide synthase
2300552	0	T	SNP	G	81	73	153	99.35	155	Pro2145Pro (cca/ccC)	Rv2048c	pks12	polyketide synthase
2300555	0	A	SNP	G	83	74	154	100	157	Asp2144Asp (gat/gaC)	Rv2048c	pks12	polyketide synthase
2301782	0	T	SNP	C	57	15	71	100	72	Val1735Val (gta/gtG)	Rv2048c	pks12	polyketide synthase
2306472	0	T	SNP	C	129	114	235	100	243	Tyr172Cys (tac/tGc)	Rv2048c	pks12	polyketide synthase
2307587	0	G	Del	GAP	80	115	192	95.59	204
2307588	0	T	Del	GAP	80	115	192	96.53	202
2307589	0	C	Del	GAP	80	115	192	96.53	202
2307590	0	G	Del	GAP	80	115	192	100	195
2309203	0	G	SNP	A	110	111	216	99.55	222	Ala518Val (gca/gTa)	Rv2051c	ppm1	polyprenol-monophosphomannose synthase
2311099	0	C	SNP	G	188	182	363	99.73	371	Pro473Pro (ccg/ccC)	Rv2052c	-	hypothetical protein
2311418	0	G	SNP	A	156	150	291	100	306	Ala367Val (gct/gTt)	Rv2052c	-	hypothetical protein
2325320	0	T	SNP	C	116	102	218	100	218	Asp184Gly (gat/gGt)	Rv2067c	-	hypothetical protein
2328543	0	T	SNP	C	165	133	293	99.67	299	Ile145Met (ata/atG)	Rv2071c	cobM	precorrin-4 C(11)-methyltransferase
2329533	0	A	SNP	G	133	143	272	100	276	Leu205Pro (ctc/cCc)	Rv2072c	cobL	precorrin-6Y C(5,15)-methyltransferase
2331620	0	A	SNP	C	127	120	243	100	247	Gly420Gly (ggt/ggG)	Rv2075c	-	hypothetical protein
2331789	0	G	SNP	T	122	126	244	99.2	250	Pro364Gln (ccg/cAg)	Rv2075c	-	hypothetical protein
2333215	0	C	SNP	T	109	102	207	99.53	212	Cys25Tyr (tgc/tAc)	Rv2076c	-	hypothetical protein
2334007	0	A	SNP	G	120	105	224	100	225	Ala96Ala (gct/gcC)	Rv2077c	-	transmembrane protein
2335075	0	A	SNP	G	107	79	186	100	186	Glu6Gly (gaa/gGa)	Rv2078	-	hypothetical protein
2335080	0	T	SNP	C	111	81	191	100	192	Leu8Leu (ttg/Ctg)	Rv2078	-	hypothetical protein
2335494	0	A	SNP	G	108	115	222	100	223	Tyr47Cys (tac/tGc)	Rv2079	-	hypothetical protein
2338195	0	C	Del	GAP	135	137	261	88.89	306		Rv2081c	-	transmembrane protein
2338990	0	G	SNP	C	203	242	438	99.78	446	Ala94Ala (gcg/gcC)	Rv2082	-	hypothetical protein
2338994	0	G	SNP	A	198	240	430	99.55	440	Ala96Thr (gcg/Acg)	Rv2082	-	hypothetical protein
2339444	0	A	SNP	C	65	89	153	99.35	155	Thr246Pro (aca/Cca)	Rv2082	-	hypothetical protein
2340621	0	C	SNP	G	187	242	415	100	429	Pro638Arg (ccc/cGc)	Rv2082	-	hypothetical protein
2341636	0	C	SNP	G	127	151	276	100	278	Leu256Val (ctg/Gtg)	Rv2083	-	hypothetical protein
2342649	1	A	Ins	G	83	79	162	80.6	164		Rv2084	-	hypothetical protein
2342649	2	A	Ins	G	84	80	164	81.59	164		Rv2084	-	hypothetical protein
2342649	3	A	Ins	C	83	80	163	81.09	163		Rv2084	-	hypothetical protein
2342649	4	A	Ins	G	83	80	163	81.09	163		Rv2084	-	hypothetical protein
2342649	5	A	Ins	T	82	80	162	80.6	163		Rv2084	-	hypothetical protein
2342649	6	A	Ins	A	83	80	163	81.09	163		Rv2084	-	hypothetical protein
2342649	7	A	Ins	C	83	80	163	81.09	163		Rv2084	-	hypothetical protein
2342649	8	A	Ins	A	83	80	163	81.09	163		Rv2084	-	hypothetical protein
2342649	9	A	Ins	C	83	79	162	80.6	163		Rv2084	-	hypothetical protein
2342649	10	A	Ins	A	83	79	162	80.6	163		Rv2084	-	hypothetical protein
2342649	11	A	Ins	C	83	80	163	81.09	163		Rv2084	-	hypothetical protein
2344246	0	G	SNP	C	104	112	214	99.08	218
2345037	0	C	SNP	A	131	115	243	100	246	Leu209Leu (ctc/ctA)	Rv2088	pknJ	transmembrane serine/threonine-protein kinase PknJ
2345085	0	A	SNP	C	128	122	248	99.6	251	Ala225Ala (gca/gcC)	Rv2088	pknJ	transmembrane serine/threonine-protein kinase PknJ
2346929	0	C	SNP	T	119	112	226	99.57	232	Leu132Leu (ctg/ctA)	Rv2089c	pepE	dipeptidase PepE
2348446	0	C	SNP	G	119	121	233	100	240	Phe358Leu (ttc/ttG)	Rv2090	-	5'-3' exonuclease
2348708	0	G	SNP	A	103	102	203	100	205	Val195Val (gtc/gtT)	Rv2091c	-	membrane protein
2353385	0	G	SNP	C	110	111	215	100	221	Gln311Glu (cag/Gag)	Rv2095c	pafC	proteasome accessory factor C
2357269	0	G	Del	GAP	118	134	259	84	300
2357270	0	C	Del	GAP	118	134	259	85.71	294
2357271	0	C	Del	GAP	118	134	259	85.71	294
2357536	0	C	SNP	T	140	167	294	100	307
2358029	1	T	Ins	G	123	136	259	95.93	259
2361604	0	C	SNP	G	161	126	280	100	287	Val455Val (gtc/gtG)	Rv2101	helZ	helicase HelZ
2362041	0	C	SNP	A	133	120	248	100	253	Pro601Gln (ccg/cAg)	Rv2101	helZ	helicase HelZ
2367061	0	A	Del	GAP	91	82	169	100	173
2368217	1	G	Ins	C	81	93	174	96.67	174		Rv2108	PPE36	PPE family protein PPE36
2368565	0	A	Del	GAP	92	97	186	100	189
2369186	0	G	SNP	C	127	115	242	100	242	Arg182Gly (cgt/Ggt)	Rv2109c	prcA	proteasome subunit alpha
2369326	0	C	SNP	G	116	107	219	99.55	224	Arg135Pro (cgc/cCc)	Rv2109c	prcA	proteasome subunit alpha
2381100	0	G	SNP	A	122	88	203	100	210	Pro10Pro (ccg/ccA)	Rv2123	PPE37	PPE family protein PPE37
2382287	0	C	Del	GAP	91	85	173	93.12	189		Rv2123	PPE37	PPE family protein PPE37
2382289	0	G	SNP	T	94	88	181	99.45	183	Asp407Tyr (gac/Tac)	Rv2123	PPE37	PPE family protein PPE37
2386389	0	G	SNP	A	115	106	218	100	221	Gly33Ser (ggc/Agc)	Rv2125	-	hypothetical protein
2387733	0	T	SNP	C	165	86	251	100	251	Glu80Glu (gaa/gaG)	Rv2126c	PE_PGRS37	PE-PGRS family protein PE_PGRS37
2388641	0	G	SNP	A	111	114	220	100	225	Gly9Asp (ggc/gAc)	Rv2127	ansP1	L-asparagine permease
2402765	0	G	SNP	A	90	119	208	100	209
2413246	0	C	SNP	A	153	171	320	100	324	Val36Leu (gtg/Ttg)	Rv2153c	murG	UDP-N-acetylglucosamine--N-acetylmuramyl- (pentapeptide) pyrophosphoryl-undecaprenol-N-acetylglucosamine transferase
2415656	0	G	SNP	C	156	169	319	100	325	Arg247Gly (cgg/Ggg)	Rv2155c	murD	UDP-N-acetylmuramoylalanine--D-glutamate ligase
2421816	0	A	SNP	G	152	139	288	99.66	292
2421975	1	G	Ins	G	132	137	269	88.2	269
2421975	2	G	Ins	G	132	137	269	88.2	269
2421975	3	G	Ins	A	132	136	268	87.87	269
2421975	4	G	Ins	A	132	137	269	88.2	269
2423819	0	C	SNP	G	132	132	249	98.14	269	Gly340Gly (ggg/ggC)	Rv2162c	PE_PGRS38	PE-PGRS family protein PE_PGRS38
2423822	0	A	SNP	G	133	137	257	98.9	273	Gly339Gly (ggt/ggC)	Rv2162c	PE_PGRS38	PE-PGRS family protein PE_PGRS38
2424114	0	C	SNP	A	44	91	128	97.83	138	Arg242Leu (cgc/cTc)	Rv2162c	PE_PGRS38	PE-PGRS family protein PE_PGRS38
2424151	0	C	SNP	A	45	79	119	99.2	125	Ala230Ser (gca/Tca)	Rv2162c	PE_PGRS38	PE-PGRS family protein PE_PGRS38
2424925	0	A	SNP	G	94	97	191	100	191
2425471	0	T	SNP	C	101	119	218	100	220	Arg539Arg (cga/cgG)	Rv2163c	pbpB	penicillin-binding membrane protein PbpB
2431756	0	T	SNP	A	116	110	225	100	226	Ile72Leu (ata/Tta)	Rv2169c	-	transmembrane protein
2434749	0	C	SNP	T	109	92	200	99.5	202
2440926	0	G	SNP	T	91	92	183	100	183	Asp265Glu (gac/gaA)	Rv2178c	aroG	phospho-2-dehydro-3-deoxyheptonate aldolase AroG
2440935	0	G	SNP	C	92	89	180	99.45	182	Ser262Ser (tcc/tcG)	Rv2178c	aroG	phospho-2-dehydro-3-deoxyheptonate aldolase AroG
2448458	0	C	SNP	T	100	92	189	100	192	Thr100Ile (acc/aTc)	Rv2187	fadD15	long-chain-fatty-acid--CoA ligase FadD15
2449826	0	C	SNP	G	87	102	184	100	189	Ser556Trp (tcg/tGg)	Rv2187	fadD15	long-chain-fatty-acid--CoA ligase FadD15
2452452	0	G	SNP	A	179	161	337	100	340	Thr274Met (acg/aTg)	Rv2190c	-	endopeptidase
2462871	0	G	SNP	A	117	101	208	99.54	219	Ala59Ala (gcc/gcT)	Rv2198c	mmpS3	membrane protein MmpS3
2470591	0	A	SNP	C	106	108	212	100	214
2472029	0	T	SNP	G	195	160	346	100	355	Trp207Gly (tgg/Ggg)	Rv2207	cobT	nicotinate-nucleotide-dimethylbenzimidazolphosphoribosyltransferase
2477174	0	T	SNP	C	113	100	207	99.53	214	Gln3Arg (cag/cGg)	Rv2211c	gcvT	aminomethyltransferase
2477984	0	G	SNP	A	138	132	263	100	270	Ser265Ser (tcg/tcA)	Rv2212	-	adenylyl cyclase
2478619	0	G	SNP	A	123	144	264	100	267	Leu94Leu (ctg/ctA)	Rv2213	pepB	cytosol aminopeptidase
2480809	0	G	SNP	C	116	114	229	100	230	Ala298Gly (gcc/gGc)	Rv2214c	ephD	oxidoreductase EphD
2488343	0	G	SNP	A	107	93	199	99.5	201	Gln243Gln (cag/caA)	Rv2220	glnA1	glutamine synthetase
2494430	0	C	SNP	G	107	102	208	100	209	Gly324Arg (ggc/Cgc)	Rv2223c	-	carboxylesterase B
2499726	0	G	SNP	A	119	113	227	100	232	Asp299Asn (gat/Aat)	Rv2226	-	hypothetical protein
2504177	0	C	SNP	T	132	112	243	100	244	Glu144Glu (gag/gaA)	Rv2230c	-	GTP cyclohydrolase
2509140	0	G	SNP	C	137	186	319	100	323	Ser79Cys (tcc/tGc)	Rv2236c	cobD	cobalamin biosynthesis transmembrane protein CobD
2509722	0	A	SNP	G	125	125	246	99.21	252	Pro78Pro (cca/ccG)	Rv2237	-	hypothetical protein
2516271	0	T	SNP	C	121	140	258	99.24	263	Met323Thr (atg/aCg)	Rv2242	-	hypothetical protein
2516567	0	G	SNP	C	96	111	205	99.52	208
2521342	0	T	SNP	C	110	113	218	100	223	Asp200Asp (gat/gaC)	Rv2247	accD6	acetyl-/propionyl-CoA carboxylase subunit beta
2523205	1	G	Ins	C	67	102	169	96.02	170
2523205	2	G	Ins	G	67	103	170	96.59	170
2523205	3	G	Ins	C	67	103	170	96.59	170
2525723	0	G	Del	GAP	93	134	226	97.01	234		Rv2251	-	flavoprotein
2526974	0	T	SNP	C	84	91	174	100	175	Pro470Pro (cct/ccC)	Rv2251	-	flavoprotein
2527434	0	T	SNP	C	134	98	225	99.57	233	Val149Ala (gtg/gCg)	Rv2252	-	diacylglycerol kinase
2529680	0	A	SNP	G	121	120	241	100	241	Thr65Thr (act/acC)	Rv2256c	-	hypothetical protein
2531742	0	A	SNP	G	97	88	185	100	185	Ala52Ala (gct/gcC)	Rv2258c	-	transcriptional regulator
2533377	0	T	SNP	C	113	116	227	100	229	Asp16Asp (gat/gaC)	Rv2260	-	hypothetical protein
2534563	0	G	Del	GAP	103	109	208	96.36	220
2534564	0	A	Del	GAP	103	109	208	100	212
2536312	0	C	SNP	T	106	110	214	100	216	Arg224Arg (cgc/cgT)	Rv2263	-	oxidoreductase
2536625	1	C	Ins	G	131	98	229	96.62	229		Rv2264c	-	hypothetical protein
2540554	0	T	SNP	C	105	98	203	100	203	Ser151Pro (tcg/Ccg)	Rv2266	cyp124	cytochrome P450 Cyp124
2541477	0	C	SNP	G	119	117	230	99.58	237
2542543	0	G	SNP	A	112	114	224	99.12	228	Arg90Cys (cgt/Tgt)	Rv2267c	-	hypothetical protein
2558973	0	A	Del	GAP	84	78	160	100	162		Rv2286c	-	hypothetical protein
2558974	0	A	Del	GAP	84	78	160	100	162		Rv2286c	-	hypothetical protein
2558975	0	T	Del	GAP	84	78	160	100	162		Rv2286c	-	hypothetical protein
2558976	0	G	Del	GAP	84	78	160	100	162		Rv2286c	-	hypothetical protein
2558977	0	A	Del	GAP	84	78	160	100	162		Rv2286c	-	hypothetical protein
2558978	0	G	Del	GAP	84	78	160	100	162		Rv2286c	-	hypothetical protein
2558979	0	T	Del	GAP	84	78	160	100	162		Rv2286c	-	hypothetical protein
2558980	0	T	Del	GAP	84	78	160	100	162		Rv2286c	-	hypothetical protein
2558981	0	C	Del	GAP	84	78	160	100	162		Rv2286c	-	hypothetical protein
2558982	0	A	Del	GAP	84	78	160	100	162		Rv2286c	-	hypothetical protein
2558983	0	A	Del	GAP	84	78	160	100	162		Rv2286c	-	hypothetical protein
2558984	0	C	Del	GAP	84	78	160	100	162		Rv2286c	-	hypothetical protein
2558985	0	A	Del	GAP	84	78	160	100	162		Rv2286c	-	hypothetical protein
2558986	0	T	Del	GAP	84	78	160	100	162		Rv2286c	-	hypothetical protein
2562644	0	G	SNP	T	103	97	197	100	200	Ala16Ser (gcg/Tcg)	Rv2290	lppO	lipoprotein LppO
2564368	1	G	Ins	C	106	108	214	98.17	214		Rv2293c	-	hypothetical protein
2566766	1	C	Ins	G	83	97	180	95.74	180
2566768	0	A	SNP	C	83	97	180	98.9	182
2573756	0	C	SNP	A	100	103	200	100	203
2578626	0	A	SNP	G	138	122	256	99.24	262	Met24Thr (atg/aCg)	Rv2307c	-	hypothetical protein
2586127	0	A	SNP	G	108	93	198	100	201	Gly388Gly (ggt/ggC)	Rv2314c	-	hypothetical protein
2589216	0	G	SNP	C	96	131	227	99.56	228	Val127Leu (gtg/Ctg)	Rv2316	uspA	sugar ABC transporter permease UspA
2591172	0	G	SNP	A	102	107	206	100	209	Ala219Thr (gcc/Acc)	Rv2318	uspC	sugar ABC transporter substrate-binding lipoprotein UspC
2598400	0	A	SNP	G	119	119	233	99.58	239	Asn516Asn (aat/aaC)	Rv2326c	-	ABC transporter ATP-binding protein
2600260	0	A	SNP	G	161	125	283	100	286	Arg91Arg (cga/cgG)	Rv2327	-	hypothetical protein
2601576	0	T	SNP	G	111	128	238	100	239	Ser282Arg (agt/agG)	Rv2328	PE23	PE family protein PE23
2603171	0	C	SNP	T	94	98	190	100	192	Thr97Thr (acg/acA)	Rv2329c	narK1	nitrate/nitrite transporter
2604157	0	C	Del	GAP	71	78	152	78.84	189		Rv2330c	lppP	lipoprotein LppP
2604158	0	A	Del	GAP	71	78	152	79.26	188		Rv2330c	lppP	lipoprotein LppP
2604159	0	G	Del	GAP	71	78	152	78.84	189		Rv2330c	lppP	lipoprotein LppP
2604160	0	T	Del	GAP	71	78	152	80.11	186		Rv2330c	lppP	lipoprotein LppP
2604161	0	G	Del	GAP	71	78	152	80.11	186		Rv2330c	lppP	lipoprotein LppP
2604162	0	C	Del	GAP	71	78	152	80.11	186		Rv2330c	lppP	lipoprotein LppP
2604163	0	C	Del	GAP	71	78	152	80.98	184		Rv2330c	lppP	lipoprotein LppP
2604164	0	A	Del	GAP	71	78	152	82.32	181		Rv2330c	lppP	lipoprotein LppP
2604165	0	A	Del	GAP	71	78	152	81.87	182		Rv2330c	lppP	lipoprotein LppP
2608117	0	C	SNP	A	113	103	215	100	216	Asp69Tyr (gac/Tac)	Rv2333c	stp	multidrug resistance protein
2608378	0	G	SNP	A	110	120	227	99.57	231
2609497	0	G	SNP	A	99	104	202	98.54	206	Gln234Gln (cag/caA)	Rv2334	cysK1	O-acetylserine sulfhydrylase
2611831	0	G	SNP	A	103	98	200	97.1	207
2612632	0	C	SNP	A	107	123	226	100	230	Gly119Val (ggc/gTc)	Rv2337c	-	hypothetical protein
2615413	0	A	SNP	G	107	119	223	99.56	227	Thr241Ala (acc/Gcc)	Rv2339	mmpL9	transmembrane transport protein MmpL9
2619271	0	T	SNP	C	111	105	215	100	216
2624986	0	T	SNP	G	173	131	298	99.67	305	Val389Gly (gtg/gGg)	Rv2345	-	transmembrane protein
2625924	0	T	SNP	C	120	95	212	97.73	220	Ala83Ala (gca/gcG)	Rv2346c	esxO	ESAT-6 like protein EsxO
2626095	0	C	SNP	G	118	118	235	88.72	266	Ala26Ala (gcg/gcC)	Rv2346c	esxO	ESAT-6 like protein EsxO
2626513	0	T	SNP	A	68	56	122	100	124	Thr3Ser (aca/Tca)	Rv2347c	esxP	ESAT-6 like protein EsxP
2626514	0	T	SNP	G	70	56	125	100	126	Ala2Ala (gca/gcC)	Rv2347c	esxP	ESAT-6 like protein EsxP
2626600	0	G	SNP	A	86	53	135	100	139
2627946	0	A	SNP	G	99	115	210	100	214	Arg251Arg (cgt/cgC)	Rv2349c	plcC	phospholipase C
2631009	1	G	Ins	G	99	78	177	81.94	177		Rv2351c	plcA	membrane-associated phospholipase A
2631009	2	G	Ins	T	99	78	177	81.94	177		Rv2351c	plcA	membrane-associated phospholipase A
2631009	3	G	Ins	G	99	78	177	81.94	177		Rv2351c	plcA	membrane-associated phospholipase A
2631009	4	G	Ins	C	99	78	177	81.94	177		Rv2351c	plcA	membrane-associated phospholipase A
2631009	5	G	Ins	C	99	78	177	81.94	177		Rv2351c	plcA	membrane-associated phospholipase A
2632341	1	C	Ins	A	100	87	187	96.89	187
2632362	0	T	SNP	C	107	87	193	100	194
2637541	0	C	SNP	T	107	117	223	100	224
2638123	0	A	SNP	G	118	120	236	98.35	242
2642383	0	C	SNP	T	90	96	181	100	186	Ala66Thr (gcc/Acc)	Rv2360c	-	hypothetical protein
2647656	0	C	SNP	T	107	105	208	100	212	Gly238Ser (ggc/Agc)	Rv2366c	-	transmembrane protein
2649251	0	G	SNP	C	97	114	210	100	211	Leu242Val (ctg/Gtg)	Rv2368c	phoH1	phosphate starvation-inducible protein PhoH
2652254	0	G	SNP	C	136	135	269	100	271	Ala191Gly (gct/gGt)	Rv2372c	-	rRNA small subunit methyltransferase E
2656225	0	A	SNP	G	102	118	218	100	220	Val69Ala (gtc/gCc)	Rv2377c	-	hypothetical protein
2656635	0	G	SNP	A	130	108	232	100	238	Pro357Ser (ccg/Tcg)	Rv2378c	mbtG	L-lysine N6-monooxygenase
2660319	0	C	SNP	G	120	108	226	100	228	Glu589Asp (gag/gaC)	Rv2379c	mbtF	peptide synthetase
2661039	0	G	SNP	A	98	109	206	99.04	209	Ile349Ile (atc/atT)	Rv2379c	mbtF	peptide synthetase
2680658	0	T	SNP	G	95	107	199	100	202	Thr67Thr (act/acG)	Rv2386a	-	hypothetical protein
2688700	0	C	SNP	T	103	112	210	98.62	218	Pro231Ser (ccg/Tcg)	Rv2394	ggtB	gamma-glutamyltranspeptidase precursor GgtB
2690160	0	A	SNP	G	104	90	193	100	194	Asn30Ser (aac/aGc)	Rv2395	-	integral membrane protein
2695378	0	C	SNP	G	95	97	188	100	192	Gly141Ala (ggc/gCc)	Rv2398c	cysW	sulfate ABC transporter permease CysW
2697489	0	C	SNP	T	94	100	188	100	194	Ala76Thr (gcg/Acg)	Rv2400c	subI	sulfate ABC transporter substrate-binding lipoprotein SubI
2700222	0	T	SNP	C	101	115	213	100	216	Leu565Pro (ctg/cCg)	Rv2402	-	trehalase
2704884	1	A	Ins	C	89	96	185	96.35	185		Rv2407	-	ribonuclease Z
2704884	2	A	Ins	A	89	96	185	96.35	185		Rv2407	-	ribonuclease Z
2704884	3	A	Ins	G	89	96	185	96.35	185		Rv2407	-	ribonuclease Z
2704884	4	A	Ins	C	87	96	183	95.31	183		Rv2407	-	ribonuclease Z
2704884	5	A	Ins	G	86	93	179	93.23	180		Rv2407	-	ribonuclease Z
2704884	6	A	Ins	A	86	93	179	93.23	179		Rv2407	-	ribonuclease Z
2704884	7	A	Ins	C	86	93	179	93.23	179		Rv2407	-	ribonuclease Z
2712328	0	C	SNP	T	132	127	258	99.23	261	Pro183Pro (ccg/ccA)	Rv2414c	-	hypothetical protein
2713795	0	C	SNP	T	129	107	229	100	236
2718852	0	T	SNP	G	90	116	203	100	206
2720069	0	G	SNP	A	101	100	198	99.5	202	Gly158Glu (ggg/gAg)	Rv2423	-	hypothetical protein
2720444	0	C	SNP	T	112	116	225	100	228	Ser283Phe (tct/tTt)	Rv2423	-	hypothetical protein
2720895	0	G	SNP	A	7	46	53	100	53	His295Tyr (cac/Tac)	Rv2424c	-	transposase
2720952	0	T	SNP	C	6	34	37	100	40	Thr276Ala (acc/Gcc)	Rv2424c	-	transposase
2720954	0	G	SNP	A	7	35	41	100	42	Thr275Ile (acc/aTc)	Rv2424c	-	transposase
2721562	0	C	SNP	G	106	113	217	100	219	Ala72Ala (gcg/gcC)	Rv2424c	-	transposase
2723506	0	T	SNP	C	130	113	240	100	243	Leu226Leu (tta/ttG)	Rv2426c	-	hypothetical protein
2724194	0	C	Del	GAP	72	83	160	75.24	206
2724195	0	C	Del	GAP	72	83	160	75.61	205
2724196	0	T	Del	GAP	72	83	160	75.98	204
2724197	0	C	Del	GAP	72	83	160	77.5	200
2724198	0	T	Del	GAP	72	83	160	78.28	198
2724199	0	A	Del	GAP	72	83	160	78.68	197
2724200	0	G	Del	GAP	72	83	160	80.31	193
2726105	0	G	SNP	A	90	133	222	99.55	224						phylo (Delhi/CAS, 3)	isoniazid (INH)
2729058	0	A	SNP	C	145	113	254	100	258	Leu26Arg (ctg/cGg)	Rv2433c	-	hypothetical protein
2734074	0	T	SNP	C	133	129	257	100	262	Val282Ala (gtc/gCc)	Rv2436	rbsK	ribokinase RbsK
2737572	0	C	SNP	A	149	198	341	100	347	Ala226Ser (gcg/Tcg)	Rv2439c	proB	glutamate 5-kinase protein
2738221	0	G	SNP	A	110	120	226	100	230	Ile9Ile (atc/atT)	Rv2439c	proB	glutamate 5-kinase protein
2740693	0	T	SNP	C	96	70	166	100	166
2751804	0	C	SNP	T	130	116	243	100	246	Arg126Gln (cgg/cAg)	Rv2450c	rpfE	resuscitation-promoting factor RpfE
2752698	0	C	SNP	A	92	96	185	99.47	189
2753869	0	A	SNP	G	115	121	235	100	236	Val293Ala (gtg/gCg)	Rv2454c	-	2-oxoglutarate oxidoreductase subunit KorB
2755085	0	G	SNP	A	111	100	211	99.53	212	Ile540Ile (atc/atT)	Rv2455c	-	2-oxoglutarate oxidoreductase subunit KorA
2760152	0	A	SNP	G	107	106	210	100	213	Tyr125Cys (tac/tGc)	Rv2458	mmuM	homocysteine S-methyltransferase MmuM
2771383	0	A	SNP	G	128	117	241	100	245	Ser800Gly (agc/Ggc)	Rv2467	pepN	aminopeptidase PepN
2779136	0	T	SNP	C	108	103	208	100	211	Ser1043Gly (agc/Ggc)	Rv2476c	gdh	NAD-dependent glutamate dehydrogenase
2782498	0	G	SNP	A	93	107	200	100	200	Asp515Asp (gac/gaT)	Rv2477c	-	macrolide ABC transporter ATP-binding protein
2786952	0	A	SNP	G	109	139	247	100	248	Cys778Arg (tgc/Cgc)	Rv2482c	plsB2	glycerol-3-phosphate acyltransferase
2791098	0	C	SNP	T	106	93	194	100	199	Gly466Asp (ggt/gAt)	Rv2484c	-	diacyglycerol O-acyltransferase
2795974	0	T	Del	GAP	51	58	109	96.46	113		Rv2487c	PE_PGRS42	PE-PGRS family protein PE_PGRS42
2795975	0	T	Del	GAP	51	58	109	97.32	112		Rv2487c	PE_PGRS42	PE-PGRS family protein PE_PGRS42
2795976	0	G	Del	GAP	51	58	109	96.46	113		Rv2487c	PE_PGRS42	PE-PGRS family protein PE_PGRS42
2795977	0	C	Del	GAP	51	58	109	97.32	112		Rv2487c	PE_PGRS42	PE-PGRS family protein PE_PGRS42
2795978	0	C	Del	GAP	51	58	109	96.46	113		Rv2487c	PE_PGRS42	PE-PGRS family protein PE_PGRS42
2795979	0	G	Del	GAP	51	58	109	97.32	112		Rv2487c	PE_PGRS42	PE-PGRS family protein PE_PGRS42
2795980	0	C	Del	GAP	51	58	109	99.09	110		Rv2487c	PE_PGRS42	PE-PGRS family protein PE_PGRS42
2795981	0	C	Del	GAP	51	58	109	99.09	110		Rv2487c	PE_PGRS42	PE-PGRS family protein PE_PGRS42
2795982	0	C	Del	GAP	51	58	109	99.09	110		Rv2487c	PE_PGRS42	PE-PGRS family protein PE_PGRS42
2795983	0	G	Del	GAP	51	58	109	98.2	111		Rv2487c	PE_PGRS42	PE-PGRS family protein PE_PGRS42
2795984	0	C	Del	GAP	51	58	109	98.2	111		Rv2487c	PE_PGRS42	PE-PGRS family protein PE_PGRS42
2795985	0	G	Del	GAP	51	58	109	97.32	112		Rv2487c	PE_PGRS42	PE-PGRS family protein PE_PGRS42
2795986	0	C	Del	GAP	51	58	109	97.32	112		Rv2487c	PE_PGRS42	PE-PGRS family protein PE_PGRS42
2795987	0	C	Del	GAP	51	58	109	97.32	112		Rv2487c	PE_PGRS42	PE-PGRS family protein PE_PGRS42
2795988	0	G	Del	GAP	51	58	109	98.2	111		Rv2487c	PE_PGRS42	PE-PGRS family protein PE_PGRS42
2795989	0	C	Del	GAP	51	57	109	98.18	110		Rv2487c	PE_PGRS42	PE-PGRS family protein PE_PGRS42
2795990	0	C	Del	GAP	51	57	109	97.3	111		Rv2487c	PE_PGRS42	PE-PGRS family protein PE_PGRS42
2795991	0	G	Del	GAP	51	57	110	97.3	111		Rv2487c	PE_PGRS42	PE-PGRS family protein PE_PGRS42
2795992	0	G	Del	GAP	51	57	110	97.3	111		Rv2487c	PE_PGRS42	PE-PGRS family protein PE_PGRS42
2795993	0	T	Del	GAP	51	57	110	97.3	111		Rv2487c	PE_PGRS42	PE-PGRS family protein PE_PGRS42
2796608	0	C	SNP	T	114	128	238	98.37	246	Asp260Asn (gac/Aac)	Rv2487c	PE_PGRS42	PE-PGRS family protein PE_PGRS42
2798595	0	C	SNP	T	175	178	348	99.72	354	Ala762Ala (gcg/gcA)	Rv2488c	-	LuxR family transcriptional regulator
2803139	0	C	Del	GAP	147	122	271	83.54	322		Rv2490c	PE_PGRS43	PE-PGRS family protein PE_PGRS43
2803140	0	C	Del	GAP	147	122	271	83.54	322		Rv2490c	PE_PGRS43	PE-PGRS family protein PE_PGRS43
2803141	0	A	Del	GAP	147	122	271	85.94	313		Rv2490c	PE_PGRS43	PE-PGRS family protein PE_PGRS43
2803142	0	C	Del	GAP	147	122	271	84.59	318		Rv2490c	PE_PGRS43	PE-PGRS family protein PE_PGRS43
2803143	0	C	Del	GAP	147	122	271	85.4	315		Rv2490c	PE_PGRS43	PE-PGRS family protein PE_PGRS43
2803144	0	G	Del	GAP	147	122	271	85.67	314		Rv2490c	PE_PGRS43	PE-PGRS family protein PE_PGRS43
2803145	0	G	Del	GAP	148	122	271	86.54	312		Rv2490c	PE_PGRS43	PE-PGRS family protein PE_PGRS43
2803146	0	C	Del	GAP	148	122	271	87.38	309		Rv2490c	PE_PGRS43	PE-PGRS family protein PE_PGRS43
2803147	0	A	Del	GAP	148	122	271	89.7	301		Rv2490c	PE_PGRS43	PE-PGRS family protein PE_PGRS43
2807486	0	C	SNP	A	94	110	198	100	204	Ala70Asp (gcc/gAc)	Rv2492	-	hypothetical protein
2809621	0	T	SNP	C	117	132	247	100	249	Thr107Ala (acc/Gcc)	Rv2495c	bkdC	branched-chain keto acid dehydrogenase E2 component
2817747	0	G	SNP	A	116	116	232	100	232	Ala243Val (gct/gTt)	Rv2502c	accD1	acetyl-/propionyl-CoA carboxylase subunit beta
2818837	0	A	SNP	G	98	119	216	100	217	Gly97Gly (ggt/ggC)	Rv2503c	scoB	succinyl-CoA:3-ketoacid-CoA transferase subunit B
2818868	0	C	SNP	A	112	116	224	99.56	229	Ser87Ile (agc/aTc)	Rv2503c	scoB	succinyl-CoA:3-ketoacid-CoA transferase subunit B
2821342	0	C	SNP	T	116	95	207	100	211	Ala85Ala (gcg/gcA)	Rv2505c	fadD35	fatty-acid--CoA ligase FadD35
2825466	0	G	SNP	A	104	116	220	100	220	Lys263Lys (aag/aaA)	Rv2509	-	short-chain type dehydrogenase/reductase
2826928	0	C	SNP	T	117	103	215	98.21	224	Arg54Arg (cgg/cgA)	Rv2510c	-	hypothetical protein
2827984	0	G	SNP	T	105	102	206	100	207
2828019	0	T	SNP	C	107	115	213	99.55	223
2830525	0	C	SNP	A	107	126	230	100	233	Thr122Lys (acg/aAg)	Rv2513	-	hypothetical protein
2836773	0	C	SNP	T	112	100	209	100	212	Ser330Leu (tcg/tTg)	Rv2519	PE26	PE family protein PE26
2840999	0	C	SNP	G	122	150	268	99.63	273	Ser2778Ser (tcg/tcC)	Rv2524c	fas	fatty acid synthase
2841022	0	A	SNP	G	126	143	265	99.63	270	Cys2771Arg (tgc/Cgc)	Rv2524c	fas	fatty acid synthase
2847281	0	A	SNP	G	117	123	236	100	240	Asp684Asp (gat/gaC)	Rv2524c	fas	fatty acid synthase
2855259	0	A	SNP	G	115	89	201	100	204	Ala841Ala (gct/gcC)	Rv2531c	-	amino acid decarboxylase
2865760	0	A	SNP	G	121	118	237	100	239	Thr211Ala (acc/Gcc)	Rv2542	-	hypothetical protein
2865882	0	T	SNP	C	120	135	250	100	255	Val251Val (gtt/gtC)	Rv2542	-	hypothetical protein
2867207	0	C	SNP	G	103	99	198	100	202	Ala28Ala (gcc/gcG)	Rv2544	lppB	lipoprotein LppB
2867230	0	G	SNP	A	77	72	149	99.33	150	Gly36Asp (ggc/gAc)	Rv2544	lppB	lipoprotein LppB
2867231	0	C	SNP	T	77	72	147	100	149	Gly36Gly (ggc/ggT)	Rv2544	lppB	lipoprotein LppB
2867236	0	A	SNP	G	79	73	151	100	152	Asn38Ser (aac/aGc)	Rv2544	lppB	lipoprotein LppB
2867240	0	C	SNP	T	81	72	151	100	153	Pro39Pro (ccc/ccT)	Rv2544	lppB	lipoprotein LppB
2867245	0	A	SNP	C	87	80	166	100	167	Lys41Thr (aaa/aCa)	Rv2544	lppB	lipoprotein LppB
2867251	0	C	SNP	G	89	82	168	100	171	Pro43Arg (ccg/cGg)	Rv2544	lppB	lipoprotein LppB
2867254	0	A	SNP	G	92	85	174	100	177	His44Arg (cac/cGc)	Rv2544	lppB	lipoprotein LppB
2867263	0	G	SNP	A	101	96	194	99.49	198	Gly47Asp (ggc/gAc)	Rv2544	lppB	lipoprotein LppB
2877378	0	G	SNP	C	119	112	228	100	231	Ala103Pro (gcc/Ccc)	Rv2557	-	hypothetical protein
2880702	0	G	SNP	C	92	101	190	100	193	Val210Leu (gtc/Ctc)	Rv2560	-	hypothetical protein
2881337	0	C	SNP	T	117	112	228	100	229
2881569	0	A	SNP	G	98	105	203	99.02	205
2881598	0	G	Del	GAP	98	103	195	96.17	209
2884068	0	A	SNP	C	103	126	227	99.57	230	Met243Leu (atg/Ctg)	Rv2564	glnQ	glutamine ABC transporter ATP-binding protein
2886570	0	A	SNP	G	102	120	217	99.55	223	Glu66Glu (gaa/gaG)	Rv2566	-	hypothetical protein
2888201	0	T	SNP	C	128	152	277	100	280	Leu610Pro (ctc/cCc)	Rv2566	-	hypothetical protein
2889633	0	T	SNP	C	102	105	204	100	207	Ala1087Ala (gct/gcC)	Rv2566	-	hypothetical protein
2890468	0	C	SNP	G	110	101	208	98.14	215	Pro225Arg (ccc/cGc)	Rv2567	-	hypothetical protein
2891267	0	C	SNP	T	115	109	217	100	224	Gly491Gly (ggc/ggT)	Rv2567	-	hypothetical protein
2891728	0	A	SNP	G	106	91	194	100	197	Gln645Arg (cag/cGg)	Rv2567	-	hypothetical protein
2894208	0	G	SNP	A	126	120	238	99.6	247	Ser67Ser (agc/agT)	Rv2569c	-	hypothetical protein
2895473	0	A	SNP	G	107	103	210	100	210	Phe163Ser (ttc/tCc)	Rv2571c	-	transmembrane protein
2897660	0	T	SNP	C	95	115	205	100	210	Ala48Ala (gca/gcG)	Rv2572c	aspS	aspartate--tRNA ligase
2898522	0	T	SNP	C	125	107	226	99.57	233	Tyr160Tyr (tat/taC)	Rv2573	-	2-dehydropantoate 2-reductase
2903050	0	G	SNP	A	127	117	237	99.19	246	Thr161Ile (acc/aTc)	Rv2578c	-	hypothetical protein
2910461	0	G	SNP	T	138	126	264	100	264	Ala147Glu (gcg/gAg)	Rv2584c	apt	adenine phosphoribosyltransferase
2910852	0	C	SNP	G	89	111	199	99.01	202	Ala17Pro (gcg/Ccg)	Rv2584c	apt	adenine phosphoribosyltransferase
2911293	0	C	SNP	G	122	121	240	100	243	Cys462Ser (tgt/tCt)	Rv2585c	-	lipoprotein
2912294	0	T	SNP	G	110	112	214	99.11	224	Ala128Ala (gca/gcC)	Rv2585c	-	lipoprotein
2914369	0	C	SNP	T	115	111	220	100	226	Ser456Ser (tcg/tcA)	Rv2587c	secD	protein translocase subunit SecD
2923391	0	T	SNP	C	139	143	282	100	282	Pro281Pro (cca/ccG)	Rv2592c	ruvB	Holliday junction ATP-dependent DNA helicase RuvB
2925462	0	T	SNP	A	109	105	214	100	214
2925962	0	T	SNP	C	106	119	220	100	225	Cys77Arg (tgc/Cgc)	Rv2596	vapC40	ribonuclease VapC40
2927939	0	T	SNP	C	114	126	238	100	240
2939373	0	G	SNP	C	110	102	209	100	212	Ser197Cys (tct/tGt)	Rv2611c	-	phosphatidylinositol mannoside acyltransferase
2939657	0	T	SNP	C	110	122	230	100	232	Ile102Met (ata/atG)	Rv2611c	-	phosphatidylinositol mannoside acyltransferase
2941179	0	G	SNP	A	88	97	181	99.46	186	Arg6Arg (cgc/cgT)	Rv2613c	-	AP-4-A phosphorylase		phylo (Delhi/CAS)
2943675	0	G	SNP	A	164	131	286	100	295	Gly437Gly (ggc/ggT)	Rv2615c	PE_PGRS45	PE-PGRS family protein PE_PGRS45
2943711	1	G	Ins	C	135	113	248	84.64	250		Rv2615c	PE_PGRS45	PE-PGRS family protein PE_PGRS45
2943711	2	G	Ins	C	135	114	249	84.98	250		Rv2615c	PE_PGRS45	PE-PGRS family protein PE_PGRS45
2943711	3	G	Ins	G	136	113	249	84.98	250		Rv2615c	PE_PGRS45	PE-PGRS family protein PE_PGRS45
2943711	4	G	Ins	C	136	114	250	85.32	250		Rv2615c	PE_PGRS45	PE-PGRS family protein PE_PGRS45
2943711	5	G	Ins	C	136	114	250	85.32	250		Rv2615c	PE_PGRS45	PE-PGRS family protein PE_PGRS45
2943711	6	G	Ins	G	136	114	250	85.32	250		Rv2615c	PE_PGRS45	PE-PGRS family protein PE_PGRS45
2943711	7	G	Ins	T	136	114	250	85.32	250		Rv2615c	PE_PGRS45	PE-PGRS family protein PE_PGRS45
2943711	8	G	Ins	T	136	113	249	84.98	250		Rv2615c	PE_PGRS45	PE-PGRS family protein PE_PGRS45
2943711	9	G	Ins	T	136	114	250	85.32	250		Rv2615c	PE_PGRS45	PE-PGRS family protein PE_PGRS45
2944515	0	A	SNP	C	133	165	290	99.67	299	Gly157Gly (ggt/ggG)	Rv2615c	PE_PGRS45	PE-PGRS family protein PE_PGRS45
2944524	0	C	SNP	G	103	147	238	85.91	291	Gly154Gly (ggg/ggC)	Rv2615c	PE_PGRS45	PE-PGRS family protein PE_PGRS45
2948524	0	T	SNP	A	117	141	254	100	258	Glu12Val (gag/gTg)	Rv2621c	-	transcriptional regulator
2949251	0	G	SNP	A	92	129	220	100	221	Val206Ile (gtt/Att)	Rv2622	-	methyltransferase
2950336	0	G	SNP	C	108	120	226	98.28	232	Gln248His (cag/caC)	Rv2623	TB31.7	universal stress protein
2954439	0	T	SNP	C	125	97	221	100	222	Arg104Gly (aga/Gga)	Rv2627c	-	hypothetical protein
2958693	0	G	SNP	A	113	104	215	100	217	Ala374Ala (gcg/gcA)	Rv2631	-	RNA-splicing ligase RtcB
2959257	0	A	Del	GAP	88	100	185	97.41	193
2959258	0	T	Del	GAP	86	101	185	98.94	189
2959259	0	C	Del	GAP	86	101	185	98.94	189
2959260	0	C	Del	GAP	86	101	185	98.94	189
2959261	0	A	Del	GAP	86	101	185	98.94	189
2959262	0	A	Del	GAP	86	101	185	100	187
2959263	0	T	Del	GAP	86	101	185	100	187
2959264	0	C	Del	GAP	86	100	185	99.47	187
2959265	0	A	SNP	T	86	101	185	99.47	188
2960592	0	C	SNP	T	154	148	286	99.34	304	Gly617Asp (ggc/gAc)	Rv2634c	PE_PGRS46	PE-PGRS family protein PE_PGRS46
2964594	0	G	SNP	A	130	116	232	100	246	Ala64Thr (gcc/Acc)	Rv2638	-	hypothetical protein
2974933	0	A	SNP	G	151	128	277	100	279	Ile101Thr (atc/aCc)	Rv2650c	-	prophage protein
2975227	0	T	SNP	G	116	129	244	100	245	Asn3Thr (aat/aCt)	Rv2650c	-	prophage protein
2979788	0	G	SNP	A	125	114	236	99.17	241	Thr344Ile (aca/aTa)	Rv2659c	-	prophage integrase
2979805	0	C	SNP	T	119	109	225	99.13	230	Gln338Gln (cag/caA)	Rv2659c	-	prophage integrase
2984740	0	A	SNP	G	149	134	280	100	283	His3Arg (cac/cGc)	Rv2668	-	hypothetical protein
2988630	0	C	SNP	G	148	112	255	100	260	His317Asp (cat/Gat)	Rv2672	-	protease
2992056	0	G	SNP	T	119	130	248	98.81	252	Asp191Glu (gac/gaA)	Rv2676c	-	hypothetical protein
2994187	0	T	SNP	C	165	177	340	100	342	Leu292Leu (tta/ttG)	Rv2678c	hemE	uroporphyrinogen decarboxylase
2995548	0	C	SNP	A	103	101	203	99.51	205	Thr145Asn (acc/aAc)	Rv2679	echA15	enoyl-CoA hydratase EchA15
3003115	0	C	SNP	G	100	87	186	100	187	Ala378Gly (gca/gGa)	Rv2685	arsB1	arsenic-transport integral membrane protein ArsB
3005185	0	G	SNP	T	107	89	194	100	196	Pro156Thr (ccc/Acc)	Rv2688c	-	antibiotic ABC transporter ATP-binding protein
3009692	0	A	SNP	G	110	118	226	100	228	Thr117Ala (acc/Gcc)	Rv2691	ceoB	TRK system potassium uptake protein CeoB
3010014	0	G	SNP	A	116	113	225	100	229	Gly224Glu (ggg/gAg)	Rv2691	ceoB	TRK system potassium uptake protein CeoB
3010420	0	A	SNP	G	106	95	199	100	201	Ile133Val (atc/Gtc)	Rv2692	ceoC	TRK system potassium uptake protein CeoC
3011837	0	A	SNP	G	120	117	235	100	237
3015897	0	T	SNP	C	97	111	207	98.58	211	Gln280Arg (cag/cGg)	Rv2701c	suhB	inositol-1-monophosphatase SuhB
3017465	0	T	SNP	C	112	106	217	100	218	Ile203Thr (ata/aCa)	Rv2702	ppgK	polyphosphate glucokinase
3027548	0	C	SNP	T	96	101	195	100	197	Pro162Ser (ccg/Tcg)	Rv2714	-	hypothetical protein
3027798	0	T	SNP	C	114	99	213	100	213	Val245Ala (gtg/gCg)	Rv2714	-	hypothetical protein
3031168	0	A	SNP	G	126	140	264	99.63	267	Tyr124His (tat/Cat)	Rv2719c	-	membrane protein
3037377	0	T	SNP	C	100	106	201	100	206
3040344	0	C	SNP	T	99	99	191	100	198	Glu142Glu (gag/gaA)	Rv2727c	miaA	tRNA delta(2)-isopentenylpyrophosphate transferase
3041871	0	G	SNP	T	99	100	196	100	199	Ala202Glu (gcg/gAg)	Rv2729c	-	integral membrane protein
3043700	0	C	SNP	T	120	113	229	99.57	234	Ala225Ala (gcc/gcT)	Rv2731	-	hypothetical protein
3054081	0	A	SNP	G	120	118	237	99.58	239	Gly56Gly (gga/ggG)	Rv2741	PE_PGRS47	PE-PGRS family protein PE_PGRS47
3054321	0	A	SNP	G	90	116	205	100	206	Gly136Gly (gga/ggG)	Rv2741	PE_PGRS47	PE-PGRS family protein PE_PGRS47
3054724	0	A	SNP	G	44	12	54	100	56	Ser271Gly (agc/Ggc)	Rv2741	PE_PGRS47	PE-PGRS family protein PE_PGRS47
3059791	0	G	SNP	C	16	36	51	98.11	53
3059812	0	T	Del	GAP	20	12	31	94.12	34
3059820	0	G	SNP	T	21	7	28	93.33	30
3059821	0	C	SNP	G	20	8	27	93.33	30
3059822	0	A	SNP	C	22	8	30	93.75	32
3059829	1	G	Ins	A	29	8	37	94.87	37
3069167	0	A	SNP	G	100	102	196	99.51	203	Leu306Pro (ctg/cCg)	Rv2756c	hsdM	type I restriction/modification system DNA methylase HsdM
3069566	0	C	SNP	T	96	106	200	100	202	Gly173Asp (ggc/gAc)	Rv2756c	hsdM	type I restriction/modification system DNA methylase HsdM
3072285	0	A	SNP	C	98	118	208	100	216	Leu119Arg (ctg/cGg)	Rv2761c	hsdS	type I restriction/modification system specificity determinant HsdS
3076172	0	C	SNP	T	110	87	197	100	197	Asp67Asn (gat/Aat)	Rv2766c	-	short-chain type dehydrogenase/reductase
3078178	0	C	SNP	T	153	105	254	100	258	Val270Met (gtg/Atg)	Rv2769c	PE27	PE family protein PE27
3079877	0	A	SNP	G	118	109	226	100	227	Phe194Ser (ttc/tCc)	Rv2770c	PPE44	PPE family protein PPE44
3080795	0	A	SNP	G	110	108	217	100	218	Leu80Pro (ctc/cCc)	Rv2771c	-	hypothetical protein
3086788	0	T	SNP	C	87	103	186	100	190
3089299	0	C	SNP	G	118	124	240	99.59	243	Gly355Arg (gga/Cga)	Rv2782c	pepR	zinc protease
3101117	0	G	SNP	A	119	131	244	99.6	251	Arg155Arg (cgc/cgT)	Rv2791c	-	transposase
3103682	0	T	SNP	C	121	122	237	99.59	244	Met87Val (atg/Gtg)	Rv2794c	pptT	phosphopantetheinyl transferase
3104189	0	A	SNP	G	124	98	219	100	222	Cys241Cys (tgt/tgC)	Rv2795c	-	hypothetical protein
3111280	0	G	SNP	A	131	162	285	100	293	Leu182Phe (ctt/Ttt)	Rv2802c	-	arginine/hypothetical protein
3112700	0	C	SNP	T	123	119	230	100	242	Gly132Asp (ggc/gAc)	Rv2804c	-	hypothetical protein
3112877	0	G	SNP	A	130	122	243	99.6	253	Gly4Asp (ggc/gAc)	Rv2805	-	hypothetical protein
3113872	0	A	SNP	T	96	135	226	100	231	Glu72Val (gag/gTg)	Rv2807	-	hypothetical protein
3114516	0	A	Del	GAP	103	101	205	95.33	214		Rv2807	-	hypothetical protein
3115384	0	G	SNP	C	97	85	180	100	182
3117533	0	G	SNP	A	104	138	238	99.59	243	Arg239Gln (cgg/cAg)	Rv2812	-	transposase
3118000	0	A	SNP	G	100	117	213	100	217	Arg395Gly (agg/Ggg)	Rv2812	-	transposase
3118466	0	C	Del	GAP	100	109	209	91.27	229		Rv2813	-	hypothetical protein
3120520	0	G	Del	GAP	81	75	156	97.5	160
3120521	0	G	Del	GAP	81	75	156	95.71	163
3121878	1	A	Ins	C	60	60	120	90.91	123
3121878	2	A	Ins	T	59	62	121	91.67	123
3121878	3	A	Ins	C	60	63	123	93.18	123
3121878	4	A	Ins	G	60	62	122	92.42	123
3130748	1	C	Ins	T	86	85	171	90	171		Rv2823c	-	CRISPR-associated protein Cas10/Csm1
3130748	2	C	Ins	G	86	85	171	90	171		Rv2823c	-	CRISPR-associated protein Cas10/Csm1
3130748	3	C	Ins	T	86	85	171	90	171		Rv2823c	-	CRISPR-associated protein Cas10/Csm1
3131469	1	T	Ins	T	125	99	224	95.32	224		Rv2823c	-	CRISPR-associated protein Cas10/Csm1
3131469	2	T	Ins	G	125	99	224	95.32	224		Rv2823c	-	CRISPR-associated protein Cas10/Csm1
3131469	3	T	Ins	T	125	99	224	95.32	224		Rv2823c	-	CRISPR-associated protein Cas10/Csm1
3131469	4	T	Ins	C	124	99	223	94.89	224		Rv2823c	-	CRISPR-associated protein Cas10/Csm1
3131469	5	T	Ins	G	125	97	222	94.47	222		Rv2823c	-	CRISPR-associated protein Cas10/Csm1
3131469	6	T	Ins	G	122	97	219	93.19	219		Rv2823c	-	CRISPR-associated protein Cas10/Csm1
3131469	7	T	Ins	C	120	97	217	92.34	217		Rv2823c	-	CRISPR-associated protein Cas10/Csm1
3131469	8	T	Ins	G	118	96	214	91.06	214		Rv2823c	-	CRISPR-associated protein Cas10/Csm1
3131469	9	T	Ins	A	117	96	213	90.64	213		Rv2823c	-	CRISPR-associated protein Cas10/Csm1
3133054	0	C	SNP	G	280	307	575	99.83	588	Ser162Ser (tcg/tcC)	Rv2825c	-	hypothetical protein
3133055	0	G	SNP	C	278	306	572	99.83	585	Ser162Trp (tcg/tGg)	Rv2825c	-	hypothetical protein
3133536	0	T	SNP	C	98	132	230	100	230	Lys2Glu (aaa/Gaa)	Rv2825c	-	hypothetical protein
3135272	0	G	SNP	A	124	121	241	99.59	246	Ala71Val (gca/gTa)	Rv2827c	-	hypothetical protein
3135950	0	C	SNP	G	4	25	29	100	29	Ser128Ser (tcg/tcC)	Rv2828c	-	hypothetical protein
3135951	0	G	SNP	C	4	24	28	100	28	Ser128Trp (tcg/tGg)	Rv2828c	-	hypothetical protein
3137058	0	G	SNP	A	129	126	251	100	255	Ala56Val (gcg/gTg)	Rv2830c	vapB22	antitoxin VapB22
3162805	0	C	SNP	G	143	161	300	100	304	Arg180Gly (cgc/Ggc)	Rv2853	PE_PGRS48	PE-PGRS family protein PE_PGRS48
3165374	0	C	Del	GAP	133	87	220	99.1	222		Rv2855	mtr	mycothione reductase
3165807	0	G	SNP	A	103	116	217	99.55	220	Val201Val (gtg/gtA)	Rv2855	mtr	mycothione reductase
3168492	0	G	SNP	A	95	122	215	99.54	218
3174013	0	G	SNP	A	108	111	216	100	219	Pro2Leu (cct/cTt)	Rv2861c	mapB	methionine aminopeptidase
3174496	0	A	SNP	G	96	111	203	100	207	Cys50Arg (tgt/Cgt)	Rv2862c	-	hypothetical protein
3177884	0	C	SNP	A	82	106	184	100	188	Arg21Arg (cgc/cgA)	Rv2866	relG	toxin RelG
3180988	0	C	SNP	A	123	132	250	100	255	Val259Phe (gtc/Ttc)	Rv2869c	rip	zinc metalloprotease
3186860	0	T	SNP	G	106	111	214	100	217	Tyr672Asp (tat/Gat)	Rv2874	dipZ	integral membrane C-type cytochrome biogenesis protein DipZ
3189242	0	A	SNP	G	109	99	207	99.52	209	Ala52Ala (gct/gcC)	Rv2878c	mpt53	soluble secreted antigen Mpt53
3190146	0	C	Del	GAP	112	100	214	93.81	226
3194241	1	C	Ins	G	93	93	186	92.08	186		Rv2885c	-	transposase
3200478	0	G	SNP	A	146	153	285	99.67	300	Leu71Leu (ctg/ctA)	Rv2891	-	hypothetical protein
3202731	0	A	SNP	C	117	119	234	100	236	Gly104Gly (gga/ggC)	Rv2893	-	oxidoreductase
3205673	0	C	SNP	T	155	124	273	100	279	Arg254Arg (cgg/cgA)	Rv2896c	-	hypothetical protein
3208600	0	G	SNP	A	112	101	211	100	213	Tyr269Tyr (tac/taT)	Rv2899c	fdhD	formate dehydrogenase accessory protein FdhD
3212723	0	C	SNP	A	103	90	190	99.48	194	Ala78Ala (gcg/gcT)	Rv2902c	rnhB	ribonuclease HII
3219500	0	T	SNP	A	103	111	211	100	214	Lys121Met (aag/aTg)	Rv2912c	-	TetR family HTH-type transcriptional regulator
3220963	0	A	SNP	C	111	115	223	100	226	Ser246Ala (tcg/Gcg)	Rv2913c	-	D-amino acid aminohydrolase
3226181	0	A	SNP	C	126	120	243	100	246	Arg35Arg (cgt/cgG)	Rv2916c	ffh	signal recognition particle protein
3228143	0	G	SNP	T	116	105	219	100	221	Arg594Leu (cgg/cTg)	Rv2917	-	hypothetical protein
3236442	0	G	SNP	A	135	163	295	100	298	His455His (cac/caT)	Rv2922c	smc	chromosome partition protein Smc
3236497	0	A	SNP	T	141	143	276	99.65	285	Val437Glu (gtg/gAg)	Rv2922c	smc	chromosome partition protein Smc
3244113	0	T	SNP	C	105	99	203	99.51	205	Pro139Pro (cct/ccC)	Rv2930	fadD26	fatty-acid--CoA ligase FadD26
3247298	0	C	SNP	A	86	99	182	98.93	187	Gly618Gly (ggc/ggA)	Rv2931	ppsA	phthiocerol synthesis polyketide synthase type I PpsA
3247304	0	C	SNP	G	65	75	139	99.29	141	Val620Val (gtc/gtG)	Rv2931	ppsA	phthiocerol synthesis polyketide synthase type I PpsA
3247306	0	A	Del	GAP	63	72	134	100	135		Rv2931	ppsA	phthiocerol synthesis polyketide synthase type I PpsA
3247307	0	C	Del	GAP	63	72	134	100	135		Rv2931	ppsA	phthiocerol synthesis polyketide synthase type I PpsA
3247308	0	C	Del	GAP	63	72	134	99.26	136		Rv2931	ppsA	phthiocerol synthesis polyketide synthase type I PpsA
3247309	0	C	Del	GAP	63	72	134	100	135		Rv2931	ppsA	phthiocerol synthesis polyketide synthase type I PpsA
3247310	0	T	Del	GAP	63	72	134	99.26	136		Rv2931	ppsA	phthiocerol synthesis polyketide synthase type I PpsA
3247313	1	C	Ins	A	64	73	137	99.28	137		Rv2931	ppsA	phthiocerol synthesis polyketide synthase type I PpsA
3247313	2	C	Ins	C	64	73	137	99.28	137		Rv2931	ppsA	phthiocerol synthesis polyketide synthase type I PpsA
3247313	3	C	Ins	C	64	73	137	99.28	137		Rv2931	ppsA	phthiocerol synthesis polyketide synthase type I PpsA
3247313	4	C	Ins	A	64	73	137	99.28	137		Rv2931	ppsA	phthiocerol synthesis polyketide synthase type I PpsA
3247313	5	C	Ins	G	64	73	137	99.28	137		Rv2931	ppsA	phthiocerol synthesis polyketide synthase type I PpsA
3247319	0	C	SNP	T	92	102	191	100	194	Gly625Gly (ggc/ggT)	Rv2931	ppsA	phthiocerol synthesis polyketide synthase type I PpsA
3247340	0	G	SNP	A	112	110	217	99.55	223	Val632Val (gtg/gtA)	Rv2931	ppsA	phthiocerol synthesis polyketide synthase type I PpsA
3247630	0	T	SNP	C	103	107	208	99.06	212	Val729Ala (gtc/gCc)	Rv2931	ppsA	phthiocerol synthesis polyketide synthase type I PpsA
3247851	0	G	SNP	A	72	72	141	99.31	145	Ala803Thr (gcc/Acc)	Rv2931	ppsA	phthiocerol synthesis polyketide synthase type I PpsA
3247853	0	C	SNP	T	73	69	140	99.3	143	Ala803Ala (gcc/gcT)	Rv2931	ppsA	phthiocerol synthesis polyketide synthase type I PpsA
3247856	0	G	SNP	C	71	74	145	99.32	146	Arg804Arg (cgg/cgC)	Rv2931	ppsA	phthiocerol synthesis polyketide synthase type I PpsA
3247864	1	C	Ins	T	62	71	133	95.68	134		Rv2931	ppsA	phthiocerol synthesis polyketide synthase type I PpsA
3247864	2	C	Ins	A	63	71	134	96.4	134		Rv2931	ppsA	phthiocerol synthesis polyketide synthase type I PpsA
3247864	3	C	Ins	G	63	71	134	96.4	134		Rv2931	ppsA	phthiocerol synthesis polyketide synthase type I PpsA
3247864	4	C	Ins	G	63	71	134	96.4	134		Rv2931	ppsA	phthiocerol synthesis polyketide synthase type I PpsA
3247866	0	C	Del	GAP	63	72	131	97.83	138		Rv2931	ppsA	phthiocerol synthesis polyketide synthase type I PpsA
3247867	0	A	Del	GAP	63	72	131	97.83	138		Rv2931	ppsA	phthiocerol synthesis polyketide synthase type I PpsA
3247868	0	A	Del	GAP	63	72	131	97.83	138		Rv2931	ppsA	phthiocerol synthesis polyketide synthase type I PpsA
3247869	0	A	Del	GAP	63	72	131	97.83	138		Rv2931	ppsA	phthiocerol synthesis polyketide synthase type I PpsA
3247874	0	G	SNP	A	66	71	132	97.86	140	Arg810Arg (cgg/cgA)	Rv2931	ppsA	phthiocerol synthesis polyketide synthase type I PpsA
3247877	0	T	SNP	C	63	79	140	97.93	145	Phe811Phe (ttt/ttC)	Rv2931	ppsA	phthiocerol synthesis polyketide synthase type I PpsA
3247883	0	T	SNP	C	98	121	217	99.55	220	Ser813Ser (agt/agC)	Rv2931	ppsA	phthiocerol synthesis polyketide synthase type I PpsA
3248074	0	G	SNP	A	70	112	182	98.91	184	Arg877His (cgc/cAc)	Rv2931	ppsA	phthiocerol synthesis polyketide synthase type I PpsA
3248075	0	C	SNP	T	68	113	180	98.91	183	Arg877Arg (cgc/cgT)	Rv2931	ppsA	phthiocerol synthesis polyketide synthase type I PpsA
3251047	0	C	SNP	A	131	105	234	100	236	Ala1868Glu (gcg/gAg)	Rv2931	ppsA	phthiocerol synthesis polyketide synthase type I PpsA
3256494	0	A	SNP	G	105	118	220	99.55	224	Gly270Gly (gga/ggG)	Rv2933	ppsC	phthiocerol synthesis polyketide synthase type I PpsC
3266030	0	A	SNP	G	109	131	239	100	240	Ser1261Ser (tca/tcG)	Rv2934	ppsD	phthiocerol synthesis polyketide synthase type I PpsD
3269581	0	A	SNP	G	131	103	227	100	234	Ala615Ala (gca/gcG)	Rv2935	ppsE	phthiocerol synthesis polyketide synthase type I PpsE
3270784	0	A	SNP	G	104	124	226	100	228	Gln1016Gln (caa/caG)	Rv2935	ppsE	phthiocerol synthesis polyketide synthase type I PpsE
3273107	0	C	SNP	A	117	124	237	100	241	Ala298Ala (gcc/gcA)	Rv2936	drrA	daunorubicin ABC transporter ATP-binding protein DrrA		phylo (3)
3296371	1	G	Ins	C	91	92	183	87.14	183		Rv2947c	pks15	polyketide synthase
3296371	2	G	Ins	C	91	91	182	86.67	183		Rv2947c	pks15	polyketide synthase
3296371	3	G	Ins	G	91	92	183	87.14	183		Rv2947c	pks15	polyketide synthase
3296371	4	G	Ins	C	90	91	181	86.19	183		Rv2947c	pks15	polyketide synthase
3296371	5	G	Ins	G	90	91	181	86.19	183		Rv2947c	pks15	polyketide synthase
3296371	6	G	Ins	G	90	92	182	86.67	183		Rv2947c	pks15	polyketide synthase
3296371	7	G	Ins	C	91	92	183	87.14	183		Rv2947c	pks15	polyketide synthase
3296843	0	A	SNP	G	105	78	180	100	183	Val333Ala (gtg/gCg)	Rv2947c	pks15	polyketide synthase
3302589	0	A	SNP	C	128	98	225	99.56	227
3306441	0	G	SNP	A	104	127	229	100	231	Arg388Gln (cgg/cAg)	Rv2953	-	trans-acting enoyl reductase
3308606	0	G	SNP	A	104	116	217	100	220
3312620	0	C	SNP	A	104	90	191	100	194	Glu73Asp (gag/gaT)	Rv2959c	-	rhamnosyl O-methyltransferase
3314412	0	A	SNP	G	91	100	183	100	191	Ala237Ala (gct/gcC)	Rv2962c	-	PGL/p-HBAD biosynthesis rhamnosyltransferase
3315726	0	G	Del	GAP	112	109	220	98.66	224		Rv2963	-	integral membrane protein
3316955	0	A	SNP	C	104	84	186	98.95	190	Met143Leu (atg/Ctg)	Rv2964	purU	formyltetrahydrofolate deformylase
3326554	0	A	SNP	C	115	136	246	100	251	Asn152His (aac/Cac)	Rv2971	-	oxidoreductase		phylo (not Euro-American, M. africanum, M. bovis, M . canettii, M. caprae, M. Microti, M. pinipedii, Beijing, Delhi/CAS, EAI)
3331362	0	C	Del	GAP	112	156	266	94.7	283		Rv2975c	-	hypothetical protein
3331363	0	G	Del	GAP	112	156	266	95.04	282		Rv2975c	-	hypothetical protein
3335708	0	G	SNP	C	106	125	228	100	231	Pro14Arg (ccg/cGg)	Rv2979c	-	resolvase
3336825	0	T	SNP	C	125	137	256	100	262	Thr365Ala (aca/Gca)	Rv2981c	ddlA	D-alanine--D-alanine ligase
3337993	0	G	SNP	C	122	144	262	99.25	268
3338060	0	G	SNP	A	104	135	236	98.76	242	His314Tyr (cat/Tat)	Rv2982c	gpdA2	glycerol-3-phosphate dehydrogenase
3338603	0	G	SNP	C	128	114	239	100	242	Pro133Ala (ccg/Gcg)	Rv2982c	gpdA2	glycerol-3-phosphate dehydrogenase
3348536	0	C	SNP	T	66	90	156	100	156
3349917	0	G	SNP	A	116	118	229	100	234	His121Tyr (cat/Tat)	Rv2992c	gltS	glutamate--tRNA ligase
3350236	0	T	SNP	C	108	126	230	99.57	235	Ser14Ser (tca/tcG)	Rv2992c	gltS	glutamate--tRNA ligase
3352932	0	C	SNP	G	127	109	234	100	236	Thr179Thr (acg/acC)	Rv2995c	leuB	3-isopropylmalate dehydrogenase
3355949	0	A	SNP	C	160	129	281	98.63	293	Asp284Ala (gac/gCc)	Rv2997	-	dehydrogenase
3357464	0	C	SNP	G	109	111	215	100	220
3358235	0	A	SNP	T	118	130	246	100	248	Met212Leu (atg/Ttg)	Rv2999	lppY	lipoprotein LppY
3363338	0	A	SNP	G	101	101	200	100	202
3367765	0	G	SNP	A	102	114	211	100	216	Gly343Gly (ggc/ggT)	Rv3009c	gatB	aspartyl/glutamyl-tRNA(Asn/Gln) amidotransferase subunit B
3379757	0	A	SNP	C	49	64	111	84.33	134
3379763	0	G	SNP	A	56	65	116	87.68	138
3379784	0	C	SNP	A	67	80	144	96.08	153
3379788	0	C	SNP	G	69	81	150	97.4	154
3380439	1	G	Ins	C	56	22	78	96.3	78
3380804	0	T	SNP	G	122	110	230	100	232	Ile64Leu (atc/Ctc)	Rv3022A	PE29	PE family protein PE29
3385218	0	C	SNP	T	124	81	205	99.51	206	Gly287Glu (gga/gAa)	Rv3026c	-	hypothetical protein
3393640	0	C	SNP	T	102	119	220	100	221	Asn87Asn (aac/aaT)	Rv3033	-	hypothetical protein
3395654	0	G	SNP	A	95	101	195	100	196	Leu92Leu (ctg/ctA)	Rv3035	-	hypothetical protein
3401871	0	A	SNP	G	115	103	211	99.54	219	Ala16Ala (gct/gcC)	Rv3041c	-	ABC transporter ATP-binding protein
3402816	0	C	SNP	T	91	99	187	100	190	Gly116Glu (gga/gAa)	Rv3042c	serB2	phosphoserine phosphatase SerB
3404376	0	C	SNP	G	93	100	191	100	193	Thr182Thr (acg/acC)	Rv3043c	ctaD	cytochrome C oxidase cytochrome 1
3413785	0	C	SNP	T	87	85	171	98.29	175	Val128Ile (gtc/Atc)	Rv3051c	nrdE	ribonucleoside-diphosphate reductase subunit alpha
3413786	0	C	SNP	T	86	83	168	98.26	172	Leu127Leu (ctg/ctA)	Rv3051c	nrdE	ribonucleoside-diphosphate reductase subunit alpha
3415181	0	C	Del	GAP	65	66	133	77.98	168
3415182	0	A	Del	GAP	65	66	133	78.92	166
3415183	0	C	Del	GAP	65	66	133	79.39	165
3415184	0	C	Del	GAP	65	66	133	81.37	161
3415185	0	T	Del	GAP	65	66	133	82.91	158
3415186	0	A	Del	GAP	65	66	133	82.91	158
3415187	0	G	Del	GAP	65	66	133	83.97	156
3415188	0	G	Del	GAP	65	66	133	82.91	158
3415189	0	G	Del	GAP	65	66	133	85.06	154
3415190	0	G	Del	GAP	65	66	133	84.52	155
3415191	0	G	Del	GAP	65	66	133	85.06	154
3415192	0	T	Del	GAP	65	66	133	85.62	153
3415193	0	G	Del	GAP	65	66	133	86.75	151
3415194	0	G	Del	GAP	65	66	133	86.75	151
3420825	0	A	SNP	G	84	120	202	100	204	Asp445Gly (gac/gGc)	Rv3059	cyp136	cytochrome P450 Cyp136
3425854	0	C	SNP	T	139	127	262	100	266	Pro91Ser (ccg/Tcg)	Rv3062	ligB	DNA ligase
3428897	0	G	SNP	C	107	97	200	99.51	205	Arg552Pro (cgt/cCt)	Rv3063	cstA	carbon starvation protein A
3428917	0	C	SNP	A	106	106	211	99.53	213	Arg559Ser (cgt/Agt)	Rv3063	cstA	carbon starvation protein A
3437007	0	G	SNP	C	153	163	314	100	316	Ala77Pro (gcc/Ccc)	Rv3074	-	hypothetical protein
3440464	0	T	SNP	G	123	101	222	100	224	Arg308Arg (cgt/cgG)	Rv3077	-	hydrolase
3440468	0	G	SNP	C	125	103	226	100	228	Gly310Arg (ggc/Cgc)	Rv3077	-	hydrolase
3450725	0	T	SNP	C	118	128	241	100	246	Val243Val (gtt/gtC)	Rv3084	lipR	acetyl-hydrolase LipR
3451100	0	C	SNP	T	117	124	240	100	241	Arg61Trp (cgg/Tgg)	Rv3085	-	oxidoreductase SadH
3454263	0	C	SNP	G	109	126	235	100	235	Leu447Val (ctc/Gtc)	Rv3087	-	diacyglycerol O-acyltransferase
3455686	0	G	SNP	C	75	91	165	100	166	Leu449Leu (ctg/ctC)	Rv3088	tgs4	diacyglycerol O-acyltransferase
3456666	0	A	SNP	G	109	94	198	100	203	Ala302Ala (gca/gcG)	Rv3089	fadD13	long chain-fatty-acid--CoA ligase FadD13
3459081	0	G	SNP	C	132	108	238	100	240	Ala291Pro (gca/Cca)	Rv3090	-	hypothetical protein
3462135	0	G	SNP	C	133	122	251	99.61	256	Cys210Trp (tgc/tgG)	Rv3093c	-	oxidoreductase
3466919	0	C	SNP	G	99	114	210	100	213	Gly58Ala (ggc/gCc)	Rv3097c	lipY	triacylglycerol lipase Lip
3467465	0	C	SNP	G	111	76	186	98.94	189	Ala66Ala (gcg/gcC)	Rv3098c	-	hypothetical protein
3473996	1	G	Ins	A	108	117	225	99.12	225
3480474	0	G	SNP	A	119	111	230	100	230	Gly134Glu (gga/gAa)	Rv3113	-	phosphatase
3480789	0	T	SNP	C	108	103	211	100	211	Ser11Pro (tca/Cca)	Rv3114	-	hypothetical protein
3486977	0	A	SNP	G	108	100	200	99.05	210	Lys157Glu (aaa/Gaa)	Rv3121	cyp141	cytochrome P450 Cyp141
3488122	0	G	SNP	A	100	104	201	100	204	Gly12Arg (ggg/Agg)	Rv3122	-	hypothetical protein
3489665	0	C	SNP	T	97	88	182	100	185	Pro54Ser (cca/Tca)	Rv3124	moaR1	transcriptional regulator MoaR
3499497	0	G	SNP	C	95	105	198	100	200	Ala140Gly (gcc/gGc)	Rv3133c	devR	two component transcriptional regulator DevR
3500243	0	G	SNP	C	123	114	237	100	237	Ala169Ala (gcc/gcG)	Rv3134c	-	universal stress protein
3503895	0	C	SNP	T	93	95	185	100	188	Pro168Leu (ccg/cTg)	Rv3137	-	histidinol-phosphatase
3506650	0	A	SNP	C	106	140	244	100	246	Ile430Leu (atc/Ctc)	Rv3139	fadE24	acyl-CoA dehydrogenase FadE24
3509231	0	G	SNP	A	99	126	224	99.56	226	Arg106Cys (cgc/Tgc)	Rv3142c	-	hypothetical protein
3509300	0	A	Del	GAP	102	101	203	98.07	207		Rv3142c	-	hypothetical protein
3509301	0	G	Del	GAP	102	101	203	99.51	204		Rv3142c	-	hypothetical protein
3510120	0	T	SNP	G	118	129	246	100	247	Lys400Gln (aag/Cag)	Rv3144c	PPE52	PPE family protein PPE52
3515467	0	C	SNP	T	108	98	204	100	206	Pro19Leu (ccg/cTg)	Rv3150	nuoF	NADH-quinone oxidoreductase subunit F
3518167	0	A	SNP	G	157	138	293	100	295	Ile474Met (ata/atG)	Rv3151	nuoG	NADH-quinone oxidoreductase subunit G
3518555	0	A	SNP	G	140	169	307	100	309	Thr604Ala (acg/Gcg)	Rv3151	nuoG	NADH-quinone oxidoreductase subunit G
3530955	0	C	SNP	G	102	112	208	100	214	Val62Leu (gtc/Ctc)	Rv3161c	-	dioxygenase
3539353	0	G	SNP	A	103	103	205	100	206	Gln283Gln (cag/caA)	Rv3170	aofH	flavin-containing monoamine oxidase
3556275	0	A	SNP	G	96	107	203	100	203	Leu138Pro (ctg/cCg)	Rv3190c	-	hypothetical protein
3557253	0	C	SNP	T	96	104	197	100	200
3561875	0	C	SNP	T	122	122	239	100	244	Arg433Gln (cgg/cAg)	Rv3193c	-	transmembrane protein
3562338	0	G	SNP	T	104	80	183	100	184	Leu279Met (ctg/Atg)	Rv3193c	-	transmembrane protein
3580606	0	C	SNP	T	129	106	231	99.16	237
3580637	0	T	Del	GAP	114	102	217	97.74	221
3581414	0	A	SNP	G	83	118	200	100	201	Thr34Ala (aca/Gca)	Rv3204	-	DNA-methyltransferase
3582694	0	C	SNP	T	104	81	183	99.46	186	Lys339Lys (aag/aaA)	Rv3206c	moeB1	adenylyltransferase/sulfurtransferase
3590686	1	G	Ins	C	67	40	107	93.86	107
3591063	0	T	SNP	C	107	119	223	100	226	Lys144Glu (aag/Gag)	Rv3213c	-	SOJ/ParA-like protein
3596775	0	C	SNP	T	90	98	184	99.47	189	Gly254Ser (ggc/Agc)	Rv3220c	-	two component sensor kinase
3600576	0	C	SNP	T	116	116	230	100	232	Cys242Cys (tgc/tgT)	Rv3224	-	iron-regulated short-chain dehydrogenase/reductase
3604821	0	G	SNP	C	183	138	319	99.69	322	Ala32Ala (gcg/gcC)	Rv3228	-	hypothetical protein
3607679	0	G	SNP	A	82	135	213	100	217	Arg192Arg (cgc/cgT)	Rv3230c	-	stearoyl-CoA 9-desaturase electron transfer protein
3610391	1	A	Ins	C	94	100	194	97.49	194		Rv3234c	tgs3	diacyglycerol O-acyltransferase
3611287	0	C	Del	GAP	125	98	225	97.81	228
3614982	0	T	SNP	C	118	100	214	100	218	Leu874Leu (cta/ctG)	Rv3239c	-	transmembrane transport protein
3616411	0	A	SNP	C	96	124	216	100	220	Leu398Arg (ctg/cGg)	Rv3239c	-	transmembrane transport protein
3620712	0	C	SNP	T	102	98	199	99.01	202	Leu181Leu (ctg/ctA)	Rv3241c	-	hypothetical protein
3621423	0	A	SNP	G	115	116	229	100	231
3622441	0	A	SNP	C	126	118	241	100	244	Val217Val (gtt/gtG)	Rv3243c	-	hypothetical protein
3625065	0	T	SNP	G	104	107	208	100	211	Met517Leu (atg/Ctg)	Rv3245c	mtrB	two component sensory histidine kinase MtrB
3631964	0	C	SNP	T	79	114	192	100	193	Gly9Arg (gga/Aga)	Rv3252c	alkB	transmembrane alkane 1-monooxygenase AlkB
3638093	0	G	SNP	A	128	101	228	99.57	230	Ser206Leu (tcg/tTg)	Rv3257c	pmmA	phosphomannomutase PmmA
3645524	0	C	SNP	T	132	112	242	100	244	Asp152Asn (gac/Aac)	Rv3264c	manB	D-alpha-D-mannose-1-phosphate guanylyltransferase ManB
3652463	0	C	SNP	T	113	100	207	100	213	Asp646Asp (gac/gaT)	Rv3270	ctpC	manganese/zinc-exporting P-type ATPase
3653988	0	G	SNP	A	108	90	195	100	198	Val181Met (gtg/Atg)	Rv3272	-	hypothetical protein
3656206	0	C	SNP	A	102	126	223	100	228	Arg524Ser (cgc/Agc)	Rv3273	-	transmembrane carbonic anhydrase
3665257	0	G	SNP	A	126	95	217	98.66	224	Val110Val (gtg/gtA)	Rv3283	sseA	thiosulfate sulfurtransferase SseA
3666192	0	G	SNP	A	104	119	219	100	223	Leu125Leu (ttg/ttA)	Rv3284	-	hypothetical protein
3670040	0	C	SNP	T	104	91	192	100	195	Ala124Ala (gcg/gcA)	Rv3289c	-	transmembrane protein
3678094	0	C	SNP	T	145	122	260	100	267	Ala440Ala (gcc/gcT)	Rv3296	lhr	ATP-dependent helicase
3679764	0	G	SNP	A	162	146	305	100	308	Ser997Asn (agc/aAc)	Rv3296	lhr	ATP-dependent helicase
3681548	0	A	SNP	C	101	132	228	99.57	234	Arg77Arg (agg/Cgg)	Rv3297	nei	endonuclease VIII
3685510	0	T	SNP	C	140	131	270	100	271	Ser152Gly (agt/Ggt)	Rv3299c	atsB	arylsulfatase AtsB
3689523	0	G	SNP	T	109	97	204	99.52	207	Cys472_ (tgc/tgA)	Rv3303c	lpdA	NAD(P)H quinone reductase LpdA
3690016	0	A	SNP	G	104	118	219	100	222	Leu308Ser (ttg/tCg)	Rv3303c	lpdA	NAD(P)H quinone reductase LpdA
3693681	0	A	SNP	C	119	128	247	100	247	Ala103Ala (gct/gcG)	Rv3306c	amiB1	amidase AmiB
3694990	0	C	SNP	T	148	149	288	99.66	298	Arg43Cys (cgc/Tgc)	Rv3308	pmmB	phosphomannomutase PmmB
3696692	0	G	SNP	A	118	115	225	100	233	Thr134Thr (acc/acT)	Rv3309c	upp	uracil phosphoribosyltransferase
3697585	0	C	SNP	T	108	121	224	100	229	Leu130Phe (ctc/Ttc)	Rv3310	sapM	acid phosphatase
3704596	0	G	SNP	C	105	100	202	100	205	Val54Leu (gtg/Ctg)	Rv3317	sdhD	succinate dehydrogenase hydrophobic membrane anchor subunit
3711910	0	G	SNP	A	85	51	131	99.27	137	Trp54_ (tgg/tgA)	Rv3327	-	transposase fusion protein
3712372	0	A	SNP	G	65	58	121	100	123	Leu208Leu (cta/ctG)	Rv3327	-	transposase fusion protein
3714211	0	G	SNP	T	110	159	265	100	269	Pro41Gln (ccg/cAg)	Rv3328c	sigJ	ECF RNA polymerase sigma factor SigJ
3714639	0	G	SNP	A	104	118	217	99.55	223	Arg83His (cgc/cAc)	Rv3329	-	aminotransferase
3714757	0	A	SNP	C	115	129	241	100	244	Gln122His (caa/caC)	Rv3329	-	aminotransferase
3715775	0	C	SNP	T	151	127	277	100	278
3718357	0	C	SNP	T	131	102	233	100	233	Pro423Leu (ccg/cTg)	Rv3331	sugI	sugar-transport integral membrane protein SugI
3721806	0	G	SNP	C	83	107	188	100	190	Gly265Gly (ggc/ggG)	Rv3335c	-	integral membrane protein
3727718	0	C	SNP	T	107	105	211	98.6	215	Pro77Pro (ccc/ccT)	Rv3341	metA	homoserine O-acetyltransferase
3729342	0	C	SNP	T	109	121	228	99.14	232	Ala240Val (gcg/gTg)	Rv3342	-	methyltransferase
3729597	0	G	SNP	C	117	116	233	100	233	Leu2447Val (ctc/Gtc)	Rv3343c	PPE54	PPE family protein PPE54
3730371	0	C	SNP	T	105	100	201	93.18	220	Gly2189Ser (ggc/Agc)	Rv3343c	PPE54	PPE family protein PPE54
3730466	0	A	SNP	G	110	101	209	83.73	252	Ile2157Thr (atc/aCc)	Rv3343c	PPE54	PPE family protein PPE54
3732624	0	A	SNP	G	98	97	189	86.28	226	Leu1438Leu (ttg/Ctg)	Rv3343c	PPE54	PPE family protein PPE54
3735802	0	C	SNP	G	101	113	213	93.04	230	Thr378Thr (acg/acC)	Rv3343c	PPE54	PPE family protein PPE54
3736024	0	A	SNP	G	95	90	179	100	185	Gly304Gly (ggt/ggC)	Rv3343c	PPE54	PPE family protein PPE54
3736628	0	T	SNP	G	184	149	321	100	333	Glu103Ala (gag/gCg)	Rv3343c	PPE54	PPE family protein PPE54
3737479	0	G	Del	GAP	54	59	124	91.87	123		Rv3344c	PE_PGRS49	PE-PGRS family protein PE_PGRS49
3737480	0	G	Del	GAP	54	59	125	99.12	114		Rv3344c	PE_PGRS49	PE-PGRS family protein PE_PGRS49
3737481	0	C	Del	GAP	54	59	125	97.41	116		Rv3344c	PE_PGRS49	PE-PGRS family protein PE_PGRS49
3737482	0	G	Del	GAP	54	59	125	97.41	116		Rv3344c	PE_PGRS49	PE-PGRS family protein PE_PGRS49
3737483	0	C	Del	GAP	54	59	125	97.41	116		Rv3344c	PE_PGRS49	PE-PGRS family protein PE_PGRS49
3737484	0	C	Del	GAP	54	59	125	98.26	115		Rv3344c	PE_PGRS49	PE-PGRS family protein PE_PGRS49
3737485	0	G	Del	GAP	54	59	125	97.41	116		Rv3344c	PE_PGRS49	PE-PGRS family protein PE_PGRS49
3737486	0	C	Del	GAP	54	59	125	98.26	115		Rv3344c	PE_PGRS49	PE-PGRS family protein PE_PGRS49
3737487	0	C	Del	GAP	54	59	125	99.12	114		Rv3344c	PE_PGRS49	PE-PGRS family protein PE_PGRS49
3737488	0	G	Del	GAP	54	59	125	97.41	116		Rv3344c	PE_PGRS49	PE-PGRS family protein PE_PGRS49
3737489	0	G	Del	GAP	54	59	125	99.12	114		Rv3344c	PE_PGRS49	PE-PGRS family protein PE_PGRS49
3737490	0	C	Del	GAP	54	59	125	99.12	114		Rv3344c	PE_PGRS49	PE-PGRS family protein PE_PGRS49
3737491	0	G	Del	GAP	54	59	125	97.41	116		Rv3344c	PE_PGRS49	PE-PGRS family protein PE_PGRS49
3737492	0	C	Del	GAP	54	59	125	98.26	115		Rv3344c	PE_PGRS49	PE-PGRS family protein PE_PGRS49
3737493	0	C	Del	GAP	54	59	125	97.41	116		Rv3344c	PE_PGRS49	PE-PGRS family protein PE_PGRS49
3737494	0	G	Del	GAP	54	59	125	97.41	116		Rv3344c	PE_PGRS49	PE-PGRS family protein PE_PGRS49
3737495	0	C	Del	GAP	54	59	125	98.26	115		Rv3344c	PE_PGRS49	PE-PGRS family protein PE_PGRS49
3737496	0	C	Del	GAP	54	59	125	97.41	116		Rv3344c	PE_PGRS49	PE-PGRS family protein PE_PGRS49
3737497	0	G	Del	GAP	54	59	125	97.41	116		Rv3344c	PE_PGRS49	PE-PGRS family protein PE_PGRS49
3737498	0	C	Del	GAP	54	59	125	99.12	114		Rv3344c	PE_PGRS49	PE-PGRS family protein PE_PGRS49
3737499	0	C	Del	GAP	53	59	124	97.39	115		Rv3344c	PE_PGRS49	PE-PGRS family protein PE_PGRS49
3737500	0	A	Del	GAP	53	59	124	96.55	116		Rv3344c	PE_PGRS49	PE-PGRS family protein PE_PGRS49
3737501	0	C	Del	GAP	53	59	124	99.12	113		Rv3344c	PE_PGRS49	PE-PGRS family protein PE_PGRS49
3737502	0	C	Del	GAP	52	59	124	90.98	122		Rv3344c	PE_PGRS49	PE-PGRS family protein PE_PGRS49
3738364	0	G	SNP	A	47	119	164	100	166	Arg1471Trp (cgg/Tgg)	Rv3345c	PE_PGRS50	PE-PGRS family protein PE_PGRS50
3738417	0	G	Del	GAP	24	112	134	95.1	143		Rv3345c	PE_PGRS50	PE-PGRS family protein PE_PGRS50
3739497	0	A	Del	GAP	132	110	214	87.68	276		Rv3345c	PE_PGRS50	PE-PGRS family protein PE_PGRS50
3739498	0	C	Del	GAP	132	110	214	85.82	282		Rv3345c	PE_PGRS50	PE-PGRS family protein PE_PGRS50
3739499	0	A	Del	GAP	132	110	214	89.3	271		Rv3345c	PE_PGRS50	PE-PGRS family protein PE_PGRS50
3739500	0	C	Del	GAP	132	110	214	87.68	276		Rv3345c	PE_PGRS50	PE-PGRS family protein PE_PGRS50
3739501	0	C	Del	GAP	132	110	214	88.32	274		Rv3345c	PE_PGRS50	PE-PGRS family protein PE_PGRS50
3739502	0	G	Del	GAP	132	110	214	88	275		Rv3345c	PE_PGRS50	PE-PGRS family protein PE_PGRS50
3739503	0	C	Del	GAP	132	110	214	90.98	266		Rv3345c	PE_PGRS50	PE-PGRS family protein PE_PGRS50
3739504	0	C	Del	GAP	132	110	214	97.58	248		Rv3345c	PE_PGRS50	PE-PGRS family protein PE_PGRS50
3739505	0	A	Del	GAP	134	112	215	98.8	249		Rv3345c	PE_PGRS50	PE-PGRS family protein PE_PGRS50
3740181	0	T	SNP	C	142	148	283	97.97	296	Asn865Ser (aat/aGt)	Rv3345c	PE_PGRS50	PE-PGRS family protein PE_PGRS50
3741240	0	C	SNP	T	146	140	276	99.65	287	Gly512Asp (ggt/gAt)	Rv3345c	PE_PGRS50	PE-PGRS family protein PE_PGRS50
3746409	0	A	SNP	G	112	110	219	100	222	Leu2259Pro (ctg/cCg)	Rv3347c	PPE55	PPE family protein PPE55
3749653	0	G	SNP	A	88	100	185	100	188	Gln1178_ (caa/Taa)	Rv3347c	PPE55	PPE family protein PPE55
3750177	0	A	SNP	T	73	95	166	98.25	171	Phe1003Tyr (ttc/tAc)	Rv3347c	PPE55	PPE family protein PPE55
3750178	0	A	SNP	C	73	97	168	98.27	173	Phe1003Val (ttc/Gtc)	Rv3347c	PPE55	PPE family protein PPE55
3750185	0	C	SNP	G	66	91	155	98.12	160	Ser1000Ser (tcg/tcC)	Rv3347c	PPE55	PPE family protein PPE55
3750187	0	A	SNP	T	66	93	156	98.15	162	Ser1000Thr (tcg/Acg)	Rv3347c	PPE55	PPE family protein PPE55
3750188	0	C	SNP	G	67	93	159	98.16	163	Met999Ile (atg/atC)	Rv3347c	PPE55	PPE family protein PPE55
3750193	0	G	SNP	A	70	102	165	97.73	176	Leu998Phe (ctc/Ttc)	Rv3347c	PPE55	PPE family protein PPE55
3750205	0	C	SNP	T	89	112	199	98.53	204	Asp994Asn (gac/Aac)	Rv3347c	PPE55	PPE family protein PPE55
3750209	0	A	SNP	G	86	111	192	98.99	199	Asn992Asn (aat/aaC)	Rv3347c	PPE55	PPE family protein PPE55
3750210	0	T	SNP	G	88	109	196	98.99	199	Asn992Thr (aat/aCt)	Rv3347c	PPE55	PPE family protein PPE55
3750407	0	G	SNP	C	101	86	183	98.94	189	Gly926Gly (ggc/ggG)	Rv3347c	PPE55	PPE family protein PPE55
3750417	0	A	SNP	T	103	90	189	100	193	Phe923Tyr (ttc/tAc)	Rv3347c	PPE55	PPE family protein PPE55
3750421	0	T	SNP	C	103	92	189	98.98	197	Ser922Gly (agc/Ggc)	Rv3347c	PPE55	PPE family protein PPE55
3750584	0	G	SNP	A	105	107	205	98.15	216	Asn867Asn (aac/aaT)	Rv3347c	PPE55	PPE family protein PPE55
3752003	0	G	SNP	C	81	78	156	100	159	Val394Val (gtc/gtG)	Rv3347c	PPE55	PPE family protein PPE55
3752006	0	G	SNP	A	79	77	153	100	156	Asn393Asn (aac/aaT)	Rv3347c	PPE55	PPE family protein PPE55
3752007	0	T	SNP	C	79	77	155	100	156	Asn393Ser (aac/aGc)	Rv3347c	PPE55	PPE family protein PPE55
3752008	0	T	SNP	C	78	77	151	100	155	Asn393Asp (aac/Gac)	Rv3347c	PPE55	PPE family protein PPE55
3752012	0	C	SNP	G	82	83	163	99.4	166	Pro391Pro (ccg/ccC)	Rv3347c	PPE55	PPE family protein PPE55
3752207	0	A	SNP	G	118	120	234	99.58	239	Ile326Ile (att/atC)	Rv3347c	PPE55	PPE family protein PPE55
3753116	0	C	SNP	T	102	173	274	98.92	278	Pro23Pro (ccg/ccA)	Rv3347c	PPE55	PPE family protein PPE55
3753164	0	T	SNP	G	94	163	253	98.85	260	Pro7Pro (cca/ccC)	Rv3347c	PPE55	PPE family protein PPE55
3753629	1	T	Ins	G	114	119	233	95.49	233
3753629	2	T	Ins	C	114	119	233	95.49	233
3756671	0	G	Del	GAP	89	86	175	97.77	179		Rv3350c	PPE56	PPE family protein PPE56
3758999	0	C	SNP	T	103	106	206	99.52	210	Gly2702Ser (ggt/Agt)	Rv3350c	PPE56	PPE family protein PPE56
3763724	0	A	SNP	G	82	92	172	100	174	Phe1127Leu (ttc/Ctc)	Rv3350c	PPE56	PPE family protein PPE56
3771009	0	T	SNP	G	103	100	202	99.51	204	Ser79Ser (tct/tcG)	Rv3357	relJ	antitoxin RelJ
3772525	0	G	SNP	T	116	91	205	99.52	208	Gly394Gly (ggg/ggT)	Rv3359	-	oxidoreductase
3772834	0	A	Del	GAP	114	116	230	98.71	233		Rv3360	-	hypothetical protein
3772863	0	C	SNP	T	109	114	219	98.67	226	Asp71Asp (gac/gaT)	Rv3360	-	hypothetical protein
3787466	0	G	SNP	C	107	126	232	100	233	Glu385Gln (gag/Cag)	Rv3372	otsB2	trehalose 6-phosphate phosphatase
3792900	0	G	Del	GAP	97	90	183	97.4	192		Rv3378c	-	diterpene synthase
3794867	1	C	Ins	C	118	94	212	95.5	213		Rv3379c	dxs2	1-deoxy-D-xylulose 5-phosphate synthase
3794867	2	C	Ins	A	118	95	213	95.95	213		Rv3379c	dxs2	1-deoxy-D-xylulose 5-phosphate synthase
3798095	0	A	SNP	C	107	106	212	100	213	Val132Gly (gtc/gGc)	Rv3383c	idsB	polyprenyl synthetase IdsB
3799512	0	C	SNP	T	133	121	252	99.61	255	Ala42Thr (gcg/Acg)	Rv3384c	vapC46	ribonuclease VapC46
3812582	0	C	SNP	A	121	96	211	99.54	218	Arg499Arg (cgg/cgT)	Rv3396c	guaA	GMP synthase
3815477	0	G	SNP	T	114	114	225	99.13	230	Ala210Ala (gcc/gcA)	Rv3398c	idsA1	multifunctional dimethylallyltransferase/geranyltranstransferase/farnesylt ranstransferase
3817117	0	C	SNP	A	98	117	211	99.54	216	Ala330Glu (gcg/gAg)	Rv3399	-	S-adenosylmethionine-dependentmethyltransferase
3821503	0	A	SNP	C	107	116	217	100	223	Leu130Arg (cta/cGa)	Rv3402c	-	hypothetical protein
3821845	0	G	SNP	T	85	108	192	100	193	Ala16Glu (gca/gAa)	Rv3402c	-	hypothetical protein
3823159	0	A	SNP	T	90	117	201	100	207	Val235Val (gtt/gtA)	Rv3403c	-	hypothetical protein
3826684	0	C	SNP	T	99	104	202	100	203	Ser46Leu (tcg/tTg)	Rv3408	vapC47	ribonuclease VapC47
3829770	0	T	SNP	C	103	132	230	100	235	Pro47Pro (cca/ccG)	Rv3410c	guaB3	oxidoreductase
3830695	0	A	SNP	G	105	110	210	99.54	216	Ala275Ala (gct/gcC)	Rv3411c	guaB2	inosine-5'-monophosphate dehydrogenase
3838871	0	A	SNP	G	157	121	272	100	278	Ala64Ala (gct/gcC)	Rv3420c	rimI	ribosomal-protein-alanine acetyltransferase RimI
3841473	0	C	SNP	T	123	102	215	99.12	227
3842620	0	A	SNP	G	87	83	168	97.7	174	Thr128Ala (act/Gct)	Rv3425	PPE57	PPE family protein PPE57
3842625	0	A	SNP	G	88	83	166	97.71	175	Pro129Pro (cca/ccG)	Rv3425	PPE57	PPE family protein PPE57
3843408	0	G	Del	GAP	93	91	182	96.34	191		Rv3426	PPE58	PPE family protein PPE58
3844757	0	C	Del	GAP	123	88	204	95.91	220		Rv3428c	-	transposase
3844992	0	T	SNP	A	122	106	227	99.56	229	Ser327Cys (agc/Tgc)	Rv3428c	-	transposase
3845695	0	C	SNP	T	115	112	225	99.56	228	Arg92Arg (cgg/cgA)	Rv3428c	-	transposase
3851887	0	A	SNP	C	172	144	311	99.06	319	Ser443Ala (tcg/Gcg)	Rv3433c	-	bifunctional ADP-dependent (S)-NAD(P)H-hydrate dehydratase/NAD(P)H-hydrate epimerase
3851888	0	T	SNP	C	171	143	311	99.05	317	Ala442Ala (gca/gcG)	Rv3433c	-	bifunctional ADP-dependent (S)-NAD(P)H-hydrate dehydratase/NAD(P)H-hydrate epimerase
3859893	0	C	SNP	T	121	140	258	100	261	Glu28Glu (gag/gaA)	Rv3440c	-	hypothetical protein
3860216	0	G	SNP	A	134	112	244	100	246	Ala385Ala (gcc/gcT)	Rv3441c	mrsA	phosphoglucosamine mutase
3862473	0	A	Del	GAP	87	99	179	97.89	190
3864995	0	T	SNP	C	128	114	241	99.59	243	Ser1082Gly (agc/Ggc)	Rv3447c	eccC4	ESX-4 secretion system protein EccC4
3869355	0	T	SNP	C	120	112	231	99.57	233	Ile335Thr (atc/aCc)	Rv3448	eccD4	ESX-4 secretion system protein EccD4
3870010	0	A	SNP	G	142	100	238	100	242	Thr87Ala (acc/Gcc)	Rv3449	mycP4	membrane-anchored mycosin
3871246	0	T	SNP	C	152	152	301	99.67	305	Gly417Gly (gga/ggG)	Rv3450c	eccB4	ESX-4 secretion system protein EccB4
3874723	0	T	Del	GAP	92	99	190	96.95	197
3874745	0	G	SNP	C	82	104	184	100	186
3877421	0	A	SNP	G	102	119	217	100	221	Pro4Pro (cct/ccC)	Rv3456c	rplQ	50S ribosomal protein L17
3880175	0	C	SNP	A	99	101	199	99.5	201
3884697	0	C	SNP	G	105	112	211	83.14	261	Ala245Gly (gcc/gGc)	Rv3467	-	hypothetical protein
3885886	0	T	SNP	C	128	134	258	100	262	Ile62Val (atc/Gtc)	Rv3468c	-	dTDP-glucose 4,6-dehydratase
3888173	0	G	Del	GAP	112	90	201	94.84	213		Rv3470c	ilvB2	acetolactate synthase large subunit
3892671	0	A	SNP	G	101	108	205	100	209
3893480	0	G	SNP	A	99	119	216	99.54	219
3894329	0	G	SNP	T	102	116	217	99.09	220	Leu79Leu (ctg/ctT)	Rv3477	PE31	PE family protein PE31
3895727	0	C	SNP	A	137	138	272	100	275
3896340	0	T	SNP	G	145	113	255	100	258	Leu174Arg (ctc/cGc)	Rv3479	-	transmembrane protein
3898408	0	A	SNP	G	130	108	233	100	238	Ala863Ala (gca/gcG)	Rv3479	-	transmembrane protein
3906462	1	A	Ins	T	120	96	216	98.18	216		Rv3487c	lipF	carboxylesterase LipF
3908062	0	C	SNP	T	103	113	214	99.54	217
[truncated: 271 more rows]
