# Supplementary material for: Novel Mutations in Putative Nicotinic Acid Phosphoribosyltransferases of Mycobacterium tuberculosis and Their Effect on Protein Thermodynamic Properties
Source: Polymers (Basel). 2022 Apr 18;14(8):1623. doi: 10.3390/polym14081623 (PMC9031469; doi:10.3390/polym14081623)
Supplement: Supplementary file 1 [file polymers-14-01623-s001.zip › Supplementary files S1/788.xlsx]

## Sheet: 788
#Pos	Insindex	Ref	Type	Allel	CovFor	CovRev	Qual20	Freq	Cov	Subst	Gene	GeneName	Product	ResistanceSNP	PhyloSNP	InterestingRegion
1849	0	C	SNP	A	107	93	195	100	200
1977	0	A	SNP	G	129	107	233	100	236
3446	0	C	SNP	T	105	139	239	99.19	246	Ala56Val (gcc/gTc)	Rv0003	recF	DNA replication/repair protein RecF
4013	0	T	SNP	C	125	131	254	100	256	Ile245Thr (atc/aCc)	Rv0003	recF	DNA replication/repair protein RecF
7362	0	G	SNP	C	114	116	227	100	230	Glu21Gln (gag/Cag)	Rv0006	gyrA	DNA gyrase subunit A			fluoroquinolones (FQ)
7585	0	G	SNP	C	99	123	220	100	222	Ser95Thr (agc/aCc)	Rv0006	gyrA	DNA gyrase subunit A		phylo (not H37Rv)	fluoroquinolones (FQ)
9304	0	G	SNP	A	120	95	209	99.54	216	Gly668Asp (ggc/gAc)	Rv0006	gyrA	DNA gyrase subunit A			fluoroquinolones (FQ)
11637	0	C	SNP	T	94	102	195	99.49	197
11879	0	A	SNP	G	103	67	163	100	170	Ser145Pro (tcc/Ccc)	Rv0008c	-	cell wall synthesis protein CwsA
12204	0	G	SNP	A	83	111	192	100	194	Leu36Leu (ctc/ctT)	Rv0008c	-	cell wall synthesis protein CwsA
14785	0	T	SNP	C	118	128	244	100	246	Cys233Arg (tgc/Cgc)	Rv0012	-	membrane protein
15117	0	C	SNP	G	106	109	215	100	215	Ile68Met (atc/atG)	Rv0013	trpG	anthranilate synthase component II
21795	0	G	SNP	A	97	76	163	98.86	175	Pro463Ser (ccg/Tcg)	Rv0018c	pstP	phosphoserine/threonine phosphatase PstP
24007	0	G	SNP	T	127	97	223	99.56	225	Arg480Arg (cgg/Agg)	Rv0020c	fhaA	FHA domain-containing protein FhaA
24704	0	T	Del	GAP	68	65	130	75.14	177		Rv0020c	fhaA	FHA domain-containing protein FhaA
24706	0	G	Del	GAP	68	65	130	75.57	176		Rv0020c	fhaA	FHA domain-containing protein FhaA
24707	0	C	Del	GAP	68	65	130	76.44	174		Rv0020c	fhaA	FHA domain-containing protein FhaA
24708	0	T	Del	GAP	68	65	130	78.24	170		Rv0020c	fhaA	FHA domain-containing protein FhaA
24709	0	C	Del	GAP	68	65	130	79.64	167		Rv0020c	fhaA	FHA domain-containing protein FhaA
24710	0	G	Del	GAP	68	65	130	79.17	168		Rv0020c	fhaA	FHA domain-containing protein FhaA
24711	0	G	Del	GAP	68	65	130	80.12	166		Rv0020c	fhaA	FHA domain-containing protein FhaA
24712	0	G	Del	GAP	68	65	130	80.12	166		Rv0020c	fhaA	FHA domain-containing protein FhaA
24713	0	G	Del	GAP	68	65	130	80.12	166		Rv0020c	fhaA	FHA domain-containing protein FhaA
24714	0	T	Del	GAP	68	65	130	80.61	165		Rv0020c	fhaA	FHA domain-containing protein FhaA
24715	0	A	Del	GAP	68	65	130	81.1	164		Rv0020c	fhaA	FHA domain-containing protein FhaA
24716	0	A	Del	GAP	68	65	130	82.1	162		Rv0020c	fhaA	FHA domain-containing protein FhaA
26748	0	C	Del	GAP	99	98	195	97.04	203		Rv0021c	-	hypothetical protein
26957	0	C	SNP	G	110	81	190	99.48	192
26959	0	C	SNP	G	108	85	190	100	193
27487	0	G	SNP	A	113	102	211	100	215
33372	0	T	SNP	C	123	96	215	100	219	Leu50Ser (ttg/tCg)	Rv0030	-	hypothetical protein
34044	0	T	SNP	C	110	118	226	100	228
34569	0	C	Del	GAP	95	89	184	98.4	187		Rv0032	bioF2	8-amino-7-oxononanoate synthase
35859	0	C	SNP	T	92	91	181	99.46	184	Ala522Val (gcc/gTc)	Rv0032	bioF2	8-amino-7-oxononanoate synthase
37031	0	C	SNP	G	117	107	223	100	224	Ala55Ala (gcc/gcG)	Rv0034	-	hypothetical protein
42281	0	C	SNP	A	96	105	198	100	201	Cys24Phe (tgc/tTc)	Rv0039c	-	transmembrane protein
42967	0	G	SNP	C	109	102	207	100	211	Pro133Pro (ccc/ccG)	Rv0040c	mtc28	hypothetical protein
49360	0	C	SNP	T	121	111	231	100	232	Val194Ile (gtc/Atc)	Rv0045c	-	hydrolase
49691	0	C	Del	GAP	93	109	196	98.06	206		Rv0045c	-	hydrolase
49692	0	C	Del	GAP	93	109	196	100	202		Rv0045c	-	hydrolase
50557	0	T	SNP	C	114	103	213	100	217	Arg190Gly (agg/Ggg)	Rv0046c	ino1	inositol-3-phosphate synthase
51949	0	A	SNP	G	90	102	191	99.48	193	Val250Ala (gtc/gCc)	Rv0048c	-	membrane protein
53422	0	G	SNP	A	92	87	179	99.44	180
54394	0	A	SNP	G	106	99	202	100	205	Ala244Ala (gca/gcG)	Rv0050	ponA1	bifunctional penicillin-insensitive transglycosylase/penicillin-sensitive transpeptidase
54842	0	G	SNP	T	98	101	191	100	199	Ala394Ser (gcg/Tcg)	Rv0050	ponA1	bifunctional penicillin-insensitive transglycosylase/penicillin-sensitive transpeptidase
55543	1	G	Ins	C	73	97	170	94.97	170		Rv0050	ponA1	bifunctional penicillin-insensitive transglycosylase/penicillin-sensitive transpeptidase
55543	2	G	Ins	C	73	97	170	94.97	170		Rv0050	ponA1	bifunctional penicillin-insensitive transglycosylase/penicillin-sensitive transpeptidase
55543	3	G	Ins	G	73	97	170	94.97	170		Rv0050	ponA1	bifunctional penicillin-insensitive transglycosylase/penicillin-sensitive transpeptidase
55543	4	G	Ins	C	73	97	170	94.97	170		Rv0050	ponA1	bifunctional penicillin-insensitive transglycosylase/penicillin-sensitive transpeptidase
55543	5	G	Ins	C	73	97	170	94.97	170		Rv0050	ponA1	bifunctional penicillin-insensitive transglycosylase/penicillin-sensitive transpeptidase
55543	6	G	Ins	T	73	97	170	94.97	170		Rv0050	ponA1	bifunctional penicillin-insensitive transglycosylase/penicillin-sensitive transpeptidase
55553	0	C	SNP	T	69	97	165	100	166	Pro631Ser (ccg/Tcg)	Rv0050	ponA1	bifunctional penicillin-insensitive transglycosylase/penicillin-sensitive transpeptidase
56001	0	G	SNP	A	107	97	203	100	204	Gln102Gln (cag/caA)	Rv0051	-	transmembrane protein
60669	0	G	SNP	A	123	115	232	100	238	Gly92Arg (ggg/Agg)	Rv0058	dnaB	replicative DNA helicase
62049	0	A	SNP	G	123	124	239	100	247	Arg552Gly (agg/Ggg)	Rv0058	dnaB	replicative DNA helicase
65083	0	G	SNP	A	105	118	216	100	223	Pro90Ser (ccc/Tcc)	Rv0061c	-	hypothetical protein
66632	0	C	SNP	T	90	79	163	100	169	Pro361Ser (cct/Tct)	Rv0062	celA1	cellulase CelA
67012	0	C	SNP	T	83	133	212	100	216	Thr30Thr (acc/acT)	Rv0063	-	oxidoreductase
69984	0	C	SNP	A	113	105	218	100	218	Ala455Ala (gcc/gcA)	Rv0064	-	transmembrane protein
69989	0	G	SNP	A	113	107	218	100	220	Gly457Asp (ggt/gAt)	Rv0064	-	transmembrane protein
70267	0	G	SNP	T	108	119	224	100	227	Val550Phe (gtc/Ttc)	Rv0064	-	transmembrane protein
70816	0	A	SNP	G	94	85	176	100	179	Asn733Asp (aac/Gac)	Rv0064	-	transmembrane protein
71336	0	G	SNP	C	80	93	167	100	173	Arg906Pro (cgc/cCc)	Rv0064	-	transmembrane protein
72549	0	C	SNP	T	109	100	205	99.52	210	Gly655Ser (ggt/Agt)	Rv0066c	icd2	isocitrate dehydrogenase
75233	0	C	SNP	A	73	101	173	99.43	175
75940	0	G	SNP	C	114	102	212	100	216	Val214Leu (gtg/Ctg)	Rv0068	-	oxidoreductase
79726	0	C	SNP	T	104	104	207	98.58	211	Arg81Trp (cgg/Tgg)	Rv0071	-	maturase
80616	0	C	SNP	G	107	87	193	100	194
92199	0	T	SNP	G	114	93	201	100	207	Thr600Thr (act/acG)	Rv0083	-	oxidoreductase
101196	0	T	SNP	A	98	98	192	99.49	197	Ile205Asn (att/aAt)	Rv0092	ctpA	cation transporter ATPase A
103552	0	G	SNP	T	111	121	230	100	232	Arg38Ser (cgt/Agt)	Rv0093c	-	membrane protein
103930	0	G	SNP	C	74	84	154	76.7	206	Ala245Gly (gcc/gGc)	Rv0094c	-	hypothetical protein
104712	0	C	SNP	T	117	105	218	92.12	241
104824	0	C	SNP	A	127	105	227	100	232	Ser131Ile (agc/aTc)	Rv0095c	-	hypothetical protein
105736	0	T	SNP	C	112	106	218	100	218	Val138Ala (gtc/gCc)	Rv0096	PPE1	PPE family protein PPE1
110585	0	G	SNP	A	112	96	203	99.52	209	Gly195Gly (ggg/ggA)	Rv0101	nrp	peptide synthetase Nrp
116000	0	T	SNP	G	119	90	208	100	209	Val2000Val (gtt/gtG)	Rv0101	nrp	peptide synthetase Nrp
117389	0	C	SNP	T	88	111	195	100	199	Thr2463Thr (acc/acT)	Rv0101	nrp	peptide synthetase Nrp
122109	0	A	SNP	G	97	108	201	100	205	Leu22Ser (ttg/tCg)	Rv0103c	ctpB	cation-transporter P-type ATPase B
123198	0	T	SNP	C	118	141	257	100	259	Pro294Pro (cct/ccC)	Rv0104	-	hypothetical protein
123520	0	T	SNP	C	95	116	205	100	211	Tyr402His (tat/Cat)	Rv0104	-	hypothetical protein
123745	0	G	SNP	A	114	98	209	99.53	213	Gly477Arg (ggg/Agg)	Rv0104	-	hypothetical protein
125830	1	G	Ins	A	99	103	202	94.84	203		Rv0107c	ctpI	cation-transporter ATPase I
129576	0	A	SNP	C	103	116	218	100	219	Ala322Ala (gct/gcG)	Rv0107c	ctpI	cation-transporter ATPase I
131174	1	T	Ins	G	99	79	178	96.22	178
132417	0	C	SNP	G	118	102	214	100	220	Arg346Gly (cgc/Ggc)	Rv0109	PE_PGRS1	PE-PGRS family protein PE_PGRS1
133839	0	C	SNP	T	108	92	200	99.5	201
143207	0	T	SNP	C	105	108	210	100	213	Ser224Gly (agc/Ggc)	Rv0118c	oxcA	oxalyl-CoA decarboxylase OxcA
144865	0	C	SNP	T	97	125	217	100	222	Leu273Leu (ctg/Ttg)	Rv0119	fadD7	fatty-acid--CoA ligase FadD7
146087	0	T	SNP	C	89	108	193	100	197	Asn562Ser (aat/aGt)	Rv0120c	fusA2	elongation factor G
154283	0	T	SNP	C	116	85	199	100	201	Ser18Pro (tcg/Ccg)	Rv0127	mak	maltokinase
157129	0	C	SNP	T	85	107	188	100	192	Gly158Ser (ggc/Agc)	Rv0129c	fbpC	diacylglycerol acyltransferase/mycolyltransferase Ag85C		phylo (Delhi/CAS)
157936	0	G	SNP	C	109	122	230	100	231	Glu30Asp (gag/gaC)	Rv0130	htdZ	3-hydroxyl-thioester dehydratase
158427	0	C	SNP	T	103	100	199	99.51	204	Arg411His (cgc/cAc)	Rv0131c	fadE1	acyl-CoA dehydrogenase FadE1
163683	0	G	SNP	A	104	112	205	100	216	Arg106Arg (cgg/cgA)	Rv0136	cyp138	cytochrome P450 Cyp138
170671	0	G	SNP	A	88	84	170	100	172	Ala130Thr (gcc/Acc)	Rv0144	-	transcriptional regulator
172492	0	C	SNP	G	105	107	208	99.53	213	Tyr94_ (tac/taG)	Rv0146	-	S-adenosylmethionine-dependentmethyltransferase
176535	0	G	Del	GAP	91	95	186	95.88	194		Rv0149	-	quinone oxidoreductase
177058	0	T	Del	GAP	81	95	171	100	176
177059	0	T	Del	GAP	81	95	171	100	176
177060	0	C	Del	GAP	81	95	171	100	176
177061	0	G	Del	GAP	81	95	171	100	176
177062	0	C	Del	GAP	81	95	171	100	176
177063	0	G	Del	GAP	81	95	171	100	176
177064	0	G	Del	GAP	81	95	171	100	176
177857	0	G	SNP	A	98	92	186	100	190	Leu485Leu (ctg/Ttg)	Rv0151c	PE1	PE family protein PE1
178205	0	C	SNP	G	99	115	212	99.53	215	Gly369Arg (ggc/Cgc)	Rv0151c	PE1	PE family protein PE1
178453	0	C	SNP	G	111	94	197	100	205	Gly286Ala (ggg/gCg)	Rv0151c	PE1	PE family protein PE1
181090	0	C	SNP	T	88	93	178	99.45	182
188317	0	A	SNP	G	83	113	196	100	196	Ser175Pro (tcc/Ccc)	Rv0159c	PE3	PE family protein PE3
188800	0	T	SNP	C	93	105	197	100	198	Thr14Ala (acg/Gcg)	Rv0159c	PE3	PE family protein PE3
189850	0	A	SNP	G	87	106	193	98.97	195	Phe197Ser (ttc/tCc)	Rv0160c	PE4	PE family protein PE4
194305	1	C	Ins	G	103	106	209	92.48	209		Rv0165c	mce1R	transcriptional regulator Mce1R
194305	2	C	Ins	G	103	106	209	92.48	209		Rv0165c	mce1R	transcriptional regulator Mce1R
194681	0	G	SNP	C	100	105	202	100	205	Leu45Leu (ctc/ctG)	Rv0165c	mce1R	transcriptional regulator Mce1R
196642	0	C	SNP	T	91	108	195	100	199	Asn550Asn (aac/aaT)	Rv0166	fadD5	fatty-acid--CoA ligase FadD5
198401	0	G	SNP	T	109	98	197	99.04	209	Gly248Cys (ggc/Tgc)	Rv0168	yrbE1B	membrane protein
199470	0	T	SNP	G	108	89	195	99.49	198	Ser313Ala (tcc/Gcc)	Rv0169	mce1A	Mce family protein Mce1A
201949	0	G	SNP	A	88	73	158	100	161	Gly340Arg (ggg/Agg)	Rv0171	mce1C	Mce family protein Mce1C
206339	0	T	SNP	C	96	109	204	100	205	Leu370Pro (ctg/cCg)	Rv0174	mce1F	Mce family protein Mce1F
206481	0	C	SNP	G	104	77	173	97.84	185	Pro417Pro (ccc/ccG)	Rv0174	mce1F	Mce family protein Mce1F
206484	0	G	SNP	T	99	84	175	96.32	190	Gly418Gly (ggg/ggT)	Rv0174	mce1F	Mce family protein Mce1F
207079	0	G	SNP	C	98	97	188	100	195	Arg89Pro (cgc/cCc)	Rv0175	-	Mce associated membrane protein
210624	0	C	SNP	T	113	85	196	100	198	Leu63Leu (ctg/ctA)	Rv0179c	lprO	lipoprotein LprO
217201	0	T	SNP	C	95	114	204	100	209	Asn311Asn (aat/aaC)	Rv0186	bglS	beta-glucosidase BglS
218599	0	T	SNP	C	80	100	179	100	180
223942	0	T	SNP	C	87	109	194	100	196	Ser127Pro (tcg/Ccg)	Rv0192	-	hypothetical protein
224338	0	C	SNP	T	92	96	185	98.95	190	Pro259Ser (ccg/Tcg)	Rv0192	-	hypothetical protein
225323	0	T	SNP	C	81	125	205	100	206	Lys417Glu (aag/Gag)	Rv0193c	-	hypothetical protein
227098	0	T	SNP	C	110	103	212	100	213	Met74Thr (atg/aCg)	Rv0194	-	multidrug ABC transporter ATPase/permease
230576	1	G	Ins	T	93	91	184	96.34	184
230921	0	C	Del	GAP	116	93	204	97.21	215		Rv0195	-	two component transcriptional regulator
231114	0	C	SNP	G	95	106	194	100	201	Ala72Ala (gcc/gcG)	Rv0195	-	two component transcriptional regulator
233798	0	A	SNP	C	93	92	183	99.46	186	Asp523Ala (gac/gCc)	Rv0197	-	oxidoreductase
234477	0	T	SNP	G	63	58	121	100	121	Tyr749_ (tat/taG)	Rv0197	-	oxidoreductase
234496	1	C	Ins	G	63	54	117	95.9	117		Rv0197	-	oxidoreductase
234496	2	C	Ins	T	63	53	116	95.08	116		Rv0197	-	oxidoreductase
243924	0	G	Del	GAP	82	91	171	96.65	179		Rv0205	-	transmembrane protein
249522	0	T	SNP	C	100	93	189	100	193	Val162Ala (gtg/gCg)	Rv0209	-	hypothetical protein
251575	0	G	SNP	A	85	98	177	100	183	Ala486Thr (gcg/Acg)	Rv0210	-	hypothetical protein
255373	0	T	SNP	C	110	104	213	100	214	Asp193Gly (gac/gGc)	Rv0213c	-	methyltransferase
257071	0	C	SNP	T	84	101	184	99.46	186	Tyr336Tyr (tac/taT)	Rv0214	fadD4	fatty-acid--CoA ligase FadD4
261869	0	T	SNP	C	91	103	193	100	194	Cys316Arg (tgt/Cgt)	Rv0218	-	transmembrane protein
262268	0	A	SNP	T	100	110	203	100	210	Ala5Ala (gca/gcT)	Rv0219	-	transmembrane protein
264992	0	T	SNP	C	93	112	202	100	205	Leu309Pro (ctg/cCg)	Rv0221	-	diacyglycerol O-acyltransferase
265554	0	A	SNP	C	118	90	205	100	208	Val16Val (gta/gtC)	Rv0222	echA1	enoyl-CoA hydratase EchA1
266405	0	C	SNP	T	90	90	179	100	180	Gly454Ser (ggc/Agc)	Rv0223c	-	aldehyde dehydrogenase
274463	0	C	SNP	A	104	103	203	100	207	Arg86Leu (cgt/cTt)	Rv0229c	-	hypothetical protein
276539	0	G	SNP	C	120	112	230	99.15	234	Gly161Ala (ggc/gCc)	Rv0231	fadE4	acyl-CoA dehydrogenase FadE4
278681	0	C	SNP	G	99	113	211	100	212	His33Asp (cat/Gat)	Rv0233	nrdB	ribonucleoside-diphosphate reductase subunit beta NrdB
283503	0	G	SNP	A	107	89	189	99.49	197	His1117Tyr (cac/Tac)	Rv0236c	aftD	alpha-(1->3)-arabinofuranosyltransferase
283614	0	T	SNP	C	88	88	171	100	176	Ser1080Gly (agc/Ggc)	Rv0236c	aftD	alpha-(1->3)-arabinofuranosyltransferase
285772	0	A	SNP	C	88	96	183	100	184	Pro360Pro (cct/ccG)	Rv0236c	aftD	alpha-(1->3)-arabinofuranosyltransferase
285871	0	A	SNP	G	95	83	176	100	178	Val327Val (gtt/gtC)	Rv0236c	aftD	alpha-(1->3)-arabinofuranosyltransferase
287142	0	C	Del	GAP	92	89	180	98.91	183
289253	0	C	SNP	T	102	106	206	98.58	211	Asp50Asp (gac/gaT)	Rv0239	vapB24	antitoxin VapB24
293628	1	A	Ins	C	81	87	168	94.92	168
301341	0	C	SNP	A	108	114	221	100	222	Pro105Pro (ccg/ccT)	Rv0249c	-	succinate dehydrogenase membrane anchor subunit
304923	0	A	SNP	G	109	102	210	100	211	Lys686Lys (aaa/aaG)	Rv0252	nirB	nitrite reductase large subunit NirB
308661	0	A	SNP	G	92	71	161	100	163	Leu296Pro (ctg/cCg)	Rv0256c	PPE2	PPE family protein PPE2
310973	0	G	SNP	A	104	97	198	100	201	Ala182Val (gcg/gTg)	Rv0259c	-	hypothetical protein
311613	0	G	SNP	T	97	139	233	100	236	Val349Val (gtc/gtA)	Rv0260c	-	transcriptional regulator
320846	0	A	SNP	C	92	93	183	100	185	Arg103Arg (cgt/cgG)	Rv0266c	oplA	5-oxoprolinase OplA
323309	0	A	SNP	G	97	105	200	100	202
324812	0	C	SNP	T	97	91	185	100	188	Asp82Asp (gac/gaT)	Rv0270	fadD2	fatty-acid--CoA ligase FadD2
325505	0	T	SNP	C	87	93	174	100	180	Val313Val (gtt/gtC)	Rv0270	fadD2	fatty-acid--CoA ligase FadD2
328569	0	G	SNP	C	115	124	232	100	239
333892	0	G	SNP	C	96	71	164	100	167	Arg807Gly (cgc/Ggc)	Rv0278c	-	PE-PGRS family protein PE_PGRS3
336683	0	G	SNP	T	14	17	29	100	31	Val797Val (gtc/gtA)	Rv0279c	PE_PGRS4	PE-PGRS family protein PE_PGRS4
336684	0	A	SNP	G	14	17	31	100	31	Val797Ala (gtc/gCc)	Rv0279c	PE_PGRS4	PE-PGRS family protein PE_PGRS4
336688	0	A	Del	GAP	14	16	31	100	30		Rv0279c	PE_PGRS4	PE-PGRS family protein PE_PGRS4
336689	0	G	Del	GAP	14	16	31	100	30		Rv0279c	PE_PGRS4	PE-PGRS family protein PE_PGRS4
336690	0	C	Del	GAP	14	16	31	100	30		Rv0279c	PE_PGRS4	PE-PGRS family protein PE_PGRS4
336691	0	T	Del	GAP	14	16	31	100	30		Rv0279c	PE_PGRS4	PE-PGRS family protein PE_PGRS4
336692	0	C	Del	GAP	14	16	31	100	30		Rv0279c	PE_PGRS4	PE-PGRS family protein PE_PGRS4
336693	0	G	Del	GAP	14	16	31	100	30		Rv0279c	PE_PGRS4	PE-PGRS family protein PE_PGRS4
336694	0	A	Del	GAP	14	16	31	100	30		Rv0279c	PE_PGRS4	PE-PGRS family protein PE_PGRS4
336695	0	A	Del	GAP	14	16	31	100	30		Rv0279c	PE_PGRS4	PE-PGRS family protein PE_PGRS4
336696	0	T	Del	GAP	14	16	31	100	30		Rv0279c	PE_PGRS4	PE-PGRS family protein PE_PGRS4
336697	0	T	Del	GAP	14	16	31	100	30		Rv0279c	PE_PGRS4	PE-PGRS family protein PE_PGRS4
336699	1	C	Ins	G	14	17	31	100	31		Rv0279c	PE_PGRS4	PE-PGRS family protein PE_PGRS4
336699	2	C	Ins	G	14	17	31	100	31		Rv0279c	PE_PGRS4	PE-PGRS family protein PE_PGRS4
336707	0	G	Del	GAP	13	17	31	100	30		Rv0279c	PE_PGRS4	PE-PGRS family protein PE_PGRS4
336708	0	T	Del	GAP	13	17	31	100	30		Rv0279c	PE_PGRS4	PE-PGRS family protein PE_PGRS4
336709	0	C	Del	GAP	13	17	31	90.91	33		Rv0279c	PE_PGRS4	PE-PGRS family protein PE_PGRS4
336710	0	A	Del	GAP	13	17	31	90.91	33		Rv0279c	PE_PGRS4	PE-PGRS family protein PE_PGRS4
337820	0	G	SNP	A	12	65	73	93.9	82	Gly418Gly (ggc/ggT)	Rv0279c	PE_PGRS4	PE-PGRS family protein PE_PGRS4
337959	0	A	SNP	C	26	7	33	100	33	Ile372Ser (atc/aGc)	Rv0279c	PE_PGRS4	PE-PGRS family protein PE_PGRS4
338020	0	A	SNP	C	72	17	86	100	89	Cys352Gly (tgc/Ggc)	Rv0279c	PE_PGRS4	PE-PGRS family protein PE_PGRS4
338100	0	T	SNP	C	98	33	125	100	131	Asn325Ser (aac/aGc)	Rv0279c	PE_PGRS4	PE-PGRS family protein PE_PGRS4
338453	0	A	SNP	G	7	40	44	100	47	Ala207Ala (gct/gcC)	Rv0279c	PE_PGRS4	PE-PGRS family protein PE_PGRS4
338648	0	T	SNP	G	104	18	121	93.85	130	Gly142Gly (gga/ggC)	Rv0279c	PE_PGRS4	PE-PGRS family protein PE_PGRS4
338669	0	T	SNP	C	114	22	135	95.1	143	Leu135Leu (tta/ttG)	Rv0279c	PE_PGRS4	PE-PGRS family protein PE_PGRS4
338682	0	T	SNP	G	102	19	119	95.28	127	Asp131Ala (gac/gCc)	Rv0279c	PE_PGRS4	PE-PGRS family protein PE_PGRS4
338683	0	C	SNP	G	101	19	120	95.24	126	Asp131His (gac/Cac)	Rv0279c	PE_PGRS4	PE-PGRS family protein PE_PGRS4
338685	0	C	SNP	G	102	19	117	95.28	127	Gly130Ala (ggg/gCg)	Rv0279c	PE_PGRS4	PE-PGRS family protein PE_PGRS4
338690	0	A	SNP	G	104	19	121	95.35	129	Asn128Asn (aat/aaC)	Rv0279c	PE_PGRS4	PE-PGRS family protein PE_PGRS4
338692	0	T	SNP	C	105	19	121	95.38	130	Asn128Asp (aat/Gat)	Rv0279c	PE_PGRS4	PE-PGRS family protein PE_PGRS4
339230	0	G	SNP	C	89	97	184	98.94	188
340372	0	T	SNP	C	14	71	84	100	85	Ser337Pro (tcg/Ccg)	Rv0280	PPE3	PPE family protein PPE3
342146	0	A	SNP	C	109	91	196	100	200	Glu6Ala (gaa/gCa)	Rv0282	eccA3	ESX-3 secretion system protein EccA
342873	0	C	SNP	T	93	95	188	100	188	Val248Val (gtc/gtT)	Rv0282	eccA3	ESX-3 secretion system protein EccA
346275	0	C	SNP	G	101	94	191	98.98	197	Pro214Arg (ccg/cGg)	Rv0284	eccC3	ESX-3 secretion system protein EccC3
350088	0	C	SNP	A	104	95	199	100	199	Leu52Met (ctg/Atg)	Rv0286	PPE4	PPE family protein PPE4
353197	0	C	SNP	T	94	105	196	100	199	Arg39Cys (cgc/Tgc)	Rv0290	eccD3	ESX-3 secretion system protein EccD
356528	0	A	SNP	G	111	99	208	100	210	Asn217Asp (aat/Gat)	Rv0292	eccE3	ESX-3 secretion system protein EccE
358473	0	G	SNP	C	98	82	177	100	180	Trp101Cys (tgg/tgC)	Rv0294	tam	trans-aconitate methyltransferase
363563	0	G	SNP	A	107	104	210	99.53	212	Ala30Thr (gcg/Acg)	Rv0299	-	toxin
366917	0	T	SNP	C	45	52	96	97	100	Thr1950Ala (acc/Gcc)	Rv0304c	PPE5	PPE family protein PPE5
366922	0	G	SNP	C	40	50	90	96.77	93	Ala1948Gly (gcc/gGc)	Rv0304c	PPE5	PPE family protein PPE5
367718	0	G	SNP	T	110	95	202	100	205	Leu1683Ile (ctt/Att)	Rv0304c	PPE5	PPE family protein PPE5
369886	0	C	SNP	G	92	133	225	100	225	Gly960Ala (ggg/gCg)	Rv0304c	PPE5	PPE family protein PPE5
372913	0	A	SNP	C	93	125	215	100	218	Gly933Gly (ggt/ggG)	Rv0305c	PPE6	PPE family protein PPE6
373283	0	A	Del	GAP	113	112	224	98.68	228		Rv0305c	PPE6	PPE family protein PPE6
376774	0	T	SNP	C	120	114	227	100	234	Ala94Ala (gca/gcG)	Rv0307c	-	hypothetical protein
384380	0	A	SNP	C	101	109	210	100	210	Lys260Thr (aag/aCg)	Rv0315	-	beta-1,3-glucanase
386432	0	C	SNP	G	109	80	187	100	189	Gly223Ala (ggg/gCg)	Rv0318c	-	integral membrane protein
390828	0	T	SNP	C	80	88	167	100	168	Ser142Gly (agt/Ggt)	Rv0323c	-	hypothetical protein
391853	0	A	SNP	G	106	109	212	100	215	Thr168Ala (act/Gct)	Rv0324	-	transcriptional regulator
392261	0	T	SNP	C	118	91	201	100	209	_75Gln (tag/Cag)	Rv0325	-	hypothetical protein
396199	0	T	SNP	C	86	94	179	99.45	181
402836	0	G	SNP	A	96	109	205	100	205	Tyr109Tyr (tac/taT)	Rv0337c	aspC	aspartate aminotransferase
403980	0	G	SNP	A	92	96	184	100	188	Ala621Val (gcc/gTc)	Rv0338c	-	iron-sulfur-binding reductase
404326	0	T	SNP	C	87	86	173	100	173	Arg506Gly (agg/Ggg)	Rv0338c	-	iron-sulfur-binding reductase
406251	0	T	SNP	C	115	100	213	100	215	Asp733Gly (gat/gGt)	Rv0339c	-	transcriptional regulator
414486	0	C	SNP	T	98	88	185	100	186	Glu152Glu (gag/gaA)	Rv0344c	lpqJ	lipoprotein LpqJ
420008	0	A	SNP	G	84	105	185	100	189	Ala58Ala (gca/gcG)	Rv0350	dnaK	chaperone protein DnaK
422678	0	G	SNP	A	118	121	234	100	239	Arg76His (cgc/cAc)	Rv0352	dnaJ1	chaperone protein DnaJ
424320	1	T	Ins	C	108	72	180	92.31	182		Rv0354c	PPE7	PPE family protein PPE7
428698	0	C	SNP	T	92	121	211	98.61	216	Ala1994Ala (gcg/gcA)	Rv0355c	PPE8	PPE family protein PPE8
428921	0	G	SNP	A	91	98	187	100	189	Ser1920Phe (tcc/tTc)	Rv0355c	PPE8	PPE family protein PPE8
432459	0	C	SNP	T	120	136	254	99.61	257	Asp741Asn (gac/Aac)	Rv0355c	PPE8	PPE family protein PPE8
438470	0	C	SNP	T	113	92	204	100	205	Lys90Lys (aag/aaA)	Rv0360c	-	hypothetical protein
440365	0	G	SNP	A	89	93	179	99.45	183	Ser165Ser (tcg/tcA)	Rv0362	mgtE	Mg2+ transport transmembrane protein MgtE
440878	0	C	SNP	T	101	97	197	100	198	Thr336Thr (acc/acT)	Rv0362	mgtE	Mg2+ transport transmembrane protein MgtE
444631	0	C	SNP	T	86	103	186	99.47	190	Arg62His (cgc/cAc)	Rv0366c	-	hypothetical protein
445780	0	C	SNP	T	100	96	195	100	196	Arg249His (cgt/cAt)	Rv0368c	-	hypothetical protein
447642	0	G	SNP	C	94	104	192	100	198	Leu134Leu (ctc/ctG)	Rv0370c	-	oxidoreductase
454295	0	T	SNP	C	86	80	163	100	166	Pro26Pro (cca/ccG)	Rv0376c	-	hypothetical protein
454333	0	T	SNP	G	82	83	161	100	165	Thr14Pro (acg/Ccg)	Rv0376c	-	hypothetical protein
455024	0	G	SNP	A	104	109	210	99.53	214	Val202Ile (gta/Ata)	Rv0377	-	HTH-type transcriptional regulator
455624	0	T	Del	GAP	82	110	191	98.97	194
457452	0	T	SNP	G	88	78	161	100	166	Thr124Thr (aca/acC)	Rv0381c	-	hypothetical protein
459399	0	A	SNP	C	70	70	136	98.59	142
466808	0	G	SNP	C	87	79	162	100	166
467497	1	C	Ins	G	80	102	182	93.33	182
467508	1	C	Ins	G	89	101	190	95.48	190
467516	0	G	SNP	C	92	108	194	100	200
467526	0	C	SNP	G	87	108	192	100	195
467546	0	G	SNP	C	94	105	197	100	199
467557	0	A	SNP	C	96	101	197	100	197
467564	0	A	SNP	C	98	101	199	100	199
467585	0	G	SNP	C	97	106	202	100	203
467590	0	T	SNP	C	97	100	194	100	197
467621	0	T	SNP	G	90	81	168	100	171
467638	0	G	SNP	T	100	89	189	100	189
473310	0	A	SNP	G	95	105	195	100	200	Gln177Arg (cag/cGg)	Rv0393	-	hypothetical protein
475178	0	T	SNP	C	117	111	226	100	228	Val80Ala (gtc/gCc)	Rv0395	-	hypothetical protein
475915	0	A	SNP	C	92	111	199	99.02	205	Ser34Arg (agc/Cgc)	Rv0397	-	hypothetical protein
476612	0	G	SNP	A	124	95	208	98.21	223	Val73Val (gtg/gtA)	Rv0397A	-	hypothetical protein
481527	0	G	Del	GAP	90	105	198	96.53	202		Rv0402c	mmpL1	transmembrane transport protein MmpL1
483935	0	T	SNP	G	116	103	214	99.55	220
484504	0	C	SNP	G	190	136	324	100	326	Ala176Ala (gcc/gcG)	Rv0404	fadD30	long-chain-fatty-acid--AMP ligase FadD30
485561	0	A	SNP	C	145	145	286	99.66	291	Ile529Leu (atc/Ctc)	Rv0404	fadD30	long-chain-fatty-acid--AMP ligase FadD30
485730	0	C	SNP	T	160	154	311	100	314	Pro585Leu (cca/cTa)	Rv0404	fadD30	long-chain-fatty-acid--AMP ligase FadD30
485811	0	A	Del	GAP	145	154	291	98.68	303		Rv0405	pks6	membrane bound polyketide synthase
489935	0	G	SNP	C	102	106	205	100	208	Thr257Thr (acc/acG)	Rv0406c	-	beta lactamase-like protein
490434	0	A	SNP	G	125	103	225	100	228	Leu91Pro (ctg/cCg)	Rv0406c	-	beta lactamase-like protein
491742	0	T	SNP	C	85	115	196	99.5	201	Phe320Phe (ttt/ttC)	Rv0407	fgd1	F420-dependent glucose-6-phosphate dehydrogenase		phylo (not Euro-American, M. africanum, M. bovis, M. canettii, M. caprae, M. microti, M. pinipedii, Beijing, Delhi/CAS, EAI)
492150	0	G	SNP	C	110	103	211	98.61	216	Gly122Ala (ggc/gCc)	Rv0408	pta	phosphate acetyltransferase
498531	0	A	SNP	G	79	101	178	100	180	Ala363Ala (gct/gcC)	Rv0412c	-	membrane protein
498557	0	C	SNP	A	85	93	175	100	178	Asp355Tyr (gac/Tac)	Rv0412c	-	membrane protein
499458	0	G	SNP	A	86	103	189	99.47	190	Thr54Thr (acc/acT)	Rv0412c	-	membrane protein
502589	0	C	SNP	G	100	114	212	100	214	Ser75Cys (tcc/tGc)	Rv0417	thiG	thiazole synthase
503354	0	G	SNP	C	97	101	195	100	198
503534	0	C	SNP	T	106	95	199	100	201	Ala13Ala (gcc/gcT)	Rv0418	lpqL	lipoprotein aminopeptidase LpqL
505974	0	G	SNP	A	111	117	227	100	228	Ala297Thr (gcg/Acg)	Rv0419	lpqM	lipoprotein peptidase LpqM
513257	0	T	SNP	C	124	92	211	100	216	Met689Val (atg/Gtg)	Rv0425c	ctpH	metal cation transporting ATPase H
517358	0	T	SNP	C	90	78	166	100	168	Asp149Gly (gac/gGc)	Rv0428c	-	GCN5-like N-acetyltransferase
517389	0	C	SNP	A	89	76	164	100	165	Val139Phe (gtc/Ttc)	Rv0428c	-	GCN5-like N-acetyltransferase
523654	0	C	SNP	T	98	89	186	99.47	188	Ala294Thr (gcc/Acc)	Rv0435c	-	ATPase
524891	0	C	SNP	A	97	94	189	100	191	Gly167Val (ggc/gTc)	Rv0436c	pssA	CDP-diacylglycerol--serineO-phosphatidyltransferase
531775	0	C	SNP	G	103	98	198	100	201	Trp147Ser (tgg/tCg)	Rv0442c	PPE10	PPE family protein PPE10
541201	0	A	SNP	G	87	118	202	99.51	206	Leu97Leu (ctt/ctC)	Rv0450c	mmpL4	transmembrane transport protein MmpL4
546357	0	A	SNP	G	102	108	205	99.53	211	Thr149Thr (act/acC)	Rv0456c	echA2	enoyl-CoA hydratase EchA2
548185	0	C	SNP	T	100	104	200	100	204	Gly475Ser (ggc/Agc)	Rv0457c	-	peptidase
548326	0	T	SNP	C	112	107	215	100	219	Thr428Ala (aca/Gca)	Rv0457c	-	peptidase
551525	0	A	SNP	C	98	81	177	99.44	180	Arg110Arg (aga/Cga)	Rv0459	-	hypothetical protein
555991	0	A	SNP	G	122	108	228	100	230	Cys106Arg (tgc/Cgc)	Rv0465c	-	HTH-type transcriptional regulator
560541	0	C	Del	GAP	102	112	212	100	214		Rv0469	umaA	mycolic acid synthase UmaA
560542	0	T	Del	GAP	102	112	212	100	214		Rv0469	umaA	mycolic acid synthase UmaA
560543	0	T	Del	GAP	102	112	212	100	214		Rv0469	umaA	mycolic acid synthase UmaA
560544	0	T	Del	GAP	102	112	212	100	214		Rv0469	umaA	mycolic acid synthase UmaA
560545	0	T	Del	GAP	102	112	212	100	214		Rv0469	umaA	mycolic acid synthase UmaA
560546	0	C	Del	GAP	101	112	212	100	213		Rv0469	umaA	mycolic acid synthase UmaA
562063	0	G	Del	GAP	97	96	192	95.54	202		Rv0470A	-	hypothetical protein
562064	0	C	Del	GAP	97	96	192	100	193		Rv0470A	-	hypothetical protein
562065	0	C	Del	GAP	97	96	193	100	193		Rv0470A	-	hypothetical protein
562066	0	A	Del	GAP	97	96	193	100	193		Rv0470A	-	hypothetical protein
565655	0	A	SNP	G	101	106	207	99.52	208
572591	0	C	SNP	T	79	108	180	100	187	Asp294Asp (gac/gaT)	Rv0483	lprQ	lipoprotein LprQ
573262	0	A	SNP	G	99	85	183	100	184	Gly180Gly (ggt/ggC)	Rv0484c	-	short-chain type oxidoreductase
579284	0	T	SNP	C	113	105	215	99.54	219
580772	0	T	SNP	A	45	57	101	93.58	109
580774	0	G	Del	GAP	45	56	100	90.18	112
580775	0	G	Del	GAP	45	56	100	91.82	110
580776	0	G	Del	GAP	45	56	100	90.18	112
580777	0	G	Del	GAP	45	56	100	90.18	112
580778	0	C	Del	GAP	45	56	100	92.66	109
580779	0	A	Del	GAP	45	56	100	92.66	109
580780	0	C	Del	GAP	45	56	100	92.66	109
580781	0	C	Del	GAP	45	56	100	93.52	108
580782	0	A	Del	GAP	45	56	100	93.52	108
580783	0	C	Del	GAP	45	56	100	93.52	108
580784	0	C	Del	GAP	45	56	100	93.52	108
580785	0	C	Del	GAP	45	56	100	93.52	108
580786	0	G	Del	GAP	45	56	100	92.66	109
580787	0	C	Del	GAP	45	56	100	93.52	108
580788	0	T	Del	GAP	45	56	100	93.52	108
580789	0	T	Del	GAP	45	56	100	93.52	108
580790	0	G	Del	GAP	45	56	100	92.66	109
580791	0	C	Del	GAP	45	56	100	93.52	108
580792	0	G	Del	GAP	45	56	100	93.52	108
580793	0	G	Del	GAP	45	56	100	93.52	108
580794	0	G	Del	GAP	45	56	100	91.82	110
580795	0	G	Del	GAP	45	56	100	87.83	115
580796	0	G	Del	GAP	45	56	100	87.83	115
580797	0	A	Del	GAP	45	56	100	88.6	114
584171	0	T	SNP	C	89	89	178	99.44	179	Ser174Gly (agt/Ggt)	Rv0493c	-	hypothetical protein
586030	0	C	SNP	A	118	112	225	100	230	Arg95Arg (cgg/cgT)	Rv0495c	-	hypothetical protein
590436	0	T	SNP	C	104	107	202	100	211	Ala118Ala (gct/gcC)	Rv0500	proC	pyrroline-5-carboxylate reductase
597816	0	A	SNP	G	102	101	199	100	203	Ala206Ala (gca/gcG)	Rv0507	mmpL2	transmembrane transport protein MmpL2
598475	0	G	SNP	A	102	108	209	100	210	Arg426His (cgc/cAc)	Rv0507	mmpL2	transmembrane transport protein MmpL2
599868	0	A	SNP	G	103	105	207	100	208	Arg890Arg (cga/cgG)	Rv0507	mmpL2	transmembrane transport protein MmpL2
608037	0	A	SNP	C	85	90	171	100	175	His496Pro (cac/cCc)	Rv0515	-	hypothetical protein
610120	0	T	SNP	G	108	93	199	100	201
611977	0	C	SNP	T	89	99	185	100	188	Gly33Asp (ggc/gAc)	Rv0519c	-	membrane protein
623163	0	C	SNP	T	45	103	146	98.67	150	Ala124Val (gcc/gTc)	Rv0532	PE_PGRS6	PE-PGRS family protein PE_PGRS6
623406	1	C	Ins	G	48	29	77	80.21	78		Rv0532	PE_PGRS6	PE-PGRS family protein PE_PGRS6
623406	2	C	Ins	G	48	30	78	81.25	78		Rv0532	PE_PGRS6	PE-PGRS family protein PE_PGRS6
623406	3	C	Ins	C	47	30	77	80.21	78		Rv0532	PE_PGRS6	PE-PGRS family protein PE_PGRS6
623406	4	C	Ins	C	48	30	78	81.25	78		Rv0532	PE_PGRS6	PE-PGRS family protein PE_PGRS6
623406	5	C	Ins	G	48	30	78	81.25	78		Rv0532	PE_PGRS6	PE-PGRS family protein PE_PGRS6
623406	6	C	Ins	G	48	30	78	81.25	78		Rv0532	PE_PGRS6	PE-PGRS family protein PE_PGRS6
623406	7	C	Ins	C	48	30	78	81.25	78		Rv0532	PE_PGRS6	PE-PGRS family protein PE_PGRS6
623406	8	C	Ins	G	48	30	78	81.25	78		Rv0532	PE_PGRS6	PE-PGRS family protein PE_PGRS6
623406	9	C	Ins	G	48	30	78	81.25	78		Rv0532	PE_PGRS6	PE-PGRS family protein PE_PGRS6
623472	0	A	SNP	G	52	52	104	100	104	Asp227Gly (gac/gGc)	Rv0532	PE_PGRS6	PE-PGRS family protein PE_PGRS6
623508	0	C	SNP	G	49	68	115	99.15	118	Ala239Gly (gcc/gGc)	Rv0532	PE_PGRS6	PE-PGRS family protein PE_PGRS6
624473	0	T	SNP	G	77	32	106	98.2	111	_336Cys (tga/tgC)	Rv0533c	fabH	3-oxoacyl-[acyl-carrier-protein] synthase III
629714	0	G	SNP	A	95	93	187	100	188	Asp6Asp (gac/gaT)	Rv0537c	-	integral membrane protein
630722	0	G	SNP	C	98	84	180	100	182	Arg228Pro (cgg/cCg)	Rv0538	-	membrane protein
633562	0	C	SNP	T	89	104	189	100	193	Val281Val (gtg/gtA)	Rv0541c	-	integral membrane protein
635139	0	G	SNP	C	105	99	202	100	204	Gly122Gly (ggc/ggG)	Rv0542c	menE	2-succinylbenzoic acid--CoA ligase
637319	0	G	SNP	A	96	93	187	100	189	Pro49Ser (cct/Tct)	Rv0545c	pitA	low-affinity inorganic phosphate transporter
648002	0	T	SNP	G	101	104	201	100	205	Leu15Arg (ctc/cGc)	Rv0556	-	transmembrane protein
648856	0	T	SNP	C	88	123	207	100	211	Gly107Gly (ggt/ggC)	Rv0557	mgtA	GDP-mannose-dependent alpha-mannosyltransferase		phylo (not Euro-American, M. africanum, M. bovis, M. canettii, M. caprae, M. microti, M. pinipedii, Beijing, Delhi/CAS, EAI)
652950	0	T	SNP	C	106	100	206	99.52	207	Arg60Arg (cgt/cgC)	Rv0562	grcC1	polyprenyl-diphosphate synthase GrcC
654543	0	C	SNP	T	95	90	180	99.46	186	Ala222Val (gcg/gTg)	Rv0563	htpX	protease HtpX
655986	0	T	SNP	G	101	99	197	100	200
657081	0	C	SNP	T	118	111	223	100	229	Val130Val (gtg/gtA)	Rv0565c	-	monooxygenase
659341	0	T	SNP	C	102	88	184	100	190
662911	0	T	SNP	C	109	122	226	99.57	232	Ala539Ala (gct/gcC)	Rv0570	nrdZ	vitamin B12-dependent ribonucleoside-diphosphate reductase
665293	0	A	SNP	G	120	120	237	100	240	Phe31Leu (ttc/Ctc)	Rv0572c	-	hypothetical protein
669398	0	T	SNP	C	85	102	185	100	187	Gln116Gln (caa/caG)	Rv0575c	-	oxidoreductase
670545	0	G	SNP	A	95	96	184	100	191	Arg233His (cgc/cAc)	Rv0576	-	transcriptional regulator
671702	0	C	SNP	T	70	87	153	98.12	160	Asn179Asn (aac/aaT)	Rv0577	TB27.3	hypothetical protein
672491	0	C	SNP	G	61	59	114	97.56	123	Gly1142Gly (ggg/ggC)	Rv0578c	PE_PGRS7	PE-PGRS family protein PE_PGRS7
673238	0	A	SNP	G	43	76	116	98.35	121	His893His (cat/caC)	Rv0578c	PE_PGRS7	PE-PGRS family protein PE_PGRS7
674702	0	A	SNP	T	94	95	182	97.42	194	Gly405Gly (ggt/ggA)	Rv0578c	PE_PGRS7	PE-PGRS family protein PE_PGRS7
684376	0	T	SNP	C	125	104	229	100	229
685461	0	C	SNP	G	120	103	218	99.55	224	Ala111Ala (gcc/gcG)	Rv0587	yrbE2A	hypothetical protein
685608	0	T	SNP	C	115	119	230	99.57	235	Leu160Leu (ctt/ctC)	Rv0587	yrbE2A	hypothetical protein
686123	0	C	SNP	A	122	130	252	99.6	253	Leu66Met (ctg/Atg)	Rv0588	-	hypothetical protein
686972	0	T	SNP	C	115	98	211	99.53	214	Phe51Ser (ttc/tCc)	Rv0589	mce2A	Mce family protein Mce2A
688792	1	T	Ins	G	90	89	179	91.33	180
690450	0	A	SNP	C	121	92	210	99.53	214	Ala464Ala (gca/gcC)	Rv0591	mce2C	Mce family protein Mce2C
690465	0	T	SNP	G	113	97	208	100	210	Leu469Leu (ctt/ctG)	Rv0591	mce2C	Mce family protein Mce2C
691887	1	G	Ins	C	86	90	176	88.44	177		Rv0592	mce2D	Mce family protein Mce2D
698968	0	G	SNP	A	94	82	171	100	176	Gly9Gly (ggc/ggT)	Rv0601c	-	two component sensor kinase HK2
708056	0	T	SNP	C	103	107	208	100	210	His487Arg (cac/cGc)	Rv0613c	-	hypothetical protein
712693	0	A	SNP	G	73	88	155	100	161
713310	0	T	SNP	C	98	79	176	100	177	Cys199Arg (tgt/Cgt)	Rv0620	galK	galactokinase
720747	0	C	SNP	T	85	95	176	99.45	181	Arg329Gln (cga/cAa)	Rv0629c	recD	exonuclease V subunit alpha RecD
723361	0	C	SNP	T	95	91	184	100	186	Leu551Leu (ctg/ctA)	Rv0630c	recB	exonuclease V subunit beta RecB
725190	0	G	SNP	A	46	55	100	100	101	Phe1039Phe (ttc/ttT)	Rv0631c	recC	exonuclease V subunit gamma RecC
729685	0	C	SNP	T	101	107	208	99.52	209	Arg161Gln (cga/cAa)	Rv0633c	-	hypothetical protein
753174	0	C	SNP	A	107	121	228	99.13	230	Trp65Leu (tgg/tTg)	Rv0656c	vapC6	ribonuclease VapC6
754186	0	A	SNP	G	107	116	221	98.67	226	Leu75Pro (ctc/cCc)	Rv0658c	-	integral membrane protein
757182	0	A	SNP	G	93	88	177	100	181	Asp349Gly (gac/gGc)	Rv0663	atsD	arylsulfatase AtsD
759746	0	C	SNP	T	108	111	212	99.1	221							rifampicin (RMP)
761155	0	C	SNP	T	113	90	202	100	203	Ser450Leu (tcg/tTg)	Rv0667	rpoB	DNA-directed RNA polymerase subunit beta	rifampicin (RMP)		rifampicin (RMP)
762434	0	T	SNP	G	97	108	205	99.03	207	Gly876Gly (ggt/ggG)	Rv0667	rpoB	DNA-directed RNA polymerase subunit beta		phylo (3)	rifampicin (RMP)
763031	0	T	SNP	C	91	112	198	100	203	Ala1075Ala (gct/gcC)	Rv0667	rpoB	DNA-directed RNA polymerase subunit beta		phylo (4)	rifampicin (RMP)
767339	0	A	SNP	G	102	92	194	100	194
767414	0	G	SNP	A	98	81	178	100	179
775639	0	T	SNP	C	80	110	189	100	190	Ile948Val (att/Gtt)	Rv0676c	mmpL5	transmembrane transport protein MmpL5
776100	0	G	SNP	A	106	97	197	100	203	Thr794Ile (acc/aTc)	Rv0676c	mmpL5	transmembrane transport protein MmpL5
781395	0	T	SNP	C	113	116	229	99.57	230							streptomycin (SM)
788615	0	G	SNP	C	90	96	180	99.47	187	Gly226Arg (ggg/Cgg)	Rv0688	-	ferredoxin reductase
798779	0	T	SNP	C	119	116	233	100	235
798934	0	C	SNP	A	113	102	211	100	215	Arg34Arg (cgc/cgA)	Rv0698	-	hypothetical protein
807405	0	C	SNP	T	110	123	233	100	233	Ser357Ser (tcc/tcT)	Rv0711	atsA	arylsulfatase AtsA
820248	0	C	SNP	T	95	97	189	100	192	Ala84Ala (gcg/gcA)	Rv0727c	fucA	L-fuculose phosphate aldolase FucA
820483	0	G	SNP	T	101	94	192	99.49	196	Ala6Asp (gcc/gAc)	Rv0727c	fucA	L-fuculose phosphate aldolase FucA
820734	0	A	SNP	G	92	102	192	99.49	195	Val248Ala (gtc/gCc)	Rv0728c	serA2	D-3-phosphoglycerate dehydrogenase SerA
820752	0	C	SNP	T	91	107	195	99.5	199	Arg242His (cgc/cAc)	Rv0728c	serA2	D-3-phosphoglycerate dehydrogenase SerA
822308	0	G	Del	GAP	104	95	198	97.07	205		Rv0729	xylB	D-xylulose kinase XylB
830868	1	G	Ins	G	93	66	159	91.91	159		Rv0739	-	hypothetical protein
830868	2	G	Ins	C	93	66	159	91.91	159		Rv0739	-	hypothetical protein
834857	0	C	SNP	T	95	106	200	100	201	Met30Ile (atg/atA)	Rv0744c	-	transcriptional regulator
836426	0	A	SNP	C	15	91	104	100	106	Leu242Leu (cta/ctC)	Rv0746	PE_PGRS9	PE-PGRS family protein PE_PGRS9
836454	0	A	SNP	G	11	74	83	100	85	Thr252Ala (act/Gct)	Rv0746	PE_PGRS9	PE-PGRS family protein PE_PGRS9
836538	0	A	SNP	G	52	15	67	100	67	Asn280Asp (aac/Gac)	Rv0746	PE_PGRS9	PE-PGRS family protein PE_PGRS9
836658	0	A	SNP	G	67	44	109	98.23	113	Thr320Ala (acc/Gcc)	Rv0746	PE_PGRS9	PE-PGRS family protein PE_PGRS9
837033	0	A	SNP	G	31	81	110	100	112	Thr445Ala (acc/Gcc)	Rv0746	PE_PGRS9	PE-PGRS family protein PE_PGRS9
838990	0	C	SNP	G	52	41	91	90.29	103	Ala180Ala (gcc/gcG)	Rv0747	PE_PGRS10	PE-PGRS family protein PE_PGRS10
839123	0	A	SNP	G	49	34	78	100	83	Arg225Gly (agg/Ggg)	Rv0747	PE_PGRS10	PE-PGRS family protein PE_PGRS10
839129	0	C	SNP	G	52	35	84	100	87	Arg227Gly (cgc/Ggc)	Rv0747	PE_PGRS10	PE-PGRS family protein PE_PGRS10
839194	0	A	SNP	G	63	34	91	100	97	Thr248Thr (aca/acG)	Rv0747	PE_PGRS10	PE-PGRS family protein PE_PGRS10
839334	0	A	SNP	G	72	59	125	100	131	Lys295Arg (aaa/aGa)	Rv0747	PE_PGRS10	PE-PGRS family protein PE_PGRS10
839348	0	A	SNP	G	75	56	126	99.24	132	Ser300Gly (agc/Ggc)	Rv0747	PE_PGRS10	PE-PGRS family protein PE_PGRS10
840195	0	G	Del	GAP	6	11	19	80.95	21		Rv0747	PE_PGRS10	PE-PGRS family protein PE_PGRS10
840196	0	G	Del	GAP	6	11	19	94.44	18		Rv0747	PE_PGRS10	PE-PGRS family protein PE_PGRS10
840197	0	G	Del	GAP	6	11	19	94.44	18		Rv0747	PE_PGRS10	PE-PGRS family protein PE_PGRS10
840198	0	G	Del	GAP	6	11	19	100	17		Rv0747	PE_PGRS10	PE-PGRS family protein PE_PGRS10
840199	0	A	Del	GAP	6	11	19	100	17		Rv0747	PE_PGRS10	PE-PGRS family protein PE_PGRS10
840200	0	A	Del	GAP	6	11	19	100	17		Rv0747	PE_PGRS10	PE-PGRS family protein PE_PGRS10
840201	0	G	Del	GAP	6	8	16	82.35	17		Rv0747	PE_PGRS10	PE-PGRS family protein PE_PGRS10
840202	0	C	Del	GAP	6	8	16	82.35	17		Rv0747	PE_PGRS10	PE-PGRS family protein PE_PGRS10
840203	0	A	Del	GAP	6	8	16	82.35	17		Rv0747	PE_PGRS10	PE-PGRS family protein PE_PGRS10
840204	0	C	Del	GAP	6	8	16	82.35	17		Rv0747	PE_PGRS10	PE-PGRS family protein PE_PGRS10
840205	0	C	Del	GAP	6	8	16	82.35	17		Rv0747	PE_PGRS10	PE-PGRS family protein PE_PGRS10
840206	0	C	Del	GAP	6	8	16	82.35	17		Rv0747	PE_PGRS10	PE-PGRS family protein PE_PGRS10
840207	0	T	Del	GAP	6	8	16	82.35	17		Rv0747	PE_PGRS10	PE-PGRS family protein PE_PGRS10
840208	0	C	Del	GAP	6	8	16	82.35	17		Rv0747	PE_PGRS10	PE-PGRS family protein PE_PGRS10
840496	0	C	SNP	G	46	41	85	88.78	98	Gly682Gly (ggc/ggG)	Rv0747	PE_PGRS10	PE-PGRS family protein PE_PGRS10
840847	0	C	SNP	T	84	77	154	98.17	164	Gly799Gly (ggc/ggT)	Rv0747	PE_PGRS10	PE-PGRS family protein PE_PGRS10
841290	0	A	Del	GAP	102	81	183	94.33	194		Rv0749	vapC31	ribonuclease VapC31
841291	0	A	Del	GAP	102	81	183	93.85	195		Rv0749	vapC31	ribonuclease VapC31
841764	0	G	SNP	C	92	100	186	100	192	Thr37Thr (acc/acG)	Rv0749A	-	hypothetical protein
842153	0	G	SNP	A	86	86	171	97.73	176	Glu41Lys (gag/Aag)	Rv0750	-	hypothetical protein
847995	0	T	SNP	C	125	117	235	100	242
852910	0	C	SNP	T	116	95	207	99.53	212	Pro172Leu (ccc/cTc)	Rv0758	phoR	two component system response sensor kinase PhoR
854253	0	C	Del	GAP	87	100	186	90.78	206
854254	0	C	Del	GAP	86	100	186	91.18	204
857544	0	A	Del	GAP	110	91	195	98.53	204		Rv0764c	cyp51	lanosterol 14-alpha demethylase
857643	0	C	SNP	G	123	97	218	100	220	Gly132Ala (ggc/gCc)	Rv0764c	cyp51	lanosterol 14-alpha demethylase
857696	0	A	SNP	G	127	114	236	99.59	242	Ala114Ala (gct/gcC)	Rv0764c	cyp51	lanosterol 14-alpha demethylase
858464	0	A	SNP	G	108	108	216	99.54	217	Val134Ala (gtg/gCg)	Rv0765c	-	oxidoreductase
874835	1	C	Ins	C	104	129	233	96.28	233
874835	2	C	Ins	G	104	129	233	96.28	233
876141	0	G	SNP	T	110	112	217	100	222
880562	0	G	SNP	T	116	119	235	99.58	236	Cys408Phe (tgc/tTc)	Rv0785	-	KsdD-like steroid dehydrogenase
882257	0	T	SNP	C	101	106	204	100	207	Tyr267His (tac/Cac)	Rv0787	-	hypothetical protein
890549	0	G	SNP	A	19	40	57	100	59	Trp54_ (tgg/tgA)	Rv0797	-	insertion sequence element IS1547 transposase
891011	0	A	SNP	G	38	29	66	100	67	Leu208Leu (cta/ctG)	Rv0797	-	insertion sequence element IS1547 transposase
893733	0	T	SNP	G	103	121	224	100	224	Leu139Arg (ctg/cGg)	Rv0800	pepC	M18 family aminopeptidase
895761	0	G	SNP	T	107	113	213	99.55	221
896979	0	T	SNP	C	115	84	197	100	199	Val387Ala (gta/gCa)	Rv0803	purL	phosphoribosylformylglycinamidine synthase 2
900221	0	T	SNP	C	118	122	232	100	240	Val370Val (gta/gtG)	Rv0806c	cpsY	exopolysaccharide phosphotransferase CpsY
903537	0	G	SNP	T	91	91	181	100	182	Arg476Leu (cgg/cTg)	Rv0808	purF	amidophosphoribosyltransferase
903550	0	T	SNP	C	90	90	180	100	180	Ala480Ala (gct/gcC)	Rv0808	purF	amidophosphoribosyltransferase
903913	0	T	SNP	C	111	105	213	100	216	Gly63Gly (ggt/ggC)	Rv0809	purM	phosphoribosylformylglycinamidine cyclo-ligase PurM
906742	0	T	SNP	C	90	109	197	100	199	Val107Ala (gtc/gCc)	Rv0812	-	amino acid aminotransferase
906857	0	A	SNP	G	84	95	174	100	179	Ile145Met (ata/atG)	Rv0812	-	amino acid aminotransferase
913918	0	C	SNP	G	71	90	156	100	161	Gly94Gly (ggg/ggC)	Rv0821c	phoY2	phosphate-transport system transcriptional regulator PhoY2
919551	0	C	SNP	T	89	110	193	100	199	Val1Val (gtg/gtA)	Rv0825c	-	hypothetical protein
921813	0	C	SNP	G	95	113	207	99.52	209
921909	0	C	SNP	T	80	92	165	100	172
925453	0	C	SNP	T	91	98	185	97.93	193	Ala31Ala (gcc/gcT)	Rv0833	PE_PGRS13	PE-PGRS family protein PE_PGRS13
926885	0	A	Del	GAP	7	24	34	96.88	32		Rv0833	PE_PGRS13	PE-PGRS family protein PE_PGRS13
926886	0	A	Del	GAP	7	25	35	100	32		Rv0833	PE_PGRS13	PE-PGRS family protein PE_PGRS13
926887	0	C	Del	GAP	7	25	35	96.97	33		Rv0833	PE_PGRS13	PE-PGRS family protein PE_PGRS13
926888	0	G	Del	GAP	7	24	34	93.94	33		Rv0833	PE_PGRS13	PE-PGRS family protein PE_PGRS13
926889	0	G	Del	GAP	7	24	34	96.88	32		Rv0833	PE_PGRS13	PE-PGRS family protein PE_PGRS13
926890	0	C	Del	GAP	7	24	34	93.94	33		Rv0833	PE_PGRS13	PE-PGRS family protein PE_PGRS13
926891	0	G	Del	GAP	7	24	34	96.88	32		Rv0833	PE_PGRS13	PE-PGRS family protein PE_PGRS13
926892	0	G	Del	GAP	7	24	34	93.94	33		Rv0833	PE_PGRS13	PE-PGRS family protein PE_PGRS13
927110	0	A	SNP	G	40	33	72	100	73	Ser584Gly (agt/Ggt)	Rv0833	PE_PGRS13	PE-PGRS family protein PE_PGRS13
927385	0	A	SNP	G	63	47	109	100	110	Gly675Gly (gga/ggG)	Rv0833	PE_PGRS13	PE-PGRS family protein PE_PGRS13
931123	0	T	SNP	C	112	107	219	99.55	220	Tyr57Tyr (tat/taC)	Rv0835	lpqQ	lipoprotein LpqQ		phylo (not 4)
932280	0	T	SNP	C	117	104	219	100	221	_218Trp (tag/tGg)	Rv0836c	-	hypothetical protein
934230	0	C	SNP	G	93	95	186	100	188
934611	0	G	SNP	T	125	122	241	100	247
934954	0	G	SNP	T	113	116	223	99.57	230	Asp79Tyr (gac/Tac)	Rv0838	lpqR	lipoprotein LpqR
936621	0	C	Del	GAP	118	111	224	95.82	239		Rv0840c	pip	proline iminopeptidase
936622	0	C	Del	GAP	118	111	224	96.22	238		Rv0840c	pip	proline iminopeptidase
936623	0	A	Del	GAP	118	111	224	97.45	235		Rv0840c	pip	proline iminopeptidase
940929	0	G	Del	GAP	103	76	181	100	179		Rv0844c	narL	nitrate/nitrite response transcriptional regulator NarL
940930	0	C	Del	GAP	103	76	181	100	179		Rv0844c	narL	nitrate/nitrite response transcriptional regulator NarL
940931	0	A	Del	GAP	103	76	181	100	179		Rv0844c	narL	nitrate/nitrite response transcriptional regulator NarL
940932	0	A	Del	GAP	103	76	181	100	179		Rv0844c	narL	nitrate/nitrite response transcriptional regulator NarL
940933	0	T	Del	GAP	102	76	180	99.44	179		Rv0844c	narL	nitrate/nitrite response transcriptional regulator NarL
940934	0	G	Del	GAP	102	76	180	99.44	179		Rv0844c	narL	nitrate/nitrite response transcriptional regulator NarL
941845	0	C	SNP	A	106	109	211	99.54	216	Ala219Glu (gcg/gAg)	Rv0845	-	sensor histidine kinase NarS
942616	0	C	SNP	A	102	119	216	100	221
945214	0	G	SNP	A	108	113	217	99.55	222	Gly93Ser (ggt/Agt)	Rv0848	cysK2	cysteine synthase CysK
945238	0	G	SNP	T	104	118	218	99.55	223	Ala101Ser (gcc/Tcc)	Rv0848	cysK2	cysteine synthase CysK
949535	0	T	SNP	C	120	123	239	100	243	Ala528Ala (gca/gcG)	Rv0853c	pdc	alpha-keto-acid decarboxylase
950116	0	C	SNP	G	117	85	197	99.51	203	Ala335Pro (gcg/Ccg)	Rv0853c	pdc	alpha-keto-acid decarboxylase
955524	0	A	SNP	G	96	83	179	100	179	Ser150Gly (agc/Ggc)	Rv0859	-	acyltransferase
957117	0	T	SNP	C	95	100	190	100	195	Asp275Asp (gat/gaC)	Rv0860	fadB	fatty oxidation protein FadB
957306	0	C	SNP	T	87	83	164	98.27	173	Ala338Ala (gcc/gcT)	Rv0860	fadB	fatty oxidation protein FadB
960367	0	A	SNP	G	94	79	170	100	173	Leu749Ser (ttg/tCg)	Rv0862c	-	hypothetical protein
964969	0	T	SNP	C	75	63	131	95.17	145	Ala189Ala (gca/gcG)	Rv0867c	rpfA	resuscitation-promoting factor RpfA
964978	1	G	Ins	G	65	50	115	77.7	118		Rv0867c	rpfA	resuscitation-promoting factor RpfA
964978	2	G	Ins	C	66	47	113	76.35	118		Rv0867c	rpfA	resuscitation-promoting factor RpfA
964978	3	G	Ins	G	66	52	118	79.73	118		Rv0867c	rpfA	resuscitation-promoting factor RpfA
964978	4	G	Ins	G	66	49	115	77.7	118		Rv0867c	rpfA	resuscitation-promoting factor RpfA
964978	5	G	Ins	G	65	51	116	78.38	118		Rv0867c	rpfA	resuscitation-promoting factor RpfA
964978	6	G	Ins	C	65	52	117	79.05	118		Rv0867c	rpfA	resuscitation-promoting factor RpfA
969762	0	C	SNP	G	97	49	144	99.32	147	Gly161Gly (ggg/ggC)	Rv0872c	PE_PGRS15	PE-PGRS family protein PE_PGRS15
976897	1	T	Ins	G	70	87	157	81.77	158		Rv0878c	PPE13	PPE family protein PPE13
979704	0	G	SNP	C	76	114	185	100	190	Gly115Arg (ggc/Cgc)	Rv0881	-	tRNA/rRNA methyltransferase
985248	0	C	SNP	T	81	91	171	100	172	Asp482Asp (gac/gaT)	Rv0886	fprB	ferredoxin/ferredoxin--NADP reductase
986463	0	G	SNP	C	129	101	224	100	230
990001	0	G	SNP	C	84	76	156	100	160	Pro866Ala (ccc/Gcc)	Rv0890c	-	HTH-type transcriptional regulator
991939	0	G	SNP	A	101	103	203	99.51	205	Arg220Cys (cgc/Tgc)	Rv0890c	-	HTH-type transcriptional regulator
993346	0	A	SNP	C	125	116	239	99.59	242	Val37Gly (gtt/gGt)	Rv0891c	-	hypothetical protein
996263	0	G	SNP	A	124	118	238	100	242	Thr11Thr (acc/acT)	Rv0893c	-	S-adenosylmethionine-dependentmethyltransferase
1002172	0	G	SNP	A	98	88	184	100	186	Arg82Trp (cgg/Tgg)	Rv0897c	-	oxidoreductase
1007198	0	A	SNP	G	100	106	203	99.52	207	Leu328Pro (ctg/cCg)	Rv0904c	accD3	acetyl-CoAcarboxylase carboxyl transferase subunit beta
1007660	0	G	Del	GAP	94	83	174	96.72	183		Rv0904c	accD3	acetyl-CoAcarboxylase carboxyl transferase subunit beta
1008460	0	C	SNP	T	103	119	221	100	222	Ser85Phe (tcc/tTc)	Rv0905	echA6	enoyl-CoA hydratase EchA6
1009500	0	C	SNP	T	89	89	178	100	178	Pro186Leu (ccg/cTg)	Rv0906	-	hypothetical protein
1010204	1	C	Ins	G	109	104	213	95.09	215		Rv0907	-	hypothetical protein
1012815	0	C	SNP	G	121	110	231	100	231	Ala362Gly (gcc/gGc)	Rv0908	ctpE	metal cation transporter ATPase E
1023911	0	C	SNP	G	96	99	193	100	195
1024346	0	A	SNP	G	108	108	213	100	216	Ser46Gly (agt/Ggt)	Rv0918	-	hypothetical protein
1025106	0	T	SNP	C	97	111	206	100	208	Phe141Phe (ttt/ttC)	Rv0919	-	GCN5-like N-acetyltransferase
1026482	0	G	SNP	A	110	99	203	99.52	210	Pro112Leu (ccc/cTc)	Rv0920c	-	transposase
1029586	0	G	SNP	A	95	97	187	98.97	194	Pro331Leu (ccc/cTc)	Rv0923c	-	hypothetical protein
1034381	0	G	SNP	A	119	90	207	99.52	210	Ala84Val (gct/gTt)	Rv0927c	-	oxidoreductase
1037012	0	T	SNP	C	104	109	209	100	213	Met5Thr (atg/aCg)	Rv0930	pstA1	phosphate ABC transporter permease PstA
1037911	0	C	SNP	T	112	105	214	100	217	Arg305_ (cga/Tga)	Rv0930	pstA1	phosphate ABC transporter permease PstA
1047165	0	T	SNP	C	100	105	201	100	205	Cys344Arg (tgc/Cgc)	Rv0938	ligD	multifunctional non-homologous end joining DNA repair protein/ATP dependent DNA ligase LigD
1054784	0	C	SNP	G	103	90	190	99.48	194	Arg180Gly (cgc/Ggc)	Rv0945	-	oxidoreductase
1068151	0	T	SNP	C	103	101	196	100	204	His197His (cat/caC)	Rv0956	purN	phosphoribosylglycinamide formyltransferase PurN
1068432	0	A	SNP	G	120	109	227	99.57	230	Pro76Pro (cca/ccG)	Rv0957	purH	bifunctionalphosphoribosylaminoimidazolecarboxamide formyltransferase/inosinemonophosphate cyclohydrolase
1070702	0	T	SNP	C	104	103	203	100	207	Ser274Pro (tcc/Ccc)	Rv0958	-	magnesium chelatase
1071349	0	G	SNP	C	113	83	192	100	196	Gly32Ala (ggc/gCc)	Rv0959	-	hypothetical protein
1074558	0	G	SNP	A	138	107	237	100	245	Pro186Leu (ccc/cTc)	Rv0962c	lprP	lipoprotein LprP
1075279	0	T	SNP	C	96	87	179	100	183
1076100	0	A	SNP	G	113	115	227	100	228
1076309	0	G	SNP	T	121	111	228	99.57	233	Pro124Thr (cct/Act)	Rv0964c	-	hypothetical protein
1077312	0	A	SNP	G	84	89	172	100	173	Val175Ala (gtg/gCg)	Rv0966c	-	hypothetical protein
1079927	0	C	SNP	A	104	106	208	100	210	Thr395Thr (acc/acA)	Rv0969	ctpV	copper-exporting ATPase
1080192	0	G	SNP	A	109	102	209	99.06	213	Asp484Asn (gat/Aat)	Rv0969	ctpV	copper-exporting ATPase
1081681	0	T	SNP	C	107	114	216	100	221	Val210Val (gtt/gtC)	Rv0970	-	integral membrane protein
1087193	0	G	SNP	C	115	108	222	100	223	Asn51Lys (aac/aaG)	Rv0974c	accD2	acetyl-/propionyl-CoA carboxylase subunit beta
1090188	1	A	Ins	G	86	94	180	91.37	180
1093406	0	A	SNP	G	73	95	165	100	168	Val317Val (gtt/gtC)	Rv0978c	PE_PGRS17	PE-PGRS family protein PE_PGRS17
1095490	0	A	SNP	G	52	85	133	99.28	138	Val321Ala (gtc/gCc)	Rv0980c	PE_PGRS18	PE-PGRS family protein PE_PGRS18
1095644	0	C	SNP	T	24	56	77	95.24	84	Ala270Thr (gcg/Acg)	Rv0980c	PE_PGRS18	PE-PGRS family protein PE_PGRS18
1095678	0	A	SNP	G	30	49	76	97.53	81	Gly258Gly (ggt/ggC)	Rv0980c	PE_PGRS18	PE-PGRS family protein PE_PGRS18
1095981	0	A	SNP	C	115	85	199	100	200	Gly157Gly (ggt/ggG)	Rv0980c	PE_PGRS18	PE-PGRS family protein PE_PGRS18
1096633	0	T	SNP	G	81	88	165	90.86	186
1097220	0	C	SNP	T	98	98	193	100	196	Ser133Ser (tcc/tcT)	Rv0981	mprA	two-component response regulator MrpA
1098523	0	T	SNP	A	97	107	201	100	204	Leu339His (ctt/cAt)	Rv0982	mprB	two component histidine-protein kinase/phosphatase MprB
1098577	0	C	SNP	T	104	97	199	99.5	202	Ser357Leu (tcg/tTg)	Rv0982	mprB	two component histidine-protein kinase/phosphatase MprB
1099058	0	G	SNP	A	95	88	180	100	183
1100234	0	T	SNP	C	106	92	193	100	198	Leu390Pro (ctg/cCg)	Rv0983	pepD	serine protease PepD
1100414	0	G	SNP	A	109	111	219	99.55	221	Gly450Asp (ggc/gAc)	Rv0983	pepD	serine protease PepD
1104690	0	T	SNP	G	139	135	264	100	274	Phe717Val (ttc/Gtc)	Rv0987	-	adhesion component ABC transporter permease
1106099	0	C	SNP	T	122	133	252	99.61	256	Ile328Ile (atc/atT)	Rv0988	-	hypothetical protein
1106422	0	T	SNP	C	122	110	231	99.57	233	Ile321Val (ata/Gta)	Rv0989c	grcC2	polyprenyl-diphosphate synthase GrcC
1107940	0	A	SNP	C	121	127	244	100	248	Ser54Ala (tcc/Gcc)	Rv0990c	-	hypothetical protein
1109975	0	A	SNP	G	115	90	203	100	205	Gln235Arg (cag/cGg)	Rv0993	galU	UTP--glucose-1-phosphate uridylyltransferase
1110721	0	T	SNP	C	102	110	204	100	212	Arg151Arg (cgt/cgC)	Rv0994	moeA1	molybdopterin molybdenumtransferase 1
1111852	0	G	SNP	T	101	113	209	100	214	Asp81Tyr (gat/Tat)	Rv0995	rimJ	ribosomal-protein-alanine acetyltransferase RimJ
1113733	0	C	SNP	A	100	83	182	100	183
1115509	0	C	SNP	T	104	95	197	100	199	Ile254Ile (atc/atT)	Rv0998	-	acetyltransferase
1126889	0	G	SNP	C	76	95	168	99.42	172	Arg39Gly (cgc/Ggc)	Rv1007c	metS	methionine--tRNA ligase
1127648	0	C	SNP	A	105	119	220	100	224	Thr187Asn (acc/aAc)	Rv1008	tatD	deoxyribonuclease TatD
1139089	0	G	SNP	C	87	118	204	100	205	Thr41Thr (acg/acC)	Rv1020	mfd	transcription-repair coupling factor
1144409	0	T	SNP	G	101	98	197	100	199	Ile225Ser (atc/aGc)	Rv1022	lpqU	lipoprotein LpqU
1144585	0	A	SNP	G	101	90	189	99.48	192	Arg8Gly (agg/Ggg)	Rv1023	eno	enolase
1148259	0	A	SNP	G	107	110	216	100	217
1149551	0	C	SNP	T	93	90	182	98.92	185	Glu712Glu (gag/gaA)	Rv1028c	kdpD	sensor protein KdpD
1150585	0	G	SNP	A	110	108	212	99.54	219	Pro368Ser (ccc/Tcc)	Rv1028c	kdpD	sensor protein KdpD
1151054	0	C	SNP	G	123	112	232	100	235	Ser211Ser (tcg/tcC)	Rv1028c	kdpD	sensor protein KdpD
1152805	0	T	SNP	A	113	93	205	100	206	Leu265Gln (ctg/cAg)	Rv1029	kdpA	potassium-transporting ATPase subunit A
1152863	0	A	SNP	G	112	85	193	100	197	Gln284Gln (caa/caG)	Rv1029	kdpA	potassium-transporting ATPase subunit A
1153388	0	C	SNP	T	86	104	187	100	190	Asn459Asn (aac/aaT)	Rv1029	kdpA	potassium-transporting ATPase subunit A
1160770	0	T	SNP	A	70	98	167	98.82	170	Gln20Leu (cag/cTg)	Rv1037c	esxI	ESAT-6 like protein EsxI
1163134	0	T	SNP	C	138	100	232	100	238	Gly81Gly (gga/ggG)	Rv1040c	PE8	PE family protein PE8
1164336	0	G	SNP	A	101	88	186	100	189
1164571	0	A	SNP	G	98	113	204	99.53	212
1165521	1	T	Ins	A	107	126	233	94.72	234
1168715	1	C	Ins	T	88	97	185	96.35	186
1173750	0	G	SNP	T	124	88	211	100	212	Ala290Ala (gcg/gcT)	Rv1050	-	oxidoreductase
1177184	0	C	SNP	A	104	73	173	100	177
1178116	0	T	SNP	C	93	101	193	100	194	Thr163Thr (act/acC)	Rv1056	-	hypothetical protein
1188985	0	G	SNP	A	75	66	135	98.6	143	Gly480Gly (ggc/ggT)	Rv1067c	PE_PGRS19	PE-PGRS family protein PE_PGRS19
1189202	0	T	Del	GAP	45	48	90	80.87	115		Rv1067c	PE_PGRS19	PE-PGRS family protein PE_PGRS19
1190093	0	A	SNP	C	92	58	148	92.02	163	Leu111Trp (ttg/tGg)	Rv1067c	PE_PGRS19	PE-PGRS family protein PE_PGRS19
1191462	0	A	SNP	C	13	4	17	89.47	19	Gly229Gly (ggt/ggG)	Rv1068c	PE_PGRS20	PE-PGRS family protein PE_PGRS20
1191497	0	T	SNP	A	20	10	30	83.33	36	Thr218Ser (acg/Tcg)	Rv1068c	PE_PGRS20	PE-PGRS family protein PE_PGRS20
1191741	0	G	SNP	A	96	39	134	84.91	159	Tyr136Tyr (tac/taT)	Rv1068c	PE_PGRS20	PE-PGRS family protein PE_PGRS20
1193463	0	T	SNP	A	107	136	238	100	243	Thr271Ser (acc/Tcc)	Rv1069c	-	hypothetical protein
1200418	0	A	SNP	G	118	103	219	99.55	222
1211369	0	A	SNP	C	81	102	179	99.46	184	Ser259Arg (agc/Cgc)	Rv1086	-	(2Z,6E)-farnesyl diphosphate synthase
1212351	0	T	Del	GAP	33	22	56	85.94	64		Rv1087	PE_PGRS21	PE-PGRS family protein PE_PGRS21
1212352	0	G	Del	GAP	33	22	56	87.3	63		Rv1087	PE_PGRS21	PE-PGRS family protein PE_PGRS21
1212353	0	T	Del	GAP	33	22	56	88.71	62		Rv1087	PE_PGRS21	PE-PGRS family protein PE_PGRS21
1212354	0	C	Del	GAP	33	22	56	84.62	65		Rv1087	PE_PGRS21	PE-PGRS family protein PE_PGRS21
1212355	0	G	Del	GAP	33	22	56	83.33	66		Rv1087	PE_PGRS21	PE-PGRS family protein PE_PGRS21
1212356	0	G	Del	GAP	33	22	56	84.62	65		Rv1087	PE_PGRS21	PE-PGRS family protein PE_PGRS21
1212357	0	C	Del	GAP	33	22	56	83.33	66		Rv1087	PE_PGRS21	PE-PGRS family protein PE_PGRS21
1212358	0	G	Del	GAP	33	22	56	83.33	66		Rv1087	PE_PGRS21	PE-PGRS family protein PE_PGRS21
1212359	0	G	Del	GAP	33	22	56	84.62	65		Rv1087	PE_PGRS21	PE-PGRS family protein PE_PGRS21
1212360	0	T	Del	GAP	33	22	56	84.62	65		Rv1087	PE_PGRS21	PE-PGRS family protein PE_PGRS21
1212361	0	G	Del	GAP	33	22	56	84.62	65		Rv1087	PE_PGRS21	PE-PGRS family protein PE_PGRS21
1212362	0	C	Del	GAP	33	22	56	84.62	65		Rv1087	PE_PGRS21	PE-PGRS family protein PE_PGRS21
1212825	0	T	SNP	C	21	45	65	95.65	69	Gly422Gly (ggt/ggC)	Rv1087	PE_PGRS21	PE-PGRS family protein PE_PGRS21
1212827	0	T	SNP	G	20	45	65	95.59	68	Val423Gly (gtc/gGc)	Rv1087	PE_PGRS21	PE-PGRS family protein PE_PGRS21
1212834	0	T	SNP	G	27	50	76	100	77	Gly425Gly (ggt/ggG)	Rv1087	PE_PGRS21	PE-PGRS family protein PE_PGRS21
1212837	0	T	SNP	C	29	51	79	100	80	Ala426Ala (gct/gcC)	Rv1087	PE_PGRS21	PE-PGRS family protein PE_PGRS21
1212971	0	T	SNP	C	90	51	136	99.3	142	Val471Ala (gtc/gCc)	Rv1087	PE_PGRS21	PE-PGRS family protein PE_PGRS21
1215105	0	T	Del	GAP	85	83	164	100	168
1220680	0	T	SNP	C	124	97	217	99.55	222	Val36Ala (gta/gCa)	Rv1093	glyA1	serine hydroxymethyltransferase
1224367	0	T	SNP	C	75	50	123	100	125
1227830	0	G	SNP	T	101	78	178	100	179	Thr285Thr (acc/acA)	Rv1099c	glpX	fructose 1,6-bisphosphatase
1230778	0	G	SNP	A	105	109	207	99.53	215	Thr65Ile (acc/aTc)	Rv1102c	mazF3	mRNA interferase MazF3
1233751	0	A	SNP	G	109	94	201	99.02	205	Val69Ala (gtc/gCc)	Rv1106c	-	3 beta-hydroxysteroid dehydrogenase/delta 5-->4-isomerase
1236433	0	A	SNP	C	107	107	211	99.07	216	Glu83Asp (gaa/gaC)	Rv1110	lytB2	4-hydroxy-3-methylbut-2-enyl diphosphate reductase
1240744	0	C	SNP	A	92	107	199	100	199	Asn186Lys (aac/aaA)	Rv1115	-	hypothetical protein
1241572	0	A	SNP	G	85	104	187	99.47	190
1247298	0	C	SNP	T	105	98	196	99.02	205	Arg58Cys (cgc/Tgc)	Rv1124	ephC	epoxide hydrolase EphC
1247391	0	A	SNP	C	112	111	221	100	223	Ser89Arg (agc/Cgc)	Rv1124	ephC	epoxide hydrolase EphC
1248382	0	A	SNP	G	97	100	192	100	197	Ser101Gly (agc/Ggc)	Rv1125	-	hypothetical protein
1248936	0	G	SNP	C	106	90	192	100	196	Pro285Pro (ccg/ccC)	Rv1125	-	hypothetical protein
1248978	0	T	SNP	C	106	103	209	99.52	210	Ala299Ala (gct/gcC)	Rv1125	-	hypothetical protein
1250340	0	A	SNP	G	130	96	223	99.56	227	Ala355Ala (gct/gcC)	Rv1127c	ppdK	pyruvate, phosphate dikinase PpdK
1251199	0	C	SNP	T	93	89	180	100	182	Gly69Glu (gga/gAa)	Rv1127c	ppdK	pyruvate, phosphate dikinase PpdK
1252164	0	T	SNP	C	102	77	179	98.9	181	Glu270Gly (gaa/gGa)	Rv1128c	-	hypothetical protein
1254562	0	A	SNP	G	99	119	216	99.54	219	Asp3Gly (gat/gGt)	Rv1130	prpD	methylcitrate dehydratase PrpD
1262859	0	C	SNP	T	118	117	228	98.74	238	Gly424Ser (ggc/Agc)	Rv1135c	PPE16	PPE family protein PPE16
1265828	0	G	SNP	A	92	107	197	99.5	200	Leu221Leu (ctg/Ttg)	Rv1138c	-	oxidoreductase
1269028	0	G	SNP	C	88	75	159	100	163
1271187	0	C	SNP	G	95	87	181	100	182	Thr11Ser (acc/aGc)	Rv1144	-	oxidoreductase
1273250	1	G	Ins	A	93	99	192	98.46	192		Rv1145	-	transmembrane transport protein
1275957	0	T	SNP	C	104	88	189	100	192
1276432	0	C	SNP	T	102	110	210	99.07	214	Lys439Lys (aag/aaA)	Rv1148c	-	hypothetical protein
1276588	0	C	SNP	G	88	102	190	99.48	191	Ala387Ala (gcg/gcC)	Rv1148c	-	hypothetical protein
1277869	1	G	Ins	T	126	86	212	97.25	212
1281118	0	T	SNP	C	113	72	181	100	185	Thr123Ala (acg/Gcg)	Rv1154c	-	hypothetical protein
1281771	0	T	SNP	C	98	128	225	99.56	227	Ser115Pro (tcg/Ccg)	Rv1155	-	pyridoxine/pyridoxamine 5'-phosphate oxidase
1281984	0	G	SNP	A	83	102	181	100	185
1287372	0	G	SNP	C	103	122	219	100	225	Leu15Leu (ctg/ctC)	Rv1161	narG	nitrate reductase subunit alpha
1292102	0	A	SNP	G	105	112	217	100	217	Pro346Pro (cca/ccG)	Rv1162	narH	nitrate reductase subunit beta
1306259	0	A	SNP	G	107	98	201	100	205	Ala656Ala (gct/gcC)	Rv1175c	fadH	NADPH dependent 2,4-dienoyl-CoA reductase FadH
1307598	0	C	SNP	G	97	104	199	100	201	Cys210Ser (tgc/tCc)	Rv1175c	fadH	NADPH dependent 2,4-dienoyl-CoA reductase FadH
1308317	0	T	SNP	C	127	87	207	100	214	His159Arg (cat/cGt)	Rv1176c	-	hypothetical protein
1313337	1	A	Ins	G	12	51	63	95.45	63
1313338	0	A	SNP	C	12	49	59	100	61
1315191	0	A	SNP	C	107	109	214	100	216	_489Tyr (taa/taC)	Rv1180	pks3	polyketide beta-ketoacyl synthase
1315884	0	G	SNP	A	105	103	204	100	208	Ala217Ala (gcg/gcA)	Rv1181	pks4	polyketide beta-ketoacyl synthase
1321096	0	G	SNP	A	111	120	226	99.57	232	Ser354Ser (tcg/tcA)	Rv1182	papA3	acyltransferase PapA
1325650	0	G	SNP	A	106	110	215	99.54	217
1327890	0	G	SNP	A	105	111	210	100	216	Asp472Asp (gac/gaT)	Rv1186c	-	hypothetical protein
1328687	0	G	SNP	C	93	91	179	99.46	185	Pro207Ala (ccc/Gcc)	Rv1186c	-	hypothetical protein
1339774	0	C	SNP	G	99	79	177	97.27	183	Gly142Gly (ggc/ggG)	Rv1196	PPE18	PPE family protein PPE18
1339823	0	A	SNP	G	126	86	210	99.53	213	Thr159Ala (acg/Gcg)	Rv1196	PPE18	PPE family protein PPE18
1339894	0	C	SNP	T	128	101	225	100	229	Leu182Leu (ctc/ctT)	Rv1196	PPE18	PPE family protein PPE18
1339905	0	C	SNP	T	119	101	216	100	220	Ala186Val (gcc/gTc)	Rv1196	PPE18	PPE family protein PPE18
1340500	0	G	SNP	T	116	93	203	100	209	Met384Ile (atg/atT)	Rv1196	PPE18	PPE family protein PPE18
1340784	0	T	SNP	C	80	90	166	96.59	176	Gly42Gly (ggt/ggC)	Rv1197	esxK	ESAT-6 like protein EsxK
1341295	0	A	SNP	G	122	92	211	99.53	215
1345016	0	C	SNP	T	86	129	211	100	215	Ala52Thr (gcc/Acc)	Rv1201c	dapD	2,3,4,5-tetrahydropyridine-2,6-dicarboxylate N-succinyltransferase
1351172	0	A	SNP	G	107	104	209	100	211
1360209	0	T	SNP	C	111	98	205	99.05	211	Ala531Ala (gca/gcG)	Rv1217c	-	tetronasin ABC transporter integral membrane protein
1361190	0	G	SNP	A	100	81	179	99.45	182	Ser204Ser (agc/agT)	Rv1217c	-	tetronasin ABC transporter integral membrane protein
1362006	0	T	SNP	C	99	87	183	99.47	187	Gln243Arg (caa/cGa)	Rv1218c	-	tetronasin ABC transporter ATP-binding protein
1365837	1	C	Ins	G	98	90	188	93.07	189
1365837	2	C	Ins	G	99	90	189	93.56	189
1367484	0	T	SNP	G	98	102	199	99.5	201	Trp8Gly (tgg/Ggg)	Rv1224	tatB	Sec-independent protein translocase protein TatB
1371470	0	G	SNP	A	82	84	165	100	166	Arg184His (cgt/cAt)	Rv1228	lpqX	lipoprotein LpqX
1371697	0	G	SNP	A	83	80	162	98.19	166	Ala57Thr (gcc/Acc)	Rv1228a	-	hypothetical protein
1374065	0	T	SNP	C	87	99	181	100	186	Ser45Gly (agc/Ggc)	Rv1230c	-	membrane protein
1375724	0	A	SNP	C	102	120	218	100	222	Cys149Gly (tgc/Ggc)	Rv1232c	-	hypothetical protein
1376568	1	C	Ins	G	90	85	175	90.67	175		Rv1233c	-	hypothetical protein
1377568	0	A	SNP	G	100	113	211	99.53	214	Val15Val (gta/gtG)	Rv1235	lpqY	trehalose ABC transporter substrate-binding lipoprotein LpqY
1382628	0	T	SNP	C	107	112	217	100	219	Lys139Glu (aaa/Gaa)	Rv1239c	corA	magnesium and cobalt transport transmembrane protein CorA
1386011	0	C	Del	GAP	97	85	179	95.29	191		Rv1243c	PE_PGRS23	PE-PGRS family protein PE_PGRS23
1387478	0	G	SNP	C	80	77	153	100	157	Asp208His (gac/Cac)	Rv1244	lpqZ	lipoprotein LpqZ
1390763	0	C	SNP	T	108	96	203	100	204	Val764Met (gtg/Atg)	Rv1248c	-	multifunctional 2-oxoglutarate dehydrogenase E1 component /2-oxoglutarate dehydrogenase dihydrolipoyllysine-residue succinyltransferase
1393626	0	A	SNP	G	93	100	191	100	193	Leu119Leu (ctt/ctC)	Rv1249c	-	membrane protein
1396618	0	C	SNP	A	103	105	206	100	208	Glu875_ (gag/Tag)	Rv1251c	-	hypothetical protein
1396922	0	T	SNP	C	98	89	186	100	187	Thr773Thr (aca/acG)	Rv1251c	-	hypothetical protein
1401033	0	C	SNP	T	92	106	196	100	198	Ser355Leu (tcg/tTg)	Rv1253	deaD	ATP-dependent RNA helicase DeaD
1411210	0	T	SNP	G	85	101	181	99.47	187	Val260Val (gtt/gtG)	Rv1263	amiB2	amidase AmiB
1413148	0	C	SNP	T	72	89	156	100	161
1414021	0	C	SNP	T	108	108	213	100	216	Arg607Gln (cgg/cAg)	Rv1266c	pknH	serine/threonine-protein kinase PknH
1422666	0	C	SNP	T	100	97	194	100	197	Gly462Glu (ggg/gAg)	Rv1273c	-	drug ABC transporter ATP-binding protein
1422667	0	C	SNP	T	105	97	202	100	202	Gly462Arg (ggg/Agg)	Rv1273c	-	drug ABC transporter ATP-binding protein
1438028	0	C	SNP	G	104	79	182	99.46	184	Ser40Arg (agc/agG)	Rv1285	cysD	sulfate adenylyltransferase subunit 2
1440090	0	C	SNP	T	108	98	202	100	206	Thr395Ile (acc/aTc)	Rv1286	-	bifunctional sulfate adenyltransferase subunit 1 CysN/adenylylsulfate kinase CysC
1440469	0	C	SNP	G	101	109	204	100	210	Pro521Pro (ccc/ccG)	Rv1286	-	bifunctional sulfate adenyltransferase subunit 1 CysN/adenylylsulfate kinase CysC
1441545	0	G	SNP	A	7	5	12	100	12	Ala66Ala (gcg/gcA)	Rv1288	-	hypothetical protein
1441576	0	T	SNP	C	7	6	13	100	13	Leu77Leu (ttg/Ctg)	Rv1288	-	hypothetical protein
1441579	0	A	SNP	T	7	6	13	100	13	Asn78Tyr (aat/Tat)	Rv1288	-	hypothetical protein
1441582	0	T	SNP	C	11	8	19	100	19	Trp79Arg (tgg/Cgg)	Rv1288	-	hypothetical protein
1445781	0	A	SNP	G	81	119	195	99.5	201	Ala18Ala (gct/gcC)	Rv1291c	-	hypothetical protein
1448138	0	G	SNP	C	111	119	226	100	230	Glu37Asp (gag/gaC)	Rv1293	lysA	diaminopimelate decarboxylase
1450316	0	C	SNP	T	101	65	163	100	166	Ala314Ala (gcc/gcT)	Rv1294	thrA	homoserine dehydrogenase
1457144	0	C	SNP	T	94	108	199	100	202	Arg194Cys (cgc/Tgc)	Rv1300	hemK	release factor glutamine methyltransferase
1468208	0	A	SNP	C	62	60	117	85.92	142	Leu433Arg (ctg/cGg)	Rv1313c	-	insertion sequence element IS1557 transposase
1468492	0	C	SNP	A	116	102	213	99.54	219	Leu338Leu (ctg/ctT)	Rv1313c	-	insertion sequence element IS1557 transposase
1471659	0	C	SNP	T	99	96	193	100	195
1478357	0	G	SNP	T	87	104	189	99.48	192	Pro254Pro (ccc/ccA)	Rv1317c	alkA	bifunctional regulatory protein/DNA repair enzyme AlkA
1479085	0	T	SNP	C	113	103	215	100	216	Ile12Val (atc/Gtc)	Rv1317c	alkA	bifunctional regulatory protein/DNA repair enzyme AlkA
1480945	0	C	SNP	G	193	200	389	100	393	Thr519Thr (acg/acC)	Rv1319c	-	adenylate cyclase
1480948	0	C	SNP	T	192	197	388	100	389	Glu518Glu (gag/gaA)	Rv1319c	-	adenylate cyclase
1481185	0	A	SNP	C	204	195	394	99.25	402	Asp439Glu (gat/gaG)	Rv1319c	-	adenylate cyclase
1481293	0	T	SNP	G	198	190	379	99.23	391	Gly403Gly (gga/ggC)	Rv1319c	-	adenylate cyclase
1481563	0	C	SNP	T	184	253	432	99.77	438	Glu313Glu (gag/gaA)	Rv1319c	-	adenylate cyclase
1482627	0	T	SNP	C	101	91	189	100	192	Thr531Ala (acg/Gcg)	Rv1320c	-	adenylate cyclase
1484708	0	A	SNP	C	84	116	199	100	200	Ser144Arg (agc/Cgc)	Rv1321	-	endonuclease NucS
1489142	0	C	SNP	T	62	70	127	97.78	135	Gly275Asp (ggc/gAc)	Rv1325c	PE_PGRS24	PE-PGRS family protein PE_PGRS24
1490905	0	A	SNP	G	96	90	183	100	186	Ser470Pro (tct/Cct)	Rv1326c	glgB	1,4-alpha-glucan branching protein
1495836	0	G	SNP	A	71	102	171	99.43	174	Val425Met (gtg/Atg)	Rv1328	glgP	glycogen phosphorylase
1498951	0	G	SNP	T	99	84	182	98.92	185	Thr80Lys (acg/aAg)	Rv1329c	dinG	ATP-dependent helicase DinG
1499213	0	T	Del	GAP	90	101	189	99.48	192		Rv1330c	pncB1	nicotinic acid phosphoribosyltransferase PncB1
1499214	0	C	Del	GAP	90	101	189	100	191		Rv1330c	pncB1	nicotinic acid phosphoribosyltransferase PncB1
1499215	0	A	Del	GAP	90	101	189	100	191		Rv1330c	pncB1	nicotinic acid phosphoribosyltransferase PncB1
1499216	0	G	Del	GAP	90	101	189	100	191		Rv1330c	pncB1	nicotinic acid phosphoribosyltransferase PncB1
1499217	0	G	Del	GAP	90	101	189	99.48	192		Rv1330c	pncB1	nicotinic acid phosphoribosyltransferase PncB1
1499218	0	C	Del	GAP	90	101	189	99.48	192		Rv1330c	pncB1	nicotinic acid phosphoribosyltransferase PncB1
1499219	0	C	Del	GAP	90	101	189	100	191		Rv1330c	pncB1	nicotinic acid phosphoribosyltransferase PncB1
1499220	0	G	Del	GAP	90	101	189	100	191		Rv1330c	pncB1	nicotinic acid phosphoribosyltransferase PncB1
1499221	0	G	SNP	A	90	101	189	100	191	Pro447Ser (ccg/Tcg)	Rv1330c	pncB1	nicotinic acid phosphoribosyltransferase PncB1
1499274	0	C	SNP	G	99	104	199	100	203	Gly429Ala (ggc/gCc)	Rv1330c	pncB1	nicotinic acid phosphoribosyltransferase PncB1
1500909	0	C	SNP	T	123	79	199	100	202	Val83Val (gtc/gtT)	Rv1331	-	ATP-dependent Clp protease adapter protein ClpS
1501700	0	G	SNP	A	94	99	185	100	193	Val34Val (gtg/gtA)	Rv1333	-	hydrolase
1505909	0	G	SNP	C	109	94	202	100	203
1508029	0	C	SNP	T	113	129	235	100	242	Arg153Cys (cgc/Tgc)	Rv1341	-	non-canonical purine NTP pyrophosphatase
1513189	0	C	SNP	T	88	108	194	100	196	Ala48Val (gct/gTt)	Rv1348	irtA	iron ABC transporter ATP-binding protein/permease IrtA
1524837	0	G	SNP	T	142	110	249	99.6	253
1526819	0	C	SNP	A	100	119	219	100	219	Arg70Arg (cgg/Agg)	Rv1358	-	transcriptional regulator
1526973	0	C	SNP	G	106	124	227	99.57	231	Ala121Gly (gcc/gGc)	Rv1358	-	transcriptional regulator
1533241	0	G	SNP	C	97	103	195	87.34	229	Thr131Thr (acc/acG)	Rv1361c	PPE19	PPE family protein PPE19
1533583	0	G	SNP	A	92	117	206	94.14	222	Tyr17Tyr (tac/taT)	Rv1361c	PPE19	PPE family protein PPE19
1533624	0	A	SNP	C	81	113	193	96.52	201	Phe4Val (ttc/Gtc)	Rv1361c	PPE19	PPE family protein PPE19
1534369	0	C	Del	GAP	102	87	186	97.93	193		Rv1362c	-	membrane protein
1534551	0	C	SNP	T	104	122	221	100	226	Glu20Glu (gag/gaA)	Rv1362c	-	membrane protein
1536251	0	G	SNP	T	101	107	206	99.52	209	Ala465Glu (gcg/gAg)	Rv1364c	-	sigma factor regulatory protein
1538646	0	C	SNP	T	92	88	174	99.45	181	Ala86Val (gca/gTa)	Rv1366	-	hypothetical protein
1540141	0	T	SNP	C	89	96	185	99.46	186	Ile169Val (atc/Gtc)	Rv1367c	-	hypothetical protein
1540484	0	C	SNP	G	105	104	207	100	209	Leu54Leu (ctg/ctC)	Rv1367c	-	hypothetical protein
1544255	0	C	SNP	T	109	111	216	100	220	Arg299Arg (cgc/cgT)	Rv1371	-	membrane protein
1546703	0	C	SNP	T	124	105	222	100	229	Pro231Leu (ccg/cTg)	Rv1373	-	glycolipid sulfotransferase
1547125	0	T	SNP	C	122	111	232	100	233	Thr136Ala (aca/Gca)	Rv1374c	-	hypothetical protein
1552547	0	G	SNP	A	89	98	186	100	187	Arg37Trp (cgg/Tgg)	Rv1378c	-	hypothetical protein
1554216	0	C	SNP	T	86	93	175	99.44	180	Pro10Leu (ccc/cTc)	Rv1381	pyrC	dihydroorotase
1563717	0	C	SNP	T	102	113	213	99.54	216	Val8Val (gtc/gtT)	Rv1388	mihF	integration host factor MihF
1570566	0	C	SNP	A	104	89	192	100	193	Arg135Leu (cgg/cTg)	Rv1394c	cyp132	cytochrome P450 Cyp132
1573660	0	T	SNP	G	93	58	150	100	151	Arg66Ser (aga/agC)	Rv1396c	PE_PGRS25	PE-PGRS family protein PE_PGRS25
1583948	0	C	SNP	T	92	81	171	100	173	Thr283Ile (acc/aTc)	Rv1407	fmu	methyltransferase
1588899	0	G	SNP	T	101	98	190	100	199	Ala111Ala (gcg/gcT)	Rv1412	ribC	riboflavin synthase
1593331	0	G	SNP	A	97	102	196	100	199
1595342	0	T	SNP	C	127	119	241	100	246	Val434Ala (gtg/gCg)	Rv1420	uvrC	excinuclease ABC subunit UvrC
1599557	0	C	SNP	G	98	128	220	99.56	227	Arg33Thr (agg/aCg)	Rv1424c	-	membrane protein
1608276	0	A	SNP	C	97	117	209	99.53	215	Asn65Thr (aac/aCc)	Rv1431	-	hypothetical protein
1609840	0	A	SNP	G	112	92	201	100	204	Pro586Pro (cca/ccG)	Rv1431	-	hypothetical protein
1612624	1	T	Ins	A	90	64	154	85.56	154		Rv1435c	-	hypothetical protein
1612624	2	T	Ins	T	89	64	153	85	154		Rv1435c	-	hypothetical protein
1612624	3	T	Ins	C	90	64	154	85.56	154		Rv1435c	-	hypothetical protein
1612624	4	T	Ins	G	90	64	154	85.56	154		Rv1435c	-	hypothetical protein
1612624	5	T	Ins	G	90	64	154	85.56	154		Rv1435c	-	hypothetical protein
1612624	6	T	Ins	T	90	64	154	85.56	154		Rv1435c	-	hypothetical protein
1612624	7	T	Ins	A	89	64	153	85	154		Rv1435c	-	hypothetical protein
1612624	8	T	Ins	C	89	64	153	85	154		Rv1435c	-	hypothetical protein
1612624	9	T	Ins	C	90	64	154	85.56	154		Rv1435c	-	hypothetical protein
1612624	10	T	Ins	G	90	64	154	85.56	154		Rv1435c	-	hypothetical protein
1612624	11	T	Ins	G	90	64	154	85.56	154		Rv1435c	-	hypothetical protein
1612624	12	T	Ins	T	90	64	154	85.56	154		Rv1435c	-	hypothetical protein
1612624	13	T	Ins	G	90	64	154	85.56	154		Rv1435c	-	hypothetical protein
1612624	14	T	Ins	C	90	64	154	85.56	154		Rv1435c	-	hypothetical protein
1612624	15	T	Ins	G	90	64	154	85.56	154		Rv1435c	-	hypothetical protein
1612624	16	T	Ins	C	89	64	153	85	154		Rv1435c	-	hypothetical protein
1612624	17	T	Ins	C	90	64	154	85.56	154		Rv1435c	-	hypothetical protein
1612624	18	T	Ins	A	90	64	154	85.56	154		Rv1435c	-	hypothetical protein
1612624	19	T	Ins	G	90	64	154	85.56	154		Rv1435c	-	hypothetical protein
1612624	20	T	Ins	G	90	64	154	85.56	154		Rv1435c	-	hypothetical protein
1612624	21	T	Ins	G	90	64	154	85.56	154		Rv1435c	-	hypothetical protein
1613035	0	T	SNP	C	105	94	199	100	199
1614143	0	G	SNP	A	110	108	217	100	218	Leu279Leu (ctg/ctA)	Rv1436	gap	glyceraldehyde 3-phosphate dehydrogenase
1618978	0	T	SNP	C	83	60	139	100	143	Asp236Gly (gat/gGt)	Rv1441c	PE_PGRS26	PE-PGRS family protein PE_PGRS26
1624791	0	C	SNP	G	96	82	175	99.44	179	Arg192Pro (cga/cCa)	Rv1446c	opcA	OXPP cycle protein OpcA
1627351	0	T	SNP	C	111	98	206	100	209	Thr244Ala (acc/Gcc)	Rv1448c	tal	transaldolase
1630148	0	A	SNP	C	97	105	199	100	202	Tyr18Asp (tac/Gac)	Rv1449c	tkt	transketolase
1634609	0	C	SNP	T	60	43	102	100	103	Ala7Thr (gcc/Acc)	Rv1450c	PE_PGRS27	PE-PGRS family protein PE_PGRS27
1634610	0	C	SNP	T	59	44	102	100	103	Val6Val (gtg/gtA)	Rv1450c	PE_PGRS27	PE-PGRS family protein PE_PGRS27
1636172	1	T	Ins	C	43	9	52	83.87	52		Rv1452c	PE_PGRS28	PE-PGRS family protein PE_PGRS28
1636172	2	T	Ins	C	42	9	51	82.26	52		Rv1452c	PE_PGRS28	PE-PGRS family protein PE_PGRS28
1636172	3	T	Ins	G	43	9	52	83.87	52		Rv1452c	PE_PGRS28	PE-PGRS family protein PE_PGRS28
1636826	0	C	SNP	A	64	87	144	96.79	156	Gly468Gly (ggg/ggT)	Rv1452c	PE_PGRS28	PE-PGRS family protein PE_PGRS28
1636918	0	C	SNP	T	56	78	129	75.28	178	Ala438Thr (gcc/Acc)	Rv1452c	PE_PGRS28	PE-PGRS family protein PE_PGRS28
1638182	0	C	SNP	T	92	122	213	99.53	215	Ser16Ser (tcg/tcA)	Rv1452c	PE_PGRS28	PE-PGRS family protein PE_PGRS28
1638183	0	G	SNP	A	90	120	205	99.53	211	Ser16Leu (tcg/tTg)	Rv1452c	PE_PGRS28	PE-PGRS family protein PE_PGRS28
1638188	0	C	SNP	T	91	121	204	100	212	Ala14Ala (gcg/gcA)	Rv1452c	PE_PGRS28	PE-PGRS family protein PE_PGRS28
1638191	0	C	SNP	G	90	121	209	100	211	Ala13Ala (gcg/gcC)	Rv1452c	PE_PGRS28	PE-PGRS family protein PE_PGRS28
1638194	0	G	SNP	C	92	127	216	100	219	Ala12Ala (gcc/gcG)	Rv1452c	PE_PGRS28	PE-PGRS family protein PE_PGRS28
1639594	0	C	SNP	A	103	116	218	99.55	220	Pro405Gln (cca/cAa)	Rv1453	-	transcriptional activator protein
1645802	0	T	SNP	C	101	103	202	100	204	Lys113Glu (aaa/Gaa)	Rv1459c	-	alpha-(1->6)-mannopyranosyltransferase
1650072	0	A	SNP	G	93	101	187	99.49	195	Asn183Asp (aac/Gac)	Rv1462	-	hypothetical protein
1650406	0	C	SNP	A	82	108	186	100	190	Thr294Asn (acc/aAc)	Rv1462	-	hypothetical protein
1656293	0	G	SNP	A	93	52	143	98.64	147	Asn143Asn (aac/aaT)	Rv1468c	PE_PGRS29	PE-PGRS family protein PE_PGRS29
1676290	0	C	SNP	A	96	112	205	100	208	Lys198Asn (aag/aaT)	Rv1486c	-	hypothetical protein
1676880	0	A	SNP	G	101	106	206	100	207	Trp2Arg (tgg/Cgg)	Rv1486c	-	hypothetical protein
1681147	0	G	SNP	A	91	104	193	99.49	196
1688300	0	T	SNP	C	111	112	221	100	223	Phe120Phe (ttt/ttC)	Rv1497	lipL	esterase LipL
1689349	0	C	SNP	T	88	132	218	100	220	Arg191His (cgc/cAc)	Rv1498c	-	methyltransferase
1692141	0	A	SNP	C	121	156	271	100	277	Ile84Ile (ata/atC)	Rv1501	-	hypothetical protein
1692960	0	T	SNP	C	125	143	266	100	268	Ser13Pro (tcg/Ccg)	Rv1502	-	hypothetical protein
1693561	0	A	SNP	G	128	109	231	99.58	238	Tyr213Cys (tac/tGc)	Rv1502	-	hypothetical protein
1698850	0	C	SNP	T	112	99	209	99.53	212	Ala349Thr (gca/Aca)	Rv1508c	-	membrane protein
1698911	0	G	SNP	A	109	90	194	100	199	Gly328Gly (ggc/ggT)	Rv1508c	-	membrane protein
1699849	0	G	SNP	A	107	96	203	100	203	Pro16Ser (ccg/Tcg)	Rv1508c	-	membrane protein
1702415	0	C	SNP	T	114	91	203	100	205	Ala374Val (gcg/gTg)	Rv1510	-	hypothetical protein
1706119	0	T	SNP	C	104	100	202	99.51	205	Ser159Ser (tca/tcG)	Rv1514c	-	glycosyltransferase
1708792	0	T	SNP	C	100	119	216	99.55	220
1709432	0	C	SNP	T	86	105	191	100	191	Leu188Phe (ctc/Ttc)	Rv1517	-	hypothetical protein
1713192	0	A	SNP	G	95	73	161	100	168	Val297Val (gta/gtG)	Rv1521	fadD25	fatty-acid--CoA ligase FadD25
1713923	0	A	SNP	G	106	102	203	100	208	His541Arg (cac/cGc)	Rv1521	fadD25	fatty-acid--CoA ligase FadD25
1716472	0	A	SNP	G	92	97	181	99.47	190	Ser381Pro (tcc/Ccc)	Rv1522c	mmpL12	transmembrane transport protein MmpL12
1718932	0	C	SNP	T	97	93	190	98.96	192	Asn69Asn (aac/aaT)	Rv1524	-	glycosyltransferase
1728161	0	G	SNP	T	101	103	199	100	204	Gly83Gly (ggc/ggA)	Rv1527c	pks5	polyketide synthase
1728460	0	A	SNP	C	90	83	168	99.43	174
1728837	0	A	SNP	G	103	105	206	100	208
1732122	0	G	SNP	T	116	91	204	97.18	213	Gly250Gly (ggg/ggT)	Rv1530	adh	alcohol dehydrogenase
1735739	0	T	SNP	C	94	95	178	100	189
1738751	0	C	SNP	A	105	88	186	98.47	196	Arg745Arg (cgg/Agg)	Rv1536	ileS	isoleucine--tRNA ligase
1748439	0	C	SNP	T	93	83	173	100	176	Thr249Ile (acc/aTc)	Rv1547	dnaE1	DNA polymerase III subunit alpha
1752561	0	T	SNP	C	107	105	208	100	212	Asp258Gly (gac/gGc)	Rv1548c	PPE21	PPE family protein PPE21
1753519	1	G	Ins	C	46	88	134	88.74	134
1759252	0	G	SNP	T	91	110	201	100	201	Ser524Ser (tcg/tcT)	Rv1552	frdA	fumarate reductase flavoprotein subunit		phylo (not 4,9)
1760292	0	A	SNP	G	116	91	206	100	207	Met40Val (atg/Gtg)	Rv1554	frdC	fumarate reductase membrane anchor subunit
1761765	0	G	SNP	A	91	100	190	99.48	192	Gly8Ser (ggc/Agc)	Rv1557	mmpL6	transmembrane transport protein MmpL6
1763482	0	G	SNP	A	94	109	199	99.02	205	Gly19Arg (ggg/Agg)	Rv1559	ilvA	threonine dehydratase IlvA
1764225	0	C	SNP	T	108	120	227	99.13	230	Ala266Ala (gcc/gcT)	Rv1559	ilvA	threonine dehydratase IlvA
1765006	0	G	SNP	C	103	100	199	99.51	204	Val10Leu (gtg/Ctg)	Rv1561	vapC11	ribonuclease VapC11
1778430	0	T	SNP	C	101	114	214	100	215	Met191Thr (atg/aCg)	Rv1570	bioD	ATP-dependent dethiobiotin synthetase BioD
1779370	0	G	SNP	C	80	97	173	100	177	Thr19Thr (acg/acC)	Rv1573	-	phage protein
1780586	1	C	Ins	G	91	89	180	95.24	182		Rv1575	-	phage protein
1780886	1	T	Ins	G	112	109	221	98.66	221		Rv1576c	-	phage capsid protein
1781251	0	C	SNP	T	120	115	234	99.58	236	Glu272Lys (gag/Aag)	Rv1576c	-	phage capsid protein
1781811	0	T	SNP	C	103	98	200	98.53	204	Asp85Gly (gac/gGc)	Rv1576c	-	phage capsid protein
1784238	0	A	Del	GAP	107	107	213	100	214		Rv1581c	-	phage protein
1789650	0	C	SNP	T	87	79	162	77.93	213	Ala63Thr (gcc/Acc)	Rv1588c	-	hypothetical protein
1789654	0	A	SNP	G	88	79	160	79.15	211	Leu61Leu (ctt/ctC)	Rv1588c	-	hypothetical protein
1789671	0	C	SNP	T	81	84	163	81.68	202	Ala56Thr (gcg/Acg)	Rv1588c	-	hypothetical protein
1789675	0	A	SNP	C	78	80	152	80.61	196	Gly54Gly (ggt/ggG)	Rv1588c	-	hypothetical protein
1789678	0	C	SNP	G	84	84	163	81.95	205	Val53Val (gtg/gtC)	Rv1588c	-	hypothetical protein
1789933	0	G	SNP	A	90	80	169	100	170
1792777	0	T	SNP	C	96	96	192	100	192	Ile322Val (att/Gtt)	Rv1592c	-	hypothetical protein
1792778	0	T	SNP	C	95	96	190	100	191	Glu321Glu (gaa/gaG)	Rv1592c	-	hypothetical protein
1798355	0	G	SNP	A	100	87	183	98.94	189	Gly21Asp (ggt/gAt)	Rv1597	-	hypothetical protein
1802047	0	C	SNP	G	106	102	202	100	208	Gln5Glu (cag/Gag)	Rv1601	hisB	imidazole glycerol-phosphate dehydratase
1803265	0	G	SNP	A	100	98	197	100	198	Ser201Asn (agc/aAc)	Rv1602	hisH	imidazole glycerol phosphate synthase subunit HisH
1804409	0	C	SNP	A	117	86	200	100	203	Pro124Gln (cca/cAa)	Rv1604	impA	inositol-monophosphatase ImpA
1811375	0	G	SNP	T	124	114	233	100	238	Gly83Gly (ggg/ggT)	Rv1612	trpB	tryptophan synthase subunit beta
1812448	0	C	SNP	T	100	114	210	100	214	Tyr30Tyr (tac/taT)	Rv1613	trpA	tryptophan synthase subunit alpha
1817976	0	A	SNP	T	122	95	212	100	217	His121Leu (cac/cTc)	Rv1618	tesB1	acyl-CoA thioesterase TesB
1818286	0	C	SNP	T	93	117	208	99.53	211	Gly224Gly (ggc/ggT)	Rv1618	tesB1	acyl-CoA thioesterase TesB
1826304	0	C	SNP	T	106	115	215	98.22	225	Leu94Leu (ctg/ctA)	Rv1624c	-	membrane protein
1827468	0	C	SNP	A	93	91	184	100	184	Val160Leu (gtg/Ttg)	Rv1625c	cya	adenylyl cyclase
1832509	0	C	SNP	G	103	99	199	99.51	203	Thr615Thr (acc/acG)	Rv1629	polA	DNA polymerase I
1833025	0	C	SNP	T	109	98	203	100	207	Asp787Asp (gac/gaT)	Rv1629	polA	DNA polymerase I
1836286	0	G	SNP	C	102	114	214	100	216
1836417	0	C	SNP	A	93	102	191	100	195	Gly138Gly (ggg/ggT)	Rv1632c	-	hypothetical protein
1839759	0	G	SNP	C	102	120	217	99.55	223	Gly198Arg (ggg/Cgg)	Rv1634	-	multidrug-efflux transporter
1847919	0	C	SNP	G	111	116	225	100	227	Thr180Thr (acg/acC)	Rv1639c	-	hypothetical protein
1847998	0	G	SNP	T	112	89	191	98.53	204	Ser154Tyr (tcc/tAc)	Rv1639c	-	hypothetical protein
1849609	0	T	SNP	C	107	104	210	100	211	Arg809Arg (cga/cgG)	Rv1640c	lysX	bifunctional lysine--tRNA ligase/phosphatidylglycerol lysyltransferase
1852877	0	A	SNP	C	107	101	202	100	208	_202Ser (tag/tCg)	Rv1641	infC	initiation factor IF-3
1854300	0	T	SNP	C	88	94	182	99.45	183	Leu232Pro (ctg/cCg)	Rv1644	tsnR	23S rRNA methyltransferase TsnR
1856617	0	C	SNP	T	64	75	131	100	139	Thr285Ile (aca/aTa)	Rv1646	PE17	PE family protein PE17
1856777	0	G	SNP	C	111	69	176	100	180	Ala2Pro (gcg/Ccg)	Rv1647	-	adenylate cyclase
1859559	0	C	SNP	A	85	100	183	100	185	Ala276Asp (gcc/gAc)	Rv1649	pheS	phenylalanine--tRNA ligase subunit alpha
1863584	0	G	SNP	T	81	104	179	98.93	187	Thr600Asn (acc/aAc)	Rv1651c	PE_PGRS30	PE-PGRS family protein PE_PGRS30
1873700	0	G	SNP	A	103	81	183	100	184	Leu354Leu (ctg/ctA)	Rv1659	argH	argininosuccinate lyase
1878969	0	G	SNP	T	112	103	208	99.08	217	Pro1222Pro (ccg/ccT)	Rv1661	pks7	polyketide synthase
1883826	0	A	SNP	C	137	109	240	99.19	248	Asn708Thr (aat/aCt)	Rv1662	pks8	polyketide synthase
1885772	0	G	SNP	A	90	95	184	99.46	186	Ala1357Thr (gcc/Acc)	Rv1662	pks8	polyketide synthase
1886830	0	G	SNP	A	132	105	232	99.16	239	Ala107Thr (gca/Aca)	Rv1663	pks17	polyketide synthase
1894300	1	G	Ins	G	78	67	145	83.82	146
1894300	2	G	Ins	T	77	67	144	83.24	146
1894300	3	G	Ins	C	77	68	145	83.82	145
1894300	4	G	Ins	T	77	68	145	83.82	145
1894300	5	G	Ins	T	77	68	145	83.82	145
1894300	6	G	Ins	G	77	68	145	83.82	145
1894300	7	G	Ins	C	77	68	145	83.82	145
1894300	8	G	Ins	C	77	67	144	83.24	145
1894300	9	G	Ins	G	77	68	145	83.82	145
1894300	10	G	Ins	C	77	68	145	83.82	145
1894422	0	A	SNP	G	94	107	201	100	201
1901493	0	T	SNP	C	124	115	234	100	239	Ser149Ser (agt/agC)	Rv1676	-	hypothetical protein
1907296	0	G	SNP	C	87	112	198	100	199	Ala298Ala (gcg/gcC)	Rv1682	-	hypothetical protein
1908598	0	G	SNP	A	98	96	189	100	194	Arg335Arg (cgg/cgA)	Rv1683	-	bifunctional long-chain acyl-CoA synthase/lipase
1916137	0	A	SNP	G	106	96	196	100	202	Leu63Leu (cta/ctG)	Rv1691	-	hypothetical protein
1917972	0	A	SNP	G	97	99	193	99.49	197	Leu11Leu (cta/ctG)	Rv1694	tlyA	16S/23S rRNA (cytidine-2'-O)-methyltransferase TlyA			capreomycin (CPR)
1919794	0	G	SNP	A	114	111	218	99.12	227	Val38Met (gtg/Atg)	Rv1696	recN	DNA repair protein RecN
1925136	0	G	SNP	A	108	118	226	99.56	227	Val436Val (gtg/gtA)	Rv1699	pyrG	CTP synthase
1926029	0	T	SNP	C	119	114	228	100	233	Tyr150His (tat/Cat)	Rv1700	-	NUDIX hydrolase
1927329	0	C	SNP	A	80	112	186	100	192	Arg416Leu (cgc/cTc)	Rv1702c	-	hypothetical protein
1931179	0	C	SNP	A	88	87	173	100	175	Arg93Leu (cgg/cTg)	Rv1704c	cycA	D-serine/alanine/glycine transporter protein CycA
1931718	0	G	SNP	C	93	93	183	100	186	Leu313Val (ctg/Gtg)	Rv1705c	PPE22	PPE family protein PPE22
1933988	0	G	SNP	A	97	88	184	100	185
1944107	0	A	SNP	G	107	104	205	100	211	Ser178Gly (agt/Ggt)	Rv1716	-	hypothetical protein
1944402	0	T	SNP	C	83	101	182	100	184	Val276Ala (gtc/gCc)	Rv1716	-	hypothetical protein
1946999	0	T	SNP	G	99	103	201	98.54	205
1950767	0	T	SNP	C	102	111	209	100	213	Lys95Lys (aaa/aaG)	Rv1724c	-	hypothetical protein
1952743	0	G	SNP	A	88	84	170	98.85	174	Val298Met (gtg/Atg)	Rv1726	-	oxidoreductase
1960284	0	C	SNP	A	106	101	206	100	207	Gln68His (cag/caT)	Rv1733c	-	transmembrane protein
1963584	0	G	Del	GAP	84	80	165	95.35	172		Rv1736c	narX	nitrate reductase-like protein NarX
1967237	0	C	SNP	A	86	97	176	100	183	Arg134Leu (cga/cTa)	Rv1739c	-	sulfate ABC transporter permease
1971725	0	G	SNP	C	112	106	215	100	218	Arg89Arg (cgc/cgG)	Rv1745c	idi	isopentenyl-diphosphate delta-isomerase
1972901	0	C	SNP	T	113	94	205	100	207	Ala255Val (gcg/gTg)	Rv1746	pknF	serine/threonine-protein kinase PknF
1974100	0	C	SNP	G	91	91	176	100	182	Ala157Ala (gcc/gcG)	Rv1747	-	ABC transporter ATP-binding protein/permease
1977646	0	G	SNP	A	94	96	186	99.48	191	Ala80Ala (gcc/gcT)	Rv1749c	-	integral membrane protein
1983195	0	A	SNP	G	15	5	19	95.24	21	Gly527Gly (ggt/ggC)	Rv1753c	PPE24	PPE family protein PPE24
1983198	0	C	SNP	G	14	8	21	100	22	Val526Val (gtg/gtC)	Rv1753c	PPE24	PPE family protein PPE24
1983313	0	T	SNP	G	109	136	241	93.16	263	Asn488Thr (aac/aCc)	Rv1753c	PPE24	PPE family protein PPE24
1990883	0	G	SNP	T	5	7	11	85.71	14	Gly565Gly (ggc/ggA)	Rv1759c	wag22	PE-PGRS family protein Wag22
1990888	0	C	SNP	T	5	9	13	87.5	16	Ala564Thr (gcc/Acc)	Rv1759c	wag22	PE-PGRS family protein Wag22
1990892	0	A	SNP	C	5	9	14	87.5	16	Gly562Gly (ggt/ggG)	Rv1759c	wag22	PE-PGRS family protein Wag22
1990897	0	C	SNP	A	5	7	12	80	15	Ala561Ser (gcc/Tcc)	Rv1759c	wag22	PE-PGRS family protein Wag22
1990924	0	A	SNP	G	4	8	12	85.71	14	Leu552Leu (ttg/Ctg)	Rv1759c	wag22	PE-PGRS family protein Wag22
1990928	0	G	SNP	C	4	7	11	78.57	14	Gly550Gly (ggc/ggG)	Rv1759c	wag22	PE-PGRS family protein Wag22
1998063	0	T	SNP	A	37	60	96	100	97	Glu151Asp (gaa/gaT)	Rv1765c	-	hypothetical protein
1998122	0	G	SNP	A	33	46	78	100	79	Leu132Leu (ctg/Ttg)	Rv1765c	-	hypothetical protein
1998141	0	G	SNP	C	30	53	83	100	83	Gly125Gly (ggc/ggG)	Rv1765c	-	hypothetical protein
1998300	0	T	SNP	C	37	38	73	100	75	Ser72Ser (tca/tcG)	Rv1765c	-	hypothetical protein
2003252	0	C	SNP	T	86	100	185	99.47	187	Ala209Ala (gcc/gcT)	Rv1769	-	hypothetical protein
2003827	0	A	SNP	C	77	80	156	100	157	Asp401Ala (gac/gCc)	Rv1769	-	hypothetical protein
2010614	0	G	SNP	A	101	101	197	100	202
2010880	0	T	SNP	G	99	110	206	100	209	Gly75Gly (ggt/ggG)	Rv1777	cyp144	cytochrome P450 Cyp144
2011568	0	G	SNP	C	103	87	189	99.48	191	Glu305Gln (gag/Cag)	Rv1777	cyp144	cytochrome P450 Cyp144
2022868	0	T	SNP	C	98	116	208	100	214	Ser1204Ser (agt/agC)	Rv1783	eccC5	ESX-5 type VII secretion system protein EccC5
2023628	0	C	SNP	G	107	120	226	100	227	Gly334Ala (gga/gCa)	Rv1785c	cyp143	cytochrome P450 Cyp143
2025977	0	C	SNP	G	121	81	199	97.58	207	Thr226Arg (acg/aGg)	Rv1787	PPE25	PPE family protein PPE25
2034676	0	C	SNP	T	94	94	188	100	188	Ile316Ile (atc/atT)	Rv1796	mycP5	membrane-anchored mycosin MycP
2045310	0	A	SNP	G	75	94	164	100	169	Ile511Ile (att/atC)	Rv1803c	PE_PGRS32	PE-PGRS family protein PE_PGRS32
2049065	0	T	SNP	C	90	99	188	100	189
2049097	0	G	SNP	C	95	109	203	100	204
2050822	0	G	SNP	C	88	99	182	99.47	188	Gly301Ala (gga/gCa)	Rv1808	PPE32	PPE family protein PPE32
2051345	0	G	SNP	A	112	87	194	99.5	200	Gly22Ser (ggt/Agt)	Rv1809	PPE33	PPE family protein PPE33
2051746	0	T	SNP	C	110	114	218	100	224	Ala155Ala (gct/gcC)	Rv1809	PPE33	PPE family protein PPE33
2052035	0	G	SNP	T	108	110	216	100	218	Val252Leu (gtg/Ttg)	Rv1809	PPE33	PPE family protein PPE33
2054575	0	G	SNP	A	110	98	207	99.52	209	Pro262Leu (ccg/cTg)	Rv1812c	-	dehydrogenase
2055271	0	A	SNP	G	105	99	201	100	204	Leu30Pro (cta/cCa)	Rv1812c	-	dehydrogenase
2056184	0	C	SNP	T	118	91	206	100	209
2057774	0	A	SNP	T	99	104	200	100	203	Ile83Phe (atc/Ttc)	Rv1815	-	hypothetical protein
2058950	0	C	Del	GAP	112	111	219	98.67	226		Rv1816	-	HTH-type transcriptional regulator
2061865	0	G	Del	GAP	14	19	32	91.67	36		Rv1818c	PE_PGRS33	PE-PGRS family protein PE_PGRS33
2061866	0	G	Del	GAP	14	19	32	91.67	36		Rv1818c	PE_PGRS33	PE-PGRS family protein PE_PGRS33
2061867	0	T	Del	GAP	14	19	32	94.29	35		Rv1818c	PE_PGRS33	PE-PGRS family protein PE_PGRS33
2061868	0	G	Del	GAP	14	19	32	94.29	35		Rv1818c	PE_PGRS33	PE-PGRS family protein PE_PGRS33
2061869	0	A	Del	GAP	14	19	32	94.29	35		Rv1818c	PE_PGRS33	PE-PGRS family protein PE_PGRS33
2061870	0	C	Del	GAP	14	19	32	94.29	35		Rv1818c	PE_PGRS33	PE-PGRS family protein PE_PGRS33
2061871	0	A	Del	GAP	14	19	32	94.29	35		Rv1818c	PE_PGRS33	PE-PGRS family protein PE_PGRS33
2061872	0	T	Del	GAP	14	19	32	94.29	35		Rv1818c	PE_PGRS33	PE-PGRS family protein PE_PGRS33
2061873	0	T	Del	GAP	14	19	32	94.29	35		Rv1818c	PE_PGRS33	PE-PGRS family protein PE_PGRS33
2061874	0	A	Del	GAP	14	19	32	94.29	35		Rv1818c	PE_PGRS33	PE-PGRS family protein PE_PGRS33
2061875	0	G	Del	GAP	14	19	32	94.29	35		Rv1818c	PE_PGRS33	PE-PGRS family protein PE_PGRS33
2061876	0	T	Del	GAP	14	19	32	94.29	35		Rv1818c	PE_PGRS33	PE-PGRS family protein PE_PGRS33
2061877	0	G	Del	GAP	14	19	32	94.29	35		Rv1818c	PE_PGRS33	PE-PGRS family protein PE_PGRS33
2061878	0	C	Del	GAP	14	19	32	94.29	35		Rv1818c	PE_PGRS33	PE-PGRS family protein PE_PGRS33
2061879	0	C	Del	GAP	14	19	32	94.29	35		Rv1818c	PE_PGRS33	PE-PGRS family protein PE_PGRS33
2061880	0	G	Del	GAP	14	19	32	91.67	36		Rv1818c	PE_PGRS33	PE-PGRS family protein PE_PGRS33
2061881	0	G	Del	GAP	14	19	32	91.67	36		Rv1818c	PE_PGRS33	PE-PGRS family protein PE_PGRS33
2061958	0	A	SNP	G	35	59	85	96.91	97	Ala239Ala (gct/gcC)	Rv1818c	PE_PGRS33	PE-PGRS family protein PE_PGRS33
2074754	0	C	SNP	T	79	97	175	100	176
2087652	0	C	SNP	T	96	84	176	100	180	Arg87Arg (cgg/cgA)	Rv1839c	vapB13	antitoxin VapB13
2089752	0	C	SNP	T	107	89	193	100	196	Val323Met (gtg/Atg)	Rv1841c	-	hypothetical protein
2094912	0	C	Del	GAP	87	114	201	91.78	219		Rv1844c	gnd1	6-phosphogluconate dehydrogenase
2094913	0	A	Del	GAP	87	114	201	91.78	219		Rv1844c	gnd1	6-phosphogluconate dehydrogenase
2094914	0	G	Del	GAP	87	114	201	92.63	217		Rv1844c	gnd1	6-phosphogluconate dehydrogenase
2094915	0	C	Del	GAP	87	114	201	93.06	216		Rv1844c	gnd1	6-phosphogluconate dehydrogenase
2094916	0	G	Del	GAP	87	114	201	93.49	215		Rv1844c	gnd1	6-phosphogluconate dehydrogenase
2094917	0	T	Del	GAP	87	114	201	94.37	213		Rv1844c	gnd1	6-phosphogluconate dehydrogenase
2096186	0	A	SNP	G	97	106	202	99.51	204	Thr138Thr (act/acC)	Rv1846c	blaI	transcriptional repressor BlaI
2108141	0	T	SNP	C	86	105	188	100	191	Phe136Leu (ttc/Ctc)	Rv1860	apa	hypothetical protein
2108890	0	A	SNP	C	82	98	179	99.45	181
2109523	1	C	Ins	G	81	76	157	92.9	158
2116903	0	C	SNP	T	93	81	172	100	174	Gly380Gly (ggc/ggT)	Rv1867	-	hypothetical protein
2122976	0	C	SNP	G	90	103	188	100	193	Gly59Ala (ggt/gCt)	Rv1872c	lldD2	L-lactate dehydrogenase
2123169	0	T	SNP	G	94	104	197	100	198
2128870	0	A	SNP	G	99	94	189	100	193	Leu283Leu (cta/ctG)	Rv1878	glnA3	glutamine synthetase GlnA
2133468	1	T	Ins	T	71	66	137	89.54	137		Rv1883c	-	hypothetical protein
2133468	2	T	Ins	C	71	66	137	89.54	137		Rv1883c	-	hypothetical protein
2133468	3	T	Ins	G	71	66	137	89.54	137		Rv1883c	-	hypothetical protein
2133468	4	T	Ins	C	71	66	137	89.54	137		Rv1883c	-	hypothetical protein
2133468	5	T	Ins	A	71	65	136	88.89	137		Rv1883c	-	hypothetical protein
2133468	6	T	Ins	T	71	65	136	88.89	137		Rv1883c	-	hypothetical protein
2133468	7	T	Ins	G	71	66	137	89.54	137		Rv1883c	-	hypothetical protein
2133468	8	T	Ins	C	71	66	137	89.54	137		Rv1883c	-	hypothetical protein
2133468	9	T	Ins	C	69	66	135	88.24	135		Rv1883c	-	hypothetical protein
2133468	10	T	Ins	G	69	66	135	88.24	135		Rv1883c	-	hypothetical protein
2133468	11	T	Ins	T	69	65	134	87.58	134		Rv1883c	-	hypothetical protein
2133468	12	T	Ins	C	69	64	133	86.93	133		Rv1883c	-	hypothetical protein
2135870	0	T	SNP	C	69	108	176	100	177
2137521	1	A	Ins	C	65	61	126	80.77	126
2137521	2	A	Ins	T	65	61	126	80.77	126
2137521	3	A	Ins	C	65	58	123	78.85	123
2137521	4	A	Ins	C	65	57	122	78.21	123
2137521	5	A	Ins	G	65	58	123	78.85	123
2137521	6	A	Ins	A	65	58	123	78.85	123
2137521	7	A	Ins	T	65	58	123	78.85	123
2137521	8	A	Ins	C	65	58	123	78.85	123
2137521	9	A	Ins	A	65	58	123	78.85	123
2137521	10	A	Ins	C	65	58	123	78.85	123
2138453	0	C	SNP	T	112	110	222	99.55	223
2142250	0	C	SNP	T	94	107	196	100	201
2143328	0	G	Del	GAP	86	95	173	100	181		Rv1895	-	zinc-binding alcohol dehydrogenase
2147022	0	A	SNP	C	100	101	199	100	201	Ile204Met (att/atG)	Rv1900c	lipJ	lignin peroxidase LipJ
2151780	0	G	SNP	T	100	84	179	100	184	Gln206Lys (caa/Aaa)	Rv1905c	aao	D-amino acid oxidase
2153184	0	T	SNP	G	106	120	219	100	226
2154724	0	C	SNP	A	104	97	199	99.5	202	Arg463Leu (cgg/cTg)	Rv1908c	katG	catalase-peroxidase		phylo (not Euro-American, M. africanum, M. bovis, M . canettii, M. caprae, M. Microti, M. pinipedii, Beijing, Delhi/CAS, EAI, 4)	isoniazid (INH)
2158109	0	T	SNP	C	93	89	180	100	182	Asp328Gly (gac/gGc)	Rv1912c	fadB5	oxidoreductase FadB
2158905	0	C	SNP	A	98	108	203	98.56	209	Gly63_ (gga/Tga)	Rv1912c	fadB5	oxidoreductase FadB
2160998	0	G	SNP	A	93	90	178	100	183	Gly179Asp (ggc/gAc)	Rv1915	aceAa	isocitrate lyase AceAa
2161343	1	G	Ins	T	74	96	170	91.4	170		Rv1915	aceAa	isocitrate lyase AceAa
2163790	0	A	SNP	C	67	67	133	100	134	Pro1174Pro (cct/ccG)	Rv1917c	PPE34	PPE family protein PPE34
2165286	0	A	SNP	C	108	113	216	100	221	Ser676Ala (tca/Gca)	Rv1917c	PPE34	PPE family protein PPE34
2165866	0	G	SNP	C	19	34	52	100	53	Pro482Pro (ccc/ccG)	Rv1917c	PPE34	PPE family protein PPE34
2165869	0	G	SNP	C	20	33	52	100	53	Gly481Gly (ggc/ggG)	Rv1917c	PPE34	PPE family protein PPE34
2165872	0	A	SNP	C	19	32	51	98.08	52	Val480Val (gtt/gtG)	Rv1917c	PPE34	PPE family protein PPE34
2165875	0	G	SNP	C	19	32	48	100	51	Leu479Leu (ctc/ctG)	Rv1917c	PPE34	PPE family protein PPE34
2165877	0	G	SNP	A	19	32	51	100	51	Leu479Phe (ctc/Ttc)	Rv1917c	PPE34	PPE family protein PPE34
2165878	0	T	SNP	C	19	32	51	100	51	Ala478Ala (gca/gcG)	Rv1917c	PPE34	PPE family protein PPE34
2165884	0	G	SNP	C	19	33	52	100	52	Thr476Thr (acc/acG)	Rv1917c	PPE34	PPE family protein PPE34
2165886	0	T	SNP	A	19	32	50	100	51	Thr476Ser (acc/Tcc)	Rv1917c	PPE34	PPE family protein PPE34
2165890	0	G	SNP	A	17	30	45	97.92	48	Asn474Asn (aac/aaT)	Rv1917c	PPE34	PPE family protein PPE34
2165891	0	T	SNP	C	18	33	50	98.08	52	Asn474Ser (aac/aGc)	Rv1917c	PPE34	PPE family protein PPE34
2165893	0	G	SNP	C	19	32	51	98.08	52	Ile473Met (atc/atG)	Rv1917c	PPE34	PPE family protein PPE34
2165895	0	T	SNP	C	17	33	50	98.04	51	Ile473Val (atc/Gtc)	Rv1917c	PPE34	PPE family protein PPE34
2165896	0	G	SNP	A	18	31	49	96.08	51	Gly472Gly (ggc/ggT)	Rv1917c	PPE34	PPE family protein PPE34
2165901	0	G	SNP	A	24	34	58	95.08	61	Leu471Leu (ctg/Ttg)	Rv1917c	PPE34	PPE family protein PPE34
2165902	0	C	SNP	A	30	42	69	94.74	76	Gly470Gly (ggg/ggT)	Rv1917c	PPE34	PPE family protein PPE34
2167310	0	A	SNP	G	88	100	187	99.47	189	Met1Thr (atg/aCg)	Rv1917c	PPE34	PPE family protein PPE34
2167710	0	G	SNP	A	105	103	206	99.52	209	Ser968Phe (tcc/tTc)	Rv1918c	PPE35	PPE family protein PPE35
2167926	0	A	SNP	G	117	123	238	99.17	242	Leu896Ser (ttg/tCg)	Rv1918c	PPE35	PPE family protein PPE35
2172526	0	A	SNP	C	104	109	212	99.53	214	_424Gly (tga/Gga)	Rv1921c	lppF	lipoprotein LppF
2173860	0	A	SNP	C	115	97	210	98.6	215
2180911	0	G	SNP	T	89	103	186	99.48	193	Pro103Thr (ccg/Acg)	Rv1928c	-	short-chain type dehydrogenase/reductase
2186127	0	G	SNP	A	94	90	180	100	184	Ala21Val (gcc/gTc)	Rv1934c	fadE17	acyl-CoA dehydrogenase FadE17
2186236	0	C	SNP	T	86	90	175	99.44	177	Pro308Pro (ccg/ccA)	Rv1935c	echA13	enoyl-CoA hydratase EchA13
2187587	0	G	SNP	C	113	102	213	99.54	216	Gln68His (cag/caC)	Rv1936	-	monooxygenase
2199052	0	C	SNP	G	97	109	204	100	206	Gly5Arg (ggt/Cgt)	Rv1948c	-	hypothetical protein
2207591	1	T	Ins	C	88	82	170	97.14	170
2209465	0	G	SNP	A	102	98	198	100	200	Ala47Thr (gcg/Acg)	Rv1966	mce3A	Mce family protein Mce3A
2211826	0	A	SNP	G	104	105	209	100	209	Lys67Lys (aaa/aaG)	Rv1968	mce3C	Mce family protein Mce3C
2216345	0	C	SNP	A	94	101	192	100	195	Pro363Pro (ccc/ccA)	Rv1971	mce3F	Mce family protein Mce3F
2216443	0	C	SNP	A	91	94	176	100	185	Ala396Glu (gcg/gAg)	Rv1971	mce3F	Mce family protein Mce3F
2220512	0	T	SNP	G	102	89	190	100	191	Ser253Ser (tct/tcG)	Rv1977	-	hypothetical protein
2220941	0	G	Del	GAP	94	88	178	86.26	211		Rv1978	-	hypothetical protein
2220942	0	C	Del	GAP	94	88	178	87.5	208		Rv1978	-	hypothetical protein
2220943	0	C	Del	GAP	94	88	178	87.5	208		Rv1978	-	hypothetical protein
2220944	0	A	Del	GAP	94	88	178	89.22	204		Rv1978	-	hypothetical protein
2220945	0	C	Del	GAP	94	88	178	88.78	205		Rv1978	-	hypothetical protein
2220946	0	G	Del	GAP	94	88	178	88.78	205		Rv1978	-	hypothetical protein
2220947	0	A	Del	GAP	94	88	178	100	182		Rv1978	-	hypothetical protein
2220948	0	T	Del	GAP	94	88	178	100	182		Rv1978	-	hypothetical protein
2221584	0	G	SNP	C	113	120	230	100	233	Ser226Thr (agt/aCt)	Rv1978	-	hypothetical protein
2223293	0	T	SNP	C	103	96	197	100	199
2228967	0	A	SNP	G	104	111	211	99.54	216
2229801	0	C	SNP	G	84	109	188	100	193	Pro34Pro (ccg/ccC)	Rv1985c	-	HTH-type transcriptional regulator
2235170	0	A	Del	GAP	18	13	30	100	31		Rv1992c	ctpG	cation transporter ATPase G
2235171	0	C	Del	GAP	18	13	30	100	31		Rv1992c	ctpG	cation transporter ATPase G
2235172	0	A	Del	GAP	18	13	30	100	31		Rv1992c	ctpG	cation transporter ATPase G
2235173	0	A	Del	GAP	18	13	30	100	31		Rv1992c	ctpG	cation transporter ATPase G
2235174	0	T	Del	GAP	18	13	30	100	31		Rv1992c	ctpG	cation transporter ATPase G
2235175	0	C	Del	GAP	18	13	30	100	31		Rv1992c	ctpG	cation transporter ATPase G
2235176	0	C	Del	GAP	18	13	30	100	31		Rv1992c	ctpG	cation transporter ATPase G
2235177	0	G	Del	GAP	18	13	30	100	31		Rv1992c	ctpG	cation transporter ATPase G
2235178	0	A	Del	GAP	18	13	30	100	31		Rv1992c	ctpG	cation transporter ATPase G
2235179	0	C	Del	GAP	18	13	30	100	31		Rv1992c	ctpG	cation transporter ATPase G
2235180	0	G	Del	GAP	18	13	30	100	31		Rv1992c	ctpG	cation transporter ATPase G
2235181	0	T	Del	GAP	18	13	30	100	31		Rv1992c	ctpG	cation transporter ATPase G
2235182	0	T	Del	GAP	18	13	30	100	31		Rv1992c	ctpG	cation transporter ATPase G
2235183	0	T	Del	GAP	18	13	30	100	31		Rv1992c	ctpG	cation transporter ATPase G
2235184	0	T	Del	GAP	18	13	30	100	31		Rv1992c	ctpG	cation transporter ATPase G
2235185	0	G	Del	GAP	18	13	30	100	31		Rv1992c	ctpG	cation transporter ATPase G
2235186	0	C	Del	GAP	18	13	30	100	31		Rv1992c	ctpG	cation transporter ATPase G
2235187	0	A	Del	GAP	18	13	30	100	31		Rv1992c	ctpG	cation transporter ATPase G
2235188	0	C	Del	GAP	18	13	30	100	31		Rv1992c	ctpG	cation transporter ATPase G
2235189	0	C	Del	GAP	18	13	30	100	31		Rv1992c	ctpG	cation transporter ATPase G
2235190	0	A	Del	GAP	18	13	30	100	31		Rv1992c	ctpG	cation transporter ATPase G
2235191	0	T	Del	GAP	18	13	30	100	31		Rv1992c	ctpG	cation transporter ATPase G
2235192	0	G	Del	GAP	18	13	30	100	31		Rv1992c	ctpG	cation transporter ATPase G
2235193	0	A	Del	GAP	18	13	30	100	31		Rv1992c	ctpG	cation transporter ATPase G
2235194	0	T	Del	GAP	18	13	30	100	31		Rv1992c	ctpG	cation transporter ATPase G
2235195	0	C	Del	GAP	18	13	30	100	31		Rv1992c	ctpG	cation transporter ATPase G
2235196	0	T	Del	GAP	18	13	30	100	31		Rv1992c	ctpG	cation transporter ATPase G
2235197	0	G	Del	GAP	18	13	30	100	31		Rv1992c	ctpG	cation transporter ATPase G
2235198	0	C	Del	GAP	18	13	30	100	31		Rv1992c	ctpG	cation transporter ATPase G
2235199	0	C	Del	GAP	18	13	30	100	31		Rv1992c	ctpG	cation transporter ATPase G
2235200	0	G	Del	GAP	18	13	30	100	31		Rv1992c	ctpG	cation transporter ATPase G
2235201	0	C	Del	GAP	18	13	30	100	31		Rv1992c	ctpG	cation transporter ATPase G
2235202	0	G	Del	GAP	18	13	30	100	31		Rv1992c	ctpG	cation transporter ATPase G
2235203	0	A	Del	GAP	18	13	30	100	31		Rv1992c	ctpG	cation transporter ATPase G
2235204	0	G	Del	GAP	18	13	30	100	31		Rv1992c	ctpG	cation transporter ATPase G
2235205	0	C	Del	GAP	18	13	30	100	31		Rv1992c	ctpG	cation transporter ATPase G
2235206	0	G	Del	GAP	18	13	30	100	31		Rv1992c	ctpG	cation transporter ATPase G
2235207	0	C	Del	GAP	18	13	30	100	31		Rv1992c	ctpG	cation transporter ATPase G
2235208	0	C	Del	GAP	18	13	30	100	31		Rv1992c	ctpG	cation transporter ATPase G
2235209	0	G	Del	GAP	18	13	30	100	31		Rv1992c	ctpG	cation transporter ATPase G
2235210	0	G	Del	GAP	18	13	30	100	31		Rv1992c	ctpG	cation transporter ATPase G
2235211	0	G	Del	GAP	18	13	30	100	31		Rv1992c	ctpG	cation transporter ATPase G
2235212	0	C	Del	GAP	18	13	30	100	31		Rv1992c	ctpG	cation transporter ATPase G
2235213	0	A	Del	GAP	18	13	30	100	31		Rv1992c	ctpG	cation transporter ATPase G
2235214	0	T	Del	GAP	18	13	30	100	31		Rv1992c	ctpG	cation transporter ATPase G
2235215	0	G	Del	GAP	18	13	30	100	31		Rv1992c	ctpG	cation transporter ATPase G
2235216	0	G	Del	GAP	18	13	30	100	31		Rv1992c	ctpG	cation transporter ATPase G
2235217	0	T	Del	GAP	18	13	30	100	31		Rv1992c	ctpG	cation transporter ATPase G
2235218	0	C	Del	GAP	18	13	30	100	31		Rv1992c	ctpG	cation transporter ATPase G
2235219	0	T	Del	GAP	18	13	30	100	31		Rv1992c	ctpG	cation transporter ATPase G
2235220	0	A	Del	GAP	18	13	30	100	31		Rv1992c	ctpG	cation transporter ATPase G
2235221	0	G	Del	GAP	18	13	30	100	31		Rv1992c	ctpG	cation transporter ATPase G
2235222	0	G	Del	GAP	18	13	30	100	31		Rv1992c	ctpG	cation transporter ATPase G
2235223	0	G	Del	GAP	18	13	30	100	31		Rv1992c	ctpG	cation transporter ATPase G
2235224	0	C	Del	GAP	18	13	30	100	31		Rv1992c	ctpG	cation transporter ATPase G
2235225	0	T	Del	GAP	18	13	30	100	31		Rv1992c	ctpG	cation transporter ATPase G
2235226	0	T	Del	GAP	18	13	30	100	31		Rv1992c	ctpG	cation transporter ATPase G
2235227	0	G	Del	GAP	18	13	30	100	31		Rv1992c	ctpG	cation transporter ATPase G
2235228	0	G	Del	GAP	18	13	30	100	31		Rv1992c	ctpG	cation transporter ATPase G
2235229	0	G	Del	GAP	18	13	30	100	31		Rv1992c	ctpG	cation transporter ATPase G
2235230	0	G	Del	GAP	18	13	30	100	31		Rv1992c	ctpG	cation transporter ATPase G
2235231	0	C	Del	GAP	18	13	30	100	31		Rv1992c	ctpG	cation transporter ATPase G
2235232	0	A	Del	GAP	18	13	30	100	31		Rv1992c	ctpG	cation transporter ATPase G
2244421	0	G	SNP	T	100	89	184	99.47	190	Leu240Met (ctg/Atg)	Rv1999c	-	transporter
2244831	0	A	SNP	C	76	105	180	99.45	182	Val103Gly (gtg/gGg)	Rv1999c	-	transporter
2245916	0	T	SNP	G	108	113	220	100	221	Ala236Ala (gct/gcG)	Rv2000	-	hypothetical protein
2247677	0	A	SNP	C	130	83	211	98.61	216	Ile6Ile (ata/atC)	Rv2002	fabG3	20-beta-hydroxysteroid dehydrogenase
2251104	0	G	SNP	A	103	92	193	98.98	197	Val260Val (gtc/gtT)	Rv2005c	-	universal stress protein
2251999	0	A	SNP	G	114	84	195	100	198
2254481	0	G	SNP	A	91	106	191	100	197	Arg827Gln (cgg/cAg)	Rv2006	otsB1	trehalose-6-phosphate phosphatase OtsB
2260100	0	C	SNP	T	103	83	184	100	186
2260525	0	C	SNP	T	100	109	205	99.05	211
2262620	0	T	SNP	A	43	54	95	100	97	Glu151Asp (gaa/gaT)	Rv2015c	-	hypothetical protein
2262679	0	G	SNP	A	39	48	87	100	87	Leu132Leu (ctg/Ttg)	Rv2015c	-	hypothetical protein
2262698	0	G	SNP	C	35	50	84	100	85	Gly125Gly (ggc/ggG)	Rv2015c	-	hypothetical protein
2262857	0	T	SNP	C	65	45	109	100	110	Ser72Ser (tca/tcG)	Rv2015c	-	hypothetical protein
2264782	0	C	SNP	A	120	114	228	99.57	235	Ala262Glu (gcg/gAg)	Rv2017	-	transcriptional regulator
2265059	0	T	SNP	G	115	112	224	100	227
2269780	0	T	SNP	C	90	106	195	99.49	197	Asp154Gly (gac/gGc)	Rv2024c	-	hypothetical protein
2270102	0	A	SNP	G	93	94	184	100	187	Trp47Arg (tgg/Cgg)	Rv2024c	-	hypothetical protein
2271423	0	A	SNP	G	98	101	197	97.55	204	Val109Ala (gtc/gCc)	Rv2025c	-	cation efflux system protein
2275764	0	G	SNP	A	102	96	193	99.5	199	Leu221Phe (ctc/Ttc)	Rv2029c	pfkB	6-phosphofructokinase PfkB
2282787	0	C	SNP	T	119	118	234	100	237	Cys312Tyr (tgt/tAt)	Rv2037c	-	transmembrane protein
2284456	0	T	SNP	G	126	109	233	100	235	Glu114Ala (gag/gCg)	Rv2038c	-	sugar ABC transporter ATP-binding protein
2285251	0	C	SNP	A	116	101	215	100	217	Val131Phe (gtc/Ttc)	Rv2039c	-	sugar ABC transporter permease
2285558	0	G	SNP	A	85	114	197	100	199	Cys28Cys (tgc/tgT)	Rv2039c	-	sugar ABC transporter permease
2287121	0	A	SNP	G	103	112	211	99.54	216	Asp242Asp (gat/gaC)	Rv2041c	-	sugar ABC transporter substrate-binding lipoprotein
2289047	0	G	SNP	A	119	93	209	99.07	214	Ser65Ser (tcc/tcT)	Rv2043c	pncA	pyrazinamidase/nicotinamidase PncA		phylo (Delhi/CAS)	pyrazinamide (PZA)
2289366	0	G	Del	GAP	100	115	216	98.62	218		Rv2044c	-	hypothetical protein
2295173	0	G	SNP	A	83	99	181	99.45	183	Ile3938Ile (atc/atT)	Rv2048c	pks12	polyketide synthase
2296042	0	G	SNP	C	108	123	228	94.67	244	Pro3649Ala (ccg/Gcg)	Rv2048c	pks12	polyketide synthase
2296876	0	C	SNP	G	102	112	211	100	214	Gly3371Arg (ggt/Cgt)	Rv2048c	pks12	polyketide synthase
2300546	0	A	SNP	T	107	84	188	98.45	194	His2147Gln (cat/caA)	Rv2048c	pks12	polyketide synthase
2300552	0	T	SNP	G	105	84	184	98.44	192	Pro2145Pro (cca/ccC)	Rv2048c	pks12	polyketide synthase
2300555	0	A	SNP	G	108	86	190	97.98	198	Asp2144Asp (gat/gaC)	Rv2048c	pks12	polyketide synthase
2301782	0	T	SNP	C	45	15	60	100	60	Val1735Val (gta/gtG)	Rv2048c	pks12	polyketide synthase
2306472	0	T	SNP	C	107	105	209	99.07	214	Tyr172Cys (tac/tGc)	Rv2048c	pks12	polyketide synthase
2307587	0	G	Del	GAP	78	86	160	92.66	177
2307588	0	T	Del	GAP	78	86	160	93.71	175
2307589	0	C	Del	GAP	78	86	160	93.71	175
2307590	0	G	Del	GAP	78	86	160	100	164
2309203	0	G	SNP	A	88	87	169	99.43	176	Ala518Val (gca/gTa)	Rv2051c	ppm1	polyprenol-monophosphomannose synthase
2311099	0	C	SNP	G	88	78	164	100	166	Pro473Pro (ccg/ccC)	Rv2052c	-	hypothetical protein
2311418	0	G	SNP	A	103	81	179	99.46	185	Ala367Val (gct/gTt)	Rv2052c	-	hypothetical protein
2325320	0	T	SNP	C	91	97	187	100	188	Asp184Gly (gat/gGt)	Rv2067c	-	hypothetical protein
2328543	0	T	SNP	C	98	93	187	100	191	Ile145Met (ata/atG)	Rv2071c	cobM	precorrin-4 C(11)-methyltransferase
2329533	0	A	SNP	G	97	94	189	98.96	193	Leu205Pro (ctc/cCc)	Rv2072c	cobL	precorrin-6Y C(5,15)-methyltransferase
2331620	0	A	SNP	C	96	87	180	99.46	184	Gly420Gly (ggt/ggG)	Rv2075c	-	hypothetical protein
2331789	0	G	SNP	T	103	82	184	100	185	Pro364Gln (ccg/cAg)	Rv2075c	-	hypothetical protein
2333215	0	C	SNP	T	102	85	183	99.47	188	Cys25Tyr (tgc/tAc)	Rv2076c	-	hypothetical protein
2334007	0	A	SNP	G	109	92	199	100	201	Ala96Ala (gct/gcC)	Rv2077c	-	transmembrane protein
2335075	0	A	SNP	G	94	100	193	100	194	Glu6Gly (gaa/gGa)	Rv2078	-	hypothetical protein
2335080	0	T	SNP	C	89	99	187	100	188	Leu8Leu (ttg/Ctg)	Rv2078	-	hypothetical protein
2335494	0	A	SNP	G	110	105	211	100	215	Tyr47Cys (tac/tGc)	Rv2079	-	hypothetical protein
2338195	0	C	Del	GAP	141	120	253	85.86	304		Rv2081c	-	transmembrane protein
2338990	0	G	SNP	C	192	201	389	99.75	394	Ala94Ala (gcg/gcC)	Rv2082	-	hypothetical protein
2338994	0	G	SNP	A	198	198	389	100	396	Ala96Thr (gcg/Acg)	Rv2082	-	hypothetical protein
2340621	0	C	SNP	G	177	222	380	99.75	400	Pro638Arg (ccc/cGc)	Rv2082	-	hypothetical protein
2341636	0	C	SNP	G	75	96	167	100	171	Leu256Val (ctg/Gtg)	Rv2083	-	hypothetical protein
2342649	1	A	Ins	G	81	68	149	88.17	149		Rv2084	-	hypothetical protein
2342649	2	A	Ins	G	81	68	149	88.17	149		Rv2084	-	hypothetical protein
2342649	3	A	Ins	C	78	67	145	85.8	145		Rv2084	-	hypothetical protein
2342649	4	A	Ins	G	78	67	145	85.8	145		Rv2084	-	hypothetical protein
2342649	5	A	Ins	T	77	67	144	85.21	144		Rv2084	-	hypothetical protein
2342649	6	A	Ins	A	77	67	144	85.21	144		Rv2084	-	hypothetical protein
2342649	7	A	Ins	C	77	67	144	85.21	144		Rv2084	-	hypothetical protein
2342649	8	A	Ins	A	77	67	144	85.21	144		Rv2084	-	hypothetical protein
2342649	9	A	Ins	C	77	67	144	85.21	144		Rv2084	-	hypothetical protein
2342649	10	A	Ins	A	77	67	144	85.21	144		Rv2084	-	hypothetical protein
2342649	11	A	Ins	C	77	67	144	85.21	144		Rv2084	-	hypothetical protein
2344246	0	G	SNP	C	101	116	217	100	217
2345037	0	C	SNP	A	81	95	170	99.44	177	Leu209Leu (ctc/ctA)	Rv2088	pknJ	transmembrane serine/threonine-protein kinase PknJ
2345085	0	A	SNP	C	74	103	176	100	177	Ala225Ala (gca/gcC)	Rv2088	pknJ	transmembrane serine/threonine-protein kinase PknJ
2346929	0	C	SNP	T	102	103	202	99.51	206	Leu132Leu (ctg/ctA)	Rv2089c	pepE	dipeptidase PepE
2348446	0	C	SNP	G	81	110	187	99.48	192	Phe358Leu (ttc/ttG)	Rv2090	-	5'-3' exonuclease
2348708	0	G	SNP	A	85	82	166	100	167	Val195Val (gtc/gtT)	Rv2091c	-	membrane protein
2353385	0	G	SNP	C	113	92	204	100	205	Gln311Glu (cag/Gag)	Rv2095c	pafC	proteasome accessory factor C
2357270	0	C	Del	GAP	86	67	150	77.66	197
2357271	0	C	Del	GAP	86	67	150	75.37	203
2357536	0	C	SNP	T	106	100	199	97.63	211
2358029	1	T	Ins	G	72	93	165	94.83	166
2361604	0	C	SNP	G	101	92	189	100	193	Val455Val (gtc/gtG)	Rv2101	helZ	helicase HelZ
2362041	0	C	SNP	A	84	91	171	100	175	Pro601Gln (ccg/cAg)	Rv2101	helZ	helicase HelZ
2367061	0	A	Del	GAP	115	108	221	97.81	228
2368565	0	A	Del	GAP	132	99	227	99.57	232
2369186	0	G	SNP	C	120	134	247	99.61	255	Arg182Gly (cgt/Ggt)	Rv2109c	prcA	proteasome subunit alpha
2369326	0	C	SNP	G	108	127	232	99.16	237	Arg135Pro (cgc/cCc)	Rv2109c	prcA	proteasome subunit alpha
2373121	0	G	SNP	C	88	107	193	100	195	Thr164Thr (acg/acC)	Rv2113	-	integral membrane protein
2381100	0	G	SNP	A	103	90	189	99.48	194	Pro10Pro (ccg/ccA)	Rv2123	PPE37	PPE family protein PPE37
2382287	0	C	Del	GAP	85	82	165	96.53	173		Rv2123	PPE37	PPE family protein PPE37
2382289	0	G	SNP	T	85	84	169	98.83	171	Asp407Tyr (gac/Tac)	Rv2123	PPE37	PPE family protein PPE37
2386389	0	G	SNP	A	101	117	210	100	218	Gly33Ser (ggc/Agc)	Rv2125	-	hypothetical protein
2387733	0	T	SNP	C	81	47	124	100	128	Glu80Glu (gaa/gaG)	Rv2126c	PE_PGRS37	PE-PGRS family protein PE_PGRS37
2388641	0	G	SNP	A	107	95	202	99.51	203	Gly9Asp (ggc/gAc)	Rv2127	ansP1	L-asparagine permease
2402765	0	G	SNP	A	101	97	198	99	200
2413246	0	C	SNP	A	106	99	203	100	205	Val36Leu (gtg/Ttg)	Rv2153c	murG	UDP-N-acetylglucosamine--N-acetylmuramyl- (pentapeptide) pyrophosphoryl-undecaprenol-N-acetylglucosamine transferase
2415656	0	G	SNP	C	83	100	180	99.46	184	Arg247Gly (cgg/Ggg)	Rv2155c	murD	UDP-N-acetylmuramoylalanine--D-glutamate ligase
2421816	0	A	SNP	G	96	85	178	100	181
2421975	1	G	Ins	G	77	91	168	93.33	169
2421975	2	G	Ins	G	75	90	165	91.67	168
2421975	3	G	Ins	A	76	91	167	92.78	167
2421975	4	G	Ins	A	76	91	167	92.78	167
2423819	0	C	SNP	G	63	67	128	98.48	132	Gly340Gly (ggg/ggC)	Rv2162c	PE_PGRS38	PE-PGRS family protein PE_PGRS38
2423822	0	A	SNP	G	68	69	132	98.56	139	Gly339Gly (ggt/ggC)	Rv2162c	PE_PGRS38	PE-PGRS family protein PE_PGRS38
2424114	0	C	SNP	A	21	58	73	98.75	80	Arg242Leu (cgc/cTc)	Rv2162c	PE_PGRS38	PE-PGRS family protein PE_PGRS38
2424151	0	C	SNP	A	23	43	62	100	66	Ala230Ser (gca/Tca)	Rv2162c	PE_PGRS38	PE-PGRS family protein PE_PGRS38
2424925	0	A	SNP	G	86	80	165	98.81	168
2425471	0	T	SNP	C	76	83	155	100	159	Arg539Arg (cga/cgG)	Rv2163c	pbpB	penicillin-binding membrane protein PbpB
2434749	0	C	SNP	T	90	95	182	99.46	186
2440926	0	G	SNP	T	98	89	186	100	187	Asp265Glu (gac/gaA)	Rv2178c	aroG	phospho-2-dehydro-3-deoxyheptonate aldolase AroG
2440935	0	G	SNP	C	101	89	186	100	190	Ser262Ser (tcc/tcG)	Rv2178c	aroG	phospho-2-dehydro-3-deoxyheptonate aldolase AroG
2448458	0	C	SNP	T	94	80	171	99.43	175	Thr100Ile (acc/aTc)	Rv2187	fadD15	long-chain-fatty-acid--CoA ligase FadD15
2449826	0	C	SNP	G	104	127	226	100	231	Ser556Trp (tcg/tGg)	Rv2187	fadD15	long-chain-fatty-acid--CoA ligase FadD15
2452452	0	G	SNP	A	108	88	193	100	196	Thr274Met (acg/aTg)	Rv2190c	-	endopeptidase
2462871	0	G	SNP	A	109	92	197	99.5	202	Ala59Ala (gcc/gcT)	Rv2198c	mmpS3	membrane protein MmpS3
2470591	0	A	SNP	C	97	87	180	98.92	186
2472029	0	T	SNP	G	89	85	170	100	174	Trp207Gly (tgg/Ggg)	Rv2207	cobT	nicotinate-nucleotide-dimethylbenzimidazolphosphoribosyltransferase
2477174	0	T	SNP	C	107	82	187	100	189	Gln3Arg (cag/cGg)	Rv2211c	gcvT	aminomethyltransferase
2477984	0	G	SNP	A	101	110	206	99.53	212	Ser265Ser (tcg/tcA)	Rv2212	-	adenylyl cyclase
2478619	0	G	SNP	A	77	72	148	100	149	Leu94Leu (ctg/ctA)	Rv2213	pepB	cytosol aminopeptidase
2480809	0	G	SNP	C	93	92	184	100	185	Ala298Gly (gcc/gGc)	Rv2214c	ephD	oxidoreductase EphD
2488343	0	G	SNP	A	106	84	189	98.45	193	Gln243Gln (cag/caA)	Rv2220	glnA1	glutamine synthetase
2494430	0	C	SNP	G	92	83	172	100	175	Gly324Arg (ggc/Cgc)	Rv2223c	-	carboxylesterase B
2499726	0	G	SNP	A	116	102	215	100	218	Asp299Asn (gat/Aat)	Rv2226	-	hypothetical protein
2504177	0	C	SNP	T	93	86	177	100	179	Glu144Glu (gag/gaA)	Rv2230c	-	GTP cyclohydrolase
2509140	0	G	SNP	C	86	108	193	99.49	195	Ser79Cys (tcc/tGc)	Rv2236c	cobD	cobalamin biosynthesis transmembrane protein CobD
2509722	0	A	SNP	G	85	112	192	100	197	Pro78Pro (cca/ccG)	Rv2237	-	hypothetical protein
2516271	0	T	SNP	C	106	91	196	100	197	Met323Thr (atg/aCg)	Rv2242	-	hypothetical protein
2516567	0	G	SNP	C	75	94	167	99.41	170
2521342	0	T	SNP	C	81	109	188	100	190	Asp200Asp (gat/gaC)	Rv2247	accD6	acetyl-/propionyl-CoA carboxylase subunit beta
2523205	1	G	Ins	C	62	68	130	93.53	130
2523205	2	G	Ins	G	61	68	129	92.81	130
2523205	3	G	Ins	C	62	68	130	93.53	130
2525723	0	G	Del	GAP	92	87	179	96.24	186		Rv2251	-	flavoprotein
2526974	0	T	SNP	C	112	116	222	100	228	Pro470Pro (cct/ccC)	Rv2251	-	flavoprotein
2529680	0	A	SNP	G	127	112	236	100	239	Thr65Thr (act/acC)	Rv2256c	-	hypothetical protein
2531742	0	A	SNP	G	70	83	149	99.35	154	Ala52Ala (gct/gcC)	Rv2258c	-	transcriptional regulator
2533377	0	T	SNP	C	81	101	178	99.45	183	Asp16Asp (gat/gaC)	Rv2260	-	hypothetical protein
2534563	0	G	Del	GAP	89	98	186	96.89	193
2534564	0	A	Del	GAP	89	98	186	100	187
2536312	0	C	SNP	T	75	90	161	99.4	166	Arg224Arg (cgc/cgT)	Rv2263	-	oxidoreductase
2536625	1	C	Ins	G	74	73	147	90.74	147		Rv2264c	-	hypothetical protein
2540554	0	T	SNP	C	107	98	198	100	205	Ser151Pro (tcg/Ccg)	Rv2266	cyp124	cytochrome P450 Cyp124
2541477	0	C	SNP	G	125	93	216	100	218
2542543	0	G	SNP	A	105	112	214	100	217	Arg90Cys (cgt/Tgt)	Rv2267c	-	hypothetical protein
2562644	0	G	SNP	T	112	113	219	100	225	Ala16Ser (gcg/Tcg)	Rv2290	lppO	lipoprotein LppO
2564368	1	G	Ins	C	121	95	216	99.08	216		Rv2293c	-	hypothetical protein
2566766	1	C	Ins	G	83	106	189	92.2	189
2566768	0	A	SNP	C	87	108	193	98.48	198
2573756	0	C	SNP	A	92	72	161	100	164
2578626	0	A	SNP	G	94	94	186	100	188	Met24Thr (atg/aCg)	Rv2307c	-	hypothetical protein
2586127	0	A	SNP	G	120	105	222	100	225	Gly388Gly (ggt/ggC)	Rv2314c	-	hypothetical protein
2589216	0	G	SNP	C	86	106	190	100	192	Val127Leu (gtg/Ctg)	Rv2316	uspA	sugar ABC transporter permease UspA
2591172	0	G	SNP	A	111	104	211	99.54	216	Ala219Thr (gcc/Acc)	Rv2318	uspC	sugar ABC transporter substrate-binding lipoprotein UspC
2598400	0	A	SNP	G	98	93	187	100	191	Asn516Asn (aat/aaC)	Rv2326c	-	ABC transporter ATP-binding protein
2600260	0	A	SNP	G	108	111	213	99.55	220	Arg91Arg (cga/cgG)	Rv2327	-	hypothetical protein
2601576	0	T	SNP	G	127	113	240	99.59	241	Ser282Arg (agt/agG)	Rv2328	PE23	PE family protein PE23
2604157	0	C	Del	GAP	77	75	149	75.62	201		Rv2330c	lppP	lipoprotein LppP
2604158	0	A	Del	GAP	77	75	149	76	200		Rv2330c	lppP	lipoprotein LppP
2604159	0	G	Del	GAP	77	75	149	76	200		Rv2330c	lppP	lipoprotein LppP
2604160	0	T	Del	GAP	77	75	149	76.77	198		Rv2330c	lppP	lipoprotein LppP
2604161	0	G	Del	GAP	77	75	149	77.55	196		Rv2330c	lppP	lipoprotein LppP
2604162	0	C	Del	GAP	77	75	149	78.76	193		Rv2330c	lppP	lipoprotein LppP
2604163	0	C	Del	GAP	77	75	149	79.17	192		Rv2330c	lppP	lipoprotein LppP
2604164	0	A	Del	GAP	77	75	149	79.58	191		Rv2330c	lppP	lipoprotein LppP
2604165	0	A	Del	GAP	77	75	149	79.58	191		Rv2330c	lppP	lipoprotein LppP
2608117	0	C	SNP	A	106	101	202	100	207	Asp69Tyr (gac/Tac)	Rv2333c	stp	multidrug resistance protein
2612632	0	C	SNP	A	101	118	215	100	219	Gly119Val (ggc/gTc)	Rv2337c	-	hypothetical protein
2615413	0	A	SNP	G	111	136	238	100	247	Thr241Ala (acc/Gcc)	Rv2339	mmpL9	transmembrane transport protein MmpL9
2619271	0	T	SNP	C	82	100	181	99.45	183
2624986	0	T	SNP	G	124	117	238	100	241	Val389Gly (gtg/gGg)	Rv2345	-	transmembrane protein
2625924	0	T	SNP	C	106	74	178	95.24	189	Ala83Ala (gca/gcG)	Rv2346c	esxO	ESAT-6 like protein EsxO
2626095	0	C	SNP	G	98	111	204	87.82	238	Ala26Ala (gcg/gcC)	Rv2346c	esxO	ESAT-6 like protein EsxO
2626513	0	T	SNP	A	61	49	106	100	110	Thr3Ser (aca/Tca)	Rv2347c	esxP	ESAT-6 like protein EsxP
2626514	0	T	SNP	G	59	48	106	99.07	108	Ala2Ala (gca/gcC)	Rv2347c	esxP	ESAT-6 like protein EsxP
2626600	0	G	SNP	A	93	59	148	99.35	153
2627946	0	A	SNP	G	111	105	211	99.54	217	Arg251Arg (cgt/cgC)	Rv2349c	plcC	phospholipase C
2631009	1	G	Ins	G	85	88	173	82.38	173		Rv2351c	plcA	membrane-associated phospholipase A
2631009	2	G	Ins	T	85	88	173	82.38	173		Rv2351c	plcA	membrane-associated phospholipase A
2631009	3	G	Ins	G	85	88	173	82.38	173		Rv2351c	plcA	membrane-associated phospholipase A
2631009	4	G	Ins	C	85	88	173	82.38	173		Rv2351c	plcA	membrane-associated phospholipase A
2631009	5	G	Ins	C	85	88	173	82.38	173		Rv2351c	plcA	membrane-associated phospholipase A
2632341	1	C	Ins	A	100	103	203	95.31	203
2632362	0	T	SNP	C	102	97	196	100	199
2637541	0	C	SNP	T	112	90	202	100	202
2642383	0	C	SNP	T	75	110	182	100	185	Ala66Thr (gcc/Acc)	Rv2360c	-	hypothetical protein
2646695	0	G	SNP	A	118	112	227	99.57	231
2652254	0	G	SNP	C	80	93	172	98.3	176	Ala191Gly (gct/gGt)	Rv2372c	-	rRNA small subunit methyltransferase E
2656225	0	A	SNP	G	99	100	198	100	199	Val69Ala (gtc/gCc)	Rv2377c	-	hypothetical protein
2656635	0	G	SNP	A	97	86	181	98.92	185	Pro357Ser (ccg/Tcg)	Rv2378c	mbtG	L-lysine N6-monooxygenase
2660319	0	C	SNP	G	105	117	218	100	222	Glu589Asp (gag/gaC)	Rv2379c	mbtF	peptide synthetase
2661039	0	G	SNP	A	102	103	202	99.51	206	Ile349Ile (atc/atT)	Rv2379c	mbtF	peptide synthetase
2680658	0	T	SNP	G	96	107	199	100	203	Thr67Thr (act/acG)	Rv2386a	-	hypothetical protein
2688700	0	C	SNP	T	98	117	207	100	215	Pro231Ser (ccg/Tcg)	Rv2394	ggtB	gamma-glutamyltranspeptidase precursor GgtB
2690160	0	A	SNP	G	80	98	174	100	178	Asn30Ser (aac/aGc)	Rv2395	-	integral membrane protein
2695378	0	C	SNP	G	102	113	214	100	215	Gly141Ala (ggc/gCc)	Rv2398c	cysW	sulfate ABC transporter permease CysW
2697489	0	C	SNP	T	104	109	207	100	213	Ala76Thr (gcg/Acg)	Rv2400c	subI	sulfate ABC transporter substrate-binding lipoprotein SubI
2700222	0	T	SNP	C	92	78	165	99.42	171	Leu565Pro (ctg/cCg)	Rv2402	-	trehalase
2704884	1	A	Ins	C	70	83	153	99.35	153		Rv2407	-	ribonuclease Z
2704884	2	A	Ins	A	70	83	153	99.35	153		Rv2407	-	ribonuclease Z
2704884	3	A	Ins	G	70	82	152	98.7	153		Rv2407	-	ribonuclease Z
2704884	4	A	Ins	C	70	81	151	98.05	152		Rv2407	-	ribonuclease Z
2704884	5	A	Ins	G	69	80	149	96.75	149		Rv2407	-	ribonuclease Z
2704884	6	A	Ins	A	65	80	145	94.16	146		Rv2407	-	ribonuclease Z
2704884	7	A	Ins	C	66	79	145	94.16	145		Rv2407	-	ribonuclease Z
2712328	0	C	SNP	T	108	112	214	100	220	Pro183Pro (ccg/ccA)	Rv2414c	-	hypothetical protein
2713795	0	C	SNP	T	106	118	219	100	224
2718852	0	T	SNP	G	116	105	221	100	221
2720069	0	G	SNP	A	99	107	203	100	206	Gly158Glu (ggg/gAg)	Rv2423	-	hypothetical protein
2720444	0	C	SNP	T	89	86	173	98.87	177	Ser283Phe (tct/tTt)	Rv2423	-	hypothetical protein
2720895	0	G	SNP	A	7	52	57	100	59	His295Tyr (cac/Tac)	Rv2424c	-	transposase
2720952	0	T	SNP	C	8	33	39	100	41	Thr276Ala (acc/Gcc)	Rv2424c	-	transposase
2720954	0	G	SNP	A	11	31	41	100	42	Thr275Ile (acc/aTc)	Rv2424c	-	transposase
2721562	0	C	SNP	G	110	104	211	100	214	Ala72Ala (gcg/gcC)	Rv2424c	-	transposase
2723506	0	T	SNP	C	90	95	179	100	185	Leu226Leu (tta/ttG)	Rv2426c	-	hypothetical protein
2724198	0	T	Del	GAP	52	62	119	75	152
2724199	0	A	Del	GAP	52	62	119	76.51	149
2724200	0	G	Del	GAP	52	62	119	78.08	146
2726105	0	G	SNP	A	100	97	195	100	197						phylo (Delhi/CAS, 3)	isoniazid (INH)
2729058	0	A	SNP	C	100	102	196	99.51	203	Leu26Arg (ctg/cGg)	Rv2433c	-	hypothetical protein
2734074	0	T	SNP	C	96	115	207	100	211	Val282Ala (gtc/gCc)	Rv2436	rbsK	ribokinase RbsK
2737572	0	C	SNP	A	98	67	162	100	165	Ala226Ser (gcg/Tcg)	Rv2439c	proB	glutamate 5-kinase protein
2738221	0	G	SNP	A	109	90	194	100	199	Ile9Ile (atc/atT)	Rv2439c	proB	glutamate 5-kinase protein
2740693	0	T	SNP	C	102	89	190	100	191
2751804	0	C	SNP	T	94	86	178	100	180	Arg126Gln (cgg/cAg)	Rv2450c	rpfE	resuscitation-promoting factor RpfE
2752698	0	C	SNP	A	88	104	187	100	192
2753869	0	A	SNP	G	91	107	195	98.51	201	Val293Ala (gtg/gCg)	Rv2454c	-	2-oxoglutarate oxidoreductase subunit KorB
2757155	0	G	SNP	A	86	108	192	100	194	Phe346Phe (ttc/ttT)	Rv2456c	-	MFS-type transporter
2760152	0	A	SNP	G	102	103	203	100	205	Tyr125Cys (tac/tGc)	Rv2458	mmuM	homocysteine S-methyltransferase MmuM
2766410	0	A	SNP	G	94	102	195	98.99	198	Glu252Glu (gaa/gaG)	Rv2463	lipP	esterase/lipase LipP
2771383	0	A	SNP	G	104	126	229	99.57	231	Ser800Gly (agc/Ggc)	Rv2467	pepN	aminopeptidase PepN
2779136	0	T	SNP	C	96	100	194	100	196	Ser1043Gly (agc/Ggc)	Rv2476c	gdh	NAD-dependent glutamate dehydrogenase
2782498	0	G	SNP	A	101	116	212	100	217	Asp515Asp (gac/gaT)	Rv2477c	-	macrolide ABC transporter ATP-binding protein
2786952	0	A	SNP	G	100	114	213	100	214	Cys778Arg (tgc/Cgc)	Rv2482c	plsB2	glycerol-3-phosphate acyltransferase
2791098	0	C	SNP	T	98	99	194	100	197	Gly466Asp (ggt/gAt)	Rv2484c	-	diacyglycerol O-acyltransferase
2795974	0	T	Del	GAP	24	38	63	98.41	63		Rv2487c	PE_PGRS42	PE-PGRS family protein PE_PGRS42
2795975	0	T	Del	GAP	24	38	64	98.41	63		Rv2487c	PE_PGRS42	PE-PGRS family protein PE_PGRS42
2795976	0	G	Del	GAP	24	38	64	98.41	63		Rv2487c	PE_PGRS42	PE-PGRS family protein PE_PGRS42
2795977	0	C	Del	GAP	24	38	64	98.41	63		Rv2487c	PE_PGRS42	PE-PGRS family protein PE_PGRS42
2795978	0	C	Del	GAP	24	38	64	98.41	63		Rv2487c	PE_PGRS42	PE-PGRS family protein PE_PGRS42
2795979	0	G	Del	GAP	24	38	64	98.41	63		Rv2487c	PE_PGRS42	PE-PGRS family protein PE_PGRS42
2795980	0	C	Del	GAP	24	38	64	98.41	63		Rv2487c	PE_PGRS42	PE-PGRS family protein PE_PGRS42
2795981	0	C	Del	GAP	24	38	64	98.41	63		Rv2487c	PE_PGRS42	PE-PGRS family protein PE_PGRS42
2795982	0	C	Del	GAP	24	38	64	100	62		Rv2487c	PE_PGRS42	PE-PGRS family protein PE_PGRS42
2795983	0	G	Del	GAP	24	38	64	100	62		Rv2487c	PE_PGRS42	PE-PGRS family protein PE_PGRS42
2795984	0	C	Del	GAP	24	38	64	100	62		Rv2487c	PE_PGRS42	PE-PGRS family protein PE_PGRS42
2795985	0	G	Del	GAP	24	38	64	98.41	63		Rv2487c	PE_PGRS42	PE-PGRS family protein PE_PGRS42
2795986	0	C	Del	GAP	24	38	64	100	62		Rv2487c	PE_PGRS42	PE-PGRS family protein PE_PGRS42
2795987	0	C	Del	GAP	24	38	64	98.41	63		Rv2487c	PE_PGRS42	PE-PGRS family protein PE_PGRS42
2795988	0	G	Del	GAP	24	38	64	98.41	63		Rv2487c	PE_PGRS42	PE-PGRS family protein PE_PGRS42
2795989	0	C	Del	GAP	24	38	64	98.41	63		Rv2487c	PE_PGRS42	PE-PGRS family protein PE_PGRS42
2795990	0	C	Del	GAP	24	38	64	96.88	64		Rv2487c	PE_PGRS42	PE-PGRS family protein PE_PGRS42
2795991	0	G	Del	GAP	24	38	64	96.88	64		Rv2487c	PE_PGRS42	PE-PGRS family protein PE_PGRS42
2795992	0	G	Del	GAP	24	38	64	98.41	63		Rv2487c	PE_PGRS42	PE-PGRS family protein PE_PGRS42
2795993	0	T	Del	GAP	24	38	64	96.88	64		Rv2487c	PE_PGRS42	PE-PGRS family protein PE_PGRS42
2798595	0	C	SNP	T	102	103	205	99.51	206	Ala762Ala (gcg/gcA)	Rv2488c	-	LuxR family transcriptional regulator
2803139	0	C	Del	GAP	75	66	140	78.77	179		Rv2490c	PE_PGRS43	PE-PGRS family protein PE_PGRS43
2803140	0	C	Del	GAP	75	66	140	79.66	177		Rv2490c	PE_PGRS43	PE-PGRS family protein PE_PGRS43
2803141	0	A	Del	GAP	75	66	140	81.5	173		Rv2490c	PE_PGRS43	PE-PGRS family protein PE_PGRS43
2803142	0	C	Del	GAP	75	66	140	81.5	173		Rv2490c	PE_PGRS43	PE-PGRS family protein PE_PGRS43
2803143	0	C	Del	GAP	75	66	140	80.57	175		Rv2490c	PE_PGRS43	PE-PGRS family protein PE_PGRS43
2803144	0	G	Del	GAP	75	66	140	83.43	169		Rv2490c	PE_PGRS43	PE-PGRS family protein PE_PGRS43
2803145	0	G	Del	GAP	75	66	140	82.46	171		Rv2490c	PE_PGRS43	PE-PGRS family protein PE_PGRS43
2803146	0	C	Del	GAP	75	66	140	84.43	167		Rv2490c	PE_PGRS43	PE-PGRS family protein PE_PGRS43
2803147	0	A	Del	GAP	75	66	141	84.94	166		Rv2490c	PE_PGRS43	PE-PGRS family protein PE_PGRS43
2807486	0	C	SNP	A	107	97	202	100	204	Ala70Asp (gcc/gAc)	Rv2492	-	hypothetical protein
2809621	0	T	SNP	C	106	104	210	100	210	Thr107Ala (acc/Gcc)	Rv2495c	bkdC	branched-chain keto acid dehydrogenase E2 component
2813008	0	C	SNP	A	101	96	192	99.49	198	Asp57Tyr (gac/Tac)	Rv2498c	citE	citrate (pro-3S)-lyase subunit beta
2817747	0	G	SNP	A	108	117	223	99.12	227	Ala243Val (gct/gTt)	Rv2502c	accD1	acetyl-/propionyl-CoA carboxylase subunit beta
2818837	0	A	SNP	G	99	111	207	100	210	Gly97Gly (ggt/ggC)	Rv2503c	scoB	succinyl-CoA:3-ketoacid-CoA transferase subunit B
2821342	0	C	SNP	T	90	93	176	99.46	184	Ala85Ala (gcg/gcA)	Rv2505c	fadD35	fatty-acid--CoA ligase FadD35
2825466	0	G	SNP	A	86	109	193	100	195	Lys263Lys (aag/aaA)	Rv2509	-	short-chain type dehydrogenase/reductase
2827984	0	G	SNP	T	82	83	164	100	165
2828019	0	T	SNP	C	85	83	164	100	168
2830525	0	C	SNP	A	99	86	182	100	185	Thr122Lys (acg/aAg)	Rv2513	-	hypothetical protein
2836773	0	C	SNP	T	91	88	176	100	179	Ser330Leu (tcg/tTg)	Rv2519	PE26	PE family protein PE26
2840999	0	C	SNP	G	94	93	183	100	187	Ser2778Ser (tcg/tcC)	Rv2524c	fas	fatty acid synthase
2841022	0	A	SNP	G	91	91	179	100	182	Cys2771Arg (tgc/Cgc)	Rv2524c	fas	fatty acid synthase
2847281	0	A	SNP	G	89	116	203	100	205	Asp684Asp (gat/gaC)	Rv2524c	fas	fatty acid synthase
2855259	0	A	SNP	G	93	82	168	100	175	Ala841Ala (gct/gcC)	Rv2531c	-	amino acid decarboxylase
2865760	0	A	SNP	G	100	100	194	100	200	Thr211Ala (acc/Gcc)	Rv2542	-	hypothetical protein
2865882	0	T	SNP	C	105	97	201	100	202	Val251Val (gtt/gtC)	Rv2542	-	hypothetical protein
2867207	0	C	SNP	G	101	98	197	99	201	Ala28Ala (gcc/gcG)	Rv2544	lppB	lipoprotein LppB
2867230	0	G	SNP	A	74	76	149	99.34	151	Gly36Asp (ggc/gAc)	Rv2544	lppB	lipoprotein LppB
2867231	0	C	SNP	T	71	75	143	99.32	147	Gly36Gly (ggc/ggT)	Rv2544	lppB	lipoprotein LppB
2867236	0	A	SNP	G	76	76	150	99.35	153	Asn38Ser (aac/aGc)	Rv2544	lppB	lipoprotein LppB
2867240	0	C	SNP	T	77	75	151	99.35	153	Pro39Pro (ccc/ccT)	Rv2544	lppB	lipoprotein LppB
2867245	0	A	SNP	C	80	77	155	99.37	158	Lys41Thr (aaa/aCa)	Rv2544	lppB	lipoprotein LppB
2867251	0	C	SNP	G	79	77	149	99.36	157	Pro43Arg (ccg/cGg)	Rv2544	lppB	lipoprotein LppB
2867254	0	A	SNP	G	81	79	157	99.38	161	His44Arg (cac/cGc)	Rv2544	lppB	lipoprotein LppB
2867263	0	G	SNP	A	94	98	191	99.48	193	Gly47Asp (ggc/gAc)	Rv2544	lppB	lipoprotein LppB
2877378	0	G	SNP	C	101	95	194	100	196	Ala103Pro (gcc/Ccc)	Rv2557	-	hypothetical protein
2880702	0	G	SNP	C	84	101	185	100	185	Val210Leu (gtc/Ctc)	Rv2560	-	hypothetical protein
2881337	0	C	SNP	T	113	88	197	100	201
2881569	0	A	SNP	G	86	97	183	99.46	184
2881598	0	G	Del	GAP	72	100	162	94.51	182
2884068	0	A	SNP	C	103	103	200	100	206	Met243Leu (atg/Ctg)	Rv2564	glnQ	glutamine ABC transporter ATP-binding protein
2886570	0	A	SNP	G	83	93	174	100	176	Glu66Glu (gaa/gaG)	Rv2566	-	hypothetical protein
2888201	0	T	SNP	C	93	89	181	100	182	Leu610Pro (ctc/cCc)	Rv2566	-	hypothetical protein
2889633	0	T	SNP	C	103	89	192	100	192	Ala1087Ala (gct/gcC)	Rv2566	-	hypothetical protein
2890468	0	C	SNP	G	86	99	181	100	185	Pro225Arg (ccc/cGc)	Rv2567	-	hypothetical protein
2891267	0	C	SNP	T	100	106	204	100	206	Gly491Gly (ggc/ggT)	Rv2567	-	hypothetical protein
2891728	0	A	SNP	G	113	94	203	99.52	208	Gln645Arg (cag/cGg)	Rv2567	-	hypothetical protein
2894208	0	G	SNP	A	92	107	195	100	199	Ser67Ser (agc/agT)	Rv2569c	-	hypothetical protein
2895473	0	A	SNP	G	97	84	180	100	181	Phe163Ser (ttc/tCc)	Rv2571c	-	transmembrane protein
2897660	0	T	SNP	C	94	100	188	100	194	Ala48Ala (gca/gcG)	Rv2572c	aspS	aspartate--tRNA ligase
2898522	0	T	SNP	C	118	111	224	100	229	Tyr160Tyr (tat/taC)	Rv2573	-	2-dehydropantoate 2-reductase
2903050	0	G	SNP	A	105	87	187	100	192	Thr161Ile (acc/aTc)	Rv2578c	-	hypothetical protein
2910461	0	G	SNP	T	95	99	194	100	194	Ala147Glu (gcg/gAg)	Rv2584c	apt	adenine phosphoribosyltransferase
2910852	0	C	SNP	G	89	89	176	100	178	Ala17Pro (gcg/Ccg)	Rv2584c	apt	adenine phosphoribosyltransferase
2911293	0	C	SNP	G	97	99	194	100	196	Cys462Ser (tgt/tCt)	Rv2585c	-	lipoprotein
2912294	0	T	SNP	G	70	94	162	98.8	166	Ala128Ala (gca/gcC)	Rv2585c	-	lipoprotein
2913870	0	G	SNP	T	105	115	219	99.55	221	Leu48Ile (ctt/Att)	Rv2586c	secF	protein translocase subunit SecF
2914369	0	C	SNP	T	90	111	197	100	201	Ser456Ser (tcg/tcA)	Rv2587c	secD	protein translocase subunit SecD
2923391	0	T	SNP	C	83	65	146	100	148	Pro281Pro (cca/ccG)	Rv2592c	ruvB	Holliday junction ATP-dependent DNA helicase RuvB
2925462	0	T	SNP	A	115	101	216	99.54	217
2925962	0	T	SNP	C	112	122	227	100	234	Cys77Arg (tgc/Cgc)	Rv2596	vapC40	ribonuclease VapC40
2927939	0	T	SNP	C	83	101	182	100	184
2939373	0	G	SNP	C	117	107	221	99.12	226	Ser197Cys (tct/tGt)	Rv2611c	-	phosphatidylinositol mannoside acyltransferase
2939657	0	T	SNP	C	100	108	208	100	208	Ile102Met (ata/atG)	Rv2611c	-	phosphatidylinositol mannoside acyltransferase
2941179	0	G	SNP	A	100	103	199	100	203	Arg6Arg (cgc/cgT)	Rv2613c	-	AP-4-A phosphorylase		phylo (Delhi/CAS)
2943675	0	G	SNP	A	99	100	198	100	199	Gly437Gly (ggc/ggT)	Rv2615c	PE_PGRS45	PE-PGRS family protein PE_PGRS45
2944213	0	C	Del	GAP	92	51	140	83.14	172		Rv2615c	PE_PGRS45	PE-PGRS family protein PE_PGRS45
2944214	0	C	Del	GAP	92	51	140	83.63	171		Rv2615c	PE_PGRS45	PE-PGRS family protein PE_PGRS45
2944215	0	G	Del	GAP	92	51	140	84.12	170		Rv2615c	PE_PGRS45	PE-PGRS family protein PE_PGRS45
2944216	0	C	Del	GAP	93	52	142	86.31	168		Rv2615c	PE_PGRS45	PE-PGRS family protein PE_PGRS45
2944217	0	C	Del	GAP	93	52	142	87.35	166		Rv2615c	PE_PGRS45	PE-PGRS family protein PE_PGRS45
2944218	0	G	Del	GAP	93	52	142	87.88	165		Rv2615c	PE_PGRS45	PE-PGRS family protein PE_PGRS45
2944219	0	T	Del	GAP	93	52	142	87.88	165		Rv2615c	PE_PGRS45	PE-PGRS family protein PE_PGRS45
2944220	0	T	Del	GAP	93	52	142	90.62	160		Rv2615c	PE_PGRS45	PE-PGRS family protein PE_PGRS45
2944221	0	C	Del	GAP	93	52	142	89.51	162		Rv2615c	PE_PGRS45	PE-PGRS family protein PE_PGRS45
2944515	0	A	SNP	C	93	103	193	100	196	Gly157Gly (ggt/ggG)	Rv2615c	PE_PGRS45	PE-PGRS family protein PE_PGRS45
2945167	0	G	SNP	T	96	96	191	94.12	204
2948524	0	T	SNP	A	109	104	210	100	213	Glu12Val (gag/gTg)	Rv2621c	-	transcriptional regulator
2949251	0	G	SNP	A	93	106	199	99.5	200	Val206Ile (gtt/Att)	Rv2622	-	methyltransferase
2954439	0	T	SNP	C	112	104	211	100	216	Arg104Gly (aga/Gga)	Rv2627c	-	hypothetical protein
2958693	0	G	SNP	A	114	110	218	100	224	Ala374Ala (gcg/gcA)	Rv2631	-	RNA-splicing ligase RtcB
2959257	0	A	Del	GAP	84	85	169	98.83	171
2959258	0	T	Del	GAP	83	85	168	99.41	169
2959259	0	C	Del	GAP	83	85	169	99.41	169
2959260	0	C	Del	GAP	83	85	169	99.41	169
2959261	0	A	Del	GAP	83	85	169	100	168
2959262	0	A	Del	GAP	83	85	169	100	168
2959263	0	T	Del	GAP	83	85	169	100	168
2959264	0	C	Del	GAP	83	85	169	100	168
2959265	0	A	SNP	T	84	89	173	100	173
2960592	0	C	SNP	T	83	77	150	96.97	165	Gly617Asp (ggc/gAc)	Rv2634c	PE_PGRS46	PE-PGRS family protein PE_PGRS46
2964594	0	G	SNP	A	99	119	215	100	218	Ala64Thr (gcc/Acc)	Rv2638	-	hypothetical protein
2974933	0	A	SNP	G	121	90	208	100	211	Ile101Thr (atc/aCc)	Rv2650c	-	prophage protein
2975227	0	T	SNP	G	84	83	166	99.4	168	Asn3Thr (aat/aCt)	Rv2650c	-	prophage protein
2984740	0	A	SNP	G	117	96	206	100	213	His3Arg (cac/cGc)	Rv2668	-	hypothetical protein
2986305	0	G	SNP	T	89	99	184	97.92	192	Thr179Lys (acg/aAg)	Rv2670c	-	hypothetical protein
2988630	0	C	SNP	G	102	87	184	100	189	His317Asp (cat/Gat)	Rv2672	-	protease
2990385	0	C	SNP	G	95	101	196	100	196	Phe365Leu (ttc/ttG)	Rv2673	aftC	alpha-(1->3)-arabinofuranosyltransferase
2994187	0	T	SNP	C	97	107	201	100	204	Leu292Leu (tta/ttG)	Rv2678c	hemE	uroporphyrinogen decarboxylase
2995548	0	C	SNP	A	100	104	201	99.51	205	Thr145Asn (acc/aAc)	Rv2679	echA15	enoyl-CoA hydratase EchA15
3003115	0	C	SNP	G	99	95	193	100	194	Ala378Gly (gca/gGa)	Rv2685	arsB1	arsenic-transport integral membrane protein ArsB
3005185	0	G	SNP	T	101	101	200	100	202	Pro156Thr (ccc/Acc)	Rv2688c	-	antibiotic ABC transporter ATP-binding protein
3009692	0	A	SNP	G	81	99	178	100	180	Thr117Ala (acc/Gcc)	Rv2691	ceoB	TRK system potassium uptake protein CeoB
3010014	0	G	SNP	A	76	76	150	100	152	Gly224Glu (ggg/gAg)	Rv2691	ceoB	TRK system potassium uptake protein CeoB
3010420	0	A	SNP	G	91	91	180	100	182	Ile133Val (atc/Gtc)	Rv2692	ceoC	TRK system potassium uptake protein CeoC
3011837	0	A	SNP	G	89	106	192	99.49	196
3017465	0	T	SNP	C	114	74	185	100	188	Ile203Thr (ata/aCa)	Rv2702	ppgK	polyphosphate glucokinase
3027548	0	C	SNP	T	107	115	215	99.55	223	Pro162Ser (ccg/Tcg)	Rv2714	-	hypothetical protein
3027798	0	T	SNP	C	103	112	212	100	215	Val245Ala (gtg/gCg)	Rv2714	-	hypothetical protein
3031168	0	A	SNP	G	86	105	185	99.48	192	Tyr124His (tat/Cat)	Rv2719c	-	membrane protein
3037377	0	T	SNP	C	89	97	184	100	186
3040344	0	C	SNP	T	110	88	195	100	198	Glu142Glu (gag/gaA)	Rv2727c	miaA	tRNA delta(2)-isopentenylpyrophosphate transferase
3041871	0	G	SNP	T	72	90	157	100	162	Ala202Glu (gcg/gAg)	Rv2729c	-	integral membrane protein
3043700	0	C	SNP	T	105	110	215	99.54	216	Ala225Ala (gcc/gcT)	Rv2731	-	hypothetical protein
3054081	0	A	SNP	G	93	110	201	100	203	Gly56Gly (gga/ggG)	Rv2741	PE_PGRS47	PE-PGRS family protein PE_PGRS47
3054321	0	A	SNP	G	82	102	181	99.46	185	Gly136Gly (gga/ggG)	Rv2741	PE_PGRS47	PE-PGRS family protein PE_PGRS47
3054724	0	A	SNP	G	14	14	28	100	28	Ser271Gly (agc/Ggc)	Rv2741	PE_PGRS47	PE-PGRS family protein PE_PGRS47
3056810	0	C	Del	GAP	103	101	205	97.61	209		Rv2743c	-	hypothetical protein
3059791	0	G	SNP	C	21	41	61	100	62
3059812	0	T	Del	GAP	19	21	40	90.91	44
3059820	0	G	SNP	T	20	19	39	90.7	43
3059821	0	C	SNP	G	19	18	36	90.24	41
3059822	0	A	SNP	C	20	18	37	90.48	42
3059829	1	G	Ins	A	22	20	42	91.3	42
3064991	0	G	SNP	C	101	101	200	99.02	204	Arg401Gly (cgg/Ggg)	Rv2752c	-	ribonuclease J
3069167	0	A	SNP	G	90	101	187	100	191	Leu306Pro (ctg/cCg)	Rv2756c	hsdM	type I restriction/modification system DNA methylase HsdM
3069566	0	C	SNP	T	107	101	201	99.52	209	Gly173Asp (ggc/gAc)	Rv2756c	hsdM	type I restriction/modification system DNA methylase HsdM
3072285	0	A	SNP	C	107	106	209	100	213	Leu119Arg (ctg/cGg)	Rv2761c	hsdS	type I restriction/modification system specificity determinant HsdS
3076172	0	C	SNP	T	127	107	231	100	234	Asp67Asn (gat/Aat)	Rv2766c	-	short-chain type dehydrogenase/reductase
3078178	0	C	SNP	T	109	81	187	100	190	Val270Met (gtg/Atg)	Rv2769c	PE27	PE family protein PE27
3079877	0	A	SNP	G	106	110	216	100	216	Phe194Ser (ttc/tCc)	Rv2770c	PPE44	PPE family protein PPE44
3080795	0	A	SNP	G	101	94	195	100	195	Leu80Pro (ctc/cCc)	Rv2771c	-	hypothetical protein
3086788	0	T	SNP	C	105	82	183	99.47	188
3089299	0	C	SNP	G	89	104	191	99.48	194	Gly355Arg (gga/Cga)	Rv2782c	pepR	zinc protease
3103682	0	T	SNP	C	101	105	201	100	206	Met87Val (atg/Gtg)	Rv2794c	pptT	phosphopantetheinyl transferase
3104189	0	A	SNP	G	96	91	183	100	187	Cys241Cys (tgt/tgC)	Rv2795c	-	hypothetical protein
3111280	0	G	SNP	A	90	59	149	100	149	Leu182Phe (ctt/Ttt)	Rv2802c	-	arginine/hypothetical protein
3112700	0	C	SNP	T	88	89	168	100	177	Gly132Asp (ggc/gAc)	Rv2804c	-	hypothetical protein
3112877	0	G	SNP	A	108	87	192	100	195	Gly4Asp (ggc/gAc)	Rv2805	-	hypothetical protein
3113872	0	A	SNP	T	95	94	186	100	189	Glu72Val (gag/gTg)	Rv2807	-	hypothetical protein
3114516	0	A	Del	GAP	97	116	215	96.82	220		Rv2807	-	hypothetical protein
3115384	0	G	SNP	C	99	104	198	99.51	204
3117533	0	G	SNP	A	94	91	185	100	185	Arg239Gln (cgg/cAg)	Rv2812	-	transposase
3118000	0	A	SNP	G	100	81	178	100	181	Arg395Gly (agg/Ggg)	Rv2812	-	transposase
3130748	1	C	Ins	T	94	108	202	89.78	202		Rv2823c	-	CRISPR-associated protein Cas10/Csm1
3130748	2	C	Ins	G	94	107	201	89.33	202		Rv2823c	-	CRISPR-associated protein Cas10/Csm1
3130748	3	C	Ins	T	94	108	202	89.78	202		Rv2823c	-	CRISPR-associated protein Cas10/Csm1
3131469	1	T	Ins	T	115	108	223	95.3	223		Rv2823c	-	CRISPR-associated protein Cas10/Csm1
3131469	2	T	Ins	G	115	108	223	95.3	223		Rv2823c	-	CRISPR-associated protein Cas10/Csm1
3131469	3	T	Ins	T	115	108	223	95.3	223		Rv2823c	-	CRISPR-associated protein Cas10/Csm1
3131469	4	T	Ins	C	115	108	223	95.3	223		Rv2823c	-	CRISPR-associated protein Cas10/Csm1
3131469	5	T	Ins	G	115	107	222	94.87	222		Rv2823c	-	CRISPR-associated protein Cas10/Csm1
3131469	6	T	Ins	G	111	107	218	93.16	218		Rv2823c	-	CRISPR-associated protein Cas10/Csm1
3131469	7	T	Ins	C	110	103	213	91.03	214		Rv2823c	-	CRISPR-associated protein Cas10/Csm1
3131469	8	T	Ins	G	110	103	213	91.03	213		Rv2823c	-	CRISPR-associated protein Cas10/Csm1
3131469	9	T	Ins	A	109	102	211	90.17	212		Rv2823c	-	CRISPR-associated protein Cas10/Csm1
3133054	0	C	SNP	G	183	208	387	99.74	392	Ser162Ser (tcg/tcC)	Rv2825c	-	hypothetical protein
3133055	0	G	SNP	C	181	216	385	99.75	398	Ser162Trp (tcg/tGg)	Rv2825c	-	hypothetical protein
3133536	0	T	SNP	C	98	108	200	99.52	207	Lys2Glu (aaa/Gaa)	Rv2825c	-	hypothetical protein
3135272	0	G	SNP	A	108	107	214	99.08	217	Ala71Val (gca/gTa)	Rv2827c	-	hypothetical protein
3135950	0	C	SNP	G	4	29	32	100	33	Ser128Ser (tcg/tcC)	Rv2828c	-	hypothetical protein
3135951	0	G	SNP	C	4	27	29	100	31	Ser128Trp (tcg/tGg)	Rv2828c	-	hypothetical protein
3137058	0	G	SNP	A	94	115	205	100	209	Ala56Val (gcg/gTg)	Rv2830c	vapB22	antitoxin VapB22
3154134	0	C	SNP	T	83	109	188	100	192	Val166Val (gtg/gtA)	Rv2846c	efpA	MFS-type transporter EfpA
3162805	0	C	SNP	G	113	93	201	99.52	207	Arg180Gly (cgc/Ggc)	Rv2853	PE_PGRS48	PE-PGRS family protein PE_PGRS48
3165374	0	C	Del	GAP	115	102	216	99.54	218		Rv2855	mtr	mycothione reductase
3165807	0	G	SNP	A	115	84	198	100	199	Val201Val (gtg/gtA)	Rv2855	mtr	mycothione reductase
3168492	0	G	SNP	A	95	103	194	100	198
3174013	0	G	SNP	A	107	96	201	100	203	Pro2Leu (cct/cTt)	Rv2861c	mapB	methionine aminopeptidase
3174496	0	A	SNP	G	106	115	221	100	221	Cys50Arg (tgt/Cgt)	Rv2862c	-	hypothetical protein
3177884	0	C	SNP	A	112	85	191	99.49	198	Arg21Arg (cgc/cgA)	Rv2866	relG	toxin RelG
3178616	0	G	SNP	A	83	95	175	97.8	182	Leu233Leu (ctg/Ttg)	Rv2867c	-	GCN5-like N-acetyltransferase
3180988	0	C	SNP	A	114	103	214	100	217	Val259Phe (gtc/Ttc)	Rv2869c	rip	zinc metalloprotease
3186860	0	T	SNP	G	86	81	166	100	167	Tyr672Asp (tat/Gat)	Rv2874	dipZ	integral membrane C-type cytochrome biogenesis protein DipZ
3189242	0	A	SNP	G	102	91	192	99.48	194	Ala52Ala (gct/gcC)	Rv2878c	mpt53	soluble secreted antigen Mpt53
3190146	0	C	Del	GAP	92	90	182	91.92	198
3194241	1	C	Ins	G	81	68	149	90.85	150		Rv2885c	-	transposase
3200478	0	G	SNP	A	96	98	186	99.49	195	Leu71Leu (ctg/ctA)	Rv2891	-	hypothetical protein
3202731	0	A	SNP	C	87	89	175	99.44	177	Gly104Gly (gga/ggC)	Rv2893	-	oxidoreductase
3205673	0	C	SNP	T	103	104	199	99.52	208	Arg254Arg (cgg/cgA)	Rv2896c	-	hypothetical protein
3208600	0	G	SNP	A	113	85	197	100	198	Tyr269Tyr (tac/taT)	Rv2899c	fdhD	formate dehydrogenase accessory protein FdhD
3212723	0	C	SNP	A	89	88	173	99.44	178	Ala78Ala (gcg/gcT)	Rv2902c	rnhB	ribonuclease HII
3219500	0	T	SNP	A	90	99	187	100	189	Lys121Met (aag/aTg)	Rv2912c	-	TetR family HTH-type transcriptional regulator
3220963	0	A	SNP	C	107	109	215	99.54	217	Ser246Ala (tcg/Gcg)	Rv2913c	-	D-amino acid aminohydrolase
3226181	0	A	SNP	C	75	85	155	100	160	Arg35Arg (cgt/cgG)	Rv2916c	ffh	signal recognition particle protein
3228143	0	G	SNP	T	99	92	189	99.48	192	Arg594Leu (cgg/cTg)	Rv2917	-	hypothetical protein
3232151	0	G	SNP	A	104	135	233	99.17	241	Ala119Val (gcg/gTg)	Rv2920c	amt	ammonium transporter integral membrane protein
3236442	0	G	SNP	A	92	118	209	99.53	211	His455His (cac/caT)	Rv2922c	smc	chromosome partition protein Smc
3236497	0	A	SNP	T	102	93	188	99.49	196	Val437Glu (gtg/gAg)	Rv2922c	smc	chromosome partition protein Smc
3244113	0	T	SNP	C	109	125	229	100	234	Pro139Pro (cct/ccC)	Rv2930	fadD26	fatty-acid--CoA ligase FadD26
3247298	0	C	SNP	A	109	108	213	100	217	Gly618Gly (ggc/ggA)	Rv2931	ppsA	phthiocerol synthesis polyketide synthase type I PpsA
3247304	0	C	SNP	G	86	73	157	100	159	Val620Val (gtc/gtG)	Rv2931	ppsA	phthiocerol synthesis polyketide synthase type I PpsA
3247306	0	A	Del	GAP	80	71	148	100	151		Rv2931	ppsA	phthiocerol synthesis polyketide synthase type I PpsA
3247307	0	C	Del	GAP	80	71	148	99.34	152		Rv2931	ppsA	phthiocerol synthesis polyketide synthase type I PpsA
3247308	0	C	Del	GAP	80	71	148	99.34	152		Rv2931	ppsA	phthiocerol synthesis polyketide synthase type I PpsA
3247309	0	C	Del	GAP	80	71	148	100	151		Rv2931	ppsA	phthiocerol synthesis polyketide synthase type I PpsA
3247310	0	T	Del	GAP	80	71	148	99.34	152		Rv2931	ppsA	phthiocerol synthesis polyketide synthase type I PpsA
3247313	1	C	Ins	A	81	70	151	96.79	151		Rv2931	ppsA	phthiocerol synthesis polyketide synthase type I PpsA
3247313	2	C	Ins	C	81	70	151	96.79	151		Rv2931	ppsA	phthiocerol synthesis polyketide synthase type I PpsA
3247313	3	C	Ins	C	81	70	151	96.79	151		Rv2931	ppsA	phthiocerol synthesis polyketide synthase type I PpsA
3247313	4	C	Ins	A	81	70	151	96.79	151		Rv2931	ppsA	phthiocerol synthesis polyketide synthase type I PpsA
3247313	5	C	Ins	G	81	70	151	96.79	151		Rv2931	ppsA	phthiocerol synthesis polyketide synthase type I PpsA
3247319	0	C	SNP	T	105	103	204	100	208	Gly625Gly (ggc/ggT)	Rv2931	ppsA	phthiocerol synthesis polyketide synthase type I PpsA
3247340	0	G	SNP	A	116	122	236	100	238	Val632Val (gtg/gtA)	Rv2931	ppsA	phthiocerol synthesis polyketide synthase type I PpsA
3247851	0	G	SNP	A	53	67	119	98.36	122	Ala803Thr (gcc/Acc)	Rv2931	ppsA	phthiocerol synthesis polyketide synthase type I PpsA
3247853	0	C	SNP	T	52	66	116	98.33	120	Ala803Ala (gcc/gcT)	Rv2931	ppsA	phthiocerol synthesis polyketide synthase type I PpsA
3247856	0	G	SNP	C	51	66	117	96.69	121	Arg804Arg (cgg/cgC)	Rv2931	ppsA	phthiocerol synthesis polyketide synthase type I PpsA
3247864	1	C	Ins	T	52	64	116	98.31	116		Rv2931	ppsA	phthiocerol synthesis polyketide synthase type I PpsA
3247864	2	C	Ins	A	52	64	116	98.31	116		Rv2931	ppsA	phthiocerol synthesis polyketide synthase type I PpsA
3247864	3	C	Ins	G	52	64	116	98.31	116		Rv2931	ppsA	phthiocerol synthesis polyketide synthase type I PpsA
3247864	4	C	Ins	G	52	64	116	98.31	116		Rv2931	ppsA	phthiocerol synthesis polyketide synthase type I PpsA
3247866	0	C	Del	GAP	51	66	116	99.15	118		Rv2931	ppsA	phthiocerol synthesis polyketide synthase type I PpsA
3247867	0	A	Del	GAP	51	66	116	96.69	121		Rv2931	ppsA	phthiocerol synthesis polyketide synthase type I PpsA
3247868	0	A	Del	GAP	51	66	116	96.69	121		Rv2931	ppsA	phthiocerol synthesis polyketide synthase type I PpsA
3247869	0	A	Del	GAP	51	66	116	97.5	120		Rv2931	ppsA	phthiocerol synthesis polyketide synthase type I PpsA
3247874	0	G	SNP	A	52	68	120	100	120	Arg810Arg (cgg/cgA)	Rv2931	ppsA	phthiocerol synthesis polyketide synthase type I PpsA
3247877	0	T	SNP	C	54	72	123	100	126	Phe811Phe (ttt/ttC)	Rv2931	ppsA	phthiocerol synthesis polyketide synthase type I PpsA
3247883	0	T	SNP	C	78	99	175	99.44	178	Ser813Ser (agt/agC)	Rv2931	ppsA	phthiocerol synthesis polyketide synthase type I PpsA
3248074	0	G	SNP	A	57	97	153	96.86	159	Arg877His (cgc/cAc)	Rv2931	ppsA	phthiocerol synthesis polyketide synthase type I PpsA
3248075	0	C	SNP	T	56	98	153	96.86	159	Arg877Arg (cgc/cgT)	Rv2931	ppsA	phthiocerol synthesis polyketide synthase type I PpsA
3251047	0	C	SNP	A	104	115	216	100	219	Ala1868Glu (gcg/gAg)	Rv2931	ppsA	phthiocerol synthesis polyketide synthase type I PpsA
3256494	0	A	SNP	G	110	97	207	100	207	Gly270Gly (gga/ggG)	Rv2933	ppsC	phthiocerol synthesis polyketide synthase type I PpsC
3266030	0	A	SNP	G	97	94	187	100	191	Ser1261Ser (tca/tcG)	Rv2934	ppsD	phthiocerol synthesis polyketide synthase type I PpsD
3269581	0	A	SNP	G	105	87	188	100	192	Ala615Ala (gca/gcG)	Rv2935	ppsE	phthiocerol synthesis polyketide synthase type I PpsE
3270784	0	A	SNP	G	103	116	217	100	219	Gln1016Gln (caa/caG)	Rv2935	ppsE	phthiocerol synthesis polyketide synthase type I PpsE
3273107	0	C	SNP	A	113	107	218	99.55	221	Ala298Ala (gcc/gcA)	Rv2936	drrA	daunorubicin ABC transporter ATP-binding protein DrrA		phylo (3)
3296371	1	G	Ins	C	75	99	174	88.78	174		Rv2947c	pks15	polyketide synthase
3296371	2	G	Ins	C	75	98	173	88.27	174		Rv2947c	pks15	polyketide synthase
3296371	3	G	Ins	G	75	99	174	88.78	174		Rv2947c	pks15	polyketide synthase
3296371	4	G	Ins	C	75	99	174	88.78	174		Rv2947c	pks15	polyketide synthase
3296371	5	G	Ins	G	75	98	173	88.27	174		Rv2947c	pks15	polyketide synthase
3296371	6	G	Ins	G	75	99	174	88.78	174		Rv2947c	pks15	polyketide synthase
3296371	7	G	Ins	C	75	99	174	88.78	174		Rv2947c	pks15	polyketide synthase
3296843	0	A	SNP	G	100	102	197	99.02	204	Val333Ala (gtg/gCg)	Rv2947c	pks15	polyketide synthase
3302589	0	A	SNP	C	105	107	211	100	212
3306441	0	G	SNP	A	100	104	202	99.03	206	Arg388Gln (cgg/cAg)	Rv2953	-	trans-acting enoyl reductase
3308606	0	G	SNP	A	117	115	229	100	232
3312620	0	C	SNP	A	103	127	226	100	230	Glu73Asp (gag/gaT)	Rv2959c	-	rhamnosyl O-methyltransferase
3314412	0	A	SNP	G	105	87	185	100	192	Ala237Ala (gct/gcC)	Rv2962c	-	PGL/p-HBAD biosynthesis rhamnosyltransferase
3315726	0	G	Del	GAP	102	81	182	96.32	190		Rv2963	-	integral membrane protein
3316955	0	A	SNP	C	95	107	200	100	202	Met143Leu (atg/Ctg)	Rv2964	purU	formyltetrahydrofolate deformylase
3326554	0	A	SNP	C	98	101	195	100	199	Asn152His (aac/Cac)	Rv2971	-	oxidoreductase		phylo (not Euro-American, M. africanum, M. bovis, M . canettii, M. caprae, M. Microti, M. pinipedii, Beijing, Delhi/CAS, EAI)
3331362	0	C	Del	GAP	91	91	182	94.79	192		Rv2975c	-	hypothetical protein
3331363	0	G	Del	GAP	91	91	182	96.3	189		Rv2975c	-	hypothetical protein
3335708	0	G	SNP	C	104	106	205	100	210	Pro14Arg (ccg/cGg)	Rv2979c	-	resolvase
3336825	0	T	SNP	C	95	70	164	100	165	Thr365Ala (aca/Gca)	Rv2981c	ddlA	D-alanine--D-alanine ligase
3338603	0	G	SNP	C	74	91	164	99.4	166	Pro133Ala (ccg/Gcg)	Rv2982c	gpdA2	glycerol-3-phosphate dehydrogenase
3347910	0	A	SNP	C	93	100	190	100	193
3348536	0	C	SNP	T	82	87	168	100	169
3349917	0	G	SNP	A	103	93	191	100	196	His121Tyr (cat/Tat)	Rv2992c	gltS	glutamate--tRNA ligase
3350236	0	T	SNP	C	111	116	223	100	227	Ser14Ser (tca/tcG)	Rv2992c	gltS	glutamate--tRNA ligase
3352932	0	C	SNP	G	114	98	210	100	212	Thr179Thr (acg/acC)	Rv2995c	leuB	3-isopropylmalate dehydrogenase
3355949	0	A	SNP	C	100	82	180	100	182	Asp284Ala (gac/gCc)	Rv2997	-	dehydrogenase
3357312	0	A	SNP	G	109	105	210	100	214
3357464	0	C	SNP	G	109	101	207	100	210
3358235	0	A	SNP	T	105	109	213	100	214	Met212Leu (atg/Ttg)	Rv2999	lppY	lipoprotein LppY
3363338	0	A	SNP	G	121	123	237	100	244
3367765	0	G	SNP	A	102	98	189	100	200	Gly343Gly (ggc/ggT)	Rv3009c	gatB	aspartyl/glutamyl-tRNA(Asn/Gln) amidotransferase subunit B
3370938	0	G	SNP	C	106	105	209	100	211	Ala166Gly (gcg/gGg)	Rv3011c	gatA	glutamyl-tRNA(GLN) amidotransferase subunit A
3379757	0	A	SNP	C	61	69	127	90.91	143
3379763	0	G	SNP	A	65	77	139	92.81	153
3379784	0	C	SNP	A	78	95	171	97.19	178
3379788	0	C	SNP	G	78	95	172	98.86	175
3380439	1	G	Ins	C	44	18	62	92.54	62
3380804	0	T	SNP	G	89	100	184	100	189	Ile64Leu (atc/Ctc)	Rv3022A	PE29	PE family protein PE29
3385218	0	C	SNP	T	87	86	172	100	173	Gly287Glu (gga/gAa)	Rv3026c	-	hypothetical protein
3393640	0	C	SNP	T	110	94	201	100	204	Asn87Asn (aac/aaT)	Rv3033	-	hypothetical protein
3395654	0	G	SNP	A	98	109	203	100	207	Leu92Leu (ctg/ctA)	Rv3035	-	hypothetical protein
3401871	0	A	SNP	G	85	88	171	99.43	174	Ala16Ala (gct/gcC)	Rv3041c	-	ABC transporter ATP-binding protein
3402816	0	C	SNP	T	83	111	190	100	194	Gly116Glu (gga/gAa)	Rv3042c	serB2	phosphoserine phosphatase SerB
3404376	0	C	SNP	G	105	103	203	100	208	Thr182Thr (acg/acC)	Rv3043c	ctaD	cytochrome C oxidase cytochrome 1
3411688	0	C	SNP	T	120	112	231	99.57	233	Ala90Ala (gcg/gcA)	Rv3050c	-	AsnC family transcriptional regulator
3413785	0	C	SNP	T	107	131	234	100	238	Val128Ile (gtc/Atc)	Rv3051c	nrdE	ribonucleoside-diphosphate reductase subunit alpha
3415181	0	C	Del	GAP	74	71	144	75.52	192
3415182	0	A	Del	GAP	74	71	144	77.96	186
3415183	0	C	Del	GAP	74	71	144	76.72	189
3415184	0	C	Del	GAP	74	71	144	78.38	185
3415185	0	T	Del	GAP	74	71	144	77.96	186
3415186	0	A	Del	GAP	74	71	144	79.67	182
3415187	0	G	Del	GAP	74	71	144	78.8	184
3415188	0	G	Del	GAP	74	71	144	80.56	180
3415189	0	G	Del	GAP	74	71	144	81.01	179
3415190	0	G	Del	GAP	74	71	144	80.56	180
3415191	0	G	Del	GAP	74	71	144	81.01	179
3415192	0	T	Del	GAP	74	71	144	82.39	176
3415193	0	G	Del	GAP	74	71	144	81.92	177
3415194	0	G	Del	GAP	74	71	144	82.86	175
3420825	0	A	SNP	G	105	117	221	100	222	Asp445Gly (gac/gGc)	Rv3059	cyp136	cytochrome P450 Cyp136
3425854	0	C	SNP	T	101	94	188	100	195	Pro91Ser (ccg/Tcg)	Rv3062	ligB	DNA ligase
3428897	0	G	SNP	C	106	100	204	99.52	207	Arg552Pro (cgt/cCt)	Rv3063	cstA	carbon starvation protein A
3428917	0	C	SNP	A	101	97	195	100	198	Arg559Ser (cgt/Agt)	Rv3063	cstA	carbon starvation protein A
3437007	0	G	SNP	C	96	111	205	100	207	Ala77Pro (gcc/Ccc)	Rv3074	-	hypothetical protein
3440464	0	T	SNP	G	96	74	168	100	170	Arg308Arg (cgt/cgG)	Rv3077	-	hydrolase
3440468	0	G	SNP	C	94	74	167	100	168	Gly310Arg (ggc/Cgc)	Rv3077	-	hydrolase
3441137	0	C	SNP	T	119	107	217	98.26	230	Leu533Phe (ctc/Ttc)	Rv3077	-	hydrolase
3450725	0	T	SNP	C	109	111	215	100	220	Val243Val (gtt/gtC)	Rv3084	lipR	acetyl-hydrolase LipR
3454263	0	C	SNP	G	95	92	181	99.47	188	Leu447Val (ctc/Gtc)	Rv3087	-	diacyglycerol O-acyltransferase
3455686	0	G	SNP	C	88	94	180	100	182	Leu449Leu (ctg/ctC)	Rv3088	tgs4	diacyglycerol O-acyltransferase
3456666	0	A	SNP	G	100	91	187	100	191	Ala302Ala (gca/gcG)	Rv3089	fadD13	long chain-fatty-acid--CoA ligase FadD13
3459081	0	G	SNP	C	89	96	181	99.46	186	Ala291Pro (gca/Cca)	Rv3090	-	hypothetical protein
3462135	0	G	SNP	C	104	99	200	100	203	Cys210Trp (tgc/tgG)	Rv3093c	-	oxidoreductase
3466919	0	C	SNP	G	106	100	204	99.52	207	Gly58Ala (ggc/gCc)	Rv3097c	lipY	triacylglycerol lipase Lip
3467465	0	C	SNP	G	92	100	189	100	192	Ala66Ala (gcg/gcC)	Rv3098c	-	hypothetical protein
3468108	0	G	SNP	C	103	92	189	99.49	196
3473996	1	G	Ins	A	116	122	238	98.35	238
3480474	0	G	SNP	A	139	123	261	100	262	Gly134Glu (gga/gAa)	Rv3113	-	phosphatase
3480789	0	T	SNP	C	135	134	265	99.63	270	Ser11Pro (tca/Cca)	Rv3114	-	hypothetical protein
3486977	0	A	SNP	G	106	96	200	100	202	Lys157Glu (aaa/Gaa)	Rv3121	cyp141	cytochrome P450 Cyp141
3488122	0	G	SNP	A	99	101	198	99.5	201	Gly12Arg (ggg/Agg)	Rv3122	-	hypothetical protein
3489665	0	C	SNP	T	99	103	201	100	202	Pro54Ser (cca/Tca)	Rv3124	moaR1	transcriptional regulator MoaR
3499497	0	G	SNP	C	101	93	192	99.49	195	Ala140Gly (gcc/gGc)	Rv3133c	devR	two component transcriptional regulator DevR
3500243	0	G	SNP	C	88	103	187	99.48	192	Ala169Ala (gcc/gcG)	Rv3134c	-	universal stress protein
3503895	0	C	SNP	T	97	94	189	100	191	Pro168Leu (ccg/cTg)	Rv3137	-	histidinol-phosphatase
3506650	0	A	SNP	C	80	111	191	100	191	Ile430Leu (atc/Ctc)	Rv3139	fadE24	acyl-CoA dehydrogenase FadE24
3509231	0	G	SNP	A	107	92	199	100	199	Arg106Cys (cgc/Tgc)	Rv3142c	-	hypothetical protein
3509300	0	A	Del	GAP	95	96	193	97.95	195		Rv3142c	-	hypothetical protein
3509301	0	G	Del	GAP	95	96	193	98.96	193		Rv3142c	-	hypothetical protein
3510120	0	T	SNP	G	76	95	169	100	171	Lys400Gln (aag/Cag)	Rv3144c	PPE52	PPE family protein PPE52
3515467	0	C	SNP	T	104	86	187	100	190	Pro19Leu (ccg/cTg)	Rv3150	nuoF	NADH-quinone oxidoreductase subunit F
3518167	0	A	SNP	G	84	103	186	99.47	188	Ile474Met (ata/atG)	Rv3151	nuoG	NADH-quinone oxidoreductase subunit G
3518555	0	A	SNP	G	96	79	174	100	175	Thr604Ala (acg/Gcg)	Rv3151	nuoG	NADH-quinone oxidoreductase subunit G
3530955	0	C	SNP	G	99	105	202	99.51	205	Val62Leu (gtc/Ctc)	Rv3161c	-	dioxygenase
3539353	0	G	SNP	A	103	89	189	100	192	Gln283Gln (cag/caA)	Rv3170	aofH	flavin-containing monoamine oxidase
3556275	0	A	SNP	G	119	100	215	100	219	Leu138Pro (ctg/cCg)	Rv3190c	-	hypothetical protein
3557253	0	C	SNP	T	104	123	222	100	227
3561875	0	C	SNP	T	123	106	226	100	229	Arg433Gln (cgg/cAg)	Rv3193c	-	transmembrane protein
3562338	0	G	SNP	T	104	100	202	99.51	205	Leu279Met (ctg/Atg)	Rv3193c	-	transmembrane protein
3580606	0	C	SNP	T	96	83	175	100	179
3580637	0	T	Del	GAP	90	69	153	98.15	162
3581414	0	A	SNP	G	99	112	210	99.53	212	Thr34Ala (aca/Gca)	Rv3204	-	DNA-methyltransferase
3582694	0	C	SNP	T	91	99	187	100	190	Lys339Lys (aag/aaA)	Rv3206c	moeB1	adenylyltransferase/sulfurtransferase
3583806	0	G	SNP	A	85	102	184	100	187	Pro285Ser (ccc/Tcc)	Rv3207c	-	hypothetical protein
3590686	1	G	Ins	C	52	38	90	97.83	90
3591063	0	T	SNP	C	103	98	196	100	201	Lys144Glu (aag/Gag)	Rv3213c	-	SOJ/ParA-like protein
3596775	0	C	SNP	T	77	103	173	100	180	Gly254Ser (ggc/Agc)	Rv3220c	-	two component sensor kinase
3600576	0	C	SNP	T	119	113	231	100	232	Cys242Cys (tgc/tgT)	Rv3224	-	iron-regulated short-chain dehydrogenase/reductase
3604821	0	G	SNP	C	96	90	183	100	186	Ala32Ala (gcg/gcC)	Rv3228	-	hypothetical protein
3610391	1	A	Ins	C	88	86	174	98.86	174		Rv3234c	tgs3	diacyglycerol O-acyltransferase
3611287	0	C	Del	GAP	94	109	199	97.6	208
3614982	0	T	SNP	C	111	106	213	100	217	Leu874Leu (cta/ctG)	Rv3239c	-	transmembrane transport protein
3616411	0	A	SNP	C	99	101	196	100	200	Leu398Arg (ctg/cGg)	Rv3239c	-	transmembrane transport protein
3620712	0	C	SNP	T	90	95	182	99.46	186	Leu181Leu (ctg/ctA)	Rv3241c	-	hypothetical protein
3621423	0	A	SNP	G	82	97	175	100	179
3622441	0	A	SNP	C	97	93	189	99.48	191	Val217Val (gtt/gtG)	Rv3243c	-	hypothetical protein
3625065	0	T	SNP	G	116	103	216	100	219	Met517Leu (atg/Ctg)	Rv3245c	mtrB	two component sensory histidine kinase MtrB
3629990	0	A	SNP	G	112	86	195	99.5	199	Leu133Pro (ctg/cCg)	Rv3249c	-	TetR family transcriptional regulator
3631964	0	C	SNP	T	98	88	182	99.47	187	Gly9Arg (gga/Aga)	Rv3252c	alkB	transmembrane alkane 1-monooxygenase AlkB
3638093	0	G	SNP	A	90	91	180	100	181	Ser206Leu (tcg/tTg)	Rv3257c	pmmA	phosphomannomutase PmmA
3645524	0	C	SNP	T	121	124	237	100	245	Asp152Asn (gac/Aac)	Rv3264c	manB	D-alpha-D-mannose-1-phosphate guanylyltransferase ManB
3653988	0	G	SNP	A	105	118	219	100	223	Val181Met (gtg/Atg)	Rv3272	-	hypothetical protein
3656206	0	C	SNP	A	88	109	192	100	197	Arg524Ser (cgc/Agc)	Rv3273	-	transmembrane carbonic anhydrase
3670040	0	C	SNP	T	112	106	215	100	218	Ala124Ala (gcg/gcA)	Rv3289c	-	transmembrane protein
3678094	0	C	SNP	T	99	93	190	99.48	193	Ala440Ala (gcc/gcT)	Rv3296	lhr	ATP-dependent helicase
3679764	0	G	SNP	A	90	99	188	100	189	Ser997Asn (agc/aAc)	Rv3296	lhr	ATP-dependent helicase
3681548	0	A	SNP	C	64	79	139	100	143	Arg77Arg (agg/Cgg)	Rv3297	nei	endonuclease VIII
3685510	0	T	SNP	C	110	119	226	100	229	Ser152Gly (agt/Ggt)	Rv3299c	atsB	arylsulfatase AtsB
3689523	0	G	SNP	T	101	104	203	100	205	Cys472_ (tgc/tgA)	Rv3303c	lpdA	NAD(P)H quinone reductase LpdA
3690016	0	A	SNP	G	108	109	211	100	217	Leu308Ser (ttg/tCg)	Rv3303c	lpdA	NAD(P)H quinone reductase LpdA
3693681	0	A	SNP	C	91	101	189	100	192	Ala103Ala (gct/gcG)	Rv3306c	amiB1	amidase AmiB
3696692	0	G	SNP	A	95	105	199	99.5	201	Thr134Thr (acc/acT)	Rv3309c	upp	uracil phosphoribosyltransferase
3697585	0	C	SNP	T	110	115	223	99.12	227	Leu130Phe (ctc/Ttc)	Rv3310	sapM	acid phosphatase
3704596	0	G	SNP	C	103	93	195	100	196	Val54Leu (gtg/Ctg)	Rv3317	sdhD	succinate dehydrogenase hydrophobic membrane anchor subunit
3711910	0	G	SNP	A	79	56	135	100	135	Trp54_ (tgg/tgA)	Rv3327	-	transposase fusion protein
3712372	0	A	SNP	G	45	67	112	100	112	Leu208Leu (cta/ctG)	Rv3327	-	transposase fusion protein
3714211	0	G	SNP	T	100	103	202	100	203	Pro41Gln (ccg/cAg)	Rv3328c	sigJ	ECF RNA polymerase sigma factor SigJ
3714639	0	G	SNP	A	98	111	204	100	209	Arg83His (cgc/cAc)	Rv3329	-	aminotransferase
3714757	0	A	SNP	C	98	108	205	100	206	Gln122His (caa/caC)	Rv3329	-	aminotransferase
3715775	0	C	SNP	T	93	89	179	100	182
3718357	0	C	SNP	T	98	85	180	99.46	184	Pro423Leu (ccg/cTg)	Rv3331	sugI	sugar-transport integral membrane protein SugI
3721806	0	G	SNP	C	101	106	205	100	207	Gly265Gly (ggc/ggG)	Rv3335c	-	integral membrane protein
3729342	0	C	SNP	T	112	106	218	100	218	Ala240Val (gcg/gTg)	Rv3342	-	methyltransferase
3729597	0	G	SNP	C	100	120	216	99.55	221	Leu2447Val (ctc/Gtc)	Rv3343c	PPE54	PPE family protein PPE54
3730371	0	C	SNP	T	122	108	223	91.63	251	Gly2189Ser (ggc/Agc)	Rv3343c	PPE54	PPE family protein PPE54
3730466	0	A	SNP	G	128	97	221	80.65	279	Ile2157Thr (atc/aCc)	Rv3343c	PPE54	PPE family protein PPE54
3732624	0	A	SNP	G	99	127	223	85.93	263	Leu1438Leu (ttg/Ctg)	Rv3343c	PPE54	PPE family protein PPE54
3735802	0	C	SNP	G	92	94	184	89.86	207	Thr378Thr (acg/acC)	Rv3343c	PPE54	PPE family protein PPE54
3736024	0	A	SNP	G	108	100	202	100	208	Gly304Gly (ggt/ggC)	Rv3343c	PPE54	PPE family protein PPE54
3736628	0	T	SNP	G	87	82	166	100	169	Glu103Ala (gag/gCg)	Rv3343c	PPE54	PPE family protein PPE54
3737479	0	G	Del	GAP	37	32	74	94.52	73		Rv3344c	PE_PGRS49	PE-PGRS family protein PE_PGRS49
3737480	0	G	Del	GAP	37	32	74	100	69		Rv3344c	PE_PGRS49	PE-PGRS family protein PE_PGRS49
3737481	0	C	Del	GAP	37	32	74	98.57	70		Rv3344c	PE_PGRS49	PE-PGRS family protein PE_PGRS49
3737482	0	G	Del	GAP	36	32	73	97.14	70		Rv3344c	PE_PGRS49	PE-PGRS family protein PE_PGRS49
3737483	0	C	Del	GAP	36	32	73	97.14	70		Rv3344c	PE_PGRS49	PE-PGRS family protein PE_PGRS49
3737484	0	C	Del	GAP	36	32	73	97.14	70		Rv3344c	PE_PGRS49	PE-PGRS family protein PE_PGRS49
3737485	0	G	Del	GAP	36	32	73	95.77	71		Rv3344c	PE_PGRS49	PE-PGRS family protein PE_PGRS49
3737486	0	C	Del	GAP	36	32	73	97.14	70		Rv3344c	PE_PGRS49	PE-PGRS family protein PE_PGRS49
3737487	0	C	Del	GAP	36	32	73	97.14	70		Rv3344c	PE_PGRS49	PE-PGRS family protein PE_PGRS49
3737488	0	G	Del	GAP	36	32	73	97.14	70		Rv3344c	PE_PGRS49	PE-PGRS family protein PE_PGRS49
3737489	0	G	Del	GAP	36	32	73	98.55	69		Rv3344c	PE_PGRS49	PE-PGRS family protein PE_PGRS49
3737490	0	C	Del	GAP	36	32	73	95.77	71		Rv3344c	PE_PGRS49	PE-PGRS family protein PE_PGRS49
3737491	0	G	Del	GAP	36	32	73	95.77	71		Rv3344c	PE_PGRS49	PE-PGRS family protein PE_PGRS49
3737492	0	C	Del	GAP	36	32	73	94.44	72		Rv3344c	PE_PGRS49	PE-PGRS family protein PE_PGRS49
3737493	0	C	Del	GAP	36	32	73	94.44	72		Rv3344c	PE_PGRS49	PE-PGRS family protein PE_PGRS49
3737494	0	G	Del	GAP	36	32	73	94.44	72		Rv3344c	PE_PGRS49	PE-PGRS family protein PE_PGRS49
3737495	0	C	Del	GAP	36	32	73	94.44	72		Rv3344c	PE_PGRS49	PE-PGRS family protein PE_PGRS49
3737496	0	C	Del	GAP	36	32	73	94.44	72		Rv3344c	PE_PGRS49	PE-PGRS family protein PE_PGRS49
3737497	0	G	Del	GAP	36	32	73	94.44	72		Rv3344c	PE_PGRS49	PE-PGRS family protein PE_PGRS49
3737498	0	C	Del	GAP	36	32	73	95.77	71		Rv3344c	PE_PGRS49	PE-PGRS family protein PE_PGRS49
3737499	0	C	Del	GAP	36	32	73	97.14	70		Rv3344c	PE_PGRS49	PE-PGRS family protein PE_PGRS49
3737500	0	A	Del	GAP	36	32	74	95.77	71		Rv3344c	PE_PGRS49	PE-PGRS family protein PE_PGRS49
3737501	0	C	Del	GAP	36	32	74	97.14	70		Rv3344c	PE_PGRS49	PE-PGRS family protein PE_PGRS49
3737502	0	C	Del	GAP	36	32	74	93.15	73		Rv3344c	PE_PGRS49	PE-PGRS family protein PE_PGRS49
3738364	0	G	SNP	A	27	90	114	99.15	118	Arg1471Trp (cgg/Tgg)	Rv3345c	PE_PGRS50	PE-PGRS family protein PE_PGRS50
3738417	0	G	Del	GAP	21	77	98	94.23	104		Rv3345c	PE_PGRS50	PE-PGRS family protein PE_PGRS50
3739497	0	A	Del	GAP	77	68	133	83.82	173		Rv3345c	PE_PGRS50	PE-PGRS family protein PE_PGRS50
3739498	0	C	Del	GAP	77	68	133	83.33	174		Rv3345c	PE_PGRS50	PE-PGRS family protein PE_PGRS50
3739499	0	A	Del	GAP	77	68	133	86.83	167		Rv3345c	PE_PGRS50	PE-PGRS family protein PE_PGRS50
3739500	0	C	Del	GAP	77	68	133	83.82	173		Rv3345c	PE_PGRS50	PE-PGRS family protein PE_PGRS50
3739501	0	C	Del	GAP	77	68	133	83.33	174		Rv3345c	PE_PGRS50	PE-PGRS family protein PE_PGRS50
3739502	0	G	Del	GAP	77	68	133	82.39	176		Rv3345c	PE_PGRS50	PE-PGRS family protein PE_PGRS50
3739503	0	C	Del	GAP	77	68	133	83.33	174		Rv3345c	PE_PGRS50	PE-PGRS family protein PE_PGRS50
3739504	0	C	Del	GAP	77	68	133	96.03	151		Rv3345c	PE_PGRS50	PE-PGRS family protein PE_PGRS50
3739505	0	A	Del	GAP	77	68	133	95.39	152		Rv3345c	PE_PGRS50	PE-PGRS family protein PE_PGRS50
3740181	0	T	SNP	C	80	94	168	97.21	179	Asn865Ser (aat/aGt)	Rv3345c	PE_PGRS50	PE-PGRS family protein PE_PGRS50
3741240	0	C	SNP	T	74	86	154	99.38	161	Gly512Asp (ggt/gAt)	Rv3345c	PE_PGRS50	PE-PGRS family protein PE_PGRS50
3746409	0	A	SNP	G	134	106	237	100	240	Leu2259Pro (ctg/cCg)	Rv3347c	PPE55	PPE family protein PPE55
3746535	0	A	SNP	C	125	119	241	98.39	248	Leu2217Arg (ctg/cGg)	Rv3347c	PPE55	PPE family protein PPE55
3749653	0	G	SNP	A	107	134	237	100	241	Gln1178_ (caa/Taa)	Rv3347c	PPE55	PPE family protein PPE55
3750177	0	A	SNP	T	101	97	193	98.02	202	Phe1003Tyr (ttc/tAc)	Rv3347c	PPE55	PPE family protein PPE55
3750178	0	A	SNP	C	100	96	194	97.03	202	Phe1003Val (ttc/Gtc)	Rv3347c	PPE55	PPE family protein PPE55
3750185	0	C	SNP	G	96	91	186	96.89	193	Ser1000Ser (tcg/tcC)	Rv3347c	PPE55	PPE family protein PPE55
3750187	0	A	SNP	T	96	93	188	97.93	193	Ser1000Thr (tcg/Acg)	Rv3347c	PPE55	PPE family protein PPE55
3750188	0	C	SNP	G	97	93	189	96.94	196	Met999Ile (atg/atC)	Rv3347c	PPE55	PPE family protein PPE55
3750193	0	G	SNP	A	101	93	192	97.98	198	Leu998Phe (ctc/Ttc)	Rv3347c	PPE55	PPE family protein PPE55
3750205	0	C	SNP	T	110	113	221	98.24	227	Asp994Asn (gac/Aac)	Rv3347c	PPE55	PPE family protein PPE55
3750209	0	A	SNP	G	109	115	224	98.25	228	Asn992Asn (aat/aaC)	Rv3347c	PPE55	PPE family protein PPE55
3750210	0	T	SNP	G	109	116	223	98.25	229	Asn992Thr (aat/aCt)	Rv3347c	PPE55	PPE family protein PPE55
3750407	0	G	SNP	C	124	139	259	98.87	266	Gly926Gly (ggc/ggG)	Rv3347c	PPE55	PPE family protein PPE55
3750417	0	A	SNP	T	125	142	262	99.63	268	Phe923Tyr (ttc/tAc)	Rv3347c	PPE55	PPE family protein PPE55
3750421	0	T	SNP	C	124	143	262	99.26	269	Ser922Gly (agc/Ggc)	Rv3347c	PPE55	PPE family protein PPE55
3750584	0	G	SNP	A	109	121	228	96.23	239	Asn867Asn (aac/aaT)	Rv3347c	PPE55	PPE family protein PPE55
3752003	0	G	SNP	C	74	95	168	98.26	172	Val394Val (gtc/gtG)	Rv3347c	PPE55	PPE family protein PPE55
3752006	0	G	SNP	A	75	88	162	99.39	164	Asn393Asn (aac/aaT)	Rv3347c	PPE55	PPE family protein PPE55
3752007	0	T	SNP	C	73	88	159	98.77	163	Asn393Ser (aac/aGc)	Rv3347c	PPE55	PPE family protein PPE55
3752008	0	T	SNP	C	73	88	158	98.77	163	Asn393Asp (aac/Gac)	Rv3347c	PPE55	PPE family protein PPE55
3752012	0	C	SNP	G	77	91	167	98.82	170	Pro391Pro (ccg/ccC)	Rv3347c	PPE55	PPE family protein PPE55
3752207	0	A	SNP	G	123	100	220	99.55	224	Ile326Ile (att/atC)	Rv3347c	PPE55	PPE family protein PPE55
3753116	0	C	SNP	T	84	91	170	89.74	195	Pro23Pro (ccg/ccA)	Rv3347c	PPE55	PPE family protein PPE55
3753164	0	T	SNP	G	81	90	167	96.61	177	Pro7Pro (cca/ccC)	Rv3347c	PPE55	PPE family protein PPE55
3753629	1	T	Ins	G	114	95	209	96.31	209
3753629	2	T	Ins	C	114	95	209	96.31	209
3758541	0	G	Del	GAP	102	92	195	98.98	196		Rv3350c	PPE56	PPE family protein PPE56
3758999	0	C	SNP	T	130	125	249	98.46	259	Gly2702Ser (ggt/Agt)	Rv3350c	PPE56	PPE family protein PPE56
3763724	0	A	SNP	G	88	83	170	100	171	Phe1127Leu (ttc/Ctc)	Rv3350c	PPE56	PPE family protein PPE56
3771009	0	T	SNP	G	84	101	180	99.46	186	Ser79Ser (tct/tcG)	Rv3357	relJ	antitoxin RelJ
3772834	0	A	Del	GAP	96	97	191	99.48	194		Rv3360	-	hypothetical protein
3787466	0	G	SNP	C	109	87	194	100	196	Glu385Gln (gag/Cag)	Rv3372	otsB2	trehalose 6-phosphate phosphatase
3794015	0	A	SNP	G	145	120	262	100	265	Tyr285His (tac/Cac)	Rv3379c	dxs2	1-deoxy-D-xylulose 5-phosphate synthase
3794867	1	C	Ins	C	124	100	224	94.92	224		Rv3379c	dxs2	1-deoxy-D-xylulose 5-phosphate synthase
3794867	2	C	Ins	A	124	100	224	94.92	224		Rv3379c	dxs2	1-deoxy-D-xylulose 5-phosphate synthase
3798095	0	A	SNP	C	118	130	246	100	248	Val132Gly (gtc/gGc)	Rv3383c	idsB	polyprenyl synthetase IdsB
3799512	0	C	SNP	T	111	74	182	100	185	Ala42Thr (gcg/Acg)	Rv3384c	vapC46	ribonuclease VapC46
3807195	0	C	SNP	T	106	115	218	100	221	His525His (cac/caT)	Rv3391	acrA1	acyl-CoA-reductase AcrA
3812582	0	C	SNP	A	104	118	219	100	222	Arg499Arg (cgg/cgT)	Rv3396c	guaA	GMP synthase
3815477	0	G	SNP	T	121	102	219	100	223	Ala210Ala (gcc/gcA)	Rv3398c	idsA1	multifunctional dimethylallyltransferase/geranyltranstransferase/farnesylt ranstransferase
3817117	0	C	SNP	A	101	109	207	100	210	Ala330Glu (gcg/gAg)	Rv3399	-	S-adenosylmethionine-dependentmethyltransferase
3821412	0	G	SNP	C	106	113	217	100	219	Phe160Leu (ttc/ttG)	Rv3402c	-	hypothetical protein
3821503	0	A	SNP	C	94	110	204	100	204	Leu130Arg (cta/cGa)	Rv3402c	-	hypothetical protein
3821845	0	G	SNP	T	81	110	188	100	191	Ala16Glu (gca/gAa)	Rv3402c	-	hypothetical protein
3823159	0	A	SNP	T	81	119	198	100	200	Val235Val (gtt/gtA)	Rv3403c	-	hypothetical protein
3826684	0	C	SNP	T	93	110	200	100	203	Ser46Leu (tcg/tTg)	Rv3408	vapC47	ribonuclease VapC47
3829770	0	T	SNP	C	89	95	183	100	184	Pro47Pro (cca/ccG)	Rv3410c	guaB3	oxidoreductase
3830695	0	A	SNP	G	84	80	161	100	164	Ala275Ala (gct/gcC)	Rv3411c	guaB2	inosine-5'-monophosphate dehydrogenase
3838871	0	A	SNP	G	91	88	178	99.44	180	Ala64Ala (gct/gcC)	Rv3420c	rimI	ribosomal-protein-alanine acetyltransferase RimI
3841473	0	C	SNP	T	101	93	179	100	194
3842620	0	A	SNP	G	117	102	216	99.1	221	Thr128Ala (act/Gct)	Rv3425	PPE57	PPE family protein PPE57
3842625	0	A	SNP	G	119	100	217	99.1	221	Pro129Pro (cca/ccG)	Rv3425	PPE57	PPE family protein PPE57
3843408	0	G	Del	GAP	109	105	216	95.11	225		Rv3426	PPE58	PPE family protein PPE58
3844757	0	C	Del	GAP	131	97	226	97.44	234		Rv3428c	-	transposase
3844992	0	T	SNP	A	125	138	257	100	263	Ser327Cys (agc/Tgc)	Rv3428c	-	transposase
3845695	0	C	SNP	T	95	91	179	100	186	Arg92Arg (cgg/cgA)	Rv3428c	-	transposase
3851887	0	A	SNP	C	79	74	151	98.71	155	Ser443Ala (tcg/Gcg)	Rv3433c	-	bifunctional ADP-dependent (S)-NAD(P)H-hydrate dehydratase/NAD(P)H-hydrate epimerase
3851888	0	T	SNP	C	79	74	151	97.45	157	Ala442Ala (gca/gcG)	Rv3433c	-	bifunctional ADP-dependent (S)-NAD(P)H-hydrate dehydratase/NAD(P)H-hydrate epimerase
3859893	0	C	SNP	T	96	110	206	99.52	207	Glu28Glu (gag/gaA)	Rv3440c	-	hypothetical protein
3860216	0	G	SNP	A	107	84	187	100	191	Ala385Ala (gcc/gcT)	Rv3441c	mrsA	phosphoglucosamine mutase
3862473	0	A	Del	GAP	83	96	171	98.9	181
3864995	0	T	SNP	C	96	100	192	100	196	Ser1082Gly (agc/Ggc)	Rv3447c	eccC4	ESX-4 secretion system protein EccC4
3869355	0	T	SNP	C	88	88	173	100	176	Ile335Thr (atc/aCc)	Rv3448	eccD4	ESX-4 secretion system protein EccD4
3870010	0	A	SNP	G	105	88	190	100	193	Thr87Ala (acc/Gcc)	Rv3449	mycP4	membrane-anchored mycosin
3871246	0	T	SNP	C	87	97	184	100	184	Gly417Gly (gga/ggG)	Rv3450c	eccB4	ESX-4 secretion system protein EccB4
3874723	0	T	Del	GAP	93	89	181	96.81	188
3874745	0	G	SNP	C	93	104	193	100	197
3877421	0	A	SNP	G	93	100	186	100	193	Pro4Pro (cct/ccC)	Rv3456c	rplQ	50S ribosomal protein L17
3880175	0	C	SNP	A	94	93	187	100	187
3884697	0	C	SNP	G	92	110	195	75.66	267	Ala245Gly (gcc/gGc)	Rv3467	-	hypothetical protein
3885886	0	T	SNP	C	107	99	202	100	206	Ile62Val (atc/Gtc)	Rv3468c	-	dTDP-glucose 4,6-dehydratase
3892671	0	A	SNP	G	99	117	214	99.54	217
3893480	0	G	SNP	A	97	91	186	100	188
3895727	0	C	SNP	A	102	89	190	99.48	192
3896340	0	T	SNP	G	100	86	181	100	186	Leu174Arg (ctc/cGc)	Rv3479	-	transmembrane protein
3898408	0	A	SNP	G	96	112	203	100	208	Ala863Ala (gca/gcG)	Rv3479	-	transmembrane protein
3906462	1	A	Ins	T	89	91	180	98.36	180		Rv3487c	lipF	carboxylesterase LipF
3908062	0	C	SNP	T	98	86	179	100	184
3909235	0	G	SNP	C	108	91	198	100	199	Val334Leu (gtg/Ctg)	Rv3490	otsA	trehalose-phosphate synthase
3918649	0	T	SNP	C	108	76	182	100	184	Gly184Gly (gga/ggG)	Rv3499c	mce4A	Mce family protein Mce4A
3933939	0	T	SNP	G	7	25	31	100	32	Ser979Ala (tct/Gct)	Rv3508	PE_PGRS54	PE-PGRS family protein PE_PGRS54
3934542	0	T	SNP	G	46	72	116	100	118	Ser1180Ala (tct/Gct)	Rv3508	PE_PGRS54	PE-PGRS family protein PE_PGRS54
3934699	0	G	SNP	A	90	90	177	98.9	182	Ser1232Asn (agc/aAc)	Rv3508	PE_PGRS54	PE-PGRS family protein PE_PGRS54
3934878	0	G	SNP	A	65	72	126	88.96	154	Asp1292Asn (gac/Aac)	Rv3508	PE_PGRS54	PE-PGRS family protein PE_PGRS54
3935335	0	T	SNP	C	50	55	105	99.06	106	Val1444Ala (gtc/gCc)	Rv3508	PE_PGRS54	PE-PGRS family protein PE_PGRS54
3935494	0	C	SNP	A	21	10	30	96.88	32	Ala1497Asp (gcc/gAc)	Rv3508	PE_PGRS54	PE-PGRS family protein PE_PGRS54
3935950	0	T	SNP	C	45	52	96	100	97	Val1649Ala (gtc/gCc)	Rv3508	PE_PGRS54	PE-PGRS family protein PE_PGRS54
3936109	0	C	SNP	A	16	10	24	92.86	28	Ala1702Asp (gcc/gAc)	Rv3508	PE_PGRS54	PE-PGRS family protein PE_PGRS54
3940802	0	A	SNP	G	26	35	60	100	61	Asn396Asp (aac/Gac)	Rv3511	PE_PGRS55	PE-PGRS family protein PE_PGRS55
3941724	0	C	Del	GAP	7	23	28	83.33	36		Rv3511	PE_PGRS55	PE-PGRS family protein PE_PGRS55
3942481	0	C	SNP	G	93	88	178	100	181
3942640	0	T	SNP	C	89	107	187	98.99	198
3943019	0	C	SNP	G	59	64	120	99.19	124
3943079	0	C	SNP	A	51	44	91	94.06	101
3947125	0	C	SNP	G	36	55	89	91	100	Gly444Gly (ggc/ggG)	Rv3514	PE_PGRS57	PE-PGRS family protein PE_PGRS57
3947126	0	G	SNP	A	36	54	87	90.91	99	Ala445Thr (gcc/Acc)	Rv3514	PE_PGRS57	PE-PGRS family protein PE_PGRS57
3947127	0	C	SNP	T	36	55	87	91	100	Ala445Val (gcc/gTc)	Rv3514	PE_PGRS57	PE-PGRS family protein PE_PGRS57
3947128	0	C	SNP	G	35	55	90	90	100	Ala445Ala (gcc/gcG)	Rv3514	PE_PGRS57	PE-PGRS family protein PE_PGRS57
3948347	0	T	SNP	G	5	4	9	100	9	Ser852Ala (tcc/Gcc)	Rv3514	PE_PGRS57	PE-PGRS family protein PE_PGRS57
3949531	0	C	SNP	G	86	71	152	95.73	164	Gly1246Gly (ggc/ggG)	Rv3514	PE_PGRS57	PE-PGRS family protein PE_PGRS57
3949532	0	C	SNP	G	86	80	163	100	166	Pro1247Ala (ccc/Gcc)	Rv3514	PE_PGRS57	PE-PGRS family protein PE_PGRS57
3952800	0	G	SNP	A	90	110	199	100	200	Gly86Asp (ggc/gAc)	Rv3516	echA19	enoyl-CoA hydratase EchA19
3958403	0	A	SNP	G	133	103	235	100	236	Asn295Asp (aac/Gac)	Rv3521	-	hypothetical protein
3959418	0	C	SNP	T	109	109	216	100	218	Thr324Ile (acc/aTc)	Rv3522	ltp4	lipid transfer protein
3964930	0	C	SNP	T	106	103	208	100	209	Gly88Glu (gga/gAa)	Rv3528c	-	hypothetical protein
3976128	0	G	SNP	A	103	103	200	99.52	207	Glu254Lys (gag/Aag)	Rv3537	kstD	3-oxosteroid 1-dehydrogenase
3981983	0	G	SNP	A	92	96	184	99.47	189	Pro386Pro (ccc/ccT)	Rv3543c	fadE29	acyl-CoA dehydrogenase FadE29
3984321	0	G	SNP	A	122	117	234	100	239	His375His (cac/caT)	Rv3545c	cyp125	steroid C26-monooxygenase
3984405	0	G	SNP	A	137	104	237	100	241	Asp347Asp (gac/gaT)	Rv3545c	cyp125	steroid C26-monooxygenase
3989317	0	G	SNP	A	122	108	224	99.14	232	Gly55Gly (ggg/ggA)	Rv3550	echA20	enoyl-CoA hydratase EchA20
3990093	0	C	SNP	T	95	80	173	99.43	176	Val66Val (gtc/gtT)	Rv3551	-	CoA-transferase subunit alpha
3994101	0	A	SNP	G	109	102	210	99.53	212	Ile473Val (atc/Gtc)	Rv3554	fdxB	electron transfer protein FdxB
3998042	0	T	Del	GAP	94	100	190	99.49	195		Rv3558	PPE64	PPE family protein PPE64
3998043	0	T	Del	GAP	94	100	190	99.49	195		Rv3558	PPE64	PPE family protein PPE64
4004896	0	G	SNP	A	91	108	198	100	199	Gln202Gln (cag/caA)	Rv3563	fadE32	acyl-CoA dehydrogenase FadE32
4005114	0	G	SNP	C	82	103	184	100	185	Trp275Ser (tgg/tCg)	Rv3563	fadE32	acyl-CoA dehydrogenase FadE32
4005607	0	T	SNP	C	90	104	193	100	194	Leu121Leu (ttg/Ctg)	Rv3564	fadE33	acyl-CoA dehydrogenase FadE33
4007272	0	G	SNP	A	64	76	131	100	140	Arg358Gln (cgg/cAg)	Rv3565	aspB	aspartate aminotransferase AspB
4008747	0	A	SNP	G	98	97	194	100	195	Ile179Thr (atc/aCc)	Rv3567c	hsaB	flavin-dependent monooxygenase reductase subunit HsaB
4012286	0	C	SNP	T	86	109	191	100	195
4024273	0	T	SNP	C	107	102	206	100	209	Val25Val (gta/gtG)	Rv3581c	ispF	2C-methyl-D-erythritol 2,4-cyclodiphosphate synthase
4026899	0	G	SNP	A	95	92	184	100	187	Gln152Gln (cag/caA)	Rv3585	radA	DNA repair protein RadA
4028752	0	A	SNP	G	102	105	202	99.52	208	Thr288Ala (acg/Gcg)	Rv3586	-	DNA integrity scanning protein DisA
4033711	0	A	SNP	G	101	90	190	100	191	Val111Ala (gtg/gCg)	Rv3591c	-	hydrolase
4034827	0	C	SNP	T	109	121	226	100	230	Ala159Val (gcg/gTg)	Rv3593	lpqF	lipoprotein LpqF
4037283	0	T	SNP	G	71	84	154	100	155	Gly256Gly (gga/ggC)	Rv3595c	PE_PGRS59	PE-PGRS family protein PE_PGRS59
4044872	0	G	SNP	A	100	103	198	100	203	Gly113Gly (ggc/ggT)	Rv3602c	panC	pantothenate synthetase
4052349	0	T	SNP	G	94	108	199	100	202	Lys179Gln (aag/Cag)	Rv3610c	ftsH	zinc metalloprotease FtsH
4055801	0	G	SNP	A	112	89	198	99.5	202	Thr192Ile (acc/aTc)	Rv3616c	espA	ESX-1 secretion-associated protein EspA
4056416	0	C	SNP	A	118	100	212	99.54	219
4057036	0	A	SNP	G	134	105	233	99.58	240
4059186	0	G	SNP	T	104	101	202	100	205	Ala163Ala (gcg/gcT)	Rv3618	-	monooxygenase
4059904	0	A	SNP	G	97	89	182	99.47	187
4060100	0	G	SNP	A	86	83	166	77.88	217	Leu57Leu (ctg/Ttg)	Rv3619c	esxV	ESAT-6 like protein EsxV
4060210	0	T	SNP	A	127	114	240	98.77	244	Gln20Leu (cag/cTg)	Rv3619c	esxV	ESAT-6 like protein EsxV
4064291	0	T	SNP	G	108	81	184	99.47	190	Glu194Asp (gaa/gaC)	Rv3625c	mesJ	tRNA(Ile)-lysidine synthase
4069292	0	G	SNP	A	94	133	216	100	227	Ala40Thr (gcc/Acc)	Rv3630	-	integral membrane protein
4080058	0	C	Del	GAP	90	73	160	93.14	175		Rv3641c	fic	cell filamentation protein Fic
4080059	0	C	Del	GAP	90	73	160	93.14	175		Rv3641c	fic	cell filamentation protein Fic
4080060	0	A	Del	GAP	90	73	160	100	163		Rv3641c	fic	cell filamentation protein Fic
4080061	0	G	Del	GAP	90	73	160	100	163		Rv3641c	fic	cell filamentation protein Fic
4080062	0	A	Del	GAP	90	73	160	100	163		Rv3641c	fic	cell filamentation protein Fic
4080063	0	A	Del	GAP	89	73	160	100	162		Rv3641c	fic	cell filamentation protein Fic
4081534	0	G	SNP	A	82	83	160	99.4	166	Ile396Ile (atc/atT)	Rv3644c	-	DNA polymerase
4087480	0	C	Del	GAP	71	56	131	86.99	146
4087481	0	C	Del	GAP	71	56	131	87.59	145
4087482	0	G	Del	GAP	71	56	131	88.81	143
4087483	0	C	Del	GAP	71	56	131	88.81	143
4087484	0	A	Del	GAP	71	56	131	90.07	141
4087485	0	T	Del	GAP	71	56	131	90.07	141
4087486	0	C	Del	GAP	71	56	131	90.71	140
4087487	0	G	Del	GAP	71	56	131	92.03	138
4087488	0	T	Del	GAP	71	56	131	92.03	138
4087489	0	C	Del	GAP	71	56	131	92.7	137
4087490	0	G	Del	GAP	71	56	131	92.7	137
4087491	0	C	Del	GAP	71	56	131	94.07	135
4087492	0	C	Del	GAP	71	56	131	94.78	134
4087493	0	G	Del	GAP	71	56	131	95.49	133
4087494	0	A	Del	GAP	71	56	131	96.95	131
4087495	0	A	Del	GAP	71	56	131	97.69	130
4087496	0	C	Del	GAP	71	56	131	97.69	130
4087497	0	T	Del	GAP	71	56	131	98.45	129
4087498	0	A	Del	GAP	71	56	131	97.69	130
4087499	0	G	Del	GAP	71	56	131	97.69	130
4087500	0	G	Del	GAP	71	56	131	98.45	129
4087501	0	T	Del	GAP	71	56	131	98.45	129
4087502	0	C	Del	GAP	71	56	131	98.45	129
4087503	0	C	Del	GAP	71	56	131	98.45	129
4087504	0	G	Del	GAP	71	56	131	98.45	129
4087505	0	A	Del	GAP	71	56	131	99.22	128
4087506	0	C	Del	GAP	71	56	131	98.45	129
4087507	0	T	Del	GAP	71	56	131	98.45	129
4087508	0	G	Del	GAP	71	56	131	98.45	129
4087509	0	C	Del	GAP	71	56	131	98.45	129
4087510	0	C	Del	GAP	71	56	131	99.22	128
4087511	0	C	Del	GAP	71	56	131	99.22	128
4087512	0	G	Del	GAP	71	56	131	99.22	128
4087513	0	G	Del	GAP	71	56	131	99.22	128
4087514	0	C	Del	GAP	71	56	131	99.22	128
4087515	0	T	Del	GAP	71	56	131	99.22	128
4087516	0	C	Del	GAP	71	56	131	99.22	128
4087517	0	C	Del	GAP	71	56	131	99.22	128
4087518	0	T	Del	GAP	71	56	131	99.22	128
4087519	0	C	Del	GAP	71	56	131	99.22	128
4087520	0	A	Del	GAP	71	56	131	99.22	128
4087521	0	G	Del	GAP	71	56	131	99.22	128
4087522	0	C	Del	GAP	71	56	131	99.22	128
4087523	0	G	Del	GAP	71	56	131	99.22	128
4087524	0	G	Del	GAP	71	56	131	99.22	128
4087525	0	A	Del	GAP	71	56	131	99.22	128
4087526	0	C	Del	GAP	71	56	131	99.22	128
4087527	0	C	Del	GAP	71	56	131	99.22	128
4087528	0	C	Del	GAP	71	56	131	99.22	128
4087529	0	C	Del	GAP	71	56	131	99.22	128
4087530	0	A	Del	GAP	71	56	131	99.22	128
4087531	0	G	Del	GAP	71	56	131	99.22	128
4087532	0	C	Del	GAP	71	56	131	99.22	128
[truncated: 146 more rows]
