# Supplementary material for: Novel Mutations in Putative Nicotinic Acid Phosphoribosyltransferases of Mycobacterium tuberculosis and Their Effect on Protein Thermodynamic Properties
Source: Polymers (Basel). 2022 Apr 18;14(8):1623. doi: 10.3390/polym14081623 (PMC9031469; doi:10.3390/polym14081623)
Supplement: Supplementary file 1 [file polymers-14-01623-s001.zip › Supplementary files S1/789.xlsx]

## Sheet: 789
#Pos	Insindex	Ref	Type	Allel	CovFor	CovRev	Qual20	Freq	Cov	Subst	Gene	GeneName	Product	ResistanceSNP	PhyloSNP	InterestingRegion
1849	0	C	SNP	A	119	101	217	99.55	221
1977	0	A	SNP	G	129	116	240	100	245
3446	0	C	SNP	T	98	100	192	99.5	199	Ala56Val (gcc/gTc)	Rv0003	recF	DNA replication/repair protein RecF
4013	0	T	SNP	C	95	123	218	100	218	Ile245Thr (atc/aCc)	Rv0003	recF	DNA replication/repair protein RecF
7362	0	G	SNP	C	113	111	219	100	224	Glu21Gln (gag/Cag)	Rv0006	gyrA	DNA gyrase subunit A			fluoroquinolones (FQ)
7582	0	A	SNP	G	92	94	184	97.89	190	Asp94Gly (gac/gGc)	Rv0006	gyrA	DNA gyrase subunit A	fluoroquinolones (FQ)		fluoroquinolones (FQ)
7585	0	G	SNP	C	93	95	185	100	188	Ser95Thr (agc/aCc)	Rv0006	gyrA	DNA gyrase subunit A		phylo (not H37Rv)	fluoroquinolones (FQ)
9304	0	G	SNP	A	105	117	214	100	222	Gly668Asp (ggc/gAc)	Rv0006	gyrA	DNA gyrase subunit A			fluoroquinolones (FQ)
11637	0	C	SNP	T	102	109	206	99.53	212
11879	0	A	SNP	G	107	97	203	100	204	Ser145Pro (tcc/Ccc)	Rv0008c	-	cell wall synthesis protein CwsA
12204	0	G	SNP	A	82	113	192	100	195	Leu36Leu (ctc/ctT)	Rv0008c	-	cell wall synthesis protein CwsA
14785	0	T	SNP	C	118	107	221	99.56	226	Cys233Arg (tgc/Cgc)	Rv0012	-	membrane protein
15117	0	C	SNP	G	112	116	224	100	228	Ile68Met (atc/atG)	Rv0013	trpG	anthranilate synthase component II
21795	0	G	SNP	A	95	85	174	100	180	Pro463Ser (ccg/Tcg)	Rv0018c	pstP	phosphoserine/threonine phosphatase PstP
24007	0	G	SNP	T	116	87	202	100	203	Arg480Arg (cgg/Agg)	Rv0020c	fhaA	FHA domain-containing protein FhaA
24704	0	T	Del	GAP	83	68	150	75.88	199		Rv0020c	fhaA	FHA domain-containing protein FhaA
24705	0	T	Del	GAP	83	68	150	76.65	197		Rv0020c	fhaA	FHA domain-containing protein FhaA
24706	0	G	Del	GAP	83	68	150	77.04	196		Rv0020c	fhaA	FHA domain-containing protein FhaA
24707	0	C	Del	GAP	83	68	150	77.04	196		Rv0020c	fhaA	FHA domain-containing protein FhaA
24708	0	T	Del	GAP	83	68	150	76.65	197		Rv0020c	fhaA	FHA domain-containing protein FhaA
24709	0	C	Del	GAP	83	68	150	77.84	194		Rv0020c	fhaA	FHA domain-containing protein FhaA
24710	0	G	Del	GAP	83	68	150	78.65	192		Rv0020c	fhaA	FHA domain-containing protein FhaA
24711	0	G	Del	GAP	83	68	150	79.47	190		Rv0020c	fhaA	FHA domain-containing protein FhaA
24712	0	G	Del	GAP	83	68	150	79.47	190		Rv0020c	fhaA	FHA domain-containing protein FhaA
24713	0	G	Del	GAP	83	68	150	79.47	190		Rv0020c	fhaA	FHA domain-containing protein FhaA
24714	0	T	Del	GAP	83	68	150	80.32	188		Rv0020c	fhaA	FHA domain-containing protein FhaA
24715	0	A	Del	GAP	83	68	150	82.97	182		Rv0020c	fhaA	FHA domain-containing protein FhaA
24716	0	A	Del	GAP	83	68	150	82.07	184		Rv0020c	fhaA	FHA domain-containing protein FhaA
26099	0	G	SNP	A	92	113	205	98.56	208	Asp261Asp (gac/gaT)	Rv0021c	-	hypothetical protein
26748	0	C	Del	GAP	96	81	177	95.16	186		Rv0021c	-	hypothetical protein
26957	0	C	SNP	G	128	91	214	100	219
26959	0	C	SNP	G	125	90	213	100	215
27487	0	G	SNP	A	107	97	200	99.03	206
33372	0	T	SNP	C	100	105	201	99.03	207	Leu50Ser (ttg/tCg)	Rv0030	-	hypothetical protein
34044	0	T	SNP	C	105	119	221	100	224
34569	0	C	Del	GAP	90	112	194	96.19	210		Rv0032	bioF2	8-amino-7-oxononanoate synthase
37031	0	C	SNP	G	98	95	191	100	193	Ala55Ala (gcc/gcG)	Rv0034	-	hypothetical protein
42281	0	C	SNP	A	95	100	191	100	195	Cys24Phe (tgc/tTc)	Rv0039c	-	transmembrane protein
42967	0	G	SNP	C	98	86	183	100	184	Pro133Pro (ccc/ccG)	Rv0040c	mtc28	hypothetical protein
49360	0	C	SNP	T	117	97	211	99.53	215	Val194Ile (gtc/Atc)	Rv0045c	-	hydrolase
49691	0	C	Del	GAP	101	94	191	98.48	198		Rv0045c	-	hydrolase
49692	0	C	Del	GAP	101	94	191	99.49	196		Rv0045c	-	hydrolase
50557	0	T	SNP	C	96	99	191	100	195	Arg190Gly (agg/Ggg)	Rv0046c	ino1	inositol-3-phosphate synthase
51949	0	A	SNP	G	120	114	232	99.57	235	Val250Ala (gtc/gCc)	Rv0048c	-	membrane protein
53422	0	G	SNP	A	93	101	191	100	194
54394	0	A	SNP	G	93	83	174	100	176	Ala244Ala (gca/gcG)	Rv0050	ponA1	bifunctional penicillin-insensitive transglycosylase/penicillin-sensitive transpeptidase
54842	0	G	SNP	T	88	95	169	97.86	187	Ala394Ser (gcg/Tcg)	Rv0050	ponA1	bifunctional penicillin-insensitive transglycosylase/penicillin-sensitive transpeptidase
55543	1	G	Ins	C	66	87	153	91.62	153		Rv0050	ponA1	bifunctional penicillin-insensitive transglycosylase/penicillin-sensitive transpeptidase
55543	2	G	Ins	C	66	87	153	91.62	153		Rv0050	ponA1	bifunctional penicillin-insensitive transglycosylase/penicillin-sensitive transpeptidase
55543	3	G	Ins	G	65	87	152	91.02	153		Rv0050	ponA1	bifunctional penicillin-insensitive transglycosylase/penicillin-sensitive transpeptidase
55543	4	G	Ins	C	66	87	153	91.62	153		Rv0050	ponA1	bifunctional penicillin-insensitive transglycosylase/penicillin-sensitive transpeptidase
55543	5	G	Ins	C	66	87	153	91.62	153		Rv0050	ponA1	bifunctional penicillin-insensitive transglycosylase/penicillin-sensitive transpeptidase
55543	6	G	Ins	T	66	87	153	91.62	153		Rv0050	ponA1	bifunctional penicillin-insensitive transglycosylase/penicillin-sensitive transpeptidase
55553	0	C	SNP	T	63	82	140	99.32	146	Pro631Ser (ccg/Tcg)	Rv0050	ponA1	bifunctional penicillin-insensitive transglycosylase/penicillin-sensitive transpeptidase
56001	0	G	SNP	A	107	84	190	98.96	193	Gln102Gln (cag/caA)	Rv0051	-	transmembrane protein
60669	0	G	SNP	A	95	113	204	99.05	210	Gly92Arg (ggg/Agg)	Rv0058	dnaB	replicative DNA helicase
62049	0	A	SNP	G	104	109	209	100	213	Arg552Gly (agg/Ggg)	Rv0058	dnaB	replicative DNA helicase
65083	0	G	SNP	A	79	113	188	100	192	Pro90Ser (ccc/Tcc)	Rv0061c	-	hypothetical protein
66632	0	C	SNP	T	97	81	173	100	178	Pro361Ser (cct/Tct)	Rv0062	celA1	cellulase CelA
67012	0	C	SNP	T	86	105	188	99.48	192	Thr30Thr (acc/acT)	Rv0063	-	oxidoreductase
69984	0	C	SNP	A	116	96	211	99.53	213	Ala455Ala (gcc/gcA)	Rv0064	-	transmembrane protein
69989	0	G	SNP	A	119	96	210	100	215	Gly457Asp (ggt/gAt)	Rv0064	-	transmembrane protein
70267	0	G	SNP	T	102	110	210	99.07	214	Val550Phe (gtc/Ttc)	Rv0064	-	transmembrane protein
70816	0	A	SNP	G	134	107	239	99.59	242	Asn733Asp (aac/Gac)	Rv0064	-	transmembrane protein
71336	0	G	SNP	C	80	84	158	100	164	Arg906Pro (cgc/cCc)	Rv0064	-	transmembrane protein
72549	0	C	SNP	T	95	126	219	100	221	Gly655Ser (ggt/Agt)	Rv0066c	icd2	isocitrate dehydrogenase
75233	0	C	SNP	A	114	87	198	99.01	203
75940	0	G	SNP	C	101	119	219	100	220	Val214Leu (gtg/Ctg)	Rv0068	-	oxidoreductase
79726	0	C	SNP	T	90	104	192	98.48	197	Arg81Trp (cgg/Tgg)	Rv0071	-	maturase
80616	0	C	SNP	G	96	96	189	100	192
87084	0	A	SNP	C	93	108	199	99.01	203	Glu186Ala (gag/gCg)	Rv0078	-	transcriptional regulator
92199	0	T	SNP	G	99	111	208	99.53	211	Thr600Thr (act/acG)	Rv0083	-	oxidoreductase
103552	0	G	SNP	T	100	114	210	99.07	216	Arg38Ser (cgt/Agt)	Rv0093c	-	membrane protein
103930	0	G	SNP	C	78	101	171	78.85	227	Ala245Gly (gcc/gGc)	Rv0094c	-	hypothetical protein
104712	0	C	SNP	T	103	88	188	86.43	221
104824	0	C	SNP	A	112	99	209	100	211	Ser131Ile (agc/aTc)	Rv0095c	-	hypothetical protein
105736	0	T	SNP	C	132	104	234	99.58	237	Val138Ala (gtc/gCc)	Rv0096	PPE1	PPE family protein PPE1
113633	0	G	SNP	A	102	90	191	96.97	198	Pro1211Pro (ccg/ccA)	Rv0101	nrp	peptide synthetase Nrp
116000	0	T	SNP	G	108	89	195	100	197	Val2000Val (gtt/gtG)	Rv0101	nrp	peptide synthetase Nrp
117389	0	C	SNP	T	104	115	215	99.55	220	Thr2463Thr (acc/acT)	Rv0101	nrp	peptide synthetase Nrp
122109	0	A	SNP	G	109	114	219	100	223	Leu22Ser (ttg/tCg)	Rv0103c	ctpB	cation-transporter P-type ATPase B
123198	0	T	SNP	C	102	114	215	99.54	217	Pro294Pro (cct/ccC)	Rv0104	-	hypothetical protein
123520	0	T	SNP	C	115	116	227	99.14	233	Tyr402His (tat/Cat)	Rv0104	-	hypothetical protein
123745	0	G	SNP	A	111	98	206	100	209	Gly477Arg (ggg/Agg)	Rv0104	-	hypothetical protein
125830	1	G	Ins	A	65	95	160	91.95	161		Rv0107c	ctpI	cation-transporter ATPase I
125962	0	G	SNP	C	102	82	181	97.87	188	Thr1527Ser (act/aGt)	Rv0107c	ctpI	cation-transporter ATPase I
129576	0	A	SNP	C	95	106	198	100	201	Ala322Ala (gct/gcG)	Rv0107c	ctpI	cation-transporter ATPase I
131174	1	T	Ins	G	73	80	153	97.45	153
132417	0	C	SNP	G	90	92	175	100	182	Arg346Gly (cgc/Ggc)	Rv0109	PE_PGRS1	PE-PGRS family protein PE_PGRS1
133839	0	C	SNP	T	117	82	198	100	199
143207	0	T	SNP	C	112	120	231	99.15	234	Ser224Gly (agc/Ggc)	Rv0118c	oxcA	oxalyl-CoA decarboxylase OxcA
143362	0	G	SNP	A	86	89	173	95.63	183	Pro172Leu (ccc/cTc)	Rv0118c	oxcA	oxalyl-CoA decarboxylase OxcA
144865	0	C	SNP	T	99	117	215	100	216	Leu273Leu (ctg/Ttg)	Rv0119	fadD7	fatty-acid--CoA ligase FadD7
146087	0	T	SNP	C	108	98	203	100	206	Asn562Ser (aat/aGt)	Rv0120c	fusA2	elongation factor G
154283	0	T	SNP	C	111	85	196	100	196	Ser18Pro (tcg/Ccg)	Rv0127	mak	maltokinase
157129	0	C	SNP	T	120	94	208	100	214	Gly158Ser (ggc/Agc)	Rv0129c	fbpC	diacylglycerol acyltransferase/mycolyltransferase Ag85C		phylo (Delhi/CAS)
157936	0	G	SNP	C	108	114	220	99.55	223	Glu30Asp (gag/gaC)	Rv0130	htdZ	3-hydroxyl-thioester dehydratase
158427	0	C	SNP	T	85	101	186	98.94	188	Arg411His (cgc/cAc)	Rv0131c	fadE1	acyl-CoA dehydrogenase FadE1
166356	0	G	SNP	A	99	78	171	97.25	182	Gly177Asp (ggc/gAc)	Rv0139	-	oxidoreductase
170671	0	G	SNP	A	104	104	205	100	208	Ala130Thr (gcc/Acc)	Rv0144	-	transcriptional regulator
172492	0	C	SNP	G	107	112	216	99.55	220	Tyr94_ (tac/taG)	Rv0146	-	S-adenosylmethionine-dependentmethyltransferase
176535	0	G	Del	GAP	93	107	200	94.34	212		Rv0149	-	quinone oxidoreductase
177058	0	T	Del	GAP	64	78	141	98.61	144
177059	0	T	Del	GAP	64	78	141	98.61	144
177060	0	C	Del	GAP	64	78	141	98.61	144
177061	0	G	Del	GAP	64	78	141	98.61	144
177062	0	C	Del	GAP	64	78	141	98.61	144
177063	0	G	Del	GAP	64	78	141	98.61	144
177064	0	G	Del	GAP	64	78	141	98.61	144
177857	0	G	SNP	A	93	95	185	100	188	Leu485Leu (ctg/Ttg)	Rv0151c	PE1	PE family protein PE1
178205	0	C	SNP	G	98	120	215	98.64	221	Gly369Arg (ggc/Cgc)	Rv0151c	PE1	PE family protein PE1
178453	0	C	SNP	G	94	91	183	100	185	Gly286Ala (ggg/gCg)	Rv0151c	PE1	PE family protein PE1
181090	0	C	SNP	T	93	88	178	100	181
188317	0	A	SNP	G	83	99	180	100	182	Ser175Pro (tcc/Ccc)	Rv0159c	PE3	PE family protein PE3
188800	0	T	SNP	C	96	107	202	100	203	Thr14Ala (acg/Gcg)	Rv0159c	PE3	PE family protein PE3
189850	0	A	SNP	G	94	95	187	100	189	Phe197Ser (ttc/tCc)	Rv0160c	PE4	PE family protein PE4
194305	1	C	Ins	G	97	102	199	95.22	200		Rv0165c	mce1R	transcriptional regulator Mce1R
194305	2	C	Ins	G	97	103	200	95.69	200		Rv0165c	mce1R	transcriptional regulator Mce1R
194681	0	G	SNP	C	102	112	210	99.53	215	Leu45Leu (ctc/ctG)	Rv0165c	mce1R	transcriptional regulator Mce1R
196642	0	C	SNP	T	94	104	194	100	198	Asn550Asn (aac/aaT)	Rv0166	fadD5	fatty-acid--CoA ligase FadD5
198401	0	G	SNP	T	97	92	187	99.47	190	Gly248Cys (ggc/Tgc)	Rv0168	yrbE1B	membrane protein
199470	0	T	SNP	G	92	84	175	99.44	177	Ser313Ala (tcc/Gcc)	Rv0169	mce1A	Mce family protein Mce1A
201949	0	G	SNP	A	88	92	173	100	180	Gly340Arg (ggg/Agg)	Rv0171	mce1C	Mce family protein Mce1C
206339	0	T	SNP	C	125	111	232	99.58	237	Leu370Pro (ctg/cCg)	Rv0174	mce1F	Mce family protein Mce1F
206481	0	C	SNP	G	104	88	189	96.48	199	Pro417Pro (ccc/ccG)	Rv0174	mce1F	Mce family protein Mce1F
206484	0	G	SNP	T	102	97	193	94.76	210	Gly418Gly (ggg/ggT)	Rv0174	mce1F	Mce family protein Mce1F
207079	0	G	SNP	C	88	97	178	100	185	Arg89Pro (cgc/cCc)	Rv0175	-	Mce associated membrane protein
210624	0	C	SNP	T	120	102	218	100	222	Leu63Leu (ctg/ctA)	Rv0179c	lprO	lipoprotein LprO
217201	0	T	SNP	C	107	110	214	99.54	218	Asn311Asn (aat/aaC)	Rv0186	bglS	beta-glucosidase BglS
218599	0	T	SNP	C	81	95	175	100	176
223942	0	T	SNP	C	85	119	203	100	204	Ser127Pro (tcg/Ccg)	Rv0192	-	hypothetical protein
224338	0	C	SNP	T	88	85	171	99.43	174	Pro259Ser (ccg/Tcg)	Rv0192	-	hypothetical protein
225323	0	T	SNP	C	101	94	192	100	195	Lys417Glu (aag/Gag)	Rv0193c	-	hypothetical protein
227098	0	T	SNP	C	86	108	192	100	194	Met74Thr (atg/aCg)	Rv0194	-	multidrug ABC transporter ATPase/permease
230576	1	G	Ins	T	85	79	164	92.66	164
230921	0	C	Del	GAP	93	83	173	98.88	178		Rv0195	-	two component transcriptional regulator
231114	0	C	SNP	G	107	87	185	100	194	Ala72Ala (gcc/gcG)	Rv0195	-	two component transcriptional regulator
234477	0	T	SNP	G	80	64	143	99.31	145	Tyr749_ (tat/taG)	Rv0197	-	oxidoreductase
234496	1	C	Ins	G	82	69	151	97.42	151		Rv0197	-	oxidoreductase
234496	2	C	Ins	T	82	69	151	97.42	151		Rv0197	-	oxidoreductase
243924	0	G	Del	GAP	101	90	190	96.46	198		Rv0205	-	transmembrane protein
246886	0	T	SNP	C	105	110	213	97.29	221	Asn145Asp (aac/Gac)	Rv0206c	mmpL3	transmembrane transport protein MmpL3
249522	0	T	SNP	C	114	88	199	100	202	Val162Ala (gtg/gCg)	Rv0209	-	hypothetical protein
251575	0	G	SNP	A	102	113	210	100	215	Ala486Thr (gcg/Acg)	Rv0210	-	hypothetical protein
255373	0	T	SNP	C	105	79	180	99.46	185	Asp193Gly (gac/gGc)	Rv0213c	-	methyltransferase
257071	0	C	SNP	T	102	84	185	100	186	Tyr336Tyr (tac/taT)	Rv0214	fadD4	fatty-acid--CoA ligase FadD4
261869	0	T	SNP	C	112	88	198	100	200	Cys316Arg (tgt/Cgt)	Rv0218	-	transmembrane protein
262268	0	A	SNP	T	104	81	181	100	185	Ala5Ala (gca/gcT)	Rv0219	-	transmembrane protein
264992	0	T	SNP	C	103	105	204	99.52	209	Leu309Pro (ctg/cCg)	Rv0221	-	diacyglycerol O-acyltransferase
265554	0	A	SNP	C	112	107	216	100	219	Val16Val (gta/gtC)	Rv0222	echA1	enoyl-CoA hydratase EchA1
266405	0	C	SNP	T	108	104	209	99.07	214	Gly454Ser (ggc/Agc)	Rv0223c	-	aldehyde dehydrogenase
274463	0	C	SNP	A	110	104	212	99.53	215	Arg86Leu (cgt/cTt)	Rv0229c	-	hypothetical protein
276539	0	G	SNP	C	109	85	193	98.98	196	Gly161Ala (ggc/gCc)	Rv0231	fadE4	acyl-CoA dehydrogenase FadE4
278681	0	C	SNP	G	130	121	250	99.6	252	His33Asp (cat/Gat)	Rv0233	nrdB	ribonucleoside-diphosphate reductase subunit beta NrdB
283503	0	G	SNP	A	99	99	195	99	200	His1117Tyr (cac/Tac)	Rv0236c	aftD	alpha-(1->3)-arabinofuranosyltransferase
283614	0	T	SNP	C	90	109	197	100	199	Ser1080Gly (agc/Ggc)	Rv0236c	aftD	alpha-(1->3)-arabinofuranosyltransferase
285772	0	A	SNP	C	89	94	183	100	183	Pro360Pro (cct/ccG)	Rv0236c	aftD	alpha-(1->3)-arabinofuranosyltransferase
285871	0	A	SNP	G	87	85	171	100	172	Val327Val (gtt/gtC)	Rv0236c	aftD	alpha-(1->3)-arabinofuranosyltransferase
287142	0	C	Del	GAP	98	82	176	94.74	190
289253	0	C	SNP	T	111	100	206	99.06	213	Asp50Asp (gac/gaT)	Rv0239	vapB24	antitoxin VapB24
293470	0	G	SNP	A	99	99	192	96.59	205	Val434Met (gtg/Atg)	Rv0243	fadA2	acetyl-CoA acetyltransferase FadA
293628	1	A	Ins	C	84	94	178	91.75	178
301341	0	C	SNP	A	98	110	206	100	208	Pro105Pro (ccg/ccT)	Rv0249c	-	succinate dehydrogenase membrane anchor subunit
304923	0	A	SNP	G	86	97	181	100	183	Lys686Lys (aaa/aaG)	Rv0252	nirB	nitrite reductase large subunit NirB
308661	0	A	SNP	G	100	69	168	100	169	Leu296Pro (ctg/cCg)	Rv0256c	PPE2	PPE family protein PPE2
310973	0	G	SNP	A	102	116	216	99.54	219	Ala182Val (gcg/gTg)	Rv0259c	-	hypothetical protein
311613	0	G	SNP	T	111	108	212	100	219	Val349Val (gtc/gtA)	Rv0260c	-	transcriptional regulator
324812	0	C	SNP	T	102	90	191	100	192	Asp82Asp (gac/gaT)	Rv0270	fadD2	fatty-acid--CoA ligase FadD2
325505	0	T	SNP	C	78	84	161	100	162	Val313Val (gtt/gtC)	Rv0270	fadD2	fatty-acid--CoA ligase FadD2
328569	0	G	SNP	C	105	119	221	100	224
333468	0	C	SNP	T	82	103	180	98.4	188	Gly948Asp (ggc/gAc)	Rv0278c	-	PE-PGRS family protein PE_PGRS3
333892	0	G	SNP	C	77	75	146	99.35	153	Arg807Gly (cgc/Ggc)	Rv0278c	-	PE-PGRS family protein PE_PGRS3
336683	0	G	SNP	T	11	16	26	93.1	29	Val797Val (gtc/gtA)	Rv0279c	PE_PGRS4	PE-PGRS family protein PE_PGRS4
336684	0	A	SNP	G	13	16	27	93.55	31	Val797Ala (gtc/gCc)	Rv0279c	PE_PGRS4	PE-PGRS family protein PE_PGRS4
336688	0	A	Del	GAP	13	17	30	96.77	31		Rv0279c	PE_PGRS4	PE-PGRS family protein PE_PGRS4
336689	0	G	Del	GAP	13	17	30	96.77	31		Rv0279c	PE_PGRS4	PE-PGRS family protein PE_PGRS4
336690	0	C	Del	GAP	13	17	30	100	30		Rv0279c	PE_PGRS4	PE-PGRS family protein PE_PGRS4
336691	0	T	Del	GAP	13	17	31	100	30		Rv0279c	PE_PGRS4	PE-PGRS family protein PE_PGRS4
336692	0	C	Del	GAP	13	17	30	96.77	31		Rv0279c	PE_PGRS4	PE-PGRS family protein PE_PGRS4
336693	0	G	Del	GAP	13	17	30	96.77	31		Rv0279c	PE_PGRS4	PE-PGRS family protein PE_PGRS4
336694	0	A	Del	GAP	14	17	30	100	31		Rv0279c	PE_PGRS4	PE-PGRS family protein PE_PGRS4
336695	0	A	Del	GAP	14	17	30	100	31		Rv0279c	PE_PGRS4	PE-PGRS family protein PE_PGRS4
336696	0	T	Del	GAP	14	17	30	100	31		Rv0279c	PE_PGRS4	PE-PGRS family protein PE_PGRS4
336697	0	T	Del	GAP	14	17	30	100	31		Rv0279c	PE_PGRS4	PE-PGRS family protein PE_PGRS4
336699	1	C	Ins	G	14	16	30	96.77	30		Rv0279c	PE_PGRS4	PE-PGRS family protein PE_PGRS4
336699	2	C	Ins	G	14	16	30	96.77	30		Rv0279c	PE_PGRS4	PE-PGRS family protein PE_PGRS4
336707	0	G	Del	GAP	12	17	30	100	29		Rv0279c	PE_PGRS4	PE-PGRS family protein PE_PGRS4
336708	0	T	Del	GAP	12	17	30	100	29		Rv0279c	PE_PGRS4	PE-PGRS family protein PE_PGRS4
336709	0	C	Del	GAP	12	17	30	100	29		Rv0279c	PE_PGRS4	PE-PGRS family protein PE_PGRS4
336710	0	A	Del	GAP	12	17	30	96.67	30		Rv0279c	PE_PGRS4	PE-PGRS family protein PE_PGRS4
337820	0	G	SNP	A	8	87	93	100	95	Gly418Gly (ggc/ggT)	Rv0279c	PE_PGRS4	PE-PGRS family protein PE_PGRS4
337959	0	A	SNP	C	11	7	18	100	18	Ile372Ser (atc/aGc)	Rv0279c	PE_PGRS4	PE-PGRS family protein PE_PGRS4
338020	0	A	SNP	C	44	7	49	98.08	52	Cys352Gly (tgc/Ggc)	Rv0279c	PE_PGRS4	PE-PGRS family protein PE_PGRS4
338100	0	T	SNP	C	88	21	104	100	109	Asn325Ser (aac/aGc)	Rv0279c	PE_PGRS4	PE-PGRS family protein PE_PGRS4
338453	0	A	SNP	G	10	26	34	100	36	Ala207Ala (gct/gcC)	Rv0279c	PE_PGRS4	PE-PGRS family protein PE_PGRS4
338648	0	T	SNP	G	90	11	99	84.17	120	Gly142Gly (gga/ggC)	Rv0279c	PE_PGRS4	PE-PGRS family protein PE_PGRS4
338669	0	T	SNP	C	104	13	116	87.97	133	Leu135Leu (tta/ttG)	Rv0279c	PE_PGRS4	PE-PGRS family protein PE_PGRS4
338682	0	T	SNP	G	98	12	110	87.3	126	Asp131Ala (gac/gCc)	Rv0279c	PE_PGRS4	PE-PGRS family protein PE_PGRS4
338683	0	C	SNP	G	100	12	110	88.19	127	Asp131His (gac/Cac)	Rv0279c	PE_PGRS4	PE-PGRS family protein PE_PGRS4
338685	0	C	SNP	G	100	12	112	87.5	128	Gly130Ala (ggg/gCg)	Rv0279c	PE_PGRS4	PE-PGRS family protein PE_PGRS4
338690	0	A	SNP	G	102	12	114	88.37	129	Asn128Asn (aat/aaC)	Rv0279c	PE_PGRS4	PE-PGRS family protein PE_PGRS4
338692	0	T	SNP	C	100	13	112	87.6	129	Asn128Asp (aat/Gat)	Rv0279c	PE_PGRS4	PE-PGRS family protein PE_PGRS4
339230	0	G	SNP	C	118	111	222	100	229
340372	0	T	SNP	C	5	84	88	100	89	Ser337Pro (tcg/Ccg)	Rv0280	PPE3	PPE family protein PPE3
342146	0	A	SNP	C	110	113	218	99.55	224	Glu6Ala (gaa/gCa)	Rv0282	eccA3	ESX-3 secretion system protein EccA
342873	0	C	SNP	T	111	89	196	99.5	201	Val248Val (gtc/gtT)	Rv0282	eccA3	ESX-3 secretion system protein EccA
346275	0	C	SNP	G	98	78	175	100	176	Pro214Arg (ccg/cGg)	Rv0284	eccC3	ESX-3 secretion system protein EccC3
350088	0	C	SNP	A	85	120	202	99.51	206	Leu52Met (ctg/Atg)	Rv0286	PPE4	PPE family protein PPE4
353197	0	C	SNP	T	119	112	230	100	231	Arg39Cys (cgc/Tgc)	Rv0290	eccD3	ESX-3 secretion system protein EccD
356528	0	A	SNP	G	117	104	219	100	221	Asn217Asp (aat/Gat)	Rv0292	eccE3	ESX-3 secretion system protein EccE
358287	0	G	SNP	A	92	81	168	96.11	180	Gly39Gly (ggg/ggA)	Rv0294	tam	trans-aconitate methyltransferase
358473	0	G	SNP	C	89	80	168	100	169	Trp101Cys (tgg/tgC)	Rv0294	tam	trans-aconitate methyltransferase
363563	0	G	SNP	A	103	108	207	100	211	Ala30Thr (gcg/Acg)	Rv0299	-	toxin
364499	0	G	Del	GAP	83	75	159	92.94	170
366917	0	T	SNP	C	36	56	91	96.84	95	Thr1950Ala (acc/Gcc)	Rv0304c	PPE5	PPE family protein PPE5
366922	0	G	SNP	C	34	51	84	97.7	87	Ala1948Gly (gcc/gGc)	Rv0304c	PPE5	PPE family protein PPE5
367718	0	G	SNP	T	71	94	162	100	165	Leu1683Ile (ctt/Att)	Rv0304c	PPE5	PPE family protein PPE5
369886	0	C	SNP	G	83	88	168	99.42	172	Gly960Ala (ggg/gCg)	Rv0304c	PPE5	PPE family protein PPE5
372913	0	A	SNP	C	74	83	156	98.12	160	Gly933Gly (ggt/ggG)	Rv0305c	PPE6	PPE family protein PPE6
373283	0	A	Del	GAP	93	96	181	97.93	193		Rv0305c	PPE6	PPE family protein PPE6
376774	0	T	SNP	C	102	89	186	99.48	192	Ala94Ala (gca/gcG)	Rv0307c	-	hypothetical protein
384380	0	A	SNP	C	94	123	215	100	217	Lys260Thr (aag/aCg)	Rv0315	-	beta-1,3-glucanase
386432	0	C	SNP	G	96	80	172	100	176	Gly223Ala (ggg/gCg)	Rv0318c	-	integral membrane protein
390828	0	T	SNP	C	87	86	172	100	173	Ser142Gly (agt/Ggt)	Rv0323c	-	hypothetical protein
391853	0	A	SNP	G	101	99	197	100	200	Thr168Ala (act/Gct)	Rv0324	-	transcriptional regulator
392261	0	T	SNP	C	114	100	209	100	214	_75Gln (tag/Cag)	Rv0325	-	hypothetical protein
396199	0	T	SNP	C	105	107	208	100	212
402836	0	G	SNP	A	104	96	197	99.5	201	Tyr109Tyr (tac/taT)	Rv0337c	aspC	aspartate aminotransferase
403980	0	G	SNP	A	116	88	203	99.51	205	Ala621Val (gcc/gTc)	Rv0338c	-	iron-sulfur-binding reductase
404326	0	T	SNP	C	84	105	186	100	189	Arg506Gly (agg/Ggg)	Rv0338c	-	iron-sulfur-binding reductase
406251	0	T	SNP	C	83	110	190	100	193	Asp733Gly (gat/gGt)	Rv0339c	-	transcriptional regulator
414486	0	C	SNP	T	95	89	182	100	184	Glu152Glu (gag/gaA)	Rv0344c	lpqJ	lipoprotein LpqJ
420008	0	A	SNP	G	101	104	204	100	205	Ala58Ala (gca/gcG)	Rv0350	dnaK	chaperone protein DnaK
422678	0	G	SNP	A	101	99	197	99.5	201	Arg76His (cgc/cAc)	Rv0352	dnaJ1	chaperone protein DnaJ
424320	1	T	Ins	C	75	73	148	93.08	148		Rv0354c	PPE7	PPE family protein PPE7
428698	0	C	SNP	T	86	126	210	97.7	217	Ala1994Ala (gcg/gcA)	Rv0355c	PPE8	PPE family protein PPE8
428921	0	G	SNP	A	78	83	157	99.38	162	Ser1920Phe (tcc/tTc)	Rv0355c	PPE8	PPE family protein PPE8
432459	0	C	SNP	T	103	107	209	100	210	Asp741Asn (gac/Aac)	Rv0355c	PPE8	PPE family protein PPE8
438470	0	C	SNP	T	110	114	223	99.56	225	Lys90Lys (aag/aaA)	Rv0360c	-	hypothetical protein
440365	0	G	SNP	A	95	106	200	99.01	203	Ser165Ser (tcg/tcA)	Rv0362	mgtE	Mg2+ transport transmembrane protein MgtE
440878	0	C	SNP	T	101	94	195	99.49	196	Thr336Thr (acc/acT)	Rv0362	mgtE	Mg2+ transport transmembrane protein MgtE
445780	0	C	SNP	T	94	86	180	99.45	181	Arg249His (cgt/cAt)	Rv0368c	-	hypothetical protein
447642	0	G	SNP	C	122	111	232	100	233	Leu134Leu (ctc/ctG)	Rv0370c	-	oxidoreductase
448054	0	A	SNP	G	104	94	196	96.59	205	Ser194Pro (tcg/Ccg)	Rv0371c	-	hypothetical protein
454295	0	T	SNP	C	80	94	172	100	174	Pro26Pro (cca/ccG)	Rv0376c	-	hypothetical protein
454333	0	T	SNP	G	71	84	151	98.73	157	Thr14Pro (acg/Ccg)	Rv0376c	-	hypothetical protein
455024	0	G	SNP	A	93	99	191	100	192	Val202Ile (gta/Ata)	Rv0377	-	HTH-type transcriptional regulator
455624	0	T	Del	GAP	99	94	190	100	193
457452	0	T	SNP	G	103	101	200	100	204	Thr124Thr (aca/acC)	Rv0381c	-	hypothetical protein
459399	0	A	SNP	C	63	88	149	100	151
466808	0	G	SNP	C	33	75	105	99.08	109
467497	1	C	Ins	G	89	93	182	92.39	182
467508	1	C	Ins	G	86	96	182	96.81	182
467516	0	G	SNP	C	91	105	194	100	196
467526	0	C	SNP	G	86	108	190	100	194
467546	0	G	SNP	C	83	112	192	100	195
467557	0	A	SNP	C	85	116	198	100	201
467564	0	A	SNP	C	81	115	194	100	196
467585	0	G	SNP	C	78	112	189	100	190
467590	0	T	SNP	C	77	113	190	100	190
467621	0	T	SNP	G	90	117	205	99.52	208
467638	0	G	SNP	T	89	109	193	100	198
467733	0	G	SNP	T	92	91	179	98.92	185
473310	0	A	SNP	G	88	91	179	100	179	Gln177Arg (cag/cGg)	Rv0393	-	hypothetical protein
475178	0	T	SNP	C	108	74	179	100	182	Val80Ala (gtc/gCc)	Rv0395	-	hypothetical protein
475915	0	A	SNP	C	106	84	187	99.48	191	Ser34Arg (agc/Cgc)	Rv0397	-	hypothetical protein
476612	0	G	SNP	A	91	79	163	97.14	175	Val73Val (gtg/gtA)	Rv0397A	-	hypothetical protein
481527	0	G	Del	GAP	111	93	206	97.61	209		Rv0402c	mmpL1	transmembrane transport protein MmpL1
483935	0	T	SNP	G	104	91	187	99.49	196
484504	0	C	SNP	G	116	103	217	99.55	220	Ala176Ala (gcc/gcG)	Rv0404	fadD30	long-chain-fatty-acid--AMP ligase FadD30
485561	0	A	SNP	C	105	111	212	99.54	217	Ile529Leu (atc/Ctc)	Rv0404	fadD30	long-chain-fatty-acid--AMP ligase FadD30
485730	0	C	SNP	T	120	92	205	100	212	Pro585Leu (cca/cTa)	Rv0404	fadD30	long-chain-fatty-acid--AMP ligase FadD30
485811	0	A	Del	GAP	118	117	231	97.51	241		Rv0405	pks6	membrane bound polyketide synthase
489935	0	G	SNP	C	93	94	187	100	187	Thr257Thr (acc/acG)	Rv0406c	-	beta lactamase-like protein
491742	0	T	SNP	C	91	102	192	100	193	Phe320Phe (ttt/ttC)	Rv0407	fgd1	F420-dependent glucose-6-phosphate dehydrogenase		phylo (not Euro-American, M. africanum, M. bovis, M. canettii, M. caprae, M. microti, M. pinipedii, Beijing, Delhi/CAS, EAI)
492150	0	G	SNP	C	110	104	211	100	214	Gly122Ala (ggc/gCc)	Rv0408	pta	phosphate acetyltransferase
498531	0	A	SNP	G	98	104	201	100	202	Ala363Ala (gct/gcC)	Rv0412c	-	membrane protein
498557	0	C	SNP	A	93	98	189	100	191	Asp355Tyr (gac/Tac)	Rv0412c	-	membrane protein
502589	0	C	SNP	G	122	101	220	100	223	Ser75Cys (tcc/tGc)	Rv0417	thiG	thiazole synthase
503354	0	G	SNP	C	79	111	187	100	190
503534	0	C	SNP	T	109	95	199	100	204	Ala13Ala (gcc/gcT)	Rv0418	lpqL	lipoprotein aminopeptidase LpqL
505974	0	G	SNP	A	112	113	222	100	225	Ala297Thr (gcg/Acg)	Rv0419	lpqM	lipoprotein peptidase LpqM
513257	0	T	SNP	C	119	97	211	100	216	Met689Val (atg/Gtg)	Rv0425c	ctpH	metal cation transporting ATPase H
517358	0	T	SNP	C	98	97	194	100	195	Asp149Gly (gac/gGc)	Rv0428c	-	GCN5-like N-acetyltransferase
517389	0	C	SNP	A	94	99	190	100	193	Val139Phe (gtc/Ttc)	Rv0428c	-	GCN5-like N-acetyltransferase
523654	0	C	SNP	T	99	100	194	100	199	Ala294Thr (gcc/Acc)	Rv0435c	-	ATPase
524891	0	C	SNP	A	105	113	212	100	218	Gly167Val (ggc/gTc)	Rv0436c	pssA	CDP-diacylglycerol--serineO-phosphatidyltransferase
530870	0	C	SNP	T	92	94	181	98.41	189	Ala449Thr (gcc/Acc)	Rv0442c	PPE10	PPE family protein PPE10
531775	0	C	SNP	G	92	98	186	98.45	193	Trp147Ser (tgg/tCg)	Rv0442c	PPE10	PPE family protein PPE10
541201	0	A	SNP	G	90	86	174	100	176	Leu97Leu (ctt/ctC)	Rv0450c	mmpL4	transmembrane transport protein MmpL4
546357	0	A	SNP	G	107	85	192	99.48	193	Thr149Thr (act/acC)	Rv0456c	echA2	enoyl-CoA hydratase EchA2
548185	0	C	SNP	T	111	89	193	99.01	202	Gly475Ser (ggc/Agc)	Rv0457c	-	peptidase
548326	0	T	SNP	C	102	110	209	99.53	213	Thr428Ala (aca/Gca)	Rv0457c	-	peptidase
551525	0	A	SNP	C	89	85	168	100	174	Arg110Arg (aga/Cga)	Rv0459	-	hypothetical protein
555991	0	A	SNP	G	96	112	205	99.52	209	Cys106Arg (tgc/Cgc)	Rv0465c	-	HTH-type transcriptional regulator
560541	0	C	Del	GAP	105	80	188	99.46	186		Rv0469	umaA	mycolic acid synthase UmaA
560542	0	T	Del	GAP	105	80	188	99.46	186		Rv0469	umaA	mycolic acid synthase UmaA
560543	0	T	Del	GAP	105	80	188	99.46	186		Rv0469	umaA	mycolic acid synthase UmaA
560544	0	T	Del	GAP	105	80	188	99.46	186		Rv0469	umaA	mycolic acid synthase UmaA
560545	0	T	Del	GAP	105	80	188	99.46	186		Rv0469	umaA	mycolic acid synthase UmaA
560546	0	C	Del	GAP	105	80	188	99.46	186		Rv0469	umaA	mycolic acid synthase UmaA
562063	0	G	Del	GAP	81	79	153	94.67	169		Rv0470A	-	hypothetical protein
562064	0	C	Del	GAP	81	79	153	98.77	162		Rv0470A	-	hypothetical protein
562065	0	C	Del	GAP	81	79	153	98.77	162		Rv0470A	-	hypothetical protein
562066	0	A	Del	GAP	81	79	153	98.77	162		Rv0470A	-	hypothetical protein
565655	0	A	SNP	G	105	117	222	99.55	223
566648	0	G	SNP	T	87	87	172	100	174	Ala47Ala (gcg/gcT)	Rv0476	-	transmembrane protein
568730	0	C	SNP	A	97	100	194	98.01	201	Ala80Ser (gcg/Tcg)	Rv0479c	-	membrane protein
572591	0	C	SNP	T	92	108	195	99.5	201	Asp294Asp (gac/gaT)	Rv0483	lprQ	lipoprotein LprQ
573262	0	A	SNP	G	121	80	198	99.5	202	Gly180Gly (ggt/ggC)	Rv0484c	-	short-chain type oxidoreductase
579284	0	T	SNP	C	94	106	195	99.01	202
580772	0	T	SNP	A	64	59	122	93.89	131
580774	0	G	Del	GAP	64	55	117	90.15	132
580775	0	G	Del	GAP	64	55	117	93.7	127
580776	0	G	Del	GAP	64	55	117	91.54	130
580777	0	G	Del	GAP	64	55	117	92.25	129
580778	0	C	Del	GAP	64	55	117	92.97	128
580779	0	A	Del	GAP	64	55	117	94.44	126
580780	0	C	Del	GAP	64	55	117	92.25	129
580781	0	C	Del	GAP	64	55	117	93.7	127
580782	0	A	Del	GAP	64	55	117	95.2	125
580783	0	C	Del	GAP	64	55	117	92.97	128
580784	0	C	Del	GAP	64	55	117	94.44	126
580785	0	C	Del	GAP	64	55	117	92.97	128
580786	0	G	Del	GAP	64	55	117	94.44	126
580787	0	C	Del	GAP	64	55	117	95.2	125
580788	0	T	Del	GAP	64	55	117	95.97	124
580789	0	T	Del	GAP	64	55	117	94.44	126
580790	0	G	Del	GAP	64	55	117	93.7	127
580791	0	C	Del	GAP	64	55	117	94.44	126
580792	0	G	Del	GAP	64	55	117	93.7	127
580793	0	G	Del	GAP	64	55	117	95.2	125
580794	0	G	Del	GAP	64	55	117	93.7	127
580795	0	G	Del	GAP	64	55	117	92.97	128
580796	0	G	Del	GAP	64	55	117	92.25	129
580797	0	A	Del	GAP	64	55	117	94.44	126
584171	0	T	SNP	C	92	96	188	100	188	Ser174Gly (agt/Ggt)	Rv0493c	-	hypothetical protein
586030	0	C	SNP	A	96	101	188	97.04	203	Arg95Arg (cgg/cgT)	Rv0495c	-	hypothetical protein
590436	0	T	SNP	C	120	107	223	99.56	228	Ala118Ala (gct/gcC)	Rv0500	proC	pyrroline-5-carboxylate reductase
597816	0	A	SNP	G	102	123	225	100	225	Ala206Ala (gca/gcG)	Rv0507	mmpL2	transmembrane transport protein MmpL2
598475	0	G	SNP	A	95	119	212	100	214	Arg426His (cgc/cAc)	Rv0507	mmpL2	transmembrane transport protein MmpL2
599868	0	A	SNP	G	103	89	191	100	192	Arg890Arg (cga/cgG)	Rv0507	mmpL2	transmembrane transport protein MmpL2
608037	0	A	SNP	C	97	69	162	98.81	168	His496Pro (cac/cCc)	Rv0515	-	hypothetical protein
610120	0	T	SNP	G	104	92	193	99.49	197
611977	0	C	SNP	T	84	89	169	99.43	174	Gly33Asp (ggc/gAc)	Rv0519c	-	membrane protein
623163	0	C	SNP	T	39	114	148	99.35	154	Ala124Val (gcc/gTc)	Rv0532	PE_PGRS6	PE-PGRS family protein PE_PGRS6
623406	1	C	Ins	G	41	16	57	77.03	57		Rv0532	PE_PGRS6	PE-PGRS family protein PE_PGRS6
623406	2	C	Ins	G	41	16	57	77.03	57		Rv0532	PE_PGRS6	PE-PGRS family protein PE_PGRS6
623406	3	C	Ins	C	41	16	57	77.03	57		Rv0532	PE_PGRS6	PE-PGRS family protein PE_PGRS6
623406	4	C	Ins	C	41	16	57	77.03	57		Rv0532	PE_PGRS6	PE-PGRS family protein PE_PGRS6
623406	5	C	Ins	G	41	16	57	77.03	57		Rv0532	PE_PGRS6	PE-PGRS family protein PE_PGRS6
623406	6	C	Ins	G	41	16	57	77.03	57		Rv0532	PE_PGRS6	PE-PGRS family protein PE_PGRS6
623406	7	C	Ins	C	41	16	57	77.03	57		Rv0532	PE_PGRS6	PE-PGRS family protein PE_PGRS6
623406	8	C	Ins	G	41	16	57	77.03	57		Rv0532	PE_PGRS6	PE-PGRS family protein PE_PGRS6
623406	9	C	Ins	G	41	16	57	77.03	57		Rv0532	PE_PGRS6	PE-PGRS family protein PE_PGRS6
623472	0	A	SNP	G	62	44	103	100	106	Asp227Gly (gac/gGc)	Rv0532	PE_PGRS6	PE-PGRS family protein PE_PGRS6
623508	0	C	SNP	G	71	50	119	100	121	Ala239Gly (gcc/gGc)	Rv0532	PE_PGRS6	PE-PGRS family protein PE_PGRS6
629714	0	G	SNP	A	127	106	232	99.15	235	Asp6Asp (gac/gaT)	Rv0537c	-	integral membrane protein
630722	0	G	SNP	C	57	71	127	100	128	Arg228Pro (cgg/cCg)	Rv0538	-	membrane protein
633562	0	C	SNP	T	90	94	177	99.46	185	Val281Val (gtg/gtA)	Rv0541c	-	integral membrane protein
635139	0	G	SNP	C	90	88	176	99.44	179	Gly122Gly (ggc/ggG)	Rv0542c	menE	2-succinylbenzoic acid--CoA ligase
637319	0	G	SNP	A	120	105	222	100	225	Pro49Ser (cct/Tct)	Rv0545c	pitA	low-affinity inorganic phosphate transporter
640142	0	T	Del	GAP	103	86	189	98.95	191
648002	0	T	SNP	G	113	84	193	100	197	Leu15Arg (ctc/cGc)	Rv0556	-	transmembrane protein
648856	0	T	SNP	C	94	113	206	100	207	Gly107Gly (ggt/ggC)	Rv0557	mgtA	GDP-mannose-dependent alpha-mannosyltransferase		phylo (not Euro-American, M. africanum, M. bovis, M. canettii, M. caprae, M. microti, M. pinipedii, Beijing, Delhi/CAS, EAI)
652950	0	T	SNP	C	86	94	177	100	180	Arg60Arg (cgt/cgC)	Rv0562	grcC1	polyprenyl-diphosphate synthase GrcC
654543	0	C	SNP	T	99	103	196	99.02	204	Ala222Val (gcg/gTg)	Rv0563	htpX	protease HtpX
655986	0	T	SNP	G	101	100	197	100	201
657081	0	C	SNP	T	119	64	178	100	183	Val130Val (gtg/gtA)	Rv0565c	-	monooxygenase
659341	0	T	SNP	C	104	110	209	100	214
662911	0	T	SNP	C	109	103	209	99.53	213	Ala539Ala (gct/gcC)	Rv0570	nrdZ	vitamin B12-dependent ribonucleoside-diphosphate reductase
665293	0	A	SNP	G	126	112	235	100	238	Phe31Leu (ttc/Ctc)	Rv0572c	-	hypothetical protein
669398	0	T	SNP	C	92	101	188	100	193	Gln116Gln (caa/caG)	Rv0575c	-	oxidoreductase
670545	0	G	SNP	A	82	99	177	100	181	Arg233His (cgc/cAc)	Rv0576	-	transcriptional regulator
672491	0	C	SNP	G	57	46	100	99.04	104	Gly1142Gly (ggg/ggC)	Rv0578c	PE_PGRS7	PE-PGRS family protein PE_PGRS7
673238	0	A	SNP	G	52	87	135	100	139	His893His (cat/caC)	Rv0578c	PE_PGRS7	PE-PGRS family protein PE_PGRS7
674702	0	A	SNP	T	80	96	173	98.88	178	Gly405Gly (ggt/ggA)	Rv0578c	PE_PGRS7	PE-PGRS family protein PE_PGRS7
684376	0	T	SNP	C	105	109	209	99.53	215
685461	0	C	SNP	G	102	112	212	99.07	216	Ala111Ala (gcc/gcG)	Rv0587	yrbE2A	hypothetical protein
685608	0	T	SNP	C	118	102	215	98.65	223	Leu160Leu (ctt/ctC)	Rv0587	yrbE2A	hypothetical protein
686123	0	C	SNP	A	121	105	225	100	226	Leu66Met (ctg/Atg)	Rv0588	-	hypothetical protein
686972	0	T	SNP	C	101	81	180	100	182	Phe51Ser (ttc/tCc)	Rv0589	mce2A	Mce family protein Mce2A
688792	1	T	Ins	G	85	102	187	93.03	187
690450	0	A	SNP	C	82	99	180	99.45	182	Ala464Ala (gca/gcC)	Rv0591	mce2C	Mce family protein Mce2C
690465	0	T	SNP	G	90	96	185	100	186	Leu469Leu (ctt/ctG)	Rv0591	mce2C	Mce family protein Mce2C
691887	1	G	Ins	C	102	83	185	88.94	185		Rv0592	mce2D	Mce family protein Mce2D
698968	0	G	SNP	A	94	117	205	100	211	Gly9Gly (ggc/ggT)	Rv0601c	-	two component sensor kinase HK2
708056	0	T	SNP	C	100	117	212	100	217	His487Arg (cac/cGc)	Rv0613c	-	hypothetical protein
712693	0	A	SNP	G	95	103	196	99	200
712985	1	C	Ins	G	81	72	153	96.23	153		Rv0620	galK	galactokinase
713310	0	T	SNP	C	88	77	162	100	165	Cys199Arg (tgt/Cgt)	Rv0620	galK	galactokinase
723361	0	C	SNP	T	106	119	221	98.25	229	Leu551Leu (ctg/ctA)	Rv0630c	recB	exonuclease V subunit beta RecB
725190	0	G	SNP	A	59	65	116	100	124	Phe1039Phe (ttc/ttT)	Rv0631c	recC	exonuclease V subunit gamma RecC
729685	0	C	SNP	T	102	102	198	100	204	Arg161Gln (cga/cAa)	Rv0633c	-	hypothetical protein
734810	0	A	SNP	C	83	85	166	98.82	170	Glu186Ala (gag/gCg)	Rv0639	nusG	transcription termination/antitermination protein NusG
742776	0	A	SNP	G	109	91	197	97.09	206	Ile20Val (atc/Gtc)	Rv0648	-	alpha-mannosidase
753174	0	C	SNP	A	101	102	203	100	203	Trp65Leu (tgg/tTg)	Rv0656c	vapC6	ribonuclease VapC6
754186	0	A	SNP	G	104	96	197	100	200	Leu75Pro (ctc/cCc)	Rv0658c	-	integral membrane protein
757182	0	A	SNP	G	88	90	175	100	178	Asp349Gly (gac/gGc)	Rv0663	atsD	arylsulfatase AtsD
759746	0	C	SNP	T	108	91	196	100	199							rifampicin (RMP)
761155	0	C	SNP	T	102	100	200	100	202	Ser450Leu (tcg/tTg)	Rv0667	rpoB	DNA-directed RNA polymerase subunit beta	rifampicin (RMP)		rifampicin (RMP)
762434	0	T	SNP	G	91	91	178	99.45	183	Gly876Gly (ggt/ggG)	Rv0667	rpoB	DNA-directed RNA polymerase subunit beta		phylo (3)	rifampicin (RMP)
763031	0	T	SNP	C	100	117	213	100	217	Ala1075Ala (gct/gcC)	Rv0667	rpoB	DNA-directed RNA polymerase subunit beta		phylo (4)	rifampicin (RMP)
764817	0	T	SNP	G	106	112	216	99.09	220	Val483Gly (gtg/gGg)	Rv0668	rpoC	DNA-directed RNA polymerase subunit beta'
766582	0	C	SNP	A	83	102	181	96.35	192	Gly1071Gly (ggc/ggA)	Rv0668	rpoC	DNA-directed RNA polymerase subunit beta'
767339	0	A	SNP	G	80	96	175	99.44	177
767414	0	G	SNP	A	80	86	166	99.4	167
775639	0	T	SNP	C	93	94	186	100	187	Ile948Val (att/Gtt)	Rv0676c	mmpL5	transmembrane transport protein MmpL5
776100	0	G	SNP	A	91	107	194	99.5	199	Thr794Ile (acc/aTc)	Rv0676c	mmpL5	transmembrane transport protein MmpL5
781395	0	T	SNP	C	106	107	212	100	213							streptomycin (SM)
788615	0	G	SNP	C	99	89	183	100	188	Gly226Arg (ggg/Cgg)	Rv0688	-	ferredoxin reductase
798779	0	T	SNP	C	98	94	191	99.48	193
798934	0	C	SNP	A	85	87	167	98.85	174	Arg34Arg (cgc/cgA)	Rv0698	-	hypothetical protein
800389	0	G	SNP	A	93	93	182	98.41	189
807405	0	C	SNP	T	107	86	190	100	193	Ser357Ser (tcc/tcT)	Rv0711	atsA	arylsulfatase AtsA
809813	0	G	SNP	A	99	94	192	96.5	200
820483	0	G	SNP	T	94	86	173	100	180	Ala6Asp (gcc/gAc)	Rv0727c	fucA	L-fuculose phosphate aldolase FucA
820734	0	A	SNP	G	83	96	174	100	179	Val248Ala (gtc/gCc)	Rv0728c	serA2	D-3-phosphoglycerate dehydrogenase SerA
820752	0	C	SNP	T	85	94	177	100	179	Arg242His (cgc/cAc)	Rv0728c	serA2	D-3-phosphoglycerate dehydrogenase SerA
830868	1	G	Ins	G	94	88	182	87.5	182		Rv0739	-	hypothetical protein
830868	2	G	Ins	C	94	88	182	87.5	182		Rv0739	-	hypothetical protein
834857	0	C	SNP	T	87	111	196	99.5	199	Met30Ile (atg/atA)	Rv0744c	-	transcriptional regulator
836426	0	A	SNP	C	8	78	81	98.85	87	Leu242Leu (cta/ctC)	Rv0746	PE_PGRS9	PE-PGRS family protein PE_PGRS9
836454	0	A	SNP	G	13	59	70	100	72	Thr252Ala (act/Gct)	Rv0746	PE_PGRS9	PE-PGRS family protein PE_PGRS9
836538	0	A	SNP	G	103	24	126	100	127	Asn280Asp (aac/Gac)	Rv0746	PE_PGRS9	PE-PGRS family protein PE_PGRS9
836658	0	A	SNP	G	123	48	171	100	171	Thr320Ala (acc/Gcc)	Rv0746	PE_PGRS9	PE-PGRS family protein PE_PGRS9
837033	0	A	SNP	G	47	149	188	99.49	197	Thr445Ala (acc/Gcc)	Rv0746	PE_PGRS9	PE-PGRS family protein PE_PGRS9
838990	0	C	SNP	G	21	21	42	84	50	Ala180Ala (gcc/gcG)	Rv0747	PE_PGRS10	PE-PGRS family protein PE_PGRS10
839123	0	A	SNP	G	40	15	55	100	55	Arg225Gly (agg/Ggg)	Rv0747	PE_PGRS10	PE-PGRS family protein PE_PGRS10
839129	0	C	SNP	G	43	15	57	100	58	Arg227Gly (cgc/Ggc)	Rv0747	PE_PGRS10	PE-PGRS family protein PE_PGRS10
839194	0	A	SNP	G	45	26	67	100	71	Thr248Thr (aca/acG)	Rv0747	PE_PGRS10	PE-PGRS family protein PE_PGRS10
839334	0	A	SNP	G	40	50	90	100	90	Lys295Arg (aaa/aGa)	Rv0747	PE_PGRS10	PE-PGRS family protein PE_PGRS10
839348	0	A	SNP	G	40	46	86	100	86	Ser300Gly (agc/Ggc)	Rv0747	PE_PGRS10	PE-PGRS family protein PE_PGRS10
840195	0	G	Del	GAP	5	9	16	82.35	17		Rv0747	PE_PGRS10	PE-PGRS family protein PE_PGRS10
840196	0	G	Del	GAP	5	9	16	82.35	17		Rv0747	PE_PGRS10	PE-PGRS family protein PE_PGRS10
840197	0	G	Del	GAP	5	9	16	82.35	17		Rv0747	PE_PGRS10	PE-PGRS family protein PE_PGRS10
840198	0	G	Del	GAP	5	9	16	87.5	16		Rv0747	PE_PGRS10	PE-PGRS family protein PE_PGRS10
840199	0	A	Del	GAP	5	9	16	87.5	16		Rv0747	PE_PGRS10	PE-PGRS family protein PE_PGRS10
840200	0	A	Del	GAP	5	9	16	87.5	16		Rv0747	PE_PGRS10	PE-PGRS family protein PE_PGRS10
840203	0	A	Del	GAP	5	7	13	75	16		Rv0747	PE_PGRS10	PE-PGRS family protein PE_PGRS10
840206	0	C	Del	GAP	5	7	13	75	16		Rv0747	PE_PGRS10	PE-PGRS family protein PE_PGRS10
840207	0	T	Del	GAP	5	7	13	75	16		Rv0747	PE_PGRS10	PE-PGRS family protein PE_PGRS10
840208	0	C	Del	GAP	5	7	13	75	16		Rv0747	PE_PGRS10	PE-PGRS family protein PE_PGRS10
840210	0	C	Del	GAP	5	7	13	75	16		Rv0747	PE_PGRS10	PE-PGRS family protein PE_PGRS10
840496	0	C	SNP	G	24	16	39	81.63	49	Gly682Gly (ggc/ggG)	Rv0747	PE_PGRS10	PE-PGRS family protein PE_PGRS10
840847	0	C	SNP	T	87	81	163	99.41	169	Gly799Gly (ggc/ggT)	Rv0747	PE_PGRS10	PE-PGRS family protein PE_PGRS10
841290	0	A	Del	GAP	121	89	212	96.77	217		Rv0749	vapC31	ribonuclease VapC31
841291	0	A	Del	GAP	121	89	212	97.22	216		Rv0749	vapC31	ribonuclease VapC31
841764	0	G	SNP	C	110	99	206	99.52	210	Thr37Thr (acc/acG)	Rv0749A	-	hypothetical protein
842153	0	G	SNP	A	102	102	203	97.61	209	Glu41Lys (gag/Aag)	Rv0750	-	hypothetical protein
847995	0	T	SNP	C	102	108	208	99.06	212
852910	0	C	SNP	T	79	97	165	100	176	Pro172Leu (ccc/cTc)	Rv0758	phoR	two component system response sensor kinase PhoR
854253	0	C	Del	GAP	90	92	180	87.92	207
857643	0	C	SNP	G	117	107	224	100	224	Gly132Ala (ggc/gCc)	Rv0764c	cyp51	lanosterol 14-alpha demethylase
857696	0	A	SNP	G	127	114	238	100	241	Ala114Ala (gct/gcC)	Rv0764c	cyp51	lanosterol 14-alpha demethylase
858464	0	A	SNP	G	105	101	203	100	206	Val134Ala (gtg/gCg)	Rv0765c	-	oxidoreductase
874835	1	C	Ins	C	111	92	203	96.67	204
874835	2	C	Ins	G	112	92	204	97.14	204
874908	0	C	SNP	T	123	93	212	97.74	221
876141	0	G	SNP	T	119	117	233	99.58	237
880562	0	G	SNP	T	88	104	192	100	192	Cys408Phe (tgc/tTc)	Rv0785	-	KsdD-like steroid dehydrogenase
882257	0	T	SNP	C	101	100	199	100	201	Tyr267His (tac/Cac)	Rv0787	-	hypothetical protein
890549	0	G	SNP	A	29	46	74	100	75	Trp54_ (tgg/tgA)	Rv0797	-	insertion sequence element IS1547 transposase
891011	0	A	SNP	G	62	50	109	99.12	113	Leu208Leu (cta/ctG)	Rv0797	-	insertion sequence element IS1547 transposase
893733	0	T	SNP	G	99	99	196	100	198	Leu139Arg (ctg/cGg)	Rv0800	pepC	M18 family aminopeptidase
895761	0	G	SNP	T	92	93	184	99.46	186
896979	0	T	SNP	C	101	88	186	98.95	191	Val387Ala (gta/gCa)	Rv0803	purL	phosphoribosylformylglycinamidine synthase 2
900221	0	T	SNP	C	119	120	237	98.35	243	Val370Val (gta/gtG)	Rv0806c	cpsY	exopolysaccharide phosphotransferase CpsY
903537	0	G	SNP	T	96	87	182	100	183	Arg476Leu (cgg/cTg)	Rv0808	purF	amidophosphoribosyltransferase
903550	0	T	SNP	C	102	92	192	99.49	195	Ala480Ala (gct/gcC)	Rv0808	purF	amidophosphoribosyltransferase
903913	0	T	SNP	C	93	83	174	100	176	Gly63Gly (ggt/ggC)	Rv0809	purM	phosphoribosylformylglycinamidine cyclo-ligase PurM
906742	0	T	SNP	C	106	94	199	100	200	Val107Ala (gtc/gCc)	Rv0812	-	amino acid aminotransferase
906857	0	A	SNP	G	103	99	198	100	202	Ile145Met (ata/atG)	Rv0812	-	amino acid aminotransferase
913918	0	C	SNP	G	87	75	159	98.78	164	Gly94Gly (ggg/ggC)	Rv0821c	phoY2	phosphate-transport system transcriptional regulator PhoY2
919551	0	C	SNP	T	89	108	193	99.49	198	Val1Val (gtg/gtA)	Rv0825c	-	hypothetical protein
921813	0	C	SNP	G	73	114	186	98.94	189
921909	0	C	SNP	T	71	94	159	98.8	167
925453	0	C	SNP	T	74	101	165	98.31	178	Ala31Ala (gcc/gcT)	Rv0833	PE_PGRS13	PE-PGRS family protein PE_PGRS13
927110	0	A	SNP	G	44	24	67	100	68	Ser584Gly (agt/Ggt)	Rv0833	PE_PGRS13	PE-PGRS family protein PE_PGRS13
927385	0	A	SNP	G	49	18	66	100	67	Gly675Gly (gga/ggG)	Rv0833	PE_PGRS13	PE-PGRS family protein PE_PGRS13
931123	0	T	SNP	C	116	112	225	99.13	230	Tyr57Tyr (tat/taC)	Rv0835	lpqQ	lipoprotein LpqQ		phylo (not 4)
932280	0	T	SNP	C	113	98	209	100	211	_218Trp (tag/tGg)	Rv0836c	-	hypothetical protein
933962	0	G	SNP	A	119	97	213	98.63	219	Leu24Phe (ctc/Ttc)	Rv0837c	-	hypothetical protein
934230	0	C	SNP	G	102	112	212	100	214
934611	0	G	SNP	T	101	93	189	99.49	195
936621	0	C	Del	GAP	92	91	179	90.59	202		Rv0840c	pip	proline iminopeptidase
936622	0	C	Del	GAP	92	91	179	92.42	198		Rv0840c	pip	proline iminopeptidase
936623	0	A	Del	GAP	92	91	179	94.33	194		Rv0840c	pip	proline iminopeptidase
940929	0	G	Del	GAP	84	93	178	99.44	178		Rv0844c	narL	nitrate/nitrite response transcriptional regulator NarL
940930	0	C	Del	GAP	84	93	178	99.44	178		Rv0844c	narL	nitrate/nitrite response transcriptional regulator NarL
940931	0	A	Del	GAP	84	93	178	98.33	180		Rv0844c	narL	nitrate/nitrite response transcriptional regulator NarL
940932	0	A	Del	GAP	84	93	178	98.33	180		Rv0844c	narL	nitrate/nitrite response transcriptional regulator NarL
940933	0	T	Del	GAP	84	93	178	98.33	180		Rv0844c	narL	nitrate/nitrite response transcriptional regulator NarL
940934	0	G	Del	GAP	84	93	178	98.33	180		Rv0844c	narL	nitrate/nitrite response transcriptional regulator NarL
941845	0	C	SNP	A	110	104	212	99.07	216	Ala219Glu (gcg/gAg)	Rv0845	-	sensor histidine kinase NarS
942616	0	C	SNP	A	101	106	204	100	207
945214	0	G	SNP	A	93	91	182	99.46	185	Gly93Ser (ggt/Agt)	Rv0848	cysK2	cysteine synthase CysK
945238	0	G	SNP	T	97	85	178	98.91	184	Ala101Ser (gcc/Tcc)	Rv0848	cysK2	cysteine synthase CysK
949535	0	T	SNP	C	86	95	174	100	181	Ala528Ala (gca/gcG)	Rv0853c	pdc	alpha-keto-acid decarboxylase
950116	0	C	SNP	G	90	96	184	100	186	Ala335Pro (gcg/Ccg)	Rv0853c	pdc	alpha-keto-acid decarboxylase
955524	0	A	SNP	G	81	104	185	99.46	186	Ser150Gly (agc/Ggc)	Rv0859	-	acyltransferase
957117	0	T	SNP	C	82	85	165	98.82	169	Asp275Asp (gat/gaC)	Rv0860	fadB	fatty oxidation protein FadB
957306	0	C	SNP	T	83	84	163	100	167	Ala338Ala (gcc/gcT)	Rv0860	fadB	fatty oxidation protein FadB
960367	0	A	SNP	G	86	81	164	100	167	Leu749Ser (ttg/tCg)	Rv0862c	-	hypothetical protein
964969	0	T	SNP	C	83	65	133	94.27	157	Ala189Ala (gca/gcG)	Rv0867c	rpfA	resuscitation-promoting factor RpfA
968426	1	A	Ins	G	70	70	140	76.5	140		Rv0872c	PE_PGRS15	PE-PGRS family protein PE_PGRS15
968426	2	A	Ins	C	69	69	138	75.41	140		Rv0872c	PE_PGRS15	PE-PGRS family protein PE_PGRS15
968426	3	A	Ins	C	70	70	140	76.5	140		Rv0872c	PE_PGRS15	PE-PGRS family protein PE_PGRS15
968426	4	A	Ins	G	70	70	140	76.5	140		Rv0872c	PE_PGRS15	PE-PGRS family protein PE_PGRS15
968426	5	A	Ins	G	70	70	140	76.5	140		Rv0872c	PE_PGRS15	PE-PGRS family protein PE_PGRS15
968426	6	A	Ins	G	70	70	140	76.5	140		Rv0872c	PE_PGRS15	PE-PGRS family protein PE_PGRS15
968426	7	A	Ins	T	70	70	140	76.5	140		Rv0872c	PE_PGRS15	PE-PGRS family protein PE_PGRS15
968426	8	A	Ins	T	70	70	140	76.5	140		Rv0872c	PE_PGRS15	PE-PGRS family protein PE_PGRS15
968426	9	A	Ins	G	69	70	139	75.96	140		Rv0872c	PE_PGRS15	PE-PGRS family protein PE_PGRS15
969762	0	C	SNP	G	87	56	138	100	143	Gly161Gly (ggg/ggC)	Rv0872c	PE_PGRS15	PE-PGRS family protein PE_PGRS15
972882	0	C	SNP	G	98	96	190	97.98	198	Gly275Gly (ggg/ggC)	Rv0874c	-	hypothetical protein
976898	0	G	Del	GAP	66	84	143	87.72	171		Rv0878c	PPE13	PPE family protein PPE13
979704	0	G	SNP	C	102	121	217	100	223	Gly115Arg (ggc/Cgc)	Rv0881	-	tRNA/rRNA methyltransferase
986463	0	G	SNP	C	87	112	193	100	199
990001	0	G	SNP	C	90	121	208	100	211	Pro866Ala (ccc/Gcc)	Rv0890c	-	HTH-type transcriptional regulator
991939	0	G	SNP	A	106	104	207	100	210	Arg220Cys (cgc/Tgc)	Rv0890c	-	HTH-type transcriptional regulator
993346	0	A	SNP	C	112	94	201	100	206	Val37Gly (gtt/gGt)	Rv0891c	-	hypothetical protein
996154	0	C	SNP	A	103	110	210	99.53	214	Ala48Ser (gca/Tca)	Rv0893c	-	S-adenosylmethionine-dependentmethyltransferase
996263	0	G	SNP	A	117	108	222	99.56	226	Thr11Thr (acc/acT)	Rv0893c	-	S-adenosylmethionine-dependentmethyltransferase
1002172	0	G	SNP	A	101	89	188	100	190	Arg82Trp (cgg/Tgg)	Rv0897c	-	oxidoreductase
1007198	0	A	SNP	G	97	110	203	100	207	Leu328Pro (ctg/cCg)	Rv0904c	accD3	acetyl-CoAcarboxylase carboxyl transferase subunit beta
1007660	0	G	Del	GAP	95	81	173	94.12	187		Rv0904c	accD3	acetyl-CoAcarboxylase carboxyl transferase subunit beta
1008460	0	C	SNP	T	98	116	211	99.53	215	Ser85Phe (tcc/tTc)	Rv0905	echA6	enoyl-CoA hydratase EchA6
1009500	0	C	SNP	T	103	97	190	100	200	Pro186Leu (ccg/cTg)	Rv0906	-	hypothetical protein
1010204	1	C	Ins	G	84	81	165	96.49	165		Rv0907	-	hypothetical protein
1012815	0	C	SNP	G	96	101	196	99.49	198	Ala362Gly (gcc/gGc)	Rv0908	ctpE	metal cation transporter ATPase E
1023911	0	C	SNP	G	118	101	216	100	219
1024346	0	A	SNP	G	97	100	195	98.5	200	Ser46Gly (agt/Ggt)	Rv0918	-	hypothetical protein
1025106	0	T	SNP	C	117	100	215	100	217	Phe141Phe (ttt/ttC)	Rv0919	-	GCN5-like N-acetyltransferase
1026482	0	G	SNP	A	87	107	193	99.49	195	Pro112Leu (ccc/cTc)	Rv0920c	-	transposase
1029586	0	G	SNP	A	122	101	219	100	223	Pro331Leu (ccc/cTc)	Rv0923c	-	hypothetical protein
1034381	0	G	SNP	A	83	92	171	98.31	178	Ala84Val (gct/gTt)	Rv0927c	-	oxidoreductase
1037012	0	T	SNP	C	110	104	211	100	214	Met5Thr (atg/aCg)	Rv0930	pstA1	phosphate ABC transporter permease PstA
1037911	0	C	SNP	T	85	74	156	100	159	Arg305_ (cga/Tga)	Rv0930	pstA1	phosphate ABC transporter permease PstA
1047165	0	T	SNP	C	113	94	203	100	207	Cys344Arg (tgc/Cgc)	Rv0938	ligD	multifunctional non-homologous end joining DNA repair protein/ATP dependent DNA ligase LigD
1049791	0	T	SNP	G	94	88	182	97.85	186	Gly460Gly (ggt/ggG)	Rv0939	-	bifunctional 2-hydroxyhepta-2,4-diene-1,7-dioate isomerase/cyclase/dehydrase
1054784	0	C	SNP	G	98	91	185	100	189	Arg180Gly (cgc/Ggc)	Rv0945	-	oxidoreductase
1068151	0	T	SNP	C	99	98	193	100	197	His197His (cat/caC)	Rv0956	purN	phosphoribosylglycinamide formyltransferase PurN
1068432	0	A	SNP	G	98	109	203	100	207	Pro76Pro (cca/ccG)	Rv0957	purH	bifunctionalphosphoribosylaminoimidazolecarboxamide formyltransferase/inosinemonophosphate cyclohydrolase
1070702	0	T	SNP	C	101	72	169	100	173	Ser274Pro (tcc/Ccc)	Rv0958	-	magnesium chelatase
1071349	0	G	SNP	C	102	90	190	100	192	Gly32Ala (ggc/gCc)	Rv0959	-	hypothetical protein
1074558	0	G	SNP	A	97	97	188	100	194	Pro186Leu (ccc/cTc)	Rv0962c	lprP	lipoprotein LprP
1075279	0	T	SNP	C	98	94	187	98.97	194
1076309	0	G	SNP	T	98	97	182	99.49	196	Pro124Thr (cct/Act)	Rv0964c	-	hypothetical protein
1077312	0	A	SNP	G	83	97	177	100	180	Val175Ala (gtg/gCg)	Rv0966c	-	hypothetical protein
1079927	0	C	SNP	A	105	103	207	100	208	Thr395Thr (acc/acA)	Rv0969	ctpV	copper-exporting ATPase
1080192	0	G	SNP	A	101	97	198	100	198	Asp484Asn (gat/Aat)	Rv0969	ctpV	copper-exporting ATPase
1081681	0	T	SNP	C	99	102	195	100	201	Val210Val (gtt/gtC)	Rv0970	-	integral membrane protein
1083294	0	T	SNP	C	115	91	203	98.56	209	Lys153Glu (aag/Gag)	Rv0972c	fadE12	acyl-CoA dehydrogenase FadE12
1087193	0	G	SNP	C	105	99	200	100	204	Asn51Lys (aac/aaG)	Rv0974c	accD2	acetyl-/propionyl-CoA carboxylase subunit beta
1087700	0	C	Del	GAP	99	92	190	91.83	208		Rv0975c	fadE13	acyl-CoA dehydrogenase FadE13
1087701	0	G	Del	GAP	99	92	190	97.45	196		Rv0975c	fadE13	acyl-CoA dehydrogenase FadE13
1087702	0	G	Del	GAP	99	92	190	97.45	196		Rv0975c	fadE13	acyl-CoA dehydrogenase FadE13
1087703	0	C	Del	GAP	99	92	190	97.45	196		Rv0975c	fadE13	acyl-CoA dehydrogenase FadE13
1087704	0	A	Del	GAP	99	92	190	97.45	196		Rv0975c	fadE13	acyl-CoA dehydrogenase FadE13
1087705	0	C	Del	GAP	99	92	190	97.45	196		Rv0975c	fadE13	acyl-CoA dehydrogenase FadE13
1087706	0	C	Del	GAP	99	92	190	97.45	196		Rv0975c	fadE13	acyl-CoA dehydrogenase FadE13
1087707	0	A	Del	GAP	99	92	190	97.45	196		Rv0975c	fadE13	acyl-CoA dehydrogenase FadE13
1088977	0	C	SNP	T	99	83	179	98.91	184	Gly400Asp (ggc/gAc)	Rv0976c	-	hypothetical protein
1090188	1	A	Ins	G	91	106	197	96.57	197
1093248	0	C	SNP	T	91	86	176	98.33	180
1093406	0	A	SNP	G	85	96	178	100	181	Val317Val (gtt/gtC)	Rv0978c	PE_PGRS17	PE-PGRS family protein PE_PGRS17
1095490	0	A	SNP	G	32	86	111	100	118	Val321Ala (gtc/gCc)	Rv0980c	PE_PGRS18	PE-PGRS family protein PE_PGRS18
1095644	0	C	SNP	T	8	40	46	90.57	53	Ala270Thr (gcg/Acg)	Rv0980c	PE_PGRS18	PE-PGRS family protein PE_PGRS18
1095678	0	A	SNP	G	13	21	33	89.47	38	Gly258Gly (ggt/ggC)	Rv0980c	PE_PGRS18	PE-PGRS family protein PE_PGRS18
1095981	0	A	SNP	C	101	74	174	100	175	Gly157Gly (ggt/ggG)	Rv0980c	PE_PGRS18	PE-PGRS family protein PE_PGRS18
1096633	0	T	SNP	G	84	103	187	98.94	189
1097220	0	C	SNP	T	94	110	204	100	204	Ser133Ser (tcc/tcT)	Rv0981	mprA	two-component response regulator MrpA
1098523	0	T	SNP	A	120	98	212	100	218	Leu339His (ctt/cAt)	Rv0982	mprB	two component histidine-protein kinase/phosphatase MprB
1099058	0	G	SNP	A	94	79	172	100	173
1100234	0	T	SNP	C	90	105	193	100	195	Leu390Pro (ctg/cCg)	Rv0983	pepD	serine protease PepD
1100414	0	G	SNP	A	124	92	211	99.08	218	Gly450Asp (ggc/gAc)	Rv0983	pepD	serine protease PepD
1104690	0	T	SNP	G	108	133	239	100	241	Phe717Val (ttc/Gtc)	Rv0987	-	adhesion component ABC transporter permease
1106099	0	C	SNP	T	127	99	225	98.69	229	Ile328Ile (atc/atT)	Rv0988	-	hypothetical protein
1106422	0	T	SNP	C	101	111	209	99.53	213	Ile321Val (ata/Gta)	Rv0989c	grcC2	polyprenyl-diphosphate synthase GrcC
1107940	0	A	SNP	C	104	117	213	100	221	Ser54Ala (tcc/Gcc)	Rv0990c	-	hypothetical protein
1109975	0	A	SNP	G	105	86	191	100	191	Gln235Arg (cag/cGg)	Rv0993	galU	UTP--glucose-1-phosphate uridylyltransferase
1110721	0	T	SNP	C	85	108	189	100	193	Arg151Arg (cgt/cgC)	Rv0994	moeA1	molybdopterin molybdenumtransferase 1
1111852	0	G	SNP	T	111	110	217	99.55	222	Asp81Tyr (gat/Tat)	Rv0995	rimJ	ribosomal-protein-alanine acetyltransferase RimJ
1113733	0	C	SNP	A	88	77	164	99.4	166
1115509	0	C	SNP	T	70	96	165	99.4	167	Ile254Ile (atc/atT)	Rv0998	-	acetyltransferase
1126889	0	G	SNP	C	89	91	178	100	180	Arg39Gly (cgc/Ggc)	Rv1007c	metS	methionine--tRNA ligase
1127648	0	C	SNP	A	86	100	182	100	186	Thr187Asn (acc/aAc)	Rv1008	tatD	deoxyribonuclease TatD
1139089	0	G	SNP	C	90	89	177	100	179	Thr41Thr (acg/acC)	Rv1020	mfd	transcription-repair coupling factor
1144409	0	T	SNP	G	111	87	197	100	198	Ile225Ser (atc/aGc)	Rv1022	lpqU	lipoprotein LpqU
1144585	0	A	SNP	G	93	105	194	100	198	Arg8Gly (agg/Ggg)	Rv1023	eno	enolase
1148259	0	A	SNP	G	111	102	211	100	213
1148297	0	A	SNP	G	100	120	218	96.92	227
1149551	0	C	SNP	T	94	84	177	100	178	Glu712Glu (gag/gaA)	Rv1028c	kdpD	sensor protein KdpD
1150585	0	G	SNP	A	88	94	181	100	182	Pro368Ser (ccc/Tcc)	Rv1028c	kdpD	sensor protein KdpD
1151054	0	C	SNP	G	103	103	206	100	206	Ser211Ser (tcg/tcC)	Rv1028c	kdpD	sensor protein KdpD
1152805	0	T	SNP	A	81	99	180	98.9	182	Leu265Gln (ctg/cAg)	Rv1029	kdpA	potassium-transporting ATPase subunit A
1152863	0	A	SNP	G	89	76	165	98.21	168	Gln284Gln (caa/caG)	Rv1029	kdpA	potassium-transporting ATPase subunit A
1153388	0	C	SNP	T	84	111	188	99.49	196	Asn459Asn (aac/aaT)	Rv1029	kdpA	potassium-transporting ATPase subunit A
1157574	0	G	SNP	A	90	111	195	98.05	205	Pro128Ser (ccc/Tcc)	Rv1032c	trcS	two component sensor histidine kinase TrcS
1160770	0	T	SNP	A	112	109	219	100	221	Gln20Leu (cag/cTg)	Rv1037c	esxI	ESAT-6 like protein EsxI
1163134	0	T	SNP	C	80	81	160	100	161	Gly81Gly (gga/ggG)	Rv1040c	PE8	PE family protein PE8
1164336	0	G	SNP	A	123	101	223	99.56	225
1164571	0	A	SNP	G	88	126	213	99.07	216
1165521	1	T	Ins	A	101	87	188	96.41	188
1168715	1	C	Ins	T	87	75	162	93.64	162
1171057	0	C	SNP	T	99	96	193	98.48	198	Arg366His (cgc/cAc)	Rv1048c	-	hypothetical protein
1173750	0	G	SNP	T	98	95	193	99.48	194	Ala290Ala (gcg/gcT)	Rv1050	-	oxidoreductase
1177184	0	C	SNP	A	98	102	196	100	200
1178116	0	T	SNP	C	94	84	175	99.44	179	Thr163Thr (act/acC)	Rv1056	-	hypothetical protein
1188985	0	G	SNP	A	48	38	82	98.85	87	Gly480Gly (ggc/ggT)	Rv1067c	PE_PGRS19	PE-PGRS family protein PE_PGRS19
1189197	0	C	Del	GAP	35	51	82	92.47	93		Rv1067c	PE_PGRS19	PE-PGRS family protein PE_PGRS19
1189198	0	G	Del	GAP	35	51	82	93.48	92		Rv1067c	PE_PGRS19	PE-PGRS family protein PE_PGRS19
1189199	0	C	Del	GAP	35	51	82	92.47	93		Rv1067c	PE_PGRS19	PE-PGRS family protein PE_PGRS19
1189200	0	C	Del	GAP	35	51	82	92.47	93		Rv1067c	PE_PGRS19	PE-PGRS family protein PE_PGRS19
1189201	0	G	Del	GAP	35	51	82	93.48	92		Rv1067c	PE_PGRS19	PE-PGRS family protein PE_PGRS19
1189202	0	T	Del	GAP	35	51	82	96.63	89		Rv1067c	PE_PGRS19	PE-PGRS family protein PE_PGRS19
1190093	0	A	SNP	C	115	63	177	92.71	192	Leu111Trp (ttg/tGg)	Rv1067c	PE_PGRS19	PE-PGRS family protein PE_PGRS19
1191462	0	A	SNP	C	7	6	13	100	13	Gly229Gly (ggt/ggG)	Rv1068c	PE_PGRS20	PE-PGRS family protein PE_PGRS20
1191497	0	T	SNP	A	9	7	16	94.12	17	Thr218Ser (acg/Tcg)	Rv1068c	PE_PGRS20	PE-PGRS family protein PE_PGRS20
1193463	0	T	SNP	A	113	116	223	100	229	Thr271Ser (acc/Tcc)	Rv1069c	-	hypothetical protein
1199444	0	G	SNP	A	101	97	193	96.12	206	Ala309Ala (gcc/gcT)	Rv1075c	-	hypothetical protein
1200418	0	A	SNP	G	77	114	190	100	191
1208921	0	T	SNP	C	87	86	169	98.86	175	Leu429Ser (ttg/tCg)	Rv1084	-	hypothetical protein
1211369	0	A	SNP	C	103	81	182	99.46	185	Ser259Arg (agc/Cgc)	Rv1086	-	(2Z,6E)-farnesyl diphosphate synthase
1212336	0	C	Del	GAP	20	7	26	75	36		Rv1087	PE_PGRS21	PE-PGRS family protein PE_PGRS21
1212337	0	G	Del	GAP	20	7	26	75	36		Rv1087	PE_PGRS21	PE-PGRS family protein PE_PGRS21
1212825	0	T	SNP	C	13	50	62	96.92	65	Gly422Gly (ggt/ggC)	Rv1087	PE_PGRS21	PE-PGRS family protein PE_PGRS21
1212827	0	T	SNP	G	12	50	60	93.94	66	Val423Gly (gtc/gGc)	Rv1087	PE_PGRS21	PE-PGRS family protein PE_PGRS21
1212834	0	T	SNP	G	15	54	68	100	69	Gly425Gly (ggt/ggG)	Rv1087	PE_PGRS21	PE-PGRS family protein PE_PGRS21
1212837	0	T	SNP	C	15	57	71	100	72	Ala426Ala (gct/gcC)	Rv1087	PE_PGRS21	PE-PGRS family protein PE_PGRS21
1212971	0	T	SNP	C	82	42	124	100	124	Val471Ala (gtc/gCc)	Rv1087	PE_PGRS21	PE-PGRS family protein PE_PGRS21
1215105	0	T	Del	GAP	81	91	170	96.09	179
1220680	0	T	SNP	C	117	90	206	100	207	Val36Ala (gta/gCa)	Rv1093	glyA1	serine hydroxymethyltransferase
1224367	0	T	SNP	C	70	73	136	100	143
1227830	0	G	SNP	T	99	94	191	100	193	Thr285Thr (acc/acA)	Rv1099c	glpX	fructose 1,6-bisphosphatase
1230778	0	G	SNP	A	99	110	202	100	209	Thr65Ile (acc/aTc)	Rv1102c	mazF3	mRNA interferase MazF3
1233751	0	A	SNP	G	120	99	215	99.1	221	Val69Ala (gtc/gCc)	Rv1106c	-	3 beta-hydroxysteroid dehydrogenase/delta 5-->4-isomerase
1236433	0	A	SNP	C	79	101	179	98.9	182	Glu83Asp (gaa/gaC)	Rv1110	lytB2	4-hydroxy-3-methylbut-2-enyl diphosphate reductase
1240744	0	C	SNP	A	100	104	197	100	204	Asn186Lys (aac/aaA)	Rv1115	-	hypothetical protein
1241572	0	A	SNP	G	86	103	187	100	189
1247391	0	A	SNP	C	94	81	171	99.43	176	Ser89Arg (agc/Cgc)	Rv1124	ephC	epoxide hydrolase EphC
1248382	0	A	SNP	G	100	85	181	100	185	Ser101Gly (agc/Ggc)	Rv1125	-	hypothetical protein
1248936	0	G	SNP	C	87	95	181	100	182	Pro285Pro (ccg/ccC)	Rv1125	-	hypothetical protein
1248978	0	T	SNP	C	99	102	197	100	201	Ala299Ala (gct/gcC)	Rv1125	-	hypothetical protein
1250340	0	A	SNP	G	102	83	182	99.46	186	Ala355Ala (gct/gcC)	Rv1127c	ppdK	pyruvate, phosphate dikinase PpdK
1251199	0	C	SNP	T	95	94	187	99.47	190	Gly69Glu (gga/gAa)	Rv1127c	ppdK	pyruvate, phosphate dikinase PpdK
1252164	0	T	SNP	C	124	72	196	99.49	197	Glu270Gly (gaa/gGa)	Rv1128c	-	hypothetical protein
1254562	0	A	SNP	G	96	115	210	100	211	Asp3Gly (gat/gGt)	Rv1130	prpD	methylcitrate dehydratase PrpD
1262859	0	C	SNP	T	120	102	217	97.8	227	Gly424Ser (ggc/Agc)	Rv1135c	PPE16	PPE family protein PPE16
1265828	0	G	SNP	A	99	96	193	100	195	Leu221Leu (ctg/Ttg)	Rv1138c	-	oxidoreductase
1269028	0	G	SNP	C	102	96	196	98.02	202
1271187	0	C	SNP	G	107	84	188	99.48	192	Thr11Ser (acc/aGc)	Rv1144	-	oxidoreductase
1273250	1	G	Ins	A	103	94	197	98.5	198		Rv1145	-	transmembrane transport protein
1274289	0	T	SNP	C	129	105	233	98.32	238	Met312Thr (atg/aCg)	Rv1146	-	transmembrane transport protein
1275957	0	T	SNP	C	98	76	173	100	174
1276432	0	C	SNP	T	91	88	177	99.44	180	Lys439Lys (aag/aaA)	Rv1148c	-	hypothetical protein
1276588	0	C	SNP	G	83	78	159	97.58	165	Ala387Ala (gcg/gcC)	Rv1148c	-	hypothetical protein
1277869	1	G	Ins	T	95	79	174	97.75	174
1281118	0	T	SNP	C	123	99	216	100	222	Thr123Ala (acg/Gcg)	Rv1154c	-	hypothetical protein
1281771	0	T	SNP	C	111	113	222	99.12	226	Ser115Pro (tcg/Ccg)	Rv1155	-	pyridoxine/pyridoxamine 5'-phosphate oxidase
1281984	0	G	SNP	A	82	107	182	98.95	191
1287372	0	G	SNP	C	92	88	178	100	180	Leu15Leu (ctg/ctC)	Rv1161	narG	nitrate reductase subunit alpha
1292102	0	A	SNP	G	96	88	181	100	184	Pro346Pro (cca/ccG)	Rv1162	narH	nitrate reductase subunit beta
1298233	0	C	SNP	T	93	106	199	98.03	203	Ala154Thr (gca/Aca)	Rv1167c	-	transcriptional regulator
1306259	0	A	SNP	G	107	89	194	100	196	Ala656Ala (gct/gcC)	Rv1175c	fadH	NADPH dependent 2,4-dienoyl-CoA reductase FadH
1307598	0	C	SNP	G	105	106	209	100	211	Cys210Ser (tgc/tCc)	Rv1175c	fadH	NADPH dependent 2,4-dienoyl-CoA reductase FadH
1308317	0	T	SNP	C	104	125	227	100	229	His159Arg (cat/cGt)	Rv1176c	-	hypothetical protein
1313337	1	A	Ins	G	17	49	66	86.84	66
1313338	0	A	SNP	C	17	50	67	100	67
1315191	0	A	SNP	C	104	91	194	98.98	197	_489Tyr (taa/taC)	Rv1180	pks3	polyketide beta-ketoacyl synthase
1315884	0	G	SNP	A	87	104	189	99.48	192	Ala217Ala (gcg/gcA)	Rv1181	pks4	polyketide beta-ketoacyl synthase
1321096	0	G	SNP	A	108	92	197	99.01	202	Ser354Ser (tcg/tcA)	Rv1182	papA3	acyltransferase PapA
1325650	0	G	SNP	A	99	95	192	100	194
1327890	0	G	SNP	A	106	87	187	98.97	195	Asp472Asp (gac/gaT)	Rv1186c	-	hypothetical protein
1328687	0	G	SNP	C	99	97	194	100	196	Pro207Ala (ccc/Gcc)	Rv1186c	-	hypothetical protein
1339774	0	C	SNP	G	91	91	180	100	182	Gly142Gly (ggc/ggG)	Rv1196	PPE18	PPE family protein PPE18
1339823	0	A	SNP	G	80	102	182	100	182	Thr159Ala (acg/Gcg)	Rv1196	PPE18	PPE family protein PPE18
1339894	0	C	SNP	T	84	83	166	98.24	170	Leu182Leu (ctc/ctT)	Rv1196	PPE18	PPE family protein PPE18
1339905	0	C	SNP	T	77	80	152	98.74	159	Ala186Val (gcc/gTc)	Rv1196	PPE18	PPE family protein PPE18
1340500	0	G	SNP	T	77	86	160	98.79	165	Met384Ile (atg/atT)	Rv1196	PPE18	PPE family protein PPE18
1340784	0	T	SNP	C	82	73	150	96.27	161	Gly42Gly (ggt/ggC)	Rv1197	esxK	ESAT-6 like protein EsxK
1341295	0	A	SNP	G	111	98	208	99.52	210
1345016	0	C	SNP	T	100	113	208	100	213	Ala52Thr (gcc/Acc)	Rv1201c	dapD	2,3,4,5-tetrahydropyridine-2,6-dicarboxylate N-succinyltransferase
1351172	0	A	SNP	G	88	80	166	100	168
1357114	0	C	SNP	T	44	62	105	98.15	108
1360209	0	T	SNP	C	91	98	185	100	189	Ala531Ala (gca/gcG)	Rv1217c	-	tetronasin ABC transporter integral membrane protein
1361190	0	G	SNP	A	87	103	185	100	190	Ser204Ser (agc/agT)	Rv1217c	-	tetronasin ABC transporter integral membrane protein
1362006	0	T	SNP	C	96	105	198	99.5	202	Gln243Arg (caa/cGa)	Rv1218c	-	tetronasin ABC transporter ATP-binding protein
1365837	1	C	Ins	G	75	91	166	86.46	166
1365837	2	C	Ins	G	75	90	165	85.94	165
1367484	0	T	SNP	G	102	79	181	100	181	Trp8Gly (tgg/Ggg)	Rv1224	tatB	Sec-independent protein translocase protein TatB
1370905	0	C	SNP	T	94	85	175	98.35	182
1371470	0	G	SNP	A	97	89	182	98.41	189	Arg184His (cgt/cAt)	Rv1228	lpqX	lipoprotein LpqX
1371581	0	C	SNP	A	92	81	168	96.11	180	Pro18His (ccc/cAc)	Rv1228a	-	hypothetical protein
1371697	0	G	SNP	A	89	102	191	98.45	194	Ala57Thr (gcc/Acc)	Rv1228a	-	hypothetical protein
1373242	0	C	SNP	A	85	79	159	95.91	171	Gly319Val (ggc/gTc)	Rv1230c	-	membrane protein
1374065	0	T	SNP	C	102	111	210	100	213	Ser45Gly (agc/Ggc)	Rv1230c	-	membrane protein
1375724	0	A	SNP	C	79	91	168	100	170	Cys149Gly (tgc/Ggc)	Rv1232c	-	hypothetical protein
1376568	1	C	Ins	G	78	70	148	90.8	148		Rv1233c	-	hypothetical protein
1377568	0	A	SNP	G	103	105	204	100	208	Val15Val (gta/gtG)	Rv1235	lpqY	trehalose ABC transporter substrate-binding lipoprotein LpqY
1382628	0	T	SNP	C	104	105	207	100	209	Lys139Glu (aaa/Gaa)	Rv1239c	corA	magnesium and cobalt transport transmembrane protein CorA
1386011	0	C	Del	GAP	83	76	155	89.33	178		Rv1243c	PE_PGRS23	PE-PGRS family protein PE_PGRS23
1387478	0	G	SNP	C	88	103	188	99.48	192	Asp208His (gac/Cac)	Rv1244	lpqZ	lipoprotein LpqZ
1390763	0	C	SNP	T	87	93	178	99.45	181	Val764Met (gtg/Atg)	Rv1248c	-	multifunctional 2-oxoglutarate dehydrogenase E1 component /2-oxoglutarate dehydrogenase dihydrolipoyllysine-residue succinyltransferase
1393626	0	A	SNP	G	95	100	186	100	195	Leu119Leu (ctt/ctC)	Rv1249c	-	membrane protein
1396618	0	C	SNP	A	105	90	191	98.98	197	Glu875_ (gag/Tag)	Rv1251c	-	hypothetical protein
1396922	0	T	SNP	C	105	123	225	100	228	Thr773Thr (aca/acG)	Rv1251c	-	hypothetical protein
1401033	0	C	SNP	T	77	96	170	100	173	Ser355Leu (tcg/tTg)	Rv1253	deaD	ATP-dependent RNA helicase DeaD
1411210	0	T	SNP	G	93	82	173	99.43	176	Val260Val (gtt/gtG)	Rv1263	amiB2	amidase AmiB
1413148	0	C	SNP	T	58	76	126	100	134
1414021	0	C	SNP	T	107	104	208	99.53	212	Arg607Gln (cgg/cAg)	Rv1266c	pknH	serine/threonine-protein kinase PknH
1422666	0	C	SNP	T	95	70	163	100	165	Gly462Glu (ggg/gAg)	Rv1273c	-	drug ABC transporter ATP-binding protein
1422667	0	C	SNP	T	96	72	166	100	168	Gly462Arg (ggg/Agg)	Rv1273c	-	drug ABC transporter ATP-binding protein
1431735	0	G	SNP	A	110	96	201	98.56	209	Thr569Met (acg/aTg)	Rv1280c	oppA	oligopeptide ABC transporter substrate-binding lipoprotein OppA
1438028	0	C	SNP	G	91	84	174	97.22	180	Ser40Arg (agc/agG)	Rv1285	cysD	sulfate adenylyltransferase subunit 2
1440090	0	C	SNP	T	80	91	168	99.42	172	Thr395Ile (acc/aTc)	Rv1286	-	bifunctional sulfate adenyltransferase subunit 1 CysN/adenylylsulfate kinase CysC
1440469	0	C	SNP	G	79	89	165	100	168	Pro521Pro (ccc/ccG)	Rv1286	-	bifunctional sulfate adenyltransferase subunit 1 CysN/adenylylsulfate kinase CysC
1441545	0	G	SNP	A	5	9	14	100	14	Ala66Ala (gcg/gcA)	Rv1288	-	hypothetical protein
1441582	0	T	SNP	C	8	5	12	100	13	Trp79Arg (tgg/Cgg)	Rv1288	-	hypothetical protein
1445781	0	A	SNP	G	89	91	178	100	180	Ala18Ala (gct/gcC)	Rv1291c	-	hypothetical protein
1450316	0	C	SNP	T	77	58	131	100	135	Ala314Ala (gcc/gcT)	Rv1294	thrA	homoserine dehydrogenase
1457144	0	C	SNP	T	80	88	165	100	168	Arg194Cys (cgc/Tgc)	Rv1300	hemK	release factor glutamine methyltransferase
1468492	0	C	SNP	A	88	95	180	98.92	185	Leu338Leu (ctg/ctT)	Rv1313c	-	insertion sequence element IS1557 transposase
1471659	0	C	SNP	T	96	117	208	100	213
1478357	0	G	SNP	T	98	93	188	100	191	Pro254Pro (ccc/ccA)	Rv1317c	alkA	bifunctional regulatory protein/DNA repair enzyme AlkA
1479085	0	T	SNP	C	85	102	185	98.94	189	Ile12Val (atc/Gtc)	Rv1317c	alkA	bifunctional regulatory protein/DNA repair enzyme AlkA
1480945	0	C	SNP	G	175	177	350	100	352	Thr519Thr (acg/acC)	Rv1319c	-	adenylate cyclase
1480948	0	C	SNP	T	175	179	350	100	354	Glu518Glu (gag/gaA)	Rv1319c	-	adenylate cyclase
1481185	0	A	SNP	C	193	190	376	99.22	386	Asp439Glu (gat/gaG)	Rv1319c	-	adenylate cyclase
1481293	0	T	SNP	G	184	183	364	98.66	372	Gly403Gly (gga/ggC)	Rv1319c	-	adenylate cyclase
1481563	0	C	SNP	T	172	216	384	99.23	391	Glu313Glu (gag/gaA)	Rv1319c	-	adenylate cyclase
1482627	0	T	SNP	C	90	86	173	100	176	Thr531Ala (acg/Gcg)	Rv1320c	-	adenylate cyclase
1484708	0	A	SNP	C	98	100	194	100	198	Ser144Arg (agc/Cgc)	Rv1321	-	endonuclease NucS
1484794	0	G	SNP	A	107	78	183	97.37	190	Glu172Glu (gag/gaA)	Rv1321	-	endonuclease NucS
1489142	0	C	SNP	T	35	78	108	96.58	117	Gly275Asp (ggc/gAc)	Rv1325c	PE_PGRS24	PE-PGRS family protein PE_PGRS24
1490905	0	A	SNP	G	97	109	204	100	206	Ser470Pro (tct/Cct)	Rv1326c	glgB	1,4-alpha-glucan branching protein
1491192	0	A	SNP	C	98	99	196	97.52	202	Leu374Arg (ctg/cGg)	Rv1326c	glgB	1,4-alpha-glucan branching protein
1492106	0	G	SNP	T	96	76	171	97.18	177	Leu69Leu (ctc/ctA)	Rv1326c	glgB	1,4-alpha-glucan branching protein
1495836	0	G	SNP	A	69	75	137	100	144	Val425Met (gtg/Atg)	Rv1328	glgP	glycogen phosphorylase
1497870	0	A	SNP	G	93	103	194	97.51	201	Arg440Arg (cgt/cgC)	Rv1329c	dinG	ATP-dependent helicase DinG
1498951	0	G	SNP	T	85	90	171	99.43	176	Thr80Lys (acg/aAg)	Rv1329c	dinG	ATP-dependent helicase DinG
1499213	0	T	Del	GAP	68	66	133	97.81	137		Rv1330c	pncB1	nicotinic acid phosphoribosyltransferase PncB1
1499214	0	C	Del	GAP	68	66	134	99.26	135		Rv1330c	pncB1	nicotinic acid phosphoribosyltransferase PncB1
1499215	0	A	Del	GAP	68	66	134	99.26	135		Rv1330c	pncB1	nicotinic acid phosphoribosyltransferase PncB1
1499216	0	G	Del	GAP	68	66	134	99.26	135		Rv1330c	pncB1	nicotinic acid phosphoribosyltransferase PncB1
1499217	0	G	Del	GAP	68	66	134	99.26	135		Rv1330c	pncB1	nicotinic acid phosphoribosyltransferase PncB1
1499218	0	C	Del	GAP	68	66	134	100	134		Rv1330c	pncB1	nicotinic acid phosphoribosyltransferase PncB1
1499219	0	C	Del	GAP	68	66	134	99.26	135		Rv1330c	pncB1	nicotinic acid phosphoribosyltransferase PncB1
1499220	0	G	Del	GAP	68	66	134	99.26	135		Rv1330c	pncB1	nicotinic acid phosphoribosyltransferase PncB1
1499221	0	G	SNP	A	68	67	134	99.26	136	Pro447Ser (ccg/Tcg)	Rv1330c	pncB1	nicotinic acid phosphoribosyltransferase PncB1
1499274	0	C	SNP	G	81	93	169	100	174	Gly429Ala (ggc/gCc)	Rv1330c	pncB1	nicotinic acid phosphoribosyltransferase PncB1
1500909	0	C	SNP	T	99	100	195	100	199	Val83Val (gtc/gtT)	Rv1331	-	ATP-dependent Clp protease adapter protein ClpS
1501700	0	G	SNP	A	97	83	175	100	180	Val34Val (gtg/gtA)	Rv1333	-	hydrolase
1505909	0	G	SNP	C	94	93	181	98.42	190
1508029	0	C	SNP	T	91	94	181	98.4	188	Arg153Cys (cgc/Tgc)	Rv1341	-	non-canonical purine NTP pyrophosphatase
1513189	0	C	SNP	T	91	95	183	100	186	Ala48Val (gct/gTt)	Rv1348	irtA	iron ABC transporter ATP-binding protein/permease IrtA
1521991	0	C	SNP	T	99	98	190	98.99	199	Gly681Asp (ggc/gAc)	Rv1355c	moeY	molybdopterin biosynthesis protein MoeY
1526819	0	C	SNP	A	106	109	215	99.08	217	Arg70Arg (cgg/Agg)	Rv1358	-	transcriptional regulator
1533241	0	G	SNP	C	106	90	192	92.02	213	Thr131Thr (acc/acG)	Rv1361c	PPE19	PPE family protein PPE19
1533583	0	G	SNP	A	79	92	170	93.44	183	Tyr17Tyr (tac/taT)	Rv1361c	PPE19	PPE family protein PPE19
1533624	0	A	SNP	C	82	87	164	97.69	173	Phe4Val (ttc/Gtc)	Rv1361c	PPE19	PPE family protein PPE19
1534551	0	C	SNP	T	81	93	171	98.86	176	Glu20Glu (gag/gaA)	Rv1362c	-	membrane protein
1536251	0	G	SNP	T	95	100	193	100	195	Ala465Glu (gcg/gAg)	Rv1364c	-	sigma factor regulatory protein
1540141	0	T	SNP	C	78	88	166	100	166	Ile169Val (atc/Gtc)	Rv1367c	-	hypothetical protein
1540484	0	C	SNP	G	93	97	188	100	190	Leu54Leu (ctg/ctC)	Rv1367c	-	hypothetical protein
1544255	0	C	SNP	T	99	109	206	100	208	Arg299Arg (cgc/cgT)	Rv1371	-	membrane protein
1546703	0	C	SNP	T	106	83	187	100	189	Pro231Leu (ccg/cTg)	Rv1373	-	glycolipid sulfotransferase
1547125	0	T	SNP	C	99	101	199	100	200	Thr136Ala (aca/Gca)	Rv1374c	-	hypothetical protein
1552547	0	G	SNP	A	89	89	173	100	178	Arg37Trp (cgg/Tgg)	Rv1378c	-	hypothetical protein
1554216	0	C	SNP	T	95	84	171	98.9	181	Pro10Leu (ccc/cTc)	Rv1381	pyrC	dihydroorotase
1563717	0	C	SNP	T	105	108	211	99.53	214	Val8Val (gtc/gtT)	Rv1388	mihF	integration host factor MihF
1564363	0	C	SNP	G	94	92	186	97.89	190
1570566	0	C	SNP	A	82	116	196	100	198	Arg135Leu (cgg/cTg)	Rv1394c	cyp132	cytochrome P450 Cyp132
1573660	0	T	SNP	G	92	66	155	99.37	159	Arg66Ser (aga/agC)	Rv1396c	PE_PGRS25	PE-PGRS family protein PE_PGRS25
1574232	0	C	SNP	T	107	92	199	98.03	203	Leu94Leu (ctg/ctA)	Rv1397c	vapC10	ribonuclease VapC10
1583948	0	C	SNP	T	86	92	173	99.44	179	Thr283Ile (acc/aTc)	Rv1407	fmu	methyltransferase
1588899	0	G	SNP	T	88	101	180	100	189	Ala111Ala (gcg/gcT)	Rv1412	ribC	riboflavin synthase
1592075	0	C	SNP	A	109	95	200	97.14	210	Ala135Ala (gcc/gcA)	Rv1416	ribH	6,7-dimethyl-8-ribityllumazine synthase
1593331	0	G	SNP	A	111	99	208	100	210
1595342	0	T	SNP	C	102	110	211	99.07	214	Val434Ala (gtg/gCg)	Rv1420	uvrC	excinuclease ABC subunit UvrC
1599557	0	C	SNP	G	112	98	209	99.53	211	Arg33Thr (agg/aCg)	Rv1424c	-	membrane protein
1608276	0	A	SNP	C	91	104	193	100	195	Asn65Thr (aac/aCc)	Rv1431	-	hypothetical protein
1609840	0	A	SNP	G	102	87	180	100	189	Pro586Pro (cca/ccG)	Rv1431	-	hypothetical protein
1612624	1	T	Ins	A	74	80	154	81.05	154		Rv1435c	-	hypothetical protein
1612624	2	T	Ins	T	74	79	153	80.53	154		Rv1435c	-	hypothetical protein
1612624	3	T	Ins	C	74	80	154	81.05	154		Rv1435c	-	hypothetical protein
1612624	4	T	Ins	G	74	80	154	81.05	154		Rv1435c	-	hypothetical protein
1612624	5	T	Ins	G	74	80	154	81.05	154		Rv1435c	-	hypothetical protein
1612624	6	T	Ins	T	73	80	153	80.53	154		Rv1435c	-	hypothetical protein
1612624	7	T	Ins	A	74	80	154	81.05	154		Rv1435c	-	hypothetical protein
1612624	8	T	Ins	C	74	80	154	81.05	154		Rv1435c	-	hypothetical protein
1612624	9	T	Ins	C	74	80	154	81.05	154		Rv1435c	-	hypothetical protein
1612624	10	T	Ins	G	74	80	154	81.05	154		Rv1435c	-	hypothetical protein
1612624	11	T	Ins	G	74	80	154	81.05	154		Rv1435c	-	hypothetical protein
1612624	12	T	Ins	T	74	80	154	81.05	154		Rv1435c	-	hypothetical protein
1612624	13	T	Ins	G	73	80	153	80.53	154		Rv1435c	-	hypothetical protein
1612624	14	T	Ins	C	74	80	154	81.05	154		Rv1435c	-	hypothetical protein
1612624	15	T	Ins	G	73	80	153	80.53	154		Rv1435c	-	hypothetical protein
1612624	16	T	Ins	C	73	80	153	80.53	154		Rv1435c	-	hypothetical protein
1612624	17	T	Ins	C	73	80	153	80.53	154		Rv1435c	-	hypothetical protein
1612624	18	T	Ins	A	74	80	154	81.05	154		Rv1435c	-	hypothetical protein
1612624	19	T	Ins	G	74	79	153	80.53	154		Rv1435c	-	hypothetical protein
1612624	20	T	Ins	G	74	80	154	81.05	154		Rv1435c	-	hypothetical protein
1612624	21	T	Ins	G	72	80	152	80	154		Rv1435c	-	hypothetical protein
1613035	0	T	SNP	C	85	93	178	100	178
1614143	0	G	SNP	A	98	119	213	100	217	Leu279Leu (ctg/ctA)	Rv1436	gap	glyceraldehyde 3-phosphate dehydrogenase
1618978	0	T	SNP	C	56	51	105	100	107	Asp236Gly (gat/gGt)	Rv1441c	PE_PGRS26	PE-PGRS family protein PE_PGRS26
1624791	0	C	SNP	G	80	87	160	100	167	Arg192Pro (cga/cCa)	Rv1446c	opcA	OXPP cycle protein OpcA
1627351	0	T	SNP	C	106	87	190	100	193	Thr244Ala (acc/Gcc)	Rv1448c	tal	transaldolase
1630148	0	A	SNP	C	85	84	168	100	169	Tyr18Asp (tac/Gac)	Rv1449c	tkt	transketolase
1634609	0	C	SNP	T	60	50	109	100	110	Ala7Thr (gcc/Acc)	Rv1450c	PE_PGRS27	PE-PGRS family protein PE_PGRS27
1634610	0	C	SNP	T	59	50	109	99.09	110	Val6Val (gtg/gtA)	Rv1450c	PE_PGRS27	PE-PGRS family protein PE_PGRS27
1636172	1	T	Ins	C	43	8	51	85	51		Rv1452c	PE_PGRS28	PE-PGRS family protein PE_PGRS28
1636172	2	T	Ins	C	43	8	51	85	51		Rv1452c	PE_PGRS28	PE-PGRS family protein PE_PGRS28
1636172	3	T	Ins	G	43	8	51	85	51		Rv1452c	PE_PGRS28	PE-PGRS family protein PE_PGRS28
1636826	0	C	SNP	A	80	116	190	98	200	Gly468Gly (ggg/ggT)	Rv1452c	PE_PGRS28	PE-PGRS family protein PE_PGRS28
1636918	0	C	SNP	T	60	94	145	89.02	173	Ala438Thr (gcc/Acc)	Rv1452c	PE_PGRS28	PE-PGRS family protein PE_PGRS28
1636927	0	C	SNP	T	42	69	109	87.4	127	Asp435Asn (gac/Aac)	Rv1452c	PE_PGRS28	PE-PGRS family protein PE_PGRS28
1636928	0	A	SNP	G	43	68	111	87.4	127	Gly434Gly (ggt/ggC)	Rv1452c	PE_PGRS28	PE-PGRS family protein PE_PGRS28
1636934	0	A	SNP	G	43	65	107	85.71	126	His432His (cat/caC)	Rv1452c	PE_PGRS28	PE-PGRS family protein PE_PGRS28
1636936	0	G	SNP	T	43	65	108	85.04	127	His432Asn (cat/Aat)	Rv1452c	PE_PGRS28	PE-PGRS family protein PE_PGRS28
1636944	0	G	SNP	T	41	65	106	82.17	129	Ala429Asp (gcc/gAc)	Rv1452c	PE_PGRS28	PE-PGRS family protein PE_PGRS28
1636945	0	C	SNP	G	42	65	105	81.68	131	Ala429Pro (gcc/Ccc)	Rv1452c	PE_PGRS28	PE-PGRS family protein PE_PGRS28
1636946	0	C	SNP	A	42	65	106	81.68	131	Gly428Gly (ggg/ggT)	Rv1452c	PE_PGRS28	PE-PGRS family protein PE_PGRS28
1636980	0	G	SNP	T	40	66	106	78.52	135	Pro417His (ccc/cAc)	Rv1452c	PE_PGRS28	PE-PGRS family protein PE_PGRS28
1636981	0	G	SNP	T	40	64	104	78.79	132	Pro417Thr (ccc/Acc)	Rv1452c	PE_PGRS28	PE-PGRS family protein PE_PGRS28
1636983	0	C	SNP	G	40	65	103	77.78	135	Gly416Ala (ggc/gCc)	Rv1452c	PE_PGRS28	PE-PGRS family protein PE_PGRS28
1638182	0	C	SNP	T	112	124	234	99.58	237	Ser16Ser (tcg/tcA)	Rv1452c	PE_PGRS28	PE-PGRS family protein PE_PGRS28
1638183	0	G	SNP	A	110	125	233	99.58	236	Ser16Leu (tcg/tTg)	Rv1452c	PE_PGRS28	PE-PGRS family protein PE_PGRS28
1638188	0	C	SNP	T	108	124	229	99.57	233	Ala14Ala (gcg/gcA)	Rv1452c	PE_PGRS28	PE-PGRS family protein PE_PGRS28
1638191	0	C	SNP	G	112	124	234	99.58	237	Ala13Ala (gcg/gcC)	Rv1452c	PE_PGRS28	PE-PGRS family protein PE_PGRS28
1638194	0	G	SNP	C	112	130	238	99.59	243	Ala12Ala (gcc/gcG)	Rv1452c	PE_PGRS28	PE-PGRS family protein PE_PGRS28
1639594	0	C	SNP	A	106	104	208	100	210	Pro405Gln (cca/cAa)	Rv1453	-	transcriptional activator protein
1644201	0	T	SNP	C	76	85	158	97.58	165	Arg20Arg (cga/cgG)	Rv1458c	-	antibiotic ABC transporter ATP-binding protein
1645802	0	T	SNP	C	107	94	197	99.5	202	Lys113Glu (aaa/Gaa)	Rv1459c	-	alpha-(1->6)-mannopyranosyltransferase
1650072	0	A	SNP	G	92	96	187	100	188	Asn183Asp (aac/Gac)	Rv1462	-	hypothetical protein
1650406	0	C	SNP	A	100	89	187	100	189	Thr294Asn (acc/aAc)	Rv1462	-	hypothetical protein
1656293	0	G	SNP	A	76	17	92	96.88	96	Asn143Asn (aac/aaT)	Rv1468c	PE_PGRS29	PE-PGRS family protein PE_PGRS29
1656917	0	T	SNP	G	90	80	169	96.05	177
1673425	0	C	SNP	T	83	72	154	100	155					isoniazid (INH)		isoniazid (INH)
1676290	0	C	SNP	A	108	98	203	99.52	207	Lys198Asn (aag/aaT)	Rv1486c	-	hypothetical protein
1676880	0	A	SNP	G	98	109	204	100	207	Trp2Arg (tgg/Cgg)	Rv1486c	-	hypothetical protein
1681147	0	G	SNP	A	98	103	198	100	201
1688300	0	T	SNP	C	98	97	192	100	195	Phe120Phe (ttt/ttC)	Rv1497	lipL	esterase LipL
1689349	0	C	SNP	T	89	107	191	100	196	Arg191His (cgc/cAc)	Rv1498c	-	methyltransferase
1692141	0	A	SNP	C	87	91	174	100	178	Ile84Ile (ata/atC)	Rv1501	-	hypothetical protein
1692960	0	T	SNP	C	104	114	216	99.54	219	Ser13Pro (tcg/Ccg)	Rv1502	-	hypothetical protein
1693561	0	A	SNP	G	90	80	168	99.42	171	Tyr213Cys (tac/tGc)	Rv1502	-	hypothetical protein
1698850	0	C	SNP	T	70	78	143	99.33	149	Ala349Thr (gca/Aca)	Rv1508c	-	membrane protein
1698911	0	G	SNP	A	82	74	154	100	156	Gly328Gly (ggc/ggT)	Rv1508c	-	membrane protein
1699849	0	G	SNP	A	85	98	182	100	183	Pro16Ser (ccg/Tcg)	Rv1508c	-	membrane protein
1702415	0	C	SNP	T	94	90	183	98.92	186	Ala374Val (gcg/gTg)	Rv1510	-	hypothetical protein
1706119	0	T	SNP	C	100	97	194	100	197	Ser159Ser (tca/tcG)	Rv1514c	-	glycosyltransferase
1708792	0	T	SNP	C	87	119	203	99.52	207
1709432	0	C	SNP	T	88	74	162	100	162	Leu188Phe (ctc/Ttc)	Rv1517	-	hypothetical protein
1713192	0	A	SNP	G	87	98	178	100	185	Val297Val (gta/gtG)	Rv1521	fadD25	fatty-acid--CoA ligase FadD25
1713923	0	A	SNP	G	89	84	168	99.43	174	His541Arg (cac/cGc)	Rv1521	fadD25	fatty-acid--CoA ligase FadD25
1716472	0	A	SNP	G	76	82	156	99.37	159	Ser381Pro (tcc/Ccc)	Rv1522c	mmpL12	transmembrane transport protein MmpL12
1718932	0	C	SNP	T	94	95	186	98.95	191	Asn69Asn (aac/aaT)	Rv1524	-	glycosyltransferase
1728161	0	G	SNP	T	94	89	179	100	183	Gly83Gly (ggc/ggA)	Rv1527c	pks5	polyketide synthase
1728460	0	A	SNP	C	85	83	165	100	168
1728837	0	A	SNP	G	90	94	182	100	184
1735739	0	T	SNP	C	128	97	219	98.25	229
1738751	0	C	SNP	A	107	78	181	96.86	191	Arg745Arg (cgg/Agg)	Rv1536	ileS	isoleucine--tRNA ligase
1748439	0	C	SNP	T	102	106	204	100	208	Thr249Ile (acc/aTc)	Rv1547	dnaE1	DNA polymerase III subunit alpha
1752561	0	T	SNP	C	82	97	178	100	179	Asp258Gly (gac/gGc)	Rv1548c	PPE21	PPE family protein PPE21
1753519	1	G	Ins	C	53	76	129	87.76	129
1759252	0	G	SNP	T	83	95	176	100	178	Ser524Ser (tcg/tcT)	Rv1552	frdA	fumarate reductase flavoprotein subunit		phylo (not 4,9)
1760292	0	A	SNP	G	103	88	187	100	191	Met40Val (atg/Gtg)	Rv1554	frdC	fumarate reductase membrane anchor subunit
1761765	0	G	SNP	A	109	86	191	100	195	Gly8Ser (ggc/Agc)	Rv1557	mmpL6	transmembrane transport protein MmpL6
1763482	0	G	SNP	A	103	75	175	98.89	180	Gly19Arg (ggg/Agg)	Rv1559	ilvA	threonine dehydratase IlvA
1764225	0	C	SNP	T	93	80	169	99.43	174	Ala266Ala (gcc/gcT)	Rv1559	ilvA	threonine dehydratase IlvA
1778430	0	T	SNP	C	104	88	191	100	192	Met191Thr (atg/aCg)	Rv1570	bioD	ATP-dependent dethiobiotin synthetase BioD
1779370	0	G	SNP	C	106	88	192	100	194	Thr19Thr (acg/acC)	Rv1573	-	phage protein
1780586	1	C	Ins	G	87	83	170	95.51	170		Rv1575	-	phage protein
1781251	0	C	SNP	T	113	119	231	100	232	Glu272Lys (gag/Aag)	Rv1576c	-	phage capsid protein
1781811	0	T	SNP	C	95	93	186	99.47	189	Asp85Gly (gac/gGc)	Rv1576c	-	phage capsid protein
1784238	0	A	Del	GAP	117	96	212	99.53	214		Rv1581c	-	phage protein
1789650	0	C	SNP	T	68	71	137	78.98	176	Ala63Thr (gcc/Acc)	Rv1588c	-	hypothetical protein
1789654	0	A	SNP	G	69	75	141	80	180	Leu61Leu (ctt/ctC)	Rv1588c	-	hypothetical protein
1789671	0	C	SNP	T	67	84	150	84.83	178	Ala56Thr (gcg/Acg)	Rv1588c	-	hypothetical protein
1789678	0	C	SNP	G	71	84	151	86.11	180	Val53Val (gtg/gtC)	Rv1588c	-	hypothetical protein
1789933	0	G	SNP	A	104	73	176	99.44	178
1792777	0	T	SNP	C	90	88	176	99.44	179	Ile322Val (att/Gtt)	Rv1592c	-	hypothetical protein
1792778	0	T	SNP	C	87	90	176	99.44	178	Glu321Glu (gaa/gaG)	Rv1592c	-	hypothetical protein
1798355	0	G	SNP	A	84	84	166	99.41	169	Gly21Asp (ggt/gAt)	Rv1597	-	hypothetical protein
1802047	0	C	SNP	G	117	113	225	99.57	231	Gln5Glu (cag/Gag)	Rv1601	hisB	imidazole glycerol-phosphate dehydratase
1803265	0	G	SNP	A	69	96	164	100	165	Ser201Asn (agc/aAc)	Rv1602	hisH	imidazole glycerol phosphate synthase subunit HisH
1804409	0	C	SNP	A	121	74	194	100	195	Pro124Gln (cca/cAa)	Rv1604	impA	inositol-monophosphatase ImpA
1811375	0	G	SNP	T	98	111	207	99.52	210	Gly83Gly (ggg/ggT)	Rv1612	trpB	tryptophan synthase subunit beta
1812448	0	C	SNP	T	100	83	182	98.92	185	Tyr30Tyr (tac/taT)	Rv1613	trpA	tryptophan synthase subunit alpha
1817976	0	A	SNP	T	90	78	163	100	168	His121Leu (cac/cTc)	Rv1618	tesB1	acyl-CoA thioesterase TesB
1818286	0	C	SNP	T	99	104	197	99.02	205	Gly224Gly (ggc/ggT)	Rv1618	tesB1	acyl-CoA thioesterase TesB
1827468	0	C	SNP	A	89	97	186	98.41	189	Val160Leu (gtg/Ttg)	Rv1625c	cya	adenylyl cyclase
1832509	0	C	SNP	G	81	93	171	99.43	175	Thr615Thr (acc/acG)	Rv1629	polA	DNA polymerase I
1833025	0	C	SNP	T	100	100	193	98.52	203	Asp787Asp (gac/gaT)	Rv1629	polA	DNA polymerase I
1836286	0	G	SNP	C	112	108	219	100	220
1836417	0	C	SNP	A	86	95	174	100	181	Gly138Gly (ggg/ggT)	Rv1632c	-	hypothetical protein
1839759	0	G	SNP	C	92	88	176	100	180	Gly198Arg (ggg/Cgg)	Rv1634	-	multidrug-efflux transporter
1847919	0	C	SNP	G	83	88	169	100	171	Thr180Thr (acg/acC)	Rv1639c	-	hypothetical protein
1849609	0	T	SNP	C	101	101	202	99.51	203	Arg809Arg (cga/cgG)	Rv1640c	lysX	bifunctional lysine--tRNA ligase/phosphatidylglycerol lysyltransferase
1852803	0	C	SNP	A	91	116	206	99.04	209	Ala177Ala (gcc/gcA)	Rv1641	infC	initiation factor IF-3
1852877	0	A	SNP	C	89	112	196	100	201	_202Ser (tag/tCg)	Rv1641	infC	initiation factor IF-3
1854300	0	T	SNP	C	100	102	200	99.51	203	Leu232Pro (ctg/cCg)	Rv1644	tsnR	23S rRNA methyltransferase TsnR
1856617	0	C	SNP	T	83	87	164	99.42	171	Thr285Ile (aca/aTa)	Rv1646	PE17	PE family protein PE17
1856777	0	G	SNP	C	99	89	185	100	188	Ala2Pro (gcg/Ccg)	Rv1647	-	adenylate cyclase
1859559	0	C	SNP	A	83	109	184	99.48	193	Ala276Asp (gcc/gAc)	Rv1649	pheS	phenylalanine--tRNA ligase subunit alpha
1859878	0	A	SNP	G	74	88	158	100	162	Ile41Val (atc/Gtc)	Rv1650	pheT	phenylalanine--tRNA ligase subunit beta
1863584	0	G	SNP	T	96	72	164	99.41	169	Thr600Asn (acc/aAc)	Rv1651c	PE_PGRS30	PE-PGRS family protein PE_PGRS30
1873700	0	G	SNP	A	97	99	192	100	196	Leu354Leu (ctg/ctA)	Rv1659	argH	argininosuccinate lyase
1885772	0	G	SNP	A	81	85	164	100	166	Ala1357Thr (gcc/Acc)	Rv1662	pks8	polyketide synthase
1894300	1	G	Ins	G	69	87	156	88.64	156
1894300	2	G	Ins	T	69	87	156	88.64	156
1894300	3	G	Ins	C	68	87	155	88.07	155
1894300	4	G	Ins	T	68	87	155	88.07	155
1894300	5	G	Ins	T	68	87	155	88.07	155
1894300	6	G	Ins	G	68	86	154	87.5	154
1894300	7	G	Ins	C	64	86	150	85.23	150
1894300	8	G	Ins	C	64	86	150	85.23	150
1894300	9	G	Ins	G	64	86	150	85.23	150
1894300	10	G	Ins	C	64	86	150	85.23	150
1894422	0	A	SNP	G	98	80	175	100	178
1901493	0	T	SNP	C	105	85	190	100	190	Ser149Ser (agt/agC)	Rv1676	-	hypothetical protein
1907296	0	G	SNP	C	91	92	182	100	183	Ala298Ala (gcg/gcC)	Rv1682	-	hypothetical protein
1908598	0	G	SNP	A	106	100	201	100	206	Arg335Arg (cgg/cgA)	Rv1683	-	bifunctional long-chain acyl-CoA synthase/lipase
1909575	0	A	SNP	G	90	106	193	98	200	His661Arg (cac/cGc)	Rv1683	-	bifunctional long-chain acyl-CoA synthase/lipase
1913967	0	G	SNP	A	79	85	162	95.91	171	Glu122Glu (gag/gaA)	Rv1689	tyrS	tyrosine--tRNA ligase
1916137	0	A	SNP	G	80	89	168	100	169	Leu63Leu (cta/ctG)	Rv1691	-	hypothetical protein
1917972	0	A	SNP	G	108	102	207	100	210	Leu11Leu (cta/ctG)	Rv1694	tlyA	16S/23S rRNA (cytidine-2'-O)-methyltransferase TlyA			capreomycin (CPR)
1918272	0	C	SNP	T	102	96	195	95.65	207	Ala111Ala (gcc/gcT)	Rv1694	tlyA	16S/23S rRNA (cytidine-2'-O)-methyltransferase TlyA			capreomycin (CPR)
1925136	0	G	SNP	A	88	91	177	99.44	180	Val436Val (gtg/gtA)	Rv1699	pyrG	CTP synthase
1926029	0	T	SNP	C	105	97	198	99.51	203	Tyr150His (tat/Cat)	Rv1700	-	NUDIX hydrolase
1927329	0	C	SNP	A	81	73	150	99.35	155	Arg416Leu (cgc/cTc)	Rv1702c	-	hypothetical protein
1931179	0	C	SNP	A	89	88	169	100	177	Arg93Leu (cgg/cTg)	Rv1704c	cycA	D-serine/alanine/glycine transporter protein CycA
1931718	0	G	SNP	C	76	82	156	100	158	Leu313Val (ctg/Gtg)	Rv1705c	PPE22	PPE family protein PPE22
1933988	0	G	SNP	A	86	71	157	99.37	158
1944107	0	A	SNP	G	97	109	204	99.04	208	Ser178Gly (agt/Ggt)	Rv1716	-	hypothetical protein
1944402	0	T	SNP	C	75	110	181	100	185	Val276Ala (gtc/gCc)	Rv1716	-	hypothetical protein
1946999	0	T	SNP	G	89	97	186	98.94	188
1950767	0	T	SNP	C	111	100	208	100	211	Lys95Lys (aaa/aaG)	Rv1724c	-	hypothetical protein
1952743	0	G	SNP	A	90	96	185	100	186	Val298Met (gtg/Atg)	Rv1726	-	oxidoreductase
1960284	0	C	SNP	A	81	91	169	99.42	173	Gln68His (cag/caT)	Rv1733c	-	transmembrane protein
1962386	0	T	SNP	C	86	100	184	100	186	Ile601Val (atc/Gtc)	Rv1736c	narX	nitrate reductase-like protein NarX
1967237	0	C	SNP	A	105	99	202	100	204	Arg134Leu (cga/cTa)	Rv1739c	-	sulfate ABC transporter permease
1971725	0	G	SNP	C	103	88	189	99.48	192	Arg89Arg (cgc/cgG)	Rv1745c	idi	isopentenyl-diphosphate delta-isomerase
1972901	0	C	SNP	T	99	87	182	100	186	Ala255Val (gcg/gTg)	Rv1746	pknF	serine/threonine-protein kinase PknF
1974100	0	C	SNP	G	87	93	173	97.83	184	Ala157Ala (gcc/gcG)	Rv1747	-	ABC transporter ATP-binding protein/permease
1977646	0	G	SNP	A	119	116	232	100	235	Ala80Ala (gcc/gcT)	Rv1749c	-	integral membrane protein
1983195	0	A	SNP	G	16	7	23	100	23	Gly527Gly (ggt/ggC)	Rv1753c	PPE24	PPE family protein PPE24
1983198	0	C	SNP	G	18	8	25	96.3	27	Val526Val (gtg/gtC)	Rv1753c	PPE24	PPE family protein PPE24
1983313	0	T	SNP	G	103	88	185	97.95	195	Asn488Thr (aac/aCc)	Rv1753c	PPE24	PPE family protein PPE24
1998063	0	T	SNP	A	37	40	75	97.47	79	Glu151Asp (gaa/gaT)	Rv1765c	-	hypothetical protein
1998122	0	G	SNP	A	35	37	72	100	72	Leu132Leu (ctg/Ttg)	Rv1765c	-	hypothetical protein
1998141	0	G	SNP	C	33	37	70	100	70	Gly125Gly (ggc/ggG)	Rv1765c	-	hypothetical protein
1998300	0	T	SNP	C	41	33	74	97.37	76	Ser72Ser (tca/tcG)	Rv1765c	-	hypothetical protein
2003252	0	C	SNP	T	84	87	170	100	171	Ala209Ala (gcc/gcT)	Rv1769	-	hypothetical protein
2003827	0	A	SNP	C	81	76	156	100	157	Asp401Ala (gac/gCc)	Rv1769	-	hypothetical protein
2010614	0	G	SNP	A	85	93	175	99.44	179
2010880	0	T	SNP	G	118	108	226	100	226	Gly75Gly (ggt/ggG)	Rv1777	cyp144	cytochrome P450 Cyp144
2011568	0	G	SNP	C	103	103	205	100	206	Glu305Gln (gag/Cag)	Rv1777	cyp144	cytochrome P450 Cyp144
2022868	0	T	SNP	C	103	107	205	100	210	Ser1204Ser (agt/agC)	Rv1783	eccC5	ESX-5 type VII secretion system protein EccC5
2023628	0	C	SNP	G	112	105	213	99.09	219	Gly334Ala (gga/gCa)	Rv1785c	cyp143	cytochrome P450 Cyp143
2025977	0	C	SNP	G	101	85	184	98.94	188	Thr226Arg (acg/aGg)	Rv1787	PPE25	PPE family protein PPE25
2028620	0	G	SNP	T	65	89	152	77	200	Val66Leu (gtg/Ttg)	Rv1790	PPE27	PPE family protein PPE27
2034676	0	C	SNP	T	85	82	165	99.4	168	Ile316Ile (atc/atT)	Rv1796	mycP5	membrane-anchored mycosin MycP
2045310	0	A	SNP	G	63	99	161	99.39	163	Ile511Ile (att/atC)	Rv1803c	PE_PGRS32	PE-PGRS family protein PE_PGRS32
2049065	0	T	SNP	C	100	114	211	100	214
2049097	0	G	SNP	C	100	120	217	100	220
2050822	0	G	SNP	C	97	98	190	100	195	Gly301Ala (gga/gCa)	Rv1808	PPE32	PPE family protein PPE32
2050851	0	A	SNP	G	64	94	151	97.53	162	Thr311Ala (aca/Gca)	Rv1808	PPE32	PPE family protein PPE32
2051345	0	G	SNP	A	101	90	187	98.45	194	Gly22Ser (ggt/Agt)	Rv1809	PPE33	PPE family protein PPE33
2051746	0	T	SNP	C	97	91	183	99.47	189	Ala155Ala (gct/gcC)	Rv1809	PPE33	PPE family protein PPE33
2052035	0	G	SNP	T	103	86	188	100	189	Val252Leu (gtg/Ttg)	Rv1809	PPE33	PPE family protein PPE33
2055271	0	A	SNP	G	106	98	204	100	204	Leu30Pro (cta/cCa)	Rv1812c	-	dehydrogenase
2056184	0	C	SNP	T	85	97	180	100	182
2057774	0	A	SNP	T	90	90	177	100	180	Ile83Phe (atc/Ttc)	Rv1815	-	hypothetical protein
2058950	0	C	Del	GAP	83	127	210	98.59	213		Rv1816	-	HTH-type transcriptional regulator
2061958	0	A	SNP	G	25	60	80	100	85	Ala239Ala (gct/gcC)	Rv1818c	PE_PGRS33	PE-PGRS family protein PE_PGRS33
2069699	0	A	SNP	C	92	103	192	98.48	198	Glu207Ala (gaa/gCa)	Rv1822	pgsA2	CDP-diacylglycerol--glycerol-3-phosphate 3-phosphatidyltransferase
2074754	0	C	SNP	T	110	81	187	100	191
2074819	0	G	SNP	T	114	76	188	97.94	194
2087652	0	C	SNP	T	75	101	175	99.44	177	Arg87Arg (cgg/cgA)	Rv1839c	vapB13	antitoxin VapB13
2089752	0	C	SNP	T	94	80	174	99.43	175	Val323Met (gtg/Atg)	Rv1841c	-	hypothetical protein
2094873	0	T	Del	GAP	88	87	173	93.58	187		Rv1844c	gnd1	6-phosphogluconate dehydrogenase
2094874	0	G	Del	GAP	88	87	173	95.11	184		Rv1844c	gnd1	6-phosphogluconate dehydrogenase
2094912	0	C	Del	GAP	85	70	153	86.11	180		Rv1844c	gnd1	6-phosphogluconate dehydrogenase
2094913	0	A	Del	GAP	85	70	153	87.57	177		Rv1844c	gnd1	6-phosphogluconate dehydrogenase
2094914	0	G	Del	GAP	85	70	153	89.08	174		Rv1844c	gnd1	6-phosphogluconate dehydrogenase
2094915	0	C	Del	GAP	85	70	153	89.08	174		Rv1844c	gnd1	6-phosphogluconate dehydrogenase
2094916	0	G	Del	GAP	85	71	154	90.7	172		Rv1844c	gnd1	6-phosphogluconate dehydrogenase
2094917	0	T	Del	GAP	85	71	154	91.23	171		Rv1844c	gnd1	6-phosphogluconate dehydrogenase
2096186	0	A	SNP	G	108	107	211	100	215	Thr138Thr (act/acC)	Rv1846c	blaI	transcriptional repressor BlaI
2100819	0	G	SNP	T	106	79	184	99.46	186	Val160Val (gtg/gtT)	Rv1852	ureG	urease accessory protein UreG
2108141	0	T	SNP	C	78	100	178	100	178	Phe136Leu (ttc/Ctc)	Rv1860	apa	hypothetical protein
2108890	0	A	SNP	C	67	85	150	99.35	153
2109523	1	C	Ins	G	99	58	157	92.9	157
2116903	0	C	SNP	T	81	89	164	100	170	Gly380Gly (ggc/ggT)	Rv1867	-	hypothetical protein
2122976	0	C	SNP	G	105	79	183	100	184	Gly59Ala (ggt/gCt)	Rv1872c	lldD2	L-lactate dehydrogenase
2123169	0	T	SNP	G	75	86	158	100	161
2128870	0	A	SNP	G	105	113	216	100	218	Leu283Leu (cta/ctG)	Rv1878	glnA3	glutamine synthetase GlnA
2133468	1	T	Ins	T	94	69	163	92.09	164		Rv1883c	-	hypothetical protein
2133468	2	T	Ins	C	94	70	164	92.66	164		Rv1883c	-	hypothetical protein
2133468	3	T	Ins	G	94	70	164	92.66	164		Rv1883c	-	hypothetical protein
2133468	4	T	Ins	C	94	70	164	92.66	164		Rv1883c	-	hypothetical protein
2133468	5	T	Ins	A	94	70	164	92.66	164		Rv1883c	-	hypothetical protein
2133468	6	T	Ins	T	94	70	164	92.66	164		Rv1883c	-	hypothetical protein
2133468	7	T	Ins	G	94	70	164	92.66	164		Rv1883c	-	hypothetical protein
2133468	8	T	Ins	C	94	68	162	91.53	162		Rv1883c	-	hypothetical protein
2133468	9	T	Ins	C	93	67	160	90.4	160		Rv1883c	-	hypothetical protein
2133468	10	T	Ins	G	93	67	160	90.4	160		Rv1883c	-	hypothetical protein
2133468	11	T	Ins	T	93	67	160	90.4	160		Rv1883c	-	hypothetical protein
2133468	12	T	Ins	C	93	67	160	90.4	160		Rv1883c	-	hypothetical protein
2135870	0	T	SNP	C	96	69	163	100	165
2137521	1	A	Ins	C	72	67	139	86.88	139
2137521	2	A	Ins	T	72	67	139	86.88	139
2137521	3	A	Ins	C	71	64	135	84.38	135
2137521	4	A	Ins	C	71	64	135	84.38	135
2137521	5	A	Ins	G	71	64	135	84.38	135
2137521	6	A	Ins	A	71	64	135	84.38	135
2137521	7	A	Ins	T	71	64	135	84.38	135
2137521	8	A	Ins	C	71	64	135	84.38	135
2137521	9	A	Ins	A	70	64	134	83.75	135
2137521	10	A	Ins	C	71	64	135	84.38	135
2138453	0	C	SNP	T	101	106	204	100	207
2142250	0	C	SNP	T	95	98	192	100	193
2143328	0	G	Del	GAP	69	92	159	93.06	173		Rv1895	-	zinc-binding alcohol dehydrogenase
2147022	0	A	SNP	C	111	104	211	100	215	Ile204Met (att/atG)	Rv1900c	lipJ	lignin peroxidase LipJ
2151780	0	G	SNP	T	98	94	187	98.97	194	Gln206Lys (caa/Aaa)	Rv1905c	aao	D-amino acid oxidase
2153184	0	T	SNP	G	106	105	206	99.53	212
2154724	0	C	SNP	A	99	93	190	100	192	Arg463Leu (cgg/cTg)	Rv1908c	katG	catalase-peroxidase		phylo (not Euro-American, M. africanum, M. bovis, M . canettii, M. caprae, M. Microti, M. pinipedii, Beijing, Delhi/CAS, EAI, 4)	isoniazid (INH)
2155168	0	C	SNP	G	84	89	167	98.86	175	Ser315Thr (agc/aCc)	Rv1908c	katG	catalase-peroxidase	isoniazid (INH)		isoniazid (INH)
2158109	0	T	SNP	C	92	84	176	99.44	177	Asp328Gly (gac/gGc)	Rv1912c	fadB5	oxidoreductase FadB
2158905	0	C	SNP	A	98	84	179	100	182	Gly63_ (gga/Tga)	Rv1912c	fadB5	oxidoreductase FadB
2160998	0	G	SNP	A	98	103	193	100	201	Gly179Asp (ggc/gAc)	Rv1915	aceAa	isocitrate lyase AceAa
2161343	1	G	Ins	T	89	98	187	95.9	187		Rv1915	aceAa	isocitrate lyase AceAa
2163493	0	A	SNP	G	15	20	34	85.37	41	Ala1273Ala (gct/gcC)	Rv1917c	PPE34	PPE family protein PPE34
2163494	0	G	SNP	C	11	19	30	81.08	37	Ala1273Gly (gct/gGt)	Rv1917c	PPE34	PPE family protein PPE34
2163496	0	A	SNP	C	11	19	30	83.33	36	Gly1272Gly (ggt/ggG)	Rv1917c	PPE34	PPE family protein PPE34
2163504	0	G	SNP	A	10	18	27	82.35	34	Leu1270Leu (ctg/Ttg)	Rv1917c	PPE34	PPE family protein PPE34
2163510	0	T	SNP	C	9	17	25	83.87	31	Ile1268Val (att/Gtt)	Rv1917c	PPE34	PPE family protein PPE34
2167310	0	A	SNP	G	90	93	179	99.46	184	Met1Thr (atg/aCg)	Rv1917c	PPE34	PPE family protein PPE34
2167926	0	A	SNP	G	99	90	186	100	189	Leu896Ser (ttg/tCg)	Rv1918c	PPE35	PPE family protein PPE35
2172526	0	A	SNP	C	76	79	153	100	155	_424Gly (tga/Gga)	Rv1921c	lppF	lipoprotein LppF
2173860	0	A	SNP	C	85	98	180	100	183
2180911	0	G	SNP	T	84	92	171	98.88	178	Pro103Thr (ccg/Acg)	Rv1928c	-	short-chain type dehydrogenase/reductase
2186127	0	G	SNP	A	88	81	165	100	169	Ala21Val (gcc/gTc)	Rv1934c	fadE17	acyl-CoA dehydrogenase FadE17
2186236	0	C	SNP	T	82	80	159	100	162	Pro308Pro (ccg/ccA)	Rv1935c	echA13	enoyl-CoA hydratase EchA13
2187587	0	G	SNP	C	83	103	183	100	186	Gln68His (cag/caC)	Rv1936	-	monooxygenase
2190328	0	A	SNP	G	95	103	197	97.54	203	Ser611Ser (tca/tcG)	Rv1937	-	oxygenase
2199052	0	C	SNP	G	78	104	179	100	182	Gly5Arg (ggt/Cgt)	Rv1948c	-	hypothetical protein
2207591	1	T	Ins	C	115	91	206	98.1	207
2209465	0	G	SNP	A	97	90	180	100	187	Ala47Thr (gcg/Acg)	Rv1966	mce3A	Mce family protein Mce3A
2211826	0	A	SNP	G	86	115	201	100	201	Lys67Lys (aaa/aaG)	Rv1968	mce3C	Mce family protein Mce3C
2216227	0	T	SNP	C	98	91	188	97.93	193	Leu324Pro (ctc/cCc)	Rv1971	mce3F	Mce family protein Mce3F
2216345	0	C	SNP	A	98	97	195	99.49	196	Pro363Pro (ccc/ccA)	Rv1971	mce3F	Mce family protein Mce3F
2216443	0	C	SNP	A	86	99	181	99.46	186	Ala396Glu (gcg/gAg)	Rv1971	mce3F	Mce family protein Mce3F
2220512	0	T	SNP	G	111	94	199	100	205	Ser253Ser (tct/tcG)	Rv1977	-	hypothetical protein
2220941	0	G	Del	GAP	66	80	143	88.48	165		Rv1978	-	hypothetical protein
2220942	0	C	Del	GAP	66	80	143	87.95	166		Rv1978	-	hypothetical protein
2220943	0	C	Del	GAP	66	80	143	87.43	167		Rv1978	-	hypothetical protein
2220944	0	A	Del	GAP	66	80	143	88.48	165		Rv1978	-	hypothetical protein
2220945	0	C	Del	GAP	66	80	143	88.48	165		Rv1978	-	hypothetical protein
2220946	0	G	Del	GAP	66	80	143	89.02	164		Rv1978	-	hypothetical protein
2220947	0	A	Del	GAP	66	80	143	98.65	148		Rv1978	-	hypothetical protein
2220948	0	T	Del	GAP	66	80	143	100	146		Rv1978	-	hypothetical protein
2221584	0	G	SNP	C	86	101	183	100	187	Ser226Thr (agt/aCt)	Rv1978	-	hypothetical protein
2223293	0	T	SNP	C	101	78	178	100	179
2228967	0	A	SNP	G	95	107	202	100	202
2229801	0	C	SNP	G	95	102	195	99.49	198	Pro34Pro (ccg/ccC)	Rv1985c	-	HTH-type transcriptional regulator
2235170	0	A	Del	GAP	13	15	28	87.5	32		Rv1992c	ctpG	cation transporter ATPase G
2235171	0	C	Del	GAP	13	15	28	87.5	32		Rv1992c	ctpG	cation transporter ATPase G
2235172	0	A	Del	GAP	13	15	28	87.5	32		Rv1992c	ctpG	cation transporter ATPase G
2235173	0	A	Del	GAP	13	15	28	87.5	32		Rv1992c	ctpG	cation transporter ATPase G
2235174	0	T	Del	GAP	13	15	28	87.5	32		Rv1992c	ctpG	cation transporter ATPase G
2235175	0	C	Del	GAP	13	15	28	87.5	32		Rv1992c	ctpG	cation transporter ATPase G
2235176	0	C	Del	GAP	13	15	28	87.5	32		Rv1992c	ctpG	cation transporter ATPase G
2235177	0	G	Del	GAP	13	15	28	87.5	32		Rv1992c	ctpG	cation transporter ATPase G
2235178	0	A	Del	GAP	13	15	28	87.5	32		Rv1992c	ctpG	cation transporter ATPase G
2235179	0	C	Del	GAP	13	15	28	87.5	32		Rv1992c	ctpG	cation transporter ATPase G
2235180	0	G	Del	GAP	13	15	28	87.5	32		Rv1992c	ctpG	cation transporter ATPase G
2235181	0	T	Del	GAP	13	15	28	87.5	32		Rv1992c	ctpG	cation transporter ATPase G
2235182	0	T	Del	GAP	13	15	28	90.32	31		Rv1992c	ctpG	cation transporter ATPase G
2235183	0	T	Del	GAP	13	15	28	90.32	31		Rv1992c	ctpG	cation transporter ATPase G
2235184	0	T	Del	GAP	13	15	28	90.32	31		Rv1992c	ctpG	cation transporter ATPase G
2235185	0	G	Del	GAP	13	15	28	90.32	31		Rv1992c	ctpG	cation transporter ATPase G
2235186	0	C	Del	GAP	13	15	28	90.32	31		Rv1992c	ctpG	cation transporter ATPase G
2235187	0	A	Del	GAP	13	15	28	90.32	31		Rv1992c	ctpG	cation transporter ATPase G
2235188	0	C	Del	GAP	13	15	28	90.32	31		Rv1992c	ctpG	cation transporter ATPase G
2235189	0	C	Del	GAP	13	15	28	90.32	31		Rv1992c	ctpG	cation transporter ATPase G
2235190	0	A	Del	GAP	13	15	28	90.32	31		Rv1992c	ctpG	cation transporter ATPase G
2235191	0	T	Del	GAP	13	15	28	90.32	31		Rv1992c	ctpG	cation transporter ATPase G
2235192	0	G	Del	GAP	13	15	28	90.32	31		Rv1992c	ctpG	cation transporter ATPase G
2235193	0	A	Del	GAP	13	15	28	90.32	31		Rv1992c	ctpG	cation transporter ATPase G
2235194	0	T	Del	GAP	13	15	28	90.32	31		Rv1992c	ctpG	cation transporter ATPase G
2235195	0	C	Del	GAP	13	15	28	90.32	31		Rv1992c	ctpG	cation transporter ATPase G
2235196	0	T	Del	GAP	13	15	28	90.32	31		Rv1992c	ctpG	cation transporter ATPase G
2235197	0	G	Del	GAP	13	15	28	90.32	31		Rv1992c	ctpG	cation transporter ATPase G
2235198	0	C	Del	GAP	13	15	28	90.32	31		Rv1992c	ctpG	cation transporter ATPase G
2235199	0	C	Del	GAP	13	15	28	90.32	31		Rv1992c	ctpG	cation transporter ATPase G
2235200	0	G	Del	GAP	13	15	28	90.32	31		Rv1992c	ctpG	cation transporter ATPase G
2235201	0	C	Del	GAP	13	15	28	90.32	31		Rv1992c	ctpG	cation transporter ATPase G
2235202	0	G	Del	GAP	13	15	28	90.32	31		Rv1992c	ctpG	cation transporter ATPase G
2235203	0	A	Del	GAP	13	15	28	90.32	31		Rv1992c	ctpG	cation transporter ATPase G
2235204	0	G	Del	GAP	13	15	28	90.32	31		Rv1992c	ctpG	cation transporter ATPase G
2235205	0	C	Del	GAP	13	15	28	90.32	31		Rv1992c	ctpG	cation transporter ATPase G
2235206	0	G	Del	GAP	13	15	28	90.32	31		Rv1992c	ctpG	cation transporter ATPase G
2235207	0	C	Del	GAP	13	15	28	90.32	31		Rv1992c	ctpG	cation transporter ATPase G
2235208	0	C	Del	GAP	13	15	28	90.32	31		Rv1992c	ctpG	cation transporter ATPase G
2235209	0	G	Del	GAP	13	15	28	90.32	31		Rv1992c	ctpG	cation transporter ATPase G
2235210	0	G	Del	GAP	13	15	28	90.32	31		Rv1992c	ctpG	cation transporter ATPase G
2235211	0	G	Del	GAP	13	15	28	90.32	31		Rv1992c	ctpG	cation transporter ATPase G
2235212	0	C	Del	GAP	13	15	28	93.33	30		Rv1992c	ctpG	cation transporter ATPase G
2235213	0	A	Del	GAP	13	15	28	90.32	31		Rv1992c	ctpG	cation transporter ATPase G
2235214	0	T	Del	GAP	13	15	28	90.32	31		Rv1992c	ctpG	cation transporter ATPase G
2235215	0	G	Del	GAP	13	15	28	90.32	31		Rv1992c	ctpG	cation transporter ATPase G
2235216	0	G	Del	GAP	13	15	28	90.32	31		Rv1992c	ctpG	cation transporter ATPase G
2235217	0	T	Del	GAP	13	15	28	90.32	31		Rv1992c	ctpG	cation transporter ATPase G
2235218	0	C	Del	GAP	13	15	28	90.32	31		Rv1992c	ctpG	cation transporter ATPase G
2235219	0	T	Del	GAP	13	15	28	90.32	31		Rv1992c	ctpG	cation transporter ATPase G
2235220	0	A	Del	GAP	13	15	28	90.32	31		Rv1992c	ctpG	cation transporter ATPase G
2235221	0	G	Del	GAP	13	15	28	90.32	31		Rv1992c	ctpG	cation transporter ATPase G
2235222	0	G	Del	GAP	13	15	28	90.32	31		Rv1992c	ctpG	cation transporter ATPase G
2235223	0	G	Del	GAP	13	15	28	90.32	31		Rv1992c	ctpG	cation transporter ATPase G
2235224	0	C	Del	GAP	13	15	28	90.32	31		Rv1992c	ctpG	cation transporter ATPase G
2235225	0	T	Del	GAP	13	15	28	90.32	31		Rv1992c	ctpG	cation transporter ATPase G
2235226	0	T	Del	GAP	13	15	28	90.32	31		Rv1992c	ctpG	cation transporter ATPase G
2235227	0	G	Del	GAP	13	15	28	90.32	31		Rv1992c	ctpG	cation transporter ATPase G
2235228	0	G	Del	GAP	13	15	28	90.32	31		Rv1992c	ctpG	cation transporter ATPase G
2235229	0	G	Del	GAP	13	15	28	90.32	31		Rv1992c	ctpG	cation transporter ATPase G
2235230	0	G	Del	GAP	13	15	28	90.32	31		Rv1992c	ctpG	cation transporter ATPase G
2235231	0	C	Del	GAP	13	15	28	90.32	31		Rv1992c	ctpG	cation transporter ATPase G
2235232	0	A	Del	GAP	13	15	28	90.32	31		Rv1992c	ctpG	cation transporter ATPase G
2239149	0	C	SNP	G	101	81	181	98.91	184	Thr49Ser (acc/aGc)	Rv1996	-	universal stress protein
2244421	0	G	SNP	T	86	82	166	99.41	169	Leu240Met (ctg/Atg)	Rv1999c	-	transporter
2245916	0	T	SNP	G	100	96	190	98.49	199	Ala236Ala (gct/gcG)	Rv2000	-	hypothetical protein
2247677	0	A	SNP	C	84	91	169	100	175	Ile6Ile (ata/atC)	Rv2002	fabG3	20-beta-hydroxysteroid dehydrogenase
2251104	0	G	SNP	A	104	123	223	98.7	230	Val260Val (gtc/gtT)	Rv2005c	-	universal stress protein
2251999	0	A	SNP	G	86	85	167	100	171
2254481	0	G	SNP	A	93	92	182	98.93	187	Arg827Gln (cgg/cAg)	Rv2006	otsB1	trehalose-6-phosphate phosphatase OtsB
2260100	0	C	SNP	T	84	64	144	100	148
2260525	0	C	SNP	T	104	98	198	100	202
2262620	0	T	SNP	A	40	49	88	98.89	90	Glu151Asp (gaa/gaT)	Rv2015c	-	hypothetical protein
2262679	0	G	SNP	A	34	42	75	98.7	77	Leu132Leu (ctg/Ttg)	Rv2015c	-	hypothetical protein
2262698	0	G	SNP	C	36	43	78	97.53	81	Gly125Gly (ggc/ggG)	Rv2015c	-	hypothetical protein
2262857	0	T	SNP	C	52	28	79	100	80	Ser72Ser (tca/tcG)	Rv2015c	-	hypothetical protein
2264782	0	C	SNP	A	91	91	178	99.45	183	Ala262Glu (gcg/gAg)	Rv2017	-	transcriptional regulator
2265059	0	T	SNP	G	89	112	199	100	201
2269780	0	T	SNP	C	97	83	176	100	180	Asp154Gly (gac/gGc)	Rv2024c	-	hypothetical protein
2270102	0	A	SNP	G	104	92	190	100	196	Trp47Arg (tgg/Cgg)	Rv2024c	-	hypothetical protein
2275764	0	G	SNP	A	87	112	194	100	199	Leu221Phe (ctc/Ttc)	Rv2029c	pfkB	6-phosphofructokinase PfkB
2282587	0	A	SNP	C	105	107	210	99.53	213	Arg163Arg (cga/cgC)	Rv2036	-	hypothetical protein
2282787	0	C	SNP	T	106	108	213	100	214	Cys312Tyr (tgt/tAt)	Rv2037c	-	transmembrane protein
2284456	0	T	SNP	G	108	95	199	100	203	Glu114Ala (gag/gCg)	Rv2038c	-	sugar ABC transporter ATP-binding protein
2285251	0	C	SNP	A	78	93	171	100	171	Val131Phe (gtc/Ttc)	Rv2039c	-	sugar ABC transporter permease
2285558	0	G	SNP	A	108	93	200	99.5	202	Cys28Cys (tgc/tgT)	Rv2039c	-	sugar ABC transporter permease
2287121	0	A	SNP	G	90	91	180	100	181	Asp242Asp (gat/gaC)	Rv2041c	-	sugar ABC transporter substrate-binding lipoprotein
2288883	0	A	SNP	C	77	89	160	98.22	169	Leu120Arg (ctg/cGg)	Rv2043c	pncA	pyrazinamidase/nicotinamidase PncA	pyrazinamide (PZA)		pyrazinamide (PZA)
2289047	0	G	SNP	A	107	80	185	100	187	Ser65Ser (tcc/tcT)	Rv2043c	pncA	pyrazinamidase/nicotinamidase PncA		phylo (Delhi/CAS)	pyrazinamide (PZA)
2289366	0	G	Del	GAP	110	104	209	98.62	217		Rv2044c	-	hypothetical protein
2295943	0	A	SNP	G	63	68	130	96.32	136	Cys3682Arg (tgc/Cgc)	Rv2048c	pks12	polyketide synthase
2296042	0	G	SNP	C	97	92	187	97.93	193	Pro3649Ala (ccg/Gcg)	Rv2048c	pks12	polyketide synthase
2296181	0	A	SNP	G	69	60	129	77.25	167	Gly3602Gly (ggt/ggC)	Rv2048c	pks12	polyketide synthase
2296876	0	C	SNP	G	92	87	176	99.44	180	Gly3371Arg (ggt/Cgt)	Rv2048c	pks12	polyketide synthase
2300546	0	A	SNP	T	98	98	193	98.49	199	His2147Gln (cat/caA)	Rv2048c	pks12	polyketide synthase
2300552	0	T	SNP	G	92	98	188	98.96	192	Pro2145Pro (cca/ccC)	Rv2048c	pks12	polyketide synthase
2300555	0	A	SNP	G	92	95	185	99.47	188	Asp2144Asp (gat/gaC)	Rv2048c	pks12	polyketide synthase
2301782	0	T	SNP	C	60	15	74	98.68	76	Val1735Val (gta/gtG)	Rv2048c	pks12	polyketide synthase
2306472	0	T	SNP	C	82	92	172	98.86	176	Tyr172Cys (tac/tGc)	Rv2048c	pks12	polyketide synthase
2307587	0	G	Del	GAP	75	79	151	92.77	166
2307588	0	T	Del	GAP	75	79	151	95.06	162
2307589	0	C	Del	GAP	75	79	151	95.65	161
2307590	0	G	Del	GAP	75	79	151	100	154
2309203	0	G	SNP	A	71	92	159	99.39	164	Ala518Val (gca/gTa)	Rv2051c	ppm1	polyprenol-monophosphomannose synthase
2309399	0	G	SNP	T	81	87	166	99.41	169	Arg453Arg (cgg/Agg)	Rv2051c	ppm1	polyprenol-monophosphomannose synthase
2311099	0	C	SNP	G	77	89	164	98.81	168	Pro473Pro (ccg/ccC)	Rv2052c	-	hypothetical protein
2311418	0	G	SNP	A	76	69	137	98.64	147	Ala367Val (gct/gTt)	Rv2052c	-	hypothetical protein
2325320	0	T	SNP	C	117	107	223	100	224	Asp184Gly (gat/gGt)	Rv2067c	-	hypothetical protein
2328543	0	T	SNP	C	113	98	206	99.53	212	Ile145Met (ata/atG)	Rv2071c	cobM	precorrin-4 C(11)-methyltransferase
2329533	0	A	SNP	G	97	89	184	100	186	Leu205Pro (ctc/cCc)	Rv2072c	cobL	precorrin-6Y C(5,15)-methyltransferase
2331620	0	A	SNP	C	92	102	192	100	194	Gly420Gly (ggt/ggG)	Rv2075c	-	hypothetical protein
2331789	0	G	SNP	T	96	115	208	100	211	Pro364Gln (ccg/cAg)	Rv2075c	-	hypothetical protein
2333215	0	C	SNP	T	136	79	209	100	215	Cys25Tyr (tgc/tAc)	Rv2076c	-	hypothetical protein
2334007	0	A	SNP	G	109	89	197	100	198	Ala96Ala (gct/gcC)	Rv2077c	-	transmembrane protein
2335075	0	A	SNP	G	105	95	198	100	200	Glu6Gly (gaa/gGa)	Rv2078	-	hypothetical protein
2335080	0	T	SNP	C	102	95	197	100	197	Leu8Leu (ttg/Ctg)	Rv2078	-	hypothetical protein
2335494	0	A	SNP	G	93	95	186	100	188	Tyr47Cys (tac/tGc)	Rv2079	-	hypothetical protein
2338195	0	C	Del	GAP	137	129	255	90.78	293		Rv2081c	-	transmembrane protein
2338990	0	G	SNP	C	159	181	335	99.71	341	Ala94Ala (gcg/gcC)	Rv2082	-	hypothetical protein
2338994	0	G	SNP	A	162	176	334	99.71	339	Ala96Thr (gcg/Acg)	Rv2082	-	hypothetical protein
2339444	0	A	SNP	C	46	76	119	96.83	126	Thr246Pro (aca/Cca)	Rv2082	-	hypothetical protein
2340621	0	C	SNP	G	192	174	358	100	366	Pro638Arg (ccc/cGc)	Rv2082	-	hypothetical protein
2341636	0	C	SNP	G	81	71	150	100	152	Leu256Val (ctg/Gtg)	Rv2083	-	hypothetical protein
2342649	1	A	Ins	G	50	68	118	79.73	118		Rv2084	-	hypothetical protein
2342649	2	A	Ins	G	50	68	118	79.73	118		Rv2084	-	hypothetical protein
2342649	3	A	Ins	C	50	67	117	79.05	117		Rv2084	-	hypothetical protein
2342649	4	A	Ins	G	50	67	117	79.05	117		Rv2084	-	hypothetical protein
2342649	5	A	Ins	T	50	67	117	79.05	117		Rv2084	-	hypothetical protein
2342649	6	A	Ins	A	50	67	117	79.05	117		Rv2084	-	hypothetical protein
2342649	7	A	Ins	C	50	67	117	79.05	117		Rv2084	-	hypothetical protein
2342649	8	A	Ins	A	50	67	117	79.05	117		Rv2084	-	hypothetical protein
2342649	9	A	Ins	C	50	67	117	79.05	117		Rv2084	-	hypothetical protein
2342649	10	A	Ins	A	50	67	117	79.05	117		Rv2084	-	hypothetical protein
2342649	11	A	Ins	C	50	67	117	79.05	117		Rv2084	-	hypothetical protein
2344246	0	G	SNP	C	88	93	179	100	181
2345037	0	C	SNP	A	78	88	163	100	166	Leu209Leu (ctc/ctA)	Rv2088	pknJ	transmembrane serine/threonine-protein kinase PknJ
2345085	0	A	SNP	C	73	87	159	99.38	161	Ala225Ala (gca/gcC)	Rv2088	pknJ	transmembrane serine/threonine-protein kinase PknJ
2346929	0	C	SNP	T	88	100	186	99.47	189	Leu132Leu (ctg/ctA)	Rv2089c	pepE	dipeptidase PepE
2348446	0	C	SNP	G	83	88	170	100	171	Phe358Leu (ttc/ttG)	Rv2090	-	5'-3' exonuclease
2348708	0	G	SNP	A	89	94	178	100	183	Val195Val (gtc/gtT)	Rv2091c	-	membrane protein
2353385	0	G	SNP	C	118	81	198	100	199	Gln311Glu (cag/Gag)	Rv2095c	pafC	proteasome accessory factor C
2357269	0	G	Del	GAP	70	57	132	81.94	155
2357270	0	C	Del	GAP	70	57	132	84.11	151
2357271	0	C	Del	GAP	69	56	131	81.17	154
2357536	0	C	SNP	T	88	93	174	96.79	187
2358029	1	T	Ins	G	87	93	180	97.83	180
2361604	0	C	SNP	G	105	82	185	100	187	Val455Val (gtc/gtG)	Rv2101	helZ	helicase HelZ
2362041	0	C	SNP	A	108	100	204	99.52	209	Pro601Gln (ccg/cAg)	Rv2101	helZ	helicase HelZ
2367061	0	A	Del	GAP	103	90	189	98.97	195
2368565	0	A	Del	GAP	85	104	189	99.47	190
2369186	0	G	SNP	C	92	105	197	99.49	198	Arg182Gly (cgt/Ggt)	Rv2109c	prcA	proteasome subunit alpha
2369326	0	C	SNP	G	74	91	164	98.8	167	Arg135Pro (cgc/cCc)	Rv2109c	prcA	proteasome subunit alpha
2381100	0	G	SNP	A	97	98	191	98.48	198	Pro10Pro (ccg/ccA)	Rv2123	PPE37	PPE family protein PPE37
2382287	0	C	Del	GAP	120	75	195	97.5	200		Rv2123	PPE37	PPE family protein PPE37
2382289	0	G	SNP	T	122	75	195	100	197	Asp407Tyr (gac/Tac)	Rv2123	PPE37	PPE family protein PPE37
2386389	0	G	SNP	A	95	99	191	100	194	Gly33Ser (ggc/Agc)	Rv2125	-	hypothetical protein
2387733	0	T	SNP	C	95	42	134	100	137	Glu80Glu (gaa/gaG)	Rv2126c	PE_PGRS37	PE-PGRS family protein PE_PGRS37
2388641	0	G	SNP	A	93	119	208	99.53	213	Gly9Asp (ggc/gAc)	Rv2127	ansP1	L-asparagine permease
2398969	0	G	SNP	A	86	88	169	97.75	178	Gly84Ser (ggc/Agc)	Rv2139	pyrD	dihydroorotate dehydrogenase
2402765	0	G	SNP	A	91	80	169	99.42	172
2413246	0	C	SNP	A	80	91	170	98.84	173	Val36Leu (gtg/Ttg)	Rv2153c	murG	UDP-N-acetylglucosamine--N-acetylmuramyl- (pentapeptide) pyrophosphoryl-undecaprenol-N-acetylglucosamine transferase
2415656	0	G	SNP	C	100	94	191	100	194	Arg247Gly (cgg/Ggg)	Rv2155c	murD	UDP-N-acetylmuramoylalanine--D-glutamate ligase
2421816	0	A	SNP	G	86	81	163	100	167
2421975	1	G	Ins	G	77	76	153	93.29	153
2421975	2	G	Ins	G	76	76	152	92.68	153
2421975	3	G	Ins	A	76	76	152	92.68	153
2421975	4	G	Ins	A	77	76	153	93.29	153
2423819	0	C	SNP	G	56	42	93	93.33	105	Gly340Gly (ggg/ggC)	Rv2162c	PE_PGRS38	PE-PGRS family protein PE_PGRS38
2423822	0	A	SNP	G	60	46	101	97.25	109	Gly339Gly (ggt/ggC)	Rv2162c	PE_PGRS38	PE-PGRS family protein PE_PGRS38
2424114	0	C	SNP	A	9	43	47	96.3	54	Arg242Leu (cgc/cTc)	Rv2162c	PE_PGRS38	PE-PGRS family protein PE_PGRS38
2424151	0	C	SNP	A	5	30	30	97.22	36	Ala230Ser (gca/Tca)	Rv2162c	PE_PGRS38	PE-PGRS family protein PE_PGRS38
2424925	0	A	SNP	G	103	80	182	100	183
2425471	0	T	SNP	C	112	89	198	99.5	202	Arg539Arg (cga/cgG)	Rv2163c	pbpB	penicillin-binding membrane protein PbpB
2434749	0	C	SNP	T	109	84	189	99.48	194
2440926	0	G	SNP	T	90	92	181	99.45	183	Asp265Glu (gac/gaA)	Rv2178c	aroG	phospho-2-dehydro-3-deoxyheptonate aldolase AroG
2440935	0	G	SNP	C	93	91	183	98.4	187	Ser262Ser (tcc/tcG)	Rv2178c	aroG	phospho-2-dehydro-3-deoxyheptonate aldolase AroG
2448458	0	C	SNP	T	82	99	178	100	181	Thr100Ile (acc/aTc)	Rv2187	fadD15	long-chain-fatty-acid--CoA ligase FadD15
2449826	0	C	SNP	G	87	87	165	100	174	Ser556Trp (tcg/tGg)	Rv2187	fadD15	long-chain-fatty-acid--CoA ligase FadD15
2452452	0	G	SNP	A	103	95	196	99.5	199	Thr274Met (acg/aTg)	Rv2190c	-	endopeptidase
2462871	0	G	SNP	A	76	73	145	100	149	Ala59Ala (gcc/gcT)	Rv2198c	mmpS3	membrane protein MmpS3
2470591	0	A	SNP	C	109	83	190	99.48	193
2472029	0	T	SNP	G	79	111	189	98.45	193	Trp207Gly (tgg/Ggg)	Rv2207	cobT	nicotinate-nucleotide-dimethylbenzimidazolphosphoribosyltransferase
2477174	0	T	SNP	C	81	83	163	100	164	Gln3Arg (cag/cGg)	Rv2211c	gcvT	aminomethyltransferase
2477984	0	G	SNP	A	98	102	196	99.01	202	Ser265Ser (tcg/tcA)	Rv2212	-	adenylyl cyclase
2478151	0	C	SNP	G	87	108	193	99.49	196	Ala321Gly (gcg/gGg)	Rv2212	-	adenylyl cyclase
2478619	0	G	SNP	A	98	92	183	100	190	Leu94Leu (ctg/ctA)	Rv2213	pepB	cytosol aminopeptidase
2480809	0	G	SNP	C	82	93	172	100	175	Ala298Gly (gcc/gGc)	Rv2214c	ephD	oxidoreductase EphD
2488343	0	G	SNP	A	99	71	167	98.84	172	Gln243Gln (cag/caA)	Rv2220	glnA1	glutamine synthetase
2494430	0	C	SNP	G	103	93	193	100	196	Gly324Arg (ggc/Cgc)	Rv2223c	-	carboxylesterase B
2495969	0	T	SNP	C	68	101	168	97.13	174	Asp352Gly (gac/gGc)	Rv2224c	caeA	carboxylesterase A
2499726	0	G	SNP	A	110	95	205	100	205	Asp299Asn (gat/Aat)	Rv2226	-	hypothetical protein
2504177	0	C	SNP	T	100	74	173	99.43	175	Glu144Glu (gag/gaA)	Rv2230c	-	GTP cyclohydrolase
2509140	0	G	SNP	C	86	78	162	100	164	Ser79Cys (tcc/tGc)	Rv2236c	cobD	cobalamin biosynthesis transmembrane protein CobD
2509722	0	A	SNP	G	103	105	204	99.52	209	Pro78Pro (cca/ccG)	Rv2237	-	hypothetical protein
2511864	0	C	SNP	T	96	81	172	98.88	179	Leu139Leu (ctg/ctA)	Rv2240c	-	hypothetical protein
2516271	0	T	SNP	C	83	100	183	98.92	185	Met323Thr (atg/aCg)	Rv2242	-	hypothetical protein
2516567	0	G	SNP	C	85	91	175	99.44	177
2521342	0	T	SNP	C	90	89	177	100	179	Asp200Asp (gat/gaC)	Rv2247	accD6	acetyl-/propionyl-CoA carboxylase subunit beta
2523205	1	G	Ins	C	59	85	144	92.9	144
2523205	2	G	Ins	G	59	85	144	92.9	144
2523205	3	G	Ins	C	59	85	144	92.9	144
2525723	0	G	Del	GAP	73	75	147	96.1	154		Rv2251	-	flavoprotein
2526974	0	T	SNP	C	84	84	163	97.67	172	Pro470Pro (cct/ccC)	Rv2251	-	flavoprotein
2527434	0	T	SNP	C	106	93	196	99	201	Val149Ala (gtg/gCg)	Rv2252	-	diacylglycerol kinase
2529680	0	A	SNP	G	119	88	206	99.52	208	Thr65Thr (act/acC)	Rv2256c	-	hypothetical protein
2531742	0	A	SNP	G	87	86	168	100	173	Ala52Ala (gct/gcC)	Rv2258c	-	transcriptional regulator
2533377	0	T	SNP	C	95	106	195	100	201	Asp16Asp (gat/gaC)	Rv2260	-	hypothetical protein
2534563	0	G	Del	GAP	100	92	187	97.46	197
2534564	0	A	Del	GAP	99	92	187	100	191
2536312	0	C	SNP	T	69	75	141	100	144	Arg224Arg (cgc/cgT)	Rv2263	-	oxidoreductase
2536625	1	C	Ins	G	67	63	130	94.2	130		Rv2264c	-	hypothetical protein
2540554	0	T	SNP	C	107	122	226	99.57	230	Ser151Pro (tcg/Ccg)	Rv2266	cyp124	cytochrome P450 Cyp124
2541477	0	C	SNP	G	94	81	173	98.31	178
2542543	0	G	SNP	A	103	96	196	100	199	Arg90Cys (cgt/Tgt)	Rv2267c	-	hypothetical protein
2554006	0	C	SNP	T	119	97	205	99.54	217	Thr278Thr (acc/acT)	Rv2281	pitB	phosphate permease
2558973	0	A	Del	GAP	76	77	151	100	153		Rv2286c	-	hypothetical protein
2558974	0	A	Del	GAP	76	77	151	99.35	154		Rv2286c	-	hypothetical protein
2558975	0	T	Del	GAP	76	77	151	99.35	154		Rv2286c	-	hypothetical protein
2558976	0	G	Del	GAP	76	77	151	99.35	154		Rv2286c	-	hypothetical protein
2558977	0	A	Del	GAP	76	77	151	98.71	155		Rv2286c	-	hypothetical protein
2558978	0	G	Del	GAP	76	77	151	98.71	155		Rv2286c	-	hypothetical protein
2558979	0	T	Del	GAP	76	77	151	98.71	155		Rv2286c	-	hypothetical protein
2558980	0	T	Del	GAP	76	77	151	98.71	155		Rv2286c	-	hypothetical protein
2558981	0	C	Del	GAP	76	77	151	98.71	155		Rv2286c	-	hypothetical protein
2558982	0	A	Del	GAP	75	77	151	98.06	155		Rv2286c	-	hypothetical protein
2558983	0	A	Del	GAP	75	77	151	98.7	154		Rv2286c	-	hypothetical protein
2558984	0	C	Del	GAP	75	77	151	98.7	154		Rv2286c	-	hypothetical protein
2558985	0	A	Del	GAP	75	77	151	98.7	154		Rv2286c	-	hypothetical protein
2558986	0	T	Del	GAP	75	77	151	98.7	154		Rv2286c	-	hypothetical protein
2562644	0	G	SNP	T	91	106	194	99.49	198	Ala16Ser (gcg/Tcg)	Rv2290	lppO	lipoprotein LppO
2564368	1	G	Ins	C	91	82	173	95.58	174		Rv2293c	-	hypothetical protein
2566766	1	C	Ins	G	87	97	184	90.64	184
2566768	0	A	SNP	C	86	100	184	97.38	191
2573756	0	C	SNP	A	87	72	159	100	159
2578626	0	A	SNP	G	85	98	181	100	183	Met24Thr (atg/aCg)	Rv2307c	-	hypothetical protein
2584442	0	C	SNP	A	108	104	212	99.07	214
2586127	0	A	SNP	G	129	112	238	100	241	Gly388Gly (ggt/ggC)	Rv2314c	-	hypothetical protein
2589216	0	G	SNP	C	104	103	206	99.52	208	Val127Leu (gtg/Ctg)	Rv2316	uspA	sugar ABC transporter permease UspA
2591172	0	G	SNP	A	95	92	187	99.47	188	Ala219Thr (gcc/Acc)	Rv2318	uspC	sugar ABC transporter substrate-binding lipoprotein UspC
2598400	0	A	SNP	G	87	73	157	100	160	Asn516Asn (aat/aaC)	Rv2326c	-	ABC transporter ATP-binding protein
2600260	0	A	SNP	G	88	83	171	99.42	172	Arg91Arg (cga/cgG)	Rv2327	-	hypothetical protein
2601576	0	T	SNP	G	85	110	193	99.49	196	Ser282Arg (agt/agG)	Rv2328	PE23	PE family protein PE23
2603171	0	C	SNP	T	94	89	178	97.86	187	Thr97Thr (acg/acA)	Rv2329c	narK1	nitrate/nitrite transporter
2604157	0	C	Del	GAP	69	67	138	75.56	180		Rv2330c	lppP	lipoprotein LppP
2604158	0	A	Del	GAP	69	67	138	75.14	181		Rv2330c	lppP	lipoprotein LppP
2604159	0	G	Del	GAP	69	67	138	76.84	177		Rv2330c	lppP	lipoprotein LppP
2604160	0	T	Del	GAP	69	67	138	78.16	174		Rv2330c	lppP	lipoprotein LppP
2604161	0	G	Del	GAP	69	67	138	77.27	176		Rv2330c	lppP	lipoprotein LppP
2604162	0	C	Del	GAP	69	67	138	78.61	173		Rv2330c	lppP	lipoprotein LppP
2604163	0	C	Del	GAP	69	67	138	78.16	174		Rv2330c	lppP	lipoprotein LppP
2604164	0	A	Del	GAP	69	67	138	79.07	172		Rv2330c	lppP	lipoprotein LppP
2604165	0	A	Del	GAP	69	67	138	79.07	172		Rv2330c	lppP	lipoprotein LppP
2608117	0	C	SNP	A	87	109	192	100	196	Asp69Tyr (gac/Tac)	Rv2333c	stp	multidrug resistance protein
2612632	0	C	SNP	A	108	105	207	100	213	Gly119Val (ggc/gTc)	Rv2337c	-	hypothetical protein
2615413	0	A	SNP	G	80	104	182	100	184	Thr241Ala (acc/Gcc)	Rv2339	mmpL9	transmembrane transport protein MmpL9
2619271	0	T	SNP	C	80	114	192	99.49	195
2624986	0	T	SNP	G	99	100	199	100	199	Val389Gly (gtg/gGg)	Rv2345	-	transmembrane protein
2625924	0	T	SNP	C	90	72	161	98.18	165	Ala83Ala (gca/gcG)	Rv2346c	esxO	ESAT-6 like protein EsxO
2626095	0	C	SNP	G	99	119	212	91.21	239	Ala26Ala (gcg/gcC)	Rv2346c	esxO	ESAT-6 like protein EsxO
2626513	0	T	SNP	A	72	39	108	100	111	Thr3Ser (aca/Tca)	Rv2347c	esxP	ESAT-6 like protein EsxP
2626514	0	T	SNP	G	68	38	104	100	106	Ala2Ala (gca/gcC)	Rv2347c	esxP	ESAT-6 like protein EsxP
2626600	0	G	SNP	A	87	66	148	100	153
2627946	0	A	SNP	G	79	65	141	99.31	145	Arg251Arg (cgt/cgC)	Rv2349c	plcC	phospholipase C
2631009	1	G	Ins	G	85	79	164	84.1	164		Rv2351c	plcA	membrane-associated phospholipase A
2631009	2	G	Ins	T	85	79	164	84.1	164		Rv2351c	plcA	membrane-associated phospholipase A
2631009	3	G	Ins	G	85	79	164	84.1	164		Rv2351c	plcA	membrane-associated phospholipase A
2631009	4	G	Ins	C	85	78	163	83.59	164		Rv2351c	plcA	membrane-associated phospholipase A
2631009	5	G	Ins	C	85	79	164	84.1	164		Rv2351c	plcA	membrane-associated phospholipase A
2632341	1	C	Ins	A	83	82	165	96.49	166
2632362	0	T	SNP	C	86	87	173	100	173
2637541	0	C	SNP	T	101	96	195	100	197
2638123	0	A	SNP	G	84	84	166	98.82	170
2642383	0	C	SNP	T	90	107	197	100	197	Ala66Thr (gcc/Acc)	Rv2360c	-	hypothetical protein
2652254	0	G	SNP	C	112	89	198	100	201	Ala191Gly (gct/gGt)	Rv2372c	-	rRNA small subunit methyltransferase E
2656225	0	A	SNP	G	100	105	205	100	205	Val69Ala (gtc/gCc)	Rv2377c	-	hypothetical protein
2656635	0	G	SNP	A	117	73	185	100	190	Pro357Ser (ccg/Tcg)	Rv2378c	mbtG	L-lysine N6-monooxygenase
2660319	0	C	SNP	G	99	87	183	100	186	Glu589Asp (gag/gaC)	Rv2379c	mbtF	peptide synthetase
2661039	0	G	SNP	A	108	108	214	100	216	Ile349Ile (atc/atT)	Rv2379c	mbtF	peptide synthetase
2680658	0	T	SNP	G	78	85	162	100	163	Thr67Thr (act/acG)	Rv2386a	-	hypothetical protein
2688700	0	C	SNP	T	99	97	195	100	196	Pro231Ser (ccg/Tcg)	Rv2394	ggtB	gamma-glutamyltranspeptidase precursor GgtB
2690160	0	A	SNP	G	91	109	199	100	200	Asn30Ser (aac/aGc)	Rv2395	-	integral membrane protein
2695378	0	C	SNP	G	108	89	197	99.49	198	Gly141Ala (ggc/gCc)	Rv2398c	cysW	sulfate ABC transporter permease CysW
2697489	0	C	SNP	T	97	87	181	100	184	Ala76Thr (gcg/Acg)	Rv2400c	subI	sulfate ABC transporter substrate-binding lipoprotein SubI
2700222	0	T	SNP	C	81	101	178	100	182	Leu565Pro (ctg/cCg)	Rv2402	-	trehalase
2704884	1	A	Ins	C	64	84	148	96.1	148		Rv2407	-	ribonuclease Z
2704884	2	A	Ins	A	64	84	148	96.1	148		Rv2407	-	ribonuclease Z
2704884	3	A	Ins	G	63	83	146	94.81	146		Rv2407	-	ribonuclease Z
2704884	4	A	Ins	C	63	82	145	94.16	145		Rv2407	-	ribonuclease Z
2704884	5	A	Ins	G	61	81	142	92.21	143		Rv2407	-	ribonuclease Z
2704884	6	A	Ins	A	62	81	143	92.86	143		Rv2407	-	ribonuclease Z
2704884	7	A	Ins	C	60	81	141	91.56	142		Rv2407	-	ribonuclease Z
2712328	0	C	SNP	T	99	95	193	100	194	Pro183Pro (ccg/ccA)	Rv2414c	-	hypothetical protein
2713795	0	C	SNP	T	101	100	197	100	201
2718852	0	T	SNP	G	97	98	193	100	195
2720069	0	G	SNP	A	84	85	166	100	169	Gly158Glu (ggg/gAg)	Rv2423	-	hypothetical protein
2720444	0	C	SNP	T	87	77	164	99.39	165	Ser283Phe (tct/tTt)	Rv2423	-	hypothetical protein
2720895	0	G	SNP	A	7	54	59	98.39	62	His295Tyr (cac/Tac)	Rv2424c	-	transposase
2720952	0	T	SNP	C	5	32	36	100	37	Thr276Ala (acc/Gcc)	Rv2424c	-	transposase
2720954	0	G	SNP	A	6	32	37	97.44	39	Thr275Ile (acc/aTc)	Rv2424c	-	transposase
2721562	0	C	SNP	G	90	95	182	98.93	187	Ala72Ala (gcg/gcC)	Rv2424c	-	transposase
2723506	0	T	SNP	C	94	114	206	100	208	Leu226Leu (tta/ttG)	Rv2426c	-	hypothetical protein
2724199	0	A	Del	GAP	60	35	95	76	125
2724200	0	G	Del	GAP	60	35	95	76.61	124
2726105	0	G	SNP	A	108	118	224	99.56	227						phylo (Delhi/CAS, 3)	isoniazid (INH)
2729058	0	A	SNP	C	103	95	188	99	200	Leu26Arg (ctg/cGg)	Rv2433c	-	hypothetical protein
2734074	0	T	SNP	C	80	98	177	100	178	Val282Ala (gtc/gCc)	Rv2436	rbsK	ribokinase RbsK
2737572	0	C	SNP	A	93	90	178	100	183	Ala226Ser (gcg/Tcg)	Rv2439c	proB	glutamate 5-kinase protein
2738221	0	G	SNP	A	88	94	177	98.38	185	Ile9Ile (atc/atT)	Rv2439c	proB	glutamate 5-kinase protein
2740693	0	T	SNP	C	91	72	161	98.19	166
2751804	0	C	SNP	T	76	88	164	100	164	Arg126Gln (cgg/cAg)	Rv2450c	rpfE	resuscitation-promoting factor RpfE
2752698	0	C	SNP	A	91	95	186	100	186
2753869	0	A	SNP	G	115	91	203	100	206	Val293Ala (gtg/gCg)	Rv2454c	-	2-oxoglutarate oxidoreductase subunit KorB
2760152	0	A	SNP	G	96	115	209	100	211	Tyr125Cys (tac/tGc)	Rv2458	mmuM	homocysteine S-methyltransferase MmuM
2771383	0	A	SNP	G	90	92	180	100	182	Ser800Gly (agc/Ggc)	Rv2467	pepN	aminopeptidase PepN
2779136	0	T	SNP	C	90	91	178	100	181	Ser1043Gly (agc/Ggc)	Rv2476c	gdh	NAD-dependent glutamate dehydrogenase
2782498	0	G	SNP	A	84	118	201	100	202	Asp515Asp (gac/gaT)	Rv2477c	-	macrolide ABC transporter ATP-binding protein
2786952	0	A	SNP	G	99	107	201	100	206	Cys778Arg (tgc/Cgc)	Rv2482c	plsB2	glycerol-3-phosphate acyltransferase
2787855	0	C	SNP	A	99	112	208	96.35	219	Ala477Ser (gcc/Tcc)	Rv2482c	plsB2	glycerol-3-phosphate acyltransferase
2791098	0	C	SNP	T	104	112	212	100	216	Gly466Asp (ggt/gAt)	Rv2484c	-	diacyglycerol O-acyltransferase
2795974	0	T	Del	GAP	23	29	52	92.86	56		Rv2487c	PE_PGRS42	PE-PGRS family protein PE_PGRS42
2795975	0	T	Del	GAP	23	29	52	92.86	56		Rv2487c	PE_PGRS42	PE-PGRS family protein PE_PGRS42
2795976	0	G	Del	GAP	23	29	52	92.86	56		Rv2487c	PE_PGRS42	PE-PGRS family protein PE_PGRS42
2795977	0	C	Del	GAP	23	29	52	92.86	56		Rv2487c	PE_PGRS42	PE-PGRS family protein PE_PGRS42
2795978	0	C	Del	GAP	23	29	52	92.86	56		Rv2487c	PE_PGRS42	PE-PGRS family protein PE_PGRS42
2795979	0	G	Del	GAP	23	29	52	92.86	56		Rv2487c	PE_PGRS42	PE-PGRS family protein PE_PGRS42
2795980	0	C	Del	GAP	23	29	52	96.3	54		Rv2487c	PE_PGRS42	PE-PGRS family protein PE_PGRS42
2795981	0	C	Del	GAP	23	29	52	96.3	54		Rv2487c	PE_PGRS42	PE-PGRS family protein PE_PGRS42
2795982	0	C	Del	GAP	23	29	52	96.3	54		Rv2487c	PE_PGRS42	PE-PGRS family protein PE_PGRS42
2795983	0	G	Del	GAP	23	29	52	98.11	53		Rv2487c	PE_PGRS42	PE-PGRS family protein PE_PGRS42
2795984	0	C	Del	GAP	23	29	52	98.11	53		Rv2487c	PE_PGRS42	PE-PGRS family protein PE_PGRS42
2795985	0	G	Del	GAP	23	29	52	98.11	53		Rv2487c	PE_PGRS42	PE-PGRS family protein PE_PGRS42
2795986	0	C	Del	GAP	23	29	52	98.11	53		Rv2487c	PE_PGRS42	PE-PGRS family protein PE_PGRS42
2795987	0	C	Del	GAP	23	29	52	96.3	54		Rv2487c	PE_PGRS42	PE-PGRS family protein PE_PGRS42
2795988	0	G	Del	GAP	23	29	52	96.3	54		Rv2487c	PE_PGRS42	PE-PGRS family protein PE_PGRS42
2795989	0	C	Del	GAP	23	29	52	96.3	54		Rv2487c	PE_PGRS42	PE-PGRS family protein PE_PGRS42
2795990	0	C	Del	GAP	23	29	52	96.3	54		Rv2487c	PE_PGRS42	PE-PGRS family protein PE_PGRS42
2795991	0	G	Del	GAP	23	29	52	96.3	54		Rv2487c	PE_PGRS42	PE-PGRS family protein PE_PGRS42
2795992	0	G	Del	GAP	23	29	52	96.3	54		Rv2487c	PE_PGRS42	PE-PGRS family protein PE_PGRS42
2795993	0	T	Del	GAP	22	28	52	96.15	52		Rv2487c	PE_PGRS42	PE-PGRS family protein PE_PGRS42
2796608	0	C	SNP	T	56	88	143	97.96	147	Asp260Asn (gac/Aac)	Rv2487c	PE_PGRS42	PE-PGRS family protein PE_PGRS42
2798595	0	C	SNP	T	93	100	192	100	193	Ala762Ala (gcg/gcA)	Rv2488c	-	LuxR family transcriptional regulator
2803139	0	C	Del	GAP	70	60	132	83.33	156		Rv2490c	PE_PGRS43	PE-PGRS family protein PE_PGRS43
2803140	0	C	Del	GAP	70	60	132	83.87	155		Rv2490c	PE_PGRS43	PE-PGRS family protein PE_PGRS43
2803141	0	A	Del	GAP	70	60	132	85.53	152		Rv2490c	PE_PGRS43	PE-PGRS family protein PE_PGRS43
2803142	0	C	Del	GAP	70	60	132	84.97	153		Rv2490c	PE_PGRS43	PE-PGRS family protein PE_PGRS43
2803143	0	C	Del	GAP	70	60	132	84.97	153		Rv2490c	PE_PGRS43	PE-PGRS family protein PE_PGRS43
2803144	0	G	Del	GAP	70	60	132	86.09	151		Rv2490c	PE_PGRS43	PE-PGRS family protein PE_PGRS43
2803145	0	G	Del	GAP	70	60	132	89.66	145		Rv2490c	PE_PGRS43	PE-PGRS family protein PE_PGRS43
2803146	0	C	Del	GAP	70	60	132	89.04	146		Rv2490c	PE_PGRS43	PE-PGRS family protein PE_PGRS43
2803147	0	A	Del	GAP	70	60	132	89.66	145		Rv2490c	PE_PGRS43	PE-PGRS family protein PE_PGRS43
2807486	0	C	SNP	A	99	81	174	99.45	181	Ala70Asp (gcc/gAc)	Rv2492	-	hypothetical protein
2809621	0	T	SNP	C	108	81	185	99.47	190	Thr107Ala (acc/Gcc)	Rv2495c	bkdC	branched-chain keto acid dehydrogenase E2 component
2817747	0	G	SNP	A	101	105	205	100	206	Ala243Val (gct/gTt)	Rv2502c	accD1	acetyl-/propionyl-CoA carboxylase subunit beta
2818837	0	A	SNP	G	87	99	182	100	186	Gly97Gly (ggt/ggC)	Rv2503c	scoB	succinyl-CoA:3-ketoacid-CoA transferase subunit B
2818868	0	C	SNP	A	83	96	177	98.9	181	Ser87Ile (agc/aTc)	Rv2503c	scoB	succinyl-CoA:3-ketoacid-CoA transferase subunit B
2821342	0	C	SNP	T	97	83	177	97.3	185	Ala85Ala (gcg/gcA)	Rv2505c	fadD35	fatty-acid--CoA ligase FadD35
2825466	0	G	SNP	A	81	105	184	100	186	Lys263Lys (aag/aaA)	Rv2509	-	short-chain type dehydrogenase/reductase
2826928	0	C	SNP	T	87	103	189	98.45	193	Arg54Arg (cgg/cgA)	Rv2510c	-	hypothetical protein
2827984	0	G	SNP	T	86	78	161	100	164
2828019	0	T	SNP	C	74	74	144	100	148
2830525	0	C	SNP	A	93	97	189	100	190	Thr122Lys (acg/aAg)	Rv2513	-	hypothetical protein
2836773	0	C	SNP	T	90	79	165	100	169	Ser330Leu (tcg/tTg)	Rv2519	PE26	PE family protein PE26
2840999	0	C	SNP	G	91	81	170	98.29	175	Ser2778Ser (tcg/tcC)	Rv2524c	fas	fatty acid synthase
2841022	0	A	SNP	G	90	85	171	100	175	Cys2771Arg (tgc/Cgc)	Rv2524c	fas	fatty acid synthase
2847281	0	A	SNP	G	65	105	169	100	170	Asp684Asp (gat/gaC)	Rv2524c	fas	fatty acid synthase
2855259	0	A	SNP	G	116	88	200	99.51	205	Ala841Ala (gct/gcC)	Rv2531c	-	amino acid decarboxylase
2865760	0	A	SNP	G	90	82	170	100	172	Thr211Ala (acc/Gcc)	Rv2542	-	hypothetical protein
2865882	0	T	SNP	C	98	101	198	100	199	Val251Val (gtt/gtC)	Rv2542	-	hypothetical protein
2867207	0	C	SNP	G	91	92	180	98.39	186	Ala28Ala (gcc/gcG)	Rv2544	lppB	lipoprotein LppB
2867230	0	G	SNP	A	61	66	127	97.69	130	Gly36Asp (ggc/gAc)	Rv2544	lppB	lipoprotein LppB
2867231	0	C	SNP	T	58	64	121	98.39	124	Gly36Gly (ggc/ggT)	Rv2544	lppB	lipoprotein LppB
2867236	0	A	SNP	G	60	68	126	98.46	130	Asn38Ser (aac/aGc)	Rv2544	lppB	lipoprotein LppB
2867240	0	C	SNP	T	63	70	131	98.52	135	Pro39Pro (ccc/ccT)	Rv2544	lppB	lipoprotein LppB
2867245	0	A	SNP	C	67	77	144	98.63	146	Lys41Thr (aaa/aCa)	Rv2544	lppB	lipoprotein LppB
2867251	0	C	SNP	G	68	80	148	98.67	150	Pro43Arg (ccg/cGg)	Rv2544	lppB	lipoprotein LppB
2867254	0	A	SNP	G	73	81	152	98.72	156	His44Arg (cac/cGc)	Rv2544	lppB	lipoprotein LppB
2867263	0	G	SNP	A	90	99	188	98.95	191	Gly47Asp (ggc/gAc)	Rv2544	lppB	lipoprotein LppB
2877378	0	G	SNP	C	85	91	174	99.44	177	Ala103Pro (gcc/Ccc)	Rv2557	-	hypothetical protein
2880702	0	G	SNP	C	85	81	165	100	166	Val210Leu (gtc/Ctc)	Rv2560	-	hypothetical protein
2881337	0	C	SNP	T	120	99	219	99.1	221
2881569	0	A	SNP	G	93	107	194	99.01	202
2881598	0	G	Del	GAP	84	99	180	95.31	192
2884068	0	A	SNP	C	82	104	183	100	186	Met243Leu (atg/Ctg)	Rv2564	glnQ	glutamine ABC transporter ATP-binding protein
2886570	0	A	SNP	G	92	86	174	99.44	179	Glu66Glu (gaa/gaG)	Rv2566	-	hypothetical protein
2888201	0	T	SNP	C	90	82	171	100	172	Leu610Pro (ctc/cCc)	Rv2566	-	hypothetical protein
2889633	0	T	SNP	C	96	84	178	100	180	Ala1087Ala (gct/gcC)	Rv2566	-	hypothetical protein
2890468	0	C	SNP	G	92	96	188	99.47	189	Pro225Arg (ccc/cGc)	Rv2567	-	hypothetical protein
2891267	0	C	SNP	T	86	88	169	98.86	176	Gly491Gly (ggc/ggT)	Rv2567	-	hypothetical protein
2891728	0	A	SNP	G	106	94	198	99.5	201	Gln645Arg (cag/cGg)	Rv2567	-	hypothetical protein
2894208	0	G	SNP	A	93	103	193	100	196	Ser67Ser (agc/agT)	Rv2569c	-	hypothetical protein
2895473	0	A	SNP	G	102	99	199	99.01	203	Phe163Ser (ttc/tCc)	Rv2571c	-	transmembrane protein
2897660	0	T	SNP	C	86	120	202	99.52	207	Ala48Ala (gca/gcG)	Rv2572c	aspS	aspartate--tRNA ligase
2898522	0	T	SNP	C	101	82	178	99.46	184	Tyr160Tyr (tat/taC)	Rv2573	-	2-dehydropantoate 2-reductase
2902870	0	A	SNP	G	100	83	182	97.34	188	Leu221Ser (ttg/tCg)	Rv2578c	-	hypothetical protein
2903050	0	G	SNP	A	102	91	184	100	193	Thr161Ile (acc/aTc)	Rv2578c	-	hypothetical protein
2910461	0	G	SNP	T	104	86	186	99.48	191	Ala147Glu (gcg/gAg)	Rv2584c	apt	adenine phosphoribosyltransferase
2910852	0	C	SNP	G	96	114	203	99.53	211	Ala17Pro (gcg/Ccg)	Rv2584c	apt	adenine phosphoribosyltransferase
2911293	0	C	SNP	G	80	95	172	100	175	Cys462Ser (tgt/tCt)	Rv2585c	-	lipoprotein
2912294	0	T	SNP	G	90	102	186	99.48	193	Ala128Ala (gca/gcC)	Rv2585c	-	lipoprotein
2914369	0	C	SNP	T	102	96	193	97.54	203	Ser456Ser (tcg/tcA)	Rv2587c	secD	protein translocase subunit SecD
2923391	0	T	SNP	C	85	93	176	100	178	Pro281Pro (cca/ccG)	Rv2592c	ruvB	Holliday junction ATP-dependent DNA helicase RuvB
2925462	0	T	SNP	A	89	111	197	100	200
2925962	0	T	SNP	C	93	103	189	98.99	198	Cys77Arg (tgc/Cgc)	Rv2596	vapC40	ribonuclease VapC40
2927939	0	T	SNP	C	78	109	183	100	187
2939373	0	G	SNP	C	87	99	182	99.47	187	Ser197Cys (tct/tGt)	Rv2611c	-	phosphatidylinositol mannoside acyltransferase
2939657	0	T	SNP	C	100	100	196	100	200	Ile102Met (ata/atG)	Rv2611c	-	phosphatidylinositol mannoside acyltransferase
2941179	0	G	SNP	A	78	79	152	98.74	159	Arg6Arg (cgc/cgT)	Rv2613c	-	AP-4-A phosphorylase		phylo (Delhi/CAS)
2943675	0	G	SNP	A	102	90	188	99.48	193	Gly437Gly (ggc/ggT)	Rv2615c	PE_PGRS45	PE-PGRS family protein PE_PGRS45
2943711	1	G	Ins	C	71	77	148	80.87	148		Rv2615c	PE_PGRS45	PE-PGRS family protein PE_PGRS45
2943711	2	G	Ins	C	71	76	147	80.33	148		Rv2615c	PE_PGRS45	PE-PGRS family protein PE_PGRS45
2943711	3	G	Ins	G	71	77	148	80.87	148		Rv2615c	PE_PGRS45	PE-PGRS family protein PE_PGRS45
2943711	4	G	Ins	C	71	77	148	80.87	148		Rv2615c	PE_PGRS45	PE-PGRS family protein PE_PGRS45
2943711	5	G	Ins	C	71	77	148	80.87	148		Rv2615c	PE_PGRS45	PE-PGRS family protein PE_PGRS45
2943711	6	G	Ins	G	71	77	148	80.87	148		Rv2615c	PE_PGRS45	PE-PGRS family protein PE_PGRS45
2943711	7	G	Ins	T	71	77	148	80.87	148		Rv2615c	PE_PGRS45	PE-PGRS family protein PE_PGRS45
2943711	8	G	Ins	T	71	77	148	80.87	148		Rv2615c	PE_PGRS45	PE-PGRS family protein PE_PGRS45
2943711	9	G	Ins	T	71	77	148	80.87	148		Rv2615c	PE_PGRS45	PE-PGRS family protein PE_PGRS45
2944515	0	A	SNP	C	80	89	168	100	169	Gly157Gly (ggt/ggG)	Rv2615c	PE_PGRS45	PE-PGRS family protein PE_PGRS45
2944524	0	C	SNP	G	61	72	128	79.17	168	Gly154Gly (ggg/ggC)	Rv2615c	PE_PGRS45	PE-PGRS family protein PE_PGRS45
2945071	0	A	SNP	T	80	81	158	88.46	182
2948524	0	T	SNP	A	106	102	206	99.05	210	Glu12Val (gag/gTg)	Rv2621c	-	transcriptional regulator
2949251	0	G	SNP	A	88	97	182	100	185	Val206Ile (gtt/Att)	Rv2622	-	methyltransferase
2954439	0	T	SNP	C	104	96	192	100	200	Arg104Gly (aga/Gga)	Rv2627c	-	hypothetical protein
2958693	0	G	SNP	A	87	108	191	100	195	Ala374Ala (gcg/gcA)	Rv2631	-	RNA-splicing ligase RtcB
2959257	0	A	Del	GAP	84	80	166	100	164
2959258	0	T	Del	GAP	84	77	163	98.17	164
2959259	0	C	Del	GAP	84	77	163	98.17	164
2959260	0	C	Del	GAP	84	77	163	98.17	164
2959261	0	A	Del	GAP	84	77	163	100	161
2959262	0	A	Del	GAP	84	77	163	100	161
2959263	0	T	Del	GAP	84	77	163	100	161
2959264	0	C	Del	GAP	84	77	163	100	161
2959265	0	A	SNP	T	85	79	164	100	164
2960592	0	C	SNP	T	70	66	125	99.27	137	Gly617Asp (ggc/gAc)	Rv2634c	PE_PGRS46	PE-PGRS family protein PE_PGRS46
2964594	0	G	SNP	A	97	97	192	99.49	195	Ala64Thr (gcc/Acc)	Rv2638	-	hypothetical protein
2974933	0	A	SNP	G	108	87	194	100	195	Ile101Thr (atc/aCc)	Rv2650c	-	prophage protein
2975227	0	T	SNP	G	118	106	222	98.68	227	Asn3Thr (aat/aCt)	Rv2650c	-	prophage protein
2979805	0	C	SNP	T	108	101	209	98.12	213	Gln338Gln (cag/caA)	Rv2659c	-	prophage integrase
2984740	0	A	SNP	G	95	79	171	100	174	His3Arg (cac/cGc)	Rv2668	-	hypothetical protein
2988630	0	C	SNP	G	113	90	200	99.51	204	His317Asp (cat/Gat)	Rv2672	-	protease
2994187	0	T	SNP	C	81	78	157	99.38	160	Leu292Leu (tta/ttG)	Rv2678c	hemE	uroporphyrinogen decarboxylase
2995548	0	C	SNP	A	87	94	179	100	181	Thr145Asn (acc/aAc)	Rv2679	echA15	enoyl-CoA hydratase EchA15
3003115	0	C	SNP	G	103	97	199	100	200	Ala378Gly (gca/gGa)	Rv2685	arsB1	arsenic-transport integral membrane protein ArsB
3005185	0	G	SNP	T	73	100	168	100	173	Pro156Thr (ccc/Acc)	Rv2688c	-	antibiotic ABC transporter ATP-binding protein
3009692	0	A	SNP	G	98	89	183	100	187	Thr117Ala (acc/Gcc)	Rv2691	ceoB	TRK system potassium uptake protein CeoB
3010014	0	G	SNP	A	100	85	181	100	185	Gly224Glu (ggg/gAg)	Rv2691	ceoB	TRK system potassium uptake protein CeoB
3010420	0	A	SNP	G	100	95	192	99.49	196	Ile133Val (atc/Gtc)	Rv2692	ceoC	TRK system potassium uptake protein CeoC
3011837	0	A	SNP	G	84	79	162	100	163
3017465	0	T	SNP	C	120	86	204	100	206	Ile203Thr (ata/aCa)	Rv2702	ppgK	polyphosphate glucokinase
3027548	0	C	SNP	T	84	102	182	100	186	Pro162Ser (ccg/Tcg)	Rv2714	-	hypothetical protein
3027798	0	T	SNP	C	115	99	210	100	214	Val245Ala (gtg/gCg)	Rv2714	-	hypothetical protein
3031168	0	A	SNP	G	92	95	186	99.47	188	Tyr124His (tat/Cat)	Rv2719c	-	membrane protein
3037377	0	T	SNP	C	105	115	214	99.1	222
3040344	0	C	SNP	T	115	107	217	99.55	223	Glu142Glu (gag/gaA)	Rv2727c	miaA	tRNA delta(2)-isopentenylpyrophosphate transferase
3041871	0	G	SNP	T	91	100	184	100	191	Ala202Glu (gcg/gAg)	Rv2729c	-	integral membrane protein
3043700	0	C	SNP	T	109	121	227	100	230	Ala225Ala (gcc/gcT)	Rv2731	-	hypothetical protein
3047113	1	T	Ins	C	78	61	139	77.22	140		Rv2734	-	hypothetical protein
3047113	2	T	Ins	A	79	61	140	77.78	140		Rv2734	-	hypothetical protein
3047113	3	T	Ins	T	79	61	140	77.78	140		Rv2734	-	hypothetical protein
3047113	4	T	Ins	T	79	61	140	77.78	140		Rv2734	-	hypothetical protein
3047113	5	T	Ins	A	79	61	140	77.78	140		Rv2734	-	hypothetical protein
3047113	6	T	Ins	G	79	61	140	77.78	140		Rv2734	-	hypothetical protein
3047113	7	T	Ins	G	78	61	139	77.22	140		Rv2734	-	hypothetical protein
3054081	0	A	SNP	G	112	123	232	100	235	Gly56Gly (gga/ggG)	Rv2741	PE_PGRS47	PE-PGRS family protein PE_PGRS47
3054321	0	A	SNP	G	102	130	231	99.15	234	Gly136Gly (gga/ggG)	Rv2741	PE_PGRS47	PE-PGRS family protein PE_PGRS47
3054724	0	A	SNP	G	10	10	20	100	20	Ser271Gly (agc/Ggc)	Rv2741	PE_PGRS47	PE-PGRS family protein PE_PGRS47
3059791	0	G	SNP	C	24	56	79	100	80
3059812	0	T	Del	GAP	22	36	59	85.29	68
3059820	0	G	SNP	T	24	31	55	90.16	61
3059821	0	C	SNP	G	25	31	53	90.32	62
3059822	0	A	SNP	C	24	31	55	90.16	61
3059829	1	G	Ins	A	31	29	60	89.55	61
3069167	0	A	SNP	G	97	104	198	100	201	Leu306Pro (ctg/cCg)	Rv2756c	hsdM	type I restriction/modification system DNA methylase HsdM
3069566	0	C	SNP	T	103	106	206	99.52	210	Gly173Asp (ggc/gAc)	Rv2756c	hsdM	type I restriction/modification system DNA methylase HsdM
3072285	0	A	SNP	C	94	99	187	100	193	Leu119Arg (ctg/cGg)	Rv2761c	hsdS	type I restriction/modification system specificity determinant HsdS
3076172	0	C	SNP	T	89	92	178	99.45	182	Asp67Asn (gat/Aat)	Rv2766c	-	short-chain type dehydrogenase/reductase
3078178	0	C	SNP	T	99	94	191	99.48	194	Val270Met (gtg/Atg)	Rv2769c	PE27	PE family protein PE27
3079877	0	A	SNP	G	85	104	187	100	189	Phe194Ser (ttc/tCc)	Rv2770c	PPE44	PPE family protein PPE44
3080795	0	A	SNP	G	72	85	157	99.37	158	Leu80Pro (ctc/cCc)	Rv2771c	-	hypothetical protein
3086788	0	T	SNP	C	88	95	181	99.46	184
3089299	0	C	SNP	G	99	96	194	97.01	201	Gly355Arg (gga/Cga)	Rv2782c	pepR	zinc protease
3103682	0	T	SNP	C	85	78	161	100	163	Met87Val (atg/Gtg)	Rv2794c	pptT	phosphopantetheinyl transferase
3104189	0	A	SNP	G	106	88	191	98.98	196	Cys241Cys (tgt/tgC)	Rv2795c	-	hypothetical protein
3111280	0	G	SNP	A	98	92	187	100	190	Leu182Phe (ctt/Ttt)	Rv2802c	-	arginine/hypothetical protein
3112700	0	C	SNP	T	86	102	183	100	188	Gly132Asp (ggc/gAc)	Rv2804c	-	hypothetical protein
3112877	0	G	SNP	A	125	89	209	99.53	215	Gly4Asp (ggc/gAc)	Rv2805	-	hypothetical protein
3113872	0	A	SNP	T	104	110	211	100	214	Glu72Val (gag/gTg)	Rv2807	-	hypothetical protein
3114516	0	A	Del	GAP	83	99	181	93.81	194		Rv2807	-	hypothetical protein
3115384	0	G	SNP	C	104	105	208	100	209
3117533	0	G	SNP	A	68	73	139	100	141	Arg239Gln (cgg/cAg)	Rv2812	-	transposase
3118000	0	A	SNP	G	80	76	150	100	156	Arg395Gly (agg/Ggg)	Rv2812	-	transposase
3130748	1	C	Ins	T	78	90	168	87.5	169		Rv2823c	-	CRISPR-associated protein Cas10/Csm1
3130748	2	C	Ins	G	78	90	168	87.5	169		Rv2823c	-	CRISPR-associated protein Cas10/Csm1
3130748	3	C	Ins	T	79	90	169	88.02	169		Rv2823c	-	CRISPR-associated protein Cas10/Csm1
3131469	1	T	Ins	T	96	100	196	97.03	196		Rv2823c	-	CRISPR-associated protein Cas10/Csm1
3131469	2	T	Ins	G	96	100	196	97.03	196		Rv2823c	-	CRISPR-associated protein Cas10/Csm1
3131469	3	T	Ins	T	96	99	195	96.53	196		Rv2823c	-	CRISPR-associated protein Cas10/Csm1
3131469	4	T	Ins	C	96	100	196	97.03	196		Rv2823c	-	CRISPR-associated protein Cas10/Csm1
3131469	5	T	Ins	G	93	98	191	94.55	193		Rv2823c	-	CRISPR-associated protein Cas10/Csm1
3131469	6	T	Ins	G	93	98	191	94.55	192		Rv2823c	-	CRISPR-associated protein Cas10/Csm1
3131469	7	T	Ins	C	92	97	189	93.56	190		Rv2823c	-	CRISPR-associated protein Cas10/Csm1
3131469	8	T	Ins	G	91	97	188	93.07	189		Rv2823c	-	CRISPR-associated protein Cas10/Csm1
3131469	9	T	Ins	A	91	97	188	93.07	188		Rv2823c	-	CRISPR-associated protein Cas10/Csm1
3133054	0	C	SNP	G	166	183	345	99.71	350	Ser162Ser (tcg/tcC)	Rv2825c	-	hypothetical protein
3133055	0	G	SNP	C	167	184	343	99.72	352	Ser162Trp (tcg/tGg)	Rv2825c	-	hypothetical protein
3133536	0	T	SNP	C	71	98	167	99.41	170	Lys2Glu (aaa/Gaa)	Rv2825c	-	hypothetical protein
3135272	0	G	SNP	A	77	93	169	98.84	172	Ala71Val (gca/gTa)	Rv2827c	-	hypothetical protein
3137058	0	G	SNP	A	87	58	141	100	145	Ala56Val (gcg/gTg)	Rv2830c	vapB22	antitoxin VapB22
3147648	0	C	SNP	T	98	88	184	95.38	195	Asp76Asn (gac/Aac)	Rv2839c	infB	translation initiation factor IF-2
3162805	0	C	SNP	G	76	95	168	100	171	Arg180Gly (cgc/Ggc)	Rv2853	PE_PGRS48	PE-PGRS family protein PE_PGRS48
3165374	0	C	Del	GAP	89	97	185	98.41	189		Rv2855	mtr	mycothione reductase
3165807	0	G	SNP	A	96	93	182	99.47	190	Val201Val (gtg/gtA)	Rv2855	mtr	mycothione reductase
3168387	0	C	SNP	T	86	81	166	99.4	168
3168492	0	G	SNP	A	68	88	156	100	156
3174013	0	G	SNP	A	91	94	182	98.4	188	Pro2Leu (cct/cTt)	Rv2861c	mapB	methionine aminopeptidase
3174496	0	A	SNP	G	101	99	195	100	200	Cys50Arg (tgt/Cgt)	Rv2862c	-	hypothetical protein
3177884	0	C	SNP	A	112	101	207	100	213	Arg21Arg (cgc/cgA)	Rv2866	relG	toxin RelG
3180988	0	C	SNP	A	105	90	195	100	195	Val259Phe (gtc/Ttc)	Rv2869c	rip	zinc metalloprotease
3186860	0	T	SNP	G	107	102	207	100	209	Tyr672Asp (tat/Gat)	Rv2874	dipZ	integral membrane C-type cytochrome biogenesis protein DipZ
3189242	0	A	SNP	G	101	87	187	100	188	Ala52Ala (gct/gcC)	Rv2878c	mpt53	soluble secreted antigen Mpt53
3190146	0	C	Del	GAP	87	89	174	95.14	185
3194241	1	C	Ins	G	79	73	152	93.83	153		Rv2885c	-	transposase
3200478	0	G	SNP	A	86	86	167	99.42	173	Leu71Leu (ctg/ctA)	Rv2891	-	hypothetical protein
3202731	0	A	SNP	C	91	103	190	100	194	Gly104Gly (gga/ggC)	Rv2893	-	oxidoreductase
3205673	0	C	SNP	T	95	89	182	96.84	190	Arg254Arg (cgg/cgA)	Rv2896c	-	hypothetical protein
3208600	0	G	SNP	A	113	95	201	100	208	Tyr269Tyr (tac/taT)	Rv2899c	fdhD	formate dehydrogenase accessory protein FdhD
3212723	0	C	SNP	A	100	108	208	100	208	Ala78Ala (gcg/gcT)	Rv2902c	rnhB	ribonuclease HII
3219500	0	T	SNP	A	88	91	177	99.44	180	Lys121Met (aag/aTg)	Rv2912c	-	TetR family HTH-type transcriptional regulator
3220963	0	A	SNP	C	101	88	184	98.95	191	Ser246Ala (tcg/Gcg)	Rv2913c	-	D-amino acid aminohydrolase
3226181	0	A	SNP	C	93	92	183	100	185	Arg35Arg (cgt/cgG)	Rv2916c	ffh	signal recognition particle protein
3228143	0	G	SNP	T	107	103	207	100	210	Arg594Leu (cgg/cTg)	Rv2917	-	hypothetical protein
3236442	0	G	SNP	A	98	114	208	99.53	213	His455His (cac/caT)	Rv2922c	smc	chromosome partition protein Smc
3236497	0	A	SNP	T	96	105	196	99.01	203	Val437Glu (gtg/gAg)	Rv2922c	smc	chromosome partition protein Smc
3244113	0	T	SNP	C	105	123	223	99.13	230	Pro139Pro (cct/ccC)	Rv2930	fadD26	fatty-acid--CoA ligase FadD26
3247298	0	C	SNP	A	69	100	166	98.26	172	Gly618Gly (ggc/ggA)	Rv2931	ppsA	phthiocerol synthesis polyketide synthase type I PpsA
3247304	0	C	SNP	G	55	67	120	96.83	126	Val620Val (gtc/gtG)	Rv2931	ppsA	phthiocerol synthesis polyketide synthase type I PpsA
3247306	0	A	Del	GAP	53	64	115	97.5	120		Rv2931	ppsA	phthiocerol synthesis polyketide synthase type I PpsA
3247307	0	C	Del	GAP	53	64	115	97.5	120		Rv2931	ppsA	phthiocerol synthesis polyketide synthase type I PpsA
3247308	0	C	Del	GAP	53	63	114	96.67	120		Rv2931	ppsA	phthiocerol synthesis polyketide synthase type I PpsA
3247309	0	C	Del	GAP	53	63	114	96.67	120		Rv2931	ppsA	phthiocerol synthesis polyketide synthase type I PpsA
3247310	0	T	Del	GAP	53	63	114	96.67	120		Rv2931	ppsA	phthiocerol synthesis polyketide synthase type I PpsA
3247313	1	C	Ins	A	53	62	115	95.83	115		Rv2931	ppsA	phthiocerol synthesis polyketide synthase type I PpsA
3247313	2	C	Ins	C	53	62	115	95.83	115		Rv2931	ppsA	phthiocerol synthesis polyketide synthase type I PpsA
3247313	3	C	Ins	C	53	62	115	95.83	115		Rv2931	ppsA	phthiocerol synthesis polyketide synthase type I PpsA
3247313	4	C	Ins	A	53	62	115	95.83	115		Rv2931	ppsA	phthiocerol synthesis polyketide synthase type I PpsA
3247313	5	C	Ins	G	53	62	115	95.83	115		Rv2931	ppsA	phthiocerol synthesis polyketide synthase type I PpsA
3247319	0	C	SNP	T	77	81	156	98.14	161	Gly625Gly (ggc/ggT)	Rv2931	ppsA	phthiocerol synthesis polyketide synthase type I PpsA
3247340	0	G	SNP	A	88	103	187	96.95	197	Val632Val (gtg/gtA)	Rv2931	ppsA	phthiocerol synthesis polyketide synthase type I PpsA
3247851	0	G	SNP	A	56	49	102	99.06	106	Ala803Thr (gcc/Acc)	Rv2931	ppsA	phthiocerol synthesis polyketide synthase type I PpsA
3247853	0	C	SNP	T	56	51	104	100	107	Ala803Ala (gcc/gcT)	Rv2931	ppsA	phthiocerol synthesis polyketide synthase type I PpsA
3247856	0	G	SNP	C	56	51	106	100	107	Arg804Arg (cgg/cgC)	Rv2931	ppsA	phthiocerol synthesis polyketide synthase type I PpsA
3247864	1	C	Ins	T	51	46	97	96.04	98		Rv2931	ppsA	phthiocerol synthesis polyketide synthase type I PpsA
3247864	2	C	Ins	A	52	46	98	97.03	98		Rv2931	ppsA	phthiocerol synthesis polyketide synthase type I PpsA
3247864	3	C	Ins	G	51	45	96	95.05	98		Rv2931	ppsA	phthiocerol synthesis polyketide synthase type I PpsA
3247864	4	C	Ins	G	52	46	98	97.03	98		Rv2931	ppsA	phthiocerol synthesis polyketide synthase type I PpsA
3247866	0	C	Del	GAP	50	46	91	96	100		Rv2931	ppsA	phthiocerol synthesis polyketide synthase type I PpsA
3247867	0	A	Del	GAP	50	46	91	96	100		Rv2931	ppsA	phthiocerol synthesis polyketide synthase type I PpsA
3247868	0	A	Del	GAP	50	46	91	96.97	99		Rv2931	ppsA	phthiocerol synthesis polyketide synthase type I PpsA
3247869	0	A	Del	GAP	50	46	91	97.96	98		Rv2931	ppsA	phthiocerol synthesis polyketide synthase type I PpsA
3247874	0	G	SNP	A	49	50	96	99	100	Arg810Arg (cgg/cgA)	Rv2931	ppsA	phthiocerol synthesis polyketide synthase type I PpsA
3247877	0	T	SNP	C	54	54	106	100	108	Phe811Phe (ttt/ttC)	Rv2931	ppsA	phthiocerol synthesis polyketide synthase type I PpsA
3247883	0	T	SNP	C	79	86	161	98.8	167	Ser813Ser (agt/agC)	Rv2931	ppsA	phthiocerol synthesis polyketide synthase type I PpsA
3248074	0	G	SNP	A	48	94	139	97.93	145	Arg877His (cgc/cAc)	Rv2931	ppsA	phthiocerol synthesis polyketide synthase type I PpsA
3248075	0	C	SNP	T	50	92	142	97.93	145	Arg877Arg (cgc/cgT)	Rv2931	ppsA	phthiocerol synthesis polyketide synthase type I PpsA
3251047	0	C	SNP	A	99	102	199	100	201	Ala1868Glu (gcg/gAg)	Rv2931	ppsA	phthiocerol synthesis polyketide synthase type I PpsA
3256494	0	A	SNP	G	112	105	216	100	217	Gly270Gly (gga/ggG)	Rv2933	ppsC	phthiocerol synthesis polyketide synthase type I PpsC
3259509	0	C	SNP	T	113	101	214	98.17	218	Thr1275Thr (acc/acT)	Rv2933	ppsC	phthiocerol synthesis polyketide synthase type I PpsC
3266030	0	A	SNP	G	92	103	195	99.49	196	Ser1261Ser (tca/tcG)	Rv2934	ppsD	phthiocerol synthesis polyketide synthase type I PpsD
3269581	0	A	SNP	G	120	94	210	100	214	Ala615Ala (gca/gcG)	Rv2935	ppsE	phthiocerol synthesis polyketide synthase type I PpsE
3270784	0	A	SNP	G	72	108	178	100	180	Gln1016Gln (caa/caG)	Rv2935	ppsE	phthiocerol synthesis polyketide synthase type I PpsE
3273107	0	C	SNP	A	100	100	197	99.01	202	Ala298Ala (gcc/gcA)	Rv2936	drrA	daunorubicin ABC transporter ATP-binding protein DrrA		phylo (3)
3288300	0	C	SNP	G	95	97	191	97.96	196
3296371	1	G	Ins	C	61	74	135	78.95	137		Rv2947c	pks15	polyketide synthase
3296371	2	G	Ins	C	62	75	137	80.12	137		Rv2947c	pks15	polyketide synthase
3296371	3	G	Ins	G	62	75	137	80.12	137		Rv2947c	pks15	polyketide synthase
3296371	4	G	Ins	C	62	75	137	80.12	137		Rv2947c	pks15	polyketide synthase
3296371	5	G	Ins	G	62	75	137	80.12	137		Rv2947c	pks15	polyketide synthase
3296371	6	G	Ins	G	62	75	137	80.12	137		Rv2947c	pks15	polyketide synthase
3296371	7	G	Ins	C	62	75	137	80.12	137		Rv2947c	pks15	polyketide synthase
3296843	0	A	SNP	G	99	95	190	99.49	195	Val333Ala (gtg/gCg)	Rv2947c	pks15	polyketide synthase
3302589	0	A	SNP	C	133	113	242	100	246
3306441	0	G	SNP	A	82	99	180	99.45	182	Arg388Gln (cgg/cAg)	Rv2953	-	trans-acting enoyl reductase
3308606	0	G	SNP	A	115	84	196	100	199
3312620	0	C	SNP	A	105	123	222	100	228	Glu73Asp (gag/gaT)	Rv2959c	-	rhamnosyl O-methyltransferase
3314412	0	A	SNP	G	105	93	191	100	198	Ala237Ala (gct/gcC)	Rv2962c	-	PGL/p-HBAD biosynthesis rhamnosyltransferase
3315726	0	G	Del	GAP	95	97	187	97.46	197		Rv2963	-	integral membrane protein
3316955	0	A	SNP	C	95	101	192	99.49	197	Met143Leu (atg/Ctg)	Rv2964	purU	formyltetrahydrofolate deformylase
3318662	0	C	SNP	A	93	93	183	98.41	189	Ala52Ser (gcg/Tcg)	Rv2965c	kdtB	phosphopantetheine adenylyltransferase
3326554	0	A	SNP	C	92	100	190	100	192	Asn152His (aac/Cac)	Rv2971	-	oxidoreductase		phylo (not Euro-American, M. africanum, M. bovis, M . canettii, M. caprae, M. Microti, M. pinipedii, Beijing, Delhi/CAS, EAI)
3326835	0	C	SNP	A	102	105	202	98.1	211	Ala245Ala (gcc/gcA)	Rv2971	-	oxidoreductase
3331362	0	C	Del	GAP	92	82	170	94.05	185		Rv2975c	-	hypothetical protein
3331363	0	G	Del	GAP	92	82	170	94.05	185		Rv2975c	-	hypothetical protein
3335708	0	G	SNP	C	94	130	223	100	224	Pro14Arg (ccg/cGg)	Rv2979c	-	resolvase
3336825	0	T	SNP	C	102	92	193	100	194	Thr365Ala (aca/Gca)	Rv2981c	ddlA	D-alanine--D-alanine ligase
3338603	0	G	SNP	C	91	87	177	99.44	179	Pro133Ala (ccg/Gcg)	Rv2982c	gpdA2	glycerol-3-phosphate dehydrogenase
3348536	0	C	SNP	T	100	93	191	100	193
3349917	0	G	SNP	A	98	104	199	99.51	203	His121Tyr (cat/Tat)	Rv2992c	gltS	glutamate--tRNA ligase
3350236	0	T	SNP	C	105	107	209	98.15	216	Ser14Ser (tca/tcG)	Rv2992c	gltS	glutamate--tRNA ligase
3350244	0	A	SNP	C	108	106	213	97.72	219	Cys12Gly (tgc/Ggc)	Rv2992c	gltS	glutamate--tRNA ligase
3352932	0	C	SNP	G	92	95	184	100	187	Thr179Thr (acg/acC)	Rv2995c	leuB	3-isopropylmalate dehydrogenase
3355949	0	A	SNP	C	98	84	178	100	182	Asp284Ala (gac/gCc)	Rv2997	-	dehydrogenase
3357464	0	C	SNP	G	92	102	193	100	194
3358235	0	A	SNP	T	105	97	201	100	202	Met212Leu (atg/Ttg)	Rv2999	lppY	lipoprotein LppY
3363338	0	A	SNP	G	99	109	206	100	208
3367765	0	G	SNP	A	98	94	192	100	192	Gly343Gly (ggc/ggT)	Rv3009c	gatB	aspartyl/glutamyl-tRNA(Asn/Gln) amidotransferase subunit B
3379763	0	G	SNP	A	58	79	136	89.54	153
3379784	0	C	SNP	A	69	92	158	99.38	162
3379788	0	C	SNP	G	69	95	163	99.39	165
3380439	1	G	Ins	C	34	20	54	91.53	54
3380804	0	T	SNP	G	73	81	150	100	154	Ile64Leu (atc/Ctc)	Rv3022A	PE29	PE family protein PE29
3385218	0	C	SNP	T	93	84	175	99.44	178	Gly287Glu (gga/gAa)	Rv3026c	-	hypothetical protein
3393640	0	C	SNP	T	91	84	174	98.87	177	Asn87Asn (aac/aaT)	Rv3033	-	hypothetical protein
3395654	0	G	SNP	A	88	102	188	99.48	191	Leu92Leu (ctg/ctA)	Rv3035	-	hypothetical protein
3401090	0	G	SNP	A	109	93	194	99.51	203	Arg277Cys (cgt/Tgt)	Rv3041c	-	ABC transporter ATP-binding protein
3401871	0	A	SNP	G	103	100	197	100	203	Ala16Ala (gct/gcC)	Rv3041c	-	ABC transporter ATP-binding protein
3402816	0	C	SNP	T	86	102	183	99.47	189	Gly116Glu (gga/gAa)	Rv3042c	serB2	phosphoserine phosphatase SerB
3404376	0	C	SNP	G	107	70	174	100	177	Thr182Thr (acg/acC)	Rv3043c	ctaD	cytochrome C oxidase cytochrome 1
3413785	0	C	SNP	T	98	101	195	99	201	Val128Ile (gtc/Atc)	Rv3051c	nrdE	ribonucleoside-diphosphate reductase subunit alpha
3415185	0	T	Del	GAP	69	77	148	75.26	194
3415186	0	A	Del	GAP	69	77	148	76.84	190
3415187	0	G	Del	GAP	69	77	148	76.44	191
3415188	0	G	Del	GAP	69	77	148	77.25	189
3415189	0	G	Del	GAP	69	77	148	77.66	188
3415190	0	G	Del	GAP	69	77	148	78.07	187
3415191	0	G	Del	GAP	69	77	148	78.92	185
3415192	0	T	Del	GAP	69	77	148	79.78	183
3415193	0	G	Del	GAP	69	77	148	80.66	181
3415194	0	G	Del	GAP	69	77	148	81.11	180
3420825	0	A	SNP	G	108	116	221	99.56	225	Asp445Gly (gac/gGc)	Rv3059	cyp136	cytochrome P450 Cyp136
3424611	0	C	SNP	A	106	89	191	97.5	200	Ala273Ser (gcg/Tcg)	Rv3061c	fadE22	acyl-CoA dehydrogenase FadE22
3425854	0	C	SNP	T	100	87	184	100	187	Pro91Ser (ccg/Tcg)	Rv3062	ligB	DNA ligase
3428897	0	G	SNP	C	108	103	211	99.53	212	Arg552Pro (cgt/cCt)	Rv3063	cstA	carbon starvation protein A
3428917	0	C	SNP	A	108	116	222	100	224	Arg559Ser (cgt/Agt)	Rv3063	cstA	carbon starvation protein A
3437007	0	G	SNP	C	98	83	180	100	181	Ala77Pro (gcc/Ccc)	Rv3074	-	hypothetical protein
3440464	0	T	SNP	G	109	93	200	100	202	Arg308Arg (cgt/cgG)	Rv3077	-	hydrolase
3440468	0	G	SNP	C	109	98	201	100	207	Gly310Arg (ggc/Cgc)	Rv3077	-	hydrolase
3441362	0	C	SNP	T	96	104	199	96.15	208	Leu4Leu (ctg/Ttg)	Rv3078	hab	hydroxylaminobenzene mutase
3450725	0	T	SNP	C	106	121	225	100	227	Val243Val (gtt/gtC)	Rv3084	lipR	acetyl-hydrolase LipR
3454263	0	C	SNP	G	97	96	193	98.97	195	Leu447Val (ctc/Gtc)	Rv3087	-	diacyglycerol O-acyltransferase
3455686	0	G	SNP	C	91	82	172	100	173	Leu449Leu (ctg/ctC)	Rv3088	tgs4	diacyglycerol O-acyltransferase
3456666	0	A	SNP	G	123	84	203	100	207	Ala302Ala (gca/gcG)	Rv3089	fadD13	long chain-fatty-acid--CoA ligase FadD13
3459081	0	G	SNP	C	89	84	173	100	173	Ala291Pro (gca/Cca)	Rv3090	-	hypothetical protein
3462135	0	G	SNP	C	100	99	197	100	199	Cys210Trp (tgc/tgG)	Rv3093c	-	oxidoreductase
3466919	0	C	SNP	G	104	118	219	99.55	223	Gly58Ala (ggc/gCc)	Rv3097c	lipY	triacylglycerol lipase Lip
3467465	0	C	SNP	G	96	81	174	100	177	Ala66Ala (gcg/gcC)	Rv3098c	-	hypothetical protein
3473996	1	G	Ins	A	86	95	181	98.91	181
3480474	0	G	SNP	A	109	105	210	100	214	Gly134Glu (gga/gAa)	Rv3113	-	phosphatase
3480789	0	T	SNP	C	100	109	205	100	209	Ser11Pro (tca/Cca)	Rv3114	-	hypothetical protein
3486977	0	A	SNP	G	87	81	166	100	168	Lys157Glu (aaa/Gaa)	Rv3121	cyp141	cytochrome P450 Cyp141
3488122	0	G	SNP	A	108	98	205	100	206	Gly12Arg (ggg/Agg)	Rv3122	-	hypothetical protein
3489665	0	C	SNP	T	96	98	191	99.49	195	Pro54Ser (cca/Tca)	Rv3124	moaR1	transcriptional regulator MoaR
3499497	0	G	SNP	C	81	101	180	99.45	183	Ala140Gly (gcc/gGc)	Rv3133c	devR	two component transcriptional regulator DevR
3500243	0	G	SNP	C	101	106	199	99.52	208	Ala169Ala (gcc/gcG)	Rv3134c	-	universal stress protein
3500270	0	C	SNP	T	97	102	194	97.07	205	Val160Val (gtg/gtA)	Rv3134c	-	universal stress protein
3503895	0	C	SNP	T	84	116	198	100	200	Pro168Leu (ccg/cTg)	Rv3137	-	histidinol-phosphatase
3506650	0	A	SNP	C	88	96	179	98.92	186	Ile430Leu (atc/Ctc)	Rv3139	fadE24	acyl-CoA dehydrogenase FadE24
3509231	0	G	SNP	A	94	111	203	99.51	206	Arg106Cys (cgc/Tgc)	Rv3142c	-	hypothetical protein
3509300	0	A	Del	GAP	83	104	187	97.4	192		Rv3142c	-	hypothetical protein
3509301	0	G	Del	GAP	83	104	187	98.42	190		Rv3142c	-	hypothetical protein
3510120	0	T	SNP	G	93	104	193	100	197	Lys400Gln (aag/Cag)	Rv3144c	PPE52	PPE family protein PPE52
3510548	0	T	SNP	C	103	99	201	99.02	204	Asp257Gly (gac/gGc)	Rv3144c	PPE52	PPE family protein PPE52
3515467	0	C	SNP	T	119	91	208	99.53	211	Pro19Leu (ccg/cTg)	Rv3150	nuoF	NADH-quinone oxidoreductase subunit F
3518167	0	A	SNP	G	84	84	168	99.41	169	Ile474Met (ata/atG)	Rv3151	nuoG	NADH-quinone oxidoreductase subunit G
3518555	0	A	SNP	G	90	89	178	98.9	181	Thr604Ala (acg/Gcg)	Rv3151	nuoG	NADH-quinone oxidoreductase subunit G
3522677	0	C	SNP	T	84	100	183	97.87	188	Val148Val (gtc/gtT)	Rv3156	nuoL	NADH-quinone oxidoreductase subunit L
3530955	0	C	SNP	G	84	104	186	98.95	190	Val62Leu (gtc/Ctc)	Rv3161c	-	dioxygenase
3539353	0	G	SNP	A	84	84	167	100	168	Gln283Gln (cag/caA)	Rv3170	aofH	flavin-containing monoamine oxidase
3546945	0	C	SNP	T	101	112	209	97.71	218
3556275	0	A	SNP	G	97	89	185	100	186	Leu138Pro (ctg/cCg)	Rv3190c	-	hypothetical protein
3557253	0	C	SNP	T	96	94	187	99.48	191
3561875	0	C	SNP	T	110	103	213	97.26	219	Arg433Gln (cgg/cAg)	Rv3193c	-	transmembrane protein
3562338	0	G	SNP	T	119	100	215	99.55	220	Leu279Met (ctg/Atg)	Rv3193c	-	transmembrane protein
3580606	0	C	SNP	T	109	115	217	98.68	227
3580637	0	T	Del	GAP	95	117	204	96.36	220
3581414	0	A	SNP	G	108	101	203	100	209	Thr34Ala (aca/Gca)	Rv3204	-	DNA-methyltransferase
3582694	0	C	SNP	T	92	98	187	99.48	191	Lys339Lys (aag/aaA)	Rv3206c	moeB1	adenylyltransferase/sulfurtransferase
3589939	0	G	SNP	A	74	91	162	97.63	169	Leu182Leu (ctg/ctA)	Rv3212	-	hypothetical protein
3590686	1	G	Ins	C	68	53	121	96.03	121
3591063	0	T	SNP	C	100	92	190	100	192	Lys144Glu (aag/Gag)	Rv3213c	-	SOJ/ParA-like protein
3596775	0	C	SNP	T	94	119	206	99.07	215	Gly254Ser (ggc/Agc)	Rv3220c	-	two component sensor kinase
3600576	0	C	SNP	T	99	102	198	99.01	203	Cys242Cys (tgc/tgT)	Rv3224	-	iron-regulated short-chain dehydrogenase/reductase
3604821	0	G	SNP	C	89	89	173	98.89	180	Ala32Ala (gcg/gcC)	Rv3228	-	hypothetical protein
3610391	1	A	Ins	C	94	91	185	95.85	187		Rv3234c	tgs3	diacyglycerol O-acyltransferase
3611287	0	C	Del	GAP	103	101	202	97.61	209
3614982	0	T	SNP	C	114	86	200	100	200	Leu874Leu (cta/ctG)	Rv3239c	-	transmembrane transport protein
3616411	0	A	SNP	C	108	114	220	100	222	Leu398Arg (ctg/cGg)	Rv3239c	-	transmembrane transport protein
3620712	0	C	SNP	T	89	86	172	100	175	Leu181Leu (ctg/ctA)	Rv3241c	-	hypothetical protein
3621423	0	A	SNP	G	105	108	208	99.53	214
3622441	0	A	SNP	C	101	109	209	100	210	Val217Val (gtt/gtG)	Rv3243c	-	hypothetical protein
3625065	0	T	SNP	G	82	105	186	100	187	Met517Leu (atg/Ctg)	Rv3245c	mtrB	two component sensory histidine kinase MtrB
3631964	0	C	SNP	T	84	104	183	98.95	190	Gly9Arg (gga/Aga)	Rv3252c	alkB	transmembrane alkane 1-monooxygenase AlkB
3638093	0	G	SNP	A	99	83	181	99.45	183	Ser206Leu (tcg/tTg)	Rv3257c	pmmA	phosphomannomutase PmmA
3645524	0	C	SNP	T	117	99	215	99.08	218	Asp152Asn (gac/Aac)	Rv3264c	manB	D-alpha-D-mannose-1-phosphate guanylyltransferase ManB
3653988	0	G	SNP	A	102	105	205	100	207	Val181Met (gtg/Atg)	Rv3272	-	hypothetical protein
3656206	0	C	SNP	A	98	99	190	100	197	Arg524Ser (cgc/Agc)	Rv3273	-	transmembrane carbonic anhydrase
3666192	0	G	SNP	A	111	115	223	99.12	228	Leu125Leu (ttg/ttA)	Rv3284	-	hypothetical protein
3670040	0	C	SNP	T	109	90	195	100	199	Ala124Ala (gcg/gcA)	Rv3289c	-	transmembrane protein
3678094	0	C	SNP	T	99	99	193	99	200	Ala440Ala (gcc/gcT)	Rv3296	lhr	ATP-dependent helicase
3679764	0	G	SNP	A	88	87	173	100	175	Ser997Asn (agc/aAc)	Rv3296	lhr	ATP-dependent helicase
3681548	0	A	SNP	C	64	89	151	99.35	154	Arg77Arg (agg/Cgg)	Rv3297	nei	endonuclease VIII
3685510	0	T	SNP	C	100	105	205	100	205	Ser152Gly (agt/Ggt)	Rv3299c	atsB	arylsulfatase AtsB
3689523	0	G	SNP	T	88	75	160	100	163	Cys472_ (tgc/tgA)	Rv3303c	lpdA	NAD(P)H quinone reductase LpdA
3690016	0	A	SNP	G	97	98	190	100	195	Leu308Ser (ttg/tCg)	Rv3303c	lpdA	NAD(P)H quinone reductase LpdA
3693681	0	A	SNP	C	95	80	172	99.43	176	Ala103Ala (gct/gcG)	Rv3306c	amiB1	amidase AmiB
3696692	0	G	SNP	A	93	109	200	99.02	204	Thr134Thr (acc/acT)	Rv3309c	upp	uracil phosphoribosyltransferase
3697585	0	C	SNP	T	91	88	177	98.35	182	Leu130Phe (ctc/Ttc)	Rv3310	sapM	acid phosphatase
3704596	0	G	SNP	C	80	92	172	100	172	Val54Leu (gtg/Ctg)	Rv3317	sdhD	succinate dehydrogenase hydrophobic membrane anchor subunit
3711910	0	G	SNP	A	91	44	132	100	135	Trp54_ (tgg/tgA)	Rv3327	-	transposase fusion protein
3712372	0	A	SNP	G	60	61	119	100	121	Leu208Leu (cta/ctG)	Rv3327	-	transposase fusion protein
3714211	0	G	SNP	T	88	95	182	100	183	Pro41Gln (ccg/cAg)	Rv3328c	sigJ	ECF RNA polymerase sigma factor SigJ
3714639	0	G	SNP	A	83	85	167	99.41	169	Arg83His (cgc/cAc)	Rv3329	-	aminotransferase
3714757	0	A	SNP	C	115	68	180	100	183	Gln122His (caa/caC)	Rv3329	-	aminotransferase
3715775	0	C	SNP	T	87	82	167	100	169
3718357	0	C	SNP	T	106	91	192	100	197	Pro423Leu (ccg/cTg)	Rv3331	sugI	sugar-transport integral membrane protein SugI
3721806	0	G	SNP	C	80	102	182	100	182	Gly265Gly (ggc/ggG)	Rv3335c	-	integral membrane protein
3729342	0	C	SNP	T	104	100	201	99.51	205	Ala240Val (gcg/gTg)	Rv3342	-	methyltransferase
3729597	0	G	SNP	C	75	96	169	99.42	172	Leu2447Val (ctc/Gtc)	Rv3343c	PPE54	PPE family protein PPE54
3730371	0	C	SNP	T	99	98	192	92.49	213	Gly2189Ser (ggc/Agc)	Rv3343c	PPE54	PPE family protein PPE54
3730466	0	A	SNP	G	93	102	194	78	250	Ile2157Thr (atc/aCc)	Rv3343c	PPE54	PPE family protein PPE54
3732624	0	A	SNP	G	83	76	158	82.81	192	Leu1438Leu (ttg/Ctg)	Rv3343c	PPE54	PPE family protein PPE54
3735802	0	C	SNP	G	151	103	250	98.07	259	Thr378Thr (acg/acC)	Rv3343c	PPE54	PPE family protein PPE54
3736024	0	A	SNP	G	123	122	236	98.79	248	Gly304Gly (ggt/ggC)	Rv3343c	PPE54	PPE family protein PPE54
3736628	0	T	SNP	G	75	75	144	100	150	Glu103Ala (gag/gCg)	Rv3343c	PPE54	PPE family protein PPE54
3737479	0	G	Del	GAP	27	20	53	97.92	48		Rv3344c	PE_PGRS49	PE-PGRS family protein PE_PGRS49
3737480	0	G	Del	GAP	27	20	53	95.92	49		Rv3344c	PE_PGRS49	PE-PGRS family protein PE_PGRS49
3737481	0	C	Del	GAP	27	20	53	97.92	48		Rv3344c	PE_PGRS49	PE-PGRS family protein PE_PGRS49
3737482	0	G	Del	GAP	27	20	53	95.92	49		Rv3344c	PE_PGRS49	PE-PGRS family protein PE_PGRS49
3737483	0	C	Del	GAP	27	20	53	95.92	49		Rv3344c	PE_PGRS49	PE-PGRS family protein PE_PGRS49
3737484	0	C	Del	GAP	27	20	53	94	50		Rv3344c	PE_PGRS49	PE-PGRS family protein PE_PGRS49
3737485	0	G	Del	GAP	27	20	53	95.92	49		Rv3344c	PE_PGRS49	PE-PGRS family protein PE_PGRS49
3737486	0	C	Del	GAP	27	20	53	95.92	49		Rv3344c	PE_PGRS49	PE-PGRS family protein PE_PGRS49
3737487	0	C	Del	GAP	27	20	53	95.92	49		Rv3344c	PE_PGRS49	PE-PGRS family protein PE_PGRS49
3737488	0	G	Del	GAP	27	20	53	97.92	48		Rv3344c	PE_PGRS49	PE-PGRS family protein PE_PGRS49
3737489	0	G	Del	GAP	27	20	53	100	47		Rv3344c	PE_PGRS49	PE-PGRS family protein PE_PGRS49
3737490	0	C	Del	GAP	27	20	53	97.92	48		Rv3344c	PE_PGRS49	PE-PGRS family protein PE_PGRS49
3737491	0	G	Del	GAP	27	20	52	94	50		Rv3344c	PE_PGRS49	PE-PGRS family protein PE_PGRS49
3737492	0	C	Del	GAP	27	20	52	92.16	51		Rv3344c	PE_PGRS49	PE-PGRS family protein PE_PGRS49
3737493	0	C	Del	GAP	27	20	52	94	50		Rv3344c	PE_PGRS49	PE-PGRS family protein PE_PGRS49
3737494	0	G	Del	GAP	27	20	52	92.16	51		Rv3344c	PE_PGRS49	PE-PGRS family protein PE_PGRS49
3737495	0	C	Del	GAP	27	20	52	94	50		Rv3344c	PE_PGRS49	PE-PGRS family protein PE_PGRS49
3737496	0	C	Del	GAP	27	20	52	95.92	49		Rv3344c	PE_PGRS49	PE-PGRS family protein PE_PGRS49
3737497	0	G	Del	GAP	27	20	52	92.16	51		Rv3344c	PE_PGRS49	PE-PGRS family protein PE_PGRS49
3737498	0	C	Del	GAP	27	20	52	100	47		Rv3344c	PE_PGRS49	PE-PGRS family protein PE_PGRS49
3737499	0	C	Del	GAP	27	20	52	97.92	48		Rv3344c	PE_PGRS49	PE-PGRS family protein PE_PGRS49
3737500	0	A	Del	GAP	27	20	52	94	50		Rv3344c	PE_PGRS49	PE-PGRS family protein PE_PGRS49
3737501	0	C	Del	GAP	27	20	52	97.92	48		Rv3344c	PE_PGRS49	PE-PGRS family protein PE_PGRS49
3737502	0	C	Del	GAP	27	20	52	94	50		Rv3344c	PE_PGRS49	PE-PGRS family protein PE_PGRS49
3738364	0	G	SNP	A	16	69	82	98.84	86	Arg1471Trp (cgg/Tgg)	Rv3345c	PE_PGRS50	PE-PGRS family protein PE_PGRS50
3738417	0	G	Del	GAP	7	49	56	96.55	58		Rv3345c	PE_PGRS50	PE-PGRS family protein PE_PGRS50
3739342	0	T	SNP	C	18	17	35	92.11	38	Asn1145Asp (aac/Gac)	Rv3345c	PE_PGRS50	PE-PGRS family protein PE_PGRS50
3739350	0	A	SNP	T	21	17	38	95	40	Leu1142His (ctc/cAc)	Rv3345c	PE_PGRS50	PE-PGRS family protein PE_PGRS50
3739497	0	A	Del	GAP	61	35	87	84.21	114		Rv3345c	PE_PGRS50	PE-PGRS family protein PE_PGRS50
3739498	0	C	Del	GAP	61	35	87	83.48	115		Rv3345c	PE_PGRS50	PE-PGRS family protein PE_PGRS50
3739499	0	A	Del	GAP	61	35	87	84.96	113		Rv3345c	PE_PGRS50	PE-PGRS family protein PE_PGRS50
3739500	0	C	Del	GAP	61	35	87	86.49	111		Rv3345c	PE_PGRS50	PE-PGRS family protein PE_PGRS50
3739501	0	C	Del	GAP	61	35	87	86.49	111		Rv3345c	PE_PGRS50	PE-PGRS family protein PE_PGRS50
3739502	0	G	Del	GAP	61	35	87	88.07	109		Rv3345c	PE_PGRS50	PE-PGRS family protein PE_PGRS50
3739503	0	C	Del	GAP	61	35	87	89.72	107		Rv3345c	PE_PGRS50	PE-PGRS family protein PE_PGRS50
3739504	0	C	Del	GAP	61	35	87	96.97	99		Rv3345c	PE_PGRS50	PE-PGRS family protein PE_PGRS50
3739505	0	A	Del	GAP	61	35	87	98.97	97		Rv3345c	PE_PGRS50	PE-PGRS family protein PE_PGRS50
3740181	0	T	SNP	C	84	97	176	99.45	182	Asn865Ser (aat/aGt)	Rv3345c	PE_PGRS50	PE-PGRS family protein PE_PGRS50
3741240	0	C	SNP	T	63	74	134	97.16	141	Gly512Asp (ggt/gAt)	Rv3345c	PE_PGRS50	PE-PGRS family protein PE_PGRS50
3742483	0	G	SNP	A	82	72	152	98.09	157	Pro98Ser (ccg/Tcg)	Rv3345c	PE_PGRS50	PE-PGRS family protein PE_PGRS50
3746409	0	A	SNP	G	91	90	178	99.45	182	Leu2259Pro (ctg/cCg)	Rv3347c	PPE55	PPE family protein PPE55
3749653	0	G	SNP	A	72	76	147	99.33	149	Gln1178_ (caa/Taa)	Rv3347c	PPE55	PPE family protein PPE55
3750177	0	A	SNP	T	96	71	165	97.66	171	Phe1003Tyr (ttc/tAc)	Rv3347c	PPE55	PPE family protein PPE55
3750178	0	A	SNP	C	97	74	170	97.71	175	Phe1003Val (ttc/Gtc)	Rv3347c	PPE55	PPE family protein PPE55
3750185	0	C	SNP	G	93	72	164	97.06	170	Ser1000Ser (tcg/tcC)	Rv3347c	PPE55	PPE family protein PPE55
3750187	0	A	SNP	T	98	70	168	98.25	171	Ser1000Thr (tcg/Acg)	Rv3347c	PPE55	PPE family protein PPE55
3750188	0	C	SNP	G	97	72	166	98.26	172	Met999Ile (atg/atC)	Rv3347c	PPE55	PPE family protein PPE55
3750193	0	G	SNP	A	100	74	169	97.21	179	Leu998Phe (ctc/Ttc)	Rv3347c	PPE55	PPE family protein PPE55
3750205	0	C	SNP	T	112	95	205	98.1	211	Asp994Asn (gac/Aac)	Rv3347c	PPE55	PPE family protein PPE55
3750209	0	A	SNP	G	111	93	202	98.08	208	Asn992Asn (aat/aaC)	Rv3347c	PPE55	PPE family protein PPE55
3750210	0	T	SNP	G	111	94	203	97.62	210	Asn992Thr (aat/aCt)	Rv3347c	PPE55	PPE family protein PPE55
3750407	0	G	SNP	C	100	115	211	98.17	219	Gly926Gly (ggc/ggG)	Rv3347c	PPE55	PPE family protein PPE55
3750417	0	A	SNP	T	102	107	207	99.05	211	Phe923Tyr (ttc/tAc)	Rv3347c	PPE55	PPE family protein PPE55
3750421	0	T	SNP	C	98	113	205	98.14	215	Ser922Gly (agc/Ggc)	Rv3347c	PPE55	PPE family protein PPE55
3750584	0	G	SNP	A	100	95	189	97.99	199	Asn867Asn (aac/aaT)	Rv3347c	PPE55	PPE family protein PPE55
3751281	0	G	SNP	A	69	78	147	96.71	152	Pro635Leu (ccg/cTg)	Rv3347c	PPE55	PPE family protein PPE55
3752003	0	G	SNP	C	84	63	146	98	150	Val394Val (gtc/gtG)	Rv3347c	PPE55	PPE family protein PPE55
3752006	0	G	SNP	A	83	61	143	99.31	145	Asn393Asn (aac/aaT)	Rv3347c	PPE55	PPE family protein PPE55
3752007	0	T	SNP	C	82	59	139	97.92	144	Asn393Ser (aac/aGc)	Rv3347c	PPE55	PPE family protein PPE55
3752008	0	T	SNP	C	82	60	142	98.61	144	Asn393Asp (aac/Gac)	Rv3347c	PPE55	PPE family protein PPE55
3752012	0	C	SNP	G	85	59	141	97.96	147	Pro391Pro (ccg/ccC)	Rv3347c	PPE55	PPE family protein PPE55
3752207	0	A	SNP	G	88	95	183	100	183	Ile326Ile (att/atC)	Rv3347c	PPE55	PPE family protein PPE55
3753116	0	C	SNP	T	69	85	153	91.67	168	Pro23Pro (ccg/ccA)	Rv3347c	PPE55	PPE family protein PPE55
3753164	0	T	SNP	G	73	88	161	98.17	164	Pro7Pro (cca/ccC)	Rv3347c	PPE55	PPE family protein PPE55
3753629	1	T	Ins	G	73	81	154	90.06	154
3753629	2	T	Ins	C	73	81	154	90.06	154
3758999	0	C	SNP	T	99	106	197	98.09	209	Gly2702Ser (ggt/Agt)	Rv3350c	PPE56	PPE family protein PPE56
3760442	0	G	SNP	C	102	90	187	97.46	197	Leu2221Val (ctg/Gtg)	Rv3350c	PPE56	PPE family protein PPE56
3763724	0	A	SNP	G	82	77	159	98.76	161	Phe1127Leu (ttc/Ctc)	Rv3350c	PPE56	PPE family protein PPE56
3771009	0	T	SNP	G	93	94	185	98.94	189	Ser79Ser (tct/tcG)	Rv3357	relJ	antitoxin RelJ
3772834	0	A	Del	GAP	101	100	199	98.05	205		Rv3360	-	hypothetical protein
3787466	0	G	SNP	C	98	97	193	99.49	196	Glu385Gln (gag/Cag)	Rv3372	otsB2	trehalose 6-phosphate phosphatase
3794867	1	C	Ins	C	102	96	198	98.02	198		Rv3379c	dxs2	1-deoxy-D-xylulose 5-phosphate synthase
3794867	2	C	Ins	A	102	96	198	98.02	198		Rv3379c	dxs2	1-deoxy-D-xylulose 5-phosphate synthase
3798095	0	A	SNP	C	105	96	200	100	201	Val132Gly (gtc/gGc)	Rv3383c	idsB	polyprenyl synthetase IdsB
3799512	0	C	SNP	T	98	100	197	99	200	Ala42Thr (gcg/Acg)	Rv3384c	vapC46	ribonuclease VapC46
3812582	0	C	SNP	A	105	119	222	99.12	226	Arg499Arg (cgg/cgT)	Rv3396c	guaA	GMP synthase
3815477	0	G	SNP	T	90	86	176	99.44	177	Ala210Ala (gcc/gcA)	Rv3398c	idsA1	multifunctional dimethylallyltransferase/geranyltranstransferase/farnesylt ranstransferase
3817117	0	C	SNP	A	110	97	202	100	207	Ala330Glu (gcg/gAg)	Rv3399	-	S-adenosylmethionine-dependentmethyltransferase
3821503	0	A	SNP	C	112	87	197	99	201	Leu130Arg (cta/cGa)	Rv3402c	-	hypothetical protein
3821845	0	G	SNP	T	98	103	199	99.01	203	Ala16Glu (gca/gAa)	Rv3402c	-	hypothetical protein
3823159	0	A	SNP	T	105	111	214	100	216	Val235Val (gtt/gtA)	Rv3403c	-	hypothetical protein
3826684	0	C	SNP	T	102	126	221	100	228	Ser46Leu (tcg/tTg)	Rv3408	vapC47	ribonuclease VapC47
3829770	0	T	SNP	C	84	91	173	99.43	176	Pro47Pro (cca/ccG)	Rv3410c	guaB3	oxidoreductase
3830695	0	A	SNP	G	103	86	186	99.47	190	Ala275Ala (gct/gcC)	Rv3411c	guaB2	inosine-5'-monophosphate dehydrogenase
3838871	0	A	SNP	G	118	100	209	100	218	Ala64Ala (gct/gcC)	Rv3420c	rimI	ribosomal-protein-alanine acetyltransferase RimI
3841473	0	C	SNP	T	90	93	178	99.46	184
3842620	0	A	SNP	G	90	93	182	97.86	187	Thr128Ala (act/Gct)	Rv3425	PPE57	PPE family protein PPE57
3842625	0	A	SNP	G	89	94	181	96.32	190	Pro129Pro (cca/ccG)	Rv3425	PPE57	PPE family protein PPE57
3843408	0	G	Del	GAP	92	88	176	95.24	189		Rv3426	PPE58	PPE family protein PPE58
3844757	0	C	Del	GAP	93	80	168	96.65	179		Rv3428c	-	transposase
3844992	0	T	SNP	A	99	77	174	100	176	Ser327Cys (agc/Tgc)	Rv3428c	-	transposase
3845695	0	C	SNP	T	101	69	168	100	170	Arg92Arg (cgg/cgA)	Rv3428c	-	transposase
3851887	0	A	SNP	C	97	70	167	99.4	168	Ser443Ala (tcg/Gcg)	Rv3433c	-	bifunctional ADP-dependent (S)-NAD(P)H-hydrate dehydratase/NAD(P)H-hydrate epimerase
3851888	0	T	SNP	C	98	69	164	98.82	169	Ala442Ala (gca/gcG)	Rv3433c	-	bifunctional ADP-dependent (S)-NAD(P)H-hydrate dehydratase/NAD(P)H-hydrate epimerase
3859893	0	C	SNP	T	105	102	206	100	207	Glu28Glu (gag/gaA)	Rv3440c	-	hypothetical protein
3860216	0	G	SNP	A	121	116	230	99.58	238	Ala385Ala (gcc/gcT)	Rv3441c	mrsA	phosphoglucosamine mutase
3862473	0	A	Del	GAP	77	89	163	97.65	170
3864995	0	T	SNP	C	91	90	180	100	181	Ser1082Gly (agc/Ggc)	Rv3447c	eccC4	ESX-4 secretion system protein EccC4
3869355	0	T	SNP	C	104	86	187	100	190	Ile335Thr (atc/aCc)	Rv3448	eccD4	ESX-4 secretion system protein EccD4
3870010	0	A	SNP	G	125	106	226	100	231	Thr87Ala (acc/Gcc)	Rv3449	mycP4	membrane-anchored mycosin
3871246	0	T	SNP	C	92	97	186	99.47	190	Gly417Gly (gga/ggG)	Rv3450c	eccB4	ESX-4 secretion system protein EccB4
3874723	0	T	Del	GAP	106	116	213	96.52	230
3874745	0	G	SNP	C	107	121	225	99.56	229
3877421	0	A	SNP	G	105	104	207	100	209	Pro4Pro (cct/ccC)	Rv3456c	rplQ	50S ribosomal protein L17
3880175	0	C	SNP	A	96	96	190	99.48	193
3884697	0	C	SNP	G	105	87	187	81.7	235	Ala245Gly (gcc/gGc)	Rv3467	-	hypothetical protein
3885886	0	T	SNP	C	117	90	202	100	207	Ile62Val (atc/Gtc)	Rv3468c	-	dTDP-glucose 4,6-dehydratase
3888173	0	G	Del	GAP	77	85	158	94.19	172		Rv3470c	ilvB2	acetolactate synthase large subunit
3892671	0	A	SNP	G	89	89	172	100	178
3893480	0	G	SNP	A	89	100	185	100	189
3895727	0	C	SNP	A	91	86	173	100	177
3896340	0	T	SNP	G	109	100	204	100	209	Leu174Arg (ctc/cGc)	Rv3479	-	transmembrane protein
3898408	0	A	SNP	G	101	122	216	100	223	Ala863Ala (gca/gcG)	Rv3479	-	transmembrane protein
3906462	1	A	Ins	T	102	86	188	96.91	188		Rv3487c	lipF	carboxylesterase LipF
3908062	0	C	SNP	T	100	102	199	100	202
3909235	0	G	SNP	C	98	106	203	99.51	205	Val334Leu (gtg/Ctg)	Rv3490	otsA	trehalose-phosphate synthase
3918649	0	T	SNP	C	105	98	202	100	203	Gly184Gly (gga/ggG)	Rv3499c	mce4A	Mce family protein Mce4A
3930601	0	G	SNP	A	63	16	76	95.18	83	Ala1345Thr (gcg/Acg)	Rv3507	PE_PGRS53	PE-PGRS family protein PE_PGRS53
3933939	0	T	SNP	G	5	18	23	100	23	Ser979Ala (tct/Gct)	Rv3508	PE_PGRS54	PE-PGRS family protein PE_PGRS54
3934542	0	T	SNP	G	58	68	122	100	126	Ser1180Ala (tct/Gct)	Rv3508	PE_PGRS54	PE-PGRS family protein PE_PGRS54
3934699	0	G	SNP	A	51	69	117	97.56	123	Ser1232Asn (agc/aAc)	Rv3508	PE_PGRS54	PE-PGRS family protein PE_PGRS54
3934878	0	G	SNP	A	64	63	120	89.44	142	Asp1292Asn (gac/Aac)	Rv3508	PE_PGRS54	PE-PGRS family protein PE_PGRS54
3935335	0	T	SNP	C	26	27	53	100	53	Val1444Ala (gtc/gCc)	Rv3508	PE_PGRS54	PE-PGRS family protein PE_PGRS54
3935494	0	C	SNP	A	16	6	20	100	22	Ala1497Asp (gcc/gAc)	Rv3508	PE_PGRS54	PE-PGRS family protein PE_PGRS54
3935950	0	T	SNP	C	41	20	60	98.39	62	Val1649Ala (gtc/gCc)	Rv3508	PE_PGRS54	PE-PGRS family protein PE_PGRS54
3940802	0	A	SNP	G	7	32	38	100	39	Asn396Asp (aac/Gac)	Rv3511	PE_PGRS55	PE-PGRS family protein PE_PGRS55
3942481	0	C	SNP	G	78	75	151	99.35	154
3942486	0	G	SNP	C	73	72	141	94.77	153
3942640	0	T	SNP	C	39	85	119	99.2	125
3943019	0	C	SNP	G	32	23	54	98.21	56
3943079	0	C	SNP	A	28	14	40	100	42
3947125	0	C	SNP	G	22	27	49	98	50	Gly444Gly (ggc/ggG)	Rv3514	PE_PGRS57	PE-PGRS family protein PE_PGRS57
3947126	0	G	SNP	A	20	28	46	97.96	49	Ala445Thr (gcc/Acc)	Rv3514	PE_PGRS57	PE-PGRS family protein PE_PGRS57
3947127	0	C	SNP	T	20	28	45	97.96	49	Ala445Val (gcc/gTc)	Rv3514	PE_PGRS57	PE-PGRS family protein PE_PGRS57
3947128	0	C	SNP	G	23	29	48	96.3	54	Ala445Ala (gcc/gcG)	Rv3514	PE_PGRS57	PE-PGRS family protein PE_PGRS57
3949531	0	C	SNP	G	36	42	73	96.3	81	Gly1246Gly (ggc/ggG)	Rv3514	PE_PGRS57	PE-PGRS family protein PE_PGRS57
3949532	0	C	SNP	G	36	42	75	97.5	80	Pro1247Ala (ccc/Gcc)	Rv3514	PE_PGRS57	PE-PGRS family protein PE_PGRS57
3952800	0	G	SNP	A	92	105	193	100	197	Gly86Asp (ggc/gAc)	Rv3516	echA19	enoyl-CoA hydratase EchA19
3955159	0	G	SNP	T	113	91	199	97.61	209	Gly121Gly (ggc/ggA)	Rv3518c	cyp142	cytochrome P450 monooxygenase Cyp142
3958403	0	A	SNP	G	120	108	224	100	228	Asn295Asp (aac/Gac)	Rv3521	-	hypothetical protein
3959418	0	C	SNP	T	121	107	223	100	228	Thr324Ile (acc/aTc)	Rv3522	ltp4	lipid transfer protein
3962295	0	C	SNP	G	100	97	194	97.52	202	Ser10Ser (tcg/tcC)	Rv3525c	-	siderophore-binding protein
3964930	0	C	SNP	T	95	107	200	100	202	Gly88Glu (gga/gAa)	Rv3528c	-	hypothetical protein
3976128	0	G	SNP	A	91	79	166	98.84	172	Glu254Lys (gag/Aag)	Rv3537	kstD	3-oxosteroid 1-dehydrogenase
3981983	0	G	SNP	A	90	94	181	99.46	185	Pro386Pro (ccc/ccT)	Rv3543c	fadE29	acyl-CoA dehydrogenase FadE29
3984321	0	G	SNP	A	115	104	215	99.55	220	His375His (cac/caT)	Rv3545c	cyp125	steroid C26-monooxygenase
3990093	0	C	SNP	T	99	105	202	99.51	205	Val66Val (gtc/gtT)	Rv3551	-	CoA-transferase subunit alpha
3994101	0	A	SNP	G	111	94	201	98.56	208	Ile473Val (atc/Gtc)	Rv3554	fdxB	electron transfer protein FdxB
3998042	0	T	Del	GAP	82	86	165	99.41	169		Rv3558	PPE64	PPE family protein PPE64
3998043	0	T	Del	GAP	82	86	165	99.41	169		Rv3558	PPE64	PPE family protein PPE64
4004896	0	G	SNP	A	83	90	170	100	173	Gln202Gln (cag/caA)	Rv3563	fadE32	acyl-CoA dehydrogenase FadE32
4005114	0	G	SNP	C	111	93	204	100	204	Trp275Ser (tgg/tCg)	Rv3563	fadE32	acyl-CoA dehydrogenase FadE32
4005607	0	T	SNP	C	78	103	179	100	181	Leu121Leu (ttg/Ctg)	Rv3564	fadE33	acyl-CoA dehydrogenase FadE33
4007272	0	G	SNP	A	77	68	139	99.32	146	Arg358Gln (cgg/cAg)	Rv3565	aspB	aspartate aminotransferase AspB
4008747	0	A	SNP	G	92	92	182	100	184	Ile179Thr (atc/aCc)	Rv3567c	hsaB	flavin-dependent monooxygenase reductase subunit HsaB
4012286	0	C	SNP	T	83	108	189	98.96	193
4018307	0	C	SNP	T	89	85	172	97.75	178
4024273	0	T	SNP	C	123	111	230	100	234	Val25Val (gta/gtG)	Rv3581c	ispF	2C-methyl-D-erythritol 2,4-cyclodiphosphate synthase
4026899	0	G	SNP	A	127	113	239	100	240	Gln152Gln (cag/caA)	Rv3585	radA	DNA repair protein RadA
4028752	0	A	SNP	G	95	107	200	100	202	Thr288Ala (acg/Gcg)	Rv3586	-	DNA integrity scanning protein DisA
4033711	0	A	SNP	G	100	71	169	99.42	172	Val111Ala (gtg/gCg)	Rv3591c	-	hydrolase
4034827	0	C	SNP	T	100	99	194	100	199	Ala159Val (gcg/gTg)	Rv3593	lpqF	lipoprotein LpqF
4037283	0	T	SNP	G	83	70	151	99.35	154	Gly256Gly (gga/ggC)	Rv3595c	PE_PGRS59	PE-PGRS family protein PE_PGRS59
4044872	0	G	SNP	A	78	104	179	100	182	Gly113Gly (ggc/ggT)	Rv3602c	panC	pantothenate synthetase
4052349	0	T	SNP	G	119	101	216	98.21	224	Lys179Gln (aag/Cag)	Rv3610c	ftsH	zinc metalloprotease FtsH
4055801	0	G	SNP	A	99	81	172	100	180	Thr192Ile (acc/aTc)	Rv3616c	espA	ESX-1 secretion-associated protein EspA
4056416	0	C	SNP	A	102	98	195	99.5	201
4057036	0	A	SNP	G	136	117	251	99.22	255
4059186	0	G	SNP	T	101	87	183	98.95	190	Ala163Ala (gcg/gcT)	Rv3618	-	monooxygenase
4059904	0	A	SNP	G	116	109	218	100	225
4060100	0	G	SNP	A	72	98	166	79.44	214	Leu57Leu (ctg/Ttg)	Rv3619c	esxV	ESAT-6 like protein EsxV
4060201	0	G	SNP	A	77	100	176	75.97	233	Ser23Leu (tcg/tTg)	Rv3619c	esxV	ESAT-6 like protein EsxV
4060210	0	T	SNP	A	102	119	218	99.55	222	Gln20Leu (cag/cTg)	Rv3619c	esxV	ESAT-6 like protein EsxV
4062589	0	G	SNP	T	96	101	197	96.57	204	Ser21Ser (tcg/tcT)	Rv3623	lpqG	lipoprotein LpqG
4064291	0	T	SNP	G	82	104	182	98.41	189	Glu194Asp (gaa/gaC)	Rv3625c	mesJ	tRNA(Ile)-lysidine synthase
4069292	0	G	SNP	A	81	105	180	99.47	187	Ala40Thr (gcc/Acc)	Rv3630	-	integral membrane protein
4080058	0	C	Del	GAP	102	95	197	93.81	210		Rv3641c	fic	cell filamentation protein Fic
4080059	0	C	Del	GAP	102	95	197	94.26	209		Rv3641c	fic	cell filamentation protein Fic
4080060	0	A	Del	GAP	102	95	197	100	197		Rv3641c	fic	cell filamentation protein Fic
4080061	0	G	Del	GAP	102	95	197	100	197		Rv3641c	fic	cell filamentation protein Fic
4080062	0	A	Del	GAP	102	95	197	100	197		Rv3641c	fic	cell filamentation protein Fic
4080063	0	A	Del	GAP	102	95	197	100	197		Rv3641c	fic	cell filamentation protein Fic
4087495	0	A	SNP	G	64	72	131	95.1	143
4087880	0	G	SNP	A	84	99	181	100	183	Pro103Pro (ccc/ccT)	Rv3647c	-	hypothetical protein
4089058	0	T	SNP	C	115	98	212	100	213	Leu93Pro (ctc/cCc)	Rv3649	-	helicase
4090453	0	C	SNP	G	83	122	201	99.51	206	Ala558Gly (gcc/gGc)	Rv3649	-	helicase
4092376	0	T	SNP	C	93	102	193	100	195	Ile179Thr (atc/aCc)	Rv3651	-	hypothetical protein
4093417	0	C	SNP	A	81	95	174	96.7	182
4094054	0	G	Del	GAP	36	78	115	95.8	119		Rv3653	PE_PGRS61	PE-PGRS family-related protein PE_PGRS61
4094099	0	G	SNP	A	26	73	95	95.19	104	Gly54Ser (ggc/Agc)	Rv3653	PE_PGRS61	PE-PGRS family-related protein PE_PGRS61
4095002	0	G	Del	GAP	87	95	178	99.45	183		Rv3655c	-	hypothetical protein
4095295	0	T	SNP	C	82	90	171	100	172	Glu2Glu (gaa/gaG)	Rv3655c	-	hypothetical protein
4096636	0	C	SNP	T	97	99	194	99.49	197	Gly102Ser (ggt/Agt)	Rv3658c	-	transmembrane protein
4097490	1	A	Ins	C	107	103	210	97.22	211		Rv3659c	-	conjugal transfer protein
4097569	0	G	SNP	T	108	111	218	100	219	Ala142Ala (gcc/gcA)	Rv3659c	-	conjugal transfer protein
4100975	0	T	SNP	C	95	100	193	100	195
4107074	0	T	SNP	C	78	119	190	100	197	Gln4Arg (cag/cGg)	Rv3666c	dppA	dipeptide ABC transporter substrate-binding lipoprotein DppA
4111303	0	G	SNP	C	115	90	202	100	205	Val159Val (gtg/gtC)	Rv3669	-	transmembrane protein
4112429	0	T	SNP	C	107	106	211	99.53	214	Ile363Val (atc/Gtc)	Rv3671c	-	serine protease
4115952	0	C	SNP	T	91	121	207	99.53	213
4120926	0	A	SNP	G	202	154	350	90.13	395	Asn378Asp (aac/Gac)	Rv3680	-	anion transporter ATPase
4120983	0	A	SNP	G	265	193	448	81.49	562
4122287	0	G	SNP	T	99	90	187	99.47	190	Ala124Ala (gcg/gcT)	Rv3682	ponA2	bifunctional penicillin-insensitive transglycosylase/penicillin-sensitive transpeptidase
4124254	0	C	SNP	G	112	97	206	99.52	210	Pro780Arg (cca/cGa)	Rv3682	ponA2	bifunctional penicillin-insensitive transglycosylase/penicillin-sensitive transpeptidase
4126821	0	A	Del	GAP	83	97	172	96.77	186
[truncated: 112 more rows]
