# Supplementary material for: Novel Mutations in Putative Nicotinic Acid Phosphoribosyltransferases of Mycobacterium tuberculosis and Their Effect on Protein Thermodynamic Properties
Source: Polymers (Basel). 2022 Apr 18;14(8):1623. doi: 10.3390/polym14081623 (PMC9031469; doi:10.3390/polym14081623)
Supplement: Supplementary file 1 [file polymers-14-01623-s001.zip › Supplementary files S1/790.xlsx]

## Sheet: 790
#Pos	Insindex	Ref	Type	Allel	CovFor	CovRev	Qual20	Freq	Cov	Subst	Gene	GeneName	Product	ResistanceSNP	PhyloSNP	InterestingRegion
1849	0	C	SNP	A	115	100	214	99.08	217
1977	0	A	SNP	G	130	120	248	99.6	251
3446	0	C	SNP	T	98	92	185	100	190	Ala56Val (gcc/gTc)	Rv0003	recF	DNA replication/repair protein RecF
4013	0	T	SNP	C	107	105	210	100	212	Ile245Thr (atc/aCc)	Rv0003	recF	DNA replication/repair protein RecF
7362	0	G	SNP	C	121	121	239	100	242	Glu21Gln (gag/Cag)	Rv0006	gyrA	DNA gyrase subunit A			fluoroquinolones (FQ)
7585	0	G	SNP	C	113	106	216	100	219	Ser95Thr (agc/aCc)	Rv0006	gyrA	DNA gyrase subunit A		phylo (not H37Rv)	fluoroquinolones (FQ)
9304	0	G	SNP	A	94	124	209	100	218	Gly668Asp (ggc/gAc)	Rv0006	gyrA	DNA gyrase subunit A			fluoroquinolones (FQ)
11879	0	A	SNP	G	101	76	177	100	177	Ser145Pro (tcc/Ccc)	Rv0008c	-	cell wall synthesis protein CwsA
12204	0	G	SNP	A	111	98	208	100	209	Leu36Leu (ctc/ctT)	Rv0008c	-	cell wall synthesis protein CwsA
14785	0	T	SNP	C	100	101	200	100	201	Cys233Arg (tgc/Cgc)	Rv0012	-	membrane protein
15117	0	C	SNP	G	111	104	210	99.54	216	Ile68Met (atc/atG)	Rv0013	trpG	anthranilate synthase component II
21795	0	G	SNP	A	88	86	170	98.86	176	Pro463Ser (ccg/Tcg)	Rv0018c	pstP	phosphoserine/threonine phosphatase PstP
24629	0	C	SNP	T	82	91	171	98.86	175	Pro272Pro (ccg/ccA)	Rv0020c	fhaA	FHA domain-containing protein FhaA
24699	0	C	Del	GAP	66	87	150	78.46	195		Rv0020c	fhaA	FHA domain-containing protein FhaA
24700	0	C	Del	GAP	66	87	150	78.87	194		Rv0020c	fhaA	FHA domain-containing protein FhaA
24701	0	G	Del	GAP	66	87	150	79.69	192		Rv0020c	fhaA	FHA domain-containing protein FhaA
24702	0	C	Del	GAP	66	87	150	79.69	192		Rv0020c	fhaA	FHA domain-containing protein FhaA
24703	0	G	Del	GAP	66	87	150	80.1	191		Rv0020c	fhaA	FHA domain-containing protein FhaA
24704	0	T	Del	GAP	66	87	150	79.69	192		Rv0020c	fhaA	FHA domain-containing protein FhaA
24705	0	T	Del	GAP	66	87	150	80.1	191		Rv0020c	fhaA	FHA domain-containing protein FhaA
24706	0	G	Del	GAP	66	87	150	81.38	188		Rv0020c	fhaA	FHA domain-containing protein FhaA
24707	0	C	Del	GAP	66	87	150	82.7	185		Rv0020c	fhaA	FHA domain-containing protein FhaA
24708	0	T	Del	GAP	66	87	150	82.7	185		Rv0020c	fhaA	FHA domain-containing protein FhaA
24709	0	C	Del	GAP	66	87	150	82.7	185		Rv0020c	fhaA	FHA domain-containing protein FhaA
24710	0	G	Del	GAP	66	87	150	83.15	184		Rv0020c	fhaA	FHA domain-containing protein FhaA
24711	0	G	Del	GAP	66	87	150	83.15	184		Rv0020c	fhaA	FHA domain-containing protein FhaA
24712	0	G	Del	GAP	66	87	150	83.15	184		Rv0020c	fhaA	FHA domain-containing protein FhaA
24713	0	G	Del	GAP	66	87	150	83.61	183		Rv0020c	fhaA	FHA domain-containing protein FhaA
24714	0	T	Del	GAP	66	87	150	84.53	181		Rv0020c	fhaA	FHA domain-containing protein FhaA
24715	0	A	Del	GAP	66	87	150	85	180		Rv0020c	fhaA	FHA domain-containing protein FhaA
24716	0	A	Del	GAP	66	87	150	85.47	179		Rv0020c	fhaA	FHA domain-containing protein FhaA
26957	0	C	SNP	G	97	93	185	100	190
26959	0	C	SNP	G	98	91	186	100	189
27487	0	G	SNP	A	113	99	206	99.53	213
34044	0	T	SNP	C	103	98	198	100	201
37031	0	C	SNP	G	95	106	198	99.01	203	Ala55Ala (gcc/gcG)	Rv0034	-	hypothetical protein
39030	0	C	SNP	T	236	385	607	81.07	766
42281	0	C	SNP	A	92	108	197	100	200	Cys24Phe (tgc/tTc)	Rv0039c	-	transmembrane protein
42967	0	G	SNP	C	117	95	209	100	212	Pro133Pro (ccc/ccG)	Rv0040c	mtc28	hypothetical protein
48520	0	C	SNP	T	117	116	231	99.57	234	Glu170Lys (gag/Aag)	Rv0044c	-	oxidoreductase
49360	0	C	SNP	T	105	112	214	99.54	218	Val194Ile (gtc/Atc)	Rv0045c	-	hydrolase
49691	0	C	Del	GAP	105	113	213	97.76	223		Rv0045c	-	hydrolase
49692	0	C	Del	GAP	105	113	213	100	218		Rv0045c	-	hydrolase
50557	0	T	SNP	C	105	92	192	99.49	198	Arg190Gly (agg/Ggg)	Rv0046c	ino1	inositol-3-phosphate synthase
50777	0	G	SNP	A	110	106	213	98.18	220	Tyr116Tyr (tac/taT)	Rv0046c	ino1	inositol-3-phosphate synthase
51949	0	A	SNP	G	91	113	204	100	204	Val250Ala (gtc/gCc)	Rv0048c	-	membrane protein
53422	0	G	SNP	A	97	90	181	99.47	188
54394	0	A	SNP	G	110	116	224	100	226	Ala244Ala (gca/gcG)	Rv0050	ponA1	bifunctional penicillin-insensitive transglycosylase/penicillin-sensitive transpeptidase
54842	0	G	SNP	T	109	85	185	98.48	197	Ala394Ser (gcg/Tcg)	Rv0050	ponA1	bifunctional penicillin-insensitive transglycosylase/penicillin-sensitive transpeptidase
55543	1	G	Ins	C	73	97	170	90.91	171		Rv0050	ponA1	bifunctional penicillin-insensitive transglycosylase/penicillin-sensitive transpeptidase
55543	2	G	Ins	C	73	98	171	91.44	171		Rv0050	ponA1	bifunctional penicillin-insensitive transglycosylase/penicillin-sensitive transpeptidase
55543	3	G	Ins	G	73	98	171	91.44	171		Rv0050	ponA1	bifunctional penicillin-insensitive transglycosylase/penicillin-sensitive transpeptidase
55543	4	G	Ins	C	73	98	171	91.44	171		Rv0050	ponA1	bifunctional penicillin-insensitive transglycosylase/penicillin-sensitive transpeptidase
55543	5	G	Ins	C	73	98	171	91.44	171		Rv0050	ponA1	bifunctional penicillin-insensitive transglycosylase/penicillin-sensitive transpeptidase
55543	6	G	Ins	T	73	98	171	91.44	171		Rv0050	ponA1	bifunctional penicillin-insensitive transglycosylase/penicillin-sensitive transpeptidase
55553	0	C	SNP	T	66	89	153	100	155	Pro631Ser (ccg/Tcg)	Rv0050	ponA1	bifunctional penicillin-insensitive transglycosylase/penicillin-sensitive transpeptidase
56001	0	G	SNP	A	83	106	189	99.47	190	Gln102Gln (cag/caA)	Rv0051	-	transmembrane protein
62049	0	A	SNP	G	104	113	211	99.54	218	Arg552Gly (agg/Ggg)	Rv0058	dnaB	replicative DNA helicase
65083	0	G	SNP	A	98	120	214	100	218	Pro90Ser (ccc/Tcc)	Rv0061c	-	hypothetical protein
66632	0	C	SNP	T	101	89	181	100	190	Pro361Ser (cct/Tct)	Rv0062	celA1	cellulase CelA
67012	0	C	SNP	T	113	94	205	99.52	208	Thr30Thr (acc/acT)	Rv0063	-	oxidoreductase
69984	0	C	SNP	A	118	117	234	100	235	Ala455Ala (gcc/gcA)	Rv0064	-	transmembrane protein
69989	0	G	SNP	A	114	118	228	100	232	Gly457Asp (ggt/gAt)	Rv0064	-	transmembrane protein
70267	0	G	SNP	T	101	101	201	99.02	204	Val550Phe (gtc/Ttc)	Rv0064	-	transmembrane protein
70816	0	A	SNP	G	109	106	210	100	215	Asn733Asp (aac/Gac)	Rv0064	-	transmembrane protein
71336	0	G	SNP	C	88	106	191	100	194	Arg906Pro (cgc/cCc)	Rv0064	-	transmembrane protein
72549	0	C	SNP	T	149	118	264	100	267	Gly655Ser (ggt/Agt)	Rv0066c	icd2	isocitrate dehydrogenase
75233	0	C	SNP	A	93	98	187	100	191
75940	0	G	SNP	C	111	107	216	100	218	Val214Leu (gtg/Ctg)	Rv0068	-	oxidoreductase
80616	0	C	SNP	G	108	104	210	100	212
89059	0	C	SNP	T	96	103	194	99.5	200	Ala13Val (gcc/gTc)	Rv0080	-	hypothetical protein
92199	0	T	SNP	G	110	85	195	100	195	Thr600Thr (act/acG)	Rv0083	-	oxidoreductase
103930	0	G	SNP	C	98	111	204	83.27	251	Ala245Gly (gcc/gGc)	Rv0094c	-	hypothetical protein
104712	0	C	SNP	T	115	108	218	94.09	237
104824	0	C	SNP	A	111	96	203	100	207	Ser131Ile (agc/aTc)	Rv0095c	-	hypothetical protein
104838	0	T	SNP	G	102	87	185	100	189	Glu126Asp (gaa/gaC)	Rv0095c	-	hypothetical protein
104856	0	C	SNP	T	87	84	168	100	171	Leu120Leu (ctg/ctA)	Rv0095c	-	hypothetical protein
104858	0	G	SNP	A	84	83	167	100	167	Leu120Leu (ctg/Ttg)	Rv0095c	-	hypothetical protein
104941	0	T	SNP	C	65	70	132	98.54	137	Gln92Arg (cag/cGg)	Rv0095c	-	hypothetical protein
104942	0	G	SNP	C	64	70	129	98.53	136	Gln92Glu (cag/Gag)	Rv0095c	-	hypothetical protein
104944	0	G	SNP	A	64	67	129	98.5	133	Ala91Val (gcc/gTc)	Rv0095c	-	hypothetical protein
104962	0	G	SNP	A	53	63	115	98.31	118	Ala85Val (gcg/gTg)	Rv0095c	-	hypothetical protein
105007	0	C	SNP	G	57	52	109	99.09	110	Ser70Thr (agc/aCc)	Rv0095c	-	hypothetical protein
105011	0	G	SNP	A	57	46	103	97.17	106	Leu69Leu (ctg/Ttg)	Rv0095c	-	hypothetical protein
105045	0	G	SNP	C	65	43	107	99.08	109	Asp57Glu (gac/gaG)	Rv0095c	-	hypothetical protein
105060	0	G	SNP	A	59	49	106	99.08	109	Asp52Asp (gac/gaT)	Rv0095c	-	hypothetical protein
105063	0	G	SNP	A	60	51	109	99.11	112	Phe51Phe (ttc/ttT)	Rv0095c	-	hypothetical protein
105736	0	T	SNP	C	105	92	195	100	197	Val138Ala (gtc/gCc)	Rv0096	PPE1	PPE family protein PPE1
110567	0	C	SNP	T	105	79	182	100	184	Asp189Asp (gac/gaT)	Rv0101	nrp	peptide synthetase Nrp
116000	0	T	SNP	G	96	96	191	100	192	Val2000Val (gtt/gtG)	Rv0101	nrp	peptide synthetase Nrp
117389	0	C	SNP	T	96	114	203	100	210	Thr2463Thr (acc/acT)	Rv0101	nrp	peptide synthetase Nrp
122109	0	A	SNP	G	129	111	233	100	240	Leu22Ser (ttg/tCg)	Rv0103c	ctpB	cation-transporter P-type ATPase B
123198	0	T	SNP	C	133	110	241	100	243	Pro294Pro (cct/ccC)	Rv0104	-	hypothetical protein
123520	0	T	SNP	C	143	130	267	100	273	Tyr402His (tat/Cat)	Rv0104	-	hypothetical protein
123745	0	G	SNP	A	127	146	269	100	273	Gly477Arg (ggg/Agg)	Rv0104	-	hypothetical protein
125830	1	G	Ins	A	70	94	164	89.62	164		Rv0107c	ctpI	cation-transporter ATPase I
129576	0	A	SNP	C	112	91	199	100	203	Ala322Ala (gct/gcG)	Rv0107c	ctpI	cation-transporter ATPase I
131174	1	T	Ins	G	90	70	160	94.67	160
132417	0	C	SNP	G	98	100	195	99.5	199	Arg346Gly (cgc/Ggc)	Rv0109	PE_PGRS1	PE-PGRS family protein PE_PGRS1
133839	0	C	SNP	T	91	81	171	100	172
139497	0	G	SNP	A	95	87	179	99.45	183	Ala329Thr (gct/Act)	Rv0115	hddA	D-alpha-D-heptose-7-phosphate kinase HddA
142533	0	C	SNP	T	110	93	201	100	203	Val448Val (gtg/gtA)	Rv0118c	oxcA	oxalyl-CoA decarboxylase OxcA
143207	0	T	SNP	C	105	110	214	100	215	Ser224Gly (agc/Ggc)	Rv0118c	oxcA	oxalyl-CoA decarboxylase OxcA
144748	0	G	SNP	A	103	137	237	99.17	242	Gly234Ser (ggc/Agc)	Rv0119	fadD7	fatty-acid--CoA ligase FadD7
146087	0	T	SNP	C	101	124	222	100	225	Asn562Ser (aat/aGt)	Rv0120c	fusA2	elongation factor G
154283	0	T	SNP	C	114	107	220	99.55	222	Ser18Pro (tcg/Ccg)	Rv0127	mak	maltokinase
157129	0	C	SNP	T	105	125	222	99.57	231	Gly158Ser (ggc/Agc)	Rv0129c	fbpC	diacylglycerol acyltransferase/mycolyltransferase Ag85C		phylo (Delhi/CAS)
170671	0	G	SNP	A	115	75	187	100	190	Ala130Thr (gcc/Acc)	Rv0144	-	transcriptional regulator
172492	0	C	SNP	G	102	114	214	100	216	Tyr94_ (tac/taG)	Rv0146	-	S-adenosylmethionine-dependentmethyltransferase
173259	0	G	SNP	T	133	121	250	100	254	Val8Phe (gtc/Ttc)	Rv0147	-	aldehyde dehydrogenase
176535	0	G	Del	GAP	107	99	204	97.17	212		Rv0149	-	quinone oxidoreductase
177745	0	C	SNP	A	99	97	195	100	196	Gly522Val (ggt/gTt)	Rv0151c	PE1	PE family protein PE1
177857	0	G	SNP	A	105	90	193	100	195	Leu485Leu (ctg/Ttg)	Rv0151c	PE1	PE family protein PE1
178205	0	C	SNP	G	128	124	246	99.6	253	Gly369Arg (ggc/Cgc)	Rv0151c	PE1	PE family protein PE1
178453	0	C	SNP	G	104	92	191	99.49	197	Gly286Ala (ggg/gCg)	Rv0151c	PE1	PE family protein PE1
181090	0	C	SNP	T	109	106	213	100	215
188317	0	A	SNP	G	94	96	187	100	190	Ser175Pro (tcc/Ccc)	Rv0159c	PE3	PE family protein PE3
188800	0	T	SNP	C	103	114	215	100	217	Thr14Ala (acg/Gcg)	Rv0159c	PE3	PE family protein PE3
189850	0	A	SNP	G	85	127	210	100	212	Phe197Ser (ttc/tCc)	Rv0160c	PE4	PE family protein PE4
194305	1	C	Ins	G	117	106	223	97.81	223		Rv0165c	mce1R	transcriptional regulator Mce1R
194305	2	C	Ins	G	116	105	221	96.93	221		Rv0165c	mce1R	transcriptional regulator Mce1R
194681	0	G	SNP	C	122	103	224	100	225	Leu45Leu (ctc/ctG)	Rv0165c	mce1R	transcriptional regulator Mce1R
196642	0	C	SNP	T	90	111	201	100	201	Asn550Asn (aac/aaT)	Rv0166	fadD5	fatty-acid--CoA ligase FadD5
196819	0	G	SNP	A	120	105	223	99.12	227
198401	0	G	SNP	T	112	92	200	100	204	Gly248Cys (ggc/Tgc)	Rv0168	yrbE1B	membrane protein
199088	0	G	SNP	A	100	91	191	97.95	195	Lys185Lys (aag/aaA)	Rv0169	mce1A	Mce family protein Mce1A
199470	0	T	SNP	G	95	113	201	100	208	Ser313Ala (tcc/Gcc)	Rv0169	mce1A	Mce family protein Mce1A
200410	0	A	SNP	G	103	101	200	100	204	Gln172Gln (caa/caG)	Rv0170	mce1B	Mce family protein Mce1B
206339	0	T	SNP	C	109	115	222	100	224	Leu370Pro (ctg/cCg)	Rv0174	mce1F	Mce family protein Mce1F
206481	0	C	SNP	G	115	81	193	95.61	205	Pro417Pro (ccc/ccG)	Rv0174	mce1F	Mce family protein Mce1F
206484	0	G	SNP	T	107	88	191	95.12	205	Gly418Gly (ggg/ggT)	Rv0174	mce1F	Mce family protein Mce1F
207079	0	G	SNP	C	86	105	188	100	191	Arg89Pro (cgc/cCc)	Rv0175	-	Mce associated membrane protein
210624	0	C	SNP	T	120	101	219	100	221	Leu63Leu (ctg/ctA)	Rv0179c	lprO	lipoprotein LprO
211126	0	C	SNP	A	105	105	208	99.06	212	Val375Val (gtg/gtT)	Rv0180c	-	transmembrane protein
217201	0	T	SNP	C	107	105	211	99.07	214	Asn311Asn (aat/aaC)	Rv0186	bglS	beta-glucosidase BglS
217883	0	G	SNP	T	89	118	204	98.57	210	Gly539Trp (ggg/Tgg)	Rv0186	bglS	beta-glucosidase BglS
218599	0	T	SNP	C	92	126	217	99.54	219
223942	0	T	SNP	C	106	100	203	99.52	207	Ser127Pro (tcg/Ccg)	Rv0192	-	hypothetical protein
224338	0	C	SNP	T	143	123	261	100	266	Pro259Ser (ccg/Tcg)	Rv0192	-	hypothetical protein
225323	0	T	SNP	C	85	107	188	99.48	193	Lys417Glu (aag/Gag)	Rv0193c	-	hypothetical protein
225768	0	G	SNP	A	89	112	196	100	201	Thr268Thr (acc/acT)	Rv0193c	-	hypothetical protein
227098	0	T	SNP	C	117	110	226	100	227	Met74Thr (atg/aCg)	Rv0194	-	multidrug ABC transporter ATPase/permease
228263	0	G	SNP	A	94	101	193	99.49	196	Thr462Thr (acg/acA)	Rv0194	-	multidrug ABC transporter ATPase/permease
230576	1	G	Ins	T	101	96	197	92.92	197
230921	0	C	Del	GAP	105	95	197	99.5	201		Rv0195	-	two component transcriptional regulator
231114	0	C	SNP	G	106	103	206	100	209	Ala72Ala (gcc/gcG)	Rv0195	-	two component transcriptional regulator
234477	0	T	SNP	G	101	68	166	99.41	170	Tyr749_ (tat/taG)	Rv0197	-	oxidoreductase
234496	1	C	Ins	G	91	61	152	95.6	152		Rv0197	-	oxidoreductase
234496	2	C	Ins	T	91	61	152	95.6	152		Rv0197	-	oxidoreductase
237124	0	C	SNP	T	108	122	226	99.57	231	Pro192Leu (ccc/cTc)	Rv0199	-	membrane protein
239791	0	C	SNP	G	102	100	201	98.54	205	Arg501Pro (cgg/cCg)	Rv0202c	mmpL11	transmembrane transport protein MmpL11
241085	0	G	SNP	A	104	87	190	98.96	193	Leu70Leu (ctg/Ttg)	Rv0202c	mmpL11	transmembrane transport protein MmpL11
249522	0	T	SNP	C	105	113	215	99.54	219	Val162Ala (gtg/gCg)	Rv0209	-	hypothetical protein
251575	0	G	SNP	A	120	141	256	99.62	262	Ala486Thr (gcg/Acg)	Rv0210	-	hypothetical protein
255373	0	T	SNP	C	107	95	198	99.51	203	Asp193Gly (gac/gGc)	Rv0213c	-	methyltransferase
257071	0	C	SNP	T	110	111	219	100	221	Tyr336Tyr (tac/taT)	Rv0214	fadD4	fatty-acid--CoA ligase FadD4
261869	0	T	SNP	C	73	100	172	100	173	Cys316Arg (tgt/Cgt)	Rv0218	-	transmembrane protein
262268	0	A	SNP	T	108	87	192	100	195	Ala5Ala (gca/gcT)	Rv0219	-	transmembrane protein
264992	0	T	SNP	C	113	99	209	100	212	Leu309Pro (ctg/cCg)	Rv0221	-	diacyglycerol O-acyltransferase
265554	0	A	SNP	C	115	101	213	100	216	Val16Val (gta/gtC)	Rv0222	echA1	enoyl-CoA hydratase EchA1
266405	0	C	SNP	T	90	98	185	100	188	Gly454Ser (ggc/Agc)	Rv0223c	-	aldehyde dehydrogenase
274463	0	C	SNP	A	120	110	226	99.57	231	Arg86Leu (cgt/cTt)	Rv0229c	-	hypothetical protein
276539	0	G	SNP	C	106	102	208	100	208	Gly161Ala (ggc/gCc)	Rv0231	fadE4	acyl-CoA dehydrogenase FadE4
278681	0	C	SNP	G	96	99	193	100	195	His33Asp (cat/Gat)	Rv0233	nrdB	ribonucleoside-diphosphate reductase subunit beta NrdB
283614	0	T	SNP	C	83	94	173	100	177	Ser1080Gly (agc/Ggc)	Rv0236c	aftD	alpha-(1->3)-arabinofuranosyltransferase
285772	0	A	SNP	C	86	96	181	100	182	Pro360Pro (cct/ccG)	Rv0236c	aftD	alpha-(1->3)-arabinofuranosyltransferase
285871	0	A	SNP	G	93	71	163	99.39	165	Val327Val (gtt/gtC)	Rv0236c	aftD	alpha-(1->3)-arabinofuranosyltransferase
287142	0	C	Del	GAP	77	77	147	97.47	158
289253	0	C	SNP	T	114	115	227	99.13	231	Asp50Asp (gac/gaT)	Rv0239	vapB24	antitoxin VapB24
291370	0	G	SNP	A	100	101	201	96.63	208	Gly220Gly (ggc/ggT)	Rv0242c	fabG4	3-oxoacyl-ACP reductase FabG
291489	0	G	SNP	A	124	113	235	98.75	240	Leu181Leu (ctg/Ttg)	Rv0242c	fabG4	3-oxoacyl-ACP reductase FabG
293628	1	A	Ins	C	75	88	163	90.56	163
294311	0	C	SNP	T	99	88	184	98.94	189	Lys441Lys (aag/aaA)	Rv0244c	fadE5	acyl-CoA dehydrogenase FadE5
301341	0	C	SNP	A	110	121	228	100	231	Pro105Pro (ccg/ccT)	Rv0249c	-	succinate dehydrogenase membrane anchor subunit
304923	0	A	SNP	G	101	102	200	100	203	Lys686Lys (aaa/aaG)	Rv0252	nirB	nitrite reductase large subunit NirB
308661	0	A	SNP	G	91	66	153	99.37	158	Leu296Pro (ctg/cCg)	Rv0256c	PPE2	PPE family protein PPE2
310973	0	G	SNP	A	123	108	227	100	231	Ala182Val (gcg/gTg)	Rv0259c	-	hypothetical protein
311613	0	G	SNP	T	105	132	233	100	237	Val349Val (gtc/gtA)	Rv0260c	-	transcriptional regulator
324812	0	C	SNP	T	105	93	197	99.5	199	Asp82Asp (gac/gaT)	Rv0270	fadD2	fatty-acid--CoA ligase FadD2
325505	0	T	SNP	C	82	60	141	99.3	143	Val313Val (gtt/gtC)	Rv0270	fadD2	fatty-acid--CoA ligase FadD2
328569	0	G	SNP	C	111	130	235	99.59	242
333892	0	G	SNP	C	94	79	171	98.3	176	Arg807Gly (cgc/Ggc)	Rv0278c	-	PE-PGRS family protein PE_PGRS3
335606	0	T	SNP	C	23	19	41	97.67	43	Gly235Gly (gga/ggG)	Rv0278c	-	PE-PGRS family protein PE_PGRS3
335642	0	A	SNP	G	23	14	37	100	37	Ala223Ala (gct/gcC)	Rv0278c	-	PE-PGRS family protein PE_PGRS3
335643	0	G	SNP	T	23	10	32	97.06	34	Ala223Asp (gct/gAt)	Rv0278c	-	PE-PGRS family protein PE_PGRS3
335651	0	G	SNP	C	21	11	30	96.97	33	Ala220Ala (gcc/gcG)	Rv0278c	-	PE-PGRS family protein PE_PGRS3
335654	0	G	SNP	A	21	10	30	96.88	32	Gly219Gly (ggc/ggT)	Rv0278c	-	PE-PGRS family protein PE_PGRS3
335827	0	T	Del	GAP	58	8	62	75	88		Rv0278c	-	PE-PGRS family protein PE_PGRS3
336683	0	G	SNP	T	11	19	30	90.91	33	Val797Val (gtc/gtA)	Rv0279c	PE_PGRS4	PE-PGRS family protein PE_PGRS4
336684	0	A	SNP	G	11	19	29	90.91	33	Val797Ala (gtc/gCc)	Rv0279c	PE_PGRS4	PE-PGRS family protein PE_PGRS4
336688	0	A	Del	GAP	11	21	30	100	32		Rv0279c	PE_PGRS4	PE-PGRS family protein PE_PGRS4
336689	0	G	Del	GAP	11	20	30	100	31		Rv0279c	PE_PGRS4	PE-PGRS family protein PE_PGRS4
336690	0	C	Del	GAP	11	20	30	96.88	32		Rv0279c	PE_PGRS4	PE-PGRS family protein PE_PGRS4
336691	0	T	Del	GAP	11	19	29	96.77	31		Rv0279c	PE_PGRS4	PE-PGRS family protein PE_PGRS4
336692	0	C	Del	GAP	11	19	29	96.77	31		Rv0279c	PE_PGRS4	PE-PGRS family protein PE_PGRS4
336693	0	G	Del	GAP	11	19	29	93.75	32		Rv0279c	PE_PGRS4	PE-PGRS family protein PE_PGRS4
336694	0	A	Del	GAP	11	20	29	96.88	32		Rv0279c	PE_PGRS4	PE-PGRS family protein PE_PGRS4
336695	0	A	Del	GAP	11	20	29	96.88	32		Rv0279c	PE_PGRS4	PE-PGRS family protein PE_PGRS4
336696	0	T	Del	GAP	11	20	29	96.88	32		Rv0279c	PE_PGRS4	PE-PGRS family protein PE_PGRS4
336697	0	T	Del	GAP	10	19	28	90.62	32		Rv0279c	PE_PGRS4	PE-PGRS family protein PE_PGRS4
336699	1	C	Ins	G	10	19	29	90.62	29		Rv0279c	PE_PGRS4	PE-PGRS family protein PE_PGRS4
336699	2	C	Ins	G	10	19	29	90.62	29		Rv0279c	PE_PGRS4	PE-PGRS family protein PE_PGRS4
336707	0	G	Del	GAP	11	19	30	90.91	33		Rv0279c	PE_PGRS4	PE-PGRS family protein PE_PGRS4
336708	0	T	Del	GAP	12	20	32	96.97	33		Rv0279c	PE_PGRS4	PE-PGRS family protein PE_PGRS4
336709	0	C	Del	GAP	11	19	30	90.91	33		Rv0279c	PE_PGRS4	PE-PGRS family protein PE_PGRS4
336710	0	A	Del	GAP	11	19	30	88.24	34		Rv0279c	PE_PGRS4	PE-PGRS family protein PE_PGRS4
337820	0	G	SNP	A	15	118	128	100	133	Gly418Gly (ggc/ggT)	Rv0279c	PE_PGRS4	PE-PGRS family protein PE_PGRS4
337959	0	A	SNP	C	56	13	67	100	69	Ile372Ser (atc/aGc)	Rv0279c	PE_PGRS4	PE-PGRS family protein PE_PGRS4
338020	0	A	SNP	C	114	22	135	100	136	Cys352Gly (tgc/Ggc)	Rv0279c	PE_PGRS4	PE-PGRS family protein PE_PGRS4
338100	0	T	SNP	C	136	37	168	100	173	Asn325Ser (aac/aGc)	Rv0279c	PE_PGRS4	PE-PGRS family protein PE_PGRS4
338453	0	A	SNP	G	12	77	88	100	89	Ala207Ala (gct/gcC)	Rv0279c	PE_PGRS4	PE-PGRS family protein PE_PGRS4
338648	0	T	SNP	G	133	12	141	86.83	167	Gly142Gly (gga/ggC)	Rv0279c	PE_PGRS4	PE-PGRS family protein PE_PGRS4
338669	0	T	SNP	C	163	12	172	89.74	195	Leu135Leu (tta/ttG)	Rv0279c	PE_PGRS4	PE-PGRS family protein PE_PGRS4
338682	0	T	SNP	G	158	10	165	90.32	186	Asp131Ala (gac/gCc)	Rv0279c	PE_PGRS4	PE-PGRS family protein PE_PGRS4
338683	0	C	SNP	G	158	10	167	90.32	186	Asp131His (gac/Cac)	Rv0279c	PE_PGRS4	PE-PGRS family protein PE_PGRS4
338685	0	C	SNP	G	160	10	168	90.43	188	Gly130Ala (ggg/gCg)	Rv0279c	PE_PGRS4	PE-PGRS family protein PE_PGRS4
338690	0	A	SNP	G	162	11	172	91.53	189	Asn128Asn (aat/aaC)	Rv0279c	PE_PGRS4	PE-PGRS family protein PE_PGRS4
338692	0	T	SNP	C	161	12	170	92.51	187	Asn128Asp (aat/Gat)	Rv0279c	PE_PGRS4	PE-PGRS family protein PE_PGRS4
339230	0	G	SNP	C	172	162	332	99.7	335
340372	0	T	SNP	C	28	111	138	100	139	Ser337Pro (tcg/Ccg)	Rv0280	PPE3	PPE family protein PPE3
340439	0	C	Del	GAP	47	45	91	77.97	118		Rv0280	PPE3	PPE family protein PPE3
340440	0	C	Del	GAP	47	46	92	80.17	116		Rv0280	PPE3	PPE family protein PPE3
340441	0	G	Del	GAP	47	46	92	80.87	115		Rv0280	PPE3	PPE family protein PPE3
340442	0	C	Del	GAP	47	46	92	82.3	113		Rv0280	PPE3	PPE family protein PPE3
340443	0	G	Del	GAP	47	46	92	82.3	113		Rv0280	PPE3	PPE family protein PPE3
340444	0	C	Del	GAP	47	46	92	84.55	110		Rv0280	PPE3	PPE family protein PPE3
340445	0	C	Del	GAP	47	46	92	84.55	110		Rv0280	PPE3	PPE family protein PPE3
340446	0	G	Del	GAP	47	46	92	85.32	109		Rv0280	PPE3	PPE family protein PPE3
340447	0	G	Del	GAP	47	46	92	88.57	105		Rv0280	PPE3	PPE family protein PPE3
340448	0	C	Del	GAP	47	46	92	89.42	104		Rv0280	PPE3	PPE family protein PPE3
340449	0	G	Del	GAP	47	46	92	90.29	103		Rv0280	PPE3	PPE family protein PPE3
340450	0	T	Del	GAP	46	46	91	98.92	93		Rv0280	PPE3	PPE family protein PPE3
342146	0	A	SNP	C	131	131	257	99.62	263	Glu6Ala (gaa/gCa)	Rv0282	eccA3	ESX-3 secretion system protein EccA
342873	0	C	SNP	T	127	109	233	100	236	Val248Val (gtc/gtT)	Rv0282	eccA3	ESX-3 secretion system protein EccA
346275	0	C	SNP	G	106	87	187	100	193	Pro214Arg (ccg/cGg)	Rv0284	eccC3	ESX-3 secretion system protein EccC3
350088	0	C	SNP	A	113	111	221	100	224	Leu52Met (ctg/Atg)	Rv0286	PPE4	PPE family protein PPE4
353197	0	C	SNP	T	120	100	219	100	220	Arg39Cys (cgc/Tgc)	Rv0290	eccD3	ESX-3 secretion system protein EccD
353833	0	G	SNP	A	111	105	212	99.54	217	Ala251Thr (gcg/Acg)	Rv0290	eccD3	ESX-3 secretion system protein EccD
356528	0	A	SNP	G	106	93	193	100	199	Asn217Asp (aat/Gat)	Rv0292	eccE3	ESX-3 secretion system protein EccE
357938	0	C	SNP	T	105	105	204	97.67	215	Val43Ile (gtc/Atc)	Rv0293c	-	hypothetical protein
358473	0	G	SNP	C	106	105	207	98.6	214	Trp101Cys (tgg/tgC)	Rv0294	tam	trans-aconitate methyltransferase
363563	0	G	SNP	A	93	95	186	100	188	Ala30Thr (gcg/Acg)	Rv0299	-	toxin
366908	0	A	Del	GAP	45	52	93	75.78	128		Rv0304c	PPE5	PPE family protein PPE5
366909	0	G	Del	GAP	45	52	93	75.19	129		Rv0304c	PPE5	PPE family protein PPE5
366910	0	C	Del	GAP	45	52	93	76.98	126		Rv0304c	PPE5	PPE family protein PPE5
366911	0	T	Del	GAP	45	52	93	77.6	125		Rv0304c	PPE5	PPE family protein PPE5
366912	0	G	Del	GAP	45	52	93	78.23	124		Rv0304c	PPE5	PPE family protein PPE5
366913	0	C	Del	GAP	45	52	93	79.51	122		Rv0304c	PPE5	PPE family protein PPE5
366914	0	C	Del	GAP	45	52	93	81.51	119		Rv0304c	PPE5	PPE family protein PPE5
366915	0	G	Del	GAP	45	52	93	81.51	119		Rv0304c	PPE5	PPE family protein PPE5
366916	0	G	Del	GAP	45	52	93	81.51	119		Rv0304c	PPE5	PPE family protein PPE5
366917	0	T	Del	GAP	45	52	93	85.84	113		Rv0304c	PPE5	PPE family protein PPE5
366918	0	G	Del	GAP	45	52	93	86.61	112		Rv0304c	PPE5	PPE family protein PPE5
366919	0	T	Del	GAP	45	52	93	87.39	111		Rv0304c	PPE5	PPE family protein PPE5
366920	0	T	Del	GAP	45	52	93	88.18	110		Rv0304c	PPE5	PPE family protein PPE5
366921	0	G	Del	GAP	45	52	93	87.39	111		Rv0304c	PPE5	PPE family protein PPE5
366922	0	G	Del	GAP	45	52	93	87.39	111		Rv0304c	PPE5	PPE family protein PPE5
366923	0	C	Del	GAP	45	52	93	87.39	111		Rv0304c	PPE5	PPE family protein PPE5
366924	0	A	Del	GAP	45	52	93	88.18	110		Rv0304c	PPE5	PPE family protein PPE5
366925	0	A	Del	GAP	45	52	93	87.39	111		Rv0304c	PPE5	PPE family protein PPE5
366926	0	A	Del	GAP	45	52	93	88.99	109		Rv0304c	PPE5	PPE family protein PPE5
366927	0	G	Del	GAP	45	52	93	87.39	111		Rv0304c	PPE5	PPE family protein PPE5
366928	0	C	Del	GAP	45	52	93	88.18	110		Rv0304c	PPE5	PPE family protein PPE5
366929	0	C	Del	GAP	45	52	93	87.39	111		Rv0304c	PPE5	PPE family protein PPE5
366930	0	C	Del	GAP	45	52	93	88.18	110		Rv0304c	PPE5	PPE family protein PPE5
366931	0	A	Del	GAP	45	52	93	88.99	109		Rv0304c	PPE5	PPE family protein PPE5
366932	0	G	Del	GAP	45	52	93	88.18	110		Rv0304c	PPE5	PPE family protein PPE5
366933	0	G	Del	GAP	45	52	93	88.99	109		Rv0304c	PPE5	PPE family protein PPE5
366934	0	T	Del	GAP	45	52	93	88.99	109		Rv0304c	PPE5	PPE family protein PPE5
366935	0	T	Del	GAP	45	52	93	88.18	110		Rv0304c	PPE5	PPE family protein PPE5
366936	0	G	Del	GAP	45	52	93	88.99	109		Rv0304c	PPE5	PPE family protein PPE5
366937	0	T	Del	GAP	45	52	93	89.81	108		Rv0304c	PPE5	PPE family protein PPE5
366938	0	C	Del	GAP	45	52	93	89.81	108		Rv0304c	PPE5	PPE family protein PPE5
366939	0	G	Del	GAP	45	52	93	90.65	107		Rv0304c	PPE5	PPE family protein PPE5
366940	0	C	Del	GAP	45	52	93	98.98	98		Rv0304c	PPE5	PPE family protein PPE5
366941	0	T	Del	GAP	45	52	93	98.98	98		Rv0304c	PPE5	PPE family protein PPE5
366942	0	G	Del	GAP	45	52	93	98.98	98		Rv0304c	PPE5	PPE family protein PPE5
366943	0	C	Del	GAP	45	52	93	98.98	98		Rv0304c	PPE5	PPE family protein PPE5
366944	0	C	Del	GAP	45	52	93	98.98	98		Rv0304c	PPE5	PPE family protein PPE5
366945	0	G	Del	GAP	45	52	93	98.98	98		Rv0304c	PPE5	PPE family protein PPE5
366946	0	A	Del	GAP	45	52	93	98.98	98		Rv0304c	PPE5	PPE family protein PPE5
366947	0	A	Del	GAP	45	52	93	98.98	98		Rv0304c	PPE5	PPE family protein PPE5
366948	0	G	Del	GAP	45	52	93	98.98	98		Rv0304c	PPE5	PPE family protein PPE5
367718	0	G	SNP	T	90	85	170	100	175	Leu1683Ile (ctt/Att)	Rv0304c	PPE5	PPE family protein PPE5
369886	0	C	SNP	G	78	97	174	99.43	176	Gly960Ala (ggg/gCg)	Rv0304c	PPE5	PPE family protein PPE5
372913	0	A	SNP	C	98	108	202	100	206	Gly933Gly (ggt/ggG)	Rv0305c	PPE6	PPE family protein PPE6
373283	0	A	Del	GAP	119	115	234	97.91	239		Rv0305c	PPE6	PPE family protein PPE6
376774	0	T	SNP	C	96	101	189	100	197	Ala94Ala (gca/gcG)	Rv0307c	-	hypothetical protein
384380	0	A	SNP	C	94	134	227	100	228	Lys260Thr (aag/aCg)	Rv0315	-	beta-1,3-glucanase
386432	0	C	SNP	G	113	115	224	100	228	Gly223Ala (ggg/gCg)	Rv0318c	-	integral membrane protein
390828	0	T	SNP	C	106	109	212	100	215	Ser142Gly (agt/Ggt)	Rv0323c	-	hypothetical protein
391853	0	A	SNP	G	99	108	204	100	207	Thr168Ala (act/Gct)	Rv0324	-	transcriptional regulator
392261	0	T	SNP	C	106	113	212	99.55	220	_75Gln (tag/Cag)	Rv0325	-	hypothetical protein
396199	0	T	SNP	C	98	91	183	99.47	190
402836	0	G	SNP	A	105	84	187	100	189	Tyr109Tyr (tac/taT)	Rv0337c	aspC	aspartate aminotransferase
403980	0	G	SNP	A	96	110	202	100	206	Ala621Val (gcc/gTc)	Rv0338c	-	iron-sulfur-binding reductase
404326	0	T	SNP	C	105	118	220	100	223	Arg506Gly (agg/Ggg)	Rv0338c	-	iron-sulfur-binding reductase
406251	0	T	SNP	C	113	100	209	99.07	215	Asp733Gly (gat/gGt)	Rv0339c	-	transcriptional regulator
414486	0	C	SNP	T	79	94	173	98.86	175	Glu152Glu (gag/gaA)	Rv0344c	lpqJ	lipoprotein LpqJ
420008	0	A	SNP	G	121	117	233	100	238	Ala58Ala (gca/gcG)	Rv0350	dnaK	chaperone protein DnaK
422678	0	G	SNP	A	84	112	194	99.49	197	Arg76His (cgc/cAc)	Rv0352	dnaJ1	chaperone protein DnaJ
424320	1	T	Ins	C	102	71	173	94.02	174		Rv0354c	PPE7	PPE family protein PPE7
428754	0	T	SNP	G	9	28	35	97.37	38	Ile1976Leu (atc/Ctc)	Rv0355c	PPE8	PPE family protein PPE8
430117	0	G	SNP	A	68	50	115	96.72	122	Asn1521Asn (aac/aaT)	Rv0355c	PPE8	PPE family protein PPE8
430130	0	T	SNP	C	72	62	131	97.81	137	Gln1517Arg (cag/cGg)	Rv0355c	PPE8	PPE family protein PPE8
430139	0	C	SNP	G	77	68	145	97.97	148	Gly1514Ala (ggc/gCc)	Rv0355c	PPE8	PPE family protein PPE8
430140	0	C	SNP	A	79	69	146	98.67	150	Gly1514Cys (ggc/Tgc)	Rv0355c	PPE8	PPE family protein PPE8
432459	0	C	SNP	T	131	143	270	97.86	280	Asp741Asn (gac/Aac)	Rv0355c	PPE8	PPE family protein PPE8
438470	0	C	SNP	T	107	87	193	99.49	195	Lys90Lys (aag/aaA)	Rv0360c	-	hypothetical protein
440365	0	G	SNP	A	105	132	236	100	237	Ser165Ser (tcg/tcA)	Rv0362	mgtE	Mg2+ transport transmembrane protein MgtE
440878	0	C	SNP	T	119	130	246	98.81	252	Thr336Thr (acc/acT)	Rv0362	mgtE	Mg2+ transport transmembrane protein MgtE
445780	0	C	SNP	T	112	95	205	100	207	Arg249His (cgt/cAt)	Rv0368c	-	hypothetical protein
447642	0	G	SNP	C	116	102	212	100	218	Leu134Leu (ctc/ctG)	Rv0370c	-	oxidoreductase
454295	0	T	SNP	C	80	92	167	100	172	Pro26Pro (cca/ccG)	Rv0376c	-	hypothetical protein
454333	0	T	SNP	G	80	81	160	100	161	Thr14Pro (acg/Ccg)	Rv0376c	-	hypothetical protein
455024	0	G	SNP	A	106	103	209	100	209	Val202Ile (gta/Ata)	Rv0377	-	HTH-type transcriptional regulator
455624	0	T	Del	GAP	76	76	150	99.35	153
457452	0	T	SNP	G	120	79	196	100	199	Thr124Thr (aca/acC)	Rv0381c	-	hypothetical protein
459399	0	A	SNP	C	88	94	178	100	182
466808	0	G	SNP	C	55	77	130	99.25	133
467497	1	C	Ins	G	92	104	196	91.59	196
467508	1	C	Ins	G	96	109	205	94.91	205
467516	0	G	SNP	C	98	114	208	100	212
467526	0	C	SNP	G	99	107	205	100	206
467546	0	G	SNP	C	92	102	193	100	194
467557	0	A	SNP	C	93	105	193	100	198
467564	0	A	SNP	C	91	105	195	100	196
467585	0	G	SNP	C	83	106	188	100	189
467590	0	T	SNP	C	84	109	189	100	193
467621	0	T	SNP	G	82	90	169	100	172
467638	0	G	SNP	T	86	82	166	100	168
473310	0	A	SNP	G	93	100	191	98.97	195	Gln177Arg (cag/cGg)	Rv0393	-	hypothetical protein
475178	0	T	SNP	C	118	79	193	99.49	198	Val80Ala (gtc/gCc)	Rv0395	-	hypothetical protein
475915	0	A	SNP	C	85	58	142	99.31	144	Ser34Arg (agc/Cgc)	Rv0397	-	hypothetical protein
482250	0	A	SNP	G	105	109	211	100	214	Cys328Arg (tgc/Cgc)	Rv0402c	mmpL1	transmembrane transport protein MmpL1
483935	0	T	SNP	G	102	110	208	99.53	213
484504	0	C	SNP	G	124	103	225	99.56	228	Ala176Ala (gcc/gcG)	Rv0404	fadD30	long-chain-fatty-acid--AMP ligase FadD30
485561	0	A	SNP	C	116	112	222	99.56	229	Ile529Leu (atc/Ctc)	Rv0404	fadD30	long-chain-fatty-acid--AMP ligase FadD30
485811	0	A	Del	GAP	103	123	222	98.26	230		Rv0405	pks6	membrane bound polyketide synthase
489935	0	G	SNP	C	114	112	223	100	226	Thr257Thr (acc/acG)	Rv0406c	-	beta lactamase-like protein
491742	0	T	SNP	C	118	95	213	100	213	Phe320Phe (ttt/ttC)	Rv0407	fgd1	F420-dependent glucose-6-phosphate dehydrogenase		phylo (not Euro-American, M. africanum, M. bovis, M. canettii, M. caprae, M. microti, M. pinipedii, Beijing, Delhi/CAS, EAI)
492150	0	G	SNP	C	99	97	195	100	196	Gly122Ala (ggc/gCc)	Rv0408	pta	phosphate acetyltransferase
497251	0	C	SNP	G	77	110	187	100	187	Ala22Pro (gcg/Ccg)	Rv0410c	pknG	serine/threonine-protein kinase PknG
498531	0	A	SNP	G	112	92	199	99.51	205	Ala363Ala (gct/gcC)	Rv0412c	-	membrane protein
498557	0	C	SNP	A	113	92	199	100	205	Asp355Tyr (gac/Tac)	Rv0412c	-	membrane protein
502589	0	C	SNP	G	115	107	217	100	222	Ser75Cys (tcc/tGc)	Rv0417	thiG	thiazole synthase
503354	0	G	SNP	C	89	101	189	100	190
505974	0	G	SNP	A	117	116	227	99.57	234	Ala297Thr (gcg/Acg)	Rv0419	lpqM	lipoprotein peptidase LpqM
513257	0	T	SNP	C	136	95	226	100	231	Met689Val (atg/Gtg)	Rv0425c	ctpH	metal cation transporting ATPase H
515676	0	G	SNP	A	100	101	198	99.5	202	Gly47Gly (ggc/ggT)	Rv0426c	-	transmembrane protein
517358	0	T	SNP	C	86	102	185	100	188	Asp149Gly (gac/gGc)	Rv0428c	-	GCN5-like N-acetyltransferase
517389	0	C	SNP	A	88	111	195	100	199	Val139Phe (gtc/Ttc)	Rv0428c	-	GCN5-like N-acetyltransferase
523654	0	C	SNP	T	119	128	243	100	247	Ala294Thr (gcc/Acc)	Rv0435c	-	ATPase
524891	0	C	SNP	A	129	109	233	99.58	239	Gly167Val (ggc/gTc)	Rv0436c	pssA	CDP-diacylglycerol--serineO-phosphatidyltransferase
531775	0	C	SNP	G	112	97	205	98.58	212	Trp147Ser (tgg/tCg)	Rv0442c	PPE10	PPE family protein PPE10
535348	0	T	SNP	C	106	108	209	99.07	216	His387Arg (cat/cGt)	Rv0447c	ufaA1	cyclopropane-fatty-acyl-phospholipid synthase UfaA
541201	0	A	SNP	G	102	97	194	100	199	Leu97Leu (ctt/ctC)	Rv0450c	mmpL4	transmembrane transport protein MmpL4
546357	0	A	SNP	G	95	93	184	99.47	189	Thr149Thr (act/acC)	Rv0456c	echA2	enoyl-CoA hydratase EchA2
548326	0	T	SNP	C	92	106	193	99.5	199	Thr428Ala (aca/Gca)	Rv0457c	-	peptidase
551525	0	A	SNP	C	107	68	173	100	175	Arg110Arg (aga/Cga)	Rv0459	-	hypothetical protein
555991	0	A	SNP	G	105	110	212	100	215	Cys106Arg (tgc/Cgc)	Rv0465c	-	HTH-type transcriptional regulator
562063	0	G	Del	GAP	85	91	177	94.12	187		Rv0470A	-	hypothetical protein
562064	0	C	Del	GAP	85	91	177	100	176		Rv0470A	-	hypothetical protein
562065	0	C	Del	GAP	85	91	177	100	176		Rv0470A	-	hypothetical protein
562066	0	A	Del	GAP	85	91	177	100	176		Rv0470A	-	hypothetical protein
565655	0	A	SNP	G	112	110	219	100	222
572591	0	C	SNP	T	120	131	244	100	251	Asp294Asp (gac/gaT)	Rv0483	lprQ	lipoprotein LprQ
573262	0	A	SNP	G	118	124	238	100	242	Gly180Gly (ggt/ggC)	Rv0484c	-	short-chain type oxidoreductase
579284	0	T	SNP	C	110	129	233	100	239
580772	0	T	SNP	A	71	55	122	92.65	136
580774	0	G	Del	GAP	71	56	129	91.37	139
580775	0	G	Del	GAP	71	56	129	93.38	136
580776	0	G	Del	GAP	71	56	129	92.7	137
580777	0	G	Del	GAP	71	56	129	94.78	134
580778	0	C	Del	GAP	71	56	129	94.78	134
580779	0	A	Del	GAP	71	56	129	96.21	132
580780	0	C	Del	GAP	71	56	129	94.78	134
580781	0	C	Del	GAP	71	56	129	96.95	131
580782	0	A	Del	GAP	71	56	129	95.49	133
580783	0	C	Del	GAP	71	56	129	96.95	131
580784	0	C	Del	GAP	71	56	129	95.49	133
580785	0	C	Del	GAP	71	56	129	95.49	133
580786	0	G	Del	GAP	71	56	129	94.78	134
580787	0	C	Del	GAP	71	56	129	95.49	133
580788	0	T	Del	GAP	71	56	129	96.95	131
580789	0	T	Del	GAP	71	56	129	94.78	134
580790	0	G	Del	GAP	71	56	129	94.78	134
580791	0	C	Del	GAP	71	56	129	95.49	133
580792	0	G	Del	GAP	71	56	129	94.07	135
580793	0	G	Del	GAP	71	55	128	94.03	134
580794	0	G	Del	GAP	71	55	128	94.74	133
580795	0	G	Del	GAP	71	55	128	93.33	135
580796	0	G	Del	GAP	71	55	128	91.97	137
580797	0	A	Del	GAP	71	55	128	94.74	133
584171	0	T	SNP	C	104	124	227	99.56	229	Ser174Gly (agt/Ggt)	Rv0493c	-	hypothetical protein
590436	0	T	SNP	C	121	128	246	99.6	250	Ala118Ala (gct/gcC)	Rv0500	proC	pyrroline-5-carboxylate reductase
593136	0	G	SNP	T	107	110	216	98.64	220	Val116Leu (gta/Tta)	Rv0502	-	hypothetical protein
597816	0	A	SNP	G	102	106	206	100	208	Ala206Ala (gca/gcG)	Rv0507	mmpL2	transmembrane transport protein MmpL2
598475	0	G	SNP	A	93	131	222	100	224	Arg426His (cgc/cAc)	Rv0507	mmpL2	transmembrane transport protein MmpL2
599868	0	A	SNP	G	129	104	230	99.15	235	Arg890Arg (cga/cgG)	Rv0507	mmpL2	transmembrane transport protein MmpL2
608037	0	A	SNP	C	80	86	158	98.22	169	His496Pro (cac/cCc)	Rv0515	-	hypothetical protein
610120	0	T	SNP	G	115	113	223	100	228
611977	0	C	SNP	T	88	92	178	99.45	181	Gly33Asp (ggc/gAc)	Rv0519c	-	membrane protein
623163	0	C	SNP	T	46	93	138	100	139	Ala124Val (gcc/gTc)	Rv0532	PE_PGRS6	PE-PGRS family protein PE_PGRS6
623406	1	C	Ins	G	59	31	90	78.95	91		Rv0532	PE_PGRS6	PE-PGRS family protein PE_PGRS6
623406	2	C	Ins	G	60	31	91	79.82	91		Rv0532	PE_PGRS6	PE-PGRS family protein PE_PGRS6
623406	3	C	Ins	C	60	31	91	79.82	91		Rv0532	PE_PGRS6	PE-PGRS family protein PE_PGRS6
623406	4	C	Ins	C	60	31	91	79.82	91		Rv0532	PE_PGRS6	PE-PGRS family protein PE_PGRS6
623406	5	C	Ins	G	60	31	91	79.82	91		Rv0532	PE_PGRS6	PE-PGRS family protein PE_PGRS6
623406	6	C	Ins	G	59	31	90	78.95	91		Rv0532	PE_PGRS6	PE-PGRS family protein PE_PGRS6
623406	7	C	Ins	C	60	31	91	79.82	91		Rv0532	PE_PGRS6	PE-PGRS family protein PE_PGRS6
623406	8	C	Ins	G	60	31	91	79.82	91		Rv0532	PE_PGRS6	PE-PGRS family protein PE_PGRS6
623406	9	C	Ins	G	60	31	91	79.82	91		Rv0532	PE_PGRS6	PE-PGRS family protein PE_PGRS6
623472	0	A	SNP	G	87	65	149	99.35	153	Asp227Gly (gac/gGc)	Rv0532	PE_PGRS6	PE-PGRS family protein PE_PGRS6
623508	0	C	SNP	G	94	68	160	100	162	Ala239Gly (gcc/gGc)	Rv0532	PE_PGRS6	PE-PGRS family protein PE_PGRS6
624076	0	C	SNP	T	8	24	31	96.97	33	Gly428Gly (ggc/ggT)	Rv0532	PE_PGRS6	PE-PGRS family protein PE_PGRS6
624078	0	C	SNP	G	7	26	32	100	33	Ala429Gly (gcg/gGg)	Rv0532	PE_PGRS6	PE-PGRS family protein PE_PGRS6
624084	1	T	Ins	G	6	22	28	96.55	28		Rv0532	PE_PGRS6	PE-PGRS family protein PE_PGRS6
624084	2	T	Ins	T	6	22	28	96.55	28		Rv0532	PE_PGRS6	PE-PGRS family protein PE_PGRS6
624084	3	T	Ins	A	6	22	28	96.55	28		Rv0532	PE_PGRS6	PE-PGRS family protein PE_PGRS6
624089	0	A	SNP	G	7	25	32	96.97	33	Asn433Asp (aac/Gac)	Rv0532	PE_PGRS6	PE-PGRS family protein PE_PGRS6
624094	0	T	SNP	C	6	25	31	93.94	33	Gly434Gly (ggt/ggC)	Rv0532	PE_PGRS6	PE-PGRS family protein PE_PGRS6
624106	0	C	SNP	T	4	22	26	92.86	28	Gly438Gly (ggc/ggT)	Rv0532	PE_PGRS6	PE-PGRS family protein PE_PGRS6
624108	0	T	SNP	C	4	21	25	96.15	26	Val439Ala (gtc/gCc)	Rv0532	PE_PGRS6	PE-PGRS family protein PE_PGRS6
624118	0	C	SNP	T	4	15	19	86.36	22	Gly442Gly (ggc/ggT)	Rv0532	PE_PGRS6	PE-PGRS family protein PE_PGRS6
629714	0	G	SNP	A	100	94	192	99.49	195	Asp6Asp (gac/gaT)	Rv0537c	-	integral membrane protein
630722	0	G	SNP	C	62	80	140	100	142	Arg228Pro (cgg/cCg)	Rv0538	-	membrane protein
635139	0	G	SNP	C	94	101	193	99.49	196	Gly122Gly (ggc/ggG)	Rv0542c	menE	2-succinylbenzoic acid--CoA ligase
637319	0	G	SNP	A	110	106	215	100	216	Pro49Ser (cct/Tct)	Rv0545c	pitA	low-affinity inorganic phosphate transporter
648002	0	T	SNP	G	99	89	185	100	188	Leu15Arg (ctc/cGc)	Rv0556	-	transmembrane protein
648856	0	T	SNP	C	82	121	199	100	203	Gly107Gly (ggt/ggC)	Rv0557	mgtA	GDP-mannose-dependent alpha-mannosyltransferase		phylo (not Euro-American, M. africanum, M. bovis, M. canettii, M. caprae, M. microti, M. pinipedii, Beijing, Delhi/CAS, EAI)
652950	0	T	SNP	C	122	92	212	100	214	Arg60Arg (cgt/cgC)	Rv0562	grcC1	polyprenyl-diphosphate synthase GrcC
653955	0	T	SNP	C	120	103	221	98.67	226	Val26Ala (gtc/gCc)	Rv0563	htpX	protease HtpX
655986	0	T	SNP	G	97	100	195	100	197
657081	0	C	SNP	T	107	95	195	99.51	203	Val130Val (gtg/gtA)	Rv0565c	-	monooxygenase
657777	0	G	SNP	A	108	105	211	99.53	214	Ser88Leu (tcg/tTg)	Rv0566c	-	hypothetical protein
659341	0	T	SNP	C	125	116	236	100	241
661438	0	A	SNP	C	93	97	187	99.48	191	Lys48Asn (aaa/aaC)	Rv0570	nrdZ	vitamin B12-dependent ribonucleoside-diphosphate reductase
661676	0	G	Del	GAP	99	83	180	88.78	205		Rv0570	nrdZ	vitamin B12-dependent ribonucleoside-diphosphate reductase
661677	0	G	Del	GAP	99	83	180	88.35	206		Rv0570	nrdZ	vitamin B12-dependent ribonucleoside-diphosphate reductase
661678	0	C	Del	GAP	99	83	180	90.1	202		Rv0570	nrdZ	vitamin B12-dependent ribonucleoside-diphosphate reductase
661679	0	C	Del	GAP	99	83	180	92.39	197		Rv0570	nrdZ	vitamin B12-dependent ribonucleoside-diphosphate reductase
662911	0	T	SNP	C	102	114	210	100	216	Ala539Ala (gct/gcC)	Rv0570	nrdZ	vitamin B12-dependent ribonucleoside-diphosphate reductase
665293	0	A	SNP	G	118	131	241	99.6	250	Phe31Leu (ttc/Ctc)	Rv0572c	-	hypothetical protein
666631	0	A	SNP	G	96	99	194	98.98	197	Phe204Phe (ttt/ttC)	Rv0573c	pncB2	nicotinic acid phosphoribosyltransferase PncB2
669398	0	T	SNP	C	119	95	213	100	214	Gln116Gln (caa/caG)	Rv0575c	-	oxidoreductase
670545	0	G	SNP	A	95	86	179	100	181	Arg233His (cgc/cAc)	Rv0576	-	transcriptional regulator
671961	0	C	SNP	T	60	92	147	96.82	157
672491	0	C	SNP	G	70	73	140	99.31	144	Gly1142Gly (ggg/ggC)	Rv0578c	PE_PGRS7	PE-PGRS family protein PE_PGRS7
672621	0	C	SNP	G	45	65	107	95.65	115	Gly1099Ala (ggc/gCc)	Rv0578c	PE_PGRS7	PE-PGRS family protein PE_PGRS7
672622	0	C	SNP	G	39	66	101	95.45	110	Gly1099Arg (ggc/Cgc)	Rv0578c	PE_PGRS7	PE-PGRS family protein PE_PGRS7
672721	0	T	SNP	C	27	64	89	96.81	94	Asn1066Asp (aac/Gac)	Rv0578c	PE_PGRS7	PE-PGRS family protein PE_PGRS7
673238	0	A	SNP	G	58	86	142	100	144	His893His (cat/caC)	Rv0578c	PE_PGRS7	PE-PGRS family protein PE_PGRS7
674702	0	A	SNP	T	90	85	172	99.43	176	Gly405Gly (ggt/ggA)	Rv0578c	PE_PGRS7	PE-PGRS family protein PE_PGRS7
676810	0	C	SNP	T	108	96	201	100	204	Cys191Cys (tgc/tgT)	Rv0579	-	hypothetical protein
684376	0	T	SNP	C	113	102	214	99.08	217
685461	0	C	SNP	G	117	128	239	100	245	Ala111Ala (gcc/gcG)	Rv0587	yrbE2A	hypothetical protein
685608	0	T	SNP	C	103	119	218	99.55	223	Leu160Leu (ctt/ctC)	Rv0587	yrbE2A	hypothetical protein
686123	0	C	SNP	A	121	109	223	99.14	232	Leu66Met (ctg/Atg)	Rv0588	-	hypothetical protein
686972	0	T	SNP	C	101	78	176	100	179	Phe51Ser (ttc/tCc)	Rv0589	mce2A	Mce family protein Mce2A
688792	1	T	Ins	G	84	94	178	94.68	178
690450	0	A	SNP	C	94	99	190	100	193	Ala464Ala (gca/gcC)	Rv0591	mce2C	Mce family protein Mce2C
690465	0	T	SNP	G	91	92	183	100	183	Leu469Leu (ctt/ctG)	Rv0591	mce2C	Mce family protein Mce2C
697086	0	C	SNP	T	92	89	180	97.84	185
698968	0	G	SNP	A	92	98	188	99.48	191	Gly9Gly (ggc/ggT)	Rv0601c	-	two component sensor kinase HK2
708056	0	T	SNP	C	113	104	215	99.54	218	His487Arg (cac/cGc)	Rv0613c	-	hypothetical protein
712693	0	A	SNP	G	86	91	172	99.44	178
713310	0	T	SNP	C	77	83	160	100	160	Cys199Arg (tgt/Cgt)	Rv0620	galK	galactokinase
720935	0	G	SNP	T	109	120	224	100	229	Ile266Ile (atc/atA)	Rv0629c	recD	exonuclease V subunit alpha RecD
725190	0	G	SNP	A	60	69	128	100	129	Phe1039Phe (ttc/ttT)	Rv0631c	recC	exonuclease V subunit gamma RecC
729685	0	C	SNP	T	89	73	160	98.78	164	Arg161Gln (cga/cAa)	Rv0633c	-	hypothetical protein
753174	0	C	SNP	A	100	88	187	100	188	Trp65Leu (tgg/tTg)	Rv0656c	vapC6	ribonuclease VapC6
754186	0	A	SNP	G	74	105	174	100	179	Leu75Pro (ctc/cCc)	Rv0658c	-	integral membrane protein
757182	0	A	SNP	G	89	80	169	99.41	170	Asp349Gly (gac/gGc)	Rv0663	atsD	arylsulfatase AtsD
759746	0	C	SNP	T	119	99	215	100	218							rifampicin (RMP)
761140	0	A	SNP	T	109	109	212	99.09	220	His445Leu (cac/cTc)	Rv0667	rpoB	DNA-directed RNA polymerase subunit beta	rifampicin (RMP)		rifampicin (RMP)
762434	0	T	SNP	G	109	111	214	100	220	Gly876Gly (ggt/ggG)	Rv0667	rpoB	DNA-directed RNA polymerase subunit beta		phylo (3)	rifampicin (RMP)
763031	0	T	SNP	C	110	95	201	98.56	208	Ala1075Ala (gct/gcC)	Rv0667	rpoB	DNA-directed RNA polymerase subunit beta		phylo (4)	rifampicin (RMP)
767339	0	A	SNP	G	92	68	159	99.38	161
767414	0	G	SNP	A	84	84	167	100	168
775639	0	T	SNP	C	98	113	209	100	211	Ile948Val (att/Gtt)	Rv0676c	mmpL5	transmembrane transport protein MmpL5
776100	0	G	SNP	A	111	123	232	100	234	Thr794Ile (acc/aTc)	Rv0676c	mmpL5	transmembrane transport protein MmpL5
781395	0	T	SNP	C	117	107	224	99.12	226							streptomycin (SM)
788615	0	G	SNP	C	98	101	195	99.5	200	Gly226Arg (ggg/Cgg)	Rv0688	-	ferredoxin reductase
798779	0	T	SNP	C	92	92	181	100	184
798934	0	C	SNP	A	85	102	186	100	187	Arg34Arg (cgc/cgA)	Rv0698	-	hypothetical protein
807405	0	C	SNP	T	79	109	187	98.95	190	Ser357Ser (tcc/tcT)	Rv0711	atsA	arylsulfatase AtsA
820483	0	G	SNP	T	97	83	174	100	180	Ala6Asp (gcc/gAc)	Rv0727c	fucA	L-fuculose phosphate aldolase FucA
820734	0	A	SNP	G	110	99	207	100	209	Val248Ala (gtc/gCc)	Rv0728c	serA2	D-3-phosphoglycerate dehydrogenase SerA
820752	0	C	SNP	T	117	94	206	100	211	Arg242His (cgc/cAc)	Rv0728c	serA2	D-3-phosphoglycerate dehydrogenase SerA
830868	1	G	Ins	G	76	93	169	86.67	170		Rv0739	-	hypothetical protein
830868	2	G	Ins	C	77	93	170	87.18	170		Rv0739	-	hypothetical protein
834857	0	C	SNP	T	125	128	246	100	253	Met30Ile (atg/atA)	Rv0744c	-	transcriptional regulator
836426	0	A	SNP	C	16	112	124	100	128	Leu242Leu (cta/ctC)	Rv0746	PE_PGRS9	PE-PGRS family protein PE_PGRS9
836454	0	A	SNP	G	13	89	101	100	102	Thr252Ala (act/Gct)	Rv0746	PE_PGRS9	PE-PGRS family protein PE_PGRS9
836538	0	A	SNP	G	117	15	130	100	132	Asn280Asp (aac/Gac)	Rv0746	PE_PGRS9	PE-PGRS family protein PE_PGRS9
836658	0	A	SNP	G	155	49	202	100	204	Thr320Ala (acc/Gcc)	Rv0746	PE_PGRS9	PE-PGRS family protein PE_PGRS9
836829	0	A	Del	GAP	42	44	88	94.51	91		Rv0746	PE_PGRS9	PE-PGRS family protein PE_PGRS9
836830	0	A	Del	GAP	42	44	88	94.51	91		Rv0746	PE_PGRS9	PE-PGRS family protein PE_PGRS9
836831	0	G	Del	GAP	42	45	88	96.67	90		Rv0746	PE_PGRS9	PE-PGRS family protein PE_PGRS9
836833	0	C	SNP	A	38	44	81	95.35	86	Ala378Asp (gcc/gAc)	Rv0746	PE_PGRS9	PE-PGRS family protein PE_PGRS9
836838	0	T	SNP	G	45	44	89	97.8	91	Leu380Val (ttg/Gtg)	Rv0746	PE_PGRS9	PE-PGRS family protein PE_PGRS9
836849	0	T	SNP	C	44	45	88	98.89	90	Gly383Gly (ggt/ggC)	Rv0746	PE_PGRS9	PE-PGRS family protein PE_PGRS9
837033	0	A	SNP	G	49	156	201	100	205	Thr445Ala (acc/Gcc)	Rv0746	PE_PGRS9	PE-PGRS family protein PE_PGRS9
838990	0	C	SNP	G	34	35	68	86.25	80	Ala180Ala (gcc/gcG)	Rv0747	PE_PGRS10	PE-PGRS family protein PE_PGRS10
839123	0	A	SNP	G	65	21	86	98.85	87	Arg225Gly (agg/Ggg)	Rv0747	PE_PGRS10	PE-PGRS family protein PE_PGRS10
839129	0	C	SNP	G	69	22	87	100	91	Arg227Gly (cgc/Ggc)	Rv0747	PE_PGRS10	PE-PGRS family protein PE_PGRS10
839194	0	A	SNP	G	64	38	96	100	102	Thr248Thr (aca/acG)	Rv0747	PE_PGRS10	PE-PGRS family protein PE_PGRS10
839334	0	A	SNP	G	65	63	123	98.46	130	Lys295Arg (aaa/aGa)	Rv0747	PE_PGRS10	PE-PGRS family protein PE_PGRS10
839348	0	A	SNP	G	76	65	138	100	141	Ser300Gly (agc/Ggc)	Rv0747	PE_PGRS10	PE-PGRS family protein PE_PGRS10
840195	0	G	Del	GAP	5	16	23	84	25		Rv0747	PE_PGRS10	PE-PGRS family protein PE_PGRS10
840196	0	G	Del	GAP	5	16	23	91.3	23		Rv0747	PE_PGRS10	PE-PGRS family protein PE_PGRS10
840197	0	G	Del	GAP	5	16	23	95.45	22		Rv0747	PE_PGRS10	PE-PGRS family protein PE_PGRS10
840198	0	G	Del	GAP	5	16	23	95.45	22		Rv0747	PE_PGRS10	PE-PGRS family protein PE_PGRS10
840199	0	A	Del	GAP	5	16	23	100	21		Rv0747	PE_PGRS10	PE-PGRS family protein PE_PGRS10
840200	0	A	Del	GAP	5	16	23	100	21		Rv0747	PE_PGRS10	PE-PGRS family protein PE_PGRS10
840201	0	G	Del	GAP	5	14	21	90.48	21		Rv0747	PE_PGRS10	PE-PGRS family protein PE_PGRS10
840202	0	C	Del	GAP	5	14	21	90.48	21		Rv0747	PE_PGRS10	PE-PGRS family protein PE_PGRS10
840203	0	A	Del	GAP	5	14	21	90.48	21		Rv0747	PE_PGRS10	PE-PGRS family protein PE_PGRS10
840204	0	C	Del	GAP	5	14	21	90.48	21		Rv0747	PE_PGRS10	PE-PGRS family protein PE_PGRS10
840205	0	C	Del	GAP	5	14	21	90.48	21		Rv0747	PE_PGRS10	PE-PGRS family protein PE_PGRS10
840206	0	C	Del	GAP	5	14	21	90.48	21		Rv0747	PE_PGRS10	PE-PGRS family protein PE_PGRS10
840207	0	T	Del	GAP	5	14	21	90.48	21		Rv0747	PE_PGRS10	PE-PGRS family protein PE_PGRS10
840208	0	C	Del	GAP	5	14	21	90.48	21		Rv0747	PE_PGRS10	PE-PGRS family protein PE_PGRS10
840209	0	G	Del	GAP	5	14	21	82.61	23		Rv0747	PE_PGRS10	PE-PGRS family protein PE_PGRS10
840210	0	C	Del	GAP	5	14	21	76	25		Rv0747	PE_PGRS10	PE-PGRS family protein PE_PGRS10
840496	0	C	SNP	G	27	33	58	77.92	77	Gly682Gly (ggc/ggG)	Rv0747	PE_PGRS10	PE-PGRS family protein PE_PGRS10
840847	0	C	SNP	T	96	104	195	100	200	Gly799Gly (ggc/ggT)	Rv0747	PE_PGRS10	PE-PGRS family protein PE_PGRS10
841764	0	G	SNP	C	120	124	240	99.19	246	Thr37Thr (acc/acG)	Rv0749A	-	hypothetical protein
842153	0	G	SNP	A	113	118	229	98.72	234	Glu41Lys (gag/Aag)	Rv0750	-	hypothetical protein
847995	0	T	SNP	C	118	96	211	100	214
852537	0	C	SNP	T	84	97	180	99.45	182	Arg48Trp (cgg/Tgg)	Rv0758	phoR	two component system response sensor kinase PhoR
852910	0	C	SNP	T	94	86	175	99.45	181	Pro172Leu (ccc/cTc)	Rv0758	phoR	two component system response sensor kinase PhoR
854253	0	C	Del	GAP	92	84	176	94.12	187
857643	0	C	SNP	G	109	97	205	99.52	207	Gly132Ala (ggc/gCc)	Rv0764c	cyp51	lanosterol 14-alpha demethylase
857696	0	A	SNP	G	127	108	234	99.58	236	Ala114Ala (gct/gcC)	Rv0764c	cyp51	lanosterol 14-alpha demethylase
858464	0	A	SNP	G	86	83	165	100	169	Val134Ala (gtg/gCg)	Rv0765c	-	oxidoreductase
868861	0	C	SNP	T	96	92	187	99.47	189	Ser152Phe (tcc/tTc)	Rv0775	-	hypothetical protein
874835	1	C	Ins	C	109	93	202	94.39	202
874835	2	C	Ins	G	109	93	202	94.39	202
876141	0	G	SNP	T	115	108	221	100	223
880562	0	G	SNP	T	107	96	202	99.51	204	Cys408Phe (tgc/tTc)	Rv0785	-	KsdD-like steroid dehydrogenase
882257	0	T	SNP	C	96	105	199	100	201	Tyr267His (tac/Cac)	Rv0787	-	hypothetical protein
890549	0	G	SNP	A	28	40	66	98.55	69	Trp54_ (tgg/tgA)	Rv0797	-	insertion sequence element IS1547 transposase
891011	0	A	SNP	G	49	32	80	100	81	Leu208Leu (cta/ctG)	Rv0797	-	insertion sequence element IS1547 transposase
893733	0	T	SNP	G	118	112	226	100	230	Leu139Arg (ctg/cGg)	Rv0800	pepC	M18 family aminopeptidase
896979	0	T	SNP	C	98	113	207	100	211	Val387Ala (gta/gCa)	Rv0803	purL	phosphoribosylformylglycinamidine synthase 2
897737	0	C	SNP	T	101	111	212	98.15	216	Arg640Trp (cgg/Tgg)	Rv0803	purL	phosphoribosylformylglycinamidine synthase 2
900221	0	T	SNP	C	89	119	206	99.52	209	Val370Val (gta/gtG)	Rv0806c	cpsY	exopolysaccharide phosphotransferase CpsY
903537	0	G	SNP	T	90	102	189	100	192	Arg476Leu (cgg/cTg)	Rv0808	purF	amidophosphoribosyltransferase
903550	0	T	SNP	C	90	98	185	100	188	Ala480Ala (gct/gcC)	Rv0808	purF	amidophosphoribosyltransferase
903913	0	T	SNP	C	102	85	184	100	187	Gly63Gly (ggt/ggC)	Rv0809	purM	phosphoribosylformylglycinamidine cyclo-ligase PurM
906742	0	T	SNP	C	99	99	195	99.5	199	Val107Ala (gtc/gCc)	Rv0812	-	amino acid aminotransferase
906857	0	A	SNP	G	91	102	188	100	193	Ile145Met (ata/atG)	Rv0812	-	amino acid aminotransferase
919551	0	C	SNP	T	89	111	194	99.5	201	Val1Val (gtg/gtA)	Rv0825c	-	hypothetical protein
921813	0	C	SNP	G	77	118	194	98.48	198
925453	0	C	SNP	T	72	84	151	99.36	157	Ala31Ala (gcc/gcT)	Rv0833	PE_PGRS13	PE-PGRS family protein PE_PGRS13
927110	0	A	SNP	G	56	34	87	100	90	Ser584Gly (agt/Ggt)	Rv0833	PE_PGRS13	PE-PGRS family protein PE_PGRS13
927385	0	A	SNP	G	73	39	110	100	112	Gly675Gly (gga/ggG)	Rv0833	PE_PGRS13	PE-PGRS family protein PE_PGRS13
931123	0	T	SNP	C	113	108	217	100	221	Tyr57Tyr (tat/taC)	Rv0835	lpqQ	lipoprotein LpqQ		phylo (not 4)
932280	0	T	SNP	C	77	117	191	100	194	_218Trp (tag/tGg)	Rv0836c	-	hypothetical protein
933882	0	A	SNP	C	83	76	157	98.76	161	Thr50Thr (act/acG)	Rv0837c	-	hypothetical protein
934230	0	C	SNP	G	121	95	215	100	216
934611	0	G	SNP	T	100	80	175	100	180
941845	0	C	SNP	A	96	96	188	100	192	Ala219Glu (gcg/gAg)	Rv0845	-	sensor histidine kinase NarS
942616	0	C	SNP	A	110	90	195	100	200
945214	0	G	SNP	A	80	71	150	100	151	Gly93Ser (ggt/Agt)	Rv0848	cysK2	cysteine synthase CysK
945238	0	G	SNP	T	78	68	139	100	146	Ala101Ser (gcc/Tcc)	Rv0848	cysK2	cysteine synthase CysK
949535	0	T	SNP	C	81	91	168	100	172	Ala528Ala (gca/gcG)	Rv0853c	pdc	alpha-keto-acid decarboxylase
950116	0	C	SNP	G	94	88	177	100	182	Ala335Pro (gcg/Ccg)	Rv0853c	pdc	alpha-keto-acid decarboxylase
955524	0	A	SNP	G	77	111	185	100	188	Ser150Gly (agc/Ggc)	Rv0859	-	acyltransferase
957117	0	T	SNP	C	97	97	192	100	194	Asp275Asp (gat/gaC)	Rv0860	fadB	fatty oxidation protein FadB
957306	0	C	SNP	T	90	88	176	100	178	Ala338Ala (gcc/gcT)	Rv0860	fadB	fatty oxidation protein FadB
960325	0	G	Del	GAP	84	88	163	92.47	186
960367	0	A	SNP	G	91	85	170	98.32	179	Leu749Ser (ttg/tCg)	Rv0862c	-	hypothetical protein
963413	0	T	SNP	C	92	78	169	96.59	176	Ile8Ile (att/atC)	Rv0865	mog	molybdopterin biosynthesis protein
964969	0	T	SNP	C	94	58	144	93.25	163	Ala189Ala (gca/gcG)	Rv0867c	rpfA	resuscitation-promoting factor RpfA
964978	1	G	Ins	G	81	42	123	77.85	123		Rv0867c	rpfA	resuscitation-promoting factor RpfA
964978	2	G	Ins	C	81	42	123	77.85	123		Rv0867c	rpfA	resuscitation-promoting factor RpfA
964978	3	G	Ins	G	80	42	122	77.22	123		Rv0867c	rpfA	resuscitation-promoting factor RpfA
964978	4	G	Ins	G	81	41	122	77.22	123		Rv0867c	rpfA	resuscitation-promoting factor RpfA
964978	5	G	Ins	G	81	42	123	77.85	123		Rv0867c	rpfA	resuscitation-promoting factor RpfA
964978	6	G	Ins	C	81	42	123	77.85	123		Rv0867c	rpfA	resuscitation-promoting factor RpfA
969762	0	C	SNP	G	81	56	135	98.56	139	Gly161Gly (ggg/ggC)	Rv0872c	PE_PGRS15	PE-PGRS family protein PE_PGRS15
976898	0	G	SNP	T	87	95	181	96.3	189	Gln436Lys (caa/Aaa)	Rv0878c	PPE13	PPE family protein PPE13
978278	0	C	SNP	G	98	98	196	99.49	197
979704	0	G	SNP	C	99	108	203	100	207	Gly115Arg (ggc/Cgc)	Rv0881	-	tRNA/rRNA methyltransferase
982639	0	C	SNP	T	113	82	194	98.98	197
986463	0	G	SNP	C	95	101	193	100	196
986515	0	C	SNP	T	100	110	206	98.59	213
990001	0	G	SNP	C	88	110	192	100	198	Pro866Ala (ccc/Gcc)	Rv0890c	-	HTH-type transcriptional regulator
991939	0	G	SNP	A	114	120	228	100	234	Arg220Cys (cgc/Tgc)	Rv0890c	-	HTH-type transcriptional regulator
993346	0	A	SNP	C	98	99	195	99.49	198	Val37Gly (gtt/gGt)	Rv0891c	-	hypothetical protein
996215	0	C	SNP	G	115	133	246	99.6	249	Leu27Phe (ttg/ttC)	Rv0893c	-	S-adenosylmethionine-dependentmethyltransferase
996263	0	G	SNP	A	113	124	236	100	237	Thr11Thr (acc/acT)	Rv0893c	-	S-adenosylmethionine-dependentmethyltransferase
1002172	0	G	SNP	A	98	88	186	100	186	Arg82Trp (cgg/Tgg)	Rv0897c	-	oxidoreductase
1007198	0	A	SNP	G	94	104	194	100	198	Leu328Pro (ctg/cCg)	Rv0904c	accD3	acetyl-CoAcarboxylase carboxyl transferase subunit beta
1008460	0	C	SNP	T	90	110	197	99.01	202	Ser85Phe (tcc/tTc)	Rv0905	echA6	enoyl-CoA hydratase EchA6
1009500	0	C	SNP	T	89	103	190	99.48	193	Pro186Leu (ccg/cTg)	Rv0906	-	hypothetical protein
1010204	1	C	Ins	G	86	98	184	96.34	186		Rv0907	-	hypothetical protein
1012815	0	C	SNP	G	139	89	224	99.56	229	Ala362Gly (gcc/gGc)	Rv0908	ctpE	metal cation transporter ATPase E
1018349	0	C	SNP	T	96	105	198	98.53	204	Trp126_ (tgg/tAg)	Rv0913c	-	dioxygenase
1023911	0	C	SNP	G	123	96	214	100	219
1024346	0	A	SNP	G	108	98	205	100	206	Ser46Gly (agt/Ggt)	Rv0918	-	hypothetical protein
1025106	0	T	SNP	C	96	99	188	100	195	Phe141Phe (ttt/ttC)	Rv0919	-	GCN5-like N-acetyltransferase
1026482	0	G	SNP	A	86	125	208	99.53	212	Pro112Leu (ccc/cTc)	Rv0920c	-	transposase
1029586	0	G	SNP	A	104	101	197	99.51	206	Pro331Leu (ccc/cTc)	Rv0923c	-	hypothetical protein
1034381	0	G	SNP	A	99	80	175	98.9	181	Ala84Val (gct/gTt)	Rv0927c	-	oxidoreductase
1037012	0	T	SNP	C	107	94	197	100	201	Met5Thr (atg/aCg)	Rv0930	pstA1	phosphate ABC transporter permease PstA
1037911	0	C	SNP	T	92	101	189	100	193	Arg305_ (cga/Tga)	Rv0930	pstA1	phosphate ABC transporter permease PstA
1043606	0	C	SNP	T	72	106	174	100	178	Pro103Leu (ccg/cTg)	Rv0935	pstC1	phosphate ABC transporter permease PstC
1044773	0	C	SNP	G	121	94	214	100	215	Leu153Val (ctg/Gtg)	Rv0936	pstA2	phosphate ABC transporter permease PstA
1047165	0	T	SNP	C	102	107	207	100	209	Cys344Arg (tgc/Cgc)	Rv0938	ligD	multifunctional non-homologous end joining DNA repair protein/ATP dependent DNA ligase LigD
1051763	1	T	Ins	C	83	94	177	96.2	177		Rv0941c	-	hypothetical protein
1054784	0	C	SNP	G	105	92	195	98.99	199	Arg180Gly (cgc/Ggc)	Rv0945	-	oxidoreductase
1065205	0	G	SNP	A	114	100	209	100	214	Ala27Thr (gcc/Acc)	Rv0954	-	transmembrane protein
1068151	0	T	SNP	C	82	92	170	99.43	175	His197His (cat/caC)	Rv0956	purN	phosphoribosylglycinamide formyltransferase PurN
1068432	0	A	SNP	G	98	110	207	100	208	Pro76Pro (cca/ccG)	Rv0957	purH	bifunctionalphosphoribosylaminoimidazolecarboxamide formyltransferase/inosinemonophosphate cyclohydrolase
1070702	0	T	SNP	C	85	86	163	98.84	173	Ser274Pro (tcc/Ccc)	Rv0958	-	magnesium chelatase
1071349	0	G	SNP	C	85	79	162	100	164	Gly32Ala (ggc/gCc)	Rv0959	-	hypothetical protein
1074558	0	G	SNP	A	108	101	206	100	209	Pro186Leu (ccc/cTc)	Rv0962c	lprP	lipoprotein LprP
1075279	0	T	SNP	C	102	88	189	100	190
1076309	0	G	SNP	T	100	99	197	100	199	Pro124Thr (cct/Act)	Rv0964c	-	hypothetical protein
1077312	0	A	SNP	G	83	80	161	100	163	Val175Ala (gtg/gCg)	Rv0966c	-	hypothetical protein
1079927	0	C	SNP	A	91	98	186	100	189	Thr395Thr (acc/acA)	Rv0969	ctpV	copper-exporting ATPase
1080192	0	G	SNP	A	85	87	169	100	172	Asp484Asn (gat/Aat)	Rv0969	ctpV	copper-exporting ATPase
1081681	0	T	SNP	C	83	114	192	100	197	Val210Val (gtt/gtC)	Rv0970	-	integral membrane protein
1084567	0	T	SNP	C	93	96	188	99.47	190	Tyr395Cys (tac/tGc)	Rv0973c	accA2	acetyl-/propionyl-CoA carboxylase subunit alpha
1085456	0	T	SNP	C	90	90	178	98.36	183	Thr99Ala (acc/Gcc)	Rv0973c	accA2	acetyl-/propionyl-CoA carboxylase subunit alpha
1087193	0	G	SNP	C	112	110	218	99.55	223	Asn51Lys (aac/aaG)	Rv0974c	accD2	acetyl-/propionyl-CoA carboxylase subunit beta
1090188	1	A	Ins	G	113	102	215	95.98	215
1093406	0	A	SNP	G	93	106	189	100	199	Val317Val (gtt/gtC)	Rv0978c	PE_PGRS17	PE-PGRS family protein PE_PGRS17
1095490	0	A	SNP	G	32	78	108	100	110	Val321Ala (gtc/gCc)	Rv0980c	PE_PGRS18	PE-PGRS family protein PE_PGRS18
1095644	0	C	SNP	T	11	55	66	97.06	68	Ala270Thr (gcg/Acg)	Rv0980c	PE_PGRS18	PE-PGRS family protein PE_PGRS18
1095678	0	A	SNP	G	17	32	48	100	49	Gly258Gly (ggt/ggC)	Rv0980c	PE_PGRS18	PE-PGRS family protein PE_PGRS18
1095981	0	A	SNP	C	120	77	197	98.99	199	Gly157Gly (ggt/ggG)	Rv0980c	PE_PGRS18	PE-PGRS family protein PE_PGRS18
1096633	0	T	SNP	G	106	94	197	98.52	203
1097220	0	C	SNP	T	97	129	224	99.12	228	Ser133Ser (tcc/tcT)	Rv0981	mprA	two-component response regulator MrpA
1098523	0	T	SNP	A	92	88	177	100	180	Leu339His (ctt/cAt)	Rv0982	mprB	two component histidine-protein kinase/phosphatase MprB
1099058	0	G	SNP	A	91	85	173	100	176
1100234	0	T	SNP	C	98	87	182	100	185	Leu390Pro (ctg/cCg)	Rv0983	pepD	serine protease PepD
1104690	0	T	SNP	G	166	122	281	99.31	290	Phe717Val (ttc/Gtc)	Rv0987	-	adhesion component ABC transporter permease
1106099	0	C	SNP	T	131	105	234	100	236	Ile328Ile (atc/atT)	Rv0988	-	hypothetical protein
1106422	0	T	SNP	C	99	97	196	100	196	Ile321Val (ata/Gta)	Rv0989c	grcC2	polyprenyl-diphosphate synthase GrcC
1107940	0	A	SNP	C	89	93	180	100	182	Ser54Ala (tcc/Gcc)	Rv0990c	-	hypothetical protein
1109975	0	A	SNP	G	109	103	211	100	212	Gln235Arg (cag/cGg)	Rv0993	galU	UTP--glucose-1-phosphate uridylyltransferase
1110721	0	T	SNP	C	86	94	172	98.9	182	Arg151Arg (cgt/cgC)	Rv0994	moeA1	molybdopterin molybdenumtransferase 1
1111852	0	G	SNP	T	91	104	190	100	195	Asp81Tyr (gat/Tat)	Rv0995	rimJ	ribosomal-protein-alanine acetyltransferase RimJ
1126889	0	G	SNP	C	74	88	157	100	162	Arg39Gly (cgc/Ggc)	Rv1007c	metS	methionine--tRNA ligase
1127648	0	C	SNP	A	91	115	199	100	206	Thr187Asn (acc/aAc)	Rv1008	tatD	deoxyribonuclease TatD
1139089	0	G	SNP	C	90	82	171	99.42	173	Thr41Thr (acg/acC)	Rv1020	mfd	transcription-repair coupling factor
1144409	0	T	SNP	G	95	82	175	99.44	178	Ile225Ser (atc/aGc)	Rv1022	lpqU	lipoprotein LpqU
1144585	0	A	SNP	G	105	104	207	100	209	Arg8Gly (agg/Ggg)	Rv1023	eno	enolase
1148259	0	A	SNP	G	101	89	186	100	190
1149551	0	C	SNP	T	92	83	175	99.43	176	Glu712Glu (gag/gaA)	Rv1028c	kdpD	sensor protein KdpD
1150585	0	G	SNP	A	89	89	171	100	178	Pro368Ser (ccc/Tcc)	Rv1028c	kdpD	sensor protein KdpD
1151054	0	C	SNP	G	94	100	194	100	194	Ser211Ser (tcg/tcC)	Rv1028c	kdpD	sensor protein KdpD
1152805	0	T	SNP	A	89	104	193	99.48	194	Leu265Gln (ctg/cAg)	Rv1029	kdpA	potassium-transporting ATPase subunit A
1152863	0	A	SNP	G	80	107	185	100	187	Gln284Gln (caa/caG)	Rv1029	kdpA	potassium-transporting ATPase subunit A
1153388	0	C	SNP	T	98	109	204	100	207	Asn459Asn (aac/aaT)	Rv1029	kdpA	potassium-transporting ATPase subunit A
1155518	0	C	SNP	T	87	97	181	100	184	Arg599Trp (cgg/Tgg)	Rv1030	kdpB	potassium-transporting ATPase subunit B
1160770	0	T	SNP	A	92	133	225	100	225	Gln20Leu (cag/cTg)	Rv1037c	esxI	ESAT-6 like protein EsxI
1163134	0	T	SNP	C	91	82	171	100	173	Gly81Gly (gga/ggG)	Rv1040c	PE8	PE family protein PE8
1164336	0	G	SNP	A	118	80	194	100	198
1164571	0	A	SNP	G	88	108	195	100	196
1165521	1	T	Ins	A	82	116	198	97.06	199
1168715	1	C	Ins	T	81	92	173	94.54	174
1170861	0	C	SNP	T	93	86	173	100	179
1173750	0	G	SNP	T	117	90	206	100	207	Ala290Ala (gcg/gcT)	Rv1050	-	oxidoreductase
1175498	0	T	SNP	G	104	80	182	99.46	185
1177184	0	C	SNP	A	96	85	178	99.45	182
1178116	0	T	SNP	C	102	90	191	100	192	Thr163Thr (act/acC)	Rv1056	-	hypothetical protein
1189197	0	C	Del	GAP	55	65	117	78.43	153		Rv1067c	PE_PGRS19	PE-PGRS family protein PE_PGRS19
1189198	0	G	Del	GAP	55	65	117	80	150		Rv1067c	PE_PGRS19	PE-PGRS family protein PE_PGRS19
1189199	0	C	Del	GAP	55	65	117	80	150		Rv1067c	PE_PGRS19	PE-PGRS family protein PE_PGRS19
1189200	0	C	Del	GAP	55	65	117	78.95	152		Rv1067c	PE_PGRS19	PE-PGRS family protein PE_PGRS19
1189201	0	G	Del	GAP	55	65	117	79.47	151		Rv1067c	PE_PGRS19	PE-PGRS family protein PE_PGRS19
1189202	0	T	Del	GAP	55	65	117	83.92	143		Rv1067c	PE_PGRS19	PE-PGRS family protein PE_PGRS19
1190093	0	A	SNP	C	174	103	274	93.58	296	Leu111Trp (ttg/tGg)	Rv1067c	PE_PGRS19	PE-PGRS family protein PE_PGRS19
1191462	0	A	SNP	C	13	6	19	95	20	Gly229Gly (ggt/ggG)	Rv1068c	PE_PGRS20	PE-PGRS family protein PE_PGRS20
1191497	0	T	SNP	A	16	7	21	88.46	26	Thr218Ser (acg/Tcg)	Rv1068c	PE_PGRS20	PE-PGRS family protein PE_PGRS20
1191741	0	G	SNP	A	177	56	226	86.3	270	Tyr136Tyr (tac/taT)	Rv1068c	PE_PGRS20	PE-PGRS family protein PE_PGRS20
1200418	0	A	SNP	G	107	114	219	100	221
1211369	0	A	SNP	C	85	134	217	99.55	220	Ser259Arg (agc/Cgc)	Rv1086	-	(2Z,6E)-farnesyl diphosphate synthase
1212153	0	T	SNP	C	11	35	45	95.83	48	Gly198Gly (ggt/ggC)	Rv1087	PE_PGRS21	PE-PGRS family protein PE_PGRS21
1212201	0	T	SNP	C	20	15	34	94.59	37	Gly214Gly (ggt/ggC)	Rv1087	PE_PGRS21	PE-PGRS family protein PE_PGRS21
1212351	0	T	Del	GAP	34	16	50	87.72	57		Rv1087	PE_PGRS21	PE-PGRS family protein PE_PGRS21
1212352	0	G	Del	GAP	34	16	50	86.21	58		Rv1087	PE_PGRS21	PE-PGRS family protein PE_PGRS21
1212353	0	T	Del	GAP	34	16	50	86.21	58		Rv1087	PE_PGRS21	PE-PGRS family protein PE_PGRS21
1212354	0	C	Del	GAP	34	16	50	84.75	59		Rv1087	PE_PGRS21	PE-PGRS family protein PE_PGRS21
1212355	0	G	Del	GAP	34	16	50	84.75	59		Rv1087	PE_PGRS21	PE-PGRS family protein PE_PGRS21
1212356	0	G	Del	GAP	34	16	50	81.97	61		Rv1087	PE_PGRS21	PE-PGRS family protein PE_PGRS21
1212357	0	C	Del	GAP	34	16	50	81.97	61		Rv1087	PE_PGRS21	PE-PGRS family protein PE_PGRS21
1212358	0	G	Del	GAP	34	16	50	81.97	61		Rv1087	PE_PGRS21	PE-PGRS family protein PE_PGRS21
1212359	0	G	Del	GAP	34	16	50	81.97	61		Rv1087	PE_PGRS21	PE-PGRS family protein PE_PGRS21
1212360	0	T	Del	GAP	34	16	50	81.97	61		Rv1087	PE_PGRS21	PE-PGRS family protein PE_PGRS21
1212361	0	G	Del	GAP	34	16	50	81.97	61		Rv1087	PE_PGRS21	PE-PGRS family protein PE_PGRS21
1212362	0	C	Del	GAP	34	16	50	83.33	60		Rv1087	PE_PGRS21	PE-PGRS family protein PE_PGRS21
1212624	0	C	SNP	T	6	4	7	100	10	Gly355Gly (ggc/ggT)	Rv1087	PE_PGRS21	PE-PGRS family protein PE_PGRS21
1212825	0	T	SNP	C	11	36	47	94	50	Gly422Gly (ggt/ggC)	Rv1087	PE_PGRS21	PE-PGRS family protein PE_PGRS21
1212827	0	T	SNP	G	13	38	51	94.44	54	Val423Gly (gtc/gGc)	Rv1087	PE_PGRS21	PE-PGRS family protein PE_PGRS21
1212834	0	T	SNP	G	14	43	56	100	57	Gly425Gly (ggt/ggG)	Rv1087	PE_PGRS21	PE-PGRS family protein PE_PGRS21
1212837	0	T	SNP	C	17	45	61	100	62	Ala426Ala (gct/gcC)	Rv1087	PE_PGRS21	PE-PGRS family protein PE_PGRS21
1212971	0	T	SNP	C	80	37	116	98.32	119	Val471Ala (gtc/gCc)	Rv1087	PE_PGRS21	PE-PGRS family protein PE_PGRS21
1215105	0	T	Del	GAP	114	124	237	98.76	241
1220680	0	T	SNP	C	120	128	239	100	248	Val36Ala (gta/gCa)	Rv1093	glyA1	serine hydroxymethyltransferase
1224367	0	T	SNP	C	76	65	132	100	141
1227830	0	G	SNP	T	104	86	189	100	190	Thr285Thr (acc/acA)	Rv1099c	glpX	fructose 1,6-bisphosphatase
1228183	0	T	SNP	G	88	84	169	98.85	174	Ile168Leu (atc/Ctc)	Rv1099c	glpX	fructose 1,6-bisphosphatase
1230778	0	G	SNP	A	96	93	186	100	189	Thr65Ile (acc/aTc)	Rv1102c	mazF3	mRNA interferase MazF3
1236433	0	A	SNP	C	80	81	161	98.77	163	Glu83Asp (gaa/gaC)	Rv1110	lytB2	4-hydroxy-3-methylbut-2-enyl diphosphate reductase
1240744	0	C	SNP	A	96	95	188	100	191	Asn186Lys (aac/aaA)	Rv1115	-	hypothetical protein
1241572	0	A	SNP	G	84	107	191	100	191
1247391	0	A	SNP	C	110	85	192	100	195	Ser89Arg (agc/Cgc)	Rv1124	ephC	epoxide hydrolase EphC
1248382	0	A	SNP	G	116	92	206	99.52	209	Ser101Gly (agc/Ggc)	Rv1125	-	hypothetical protein
1248936	0	G	SNP	C	120	89	208	100	209	Pro285Pro (ccg/ccC)	Rv1125	-	hypothetical protein
1248978	0	T	SNP	C	117	89	205	99.52	207	Ala299Ala (gct/gcC)	Rv1125	-	hypothetical protein
1250340	0	A	SNP	G	120	98	210	99.54	219	Ala355Ala (gct/gcC)	Rv1127c	ppdK	pyruvate, phosphate dikinase PpdK
1251199	0	C	SNP	T	90	86	175	99.44	177	Gly69Glu (gga/gAa)	Rv1127c	ppdK	pyruvate, phosphate dikinase PpdK
1252164	0	T	SNP	C	83	84	162	99.4	168	Glu270Gly (gaa/gGa)	Rv1128c	-	hypothetical protein
1254562	0	A	SNP	G	97	96	191	100	193	Asp3Gly (gat/gGt)	Rv1130	prpD	methylcitrate dehydratase PrpD
1265828	0	G	SNP	A	98	90	186	100	188	Leu221Leu (ctg/Ttg)	Rv1138c	-	oxidoreductase
1271187	0	C	SNP	G	109	97	205	99.52	207	Thr11Ser (acc/aGc)	Rv1144	-	oxidoreductase
1272811	0	A	SNP	G	113	95	207	98.58	211	Asn130Ser (aac/aGc)	Rv1145	-	transmembrane transport protein
1273250	1	G	Ins	A	84	95	179	97.28	179		Rv1145	-	transmembrane transport protein
1273709	0	A	SNP	G	93	92	184	98.93	187	Thr119Ala (acg/Gcg)	Rv1146	-	transmembrane transport protein
1275957	0	T	SNP	C	85	93	177	100	178
1276344	0	G	SNP	A	94	82	172	97.78	180	Pro469Ser (ccc/Tcc)	Rv1148c	-	hypothetical protein
1276432	0	C	SNP	T	97	102	197	98.03	203	Lys439Lys (aag/aaA)	Rv1148c	-	hypothetical protein
1276588	0	C	SNP	G	68	86	150	100	154	Ala387Ala (gcg/gcC)	Rv1148c	-	hypothetical protein
1277869	1	G	Ins	T	100	78	178	98.89	178
1281118	0	T	SNP	C	80	92	171	100	172	Thr123Ala (acg/Gcg)	Rv1154c	-	hypothetical protein
1281771	0	T	SNP	C	109	109	214	100	218	Ser115Pro (tcg/Ccg)	Rv1155	-	pyridoxine/pyridoxamine 5'-phosphate oxidase
1281984	0	G	SNP	A	86	93	177	99.44	180
1286839	0	T	Del	GAP	88	88	176	99.44	177		Rv1160	mutT2	8-oxo-dGTP diphosphatase
1286840	0	G	Del	GAP	88	88	176	99.44	177		Rv1160	mutT2	8-oxo-dGTP diphosphatase
1287372	0	G	SNP	C	93	86	176	100	179	Leu15Leu (ctg/ctC)	Rv1161	narG	nitrate reductase subunit alpha
1292102	0	A	SNP	G	85	104	185	99.47	190	Pro346Pro (cca/ccG)	Rv1162	narH	nitrate reductase subunit beta
1306259	0	A	SNP	G	97	89	184	100	186	Ala656Ala (gct/gcC)	Rv1175c	fadH	NADPH dependent 2,4-dienoyl-CoA reductase FadH
1307598	0	C	SNP	G	94	108	200	99.51	203	Cys210Ser (tgc/tCc)	Rv1175c	fadH	NADPH dependent 2,4-dienoyl-CoA reductase FadH
1308317	0	T	SNP	C	103	97	200	100	200	His159Arg (cat/cGt)	Rv1176c	-	hypothetical protein
1313337	1	A	Ins	G	30	44	74	92.5	75
1313338	0	A	SNP	C	32	45	77	100	77
1315191	0	A	SNP	C	98	110	205	100	208	_489Tyr (taa/taC)	Rv1180	pks3	polyketide beta-ketoacyl synthase
1315884	0	G	SNP	A	108	120	222	100	228	Ala217Ala (gcg/gcA)	Rv1181	pks4	polyketide beta-ketoacyl synthase
1325650	0	G	SNP	A	89	92	179	99.45	182
1327890	0	G	SNP	A	103	82	183	100	185	Asp472Asp (gac/gaT)	Rv1186c	-	hypothetical protein
1328687	0	G	SNP	C	74	96	163	99.42	171	Pro207Ala (ccc/Gcc)	Rv1186c	-	hypothetical protein
1329270	0	G	SNP	C	87	80	165	99.4	168	Leu12Leu (ctc/ctG)	Rv1186c	-	hypothetical protein
1339774	0	C	SNP	G	79	81	159	100	160	Gly142Gly (ggc/ggG)	Rv1196	PPE18	PPE family protein PPE18
1339823	0	A	SNP	G	87	87	173	100	174	Thr159Ala (acg/Gcg)	Rv1196	PPE18	PPE family protein PPE18
1339894	0	C	SNP	T	95	97	191	100	192	Leu182Leu (ctc/ctT)	Rv1196	PPE18	PPE family protein PPE18
1339905	0	C	SNP	T	97	97	185	100	194	Ala186Val (gcc/gTc)	Rv1196	PPE18	PPE family protein PPE18
1340784	0	T	SNP	C	97	127	221	96.55	232	Gly42Gly (ggt/ggC)	Rv1197	esxK	ESAT-6 like protein EsxK
1341295	0	A	SNP	G	97	101	193	100	198
1341318	1	T	Ins	A	72	86	158	84.04	159
1345016	0	C	SNP	T	106	91	191	100	197	Ala52Thr (gcc/Acc)	Rv1201c	dapD	2,3,4,5-tetrahydropyridine-2,6-dicarboxylate N-succinyltransferase
1351172	0	A	SNP	G	118	97	212	99.54	216
1360209	0	T	SNP	C	104	86	187	100	190	Ala531Ala (gca/gcG)	Rv1217c	-	tetronasin ABC transporter integral membrane protein
1361190	0	G	SNP	A	95	110	200	99.51	206	Ser204Ser (agc/agT)	Rv1217c	-	tetronasin ABC transporter integral membrane protein
1362006	0	T	SNP	C	99	106	201	100	205	Gln243Arg (caa/cGa)	Rv1218c	-	tetronasin ABC transporter ATP-binding protein
1365837	1	C	Ins	G	87	110	197	96.1	197
1365837	2	C	Ins	G	87	110	197	96.1	197
1367484	0	T	SNP	G	91	88	176	99.44	180	Trp8Gly (tgg/Ggg)	Rv1224	tatB	Sec-independent protein translocase protein TatB
1371470	0	G	SNP	A	92	97	186	99.47	190	Arg184His (cgt/cAt)	Rv1228	lpqX	lipoprotein LpqX
1374065	0	T	SNP	C	76	98	174	100	174	Ser45Gly (agc/Ggc)	Rv1230c	-	membrane protein
1375724	0	A	SNP	C	89	107	194	100	196	Cys149Gly (tgc/Ggc)	Rv1232c	-	hypothetical protein
1377568	0	A	SNP	G	98	84	180	98.91	184	Val15Val (gta/gtG)	Rv1235	lpqY	trehalose ABC transporter substrate-binding lipoprotein LpqY
1382628	0	T	SNP	C	79	94	171	100	173	Lys139Glu (aaa/Gaa)	Rv1239c	corA	magnesium and cobalt transport transmembrane protein CorA
1385287	0	C	Del	GAP	45	38	82	85.57	97		Rv1243c	PE_PGRS23	PE-PGRS family protein PE_PGRS23
1385288	0	C	Del	GAP	45	38	82	83.84	99		Rv1243c	PE_PGRS23	PE-PGRS family protein PE_PGRS23
1385289	0	G	Del	GAP	45	38	82	87.37	95		Rv1243c	PE_PGRS23	PE-PGRS family protein PE_PGRS23
1385290	0	C	Del	GAP	45	38	82	90.22	92		Rv1243c	PE_PGRS23	PE-PGRS family protein PE_PGRS23
1385291	0	C	Del	GAP	45	38	82	87.37	95		Rv1243c	PE_PGRS23	PE-PGRS family protein PE_PGRS23
1385292	0	G	Del	GAP	45	38	82	89.25	93		Rv1243c	PE_PGRS23	PE-PGRS family protein PE_PGRS23
1385293	0	T	Del	GAP	45	38	82	91.21	91		Rv1243c	PE_PGRS23	PE-PGRS family protein PE_PGRS23
1385294	0	T	Del	GAP	45	38	82	91.21	91		Rv1243c	PE_PGRS23	PE-PGRS family protein PE_PGRS23
1385295	0	G	Del	GAP	45	38	82	87.37	95		Rv1243c	PE_PGRS23	PE-PGRS family protein PE_PGRS23
1386011	0	C	Del	GAP	104	96	199	92.17	217		Rv1243c	PE_PGRS23	PE-PGRS family protein PE_PGRS23
1390763	0	C	SNP	T	102	99	198	99.5	202	Val764Met (gtg/Atg)	Rv1248c	-	multifunctional 2-oxoglutarate dehydrogenase E1 component /2-oxoglutarate dehydrogenase dihydrolipoyllysine-residue succinyltransferase
1393626	0	A	SNP	G	104	64	165	100	168	Leu119Leu (ctt/ctC)	Rv1249c	-	membrane protein
1396618	0	C	SNP	A	98	87	183	100	185	Glu875_ (gag/Tag)	Rv1251c	-	hypothetical protein
1396922	0	T	SNP	C	93	116	207	100	209	Thr773Thr (aca/acG)	Rv1251c	-	hypothetical protein
1398011	0	G	SNP	T	97	71	165	99.41	169	Arg410Arg (cgc/cgA)	Rv1251c	-	hypothetical protein
1401033	0	C	SNP	T	80	104	183	100	184	Ser355Leu (tcg/tTg)	Rv1253	deaD	ATP-dependent RNA helicase DeaD
1411210	0	T	SNP	G	105	96	194	100	201	Val260Val (gtt/gtG)	Rv1263	amiB2	amidase AmiB
1413148	0	C	SNP	T	78	79	152	100	157
1414021	0	C	SNP	T	97	103	197	100	200	Arg607Gln (cgg/cAg)	Rv1266c	pknH	serine/threonine-protein kinase PknH
1422666	0	C	SNP	T	84	74	155	100	158	Gly462Glu (ggg/gAg)	Rv1273c	-	drug ABC transporter ATP-binding protein
1422667	0	C	SNP	T	86	74	158	100	160	Gly462Arg (ggg/Agg)	Rv1273c	-	drug ABC transporter ATP-binding protein
1437497	0	C	SNP	T	98	109	204	99.52	208	Asn58Asn (aac/aaT)	Rv1284	canA	beta-carbonic anhydrase
1440090	0	C	SNP	T	104	99	199	100	203	Thr395Ile (acc/aTc)	Rv1286	-	bifunctional sulfate adenyltransferase subunit 1 CysN/adenylylsulfate kinase CysC
1440469	0	C	SNP	G	101	103	200	100	204	Pro521Pro (ccc/ccG)	Rv1286	-	bifunctional sulfate adenyltransferase subunit 1 CysN/adenylylsulfate kinase CysC
1441545	0	G	SNP	A	10	15	25	100	25	Ala66Ala (gcg/gcA)	Rv1288	-	hypothetical protein
1441582	0	T	SNP	C	5	10	14	100	15	Trp79Arg (tgg/Cgg)	Rv1288	-	hypothetical protein
1442209	0	C	Del	GAP	44	49	92	95.88	97		Rv1288	-	hypothetical protein
1442210	0	G	Del	GAP	44	49	92	95.88	97		Rv1288	-	hypothetical protein
1442211	0	C	Del	GAP	44	49	92	95.88	97		Rv1288	-	hypothetical protein
1442212	0	G	Del	GAP	44	49	92	95.88	97		Rv1288	-	hypothetical protein
1442213	0	C	Del	GAP	44	49	92	95.88	97		Rv1288	-	hypothetical protein
1442214	0	G	Del	GAP	44	49	92	95.88	97		Rv1288	-	hypothetical protein
1442215	0	G	Del	GAP	44	49	92	95.88	97		Rv1288	-	hypothetical protein
1442216	0	T	Del	GAP	44	49	92	95.88	97		Rv1288	-	hypothetical protein
1442217	0	C	Del	GAP	44	49	92	95.88	97		Rv1288	-	hypothetical protein
1442218	0	G	Del	GAP	44	49	92	95.88	97		Rv1288	-	hypothetical protein
1442219	0	C	Del	GAP	44	49	92	95.88	97		Rv1288	-	hypothetical protein
1442220	0	C	Del	GAP	44	49	92	95.88	97		Rv1288	-	hypothetical protein
1442221	0	G	Del	GAP	44	49	92	95.88	97		Rv1288	-	hypothetical protein
1442222	0	G	Del	GAP	44	49	92	95.88	97		Rv1288	-	hypothetical protein
1442223	0	G	Del	GAP	44	49	92	95.88	97		Rv1288	-	hypothetical protein
1442224	0	T	Del	GAP	44	49	92	96.88	96		Rv1288	-	hypothetical protein
1442225	0	T	Del	GAP	44	49	92	96.88	96		Rv1288	-	hypothetical protein
1442226	0	T	Del	GAP	44	49	92	95.88	97		Rv1288	-	hypothetical protein
1442227	0	T	Del	GAP	44	49	92	95.88	97		Rv1288	-	hypothetical protein
1442228	0	C	Del	GAP	44	49	92	95.88	97		Rv1288	-	hypothetical protein
1442229	0	G	Del	GAP	44	49	92	95.88	97		Rv1288	-	hypothetical protein
1442230	0	A	Del	GAP	44	49	92	95.88	97		Rv1288	-	hypothetical protein
1442231	0	T	Del	GAP	44	49	92	95.88	97		Rv1288	-	hypothetical protein
1442232	0	G	Del	GAP	44	49	92	95.88	97		Rv1288	-	hypothetical protein
1442233	0	G	Del	GAP	44	49	92	96.88	96		Rv1288	-	hypothetical protein
1442234	0	G	Del	GAP	44	49	92	95.88	97		Rv1288	-	hypothetical protein
1442235	0	T	Del	GAP	44	49	92	96.88	96		Rv1288	-	hypothetical protein
1445781	0	A	SNP	G	79	106	178	100	185	Ala18Ala (gct/gcC)	Rv1291c	-	hypothetical protein
1450316	0	C	SNP	T	90	56	146	100	146	Ala314Ala (gcc/gcT)	Rv1294	thrA	homoserine dehydrogenase
1457144	0	C	SNP	T	91	98	188	100	189	Arg194Cys (cgc/Tgc)	Rv1300	hemK	release factor glutamine methyltransferase
1468208	0	A	SNP	C	69	73	139	84.02	169	Leu433Arg (ctg/cGg)	Rv1313c	-	insertion sequence element IS1557 transposase
1468492	0	C	SNP	A	116	116	227	100	232	Leu338Leu (ctg/ctT)	Rv1313c	-	insertion sequence element IS1557 transposase
1471659	0	C	SNP	T	101	82	181	100	183
1472359	0	A	SNP	C	67	69	135	99.27	137		Rvnr01	-	rRNA	streptomycin (SM)		streptomycin (SM)
1478357	0	G	SNP	T	112	88	197	99.5	201	Pro254Pro (ccc/ccA)	Rv1317c	alkA	bifunctional regulatory protein/DNA repair enzyme AlkA
1479085	0	T	SNP	C	92	102	193	98.98	196	Ile12Val (atc/Gtc)	Rv1317c	alkA	bifunctional regulatory protein/DNA repair enzyme AlkA
1480945	0	C	SNP	G	167	170	332	100	337	Thr519Thr (acg/acC)	Rv1319c	-	adenylate cyclase
1480948	0	C	SNP	T	168	172	339	100	340	Glu518Glu (gag/gaA)	Rv1319c	-	adenylate cyclase
1481185	0	A	SNP	C	178	186	360	99.73	365	Asp439Glu (gat/gaG)	Rv1319c	-	adenylate cyclase
1481563	0	C	SNP	T	175	206	379	99.48	383	Glu313Glu (gag/gaA)	Rv1319c	-	adenylate cyclase
1482627	0	T	SNP	C	84	82	164	100	166	Thr531Ala (acg/Gcg)	Rv1320c	-	adenylate cyclase
1484708	0	A	SNP	C	100	102	201	100	202	Ser144Arg (agc/Cgc)	Rv1321	-	endonuclease NucS
1489142	0	C	SNP	T	39	62	96	97.12	104	Gly275Asp (ggc/gAc)	Rv1325c	PE_PGRS24	PE-PGRS family protein PE_PGRS24
1490905	0	A	SNP	G	88	86	171	100	174	Ser470Pro (tct/Cct)	Rv1326c	glgB	1,4-alpha-glucan branching protein
1495836	0	G	SNP	A	70	84	147	98.09	157	Val425Met (gtg/Atg)	Rv1328	glgP	glycogen phosphorylase
1498951	0	G	SNP	T	84	99	181	100	183	Thr80Lys (acg/aAg)	Rv1329c	dinG	ATP-dependent helicase DinG
1499213	0	T	Del	GAP	88	82	169	98.84	172		Rv1330c	pncB1	nicotinic acid phosphoribosyltransferase PncB1
1499214	0	C	Del	GAP	88	82	169	100	170		Rv1330c	pncB1	nicotinic acid phosphoribosyltransferase PncB1
1499215	0	A	Del	GAP	88	82	169	100	170		Rv1330c	pncB1	nicotinic acid phosphoribosyltransferase PncB1
1499216	0	G	Del	GAP	88	82	169	100	170		Rv1330c	pncB1	nicotinic acid phosphoribosyltransferase PncB1
1499217	0	G	Del	GAP	88	82	169	100	170		Rv1330c	pncB1	nicotinic acid phosphoribosyltransferase PncB1
1499218	0	C	Del	GAP	88	82	169	100	170		Rv1330c	pncB1	nicotinic acid phosphoribosyltransferase PncB1
1499219	0	C	Del	GAP	88	82	169	100	170		Rv1330c	pncB1	nicotinic acid phosphoribosyltransferase PncB1
1499220	0	G	Del	GAP	88	82	169	100	170		Rv1330c	pncB1	nicotinic acid phosphoribosyltransferase PncB1
1499221	0	G	SNP	A	89	84	171	100	173	Pro447Ser (ccg/Tcg)	Rv1330c	pncB1	nicotinic acid phosphoribosyltransferase PncB1
1499274	0	C	SNP	G	97	86	180	100	183	Gly429Ala (ggc/gCc)	Rv1330c	pncB1	nicotinic acid phosphoribosyltransferase PncB1
1501153	0	C	SNP	T	94	107	199	98.53	204	Thr76Thr (acc/acT)	Rv1332	-	transcriptional regulator
1501700	0	G	SNP	A	96	98	192	100	194	Val34Val (gtg/gtA)	Rv1333	-	hydrolase
1513189	0	C	SNP	T	101	90	185	100	191	Ala48Val (gct/gTt)	Rv1348	irtA	iron ABC transporter ATP-binding protein/permease IrtA
1519164	0	C	SNP	T	86	81	163	99.4	168
1526819	0	C	SNP	A	104	99	200	100	203	Arg70Arg (cgg/Agg)	Rv1358	-	transcriptional regulator
1533241	0	G	SNP	C	99	88	184	86.18	217	Thr131Thr (acc/acG)	Rv1361c	PPE19	PPE family protein PPE19
1533583	0	G	SNP	A	89	96	183	97.37	190	Tyr17Tyr (tac/taT)	Rv1361c	PPE19	PPE family protein PPE19
1533624	0	A	SNP	C	87	109	192	96.08	204	Phe4Val (ttc/Gtc)	Rv1361c	PPE19	PPE family protein PPE19
1534551	0	C	SNP	T	94	80	172	100	174	Glu20Glu (gag/gaA)	Rv1362c	-	membrane protein
1536251	0	G	SNP	T	100	110	205	100	210	Ala465Glu (gcg/gAg)	Rv1364c	-	sigma factor regulatory protein
1540141	0	T	SNP	C	78	91	167	100	169	Ile169Val (atc/Gtc)	Rv1367c	-	hypothetical protein
1540484	0	C	SNP	G	92	92	183	100	184	Leu54Leu (ctg/ctC)	Rv1367c	-	hypothetical protein
1544255	0	C	SNP	T	97	108	204	100	205	Arg299Arg (cgc/cgT)	Rv1371	-	membrane protein
1546703	0	C	SNP	T	103	95	197	100	198	Pro231Leu (ccg/cTg)	Rv1373	-	glycolipid sulfotransferase
1547125	0	T	SNP	C	102	87	188	100	189	Thr136Ala (aca/Gca)	Rv1374c	-	hypothetical protein
1552547	0	G	SNP	A	86	94	176	100	180	Arg37Trp (cgg/Tgg)	Rv1378c	-	hypothetical protein
1552975	0	G	SNP	T	82	83	163	99.4	166	Gly108Cys (ggt/Tgt)	Rv1379	pyrR	bifunctional pyrimidine operon regulatory protein/uracil phosphoribosyltransferase
1563717	0	C	SNP	T	97	105	201	100	202	Val8Val (gtc/gtT)	Rv1388	mihF	integration host factor MihF
1570566	0	C	SNP	A	84	96	177	100	180	Arg135Leu (cgg/cTg)	Rv1394c	cyp132	cytochrome P450 Cyp132
1573660	0	T	SNP	G	81	62	138	100	143	Arg66Ser (aga/agC)	Rv1396c	PE_PGRS25	PE-PGRS family protein PE_PGRS25
1588899	0	G	SNP	T	105	101	198	100	206	Ala111Ala (gcg/gcT)	Rv1412	ribC	riboflavin synthase
1593331	0	G	SNP	A	85	94	174	99.44	180
1595342	0	T	SNP	C	85	96	179	100	181	Val434Ala (gtg/gCg)	Rv1420	uvrC	excinuclease ABC subunit UvrC
1598969	0	A	SNP	C	104	90	190	98.98	196	Leu229Arg (ctg/cGg)	Rv1424c	-	membrane protein
1599557	0	C	SNP	G	101	86	186	100	187	Arg33Thr (agg/aCg)	Rv1424c	-	membrane protein
1605512	0	A	SNP	G	103	106	207	98.58	212	Gln212Arg (caa/cGa)	Rv1429	-	hypothetical protein
1608276	0	A	SNP	C	93	106	194	100	199	Asn65Thr (aac/aCc)	Rv1431	-	hypothetical protein
1609840	0	A	SNP	G	86	80	164	100	166	Pro586Pro (cca/ccG)	Rv1431	-	hypothetical protein
1612624	1	T	Ins	A	69	65	134	78.82	134		Rv1435c	-	hypothetical protein
1612624	2	T	Ins	T	69	65	134	78.82	134		Rv1435c	-	hypothetical protein
1612624	3	T	Ins	C	69	65	134	78.82	134		Rv1435c	-	hypothetical protein
1612624	4	T	Ins	G	69	65	134	78.82	134		Rv1435c	-	hypothetical protein
1612624	5	T	Ins	G	69	65	134	78.82	134		Rv1435c	-	hypothetical protein
1612624	6	T	Ins	T	69	65	134	78.82	134		Rv1435c	-	hypothetical protein
1612624	7	T	Ins	A	69	65	134	78.82	134		Rv1435c	-	hypothetical protein
1612624	8	T	Ins	C	69	65	134	78.82	134		Rv1435c	-	hypothetical protein
1612624	9	T	Ins	C	69	65	134	78.82	134		Rv1435c	-	hypothetical protein
1612624	10	T	Ins	G	69	65	134	78.82	134		Rv1435c	-	hypothetical protein
1612624	11	T	Ins	G	69	65	134	78.82	134		Rv1435c	-	hypothetical protein
1612624	12	T	Ins	T	69	65	134	78.82	134		Rv1435c	-	hypothetical protein
1612624	13	T	Ins	G	69	65	134	78.82	134		Rv1435c	-	hypothetical protein
1612624	14	T	Ins	C	69	65	134	78.82	134		Rv1435c	-	hypothetical protein
1612624	15	T	Ins	G	69	65	134	78.82	134		Rv1435c	-	hypothetical protein
1612624	16	T	Ins	C	69	65	134	78.82	134		Rv1435c	-	hypothetical protein
1612624	17	T	Ins	C	69	65	134	78.82	134		Rv1435c	-	hypothetical protein
1612624	18	T	Ins	A	69	65	134	78.82	134		Rv1435c	-	hypothetical protein
1612624	19	T	Ins	G	69	65	134	78.82	134		Rv1435c	-	hypothetical protein
1612624	20	T	Ins	G	69	65	134	78.82	134		Rv1435c	-	hypothetical protein
1612624	21	T	Ins	G	69	65	134	78.82	134		Rv1435c	-	hypothetical protein
1613035	0	T	SNP	C	95	90	182	100	185
1614143	0	G	SNP	A	92	97	188	100	189	Leu279Leu (ctg/ctA)	Rv1436	gap	glyceraldehyde 3-phosphate dehydrogenase
1618978	0	T	SNP	C	108	70	176	100	178	Asp236Gly (gat/gGt)	Rv1441c	PE_PGRS26	PE-PGRS family protein PE_PGRS26
1624791	0	C	SNP	G	89	107	194	100	196	Arg192Pro (cga/cCa)	Rv1446c	opcA	OXPP cycle protein OpcA
1627351	0	T	SNP	C	118	101	215	100	219	Thr244Ala (acc/Gcc)	Rv1448c	tal	transaldolase
1630148	0	A	SNP	C	78	84	160	100	162	Tyr18Asp (tac/Gac)	Rv1449c	tkt	transketolase
1634609	0	C	SNP	T	81	42	123	100	123	Ala7Thr (gcc/Acc)	Rv1450c	PE_PGRS27	PE-PGRS family protein PE_PGRS27
1634610	0	C	SNP	T	84	43	126	100	127	Val6Val (gtg/gtA)	Rv1450c	PE_PGRS27	PE-PGRS family protein PE_PGRS27
1636172	1	T	Ins	C	81	9	90	90	90		Rv1452c	PE_PGRS28	PE-PGRS family protein PE_PGRS28
1636172	2	T	Ins	C	81	9	90	90	90		Rv1452c	PE_PGRS28	PE-PGRS family protein PE_PGRS28
1636172	3	T	Ins	G	81	9	90	90	90		Rv1452c	PE_PGRS28	PE-PGRS family protein PE_PGRS28
1636826	0	C	SNP	A	79	112	183	98.45	194	Gly468Gly (ggg/ggT)	Rv1452c	PE_PGRS28	PE-PGRS family protein PE_PGRS28
1636918	0	C	SNP	T	74	103	172	85.51	207	Ala438Thr (gcc/Acc)	Rv1452c	PE_PGRS28	PE-PGRS family protein PE_PGRS28
1636991	0	T	SNP	C	87	100	179	98.42	190	Gly413Gly (gga/ggG)	Rv1452c	PE_PGRS28	PE-PGRS family protein PE_PGRS28
1636996	0	G	SNP	C	87	103	185	99.48	191	Arg412Gly (cgc/Ggc)	Rv1452c	PE_PGRS28	PE-PGRS family protein PE_PGRS28
1637006	0	G	SNP	A	77	87	160	99.39	165	Val408Val (gtc/gtT)	Rv1452c	PE_PGRS28	PE-PGRS family protein PE_PGRS28
1637009	0	G	SNP	A	79	81	156	99.38	161	Gly407Gly (ggc/ggT)	Rv1452c	PE_PGRS28	PE-PGRS family protein PE_PGRS28
1638182	0	C	SNP	T	114	141	249	99.22	257	Ser16Ser (tcg/tcA)	Rv1452c	PE_PGRS28	PE-PGRS family protein PE_PGRS28
1638183	0	G	SNP	A	113	139	249	99.21	254	Ser16Leu (tcg/tTg)	Rv1452c	PE_PGRS28	PE-PGRS family protein PE_PGRS28
1638188	0	C	SNP	T	113	133	243	99.6	247	Ala14Ala (gcg/gcA)	Rv1452c	PE_PGRS28	PE-PGRS family protein PE_PGRS28
1638191	0	C	SNP	G	115	136	247	100	251	Ala13Ala (gcg/gcC)	Rv1452c	PE_PGRS28	PE-PGRS family protein PE_PGRS28
1638194	0	G	SNP	C	116	139	251	99.61	256	Ala12Ala (gcc/gcG)	Rv1452c	PE_PGRS28	PE-PGRS family protein PE_PGRS28
1639594	0	C	SNP	A	88	98	186	100	186	Pro405Gln (cca/cAa)	Rv1453	-	transcriptional activator protein
1643113	0	G	SNP	A	92	109	198	99.5	202	Asn70Asn (aac/aaT)	Rv1457c	-	antibiotic ABC transporter permease
1645802	0	T	SNP	C	105	91	192	100	196	Lys113Glu (aaa/Gaa)	Rv1459c	-	alpha-(1->6)-mannopyranosyltransferase
1646863	0	G	SNP	T	98	104	201	98.54	205	Val226Val (gtg/gtT)	Rv1460	-	transcriptional regulator
1650072	0	A	SNP	G	89	96	180	100	185	Asn183Asp (aac/Gac)	Rv1462	-	hypothetical protein
1650406	0	C	SNP	A	102	83	181	100	185	Thr294Asn (acc/aAc)	Rv1462	-	hypothetical protein
1655830	0	C	Del	GAP	54	77	125	90.97	144		Rv1468c	PE_PGRS29	PE-PGRS family protein PE_PGRS29
1676290	0	C	SNP	A	80	91	170	100	171	Lys198Asn (aag/aaT)	Rv1486c	-	hypothetical protein
1676880	0	A	SNP	G	102	93	194	98.98	197	Trp2Arg (tgg/Cgg)	Rv1486c	-	hypothetical protein
1681147	0	G	SNP	A	110	128	235	99.17	240
1688300	0	T	SNP	C	113	88	200	99.01	203	Phe120Phe (ttt/ttC)	Rv1497	lipL	esterase LipL
1689349	0	C	SNP	T	83	108	189	100	191	Arg191His (cgc/cAc)	Rv1498c	-	methyltransferase
1692141	0	A	SNP	C	86	107	189	99.48	194	Ile84Ile (ata/atC)	Rv1501	-	hypothetical protein
1693561	0	A	SNP	G	107	93	192	100	200	Tyr213Cys (tac/tGc)	Rv1502	-	hypothetical protein
1698911	0	G	SNP	A	84	66	147	100	150	Gly328Gly (ggc/ggT)	Rv1508c	-	membrane protein
1699849	0	G	SNP	A	105	79	183	100	184	Pro16Ser (ccg/Tcg)	Rv1508c	-	membrane protein
1706119	0	T	SNP	C	96	79	173	100	175	Ser159Ser (tca/tcG)	Rv1514c	-	glycosyltransferase
1708792	0	T	SNP	C	95	107	200	100	202
1709432	0	C	SNP	T	96	95	189	98.96	193	Leu188Phe (ctc/Ttc)	Rv1517	-	hypothetical protein
1713192	0	A	SNP	G	108	82	183	100	190	Val297Val (gta/gtG)	Rv1521	fadD25	fatty-acid--CoA ligase FadD25
1713923	0	A	SNP	G	107	93	195	100	200	His541Arg (cac/cGc)	Rv1521	fadD25	fatty-acid--CoA ligase FadD25
1716472	0	A	SNP	G	97	85	177	99.45	183	Ser381Pro (tcc/Ccc)	Rv1522c	mmpL12	transmembrane transport protein MmpL12
1719034	0	C	SNP	T	114	105	212	99.55	220	Ala103Ala (gcc/gcT)	Rv1524	-	glycosyltransferase
1728837	0	A	SNP	G	76	103	177	99.44	180
1748125	0	C	SNP	T	112	102	209	99.07	216	Leu144Leu (ctc/ctT)	Rv1547	dnaE1	DNA polymerase III subunit alpha
1748439	0	C	SNP	T	91	105	191	100	196	Thr249Ile (acc/aTc)	Rv1547	dnaE1	DNA polymerase III subunit alpha
1750602	0	A	SNP	G	84	99	180	98.39	186	Asp970Gly (gat/gGt)	Rv1547	dnaE1	DNA polymerase III subunit alpha
1752561	0	T	SNP	C	85	81	165	100	166	Asp258Gly (gac/gGc)	Rv1548c	PPE21	PPE family protein PPE21
1753519	1	G	Ins	C	36	76	112	86.15	112
1759252	0	G	SNP	T	91	107	198	100	198	Ser524Ser (tcg/tcT)	Rv1552	frdA	fumarate reductase flavoprotein subunit		phylo (not 4,9)
1760292	0	A	SNP	G	91	97	188	100	188	Met40Val (atg/Gtg)	Rv1554	frdC	fumarate reductase membrane anchor subunit
1763130	0	G	Del	GAP	63	72	133	98.54	137		Rv1558	-	hypothetical protein
1763131	0	A	Del	GAP	63	72	134	98.54	137		Rv1558	-	hypothetical protein
1763132	0	C	SNP	T	62	71	132	97.79	136	Asp62Asp (gac/gaT)	Rv1558	-	hypothetical protein
1763482	0	G	SNP	A	73	89	158	100	162	Gly19Arg (ggg/Agg)	Rv1559	ilvA	threonine dehydratase IlvA
1764225	0	C	SNP	T	99	100	197	100	199	Ala266Ala (gcc/gcT)	Rv1559	ilvA	threonine dehydratase IlvA
1768967	0	C	SNP	G	91	78	166	98.83	171	Asp156His (gac/Cac)	Rv1563c	treY	maltooligosyl trehalose synthase
1778430	0	T	SNP	C	98	88	186	100	186	Met191Thr (atg/aCg)	Rv1570	bioD	ATP-dependent dethiobiotin synthetase BioD
1779370	0	G	SNP	C	85	66	151	100	151	Thr19Thr (acg/acC)	Rv1573	-	phage protein
1780586	1	C	Ins	G	89	84	173	94.54	174		Rv1575	-	phage protein
1781251	0	C	SNP	T	93	118	208	100	211	Glu272Lys (gag/Aag)	Rv1576c	-	phage capsid protein
1781811	0	T	SNP	C	110	95	201	98.09	209	Asp85Gly (gac/gGc)	Rv1576c	-	phage capsid protein
1784238	0	A	Del	GAP	106	81	185	99.47	188		Rv1581c	-	phage protein
1788570	0	G	SNP	T	83	67	147	77.32	194	Asn198Lys (aac/aaA)	Rv1587c	-	hypothetical protein
1788574	0	T	SNP	C	81	64	133	75.92	191	His197Arg (cac/cGc)	Rv1587c	-	hypothetical protein
1788627	0	C	SNP	G	108	67	171	81.78	214	Leu179Leu (ctg/ctC)	Rv1587c	-	hypothetical protein
1788630	0	C	SNP	G	105	74	173	81.36	220	Glu178Asp (gag/gaC)	Rv1587c	-	hypothetical protein
1789650	0	C	SNP	T	109	87	194	84.85	231	Ala63Thr (gcc/Acc)	Rv1588c	-	hypothetical protein
1789654	0	A	SNP	G	115	93	203	85.25	244	Leu61Leu (ctt/ctC)	Rv1588c	-	hypothetical protein
1789671	0	C	SNP	T	115	117	229	88.55	262	Ala56Thr (gcg/Acg)	Rv1588c	-	hypothetical protein
1789675	0	A	SNP	C	116	114	226	89.84	256	Gly54Gly (ggt/ggG)	Rv1588c	-	hypothetical protein
1789678	0	C	SNP	G	120	116	234	88.39	267	Val53Val (gtg/gtC)	Rv1588c	-	hypothetical protein
1789933	0	G	SNP	A	68	79	145	98.66	149
1792777	0	T	SNP	C	86	82	165	99.41	169	Ile322Val (att/Gtt)	Rv1592c	-	hypothetical protein
1792778	0	T	SNP	C	86	84	169	99.42	171	Glu321Glu (gaa/gaG)	Rv1592c	-	hypothetical protein
1793715	0	C	SNP	T	89	120	208	99.05	211	Gly9Asp (ggc/gAc)	Rv1592c	-	hypothetical protein
1793945	0	G	SNP	A	89	99	185	99.47	189
1798355	0	G	SNP	A	99	86	180	100	185	Gly21Asp (ggt/gAt)	Rv1597	-	hypothetical protein
1802047	0	C	SNP	G	93	93	183	100	186	Gln5Glu (cag/Gag)	Rv1601	hisB	imidazole glycerol-phosphate dehydratase
1802485	0	C	SNP	T	131	90	220	99.55	222	Arg151Trp (cgg/Tgg)	Rv1601	hisB	imidazole glycerol-phosphate dehydratase
1803265	0	G	SNP	A	95	107	197	99.51	203	Ser201Asn (agc/aAc)	Rv1602	hisH	imidazole glycerol phosphate synthase subunit HisH
1804273	0	C	SNP	T	106	91	195	98.5	200	Arg79Trp (cgg/Tgg)	Rv1604	impA	inositol-monophosphatase ImpA
1804409	0	C	SNP	A	112	100	208	100	212	Pro124Gln (cca/cAa)	Rv1604	impA	inositol-monophosphatase ImpA
1811375	0	G	SNP	T	104	111	214	100	215	Gly83Gly (ggg/ggT)	Rv1612	trpB	tryptophan synthase subunit beta
1812448	0	C	SNP	T	77	84	161	100	161	Tyr30Tyr (tac/taT)	Rv1613	trpA	tryptophan synthase subunit alpha
1817976	0	A	SNP	T	103	107	205	100	210	His121Leu (cac/cTc)	Rv1618	tesB1	acyl-CoA thioesterase TesB
1818286	0	C	SNP	T	108	117	221	99.56	226	Gly224Gly (ggc/ggT)	Rv1618	tesB1	acyl-CoA thioesterase TesB
1827468	0	C	SNP	A	96	83	177	99.44	180	Val160Leu (gtg/Ttg)	Rv1625c	cya	adenylyl cyclase
1832509	0	C	SNP	G	93	110	200	100	203	Thr615Thr (acc/acG)	Rv1629	polA	DNA polymerase I
1833025	0	C	SNP	T	99	87	182	100	186	Asp787Asp (gac/gaT)	Rv1629	polA	DNA polymerase I
1836286	0	G	SNP	C	88	105	191	99.48	194
1836417	0	C	SNP	A	85	94	179	100	179	Gly138Gly (ggg/ggT)	Rv1632c	-	hypothetical protein
1839759	0	G	SNP	C	97	84	180	99.45	182	Gly198Arg (ggg/Cgg)	Rv1634	-	multidrug-efflux transporter
1847919	0	C	SNP	G	113	90	203	99.02	205	Thr180Thr (acg/acC)	Rv1639c	-	hypothetical protein
1849609	0	T	SNP	C	91	97	186	100	188	Arg809Arg (cga/cgG)	Rv1640c	lysX	bifunctional lysine--tRNA ligase/phosphatidylglycerol lysyltransferase
1851932	0	C	SNP	A	108	94	199	100	202	Cys35Phe (tgc/tTc)	Rv1640c	lysX	bifunctional lysine--tRNA ligase/phosphatidylglycerol lysyltransferase
1852877	0	A	SNP	C	94	105	197	99.5	200	_202Ser (tag/tCg)	Rv1641	infC	initiation factor IF-3
1854300	0	T	SNP	C	80	92	168	100	172	Leu232Pro (ctg/cCg)	Rv1644	tsnR	23S rRNA methyltransferase TsnR
1856617	0	C	SNP	T	66	62	118	99.22	129	Thr285Ile (aca/aTa)	Rv1646	PE17	PE family protein PE17
1856777	0	G	SNP	C	106	80	184	100	186	Ala2Pro (gcg/Ccg)	Rv1647	-	adenylate cyclase
1859559	0	C	SNP	A	70	82	149	99.35	153	Ala276Asp (gcc/gAc)	Rv1649	pheS	phenylalanine--tRNA ligase subunit alpha
1863584	0	G	SNP	T	99	92	189	99.48	192	Thr600Asn (acc/aAc)	Rv1651c	PE_PGRS30	PE-PGRS family protein PE_PGRS30
1864079	0	C	Del	GAP	51	74	127	77.64	161		Rv1651c	PE_PGRS30	PE-PGRS family protein PE_PGRS30
1864080	0	C	Del	GAP	51	74	127	77.64	161		Rv1651c	PE_PGRS30	PE-PGRS family protein PE_PGRS30
1864081	0	G	Del	GAP	51	74	127	79.62	157		Rv1651c	PE_PGRS30	PE-PGRS family protein PE_PGRS30
1864082	0	C	Del	GAP	51	74	127	78.62	159		Rv1651c	PE_PGRS30	PE-PGRS family protein PE_PGRS30
1864083	0	C	Del	GAP	51	74	127	79.11	158		Rv1651c	PE_PGRS30	PE-PGRS family protein PE_PGRS30
1864084	0	G	Del	GAP	51	74	127	79.11	158		Rv1651c	PE_PGRS30	PE-PGRS family protein PE_PGRS30
1864085	0	G	Del	GAP	51	74	127	82.24	152		Rv1651c	PE_PGRS30	PE-PGRS family protein PE_PGRS30
1864086	0	C	Del	GAP	51	74	127	81.7	153		Rv1651c	PE_PGRS30	PE-PGRS family protein PE_PGRS30
1864087	0	C	Del	GAP	51	74	127	82.24	152		Rv1651c	PE_PGRS30	PE-PGRS family protein PE_PGRS30
1873700	0	G	SNP	A	83	83	164	100	166	Leu354Leu (ctg/ctA)	Rv1659	argH	argininosuccinate lyase
1878608	0	G	Del	GAP	69	76	150	93.55	155		Rv1661	pks7	polyketide synthase
1878609	0	G	SNP	C	73	78	150	93.21	162	Arg1102Arg (cgg/cgC)	Rv1661	pks7	polyketide synthase
1879574	0	T	SNP	C	84	75	153	98.15	162	Leu1424Pro (ctg/cCg)	Rv1661	pks7	polyketide synthase
1882443	0	C	SNP	T	80	85	161	98.8	167	Ala247Val (gcg/gTg)	Rv1662	pks8	polyketide synthase
1885772	0	G	SNP	A	95	100	191	100	195	Ala1357Thr (gcc/Acc)	Rv1662	pks8	polyketide synthase
1885775	0	C	SNP	T	94	102	192	100	196	Leu1358Phe (ctt/Ttt)	Rv1662	pks8	polyketide synthase
1894300	1	G	Ins	G	79	65	144	88.89	144
1894300	2	G	Ins	T	79	65	144	88.89	144
1894300	3	G	Ins	C	79	65	144	88.89	144
1894300	4	G	Ins	T	79	65	144	88.89	144
1894300	5	G	Ins	T	79	65	144	88.89	144
1894300	6	G	Ins	G	77	64	141	87.04	141
1894300	7	G	Ins	C	77	64	141	87.04	141
1894300	8	G	Ins	C	77	64	141	87.04	141
1894300	9	G	Ins	G	77	64	141	87.04	141
1894300	10	G	Ins	C	77	64	141	87.04	141
1894422	0	A	SNP	G	87	74	160	100	161
1900897	0	C	SNP	A	97	73	164	99.42	171	Val27Phe (gtc/Ttc)	Rv1675c	cmr	HTH-type transcriptional regulator Cmr
1901493	0	T	SNP	C	97	94	186	99.48	192	Ser149Ser (agt/agC)	Rv1676	-	hypothetical protein
1907296	0	G	SNP	C	120	111	224	100	231	Ala298Ala (gcg/gcC)	Rv1682	-	hypothetical protein
1908598	0	G	SNP	A	96	103	198	100	199	Arg335Arg (cgg/cgA)	Rv1683	-	bifunctional long-chain acyl-CoA synthase/lipase
1916137	0	A	SNP	G	61	87	147	99.33	149	Leu63Leu (cta/ctG)	Rv1691	-	hypothetical protein
1917972	0	A	SNP	G	109	75	183	100	184	Leu11Leu (cta/ctG)	Rv1694	tlyA	16S/23S rRNA (cytidine-2'-O)-methyltransferase TlyA			capreomycin (CPR)
1919901	0	C	SNP	T	106	90	193	98.99	198	Leu73Leu (ctc/ctT)	Rv1696	recN	DNA repair protein RecN
1925136	0	G	SNP	A	71	101	166	100	172	Val436Val (gtg/gtA)	Rv1699	pyrG	CTP synthase
1926029	0	T	SNP	C	91	84	174	100	175	Tyr150His (tat/Cat)	Rv1700	-	NUDIX hydrolase
1931179	0	C	SNP	A	115	72	187	99.47	188	Arg93Leu (cgg/cTg)	Rv1704c	cycA	D-serine/alanine/glycine transporter protein CycA
1931718	0	G	SNP	C	70	86	151	100	156	Leu313Val (ctg/Gtg)	Rv1705c	PPE22	PPE family protein PPE22
1933988	0	G	SNP	A	81	66	145	99.32	148
1943454	0	G	SNP	T	80	65	142	97.97	148	Ala266Ser (gcg/Tcg)	Rv1715	fadB3	3-hydroxybutyryl-CoA dehydrogenase FadB
1943459	0	T	Del	GAP	78	61	139	97.2	143		Rv1715	fadB3	3-hydroxybutyryl-CoA dehydrogenase FadB
1943460	0	A	SNP	G	79	63	140	97.26	146	Thr268Ala (acc/Gcc)	Rv1715	fadB3	3-hydroxybutyryl-CoA dehydrogenase FadB
1944107	0	A	SNP	G	93	76	167	99.41	170	Ser178Gly (agt/Ggt)	Rv1716	-	hypothetical protein
1944402	0	T	SNP	C	75	87	159	100	162	Val276Ala (gtc/gCc)	Rv1716	-	hypothetical protein
1946999	0	T	SNP	G	104	85	187	99.47	190
1950767	0	T	SNP	C	87	112	196	100	199	Lys95Lys (aaa/aaG)	Rv1724c	-	hypothetical protein
1952743	0	G	SNP	A	85	72	156	98.74	159	Val298Met (gtg/Atg)	Rv1726	-	oxidoreductase
1960284	0	C	SNP	A	83	96	177	100	179	Gln68His (cag/caT)	Rv1733c	-	transmembrane protein
1967237	0	C	SNP	A	106	110	213	100	216	Arg134Leu (cga/cTa)	Rv1739c	-	sulfate ABC transporter permease
1971725	0	G	SNP	C	100	99	194	100	199	Arg89Arg (cgc/cgG)	Rv1745c	idi	isopentenyl-diphosphate delta-isomerase
1972901	0	C	SNP	T	94	89	181	100	183	Ala255Val (gcg/gTg)	Rv1746	pknF	serine/threonine-protein kinase PknF
1977568	0	G	SNP	A	100	88	188	99.47	189	Val106Val (gtc/gtT)	Rv1749c	-	integral membrane protein
1977646	0	G	SNP	A	97	85	180	100	182	Ala80Ala (gcc/gcT)	Rv1749c	-	integral membrane protein
1983195	0	A	SNP	G	22	7	26	100	29	Gly527Gly (ggt/ggC)	Rv1753c	PPE24	PPE family protein PPE24
1983198	0	C	SNP	G	22	8	30	96.77	31	Val526Val (gtg/gtC)	Rv1753c	PPE24	PPE family protein PPE24
1983313	0	T	SNP	G	92	86	176	97.27	183	Asn488Thr (aac/aCc)	Rv1753c	PPE24	PPE family protein PPE24
1989237	0	T	SNP	C	74	58	130	100	132	Phe66Leu (ttt/Ctt)	Rv1758	cut1	cutinase
1991894	0	G	SNP	A	55	59	109	96.61	118	Gly228Gly (ggc/ggT)	Rv1759c	wag22	PE-PGRS family protein Wag22
1991992	0	C	Del	GAP	71	47	122	93.65	126		Rv1759c	wag22	PE-PGRS family protein Wag22
1992323	1	G	Ins	C	74	65	139	85.8	139		Rv1759c	wag22	PE-PGRS family protein Wag22
1992751	0	T	SNP	A	88	85	168	100	173
1993561	0	T	SNP	C	87	82	167	98.83	171	Cys137Arg (tgt/Cgt)	Rv1760	-	diacylglycerol acyltransferase
1993808	0	A	SNP	T	100	85	182	99.46	186	Glu219Val (gag/gTg)	Rv1760	-	diacylglycerol acyltransferase
1995528	0	A	SNP	G	87	98	181	100	185	His105His (cat/caC)	Rv1762c	-	hypothetical protein
2003252	0	C	SNP	T	72	91	159	100	163	Ala209Ala (gcc/gcT)	Rv1769	-	hypothetical protein
2003827	0	A	SNP	C	71	74	144	99.32	146	Asp401Ala (gac/gCc)	Rv1769	-	hypothetical protein
2010614	0	G	SNP	A	137	68	199	100	205
2010880	0	T	SNP	G	59	73	131	100	132	Gly75Gly (ggt/ggG)	Rv1777	cyp144	cytochrome P450 Cyp144
2011568	0	G	SNP	C	90	88	176	99.44	179	Glu305Gln (gag/Cag)	Rv1777	cyp144	cytochrome P450 Cyp144
2022868	0	T	SNP	C	101	89	181	100	190	Ser1204Ser (agt/agC)	Rv1783	eccC5	ESX-5 type VII secretion system protein EccC5
2023628	0	C	SNP	G	101	100	200	99.5	202	Gly334Ala (gga/gCa)	Rv1785c	cyp143	cytochrome P450 Cyp143
2025977	0	C	SNP	G	94	72	164	95.95	173	Thr226Arg (acg/aGg)	Rv1787	PPE25	PPE family protein PPE25
2032693	0	G	SNP	A	84	93	173	99.44	178	Val152Ile (gtt/Att)	Rv1795	eccD5	ESX-5 type VII secretion system protein EccD
2034676	0	C	SNP	T	88	86	174	99.43	175	Ile316Ile (atc/atT)	Rv1796	mycP5	membrane-anchored mycosin MycP
2045310	0	A	SNP	G	62	89	148	100	151	Ile511Ile (att/atC)	Rv1803c	PE_PGRS32	PE-PGRS family protein PE_PGRS32
2049065	0	T	SNP	C	55	78	133	100	133
2049097	0	G	SNP	C	58	85	141	99.31	144
2050822	0	G	SNP	C	79	74	151	100	153	Gly301Ala (gga/gCa)	Rv1808	PPE32	PPE family protein PPE32
2051345	0	G	SNP	A	80	73	149	100	153	Gly22Ser (ggt/Agt)	Rv1809	PPE33	PPE family protein PPE33
2051746	0	T	SNP	C	92	84	172	99.44	177	Ala155Ala (gct/gcC)	Rv1809	PPE33	PPE family protein PPE33
2052035	0	G	SNP	T	91	76	166	100	167	Val252Leu (gtg/Ttg)	Rv1809	PPE33	PPE family protein PPE33
2055271	0	A	SNP	G	101	87	186	100	188	Leu30Pro (cta/cCa)	Rv1812c	-	dehydrogenase
2056184	0	C	SNP	T	94	82	175	100	176
2057774	0	A	SNP	T	95	82	176	100	177	Ile83Phe (atc/Ttc)	Rv1815	-	hypothetical protein
2058950	0	C	Del	GAP	87	97	185	99.46	185		Rv1816	-	HTH-type transcriptional regulator
2061865	0	G	Del	GAP	6	20	20	92.86	28		Rv1818c	PE_PGRS33	PE-PGRS family protein PE_PGRS33
2061866	0	G	Del	GAP	6	20	20	100	26		Rv1818c	PE_PGRS33	PE-PGRS family protein PE_PGRS33
2061867	0	T	Del	GAP	6	20	20	100	26		Rv1818c	PE_PGRS33	PE-PGRS family protein PE_PGRS33
2061868	0	G	Del	GAP	6	20	20	100	26		Rv1818c	PE_PGRS33	PE-PGRS family protein PE_PGRS33
2061869	0	A	Del	GAP	6	20	20	100	26		Rv1818c	PE_PGRS33	PE-PGRS family protein PE_PGRS33
2061870	0	C	Del	GAP	6	20	20	100	26		Rv1818c	PE_PGRS33	PE-PGRS family protein PE_PGRS33
2061871	0	A	Del	GAP	6	20	20	100	26		Rv1818c	PE_PGRS33	PE-PGRS family protein PE_PGRS33
2061872	0	T	Del	GAP	6	20	20	100	26		Rv1818c	PE_PGRS33	PE-PGRS family protein PE_PGRS33
2061873	0	T	Del	GAP	6	20	20	100	26		Rv1818c	PE_PGRS33	PE-PGRS family protein PE_PGRS33
2061874	0	A	Del	GAP	6	20	20	100	26		Rv1818c	PE_PGRS33	PE-PGRS family protein PE_PGRS33
2061875	0	G	Del	GAP	6	20	20	100	26		Rv1818c	PE_PGRS33	PE-PGRS family protein PE_PGRS33
2061876	0	T	Del	GAP	6	20	20	100	26		Rv1818c	PE_PGRS33	PE-PGRS family protein PE_PGRS33
2061877	0	G	Del	GAP	6	20	20	100	26		Rv1818c	PE_PGRS33	PE-PGRS family protein PE_PGRS33
2061878	0	C	Del	GAP	6	20	20	100	26		Rv1818c	PE_PGRS33	PE-PGRS family protein PE_PGRS33
2061879	0	C	Del	GAP	6	20	20	100	26		Rv1818c	PE_PGRS33	PE-PGRS family protein PE_PGRS33
2061880	0	G	Del	GAP	6	20	20	100	26		Rv1818c	PE_PGRS33	PE-PGRS family protein PE_PGRS33
2061881	0	G	Del	GAP	6	20	20	100	26		Rv1818c	PE_PGRS33	PE-PGRS family protein PE_PGRS33
2061958	0	A	SNP	G	23	66	85	95.7	93	Ala239Ala (gct/gcC)	Rv1818c	PE_PGRS33	PE-PGRS family protein PE_PGRS33
2074754	0	C	SNP	T	76	76	152	100	152
2087652	0	C	SNP	T	88	76	163	100	164	Arg87Arg (cgg/cgA)	Rv1839c	vapB13	antitoxin VapB13
2094912	0	C	Del	GAP	96	79	176	85.78	204		Rv1844c	gnd1	6-phosphogluconate dehydrogenase
2094913	0	A	Del	GAP	96	79	176	87.06	201		Rv1844c	gnd1	6-phosphogluconate dehydrogenase
2094914	0	G	Del	GAP	96	79	176	87.94	199		Rv1844c	gnd1	6-phosphogluconate dehydrogenase
2094915	0	C	Del	GAP	96	79	176	87.94	199		Rv1844c	gnd1	6-phosphogluconate dehydrogenase
2094916	0	G	Del	GAP	96	79	176	89.74	195		Rv1844c	gnd1	6-phosphogluconate dehydrogenase
2094917	0	T	Del	GAP	96	79	176	89.74	195		Rv1844c	gnd1	6-phosphogluconate dehydrogenase
2096186	0	A	SNP	G	115	97	209	100	212	Thr138Thr (act/acC)	Rv1846c	blaI	transcriptional repressor BlaI
2108141	0	T	SNP	C	84	95	175	98.9	181	Phe136Leu (ttc/Ctc)	Rv1860	apa	hypothetical protein
2108890	0	A	SNP	C	70	71	140	99.3	142
2109523	1	C	Ins	G	85	92	177	94.15	177
2116903	0	C	SNP	T	78	103	177	99.45	182	Gly380Gly (ggc/ggT)	Rv1867	-	hypothetical protein
2122976	0	C	SNP	G	105	106	208	98.6	214	Gly59Ala (ggt/gCt)	Rv1872c	lldD2	L-lactate dehydrogenase
2123169	0	T	SNP	G	86	92	177	99.44	179
2128870	0	A	SNP	G	96	111	204	100	207	Leu283Leu (cta/ctG)	Rv1878	glnA3	glutamine synthetase GlnA
2129747	0	C	SNP	T	103	89	189	99.48	193	Ala124Val (gcc/gTc)	Rv1879	-	hypothetical protein
2133468	1	T	Ins	T	107	75	182	91.46	182		Rv1883c	-	hypothetical protein
2133468	2	T	Ins	C	107	75	182	91.46	182		Rv1883c	-	hypothetical protein
2133468	3	T	Ins	G	107	75	182	91.46	182		Rv1883c	-	hypothetical protein
2133468	4	T	Ins	C	107	75	182	91.46	182		Rv1883c	-	hypothetical protein
2133468	5	T	Ins	A	107	74	181	90.95	182		Rv1883c	-	hypothetical protein
2133468	6	T	Ins	T	107	75	182	91.46	182		Rv1883c	-	hypothetical protein
2133468	7	T	Ins	G	107	75	182	91.46	182		Rv1883c	-	hypothetical protein
2133468	8	T	Ins	C	106	74	180	90.45	180		Rv1883c	-	hypothetical protein
2133468	9	T	Ins	C	103	74	177	88.94	177		Rv1883c	-	hypothetical protein
2133468	10	T	Ins	G	102	74	176	88.44	176		Rv1883c	-	hypothetical protein
2133468	11	T	Ins	T	102	73	175	87.94	176		Rv1883c	-	hypothetical protein
2133468	12	T	Ins	C	101	74	175	87.94	175		Rv1883c	-	hypothetical protein
2135870	0	T	SNP	C	77	107	184	100	184
2137521	1	A	Ins	C	68	56	124	83.22	124
2137521	2	A	Ins	T	68	56	124	83.22	124
2137521	3	A	Ins	C	68	56	124	83.22	124
2137521	4	A	Ins	C	67	56	123	82.55	124
2137521	5	A	Ins	G	68	56	124	83.22	124
2137521	6	A	Ins	A	68	56	124	83.22	124
2137521	7	A	Ins	T	68	56	124	83.22	124
2137521	8	A	Ins	C	68	56	124	83.22	124
2137521	9	A	Ins	A	68	56	124	83.22	124
2137521	10	A	Ins	C	68	55	123	82.55	124
2138453	0	C	SNP	T	106	111	214	100	217
2142250	0	C	SNP	T	91	100	185	100	191
2143328	0	G	Del	GAP	97	101	193	100	198		Rv1895	-	zinc-binding alcohol dehydrogenase
2143887	0	G	SNP	T	101	122	221	99.55	224	Pro187His (ccc/cAc)	Rv1896c	-	S-adenosyl-L-methionine-dependentmethyltransferase
2147022	0	A	SNP	C	83	88	169	100	171	Ile204Met (att/atG)	Rv1900c	lipJ	lignin peroxidase LipJ
2151780	0	G	SNP	T	101	97	196	100	198	Gln206Lys (caa/Aaa)	Rv1905c	aao	D-amino acid oxidase
2153184	0	T	SNP	G	84	115	194	100	199
2154724	0	C	SNP	A	92	91	180	100	183	Arg463Leu (cgg/cTg)	Rv1908c	katG	catalase-peroxidase		phylo (not Euro-American, M. africanum, M. bovis, M . canettii, M. caprae, M. Microti, M. pinipedii, Beijing, Delhi/CAS, EAI, 4)	isoniazid (INH)
2155168	0	C	SNP	G	99	94	188	98.97	195	Ser315Thr (agc/aCc)	Rv1908c	katG	catalase-peroxidase	isoniazid (INH)		isoniazid (INH)
2158109	0	T	SNP	C	110	60	170	100	170	Asp328Gly (gac/gGc)	Rv1912c	fadB5	oxidoreductase FadB
2158905	0	C	SNP	A	95	98	192	100	193	Gly63_ (gga/Tga)	Rv1912c	fadB5	oxidoreductase FadB
2160998	0	G	SNP	A	79	98	176	100	177	Gly179Asp (ggc/gAc)	Rv1915	aceAa	isocitrate lyase AceAa
2161343	1	G	Ins	T	96	104	200	96.15	200		Rv1915	aceAa	isocitrate lyase AceAa
2163790	0	A	SNP	C	64	45	107	99.09	110	Pro1174Pro (cct/ccG)	Rv1917c	PPE34	PPE family protein PPE34
2165286	0	A	SNP	C	82	70	148	100	152	Ser676Ala (tca/Gca)	Rv1917c	PPE34	PPE family protein PPE34
2167926	0	A	SNP	G	81	78	156	99.38	160	Leu896Ser (ttg/tCg)	Rv1918c	PPE35	PPE family protein PPE35
2172526	0	A	SNP	C	71	95	164	100	166	_424Gly (tga/Gga)	Rv1921c	lppF	lipoprotein LppF
2173860	0	A	SNP	C	86	98	182	99.46	185
2186127	0	G	SNP	A	84	85	161	100	169	Ala21Val (gcc/gTc)	Rv1934c	fadE17	acyl-CoA dehydrogenase FadE17
2186236	0	C	SNP	T	84	85	168	100	169	Pro308Pro (ccg/ccA)	Rv1935c	echA13	enoyl-CoA hydratase EchA13
2187587	0	G	SNP	C	88	96	184	100	184	Gln68His (cag/caC)	Rv1936	-	monooxygenase
2194431	0	G	SNP	A	83	102	183	98.93	187	Trp256_ (tgg/tgA)	Rv1941	-	short-chain type dehydrogenase/reductase
2199052	0	C	SNP	G	106	100	205	100	206	Gly5Arg (ggt/Cgt)	Rv1948c	-	hypothetical protein
2207484	0	G	SNP	A	94	107	198	98.53	204
2207591	1	T	Ins	C	100	89	189	96.92	190
2209465	0	G	SNP	A	87	80	164	99.4	168	Ala47Thr (gcg/Acg)	Rv1966	mce3A	Mce family protein Mce3A
2211826	0	A	SNP	G	77	81	157	99.37	159	Lys67Lys (aaa/aaG)	Rv1968	mce3C	Mce family protein Mce3C
2216345	0	C	SNP	A	94	84	177	100	178	Pro363Pro (ccc/ccA)	Rv1971	mce3F	Mce family protein Mce3F
2216443	0	C	SNP	A	90	95	178	100	185	Ala396Glu (gcg/gAg)	Rv1971	mce3F	Mce family protein Mce3F
2220512	0	T	SNP	G	85	100	180	100	185	Ser253Ser (tct/tcG)	Rv1977	-	hypothetical protein
2220941	0	G	Del	GAP	83	78	150	87.98	183		Rv1978	-	hypothetical protein
2220942	0	C	Del	GAP	83	78	150	89.44	180		Rv1978	-	hypothetical protein
2220943	0	C	Del	GAP	83	78	150	89.94	179		Rv1978	-	hypothetical protein
2220944	0	A	Del	GAP	83	78	150	90.96	177		Rv1978	-	hypothetical protein
2220945	0	C	Del	GAP	83	78	150	90.96	177		Rv1978	-	hypothetical protein
2220946	0	G	Del	GAP	83	78	150	92	175		Rv1978	-	hypothetical protein
2220947	0	A	Del	GAP	83	78	150	100	161		Rv1978	-	hypothetical protein
2220948	0	T	Del	GAP	83	78	150	100	161		Rv1978	-	hypothetical protein
2221584	0	G	SNP	C	99	109	208	98.58	211	Ser226Thr (agt/aCt)	Rv1978	-	hypothetical protein
2223293	0	T	SNP	C	102	99	200	100	201
2228967	0	A	SNP	G	97	129	222	100	226
2229801	0	C	SNP	G	117	110	224	100	227	Pro34Pro (ccg/ccC)	Rv1985c	-	HTH-type transcriptional regulator
2235170	0	A	Del	GAP	13	14	27	96.43	28		Rv1992c	ctpG	cation transporter ATPase G
2235171	0	C	Del	GAP	13	14	27	96.43	28		Rv1992c	ctpG	cation transporter ATPase G
2235172	0	A	Del	GAP	13	14	27	96.43	28		Rv1992c	ctpG	cation transporter ATPase G
2235173	0	A	Del	GAP	13	14	27	96.43	28		Rv1992c	ctpG	cation transporter ATPase G
2235174	0	T	Del	GAP	13	14	27	96.43	28		Rv1992c	ctpG	cation transporter ATPase G
2235175	0	C	Del	GAP	13	14	27	96.43	28		Rv1992c	ctpG	cation transporter ATPase G
2235176	0	C	Del	GAP	13	14	27	96.43	28		Rv1992c	ctpG	cation transporter ATPase G
2235177	0	G	Del	GAP	13	14	27	96.43	28		Rv1992c	ctpG	cation transporter ATPase G
2235178	0	A	Del	GAP	13	14	27	96.43	28		Rv1992c	ctpG	cation transporter ATPase G
2235179	0	C	Del	GAP	13	14	27	96.43	28		Rv1992c	ctpG	cation transporter ATPase G
2235180	0	G	Del	GAP	13	14	27	96.43	28		Rv1992c	ctpG	cation transporter ATPase G
2235181	0	T	Del	GAP	13	14	27	96.43	28		Rv1992c	ctpG	cation transporter ATPase G
2235182	0	T	Del	GAP	13	14	27	96.43	28		Rv1992c	ctpG	cation transporter ATPase G
2235183	0	T	Del	GAP	13	14	27	96.43	28		Rv1992c	ctpG	cation transporter ATPase G
2235184	0	T	Del	GAP	13	14	27	96.43	28		Rv1992c	ctpG	cation transporter ATPase G
2235185	0	G	Del	GAP	13	14	27	96.43	28		Rv1992c	ctpG	cation transporter ATPase G
2235186	0	C	Del	GAP	13	14	27	96.43	28		Rv1992c	ctpG	cation transporter ATPase G
2235187	0	A	Del	GAP	13	14	27	96.43	28		Rv1992c	ctpG	cation transporter ATPase G
2235188	0	C	Del	GAP	13	14	27	96.43	28		Rv1992c	ctpG	cation transporter ATPase G
2235189	0	C	Del	GAP	13	14	27	96.43	28		Rv1992c	ctpG	cation transporter ATPase G
2235190	0	A	Del	GAP	13	14	27	96.43	28		Rv1992c	ctpG	cation transporter ATPase G
2235191	0	T	Del	GAP	13	14	27	96.43	28		Rv1992c	ctpG	cation transporter ATPase G
2235192	0	G	Del	GAP	13	14	27	96.43	28		Rv1992c	ctpG	cation transporter ATPase G
2235193	0	A	Del	GAP	13	14	27	96.43	28		Rv1992c	ctpG	cation transporter ATPase G
2235194	0	T	Del	GAP	13	14	27	96.43	28		Rv1992c	ctpG	cation transporter ATPase G
2235195	0	C	Del	GAP	13	14	27	96.43	28		Rv1992c	ctpG	cation transporter ATPase G
2235196	0	T	Del	GAP	13	14	27	96.43	28		Rv1992c	ctpG	cation transporter ATPase G
2235197	0	G	Del	GAP	13	14	27	96.43	28		Rv1992c	ctpG	cation transporter ATPase G
2235198	0	C	Del	GAP	13	14	27	96.43	28		Rv1992c	ctpG	cation transporter ATPase G
2235199	0	C	Del	GAP	13	14	27	96.43	28		Rv1992c	ctpG	cation transporter ATPase G
2235200	0	G	Del	GAP	13	14	27	96.43	28		Rv1992c	ctpG	cation transporter ATPase G
2235201	0	C	Del	GAP	13	14	27	96.43	28		Rv1992c	ctpG	cation transporter ATPase G
2235202	0	G	Del	GAP	13	14	27	96.43	28		Rv1992c	ctpG	cation transporter ATPase G
2235203	0	A	Del	GAP	13	14	27	96.43	28		Rv1992c	ctpG	cation transporter ATPase G
2235204	0	G	Del	GAP	13	14	27	96.43	28		Rv1992c	ctpG	cation transporter ATPase G
2235205	0	C	Del	GAP	13	14	27	96.43	28		Rv1992c	ctpG	cation transporter ATPase G
2235206	0	G	Del	GAP	13	14	27	96.43	28		Rv1992c	ctpG	cation transporter ATPase G
2235207	0	C	Del	GAP	13	14	27	96.43	28		Rv1992c	ctpG	cation transporter ATPase G
2235208	0	C	Del	GAP	13	14	27	96.43	28		Rv1992c	ctpG	cation transporter ATPase G
2235209	0	G	Del	GAP	13	14	27	96.43	28		Rv1992c	ctpG	cation transporter ATPase G
2235210	0	G	Del	GAP	13	14	27	96.43	28		Rv1992c	ctpG	cation transporter ATPase G
2235211	0	G	Del	GAP	13	14	27	96.43	28		Rv1992c	ctpG	cation transporter ATPase G
2235212	0	C	Del	GAP	13	14	27	96.43	28		Rv1992c	ctpG	cation transporter ATPase G
2235213	0	A	Del	GAP	13	14	27	96.43	28		Rv1992c	ctpG	cation transporter ATPase G
2235214	0	T	Del	GAP	13	14	27	96.43	28		Rv1992c	ctpG	cation transporter ATPase G
2235215	0	G	Del	GAP	13	14	27	96.43	28		Rv1992c	ctpG	cation transporter ATPase G
2235216	0	G	Del	GAP	13	14	27	96.43	28		Rv1992c	ctpG	cation transporter ATPase G
2235217	0	T	Del	GAP	13	14	27	96.43	28		Rv1992c	ctpG	cation transporter ATPase G
2235218	0	C	Del	GAP	13	14	27	96.43	28		Rv1992c	ctpG	cation transporter ATPase G
2235219	0	T	Del	GAP	13	14	27	96.43	28		Rv1992c	ctpG	cation transporter ATPase G
2235220	0	A	Del	GAP	13	14	27	96.43	28		Rv1992c	ctpG	cation transporter ATPase G
2235221	0	G	Del	GAP	13	14	27	96.43	28		Rv1992c	ctpG	cation transporter ATPase G
2235222	0	G	Del	GAP	13	14	27	96.43	28		Rv1992c	ctpG	cation transporter ATPase G
2235223	0	G	Del	GAP	13	14	27	96.43	28		Rv1992c	ctpG	cation transporter ATPase G
2235224	0	C	Del	GAP	13	14	27	96.43	28		Rv1992c	ctpG	cation transporter ATPase G
2235225	0	T	Del	GAP	13	14	27	96.43	28		Rv1992c	ctpG	cation transporter ATPase G
2235226	0	T	Del	GAP	13	14	27	96.43	28		Rv1992c	ctpG	cation transporter ATPase G
2235227	0	G	Del	GAP	13	14	27	96.43	28		Rv1992c	ctpG	cation transporter ATPase G
2235228	0	G	Del	GAP	13	14	27	96.43	28		Rv1992c	ctpG	cation transporter ATPase G
2235229	0	G	Del	GAP	13	14	27	96.43	28		Rv1992c	ctpG	cation transporter ATPase G
2235230	0	G	Del	GAP	13	14	27	96.43	28		Rv1992c	ctpG	cation transporter ATPase G
2235231	0	C	Del	GAP	13	14	27	96.43	28		Rv1992c	ctpG	cation transporter ATPase G
2235232	0	A	Del	GAP	13	14	27	96.43	28		Rv1992c	ctpG	cation transporter ATPase G
2242307	0	T	SNP	G	91	100	188	98.45	194	Leu717Val (ttg/Gtg)	Rv1997	ctpF	cation transporter ATPase F
2244421	0	G	SNP	T	65	76	141	100	141	Leu240Met (ctg/Atg)	Rv1999c	-	transporter
2245916	0	T	SNP	G	108	84	191	100	192	Ala236Ala (gct/gcG)	Rv2000	-	hypothetical protein
2247677	0	A	SNP	C	105	106	210	100	211	Ile6Ile (ata/atC)	Rv2002	fabG3	20-beta-hydroxysteroid dehydrogenase
2251999	0	A	SNP	G	84	65	147	100	149
2260100	0	C	SNP	T	89	87	171	100	176
2260525	0	C	SNP	T	92	97	185	100	189
2264782	0	C	SNP	A	114	100	208	100	214	Ala262Glu (gcg/gAg)	Rv2017	-	transcriptional regulator
2265059	0	T	SNP	G	89	113	199	100	202
2265198	0	C	SNP	A	112	87	197	99	201
2269780	0	T	SNP	C	110	98	204	100	208	Asp154Gly (gac/gGc)	Rv2024c	-	hypothetical protein
2270102	0	A	SNP	G	109	104	210	99.53	214	Trp47Arg (tgg/Cgg)	Rv2024c	-	hypothetical protein
2270758	0	C	SNP	A	98	111	206	98.58	212	Val331Leu (gta/Tta)	Rv2025c	-	cation efflux system protein
2274943	0	C	SNP	T	109	88	197	100	197	Val156Ile (gtc/Atc)	Rv2028c	-	universal stress protein
2275764	0	G	SNP	A	86	115	201	100	201	Leu221Phe (ctc/Ttc)	Rv2029c	pfkB	6-phosphofructokinase PfkB
2279395	0	C	SNP	T	86	102	186	99.47	189	Pro89Pro (ccc/ccT)	Rv2032	acg	NAD(P)H nitroreductase
2282787	0	C	SNP	T	94	119	212	100	213	Cys312Tyr (tgt/tAt)	Rv2037c	-	transmembrane protein
2284456	0	T	SNP	G	90	95	181	100	185	Glu114Ala (gag/gCg)	Rv2038c	-	sugar ABC transporter ATP-binding protein
2285251	0	C	SNP	A	91	85	173	100	176	Val131Phe (gtc/Ttc)	Rv2039c	-	sugar ABC transporter permease
2285252	0	C	SNP	T	90	84	174	100	174	Gln130Gln (cag/caA)	Rv2039c	-	sugar ABC transporter permease
2285558	0	G	SNP	A	85	100	181	100	185	Cys28Cys (tgc/tgT)	Rv2039c	-	sugar ABC transporter permease
2287121	0	A	SNP	G	92	85	173	100	177	Asp242Asp (gat/gaC)	Rv2041c	-	sugar ABC transporter substrate-binding lipoprotein
2289248	0	A	SNP	C	81	96	175	99.44	178					pyrazinamide (PZA)		pyrazinamide (PZA)
2289366	0	G	Del	GAP	110	99	206	99.52	210		Rv2044c	-	hypothetical protein
2296042	0	G	SNP	C	108	110	217	96.46	226	Pro3649Ala (ccg/Gcg)	Rv2048c	pks12	polyketide synthase
2296181	0	A	SNP	G	93	102	194	84.42	231	Gly3602Gly (ggt/ggC)	Rv2048c	pks12	polyketide synthase
2296876	0	C	SNP	G	74	81	154	99.36	156	Gly3371Arg (ggt/Cgt)	Rv2048c	pks12	polyketide synthase
2300546	0	A	SNP	T	76	81	156	98.12	160	His2147Gln (cat/caA)	Rv2048c	pks12	polyketide synthase
2300552	0	T	SNP	G	72	79	149	98.69	153	Pro2145Pro (cca/ccC)	Rv2048c	pks12	polyketide synthase
2300555	0	A	SNP	G	70	78	147	98.67	150	Asp2144Asp (gat/gaC)	Rv2048c	pks12	polyketide synthase
2301782	0	T	SNP	C	65	20	84	97.7	87	Val1735Val (gta/gtG)	Rv2048c	pks12	polyketide synthase
2306472	0	T	SNP	C	87	106	192	100	193	Tyr172Cys (tac/tGc)	Rv2048c	pks12	polyketide synthase
2307587	0	G	Del	GAP	63	75	139	87.9	157
2307588	0	T	Del	GAP	63	75	139	90.2	153
2307589	0	C	Del	GAP	62	75	139	90.13	152
2307590	0	G	Del	GAP	62	75	139	97.86	140
2309203	0	G	SNP	A	62	62	121	100	124	Ala518Val (gca/gTa)	Rv2051c	ppm1	polyprenol-monophosphomannose synthase
2311099	0	C	SNP	G	72	63	132	99.26	136	Pro473Pro (ccg/ccC)	Rv2052c	-	hypothetical protein
2325320	0	T	SNP	C	118	102	216	99.55	221	Asp184Gly (gat/gGt)	Rv2067c	-	hypothetical protein
2328543	0	T	SNP	C	109	113	216	100	222	Ile145Met (ata/atG)	Rv2071c	cobM	precorrin-4 C(11)-methyltransferase
2329533	0	A	SNP	G	76	101	175	100	177	Leu205Pro (ctc/cCc)	Rv2072c	cobL	precorrin-6Y C(5,15)-methyltransferase
2331620	0	A	SNP	C	90	70	156	100	160	Gly420Gly (ggt/ggG)	Rv2075c	-	hypothetical protein
2331789	0	G	SNP	T	102	93	194	100	195	Pro364Gln (ccg/cAg)	Rv2075c	-	hypothetical protein
2333215	0	C	SNP	T	88	80	160	98.82	170	Cys25Tyr (tgc/tAc)	Rv2076c	-	hypothetical protein
2334007	0	A	SNP	G	112	113	225	100	225	Ala96Ala (gct/gcC)	Rv2077c	-	transmembrane protein
2335075	0	A	SNP	G	91	89	177	98.9	182	Glu6Gly (gaa/gGa)	Rv2078	-	hypothetical protein
2335080	0	T	SNP	C	90	85	173	98.87	177	Leu8Leu (ttg/Ctg)	Rv2078	-	hypothetical protein
2335494	0	A	SNP	G	88	95	180	100	183	Tyr47Cys (tac/tGc)	Rv2079	-	hypothetical protein
2338195	0	C	Del	GAP	121	118	230	90.19	265		Rv2081c	-	transmembrane protein
2338990	0	G	SNP	C	200	174	364	99.47	376	Ala94Ala (gcg/gcC)	Rv2082	-	hypothetical protein
2338994	0	G	SNP	A	198	173	362	99.46	373	Ala96Thr (gcg/Acg)	Rv2082	-	hypothetical protein
2340621	0	C	SNP	G	134	163	283	100	297	Pro638Arg (ccc/cGc)	Rv2082	-	hypothetical protein
2341636	0	C	SNP	G	85	73	157	100	158	Leu256Val (ctg/Gtg)	Rv2083	-	hypothetical protein
2342649	1	A	Ins	G	73	56	129	83.77	129		Rv2084	-	hypothetical protein
2342649	2	A	Ins	G	73	56	129	83.77	129		Rv2084	-	hypothetical protein
2342649	3	A	Ins	C	72	56	128	83.12	128		Rv2084	-	hypothetical protein
2342649	4	A	Ins	G	72	56	128	83.12	128		Rv2084	-	hypothetical protein
2342649	5	A	Ins	T	72	55	127	82.47	127		Rv2084	-	hypothetical protein
2342649	6	A	Ins	A	72	55	127	82.47	127		Rv2084	-	hypothetical protein
2342649	7	A	Ins	C	72	55	127	82.47	127		Rv2084	-	hypothetical protein
2342649	8	A	Ins	A	72	55	127	82.47	127		Rv2084	-	hypothetical protein
2342649	9	A	Ins	C	72	55	127	82.47	127		Rv2084	-	hypothetical protein
2342649	10	A	Ins	A	72	55	127	82.47	127		Rv2084	-	hypothetical protein
2342649	11	A	Ins	C	72	55	127	82.47	127		Rv2084	-	hypothetical protein
2344246	0	G	SNP	C	84	96	178	99.45	181
2345037	0	C	SNP	A	97	97	191	99.49	195	Leu209Leu (ctc/ctA)	Rv2088	pknJ	transmembrane serine/threonine-protein kinase PknJ
2345085	0	A	SNP	C	102	101	201	99.51	204	Ala225Ala (gca/gcC)	Rv2088	pknJ	transmembrane serine/threonine-protein kinase PknJ
2346929	0	C	SNP	T	76	97	173	100	173	Leu132Leu (ctg/ctA)	Rv2089c	pepE	dipeptidase PepE
2348446	0	C	SNP	G	97	93	186	100	190	Phe358Leu (ttc/ttG)	Rv2090	-	5'-3' exonuclease
2348708	0	G	SNP	A	94	91	183	100	185	Val195Val (gtc/gtT)	Rv2091c	-	membrane protein
2353385	0	G	SNP	C	85	97	180	99.45	183	Gln311Glu (cag/Gag)	Rv2095c	pafC	proteasome accessory factor C
2358029	1	T	Ins	G	77	79	156	93.41	157
2361604	0	C	SNP	G	109	100	203	100	209	Val455Val (gtc/gtG)	Rv2101	helZ	helicase HelZ
2362041	0	C	SNP	A	82	99	178	100	181	Pro601Gln (ccg/cAg)	Rv2101	helZ	helicase HelZ
2367061	0	A	Del	GAP	111	113	220	97.82	229
2368565	0	A	Del	GAP	87	91	175	100	178
2369186	0	G	SNP	C	85	88	173	100	173	Arg182Gly (cgt/Ggt)	Rv2109c	prcA	proteasome subunit alpha
2369326	0	C	SNP	G	88	89	175	100	177	Arg135Pro (cgc/cCc)	Rv2109c	prcA	proteasome subunit alpha
2382287	0	C	Del	GAP	100	107	207	93.67	221		Rv2123	PPE37	PPE family protein PPE37
2382289	0	G	SNP	T	100	106	205	98.1	210	Asp407Tyr (gac/Tac)	Rv2123	PPE37	PPE family protein PPE37
2386389	0	G	SNP	A	84	91	174	100	175	Gly33Ser (ggc/Agc)	Rv2125	-	hypothetical protein
2387733	0	T	SNP	C	88	47	132	100	135	Glu80Glu (gaa/gaG)	Rv2126c	PE_PGRS37	PE-PGRS family protein PE_PGRS37
2388641	0	G	SNP	A	107	95	199	100	202	Gly9Asp (ggc/gAc)	Rv2127	ansP1	L-asparagine permease
2389636	0	G	SNP	A	94	98	192	100	192	Gly341Ser (ggt/Agt)	Rv2127	ansP1	L-asparagine permease
2397112	0	G	SNP	A	97	119	214	97.74	221	Val68Val (gtc/gtT)	Rv2137c	-	hypothetical protein
2397212	0	C	SNP	T	99	90	189	98.44	192	Gly35Asp (ggc/gAc)	Rv2137c	-	hypothetical protein
2402765	0	G	SNP	A	104	95	198	100	199
2413246	0	C	SNP	A	85	85	168	100	170	Val36Leu (gtg/Ttg)	Rv2153c	murG	UDP-N-acetylglucosamine--N-acetylmuramyl- (pentapeptide) pyrophosphoryl-undecaprenol-N-acetylglucosamine transferase
2415067	0	G	SNP	A	100	94	187	99.49	195	Ala443Val (gcc/gTc)	Rv2155c	murD	UDP-N-acetylmuramoylalanine--D-glutamate ligase
2415656	0	G	SNP	C	78	99	174	100	177	Arg247Gly (cgg/Ggg)	Rv2155c	murD	UDP-N-acetylmuramoylalanine--D-glutamate ligase
2421816	0	A	SNP	G	83	77	158	100	160
2421975	1	G	Ins	G	72	79	151	97.42	151
2421975	2	G	Ins	G	72	78	150	96.77	150
2421975	3	G	Ins	A	72	78	150	96.77	150
2421975	4	G	Ins	A	72	78	150	96.77	150
2423819	0	C	SNP	G	57	47	97	96.3	108	Gly340Gly (ggg/ggC)	Rv2162c	PE_PGRS38	PE-PGRS family protein PE_PGRS38
2423822	0	A	SNP	G	61	50	108	99.11	112	Gly339Gly (ggt/ggC)	Rv2162c	PE_PGRS38	PE-PGRS family protein PE_PGRS38
2424114	0	C	SNP	A	13	59	68	97.3	74	Arg242Leu (cgc/cTc)	Rv2162c	PE_PGRS38	PE-PGRS family protein PE_PGRS38
2424151	0	C	SNP	A	12	39	48	98.08	52	Ala230Ser (gca/Tca)	Rv2162c	PE_PGRS38	PE-PGRS family protein PE_PGRS38
2424925	0	A	SNP	G	74	90	164	100	164
2425471	0	T	SNP	C	79	83	160	100	162	Arg539Arg (cga/cgG)	Rv2163c	pbpB	penicillin-binding membrane protein PbpB
2434749	0	C	SNP	T	98	104	200	100	202
2440926	0	G	SNP	T	90	88	176	99.44	179	Asp265Glu (gac/gaA)	Rv2178c	aroG	phospho-2-dehydro-3-deoxyheptonate aldolase AroG
2440935	0	G	SNP	C	81	90	167	99.42	172	Ser262Ser (tcc/tcG)	Rv2178c	aroG	phospho-2-dehydro-3-deoxyheptonate aldolase AroG
2448458	0	C	SNP	T	97	77	172	100	174	Thr100Ile (acc/aTc)	Rv2187	fadD15	long-chain-fatty-acid--CoA ligase FadD15
2449826	0	C	SNP	G	88	86	165	98.86	176	Ser556Trp (tcg/tGg)	Rv2187	fadD15	long-chain-fatty-acid--CoA ligase FadD15
2452452	0	G	SNP	A	111	94	199	100	205	Thr274Met (acg/aTg)	Rv2190c	-	endopeptidase
2453658	0	C	Del	GAP	91	99	187	94.06	202
2453659	0	C	Del	GAP	91	99	187	94.53	201
2455785	0	G	SNP	A	95	68	160	100	163	Ala320Val (gcc/gTc)	Rv2192c	trpD	anthranilate phosphoribosyltransferase
2462172	0	G	SNP	A	101	88	187	100	189	Asn292Asn (aac/aaT)	Rv2198c	mmpS3	membrane protein MmpS3
2462871	0	G	SNP	A	77	95	168	99.42	173	Ala59Ala (gcc/gcT)	Rv2198c	mmpS3	membrane protein MmpS3
2470591	0	A	SNP	C	95	104	196	100	199
2472029	0	T	SNP	G	86	95	178	100	181	Trp207Gly (tgg/Ggg)	Rv2207	cobT	nicotinate-nucleotide-dimethylbenzimidazolphosphoribosyltransferase
2477984	0	G	SNP	A	92	98	186	100	190	Ser265Ser (tcg/tcA)	Rv2212	-	adenylyl cyclase
2478619	0	G	SNP	A	88	78	164	100	166	Leu94Leu (ctg/ctA)	Rv2213	pepB	cytosol aminopeptidase
2480809	0	G	SNP	C	67	73	140	99.29	141	Ala298Gly (gcc/gGc)	Rv2214c	ephD	oxidoreductase EphD
2494430	0	C	SNP	G	94	97	190	100	191	Gly324Arg (ggc/Cgc)	Rv2223c	-	carboxylesterase B
2494524	0	G	Del	GAP	6	10	15	94.12	17		Rv2223c	-	carboxylesterase B
2494525	0	C	Del	GAP	6	10	15	88.89	18		Rv2223c	-	carboxylesterase B
2494526	0	A	Del	GAP	6	10	15	88.89	18		Rv2223c	-	carboxylesterase B
2494527	0	G	Del	GAP	6	10	15	88.89	18		Rv2223c	-	carboxylesterase B
2494528	0	G	Del	GAP	6	10	15	94.12	17		Rv2223c	-	carboxylesterase B
2494529	0	C	Del	GAP	6	10	15	88.89	18		Rv2223c	-	carboxylesterase B
2494530	0	C	Del	GAP	6	10	15	88.89	18		Rv2223c	-	carboxylesterase B
2494531	0	G	Del	GAP	6	10	15	88.89	18		Rv2223c	-	carboxylesterase B
2494532	0	G	Del	GAP	6	10	15	88.89	18		Rv2223c	-	carboxylesterase B
2494533	0	C	Del	GAP	6	10	15	88.89	18		Rv2223c	-	carboxylesterase B
2494534	0	G	Del	GAP	6	10	15	88.89	18		Rv2223c	-	carboxylesterase B
2494535	0	A	Del	GAP	6	10	15	88.89	18		Rv2223c	-	carboxylesterase B
2494536	0	G	Del	GAP	6	10	15	88.89	18		Rv2223c	-	carboxylesterase B
2494537	0	C	Del	GAP	6	10	15	88.89	18		Rv2223c	-	carboxylesterase B
2494538	0	G	Del	GAP	6	10	15	88.89	18		Rv2223c	-	carboxylesterase B
2494539	0	G	Del	GAP	6	10	15	88.89	18		Rv2223c	-	carboxylesterase B
2494540	0	G	Del	GAP	6	10	15	84.21	19		Rv2223c	-	carboxylesterase B
2494541	0	C	Del	GAP	6	10	15	84.21	19		Rv2223c	-	carboxylesterase B
2494542	0	G	Del	GAP	6	10	15	88.89	18		Rv2223c	-	carboxylesterase B
2494543	0	C	Del	GAP	6	10	15	84.21	19		Rv2223c	-	carboxylesterase B
2494544	0	A	Del	GAP	6	10	15	84.21	19		Rv2223c	-	carboxylesterase B
2494545	0	G	Del	GAP	6	10	15	88.89	18		Rv2223c	-	carboxylesterase B
2494546	0	T	Del	GAP	6	10	15	84.21	19		Rv2223c	-	carboxylesterase B
2494547	0	C	Del	GAP	6	10	15	84.21	19		Rv2223c	-	carboxylesterase B
2494548	0	G	Del	GAP	6	10	15	88.89	18		Rv2223c	-	carboxylesterase B
2494549	0	G	Del	GAP	6	10	15	84.21	19		Rv2223c	-	carboxylesterase B
2494550	0	C	Del	GAP	6	10	15	84.21	19		Rv2223c	-	carboxylesterase B
2494551	0	G	Del	GAP	6	10	15	84.21	19		Rv2223c	-	carboxylesterase B
2494552	0	G	Del	GAP	6	10	15	88.89	18		Rv2223c	-	carboxylesterase B
2494553	0	C	Del	GAP	6	10	15	84.21	19		Rv2223c	-	carboxylesterase B
2494554	0	G	Del	GAP	6	10	15	84.21	19		Rv2223c	-	carboxylesterase B
2494555	0	T	Del	GAP	6	10	15	84.21	19		Rv2223c	-	carboxylesterase B
2494556	0	A	Del	GAP	6	10	15	84.21	19		Rv2223c	-	carboxylesterase B
2494557	0	G	Del	GAP	6	10	15	88.89	18		Rv2223c	-	carboxylesterase B
2494558	0	T	Del	GAP	6	10	15	84.21	19		Rv2223c	-	carboxylesterase B
2494559	0	C	Del	GAP	6	10	15	84.21	19		Rv2223c	-	carboxylesterase B
2494560	0	A	Del	GAP	6	10	15	84.21	19		Rv2223c	-	carboxylesterase B
2494561	0	T	Del	GAP	6	10	15	84.21	19		Rv2223c	-	carboxylesterase B
2494562	0	T	Del	GAP	6	10	15	84.21	19		Rv2223c	-	carboxylesterase B
2494563	0	G	Del	GAP	6	10	15	84.21	19		Rv2223c	-	carboxylesterase B
2494564	0	A	Del	GAP	6	10	15	84.21	19		Rv2223c	-	carboxylesterase B
2494565	0	A	Del	GAP	6	10	15	84.21	19		Rv2223c	-	carboxylesterase B
2494566	0	A	Del	GAP	6	10	15	84.21	19		Rv2223c	-	carboxylesterase B
2494567	0	G	Del	GAP	6	10	15	84.21	19		Rv2223c	-	carboxylesterase B
2494568	0	C	Del	GAP	6	10	15	84.21	19		Rv2223c	-	carboxylesterase B
2494569	0	G	Del	GAP	6	10	15	84.21	19		Rv2223c	-	carboxylesterase B
2494570	0	G	Del	GAP	6	10	15	88.89	18		Rv2223c	-	carboxylesterase B
2494571	0	T	Del	GAP	6	10	15	84.21	19		Rv2223c	-	carboxylesterase B
2494572	0	C	Del	GAP	6	10	15	84.21	19		Rv2223c	-	carboxylesterase B
2494573	0	T	Del	GAP	6	10	15	84.21	19		Rv2223c	-	carboxylesterase B
2494574	0	G	Del	GAP	6	10	15	84.21	19		Rv2223c	-	carboxylesterase B
2494575	0	A	Del	GAP	6	10	15	84.21	19		Rv2223c	-	carboxylesterase B
2494576	0	A	Del	GAP	6	10	15	84.21	19		Rv2223c	-	carboxylesterase B
2494577	0	A	Del	GAP	6	10	15	84.21	19		Rv2223c	-	carboxylesterase B
2494578	0	T	Del	GAP	6	10	15	88.89	18		Rv2223c	-	carboxylesterase B
2494579	0	C	Del	GAP	6	10	15	84.21	19		Rv2223c	-	carboxylesterase B
2494580	0	C	Del	GAP	6	10	15	84.21	19		Rv2223c	-	carboxylesterase B
2494581	0	C	Del	GAP	6	10	15	84.21	19		Rv2223c	-	carboxylesterase B
2494582	0	G	Del	GAP	6	10	15	84.21	19		Rv2223c	-	carboxylesterase B
2494583	0	C	Del	GAP	6	10	15	84.21	19		Rv2223c	-	carboxylesterase B
2494584	0	C	Del	GAP	6	10	15	84.21	19		Rv2223c	-	carboxylesterase B
2494585	0	A	Del	GAP	6	10	15	84.21	19		Rv2223c	-	carboxylesterase B
2494586	0	T	Del	GAP	6	10	15	84.21	19		Rv2223c	-	carboxylesterase B
2494587	0	T	Del	GAP	6	10	15	84.21	19		Rv2223c	-	carboxylesterase B
2494588	0	T	Del	GAP	6	10	15	88.89	18		Rv2223c	-	carboxylesterase B
2496797	0	G	SNP	T	77	96	172	99.43	174	Pro76Gln (ccg/cAg)	Rv2224c	caeA	carboxylesterase A
2499577	0	G	SNP	C	66	110	173	99.44	177	Trp249Ser (tgg/tCg)	Rv2226	-	hypothetical protein
2499726	0	G	SNP	A	88	83	168	100	171	Asp299Asn (gat/Aat)	Rv2226	-	hypothetical protein
2500730	0	T	SNP	G	83	74	157	98.12	160
2504177	0	C	SNP	T	96	89	183	99.46	186	Glu144Glu (gag/gaA)	Rv2230c	-	GTP cyclohydrolase
2509140	0	G	SNP	C	110	124	233	99.15	236	Ser79Cys (tcc/tGc)	Rv2236c	cobD	cobalamin biosynthesis transmembrane protein CobD
2509722	0	A	SNP	G	96	88	180	100	184	Pro78Pro (cca/ccG)	Rv2237	-	hypothetical protein
2516271	0	T	SNP	C	92	99	190	99.48	192	Met323Thr (atg/aCg)	Rv2242	-	hypothetical protein
2516567	0	G	SNP	C	62	87	148	100	149
2521342	0	T	SNP	C	109	101	207	100	210	Asp200Asp (gat/gaC)	Rv2247	accD6	acetyl-/propionyl-CoA carboxylase subunit beta
2523205	1	G	Ins	C	71	79	150	95.54	150
2523205	2	G	Ins	G	71	79	150	95.54	150
2523205	3	G	Ins	C	71	79	150	95.54	150
2525723	0	G	Del	GAP	66	91	156	97.52	161		Rv2251	-	flavoprotein
2526974	0	T	SNP	C	81	74	154	100	155	Pro470Pro (cct/ccC)	Rv2251	-	flavoprotein
2529680	0	A	SNP	G	123	85	205	100	208	Thr65Thr (act/acC)	Rv2256c	-	hypothetical protein
2531742	0	A	SNP	G	88	90	175	99.44	179	Ala52Ala (gct/gcC)	Rv2258c	-	transcriptional regulator
2533377	0	T	SNP	C	84	72	154	100	156	Asp16Asp (gat/gaC)	Rv2260	-	hypothetical protein
2534563	0	G	Del	GAP	85	82	161	96.53	173
2534564	0	A	Del	GAP	85	82	161	100	167
2536312	0	C	SNP	T	58	96	149	100	154	Arg224Arg (cgc/cgT)	Rv2263	-	oxidoreductase
2536625	1	C	Ins	G	68	67	135	88.82	135		Rv2264c	-	hypothetical protein
2540554	0	T	SNP	C	116	103	218	99.1	221	Ser151Pro (tcg/Ccg)	Rv2266	cyp124	cytochrome P450 Cyp124
2541477	0	C	SNP	G	124	114	230	99.58	239
2542543	0	G	SNP	A	113	118	229	99.57	232	Arg90Cys (cgt/Tgt)	Rv2267c	-	hypothetical protein
2562644	0	G	SNP	T	109	96	201	99.03	207	Ala16Ser (gcg/Tcg)	Rv2290	lppO	lipoprotein LppO
2564368	1	G	Ins	C	109	105	214	98.17	214		Rv2293c	-	hypothetical protein
2566766	1	C	Ins	G	92	82	174	91.58	175
2566768	0	A	SNP	C	89	83	168	97.73	176
2573756	0	C	SNP	A	91	78	169	100	169
2578626	0	A	SNP	G	91	107	196	100	198	Met24Thr (atg/aCg)	Rv2307c	-	hypothetical protein
2586127	0	A	SNP	G	88	93	178	100	181	Gly388Gly (ggt/ggC)	Rv2314c	-	hypothetical protein
2589216	0	G	SNP	C	107	112	218	99.1	221	Val127Leu (gtg/Ctg)	Rv2316	uspA	sugar ABC transporter permease UspA
2591172	0	G	SNP	A	73	101	171	100	174	Ala219Thr (gcc/Acc)	Rv2318	uspC	sugar ABC transporter substrate-binding lipoprotein UspC
2597957	0	G	SNP	A	86	70	156	97.5	160	Ser664Leu (tcg/tTg)	Rv2326c	-	ABC transporter ATP-binding protein
2598400	0	A	SNP	G	67	91	155	100	158	Asn516Asn (aat/aaC)	Rv2326c	-	ABC transporter ATP-binding protein
2600260	0	A	SNP	G	96	85	177	100	181	Arg91Arg (cga/cgG)	Rv2327	-	hypothetical protein
2601576	0	T	SNP	G	106	115	218	99.55	222	Ser282Arg (agt/agG)	Rv2328	PE23	PE family protein PE23
2604162	0	C	Del	GAP	54	77	131	76.61	171		Rv2330c	lppP	lipoprotein LppP
2604163	0	C	Del	GAP	54	77	131	77.98	168		Rv2330c	lppP	lipoprotein LppP
2604164	0	A	Del	GAP	54	77	131	76.61	171		Rv2330c	lppP	lipoprotein LppP
2604165	0	A	Del	GAP	54	77	131	77.51	169		Rv2330c	lppP	lipoprotein LppP
2608117	0	C	SNP	A	96	113	204	100	209	Asp69Tyr (gac/Tac)	Rv2333c	stp	multidrug resistance protein
2612632	0	C	SNP	A	87	115	196	100	202	Gly119Val (ggc/gTc)	Rv2337c	-	hypothetical protein
2615413	0	A	SNP	G	81	109	190	100	190	Thr241Ala (acc/Gcc)	Rv2339	mmpL9	transmembrane transport protein MmpL9
2619271	0	T	SNP	C	80	109	189	99.47	190
2624986	0	T	SNP	G	100	91	188	99.48	192	Val389Gly (gtg/gGg)	Rv2345	-	transmembrane protein
2625924	0	T	SNP	C	95	76	169	98.28	174	Ala83Ala (gca/gcG)	Rv2346c	esxO	ESAT-6 like protein EsxO
2626095	0	C	SNP	G	96	114	208	99.06	212	Ala26Ala (gcg/gcC)	Rv2346c	esxO	ESAT-6 like protein EsxO
2626513	0	T	SNP	A	54	56	110	100	110	Thr3Ser (aca/Tca)	Rv2347c	esxP	ESAT-6 like protein EsxP
2626514	0	T	SNP	G	56	55	111	100	111	Ala2Ala (gca/gcC)	Rv2347c	esxP	ESAT-6 like protein EsxP
2626600	0	G	SNP	A	59	57	115	100	116
2627946	0	A	SNP	G	100	90	186	100	190	Arg251Arg (cgt/cgC)	Rv2349c	plcC	phospholipase C
2631009	1	G	Ins	G	88	71	159	84.57	159		Rv2351c	plcA	membrane-associated phospholipase A
2631009	2	G	Ins	T	88	71	159	84.57	159		Rv2351c	plcA	membrane-associated phospholipase A
2631009	3	G	Ins	G	88	70	158	84.04	159		Rv2351c	plcA	membrane-associated phospholipase A
2631009	4	G	Ins	C	88	71	159	84.57	159		Rv2351c	plcA	membrane-associated phospholipase A
2631009	5	G	Ins	C	87	71	158	84.04	159		Rv2351c	plcA	membrane-associated phospholipase A
2632341	1	C	Ins	A	68	101	169	96.02	169
2632362	0	T	SNP	C	77	94	166	100	171
2637541	0	C	SNP	T	77	72	147	99.33	150
2642383	0	C	SNP	T	93	92	182	99.46	186	Ala66Thr (gcc/Acc)	Rv2360c	-	hypothetical protein
2652254	0	G	SNP	C	90	71	158	99.38	162	Ala191Gly (gct/gGt)	Rv2372c	-	rRNA small subunit methyltransferase E
2656225	0	A	SNP	G	88	100	186	100	188	Val69Ala (gtc/gCc)	Rv2377c	-	hypothetical protein
2656635	0	G	SNP	A	95	90	181	99.46	186	Pro357Ser (ccg/Tcg)	Rv2378c	mbtG	L-lysine N6-monooxygenase
2660319	0	C	SNP	G	89	97	182	100	186	Glu589Asp (gag/gaC)	Rv2379c	mbtF	peptide synthetase
2661039	0	G	SNP	A	100	96	194	100	196	Ile349Ile (atc/atT)	Rv2379c	mbtF	peptide synthetase
2661753	0	G	SNP	T	100	89	186	97.42	194	Pro111Pro (ccc/ccA)	Rv2379c	mbtF	peptide synthetase
2678023	0	C	SNP	T	97	87	184	98.92	186	Leu99Leu (ctg/Ttg)	Rv2385	mbtJ	acetyl hydrolase
2680658	0	T	SNP	G	94	109	203	99.51	204	Thr67Thr (act/acG)	Rv2386a	-	hypothetical protein
2688700	0	C	SNP	T	118	102	215	99.55	221	Pro231Ser (ccg/Tcg)	Rv2394	ggtB	gamma-glutamyltranspeptidase precursor GgtB
2690160	0	A	SNP	G	127	111	235	99.58	239	Asn30Ser (aac/aGc)	Rv2395	-	integral membrane protein
2695378	0	C	SNP	G	125	123	246	100	248	Gly141Ala (ggc/gCc)	Rv2398c	cysW	sulfate ABC transporter permease CysW
2697489	0	C	SNP	T	80	87	161	100	167	Ala76Thr (gcg/Acg)	Rv2400c	subI	sulfate ABC transporter substrate-binding lipoprotein SubI
2700222	0	T	SNP	C	87	91	172	100	178	Leu565Pro (ctg/cCg)	Rv2402	-	trehalase
2704884	1	A	Ins	C	48	69	117	97.5	117		Rv2407	-	ribonuclease Z
2704884	2	A	Ins	A	48	69	117	97.5	117		Rv2407	-	ribonuclease Z
2704884	3	A	Ins	G	45	69	114	95	114		Rv2407	-	ribonuclease Z
2704884	4	A	Ins	C	45	69	114	95	114		Rv2407	-	ribonuclease Z
2704884	5	A	Ins	G	45	69	114	95	114		Rv2407	-	ribonuclease Z
2704884	6	A	Ins	A	44	68	112	93.33	112		Rv2407	-	ribonuclease Z
2704884	7	A	Ins	C	44	68	112	93.33	112		Rv2407	-	ribonuclease Z
2712328	0	C	SNP	T	89	94	178	99.46	184	Pro183Pro (ccg/ccA)	Rv2414c	-	hypothetical protein
2713795	0	C	SNP	T	100	95	195	100	195
2718852	0	T	SNP	G	97	93	189	99.48	191
2720069	0	G	SNP	A	94	102	192	100	196	Gly158Glu (ggg/gAg)	Rv2423	-	hypothetical protein
2720444	0	C	SNP	T	88	102	190	98.96	192	Ser283Phe (tct/tTt)	Rv2423	-	hypothetical protein
2720895	0	G	SNP	A	7	46	51	94.64	56	His295Tyr (cac/Tac)	Rv2424c	-	transposase
2720952	0	T	SNP	C	9	37	46	97.87	47	Thr276Ala (acc/Gcc)	Rv2424c	-	transposase
2720954	0	G	SNP	A	9	38	47	97.92	48	Thr275Ile (acc/aTc)	Rv2424c	-	transposase
2721562	0	C	SNP	G	81	98	176	99.44	180	Ala72Ala (gcg/gcC)	Rv2424c	-	transposase
2723506	0	T	SNP	C	99	93	189	100	192	Leu226Leu (tta/ttG)	Rv2426c	-	hypothetical protein
2724192	0	C	Del	GAP	58	67	124	75.3	166
2724195	0	C	Del	GAP	58	67	124	75.3	166
2724196	0	T	Del	GAP	58	67	124	75.3	166
2724197	0	C	Del	GAP	58	67	124	75.3	166
2724198	0	T	Del	GAP	58	67	124	75.76	165
2724199	0	A	Del	GAP	58	67	124	78.12	160
2724200	0	G	Del	GAP	58	67	124	77.64	161
2726105	0	G	SNP	A	106	87	190	99.48	194						phylo (Delhi/CAS, 3)	isoniazid (INH)
2729058	0	A	SNP	C	87	102	187	100	189	Leu26Arg (ctg/cGg)	Rv2433c	-	hypothetical protein
2734074	0	T	SNP	C	97	89	183	100	186	Val282Ala (gtc/gCc)	Rv2436	rbsK	ribokinase RbsK
2737572	0	C	SNP	A	80	80	158	99.38	161	Ala226Ser (gcg/Tcg)	Rv2439c	proB	glutamate 5-kinase protein
2738221	0	G	SNP	A	107	94	197	99.5	202	Ile9Ile (atc/atT)	Rv2439c	proB	glutamate 5-kinase protein
2740693	0	T	SNP	C	72	88	158	99.38	161
2751804	0	C	SNP	T	89	85	169	100	174	Arg126Gln (cgg/cAg)	Rv2450c	rpfE	resuscitation-promoting factor RpfE
2752698	0	C	SNP	A	103	107	208	100	210
2753869	0	A	SNP	G	106	84	189	100	190	Val293Ala (gtg/gCg)	Rv2454c	-	2-oxoglutarate oxidoreductase subunit KorB
2760152	0	A	SNP	G	99	112	206	100	211	Tyr125Cys (tac/tGc)	Rv2458	mmuM	homocysteine S-methyltransferase MmuM
2771383	0	A	SNP	G	102	97	194	100	199	Ser800Gly (agc/Ggc)	Rv2467	pepN	aminopeptidase PepN
2779136	0	T	SNP	C	80	70	145	100	150	Ser1043Gly (agc/Ggc)	Rv2476c	gdh	NAD-dependent glutamate dehydrogenase
2782498	0	G	SNP	A	72	72	143	99.31	145	Asp515Asp (gac/gaT)	Rv2477c	-	macrolide ABC transporter ATP-binding protein
2786952	0	A	SNP	G	93	101	191	100	194	Cys778Arg (tgc/Cgc)	Rv2482c	plsB2	glycerol-3-phosphate acyltransferase
2791098	0	C	SNP	T	115	108	218	100	223	Gly466Asp (ggt/gAt)	Rv2484c	-	diacyglycerol O-acyltransferase
2798595	0	C	SNP	T	93	78	170	100	171	Ala762Ala (gcg/gcA)	Rv2488c	-	LuxR family transcriptional regulator
2805634	0	G	SNP	A	38	69	102	99.07	108	Gly201Gly (ggc/ggT)	Rv2490c	PE_PGRS43	PE-PGRS family protein PE_PGRS43
2807486	0	C	SNP	A	102	106	205	100	208	Ala70Asp (gcc/gAc)	Rv2492	-	hypothetical protein
2809621	0	T	SNP	C	110	99	203	100	209	Thr107Ala (acc/Gcc)	Rv2495c	bkdC	branched-chain keto acid dehydrogenase E2 component
2817747	0	G	SNP	A	104	104	208	99.52	209	Ala243Val (gct/gTt)	Rv2502c	accD1	acetyl-/propionyl-CoA carboxylase subunit beta
2818837	0	A	SNP	G	73	80	148	100	153	Gly97Gly (ggt/ggC)	Rv2503c	scoB	succinyl-CoA:3-ketoacid-CoA transferase subunit B
2821342	0	C	SNP	T	111	116	226	100	227	Ala85Ala (gcg/gcA)	Rv2505c	fadD35	fatty-acid--CoA ligase FadD35
2825466	0	G	SNP	A	75	95	169	100	170	Lys263Lys (aag/aaA)	Rv2509	-	short-chain type dehydrogenase/reductase
2827984	0	G	SNP	T	68	80	148	100	148
2827988	0	A	SNP	G	64	74	138	97.87	141
2828019	0	T	SNP	C	68	64	130	100	132
2830525	0	C	SNP	A	86	87	172	100	173	Thr122Lys (acg/aAg)	Rv2513	-	hypothetical protein
2836773	0	C	SNP	T	91	67	157	100	158	Ser330Leu (tcg/tTg)	Rv2519	PE26	PE family protein PE26
2841022	0	A	SNP	G	74	70	141	99.31	145	Cys2771Arg (tgc/Cgc)	Rv2524c	fas	fatty acid synthase
2847281	0	A	SNP	G	106	96	196	100	202	Asp684Asp (gat/gaC)	Rv2524c	fas	fatty acid synthase
2855259	0	A	SNP	G	107	86	188	99.48	194	Ala841Ala (gct/gcC)	Rv2531c	-	amino acid decarboxylase
2857291	0	T	SNP	C	98	105	201	100	203	Asp164Gly (gac/gGc)	Rv2531c	-	amino acid decarboxylase
2865760	0	A	SNP	G	87	72	156	99.38	160	Thr211Ala (acc/Gcc)	Rv2542	-	hypothetical protein
2865882	0	T	SNP	C	100	78	174	99.44	179	Val251Val (gtt/gtC)	Rv2542	-	hypothetical protein
2867207	0	C	SNP	G	83	91	171	99.43	175	Ala28Ala (gcc/gcG)	Rv2544	lppB	lipoprotein LppB
2867230	0	G	SNP	A	70	64	133	100	134	Gly36Asp (ggc/gAc)	Rv2544	lppB	lipoprotein LppB
2867231	0	C	SNP	T	72	62	131	100	134	Gly36Gly (ggc/ggT)	Rv2544	lppB	lipoprotein LppB
2867236	0	A	SNP	G	78	64	140	100	142	Asn38Ser (aac/aGc)	Rv2544	lppB	lipoprotein LppB
2867240	0	C	SNP	T	78	64	140	100	142	Pro39Pro (ccc/ccT)	Rv2544	lppB	lipoprotein LppB
2867245	0	A	SNP	C	81	66	147	100	147	Lys41Thr (aaa/aCa)	Rv2544	lppB	lipoprotein LppB
2867251	0	C	SNP	G	80	67	145	100	147	Pro43Arg (ccg/cGg)	Rv2544	lppB	lipoprotein LppB
2867254	0	A	SNP	G	81	68	145	100	149	His44Arg (cac/cGc)	Rv2544	lppB	lipoprotein LppB
2867263	0	G	SNP	A	92	82	172	100	174	Gly47Asp (ggc/gAc)	Rv2544	lppB	lipoprotein LppB
2880702	0	G	SNP	C	85	101	183	100	186	Val210Leu (gtc/Ctc)	Rv2560	-	hypothetical protein
2881337	0	C	SNP	T	98	86	182	99.46	185
2881569	0	A	SNP	G	97	85	181	100	182
2881598	0	G	Del	GAP	87	79	163	95.4	174
2884068	0	A	SNP	C	106	104	207	100	210	Met243Leu (atg/Ctg)	Rv2564	glnQ	glutamine ABC transporter ATP-binding protein
2886570	0	A	SNP	G	86	108	193	99.49	195	Glu66Glu (gaa/gaG)	Rv2566	-	hypothetical protein
2888201	0	T	SNP	C	86	79	163	98.8	167	Leu610Pro (ctc/cCc)	Rv2566	-	hypothetical protein
2889633	0	T	SNP	C	86	84	168	100	170	Ala1087Ala (gct/gcC)	Rv2566	-	hypothetical protein
2891267	0	C	SNP	T	92	97	184	100	189	Gly491Gly (ggc/ggT)	Rv2567	-	hypothetical protein
2891728	0	A	SNP	G	90	90	176	100	180	Gln645Arg (cag/cGg)	Rv2567	-	hypothetical protein
2892701	0	C	SNP	T	107	97	201	100	204	Ala257Ala (gcg/gcA)	Rv2568c	-	hypothetical protein
2894208	0	G	SNP	A	98	82	178	100	180	Ser67Ser (agc/agT)	Rv2569c	-	hypothetical protein
2895473	0	A	SNP	G	104	101	203	100	205	Phe163Ser (ttc/tCc)	Rv2571c	-	transmembrane protein
2897660	0	T	SNP	C	88	89	172	100	177	Ala48Ala (gca/gcG)	Rv2572c	aspS	aspartate--tRNA ligase
2898522	0	T	SNP	C	84	94	174	98.89	180	Tyr160Tyr (tat/taC)	Rv2573	-	2-dehydropantoate 2-reductase
2899115	0	T	SNP	C	81	82	163	98.79	165	Phe104Leu (ttc/Ctc)	Rv2574	-	hypothetical protein
2903050	0	G	SNP	A	99	103	193	99.51	203	Thr161Ile (acc/aTc)	Rv2578c	-	hypothetical protein
2910461	0	G	SNP	T	79	90	166	100	169	Ala147Glu (gcg/gAg)	Rv2584c	apt	adenine phosphoribosyltransferase
2910852	0	C	SNP	G	72	87	154	99.38	160	Ala17Pro (gcg/Ccg)	Rv2584c	apt	adenine phosphoribosyltransferase
2911293	0	C	SNP	G	84	91	175	100	175	Cys462Ser (tgt/tCt)	Rv2585c	-	lipoprotein
2912294	0	T	SNP	G	96	92	183	100	188	Ala128Ala (gca/gcC)	Rv2585c	-	lipoprotein
2923391	0	T	SNP	C	77	72	147	100	149	Pro281Pro (cca/ccG)	Rv2592c	ruvB	Holliday junction ATP-dependent DNA helicase RuvB
2925462	0	T	SNP	A	109	114	222	99.55	224
2925962	0	T	SNP	C	96	94	187	99.48	191	Cys77Arg (tgc/Cgc)	Rv2596	vapC40	ribonuclease VapC40
2927939	0	T	SNP	C	99	79	177	100	178
2939373	0	G	SNP	C	100	102	199	100	202	Ser197Cys (tct/tGt)	Rv2611c	-	phosphatidylinositol mannoside acyltransferase
2939657	0	T	SNP	C	99	117	211	99.54	217	Ile102Met (ata/atG)	Rv2611c	-	phosphatidylinositol mannoside acyltransferase
2941179	0	G	SNP	A	89	88	175	100	177	Arg6Arg (cgc/cgT)	Rv2613c	-	AP-4-A phosphorylase		phylo (Delhi/CAS)
2943675	0	G	SNP	A	73	105	176	99.44	179	Gly437Gly (ggc/ggT)	Rv2615c	PE_PGRS45	PE-PGRS family protein PE_PGRS45
2943711	1	G	Ins	C	47	80	127	76.05	127		Rv2615c	PE_PGRS45	PE-PGRS family protein PE_PGRS45
2943711	2	G	Ins	C	47	80	127	76.05	127		Rv2615c	PE_PGRS45	PE-PGRS family protein PE_PGRS45
2943711	3	G	Ins	G	47	80	127	76.05	127		Rv2615c	PE_PGRS45	PE-PGRS family protein PE_PGRS45
2943711	4	G	Ins	C	47	80	127	76.05	127		Rv2615c	PE_PGRS45	PE-PGRS family protein PE_PGRS45
2943711	5	G	Ins	C	47	80	127	76.05	127		Rv2615c	PE_PGRS45	PE-PGRS family protein PE_PGRS45
2943711	6	G	Ins	G	47	80	127	76.05	127		Rv2615c	PE_PGRS45	PE-PGRS family protein PE_PGRS45
2943711	7	G	Ins	T	47	80	127	76.05	127		Rv2615c	PE_PGRS45	PE-PGRS family protein PE_PGRS45
2943711	8	G	Ins	T	47	79	126	75.45	127		Rv2615c	PE_PGRS45	PE-PGRS family protein PE_PGRS45
2943711	9	G	Ins	T	47	80	127	76.05	127		Rv2615c	PE_PGRS45	PE-PGRS family protein PE_PGRS45
2944515	0	A	SNP	C	77	82	158	98.76	161	Gly157Gly (ggt/ggG)	Rv2615c	PE_PGRS45	PE-PGRS family protein PE_PGRS45
2944524	0	C	SNP	G	54	67	118	75.62	160	Gly154Gly (ggg/ggC)	Rv2615c	PE_PGRS45	PE-PGRS family protein PE_PGRS45
2948524	0	T	SNP	A	86	107	193	100	193	Glu12Val (gag/gTg)	Rv2621c	-	transcriptional regulator
2949251	0	G	SNP	A	84	112	193	100	196	Val206Ile (gtt/Att)	Rv2622	-	methyltransferase
2952914	0	T	SNP	C	103	121	219	98.68	227	Tyr27Cys (tac/tGc)	Rv2626c	hrp1	hypoxic response protein
2954439	0	T	SNP	C	88	89	174	100	177	Arg104Gly (aga/Gga)	Rv2627c	-	hypothetical protein
2958693	0	G	SNP	A	88	75	160	100	163	Ala374Ala (gcg/gcA)	Rv2631	-	RNA-splicing ligase RtcB
2959257	0	A	Del	GAP	90	91	177	99.45	182
2959258	0	T	Del	GAP	90	88	174	97.8	182
2959259	0	C	Del	GAP	90	88	174	97.8	182
2959260	0	C	Del	GAP	90	88	174	97.8	182
2959261	0	A	Del	GAP	90	88	174	99.44	179
2959262	0	A	Del	GAP	90	88	174	99.44	179
2959263	0	T	Del	GAP	89	88	173	98.88	179
2959264	0	C	Del	GAP	89	88	173	98.88	179
2959265	0	A	SNP	T	90	86	175	99.44	177
2960592	0	C	SNP	T	94	97	183	96.46	198	Gly617Asp (ggc/gAc)	Rv2634c	PE_PGRS46	PE-PGRS family protein PE_PGRS46
2964594	0	G	SNP	A	89	98	185	99.47	188	Ala64Thr (gcc/Acc)	Rv2638	-	hypothetical protein
2974933	0	A	SNP	G	95	97	191	100	192	Ile101Thr (atc/aCc)	Rv2650c	-	prophage protein
2975227	0	T	SNP	G	106	75	178	99.45	182	Asn3Thr (aat/aCt)	Rv2650c	-	prophage protein
2981691	0	C	SNP	G	91	110	197	100	201	Ala70Ala (gcc/gcG)	Rv2662	-	hypothetical protein
2984740	0	A	SNP	G	87	81	165	100	168	His3Arg (cac/cGc)	Rv2668	-	hypothetical protein
2988630	0	C	SNP	G	93	75	168	99.41	169	His317Asp (cat/Gat)	Rv2672	-	protease
2994187	0	T	SNP	C	102	86	187	98.95	190	Leu292Leu (tta/ttG)	Rv2678c	hemE	uroporphyrinogen decarboxylase
3003115	0	C	SNP	G	107	94	197	99.5	202	Ala378Gly (gca/gGa)	Rv2685	arsB1	arsenic-transport integral membrane protein ArsB
3005185	0	G	SNP	T	113	137	248	100	250	Pro156Thr (ccc/Acc)	Rv2688c	-	antibiotic ABC transporter ATP-binding protein
3009692	0	A	SNP	G	100	90	187	100	190	Thr117Ala (acc/Gcc)	Rv2691	ceoB	TRK system potassium uptake protein CeoB
3010014	0	G	SNP	A	100	100	197	100	200	Gly224Glu (ggg/gAg)	Rv2691	ceoB	TRK system potassium uptake protein CeoB
3010420	0	A	SNP	G	86	101	186	100	187	Ile133Val (atc/Gtc)	Rv2692	ceoC	TRK system potassium uptake protein CeoC
3011837	0	A	SNP	G	76	88	162	100	164
3017077	0	C	SNP	T	94	88	180	99.45	183	Arg74Trp (cgg/Tgg)	Rv2702	ppgK	polyphosphate glucokinase
3017465	0	T	SNP	C	115	83	196	100	198	Ile203Thr (ata/aCa)	Rv2702	ppgK	polyphosphate glucokinase
3025859	0	A	SNP	C	110	107	213	99.09	219	Tyr140Ser (tac/tCc)	Rv2713	sthA	pyridine nucleotide transhydrogenase
3027548	0	C	SNP	T	99	129	225	100	228	Pro162Ser (ccg/Tcg)	Rv2714	-	hypothetical protein
3027798	0	T	SNP	C	112	106	216	100	218	Val245Ala (gtg/gCg)	Rv2714	-	hypothetical protein
3031168	0	A	SNP	G	89	104	192	100	193	Tyr124His (tat/Cat)	Rv2719c	-	membrane protein
3037377	0	T	SNP	C	112	103	212	99.54	216
3040344	0	C	SNP	T	101	86	184	100	187	Glu142Glu (gag/gaA)	Rv2727c	miaA	tRNA delta(2)-isopentenylpyrophosphate transferase
3041871	0	G	SNP	T	86	83	167	100	169	Ala202Glu (gcg/gAg)	Rv2729c	-	integral membrane protein
3043700	0	C	SNP	T	112	126	236	99.58	239	Ala225Ala (gcc/gcT)	Rv2731	-	hypothetical protein
3054081	0	A	SNP	G	158	178	330	100	336	Gly56Gly (gga/ggG)	Rv2741	PE_PGRS47	PE-PGRS family protein PE_PGRS47
3054321	0	A	SNP	G	145	161	302	100	306	Gly136Gly (gga/ggG)	Rv2741	PE_PGRS47	PE-PGRS family protein PE_PGRS47
3054724	0	A	SNP	G	14	10	24	100	24	Ser271Gly (agc/Ggc)	Rv2741	PE_PGRS47	PE-PGRS family protein PE_PGRS47
3055412	0	G	SNP	A	176	156	324	99.7	333	Gly500Glu (ggg/gAg)	Rv2741	PE_PGRS47	PE-PGRS family protein PE_PGRS47
3059791	0	G	SNP	C	14	58	70	100	72
3059812	0	T	Del	GAP	17	31	49	94.12	51
3059820	0	G	SNP	T	19	26	45	95.74	47
3059821	0	C	SNP	G	19	25	44	95.65	46
3059822	0	A	SNP	C	19	26	45	95.74	47
3059829	1	G	Ins	A	22	27	49	96.08	49
3069167	0	A	SNP	G	120	96	211	99.54	217	Leu306Pro (ctg/cCg)	Rv2756c	hsdM	type I restriction/modification system DNA methylase HsdM
3069566	0	C	SNP	T	100	106	204	100	206	Gly173Asp (ggc/gAc)	Rv2756c	hsdM	type I restriction/modification system DNA methylase HsdM
3072285	0	A	SNP	C	77	107	176	100	184	Leu119Arg (ctg/cGg)	Rv2761c	hsdS	type I restriction/modification system specificity determinant HsdS
3076172	0	C	SNP	T	105	101	204	100	206	Asp67Asn (gat/Aat)	Rv2766c	-	short-chain type dehydrogenase/reductase
3078178	0	C	SNP	T	101	84	182	100	185	Val270Met (gtg/Atg)	Rv2769c	PE27	PE family protein PE27
3079877	0	A	SNP	G	111	90	201	99.01	203	Phe194Ser (ttc/tCc)	Rv2770c	PPE44	PPE family protein PPE44
3080795	0	A	SNP	G	78	112	188	100	190	Leu80Pro (ctc/cCc)	Rv2771c	-	hypothetical protein
3081616	0	G	SNP	A	113	121	233	100	234	Leu242Leu (ctc/ctT)	Rv2773c	dapB	4-hydroxy-tetrahydrodipicolinate reductase
3084693	0	G	SNP	C	105	100	201	99.03	207	Ser288Trp (tcg/tGg)	Rv2777c	-	hypothetical protein
3086788	0	T	SNP	C	99	109	206	100	208
3089299	0	C	SNP	G	97	99	193	100	196	Gly355Arg (gga/Cga)	Rv2782c	pepR	zinc protease
3101620	0	G	SNP	A	104	82	184	99.47	187	Arg181Arg (cgc/cgT)	Rv2792c	-	resolvase
3103682	0	T	SNP	C	109	96	205	100	205	Met87Val (atg/Gtg)	Rv2794c	pptT	phosphopantetheinyl transferase
3104189	0	A	SNP	G	90	84	174	100	174	Cys241Cys (tgt/tgC)	Rv2795c	-	hypothetical protein
3105159	0	C	SNP	T	90	79	168	98.83	171	Gly154Asp (ggc/gAc)	Rv2796c	lppV	lipoprotein LppV
3111280	0	G	SNP	A	100	82	179	99.45	183	Leu182Phe (ctt/Ttt)	Rv2802c	-	arginine/hypothetical protein
3112700	0	C	SNP	T	70	72	135	100	142	Gly132Asp (ggc/gAc)	Rv2804c	-	hypothetical protein
3112877	0	G	SNP	A	93	73	163	99.4	167	Gly4Asp (ggc/gAc)	Rv2805	-	hypothetical protein
3113872	0	A	SNP	T	84	82	163	99.4	167	Glu72Val (gag/gTg)	Rv2807	-	hypothetical protein
3114516	0	A	Del	GAP	87	98	183	96.86	191		Rv2807	-	hypothetical protein
3115384	0	G	SNP	C	110	106	211	99.54	217
3118000	0	A	SNP	G	66	72	131	100	138	Arg395Gly (agg/Ggg)	Rv2812	-	transposase
3131469	1	T	Ins	T	95	113	208	97.65	208		Rv2823c	-	CRISPR-associated protein Cas10/Csm1
3131469	2	T	Ins	G	95	112	207	97.18	208		Rv2823c	-	CRISPR-associated protein Cas10/Csm1
3131469	3	T	Ins	T	95	113	208	97.65	208		Rv2823c	-	CRISPR-associated protein Cas10/Csm1
3131469	4	T	Ins	C	95	113	208	97.65	208		Rv2823c	-	CRISPR-associated protein Cas10/Csm1
3131469	5	T	Ins	G	95	111	206	96.71	206		Rv2823c	-	CRISPR-associated protein Cas10/Csm1
3131469	6	T	Ins	G	93	108	201	94.37	201		Rv2823c	-	CRISPR-associated protein Cas10/Csm1
3131469	7	T	Ins	C	92	106	198	92.96	199		Rv2823c	-	CRISPR-associated protein Cas10/Csm1
3131469	8	T	Ins	G	92	107	199	93.43	199		Rv2823c	-	CRISPR-associated protein Cas10/Csm1
3131469	9	T	Ins	A	91	107	198	92.96	198		Rv2823c	-	CRISPR-associated protein Cas10/Csm1
3133054	0	C	SNP	G	210	213	416	99.76	424	Ser162Ser (tcg/tcC)	Rv2825c	-	hypothetical protein
3133055	0	G	SNP	C	207	212	413	99.76	420	Ser162Trp (tcg/tGg)	Rv2825c	-	hypothetical protein
3133536	0	T	SNP	C	110	102	211	100	212	Lys2Glu (aaa/Gaa)	Rv2825c	-	hypothetical protein
3135950	0	C	SNP	G	8	17	25	96.15	26	Ser128Ser (tcg/tcC)	Rv2828c	-	hypothetical protein
3135951	0	G	SNP	C	7	16	23	95.83	24	Ser128Trp (tcg/tGg)	Rv2828c	-	hypothetical protein
3137058	0	G	SNP	A	113	99	205	100	212	Ala56Val (gcg/gTg)	Rv2830c	vapB22	antitoxin VapB22
3138256	0	G	SNP	A	85	83	165	99.41	169	Thr309Met (acg/aTg)	Rv2832c	ugpC	sn-glycerol-3-phosphate ABC transporter ATP-binding protein UgpC
3138742	0	C	SNP	A	97	82	175	100	179	Gly147Val (ggc/gTc)	Rv2832c	ugpC	sn-glycerol-3-phosphate ABC transporter ATP-binding protein UgpC
3139011	0	A	SNP	C	98	90	184	98.95	190	Ile57Met (att/atG)	Rv2832c	ugpC	sn-glycerol-3-phosphate ABC transporter ATP-binding protein UgpC
3142429	0	C	SNP	A	79	76	153	99.36	156	Leu400Leu (ctg/ctT)	Rv2836c	dinF	DNA-damage-inducible protein DinF
3149111	0	C	SNP	G	98	100	191	100	198	Glu106Asp (gag/gaC)	Rv2841c	nusA	transcription termination/antitermination protein NusA
3151376	0	C	SNP	T	93	85	171	98.34	181	Ser525Ser (tcg/tcA)	Rv2845c	proS	proline--tRNA ligase
3162805	0	C	SNP	G	81	104	180	100	185	Arg180Gly (cgc/Ggc)	Rv2853	PE_PGRS48	PE-PGRS family protein PE_PGRS48
3163901	0	C	SNP	T	105	74	173	97.81	183	Ala545Val (gcc/gTc)	Rv2853	PE_PGRS48	PE-PGRS family protein PE_PGRS48
3165807	0	G	SNP	A	98	102	194	100	200	Val201Val (gtg/gtA)	Rv2855	mtr	mycothione reductase
3168492	0	G	SNP	A	73	90	163	99.39	164
3173193	0	G	SNP	T	88	105	191	99.48	194	Thr275Thr (acc/acA)	Rv2861c	mapB	methionine aminopeptidase
3174013	0	G	SNP	A	108	103	207	99.53	212	Pro2Leu (cct/cTt)	Rv2861c	mapB	methionine aminopeptidase
3174496	0	A	SNP	G	99	86	183	100	185	Cys50Arg (tgt/Cgt)	Rv2862c	-	hypothetical protein
3177884	0	C	SNP	A	95	116	207	100	211	Arg21Arg (cgc/cgA)	Rv2866	relG	toxin RelG
3180988	0	C	SNP	A	105	90	191	99.49	196	Val259Phe (gtc/Ttc)	Rv2869c	rip	zinc metalloprotease
3186860	0	T	SNP	G	114	96	206	100	210	Tyr672Asp (tat/Gat)	Rv2874	dipZ	integral membrane C-type cytochrome biogenesis protein DipZ
3189242	0	A	SNP	G	89	88	173	100	177	Ala52Ala (gct/gcC)	Rv2878c	mpt53	soluble secreted antigen Mpt53
3190146	0	C	Del	GAP	115	100	211	95.98	224
3194241	1	C	Ins	G	91	78	169	90.86	169		Rv2885c	-	transposase
3200478	0	G	SNP	A	65	113	175	100	178	Leu71Leu (ctg/ctA)	Rv2891	-	hypothetical protein
3202731	0	A	SNP	C	94	83	176	100	177	Gly104Gly (gga/ggC)	Rv2893	-	oxidoreductase
3208600	0	G	SNP	A	118	90	206	100	208	Tyr269Tyr (tac/taT)	Rv2899c	fdhD	formate dehydrogenase accessory protein FdhD
3212723	0	C	SNP	A	88	97	184	100	185	Ala78Ala (gcg/gcT)	Rv2902c	rnhB	ribonuclease HII
3216584	0	T	SNP	C	114	77	187	99.48	192	Tyr103Cys (tat/tGt)	Rv2907c	rimM	16S rRNA processing protein RimM
3219500	0	T	SNP	A	99	103	199	100	202	Lys121Met (aag/aTg)	Rv2912c	-	TetR family HTH-type transcriptional regulator
3226181	0	A	SNP	C	102	95	195	100	197	Arg35Arg (cgt/cgG)	Rv2916c	ffh	signal recognition particle protein
3228143	0	G	SNP	T	87	89	173	100	176	Arg594Leu (cgg/cTg)	Rv2917	-	hypothetical protein
3229989	0	G	SNP	A	106	104	209	99.06	212	Ala231Val (gcg/gTg)	Rv2918c	glnD	bifunctional uridylyltransferase/uridylyl-removing enzyme
3236442	0	G	SNP	A	84	119	200	99.02	205	His455His (cac/caT)	Rv2922c	smc	chromosome partition protein Smc
3236497	0	A	SNP	T	82	109	188	99.48	192	Val437Glu (gtg/gAg)	Rv2922c	smc	chromosome partition protein Smc
3244113	0	T	SNP	C	93	103	192	100	196	Pro139Pro (cct/ccC)	Rv2930	fadD26	fatty-acid--CoA ligase FadD26
3247298	0	C	SNP	A	89	89	176	99.44	179	Gly618Gly (ggc/ggA)	Rv2931	ppsA	phthiocerol synthesis polyketide synthase type I PpsA
3247304	0	C	SNP	G	67	66	129	98.52	135	Val620Val (gtc/gtG)	Rv2931	ppsA	phthiocerol synthesis polyketide synthase type I PpsA
3247306	0	A	Del	GAP	64	67	130	99.24	132		Rv2931	ppsA	phthiocerol synthesis polyketide synthase type I PpsA
3247307	0	C	Del	GAP	64	67	130	99.24	132		Rv2931	ppsA	phthiocerol synthesis polyketide synthase type I PpsA
3247308	0	C	Del	GAP	64	66	130	99.24	131		Rv2931	ppsA	phthiocerol synthesis polyketide synthase type I PpsA
3247309	0	C	Del	GAP	64	66	130	98.48	132		Rv2931	ppsA	phthiocerol synthesis polyketide synthase type I PpsA
3247310	0	T	Del	GAP	64	66	130	99.24	131		Rv2931	ppsA	phthiocerol synthesis polyketide synthase type I PpsA
3247313	1	C	Ins	A	65	67	132	98.51	132		Rv2931	ppsA	phthiocerol synthesis polyketide synthase type I PpsA
3247313	2	C	Ins	C	65	67	132	98.51	132		Rv2931	ppsA	phthiocerol synthesis polyketide synthase type I PpsA
3247313	3	C	Ins	C	65	67	132	98.51	132		Rv2931	ppsA	phthiocerol synthesis polyketide synthase type I PpsA
3247313	4	C	Ins	A	65	67	132	98.51	132		Rv2931	ppsA	phthiocerol synthesis polyketide synthase type I PpsA
3247313	5	C	Ins	G	65	67	132	98.51	132		Rv2931	ppsA	phthiocerol synthesis polyketide synthase type I PpsA
3247319	0	C	SNP	T	84	86	167	100	170	Gly625Gly (ggc/ggT)	Rv2931	ppsA	phthiocerol synthesis polyketide synthase type I PpsA
3247340	0	G	SNP	A	97	95	186	100	192	Val632Val (gtg/gtA)	Rv2931	ppsA	phthiocerol synthesis polyketide synthase type I PpsA
3247851	0	G	SNP	A	52	65	117	95.9	122	Ala803Thr (gcc/Acc)	Rv2931	ppsA	phthiocerol synthesis polyketide synthase type I PpsA
3247853	0	C	SNP	T	51	65	114	95.87	121	Ala803Ala (gcc/gcT)	Rv2931	ppsA	phthiocerol synthesis polyketide synthase type I PpsA
3247856	0	G	SNP	C	51	66	115	95.9	122	Arg804Arg (cgg/cgC)	Rv2931	ppsA	phthiocerol synthesis polyketide synthase type I PpsA
3247864	1	C	Ins	T	49	59	108	92.31	108		Rv2931	ppsA	phthiocerol synthesis polyketide synthase type I PpsA
3247864	2	C	Ins	A	49	59	108	92.31	108		Rv2931	ppsA	phthiocerol synthesis polyketide synthase type I PpsA
3247864	3	C	Ins	G	49	59	108	92.31	108		Rv2931	ppsA	phthiocerol synthesis polyketide synthase type I PpsA
3247864	4	C	Ins	G	49	59	108	92.31	108		Rv2931	ppsA	phthiocerol synthesis polyketide synthase type I PpsA
3247866	0	C	Del	GAP	49	59	103	93.1	116		Rv2931	ppsA	phthiocerol synthesis polyketide synthase type I PpsA
3247867	0	A	Del	GAP	49	59	103	93.91	115		Rv2931	ppsA	phthiocerol synthesis polyketide synthase type I PpsA
3247868	0	A	Del	GAP	49	59	103	93.91	115		Rv2931	ppsA	phthiocerol synthesis polyketide synthase type I PpsA
3247869	0	A	Del	GAP	49	59	103	93.91	115		Rv2931	ppsA	phthiocerol synthesis polyketide synthase type I PpsA
3247874	0	G	SNP	A	51	62	111	94.96	119	Arg810Arg (cgg/cgA)	Rv2931	ppsA	phthiocerol synthesis polyketide synthase type I PpsA
3247877	0	T	SNP	C	53	67	119	96	125	Phe811Phe (ttt/ttC)	Rv2931	ppsA	phthiocerol synthesis polyketide synthase type I PpsA
3247883	0	T	SNP	C	80	94	172	96.67	180	Ser813Ser (agt/agC)	Rv2931	ppsA	phthiocerol synthesis polyketide synthase type I PpsA
3248074	0	G	SNP	A	61	94	155	96.27	161	Arg877His (cgc/cAc)	Rv2931	ppsA	phthiocerol synthesis polyketide synthase type I PpsA
3248075	0	C	SNP	T	61	94	154	96.27	161	Arg877Arg (cgc/cgT)	Rv2931	ppsA	phthiocerol synthesis polyketide synthase type I PpsA
3256494	0	A	SNP	G	91	86	174	100	177	Gly270Gly (gga/ggG)	Rv2933	ppsC	phthiocerol synthesis polyketide synthase type I PpsC
3266030	0	A	SNP	G	109	98	203	100	207	Ser1261Ser (tca/tcG)	Rv2934	ppsD	phthiocerol synthesis polyketide synthase type I PpsD
3269581	0	A	SNP	G	114	91	203	100	205	Ala615Ala (gca/gcG)	Rv2935	ppsE	phthiocerol synthesis polyketide synthase type I PpsE
3270784	0	A	SNP	G	121	113	232	100	234	Gln1016Gln (caa/caG)	Rv2935	ppsE	phthiocerol synthesis polyketide synthase type I PpsE
3273107	0	C	SNP	A	90	95	184	99.46	186	Ala298Ala (gcc/gcA)	Rv2936	drrA	daunorubicin ABC transporter ATP-binding protein DrrA		phylo (3)
3275155	0	C	SNP	T	92	95	187	98.42	190	Ala69Ala (gcc/gcT)	Rv2939	papA5	phthiocerol/phthiodiolone dimycocerosyl transferase
3288133	0	A	SNP	G	80	83	159	98.79	165
3290581	0	G	Del	GAP	93	97	188	97.94	194
3290582	0	T	Del	GAP	94	97	188	98.45	194
3290583	0	T	Del	GAP	94	97	188	98.96	193
3296371	1	G	Ins	C	70	65	135	80.84	135		Rv2947c	pks15	polyketide synthase
3296371	2	G	Ins	C	70	65	135	80.84	135		Rv2947c	pks15	polyketide synthase
3296371	3	G	Ins	G	69	65	134	80.24	135		Rv2947c	pks15	polyketide synthase
3296371	4	G	Ins	C	70	65	135	80.84	135		Rv2947c	pks15	polyketide synthase
3296371	5	G	Ins	G	69	65	134	80.24	135		Rv2947c	pks15	polyketide synthase
3296371	6	G	Ins	G	70	65	135	80.84	135		Rv2947c	pks15	polyketide synthase
3296371	7	G	Ins	C	70	65	135	80.84	135		Rv2947c	pks15	polyketide synthase
3296843	0	A	SNP	G	90	84	171	100	174	Val333Ala (gtg/gCg)	Rv2947c	pks15	polyketide synthase
3302589	0	A	SNP	C	91	110	200	100	201
3306441	0	G	SNP	A	92	103	190	100	195	Arg388Gln (cgg/cAg)	Rv2953	-	trans-acting enoyl reductase
3308606	0	G	SNP	A	120	93	208	100	213
3310005	0	G	SNP	C	102	94	195	98.99	198	Gly179Ala (ggc/gCc)	Rv2957	-	PGL/p-HBAD biosynthesis glycosyltransferase
3312620	0	C	SNP	A	96	112	207	100	208	Glu73Asp (gag/gaT)	Rv2959c	-	rhamnosyl O-methyltransferase
3314412	0	A	SNP	G	99	108	204	100	207	Ala237Ala (gct/gcC)	Rv2962c	-	PGL/p-HBAD biosynthesis rhamnosyltransferase
3315597	0	T	SNP	C	92	97	186	100	189	Leu121Pro (ctg/cCg)	Rv2963	-	integral membrane protein
3316955	0	A	SNP	C	88	95	179	100	183	Met143Leu (atg/Ctg)	Rv2964	purU	formyltetrahydrofolate deformylase
3326554	0	A	SNP	C	89	119	206	100	208	Asn152His (aac/Cac)	Rv2971	-	oxidoreductase		phylo (not Euro-American, M. africanum, M. bovis, M . canettii, M. caprae, M. Microti, M. pinipedii, Beijing, Delhi/CAS, EAI)
3331362	0	C	Del	GAP	98	89	185	90.78	206		Rv2975c	-	hypothetical protein
3331363	0	G	Del	GAP	98	89	185	92.12	203		Rv2975c	-	hypothetical protein
3335708	0	G	SNP	C	98	124	219	99.55	223	Pro14Arg (ccg/cGg)	Rv2979c	-	resolvase
3336825	0	T	SNP	C	120	94	210	99.53	215	Thr365Ala (aca/Gca)	Rv2981c	ddlA	D-alanine--D-alanine ligase
3338603	0	G	SNP	C	90	82	168	100	172	Pro133Ala (ccg/Gcg)	Rv2982c	gpdA2	glycerol-3-phosphate dehydrogenase
3348536	0	C	SNP	T	68	77	141	100	145
3349917	0	G	SNP	A	121	96	217	100	217	His121Tyr (cat/Tat)	Rv2992c	gltS	glutamate--tRNA ligase
3352932	0	C	SNP	G	71	80	150	100	151	Thr179Thr (acg/acC)	Rv2995c	leuB	3-isopropylmalate dehydrogenase
3355949	0	A	SNP	C	117	97	210	99.53	215	Asp284Ala (gac/gCc)	Rv2997	-	dehydrogenase
3357464	0	C	SNP	G	79	83	160	100	162
3358235	0	A	SNP	T	105	86	189	100	191	Met212Leu (atg/Ttg)	Rv2999	lppY	lipoprotein LppY
3363338	0	A	SNP	G	98	107	204	99.51	206
3367765	0	G	SNP	A	95	99	191	100	194	Gly343Gly (ggc/ggT)	Rv3009c	gatB	aspartyl/glutamyl-tRNA(Asn/Gln) amidotransferase subunit B
3379757	0	A	SNP	C	47	88	133	93.1	145
3379763	0	G	SNP	A	50	100	149	94.34	159
3379784	0	C	SNP	A	61	112	172	97.74	177
3379788	0	C	SNP	G	61	113	170	99.43	175
3380439	1	G	Ins	C	44	25	69	95.83	69
3380804	0	T	SNP	G	74	74	143	99.33	149	Ile64Leu (atc/Ctc)	Rv3022A	PE29	PE family protein PE29
3385218	0	C	SNP	T	96	80	174	100	176	Gly287Glu (gga/gAa)	Rv3026c	-	hypothetical protein
3393640	0	C	SNP	T	112	106	217	100	218	Asn87Asn (aac/aaT)	Rv3033	-	hypothetical protein
3395654	0	G	SNP	A	95	110	204	100	205	Leu92Leu (ctg/ctA)	Rv3035	-	hypothetical protein
3401871	0	A	SNP	G	89	97	184	100	186	Ala16Ala (gct/gcC)	Rv3041c	-	ABC transporter ATP-binding protein
3402816	0	C	SNP	T	85	93	176	100	178	Gly116Glu (gga/gAa)	Rv3042c	serB2	phosphoserine phosphatase SerB
3404376	0	C	SNP	G	91	85	172	99.44	177	Thr182Thr (acg/acC)	Rv3043c	ctaD	cytochrome C oxidase cytochrome 1
3413785	0	C	SNP	T	114	111	221	99.56	226	Val128Ile (gtc/Atc)	Rv3051c	nrdE	ribonucleoside-diphosphate reductase subunit alpha
3415181	0	C	Del	GAP	62	71	135	75.57	176
3415182	0	A	Del	GAP	62	71	135	75.57	176
3415183	0	C	Del	GAP	62	71	135	75.57	176
3415184	0	C	Del	GAP	62	71	135	75.57	176
3415185	0	T	Del	GAP	62	71	135	76	175
3415186	0	A	Del	GAP	62	71	135	76.44	174
3415187	0	G	Del	GAP	62	71	135	78.24	170
3415188	0	G	Del	GAP	62	71	135	77.78	171
3415189	0	G	Del	GAP	62	71	135	79.17	168
3415190	0	G	Del	GAP	62	71	135	79.17	168
3415191	0	G	Del	GAP	62	71	135	79.64	167
3415192	0	T	Del	GAP	62	71	135	80.61	165
3415193	0	G	Del	GAP	62	71	135	82.61	161
3415194	0	G	Del	GAP	62	71	135	83.12	160
3420825	0	A	SNP	G	98	114	208	99.53	213	Asp445Gly (gac/gGc)	Rv3059	cyp136	cytochrome P450 Cyp136
3422934	0	G	SNP	A	97	104	199	99.5	202	Leu94Phe (ctc/Ttc)	Rv3060c	-	GntR family transcriptional regulator
3423904	0	G	SNP	T	92	81	170	98.86	175	Thr508Thr (acc/acA)	Rv3061c	fadE22	acyl-CoA dehydrogenase FadE22
3425854	0	C	SNP	T	99	89	182	100	188	Pro91Ser (ccg/Tcg)	Rv3062	ligB	DNA ligase
3428382	0	C	SNP	T	98	115	211	100	213	Leu380Leu (ctc/ctT)	Rv3063	cstA	carbon starvation protein A
3428897	0	G	SNP	C	100	114	212	99.07	216	Arg552Pro (cgt/cCt)	Rv3063	cstA	carbon starvation protein A
3428917	0	C	SNP	A	103	122	220	99.56	226	Arg559Ser (cgt/Agt)	Rv3063	cstA	carbon starvation protein A
3437007	0	G	SNP	C	90	94	184	100	184	Ala77Pro (gcc/Ccc)	Rv3074	-	hypothetical protein
3440464	0	T	SNP	G	98	102	196	100	200	Arg308Arg (cgt/cgG)	Rv3077	-	hydrolase
3440468	0	G	SNP	C	100	104	201	99.51	205	Gly310Arg (ggc/Cgc)	Rv3077	-	hydrolase
3450725	0	T	SNP	C	96	105	199	100	201	Val243Val (gtt/gtC)	Rv3084	lipR	acetyl-hydrolase LipR
3454263	0	C	SNP	G	92	106	196	100	198	Leu447Val (ctc/Gtc)	Rv3087	-	diacyglycerol O-acyltransferase
3455686	0	G	SNP	C	98	114	210	100	212	Leu449Leu (ctg/ctC)	Rv3088	tgs4	diacyglycerol O-acyltransferase
3456666	0	A	SNP	G	115	79	192	99.49	195	Ala302Ala (gca/gcG)	Rv3089	fadD13	long chain-fatty-acid--CoA ligase FadD13
3459081	0	G	SNP	C	80	88	168	100	168	Ala291Pro (gca/Cca)	Rv3090	-	hypothetical protein
3462135	0	G	SNP	C	93	92	181	100	185	Cys210Trp (tgc/tgG)	Rv3093c	-	oxidoreductase
3464576	0	G	Del	GAP	91	86	176	92.67	191		Rv3096	-	hypothetical protein
3464577	0	C	Del	GAP	91	86	176	92.19	192		Rv3096	-	hypothetical protein
3464578	0	T	Del	GAP	91	86	176	93.16	190		Rv3096	-	hypothetical protein
3466919	0	C	SNP	G	97	113	207	100	210	Gly58Ala (ggc/gCc)	Rv3097c	lipY	triacylglycerol lipase Lip
3467465	0	C	SNP	G	89	85	171	100	174	Ala66Ala (gcg/gcC)	Rv3098c	-	hypothetical protein
3473793	0	G	SNP	C	97	97	191	97.98	198	Arg38Gly (cgc/Ggc)	Rv3105c	prfB	peptide chain release factor PrfB
3473996	1	G	Ins	A	88	91	179	96.24	179
3480474	0	G	SNP	A	130	115	242	100	245	Gly134Glu (gga/gAa)	Rv3113	-	phosphatase
3486977	0	A	SNP	G	88	82	169	100	170	Lys157Glu (aaa/Gaa)	Rv3121	cyp141	cytochrome P450 Cyp141
3488122	0	G	SNP	A	85	107	192	100	192	Gly12Arg (ggg/Agg)	Rv3122	-	hypothetical protein
3489665	0	C	SNP	T	78	88	163	100	166	Pro54Ser (cca/Tca)	Rv3124	moaR1	transcriptional regulator MoaR
3490876	0	G	SNP	C	94	97	188	97.45	196	Pro259Arg (ccg/cGg)	Rv3125c	PPE49	PPE family protein PPE49
3499497	0	G	SNP	C	104	100	201	100	204	Ala140Gly (gcc/gGc)	Rv3133c	devR	two component transcriptional regulator DevR
3500243	0	G	SNP	C	86	89	172	99.43	176	Ala169Ala (gcc/gcG)	Rv3134c	-	universal stress protein
3503895	0	C	SNP	T	96	118	210	99.53	215	Pro168Leu (ccg/cTg)	Rv3137	-	histidinol-phosphatase
3509231	0	G	SNP	A	83	88	167	100	171	Arg106Cys (cgc/Tgc)	Rv3142c	-	hypothetical protein
3509300	0	A	Del	GAP	78	88	165	98.22	169		Rv3142c	-	hypothetical protein
3509301	0	G	Del	GAP	78	88	165	100	166		Rv3142c	-	hypothetical protein
3510120	0	T	SNP	G	86	112	197	100	198	Lys400Gln (aag/Cag)	Rv3144c	PPE52	PPE family protein PPE52
3515467	0	C	SNP	T	95	76	167	98.84	173	Pro19Leu (ccg/cTg)	Rv3150	nuoF	NADH-quinone oxidoreductase subunit F
3518167	0	A	SNP	G	95	102	196	99.49	198	Ile474Met (ata/atG)	Rv3151	nuoG	NADH-quinone oxidoreductase subunit G
3518555	0	A	SNP	G	95	97	190	100	192	Thr604Ala (acg/Gcg)	Rv3151	nuoG	NADH-quinone oxidoreductase subunit G
3530440	0	A	SNP	C	99	91	187	98.96	192	Asp233Glu (gat/gaG)	Rv3161c	-	dioxygenase
3530955	0	C	SNP	G	107	91	196	100	198	Val62Leu (gtc/Ctc)	Rv3161c	-	dioxygenase
3539353	0	G	SNP	A	119	97	216	100	216	Gln283Gln (cag/caA)	Rv3170	aofH	flavin-containing monoamine oxidase
3546867	0	C	SNP	G	120	118	233	99.58	239
3546987	0	C	SNP	T	132	118	246	98.81	253
3556275	0	A	SNP	G	80	107	183	99.47	188	Leu138Pro (ctg/cCg)	Rv3190c	-	hypothetical protein
3557253	0	C	SNP	T	76	101	176	100	177
3562338	0	G	SNP	T	113	115	225	98.7	231	Leu279Met (ctg/Atg)	Rv3193c	-	transmembrane protein
3564594	0	C	SNP	T	96	103	198	98.03	203	Ala77Ala (gcc/gcT)	Rv3195	-	hypothetical protein
3580637	0	T	Del	GAP	97	118	216	97.73	220
3581414	0	A	SNP	G	108	106	210	99.53	215	Thr34Ala (aca/Gca)	Rv3204	-	DNA-methyltransferase
3590686	1	G	Ins	C	83	71	154	98.72	154
3591063	0	T	SNP	C	96	94	187	100	190	Lys144Glu (aag/Gag)	Rv3213c	-	SOJ/ParA-like protein
3592529	0	C	SNP	A	99	82	178	97.84	185	Ala92Ala (gcc/gcA)	Rv3215	entC	isochorismate synthase
3593824	0	G	Del	GAP	86	99	182	98.4	188		Rv3217c	-	integral membrane protein
3593825	0	G	Del	GAP	86	99	182	98.93	187		Rv3217c	-	integral membrane protein
3593826	0	T	Del	GAP	86	99	182	98.93	187		Rv3217c	-	integral membrane protein
3593827	0	T	Del	GAP	86	99	182	98.93	187		Rv3217c	-	integral membrane protein
3593828	0	G	Del	GAP	86	99	182	98.93	187		Rv3217c	-	integral membrane protein
3593829	0	G	Del	GAP	86	99	182	98.93	187		Rv3217c	-	integral membrane protein
3593830	0	C	Del	GAP	86	99	182	98.93	187		Rv3217c	-	integral membrane protein
3593831	0	T	Del	GAP	86	99	182	98.93	187		Rv3217c	-	integral membrane protein
3593832	0	G	Del	GAP	86	99	182	98.93	187		Rv3217c	-	integral membrane protein
3593833	0	C	Del	GAP	86	99	182	98.93	187		Rv3217c	-	integral membrane protein
3593834	0	G	Del	GAP	86	99	182	98.93	187		Rv3217c	-	integral membrane protein
3593835	0	C	Del	GAP	86	99	182	98.93	187		Rv3217c	-	integral membrane protein
3593836	0	T	Del	GAP	86	99	182	98.93	187		Rv3217c	-	integral membrane protein
3593837	0	G	Del	GAP	86	99	182	98.93	187		Rv3217c	-	integral membrane protein
3593838	0	G	Del	GAP	86	99	182	98.93	187		Rv3217c	-	integral membrane protein
3594624	0	G	SNP	T	111	110	218	99.55	222	Asp53Tyr (gac/Tac)	Rv3218	-	hypothetical protein
3600576	0	C	SNP	T	115	109	221	100	224	Cys242Cys (tgc/tgT)	Rv3224	-	iron-regulated short-chain dehydrogenase/reductase
3604821	0	G	SNP	C	104	89	190	100	193	Ala32Ala (gcg/gcC)	Rv3228	-	hypothetical protein
3610391	1	A	Ins	C	106	99	205	96.7	206		Rv3234c	tgs3	diacyglycerol O-acyltransferase
3614982	0	T	SNP	C	109	101	208	100	210	Leu874Leu (cta/ctG)	Rv3239c	-	transmembrane transport protein
3621423	0	A	SNP	G	99	117	214	100	216
3622441	0	A	SNP	C	100	112	208	100	212	Val217Val (gtt/gtG)	Rv3243c	-	hypothetical protein
3625065	0	T	SNP	G	110	115	223	100	225	Met517Leu (atg/Ctg)	Rv3245c	mtrB	two component sensory histidine kinase MtrB
3638093	0	G	SNP	A	147	96	243	100	243	Ser206Leu (tcg/tTg)	Rv3257c	pmmA	phosphomannomutase PmmA
3642877	0	A	SNP	G	107	99	203	99.04	208	Lys448Arg (aag/aGg)	Rv3262	fbiB	coenzyme F420:L-glutamate ligase
3645524	0	C	SNP	T	105	117	219	99.11	224	Asp152Asn (gac/Aac)	Rv3264c	manB	D-alpha-D-mannose-1-phosphate guanylyltransferase ManB
3649735	0	G	SNP	A	114	90	198	100	204	Ala106Thr (gcc/Acc)	Rv3268	-	hypothetical protein
3653988	0	G	SNP	A	102	102	202	100	204	Val181Met (gtg/Atg)	Rv3272	-	hypothetical protein
3656206	0	C	SNP	A	121	93	210	99.53	215	Arg524Ser (cgc/Agc)	Rv3273	-	transmembrane carbonic anhydrase
3662410	0	G	SNP	C	111	89	196	100	200	Ala117Pro (gcc/Ccc)	Rv3280	accD5	propionyl-CoA carboxylase subunit beta
3670040	0	C	SNP	T	105	113	216	100	218	Ala124Ala (gcg/gcA)	Rv3289c	-	transmembrane protein
3678094	0	C	SNP	T	110	102	210	99.53	213	Ala440Ala (gcc/gcT)	Rv3296	lhr	ATP-dependent helicase
3679764	0	G	SNP	A	111	111	217	100	222	Ser997Asn (agc/aAc)	Rv3296	lhr	ATP-dependent helicase
3681548	0	A	SNP	C	77	87	162	100	164	Arg77Arg (agg/Cgg)	Rv3297	nei	endonuclease VIII
3684231	0	T	Del	GAP	98	113	209	99.06	213		Rv3299c	atsB	arylsulfatase AtsB
3685510	0	T	SNP	C	99	98	195	98.01	201	Ser152Gly (agt/Ggt)	Rv3299c	atsB	arylsulfatase AtsB
3689523	0	G	SNP	T	107	118	225	100	225	Cys472_ (tgc/tgA)	Rv3303c	lpdA	NAD(P)H quinone reductase LpdA
3690016	0	A	SNP	G	93	106	195	100	199	Leu308Ser (ttg/tCg)	Rv3303c	lpdA	NAD(P)H quinone reductase LpdA
3692647	0	C	SNP	T	108	99	203	100	207	Lys54Lys (aag/aaA)	Rv3305c	amiA1	N-acyl-L-amino acid amidohydrolase AmiA
3693681	0	A	SNP	C	106	94	198	99.01	202	Ala103Ala (gct/gcG)	Rv3306c	amiB1	amidase AmiB
3697306	0	G	SNP	A	103	97	197	99.01	202	Val37Ile (gtc/Atc)	Rv3310	sapM	acid phosphatase
3697585	0	C	SNP	T	114	106	219	100	220	Leu130Phe (ctc/Ttc)	Rv3310	sapM	acid phosphatase
3704596	0	G	SNP	C	80	95	174	100	175	Val54Leu (gtg/Ctg)	Rv3317	sdhD	succinate dehydrogenase hydrophobic membrane anchor subunit
3711910	0	G	SNP	A	61	32	91	100	93	Trp54_ (tgg/tgA)	Rv3327	-	transposase fusion protein
3712372	0	A	SNP	G	63	60	120	100	123	Leu208Leu (cta/ctG)	Rv3327	-	transposase fusion protein
3714211	0	G	SNP	T	81	106	185	100	187	Pro41Gln (ccg/cAg)	Rv3328c	sigJ	ECF RNA polymerase sigma factor SigJ
3714639	0	G	SNP	A	77	82	158	99.38	160	Arg83His (cgc/cAc)	Rv3329	-	aminotransferase
3714757	0	A	SNP	C	122	96	217	99.54	219	Gln122His (caa/caC)	Rv3329	-	aminotransferase
3715775	0	C	SNP	T	93	87	177	100	180
3718357	0	C	SNP	T	94	90	181	100	184	Pro423Leu (ccg/cTg)	Rv3331	sugI	sugar-transport integral membrane protein SugI
3721806	0	G	SNP	C	104	107	210	100	211	Gly265Gly (ggc/ggG)	Rv3335c	-	integral membrane protein
3729342	0	C	SNP	T	93	110	200	99.51	204	Ala240Val (gcg/gTg)	Rv3342	-	methyltransferase
3730371	0	C	SNP	T	100	79	176	90.4	198	Gly2189Ser (ggc/Agc)	Rv3343c	PPE54	PPE family protein PPE54
3730466	0	A	SNP	G	101	75	173	77.53	227	Ile2157Thr (atc/aCc)	Rv3343c	PPE54	PPE family protein PPE54
3735802	0	C	SNP	G	119	123	239	97.19	249	Thr378Thr (acg/acC)	Rv3343c	PPE54	PPE family protein PPE54
3736024	0	A	SNP	G	111	113	213	100	224	Gly304Gly (ggt/ggC)	Rv3343c	PPE54	PPE family protein PPE54
3736628	0	T	SNP	G	116	95	206	99.53	212	Glu103Ala (gag/gCg)	Rv3343c	PPE54	PPE family protein PPE54
3737479	0	G	Del	GAP	41	50	97	95.79	95		Rv3344c	PE_PGRS49	PE-PGRS family protein PE_PGRS49
3737480	0	G	Del	GAP	41	50	98	98.91	92		Rv3344c	PE_PGRS49	PE-PGRS family protein PE_PGRS49
3737481	0	C	Del	GAP	41	50	98	100	91		Rv3344c	PE_PGRS49	PE-PGRS family protein PE_PGRS49
3737482	0	G	Del	GAP	41	50	98	98.91	92		Rv3344c	PE_PGRS49	PE-PGRS family protein PE_PGRS49
3737483	0	C	Del	GAP	41	50	98	98.91	92		Rv3344c	PE_PGRS49	PE-PGRS family protein PE_PGRS49
3737484	0	C	Del	GAP	41	50	98	98.91	92		Rv3344c	PE_PGRS49	PE-PGRS family protein PE_PGRS49
3737485	0	G	Del	GAP	41	50	98	98.91	92		Rv3344c	PE_PGRS49	PE-PGRS family protein PE_PGRS49
3737486	0	C	Del	GAP	41	50	98	98.91	92		Rv3344c	PE_PGRS49	PE-PGRS family protein PE_PGRS49
3737487	0	C	Del	GAP	41	50	98	98.91	92		Rv3344c	PE_PGRS49	PE-PGRS family protein PE_PGRS49
3737488	0	G	Del	GAP	41	50	98	98.91	92		Rv3344c	PE_PGRS49	PE-PGRS family protein PE_PGRS49
3737489	0	G	Del	GAP	41	50	98	100	91		Rv3344c	PE_PGRS49	PE-PGRS family protein PE_PGRS49
3737490	0	C	Del	GAP	41	50	98	98.91	92		Rv3344c	PE_PGRS49	PE-PGRS family protein PE_PGRS49
3737491	0	G	Del	GAP	40	50	97	97.83	92		Rv3344c	PE_PGRS49	PE-PGRS family protein PE_PGRS49
3737492	0	C	Del	GAP	40	50	97	97.83	92		Rv3344c	PE_PGRS49	PE-PGRS family protein PE_PGRS49
3737493	0	C	Del	GAP	40	50	97	98.9	91		Rv3344c	PE_PGRS49	PE-PGRS family protein PE_PGRS49
3737494	0	G	Del	GAP	40	50	97	97.83	92		Rv3344c	PE_PGRS49	PE-PGRS family protein PE_PGRS49
3737495	0	C	Del	GAP	40	50	97	97.83	92		Rv3344c	PE_PGRS49	PE-PGRS family protein PE_PGRS49
3737496	0	C	Del	GAP	40	50	97	97.83	92		Rv3344c	PE_PGRS49	PE-PGRS family protein PE_PGRS49
3737497	0	G	Del	GAP	40	50	97	97.83	92		Rv3344c	PE_PGRS49	PE-PGRS family protein PE_PGRS49
3737498	0	C	Del	GAP	40	50	97	98.9	91		Rv3344c	PE_PGRS49	PE-PGRS family protein PE_PGRS49
3737499	0	C	Del	GAP	40	50	97	98.9	91		Rv3344c	PE_PGRS49	PE-PGRS family protein PE_PGRS49
3737500	0	A	Del	GAP	37	49	94	95.56	90		Rv3344c	PE_PGRS49	PE-PGRS family protein PE_PGRS49
3737501	0	C	Del	GAP	37	49	94	97.73	88		Rv3344c	PE_PGRS49	PE-PGRS family protein PE_PGRS49
3737502	0	C	Del	GAP	37	49	94	88.66	97		Rv3344c	PE_PGRS49	PE-PGRS family protein PE_PGRS49
3738364	0	G	SNP	A	28	117	142	99.32	146	Arg1471Trp (cgg/Tgg)	Rv3345c	PE_PGRS50	PE-PGRS family protein PE_PGRS50
3738417	0	G	Del	GAP	15	99	114	95.8	119		Rv3345c	PE_PGRS50	PE-PGRS family protein PE_PGRS50
3739497	0	A	Del	GAP	100	79	168	83.64	214		Rv3345c	PE_PGRS50	PE-PGRS family protein PE_PGRS50
3739498	0	C	Del	GAP	100	79	168	83.64	214		Rv3345c	PE_PGRS50	PE-PGRS family protein PE_PGRS50
3739499	0	A	Del	GAP	100	79	168	84.04	213		Rv3345c	PE_PGRS50	PE-PGRS family protein PE_PGRS50
3739500	0	C	Del	GAP	100	79	168	78.17	229		Rv3345c	PE_PGRS50	PE-PGRS family protein PE_PGRS50
3739501	0	C	Del	GAP	100	78	168	77.06	231		Rv3345c	PE_PGRS50	PE-PGRS family protein PE_PGRS50
3739502	0	G	Del	GAP	100	78	168	77.06	231		Rv3345c	PE_PGRS50	PE-PGRS family protein PE_PGRS50
3739503	0	C	Del	GAP	100	78	168	75.74	235		Rv3345c	PE_PGRS50	PE-PGRS family protein PE_PGRS50
3739504	0	C	Del	GAP	100	78	168	83.18	214		Rv3345c	PE_PGRS50	PE-PGRS family protein PE_PGRS50
3739505	0	A	Del	GAP	101	79	169	82.57	218		Rv3345c	PE_PGRS50	PE-PGRS family protein PE_PGRS50
3740181	0	T	SNP	C	102	137	234	97.95	244	Asn865Ser (aat/aGt)	Rv3345c	PE_PGRS50	PE-PGRS family protein PE_PGRS50
3741240	0	C	SNP	T	87	81	166	98.82	170	Gly512Asp (ggt/gAt)	Rv3345c	PE_PGRS50	PE-PGRS family protein PE_PGRS50
3746409	0	A	SNP	G	107	98	201	100	205	Leu2259Pro (ctg/cCg)	Rv3347c	PPE55	PPE family protein PPE55
3749653	0	G	SNP	A	79	99	174	100	178	Gln1178_ (caa/Taa)	Rv3347c	PPE55	PPE family protein PPE55
3750177	0	A	SNP	T	90	76	165	98.22	169	Phe1003Tyr (ttc/tAc)	Rv3347c	PPE55	PPE family protein PPE55
3750178	0	A	SNP	C	87	74	161	95.83	168	Phe1003Val (ttc/Gtc)	Rv3347c	PPE55	PPE family protein PPE55
3750185	0	C	SNP	G	86	70	156	97.5	160	Ser1000Ser (tcg/tcC)	Rv3347c	PPE55	PPE family protein PPE55
3750187	0	A	SNP	T	84	74	157	98.75	160	Ser1000Thr (tcg/Acg)	Rv3347c	PPE55	PPE family protein PPE55
3750188	0	C	SNP	G	87	74	160	98.77	163	Met999Ile (atg/atC)	Rv3347c	PPE55	PPE family protein PPE55
3750193	0	G	SNP	A	88	75	160	98.79	165	Leu998Phe (ctc/Ttc)	Rv3347c	PPE55	PPE family protein PPE55
3750205	0	C	SNP	T	109	94	201	99.51	204	Asp994Asn (gac/Aac)	Rv3347c	PPE55	PPE family protein PPE55
3750209	0	A	SNP	G	109	93	202	99.51	203	Asn992Asn (aat/aaC)	Rv3347c	PPE55	PPE family protein PPE55
3750210	0	T	SNP	G	110	93	200	99.51	204	Asn992Thr (aat/aCt)	Rv3347c	PPE55	PPE family protein PPE55
3750407	0	G	SNP	C	126	121	246	99.2	249	Gly926Gly (ggc/ggG)	Rv3347c	PPE55	PPE family protein PPE55
3750417	0	A	SNP	T	127	114	239	98.37	245	Phe923Tyr (ttc/tAc)	Rv3347c	PPE55	PPE family protein PPE55
3750421	0	T	SNP	C	126	112	232	97.54	244	Ser922Gly (agc/Ggc)	Rv3347c	PPE55	PPE family protein PPE55
3750584	0	G	SNP	A	124	114	228	95.97	248	Asn867Asn (aac/aaT)	Rv3347c	PPE55	PPE family protein PPE55
3752003	0	G	SNP	C	81	88	168	98.26	172	Val394Val (gtc/gtG)	Rv3347c	PPE55	PPE family protein PPE55
3752006	0	G	SNP	A	76	86	162	98.78	164	Asn393Asn (aac/aaT)	Rv3347c	PPE55	PPE family protein PPE55
3752007	0	T	SNP	C	75	88	163	98.19	166	Asn393Ser (aac/aGc)	Rv3347c	PPE55	PPE family protein PPE55
3752008	0	T	SNP	C	76	85	158	97.58	165	Asn393Asp (aac/Gac)	Rv3347c	PPE55	PPE family protein PPE55
3752012	0	C	SNP	G	80	89	166	98.26	172	Pro391Pro (ccg/ccC)	Rv3347c	PPE55	PPE family protein PPE55
3752207	0	A	SNP	G	93	121	210	100	214	Ile326Ile (att/atC)	Rv3347c	PPE55	PPE family protein PPE55
3753116	0	C	SNP	T	81	91	169	96.09	179	Pro23Pro (ccg/ccA)	Rv3347c	PPE55	PPE family protein PPE55
3753164	0	T	SNP	G	78	83	159	99.38	162	Pro7Pro (cca/ccC)	Rv3347c	PPE55	PPE family protein PPE55
[truncated: 341 more rows]
